# Supplementary material for: Gaze Duration Biases for Colours in Combination with Dissonant and Consonant Sounds: A Comparative Eye-Tracking Study with Orangutans
Source: PLoS One. 2015 Oct 14;10(10):e0139894. doi: 10.1371/journal.pone.0139894 (PMC4605782; doi:10.1371/journal.pone.0139894)
Supplement: S1 Data — (ZIP) [file pone.0139894.s004.zip › Plos ColourSound Data/Apes/Farben_Musik_U3/Rec 40-All-Data.tsv]

System Properties:
Operating System:	Microsoft Windows NT 6.1.7601 Service Pack 1
System User Name:	tobiiadmin
Machine Name:	LOE7690LAP
Data properties:
Recording name:	Rec 40
Recording date:	09.03.2014
Recording time:	08:48:25
Recording resolution:	1024 x 768
Export date:	09.03.2014
Export time:	12:20:50
Participant:	Batek
Filter settings:
Eye: Average
Validity: Normal
Fixation filter: Tobii fixation filter
Velocity threshold: 35
Distance threshold: 35
Timestamp	DateTimeStamp	DateTimeStampStartOffset	Number	GazePointXLeft	GazePointYLeft	CamXLeft	CamYLeft	DistanceLeft	PupilLeft	ValidityLeft	GazePointXRight	GazePointYRight	CamXRight	CamYRight	DistanceRight	PupilRight	ValidityRight	FixationIndex	GazePointX	GazePointY	Event	EventKey	Data1	Data2	Descriptor	StimuliName	StimuliID	MediaWidth	MediaHeight	MediaPosX	MediaPosY	MappedFixationPointX	MappedFixationPointY	FixationDuration	AoiIds	AoiNames	WebGroupImage	MappedGazeDataPointX	MappedGazeDataPointY	MicroSecondTimestamp	AbsoluteMicroSecondTimestamp
14	08:48:25.104	00:00:00.013	0	2104,649	817,3513	0,6395971	0,4974032	510,6461	3,474262	0	2253,008	889,9612	0,4874496	0,5374405	515,2693	3,425886	0	1	2179	854						No media	0	1024	768	0	0	1676	679	197	0	Content		2179	854	13506	743439573
30	08:48:25.120	00:00:00.030	1	1501,632	741,5613	0,6071408	0,49616	414,1022	2,704569	0	2148,211	791,3454	0,4931226	0,5360512	483,5511	3,156343	0	1	1825	766						No media	0	1024	768	0	0	1676	679	197	0	Content		1825	766	30128	743456195
47	08:48:25.137	00:00:00.046	2	1666,797	664,5049	0,6118547	0,4953699	429,2083	2,804109	0	2087,551	711,0459	0,4742733	0,5352396	468,452	2,995326	0	1	1877	688						No media	0	1024	768	0	0	1676	679	197	0	Content		1877	688	46756	743472823
64	08:48:25.154	00:00:00.063	3	1629,596	672,7253	0,6116688	0,49524	428,3068	2,762373	0	-1024	-768	-1	-1	-1	-1	4	1	1630	673						No media	0	1024	768	0	0	1676	679	197	0	Content		1630	673	63501	743489568
80	08:48:25.170	00:00:00.080	4	1624,075	678,964	0,6107097	0,4953301	425,2739	2,77196	0	-1024	-768	-1	-1	-1	-1	4	1	1624	679						No media	0	1024	768	0	0	1676	679	197	0	Content		1624	679	80124	743506191
97	08:48:25.187	00:00:00.096	5	1622,532	675,8934	0,61061	0,4954886	424,9696	2,769612	0	2175,818	693,5991	0,4761094	0,5355043	479,4774	3,018285	0	1	1899	685						No media	0	1024	768	0	0	1676	679	197	0	Content		1899	685	96745	743522812
113	08:48:25.203	00:00:00.113	6	1675,504	666,7417	0,6129011	0,4958388	431,1931	2,806079	0	-1024	-768	-1	-1	-1	-1	4	1	1676	667						No media	0	1024	768	0	0	1676	679	197	0	Content		1676	667	113369	743539436
130	08:48:25.220	00:00:00.130	7	1649,745	668,222	0,6117824	0,496116	427,7744	2,777966	0	-1024	-768	-1	-1	-1	-1	4	1	1650	668						No media	0	1024	768	0	0	1676	679	197	0	Content		1650	668	130115	743556182
147	08:48:25.237	00:00:00.146	8	1616,886	667,3152	0,6115576	0,496118	426,913	2,770582	0	3129,92	667,2908	0,4851356	0,5355417	519,558	3,55162	0	1	2373	667						No media	0	1024	768	0	0	1676	679	197	0	Content		2373	667	146739	743572806
163	08:48:25.253	00:00:00.163	9	1619,057	670,3384	0,611891	0,4960785	427,6243	2,814663	0	-1024	-768	-1	-1	-1	-1	4	1	1619	670						No media	0	1024	768	0	0	1676	679	197	0	Content		1619	670	163361	743589428
180	08:48:25.270	00:00:00.179	10	1575,881	661,1562	0,610786	0,4962477	424,17	2,807679	0	-1024	-768	-1	-1	-1	-1	4	1	1576	661						No media	0	1024	768	0	0	1676	679	197	0	Content		1576	661	179985	743606052
197	08:48:25.287	00:00:00.196	11	1588,544	668,5963	0,6105368	0,4964537	423,2764	2,756444	0	2329,551	700,6371	0,4794033	0,5356394	493,9211	3,230053	0	2	1959	685						No media	0	1024	768	0	0	1595	669	333	0	Content		1959	685	196733	743622800
213	08:48:25.303	00:00:00.213	12	1594,641	668,4508	0,6103991	0,4965515	422,7285	2,800754	0	-1024	-768	-1	-1	-1	-1	4	2	1595	668						No media	0	1024	768	0	0	1595	669	333	0	Content		1595	668	213355	743639422
230	08:48:25.320	00:00:00.229	13	1585,831	669,8813	0,6104	0,4965449	422,5969	2,787115	0	-1024	-768	-1	-1	-1	-1	4	2	1586	670						No media	0	1024	768	0	0	1595	669	333	0	Content		1586	670	229978	743656045
247	08:48:25.337	00:00:00.246	14	1583,315	667,3348	0,6107467	0,4964357	423,0285	2,859934	0	2349,746	701,182	0,4803988	0,5354685	497,6044	3,208891	0	2	1967	684						No media	0	1024	768	0	0	1595	669	333	0	Content		1967	684	246604	743672671
263	08:48:25.353	00:00:00.263	15	1564,147	663,5187	0,6111284	0,4963861	423,8547	2,84948	0	-1024	-768	-1	-1	-1	-1	4	2	1564	664						No media	0	1024	768	0	0	1595	669	333	0	Content		1564	664	263451	743689518
280	08:48:25.370	00:00:00.280	16	1584,704	658,5709	0,6109927	0,4964409	423,203	2,7979	0	-1024	-768	-1	-1	-1	-1	4	2	1585	659						No media	0	1024	768	0	0	1595	669	333	0	Content		1585	659	280078	743706145
297	08:48:25.387	00:00:00.296	17	1561,594	663,7269	0,6113079	0,4965745	423,8253	2,92031	0	2496,214	669,9352	0,4830209	0,5352195	508,4232	3,392756	0	2	2029	667						No media	0	1024	768	0	0	1595	669	333	0	Content		2029	667	296705	743722772
313	08:48:25.403	00:00:00.313	18	1606,096	672,8121	0,6130903	0,4966708	428,2778	2,922266	0	-1024	-768	-1	-1	-1	-1	4	2	1606	673						No media	0	1024	768	0	0	1595	669	333	0	Content		1606	673	313330	743739397
330	08:48:25.420	00:00:00.330	19	1604,714	663,332	0,6129736	0,4966644	427,2657	2,951397	0	-1024	-768	-1	-1	-1	-1	4	2	1605	663						No media	0	1024	768	0	0	1595	669	333	0	Content		1605	663	330081	743756148
347	08:48:25.437	00:00:00.346	20	1596,396	655,3307	0,6132745	0,4966462	427,6874	2,955878	0	2676,981	676,1644	0,4852688	0,5350943	517,1771	3,549704	0	2	2137	666						No media	0	1024	768	0	0	1595	669	333	0	Content		2137	666	346709	743772776
363	08:48:25.453	00:00:00.363	21	1575,404	668,4951	0,6120309	0,4966083	423,6015	2,943198	0	-1024	-768	-1	-1	-1	-1	4	2	1575	668						No media	0	1024	768	0	0	1595	669	333	0	Content		1575	668	363334	743789401
380	08:48:25.470	00:00:00.379	22	1570,963	672,772	0,6130992	0,4965511	425,9808	2,941539	0	-1024	-768	-1	-1	-1	-1	4	2	1571	673						No media	0	1024	768	0	0	1595	669	333	0	Content		1571	673	379963	743806030
397	08:48:25.487	00:00:00.396	23	1581,625	672,5681	0,6129143	0,4965722	425,0284	2,956807	0	2842,392	664,6516	0,4878954	0,5347584	527,5025	3,73924	0	2	2212	669						No media	0	1024	768	0	0	1595	669	333	0	Content		2212	669	396714	743822781
413	08:48:25.503	00:00:00.413	24	1571,574	669,8174	0,6125363	0,4965669	423,5707	2,988681	0	-1024	-768	-1	-1	-1	-1	4	2	1572	670						No media	0	1024	768	0	0	1595	669	333	0	Content		1572	670	413343	743839410
430	08:48:25.520	00:00:00.429	25	1599,226	663,132	0,6137666	0,496547	426,5997	2,963784	0	-1024	-768	-1	-1	-1	-1	4	2	1599	663						No media	0	1024	768	0	0	1595	669	333	0	Content		1599	663	429968	743856035
447	08:48:25.537	00:00:00.446	26	1594,553	671,1179	0,614378	0,4965882	428,0405	3,071368	0	-1024	-768	-1	-1	-1	-1	4	2	1595	671						No media	0	1024	768	0	0	1595	669	333	0	Content		1595	671	446595	743872662
455	08:48:25.545																				MovieStart	128	0	0	Untertest3.avi
463	08:48:25.553	00:00:00.463	27	1617,1	665,6893	0,6143128	0,4966398	427,2568	3,049025	0	-1024	-768	-1	-1	-1	-1	4	2	1617	666						Untertest3.avi	0	880	547	72	111	1523	558	333	0	Content		1545	555	463345	743889412
480	08:48:25.570	00:00:00.479	28	1619,695	673,1401	0,614279	0,4967016	426,9454	3,03595	0	2739,386	675,8146	0,4884637	0,5347429	527,0648	3,732974	0	2	2180	674						Untertest3.avi	0	880	547	72	111	1523	558	333	0	Content		2108	563	479972	743906039
497	08:48:25.587	00:00:00.496	29	1590,769	672,6754	0,614649	0,4967227	427,7379	3,105657	0	-1024	-768	-1	-1	-1	-1	4	2	1591	673						Untertest3.avi	0	880	547	72	111	1523	558	333	0	Content		1519	562	496597	743922664
513	08:48:25.603	00:00:00.513	30	1591,245	661,4715	0,6146967	0,4967444	427,5849	3,076652	0	-1024	-768	-1	-1	-1	-1	4	2	1591	661						Untertest3.avi	0	880	547	72	111	1523	558	333	0	Content		1519	550	513260	743939327
530	08:48:25.620	00:00:00.529	31	1543,748	679,6028	0,6108707	0,4966919	415,942	3,061573	0	-1024	-768	-1	-1	-1	-1	4	3	1544	680						Untertest3.avi	0	880	547	72	111	1493	470	133	0	Content		1472	569	529981	743956048
547	08:48:25.637	00:00:00.546	32	1418,734	609,5588	0,622364	0,4951831	445,4393	3,282577	0	-1024	-768	-1	-1	-1	-1	4	3	1419	610						Untertest3.avi	0	880	547	72	111	1493	470	133	0	Content		1347	499	546605	743972672
563	08:48:25.653	00:00:00.563	33	1549,392	539,17	0,6342645	0,4940419	481,2789	3,538924	0	1650,185	623,2843	0,4766597	0,5334826	462,5266	3,255012	0	3	1600	581						Untertest3.avi	0	880	547	72	111	1493	470	133	0	Content		1528	470	563246	743989313
580	08:48:25.670	00:00:00.579	34	1500,007	549,5283	0,633507	0,4941326	478,6961	3,530582	0	1660,38	607,7686	0,4765868	0,5335596	462,3544	3,277794	0	3	1580	579						Untertest3.avi	0	880	547	72	111	1493	470	133	0	Content		1508	468	579856	744005923
597	08:48:25.687	00:00:00.596	35	1500,956	556,2301	0,6317899	0,4942215	472,5417	3,478211	0	1625,921	628,0948	0,4766797	0,5336182	462,4151	3,285452	0	3	1563	592						Untertest3.avi	0	880	547	72	111	1493	470	133	0	Content		1491	481	596609	744022676
613	08:48:25.703	00:00:00.613	36	1462,175	541,0801	0,632016	0,49431	472,9753	3,492186	0	1635,531	618,167	0,4766966	0,5337959	462,1276	3,300784	0	3	1549	580						Untertest3.avi	0	880	547	72	111	1493	470	133	0	Content		1477	469	613247	744039314
630	08:48:25.720	00:00:00.629	37	1512,417	537,9382	0,6333676	0,4943697	476,7278	3,596555	0	1645,957	614,6765	0,4768975	0,5338687	462,6236	3,317187	0	3	1579	576						Untertest3.avi	0	880	547	72	111	1493	470	133	0	Content		1507	465	629898	744055965
646	08:48:25.736	00:00:00.646	38	1499,296	550,6227	0,6338754	0,4945202	478,0789	3,588552	0	1665,056	620,0304	0,4774114	0,5340547	464,3439	3,336192	0	3	1582	585						Untertest3.avi	0	880	547	72	111	1493	470	133	0	Content		1510	474	646489	744072556
663	08:48:25.753	00:00:00.663	39	1486,394	545,1089	0,634262	0,4946425	479,0847	3,613867	0	1642,941	598,0974	0,4767764	0,5341806	461,4529	3,322101	0	4	1565	572						Untertest3.avi	0	880	547	72	111	1609	446	100	0	Content		1493	461	663251	744089318
680	08:48:25.770	00:00:00.679	40	1504,045	541,1187	0,6332595	0,4946937	475,4869	3,585725	0	1638,568	621,8534	0,4769545	0,5342526	462,0545	3,320647	0	4	1571	581						Untertest3.avi	0	880	547	72	111	1609	446	100	0	Content		1499	470	679869	744105936
696	08:48:25.786	00:00:00.696	41	1509,273	545,1937	0,6340259	0,4945974	478,028	3,577538	0	1677,792	613,46	0,4769844	0,5341895	462,1632	3,358043	0	4	1594	579						Untertest3.avi	0	880	547	72	111	1609	446	100	0	Content		1522	468	696494	744122561
713	08:48:25.803	00:00:00.713	42	1530,427	534,9954	0,6347336	0,4943157	479,9046	3,572211	0	2050,912	524,4761	0,4888681	0,5340408	517,7397	3,819225	0	4	1791	530						Untertest3.avi	0	880	547	72	111	1609	446	100	0	Content		1719	419	713264	744139331
730	08:48:25.820	00:00:00.729	43	1447,788	548,1013	0,6297223	0,4940819	464,0132	3,527772	0	2089,604	536,4528	0,4888509	0,5338675	517,7313	3,848267	0	4	1769	542						Untertest3.avi	0	880	547	72	111	1609	446	100	0	Content		1697	431	729875	744155942
747	08:48:25.837	00:00:00.746	44	2061,167	375,4526	0,6413388	0,493788	510,9821	3,969913	0	2154,598	527,8035	0,4781457	0,5333399	467,9949	3,481995	0	4	2108	452						Untertest3.avi	0	880	547	72	111	1609	446	100	0	Content		2036	341	746501	744172568
763	08:48:25.853	00:00:00.763	45	-1024	-768	-1	-1	-1	-1	4	-1024	-768	-1	-1	-1	-1	4		0	0						Untertest3.avi	0	880	547	72	111				0	Content		-72	-111	763127	744189194
780	08:48:25.870	00:00:00.779	46	-1024	-768	-1	-1	-1	-1	4	-1024	-768	-1	-1	-1	-1	4		0	0						Untertest3.avi	0	880	547	72	111				0	Content		-72	-111	779878	744205945
797	08:48:25.887	00:00:00.796	47	-1024	-768	-1	-1	-1	-1	4	-1024	-768	-1	-1	-1	-1	4		0	0						Untertest3.avi	0	880	547	72	111				0	Content		-72	-111	796505	744222572
813	08:48:25.903	00:00:00.813	48	-1024	-768	-1	-1	-1	-1	4	-1024	-768	-1	-1	-1	-1	4		0	0						Untertest3.avi	0	880	547	72	111				0	Content		-72	-111	813132	744239199
830	08:48:25.920	00:00:00.829	49	-1024	-768	-1	-1	-1	-1	4	-1024	-768	-1	-1	-1	-1	4		0	0						Untertest3.avi	0	880	547	72	111				0	Content		-72	-111	829749	744255816
847	08:48:25.937	00:00:00.846	50	-1024	-768	-1	-1	-1	-1	4	-1024	-768	-1	-1	-1	-1	4		0	0						Untertest3.avi	0	880	547	72	111				0	Content		-72	-111	846504	744272571
863	08:48:25.953	00:00:00.863	51	-1024	-768	-1	-1	-1	-1	4	-1024	-768	-1	-1	-1	-1	4		0	0						Untertest3.avi	0	880	547	72	111				0	Content		-72	-111	863131	744289198
880	08:48:25.970	00:00:00.879	52	-1024	-768	-1	-1	-1	-1	4	-1024	-768	-1	-1	-1	-1	4		0	0						Untertest3.avi	0	880	547	72	111				0	Content		-72	-111	879755	744305822
896	08:48:25.986	00:00:00.896	53	-1024	-768	-1	-1	-1	-1	4	-1024	-768	-1	-1	-1	-1	4		0	0						Untertest3.avi	0	880	547	72	111				0	Content		-72	-111	896380	744322447
913	08:48:26.003	00:00:00.913	54	-1024	-768	-1	-1	-1	-1	4	-1024	-768	-1	-1	-1	-1	4		0	0						Untertest3.avi	0	880	547	72	111				0	Content		-72	-111	913133	744339200
930	08:48:26.020	00:00:00.929	55	-1024	-768	-1	-1	-1	-1	4	-1024	-768	-1	-1	-1	-1	4		0	0						Untertest3.avi	0	880	547	72	111				0	Content		-72	-111	929758	744355825
946	08:48:26.036	00:00:00.946	56	-1024	-768	-1	-1	-1	-1	4	-1024	-768	-1	-1	-1	-1	4		0	0						Untertest3.avi	0	880	547	72	111				0	Content		-72	-111	946385	744372452
963	08:48:26.053	00:00:00.963	57	-1024	-768	-1	-1	-1	-1	4	-1024	-768	-1	-1	-1	-1	4		0	0						Untertest3.avi	0	880	547	72	111				0	Content		-72	-111	963011	744389078
980	08:48:26.070	00:00:00.979	58	-1024	-768	-1	-1	-1	-1	4	-1024	-768	-1	-1	-1	-1	4		0	0						Untertest3.avi	0	880	547	72	111				0	Content		-72	-111	979763	744405830
996	08:48:26.086	00:00:00.996	59	-1024	-768	-1	-1	-1	-1	4	-1024	-768	-1	-1	-1	-1	4		0	0						Untertest3.avi	0	880	547	72	111				0	Content		-72	-111	996388	744422455
1013	08:48:26.103	00:00:01.013	60	-1024	-768	-1	-1	-1	-1	4	-1024	-768	-1	-1	-1	-1	4		0	0						Untertest3.avi	0	880	547	72	111				0	Content		-72	-111	1013013	744439080
1030	08:48:26.120	00:00:01.029	61	-1024	-768	-1	-1	-1	-1	4	-1024	-768	-1	-1	-1	-1	4		0	0						Untertest3.avi	0	880	547	72	111				0	Content		-72	-111	1029636	744455703
1046	08:48:26.136	00:00:01.046	62	-1024	-768	-1	-1	-1	-1	4	-1024	-768	-1	-1	-1	-1	4		0	0						Untertest3.avi	0	880	547	72	111				0	Content		-72	-111	1046387	744472454
1063	08:48:26.153	00:00:01.063	63	-1024	-768	-1	-1	-1	-1	4	-1024	-768	-1	-1	-1	-1	4		0	0						Untertest3.avi	0	880	547	72	111				0	Content		-72	-111	1063023	744489090
1080	08:48:26.170	00:00:01.079	64	-1024	-768	-1	-1	-1	-1	4	-1024	-768	-1	-1	-1	-1	4		0	0						Untertest3.avi	0	880	547	72	111				0	Content		-72	-111	1079646	744505713
1096	08:48:26.186	00:00:01.096	65	-1024	-768	-1	-1	-1	-1	4	-1024	-768	-1	-1	-1	-1	4		0	0						Untertest3.avi	0	880	547	72	111				0	Content		-72	-111	1096394	744522461
1113	08:48:26.203	00:00:01.113	66	-1024	-768	-1	-1	-1	-1	4	-1024	-768	-1	-1	-1	-1	4		0	0						Untertest3.avi	0	880	547	72	111				0	Content		-72	-111	1113022	744539089
1130	08:48:26.220	00:00:01.129	67	-1024	-768	-1	-1	-1	-1	4	-1024	-768	-1	-1	-1	-1	4		0	0						Untertest3.avi	0	880	547	72	111				0	Content		-72	-111	1129645	744555712
1146	08:48:26.236	00:00:01.146	68	-1024	-768	-1	-1	-1	-1	4	-1024	-768	-1	-1	-1	-1	4		0	0						Untertest3.avi	0	880	547	72	111				0	Content		-72	-111	1146273	744572340
1163	08:48:26.253	00:00:01.162	69	-1024	-768	-1	-1	-1	-1	4	-1024	-768	-1	-1	-1	-1	4		0	0						Untertest3.avi	0	880	547	72	111				0	Content		-72	-111	1162897	744588964
1180	08:48:26.270	00:00:01.180	70	-1024	-768	-1	-1	-1	-1	4	-1024	-768	-1	-1	-1	-1	4		0	0						Untertest3.avi	0	880	547	72	111				0	Content		-72	-111	1180093	744606160
1197	08:48:26.287	00:00:01.197	71	-1024	-768	-1	-1	-1	-1	4	-1024	-768	-1	-1	-1	-1	4		0	0						Untertest3.avi	0	880	547	72	111				0	Content		-72	-111	1197467	744623534
1215	08:48:26.305	00:00:01.214	72	-1024	-768	-1	-1	-1	-1	4	-1024	-768	-1	-1	-1	-1	4		0	0						Untertest3.avi	0	880	547	72	111				0	Content		-72	-111	1214717	744640784
1230	08:48:26.320	00:00:01.229	73	-1024	-768	-1	-1	-1	-1	4	-1024	-768	-1	-1	-1	-1	4		0	0						Untertest3.avi	0	880	547	72	111				0	Content		-72	-111	1229646	744655713
1246	08:48:26.336	00:00:01.246	74	-1024	-768	-1	-1	-1	-1	4	-1024	-768	-1	-1	-1	-1	4		0	0						Untertest3.avi	0	880	547	72	111				0	Content		-72	-111	1246267	744672334
1263	08:48:26.353	00:00:01.263	75	-1024	-768	-1	-1	-1	-1	4	-1024	-768	-1	-1	-1	-1	4		0	0						Untertest3.avi	0	880	547	72	111				0	Content		-72	-111	1263018	744689085
1279	08:48:26.369	00:00:01.279	76	-1024	-768	-1	-1	-1	-1	4	-1024	-768	-1	-1	-1	-1	4		0	0						Untertest3.avi	0	880	547	72	111				0	Content		-72	-111	1279489	744705556
1296	08:48:26.386	00:00:01.296	77	-1024	-768	-1	-1	-1	-1	4	-1024	-768	-1	-1	-1	-1	4		0	0						Untertest3.avi	0	880	547	72	111				0	Content		-72	-111	1296115	744722182
1313	08:48:26.403	00:00:01.312	78	-1024	-768	-1	-1	-1	-1	4	-1024	-768	-1	-1	-1	-1	4		0	0						Untertest3.avi	0	880	547	72	111				0	Content		-72	-111	1312734	744738801
1330	08:48:26.420	00:00:01.329	79	-1024	-768	-1	-1	-1	-1	4	-1024	-768	-1	-1	-1	-1	4		0	0						Untertest3.avi	0	880	547	72	111				0	Content		-72	-111	1329802	744755869
1347	08:48:26.437	00:00:01.347	80	-1024	-768	-1	-1	-1	-1	4	-1024	-768	-1	-1	-1	-1	4		0	0						Untertest3.avi	0	880	547	72	111				0	Content		-72	-111	1347175	744773242
1365	08:48:26.455	00:00:01.364	81	-1024	-768	-1	-1	-1	-1	4	-1024	-768	-1	-1	-1	-1	4		0	0						Untertest3.avi	0	880	547	72	111				0	Content		-72	-111	1364546	744790613
1379	08:48:26.469	00:00:01.379	82	-1024	-768	-1	-1	-1	-1	4	-1024	-768	-1	-1	-1	-1	4		0	0						Untertest3.avi	0	880	547	72	111				0	Content		-72	-111	1379346	744805413
1396	08:48:26.486	00:00:01.395	83	-1024	-768	-1	-1	-1	-1	4	-1024	-768	-1	-1	-1	-1	4		0	0						Untertest3.avi	0	880	547	72	111				0	Content		-72	-111	1395971	744822038
1413	08:48:26.503	00:00:01.412	84	-1024	-768	-1	-1	-1	-1	4	-1024	-768	-1	-1	-1	-1	4		0	0						Untertest3.avi	0	880	547	72	111				0	Content		-72	-111	1412721	744838788
1429	08:48:26.519	00:00:01.429	85	-1024	-768	-1	-1	-1	-1	4	-1024	-768	-1	-1	-1	-1	4		0	0						Untertest3.avi	0	880	547	72	111				0	Content		-72	-111	1429343	744855410
1446	08:48:26.536	00:00:01.445	86	-1024	-768	-1	-1	-1	-1	4	-1024	-768	-1	-1	-1	-1	4		0	0						Untertest3.avi	0	880	547	72	111				0	Content		-72	-111	1445965	744872032
1463	08:48:26.553	00:00:01.462	87	-1024	-768	-1	-1	-1	-1	4	-1024	-768	-1	-1	-1	-1	4		0	0						Untertest3.avi	0	880	547	72	111				0	Content		-72	-111	1462588	744888655
1480	08:48:26.570	00:00:01.479	88	-1024	-768	-1	-1	-1	-1	4	-1024	-768	-1	-1	-1	-1	4		0	0						Untertest3.avi	0	880	547	72	111				0	Content		-72	-111	1479783	744905850
1497	08:48:26.587	00:00:01.497	89	-1024	-768	-1	-1	-1	-1	4	-1024	-768	-1	-1	-1	-1	4		0	0						Untertest3.avi	0	880	547	72	111				0	Content		-72	-111	1497154	744923221
1514	08:48:26.604	00:00:01.514	90	-1024	-768	-1	-1	-1	-1	4	-1024	-768	-1	-1	-1	-1	4		0	0						Untertest3.avi	0	880	547	72	111				0	Content		-72	-111	1514402	744940469
1529	08:48:26.619	00:00:01.529	91	-1024	-768	-1	-1	-1	-1	4	-1024	-768	-1	-1	-1	-1	4		0	0						Untertest3.avi	0	880	547	72	111				0	Content		-72	-111	1529206	744955273
1546	08:48:26.636	00:00:01.545	92	-1024	-768	-1	-1	-1	-1	4	-1024	-768	-1	-1	-1	-1	4		0	0						Untertest3.avi	0	880	547	72	111				0	Content		-72	-111	1545956	744972023
1563	08:48:26.653	00:00:01.562	93	-1024	-768	-1	-1	-1	-1	4	-1024	-768	-1	-1	-1	-1	4		0	0						Untertest3.avi	0	880	547	72	111				0	Content		-72	-111	1562578	744988645
1579	08:48:26.669	00:00:01.579	94	-1024	-768	-1	-1	-1	-1	4	-1024	-768	-1	-1	-1	-1	4		0	0						Untertest3.avi	0	880	547	72	111				0	Content		-72	-111	1579200	745005267
1596	08:48:26.686	00:00:01.595	95	-1024	-768	-1	-1	-1	-1	4	-1024	-768	-1	-1	-1	-1	4		0	0						Untertest3.avi	0	880	547	72	111				0	Content		-72	-111	1595824	745021891
1612	08:48:26.702	00:00:01.612	96	-1024	-768	-1	-1	-1	-1	4	-1024	-768	-1	-1	-1	-1	4		0	0						Untertest3.avi	0	880	547	72	111				0	Content		-72	-111	1612448	745038515
1630	08:48:26.720	00:00:01.629	97	-1024	-768	-1	-1	-1	-1	4	-1024	-768	-1	-1	-1	-1	4		0	0						Untertest3.avi	0	880	547	72	111				0	Content		-72	-111	1629643	745055710
1647	08:48:26.737	00:00:01.647	98	-1024	-768	-1	-1	-1	-1	4	-1024	-768	-1	-1	-1	-1	4		0	0						Untertest3.avi	0	880	547	72	111				0	Content		-72	-111	1647029	745073096
1664	08:48:26.754	00:00:01.664	99	-1024	-768	-1	-1	-1	-1	4	-1024	-768	-1	-1	-1	-1	4		0	0						Untertest3.avi	0	880	547	72	111				0	Content		-72	-111	1664265	745090332
1679	08:48:26.769	00:00:01.679	100	-1024	-768	-1	-1	-1	-1	4	-1024	-768	-1	-1	-1	-1	4		0	0						Untertest3.avi	0	880	547	72	111				0	Content		-72	-111	1679193	745105260
1696	08:48:26.786	00:00:01.695	101	-1024	-768	-1	-1	-1	-1	4	-1024	-768	-1	-1	-1	-1	4		0	0						Untertest3.avi	0	880	547	72	111				0	Content		-72	-111	1695818	745121885
1713	08:48:26.803	00:00:01.712	102	-1024	-768	-1	-1	-1	-1	4	-1024	-768	-1	-1	-1	-1	4		0	0						Untertest3.avi	0	880	547	72	111				0	Content		-72	-111	1712567	745138634
1729	08:48:26.819	00:00:01.729	103	-1024	-768	-1	-1	-1	-1	4	-1024	-768	-1	-1	-1	-1	4		0	0						Untertest3.avi	0	880	547	72	111				0	Content		-72	-111	1729190	745155257
1746	08:48:26.836	00:00:01.745	104	-1024	-768	-1	-1	-1	-1	4	-1024	-768	-1	-1	-1	-1	4		0	0						Untertest3.avi	0	880	547	72	111				0	Content		-72	-111	1745815	745171882
1762	08:48:26.852	00:00:01.762	105	-1024	-768	-1	-1	-1	-1	4	-1024	-768	-1	-1	-1	-1	4		0	0						Untertest3.avi	0	880	547	72	111				0	Content		-72	-111	1762438	745188505
1780	08:48:26.870	00:00:01.779	106	-1024	-768	-1	-1	-1	-1	4	-1024	-768	-1	-1	-1	-1	4		0	0						Untertest3.avi	0	880	547	72	111				0	Content		-72	-111	1779507	745205574
1797	08:48:26.887	00:00:01.796	107	-1024	-768	-1	-1	-1	-1	4	-1024	-768	-1	-1	-1	-1	4		0	0						Untertest3.avi	0	880	547	72	111				0	Content		-72	-111	1796880	745222947
1814	08:48:26.904	00:00:01.814	108	-1024	-768	-1	-1	-1	-1	4	-1024	-768	-1	-1	-1	-1	4		0	0						Untertest3.avi	0	880	547	72	111				0	Content		-72	-111	1814127	745240194
1829	08:48:26.919	00:00:01.829	109	-1024	-768	-1	-1	-1	-1	4	-1024	-768	-1	-1	-1	-1	4		0	0						Untertest3.avi	0	880	547	72	111				0	Content		-72	-111	1829056	745255123
1846	08:48:26.936	00:00:01.845	110	-1024	-768	-1	-1	-1	-1	4	-1024	-768	-1	-1	-1	-1	4		0	0						Untertest3.avi	0	880	547	72	111				0	Content		-72	-111	1845681	745271748
1862	08:48:26.952	00:00:01.862	111	-1024	-768	-1	-1	-1	-1	4	-1024	-768	-1	-1	-1	-1	4		0	0						Untertest3.avi	0	880	547	72	111				0	Content		-72	-111	1862427	745288494
1879	08:48:26.969	00:00:01.879	112	-1024	-768	-1	-1	-1	-1	4	-1024	-768	-1	-1	-1	-1	4		0	0						Untertest3.avi	0	880	547	72	111				0	Content		-72	-111	1879048	745305115
1896	08:48:26.986	00:00:01.895	113	-1024	-768	-1	-1	-1	-1	4	-1024	-768	-1	-1	-1	-1	4		0	0						Untertest3.avi	0	880	547	72	111				0	Content		-72	-111	1895669	745321736
1912	08:48:27.002	00:00:01.912	114	-1024	-768	-1	-1	-1	-1	4	-1024	-768	-1	-1	-1	-1	4		0	0						Untertest3.avi	0	880	547	72	111				0	Content		-72	-111	1912294	745338361
1929	08:48:27.019	00:00:01.929	115	-1024	-768	-1	-1	-1	-1	4	-1024	-768	-1	-1	-1	-1	4		0	0						Untertest3.avi	0	880	547	72	111				0	Content		-72	-111	1929483	745355550
1946	08:48:27.036	00:00:01.945	116	-1024	-768	-1	-1	-1	-1	4	-1024	-768	-1	-1	-1	-1	4		0	0						Untertest3.avi	0	880	547	72	111				0	Content		-72	-111	1945655	745371722
1962	08:48:27.052	00:00:01.962	117	-1024	-768	-1	-1	-1	-1	4	-1024	-768	-1	-1	-1	-1	4		0	0						Untertest3.avi	0	880	547	72	111				0	Content		-72	-111	1962288	745388355
1979	08:48:27.069	00:00:01.978	118	-1024	-768	-1	-1	-1	-1	4	-1024	-768	-1	-1	-1	-1	4		0	0						Untertest3.avi	0	880	547	72	111				0	Content		-72	-111	1978910	745404977
1996	08:48:27.086	00:00:01.995	119	-1024	-768	-1	-1	-1	-1	4	-1024	-768	-1	-1	-1	-1	4		0	0						Untertest3.avi	0	880	547	72	111				0	Content		-72	-111	1995536	745421603
2012	08:48:27.102	00:00:02.012	120	-1024	-768	-1	-1	-1	-1	4	-1024	-768	-1	-1	-1	-1	4		0	0						Untertest3.avi	0	880	547	72	111				0	Content		-72	-111	2012158	745438225
2029	08:48:27.119	00:00:02.028	121	-1024	-768	-1	-1	-1	-1	4	-1024	-768	-1	-1	-1	-1	4		0	0						Untertest3.avi	0	880	547	72	111				0	Content		-72	-111	2028906	745454973
2046	08:48:27.136	00:00:02.045	122	-1024	-768	-1	-1	-1	-1	4	-1024	-768	-1	-1	-1	-1	4		0	0						Untertest3.avi	0	880	547	72	111				0	Content		-72	-111	2045529	745471596
2062	08:48:27.152	00:00:02.062	123	-1024	-768	-1	-1	-1	-1	4	-1024	-768	-1	-1	-1	-1	4		0	0						Untertest3.avi	0	880	547	72	111				0	Content		-72	-111	2062153	745488220
2079	08:48:27.169	00:00:02.078	124	-1024	-768	-1	-1	-1	-1	4	-1024	-768	-1	-1	-1	-1	4		0	0						Untertest3.avi	0	880	547	72	111				0	Content		-72	-111	2078841	745504908
2096	08:48:27.186	00:00:02.095	125	-1024	-768	-1	-1	-1	-1	4	-1024	-768	-1	-1	-1	-1	4		0	0						Untertest3.avi	0	880	547	72	111				0	Content		-72	-111	2095508	745521575
2112	08:48:27.202	00:00:02.112	126	-1024	-768	-1	-1	-1	-1	4	-1024	-768	-1	-1	-1	-1	4		0	0						Untertest3.avi	0	880	547	72	111				0	Content		-72	-111	2112153	745538220
2129	08:48:27.219	00:00:02.128	127	-1024	-768	-1	-1	-1	-1	4	-1024	-768	-1	-1	-1	-1	4		0	0						Untertest3.avi	0	880	547	72	111				0	Content		-72	-111	2128774	745554841
2146	08:48:27.236	00:00:02.145	128	-1024	-768	-1	-1	-1	-1	4	-1024	-768	-1	-1	-1	-1	4		0	0						Untertest3.avi	0	880	547	72	111				0	Content		-72	-111	2145527	745571594
2162	08:48:27.252	00:00:02.162	129	-1024	-768	-1	-1	-1	-1	4	-1024	-768	-1	-1	-1	-1	4		0	0						Untertest3.avi	0	880	547	72	111				0	Content		-72	-111	2162146	745588213
2179	08:48:27.269	00:00:02.178	130	-1024	-768	-1	-1	-1	-1	4	-1024	-768	-1	-1	-1	-1	4		0	0						Untertest3.avi	0	880	547	72	111				0	Content		-72	-111	2178771	745604838
2195	08:48:27.285	00:00:02.195	131	-1024	-768	-1	-1	-1	-1	4	-1024	-768	-1	-1	-1	-1	4		0	0						Untertest3.avi	0	880	547	72	111				0	Content		-72	-111	2195394	745621461
2212	08:48:27.302	00:00:02.212	132	-1024	-768	-1	-1	-1	-1	4	-1024	-768	-1	-1	-1	-1	4		0	0						Untertest3.avi	0	880	547	72	111				0	Content		-72	-111	2212143	745638210
2229	08:48:27.319	00:00:02.228	133	-1024	-768	-1	-1	-1	-1	4	-1024	-768	-1	-1	-1	-1	4		0	0						Untertest3.avi	0	880	547	72	111				0	Content		-72	-111	2228767	745654834
2245	08:48:27.335	00:00:02.245	134	-1024	-768	-1	-1	-1	-1	4	-1024	-768	-1	-1	-1	-1	4		0	0						Untertest3.avi	0	880	547	72	111				0	Content		-72	-111	2245391	745671458
2262	08:48:27.352	00:00:02.262	135	-1024	-768	-1	-1	-1	-1	4	-1024	-768	-1	-1	-1	-1	4		0	0						Untertest3.avi	0	880	547	72	111				0	Content		-72	-111	2262138	745688205
2279	08:48:27.369	00:00:02.278	136	-1024	-768	-1	-1	-1	-1	4	-1024	-768	-1	-1	-1	-1	4		0	0						Untertest3.avi	0	880	547	72	111				0	Content		-72	-111	2278761	745704828
2296	08:48:27.386	00:00:02.295	137	-1024	-768	-1	-1	-1	-1	4	-1024	-768	-1	-1	-1	-1	4		0	0						Untertest3.avi	0	880	547	72	111				0	Content		-72	-111	2295829	745721896
2313	08:48:27.403	00:00:02.313	138	-1024	-768	-1	-1	-1	-1	4	-1024	-768	-1	-1	-1	-1	4		0	0						Untertest3.avi	0	880	547	72	111				0	Content		-72	-111	2313204	745739271
2330	08:48:27.420	00:00:02.330	139	-1024	-768	-1	-1	-1	-1	4	-1024	-768	-1	-1	-1	-1	4		0	0						Untertest3.avi	0	880	547	72	111				0	Content		-72	-111	2330450	745756517
2345	08:48:27.435	00:00:02.345	140	-1024	-768	-1	-1	-1	-1	4	-1024	-768	-1	-1	-1	-1	4		0	0						Untertest3.avi	0	880	547	72	111				0	Content		-72	-111	2345377	745771444
2362	08:48:27.452	00:00:02.362	141	-1024	-768	-1	-1	-1	-1	4	-1024	-768	-1	-1	-1	-1	4		0	0						Untertest3.avi	0	880	547	72	111				0	Content		-72	-111	2362000	745788067
2379	08:48:27.469	00:00:02.378	142	-1024	-768	-1	-1	-1	-1	4	-1024	-768	-1	-1	-1	-1	4		0	0						Untertest3.avi	0	880	547	72	111				0	Content		-72	-111	2378747	745804814
2395	08:48:27.485	00:00:02.395	143	-1024	-768	-1	-1	-1	-1	4	-1024	-768	-1	-1	-1	-1	4		0	0						Untertest3.avi	0	880	547	72	111				0	Content		-72	-111	2395372	745821439
2412	08:48:27.502	00:00:02.411	144	-1024	-768	-1	-1	-1	-1	4	-1024	-768	-1	-1	-1	-1	4		0	0						Untertest3.avi	0	880	547	72	111				0	Content		-72	-111	2411991	745838058
2429	08:48:27.519	00:00:02.428	145	-1024	-768	-1	-1	-1	-1	4	-1024	-768	-1	-1	-1	-1	4		0	0						Untertest3.avi	0	880	547	72	111				0	Content		-72	-111	2428617	745854684
2446	08:48:27.536	00:00:02.445	146	-1024	-768	-1	-1	-1	-1	4	-1024	-768	-1	-1	-1	-1	4		0	0						Untertest3.avi	0	880	547	72	111				0	Content		-72	-111	2445812	745871879
2463	08:48:27.553	00:00:02.463	147	-1024	-768	-1	-1	-1	-1	4	-1024	-768	-1	-1	-1	-1	4		0	0						Untertest3.avi	0	880	547	72	111				0	Content		-72	-111	2463183	745889250
2480	08:48:27.570	00:00:02.480	148	-1024	-768	-1	-1	-1	-1	4	-1024	-768	-1	-1	-1	-1	4		0	0						Untertest3.avi	0	880	547	72	111				0	Content		-72	-111	2480432	745906499
2495	08:48:27.585	00:00:02.495	149	-1024	-768	-1	-1	-1	-1	4	-1024	-768	-1	-1	-1	-1	4		0	0						Untertest3.avi	0	880	547	72	111				0	Content		-72	-111	2495233	745921300
2512	08:48:27.602	00:00:02.511	150	-1024	-768	-1	-1	-1	-1	4	-1024	-768	-1	-1	-1	-1	4		0	0						Untertest3.avi	0	880	547	72	111				0	Content		-72	-111	2511982	745938049
2529	08:48:27.619	00:00:02.528	151	-1024	-768	-1	-1	-1	-1	4	-1024	-768	-1	-1	-1	-1	4		0	0						Untertest3.avi	0	880	547	72	111				0	Content		-72	-111	2528608	745954675
2545	08:48:27.635	00:00:02.545	152	-1024	-768	-1	-1	-1	-1	4	-1024	-768	-1	-1	-1	-1	4		0	0						Untertest3.avi	0	880	547	72	111				0	Content		-72	-111	2545229	745971296
2562	08:48:27.652	00:00:02.561	153	-1024	-768	-1	-1	-1	-1	4	-1024	-768	-1	-1	-1	-1	4		0	0						Untertest3.avi	0	880	547	72	111				0	Content		-72	-111	2561850	745987917
2578	08:48:27.668	00:00:02.578	154	-1024	-768	-1	-1	-1	-1	4	-1024	-768	-1	-1	-1	-1	4		0	0						Untertest3.avi	0	880	547	72	111				0	Content		-72	-111	2578474	746004541
2596	08:48:27.686	00:00:02.595	155	-1024	-768	-1	-1	-1	-1	4	-1024	-768	-1	-1	-1	-1	4		0	0						Untertest3.avi	0	880	547	72	111				0	Content		-72	-111	2595668	746021735
2613	08:48:27.703	00:00:02.613	156	-1024	-768	-1	-1	-1	-1	4	-1024	-768	-1	-1	-1	-1	4		0	0						Untertest3.avi	0	880	547	72	111				0	Content		-72	-111	2613039	746039106
2630	08:48:27.720	00:00:02.630	157	-1024	-768	-1	-1	-1	-1	4	-1024	-768	-1	-1	-1	-1	4		0	0						Untertest3.avi	0	880	547	72	111				0	Content		-72	-111	2630288	746056355
2645	08:48:27.735	00:00:02.645	158	-1024	-768	-1	-1	-1	-1	4	-1024	-768	-1	-1	-1	-1	4		0	0						Untertest3.avi	0	880	547	72	111				0	Content		-72	-111	2645091	746071158
2662	08:48:27.752	00:00:02.661	159	-1024	-768	-1	-1	-1	-1	4	-1024	-768	-1	-1	-1	-1	4		0	0						Untertest3.avi	0	880	547	72	111				0	Content		-72	-111	2661838	746087905
2678	08:48:27.768	00:00:02.678	160	-1024	-768	-1	-1	-1	-1	4	-1024	-768	-1	-1	-1	-1	4		0	0						Untertest3.avi	0	880	547	72	111				0	Content		-72	-111	2678462	746104529
2695	08:48:27.785	00:00:02.695	161	-1024	-768	-1	-1	-1	-1	4	-1024	-768	-1	-1	-1	-1	4		0	0						Untertest3.avi	0	880	547	72	111				0	Content		-72	-111	2695084	746121151
2712	08:48:27.802	00:00:02.711	162	-1024	-768	-1	-1	-1	-1	4	-1024	-768	-1	-1	-1	-1	4		0	0						Untertest3.avi	0	880	547	72	111				0	Content		-72	-111	2711705	746137772
2728	08:48:27.818	00:00:02.728	163	-1024	-768	-1	-1	-1	-1	4	-1024	-768	-1	-1	-1	-1	4		0	0						Untertest3.avi	0	880	547	72	111				0	Content		-72	-111	2728455	746154522
2746	08:48:27.836	00:00:02.745	164	-1024	-768	-1	-1	-1	-1	4	-1024	-768	-1	-1	-1	-1	4		0	0						Untertest3.avi	0	880	547	72	111				0	Content		-72	-111	2745523	746171590
2763	08:48:27.853	00:00:02.762	165	-1024	-768	-1	-1	-1	-1	4	-1024	-768	-1	-1	-1	-1	4		0	0						Untertest3.avi	0	880	547	72	111				0	Content		-72	-111	2762895	746188962
2780	08:48:27.870	00:00:02.780	166	-1024	-768	-1	-1	-1	-1	4	-1024	-768	-1	-1	-1	-1	4		0	0						Untertest3.avi	0	880	547	72	111				0	Content		-72	-111	2780142	746206209
2795	08:48:27.885	00:00:02.795	167	-1024	-768	-1	-1	-1	-1	4	-1024	-768	-1	-1	-1	-1	4		0	0						Untertest3.avi	0	880	547	72	111				0	Content		-72	-111	2795067	746221134
2812	08:48:27.902	00:00:02.811	168	-1024	-768	-1	-1	-1	-1	4	-1024	-768	-1	-1	-1	-1	4		0	0						Untertest3.avi	0	880	547	72	111				0	Content		-72	-111	2811694	746237761
2828	08:48:27.918	00:00:02.828	169	-1024	-768	-1	-1	-1	-1	4	-1024	-768	-1	-1	-1	-1	4		0	0						Untertest3.avi	0	880	547	72	111				0	Content		-72	-111	2828443	746254510
2845	08:48:27.935	00:00:02.845	170	-1024	-768	-1	-1	-1	-1	4	-1024	-768	-1	-1	-1	-1	4		0	0						Untertest3.avi	0	880	547	72	111				0	Content		-72	-111	2845064	746271131
2862	08:48:27.952	00:00:02.861	171	-1024	-768	-1	-1	-1	-1	4	-1024	-768	-1	-1	-1	-1	4		0	0						Untertest3.avi	0	880	547	72	111				0	Content		-72	-111	2861689	746287756
2878	08:48:27.968	00:00:02.878	172	-1024	-768	-1	-1	-1	-1	4	-1024	-768	-1	-1	-1	-1	4		0	0						Untertest3.avi	0	880	547	72	111				0	Content		-72	-111	2878312	746304379
2896	08:48:27.986	00:00:02.895	173	-1024	-768	-1	-1	-1	-1	4	-1024	-768	-1	-1	-1	-1	4		0	0						Untertest3.avi	0	880	547	72	111				0	Content		-72	-111	2895507	746321574
2913	08:48:28.003	00:00:02.912	174	-1024	-768	-1	-1	-1	-1	4	-1024	-768	-1	-1	-1	-1	4		0	0						Untertest3.avi	0	880	547	72	111				0	Content		-72	-111	2912752	746338819
2930	08:48:28.020	00:00:02.930	175	-1024	-768	-1	-1	-1	-1	4	-1024	-768	-1	-1	-1	-1	4		0	0						Untertest3.avi	0	880	547	72	111				0	Content		-72	-111	2930124	746356191
2945	08:48:28.035	00:00:02.944	176	-1024	-768	-1	-1	-1	-1	4	-1024	-768	-1	-1	-1	-1	4		0	0						Untertest3.avi	0	880	547	72	111				0	Content		-72	-111	2944926	746370993
2962	08:48:28.052	00:00:02.961	177	-1024	-768	-1	-1	-1	-1	4	-1024	-768	-1	-1	-1	-1	4		0	0						Untertest3.avi	0	880	547	72	111				0	Content		-72	-111	2961549	746387616
2978	08:48:28.068	00:00:02.978	178	-1024	-768	-1	-1	-1	-1	4	-1024	-768	-1	-1	-1	-1	4		0	0						Untertest3.avi	0	880	547	72	111				0	Content		-72	-111	2978297	746404364
2995	08:48:28.085	00:00:02.994	179	-1024	-768	-1	-1	-1	-1	4	-1024	-768	-1	-1	-1	-1	4		0	0						Untertest3.avi	0	880	547	72	111				0	Content		-72	-111	2994919	746420986
3012	08:48:28.102	00:00:03.011	180	-1024	-768	-1	-1	-1	-1	4	-1024	-768	-1	-1	-1	-1	4		0	0						Untertest3.avi	0	880	547	72	111				0	Content		-72	-111	3011541	746437608
3028	08:48:28.118	00:00:03.028	181	-1024	-768	-1	-1	-1	-1	4	-1024	-768	-1	-1	-1	-1	4		0	0						Untertest3.avi	0	880	547	72	111				0	Content		-72	-111	3028164	746454231
3045	08:48:28.135	00:00:03.045	182	-1024	-768	-1	-1	-1	-1	4	-1024	-768	-1	-1	-1	-1	4		0	0						Untertest3.avi	0	880	547	72	111				0	Content		-72	-111	3045357	746471424
3063	08:48:28.153	00:00:03.062	183	-1024	-768	-1	-1	-1	-1	4	-1024	-768	-1	-1	-1	-1	4		0	0						Untertest3.avi	0	880	547	72	111				0	Content		-72	-111	3062731	746488798
3080	08:48:28.170	00:00:03.079	184	-1024	-768	-1	-1	-1	-1	4	-1024	-768	-1	-1	-1	-1	4		0	0						Untertest3.avi	0	880	547	72	111				0	Content		-72	-111	3079976	746506043
3095	08:48:28.185	00:00:03.094	185	-1024	-768	-1	-1	-1	-1	4	-1024	-768	-1	-1	-1	-1	4		0	0						Untertest3.avi	0	880	547	72	111				0	Content		-72	-111	3094822	746520889
3112	08:48:28.202	00:00:03.111	186	-1024	-768	-1	-1	-1	-1	4	-1024	-768	-1	-1	-1	-1	4		0	0						Untertest3.avi	0	880	547	72	111				0	Content		-72	-111	3111532	746537599
3128	08:48:28.218	00:00:03.128	187	-1024	-768	-1	-1	-1	-1	4	-1024	-768	-1	-1	-1	-1	4		0	0						Untertest3.avi	0	880	547	72	111				0	Content		-72	-111	3128156	746554223
3145	08:48:28.235	00:00:03.144	188	-1024	-768	-1	-1	-1	-1	4	-1024	-768	-1	-1	-1	-1	4		0	0						Untertest3.avi	0	880	547	72	111				0	Content		-72	-111	3144788	746570855
3161	08:48:28.251	00:00:03.161	189	-1024	-768	-1	-1	-1	-1	4	-1024	-768	-1	-1	-1	-1	4		0	0						Untertest3.avi	0	880	547	72	111				0	Content		-72	-111	3161397	746587464
3178	08:48:28.268	00:00:03.178	190	-1024	-768	-1	-1	-1	-1	4	-1024	-768	-1	-1	-1	-1	4		0	0						Untertest3.avi	0	880	547	72	111				0	Content		-72	-111	3178025	746604092
3195	08:48:28.285	00:00:03.195	191	-1024	-768	-1	-1	-1	-1	4	-1024	-768	-1	-1	-1	-1	4		0	0						Untertest3.avi	0	880	547	72	111				0	Content		-72	-111	3195215	746621282
3213	08:48:28.303	00:00:03.212	192	-1024	-768	-1	-1	-1	-1	4	-1024	-768	-1	-1	-1	-1	4		0	0						Untertest3.avi	0	880	547	72	111				0	Content		-72	-111	3212588	746638655
3230	08:48:28.320	00:00:03.229	193	-1024	-768	-1	-1	-1	-1	4	-1024	-768	-1	-1	-1	-1	4		0	0						Untertest3.avi	0	880	547	72	111				0	Content		-72	-111	3229837	746655904
3245	08:48:28.335	00:00:03.244	194	-1024	-768	-1	-1	-1	-1	4	-1024	-768	-1	-1	-1	-1	4		0	0						Untertest3.avi	0	880	547	72	111				0	Content		-72	-111	3244774	746670841
3261	08:48:28.351	00:00:03.261	195	-1024	-768	-1	-1	-1	-1	4	-1024	-768	-1	-1	-1	-1	4		0	0						Untertest3.avi	0	880	547	72	111				0	Content		-72	-111	3261385	746687452
3278	08:48:28.368	00:00:03.278	196	-1024	-768	-1	-1	-1	-1	4	-1024	-768	-1	-1	-1	-1	4		0	0						Untertest3.avi	0	880	547	72	111				0	Content		-72	-111	3278132	746704199
3295	08:48:28.385	00:00:03.294	197	-1024	-768	-1	-1	-1	-1	4	-1024	-768	-1	-1	-1	-1	4		0	0						Untertest3.avi	0	880	547	72	111				0	Content		-72	-111	3294804	746720871
3311	08:48:28.401	00:00:03.311	198	-1024	-768	-1	-1	-1	-1	4	-1024	-768	-1	-1	-1	-1	4		0	0						Untertest3.avi	0	880	547	72	111				0	Content		-72	-111	3311412	746737479
3328	08:48:28.418	00:00:03.328	199	-1024	-768	-1	-1	-1	-1	4	-1024	-768	-1	-1	-1	-1	4		0	0						Untertest3.avi	0	880	547	72	111				0	Content		-72	-111	3328034	746754101
3345	08:48:28.435	00:00:03.345	200	-1024	-768	-1	-1	-1	-1	4	-1024	-768	-1	-1	-1	-1	4		0	0						Untertest3.avi	0	880	547	72	111				0	Content		-72	-111	3345102	746771169
3362	08:48:28.452	00:00:03.362	201	-1024	-768	-1	-1	-1	-1	4	-1024	-768	-1	-1	-1	-1	4		0	0						Untertest3.avi	0	880	547	72	111				0	Content		-72	-111	3362477	746788544
3380	08:48:28.470	00:00:03.379	202	-1024	-768	-1	-1	-1	-1	4	-1024	-768	-1	-1	-1	-1	4		0	0						Untertest3.avi	0	880	547	72	111				0	Content		-72	-111	3379848	746805915
3395	08:48:28.485	00:00:03.394	203	-1024	-768	-1	-1	-1	-1	4	-1024	-768	-1	-1	-1	-1	4		0	0						Untertest3.avi	0	880	547	72	111				0	Content		-72	-111	3394648	746820715
3411	08:48:28.501	00:00:03.411	204	-1024	-768	-1	-1	-1	-1	4	-1024	-768	-1	-1	-1	-1	4		0	0						Untertest3.avi	0	880	547	72	111				0	Content		-72	-111	3411273	746837340
3428	08:48:28.518	00:00:03.428	205	-1024	-768	-1	-1	-1	-1	4	-1024	-768	-1	-1	-1	-1	4		0	0						Untertest3.avi	0	880	547	72	111				0	Content		-72	-111	3428021	746854088
3445	08:48:28.535	00:00:03.444	206	-1024	-768	-1	-1	-1	-1	4	-1024	-768	-1	-1	-1	-1	4		0	0						Untertest3.avi	0	880	547	72	111				0	Content		-72	-111	3444643	746870710
3461	08:48:28.551	00:00:03.461	207	-1024	-768	-1	-1	-1	-1	4	-1024	-768	-1	-1	-1	-1	4		0	0						Untertest3.avi	0	880	547	72	111				0	Content		-72	-111	3461267	746887334
3478	08:48:28.568	00:00:03.477	208	-1024	-768	-1	-1	-1	-1	4	-1024	-768	-1	-1	-1	-1	4		0	0						Untertest3.avi	0	880	547	72	111				0	Content		-72	-111	3477891	746903958
3495	08:48:28.585	00:00:03.495	209	-1024	-768	-1	-1	-1	-1	4	-1024	-768	-1	-1	-1	-1	4		0	0						Untertest3.avi	0	880	547	72	111				0	Content		-72	-111	3495085	746921152
3512	08:48:28.602	00:00:03.512	210	-1024	-768	-1	-1	-1	-1	4	-1024	-768	-1	-1	-1	-1	4		0	0						Untertest3.avi	0	880	547	72	111				0	Content		-72	-111	3512458	746938525
3530	08:48:28.620	00:00:03.529	211	-1024	-768	-1	-1	-1	-1	4	-1024	-768	-1	-1	-1	-1	4		0	0						Untertest3.avi	0	880	547	72	111				0	Content		-72	-111	3529708	746955775
3545	08:48:28.635	00:00:03.544	212	-1024	-768	-1	-1	-1	-1	4	-1024	-768	-1	-1	-1	-1	4		0	0						Untertest3.avi	0	880	547	72	111				0	Content		-72	-111	3544510	746970577
3561	08:48:28.651	00:00:03.561	213	-1024	-768	-1	-1	-1	-1	4	-1024	-768	-1	-1	-1	-1	4		0	0						Untertest3.avi	0	880	547	72	111				0	Content		-72	-111	3561259	746987326
3578	08:48:28.668	00:00:03.577	214	-1024	-768	-1	-1	-1	-1	4	-1024	-768	-1	-1	-1	-1	4		0	0						Untertest3.avi	0	880	547	72	111				0	Content		-72	-111	3577880	747003947
3595	08:48:28.685	00:00:03.594	215	-1024	-768	-1	-1	-1	-1	4	-1024	-768	-1	-1	-1	-1	4		0	0						Untertest3.avi	0	880	547	72	111				0	Content		-72	-111	3594507	747020574
3611	08:48:28.701	00:00:03.611	216	-1024	-768	-1	-1	-1	-1	4	-1024	-768	-1	-1	-1	-1	4		0	0						Untertest3.avi	0	880	547	72	111				0	Content		-72	-111	3611127	747037194
3628	08:48:28.718	00:00:03.627	217	-1024	-768	-1	-1	-1	-1	4	-1024	-768	-1	-1	-1	-1	4		0	0						Untertest3.avi	0	880	547	72	111				0	Content		-72	-111	3627760	747053827
3645	08:48:28.735	00:00:03.644	218	-1024	-768	-1	-1	-1	-1	4	-1024	-768	-1	-1	-1	-1	4		0	0						Untertest3.avi	0	880	547	72	111				0	Content		-72	-111	3644947	747071014
3662	08:48:28.752	00:00:03.662	219	-1024	-768	-1	-1	-1	-1	4	-1024	-768	-1	-1	-1	-1	4		0	0						Untertest3.avi	0	880	547	72	111				0	Content		-72	-111	3662321	747088388
3680	08:48:28.770	00:00:03.679	220	-1024	-768	-1	-1	-1	-1	4	-1024	-768	-1	-1	-1	-1	4		0	0						Untertest3.avi	0	880	547	72	111				0	Content		-72	-111	3679567	747105634
3694	08:48:28.784	00:00:03.694	221	-1024	-768	-1	-1	-1	-1	4	-1024	-768	-1	-1	-1	-1	4		0	0						Untertest3.avi	0	880	547	72	111				0	Content		-72	-111	3694497	747120564
3711	08:48:28.801	00:00:03.711	222	-1024	-768	-1	-1	-1	-1	4	-1024	-768	-1	-1	-1	-1	4		0	0						Untertest3.avi	0	880	547	72	111				0	Content		-72	-111	3711120	747137187
3728	08:48:28.818	00:00:03.727	223	-1024	-768	-1	-1	-1	-1	4	-1024	-768	-1	-1	-1	-1	4		0	0						Untertest3.avi	0	880	547	72	111				0	Content		-72	-111	3727864	747153931
3744	08:48:28.834	00:00:03.744	224	-1024	-768	-1	-1	-1	-1	4	-1024	-768	-1	-1	-1	-1	4		0	0						Untertest3.avi	0	880	547	72	111				0	Content		-72	-111	3744489	747170556
3761	08:48:28.851	00:00:03.761	225	-1024	-768	-1	-1	-1	-1	4	-1024	-768	-1	-1	-1	-1	4		0	0						Untertest3.avi	0	880	547	72	111				0	Content		-72	-111	3761111	747187178
3778	08:48:28.868	00:00:03.777	226	-1024	-768	-1	-1	-1	-1	4	-1024	-768	-1	-1	-1	-1	4		0	0						Untertest3.avi	0	880	547	72	111				0	Content		-72	-111	3777733	747203800
3795	08:48:28.885	00:00:03.794	227	-1024	-768	-1	-1	-1	-1	4	-1024	-768	-1	-1	-1	-1	4		0	0						Untertest3.avi	0	880	547	72	111				0	Content		-72	-111	3794801	747220868
3812	08:48:28.902	00:00:03.812	228	-1024	-768	-1	-1	-1	-1	4	-1024	-768	-1	-1	-1	-1	4		0	0						Untertest3.avi	0	880	547	72	111				0	Content		-72	-111	3812172	747238239
3829	08:48:28.919	00:00:03.829	229	-1024	-768	-1	-1	-1	-1	4	-1024	-768	-1	-1	-1	-1	4		0	0						Untertest3.avi	0	880	547	72	111				0	Content		-72	-111	3829422	747255489
3844	08:48:28.934	00:00:03.844	230	-1024	-768	-1	-1	-1	-1	4	-1024	-768	-1	-1	-1	-1	4		0	0						Untertest3.avi	0	880	547	72	111				0	Content		-72	-111	3844349	747270416
3861	08:48:28.951	00:00:03.860	231	-1024	-768	-1	-1	-1	-1	4	-1024	-768	-1	-1	-1	-1	4		0	0						Untertest3.avi	0	880	547	72	111				0	Content		-72	-111	3860976	747287043
3878	08:48:28.968	00:00:03.877	232	-1024	-768	-1	-1	-1	-1	4	-1024	-768	-1	-1	-1	-1	4		0	0						Untertest3.avi	0	880	547	72	111				0	Content		-72	-111	3877727	747303794
3894	08:48:28.984	00:00:03.894	233	-1024	-768	-1	-1	-1	-1	4	-1024	-768	-1	-1	-1	-1	4		0	0						Untertest3.avi	0	880	547	72	111				0	Content		-72	-111	3894343	747320410
3911	08:48:29.001	00:00:03.910	234	-1024	-768	-1	-1	-1	-1	4	-1024	-768	-1	-1	-1	-1	4		0	0						Untertest3.avi	0	880	547	72	111				0	Content		-72	-111	3910965	747337032
3928	08:48:29.018	00:00:03.927	235	-1024	-768	-1	-1	-1	-1	4	-1024	-768	-1	-1	-1	-1	4		0	0						Untertest3.avi	0	880	547	72	111				0	Content		-72	-111	3927509	747353576
3945	08:48:29.035	00:00:03.944	236	-1024	-768	-1	-1	-1	-1	4	-1024	-768	-1	-1	-1	-1	4		0	0						Untertest3.avi	0	880	547	72	111				0	Content		-72	-111	3944596	747370663
3961	08:48:29.051	00:00:03.961	237	-1024	-768	-1	-1	-1	-1	4	-1024	-768	-1	-1	-1	-1	4		0	0						Untertest3.avi	0	880	547	72	111				0	Content		-72	-111	3961263	747387330
3978	08:48:29.068	00:00:03.977	238	-1024	-768	-1	-1	-1	-1	4	-1024	-768	-1	-1	-1	-1	4		0	0						Untertest3.avi	0	880	547	72	111				0	Content		-72	-111	3977931	747403998
3995	08:48:29.085	00:00:03.995	239	-1024	-768	-1	-1	-1	-1	4	-1024	-768	-1	-1	-1	-1	4		0	0						Untertest3.avi	0	880	547	72	111				0	Content		-72	-111	3995082	747421149
4012	08:48:29.102	00:00:04.011	240	-1024	-768	-1	-1	-1	-1	4	-1024	-768	-1	-1	-1	-1	4		0	0						Untertest3.avi	0	880	547	72	111				0	Content		-72	-111	4011749	747437816
4028	08:48:29.118	00:00:04.028	241	-1024	-768	-1	-1	-1	-1	4	-1024	-768	-1	-1	-1	-1	4		0	0						Untertest3.avi	0	880	547	72	111				0	Content		-72	-111	4028417	747454484
4045	08:48:29.135	00:00:04.044	242	-1024	-768	-1	-1	-1	-1	4	-1024	-768	-1	-1	-1	-1	4		0	0						Untertest3.avi	0	880	547	72	111				0	Content		-72	-111	4044649	747470716
4061	08:48:29.151	00:00:04.061	243	-1024	-768	-1	-1	-1	-1	4	-1024	-768	-1	-1	-1	-1	4		0	0						Untertest3.avi	0	880	547	72	111				0	Content		-72	-111	4061316	747487383
4078	08:48:29.168	00:00:04.077	244	-1024	-768	-1	-1	-1	-1	4	-1024	-768	-1	-1	-1	-1	4		0	0						Untertest3.avi	0	880	547	72	111				0	Content		-72	-111	4077809	747503876
4094	08:48:29.184	00:00:04.094	245	-1024	-768	-1	-1	-1	-1	4	-1024	-768	-1	-1	-1	-1	4		0	0						Untertest3.avi	0	880	547	72	111				0	Content		-72	-111	4094477	747520544
4111	08:48:29.201	00:00:04.111	246	-1024	-768	-1	-1	-1	-1	4	-1024	-768	-1	-1	-1	-1	4		0	0						Untertest3.avi	0	880	547	72	111				0	Content		-72	-111	4111145	747537212
4128	08:48:29.218	00:00:04.127	247	-1024	-768	-1	-1	-1	-1	4	-1024	-768	-1	-1	-1	-1	4		0	0						Untertest3.avi	0	880	547	72	111				0	Content		-72	-111	4127639	747553706
4144	08:48:29.234	00:00:04.144	248	-1024	-768	-1	-1	-1	-1	4	-1024	-768	-1	-1	-1	-1	4		0	0						Untertest3.avi	0	880	547	72	111				0	Content		-72	-111	4144307	747570374
4161	08:48:29.251	00:00:04.160	249	-1024	-768	-1	-1	-1	-1	4	-1024	-768	-1	-1	-1	-1	4		0	0						Untertest3.avi	0	880	547	72	111				0	Content		-72	-111	4160766	747586833
4177	08:48:29.267	00:00:04.177	250	-1024	-768	-1	-1	-1	-1	4	-1024	-768	-1	-1	-1	-1	4		0	0						Untertest3.avi	0	880	547	72	111				0	Content		-72	-111	4177431	747603498
4194	08:48:29.284	00:00:04.194	251	-1024	-768	-1	-1	-1	-1	4	-1024	-768	-1	-1	-1	-1	4		0	0						Untertest3.avi	0	880	547	72	111				0	Content		-72	-111	4194099	747620166
4211	08:48:29.301	00:00:04.210	252	-1024	-768	-1	-1	-1	-1	4	-1024	-768	-1	-1	-1	-1	4		0	0						Untertest3.avi	0	880	547	72	111				0	Content		-72	-111	4210767	747636834
4228	08:48:29.318	00:00:04.227	253	-1024	-768	-1	-1	-1	-1	4	-1024	-768	-1	-1	-1	-1	4		0	0						Untertest3.avi	0	880	547	72	111				0	Content		-72	-111	4227701	747653768
4244	08:48:29.334	00:00:04.244	254	-1024	-768	-1	-1	-1	-1	4	-1024	-768	-1	-1	-1	-1	4		0	0						Untertest3.avi	0	880	547	72	111				0	Content		-72	-111	4244369	747670436
4261	08:48:29.351	00:00:04.261	255	-1024	-768	-1	-1	-1	-1	4	-1024	-768	-1	-1	-1	-1	4		0	0						Untertest3.avi	0	880	547	72	111				0	Content		-72	-111	4261331	747687398
4278	08:48:29.368	00:00:04.277	256	-1024	-768	-1	-1	-1	-1	4	-1024	-768	-1	-1	-1	-1	4		0	0						Untertest3.avi	0	880	547	72	111				0	Content		-72	-111	4277999	747704066
4295	08:48:29.385	00:00:04.294	257	-1024	-768	-1	-1	-1	-1	4	-1024	-768	-1	-1	-1	-1	4		0	0						Untertest3.avi	0	880	547	72	111				0	Content		-72	-111	4294666	747720733
4312	08:48:29.402	00:00:04.311	258	-1024	-768	-1	-1	-1	-1	4	-1024	-768	-1	-1	-1	-1	4		0	0						Untertest3.avi	0	880	547	72	111				0	Content		-72	-111	4311895	747737962
4329	08:48:29.419	00:00:04.328	259	-1024	-768	-1	-1	-1	-1	4	-1024	-768	-1	-1	-1	-1	4		0	0						Untertest3.avi	0	880	547	72	111				0	Content		-72	-111	4328563	747754630
4345	08:48:29.435	00:00:04.344	260	-1024	-768	-1	-1	-1	-1	4	-1024	-768	-1	-1	-1	-1	4		0	0						Untertest3.avi	0	880	547	72	111				0	Content		-72	-111	4344790	747770857
4361	08:48:29.451	00:00:04.361	261	-1024	-768	-1	-1	-1	-1	4	-1024	-768	-1	-1	-1	-1	4		0	0						Untertest3.avi	0	880	547	72	111				0	Content		-72	-111	4361458	747787525
4378	08:48:29.468	00:00:04.378	262	-1024	-768	-1	-1	-1	-1	4	-1024	-768	-1	-1	-1	-1	4		0	0						Untertest3.avi	0	880	547	72	111				0	Content		-72	-111	4378126	747804193
4394	08:48:29.484	00:00:04.394	263	-1024	-768	-1	-1	-1	-1	4	-1024	-768	-1	-1	-1	-1	4		0	0						Untertest3.avi	0	880	547	72	111				0	Content		-72	-111	4394372	747820439
4411	08:48:29.501	00:00:04.411	264	-1024	-768	-1	-1	-1	-1	4	-1024	-768	-1	-1	-1	-1	4		0	0						Untertest3.avi	0	880	547	72	111				0	Content		-72	-111	4411040	747837107
4428	08:48:29.518	00:00:04.427	265	-1024	-768	-1	-1	-1	-1	4	-1024	-768	-1	-1	-1	-1	4		0	0						Untertest3.avi	0	880	547	72	111				0	Content		-72	-111	4427592	747853659
4444	08:48:29.534	00:00:04.444	266	-1024	-768	-1	-1	-1	-1	4	-1024	-768	-1	-1	-1	-1	4		0	0						Untertest3.avi	0	880	547	72	111				0	Content		-72	-111	4444260	747870327
4461	08:48:29.551	00:00:04.460	267	-1024	-768	-1	-1	-1	-1	4	-1024	-768	-1	-1	-1	-1	4		0	0						Untertest3.avi	0	880	547	72	111				0	Content		-72	-111	4460927	747886994
4478	08:48:29.568	00:00:04.477	268	-1024	-768	-1	-1	-1	-1	4	-1024	-768	-1	-1	-1	-1	4		0	0						Untertest3.avi	0	880	547	72	111				0	Content		-72	-111	4477595	747903662
4494	08:48:29.584	00:00:04.494	269	-1024	-768	-1	-1	-1	-1	4	-1024	-768	-1	-1	-1	-1	4		0	0						Untertest3.avi	0	880	547	72	111				0	Content		-72	-111	4494164	747920231
4511	08:48:29.601	00:00:04.510	270	-1024	-768	-1	-1	-1	-1	4	-1024	-768	-1	-1	-1	-1	4		0	0						Untertest3.avi	0	880	547	72	111				0	Content		-72	-111	4510831	747936898
4527	08:48:29.617	00:00:04.527	271	-1024	-768	-1	-1	-1	-1	4	-1024	-768	-1	-1	-1	-1	4		0	0						Untertest3.avi	0	880	547	72	111				0	Content		-72	-111	4527499	747953566
4544	08:48:29.634	00:00:04.543	272	-1024	-768	-1	-1	-1	-1	4	-1024	-768	-1	-1	-1	-1	4		0	0						Untertest3.avi	0	880	547	72	111				0	Content		-72	-111	4543920	747969987
4560	08:48:29.650	00:00:04.560	273	-1024	-768	-1	-1	-1	-1	4	-1024	-768	-1	-1	-1	-1	4		0	0						Untertest3.avi	0	880	547	72	111				0	Content		-72	-111	4560486	747986553
4577	08:48:29.667	00:00:04.577	274	-1024	-768	-1	-1	-1	-1	4	-1024	-768	-1	-1	-1	-1	4		0	0						Untertest3.avi	0	880	547	72	111				0	Content		-72	-111	4577367	748003434
4594	08:48:29.684	00:00:04.594	275	-1024	-768	-1	-1	-1	-1	4	-1024	-768	-1	-1	-1	-1	4		0	0						Untertest3.avi	0	880	547	72	111				0	Content		-72	-111	4594035	748020102
4611	08:48:29.701	00:00:04.610	276	-1024	-768	-1	-1	-1	-1	4	-1024	-768	-1	-1	-1	-1	4		0	0						Untertest3.avi	0	880	547	72	111				0	Content		-72	-111	4610703	748036770
4627	08:48:29.717	00:00:04.627	277	-1024	-768	-1	-1	-1	-1	4	-1024	-768	-1	-1	-1	-1	4		0	0						Untertest3.avi	0	880	547	72	111				0	Content		-72	-111	4627222	748053289
4644	08:48:29.734	00:00:04.643	278	-1024	-768	-1	-1	-1	-1	4	-1024	-768	-1	-1	-1	-1	4		0	0						Untertest3.avi	0	880	547	72	111				0	Content		-72	-111	4643890	748069957
4660	08:48:29.750	00:00:04.660	279	-1024	-768	-1	-1	-1	-1	4	-1024	-768	-1	-1	-1	-1	4		0	0						Untertest3.avi	0	880	547	72	111				0	Content		-72	-111	4660486	748086553
4677	08:48:29.767	00:00:04.677	280	-1024	-768	-1	-1	-1	-1	4	-1024	-768	-1	-1	-1	-1	4		0	0						Untertest3.avi	0	880	547	72	111				0	Content		-72	-111	4677106	748103173
4694	08:48:29.784	00:00:04.693	281	-1024	-768	-1	-1	-1	-1	4	-1024	-768	-1	-1	-1	-1	4		0	0						Untertest3.avi	0	880	547	72	111				0	Content		-72	-111	4693731	748119798
4710	08:48:29.800	00:00:04.710	282	-1024	-768	-1	-1	-1	-1	4	-1024	-768	-1	-1	-1	-1	4		0	0						Untertest3.avi	0	880	547	72	111				0	Content		-72	-111	4710399	748136466
4727	08:48:29.817	00:00:04.727	283	-1024	-768	-1	-1	-1	-1	4	-1024	-768	-1	-1	-1	-1	4		0	0						Untertest3.avi	0	880	547	72	111				0	Content		-72	-111	4727103	748153170
4744	08:48:29.834	00:00:04.743	284	-1024	-768	-1	-1	-1	-1	4	-1024	-768	-1	-1	-1	-1	4		0	0						Untertest3.avi	0	880	547	72	111				0	Content		-72	-111	4743731	748169798
4760	08:48:29.850	00:00:04.760	285	-1024	-768	-1	-1	-1	-1	4	-1024	-768	-1	-1	-1	-1	4		0	0						Untertest3.avi	0	880	547	72	111				0	Content		-72	-111	4760350	748186417
4777	08:48:29.867	00:00:04.776	286	-1024	-768	-1	-1	-1	-1	4	-1024	-768	-1	-1	-1	-1	4		0	0						Untertest3.avi	0	880	547	72	111				0	Content		-72	-111	4776973	748203040
4794	08:48:29.884	00:00:04.793	287	-1024	-768	-1	-1	-1	-1	4	-1024	-768	-1	-1	-1	-1	4		0	0						Untertest3.avi	0	880	547	72	111				0	Content		-72	-111	4793727	748219794
4810	08:48:29.900	00:00:04.810	288	-1024	-768	-1	-1	-1	-1	4	-1024	-768	-1	-1	-1	-1	4		0	0						Untertest3.avi	0	880	547	72	111				0	Content		-72	-111	4810342	748236409
4827	08:48:29.917	00:00:04.826	289	-1024	-768	-1	-1	-1	-1	4	-1024	-768	-1	-1	-1	-1	4		0	0						Untertest3.avi	0	880	547	72	111				0	Content		-72	-111	4826967	748253034
4844	08:48:29.934	00:00:04.843	290	-1024	-768	-1	-1	-1	-1	4	-1024	-768	-1	-1	-1	-1	4		0	0						Untertest3.avi	0	880	547	72	111				0	Content		-72	-111	4843590	748269657
4861	08:48:29.951	00:00:04.861	291	-1024	-768	-1	-1	-1	-1	4	-1024	-768	-1	-1	-1	-1	4		0	0						Untertest3.avi	0	880	547	72	111				0	Content		-72	-111	4861213	748287280
4878	08:48:29.968	00:00:04.877	292	-1024	-768	-1	-1	-1	-1	4	-1024	-768	-1	-1	-1	-1	4		0	0						Untertest3.avi	0	880	547	72	111				0	Content		-72	-111	4877881	748303948
4894	08:48:29.984	00:00:04.894	293	-1024	-768	-1	-1	-1	-1	4	-1024	-768	-1	-1	-1	-1	4		0	0						Untertest3.avi	0	880	547	72	111				0	Content		-72	-111	4894110	748320177
4911	08:48:30.001	00:00:04.910	294	-1024	-768	-1	-1	-1	-1	4	-1024	-768	-1	-1	-1	-1	4		0	0						Untertest3.avi	0	880	547	72	111				0	Content		-72	-111	4910777	748336844
4927	08:48:30.017	00:00:04.927	295	-1024	-768	-1	-1	-1	-1	4	-1024	-768	-1	-1	-1	-1	4		0	0						Untertest3.avi	0	880	547	72	111				0	Content		-72	-111	4927297	748353364
4944	08:48:30.034	00:00:04.943	296	-1024	-768	-1	-1	-1	-1	4	-1024	-768	-1	-1	-1	-1	4		0	0						Untertest3.avi	0	880	547	72	111				0	Content		-72	-111	4943965	748370032
4961	08:48:30.051	00:00:04.960	297	-1024	-768	-1	-1	-1	-1	4	-1024	-768	-1	-1	-1	-1	4		0	0						Untertest3.avi	0	880	547	72	111				0	Content		-72	-111	4960632	748386699
4977	08:48:30.067	00:00:04.977	298	-1024	-768	-1	-1	-1	-1	4	-1024	-768	-1	-1	-1	-1	4		0	0						Untertest3.avi	0	880	547	72	111				0	Content		-72	-111	4977108	748403175
4994	08:48:30.084	00:00:04.993	299	-1024	-768	-1	-1	-1	-1	4	-1024	-768	-1	-1	-1	-1	4		0	0						Untertest3.avi	0	880	547	72	111				0	Content		-72	-111	4993776	748419843
5010	08:48:30.100	00:00:05.010	300	-1024	-768	-1	-1	-1	-1	4	-1024	-768	-1	-1	-1	-1	4		0	0						Untertest3.avi	0	880	547	72	111				0	Content		-72	-111	5010206	748436273
5027	08:48:30.117	00:00:05.027	301	-1024	-768	-1	-1	-1	-1	4	-1024	-768	-1	-1	-1	-1	4		0	0						Untertest3.avi	0	880	547	72	111				0	Content		-72	-111	5027010	748453077
5044	08:48:30.134	00:00:05.043	302	-1024	-768	-1	-1	-1	-1	4	-1024	-768	-1	-1	-1	-1	4		0	0						Untertest3.avi	0	880	547	72	111				0	Content		-72	-111	5043616	748469683
5060	08:48:30.150	00:00:05.060	303	-1024	-768	-1	-1	-1	-1	4	-1024	-768	-1	-1	-1	-1	4		0	0						Untertest3.avi	0	880	547	72	111				0	Content		-72	-111	5060284	748486351
5077	08:48:30.167	00:00:05.076	304	-1024	-768	-1	-1	-1	-1	4	-1024	-768	-1	-1	-1	-1	4		0	0						Untertest3.avi	0	880	547	72	111				0	Content		-72	-111	5076951	748503018
5094	08:48:30.184	00:00:05.093	305	-1024	-768	-1	-1	-1	-1	4	-1024	-768	-1	-1	-1	-1	4		0	0						Untertest3.avi	0	880	547	72	111				0	Content		-72	-111	5093825	748519892
5110	08:48:30.200	00:00:05.110	306	-1024	-768	-1	-1	-1	-1	4	-1024	-768	-1	-1	-1	-1	4		0	0						Untertest3.avi	0	880	547	72	111				0	Content		-72	-111	5110493	748536560
5127	08:48:30.217	00:00:05.127	307	-1024	-768	-1	-1	-1	-1	4	-1024	-768	-1	-1	-1	-1	4		0	0						Untertest3.avi	0	880	547	72	111				0	Content		-72	-111	5127442	748553509
5144	08:48:30.234	00:00:05.144	308	-1024	-768	-1	-1	-1	-1	4	-1024	-768	-1	-1	-1	-1	4		0	0						Untertest3.avi	0	880	547	72	111				0	Content		-72	-111	5144110	748570177
5161	08:48:30.251	00:00:05.160	309	-1024	-768	-1	-1	-1	-1	4	-1024	-768	-1	-1	-1	-1	4		0	0						Untertest3.avi	0	880	547	72	111				0	Content		-72	-111	5160778	748586845
5178	08:48:30.268	00:00:05.178	310	-1024	-768	-1	-1	-1	-1	4	-1024	-768	-1	-1	-1	-1	4		0	0						Untertest3.avi	0	880	547	72	111				0	Content		-72	-111	5178059	748604126
5195	08:48:30.285	00:00:05.194	311	-1024	-768	-1	-1	-1	-1	4	-1024	-768	-1	-1	-1	-1	4		0	0						Untertest3.avi	0	880	547	72	111				0	Content		-72	-111	5194726	748620793
5211	08:48:30.301	00:00:05.210	312	-1024	-768	-1	-1	-1	-1	4	-1024	-768	-1	-1	-1	-1	4		0	0						Untertest3.avi	0	880	547	72	111				0	Content		-72	-111	5210971	748637038
5228	08:48:30.318	00:00:05.227	313	-1024	-768	-1	-1	-1	-1	4	-1024	-768	-1	-1	-1	-1	4		0	0						Untertest3.avi	0	880	547	72	111				0	Content		-72	-111	5227639	748653706
5244	08:48:30.334	00:00:05.244	314	-1024	-768	-1	-1	-1	-1	4	-1024	-768	-1	-1	-1	-1	4		0	0						Untertest3.avi	0	880	547	72	111				0	Content		-72	-111	5244306	748670373
5261	08:48:30.351	00:00:05.260	315	-1024	-768	-1	-1	-1	-1	4	-1024	-768	-1	-1	-1	-1	4		0	0						Untertest3.avi	0	880	547	72	111				0	Content		-72	-111	5260502	748686569
5277	08:48:30.367	00:00:05.277	316	-1024	-768	-1	-1	-1	-1	4	-1024	-768	-1	-1	-1	-1	4		0	0						Untertest3.avi	0	880	547	72	111				0	Content		-72	-111	5277170	748703237
5294	08:48:30.384	00:00:05.293	317	-1024	-768	-1	-1	-1	-1	4	-1024	-768	-1	-1	-1	-1	4		0	0						Untertest3.avi	0	880	547	72	111				0	Content		-72	-111	5293679	748719746
5310	08:48:30.400	00:00:05.310	318	-1024	-768	-1	-1	-1	-1	4	-1024	-768	-1	-1	-1	-1	4		0	0						Untertest3.avi	0	880	547	72	111				0	Content		-72	-111	5310347	748736414
5327	08:48:30.417	00:00:05.327	319	-1024	-768	-1	-1	-1	-1	4	-1024	-768	-1	-1	-1	-1	4		0	0						Untertest3.avi	0	880	547	72	111				0	Content		-72	-111	5327015	748753082
5344	08:48:30.434	00:00:05.343	320	-1024	-768	-1	-1	-1	-1	4	-1024	-768	-1	-1	-1	-1	4		0	0						Untertest3.avi	0	880	547	72	111				0	Content		-72	-111	5343511	748769578
5360	08:48:30.450	00:00:05.360	321	-1024	-768	-1	-1	-1	-1	4	-1024	-768	-1	-1	-1	-1	4		0	0						Untertest3.avi	0	880	547	72	111				0	Content		-72	-111	5360178	748786245
5377	08:48:30.467	00:00:05.376	322	-1024	-768	-1	-1	-1	-1	4	-1024	-768	-1	-1	-1	-1	4		0	0						Untertest3.avi	0	880	547	72	111				0	Content		-72	-111	5376753	748802820
5393	08:48:30.483	00:00:05.393	323	-1024	-768	-1	-1	-1	-1	4	-1024	-768	-1	-1	-1	-1	4		0	0						Untertest3.avi	0	880	547	72	111				0	Content		-72	-111	5393321	748819388
5410	08:48:30.500	00:00:05.410	324	-1024	-768	-1	-1	-1	-1	4	-1024	-768	-1	-1	-1	-1	4		0	0						Untertest3.avi	0	880	547	72	111				0	Content		-72	-111	5410256	748836323
5427	08:48:30.517	00:00:05.426	325	-1024	-768	-1	-1	-1	-1	4	-1024	-768	-1	-1	-1	-1	4		0	0						Untertest3.avi	0	880	547	72	111				0	Content		-72	-111	5426924	748852991
5444	08:48:30.534	00:00:05.444	326	-1024	-768	-1	-1	-1	-1	4	-1024	-768	-1	-1	-1	-1	4		0	0						Untertest3.avi	0	880	547	72	111				0	Content		-72	-111	5444059	748870126
5461	08:48:30.551	00:00:05.460	327	-1024	-768	-1	-1	-1	-1	4	-1024	-768	-1	-1	-1	-1	4		0	0						Untertest3.avi	0	880	547	72	111				0	Content		-72	-111	5460726	748886793
5478	08:48:30.568	00:00:05.477	328	-1024	-768	-1	-1	-1	-1	4	-1024	-768	-1	-1	-1	-1	4		0	0						Untertest3.avi	0	880	547	72	111				0	Content		-72	-111	5477758	748903825
5494	08:48:30.584	00:00:05.494	329	-1024	-768	-1	-1	-1	-1	4	-1024	-768	-1	-1	-1	-1	4		0	0						Untertest3.avi	0	880	547	72	111				0	Content		-72	-111	5494426	748920493
5511	08:48:30.601	00:00:05.511	330	-1024	-768	-1	-1	-1	-1	4	-1024	-768	-1	-1	-1	-1	4		0	0						Untertest3.avi	0	880	547	72	111				0	Content		-72	-111	5511094	748937161
5527	08:48:30.617	00:00:05.527	331	-1024	-768	-1	-1	-1	-1	4	-1024	-768	-1	-1	-1	-1	4		0	0						Untertest3.avi	0	880	547	72	111				0	Content		-72	-111	5527143	748953210
5544	08:48:30.634	00:00:05.543	332	-1024	-768	-1	-1	-1	-1	4	-1024	-768	-1	-1	-1	-1	4		0	0						Untertest3.avi	0	880	547	72	111				0	Content		-72	-111	5543811	748969878
5560	08:48:30.650	00:00:05.560	333	-1024	-768	-1	-1	-1	-1	4	-1024	-768	-1	-1	-1	-1	4		0	0						Untertest3.avi	0	880	547	72	111				0	Content		-72	-111	5560272	748986339
5577	08:48:30.667	00:00:05.576	334	-1024	-768	-1	-1	-1	-1	4	-1024	-768	-1	-1	-1	-1	4		0	0						Untertest3.avi	0	880	547	72	111				0	Content		-72	-111	5576939	749003006
5594	08:48:30.684	00:00:05.593	335	-1024	-768	-1	-1	-1	-1	4	-1024	-768	-1	-1	-1	-1	4		0	0						Untertest3.avi	0	880	547	72	111				0	Content		-72	-111	5593607	749019674
5610	08:48:30.700	00:00:05.610	336	-1024	-768	-1	-1	-1	-1	4	-1024	-768	-1	-1	-1	-1	4		0	0						Untertest3.avi	0	880	547	72	111				0	Content		-72	-111	5610090	749036157
5627	08:48:30.717	00:00:05.626	337	-1024	-768	-1	-1	-1	-1	4	-1024	-768	-1	-1	-1	-1	4		0	0						Untertest3.avi	0	880	547	72	111				0	Content		-72	-111	5626757	749052824
5643	08:48:30.733	00:00:05.643	338	-1024	-768	-1	-1	-1	-1	4	-1024	-768	-1	-1	-1	-1	4		0	0						Untertest3.avi	0	880	547	72	111				0	Content		-72	-111	5643191	749069258
5660	08:48:30.750	00:00:05.659	339	-1024	-768	-1	-1	-1	-1	4	-1024	-768	-1	-1	-1	-1	4		0	0						Untertest3.avi	0	880	547	72	111				0	Content		-72	-111	5659865	749085932
5676	08:48:30.766	00:00:05.676	340	-1024	-768	-1	-1	-1	-1	4	-1024	-768	-1	-1	-1	-1	4		0	0						Untertest3.avi	0	880	547	72	111				0	Content		-72	-111	5676468	749102535
5693	08:48:30.783	00:00:05.693	341	-1024	-768	-1	-1	-1	-1	4	-1024	-768	-1	-1	-1	-1	4		0	0						Untertest3.avi	0	880	547	72	111				0	Content		-72	-111	5693135	749119202
5710	08:48:30.800	00:00:05.710	342	-1024	-768	-1	-1	-1	-1	4	-1024	-768	-1	-1	-1	-1	4		0	0						Untertest3.avi	0	880	547	72	111				0	Content		-72	-111	5710036	749136103
5727	08:48:30.817	00:00:05.726	343	-1024	-768	-1	-1	-1	-1	4	-1024	-768	-1	-1	-1	-1	4		0	0						Untertest3.avi	0	880	547	72	111				0	Content		-72	-111	5726704	749152771
5744	08:48:30.834	00:00:05.743	344	-1024	-768	-1	-1	-1	-1	4	-1024	-768	-1	-1	-1	-1	4		0	0						Untertest3.avi	0	880	547	72	111				0	Content		-72	-111	5743698	749169765
5760	08:48:30.850	00:00:05.760	345	-1024	-768	-1	-1	-1	-1	4	-1024	-768	-1	-1	-1	-1	4		0	0						Untertest3.avi	0	880	547	72	111				0	Content		-72	-111	5760366	749186433
5777	08:48:30.867	00:00:05.777	346	-1024	-768	-1	-1	-1	-1	4	-1024	-768	-1	-1	-1	-1	4		0	0						Untertest3.avi	0	880	547	72	111				0	Content		-72	-111	5777034	749203101
5794	08:48:30.884	00:00:05.794	347	-1024	-768	-1	-1	-1	-1	4	-1024	-768	-1	-1	-1	-1	4		0	0						Untertest3.avi	0	880	547	72	111				0	Content		-72	-111	5794297	749220364
5811	08:48:30.901	00:00:05.810	348	-1024	-768	-1	-1	-1	-1	4	-1024	-768	-1	-1	-1	-1	4		0	0						Untertest3.avi	0	880	547	72	111				0	Content		-72	-111	5810964	749237031
5827	08:48:30.917	00:00:05.827	349	-1024	-768	-1	-1	-1	-1	4	-1024	-768	-1	-1	-1	-1	4		0	0						Untertest3.avi	0	880	547	72	111				0	Content		-72	-111	5827204	749253271
5844	08:48:30.934	00:00:05.843	350	-1024	-768	-1	-1	-1	-1	4	-1024	-768	-1	-1	-1	-1	4		0	0						Untertest3.avi	0	880	547	72	111				0	Content		-72	-111	5843872	749269939
5861	08:48:30.951	00:00:05.860	351	-1024	-768	-1	-1	-1	-1	4	-1024	-768	-1	-1	-1	-1	4		0	0						Untertest3.avi	0	880	547	72	111				0	Content		-72	-111	5860539	749286606
5877	08:48:30.967	00:00:05.876	352	-1024	-768	-1	-1	-1	-1	4	-1024	-768	-1	-1	-1	-1	4		0	0						Untertest3.avi	0	880	547	72	111				0	Content		-72	-111	5876798	749302865
5893	08:48:30.983	00:00:05.893	353	-1024	-768	-1	-1	-1	-1	4	-1024	-768	-1	-1	-1	-1	4		0	0						Untertest3.avi	0	880	547	72	111				0	Content		-72	-111	5893466	749319533
5910	08:48:31.000	00:00:05.909	354	-1024	-768	-1	-1	-1	-1	4	-1024	-768	-1	-1	-1	-1	4		0	0						Untertest3.avi	0	880	547	72	111				0	Content		-72	-111	5909681	749335748
5926	08:48:31.016	00:00:05.926	355	-1024	-768	-1	-1	-1	-1	4	-1024	-768	-1	-1	-1	-1	4		0	0						Untertest3.avi	0	880	547	72	111				0	Content		-72	-111	5926304	749352371
5943	08:48:31.033	00:00:05.942	356	-1024	-768	-1	-1	-1	-1	4	-1024	-768	-1	-1	-1	-1	4		0	0						Untertest3.avi	0	880	547	72	111				0	Content		-72	-111	5942971	749369038
5960	08:48:31.050	00:00:05.959	357	-1024	-768	-1	-1	-1	-1	4	-1024	-768	-1	-1	-1	-1	4		0	0						Untertest3.avi	0	880	547	72	111				0	Content		-72	-111	5959639	749385706
5976	08:48:31.066	00:00:05.976	358	-1024	-768	-1	-1	-1	-1	4	-1024	-768	-1	-1	-1	-1	4		0	0						Untertest3.avi	0	880	547	72	111				0	Content		-72	-111	5976306	749402373
5993	08:48:31.083	00:00:05.992	359	-1024	-768	-1	-1	-1	-1	4	-1024	-768	-1	-1	-1	-1	4		0	0						Untertest3.avi	0	880	547	72	111				0	Content		-72	-111	5992970	749419037
6010	08:48:31.100	00:00:06.009	360	-1024	-768	-1	-1	-1	-1	4	-1024	-768	-1	-1	-1	-1	4		0	0						Untertest3.avi	0	880	547	72	111				0	Content		-72	-111	6009638	749435705
6026	08:48:31.116	00:00:06.026	361	-1024	-768	-1	-1	-1	-1	4	-1024	-768	-1	-1	-1	-1	4		0	0						Untertest3.avi	0	880	547	72	111				0	Content		-72	-111	6026305	749452372
6043	08:48:31.133	00:00:06.043	362	-1024	-768	-1	-1	-1	-1	4	-1024	-768	-1	-1	-1	-1	4		0	0						Untertest3.avi	0	880	547	72	111				0	Content		-72	-111	6043138	749469205
6060	08:48:31.150	00:00:06.059	363	-1024	-768	-1	-1	-1	-1	4	-1024	-768	-1	-1	-1	-1	4		0	0						Untertest3.avi	0	880	547	72	111				0	Content		-72	-111	6059806	749485873
6076	08:48:31.166	00:00:06.076	364	-1024	-768	-1	-1	-1	-1	4	-1024	-768	-1	-1	-1	-1	4		0	0						Untertest3.avi	0	880	547	72	111				0	Content		-72	-111	6076473	749502540
6094	08:48:31.184	00:00:06.093	365	-1024	-768	-1	-1	-1	-1	4	-1024	-768	-1	-1	-1	-1	4		0	0						Untertest3.avi	0	880	547	72	111				0	Content		-72	-111	6093636	749519703
6110	08:48:31.200	00:00:06.110	366	-1024	-768	-1	-1	-1	-1	4	-1024	-768	-1	-1	-1	-1	4		0	0						Untertest3.avi	0	880	547	72	111				0	Content		-72	-111	6110304	749536371
6127	08:48:31.217	00:00:06.127	367	-1024	-768	-1	-1	-1	-1	4	-1024	-768	-1	-1	-1	-1	4		0	0						Untertest3.avi	0	880	547	72	111				0	Content		-72	-111	6127343	749553410
6144	08:48:31.234	00:00:06.144	368	-1024	-768	-1	-1	-1	-1	4	-1024	-768	-1	-1	-1	-1	4		0	0						Untertest3.avi	0	880	547	72	111				0	Content		-72	-111	6144010	749570077
6161	08:48:31.251	00:00:06.160	369	-1024	-768	-1	-1	-1	-1	4	-1024	-768	-1	-1	-1	-1	4		0	0						Untertest3.avi	0	880	547	72	111				0	Content		-72	-111	6160678	749586745
6177	08:48:31.267	00:00:06.176	370	-1024	-768	-1	-1	-1	-1	4	-1024	-768	-1	-1	-1	-1	4		0	0						Untertest3.avi	0	880	547	72	111				0	Content		-72	-111	6176735	749602802
6193	08:48:31.283	00:00:06.193	371	-1024	-768	-1	-1	-1	-1	4	-1024	-768	-1	-1	-1	-1	4		0	0						Untertest3.avi	0	880	547	72	111				0	Content		-72	-111	6193402	749619469
6210	08:48:31.300	00:00:06.209	372	-1024	-768	-1	-1	-1	-1	4	-1024	-768	-1	-1	-1	-1	4		0	0						Untertest3.avi	0	880	547	72	111				0	Content		-72	-111	6209866	749635933
6227	08:48:31.317	00:00:06.226	373	-1024	-768	-1	-1	-1	-1	4	-1024	-768	-1	-1	-1	-1	4		0	0						Untertest3.avi	0	880	547	72	111				0	Content		-72	-111	6226534	749652601
6243	08:48:31.333	00:00:06.243	374	-1024	-768	-1	-1	-1	-1	4	-1024	-768	-1	-1	-1	-1	4		0	0						Untertest3.avi	0	880	547	72	111				0	Content		-72	-111	6243201	749669268
6260	08:48:31.350	00:00:06.259	375	-1024	-768	-1	-1	-1	-1	4	-1024	-768	-1	-1	-1	-1	4		0	0						Untertest3.avi	0	880	547	72	111				0	Content		-72	-111	6259685	749685752
6276	08:48:31.366	00:00:06.276	376	-1024	-768	-1	-1	-1	-1	4	-1024	-768	-1	-1	-1	-1	4		0	0						Untertest3.avi	0	880	547	72	111				0	Content		-72	-111	6276353	749702420
6293	08:48:31.383	00:00:06.292	377	-1024	-768	-1	-1	-1	-1	4	-1024	-768	-1	-1	-1	-1	4		0	0						Untertest3.avi	0	880	547	72	111				0	Content		-72	-111	6292791	749718858
6309	08:48:31.399	00:00:06.309	378	-1024	-768	-1	-1	-1	-1	4	-1024	-768	-1	-1	-1	-1	4		0	0						Untertest3.avi	0	880	547	72	111				0	Content		-72	-111	6309466	749735533
6326	08:48:31.416	00:00:06.326	379	-1024	-768	-1	-1	-1	-1	4	-1024	-768	-1	-1	-1	-1	4		0	0						Untertest3.avi	0	880	547	72	111				0	Content		-72	-111	6326065	749752132
6343	08:48:31.433	00:00:06.342	380	-1024	-768	-1	-1	-1	-1	4	-1024	-768	-1	-1	-1	-1	4		0	0						Untertest3.avi	0	880	547	72	111				0	Content		-72	-111	6342733	749768800
6360	08:48:31.450	00:00:06.359	381	-1024	-768	-1	-1	-1	-1	4	-1024	-768	-1	-1	-1	-1	4		0	0						Untertest3.avi	0	880	547	72	111				0	Content		-72	-111	6359635	749785702
6376	08:48:31.466	00:00:06.376	382	-1024	-768	-1	-1	-1	-1	4	-1024	-768	-1	-1	-1	-1	4		0	0						Untertest3.avi	0	880	547	72	111				0	Content		-72	-111	6376303	749802370
6393	08:48:31.483	00:00:06.393	383	-1024	-768	-1	-1	-1	-1	4	-1024	-768	-1	-1	-1	-1	4		0	0						Untertest3.avi	0	880	547	72	111				0	Content		-72	-111	6393298	749819365
6410	08:48:31.500	00:00:06.409	384	-1024	-768	-1	-1	-1	-1	4	-1024	-768	-1	-1	-1	-1	4		0	0						Untertest3.avi	0	880	547	72	111				0	Content		-72	-111	6409966	749836033
6427	08:48:31.517	00:00:06.426	385	-1024	-768	-1	-1	-1	-1	4	-1024	-768	-1	-1	-1	-1	4		0	0						Untertest3.avi	0	880	547	72	111				0	Content		-72	-111	6426633	749852700
6444	08:48:31.534	00:00:06.443	386	-1024	-768	-1	-1	-1	-1	4	-1024	-768	-1	-1	-1	-1	4		0	0						Untertest3.avi	0	880	547	72	111				0	Content		-72	-111	6443897	749869964
6461	08:48:31.551	00:00:06.460	387	-1024	-768	-1	-1	-1	-1	4	-1024	-768	-1	-1	-1	-1	4		0	0						Untertest3.avi	0	880	547	72	111				0	Content		-72	-111	6460565	749886632
6477	08:48:31.567	00:00:06.476	388	-1024	-768	-1	-1	-1	-1	4	-1024	-768	-1	-1	-1	-1	4		0	0						Untertest3.avi	0	880	547	72	111				0	Content		-72	-111	6476803	749902870
6493	08:48:31.583	00:00:06.493	389	-1024	-768	-1	-1	-1	-1	4	-1024	-768	-1	-1	-1	-1	4		0	0						Untertest3.avi	0	880	547	72	111				0	Content		-72	-111	6493471	749919538
6510	08:48:31.600	00:00:06.510	390	-1024	-768	-1	-1	-1	-1	4	-1024	-768	-1	-1	-1	-1	4		0	0						Untertest3.avi	0	880	547	72	111				0	Content		-72	-111	6510139	749936206
6526	08:48:31.616	00:00:06.526	391	-1024	-768	-1	-1	-1	-1	4	-1024	-768	-1	-1	-1	-1	4		0	0						Untertest3.avi	0	880	547	72	111				0	Content		-72	-111	6526396	749952463
6543	08:48:31.633	00:00:06.543	392	-1024	-768	-1	-1	-1	-1	4	-1024	-768	-1	-1	-1	-1	4		0	0						Untertest3.avi	0	880	547	72	111				0	Content		-72	-111	6543064	749969131
6559	08:48:31.649	00:00:06.559	393	-1024	-768	-1	-1	-1	-1	4	-1024	-768	-1	-1	-1	-1	4		0	0						Untertest3.avi	0	880	547	72	111				0	Content		-72	-111	6559278	749985345
6576	08:48:31.666	00:00:06.575	394	-1024	-768	-1	-1	-1	-1	4	-1024	-768	-1	-1	-1	-1	4		0	0						Untertest3.avi	0	880	547	72	111				0	Content		-72	-111	6575901	750001968
6593	08:48:31.683	00:00:06.592	395	-1024	-768	-1	-1	-1	-1	4	-1024	-768	-1	-1	-1	-1	4		0	0						Untertest3.avi	0	880	547	72	111				0	Content		-72	-111	6592569	750018636
6609	08:48:31.699	00:00:06.609	396	-1024	-768	-1	-1	-1	-1	4	-1024	-768	-1	-1	-1	-1	4		0	0						Untertest3.avi	0	880	547	72	111				0	Content		-72	-111	6609237	750035304
6626	08:48:31.716	00:00:06.625	397	-1024	-768	-1	-1	-1	-1	4	-1024	-768	-1	-1	-1	-1	4		0	0						Untertest3.avi	0	880	547	72	111				0	Content		-72	-111	6625905	750051972
6643	08:48:31.733	00:00:06.642	398	-1024	-768	-1	-1	-1	-1	4	-1024	-768	-1	-1	-1	-1	4		0	0						Untertest3.avi	0	880	547	72	111				0	Content		-72	-111	6642574	750068641
6659	08:48:31.749	00:00:06.659	399	-1024	-768	-1	-1	-1	-1	4	-1024	-768	-1	-1	-1	-1	4		0	0						Untertest3.avi	0	880	547	72	111				0	Content		-72	-111	6659242	750085309
6676	08:48:31.766	00:00:06.675	400	-1024	-768	-1	-1	-1	-1	4	-1024	-768	-1	-1	-1	-1	4		0	0						Untertest3.avi	0	880	547	72	111				0	Content		-72	-111	6675910	750101977
6693	08:48:31.783	00:00:06.692	401	-1024	-768	-1	-1	-1	-1	4	-1024	-768	-1	-1	-1	-1	4		0	0						Untertest3.avi	0	880	547	72	111				0	Content		-72	-111	6692740	750118807
6709	08:48:31.799	00:00:06.709	402	-1024	-768	-1	-1	-1	-1	4	-1024	-768	-1	-1	-1	-1	4		0	0						Untertest3.avi	0	880	547	72	111				0	Content		-72	-111	6709408	750135475
6726	08:48:31.816	00:00:06.726	403	-1024	-768	-1	-1	-1	-1	4	-1024	-768	-1	-1	-1	-1	4		0	0						Untertest3.avi	0	880	547	72	111				0	Content		-72	-111	6726076	750152143
6743	08:48:31.833	00:00:06.743	404	-1024	-768	-1	-1	-1	-1	4	-1024	-768	-1	-1	-1	-1	4		0	0						Untertest3.avi	0	880	547	72	111				0	Content		-72	-111	6743237	750169304
6760	08:48:31.850	00:00:06.759	405	-1024	-768	-1	-1	-1	-1	4	-1024	-768	-1	-1	-1	-1	4		0	0						Untertest3.avi	0	880	547	72	111				0	Content		-72	-111	6759904	750185971
6777	08:48:31.867	00:00:06.776	406	-1024	-768	-1	-1	-1	-1	4	-1024	-768	-1	-1	-1	-1	4		0	0						Untertest3.avi	0	880	547	72	111				0	Content		-72	-111	6776944	750203011
6794	08:48:31.884	00:00:06.793	407	-1024	-768	-1	-1	-1	-1	4	-1024	-768	-1	-1	-1	-1	4		0	0						Untertest3.avi	0	880	547	72	111				0	Content		-72	-111	6793612	750219679
6810	08:48:31.900	00:00:06.810	408	-1024	-768	-1	-1	-1	-1	4	-1024	-768	-1	-1	-1	-1	4		0	0						Untertest3.avi	0	880	547	72	111				0	Content		-72	-111	6810279	750236346
6826	08:48:31.916	00:00:06.826	409	-1024	-768	-1	-1	-1	-1	4	-1024	-768	-1	-1	-1	-1	4		0	0						Untertest3.avi	0	880	547	72	111				0	Content		-72	-111	6826338	750252405
6843	08:48:31.933	00:00:06.843	410	-1024	-768	-1	-1	-1	-1	4	-1024	-768	-1	-1	-1	-1	4		0	0						Untertest3.avi	0	880	547	72	111				0	Content		-72	-111	6843006	750269073
6859	08:48:31.949	00:00:06.859	411	-1024	-768	-1	-1	-1	-1	4	-1024	-768	-1	-1	-1	-1	4		0	0						Untertest3.avi	0	880	547	72	111				0	Content		-72	-111	6859468	750285535
6876	08:48:31.966	00:00:06.876	412	-1024	-768	-1	-1	-1	-1	4	-1024	-768	-1	-1	-1	-1	4		0	0						Untertest3.avi	0	880	547	72	111				0	Content		-72	-111	6876136	750302203
6893	08:48:31.983	00:00:06.892	413	-1024	-768	-1	-1	-1	-1	4	-1024	-768	-1	-1	-1	-1	4		0	0						Untertest3.avi	0	880	547	72	111				0	Content		-72	-111	6892804	750318871
6909	08:48:31.999	00:00:06.909	414	-1024	-768	-1	-1	-1	-1	4	-1024	-768	-1	-1	-1	-1	4		0	0						Untertest3.avi	0	880	547	72	111				0	Content		-72	-111	6909223	750335290
6926	08:48:32.016	00:00:06.925	415	-1024	-768	-1	-1	-1	-1	4	-1024	-768	-1	-1	-1	-1	4		0	0						Untertest3.avi	0	880	547	72	111				0	Content		-72	-111	6925890	750351957
6942	08:48:32.032	00:00:06.942	416	-1024	-768	-1	-1	-1	-1	4	-1024	-768	-1	-1	-1	-1	4		0	0						Untertest3.avi	0	880	547	72	111				0	Content		-72	-111	6942391	750368458
6959	08:48:32.049	00:00:06.959	417	-1024	-768	-1	-1	-1	-1	4	-1024	-768	-1	-1	-1	-1	4		0	0						Untertest3.avi	0	880	547	72	111				0	Content		-72	-111	6959068	750385135
6976	08:48:32.066	00:00:06.975	418	-1024	-768	-1	-1	-1	-1	4	-1024	-768	-1	-1	-1	-1	4		0	0						Untertest3.avi	0	880	547	72	111				0	Content		-72	-111	6975664	750401731
6992	08:48:32.082	00:00:06.992	419	-1024	-768	-1	-1	-1	-1	4	-1024	-768	-1	-1	-1	-1	4		0	0						Untertest3.avi	0	880	547	72	111				0	Content		-72	-111	6992332	750418399
7009	08:48:32.099	00:00:07.009	420	-1024	-768	-1	-1	-1	-1	4	-1024	-768	-1	-1	-1	-1	4		0	0						Untertest3.avi	0	880	547	72	111				0	Content		-72	-111	7009241	750435308
7026	08:48:32.116	00:00:07.025	421	-1024	-768	-1	-1	-1	-1	4	-1024	-768	-1	-1	-1	-1	4		0	0						Untertest3.avi	0	880	547	72	111				0	Content		-72	-111	7025909	750451976
7043	08:48:32.133	00:00:07.042	422	-1024	-768	-1	-1	-1	-1	4	-1024	-768	-1	-1	-1	-1	4		0	0						Untertest3.avi	0	880	547	72	111				0	Content		-72	-111	7042901	750468968
7060	08:48:32.150	00:00:07.059	423	-1024	-768	-1	-1	-1	-1	4	-1024	-768	-1	-1	-1	-1	4		0	0						Untertest3.avi	0	880	547	72	111				0	Content		-72	-111	7059569	750485636
7076	08:48:32.166	00:00:07.076	424	-1024	-768	-1	-1	-1	-1	4	-1024	-768	-1	-1	-1	-1	4		0	0						Untertest3.avi	0	880	547	72	111				0	Content		-72	-111	7076237	750502304
7093	08:48:32.183	00:00:07.093	425	-1024	-768	-1	-1	-1	-1	4	-1024	-768	-1	-1	-1	-1	4		0	0						Untertest3.avi	0	880	547	72	111				0	Content		-72	-111	7093497	750519564
7110	08:48:32.200	00:00:07.110	426	-1024	-768	-1	-1	-1	-1	4	-1024	-768	-1	-1	-1	-1	4		0	0						Untertest3.avi	0	880	547	72	111				0	Content		-72	-111	7110165	750536232
7126	08:48:32.216	00:00:07.126	427	-1024	-768	-1	-1	-1	-1	4	-1024	-768	-1	-1	-1	-1	4		0	0						Untertest3.avi	0	880	547	72	111				0	Content		-72	-111	7126405	750552472
7143	08:48:32.233	00:00:07.143	428	-1024	-768	-1	-1	-1	-1	4	-1024	-768	-1	-1	-1	-1	4		0	0						Untertest3.avi	0	880	547	72	111				0	Content		-72	-111	7143072	750569139
7160	08:48:32.250	00:00:07.159	429	-1024	-768	-1	-1	-1	-1	4	-1024	-768	-1	-1	-1	-1	4		0	0						Untertest3.avi	0	880	547	72	111				0	Content		-72	-111	7159740	750585807
7176	08:48:32.266	00:00:07.176	430	-1024	-768	-1	-1	-1	-1	4	-1024	-768	-1	-1	-1	-1	4		0	0						Untertest3.avi	0	880	547	72	111				0	Content		-72	-111	7176000	750602067
7193	08:48:32.283	00:00:07.192	431	-1024	-768	-1	-1	-1	-1	4	-1024	-768	-1	-1	-1	-1	4		0	0						Untertest3.avi	0	880	547	72	111				0	Content		-72	-111	7192668	750618735
7209	08:48:32.299	00:00:07.208	432	-1024	-768	-1	-1	-1	-1	4	-1024	-768	-1	-1	-1	-1	4		0	0						Untertest3.avi	0	880	547	72	111				0	Content		-72	-111	7208879	750634946
7226	08:48:32.316	00:00:07.225	433	-1024	-768	-1	-1	-1	-1	4	-1024	-768	-1	-1	-1	-1	4		0	0						Untertest3.avi	0	880	547	72	111				0	Content		-72	-111	7225505	750651572
7242	08:48:32.332	00:00:07.242	434	-1024	-768	-1	-1	-1	-1	4	-1024	-768	-1	-1	-1	-1	4		0	0						Untertest3.avi	0	880	547	72	111				0	Content		-72	-111	7242002	750668069
7259	08:48:32.349	00:00:07.258	435	-1024	-768	-1	-1	-1	-1	4	-1024	-768	-1	-1	-1	-1	4		0	0						Untertest3.avi	0	880	547	72	111				0	Content		-72	-111	7258669	750684736
7275	08:48:32.365	00:00:07.275	436	-1024	-768	-1	-1	-1	-1	4	-1024	-768	-1	-1	-1	-1	4		0	0						Untertest3.avi	0	880	547	72	111				0	Content		-72	-111	7275336	750701403
7292	08:48:32.382	00:00:07.292	437	-1024	-768	-1	-1	-1	-1	4	-1024	-768	-1	-1	-1	-1	4		0	0						Untertest3.avi	0	880	547	72	111				0	Content		-72	-111	7292010	750718077
7309	08:48:32.399	00:00:07.308	438	-1024	-768	-1	-1	-1	-1	4	-1024	-768	-1	-1	-1	-1	4		0	0						Untertest3.avi	0	880	547	72	111				0	Content		-72	-111	7308677	750734744
7325	08:48:32.415	00:00:07.325	439	-1024	-768	-1	-1	-1	-1	4	-1024	-768	-1	-1	-1	-1	4		0	0						Untertest3.avi	0	880	547	72	111				0	Content		-72	-111	7325344	750751411
7342	08:48:32.432	00:00:07.342	440	-1024	-768	-1	-1	-1	-1	4	-1024	-768	-1	-1	-1	-1	4		0	0						Untertest3.avi	0	880	547	72	111				0	Content		-72	-111	7342177	750768244
7359	08:48:32.449	00:00:07.358	441	-1024	-768	-1	-1	-1	-1	4	-1024	-768	-1	-1	-1	-1	4		0	0						Untertest3.avi	0	880	547	72	111				0	Content		-72	-111	7358844	750784911
7376	08:48:32.466	00:00:07.375	442	-1024	-768	-1	-1	-1	-1	4	-1024	-768	-1	-1	-1	-1	4		0	0						Untertest3.avi	0	880	547	72	111				0	Content		-72	-111	7375511	750801578
7392	08:48:32.482	00:00:07.392	443	-1024	-768	-1	-1	-1	-1	4	-1024	-768	-1	-1	-1	-1	4		0	0						Untertest3.avi	0	880	547	72	111				0	Content		-72	-111	7392449	750818516
7409	08:48:32.499	00:00:07.408	444	-1024	-768	-1	-1	-1	-1	4	-1024	-768	-1	-1	-1	-1	4		0	0						Untertest3.avi	0	880	547	72	111				0	Content		-72	-111	7408574	750834641
7425	08:48:32.515	00:00:07.425	445	-1024	-768	-1	-1	-1	-1	4	-1024	-768	-1	-1	-1	-1	4		0	0						Untertest3.avi	0	880	547	72	111				0	Content		-72	-111	7425197	750851264
7442	08:48:32.532	00:00:07.441	446	-1024	-768	-1	-1	-1	-1	4	-1024	-768	-1	-1	-1	-1	4		0	0						Untertest3.avi	0	880	547	72	111				0	Content		-72	-111	7441864	750867931
7459	08:48:32.549	00:00:07.458	447	-1024	-768	-1	-1	-1	-1	4	-1024	-768	-1	-1	-1	-1	4		0	0						Untertest3.avi	0	880	547	72	111				0	Content		-72	-111	7458526	750884593
7475	08:48:32.565	00:00:07.475	448	-1024	-768	-1	-1	-1	-1	4	-1024	-768	-1	-1	-1	-1	4		0	0						Untertest3.avi	0	880	547	72	111				0	Content		-72	-111	7475193	750901260
7492	08:48:32.582	00:00:07.491	449	-1024	-768	-1	-1	-1	-1	4	-1024	-768	-1	-1	-1	-1	4		0	0						Untertest3.avi	0	880	547	72	111				0	Content		-72	-111	7491815	750917882
7508	08:48:32.598	00:00:07.508	450	-1024	-768	-1	-1	-1	-1	4	-1024	-768	-1	-1	-1	-1	4		0	0						Untertest3.avi	0	880	547	72	111				0	Content		-72	-111	7508482	750934549
7525	08:48:32.615	00:00:07.525	451	-1024	-768	-1	-1	-1	-1	4	-1024	-768	-1	-1	-1	-1	4		0	0						Untertest3.avi	0	880	547	72	111				0	Content		-72	-111	7525145	750951212
7542	08:48:32.632	00:00:07.541	452	-1024	-768	-1	-1	-1	-1	4	-1024	-768	-1	-1	-1	-1	4		0	0						Untertest3.avi	0	880	547	72	111				0	Content		-72	-111	7541812	750967879
7558	08:48:32.648	00:00:07.558	453	-1024	-768	-1	-1	-1	-1	4	-1024	-768	-1	-1	-1	-1	4		0	0						Untertest3.avi	0	880	547	72	111				0	Content		-72	-111	7558433	750984500
7575	08:48:32.665	00:00:07.575	454	-1024	-768	-1	-1	-1	-1	4	-1024	-768	-1	-1	-1	-1	4		0	0						Untertest3.avi	0	880	547	72	111				0	Content		-72	-111	7575119	751001186
7592	08:48:32.682	00:00:07.591	455	-1024	-768	-1	-1	-1	-1	4	-1024	-768	-1	-1	-1	-1	4		0	0						Untertest3.avi	0	880	547	72	111				0	Content		-72	-111	7591786	751017853
7608	08:48:32.698	00:00:07.608	456	-1024	-768	-1	-1	-1	-1	4	-1024	-768	-1	-1	-1	-1	4		0	0						Untertest3.avi	0	880	547	72	111				0	Content		-72	-111	7608427	751034494
7625	08:48:32.715	00:00:07.625	457	-1024	-768	-1	-1	-1	-1	4	-1024	-768	-1	-1	-1	-1	4		0	0						Untertest3.avi	0	880	547	72	111				0	Content		-72	-111	7625052	751051119
7642	08:48:32.732	00:00:07.641	458	-1024	-768	-1	-1	-1	-1	4	-1024	-768	-1	-1	-1	-1	4		0	0						Untertest3.avi	0	880	547	72	111				0	Content		-72	-111	7641719	751067786
7658	08:48:32.748	00:00:07.658	459	-1024	-768	-1	-1	-1	-1	4	-1024	-768	-1	-1	-1	-1	4		0	0						Untertest3.avi	0	880	547	72	111				0	Content		-72	-111	7658382	751084449
7675	08:48:32.765	00:00:07.675	460	-1024	-768	-1	-1	-1	-1	4	-1024	-768	-1	-1	-1	-1	4		0	0						Untertest3.avi	0	880	547	72	111				0	Content		-72	-111	7675049	751101116
7692	08:48:32.782	00:00:07.691	461	-1024	-768	-1	-1	-1	-1	4	-1024	-768	-1	-1	-1	-1	4		0	0						Untertest3.avi	0	880	547	72	111				0	Content		-72	-111	7691677	751117744
7708	08:48:32.798	00:00:07.708	462	-1024	-768	-1	-1	-1	-1	4	-1024	-768	-1	-1	-1	-1	4		0	0						Untertest3.avi	0	880	547	72	111				0	Content		-72	-111	7708371	751134438
7725	08:48:32.815	00:00:07.725	463	-1024	-768	-1	-1	-1	-1	4	-1024	-768	-1	-1	-1	-1	4		0	0						Untertest3.avi	0	880	547	72	111				0	Content		-72	-111	7725038	751151105
7742	08:48:32.832	00:00:07.741	464	-1024	-768	-1	-1	-1	-1	4	-1024	-768	-1	-1	-1	-1	4		0	0						Untertest3.avi	0	880	547	72	111				0	Content		-72	-111	7741671	751167738
7758	08:48:32.848	00:00:07.758	465	-1024	-768	-1	-1	-1	-1	4	-1024	-768	-1	-1	-1	-1	4		0	0						Untertest3.avi	0	880	547	72	111				0	Content		-72	-111	7758338	751184405
7775	08:48:32.865	00:00:07.774	466	-1024	-768	-1	-1	-1	-1	4	-1024	-768	-1	-1	-1	-1	4		0	0						Untertest3.avi	0	880	547	72	111				0	Content		-72	-111	7774916	751200983
7792	08:48:32.882	00:00:07.791	467	-1024	-768	-1	-1	-1	-1	4	-1024	-768	-1	-1	-1	-1	4		0	0						Untertest3.avi	0	880	547	72	111				0	Content		-72	-111	7791662	751217729
7808	08:48:32.898	00:00:07.808	468	-1024	-768	-1	-1	-1	-1	4	-1024	-768	-1	-1	-1	-1	4		0	0						Untertest3.avi	0	880	547	72	111				0	Content		-72	-111	7808285	751234352
7825	08:48:32.915	00:00:07.824	469	-1024	-768	-1	-1	-1	-1	4	-1024	-768	-1	-1	-1	-1	4		0	0						Untertest3.avi	0	880	547	72	111				0	Content		-72	-111	7824908	751250975
7842	08:48:32.932	00:00:07.841	470	-1024	-768	-1	-1	-1	-1	4	-1024	-768	-1	-1	-1	-1	4		0	0						Untertest3.avi	0	880	547	72	111				0	Content		-72	-111	7841658	751267725
7858	08:48:32.948	00:00:07.858	471	-1024	-768	-1	-1	-1	-1	4	-1024	-768	-1	-1	-1	-1	4		0	0						Untertest3.avi	0	880	547	72	111				0	Content		-72	-111	7858324	751284391
7875	08:48:32.965	00:00:07.874	472	-1024	-768	-1	-1	-1	-1	4	-1024	-768	-1	-1	-1	-1	4		0	0						Untertest3.avi	0	880	547	72	111				0	Content		-72	-111	7874991	751301058
7892	08:48:32.982	00:00:07.891	473	-1024	-768	-1	-1	-1	-1	4	-1024	-768	-1	-1	-1	-1	4		0	0						Untertest3.avi	0	880	547	72	111				0	Content		-72	-111	7891658	751317725
7908	08:48:32.998	00:00:07.908	474	-1024	-768	-1	-1	-1	-1	4	-1024	-768	-1	-1	-1	-1	4		0	0						Untertest3.avi	0	880	547	72	111				0	Content		-72	-111	7908277	751334344
7925	08:48:33.015	00:00:07.924	475	-1024	-768	-1	-1	-1	-1	4	-1024	-768	-1	-1	-1	-1	4		0	0						Untertest3.avi	0	880	547	72	111				0	Content		-72	-111	7924897	751350964
7942	08:48:33.032	00:00:07.941	476	-1024	-768	-1	-1	-1	-1	4	-1024	-768	-1	-1	-1	-1	4		0	0						Untertest3.avi	0	880	547	72	111				0	Content		-72	-111	7941563	751367630
7958	08:48:33.048	00:00:07.958	477	-1024	-768	-1	-1	-1	-1	4	-1024	-768	-1	-1	-1	-1	4		0	0						Untertest3.avi	0	880	547	72	111				0	Content		-72	-111	7958230	751384297
7975	08:48:33.065	00:00:07.974	478	-1024	-768	-1	-1	-1	-1	4	-1024	-768	-1	-1	-1	-1	4		0	0						Untertest3.avi	0	880	547	72	111				0	Content		-72	-111	7974897	751400964
7992	08:48:33.082	00:00:07.991	479	-1024	-768	-1	-1	-1	-1	4	-1024	-768	-1	-1	-1	-1	4		0	0						Untertest3.avi	0	880	547	72	111				0	Content		-72	-111	7991524	751417591
8008	08:48:33.098	00:00:08.008	480	-1024	-768	-1	-1	-1	-1	4	-1024	-768	-1	-1	-1	-1	4		0	0						Untertest3.avi	0	880	547	72	111				0	Content		-72	-111	8008191	751434258
8025	08:48:33.115	00:00:08.025	481	-1024	-768	-1	-1	-1	-1	4	-1024	-768	-1	-1	-1	-1	4		0	0						Untertest3.avi	0	880	547	72	111				0	Content		-72	-111	8025049	751451116
8042	08:48:33.132	00:00:08.041	482	-1024	-768	-1	-1	-1	-1	4	-1024	-768	-1	-1	-1	-1	4		0	0						Untertest3.avi	0	880	547	72	111				0	Content		-72	-111	8041716	751467783
8058	08:48:33.148	00:00:08.058	483	-1024	-768	-1	-1	-1	-1	4	-1024	-768	-1	-1	-1	-1	4		0	0						Untertest3.avi	0	880	547	72	111				0	Content		-72	-111	8058383	751484450
8076	08:48:33.166	00:00:08.075	484	-1024	-768	-1	-1	-1	-1	4	-1024	-768	-1	-1	-1	-1	4		0	0						Untertest3.avi	0	880	547	72	111				0	Content		-72	-111	8075511	751501578
8092	08:48:33.182	00:00:08.092	485	-1024	-768	-1	-1	-1	-1	4	-1024	-768	-1	-1	-1	-1	4		0	0						Untertest3.avi	0	880	547	72	111				0	Content		-72	-111	8092178	751518245
8109	08:48:33.199	00:00:08.109	486	-1024	-768	-1	-1	-1	-1	4	-1024	-768	-1	-1	-1	-1	4		0	0						Untertest3.avi	0	880	547	72	111				0	Content		-72	-111	8109205	751535272
8126	08:48:33.216	00:00:08.125	487	-1024	-768	-1	-1	-1	-1	4	-1024	-768	-1	-1	-1	-1	4		0	0						Untertest3.avi	0	880	547	72	111				0	Content		-72	-111	8125872	751551939
8143	08:48:33.233	00:00:08.142	488	-1024	-768	-1	-1	-1	-1	4	-1024	-768	-1	-1	-1	-1	4		0	0						Untertest3.avi	0	880	547	72	111				0	Content		-72	-111	8142539	751568606
8159	08:48:33.249	00:00:08.158	489	-1024	-768	-1	-1	-1	-1	4	-1024	-768	-1	-1	-1	-1	4		0	0						Untertest3.avi	0	880	547	72	111				0	Content		-72	-111	8158649	751584716
8175	08:48:33.265	00:00:08.175	490	-1024	-768	-1	-1	-1	-1	4	-1024	-768	-1	-1	-1	-1	4		0	0						Untertest3.avi	0	880	547	72	111				0	Content		-72	-111	8175316	751601383
8191	08:48:33.281	00:00:08.191	491	-1024	-768	-1	-1	-1	-1	4	-1024	-768	-1	-1	-1	-1	4		0	0						Untertest3.avi	0	880	547	72	111				0	Content		-72	-111	8191381	751617448
8208	08:48:33.298	00:00:08.208	492	-1024	-768	-1	-1	-1	-1	4	-1024	-768	-1	-1	-1	-1	4		0	0						Untertest3.avi	0	880	547	72	111				0	Content		-72	-111	8208004	751634071
8225	08:48:33.315	00:00:08.224	493	-1024	-768	-1	-1	-1	-1	4	-1024	-768	-1	-1	-1	-1	4		0	0						Untertest3.avi	0	880	547	72	111				0	Content		-72	-111	8224691	751650758
8241	08:48:33.331	00:00:08.241	494	-1024	-768	-1	-1	-1	-1	4	-1024	-768	-1	-1	-1	-1	4		0	0						Untertest3.avi	0	880	547	72	111				0	Content		-72	-111	8241358	751667425
8258	08:48:33.348	00:00:08.258	495	1359,902	733,3483	0,6621408	0,4755828	501,2329	3,648377	0	1074,519	848,2233	0,5259165	0,5376851	548,8631	3,485998	0	5	1217	791						Untertest3.avi	0	880	547	72	111	1145	680	17	0	Content		1145	680	8258001	751684068
8275	08:48:33.365	00:00:08.274	496	-1024	-768	-1	-1	-1	-1	4	-1024	-768	-1	-1	-1	-1	4		0	0						Untertest3.avi	0	880	547	72	111				0	Content		-72	-111	8274625	751700692
8291	08:48:33.381	00:00:08.291	497	-1024	-768	-1	-1	-1	-1	4	-1024	-768	-1	-1	-1	-1	4		0	0						Untertest3.avi	0	880	547	72	111				0	Content		-72	-111	8291249	751717316
8308	08:48:33.398	00:00:08.307	498	-1024	-768	-1	-1	-1	-1	4	-1024	-768	-1	-1	-1	-1	4		0	0						Untertest3.avi	0	880	547	72	111				0	Content		-72	-111	8307998	751734065
8325	08:48:33.415	00:00:08.324	499	-1024	-768	-1	-1	-1	-1	4	-1024	-768	-1	-1	-1	-1	4		0	0						Untertest3.avi	0	880	547	72	111				0	Content		-72	-111	8324619	751750686
8341	08:48:33.431	00:00:08.341	500	-1024	-768	-1	-1	-1	-1	4	-1024	-768	-1	-1	-1	-1	4		0	0						Untertest3.avi	0	880	547	72	111				0	Content		-72	-111	8341286	751767353
8358	08:48:33.448	00:00:08.357	501	-1024	-768	-1	-1	-1	-1	4	-1024	-768	-1	-1	-1	-1	4		0	0						Untertest3.avi	0	880	547	72	111				0	Content		-72	-111	8357949	751784016
8375	08:48:33.465	00:00:08.374	502	-1024	-768	-1	-1	-1	-1	4	-1024	-768	-1	-1	-1	-1	4		0	0						Untertest3.avi	0	880	547	72	111				0	Content		-72	-111	8374616	751800683
8391	08:48:33.481	00:00:08.391	503	-1024	-768	-1	-1	-1	-1	4	1237,032	912,8777	0,525125	0,5341693	505,0241	3,490543	0	6	1237	913						Untertest3.avi	0	880	547	72	111	1169	800	167	0	Content		1165	802	8391244	751817311
8408	08:48:33.498	00:00:08.407	504	-1024	-768	-1	-1	-1	-1	4	1270,906	910,8101	0,5245221	0,5342066	506,353	3,49484	0	6	1271	911						Untertest3.avi	0	880	547	72	111	1169	800	167	0	Content		1199	800	8407859	751833926
8424	08:48:33.514	00:00:08.424	505	-1024	-768	-1	-1	-1	-1	4	1246,103	894,9153	0,5200017	0,5338441	510,7698	3,5564	0	6	1246	895						Untertest3.avi	0	880	547	72	111	1169	800	167	0	Content		1174	784	8424484	751850551
8441	08:48:33.531	00:00:08.441	506	-1024	-768	-1	-1	-1	-1	4	1277,485	913,856	0,5236537	0,5350055	506,7182	3,61025	0	6	1277	914						Untertest3.avi	0	880	547	72	111	1169	800	167	0	Content		1205	803	8441232	751867299
8458	08:48:33.548	00:00:08.457	507	-1024	-768	-1	-1	-1	-1	4	1241,084	903,8558	0,5184784	0,5348616	507,3416	3,524913	0	6	1241	904						Untertest3.avi	0	880	547	72	111	1169	800	167	0	Content		1169	793	8457853	751883920
8475	08:48:33.565	00:00:08.474	508	-1024	-768	-1	-1	-1	-1	4	-1024	-768	-1	-1	-1	-1	4	6	0	0						Untertest3.avi	0	880	547	72	111	1169	800	167	0	Content		-72	-111	8474507	751900574
8491	08:48:33.581	00:00:08.491	509	-1024	-768	-1	-1	-1	-1	4	-1024	-768	-1	-1	-1	-1	4	6	0	0						Untertest3.avi	0	880	547	72	111	1169	800	167	0	Content		-72	-111	8491174	751917241
8508	08:48:33.598	00:00:08.507	510	-1024	-768	-1	-1	-1	-1	4	1228,747	909,0601	0,5180111	0,535109	507,3333	3,588198	0	6	1229	909						Untertest3.avi	0	880	547	72	111	1169	800	167	0	Content		1157	798	8507798	751933865
8525	08:48:33.615	00:00:08.524	511	-1024	-768	-1	-1	-1	-1	4	1239,688	925,4816	0,5177307	0,534084	506,0626	3,585587	0	6	1240	925						Untertest3.avi	0	880	547	72	111	1169	800	167	0	Content		1168	814	8524545	751950612
8541	08:48:33.631	00:00:08.541	512	-1024	-768	-1	-1	-1	-1	4	1890,03	1028,749	0,5205436	0,5339403	519,2219	3,839031	0	6	1890	1029						Untertest3.avi	0	880	547	72	111	1169	800	167	0	Content		1818	918	8541168	751967235
8558	08:48:33.648	00:00:08.557	513	-1024	-768	-1	-1	-1	-1	4	-1024	-768	-1	-1	-1	-1	4		0	0						Untertest3.avi	0	880	547	72	111				0	Content		-72	-111	8557792	751983859
8574	08:48:33.664	00:00:08.574	514	-1024	-768	-1	-1	-1	-1	4	-1024	-768	-1	-1	-1	-1	4		0	0						Untertest3.avi	0	880	547	72	111				0	Content		-72	-111	8574413	752000480
8591	08:48:33.681	00:00:08.591	515	-1024	-768	-1	-1	-1	-1	4	-1024	-768	-1	-1	-1	-1	4		0	0						Untertest3.avi	0	880	547	72	111				0	Content		-72	-111	8591162	752017229
8608	08:48:33.698	00:00:08.607	516	-1024	-768	-1	-1	-1	-1	4	-1024	-768	-1	-1	-1	-1	4		0	0						Untertest3.avi	0	880	547	72	111				0	Content		-72	-111	8607785	752033852
8624	08:48:33.714	00:00:08.624	517	-1024	-768	-1	-1	-1	-1	4	-1024	-768	-1	-1	-1	-1	4		0	0						Untertest3.avi	0	880	547	72	111				0	Content		-72	-111	8624408	752050475
8641	08:48:33.731	00:00:08.641	518	-1024	-768	-1	-1	-1	-1	4	-1024	-768	-1	-1	-1	-1	4		0	0						Untertest3.avi	0	880	547	72	111				0	Content		-72	-111	8641041	752067108
8658	08:48:33.748	00:00:08.657	519	-1024	-768	-1	-1	-1	-1	4	-1024	-768	-1	-1	-1	-1	4		0	0						Untertest3.avi	0	880	547	72	111				0	Content		-72	-111	8657779	752083846
8674	08:48:33.764	00:00:08.674	520	-1024	-768	-1	-1	-1	-1	4	-1024	-768	-1	-1	-1	-1	4		0	0						Untertest3.avi	0	880	547	72	111				0	Content		-72	-111	8674405	752100472
8691	08:48:33.781	00:00:08.691	521	-1024	-768	-1	-1	-1	-1	4	-1024	-768	-1	-1	-1	-1	4		0	0						Untertest3.avi	0	880	547	72	111				0	Content		-72	-111	8691038	752117105
8708	08:48:33.798	00:00:08.707	522	-1024	-768	-1	-1	-1	-1	4	-1024	-768	-1	-1	-1	-1	4		0	0						Untertest3.avi	0	880	547	72	111				0	Content		-72	-111	8707652	752133719
8724	08:48:33.814	00:00:08.724	523	-1024	-768	-1	-1	-1	-1	4	-1024	-768	-1	-1	-1	-1	4		0	0						Untertest3.avi	0	880	547	72	111				0	Content		-72	-111	8724399	752150466
8741	08:48:33.831	00:00:08.741	524	-1024	-768	-1	-1	-1	-1	4	-1024	-768	-1	-1	-1	-1	4		0	0						Untertest3.avi	0	880	547	72	111				0	Content		-72	-111	8741032	752167099
8758	08:48:33.848	00:00:08.757	525	-1024	-768	-1	-1	-1	-1	4	-1024	-768	-1	-1	-1	-1	4		0	0						Untertest3.avi	0	880	547	72	111				0	Content		-72	-111	8757647	752183714
8774	08:48:33.864	00:00:08.774	526	-1024	-768	-1	-1	-1	-1	4	-1024	-768	-1	-1	-1	-1	4		0	0						Untertest3.avi	0	880	547	72	111				0	Content		-72	-111	8774396	752200463
8791	08:48:33.881	00:00:08.791	527	-1024	-768	-1	-1	-1	-1	4	-1024	-768	-1	-1	-1	-1	4		0	0						Untertest3.avi	0	880	547	72	111				0	Content		-72	-111	8791024	752217091
8808	08:48:33.898	00:00:08.807	528	-1024	-768	-1	-1	-1	-1	4	-1024	-768	-1	-1	-1	-1	4		0	0						Untertest3.avi	0	880	547	72	111				0	Content		-72	-111	8807642	752233709
8824	08:48:33.914	00:00:08.824	529	-1024	-768	-1	-1	-1	-1	4	-1024	-768	-1	-1	-1	-1	4		0	0						Untertest3.avi	0	880	547	72	111				0	Content		-72	-111	8824265	752250332
8841	08:48:33.931	00:00:08.841	530	-1024	-768	-1	-1	-1	-1	4	-1024	-768	-1	-1	-1	-1	4		0	0						Untertest3.avi	0	880	547	72	111				0	Content		-72	-111	8841018	752267085
8858	08:48:33.948	00:00:08.857	531	-1024	-768	-1	-1	-1	-1	4	-1024	-768	-1	-1	-1	-1	4		0	0						Untertest3.avi	0	880	547	72	111				0	Content		-72	-111	8857638	752283705
8874	08:48:33.964	00:00:08.874	532	-1024	-768	-1	-1	-1	-1	4	-1024	-768	-1	-1	-1	-1	4		0	0						Untertest3.avi	0	880	547	72	111				0	Content		-72	-111	8874264	752300331
8891	08:48:33.981	00:00:08.890	533	-1024	-768	-1	-1	-1	-1	4	-1024	-768	-1	-1	-1	-1	4		0	0						Untertest3.avi	0	880	547	72	111				0	Content		-72	-111	8890884	752316951
8908	08:48:33.998	00:00:08.907	534	-1024	-768	-1	-1	-1	-1	4	-1024	-768	-1	-1	-1	-1	4		0	0						Untertest3.avi	0	880	547	72	111				0	Content		-72	-111	8907634	752333701
8924	08:48:34.014	00:00:08.924	535	-1024	-768	-1	-1	-1	-1	4	-1024	-768	-1	-1	-1	-1	4		0	0						Untertest3.avi	0	880	547	72	111				0	Content		-72	-111	8924257	752350324
8941	08:48:34.031	00:00:08.940	536	-1024	-768	-1	-1	-1	-1	4	-1024	-768	-1	-1	-1	-1	4		0	0						Untertest3.avi	0	880	547	72	111				0	Content		-72	-111	8940880	752366947
8958	08:48:34.048	00:00:08.957	537	-1024	-768	-1	-1	-1	-1	4	-1024	-768	-1	-1	-1	-1	4		0	0						Untertest3.avi	0	880	547	72	111				0	Content		-72	-111	8957501	752383568
8974	08:48:34.064	00:00:08.974	538	-1024	-768	-1	-1	-1	-1	4	-1024	-768	-1	-1	-1	-1	4		0	0						Untertest3.avi	0	880	547	72	111				0	Content		-72	-111	8974248	752400315
8991	08:48:34.081	00:00:08.990	539	-1024	-768	-1	-1	-1	-1	4	-1024	-768	-1	-1	-1	-1	4		0	0						Untertest3.avi	0	880	547	72	111				0	Content		-72	-111	8990872	752416939
9007	08:48:34.097	00:00:09.007	540	-1024	-768	-1	-1	-1	-1	4	-1024	-768	-1	-1	-1	-1	4		0	0						Untertest3.avi	0	880	547	72	111				0	Content		-72	-111	9007497	752433564
9024	08:48:34.114	00:00:09.024	541	-1024	-768	-1	-1	-1	-1	4	-1024	-768	-1	-1	-1	-1	4		0	0						Untertest3.avi	0	880	547	72	111				0	Content		-72	-111	9024120	752450187
9041	08:48:34.131	00:00:09.040	542	-1024	-768	-1	-1	-1	-1	4	-1024	-768	-1	-1	-1	-1	4		0	0						Untertest3.avi	0	880	547	72	111				0	Content		-72	-111	9040870	752466937
9057	08:48:34.147	00:00:09.057	543	-1024	-768	-1	-1	-1	-1	4	-1024	-768	-1	-1	-1	-1	4		0	0						Untertest3.avi	0	880	547	72	111				0	Content		-72	-111	9057492	752483559
9074	08:48:34.164	00:00:09.074	544	-1024	-768	-1	-1	-1	-1	4	-1024	-768	-1	-1	-1	-1	4		0	0						Untertest3.avi	0	880	547	72	111				0	Content		-72	-111	9074114	752500181
9091	08:48:34.181	00:00:09.090	545	-1024	-768	-1	-1	-1	-1	4	-1024	-768	-1	-1	-1	-1	4		0	0						Untertest3.avi	0	880	547	72	111				0	Content		-72	-111	9090736	752516803
9107	08:48:34.197	00:00:09.107	546	-1024	-768	-1	-1	-1	-1	4	-1024	-768	-1	-1	-1	-1	4		0	0						Untertest3.avi	0	880	547	72	111				0	Content		-72	-111	9107485	752533552
9124	08:48:34.214	00:00:09.124	547	-1024	-768	-1	-1	-1	-1	4	-1024	-768	-1	-1	-1	-1	4		0	0						Untertest3.avi	0	880	547	72	111				0	Content		-72	-111	9124108	752550175
9141	08:48:34.231	00:00:09.140	548	-1024	-768	-1	-1	-1	-1	4	-1024	-768	-1	-1	-1	-1	4		0	0						Untertest3.avi	0	880	547	72	111				0	Content		-72	-111	9140731	752566798
9157	08:48:34.247	00:00:09.157	549	-1024	-768	-1	-1	-1	-1	4	-1024	-768	-1	-1	-1	-1	4		0	0						Untertest3.avi	0	880	547	72	111				0	Content		-72	-111	9157352	752583419
9174	08:48:34.264	00:00:09.174	550	-1024	-768	-1	-1	-1	-1	4	-1024	-768	-1	-1	-1	-1	4		0	0						Untertest3.avi	0	880	547	72	111				0	Content		-72	-111	9174101	752600168
9191	08:48:34.281	00:00:09.190	551	-1024	-768	-1	-1	-1	-1	4	-1024	-768	-1	-1	-1	-1	4		0	0						Untertest3.avi	0	880	547	72	111				0	Content		-72	-111	9190726	752616793
9207	08:48:34.297	00:00:09.207	552	-1024	-768	-1	-1	-1	-1	4	-1024	-768	-1	-1	-1	-1	4		0	0						Untertest3.avi	0	880	547	72	111				0	Content		-72	-111	9207347	752633414
9224	08:48:34.314	00:00:09.224	553	-1024	-768	-1	-1	-1	-1	4	-1024	-768	-1	-1	-1	-1	4		0	0						Untertest3.avi	0	880	547	72	111				0	Content		-72	-111	9224097	752650164
9241	08:48:34.331	00:00:09.240	554	-1024	-768	-1	-1	-1	-1	4	-1024	-768	-1	-1	-1	-1	4		0	0						Untertest3.avi	0	880	547	72	111				0	Content		-72	-111	9240722	752666789
9257	08:48:34.347	00:00:09.257	555	-1024	-768	-1	-1	-1	-1	4	-1024	-768	-1	-1	-1	-1	4		0	0						Untertest3.avi	0	880	547	72	111				0	Content		-72	-111	9257342	752683409
9274	08:48:34.364	00:00:09.273	556	-1024	-768	-1	-1	-1	-1	4	-1024	-768	-1	-1	-1	-1	4		0	0						Untertest3.avi	0	880	547	72	111				0	Content		-72	-111	9273964	752700031
9291	08:48:34.381	00:00:09.290	557	-1024	-768	-1	-1	-1	-1	4	-1024	-768	-1	-1	-1	-1	4		0	0						Untertest3.avi	0	880	547	72	111				0	Content		-72	-111	9290586	752716653
9308	08:48:34.398	00:00:09.307	558	-1024	-768	-1	-1	-1	-1	4	-1024	-768	-1	-1	-1	-1	4		0	0						Untertest3.avi	0	880	547	72	111				0	Content		-72	-111	9307780	752733847
9325	08:48:34.415	00:00:09.325	559	-1024	-768	-1	-1	-1	-1	4	-1024	-768	-1	-1	-1	-1	4		0	0						Untertest3.avi	0	880	547	72	111				0	Content		-72	-111	9325153	752751220
9343	08:48:34.433	00:00:09.342	560	-1024	-768	-1	-1	-1	-1	4	-1024	-768	-1	-1	-1	-1	4		0	0						Untertest3.avi	0	880	547	72	111				0	Content		-72	-111	9342527	752768594
9357	08:48:34.447	00:00:09.357	561	-1024	-768	-1	-1	-1	-1	4	-1024	-768	-1	-1	-1	-1	4		0	0						Untertest3.avi	0	880	547	72	111				0	Content		-72	-111	9357330	752783397
9374	08:48:34.464	00:00:09.373	562	-1024	-768	-1	-1	-1	-1	4	-1024	-768	-1	-1	-1	-1	4		0	0						Untertest3.avi	0	880	547	72	111				0	Content		-72	-111	9373953	752800020
9391	08:48:34.481	00:00:09.390	563	-1024	-768	-1	-1	-1	-1	4	-1024	-768	-1	-1	-1	-1	4		0	0						Untertest3.avi	0	880	547	72	111				0	Content		-72	-111	9390700	752816767
9407	08:48:34.497	00:00:09.407	564	-1024	-768	-1	-1	-1	-1	4	-1024	-768	-1	-1	-1	-1	4		0	0						Untertest3.avi	0	880	547	72	111				0	Content		-72	-111	9407325	752833392
9424	08:48:34.514	00:00:09.423	565	-1024	-768	-1	-1	-1	-1	4	-1024	-768	-1	-1	-1	-1	4		0	0						Untertest3.avi	0	880	547	72	111				0	Content		-72	-111	9423948	752850015
9441	08:48:34.531	00:00:09.440	566	-1024	-768	-1	-1	-1	-1	4	-1024	-768	-1	-1	-1	-1	4		0	0						Untertest3.avi	0	880	547	72	111				0	Content		-72	-111	9440570	752866637
9458	08:48:34.548	00:00:09.457	567	-1024	-768	-1	-1	-1	-1	4	-1024	-768	-1	-1	-1	-1	4		0	0						Untertest3.avi	0	880	547	72	111				0	Content		-72	-111	9457638	752883705
9475	08:48:34.565	00:00:09.475	568	-1024	-768	-1	-1	-1	-1	4	-1024	-768	-1	-1	-1	-1	4		0	0						Untertest3.avi	0	880	547	72	111				0	Content		-72	-111	9475010	752901077
9492	08:48:34.582	00:00:09.492	569	-1024	-768	-1	-1	-1	-1	4	-1024	-768	-1	-1	-1	-1	4		0	0						Untertest3.avi	0	880	547	72	111				0	Content		-72	-111	9492258	752918325
9507	08:48:34.597	00:00:09.507	570	-1024	-768	-1	-1	-1	-1	4	-1024	-768	-1	-1	-1	-1	4		0	0						Untertest3.avi	0	880	547	72	111				0	Content		-72	-111	9507189	752933256
9524	08:48:34.614	00:00:09.523	571	-1024	-768	-1	-1	-1	-1	4	-1024	-768	-1	-1	-1	-1	4		0	0						Untertest3.avi	0	880	547	72	111				0	Content		-72	-111	9523812	752949879
9541	08:48:34.631	00:00:09.540	572	-1024	-768	-1	-1	-1	-1	4	-1024	-768	-1	-1	-1	-1	4		0	0						Untertest3.avi	0	880	547	72	111				0	Content		-72	-111	9540560	752966627
9557	08:48:34.647	00:00:09.557	573	-1024	-768	-1	-1	-1	-1	4	-1024	-768	-1	-1	-1	-1	4		0	0						Untertest3.avi	0	880	547	72	111				0	Content		-72	-111	9557183	752983250
9574	08:48:34.664	00:00:09.573	574	-1024	-768	-1	-1	-1	-1	4	-1024	-768	-1	-1	-1	-1	4		0	0						Untertest3.avi	0	880	547	72	111				0	Content		-72	-111	9573804	752999871
9590	08:48:34.680	00:00:09.590	575	-1024	-768	-1	-1	-1	-1	4	-1024	-768	-1	-1	-1	-1	4		0	0						Untertest3.avi	0	880	547	72	111				0	Content		-72	-111	9590428	753016495
9608	08:48:34.698	00:00:09.607	576	-1024	-768	-1	-1	-1	-1	4	-1024	-768	-1	-1	-1	-1	4		0	0						Untertest3.avi	0	880	547	72	111				0	Content		-72	-111	9607622	753033689
9625	08:48:34.715	00:00:09.624	577	-1024	-768	-1	-1	-1	-1	4	-1024	-768	-1	-1	-1	-1	4		0	0						Untertest3.avi	0	880	547	72	111				0	Content		-72	-111	9624992	753051059
9642	08:48:34.732	00:00:09.642	578	-1024	-768	-1	-1	-1	-1	4	-1024	-768	-1	-1	-1	-1	4		0	0						Untertest3.avi	0	880	547	72	111				0	Content		-72	-111	9642239	753068306
9657	08:48:34.747	00:00:09.657	579	-1024	-768	-1	-1	-1	-1	4	-1024	-768	-1	-1	-1	-1	4		0	0						Untertest3.avi	0	880	547	72	111				0	Content		-72	-111	9657044	753083111
9674	08:48:34.764	00:00:09.673	580	-1024	-768	-1	-1	-1	-1	4	-1024	-768	-1	-1	-1	-1	4		0	0						Untertest3.avi	0	880	547	72	111				0	Content		-72	-111	9673793	753099860
9690	08:48:34.780	00:00:09.690	581	-1024	-768	-1	-1	-1	-1	4	-1024	-768	-1	-1	-1	-1	4		0	0						Untertest3.avi	0	880	547	72	111				0	Content		-72	-111	9690415	753116482
9707	08:48:34.797	00:00:09.707	582	-1024	-768	-1	-1	-1	-1	4	-1024	-768	-1	-1	-1	-1	4		0	0						Untertest3.avi	0	880	547	72	111				0	Content		-72	-111	9707036	753133103
9724	08:48:34.814	00:00:09.723	583	-1024	-768	-1	-1	-1	-1	4	-1024	-768	-1	-1	-1	-1	4		0	0						Untertest3.avi	0	880	547	72	111				0	Content		-72	-111	9723660	753149727
9740	08:48:34.830	00:00:09.740	584	-1024	-768	-1	-1	-1	-1	4	-1024	-768	-1	-1	-1	-1	4		0	0						Untertest3.avi	0	880	547	72	111				0	Content		-72	-111	9740285	753166352
9757	08:48:34.847	00:00:09.757	585	-1024	-768	-1	-1	-1	-1	4	-1024	-768	-1	-1	-1	-1	4		0	0						Untertest3.avi	0	880	547	72	111				0	Content		-72	-111	9757477	753183544
9775	08:48:34.865	00:00:09.774	586	-1024	-768	-1	-1	-1	-1	4	-1024	-768	-1	-1	-1	-1	4		0	0						Untertest3.avi	0	880	547	72	111				0	Content		-72	-111	9774856	753200923
9792	08:48:34.882	00:00:09.792	587	-1024	-768	-1	-1	-1	-1	4	-1024	-768	-1	-1	-1	-1	4		0	0						Untertest3.avi	0	880	547	72	111				0	Content		-72	-111	9792109	753218176
9807	08:48:34.897	00:00:09.807	588	-1024	-768	-1	-1	-1	-1	4	-1024	-768	-1	-1	-1	-1	4		0	0						Untertest3.avi	0	880	547	72	111				0	Content		-72	-111	9807027	753233094
9824	08:48:34.914	00:00:09.823	589	-1024	-768	-1	-1	-1	-1	4	-1024	-768	-1	-1	-1	-1	4		0	0						Untertest3.avi	0	880	547	72	111				0	Content		-72	-111	9823648	753249715
9840	08:48:34.930	00:00:09.840	590	-1024	-768	-1	-1	-1	-1	4	-1024	-768	-1	-1	-1	-1	4		0	0						Untertest3.avi	0	880	547	72	111				0	Content		-72	-111	9840399	753266466
9857	08:48:34.947	00:00:09.857	591	-1024	-768	-1	-1	-1	-1	4	-1024	-768	-1	-1	-1	-1	4		0	0						Untertest3.avi	0	880	547	72	111				0	Content		-72	-111	9857020	753283087
9874	08:48:34.964	00:00:09.873	592	-1024	-768	-1	-1	-1	-1	4	-1024	-768	-1	-1	-1	-1	4		0	0						Untertest3.avi	0	880	547	72	111				0	Content		-72	-111	9873643	753299710
9890	08:48:34.980	00:00:09.890	593	-1024	-768	-1	-1	-1	-1	4	-1024	-768	-1	-1	-1	-1	4		0	0						Untertest3.avi	0	880	547	72	111				0	Content		-72	-111	9890266	753316333
9907	08:48:34.997	00:00:09.907	594	-1024	-768	-1	-1	-1	-1	4	-1024	-768	-1	-1	-1	-1	4		0	0						Untertest3.avi	0	880	547	72	111				0	Content		-72	-111	9907335	753333402
9925	08:48:35.015	00:00:09.924	595	-1024	-768	-1	-1	-1	-1	4	-1024	-768	-1	-1	-1	-1	4		0	0						Untertest3.avi	0	880	547	72	111				0	Content		-72	-111	9924709	753350776
9942	08:48:35.032	00:00:09.942	596	-1024	-768	-1	-1	-1	-1	4	-1024	-768	-1	-1	-1	-1	4		0	0						Untertest3.avi	0	880	547	72	111				0	Content		-72	-111	9942079	753368146
9957	08:48:35.047	00:00:09.956	597	-1024	-768	-1	-1	-1	-1	4	-1024	-768	-1	-1	-1	-1	4		0	0						Untertest3.avi	0	880	547	72	111				0	Content		-72	-111	9956883	753382950
9974	08:48:35.064	00:00:09.973	598	-1024	-768	-1	-1	-1	-1	4	-1024	-768	-1	-1	-1	-1	4		0	0						Untertest3.avi	0	880	547	72	111				0	Content		-72	-111	9973505	753399572
9990	08:48:35.080	00:00:09.990	599	-1024	-768	-1	-1	-1	-1	4	-1024	-768	-1	-1	-1	-1	4		0	0						Untertest3.avi	0	880	547	72	111				0	Content		-72	-111	9990251	753416318
10007	08:48:35.097	00:00:10.006	600	-1024	-768	-1	-1	-1	-1	4	-1024	-768	-1	-1	-1	-1	4		0	0						Untertest3.avi	0	880	547	72	111				0	Content		-72	-111	10006870	753432937
10023	08:48:35.113	00:00:10.023	601	-1024	-768	-1	-1	-1	-1	4	-1024	-768	-1	-1	-1	-1	4		0	0						Untertest3.avi	0	880	547	72	111				0	Content		-72	-111	10023491	753449558
10040	08:48:35.130	00:00:10.040	602	-1024	-768	-1	-1	-1	-1	4	-1024	-768	-1	-1	-1	-1	4		0	0						Untertest3.avi	0	880	547	72	111				0	Content		-72	-111	10040115	753466182
10057	08:48:35.147	00:00:10.057	603	-1024	-768	-1	-1	-1	-1	4	-1024	-768	-1	-1	-1	-1	4		0	0						Untertest3.avi	0	880	547	72	111				0	Content		-72	-111	10057308	753483375
10075	08:48:35.165	00:00:10.074	604	-1024	-768	-1	-1	-1	-1	4	-1024	-768	-1	-1	-1	-1	4		0	0						Untertest3.avi	0	880	547	72	111				0	Content		-72	-111	10074681	753500748
10092	08:48:35.182	00:00:10.091	605	-1024	-768	-1	-1	-1	-1	4	-1024	-768	-1	-1	-1	-1	4		0	0						Untertest3.avi	0	880	547	72	111				0	Content		-72	-111	10091930	753517997
10107	08:48:35.197	00:00:10.106	606	-1024	-768	-1	-1	-1	-1	4	-1024	-768	-1	-1	-1	-1	4		0	0						Untertest3.avi	0	880	547	72	111				0	Content		-72	-111	10106734	753532801
10123	08:48:35.213	00:00:10.123	607	-1024	-768	-1	-1	-1	-1	4	-1024	-768	-1	-1	-1	-1	4		0	0						Untertest3.avi	0	880	547	72	111				0	Content		-72	-111	10123482	753549549
10140	08:48:35.230	00:00:10.140	608	-1024	-768	-1	-1	-1	-1	4	-1024	-768	-1	-1	-1	-1	4		0	0						Untertest3.avi	0	880	547	72	111				0	Content		-72	-111	10140105	753566172
10157	08:48:35.247	00:00:10.156	609	-1024	-768	-1	-1	-1	-1	4	-1024	-768	-1	-1	-1	-1	4		0	0						Untertest3.avi	0	880	547	72	111				0	Content		-72	-111	10156725	753582792
10173	08:48:35.263	00:00:10.173	610	-1024	-768	-1	-1	-1	-1	4	-1024	-768	-1	-1	-1	-1	4		0	0						Untertest3.avi	0	880	547	72	111				0	Content		-72	-111	10173347	753599414
10190	08:48:35.280	00:00:10.189	611	-1024	-768	-1	-1	-1	-1	4	-1024	-768	-1	-1	-1	-1	4		0	0						Untertest3.avi	0	880	547	72	111				0	Content		-72	-111	10189970	753616037
10207	08:48:35.297	00:00:10.207	612	-1024	-768	-1	-1	-1	-1	4	-1024	-768	-1	-1	-1	-1	4		0	0						Untertest3.avi	0	880	547	72	111				0	Content		-72	-111	10207162	753633229
10225	08:48:35.315	00:00:10.224	613	-1024	-768	-1	-1	-1	-1	4	-1024	-768	-1	-1	-1	-1	4		0	0						Untertest3.avi	0	880	547	72	111				0	Content		-72	-111	10224535	753650602
10242	08:48:35.332	00:00:10.241	614	-1024	-768	-1	-1	-1	-1	4	-1024	-768	-1	-1	-1	-1	4		0	0						Untertest3.avi	0	880	547	72	111				0	Content		-72	-111	10241784	753667851
10257	08:48:35.347	00:00:10.256	615	-1024	-768	-1	-1	-1	-1	4	-1024	-768	-1	-1	-1	-1	4		0	0						Untertest3.avi	0	880	547	72	111				0	Content		-72	-111	10256713	753682780
10273	08:48:35.363	00:00:10.273	616	-1024	-768	-1	-1	-1	-1	4	-1024	-768	-1	-1	-1	-1	4		0	0						Untertest3.avi	0	880	547	72	111				0	Content		-72	-111	10273337	753699404
10290	08:48:35.380	00:00:10.290	617	-1024	-768	-1	-1	-1	-1	4	-1024	-768	-1	-1	-1	-1	4		0	0						Untertest3.avi	0	880	547	72	111				0	Content		-72	-111	10290082	753716149
10307	08:48:35.397	00:00:10.306	618	-1024	-768	-1	-1	-1	-1	4	-1024	-768	-1	-1	-1	-1	4		0	0						Untertest3.avi	0	880	547	72	111				0	Content		-72	-111	10306705	753732772
10323	08:48:35.413	00:00:10.323	619	-1024	-768	-1	-1	-1	-1	4	-1024	-768	-1	-1	-1	-1	4		0	0						Untertest3.avi	0	880	547	72	111				0	Content		-72	-111	10323329	753749396
10340	08:48:35.430	00:00:10.339	620	-1024	-768	-1	-1	-1	-1	4	-1024	-768	-1	-1	-1	-1	4		0	0						Untertest3.avi	0	880	547	72	111				0	Content		-72	-111	10339953	753766020
10357	08:48:35.447	00:00:10.357	621	-1024	-768	-1	-1	-1	-1	4	-1024	-768	-1	-1	-1	-1	4		0	0						Untertest3.avi	0	880	547	72	111				0	Content		-72	-111	10357021	753783088
10373	08:48:35.463	00:00:10.373	622	-1024	-768	-1	-1	-1	-1	4	-1024	-768	-1	-1	-1	-1	4		0	0						Untertest3.avi	0	880	547	72	111				0	Content		-72	-111	10373187	753799254
10390	08:48:35.480	00:00:10.389	623	1535,883	1053,717	0,5059807	0,5551212	500,3804	3,62476	2	1539,674	1076,445	0,5064127	0,5551126	502,088	3,640265	2		0	0						Untertest3.avi	0	880	547	72	111				0	Content		-72	-111	10389821	753815888
10407	08:48:35.497	00:00:10.406	624	1511,56	995,4853	0,6551778	0,4852107	500,3804	3,841715	1	1522,591	1016,435	0,6549402	0,4852107	502,088	3,862891	3	7	1512	995						Untertest3.avi	0	880	547	72	111	1201	884	150	0	Content		1440	884	10406569	753832636
10423	08:48:35.513	00:00:10.423	625	1434,266	958,5614	0,655824	0,4844426	495,4883	3,869868	0	691,3994	1010,158	0,5084543	0,5548181	495,4883	3,350813	0	7	1063	984						Untertest3.avi	0	880	547	72	111	1201	884	150	0	Content		991	873	10423193	753849260
10440	08:48:35.530	00:00:10.439	626	1442,81	968,2576	0,6562219	0,4835153	492,449	3,829877	0	1114,842	1045,458	0,5063816	0,5535346	504,2686	3,51988	0	7	1279	1007						Untertest3.avi	0	880	547	72	111	1201	884	150	0	Content		1207	896	10439819	753865886
10456	08:48:35.546	00:00:10.456	627	1428,531	939,1096	0,6564675	0,4828202	490,33	3,805831	0	735,1638	1043,924	0,5035138	0,55296	517,3635	3,533769	0	7	1082	992						Untertest3.avi	0	880	547	72	111	1201	884	150	0	Content		1010	881	10456440	753882507
10473	08:48:35.563	00:00:10.473	628	1444,709	929,8694	0,6560448	0,4824181	492,3646	3,868104	0	718,0706	1033,703	0,5069353	0,5527501	500,18	3,416829	0	7	1081	982						Untertest3.avi	0	880	547	72	111	1201	884	150	0	Content		1009	871	10473190	753899257
10490	08:48:35.580	00:00:10.489	629	1442,122	927,3598	0,6560201	0,4823266	492,1532	3,926491	0	1103,498	1044,849	0,5058576	0,5522044	504,3775	3,531178	0	7	1273	986						Untertest3.avi	0	880	547	72	111	1201	884	150	0	Content		1201	875	10489816	753915883
10506	08:48:35.596	00:00:10.506	630	1437,45	951,5768	0,655916	0,4824349	492,4086	3,83956	0	1124,838	1057,349	0,5057064	0,5521886	504,3661	3,516572	0	7	1281	1004						Untertest3.avi	0	880	547	72	111	1201	884	150	0	Content		1209	893	10506438	753932505
10523	08:48:35.613	00:00:10.523	631	1325,914	994,7264	0,6549419	0,482699	501,9442	3,840197	0	-1024	-768	-1	-1	-1	-1	4	7	1326	995						Untertest3.avi	0	880	547	72	111	1201	884	150	0	Content		1254	884	10523063	753949130
10540	08:48:35.630	00:00:10.539	632	419,1538	1029,298	0,6493094	0,4833845	497,5699	3,721775	0	-1024	-768	-1	-1	-1	-1	4	7	419	1029						Untertest3.avi	0	880	547	72	111	1201	884	150	0	Content		347	918	10539809	753965876
10556	08:48:35.646	00:00:10.556	633	-1024	-768	-1	-1	-1	-1	4	-1024	-768	-1	-1	-1	-1	4		0	0						Untertest3.avi	0	880	547	72	111				0	Content		-72	-111	10556433	753982500
10573	08:48:35.663	00:00:10.573	634	-1024	-768	-1	-1	-1	-1	4	-1024	-768	-1	-1	-1	-1	4		0	0						Untertest3.avi	0	880	547	72	111				0	Content		-72	-111	10573055	753999122
10590	08:48:35.680	00:00:10.589	635	-1024	-768	-1	-1	-1	-1	4	-1024	-768	-1	-1	-1	-1	4		0	0						Untertest3.avi	0	880	547	72	111				0	Content		-72	-111	10589695	754015762
10606	08:48:35.696	00:00:10.606	636	-1024	-768	-1	-1	-1	-1	4	-1024	-768	-1	-1	-1	-1	4		0	0						Untertest3.avi	0	880	547	72	111				0	Content		-72	-111	10606428	754032495
10623	08:48:35.713	00:00:10.623	637	-1024	-768	-1	-1	-1	-1	4	-1024	-768	-1	-1	-1	-1	4		0	0						Untertest3.avi	0	880	547	72	111				0	Content		-72	-111	10623052	754049119
10640	08:48:35.730	00:00:10.639	638	-1024	-768	-1	-1	-1	-1	4	-1024	-768	-1	-1	-1	-1	4		0	0						Untertest3.avi	0	880	547	72	111				0	Content		-72	-111	10639685	754065752
10656	08:48:35.746	00:00:10.656	639	-1024	-768	-1	-1	-1	-1	4	-1024	-768	-1	-1	-1	-1	4		0	0						Untertest3.avi	0	880	547	72	111				0	Content		-72	-111	10656300	754082367
10673	08:48:35.763	00:00:10.673	640	-1024	-768	-1	-1	-1	-1	4	-1024	-768	-1	-1	-1	-1	4		0	0						Untertest3.avi	0	880	547	72	111				0	Content		-72	-111	10673048	754099115
10690	08:48:35.780	00:00:10.689	641	-1024	-768	-1	-1	-1	-1	4	-1024	-768	-1	-1	-1	-1	4		0	0						Untertest3.avi	0	880	547	72	111				0	Content		-72	-111	10689684	754115751
10706	08:48:35.796	00:00:10.706	642	-1024	-768	-1	-1	-1	-1	4	-1024	-768	-1	-1	-1	-1	4		0	0						Untertest3.avi	0	880	547	72	111				0	Content		-72	-111	10706296	754132363
10723	08:48:35.813	00:00:10.722	643	-1024	-768	-1	-1	-1	-1	4	-1024	-768	-1	-1	-1	-1	4		0	0						Untertest3.avi	0	880	547	72	111				0	Content		-72	-111	10722918	754148985
10740	08:48:35.830	00:00:10.739	644	-1024	-768	-1	-1	-1	-1	4	-1024	-768	-1	-1	-1	-1	4		0	0						Untertest3.avi	0	880	547	72	111				0	Content		-72	-111	10739678	754165745
10756	08:48:35.846	00:00:10.756	645	-1024	-768	-1	-1	-1	-1	4	-1024	-768	-1	-1	-1	-1	4		0	0						Untertest3.avi	0	880	547	72	111				0	Content		-72	-111	10756290	754182357
10773	08:48:35.863	00:00:10.772	646	-1024	-768	-1	-1	-1	-1	4	-1024	-768	-1	-1	-1	-1	4		0	0						Untertest3.avi	0	880	547	72	111				0	Content		-72	-111	10772914	754198981
10790	08:48:35.880	00:00:10.789	647	-1024	-768	-1	-1	-1	-1	4	-1024	-768	-1	-1	-1	-1	4		0	0						Untertest3.avi	0	880	547	72	111				0	Content		-72	-111	10789674	754215741
10806	08:48:35.896	00:00:10.806	648	-1024	-768	-1	-1	-1	-1	4	-1024	-768	-1	-1	-1	-1	4		0	0						Untertest3.avi	0	880	547	72	111				0	Content		-72	-111	10806287	754232354
10823	08:48:35.913	00:00:10.822	649	-1024	-768	-1	-1	-1	-1	4	-1024	-768	-1	-1	-1	-1	4		0	0						Untertest3.avi	0	880	547	72	111				0	Content		-72	-111	10822906	754248973
10840	08:48:35.930	00:00:10.839	650	-1024	-768	-1	-1	-1	-1	4	-1024	-768	-1	-1	-1	-1	4		0	0						Untertest3.avi	0	880	547	72	111				0	Content		-72	-111	10839528	754265595
10856	08:48:35.946	00:00:10.856	651	-1024	-768	-1	-1	-1	-1	4	-1024	-768	-1	-1	-1	-1	4		0	0						Untertest3.avi	0	880	547	72	111				0	Content		-72	-111	10856276	754282343
10873	08:48:35.963	00:00:10.872	652	-1024	-768	-1	-1	-1	-1	4	-1024	-768	-1	-1	-1	-1	4		0	0						Untertest3.avi	0	880	547	72	111				0	Content		-72	-111	10872897	754298964
10890	08:48:35.980	00:00:10.889	653	-1024	-768	-1	-1	-1	-1	4	-1024	-768	-1	-1	-1	-1	4		0	0						Untertest3.avi	0	880	547	72	111				0	Content		-72	-111	10889655	754315722
10906	08:48:35.996	00:00:10.906	654	-1024	-768	-1	-1	-1	-1	4	-1024	-768	-1	-1	-1	-1	4		0	0						Untertest3.avi	0	880	547	72	111				0	Content		-72	-111	10906264	754332331
10923	08:48:36.013	00:00:10.922	655	-1024	-768	-1	-1	-1	-1	4	-1024	-768	-1	-1	-1	-1	4		0	0						Untertest3.avi	0	880	547	72	111				0	Content		-72	-111	10922885	754348952
10940	08:48:36.030	00:00:10.939	656	-1024	-768	-1	-1	-1	-1	4	-1024	-768	-1	-1	-1	-1	4		0	0						Untertest3.avi	0	880	547	72	111				0	Content		-72	-111	10939512	754365579
10957	08:48:36.047	00:00:10.956	657	-1024	-768	-1	-1	-1	-1	4	-1024	-768	-1	-1	-1	-1	4		0	0						Untertest3.avi	0	880	547	72	111				0	Content		-72	-111	10956702	754382769
10973	08:48:36.063	00:00:10.972	658	-1024	-768	-1	-1	-1	-1	4	951,3568	1045,328	0,5056539	0,5583287	518,6949	3,277296	0	8	951	1045						Untertest3.avi	0	880	547	72	111	869	917	183	0	Content		879	934	10972871	754398938
10990	08:48:36.080	00:00:10.989	659	-1024	-768	-1	-1	-1	-1	4	935,4886	1042,653	0,5053956	0,5585083	518,5379	3,248364	0	8	935	1043						Untertest3.avi	0	880	547	72	111	869	917	183	0	Content		863	932	10989502	754415569
11006	08:48:36.096	00:00:11.006	660	-1024	-768	-1	-1	-1	-1	4	920,9869	1019,524	0,5050637	0,5586973	518,469	3,237709	0	8	921	1020						Untertest3.avi	0	880	547	72	111	869	917	183	0	Content		849	909	11006126	754432193
11023	08:48:36.113	00:00:11.022	661	-1024	-768	-1	-1	-1	-1	4	924,0994	1026,311	0,50467	0,558775	518,372	3,263261	0	8	924	1026						Untertest3.avi	0	880	547	72	111	869	917	183	0	Content		852	915	11022750	754448817
11039	08:48:36.129	00:00:11.039	662	-1024	-768	-1	-1	-1	-1	4	922,0128	1024,103	0,5040448	0,5590745	519,4924	3,228253	0	8	922	1024						Untertest3.avi	0	880	547	72	111	869	917	183	0	Content		850	913	11039373	754465440
11056	08:48:36.146	00:00:11.056	663	-1024	-768	-1	-1	-1	-1	4	953,2858	1028,413	0,5039296	0,5591387	518,372	3,214973	0	8	953	1028						Untertest3.avi	0	880	547	72	111	869	917	183	0	Content		881	917	11056122	754482189
11073	08:48:36.163	00:00:11.072	664	-1024	-768	-1	-1	-1	-1	4	952,0911	1052,499	0,5035233	0,5589465	518,2542	3,14112	0	8	952	1052						Untertest3.avi	0	880	547	72	111	869	917	183	0	Content		880	941	11072747	754498814
11089	08:48:36.179	00:00:11.089	665	-1024	-768	-1	-1	-1	-1	4	941,2353	1037,745	0,5031571	0,5590634	518,2278	3,155237	0	8	941	1038						Untertest3.avi	0	880	547	72	111	869	917	183	0	Content		869	927	11089373	754515440
11106	08:48:36.196	00:00:11.105	666	-1024	-768	-1	-1	-1	-1	4	-1024	-768	-1	-1	-1	-1	4	8	0	0						Untertest3.avi	0	880	547	72	111	869	917	183	0	Content		-72	-111	11105994	754532061
11123	08:48:36.213	00:00:11.122	667	1472,677	995,8751	0,6564922	0,4927014	442,4001	2,968625	0	1050,141	1043,073	0,4972681	0,5585467	506,0417	3,033812	0	8	1261	1019						Untertest3.avi	0	880	547	72	111	869	917	183	0	Content		1189	908	11122744	754548811
11139	08:48:36.229	00:00:11.139	668	820,0832	961,0613	0,6160524	0,493355	442,3967	2,821135	0	916,3295	1046,423	0,4898463	0,5586665	506,0417	2,848113	0	8	868	1004						Untertest3.avi	0	880	547	72	111	869	917	183	0	Content		796	893	11139368	754565435
11156	08:48:36.246	00:00:11.155	669	-1024	-768	-1	-1	-1	-1	4	-1024	-768	-1	-1	-1	-1	4		0	0						Untertest3.avi	0	880	547	72	111				0	Content		-72	-111	11155992	754582059
11173	08:48:36.263	00:00:11.172	670	-1024	-768	-1	-1	-1	-1	4	-1024	-768	-1	-1	-1	-1	4		0	0						Untertest3.avi	0	880	547	72	111				0	Content		-72	-111	11172633	754598700
11189	08:48:36.279	00:00:11.189	671	-1024	-768	-1	-1	-1	-1	4	-1024	-768	-1	-1	-1	-1	4		0	0						Untertest3.avi	0	880	547	72	111				0	Content		-72	-111	11189310	754615377
11206	08:48:36.296	00:00:11.205	672	-1024	-768	-1	-1	-1	-1	4	-1024	-768	-1	-1	-1	-1	4		0	0						Untertest3.avi	0	880	547	72	111				0	Content		-72	-111	11205977	754632044
11223	08:48:36.313	00:00:11.222	673	-1024	-768	-1	-1	-1	-1	4	-1024	-768	-1	-1	-1	-1	4		0	0						Untertest3.avi	0	880	547	72	111				0	Content		-72	-111	11222628	754648695
11239	08:48:36.329	00:00:11.239	674	-1024	-768	-1	-1	-1	-1	4	-1024	-768	-1	-1	-1	-1	4		0	0						Untertest3.avi	0	880	547	72	111				0	Content		-72	-111	11239236	754665303
11256	08:48:36.346	00:00:11.255	675	-1024	-768	-1	-1	-1	-1	4	-1024	-768	-1	-1	-1	-1	4		0	0						Untertest3.avi	0	880	547	72	111				0	Content		-72	-111	11255984	754682051
11273	08:48:36.363	00:00:11.272	676	-1024	-768	-1	-1	-1	-1	4	-1024	-768	-1	-1	-1	-1	4		0	0						Untertest3.avi	0	880	547	72	111				0	Content		-72	-111	11272617	754698684
11289	08:48:36.379	00:00:11.289	677	-1024	-768	-1	-1	-1	-1	4	-1024	-768	-1	-1	-1	-1	4		0	0						Untertest3.avi	0	880	547	72	111				0	Content		-72	-111	11289230	754715297
11306	08:48:36.396	00:00:11.305	678	-1024	-768	-1	-1	-1	-1	4	-1024	-768	-1	-1	-1	-1	4		0	0						Untertest3.avi	0	880	547	72	111				0	Content		-72	-111	11305897	754731964
11323	08:48:36.413	00:00:11.322	679	-1024	-768	-1	-1	-1	-1	4	-1024	-768	-1	-1	-1	-1	4		0	0						Untertest3.avi	0	880	547	72	111				0	Content		-72	-111	11322610	754748677
11339	08:48:36.429	00:00:11.339	680	-1024	-768	-1	-1	-1	-1	4	-1024	-768	-1	-1	-1	-1	4		0	0						Untertest3.avi	0	880	547	72	111				0	Content		-72	-111	11339226	754765293
11356	08:48:36.446	00:00:11.355	681	-1024	-768	-1	-1	-1	-1	4	-1024	-768	-1	-1	-1	-1	4		0	0						Untertest3.avi	0	880	547	72	111				0	Content		-72	-111	11355847	754781914
11373	08:48:36.463	00:00:11.372	682	-1024	-768	-1	-1	-1	-1	4	-1024	-768	-1	-1	-1	-1	4		0	0						Untertest3.avi	0	880	547	72	111				0	Content		-72	-111	11372514	754798581
11389	08:48:36.479	00:00:11.389	683	-1024	-768	-1	-1	-1	-1	4	-1024	-768	-1	-1	-1	-1	4		0	0						Untertest3.avi	0	880	547	72	111				0	Content		-72	-111	11389218	754815285
11406	08:48:36.496	00:00:11.405	684	-1024	-768	-1	-1	-1	-1	4	-1024	-768	-1	-1	-1	-1	4		0	0						Untertest3.avi	0	880	547	72	111				0	Content		-72	-111	11405841	754831908
11422	08:48:36.512	00:00:11.422	685	-1024	-768	-1	-1	-1	-1	4	-1024	-768	-1	-1	-1	-1	4		0	0						Untertest3.avi	0	880	547	72	111				0	Content		-72	-111	11422464	754848531
11439	08:48:36.529	00:00:11.439	686	-1024	-768	-1	-1	-1	-1	4	-1024	-768	-1	-1	-1	-1	4		0	0						Untertest3.avi	0	880	547	72	111				0	Content		-72	-111	11439088	754865155
11456	08:48:36.546	00:00:11.455	687	-1024	-768	-1	-1	-1	-1	4	-1024	-768	-1	-1	-1	-1	4		0	0						Untertest3.avi	0	880	547	72	111				0	Content		-72	-111	11455836	754881903
11472	08:48:36.562	00:00:11.472	688	-1024	-768	-1	-1	-1	-1	4	-1024	-768	-1	-1	-1	-1	4		0	0						Untertest3.avi	0	880	547	72	111				0	Content		-72	-111	11472459	754898526
11489	08:48:36.579	00:00:11.489	689	-1024	-768	-1	-1	-1	-1	4	-1024	-768	-1	-1	-1	-1	4		0	0						Untertest3.avi	0	880	547	72	111				0	Content		-72	-111	11489081	754915148
11506	08:48:36.596	00:00:11.505	690	-1024	-768	-1	-1	-1	-1	4	-1024	-768	-1	-1	-1	-1	4		0	0						Untertest3.avi	0	880	547	72	111				0	Content		-72	-111	11505825	754931892
11522	08:48:36.612	00:00:11.522	691	-1024	-768	-1	-1	-1	-1	4	-1024	-768	-1	-1	-1	-1	4		0	0						Untertest3.avi	0	880	547	72	111				0	Content		-72	-111	11522448	754948515
11539	08:48:36.629	00:00:11.539	692	-1024	-768	-1	-1	-1	-1	4	-1024	-768	-1	-1	-1	-1	4		0	0						Untertest3.avi	0	880	547	72	111				0	Content		-72	-111	11539074	754965141
11556	08:48:36.646	00:00:11.555	693	-1024	-768	-1	-1	-1	-1	4	-1024	-768	-1	-1	-1	-1	4		0	0						Untertest3.avi	0	880	547	72	111				0	Content		-72	-111	11555696	754981763
11572	08:48:36.662	00:00:11.572	694	-1024	-768	-1	-1	-1	-1	4	-1024	-768	-1	-1	-1	-1	4		0	0						Untertest3.avi	0	880	547	72	111				0	Content		-72	-111	11572444	754998511
11589	08:48:36.679	00:00:11.589	695	-1024	-768	-1	-1	-1	-1	4	-1024	-768	-1	-1	-1	-1	4		0	0						Untertest3.avi	0	880	547	72	111				0	Content		-72	-111	11589063	755015130
11606	08:48:36.696	00:00:11.605	696	-1024	-768	-1	-1	-1	-1	4	-1024	-768	-1	-1	-1	-1	4		0	0						Untertest3.avi	0	880	547	72	111				0	Content		-72	-111	11605688	755031755
11622	08:48:36.712	00:00:11.622	697	-1024	-768	-1	-1	-1	-1	4	-1024	-768	-1	-1	-1	-1	4		0	0						Untertest3.avi	0	880	547	72	111				0	Content		-72	-111	11622311	755048378
11639	08:48:36.729	00:00:11.639	698	-1024	-768	-1	-1	-1	-1	4	-1024	-768	-1	-1	-1	-1	4		0	0						Untertest3.avi	0	880	547	72	111				0	Content		-72	-111	11639059	755065126
11656	08:48:36.746	00:00:11.655	699	-1024	-768	-1	-1	-1	-1	4	-1024	-768	-1	-1	-1	-1	4		0	0						Untertest3.avi	0	880	547	72	111				0	Content		-72	-111	11655680	755081747
11672	08:48:36.762	00:00:11.672	700	-1024	-768	-1	-1	-1	-1	4	-1024	-768	-1	-1	-1	-1	4		0	0						Untertest3.avi	0	880	547	72	111				0	Content		-72	-111	11672305	755098372
11689	08:48:36.779	00:00:11.688	701	-1024	-768	-1	-1	-1	-1	4	-1024	-768	-1	-1	-1	-1	4		0	0						Untertest3.avi	0	880	547	72	111				0	Content		-72	-111	11688928	755114995
11706	08:48:36.796	00:00:11.705	702	-1024	-768	-1	-1	-1	-1	4	-1024	-768	-1	-1	-1	-1	4		0	0						Untertest3.avi	0	880	547	72	111				0	Content		-72	-111	11705675	755131742
11722	08:48:36.812	00:00:11.722	703	-1024	-768	-1	-1	-1	-1	4	-1024	-768	-1	-1	-1	-1	4		0	0						Untertest3.avi	0	880	547	72	111				0	Content		-72	-111	11722300	755148367
11739	08:48:36.829	00:00:11.738	704	-1024	-768	-1	-1	-1	-1	4	-1024	-768	-1	-1	-1	-1	4		0	0						Untertest3.avi	0	880	547	72	111				0	Content		-72	-111	11738922	755164989
11756	08:48:36.846	00:00:11.755	705	-1024	-768	-1	-1	-1	-1	4	-1024	-768	-1	-1	-1	-1	4		0	0						Untertest3.avi	0	880	547	72	111				0	Content		-72	-111	11755546	755181613
11772	08:48:36.862	00:00:11.772	706	-1024	-768	-1	-1	-1	-1	4	-1024	-768	-1	-1	-1	-1	4		0	0						Untertest3.avi	0	880	547	72	111				0	Content		-72	-111	11772295	755198362
11789	08:48:36.879	00:00:11.788	707	-1024	-768	-1	-1	-1	-1	4	-1024	-768	-1	-1	-1	-1	4		0	0						Untertest3.avi	0	880	547	72	111				0	Content		-72	-111	11788920	755214987
11806	08:48:36.896	00:00:11.805	708	-1024	-768	-1	-1	-1	-1	4	-1024	-768	-1	-1	-1	-1	4		0	0						Untertest3.avi	0	880	547	72	111				0	Content		-72	-111	11805668	755231735
11822	08:48:36.912	00:00:11.822	709	-1024	-768	-1	-1	-1	-1	4	-1024	-768	-1	-1	-1	-1	4		0	0						Untertest3.avi	0	880	547	72	111				0	Content		-72	-111	11822296	755248363
11839	08:48:36.929	00:00:11.838	710	-1024	-768	-1	-1	-1	-1	4	-1024	-768	-1	-1	-1	-1	4		0	0						Untertest3.avi	0	880	547	72	111				0	Content		-72	-111	11838915	755264982
11856	08:48:36.946	00:00:11.855	711	-1024	-768	-1	-1	-1	-1	4	-1024	-768	-1	-1	-1	-1	4		0	0						Untertest3.avi	0	880	547	72	111				0	Content		-72	-111	11855535	755281602
11872	08:48:36.962	00:00:11.872	712	-1024	-768	-1	-1	-1	-1	4	-1024	-768	-1	-1	-1	-1	4		0	0						Untertest3.avi	0	880	547	72	111				0	Content		-72	-111	11872159	755298226
11889	08:48:36.979	00:00:11.889	713	-1024	-768	-1	-1	-1	-1	4	-1024	-768	-1	-1	-1	-1	4		0	0						Untertest3.avi	0	880	547	72	111				0	Content		-72	-111	11889353	755315420
11907	08:48:36.997	00:00:11.906	714	-1024	-768	-1	-1	-1	-1	4	-1024	-768	-1	-1	-1	-1	4		0	0						Untertest3.avi	0	880	547	72	111				0	Content		-72	-111	11906724	755332791
11924	08:48:37.014	00:00:11.923	715	-1024	-768	-1	-1	-1	-1	4	-1024	-768	-1	-1	-1	-1	4		0	0						Untertest3.avi	0	880	547	72	111				0	Content		-72	-111	11923972	755350039
11939	08:48:37.029	00:00:11.938	716	-1024	-768	-1	-1	-1	-1	4	-1024	-768	-1	-1	-1	-1	4		0	0						Untertest3.avi	0	880	547	72	111				0	Content		-72	-111	11938774	755364841
11956	08:48:37.046	00:00:11.955	717	-1024	-768	-1	-1	-1	-1	4	-1024	-768	-1	-1	-1	-1	4		0	0						Untertest3.avi	0	880	547	72	111				0	Content		-72	-111	11955524	755381591
11972	08:48:37.062	00:00:11.972	718	-1024	-768	-1	-1	-1	-1	4	-1024	-768	-1	-1	-1	-1	4		0	0						Untertest3.avi	0	880	547	72	111				0	Content		-72	-111	11972147	755398214
11989	08:48:37.079	00:00:11.988	719	-1024	-768	-1	-1	-1	-1	4	-1024	-768	-1	-1	-1	-1	4		0	0						Untertest3.avi	0	880	547	72	111				0	Content		-72	-111	11988773	755414840
12005	08:48:37.095	00:00:12.005	720	-1024	-768	-1	-1	-1	-1	4	-1024	-768	-1	-1	-1	-1	4		0	0						Untertest3.avi	0	880	547	72	111				0	Content		-72	-111	12005395	755431462
12022	08:48:37.112	00:00:12.022	721	-1024	-768	-1	-1	-1	-1	4	-1024	-768	-1	-1	-1	-1	4		0	0						Untertest3.avi	0	880	547	72	111				0	Content		-72	-111	12022015	755448082
12039	08:48:37.129	00:00:12.039	722	-1024	-768	-1	-1	-1	-1	4	-1024	-768	-1	-1	-1	-1	4		0	0						Untertest3.avi	0	880	547	72	111				0	Content		-72	-111	12039209	755465276
12057	08:48:37.147	00:00:12.056	723	-1024	-768	-1	-1	-1	-1	4	-1024	-768	-1	-1	-1	-1	4		0	0						Untertest3.avi	0	880	547	72	111				0	Content		-72	-111	12056581	755482648
12074	08:48:37.164	00:00:12.073	724	-1024	-768	-1	-1	-1	-1	4	-1024	-768	-1	-1	-1	-1	4		0	0						Untertest3.avi	0	880	547	72	111				0	Content		-72	-111	12073955	755500022
12089	08:48:37.179	00:00:12.088	725	-1024	-768	-1	-1	-1	-1	4	-1024	-768	-1	-1	-1	-1	4		0	0						Untertest3.avi	0	880	547	72	111				0	Content		-72	-111	12088761	755514828
12105	08:48:37.195	00:00:12.105	726	-1024	-768	-1	-1	-1	-1	4	-1024	-768	-1	-1	-1	-1	4		0	0						Untertest3.avi	0	880	547	72	111				0	Content		-72	-111	12105384	755531451
12122	08:48:37.212	00:00:12.122	727	-1024	-768	-1	-1	-1	-1	4	-1024	-768	-1	-1	-1	-1	4		0	0						Untertest3.avi	0	880	547	72	111				0	Content		-72	-111	12122132	755548199
12139	08:48:37.229	00:00:12.138	728	-1024	-768	-1	-1	-1	-1	4	-1024	-768	-1	-1	-1	-1	4		0	0						Untertest3.avi	0	880	547	72	111				0	Content		-72	-111	12138751	755564818
12155	08:48:37.245	00:00:12.155	729	-1024	-768	-1	-1	-1	-1	4	-1024	-768	-1	-1	-1	-1	4		0	0						Untertest3.avi	0	880	547	72	111				0	Content		-72	-111	12155374	755581441
12172	08:48:37.262	00:00:12.171	730	-1024	-768	-1	-1	-1	-1	4	-1024	-768	-1	-1	-1	-1	4		0	0						Untertest3.avi	0	880	547	72	111				0	Content		-72	-111	12171997	755598064
12189	08:48:37.279	00:00:12.189	731	-1024	-768	-1	-1	-1	-1	4	-1024	-768	-1	-1	-1	-1	4		0	0						Untertest3.avi	0	880	547	72	111				0	Content		-72	-111	12189067	755615134
12206	08:48:37.296	00:00:12.206	732	-1024	-768	-1	-1	-1	-1	4	-1024	-768	-1	-1	-1	-1	4		0	0						Untertest3.avi	0	880	547	72	111				0	Content		-72	-111	12206447	755632514
12224	08:48:37.314	00:00:12.223	733	-1024	-768	-1	-1	-1	-1	4	-1024	-768	-1	-1	-1	-1	4		0	0						Untertest3.avi	0	880	547	72	111				0	Content		-72	-111	12223684	755649751
12239	08:48:37.329	00:00:12.238	734	-1024	-768	-1	-1	-1	-1	4	-1024	-768	-1	-1	-1	-1	4		0	0						Untertest3.avi	0	880	547	72	111				0	Content		-72	-111	12238611	755664678
12255	08:48:37.345	00:00:12.255	735	-1024	-768	-1	-1	-1	-1	4	-1024	-768	-1	-1	-1	-1	4		0	0						Untertest3.avi	0	880	547	72	111				0	Content		-72	-111	12255233	755681300
12272	08:48:37.362	00:00:12.271	736	-1024	-768	-1	-1	-1	-1	4	-1024	-768	-1	-1	-1	-1	4		0	0						Untertest3.avi	0	880	547	72	111				0	Content		-72	-111	12271983	755698050
12289	08:48:37.379	00:00:12.288	737	-1024	-768	-1	-1	-1	-1	4	-1024	-768	-1	-1	-1	-1	4		0	0						Untertest3.avi	0	880	547	72	111				0	Content		-72	-111	12288605	755714672
12305	08:48:37.395	00:00:12.305	738	-1024	-768	-1	-1	-1	-1	4	-1024	-768	-1	-1	-1	-1	4		0	0						Untertest3.avi	0	880	547	72	111				0	Content		-72	-111	12305229	755731296
12322	08:48:37.412	00:00:12.321	739	-1024	-768	-1	-1	-1	-1	4	-1024	-768	-1	-1	-1	-1	4		0	0						Untertest3.avi	0	880	547	72	111				0	Content		-72	-111	12321852	755747919
12339	08:48:37.429	00:00:12.339	740	-1024	-768	-1	-1	-1	-1	4	-1024	-768	-1	-1	-1	-1	4		0	0						Untertest3.avi	0	880	547	72	111				0	Content		-72	-111	12339045	755765112
12356	08:48:37.446	00:00:12.356	741	-1024	-768	-1	-1	-1	-1	4	-1024	-768	-1	-1	-1	-1	4		0	0						Untertest3.avi	0	880	547	72	111				0	Content		-72	-111	12356422	755782489
12374	08:48:37.464	00:00:12.373	742	-1024	-768	-1	-1	-1	-1	4	-1024	-768	-1	-1	-1	-1	4		0	0						Untertest3.avi	0	880	547	72	111				0	Content		-72	-111	12373664	755799731
12388	08:48:37.478	00:00:12.388	743	-1024	-768	-1	-1	-1	-1	4	-1024	-768	-1	-1	-1	-1	4		0	0						Untertest3.avi	0	880	547	72	111				0	Content		-72	-111	12388465	755814532
12405	08:48:37.495	00:00:12.405	744	-1024	-768	-1	-1	-1	-1	4	-1024	-768	-1	-1	-1	-1	4		0	0						Untertest3.avi	0	880	547	72	111				0	Content		-72	-111	12405213	755831280
12422	08:48:37.512	00:00:12.421	745	-1024	-768	-1	-1	-1	-1	4	-1024	-768	-1	-1	-1	-1	4		0	0						Untertest3.avi	0	880	547	72	111				0	Content		-72	-111	12421835	755847902
12439	08:48:37.529	00:00:12.438	746	-1024	-768	-1	-1	-1	-1	4	-1024	-768	-1	-1	-1	-1	4		0	0						Untertest3.avi	0	880	547	72	111				0	Content		-72	-111	12438579	755864646
12455	08:48:37.545	00:00:12.455	747	-1024	-768	-1	-1	-1	-1	4	-1024	-768	-1	-1	-1	-1	4		0	0						Untertest3.avi	0	880	547	72	111				0	Content		-72	-111	12455078	755881145
12472	08:48:37.562	00:00:12.471	748	-1024	-768	-1	-1	-1	-1	4	-1024	-768	-1	-1	-1	-1	4		0	0						Untertest3.avi	0	880	547	72	111				0	Content		-72	-111	12471706	755897773
12489	08:48:37.579	00:00:12.488	749	-1024	-768	-1	-1	-1	-1	4	-1024	-768	-1	-1	-1	-1	4		0	0						Untertest3.avi	0	880	547	72	111				0	Content		-72	-111	12488898	755914965
12506	08:48:37.596	00:00:12.506	750	-1024	-768	-1	-1	-1	-1	4	-1024	-768	-1	-1	-1	-1	4		0	0						Untertest3.avi	0	880	547	72	111				0	Content		-72	-111	12506271	755932338
12524	08:48:37.614	00:00:12.523	751	-1024	-768	-1	-1	-1	-1	4	-1024	-768	-1	-1	-1	-1	4		0	0						Untertest3.avi	0	880	547	72	111				0	Content		-72	-111	12523519	755949586
12538	08:48:37.628	00:00:12.538	752	1022,375	1011,438	0,4962704	0,5545167	516,0898	3,631063	3	999,3127	1028,509	0,4962825	0,5545136	516,0898	3,625628	1	9	999	1029						Untertest3.avi	0	880	547	72	111	613	940	133	0	Content		927	918	12538447	755964514
12555	08:48:37.645	00:00:12.555	753	-1024	-768	-1	-1	-1	-1	4	-1024	-768	-1	-1	-1	-1	4	9	0	0						Untertest3.avi	0	880	547	72	111	613	940	133	0	Content		-72	-111	12555071	755981138
12572	08:48:37.662	00:00:12.571	754	773,1794	1039,1	0,4998442	0,5543308	521,874	3,662844	3	742,8859	1056,884	0,4998404	0,5543278	521,874	3,656119	1	9	743	1057						Untertest3.avi	0	880	547	72	111	613	940	133	0	Content		671	946	12571682	755997749
12588	08:48:37.678	00:00:12.588	755	185,3015	1051,364	0,6439531	0,4865438	518,5466	3,780472	0	1089,323	1048,902	0,5020044	0,5546325	504,2927	3,600189	0	9	637	1050						Untertest3.avi	0	880	547	72	111	613	940	133	0	Content		565	939	12588315	756014382
12605	08:48:37.695	00:00:12.604	756	-1024	-768	-1	-1	-1	-1	4	684,5464	1059,274	0,499421	0,5543513	516,6922	3,642413	0	9	685	1059						Untertest3.avi	0	880	547	72	111	613	940	133	0	Content		613	948	12604938	756031005
12622	08:48:37.712	00:00:12.621	757	-1024	-768	-1	-1	-1	-1	4	-1024	-768	-1	-1	-1	-1	4	9	0	0						Untertest3.avi	0	880	547	72	111	613	940	133	0	Content		-72	-111	12621685	756047752
12638	08:48:37.728	00:00:12.638	758	-1024	-768	-1	-1	-1	-1	4	661,1899	1068,373	0,5007611	0,5535727	522,1357	3,7028	0	9	661	1068						Untertest3.avi	0	880	547	72	111	613	940	133	0	Content		589	957	12638309	756064376
12655	08:48:37.745	00:00:12.654	759	-1024	-768	-1	-1	-1	-1	4	662,5103	1046,129	0,4995817	0,5536737	516,4614	3,650473	0	9	663	1046						Untertest3.avi	0	880	547	72	111	613	940	133	0	Content		591	935	12654932	756080999
12672	08:48:37.762	00:00:12.671	760	-1024	-768	-1	-1	-1	-1	4	666,5514	1051,058	0,4995968	0,5534908	516,3774	3,678665	0	10	667	1051						Untertest3.avi	0	880	547	72	111	657	944	183	0	Content		595	940	12671556	756097623
12688	08:48:37.778	00:00:12.688	761	-1024	-768	-1	-1	-1	-1	4	-1024	-768	-1	-1	-1	-1	4	10	0	0						Untertest3.avi	0	880	547	72	111	657	944	183	0	Content		-72	-111	12688306	756114373
12705	08:48:37.795	00:00:12.704	762	-1024	-768	-1	-1	-1	-1	4	1168,503	1111,49	0,5022226	0,553241	528,8492	3,857269	0	10	1169	1111						Untertest3.avi	0	880	547	72	111	657	944	183	0	Content		1097	1000	12704929	756130996
12722	08:48:37.812	00:00:12.721	763	-1024	-768	-1	-1	-1	-1	4	1606,944	1122,575	0,502164	0,5536215	528,8492	4,043914	0	10	1607	1123						Untertest3.avi	0	880	547	72	111	657	944	183	0	Content		1535	1012	12721554	756147621
12738	08:48:37.828	00:00:12.738	764	-1024	-768	-1	-1	-1	-1	4	667,3513	1053,315	0,4995072	0,5532477	516,2479	3,622662	0	10	667	1053						Untertest3.avi	0	880	547	72	111	657	944	183	0	Content		595	942	12738305	756164372
12755	08:48:37.845	00:00:12.754	765	864,7446	1052,758	0,6505841	0,4854905	519,2415	3,797988	0	680,0392	1054,863	0,4995033	0,5530934	516,1795	3,650658	0	10	772	1054						Untertest3.avi	0	880	547	72	111	657	944	183	0	Content		700	943	12754924	756180991
12772	08:48:37.862	00:00:12.771	766	-1024	-768	-1	-1	-1	-1	4	670,2105	1057,373	0,499477	0,5529432	516,2149	3,611037	0	10	670	1057						Untertest3.avi	0	880	547	72	111	657	944	183	0	Content		598	946	12771548	756197615
12788	08:48:37.878	00:00:12.788	767	-1024	-768	-1	-1	-1	-1	4	-1024	-768	-1	-1	-1	-1	4	10	0	0						Untertest3.avi	0	880	547	72	111	657	944	183	0	Content		-72	-111	12788171	756214238
12805	08:48:37.895	00:00:12.804	768	-1024	-768	-1	-1	-1	-1	4	1154,513	1108,103	0,5020365	0,5524359	528,6965	3,839861	0	10	1155	1108						Untertest3.avi	0	880	547	72	111	657	944	183	0	Content		1083	997	12804920	756230987
12822	08:48:37.912	00:00:12.821	769	-1024	-768	-1	-1	-1	-1	4	685,7061	1061,536	0,5019689	0,5521849	528,6965	3,675873	0	10	686	1062						Untertest3.avi	0	880	547	72	111	657	944	183	0	Content		614	951	12821542	756247609
12838	08:48:37.928	00:00:12.838	770	874,537	1044,657	0,6488544	0,4849081	512,1895	3,704458	0	-1024	-768	-1	-1	-1	-1	4	10	875	1045						Untertest3.avi	0	880	547	72	111	657	944	183	0	Content		803	934	12838173	756264240
12855	08:48:37.945	00:00:12.854	771	1007,774	1042,496	0,6475402	0,4842895	512,7386	3,767484	0	871,8521	1028,297	0,4980402	0,5518743	516,5074	3,615855	0	11	940	1035						Untertest3.avi	0	880	547	72	111	1129	865	266	0	Content		868	924	12854792	756280859
12872	08:48:37.962	00:00:12.871	772	-1024	-768	-1	-1	-1	-1	4	1142,07	1010,486	0,4961783	0,5511402	516,8341	3,562477	0	11	1142	1010						Untertest3.avi	0	880	547	72	111	1129	865	266	0	Content		1070	899	12871541	756297608
12888	08:48:37.978	00:00:12.888	773	1211,434	963,0178	0,6441497	0,483131	508,9497	3,736266	0	1210,867	985,8047	0,4954641	0,5510479	516,8453	3,59972	0	11	1211	974						Untertest3.avi	0	880	547	72	111	1129	865	266	0	Content		1139	863	12888164	756314231
12905	08:48:37.995	00:00:12.904	774	1180,99	963,8489	0,6462933	0,4831139	515,2436	3,708943	0	1232,381	1005,093	0,4954767	0,5513259	516,8207	3,607875	0	11	1207	984						Untertest3.avi	0	880	547	72	111	1129	865	266	0	Content		1135	873	12904787	756330854
12921	08:48:38.011	00:00:12.921	775	1184,937	969,2704	0,6464526	0,4831388	515,6069	3,721937	0	1235,181	1001,407	0,4954199	0,5514764	516,7366	3,541368	0	11	1210	985						Untertest3.avi	0	880	547	72	111	1129	865	266	0	Content		1138	874	12921412	756347479
12938	08:48:38.028	00:00:12.938	776	1214,342	967,1406	0,647094	0,4831383	517,2048	3,691289	0	1217,776	993,2677	0,4954373	0,5515522	516,7612	3,577376	0	11	1216	980						Untertest3.avi	0	880	547	72	111	1129	865	266	0	Content		1144	869	12938159	756364226
12955	08:48:38.045	00:00:12.954	777	1176,196	951,1807	0,6473567	0,4831897	517,7122	3,674635	0	1223,232	1000,497	0,4955283	0,5516146	516,7698	3,531158	0	11	1200	976						Untertest3.avi	0	880	547	72	111	1129	865	266	0	Content		1128	865	12954781	756380848
12971	08:48:38.061	00:00:12.971	778	1135,945	938,322	0,646026	0,4832839	512,1782	3,649168	0	1233,422	1015,47	0,495683	0,5517067	516,8188	3,518977	0	11	1185	977						Untertest3.avi	0	880	547	72	111	1129	865	266	0	Content		1113	866	12971408	756397475
12988	08:48:38.078	00:00:12.988	779	1177,054	961,1863	0,6472721	0,4832964	515,8546	3,635901	0	1232,693	999,9374	0,4958246	0,5517215	516,7663	3,515582	0	11	1205	981						Untertest3.avi	0	880	547	72	111	1129	865	266	0	Content		1133	870	12988031	756414098
13005	08:48:38.095	00:00:13.004	780	1149,142	952,4643	0,6472191	0,4831559	515,0772	3,62838	0	1252,607	1019,554	0,4959667	0,5516446	516,7662	3,475648	0	11	1201	986						Untertest3.avi	0	880	547	72	111	1129	865	266	0	Content		1129	875	13004778	756430845
13021	08:48:38.111	00:00:13.021	781	1163,503	934,068	0,6461043	0,4831181	510,501	3,526099	0	1249,264	1009,78	0,4961412	0,5515646	516,8227	3,482879	0	11	1206	972						Untertest3.avi	0	880	547	72	111	1129	865	266	0	Content		1134	861	13021402	756447469
13038	08:48:38.128	00:00:13.038	782	1130,412	923,0598	0,6465622	0,4832011	511,8306	3,613212	0	1241,823	1006,21	0,4962152	0,5515791	516,8406	3,504328	0	11	1186	965						Untertest3.avi	0	880	547	72	111	1129	865	266	0	Content		1114	854	13038027	756464094
13055	08:48:38.145	00:00:13.054	783	1114,561	926,7478	0,6462619	0,4834023	510,247	3,636451	0	1215,914	997,3379	0,4962344	0,5516934	516,8768	3,503549	0	11	1165	962						Untertest3.avi	0	880	547	72	111	1129	865	266	0	Content		1093	851	13054649	756480716
13071	08:48:38.161	00:00:13.071	784	1146,463	938,6614	0,6481104	0,4837484	516,9324	3,635283	0	1219,802	996,5057	0,4962693	0,5518787	516,9052	3,46398	0	11	1183	968						Untertest3.avi	0	880	547	72	111	1129	865	266	0	Content		1111	857	13071399	756497466
13088	08:48:38.178	00:00:13.088	785	1109,17	925,978	0,6481655	0,484036	516,7247	3,656053	0	1226,372	1008,761	0,4963695	0,55209	516,9255	3,535266	0	11	1168	967						Untertest3.avi	0	880	547	72	111	1129	865	266	0	Content		1096	856	13088021	756514088
13105	08:48:38.195	00:00:13.104	786	1150,984	946,3727	0,6465318	0,4841332	510,9117	3,648861	0	1274,806	991,6343	0,496423	0,5520809	517,009	3,507212	0	11	1213	969						Untertest3.avi	0	880	547	72	111	1129	865	266	0	Content		1141	858	13104646	756530713
13121	08:48:38.211	00:00:13.121	787	1369,287	883,8724	0,6432616	0,4835933	507,0667	3,603102	0	2033,364	1012,726	0,4966976	0,550912	519,2311	3,756771	0	12	1701	948						Untertest3.avi	0	880	547	72	111	1619	775	1133	0	Content		1629	837	13121279	756547346
13138	08:48:38.228	00:00:13.138	788	2068,22	842,8368	0,6419169	0,4831934	506,5258	3,789878	0	1455,797	873,7258	0,4731088	0,5501327	424,9114	2,875734	0	12	1762	858						Untertest3.avi	0	880	547	72	111	1619	775	1133	0	Content		1690	747	13138017	756564084
13155	08:48:38.245	00:00:13.154	789	-1024	-768	-1	-1	-1	-1	4	1662,501	880,6604	0,4809586	0,5498014	457,7102	3,115225	0	12	1663	881						Untertest3.avi	0	880	547	72	111	1619	775	1133	0	Content		1591	770	13154641	756580708
13171	08:48:38.261	00:00:13.171	790	1582,961	807,7644	0,6294678	0,4827801	466,9077	3,397337	0	1689,049	868,5665	0,4814182	0,5500293	459,4318	3,143737	0	12	1636	838						Untertest3.avi	0	880	547	72	111	1619	775	1133	0	Content		1564	727	13171276	756597343
13188	08:48:38.278	00:00:13.187	791	-1024	-768	-1	-1	-1	-1	4	1714,477	878,1747	0,4814304	0,5501475	459,5187	3,173226	0	12	1714	878						Untertest3.avi	0	880	547	72	111	1619	775	1133	0	Content		1642	767	13187886	756613953
13205	08:48:38.295	00:00:13.204	792	-1024	-768	-1	-1	-1	-1	4	1712,622	869,9533	0,4813683	0,5501886	459,4018	3,202899	0	12	1713	870						Untertest3.avi	0	880	547	72	111	1619	775	1133	0	Content		1641	759	13204637	756630704
13221	08:48:38.311	00:00:13.221	793	-1024	-768	-1	-1	-1	-1	4	1706,086	895,9028	0,4812289	0,5501623	458,8631	3,17899	0	12	1706	896						Untertest3.avi	0	880	547	72	111	1619	775	1133	0	Content		1634	785	13221273	756647340
13238	08:48:38.328	00:00:13.237	794	-1024	-768	-1	-1	-1	-1	4	1717,121	881,7644	0,4813181	0,5500932	459,2104	3,16066	0	12	1717	882						Untertest3.avi	0	880	547	72	111	1619	775	1133	0	Content		1645	771	13237884	756663951
13255	08:48:38.345	00:00:13.254	795	-1024	-768	-1	-1	-1	-1	4	1716,654	875,8993	0,4812748	0,5500057	459,0092	3,224798	0	12	1717	876						Untertest3.avi	0	880	547	72	111	1619	775	1133	0	Content		1645	765	13254509	756680576
13271	08:48:38.361	00:00:13.271	796	-1024	-768	-1	-1	-1	-1	4	1698,548	890,3643	0,4807186	0,549873	456,8722	3,196642	0	12	1699	890						Untertest3.avi	0	880	547	72	111	1619	775	1133	0	Content		1627	779	13271268	756697335
13288	08:48:38.378	00:00:13.287	797	-1024	-768	-1	-1	-1	-1	4	1682,165	881,5413	0,4809608	0,5496436	457,5557	3,173808	0	12	1682	882						Untertest3.avi	0	880	547	72	111	1619	775	1133	0	Content		1610	771	13287880	756713947
13305	08:48:38.395	00:00:13.304	798	-1024	-768	-1	-1	-1	-1	4	1686,392	882,9941	0,4807045	0,5493678	456,2855	3,187298	0	12	1686	883						Untertest3.avi	0	880	547	72	111	1619	775	1133	0	Content		1614	772	13304504	756730571
13321	08:48:38.411	00:00:13.321	799	-1024	-768	-1	-1	-1	-1	4	-1024	-768	-1	-1	-1	-1	4	12	0	0						Untertest3.avi	0	880	547	72	111	1619	775	1133	0	Content		-72	-111	13321128	756747195
13338	08:48:38.428	00:00:13.337	800	-1024	-768	-1	-1	-1	-1	4	1691,627	887,1846	0,48105	0,5490826	456,3368	3,210808	0	12	1692	887						Untertest3.avi	0	880	547	72	111	1619	775	1133	0	Content		1620	776	13337875	756763942
13355	08:48:38.445	00:00:13.354	801	-1024	-768	-1	-1	-1	-1	4	1699,278	869,1597	0,481018	0,549072	455,421	3,190871	0	12	1699	869						Untertest3.avi	0	880	547	72	111	1619	775	1133	0	Content		1627	758	13354502	756780569
13371	08:48:38.461	00:00:13.371	802	-1024	-768	-1	-1	-1	-1	4	-1024	-768	-1	-1	-1	-1	4	12	0	0						Untertest3.avi	0	880	547	72	111	1619	775	1133	0	Content		-72	-111	13371123	756797190
13388	08:48:38.478	00:00:13.387	803	-1024	-768	-1	-1	-1	-1	4	1684,838	889,5402	0,4815632	0,5492364	456,2164	3,249571	0	12	1685	890						Untertest3.avi	0	880	547	72	111	1619	775	1133	0	Content		1613	779	13387749	756813816
13404	08:48:38.494	00:00:13.404	804	-1024	-768	-1	-1	-1	-1	4	1692,248	890,4058	0,4815861	0,5491903	455,9591	3,316718	0	12	1692	890						Untertest3.avi	0	880	547	72	111	1619	775	1133	0	Content		1620	779	13404498	756830565
13421	08:48:38.511	00:00:13.421	805	-1024	-768	-1	-1	-1	-1	4	1691,737	886,5277	0,4818278	0,5489783	456,4874	3,241447	0	12	1692	887						Untertest3.avi	0	880	547	72	111	1619	775	1133	0	Content		1620	776	13421123	756847190
13438	08:48:38.528	00:00:13.437	806	-1024	-768	-1	-1	-1	-1	4	1688,7	876,0657	0,4814634	0,5487142	454,612	3,277495	0	12	1689	876						Untertest3.avi	0	880	547	72	111	1619	775	1133	0	Content		1617	765	13437745	756863812
13455	08:48:38.545	00:00:13.454	807	-1024	-768	-1	-1	-1	-1	4	1690,853	893,0425	0,4820857	0,5486838	456,5267	3,309441	0	12	1691	893						Untertest3.avi	0	880	547	72	111	1619	775	1133	0	Content		1619	782	13454506	756880573
13471	08:48:38.561	00:00:13.471	808	-1024	-768	-1	-1	-1	-1	4	1672,437	879,05	0,4820053	0,5486349	455,4753	3,251807	0	12	1672	879						Untertest3.avi	0	880	547	72	111	1619	775	1133	0	Content		1600	768	13471120	756897187
13488	08:48:38.578	00:00:13.487	809	-1024	-768	-1	-1	-1	-1	4	1686,03	885,1678	0,4822181	0,5487158	455,5785	3,319322	0	12	1686	885						Untertest3.avi	0	880	547	72	111	1619	775	1133	0	Content		1614	774	13487744	756913811
13504	08:48:38.594	00:00:13.504	810	-1024	-768	-1	-1	-1	-1	4	1661,068	877,3262	0,4824953	0,5488837	455,8947	3,291078	0	12	1661	877						Untertest3.avi	0	880	547	72	111	1619	775	1133	0	Content		1589	766	13504368	756930435
13521	08:48:38.611	00:00:13.521	811	-1024	-768	-1	-1	-1	-1	4	1686,312	875,4	0,4823664	0,5483823	454,9935	3,30128	0	12	1686	875						Untertest3.avi	0	880	547	72	111	1619	775	1133	0	Content		1614	764	13521118	756947185
13538	08:48:38.628	00:00:13.537	812	-1024	-768	-1	-1	-1	-1	4	1684,307	883,837	0,4826875	0,548479	456,0308	3,338349	0	12	1684	884						Untertest3.avi	0	880	547	72	111	1619	775	1133	0	Content		1612	773	13537831	756963898
13554	08:48:38.644	00:00:13.554	813	-1024	-768	-1	-1	-1	-1	4	1676,476	875,2341	0,4823549	0,54868	454,5433	3,341067	0	12	1676	875						Untertest3.avi	0	880	547	72	111	1619	775	1133	0	Content		1604	764	13554361	756980428
13571	08:48:38.661	00:00:13.570	814	-1024	-768	-1	-1	-1	-1	4	1712,599	892,8049	0,4827968	0,5485769	456,3267	3,37346	0	12	1713	893						Untertest3.avi	0	880	547	72	111	1619	775	1133	0	Content		1641	782	13570985	756997052
13588	08:48:38.678	00:00:13.587	815	-1024	-768	-1	-1	-1	-1	4	1677,76	883,3976	0,4828703	0,5485616	456,5872	3,365707	0	12	1678	883						Untertest3.avi	0	880	547	72	111	1619	775	1133	0	Content		1606	772	13587735	757013802
13604	08:48:38.694	00:00:13.604	816	-1024	-768	-1	-1	-1	-1	4	1691,405	872,5648	0,4830621	0,5483428	457,2228	3,377458	0	12	1691	873						Untertest3.avi	0	880	547	72	111	1619	775	1133	0	Content		1619	762	13604358	757030425
13621	08:48:38.711	00:00:13.620	817	-1024	-768	-1	-1	-1	-1	4	1690,581	882,4294	0,4829124	0,548179	456,2961	3,409358	0	12	1691	882						Untertest3.avi	0	880	547	72	111	1619	775	1133	0	Content		1619	771	13620981	757047048
13638	08:48:38.728	00:00:13.637	818	-1024	-768	-1	-1	-1	-1	4	1704,794	884,5334	0,4831577	0,5479488	456,7094	3,438754	0	12	1705	885						Untertest3.avi	0	880	547	72	111	1619	775	1133	0	Content		1633	774	13637607	757063674
13654	08:48:38.744	00:00:13.654	819	-1024	-768	-1	-1	-1	-1	4	1699,85	890,0652	0,483619	0,5477303	458,0158	3,402394	0	12	1700	890						Untertest3.avi	0	880	547	72	111	1619	775	1133	0	Content		1628	779	13654354	757080421
13671	08:48:38.761	00:00:13.670	820	-1024	-768	-1	-1	-1	-1	4	1708,751	892,045	0,4840275	0,5476523	459,1094	3,470901	0	12	1709	892						Untertest3.avi	0	880	547	72	111	1619	775	1133	0	Content		1637	781	13670980	757097047
13688	08:48:38.778	00:00:13.687	821	-1024	-768	-1	-1	-1	-1	4	1735,473	893,2185	0,4842639	0,547624	459,5062	3,433913	0	12	1735	893						Untertest3.avi	0	880	547	72	111	1619	775	1133	0	Content		1663	782	13687605	757113672
13704	08:48:38.794	00:00:13.704	822	-1024	-768	-1	-1	-1	-1	4	1703,002	892,9188	0,4842682	0,5476131	459,1311	3,423974	0	12	1703	893						Untertest3.avi	0	880	547	72	111	1619	775	1133	0	Content		1631	782	13704239	757130306
13721	08:48:38.811	00:00:13.720	823	-1024	-768	-1	-1	-1	-1	4	1711,198	886,3263	0,4845294	0,5476162	459,8605	3,443097	0	12	1711	886						Untertest3.avi	0	880	547	72	111	1619	775	1133	0	Content		1639	775	13720977	757147044
13738	08:48:38.828	00:00:13.737	824	-1024	-768	-1	-1	-1	-1	4	1715,702	888,8984	0,4845331	0,5475107	459,5685	3,466016	0	12	1716	889						Untertest3.avi	0	880	547	72	111	1619	775	1133	0	Content		1644	778	13737602	757163669
13754	08:48:38.844	00:00:13.754	825	-1024	-768	-1	-1	-1	-1	4	-1024	-768	-1	-1	-1	-1	4	12	0	0						Untertest3.avi	0	880	547	72	111	1619	775	1133	0	Content		-72	-111	13754219	757180286
13771	08:48:38.861	00:00:13.770	826	-1024	-768	-1	-1	-1	-1	4	-1024	-768	-1	-1	-1	-1	4	12	0	0						Untertest3.avi	0	880	547	72	111	1619	775	1133	0	Content		-72	-111	13770886	757196953
13788	08:48:38.878	00:00:13.787	827	-1024	-768	-1	-1	-1	-1	4	1689,427	879,9706	0,4841039	0,5473818	457,1567	3,437486	0	12	1689	880						Untertest3.avi	0	880	547	72	111	1619	775	1133	0	Content		1617	769	13787596	757213663
13804	08:48:38.894	00:00:13.804	828	-1024	-768	-1	-1	-1	-1	4	1704,321	881,6899	0,4842772	0,5471066	457,9116	3,465119	0	12	1704	882						Untertest3.avi	0	880	547	72	111	1619	775	1133	0	Content		1632	771	13804229	757230296
13821	08:48:38.911	00:00:13.820	829	-1024	-768	-1	-1	-1	-1	4	1708,005	888,4714	0,4842663	0,5469028	457,9452	3,469652	0	12	1708	888						Untertest3.avi	0	880	547	72	111	1619	775	1133	0	Content		1636	777	13820844	757246911
13837	08:48:38.927	00:00:13.837	830	-1024	-768	-1	-1	-1	-1	4	1699,693	881,0789	0,4842729	0,5469916	457,9755	3,442185	0	12	1700	881						Untertest3.avi	0	880	547	72	111	1619	775	1133	0	Content		1628	770	13837468	757263535
13854	08:48:38.944	00:00:13.854	831	-1024	-768	-1	-1	-1	-1	4	1713,773	886,7819	0,4840881	0,5471658	457,1718	3,521481	0	12	1714	887						Untertest3.avi	0	880	547	72	111	1619	775	1133	0	Content		1642	776	13854240	757280307
13871	08:48:38.961	00:00:13.870	832	-1024	-768	-1	-1	-1	-1	4	1695,336	887,8266	0,4838809	0,5472798	456,358	3,465865	0	12	1695	888						Untertest3.avi	0	880	547	72	111	1619	775	1133	0	Content		1623	777	13870846	757296913
13887	08:48:38.977	00:00:13.887	833	-1024	-768	-1	-1	-1	-1	4	1688,693	889,5507	0,4837345	0,547253	455,6061	3,467756	0	12	1689	890						Untertest3.avi	0	880	547	72	111	1619	775	1133	0	Content		1617	779	13887468	757313535
13904	08:48:38.994	00:00:13.904	834	-1024	-768	-1	-1	-1	-1	4	-1024	-768	-1	-1	-1	-1	4	12	0	0						Untertest3.avi	0	880	547	72	111	1619	775	1133	0	Content		-72	-111	13904089	757330156
13921	08:48:39.011	00:00:13.920	835	-1024	-768	-1	-1	-1	-1	4	-1024	-768	-1	-1	-1	-1	4	12	0	0						Untertest3.avi	0	880	547	72	111	1619	775	1133	0	Content		-72	-111	13920772	757346839
13937	08:48:39.027	00:00:13.937	836	-1024	-768	-1	-1	-1	-1	4	-1024	-768	-1	-1	-1	-1	4	12	0	0						Untertest3.avi	0	880	547	72	111	1619	775	1133	0	Content		-72	-111	13937439	757363506
13954	08:48:39.044	00:00:13.954	837	-1024	-768	-1	-1	-1	-1	4	1681,91	886,8828	0,4841273	0,5466582	455,9225	3,485031	0	12	1682	887						Untertest3.avi	0	880	547	72	111	1619	775	1133	0	Content		1610	776	13954084	757380151
13971	08:48:39.061	00:00:13.970	838	-1024	-768	-1	-1	-1	-1	4	1676,203	877,053	0,484167	0,5467425	455,5736	3,483519	0	12	1676	877						Untertest3.avi	0	880	547	72	111	1619	775	1133	0	Content		1604	766	13970708	757396775
13987	08:48:39.077	00:00:13.987	839	-1024	-768	-1	-1	-1	-1	4	1685,803	891,2461	0,4843206	0,5467709	455,7412	3,519566	0	12	1686	891						Untertest3.avi	0	880	547	72	111	1619	775	1133	0	Content		1614	780	13987457	757413524
14004	08:48:39.094	00:00:14.004	840	-1024	-768	-1	-1	-1	-1	4	1690,24	885,7687	0,4847912	0,5468374	456,9209	3,4803	0	12	1690	886						Untertest3.avi	0	880	547	72	111	1619	775	1133	0	Content		1618	775	14004080	757430147
14021	08:48:39.111	00:00:14.020	841	-1024	-768	-1	-1	-1	-1	4	1701,688	888,0171	0,4850263	0,5470377	457,1093	3,496105	0	12	1702	888						Untertest3.avi	0	880	547	72	111	1619	775	1133	0	Content		1630	777	14020705	757446772
14037	08:48:39.127	00:00:14.037	842	-1024	-768	-1	-1	-1	-1	4	1690,629	888,0906	0,4849576	0,5472048	456,4491	3,4836	0	12	1691	888						Untertest3.avi	0	880	547	72	111	1619	775	1133	0	Content		1619	777	14037327	757463394
14054	08:48:39.144	00:00:14.054	843	-1024	-768	-1	-1	-1	-1	4	1683,061	887,564	0,484839	0,5471976	455,8142	3,487186	0	12	1683	888						Untertest3.avi	0	880	547	72	111	1619	775	1133	0	Content		1611	777	14054079	757480146
14071	08:48:39.161	00:00:14.070	844	-1024	-768	-1	-1	-1	-1	4	1672,469	873,1947	0,4849063	0,5470254	456,0227	3,463129	0	12	1672	873						Untertest3.avi	0	880	547	72	111	1619	775	1133	0	Content		1600	762	14070699	757496766
14087	08:48:39.177	00:00:14.087	845	-1024	-768	-1	-1	-1	-1	4	1703,252	904,1032	0,4848572	0,5467656	455,9263	3,508376	0	12	1703	904						Untertest3.avi	0	880	547	72	111	1619	775	1133	0	Content		1631	793	14087325	757513392
14104	08:48:39.194	00:00:14.104	846	-1024	-768	-1	-1	-1	-1	4	1678,212	883,2098	0,4847762	0,5466486	455,6766	3,483493	0	12	1678	883						Untertest3.avi	0	880	547	72	111	1619	775	1133	0	Content		1606	772	14104074	757530141
14121	08:48:39.211	00:00:14.120	847	-1024	-768	-1	-1	-1	-1	4	1683,843	892,2035	0,48482	0,5465977	455,9277	3,492872	0	12	1684	892						Untertest3.avi	0	880	547	72	111	1619	775	1133	0	Content		1612	781	14120698	757546765
14137	08:48:39.227	00:00:14.137	848	-1024	-768	-1	-1	-1	-1	4	1689,66	890,2307	0,484963	0,546568	456,6371	3,514158	0	12	1690	890						Untertest3.avi	0	880	547	72	111	1619	775	1133	0	Content		1618	779	14137321	757563388
14154	08:48:39.244	00:00:14.153	849	-1024	-768	-1	-1	-1	-1	4	1698,543	896,6494	0,4846686	0,5465117	455,6977	3,501659	0	12	1699	897						Untertest3.avi	0	880	547	72	111	1619	775	1133	0	Content		1627	786	14153944	757580011
14171	08:48:39.261	00:00:14.170	850	-1024	-768	-1	-1	-1	-1	4	1692,429	895,2067	0,4846006	0,5464256	455,4078	3,496921	0	12	1692	895						Untertest3.avi	0	880	547	72	111	1619	775	1133	0	Content		1620	784	14170695	757596762
14187	08:48:39.277	00:00:14.187	851	-1024	-768	-1	-1	-1	-1	4	1669,678	881,5519	0,4849277	0,5462831	456,3527	3,464638	0	12	1670	882						Untertest3.avi	0	880	547	72	111	1619	775	1133	0	Content		1598	771	14187320	757613387
14204	08:48:39.294	00:00:14.203	852	-1024	-768	-1	-1	-1	-1	4	1689,544	900,9135	0,4848199	0,5459892	455,6053	3,463819	0	12	1690	901						Untertest3.avi	0	880	547	72	111	1619	775	1133	0	Content		1618	790	14203942	757630009
14221	08:48:39.311	00:00:14.220	853	-1024	-768	-1	-1	-1	-1	4	1665,374	894,9769	0,484525	0,5457078	454,0832	3,470114	0	12	1665	895						Untertest3.avi	0	880	547	72	111	1619	775	1133	0	Content		1593	784	14220566	757646633
14237	08:48:39.327	00:00:14.237	854	-1024	-768	-1	-1	-1	-1	4	1681,703	904,8334	0,4844361	0,5455172	453,7314	3,48034	0	12	1682	905						Untertest3.avi	0	880	547	72	111	1619	775	1133	0	Content		1610	794	14237314	757663381
14254	08:48:39.344	00:00:14.253	855	2826,339	791,5441	0,6477072	0,4799464	503,2539	4,395126	0	-1024	-768	-1	-1	-1	-1	4	13	2826	792						Untertest3.avi	0	880	547	72	111	2754	715	133	0	Content		2754	681	14253939	757680006
14271	08:48:39.361	00:00:14.270	856	2457,714	802,3761	0,6451454	0,4800354	501,6959	4,150515	0	2140,875	978,8386	0,4866189	0,5435029	465,8024	3,537961	0	13	2299	891						Untertest3.avi	0	880	547	72	111	2754	715	133	0	Content		2227	780	14270564	757696631
14287	08:48:39.377	00:00:14.287	857	2825,668	823,7385	0,6446143	0,4806647	501,696	4,284962	0	-1024	-768	-1	-1	-1	-1	4	13	2826	824						Untertest3.avi	0	880	547	72	111	2754	715	133	0	Content		2754	713	14287187	757713254
14304	08:48:39.394	00:00:14.303	858	-1024	-768	-1	-1	-1	-1	4	-1024	-768	-1	-1	-1	-1	4	13	0	0						Untertest3.avi	0	880	547	72	111	2754	715	133	0	Content		-72	-111	14303936	757730003
14321	08:48:39.411	00:00:14.320	859	-1024	-768	-1	-1	-1	-1	4	-1024	-768	-1	-1	-1	-1	4	13	0	0						Untertest3.avi	0	880	547	72	111	2754	715	133	0	Content		-72	-111	14320559	757746626
14337	08:48:39.427	00:00:14.337	860	-1024	-768	-1	-1	-1	-1	4	-1024	-768	-1	-1	-1	-1	4	13	0	0						Untertest3.avi	0	880	547	72	111	2754	715	133	0	Content		-72	-111	14337182	757763249
14354	08:48:39.444	00:00:14.353	861	2939,555	855,684	0,6697302	0,4814593	386,0744	3,524461	0	-1024	-768	-1	-1	-1	-1	4	13	2940	856						Untertest3.avi	0	880	547	72	111	2754	715	133	0	Content		2868	745	14353805	757779872
14371	08:48:39.461	00:00:14.370	862	3314,514	829,0369	0,6696171	0,4813986	385,9814	3,659153	0	-1024	-768	-1	-1	-1	-1	4	13	3315	829						Untertest3.avi	0	880	547	72	111	2754	715	133	0	Content		3243	718	14370555	757796622
14387	08:48:39.477	00:00:14.387	863	-1024	-768	-1	-1	-1	-1	4	-1024	-768	-1	-1	-1	-1	4		0	0						Untertest3.avi	0	880	547	72	111				0	Content		-72	-111	14387179	757813246
14404	08:48:39.494	00:00:14.403	864	-1024	-768	-1	-1	-1	-1	4	-1024	-768	-1	-1	-1	-1	4		0	0						Untertest3.avi	0	880	547	72	111				0	Content		-72	-111	14403800	757829867
14420	08:48:39.510	00:00:14.420	865	-1024	-768	-1	-1	-1	-1	4	-1024	-768	-1	-1	-1	-1	4		0	0						Untertest3.avi	0	880	547	72	111				0	Content		-72	-111	14420424	757846491
14437	08:48:39.527	00:00:14.437	866	-1024	-768	-1	-1	-1	-1	4	-1024	-768	-1	-1	-1	-1	4		0	0						Untertest3.avi	0	880	547	72	111				0	Content		-72	-111	14437173	757863240
14454	08:48:39.544	00:00:14.453	867	-1024	-768	-1	-1	-1	-1	4	-1024	-768	-1	-1	-1	-1	4		0	0						Untertest3.avi	0	880	547	72	111				0	Content		-72	-111	14453797	757879864
14470	08:48:39.560	00:00:14.470	868	-1024	-768	-1	-1	-1	-1	4	-1024	-768	-1	-1	-1	-1	4		0	0						Untertest3.avi	0	880	547	72	111				0	Content		-72	-111	14470420	757896487
14487	08:48:39.577	00:00:14.487	869	-1024	-768	-1	-1	-1	-1	4	-1024	-768	-1	-1	-1	-1	4		0	0						Untertest3.avi	0	880	547	72	111				0	Content		-72	-111	14487044	757913111
14504	08:48:39.594	00:00:14.503	870	-1024	-768	-1	-1	-1	-1	4	-1024	-768	-1	-1	-1	-1	4		0	0						Untertest3.avi	0	880	547	72	111				0	Content		-72	-111	14503793	757929860
14520	08:48:39.610	00:00:14.520	871	-1024	-768	-1	-1	-1	-1	4	-1024	-768	-1	-1	-1	-1	4		0	0						Untertest3.avi	0	880	547	72	111				0	Content		-72	-111	14520415	757946482
14537	08:48:39.627	00:00:14.537	872	-1024	-768	-1	-1	-1	-1	4	-1024	-768	-1	-1	-1	-1	4		0	0						Untertest3.avi	0	880	547	72	111				0	Content		-72	-111	14537046	757963113
14554	08:48:39.644	00:00:14.553	873	-1024	-768	-1	-1	-1	-1	4	-1024	-768	-1	-1	-1	-1	4		0	0						Untertest3.avi	0	880	547	72	111				0	Content		-72	-111	14553662	757979729
14570	08:48:39.660	00:00:14.570	874	-1024	-768	-1	-1	-1	-1	4	-1024	-768	-1	-1	-1	-1	4		0	0						Untertest3.avi	0	880	547	72	111				0	Content		-72	-111	14570413	757996480
14587	08:48:39.677	00:00:14.587	875	-1024	-768	-1	-1	-1	-1	4	-1024	-768	-1	-1	-1	-1	4		0	0						Untertest3.avi	0	880	547	72	111				0	Content		-72	-111	14587036	758013103
14604	08:48:39.694	00:00:14.603	876	-1024	-768	-1	-1	-1	-1	4	-1024	-768	-1	-1	-1	-1	4		0	0						Untertest3.avi	0	880	547	72	111				0	Content		-72	-111	14603658	758029725
14620	08:48:39.710	00:00:14.620	877	-1024	-768	-1	-1	-1	-1	4	-1024	-768	-1	-1	-1	-1	4		0	0						Untertest3.avi	0	880	547	72	111				0	Content		-72	-111	14620281	758046348
14637	08:48:39.727	00:00:14.637	878	-1024	-768	-1	-1	-1	-1	4	-1024	-768	-1	-1	-1	-1	4		0	0						Untertest3.avi	0	880	547	72	111				0	Content		-72	-111	14637029	758063096
14654	08:48:39.744	00:00:14.653	879	-1024	-768	-1	-1	-1	-1	4	-1024	-768	-1	-1	-1	-1	4		0	0						Untertest3.avi	0	880	547	72	111				0	Content		-72	-111	14653652	758079719
14670	08:48:39.760	00:00:14.670	880	-1024	-768	-1	-1	-1	-1	4	-1024	-768	-1	-1	-1	-1	4		0	0						Untertest3.avi	0	880	547	72	111				0	Content		-72	-111	14670276	758096343
14687	08:48:39.777	00:00:14.686	881	-1024	-768	-1	-1	-1	-1	4	-1024	-768	-1	-1	-1	-1	4		0	0						Untertest3.avi	0	880	547	72	111				0	Content		-72	-111	14686899	758112966
14704	08:48:39.794	00:00:14.703	882	-1024	-768	-1	-1	-1	-1	4	-1024	-768	-1	-1	-1	-1	4		0	0						Untertest3.avi	0	880	547	72	111				0	Content		-72	-111	14703649	758129716
14720	08:48:39.810	00:00:14.720	883	-1024	-768	-1	-1	-1	-1	4	-1024	-768	-1	-1	-1	-1	4		0	0						Untertest3.avi	0	880	547	72	111				0	Content		-72	-111	14720271	758146338
14737	08:48:39.827	00:00:14.736	884	-1024	-768	-1	-1	-1	-1	4	-1024	-768	-1	-1	-1	-1	4		0	0						Untertest3.avi	0	880	547	72	111				0	Content		-72	-111	14736896	758162963
14754	08:48:39.844	00:00:14.753	885	-1024	-768	-1	-1	-1	-1	4	-1024	-768	-1	-1	-1	-1	4		0	0						Untertest3.avi	0	880	547	72	111				0	Content		-72	-111	14753519	758179586
14770	08:48:39.860	00:00:14.770	886	-1024	-768	-1	-1	-1	-1	4	-1024	-768	-1	-1	-1	-1	4		0	0						Untertest3.avi	0	880	547	72	111				0	Content		-72	-111	14770266	758196333
14787	08:48:39.877	00:00:14.786	887	-1024	-768	-1	-1	-1	-1	4	-1024	-768	-1	-1	-1	-1	4		0	0						Untertest3.avi	0	880	547	72	111				0	Content		-72	-111	14786889	758212956
14804	08:48:39.894	00:00:14.803	888	-1024	-768	-1	-1	-1	-1	4	-1024	-768	-1	-1	-1	-1	4		0	0						Untertest3.avi	0	880	547	72	111				0	Content		-72	-111	14803512	758229579
14820	08:48:39.910	00:00:14.820	889	-1024	-768	-1	-1	-1	-1	4	-1024	-768	-1	-1	-1	-1	4		0	0						Untertest3.avi	0	880	547	72	111				0	Content		-72	-111	14820261	758246328
14837	08:48:39.927	00:00:14.836	890	-1024	-768	-1	-1	-1	-1	4	-1024	-768	-1	-1	-1	-1	4		0	0						Untertest3.avi	0	880	547	72	111				0	Content		-72	-111	14836883	758262950
14854	08:48:39.944	00:00:14.853	891	-1024	-768	-1	-1	-1	-1	4	-1024	-768	-1	-1	-1	-1	4		0	0						Untertest3.avi	0	880	547	72	111				0	Content		-72	-111	14853632	758279699
14870	08:48:39.960	00:00:14.870	892	-1024	-768	-1	-1	-1	-1	4	-1024	-768	-1	-1	-1	-1	4		0	0						Untertest3.avi	0	880	547	72	111				0	Content		-72	-111	14870257	758296324
14887	08:48:39.977	00:00:14.886	893	-1024	-768	-1	-1	-1	-1	4	-1024	-768	-1	-1	-1	-1	4		0	0						Untertest3.avi	0	880	547	72	111				0	Content		-72	-111	14886880	758312947
14904	08:48:39.994	00:00:14.903	894	-1024	-768	-1	-1	-1	-1	4	-1024	-768	-1	-1	-1	-1	4		0	0						Untertest3.avi	0	880	547	72	111				0	Content		-72	-111	14903509	758329576
14921	08:48:40.011	00:00:14.920	895	-1024	-768	-1	-1	-1	-1	4	-1024	-768	-1	-1	-1	-1	4		0	0						Untertest3.avi	0	880	547	72	111				0	Content		-72	-111	14920574	758346641
14938	08:48:40.028	00:00:14.937	896	-1024	-768	-1	-1	-1	-1	4	-1024	-768	-1	-1	-1	-1	4		0	0						Untertest3.avi	0	880	547	72	111				0	Content		-72	-111	14937947	758364014
14955	08:48:40.045	00:00:14.955	897	-1024	-768	-1	-1	-1	-1	4	-1024	-768	-1	-1	-1	-1	4		0	0						Untertest3.avi	0	880	547	72	111				0	Content		-72	-111	14955316	758381383
14970	08:48:40.060	00:00:14.970	898	-1024	-768	-1	-1	-1	-1	4	-1024	-768	-1	-1	-1	-1	4		0	0						Untertest3.avi	0	880	547	72	111				0	Content		-72	-111	14970119	758396186
14987	08:48:40.077	00:00:14.986	899	-1024	-768	-1	-1	-1	-1	4	-1024	-768	-1	-1	-1	-1	4		0	0						Untertest3.avi	0	880	547	72	111				0	Content		-72	-111	14986742	758412809
15003	08:48:40.093	00:00:15.003	900	-1024	-768	-1	-1	-1	-1	4	-1024	-768	-1	-1	-1	-1	4		0	0						Untertest3.avi	0	880	547	72	111				0	Content		-72	-111	15003488	758429555
15020	08:48:40.110	00:00:15.020	901	-1024	-768	-1	-1	-1	-1	4	-1024	-768	-1	-1	-1	-1	4		0	0						Untertest3.avi	0	880	547	72	111				0	Content		-72	-111	15020110	758446177
15037	08:48:40.127	00:00:15.036	902	-1024	-768	-1	-1	-1	-1	4	-1024	-768	-1	-1	-1	-1	4		0	0						Untertest3.avi	0	880	547	72	111				0	Content		-72	-111	15036734	758462801
15053	08:48:40.143	00:00:15.053	903	-1024	-768	-1	-1	-1	-1	4	-1024	-768	-1	-1	-1	-1	4		0	0						Untertest3.avi	0	880	547	72	111				0	Content		-72	-111	15053359	758479426
15071	08:48:40.161	00:00:15.070	904	-1024	-768	-1	-1	-1	-1	4	-1024	-768	-1	-1	-1	-1	4		0	0						Untertest3.avi	0	880	547	72	111				0	Content		-72	-111	15070550	758496617
15088	08:48:40.178	00:00:15.087	905	-1024	-768	-1	-1	-1	-1	4	-1024	-768	-1	-1	-1	-1	4		0	0						Untertest3.avi	0	880	547	72	111				0	Content		-72	-111	15087926	758513993
15105	08:48:40.195	00:00:15.105	906	-1024	-768	-1	-1	-1	-1	4	-1024	-768	-1	-1	-1	-1	4		0	0						Untertest3.avi	0	880	547	72	111				0	Content		-72	-111	15105170	758531237
15120	08:48:40.210	00:00:15.119	907	-1024	-768	-1	-1	-1	-1	4	-1024	-768	-1	-1	-1	-1	4		0	0						Untertest3.avi	0	880	547	72	111				0	Content		-72	-111	15119973	758546040
15137	08:48:40.227	00:00:15.136	908	-1024	-768	-1	-1	-1	-1	4	-1024	-768	-1	-1	-1	-1	4		0	0						Untertest3.avi	0	880	547	72	111				0	Content		-72	-111	15136721	758562788
15153	08:48:40.243	00:00:15.153	909	-1024	-768	-1	-1	-1	-1	4	-1024	-768	-1	-1	-1	-1	4		0	0						Untertest3.avi	0	880	547	72	111				0	Content		-72	-111	15153343	758579410
15170	08:48:40.260	00:00:15.169	910	-1024	-768	-1	-1	-1	-1	4	-1024	-768	-1	-1	-1	-1	4		0	0						Untertest3.avi	0	880	547	72	111				0	Content		-72	-111	15169966	758596033
15187	08:48:40.277	00:00:15.186	911	-1024	-768	-1	-1	-1	-1	4	-1024	-768	-1	-1	-1	-1	4		0	0						Untertest3.avi	0	880	547	72	111				0	Content		-72	-111	15186588	758612655
15203	08:48:40.293	00:00:15.203	912	-1024	-768	-1	-1	-1	-1	4	-1024	-768	-1	-1	-1	-1	4		0	0						Untertest3.avi	0	880	547	72	111				0	Content		-72	-111	15203210	758629277
15220	08:48:40.310	00:00:15.220	913	-1024	-768	-1	-1	-1	-1	4	-1024	-768	-1	-1	-1	-1	4		0	0						Untertest3.avi	0	880	547	72	111				0	Content		-72	-111	15220403	758646470
15238	08:48:40.328	00:00:15.237	914	-1024	-768	-1	-1	-1	-1	4	-1024	-768	-1	-1	-1	-1	4		0	0						Untertest3.avi	0	880	547	72	111				0	Content		-72	-111	15237777	758663844
15255	08:48:40.345	00:00:15.255	915	-1024	-768	-1	-1	-1	-1	4	-1024	-768	-1	-1	-1	-1	4		0	0						Untertest3.avi	0	880	547	72	111				0	Content		-72	-111	15255152	758681219
15270	08:48:40.360	00:00:15.269	916	-1024	-768	-1	-1	-1	-1	4	-1024	-768	-1	-1	-1	-1	4		0	0						Untertest3.avi	0	880	547	72	111				0	Content		-72	-111	15269955	758696022
15287	08:48:40.377	00:00:15.286	917	-1024	-768	-1	-1	-1	-1	4	-1024	-768	-1	-1	-1	-1	4		0	0						Untertest3.avi	0	880	547	72	111				0	Content		-72	-111	15286578	758712645
15303	08:48:40.393	00:00:15.303	918	-1024	-768	-1	-1	-1	-1	4	-1024	-768	-1	-1	-1	-1	4		0	0						Untertest3.avi	0	880	547	72	111				0	Content		-72	-111	15303323	758729390
15320	08:48:40.410	00:00:15.319	919	-1024	-768	-1	-1	-1	-1	4	-1024	-768	-1	-1	-1	-1	4		0	0						Untertest3.avi	0	880	547	72	111				0	Content		-72	-111	15319998	758746065
15337	08:48:40.427	00:00:15.336	920	-1024	-768	-1	-1	-1	-1	4	-1024	-768	-1	-1	-1	-1	4		0	0						Untertest3.avi	0	880	547	72	111				0	Content		-72	-111	15336620	758762687
15353	08:48:40.443	00:00:15.353	921	-1024	-768	-1	-1	-1	-1	4	-1024	-768	-1	-1	-1	-1	4		0	0						Untertest3.avi	0	880	547	72	111				0	Content		-72	-111	15353244	758779311
15370	08:48:40.460	00:00:15.370	922	-1024	-768	-1	-1	-1	-1	4	-1024	-768	-1	-1	-1	-1	4		0	0						Untertest3.avi	0	880	547	72	111				0	Content		-72	-111	15370314	758796381
15388	08:48:40.478	00:00:15.387	923	-1024	-768	-1	-1	-1	-1	4	-1024	-768	-1	-1	-1	-1	4		0	0						Untertest3.avi	0	880	547	72	111				0	Content		-72	-111	15387686	758813753
15405	08:48:40.495	00:00:15.405	924	-1024	-768	-1	-1	-1	-1	4	-1024	-768	-1	-1	-1	-1	4		0	0						Untertest3.avi	0	880	547	72	111				0	Content		-72	-111	15405059	758831126
15420	08:48:40.510	00:00:15.419	925	-1024	-768	-1	-1	-1	-1	4	-1024	-768	-1	-1	-1	-1	4		0	0						Untertest3.avi	0	880	547	72	111				0	Content		-72	-111	15419863	758845930
15436	08:48:40.526	00:00:15.436	926	-1024	-768	-1	-1	-1	-1	4	-1024	-768	-1	-1	-1	-1	4		0	0						Untertest3.avi	0	880	547	72	111				0	Content		-72	-111	15436487	758862554
15453	08:48:40.543	00:00:15.453	927	-1024	-768	-1	-1	-1	-1	4	-1024	-768	-1	-1	-1	-1	4		0	0						Untertest3.avi	0	880	547	72	111				0	Content		-72	-111	15453235	758879302
15470	08:48:40.560	00:00:15.469	928	-1024	-768	-1	-1	-1	-1	4	-1024	-768	-1	-1	-1	-1	4		0	0						Untertest3.avi	0	880	547	72	111				0	Content		-72	-111	15469857	758895924
15486	08:48:40.576	00:00:15.486	929	-1024	-768	-1	-1	-1	-1	4	-1024	-768	-1	-1	-1	-1	4		0	0						Untertest3.avi	0	880	547	72	111				0	Content		-72	-111	15486480	758912547
15503	08:48:40.593	00:00:15.503	930	-1024	-768	-1	-1	-1	-1	4	-1024	-768	-1	-1	-1	-1	4		0	0						Untertest3.avi	0	880	547	72	111				0	Content		-72	-111	15503101	758929168
15520	08:48:40.610	00:00:15.520	931	-1024	-768	-1	-1	-1	-1	4	-1024	-768	-1	-1	-1	-1	4		0	0						Untertest3.avi	0	880	547	72	111				0	Content		-72	-111	15520295	758946362
15538	08:48:40.628	00:00:15.537	932	-1024	-768	-1	-1	-1	-1	4	-1024	-768	-1	-1	-1	-1	4		0	0						Untertest3.avi	0	880	547	72	111				0	Content		-72	-111	15537668	758963735
15555	08:48:40.645	00:00:15.554	933	-1024	-768	-1	-1	-1	-1	4	-1024	-768	-1	-1	-1	-1	4		0	0						Untertest3.avi	0	880	547	72	111				0	Content		-72	-111	15554933	758981000
15570	08:48:40.660	00:00:15.569	934	-1024	-768	-1	-1	-1	-1	4	-1024	-768	-1	-1	-1	-1	4		0	0						Untertest3.avi	0	880	547	72	111				0	Content		-72	-111	15569720	758995787
15586	08:48:40.676	00:00:15.586	935	-1024	-768	-1	-1	-1	-1	4	-1024	-768	-1	-1	-1	-1	4		0	0						Untertest3.avi	0	880	547	72	111				0	Content		-72	-111	15586469	759012536
15603	08:48:40.693	00:00:15.603	936	-1024	-768	-1	-1	-1	-1	4	-1024	-768	-1	-1	-1	-1	4		0	0						Untertest3.avi	0	880	547	72	111				0	Content		-72	-111	15603094	759029161
15620	08:48:40.710	00:00:15.619	937	-1024	-768	-1	-1	-1	-1	4	-1024	-768	-1	-1	-1	-1	4		0	0						Untertest3.avi	0	880	547	72	111				0	Content		-72	-111	15619839	759045906
15636	08:48:40.726	00:00:15.636	938	-1024	-768	-1	-1	-1	-1	4	-1024	-768	-1	-1	-1	-1	4		0	0						Untertest3.avi	0	880	547	72	111				0	Content		-72	-111	15636338	759062405
15653	08:48:40.743	00:00:15.652	939	-1024	-768	-1	-1	-1	-1	4	-1024	-768	-1	-1	-1	-1	4		0	0						Untertest3.avi	0	880	547	72	111				0	Content		-72	-111	15652974	759079041
15670	08:48:40.760	00:00:15.670	940	-1024	-768	-1	-1	-1	-1	4	-1024	-768	-1	-1	-1	-1	4		0	0						Untertest3.avi	0	880	547	72	111				0	Content		-72	-111	15670155	759096222
15688	08:48:40.778	00:00:15.687	941	-1024	-768	-1	-1	-1	-1	4	-1024	-768	-1	-1	-1	-1	4		0	0						Untertest3.avi	0	880	547	72	111				0	Content		-72	-111	15687527	759113594
15705	08:48:40.795	00:00:15.704	942	-1024	-768	-1	-1	-1	-1	4	-1024	-768	-1	-1	-1	-1	4		0	0						Untertest3.avi	0	880	547	72	111				0	Content		-72	-111	15704772	759130839
15720	08:48:40.810	00:00:15.719	943	-1024	-768	-1	-1	-1	-1	4	-1024	-768	-1	-1	-1	-1	4		0	0						Untertest3.avi	0	880	547	72	111				0	Content		-72	-111	15719701	759145768
15736	08:48:40.826	00:00:15.736	944	-1024	-768	-1	-1	-1	-1	4	-1024	-768	-1	-1	-1	-1	4		0	0						Untertest3.avi	0	880	547	72	111				0	Content		-72	-111	15736326	759162393
15753	08:48:40.843	00:00:15.753	945	-1024	-768	-1	-1	-1	-1	4	-1024	-768	-1	-1	-1	-1	4		0	0						Untertest3.avi	0	880	547	72	111				0	Content		-72	-111	15753071	759179138
15770	08:48:40.860	00:00:15.769	946	-1024	-768	-1	-1	-1	-1	4	-1024	-768	-1	-1	-1	-1	4		0	0						Untertest3.avi	0	880	547	72	111				0	Content		-72	-111	15769693	759195760
15786	08:48:40.876	00:00:15.786	947	-1024	-768	-1	-1	-1	-1	4	-1024	-768	-1	-1	-1	-1	4		0	0						Untertest3.avi	0	880	547	72	111				0	Content		-72	-111	15786316	759212383
15803	08:48:40.893	00:00:15.802	948	-1024	-768	-1	-1	-1	-1	4	-1024	-768	-1	-1	-1	-1	4		0	0						Untertest3.avi	0	880	547	72	111				0	Content		-72	-111	15802950	759229017
15820	08:48:40.910	00:00:15.820	949	-1024	-768	-1	-1	-1	-1	4	-1024	-768	-1	-1	-1	-1	4		0	0						Untertest3.avi	0	880	547	72	111				0	Content		-72	-111	15820009	759246076
15837	08:48:40.927	00:00:15.837	950	-1024	-768	-1	-1	-1	-1	4	-1024	-768	-1	-1	-1	-1	4		0	0						Untertest3.avi	0	880	547	72	111				0	Content		-72	-111	15837383	759263450
15855	08:48:40.945	00:00:15.854	951	-1024	-768	-1	-1	-1	-1	4	-1024	-768	-1	-1	-1	-1	4		0	0						Untertest3.avi	0	880	547	72	111				0	Content		-72	-111	15854630	759280697
15870	08:48:40.960	00:00:15.869	952	-1024	-768	-1	-1	-1	-1	4	-1024	-768	-1	-1	-1	-1	4		0	0						Untertest3.avi	0	880	547	72	111				0	Content		-72	-111	15869554	759295621
15886	08:48:40.976	00:00:15.886	953	-1024	-768	-1	-1	-1	-1	4	-1024	-768	-1	-1	-1	-1	4		0	0						Untertest3.avi	0	880	547	72	111				0	Content		-72	-111	15886178	759312245
15903	08:48:40.993	00:00:15.902	954	-1024	-768	-1	-1	-1	-1	4	-1024	-768	-1	-1	-1	-1	4		0	0						Untertest3.avi	0	880	547	72	111				0	Content		-72	-111	15902937	759329004
15920	08:48:41.010	00:00:15.919	955	-1024	-768	-1	-1	-1	-1	4	-1024	-768	-1	-1	-1	-1	4		0	0						Untertest3.avi	0	880	547	72	111				0	Content		-72	-111	15919552	759345619
15936	08:48:41.026	00:00:15.936	956	-1024	-768	-1	-1	-1	-1	4	-1024	-768	-1	-1	-1	-1	4		0	0						Untertest3.avi	0	880	547	72	111				0	Content		-72	-111	15936173	759362240
15953	08:48:41.043	00:00:15.952	957	-1024	-768	-1	-1	-1	-1	4	-1024	-768	-1	-1	-1	-1	4		0	0						Untertest3.avi	0	880	547	72	111				0	Content		-72	-111	15952796	759378863
15970	08:48:41.060	00:00:15.969	958	-1024	-768	-1	-1	-1	-1	4	-1024	-768	-1	-1	-1	-1	4		0	0						Untertest3.avi	0	880	547	72	111				0	Content		-72	-111	15969990	759396057
15987	08:48:41.077	00:00:15.987	959	-1024	-768	-1	-1	-1	-1	4	-1024	-768	-1	-1	-1	-1	4		0	0						Untertest3.avi	0	880	547	72	111				0	Content		-72	-111	15987362	759413429
16005	08:48:41.095	00:00:16.004	960	-1024	-768	-1	-1	-1	-1	4	-1024	-768	-1	-1	-1	-1	4		0	0						Untertest3.avi	0	880	547	72	111				0	Content		-72	-111	16004610	759430677
16019	08:48:41.109	00:00:16.019	961	-1024	-768	-1	-1	-1	-1	4	-1024	-768	-1	-1	-1	-1	4		0	0						Untertest3.avi	0	880	547	72	111				0	Content		-72	-111	16019411	759445478
16036	08:48:41.126	00:00:16.036	962	-1024	-768	-1	-1	-1	-1	4	-1024	-768	-1	-1	-1	-1	4		0	0						Untertest3.avi	0	880	547	72	111				0	Content		-72	-111	16036159	759462226
16053	08:48:41.143	00:00:16.052	963	-1024	-768	-1	-1	-1	-1	4	-1024	-768	-1	-1	-1	-1	4		0	0						Untertest3.avi	0	880	547	72	111				0	Content		-72	-111	16052768	759478835
16069	08:48:41.159	00:00:16.069	964	-1024	-768	-1	-1	-1	-1	4	-1024	-768	-1	-1	-1	-1	4		0	0						Untertest3.avi	0	880	547	72	111				0	Content		-72	-111	16069398	759495465
16086	08:48:41.176	00:00:16.086	965	-1024	-768	-1	-1	-1	-1	4	-1024	-768	-1	-1	-1	-1	4		0	0						Untertest3.avi	0	880	547	72	111				0	Content		-72	-111	16086023	759512090
16103	08:48:41.193	00:00:16.102	966	-1024	-768	-1	-1	-1	-1	4	-1024	-768	-1	-1	-1	-1	4		0	0						Untertest3.avi	0	880	547	72	111				0	Content		-72	-111	16102648	759528715
16119	08:48:41.209	00:00:16.119	967	-1024	-768	-1	-1	-1	-1	4	-1024	-768	-1	-1	-1	-1	4		0	0						Untertest3.avi	0	880	547	72	111				0	Content		-72	-111	16119399	759545466
16136	08:48:41.226	00:00:16.136	968	-1024	-768	-1	-1	-1	-1	4	-1024	-768	-1	-1	-1	-1	4		0	0						Untertest3.avi	0	880	547	72	111				0	Content		-72	-111	16136021	759562088
16153	08:48:41.243	00:00:16.152	969	-1024	-768	-1	-1	-1	-1	4	-1024	-768	-1	-1	-1	-1	4		0	0						Untertest3.avi	0	880	547	72	111				0	Content		-72	-111	16152644	759578711
16169	08:48:41.259	00:00:16.169	970	-1024	-768	-1	-1	-1	-1	4	-1024	-768	-1	-1	-1	-1	4		0	0						Untertest3.avi	0	880	547	72	111				0	Content		-72	-111	16169269	759595336
16186	08:48:41.276	00:00:16.186	971	-1024	-768	-1	-1	-1	-1	4	-1024	-768	-1	-1	-1	-1	4		0	0						Untertest3.avi	0	880	547	72	111				0	Content		-72	-111	16186017	759612084
16203	08:48:41.293	00:00:16.202	972	-1024	-768	-1	-1	-1	-1	4	-1024	-768	-1	-1	-1	-1	4		0	0						Untertest3.avi	0	880	547	72	111				0	Content		-72	-111	16202643	759628710
16219	08:48:41.309	00:00:16.219	973	-1024	-768	-1	-1	-1	-1	4	-1024	-768	-1	-1	-1	-1	4		0	0						Untertest3.avi	0	880	547	72	111				0	Content		-72	-111	16219266	759645333
16236	08:48:41.326	00:00:16.235	974	-1024	-768	-1	-1	-1	-1	4	-1024	-768	-1	-1	-1	-1	4		0	0						Untertest3.avi	0	880	547	72	111				0	Content		-72	-111	16235899	759661966
16253	08:48:41.343	00:00:16.252	975	-1024	-768	-1	-1	-1	-1	4	-1024	-768	-1	-1	-1	-1	4		0	0						Untertest3.avi	0	880	547	72	111				0	Content		-72	-111	16252637	759678704
16269	08:48:41.359	00:00:16.269	976	-1024	-768	-1	-1	-1	-1	4	-1024	-768	-1	-1	-1	-1	4		0	0						Untertest3.avi	0	880	547	72	111				0	Content		-72	-111	16269259	759695326
16286	08:48:41.376	00:00:16.285	977	-1024	-768	-1	-1	-1	-1	4	-1024	-768	-1	-1	-1	-1	4		0	0						Untertest3.avi	0	880	547	72	111				0	Content		-72	-111	16285894	759711961
16303	08:48:41.393	00:00:16.302	978	-1024	-768	-1	-1	-1	-1	4	-1024	-768	-1	-1	-1	-1	4		0	0						Untertest3.avi	0	880	547	72	111				0	Content		-72	-111	16302505	759728572
16319	08:48:41.409	00:00:16.319	979	-1024	-768	-1	-1	-1	-1	4	-1024	-768	-1	-1	-1	-1	4		0	0						Untertest3.avi	0	880	547	72	111				0	Content		-72	-111	16319254	759745321
16336	08:48:41.426	00:00:16.336	980	-1024	-768	-1	-1	-1	-1	4	-1024	-768	-1	-1	-1	-1	4		0	0						Untertest3.avi	0	880	547	72	111				0	Content		-72	-111	16336001	759762068
16352	08:48:41.442	00:00:16.352	981	-1024	-768	-1	-1	-1	-1	4	-1024	-768	-1	-1	-1	-1	4		0	0						Untertest3.avi	0	880	547	72	111				0	Content		-72	-111	16352500	759778567
16369	08:48:41.459	00:00:16.369	982	-1024	-768	-1	-1	-1	-1	4	-1024	-768	-1	-1	-1	-1	4		0	0						Untertest3.avi	0	880	547	72	111				0	Content		-72	-111	16369247	759795314
16386	08:48:41.476	00:00:16.385	983	-1024	-768	-1	-1	-1	-1	4	-1024	-768	-1	-1	-1	-1	4		0	0						Untertest3.avi	0	880	547	72	111				0	Content		-72	-111	16385879	759811946
16403	08:48:41.493	00:00:16.402	984	-1024	-768	-1	-1	-1	-1	4	-1024	-768	-1	-1	-1	-1	4		0	0						Untertest3.avi	0	880	547	72	111				0	Content		-72	-111	16402941	759829008
16420	08:48:41.510	00:00:16.420	985	-1024	-768	-1	-1	-1	-1	4	-1024	-768	-1	-1	-1	-1	4		0	0						Untertest3.avi	0	880	547	72	111				0	Content		-72	-111	16420314	759846381
16438	08:48:41.528	00:00:16.437	986	-1024	-768	-1	-1	-1	-1	4	-1024	-768	-1	-1	-1	-1	4		0	0						Untertest3.avi	0	880	547	72	111				0	Content		-72	-111	16437562	759863629
16452	08:48:41.542	00:00:16.452	987	-1024	-768	-1	-1	-1	-1	4	-1024	-768	-1	-1	-1	-1	4		0	0						Untertest3.avi	0	880	547	72	111				0	Content		-72	-111	16452490	759878557
16469	08:48:41.559	00:00:16.469	988	-1024	-768	-1	-1	-1	-1	4	-1024	-768	-1	-1	-1	-1	4		0	0						Untertest3.avi	0	880	547	72	111				0	Content		-72	-111	16469114	759895181
16486	08:48:41.576	00:00:16.485	989	-1024	-768	-1	-1	-1	-1	4	-1024	-768	-1	-1	-1	-1	4		0	0						Untertest3.avi	0	880	547	72	111				0	Content		-72	-111	16485867	759911934
16502	08:48:41.592	00:00:16.502	990	-1024	-768	-1	-1	-1	-1	4	-1024	-768	-1	-1	-1	-1	4		0	0						Untertest3.avi	0	880	547	72	111				0	Content		-72	-111	16502482	759928549
16519	08:48:41.609	00:00:16.519	991	-1024	-768	-1	-1	-1	-1	4	-1024	-768	-1	-1	-1	-1	4		0	0						Untertest3.avi	0	880	547	72	111				0	Content		-72	-111	16519103	759945170
16536	08:48:41.626	00:00:16.535	992	-1024	-768	-1	-1	-1	-1	4	-1024	-768	-1	-1	-1	-1	4		0	0						Untertest3.avi	0	880	547	72	111				0	Content		-72	-111	16535726	759961793
16553	08:48:41.643	00:00:16.552	993	-1024	-768	-1	-1	-1	-1	4	-1024	-768	-1	-1	-1	-1	4		0	0						Untertest3.avi	0	880	547	72	111				0	Content		-72	-111	16552919	759978986
16570	08:48:41.660	00:00:16.570	994	-1024	-768	-1	-1	-1	-1	4	-1024	-768	-1	-1	-1	-1	4		0	0						Untertest3.avi	0	880	547	72	111				0	Content		-72	-111	16570292	759996359
16588	08:48:41.678	00:00:16.587	995	-1024	-768	-1	-1	-1	-1	4	-1024	-768	-1	-1	-1	-1	4		0	0						Untertest3.avi	0	880	547	72	111				0	Content		-72	-111	16587538	760013605
16602	08:48:41.692	00:00:16.602	996	-1024	-768	-1	-1	-1	-1	4	-1024	-768	-1	-1	-1	-1	4		0	0						Untertest3.avi	0	880	547	72	111				0	Content		-72	-111	16602340	760028407
16619	08:48:41.709	00:00:16.619	997	-1024	-768	-1	-1	-1	-1	4	-1024	-768	-1	-1	-1	-1	4		0	0						Untertest3.avi	0	880	547	72	111				0	Content		-72	-111	16619087	760045154
16636	08:48:41.726	00:00:16.635	998	-1024	-768	-1	-1	-1	-1	4	-1024	-768	-1	-1	-1	-1	4		0	0						Untertest3.avi	0	880	547	72	111				0	Content		-72	-111	16635710	760061777
16652	08:48:41.742	00:00:16.652	999	-1024	-768	-1	-1	-1	-1	4	-1024	-768	-1	-1	-1	-1	4		0	0						Untertest3.avi	0	880	547	72	111				0	Content		-72	-111	16652332	760078399
16669	08:48:41.759	00:00:16.668	1000	-1024	-768	-1	-1	-1	-1	4	-1024	-768	-1	-1	-1	-1	4		0	0						Untertest3.avi	0	880	547	72	111				0	Content		-72	-111	16668953	760095020
16686	08:48:41.776	00:00:16.685	1001	-1024	-768	-1	-1	-1	-1	4	-1024	-768	-1	-1	-1	-1	4		0	0						Untertest3.avi	0	880	547	72	111				0	Content		-72	-111	16685576	760111643
16703	08:48:41.793	00:00:16.702	1002	-1024	-768	-1	-1	-1	-1	4	-1024	-768	-1	-1	-1	-1	4		0	0						Untertest3.avi	0	880	547	72	111				0	Content		-72	-111	16702770	760128837
16720	08:48:41.810	00:00:16.720	1003	-1024	-768	-1	-1	-1	-1	4	-1024	-768	-1	-1	-1	-1	4		0	0						Untertest3.avi	0	880	547	72	111				0	Content		-72	-111	16720143	760146210
16737	08:48:41.827	00:00:16.737	1004	-1024	-768	-1	-1	-1	-1	4	-1024	-768	-1	-1	-1	-1	4		0	0						Untertest3.avi	0	880	547	72	111				0	Content		-72	-111	16737389	760163456
16752	08:48:41.842	00:00:16.752	1005	-1024	-768	-1	-1	-1	-1	4	-1024	-768	-1	-1	-1	-1	4		0	0						Untertest3.avi	0	880	547	72	111				0	Content		-72	-111	16752189	760178256
16769	08:48:41.859	00:00:16.768	1006	-1024	-768	-1	-1	-1	-1	4	-1024	-768	-1	-1	-1	-1	4		0	0						Untertest3.avi	0	880	547	72	111				0	Content		-72	-111	16768934	760195001
16786	08:48:41.876	00:00:16.785	1007	-1024	-768	-1	-1	-1	-1	4	-1024	-768	-1	-1	-1	-1	4		0	0						Untertest3.avi	0	880	547	72	111				0	Content		-72	-111	16785551	760211618
16802	08:48:41.892	00:00:16.802	1008	-1024	-768	-1	-1	-1	-1	4	417,4338	482,5059	0,5150591	0,5283322	516,8802	3,294294	0	14	417	483						Untertest3.avi	0	880	547	72	111	330	350	350	0	Content		345	372	16802184	760228251
16819	08:48:41.909	00:00:16.818	1009	407,0392	407,9738	0,6704434	0,4696002	515,1121	3,364414	0	399,2866	457,9181	0,5150646	0,5278631	516,8839	3,169089	0	14	403	433						Untertest3.avi	0	880	547	72	111	330	350	350	0	Content		331	322	16818811	760244878
16836	08:48:41.926	00:00:16.835	1010	396,4867	425,3256	0,6673794	0,4695652	504,1855	3,293918	0	404,4175	468,7383	0,5151072	0,5273267	516,9124	3,2212	0	14	400	447						Untertest3.avi	0	880	547	72	111	330	350	350	0	Content		328	336	16835559	760261626
16852	08:48:41.942	00:00:16.852	1011	408,946	417,1873	0,669738	0,4686931	511,2373	3,454247	0	416,4622	476,6632	0,5151358	0,5267875	516,7027	3,328611	0	14	413	447						Untertest3.avi	0	880	547	72	111	330	350	350	0	Content		341	336	16852182	760278249
16869	08:48:41.959	00:00:16.868	1012	402,1067	423,3499	0,6675553	0,4689777	503,8751	3,299336	0	417,8962	465,7751	0,5150201	0,5265634	516,7062	3,232691	0	14	410	445						Untertest3.avi	0	880	547	72	111	330	350	350	0	Content		338	334	16868805	760294872
16885	08:48:41.975	00:00:16.885	1013	384,9509	424,9968	0,6674649	0,4692529	504,1593	3,386271	0	397,1113	492,1371	0,5148813	0,5266404	516,6104	3,287675	0	14	391	459						Untertest3.avi	0	880	547	72	111	330	350	350	0	Content		319	348	16885430	760311497
16902	08:48:41.992	00:00:16.902	1014	386,5239	440,0576	0,667399	0,4695451	504,007	3,405478	0	400,2227	484,7391	0,5147662	0,5269151	516,7645	3,283138	0	14	393	462						Untertest3.avi	0	880	547	72	111	330	350	350	0	Content		321	351	16902178	760328245
16919	08:48:42.009	00:00:16.918	1015	379,1617	446,4479	0,667372	0,4698341	503,9277	3,37317	0	400,7308	484,2022	0,5147024	0,5270727	516,7637	3,303214	0	14	390	465						Untertest3.avi	0	880	547	72	111	330	350	350	0	Content		318	354	16918804	760344871
16935	08:48:42.025	00:00:16.935	1016	376,0163	435,7761	0,6673399	0,4700887	503,8935	3,404438	0	408,1263	487,8514	0,5145962	0,5271015	516,6641	3,281798	0	14	392	462						Untertest3.avi	0	880	547	72	111	330	350	350	0	Content		320	351	16935426	760361493
16952	08:48:42.042	00:00:16.952	1017	388,2992	437,2263	0,6672713	0,4701891	503,8851	3,410983	0	416,9256	473,3644	0,5144985	0,5270121	516,5927	3,264882	0	14	403	455						Untertest3.avi	0	880	547	72	111	330	350	350	0	Content		331	344	16952051	760378118
16969	08:48:42.059	00:00:16.968	1018	370,0587	445,238	0,66717	0,4701966	503,7335	3,452397	0	412,7095	487,7227	0,5143505	0,526864	516,5522	3,331213	0	14	391	466						Untertest3.avi	0	880	547	72	111	330	350	350	0	Content		319	355	16968795	760394862
16985	08:48:42.075	00:00:16.985	1019	385,244	438,5988	0,6671806	0,4702216	503,8539	3,436287	0	446,6011	500,4368	0,5142754	0,5266863	516,4081	3,401848	0	14	416	470						Untertest3.avi	0	880	547	72	111	330	350	350	0	Content		344	359	16985423	760411490
17002	08:48:42.092	00:00:17.002	1020	376,8862	418,7318	0,667067	0,470136	503,8494	3,444068	0	423,9826	497,2416	0,5141365	0,5264879	516,4944	3,352839	0	14	400	458						Untertest3.avi	0	880	547	72	111	330	350	350	0	Content		328	347	17002047	760428114
17019	08:48:42.109	00:00:17.018	1021	391,4525	427,8143	0,6670606	0,4700362	503,7102	3,430061	0	427,2268	450,2706	0,5140859	0,5262637	516,4794	3,221506	0	14	409	439						Untertest3.avi	0	880	547	72	111	330	350	350	0	Content		337	328	17018670	760444737
17035	08:48:42.125	00:00:17.035	1022	377,5698	442,5028	0,6669782	0,4699475	503,8173	3,318886	0	405,0468	485,3854	0,5140398	0,526153	516,5237	3,27485	0	14	391	464						Untertest3.avi	0	880	547	72	111	330	350	350	0	Content		319	353	17035420	760461487
17052	08:48:42.142	00:00:17.052	1023	379,6077	446,8867	0,667129	0,4701928	503,7288	3,330183	0	423,4523	469,3246	0,5140996	0,5261629	516,5629	3,197834	0	14	402	458						Untertest3.avi	0	880	547	72	111	330	350	350	0	Content		330	347	17052042	760478109
17069	08:48:42.159	00:00:17.068	1024	387,9161	439,2117	0,6672236	0,4704541	503,8484	3,254448	0	400,2609	492,9109	0,5141538	0,5262809	516,6069	3,240473	0	14	394	466						Untertest3.avi	0	880	547	72	111	330	350	350	0	Content		322	355	17068667	760494734
17085	08:48:42.175	00:00:17.085	1025	380,398	442,1193	0,6672159	0,4706859	504,0154	3,273963	0	418,9644	478,7187	0,5141723	0,5264499	516,7121	3,167522	0	14	400	460						Untertest3.avi	0	880	547	72	111	330	350	350	0	Content		328	349	17085289	760511356
17102	08:48:42.192	00:00:17.102	1026	389,059	430,774	0,6671544	0,4708325	504,0529	3,197746	0	423,4413	480,1114	0,5140862	0,5265189	516,6097	3,163307	0	14	406	455						Untertest3.avi	0	880	547	72	111	330	350	350	0	Content		334	344	17102040	760528107
17119	08:48:42.209	00:00:17.118	1027	389,9165	464,2878	0,6667481	0,4712961	503,9012	3,220959	0	440,4339	483,5012	0,5136763	0,5269227	516,5568	3,076949	0	14	415	474						Untertest3.avi	0	880	547	72	111	330	350	350	0	Content		343	363	17118662	760544729
17135	08:48:42.225	00:00:17.135	1028	539,803	485,5738	0,6646395	0,472652	504,1902	3,230397	0	456,9831	503,5684	0,5120618	0,5277714	516,9508	3,110878	0	14	498	495						Untertest3.avi	0	880	547	72	111	330	350	350	0	Content		426	384	17135287	760561354
17152	08:48:42.242	00:00:17.151	1029	663,6954	530,2678	0,6626688	0,4743904	504,0929	3,090633	0	730,6163	577,3665	0,5108395	0,5288458	517,3892	3,067214	0	15	697	554						Untertest3.avi	0	880	547	72	111	826	540	416	0	Content		625	443	17151908	760577975
17169	08:48:42.259	00:00:17.168	1030	754,8508	573,5356	0,6612418	0,4763817	504,5078	3,098252	0	847,9891	621,1896	0,5100002	0,5300267	517,3455	3,048774	0	15	801	597						Untertest3.avi	0	880	547	72	111	826	540	416	0	Content		729	486	17168658	760594725
17185	08:48:42.275	00:00:17.185	1031	855,8557	611,1413	0,6602139	0,4785528	504,297	3,084324	0	909,7079	642,6096	0,5092253	0,5317436	517,5131	2,996989	0	15	883	627						Untertest3.avi	0	880	547	72	111	826	540	416	0	Content		811	516	17185282	760611349
17202	08:48:42.292	00:00:17.201	1032	853,4366	630,9211	0,6597574	0,4804233	504,2446	3,079735	0	937,5049	672,1594	0,5089549	0,5334303	517,5349	2,981677	0	15	895	652						Untertest3.avi	0	880	547	72	111	826	540	416	0	Content		823	541	17201906	760627973
17219	08:48:42.309	00:00:17.218	1033	895,1564	630,0807	0,6599277	0,481879	504,4838	3,054089	0	931,3459	672,9642	0,5089532	0,5349975	517,4651	2,983845	0	15	913	652						Untertest3.avi	0	880	547	72	111	826	540	416	0	Content		841	541	17218529	760644596
17235	08:48:42.325	00:00:17.235	1034	885,4205	627,9988	0,659955	0,4830279	504,3213	3,009019	0	935,4286	673,772	0,5088596	0,5362557	517,5069	2,973287	0	15	910	651						Untertest3.avi	0	880	547	72	111	826	540	416	0	Content		838	540	17235276	760661343
17252	08:48:42.342	00:00:17.251	1035	870,7809	640,0156	0,65974	0,4836142	504,1935	2,973971	0	889,7181	663,0037	0,5086527	0,5369978	517,5049	2,97572	0	15	880	652						Untertest3.avi	0	880	547	72	111	826	540	416	0	Content		808	541	17251904	760677971
17269	08:48:42.359	00:00:17.268	1036	866,098	641,8937	0,6595725	0,4838043	504,4904	3,005143	0	924,2448	666,3309	0,5084285	0,537016	517,5114	2,944092	0	15	895	654						Untertest3.avi	0	880	547	72	111	826	540	416	0	Content		823	543	17268525	760694592
17285	08:48:42.375	00:00:17.285	1037	874,3157	629,8857	0,6593639	0,483629	504,4478	2,948953	0	920,2692	670,955	0,5081732	0,5366119	517,6687	2,876505	0	15	897	650						Untertest3.avi	0	880	547	72	111	826	540	416	0	Content		825	539	17285152	760711219
17302	08:48:42.392	00:00:17.301	1038	855,9929	628,9674	0,6591241	0,4831823	504,6671	2,981971	0	954,4786	665,8214	0,5079249	0,5359372	517,7413	2,870966	0	15	905	647						Untertest3.avi	0	880	547	72	111	826	540	416	0	Content		833	536	17301899	760727966
17319	08:48:42.409	00:00:17.318	1039	855,2016	628,7535	0,6588303	0,4823841	504,7307	2,962112	0	933,3249	674,1227	0,5076394	0,5351443	517,9452	2,879959	0	15	894	651						Untertest3.avi	0	880	547	72	111	826	540	416	0	Content		822	540	17318523	760744590
17335	08:48:42.425	00:00:17.335	1040	885,7324	626,8401	0,6586521	0,4815051	504,8712	2,911527	0	901,5063	674,99	0,5073693	0,5343555	518,1317	2,894432	0	15	894	651						Untertest3.avi	0	880	547	72	111	826	540	416	0	Content		822	540	17335145	760761212
17352	08:48:42.442	00:00:17.351	1041	858,5598	637,4628	0,6585678	0,4805146	505,162	2,927644	0	928,5279	677,0556	0,5072955	0,5335304	518,1899	2,846378	0	15	894	657						Untertest3.avi	0	880	547	72	111	826	540	416	0	Content		822	546	17351767	760777834
17369	08:48:42.459	00:00:17.368	1042	864,1274	630,5663	0,6586842	0,4795412	505,0598	2,889107	0	934,3102	673,8678	0,5073302	0,5326651	518,2009	2,842087	0	15	899	652						Untertest3.avi	0	880	547	72	111	826	540	416	0	Content		827	541	17368517	760794584
17385	08:48:42.475	00:00:17.385	1043	850,5914	635,8555	0,6589068	0,4786605	504,7655	2,935102	0	929,4568	677,8995	0,5075074	0,5317879	518,3271	2,826298	0	15	890	657						Untertest3.avi	0	880	547	72	111	826	540	416	0	Content		818	546	17385140	760811207
17402	08:48:42.492	00:00:17.401	1044	867,794	635,1931	0,659216	0,4777912	504,9547	2,82982	0	938,5211	665,1642	0,5078124	0,5308431	518,1937	2,837566	0	15	903	650						Untertest3.avi	0	880	547	72	111	826	540	416	0	Content		831	539	17401763	760827830
17419	08:48:42.509	00:00:17.418	1045	859,1245	636,0912	0,6596079	0,4769157	505,0876	2,869189	0	936,0597	683,6898	0,5081134	0,5298735	518,1011	2,807304	0	15	898	660						Untertest3.avi	0	880	547	72	111	826	540	416	0	Content		826	549	17418510	760844577
17435	08:48:42.525	00:00:17.435	1046	867,5583	632,7372	0,6599269	0,4758539	505,3152	2,884333	0	929,6589	671,9696	0,508387	0,5288825	517,8625	2,755131	0	15	899	652						Untertest3.avi	0	880	547	72	111	826	540	416	0	Content		827	541	17435136	760861203
17452	08:48:42.542	00:00:17.451	1047	853,376	628,6174	0,6601436	0,4750257	504,9425	2,879497	0	943,6446	677,5135	0,5085456	0,5278822	517,9641	2,810298	0	15	899	653						Untertest3.avi	0	880	547	72	111	826	540	416	0	Content		827	542	17451759	760877826
17468	08:48:42.558	00:00:17.468	1048	858,5889	620,958	0,6602989	0,4744042	504,7278	2,875588	0	936,7341	671,6307	0,5085899	0,5272574	517,9794	2,756265	0	15	898	646						Untertest3.avi	0	880	547	72	111	826	540	416	0	Content		826	535	17468384	760894451
17485	08:48:42.575	00:00:17.485	1049	839,6476	628,1853	0,6603292	0,4740443	505,0836	2,855981	0	970,4622	672,7045	0,5085601	0,5267491	518,0005	2,805002	0	15	905	650						Untertest3.avi	0	880	547	72	111	826	540	416	0	Content		833	539	17485131	760911198
17502	08:48:42.592	00:00:17.501	1050	856,8652	624,5756	0,6603156	0,4738804	504,7104	2,872636	0	926,742	661,5781	0,508458	0,5265682	517,8392	2,785351	0	15	892	643						Untertest3.avi	0	880	547	72	111	826	540	416	0	Content		820	532	17501754	760927821
17518	08:48:42.608	00:00:17.518	1051	863,6381	633,3253	0,6602659	0,473824	504,6712	2,848617	0	945,8973	680,1382	0,5083354	0,5263736	518,0269	2,767874	0	15	905	657						Untertest3.avi	0	880	547	72	111	826	540	416	0	Content		833	546	17518375	760944442
17535	08:48:42.625	00:00:17.534	1052	861,6799	625,5717	0,6601442	0,4738412	504,9191	2,849964	0	950,5995	668,9943	0,5081747	0,5261781	517,9528	2,819927	0	15	906	647						Untertest3.avi	0	880	547	72	111	826	540	416	0	Content		834	536	17534999	760961066
17552	08:48:42.642	00:00:17.551	1053	881,413	646,7585	0,6597326	0,4744217	505,1199	2,868468	0	985,0063	699,4181	0,5078394	0,5264679	518,1018	2,809555	0	15	933	673						Untertest3.avi	0	880	547	72	111	826	540	416	0	Content		861	562	17551747	760977814
17568	08:48:42.658	00:00:17.568	1054	913,5478	680,9845	0,6579082	0,4767993	505,4265	2,838675	0	1028,647	721,453	0,5069801	0,5279033	518,5696	2,829343	0	16	971	701						Untertest3.avi	0	880	547	72	111	1170	764	683	0	Content		899	590	17568370	760994437
17585	08:48:42.675	00:00:17.584	1055	1143,83	831,9366	0,6567741	0,478273	505,7311	2,902004	0	1316,368	918,3448	0,5064545	0,5286344	518,6601	2,779326	0	16	1230	875						Untertest3.avi	0	880	547	72	111	1170	764	683	0	Content		1158	764	17584993	761011060
17602	08:48:42.692	00:00:17.601	1056	1168,105	827,4639	0,6567448	0,4778964	505,4243	2,873274	0	1337,083	914,6281	0,5062916	0,5283563	518,5737	2,832345	0	16	1253	871						Untertest3.avi	0	880	547	72	111	1170	764	683	0	Content		1181	760	17601625	761027692
17618	08:48:42.708	00:00:17.618	1057	1171,335	841,9418	0,6567934	0,4775443	505,4423	2,89944	0	1349,36	916,9808	0,5061937	0,5282155	518,403	2,841853	0	16	1260	879						Untertest3.avi	0	880	547	72	111	1170	764	683	0	Content		1188	768	17618367	761044434
17635	08:48:42.725	00:00:17.634	1058	1161,728	828,2682	0,655994	0,4778236	510,8978	2,977417	0	1346,159	910,3745	0,5060116	0,5280305	518,1841	2,884324	0	16	1254	869						Untertest3.avi	0	880	547	72	111	1170	764	683	0	Content		1182	758	17634992	761061059
17652	08:48:42.742	00:00:17.651	1059	1138,681	824,3101	0,6569937	0,4770669	505,265	2,984449	0	1316,723	909,7842	0,5059897	0,527751	518,0946	2,929677	0	16	1228	867						Untertest3.avi	0	880	547	72	111	1170	764	683	0	Content		1156	756	17651615	761077682
17668	08:48:42.758	00:00:17.668	1060	1143,876	827,5095	0,6571348	0,4768611	505,2708	2,988289	0	1335,362	911,6959	0,5060099	0,527558	518,0018	2,933771	0	16	1240	870						Untertest3.avi	0	880	547	72	111	1170	764	683	0	Content		1168	759	17668239	761094306
17685	08:48:42.775	00:00:17.684	1061	1158,686	827,2036	0,6572576	0,4767654	505,2542	2,997061	0	1322,014	907,8965	0,5060403	0,5274442	517,8921	2,947291	0	16	1240	868						Untertest3.avi	0	880	547	72	111	1170	764	683	0	Content		1168	757	17684989	761111056
17702	08:48:42.792	00:00:17.701	1062	1172,191	840,1473	0,6573849	0,476668	505,0735	3,011514	0	1325,275	910,7903	0,5060359	0,5274051	517,7958	2,928007	0	16	1249	875						Untertest3.avi	0	880	547	72	111	1170	764	683	0	Content		1177	764	17701609	761127676
17718	08:48:42.808	00:00:17.718	1063	1152,233	828,4012	0,6574457	0,4765918	504,8317	3,058299	0	1333,662	913,4832	0,5060173	0,5274228	517,6913	2,979776	0	16	1243	871						Untertest3.avi	0	880	547	72	111	1170	764	683	0	Content		1171	760	17718234	761144301
17735	08:48:42.825	00:00:17.734	1064	1152,458	833,0872	0,6574486	0,4765832	504,7496	3,101897	0	1314,019	916,4207	0,5059559	0,5274739	517,6026	2,998054	0	16	1233	875						Untertest3.avi	0	880	547	72	111	1170	764	683	0	Content		1161	764	17734856	761160923
17752	08:48:42.842	00:00:17.751	1065	1156,883	834,2085	0,6573858	0,4765616	504,5292	3,059146	0	1320,889	916,8314	0,5058476	0,5275102	517,394	3,009416	0	16	1239	876						Untertest3.avi	0	880	547	72	111	1170	764	683	0	Content		1167	765	17751608	761177675
17768	08:48:42.858	00:00:17.768	1066	1153,232	831,4458	0,6573401	0,476299	504,4927	3,11994	0	1310,449	911,5493	0,5057197	0,5273471	517,3248	3,042123	0	16	1232	871						Untertest3.avi	0	880	547	72	111	1170	764	683	0	Content		1160	760	17768229	761194296
17785	08:48:42.875	00:00:17.784	1067	1160,872	839,4927	0,657236	0,4759164	504,6932	3,126917	0	1306,336	906,1862	0,5056072	0,5269752	517,2559	3,081997	0	16	1234	873						Untertest3.avi	0	880	547	72	111	1170	764	683	0	Content		1162	762	17784853	761210920
17801	08:48:42.891	00:00:17.801	1068	1149,585	825,1681	0,6571409	0,4753762	504,5736	3,14484	0	1338,585	914,8311	0,5054669	0,5265487	517,1402	3,079143	0	16	1244	870						Untertest3.avi	0	880	547	72	111	1170	764	683	0	Content		1172	759	17801477	761227544
17818	08:48:42.908	00:00:17.818	1069	1146,21	832,7389	0,657012	0,4749097	504,3163	3,14751	0	1356,792	919,5738	0,5053475	0,5261624	517,0435	3,122962	0	16	1252	876						Untertest3.avi	0	880	547	72	111	1170	764	683	0	Content		1180	765	17818226	761244293
17835	08:48:42.925	00:00:17.834	1070	1151,966	841,0739	0,6568927	0,4744141	504,2914	3,146936	0	1316,155	906,8256	0,505213	0,5258661	516,9081	3,132037	0	16	1234	874						Untertest3.avi	0	880	547	72	111	1170	764	683	0	Content		1162	763	17834850	761260917
17851	08:48:42.941	00:00:17.851	1071	1151,773	834,0435	0,6568478	0,474107	504,1693	3,197926	0	1333,196	911,6973	0,5050921	0,5256706	516,8409	3,214226	0	16	1242	873						Untertest3.avi	0	880	547	72	111	1170	764	683	0	Content		1170	762	17851474	761277541
17868	08:48:42.958	00:00:17.868	1072	1149,218	831,406	0,6568152	0,4738367	504,1791	3,238089	0	1342,679	921,0712	0,5050361	0,5255299	516,728	3,181378	0	16	1246	876						Untertest3.avi	0	880	547	72	111	1170	764	683	0	Content		1174	765	17868097	761294164
17885	08:48:42.975	00:00:17.884	1073	1150,872	841,1406	0,6568398	0,4736744	504,129	3,270317	0	1329,569	921,1188	0,5050337	0,525391	516,5389	3,207901	0	16	1240	881						Untertest3.avi	0	880	547	72	111	1170	764	683	0	Content		1168	770	17884844	761310911
17901	08:48:42.991	00:00:17.901	1074	1159,048	855,0276	0,6568737	0,4736156	504,0178	3,25983	0	1294,154	908,6643	0,5050529	0,52533	516,4633	3,222687	0	16	1227	882						Untertest3.avi	0	880	547	72	111	1170	764	683	0	Content		1155	771	17901468	761327535
17918	08:48:43.008	00:00:17.918	1075	1159,242	830,311	0,6569821	0,4737881	503,7493	3,315269	0	1321,146	907,4766	0,505086	0,5255209	516,4109	3,226816	0	16	1240	869						Untertest3.avi	0	880	547	72	111	1170	764	683	0	Content		1168	758	17918093	761344160
17935	08:48:43.025	00:00:17.934	1076	1150,039	837,238	0,6570138	0,4742153	503,4645	3,281841	0	1312,175	905,0202	0,5050873	0,5258862	516,2304	3,256524	0	16	1231	871						Untertest3.avi	0	880	547	72	111	1170	764	683	0	Content		1159	760	17934716	761360783
17951	08:48:43.041	00:00:17.951	1077	1151,254	838,8251	0,6569555	0,4746456	503,5294	3,297174	0	1329,751	916,5933	0,5050223	0,5263611	516,2566	3,291541	0	16	1241	878						Untertest3.avi	0	880	547	72	111	1170	764	683	0	Content		1169	767	17951468	761377535
17968	08:48:43.058	00:00:17.968	1078	1162,506	830,1709	0,6569012	0,4750153	503,4365	3,342632	0	1321,76	912,8582	0,5049495	0,5267479	516,0871	3,337241	0	16	1242	872						Untertest3.avi	0	880	547	72	111	1170	764	683	0	Content		1170	761	17968089	761394156
17985	08:48:43.075	00:00:17.984	1079	1167,692	840,7317	0,6568184	0,475251	503,5363	3,31874	0	1340,352	929,8374	0,5048457	0,527104	515,9905	3,285472	0	16	1254	885						Untertest3.avi	0	880	547	72	111	1170	764	683	0	Content		1182	774	17984715	761410782
18001	08:48:43.091	00:00:18.001	1080	1159,436	837,0758	0,6567332	0,4754741	503,3531	3,403676	0	1336,804	912,334	0,504756	0,5274507	515,9639	3,333621	0	16	1248	875						Untertest3.avi	0	880	547	72	111	1170	764	683	0	Content		1176	764	18001343	761427410
18018	08:48:43.108	00:00:18.018	1081	1163,945	842,9103	0,6566446	0,4756368	503,3071	3,419669	0	1320,464	915,1563	0,5046725	0,527679	515,8553	3,28213	0	16	1242	879						Untertest3.avi	0	880	547	72	111	1170	764	683	0	Content		1170	768	18018088	761444155
18035	08:48:43.125	00:00:18.034	1082	1176,438	845,7485	0,6565402	0,4755803	503,2986	3,409362	0	1305,047	907,6464	0,5045232	0,5277134	515,8589	3,321896	0	16	1241	877						Untertest3.avi	0	880	547	72	111	1170	764	683	0	Content		1169	766	18034711	761460778
18051	08:48:43.141	00:00:18.051	1083	1165,249	845,9899	0,6563907	0,4755459	503,3907	3,433607	0	1310,022	912,5901	0,5043531	0,5277007	515,9339	3,34903	0	16	1238	879						Untertest3.avi	0	880	547	72	111	1170	764	683	0	Content		1166	768	18051336	761477403
18068	08:48:43.158	00:00:18.067	1084	1186,586	846,8613	0,6561406	0,4756422	503,3639	3,441476	0	1313,811	916,6647	0,5041567	0,5278575	515,9974	3,343153	0	16	1250	882						Untertest3.avi	0	880	547	72	111	1170	764	683	0	Content		1178	771	18067957	761494024
18085	08:48:43.175	00:00:18.084	1085	1166,571	846,0264	0,6558726	0,4757422	503,3405	3,442355	0	1320,628	921,6127	0,5039262	0,5281195	516,2403	3,35434	0	16	1244	884						Untertest3.avi	0	880	547	72	111	1170	764	683	0	Content		1172	773	18084708	761510775
18101	08:48:43.191	00:00:18.101	1086	1159,761	845,6788	0,6555387	0,4758575	503,2494	3,464922	0	1321,894	918,8638	0,5036367	0,5284033	516,1196	3,394492	0	16	1241	882						Untertest3.avi	0	880	547	72	111	1170	764	683	0	Content		1169	771	18101332	761527399
18118	08:48:43.208	00:00:18.117	1087	1163,844	842,3275	0,6551141	0,4760885	503,543	3,477477	0	1324,57	916,825	0,5032629	0,5288551	516,0343	3,404901	0	16	1244	880						Untertest3.avi	0	880	547	72	111	1170	764	683	0	Content		1172	769	18117956	761544023
18135	08:48:43.225	00:00:18.134	1088	1150,766	834,7468	0,6547435	0,4766384	503,3617	3,501966	0	1334,128	914,5168	0,5029053	0,5294796	516,1423	3,412053	0	16	1242	875						Untertest3.avi	0	880	547	72	111	1170	764	683	0	Content		1170	764	18134579	761560646
18151	08:48:43.241	00:00:18.151	1089	1172,644	835,6398	0,6543854	0,4771867	503,6448	3,519198	0	1331,212	917,6288	0,502546	0,5302048	516,1105	3,422097	0	16	1252	877						Untertest3.avi	0	880	547	72	111	1170	764	683	0	Content		1180	766	18151329	761577396
18168	08:48:43.258	00:00:18.167	1090	1163,063	845,5981	0,6539686	0,4776573	503,8118	3,495688	0	1317,41	919,5497	0,5021152	0,5308053	516,1307	3,428791	0	16	1240	883						Untertest3.avi	0	880	547	72	111	1170	764	683	0	Content		1168	772	18167953	761594020
18185	08:48:43.275	00:00:18.184	1091	1177,359	854,389	0,6534559	0,4781863	503,6226	3,524348	0	1336,296	916,8503	0,5016444	0,5313333	516,2195	3,481969	0	16	1257	886						Untertest3.avi	0	880	547	72	111	1170	764	683	0	Content		1185	775	18184591	761610658
18201	08:48:43.291	00:00:18.201	1092	1169,677	855,2719	0,6529687	0,4785714	503,8741	3,530179	0	1303,481	910,71	0,5011955	0,5317957	516,2869	3,457121	0	16	1237	883						Untertest3.avi	0	880	547	72	111	1170	764	683	0	Content		1165	772	18201325	761627392
18218	08:48:43.308	00:00:18.217	1093	1177,175	839,4983	0,6522501	0,4788867	503,6704	3,514227	0	1333,191	906,2931	0,5005447	0,5320941	516,3994	3,441661	0	16	1255	873						Untertest3.avi	0	880	547	72	111	1170	764	683	0	Content		1183	762	18217952	761644019
18235	08:48:43.325	00:00:18.234	1094	1277,532	780,8743	0,6503687	0,4783868	504,2585	3,575223	0	1516,157	856,6309	0,4994501	0,5317939	516,9349	3,537378	0	16	1397	819						Untertest3.avi	0	880	547	72	111	1170	764	683	0	Content		1325	708	18234589	761660656
18251	08:48:43.341	00:00:18.251	1095	1367,59	736,2487	0,6486528	0,4776958	504,5439	3,594375	0	1628,676	781,8466	0,498022	0,5311945	520,1139	3,569298	0	17	1498	759						Untertest3.avi	0	880	547	72	111	1809	551	133	0	Content		1426	648	18251198	761677265
18268	08:48:43.358	00:00:18.267	1096	1494,063	666,0411	0,6471664	0,4773413	504,813	3,620177	0	2267,643	708,002	0,4984305	0,530868	517,3748	3,74812	0	17	1881	687						Untertest3.avi	0	880	547	72	111	1809	551	133	0	Content		1809	576	18267947	761694014
18285	08:48:43.375	00:00:18.284	1097	1557,714	639,3359	0,6458073	0,4771264	505,2545	3,603377	0	2010,233	693,0922	0,4964082	0,5309451	516,2723	3,601907	0	17	1784	666						Untertest3.avi	0	880	547	72	111	1809	551	133	0	Content		1712	555	18284587	761710654
18301	08:48:43.391	00:00:18.301	1098	-1024	-768	-1	-1	-1	-1	4	2152,187	661,1349	0,4954718	0,5311556	516,3601	3,708728	0	17	2152	661						Untertest3.avi	0	880	547	72	111	1809	551	133	0	Content		2080	550	18301196	761727263
18318	08:48:43.408	00:00:18.317	1099	1610,182	638,0978	0,6441338	0,4775975	505,2221	3,637976	0	2357,388	661,2816	0,4949554	0,5315989	516,3777	3,827566	0	17	1984	650						Untertest3.avi	0	880	547	72	111	1809	551	133	0	Content		1912	539	18317820	761743887
18335	08:48:43.425	00:00:18.334	1100	1598,891	638,9255	0,6433645	0,4779096	505,6454	3,666472	0	2032,424	685,3196	0,4936083	0,5320512	516,3482	3,66143	0	17	1816	662						Untertest3.avi	0	880	547	72	111	1809	551	133	0	Content		1744	551	18334579	761760646
18351	08:48:43.441	00:00:18.351	1101	1393,434	662,3377	0,6504288	0,4787399	460,9752	3,387065	0	2256,702	666,2806	0,4934691	0,5325145	516,3943	3,790173	0	17	1825	664						Untertest3.avi	0	880	547	72	111	1809	551	133	0	Content		1753	553	18351194	761777261
18368	08:48:43.458	00:00:18.367	1102	1603,317	637,1132	0,6424084	0,4786175	505,442	3,67932	0	2279,64	679,0987	0,492968	0,5330769	516,4053	3,790805	0	17	1941	658						Untertest3.avi	0	880	547	72	111	1809	551	133	0	Content		1869	547	18367817	761793884
18384	08:48:43.474	00:00:18.384	1103	1600,676	627,0394	0,6420847	0,4791168	505,1852	3,679534	0	2324,526	662,8401	0,4929644	0,5337635	516,1046	3,816243	0	18	1963	645						Untertest3.avi	0	880	547	72	111	1860	547	250	0	Content		1891	534	18384441	761810508
18401	08:48:43.491	00:00:18.401	1104	1604,845	634,5327	0,6417053	0,4794844	505,1631	3,701069	0	2247,026	675,1318	0,4922636	0,5343372	514,3436	3,735392	0	18	1926	655						Untertest3.avi	0	880	547	72	111	1860	547	250	0	Content		1854	544	18401190	761827257
18418	08:48:43.508	00:00:18.417	1105	1605,9	633,5326	0,6413715	0,4795575	505,3307	3,698669	0	2257,288	682,6788	0,4919024	0,5346894	514,419	3,741519	0	18	1932	658						Untertest3.avi	0	880	547	72	111	1860	547	250	0	Content		1860	547	18417815	761843882
18434	08:48:43.524	00:00:18.434	1106	1614,472	639,6016	0,6409373	0,4794072	505,3129	3,684704	0	2132,948	683,3013	0,491374	0,5349303	514,6824	3,675575	0	18	1874	661						Untertest3.avi	0	880	547	72	111	1860	547	250	0	Content		1802	550	18434436	761860503
18451	08:48:43.541	00:00:18.451	1107	1412,128	649,9729	0,648191	0,4796693	460,9127	3,402604	0	2043,898	685,5325	0,4906801	0,5350696	514,752	3,656684	0	18	1728	668						Untertest3.avi	0	880	547	72	111	1860	547	250	0	Content		1656	557	18451061	761877128
18468	08:48:43.558	00:00:18.467	1108	1597,389	631,6306	0,6402346	0,4789028	505,0948	3,677003	0	2327,57	673,1421	0,4908685	0,5350569	514,2405	3,83002	0	18	1962	652						Untertest3.avi	0	880	547	72	111	1860	547	250	0	Content		1890	541	18467809	761893876
18484	08:48:43.574	00:00:18.484	1109	1573,625	638,7006	0,640004	0,4785478	505,2824	3,716801	0	2246,157	683,6441	0,4905888	0,5351235	514,3972	3,783151	0	18	1910	661						Untertest3.avi	0	880	547	72	111	1860	547	250	0	Content		1838	550	18484435	761910502
18501	08:48:43.591	00:00:18.501	1110	1606,18	641,4043	0,639765	0,4783612	505,2383	3,775247	0	2290,026	697,5811	0,4904168	0,5352134	514,23	3,82779	0	18	1948	669						Untertest3.avi	0	880	547	72	111	1860	547	250	0	Content		1876	558	18501058	761927125
18518	08:48:43.608	00:00:18.517	1111	1616,663	638,4381	0,6395567	0,4782216	505,2157	3,769708	0	2244,805	681,9556	0,4901446	0,5354106	514,3771	3,794562	0	18	1931	660						Untertest3.avi	0	880	547	72	111	1860	547	250	0	Content		1859	549	18517681	761943748
18534	08:48:43.624	00:00:18.534	1112	1599,356	634,7894	0,6393204	0,4780897	505,0711	3,753749	0	2273,981	681,1193	0,4900028	0,5356193	514,1292	3,787637	0	18	1937	658						Untertest3.avi	0	880	547	72	111	1860	547	250	0	Content		1865	547	18534433	761960500
18551	08:48:43.641	00:00:18.551	1113	1418,761	664,838	0,6466936	0,4784611	461,7792	3,414682	0	2251,085	688,043	0,4899214	0,5357984	514,0789	3,810964	0	18	1835	676						Untertest3.avi	0	880	547	72	111	1860	547	250	0	Content		1763	565	18551057	761977124
18568	08:48:43.658	00:00:18.567	1114	1613,79	636,0309	0,6391373	0,4779328	505,0878	3,741501	0	2325,749	679,5861	0,4898478	0,535907	513,9579	3,85576	0	18	1970	658						Untertest3.avi	0	880	547	72	111	1860	547	250	0	Content		1898	547	18567681	761993748
18584	08:48:43.674	00:00:18.584	1115	1596,523	641,6732	0,6390691	0,4778222	505,1259	3,76436	0	2282,508	686,8364	0,4897998	0,5359427	513,875	3,827197	0	18	1940	664						Untertest3.avi	0	880	547	72	111	1860	547	250	0	Content		1868	553	18584305	762010372
18601	08:48:43.691	00:00:18.601	1116	1591,374	632,8101	0,6390628	0,47765	504,8811	3,7676	0	2328,568	680,6123	0,4897892	0,5358755	513,7992	3,821986	0	18	1960	657						Untertest3.avi	0	880	547	72	111	1860	547	250	0	Content		1888	546	18601053	762027120
18618	08:48:43.708	00:00:18.617	1117	1304,109	661,0331	0,6597837	0,4773834	399,2426	3,008007	0	2271,893	635,1972	0,4892313	0,5352398	514,8243	3,836226	0	18	1788	648						Untertest3.avi	0	880	547	72	111	1860	547	250	0	Content		1716	537	18617677	762043744
18634	08:48:43.724	00:00:18.634	1118	1667,913	519,6987	0,6377507	0,4756592	505,7748	3,767427	0	2196,776	564,3707	0,4883674	0,534298	517,9307	3,802303	0	19	1932	542						Untertest3.avi	0	880	547	72	111	1657	363	117	0	Content		1860	431	18634305	762060372
18651	08:48:43.741	00:00:18.650	1119	1714,578	474,3453	0,6373749	0,4746142	502,9955	3,769149	0	-1024	-768	-1	-1	-1	-1	4	19	1715	474						Untertest3.avi	0	880	547	72	111	1657	363	117	0	Content		1643	363	18650924	762076991
18668	08:48:43.758	00:00:18.667	1120	1727,551	470,3296	0,6374029	0,4741925	501,9073	3,74896	0	-1024	-768	-1	-1	-1	-1	4	19	1728	470						Untertest3.avi	0	880	547	72	111	1657	363	117	0	Content		1656	359	18667673	762093740
18684	08:48:43.774	00:00:18.684	1121	1731,793	468,0724	0,637481	0,4741798	502,1518	3,776622	0	-1024	-768	-1	-1	-1	-1	4	19	1732	468						Untertest3.avi	0	880	547	72	111	1657	363	117	0	Content		1660	357	18684298	762110365
18701	08:48:43.791	00:00:18.700	1122	1305,281	624,3932	0,5985119	0,4742533	384,7766	2,863404	0	-1024	-768	-1	-1	-1	-1	4	19	1305	624						Untertest3.avi	0	880	547	72	111	1657	363	117	0	Content		1233	513	18700922	762126989
18718	08:48:43.808	00:00:18.717	1123	1729,539	475,3173	0,6376101	0,4741835	501,6792	3,816859	0	-1024	-768	-1	-1	-1	-1	4	19	1730	475						Untertest3.avi	0	880	547	72	111	1657	363	117	0	Content		1658	364	18717559	762143626
18734	08:48:43.824	00:00:18.734	1124	1751,629	470,0794	0,6375993	0,4742718	501,3567	3,770842	0	-1024	-768	-1	-1	-1	-1	4	19	1752	470						Untertest3.avi	0	880	547	72	111	1657	363	117	0	Content		1680	359	18734296	762160363
18751	08:48:43.841	00:00:18.750	1125	1447,868	561,9761	0,652609	0,4748664	427,35	3,230973	0	-1024	-768	-1	-1	-1	-1	4	20	1448	562						Untertest3.avi	0	880	547	72	111	1391	451	167	0	Content		1376	451	18750920	762176987
18768	08:48:43.858	00:00:18.767	1126	-1024	-768	-1	-1	-1	-1	4	-1024	-768	-1	-1	-1	-1	4	20	0	0						Untertest3.avi	0	880	547	72	111	1391	451	167	0	Content		-72	-111	18767559	762193626
18784	08:48:43.874	00:00:18.784	1127	1454,921	570,5342	0,6526313	0,4748436	427,2762	3,277699	0	-1024	-768	-1	-1	-1	-1	4	20	1455	571						Untertest3.avi	0	880	547	72	111	1391	451	167	0	Content		1383	460	18784292	762210359
18801	08:48:43.891	00:00:18.800	1128	1457,152	558,5092	0,6525719	0,4747679	427,6143	3,249917	0	-1024	-768	-1	-1	-1	-1	4	20	1457	559						Untertest3.avi	0	880	547	72	111	1391	451	167	0	Content		1385	448	18800914	762226981
18818	08:48:43.908	00:00:18.817	1129	1467,449	570,9012	0,6526231	0,4746269	427,2816	3,257104	0	-1024	-768	-1	-1	-1	-1	4	20	1467	571						Untertest3.avi	0	880	547	72	111	1391	451	167	0	Content		1395	460	18817556	762243623
18834	08:48:43.924	00:00:18.834	1130	1459,423	562,9833	0,6526152	0,4743031	427,1544	3,243708	0	-1024	-768	-1	-1	-1	-1	4	20	1459	563						Untertest3.avi	0	880	547	72	111	1391	451	167	0	Content		1387	452	18834168	762260235
18851	08:48:43.941	00:00:18.850	1131	1469,901	560,8555	0,652456	0,4741483	427,6192	3,292912	0	-1024	-768	-1	-1	-1	-1	4	20	1470	561						Untertest3.avi	0	880	547	72	111	1391	451	167	0	Content		1398	450	18850913	762276980
18868	08:48:43.958	00:00:18.867	1132	1458,911	565,3615	0,6520049	0,4740616	428,5847	3,295314	0	2199,547	482,8652	0,487459	0,5332803	516,1673	3,830329	0	20	1829	524						Untertest3.avi	0	880	547	72	111	1391	451	167	0	Content		1757	413	18867554	762293621
18884	08:48:43.974	00:00:18.884	1133	1531,034	608,317	0,6603001	0,4745983	389,5804	3,025447	0	-1024	-768	-1	-1	-1	-1	4	20	1531	608						Untertest3.avi	0	880	547	72	111	1391	451	167	0	Content		1459	497	18884163	762310230
18901	08:48:43.991	00:00:18.900	1134	1636,986	608,5874	0,5996076	0,4747686	394,1478	2,978672	0	-1024	-768	-1	-1	-1	-1	4	20	1637	609						Untertest3.avi	0	880	547	72	111	1391	451	167	0	Content		1565	498	18900788	762326855
18918	08:48:44.008	00:00:18.917	1135	-1024	-768	-1	-1	-1	-1	4	-1024	-768	-1	-1	-1	-1	4		0	0						Untertest3.avi	0	880	547	72	111				0	Content		-72	-111	18917547	762343614
18934	08:48:44.024	00:00:18.934	1136	-1024	-768	-1	-1	-1	-1	4	-1024	-768	-1	-1	-1	-1	4		0	0						Untertest3.avi	0	880	547	72	111				0	Content		-72	-111	18934162	762360229
18951	08:48:44.041	00:00:18.950	1137	-1024	-768	-1	-1	-1	-1	4	-1024	-768	-1	-1	-1	-1	4		0	0						Untertest3.avi	0	880	547	72	111				0	Content		-72	-111	18950785	762376852
18967	08:48:44.057	00:00:18.967	1138	-1024	-768	-1	-1	-1	-1	4	-1024	-768	-1	-1	-1	-1	4		0	0						Untertest3.avi	0	880	547	72	111				0	Content		-72	-111	18967408	762393475
18984	08:48:44.074	00:00:18.984	1139	-1024	-768	-1	-1	-1	-1	4	-1024	-768	-1	-1	-1	-1	4		0	0						Untertest3.avi	0	880	547	72	111				0	Content		-72	-111	18984156	762410223
19001	08:48:44.091	00:00:19.000	1140	-1024	-768	-1	-1	-1	-1	4	-1024	-768	-1	-1	-1	-1	4		0	0						Untertest3.avi	0	880	547	72	111				0	Content		-72	-111	19000777	762426844
19017	08:48:44.107	00:00:19.017	1141	-1024	-768	-1	-1	-1	-1	4	-1024	-768	-1	-1	-1	-1	4		0	0						Untertest3.avi	0	880	547	72	111				0	Content		-72	-111	19017406	762443473
19034	08:48:44.124	00:00:19.034	1142	-1024	-768	-1	-1	-1	-1	4	-1024	-768	-1	-1	-1	-1	4		0	0						Untertest3.avi	0	880	547	72	111				0	Content		-72	-111	19034024	762460091
19051	08:48:44.141	00:00:19.050	1143	-1024	-768	-1	-1	-1	-1	4	-1024	-768	-1	-1	-1	-1	4		0	0						Untertest3.avi	0	880	547	72	111				0	Content		-72	-111	19050772	762476839
19067	08:48:44.157	00:00:19.067	1144	-1024	-768	-1	-1	-1	-1	4	-1024	-768	-1	-1	-1	-1	4		0	0						Untertest3.avi	0	880	547	72	111				0	Content		-72	-111	19067396	762493463
19084	08:48:44.174	00:00:19.084	1145	-1024	-768	-1	-1	-1	-1	4	-1024	-768	-1	-1	-1	-1	4		0	0						Untertest3.avi	0	880	547	72	111				0	Content		-72	-111	19084020	762510087
19101	08:48:44.191	00:00:19.100	1146	-1024	-768	-1	-1	-1	-1	4	-1024	-768	-1	-1	-1	-1	4		0	0						Untertest3.avi	0	880	547	72	111				0	Content		-72	-111	19100643	762526710
19117	08:48:44.207	00:00:19.117	1147	-1024	-768	-1	-1	-1	-1	4	-1024	-768	-1	-1	-1	-1	4		0	0						Untertest3.avi	0	880	547	72	111				0	Content		-72	-111	19117392	762543459
19134	08:48:44.224	00:00:19.134	1148	-1024	-768	-1	-1	-1	-1	4	-1024	-768	-1	-1	-1	-1	4		0	0						Untertest3.avi	0	880	547	72	111				0	Content		-72	-111	19134018	762560085
19151	08:48:44.241	00:00:19.150	1149	-1024	-768	-1	-1	-1	-1	4	-1024	-768	-1	-1	-1	-1	4		0	0						Untertest3.avi	0	880	547	72	111				0	Content		-72	-111	19150641	762576708
19167	08:48:44.257	00:00:19.167	1150	-1024	-768	-1	-1	-1	-1	4	-1024	-768	-1	-1	-1	-1	4		0	0						Untertest3.avi	0	880	547	72	111				0	Content		-72	-111	19167263	762593330
19184	08:48:44.274	00:00:19.184	1151	-1024	-768	-1	-1	-1	-1	4	-1024	-768	-1	-1	-1	-1	4		0	0						Untertest3.avi	0	880	547	72	111				0	Content		-72	-111	19184012	762610079
19201	08:48:44.291	00:00:19.200	1152	-1024	-768	-1	-1	-1	-1	4	-1024	-768	-1	-1	-1	-1	4		0	0						Untertest3.avi	0	880	547	72	111				0	Content		-72	-111	19200637	762626704
19217	08:48:44.307	00:00:19.217	1153	-1024	-768	-1	-1	-1	-1	4	-1024	-768	-1	-1	-1	-1	4		0	0						Untertest3.avi	0	880	547	72	111				0	Content		-72	-111	19217261	762643328
19234	08:48:44.324	00:00:19.233	1154	-1024	-768	-1	-1	-1	-1	4	-1024	-768	-1	-1	-1	-1	4		0	0						Untertest3.avi	0	880	547	72	111				0	Content		-72	-111	19233885	762659952
19251	08:48:44.341	00:00:19.250	1155	-1024	-768	-1	-1	-1	-1	4	-1024	-768	-1	-1	-1	-1	4		0	0						Untertest3.avi	0	880	547	72	111				0	Content		-72	-111	19250632	762676699
19267	08:48:44.357	00:00:19.267	1156	-1024	-768	-1	-1	-1	-1	4	-1024	-768	-1	-1	-1	-1	4		0	0						Untertest3.avi	0	880	547	72	111				0	Content		-72	-111	19267256	762693323
19284	08:48:44.374	00:00:19.283	1157	-1024	-768	-1	-1	-1	-1	4	-1024	-768	-1	-1	-1	-1	4		0	0						Untertest3.avi	0	880	547	72	111				0	Content		-72	-111	19283878	762709945
19301	08:48:44.391	00:00:19.300	1158	-1024	-768	-1	-1	-1	-1	4	-1024	-768	-1	-1	-1	-1	4		0	0						Untertest3.avi	0	880	547	72	111				0	Content		-72	-111	19300507	762726574
19317	08:48:44.407	00:00:19.317	1159	-1024	-768	-1	-1	-1	-1	4	-1024	-768	-1	-1	-1	-1	4		0	0						Untertest3.avi	0	880	547	72	111				0	Content		-72	-111	19317250	762743317
19334	08:48:44.424	00:00:19.333	1160	-1024	-768	-1	-1	-1	-1	4	-1024	-768	-1	-1	-1	-1	4		0	0						Untertest3.avi	0	880	547	72	111				0	Content		-72	-111	19333873	762759940
19350	08:48:44.440	00:00:19.350	1161	-1024	-768	-1	-1	-1	-1	4	-1024	-768	-1	-1	-1	-1	4		0	0						Untertest3.avi	0	880	547	72	111				0	Content		-72	-111	19350499	762776566
19367	08:48:44.457	00:00:19.367	1162	-1024	-768	-1	-1	-1	-1	4	-1024	-768	-1	-1	-1	-1	4		0	0						Untertest3.avi	0	880	547	72	111				0	Content		-72	-111	19367120	762793187
19384	08:48:44.474	00:00:19.383	1163	-1024	-768	-1	-1	-1	-1	4	-1024	-768	-1	-1	-1	-1	4		0	0						Untertest3.avi	0	880	547	72	111				0	Content		-72	-111	19383870	762809937
19400	08:48:44.490	00:00:19.400	1164	-1024	-768	-1	-1	-1	-1	4	-1024	-768	-1	-1	-1	-1	4		0	0						Untertest3.avi	0	880	547	72	111				0	Content		-72	-111	19400493	762826560
19417	08:48:44.507	00:00:19.417	1165	-1024	-768	-1	-1	-1	-1	4	-1024	-768	-1	-1	-1	-1	4		0	0						Untertest3.avi	0	880	547	72	111				0	Content		-72	-111	19417116	762843183
19434	08:48:44.524	00:00:19.433	1166	-1024	-768	-1	-1	-1	-1	4	-1024	-768	-1	-1	-1	-1	4		0	0						Untertest3.avi	0	880	547	72	111				0	Content		-72	-111	19433737	762859804
19452	08:48:44.542	00:00:19.452	1167	-1024	-768	-1	-1	-1	-1	4	-1024	-768	-1	-1	-1	-1	4		0	0						Untertest3.avi	0	880	547	72	111				0	Content		-72	-111	19452306	762878373
19467	08:48:44.557	00:00:19.467	1168	-1024	-768	-1	-1	-1	-1	4	-1024	-768	-1	-1	-1	-1	4		0	0						Untertest3.avi	0	880	547	72	111				0	Content		-72	-111	19467110	762893177
19484	08:48:44.574	00:00:19.483	1169	-1024	-768	-1	-1	-1	-1	4	-1024	-768	-1	-1	-1	-1	4		0	0						Untertest3.avi	0	880	547	72	111				0	Content		-72	-111	19483859	762909926
19500	08:48:44.590	00:00:19.500	1170	-1024	-768	-1	-1	-1	-1	4	-1024	-768	-1	-1	-1	-1	4		0	0						Untertest3.avi	0	880	547	72	111				0	Content		-72	-111	19500480	762926547
19517	08:48:44.607	00:00:19.517	1171	-1024	-768	-1	-1	-1	-1	4	-1024	-768	-1	-1	-1	-1	4		0	0						Untertest3.avi	0	880	547	72	111				0	Content		-72	-111	19517103	762943170
19534	08:48:44.624	00:00:19.533	1172	-1024	-768	-1	-1	-1	-1	4	-1024	-768	-1	-1	-1	-1	4		0	0						Untertest3.avi	0	880	547	72	111				0	Content		-72	-111	19533722	762959789
19550	08:48:44.640	00:00:19.550	1173	-1024	-768	-1	-1	-1	-1	4	-1024	-768	-1	-1	-1	-1	4		0	0						Untertest3.avi	0	880	547	72	111				0	Content		-72	-111	19550347	762976414
19568	08:48:44.658	00:00:19.567	1174	-1024	-768	-1	-1	-1	-1	4	-1024	-768	-1	-1	-1	-1	4		0	0						Untertest3.avi	0	880	547	72	111				0	Content		-72	-111	19567539	762993606
19585	08:48:44.675	00:00:19.584	1175	-1024	-768	-1	-1	-1	-1	4	-1024	-768	-1	-1	-1	-1	4		0	0						Untertest3.avi	0	880	547	72	111				0	Content		-72	-111	19584913	763010980
19602	08:48:44.692	00:00:19.602	1176	-1024	-768	-1	-1	-1	-1	4	-1024	-768	-1	-1	-1	-1	4		0	0						Untertest3.avi	0	880	547	72	111				0	Content		-72	-111	19602158	763028225
19617	08:48:44.707	00:00:19.617	1177	-1024	-768	-1	-1	-1	-1	4	-1024	-768	-1	-1	-1	-1	4		0	0						Untertest3.avi	0	880	547	72	111				0	Content		-72	-111	19617089	763043156
19634	08:48:44.724	00:00:19.633	1178	-1024	-768	-1	-1	-1	-1	4	-1024	-768	-1	-1	-1	-1	4		0	0						Untertest3.avi	0	880	547	72	111				0	Content		-72	-111	19633712	763059779
19650	08:48:44.740	00:00:19.650	1179	-1024	-768	-1	-1	-1	-1	4	-1024	-768	-1	-1	-1	-1	4		0	0						Untertest3.avi	0	880	547	72	111				0	Content		-72	-111	19650333	763076400
19667	08:48:44.757	00:00:19.666	1180	-1024	-768	-1	-1	-1	-1	4	-1024	-768	-1	-1	-1	-1	4		0	0						Untertest3.avi	0	880	547	72	111				0	Content		-72	-111	19666961	763093028
19684	08:48:44.774	00:00:19.683	1181	-1024	-768	-1	-1	-1	-1	4	-1024	-768	-1	-1	-1	-1	4		0	0						Untertest3.avi	0	880	547	72	111				0	Content		-72	-111	19683704	763109771
19700	08:48:44.790	00:00:19.700	1182	-1024	-768	-1	-1	-1	-1	4	-1024	-768	-1	-1	-1	-1	4		0	0						Untertest3.avi	0	880	547	72	111				0	Content		-72	-111	19700329	763126396
19717	08:48:44.807	00:00:19.717	1183	-1024	-768	-1	-1	-1	-1	4	-1024	-768	-1	-1	-1	-1	4		0	0						Untertest3.avi	0	880	547	72	111				0	Content		-72	-111	19717407	763143474
19735	08:48:44.825	00:00:19.734	1184	-1024	-768	-1	-1	-1	-1	4	-1024	-768	-1	-1	-1	-1	4		0	0						Untertest3.avi	0	880	547	72	111				0	Content		-72	-111	19734767	763160834
19752	08:48:44.842	00:00:19.752	1185	-1024	-768	-1	-1	-1	-1	4	-1024	-768	-1	-1	-1	-1	4		0	0						Untertest3.avi	0	880	547	72	111				0	Content		-72	-111	19752015	763178082
19767	08:48:44.857	00:00:19.766	1186	-1024	-768	-1	-1	-1	-1	4	-1024	-768	-1	-1	-1	-1	4		0	0						Untertest3.avi	0	880	547	72	111				0	Content		-72	-111	19766943	763193010
19784	08:48:44.874	00:00:19.783	1187	-1024	-768	-1	-1	-1	-1	4	-1024	-768	-1	-1	-1	-1	4		0	0						Untertest3.avi	0	880	547	72	111				0	Content		-72	-111	19783566	763209633
19800	08:48:44.890	00:00:19.800	1188	-1024	-768	-1	-1	-1	-1	4	-1024	-768	-1	-1	-1	-1	4		0	0						Untertest3.avi	0	880	547	72	111				0	Content		-72	-111	19800315	763226382
19817	08:48:44.907	00:00:19.816	1189	-1024	-768	-1	-1	-1	-1	4	-1024	-768	-1	-1	-1	-1	4		0	0						Untertest3.avi	0	880	547	72	111				0	Content		-72	-111	19816937	763243004
19834	08:48:44.924	00:00:19.833	1190	-1024	-768	-1	-1	-1	-1	4	-1024	-768	-1	-1	-1	-1	4		0	0						Untertest3.avi	0	880	547	72	111				0	Content		-72	-111	19833559	763259626
19850	08:48:44.940	00:00:19.850	1191	-1024	-768	-1	-1	-1	-1	4	-1024	-768	-1	-1	-1	-1	4		0	0						Untertest3.avi	0	880	547	72	111				0	Content		-72	-111	19850182	763276249
19867	08:48:44.957	00:00:19.867	1192	-1024	-768	-1	-1	-1	-1	4	-1024	-768	-1	-1	-1	-1	4		0	0						Untertest3.avi	0	880	547	72	111				0	Content		-72	-111	19867383	763293450
19885	08:48:44.975	00:00:19.884	1193	-1024	-768	-1	-1	-1	-1	4	-1024	-768	-1	-1	-1	-1	4		0	0						Untertest3.avi	0	880	547	72	111				0	Content		-72	-111	19884746	763310813
19902	08:48:44.992	00:00:19.901	1194	-1024	-768	-1	-1	-1	-1	4	-1024	-768	-1	-1	-1	-1	4		0	0						Untertest3.avi	0	880	547	72	111				0	Content		-72	-111	19901992	763328059
19917	08:48:45.007	00:00:19.916	1195	-1024	-768	-1	-1	-1	-1	4	-1024	-768	-1	-1	-1	-1	4		0	0						Untertest3.avi	0	880	547	72	111				0	Content		-72	-111	19916796	763342863
19934	08:48:45.024	00:00:19.933	1196	-1024	-768	-1	-1	-1	-1	4	-1024	-768	-1	-1	-1	-1	4		0	0						Untertest3.avi	0	880	547	72	111				0	Content		-72	-111	19933544	763359611
19950	08:48:45.040	00:00:19.950	1197	-1024	-768	-1	-1	-1	-1	4	-1024	-768	-1	-1	-1	-1	4		0	0						Untertest3.avi	0	880	547	72	111				0	Content		-72	-111	19950167	763376234
19967	08:48:45.057	00:00:19.966	1198	-1024	-768	-1	-1	-1	-1	4	-1024	-768	-1	-1	-1	-1	4		0	0						Untertest3.avi	0	880	547	72	111				0	Content		-72	-111	19966790	763392857
19983	08:48:45.073	00:00:19.983	1199	-1024	-768	-1	-1	-1	-1	4	-1024	-768	-1	-1	-1	-1	4		0	0						Untertest3.avi	0	880	547	72	111				0	Content		-72	-111	19983411	763409478
20000	08:48:45.090	00:00:20.000	1200	-1024	-768	-1	-1	-1	-1	4	-1024	-768	-1	-1	-1	-1	4		0	0						Untertest3.avi	0	880	547	72	111				0	Content		-72	-111	20000035	763426102
20017	08:48:45.107	00:00:20.017	1201	-1024	-768	-1	-1	-1	-1	4	-1024	-768	-1	-1	-1	-1	4		0	0						Untertest3.avi	0	880	547	72	111				0	Content		-72	-111	20017226	763443293
20035	08:48:45.125	00:00:20.034	1202	-1024	-768	-1	-1	-1	-1	4	-1024	-768	-1	-1	-1	-1	4		0	0						Untertest3.avi	0	880	547	72	111				0	Content		-72	-111	20034606	763460673
20052	08:48:45.142	00:00:20.051	1203	-1024	-768	-1	-1	-1	-1	4	-1024	-768	-1	-1	-1	-1	4		0	0						Untertest3.avi	0	880	547	72	111				0	Content		-72	-111	20051848	763477915
20067	08:48:45.157	00:00:20.066	1204	-1024	-768	-1	-1	-1	-1	4	-1024	-768	-1	-1	-1	-1	4		0	0						Untertest3.avi	0	880	547	72	111				0	Content		-72	-111	20066651	763492718
20083	08:48:45.173	00:00:20.083	1205	-1024	-768	-1	-1	-1	-1	4	-1024	-768	-1	-1	-1	-1	4		0	0						Untertest3.avi	0	880	547	72	111				0	Content		-72	-111	20083398	763509465
20100	08:48:45.190	00:00:20.100	1206	-1024	-768	-1	-1	-1	-1	4	-1024	-768	-1	-1	-1	-1	4		0	0						Untertest3.avi	0	880	547	72	111				0	Content		-72	-111	20100020	763526087
20117	08:48:45.207	00:00:20.116	1207	-1024	-768	-1	-1	-1	-1	4	-1024	-768	-1	-1	-1	-1	4		0	0						Untertest3.avi	0	880	547	72	111				0	Content		-72	-111	20116644	763542711
20133	08:48:45.223	00:00:20.133	1208	-1024	-768	-1	-1	-1	-1	4	-1024	-768	-1	-1	-1	-1	4		0	0						Untertest3.avi	0	880	547	72	111				0	Content		-72	-111	20133264	763559331
20150	08:48:45.240	00:00:20.150	1209	-1024	-768	-1	-1	-1	-1	4	-1024	-768	-1	-1	-1	-1	4		0	0						Untertest3.avi	0	880	547	72	111				0	Content		-72	-111	20150013	763576080
20167	08:48:45.257	00:00:20.167	1210	-1024	-768	-1	-1	-1	-1	4	-1024	-768	-1	-1	-1	-1	4		0	0						Untertest3.avi	0	880	547	72	111				0	Content		-72	-111	20167080	763593147
20184	08:48:45.274	00:00:20.184	1211	-1024	-768	-1	-1	-1	-1	4	-1024	-768	-1	-1	-1	-1	4		0	0						Untertest3.avi	0	880	547	72	111				0	Content		-72	-111	20184454	763610521
20202	08:48:45.292	00:00:20.201	1212	-1024	-768	-1	-1	-1	-1	4	-1024	-768	-1	-1	-1	-1	4		0	0						Untertest3.avi	0	880	547	72	111				0	Content		-72	-111	20201703	763627770
20217	08:48:45.307	00:00:20.216	1213	-1024	-768	-1	-1	-1	-1	4	-1024	-768	-1	-1	-1	-1	4		0	0						Untertest3.avi	0	880	547	72	111				0	Content		-72	-111	20216635	763642702
20233	08:48:45.323	00:00:20.233	1214	-1024	-768	-1	-1	-1	-1	4	-1024	-768	-1	-1	-1	-1	4		0	0						Untertest3.avi	0	880	547	72	111				0	Content		-72	-111	20233256	763659323
20250	08:48:45.340	00:00:20.250	1215	-1024	-768	-1	-1	-1	-1	4	-1024	-768	-1	-1	-1	-1	4		0	0						Untertest3.avi	0	880	547	72	111				0	Content		-72	-111	20250005	763676072
20267	08:48:45.357	00:00:20.266	1216	-1024	-768	-1	-1	-1	-1	4	-1024	-768	-1	-1	-1	-1	4		0	0						Untertest3.avi	0	880	547	72	111				0	Content		-72	-111	20266625	763692692
20283	08:48:45.373	00:00:20.283	1217	-1024	-768	-1	-1	-1	-1	4	-1024	-768	-1	-1	-1	-1	4		0	0						Untertest3.avi	0	880	547	72	111				0	Content		-72	-111	20283246	763709313
20300	08:48:45.390	00:00:20.299	1218	-1024	-768	-1	-1	-1	-1	4	-1024	-768	-1	-1	-1	-1	4		0	0						Untertest3.avi	0	880	547	72	111				0	Content		-72	-111	20299869	763725936
20317	08:48:45.407	00:00:20.317	1219	-1024	-768	-1	-1	-1	-1	4	-1024	-768	-1	-1	-1	-1	4		0	0						Untertest3.avi	0	880	547	72	111				0	Content		-72	-111	20317062	763743129
20334	08:48:45.424	00:00:20.334	1220	-1024	-768	-1	-1	-1	-1	4	-1024	-768	-1	-1	-1	-1	4		0	0						Untertest3.avi	0	880	547	72	111				0	Content		-72	-111	20334308	763760375
20352	08:48:45.442	00:00:20.351	1221	-1024	-768	-1	-1	-1	-1	4	-1024	-768	-1	-1	-1	-1	4		0	0						Untertest3.avi	0	880	547	72	111				0	Content		-72	-111	20351552	763777619
20366	08:48:45.456	00:00:20.366	1222	-1024	-768	-1	-1	-1	-1	4	-1024	-768	-1	-1	-1	-1	4		0	0						Untertest3.avi	0	880	547	72	111				0	Content		-72	-111	20366483	763792550
20383	08:48:45.473	00:00:20.383	1223	-1024	-768	-1	-1	-1	-1	4	-1024	-768	-1	-1	-1	-1	4		0	0						Untertest3.avi	0	880	547	72	111				0	Content		-72	-111	20383107	763809174
20400	08:48:45.490	00:00:20.399	1224	-1024	-768	-1	-1	-1	-1	4	-1024	-768	-1	-1	-1	-1	4		0	0						Untertest3.avi	0	880	547	72	111				0	Content		-72	-111	20399857	763825924
20416	08:48:45.506	00:00:20.416	1225	-1024	-768	-1	-1	-1	-1	4	-1024	-768	-1	-1	-1	-1	4		0	0						Untertest3.avi	0	880	547	72	111				0	Content		-72	-111	20416478	763842545
20433	08:48:45.523	00:00:20.433	1226	-1024	-768	-1	-1	-1	-1	4	-1024	-768	-1	-1	-1	-1	4		0	0						Untertest3.avi	0	880	547	72	111				0	Content		-72	-111	20433104	763859171
20450	08:48:45.540	00:00:20.449	1227	-1024	-768	-1	-1	-1	-1	4	-1024	-768	-1	-1	-1	-1	4		0	0						Untertest3.avi	0	880	547	72	111				0	Content		-72	-111	20449726	763875793
20467	08:48:45.557	00:00:20.466	1228	-1024	-768	-1	-1	-1	-1	4	-1024	-768	-1	-1	-1	-1	4		0	0						Untertest3.avi	0	880	547	72	111				0	Content		-72	-111	20466918	763892985
20484	08:48:45.574	00:00:20.484	1229	-1024	-768	-1	-1	-1	-1	4	-1024	-768	-1	-1	-1	-1	4		0	0						Untertest3.avi	0	880	547	72	111				0	Content		-72	-111	20484292	763910359
20502	08:48:45.592	00:00:20.501	1230	-1024	-768	-1	-1	-1	-1	4	-1024	-768	-1	-1	-1	-1	4		0	0						Untertest3.avi	0	880	547	72	111				0	Content		-72	-111	20501538	763927605
20516	08:48:45.606	00:00:20.516	1231	-1024	-768	-1	-1	-1	-1	4	-1024	-768	-1	-1	-1	-1	4		0	0						Untertest3.avi	0	880	547	72	111				0	Content		-72	-111	20516338	763942405
20533	08:48:45.623	00:00:20.533	1232	-1024	-768	-1	-1	-1	-1	4	-1024	-768	-1	-1	-1	-1	4		0	0						Untertest3.avi	0	880	547	72	111				0	Content		-72	-111	20533089	763959156
20550	08:48:45.640	00:00:20.549	1233	-1024	-768	-1	-1	-1	-1	4	-1024	-768	-1	-1	-1	-1	4		0	0						Untertest3.avi	0	880	547	72	111				0	Content		-72	-111	20549713	763975780
20566	08:48:45.656	00:00:20.566	1234	-1024	-768	-1	-1	-1	-1	4	-1024	-768	-1	-1	-1	-1	4		0	0						Untertest3.avi	0	880	547	72	111				0	Content		-72	-111	20566333	763992400
20583	08:48:45.673	00:00:20.582	1235	-1024	-768	-1	-1	-1	-1	4	-1024	-768	-1	-1	-1	-1	4		0	0						Untertest3.avi	0	880	547	72	111				0	Content		-72	-111	20582957	764009024
20600	08:48:45.690	00:00:20.599	1236	-1024	-768	-1	-1	-1	-1	4	-1024	-768	-1	-1	-1	-1	4		0	0						Untertest3.avi	0	880	547	72	111				0	Content		-72	-111	20599581	764025648
20617	08:48:45.707	00:00:20.616	1237	-1024	-768	-1	-1	-1	-1	4	-1024	-768	-1	-1	-1	-1	4		0	0						Untertest3.avi	0	880	547	72	111				0	Content		-72	-111	20616776	764042843
20634	08:48:45.724	00:00:20.634	1238	-1024	-768	-1	-1	-1	-1	4	-1024	-768	-1	-1	-1	-1	4		0	0						Untertest3.avi	0	880	547	72	111				0	Content		-72	-111	20634148	764060215
20651	08:48:45.741	00:00:20.651	1239	-1024	-768	-1	-1	-1	-1	4	-1024	-768	-1	-1	-1	-1	4		0	0						Untertest3.avi	0	880	547	72	111				0	Content		-72	-111	20651394	764077461
20666	08:48:45.756	00:00:20.666	1240	-1024	-768	-1	-1	-1	-1	4	-1024	-768	-1	-1	-1	-1	4		0	0						Untertest3.avi	0	880	547	72	111				0	Content		-72	-111	20666324	764092391
20683	08:48:45.773	00:00:20.682	1241	-1024	-768	-1	-1	-1	-1	4	-1024	-768	-1	-1	-1	-1	4		0	0						Untertest3.avi	0	880	547	72	111				0	Content		-72	-111	20682947	764109014
20700	08:48:45.790	00:00:20.699	1242	-1024	-768	-1	-1	-1	-1	4	-1024	-768	-1	-1	-1	-1	4		0	0						Untertest3.avi	0	880	547	72	111				0	Content		-72	-111	20699693	764125760
20716	08:48:45.806	00:00:20.716	1243	-1024	-768	-1	-1	-1	-1	4	-1024	-768	-1	-1	-1	-1	4		0	0						Untertest3.avi	0	880	547	72	111				0	Content		-72	-111	20716317	764142384
20733	08:48:45.823	00:00:20.732	1244	-1024	-768	-1	-1	-1	-1	4	-1024	-768	-1	-1	-1	-1	4		0	0						Untertest3.avi	0	880	547	72	111				0	Content		-72	-111	20732940	764159007
20750	08:48:45.840	00:00:20.749	1245	-1024	-768	-1	-1	-1	-1	4	-1024	-768	-1	-1	-1	-1	4		0	0						Untertest3.avi	0	880	547	72	111				0	Content		-72	-111	20749562	764175629
20767	08:48:45.857	00:00:20.766	1246	-1024	-768	-1	-1	-1	-1	4	-1024	-768	-1	-1	-1	-1	4		0	0						Untertest3.avi	0	880	547	72	111				0	Content		-72	-111	20766629	764192696
20784	08:48:45.874	00:00:20.784	1247	-1024	-768	-1	-1	-1	-1	4	-1024	-768	-1	-1	-1	-1	4		0	0						Untertest3.avi	0	880	547	72	111				0	Content		-72	-111	20784003	764210070
20801	08:48:45.891	00:00:20.801	1248	-1024	-768	-1	-1	-1	-1	4	-1024	-768	-1	-1	-1	-1	4		0	0						Untertest3.avi	0	880	547	72	111				0	Content		-72	-111	20801377	764227444
20816	08:48:45.906	00:00:20.816	1249	-1024	-768	-1	-1	-1	-1	4	-1024	-768	-1	-1	-1	-1	4		0	0						Untertest3.avi	0	880	547	72	111				0	Content		-72	-111	20816191	764242258
20833	08:48:45.923	00:00:20.832	1250	-1024	-768	-1	-1	-1	-1	4	-1024	-768	-1	-1	-1	-1	4		0	0						Untertest3.avi	0	880	547	72	111				0	Content		-72	-111	20832803	764258870
20850	08:48:45.940	00:00:20.849	1251	-1024	-768	-1	-1	-1	-1	4	-1024	-768	-1	-1	-1	-1	4		0	0						Untertest3.avi	0	880	547	72	111				0	Content		-72	-111	20849552	764275619
20866	08:48:45.956	00:00:20.866	1252	-1024	-768	-1	-1	-1	-1	4	-1024	-768	-1	-1	-1	-1	4		0	0						Untertest3.avi	0	880	547	72	111				0	Content		-72	-111	20866184	764292251
20883	08:48:45.973	00:00:20.882	1253	-1024	-768	-1	-1	-1	-1	4	-1024	-768	-1	-1	-1	-1	4		0	0						Untertest3.avi	0	880	547	72	111				0	Content		-72	-111	20882795	764308862
20899	08:48:45.989	00:00:20.899	1254	-1024	-768	-1	-1	-1	-1	4	-1024	-768	-1	-1	-1	-1	4		0	0						Untertest3.avi	0	880	547	72	111				0	Content		-72	-111	20899419	764325486
20917	08:48:46.007	00:00:20.916	1255	-1024	-768	-1	-1	-1	-1	4	-1024	-768	-1	-1	-1	-1	4		0	0						Untertest3.avi	0	880	547	72	111				0	Content		-72	-111	20916612	764342679
20934	08:48:46.024	00:00:20.933	1256	-1024	-768	-1	-1	-1	-1	4	-1024	-768	-1	-1	-1	-1	4		0	0						Untertest3.avi	0	880	547	72	111				0	Content		-72	-111	20933984	764360051
20951	08:48:46.041	00:00:20.951	1257	-1024	-768	-1	-1	-1	-1	4	-1024	-768	-1	-1	-1	-1	4		0	0						Untertest3.avi	0	880	547	72	111				0	Content		-72	-111	20951230	764377297
20966	08:48:46.056	00:00:20.966	1258	-1024	-768	-1	-1	-1	-1	4	-1024	-768	-1	-1	-1	-1	4		0	0						Untertest3.avi	0	880	547	72	111				0	Content		-72	-111	20966034	764392101
20983	08:48:46.073	00:00:20.982	1259	-1024	-768	-1	-1	-1	-1	4	-1024	-768	-1	-1	-1	-1	4		0	0						Untertest3.avi	0	880	547	72	111				0	Content		-72	-111	20982782	764408849
20999	08:48:46.089	00:00:20.999	1260	-1024	-768	-1	-1	-1	-1	4	-1024	-768	-1	-1	-1	-1	4		0	0						Untertest3.avi	0	880	547	72	111				0	Content		-72	-111	20999403	764425470
21016	08:48:46.106	00:00:21.016	1261	-1024	-768	-1	-1	-1	-1	4	-1024	-768	-1	-1	-1	-1	4		0	0						Untertest3.avi	0	880	547	72	111				0	Content		-72	-111	21016024	764442091
21033	08:48:46.123	00:00:21.032	1262	-1024	-768	-1	-1	-1	-1	4	-1024	-768	-1	-1	-1	-1	4		0	0						Untertest3.avi	0	880	547	72	111				0	Content		-72	-111	21032649	764458716
21049	08:48:46.139	00:00:21.049	1263	-1024	-768	-1	-1	-1	-1	4	-1024	-768	-1	-1	-1	-1	4		0	0						Untertest3.avi	0	880	547	72	111				0	Content		-72	-111	21049271	764475338
21066	08:48:46.156	00:00:21.066	1264	-1024	-768	-1	-1	-1	-1	4	-1024	-768	-1	-1	-1	-1	4		0	0						Untertest3.avi	0	880	547	72	111				0	Content		-72	-111	21066464	764492531
21084	08:48:46.174	00:00:21.083	1265	-1024	-768	-1	-1	-1	-1	4	-1024	-768	-1	-1	-1	-1	4		0	0						Untertest3.avi	0	880	547	72	111				0	Content		-72	-111	21083837	764509904
21101	08:48:46.191	00:00:21.101	1266	-1024	-768	-1	-1	-1	-1	4	-1024	-768	-1	-1	-1	-1	4		0	0						Untertest3.avi	0	880	547	72	111				0	Content		-72	-111	21101085	764527152
21116	08:48:46.206	00:00:21.116	1267	-1024	-768	-1	-1	-1	-1	4	-1024	-768	-1	-1	-1	-1	4		0	0						Untertest3.avi	0	880	547	72	111				0	Content		-72	-111	21116011	764542078
21133	08:48:46.223	00:00:21.132	1268	-1024	-768	-1	-1	-1	-1	4	-1024	-768	-1	-1	-1	-1	4		0	0						Untertest3.avi	0	880	547	72	111				0	Content		-72	-111	21132633	764558700
21149	08:48:46.239	00:00:21.149	1269	-1024	-768	-1	-1	-1	-1	4	-1024	-768	-1	-1	-1	-1	4		0	0						Untertest3.avi	0	880	547	72	111				0	Content		-72	-111	21149382	764575449
21166	08:48:46.256	00:00:21.165	1270	-1024	-768	-1	-1	-1	-1	4	-1024	-768	-1	-1	-1	-1	4		0	0						Untertest3.avi	0	880	547	72	111				0	Content		-72	-111	21165976	764592043
21183	08:48:46.273	00:00:21.182	1271	-1024	-768	-1	-1	-1	-1	4	-1024	-768	-1	-1	-1	-1	4		0	0						Untertest3.avi	0	880	547	72	111				0	Content		-72	-111	21182583	764608650
21199	08:48:46.289	00:00:21.199	1272	-1024	-768	-1	-1	-1	-1	4	-1024	-768	-1	-1	-1	-1	4		0	0						Untertest3.avi	0	880	547	72	111				0	Content		-72	-111	21199250	764625317
21216	08:48:46.306	00:00:21.215	1273	-1024	-768	-1	-1	-1	-1	4	-1024	-768	-1	-1	-1	-1	4		0	0						Untertest3.avi	0	880	547	72	111				0	Content		-72	-111	21215917	764641984
21233	08:48:46.323	00:00:21.232	1274	-1024	-768	-1	-1	-1	-1	4	-1024	-768	-1	-1	-1	-1	4		0	0						Untertest3.avi	0	880	547	72	111				0	Content		-72	-111	21232750	764658817
21249	08:48:46.339	00:00:21.249	1275	-1024	-768	-1	-1	-1	-1	4	-1024	-768	-1	-1	-1	-1	4		0	0						Untertest3.avi	0	880	547	72	111				0	Content		-72	-111	21249417	764675484
21266	08:48:46.356	00:00:21.266	1276	-1024	-768	-1	-1	-1	-1	4	-1024	-768	-1	-1	-1	-1	4		0	0						Untertest3.avi	0	880	547	72	111				0	Content		-72	-111	21266084	764692151
21283	08:48:46.373	00:00:21.283	1277	-1024	-768	-1	-1	-1	-1	4	-1024	-768	-1	-1	-1	-1	4		0	0						Untertest3.avi	0	880	547	72	111				0	Content		-72	-111	21283185	764709252
21300	08:48:46.390	00:00:21.299	1278	-1024	-768	-1	-1	-1	-1	4	-1024	-768	-1	-1	-1	-1	4		0	0						Untertest3.avi	0	880	547	72	111				0	Content		-72	-111	21299853	764725920
21317	08:48:46.407	00:00:21.316	1279	-1024	-768	-1	-1	-1	-1	4	-1024	-768	-1	-1	-1	-1	4		0	0						Untertest3.avi	0	880	547	72	111				0	Content		-72	-111	21316874	764742941
21334	08:48:46.424	00:00:21.333	1280	-1024	-768	-1	-1	-1	-1	4	-1024	-768	-1	-1	-1	-1	4		0	0						Untertest3.avi	0	880	547	72	111				0	Content		-72	-111	21333541	764759608
21350	08:48:46.440	00:00:21.350	1281	-1024	-768	-1	-1	-1	-1	4	-1024	-768	-1	-1	-1	-1	4		0	0						Untertest3.avi	0	880	547	72	111				0	Content		-72	-111	21350208	764776275
21366	08:48:46.456	00:00:21.366	1282	-1024	-768	-1	-1	-1	-1	4	-1024	-768	-1	-1	-1	-1	4		0	0						Untertest3.avi	0	880	547	72	111				0	Content		-72	-111	21366308	764792375
21383	08:48:46.473	00:00:21.382	1283	-1024	-768	-1	-1	-1	-1	4	-1024	-768	-1	-1	-1	-1	4		0	0						Untertest3.avi	0	880	547	72	111				0	Content		-72	-111	21382975	764809042
21399	08:48:46.489	00:00:21.399	1284	-1024	-768	-1	-1	-1	-1	4	-1024	-768	-1	-1	-1	-1	4		0	0						Untertest3.avi	0	880	547	72	111				0	Content		-72	-111	21399453	764825520
21416	08:48:46.506	00:00:21.416	1285	-1024	-768	-1	-1	-1	-1	4	-1024	-768	-1	-1	-1	-1	4		0	0						Untertest3.avi	0	880	547	72	111				0	Content		-72	-111	21416120	764842187
21433	08:48:46.523	00:00:21.432	1286	-1024	-768	-1	-1	-1	-1	4	-1024	-768	-1	-1	-1	-1	4		0	0						Untertest3.avi	0	880	547	72	111				0	Content		-72	-111	21432787	764858854
21449	08:48:46.539	00:00:21.449	1287	-1024	-768	-1	-1	-1	-1	4	-1024	-768	-1	-1	-1	-1	4		0	0						Untertest3.avi	0	880	547	72	111				0	Content		-72	-111	21449220	764875287
21466	08:48:46.556	00:00:21.465	1288	-1024	-768	-1	-1	-1	-1	4	-1024	-768	-1	-1	-1	-1	4		0	0						Untertest3.avi	0	880	547	72	111				0	Content		-72	-111	21465888	764891955
21482	08:48:46.572	00:00:21.482	1289	-1024	-768	-1	-1	-1	-1	4	-1024	-768	-1	-1	-1	-1	4		0	0						Untertest3.avi	0	880	547	72	111				0	Content		-72	-111	21482400	764908467
21499	08:48:46.589	00:00:21.499	1290	-1024	-768	-1	-1	-1	-1	4	-1024	-768	-1	-1	-1	-1	4		0	0						Untertest3.avi	0	880	547	72	111				0	Content		-72	-111	21499077	764925144
21516	08:48:46.606	00:00:21.515	1291	-1024	-768	-1	-1	-1	-1	4	-1024	-768	-1	-1	-1	-1	4		0	0						Untertest3.avi	0	880	547	72	111				0	Content		-72	-111	21515680	764941747
21532	08:48:46.622	00:00:21.532	1292	-1024	-768	-1	-1	-1	-1	4	-1024	-768	-1	-1	-1	-1	4		0	0						Untertest3.avi	0	880	547	72	111				0	Content		-72	-111	21532347	764958414
21549	08:48:46.639	00:00:21.549	1293	-1024	-768	-1	-1	-1	-1	4	-1024	-768	-1	-1	-1	-1	4		0	0						Untertest3.avi	0	880	547	72	111				0	Content		-72	-111	21549244	764975311
21566	08:48:46.656	00:00:21.565	1294	-1024	-768	-1	-1	-1	-1	4	-1024	-768	-1	-1	-1	-1	4		0	0						Untertest3.avi	0	880	547	72	111				0	Content		-72	-111	21565911	764991978
21583	08:48:46.673	00:00:21.582	1295	-1024	-768	-1	-1	-1	-1	4	-1024	-768	-1	-1	-1	-1	4		0	0						Untertest3.avi	0	880	547	72	111				0	Content		-72	-111	21582863	765008930
21600	08:48:46.690	00:00:21.599	1296	-1024	-768	-1	-1	-1	-1	4	-1024	-768	-1	-1	-1	-1	4		0	0						Untertest3.avi	0	880	547	72	111				0	Content		-72	-111	21599530	765025597
21616	08:48:46.706	00:00:21.616	1297	-1024	-768	-1	-1	-1	-1	4	-1024	-768	-1	-1	-1	-1	4		0	0						Untertest3.avi	0	880	547	72	111				0	Content		-72	-111	21616198	765042265
21633	08:48:46.723	00:00:21.633	1298	-1024	-768	-1	-1	-1	-1	4	-1024	-768	-1	-1	-1	-1	4		0	0						Untertest3.avi	0	880	547	72	111				0	Content		-72	-111	21633480	765059547
21650	08:48:46.740	00:00:21.650	1299	-1024	-768	-1	-1	-1	-1	4	-1024	-768	-1	-1	-1	-1	4		0	0						Untertest3.avi	0	880	547	72	111				0	Content		-72	-111	21650147	765076214
21666	08:48:46.756	00:00:21.666	1300	-1024	-768	-1	-1	-1	-1	4	-1024	-768	-1	-1	-1	-1	4		0	0						Untertest3.avi	0	880	547	72	111				0	Content		-72	-111	21666398	765092465
21683	08:48:46.773	00:00:21.683	1301	-1024	-768	-1	-1	-1	-1	4	-1024	-768	-1	-1	-1	-1	4		0	0						Untertest3.avi	0	880	547	72	111				0	Content		-72	-111	21683065	765109132
21700	08:48:46.790	00:00:21.699	1302	-1024	-768	-1	-1	-1	-1	4	-1024	-768	-1	-1	-1	-1	4		0	0						Untertest3.avi	0	880	547	72	111				0	Content		-72	-111	21699732	765125799
21716	08:48:46.806	00:00:21.715	1303	-1024	-768	-1	-1	-1	-1	4	-1024	-768	-1	-1	-1	-1	4		0	0						Untertest3.avi	0	880	547	72	111				0	Content		-72	-111	21715952	765142019
21733	08:48:46.823	00:00:21.732	1304	-1024	-768	-1	-1	-1	-1	4	-1024	-768	-1	-1	-1	-1	4		0	0						Untertest3.avi	0	880	547	72	111				0	Content		-72	-111	21732619	765158686
21749	08:48:46.839	00:00:21.748	1305	-1024	-768	-1	-1	-1	-1	4	-1024	-768	-1	-1	-1	-1	4		0	0						Untertest3.avi	0	880	547	72	111				0	Content		-72	-111	21748879	765174946
21766	08:48:46.856	00:00:21.765	1306	-1024	-768	-1	-1	-1	-1	4	-1024	-768	-1	-1	-1	-1	4		0	0						Untertest3.avi	0	880	547	72	111				0	Content		-72	-111	21765503	765191570
21782	08:48:46.872	00:00:21.782	1307	-1024	-768	-1	-1	-1	-1	4	-1024	-768	-1	-1	-1	-1	4		0	0						Untertest3.avi	0	880	547	72	111				0	Content		-72	-111	21782126	765208193
21799	08:48:46.889	00:00:21.798	1308	-1024	-768	-1	-1	-1	-1	4	-1024	-768	-1	-1	-1	-1	4		0	0						Untertest3.avi	0	880	547	72	111				0	Content		-72	-111	21798793	765224860
21815	08:48:46.905	00:00:21.815	1309	-1024	-768	-1	-1	-1	-1	4	-1024	-768	-1	-1	-1	-1	4		0	0						Untertest3.avi	0	880	547	72	111				0	Content		-72	-111	21815460	765241527
21832	08:48:46.922	00:00:21.832	1310	-1024	-768	-1	-1	-1	-1	4	-1024	-768	-1	-1	-1	-1	4		0	0						Untertest3.avi	0	880	547	72	111				0	Content		-72	-111	21832096	765258163
21849	08:48:46.939	00:00:21.848	1311	-1024	-768	-1	-1	-1	-1	4	-1024	-768	-1	-1	-1	-1	4		0	0						Untertest3.avi	0	880	547	72	111				0	Content		-72	-111	21848763	765274830
21865	08:48:46.955	00:00:21.865	1312	-1024	-768	-1	-1	-1	-1	4	-1024	-768	-1	-1	-1	-1	4		0	0						Untertest3.avi	0	880	547	72	111				0	Content		-72	-111	21865430	765291497
21882	08:48:46.972	00:00:21.882	1313	-1024	-768	-1	-1	-1	-1	4	-1024	-768	-1	-1	-1	-1	4		0	0						Untertest3.avi	0	880	547	72	111				0	Content		-72	-111	21882283	765308350
21899	08:48:46.989	00:00:21.898	1314	-1024	-768	-1	-1	-1	-1	4	-1024	-768	-1	-1	-1	-1	4		0	0						Untertest3.avi	0	880	547	72	111				0	Content		-72	-111	21898950	765325017
21916	08:48:47.006	00:00:21.915	1315	-1024	-768	-1	-1	-1	-1	4	-1024	-768	-1	-1	-1	-1	4		0	0						Untertest3.avi	0	880	547	72	111				0	Content		-72	-111	21915618	765341685
21933	08:48:47.023	00:00:21.932	1316	-1024	-768	-1	-1	-1	-1	4	-1024	-768	-1	-1	-1	-1	4		0	0						Untertest3.avi	0	880	547	72	111				0	Content		-72	-111	21932740	765358807
21949	08:48:47.039	00:00:21.949	1317	-1024	-768	-1	-1	-1	-1	4	-1024	-768	-1	-1	-1	-1	4		0	0						Untertest3.avi	0	880	547	72	111				0	Content		-72	-111	21949407	765375474
21966	08:48:47.056	00:00:21.966	1318	-1024	-768	-1	-1	-1	-1	4	-1024	-768	-1	-1	-1	-1	4		0	0						Untertest3.avi	0	880	547	72	111				0	Content		-72	-111	21966432	765392499
21983	08:48:47.073	00:00:21.983	1319	-1024	-768	-1	-1	-1	-1	4	-1024	-768	-1	-1	-1	-1	4		0	0						Untertest3.avi	0	880	547	72	111				0	Content		-72	-111	21983099	765409166
22000	08:48:47.090	00:00:21.999	1320	-1024	-768	-1	-1	-1	-1	4	-1024	-768	-1	-1	-1	-1	4		0	0						Untertest3.avi	0	880	547	72	111				0	Content		-72	-111	21999766	765425833
22016	08:48:47.106	00:00:22.016	1321	-1024	-768	-1	-1	-1	-1	4	-1024	-768	-1	-1	-1	-1	4		0	0						Untertest3.avi	0	880	547	72	111				0	Content		-72	-111	22016046	765442113
22033	08:48:47.123	00:00:22.032	1322	-1024	-768	-1	-1	-1	-1	4	-1024	-768	-1	-1	-1	-1	4		0	0						Untertest3.avi	0	880	547	72	111				0	Content		-72	-111	22032713	765458780
22049	08:48:47.139	00:00:22.049	1323	-1024	-768	-1	-1	-1	-1	4	-1024	-768	-1	-1	-1	-1	4		0	0						Untertest3.avi	0	880	547	72	111				0	Content		-72	-111	22049380	765475447
22066	08:48:47.156	00:00:22.065	1324	-1024	-768	-1	-1	-1	-1	4	-1024	-768	-1	-1	-1	-1	4		0	0						Untertest3.avi	0	880	547	72	111				0	Content		-72	-111	22065790	765491857
22082	08:48:47.172	00:00:22.082	1325	-1024	-768	-1	-1	-1	-1	4	-1024	-768	-1	-1	-1	-1	4		0	0						Untertest3.avi	0	880	547	72	111				0	Content		-72	-111	22082458	765508525
22099	08:48:47.189	00:00:22.099	1326	-1024	-768	-1	-1	-1	-1	4	-1024	-768	-1	-1	-1	-1	4		0	0						Untertest3.avi	0	880	547	72	111				0	Content		-72	-111	22099125	765525192
22115	08:48:47.205	00:00:22.115	1327	-1024	-768	-1	-1	-1	-1	4	-1024	-768	-1	-1	-1	-1	4		0	0						Untertest3.avi	0	880	547	72	111				0	Content		-72	-111	22115487	765541554
22132	08:48:47.222	00:00:22.132	1328	-1024	-768	-1	-1	-1	-1	4	-1024	-768	-1	-1	-1	-1	4		0	0						Untertest3.avi	0	880	547	72	111				0	Content		-72	-111	22132154	765558221
22149	08:48:47.239	00:00:22.148	1329	-1024	-768	-1	-1	-1	-1	4	-1024	-768	-1	-1	-1	-1	4		0	0						Untertest3.avi	0	880	547	72	111				0	Content		-72	-111	22148596	765574663
22165	08:48:47.255	00:00:22.165	1330	-1024	-768	-1	-1	-1	-1	4	-1024	-768	-1	-1	-1	-1	4		0	0						Untertest3.avi	0	880	547	72	111				0	Content		-72	-111	22165269	765591336
22182	08:48:47.272	00:00:22.181	1331	-1024	-768	-1	-1	-1	-1	4	-1024	-768	-1	-1	-1	-1	4		0	0						Untertest3.avi	0	880	547	72	111				0	Content		-72	-111	22181870	765607937
22199	08:48:47.289	00:00:22.198	1332	-1024	-768	-1	-1	-1	-1	4	-1024	-768	-1	-1	-1	-1	4		0	0						Untertest3.avi	0	880	547	72	111				0	Content		-72	-111	22198537	765624604
22215	08:48:47.305	00:00:22.215	1333	-1024	-768	-1	-1	-1	-1	4	-1024	-768	-1	-1	-1	-1	4		0	0						Untertest3.avi	0	880	547	72	111				0	Content		-72	-111	22215438	765641505
22232	08:48:47.322	00:00:22.232	1334	-1024	-768	-1	-1	-1	-1	4	-1024	-768	-1	-1	-1	-1	4		0	0						Untertest3.avi	0	880	547	72	111				0	Content		-72	-111	22232106	765658173
22249	08:48:47.339	00:00:22.249	1335	-1024	-768	-1	-1	-1	-1	4	-1024	-768	-1	-1	-1	-1	4		0	0						Untertest3.avi	0	880	547	72	111				0	Content		-72	-111	22249103	765675170
22266	08:48:47.356	00:00:22.265	1336	-1024	-768	-1	-1	-1	-1	4	-1024	-768	-1	-1	-1	-1	4		0	0						Untertest3.avi	0	880	547	72	111				0	Content		-72	-111	22265770	765691837
22282	08:48:47.372	00:00:22.282	1337	-1024	-768	-1	-1	-1	-1	4	-1024	-768	-1	-1	-1	-1	4		0	0						Untertest3.avi	0	880	547	72	111				0	Content		-72	-111	22282437	765708504
22300	08:48:47.390	00:00:22.299	1338	-1024	-768	-1	-1	-1	-1	4	-1024	-768	-1	-1	-1	-1	4		0	0						Untertest3.avi	0	880	547	72	111				0	Content		-72	-111	22299697	765725764
22316	08:48:47.406	00:00:22.316	1339	-1024	-768	-1	-1	-1	-1	4	-1024	-768	-1	-1	-1	-1	4		0	0						Untertest3.avi	0	880	547	72	111				0	Content		-72	-111	22316364	765742431
22333	08:48:47.423	00:00:22.332	1340	-1024	-768	-1	-1	-1	-1	4	-1024	-768	-1	-1	-1	-1	4		0	0						Untertest3.avi	0	880	547	72	111				0	Content		-72	-111	22332608	765758675
22349	08:48:47.439	00:00:22.349	1341	-1024	-768	-1	-1	-1	-1	4	-1024	-768	-1	-1	-1	-1	4		0	0						Untertest3.avi	0	880	547	72	111				0	Content		-72	-111	22349275	765775342
22366	08:48:47.456	00:00:22.365	1342	-1024	-768	-1	-1	-1	-1	4	-1024	-768	-1	-1	-1	-1	4		0	0						Untertest3.avi	0	880	547	72	111				0	Content		-72	-111	22365942	765792009
22382	08:48:47.472	00:00:22.382	1343	-1024	-768	-1	-1	-1	-1	4	-1024	-768	-1	-1	-1	-1	4		0	0						Untertest3.avi	0	880	547	72	111				0	Content		-72	-111	22382136	765808203
22399	08:48:47.489	00:00:22.398	1344	-1024	-768	-1	-1	-1	-1	4	-1024	-768	-1	-1	-1	-1	4		0	0						Untertest3.avi	0	880	547	72	111				0	Content		-72	-111	22398803	765824870
22415	08:48:47.505	00:00:22.415	1345	-1024	-768	-1	-1	-1	-1	4	-1024	-768	-1	-1	-1	-1	4		0	0						Untertest3.avi	0	880	547	72	111				0	Content		-72	-111	22415352	765841419
22432	08:48:47.522	00:00:22.432	1346	-1024	-768	-1	-1	-1	-1	4	-1024	-768	-1	-1	-1	-1	4		0	0						Untertest3.avi	0	880	547	72	111				0	Content		-72	-111	22432019	765858086
22449	08:48:47.539	00:00:22.448	1347	-1024	-768	-1	-1	-1	-1	4	-1024	-768	-1	-1	-1	-1	4		0	0						Untertest3.avi	0	880	547	72	111				0	Content		-72	-111	22448686	765874753
22465	08:48:47.555	00:00:22.465	1348	-1024	-768	-1	-1	-1	-1	4	-1024	-768	-1	-1	-1	-1	4		0	0						Untertest3.avi	0	880	547	72	111				0	Content		-72	-111	22465250	765891317
22482	08:48:47.572	00:00:22.481	1349	-1024	-768	-1	-1	-1	-1	4	-1024	-768	-1	-1	-1	-1	4		0	0						Untertest3.avi	0	880	547	72	111				0	Content		-72	-111	22481917	765907984
22499	08:48:47.589	00:00:22.498	1350	-1024	-768	-1	-1	-1	-1	4	-1024	-768	-1	-1	-1	-1	4		0	0						Untertest3.avi	0	880	547	72	111				0	Content		-72	-111	22498584	765924651
22515	08:48:47.605	00:00:22.515	1351	-1024	-768	-1	-1	-1	-1	4	-1024	-768	-1	-1	-1	-1	4		0	0						Untertest3.avi	0	880	547	72	111				0	Content		-72	-111	22515163	765941230
22532	08:48:47.622	00:00:22.531	1352	-1024	-768	-1	-1	-1	-1	4	-1024	-768	-1	-1	-1	-1	4		0	0						Untertest3.avi	0	880	547	72	111				0	Content		-72	-111	22531830	765957897
22548	08:48:47.638	00:00:22.548	1353	-1024	-768	-1	-1	-1	-1	4	-1024	-768	-1	-1	-1	-1	4		0	0						Untertest3.avi	0	880	547	72	111				0	Content		-72	-111	22548498	765974565
22565	08:48:47.655	00:00:22.565	1354	-1024	-768	-1	-1	-1	-1	4	-1024	-768	-1	-1	-1	-1	4		0	0						Untertest3.avi	0	880	547	72	111				0	Content		-72	-111	22565032	765991099
22582	08:48:47.672	00:00:22.581	1355	-1024	-768	-1	-1	-1	-1	4	-1024	-768	-1	-1	-1	-1	4		0	0						Untertest3.avi	0	880	547	72	111				0	Content		-72	-111	22581699	766007766
22599	08:48:47.689	00:00:22.598	1356	-1024	-768	-1	-1	-1	-1	4	-1024	-768	-1	-1	-1	-1	4		0	0						Untertest3.avi	0	880	547	72	111				0	Content		-72	-111	22598530	766024597
22615	08:48:47.705	00:00:22.615	1357	-1024	-768	-1	-1	-1	-1	4	-1024	-768	-1	-1	-1	-1	4		0	0						Untertest3.avi	0	880	547	72	111				0	Content		-72	-111	22615197	766041264
22632	08:48:47.722	00:00:22.631	1358	-1024	-768	-1	-1	-1	-1	4	-1024	-768	-1	-1	-1	-1	4		0	0						Untertest3.avi	0	880	547	72	111				0	Content		-72	-111	22631864	766057931
22649	08:48:47.739	00:00:22.648	1359	-1024	-768	-1	-1	-1	-1	4	-1024	-768	-1	-1	-1	-1	4		0	0						Untertest3.avi	0	880	547	72	111				0	Content		-72	-111	22648963	766075030
22666	08:48:47.756	00:00:22.665	1360	-1024	-768	-1	-1	-1	-1	4	-1024	-768	-1	-1	-1	-1	4		0	0						Untertest3.avi	0	880	547	72	111				0	Content		-72	-111	22665630	766091697
22683	08:48:47.773	00:00:22.682	1361	-1024	-768	-1	-1	-1	-1	4	-1024	-768	-1	-1	-1	-1	4		0	0						Untertest3.avi	0	880	547	72	111				0	Content		-72	-111	22682649	766108716
22699	08:48:47.789	00:00:22.699	1362	-1024	-768	-1	-1	-1	-1	4	-1024	-768	-1	-1	-1	-1	4		0	0						Untertest3.avi	0	880	547	72	111				0	Content		-72	-111	22699316	766125383
22716	08:48:47.806	00:00:22.715	1363	-1024	-768	-1	-1	-1	-1	4	-1024	-768	-1	-1	-1	-1	4		0	0						Untertest3.avi	0	880	547	72	111				0	Content		-72	-111	22715983	766142050
22732	08:48:47.822	00:00:22.732	1364	-1024	-768	-1	-1	-1	-1	4	-1024	-768	-1	-1	-1	-1	4		0	0						Untertest3.avi	0	880	547	72	111				0	Content		-72	-111	22732089	766158156
22749	08:48:47.839	00:00:22.748	1365	-1024	-768	-1	-1	-1	-1	4	-1024	-768	-1	-1	-1	-1	4		0	0						Untertest3.avi	0	880	547	72	111				0	Content		-72	-111	22748756	766174823
22765	08:48:47.855	00:00:22.765	1366	-1024	-768	-1	-1	-1	-1	4	-1024	-768	-1	-1	-1	-1	4		0	0						Untertest3.avi	0	880	547	72	111				0	Content		-72	-111	22765232	766191299
22782	08:48:47.872	00:00:22.781	1367	-1024	-768	-1	-1	-1	-1	4	-1024	-768	-1	-1	-1	-1	4		0	0						Untertest3.avi	0	880	547	72	111				0	Content		-72	-111	22781899	766207966
22799	08:48:47.889	00:00:22.798	1368	-1024	-768	-1	-1	-1	-1	4	-1024	-768	-1	-1	-1	-1	4		0	0						Untertest3.avi	0	880	547	72	111				0	Content		-72	-111	22798566	766224633
22815	08:48:47.905	00:00:22.814	1369	-1024	-768	-1	-1	-1	-1	4	-1024	-768	-1	-1	-1	-1	4		0	0						Untertest3.avi	0	880	547	72	111				0	Content		-72	-111	22814997	766241064
22832	08:48:47.922	00:00:22.831	1370	-1024	-768	-1	-1	-1	-1	4	-1024	-768	-1	-1	-1	-1	4		0	0						Untertest3.avi	0	880	547	72	111				0	Content		-72	-111	22831664	766257731
22848	08:48:47.938	00:00:22.848	1371	-1024	-768	-1	-1	-1	-1	4	-1024	-768	-1	-1	-1	-1	4		0	0						Untertest3.avi	0	880	547	72	111				0	Content		-72	-111	22848276	766274343
22865	08:48:47.955	00:00:22.864	1372	-1024	-768	-1	-1	-1	-1	4	-1024	-768	-1	-1	-1	-1	4		0	0						Untertest3.avi	0	880	547	72	111				0	Content		-72	-111	22864943	766291010
22882	08:48:47.972	00:00:22.881	1373	-1024	-768	-1	-1	-1	-1	4	-1024	-768	-1	-1	-1	-1	4		0	0						Untertest3.avi	0	880	547	72	111				0	Content		-72	-111	22881610	766307677
22898	08:48:47.988	00:00:22.898	1374	-1024	-768	-1	-1	-1	-1	4	-1024	-768	-1	-1	-1	-1	4		0	0						Untertest3.avi	0	880	547	72	111				0	Content		-72	-111	22898277	766324344
22915	08:48:48.005	00:00:22.914	1375	-1024	-768	-1	-1	-1	-1	4	-1024	-768	-1	-1	-1	-1	4		0	0						Untertest3.avi	0	880	547	72	111				0	Content		-72	-111	22914866	766340933
22932	08:48:48.022	00:00:22.931	1376	-1024	-768	-1	-1	-1	-1	4	-1024	-768	-1	-1	-1	-1	4		0	0						Untertest3.avi	0	880	547	72	111				0	Content		-72	-111	22931533	766357600
22948	08:48:48.038	00:00:22.948	1377	-1024	-768	-1	-1	-1	-1	4	-1024	-768	-1	-1	-1	-1	4		0	0						Untertest3.avi	0	880	547	72	111				0	Content		-72	-111	22948200	766374267
22965	08:48:48.055	00:00:22.964	1378	-1024	-768	-1	-1	-1	-1	4	-1024	-768	-1	-1	-1	-1	4		0	0						Untertest3.avi	0	880	547	72	111				0	Content		-72	-111	22964813	766390880
22981	08:48:48.071	00:00:22.981	1379	-1024	-768	-1	-1	-1	-1	4	-1024	-768	-1	-1	-1	-1	4		0	0						Untertest3.avi	0	880	547	72	111				0	Content		-72	-111	22981480	766407547
22998	08:48:48.088	00:00:22.998	1380	-1024	-768	-1	-1	-1	-1	4	-1024	-768	-1	-1	-1	-1	4		0	0						Untertest3.avi	0	880	547	72	111				0	Content		-72	-111	22998148	766424215
23015	08:48:48.105	00:00:23.015	1381	-1024	-768	-1	-1	-1	-1	4	-1024	-768	-1	-1	-1	-1	4		0	0						Untertest3.avi	0	880	547	72	111				0	Content		-72	-111	23015030	766441097
23032	08:48:48.122	00:00:23.031	1382	-1024	-768	-1	-1	-1	-1	4	-1024	-768	-1	-1	-1	-1	4		0	0						Untertest3.avi	0	880	547	72	111				0	Content		-72	-111	23031697	766457764
23049	08:48:48.139	00:00:23.048	1383	-1024	-768	-1	-1	-1	-1	4	-1024	-768	-1	-1	-1	-1	4		0	0						Untertest3.avi	0	880	547	72	111				0	Content		-72	-111	23048643	766474710
23065	08:48:48.155	00:00:23.065	1384	-1024	-768	-1	-1	-1	-1	4	-1024	-768	-1	-1	-1	-1	4		0	0						Untertest3.avi	0	880	547	72	111				0	Content		-72	-111	23065310	766491377
23082	08:48:48.172	00:00:23.081	1385	-1024	-768	-1	-1	-1	-1	4	-1024	-768	-1	-1	-1	-1	4		0	0						Untertest3.avi	0	880	547	72	111				0	Content		-72	-111	23081977	766508044
23099	08:48:48.189	00:00:23.099	1386	-1024	-768	-1	-1	-1	-1	4	-1024	-768	-1	-1	-1	-1	4		0	0						Untertest3.avi	0	880	547	72	111				0	Content		-72	-111	23099199	766525266
23116	08:48:48.206	00:00:23.115	1387	-1024	-768	-1	-1	-1	-1	4	-1024	-768	-1	-1	-1	-1	4		0	0						Untertest3.avi	0	880	547	72	111				0	Content		-72	-111	23115866	766541933
23132	08:48:48.222	00:00:23.132	1388	-1024	-768	-1	-1	-1	-1	4	-1024	-768	-1	-1	-1	-1	4		0	0						Untertest3.avi	0	880	547	72	111				0	Content		-72	-111	23132090	766558157
23149	08:48:48.239	00:00:23.148	1389	-1024	-768	-1	-1	-1	-1	4	-1024	-768	-1	-1	-1	-1	4		0	0						Untertest3.avi	0	880	547	72	111				0	Content		-72	-111	23148758	766574825
23165	08:48:48.255	00:00:23.165	1390	-1024	-768	-1	-1	-1	-1	4	-1024	-768	-1	-1	-1	-1	4		0	0						Untertest3.avi	0	880	547	72	111				0	Content		-72	-111	23165425	766591492
23182	08:48:48.272	00:00:23.181	1391	-1024	-768	-1	-1	-1	-1	4	-1024	-768	-1	-1	-1	-1	4		0	0						Untertest3.avi	0	880	547	72	111				0	Content		-72	-111	23181664	766607731
23198	08:48:48.288	00:00:23.198	1392	-1024	-768	-1	-1	-1	-1	4	-1024	-768	-1	-1	-1	-1	4		0	0						Untertest3.avi	0	880	547	72	111				0	Content		-72	-111	23198331	766624398
23215	08:48:48.305	00:00:23.214	1393	-1024	-768	-1	-1	-1	-1	4	-1024	-768	-1	-1	-1	-1	4		0	0						Untertest3.avi	0	880	547	72	111				0	Content		-72	-111	23214879	766640946
23232	08:48:48.322	00:00:23.231	1394	-1024	-768	-1	-1	-1	-1	4	-1024	-768	-1	-1	-1	-1	4		0	0						Untertest3.avi	0	880	547	72	111				0	Content		-72	-111	23231546	766657613
23248	08:48:48.338	00:00:23.248	1395	-1024	-768	-1	-1	-1	-1	4	-1024	-768	-1	-1	-1	-1	4		0	0						Untertest3.avi	0	880	547	72	111				0	Content		-72	-111	23248213	766674280
23265	08:48:48.355	00:00:23.264	1396	-1024	-768	-1	-1	-1	-1	4	-1024	-768	-1	-1	-1	-1	4		0	0						Untertest3.avi	0	880	547	72	111				0	Content		-72	-111	23264880	766690947
23281	08:48:48.371	00:00:23.281	1397	-1024	-768	-1	-1	-1	-1	4	-1024	-768	-1	-1	-1	-1	4		0	0						Untertest3.avi	0	880	547	72	111				0	Content		-72	-111	23281359	766707426
23298	08:48:48.388	00:00:23.298	1398	-1024	-768	-1	-1	-1	-1	4	-1024	-768	-1	-1	-1	-1	4		0	0						Untertest3.avi	0	880	547	72	111				0	Content		-72	-111	23298026	766724093
23315	08:48:48.405	00:00:23.314	1399	-1024	-768	-1	-1	-1	-1	4	-1024	-768	-1	-1	-1	-1	4		0	0						Untertest3.avi	0	880	547	72	111				0	Content		-72	-111	23314609	766740676
23331	08:48:48.421	00:00:23.331	1400	-1024	-768	-1	-1	-1	-1	4	-1024	-768	-1	-1	-1	-1	4		0	0						Untertest3.avi	0	880	547	72	111				0	Content		-72	-111	23331276	766757343
23348	08:48:48.438	00:00:23.347	1401	-1024	-768	-1	-1	-1	-1	4	-1024	-768	-1	-1	-1	-1	4		0	0						Untertest3.avi	0	880	547	72	111				0	Content		-72	-111	23347943	766774010
23365	08:48:48.455	00:00:23.364	1402	-1024	-768	-1	-1	-1	-1	4	-1024	-768	-1	-1	-1	-1	4		0	0						Untertest3.avi	0	880	547	72	111				0	Content		-72	-111	23364542	766790609
23381	08:48:48.471	00:00:23.381	1403	-1024	-768	-1	-1	-1	-1	4	-1024	-768	-1	-1	-1	-1	4		0	0						Untertest3.avi	0	880	547	72	111				0	Content		-72	-111	23381209	766807276
23398	08:48:48.488	00:00:23.398	1404	-1024	-768	-1	-1	-1	-1	4	-1024	-768	-1	-1	-1	-1	4		0	0						Untertest3.avi	0	880	547	72	111				0	Content		-72	-111	23398019	766824086
23415	08:48:48.505	00:00:23.414	1405	-1024	-768	-1	-1	-1	-1	4	-1024	-768	-1	-1	-1	-1	4		0	0						Untertest3.avi	0	880	547	72	111				0	Content		-72	-111	23414686	766840753
23431	08:48:48.521	00:00:23.431	1406	-1024	-768	-1	-1	-1	-1	4	-1024	-768	-1	-1	-1	-1	4		0	0						Untertest3.avi	0	880	547	72	111				0	Content		-72	-111	23431353	766857420
23448	08:48:48.538	00:00:23.448	1407	-1024	-768	-1	-1	-1	-1	4	-1024	-768	-1	-1	-1	-1	4		0	0						Untertest3.avi	0	880	547	72	111				0	Content		-72	-111	23448495	766874562
23465	08:48:48.555	00:00:23.465	1408	-1024	-768	-1	-1	-1	-1	4	-1024	-768	-1	-1	-1	-1	4		0	0						Untertest3.avi	0	880	547	72	111				0	Content		-72	-111	23465163	766891230
23482	08:48:48.572	00:00:23.482	1409	-1024	-768	-1	-1	-1	-1	4	-1024	-768	-1	-1	-1	-1	4		0	0						Untertest3.avi	0	880	547	72	111				0	Content		-72	-111	23482194	766908261
23499	08:48:48.589	00:00:23.498	1410	-1024	-768	-1	-1	-1	-1	4	-1024	-768	-1	-1	-1	-1	4		0	0						Untertest3.avi	0	880	547	72	111				0	Content		-72	-111	23498861	766924928
23516	08:48:48.606	00:00:23.515	1411	-1024	-768	-1	-1	-1	-1	4	-1024	-768	-1	-1	-1	-1	4		0	0						Untertest3.avi	0	880	547	72	111				0	Content		-72	-111	23515528	766941595
23532	08:48:48.622	00:00:23.531	1412	-1024	-768	-1	-1	-1	-1	4	-1024	-768	-1	-1	-1	-1	4		0	0						Untertest3.avi	0	880	547	72	111				0	Content		-72	-111	23531769	766957836
23548	08:48:48.638	00:00:23.548	1413	-1024	-768	-1	-1	-1	-1	4	-1024	-768	-1	-1	-1	-1	4		0	0						Untertest3.avi	0	880	547	72	111				0	Content		-72	-111	23548436	766974503
23565	08:48:48.655	00:00:23.565	1414	-1024	-768	-1	-1	-1	-1	4	-1024	-768	-1	-1	-1	-1	4		0	0						Untertest3.avi	0	880	547	72	111				0	Content		-72	-111	23565103	766991170
23581	08:48:48.671	00:00:23.581	1415	-1024	-768	-1	-1	-1	-1	4	-1024	-768	-1	-1	-1	-1	4		0	0						Untertest3.avi	0	880	547	72	111				0	Content		-72	-111	23581362	767007429
23598	08:48:48.688	00:00:23.598	1416	-1024	-768	-1	-1	-1	-1	4	-1024	-768	-1	-1	-1	-1	4		0	0						Untertest3.avi	0	880	547	72	111				0	Content		-72	-111	23598029	767024096
23614	08:48:48.704	00:00:23.614	1417	-1024	-768	-1	-1	-1	-1	4	-1024	-768	-1	-1	-1	-1	4		0	0						Untertest3.avi	0	880	547	72	111				0	Content		-72	-111	23614447	767040514
23631	08:48:48.721	00:00:23.631	1418	-1024	-768	-1	-1	-1	-1	4	-1024	-768	-1	-1	-1	-1	4		0	0						Untertest3.avi	0	880	547	72	111				0	Content		-72	-111	23631114	767057181
23648	08:48:48.738	00:00:23.647	1419	-1024	-768	-1	-1	-1	-1	4	-1024	-768	-1	-1	-1	-1	4		0	0						Untertest3.avi	0	880	547	72	111				0	Content		-72	-111	23647612	767073679
23664	08:48:48.754	00:00:23.664	1420	-1024	-768	-1	-1	-1	-1	4	-1024	-768	-1	-1	-1	-1	4		0	0						Untertest3.avi	0	880	547	72	111				0	Content		-72	-111	23664241	767090308
23681	08:48:48.771	00:00:23.680	1421	-1024	-768	-1	-1	-1	-1	4	-1024	-768	-1	-1	-1	-1	4		0	0						Untertest3.avi	0	880	547	72	111				0	Content		-72	-111	23680908	767106975
23698	08:48:48.788	00:00:23.697	1422	-1024	-768	-1	-1	-1	-1	4	-1024	-768	-1	-1	-1	-1	4		0	0						Untertest3.avi	0	880	547	72	111				0	Content		-72	-111	23697570	767123637
23714	08:48:48.804	00:00:23.714	1423	-1024	-768	-1	-1	-1	-1	4	-1024	-768	-1	-1	-1	-1	4		0	0						Untertest3.avi	0	880	547	72	111				0	Content		-72	-111	23714237	767140304
23731	08:48:48.821	00:00:23.730	1424	-1024	-768	-1	-1	-1	-1	4	-1024	-768	-1	-1	-1	-1	4		0	0						Untertest3.avi	0	880	547	72	111				0	Content		-72	-111	23730854	767156921
23748	08:48:48.838	00:00:23.747	1425	-1024	-768	-1	-1	-1	-1	4	-1024	-768	-1	-1	-1	-1	4		0	0						Untertest3.avi	0	880	547	72	111				0	Content		-72	-111	23747520	767173587
23764	08:48:48.854	00:00:23.764	1426	-1024	-768	-1	-1	-1	-1	4	-1024	-768	-1	-1	-1	-1	4		0	0						Untertest3.avi	0	880	547	72	111				0	Content		-72	-111	23764187	767190254
23781	08:48:48.871	00:00:23.780	1427	-1024	-768	-1	-1	-1	-1	4	-1024	-768	-1	-1	-1	-1	4		0	0						Untertest3.avi	0	880	547	72	111				0	Content		-72	-111	23780855	767206922
23797	08:48:48.887	00:00:23.797	1428	-1024	-768	-1	-1	-1	-1	4	-1024	-768	-1	-1	-1	-1	4		0	0						Untertest3.avi	0	880	547	72	111				0	Content		-72	-111	23797479	767223546
23814	08:48:48.904	00:00:23.814	1429	-1024	-768	-1	-1	-1	-1	4	-1024	-768	-1	-1	-1	-1	4		0	0						Untertest3.avi	0	880	547	72	111				0	Content		-72	-111	23814146	767240213
23831	08:48:48.921	00:00:23.830	1430	-1024	-768	-1	-1	-1	-1	4	-1024	-768	-1	-1	-1	-1	4		0	0						Untertest3.avi	0	880	547	72	111				0	Content		-72	-111	23830742	767256809
23847	08:48:48.937	00:00:23.847	1431	-1024	-768	-1	-1	-1	-1	4	-1024	-768	-1	-1	-1	-1	4		0	0						Untertest3.avi	0	880	547	72	111				0	Content		-72	-111	23847425	767273492
23864	08:48:48.954	00:00:23.864	1432	-1024	-768	-1	-1	-1	-1	4	-1024	-768	-1	-1	-1	-1	4		0	0						Untertest3.avi	0	880	547	72	111				0	Content		-72	-111	23864092	767290159
23881	08:48:48.971	00:00:23.880	1433	-1024	-768	-1	-1	-1	-1	4	-1024	-768	-1	-1	-1	-1	4		0	0						Untertest3.avi	0	880	547	72	111				0	Content		-72	-111	23880737	767306804
23897	08:48:48.987	00:00:23.897	1434	-1024	-768	-1	-1	-1	-1	4	-1024	-768	-1	-1	-1	-1	4		0	0						Untertest3.avi	0	880	547	72	111				0	Content		-72	-111	23897417	767323484
23914	08:48:49.004	00:00:23.914	1435	-1024	-768	-1	-1	-1	-1	4	-1024	-768	-1	-1	-1	-1	4		0	0						Untertest3.avi	0	880	547	72	111				0	Content		-72	-111	23914084	767340151
23931	08:48:49.021	00:00:23.930	1436	-1024	-768	-1	-1	-1	-1	4	-1024	-768	-1	-1	-1	-1	4		0	0						Untertest3.avi	0	880	547	72	111				0	Content		-72	-111	23930714	767356781
23947	08:48:49.037	00:00:23.947	1437	-1024	-768	-1	-1	-1	-1	4	-1024	-768	-1	-1	-1	-1	4		0	0						Untertest3.avi	0	880	547	72	111				0	Content		-72	-111	23947381	767373448
23964	08:48:49.054	00:00:23.964	1438	-1024	-768	-1	-1	-1	-1	4	-1024	-768	-1	-1	-1	-1	4		0	0						Untertest3.avi	0	880	547	72	111				0	Content		-72	-111	23964049	767390116
23981	08:48:49.071	00:00:23.980	1439	-1024	-768	-1	-1	-1	-1	4	-1024	-768	-1	-1	-1	-1	4		0	0						Untertest3.avi	0	880	547	72	111				0	Content		-72	-111	23980716	767406783
23997	08:48:49.087	00:00:23.997	1440	-1024	-768	-1	-1	-1	-1	4	-1024	-768	-1	-1	-1	-1	4		0	0						Untertest3.avi	0	880	547	72	111				0	Content		-72	-111	23997339	767423406
24014	08:48:49.104	00:00:24.014	1441	-1024	-768	-1	-1	-1	-1	4	-1024	-768	-1	-1	-1	-1	4		0	0						Untertest3.avi	0	880	547	72	111				0	Content		-72	-111	24014006	767440073
24031	08:48:49.121	00:00:24.030	1442	-1024	-768	-1	-1	-1	-1	4	-1024	-768	-1	-1	-1	-1	4		0	0						Untertest3.avi	0	880	547	72	111				0	Content		-72	-111	24030668	767456735
24047	08:48:49.137	00:00:24.047	1443	-1024	-768	-1	-1	-1	-1	4	-1024	-768	-1	-1	-1	-1	4		0	0						Untertest3.avi	0	880	547	72	111				0	Content		-72	-111	24047335	767473402
24064	08:48:49.154	00:00:24.063	1444	1141,609	574,5211	0,511204	0,5463057	487,4792	3,57755	3	1172,479	545,9005	0,519188	0,5461942	524,0298	3,824835	1	21	1172	546						Untertest3.avi	0	880	547	72	111	1047	427	400	0	Content		1100	435	24063954	767490021
24081	08:48:49.171	00:00:24.080	1445	-1024	-768	-1	-1	-1	-1	4	1114,217	549,6829	0,5199504	0,5464223	519,3248	3,743437	0	21	1114	550						Untertest3.avi	0	880	547	72	111	1047	427	400	0	Content		1042	439	24080577	767506644
24097	08:48:49.187	00:00:24.097	1446	-1024	-768	-1	-1	-1	-1	4	1126,406	541,2993	0,5198529	0,5464877	525,494	3,777316	0	21	1126	541						Untertest3.avi	0	880	547	72	111	1047	427	400	0	Content		1054	430	24097325	767523392
24114	08:48:49.204	00:00:24.113	1447	-1024	-768	-1	-1	-1	-1	4	1119,089	538,2092	0,5197358	0,546717	526,401	3,786812	0	21	1119	538						Untertest3.avi	0	880	547	72	111	1047	427	400	0	Content		1047	427	24113947	767540014
24131	08:48:49.221	00:00:24.130	1448	-1024	-768	-1	-1	-1	-1	4	-1024	-768	-1	-1	-1	-1	4	21	0	0						Untertest3.avi	0	880	547	72	111	1047	427	400	0	Content		-72	-111	24130571	767556638
24147	08:48:49.237	00:00:24.147	1449	-1024	-768	-1	-1	-1	-1	4	-1024	-768	-1	-1	-1	-1	4	21	0	0						Untertest3.avi	0	880	547	72	111	1047	427	400	0	Content		-72	-111	24147257	767573324
24164	08:48:49.254	00:00:24.163	1450	-1024	-768	-1	-1	-1	-1	4	-1024	-768	-1	-1	-1	-1	4	21	0	0						Untertest3.avi	0	880	547	72	111	1047	427	400	0	Content		-72	-111	24163924	767589991
24181	08:48:49.271	00:00:24.180	1451	-1024	-768	-1	-1	-1	-1	4	1173,724	529,0662	0,5196657	0,548168	525,9766	3,911389	0	21	1174	529						Untertest3.avi	0	880	547	72	111	1047	427	400	0	Content		1102	418	24180583	767606650
24197	08:48:49.287	00:00:24.197	1452	-1024	-768	-1	-1	-1	-1	4	1109,543	545,8459	0,5193796	0,5476803	523,8856	3,802131	0	21	1110	546						Untertest3.avi	0	880	547	72	111	1047	427	400	0	Content		1038	435	24197190	767623257
24214	08:48:49.304	00:00:24.213	1453	-1024	-768	-1	-1	-1	-1	4	-1024	-768	-1	-1	-1	-1	4	21	0	0						Untertest3.avi	0	880	547	72	111	1047	427	400	0	Content		-72	-111	24213845	767639912
24231	08:48:49.321	00:00:24.230	1454	-1024	-768	-1	-1	-1	-1	4	-1024	-768	-1	-1	-1	-1	4	21	0	0						Untertest3.avi	0	880	547	72	111	1047	427	400	0	Content		-72	-111	24230512	767656579
24247	08:48:49.337	00:00:24.247	1455	-1024	-768	-1	-1	-1	-1	4	1131,931	524,3735	0,519918	0,5475767	525,3304	3,83103	0	21	1132	524						Untertest3.avi	0	880	547	72	111	1047	427	400	0	Content		1060	413	24247260	767673327
24264	08:48:49.354	00:00:24.263	1456	-1024	-768	-1	-1	-1	-1	4	1127,092	543,6884	0,519932	0,5471685	525,1512	3,817482	0	21	1127	544						Untertest3.avi	0	880	547	72	111	1047	427	400	0	Content		1055	433	24263882	767689949
24281	08:48:49.371	00:00:24.280	1457	-1024	-768	-1	-1	-1	-1	4	1122,164	537,7318	0,5198999	0,5467275	525,0855	3,806443	0	21	1122	538						Untertest3.avi	0	880	547	72	111	1047	427	400	0	Content		1050	427	24280506	767706573
24297	08:48:49.387	00:00:24.297	1458	-1024	-768	-1	-1	-1	-1	4	1125,888	538,0632	0,5198907	0,5462723	524,9068	3,790731	0	21	1126	538						Untertest3.avi	0	880	547	72	111	1047	427	400	0	Content		1054	427	24297128	767723195
24314	08:48:49.404	00:00:24.313	1459	-1024	-768	-1	-1	-1	-1	4	1114,386	533,1078	0,5198569	0,5458588	524,813	3,79416	0	21	1114	533						Untertest3.avi	0	880	547	72	111	1047	427	400	0	Content		1042	422	24313875	767739942
24330	08:48:49.420	00:00:24.330	1460	-1024	-768	-1	-1	-1	-1	4	1128,281	533,7867	0,519875	0,5456038	524,598	3,750336	0	21	1128	534						Untertest3.avi	0	880	547	72	111	1047	427	400	0	Content		1056	423	24330500	767756567
24347	08:48:49.437	00:00:24.347	1461	-1024	-768	-1	-1	-1	-1	4	1135,131	538,6222	0,5198963	0,545428	524,4985	3,736688	0	21	1135	539						Untertest3.avi	0	880	547	72	111	1047	427	400	0	Content		1063	428	24347124	767773191
24364	08:48:49.454	00:00:24.363	1462	1004,491	483,5554	0,6740599	0,4984331	521,2026	3,867194	0	1127,515	536,0544	0,5199617	0,5451033	524,378	3,731563	0	21	1066	510						Untertest3.avi	0	880	547	72	111	1047	427	400	0	Content		994	399	24363753	767789820
24380	08:48:49.470	00:00:24.380	1463	-1024	-768	-1	-1	-1	-1	4	1120,742	539,5906	0,5200936	0,5447203	524,2379	3,745157	0	21	1121	540						Untertest3.avi	0	880	547	72	111	1047	427	400	0	Content		1049	429	24380499	767806566
24397	08:48:49.487	00:00:24.397	1464	-1024	-768	-1	-1	-1	-1	4	1105,792	536,3603	0,5202699	0,5442219	524,0345	3,703127	0	21	1106	536						Untertest3.avi	0	880	547	72	111	1047	427	400	0	Content		1034	425	24397121	767823188
24414	08:48:49.504	00:00:24.413	1465	-1024	-768	-1	-1	-1	-1	4	1107,15	536,423	0,5204611	0,543624	523,8508	3,717684	0	21	1107	536						Untertest3.avi	0	880	547	72	111	1047	427	400	0	Content		1035	425	24413751	767839818
24430	08:48:49.520	00:00:24.430	1466	-1024	-768	-1	-1	-1	-1	4	1117,517	532,6976	0,520666	0,5428391	523,7836	3,670612	0	21	1118	533						Untertest3.avi	0	880	547	72	111	1047	427	400	0	Content		1046	422	24430367	767856434
24447	08:48:49.537	00:00:24.447	1467	-1024	-768	-1	-1	-1	-1	4	1098,336	543,1113	0,5208939	0,5418677	523,7004	3,664445	0	21	1098	543						Untertest3.avi	0	880	547	72	111	1047	427	400	0	Content		1026	432	24447116	767873183
24464	08:48:49.554	00:00:24.463	1468	-1024	-768	-1	-1	-1	-1	4	925,015	538,4621	0,5224334	0,5405599	523,3677	3,649726	0	22	925	538						Untertest3.avi	0	880	547	72	111	627	491	200	0	Content		853	427	24463738	767889805
24480	08:48:49.570	00:00:24.480	1469	-1024	-768	-1	-1	-1	-1	4	792,1184	574,4636	0,5239315	0,5396367	523,1558	3,658231	0	22	792	574						Untertest3.avi	0	880	547	72	111	627	491	200	0	Content		720	463	24480360	767906427
24497	08:48:49.587	00:00:24.496	1470	-1024	-768	-1	-1	-1	-1	4	747,0634	599,5283	0,5246022	0,5390843	522,9114	3,62606	0	22	747	600						Untertest3.avi	0	880	547	72	111	627	491	200	0	Content		675	489	24496981	767923048
24514	08:48:49.604	00:00:24.513	1471	-1024	-768	-1	-1	-1	-1	4	722,2275	609,8834	0,524969	0,5384053	522,7117	3,633992	0	22	722	610						Untertest3.avi	0	880	547	72	111	627	491	200	0	Content		650	499	24513732	767939799
24530	08:48:49.620	00:00:24.530	1472	-1024	-768	-1	-1	-1	-1	4	704,3201	610,5969	0,5251517	0,5376384	522,4261	3,632813	0	22	704	611						Untertest3.avi	0	880	547	72	111	627	491	200	0	Content		632	500	24530353	767956420
24547	08:48:49.637	00:00:24.546	1473	677,8401	528,4257	0,6813774	0,4911878	523,7244	3,760649	0	708,6479	613,8588	0,5253195	0,5370027	522,2443	3,623418	0	22	693	571						Untertest3.avi	0	880	547	72	111	627	491	200	0	Content		621	460	24546978	767973045
24564	08:48:49.654	00:00:24.563	1474	-1024	-768	-1	-1	-1	-1	4	711,1196	608,3271	0,5254472	0,5364493	521,8868	3,625177	0	22	711	608						Untertest3.avi	0	880	547	72	111	627	491	200	0	Content		639	497	24563601	767989668
24580	08:48:49.670	00:00:24.580	1475	-1024	-768	-1	-1	-1	-1	4	699,1965	607,5852	0,5254653	0,5360375	521,8051	3,596463	0	22	699	608						Untertest3.avi	0	880	547	72	111	627	491	200	0	Content		627	497	24580349	768006416
24597	08:48:49.687	00:00:24.596	1476	-1024	-768	-1	-1	-1	-1	4	699,0749	602,1346	0,5254552	0,5355628	521,5165	3,573132	0	22	699	602						Untertest3.avi	0	880	547	72	111	627	491	200	0	Content		627	491	24596977	768023044
24614	08:48:49.704	00:00:24.613	1477	671,6621	554,4139	0,6809051	0,4902909	519,142	3,72601	0	711,8486	608,1556	0,5253581	0,5349823	521,2913	3,604277	0	22	692	581						Untertest3.avi	0	880	547	72	111	627	491	200	0	Content		620	470	24613600	768039667
24630	08:48:49.720	00:00:24.630	1478	628,3083	545,5244	0,6792557	0,4901083	513,8157	3,73672	0	704,741	607,1406	0,5251987	0,534429	521,062	3,558004	0	22	667	576						Untertest3.avi	0	880	547	72	111	627	491	200	0	Content		595	465	24630223	768056290
24647	08:48:49.737	00:00:24.646	1479	654,0798	689,1577	0,6788298	0,4919761	512,9318	3,70087	0	678,7458	745,5588	0,5254456	0,5355186	520,8646	3,540248	0	22	666	717						Untertest3.avi	0	880	547	72	111	627	491	200	0	Content		594	606	24646972	768073039
24664	08:48:49.754	00:00:24.663	1480	675,984	849,2238	0,678652	0,494723	514,1305	3,647935	0	671,1721	900,5487	0,525982	0,5369155	520,7353	3,525454	0	23	674	875						Untertest3.avi	0	880	547	72	111	468	935	117	0	Content		602	764	24663596	768089663
24680	08:48:49.770	00:00:24.680	1481	682,6002	980,8076	0,6780935	0,4960433	513,7654	3,696843	0	624,2517	1007,94	0,5264777	0,5370873	520,7014	3,542723	0	23	653	994						Untertest3.avi	0	880	547	72	111	468	935	117	0	Content		581	883	24680216	768106283
24697	08:48:49.787	00:00:24.696	1482	-1024	-768	-1	-1	-1	-1	4	590,0654	1053,891	0,5268183	0,5364284	520,4131	3,540873	0	23	590	1054						Untertest3.avi	0	880	547	72	111	468	935	117	0	Content		518	943	24696843	768122910
24714	08:48:49.804	00:00:24.713	1483	-1024	-768	-1	-1	-1	-1	4	212,9335	1063,659	0,5239085	0,5352168	507,8001	3,505005	0	23	213	1064						Untertest3.avi	0	880	547	72	111	468	935	117	0	Content		141	953	24713591	768139658
24730	08:48:49.820	00:00:24.730	1484	14,95528	1043,205	0,6725205	0,494041	513,7656	3,720765	0	562,6276	1048,607	0,5267056	0,5342219	520,0679	3,594014	0	23	289	1046						Untertest3.avi	0	880	547	72	111	468	935	117	0	Content		217	935	24730216	768156283
24747	08:48:49.837	00:00:24.746	1485	-1024	-768	-1	-1	-1	-1	4	540,2606	1072,978	0,5284593	0,5330657	528,1584	3,594824	0	23	540	1073						Untertest3.avi	0	880	547	72	111	468	935	117	0	Content		468	962	24746838	768172905
24763	08:48:49.853	00:00:24.763	1486	9,928081	1045,077	0,6725135	0,4926117	513,7656	3,692304	0	535,1125	1003,202	0,5280464	0,5323341	526,8513	3,731543	0	23	273	1024						Untertest3.avi	0	880	547	72	111	468	935	117	0	Content		201	913	24763462	768189529
24780	08:48:49.870	00:00:24.780	1487	-1024	-768	-1	-1	-1	-1	4	-1024	-768	-1	-1	-1	-1	4		0	0						Untertest3.avi	0	880	547	72	111				0	Content		-72	-111	24780209	768206276
24797	08:48:49.887	00:00:24.796	1488	-1024	-768	-1	-1	-1	-1	4	-1024	-768	-1	-1	-1	-1	4		0	0						Untertest3.avi	0	880	547	72	111				0	Content		-72	-111	24796833	768222900
24813	08:48:49.903	00:00:24.813	1489	-1024	-768	-1	-1	-1	-1	4	-1024	-768	-1	-1	-1	-1	4		0	0						Untertest3.avi	0	880	547	72	111				0	Content		-72	-111	24813457	768239524
24830	08:48:49.920	00:00:24.830	1490	-1024	-768	-1	-1	-1	-1	4	-1024	-768	-1	-1	-1	-1	4		0	0						Untertest3.avi	0	880	547	72	111				0	Content		-72	-111	24830203	768256270
24847	08:48:49.937	00:00:24.846	1491	-1024	-768	-1	-1	-1	-1	4	-1024	-768	-1	-1	-1	-1	4		0	0						Untertest3.avi	0	880	547	72	111				0	Content		-72	-111	24846828	768272895
24863	08:48:49.953	00:00:24.863	1492	-1024	-768	-1	-1	-1	-1	4	-1024	-768	-1	-1	-1	-1	4		0	0						Untertest3.avi	0	880	547	72	111				0	Content		-72	-111	24863451	768289518
24880	08:48:49.970	00:00:24.880	1493	-1024	-768	-1	-1	-1	-1	4	-1024	-768	-1	-1	-1	-1	4		0	0						Untertest3.avi	0	880	547	72	111				0	Content		-72	-111	24880074	768306141
24897	08:48:49.987	00:00:24.896	1494	-1024	-768	-1	-1	-1	-1	4	-1024	-768	-1	-1	-1	-1	4		0	0						Untertest3.avi	0	880	547	72	111				0	Content		-72	-111	24896826	768322893
24913	08:48:50.003	00:00:24.913	1495	-1024	-768	-1	-1	-1	-1	4	-1024	-768	-1	-1	-1	-1	4		0	0						Untertest3.avi	0	880	547	72	111				0	Content		-72	-111	24913453	768339520
24930	08:48:50.020	00:00:24.930	1496	-1024	-768	-1	-1	-1	-1	4	-1024	-768	-1	-1	-1	-1	4		0	0						Untertest3.avi	0	880	547	72	111				0	Content		-72	-111	24930072	768356139
24947	08:48:50.037	00:00:24.946	1497	-1024	-768	-1	-1	-1	-1	4	-1024	-768	-1	-1	-1	-1	4		0	0						Untertest3.avi	0	880	547	72	111				0	Content		-72	-111	24946697	768372764
24963	08:48:50.053	00:00:24.963	1498	-1024	-768	-1	-1	-1	-1	4	-1024	-768	-1	-1	-1	-1	4		0	0						Untertest3.avi	0	880	547	72	111				0	Content		-72	-111	24963447	768389514
24980	08:48:50.070	00:00:24.980	1499	-1024	-768	-1	-1	-1	-1	4	-1024	-768	-1	-1	-1	-1	4		0	0						Untertest3.avi	0	880	547	72	111				0	Content		-72	-111	24980071	768406138
24997	08:48:50.087	00:00:24.996	1500	-1024	-768	-1	-1	-1	-1	4	-1024	-768	-1	-1	-1	-1	4		0	0						Untertest3.avi	0	880	547	72	111				0	Content		-72	-111	24996695	768422762
25013	08:48:50.103	00:00:25.013	1501	-1024	-768	-1	-1	-1	-1	4	-1024	-768	-1	-1	-1	-1	4		0	0						Untertest3.avi	0	880	547	72	111				0	Content		-72	-111	25013317	768439384
25030	08:48:50.120	00:00:25.030	1502	-1024	-768	-1	-1	-1	-1	4	-1024	-768	-1	-1	-1	-1	4		0	0						Untertest3.avi	0	880	547	72	111				0	Content		-72	-111	25030065	768456132
25047	08:48:50.137	00:00:25.046	1503	-1024	-768	-1	-1	-1	-1	4	-1024	-768	-1	-1	-1	-1	4		0	0						Untertest3.avi	0	880	547	72	111				0	Content		-72	-111	25046686	768472753
25063	08:48:50.153	00:00:25.063	1504	-1024	-768	-1	-1	-1	-1	4	-1024	-768	-1	-1	-1	-1	4		0	0						Untertest3.avi	0	880	547	72	111				0	Content		-72	-111	25063310	768489377
25082	08:48:50.172	00:00:25.081	1505	-1024	-768	-1	-1	-1	-1	4	-1024	-768	-1	-1	-1	-1	4		0	0						Untertest3.avi	0	880	547	72	111				0	Content		-72	-111	25081755	768507822
25097	08:48:50.187	00:00:25.096	1506	-1024	-768	-1	-1	-1	-1	4	-1024	-768	-1	-1	-1	-1	4		0	0						Untertest3.avi	0	880	547	72	111				0	Content		-72	-111	25096685	768522752
25113	08:48:50.203	00:00:25.113	1507	-1024	-768	-1	-1	-1	-1	4	-1024	-768	-1	-1	-1	-1	4		0	0						Untertest3.avi	0	880	547	72	111				0	Content		-72	-111	25113307	768539374
25130	08:48:50.220	00:00:25.130	1508	-1024	-768	-1	-1	-1	-1	4	-1024	-768	-1	-1	-1	-1	4		0	0						Untertest3.avi	0	880	547	72	111				0	Content		-72	-111	25130053	768556120
25147	08:48:50.237	00:00:25.146	1509	-1024	-768	-1	-1	-1	-1	4	-1024	-768	-1	-1	-1	-1	4		0	0						Untertest3.avi	0	880	547	72	111				0	Content		-72	-111	25146674	768572741
25163	08:48:50.253	00:00:25.163	1510	-1024	-768	-1	-1	-1	-1	4	-1024	-768	-1	-1	-1	-1	4		0	0						Untertest3.avi	0	880	547	72	111				0	Content		-72	-111	25163295	768589362
25180	08:48:50.270	00:00:25.179	1511	-1024	-768	-1	-1	-1	-1	4	-1024	-768	-1	-1	-1	-1	4		0	0						Untertest3.avi	0	880	547	72	111				0	Content		-72	-111	25179920	768605987
25197	08:48:50.287	00:00:25.197	1512	-1024	-768	-1	-1	-1	-1	4	-1024	-768	-1	-1	-1	-1	4		0	0						Untertest3.avi	0	880	547	72	111				0	Content		-72	-111	25197115	768623182
25214	08:48:50.304	00:00:25.214	1513	-1024	-768	-1	-1	-1	-1	4	-1024	-768	-1	-1	-1	-1	4		0	0						Untertest3.avi	0	880	547	72	111				0	Content		-72	-111	25214361	768640428
25232	08:48:50.322	00:00:25.231	1514	-1024	-768	-1	-1	-1	-1	4	-1024	-768	-1	-1	-1	-1	4		0	0						Untertest3.avi	0	880	547	72	111				0	Content		-72	-111	25231734	768657801
25247	08:48:50.337	00:00:25.246	1515	-1024	-768	-1	-1	-1	-1	4	-1024	-768	-1	-1	-1	-1	4		0	0						Untertest3.avi	0	880	547	72	111				0	Content		-72	-111	25246536	768672603
25263	08:48:50.353	00:00:25.263	1516	-1024	-768	-1	-1	-1	-1	4	-1024	-768	-1	-1	-1	-1	4		0	0						Untertest3.avi	0	880	547	72	111				0	Content		-72	-111	25263287	768689354
25280	08:48:50.370	00:00:25.279	1517	-1024	-768	-1	-1	-1	-1	4	-1024	-768	-1	-1	-1	-1	4		0	0						Untertest3.avi	0	880	547	72	111				0	Content		-72	-111	25279908	768705975
25297	08:48:50.387	00:00:25.296	1518	-1024	-768	-1	-1	-1	-1	4	-1024	-768	-1	-1	-1	-1	4		0	0						Untertest3.avi	0	880	547	72	111				0	Content		-72	-111	25296529	768722596
25313	08:48:50.403	00:00:25.313	1519	-1024	-768	-1	-1	-1	-1	4	-1024	-768	-1	-1	-1	-1	4		0	0						Untertest3.avi	0	880	547	72	111				0	Content		-72	-111	25313151	768739218
25330	08:48:50.420	00:00:25.329	1520	-1024	-768	-1	-1	-1	-1	4	-1024	-768	-1	-1	-1	-1	4		0	0						Untertest3.avi	0	880	547	72	111				0	Content		-72	-111	25329777	768755844
25347	08:48:50.437	00:00:25.346	1521	-1024	-768	-1	-1	-1	-1	4	-1024	-768	-1	-1	-1	-1	4		0	0						Untertest3.avi	0	880	547	72	111				0	Content		-72	-111	25346970	768773037
25364	08:48:50.454	00:00:25.364	1522	-1024	-768	-1	-1	-1	-1	4	-1024	-768	-1	-1	-1	-1	4		0	0						Untertest3.avi	0	880	547	72	111				0	Content		-72	-111	25364343	768790410
25382	08:48:50.472	00:00:25.381	1523	-1024	-768	-1	-1	-1	-1	4	-1024	-768	-1	-1	-1	-1	4		0	0						Untertest3.avi	0	880	547	72	111				0	Content		-72	-111	25381598	768807665
25396	08:48:50.486	00:00:25.396	1524	-1024	-768	-1	-1	-1	-1	4	-1024	-768	-1	-1	-1	-1	4		0	0						Untertest3.avi	0	880	547	72	111				0	Content		-72	-111	25396395	768822462
25413	08:48:50.503	00:00:25.413	1525	-1024	-768	-1	-1	-1	-1	4	-1024	-768	-1	-1	-1	-1	4		0	0						Untertest3.avi	0	880	547	72	111				0	Content		-72	-111	25413142	768839209
25430	08:48:50.520	00:00:25.429	1526	-1024	-768	-1	-1	-1	-1	4	-1024	-768	-1	-1	-1	-1	4		0	0						Untertest3.avi	0	880	547	72	111				0	Content		-72	-111	25429764	768855831
25446	08:48:50.536	00:00:25.446	1527	-1024	-768	-1	-1	-1	-1	4	-1024	-768	-1	-1	-1	-1	4		0	0						Untertest3.avi	0	880	547	72	111				0	Content		-72	-111	25446387	768872454
25463	08:48:50.553	00:00:25.463	1528	-1024	-768	-1	-1	-1	-1	4	-1024	-768	-1	-1	-1	-1	4		0	0						Untertest3.avi	0	880	547	72	111				0	Content		-72	-111	25463011	768889078
25480	08:48:50.570	00:00:25.479	1529	-1024	-768	-1	-1	-1	-1	4	-1024	-768	-1	-1	-1	-1	4		0	0						Untertest3.avi	0	880	547	72	111				0	Content		-72	-111	25479761	768905828
25497	08:48:50.587	00:00:25.496	1530	-1024	-768	-1	-1	-1	-1	4	-1024	-768	-1	-1	-1	-1	4		0	0						Untertest3.avi	0	880	547	72	111				0	Content		-72	-111	25496826	768922893
25514	08:48:50.604	00:00:25.514	1531	-1024	-768	-1	-1	-1	-1	4	-1024	-768	-1	-1	-1	-1	4		0	0						Untertest3.avi	0	880	547	72	111				0	Content		-72	-111	25514199	768940266
25531	08:48:50.621	00:00:25.531	1532	-1024	-768	-1	-1	-1	-1	4	-1024	-768	-1	-1	-1	-1	4		0	0						Untertest3.avi	0	880	547	72	111				0	Content		-72	-111	25531445	768957512
25546	08:48:50.636	00:00:25.546	1533	-1024	-768	-1	-1	-1	-1	4	-1024	-768	-1	-1	-1	-1	4		0	0						Untertest3.avi	0	880	547	72	111				0	Content		-72	-111	25546375	768972442
25563	08:48:50.653	00:00:25.562	1534	-1024	-768	-1	-1	-1	-1	4	-1024	-768	-1	-1	-1	-1	4		0	0						Untertest3.avi	0	880	547	72	111				0	Content		-72	-111	25562995	768989062
25580	08:48:50.670	00:00:25.579	1535	-1024	-768	-1	-1	-1	-1	4	-1024	-768	-1	-1	-1	-1	4		0	0						Untertest3.avi	0	880	547	72	111				0	Content		-72	-111	25579744	769005811
25596	08:48:50.686	00:00:25.596	1536	-1024	-768	-1	-1	-1	-1	4	-1024	-768	-1	-1	-1	-1	4		0	0						Untertest3.avi	0	880	547	72	111				0	Content		-72	-111	25596368	769022435
25613	08:48:50.703	00:00:25.612	1537	-1024	-768	-1	-1	-1	-1	4	-1024	-768	-1	-1	-1	-1	4		0	0						Untertest3.avi	0	880	547	72	111				0	Content		-72	-111	25612991	769039058
25630	08:48:50.720	00:00:25.629	1538	-1024	-768	-1	-1	-1	-1	4	-1024	-768	-1	-1	-1	-1	4		0	0						Untertest3.avi	0	880	547	72	111				0	Content		-72	-111	25629615	769055682
25647	08:48:50.737	00:00:25.646	1539	-1024	-768	-1	-1	-1	-1	4	-1024	-768	-1	-1	-1	-1	4		0	0						Untertest3.avi	0	880	547	72	111				0	Content		-72	-111	25646682	769072749
25664	08:48:50.754	00:00:25.664	1540	-1024	-768	-1	-1	-1	-1	4	-1024	-768	-1	-1	-1	-1	4		0	0						Untertest3.avi	0	880	547	72	111				0	Content		-72	-111	25664055	769090122
25681	08:48:50.771	00:00:25.681	1541	-1024	-768	-1	-1	-1	-1	4	-1024	-768	-1	-1	-1	-1	4		0	0						Untertest3.avi	0	880	547	72	111				0	Content		-72	-111	25681427	769107494
25696	08:48:50.786	00:00:25.696	1542	-1024	-768	-1	-1	-1	-1	4	-1024	-768	-1	-1	-1	-1	4		0	0						Untertest3.avi	0	880	547	72	111				0	Content		-72	-111	25696231	769122298
25713	08:48:50.803	00:00:25.712	1543	-1024	-768	-1	-1	-1	-1	4	-1024	-768	-1	-1	-1	-1	4		0	0						Untertest3.avi	0	880	547	72	111				0	Content		-72	-111	25712854	769138921
25730	08:48:50.820	00:00:25.729	1544	-1024	-768	-1	-1	-1	-1	4	-1024	-768	-1	-1	-1	-1	4		0	0						Untertest3.avi	0	880	547	72	111				0	Content		-72	-111	25729600	769155667
25746	08:48:50.836	00:00:25.746	1545	-1024	-768	-1	-1	-1	-1	4	-1024	-768	-1	-1	-1	-1	4		0	0						Untertest3.avi	0	880	547	72	111				0	Content		-72	-111	25746222	769172289
25763	08:48:50.853	00:00:25.762	1546	-1024	-768	-1	-1	-1	-1	4	-1024	-768	-1	-1	-1	-1	4		0	0						Untertest3.avi	0	880	547	72	111				0	Content		-72	-111	25762845	769188912
25779	08:48:50.869	00:00:25.779	1547	-1024	-768	-1	-1	-1	-1	4	-1024	-768	-1	-1	-1	-1	4		0	0						Untertest3.avi	0	880	547	72	111				0	Content		-72	-111	25779468	769205535
25797	08:48:50.887	00:00:25.796	1548	-1024	-768	-1	-1	-1	-1	4	-1024	-768	-1	-1	-1	-1	4		0	0						Untertest3.avi	0	880	547	72	111				0	Content		-72	-111	25796658	769222725
25813	08:48:50.903	00:00:25.812	1549	-1024	-768	-1	-1	-1	-1	4	-1024	-768	-1	-1	-1	-1	4		0	0						Untertest3.avi	0	880	547	72	111				0	Content		-72	-111	25812827	769238894
25829	08:48:50.919	00:00:25.829	1550	-1024	-768	-1	-1	-1	-1	4	441,0367	953,8663	0,5094066	0,5336578	512,2987	2,988116	0	24	441	954						Untertest3.avi	0	880	547	72	111	556	854	266	0	Content		369	843	25829460	769255527
25846	08:48:50.936	00:00:25.846	1551	823,6133	998,1781	0,6571888	0,4861394	512,4564	3,274914	0	473,455	966,557	0,5092228	0,5330743	512,4564	3,089349	0	24	649	982						Untertest3.avi	0	880	547	72	111	556	854	266	0	Content		577	871	25846083	769272150
25863	08:48:50.953	00:00:25.862	1552	811,0709	980,0156	0,6570587	0,485595	512,6718	3,205409	0	477,9404	964,3845	0,5090794	0,5326183	512,6718	3,094242	0	24	645	972						Untertest3.avi	0	880	547	72	111	556	854	266	0	Content		573	861	25862707	769288774
25879	08:48:50.969	00:00:25.879	1553	780,7866	954,8546	0,6575273	0,4852324	508,5945	3,240378	0	528,8796	957,3474	0,5090265	0,5323486	512,699	3,169256	0	24	655	956						Untertest3.avi	0	880	547	72	111	556	854	266	0	Content		583	845	25879455	769305522
25896	08:48:50.986	00:00:25.896	1554	778,1621	968,1802	0,6573572	0,4851707	508,5945	3,225348	0	484,4347	977,8186	0,5088396	0,5321961	512,823	3,081238	0	24	631	973						Untertest3.avi	0	880	547	72	111	556	854	266	0	Content		559	862	25896078	769322145
25913	08:48:51.003	00:00:25.912	1555	768,4803	978,5592	0,6586588	0,4844005	499,2023	3,186307	0	488,2855	969,4265	0,508751	0,5319524	512,7721	3,068492	0	24	628	974						Untertest3.avi	0	880	547	72	111	556	854	266	0	Content		556	863	25912704	769338771
25929	08:48:51.019	00:00:25.929	1556	795,7603	968,1462	0,6561242	0,4845795	516,762	3,308709	0	501,2551	930,5408	0,5087485	0,531624	512,8317	3,219033	0	24	649	949						Untertest3.avi	0	880	547	72	111	556	854	266	0	Content		577	838	25929330	769355397
25946	08:48:51.036	00:00:25.946	1557	748,9319	966,0038	0,6585702	0,4840276	499,1798	3,236362	0	473,5883	962,3457	0,5085788	0,5313991	512,614	3,098168	0	24	611	964						Untertest3.avi	0	880	547	72	111	556	854	266	0	Content		539	853	25946084	769372151
25963	08:48:51.053	00:00:25.962	1558	767,8826	980,2059	0,6584346	0,4838948	499,5589	3,212791	0	471,0427	953,0085	0,5084224	0,5313346	512,9294	3,101413	0	24	619	967						Untertest3.avi	0	880	547	72	111	556	854	266	0	Content		547	856	25962700	769388767
25979	08:48:51.069	00:00:25.979	1559	739,8189	964,1388	0,6581953	0,4837558	499,6308	3,255697	0	474,2661	959,1308	0,508252	0,5312924	512,8872	3,089611	0	24	607	962						Untertest3.avi	0	880	547	72	111	556	854	266	0	Content		535	851	25979324	769405391
25996	08:48:51.086	00:00:25.995	1560	762,6456	950,1667	0,6580717	0,4836598	499,7547	3,233938	0	471,3969	956,7159	0,5080674	0,5311986	512,9907	3,148339	0	24	617	953						Untertest3.avi	0	880	547	72	111	556	854	266	0	Content		545	842	25995947	769422014
26013	08:48:51.103	00:00:26.012	1561	774,1823	976,7947	0,6578233	0,4833785	499,9954	3,218987	0	499,5712	935,8792	0,5077786	0,5310238	513,0143	3,196541	0	24	637	956						Untertest3.avi	0	880	547	72	111	556	854	266	0	Content		565	845	26012694	769438761
26029	08:48:51.119	00:00:26.029	1562	767,19	963,9626	0,6575924	0,4830755	499,9328	3,249103	0	487,9592	965,495	0,5075291	0,5307684	513,0052	3,157682	0	24	628	965						Untertest3.avi	0	880	547	72	111	556	854	266	0	Content		556	854	26029319	769455386
26046	08:48:51.136	00:00:26.045	1563	769,6895	985,4115	0,6574331	0,4825657	500,0453	3,311229	0	470,6996	942,0739	0,5073503	0,5305048	512,9464	3,185169	0	24	620	964						Untertest3.avi	0	880	547	72	111	556	854	266	0	Content		548	853	26045942	769472009
26063	08:48:51.153	00:00:26.062	1564	770,6414	974,1632	0,6573941	0,4821618	499,8672	3,271844	0	505,0338	956,9664	0,5072843	0,530251	512,9622	3,209847	0	24	638	966						Untertest3.avi	0	880	547	72	111	556	854	266	0	Content		566	855	26062566	769488633
26079	08:48:51.169	00:00:26.079	1565	755,371	983,646	0,6571534	0,4818618	499,9381	3,277865	0	492,0658	981,5697	0,5071262	0,5300819	513,1162	3,180386	0	24	624	983						Untertest3.avi	0	880	547	72	111	556	854	266	0	Content		552	872	26079314	769505381
26096	08:48:51.186	00:00:26.095	1566	872,059	1000,326	0,6556131	0,4816234	500,0138	3,239007	0	642,8384	997,0198	0,5059347	0,5298158	513,085	3,186734	0	25	757	999						Untertest3.avi	0	880	547	72	111	1069	918	117	0	Content		685	888	26095938	769522005
26113	08:48:51.203	00:00:26.112	1567	1089,578	941,9966	0,6533777	0,4811246	500,4571	3,325538	0	887,6329	1010,196	0,5041711	0,529147	513,7441	3,155649	0	25	989	976						Untertest3.avi	0	880	547	72	111	1069	918	117	0	Content		917	865	26112562	769538629
26129	08:48:51.219	00:00:26.129	1568	1238,186	983,0052	0,6519727	0,4809383	500,5417	3,265647	0	1043,22	1012,43	0,5030102	0,528738	513,9326	3,173428	0	25	1141	998						Untertest3.avi	0	880	547	72	111	1069	918	117	0	Content		1069	887	26129187	769555254
26146	08:48:51.236	00:00:26.145	1569	1347,161	1030,038	0,6511622	0,4808715	501,0165	3,226092	0	1199,714	1028,85	0,5022147	0,5287206	514,0759	3,203169	0	25	1273	1029						Untertest3.avi	0	880	547	72	111	1069	918	117	0	Content		1201	918	26145933	769572000
26163	08:48:51.253	00:00:26.162	1570	1581,941	1060,443	0,6504532	0,4809037	501,1588	3,318632	0	1275,882	1026,401	0,5016471	0,5288056	514,2822	3,153765	0	25	1429	1043						Untertest3.avi	0	880	547	72	111	1069	918	117	0	Content		1357	932	26162557	769588624
26179	08:48:51.269	00:00:26.179	1571	-1024	-768	-1	-1	-1	-1	4	1379,373	1052,844	0,5059469	0,5292767	492,1283	3,171155	0	25	1379	1053						Untertest3.avi	0	880	547	72	111	1069	918	117	0	Content		1307	942	26179180	769605247
26196	08:48:51.286	00:00:26.195	1572	839,811	1037,18	0,6461501	0,4813957	510,1338	3,152571	0	674,1175	1022,579	0,4997216	0,5297327	492,1283	2,909911	0	25	757	1030						Untertest3.avi	0	880	547	72	111	1069	918	117	0	Content		685	919	26195930	769621997
26213	08:48:51.303	00:00:26.212	1573	-1024	-768	-1	-1	-1	-1	4	-1024	-768	-1	-1	-1	-1	4		0	0						Untertest3.avi	0	880	547	72	111				0	Content		-72	-111	26212553	769638620
26229	08:48:51.319	00:00:26.229	1574	-1024	-768	-1	-1	-1	-1	4	-1024	-768	-1	-1	-1	-1	4		0	0						Untertest3.avi	0	880	547	72	111				0	Content		-72	-111	26229177	769655244
26246	08:48:51.336	00:00:26.245	1575	-1024	-768	-1	-1	-1	-1	4	-1024	-768	-1	-1	-1	-1	4		0	0						Untertest3.avi	0	880	547	72	111				0	Content		-72	-111	26245802	769671869
26263	08:48:51.353	00:00:26.262	1576	-1024	-768	-1	-1	-1	-1	4	-1024	-768	-1	-1	-1	-1	4		0	0						Untertest3.avi	0	880	547	72	111				0	Content		-72	-111	26262552	769688619
26279	08:48:51.369	00:00:26.279	1577	-1024	-768	-1	-1	-1	-1	4	-1024	-768	-1	-1	-1	-1	4		0	0						Untertest3.avi	0	880	547	72	111				0	Content		-72	-111	26279175	769705242
26296	08:48:51.386	00:00:26.295	1578	-1024	-768	-1	-1	-1	-1	4	-1024	-768	-1	-1	-1	-1	4		0	0						Untertest3.avi	0	880	547	72	111				0	Content		-72	-111	26295842	769721909
26312	08:48:51.402	00:00:26.312	1579	-1024	-768	-1	-1	-1	-1	4	-1024	-768	-1	-1	-1	-1	4		0	0						Untertest3.avi	0	880	547	72	111				0	Content		-72	-111	26312434	769738501
26329	08:48:51.419	00:00:26.329	1580	-1024	-768	-1	-1	-1	-1	4	-1024	-768	-1	-1	-1	-1	4		0	0						Untertest3.avi	0	880	547	72	111				0	Content		-72	-111	26329171	769755238
26346	08:48:51.436	00:00:26.345	1581	-1024	-768	-1	-1	-1	-1	4	-1024	-768	-1	-1	-1	-1	4		0	0						Untertest3.avi	0	880	547	72	111				0	Content		-72	-111	26345796	769771863
26362	08:48:51.452	00:00:26.362	1582	-1024	-768	-1	-1	-1	-1	4	-1024	-768	-1	-1	-1	-1	4		0	0						Untertest3.avi	0	880	547	72	111				0	Content		-72	-111	26362429	769788496
26379	08:48:51.469	00:00:26.379	1583	-1024	-768	-1	-1	-1	-1	4	-1024	-768	-1	-1	-1	-1	4		0	0						Untertest3.avi	0	880	547	72	111				0	Content		-72	-111	26379042	769805109
26396	08:48:51.486	00:00:26.395	1584	-1024	-768	-1	-1	-1	-1	4	-1024	-768	-1	-1	-1	-1	4		0	0						Untertest3.avi	0	880	547	72	111				0	Content		-72	-111	26395792	769821859
26412	08:48:51.502	00:00:26.412	1585	-1024	-768	-1	-1	-1	-1	4	-1024	-768	-1	-1	-1	-1	4		0	0						Untertest3.avi	0	880	547	72	111				0	Content		-72	-111	26412427	769838494
26429	08:48:51.519	00:00:26.429	1586	-1024	-768	-1	-1	-1	-1	4	-1024	-768	-1	-1	-1	-1	4		0	0						Untertest3.avi	0	880	547	72	111				0	Content		-72	-111	26429039	769855106
26446	08:48:51.536	00:00:26.445	1587	-1024	-768	-1	-1	-1	-1	4	-1024	-768	-1	-1	-1	-1	4		0	0						Untertest3.avi	0	880	547	72	111				0	Content		-72	-111	26445662	769871729
26462	08:48:51.552	00:00:26.462	1588	-1024	-768	-1	-1	-1	-1	4	-1024	-768	-1	-1	-1	-1	4		0	0						Untertest3.avi	0	880	547	72	111				0	Content		-72	-111	26462422	769888489
26479	08:48:51.569	00:00:26.479	1589	-1024	-768	-1	-1	-1	-1	4	-1024	-768	-1	-1	-1	-1	4		0	0						Untertest3.avi	0	880	547	72	111				0	Content		-72	-111	26479034	769905101
26496	08:48:51.586	00:00:26.495	1590	-1024	-768	-1	-1	-1	-1	4	-1024	-768	-1	-1	-1	-1	4		0	0						Untertest3.avi	0	880	547	72	111				0	Content		-72	-111	26495658	769921725
26512	08:48:51.602	00:00:26.512	1591	-1024	-768	-1	-1	-1	-1	4	-1024	-768	-1	-1	-1	-1	4		0	0						Untertest3.avi	0	880	547	72	111				0	Content		-72	-111	26512417	769938484
26529	08:48:51.619	00:00:26.529	1592	-1024	-768	-1	-1	-1	-1	4	-1024	-768	-1	-1	-1	-1	4		0	0						Untertest3.avi	0	880	547	72	111				0	Content		-72	-111	26529027	769955094
26546	08:48:51.636	00:00:26.545	1593	-1024	-768	-1	-1	-1	-1	4	-1024	-768	-1	-1	-1	-1	4		0	0						Untertest3.avi	0	880	547	72	111				0	Content		-72	-111	26545648	769971715
26562	08:48:51.652	00:00:26.562	1594	-1024	-768	-1	-1	-1	-1	4	-1024	-768	-1	-1	-1	-1	4		0	0						Untertest3.avi	0	880	547	72	111				0	Content		-72	-111	26562271	769988338
26579	08:48:51.669	00:00:26.578	1595	-1024	-768	-1	-1	-1	-1	4	-1024	-768	-1	-1	-1	-1	4		0	0						Untertest3.avi	0	880	547	72	111				0	Content		-72	-111	26578896	770004963
26596	08:48:51.686	00:00:26.596	1596	-1024	-768	-1	-1	-1	-1	4	-1024	-768	-1	-1	-1	-1	4		0	0						Untertest3.avi	0	880	547	72	111				0	Content		-72	-111	26596088	770022155
26613	08:48:51.703	00:00:26.613	1597	-1024	-768	-1	-1	-1	-1	4	-1024	-768	-1	-1	-1	-1	4		0	0						Untertest3.avi	0	880	547	72	111				0	Content		-72	-111	26613461	770039528
26631	08:48:51.721	00:00:26.630	1598	-1024	-768	-1	-1	-1	-1	4	-1024	-768	-1	-1	-1	-1	4		0	0						Untertest3.avi	0	880	547	72	111				0	Content		-72	-111	26630835	770056902
26646	08:48:51.736	00:00:26.645	1599	-1024	-768	-1	-1	-1	-1	4	-1024	-768	-1	-1	-1	-1	4		0	0						Untertest3.avi	0	880	547	72	111				0	Content		-72	-111	26645637	770071704
26662	08:48:51.752	00:00:26.662	1600	-1024	-768	-1	-1	-1	-1	4	-1024	-768	-1	-1	-1	-1	4		0	0						Untertest3.avi	0	880	547	72	111				0	Content		-72	-111	26662262	770088329
26679	08:48:51.769	00:00:26.679	1601	-1024	-768	-1	-1	-1	-1	4	-1024	-768	-1	-1	-1	-1	4		0	0						Untertest3.avi	0	880	547	72	111				0	Content		-72	-111	26679008	770105075
26696	08:48:51.786	00:00:26.695	1602	-1024	-768	-1	-1	-1	-1	4	-1024	-768	-1	-1	-1	-1	4		0	0						Untertest3.avi	0	880	547	72	111				0	Content		-72	-111	26695627	770121694
26712	08:48:51.802	00:00:26.712	1603	-1024	-768	-1	-1	-1	-1	4	-1024	-768	-1	-1	-1	-1	4		0	0						Untertest3.avi	0	880	547	72	111				0	Content		-72	-111	26712250	770138317
26729	08:48:51.819	00:00:26.728	1604	-1024	-768	-1	-1	-1	-1	4	-1024	-768	-1	-1	-1	-1	4		0	0						Untertest3.avi	0	880	547	72	111				0	Content		-72	-111	26728874	770154941
26746	08:48:51.836	00:00:26.745	1605	-1024	-768	-1	-1	-1	-1	4	-1024	-768	-1	-1	-1	-1	4		0	0						Untertest3.avi	0	880	547	72	111				0	Content		-72	-111	26745942	770172009
26763	08:48:51.853	00:00:26.763	1606	-1024	-768	-1	-1	-1	-1	4	-1024	-768	-1	-1	-1	-1	4		0	0						Untertest3.avi	0	880	547	72	111				0	Content		-72	-111	26763315	770189382
26781	08:48:51.871	00:00:26.780	1607	-1024	-768	-1	-1	-1	-1	4	-1024	-768	-1	-1	-1	-1	4		0	0						Untertest3.avi	0	880	547	72	111				0	Content		-72	-111	26780686	770206753
26795	08:48:51.885	00:00:26.795	1608	-1024	-768	-1	-1	-1	-1	4	-1024	-768	-1	-1	-1	-1	4		0	0						Untertest3.avi	0	880	547	72	111				0	Content		-72	-111	26795488	770221555
26812	08:48:51.902	00:00:26.812	1609	-1024	-768	-1	-1	-1	-1	4	-1024	-768	-1	-1	-1	-1	4		0	0						Untertest3.avi	0	880	547	72	111				0	Content		-72	-111	26812111	770238178
26829	08:48:51.919	00:00:26.828	1610	-1024	-768	-1	-1	-1	-1	4	-1024	-768	-1	-1	-1	-1	4		0	0						Untertest3.avi	0	880	547	72	111				0	Content		-72	-111	26828860	770254927
26845	08:48:51.935	00:00:26.845	1611	-1024	-768	-1	-1	-1	-1	4	-1024	-768	-1	-1	-1	-1	4		0	0						Untertest3.avi	0	880	547	72	111				0	Content		-72	-111	26845484	770271551
26862	08:48:51.952	00:00:26.862	1612	-1024	-768	-1	-1	-1	-1	4	-1024	-768	-1	-1	-1	-1	4		0	0						Untertest3.avi	0	880	547	72	111				0	Content		-72	-111	26862106	770288173
26879	08:48:51.969	00:00:26.878	1613	-1024	-768	-1	-1	-1	-1	4	-1024	-768	-1	-1	-1	-1	4		0	0						Untertest3.avi	0	880	547	72	111				0	Content		-72	-111	26878728	770304795
26896	08:48:51.986	00:00:26.895	1614	-1024	-768	-1	-1	-1	-1	4	-1024	-768	-1	-1	-1	-1	4		0	0						Untertest3.avi	0	880	547	72	111				0	Content		-72	-111	26895921	770321988
26913	08:48:52.003	00:00:26.913	1615	-1024	-768	-1	-1	-1	-1	4	-1024	-768	-1	-1	-1	-1	4		0	0						Untertest3.avi	0	880	547	72	111				0	Content		-72	-111	26913293	770339360
26931	08:48:52.021	00:00:26.930	1616	-1024	-768	-1	-1	-1	-1	4	-1024	-768	-1	-1	-1	-1	4		0	0						Untertest3.avi	0	880	547	72	111				0	Content		-72	-111	26930540	770356607
26945	08:48:52.035	00:00:26.945	1617	-1024	-768	-1	-1	-1	-1	4	-1024	-768	-1	-1	-1	-1	4		0	0						Untertest3.avi	0	880	547	72	111				0	Content		-72	-111	26945348	770371415
26962	08:48:52.052	00:00:26.962	1618	-1024	-768	-1	-1	-1	-1	4	-1024	-768	-1	-1	-1	-1	4		0	0						Untertest3.avi	0	880	547	72	111				0	Content		-72	-111	26962097	770388164
26979	08:48:52.069	00:00:26.978	1619	-1024	-768	-1	-1	-1	-1	4	-1024	-768	-1	-1	-1	-1	4		0	0						Untertest3.avi	0	880	547	72	111				0	Content		-72	-111	26978715	770404782
26995	08:48:52.085	00:00:26.995	1620	-1024	-768	-1	-1	-1	-1	4	-1024	-768	-1	-1	-1	-1	4		0	0						Untertest3.avi	0	880	547	72	111				0	Content		-72	-111	26995460	770421527
27012	08:48:52.102	00:00:27.011	1621	-1024	-768	-1	-1	-1	-1	4	-1024	-768	-1	-1	-1	-1	4		0	0						Untertest3.avi	0	880	547	72	111				0	Content		-72	-111	27011960	770438027
27029	08:48:52.119	00:00:27.028	1622	-1024	-768	-1	-1	-1	-1	4	-1024	-768	-1	-1	-1	-1	4		0	0						Untertest3.avi	0	880	547	72	111				0	Content		-72	-111	27028584	770454651
27046	08:48:52.136	00:00:27.045	1623	-1024	-768	-1	-1	-1	-1	4	-1024	-768	-1	-1	-1	-1	4		0	0						Untertest3.avi	0	880	547	72	111				0	Content		-72	-111	27045778	770471845
27063	08:48:52.153	00:00:27.063	1624	-1024	-768	-1	-1	-1	-1	4	-1024	-768	-1	-1	-1	-1	4		0	0						Untertest3.avi	0	880	547	72	111				0	Content		-72	-111	27063150	770489217
27080	08:48:52.170	00:00:27.080	1625	-1024	-768	-1	-1	-1	-1	4	-1024	-768	-1	-1	-1	-1	4		0	0						Untertest3.avi	0	880	547	72	111				0	Content		-72	-111	27080397	770506464
27095	08:48:52.185	00:00:27.095	1626	-1024	-768	-1	-1	-1	-1	4	-1024	-768	-1	-1	-1	-1	4		0	0						Untertest3.avi	0	880	547	72	111				0	Content		-72	-111	27095328	770521395
27112	08:48:52.202	00:00:27.111	1627	-1024	-768	-1	-1	-1	-1	4	-1024	-768	-1	-1	-1	-1	4		0	0						Untertest3.avi	0	880	547	72	111				0	Content		-72	-111	27111948	770538015
27129	08:48:52.219	00:00:27.128	1628	-1024	-768	-1	-1	-1	-1	4	-1024	-768	-1	-1	-1	-1	4		0	0						Untertest3.avi	0	880	547	72	111				0	Content		-72	-111	27128694	770554761
27145	08:48:52.235	00:00:27.145	1629	-1024	-768	-1	-1	-1	-1	4	-1024	-768	-1	-1	-1	-1	4		0	0						Untertest3.avi	0	880	547	72	111				0	Content		-72	-111	27145317	770571384
27162	08:48:52.252	00:00:27.161	1630	-1024	-768	-1	-1	-1	-1	4	-1024	-768	-1	-1	-1	-1	4		0	0						Untertest3.avi	0	880	547	72	111				0	Content		-72	-111	27161942	770588009
27179	08:48:52.269	00:00:27.178	1631	-1024	-768	-1	-1	-1	-1	4	-1024	-768	-1	-1	-1	-1	4		0	0						Untertest3.avi	0	880	547	72	111				0	Content		-72	-111	27178566	770604633
27196	08:48:52.286	00:00:27.195	1632	-1024	-768	-1	-1	-1	-1	4	-1024	-768	-1	-1	-1	-1	4		0	0						Untertest3.avi	0	880	547	72	111				0	Content		-72	-111	27195634	770621701
27213	08:48:52.303	00:00:27.213	1633	-1024	-768	-1	-1	-1	-1	4	-1024	-768	-1	-1	-1	-1	4		0	0						Untertest3.avi	0	880	547	72	111				0	Content		-72	-111	27213009	770639076
27230	08:48:52.320	00:00:27.230	1634	-1024	-768	-1	-1	-1	-1	4	-1024	-768	-1	-1	-1	-1	4		0	0						Untertest3.avi	0	880	547	72	111				0	Content		-72	-111	27230305	770656372
27245	08:48:52.335	00:00:27.245	1635	-1024	-768	-1	-1	-1	-1	4	-1024	-768	-1	-1	-1	-1	4		0	0						Untertest3.avi	0	880	547	72	111				0	Content		-72	-111	27245179	770671246
27262	08:48:52.352	00:00:27.261	1636	-1024	-768	-1	-1	-1	-1	4	-1024	-768	-1	-1	-1	-1	4		0	0						Untertest3.avi	0	880	547	72	111				0	Content		-72	-111	27261803	770687870
27279	08:48:52.369	00:00:27.278	1637	-1024	-768	-1	-1	-1	-1	4	-1024	-768	-1	-1	-1	-1	4		0	0						Untertest3.avi	0	880	547	72	111				0	Content		-72	-111	27278549	770704616
27295	08:48:52.385	00:00:27.295	1638	-1024	-768	-1	-1	-1	-1	4	-1024	-768	-1	-1	-1	-1	4		0	0						Untertest3.avi	0	880	547	72	111				0	Content		-72	-111	27295169	770721236
27312	08:48:52.402	00:00:27.311	1639	-1024	-768	-1	-1	-1	-1	4	-1024	-768	-1	-1	-1	-1	4		0	0						Untertest3.avi	0	880	547	72	111				0	Content		-72	-111	27311791	770737858
27328	08:48:52.418	00:00:27.328	1640	-1024	-768	-1	-1	-1	-1	4	-1024	-768	-1	-1	-1	-1	4		0	0						Untertest3.avi	0	880	547	72	111				0	Content		-72	-111	27328417	770754484
27346	08:48:52.436	00:00:27.345	1641	-1024	-768	-1	-1	-1	-1	4	-1024	-768	-1	-1	-1	-1	4		0	0						Untertest3.avi	0	880	547	72	111				0	Content		-72	-111	27345611	770771678
27363	08:48:52.453	00:00:27.362	1642	-1024	-768	-1	-1	-1	-1	4	-1024	-768	-1	-1	-1	-1	4		0	0						Untertest3.avi	0	880	547	72	111				0	Content		-72	-111	27362982	770789049
27380	08:48:52.470	00:00:27.380	1643	-1024	-768	-1	-1	-1	-1	4	-1024	-768	-1	-1	-1	-1	4		0	0						Untertest3.avi	0	880	547	72	111				0	Content		-72	-111	27380242	770806309
27395	08:48:52.485	00:00:27.395	1644	-1024	-768	-1	-1	-1	-1	4	-1024	-768	-1	-1	-1	-1	4		0	0						Untertest3.avi	0	880	547	72	111				0	Content		-72	-111	27395030	770821097
27412	08:48:52.502	00:00:27.411	1645	-1024	-768	-1	-1	-1	-1	4	-1024	-768	-1	-1	-1	-1	4		0	0						Untertest3.avi	0	880	547	72	111				0	Content		-72	-111	27411779	770837846
27428	08:48:52.518	00:00:27.428	1646	-1024	-768	-1	-1	-1	-1	4	-1024	-768	-1	-1	-1	-1	4		0	0						Untertest3.avi	0	880	547	72	111				0	Content		-72	-111	27428401	770854468
27445	08:48:52.535	00:00:27.445	1647	-1024	-768	-1	-1	-1	-1	4	-1024	-768	-1	-1	-1	-1	4		0	0						Untertest3.avi	0	880	547	72	111				0	Content		-72	-111	27445025	770871092
27462	08:48:52.552	00:00:27.461	1648	-1024	-768	-1	-1	-1	-1	4	-1024	-768	-1	-1	-1	-1	4		0	0						Untertest3.avi	0	880	547	72	111				0	Content		-72	-111	27461649	770887716
27478	08:48:52.568	00:00:27.478	1649	-1024	-768	-1	-1	-1	-1	4	-1024	-768	-1	-1	-1	-1	4		0	0						Untertest3.avi	0	880	547	72	111				0	Content		-72	-111	27478273	770904340
27495	08:48:52.585	00:00:27.495	1650	-1024	-768	-1	-1	-1	-1	4	-1024	-768	-1	-1	-1	-1	4		0	0						Untertest3.avi	0	880	547	72	111				0	Content		-72	-111	27495466	770921533
27513	08:48:52.603	00:00:27.512	1651	-1024	-768	-1	-1	-1	-1	4	-1024	-768	-1	-1	-1	-1	4		0	0						Untertest3.avi	0	880	547	72	111				0	Content		-72	-111	27512838	770938905
27530	08:48:52.620	00:00:27.530	1652	-1024	-768	-1	-1	-1	-1	4	-1024	-768	-1	-1	-1	-1	4		0	0						Untertest3.avi	0	880	547	72	111				0	Content		-72	-111	27530085	770956152
27545	08:48:52.635	00:00:27.544	1653	-1024	-768	-1	-1	-1	-1	4	-1024	-768	-1	-1	-1	-1	4		0	0						Untertest3.avi	0	880	547	72	111				0	Content		-72	-111	27544890	770970957
27562	08:48:52.652	00:00:27.561	1654	-1024	-768	-1	-1	-1	-1	4	-1024	-768	-1	-1	-1	-1	4		0	0						Untertest3.avi	0	880	547	72	111				0	Content		-72	-111	27561640	770987707
27578	08:48:52.668	00:00:27.578	1655	-1024	-768	-1	-1	-1	-1	4	-1024	-768	-1	-1	-1	-1	4		0	0						Untertest3.avi	0	880	547	72	111				0	Content		-72	-111	27578263	771004330
27595	08:48:52.685	00:00:27.594	1656	-1024	-768	-1	-1	-1	-1	4	-1024	-768	-1	-1	-1	-1	4		0	0						Untertest3.avi	0	880	547	72	111				0	Content		-72	-111	27594884	771020951
27612	08:48:52.702	00:00:27.611	1657	-1024	-768	-1	-1	-1	-1	4	-1024	-768	-1	-1	-1	-1	4		0	0						Untertest3.avi	0	880	547	72	111				0	Content		-72	-111	27611505	771037572
27628	08:48:52.718	00:00:27.628	1658	-1024	-768	-1	-1	-1	-1	4	-1024	-768	-1	-1	-1	-1	4		0	0						Untertest3.avi	0	880	547	72	111				0	Content		-72	-111	27628253	771054320
27645	08:48:52.735	00:00:27.645	1659	-1024	-768	-1	-1	-1	-1	4	-1024	-768	-1	-1	-1	-1	4		0	0						Untertest3.avi	0	880	547	72	111				0	Content		-72	-111	27645321	771071388
27663	08:48:52.753	00:00:27.662	1660	-1024	-768	-1	-1	-1	-1	4	-1024	-768	-1	-1	-1	-1	4		0	0						Untertest3.avi	0	880	547	72	111				0	Content		-72	-111	27662694	771088761
27680	08:48:52.770	00:00:27.679	1661	2083,699	866,2419	0,4913639	0,5260669	472,6147	2,79888	3	2092,742	883,4835	0,4913898	0,5260631	472,6147	2,810695	1	26	2093	883						Untertest3.avi	0	880	547	72	111	2021	772	131	0	Content		2021	772	27679939	771106006
27695	08:48:52.785	00:00:27.694	1662	-1024	-768	-1	-1	-1	-1	4	-1024	-768	-1	-1	-1	-1	4	26	0	0						Untertest3.avi	0	880	547	72	111	2021	772	131	0	Content		-72	-111	27694868	771120935
27711	08:48:52.801	00:00:27.711	1663	-1024	-768	-1	-1	-1	-1	4	-1024	-768	-1	-1	-1	-1	4	26	0	0						Untertest3.avi	0	880	547	72	111	2021	772	131	0	Content		-72	-111	27711484	771137551
27728	08:48:52.818	00:00:27.728	1664	-1024	-768	-1	-1	-1	-1	4	-1024	-768	-1	-1	-1	-1	4	26	0	0						Untertest3.avi	0	880	547	72	111	2021	772	131	0	Content		-72	-111	27728102	771154169
27745	08:48:52.835	00:00:27.744	1665	-1024	-768	-1	-1	-1	-1	4	-1024	-768	-1	-1	-1	-1	4	26	0	0						Untertest3.avi	0	880	547	72	111	2021	772	131	0	Content		-72	-111	27744789	771170856
27761	08:48:52.851	00:00:27.761	1666	-1024	-768	-1	-1	-1	-1	4	-1024	-768	-1	-1	-1	-1	4	26	0	0						Untertest3.avi	0	880	547	72	111	2021	772	131	0	Content		-72	-111	27761456	771187523
27778	08:48:52.868	00:00:27.778	1667	-1024	-768	-1	-1	-1	-1	4	-1024	-768	-1	-1	-1	-1	4	26	0	0						Untertest3.avi	0	880	547	72	111	2021	772	131	0	Content		-72	-111	27778106	771204173
27795	08:48:52.885	00:00:27.794	1668	2068,687	883,2665	0,4913785	0,5251446	472,9685	2,906287	3	2077,785	900,9088	0,4914045	0,5251409	472,9685	2,918191	1	26	2078	901						Untertest3.avi	0	880	547	72	111	2021	772	131	0	Content		2006	790	27794731	771220798
27811	08:48:52.901	00:00:27.811	1669	-1024	-768	-1	-1	-1	-1	4	-1024	-768	-1	-1	-1	-1	4		0	0						Untertest3.avi	0	880	547	72	111				0	Content		-72	-111	27811355	771237422
27828	08:48:52.918	00:00:27.828	1670	-1024	-768	-1	-1	-1	-1	4	-1024	-768	-1	-1	-1	-1	4		0	0						Untertest3.avi	0	880	547	72	111				0	Content		-72	-111	27828103	771254170
27845	08:48:52.935	00:00:27.844	1671	-1024	-768	-1	-1	-1	-1	4	-1024	-768	-1	-1	-1	-1	4		0	0						Untertest3.avi	0	880	547	72	111				0	Content		-72	-111	27844724	771270791
27861	08:48:52.951	00:00:27.861	1672	-1024	-768	-1	-1	-1	-1	4	-1024	-768	-1	-1	-1	-1	4		0	0						Untertest3.avi	0	880	547	72	111				0	Content		-72	-111	27861349	771287416
27878	08:48:52.968	00:00:27.877	1673	-1024	-768	-1	-1	-1	-1	4	-1024	-768	-1	-1	-1	-1	4		0	0						Untertest3.avi	0	880	547	72	111				0	Content		-72	-111	27877973	771304040
27895	08:48:52.985	00:00:27.894	1674	-1024	-768	-1	-1	-1	-1	4	-1024	-768	-1	-1	-1	-1	4		0	0						Untertest3.avi	0	880	547	72	111				0	Content		-72	-111	27894724	771320791
27911	08:48:53.001	00:00:27.911	1675	-1024	-768	-1	-1	-1	-1	4	-1024	-768	-1	-1	-1	-1	4		0	0						Untertest3.avi	0	880	547	72	111				0	Content		-72	-111	27911345	771337412
27928	08:48:53.018	00:00:27.927	1676	-1024	-768	-1	-1	-1	-1	4	-1024	-768	-1	-1	-1	-1	4		0	0						Untertest3.avi	0	880	547	72	111				0	Content		-72	-111	27927970	771354037
27945	08:48:53.035	00:00:27.944	1677	-1024	-768	-1	-1	-1	-1	4	-1024	-768	-1	-1	-1	-1	4		0	0						Untertest3.avi	0	880	547	72	111				0	Content		-72	-111	27944593	771370660
27961	08:48:53.051	00:00:27.961	1678	-1024	-768	-1	-1	-1	-1	4	-1024	-768	-1	-1	-1	-1	4		0	0						Untertest3.avi	0	880	547	72	111				0	Content		-72	-111	27961344	771387411
27978	08:48:53.068	00:00:27.977	1679	-1024	-768	-1	-1	-1	-1	4	-1024	-768	-1	-1	-1	-1	4		0	0						Untertest3.avi	0	880	547	72	111				0	Content		-72	-111	27977974	771404041
27995	08:48:53.085	00:00:27.994	1680	-1024	-768	-1	-1	-1	-1	4	-1024	-768	-1	-1	-1	-1	4		0	0						Untertest3.avi	0	880	547	72	111				0	Content		-72	-111	27994588	771420655
28011	08:48:53.101	00:00:28.011	1681	-1024	-768	-1	-1	-1	-1	4	-1024	-768	-1	-1	-1	-1	4		0	0						Untertest3.avi	0	880	547	72	111				0	Content		-72	-111	28011213	771437280
28028	08:48:53.118	00:00:28.027	1682	-1024	-768	-1	-1	-1	-1	4	-1024	-768	-1	-1	-1	-1	4		0	0						Untertest3.avi	0	880	547	72	111				0	Content		-72	-111	28027961	771454028
28045	08:48:53.135	00:00:28.044	1683	-1024	-768	-1	-1	-1	-1	4	-1024	-768	-1	-1	-1	-1	4		0	0						Untertest3.avi	0	880	547	72	111				0	Content		-72	-111	28044586	771470653
28061	08:48:53.151	00:00:28.061	1684	-1024	-768	-1	-1	-1	-1	4	-1024	-768	-1	-1	-1	-1	4		0	0						Untertest3.avi	0	880	547	72	111				0	Content		-72	-111	28061209	771487276
28078	08:48:53.168	00:00:28.077	1685	-1024	-768	-1	-1	-1	-1	4	-1024	-768	-1	-1	-1	-1	4		0	0						Untertest3.avi	0	880	547	72	111				0	Content		-72	-111	28077833	771503900
28095	08:48:53.185	00:00:28.094	1686	-1024	-768	-1	-1	-1	-1	4	-1024	-768	-1	-1	-1	-1	4		0	0						Untertest3.avi	0	880	547	72	111				0	Content		-72	-111	28094582	771520649
28111	08:48:53.201	00:00:28.111	1687	-1024	-768	-1	-1	-1	-1	4	-1024	-768	-1	-1	-1	-1	4		0	0						Untertest3.avi	0	880	547	72	111				0	Content		-72	-111	28111205	771537272
28128	08:48:53.218	00:00:28.127	1688	-1024	-768	-1	-1	-1	-1	4	-1024	-768	-1	-1	-1	-1	4		0	0						Untertest3.avi	0	880	547	72	111				0	Content		-72	-111	28127832	771553899
28144	08:48:53.234	00:00:28.144	1689	2783,004	863,5204	0,5019319	0,5235363	515,5626	3,6596	3	2874,582	887,1161	0,5019544	0,5235332	515,5626	3,707416	1	27	2875	887						Untertest3.avi	0	880	547	72	111	2803	776	100	0	Content		2803	776	28144451	771570518
28161	08:48:53.251	00:00:28.161	1690	-1024	-768	-1	-1	-1	-1	4	-1024	-768	-1	-1	-1	-1	4	27	0	0						Untertest3.avi	0	880	547	72	111	2803	776	100	0	Content		-72	-111	28161199	771587266
28178	08:48:53.268	00:00:28.177	1691	-1024	-768	-1	-1	-1	-1	4	-1024	-768	-1	-1	-1	-1	4	27	0	0						Untertest3.avi	0	880	547	72	111	2803	776	100	0	Content		-72	-111	28177822	771603889
28194	08:48:53.284	00:00:28.194	1692	-1024	-768	-1	-1	-1	-1	4	-1024	-768	-1	-1	-1	-1	4	27	0	0						Untertest3.avi	0	880	547	72	111	2803	776	100	0	Content		-72	-111	28194448	771620515
28211	08:48:53.301	00:00:28.211	1693	-1024	-768	-1	-1	-1	-1	4	-1024	-768	-1	-1	-1	-1	4	27	0	0						Untertest3.avi	0	880	547	72	111	2803	776	100	0	Content		-72	-111	28211195	771637262
28228	08:48:53.318	00:00:28.227	1694	3429,4	995,7538	0,5017195	0,5228813	515,6268	3,901342	3	-1024	-768	-1	-1	-1	-1	4	27	3429	996						Untertest3.avi	0	880	547	72	111	2803	776	100	0	Content		3357	885	28227819	771653886
28244	08:48:53.334	00:00:28.244	1695	-1024	-768	-1	-1	-1	-1	4	-1024	-768	-1	-1	-1	-1	4		0	0						Untertest3.avi	0	880	547	72	111				0	Content		-72	-111	28244445	771670512
28261	08:48:53.351	00:00:28.261	1696	-1024	-768	-1	-1	-1	-1	4	-1024	-768	-1	-1	-1	-1	4		0	0						Untertest3.avi	0	880	547	72	111				0	Content		-72	-111	28261068	771687135
28278	08:48:53.368	00:00:28.277	1697	-1024	-768	-1	-1	-1	-1	4	-1024	-768	-1	-1	-1	-1	4		0	0						Untertest3.avi	0	880	547	72	111				0	Content		-72	-111	28277815	771703882
28294	08:48:53.384	00:00:28.294	1698	-1024	-768	-1	-1	-1	-1	4	-1024	-768	-1	-1	-1	-1	4		0	0						Untertest3.avi	0	880	547	72	111				0	Content		-72	-111	28294438	771720505
28311	08:48:53.401	00:00:28.311	1699	-1024	-768	-1	-1	-1	-1	4	-1024	-768	-1	-1	-1	-1	4		0	0						Untertest3.avi	0	880	547	72	111				0	Content		-72	-111	28311061	771737128
28328	08:48:53.418	00:00:28.327	1700	-1024	-768	-1	-1	-1	-1	4	-1024	-768	-1	-1	-1	-1	4		0	0						Untertest3.avi	0	880	547	72	111				0	Content		-72	-111	28327683	771753750
28344	08:48:53.434	00:00:28.344	1701	-1024	-768	-1	-1	-1	-1	4	-1024	-768	-1	-1	-1	-1	4		0	0						Untertest3.avi	0	880	547	72	111				0	Content		-72	-111	28344430	771770497
28361	08:48:53.451	00:00:28.361	1702	-1024	-768	-1	-1	-1	-1	4	-1024	-768	-1	-1	-1	-1	4		0	0						Untertest3.avi	0	880	547	72	111				0	Content		-72	-111	28361054	771787121
28378	08:48:53.468	00:00:28.377	1703	-1024	-768	-1	-1	-1	-1	4	-1024	-768	-1	-1	-1	-1	4		0	0						Untertest3.avi	0	880	547	72	111				0	Content		-72	-111	28377678	771803745
28394	08:48:53.484	00:00:28.394	1704	-1024	-768	-1	-1	-1	-1	4	-1024	-768	-1	-1	-1	-1	4		0	0						Untertest3.avi	0	880	547	72	111				0	Content		-72	-111	28394301	771820368
28411	08:48:53.501	00:00:28.411	1705	-1024	-768	-1	-1	-1	-1	4	-1024	-768	-1	-1	-1	-1	4		0	0						Untertest3.avi	0	880	547	72	111				0	Content		-72	-111	28411051	771837118
28428	08:48:53.518	00:00:28.427	1706	-1024	-768	-1	-1	-1	-1	4	-1024	-768	-1	-1	-1	-1	4		0	0						Untertest3.avi	0	880	547	72	111				0	Content		-72	-111	28427672	771853739
28444	08:48:53.534	00:00:28.444	1707	-1024	-768	-1	-1	-1	-1	4	-1024	-768	-1	-1	-1	-1	4		0	0						Untertest3.avi	0	880	547	72	111				0	Content		-72	-111	28444295	771870362
28461	08:48:53.551	00:00:28.460	1708	-1024	-768	-1	-1	-1	-1	4	-1024	-768	-1	-1	-1	-1	4		0	0						Untertest3.avi	0	880	547	72	111				0	Content		-72	-111	28460920	771886987
28478	08:48:53.568	00:00:28.477	1709	-1024	-768	-1	-1	-1	-1	4	-1024	-768	-1	-1	-1	-1	4		0	0						Untertest3.avi	0	880	547	72	111				0	Content		-72	-111	28477669	771903736
28494	08:48:53.584	00:00:28.494	1710	-1024	-768	-1	-1	-1	-1	4	-1024	-768	-1	-1	-1	-1	4		0	0						Untertest3.avi	0	880	547	72	111				0	Content		-72	-111	28494290	771920357
28511	08:48:53.601	00:00:28.510	1711	-1024	-768	-1	-1	-1	-1	4	-1024	-768	-1	-1	-1	-1	4		0	0						Untertest3.avi	0	880	547	72	111				0	Content		-72	-111	28510914	771936981
28528	08:48:53.618	00:00:28.527	1712	-1024	-768	-1	-1	-1	-1	4	-1024	-768	-1	-1	-1	-1	4		0	0						Untertest3.avi	0	880	547	72	111				0	Content		-72	-111	28527536	771953603
28544	08:48:53.634	00:00:28.544	1713	-1024	-768	-1	-1	-1	-1	4	-1024	-768	-1	-1	-1	-1	4		0	0						Untertest3.avi	0	880	547	72	111				0	Content		-72	-111	28544284	771970351
28561	08:48:53.651	00:00:28.560	1714	-1024	-768	-1	-1	-1	-1	4	-1024	-768	-1	-1	-1	-1	4		0	0						Untertest3.avi	0	880	547	72	111				0	Content		-72	-111	28560908	771986975
28578	08:48:53.668	00:00:28.577	1715	-1024	-768	-1	-1	-1	-1	4	-1024	-768	-1	-1	-1	-1	4		0	0						Untertest3.avi	0	880	547	72	111				0	Content		-72	-111	28577534	772003601
28594	08:48:53.684	00:00:28.594	1716	1682,988	846,0631	0,6280072	0,4755118	421,3307	3,459802	1	1682,379	860,1195	0,6280389	0,4755072	421,3307	3,466403	3	28	1683	846						Untertest3.avi	0	880	547	72	111	1888	753	217	0	Content		1611	735	28594156	772020223
28611	08:48:53.701	00:00:28.610	1717	1559,131	852,5496	0,6243237	0,4760754	409,6257	3,310617	1	1554,458	865,8478	0,6243569	0,4760706	409,6257	3,314636	3	28	1559	853						Untertest3.avi	0	880	547	72	111	1888	753	217	0	Content		1487	742	28610906	772036973
28628	08:48:53.718	00:00:28.627	1718	1519,277	838,1033	0,622912	0,4761717	404,7575	3,244215	0	1984,767	871,2987	0,4925725	0,5228466	460,2701	3,523348	0	28	1752	855						Untertest3.avi	0	880	547	72	111	1888	753	217	0	Content		1680	744	28627532	772053599
28644	08:48:53.734	00:00:28.644	1719	1492,208	845,3636	0,577814	0,499407	404,26	3,127081	3	-1024	-768	-1	-1	-1	-1	4	28	1492	845						Untertest3.avi	0	880	547	72	111	1888	753	217	0	Content		1420	734	28644153	772070220
28661	08:48:53.751	00:00:28.660	1720	1312,181	865,9974	0,5764817	0,4990726	401,8127	3,068499	3	2251,227	960,2646	0,5042304	0,522177	512,5271	3,894831	1	28	2251	960						Untertest3.avi	0	880	547	72	111	1888	753	217	0	Content		2179	849	28660778	772086845
28678	08:48:53.768	00:00:28.677	1721	-1024	-768	-1	-1	-1	-1	4	-1024	-768	-1	-1	-1	-1	4	28	0	0						Untertest3.avi	0	880	547	72	111	1888	753	217	0	Content		-72	-111	28677526	772103593
28694	08:48:53.784	00:00:28.694	1722	-1024	-768	-1	-1	-1	-1	4	2237,463	948,5414	0,5043551	0,5221984	512,3174	3,864195	0	28	2237	949						Untertest3.avi	0	880	547	72	111	1888	753	217	0	Content		2165	838	28694152	772120219
28711	08:48:53.801	00:00:28.710	1723	-1024	-768	-1	-1	-1	-1	4	2191,14	940,7492	0,5044217	0,5221848	512,2459	3,81219	0	28	2191	941						Untertest3.avi	0	880	547	72	111	1888	753	217	0	Content		2119	830	28710772	772136839
28727	08:48:53.817	00:00:28.727	1724	-1024	-768	-1	-1	-1	-1	4	1959,604	864,3784	0,4927388	0,5226272	458,9616	3,501741	0	28	1960	864						Untertest3.avi	0	880	547	72	111	1888	753	217	0	Content		1888	753	28727400	772153467
28744	08:48:53.834	00:00:28.744	1725	-1024	-768	-1	-1	-1	-1	4	-1024	-768	-1	-1	-1	-1	4	28	0	0						Untertest3.avi	0	880	547	72	111	1888	753	217	0	Content		-72	-111	28744149	772170216
28761	08:48:53.851	00:00:28.760	1726	-1024	-768	-1	-1	-1	-1	4	-1024	-768	-1	-1	-1	-1	4	28	0	0						Untertest3.avi	0	880	547	72	111	1888	753	217	0	Content		-72	-111	28760770	772186837
28777	08:48:53.867	00:00:28.777	1727	-1024	-768	-1	-1	-1	-1	4	-1024	-768	-1	-1	-1	-1	4	28	0	0						Untertest3.avi	0	880	547	72	111	1888	753	217	0	Content		-72	-111	28777394	772203461
28794	08:48:53.884	00:00:28.794	1728	-1024	-768	-1	-1	-1	-1	4	-1024	-768	-1	-1	-1	-1	4	28	0	0						Untertest3.avi	0	880	547	72	111	1888	753	217	0	Content		-72	-111	28794030	772220097
28811	08:48:53.901	00:00:28.810	1729	1445,9	839,9691	0,6203277	0,4764776	393,8873	3,169646	0	-1024	-768	-1	-1	-1	-1	4	29	1446	840						Untertest3.avi	0	880	547	72	111	908	921	383	0	Content		1374	729	28810766	772236833
28827	08:48:53.917	00:00:28.827	1730	1488,118	879,856	0,6555048	0,4760559	490,792	3,987484	0	-1024	-768	-1	-1	-1	-1	4	29	1488	880						Untertest3.avi	0	880	547	72	111	908	921	383	0	Content		1416	769	28827390	772253457
28844	08:48:53.934	00:00:28.844	1731	1292,044	937,1234	0,661967	0,4761012	504,0375	3,998201	0	1380,994	992,4708	0,5102791	0,5227363	513,4562	3,901889	0	29	1337	965						Untertest3.avi	0	880	547	72	111	908	921	383	0	Content		1265	854	28844026	772270093
28861	08:48:53.951	00:00:28.860	1732	-1024	-768	-1	-1	-1	-1	4	1118,508	1015,588	0,5116348	0,5226379	511,9514	3,838332	0	29	1119	1016						Untertest3.avi	0	880	547	72	111	908	921	383	0	Content		1047	905	28860639	772286706
28877	08:48:53.967	00:00:28.877	1733	1068,14	1008,701	0,6675366	0,4765786	515,7092	4,104055	0	1003,488	1028,147	0,5129405	0,5231329	513,1513	3,862282	0	29	1036	1018						Untertest3.avi	0	880	547	72	111	908	921	383	0	Content		964	907	28877387	772303454
28894	08:48:53.984	00:00:28.894	1734	1046,704	1032,101	0,6654155	0,4769726	508,404	4,107585	0	949,1517	1043,017	0,5131728	0,5232322	513,1412	3,850027	0	29	998	1038						Untertest3.avi	0	880	547	72	111	908	921	383	0	Content		926	927	28894019	772320086
28911	08:48:54.001	00:00:28.910	1735	1063,383	1016,046	0,6658351	0,4771199	509,6195	4,073373	0	944,7152	1036,843	0,5133327	0,5232717	513,1055	3,828392	0	29	1004	1026						Untertest3.avi	0	880	547	72	111	908	921	383	0	Content		932	915	28910634	772336701
28927	08:48:54.017	00:00:28.927	1736	1071,512	1022,299	0,6655407	0,4772298	507,7562	4,02332	0	943,015	1041,271	0,5134316	0,5233456	513,0688	3,833452	0	29	1007	1032						Untertest3.avi	0	880	547	72	111	908	921	383	0	Content		935	921	28927382	772353449
28944	08:48:54.034	00:00:28.944	1737	1083,667	1052,888	0,665195	0,4773684	506,1824	3,987528	0	927,3223	1040,396	0,513514	0,5234016	513,0079	3,825083	0	29	1005	1047						Untertest3.avi	0	880	547	72	111	908	921	383	0	Content		933	936	28944018	772370085
28961	08:48:54.051	00:00:28.960	1738	1030,65	1021,357	0,6645482	0,4774178	503,6872	4,036465	0	915,2758	1031,582	0,5136169	0,5234262	512,978	3,807979	0	29	973	1026						Untertest3.avi	0	880	547	72	111	908	921	383	0	Content		901	915	28960630	772386697
28977	08:48:54.067	00:00:28.977	1739	1026,644	1007,406	0,6643165	0,4774109	502,611	3,942906	0	885,8808	1019,377	0,513348	0,523122	511,6856	3,839326	0	29	956	1013						Untertest3.avi	0	880	547	72	111	908	921	383	0	Content		884	902	28977254	772403321
28994	08:48:54.084	00:00:28.994	1740	1047,142	1025,672	0,6629999	0,4774005	498,0226	3,918776	0	905,4958	1040,896	0,5136029	0,5233307	512,9434	3,840091	0	29	976	1033						Untertest3.avi	0	880	547	72	111	908	921	383	0	Content		904	922	28994042	772420109
29011	08:48:54.101	00:00:29.010	1741	1024,67	1031,325	0,6642361	0,4773977	502,4879	4,008792	0	910,1382	1039,833	0,5135264	0,5232661	512,9042	3,806432	0	29	967	1036						Untertest3.avi	0	880	547	72	111	908	921	383	0	Content		895	925	29010633	772436700
29027	08:48:54.117	00:00:29.027	1742	1043,637	1021,631	0,6643305	0,4773136	502,7625	3,958551	0	933,0676	1045,702	0,5125684	0,5234443	517,2296	3,834631	0	29	988	1034						Untertest3.avi	0	880	547	72	111	908	921	383	0	Content		916	923	29027252	772453319
29044	08:48:54.134	00:00:29.043	1743	1026,434	1027,54	0,663075	0,4772241	498,29	3,925964	0	871,3521	1027,742	0,513438	0,5227947	512,5854	3,748032	0	29	949	1028						Untertest3.avi	0	880	547	72	111	908	921	383	0	Content		877	917	29043875	772469942
29061	08:48:54.151	00:00:29.060	1744	1056,408	1035,794	0,6631889	0,4772229	498,5215	3,935774	0	894,3282	1030,495	0,5135666	0,523029	512,878	3,747451	0	29	975	1033						Untertest3.avi	0	880	547	72	111	908	921	383	0	Content		903	922	29060624	772486691
29077	08:48:54.167	00:00:29.077	1745	1037,353	1026,626	0,6647385	0,4772703	503,1824	3,958888	0	888,8519	1031,606	0,5136762	0,5230776	512,8686	3,80052	0	29	963	1029						Untertest3.avi	0	880	547	72	111	908	921	383	0	Content		891	918	29077248	772503315
29094	08:48:54.184	00:00:29.093	1746	1059,224	1040,187	0,6651548	0,4772724	504,2811	3,913782	0	883,0129	1037,338	0,5147414	0,5227784	517,2231	3,749554	0	29	971	1039						Untertest3.avi	0	880	547	72	111	908	921	383	0	Content		899	928	29093871	772519938
29110	08:48:54.200	00:00:29.110	1747	1052,163	1049,224	0,6654569	0,4772103	504,964	3,978548	0	879,0366	1027,998	0,5138646	0,5228781	512,8749	3,743999	0	29	966	1039						Untertest3.avi	0	880	547	72	111	908	921	383	0	Content		894	928	29110495	772536562
29127	08:48:54.217	00:00:29.127	1748	1067,655	1050,975	0,6658646	0,4772033	506,2882	3,935106	0	892,5999	1025,522	0,5133547	0,5229783	515,3816	3,72968	0	29	980	1038						Untertest3.avi	0	880	547	72	111	908	921	383	0	Content		908	927	29127242	772553309
29144	08:48:54.234	00:00:29.143	1749	1057,892	1047,215	0,6652575	0,4772553	504,1989	3,893263	0	-1024	-768	-1	-1	-1	-1	4	29	1058	1047						Untertest3.avi	0	880	547	72	111	908	921	383	0	Content		986	936	29143865	772569932
29160	08:48:54.250	00:00:29.160	1750	1065,743	1018,073	0,6673139	0,47734	510,9758	3,865587	0	857,1986	1029,181	0,5139014	0,5227502	512,8536	3,70573	0	29	961	1024						Untertest3.avi	0	880	547	72	111	908	921	383	0	Content		889	913	29160486	772586553
29177	08:48:54.267	00:00:29.177	1751	280,7432	1044,12	0,6623685	0,4780978	510,976	3,892406	0	1174,242	1051,03	0,5174567	0,5234457	500,5113	3,680312	0	29	727	1048						Untertest3.avi	0	880	547	72	111	908	921	383	0	Content		655	937	29177109	772603176
29194	08:48:54.284	00:00:29.193	1752	-1024	-768	-1	-1	-1	-1	4	-1024	-768	-1	-1	-1	-1	4		0	0						Untertest3.avi	0	880	547	72	111				0	Content		-72	-111	29193858	772619925
29210	08:48:54.300	00:00:29.210	1753	-1024	-768	-1	-1	-1	-1	4	-1024	-768	-1	-1	-1	-1	4		0	0						Untertest3.avi	0	880	547	72	111				0	Content		-72	-111	29210482	772636549
29227	08:48:54.317	00:00:29.227	1754	-1024	-768	-1	-1	-1	-1	4	-1024	-768	-1	-1	-1	-1	4		0	0						Untertest3.avi	0	880	547	72	111				0	Content		-72	-111	29227100	772653167
29244	08:48:54.334	00:00:29.243	1755	-1024	-768	-1	-1	-1	-1	4	-1024	-768	-1	-1	-1	-1	4		0	0						Untertest3.avi	0	880	547	72	111				0	Content		-72	-111	29243767	772669834
29260	08:48:54.350	00:00:29.260	1756	-1024	-768	-1	-1	-1	-1	4	-1024	-768	-1	-1	-1	-1	4		0	0						Untertest3.avi	0	880	547	72	111				0	Content		-72	-111	29260480	772686547
29277	08:48:54.367	00:00:29.277	1757	-1024	-768	-1	-1	-1	-1	4	-1024	-768	-1	-1	-1	-1	4		0	0						Untertest3.avi	0	880	547	72	111				0	Content		-72	-111	29277101	772703168
29294	08:48:54.384	00:00:29.293	1758	-1024	-768	-1	-1	-1	-1	4	-1024	-768	-1	-1	-1	-1	4		0	0						Untertest3.avi	0	880	547	72	111				0	Content		-72	-111	29293725	772719792
29310	08:48:54.400	00:00:29.310	1759	-1024	-768	-1	-1	-1	-1	4	-1024	-768	-1	-1	-1	-1	4		0	0						Untertest3.avi	0	880	547	72	111				0	Content		-72	-111	29310348	772736415
29327	08:48:54.417	00:00:29.327	1760	-1024	-768	-1	-1	-1	-1	4	-1024	-768	-1	-1	-1	-1	4		0	0						Untertest3.avi	0	880	547	72	111				0	Content		-72	-111	29327096	772753163
29344	08:48:54.434	00:00:29.343	1761	-1024	-768	-1	-1	-1	-1	4	-1024	-768	-1	-1	-1	-1	4		0	0						Untertest3.avi	0	880	547	72	111				0	Content		-72	-111	29343721	772769788
29360	08:48:54.450	00:00:29.360	1762	-1024	-768	-1	-1	-1	-1	4	-1024	-768	-1	-1	-1	-1	4		0	0						Untertest3.avi	0	880	547	72	111				0	Content		-72	-111	29360346	772786413
29377	08:48:54.467	00:00:29.376	1763	-1024	-768	-1	-1	-1	-1	4	-1024	-768	-1	-1	-1	-1	4		0	0						Untertest3.avi	0	880	547	72	111				0	Content		-72	-111	29376972	772803039
29394	08:48:54.484	00:00:29.393	1764	-1024	-768	-1	-1	-1	-1	4	-1024	-768	-1	-1	-1	-1	4		0	0						Untertest3.avi	0	880	547	72	111				0	Content		-72	-111	29393717	772819784
29410	08:48:54.500	00:00:29.410	1765	-1024	-768	-1	-1	-1	-1	4	-1024	-768	-1	-1	-1	-1	4		0	0						Untertest3.avi	0	880	547	72	111				0	Content		-72	-111	29410343	772836410
29427	08:48:54.517	00:00:29.426	1766	-1024	-768	-1	-1	-1	-1	4	-1024	-768	-1	-1	-1	-1	4		0	0						Untertest3.avi	0	880	547	72	111				0	Content		-72	-111	29426970	772853037
29444	08:48:54.534	00:00:29.443	1767	-1024	-768	-1	-1	-1	-1	4	-1024	-768	-1	-1	-1	-1	4		0	0						Untertest3.avi	0	880	547	72	111				0	Content		-72	-111	29443588	772869655
29460	08:48:54.550	00:00:29.460	1768	-1024	-768	-1	-1	-1	-1	4	-1024	-768	-1	-1	-1	-1	4		0	0						Untertest3.avi	0	880	547	72	111				0	Content		-72	-111	29460335	772886402
29477	08:48:54.567	00:00:29.476	1769	-1024	-768	-1	-1	-1	-1	4	-1024	-768	-1	-1	-1	-1	4		0	0						Untertest3.avi	0	880	547	72	111				0	Content		-72	-111	29476966	772903033
29494	08:48:54.584	00:00:29.493	1770	-1024	-768	-1	-1	-1	-1	4	-1024	-768	-1	-1	-1	-1	4		0	0						Untertest3.avi	0	880	547	72	111				0	Content		-72	-111	29493710	772919777
29510	08:48:54.600	00:00:29.510	1771	-1024	-768	-1	-1	-1	-1	4	-1024	-768	-1	-1	-1	-1	4		0	0						Untertest3.avi	0	880	547	72	111				0	Content		-72	-111	29510328	772936395
29527	08:48:54.617	00:00:29.526	1772	-1024	-768	-1	-1	-1	-1	4	-1024	-768	-1	-1	-1	-1	4		0	0						Untertest3.avi	0	880	547	72	111				0	Content		-72	-111	29526958	772953025
29544	08:48:54.634	00:00:29.543	1773	-1024	-768	-1	-1	-1	-1	4	-1024	-768	-1	-1	-1	-1	4		0	0						Untertest3.avi	0	880	547	72	111				0	Content		-72	-111	29543574	772969641
29560	08:48:54.650	00:00:29.560	1774	-1024	-768	-1	-1	-1	-1	4	-1024	-768	-1	-1	-1	-1	4		0	0						Untertest3.avi	0	880	547	72	111				0	Content		-72	-111	29560196	772986263
29577	08:48:54.667	00:00:29.577	1775	-1024	-768	-1	-1	-1	-1	4	-1024	-768	-1	-1	-1	-1	4		0	0						Untertest3.avi	0	880	547	72	111				0	Content		-72	-111	29577389	773003456
29595	08:48:54.685	00:00:29.594	1776	-1024	-768	-1	-1	-1	-1	4	-1024	-768	-1	-1	-1	-1	4		0	0						Untertest3.avi	0	880	547	72	111				0	Content		-72	-111	29594762	773020829
29612	08:48:54.702	00:00:29.612	1777	1529,28	847,6254	0,50521	0,5204629	484,4315	3,118803	3	1512,354	861,7934	0,5051964	0,5204596	484,4315	3,118427	1	30	1512	862						Untertest3.avi	0	880	547	72	111	1440	751	15	0	Content		1440	751	29612007	773038074
29627	08:48:54.717	00:00:29.626	1778	-1024	-768	-1	-1	-1	-1	4	-1024	-768	-1	-1	-1	-1	4		0	0						Untertest3.avi	0	880	547	72	111				0	Content		-72	-111	29626935	773053002
29644	08:48:54.734	00:00:29.643	1779	-1024	-768	-1	-1	-1	-1	4	-1024	-768	-1	-1	-1	-1	4		0	0						Untertest3.avi	0	880	547	72	111				0	Content		-72	-111	29643550	773069617
29660	08:48:54.750	00:00:29.660	1780	-1024	-768	-1	-1	-1	-1	4	-1024	-768	-1	-1	-1	-1	4		0	0						Untertest3.avi	0	880	547	72	111				0	Content		-72	-111	29660165	773086232
29677	08:48:54.767	00:00:29.676	1781	-1024	-768	-1	-1	-1	-1	4	-1024	-768	-1	-1	-1	-1	4		0	0						Untertest3.avi	0	880	547	72	111				0	Content		-72	-111	29676797	773102864
29693	08:48:54.783	00:00:29.693	1782	-1024	-768	-1	-1	-1	-1	4	-1024	-768	-1	-1	-1	-1	4		0	0						Untertest3.avi	0	880	547	72	111				0	Content		-72	-111	29693417	773119484
29710	08:48:54.800	00:00:29.710	1783	-1024	-768	-1	-1	-1	-1	4	-1024	-768	-1	-1	-1	-1	4		0	0						Untertest3.avi	0	880	547	72	111				0	Content		-72	-111	29710167	773136234
29727	08:48:54.817	00:00:29.726	1784	-1024	-768	-1	-1	-1	-1	4	-1024	-768	-1	-1	-1	-1	4		0	0						Untertest3.avi	0	880	547	72	111				0	Content		-72	-111	29726789	773152856
29743	08:48:54.833	00:00:29.743	1785	-1024	-768	-1	-1	-1	-1	4	-1024	-768	-1	-1	-1	-1	4		0	0						Untertest3.avi	0	880	547	72	111				0	Content		-72	-111	29743411	773169478
29760	08:48:54.850	00:00:29.760	1786	-1024	-768	-1	-1	-1	-1	4	-1024	-768	-1	-1	-1	-1	4		0	0						Untertest3.avi	0	880	547	72	111				0	Content		-72	-111	29760034	773186101
29777	08:48:54.867	00:00:29.776	1787	-1024	-768	-1	-1	-1	-1	4	-1024	-768	-1	-1	-1	-1	4		0	0						Untertest3.avi	0	880	547	72	111				0	Content		-72	-111	29776785	773202852
29793	08:48:54.883	00:00:29.793	1788	-1024	-768	-1	-1	-1	-1	4	-1024	-768	-1	-1	-1	-1	4		0	0						Untertest3.avi	0	880	547	72	111				0	Content		-72	-111	29793406	773219473
29810	08:48:54.900	00:00:29.810	1789	-1024	-768	-1	-1	-1	-1	4	-1024	-768	-1	-1	-1	-1	4		0	0						Untertest3.avi	0	880	547	72	111				0	Content		-72	-111	29810030	773236097
29827	08:48:54.917	00:00:29.826	1790	-1024	-768	-1	-1	-1	-1	4	-1024	-768	-1	-1	-1	-1	4		0	0						Untertest3.avi	0	880	547	72	111				0	Content		-72	-111	29826654	773252721
29843	08:48:54.933	00:00:29.843	1791	-1024	-768	-1	-1	-1	-1	4	-1024	-768	-1	-1	-1	-1	4		0	0						Untertest3.avi	0	880	547	72	111				0	Content		-72	-111	29843402	773269469
29860	08:48:54.950	00:00:29.860	1792	-1024	-768	-1	-1	-1	-1	4	-1024	-768	-1	-1	-1	-1	4		0	0						Untertest3.avi	0	880	547	72	111				0	Content		-72	-111	29860026	773286093
29877	08:48:54.967	00:00:29.876	1793	-1024	-768	-1	-1	-1	-1	4	-1024	-768	-1	-1	-1	-1	4		0	0						Untertest3.avi	0	880	547	72	111				0	Content		-72	-111	29876648	773302715
29893	08:48:54.983	00:00:29.893	1794	-1024	-768	-1	-1	-1	-1	4	-1024	-768	-1	-1	-1	-1	4		0	0						Untertest3.avi	0	880	547	72	111				0	Content		-72	-111	29893270	773319337
29910	08:48:55.000	00:00:29.910	1795	-1024	-768	-1	-1	-1	-1	4	-1024	-768	-1	-1	-1	-1	4		0	0						Untertest3.avi	0	880	547	72	111				0	Content		-72	-111	29910018	773336085
29927	08:48:55.017	00:00:29.926	1796	-1024	-768	-1	-1	-1	-1	4	-1024	-768	-1	-1	-1	-1	4		0	0						Untertest3.avi	0	880	547	72	111				0	Content		-72	-111	29926640	773352707
29943	08:48:55.033	00:00:29.943	1797	-1024	-768	-1	-1	-1	-1	4	-1024	-768	-1	-1	-1	-1	4		0	0						Untertest3.avi	0	880	547	72	111				0	Content		-72	-111	29943388	773369455
29960	08:48:55.050	00:00:29.960	1798	-1024	-768	-1	-1	-1	-1	4	-1024	-768	-1	-1	-1	-1	4		0	0						Untertest3.avi	0	880	547	72	111				0	Content		-72	-111	29960011	773386078
29977	08:48:55.067	00:00:29.976	1799	-1024	-768	-1	-1	-1	-1	4	-1024	-768	-1	-1	-1	-1	4		0	0						Untertest3.avi	0	880	547	72	111				0	Content		-72	-111	29976634	773402701
29994	08:48:55.084	00:00:29.993	1800	-1024	-768	-1	-1	-1	-1	4	-1024	-768	-1	-1	-1	-1	4		0	0						Untertest3.avi	0	880	547	72	111				0	Content		-72	-111	29993544	773419611
30010	08:48:55.100	00:00:30.010	1801	-1024	-768	-1	-1	-1	-1	4	-1024	-768	-1	-1	-1	-1	4		0	0						Untertest3.avi	0	880	547	72	111				0	Content		-72	-111	30010211	773436278
30027	08:48:55.117	00:00:30.027	1802	-1024	-768	-1	-1	-1	-1	4	-1024	-768	-1	-1	-1	-1	4		0	0						Untertest3.avi	0	880	547	72	111				0	Content		-72	-111	30027081	773453148
30044	08:48:55.134	00:00:30.044	1803	-1024	-768	-1	-1	-1	-1	4	-1024	-768	-1	-1	-1	-1	4		0	0						Untertest3.avi	0	880	547	72	111				0	Content		-72	-111	30044448	773470515
30062	08:48:55.152	00:00:30.061	1804	-1024	-768	-1	-1	-1	-1	4	-1024	-768	-1	-1	-1	-1	4		0	0						Untertest3.avi	0	880	547	72	111				0	Content		-72	-111	30061696	773487763
30076	08:48:55.166	00:00:30.076	1805	-1024	-768	-1	-1	-1	-1	4	-1024	-768	-1	-1	-1	-1	4		0	0						Untertest3.avi	0	880	547	72	111				0	Content		-72	-111	30076498	773502565
30093	08:48:55.183	00:00:30.093	1806	-1024	-768	-1	-1	-1	-1	4	-1024	-768	-1	-1	-1	-1	4		0	0						Untertest3.avi	0	880	547	72	111				0	Content		-72	-111	30093247	773519314
30110	08:48:55.200	00:00:30.109	1807	-1024	-768	-1	-1	-1	-1	4	-1024	-768	-1	-1	-1	-1	4		0	0						Untertest3.avi	0	880	547	72	111				0	Content		-72	-111	30109871	773535938
30126	08:48:55.216	00:00:30.126	1808	-1024	-768	-1	-1	-1	-1	4	-1024	-768	-1	-1	-1	-1	4		0	0						Untertest3.avi	0	880	547	72	111				0	Content		-72	-111	30126494	773552561
30143	08:48:55.233	00:00:30.143	1809	-1024	-768	-1	-1	-1	-1	4	-1024	-768	-1	-1	-1	-1	4		0	0						Untertest3.avi	0	880	547	72	111				0	Content		-72	-111	30143116	773569183
30160	08:48:55.250	00:00:30.159	1810	-1024	-768	-1	-1	-1	-1	4	-1024	-768	-1	-1	-1	-1	4		0	0						Untertest3.avi	0	880	547	72	111				0	Content		-72	-111	30159740	773585807
30177	08:48:55.267	00:00:30.176	1811	-1024	-768	-1	-1	-1	-1	4	-1024	-768	-1	-1	-1	-1	4		0	0						Untertest3.avi	0	880	547	72	111				0	Content		-72	-111	30176931	773602998
30194	08:48:55.284	00:00:30.194	1812	-1024	-768	-1	-1	-1	-1	4	-1024	-768	-1	-1	-1	-1	4		0	0						Untertest3.avi	0	880	547	72	111				0	Content		-72	-111	30194304	773620371
30212	08:48:55.302	00:00:30.211	1813	-1024	-768	-1	-1	-1	-1	4	-1024	-768	-1	-1	-1	-1	4		0	0						Untertest3.avi	0	880	547	72	111				0	Content		-72	-111	30211549	773637616
30226	08:48:55.316	00:00:30.226	1814	-1024	-768	-1	-1	-1	-1	4	-1024	-768	-1	-1	-1	-1	4		0	0						Untertest3.avi	0	880	547	72	111				0	Content		-72	-111	30226480	773652547
30243	08:48:55.333	00:00:30.243	1815	-1024	-768	-1	-1	-1	-1	4	-1024	-768	-1	-1	-1	-1	4		0	0						Untertest3.avi	0	880	547	72	111				0	Content		-72	-111	30243103	773669170
30260	08:48:55.350	00:00:30.259	1816	-1024	-768	-1	-1	-1	-1	4	-1024	-768	-1	-1	-1	-1	4		0	0						Untertest3.avi	0	880	547	72	111				0	Content		-72	-111	30259849	773685916
30276	08:48:55.366	00:00:30.276	1817	-1024	-768	-1	-1	-1	-1	4	-1024	-768	-1	-1	-1	-1	4		0	0						Untertest3.avi	0	880	547	72	111				0	Content		-72	-111	30276478	773702545
30293	08:48:55.383	00:00:30.293	1818	-1024	-768	-1	-1	-1	-1	4	-1024	-768	-1	-1	-1	-1	4		0	0						Untertest3.avi	0	880	547	72	111				0	Content		-72	-111	30293098	773719165
30310	08:48:55.400	00:00:30.309	1819	-1024	-768	-1	-1	-1	-1	4	-1024	-768	-1	-1	-1	-1	4		0	0						Untertest3.avi	0	880	547	72	111				0	Content		-72	-111	30309720	773735787
30327	08:48:55.417	00:00:30.326	1820	-1024	-768	-1	-1	-1	-1	4	-1024	-768	-1	-1	-1	-1	4		0	0						Untertest3.avi	0	880	547	72	111				0	Content		-72	-111	30326913	773752980
30344	08:48:55.434	00:00:30.344	1821	-1024	-768	-1	-1	-1	-1	4	-1024	-768	-1	-1	-1	-1	4		0	0						Untertest3.avi	0	880	547	72	111				0	Content		-72	-111	30344161	773770228
30361	08:48:55.451	00:00:30.361	1822	-1024	-768	-1	-1	-1	-1	4	-1024	-768	-1	-1	-1	-1	4		0	0						Untertest3.avi	0	880	547	72	111				0	Content		-72	-111	30361406	773787473
30376	08:48:55.466	00:00:30.376	1823	-1024	-768	-1	-1	-1	-1	4	-1024	-768	-1	-1	-1	-1	4		0	0						Untertest3.avi	0	880	547	72	111				0	Content		-72	-111	30376335	773802402
30393	08:48:55.483	00:00:30.392	1824	-1024	-768	-1	-1	-1	-1	4	-1024	-768	-1	-1	-1	-1	4		0	0						Untertest3.avi	0	880	547	72	111				0	Content		-72	-111	30392960	773819027
30410	08:48:55.500	00:00:30.409	1825	-1024	-768	-1	-1	-1	-1	4	-1024	-768	-1	-1	-1	-1	4		0	0						Untertest3.avi	0	880	547	72	111				0	Content		-72	-111	30409708	773835775
30426	08:48:55.516	00:00:30.426	1826	-1024	-768	-1	-1	-1	-1	4	-1024	-768	-1	-1	-1	-1	4		0	0						Untertest3.avi	0	880	547	72	111				0	Content		-72	-111	30426331	773852398
30443	08:48:55.533	00:00:30.442	1827	-1024	-768	-1	-1	-1	-1	4	-1024	-768	-1	-1	-1	-1	4		0	0						Untertest3.avi	0	880	547	72	111				0	Content		-72	-111	30442952	773869019
30460	08:48:55.550	00:00:30.459	1828	-1024	-768	-1	-1	-1	-1	4	-1024	-768	-1	-1	-1	-1	4		0	0						Untertest3.avi	0	880	547	72	111				0	Content		-72	-111	30459578	773885645
30477	08:48:55.567	00:00:30.476	1829	-1024	-768	-1	-1	-1	-1	4	-1024	-768	-1	-1	-1	-1	4		0	0						Untertest3.avi	0	880	547	72	111				0	Content		-72	-111	30476775	773902842
30494	08:48:55.584	00:00:30.494	1830	-1024	-768	-1	-1	-1	-1	4	-1024	-768	-1	-1	-1	-1	4		0	0						Untertest3.avi	0	880	547	72	111				0	Content		-72	-111	30494142	773920209
30511	08:48:55.601	00:00:30.511	1831	-1024	-768	-1	-1	-1	-1	4	-1024	-768	-1	-1	-1	-1	4		0	0						Untertest3.avi	0	880	547	72	111				0	Content		-72	-111	30511389	773937456
30526	08:48:55.616	00:00:30.526	1832	-1024	-768	-1	-1	-1	-1	4	-1024	-768	-1	-1	-1	-1	4		0	0						Untertest3.avi	0	880	547	72	111				0	Content		-72	-111	30526191	773952258
30543	08:48:55.633	00:00:30.542	1833	-1024	-768	-1	-1	-1	-1	4	-1024	-768	-1	-1	-1	-1	4		0	0						Untertest3.avi	0	880	547	72	111				0	Content		-72	-111	30542939	773969006
30560	08:48:55.650	00:00:30.559	1834	-1024	-768	-1	-1	-1	-1	4	-1024	-768	-1	-1	-1	-1	4		0	0						Untertest3.avi	0	880	547	72	111				0	Content		-72	-111	30559563	773985630
30576	08:48:55.666	00:00:30.576	1835	-1024	-768	-1	-1	-1	-1	4	-1024	-768	-1	-1	-1	-1	4		0	0						Untertest3.avi	0	880	547	72	111				0	Content		-72	-111	30576188	774002255
30593	08:48:55.683	00:00:30.592	1836	-1024	-768	-1	-1	-1	-1	4	-1024	-768	-1	-1	-1	-1	4		0	0						Untertest3.avi	0	880	547	72	111				0	Content		-72	-111	30592809	774018876
30609	08:48:55.699	00:00:30.609	1837	-1024	-768	-1	-1	-1	-1	4	-1024	-768	-1	-1	-1	-1	4		0	0						Untertest3.avi	0	880	547	72	111				0	Content		-72	-111	30609432	774035499
30627	08:48:55.717	00:00:30.626	1838	-1024	-768	-1	-1	-1	-1	4	-1024	-768	-1	-1	-1	-1	4		0	0						Untertest3.avi	0	880	547	72	111				0	Content		-72	-111	30626625	774052692
30644	08:48:55.734	00:00:30.644	1839	-1024	-768	-1	-1	-1	-1	4	-1024	-768	-1	-1	-1	-1	4		0	0						Untertest3.avi	0	880	547	72	111				0	Content		-72	-111	30644000	774070067
30661	08:48:55.751	00:00:30.661	1840	-1024	-768	-1	-1	-1	-1	4	-1024	-768	-1	-1	-1	-1	4		0	0						Untertest3.avi	0	880	547	72	111				0	Content		-72	-111	30661245	774087312
30676	08:48:55.766	00:00:30.676	1841	-1024	-768	-1	-1	-1	-1	4	-1024	-768	-1	-1	-1	-1	4		0	0						Untertest3.avi	0	880	547	72	111				0	Content		-72	-111	30676172	774102239
30693	08:48:55.783	00:00:30.692	1842	-1024	-768	-1	-1	-1	-1	4	-1024	-768	-1	-1	-1	-1	4		0	0						Untertest3.avi	0	880	547	72	111				0	Content		-72	-111	30692792	774118859
30710	08:48:55.800	00:00:30.709	1843	-1024	-768	-1	-1	-1	-1	4	-1024	-768	-1	-1	-1	-1	4		0	0						Untertest3.avi	0	880	547	72	111				0	Content		-72	-111	30709538	774135605
30726	08:48:55.816	00:00:30.726	1844	-1024	-768	-1	-1	-1	-1	4	-1024	-768	-1	-1	-1	-1	4		0	0						Untertest3.avi	0	880	547	72	111				0	Content		-72	-111	30726162	774152229
30743	08:48:55.833	00:00:30.742	1845	-1024	-768	-1	-1	-1	-1	4	-1024	-768	-1	-1	-1	-1	4		0	0						Untertest3.avi	0	880	547	72	111				0	Content		-72	-111	30742783	774168850
30759	08:48:55.849	00:00:30.759	1846	-1024	-768	-1	-1	-1	-1	4	-1024	-768	-1	-1	-1	-1	4		0	0						Untertest3.avi	0	880	547	72	111				0	Content		-72	-111	30759407	774185474
30776	08:48:55.866	00:00:30.776	1847	-1024	-768	-1	-1	-1	-1	4	-1024	-768	-1	-1	-1	-1	4		0	0						Untertest3.avi	0	880	547	72	111				0	Content		-72	-111	30776475	774202542
30794	08:48:55.884	00:00:30.793	1848	-1024	-768	-1	-1	-1	-1	4	-1024	-768	-1	-1	-1	-1	4		0	0						Untertest3.avi	0	880	547	72	111				0	Content		-72	-111	30793846	774219913
30811	08:48:55.901	00:00:30.811	1849	-1024	-768	-1	-1	-1	-1	4	-1024	-768	-1	-1	-1	-1	4		0	0						Untertest3.avi	0	880	547	72	111				0	Content		-72	-111	30811095	774237162
30826	08:48:55.916	00:00:30.826	1850	-1024	-768	-1	-1	-1	-1	4	-1024	-768	-1	-1	-1	-1	4		0	0						Untertest3.avi	0	880	547	72	111				0	Content		-72	-111	30826026	774252093
30843	08:48:55.933	00:00:30.842	1851	-1024	-768	-1	-1	-1	-1	4	-1024	-768	-1	-1	-1	-1	4		0	0						Untertest3.avi	0	880	547	72	111				0	Content		-72	-111	30842649	774268716
30859	08:48:55.949	00:00:30.859	1852	-1024	-768	-1	-1	-1	-1	4	-1024	-768	-1	-1	-1	-1	4		0	0						Untertest3.avi	0	880	547	72	111				0	Content		-72	-111	30859396	774285463
30876	08:48:55.966	00:00:30.876	1853	-1024	-768	-1	-1	-1	-1	4	-1024	-768	-1	-1	-1	-1	4		0	0						Untertest3.avi	0	880	547	72	111				0	Content		-72	-111	30876019	774302086
30893	08:48:55.983	00:00:30.892	1854	-1024	-768	-1	-1	-1	-1	4	-1024	-768	-1	-1	-1	-1	4		0	0						Untertest3.avi	0	880	547	72	111				0	Content		-72	-111	30892641	774318708
30909	08:48:55.999	00:00:30.909	1855	-1024	-768	-1	-1	-1	-1	4	-1024	-768	-1	-1	-1	-1	4		0	0						Untertest3.avi	0	880	547	72	111				0	Content		-72	-111	30909263	774335330
30926	08:48:56.016	00:00:30.926	1856	-1024	-768	-1	-1	-1	-1	4	-1024	-768	-1	-1	-1	-1	4		0	0						Untertest3.avi	0	880	547	72	111				0	Content		-72	-111	30926457	774352524
30944	08:48:56.034	00:00:30.943	1857	-1024	-768	-1	-1	-1	-1	4	-1024	-768	-1	-1	-1	-1	4		0	0						Untertest3.avi	0	880	547	72	111				0	Content		-72	-111	30943826	774369893
30961	08:48:56.051	00:00:30.961	1858	-1024	-768	-1	-1	-1	-1	4	-1024	-768	-1	-1	-1	-1	4		0	0						Untertest3.avi	0	880	547	72	111				0	Content		-72	-111	30961074	774387141
30976	08:48:56.066	00:00:30.975	1859	-1024	-768	-1	-1	-1	-1	4	-1024	-768	-1	-1	-1	-1	4		0	0						Untertest3.avi	0	880	547	72	111				0	Content		-72	-111	30975880	774401947
30993	08:48:56.083	00:00:30.992	1860	-1024	-768	-1	-1	-1	-1	4	-1024	-768	-1	-1	-1	-1	4		0	0						Untertest3.avi	0	880	547	72	111				0	Content		-72	-111	30992629	774418696
31009	08:48:56.099	00:00:31.009	1861	-1024	-768	-1	-1	-1	-1	4	-1024	-768	-1	-1	-1	-1	4		0	0						Untertest3.avi	0	880	547	72	111				0	Content		-72	-111	31009250	774435317
31026	08:48:56.116	00:00:31.025	1862	-1024	-768	-1	-1	-1	-1	4	-1024	-768	-1	-1	-1	-1	4		0	0						Untertest3.avi	0	880	547	72	111				0	Content		-72	-111	31025871	774451938
31042	08:48:56.132	00:00:31.042	1863	-1024	-768	-1	-1	-1	-1	4	-1024	-768	-1	-1	-1	-1	4		0	0						Untertest3.avi	0	880	547	72	111				0	Content		-72	-111	31042496	774468563
31059	08:48:56.149	00:00:31.059	1864	-1024	-768	-1	-1	-1	-1	4	-1024	-768	-1	-1	-1	-1	4		0	0						Untertest3.avi	0	880	547	72	111				0	Content		-72	-111	31059121	774485188
31076	08:48:56.166	00:00:31.076	1865	-1024	-768	-1	-1	-1	-1	4	-1024	-768	-1	-1	-1	-1	4		0	0						Untertest3.avi	0	880	547	72	111				0	Content		-72	-111	31076314	774502381
31094	08:48:56.184	00:00:31.093	1866	-1024	-768	-1	-1	-1	-1	4	-1024	-768	-1	-1	-1	-1	4		0	0						Untertest3.avi	0	880	547	72	111				0	Content		-72	-111	31093683	774519750
31111	08:48:56.201	00:00:31.110	1867	-1024	-768	-1	-1	-1	-1	4	-1024	-768	-1	-1	-1	-1	4		0	0						Untertest3.avi	0	880	547	72	111				0	Content		-72	-111	31110930	774536997
31126	08:48:56.216	00:00:31.125	1868	-1024	-768	-1	-1	-1	-1	4	-1024	-768	-1	-1	-1	-1	4		0	0						Untertest3.avi	0	880	547	72	111				0	Content		-72	-111	31125857	774551924
31142	08:48:56.232	00:00:31.142	1869	-1024	-768	-1	-1	-1	-1	4	-1024	-768	-1	-1	-1	-1	4		0	0						Untertest3.avi	0	880	547	72	111				0	Content		-72	-111	31142479	774568546
31159	08:48:56.249	00:00:31.159	1870	-1024	-768	-1	-1	-1	-1	4	-1024	-768	-1	-1	-1	-1	4		0	0						Untertest3.avi	0	880	547	72	111				0	Content		-72	-111	31159228	774585295
31176	08:48:56.266	00:00:31.175	1871	-1024	-768	-1	-1	-1	-1	4	-1024	-768	-1	-1	-1	-1	4		0	0						Untertest3.avi	0	880	547	72	111				0	Content		-72	-111	31175850	774601917
31192	08:48:56.282	00:00:31.192	1872	-1024	-768	-1	-1	-1	-1	4	-1024	-768	-1	-1	-1	-1	4		0	0						Untertest3.avi	0	880	547	72	111				0	Content		-72	-111	31192473	774618540
31209	08:48:56.299	00:00:31.209	1873	-1024	-768	-1	-1	-1	-1	4	-1024	-768	-1	-1	-1	-1	4		0	0						Untertest3.avi	0	880	547	72	111				0	Content		-72	-111	31209097	774635164
31226	08:48:56.316	00:00:31.226	1874	-1024	-768	-1	-1	-1	-1	4	-1024	-768	-1	-1	-1	-1	4		0	0						Untertest3.avi	0	880	547	72	111				0	Content		-72	-111	31226165	774652232
31244	08:48:56.334	00:00:31.243	1875	-1024	-768	-1	-1	-1	-1	4	-1024	-768	-1	-1	-1	-1	4		0	0						Untertest3.avi	0	880	547	72	111				0	Content		-72	-111	31243538	774669605
31261	08:48:56.351	00:00:31.260	1876	-1024	-768	-1	-1	-1	-1	4	-1024	-768	-1	-1	-1	-1	4		0	0						Untertest3.avi	0	880	547	72	111				0	Content		-72	-111	31260784	774686851
31276	08:48:56.366	00:00:31.275	1877	-1024	-768	-1	-1	-1	-1	4	-1024	-768	-1	-1	-1	-1	4		0	0						Untertest3.avi	0	880	547	72	111				0	Content		-72	-111	31275712	774701779
31292	08:48:56.382	00:00:31.292	1878	-1024	-768	-1	-1	-1	-1	4	-1024	-768	-1	-1	-1	-1	4		0	0						Untertest3.avi	0	880	547	72	111				0	Content		-72	-111	31292342	774718409
31309	08:48:56.399	00:00:31.309	1879	-1024	-768	-1	-1	-1	-1	4	-1024	-768	-1	-1	-1	-1	4		0	0						Untertest3.avi	0	880	547	72	111				0	Content		-72	-111	31309085	774735152
31326	08:48:56.416	00:00:31.325	1880	-1024	-768	-1	-1	-1	-1	4	-1024	-768	-1	-1	-1	-1	4		0	0						Untertest3.avi	0	880	547	72	111				0	Content		-72	-111	31325835	774751902
31342	08:48:56.432	00:00:31.342	1881	-1024	-768	-1	-1	-1	-1	4	-1024	-768	-1	-1	-1	-1	4		0	0						Untertest3.avi	0	880	547	72	111				0	Content		-72	-111	31342456	774768523
31359	08:48:56.449	00:00:31.359	1882	-1024	-768	-1	-1	-1	-1	4	-1024	-768	-1	-1	-1	-1	4		0	0						Untertest3.avi	0	880	547	72	111				0	Content		-72	-111	31359080	774785147
31376	08:48:56.466	00:00:31.376	1883	-1024	-768	-1	-1	-1	-1	4	-1024	-768	-1	-1	-1	-1	4		0	0						Untertest3.avi	0	880	547	72	111				0	Content		-72	-111	31376274	774802341
31394	08:48:56.484	00:00:31.393	1884	-1024	-768	-1	-1	-1	-1	4	-1024	-768	-1	-1	-1	-1	4		0	0						Untertest3.avi	0	880	547	72	111				0	Content		-72	-111	31393647	774819714
31411	08:48:56.501	00:00:31.410	1885	-1024	-768	-1	-1	-1	-1	4	-1024	-768	-1	-1	-1	-1	4		0	0						Untertest3.avi	0	880	547	72	111				0	Content		-72	-111	31410897	774836964
31426	08:48:56.516	00:00:31.425	1886	-1024	-768	-1	-1	-1	-1	4	-1024	-768	-1	-1	-1	-1	4		0	0						Untertest3.avi	0	880	547	72	111				0	Content		-72	-111	31425711	774851778
31442	08:48:56.532	00:00:31.442	1887	-1024	-768	-1	-1	-1	-1	4	-1024	-768	-1	-1	-1	-1	4		0	0						Untertest3.avi	0	880	547	72	111				0	Content		-72	-111	31442448	774868515
31459	08:48:56.549	00:00:31.459	1888	-1024	-768	-1	-1	-1	-1	4	-1024	-768	-1	-1	-1	-1	4		0	0						Untertest3.avi	0	880	547	72	111				0	Content		-72	-111	31459068	774885135
31476	08:48:56.566	00:00:31.475	1889	-1024	-768	-1	-1	-1	-1	4	-1024	-768	-1	-1	-1	-1	4		0	0						Untertest3.avi	0	880	547	72	111				0	Content		-72	-111	31475700	774901767
31492	08:48:56.582	00:00:31.492	1890	-1024	-768	-1	-1	-1	-1	4	-1024	-768	-1	-1	-1	-1	4		0	0						Untertest3.avi	0	880	547	72	111				0	Content		-72	-111	31492312	774918379
31509	08:48:56.599	00:00:31.508	1891	-1024	-768	-1	-1	-1	-1	4	-1024	-768	-1	-1	-1	-1	4		0	0						Untertest3.avi	0	880	547	72	111				0	Content		-72	-111	31508936	774935003
31526	08:48:56.616	00:00:31.526	1892	-1024	-768	-1	-1	-1	-1	4	-1024	-768	-1	-1	-1	-1	4		0	0						Untertest3.avi	0	880	547	72	111				0	Content		-72	-111	31526128	774952195
31543	08:48:56.633	00:00:31.543	1893	-1024	-768	-1	-1	-1	-1	4	-1024	-768	-1	-1	-1	-1	4		0	0						Untertest3.avi	0	880	547	72	111				0	Content		-72	-111	31543498	774969565
31561	08:48:56.651	00:00:31.560	1894	-1024	-768	-1	-1	-1	-1	4	-1024	-768	-1	-1	-1	-1	4		0	0						Untertest3.avi	0	880	547	72	111				0	Content		-72	-111	31560748	774986815
31576	08:48:56.666	00:00:31.575	1895	-1024	-768	-1	-1	-1	-1	4	-1024	-768	-1	-1	-1	-1	4		0	0						Untertest3.avi	0	880	547	72	111				0	Content		-72	-111	31575549	775001616
31592	08:48:56.682	00:00:31.592	1896	-1024	-768	-1	-1	-1	-1	4	-1024	-768	-1	-1	-1	-1	4		0	0						Untertest3.avi	0	880	547	72	111				0	Content		-72	-111	31592299	775018366
31609	08:48:56.699	00:00:31.608	1897	-1024	-768	-1	-1	-1	-1	4	-1024	-768	-1	-1	-1	-1	4		0	0						Untertest3.avi	0	880	547	72	111				0	Content		-72	-111	31608921	775034988
31626	08:48:56.716	00:00:31.625	1898	-1024	-768	-1	-1	-1	-1	4	-1024	-768	-1	-1	-1	-1	4		0	0						Untertest3.avi	0	880	547	72	111				0	Content		-72	-111	31625541	775051608
31642	08:48:56.732	00:00:31.642	1899	-1024	-768	-1	-1	-1	-1	4	-1024	-768	-1	-1	-1	-1	4		0	0						Untertest3.avi	0	880	547	72	111				0	Content		-72	-111	31642210	775068277
31659	08:48:56.749	00:00:31.659	1900	-1024	-768	-1	-1	-1	-1	4	-1024	-768	-1	-1	-1	-1	4		0	0						Untertest3.avi	0	880	547	72	111				0	Content		-72	-111	31659043	775085110
31676	08:48:56.766	00:00:31.675	1901	-1024	-768	-1	-1	-1	-1	4	-1024	-768	-1	-1	-1	-1	4		0	0						Untertest3.avi	0	880	547	72	111				0	Content		-72	-111	31675710	775101777
31692	08:48:56.782	00:00:31.692	1902	-1024	-768	-1	-1	-1	-1	4	-1024	-768	-1	-1	-1	-1	4		0	0						Untertest3.avi	0	880	547	72	111				0	Content		-72	-111	31692377	775118444
31709	08:48:56.799	00:00:31.709	1903	-1024	-768	-1	-1	-1	-1	4	-1024	-768	-1	-1	-1	-1	4		0	0						Untertest3.avi	0	880	547	72	111				0	Content		-72	-111	31709361	775135428
31726	08:48:56.816	00:00:31.726	1904	-1024	-768	-1	-1	-1	-1	4	-1024	-768	-1	-1	-1	-1	4		0	0						Untertest3.avi	0	880	547	72	111				0	Content		-72	-111	31726028	775152095
31743	08:48:56.833	00:00:31.742	1905	-1024	-768	-1	-1	-1	-1	4	-1024	-768	-1	-1	-1	-1	4		0	0						Untertest3.avi	0	880	547	72	111				0	Content		-72	-111	31742695	775168762
31760	08:48:56.850	00:00:31.760	1906	-1024	-768	-1	-1	-1	-1	4	-1024	-768	-1	-1	-1	-1	4		0	0						Untertest3.avi	0	880	547	72	111				0	Content		-72	-111	31760010	775186077
31777	08:48:56.867	00:00:31.776	1907	-1024	-768	-1	-1	-1	-1	4	-1024	-768	-1	-1	-1	-1	4		0	0						Untertest3.avi	0	880	547	72	111				0	Content		-72	-111	31776678	775202745
31793	08:48:56.883	00:00:31.792	1908	-1024	-768	-1	-1	-1	-1	4	-1024	-768	-1	-1	-1	-1	4		0	0						Untertest3.avi	0	880	547	72	111				0	Content		-72	-111	31792893	775218960
31810	08:48:56.900	00:00:31.809	1909	-1024	-768	-1	-1	-1	-1	4	-1024	-768	-1	-1	-1	-1	4		0	0						Untertest3.avi	0	880	547	72	111				0	Content		-72	-111	31809560	775235627
31826	08:48:56.916	00:00:31.826	1910	-1024	-768	-1	-1	-1	-1	4	-1024	-768	-1	-1	-1	-1	4		0	0						Untertest3.avi	0	880	547	72	111				0	Content		-72	-111	31826227	775252294
31842	08:48:56.932	00:00:31.842	1911	-1024	-768	-1	-1	-1	-1	4	-1024	-768	-1	-1	-1	-1	4		0	0						Untertest3.avi	0	880	547	72	111				0	Content		-72	-111	31842462	775268529
31859	08:48:56.949	00:00:31.859	1912	-1024	-768	-1	-1	-1	-1	4	-1024	-768	-1	-1	-1	-1	4		0	0						Untertest3.avi	0	880	547	72	111				0	Content		-72	-111	31859129	775285196
31875	08:48:56.965	00:00:31.875	1913	-1024	-768	-1	-1	-1	-1	4	-1024	-768	-1	-1	-1	-1	4		0	0						Untertest3.avi	0	880	547	72	111				0	Content		-72	-111	31875440	775301507
31892	08:48:56.982	00:00:31.892	1914	-1024	-768	-1	-1	-1	-1	4	-1024	-768	-1	-1	-1	-1	4		0	0						Untertest3.avi	0	880	547	72	111				0	Content		-72	-111	31892063	775318130
31909	08:48:56.999	00:00:31.908	1915	-1024	-768	-1	-1	-1	-1	4	-1024	-768	-1	-1	-1	-1	4		0	0						Untertest3.avi	0	880	547	72	111				0	Content		-72	-111	31908690	775334757
31925	08:48:57.015	00:00:31.925	1916	-1024	-768	-1	-1	-1	-1	4	-1024	-768	-1	-1	-1	-1	4		0	0						Untertest3.avi	0	880	547	72	111				0	Content		-72	-111	31925358	775351425
31942	08:48:57.032	00:00:31.941	1917	-1024	-768	-1	-1	-1	-1	4	-1024	-768	-1	-1	-1	-1	4		0	0						Untertest3.avi	0	880	547	72	111				0	Content		-72	-111	31941962	775368029
31959	08:48:57.049	00:00:31.958	1918	-1024	-768	-1	-1	-1	-1	4	-1024	-768	-1	-1	-1	-1	4		0	0						Untertest3.avi	0	880	547	72	111				0	Content		-72	-111	31958629	775384696
31975	08:48:57.065	00:00:31.975	1919	-1024	-768	-1	-1	-1	-1	4	-1024	-768	-1	-1	-1	-1	4		0	0						Untertest3.avi	0	880	547	72	111				0	Content		-72	-111	31975481	775401548
31992	08:48:57.082	00:00:31.992	1920	-1024	-768	-1	-1	-1	-1	4	-1024	-768	-1	-1	-1	-1	4		0	0						Untertest3.avi	0	880	547	72	111				0	Content		-72	-111	31992149	775418216
32009	08:48:57.099	00:00:32.008	1921	-1024	-768	-1	-1	-1	-1	4	-1024	-768	-1	-1	-1	-1	4		0	0						Untertest3.avi	0	880	547	72	111				0	Content		-72	-111	32008816	775434883
32026	08:48:57.116	00:00:32.026	1922	-1024	-768	-1	-1	-1	-1	4	-1024	-768	-1	-1	-1	-1	4		0	0						Untertest3.avi	0	880	547	72	111				0	Content		-72	-111	32026007	775452074
32043	08:48:57.133	00:00:32.042	1923	-1024	-768	-1	-1	-1	-1	4	-1024	-768	-1	-1	-1	-1	4		0	0						Untertest3.avi	0	880	547	72	111				0	Content		-72	-111	32042674	775468741
32060	08:48:57.150	00:00:32.059	1924	-1024	-768	-1	-1	-1	-1	4	-1024	-768	-1	-1	-1	-1	4		0	0						Untertest3.avi	0	880	547	72	111				0	Content		-72	-111	32059723	775485790
32076	08:48:57.166	00:00:32.076	1925	-1024	-768	-1	-1	-1	-1	4	-1024	-768	-1	-1	-1	-1	4		0	0						Untertest3.avi	0	880	547	72	111				0	Content		-72	-111	32076390	775502457
32093	08:48:57.183	00:00:32.093	1926	-1024	-768	-1	-1	-1	-1	4	-1024	-768	-1	-1	-1	-1	4		0	0						Untertest3.avi	0	880	547	72	111				0	Content		-72	-111	32093057	775519124
32109	08:48:57.199	00:00:32.109	1927	-1024	-768	-1	-1	-1	-1	4	-1024	-768	-1	-1	-1	-1	4		0	0						Untertest3.avi	0	880	547	72	111				0	Content		-72	-111	32109120	775535187
32126	08:48:57.216	00:00:32.125	1928	-1024	-768	-1	-1	-1	-1	4	-1024	-768	-1	-1	-1	-1	4		0	0						Untertest3.avi	0	880	547	72	111				0	Content		-72	-111	32125788	775551855
32142	08:48:57.232	00:00:32.142	1929	-1024	-768	-1	-1	-1	-1	4	-1024	-768	-1	-1	-1	-1	4		0	0						Untertest3.avi	0	880	547	72	111				0	Content		-72	-111	32142253	775568320
32159	08:48:57.249	00:00:32.158	1930	-1024	-768	-1	-1	-1	-1	4	-1024	-768	-1	-1	-1	-1	4		0	0						Untertest3.avi	0	880	547	72	111				0	Content		-72	-111	32158920	775584987
32176	08:48:57.266	00:00:32.175	1931	-1024	-768	-1	-1	-1	-1	4	-1024	-768	-1	-1	-1	-1	4		0	0						Untertest3.avi	0	880	547	72	111				0	Content		-72	-111	32175587	775601654
32192	08:48:57.282	00:00:32.192	1932	-1024	-768	-1	-1	-1	-1	4	-1024	-768	-1	-1	-1	-1	4		0	0						Untertest3.avi	0	880	547	72	111				0	Content		-72	-111	32192007	775618074
32209	08:48:57.299	00:00:32.208	1933	-1024	-768	-1	-1	-1	-1	4	-1024	-768	-1	-1	-1	-1	4		0	0						Untertest3.avi	0	880	547	72	111				0	Content		-72	-111	32208674	775634741
32225	08:48:57.315	00:00:32.225	1934	-1024	-768	-1	-1	-1	-1	4	-1024	-768	-1	-1	-1	-1	4		0	0						Untertest3.avi	0	880	547	72	111				0	Content		-72	-111	32225173	775651240
32242	08:48:57.332	00:00:32.241	1935	-1024	-768	-1	-1	-1	-1	4	-1024	-768	-1	-1	-1	-1	4		0	0						Untertest3.avi	0	880	547	72	111				0	Content		-72	-111	32241848	775667915
32258	08:48:57.348	00:00:32.258	1936	-1024	-768	-1	-1	-1	-1	4	-1024	-768	-1	-1	-1	-1	4		0	0						Untertest3.avi	0	880	547	72	111				0	Content		-72	-111	32258445	775684512
32275	08:48:57.365	00:00:32.275	1937	-1024	-768	-1	-1	-1	-1	4	-1024	-768	-1	-1	-1	-1	4		0	0						Untertest3.avi	0	880	547	72	111				0	Content		-72	-111	32275112	775701179
32292	08:48:57.382	00:00:32.292	1938	-1024	-768	-1	-1	-1	-1	4	-1024	-768	-1	-1	-1	-1	4		0	0						Untertest3.avi	0	880	547	72	111				0	Content		-72	-111	32292023	775718090
32309	08:48:57.399	00:00:32.308	1939	-1024	-768	-1	-1	-1	-1	4	-1024	-768	-1	-1	-1	-1	4		0	0						Untertest3.avi	0	880	547	72	111				0	Content		-72	-111	32308690	775734757
32326	08:48:57.416	00:00:32.325	1940	-1024	-768	-1	-1	-1	-1	4	-1024	-768	-1	-1	-1	-1	4		0	0						Untertest3.avi	0	880	547	72	111				0	Content		-72	-111	32325690	775751757
32342	08:48:57.432	00:00:32.342	1941	-1024	-768	-1	-1	-1	-1	4	-1024	-768	-1	-1	-1	-1	4		0	0						Untertest3.avi	0	880	547	72	111				0	Content		-72	-111	32342357	775768424
32359	08:48:57.449	00:00:32.359	1942	-1024	-768	-1	-1	-1	-1	4	-1024	-768	-1	-1	-1	-1	4		0	0						Untertest3.avi	0	880	547	72	111				0	Content		-72	-111	32359024	775785091
32376	08:48:57.466	00:00:32.376	1943	-1024	-768	-1	-1	-1	-1	4	-1024	-768	-1	-1	-1	-1	4		0	0						Untertest3.avi	0	880	547	72	111				0	Content		-72	-111	32376281	775802348
32393	08:48:57.483	00:00:32.392	1944	-1024	-768	-1	-1	-1	-1	4	-1024	-768	-1	-1	-1	-1	4		0	0						Untertest3.avi	0	880	547	72	111				0	Content		-72	-111	32392949	775819016
32409	08:48:57.499	00:00:32.409	1945	-1024	-768	-1	-1	-1	-1	4	-1024	-768	-1	-1	-1	-1	4		0	0						Untertest3.avi	0	880	547	72	111				0	Content		-72	-111	32409191	775835258
32426	08:48:57.516	00:00:32.425	1946	-1024	-768	-1	-1	-1	-1	4	-1024	-768	-1	-1	-1	-1	4		0	0						Untertest3.avi	0	880	547	72	111				0	Content		-72	-111	32425858	775851925
32443	08:48:57.533	00:00:32.442	1947	-1024	-768	-1	-1	-1	-1	4	-1024	-768	-1	-1	-1	-1	4		0	0						Untertest3.avi	0	880	547	72	111				0	Content		-72	-111	32442525	775868592
32459	08:48:57.549	00:00:32.458	1948	-1024	-768	-1	-1	-1	-1	4	-1024	-768	-1	-1	-1	-1	4		0	0						Untertest3.avi	0	880	547	72	111				0	Content		-72	-111	32458718	775884785
32475	08:48:57.565	00:00:32.475	1949	-1024	-768	-1	-1	-1	-1	4	-1024	-768	-1	-1	-1	-1	4		0	0						Untertest3.avi	0	880	547	72	111				0	Content		-72	-111	32475385	775901452
32492	08:48:57.582	00:00:32.491	1950	-1024	-768	-1	-1	-1	-1	4	-1024	-768	-1	-1	-1	-1	4		0	0						Untertest3.avi	0	880	547	72	111				0	Content		-72	-111	32491667	775917734
32508	08:48:57.598	00:00:32.508	1951	-1024	-768	-1	-1	-1	-1	4	-1024	-768	-1	-1	-1	-1	4		0	0						Untertest3.avi	0	880	547	72	111				0	Content		-72	-111	32508278	775934345
32525	08:48:57.615	00:00:32.524	1952	-1024	-768	-1	-1	-1	-1	4	-1024	-768	-1	-1	-1	-1	4		0	0						Untertest3.avi	0	880	547	72	111				0	Content		-72	-111	32524942	775951009
32542	08:48:57.632	00:00:32.541	1953	-1024	-768	-1	-1	-1	-1	4	-1024	-768	-1	-1	-1	-1	4		0	0						Untertest3.avi	0	880	547	72	111				0	Content		-72	-111	32541610	775967677
32558	08:48:57.648	00:00:32.558	1954	-1024	-768	-1	-1	-1	-1	4	-1024	-768	-1	-1	-1	-1	4		0	0						Untertest3.avi	0	880	547	72	111				0	Content		-72	-111	32558277	775984344
32575	08:48:57.665	00:00:32.574	1955	-1024	-768	-1	-1	-1	-1	4	-1024	-768	-1	-1	-1	-1	4		0	0						Untertest3.avi	0	880	547	72	111				0	Content		-72	-111	32574904	776000971
32592	08:48:57.682	00:00:32.591	1956	-1024	-768	-1	-1	-1	-1	4	-1024	-768	-1	-1	-1	-1	4		0	0						Untertest3.avi	0	880	547	72	111				0	Content		-72	-111	32591571	776017638
32608	08:48:57.698	00:00:32.608	1957	-1024	-768	-1	-1	-1	-1	4	-1024	-768	-1	-1	-1	-1	4		0	0						Untertest3.avi	0	880	547	72	111				0	Content		-72	-111	32608429	776034496
32625	08:48:57.715	00:00:32.625	1958	-1024	-768	-1	-1	-1	-1	4	-1024	-768	-1	-1	-1	-1	4		0	0						Untertest3.avi	0	880	547	72	111				0	Content		-72	-111	32625096	776051163
32642	08:48:57.732	00:00:32.641	1959	-1024	-768	-1	-1	-1	-1	4	-1024	-768	-1	-1	-1	-1	4		0	0						Untertest3.avi	0	880	547	72	111				0	Content		-72	-111	32641763	776067830
32659	08:48:57.749	00:00:32.658	1960	-1024	-768	-1	-1	-1	-1	4	-1024	-768	-1	-1	-1	-1	4		0	0						Untertest3.avi	0	880	547	72	111				0	Content		-72	-111	32658891	776084958
32676	08:48:57.766	00:00:32.675	1961	-1024	-768	-1	-1	-1	-1	4	-1024	-768	-1	-1	-1	-1	4		0	0						Untertest3.avi	0	880	547	72	111				0	Content		-72	-111	32675559	776101626
32693	08:48:57.783	00:00:32.692	1962	-1024	-768	-1	-1	-1	-1	4	-1024	-768	-1	-1	-1	-1	4		0	0						Untertest3.avi	0	880	547	72	111				0	Content		-72	-111	32692589	776118656
32709	08:48:57.799	00:00:32.709	1963	-1024	-768	-1	-1	-1	-1	4	-1024	-768	-1	-1	-1	-1	4		0	0						Untertest3.avi	0	880	547	72	111				0	Content		-72	-111	32709256	776135323
32726	08:48:57.816	00:00:32.725	1964	-1024	-768	-1	-1	-1	-1	4	-1024	-768	-1	-1	-1	-1	4		0	0						Untertest3.avi	0	880	547	72	111				0	Content		-72	-111	32725923	776151990
32742	08:48:57.832	00:00:32.742	1965	-1024	-768	-1	-1	-1	-1	4	-1024	-768	-1	-1	-1	-1	4		0	0						Untertest3.avi	0	880	547	72	111				0	Content		-72	-111	32742030	776168097
32759	08:48:57.849	00:00:32.758	1966	-1024	-768	-1	-1	-1	-1	4	-1024	-768	-1	-1	-1	-1	4		0	0						Untertest3.avi	0	880	547	72	111				0	Content		-72	-111	32758697	776184764
32775	08:48:57.865	00:00:32.775	1967	-1024	-768	-1	-1	-1	-1	4	-1024	-768	-1	-1	-1	-1	4		0	0						Untertest3.avi	0	880	547	72	111				0	Content		-72	-111	32775176	776201243
32792	08:48:57.882	00:00:32.791	1968	-1024	-768	-1	-1	-1	-1	4	-1024	-768	-1	-1	-1	-1	4		0	0						Untertest3.avi	0	880	547	72	111				0	Content		-72	-111	32791843	776217910
32809	08:48:57.899	00:00:32.808	1969	-1024	-768	-1	-1	-1	-1	4	-1024	-768	-1	-1	-1	-1	4		0	0						Untertest3.avi	0	880	547	72	111				0	Content		-72	-111	32808511	776234578
32825	08:48:57.915	00:00:32.824	1970	-1024	-768	-1	-1	-1	-1	4	-1024	-768	-1	-1	-1	-1	4		0	0						Untertest3.avi	0	880	547	72	111				0	Content		-72	-111	32824947	776251014
32842	08:48:57.932	00:00:32.841	1971	-1024	-768	-1	-1	-1	-1	4	-1024	-768	-1	-1	-1	-1	4		0	0						Untertest3.avi	0	880	547	72	111				0	Content		-72	-111	32841614	776267681
32858	08:48:57.948	00:00:32.858	1972	-1024	-768	-1	-1	-1	-1	4	-1024	-768	-1	-1	-1	-1	4		0	0						Untertest3.avi	0	880	547	72	111				0	Content		-72	-111	32858132	776284199
32875	08:48:57.965	00:00:32.874	1973	-1024	-768	-1	-1	-1	-1	4	-1024	-768	-1	-1	-1	-1	4		0	0						Untertest3.avi	0	880	547	72	111				0	Content		-72	-111	32874808	776300875
32891	08:48:57.981	00:00:32.891	1974	-1024	-768	-1	-1	-1	-1	4	-1024	-768	-1	-1	-1	-1	4		0	0						Untertest3.avi	0	880	547	72	111				0	Content		-72	-111	32891406	776317473
32908	08:48:57.998	00:00:32.908	1975	-1024	-768	-1	-1	-1	-1	4	-1024	-768	-1	-1	-1	-1	4		0	0						Untertest3.avi	0	880	547	72	111				0	Content		-72	-111	32908073	776334140
32925	08:48:58.015	00:00:32.924	1976	-1024	-768	-1	-1	-1	-1	4	-1024	-768	-1	-1	-1	-1	4		0	0						Untertest3.avi	0	880	547	72	111				0	Content		-72	-111	32924978	776351045
32942	08:48:58.032	00:00:32.941	1977	-1024	-768	-1	-1	-1	-1	4	-1024	-768	-1	-1	-1	-1	4		0	0						Untertest3.avi	0	880	547	72	111				0	Content		-72	-111	32941646	776367713
32959	08:48:58.049	00:00:32.958	1978	-1024	-768	-1	-1	-1	-1	4	-1024	-768	-1	-1	-1	-1	4		0	0						Untertest3.avi	0	880	547	72	111				0	Content		-72	-111	32958598	776384665
32975	08:48:58.065	00:00:32.975	1979	-1024	-768	-1	-1	-1	-1	4	-1024	-768	-1	-1	-1	-1	4		0	0						Untertest3.avi	0	880	547	72	111				0	Content		-72	-111	32975265	776401332
[truncated: 1,651 more rows]
