# Supplementary material for: Gaze Duration Biases for Colours in Combination with Dissonant and Consonant Sounds: A Comparative Eye-Tracking Study with Orangutans
Source: PLoS One. 2015 Oct 14;10(10):e0139894. doi: 10.1371/journal.pone.0139894 (PMC4605782; doi:10.1371/journal.pone.0139894)
Supplement: S1 Data — (ZIP) [file pone.0139894.s004.zip › Plos ColourSound Data/Apes/Farben_Musik_U3/Rec 41-All-Data.tsv]

System Properties:
Operating System:	Microsoft Windows NT 6.1.7601 Service Pack 1
System User Name:	tobiiadmin
Machine Name:	LOE7690LAP
Data properties:
Recording name:	Rec 41
Recording date:	09.03.2014
Recording time:	08:56:25
Recording resolution:	1024 x 768
Export date:	09.03.2014
Export time:	12:20:51
Participant:	Suak_S3
Filter settings:
Eye: Average
Validity: Normal
Fixation filter: Tobii fixation filter
Velocity threshold: 35
Distance threshold: 35
Timestamp	DateTimeStamp	DateTimeStampStartOffset	Number	GazePointXLeft	GazePointYLeft	CamXLeft	CamYLeft	DistanceLeft	PupilLeft	ValidityLeft	GazePointXRight	GazePointYRight	CamXRight	CamYRight	DistanceRight	PupilRight	ValidityRight	FixationIndex	GazePointX	GazePointY	Event	EventKey	Data1	Data2	Descriptor	StimuliName	StimuliID	MediaWidth	MediaHeight	MediaPosX	MediaPosY	MappedFixationPointX	MappedFixationPointY	FixationDuration	AoiIds	AoiNames	WebGroupImage	MappedGazeDataPointX	MappedGazeDataPointY	MicroSecondTimestamp	AbsoluteMicroSecondTimestamp
2	08:56:25.276	00:00:00.001	0	1403,244	675,8352	0,7026399	0,4716989	477,4997	3,235912	1	1251,918	684,1458	0,7025313	0,4716821	477,4998	3,245453	3	0	1403	676						No media	0	1024	768	0	0	1135	676	101	0	Content		1403	676	1581	1223598437
18	08:56:25.292	00:00:00.018	1	-1024	-768	-1	-1	-1	-1	4	-1024	-768	-1	-1	-1	-1	4	0	0	0						No media	0	1024	768	0	0	1135	676	101	0	Content		0	0	18204	1223615060
35	08:56:25.309	00:00:00.034	2	-1024	-768	-1	-1	-1	-1	4	-1024	-768	-1	-1	-1	-1	4	0	0	0						No media	0	1024	768	0	0	1135	676	101	0	Content		0	0	34887	1223631743
52	08:56:25.326	00:00:00.051	3	-1024	-768	-1	-1	-1	-1	4	-1024	-768	-1	-1	-1	-1	4	0	0	0						No media	0	1024	768	0	0	1135	676	101	0	Content		0	0	51552	1223648408
68	08:56:25.342	00:00:00.068	4	1066,213	504,9749	0,7022477	0,4638961	531,1641	3,618353	0	1038,63	563,5181	0,5499179	0,5057552	530,189	3,436438	0	0	1052	534						No media	0	1024	768	0	0	1135	676	101	0	Content		1052	534	68192	1223665048
85	08:56:25.359	00:00:00.084	5	1046,515	516,3759	0,5516529	0,5037103	531,165	3,494239	3	930,4617	506,4968	0,5545022	0,5036584	544,4124	3,584691	1	0	930	506						No media	0	1024	768	0	0	1135	676	101	0	Content		930	506	84814	1223681670
101	08:56:25.375	00:00:00.101	6	-1024	-768	-1	-1	-1	-1	4	-1024	-768	-1	-1	-1	-1	4	1	0	0						No media	0	1024	768	0	0	545	421	433	0	Content		0	0	101435	1223698291
118	08:56:25.392	00:00:00.118	7	-1024	-768	-1	-1	-1	-1	4	-1024	-768	-1	-1	-1	-1	4	1	0	0						No media	0	1024	768	0	0	545	421	433	0	Content		0	0	118120	1223714976
135	08:56:25.409	00:00:00.134	8	-1024	-768	-1	-1	-1	-1	4	-1024	-768	-1	-1	-1	-1	4	1	0	0						No media	0	1024	768	0	0	545	421	433	0	Content		0	0	134786	1223731642
151	08:56:25.425	00:00:00.151	9	604,5938	417,4164	0,7210259	0,4582565	534,4033	3,670398	0	528,2365	433,5415	0,5621176	0,4966675	543,1458	3,562053	0	1	566	425						No media	0	1024	768	0	0	545	421	433	0	Content		566	425	151429	1223748285
168	08:56:25.442	00:00:00.168	10	-1024	-768	-1	-1	-1	-1	4	-1024	-768	-1	-1	-1	-1	4	1	0	0						No media	0	1024	768	0	0	545	421	433	0	Content		0	0	168053	1223764909
185	08:56:25.459	00:00:00.184	11	600,1597	407,2542	0,7235278	0,4568511	534,3941	3,610674	0	541,7859	395,6754	0,564762	0,4923391	547,1909	3,524359	0	1	571	401						No media	0	1024	768	0	0	545	421	433	0	Content		571	401	184801	1223781657
201	08:56:25.475	00:00:00.201	12	-1024	-768	-1	-1	-1	-1	4	498,4526	417,8429	0,5587633	0,4905445	547,1976	3,506255	0	1	498	418						No media	0	1024	768	0	0	545	421	433	0	Content		498	418	201421	1223798277
218	08:56:25.492	00:00:00.218	13	611,4169	396,9174	0,7265786	0,4562186	534,3935	3,591859	0	514,5912	391,4388	0,5668461	0,4879919	547,1911	3,514556	0	1	563	394						No media	0	1024	768	0	0	545	421	433	0	Content		563	394	218042	1223814898
235	08:56:25.509	00:00:00.234	14	598,8706	397,504	0,7198496	0,4574392	534,4002	3,579183	0	507,4851	413,5867	0,5607915	0,4864224	547,1976	3,519469	0	1	553	406						No media	0	1024	768	0	0	545	421	433	0	Content		553	406	234664	1223831520
252	08:56:25.526	00:00:00.251	15	623,9802	379,6325	0,7309613	0,4564201	539,1792	3,590413	0	-1024	-768	-1	-1	-1	-1	4	1	624	380						No media	0	1024	768	0	0	545	421	433	0	Content		624	380	251565	1223848421
268	08:56:25.542	00:00:00.268	16	599,8589	394,785	0,7221542	0,4576434	539,1808	3,593765	0	494,8725	417,6755	0,5637748	0,4823727	540,9786	3,470284	0	1	547	406						No media	0	1024	768	0	0	545	421	433	0	Content		547	406	268192	1223865048
285	08:56:25.559	00:00:00.284	17	610,6688	388,2614	0,7335301	0,456714	539,1836	3,609058	0	507,8604	422,7181	0,5696042	0,4798856	540,972	3,475096	0	1	559	405						No media	0	1024	768	0	0	545	421	433	0	Content		559	405	284818	1223881674
301	08:56:25.575	00:00:00.301	18	597,2944	375,3783	0,7247332	0,4582445	539,181	3,570079	0	517,376	413,1927	0,5655082	0,4786311	540,9786	3,397324	0	1	557	394						No media	0	1024	768	0	0	545	421	433	0	Content		557	394	301443	1223898299
318	08:56:25.592	00:00:00.318	19	-1024	-768	-1	-1	-1	-1	4	-1024	-768	-1	-1	-1	-1	4	1	0	0						No media	0	1024	768	0	0	545	421	433	0	Content		0	0	318181	1223915037
335	08:56:25.609	00:00:00.334	20	-1024	-768	-1	-1	-1	-1	4	-1024	-768	-1	-1	-1	-1	4	1	0	0						No media	0	1024	768	0	0	545	421	433	0	Content		0	0	334852	1223931708
352	08:56:25.626	00:00:00.351	21	574,8992	424,7414	0,7303426	0,4593354	514,6206	3,385808	0	502,071	427,5071	0,5697588	0,4742317	527,553	3,318538	0	1	538	426						No media	0	1024	768	0	0	545	421	433	0	Content		538	426	351530	1223948386
368	08:56:25.642	00:00:00.368	22	569,8914	420,333	0,7311399	0,4600599	514,8524	3,356716	0	493,17	432,0896	0,5703331	0,4729376	527,3184	3,31632	0	1	532	426						No media	0	1024	768	0	0	545	421	433	0	Content		532	426	368157	1223965013
385	08:56:25.659	00:00:00.384	23	591,3278	434,285	0,732113	0,4609971	515,0233	3,435501	0	524,3459	358,9465	0,570936	0,4720402	527,1151	3,065848	0	1	558	397						No media	0	1024	768	0	0	545	421	433	0	Content		558	397	384784	1223981640
402	08:56:25.676	00:00:00.401	24	579,5997	458,4601	0,7327259	0,4619317	514,996	3,431806	0	507,0928	414,6681	0,5713211	0,4712156	527,0037	3,101534	0	1	543	437						No media	0	1024	768	0	0	545	421	433	0	Content		543	437	401537	1223998393
418	08:56:25.692	00:00:00.418	25	-1024	-768	-1	-1	-1	-1	4	-1024	-768	-1	-1	-1	-1	4	1	0	0						No media	0	1024	768	0	0	545	421	433	0	Content		0	0	418159	1224015015
435	08:56:25.709	00:00:00.434	26	570,7642	423,9183	0,7335326	0,4641815	515,1483	3,336885	0	498,5549	438,9594	0,5717797	0,4700784	526,4567	3,289443	0	1	535	431						No media	0	1024	768	0	0	545	421	433	0	Content		535	431	434787	1224031643
451	08:56:25.725	00:00:00.451	27	569,761	425,5164	0,7339818	0,4655101	515,113	3,345784	0	502,5386	438,0345	0,5720572	0,4697046	526,1136	3,289546	0	1	536	432						No media	0	1024	768	0	0	545	421	433	0	Content		536	432	451413	1224048269
465	08:56:25.739																				MovieStart	128	0	0	Untertest3.avi
468	08:56:25.742	00:00:00.468	28	568,1572	422,5269	0,7343358	0,4670796	515,3818	3,329367	0	504,5045	436,8099	0,5722673	0,4695522	526,1686	3,272792	0	1	536	430						Untertest3.avi	0	880	547	72	111	473	310	433	0	Content		464	319	468167	1224065023
485	08:56:25.759	00:00:00.484	29	577,0885	418,0233	0,7346994	0,4687862	515,4075	3,315723	0	505,1594	438,2527	0,5724584	0,4695202	525,7351	3,282924	0	1	541	428						Untertest3.avi	0	880	547	72	111	473	310	433	0	Content		469	317	484801	1224081657
501	08:56:25.775	00:00:00.501	30	569,8958	430,0238	0,7349694	0,4703715	515,7833	3,33162	0	501,1625	436,3745	0,5725659	0,4694607	525,7524	3,295127	0	1	536	433						Untertest3.avi	0	880	547	72	111	473	310	433	0	Content		464	322	501422	1224098278
518	08:56:25.792	00:00:00.518	31	556,2294	402,3476	0,7354485	0,4711984	516,0348	3,318075	0	477,0165	405,7831	0,57318	0,4687744	525,6214	3,312333	0	1	517	404						Untertest3.avi	0	880	547	72	111	473	310	433	0	Content		445	293	518051	1224114907
535	08:56:25.809	00:00:00.534	32	477,089	284,8993	0,7364346	0,470465	516,3425	3,292092	0	394,3989	281,8179	0,5746521	0,4665834	525,9625	3,262701	0	2	436	283						Untertest3.avi	0	880	547	72	111	289	-7	616	0	Content		364	172	534802	1224131658
551	08:56:25.825	00:00:00.551	33	416,5172	167,4835	0,7371496	0,4699602	516,543	3,296133	0	327,7605	184,7553	0,5752561	0,464256	526,209	3,280163	0	2	372	176						Untertest3.avi	0	880	547	72	111	289	-7	616	0	Content		300	65	551434	1224148290
568	08:56:25.842	00:00:00.568	34	393,3977	116,9244	0,7370164	0,4701873	517,2196	3,273525	0	322,5751	105,4832	0,5750206	0,4627204	526,0021	3,26076	0	2	358	111						Untertest3.avi	0	880	547	72	111	289	-7	616	0	Content		286	0	568061	1224164917
585	08:56:25.859	00:00:00.584	35	395,6549	97,14417	0,7367812	0,4711498	517,287	3,31431	0	319,4738	95,91917	0,5744368	0,4618338	526,1503	3,279233	0	2	358	97						Untertest3.avi	0	880	547	72	111	289	-7	616	0	Content		286	-14	584689	1224181545
601	08:56:25.875	00:00:00.601	36	399,4071	107,1954	0,7362971	0,4721235	517,4175	3,331863	0	315,2986	89,15279	0,57382	0,4612255	526,0602	3,303493	0	2	357	98						Untertest3.avi	0	880	547	72	111	289	-7	616	0	Content		285	-13	601440	1224198296
618	08:56:25.892	00:00:00.618	37	388,6819	99,58033	0,7356172	0,4728345	517,7044	3,392835	0	319,9727	106,9288	0,5730543	0,4605437	525,907	3,344567	0	2	354	103						Untertest3.avi	0	880	547	72	111	289	-7	616	0	Content		282	-8	618069	1224214925
635	08:56:25.909	00:00:00.634	38	400,8443	106,5195	0,7348744	0,4735601	517,8011	3,347746	0	315,8709	91,27041	0,5721493	0,4603243	526,1039	3,347799	0	2	358	99						Untertest3.avi	0	880	547	72	111	289	-7	616	0	Content		286	-12	634696	1224231552
651	08:56:25.925	00:00:00.651	39	394,8849	113,4442	0,7339253	0,4744284	517,8969	3,391166	0	319,1582	100,3254	0,5711874	0,4603819	525,9415	3,352474	0	2	357	107						Untertest3.avi	0	880	547	72	111	289	-7	616	0	Content		285	-4	651448	1224248304
668	08:56:25.942	00:00:00.668	40	394,5705	109,4687	0,7330551	0,4754134	518,2607	3,43018	0	317,4919	94,97504	0,5701969	0,460647	525,8971	3,395475	0	2	356	102						Untertest3.avi	0	880	547	72	111	289	-7	616	0	Content		284	-9	668072	1224264928
685	08:56:25.959	00:00:00.684	41	408,0577	105,5996	0,7321681	0,4763732	518,3608	3,435492	0	320,0887	99,68896	0,5692348	0,4611603	525,951	3,409074	0	2	364	103						Untertest3.avi	0	880	547	72	111	289	-7	616	0	Content		292	-8	684701	1224281557
701	08:56:25.975	00:00:00.701	42	391,9662	106,2959	0,7313169	0,4772845	518,561	3,47167	0	319,6962	104,7168	0,5683316	0,4615452	525,8428	3,429954	0	2	356	106						Untertest3.avi	0	880	547	72	111	289	-7	616	0	Content		284	-5	701328	1224298184
718	08:56:25.992	00:00:00.718	43	408,5793	109,7946	0,7306653	0,47806	518,5215	3,44592	0	317,9478	96,02412	0,5675461	0,4620417	526,0194	3,417645	0	2	363	103						Untertest3.avi	0	880	547	72	111	289	-7	616	0	Content		291	-8	718081	1224314937
735	08:56:26.009	00:00:00.734	44	404,7094	110,4121	0,7298394	0,4787979	518,5912	3,460696	0	312,0289	104,7667	0,5667108	0,462274	525,717	3,449437	0	2	358	108						Untertest3.avi	0	880	547	72	111	289	-7	616	0	Content		286	-3	734709	1224331565
751	08:56:26.025	00:00:00.751	45	398,5209	105,4664	0,72905	0,479238	519,218	3,455967	0	319,8752	96,78623	0,5658866	0,4625931	525,8726	3,420758	0	2	359	101						Untertest3.avi	0	880	547	72	111	289	-7	616	0	Content		287	-10	751336	1224348192
768	08:56:26.042	00:00:00.767	46	392,5635	104,0279	0,7282298	0,4797121	519,2192	3,444674	0	320,8743	91,4808	0,5649633	0,4630327	525,5558	3,39831	0	2	357	98						Untertest3.avi	0	880	547	72	111	289	-7	616	0	Content		285	-13	767968	1224364824
785	08:56:26.059	00:00:00.784	47	412,7352	105,7542	0,7273372	0,4804808	519,0788	3,416279	0	315,0049	107,437	0,5640315	0,4638424	525,4362	3,383187	0	2	364	107						Untertest3.avi	0	880	547	72	111	289	-7	616	0	Content		292	-4	784713	1224381569
801	08:56:26.075	00:00:00.801	48	403,0203	102,0003	0,7265151	0,4813531	518,8784	3,391071	0	317,0415	106,0588	0,5631722	0,4647541	525,366	3,362646	0	2	360	104						Untertest3.avi	0	880	547	72	111	289	-7	616	0	Content		288	-7	801342	1224398198
818	08:56:26.092	00:00:00.817	49	402,6062	107,1047	0,7257372	0,4823444	518,9875	3,367082	0	322,593	104,8475	0,5623015	0,4658221	525,173	3,328615	0	2	363	106						Untertest3.avi	0	880	547	72	111	289	-7	616	0	Content		291	-5	817970	1224414826
835	08:56:26.109	00:00:00.834	50	402,9734	106,7767	0,7250206	0,4835771	518,7058	3,306674	0	314,2493	101,988	0,5615398	0,4669275	525,0295	3,291971	0	2	359	104						Untertest3.avi	0	880	547	72	111	289	-7	616	0	Content		287	-7	834595	1224431451
851	08:56:26.125	00:00:00.851	51	392,4554	106,3193	0,7243149	0,4846071	518,9379	3,289381	0	320,0319	103,2895	0,5607924	0,4679385	524,9581	3,238455	0	2	356	105						Untertest3.avi	0	880	547	72	111	289	-7	616	0	Content		284	-6	851346	1224448202
868	08:56:26.142	00:00:00.867	52	402,661	116,0054	0,7236864	0,4854762	518,8181	3,245572	0	320,0255	109,0757	0,5601098	0,4688328	524,5726	3,227095	0	2	361	113						Untertest3.avi	0	880	547	72	111	289	-7	616	0	Content		289	2	867975	1224464831
885	08:56:26.159	00:00:00.884	53	402,8691	111,7228	0,7231162	0,4862753	518,6065	3,253715	0	320,5886	100,2042	0,5593778	0,4698143	524,5305	3,160734	0	2	362	106						Untertest3.avi	0	880	547	72	111	289	-7	616	0	Content		290	-5	884603	1224481459
901	08:56:26.175	00:00:00.901	54	392,8672	106,2998	0,7224487	0,4871019	518,678	3,249038	0	318,8509	93,25917	0,5587546	0,4707314	524,5009	3,180006	0	2	356	100						Untertest3.avi	0	880	547	72	111	289	-7	616	0	Content		284	-11	901229	1224498085
918	08:56:26.192	00:00:00.917	55	397,3896	109,2	0,7218707	0,4880107	518,5185	3,197295	0	317,4891	106,6175	0,5581391	0,471792	524,2908	3,176079	0	2	357	108						Untertest3.avi	0	880	547	72	111	289	-7	616	0	Content		285	-3	917986	1224514842
935	08:56:26.209	00:00:00.934	56	393,6371	106,2231	0,7213898	0,4888733	518,4628	3,200718	0	320,1858	101,4964	0,5576397	0,4728283	524,1119	3,120641	0	2	357	104						Untertest3.avi	0	880	547	72	111	289	-7	616	0	Content		285	-7	934608	1224531464
951	08:56:26.225	00:00:00.951	57	392,7049	111,4066	0,7210267	0,4896851	518,0989	3,193365	0	330,7676	100,6135	0,5572472	0,4738536	523,8259	3,129588	0	2	362	106						Untertest3.avi	0	880	547	72	111	289	-7	616	0	Content		290	-5	951234	1224548090
968	08:56:26.242	00:00:00.967	58	390,329	110,6051	0,7207627	0,4904339	518,3739	3,158709	0	319,8787	94,92569	0,5569025	0,4747739	523,5864	3,09559	0	2	355	103						Untertest3.avi	0	880	547	72	111	289	-7	616	0	Content		283	-8	967863	1224564719
985	08:56:26.259	00:00:00.984	59	420,4609	93,08895	0,7206021	0,4911989	518,39	3,165231	0	340,3639	95,02342	0,5566568	0,4755388	523,5105	3,102189	0	2	380	94						Untertest3.avi	0	880	547	72	111	289	-7	616	0	Content		308	-17	984613	1224581469
1001	08:56:26.275	00:00:01.001	60	422,2774	88,94016	0,7201995	0,4909975	518,2952	3,112165	0	335,1909	87,15003	0,5561953	0,4754774	523,5104	3,080222	0	2	379	88						Untertest3.avi	0	880	547	72	111	289	-7	616	0	Content		307	-23	1001242	1224598098
1018	08:56:26.292	00:00:01.017	61	407,3892	84,37897	0,7197984	0,4901567	518,2369	3,093993	0	342,5815	87,60995	0,5558193	0,4747603	523,5076	3,067678	0	2	375	86						Untertest3.avi	0	880	547	72	111	289	-7	616	0	Content		303	-25	1017868	1224614724
1034	08:56:26.308	00:00:01.034	62	412,9116	92,95049	0,7194456	0,489244	518,1135	3,125793	0	334,5667	92,4642	0,5554761	0,474	523,609	3,1007	0	2	374	93						Untertest3.avi	0	880	547	72	111	289	-7	616	0	Content		302	-18	1034496	1224631352
1051	08:56:26.325	00:00:01.051	63	412,2152	92,22091	0,7190863	0,4888097	518,1765	3,139308	0	341,9543	87,47981	0,5551109	0,4737916	523,6185	3,057172	0	2	377	90						Untertest3.avi	0	880	547	72	111	289	-7	616	0	Content		305	-21	1051248	1224648104
1068	08:56:26.342	00:00:01.067	64	412,4865	104,7549	0,718784	0,4888932	518,3645	3,138199	0	335,5828	93,79435	0,5547568	0,4739774	523,5309	3,092303	0	2	374	99						Untertest3.avi	0	880	547	72	111	289	-7	616	0	Content		302	-12	1067878	1224664734
1085	08:56:26.359	00:00:01.084	65	417,3299	89,18591	0,7184192	0,489273	518,1146	3,120034	0	336,3607	81,52859	0,5543729	0,4744068	523,5413	3,105482	0	2	377	85						Untertest3.avi	0	880	547	72	111	289	-7	616	0	Content		305	-26	1084504	1224681360
1101	08:56:26.375	00:00:01.101	66	487,5577	121,5122	0,7171165	0,4901847	518,1152	3,157421	0	389,4032	127,9744	0,5533352	0,475307	523,6639	3,096293	0	2	438	125						Untertest3.avi	0	880	547	72	111	289	-7	616	0	Content		366	14	1101132	1224697988
1118	08:56:26.392	00:00:01.117	67	482,5902	148,0992	0,71585	0,4908397	517,9841	3,1452	0	385,2359	150,0591	0,5522233	0,4759382	523,4393	3,10719	0	2	434	149						Untertest3.avi	0	880	547	72	111	289	-7	616	0	Content		362	38	1117885	1224714741
1135	08:56:26.409	00:00:01.134	68	-1024	-768	-1	-1	-1	-1	4	-1024	-768	-1	-1	-1	-1	4	2	0	0						Untertest3.avi	0	880	547	72	111	289	-7	616	0	Content		-72	-111	1134512	1224731368
1151	08:56:26.425	00:00:01.151	69	575,6301	236,921	0,7140673	0,4921525	518,0403	3,263443	0	500,4165	219,4964	0,550617	0,4780832	523,351	3,170114	0	3	538	228						Untertest3.avi	0	880	547	72	111	504	193	483	0	Content		466	117	1151138	1224747994
1168	08:56:26.442	00:00:01.167	70	606,3956	254,4661	0,7134295	0,4931308	517,9499	3,24991	0	540,4156	256,1501	0,5499971	0,4791125	523,3771	3,186888	0	3	573	255						Untertest3.avi	0	880	547	72	111	504	193	483	0	Content		501	144	1167768	1224764624
1185	08:56:26.459	00:00:01.184	71	597,9047	289,6311	0,7129333	0,4942957	517,8552	3,308568	0	556,8115	276,5167	0,5495137	0,4803375	523,2994	3,186826	0	3	577	283						Untertest3.avi	0	880	547	72	111	504	193	483	0	Content		505	172	1184519	1224781375
1201	08:56:26.475	00:00:01.201	72	609,1051	299,5455	0,7126449	0,4955616	517,9322	3,28114	0	555,7957	303,5472	0,5492125	0,4817379	523,4298	3,230987	0	3	582	302						Untertest3.avi	0	880	547	72	111	504	193	483	0	Content		510	191	1201147	1224798003
1218	08:56:26.492	00:00:01.217	73	599,5156	313,6938	0,7124628	0,49662	518,0224	3,375553	0	552,4528	302,8793	0,5490149	0,4827657	523,2264	3,270926	0	3	576	308						Untertest3.avi	0	880	547	72	111	504	193	483	0	Content		504	197	1217773	1224814629
1234	08:56:26.508	00:00:01.234	74	605,9432	310,8451	0,712338	0,4975263	517,6455	3,367786	0	555,5701	297,1989	0,5486953	0,4837075	523,1677	3,248654	0	3	581	304						Untertest3.avi	0	880	547	72	111	504	193	483	0	Content		509	193	1234399	1224831255
1251	08:56:26.525	00:00:01.251	75	611,8691	305,3032	0,712152	0,4985408	517,7727	3,346464	0	540,4068	304,1241	0,5485229	0,4846905	523,1557	3,303258	0	3	576	305						Untertest3.avi	0	880	547	72	111	504	193	483	0	Content		504	194	1251151	1224848007
1268	08:56:26.542	00:00:01.267	76	626,1801	304,1801	0,7122992	0,4997042	517,781	3,447769	0	562,582	294,8933	0,5484709	0,4857796	523,1188	3,298665	0	3	594	300						Untertest3.avi	0	880	547	72	111	504	193	483	0	Content		522	189	1267718	1224864574
1284	08:56:26.558	00:00:01.284	77	628,1545	337,0394	0,7121473	0,5005628	517,7106	3,446408	0	547,2828	315,4115	0,548255	0,4866313	523,0635	3,302406	0	3	588	326						Untertest3.avi	0	880	547	72	111	504	193	483	0	Content		516	215	1284347	1224881203
1301	08:56:26.575	00:00:01.300	78	-1024	-768	-1	-1	-1	-1	4	-1024	-768	-1	-1	-1	-1	4	3	0	0						Untertest3.avi	0	880	547	72	111	504	193	483	0	Content		-72	-111	1300973	1224897829
1318	08:56:26.592	00:00:01.317	79	592,9341	315,9608	0,7115533	0,5008742	517,4412	3,47274	0	548,4139	305,0384	0,5477437	0,4868902	522,8365	3,353675	0	3	571	310						Untertest3.avi	0	880	547	72	111	504	193	483	0	Content		499	199	1317724	1224914580
1334	08:56:26.608	00:00:01.334	80	592,9155	298,9079	0,7115996	0,5007552	517,3453	3,462053	0	543,5944	303,1142	0,5477487	0,4867877	522,7325	3,386999	0	3	568	301						Untertest3.avi	0	880	547	72	111	504	193	483	0	Content		496	190	1334353	1224931209
1351	08:56:26.625	00:00:01.350	81	600,0121	295,3062	0,7116567	0,5003541	517,3289	3,45736	0	555,0814	300,9132	0,5477624	0,4864164	522,6552	3,372205	0	3	578	298						Untertest3.avi	0	880	547	72	111	504	193	483	0	Content		506	187	1350980	1224947836
1368	08:56:26.642	00:00:01.367	82	598,6931	306,3437	0,7117046	0,4998785	517,2913	3,465695	0	542,7761	296,6725	0,5477944	0,4857589	522,576	3,389483	0	3	571	302						Untertest3.avi	0	880	547	72	111	504	193	483	0	Content		499	191	1367727	1224964583
1384	08:56:26.658	00:00:01.384	83	607,939	299,8126	0,7118056	0,4994175	516,9955	3,45367	0	551,53	301,1052	0,5478647	0,4852188	522,3236	3,400684	0	3	580	300						Untertest3.avi	0	880	547	72	111	504	193	483	0	Content		508	189	1384354	1224981210
1401	08:56:26.675	00:00:01.400	84	597,0687	304,645	0,7119048	0,4991436	516,9431	3,422156	0	544,3416	297,9345	0,547883	0,4849237	522,2199	3,352156	0	3	571	301						Untertest3.avi	0	880	547	72	111	504	193	483	0	Content		499	190	1400983	1224997839
1418	08:56:26.692	00:00:01.417	85	601,1982	310,7653	0,7118835	0,4988045	516,6938	3,422348	0	542,4515	304,8914	0,5478413	0,4845699	522,2098	3,35087	0	3	572	308						Untertest3.avi	0	880	547	72	111	504	193	483	0	Content		500	197	1417608	1225014464
1434	08:56:26.708	00:00:01.434	86	609,1221	303,9416	0,7119741	0,4984274	516,4621	3,359682	0	551,0001	303,527	0,5478597	0,484297	522,0175	3,340024	0	3	580	304						Untertest3.avi	0	880	547	72	111	504	193	483	0	Content		508	193	1434360	1225031216
1451	08:56:26.725	00:00:01.450	87	601,9896	303,688	0,7119715	0,4983068	516,4402	3,354469	0	548,0419	299,1612	0,5478352	0,4841702	521,9575	3,287054	0	3	575	301						Untertest3.avi	0	880	547	72	111	504	193	483	0	Content		503	190	1450984	1225047840
1468	08:56:26.742	00:00:01.467	88	608,5011	306,3168	0,7119086	0,4983232	516,2518	3,320538	0	544,0453	301,7022	0,5477781	0,484209	521,8328	3,262865	0	3	576	304						Untertest3.avi	0	880	547	72	111	504	193	483	0	Content		504	193	1467610	1225064466
1484	08:56:26.758	00:00:01.484	89	614,2432	300,8741	0,7118878	0,4983341	516,1961	3,278971	0	543,6572	302,7814	0,5477585	0,4842049	521,8011	3,277407	0	3	579	302						Untertest3.avi	0	880	547	72	111	504	193	483	0	Content		507	191	1484239	1225081095
1501	08:56:26.775	00:00:01.500	90	601,579	305,5558	0,7119178	0,4983074	516,1595	3,299857	0	540,6501	303,9348	0,5477895	0,4841837	521,7708	3,24514	0	3	571	305						Untertest3.avi	0	880	547	72	111	504	193	483	0	Content		499	194	1500990	1225097846
1518	08:56:26.792	00:00:01.517	91	606,1114	303,4222	0,7119909	0,4982885	516,3079	3,267264	0	545,5706	300,0203	0,5478399	0,4842085	521,8426	3,213306	0	3	576	302						Untertest3.avi	0	880	547	72	111	504	193	483	0	Content		504	191	1517621	1225114477
1534	08:56:26.808	00:00:01.534	92	603,2533	312,8885	0,712025	0,4981963	516,3219	3,270959	0	548,2554	302,0285	0,5478863	0,4843012	521,8429	3,20148	0	3	576	307						Untertest3.avi	0	880	547	72	111	504	193	483	0	Content		504	196	1534242	1225131098
1551	08:56:26.825	00:00:01.550	93	604,3442	294,3654	0,711981	0,4981471	516,5498	3,201284	0	542,3069	302,5244	0,547848	0,4844442	521,9978	3,188171	0	3	573	298						Untertest3.avi	0	880	547	72	111	504	193	483	0	Content		501	187	1550868	1225147724
1568	08:56:26.842	00:00:01.567	94	706,9814	308,6363	0,7105638	0,4989691	516,6776	3,187802	0	617,8231	330,4597	0,5469042	0,4852912	522,111	3,198319	0	3	662	320						Untertest3.avi	0	880	547	72	111	504	193	483	0	Content		590	209	1567620	1225164476
1584	08:56:26.858	00:00:01.584	95	811,4454	333,6375	0,7086959	0,499916	516,8492	3,192374	0	750,805	340,3266	0,545618	0,4860222	522,3591	3,125524	0	3	781	337						Untertest3.avi	0	880	547	72	111	504	193	483	0	Content		709	226	1584245	1225181101
1601	08:56:26.875	00:00:01.600	96	921,2147	363,265	0,7074177	0,5009661	516,9405	3,187868	0	851,7184	353,9242	0,5444742	0,4870344	522,7167	3,094583	0	3	886	359						Untertest3.avi	0	880	547	72	111	504	193	483	0	Content		814	248	1600872	1225197728
1617	08:56:26.891	00:00:01.617	97	1032,969	357,5883	0,7060958	0,5021551	517,052	3,133554	0	984,112	360,7248	0,5435029	0,488236	523,3343	3,097064	0	3	1009	359						Untertest3.avi	0	880	547	72	111	504	193	483	0	Content		937	248	1617498	1225214354
1634	08:56:26.908	00:00:01.634	98	1147,494	376,8172	0,7048744	0,5032876	517,5715	3,152298	0	1124,096	348,6051	0,5426616	0,4895867	523,681	3,119662	0	4	1136	363						Untertest3.avi	0	880	547	72	111	1485	437	167	0	Content		1064	252	1634249	1225231105
1651	08:56:26.925	00:00:01.650	99	1260,176	413,4087	0,7038561	0,5045374	517,5583	3,159398	0	1369,602	375,5875	0,5424442	0,4911264	526,151	3,150376	0	4	1315	394						Untertest3.avi	0	880	547	72	111	1485	437	167	0	Content		1243	283	1650874	1225247730
1668	08:56:26.942	00:00:01.667	100	1374,434	455,0433	0,7029615	0,5054526	517,7062	3,118019	0	1312,344	469,7255	0,5405737	0,4918085	525,4514	3,103814	0	4	1343	462						Untertest3.avi	0	880	547	72	111	1485	437	167	0	Content		1271	351	1667501	1225264357
1684	08:56:26.958	00:00:01.684	101	1485,496	480,6248	0,7022455	0,5065091	518,3262	3,156376	0	1415,167	505,6735	0,5398272	0,4929707	522,9521	3,067915	0	4	1450	493						Untertest3.avi	0	880	547	72	111	1485	437	167	0	Content		1378	382	1684126	1225280982
1701	08:56:26.975	00:00:01.700	102	1550,848	524,6977	0,7013768	0,5074735	520,1614	3,139729	0	1562,315	517,7424	0,539534	0,4942031	526,5029	3,064498	0	4	1557	521						Untertest3.avi	0	880	547	72	111	1485	437	167	0	Content		1485	410	1700877	1225297733
1718	08:56:26.992	00:00:01.717	103	-1024	-768	-1	-1	-1	-1	4	1641,133	547,9253	0,5390488	0,4952405	525,5939	3,104946	0	4	1641	548						Untertest3.avi	0	880	547	72	111	1485	437	167	0	Content		1569	437	1717503	1225314359
1734	08:56:27.008	00:00:01.734	104	1713,386	584,4191	0,7005072	0,5098206	518,8507	3,079281	0	1724,901	578,5801	0,5389395	0,4963188	526,1368	3,077184	0	4	1719	581						Untertest3.avi	0	880	547	72	111	1485	437	167	0	Content		1647	470	1734130	1225330986
1751	08:56:27.025	00:00:01.750	105	1800,936	601,6813	0,7003488	0,5112143	517,1992	3,109207	0	1855,577	601,494	0,5391701	0,497517	528,4382	3,099315	0	4	1828	602						Untertest3.avi	0	880	547	72	111	1485	437	167	0	Content		1756	491	1750756	1225347612
1768	08:56:27.042	00:00:01.767	106	2270,316	590,7246	0,7013816	0,5123985	517,6114	3,192924	0	1335,362	721,2922	0,5032016	0,49878	388,8848	2,29583	0	4	1803	656						Untertest3.avi	0	880	547	72	111	1485	437	167	0	Content		1731	545	1767509	1225364365
1784	08:56:27.058	00:00:01.784	107	2459,877	629,7679	0,7014568	0,5134114	517,8873	3,216516	0	1357,583	739,2139	0,5038543	0,5000631	391,1388	2,299494	0	4	1909	684						Untertest3.avi	0	880	547	72	111	1485	437	167	0	Content		1837	573	1784133	1225380989
1801	08:56:27.075	00:00:01.800	108	1545,825	743,5593	0,7150203	0,5145147	425,8599	2,539546	0	-1024	-768	-1	-1	-1	-1	4	5	1546	744						Untertest3.avi	0	880	547	72	111	1457	655	350	0	Content		1474	633	1800763	1225397619
1817	08:56:27.091	00:00:01.817	109	1530,037	765,2863	0,7161605	0,5151257	419,8581	2,532742	0	-1024	-768	-1	-1	-1	-1	4	5	1530	765						Untertest3.avi	0	880	547	72	111	1457	655	350	0	Content		1458	654	1817386	1225414242
1834	08:56:27.108	00:00:01.834	110	1522,229	774,2075	0,7162465	0,5156692	420,051	2,514438	0	-1024	-768	-1	-1	-1	-1	4	5	1522	774						Untertest3.avi	0	880	547	72	111	1457	655	350	0	Content		1450	663	1834140	1225430996
1851	08:56:27.125	00:00:01.850	111	-1024	-768	-1	-1	-1	-1	4	-1024	-768	-1	-1	-1	-1	4	5	0	0						Untertest3.avi	0	880	547	72	111	1457	655	350	0	Content		-72	-111	1850769	1225447625
1867	08:56:27.141	00:00:01.867	112	-1024	-768	-1	-1	-1	-1	4	-1024	-768	-1	-1	-1	-1	4	5	0	0						Untertest3.avi	0	880	547	72	111	1457	655	350	0	Content		-72	-111	1867393	1225464249
1884	08:56:27.158	00:00:01.884	113	-1024	-768	-1	-1	-1	-1	4	-1024	-768	-1	-1	-1	-1	4	5	0	0						Untertest3.avi	0	880	547	72	111	1457	655	350	0	Content		-72	-111	1884063	1225480919
1901	08:56:27.175	00:00:01.900	114	1526,468	759,8713	0,7165132	0,5168972	422,8567	2,613712	0	-1024	-768	-1	-1	-1	-1	4	5	1526	760						Untertest3.avi	0	880	547	72	111	1457	655	350	0	Content		1454	649	1900770	1225497626
1917	08:56:27.191	00:00:01.917	115	1520,608	755,8537	0,7167689	0,5168975	422,4792	2,605236	0	-1024	-768	-1	-1	-1	-1	4	5	1521	756						Untertest3.avi	0	880	547	72	111	1457	655	350	0	Content		1449	645	1917396	1225514252
1934	08:56:27.208	00:00:01.934	116	1542,822	766,0777	0,7165569	0,5168661	424,9171	2,634052	0	1489,427	766,7546	0,5128224	0,5013345	417,1066	2,541806	0	5	1516	766						Untertest3.avi	0	880	547	72	111	1457	655	350	0	Content		1444	655	1934024	1225530880
1951	08:56:27.225	00:00:01.950	117	-1024	-768	-1	-1	-1	-1	4	-1024	-768	-1	-1	-1	-1	4	5	0	0						Untertest3.avi	0	880	547	72	111	1457	655	350	0	Content		-72	-111	1950648	1225547504
1967	08:56:27.241	00:00:01.967	118	-1024	-768	-1	-1	-1	-1	4	-1024	-768	-1	-1	-1	-1	4	5	0	0						Untertest3.avi	0	880	547	72	111	1457	655	350	0	Content		-72	-111	1967332	1225564188
1984	08:56:27.258	00:00:01.984	119	-1024	-768	-1	-1	-1	-1	4	-1024	-768	-1	-1	-1	-1	4	5	0	0						Untertest3.avi	0	880	547	72	111	1457	655	350	0	Content		-72	-111	1984002	1225580858
2001	08:56:27.275	00:00:02.000	120	-1024	-768	-1	-1	-1	-1	4	-1024	-768	-1	-1	-1	-1	4	5	0	0						Untertest3.avi	0	880	547	72	111	1457	655	350	0	Content		-72	-111	2000635	1225597491
2017	08:56:27.291	00:00:02.017	121	-1024	-768	-1	-1	-1	-1	4	-1024	-768	-1	-1	-1	-1	4	5	0	0						Untertest3.avi	0	880	547	72	111	1457	655	350	0	Content		-72	-111	2017304	1225614160
2034	08:56:27.308	00:00:02.034	122	1538,401	750,4536	0,7188161	0,5149583	423,4545	2,736085	0	1509,331	775,7203	0,5156381	0,4981225	420,208	2,68954	0	5	1524	763						Untertest3.avi	0	880	547	72	111	1457	655	350	0	Content		1452	652	2034029	1225630885
2051	08:56:27.325	00:00:02.050	123	1545,427	753,3323	0,7190511	0,5142611	424,0274	2,741166	0	1551,94	786,3069	0,5171746	0,4974647	424,1843	2,738982	0	5	1549	770						Untertest3.avi	0	880	547	72	111	1457	655	350	0	Content		1477	659	2050656	1225647512
2067	08:56:27.341	00:00:02.067	124	1556,053	743,4301	0,7191086	0,5132081	425,2989	2,812507	0	1523,358	788,6201	0,5157132	0,4972393	418,5242	2,69216	0	5	1540	766						Untertest3.avi	0	880	547	72	111	1457	655	350	0	Content		1468	655	2067282	1225664138
2084	08:56:27.358	00:00:02.083	125	1541,554	752,4431	0,7190841	0,5119723	425,8123	2,809995	0	1517,175	779,4906	0,5165382	0,4964323	421,1351	2,770506	0	5	1529	766						Untertest3.avi	0	880	547	72	111	1457	655	350	0	Content		1457	655	2083910	1225680766
2101	08:56:27.375	00:00:02.100	126	1563,542	751,7143	0,7191058	0,5104904	425,2347	2,806296	0	1506,268	792,1096	0,5160689	0,4957824	419,9778	2,748193	0	5	1535	772						Untertest3.avi	0	880	547	72	111	1457	655	350	0	Content		1463	661	2100659	1225697515
2117	08:56:27.391	00:00:02.117	127	1537,527	738,488	0,7192702	0,5089267	423,1961	2,832866	0	-1024	-768	-1	-1	-1	-1	4	5	1538	738						Untertest3.avi	0	880	547	72	111	1457	655	350	0	Content		1466	627	2117289	1225714145
2134	08:56:27.408	00:00:02.133	128	1545,162	741,7375	0,7190402	0,5074009	425,281	2,944372	0	1521,109	786,0607	0,5162755	0,4941542	420,6428	2,765672	0	5	1533	764						Untertest3.avi	0	880	547	72	111	1457	655	350	0	Content		1461	653	2133913	1225730769
2151	08:56:27.425	00:00:02.150	129	-1024	-768	-1	-1	-1	-1	4	-1024	-768	-1	-1	-1	-1	4		0	0						Untertest3.avi	0	880	547	72	111				0	Content		-72	-111	2150665	1225747521
2167	08:56:27.441	00:00:02.167	130	-1024	-768	-1	-1	-1	-1	4	-1024	-768	-1	-1	-1	-1	4		0	0						Untertest3.avi	0	880	547	72	111				0	Content		-72	-111	2167287	1225764143
2184	08:56:27.458	00:00:02.183	131	-1024	-768	-1	-1	-1	-1	4	-1024	-768	-1	-1	-1	-1	4		0	0						Untertest3.avi	0	880	547	72	111				0	Content		-72	-111	2183957	1225780813
2201	08:56:27.475	00:00:02.200	132	-1024	-768	-1	-1	-1	-1	4	-1024	-768	-1	-1	-1	-1	4		0	0						Untertest3.avi	0	880	547	72	111				0	Content		-72	-111	2200626	1225797482
2217	08:56:27.491	00:00:02.217	133	-1024	-768	-1	-1	-1	-1	4	-1024	-768	-1	-1	-1	-1	4		0	0						Untertest3.avi	0	880	547	72	111				0	Content		-72	-111	2217296	1225814152
2234	08:56:27.508	00:00:02.233	134	-1024	-768	-1	-1	-1	-1	4	-1024	-768	-1	-1	-1	-1	4		0	0						Untertest3.avi	0	880	547	72	111				0	Content		-72	-111	2233921	1225830777
2251	08:56:27.525	00:00:02.250	135	-1024	-768	-1	-1	-1	-1	4	-1024	-768	-1	-1	-1	-1	4		0	0						Untertest3.avi	0	880	547	72	111				0	Content		-72	-111	2250591	1225847447
2267	08:56:27.541	00:00:02.267	136	1574,35	748,4063	0,7260413	0,4906805	427,2406	3,015216	0	-1024	-768	-1	-1	-1	-1	4	6	1574	748						Untertest3.avi	0	880	547	72	111	1512	637	100	0	Content		1502	637	2267175	1225864031
2284	08:56:27.558	00:00:02.283	137	-1024	-768	-1	-1	-1	-1	4	-1024	-768	-1	-1	-1	-1	4	6	0	0						Untertest3.avi	0	880	547	72	111	1512	637	100	0	Content		-72	-111	2283858	1225880714
2301	08:56:27.575	00:00:02.300	138	-1024	-768	-1	-1	-1	-1	4	-1024	-768	-1	-1	-1	-1	4	6	0	0						Untertest3.avi	0	880	547	72	111	1512	637	100	0	Content		-72	-111	2300527	1225897383
2317	08:56:27.591	00:00:02.317	139	1583,716	742,9807	0,7286112	0,4813603	427,4312	3,041782	0	-1024	-768	-1	-1	-1	-1	4	6	1584	743						Untertest3.avi	0	880	547	72	111	1512	637	100	0	Content		1512	632	2317177	1225914033
2334	08:56:27.608	00:00:02.333	140	1626,927	740,1141	0,727302	0,4771322	434,4432	3,108374	0	1583,029	778,5333	0,5298972	0,4793721	429,6793	2,963878	0	6	1605	759						Untertest3.avi	0	880	547	72	111	1512	637	100	0	Content		1533	648	2333803	1225930659
2351	08:56:27.625	00:00:02.350	141	-1024	-768	-1	-1	-1	-1	4	2400,846	834,2177	0,5413876	0,4777937	465,3878	3,387067	0	6	2401	834						Untertest3.avi	0	880	547	72	111	1512	637	100	0	Content		2329	723	2350555	1225947411
2367	08:56:27.641	00:00:02.367	142	-1024	-768	-1	-1	-1	-1	4	-1024	-768	-1	-1	-1	-1	4		0	0						Untertest3.avi	0	880	547	72	111				0	Content		-72	-111	2367188	1225964044
2384	08:56:27.658	00:00:02.383	143	-1024	-768	-1	-1	-1	-1	4	-1024	-768	-1	-1	-1	-1	4		0	0						Untertest3.avi	0	880	547	72	111				0	Content		-72	-111	2383814	1225980670
2400	08:56:27.674	00:00:02.400	144	-1024	-768	-1	-1	-1	-1	4	-1024	-768	-1	-1	-1	-1	4		0	0						Untertest3.avi	0	880	547	72	111				0	Content		-72	-111	2400438	1225997294
2417	08:56:27.691	00:00:02.417	145	-1024	-768	-1	-1	-1	-1	4	-1024	-768	-1	-1	-1	-1	4		0	0						Untertest3.avi	0	880	547	72	111				0	Content		-72	-111	2417188	1226014044
2434	08:56:27.708	00:00:02.433	146	-1024	-768	-1	-1	-1	-1	4	-1024	-768	-1	-1	-1	-1	4		0	0						Untertest3.avi	0	880	547	72	111				0	Content		-72	-111	2433810	1226030666
2450	08:56:27.724	00:00:02.450	147	-1024	-768	-1	-1	-1	-1	4	-1024	-768	-1	-1	-1	-1	4		0	0						Untertest3.avi	0	880	547	72	111				0	Content		-72	-111	2450437	1226047293
2467	08:56:27.741	00:00:02.467	148	-1024	-768	-1	-1	-1	-1	4	-1024	-768	-1	-1	-1	-1	4		0	0						Untertest3.avi	0	880	547	72	111				0	Content		-72	-111	2467067	1226063923
2484	08:56:27.758	00:00:02.483	149	-1024	-768	-1	-1	-1	-1	4	-1024	-768	-1	-1	-1	-1	4		0	0						Untertest3.avi	0	880	547	72	111				0	Content		-72	-111	2483818	1226080674
2500	08:56:27.774	00:00:02.500	150	-1024	-768	-1	-1	-1	-1	4	-1024	-768	-1	-1	-1	-1	4		0	0						Untertest3.avi	0	880	547	72	111				0	Content		-72	-111	2500442	1226097298
2517	08:56:27.791	00:00:02.517	151	-1024	-768	-1	-1	-1	-1	4	-1024	-768	-1	-1	-1	-1	4		0	0						Untertest3.avi	0	880	547	72	111				0	Content		-72	-111	2517068	1226113924
2534	08:56:27.808	00:00:02.533	152	-1024	-768	-1	-1	-1	-1	4	-1024	-768	-1	-1	-1	-1	4		0	0						Untertest3.avi	0	880	547	72	111				0	Content		-72	-111	2533703	1226130559
2550	08:56:27.824	00:00:02.550	153	-1024	-768	-1	-1	-1	-1	4	-1024	-768	-1	-1	-1	-1	4		0	0						Untertest3.avi	0	880	547	72	111				0	Content		-72	-111	2550448	1226147304
2567	08:56:27.841	00:00:02.567	154	-1024	-768	-1	-1	-1	-1	4	-1024	-768	-1	-1	-1	-1	4		0	0						Untertest3.avi	0	880	547	72	111				0	Content		-72	-111	2567071	1226163927
2584	08:56:27.858	00:00:02.583	155	-1024	-768	-1	-1	-1	-1	4	-1024	-768	-1	-1	-1	-1	4		0	0						Untertest3.avi	0	880	547	72	111				0	Content		-72	-111	2583696	1226180552
2600	08:56:27.874	00:00:02.600	156	-1024	-768	-1	-1	-1	-1	4	-1024	-768	-1	-1	-1	-1	4		0	0						Untertest3.avi	0	880	547	72	111				0	Content		-72	-111	2600323	1226197179
2617	08:56:27.891	00:00:02.617	157	-1024	-768	-1	-1	-1	-1	4	-1024	-768	-1	-1	-1	-1	4		0	0						Untertest3.avi	0	880	547	72	111				0	Content		-72	-111	2617073	1226213929
2634	08:56:27.908	00:00:02.633	158	-1024	-768	-1	-1	-1	-1	4	-1024	-768	-1	-1	-1	-1	4		0	0						Untertest3.avi	0	880	547	72	111				0	Content		-72	-111	2633698	1226230554
2650	08:56:27.924	00:00:02.650	159	-1024	-768	-1	-1	-1	-1	4	-1024	-768	-1	-1	-1	-1	4		0	0						Untertest3.avi	0	880	547	72	111				0	Content		-72	-111	2650326	1226247182
2669	08:56:27.943	00:00:02.668	160	-1024	-768	-1	-1	-1	-1	4	-1024	-768	-1	-1	-1	-1	4		0	0						Untertest3.avi	0	880	547	72	111				0	Content		-72	-111	2668769	1226265625
2684	08:56:27.958	00:00:02.683	161	-1024	-768	-1	-1	-1	-1	4	-1024	-768	-1	-1	-1	-1	4		0	0						Untertest3.avi	0	880	547	72	111				0	Content		-72	-111	2683700	1226280556
2700	08:56:27.974	00:00:02.700	162	-1024	-768	-1	-1	-1	-1	4	-1024	-768	-1	-1	-1	-1	4		0	0						Untertest3.avi	0	880	547	72	111				0	Content		-72	-111	2700328	1226297184
2717	08:56:27.991	00:00:02.717	163	-1024	-768	-1	-1	-1	-1	4	-1024	-768	-1	-1	-1	-1	4		0	0						Untertest3.avi	0	880	547	72	111				0	Content		-72	-111	2717077	1226313933
2734	08:56:28.008	00:00:02.733	164	-1024	-768	-1	-1	-1	-1	4	-1024	-768	-1	-1	-1	-1	4		0	0						Untertest3.avi	0	880	547	72	111				0	Content		-72	-111	2733703	1226330559
2750	08:56:28.024	00:00:02.750	165	-1024	-768	-1	-1	-1	-1	4	-1024	-768	-1	-1	-1	-1	4		0	0						Untertest3.avi	0	880	547	72	111				0	Content		-72	-111	2750330	1226347186
2767	08:56:28.041	00:00:02.766	166	-1024	-768	-1	-1	-1	-1	4	-1024	-768	-1	-1	-1	-1	4		0	0						Untertest3.avi	0	880	547	72	111				0	Content		-72	-111	2766967	1226363823
2784	08:56:28.058	00:00:02.784	167	-1024	-768	-1	-1	-1	-1	4	-1024	-768	-1	-1	-1	-1	4		0	0						Untertest3.avi	0	880	547	72	111				0	Content		-72	-111	2784151	1226381007
2802	08:56:28.076	00:00:02.801	168	-1024	-768	-1	-1	-1	-1	4	-1024	-768	-1	-1	-1	-1	4		0	0						Untertest3.avi	0	880	547	72	111				0	Content		-72	-111	2801528	1226398384
2819	08:56:28.093	00:00:02.818	169	-1024	-768	-1	-1	-1	-1	4	-1024	-768	-1	-1	-1	-1	4		0	0						Untertest3.avi	0	880	547	72	111				0	Content		-72	-111	2818777	1226415633
2834	08:56:28.108	00:00:02.833	170	-1024	-768	-1	-1	-1	-1	4	-1024	-768	-1	-1	-1	-1	4		0	0						Untertest3.avi	0	880	547	72	111				0	Content		-72	-111	2833582	1226430438
2850	08:56:28.124	00:00:02.850	171	-1024	-768	-1	-1	-1	-1	4	-1024	-768	-1	-1	-1	-1	4		0	0						Untertest3.avi	0	880	547	72	111				0	Content		-72	-111	2850332	1226447188
2867	08:56:28.141	00:00:02.866	172	-1024	-768	-1	-1	-1	-1	4	-1024	-768	-1	-1	-1	-1	4		0	0						Untertest3.avi	0	880	547	72	111				0	Content		-72	-111	2866968	1226463824
2884	08:56:28.158	00:00:02.883	173	-1024	-768	-1	-1	-1	-1	4	-1024	-768	-1	-1	-1	-1	4		0	0						Untertest3.avi	0	880	547	72	111				0	Content		-72	-111	2883707	1226480563
2900	08:56:28.174	00:00:02.900	174	-1024	-768	-1	-1	-1	-1	4	-1024	-768	-1	-1	-1	-1	4		0	0						Untertest3.avi	0	880	547	72	111				0	Content		-72	-111	2900208	1226497064
2917	08:56:28.191	00:00:02.916	175	-1024	-768	-1	-1	-1	-1	4	-1024	-768	-1	-1	-1	-1	4		0	0						Untertest3.avi	0	880	547	72	111				0	Content		-72	-111	2916834	1226513690
2934	08:56:28.208	00:00:02.934	176	-1024	-768	-1	-1	-1	-1	4	-1024	-768	-1	-1	-1	-1	4		0	0						Untertest3.avi	0	880	547	72	111				0	Content		-72	-111	2934031	1226530887
2951	08:56:28.225	00:00:02.951	177	-1024	-768	-1	-1	-1	-1	4	-1024	-768	-1	-1	-1	-1	4		0	0						Untertest3.avi	0	880	547	72	111				0	Content		-72	-111	2951409	1226548265
2969	08:56:28.243	00:00:02.968	178	-1024	-768	-1	-1	-1	-1	4	-1024	-768	-1	-1	-1	-1	4		0	0						Untertest3.avi	0	880	547	72	111				0	Content		-72	-111	2968658	1226565514
2984	08:56:28.258	00:00:02.983	179	-1024	-768	-1	-1	-1	-1	4	-1024	-768	-1	-1	-1	-1	4		0	0						Untertest3.avi	0	880	547	72	111				0	Content		-72	-111	2983588	1226580444
3000	08:56:28.274	00:00:03.000	180	-1024	-768	-1	-1	-1	-1	4	-1024	-768	-1	-1	-1	-1	4		0	0						Untertest3.avi	0	880	547	72	111				0	Content		-72	-111	3000211	1226597067
3017	08:56:28.291	00:00:03.016	181	-1024	-768	-1	-1	-1	-1	4	-1024	-768	-1	-1	-1	-1	4		0	0						Untertest3.avi	0	880	547	72	111				0	Content		-72	-111	3016969	1226613825
3033	08:56:28.307	00:00:03.033	182	-1024	-768	-1	-1	-1	-1	4	-1024	-768	-1	-1	-1	-1	4		0	0						Untertest3.avi	0	880	547	72	111				0	Content		-72	-111	3033459	1226630315
3050	08:56:28.324	00:00:03.050	183	-1024	-768	-1	-1	-1	-1	4	-1024	-768	-1	-1	-1	-1	4		0	0						Untertest3.avi	0	880	547	72	111				0	Content		-72	-111	3050209	1226647065
3067	08:56:28.341	00:00:03.066	184	-1024	-768	-1	-1	-1	-1	4	-1024	-768	-1	-1	-1	-1	4		0	0						Untertest3.avi	0	880	547	72	111				0	Content		-72	-111	3066832	1226663688
3084	08:56:28.358	00:00:03.083	185	-1024	-768	-1	-1	-1	-1	4	-1024	-768	-1	-1	-1	-1	4		0	0						Untertest3.avi	0	880	547	72	111				0	Content		-72	-111	3083902	1226680758
3101	08:56:28.375	00:00:03.101	186	-1024	-768	-1	-1	-1	-1	4	-1024	-768	-1	-1	-1	-1	4		0	0						Untertest3.avi	0	880	547	72	111				0	Content		-72	-111	3101277	1226698133
3119	08:56:28.393	00:00:03.118	187	-1024	-768	-1	-1	-1	-1	4	-1024	-768	-1	-1	-1	-1	4		0	0						Untertest3.avi	0	880	547	72	111				0	Content		-72	-111	3118527	1226715383
3133	08:56:28.407	00:00:03.133	188	-1024	-768	-1	-1	-1	-1	4	-1024	-768	-1	-1	-1	-1	4		0	0						Untertest3.avi	0	880	547	72	111				0	Content		-72	-111	3133459	1226730315
3150	08:56:28.424	00:00:03.150	189	-1024	-768	-1	-1	-1	-1	4	-1024	-768	-1	-1	-1	-1	4		0	0						Untertest3.avi	0	880	547	72	111				0	Content		-72	-111	3150080	1226746936
3167	08:56:28.441	00:00:03.166	190	-1024	-768	-1	-1	-1	-1	4	-1024	-768	-1	-1	-1	-1	4		0	0						Untertest3.avi	0	880	547	72	111				0	Content		-72	-111	3166831	1226763687
3183	08:56:28.457	00:00:03.183	191	-1024	-768	-1	-1	-1	-1	4	-1024	-768	-1	-1	-1	-1	4		0	0						Untertest3.avi	0	880	547	72	111				0	Content		-72	-111	3183456	1226780312
3200	08:56:28.474	00:00:03.200	192	-1024	-768	-1	-1	-1	-1	4	-1024	-768	-1	-1	-1	-1	4		0	0						Untertest3.avi	0	880	547	72	111				0	Content		-72	-111	3200080	1226796936
3217	08:56:28.491	00:00:03.216	193	-1024	-768	-1	-1	-1	-1	4	-1024	-768	-1	-1	-1	-1	4		0	0						Untertest3.avi	0	880	547	72	111				0	Content		-72	-111	3216707	1226813563
3234	08:56:28.508	00:00:03.233	194	-1024	-768	-1	-1	-1	-1	4	-1024	-768	-1	-1	-1	-1	4		0	0						Untertest3.avi	0	880	547	72	111				0	Content		-72	-111	3233904	1226830760
3251	08:56:28.525	00:00:03.251	195	-1024	-768	-1	-1	-1	-1	4	-1024	-768	-1	-1	-1	-1	4		0	0						Untertest3.avi	0	880	547	72	111				0	Content		-72	-111	3251278	1226848134
3269	08:56:28.543	00:00:03.268	196	-1024	-768	-1	-1	-1	-1	4	-1024	-768	-1	-1	-1	-1	4		0	0						Untertest3.avi	0	880	547	72	111				0	Content		-72	-111	3268529	1226865385
3283	08:56:28.557	00:00:03.283	197	-1024	-768	-1	-1	-1	-1	4	-1024	-768	-1	-1	-1	-1	4		0	0						Untertest3.avi	0	880	547	72	111				0	Content		-72	-111	3283013	1226879869
3300	08:56:28.574	00:00:03.299	198	-1024	-768	-1	-1	-1	-1	4	-1024	-768	-1	-1	-1	-1	4		0	0						Untertest3.avi	0	880	547	72	111				0	Content		-72	-111	3299764	1226896620
3316	08:56:28.590	00:00:03.316	199	-1024	-768	-1	-1	-1	-1	4	-1024	-768	-1	-1	-1	-1	4		0	0						Untertest3.avi	0	880	547	72	111				0	Content		-72	-111	3316386	1226913242
3333	08:56:28.607	00:00:03.333	200	-1024	-768	-1	-1	-1	-1	4	-1024	-768	-1	-1	-1	-1	4		0	0						Untertest3.avi	0	880	547	72	111				0	Content		-72	-111	3333007	1226929863
3350	08:56:28.624	00:00:03.349	201	-1024	-768	-1	-1	-1	-1	4	-1024	-768	-1	-1	-1	-1	4		0	0						Untertest3.avi	0	880	547	72	111				0	Content		-72	-111	3349632	1226946488
3366	08:56:28.640	00:00:03.366	202	-1024	-768	-1	-1	-1	-1	4	-1024	-768	-1	-1	-1	-1	4		0	0						Untertest3.avi	0	880	547	72	111				0	Content		-72	-111	3366251	1226963107
3383	08:56:28.657	00:00:03.383	203	-1024	-768	-1	-1	-1	-1	4	-1024	-768	-1	-1	-1	-1	4		0	0						Untertest3.avi	0	880	547	72	111				0	Content		-72	-111	3383444	1226980300
3401	08:56:28.675	00:00:03.400	204	-1024	-768	-1	-1	-1	-1	4	-1024	-768	-1	-1	-1	-1	4		0	0						Untertest3.avi	0	880	547	72	111				0	Content		-72	-111	3400822	1226997678
3418	08:56:28.692	00:00:03.418	205	-1024	-768	-1	-1	-1	-1	4	-1024	-768	-1	-1	-1	-1	4		0	0						Untertest3.avi	0	880	547	72	111				0	Content		-72	-111	3418064	1227014920
3433	08:56:28.707	00:00:03.432	206	-1024	-768	-1	-1	-1	-1	4	-1024	-768	-1	-1	-1	-1	4		0	0						Untertest3.avi	0	880	547	72	111				0	Content		-72	-111	3432865	1227029721
3450	08:56:28.724	00:00:03.449	207	-1024	-768	-1	-1	-1	-1	4	-1024	-768	-1	-1	-1	-1	4		0	0						Untertest3.avi	0	880	547	72	111				0	Content		-72	-111	3449617	1227046473
3466	08:56:28.740	00:00:03.466	208	-1024	-768	-1	-1	-1	-1	4	-1024	-768	-1	-1	-1	-1	4		0	0						Untertest3.avi	0	880	547	72	111				0	Content		-72	-111	3466236	1227063092
3483	08:56:28.757	00:00:03.482	209	-1024	-768	-1	-1	-1	-1	4	-1024	-768	-1	-1	-1	-1	4		0	0						Untertest3.avi	0	880	547	72	111				0	Content		-72	-111	3482861	1227079717
3499	08:56:28.773	00:00:03.499	210	-1024	-768	-1	-1	-1	-1	4	-1024	-768	-1	-1	-1	-1	4		0	0						Untertest3.avi	0	880	547	72	111				0	Content		-72	-111	3499482	1227096338
3516	08:56:28.790	00:00:03.516	211	-1024	-768	-1	-1	-1	-1	4	-1024	-768	-1	-1	-1	-1	4		0	0						Untertest3.avi	0	880	547	72	111				0	Content		-72	-111	3516232	1227113088
3533	08:56:28.807	00:00:03.533	212	-1024	-768	-1	-1	-1	-1	4	-1024	-768	-1	-1	-1	-1	4		0	0						Untertest3.avi	0	880	547	72	111				0	Content		-72	-111	3533296	1227130152
3551	08:56:28.825	00:00:03.550	213	-1024	-768	-1	-1	-1	-1	4	-1024	-768	-1	-1	-1	-1	4		0	0						Untertest3.avi	0	880	547	72	111				0	Content		-72	-111	3550678	1227147534
3568	08:56:28.842	00:00:03.568	214	-1024	-768	-1	-1	-1	-1	4	-1024	-768	-1	-1	-1	-1	4		0	0						Untertest3.avi	0	880	547	72	111				0	Content		-72	-111	3568042	1227164898
3583	08:56:28.857	00:00:03.582	215	-1024	-768	-1	-1	-1	-1	4	-1024	-768	-1	-1	-1	-1	4		0	0						Untertest3.avi	0	880	547	72	111				0	Content		-72	-111	3582847	1227179703
3599	08:56:28.873	00:00:03.599	216	-1024	-768	-1	-1	-1	-1	4	-1024	-768	-1	-1	-1	-1	4		0	0						Untertest3.avi	0	880	547	72	111				0	Content		-72	-111	3599469	1227196325
3616	08:56:28.890	00:00:03.616	217	-1024	-768	-1	-1	-1	-1	4	-1024	-768	-1	-1	-1	-1	4		0	0						Untertest3.avi	0	880	547	72	111				0	Content		-72	-111	3616216	1227213072
3633	08:56:28.907	00:00:03.632	218	-1024	-768	-1	-1	-1	-1	4	-1024	-768	-1	-1	-1	-1	4		0	0						Untertest3.avi	0	880	547	72	111				0	Content		-72	-111	3632838	1227229694
3649	08:56:28.923	00:00:03.649	219	-1024	-768	-1	-1	-1	-1	4	-1024	-768	-1	-1	-1	-1	4		0	0						Untertest3.avi	0	880	547	72	111				0	Content		-72	-111	3649459	1227246315
3666	08:56:28.940	00:00:03.666	220	-1024	-768	-1	-1	-1	-1	4	-1024	-768	-1	-1	-1	-1	4		0	0						Untertest3.avi	0	880	547	72	111				0	Content		-72	-111	3666085	1227262941
3683	08:56:28.957	00:00:03.683	221	-1024	-768	-1	-1	-1	-1	4	-1024	-768	-1	-1	-1	-1	4		0	0						Untertest3.avi	0	880	547	72	111				0	Content		-72	-111	3683281	1227280137
3701	08:56:28.975	00:00:03.700	222	-1024	-768	-1	-1	-1	-1	4	-1024	-768	-1	-1	-1	-1	4		0	0						Untertest3.avi	0	880	547	72	111				0	Content		-72	-111	3700537	1227297393
3718	08:56:28.992	00:00:03.717	223	-1024	-768	-1	-1	-1	-1	4	-1024	-768	-1	-1	-1	-1	4		0	0						Untertest3.avi	0	880	547	72	111				0	Content		-72	-111	3717896	1227314752
3733	08:56:29.007	00:00:03.732	224	-1024	-768	-1	-1	-1	-1	4	-1024	-768	-1	-1	-1	-1	4		0	0						Untertest3.avi	0	880	547	72	111				0	Content		-72	-111	3732701	1227329557
3749	08:56:29.023	00:00:03.749	225	-1024	-768	-1	-1	-1	-1	4	-1024	-768	-1	-1	-1	-1	4		0	0						Untertest3.avi	0	880	547	72	111				0	Content		-72	-111	3749324	1227346180
3766	08:56:29.040	00:00:03.766	226	-1024	-768	-1	-1	-1	-1	4	-1024	-768	-1	-1	-1	-1	4		0	0						Untertest3.avi	0	880	547	72	111				0	Content		-72	-111	3766072	1227362928
3783	08:56:29.057	00:00:03.782	227	-1024	-768	-1	-1	-1	-1	4	-1024	-768	-1	-1	-1	-1	4		0	0						Untertest3.avi	0	880	547	72	111				0	Content		-72	-111	3782694	1227379550
3799	08:56:29.073	00:00:03.799	228	-1024	-768	-1	-1	-1	-1	4	-1024	-768	-1	-1	-1	-1	4		0	0						Untertest3.avi	0	880	547	72	111				0	Content		-72	-111	3799320	1227396176
3816	08:56:29.090	00:00:03.815	229	-1024	-768	-1	-1	-1	-1	4	-1024	-768	-1	-1	-1	-1	4		0	0						Untertest3.avi	0	880	547	72	111				0	Content		-72	-111	3815943	1227412799
3833	08:56:29.107	00:00:03.833	230	-1024	-768	-1	-1	-1	-1	4	-1024	-768	-1	-1	-1	-1	4		0	0						Untertest3.avi	0	880	547	72	111				0	Content		-72	-111	3833135	1227429991
3851	08:56:29.125	00:00:03.850	231	-1024	-768	-1	-1	-1	-1	4	-1024	-768	-1	-1	-1	-1	4		0	0						Untertest3.avi	0	880	547	72	111				0	Content		-72	-111	3850521	1227447377
3868	08:56:29.142	00:00:03.867	232	-1024	-768	-1	-1	-1	-1	4	-1024	-768	-1	-1	-1	-1	4		0	0						Untertest3.avi	0	880	547	72	111				0	Content		-72	-111	3867756	1227464612
3883	08:56:29.157	00:00:03.882	233	-1024	-768	-1	-1	-1	-1	4	-1024	-768	-1	-1	-1	-1	4		0	0						Untertest3.avi	0	880	547	72	111				0	Content		-72	-111	3882561	1227479417
3899	08:56:29.173	00:00:03.899	234	-1024	-768	-1	-1	-1	-1	4	-1024	-768	-1	-1	-1	-1	4		0	0						Untertest3.avi	0	880	547	72	111				0	Content		-72	-111	3899308	1227496164
3916	08:56:29.190	00:00:03.915	235	-1024	-768	-1	-1	-1	-1	4	-1024	-768	-1	-1	-1	-1	4		0	0						Untertest3.avi	0	880	547	72	111				0	Content		-72	-111	3915932	1227512788
3933	08:56:29.207	00:00:03.932	236	-1024	-768	-1	-1	-1	-1	4	-1024	-768	-1	-1	-1	-1	4		0	0						Untertest3.avi	0	880	547	72	111				0	Content		-72	-111	3932553	1227529409
3949	08:56:29.223	00:00:03.949	237	-1024	-768	-1	-1	-1	-1	4	-1024	-768	-1	-1	-1	-1	4		0	0						Untertest3.avi	0	880	547	72	111				0	Content		-72	-111	3949175	1227546031
3966	08:56:29.240	00:00:03.965	238	-1024	-768	-1	-1	-1	-1	4	-1024	-768	-1	-1	-1	-1	4		0	0						Untertest3.avi	0	880	547	72	111				0	Content		-72	-111	3965801	1227562657
3983	08:56:29.257	00:00:03.982	239	-1024	-768	-1	-1	-1	-1	4	-1024	-768	-1	-1	-1	-1	4		0	0						Untertest3.avi	0	880	547	72	111				0	Content		-72	-111	3982994	1227579850
4000	08:56:29.274	00:00:04.000	240	-1024	-768	-1	-1	-1	-1	4	-1024	-768	-1	-1	-1	-1	4		0	0						Untertest3.avi	0	880	547	72	111				0	Content		-72	-111	4000368	1227597224
4018	08:56:29.292	00:00:04.017	241	-1024	-768	-1	-1	-1	-1	4	-1024	-768	-1	-1	-1	-1	4		0	0						Untertest3.avi	0	880	547	72	111				0	Content		-72	-111	4017741	1227614597
4033	08:56:29.307	00:00:04.032	242	-1024	-768	-1	-1	-1	-1	4	-1024	-768	-1	-1	-1	-1	4		0	0						Untertest3.avi	0	880	547	72	111				0	Content		-72	-111	4032545	1227629401
4049	08:56:29.323	00:00:04.049	243	-1024	-768	-1	-1	-1	-1	4	-1024	-768	-1	-1	-1	-1	4		0	0						Untertest3.avi	0	880	547	72	111				0	Content		-72	-111	4049167	1227646023
4066	08:56:29.340	00:00:04.065	244	-1024	-768	-1	-1	-1	-1	4	-1024	-768	-1	-1	-1	-1	4		0	0						Untertest3.avi	0	880	547	72	111				0	Content		-72	-111	4065912	1227662768
4083	08:56:29.357	00:00:04.082	245	-1024	-768	-1	-1	-1	-1	4	-1024	-768	-1	-1	-1	-1	4		0	0						Untertest3.avi	0	880	547	72	111				0	Content		-72	-111	4082533	1227679389
4099	08:56:29.373	00:00:04.099	246	-1024	-768	-1	-1	-1	-1	4	-1024	-768	-1	-1	-1	-1	4		0	0						Untertest3.avi	0	880	547	72	111				0	Content		-72	-111	4099154	1227696010
4116	08:56:29.390	00:00:04.115	247	-1024	-768	-1	-1	-1	-1	4	-1024	-768	-1	-1	-1	-1	4		0	0						Untertest3.avi	0	880	547	72	111				0	Content		-72	-111	4115778	1227712634
4133	08:56:29.407	00:00:04.132	248	-1024	-768	-1	-1	-1	-1	4	-1024	-768	-1	-1	-1	-1	4		0	0						Untertest3.avi	0	880	547	72	111				0	Content		-72	-111	4132846	1227729702
4150	08:56:29.424	00:00:04.150	249	-1024	-768	-1	-1	-1	-1	4	-1024	-768	-1	-1	-1	-1	4		0	0						Untertest3.avi	0	880	547	72	111				0	Content		-72	-111	4150219	1227747075
4167	08:56:29.441	00:00:04.167	250	-1024	-768	-1	-1	-1	-1	4	-1024	-768	-1	-1	-1	-1	4		0	0						Untertest3.avi	0	880	547	72	111				0	Content		-72	-111	4167470	1227764326
4182	08:56:29.456	00:00:04.182	251	-1024	-768	-1	-1	-1	-1	4	-1024	-768	-1	-1	-1	-1	4		0	0						Untertest3.avi	0	880	547	72	111				0	Content		-72	-111	4182397	1227779253
4199	08:56:29.473	00:00:04.199	252	-1024	-768	-1	-1	-1	-1	4	-1024	-768	-1	-1	-1	-1	4		0	0						Untertest3.avi	0	880	547	72	111				0	Content		-72	-111	4199021	1227795877
4216	08:56:29.490	00:00:04.215	253	-1024	-768	-1	-1	-1	-1	4	-1024	-768	-1	-1	-1	-1	4		0	0						Untertest3.avi	0	880	547	72	111				0	Content		-72	-111	4215767	1227812623
4232	08:56:29.506	00:00:04.232	254	-1024	-768	-1	-1	-1	-1	4	-1024	-768	-1	-1	-1	-1	4		0	0						Untertest3.avi	0	880	547	72	111				0	Content		-72	-111	4232387	1227829243
4249	08:56:29.523	00:00:04.249	255	-1024	-768	-1	-1	-1	-1	4	-1024	-768	-1	-1	-1	-1	4		0	0						Untertest3.avi	0	880	547	72	111				0	Content		-72	-111	4249008	1227845864
4266	08:56:29.540	00:00:04.265	256	-1024	-768	-1	-1	-1	-1	4	-1024	-768	-1	-1	-1	-1	4		0	0						Untertest3.avi	0	880	547	72	111				0	Content		-72	-111	4265630	1227862486
4283	08:56:29.557	00:00:04.282	257	-1024	-768	-1	-1	-1	-1	4	-1024	-768	-1	-1	-1	-1	4		0	0						Untertest3.avi	0	880	547	72	111				0	Content		-72	-111	4282825	1227879681
4300	08:56:29.574	00:00:04.300	258	-1024	-768	-1	-1	-1	-1	4	-1024	-768	-1	-1	-1	-1	4		0	0						Untertest3.avi	0	880	547	72	111				0	Content		-72	-111	4300196	1227897052
4317	08:56:29.591	00:00:04.317	259	-1024	-768	-1	-1	-1	-1	4	-1024	-768	-1	-1	-1	-1	4		0	0						Untertest3.avi	0	880	547	72	111				0	Content		-72	-111	4317446	1227914302
4332	08:56:29.606	00:00:04.332	260	-1024	-768	-1	-1	-1	-1	4	-1024	-768	-1	-1	-1	-1	4		0	0						Untertest3.avi	0	880	547	72	111				0	Content		-72	-111	4332243	1227929099
4349	08:56:29.623	00:00:04.348	261	-1024	-768	-1	-1	-1	-1	4	-1024	-768	-1	-1	-1	-1	4		0	0						Untertest3.avi	0	880	547	72	111				0	Content		-72	-111	4348993	1227945849
4366	08:56:29.640	00:00:04.365	262	-1024	-768	-1	-1	-1	-1	4	-1024	-768	-1	-1	-1	-1	4		0	0						Untertest3.avi	0	880	547	72	111				0	Content		-72	-111	4365615	1227962471
4382	08:56:29.656	00:00:04.382	263	-1024	-768	-1	-1	-1	-1	4	-1024	-768	-1	-1	-1	-1	4		0	0						Untertest3.avi	0	880	547	72	111				0	Content		-72	-111	4382212	1227979068
4399	08:56:29.673	00:00:04.398	264	-1024	-768	-1	-1	-1	-1	4	-1024	-768	-1	-1	-1	-1	4		0	0						Untertest3.avi	0	880	547	72	111				0	Content		-72	-111	4398865	1227995721
4416	08:56:29.690	00:00:04.415	265	-1024	-768	-1	-1	-1	-1	4	-1024	-768	-1	-1	-1	-1	4		0	0						Untertest3.avi	0	880	547	72	111				0	Content		-72	-111	4415532	1228012388
4432	08:56:29.706	00:00:04.432	266	-1024	-768	-1	-1	-1	-1	4	-1024	-768	-1	-1	-1	-1	4		0	0						Untertest3.avi	0	880	547	72	111				0	Content		-72	-111	4432199	1228029055
4449	08:56:29.723	00:00:04.449	267	-1024	-768	-1	-1	-1	-1	4	-1024	-768	-1	-1	-1	-1	4		0	0						Untertest3.avi	0	880	547	72	111				0	Content		-72	-111	4449017	1228045873
4466	08:56:29.740	00:00:04.465	268	-1024	-768	-1	-1	-1	-1	4	-1024	-768	-1	-1	-1	-1	4		0	0						Untertest3.avi	0	880	547	72	111				0	Content		-72	-111	4465685	1228062541
4482	08:56:29.756	00:00:04.482	269	-1024	-768	-1	-1	-1	-1	4	-1024	-768	-1	-1	-1	-1	4		0	0						Untertest3.avi	0	880	547	72	111				0	Content		-72	-111	4482352	1228079208
4500	08:56:29.774	00:00:04.499	270	-1024	-768	-1	-1	-1	-1	4	-1024	-768	-1	-1	-1	-1	4		0	0						Untertest3.avi	0	880	547	72	111				0	Content		-72	-111	4499502	1228096358
4516	08:56:29.790	00:00:04.516	271	-1024	-768	-1	-1	-1	-1	4	-1024	-768	-1	-1	-1	-1	4		0	0						Untertest3.avi	0	880	547	72	111				0	Content		-72	-111	4516169	1228113025
4533	08:56:29.807	00:00:04.533	272	-1024	-768	-1	-1	-1	-1	4	-1024	-768	-1	-1	-1	-1	4		0	0						Untertest3.avi	0	880	547	72	111				0	Content		-72	-111	4533210	1228130066
4550	08:56:29.824	00:00:04.549	273	-1024	-768	-1	-1	-1	-1	4	-1024	-768	-1	-1	-1	-1	4		0	0						Untertest3.avi	0	880	547	72	111				0	Content		-72	-111	4549877	1228146733
4567	08:56:29.841	00:00:04.566	274	-1024	-768	-1	-1	-1	-1	4	-1024	-768	-1	-1	-1	-1	4		0	0						Untertest3.avi	0	880	547	72	111				0	Content		-72	-111	4566545	1228163401
4583	08:56:29.857	00:00:04.582	275	-1024	-768	-1	-1	-1	-1	4	-1024	-768	-1	-1	-1	-1	4		0	0						Untertest3.avi	0	880	547	72	111				0	Content		-72	-111	4582659	1228179515
4599	08:56:29.873	00:00:04.599	276	-1024	-768	-1	-1	-1	-1	4	-1024	-768	-1	-1	-1	-1	4		0	0						Untertest3.avi	0	880	547	72	111				0	Content		-72	-111	4599326	1228196182
4616	08:56:29.890	00:00:04.615	277	-1024	-768	-1	-1	-1	-1	4	-1024	-768	-1	-1	-1	-1	4		0	0						Untertest3.avi	0	880	547	72	111				0	Content		-72	-111	4615808	1228212664
4632	08:56:29.906	00:00:04.632	278	-1024	-768	-1	-1	-1	-1	4	-1024	-768	-1	-1	-1	-1	4		0	0						Untertest3.avi	0	880	547	72	111				0	Content		-72	-111	4632475	1228229331
4649	08:56:29.923	00:00:04.649	279	-1024	-768	-1	-1	-1	-1	4	-1024	-768	-1	-1	-1	-1	4		0	0						Untertest3.avi	0	880	547	72	111				0	Content		-72	-111	4649142	1228245998
4666	08:56:29.940	00:00:04.665	280	-1024	-768	-1	-1	-1	-1	4	-1024	-768	-1	-1	-1	-1	4		0	0						Untertest3.avi	0	880	547	72	111				0	Content		-72	-111	4665581	1228262437
4682	08:56:29.956	00:00:04.682	281	-1024	-768	-1	-1	-1	-1	4	-1024	-768	-1	-1	-1	-1	4		0	0						Untertest3.avi	0	880	547	72	111				0	Content		-72	-111	4682248	1228279104
4699	08:56:29.973	00:00:04.698	282	-1024	-768	-1	-1	-1	-1	4	-1024	-768	-1	-1	-1	-1	4		0	0						Untertest3.avi	0	880	547	72	111				0	Content		-72	-111	4698857	1228295713
4716	08:56:29.990	00:00:04.715	283	-1024	-768	-1	-1	-1	-1	4	-1024	-768	-1	-1	-1	-1	4		0	0						Untertest3.avi	0	880	547	72	111				0	Content		-72	-111	4715524	1228312380
4732	08:56:30.006	00:00:04.732	284	-1024	-768	-1	-1	-1	-1	4	-1024	-768	-1	-1	-1	-1	4		0	0						Untertest3.avi	0	880	547	72	111				0	Content		-72	-111	4732191	1228329047
4749	08:56:30.023	00:00:04.748	285	-1024	-768	-1	-1	-1	-1	4	-1024	-768	-1	-1	-1	-1	4		0	0						Untertest3.avi	0	880	547	72	111				0	Content		-72	-111	4748757	1228345613
4765	08:56:30.039	00:00:04.765	286	-1024	-768	-1	-1	-1	-1	4	-1024	-768	-1	-1	-1	-1	4		0	0						Untertest3.avi	0	880	547	72	111				0	Content		-72	-111	4765425	1228362281
4782	08:56:30.056	00:00:04.782	287	-1024	-768	-1	-1	-1	-1	4	-1024	-768	-1	-1	-1	-1	4		0	0						Untertest3.avi	0	880	547	72	111				0	Content		-72	-111	4782092	1228378948
4799	08:56:30.073	00:00:04.798	288	-1024	-768	-1	-1	-1	-1	4	-1024	-768	-1	-1	-1	-1	4		0	0						Untertest3.avi	0	880	547	72	111				0	Content		-72	-111	4798688	1228395544
4815	08:56:30.089	00:00:04.815	289	-1024	-768	-1	-1	-1	-1	4	-1024	-768	-1	-1	-1	-1	4		0	0						Untertest3.avi	0	880	547	72	111				0	Content		-72	-111	4815355	1228412211
4832	08:56:30.106	00:00:04.832	290	-1024	-768	-1	-1	-1	-1	4	-1024	-768	-1	-1	-1	-1	4		0	0						Untertest3.avi	0	880	547	72	111				0	Content		-72	-111	4832022	1228428878
4849	08:56:30.123	00:00:04.848	291	-1024	-768	-1	-1	-1	-1	4	-1024	-768	-1	-1	-1	-1	4		0	0						Untertest3.avi	0	880	547	72	111				0	Content		-72	-111	4848889	1228445745
4866	08:56:30.140	00:00:04.865	292	-1024	-768	-1	-1	-1	-1	4	-1024	-768	-1	-1	-1	-1	4		0	0						Untertest3.avi	0	880	547	72	111				0	Content		-72	-111	4865557	1228462413
4882	08:56:30.156	00:00:04.882	293	-1024	-768	-1	-1	-1	-1	4	-1024	-768	-1	-1	-1	-1	4		0	0						Untertest3.avi	0	880	547	72	111				0	Content		-72	-111	4882497	1228479353
4899	08:56:30.173	00:00:04.899	294	-1024	-768	-1	-1	-1	-1	4	-1024	-768	-1	-1	-1	-1	4		0	0						Untertest3.avi	0	880	547	72	111				0	Content		-72	-111	4899164	1228496020
4916	08:56:30.190	00:00:04.915	295	-1024	-768	-1	-1	-1	-1	4	-1024	-768	-1	-1	-1	-1	4		0	0						Untertest3.avi	0	880	547	72	111				0	Content		-72	-111	4915831	1228512687
4933	08:56:30.207	00:00:04.933	296	-1024	-768	-1	-1	-1	-1	4	-1024	-768	-1	-1	-1	-1	4		0	0						Untertest3.avi	0	880	547	72	111				0	Content		-72	-111	4933104	1228529960
4950	08:56:30.224	00:00:04.949	297	-1024	-768	-1	-1	-1	-1	4	-1024	-768	-1	-1	-1	-1	4		0	0						Untertest3.avi	0	880	547	72	111				0	Content		-72	-111	4949772	1228546628
4966	08:56:30.240	00:00:04.966	298	-1024	-768	-1	-1	-1	-1	4	-1024	-768	-1	-1	-1	-1	4		0	0						Untertest3.avi	0	880	547	72	111				0	Content		-72	-111	4966108	1228562964
4983	08:56:30.257	00:00:04.982	299	-1024	-768	-1	-1	-1	-1	4	-1024	-768	-1	-1	-1	-1	4		0	0						Untertest3.avi	0	880	547	72	111				0	Content		-72	-111	4982775	1228579631
4999	08:56:30.273	00:00:04.999	300	-1024	-768	-1	-1	-1	-1	4	-1024	-768	-1	-1	-1	-1	4		0	0						Untertest3.avi	0	880	547	72	111				0	Content		-72	-111	4999442	1228596298
5016	08:56:30.290	00:00:05.016	301	-1024	-768	-1	-1	-1	-1	4	-1024	-768	-1	-1	-1	-1	4		0	0						Untertest3.avi	0	880	547	72	111				0	Content		-72	-111	5016109	1228612965
5032	08:56:30.306	00:00:05.032	302	-1024	-768	-1	-1	-1	-1	4	-1024	-768	-1	-1	-1	-1	4		0	0						Untertest3.avi	0	880	547	72	111				0	Content		-72	-111	5032236	1228629092
5049	08:56:30.323	00:00:05.048	303	-1024	-768	-1	-1	-1	-1	4	-1024	-768	-1	-1	-1	-1	4		0	0						Untertest3.avi	0	880	547	72	111				0	Content		-72	-111	5048903	1228645759
5065	08:56:30.339	00:00:05.065	304	-1024	-768	-1	-1	-1	-1	4	-1024	-768	-1	-1	-1	-1	4		0	0						Untertest3.avi	0	880	547	72	111				0	Content		-72	-111	5065109	1228661965
5082	08:56:30.356	00:00:05.081	305	-1024	-768	-1	-1	-1	-1	4	-1024	-768	-1	-1	-1	-1	4		0	0						Untertest3.avi	0	880	547	72	111				0	Content		-72	-111	5081732	1228678588
5098	08:56:30.372	00:00:05.098	306	-1024	-768	-1	-1	-1	-1	4	-1024	-768	-1	-1	-1	-1	4		0	0						Untertest3.avi	0	880	547	72	111				0	Content		-72	-111	5098419	1228695275
5115	08:56:30.389	00:00:05.115	307	-1024	-768	-1	-1	-1	-1	4	-1024	-768	-1	-1	-1	-1	4		0	0						Untertest3.avi	0	880	547	72	111				0	Content		-72	-111	5115086	1228711942
5132	08:56:30.406	00:00:05.131	308	-1024	-768	-1	-1	-1	-1	4	-1024	-768	-1	-1	-1	-1	4		0	0						Untertest3.avi	0	880	547	72	111				0	Content		-72	-111	5131717	1228728573
5148	08:56:30.422	00:00:05.148	309	-1024	-768	-1	-1	-1	-1	4	-1024	-768	-1	-1	-1	-1	4		0	0						Untertest3.avi	0	880	547	72	111				0	Content		-72	-111	5148384	1228745240
5165	08:56:30.439	00:00:05.165	310	-1024	-768	-1	-1	-1	-1	4	-1024	-768	-1	-1	-1	-1	4		0	0						Untertest3.avi	0	880	547	72	111				0	Content		-72	-111	5165052	1228761908
5182	08:56:30.456	00:00:05.181	311	-1024	-768	-1	-1	-1	-1	4	-1024	-768	-1	-1	-1	-1	4		0	0						Untertest3.avi	0	880	547	72	111				0	Content		-72	-111	5181902	1228778758
5199	08:56:30.473	00:00:05.198	312	-1024	-768	-1	-1	-1	-1	4	-1024	-768	-1	-1	-1	-1	4		0	0						Untertest3.avi	0	880	547	72	111				0	Content		-72	-111	5198569	1228795425
5215	08:56:30.489	00:00:05.215	313	-1024	-768	-1	-1	-1	-1	4	-1024	-768	-1	-1	-1	-1	4		0	0						Untertest3.avi	0	880	547	72	111				0	Content		-72	-111	5215236	1228812092
5232	08:56:30.506	00:00:05.232	314	-1024	-768	-1	-1	-1	-1	4	-1024	-768	-1	-1	-1	-1	4		0	0						Untertest3.avi	0	880	547	72	111				0	Content		-72	-111	5232353	1228829209
5249	08:56:30.523	00:00:05.249	315	-1024	-768	-1	-1	-1	-1	4	-1024	-768	-1	-1	-1	-1	4		0	0						Untertest3.avi	0	880	547	72	111				0	Content		-72	-111	5249021	1228845877
5266	08:56:30.540	00:00:05.266	316	-1024	-768	-1	-1	-1	-1	4	-1024	-768	-1	-1	-1	-1	4		0	0						Untertest3.avi	0	880	547	72	111				0	Content		-72	-111	5266046	1228862902
5283	08:56:30.557	00:00:05.282	317	-1024	-768	-1	-1	-1	-1	4	-1024	-768	-1	-1	-1	-1	4		0	0						Untertest3.avi	0	880	547	72	111				0	Content		-72	-111	5282713	1228879569
5299	08:56:30.573	00:00:05.299	318	-1024	-768	-1	-1	-1	-1	4	-1024	-768	-1	-1	-1	-1	4		0	0						Untertest3.avi	0	880	547	72	111				0	Content		-72	-111	5299380	1228896236
5315	08:56:30.589	00:00:05.315	319	-1024	-768	-1	-1	-1	-1	4	-1024	-768	-1	-1	-1	-1	4		0	0						Untertest3.avi	0	880	547	72	111				0	Content		-72	-111	5315486	1228912342
5332	08:56:30.606	00:00:05.332	320	-1024	-768	-1	-1	-1	-1	4	-1024	-768	-1	-1	-1	-1	4		0	0						Untertest3.avi	0	880	547	72	111				0	Content		-72	-111	5332153	1228929009
5349	08:56:30.623	00:00:05.348	321	-1024	-768	-1	-1	-1	-1	4	-1024	-768	-1	-1	-1	-1	4		0	0						Untertest3.avi	0	880	547	72	111				0	Content		-72	-111	5348633	1228945489
5365	08:56:30.639	00:00:05.365	322	-1024	-768	-1	-1	-1	-1	4	-1024	-768	-1	-1	-1	-1	4		0	0						Untertest3.avi	0	880	547	72	111				0	Content		-72	-111	5365300	1228962156
5382	08:56:30.656	00:00:05.381	323	-1024	-768	-1	-1	-1	-1	4	-1024	-768	-1	-1	-1	-1	4		0	0						Untertest3.avi	0	880	547	72	111				0	Content		-72	-111	5381967	1228978823
5398	08:56:30.672	00:00:05.398	324	-1024	-768	-1	-1	-1	-1	4	-1024	-768	-1	-1	-1	-1	4		0	0						Untertest3.avi	0	880	547	72	111				0	Content		-72	-111	5398401	1228995257
5415	08:56:30.689	00:00:05.415	325	-1024	-768	-1	-1	-1	-1	4	-1024	-768	-1	-1	-1	-1	4		0	0						Untertest3.avi	0	880	547	72	111				0	Content		-72	-111	5415068	1229011924
5432	08:56:30.706	00:00:05.431	326	-1024	-768	-1	-1	-1	-1	4	-1024	-768	-1	-1	-1	-1	4		0	0						Untertest3.avi	0	880	547	72	111				0	Content		-72	-111	5431675	1229028531
5448	08:56:30.722	00:00:05.448	327	-1024	-768	-1	-1	-1	-1	4	-1024	-768	-1	-1	-1	-1	4		0	0						Untertest3.avi	0	880	547	72	111				0	Content		-72	-111	5448343	1229045199
5465	08:56:30.739	00:00:05.465	328	-1024	-768	-1	-1	-1	-1	4	-1024	-768	-1	-1	-1	-1	4		0	0						Untertest3.avi	0	880	547	72	111				0	Content		-72	-111	5465010	1229061866
5482	08:56:30.756	00:00:05.481	329	-1024	-768	-1	-1	-1	-1	4	-1024	-768	-1	-1	-1	-1	4		0	0						Untertest3.avi	0	880	547	72	111				0	Content		-72	-111	5481616	1229078472
5498	08:56:30.772	00:00:05.498	330	-1024	-768	-1	-1	-1	-1	4	-1024	-768	-1	-1	-1	-1	4		0	0						Untertest3.avi	0	880	547	72	111				0	Content		-72	-111	5498283	1229095139
5515	08:56:30.789	00:00:05.514	331	-1024	-768	-1	-1	-1	-1	4	-1024	-768	-1	-1	-1	-1	4		0	0						Untertest3.avi	0	880	547	72	111				0	Content		-72	-111	5514882	1229111738
5532	08:56:30.806	00:00:05.531	332	-1024	-768	-1	-1	-1	-1	4	-1024	-768	-1	-1	-1	-1	4		0	0						Untertest3.avi	0	880	547	72	111				0	Content		-72	-111	5531549	1229128405
5548	08:56:30.822	00:00:05.548	333	-1024	-768	-1	-1	-1	-1	4	-1024	-768	-1	-1	-1	-1	4		0	0						Untertest3.avi	0	880	547	72	111				0	Content		-72	-111	5548217	1229145073
5565	08:56:30.839	00:00:05.565	334	-1024	-768	-1	-1	-1	-1	4	-1024	-768	-1	-1	-1	-1	4		0	0						Untertest3.avi	0	880	547	72	111				0	Content		-72	-111	5565088	1229161944
5582	08:56:30.856	00:00:05.581	335	-1024	-768	-1	-1	-1	-1	4	-1024	-768	-1	-1	-1	-1	4		0	0						Untertest3.avi	0	880	547	72	111				0	Content		-72	-111	5581755	1229178611
5599	08:56:30.873	00:00:05.598	336	-1024	-768	-1	-1	-1	-1	4	-1024	-768	-1	-1	-1	-1	4		0	0						Untertest3.avi	0	880	547	72	111				0	Content		-72	-111	5598699	1229195555
5615	08:56:30.889	00:00:05.615	337	-1024	-768	-1	-1	-1	-1	4	-1024	-768	-1	-1	-1	-1	4		0	0						Untertest3.avi	0	880	547	72	111				0	Content		-72	-111	5615366	1229212222
5632	08:56:30.906	00:00:05.632	338	-1024	-768	-1	-1	-1	-1	4	-1024	-768	-1	-1	-1	-1	4		0	0						Untertest3.avi	0	880	547	72	111				0	Content		-72	-111	5632033	1229228889
5649	08:56:30.923	00:00:05.649	339	-1024	-768	-1	-1	-1	-1	4	-1024	-768	-1	-1	-1	-1	4		0	0						Untertest3.avi	0	880	547	72	111				0	Content		-72	-111	5649305	1229246161
5666	08:56:30.940	00:00:05.665	340	-1024	-768	-1	-1	-1	-1	4	-1024	-768	-1	-1	-1	-1	4		0	0						Untertest3.avi	0	880	547	72	111				0	Content		-72	-111	5665972	1229262828
5682	08:56:30.956	00:00:05.682	341	-1024	-768	-1	-1	-1	-1	4	-1024	-768	-1	-1	-1	-1	4		0	0						Untertest3.avi	0	880	547	72	111				0	Content		-72	-111	5682215	1229279071
5699	08:56:30.973	00:00:05.698	342	-1024	-768	-1	-1	-1	-1	4	-1024	-768	-1	-1	-1	-1	4		0	0						Untertest3.avi	0	880	547	72	111				0	Content		-72	-111	5698882	1229295738
5716	08:56:30.990	00:00:05.715	343	-1024	-768	-1	-1	-1	-1	4	-1024	-768	-1	-1	-1	-1	4		0	0						Untertest3.avi	0	880	547	72	111				0	Content		-72	-111	5715549	1229312405
5732	08:56:31.006	00:00:05.731	344	-1024	-768	-1	-1	-1	-1	4	-1024	-768	-1	-1	-1	-1	4		0	0						Untertest3.avi	0	880	547	72	111				0	Content		-72	-111	5731746	1229328602
5748	08:56:31.022	00:00:05.748	345	-1024	-768	-1	-1	-1	-1	4	-1024	-768	-1	-1	-1	-1	4		0	0						Untertest3.avi	0	880	547	72	111				0	Content		-72	-111	5748414	1229345270
5765	08:56:31.039	00:00:05.764	346	-1024	-768	-1	-1	-1	-1	4	-1024	-768	-1	-1	-1	-1	4		0	0						Untertest3.avi	0	880	547	72	111				0	Content		-72	-111	5764689	1229361545
5781	08:56:31.055	00:00:05.781	347	-1024	-768	-1	-1	-1	-1	4	-1024	-768	-1	-1	-1	-1	4		0	0						Untertest3.avi	0	880	547	72	111				0	Content		-72	-111	5781310	1229378166
5798	08:56:31.072	00:00:05.797	348	-1024	-768	-1	-1	-1	-1	4	-1024	-768	-1	-1	-1	-1	4		0	0						Untertest3.avi	0	880	547	72	111				0	Content		-72	-111	5797934	1229394790
5815	08:56:31.089	00:00:05.814	349	-1024	-768	-1	-1	-1	-1	4	-1024	-768	-1	-1	-1	-1	4		0	0						Untertest3.avi	0	880	547	72	111				0	Content		-72	-111	5814601	1229411457
5831	08:56:31.105	00:00:05.831	350	-1024	-768	-1	-1	-1	-1	4	-1024	-768	-1	-1	-1	-1	4		0	0						Untertest3.avi	0	880	547	72	111				0	Content		-72	-111	5831252	1229428108
5848	08:56:31.122	00:00:05.847	351	-1024	-768	-1	-1	-1	-1	4	-1024	-768	-1	-1	-1	-1	4		0	0						Untertest3.avi	0	880	547	72	111				0	Content		-72	-111	5847920	1229444776
5865	08:56:31.139	00:00:05.864	352	-1024	-768	-1	-1	-1	-1	4	-1024	-768	-1	-1	-1	-1	4		0	0						Untertest3.avi	0	880	547	72	111				0	Content		-72	-111	5864587	1229461443
5881	08:56:31.155	00:00:05.881	353	-1024	-768	-1	-1	-1	-1	4	-1024	-768	-1	-1	-1	-1	4		0	0						Untertest3.avi	0	880	547	72	111				0	Content		-72	-111	5881450	1229478306
5898	08:56:31.172	00:00:05.898	354	-1024	-768	-1	-1	-1	-1	4	-1024	-768	-1	-1	-1	-1	4		0	0						Untertest3.avi	0	880	547	72	111				0	Content		-72	-111	5898117	1229494973
5915	08:56:31.189	00:00:05.914	355	-1024	-768	-1	-1	-1	-1	4	-1024	-768	-1	-1	-1	-1	4		0	0						Untertest3.avi	0	880	547	72	111				0	Content		-72	-111	5914784	1229511640
5932	08:56:31.206	00:00:05.931	356	-1024	-768	-1	-1	-1	-1	4	-1024	-768	-1	-1	-1	-1	4		0	0						Untertest3.avi	0	880	547	72	111				0	Content		-72	-111	5931916	1229528772
5949	08:56:31.223	00:00:05.948	357	-1024	-768	-1	-1	-1	-1	4	-1024	-768	-1	-1	-1	-1	4		0	0						Untertest3.avi	0	880	547	72	111				0	Content		-72	-111	5948583	1229545439
5966	08:56:31.240	00:00:05.965	358	-1024	-768	-1	-1	-1	-1	4	-1024	-768	-1	-1	-1	-1	4		0	0						Untertest3.avi	0	880	547	72	111				0	Content		-72	-111	5965612	1229562468
5982	08:56:31.256	00:00:05.982	359	-1024	-768	-1	-1	-1	-1	4	-1024	-768	-1	-1	-1	-1	4		0	0						Untertest3.avi	0	880	547	72	111				0	Content		-72	-111	5982279	1229579135
5999	08:56:31.273	00:00:05.998	360	-1024	-768	-1	-1	-1	-1	4	-1024	-768	-1	-1	-1	-1	4		0	0						Untertest3.avi	0	880	547	72	111				0	Content		-72	-111	5998946	1229595802
6015	08:56:31.289	00:00:06.015	361	-1024	-768	-1	-1	-1	-1	4	-1024	-768	-1	-1	-1	-1	4		0	0						Untertest3.avi	0	880	547	72	111				0	Content		-72	-111	6015229	1229612085
6032	08:56:31.306	00:00:06.031	362	-1024	-768	-1	-1	-1	-1	4	-1024	-768	-1	-1	-1	-1	4		0	0						Untertest3.avi	0	880	547	72	111				0	Content		-72	-111	6031897	1229628753
6049	08:56:31.323	00:00:06.048	363	-1024	-768	-1	-1	-1	-1	4	-1024	-768	-1	-1	-1	-1	4		0	0						Untertest3.avi	0	880	547	72	111				0	Content		-72	-111	6048564	1229645420
6064	08:56:31.338	00:00:06.064	364	-1024	-768	-1	-1	-1	-1	4	-1024	-768	-1	-1	-1	-1	4		0	0						Untertest3.avi	0	880	547	72	111				0	Content		-72	-111	6064413	1229661269
6081	08:56:31.355	00:00:06.081	365	-1024	-768	-1	-1	-1	-1	4	-1024	-768	-1	-1	-1	-1	4		0	0						Untertest3.avi	0	880	547	72	111				0	Content		-72	-111	6081037	1229677893
6098	08:56:31.372	00:00:06.097	366	-1024	-768	-1	-1	-1	-1	4	-1024	-768	-1	-1	-1	-1	4		0	0						Untertest3.avi	0	880	547	72	111				0	Content		-72	-111	6097752	1229694608
6114	08:56:31.388	00:00:06.114	367	-1024	-768	-1	-1	-1	-1	4	-1024	-768	-1	-1	-1	-1	4		0	0						Untertest3.avi	0	880	547	72	111				0	Content		-72	-111	6114419	1229711275
6131	08:56:31.405	00:00:06.131	368	-1024	-768	-1	-1	-1	-1	4	-1024	-768	-1	-1	-1	-1	4		0	0						Untertest3.avi	0	880	547	72	111				0	Content		-72	-111	6131106	1229727962
6148	08:56:31.422	00:00:06.147	369	-1024	-768	-1	-1	-1	-1	4	-1024	-768	-1	-1	-1	-1	4		0	0						Untertest3.avi	0	880	547	72	111				0	Content		-72	-111	6147774	1229744630
6164	08:56:31.438	00:00:06.164	370	-1024	-768	-1	-1	-1	-1	4	-1024	-768	-1	-1	-1	-1	4		0	0						Untertest3.avi	0	880	547	72	111				0	Content		-72	-111	6164401	1229761257
6181	08:56:31.455	00:00:06.181	371	-1024	-768	-1	-1	-1	-1	4	-1024	-768	-1	-1	-1	-1	4		0	0						Untertest3.avi	0	880	547	72	111				0	Content		-72	-111	6181068	1229777924
6198	08:56:31.472	00:00:06.197	372	-1024	-768	-1	-1	-1	-1	4	-1024	-768	-1	-1	-1	-1	4		0	0						Untertest3.avi	0	880	547	72	111				0	Content		-72	-111	6197735	1229794591
6215	08:56:31.489	00:00:06.214	373	-1024	-768	-1	-1	-1	-1	4	-1024	-768	-1	-1	-1	-1	4		0	0						Untertest3.avi	0	880	547	72	111				0	Content		-72	-111	6214587	1229811443
6231	08:56:31.505	00:00:06.231	374	-1024	-768	-1	-1	-1	-1	4	-1024	-768	-1	-1	-1	-1	4		0	0						Untertest3.avi	0	880	547	72	111				0	Content		-72	-111	6231255	1229828111
6248	08:56:31.522	00:00:06.247	375	-1024	-768	-1	-1	-1	-1	4	-1024	-768	-1	-1	-1	-1	4		0	0						Untertest3.avi	0	880	547	72	111				0	Content		-72	-111	6247922	1229844778
6265	08:56:31.539	00:00:06.264	376	-1024	-768	-1	-1	-1	-1	4	-1024	-768	-1	-1	-1	-1	4		0	0						Untertest3.avi	0	880	547	72	111				0	Content		-72	-111	6264915	1229861771
6282	08:56:31.556	00:00:06.281	377	-1024	-768	-1	-1	-1	-1	4	-1024	-768	-1	-1	-1	-1	4		0	0						Untertest3.avi	0	880	547	72	111				0	Content		-72	-111	6281582	1229878438
6298	08:56:31.572	00:00:06.298	378	-1024	-768	-1	-1	-1	-1	4	-1024	-768	-1	-1	-1	-1	4		0	0						Untertest3.avi	0	880	547	72	111				0	Content		-72	-111	6298249	1229895105
6316	08:56:31.590	00:00:06.315	379	-1024	-768	-1	-1	-1	-1	4	-1024	-768	-1	-1	-1	-1	4		0	0						Untertest3.avi	0	880	547	72	111				0	Content		-72	-111	6315510	1229912366
6332	08:56:31.606	00:00:06.332	380	-1024	-768	-1	-1	-1	-1	4	-1024	-768	-1	-1	-1	-1	4		0	0						Untertest3.avi	0	880	547	72	111				0	Content		-72	-111	6332178	1229929034
6349	08:56:31.623	00:00:06.348	381	-1024	-768	-1	-1	-1	-1	4	-1024	-768	-1	-1	-1	-1	4		0	0						Untertest3.avi	0	880	547	72	111				0	Content		-72	-111	6348515	1229945371
6365	08:56:31.639	00:00:06.365	382	-1024	-768	-1	-1	-1	-1	4	-1024	-768	-1	-1	-1	-1	4		0	0						Untertest3.avi	0	880	547	72	111				0	Content		-72	-111	6365182	1229962038
6382	08:56:31.656	00:00:06.381	383	-1024	-768	-1	-1	-1	-1	4	-1024	-768	-1	-1	-1	-1	4		0	0						Untertest3.avi	0	880	547	72	111				0	Content		-72	-111	6381849	1229978705
6399	08:56:31.673	00:00:06.398	384	-1024	-768	-1	-1	-1	-1	4	-1024	-768	-1	-1	-1	-1	4		0	0						Untertest3.avi	0	880	547	72	111				0	Content		-72	-111	6398516	1229995372
6415	08:56:31.689	00:00:06.414	385	-1024	-768	-1	-1	-1	-1	4	-1024	-768	-1	-1	-1	-1	4		0	0						Untertest3.avi	0	880	547	72	111				0	Content		-72	-111	6414702	1230011558
6431	08:56:31.705	00:00:06.431	386	-1024	-768	-1	-1	-1	-1	4	-1024	-768	-1	-1	-1	-1	4		0	0						Untertest3.avi	0	880	547	72	111				0	Content		-72	-111	6431370	1230028226
6448	08:56:31.722	00:00:06.447	387	-1024	-768	-1	-1	-1	-1	4	-1024	-768	-1	-1	-1	-1	4		0	0						Untertest3.avi	0	880	547	72	111				0	Content		-72	-111	6447511	1230044367
6464	08:56:31.738	00:00:06.464	388	-1024	-768	-1	-1	-1	-1	4	-1024	-768	-1	-1	-1	-1	4		0	0						Untertest3.avi	0	880	547	72	111				0	Content		-72	-111	6464132	1230060988
6481	08:56:31.755	00:00:06.480	389	-1024	-768	-1	-1	-1	-1	4	-1024	-768	-1	-1	-1	-1	4		0	0						Untertest3.avi	0	880	547	72	111				0	Content		-72	-111	6480818	1230077674
6497	08:56:31.771	00:00:06.497	390	-1024	-768	-1	-1	-1	-1	4	-1024	-768	-1	-1	-1	-1	4		0	0						Untertest3.avi	0	880	547	72	111				0	Content		-72	-111	6497485	1230094341
6514	08:56:31.788	00:00:06.514	391	-1024	-768	-1	-1	-1	-1	4	-1024	-768	-1	-1	-1	-1	4		0	0						Untertest3.avi	0	880	547	72	111				0	Content		-72	-111	6514116	1230110972
6531	08:56:31.805	00:00:06.530	392	-1024	-768	-1	-1	-1	-1	4	-1024	-768	-1	-1	-1	-1	4		0	0						Untertest3.avi	0	880	547	72	111				0	Content		-72	-111	6530784	1230127640
6547	08:56:31.821	00:00:06.547	393	-1024	-768	-1	-1	-1	-1	4	-1024	-768	-1	-1	-1	-1	4		0	0						Untertest3.avi	0	880	547	72	111				0	Content		-72	-111	6547451	1230144307
6564	08:56:31.838	00:00:06.564	394	-2022,329	1187,552	0,4999525	0,5388128	593,5912	3,024248	3	-2714,54	1266,501	0,5000029	0,5388005	593,5912	3,057679	1	7	-2715	1267						Untertest3.avi	0	880	547	72	111	1195	503	100	0	Content		-2787	1156	6564124	1230160980
6581	08:56:31.855	00:00:06.580	395	-1024	-768	-1	-1	-1	-1	4	-1024	-768	-1	-1	-1	-1	4	7	0	0						Untertest3.avi	0	880	547	72	111	1195	503	100	0	Content		-72	-111	6580747	1230177603
6597	08:56:31.871	00:00:06.597	396	1431,914	605,3899	0,6353844	0,4375708	489,0251	3,573423	3	1282,298	614,0116	0,6353146	0,4375549	489,0251	3,582939	1	7	1282	614						Untertest3.avi	0	880	547	72	111	1195	503	100	0	Content		1210	503	6597370	1230194226
6614	08:56:31.888	00:00:06.613	397	-1024	-768	-1	-1	-1	-1	4	-1024	-768	-1	-1	-1	-1	4	7	0	0						Untertest3.avi	0	880	547	72	111	1195	503	100	0	Content		-72	-111	6613993	1230210849
6631	08:56:31.905	00:00:06.630	398	-1024	-768	-1	-1	-1	-1	4	-1024	-768	-1	-1	-1	-1	4	7	0	0						Untertest3.avi	0	880	547	72	111	1195	503	100	0	Content		-72	-111	6630748	1230227604
6647	08:56:31.921	00:00:06.647	399	1334,453	625,4317	0,6251546	0,437027	450,7593	3,257736	3	1275,472	603,283	0,6365966	0,4368477	488,7335	3,528549	1	7	1275	603						Untertest3.avi	0	880	547	72	111	1195	503	100	0	Content		1203	492	6647374	1230244230
6664	08:56:31.938	00:00:06.663	400	1319,548	625,6427	0,6254366	0,4370705	450,7593	3,214095	3	1259,876	602,8914	0,6371447	0,4368876	489,6424	3,486573	1	8	1260	603						Untertest3.avi	0	880	547	72	111	1274	615	316	0	Content		1188	492	6663996	1230260852
6681	08:56:31.955	00:00:06.680	401	1352,265	605,6152	0,6531456	0,4384738	455,7509	3,28871	0	1284,461	695,1577	0,5229117	0,5350369	447,1389	3,000697	0	8	1318	650						Untertest3.avi	0	880	547	72	111	1274	615	316	0	Content		1246	539	6680629	1230277485
6697	08:56:31.971	00:00:06.697	402	1372,099	633,2832	0,6270702	0,4391661	455,7509	3,269879	3	1314,315	613,4757	0,6381992	0,4389929	493,1788	3,53601	1	8	1314	613						Untertest3.avi	0	880	547	72	111	1274	615	316	0	Content		1242	502	6697376	1230294232
6714	08:56:31.988	00:00:06.713	403	1398,73	728,4557	0,6256098	0,4419624	455,7499	3,20065	3	1355,674	725,5788	0,6337754	0,4418304	481,9508	3,394887	1	8	1356	726						Untertest3.avi	0	880	547	72	111	1274	615	316	0	Content		1284	615	6713988	1230310844
6731	08:56:32.005	00:00:06.730	404	-1024	-768	-1	-1	-1	-1	4	-1024	-768	-1	-1	-1	-1	4	8	0	0						Untertest3.avi	0	880	547	72	111	1274	615	316	0	Content		-72	-111	6730613	1230327469
6747	08:56:32.021	00:00:06.747	405	-1024	-768	-1	-1	-1	-1	4	-1024	-768	-1	-1	-1	-1	4	8	0	0						Untertest3.avi	0	880	547	72	111	1274	615	316	0	Content		-72	-111	6747299	1230344155
6764	08:56:32.038	00:00:06.763	406	-1024	-768	-1	-1	-1	-1	4	-1024	-768	-1	-1	-1	-1	4	8	0	0						Untertest3.avi	0	880	547	72	111	1274	615	316	0	Content		-72	-111	6763966	1230360822
6781	08:56:32.055	00:00:06.780	407	1361,752	732,7624	0,6118421	0,4393284	424,575	3,035596	3	1369,604	720,8432	0,6305446	0,4390375	484,1504	3,451089	1	8	1370	721						Untertest3.avi	0	880	547	72	111	1274	615	316	0	Content		1298	610	6780606	1230377462
6797	08:56:32.071	00:00:06.797	408	-1024	-768	-1	-1	-1	-1	4	-1024	-768	-1	-1	-1	-1	4	8	0	0						Untertest3.avi	0	880	547	72	111	1274	615	316	0	Content		-72	-111	6797235	1230394091
6814	08:56:32.088	00:00:06.813	409	-1024	-768	-1	-1	-1	-1	4	-1024	-768	-1	-1	-1	-1	4	8	0	0						Untertest3.avi	0	880	547	72	111	1274	615	316	0	Content		-72	-111	6813918	1230410774
6831	08:56:32.105	00:00:06.830	410	-1024	-768	-1	-1	-1	-1	4	-1024	-768	-1	-1	-1	-1	4	8	0	0						Untertest3.avi	0	880	547	72	111	1274	615	316	0	Content		-72	-111	6830586	1230427442
6847	08:56:32.121	00:00:06.847	411	1457,977	829,7433	0,6497176	0,4391885	424,8331	2,708822	0	-1024	-768	-1	-1	-1	-1	4	8	1458	830						Untertest3.avi	0	880	547	72	111	1274	615	316	0	Content		1386	719	6847228	1230444084
6864	08:56:32.138	00:00:06.863	412	1306,589	739,7159	0,6072197	0,4380423	424,8322	3,064551	3	1324,411	729,5377	0,6245937	0,4377694	479,4632	3,455199	1	8	1324	730						Untertest3.avi	0	880	547	72	111	1274	615	316	0	Content		1252	619	6863849	1230460705
6881	08:56:32.155	00:00:06.880	413	1340,87	736,7487	0,649244	0,4374239	421,6371	2,996022	0	-1024	-768	-1	-1	-1	-1	4	8	1341	737						Untertest3.avi	0	880	547	72	111	1274	615	316	0	Content		1269	626	6880596	1230477452
6897	08:56:32.171	00:00:06.897	414	-1024	-768	-1	-1	-1	-1	4	-1024	-768	-1	-1	-1	-1	4	8	0	0						Untertest3.avi	0	880	547	72	111	1274	615	316	0	Content		-72	-111	6897221	1230494077
6914	08:56:32.188	00:00:06.913	415	-1024	-768	-1	-1	-1	-1	4	-1024	-768	-1	-1	-1	-1	4	8	0	0						Untertest3.avi	0	880	547	72	111	1274	615	316	0	Content		-72	-111	6913842	1230510698
6931	08:56:32.205	00:00:06.930	416	-1024	-768	-1	-1	-1	-1	4	-1024	-768	-1	-1	-1	-1	4	8	0	0						Untertest3.avi	0	880	547	72	111	1274	615	316	0	Content		-72	-111	6930510	1230527366
6947	08:56:32.221	00:00:06.947	417	1503,846	719,8981	0,6255755	0,4336827	484,9171	3,40979	0	-1024	-768	-1	-1	-1	-1	4	8	1504	720						Untertest3.avi	0	880	547	72	111	1274	615	316	0	Content		1432	609	6947212	1230544068
6964	08:56:32.238	00:00:06.963	418	1345,964	736,9247	0,6488287	0,4339789	424,7	2,972124	0	-1024	-768	-1	-1	-1	-1	4	8	1346	737						Untertest3.avi	0	880	547	72	111	1274	615	316	0	Content		1274	626	6963835	1230560691
6980	08:56:32.254	00:00:06.980	419	-1024	-768	-1	-1	-1	-1	4	-1024	-768	-1	-1	-1	-1	4	9	0	0						Untertest3.avi	0	880	547	72	111	1458	626	117	0	Content		-72	-111	6980492	1230577348
6997	08:56:32.271	00:00:06.997	420	-1024	-768	-1	-1	-1	-1	4	-1024	-768	-1	-1	-1	-1	4	9	0	0						Untertest3.avi	0	880	547	72	111	1458	626	117	0	Content		-72	-111	6997159	1230594015
7014	08:56:32.288	00:00:07.013	421	1604,854	700,6704	0,633356	0,4304513	509,7362	3,550457	0	-1024	-768	-1	-1	-1	-1	4	9	1605	701						Untertest3.avi	0	880	547	72	111	1458	626	117	0	Content		1533	590	7013781	1230610637
7031	08:56:32.305	00:00:07.030	422	1606,845	705,7522	0,6335098	0,4295384	509,6825	3,563514	0	-1024	-768	-1	-1	-1	-1	4	9	1607	706						Untertest3.avi	0	880	547	72	111	1458	626	117	0	Content		1535	595	7030530	1230627386
7047	08:56:32.321	00:00:07.047	423	1725,402	701,1588	0,6342578	0,4288139	509,7574	3,615002	0	1334,988	843,6407	0,47558	0,5311714	438,8908	2,92535	0	9	1530	772						Untertest3.avi	0	880	547	72	111	1458	626	117	0	Content		1458	661	7047156	1230644012
7064	08:56:32.338	00:00:07.063	424	1585,899	709,8767	0,6339368	0,4280733	509,8837	3,595744	0	-1024	-768	-1	-1	-1	-1	4	9	1586	710						Untertest3.avi	0	880	547	72	111	1458	626	117	0	Content		1514	599	7063778	1230660634
7080	08:56:32.354	00:00:07.080	425	1587,859	695,5887	0,6341327	0,4275585	509,9191	3,560907	0	1349,782	841,5303	0,4755784	0,5297992	437,4302	2,880753	0	9	1469	769						Untertest3.avi	0	880	547	72	111	1458	626	117	0	Content		1397	658	7080403	1230677259
7097	08:56:32.371	00:00:07.097	426	1611,238	699,165	0,6338143	0,4278199	509,8202	3,514646	0	1331,554	844,2541	0,4752765	0,5294522	436,2865	2,885112	0	10	1471	772						Untertest3.avi	0	880	547	72	111	1380	657	183	0	Content		1399	661	7097150	1230694006
7114	08:56:32.388	00:00:07.113	427	1333,904	737,9367	0,6511167	0,4280571	421,8716	2,93442	0	1334,804	838,5663	0,4752983	0,5297382	436,657	2,886662	0	10	1334	788						Untertest3.avi	0	880	547	72	111	1380	657	183	0	Content		1262	677	7113775	1230710631
7130	08:56:32.404	00:00:07.130	428	1358,826	732,4399	0,650573	0,4286804	423,3902	2,95116	0	1347,656	844,6758	0,4758007	0,530323	439,5389	2,890902	0	10	1353	789						Untertest3.avi	0	880	547	72	111	1380	657	183	0	Content		1281	678	7130400	1230727256
7147	08:56:32.421	00:00:07.147	429	1706,206	706,8428	0,6342609	0,4287885	509,6031	3,576423	0	1348,224	845,2382	0,4752113	0,5310017	437,7574	2,897621	0	10	1527	776						Untertest3.avi	0	880	547	72	111	1380	657	183	0	Content		1455	665	7147021	1230743877
7164	08:56:32.438	00:00:07.163	430	1660,149	709,0161	0,633947	0,4291603	509,7236	3,529	0	1322,589	840,8032	0,4744254	0,5315228	435,0555	2,857598	0	10	1491	775						Untertest3.avi	0	880	547	72	111	1380	657	183	0	Content		1419	664	7163771	1230760627
7180	08:56:32.454	00:00:07.180	431	1647,663	705,4672	0,634059	0,4293069	509,7335	3,55029	0	1256,781	813,7667	0,4656731	0,5323054	402,0098	2,63385	0	10	1452	760						Untertest3.avi	0	880	547	72	111	1380	657	183	0	Content		1380	649	7180397	1230777253
7197	08:56:32.471	00:00:07.197	432	1681,463	710,2684	0,634488	0,4293436	509,6575	3,555954	0	1221,293	807,2902	0,4638063	0,5323319	395,1226	2,609311	0	10	1451	759						Untertest3.avi	0	880	547	72	111	1380	657	183	0	Content		1379	648	7197019	1230793875
7214	08:56:32.488	00:00:07.213	433	1616,442	707,1732	0,6344761	0,4293637	509,6152	3,54076	0	1234,277	811,0588	0,4647435	0,5321193	397,8228	2,637654	0	10	1425	759						Untertest3.avi	0	880	547	72	111	1380	657	183	0	Content		1353	648	7213643	1230810499
7230	08:56:32.504	00:00:07.230	434	1696,817	705,9753	0,6352257	0,4296978	509,9435	3,536034	0	1229,843	810,1897	0,4640452	0,5320999	394,5348	2,599926	0	10	1463	758						Untertest3.avi	0	880	547	72	111	1380	657	183	0	Content		1391	647	7230394	1230827250
7247	08:56:32.521	00:00:07.247	435	1640,816	711,7413	0,63534	0,4300967	509,9953	3,543179	0	1337,434	844,8252	0,4752547	0,5315598	434,9998	2,852382	0	10	1489	778						Untertest3.avi	0	880	547	72	111	1380	657	183	0	Content		1417	667	7247016	1230843872
7264	08:56:32.538	00:00:07.263	436	1675,709	699,2013	0,6359477	0,4306265	510,1012	3,534477	0	1229,874	803,5175	0,464586	0,5323383	394,6271	2,559232	0	10	1453	751						Untertest3.avi	0	880	547	72	111	1380	657	183	0	Content		1381	640	7263640	1230860496
7280	08:56:32.554	00:00:07.280	437	1577,829	714,8249	0,6360325	0,4309069	510,3494	3,532036	0	1227,989	812,6361	0,464901	0,5322109	394,4803	2,598449	0	11	1403	764						Untertest3.avi	0	880	547	72	111	1335	653	133	0	Content		1331	653	7280265	1230877121
7297	08:56:32.571	00:00:07.297	438	1587,571	705,7964	0,6367021	0,4310977	510,4858	3,521441	0	1337,552	841,7269	0,476885	0,53106	437,1825	2,888624	0	11	1463	774						Untertest3.avi	0	880	547	72	111	1335	653	133	0	Content		1391	663	7297011	1230893867
7314	08:56:32.588	00:00:07.313	439	1595,542	710,7639	0,6374658	0,4313879	510,5817	3,550415	0	1218,317	828,3638	0,4646602	0,530694	390,9137	2,594859	0	11	1407	770						Untertest3.avi	0	880	547	72	111	1335	653	133	0	Content		1335	659	7313638	1230910494
7330	08:56:32.604	00:00:07.330	440	1633,835	700,0304	0,6384832	0,4315963	510,7864	3,516665	0	1338,348	844,8799	0,4783013	0,5295027	438,7315	2,885072	0	11	1486	772						Untertest3.avi	0	880	547	72	111	1335	653	133	0	Content		1414	661	7330259	1230927115
7347	08:56:32.621	00:00:07.346	441	1609,066	704,7853	0,6394833	0,4316366	511,0076	3,522496	0	1325,555	837,3689	0,4782539	0,5283602	435,6501	2,848778	0	11	1467	771						Untertest3.avi	0	880	547	72	111	1335	653	133	0	Content		1395	660	7346885	1230943741
7364	08:56:32.638	00:00:07.363	442	1599,267	685,0855	0,6414049	0,4312157	510,0639	3,47943	0	2123,252	782,3472	0,5032788	0,5269851	530,0596	3,672133	0	11	1861	734						Untertest3.avi	0	880	547	72	111	1335	653	133	0	Content		1789	623	7363634	1230960490
7380	08:56:32.654	00:00:07.380	443	1361,298	634,2614	0,6437804	0,4293362	509,1014	3,543894	0	1290,594	695,2757	0,49794	0,5241593	504,3531	3,31084	0	11	1326	665						Untertest3.avi	0	880	547	72	111	1335	653	133	0	Content		1254	554	7380259	1230977115
7397	08:56:32.671	00:00:07.396	444	1212,881	583,3629	0,6463754	0,4273881	509,0018	3,571793	0	1206,819	644,19	0,5037903	0,5209984	522,1541	3,483082	0	11	1210	614						Untertest3.avi	0	880	547	72	111	1335	653	133	0	Content		1138	503	7396881	1230993737
7414	08:56:32.688	00:00:07.413	445	1177,674	533,3607	0,6533837	0,4249521	524,2662	3,696026	0	1131,068	601,6665	0,5074673	0,5182801	530,1164	3,521699	0	12	1154	568						Untertest3.avi	0	880	547	72	111	628	317	466	0	Content		1082	457	7413505	1231010361
7430	08:56:32.704	00:00:07.430	446	983,111	506,4666	0,6520423	0,4233919	509,0038	3,601271	0	996,3427	546,2407	0,5099946	0,5149763	529,9424	3,521151	0	12	990	526						Untertest3.avi	0	880	547	72	111	628	317	466	0	Content		918	415	7430253	1231027109
7447	08:56:32.721	00:00:07.446	447	871,7404	466,2169	0,6552647	0,4213035	509,0471	3,582491	0	868,0344	499,7471	0,5126971	0,5118355	529,8179	3,511152	0	12	870	483						Untertest3.avi	0	880	547	72	111	628	317	466	0	Content		798	372	7446880	1231043736
7464	08:56:32.738	00:00:07.463	448	818,345	409,7552	0,6639712	0,4194569	530,7213	3,730198	0	774,5222	472,6136	0,5151588	0,5091798	529,8327	3,555859	0	12	796	441						Untertest3.avi	0	880	547	72	111	628	317	466	0	Content		724	330	7463500	1231060356
7480	08:56:32.754	00:00:07.480	449	736,8336	400,464	0,6602926	0,419154	509,302	3,517081	0	704,3706	460,7568	0,5171591	0,5066994	529,7023	3,56682	0	12	721	431						Untertest3.avi	0	880	547	72	111	628	317	466	0	Content		649	320	7480125	1231076981
7497	08:56:32.771	00:00:07.496	450	731,6739	440,1932	0,6619442	0,4185978	509,3146	3,548352	0	686,5318	454,7986	0,5182791	0,5046046	529,757	3,58873	0	12	709	447						Untertest3.avi	0	880	547	72	111	628	317	466	0	Content		637	336	7496875	1231093731
7513	08:56:32.787	00:00:07.513	451	730,865	416,0441	0,6635596	0,418318	509,5195	3,596936	0	696,3875	436,3357	0,519515	0,502696	529,8897	3,595488	0	12	714	426						Untertest3.avi	0	880	547	72	111	628	317	466	0	Content		642	315	7513498	1231110354
7530	08:56:32.804	00:00:07.530	452	717,0108	421,557	0,6649473	0,4178312	509,5492	3,541317	0	670,5944	447,5584	0,5206668	0,5007522	530,0276	3,539976	0	12	694	435						Untertest3.avi	0	880	547	72	111	628	317	466	0	Content		622	324	7530122	1231126978
7547	08:56:32.821	00:00:07.546	453	721,2357	428,8628	0,6664139	0,4179184	509,8334	3,549454	0	665,1629	445,774	0,5217282	0,4990156	530,0986	3,512616	0	12	693	437						Untertest3.avi	0	880	547	72	111	628	317	466	0	Content		621	326	7546746	1231143602
7563	08:56:32.837	00:00:07.563	454	714,9445	421,7577	0,6678149	0,4182165	510,1906	3,531813	0	660,0903	445,2172	0,5228177	0,497516	530,3972	3,532006	0	12	688	433						Untertest3.avi	0	880	547	72	111	628	317	466	0	Content		616	322	7563495	1231160351
7580	08:56:32.854	00:00:07.580	455	718,2821	424,353	0,6690255	0,4186223	510,0659	3,523733	0	655,4167	448,213	0,52373	0,4963742	530,6058	3,549142	0	12	687	436						Untertest3.avi	0	880	547	72	111	628	317	466	0	Content		615	325	7580117	1231176973
7597	08:56:32.871	00:00:07.596	456	731,1165	423,4372	0,6701737	0,4190216	510,317	3,509586	0	655,3329	443,6221	0,5245463	0,4954128	530,627	3,553768	0	12	693	434						Untertest3.avi	0	880	547	72	111	628	317	466	0	Content		621	323	7596742	1231193598
7613	08:56:32.887	00:00:07.613	457	735,6313	421,9609	0,6713539	0,4194217	510,4079	3,513256	0	653,5526	444,0479	0,5252833	0,4944988	530,8125	3,525395	0	12	695	433						Untertest3.avi	0	880	547	72	111	628	317	466	0	Content		623	322	7613368	1231210224
7630	08:56:32.904	00:00:07.630	458	734,6304	422,6893	0,6724606	0,4199259	510,6227	3,503761	0	662,4901	434,5839	0,5260497	0,493898	530,7739	3,499828	0	12	699	429						Untertest3.avi	0	880	547	72	111	628	317	466	0	Content		627	318	7630115	1231226971
7647	08:56:32.921	00:00:07.646	459	725,8155	417,2473	0,6735866	0,420306	510,9801	3,507187	0	654,5855	436,6237	0,5267659	0,4933371	530,7214	3,495416	0	12	690	427						Untertest3.avi	0	880	547	72	111	628	317	466	0	Content		618	316	7646741	1231243597
7663	08:56:32.937	00:00:07.663	460	729,4736	419,3098	0,6747642	0,4205183	511,1468	3,490314	0	670,2787	439,9935	0,5275334	0,4925656	530,6876	3,44607	0	12	700	430						Untertest3.avi	0	880	547	72	111	628	317	466	0	Content		628	319	7663364	1231260220
7680	08:56:32.954	00:00:07.680	461	729,9536	428,1569	0,6759819	0,4206153	511,2001	3,449847	0	666,1954	426,6561	0,5282053	0,4917135	530,8456	3,399621	0	12	698	427						Untertest3.avi	0	880	547	72	111	628	317	466	0	Content		626	316	7680113	1231276969
7697	08:56:32.971	00:00:07.696	462	747,0015	410,4794	0,6771331	0,4207448	511,1251	3,395535	0	663,0677	433,1438	0,5288668	0,4907013	530,5272	3,379376	0	12	705	422						Untertest3.avi	0	880	547	72	111	628	317	466	0	Content		633	311	7696736	1231293592
7713	08:56:32.987	00:00:07.713	463	729,2679	418,4748	0,6782124	0,4207929	511,2542	3,377415	0	672,5425	427,7503	0,5294681	0,4895478	530,314	3,326948	0	12	701	423						Untertest3.avi	0	880	547	72	111	628	317	466	0	Content		629	312	7713361	1231310217
7730	08:56:33.004	00:00:07.730	464	726,3417	417,6542	0,6792339	0,4208251	511,4427	3,339303	0	667,6569	427,835	0,5299907	0,488458	530,4132	3,279805	0	12	697	423						Untertest3.avi	0	880	547	72	111	628	317	466	0	Content		625	312	7730022	1231326878
7747	08:56:33.021	00:00:07.746	465	739,6533	409,7111	0,6802546	0,420899	511,6765	3,24211	0	655,3964	434,1349	0,5304015	0,4874734	530,4073	3,28282	0	12	698	422						Untertest3.avi	0	880	547	72	111	628	317	466	0	Content		626	311	7746732	1231343588
7763	08:56:33.037	00:00:07.763	466	731,6313	418,0193	0,6811833	0,4210351	511,863	3,213098	0	665,0676	432,0444	0,5307571	0,486618	530,1272	3,202293	0	12	698	425						Untertest3.avi	0	880	547	72	111	628	317	466	0	Content		626	314	7763353	1231360209
7780	08:56:33.054	00:00:07.779	467	729,362	416,5894	0,6820274	0,4213244	511,8957	3,162899	0	668,0662	434,0631	0,531147	0,4858001	529,8986	3,157956	0	12	699	425						Untertest3.avi	0	880	547	72	111	628	317	466	0	Content		627	314	7779991	1231376847
7797	08:56:33.071	00:00:07.796	468	733,4921	414,6812	0,6829044	0,421516	511,5349	3,135021	0	670,3796	427,1364	0,5314459	0,4848729	529,5253	3,176929	0	12	702	421						Untertest3.avi	0	880	547	72	111	628	317	466	0	Content		630	310	7796602	1231393458
7813	08:56:33.087	00:00:07.813	469	735,0934	415,9386	0,6835849	0,4217026	511,8086	3,076686	0	665,0927	436,033	0,531642	0,4836892	529,2568	3,075518	0	12	700	426						Untertest3.avi	0	880	547	72	111	628	317	466	0	Content		628	315	7813351	1231410207
7830	08:56:33.104	00:00:07.829	470	727,3849	413,0653	0,6841579	0,4221152	511,6958	3,094929	0	663,2512	429,1203	0,5317485	0,4824626	528,9384	3,073548	0	12	695	421						Untertest3.avi	0	880	547	72	111	628	317	466	0	Content		623	310	7829985	1231426841
7847	08:56:33.121	00:00:07.846	471	734,6017	416,215	0,6846865	0,4224048	511,851	3,048045	0	668,9785	429,8513	0,5317554	0,4810066	528,8246	3,062808	0	12	702	423						Untertest3.avi	0	880	547	72	111	628	317	466	0	Content		630	312	7846596	1231443452
7863	08:56:33.137	00:00:07.863	472	730,7357	417,5291	0,6851356	0,4224044	512,0256	3,023176	0	672,459	438,3651	0,531678	0,4793113	528,5456	3,003267	0	12	702	428						Untertest3.avi	0	880	547	72	111	628	317	466	0	Content		630	317	7863221	1231460077
7880	08:56:33.154	00:00:07.879	473	809,8099	388,0412	0,6841332	0,4219388	512,0547	2,986173	0	739,9406	412,979	0,5308495	0,4771403	528,821	2,998212	0	13	775	401						Untertest3.avi	0	880	547	72	111	854	188	266	0	Content		703	290	7879981	1231476837
7897	08:56:33.171	00:00:07.896	474	951,6149	333,9847	0,6827043	0,4210123	512,2166	2,918057	0	872,4758	349,1727	0,529465	0,4745446	529,0455	2,930104	0	13	912	342						Untertest3.avi	0	880	547	72	111	854	188	266	0	Content		840	231	7896594	1231493450
7913	08:56:33.187	00:00:07.913	475	951,7785	294,364	0,6825899	0,4199273	512,1208	2,958143	0	894,6389	311,8102	0,5287567	0,4726446	529,0999	2,920907	0	13	923	303						Untertest3.avi	0	880	547	72	111	854	188	266	0	Content		851	192	7913218	1231510074
7930	08:56:33.204	00:00:07.929	476	941,1249	296,0453	0,68263	0,4196875	512,1025	2,937078	0	900,7294	305,555	0,5283338	0,4715162	528,7622	2,916671	0	13	921	301						Untertest3.avi	0	880	547	72	111	854	188	266	0	Content		849	190	7929840	1231526696
7947	08:56:33.221	00:00:07.946	477	928,4325	297,3449	0,6823006	0,4196177	512,4543	2,910225	0	883,899	307,9084	0,5277815	0,4703708	528,7774	2,898916	0	13	906	303						Untertest3.avi	0	880	547	72	111	854	188	266	0	Content		834	192	7946587	1231543443
7963	08:56:33.237	00:00:07.963	478	964,2881	301,9728	0,6823301	0,4195046	512,3118	2,935046	0	902,425	312,2099	0,527386	0,4691666	528,5715	2,897588	0	13	933	307						Untertest3.avi	0	880	547	72	111	854	188	266	0	Content		861	196	7963209	1231560065
7980	08:56:33.254	00:00:07.979	479	973,4783	288,5788	0,6822649	0,4194648	512,2985	2,848217	0	895,777	309,1998	0,5270905	0,4681362	528,4536	2,869906	0	13	935	299						Untertest3.avi	0	880	547	72	111	854	188	266	0	Content		863	188	7979835	1231576691
7996	08:56:33.270	00:00:07.996	480	949,5205	286,9467	0,682398	0,4191956	512,5018	2,87342	0	901,2689	312,8288	0,5270329	0,4671656	528,4141	2,850732	0	13	925	300						Untertest3.avi	0	880	547	72	111	854	188	266	0	Content		853	189	7996457	1231593313
8013	08:56:33.287	00:00:08.013	481	960,5753	290,4405	0,6828756	0,4185107	512,6241	2,859233	0	900,9299	310,8148	0,5272341	0,4662636	528,3359	2,85225	0	13	931	301						Untertest3.avi	0	880	547	72	111	854	188	266	0	Content		859	190	8013204	1231610060
8030	08:56:33.304	00:00:08.029	482	959,7025	277,6175	0,6836479	0,4177905	512,5742	2,866473	0	908,3099	305,2322	0,5277352	0,4655461	528,3125	2,821126	0	13	934	291						Untertest3.avi	0	880	547	72	111	854	188	266	0	Content		862	180	8029828	1231626684
8046	08:56:33.320	00:00:08.046	483	971,1216	300,5335	0,6846308	0,4172558	512,4474	2,879136	0	903,3022	297,799	0,5284807	0,4651868	528,0741	2,809037	0	13	937	299						Untertest3.avi	0	880	547	72	111	854	188	266	0	Content		865	188	8046451	1231643307
8063	08:56:33.337	00:00:08.063	484	958,473	293,1798	0,6856539	0,4172351	512,7993	2,840958	0	893,9016	299,2865	0,5292869	0,4650784	528,0557	2,798305	0	13	926	296						Untertest3.avi	0	880	547	72	111	854	188	266	0	Content		854	185	8063077	1231659933
8080	08:56:33.354	00:00:08.079	485	972,7969	289,9421	0,6867298	0,417717	512,8115	2,840683	0	897,8744	297,0574	0,5301563	0,4652498	527,8397	2,78672	0	13	935	293						Untertest3.avi	0	880	547	72	111	854	188	266	0	Content		863	182	8079823	1231676679
8096	08:56:33.370	00:00:08.096	486	951,7161	296,2385	0,6877297	0,4187663	512,9979	2,851093	0	901,8405	294,9682	0,5310145	0,4657419	527,7283	2,757028	0	13	927	296						Untertest3.avi	0	880	547	72	111	854	188	266	0	Content		855	185	8096448	1231693304
8113	08:56:33.387	00:00:08.113	487	954,1025	289,4252	0,6885993	0,4200154	513,0999	2,821212	0	894,4602	303,5203	0,5316375	0,4663343	527,881	2,806	0	13	924	296						Untertest3.avi	0	880	547	72	111	854	188	266	0	Content		852	185	8113071	1231709927
8130	08:56:33.404	00:00:08.129	488	956,7636	274,1751	0,689253	0,4207861	513,4798	2,818521	0	898,6363	300,808	0,5321507	0,4665498	527,9418	2,817972	0	13	928	287						Untertest3.avi	0	880	547	72	111	854	188	266	0	Content		856	176	8129695	1231726551
8146	08:56:33.420	00:00:08.146	489	940,5506	153,0569	0,6900506	0,4191431	514,0026	2,812224	0	889,3461	189,1442	0,5333262	0,4643549	528,381	2,843131	0	14	915	171						Untertest3.avi	0	880	547	72	111	827	-81	633	0	Content		843	60	8146443	1231743299
8163	08:56:33.437	00:00:08.163	490	935,6965	39,55333	0,6909842	0,4168399	514,7321	2,794358	0	869,7552	56,13192	0,5342594	0,4621936	528,8901	2,805522	0	14	903	48						Untertest3.avi	0	880	547	72	111	827	-81	633	0	Content		831	-63	8163068	1231759924
8180	08:56:33.454	00:00:08.179	491	938,3173	18,87174	0,6916167	0,4157469	515,1418	2,848263	0	872,1606	25,40715	0,5344503	0,4614323	529,0745	2,845992	0	14	905	22						Untertest3.avi	0	880	547	72	111	827	-81	633	0	Content		833	-89	8179691	1231776547
8196	08:56:33.470	00:00:08.196	492	933,2035	20,45616	0,6920304	0,4152362	515,4971	2,82542	0	874,9417	30,60431	0,5345151	0,461166	528,9703	2,841313	0	14	904	26						Untertest3.avi	0	880	547	72	111	827	-81	633	0	Content		832	-85	8196315	1231793171
8213	08:56:33.487	00:00:08.213	493	932,32	24,99023	0,6922716	0,4153533	515,7323	2,852102	0	877,8802	38,08933	0,5345165	0,4612287	528,9824	2,79588	0	14	905	32						Untertest3.avi	0	880	547	72	111	827	-81	633	0	Content		833	-79	8213062	1231809918
8230	08:56:33.504	00:00:08.229	494	926,9955	29,94378	0,6924219	0,4165019	515,9969	2,852905	0	873,261	37,5018	0,5343235	0,4620994	529,0466	2,836666	0	14	900	34						Untertest3.avi	0	880	547	72	111	827	-81	633	0	Content		828	-77	8229686	1231826542
8246	08:56:33.520	00:00:08.246	495	926,0205	22,85347	0,6923735	0,4185415	516,2118	2,849162	0	871,9977	40,84251	0,5339755	0,4635131	528,9109	2,864864	0	14	899	32						Untertest3.avi	0	880	547	72	111	827	-81	633	0	Content		827	-79	8246310	1231843166
8263	08:56:33.537	00:00:08.262	496	936,4891	25,21887	0,6921499	0,4207886	516,5966	2,873517	0	875,6965	38,7254	0,5334844	0,4652204	528,749	2,873601	0	14	906	32						Untertest3.avi	0	880	547	72	111	827	-81	633	0	Content		834	-79	8262939	1231859795
8280	08:56:33.554	00:00:08.279	497	940,1281	21,69249	0,6919388	0,4228305	516,5823	2,863774	0	869,1276	37,9719	0,5329452	0,4666201	528,5846	2,892685	0	14	905	30						Untertest3.avi	0	880	547	72	111	827	-81	633	0	Content		833	-81	8279683	1231876539
8296	08:56:33.570	00:00:08.296	498	932,9584	27,18744	0,6916243	0,4242812	517,0016	2,860789	0	868,5588	46,02599	0,532307	0,4674278	528,4127	2,894816	0	14	901	37						Untertest3.avi	0	880	547	72	111	827	-81	633	0	Content		829	-74	8296307	1231893163
8313	08:56:33.587	00:00:08.312	499	932,5981	17,51714	0,6912045	0,4250428	517,1614	2,905702	0	873,6432	46,63696	0,5315503	0,4676167	528,36	2,942237	0	14	903	32						Untertest3.avi	0	880	547	72	111	827	-81	633	0	Content		831	-79	8312932	1231909788
8330	08:56:33.604	00:00:08.329	500	925,6893	23,46376	0,6904433	0,4254163	517,7906	2,946585	0	867,2359	44,6632	0,530579	0,4674629	528,0499	2,943221	0	14	896	34						Untertest3.avi	0	880	547	72	111	827	-81	633	0	Content		824	-77	8329678	1231926534
8346	08:56:33.620	00:00:08.346	501	933,181	35,01868	0,6896008	0,4256326	517,8519	2,929437	0	870,8878	39,26399	0,5293744	0,4670198	528,0517	2,9514	0	14	902	37						Untertest3.avi	0	880	547	72	111	827	-81	633	0	Content		830	-74	8346301	1231943157
8363	08:56:33.637	00:00:08.362	502	930,4452	25,99518	0,6883441	0,4259789	518,3655	2,987728	0	867,4604	35,82925	0,5278857	0,4666737	527,9323	2,974281	0	14	899	31						Untertest3.avi	0	880	547	72	111	827	-81	633	0	Content		827	-80	8362928	1231959784
8380	08:56:33.654	00:00:08.379	503	932,5547	16,62976	0,6867818	0,4268489	518,7845	2,966127	0	863,4441	43,06826	0,526073	0,4667321	527,8465	2,957969	0	14	898	30						Untertest3.avi	0	880	547	72	111	827	-81	633	0	Content		826	-81	8379548	1231976404
8396	08:56:33.670	00:00:08.396	504	929,3553	21,18816	0,6849608	0,4280064	519,0331	2,998831	0	863,4191	38,13008	0,5240163	0,4668547	527,6364	2,95667	0	14	896	30						Untertest3.avi	0	880	547	72	111	827	-81	633	0	Content		824	-81	8396296	1231993152
8413	08:56:33.687	00:00:08.412	505	928,3062	20,28004	0,6830599	0,429246	519,2316	2,972495	0	864,869	43,41748	0,5219148	0,4670883	527,356	2,991129	0	14	897	32						Untertest3.avi	0	880	547	72	111	827	-81	633	0	Content		825	-79	8412927	1232009783
8430	08:56:33.704	00:00:08.429	506	929,126	19,99197	0,6810525	0,4306543	519,5231	2,987325	0	863,8198	31,07643	0,5196696	0,4676684	527,3043	3,010338	0	14	896	26						Untertest3.avi	0	880	547	72	111	827	-81	633	0	Content		824	-85	8429543	1232026399
8446	08:56:33.720	00:00:08.446	507	928,2396	9,365198	0,6788393	0,4320178	520,0446	3,033033	0	866,8659	39,9556	0,5173579	0,4684719	526,9675	3,03247	0	14	898	25						Untertest3.avi	0	880	547	72	111	827	-81	633	0	Content		826	-86	8446169	1232043025
8463	08:56:33.737	00:00:08.462	508	935,097	28,5933	0,6766609	0,4332903	520,1986	3,038462	0	868,84	38,17911	0,5149987	0,4693834	526,9189	3,03115	0	14	902	33						Untertest3.avi	0	880	547	72	111	827	-81	633	0	Content		830	-78	8462919	1232059775
8480	08:56:33.754	00:00:08.479	509	938,2581	21,17224	0,6743677	0,434453	520,4959	3,008756	0	874,8582	34,33421	0,5125841	0,4703793	526,7951	3,040432	0	14	907	28						Untertest3.avi	0	880	547	72	111	827	-81	633	0	Content		835	-83	8479541	1232076397
8496	08:56:33.770	00:00:08.496	510	921,0922	26,41855	0,6720483	0,4354148	520,9143	3,083867	0	867,1057	29,5524	0,5102457	0,4712026	526,72	3,059159	0	14	894	28						Untertest3.avi	0	880	547	72	111	827	-81	633	0	Content		822	-83	8496166	1232093022
8513	08:56:33.787	00:00:08.512	511	935,5182	27,18139	0,6698011	0,436287	521,3061	3,091073	0	862,1977	37,89404	0,5079398	0,4721318	526,7048	3,078846	0	14	899	33						Untertest3.avi	0	880	547	72	111	827	-81	633	0	Content		827	-78	8512789	1232109645
8530	08:56:33.804	00:00:08.529	512	925,0803	16,94546	0,6675035	0,437294	521,5829	3,087159	0	863,0108	30,31299	0,5056019	0,4731579	526,5576	3,08532	0	14	894	24						Untertest3.avi	0	880	547	72	111	827	-81	633	0	Content		822	-87	8529538	1232126394
8546	08:56:33.820	00:00:08.546	513	927,8434	28,82643	0,6652281	0,4383877	521,8615	3,097547	0	864,2983	38,66892	0,5033262	0,4742965	526,6853	3,117419	0	14	896	34						Untertest3.avi	0	880	547	72	111	827	-81	633	0	Content		824	-77	8546160	1232143016
8563	08:56:33.837	00:00:08.562	514	934,5066	19,06737	0,6630855	0,4397455	522,1676	3,104975	0	863,1112	33,74957	0,5011572	0,4757201	526,6296	3,081368	0	14	899	26						Untertest3.avi	0	880	547	72	111	827	-81	633	0	Content		827	-85	8562785	1232159641
8579	08:56:33.853	00:00:08.579	515	933,0701	16,65899	0,6609997	0,4412454	522,564	3,077802	0	863,837	36,471	0,499075	0,4772966	526,5868	3,12188	0	14	898	27						Untertest3.avi	0	880	547	72	111	827	-81	633	0	Content		826	-84	8579408	1232176264
8596	08:56:33.870	00:00:08.596	516	944,3583	2,476336	0,6578612	0,4430819	530,1154	3,155247	0	856,3799	24,52778	0,4969752	0,4790193	526,5194	3,115314	0	14	900	14						Untertest3.avi	0	880	547	72	111	827	-81	633	0	Content		828	-97	8596175	1232193031
8613	08:56:33.887	00:00:08.612	517	927,7544	18,94576	0,6568779	0,4443468	523,0832	3,120313	0	865,6631	33,40152	0,4950211	0,4808088	526,5884	3,113636	0	14	897	26						Untertest3.avi	0	880	547	72	111	827	-81	633	0	Content		825	-85	8612786	1232209642
8629	08:56:33.903	00:00:08.629	518	933,5247	19,65859	0,654966	0,4457714	523,3609	3,137997	0	869,5919	28,79295	0,4931408	0,4824758	526,5759	3,106719	0	14	902	24						Untertest3.avi	0	880	547	72	111	827	-81	633	0	Content		830	-87	8629405	1232226261
8646	08:56:33.920	00:00:08.646	519	932,3284	23,59532	0,6531979	0,4470929	523,244	3,132216	0	875,2025	34,20404	0,4914237	0,4838479	526,5963	3,128413	0	14	904	29						Untertest3.avi	0	880	547	72	111	827	-81	633	0	Content		832	-82	8646028	1232242884
8663	08:56:33.937	00:00:08.662	520	918,6632	20,7554	0,651602	0,4481408	523,6747	3,13781	0	867,0536	38,6796	0,4898132	0,4849951	526,6536	3,091121	0	14	893	30						Untertest3.avi	0	880	547	72	111	827	-81	633	0	Content		821	-81	8662778	1232259634
8679	08:56:33.953	00:00:08.679	521	932,0934	12,88675	0,650199	0,4490661	523,8997	3,184344	0	860,1403	46,55636	0,4884129	0,4859087	526,686	3,163918	0	14	896	30						Untertest3.avi	0	880	547	72	111	827	-81	633	0	Content		824	-81	8679400	1232276256
8696	08:56:33.970	00:00:08.696	522	926,001	26,48842	0,6489718	0,4499684	523,982	3,185214	0	869,4412	34,73104	0,4871783	0,4868435	526,7274	3,140184	0	14	898	31						Untertest3.avi	0	880	547	72	111	827	-81	633	0	Content		826	-80	8696024	1232292880
8713	08:56:33.987	00:00:08.712	523	932,5264	23,55123	0,6479416	0,4505571	524,1152	3,129079	0	868,2808	32,55434	0,4861861	0,4876701	526,7697	3,159842	0	14	900	28						Untertest3.avi	0	880	547	72	111	827	-81	633	0	Content		828	-83	8712648	1232309504
8729	08:56:34.003	00:00:08.729	524	933,1349	20,37164	0,6470482	0,4511144	524,0886	3,157439	0	862,1818	39,05405	0,485288	0,4882421	526,7036	3,136056	0	14	898	30						Untertest3.avi	0	880	547	72	111	827	-81	633	0	Content		826	-81	8729397	1232326253
8746	08:56:34.020	00:00:08.746	525	929,7798	18,3896	0,646329	0,4515577	524,2196	3,164399	0	874,0265	40,28434	0,4845477	0,4887632	526,6629	3,150886	0	14	902	29						Untertest3.avi	0	880	547	72	111	827	-81	633	0	Content		830	-82	8746024	1232342880
8763	08:56:34.037	00:00:08.762	526	848,1078	14,9037	0,6466646	0,4515126	524,2071	3,197821	0	737,6802	39,75509	0,4852522	0,4888331	526,3876	3,19892	0	14	793	27						Untertest3.avi	0	880	547	72	111	827	-81	633	0	Content		721	-84	8762655	1232359511
8779	08:56:34.053	00:00:08.779	527	683,3264	-20,91238	0,648079	0,4508479	524,1069	3,168558	0	562,0566	28,54438	0,4872012	0,4882061	526,1735	3,205074	0	15	623	4						Untertest3.avi	0	880	547	72	111	364	-135	366	0	Content		551	-107	8779271	1232376127
8796	08:56:34.070	00:00:08.796	528	551,1762	-29,36648	0,6494095	0,4498554	524,3294	3,197244	0	442,5221	-8,99231	0,4884807	0,4875268	526,2164	3,224719	0	15	497	-19						Untertest3.avi	0	880	547	72	111	364	-135	366	0	Content		425	-130	8796021	1232392877
8813	08:56:34.087	00:00:08.812	529	466,3148	-42,53399	0,6502226	0,4489741	524,3904	3,217571	0	372,1665	-10,52503	0,488985	0,4869136	526,0464	3,20328	0	15	419	-27						Untertest3.avi	0	880	547	72	111	364	-135	366	0	Content		347	-138	8812646	1232409502
8829	08:56:34.103	00:00:08.829	530	458,3896	-42,8646	0,6504225	0,4479313	524,2327	3,199978	0	397,6064	-13,84064	0,4887352	0,4861569	525,8164	3,215824	0	15	428	-28						Untertest3.avi	0	880	547	72	111	364	-135	366	0	Content		356	-139	8829271	1232426127
8846	08:56:34.120	00:00:08.845	531	461,5766	-35,89919	0,6504741	0,4473466	523,9698	3,212671	0	395,7586	-14,75166	0,4886833	0,4857201	525,743	3,196838	0	15	429	-25						Untertest3.avi	0	880	547	72	111	364	-135	366	0	Content		357	-136	8845893	1232442749
8863	08:56:34.137	00:00:08.862	532	471,0868	-36,78795	0,6506518	0,4470333	523,9791	3,220016	0	396,3556	-16,37747	0,488748	0,4854184	525,5726	3,190145	0	15	434	-27						Untertest3.avi	0	880	547	72	111	364	-135	366	0	Content		362	-138	8862641	1232459497
8879	08:56:34.153	00:00:08.879	533	471,4091	-40,6603	0,6508847	0,4469026	523,7775	3,225025	0	403,2743	-10,43321	0,4888922	0,4851114	525,3708	3,173664	0	15	437	-26						Untertest3.avi	0	880	547	72	111	364	-135	366	0	Content		365	-137	8879265	1232476121
8896	08:56:34.170	00:00:08.895	534	476,3774	-32,51248	0,6511832	0,4466794	523,4971	3,215887	0	392,7837	-16,70855	0,4890788	0,4847262	525,2867	3,236423	0	15	435	-25						Untertest3.avi	0	880	547	72	111	364	-135	366	0	Content		363	-136	8895889	1232492745
8913	08:56:34.187	00:00:08.912	535	471,5847	-28,54197	0,6514511	0,4461242	523,4977	3,219114	0	393,9703	-10,00709	0,4893422	0,4840264	525,0653	3,228943	0	15	433	-19						Untertest3.avi	0	880	547	72	111	364	-135	366	0	Content		361	-130	8912511	1232509367
8929	08:56:34.203	00:00:08.929	536	473,8092	-25,92162	0,6518611	0,4452514	523,3458	3,235097	0	397,2454	-7,119275	0,4896645	0,4831133	525,0431	3,24298	0	15	436	-17						Untertest3.avi	0	880	547	72	111	364	-135	366	0	Content		364	-128	8929262	1232526118
8946	08:56:34.220	00:00:08.945	537	478,9238	-39,26061	0,6523646	0,4444032	523,3013	3,245032	0	404,7973	-14,44472	0,4901206	0,4822283	524,9883	3,243352	0	15	442	-27						Untertest3.avi	0	880	547	72	111	364	-135	366	0	Content		370	-138	8945884	1232542740
8963	08:56:34.237	00:00:08.962	538	475,2083	-29,39493	0,6529274	0,4437148	523,0427	3,270479	0	397,9555	-17,75876	0,490628	0,4815357	524,6489	3,239091	0	15	437	-24						Untertest3.avi	0	880	547	72	111	364	-135	366	0	Content		365	-135	8962510	1232559366
8979	08:56:34.253	00:00:08.979	539	477,9212	-30,42521	0,653486	0,4432048	522,618	3,267919	0	399,5	-17,0993	0,491161	0,4809181	524,4698	3,236194	0	15	439	-24						Untertest3.avi	0	880	547	72	111	364	-135	366	0	Content		367	-135	8979131	1232575987
8996	08:56:34.270	00:00:08.995	540	475,2184	-30,84998	0,6539648	0,4428229	522,7083	3,285435	0	396,6838	-10,63265	0,4915772	0,4804361	524,4017	3,294544	0	15	436	-21						Untertest3.avi	0	880	547	72	111	364	-135	366	0	Content		364	-132	8995882	1232592738
9013	08:56:34.287	00:00:09.012	541	478,4639	-34,81475	0,6543539	0,4425369	522,3734	3,295177	0	384,3031	-19,64425	0,4918764	0,4799505	524,2774	3,300192	0	15	431	-27						Untertest3.avi	0	880	547	72	111	364	-135	366	0	Content		359	-138	9012506	1232609362
9029	08:56:34.303	00:00:09.029	542	478,4253	-34,78434	0,6545829	0,442202	522,2209	3,288657	0	388,0377	-15,02412	0,492092	0,4793299	524,1064	3,268204	0	15	433	-25						Untertest3.avi	0	880	547	72	111	364	-135	366	0	Content		361	-136	9029130	1232625986
9046	08:56:34.320	00:00:09.045	543	479,5401	-39,10552	0,6547396	0,4418282	522,1802	3,294042	0	396,6831	-8,060421	0,4922006	0,4786767	524,1554	3,273902	0	15	438	-24						Untertest3.avi	0	880	547	72	111	364	-135	366	0	Content		366	-135	9045877	1232642733
9063	08:56:34.337	00:00:09.062	544	477,1638	-31,25132	0,6548269	0,4414429	522,152	3,295047	0	394,745	-14,35346	0,4922645	0,4780881	524,184	3,270036	0	15	436	-23						Untertest3.avi	0	880	547	72	111	364	-135	366	0	Content		364	-134	9062502	1232659358
9079	08:56:34.353	00:00:09.079	545	476,0157	-27,43636	0,6548715	0,4411843	522,2208	3,252836	0	397,5383	-15,33702	0,4923167	0,4776427	524,1626	3,279058	0	15	437	-21						Untertest3.avi	0	880	547	72	111	364	-135	366	0	Content		365	-132	9079125	1232675981
9096	08:56:34.370	00:00:09.095	546	477,6298	-30,12519	0,6549547	0,4410819	522,1074	3,26878	0	397,7205	-16,238	0,492356	0,4774549	524,1312	3,25821	0	15	438	-23						Untertest3.avi	0	880	547	72	111	364	-135	366	0	Content		366	-134	9095750	1232692606
9112	08:56:34.386	00:00:09.112	547	471,7502	-29,4164	0,6550097	0,4410956	522,1287	3,249177	0	399,6445	-5,181811	0,4924243	0,4774315	524,1245	3,264427	0	15	436	-17						Untertest3.avi	0	880	547	72	111	364	-135	366	0	Content		364	-128	9112498	1232709354
9129	08:56:34.403	00:00:09.129	548	417,9619	-19,78029	0,6557741	0,4414577	522,3464	3,233253	0	311,0689	-12,72435	0,4936243	0,477794	524,2547	3,249783	0	15	365	-16						Untertest3.avi	0	880	547	72	111	364	-135	366	0	Content		293	-127	9129123	1232725979
9146	08:56:34.420	00:00:09.145	549	266,1569	-36,55438	0,6571885	0,4421497	522,822	3,195996	0	158,7911	-23,53365	0,4959824	0,4785429	524,4839	3,21674	0	16	212	-30						Untertest3.avi	0	880	547	72	111	-61	-152	167	0	Content		140	-141	9145745	1232742601
9162	08:56:34.436	00:00:09.162	550	143,9936	-22,93251	0,6587533	0,4423521	523,4898	3,214902	0	16,81826	-56,5657	0,4975041	0,4793128	524,7587	3,237108	0	16	80	-40						Untertest3.avi	0	880	547	72	111	-61	-152	167	0	Content		8	-151	9162371	1232759227
9179	08:56:34.453	00:00:09.179	551	56,87589	-25,21013	0,6596534	0,4430089	523,715	3,220611	0	-42,90035	-57,36502	0,49819	0,4798621	525,1077	3,201947	0	16	7	-41						Untertest3.avi	0	880	547	72	111	-61	-152	167	0	Content		-65	-152	9179119	1232775975
9196	08:56:34.470	00:00:09.195	552	38,69367	-32,20436	0,6600696	0,4435712	523,7929	3,230623	0	-51,55499	-54,01487	0,4982702	0,480145	525,1843	3,220864	0	16	-6	-43						Untertest3.avi	0	880	547	72	111	-61	-152	167	0	Content		-78	-154	9195745	1232792601
9212	08:56:34.486	00:00:09.212	553	53,62503	-31,21179	0,6603513	0,4441605	524,0924	3,192501	0	-36,38202	-50,57552	0,4984348	0,4805356	525,1902	3,219678	0	16	9	-41						Untertest3.avi	0	880	547	72	111	-61	-152	167	0	Content		-63	-152	9212366	1232809222
9229	08:56:34.503	00:00:09.228	554	82,99786	123,8214	0,6671969	0,4450361	477,4601	2,907041	0	-40,02723	-56,98109	0,4987521	0,4809836	525,1661	3,199775	0	16	21	33						Untertest3.avi	0	880	547	72	111	-61	-152	167	0	Content		-51	-78	9228989	1232825845
9246	08:56:34.520	00:00:09.245	555	55,19224	-29,43626	0,6612901	0,4452958	524,175	3,175535	0	-25,76417	-50,35402	0,4991994	0,4813551	525,05	3,197515	0	16	15	-40						Untertest3.avi	0	880	547	72	111	-61	-152	167	0	Content		-57	-151	9245738	1232842594
9262	08:56:34.536	00:00:09.262	556	48,23867	-26,75206	0,661812	0,4457828	524,4465	3,206639	0	-32,65032	-55,82786	0,4996682	0,4816045	525,2504	3,19326	0	16	8	-41						Untertest3.avi	0	880	547	72	111	-61	-152	167	0	Content		-64	-152	9262363	1232859219
9279	08:56:34.553	00:00:09.278	557	-1024	-768	-1	-1	-1	-1	4	-32,96555	-61,22716	0,5002201	0,4817167	525,4457	3,213765	0	16	-33	-61						Untertest3.avi	0	880	547	72	111	-61	-152	167	0	Content		-105	-172	9278988	1232875844
9296	08:56:34.570	00:00:09.295	558	52,59933	-25,70212	0,6630352	0,4464214	524,4833	3,224551	0	-31,38	-44,02845	0,5007998	0,4816335	525,4546	3,172388	0	16	11	-35						Untertest3.avi	0	880	547	72	111	-61	-152	167	0	Content		-61	-146	9295612	1232892468
9312	08:56:34.586	00:00:09.312	559	60,48232	-24,13962	0,663523	0,4466321	523,5394	3,194395	0	-24,18062	-58,737	0,5013349	0,4815144	525,5662	3,172801	0	17	18	-41						Untertest3.avi	0	880	547	72	111	-44	-86	333	0	Content		-54	-152	9312361	1232909217
9329	08:56:34.603	00:00:09.328	560	98,2308	137,4967	0,670558	0,4472524	477,4775	2,911311	0	-28,00348	-48,57105	0,5018662	0,4814571	525,7206	3,208968	0	17	35	44						Untertest3.avi	0	880	547	72	111	-44	-86	333	0	Content		-37	-67	9328986	1232925842
9346	08:56:34.620	00:00:09.345	561	100,0012	141,2282	0,6714419	0,4475664	475,5164	2,908883	0	-23,58575	-51,5328	0,5023876	0,4814972	525,7292	3,209923	0	17	38	45						Untertest3.avi	0	880	547	72	111	-44	-86	333	0	Content		-34	-66	9345607	1232942463
9362	08:56:34.636	00:00:09.362	562	57,47605	-31,2943	0,6652575	0,4476676	524,7533	3,202504	0	-26,57599	-52,87131	0,5029104	0,4816075	525,8264	3,193544	0	17	15	-42						Untertest3.avi	0	880	547	72	111	-44	-86	333	0	Content		-57	-153	9362232	1232959088
9379	08:56:34.653	00:00:09.378	563	96,85246	141,0221	0,6724456	0,4484823	475,7073	2,914194	0	-23,79569	-54,11038	0,5034235	0,4817557	525,9495	3,213656	0	17	37	43						Untertest3.avi	0	880	547	72	111	-44	-86	333	0	Content		-35	-68	9378981	1232975837
9396	08:56:34.670	00:00:09.395	564	95,41228	125,8691	0,6723885	0,4489074	479,2345	2,915549	0	-34,56276	-48,33938	0,5039385	0,4819111	526,008	3,226863	0	17	30	39						Untertest3.avi	0	880	547	72	111	-44	-86	333	0	Content		-42	-72	9395606	1232992462
9412	08:56:34.686	00:00:09.412	565	70,55853	-34,2909	0,6669819	0,4488802	524,6989	3,230606	0	-21,38586	-56,69006	0,5044762	0,4819754	525,9469	3,248176	0	17	25	-45						Untertest3.avi	0	880	547	72	111	-44	-86	333	0	Content		-47	-156	9412228	1233009084
9429	08:56:34.703	00:00:09.428	566	55,83782	-21,80143	0,6674582	0,4490716	524,7634	3,211564	0	-27,73811	-51,97757	0,505067	0,4819525	526,1014	3,224368	0	17	14	-37						Untertest3.avi	0	880	547	72	111	-44	-86	333	0	Content		-58	-148	9428852	1233025708
9446	08:56:34.720	00:00:09.445	567	66,8698	-25,57567	0,6680561	0,4491118	523,6527	3,200155	0	-29,69186	-56,61453	0,5056757	0,481769	526,2037	3,22615	0	17	19	-41						Untertest3.avi	0	880	547	72	111	-44	-86	333	0	Content		-53	-152	9445602	1233042458
9462	08:56:34.736	00:00:09.462	568	58,73023	-27,48895	0,668811	0,4491345	524,8978	3,207952	0	-34,90967	-56,0955	0,5063364	0,4815981	526,1149	3,231741	0	17	12	-42						Untertest3.avi	0	880	547	72	111	-44	-86	333	0	Content		-60	-153	9462226	1233059082
9479	08:56:34.753	00:00:09.478	569	99,24033	117,9734	0,6751917	0,4495762	480,5802	2,960535	0	-24,57022	-45,11185	0,5069716	0,4814731	526,3252	3,195933	0	17	37	36						Untertest3.avi	0	880	547	72	111	-44	-86	333	0	Content		-35	-75	9478849	1233075705
9495	08:56:34.769	00:00:09.495	570	86,21203	129,2367	0,6758857	0,4496918	480,3297	2,903093	0	-29,7699	-49,78378	0,5076099	0,4814528	526,2111	3,200485	0	17	28	40						Untertest3.avi	0	880	547	72	111	-44	-86	333	0	Content		-44	-71	9495473	1233092329
9512	08:56:34.786	00:00:09.512	571	100,6031	123,4751	0,6766478	0,4497606	479,6584	2,955235	0	-30,33283	-56,74802	0,5082156	0,4814617	526,3741	3,231294	0	17	35	33						Untertest3.avi	0	880	547	72	111	-44	-86	333	0	Content		-37	-78	9512222	1233109078
9529	08:56:34.803	00:00:09.528	572	98,68419	118,8394	0,6772453	0,4498771	479,2651	2,997357	0	-29,56633	-61,77187	0,5088356	0,4814945	526,4676	3,192146	0	17	35	29						Untertest3.avi	0	880	547	72	111	-44	-86	333	0	Content		-37	-82	9528847	1233125703
9545	08:56:34.819	00:00:09.545	573	61,42435	-30,66166	0,6719017	0,4498649	525,0353	3,225246	0	-25,62787	-52,60724	0,509421	0,4816252	526,4132	3,221915	0	17	18	-42						Untertest3.avi	0	880	547	72	111	-44	-86	333	0	Content		-54	-153	9545469	1233142325
9562	08:56:34.836	00:00:09.562	574	62,19217	-20,21973	0,6724049	0,4503566	523,8297	3,221145	0	-29,28755	-55,55963	0,5100243	0,481976	526,5828	3,208198	0	17	16	-38						Untertest3.avi	0	880	547	72	111	-44	-86	333	0	Content		-56	-149	9562095	1233158951
9579	08:56:34.853	00:00:09.578	575	62,86477	-23,22591	0,6730503	0,4510501	525,0814	3,205242	0	-33,02451	-54,52122	0,5105984	0,482267	526,6329	3,210397	0	17	15	-39						Untertest3.avi	0	880	547	72	111	-44	-86	333	0	Content		-57	-150	9578843	1233175699
9595	08:56:34.869	00:00:09.595	576	97,32861	120,9322	0,6793643	0,4520223	480,4287	2,902179	0	-21,6405	-50,82204	0,5111424	0,4824439	526,7458	3,199117	0	17	38	35						Untertest3.avi	0	880	547	72	111	-44	-86	333	0	Content		-34	-76	9595466	1233192322
9612	08:56:34.886	00:00:09.612	577	91,81756	139,1734	0,6802552	0,4522655	478,0638	2,902922	0	-22,68684	-51,56216	0,5117195	0,4824026	526,7609	3,227616	0	17	35	44						Untertest3.avi	0	880	547	72	111	-44	-86	333	0	Content		-37	-67	9612089	1233208945
9629	08:56:34.903	00:00:09.628	578	93,61429	120,2791	0,680662	0,4522239	479,2607	2,921288	0	-37,072	-70,40398	0,5122595	0,4820938	526,7956	3,184279	0	17	28	25						Untertest3.avi	0	880	547	72	111	-44	-86	333	0	Content		-44	-86	9628714	1233225570
9645	08:56:34.919	00:00:09.645	579	74,79205	-24,72201	0,6752218	0,4515492	524,0165	3,230483	0	-23,31071	-60,50005	0,5128213	0,4816263	526,7708	3,196604	0	18	26	-43						Untertest3.avi	0	880	547	72	111	-52	-150	233	0	Content		-46	-154	9645469	1233242325
9662	08:56:34.936	00:00:09.662	580	66,7719	-31,509	0,6759233	0,4510896	525,2858	3,243734	0	-19,23386	-47,6032	0,5134006	0,4810787	526,8594	3,190695	0	18	24	-40						Untertest3.avi	0	880	547	72	111	-52	-150	233	0	Content		-48	-151	9662089	1233258945
9679	08:56:34.953	00:00:09.678	581	58,49214	-28,70278	0,6764515	0,4505942	525,29	3,221126	0	-28,41799	-59,38176	0,5139505	0,4804315	526,9353	3,238764	0	18	15	-44						Untertest3.avi	0	880	547	72	111	-52	-150	233	0	Content		-57	-155	9678713	1233275569
9695	08:56:34.969	00:00:09.695	582	94,06036	113,2811	0,6825581	0,4505409	481,2682	2,964092	0	-39,04112	-70,30533	0,514488	0,4797656	527,2324	3,217371	0	18	28	21						Untertest3.avi	0	880	547	72	111	-52	-150	233	0	Content		-44	-90	9695336	1233292192
9712	08:56:34.986	00:00:09.712	583	66,26205	-27,71487	0,6776653	0,4498094	525,4043	3,234438	0	-25,56494	-68,13478	0,5151221	0,4791749	527,1701	3,186882	0	18	20	-48						Untertest3.avi	0	880	547	72	111	-52	-150	233	0	Content		-52	-159	9712084	1233308940
9729	08:56:35.003	00:00:09.728	584	58,61656	-19,6062	0,6781252	0,4496853	524,1909	3,197748	0	-27,13198	-57,8853	0,5157011	0,478721	527,1776	3,216839	0	18	16	-39						Untertest3.avi	0	880	547	72	111	-52	-150	233	0	Content		-56	-150	9728708	1233325564
9745	08:56:35.019	00:00:09.745	585	55,01099	-18,48605	0,6786475	0,4496886	524,2828	3,214654	0	-34,15901	-59,42488	0,5162159	0,4784195	527,1503	3,202166	0	18	10	-39						Untertest3.avi	0	880	547	72	111	-52	-150	233	0	Content		-62	-150	9745332	1233342188
9762	08:56:35.036	00:00:09.761	586	60,9272	-20,08534	0,6791282	0,4495692	524,2584	3,205493	0	-29,14828	-57,08012	0,5166832	0,4781207	527,3488	3,219788	0	18	16	-39						Untertest3.avi	0	880	547	72	111	-52	-150	233	0	Content		-56	-150	9761956	1233358812
9779	08:56:35.053	00:00:09.778	587	57,97578	-34,08793	0,6795237	0,4491785	524,2827	3,206557	0	-31,91312	-58,31092	0,5171594	0,4775715	527,4921	3,235641	0	18	13	-46						Untertest3.avi	0	880	547	72	111	-52	-150	233	0	Content		-59	-157	9778706	1233375562
9795	08:56:35.069	00:00:09.795	588	66,82227	-35,11286	0,6801171	0,4481433	525,7986	3,195728	0	-26,77463	-66,05804	0,5175875	0,4765503	527,7333	3,195472	0	18	20	-51						Untertest3.avi	0	880	547	72	111	-52	-150	233	0	Content		-52	-162	9795337	1233392193
9812	08:56:35.086	00:00:09.811	589	50,63369	-33,28934	0,6802309	0,4465643	525,3039	3,228228	0	-25,70545	-53,45526	0,5178953	0,475014	527,8727	3,214639	0	18	12	-43						Untertest3.avi	0	880	547	72	111	-52	-150	233	0	Content		-60	-154	9811956	1233408812
9829	08:56:35.103	00:00:09.828	590	65,98259	-22,25161	0,6803455	0,444714	524,7798	3,200313	0	-21,62426	-46,39205	0,5180463	0,4732672	528,1276	3,222726	0	18	22	-34						Untertest3.avi	0	880	547	72	111	-52	-150	233	0	Content		-50	-145	9828704	1233425560
9845	08:56:35.119	00:00:09.845	591	54,60177	-24,28251	0,6802154	0,4433135	524,9564	3,193281	0	-28,96528	-54,48876	0,5180616	0,4718001	528,24	3,225389	0	18	13	-39						Untertest3.avi	0	880	547	72	111	-52	-150	233	0	Content		-59	-150	9845326	1233442182
9862	08:56:35.136	00:00:09.861	592	68,71025	-19,02845	0,680136	0,4422036	525,0179	3,205427	0	-17,41031	-54,02051	0,5180179	0,4708022	528,384	3,205275	0	18	26	-37						Untertest3.avi	0	880	547	72	111	-52	-150	233	0	Content		-46	-148	9861950	1233458806
9879	08:56:35.153	00:00:09.878	593	86,15533	11,58414	0,6798884	0,4417957	525,5229	3,218621	0	7,795041	4,066594	0,5177972	0,4703248	528,5278	3,212065	0	19	47	8						Untertest3.avi	0	880	547	72	111	-22	-103	366	0	Content		-25	-103	9878576	1233475432
9895	08:56:35.169	00:00:09.895	594	96,42674	23,78969	0,6797215	0,441573	525,5781	3,170168	0	3,059455	4,976319	0,5177084	0,4701459	528,8585	3,153434	0	19	50	14						Untertest3.avi	0	880	547	72	111	-22	-103	366	0	Content		-22	-97	9895323	1233492179
9912	08:56:35.186	00:00:09.911	595	86,12069	75,52899	0,6815144	0,4419704	509,2445	3,061627	0	5,276468	4,580743	0,5176054	0,470069	529,0718	3,159029	0	19	46	40						Untertest3.avi	0	880	547	72	111	-22	-103	366	0	Content		-26	-71	9911947	1233508803
9929	08:56:35.203	00:00:09.928	596	77,26972	13,64429	0,6794155	0,4416812	526,0745	3,184238	0	11,10455	-4,134258	0,517518	0,4701575	529,3274	3,177086	0	19	44	5						Untertest3.avi	0	880	547	72	111	-22	-103	366	0	Content		-28	-106	9928570	1233525426
9945	08:56:35.219	00:00:09.945	597	78,99046	16,63331	0,6793213	0,4417409	526,2221	3,16273	0	4,823678	-3,215436	0,5174785	0,4700666	529,6351	3,157865	0	19	42	7						Untertest3.avi	0	880	547	72	111	-22	-103	366	0	Content		-30	-104	9945195	1233542051
9962	08:56:35.236	00:00:09.961	598	96,14024	65,41614	0,6812583	0,4422003	510,0314	3,068671	0	8,824449	1,779374	0,5175037	0,4700011	529,9861	3,137599	0	19	52	34						Untertest3.avi	0	880	547	72	111	-22	-103	366	0	Content		-20	-77	9961941	1233558797
9979	08:56:35.253	00:00:09.978	599	88,88936	29,6637	0,6793104	0,4425071	526,9104	3,14328	0	3,28776	-4,182084	0,5175703	0,4706927	530,329	3,139129	0	19	46	13						Untertest3.avi	0	880	547	72	111	-22	-103	366	0	Content		-26	-98	9978568	1233575424
9995	08:56:35.269	00:00:09.995	600	88,15318	11,91276	0,6793213	0,4436841	527,1286	3,129856	0	2,275466	-9,150978	0,5176535	0,4718347	530,601	3,133187	0	19	45	1						Untertest3.avi	0	880	547	72	111	-22	-103	366	0	Content		-27	-110	9995191	1233592047
10012	08:56:35.286	00:00:10.011	601	86,51865	13,44531	0,6793134	0,4449669	527,413	3,136179	0	6,56959	-5,615771	0,517739	0,4731133	530,976	3,098815	0	19	47	4						Untertest3.avi	0	880	547	72	111	-22	-103	366	0	Content		-25	-107	10011816	1233608672
10029	08:56:35.303	00:00:10.028	602	100,6168	14,48806	0,679388	0,4464033	527,5334	3,125467	0	1,431389	-1,483543	0,517844	0,4746029	531,3284	3,080288	0	19	51	7						Untertest3.avi	0	880	547	72	111	-22	-103	366	0	Content		-21	-104	10028564	1233625420
10045	08:56:35.319	00:00:10.045	603	87,93642	5,137595	0,6794429	0,4479049	527,726	3,086112	0	7,127757	3,689888	0,5179815	0,4761498	531,4874	3,097188	0	19	48	4						Untertest3.avi	0	880	547	72	111	-22	-103	366	0	Content		-24	-107	10045187	1233642043
10062	08:56:35.336	00:00:10.061	604	100,7042	19,00437	0,6793948	0,4493367	528,1005	3,095292	0	3,713561	1,065186	0,5180601	0,4777507	531,7457	3,082959	0	19	52	10						Untertest3.avi	0	880	547	72	111	-22	-103	366	0	Content		-20	-101	10061811	1233658667
10078	08:56:35.352	00:00:10.078	605	90,23293	18,44102	0,6793587	0,4509904	528,2546	3,112349	0	9,737085	-2,602292	0,5180995	0,4795592	532,0789	3,070824	0	19	50	8						Untertest3.avi	0	880	547	72	111	-22	-103	366	0	Content		-22	-103	10078435	1233675291
10095	08:56:35.369	00:00:10.095	606	83,48201	17,10822	0,6792628	0,4532084	528,8013	3,092222	0	8,500249	-2,435217	0,5180733	0,4817545	532,5125	3,086681	0	19	46	7						Untertest3.avi	0	880	547	72	111	-22	-103	366	0	Content		-26	-104	10095183	1233692039
10112	08:56:35.386	00:00:10.111	607	85,43354	26,15615	0,679158	0,4557567	528,9753	3,076584	0	4,460398	7,896266	0,5180216	0,4843599	532,8151	3,051519	0	19	45	17						Untertest3.avi	0	880	547	72	111	-22	-103	366	0	Content		-27	-94	10111809	1233708665
10128	08:56:35.402	00:00:10.128	608	89,13686	17,43128	0,6790345	0,4585729	529,2974	3,106599	0	3,525057	3,100777	0,5179999	0,4872566	533,2407	3,051481	0	19	46	10						Untertest3.avi	0	880	547	72	111	-22	-103	366	0	Content		-26	-101	10128432	1233725288
10145	08:56:35.419	00:00:10.145	609	89,11546	13,84064	0,678898	0,4615263	529,7374	3,078748	0	12,01556	8,641719	0,5179452	0,4902901	533,5831	3,067661	0	19	51	11						Untertest3.avi	0	880	547	72	111	-22	-103	366	0	Content		-21	-100	10145054	1233741910
10162	08:56:35.436	00:00:10.161	610	100,2732	15,69729	0,6787353	0,4646221	529,9762	3,050897	0	3,815722	-0,9865889	0,5178642	0,4934421	533,9055	3,076585	0	19	52	7						Untertest3.avi	0	880	547	72	111	-22	-103	366	0	Content		-20	-104	10161802	1233758658
10178	08:56:35.452	00:00:10.178	611	91,49673	13,01186	0,678498	0,4677061	530,314	3,076782	0	13,80891	-1,682023	0,5177534	0,496668	534,2877	3,081222	0	19	53	6						Untertest3.avi	0	880	547	72	111	-22	-103	366	0	Content		-19	-105	10178429	1233775285
10195	08:56:35.469	00:00:10.195	612	89,2467	15,85796	0,6782839	0,4708924	530,6594	3,073169	0	12,99525	0,03427323	0,5176219	0,499896	534,55	3,055545	0	19	51	8						Untertest3.avi	0	880	547	72	111	-22	-103	366	0	Content		-21	-103	10195052	1233791908
10212	08:56:35.486	00:00:10.211	613	96,67302	9,658066	0,6775699	0,4745398	530,4097	3,072129	0	26,79438	32,24905	0,5171693	0,5032757	534,9533	3,07938	0	19	62	21						Untertest3.avi	0	880	547	72	111	-22	-103	366	0	Content		-10	-90	10211688	1233808544
10228	08:56:35.502	00:00:10.228	614	250,8021	107,7659	0,6758252	0,4779123	530,3379	3,062971	0	175,8197	115,387	0,5157077	0,5067949	535,2448	3,159403	0	19	213	112						Untertest3.avi	0	880	547	72	111	-22	-103	366	0	Content		141	1	10228424	1233825280
10245	08:56:35.519	00:00:10.245	615	357,3822	187,3258	0,6741468	0,4815089	530,4321	3,083236	0	278,8466	172,8734	0,5143534	0,5105894	535,5189	3,062943	0	20	318	180						Untertest3.avi	0	880	547	72	111	413	301	1782	0	Content		246	69	10245048	1233841904
10262	08:56:35.536	00:00:10.261	616	419,431	262,6919	0,6726734	0,4849554	530,7099	3,025522	0	330,0962	194,8946	0,5133071	0,5140612	535,8842	3,035697	0	20	375	229						Untertest3.avi	0	880	547	72	111	413	301	1782	0	Content		303	118	10261683	1233858539
10278	08:56:35.552	00:00:10.278	617	-1024	-768	-1	-1	-1	-1	4	-1024	-768	-1	-1	-1	-1	4	20	0	0						Untertest3.avi	0	880	547	72	111	413	301	1782	0	Content		-72	-111	10278296	1233875152
10295	08:56:35.569	00:00:10.295	618	524,2474	386,5804	0,6701432	0,4902335	531,2134	3,178918	0	455,5764	394,8353	0,5113773	0,5198409	536,426	3,168683	0	20	490	391						Untertest3.avi	0	880	547	72	111	413	301	1782	0	Content		418	280	10295044	1233891900
10312	08:56:35.586	00:00:10.311	619	528,3827	388,0317	0,6699459	0,4923487	531,4999	3,151459	0	456,5107	386,896	0,5110857	0,5224469	536,9321	3,125168	0	20	492	387						Untertest3.avi	0	880	547	72	111	413	301	1782	0	Content		420	276	10311683	1233908539
10328	08:56:35.602	00:00:10.328	620	527,3642	391,8458	0,6697171	0,4947582	531,717	3,164496	0	447,4543	385,5786	0,5107535	0,5250428	537,2582	3,117195	0	20	487	389						Untertest3.avi	0	880	547	72	111	413	301	1782	0	Content		415	278	10328290	1233925146
10345	08:56:35.619	00:00:10.344	621	531,937	382,1497	0,6694781	0,4972188	531,7494	3,155774	0	459,9713	382,1011	0,510482	0,5277157	537,6302	3,100782	0	20	496	382						Untertest3.avi	0	880	547	72	111	413	301	1782	0	Content		424	271	10344914	1233941770
10362	08:56:35.636	00:00:10.361	622	534,7242	385,6632	0,6693007	0,4994688	532,1221	3,165072	0	440,0134	393,4628	0,5102476	0,5300744	537,7656	3,159127	0	20	487	390						Untertest3.avi	0	880	547	72	111	413	301	1782	0	Content		415	279	10361675	1233958531
10378	08:56:35.652	00:00:10.378	623	536,5134	378,4335	0,6691428	0,5010764	532,1804	3,131553	0	452,9416	387,8832	0,5100986	0,5318069	538,0383	3,124009	0	20	495	383						Untertest3.avi	0	880	547	72	111	413	301	1782	0	Content		423	272	10378287	1233975143
10395	08:56:35.669	00:00:10.394	624	531,0159	379,1544	0,6691029	0,502767	532,2802	3,144813	0	445,9658	390,8806	0,5100278	0,5336184	538,186	3,160792	0	20	488	385						Untertest3.avi	0	880	547	72	111	413	301	1782	0	Content		416	274	10394910	1233991766
10412	08:56:35.686	00:00:10.411	625	522,7352	388,0143	0,6691486	0,5045716	532,5261	3,220935	0	448,9925	381,3048	0,5100219	0,5354931	538,3685	3,140932	0	20	486	385						Untertest3.avi	0	880	547	72	111	413	301	1782	0	Content		414	274	10411533	1234008389
10428	08:56:35.702	00:00:10.428	626	528,2518	390,4915	0,6691287	0,506163	532,9063	3,188644	0	451,6465	391,154	0,5100394	0,5372202	538,5228	3,169524	0	20	490	391						Untertest3.avi	0	880	547	72	111	413	301	1782	0	Content		418	280	10428281	1234025137
10445	08:56:35.719	00:00:10.444	627	517,352	393,7206	0,6690987	0,5075642	532,8761	3,227911	0	448,3531	395,2227	0,5100152	0,5387923	538,5435	3,152305	0	20	483	394						Untertest3.avi	0	880	547	72	111	413	301	1782	0	Content		411	283	10444905	1234041761
10462	08:56:35.736	00:00:10.461	628	530,7496	394,6671	0,6690966	0,5086945	532,842	3,182881	0	451,23	381,8286	0,510025	0,5402094	538,6163	3,121122	0	20	491	388						Untertest3.avi	0	880	547	72	111	413	301	1782	0	Content		419	277	10461528	1234058384
10478	08:56:35.752	00:00:10.478	629	519,7881	389,4391	0,6691409	0,5096996	532,9603	3,180544	0	445,3994	392,1981	0,5100541	0,5412484	538,6252	3,138164	0	20	483	391						Untertest3.avi	0	880	547	72	111	413	301	1782	0	Content		411	280	10478278	1234075134
10495	08:56:35.769	00:00:10.494	630	540,5724	332,2604	0,6694004	0,5105799	532,9922	2,976798	0	470,3903	357,9668	0,5102102	0,5422598	538,6342	2,974947	0	20	505	345						Untertest3.avi	0	880	547	72	111	413	301	1782	0	Content		433	234	10494901	1234091757
10512	08:56:35.786	00:00:10.511	631	545,9343	405,6293	0,669411	0,5112265	532,9863	3,117128	0	457,2296	399,8054	0,5102125	0,5430206	538,6263	3,034798	0	20	502	403						Untertest3.avi	0	880	547	72	111	413	301	1782	0	Content		430	292	10511522	1234108378
10528	08:56:35.802	00:00:10.528	632	-1024	-768	-1	-1	-1	-1	4	-1024	-768	-1	-1	-1	-1	4	20	0	0						Untertest3.avi	0	880	547	72	111	413	301	1782	0	Content		-72	-111	10528147	1234125003
10545	08:56:35.819	00:00:10.544	633	513,1235	387,1503	0,6691004	0,5116222	532,8243	3,01531	0	458,1645	381,3913	0,5099813	0,5436549	538,5218	2,964957	0	20	486	384						Untertest3.avi	0	880	547	72	111	413	301	1782	0	Content		414	273	10544896	1234141752
10562	08:56:35.836	00:00:10.561	634	522,2789	369,8843	0,6689807	0,5114526	532,698	2,962051	0	459,6432	381,5018	0,5098383	0,5435771	538,5468	2,925147	0	20	491	376						Untertest3.avi	0	880	547	72	111	413	301	1782	0	Content		419	265	10561519	1234158375
10578	08:56:35.852	00:00:10.578	635	520,1196	376,6755	0,6688218	0,5109948	532,5865	2,927135	0	448,0156	378,2795	0,5096049	0,5432259	538,3359	2,911459	0	20	484	377						Untertest3.avi	0	880	547	72	111	413	301	1782	0	Content		412	266	10578140	1234174996
10595	08:56:35.869	00:00:10.594	636	519,9055	388,1946	0,6686378	0,5103256	532,2803	2,922043	0	458,1697	391,1823	0,5094001	0,5427127	538,0771	2,85524	0	20	489	390						Untertest3.avi	0	880	547	72	111	413	301	1782	0	Content		417	279	10594763	1234191619
10612	08:56:35.886	00:00:10.611	637	517,3831	391,7041	0,6684163	0,5095145	532,2138	2,93579	0	448,3157	390,4511	0,5091253	0,5420008	538,0205	2,878146	0	20	483	391						Untertest3.avi	0	880	547	72	111	413	301	1782	0	Content		411	280	10611512	1234208368
10628	08:56:35.902	00:00:10.628	638	520,793	375,728	0,668229	0,5085856	532,0376	2,853872	0	453,5977	391,2622	0,5089263	0,5411918	537,826	2,796903	0	20	487	383						Untertest3.avi	0	880	547	72	111	413	301	1782	0	Content		415	272	10628136	1234224992
10645	08:56:35.919	00:00:10.644	639	516,406	383,6189	0,6680485	0,5074891	531,7172	2,826453	0	448,4984	381,9794	0,5087375	0,5402017	537,5202	2,797005	0	20	482	383						Untertest3.avi	0	880	547	72	111	413	301	1782	0	Content		410	272	10644760	1234241616
10661	08:56:35.935	00:00:10.661	640	510,2198	387,0046	0,6679016	0,5061701	531,3647	2,86442	0	454,4686	381,7614	0,5085201	0,5389452	537,4037	2,76993	0	20	482	384						Untertest3.avi	0	880	547	72	111	413	301	1782	0	Content		410	273	10661384	1234258240
10678	08:56:35.952	00:00:10.678	641	515,1248	380,1823	0,6677745	0,5048671	531,3168	2,796276	0	453,7816	387,7219	0,5083507	0,5377682	537,2002	2,782521	0	20	484	384						Untertest3.avi	0	880	547	72	111	413	301	1782	0	Content		412	273	10678133	1234274989
10695	08:56:35.969	00:00:10.694	642	518,9703	369,0195	0,6677961	0,5035294	531,0245	2,77144	0	449,9574	395,2047	0,5082972	0,5364634	536,9737	2,768997	0	20	484	382						Untertest3.avi	0	880	547	72	111	413	301	1782	0	Content		412	271	10694759	1234291615
10711	08:56:35.985	00:00:10.711	643	521,4667	419,6302	0,6677723	0,502743	530,7731	2,79353	0	458,0008	422,4451	0,5083548	0,5357153	536,5455	2,757479	0	20	490	421						Untertest3.avi	0	880	547	72	111	413	301	1782	0	Content		418	310	10711380	1234308236
10728	08:56:36.002	00:00:10.728	644	511,3476	427,46	0,6678827	0,5013814	530,4561	2,83711	0	452,7422	425,2114	0,508477	0,5345045	536,0804	2,751493	0	20	482	426						Untertest3.avi	0	880	547	72	111	413	301	1782	0	Content		410	315	10728003	1234324859
10745	08:56:36.019	00:00:10.744	645	516,8619	405,5818	0,668139	0,5000456	530,0363	2,746263	0	458,8631	425,1454	0,5085563	0,5331355	535,8057	2,712102	0	20	488	415						Untertest3.avi	0	880	547	72	111	413	301	1782	0	Content		416	304	10744752	1234341608
10761	08:56:36.035	00:00:10.761	646	511,262	420,1792	0,6683747	0,4991194	530,0269	2,741007	0	450,3918	428,5936	0,5087221	0,5320485	535,1582	2,758873	0	20	481	424						Untertest3.avi	0	880	547	72	111	413	301	1782	0	Content		409	313	10761375	1234358231
10778	08:56:36.052	00:00:10.778	647	521,1392	416,8402	0,6687804	0,4973137	529,2219	2,734669	0	444,8919	413,823	0,5088729	0,5306888	534,8469	2,700312	0	20	483	415						Untertest3.avi	0	880	547	72	111	413	301	1782	0	Content		411	304	10778002	1234374858
10795	08:56:36.069	00:00:10.794	648	532,9833	402,7145	0,669124	0,4956356	528,871	2,723333	0	447,5045	416,0238	0,5091469	0,5290376	534,4549	2,717736	0	20	490	409						Untertest3.avi	0	880	547	72	111	413	301	1782	0	Content		418	298	10794628	1234391484
10811	08:56:36.085	00:00:10.811	649	518,7424	411,4518	0,6694571	0,4936606	528,4589	2,757222	0	452,352	422,3744	0,5093973	0,5270322	534,0792	2,707073	0	20	486	417						Untertest3.avi	0	880	547	72	111	413	301	1782	0	Content		414	306	10811374	1234408230
10828	08:56:36.102	00:00:10.827	650	526,8761	410,1168	0,669792	0,4914385	528,0897	2,699896	0	449,257	410,4481	0,5095816	0,5249193	533,6589	2,662329	0	20	488	410						Untertest3.avi	0	880	547	72	111	413	301	1782	0	Content		416	299	10827998	1234424854
10845	08:56:36.119	00:00:10.844	651	517,4293	409,5496	0,670006	0,4893089	527,8632	2,704237	0	450,9815	417,4548	0,5097345	0,5226606	533,1678	2,676144	0	20	484	414						Untertest3.avi	0	880	547	72	111	413	301	1782	0	Content		412	303	10844648	1234441504
10861	08:56:36.135	00:00:10.861	652	519,4147	407,4596	0,6701885	0,4872225	527,4272	2,718685	0	449,674	411,8607	0,5098291	0,520604	532,9755	2,661448	0	20	485	410						Untertest3.avi	0	880	547	72	111	413	301	1782	0	Content		413	299	10861244	1234458100
10878	08:56:36.152	00:00:10.877	653	510,7843	413,3348	0,6703096	0,4852102	527,1548	2,717488	0	448,3175	415,5793	0,5098454	0,5186118	532,4919	2,655035	0	20	480	414						Untertest3.avi	0	880	547	72	111	413	301	1782	0	Content		408	303	10877989	1234474845
10895	08:56:36.169	00:00:10.894	654	521,0033	416,6663	0,6704093	0,4833289	526,622	2,693434	0	451,0316	416,4653	0,5098756	0,5167512	532,137	2,663148	0	20	486	417						Untertest3.avi	0	880	547	72	111	413	301	1782	0	Content		414	306	10894620	1234491476
10911	08:56:36.185	00:00:10.911	655	515,5072	412,6564	0,6705474	0,4815294	526,4429	2,723462	0	452,3773	426,0193	0,5099138	0,5146421	531,6631	2,728634	0	20	484	419						Untertest3.avi	0	880	547	72	111	413	301	1782	0	Content		412	308	10911241	1234508097
10928	08:56:36.202	00:00:10.927	656	509,9936	408,4637	0,6707011	0,4796194	526,2937	2,71165	0	448,493	417,1944	0,5099772	0,5126229	531,4274	2,685823	0	20	479	413						Untertest3.avi	0	880	547	72	111	413	301	1782	0	Content		407	302	10927865	1234524721
10945	08:56:36.219	00:00:10.944	657	522,3782	404,4554	0,6709344	0,4776736	525,511	2,725383	0	438,522	429,5093	0,5100768	0,5104805	530,9946	2,702369	0	20	480	417						Untertest3.avi	0	880	547	72	111	413	301	1782	0	Content		408	306	10944618	1234541474
10961	08:56:36.235	00:00:10.961	658	521,6897	411,5503	0,6710821	0,4758952	525,4039	2,71918	0	450,3448	410,296	0,5101225	0,5082729	530,6426	2,674545	0	20	486	411						Untertest3.avi	0	880	547	72	111	413	301	1782	0	Content		414	300	10961237	1234558093
10978	08:56:36.252	00:00:10.977	659	519,4285	399,7394	0,6712006	0,4742992	524,7625	2,691324	0	461,4889	405,6543	0,5101408	0,5064048	530,2435	2,627327	0	20	490	403						Untertest3.avi	0	880	547	72	111	413	301	1782	0	Content		418	292	10977862	1234574718
10994	08:56:36.268	00:00:10.994	660	508,6625	418,1549	0,6712914	0,4726709	524,6008	2,740987	0	451,0574	417,877	0,5101681	0,5044587	530,0436	2,740461	0	20	480	418						Untertest3.avi	0	880	547	72	111	413	301	1782	0	Content		408	307	10994484	1234591340
11011	08:56:36.285	00:00:11.011	661	518,8495	397,5895	0,6715204	0,4713901	524,0248	2,730407	0	461,6308	402,9257	0,5102804	0,5027859	529,657	2,678357	0	20	490	400						Untertest3.avi	0	880	547	72	111	413	301	1782	0	Content		418	289	11011235	1234608091
11028	08:56:36.302	00:00:11.027	662	516,2767	401,3667	0,6718596	0,4703276	523,6688	2,711197	0	454,7471	406,6545	0,5104789	0,5011802	529,1382	2,728933	0	20	486	404						Untertest3.avi	0	880	547	72	111	413	301	1782	0	Content		414	293	11027858	1234624714
11044	08:56:36.318	00:00:11.044	663	505,8719	430,0702	0,6723352	0,4694121	523,3612	2,789901	0	454,5335	401,9311	0,510828	0,4995763	528,5927	2,701368	0	20	480	416						Untertest3.avi	0	880	547	72	111	413	301	1782	0	Content		408	305	11044482	1234641338
11061	08:56:36.335	00:00:11.061	664	527,8884	404,2541	0,6730248	0,4689165	522,7039	2,714898	0	468,6604	406,8759	0,5114239	0,498315	528,2407	2,678434	0	20	498	406						Untertest3.avi	0	880	547	72	111	413	301	1782	0	Content		426	295	11061102	1234657958
11078	08:56:36.352	00:00:11.077	665	513,8292	413,3325	0,673885	0,4688244	522,4185	2,772491	0	457,7332	405,7019	0,5120637	0,497456	527,7895	2,710562	0	20	486	410						Untertest3.avi	0	880	547	72	111	413	301	1782	0	Content		414	299	11077852	1234674708
11094	08:56:36.368	00:00:11.094	666	523,1606	401,0823	0,6747371	0,4689116	521,9966	2,726547	0	443,3112	421,097	0,5127278	0,4967224	527,0201	2,722993	0	20	483	411						Untertest3.avi	0	880	547	72	111	413	301	1782	0	Content		411	300	11094476	1234691332
11111	08:56:36.385	00:00:11.111	667	513,4669	406,3939	0,6755284	0,4691335	521,9318	2,787805	0	449,307	419,0939	0,5133794	0,4961686	526,5922	2,746305	0	20	481	413						Untertest3.avi	0	880	547	72	111	413	301	1782	0	Content		409	302	11111101	1234707957
11128	08:56:36.402	00:00:11.127	668	525,6365	401,2856	0,6763425	0,4695558	521,6318	2,726873	0	448,9489	416,1987	0,5140359	0,4958667	526,3113	2,741492	0	20	487	409						Untertest3.avi	0	880	547	72	111	413	301	1782	0	Content		415	298	11127725	1234724581
11144	08:56:36.418	00:00:11.144	669	513,004	403,3138	0,6771294	0,4704454	521,2023	2,73854	0	455,9217	402,8858	0,5147013	0,4958866	525,9866	2,742851	0	20	484	403						Untertest3.avi	0	880	547	72	111	413	301	1782	0	Content		412	292	11144473	1234741329
11161	08:56:36.435	00:00:11.161	670	505,4673	412,332	0,6779717	0,471734	520,9232	2,789193	0	460,5337	415,6916	0,5153649	0,4960731	525,3842	2,717574	0	20	483	414						Untertest3.avi	0	880	547	72	111	413	301	1782	0	Content		411	303	11161097	1234757953
11178	08:56:36.452	00:00:11.177	671	520,7465	403,1569	0,6788241	0,4727052	520,7072	2,781647	0	448,5699	402,1794	0,5160298	0,4961055	525,0143	2,729412	0	20	485	403						Untertest3.avi	0	880	547	72	111	413	301	1782	0	Content		413	292	11177722	1234774578
11194	08:56:36.468	00:00:11.194	672	511,8838	404,8723	0,6794788	0,4732996	520,1102	2,785689	0	447,2891	398,3683	0,5165814	0,4957496	524,6466	2,71465	0	20	480	402						Untertest3.avi	0	880	547	72	111	413	301	1782	0	Content		408	291	11194472	1234791328
11211	08:56:36.485	00:00:11.211	673	515,907	405,4222	0,6799439	0,4732227	520,436	2,755074	0	446,7795	405,6932	0,5169405	0,4947557	524,5093	2,733547	0	20	481	406						Untertest3.avi	0	880	547	72	111	413	301	1782	0	Content		409	295	11211096	1234807952
11228	08:56:36.502	00:00:11.227	674	504,3035	405,3881	0,6801456	0,4725285	520,1998	2,803409	0	447,9731	402,4682	0,5170427	0,4931754	524,3379	2,718548	0	20	476	404						Untertest3.avi	0	880	547	72	111	413	301	1782	0	Content		404	293	11227720	1234824576
11244	08:56:36.518	00:00:11.244	675	514,7734	412,6362	0,6801288	0,4713086	520,1497	2,767923	0	452,9584	421,1514	0,5170057	0,4912026	524,221	2,778338	0	20	484	417						Untertest3.avi	0	880	547	72	111	413	301	1782	0	Content		412	306	11244342	1234841198
11261	08:56:36.535	00:00:11.261	676	504,9787	415,6658	0,679944	0,4698715	520,2861	2,822968	0	450,9998	396,6606	0,5168335	0,4891232	524,1868	2,729939	0	20	478	406						Untertest3.avi	0	880	547	72	111	413	301	1782	0	Content		406	295	11261090	1234857946
11278	08:56:36.552	00:00:11.277	677	504,0049	416,361	0,6796961	0,4681837	520,2473	2,814906	0	450,2683	422,5304	0,5165511	0,4870427	524,3543	2,780241	0	20	477	419						Untertest3.avi	0	880	547	72	111	413	301	1782	0	Content		405	308	11277715	1234874571
11294	08:56:36.568	00:00:11.294	678	507,1459	424,6575	0,6793926	0,466435	520,0319	2,823256	0	448,0503	411,4327	0,5161935	0,4850964	524,1393	2,803337	0	20	478	418						Untertest3.avi	0	880	547	72	111	413	301	1782	0	Content		406	307	11294339	1234891195
11311	08:56:36.585	00:00:11.310	679	523,5701	396,8425	0,6790502	0,4649055	520,4517	2,772035	0	451,0602	406,5959	0,5158496	0,483491	524,0497	2,796174	0	20	487	402						Untertest3.avi	0	880	547	72	111	413	301	1782	0	Content		415	291	11310964	1234907820
11328	08:56:36.602	00:00:11.327	680	509,8307	410,2552	0,6788247	0,4637126	519,9904	2,814226	0	454,217	414,4782	0,5155917	0,4823584	524,0581	2,753573	0	20	482	412						Untertest3.avi	0	880	547	72	111	413	301	1782	0	Content		410	301	11327710	1234924566
11344	08:56:36.618	00:00:11.344	681	516,2016	393,8509	0,6787465	0,4632618	520,2434	2,746178	0	438,7447	418,0399	0,5154868	0,4818644	523,8972	2,799028	0	20	477	406						Untertest3.avi	0	880	547	72	111	413	301	1782	0	Content		405	295	11344331	1234941187
11361	08:56:36.635	00:00:11.360	682	508,78	406,5549	0,6788177	0,4634524	520,1639	2,833525	0	440,6575	421,0317	0,5155305	0,4818922	523,7498	2,811539	0	20	475	414						Untertest3.avi	0	880	547	72	111	413	301	1782	0	Content		403	303	11360956	1234957812
11378	08:56:36.652	00:00:11.377	683	503,1716	402,1802	0,6789117	0,4641535	520,0585	2,796018	0	452,7629	410,0259	0,5155805	0,4823366	523,5468	2,776796	0	20	478	406						Untertest3.avi	0	880	547	72	111	413	301	1782	0	Content		406	295	11377579	1234974435
11394	08:56:36.668	00:00:11.394	684	519,931	411,1592	0,6791032	0,4650032	519,9494	2,811878	0	443,41	420,258	0,5156591	0,4828607	523,3226	2,812299	0	20	482	416						Untertest3.avi	0	880	547	72	111	413	301	1782	0	Content		410	305	11394329	1234991185
11411	08:56:36.685	00:00:11.410	685	511,2482	401,7992	0,6792135	0,465822	519,8038	2,789375	0	449,4571	410,0761	0,5157128	0,4833677	523,2171	2,792837	0	20	480	406						Untertest3.avi	0	880	547	72	111	413	301	1782	0	Content		408	295	11410953	1235007809
11428	08:56:36.702	00:00:11.427	686	507,4745	418,2508	0,679321	0,4664856	519,5928	2,868768	0	441,1341	418,755	0,5157803	0,4838152	523,116	2,842037	0	20	474	419						Untertest3.avi	0	880	547	72	111	413	301	1782	0	Content		402	308	11427574	1235024430
11444	08:56:36.718	00:00:11.444	687	516,3075	396,6248	0,6794389	0,466912	519,6026	2,790666	0	449,3296	411,6834	0,5158619	0,4840809	522,988	2,807203	0	20	483	404						Untertest3.avi	0	880	547	72	111	413	301	1782	0	Content		411	293	11444198	1235041054
11461	08:56:36.735	00:00:11.460	688	514,044	414,9953	0,6795908	0,4670544	519,3129	2,848851	0	433,2072	418,1158	0,5159972	0,4841946	522,647	2,837225	0	20	474	417						Untertest3.avi	0	880	547	72	111	413	301	1782	0	Content		402	306	11460947	1235057803
11478	08:56:36.752	00:00:11.477	689	508,607	412,6755	0,6797269	0,4672506	519,4121	2,878446	0	457,6517	404,7132	0,5161171	0,4842916	522,7292	2,784455	0	20	483	409						Untertest3.avi	0	880	547	72	111	413	301	1782	0	Content		411	298	11477572	1235074428
11494	08:56:36.768	00:00:11.494	690	508,2555	422,242	0,6797217	0,4675068	519,5667	2,875293	0	458,4497	416,4399	0,5161657	0,4844722	522,6907	2,804854	0	20	483	419						Untertest3.avi	0	880	547	72	111	413	301	1782	0	Content		411	308	11494198	1235091054
11511	08:56:36.785	00:00:11.510	691	509,1652	421,9855	0,6797386	0,4674265	519,4939	2,847941	0	464,5988	422,7906	0,5162075	0,4842943	522,7053	2,808427	0	20	487	422						Untertest3.avi	0	880	547	72	111	413	301	1782	0	Content		415	311	11510822	1235107678
11528	08:56:36.802	00:00:11.527	692	504,6046	423,0058	0,679858	0,467274	519,467	2,888144	0	461,924	415,2311	0,5163199	0,4841032	522,7006	2,82883	0	20	483	419						Untertest3.avi	0	880	547	72	111	413	301	1782	0	Content		411	308	11527569	1235124425
11544	08:56:36.818	00:00:11.544	693	521,3004	419,8701	0,6799945	0,4672236	519,0567	2,859705	0	457,5685	430,6101	0,5163592	0,4840853	522,6794	2,838305	0	20	489	425						Untertest3.avi	0	880	547	72	111	413	301	1782	0	Content		417	314	11544194	1235141050
11561	08:56:36.835	00:00:11.560	694	519,7812	422,1772	0,680034	0,4671786	519,0801	2,873709	0	466,9694	419,453	0,5164258	0,4841173	522,5408	2,828311	0	20	493	421						Untertest3.avi	0	880	547	72	111	413	301	1782	0	Content		421	310	11560818	1235157674
11577	08:56:36.851	00:00:11.577	695	521,8882	408,7322	0,6800872	0,4670542	519,1728	2,842685	0	451,935	425,1922	0,5164477	0,4840902	522,5543	2,840716	0	20	487	417						Untertest3.avi	0	880	547	72	111	413	301	1782	0	Content		415	306	11577441	1235174297
11594	08:56:36.868	00:00:11.594	696	529,3515	413,6623	0,6801391	0,4669714	519,1902	2,830558	0	452,0532	438,1468	0,5164994	0,4842047	522,564	2,859321	0	20	491	426						Untertest3.avi	0	880	547	72	111	413	301	1782	0	Content		419	315	11594191	1235191047
11611	08:56:36.885	00:00:11.610	697	517,1292	414,4223	0,6802442	0,4666868	519,1739	2,859173	0	447,8953	424,9402	0,5165873	0,4842338	522,6533	2,880486	0	20	483	420						Untertest3.avi	0	880	547	72	111	413	301	1782	0	Content		411	309	11610813	1235207669
11627	08:56:36.901	00:00:11.627	698	515,8723	427,5803	0,6802803	0,4662765	519,1505	2,956857	0	460,3827	430,1268	0,5166163	0,4840764	522,6133	2,863203	0	20	488	429						Untertest3.avi	0	880	547	72	111	413	301	1782	0	Content		416	318	11627436	1235224292
11644	08:56:36.918	00:00:11.644	699	506,8628	431,5042	0,680267	0,4659027	519,1271	2,90856	0	454,3545	420,4712	0,5165888	0,4838396	522,3944	2,866826	0	20	481	426						Untertest3.avi	0	880	547	72	111	413	301	1782	0	Content		409	315	11644059	1235240915
11661	08:56:36.935	00:00:11.660	700	510,6199	426,1174	0,6801603	0,4654487	519,0884	2,902254	0	454,6017	431,6452	0,5164922	0,4834495	522,4094	2,867793	0	20	483	429						Untertest3.avi	0	880	547	72	111	413	301	1782	0	Content		411	318	11660809	1235257665
11677	08:56:36.951	00:00:11.677	701	506,2763	428,5536	0,6799372	0,4649745	519,0708	2,940003	0	449,9513	432,8533	0,5163203	0,4829571	522,1498	2,883908	0	20	478	431						Untertest3.avi	0	880	547	72	111	413	301	1782	0	Content		406	320	11677433	1235274289
11694	08:56:36.968	00:00:11.694	702	514,5645	413,9934	0,6796429	0,4644054	518,8428	2,912486	0	465,6037	415,5574	0,5159801	0,4824838	522,22	2,856993	0	20	490	415						Untertest3.avi	0	880	547	72	111	413	301	1782	0	Content		418	304	11694057	1235290913
11711	08:56:36.985	00:00:11.710	703	518,0746	409,3322	0,6792406	0,4637713	518,6778	2,883084	0	468,1697	411,9143	0,5155758	0,4820608	522,2211	2,811985	0	20	493	411						Untertest3.avi	0	880	547	72	111	413	301	1782	0	Content		421	300	11710685	1235307541
11727	08:56:37.001	00:00:11.727	704	523,0034	420,875	0,678883	0,463224	518,4839	2,904718	0	459,1943	421,7302	0,5151626	0,4816573	522,1567	2,894143	0	20	491	421						Untertest3.avi	0	880	547	72	111	413	301	1782	0	Content		419	310	11727432	1235324288
11744	08:56:37.018	00:00:11.744	705	519,816	403,7883	0,678466	0,4627102	518,7766	2,90878	0	462,5663	414,1762	0,5147849	0,4812825	522,1774	2,837205	0	20	491	409						Untertest3.avi	0	880	547	72	111	413	301	1782	0	Content		419	298	11744056	1235340912
11761	08:56:37.035	00:00:11.760	706	517,3544	426,3812	0,6781934	0,4621437	518,5436	2,912659	0	466,7927	424,0071	0,5144702	0,4810212	522,0314	2,859177	0	20	492	425						Untertest3.avi	0	880	547	72	111	413	301	1782	0	Content		420	314	11760679	1235357535
11777	08:56:37.051	00:00:11.777	707	514,2366	409,7144	0,6779388	0,4619775	518,5306	2,918265	0	458,7103	413,7043	0,5141917	0,4809904	522,0211	2,852987	0	20	486	412						Untertest3.avi	0	880	547	72	111	413	301	1782	0	Content		414	301	11777302	1235374158
11794	08:56:37.068	00:00:11.794	708	519,8165	413,2513	0,6778072	0,4618948	518,3929	2,88076	0	461,4133	425,9248	0,5140542	0,4810182	521,8312	2,879663	0	20	491	420						Untertest3.avi	0	880	547	72	111	413	301	1782	0	Content		419	309	11794049	1235390905
11811	08:56:37.085	00:00:11.810	709	532,7614	410,3553	0,677829	0,4620062	518,094	2,872512	0	458,395	420,168	0,5140297	0,48115	521,7914	2,848951	0	20	496	415						Untertest3.avi	0	880	547	72	111	413	301	1782	0	Content		424	304	11810673	1235407529
11827	08:56:37.101	00:00:11.827	710	527,1844	425,4327	0,6777999	0,4621532	518,0757	2,900091	0	458,4785	435,777	0,5139793	0,4813231	521,6998	2,868944	0	20	493	431						Untertest3.avi	0	880	547	72	111	413	301	1782	0	Content		421	320	11827298	1235424154
11844	08:56:37.118	00:00:11.844	711	522,4785	409,8647	0,6777095	0,4620688	518,3123	2,889591	0	463,4507	424,8972	0,5139219	0,481171	521,6731	2,864156	0	20	493	417						Untertest3.avi	0	880	547	72	111	413	301	1782	0	Content		421	306	11844047	1235440903
11861	08:56:37.135	00:00:11.860	712	510,8759	422,5963	0,6776311	0,4618645	518,194	2,901794	0	455,4649	422,2113	0,5138639	0,480981	521,6011	2,880318	0	20	483	422						Untertest3.avi	0	880	547	72	111	413	301	1782	0	Content		411	311	11860672	1235457528
11877	08:56:37.151	00:00:11.877	713	514,0743	422,8446	0,6775587	0,4614824	518,2885	2,902368	0	450,7921	418,0805	0,513826	0,4807748	521,6248	2,860345	0	20	482	420						Untertest3.avi	0	880	547	72	111	413	301	1782	0	Content		410	309	11877294	1235474150
11894	08:56:37.168	00:00:11.893	714	511,5561	425,272	0,6774933	0,4613633	518,2773	2,909143	0	466,0639	411,7685	0,5137453	0,4806512	521,8247	2,853021	0	20	489	419						Untertest3.avi	0	880	547	72	111	413	301	1782	0	Content		417	308	11893916	1235490772
11911	08:56:37.185	00:00:11.910	715	529,2262	411,1609	0,6774267	0,4614584	518,2763	2,857525	0	460,5204	416,6661	0,5136827	0,4807766	521,9181	2,816721	0	20	495	414						Untertest3.avi	0	880	547	72	111	413	301	1782	0	Content		423	303	11910665	1235507521
11927	08:56:37.201	00:00:11.927	716	510,76	427,5637	0,6772969	0,4619448	518,4802	2,916163	0	459,9516	422,8422	0,5136198	0,4812671	522,0444	2,836968	0	20	485	425						Untertest3.avi	0	880	547	72	111	413	301	1782	0	Content		413	314	11927289	1235524145
11944	08:56:37.218	00:00:11.943	717	516,1913	419,1631	0,6771824	0,4625145	518,7271	2,850039	0	451,0791	429,9824	0,5135631	0,4818636	522,0726	2,866922	0	20	484	425						Untertest3.avi	0	880	547	72	111	413	301	1782	0	Content		412	314	11943913	1235540769
11961	08:56:37.235	00:00:11.960	718	521,0379	414,9691	0,6771387	0,4629959	518,6437	2,824804	0	460,855	421,754	0,5135666	0,4824333	522,3049	2,856398	0	20	491	418						Untertest3.avi	0	880	547	72	111	413	301	1782	0	Content		419	307	11960535	1235557391
11977	08:56:37.251	00:00:11.977	719	509,5708	423,1241	0,6770662	0,4633325	518,9295	2,890091	0	449,0551	424,4938	0,5135599	0,4828165	522,4138	2,876886	0	20	479	424						Untertest3.avi	0	880	547	72	111	413	301	1782	0	Content		407	313	11977283	1235574139
11994	08:56:37.268	00:00:11.993	720	509,0877	423,0237	0,677057	0,4634454	519,1087	2,867949	0	457,7781	433,0107	0,5135115	0,4829917	522,7579	2,847552	0	20	483	428						Untertest3.avi	0	880	547	72	111	413	301	1782	0	Content		411	317	11993908	1235590764
12011	08:56:37.285	00:00:12.010	721	553,793	445,3846	0,6770653	0,4644995	519,8551	2,897786	0	445,878	451,5254	0,513351	0,4842083	523,5175	2,884342	0	20	500	448						Untertest3.avi	0	880	547	72	111	413	301	1782	0	Content		428	337	12010530	1235607386
12027	08:56:37.301	00:00:12.027	722	-1024	-768	-1	-1	-1	-1	4	-1024	-768	-1	-1	-1	-1	4		0	0						Untertest3.avi	0	880	547	72	111				0	Content		-72	-111	12027154	1235624010
12044	08:56:37.318	00:00:12.043	723	-1024	-768	-1	-1	-1	-1	4	-1024	-768	-1	-1	-1	-1	4		0	0						Untertest3.avi	0	880	547	72	111				0	Content		-72	-111	12043892	1235640748
12061	08:56:37.335	00:00:12.060	724	-1024	-768	-1	-1	-1	-1	4	-1024	-768	-1	-1	-1	-1	4		0	0						Untertest3.avi	0	880	547	72	111				0	Content		-72	-111	12060516	1235657372
12077	08:56:37.351	00:00:12.077	725	-1024	-768	-1	-1	-1	-1	4	-1024	-768	-1	-1	-1	-1	4		0	0						Untertest3.avi	0	880	547	72	111				0	Content		-72	-111	12077148	1235674004
12094	08:56:37.368	00:00:12.093	726	-1024	-768	-1	-1	-1	-1	4	-1024	-768	-1	-1	-1	-1	4		0	0						Untertest3.avi	0	880	547	72	111				0	Content		-72	-111	12093769	1235690625
12111	08:56:37.385	00:00:12.110	727	-1024	-768	-1	-1	-1	-1	4	-1024	-768	-1	-1	-1	-1	4		0	0						Untertest3.avi	0	880	547	72	111				0	Content		-72	-111	12110519	1235707375
12127	08:56:37.401	00:00:12.127	728	-1024	-768	-1	-1	-1	-1	4	-1024	-768	-1	-1	-1	-1	4		0	0						Untertest3.avi	0	880	547	72	111				0	Content		-72	-111	12127142	1235723998
12144	08:56:37.418	00:00:12.143	729	-1024	-768	-1	-1	-1	-1	4	-1024	-768	-1	-1	-1	-1	4		0	0						Untertest3.avi	0	880	547	72	111				0	Content		-72	-111	12143765	1235740621
12160	08:56:37.434	00:00:12.160	730	-1024	-768	-1	-1	-1	-1	4	-1024	-768	-1	-1	-1	-1	4		0	0						Untertest3.avi	0	880	547	72	111				0	Content		-72	-111	12160385	1235757241
12177	08:56:37.451	00:00:12.177	731	-1024	-768	-1	-1	-1	-1	4	-1024	-768	-1	-1	-1	-1	4		0	0						Untertest3.avi	0	880	547	72	111				0	Content		-72	-111	12177134	1235773990
12194	08:56:37.468	00:00:12.193	732	-1024	-768	-1	-1	-1	-1	4	-1024	-768	-1	-1	-1	-1	4		0	0						Untertest3.avi	0	880	547	72	111				0	Content		-72	-111	12193757	1235790613
12210	08:56:37.484	00:00:12.210	733	-1024	-768	-1	-1	-1	-1	4	-1024	-768	-1	-1	-1	-1	4		0	0						Untertest3.avi	0	880	547	72	111				0	Content		-72	-111	12210382	1235807238
12227	08:56:37.501	00:00:12.227	734	-1024	-768	-1	-1	-1	-1	4	-1024	-768	-1	-1	-1	-1	4		0	0						Untertest3.avi	0	880	547	72	111				0	Content		-72	-111	12227004	1235823860
12244	08:56:37.518	00:00:12.243	735	-1024	-768	-1	-1	-1	-1	4	-1024	-768	-1	-1	-1	-1	4		0	0						Untertest3.avi	0	880	547	72	111				0	Content		-72	-111	12243752	1235840608
12260	08:56:37.534	00:00:12.260	736	-1024	-768	-1	-1	-1	-1	4	-1024	-768	-1	-1	-1	-1	4		0	0						Untertest3.avi	0	880	547	72	111				0	Content		-72	-111	12260379	1235857235
12277	08:56:37.551	00:00:12.277	737	-1024	-768	-1	-1	-1	-1	4	-1024	-768	-1	-1	-1	-1	4		0	0						Untertest3.avi	0	880	547	72	111				0	Content		-72	-111	12277000	1235873856
12294	08:56:37.568	00:00:12.293	738	-1024	-768	-1	-1	-1	-1	4	-1024	-768	-1	-1	-1	-1	4		0	0						Untertest3.avi	0	880	547	72	111				0	Content		-72	-111	12293624	1235890480
12310	08:56:37.584	00:00:12.310	739	-1024	-768	-1	-1	-1	-1	4	-1024	-768	-1	-1	-1	-1	4		0	0						Untertest3.avi	0	880	547	72	111				0	Content		-72	-111	12310373	1235907229
12327	08:56:37.601	00:00:12.326	740	-1024	-768	-1	-1	-1	-1	4	-1024	-768	-1	-1	-1	-1	4		0	0						Untertest3.avi	0	880	547	72	111				0	Content		-72	-111	12326995	1235923851
12344	08:56:37.618	00:00:12.343	741	-1024	-768	-1	-1	-1	-1	4	-1024	-768	-1	-1	-1	-1	4		0	0						Untertest3.avi	0	880	547	72	111				0	Content		-72	-111	12343744	1235940600
12360	08:56:37.634	00:00:12.360	742	-1024	-768	-1	-1	-1	-1	4	-1024	-768	-1	-1	-1	-1	4		0	0						Untertest3.avi	0	880	547	72	111				0	Content		-72	-111	12360365	1235957221
12377	08:56:37.651	00:00:12.376	743	-1024	-768	-1	-1	-1	-1	4	-1024	-768	-1	-1	-1	-1	4		0	0						Untertest3.avi	0	880	547	72	111				0	Content		-72	-111	12376989	1235973845
12394	08:56:37.668	00:00:12.393	744	-1024	-768	-1	-1	-1	-1	4	-1024	-768	-1	-1	-1	-1	4		0	0						Untertest3.avi	0	880	547	72	111				0	Content		-72	-111	12393609	1235990465
12410	08:56:37.684	00:00:12.410	745	-1024	-768	-1	-1	-1	-1	4	-1024	-768	-1	-1	-1	-1	4		0	0						Untertest3.avi	0	880	547	72	111				0	Content		-72	-111	12410236	1236007092
12427	08:56:37.701	00:00:12.427	746	-1024	-768	-1	-1	-1	-1	4	-1024	-768	-1	-1	-1	-1	4		0	0						Untertest3.avi	0	880	547	72	111				0	Content		-72	-111	12427429	1236024285
12445	08:56:37.719	00:00:12.444	747	-1024	-768	-1	-1	-1	-1	4	-1024	-768	-1	-1	-1	-1	4		0	0						Untertest3.avi	0	880	547	72	111				0	Content		-72	-111	12444799	1236041655
12462	08:56:37.736	00:00:12.462	748	-1024	-768	-1	-1	-1	-1	4	-1024	-768	-1	-1	-1	-1	4		0	0						Untertest3.avi	0	880	547	72	111				0	Content		-72	-111	12462048	1236058904
12477	08:56:37.751	00:00:12.476	749	-1024	-768	-1	-1	-1	-1	4	-1024	-768	-1	-1	-1	-1	4		0	0						Untertest3.avi	0	880	547	72	111				0	Content		-72	-111	12476852	1236073708
12494	08:56:37.768	00:00:12.493	750	-1024	-768	-1	-1	-1	-1	4	-1024	-768	-1	-1	-1	-1	4		0	0						Untertest3.avi	0	880	547	72	111				0	Content		-72	-111	12493599	1236090455
12510	08:56:37.784	00:00:12.510	751	-1024	-768	-1	-1	-1	-1	4	-1024	-768	-1	-1	-1	-1	4		0	0						Untertest3.avi	0	880	547	72	111				0	Content		-72	-111	12510222	1236107078
12527	08:56:37.801	00:00:12.526	752	-1024	-768	-1	-1	-1	-1	4	-1024	-768	-1	-1	-1	-1	4		0	0						Untertest3.avi	0	880	547	72	111				0	Content		-72	-111	12526843	1236123699
12543	08:56:37.817	00:00:12.543	753	-1024	-768	-1	-1	-1	-1	4	-1024	-768	-1	-1	-1	-1	4		0	0						Untertest3.avi	0	880	547	72	111				0	Content		-72	-111	12543466	1236140322
12560	08:56:37.834	00:00:12.560	754	-1024	-768	-1	-1	-1	-1	4	-1024	-768	-1	-1	-1	-1	4		0	0						Untertest3.avi	0	880	547	72	111				0	Content		-72	-111	12560214	1236157070
12577	08:56:37.851	00:00:12.577	755	-1024	-768	-1	-1	-1	-1	4	-1024	-768	-1	-1	-1	-1	4		0	0						Untertest3.avi	0	880	547	72	111				0	Content		-72	-111	12577280	1236174136
12595	08:56:37.869	00:00:12.594	756	-1024	-768	-1	-1	-1	-1	4	-1024	-768	-1	-1	-1	-1	4		0	0						Untertest3.avi	0	880	547	72	111				0	Content		-72	-111	12594653	1236191509
12612	08:56:37.886	00:00:12.612	757	-1024	-768	-1	-1	-1	-1	4	-1024	-768	-1	-1	-1	-1	4		0	0						Untertest3.avi	0	880	547	72	111				0	Content		-72	-111	12612025	1236208881
12627	08:56:37.901	00:00:12.626	758	-1024	-768	-1	-1	-1	-1	4	-1024	-768	-1	-1	-1	-1	4		0	0						Untertest3.avi	0	880	547	72	111				0	Content		-72	-111	12626830	1236223686
12643	08:56:37.917	00:00:12.643	759	-1024	-768	-1	-1	-1	-1	4	-1024	-768	-1	-1	-1	-1	4		0	0						Untertest3.avi	0	880	547	72	111				0	Content		-72	-111	12643451	1236240307
12660	08:56:37.934	00:00:12.660	760	-1024	-768	-1	-1	-1	-1	4	-1024	-768	-1	-1	-1	-1	4		0	0						Untertest3.avi	0	880	547	72	111				0	Content		-72	-111	12660197	1236257053
12677	08:56:37.951	00:00:12.676	761	-1024	-768	-1	-1	-1	-1	4	-1024	-768	-1	-1	-1	-1	4		0	0						Untertest3.avi	0	880	547	72	111				0	Content		-72	-111	12676822	1236273678
12693	08:56:37.967	00:00:12.693	762	-1024	-768	-1	-1	-1	-1	4	-1024	-768	-1	-1	-1	-1	4		0	0						Untertest3.avi	0	880	547	72	111				0	Content		-72	-111	12693443	1236290299
12710	08:56:37.984	00:00:12.710	763	-1024	-768	-1	-1	-1	-1	4	-1024	-768	-1	-1	-1	-1	4		0	0						Untertest3.avi	0	880	547	72	111				0	Content		-72	-111	12710066	1236306922
12727	08:56:38.001	00:00:12.727	764	-1024	-768	-1	-1	-1	-1	4	-1024	-768	-1	-1	-1	-1	4		0	0						Untertest3.avi	0	880	547	72	111				0	Content		-72	-111	12727262	1236324118
12745	08:56:38.019	00:00:12.744	765	-1024	-768	-1	-1	-1	-1	4	-1024	-768	-1	-1	-1	-1	4		0	0						Untertest3.avi	0	880	547	72	111				0	Content		-72	-111	12744508	1236341364
12762	08:56:38.036	00:00:12.761	766	-1024	-768	-1	-1	-1	-1	4	-1024	-768	-1	-1	-1	-1	4		0	0						Untertest3.avi	0	880	547	72	111				0	Content		-72	-111	12761756	1236358612
12777	08:56:38.051	00:00:12.776	767	-1024	-768	-1	-1	-1	-1	4	-1024	-768	-1	-1	-1	-1	4		0	0						Untertest3.avi	0	880	547	72	111				0	Content		-72	-111	12776684	1236373540
12793	08:56:38.067	00:00:12.793	768	-1024	-768	-1	-1	-1	-1	4	-1024	-768	-1	-1	-1	-1	4		0	0						Untertest3.avi	0	880	547	72	111				0	Content		-72	-111	12793324	1236390180
12810	08:56:38.084	00:00:12.810	769	-1024	-768	-1	-1	-1	-1	4	-1024	-768	-1	-1	-1	-1	4		0	0						Untertest3.avi	0	880	547	72	111				0	Content		-72	-111	12810055	1236406911
12827	08:56:38.101	00:00:12.826	770	-1024	-768	-1	-1	-1	-1	4	-1024	-768	-1	-1	-1	-1	4		0	0						Untertest3.avi	0	880	547	72	111				0	Content		-72	-111	12826678	1236423534
12843	08:56:38.117	00:00:12.843	771	-1024	-768	-1	-1	-1	-1	4	-1024	-768	-1	-1	-1	-1	4		0	0						Untertest3.avi	0	880	547	72	111				0	Content		-72	-111	12843316	1236440172
12860	08:56:38.134	00:00:12.859	772	-1024	-768	-1	-1	-1	-1	4	-1024	-768	-1	-1	-1	-1	4		0	0						Untertest3.avi	0	880	547	72	111				0	Content		-72	-111	12859923	1236456779
12877	08:56:38.151	00:00:12.877	773	-1024	-768	-1	-1	-1	-1	4	-1024	-768	-1	-1	-1	-1	4		0	0						Untertest3.avi	0	880	547	72	111				0	Content		-72	-111	12877117	1236473973
12894	08:56:38.168	00:00:12.894	774	-1024	-768	-1	-1	-1	-1	4	-1024	-768	-1	-1	-1	-1	4		0	0						Untertest3.avi	0	880	547	72	111				0	Content		-72	-111	12894487	1236491343
12912	08:56:38.186	00:00:12.911	775	-1024	-768	-1	-1	-1	-1	4	-1024	-768	-1	-1	-1	-1	4		0	0						Untertest3.avi	0	880	547	72	111				0	Content		-72	-111	12911738	1236508594
12927	08:56:38.201	00:00:12.926	776	-1024	-768	-1	-1	-1	-1	4	-1024	-768	-1	-1	-1	-1	4		0	0						Untertest3.avi	0	880	547	72	111				0	Content		-72	-111	12926543	1236523399
12943	08:56:38.217	00:00:12.943	777	-1024	-768	-1	-1	-1	-1	4	-1024	-768	-1	-1	-1	-1	4		0	0						Untertest3.avi	0	880	547	72	111				0	Content		-72	-111	12943306	1236540162
12960	08:56:38.234	00:00:12.959	778	-1024	-768	-1	-1	-1	-1	4	-1024	-768	-1	-1	-1	-1	4		0	0						Untertest3.avi	0	880	547	72	111				0	Content		-72	-111	12959911	1236556767
12977	08:56:38.251	00:00:12.976	779	-1024	-768	-1	-1	-1	-1	4	-1024	-768	-1	-1	-1	-1	4		0	0						Untertest3.avi	0	880	547	72	111				0	Content		-72	-111	12976533	1236573389
12993	08:56:38.267	00:00:12.993	780	-1024	-768	-1	-1	-1	-1	4	-1024	-768	-1	-1	-1	-1	4		0	0						Untertest3.avi	0	880	547	72	111				0	Content		-72	-111	12993153	1236590009
13010	08:56:38.284	00:00:13.009	781	-1024	-768	-1	-1	-1	-1	4	-1024	-768	-1	-1	-1	-1	4		0	0						Untertest3.avi	0	880	547	72	111				0	Content		-72	-111	13009779	1236606635
13027	08:56:38.301	00:00:13.026	782	-1024	-768	-1	-1	-1	-1	4	-1024	-768	-1	-1	-1	-1	4		0	0						Untertest3.avi	0	880	547	72	111				0	Content		-72	-111	13026973	1236623829
13044	08:56:38.318	00:00:13.044	783	-1024	-768	-1	-1	-1	-1	4	-1024	-768	-1	-1	-1	-1	4		0	0						Untertest3.avi	0	880	547	72	111				0	Content		-72	-111	13044346	1236641202
13062	08:56:38.336	00:00:13.061	784	-1024	-768	-1	-1	-1	-1	4	-1024	-768	-1	-1	-1	-1	4		0	0						Untertest3.avi	0	880	547	72	111				0	Content		-72	-111	13061592	1236658448
13077	08:56:38.351	00:00:13.076	785	-1024	-768	-1	-1	-1	-1	4	-1024	-768	-1	-1	-1	-1	4		0	0						Untertest3.avi	0	880	547	72	111				0	Content		-72	-111	13076519	1236673375
13093	08:56:38.367	00:00:13.093	786	-1024	-768	-1	-1	-1	-1	4	-1024	-768	-1	-1	-1	-1	4		0	0						Untertest3.avi	0	880	547	72	111				0	Content		-72	-111	13093141	1236689997
13110	08:56:38.384	00:00:13.109	787	-1024	-768	-1	-1	-1	-1	4	-1024	-768	-1	-1	-1	-1	4		0	0						Untertest3.avi	0	880	547	72	111				0	Content		-72	-111	13109889	1236706745
13127	08:56:38.401	00:00:13.126	788	-1024	-768	-1	-1	-1	-1	4	-1024	-768	-1	-1	-1	-1	4		0	0						Untertest3.avi	0	880	547	72	111				0	Content		-72	-111	13126509	1236723365
13143	08:56:38.417	00:00:13.143	789	-1024	-768	-1	-1	-1	-1	4	-1024	-768	-1	-1	-1	-1	4		0	0						Untertest3.avi	0	880	547	72	111				0	Content		-72	-111	13143132	1236739988
13160	08:56:38.434	00:00:13.159	790	-1024	-768	-1	-1	-1	-1	4	-1024	-768	-1	-1	-1	-1	4		0	0						Untertest3.avi	0	880	547	72	111				0	Content		-72	-111	13159755	1236756611
13177	08:56:38.451	00:00:13.176	791	-1024	-768	-1	-1	-1	-1	4	-1024	-768	-1	-1	-1	-1	4		0	0						Untertest3.avi	0	880	547	72	111				0	Content		-72	-111	13176823	1236773679
13194	08:56:38.468	00:00:13.194	792	-1024	-768	-1	-1	-1	-1	4	-1024	-768	-1	-1	-1	-1	4		0	0						Untertest3.avi	0	880	547	72	111				0	Content		-72	-111	13194197	1236791053
13212	08:56:38.486	00:00:13.211	793	-1024	-768	-1	-1	-1	-1	4	-1024	-768	-1	-1	-1	-1	4		0	0						Untertest3.avi	0	880	547	72	111				0	Content		-72	-111	13211569	1236808425
13226	08:56:38.500	00:00:13.226	794	-1024	-768	-1	-1	-1	-1	4	-1024	-768	-1	-1	-1	-1	4		0	0						Untertest3.avi	0	880	547	72	111				0	Content		-72	-111	13226370	1236823226
13243	08:56:38.517	00:00:13.242	795	-1024	-768	-1	-1	-1	-1	4	-1024	-768	-1	-1	-1	-1	4		0	0						Untertest3.avi	0	880	547	72	111				0	Content		-72	-111	13242994	1236839850
13260	08:56:38.534	00:00:13.259	796	-1024	-768	-1	-1	-1	-1	4	-1024	-768	-1	-1	-1	-1	4		0	0						Untertest3.avi	0	880	547	72	111				0	Content		-72	-111	13259740	1236856596
13276	08:56:38.550	00:00:13.276	797	-1024	-768	-1	-1	-1	-1	4	-1024	-768	-1	-1	-1	-1	4		0	0						Untertest3.avi	0	880	547	72	111				0	Content		-72	-111	13276361	1236873217
13293	08:56:38.567	00:00:13.292	798	-1024	-768	-1	-1	-1	-1	4	-1024	-768	-1	-1	-1	-1	4		0	0						Untertest3.avi	0	880	547	72	111				0	Content		-72	-111	13292986	1236889842
13310	08:56:38.584	00:00:13.309	799	-1024	-768	-1	-1	-1	-1	4	-1024	-768	-1	-1	-1	-1	4		0	0						Untertest3.avi	0	880	547	72	111				0	Content		-72	-111	13309609	1236906465
13327	08:56:38.601	00:00:13.326	800	-1024	-768	-1	-1	-1	-1	4	-1024	-768	-1	-1	-1	-1	4		0	0						Untertest3.avi	0	880	547	72	111				0	Content		-72	-111	13326803	1236923659
13344	08:56:38.618	00:00:13.344	801	-1024	-768	-1	-1	-1	-1	4	-1024	-768	-1	-1	-1	-1	4		0	0						Untertest3.avi	0	880	547	72	111				0	Content		-72	-111	13344174	1236941030
13361	08:56:38.635	00:00:13.361	802	-1024	-768	-1	-1	-1	-1	4	-1024	-768	-1	-1	-1	-1	4		0	0						Untertest3.avi	0	880	547	72	111				0	Content		-72	-111	13361420	1236958276
13376	08:56:38.650	00:00:13.376	803	-1024	-768	-1	-1	-1	-1	4	-1024	-768	-1	-1	-1	-1	4		0	0						Untertest3.avi	0	880	547	72	111				0	Content		-72	-111	13376230	1236973086
13393	08:56:38.667	00:00:13.392	804	-1024	-768	-1	-1	-1	-1	4	-1024	-768	-1	-1	-1	-1	4		0	0						Untertest3.avi	0	880	547	72	111				0	Content		-72	-111	13392973	1236989829
13410	08:56:38.684	00:00:13.409	805	-1024	-768	-1	-1	-1	-1	4	-1024	-768	-1	-1	-1	-1	4		0	0						Untertest3.avi	0	880	547	72	111				0	Content		-72	-111	13409592	1237006448
13426	08:56:38.700	00:00:13.426	806	-1024	-768	-1	-1	-1	-1	4	-1024	-768	-1	-1	-1	-1	4		0	0						Untertest3.avi	0	880	547	72	111				0	Content		-72	-111	13426343	1237023199
13443	08:56:38.717	00:00:13.442	807	-1024	-768	-1	-1	-1	-1	4	-1024	-768	-1	-1	-1	-1	4		0	0						Untertest3.avi	0	880	547	72	111				0	Content		-72	-111	13442841	1237039697
13459	08:56:38.733	00:00:13.459	808	-1024	-768	-1	-1	-1	-1	4	-1024	-768	-1	-1	-1	-1	4		0	0						Untertest3.avi	0	880	547	72	111				0	Content		-72	-111	13459465	1237056321
13477	08:56:38.751	00:00:13.476	809	-1024	-768	-1	-1	-1	-1	4	-1024	-768	-1	-1	-1	-1	4		0	0						Untertest3.avi	0	880	547	72	111				0	Content		-72	-111	13476658	1237073514
13494	08:56:38.768	00:00:13.494	810	-1024	-768	-1	-1	-1	-1	4	-1024	-768	-1	-1	-1	-1	4		0	0						Untertest3.avi	0	880	547	72	111				0	Content		-72	-111	13494031	1237090887
13511	08:56:38.785	00:00:13.511	811	-1024	-768	-1	-1	-1	-1	4	-1024	-768	-1	-1	-1	-1	4		0	0						Untertest3.avi	0	880	547	72	111				0	Content		-72	-111	13511280	1237108136
13526	08:56:38.800	00:00:13.526	812	-1024	-768	-1	-1	-1	-1	4	-1024	-768	-1	-1	-1	-1	4		0	0						Untertest3.avi	0	880	547	72	111				0	Content		-72	-111	13526215	1237123071
13543	08:56:38.817	00:00:13.542	813	-1024	-768	-1	-1	-1	-1	4	-1024	-768	-1	-1	-1	-1	4		0	0						Untertest3.avi	0	880	547	72	111				0	Content		-72	-111	13542830	1237139686
13560	08:56:38.834	00:00:13.559	814	-1024	-768	-1	-1	-1	-1	4	-1024	-768	-1	-1	-1	-1	4		0	0						Untertest3.avi	0	880	547	72	111				0	Content		-72	-111	13559576	1237156432
13576	08:56:38.850	00:00:13.576	815	-1024	-768	-1	-1	-1	-1	4	-1024	-768	-1	-1	-1	-1	4		0	0						Untertest3.avi	0	880	547	72	111				0	Content		-72	-111	13576076	1237172932
13593	08:56:38.867	00:00:13.592	816	-1024	-768	-1	-1	-1	-1	4	-1024	-768	-1	-1	-1	-1	4		0	0						Untertest3.avi	0	880	547	72	111				0	Content		-72	-111	13592823	1237189679
13609	08:56:38.883	00:00:13.609	817	-1024	-768	-1	-1	-1	-1	4	-1024	-768	-1	-1	-1	-1	4		0	0						Untertest3.avi	0	880	547	72	111				0	Content		-72	-111	13609448	1237206304
13627	08:56:38.901	00:00:13.626	818	-1024	-768	-1	-1	-1	-1	4	-1024	-768	-1	-1	-1	-1	4		0	0						Untertest3.avi	0	880	547	72	111				0	Content		-72	-111	13626516	1237223372
13644	08:56:38.918	00:00:13.643	819	-1024	-768	-1	-1	-1	-1	4	-1024	-768	-1	-1	-1	-1	4		0	0						Untertest3.avi	0	880	547	72	111				0	Content		-72	-111	13643888	1237240744
13661	08:56:38.935	00:00:13.661	820	-1024	-768	-1	-1	-1	-1	4	-1024	-768	-1	-1	-1	-1	4		0	0						Untertest3.avi	0	880	547	72	111				0	Content		-72	-111	13661147	1237258003
13676	08:56:38.950	00:00:13.676	821	-1024	-768	-1	-1	-1	-1	4	-1024	-768	-1	-1	-1	-1	4		0	0						Untertest3.avi	0	880	547	72	111				0	Content		-72	-111	13676063	1237272919
13693	08:56:38.967	00:00:13.692	822	-1024	-768	-1	-1	-1	-1	4	-1024	-768	-1	-1	-1	-1	4		0	0						Untertest3.avi	0	880	547	72	111				0	Content		-72	-111	13692684	1237289540
13709	08:56:38.983	00:00:13.709	823	-1024	-768	-1	-1	-1	-1	4	-1024	-768	-1	-1	-1	-1	4		0	0						Untertest3.avi	0	880	547	72	111				0	Content		-72	-111	13709433	1237306289
13726	08:56:39.000	00:00:13.726	824	-1024	-768	-1	-1	-1	-1	4	-1024	-768	-1	-1	-1	-1	4		0	0						Untertest3.avi	0	880	547	72	111				0	Content		-72	-111	13726053	1237322909
13743	08:56:39.017	00:00:13.742	825	-1024	-768	-1	-1	-1	-1	4	-1024	-768	-1	-1	-1	-1	4		0	0						Untertest3.avi	0	880	547	72	111				0	Content		-72	-111	13742678	1237339534
13759	08:56:39.033	00:00:13.759	826	-1024	-768	-1	-1	-1	-1	4	-1024	-768	-1	-1	-1	-1	4		0	0						Untertest3.avi	0	880	547	72	111				0	Content		-72	-111	13759305	1237356161
13776	08:56:39.050	00:00:13.776	827	-1024	-768	-1	-1	-1	-1	4	-1024	-768	-1	-1	-1	-1	4		0	0						Untertest3.avi	0	880	547	72	111				0	Content		-72	-111	13776499	1237373355
13794	08:56:39.068	00:00:13.793	828	-1024	-768	-1	-1	-1	-1	4	-1024	-768	-1	-1	-1	-1	4		0	0						Untertest3.avi	0	880	547	72	111				0	Content		-72	-111	13793872	1237390728
13811	08:56:39.085	00:00:13.811	829	-1024	-768	-1	-1	-1	-1	4	-1024	-768	-1	-1	-1	-1	4		0	0						Untertest3.avi	0	880	547	72	111				0	Content		-72	-111	13811128	1237407984
13826	08:56:39.100	00:00:13.825	830	-1024	-768	-1	-1	-1	-1	4	-1024	-768	-1	-1	-1	-1	4		0	0						Untertest3.avi	0	880	547	72	111				0	Content		-72	-111	13825919	1237422775
13843	08:56:39.117	00:00:13.842	831	-1024	-768	-1	-1	-1	-1	4	-1024	-768	-1	-1	-1	-1	4		0	0						Untertest3.avi	0	880	547	72	111				0	Content		-72	-111	13842668	1237439524
13859	08:56:39.133	00:00:13.859	832	-1024	-768	-1	-1	-1	-1	4	-1024	-768	-1	-1	-1	-1	4		0	0						Untertest3.avi	0	880	547	72	111				0	Content		-72	-111	13859292	1237456148
13876	08:56:39.150	00:00:13.875	833	-1024	-768	-1	-1	-1	-1	4	-1024	-768	-1	-1	-1	-1	4		0	0						Untertest3.avi	0	880	547	72	111				0	Content		-72	-111	13875914	1237472770
13893	08:56:39.167	00:00:13.892	834	-1024	-768	-1	-1	-1	-1	4	-1024	-768	-1	-1	-1	-1	4		0	0						Untertest3.avi	0	880	547	72	111				0	Content		-72	-111	13892538	1237489394
13909	08:56:39.183	00:00:13.909	835	-1024	-768	-1	-1	-1	-1	4	-1024	-768	-1	-1	-1	-1	4		0	0						Untertest3.avi	0	880	547	72	111				0	Content		-72	-111	13909167	1237506023
13926	08:56:39.200	00:00:13.926	836	-1024	-768	-1	-1	-1	-1	4	-1024	-768	-1	-1	-1	-1	4		0	0						Untertest3.avi	0	880	547	72	111				0	Content		-72	-111	13926358	1237523214
13944	08:56:39.218	00:00:13.943	837	-1024	-768	-1	-1	-1	-1	4	-1024	-768	-1	-1	-1	-1	4		0	0						Untertest3.avi	0	880	547	72	111				0	Content		-72	-111	13943730	1237540586
13961	08:56:39.235	00:00:13.960	838	-1024	-768	-1	-1	-1	-1	4	-1024	-768	-1	-1	-1	-1	4		0	0						Untertest3.avi	0	880	547	72	111				0	Content		-72	-111	13960978	1237557834
13976	08:56:39.250	00:00:13.975	839	-1024	-768	-1	-1	-1	-1	4	-1024	-768	-1	-1	-1	-1	4		0	0						Untertest3.avi	0	880	547	72	111				0	Content		-72	-111	13975779	1237572635
13993	08:56:39.267	00:00:13.992	840	-1024	-768	-1	-1	-1	-1	4	-1024	-768	-1	-1	-1	-1	4		0	0						Untertest3.avi	0	880	547	72	111				0	Content		-72	-111	13992526	1237589382
14009	08:56:39.283	00:00:14.009	841	-1024	-768	-1	-1	-1	-1	4	-1024	-768	-1	-1	-1	-1	4		0	0						Untertest3.avi	0	880	547	72	111				0	Content		-72	-111	14009150	1237606006
14026	08:56:39.300	00:00:14.025	842	-1024	-768	-1	-1	-1	-1	4	-1024	-768	-1	-1	-1	-1	4		0	0						Untertest3.avi	0	880	547	72	111				0	Content		-72	-111	14025774	1237622630
14042	08:56:39.316	00:00:14.042	843	-1024	-768	-1	-1	-1	-1	4	-1024	-768	-1	-1	-1	-1	4		0	0						Untertest3.avi	0	880	547	72	111				0	Content		-72	-111	14042441	1237639297
14059	08:56:39.333	00:00:14.059	844	-1024	-768	-1	-1	-1	-1	4	-1024	-768	-1	-1	-1	-1	4		0	0						Untertest3.avi	0	880	547	72	111				0	Content		-72	-111	14059274	1237656130
14076	08:56:39.350	00:00:14.075	845	-1024	-768	-1	-1	-1	-1	4	-1024	-768	-1	-1	-1	-1	4		0	0						Untertest3.avi	0	880	547	72	111				0	Content		-72	-111	14075941	1237672797
14093	08:56:39.367	00:00:14.092	846	-1024	-768	-1	-1	-1	-1	4	-1024	-768	-1	-1	-1	-1	4		0	0						Untertest3.avi	0	880	547	72	111				0	Content		-72	-111	14092608	1237689464
14110	08:56:39.384	00:00:14.109	847	-1024	-768	-1	-1	-1	-1	4	-1024	-768	-1	-1	-1	-1	4		0	0						Untertest3.avi	0	880	547	72	111				0	Content		-72	-111	14109591	1237706447
14126	08:56:39.400	00:00:14.126	848	-1024	-768	-1	-1	-1	-1	4	-1024	-768	-1	-1	-1	-1	4		0	0						Untertest3.avi	0	880	547	72	111				0	Content		-72	-111	14126259	1237723115
14143	08:56:39.417	00:00:14.142	849	-1024	-768	-1	-1	-1	-1	4	-1024	-768	-1	-1	-1	-1	4		0	0						Untertest3.avi	0	880	547	72	111				0	Content		-72	-111	14142926	1237739782
14160	08:56:39.434	00:00:14.160	850	-1024	-768	-1	-1	-1	-1	4	-1024	-768	-1	-1	-1	-1	4		0	0						Untertest3.avi	0	880	547	72	111				0	Content		-72	-111	14160245	1237757101
14177	08:56:39.451	00:00:14.176	851	-1024	-768	-1	-1	-1	-1	4	-1024	-768	-1	-1	-1	-1	4		0	0						Untertest3.avi	0	880	547	72	111				0	Content		-72	-111	14176912	1237773768
14193	08:56:39.467	00:00:14.193	852	-1024	-768	-1	-1	-1	-1	4	-1024	-768	-1	-1	-1	-1	4		0	0						Untertest3.avi	0	880	547	72	111				0	Content		-72	-111	14193126	1237789982
14210	08:56:39.484	00:00:14.209	853	-1024	-768	-1	-1	-1	-1	4	-1024	-768	-1	-1	-1	-1	4		0	0						Untertest3.avi	0	880	547	72	111				0	Content		-72	-111	14209793	1237806649
14226	08:56:39.500	00:00:14.226	854	-1024	-768	-1	-1	-1	-1	4	-1024	-768	-1	-1	-1	-1	4		0	0						Untertest3.avi	0	880	547	72	111				0	Content		-72	-111	14226461	1237823317
14243	08:56:39.517	00:00:14.242	855	-1024	-768	-1	-1	-1	-1	4	-1024	-768	-1	-1	-1	-1	4		0	0						Untertest3.avi	0	880	547	72	111				0	Content		-72	-111	14242694	1237839550
14259	08:56:39.533	00:00:14.259	856	-1024	-768	-1	-1	-1	-1	4	-1024	-768	-1	-1	-1	-1	4		0	0						Untertest3.avi	0	880	547	72	111				0	Content		-72	-111	14259361	1237856217
14276	08:56:39.550	00:00:14.275	857	-1024	-768	-1	-1	-1	-1	4	-1024	-768	-1	-1	-1	-1	4		0	0						Untertest3.avi	0	880	547	72	111				0	Content		-72	-111	14275909	1237872765
14293	08:56:39.567	00:00:14.292	858	-1024	-768	-1	-1	-1	-1	4	-1024	-768	-1	-1	-1	-1	4		0	0						Untertest3.avi	0	880	547	72	111				0	Content		-72	-111	14292576	1237889432
14309	08:56:39.583	00:00:14.309	859	-1024	-768	-1	-1	-1	-1	4	-1024	-768	-1	-1	-1	-1	4		0	0						Untertest3.avi	0	880	547	72	111				0	Content		-72	-111	14309243	1237906099
14326	08:56:39.600	00:00:14.325	860	-1024	-768	-1	-1	-1	-1	4	-1024	-768	-1	-1	-1	-1	4		0	0						Untertest3.avi	0	880	547	72	111				0	Content		-72	-111	14325911	1237922767
14342	08:56:39.616	00:00:14.342	861	-1024	-768	-1	-1	-1	-1	4	-1024	-768	-1	-1	-1	-1	4		0	0						Untertest3.avi	0	880	547	72	111				0	Content		-72	-111	14342441	1237939297
14359	08:56:39.633	00:00:14.359	862	-1024	-768	-1	-1	-1	-1	4	-1024	-768	-1	-1	-1	-1	4		0	0						Untertest3.avi	0	880	547	72	111				0	Content		-72	-111	14359108	1237955964
14376	08:56:39.650	00:00:14.375	863	-1024	-768	-1	-1	-1	-1	4	-1024	-768	-1	-1	-1	-1	4		0	0						Untertest3.avi	0	880	547	72	111				0	Content		-72	-111	14375717	1237972573
14392	08:56:39.666	00:00:14.392	864	-1024	-768	-1	-1	-1	-1	4	-1024	-768	-1	-1	-1	-1	4		0	0						Untertest3.avi	0	880	547	72	111				0	Content		-72	-111	14392384	1237989240
14409	08:56:39.683	00:00:14.409	865	-1024	-768	-1	-1	-1	-1	4	-1024	-768	-1	-1	-1	-1	4		0	0						Untertest3.avi	0	880	547	72	111				0	Content		-72	-111	14409051	1238005907
14426	08:56:39.700	00:00:14.425	866	-1024	-768	-1	-1	-1	-1	4	-1024	-768	-1	-1	-1	-1	4		0	0						Untertest3.avi	0	880	547	72	111				0	Content		-72	-111	14425719	1238022575
14442	08:56:39.716	00:00:14.442	867	-1024	-768	-1	-1	-1	-1	4	-1024	-768	-1	-1	-1	-1	4		0	0						Untertest3.avi	0	880	547	72	111				0	Content		-72	-111	14442251	1238039107
14459	08:56:39.733	00:00:14.458	868	-1024	-768	-1	-1	-1	-1	4	-1024	-768	-1	-1	-1	-1	4		0	0						Untertest3.avi	0	880	547	72	111				0	Content		-72	-111	14458918	1238055774
14476	08:56:39.750	00:00:14.475	869	-1024	-768	-1	-1	-1	-1	4	-1024	-768	-1	-1	-1	-1	4		0	0						Untertest3.avi	0	880	547	72	111				0	Content		-72	-111	14475539	1238072395
14492	08:56:39.766	00:00:14.492	870	-1024	-768	-1	-1	-1	-1	4	-1024	-768	-1	-1	-1	-1	4		0	0						Untertest3.avi	0	880	547	72	111				0	Content		-72	-111	14492206	1238089062
14509	08:56:39.783	00:00:14.508	871	-1024	-768	-1	-1	-1	-1	4	-1024	-768	-1	-1	-1	-1	4		0	0						Untertest3.avi	0	880	547	72	111				0	Content		-72	-111	14508781	1238105637
14525	08:56:39.799	00:00:14.525	872	-1024	-768	-1	-1	-1	-1	4	-1024	-768	-1	-1	-1	-1	4		0	0						Untertest3.avi	0	880	547	72	111				0	Content		-72	-111	14525404	1238122260
14542	08:56:39.816	00:00:14.542	873	-1024	-768	-1	-1	-1	-1	4	-1024	-768	-1	-1	-1	-1	4		0	0						Untertest3.avi	0	880	547	72	111				0	Content		-72	-111	14542072	1238138928
14559	08:56:39.833	00:00:14.558	874	-1024	-768	-1	-1	-1	-1	4	-1024	-768	-1	-1	-1	-1	4		0	0						Untertest3.avi	0	880	547	72	111				0	Content		-72	-111	14558737	1238155593
14575	08:56:39.849	00:00:14.575	875	-1024	-768	-1	-1	-1	-1	4	-1024	-768	-1	-1	-1	-1	4		0	0						Untertest3.avi	0	880	547	72	111				0	Content		-72	-111	14575404	1238172260
14592	08:56:39.866	00:00:14.592	876	-1024	-768	-1	-1	-1	-1	4	1141,305	703,8306	0,5378347	0,4686948	421,8936	2,906855	0	21	1141	704						Untertest3.avi	0	880	547	72	111	1164	547	150	0	Content		1069	593	14592025	1238188881
14609	08:56:39.883	00:00:14.608	877	-1024	-768	-1	-1	-1	-1	4	-1024	-768	-1	-1	-1	-1	4	21	0	0						Untertest3.avi	0	880	547	72	111	1164	547	150	0	Content		-72	-111	14608650	1238205506
14625	08:56:39.899	00:00:14.625	878	1318,203	624,5535	0,6770489	0,4487775	511,1091	3,54197	0	1146,473	698,3666	0,5386149	0,4685073	419,9674	2,867768	0	21	1232	661						Untertest3.avi	0	880	547	72	111	1164	547	150	0	Content		1160	550	14625400	1238222256
14642	08:56:39.916	00:00:14.642	879	1416,381	606,8246	0,6788334	0,4477254	528,3135	3,655012	0	1289,834	673,5665	0,5037152	0,4680254	484,6271	3,279397	0	21	1353	640						Untertest3.avi	0	880	547	72	111	1164	547	150	0	Content		1281	529	14642022	1238238878
14659	08:56:39.933	00:00:14.658	880	1307,753	622,848	0,6772007	0,4488492	510,4243	3,460179	0	1157,533	699,9051	0,5386069	0,4686159	420,2701	2,806971	0	21	1233	661						Untertest3.avi	0	880	547	72	111	1164	547	150	0	Content		1161	550	14658645	1238255501
14675	08:56:39.949	00:00:14.675	881	1390,361	609,0537	0,677555	0,4479354	523,6361	3,6253	0	1284,558	675,5721	0,5037009	0,4681798	484,5864	3,253005	0	21	1337	642						Untertest3.avi	0	880	547	72	111	1164	547	150	0	Content		1265	531	14675270	1238272126
14692	08:56:39.966	00:00:14.692	882	1325,149	615,2169	0,6771246	0,4493481	510,9149	3,425543	0	1143,752	700,3076	0,538636	0,469017	420,1414	2,814559	0	21	1234	658						Untertest3.avi	0	880	547	72	111	1164	547	150	0	Content		1162	547	14692018	1238288874
14709	08:56:39.983	00:00:14.708	883	1383,969	614,1248	0,677516	0,4486192	523,3434	3,599951	0	1284,574	670,3833	0,5037455	0,4688688	484,5273	3,22554	0	21	1334	642						Untertest3.avi	0	880	547	72	111	1164	547	150	0	Content		1262	531	14708643	1238305499
14725	08:56:39.999	00:00:14.725	884	1315,159	620,5388	0,6774798	0,4500042	509,2854	3,459629	0	1160,172	696,1732	0,538427	0,4698741	421,3781	2,765588	0	21	1238	658						Untertest3.avi	0	880	547	72	111	1164	547	150	0	Content		1166	547	14725264	1238322120
14742	08:56:40.016	00:00:14.741	885	-1024	-768	-1	-1	-1	-1	4	-1024	-768	-1	-1	-1	-1	4	22	0	0						Untertest3.avi	0	880	547	72	111	1358	514	117	0	Content		-72	-111	14741922	1238338778
14759	08:56:40.033	00:00:14.758	886	-1024	-768	-1	-1	-1	-1	4	-1024	-768	-1	-1	-1	-1	4	22	0	0						Untertest3.avi	0	880	547	72	111	1358	514	117	0	Content		-72	-111	14758589	1238355445
14775	08:56:40.049	00:00:14.775	887	1297,948	618,5605	0,6777239	0,4510196	508,1759	3,371094	0	1568,353	632,8083	0,5135728	0,4708048	526,6597	3,497961	0	22	1433	626						Untertest3.avi	0	880	547	72	111	1358	514	117	0	Content		1361	515	14775343	1238372199
14792	08:56:40.066	00:00:14.791	888	1354,064	606,6918	0,6762904	0,4509137	518,6583	3,456193	0	1495,891	637,3423	0,5133073	0,4713657	526,7318	3,427655	0	22	1425	622						Untertest3.avi	0	880	547	72	111	1358	514	117	0	Content		1353	511	14791964	1238388820
14809	08:56:40.083	00:00:14.808	889	1346,803	608,9625	0,6763691	0,4513833	518,6666	3,446365	0	1542,781	627,5667	0,5136415	0,4718599	526,9416	3,509455	0	22	1445	618						Untertest3.avi	0	880	547	72	111	1358	514	117	0	Content		1373	507	14808587	1238405443
14825	08:56:40.099	00:00:14.825	890	1347,141	612,3634	0,6763854	0,4518887	518,8282	3,453578	0	1570,962	637,3151	0,5138254	0,4724917	526,8297	3,486869	0	22	1459	625						Untertest3.avi	0	880	547	72	111	1358	514	117	0	Content		1387	514	14825213	1238422069
14842	08:56:40.116	00:00:14.841	891	1351,145	602,3959	0,6764112	0,4524779	518,9299	3,443897	0	1507,993	637,7642	0,5136836	0,4732145	527,014	3,460076	0	22	1430	620						Untertest3.avi	0	880	547	72	111	1358	514	117	0	Content		1358	509	14841963	1238438819
14859	08:56:40.133	00:00:14.858	892	1246,215	621,066	0,6770729	0,452982	518,6766	3,460115	0	1326,455	654,4046	0,5140613	0,4739358	525,5826	3,373924	0	23	1286	638						Untertest3.avi	0	880	547	72	111	928	524	566	0	Content		1214	527	14858587	1238455443
14875	08:56:40.149	00:00:14.875	893	1066,273	614,4713	0,6786871	0,4529716	518,4741	3,436892	0	1074,487	656,1495	0,5156794	0,4743009	524,7084	3,393022	0	23	1070	635						Untertest3.avi	0	880	547	72	111	928	524	566	0	Content		998	524	14875210	1238472066
14892	08:56:40.166	00:00:14.891	894	991,4866	622,9095	0,6795579	0,453214	518,6569	3,419555	0	995,6015	646,5787	0,5163527	0,4748549	524,5941	3,386641	0	23	994	635						Untertest3.avi	0	880	547	72	111	928	524	566	0	Content		922	524	14891835	1238488691
14909	08:56:40.183	00:00:14.908	895	999,1314	617,494	0,6795546	0,453752	518,4678	3,37934	0	1008,245	646,4739	0,5161694	0,4755304	524,6659	3,349151	0	23	1004	632						Untertest3.avi	0	880	547	72	111	928	524	566	0	Content		932	521	14908582	1238505438
14925	08:56:40.199	00:00:14.925	896	1007,174	627,359	0,6794898	0,4542588	518,7356	3,37473	0	997,2483	646,6172	0,5160459	0,4763089	524,8871	3,321952	0	23	1002	637						Untertest3.avi	0	880	547	72	111	928	524	566	0	Content		930	526	14925209	1238522065
14942	08:56:40.216	00:00:14.941	897	994,9203	620,8624	0,6793821	0,4549395	518,8918	3,340599	0	1007,594	645,0286	0,5159503	0,4772251	524,7756	3,312199	0	23	1001	633						Untertest3.avi	0	880	547	72	111	928	524	566	0	Content		929	522	14941835	1238538691
14958	08:56:40.232	00:00:14.958	898	1002,367	617,5291	0,6791888	0,4556803	519,0373	3,306528	0	1004,693	647,6089	0,5158246	0,4781304	524,985	3,273288	0	23	1004	633						Untertest3.avi	0	880	547	72	111	928	524	566	0	Content		932	522	14958455	1238555311
14975	08:56:40.249	00:00:14.975	899	998,0455	622,4127	0,6790298	0,4564303	519,1695	3,275966	0	1002,964	656,5009	0,5156653	0,4791327	525,1108	3,258909	0	23	1001	639						Untertest3.avi	0	880	547	72	111	928	524	566	0	Content		929	528	14975203	1238572059
14992	08:56:40.266	00:00:14.991	900	1002,74	625,9529	0,6788619	0,4572122	519,3585	3,29507	0	1001,443	654,1129	0,515483	0,4802136	525,3201	3,2468	0	23	1002	640						Untertest3.avi	0	880	547	72	111	928	524	566	0	Content		930	529	14991829	1238588685
15008	08:56:40.282	00:00:15.008	901	1003,201	626,7936	0,6786269	0,4579505	519,4018	3,271556	0	1007,963	652,9252	0,5153255	0,4812878	525,4387	3,244569	0	23	1006	640						Untertest3.avi	0	880	547	72	111	928	524	566	0	Content		934	529	15008451	1238605307
15025	08:56:40.299	00:00:15.025	902	1007,229	626,5293	0,6784981	0,4585693	519,5877	3,241441	0	992,8714	643,618	0,5152051	0,4821979	525,5712	3,210448	0	23	1000	635						Untertest3.avi	0	880	547	72	111	928	524	566	0	Content		928	524	15025076	1238621932
15042	08:56:40.316	00:00:15.041	903	993,368	618,9929	0,6784148	0,4591472	519,7712	3,253683	0	995,5185	650,7307	0,5151833	0,4830081	525,7357	3,176683	0	23	994	635						Untertest3.avi	0	880	547	72	111	928	524	566	0	Content		922	524	15041824	1238638680
15058	08:56:40.332	00:00:15.058	904	990,8705	620,3729	0,6784081	0,4597036	520,0975	3,239401	0	995,8271	642,847	0,5152519	0,4837195	525,8593	3,17923	0	23	993	632						Untertest3.avi	0	880	547	72	111	928	524	566	0	Content		921	521	15058450	1238655306
15075	08:56:40.349	00:00:15.075	905	992,1572	629,3325	0,6785102	0,4602717	520,1434	3,238285	0	999,0207	645,2603	0,5154076	0,4843497	526,1188	3,168343	0	23	996	637						Untertest3.avi	0	880	547	72	111	928	524	566	0	Content		924	526	15075072	1238671928
15092	08:56:40.366	00:00:15.091	906	995,3537	629,8474	0,6787038	0,4607939	520,3723	3,199587	0	995,1563	651,7208	0,515614	0,4849937	526,257	3,182094	0	23	995	641						Untertest3.avi	0	880	547	72	111	928	524	566	0	Content		923	530	15091697	1238688553
15108	08:56:40.382	00:00:15.108	907	1001,447	626,0774	0,6788709	0,4613396	520,5733	3,20098	0	1003,77	648,3125	0,5158362	0,4855547	526,5724	3,128469	0	23	1003	637						Untertest3.avi	0	880	547	72	111	928	524	566	0	Content		931	526	15108445	1238705301
15125	08:56:40.399	00:00:15.125	908	991,2668	632,7953	0,6790509	0,4619614	520,7678	3,185939	0	991,3284	649,1918	0,5160465	0,4861989	526,6367	3,175704	0	23	991	641						Untertest3.avi	0	880	547	72	111	928	524	566	0	Content		919	530	15125069	1238721925
15142	08:56:40.416	00:00:15.141	909	1000,697	625,8759	0,679261	0,4625158	520,7849	3,204141	0	999,8672	646,1266	0,5162656	0,4868651	526,8621	3,123652	0	23	1000	636						Untertest3.avi	0	880	547	72	111	928	524	566	0	Content		928	525	15141692	1238738548
15158	08:56:40.432	00:00:15.158	910	1005,348	629,2428	0,6794894	0,4629911	521,0969	3,188606	0	995,1505	642,5834	0,5165532	0,487331	526,9859	3,105631	0	23	1000	636						Untertest3.avi	0	880	547	72	111	928	524	566	0	Content		928	525	15158317	1238755173
15175	08:56:40.449	00:00:15.175	911	990,8524	627,155	0,6798417	0,4633696	521,1647	3,198271	0	998,0997	645,499	0,5169329	0,4877023	527,2747	3,111886	0	23	994	636						Untertest3.avi	0	880	547	72	111	928	524	566	0	Content		922	525	15175066	1238771922
15192	08:56:40.466	00:00:15.191	912	990,9772	634,2738	0,6802149	0,4637624	521,4775	3,147503	0	990,3768	644,7018	0,5173806	0,4880354	527,5664	3,114442	0	23	991	639						Untertest3.avi	0	880	547	72	111	928	524	566	0	Content		919	528	15191689	1238788545
15208	08:56:40.482	00:00:15.208	913	985,7194	626,7809	0,6806303	0,4643527	521,6706	3,167104	0	996,0899	645,3425	0,51783	0,4885947	527,7018	3,127002	0	23	991	636						Untertest3.avi	0	880	547	72	111	928	524	566	0	Content		919	525	15208313	1238805169
15225	08:56:40.499	00:00:15.224	914	987,912	624,3236	0,6810285	0,465012	521,7902	3,174785	0	987,9627	645,2895	0,5182402	0,4892653	527,8286	3,09044	0	23	988	635						Untertest3.avi	0	880	547	72	111	928	524	566	0	Content		916	524	15224951	1238821807
15242	08:56:40.516	00:00:15.241	915	1007,552	626,8694	0,6814008	0,4656399	522,0469	3,149528	0	987,7538	643,7651	0,5186357	0,4899671	528,0811	3,097523	0	23	998	635						Untertest3.avi	0	880	547	72	111	928	524	566	0	Content		926	524	15241685	1238838541
15258	08:56:40.532	00:00:15.258	916	993,3593	623,2536	0,6816919	0,4661787	522,1826	3,13536	0	988,3618	646,3668	0,5189951	0,4905632	528,2954	3,125589	0	23	991	635						Untertest3.avi	0	880	547	72	111	928	524	566	0	Content		919	524	15258311	1238855167
15275	08:56:40.549	00:00:15.274	917	993,1381	627,4739	0,6818685	0,4665568	522,4303	3,143887	0	994,0949	648,8176	0,519266	0,4910755	528,6082	3,080362	0	23	994	638						Untertest3.avi	0	880	547	72	111	928	524	566	0	Content		922	527	15274944	1238871800
15291	08:56:40.565	00:00:15.291	918	994,3779	627,3781	0,6819605	0,4667758	522,5851	3,157388	0	983,7536	647,6303	0,5194655	0,4914209	528,9236	3,088962	0	23	989	638						Untertest3.avi	0	880	547	72	111	928	524	566	0	Content		917	527	15291478	1238888334
15308	08:56:40.582	00:00:15.308	919	1001,623	627,6503	0,6820298	0,4668267	522,7939	3,130983	0	987,2173	639,2828	0,5196418	0,4915918	529,2921	3,098093	0	23	994	633						Untertest3.avi	0	880	547	72	111	928	524	566	0	Content		922	522	15308228	1238905084
15325	08:56:40.599	00:00:15.324	920	989,6464	628,8151	0,6820825	0,4668388	523,1697	3,141373	0	992,6392	639,5327	0,5197726	0,491718	529,6766	3,104312	0	23	991	634						Untertest3.avi	0	880	547	72	111	928	524	566	0	Content		919	523	15324867	1238921723
15341	08:56:40.615	00:00:15.341	921	1004,111	626,9567	0,6820106	0,4669371	523,2708	3,162901	0	993,1354	642,6267	0,5198485	0,4918761	530,0777	3,101869	0	23	999	635						Untertest3.avi	0	880	547	72	111	928	524	566	0	Content		927	524	15341476	1238938332
15358	08:56:40.632	00:00:15.358	922	1064,715	625,6844	0,6811488	0,4673003	523,9769	3,202465	0	1065,765	638,0042	0,5194007	0,4921994	530,7496	3,12392	0	23	1065	632						Untertest3.avi	0	880	547	72	111	928	524	566	0	Content		993	521	15358100	1238954956
15375	08:56:40.649	00:00:15.374	923	1233,438	577,0493	0,6794608	0,4675847	524,6532	3,157851	0	1222,824	602,0666	0,5185673	0,4921134	531,7963	3,07657	0	23	1228	590						Untertest3.avi	0	880	547	72	111	928	524	566	0	Content		1156	479	15374858	1238971714
15391	08:56:40.665	00:00:15.391	924	1388,244	513,4194	0,6780986	0,467806	525,6028	3,128411	0	1354,955	549,8884	0,5175084	0,4921681	534,3903	3,090037	0	23	1372	532						Untertest3.avi	0	880	547	72	111	928	524	566	0	Content		1300	421	15391472	1238988328
15408	08:56:40.682	00:00:15.408	925	1523,357	462,745	0,6770519	0,4682472	527,7278	3,159804	0	1754,634	467,6647	0,5181558	0,4927387	532,0884	3,109293	0	23	1639	465						Untertest3.avi	0	880	547	72	111	928	524	566	0	Content		1567	354	15408094	1239004950
15425	08:56:40.699	00:00:15.424	926	1707,744	405,3948	0,6758296	0,4691871	525,9297	3,109705	0	1758,305	439,66	0,516727	0,4938809	533,0931	3,062771	0	24	1733	423						Untertest3.avi	0	880	547	72	111	2149	164	183	0	Content		1661	312	15424859	1239021715
15441	08:56:40.715	00:00:15.441	927	1599,391	474,5939	0,6549029	0,469936	459,7424	2,71579	0	-1024	-768	-1	-1	-1	-1	4	24	1599	475						Untertest3.avi	0	880	547	72	111	2149	164	183	0	Content		1527	364	15441469	1239038325
15458	08:56:40.732	00:00:15.458	928	-1024	-768	-1	-1	-1	-1	4	2646,024	208,616	0,5167945	0,4963954	533,0931	3,280412	0	24	2646	209						Untertest3.avi	0	880	547	72	111	2149	164	183	0	Content		2574	98	15458089	1239054945
15475	08:56:40.749	00:00:15.474	929	-1024	-768	-1	-1	-1	-1	4	-1024	-768	-1	-1	-1	-1	4	24	0	0						Untertest3.avi	0	880	547	72	111	2149	164	183	0	Content		-72	-111	15474713	1239071569
15491	08:56:40.765	00:00:15.491	930	-1024	-768	-1	-1	-1	-1	4	-1024	-768	-1	-1	-1	-1	4	24	0	0						Untertest3.avi	0	880	547	72	111	2149	164	183	0	Content		-72	-111	15491393	1239088249
15508	08:56:40.782	00:00:15.508	931	-1024	-768	-1	-1	-1	-1	4	-1024	-768	-1	-1	-1	-1	4	24	0	0						Untertest3.avi	0	880	547	72	111	2149	164	183	0	Content		-72	-111	15508061	1239104917
15525	08:56:40.799	00:00:15.524	932	2515,403	120,2046	0,6593208	0,4774487	476,9221	2,991024	0	-1024	-768	-1	-1	-1	-1	4	24	2515	120						Untertest3.avi	0	880	547	72	111	2149	164	183	0	Content		2443	9	15524710	1239121566
15541	08:56:40.815	00:00:15.541	933	-1024	-768	-1	-1	-1	-1	4	-1024	-768	-1	-1	-1	-1	4	24	0	0						Untertest3.avi	0	880	547	72	111	2149	164	183	0	Content		-72	-111	15541332	1239138188
15558	08:56:40.832	00:00:15.558	934	-1024	-768	-1	-1	-1	-1	4	-1024	-768	-1	-1	-1	-1	4	24	0	0						Untertest3.avi	0	880	547	72	111	2149	164	183	0	Content		-72	-111	15558082	1239154938
15575	08:56:40.849	00:00:15.574	935	-1024	-768	-1	-1	-1	-1	4	-1024	-768	-1	-1	-1	-1	4	24	0	0						Untertest3.avi	0	880	547	72	111	2149	164	183	0	Content		-72	-111	15574702	1239171558
15591	08:56:40.865	00:00:15.591	936	1928,276	340,9243	0,6357559	0,4863026	414,1536	2,579764	0	-1024	-768	-1	-1	-1	-1	4	24	1928	341						Untertest3.avi	0	880	547	72	111	2149	164	183	0	Content		1856	230	15591327	1239188183
15608	08:56:40.882	00:00:15.607	937	-1024	-768	-1	-1	-1	-1	4	-1024	-768	-1	-1	-1	-1	4	25	0	0						Untertest3.avi	0	880	547	72	111	1861	225	350	0	Content		-72	-111	15607953	1239204809
15625	08:56:40.899	00:00:15.624	938	-1024	-768	-1	-1	-1	-1	4	-1024	-768	-1	-1	-1	-1	4	25	0	0						Untertest3.avi	0	880	547	72	111	1861	225	350	0	Content		-72	-111	15624700	1239221556
15641	08:56:40.915	00:00:15.641	939	-1024	-768	-1	-1	-1	-1	4	-1024	-768	-1	-1	-1	-1	4	25	0	0						Untertest3.avi	0	880	547	72	111	1861	225	350	0	Content		-72	-111	15641319	1239238175
15658	08:56:40.932	00:00:15.657	940	-1024	-768	-1	-1	-1	-1	4	-1024	-768	-1	-1	-1	-1	4	25	0	0						Untertest3.avi	0	880	547	72	111	1861	225	350	0	Content		-72	-111	15657936	1239254792
15675	08:56:40.949	00:00:15.674	941	-1024	-768	-1	-1	-1	-1	4	-1024	-768	-1	-1	-1	-1	4	25	0	0						Untertest3.avi	0	880	547	72	111	1861	225	350	0	Content		-72	-111	15674603	1239271459
15691	08:56:40.965	00:00:15.691	942	-1024	-768	-1	-1	-1	-1	4	-1024	-768	-1	-1	-1	-1	4	25	0	0						Untertest3.avi	0	880	547	72	111	1861	225	350	0	Content		-72	-111	15691312	1239288168
15708	08:56:40.982	00:00:15.707	943	1921,343	336,0107	0,6309573	0,5035082	412,3247	2,638404	0	-1024	-768	-1	-1	-1	-1	4	25	1921	336						Untertest3.avi	0	880	547	72	111	1861	225	350	0	Content		1849	225	15707936	1239304792
15725	08:56:40.999	00:00:15.724	944	1921,343	336,0107	0,6581442	0,5073026	497,6636	2,638404	0	-1024	-768	-1	-1	-1	-1	4	25	1921	336						Untertest3.avi	0	880	547	72	111	1861	225	350	0	Content		1849	225	15724558	1239321414
15741	08:56:41.015	00:00:15.741	945	-1024	-768	-1	-1	-1	-1	4	-1024	-768	-1	-1	-1	-1	4	25	0	0						Untertest3.avi	0	880	547	72	111	1861	225	350	0	Content		-72	-111	15741182	1239338038
15758	08:56:41.032	00:00:15.757	946	1908,739	346,8998	0,6288772	0,5113673	412,4795	2,661029	0	-1024	-768	-1	-1	-1	-1	4	25	1909	347						Untertest3.avi	0	880	547	72	111	1861	225	350	0	Content		1837	236	15757926	1239354782
15775	08:56:41.049	00:00:15.774	947	1907,992	349,258	0,6284155	0,5132648	412,8926	2,703315	0	-1024	-768	-1	-1	-1	-1	4	25	1908	349						Untertest3.avi	0	880	547	72	111	1861	225	350	0	Content		1836	238	15774553	1239371409
15791	08:56:41.065	00:00:15.791	948	1933,003	340,2758	0,6290227	0,5144472	415,9492	2,719581	0	-1024	-768	-1	-1	-1	-1	4	25	1933	340						Untertest3.avi	0	880	547	72	111	1861	225	350	0	Content		1861	229	15791179	1239388035
15808	08:56:41.082	00:00:15.807	949	1918,286	344,5966	0,6273195	0,5153964	412,8453	2,706669	0	-1024	-768	-1	-1	-1	-1	4	25	1918	345						Untertest3.avi	0	880	547	72	111	1861	225	350	0	Content		1846	234	15807826	1239404682
15825	08:56:41.099	00:00:15.824	950	1936,607	332,4402	0,6281683	0,5165377	416,1141	2,695322	0	-1024	-768	-1	-1	-1	-1	4	25	1937	332						Untertest3.avi	0	880	547	72	111	1861	225	350	0	Content		1865	221	15824553	1239421409
15841	08:56:41.115	00:00:15.841	951	1962,015	336,1286	0,6284389	0,5176935	418,071	2,742708	0	-1024	-768	-1	-1	-1	-1	4	25	1962	336						Untertest3.avi	0	880	547	72	111	1861	225	350	0	Content		1890	225	15841174	1239438030
15858	08:56:41.132	00:00:15.857	952	1950,103	333,3478	0,6279451	0,5184246	417,7973	2,700538	0	-1024	-768	-1	-1	-1	-1	4	25	1950	333						Untertest3.avi	0	880	547	72	111	1861	225	350	0	Content		1878	222	15857803	1239454659
15874	08:56:41.148	00:00:15.874	953	1949,302	325,5827	0,6275188	0,5190896	417,6851	2,725434	0	-1024	-768	-1	-1	-1	-1	4	25	1949	326						Untertest3.avi	0	880	547	72	111	1861	225	350	0	Content		1877	215	15874422	1239471278
15891	08:56:41.165	00:00:15.891	954	-1024	-768	-1	-1	-1	-1	4	-1024	-768	-1	-1	-1	-1	4	25	0	0						Untertest3.avi	0	880	547	72	111	1861	225	350	0	Content		-72	-111	15891170	1239488026
15908	08:56:41.182	00:00:15.907	955	1932,573	349,136	0,6263582	0,5201816	416,3949	2,734828	0	-1024	-768	-1	-1	-1	-1	4	25	1933	349						Untertest3.avi	0	880	547	72	111	1861	225	350	0	Content		1861	238	15907799	1239504655
15924	08:56:41.198	00:00:15.924	956	1938,199	332,8777	0,6266485	0,5208277	418,0388	2,72829	0	-1024	-768	-1	-1	-1	-1	4	25	1938	333						Untertest3.avi	0	880	547	72	111	1861	225	350	0	Content		1866	222	15924417	1239521273
15941	08:56:41.215	00:00:15.941	957	1979,175	317,6839	0,6269112	0,5214629	419,8745	2,730822	0	-1024	-768	-1	-1	-1	-1	4	25	1979	318						Untertest3.avi	0	880	547	72	111	1861	225	350	0	Content		1907	207	15941040	1239537896
15958	08:56:41.232	00:00:15.957	958	-1024	-768	-1	-1	-1	-1	4	-1024	-768	-1	-1	-1	-1	4	26	0	0						Untertest3.avi	0	880	547	72	111	2892	-212	250	0	Content		-72	-111	15957822	1239554678
15974	08:56:41.248	00:00:15.974	959	-1024	-768	-1	-1	-1	-1	4	-1024	-768	-1	-1	-1	-1	4	26	0	0						Untertest3.avi	0	880	547	72	111	2892	-212	250	0	Content		-72	-111	15974414	1239571270
15991	08:56:41.265	00:00:15.991	960	-1024	-768	-1	-1	-1	-1	4	-1024	-768	-1	-1	-1	-1	4	26	0	0						Untertest3.avi	0	880	547	72	111	2892	-212	250	0	Content		-72	-111	15991038	1239587894
16008	08:56:41.282	00:00:16.007	961	2954,985	-100,6612	0,6542245	0,5233858	514,7645	3,485355	0	-1024	-768	-1	-1	-1	-1	4	26	2955	-101						Untertest3.avi	0	880	547	72	111	2892	-212	250	0	Content		2883	-212	16007662	1239604518
16024	08:56:41.298	00:00:16.024	962	-1024	-768	-1	-1	-1	-1	4	-1024	-768	-1	-1	-1	-1	4	26	0	0						Untertest3.avi	0	880	547	72	111	2892	-212	250	0	Content		-72	-111	16024410	1239621266
16041	08:56:41.315	00:00:16.041	963	-1024	-768	-1	-1	-1	-1	4	-1024	-768	-1	-1	-1	-1	4	26	0	0						Untertest3.avi	0	880	547	72	111	2892	-212	250	0	Content		-72	-111	16041029	1239637885
16058	08:56:41.332	00:00:16.057	964	3079,733	-152,4212	0,6534078	0,5239877	518,6046	3,521644	0	-1024	-768	-1	-1	-1	-1	4	26	3080	-152						Untertest3.avi	0	880	547	72	111	2892	-212	250	0	Content		3008	-263	16057653	1239654509
16074	08:56:41.348	00:00:16.074	965	3079,733	-152,4212	0,6528015	0,5258832	519,069	3,521644	0	-1024	-768	-1	-1	-1	-1	4	26	3080	-152						Untertest3.avi	0	880	547	72	111	2892	-212	250	0	Content		3008	-263	16074404	1239671260
16091	08:56:41.365	00:00:16.091	966	-1024	-768	-1	-1	-1	-1	4	-1024	-768	-1	-1	-1	-1	4	26	0	0						Untertest3.avi	0	880	547	72	111	2892	-212	250	0	Content		-72	-111	16091024	1239687880
16108	08:56:41.382	00:00:16.107	967	-1024	-768	-1	-1	-1	-1	4	-1024	-768	-1	-1	-1	-1	4	26	0	0						Untertest3.avi	0	880	547	72	111	2892	-212	250	0	Content		-72	-111	16107645	1239704501
16124	08:56:41.398	00:00:16.124	968	2912,653	-62,31953	0,6489403	0,5251506	510,357	3,466691	0	-1024	-768	-1	-1	-1	-1	4	26	2913	-62						Untertest3.avi	0	880	547	72	111	2892	-212	250	0	Content		2841	-173	16124270	1239721126
16141	08:56:41.415	00:00:16.141	969	2912,653	-62,31953	0,6506544	0,5272403	519,202	3,466691	0	-1024	-768	-1	-1	-1	-1	4	26	2913	-62						Untertest3.avi	0	880	547	72	111	2892	-212	250	0	Content		2841	-173	16141017	1239737873
16158	08:56:41.432	00:00:16.157	970	-1024	-768	-1	-1	-1	-1	4	-1024	-768	-1	-1	-1	-1	4	26	0	0						Untertest3.avi	0	880	547	72	111	2892	-212	250	0	Content		-72	-111	16157642	1239754498
16174	08:56:41.448	00:00:16.174	971	2973,522	-92,89085	0,647831	0,5268125	512,2062	3,501939	0	-1024	-768	-1	-1	-1	-1	4	26	2974	-93						Untertest3.avi	0	880	547	72	111	2892	-212	250	0	Content		2902	-204	16174255	1239771111
16191	08:56:41.465	00:00:16.190	972	3002,822	-112,6931	0,6485487	0,5272015	516,6573	3,540048	0	-1024	-768	-1	-1	-1	-1	4	26	3003	-113						Untertest3.avi	0	880	547	72	111	2892	-212	250	0	Content		2931	-224	16190886	1239787742
16208	08:56:41.482	00:00:16.207	973	-1024	-768	-1	-1	-1	-1	4	-1024	-768	-1	-1	-1	-1	4	27	0	0						Untertest3.avi	0	880	547	72	111	3061	-292	216	0	Content		-72	-111	16207633	1239804489
16224	08:56:41.498	00:00:16.224	974	3074,06	-173,3546	0,6491614	0,5275947	522,0833	3,544194	0	-1024	-768	-1	-1	-1	-1	4	27	3074	-173						Untertest3.avi	0	880	547	72	111	3061	-292	216	0	Content		3002	-284	16224255	1239821111
16241	08:56:41.515	00:00:16.240	975	-1024	-768	-1	-1	-1	-1	4	-1024	-768	-1	-1	-1	-1	4	27	0	0						Untertest3.avi	0	880	547	72	111	3061	-292	216	0	Content		-72	-111	16240880	1239837736
16258	08:56:41.532	00:00:16.257	976	-1024	-768	-1	-1	-1	-1	4	-1024	-768	-1	-1	-1	-1	4	27	0	0						Untertest3.avi	0	880	547	72	111	3061	-292	216	0	Content		-72	-111	16257560	1239854416
16274	08:56:41.548	00:00:16.274	977	-1024	-768	-1	-1	-1	-1	4	-1024	-768	-1	-1	-1	-1	4	27	0	0						Untertest3.avi	0	880	547	72	111	3061	-292	216	0	Content		-72	-111	16274227	1239871083
16291	08:56:41.565	00:00:16.290	978	3132,769	-181,4558	0,6485919	0,5305564	525,8276	3,582024	0	-1024	-768	-1	-1	-1	-1	4	27	3133	-181						Untertest3.avi	0	880	547	72	111	3061	-292	216	0	Content		3061	-292	16290873	1239887729
16308	08:56:41.582	00:00:16.307	979	-1024	-768	-1	-1	-1	-1	4	-1024	-768	-1	-1	-1	-1	4	27	0	0						Untertest3.avi	0	880	547	72	111	3061	-292	216	0	Content		-72	-111	16307500	1239904356
16324	08:56:41.598	00:00:16.324	980	3181,411	-229,5839	0,6486614	0,5292135	527,3907	3,658141	0	-1024	-768	-1	-1	-1	-1	4	27	3181	-230						Untertest3.avi	0	880	547	72	111	3061	-292	216	0	Content		3109	-341	16324120	1239920976
16341	08:56:41.615	00:00:16.340	981	3162	-203,6956	0,6481143	0,5289994	526,2036	3,632444	0	-1024	-768	-1	-1	-1	-1	4	27	3162	-204						Untertest3.avi	0	880	547	72	111	3061	-292	216	0	Content		3090	-315	16340871	1239937727
16357	08:56:41.631	00:00:16.357	982	2863,895	-86,0484	0,6439363	0,5289655	511,067	3,423778	0	-1024	-768	-1	-1	-1	-1	4	27	2864	-86						Untertest3.avi	0	880	547	72	111	3061	-292	216	0	Content		2792	-197	16357496	1239954352
16374	08:56:41.648	00:00:16.374	983	3232,876	-239,7106	0,6481906	0,5290167	527,6558	3,661714	0	-1024	-768	-1	-1	-1	-1	4	27	3233	-240						Untertest3.avi	0	880	547	72	111	3061	-292	216	0	Content		3161	-351	16374120	1239970976
16391	08:56:41.665	00:00:16.390	984	-1024	-768	-1	-1	-1	-1	4	-1024	-768	-1	-1	-1	-1	4	27	0	0						Untertest3.avi	0	880	547	72	111	3061	-292	216	0	Content		-72	-111	16390742	1239987598
16407	08:56:41.681	00:00:16.407	985	3204,67	-247,2671	0,6489059	0,5296929	530,7459	3,69523	0	-1024	-768	-1	-1	-1	-1	4	27	3205	-247						Untertest3.avi	0	880	547	72	111	3061	-292	216	0	Content		3133	-358	16407492	1240004348
16424	08:56:41.698	00:00:16.424	986	-1024	-768	-1	-1	-1	-1	4	-1024	-768	-1	-1	-1	-1	4		0	0						Untertest3.avi	0	880	547	72	111				0	Content		-72	-111	16424115	1240020971
16441	08:56:41.715	00:00:16.440	987	-1024	-768	-1	-1	-1	-1	4	-1024	-768	-1	-1	-1	-1	4		0	0						Untertest3.avi	0	880	547	72	111				0	Content		-72	-111	16440738	1240037594
16457	08:56:41.731	00:00:16.457	988	-1024	-768	-1	-1	-1	-1	4	-1024	-768	-1	-1	-1	-1	4		0	0						Untertest3.avi	0	880	547	72	111				0	Content		-72	-111	16457362	1240054218
16474	08:56:41.748	00:00:16.474	989	-1024	-768	-1	-1	-1	-1	4	-1024	-768	-1	-1	-1	-1	4		0	0						Untertest3.avi	0	880	547	72	111				0	Content		-72	-111	16474047	1240070903
16491	08:56:41.765	00:00:16.490	990	-1024	-768	-1	-1	-1	-1	4	-1024	-768	-1	-1	-1	-1	4		0	0						Untertest3.avi	0	880	547	72	111				0	Content		-72	-111	16490714	1240087570
16507	08:56:41.781	00:00:16.507	991	-1024	-768	-1	-1	-1	-1	4	-1024	-768	-1	-1	-1	-1	4		0	0						Untertest3.avi	0	880	547	72	111				0	Content		-72	-111	16507356	1240104212
16524	08:56:41.798	00:00:16.523	992	-1024	-768	-1	-1	-1	-1	4	-1024	-768	-1	-1	-1	-1	4		0	0						Untertest3.avi	0	880	547	72	111				0	Content		-72	-111	16523979	1240120835
16541	08:56:41.815	00:00:16.540	993	-1024	-768	-1	-1	-1	-1	4	-1024	-768	-1	-1	-1	-1	4		0	0						Untertest3.avi	0	880	547	72	111				0	Content		-72	-111	16540729	1240137585
16557	08:56:41.831	00:00:16.557	994	-1024	-768	-1	-1	-1	-1	4	-1024	-768	-1	-1	-1	-1	4		0	0						Untertest3.avi	0	880	547	72	111				0	Content		-72	-111	16557352	1240154208
16574	08:56:41.848	00:00:16.574	995	-1024	-768	-1	-1	-1	-1	4	-1024	-768	-1	-1	-1	-1	4		0	0						Untertest3.avi	0	880	547	72	111				0	Content		-72	-111	16574019	1240170875
16591	08:56:41.865	00:00:16.590	996	-1024	-768	-1	-1	-1	-1	4	-1024	-768	-1	-1	-1	-1	4		0	0						Untertest3.avi	0	880	547	72	111				0	Content		-72	-111	16590591	1240187447
16607	08:56:41.881	00:00:16.607	997	2702,854	64,97412	0,6408519	0,5333106	498,9108	3,350176	3	2449,174	117,4273	0,6407844	0,5332944	498,9108	3,387765	1	28	2449	117						Untertest3.avi	0	880	547	72	111	2398	4	183	0	Content		2377	6	16607339	1240204195
16624	08:56:41.898	00:00:16.623	998	2702,854	64,97412	0,6411821	0,5358716	500,8205	3,350176	3	2449,174	117,4273	0,6411821	0,5358716	500,8205	3,387765	1	28	2449	117						Untertest3.avi	0	880	547	72	111	2398	4	183	0	Content		2377	6	16623968	1240220824
16641	08:56:41.915	00:00:16.640	999	-1024	-768	-1	-1	-1	-1	4	-1024	-768	-1	-1	-1	-1	4	28	0	0						Untertest3.avi	0	880	547	72	111	2398	4	183	0	Content		-72	-111	16640593	1240237449
16657	08:56:41.931	00:00:16.657	1000	2725,579	27,77728	0,6411699	0,5353378	498,4817	3,328763	3	2469,637	83,03239	0,6411023	0,5353216	498,4817	3,367142	1	28	2470	83						Untertest3.avi	0	880	547	72	111	2398	4	183	0	Content		2398	-28	16657207	1240254063
16674	08:56:41.948	00:00:16.673	1001	-1024	-768	-1	-1	-1	-1	4	-1024	-768	-1	-1	-1	-1	4	28	0	0						Untertest3.avi	0	880	547	72	111	2398	4	183	0	Content		-72	-111	16673965	1240270821
16691	08:56:41.965	00:00:16.690	1002	2659,519	74,68726	0,6395074	0,5365695	491,6038	3,312422	3	2410,375	126,5567	0,6394382	0,5365528	491,6038	3,349785	1	28	2410	127						Untertest3.avi	0	880	547	72	111	2398	4	183	0	Content		2338	16	16690586	1240287442
16707	08:56:41.981	00:00:16.707	1003	2735,089	61,30899	0,6412702	0,5370945	496,9713	3,340186	3	2478,469	114,7358	0,6412023	0,5370781	496,9713	3,378955	1	28	2478	115						Untertest3.avi	0	880	547	72	111	2398	4	183	0	Content		2406	4	16707212	1240304068
16724	08:56:41.998	00:00:16.723	1004	-1024	-768	-1	-1	-1	-1	4	-1024	-768	-1	-1	-1	-1	4	28	0	0						Untertest3.avi	0	880	547	72	111	2398	4	183	0	Content		-72	-111	16723835	1240320691
16741	08:56:42.015	00:00:16.740	1005	2794,542	12,59494	0,6421525	0,537773	498,4926	3,401511	3	2535,418	68,5874	0,6420849	0,5377567	498,4926	3,444824	1	28	2535	69						Untertest3.avi	0	880	547	72	111	2398	4	183	0	Content		2463	-42	16740583	1240337439
16757	08:56:42.031	00:00:16.757	1006	2824,269	-5,662777	0,641134	0,5400265	495,3595	3,430564	3	2563,893	51,76504	0,641134	0,5400265	495,3595	3,475668	1	28	2564	52						Untertest3.avi	0	880	547	72	111	2398	4	183	0	Content		2492	-59	16757206	1240354062
16774	08:56:42.048	00:00:16.773	1007	-1024	-768	-1	-1	-1	-1	4	-1024	-768	-1	-1	-1	-1	4	28	0	0						Untertest3.avi	0	880	547	72	111	2398	4	183	0	Content		-72	-111	16773830	1240370686
16791	08:56:42.065	00:00:16.790	1008	1832,666	398,2682	0,6111721	0,5387824	400,9843	2,596544	3	1662,662	426,2803	0,6110756	0,5387579	400,9843	2,610951	1	29	1663	426						Untertest3.avi	0	880	547	72	111	1589	323	266	0	Content		1591	315	16790577	1240387433
16807	08:56:42.081	00:00:16.807	1009	1851,004	392,9394	0,6117393	0,539176	401,5242	2,650114	3	1679,304	421,4846	0,611643	0,5391515	401,5242	2,665197	1	29	1679	421						Untertest3.avi	0	880	547	72	111	1589	323	266	0	Content		1607	310	16807200	1240404056
16824	08:56:42.098	00:00:16.823	1010	1851,384	381,8177	0,6128742	0,5398123	403,5656	2,667427	3	1679,583	410,8329	0,6127786	0,5397881	403,5656	2,682686	1	29	1680	411						Untertest3.avi	0	880	547	72	111	1589	323	266	0	Content		1608	300	16823822	1240420678
16840	08:56:42.114	00:00:16.840	1011	1830,344	396,2362	0,6118196	0,5403919	400,0948	2,634601	3	1660,665	424,3856	0,6117227	0,5403672	400,0948	2,649262	1	29	1661	424						Untertest3.avi	0	880	547	72	111	1589	323	266	0	Content		1589	313	16840448	1240437304
16857	08:56:42.131	00:00:16.857	1012	1833,986	408,5366	0,6125238	0,5409721	401,0663	2,669889	3	1663,728	436,1008	0,6124273	0,5409476	401,0663	2,684401	1	29	1664	436						Untertest3.avi	0	880	547	72	111	1589	323	266	0	Content		1592	325	16857197	1240454053
16874	08:56:42.148	00:00:16.873	1013	1836,297	400,7868	0,6128013	0,5416437	401,0412	2,675124	3	1665,871	428,8043	0,6127048	0,5416192	401,0412	2,689826	1	29	1666	429						Untertest3.avi	0	880	547	72	111	1589	323	266	0	Content		1594	318	16873817	1240470673
16890	08:56:42.164	00:00:16.890	1014	1821,259	406,1047	0,6127167	0,5423789	400,2529	2,612338	3	1652,069	433,743	0,6126199	0,5423543	400,2529	2,626251	1	29	1652	434						Untertest3.avi	0	880	547	72	111	1589	323	266	0	Content		1580	323	16890441	1240487297
16907	08:56:42.181	00:00:16.907	1015	1831,671	398,6137	0,6132324	0,5431811	401,0032	2,632841	3	1661,524	426,774	0,6131359	0,5431566	401,0032	2,647193	1	29	1662	427						Untertest3.avi	0	880	547	72	111	1589	323	266	0	Content		1590	316	16907064	1240503920
16924	08:56:42.198	00:00:16.923	1016	1841,164	405,2138	0,6127541	0,5440629	399,3987	2,623659	3	1670,113	433,3351	0,612657	0,5440382	399,3987	2,638094	1	29	1670	433						Untertest3.avi	0	880	547	72	111	1589	323	266	0	Content		1598	322	16923812	1240520668
16940	08:56:42.214	00:00:16.940	1017	1822,268	408,9946	0,6121647	0,5450102	397,6794	2,607607	3	1653,397	436,635	0,6120669	0,5449852	397,6794	2,622159	1	29	1653	437						Untertest3.avi	0	880	547	72	111	1589	323	266	0	Content		1581	326	16940437	1240537293
16957	08:56:42.231	00:00:16.957	1018	1808,228	416,4936	0,6123441	0,5459495	398,1071	2,58394	3	1640,436	443,5862	0,6122465	0,5459245	398,1071	2,597719	1	29	1640	444						Untertest3.avi	0	880	547	72	111	1589	323	266	0	Content		1568	333	16957061	1240553917
16974	08:56:42.248	00:00:16.973	1019	1815,287	408,6202	0,6121961	0,5466334	397,7642	2,577284	3	1646,865	436,288	0,6120983	0,5466085	397,7642	2,591226	1	29	1647	436						Untertest3.avi	0	880	547	72	111	1589	323	266	0	Content		1575	325	16973683	1240570539
16990	08:56:42.264	00:00:16.990	1020	-1024	-768	-1	-1	-1	-1	4	-1024	-768	-1	-1	-1	-1	4	29	0	0						Untertest3.avi	0	880	547	72	111	1589	323	266	0	Content		-72	-111	16990432	1240587288
17007	08:56:42.281	00:00:17.007	1021	-1024	-768	-1	-1	-1	-1	4	-1024	-768	-1	-1	-1	-1	4	29	0	0						Untertest3.avi	0	880	547	72	111	1589	323	266	0	Content		-72	-111	17007057	1240603913
17024	08:56:42.298	00:00:17.023	1022	1640,782	519,4218	0,6311468	0,5457429	453,9341	2,94555	3	1481,501	536,8806	0,6310679	0,5457234	453,934	2,956486	1	29	1482	537						Untertest3.avi	0	880	547	72	111	1589	323	266	0	Content		1410	426	17023670	1240620526
17040	08:56:42.314	00:00:17.040	1023	1425,489	540,6272	0,6308283	0,5459794	446,4571	2,93093	3	1283,021	554,4512	0,6307472	0,5459594	446,4571	2,939638	1	29	1283	554						Untertest3.avi	0	880	547	72	111	1589	323	266	0	Content		1211	443	17040303	1240637159
17057	08:56:42.331	00:00:17.057	1024	-1024	-768	-1	-1	-1	-1	4	-1024	-768	-1	-1	-1	-1	4		0	0						Untertest3.avi	0	880	547	72	111				0	Content		-72	-111	17057052	1240653908
17074	08:56:42.348	00:00:17.073	1025	-1024	-768	-1	-1	-1	-1	4	-1024	-768	-1	-1	-1	-1	4		0	0						Untertest3.avi	0	880	547	72	111				0	Content		-72	-111	17073663	1240670519
17090	08:56:42.364	00:00:17.090	1026	-1024	-768	-1	-1	-1	-1	4	-1024	-768	-1	-1	-1	-1	4		0	0						Untertest3.avi	0	880	547	72	111				0	Content		-72	-111	17090287	1240687143
17107	08:56:42.381	00:00:17.106	1027	-1024	-768	-1	-1	-1	-1	4	-1024	-768	-1	-1	-1	-1	4		0	0						Untertest3.avi	0	880	547	72	111				0	Content		-72	-111	17106915	1240703771
17124	08:56:42.398	00:00:17.123	1028	-1024	-768	-1	-1	-1	-1	4	-1024	-768	-1	-1	-1	-1	4		0	0						Untertest3.avi	0	880	547	72	111				0	Content		-72	-111	17123663	1240720519
17140	08:56:42.414	00:00:17.140	1029	-1024	-768	-1	-1	-1	-1	4	-1024	-768	-1	-1	-1	-1	4		0	0						Untertest3.avi	0	880	547	72	111				0	Content		-72	-111	17140287	1240737143
17157	08:56:42.431	00:00:17.156	1030	-1024	-768	-1	-1	-1	-1	4	-1024	-768	-1	-1	-1	-1	4		0	0						Untertest3.avi	0	880	547	72	111				0	Content		-72	-111	17156909	1240753765
17174	08:56:42.448	00:00:17.173	1031	-1024	-768	-1	-1	-1	-1	4	-1024	-768	-1	-1	-1	-1	4		0	0						Untertest3.avi	0	880	547	72	111				0	Content		-72	-111	17173535	1240770391
17190	08:56:42.464	00:00:17.190	1032	-1024	-768	-1	-1	-1	-1	4	-1024	-768	-1	-1	-1	-1	4		0	0						Untertest3.avi	0	880	547	72	111				0	Content		-72	-111	17190282	1240787138
17207	08:56:42.481	00:00:17.206	1033	-1024	-768	-1	-1	-1	-1	4	-1024	-768	-1	-1	-1	-1	4		0	0						Untertest3.avi	0	880	547	72	111				0	Content		-72	-111	17206905	1240803761
17224	08:56:42.498	00:00:17.223	1034	-1024	-768	-1	-1	-1	-1	4	-1024	-768	-1	-1	-1	-1	4		0	0						Untertest3.avi	0	880	547	72	111				0	Content		-72	-111	17223528	1240820384
17240	08:56:42.514	00:00:17.240	1035	-1024	-768	-1	-1	-1	-1	4	-1024	-768	-1	-1	-1	-1	4		0	0						Untertest3.avi	0	880	547	72	111				0	Content		-72	-111	17240151	1240837007
17257	08:56:42.531	00:00:17.256	1036	-1024	-768	-1	-1	-1	-1	4	-1024	-768	-1	-1	-1	-1	4		0	0						Untertest3.avi	0	880	547	72	111				0	Content		-72	-111	17256900	1240853756
17274	08:56:42.548	00:00:17.273	1037	-1024	-768	-1	-1	-1	-1	4	-1024	-768	-1	-1	-1	-1	4		0	0						Untertest3.avi	0	880	547	72	111				0	Content		-72	-111	17273522	1240870378
17290	08:56:42.564	00:00:17.290	1038	-1024	-768	-1	-1	-1	-1	4	-1024	-768	-1	-1	-1	-1	4		0	0						Untertest3.avi	0	880	547	72	111				0	Content		-72	-111	17290145	1240887001
17307	08:56:42.581	00:00:17.306	1039	-1024	-768	-1	-1	-1	-1	4	-1024	-768	-1	-1	-1	-1	4		0	0						Untertest3.avi	0	880	547	72	111				0	Content		-72	-111	17306766	1240903622
17324	08:56:42.598	00:00:17.323	1040	-1024	-768	-1	-1	-1	-1	4	-1024	-768	-1	-1	-1	-1	4		0	0						Untertest3.avi	0	880	547	72	111				0	Content		-72	-111	17323512	1240920368
17340	08:56:42.614	00:00:17.340	1041	-1024	-768	-1	-1	-1	-1	4	-1024	-768	-1	-1	-1	-1	4		0	0						Untertest3.avi	0	880	547	72	111				0	Content		-72	-111	17340136	1240936992
17357	08:56:42.631	00:00:17.356	1042	-1024	-768	-1	-1	-1	-1	4	-1024	-768	-1	-1	-1	-1	4		0	0						Untertest3.avi	0	880	547	72	111				0	Content		-72	-111	17356761	1240953617
17374	08:56:42.648	00:00:17.373	1043	-1024	-768	-1	-1	-1	-1	4	-1024	-768	-1	-1	-1	-1	4		0	0						Untertest3.avi	0	880	547	72	111				0	Content		-72	-111	17373509	1240970365
17390	08:56:42.664	00:00:17.390	1044	-1024	-768	-1	-1	-1	-1	4	-1024	-768	-1	-1	-1	-1	4		0	0						Untertest3.avi	0	880	547	72	111				0	Content		-72	-111	17390132	1240986988
17407	08:56:42.681	00:00:17.406	1045	-1024	-768	-1	-1	-1	-1	4	-1024	-768	-1	-1	-1	-1	4		0	0						Untertest3.avi	0	880	547	72	111				0	Content		-72	-111	17406754	1241003610
17423	08:56:42.697	00:00:17.423	1046	-1024	-768	-1	-1	-1	-1	4	-1024	-768	-1	-1	-1	-1	4		0	0						Untertest3.avi	0	880	547	72	111				0	Content		-72	-111	17423376	1241020232
17440	08:56:42.714	00:00:17.440	1047	-1024	-768	-1	-1	-1	-1	4	-1024	-768	-1	-1	-1	-1	4		0	0						Untertest3.avi	0	880	547	72	111				0	Content		-72	-111	17440124	1241036980
17457	08:56:42.731	00:00:17.457	1048	-1024	-768	-1	-1	-1	-1	4	-1024	-768	-1	-1	-1	-1	4		0	0						Untertest3.avi	0	880	547	72	111				0	Content		-72	-111	17457190	1241054046
17475	08:56:42.749	00:00:17.474	1049	-1024	-768	-1	-1	-1	-1	4	-1024	-768	-1	-1	-1	-1	4		0	0						Untertest3.avi	0	880	547	72	111				0	Content		-72	-111	17474563	1241071419
17492	08:56:42.766	00:00:17.491	1050	-1024	-768	-1	-1	-1	-1	4	-1024	-768	-1	-1	-1	-1	4		0	0						Untertest3.avi	0	880	547	72	111				0	Content		-72	-111	17491807	1241088663
17507	08:56:42.781	00:00:17.506	1051	-1024	-768	-1	-1	-1	-1	4	-1024	-768	-1	-1	-1	-1	4		0	0						Untertest3.avi	0	880	547	72	111				0	Content		-72	-111	17506738	1241103594
17523	08:56:42.797	00:00:17.523	1052	-1024	-768	-1	-1	-1	-1	4	-1024	-768	-1	-1	-1	-1	4		0	0						Untertest3.avi	0	880	547	72	111				0	Content		-72	-111	17523359	1241120215
17540	08:56:42.814	00:00:17.540	1053	-1024	-768	-1	-1	-1	-1	4	-1024	-768	-1	-1	-1	-1	4		0	0						Untertest3.avi	0	880	547	72	111				0	Content		-72	-111	17540109	1241136965
17557	08:56:42.831	00:00:17.556	1054	-1024	-768	-1	-1	-1	-1	4	-1024	-768	-1	-1	-1	-1	4		0	0						Untertest3.avi	0	880	547	72	111				0	Content		-72	-111	17556731	1241153587
17573	08:56:42.847	00:00:17.573	1055	-1024	-768	-1	-1	-1	-1	4	-1024	-768	-1	-1	-1	-1	4		0	0						Untertest3.avi	0	880	547	72	111				0	Content		-72	-111	17573353	1241170209
17590	08:56:42.864	00:00:17.589	1056	-1024	-768	-1	-1	-1	-1	4	-1024	-768	-1	-1	-1	-1	4		0	0						Untertest3.avi	0	880	547	72	111				0	Content		-72	-111	17589979	1241186835
17607	08:56:42.881	00:00:17.607	1057	-1024	-768	-1	-1	-1	-1	4	-1024	-768	-1	-1	-1	-1	4		0	0						Untertest3.avi	0	880	547	72	111				0	Content		-72	-111	17607172	1241204028
17624	08:56:42.898	00:00:17.624	1058	-1024	-768	-1	-1	-1	-1	4	-1024	-768	-1	-1	-1	-1	4		0	0						Untertest3.avi	0	880	547	72	111				0	Content		-72	-111	17624418	1241221274
17642	08:56:42.916	00:00:17.641	1059	-1024	-768	-1	-1	-1	-1	4	-1024	-768	-1	-1	-1	-1	4		0	0						Untertest3.avi	0	880	547	72	111				0	Content		-72	-111	17641791	1241238647
17657	08:56:42.931	00:00:17.656	1060	-1024	-768	-1	-1	-1	-1	4	-1024	-768	-1	-1	-1	-1	4		0	0						Untertest3.avi	0	880	547	72	111				0	Content		-72	-111	17656592	1241253448
17673	08:56:42.947	00:00:17.673	1061	-1024	-768	-1	-1	-1	-1	4	-1024	-768	-1	-1	-1	-1	4		0	0						Untertest3.avi	0	880	547	72	111				0	Content		-72	-111	17673216	1241270072
17690	08:56:42.964	00:00:17.689	1062	-1024	-768	-1	-1	-1	-1	4	-1024	-768	-1	-1	-1	-1	4		0	0						Untertest3.avi	0	880	547	72	111				0	Content		-72	-111	17689962	1241286818
17707	08:56:42.981	00:00:17.706	1063	-1024	-768	-1	-1	-1	-1	4	-1024	-768	-1	-1	-1	-1	4		0	0						Untertest3.avi	0	880	547	72	111				0	Content		-72	-111	17706584	1241303440
17723	08:56:42.997	00:00:17.723	1064	-1024	-768	-1	-1	-1	-1	4	-1024	-768	-1	-1	-1	-1	4		0	0						Untertest3.avi	0	880	547	72	111				0	Content		-72	-111	17723204	1241320060
17740	08:56:43.014	00:00:17.739	1065	-1024	-768	-1	-1	-1	-1	4	-1024	-768	-1	-1	-1	-1	4		0	0						Untertest3.avi	0	880	547	72	111				0	Content		-72	-111	17739829	1241336685
17757	08:56:43.031	00:00:17.757	1066	-1024	-768	-1	-1	-1	-1	4	-1024	-768	-1	-1	-1	-1	4		0	0						Untertest3.avi	0	880	547	72	111				0	Content		-72	-111	17757021	1241353877
17774	08:56:43.048	00:00:17.774	1067	-1024	-768	-1	-1	-1	-1	4	-1024	-768	-1	-1	-1	-1	4		0	0						Untertest3.avi	0	880	547	72	111				0	Content		-72	-111	17774397	1241371253
17792	08:56:43.066	00:00:17.791	1068	-1024	-768	-1	-1	-1	-1	4	-1024	-768	-1	-1	-1	-1	4		0	0						Untertest3.avi	0	880	547	72	111				0	Content		-72	-111	17791642	1241388498
17806	08:56:43.080	00:00:17.806	1069	-1024	-768	-1	-1	-1	-1	4	-1024	-768	-1	-1	-1	-1	4		0	0						Untertest3.avi	0	880	547	72	111				0	Content		-72	-111	17806457	1241403313
17823	08:56:43.097	00:00:17.823	1070	-1024	-768	-1	-1	-1	-1	4	-1024	-768	-1	-1	-1	-1	4		0	0						Untertest3.avi	0	880	547	72	111				0	Content		-72	-111	17823194	1241420050
17840	08:56:43.114	00:00:17.839	1071	-1024	-768	-1	-1	-1	-1	4	-1024	-768	-1	-1	-1	-1	4		0	0						Untertest3.avi	0	880	547	72	111				0	Content		-72	-111	17839820	1241436676
17856	08:56:43.130	00:00:17.856	1072	-1024	-768	-1	-1	-1	-1	4	-1024	-768	-1	-1	-1	-1	4		0	0						Untertest3.avi	0	880	547	72	111				0	Content		-72	-111	17856451	1241453307
17873	08:56:43.147	00:00:17.873	1073	-1024	-768	-1	-1	-1	-1	4	-1024	-768	-1	-1	-1	-1	4		0	0						Untertest3.avi	0	880	547	72	111				0	Content		-72	-111	17873061	1241469917
17890	08:56:43.164	00:00:17.889	1074	-1024	-768	-1	-1	-1	-1	4	-1024	-768	-1	-1	-1	-1	4		0	0						Untertest3.avi	0	880	547	72	111				0	Content		-72	-111	17889685	1241486541
17907	08:56:43.181	00:00:17.906	1075	-1024	-768	-1	-1	-1	-1	4	-1024	-768	-1	-1	-1	-1	4		0	0						Untertest3.avi	0	880	547	72	111				0	Content		-72	-111	17906878	1241503734
17924	08:56:43.198	00:00:17.924	1076	-1024	-768	-1	-1	-1	-1	4	-1024	-768	-1	-1	-1	-1	4		0	0						Untertest3.avi	0	880	547	72	111				0	Content		-72	-111	17924251	1241521107
17942	08:56:43.216	00:00:17.941	1077	-1024	-768	-1	-1	-1	-1	4	-1024	-768	-1	-1	-1	-1	4		0	0						Untertest3.avi	0	880	547	72	111				0	Content		-72	-111	17941500	1241538356
17956	08:56:43.230	00:00:17.956	1078	-1024	-768	-1	-1	-1	-1	4	-1024	-768	-1	-1	-1	-1	4		0	0						Untertest3.avi	0	880	547	72	111				0	Content		-72	-111	17956439	1241553295
17973	08:56:43.247	00:00:17.973	1079	-1024	-768	-1	-1	-1	-1	4	-1024	-768	-1	-1	-1	-1	4		0	0						Untertest3.avi	0	880	547	72	111				0	Content		-72	-111	17973051	1241569907
17990	08:56:43.264	00:00:17.989	1080	-1024	-768	-1	-1	-1	-1	4	-1024	-768	-1	-1	-1	-1	4		0	0						Untertest3.avi	0	880	547	72	111				0	Content		-72	-111	17989804	1241586660
18006	08:56:43.280	00:00:18.006	1081	-1024	-768	-1	-1	-1	-1	4	-1024	-768	-1	-1	-1	-1	4		0	0						Untertest3.avi	0	880	547	72	111				0	Content		-72	-111	18006437	1241603293
18023	08:56:43.297	00:00:18.023	1082	-1024	-768	-1	-1	-1	-1	4	-1024	-768	-1	-1	-1	-1	4		0	0						Untertest3.avi	0	880	547	72	111				0	Content		-72	-111	18023043	1241619899
18040	08:56:43.314	00:00:18.039	1083	-1024	-768	-1	-1	-1	-1	4	-1024	-768	-1	-1	-1	-1	4		0	0						Untertest3.avi	0	880	547	72	111				0	Content		-72	-111	18039665	1241636521
18057	08:56:43.331	00:00:18.056	1084	-1024	-768	-1	-1	-1	-1	4	-1024	-768	-1	-1	-1	-1	4		0	0						Untertest3.avi	0	880	547	72	111				0	Content		-72	-111	18056734	1241653590
18074	08:56:43.348	00:00:18.074	1085	-1024	-768	-1	-1	-1	-1	4	-1024	-768	-1	-1	-1	-1	4		0	0						Untertest3.avi	0	880	547	72	111				0	Content		-72	-111	18074107	1241670963
18091	08:56:43.365	00:00:18.091	1086	-1024	-768	-1	-1	-1	-1	4	-1024	-768	-1	-1	-1	-1	4		0	0						Untertest3.avi	0	880	547	72	111				0	Content		-72	-111	18091354	1241688210
18106	08:56:43.380	00:00:18.106	1087	-1024	-768	-1	-1	-1	-1	4	-1024	-768	-1	-1	-1	-1	4		0	0						Untertest3.avi	0	880	547	72	111				0	Content		-72	-111	18106284	1241703140
18123	08:56:43.397	00:00:18.122	1088	-1024	-768	-1	-1	-1	-1	4	-1024	-768	-1	-1	-1	-1	4		0	0						Untertest3.avi	0	880	547	72	111				0	Content		-72	-111	18122905	1241719761
18140	08:56:43.414	00:00:18.139	1089	-1024	-768	-1	-1	-1	-1	4	-1024	-768	-1	-1	-1	-1	4		0	0						Untertest3.avi	0	880	547	72	111				0	Content		-72	-111	18139654	1241736510
18156	08:56:43.430	00:00:18.156	1090	-1024	-768	-1	-1	-1	-1	4	-1024	-768	-1	-1	-1	-1	4		0	0						Untertest3.avi	0	880	547	72	111				0	Content		-72	-111	18156275	1241753131
18173	08:56:43.447	00:00:18.172	1091	-1024	-768	-1	-1	-1	-1	4	-1024	-768	-1	-1	-1	-1	4		0	0						Untertest3.avi	0	880	547	72	111				0	Content		-72	-111	18172898	1241769754
18190	08:56:43.464	00:00:18.189	1092	-1024	-768	-1	-1	-1	-1	4	-1024	-768	-1	-1	-1	-1	4		0	0						Untertest3.avi	0	880	547	72	111				0	Content		-72	-111	18189524	1241786380
18207	08:56:43.481	00:00:18.206	1093	-1024	-768	-1	-1	-1	-1	4	-1024	-768	-1	-1	-1	-1	4		0	0						Untertest3.avi	0	880	547	72	111				0	Content		-72	-111	18206718	1241803574
18224	08:56:43.498	00:00:18.224	1094	-1024	-768	-1	-1	-1	-1	4	-1024	-768	-1	-1	-1	-1	4		0	0						Untertest3.avi	0	880	547	72	111				0	Content		-72	-111	18224087	1241820943
18241	08:56:43.515	00:00:18.241	1095	-1024	-768	-1	-1	-1	-1	4	-1024	-768	-1	-1	-1	-1	4		0	0						Untertest3.avi	0	880	547	72	111				0	Content		-72	-111	18241333	1241838189
18257	08:56:43.531	00:00:18.257	1096	-1024	-768	-1	-1	-1	-1	4	-1024	-768	-1	-1	-1	-1	4		0	0						Untertest3.avi	0	880	547	72	111				0	Content		-72	-111	18257103	1241853959
18274	08:56:43.548	00:00:18.273	1097	-1024	-768	-1	-1	-1	-1	4	-1024	-768	-1	-1	-1	-1	4		0	0						Untertest3.avi	0	880	547	72	111				0	Content		-72	-111	18273770	1241870626
18290	08:56:43.564	00:00:18.289	1098	-1024	-768	-1	-1	-1	-1	4	-1024	-768	-1	-1	-1	-1	4		0	0						Untertest3.avi	0	880	547	72	111				0	Content		-72	-111	18289505	1241886361
18306	08:56:43.580	00:00:18.306	1099	-1024	-768	-1	-1	-1	-1	4	-1024	-768	-1	-1	-1	-1	4		0	0						Untertest3.avi	0	880	547	72	111				0	Content		-72	-111	18306128	1241902984
18323	08:56:43.597	00:00:18.322	1100	-1024	-768	-1	-1	-1	-1	4	-1024	-768	-1	-1	-1	-1	4		0	0						Untertest3.avi	0	880	547	72	111				0	Content		-72	-111	18322876	1241919732
18339	08:56:43.613	00:00:18.339	1101	-1024	-768	-1	-1	-1	-1	4	-1024	-768	-1	-1	-1	-1	4		0	0						Untertest3.avi	0	880	547	72	111				0	Content		-72	-111	18339381	1241936237
18356	08:56:43.630	00:00:18.356	1102	-1024	-768	-1	-1	-1	-1	4	-1024	-768	-1	-1	-1	-1	4		0	0						Untertest3.avi	0	880	547	72	111				0	Content		-72	-111	18356124	1241952980
18373	08:56:43.647	00:00:18.373	1103	-1024	-768	-1	-1	-1	-1	4	-1024	-768	-1	-1	-1	-1	4		0	0						Untertest3.avi	0	880	547	72	111				0	Content		-72	-111	18373192	1241970048
18391	08:56:43.665	00:00:18.390	1104	-1024	-768	-1	-1	-1	-1	4	-1024	-768	-1	-1	-1	-1	4		0	0						Untertest3.avi	0	880	547	72	111				0	Content		-72	-111	18390565	1241987421
18408	08:56:43.682	00:00:18.407	1105	-1024	-768	-1	-1	-1	-1	4	-1024	-768	-1	-1	-1	-1	4		0	0						Untertest3.avi	0	880	547	72	111				0	Content		-72	-111	18407934	1242004790
18423	08:56:43.697	00:00:18.422	1106	-1024	-768	-1	-1	-1	-1	4	-1024	-768	-1	-1	-1	-1	4		0	0						Untertest3.avi	0	880	547	72	111				0	Content		-72	-111	18422735	1242019591
18439	08:56:43.713	00:00:18.439	1107	-1024	-768	-1	-1	-1	-1	4	-1024	-768	-1	-1	-1	-1	4		0	0						Untertest3.avi	0	880	547	72	111				0	Content		-72	-111	18439364	1242036220
18456	08:56:43.730	00:00:18.456	1108	-1024	-768	-1	-1	-1	-1	4	-1024	-768	-1	-1	-1	-1	4		0	0						Untertest3.avi	0	880	547	72	111				0	Content		-72	-111	18456105	1242052961
18473	08:56:43.747	00:00:18.472	1109	-1024	-768	-1	-1	-1	-1	4	-1024	-768	-1	-1	-1	-1	4		0	0						Untertest3.avi	0	880	547	72	111				0	Content		-72	-111	18472727	1242069583
18489	08:56:43.763	00:00:18.489	1110	-1024	-768	-1	-1	-1	-1	4	-1024	-768	-1	-1	-1	-1	4		0	0						Untertest3.avi	0	880	547	72	111				0	Content		-72	-111	18489350	1242086206
18506	08:56:43.780	00:00:18.505	1111	-1024	-768	-1	-1	-1	-1	4	-1024	-768	-1	-1	-1	-1	4		0	0						Untertest3.avi	0	880	547	72	111				0	Content		-72	-111	18505973	1242102829
18523	08:56:43.797	00:00:18.523	1112	-1024	-768	-1	-1	-1	-1	4	-1024	-768	-1	-1	-1	-1	4		0	0						Untertest3.avi	0	880	547	72	111				0	Content		-72	-111	18523166	1242120022
18540	08:56:43.814	00:00:18.540	1113	-1024	-768	-1	-1	-1	-1	4	-1024	-768	-1	-1	-1	-1	4		0	0						Untertest3.avi	0	880	547	72	111				0	Content		-72	-111	18540415	1242137271
18558	08:56:43.832	00:00:18.557	1114	-1024	-768	-1	-1	-1	-1	4	-1024	-768	-1	-1	-1	-1	4		0	0						Untertest3.avi	0	880	547	72	111				0	Content		-72	-111	18557787	1242154643
18573	08:56:43.847	00:00:18.572	1115	-1024	-768	-1	-1	-1	-1	4	-1024	-768	-1	-1	-1	-1	4		0	0						Untertest3.avi	0	880	547	72	111				0	Content		-72	-111	18572588	1242169444
18589	08:56:43.863	00:00:18.589	1116	-1024	-768	-1	-1	-1	-1	4	-1024	-768	-1	-1	-1	-1	4		0	0						Untertest3.avi	0	880	547	72	111				0	Content		-72	-111	18589341	1242186197
18606	08:56:43.880	00:00:18.605	1117	-1024	-768	-1	-1	-1	-1	4	-1024	-768	-1	-1	-1	-1	4		0	0						Untertest3.avi	0	880	547	72	111				0	Content		-72	-111	18605959	1242202815
18623	08:56:43.897	00:00:18.622	1118	-1024	-768	-1	-1	-1	-1	4	-1024	-768	-1	-1	-1	-1	4		0	0						Untertest3.avi	0	880	547	72	111				0	Content		-72	-111	18622581	1242219437
18639	08:56:43.913	00:00:18.639	1119	-1024	-768	-1	-1	-1	-1	4	-1024	-768	-1	-1	-1	-1	4		0	0						Untertest3.avi	0	880	547	72	111				0	Content		-72	-111	18639201	1242236057
18656	08:56:43.930	00:00:18.655	1120	-1024	-768	-1	-1	-1	-1	4	-1024	-768	-1	-1	-1	-1	4		0	0						Untertest3.avi	0	880	547	72	111				0	Content		-72	-111	18655822	1242252678
18673	08:56:43.947	00:00:18.673	1121	-1024	-768	-1	-1	-1	-1	4	-1024	-768	-1	-1	-1	-1	4		0	0						Untertest3.avi	0	880	547	72	111				0	Content		-72	-111	18673016	1242269872
18690	08:56:43.964	00:00:18.690	1122	-1024	-768	-1	-1	-1	-1	4	-1024	-768	-1	-1	-1	-1	4		0	0						Untertest3.avi	0	880	547	72	111				0	Content		-72	-111	18690389	1242287245
18708	08:56:43.982	00:00:18.707	1123	-1024	-768	-1	-1	-1	-1	4	-1024	-768	-1	-1	-1	-1	4		0	0						Untertest3.avi	0	880	547	72	111				0	Content		-72	-111	18707636	1242304492
18722	08:56:43.996	00:00:18.722	1124	-1024	-768	-1	-1	-1	-1	4	-1024	-768	-1	-1	-1	-1	4		0	0						Untertest3.avi	0	880	547	72	111				0	Content		-72	-111	18722437	1242319293
18739	08:56:44.013	00:00:18.739	1125	-1024	-768	-1	-1	-1	-1	4	-1024	-768	-1	-1	-1	-1	4		0	0						Untertest3.avi	0	880	547	72	111				0	Content		-72	-111	18739185	1242336041
18756	08:56:44.030	00:00:18.755	1126	-1024	-768	-1	-1	-1	-1	4	-1024	-768	-1	-1	-1	-1	4		0	0						Untertest3.avi	0	880	547	72	111				0	Content		-72	-111	18755805	1242352661
18772	08:56:44.046	00:00:18.772	1127	-1024	-768	-1	-1	-1	-1	4	-1024	-768	-1	-1	-1	-1	4		0	0						Untertest3.avi	0	880	547	72	111				0	Content		-72	-111	18772426	1242369282
18789	08:56:44.063	00:00:18.789	1128	-1024	-768	-1	-1	-1	-1	4	-1024	-768	-1	-1	-1	-1	4		0	0						Untertest3.avi	0	880	547	72	111				0	Content		-72	-111	18789049	1242385905
18806	08:56:44.080	00:00:18.805	1129	-1024	-768	-1	-1	-1	-1	4	-1024	-768	-1	-1	-1	-1	4		0	0						Untertest3.avi	0	880	547	72	111				0	Content		-72	-111	18805673	1242402529
18823	08:56:44.097	00:00:18.822	1130	-1024	-768	-1	-1	-1	-1	4	-1024	-768	-1	-1	-1	-1	4		0	0						Untertest3.avi	0	880	547	72	111				0	Content		-72	-111	18822866	1242419722
18840	08:56:44.114	00:00:18.840	1131	-1024	-768	-1	-1	-1	-1	4	-1024	-768	-1	-1	-1	-1	4		0	0						Untertest3.avi	0	880	547	72	111				0	Content		-72	-111	18840260	1242437116
18858	08:56:44.132	00:00:18.857	1132	-1024	-768	-1	-1	-1	-1	4	-1024	-768	-1	-1	-1	-1	4		0	0						Untertest3.avi	0	880	547	72	111				0	Content		-72	-111	18857615	1242454471
18872	08:56:44.146	00:00:18.872	1133	-1024	-768	-1	-1	-1	-1	4	-1024	-768	-1	-1	-1	-1	4		0	0						Untertest3.avi	0	880	547	72	111				0	Content		-72	-111	18872416	1242469272
18889	08:56:44.163	00:00:18.889	1134	-1024	-768	-1	-1	-1	-1	4	-1024	-768	-1	-1	-1	-1	4		0	0						Untertest3.avi	0	880	547	72	111				0	Content		-72	-111	18889038	1242485894
18906	08:56:44.180	00:00:18.905	1135	-1024	-768	-1	-1	-1	-1	4	-1024	-768	-1	-1	-1	-1	4		0	0						Untertest3.avi	0	880	547	72	111				0	Content		-72	-111	18905787	1242502643
18922	08:56:44.196	00:00:18.922	1136	-1024	-768	-1	-1	-1	-1	4	-1024	-768	-1	-1	-1	-1	4		0	0						Untertest3.avi	0	880	547	72	111				0	Content		-72	-111	18922408	1242519264
18939	08:56:44.213	00:00:18.939	1137	-1024	-768	-1	-1	-1	-1	4	-1024	-768	-1	-1	-1	-1	4		0	0						Untertest3.avi	0	880	547	72	111				0	Content		-72	-111	18939033	1242535889
18956	08:56:44.230	00:00:18.955	1138	-1024	-768	-1	-1	-1	-1	4	-1024	-768	-1	-1	-1	-1	4		0	0						Untertest3.avi	0	880	547	72	111				0	Content		-72	-111	18955654	1242552510
18973	08:56:44.247	00:00:18.972	1139	-1024	-768	-1	-1	-1	-1	4	-1024	-768	-1	-1	-1	-1	4		0	0						Untertest3.avi	0	880	547	72	111				0	Content		-72	-111	18972725	1242569581
18990	08:56:44.264	00:00:18.990	1140	-1024	-768	-1	-1	-1	-1	4	-1024	-768	-1	-1	-1	-1	4		0	0						Untertest3.avi	0	880	547	72	111				0	Content		-72	-111	18990099	1242586955
19007	08:56:44.281	00:00:19.007	1141	-1024	-768	-1	-1	-1	-1	4	-1024	-768	-1	-1	-1	-1	4		0	0						Untertest3.avi	0	880	547	72	111				0	Content		-72	-111	19007484	1242604340
19022	08:56:44.296	00:00:19.022	1142	-1024	-768	-1	-1	-1	-1	4	-1024	-768	-1	-1	-1	-1	4		0	0						Untertest3.avi	0	880	547	72	111				0	Content		-72	-111	19022282	1242619138
19039	08:56:44.313	00:00:19.038	1143	-1024	-768	-1	-1	-1	-1	4	-1024	-768	-1	-1	-1	-1	4		0	0						Untertest3.avi	0	880	547	72	111				0	Content		-72	-111	19038897	1242635753
19056	08:56:44.330	00:00:19.055	1144	-1024	-768	-1	-1	-1	-1	4	-1024	-768	-1	-1	-1	-1	4		0	0						Untertest3.avi	0	880	547	72	111				0	Content		-72	-111	19055643	1242652499
19072	08:56:44.346	00:00:19.072	1145	-1024	-768	-1	-1	-1	-1	4	-1024	-768	-1	-1	-1	-1	4		0	0						Untertest3.avi	0	880	547	72	111				0	Content		-72	-111	19072241	1242669097
19089	08:56:44.363	00:00:19.088	1146	-1024	-768	-1	-1	-1	-1	4	-1024	-768	-1	-1	-1	-1	4		0	0						Untertest3.avi	0	880	547	72	111				0	Content		-72	-111	19088890	1242685746
19106	08:56:44.380	00:00:19.105	1147	-1024	-768	-1	-1	-1	-1	4	-1024	-768	-1	-1	-1	-1	4		0	0						Untertest3.avi	0	880	547	72	111				0	Content		-72	-111	19105557	1242702413
19122	08:56:44.396	00:00:19.122	1148	-1024	-768	-1	-1	-1	-1	4	-1024	-768	-1	-1	-1	-1	4		0	0						Untertest3.avi	0	880	547	72	111				0	Content		-72	-111	19122224	1242719080
19139	08:56:44.413	00:00:19.139	1149	-1024	-768	-1	-1	-1	-1	4	-1024	-768	-1	-1	-1	-1	4		0	0						Untertest3.avi	0	880	547	72	111				0	Content		-72	-111	19139043	1242735899
19156	08:56:44.430	00:00:19.155	1150	-1024	-768	-1	-1	-1	-1	4	-1024	-768	-1	-1	-1	-1	4		0	0						Untertest3.avi	0	880	547	72	111				0	Content		-72	-111	19155710	1242752566
19172	08:56:44.446	00:00:19.172	1151	-1024	-768	-1	-1	-1	-1	4	-1024	-768	-1	-1	-1	-1	4		0	0						Untertest3.avi	0	880	547	72	111				0	Content		-72	-111	19172377	1242769233
19189	08:56:44.463	00:00:19.189	1152	-1024	-768	-1	-1	-1	-1	4	-1024	-768	-1	-1	-1	-1	4		0	0						Untertest3.avi	0	880	547	72	111				0	Content		-72	-111	19189354	1242786210
19206	08:56:44.480	00:00:19.206	1153	-1024	-768	-1	-1	-1	-1	4	-1024	-768	-1	-1	-1	-1	4		0	0						Untertest3.avi	0	880	547	72	111				0	Content		-72	-111	19206021	1242802877
19223	08:56:44.497	00:00:19.222	1154	-1024	-768	-1	-1	-1	-1	4	-1024	-768	-1	-1	-1	-1	4		0	0						Untertest3.avi	0	880	547	72	111				0	Content		-72	-111	19222688	1242819544
19240	08:56:44.514	00:00:19.239	1155	-1024	-768	-1	-1	-1	-1	4	-1024	-768	-1	-1	-1	-1	4		0	0						Untertest3.avi	0	880	547	72	111				0	Content		-72	-111	19239767	1242836623
19256	08:56:44.530	00:00:19.256	1156	-1024	-768	-1	-1	-1	-1	4	-1024	-768	-1	-1	-1	-1	4		0	0						Untertest3.avi	0	880	547	72	111				0	Content		-72	-111	19256434	1242853290
19273	08:56:44.547	00:00:19.273	1157	-1024	-768	-1	-1	-1	-1	4	-1024	-768	-1	-1	-1	-1	4		0	0						Untertest3.avi	0	880	547	72	111				0	Content		-72	-111	19273101	1242869957
19289	08:56:44.563	00:00:19.289	1158	-1024	-768	-1	-1	-1	-1	4	-1024	-768	-1	-1	-1	-1	4		0	0						Untertest3.avi	0	880	547	72	111				0	Content		-72	-111	19289261	1242886117
19306	08:56:44.580	00:00:19.305	1159	-1024	-768	-1	-1	-1	-1	4	-1024	-768	-1	-1	-1	-1	4		0	0						Untertest3.avi	0	880	547	72	111				0	Content		-72	-111	19305928	1242902784
19322	08:56:44.596	00:00:19.322	1160	-1024	-768	-1	-1	-1	-1	4	-1024	-768	-1	-1	-1	-1	4		0	0						Untertest3.avi	0	880	547	72	111				0	Content		-72	-111	19322043	1242918899
19339	08:56:44.613	00:00:19.338	1161	-1024	-768	-1	-1	-1	-1	4	-1024	-768	-1	-1	-1	-1	4		0	0						Untertest3.avi	0	880	547	72	111				0	Content		-72	-111	19338667	1242935523
19355	08:56:44.629	00:00:19.355	1162	-1024	-768	-1	-1	-1	-1	4	-1024	-768	-1	-1	-1	-1	4		0	0						Untertest3.avi	0	880	547	72	111				0	Content		-72	-111	19355382	1242952238
19372	08:56:44.646	00:00:19.372	1163	-1024	-768	-1	-1	-1	-1	4	-1024	-768	-1	-1	-1	-1	4		0	0						Untertest3.avi	0	880	547	72	111				0	Content		-72	-111	19372049	1242968905
19389	08:56:44.663	00:00:19.388	1164	-1024	-768	-1	-1	-1	-1	4	-1024	-768	-1	-1	-1	-1	4		0	0						Untertest3.avi	0	880	547	72	111				0	Content		-72	-111	19388671	1242985527
19405	08:56:44.679	00:00:19.405	1165	-1024	-768	-1	-1	-1	-1	4	-1024	-768	-1	-1	-1	-1	4		0	0						Untertest3.avi	0	880	547	72	111				0	Content		-72	-111	19405338	1243002194
19422	08:56:44.696	00:00:19.421	1166	-1024	-768	-1	-1	-1	-1	4	-1024	-768	-1	-1	-1	-1	4		0	0						Untertest3.avi	0	880	547	72	111				0	Content		-72	-111	19421989	1243018845
19439	08:56:44.713	00:00:19.438	1167	-1024	-768	-1	-1	-1	-1	4	-1024	-768	-1	-1	-1	-1	4		0	0						Untertest3.avi	0	880	547	72	111				0	Content		-72	-111	19438656	1243035512
19455	08:56:44.729	00:00:19.455	1168	-1024	-768	-1	-1	-1	-1	4	-1024	-768	-1	-1	-1	-1	4		0	0						Untertest3.avi	0	880	547	72	111				0	Content		-72	-111	19455323	1243052179
19472	08:56:44.746	00:00:19.472	1169	-1024	-768	-1	-1	-1	-1	4	-1024	-768	-1	-1	-1	-1	4		0	0						Untertest3.avi	0	880	547	72	111				0	Content		-72	-111	19472142	1243068998
19489	08:56:44.763	00:00:19.488	1170	-1024	-768	-1	-1	-1	-1	4	-1024	-768	-1	-1	-1	-1	4		0	0						Untertest3.avi	0	880	547	72	111				0	Content		-72	-111	19488809	1243085665
19505	08:56:44.779	00:00:19.505	1171	-1024	-768	-1	-1	-1	-1	4	-1024	-768	-1	-1	-1	-1	4		0	0						Untertest3.avi	0	880	547	72	111				0	Content		-72	-111	19505476	1243102332
19522	08:56:44.796	00:00:19.522	1172	-1024	-768	-1	-1	-1	-1	4	-1024	-768	-1	-1	-1	-1	4		0	0						Untertest3.avi	0	880	547	72	111				0	Content		-72	-111	19522452	1243119308
19539	08:56:44.813	00:00:19.539	1173	-1024	-768	-1	-1	-1	-1	4	-1024	-768	-1	-1	-1	-1	4		0	0						Untertest3.avi	0	880	547	72	111				0	Content		-72	-111	19539119	1243135975
19556	08:56:44.830	00:00:19.555	1174	-1024	-768	-1	-1	-1	-1	4	-1024	-768	-1	-1	-1	-1	4		0	0						Untertest3.avi	0	880	547	72	111				0	Content		-72	-111	19555786	1243152642
19573	08:56:44.847	00:00:19.573	1175	-1024	-768	-1	-1	-1	-1	4	-1024	-768	-1	-1	-1	-1	4		0	0						Untertest3.avi	0	880	547	72	111				0	Content		-72	-111	19573093	1243169949
19590	08:56:44.864	00:00:19.589	1176	-1024	-768	-1	-1	-1	-1	4	-1024	-768	-1	-1	-1	-1	4		0	0						Untertest3.avi	0	880	547	72	111				0	Content		-72	-111	19589760	1243186616
19606	08:56:44.880	00:00:19.606	1177	-1024	-768	-1	-1	-1	-1	4	-1024	-768	-1	-1	-1	-1	4		0	0						Untertest3.avi	0	880	547	72	111				0	Content		-72	-111	19606106	1243202962
19623	08:56:44.897	00:00:19.622	1178	-1024	-768	-1	-1	-1	-1	4	-1024	-768	-1	-1	-1	-1	4		0	0						Untertest3.avi	0	880	547	72	111				0	Content		-72	-111	19622773	1243219629
19639	08:56:44.913	00:00:19.639	1179	-1024	-768	-1	-1	-1	-1	4	-1024	-768	-1	-1	-1	-1	4		0	0						Untertest3.avi	0	880	547	72	111				0	Content		-72	-111	19639440	1243236296
19656	08:56:44.930	00:00:19.656	1180	-1024	-768	-1	-1	-1	-1	4	-1024	-768	-1	-1	-1	-1	4		0	0						Untertest3.avi	0	880	547	72	111				0	Content		-72	-111	19656107	1243252963
19672	08:56:44.946	00:00:19.671	1181	-1024	-768	-1	-1	-1	-1	4	-1024	-768	-1	-1	-1	-1	4		0	0						Untertest3.avi	0	880	547	72	111				0	Content		-72	-111	19671770	1243268626
19688	08:56:44.962	00:00:19.688	1182	-1024	-768	-1	-1	-1	-1	4	-1024	-768	-1	-1	-1	-1	4		0	0						Untertest3.avi	0	880	547	72	111				0	Content		-72	-111	19688394	1243285250
19705	08:56:44.979	00:00:19.705	1183	-1024	-768	-1	-1	-1	-1	4	-1024	-768	-1	-1	-1	-1	4		0	0						Untertest3.avi	0	880	547	72	111				0	Content		-72	-111	19705140	1243301996
19722	08:56:44.996	00:00:19.721	1184	-1024	-768	-1	-1	-1	-1	4	-1024	-768	-1	-1	-1	-1	4		0	0						Untertest3.avi	0	880	547	72	111				0	Content		-72	-111	19721765	1243318621
19738	08:56:45.012	00:00:19.738	1185	-1024	-768	-1	-1	-1	-1	4	-1024	-768	-1	-1	-1	-1	4		0	0						Untertest3.avi	0	880	547	72	111				0	Content		-72	-111	19738432	1243335288
19755	08:56:45.029	00:00:19.755	1186	-1024	-768	-1	-1	-1	-1	4	-1024	-768	-1	-1	-1	-1	4		0	0						Untertest3.avi	0	880	547	72	111				0	Content		-72	-111	19755102	1243351958
19772	08:56:45.046	00:00:19.771	1187	-1024	-768	-1	-1	-1	-1	4	-1024	-768	-1	-1	-1	-1	4		0	0						Untertest3.avi	0	880	547	72	111				0	Content		-72	-111	19771769	1243368625
19789	08:56:45.063	00:00:19.788	1188	-1024	-768	-1	-1	-1	-1	4	-1024	-768	-1	-1	-1	-1	4		0	0						Untertest3.avi	0	880	547	72	111				0	Content		-72	-111	19788599	1243385455
19805	08:56:45.079	00:00:19.805	1189	-1024	-768	-1	-1	-1	-1	4	-1024	-768	-1	-1	-1	-1	4		0	0						Untertest3.avi	0	880	547	72	111				0	Content		-72	-111	19805266	1243402122
19822	08:56:45.096	00:00:19.821	1190	-1024	-768	-1	-1	-1	-1	4	-1024	-768	-1	-1	-1	-1	4		0	0						Untertest3.avi	0	880	547	72	111				0	Content		-72	-111	19821933	1243418789
19839	08:56:45.113	00:00:19.838	1191	-1024	-768	-1	-1	-1	-1	4	-1024	-768	-1	-1	-1	-1	4		0	0						Untertest3.avi	0	880	547	72	111				0	Content		-72	-111	19838916	1243435772
19856	08:56:45.130	00:00:19.855	1192	-1024	-768	-1	-1	-1	-1	4	-1024	-768	-1	-1	-1	-1	4		0	0						Untertest3.avi	0	880	547	72	111				0	Content		-72	-111	19855583	1243452439
19872	08:56:45.146	00:00:19.872	1193	-1024	-768	-1	-1	-1	-1	4	-1024	-768	-1	-1	-1	-1	4		0	0						Untertest3.avi	0	880	547	72	111				0	Content		-72	-111	19872250	1243469106
19889	08:56:45.163	00:00:19.889	1194	-1024	-768	-1	-1	-1	-1	4	-1024	-768	-1	-1	-1	-1	4		0	0						Untertest3.avi	0	880	547	72	111				0	Content		-72	-111	19889334	1243486190
19906	08:56:45.180	00:00:19.906	1195	-1024	-768	-1	-1	-1	-1	4	-1024	-768	-1	-1	-1	-1	4		0	0						Untertest3.avi	0	880	547	72	111				0	Content		-72	-111	19906001	1243502857
19923	08:56:45.197	00:00:19.922	1196	-1024	-768	-1	-1	-1	-1	4	-1024	-768	-1	-1	-1	-1	4		0	0						Untertest3.avi	0	880	547	72	111				0	Content		-72	-111	19922668	1243519524
19939	08:56:45.213	00:00:19.938	1197	-1024	-768	-1	-1	-1	-1	4	-1024	-768	-1	-1	-1	-1	4		0	0						Untertest3.avi	0	880	547	72	111				0	Content		-72	-111	19938834	1243535690
19956	08:56:45.230	00:00:19.955	1198	-1024	-768	-1	-1	-1	-1	4	-1024	-768	-1	-1	-1	-1	4		0	0						Untertest3.avi	0	880	547	72	111				0	Content		-72	-111	19955501	1243552357
19972	08:56:45.246	00:00:19.971	1199	-1024	-768	-1	-1	-1	-1	4	-1024	-768	-1	-1	-1	-1	4		0	0						Untertest3.avi	0	880	547	72	111				0	Content		-72	-111	19971622	1243568478
19988	08:56:45.262	00:00:19.988	1200	-1024	-768	-1	-1	-1	-1	4	-1024	-768	-1	-1	-1	-1	4		0	0						Untertest3.avi	0	880	547	72	111				0	Content		-72	-111	19988244	1243585100
20005	08:56:45.279	00:00:20.004	1201	-1024	-768	-1	-1	-1	-1	4	-1024	-768	-1	-1	-1	-1	4		0	0						Untertest3.avi	0	880	547	72	111				0	Content		-72	-111	20004960	1243601816
20022	08:56:45.296	00:00:20.021	1202	-1024	-768	-1	-1	-1	-1	4	-1024	-768	-1	-1	-1	-1	4		0	0						Untertest3.avi	0	880	547	72	111				0	Content		-72	-111	20021627	1243618483
20038	08:56:45.312	00:00:20.038	1203	-1024	-768	-1	-1	-1	-1	4	-1024	-768	-1	-1	-1	-1	4		0	0						Untertest3.avi	0	880	547	72	111				0	Content		-72	-111	20038251	1243635107
20055	08:56:45.329	00:00:20.054	1204	-1024	-768	-1	-1	-1	-1	4	-1024	-768	-1	-1	-1	-1	4		0	0						Untertest3.avi	0	880	547	72	111				0	Content		-72	-111	20054918	1243651774
20072	08:56:45.346	00:00:20.071	1205	-1024	-768	-1	-1	-1	-1	4	-1024	-768	-1	-1	-1	-1	4		0	0						Untertest3.avi	0	880	547	72	111				0	Content		-72	-111	20071585	1243668441
20088	08:56:45.362	00:00:20.088	1206	-1024	-768	-1	-1	-1	-1	4	-1024	-768	-1	-1	-1	-1	4		0	0						Untertest3.avi	0	880	547	72	111				0	Content		-72	-111	20088222	1243685078
20105	08:56:45.379	00:00:20.104	1207	-1024	-768	-1	-1	-1	-1	4	-1024	-768	-1	-1	-1	-1	4		0	0						Untertest3.avi	0	880	547	72	111				0	Content		-72	-111	20104889	1243701745
20122	08:56:45.396	00:00:20.121	1208	-1024	-768	-1	-1	-1	-1	4	-1024	-768	-1	-1	-1	-1	4		0	0						Untertest3.avi	0	880	547	72	111				0	Content		-72	-111	20121556	1243718412
20138	08:56:45.412	00:00:20.138	1209	-1024	-768	-1	-1	-1	-1	4	-1024	-768	-1	-1	-1	-1	4		0	0						Untertest3.avi	0	880	547	72	111				0	Content		-72	-111	20138223	1243735079
20155	08:56:45.429	00:00:20.155	1210	-1024	-768	-1	-1	-1	-1	4	-1024	-768	-1	-1	-1	-1	4		0	0						Untertest3.avi	0	880	547	72	111				0	Content		-72	-111	20155061	1243751917
20172	08:56:45.446	00:00:20.171	1211	-1024	-768	-1	-1	-1	-1	4	-1024	-768	-1	-1	-1	-1	4		0	0						Untertest3.avi	0	880	547	72	111				0	Content		-72	-111	20171728	1243768584
20188	08:56:45.462	00:00:20.188	1212	-1024	-768	-1	-1	-1	-1	4	-1024	-768	-1	-1	-1	-1	4		0	0						Untertest3.avi	0	880	547	72	111				0	Content		-72	-111	20188395	1243785251
20205	08:56:45.479	00:00:20.205	1213	-1024	-768	-1	-1	-1	-1	4	-1024	-768	-1	-1	-1	-1	4		0	0						Untertest3.avi	0	880	547	72	111				0	Content		-72	-111	20205381	1243802237
20222	08:56:45.496	00:00:20.222	1214	-1024	-768	-1	-1	-1	-1	4	-1024	-768	-1	-1	-1	-1	4		0	0						Untertest3.avi	0	880	547	72	111				0	Content		-72	-111	20222048	1243818904
20239	08:56:45.513	00:00:20.238	1215	-1024	-768	-1	-1	-1	-1	4	-1024	-768	-1	-1	-1	-1	4		0	0						Untertest3.avi	0	880	547	72	111				0	Content		-72	-111	20238715	1243835571
20256	08:56:45.530	00:00:20.256	1216	-1024	-768	-1	-1	-1	-1	4	-1024	-768	-1	-1	-1	-1	4		0	0						Untertest3.avi	0	880	547	72	111				0	Content		-72	-111	20256033	1243852889
20273	08:56:45.547	00:00:20.272	1217	-1024	-768	-1	-1	-1	-1	4	-1024	-768	-1	-1	-1	-1	4		0	0						Untertest3.avi	0	880	547	72	111				0	Content		-72	-111	20272700	1243869556
20289	08:56:45.563	00:00:20.288	1218	-1024	-768	-1	-1	-1	-1	4	-1024	-768	-1	-1	-1	-1	4		0	0						Untertest3.avi	0	880	547	72	111				0	Content		-72	-111	20288919	1243885775
20306	08:56:45.580	00:00:20.305	1219	-1024	-768	-1	-1	-1	-1	4	-1024	-768	-1	-1	-1	-1	4		0	0						Untertest3.avi	0	880	547	72	111				0	Content		-72	-111	20305586	1243902442
20322	08:56:45.596	00:00:20.322	1220	-1024	-768	-1	-1	-1	-1	4	-1024	-768	-1	-1	-1	-1	4		0	0						Untertest3.avi	0	880	547	72	111				0	Content		-72	-111	20322253	1243919109
20338	08:56:45.612	00:00:20.337	1221	-1024	-768	-1	-1	-1	-1	4	-1024	-768	-1	-1	-1	-1	4		0	0						Untertest3.avi	0	880	547	72	111				0	Content		-72	-111	20337972	1243934828
20355	08:56:45.629	00:00:20.354	1222	-1024	-768	-1	-1	-1	-1	4	-1024	-768	-1	-1	-1	-1	4		0	0						Untertest3.avi	0	880	547	72	111				0	Content		-72	-111	20354723	1243951579
20371	08:56:45.645	00:00:20.371	1223	-1024	-768	-1	-1	-1	-1	4	-1024	-768	-1	-1	-1	-1	4		0	0						Untertest3.avi	0	880	547	72	111				0	Content		-72	-111	20371342	1243968198
20388	08:56:45.662	00:00:20.388	1224	-1024	-768	-1	-1	-1	-1	4	-1024	-768	-1	-1	-1	-1	4		0	0						Untertest3.avi	0	880	547	72	111				0	Content		-72	-111	20388030	1243984886
20405	08:56:45.679	00:00:20.404	1225	-1024	-768	-1	-1	-1	-1	4	-1024	-768	-1	-1	-1	-1	4		0	0						Untertest3.avi	0	880	547	72	111				0	Content		-72	-111	20404697	1244001553
20421	08:56:45.695	00:00:20.421	1226	-1024	-768	-1	-1	-1	-1	4	-1024	-768	-1	-1	-1	-1	4		0	0						Untertest3.avi	0	880	547	72	111				0	Content		-72	-111	20421331	1244018187
20438	08:56:45.712	00:00:20.437	1227	-1024	-768	-1	-1	-1	-1	4	-1024	-768	-1	-1	-1	-1	4		0	0						Untertest3.avi	0	880	547	72	111				0	Content		-72	-111	20437998	1244034854
20455	08:56:45.729	00:00:20.454	1228	-1024	-768	-1	-1	-1	-1	4	-1024	-768	-1	-1	-1	-1	4		0	0						Untertest3.avi	0	880	547	72	111				0	Content		-72	-111	20454819	1244051675
20471	08:56:45.745	00:00:20.471	1229	-1024	-768	-1	-1	-1	-1	4	-1024	-768	-1	-1	-1	-1	4		0	0						Untertest3.avi	0	880	547	72	111				0	Content		-72	-111	20471486	1244068342
20488	08:56:45.762	00:00:20.488	1230	-1024	-768	-1	-1	-1	-1	4	-1024	-768	-1	-1	-1	-1	4		0	0						Untertest3.avi	0	880	547	72	111				0	Content		-72	-111	20488153	1244085009
20505	08:56:45.779	00:00:20.505	1231	-1024	-768	-1	-1	-1	-1	4	-1024	-768	-1	-1	-1	-1	4		0	0						Untertest3.avi	0	880	547	72	111				0	Content		-72	-111	20505314	1244102170
20522	08:56:45.796	00:00:20.521	1232	-1024	-768	-1	-1	-1	-1	4	-1024	-768	-1	-1	-1	-1	4		0	0						Untertest3.avi	0	880	547	72	111				0	Content		-72	-111	20521981	1244118837
20539	08:56:45.813	00:00:20.539	1233	-1024	-768	-1	-1	-1	-1	4	-1024	-768	-1	-1	-1	-1	4		0	0						Untertest3.avi	0	880	547	72	111				0	Content		-72	-111	20539015	1244135871
20556	08:56:45.830	00:00:20.555	1234	-1024	-768	-1	-1	-1	-1	4	-1024	-768	-1	-1	-1	-1	4		0	0						Untertest3.avi	0	880	547	72	111				0	Content		-72	-111	20555682	1244152538
20572	08:56:45.846	00:00:20.572	1235	-1024	-768	-1	-1	-1	-1	4	-1024	-768	-1	-1	-1	-1	4		0	0						Untertest3.avi	0	880	547	72	111				0	Content		-72	-111	20572349	1244169205
20588	08:56:45.862	00:00:20.588	1236	-1024	-768	-1	-1	-1	-1	4	-1024	-768	-1	-1	-1	-1	4		0	0						Untertest3.avi	0	880	547	72	111				0	Content		-72	-111	20588465	1244185321
20605	08:56:45.879	00:00:20.605	1237	-1024	-768	-1	-1	-1	-1	4	-1024	-768	-1	-1	-1	-1	4		0	0						Untertest3.avi	0	880	547	72	111				0	Content		-72	-111	20605132	1244201988
20621	08:56:45.895	00:00:20.621	1238	-1024	-768	-1	-1	-1	-1	4	-1024	-768	-1	-1	-1	-1	4		0	0						Untertest3.avi	0	880	547	72	111				0	Content		-72	-111	20621201	1244218057
20638	08:56:45.912	00:00:20.637	1239	-1024	-768	-1	-1	-1	-1	4	-1024	-768	-1	-1	-1	-1	4		0	0						Untertest3.avi	0	880	547	72	111				0	Content		-72	-111	20637822	1244234678
20655	08:56:45.929	00:00:20.654	1240	-1024	-768	-1	-1	-1	-1	4	-1024	-768	-1	-1	-1	-1	4		0	0						Untertest3.avi	0	880	547	72	111				0	Content		-72	-111	20654537	1244251393
20671	08:56:45.945	00:00:20.671	1241	-1024	-768	-1	-1	-1	-1	4	-1024	-768	-1	-1	-1	-1	4		0	0						Untertest3.avi	0	880	547	72	111				0	Content		-72	-111	20671204	1244268060
20688	08:56:45.962	00:00:20.687	1242	-1024	-768	-1	-1	-1	-1	4	-1024	-768	-1	-1	-1	-1	4		0	0						Untertest3.avi	0	880	547	72	111				0	Content		-72	-111	20687823	1244284679
20704	08:56:45.978	00:00:20.704	1243	-1024	-768	-1	-1	-1	-1	4	-1024	-768	-1	-1	-1	-1	4		0	0						Untertest3.avi	0	880	547	72	111				0	Content		-72	-111	20704490	1244301346
20721	08:56:45.995	00:00:20.721	1244	-1024	-768	-1	-1	-1	-1	4	-1024	-768	-1	-1	-1	-1	4		0	0						Untertest3.avi	0	880	547	72	111				0	Content		-72	-111	20721141	1244317997
20738	08:56:46.012	00:00:20.737	1245	-1024	-768	-1	-1	-1	-1	4	-1024	-768	-1	-1	-1	-1	4		0	0						Untertest3.avi	0	880	547	72	111				0	Content		-72	-111	20737808	1244334664
20754	08:56:46.028	00:00:20.754	1246	-1024	-768	-1	-1	-1	-1	4	-1024	-768	-1	-1	-1	-1	4		0	0						Untertest3.avi	0	880	547	72	111				0	Content		-72	-111	20754475	1244351331
20771	08:56:46.045	00:00:20.771	1247	-1024	-768	-1	-1	-1	-1	4	-1024	-768	-1	-1	-1	-1	4		0	0						Untertest3.avi	0	880	547	72	111				0	Content		-72	-111	20771295	1244368151
20788	08:56:46.062	00:00:20.787	1248	-1024	-768	-1	-1	-1	-1	4	-1024	-768	-1	-1	-1	-1	4		0	0						Untertest3.avi	0	880	547	72	111				0	Content		-72	-111	20787962	1244384818
20805	08:56:46.079	00:00:20.804	1249	-1024	-768	-1	-1	-1	-1	4	-1024	-768	-1	-1	-1	-1	4		0	0						Untertest3.avi	0	880	547	72	111				0	Content		-72	-111	20804629	1244401485
20822	08:56:46.096	00:00:20.821	1250	-1024	-768	-1	-1	-1	-1	4	-1024	-768	-1	-1	-1	-1	4		0	0						Untertest3.avi	0	880	547	72	111				0	Content		-72	-111	20821605	1244418461
20838	08:56:46.112	00:00:20.838	1251	-1024	-768	-1	-1	-1	-1	4	-1024	-768	-1	-1	-1	-1	4		0	0						Untertest3.avi	0	880	547	72	111				0	Content		-72	-111	20838272	1244435128
20855	08:56:46.129	00:00:20.854	1252	-1024	-768	-1	-1	-1	-1	4	-1024	-768	-1	-1	-1	-1	4		0	0						Untertest3.avi	0	880	547	72	111				0	Content		-72	-111	20854939	1244451795
20872	08:56:46.146	00:00:20.872	1253	-1024	-768	-1	-1	-1	-1	4	-1024	-768	-1	-1	-1	-1	4		0	0						Untertest3.avi	0	880	547	72	111				0	Content		-72	-111	20872253	1244469109
20889	08:56:46.163	00:00:20.888	1254	-1024	-768	-1	-1	-1	-1	4	-1024	-768	-1	-1	-1	-1	4		0	0						Untertest3.avi	0	880	547	72	111				0	Content		-72	-111	20888920	1244485776
20905	08:56:46.179	00:00:20.905	1255	-1024	-768	-1	-1	-1	-1	4	-1024	-768	-1	-1	-1	-1	4		0	0						Untertest3.avi	0	880	547	72	111				0	Content		-72	-111	20905176	1244502032
20922	08:56:46.196	00:00:20.921	1256	-1024	-768	-1	-1	-1	-1	4	-1024	-768	-1	-1	-1	-1	4		0	0						Untertest3.avi	0	880	547	72	111				0	Content		-72	-111	20921843	1244518699
20939	08:56:46.213	00:00:20.938	1257	-1024	-768	-1	-1	-1	-1	4	-1024	-768	-1	-1	-1	-1	4		0	0						Untertest3.avi	0	880	547	72	111				0	Content		-72	-111	20938510	1244535366
20954	08:56:46.228	00:00:20.954	1258	-1024	-768	-1	-1	-1	-1	4	-1024	-768	-1	-1	-1	-1	4		0	0						Untertest3.avi	0	880	547	72	111				0	Content		-72	-111	20954312	1244551168
20971	08:56:46.245	00:00:20.970	1259	-1024	-768	-1	-1	-1	-1	4	-1024	-768	-1	-1	-1	-1	4		0	0						Untertest3.avi	0	880	547	72	111				0	Content		-72	-111	20970991	1244567847
20988	08:56:46.262	00:00:20.987	1260	-1024	-768	-1	-1	-1	-1	4	-1024	-768	-1	-1	-1	-1	4		0	0						Untertest3.avi	0	880	547	72	111				0	Content		-72	-111	20987658	1244584514
21004	08:56:46.278	00:00:21.004	1261	-1024	-768	-1	-1	-1	-1	4	-1024	-768	-1	-1	-1	-1	4		0	0						Untertest3.avi	0	880	547	72	111				0	Content		-72	-111	21004318	1244601174
21021	08:56:46.295	00:00:21.020	1262	-1024	-768	-1	-1	-1	-1	4	-1024	-768	-1	-1	-1	-1	4		0	0						Untertest3.avi	0	880	547	72	111				0	Content		-72	-111	21020985	1244617841
21038	08:56:46.312	00:00:21.037	1263	-1024	-768	-1	-1	-1	-1	4	-1024	-768	-1	-1	-1	-1	4		0	0						Untertest3.avi	0	880	547	72	111				0	Content		-72	-111	21037628	1244634484
21054	08:56:46.328	00:00:21.054	1264	-1024	-768	-1	-1	-1	-1	4	-1024	-768	-1	-1	-1	-1	4		0	0						Untertest3.avi	0	880	547	72	111				0	Content		-72	-111	21054295	1244651151
21071	08:56:46.345	00:00:21.070	1265	-1024	-768	-1	-1	-1	-1	4	-1024	-768	-1	-1	-1	-1	4		0	0						Untertest3.avi	0	880	547	72	111				0	Content		-72	-111	21070962	1244667818
21088	08:56:46.362	00:00:21.087	1266	-1024	-768	-1	-1	-1	-1	4	-1024	-768	-1	-1	-1	-1	4		0	0						Untertest3.avi	0	880	547	72	111				0	Content		-72	-111	21087562	1244684418
21104	08:56:46.378	00:00:21.104	1267	-1024	-768	-1	-1	-1	-1	4	-1024	-768	-1	-1	-1	-1	4		0	0						Untertest3.avi	0	880	547	72	111				0	Content		-72	-111	21104229	1244701085
21121	08:56:46.395	00:00:21.121	1268	-1024	-768	-1	-1	-1	-1	4	-1024	-768	-1	-1	-1	-1	4		0	0						Untertest3.avi	0	880	547	72	111				0	Content		-72	-111	21121080	1244717936
21138	08:56:46.412	00:00:21.137	1269	-1024	-768	-1	-1	-1	-1	4	-1024	-768	-1	-1	-1	-1	4		0	0						Untertest3.avi	0	880	547	72	111				0	Content		-72	-111	21137747	1244734603
21154	08:56:46.428	00:00:21.154	1270	-1024	-768	-1	-1	-1	-1	4	-1024	-768	-1	-1	-1	-1	4		0	0						Untertest3.avi	0	880	547	72	111				0	Content		-72	-111	21154414	1244751270
21171	08:56:46.445	00:00:21.171	1271	-1024	-768	-1	-1	-1	-1	4	-1024	-768	-1	-1	-1	-1	4		0	0						Untertest3.avi	0	880	547	72	111				0	Content		-72	-111	21171410	1244768266
21188	08:56:46.462	00:00:21.188	1272	-1024	-768	-1	-1	-1	-1	4	-1024	-768	-1	-1	-1	-1	4		0	0						Untertest3.avi	0	880	547	72	111				0	Content		-72	-111	21188077	1244784933
21205	08:56:46.479	00:00:21.204	1273	-1024	-768	-1	-1	-1	-1	4	-1024	-768	-1	-1	-1	-1	4		0	0						Untertest3.avi	0	880	547	72	111				0	Content		-72	-111	21204744	1244801600
21222	08:56:46.496	00:00:21.221	1274	-1024	-768	-1	-1	-1	-1	4	-1024	-768	-1	-1	-1	-1	4		0	0						Untertest3.avi	0	880	547	72	111				0	Content		-72	-111	21221842	1244818698
21239	08:56:46.513	00:00:21.238	1275	-1024	-768	-1	-1	-1	-1	4	-1024	-768	-1	-1	-1	-1	4		0	0						Untertest3.avi	0	880	547	72	111				0	Content		-72	-111	21238509	1244835365
21255	08:56:46.529	00:00:21.255	1276	-1024	-768	-1	-1	-1	-1	4	-1024	-768	-1	-1	-1	-1	4		0	0						Untertest3.avi	0	880	547	72	111				0	Content		-72	-111	21255176	1244852032
21271	08:56:46.545	00:00:21.271	1277	-1024	-768	-1	-1	-1	-1	4	-1024	-768	-1	-1	-1	-1	4		0	0						Untertest3.avi	0	880	547	72	111				0	Content		-72	-111	21271286	1244868142
21288	08:56:46.562	00:00:21.287	1278	-1024	-768	-1	-1	-1	-1	4	-1024	-768	-1	-1	-1	-1	4		0	0						Untertest3.avi	0	880	547	72	111				0	Content		-72	-111	21287953	1244884809
21304	08:56:46.578	00:00:21.304	1279	-1024	-768	-1	-1	-1	-1	4	-1024	-768	-1	-1	-1	-1	4		0	0						Untertest3.avi	0	880	547	72	111				0	Content		-72	-111	21304030	1244900886
21321	08:56:46.595	00:00:21.320	1280	-1024	-768	-1	-1	-1	-1	4	-1024	-768	-1	-1	-1	-1	4		0	0						Untertest3.avi	0	880	547	72	111				0	Content		-72	-111	21320765	1244917621
21337	08:56:46.611	00:00:21.337	1281	-1024	-768	-1	-1	-1	-1	4	-1024	-768	-1	-1	-1	-1	4		0	0						Untertest3.avi	0	880	547	72	111				0	Content		-72	-111	21337419	1244934275
21354	08:56:46.628	00:00:21.354	1282	-1024	-768	-1	-1	-1	-1	4	-1024	-768	-1	-1	-1	-1	4		0	0						Untertest3.avi	0	880	547	72	111				0	Content		-72	-111	21354086	1244950942
21371	08:56:46.645	00:00:21.370	1283	-1024	-768	-1	-1	-1	-1	4	-1024	-768	-1	-1	-1	-1	4		0	0						Untertest3.avi	0	880	547	72	111				0	Content		-72	-111	21370736	1244967592
21387	08:56:46.661	00:00:21.387	1284	-1024	-768	-1	-1	-1	-1	4	-1024	-768	-1	-1	-1	-1	4		0	0						Untertest3.avi	0	880	547	72	111				0	Content		-72	-111	21387403	1244984259
21404	08:56:46.678	00:00:21.404	1285	-1024	-768	-1	-1	-1	-1	4	-1024	-768	-1	-1	-1	-1	4		0	0						Untertest3.avi	0	880	547	72	111				0	Content		-72	-111	21404022	1245000878
21421	08:56:46.695	00:00:21.420	1286	-1024	-768	-1	-1	-1	-1	4	-1024	-768	-1	-1	-1	-1	4		0	0						Untertest3.avi	0	880	547	72	111				0	Content		-72	-111	21420689	1245017545
21437	08:56:46.711	00:00:21.437	1287	-1024	-768	-1	-1	-1	-1	4	-1024	-768	-1	-1	-1	-1	4		0	0						Untertest3.avi	0	880	547	72	111				0	Content		-72	-111	21437356	1245034212
21454	08:56:46.728	00:00:21.454	1288	-1024	-768	-1	-1	-1	-1	4	-1024	-768	-1	-1	-1	-1	4		0	0						Untertest3.avi	0	880	547	72	111				0	Content		-72	-111	21454250	1245051106
21471	08:56:46.745	00:00:21.470	1289	-1024	-768	-1	-1	-1	-1	4	-1024	-768	-1	-1	-1	-1	4		0	0						Untertest3.avi	0	880	547	72	111				0	Content		-72	-111	21470917	1245067773
21488	08:56:46.762	00:00:21.487	1290	-1024	-768	-1	-1	-1	-1	4	-1024	-768	-1	-1	-1	-1	4		0	0						Untertest3.avi	0	880	547	72	111				0	Content		-72	-111	21487905	1245084761
21505	08:56:46.779	00:00:21.504	1291	-1024	-768	-1	-1	-1	-1	4	-1024	-768	-1	-1	-1	-1	4		0	0						Untertest3.avi	0	880	547	72	111				0	Content		-72	-111	21504572	1245101428
21521	08:56:46.795	00:00:21.521	1292	-1024	-768	-1	-1	-1	-1	4	-1024	-768	-1	-1	-1	-1	4		0	0						Untertest3.avi	0	880	547	72	111				0	Content		-72	-111	21521239	1245118095
21538	08:56:46.812	00:00:21.538	1293	-1024	-768	-1	-1	-1	-1	4	-1024	-768	-1	-1	-1	-1	4		0	0						Untertest3.avi	0	880	547	72	111				0	Content		-72	-111	21538497	1245135353
21555	08:56:46.829	00:00:21.555	1294	-1024	-768	-1	-1	-1	-1	4	-1024	-768	-1	-1	-1	-1	4		0	0						Untertest3.avi	0	880	547	72	111				0	Content		-72	-111	21555164	1245152020
21571	08:56:46.845	00:00:21.571	1295	-1024	-768	-1	-1	-1	-1	4	-1024	-768	-1	-1	-1	-1	4		0	0						Untertest3.avi	0	880	547	72	111				0	Content		-72	-111	21571401	1245168257
21588	08:56:46.862	00:00:21.588	1296	-1024	-768	-1	-1	-1	-1	4	-1024	-768	-1	-1	-1	-1	4		0	0						Untertest3.avi	0	880	547	72	111				0	Content		-72	-111	21588068	1245184924
21605	08:56:46.879	00:00:21.604	1297	-1024	-768	-1	-1	-1	-1	4	-1024	-768	-1	-1	-1	-1	4		0	0						Untertest3.avi	0	880	547	72	111				0	Content		-72	-111	21604735	1245201591
21621	08:56:46.895	00:00:21.620	1298	-1024	-768	-1	-1	-1	-1	4	-1024	-768	-1	-1	-1	-1	4		0	0						Untertest3.avi	0	880	547	72	111				0	Content		-72	-111	21620928	1245217784
21638	08:56:46.912	00:00:21.637	1299	-1024	-768	-1	-1	-1	-1	4	-1024	-768	-1	-1	-1	-1	4		0	0						Untertest3.avi	0	880	547	72	111				0	Content		-72	-111	21637595	1245234451
21654	08:56:46.928	00:00:21.653	1300	-1024	-768	-1	-1	-1	-1	4	-1024	-768	-1	-1	-1	-1	4		0	0						Untertest3.avi	0	880	547	72	111				0	Content		-72	-111	21653869	1245250725
21670	08:56:46.944	00:00:21.670	1301	-1024	-768	-1	-1	-1	-1	4	-1024	-768	-1	-1	-1	-1	4		0	0						Untertest3.avi	0	880	547	72	111				0	Content		-72	-111	21670492	1245267348
21687	08:56:46.961	00:00:21.687	1302	-1024	-768	-1	-1	-1	-1	4	-1024	-768	-1	-1	-1	-1	4		0	0						Untertest3.avi	0	880	547	72	111				0	Content		-72	-111	21687116	1245283972
21704	08:56:46.978	00:00:21.703	1303	-1024	-768	-1	-1	-1	-1	4	-1024	-768	-1	-1	-1	-1	4		0	0						Untertest3.avi	0	880	547	72	111				0	Content		-72	-111	21703783	1245300639
21720	08:56:46.994	00:00:21.720	1304	-1024	-768	-1	-1	-1	-1	4	-1024	-768	-1	-1	-1	-1	4		0	0						Untertest3.avi	0	880	547	72	111				0	Content		-72	-111	21720449	1245317305
21737	08:56:47.011	00:00:21.737	1305	-1024	-768	-1	-1	-1	-1	4	-1024	-768	-1	-1	-1	-1	4		0	0						Untertest3.avi	0	880	547	72	111				0	Content		-72	-111	21737116	1245333972
21754	08:56:47.028	00:00:21.753	1306	-1024	-768	-1	-1	-1	-1	4	-1024	-768	-1	-1	-1	-1	4		0	0						Untertest3.avi	0	880	547	72	111				0	Content		-72	-111	21753948	1245350804
21771	08:56:47.045	00:00:21.770	1307	-1024	-768	-1	-1	-1	-1	4	-1024	-768	-1	-1	-1	-1	4		0	0						Untertest3.avi	0	880	547	72	111				0	Content		-72	-111	21770615	1245367471
21787	08:56:47.061	00:00:21.787	1308	-1024	-768	-1	-1	-1	-1	4	-1024	-768	-1	-1	-1	-1	4		0	0						Untertest3.avi	0	880	547	72	111				0	Content		-72	-111	21787282	1245384138
21804	08:56:47.078	00:00:21.804	1309	-1024	-768	-1	-1	-1	-1	4	-1024	-768	-1	-1	-1	-1	4		0	0						Untertest3.avi	0	880	547	72	111				0	Content		-72	-111	21804452	1245401308
21821	08:56:47.095	00:00:21.821	1310	-1024	-768	-1	-1	-1	-1	4	-1024	-768	-1	-1	-1	-1	4		0	0						Untertest3.avi	0	880	547	72	111				0	Content		-72	-111	21821119	1245417975
21838	08:56:47.112	00:00:21.838	1311	-1024	-768	-1	-1	-1	-1	4	-1024	-768	-1	-1	-1	-1	4		0	0						Untertest3.avi	0	880	547	72	111				0	Content		-72	-111	21838157	1245435013
21855	08:56:47.129	00:00:21.854	1312	-1024	-768	-1	-1	-1	-1	4	-1024	-768	-1	-1	-1	-1	4		0	0						Untertest3.avi	0	880	547	72	111				0	Content		-72	-111	21854824	1245451680
21871	08:56:47.145	00:00:21.871	1313	-1024	-768	-1	-1	-1	-1	4	-1024	-768	-1	-1	-1	-1	4		0	0						Untertest3.avi	0	880	547	72	111				0	Content		-72	-111	21871491	1245468347
21888	08:56:47.162	00:00:21.887	1314	-1024	-768	-1	-1	-1	-1	4	-1024	-768	-1	-1	-1	-1	4		0	0						Untertest3.avi	0	880	547	72	111				0	Content		-72	-111	21887611	1245484467
21904	08:56:47.178	00:00:21.904	1315	-1024	-768	-1	-1	-1	-1	4	-1024	-768	-1	-1	-1	-1	4		0	0						Untertest3.avi	0	880	547	72	111				0	Content		-72	-111	21904278	1245501134
21920	08:56:47.194	00:00:21.920	1316	-1024	-768	-1	-1	-1	-1	4	-1024	-768	-1	-1	-1	-1	4		0	0						Untertest3.avi	0	880	547	72	111				0	Content		-72	-111	21920354	1245517210
21937	08:56:47.211	00:00:21.936	1317	-1024	-768	-1	-1	-1	-1	4	-1024	-768	-1	-1	-1	-1	4		0	0						Untertest3.avi	0	880	547	72	111				0	Content		-72	-111	21936978	1245533834
21954	08:56:47.228	00:00:21.953	1318	-1024	-768	-1	-1	-1	-1	4	-1024	-768	-1	-1	-1	-1	4		0	0						Untertest3.avi	0	880	547	72	111				0	Content		-72	-111	21953631	1245550487
21970	08:56:47.244	00:00:21.970	1319	-1024	-768	-1	-1	-1	-1	4	-1024	-768	-1	-1	-1	-1	4		0	0						Untertest3.avi	0	880	547	72	111				0	Content		-72	-111	21970298	1245567154
21987	08:56:47.261	00:00:21.986	1320	-1024	-768	-1	-1	-1	-1	4	-1024	-768	-1	-1	-1	-1	4		0	0						Untertest3.avi	0	880	547	72	111				0	Content		-72	-111	21986955	1245583811
22004	08:56:47.278	00:00:22.003	1321	-1024	-768	-1	-1	-1	-1	4	-1024	-768	-1	-1	-1	-1	4		0	0						Untertest3.avi	0	880	547	72	111				0	Content		-72	-111	22003622	1245600478
22020	08:56:47.294	00:00:22.020	1322	-1024	-768	-1	-1	-1	-1	4	-1024	-768	-1	-1	-1	-1	4		0	0						Untertest3.avi	0	880	547	72	111				0	Content		-72	-111	22020287	1245617143
22037	08:56:47.311	00:00:22.036	1323	-1024	-768	-1	-1	-1	-1	4	-1024	-768	-1	-1	-1	-1	4		0	0						Untertest3.avi	0	880	547	72	111				0	Content		-72	-111	22036954	1245633810
22054	08:56:47.328	00:00:22.053	1324	-1024	-768	-1	-1	-1	-1	4	-1024	-768	-1	-1	-1	-1	4		0	0						Untertest3.avi	0	880	547	72	111				0	Content		-72	-111	22053621	1245650477
22070	08:56:47.344	00:00:22.070	1325	-1024	-768	-1	-1	-1	-1	4	-1024	-768	-1	-1	-1	-1	4		0	0						Untertest3.avi	0	880	547	72	111				0	Content		-72	-111	22070445	1245667301
22087	08:56:47.361	00:00:22.087	1326	-1024	-768	-1	-1	-1	-1	4	-1024	-768	-1	-1	-1	-1	4		0	0						Untertest3.avi	0	880	547	72	111				0	Content		-72	-111	22087112	1245683968
22104	08:56:47.378	00:00:22.103	1327	-1024	-768	-1	-1	-1	-1	4	-1024	-768	-1	-1	-1	-1	4		0	0						Untertest3.avi	0	880	547	72	111				0	Content		-72	-111	22103779	1245700635
22121	08:56:47.395	00:00:22.120	1328	-1024	-768	-1	-1	-1	-1	4	-1024	-768	-1	-1	-1	-1	4		0	0						Untertest3.avi	0	880	547	72	111				0	Content		-72	-111	22120757	1245717613
22137	08:56:47.411	00:00:22.137	1329	-1024	-768	-1	-1	-1	-1	4	-1024	-768	-1	-1	-1	-1	4		0	0						Untertest3.avi	0	880	547	72	111				0	Content		-72	-111	22137424	1245734280
22154	08:56:47.428	00:00:22.154	1330	-1024	-768	-1	-1	-1	-1	4	-1024	-768	-1	-1	-1	-1	4		0	0						Untertest3.avi	0	880	547	72	111				0	Content		-72	-111	22154091	1245750947
22171	08:56:47.445	00:00:22.171	1331	-1024	-768	-1	-1	-1	-1	4	-1024	-768	-1	-1	-1	-1	4		0	0						Untertest3.avi	0	880	547	72	111				0	Content		-72	-111	22171403	1245768259
22188	08:56:47.462	00:00:22.188	1332	-1024	-768	-1	-1	-1	-1	4	-1024	-768	-1	-1	-1	-1	4		0	0						Untertest3.avi	0	880	547	72	111				0	Content		-72	-111	22188070	1245784926
22204	08:56:47.478	00:00:22.204	1333	-1024	-768	-1	-1	-1	-1	4	-1024	-768	-1	-1	-1	-1	4		0	0						Untertest3.avi	0	880	547	72	111				0	Content		-72	-111	22204332	1245801188
22221	08:56:47.495	00:00:22.220	1334	-1024	-768	-1	-1	-1	-1	4	-1024	-768	-1	-1	-1	-1	4		0	0						Untertest3.avi	0	880	547	72	111				0	Content		-72	-111	22220999	1245817855
22238	08:56:47.512	00:00:22.237	1335	-1024	-768	-1	-1	-1	-1	4	-1024	-768	-1	-1	-1	-1	4		0	0						Untertest3.avi	0	880	547	72	111				0	Content		-72	-111	22237667	1245834523
22254	08:56:47.528	00:00:22.253	1336	-1024	-768	-1	-1	-1	-1	4	-1024	-768	-1	-1	-1	-1	4		0	0						Untertest3.avi	0	880	547	72	111				0	Content		-72	-111	22253874	1245850730
22271	08:56:47.545	00:00:22.270	1337	-1024	-768	-1	-1	-1	-1	4	-1024	-768	-1	-1	-1	-1	4		0	0						Untertest3.avi	0	880	547	72	111				0	Content		-72	-111	22270541	1245867397
22287	08:56:47.561	00:00:22.286	1338	-1024	-768	-1	-1	-1	-1	4	-1024	-768	-1	-1	-1	-1	4		0	0						Untertest3.avi	0	880	547	72	111				0	Content		-72	-111	22286829	1245883685
22303	08:56:47.577	00:00:22.303	1339	-1024	-768	-1	-1	-1	-1	4	-1024	-768	-1	-1	-1	-1	4		0	0						Untertest3.avi	0	880	547	72	111				0	Content		-72	-111	22303453	1245900309
22320	08:56:47.594	00:00:22.320	1340	-1024	-768	-1	-1	-1	-1	4	-1024	-768	-1	-1	-1	-1	4		0	0						Untertest3.avi	0	880	547	72	111				0	Content		-72	-111	22320076	1245916932
22337	08:56:47.611	00:00:22.336	1341	-1024	-768	-1	-1	-1	-1	4	-1024	-768	-1	-1	-1	-1	4		0	0						Untertest3.avi	0	880	547	72	111				0	Content		-72	-111	22336743	1245933599
22353	08:56:47.627	00:00:22.353	1342	-1024	-768	-1	-1	-1	-1	4	-1024	-768	-1	-1	-1	-1	4		0	0						Untertest3.avi	0	880	547	72	111				0	Content		-72	-111	22353395	1245950251
22370	08:56:47.644	00:00:22.370	1343	-1024	-768	-1	-1	-1	-1	4	-1024	-768	-1	-1	-1	-1	4		0	0						Untertest3.avi	0	880	547	72	111				0	Content		-72	-111	22370062	1245966918
22387	08:56:47.661	00:00:22.386	1344	-1024	-768	-1	-1	-1	-1	4	-1024	-768	-1	-1	-1	-1	4		0	0						Untertest3.avi	0	880	547	72	111				0	Content		-72	-111	22386729	1245983585
22404	08:56:47.678	00:00:22.403	1345	-1024	-768	-1	-1	-1	-1	4	-1024	-768	-1	-1	-1	-1	4		0	0						Untertest3.avi	0	880	547	72	111				0	Content		-72	-111	22403552	1246000408
22420	08:56:47.694	00:00:22.420	1346	-1024	-768	-1	-1	-1	-1	4	-1024	-768	-1	-1	-1	-1	4		0	0						Untertest3.avi	0	880	547	72	111				0	Content		-72	-111	22420219	1246017075
22437	08:56:47.711	00:00:22.436	1347	-1024	-768	-1	-1	-1	-1	4	-1024	-768	-1	-1	-1	-1	4		0	0						Untertest3.avi	0	880	547	72	111				0	Content		-72	-111	22436886	1246033742
22454	08:56:47.728	00:00:22.453	1348	-1024	-768	-1	-1	-1	-1	4	-1024	-768	-1	-1	-1	-1	4		0	0						Untertest3.avi	0	880	547	72	111				0	Content		-72	-111	22453861	1246050717
22471	08:56:47.745	00:00:22.470	1349	-1024	-768	-1	-1	-1	-1	4	-1024	-768	-1	-1	-1	-1	4		0	0						Untertest3.avi	0	880	547	72	111				0	Content		-72	-111	22470528	1246067384
22487	08:56:47.761	00:00:22.487	1350	-1024	-768	-1	-1	-1	-1	4	-1024	-768	-1	-1	-1	-1	4		0	0						Untertest3.avi	0	880	547	72	111				0	Content		-72	-111	22487195	1246084051
22504	08:56:47.778	00:00:22.504	1351	-1024	-768	-1	-1	-1	-1	4	-1024	-768	-1	-1	-1	-1	4		0	0						Untertest3.avi	0	880	547	72	111				0	Content		-72	-111	22504274	1246101130
22521	08:56:47.795	00:00:22.520	1352	-1024	-768	-1	-1	-1	-1	4	-1024	-768	-1	-1	-1	-1	4		0	0						Untertest3.avi	0	880	547	72	111				0	Content		-72	-111	22520941	1246117797
22538	08:56:47.812	00:00:22.537	1353	-1024	-768	-1	-1	-1	-1	4	-1024	-768	-1	-1	-1	-1	4		0	0						Untertest3.avi	0	880	547	72	111				0	Content		-72	-111	22537608	1246134464
22554	08:56:47.828	00:00:22.553	1354	-1024	-768	-1	-1	-1	-1	4	-1024	-768	-1	-1	-1	-1	4		0	0						Untertest3.avi	0	880	547	72	111				0	Content		-72	-111	22553768	1246150624
22570	08:56:47.844	00:00:22.570	1355	-1024	-768	-1	-1	-1	-1	4	-1024	-768	-1	-1	-1	-1	4		0	0						Untertest3.avi	0	880	547	72	111				0	Content		-72	-111	22570435	1246167291
22587	08:56:47.861	00:00:22.586	1356	-1024	-768	-1	-1	-1	-1	4	-1024	-768	-1	-1	-1	-1	4		0	0						Untertest3.avi	0	880	547	72	111				0	Content		-72	-111	22586552	1246183408
22603	08:56:47.877	00:00:22.603	1357	-1024	-768	-1	-1	-1	-1	4	-1024	-768	-1	-1	-1	-1	4		0	0						Untertest3.avi	0	880	547	72	111				0	Content		-72	-111	22603171	1246200027
22620	08:56:47.894	00:00:22.619	1358	-1024	-768	-1	-1	-1	-1	4	-1024	-768	-1	-1	-1	-1	4		0	0						Untertest3.avi	0	880	547	72	111				0	Content		-72	-111	22619939	1246216795
22637	08:56:47.911	00:00:22.636	1359	-1024	-768	-1	-1	-1	-1	4	-1024	-768	-1	-1	-1	-1	4		0	0						Untertest3.avi	0	880	547	72	111				0	Content		-72	-111	22636606	1246233462
22653	08:56:47.927	00:00:22.653	1360	-1024	-768	-1	-1	-1	-1	4	-1024	-768	-1	-1	-1	-1	4		0	0						Untertest3.avi	0	880	547	72	111				0	Content		-72	-111	22653262	1246250118
22670	08:56:47.944	00:00:22.669	1361	-1024	-768	-1	-1	-1	-1	4	-1024	-768	-1	-1	-1	-1	4		0	0						Untertest3.avi	0	880	547	72	111				0	Content		-72	-111	22669929	1246266785
22687	08:56:47.961	00:00:22.686	1362	-1024	-768	-1	-1	-1	-1	4	-1024	-768	-1	-1	-1	-1	4		0	0						Untertest3.avi	0	880	547	72	111				0	Content		-72	-111	22686550	1246283406
22703	08:56:47.977	00:00:22.703	1363	-1024	-768	-1	-1	-1	-1	4	-1024	-768	-1	-1	-1	-1	4		0	0						Untertest3.avi	0	880	547	72	111				0	Content		-72	-111	22703217	1246300073
22720	08:56:47.994	00:00:22.719	1364	-1024	-768	-1	-1	-1	-1	4	-1024	-768	-1	-1	-1	-1	4		0	0						Untertest3.avi	0	880	547	72	111				0	Content		-72	-111	22719884	1246316740
22737	08:56:48.011	00:00:22.736	1365	-1024	-768	-1	-1	-1	-1	4	-1024	-768	-1	-1	-1	-1	4		0	0						Untertest3.avi	0	880	547	72	111				0	Content		-72	-111	22736727	1246333583
22753	08:56:48.027	00:00:22.753	1366	-1024	-768	-1	-1	-1	-1	4	-1024	-768	-1	-1	-1	-1	4		0	0						Untertest3.avi	0	880	547	72	111				0	Content		-72	-111	22753394	1246350250
22770	08:56:48.044	00:00:22.770	1367	-1024	-768	-1	-1	-1	-1	4	-1024	-768	-1	-1	-1	-1	4		0	0						Untertest3.avi	0	880	547	72	111				0	Content		-72	-111	22770061	1246366917
22787	08:56:48.061	00:00:22.787	1368	-1024	-768	-1	-1	-1	-1	4	-1024	-768	-1	-1	-1	-1	4		0	0						Untertest3.avi	0	880	547	72	111				0	Content		-72	-111	22787011	1246383867
22804	08:56:48.078	00:00:22.803	1369	-1024	-768	-1	-1	-1	-1	4	-1024	-768	-1	-1	-1	-1	4		0	0						Untertest3.avi	0	880	547	72	111				0	Content		-72	-111	22803678	1246400534
22820	08:56:48.094	00:00:22.820	1370	-1024	-768	-1	-1	-1	-1	4	-1024	-768	-1	-1	-1	-1	4		0	0						Untertest3.avi	0	880	547	72	111				0	Content		-72	-111	22820345	1246417201
22838	08:56:48.112	00:00:22.837	1371	-1024	-768	-1	-1	-1	-1	4	-1024	-768	-1	-1	-1	-1	4		0	0						Untertest3.avi	0	880	547	72	111				0	Content		-72	-111	22837625	1246434481
22854	08:56:48.128	00:00:22.854	1372	-1024	-768	-1	-1	-1	-1	4	-1024	-768	-1	-1	-1	-1	4		0	0						Untertest3.avi	0	880	547	72	111				0	Content		-72	-111	22854292	1246451148
22871	08:56:48.145	00:00:22.870	1373	-1024	-768	-1	-1	-1	-1	4	-1024	-768	-1	-1	-1	-1	4		0	0						Untertest3.avi	0	880	547	72	111				0	Content		-72	-111	22870538	1246467394
22887	08:56:48.161	00:00:22.887	1374	-1024	-768	-1	-1	-1	-1	4	-1024	-768	-1	-1	-1	-1	4		0	0						Untertest3.avi	0	880	547	72	111				0	Content		-72	-111	22887205	1246484061
22904	08:56:48.178	00:00:22.903	1375	-1024	-768	-1	-1	-1	-1	4	-1024	-768	-1	-1	-1	-1	4		0	0						Untertest3.avi	0	880	547	72	111				0	Content		-72	-111	22903872	1246500728
22920	08:56:48.194	00:00:22.920	1376	-1024	-768	-1	-1	-1	-1	4	-1024	-768	-1	-1	-1	-1	4		0	0						Untertest3.avi	0	880	547	72	111				0	Content		-72	-111	22920072	1246516928
22937	08:56:48.211	00:00:22.936	1377	-1024	-768	-1	-1	-1	-1	4	-1024	-768	-1	-1	-1	-1	4		0	0						Untertest3.avi	0	880	547	72	111				0	Content		-72	-111	22936739	1246533595
22953	08:56:48.227	00:00:22.953	1378	-1024	-768	-1	-1	-1	-1	4	-1024	-768	-1	-1	-1	-1	4		0	0						Untertest3.avi	0	880	547	72	111				0	Content		-72	-111	22953020	1246549876
22970	08:56:48.244	00:00:22.969	1379	-1024	-768	-1	-1	-1	-1	4	-1024	-768	-1	-1	-1	-1	4		0	0						Untertest3.avi	0	880	547	72	111				0	Content		-72	-111	22969642	1246566498
22986	08:56:48.260	00:00:22.986	1380	-1024	-768	-1	-1	-1	-1	4	-1024	-768	-1	-1	-1	-1	4		0	0						Untertest3.avi	0	880	547	72	111				0	Content		-72	-111	22986266	1246583122
23003	08:56:48.277	00:00:23.002	1381	-1024	-768	-1	-1	-1	-1	4	-1024	-768	-1	-1	-1	-1	4		0	0						Untertest3.avi	0	880	547	72	111				0	Content		-72	-111	23002933	1246599789
23020	08:56:48.294	00:00:23.019	1382	-1024	-768	-1	-1	-1	-1	4	-1024	-768	-1	-1	-1	-1	4		0	0						Untertest3.avi	0	880	547	72	111				0	Content		-72	-111	23019600	1246616456
23036	08:56:48.310	00:00:23.036	1383	-1024	-768	-1	-1	-1	-1	4	-1024	-768	-1	-1	-1	-1	4		0	0						Untertest3.avi	0	880	547	72	111				0	Content		-72	-111	23036267	1246633123
23053	08:56:48.327	00:00:23.053	1384	-1024	-768	-1	-1	-1	-1	4	-1024	-768	-1	-1	-1	-1	4		0	0						Untertest3.avi	0	880	547	72	111				0	Content		-72	-111	23053098	1246649954
23070	08:56:48.344	00:00:23.069	1385	-1024	-768	-1	-1	-1	-1	4	-1024	-768	-1	-1	-1	-1	4		0	0						Untertest3.avi	0	880	547	72	111				0	Content		-72	-111	23069765	1246666621
23086	08:56:48.360	00:00:23.086	1386	-1024	-768	-1	-1	-1	-1	4	-1024	-768	-1	-1	-1	-1	4		0	0						Untertest3.avi	0	880	547	72	111				0	Content		-72	-111	23086432	1246683288
23104	08:56:48.378	00:00:23.103	1387	-1024	-768	-1	-1	-1	-1	4	-1024	-768	-1	-1	-1	-1	4		0	0						Untertest3.avi	0	880	547	72	111				0	Content		-72	-111	23103602	1246700458
23120	08:56:48.394	00:00:23.120	1388	-1024	-768	-1	-1	-1	-1	4	-1024	-768	-1	-1	-1	-1	4		0	0						Untertest3.avi	0	880	547	72	111				0	Content		-72	-111	23120269	1246717125
23137	08:56:48.411	00:00:23.137	1389	-1024	-768	-1	-1	-1	-1	4	-1024	-768	-1	-1	-1	-1	4		0	0						Untertest3.avi	0	880	547	72	111				0	Content		-72	-111	23137312	1246734168
23154	08:56:48.428	00:00:23.153	1390	-1024	-768	-1	-1	-1	-1	4	-1024	-768	-1	-1	-1	-1	4		0	0						Untertest3.avi	0	880	547	72	111				0	Content		-72	-111	23153979	1246750835
23171	08:56:48.445	00:00:23.170	1391	-1024	-768	-1	-1	-1	-1	4	-1024	-768	-1	-1	-1	-1	4		0	0						Untertest3.avi	0	880	547	72	111				0	Content		-72	-111	23170646	1246767502
23187	08:56:48.461	00:00:23.186	1392	-1024	-768	-1	-1	-1	-1	4	-1024	-768	-1	-1	-1	-1	4		0	0						Untertest3.avi	0	880	547	72	111				0	Content		-72	-111	23186708	1246783564
23203	08:56:48.477	00:00:23.203	1393	-1024	-768	-1	-1	-1	-1	4	-1024	-768	-1	-1	-1	-1	4		0	0						Untertest3.avi	0	880	547	72	111				0	Content		-72	-111	23203375	1246800231
23220	08:56:48.494	00:00:23.219	1394	-1024	-768	-1	-1	-1	-1	4	-1024	-768	-1	-1	-1	-1	4		0	0						Untertest3.avi	0	880	547	72	111				0	Content		-72	-111	23219501	1246816357
23236	08:56:48.510	00:00:23.236	1395	-1024	-768	-1	-1	-1	-1	4	-1024	-768	-1	-1	-1	-1	4		0	0						Untertest3.avi	0	880	547	72	111				0	Content		-72	-111	23236124	1246832980
23253	08:56:48.527	00:00:23.252	1396	-1024	-768	-1	-1	-1	-1	4	-1024	-768	-1	-1	-1	-1	4		0	0						Untertest3.avi	0	880	547	72	111				0	Content		-72	-111	23252779	1246849635
23269	08:56:48.543	00:00:23.269	1397	-1024	-768	-1	-1	-1	-1	4	-1024	-768	-1	-1	-1	-1	4		0	0						Untertest3.avi	0	880	547	72	111				0	Content		-72	-111	23269446	1246866302
23286	08:56:48.560	00:00:23.286	1398	-1024	-768	-1	-1	-1	-1	4	-1024	-768	-1	-1	-1	-1	4		0	0						Untertest3.avi	0	880	547	72	111				0	Content		-72	-111	23286104	1246882960
23303	08:56:48.577	00:00:23.302	1399	-1024	-768	-1	-1	-1	-1	4	-1024	-768	-1	-1	-1	-1	4		0	0						Untertest3.avi	0	880	547	72	111				0	Content		-72	-111	23302771	1246899627
23319	08:56:48.593	00:00:23.319	1400	-1024	-768	-1	-1	-1	-1	4	-1024	-768	-1	-1	-1	-1	4		0	0						Untertest3.avi	0	880	547	72	111				0	Content		-72	-111	23319428	1246916284
23336	08:56:48.610	00:00:23.336	1401	-1024	-768	-1	-1	-1	-1	4	-1024	-768	-1	-1	-1	-1	4		0	0						Untertest3.avi	0	880	547	72	111				0	Content		-72	-111	23336095	1246932951
23353	08:56:48.627	00:00:23.352	1402	-1024	-768	-1	-1	-1	-1	4	-1024	-768	-1	-1	-1	-1	4		0	0						Untertest3.avi	0	880	547	72	111				0	Content		-72	-111	23352762	1246949618
23370	08:56:48.644	00:00:23.369	1403	-1024	-768	-1	-1	-1	-1	4	-1024	-768	-1	-1	-1	-1	4		0	0						Untertest3.avi	0	880	547	72	111				0	Content		-72	-111	23369694	1246966550
23386	08:56:48.660	00:00:23.386	1404	-1024	-768	-1	-1	-1	-1	4	-1024	-768	-1	-1	-1	-1	4		0	0						Untertest3.avi	0	880	547	72	111				0	Content		-72	-111	23386361	1246983217
23403	08:56:48.677	00:00:23.403	1405	-1024	-768	-1	-1	-1	-1	4	-1024	-768	-1	-1	-1	-1	4		0	0						Untertest3.avi	0	880	547	72	111				0	Content		-72	-111	23403320	1247000176
23420	08:56:48.694	00:00:23.419	1406	-1024	-768	-1	-1	-1	-1	4	-1024	-768	-1	-1	-1	-1	4		0	0						Untertest3.avi	0	880	547	72	111				0	Content		-72	-111	23419987	1247016843
23437	08:56:48.711	00:00:23.436	1407	-1024	-768	-1	-1	-1	-1	4	-1024	-768	-1	-1	-1	-1	4		0	0						Untertest3.avi	0	880	547	72	111				0	Content		-72	-111	23436654	1247033510
23454	08:56:48.728	00:00:23.453	1408	-1024	-768	-1	-1	-1	-1	4	-1024	-768	-1	-1	-1	-1	4		0	0						Untertest3.avi	0	880	547	72	111				0	Content		-72	-111	23453949	1247050805
23471	08:56:48.745	00:00:23.470	1409	-1024	-768	-1	-1	-1	-1	4	-1024	-768	-1	-1	-1	-1	4		0	0						Untertest3.avi	0	880	547	72	111				0	Content		-72	-111	23470616	1247067472
23487	08:56:48.761	00:00:23.486	1410	-1024	-768	-1	-1	-1	-1	4	-1024	-768	-1	-1	-1	-1	4		0	0						Untertest3.avi	0	880	547	72	111				0	Content		-72	-111	23486822	1247083678
23503	08:56:48.777	00:00:23.503	1411	-1024	-768	-1	-1	-1	-1	4	-1024	-768	-1	-1	-1	-1	4		0	0						Untertest3.avi	0	880	547	72	111				0	Content		-72	-111	23503489	1247100345
23520	08:56:48.794	00:00:23.520	1412	-1024	-768	-1	-1	-1	-1	4	-1024	-768	-1	-1	-1	-1	4		0	0						Untertest3.avi	0	880	547	72	111				0	Content		-72	-111	23520156	1247117012
23536	08:56:48.810	00:00:23.535	1413	-1024	-768	-1	-1	-1	-1	4	-1024	-768	-1	-1	-1	-1	4		0	0						Untertest3.avi	0	880	547	72	111				0	Content		-72	-111	23535976	1247132832
23553	08:56:48.827	00:00:23.552	1414	-1024	-768	-1	-1	-1	-1	4	-1024	-768	-1	-1	-1	-1	4		0	0						Untertest3.avi	0	880	547	72	111				0	Content		-72	-111	23552598	1247149454
23569	08:56:48.843	00:00:23.569	1415	-1024	-768	-1	-1	-1	-1	4	-1024	-768	-1	-1	-1	-1	4		0	0						Untertest3.avi	0	880	547	72	111				0	Content		-72	-111	23569222	1247166078
23586	08:56:48.860	00:00:23.585	1416	-1024	-768	-1	-1	-1	-1	4	-1024	-768	-1	-1	-1	-1	4		0	0						Untertest3.avi	0	880	547	72	111				0	Content		-72	-111	23585908	1247182764
23603	08:56:48.877	00:00:23.602	1417	-1024	-768	-1	-1	-1	-1	4	-1024	-768	-1	-1	-1	-1	4		0	0						Untertest3.avi	0	880	547	72	111				0	Content		-72	-111	23602575	1247199431
23619	08:56:48.893	00:00:23.619	1418	-1024	-768	-1	-1	-1	-1	4	-1024	-768	-1	-1	-1	-1	4		0	0						Untertest3.avi	0	880	547	72	111				0	Content		-72	-111	23619206	1247216062
23636	08:56:48.910	00:00:23.635	1419	-1024	-768	-1	-1	-1	-1	4	-1024	-768	-1	-1	-1	-1	4		0	0						Untertest3.avi	0	880	547	72	111				0	Content		-72	-111	23635873	1247232729
23653	08:56:48.927	00:00:23.652	1420	-1024	-768	-1	-1	-1	-1	4	-1024	-768	-1	-1	-1	-1	4		0	0						Untertest3.avi	0	880	547	72	111				0	Content		-72	-111	23652540	1247249396
23669	08:56:48.943	00:00:23.669	1421	-1024	-768	-1	-1	-1	-1	4	-1024	-768	-1	-1	-1	-1	4		0	0						Untertest3.avi	0	880	547	72	111				0	Content		-72	-111	23669389	1247266245
23686	08:56:48.960	00:00:23.686	1422	-1024	-768	-1	-1	-1	-1	4	-1024	-768	-1	-1	-1	-1	4		0	0						Untertest3.avi	0	880	547	72	111				0	Content		-72	-111	23686056	1247282912
23703	08:56:48.977	00:00:23.702	1423	-1024	-768	-1	-1	-1	-1	4	-1024	-768	-1	-1	-1	-1	4		0	0						Untertest3.avi	0	880	547	72	111				0	Content		-72	-111	23702723	1247299579
23720	08:56:48.994	00:00:23.719	1424	-1024	-768	-1	-1	-1	-1	4	-1024	-768	-1	-1	-1	-1	4		0	0						Untertest3.avi	0	880	547	72	111				0	Content		-72	-111	23719844	1247316700
23737	08:56:49.011	00:00:23.736	1425	-1024	-768	-1	-1	-1	-1	4	-1024	-768	-1	-1	-1	-1	4		0	0						Untertest3.avi	0	880	547	72	111				0	Content		-72	-111	23736511	1247333367
23754	08:56:49.028	00:00:23.753	1426	-1024	-768	-1	-1	-1	-1	4	-1024	-768	-1	-1	-1	-1	4		0	0						Untertest3.avi	0	880	547	72	111				0	Content		-72	-111	23753534	1247350390
23770	08:56:49.044	00:00:23.770	1427	-1024	-768	-1	-1	-1	-1	4	-1024	-768	-1	-1	-1	-1	4		0	0						Untertest3.avi	0	880	547	72	111				0	Content		-72	-111	23770201	1247367057
23787	08:56:49.061	00:00:23.786	1428	-1024	-768	-1	-1	-1	-1	4	-1024	-768	-1	-1	-1	-1	4		0	0						Untertest3.avi	0	880	547	72	111				0	Content		-72	-111	23786868	1247383724
23803	08:56:49.077	00:00:23.802	1429	-1024	-768	-1	-1	-1	-1	4	-1024	-768	-1	-1	-1	-1	4		0	0						Untertest3.avi	0	880	547	72	111				0	Content		-72	-111	23802972	1247399828
23820	08:56:49.094	00:00:23.819	1430	-1024	-768	-1	-1	-1	-1	4	-1024	-768	-1	-1	-1	-1	4		0	0						Untertest3.avi	0	880	547	72	111				0	Content		-72	-111	23819639	1247416495
23836	08:56:49.110	00:00:23.835	1431	-1024	-768	-1	-1	-1	-1	4	-1024	-768	-1	-1	-1	-1	4		0	0						Untertest3.avi	0	880	547	72	111				0	Content		-72	-111	23835712	1247432568
23852	08:56:49.126	00:00:23.852	1432	-1024	-768	-1	-1	-1	-1	4	-1024	-768	-1	-1	-1	-1	4		0	0						Untertest3.avi	0	880	547	72	111				0	Content		-72	-111	23852322	1247449178
23869	08:56:49.143	00:00:23.869	1433	-1024	-768	-1	-1	-1	-1	4	-1024	-768	-1	-1	-1	-1	4		0	0						Untertest3.avi	0	880	547	72	111				0	Content		-72	-111	23869037	1247465893
23886	08:56:49.160	00:00:23.885	1434	-1024	-768	-1	-1	-1	-1	4	-1024	-768	-1	-1	-1	-1	4		0	0						Untertest3.avi	0	880	547	72	111				0	Content		-72	-111	23885704	1247482560
23902	08:56:49.176	00:00:23.902	1435	-1024	-768	-1	-1	-1	-1	4	-1024	-768	-1	-1	-1	-1	4		0	0						Untertest3.avi	0	880	547	72	111				0	Content		-72	-111	23902385	1247499241
23919	08:56:49.193	00:00:23.919	1436	-1024	-768	-1	-1	-1	-1	4	-1024	-768	-1	-1	-1	-1	4		0	0						Untertest3.avi	0	880	547	72	111				0	Content		-72	-111	23919052	1247515908
23936	08:56:49.210	00:00:23.935	1437	-1024	-768	-1	-1	-1	-1	4	-1024	-768	-1	-1	-1	-1	4		0	0						Untertest3.avi	0	880	547	72	111				0	Content		-72	-111	23935682	1247532538
23952	08:56:49.226	00:00:23.952	1438	-1024	-768	-1	-1	-1	-1	4	-1024	-768	-1	-1	-1	-1	4		0	0						Untertest3.avi	0	880	547	72	111				0	Content		-72	-111	23952349	1247549205
23969	08:56:49.243	00:00:23.969	1439	-1024	-768	-1	-1	-1	-1	4	-1024	-768	-1	-1	-1	-1	4		0	0						Untertest3.avi	0	880	547	72	111				0	Content		-72	-111	23969016	1247565872
23986	08:56:49.260	00:00:23.985	1440	-1024	-768	-1	-1	-1	-1	4	-1024	-768	-1	-1	-1	-1	4		0	0						Untertest3.avi	0	880	547	72	111				0	Content		-72	-111	23985865	1247582721
24003	08:56:49.277	00:00:24.002	1441	-1024	-768	-1	-1	-1	-1	4	-1024	-768	-1	-1	-1	-1	4		0	0						Untertest3.avi	0	880	547	72	111				0	Content		-72	-111	24002532	1247599388
24019	08:56:49.293	00:00:24.019	1442	-1024	-768	-1	-1	-1	-1	4	-1024	-768	-1	-1	-1	-1	4		0	0						Untertest3.avi	0	880	547	72	111				0	Content		-72	-111	24019199	1247616055
24036	08:56:49.310	00:00:24.036	1443	-1024	-768	-1	-1	-1	-1	4	-1024	-768	-1	-1	-1	-1	4		0	0						Untertest3.avi	0	880	547	72	111				0	Content		-72	-111	24036193	1247633049
24053	08:56:49.327	00:00:24.052	1444	-1024	-768	-1	-1	-1	-1	4	-1024	-768	-1	-1	-1	-1	4		0	0						Untertest3.avi	0	880	547	72	111				0	Content		-72	-111	24052860	1247649716
24070	08:56:49.344	00:00:24.069	1445	-1024	-768	-1	-1	-1	-1	4	-1024	-768	-1	-1	-1	-1	4		0	0						Untertest3.avi	0	880	547	72	111				0	Content		-72	-111	24069527	1247666383
24087	08:56:49.361	00:00:24.086	1446	-1024	-768	-1	-1	-1	-1	4	-1024	-768	-1	-1	-1	-1	4		0	0						Untertest3.avi	0	880	547	72	111				0	Content		-72	-111	24086852	1247683708
24104	08:56:49.378	00:00:24.103	1447	-1024	-768	-1	-1	-1	-1	4	-1024	-768	-1	-1	-1	-1	4		0	0						Untertest3.avi	0	880	547	72	111				0	Content		-72	-111	24103519	1247700375
24120	08:56:49.394	00:00:24.119	1448	-1024	-768	-1	-1	-1	-1	4	-1024	-768	-1	-1	-1	-1	4		0	0						Untertest3.avi	0	880	547	72	111				0	Content		-72	-111	24119838	1247716694
24137	08:56:49.411	00:00:24.136	1449	-1024	-768	-1	-1	-1	-1	4	-1024	-768	-1	-1	-1	-1	4		0	0						Untertest3.avi	0	880	547	72	111				0	Content		-72	-111	24136505	1247733361
24153	08:56:49.427	00:00:24.153	1450	-1024	-768	-1	-1	-1	-1	4	-1024	-768	-1	-1	-1	-1	4		0	0						Untertest3.avi	0	880	547	72	111				0	Content		-72	-111	24153172	1247750028
24170	08:56:49.444	00:00:24.169	1451	-1024	-768	-1	-1	-1	-1	4	-1024	-768	-1	-1	-1	-1	4		0	0						Untertest3.avi	0	880	547	72	111				0	Content		-72	-111	24169839	1247766695
24186	08:56:49.460	00:00:24.185	1452	-1024	-768	-1	-1	-1	-1	4	-1024	-768	-1	-1	-1	-1	4		0	0						Untertest3.avi	0	880	547	72	111				0	Content		-72	-111	24185545	1247782401
24202	08:56:49.476	00:00:24.202	1453	-1024	-768	-1	-1	-1	-1	4	-1024	-768	-1	-1	-1	-1	4		0	0						Untertest3.avi	0	880	547	72	111				0	Content		-72	-111	24202169	1247799025
24219	08:56:49.493	00:00:24.218	1454	-1024	-768	-1	-1	-1	-1	4	-1024	-768	-1	-1	-1	-1	4		0	0						Untertest3.avi	0	880	547	72	111				0	Content		-72	-111	24218794	1247815650
24235	08:56:49.509	00:00:24.235	1455	-1024	-768	-1	-1	-1	-1	4	-1024	-768	-1	-1	-1	-1	4		0	0						Untertest3.avi	0	880	547	72	111				0	Content		-72	-111	24235484	1247832340
24252	08:56:49.526	00:00:24.252	1456	-1024	-768	-1	-1	-1	-1	4	-1024	-768	-1	-1	-1	-1	4		0	0						Untertest3.avi	0	880	547	72	111				0	Content		-72	-111	24252151	1247849007
24269	08:56:49.543	00:00:24.268	1457	-1024	-768	-1	-1	-1	-1	4	-1024	-768	-1	-1	-1	-1	4		0	0						Untertest3.avi	0	880	547	72	111				0	Content		-72	-111	24268780	1247865636
24285	08:56:49.559	00:00:24.285	1458	-1024	-768	-1	-1	-1	-1	4	-1024	-768	-1	-1	-1	-1	4		0	0						Untertest3.avi	0	880	547	72	111				0	Content		-72	-111	24285447	1247882303
24302	08:56:49.576	00:00:24.302	1459	-1024	-768	-1	-1	-1	-1	4	-1024	-768	-1	-1	-1	-1	4		0	0						Untertest3.avi	0	880	547	72	111				0	Content		-72	-111	24302114	1247898970
24319	08:56:49.593	00:00:24.318	1460	-1024	-768	-1	-1	-1	-1	4	-1024	-768	-1	-1	-1	-1	4		0	0						Untertest3.avi	0	880	547	72	111				0	Content		-72	-111	24318976	1247915832
24336	08:56:49.610	00:00:24.335	1461	-1024	-768	-1	-1	-1	-1	4	-1024	-768	-1	-1	-1	-1	4		0	0						Untertest3.avi	0	880	547	72	111				0	Content		-72	-111	24335643	1247932499
24352	08:56:49.626	00:00:24.352	1462	-1024	-768	-1	-1	-1	-1	4	-1024	-768	-1	-1	-1	-1	4		0	0						Untertest3.avi	0	880	547	72	111				0	Content		-72	-111	24352310	1247949166
24369	08:56:49.643	00:00:24.369	1463	-1024	-768	-1	-1	-1	-1	4	-1024	-768	-1	-1	-1	-1	4		0	0						Untertest3.avi	0	880	547	72	111				0	Content		-72	-111	24369300	1247966156
24386	08:56:49.660	00:00:24.385	1464	-1024	-768	-1	-1	-1	-1	4	-1024	-768	-1	-1	-1	-1	4		0	0						Untertest3.avi	0	880	547	72	111				0	Content		-72	-111	24385967	1247982823
24403	08:56:49.677	00:00:24.402	1465	-1024	-768	-1	-1	-1	-1	4	-1024	-768	-1	-1	-1	-1	4		0	0						Untertest3.avi	0	880	547	72	111				0	Content		-72	-111	24402634	1247999490
24420	08:56:49.694	00:00:24.419	1466	-1024	-768	-1	-1	-1	-1	4	-1024	-768	-1	-1	-1	-1	4		0	0						Untertest3.avi	0	880	547	72	111				0	Content		-72	-111	24419724	1248016580
24436	08:56:49.710	00:00:24.436	1467	-1024	-768	-1	-1	-1	-1	4	-1024	-768	-1	-1	-1	-1	4		0	0						Untertest3.avi	0	880	547	72	111				0	Content		-72	-111	24436391	1248033247
24453	08:56:49.727	00:00:24.453	1468	-1024	-768	-1	-1	-1	-1	4	-1024	-768	-1	-1	-1	-1	4		0	0						Untertest3.avi	0	880	547	72	111				0	Content		-72	-111	24453058	1248049914
24469	08:56:49.743	00:00:24.469	1469	-1024	-768	-1	-1	-1	-1	4	-1024	-768	-1	-1	-1	-1	4		0	0						Untertest3.avi	0	880	547	72	111				0	Content		-72	-111	24469165	1248066021
24486	08:56:49.760	00:00:24.485	1470	-1024	-768	-1	-1	-1	-1	4	-1024	-768	-1	-1	-1	-1	4		0	0						Untertest3.avi	0	880	547	72	111				0	Content		-72	-111	24485832	1248082688
24502	08:56:49.776	00:00:24.501	1471	-1024	-768	-1	-1	-1	-1	4	-1024	-768	-1	-1	-1	-1	4		0	0						Untertest3.avi	0	880	547	72	111				0	Content		-72	-111	24501893	1248098749
24519	08:56:49.793	00:00:24.518	1472	-1024	-768	-1	-1	-1	-1	4	-1024	-768	-1	-1	-1	-1	4		0	0						Untertest3.avi	0	880	547	72	111				0	Content		-72	-111	24518643	1248115499
24535	08:56:49.809	00:00:24.535	1473	-1024	-768	-1	-1	-1	-1	4	-1024	-768	-1	-1	-1	-1	4		0	0						Untertest3.avi	0	880	547	72	111				0	Content		-72	-111	24535292	1248132148
24552	08:56:49.826	00:00:24.551	1474	-1024	-768	-1	-1	-1	-1	4	-1024	-768	-1	-1	-1	-1	4		0	0						Untertest3.avi	0	880	547	72	111				0	Content		-72	-111	24551959	1248148815
24569	08:56:49.843	00:00:24.568	1475	-1024	-768	-1	-1	-1	-1	4	-1024	-768	-1	-1	-1	-1	4		0	0						Untertest3.avi	0	880	547	72	111				0	Content		-72	-111	24568601	1248165457
24585	08:56:49.859	00:00:24.585	1476	-1024	-768	-1	-1	-1	-1	4	-1024	-768	-1	-1	-1	-1	4		0	0						Untertest3.avi	0	880	547	72	111				0	Content		-72	-111	24585268	1248182124
24602	08:56:49.876	00:00:24.601	1477	-1024	-768	-1	-1	-1	-1	4	-1024	-768	-1	-1	-1	-1	4		0	0						Untertest3.avi	0	880	547	72	111				0	Content		-72	-111	24601935	1248198791
24619	08:56:49.893	00:00:24.618	1478	-1024	-768	-1	-1	-1	-1	4	-1024	-768	-1	-1	-1	-1	4		0	0						Untertest3.avi	0	880	547	72	111				0	Content		-72	-111	24618582	1248215438
24635	08:56:49.909	00:00:24.635	1479	-1024	-768	-1	-1	-1	-1	4	-1024	-768	-1	-1	-1	-1	4		0	0						Untertest3.avi	0	880	547	72	111				0	Content		-72	-111	24635249	1248232105
24652	08:56:49.926	00:00:24.651	1480	-1024	-768	-1	-1	-1	-1	4	-1024	-768	-1	-1	-1	-1	4		0	0						Untertest3.avi	0	880	547	72	111				0	Content		-72	-111	24651916	1248248772
24669	08:56:49.943	00:00:24.668	1481	-1024	-768	-1	-1	-1	-1	4	-1024	-768	-1	-1	-1	-1	4		0	0						Untertest3.avi	0	880	547	72	111				0	Content		-72	-111	24668837	1248265693
24686	08:56:49.960	00:00:24.685	1482	-1024	-768	-1	-1	-1	-1	4	-1024	-768	-1	-1	-1	-1	4		0	0						Untertest3.avi	0	880	547	72	111				0	Content		-72	-111	24685504	1248282360
24702	08:56:49.976	00:00:24.702	1483	-1024	-768	-1	-1	-1	-1	4	-1024	-768	-1	-1	-1	-1	4		0	0						Untertest3.avi	0	880	547	72	111				0	Content		-72	-111	24702461	1248299317
24719	08:56:49.993	00:00:24.719	1484	-1024	-768	-1	-1	-1	-1	4	-1024	-768	-1	-1	-1	-1	4		0	0						Untertest3.avi	0	880	547	72	111				0	Content		-72	-111	24719128	1248315984
24736	08:56:50.010	00:00:24.735	1485	-1024	-768	-1	-1	-1	-1	4	-1024	-768	-1	-1	-1	-1	4		0	0						Untertest3.avi	0	880	547	72	111				0	Content		-72	-111	24735795	1248332651
24753	08:56:50.027	00:00:24.753	1486	-1024	-768	-1	-1	-1	-1	4	-1024	-768	-1	-1	-1	-1	4		0	0						Untertest3.avi	0	880	547	72	111				0	Content		-72	-111	24753026	1248349882
24770	08:56:50.044	00:00:24.769	1487	-1024	-768	-1	-1	-1	-1	4	-1024	-768	-1	-1	-1	-1	4		0	0						Untertest3.avi	0	880	547	72	111				0	Content		-72	-111	24769693	1248366549
24787	08:56:50.061	00:00:24.786	1488	-1024	-768	-1	-1	-1	-1	4	-1024	-768	-1	-1	-1	-1	4		0	0						Untertest3.avi	0	880	547	72	111				0	Content		-72	-111	24786995	1248383851
24803	08:56:50.077	00:00:24.803	1489	-1024	-768	-1	-1	-1	-1	4	-1024	-768	-1	-1	-1	-1	4		0	0						Untertest3.avi	0	880	547	72	111				0	Content		-72	-111	24803181	1248400037
24820	08:56:50.094	00:00:24.819	1490	-1024	-768	-1	-1	-1	-1	4	-1024	-768	-1	-1	-1	-1	4		0	0						Untertest3.avi	0	880	547	72	111				0	Content		-72	-111	24819848	1248416704
24837	08:56:50.111	00:00:24.836	1491	-1024	-768	-1	-1	-1	-1	4	-1024	-768	-1	-1	-1	-1	4		0	0						Untertest3.avi	0	880	547	72	111				0	Content		-72	-111	24836515	1248433371
24853	08:56:50.127	00:00:24.853	1492	-1024	-768	-1	-1	-1	-1	4	-1024	-768	-1	-1	-1	-1	4		0	0						Untertest3.avi	0	880	547	72	111				0	Content		-72	-111	24853182	1248450038
24868	08:56:50.142	00:00:24.868	1493	-1024	-768	-1	-1	-1	-1	4	-1024	-768	-1	-1	-1	-1	4		0	0						Untertest3.avi	0	880	547	72	111				0	Content		-72	-111	24868361	1248465217
24885	08:56:50.159	00:00:24.884	1494	-1024	-768	-1	-1	-1	-1	4	-1024	-768	-1	-1	-1	-1	4		0	0						Untertest3.avi	0	880	547	72	111				0	Content		-72	-111	24884981	1248481837
24902	08:56:50.176	00:00:24.901	1495	-1024	-768	-1	-1	-1	-1	4	-1024	-768	-1	-1	-1	-1	4		0	0						Untertest3.avi	0	880	547	72	111				0	Content		-72	-111	24901667	1248498523
24918	08:56:50.192	00:00:24.918	1496	-1024	-768	-1	-1	-1	-1	4	-1024	-768	-1	-1	-1	-1	4		0	0						Untertest3.avi	0	880	547	72	111				0	Content		-72	-111	24918334	1248515190
24935	08:56:50.209	00:00:24.934	1497	-1024	-768	-1	-1	-1	-1	4	-1024	-768	-1	-1	-1	-1	4		0	0						Untertest3.avi	0	880	547	72	111				0	Content		-72	-111	24934968	1248531824
24952	08:56:50.226	00:00:24.951	1498	-1024	-768	-1	-1	-1	-1	4	-1024	-768	-1	-1	-1	-1	4		0	0						Untertest3.avi	0	880	547	72	111				0	Content		-72	-111	24951635	1248548491
24968	08:56:50.242	00:00:24.968	1499	-1024	-768	-1	-1	-1	-1	4	-1024	-768	-1	-1	-1	-1	4		0	0						Untertest3.avi	0	880	547	72	111				0	Content		-72	-111	24968497	1248565353
24985	08:56:50.259	00:00:24.985	1500	-1024	-768	-1	-1	-1	-1	4	-1024	-768	-1	-1	-1	-1	4		0	0						Untertest3.avi	0	880	547	72	111				0	Content		-72	-111	24985164	1248582020
25002	08:56:50.276	00:00:25.001	1501	-1024	-768	-1	-1	-1	-1	4	-1024	-768	-1	-1	-1	-1	4		0	0						Untertest3.avi	0	880	547	72	111				0	Content		-72	-111	25001831	1248598687
25019	08:56:50.293	00:00:25.018	1502	-1024	-768	-1	-1	-1	-1	4	-1024	-768	-1	-1	-1	-1	4		0	0						Untertest3.avi	0	880	547	72	111				0	Content		-72	-111	25018834	1248615690
25036	08:56:50.310	00:00:25.035	1503	-1024	-768	-1	-1	-1	-1	4	-1024	-768	-1	-1	-1	-1	4		0	0						Untertest3.avi	0	880	547	72	111				0	Content		-72	-111	25035501	1248632357
25052	08:56:50.326	00:00:25.052	1504	-1024	-768	-1	-1	-1	-1	4	-1024	-768	-1	-1	-1	-1	4		0	0						Untertest3.avi	0	880	547	72	111				0	Content		-72	-111	25052168	1248649024
25069	08:56:50.343	00:00:25.069	1505	-1024	-768	-1	-1	-1	-1	4	-1024	-768	-1	-1	-1	-1	4		0	0						Untertest3.avi	0	880	547	72	111				0	Content		-72	-111	25069267	1248666123
25086	08:56:50.360	00:00:25.085	1506	-1024	-768	-1	-1	-1	-1	4	-1024	-768	-1	-1	-1	-1	4		0	0						Untertest3.avi	0	880	547	72	111				0	Content		-72	-111	25085934	1248682790
25103	08:56:50.377	00:00:25.102	1507	-1024	-768	-1	-1	-1	-1	4	-1024	-768	-1	-1	-1	-1	4		0	0						Untertest3.avi	0	880	547	72	111				0	Content		-72	-111	25102601	1248699457
25119	08:56:50.393	00:00:25.118	1508	-1024	-768	-1	-1	-1	-1	4	-1024	-768	-1	-1	-1	-1	4		0	0						Untertest3.avi	0	880	547	72	111				0	Content		-72	-111	25118718	1248715574
25135	08:56:50.409	00:00:25.135	1509	-1024	-768	-1	-1	-1	-1	4	-1024	-768	-1	-1	-1	-1	4		0	0						Untertest3.avi	0	880	547	72	111				0	Content		-72	-111	25135385	1248732241
25151	08:56:50.425	00:00:25.151	1510	-1024	-768	-1	-1	-1	-1	4	-1024	-768	-1	-1	-1	-1	4		0	0						Untertest3.avi	0	880	547	72	111				0	Content		-72	-111	25151460	1248748316
25168	08:56:50.442	00:00:25.168	1511	-1024	-768	-1	-1	-1	-1	4	-1024	-768	-1	-1	-1	-1	4		0	0						Untertest3.avi	0	880	547	72	111				0	Content		-72	-111	25168208	1248765064
25185	08:56:50.459	00:00:25.184	1512	-1024	-768	-1	-1	-1	-1	4	-1024	-768	-1	-1	-1	-1	4		0	0						Untertest3.avi	0	880	547	72	111				0	Content		-72	-111	25184867	1248781723
25202	08:56:50.476	00:00:25.201	1513	-1024	-768	-1	-1	-1	-1	4	-1024	-768	-1	-1	-1	-1	4		0	0						Untertest3.avi	0	880	547	72	111				0	Content		-72	-111	25201534	1248798390
25218	08:56:50.492	00:00:25.218	1514	-1024	-768	-1	-1	-1	-1	4	-1024	-768	-1	-1	-1	-1	4		0	0						Untertest3.avi	0	880	547	72	111				0	Content		-72	-111	25218181	1248815037
25235	08:56:50.509	00:00:25.234	1515	-1024	-768	-1	-1	-1	-1	4	-1024	-768	-1	-1	-1	-1	4		0	0						Untertest3.avi	0	880	547	72	111				0	Content		-72	-111	25234848	1248831704
25251	08:56:50.525	00:00:25.251	1516	-1024	-768	-1	-1	-1	-1	4	-1024	-768	-1	-1	-1	-1	4		0	0						Untertest3.avi	0	880	547	72	111				0	Content		-72	-111	25251465	1248848321
25268	08:56:50.542	00:00:25.268	1517	-1024	-768	-1	-1	-1	-1	4	-1024	-768	-1	-1	-1	-1	4		0	0						Untertest3.avi	0	880	547	72	111				0	Content		-72	-111	25268132	1248864988
25285	08:56:50.559	00:00:25.284	1518	-1024	-768	-1	-1	-1	-1	4	-1024	-768	-1	-1	-1	-1	4		0	0						Untertest3.avi	0	880	547	72	111				0	Content		-72	-111	25284799	1248881655
25302	08:56:50.576	00:00:25.301	1519	-1024	-768	-1	-1	-1	-1	4	-1024	-768	-1	-1	-1	-1	4		0	0						Untertest3.avi	0	880	547	72	111				0	Content		-72	-111	25301641	1248898497
25318	08:56:50.592	00:00:25.318	1520	-1024	-768	-1	-1	-1	-1	4	-1024	-768	-1	-1	-1	-1	4		0	0						Untertest3.avi	0	880	547	72	111				0	Content		-72	-111	25318308	1248915164
25335	08:56:50.609	00:00:25.334	1521	-1024	-768	-1	-1	-1	-1	4	-1024	-768	-1	-1	-1	-1	4		0	0						Untertest3.avi	0	880	547	72	111				0	Content		-72	-111	25334975	1248931831
25352	08:56:50.626	00:00:25.351	1522	-1024	-768	-1	-1	-1	-1	4	-1024	-768	-1	-1	-1	-1	4		0	0						Untertest3.avi	0	880	547	72	111				0	Content		-72	-111	25351968	1248948824
25369	08:56:50.643	00:00:25.368	1523	-1024	-768	-1	-1	-1	-1	4	-1024	-768	-1	-1	-1	-1	4		0	0						Untertest3.avi	0	880	547	72	111				0	Content		-72	-111	25368635	1248965491
25385	08:56:50.659	00:00:25.385	1524	-1024	-768	-1	-1	-1	-1	4	-1024	-768	-1	-1	-1	-1	4		0	0						Untertest3.avi	0	880	547	72	111				0	Content		-72	-111	25385302	1248982158
25403	08:56:50.677	00:00:25.402	1525	-1024	-768	-1	-1	-1	-1	4	-1024	-768	-1	-1	-1	-1	4		0	0						Untertest3.avi	0	880	547	72	111				0	Content		-72	-111	25402630	1248999486
25419	08:56:50.693	00:00:25.419	1526	-1024	-768	-1	-1	-1	-1	4	-1024	-768	-1	-1	-1	-1	4		0	0						Untertest3.avi	0	880	547	72	111				0	Content		-72	-111	25419297	1249016153
25436	08:56:50.710	00:00:25.435	1527	-1024	-768	-1	-1	-1	-1	4	-1024	-768	-1	-1	-1	-1	4		0	0						Untertest3.avi	0	880	547	72	111				0	Content		-72	-111	25435613	1249032469
25452	08:56:50.726	00:00:25.452	1528	-1024	-768	-1	-1	-1	-1	4	-1024	-768	-1	-1	-1	-1	4		0	0						Untertest3.avi	0	880	547	72	111				0	Content		-72	-111	25452280	1249049136
25469	08:56:50.743	00:00:25.468	1529	-1024	-768	-1	-1	-1	-1	4	-1024	-768	-1	-1	-1	-1	4		0	0						Untertest3.avi	0	880	547	72	111				0	Content		-72	-111	25468947	1249065803
25486	08:56:50.760	00:00:25.485	1530	-1024	-768	-1	-1	-1	-1	4	-1024	-768	-1	-1	-1	-1	4		0	0						Untertest3.avi	0	880	547	72	111				0	Content		-72	-111	25485614	1249082470
25501	08:56:50.775	00:00:25.501	1531	-1024	-768	-1	-1	-1	-1	4	-1024	-768	-1	-1	-1	-1	4		0	0						Untertest3.avi	0	880	547	72	111				0	Content		-72	-111	25501313	1249098169
25518	08:56:50.792	00:00:25.517	1532	-1024	-768	-1	-1	-1	-1	4	-1024	-768	-1	-1	-1	-1	4		0	0						Untertest3.avi	0	880	547	72	111				0	Content		-72	-111	25517943	1249114799
25535	08:56:50.809	00:00:25.534	1533	-1024	-768	-1	-1	-1	-1	4	-1024	-768	-1	-1	-1	-1	4		0	0						Untertest3.avi	0	880	547	72	111				0	Content		-72	-111	25534683	1249131539
25551	08:56:50.825	00:00:25.551	1534	-1024	-768	-1	-1	-1	-1	4	-1024	-768	-1	-1	-1	-1	4		0	0						Untertest3.avi	0	880	547	72	111				0	Content		-72	-111	25551307	1249148163
25568	08:56:50.842	00:00:25.567	1535	-1024	-768	-1	-1	-1	-1	4	-1024	-768	-1	-1	-1	-1	4		0	0						Untertest3.avi	0	880	547	72	111				0	Content		-72	-111	25567974	1249164830
25585	08:56:50.859	00:00:25.584	1536	-1024	-768	-1	-1	-1	-1	4	-1024	-768	-1	-1	-1	-1	4		0	0						Untertest3.avi	0	880	547	72	111				0	Content		-72	-111	25584625	1249181481
25601	08:56:50.875	00:00:25.601	1537	-1024	-768	-1	-1	-1	-1	4	-1024	-768	-1	-1	-1	-1	4		0	0						Untertest3.avi	0	880	547	72	111				0	Content		-72	-111	25601292	1249198148
25618	08:56:50.892	00:00:25.617	1538	-1024	-768	-1	-1	-1	-1	4	-1024	-768	-1	-1	-1	-1	4		0	0						Untertest3.avi	0	880	547	72	111				0	Content		-72	-111	25617959	1249214815
25635	08:56:50.909	00:00:25.634	1539	-1024	-768	-1	-1	-1	-1	4	-1024	-768	-1	-1	-1	-1	4		0	0						Untertest3.avi	0	880	547	72	111				0	Content		-72	-111	25634781	1249231637
25651	08:56:50.925	00:00:25.651	1540	-1024	-768	-1	-1	-1	-1	4	-1024	-768	-1	-1	-1	-1	4		0	0						Untertest3.avi	0	880	547	72	111				0	Content		-72	-111	25651448	1249248304
25668	08:56:50.942	00:00:25.668	1541	-1024	-768	-1	-1	-1	-1	4	-1024	-768	-1	-1	-1	-1	4		0	0						Untertest3.avi	0	880	547	72	111				0	Content		-72	-111	25668115	1249264971
25685	08:56:50.959	00:00:25.685	1542	-1024	-768	-1	-1	-1	-1	4	-1024	-768	-1	-1	-1	-1	4		0	0						Untertest3.avi	0	880	547	72	111				0	Content		-72	-111	25685091	1249281947
25702	08:56:50.976	00:00:25.701	1543	-1024	-768	-1	-1	-1	-1	4	-1024	-768	-1	-1	-1	-1	4		0	0						Untertest3.avi	0	880	547	72	111				0	Content		-72	-111	25701758	1249298614
25718	08:56:50.992	00:00:25.718	1544	-1024	-768	-1	-1	-1	-1	4	-1024	-768	-1	-1	-1	-1	4		0	0						Untertest3.avi	0	880	547	72	111				0	Content		-72	-111	25718425	1249315281
25736	08:56:51.010	00:00:25.735	1545	-1024	-768	-1	-1	-1	-1	4	-1024	-768	-1	-1	-1	-1	4		0	0						Untertest3.avi	0	880	547	72	111				0	Content		-72	-111	25735505	1249332361
25752	08:56:51.026	00:00:25.752	1546	-1024	-768	-1	-1	-1	-1	4	-1024	-768	-1	-1	-1	-1	4		0	0						Untertest3.avi	0	880	547	72	111				0	Content		-72	-111	25752172	1249349028
25769	08:56:51.043	00:00:25.768	1547	-1024	-768	-1	-1	-1	-1	4	-1024	-768	-1	-1	-1	-1	4		0	0						Untertest3.avi	0	880	547	72	111				0	Content		-72	-111	25768839	1249365695
25785	08:56:51.059	00:00:25.785	1548	-1024	-768	-1	-1	-1	-1	4	-1024	-768	-1	-1	-1	-1	4		0	0						Untertest3.avi	0	880	547	72	111				0	Content		-72	-111	25785000	1249381856
25802	08:56:51.076	00:00:25.801	1549	-1024	-768	-1	-1	-1	-1	4	-1024	-768	-1	-1	-1	-1	4		0	0						Untertest3.avi	0	880	547	72	111				0	Content		-72	-111	25801667	1249398523
25818	08:56:51.092	00:00:25.817	1550	-1024	-768	-1	-1	-1	-1	4	-1024	-768	-1	-1	-1	-1	4		0	0						Untertest3.avi	0	880	547	72	111				0	Content		-72	-111	25817780	1249414636
25834	08:56:51.108	00:00:25.834	1551	-1024	-768	-1	-1	-1	-1	4	-1024	-768	-1	-1	-1	-1	4		0	0						Untertest3.avi	0	880	547	72	111				0	Content		-72	-111	25834401	1249431257
25851	08:56:51.125	00:00:25.851	1552	-1024	-768	-1	-1	-1	-1	4	-1024	-768	-1	-1	-1	-1	4		0	0						Untertest3.avi	0	880	547	72	111				0	Content		-72	-111	25851055	1249447911
25868	08:56:51.142	00:00:25.867	1553	-1024	-768	-1	-1	-1	-1	4	-1024	-768	-1	-1	-1	-1	4		0	0						Untertest3.avi	0	880	547	72	111				0	Content		-72	-111	25867723	1249464579
25884	08:56:51.158	00:00:25.884	1554	-1024	-768	-1	-1	-1	-1	4	-1024	-768	-1	-1	-1	-1	4		0	0						Untertest3.avi	0	880	547	72	111				0	Content		-72	-111	25884373	1249481229
25901	08:56:51.175	00:00:25.901	1555	-1024	-768	-1	-1	-1	-1	4	-1024	-768	-1	-1	-1	-1	4		0	0						Untertest3.avi	0	880	547	72	111				0	Content		-72	-111	25901040	1249497896
25918	08:56:51.192	00:00:25.917	1556	-1024	-768	-1	-1	-1	-1	4	-1024	-768	-1	-1	-1	-1	4		0	0						Untertest3.avi	0	880	547	72	111				0	Content		-72	-111	25917700	1249514556
25934	08:56:51.208	00:00:25.934	1557	-1024	-768	-1	-1	-1	-1	4	-1024	-768	-1	-1	-1	-1	4		0	0						Untertest3.avi	0	880	547	72	111				0	Content		-72	-111	25934367	1249531223
25951	08:56:51.225	00:00:25.951	1558	-1024	-768	-1	-1	-1	-1	4	-1024	-768	-1	-1	-1	-1	4		0	0						Untertest3.avi	0	880	547	72	111				0	Content		-72	-111	25951034	1249547890
25968	08:56:51.242	00:00:25.967	1559	-1024	-768	-1	-1	-1	-1	4	-1024	-768	-1	-1	-1	-1	4		0	0						Untertest3.avi	0	880	547	72	111				0	Content		-72	-111	25967651	1249564507
25984	08:56:51.258	00:00:25.984	1560	-1024	-768	-1	-1	-1	-1	4	-1024	-768	-1	-1	-1	-1	4		0	0						Untertest3.avi	0	880	547	72	111				0	Content		-72	-111	25984318	1249581174
26001	08:56:51.275	00:00:26.000	1561	-1024	-768	-1	-1	-1	-1	4	-1024	-768	-1	-1	-1	-1	4		0	0						Untertest3.avi	0	880	547	72	111				0	Content		-72	-111	26000979	1249597835
26018	08:56:51.292	00:00:26.017	1562	-1024	-768	-1	-1	-1	-1	4	-1024	-768	-1	-1	-1	-1	4		0	0						Untertest3.avi	0	880	547	72	111				0	Content		-72	-111	26017646	1249614502
26034	08:56:51.308	00:00:26.034	1563	-1024	-768	-1	-1	-1	-1	4	1210,191	733,1492	0,5524883	0,476617	539,48	3,663579	0	30	1210	733						Untertest3.avi	0	880	547	72	111	1138	622	17	0	Content		1138	622	26034261	1249631117
26051	08:56:51.325	00:00:26.050	1564	-1024	-768	-1	-1	-1	-1	4	-1024	-768	-1	-1	-1	-1	4		0	0						Untertest3.avi	0	880	547	72	111				0	Content		-72	-111	26050884	1249647740
26068	08:56:51.342	00:00:26.067	1565	-1024	-768	-1	-1	-1	-1	4	-1024	-768	-1	-1	-1	-1	4		0	0						Untertest3.avi	0	880	547	72	111				0	Content		-72	-111	26067570	1249664426
26084	08:56:51.358	00:00:26.084	1566	-1024	-768	-1	-1	-1	-1	4	-1024	-768	-1	-1	-1	-1	4		0	0						Untertest3.avi	0	880	547	72	111				0	Content		-72	-111	26084237	1249681093
26101	08:56:51.375	00:00:26.100	1567	-1024	-768	-1	-1	-1	-1	4	-1024	-768	-1	-1	-1	-1	4		0	0						Untertest3.avi	0	880	547	72	111				0	Content		-72	-111	26100881	1249697737
26118	08:56:51.392	00:00:26.117	1568	-1024	-768	-1	-1	-1	-1	4	-1024	-768	-1	-1	-1	-1	4		0	0						Untertest3.avi	0	880	547	72	111				0	Content		-72	-111	26117504	1249714360
26134	08:56:51.408	00:00:26.134	1569	-1024	-768	-1	-1	-1	-1	4	-1024	-768	-1	-1	-1	-1	4		0	0						Untertest3.avi	0	880	547	72	111				0	Content		-72	-111	26134171	1249731027
26151	08:56:51.425	00:00:26.150	1570	-1024	-768	-1	-1	-1	-1	4	-1024	-768	-1	-1	-1	-1	4		0	0						Untertest3.avi	0	880	547	72	111				0	Content		-72	-111	26150833	1249747689
26168	08:56:51.442	00:00:26.167	1571	-1024	-768	-1	-1	-1	-1	4	-1024	-768	-1	-1	-1	-1	4		0	0						Untertest3.avi	0	880	547	72	111				0	Content		-72	-111	26167500	1249764356
26184	08:56:51.458	00:00:26.184	1572	-1024	-768	-1	-1	-1	-1	4	-1024	-768	-1	-1	-1	-1	4		0	0						Untertest3.avi	0	880	547	72	111				0	Content		-72	-111	26184118	1249780974
26201	08:56:51.475	00:00:26.200	1573	-1024	-768	-1	-1	-1	-1	4	-1024	-768	-1	-1	-1	-1	4		0	0						Untertest3.avi	0	880	547	72	111				0	Content		-72	-111	26200804	1249797660
26217	08:56:51.491	00:00:26.217	1574	-1024	-768	-1	-1	-1	-1	4	-1024	-768	-1	-1	-1	-1	4		0	0						Untertest3.avi	0	880	547	72	111				0	Content		-72	-111	26217471	1249814327
26234	08:56:51.508	00:00:26.234	1575	1150,841	638,8907	0,5327105	0,4744099	547,6081	3,487741	1	1057,03	618,087	0,5243167	0,4743868	593,7928	3,768209	3	31	1151	639						Untertest3.avi	0	880	547	72	111	1079	527	83	0	Content		1079	528	26234114	1249830970
26251	08:56:51.525	00:00:26.250	1576	-1024	-768	-1	-1	-1	-1	4	-1024	-768	-1	-1	-1	-1	4	31	0	0						Untertest3.avi	0	880	547	72	111	1079	527	83	0	Content		-72	-111	26250737	1249847593
26267	08:56:51.541	00:00:26.267	1577	1152,836	637,1745	0,5324265	0,4766452	547,764	3,463954	1	1008,741	644,8165	0,533318	0,4766335	542,7247	3,441922	3	31	1153	637						Untertest3.avi	0	880	547	72	111	1079	527	83	0	Content		1081	526	26267489	1249864345
26284	08:56:51.558	00:00:26.284	1578	1151,596	645,9529	0,5319864	0,4776987	549,4134	3,454513	1	1002,817	654,3236	0,5331732	0,4776877	542,7247	3,422301	3	31	1152	646						Untertest3.avi	0	880	547	72	111	1079	527	83	0	Content		1080	535	26284109	1249880965
26301	08:56:51.575	00:00:26.300	1579	1054,134	612,3104	0,7012492	0,4522985	545,5779	3,564725	0	1031,813	647,2959	0,537181	0,4778536	544,9611	3,469379	0	31	1043	630						Untertest3.avi	0	880	547	72	111	1079	527	83	0	Content		971	519	26300728	1249897584
26317	08:56:51.591	00:00:26.317	1580	-1024	-768	-1	-1	-1	-1	4	-1024	-768	-1	-1	-1	-1	4	32	0	0						Untertest3.avi	0	880	547	72	111	749	665	666	0	Content		-72	-111	26317385	1249914241
26334	08:56:51.608	00:00:26.334	1581	-1024	-768	-1	-1	-1	-1	4	-1024	-768	-1	-1	-1	-1	4	32	0	0						Untertest3.avi	0	880	547	72	111	749	665	666	0	Content		-72	-111	26334052	1249930908
26351	08:56:51.625	00:00:26.350	1582	853,6821	761,9431	0,6952041	0,4572587	522,8356	3,405449	0	804,526	784,6963	0,5366602	0,4836477	533,4271	3,386245	0	32	829	773						Untertest3.avi	0	880	547	72	111	749	665	666	0	Content		757	662	26350676	1249947532
26367	08:56:51.641	00:00:26.367	1583	835,8769	765,8896	0,6947914	0,4584877	522,8445	3,423225	0	777,3544	784,2792	0,5362487	0,4850293	533,588	3,378296	0	32	807	775						Untertest3.avi	0	880	547	72	111	749	665	666	0	Content		735	664	26367426	1249964282
26384	08:56:51.658	00:00:26.384	1584	858,644	767,438	0,6943271	0,4597655	522,8703	3,402079	0	776,1534	786,9845	0,5358384	0,4865674	533,6558	3,368074	0	32	817	777						Untertest3.avi	0	880	547	72	111	749	665	666	0	Content		745	666	26384050	1249980906
26401	08:56:51.675	00:00:26.400	1585	860,7393	757,0357	0,6939552	0,4613054	522,9491	3,402679	0	764,4092	780,0583	0,5354445	0,4884742	533,7624	3,380153	0	32	813	769						Untertest3.avi	0	880	547	72	111	749	665	666	0	Content		741	658	26400672	1249997528
26417	08:56:51.691	00:00:26.417	1586	850,0223	762,693	0,6935728	0,4630163	523,2367	3,434092	0	779,0382	780,5613	0,5350497	0,4904349	533,7709	3,36124	0	32	815	772						Untertest3.avi	0	880	547	72	111	749	665	666	0	Content		743	661	26417299	1250014155
26434	08:56:51.708	00:00:26.434	1587	864,7914	761,0659	0,6932014	0,4643845	522,9632	3,436786	0	759,5346	774,1318	0,5346506	0,4920627	533,83	3,362909	0	32	812	768						Untertest3.avi	0	880	547	72	111	749	665	666	0	Content		740	657	26434047	1250030903
26451	08:56:51.725	00:00:26.450	1588	870,9988	758,6646	0,6927524	0,4651949	523,1787	3,408552	0	767,0219	779,7208	0,5342187	0,4930055	533,897	3,368364	0	32	819	769						Untertest3.avi	0	880	547	72	111	749	665	666	0	Content		747	658	26450671	1250047527
26467	08:56:51.741	00:00:26.467	1589	876,3709	749,2766	0,6892666	0,4661466	547,5718	3,597768	0	770,9152	785,7515	0,5338324	0,4935474	533,9032	3,364353	0	32	824	768						Untertest3.avi	0	880	547	72	111	749	665	666	0	Content		752	657	26467293	1250064149
26484	08:56:51.758	00:00:26.483	1590	861,5358	763,8348	0,6919671	0,4658914	523,4022	3,453166	0	771,269	784,58	0,5334327	0,4938867	534,0082	3,400324	0	32	816	774						Untertest3.avi	0	880	547	72	111	749	665	666	0	Content		744	663	26483922	1250080778
26501	08:56:51.775	00:00:26.500	1591	888,221	755,3737	0,6883464	0,4664169	549,1923	3,561976	0	761,687	782,0953	0,5330719	0,4940848	534,1843	3,392952	0	32	825	769						Untertest3.avi	0	880	547	72	111	749	665	666	0	Content		753	658	26500670	1250097526
26517	08:56:51.791	00:00:26.517	1592	884,208	759,5661	0,6881718	0,4664451	547,8118	3,593985	0	750,7448	781,6925	0,5327461	0,4942054	534,3097	3,431894	0	32	817	771						Untertest3.avi	0	880	547	72	111	749	665	666	0	Content		745	660	26517288	1250114144
26534	08:56:51.808	00:00:26.533	1593	879,1427	766,7504	0,6875284	0,4664529	551,3994	3,624776	0	769,1866	782,6865	0,5324832	0,4944137	534,4552	3,374735	0	32	824	775						Untertest3.avi	0	880	547	72	111	749	665	666	0	Content		752	664	26533913	1250130769
26551	08:56:51.825	00:00:26.550	1594	884,2729	767,8786	0,6875732	0,4666094	549,4377	3,580632	0	763,2679	785,2667	0,532285	0,4946681	534,5823	3,428804	0	32	824	777						Untertest3.avi	0	880	547	72	111	749	665	666	0	Content		752	666	26550662	1250147518
26567	08:56:51.841	00:00:26.567	1595	863,306	764,7617	0,6907843	0,4662656	523,7172	3,461441	0	770,2747	789,2366	0,5321983	0,494838	534,6167	3,42769	0	32	817	777						Untertest3.avi	0	880	547	72	111	749	665	666	0	Content		745	666	26567283	1250164139
26584	08:56:51.858	00:00:26.583	1596	883,4348	761,6556	0,6874269	0,466641	550,3913	3,6258	0	768,7378	785,1704	0,5321745	0,4947227	534,5851	3,420504	0	32	826	773						Untertest3.avi	0	880	547	72	111	749	665	666	0	Content		754	662	26583908	1250180764
26601	08:56:51.875	00:00:26.600	1597	875,6234	768,7258	0,6875244	0,4663397	550,1665	3,586751	0	755,3463	785,6401	0,532229	0,4942382	534,5901	3,420983	0	32	815	777						Untertest3.avi	0	880	547	72	111	749	665	666	0	Content		743	666	26600531	1250197387
26617	08:56:51.891	00:00:26.617	1598	874,5026	758,4828	0,6876686	0,4658217	550,6285	3,597537	0	772,6946	791,8595	0,5323599	0,4934931	534,5352	3,426659	0	32	824	775						Untertest3.avi	0	880	547	72	111	749	665	666	0	Content		752	664	26617281	1250214137
26634	08:56:51.908	00:00:26.633	1599	878,9045	759,6996	0,6882327	0,4653484	547,8934	3,607036	0	761,1808	783,9824	0,5325623	0,4926846	534,5316	3,448163	0	32	820	772						Untertest3.avi	0	880	547	72	111	749	665	666	0	Content		748	661	26633902	1250230758
26651	08:56:51.925	00:00:26.650	1600	877,7791	763,8026	0,6885896	0,4648402	547,9885	3,625268	0	766,8491	789,2418	0,532838	0,4917534	534,4052	3,430445	0	32	822	777						Untertest3.avi	0	880	547	72	111	749	665	666	0	Content		750	666	26650527	1250247383
26667	08:56:51.941	00:00:26.667	1601	873,369	764,2905	0,6884649	0,4642297	552,144	3,636783	0	772,1622	786,6472	0,533109	0,490669	534,3668	3,409719	0	32	823	775						Untertest3.avi	0	880	547	72	111	749	665	666	0	Content		751	664	26667148	1250264004
26684	08:56:51.958	00:00:26.683	1602	881,8152	776,3582	0,6890618	0,463643	549,8192	3,582877	0	774,2024	787,4752	0,5333718	0,4895056	534,2722	3,441936	0	32	828	782						Untertest3.avi	0	880	547	72	111	749	665	666	0	Content		756	671	26683896	1250280752
26701	08:56:51.975	00:00:26.700	1603	874,2606	763,9374	0,6898227	0,4629581	546,3196	3,599884	0	772,4061	786,928	0,5336609	0,4882551	534,0134	3,432222	0	32	823	775						Untertest3.avi	0	880	547	72	111	749	665	666	0	Content		751	664	26700520	1250297376
26717	08:56:51.991	00:00:26.717	1604	867,3622	767,7057	0,6902342	0,4624167	546,417	3,627102	0	771,0901	787,8517	0,5339353	0,4870169	533,8986	3,452438	0	32	819	778						Untertest3.avi	0	880	547	72	111	749	665	666	0	Content		747	667	26717142	1250313998
26734	08:56:52.008	00:00:26.733	1605	892,7696	770,879	0,6904104	0,4618022	547,9976	3,632009	0	765,9594	793,8565	0,5341861	0,4858046	533,8018	3,470105	0	32	829	782						Untertest3.avi	0	880	547	72	111	749	665	666	0	Content		757	671	26733767	1250330623
26751	08:56:52.025	00:00:26.750	1606	888,3615	768,4503	0,6903049	0,4612551	550,9331	3,626157	0	771,6582	787,2745	0,5343969	0,4845385	533,6155	3,460423	0	32	830	778						Untertest3.avi	0	880	547	72	111	749	665	666	0	Content		758	667	26750516	1250347372
26767	08:56:52.041	00:00:26.767	1607	879,8641	764,3168	0,6903666	0,4605844	552,0234	3,684346	0	758,3093	787,8201	0,5345103	0,4832688	533,402	3,487876	0	32	819	776						Untertest3.avi	0	880	547	72	111	749	665	666	0	Content		747	665	26767139	1250363995
26784	08:56:52.058	00:00:26.783	1608	878,1388	767,0988	0,6906066	0,4599552	550,5486	3,655679	0	763,4653	788,8755	0,5345101	0,4820994	533,1692	3,499935	0	32	821	778						Untertest3.avi	0	880	547	72	111	749	665	666	0	Content		749	667	26783765	1250380621
26800	08:56:52.074	00:00:26.800	1609	890,0158	773,7567	0,6902147	0,4593815	552,8385	3,694611	0	778,2378	787,3583	0,5343681	0,4811248	532,9843	3,444151	0	32	834	781						Untertest3.avi	0	880	547	72	111	749	665	666	0	Content		762	670	26800388	1250397244
26817	08:56:52.091	00:00:26.817	1610	887,0563	757,6495	0,6905158	0,459024	548,8496	3,65529	0	773,5362	786,9631	0,5341274	0,480204	532,8354	3,490531	0	32	830	772						Untertest3.avi	0	880	547	72	111	749	665	666	0	Content		758	661	26817136	1250413992
26834	08:56:52.108	00:00:26.833	1611	866,8613	773,0613	0,6906152	0,4586083	546,8704	3,737623	0	770,4633	787,308	0,5338977	0,4794379	532,442	3,494689	0	32	819	780						Untertest3.avi	0	880	547	72	111	749	665	666	0	Content		747	669	26833759	1250430615
26850	08:56:52.124	00:00:26.850	1612	861,3829	767,5175	0,6903772	0,4583498	547,7084	3,73403	0	774,2863	787,5489	0,5336941	0,4787549	532,0833	3,514953	0	32	818	778						Untertest3.avi	0	880	547	72	111	749	665	666	0	Content		746	667	26850381	1250447237
26867	08:56:52.141	00:00:26.867	1613	874,3558	782,2885	0,6904159	0,4581099	546,1566	3,721581	0	760,8034	791,7855	0,5334898	0,4780489	531,688	3,538566	0	32	818	787						Untertest3.avi	0	880	547	72	111	749	665	666	0	Content		746	676	26867004	1250463860
26884	08:56:52.158	00:00:26.883	1614	873,0562	772,9118	0,690313	0,4578391	545,8295	3,74264	0	768,6457	790,1087	0,5332477	0,4773158	531,3059	3,533648	0	32	821	782						Untertest3.avi	0	880	547	72	111	749	665	666	0	Content		749	671	26883756	1250480612
26900	08:56:52.174	00:00:26.900	1615	881,5715	756,8724	0,6896541	0,4575015	549,428	3,752105	0	774,1816	790,011	0,5329566	0,4764132	531,1216	3,530669	0	32	828	773						Untertest3.avi	0	880	547	72	111	749	665	666	0	Content		756	662	26900377	1250497233
26917	08:56:52.191	00:00:26.917	1616	870,8932	778,1235	0,6900184	0,4568395	544,5731	3,722926	0	764,709	789,4049	0,5326734	0,4752534	530,864	3,554114	0	32	818	784						Untertest3.avi	0	880	547	72	111	749	665	666	0	Content		746	673	26917003	1250513859
26934	08:56:52.208	00:00:26.933	1617	881,3783	766,6497	0,6898615	0,4560747	544,7618	3,733549	0	760,7308	794,106	0,5324528	0,4739641	530,4324	3,56832	0	32	821	780						Untertest3.avi	0	880	547	72	111	749	665	666	0	Content		749	669	26933626	1250530482
26950	08:56:52.224	00:00:26.950	1618	853,9408	779,6743	0,6895774	0,4554033	546,4295	3,763309	0	768,9637	797,3748	0,5322828	0,4727355	530,1927	3,599132	0	32	811	789						Untertest3.avi	0	880	547	72	111	749	665	666	0	Content		739	678	26950375	1250547231
26967	08:56:52.241	00:00:26.966	1619	877,4161	772,5042	0,6895812	0,4550212	546,2519	3,737912	0	768,2844	799,3566	0,5321757	0,4717022	529,8342	3,593495	0	32	823	786						Untertest3.avi	0	880	547	72	111	749	665	666	0	Content		751	675	26966997	1250563853
26984	08:56:52.258	00:00:26.983	1620	845,5639	766,0289	0,6930184	0,4541959	520,0308	3,694185	0	773,8358	794,2172	0,5321686	0,4708588	529,4647	3,608613	0	33	810	780						Untertest3.avi	0	880	547	72	111	698	688	483	0	Content		738	669	26983623	1250580479
27000	08:56:52.274	00:00:27.000	1621	-1024	-768	-1	-1	-1	-1	4	760,8928	796,674	0,5322222	0,4700259	529,1531	3,610459	0	33	761	797						Untertest3.avi	0	880	547	72	111	698	688	483	0	Content		689	686	27000246	1250597102
27017	08:56:52.291	00:00:27.016	1622	-1024	-768	-1	-1	-1	-1	4	772,3789	799,167	0,5323363	0,4687546	528,8199	3,594217	0	33	772	799						Untertest3.avi	0	880	547	72	111	698	688	483	0	Content		700	688	27016995	1250613851
27034	08:56:52.308	00:00:27.033	1623	-1024	-768	-1	-1	-1	-1	4	752,8759	797,2627	0,5324232	0,4672003	528,5635	3,628906	0	33	753	797						Untertest3.avi	0	880	547	72	111	698	688	483	0	Content		681	686	27033619	1250630475
27050	08:56:52.324	00:00:27.050	1624	-1024	-768	-1	-1	-1	-1	4	757,021	799,1354	0,5324539	0,4656236	528,4791	3,64429	0	33	757	799						Untertest3.avi	0	880	547	72	111	698	688	483	0	Content		685	688	27050242	1250647098
27067	08:56:52.341	00:00:27.066	1625	-1024	-768	-1	-1	-1	-1	4	759,2939	798,4996	0,5324244	0,4638246	528,2548	3,639682	0	33	759	798						Untertest3.avi	0	880	547	72	111	698	688	483	0	Content		687	687	27066866	1250663722
27084	08:56:52.358	00:00:27.083	1626	-1024	-768	-1	-1	-1	-1	4	768,5029	800,6748	0,5323216	0,4620396	528,1207	3,626095	0	33	769	801						Untertest3.avi	0	880	547	72	111	698	688	483	0	Content		697	690	27083614	1250680470
27100	08:56:52.374	00:00:27.100	1627	-1024	-768	-1	-1	-1	-1	4	756,4024	799,4098	0,5322208	0,4605866	527,8282	3,639533	0	33	756	799						Untertest3.avi	0	880	547	72	111	698	688	483	0	Content		684	688	27100236	1250697092
27117	08:56:52.391	00:00:27.116	1628	-1024	-768	-1	-1	-1	-1	4	764,4871	793,4202	0,532115	0,4594949	527,6583	3,653575	0	33	764	793						Untertest3.avi	0	880	547	72	111	698	688	483	0	Content		692	682	27116862	1250713718
27133	08:56:52.407	00:00:27.133	1629	-1024	-768	-1	-1	-1	-1	4	772,3498	803,5883	0,532059	0,4587727	527,4072	3,624211	0	33	772	804						Untertest3.avi	0	880	547	72	111	698	688	483	0	Content		700	693	27133487	1250730343
27150	08:56:52.424	00:00:27.150	1630	-1024	-768	-1	-1	-1	-1	4	767,5929	801,2401	0,532038	0,4582691	527,2147	3,647552	0	33	768	801						Untertest3.avi	0	880	547	72	111	698	688	483	0	Content		696	690	27150233	1250747089
27167	08:56:52.441	00:00:27.166	1631	-1024	-768	-1	-1	-1	-1	4	769,7949	803,538	0,5320749	0,4575468	526,9351	3,632548	0	33	770	804						Untertest3.avi	0	880	547	72	111	698	688	483	0	Content		698	693	27166858	1250763714
27183	08:56:52.457	00:00:27.183	1632	-1024	-768	-1	-1	-1	-1	4	777,2053	804,6599	0,532175	0,4566264	526,781	3,630386	0	33	777	805						Untertest3.avi	0	880	547	72	111	698	688	483	0	Content		705	694	27183482	1250780338
27200	08:56:52.474	00:00:27.200	1633	-1024	-768	-1	-1	-1	-1	4	770,2827	801,5686	0,5323548	0,4555836	526,4902	3,650683	0	33	770	802						Untertest3.avi	0	880	547	72	111	698	688	483	0	Content		698	691	27200105	1250796961
27217	08:56:52.491	00:00:27.216	1634	-1024	-768	-1	-1	-1	-1	4	771,8902	797,8048	0,5325591	0,4545594	526,2227	3,636109	0	33	772	798						Untertest3.avi	0	880	547	72	111	698	688	483	0	Content		700	687	27216853	1250813709
27233	08:56:52.507	00:00:27.233	1635	-1024	-768	-1	-1	-1	-1	4	763,13	795,2072	0,5328093	0,453539	525,9077	3,646653	0	33	763	795						Untertest3.avi	0	880	547	72	111	698	688	483	0	Content		691	684	27233475	1250830331
27250	08:56:52.524	00:00:27.250	1636	-1024	-768	-1	-1	-1	-1	4	768,5027	797,2537	0,5332628	0,4526778	525,7595	3,673294	0	33	769	797						Untertest3.avi	0	880	547	72	111	698	688	483	0	Content		697	686	27250102	1250846958
27267	08:56:52.541	00:00:27.266	1637	-1024	-768	-1	-1	-1	-1	4	772,9214	796,4511	0,5338804	0,4521277	525,3773	3,668377	0	33	773	796						Untertest3.avi	0	880	547	72	111	698	688	483	0	Content		701	685	27266851	1250863707
27283	08:56:52.557	00:00:27.283	1638	-1024	-768	-1	-1	-1	-1	4	769,0558	800,2225	0,5346824	0,4519113	524,8972	3,683758	0	33	769	800						Untertest3.avi	0	880	547	72	111	698	688	483	0	Content		697	689	27283473	1250880329
27300	08:56:52.574	00:00:27.300	1639	-1024	-768	-1	-1	-1	-1	4	772,7078	806,7566	0,5355914	0,4517849	524,5533	3,663364	0	33	773	807						Untertest3.avi	0	880	547	72	111	698	688	483	0	Content		701	696	27300095	1250896951
27317	08:56:52.591	00:00:27.316	1640	-1024	-768	-1	-1	-1	-1	4	769,6663	798,963	0,5365658	0,4515895	524,0063	3,720301	0	33	770	799						Untertest3.avi	0	880	547	72	111	698	688	483	0	Content		698	688	27316725	1250913581
27333	08:56:52.607	00:00:27.333	1641	-1024	-768	-1	-1	-1	-1	4	773,7164	795,6312	0,5373946	0,4513483	523,7695	3,707768	0	33	774	796						Untertest3.avi	0	880	547	72	111	698	688	483	0	Content		702	685	27333468	1250930324
27350	08:56:52.624	00:00:27.350	1642	-1024	-768	-1	-1	-1	-1	4	763,0106	795,736	0,538102	0,4509057	523,3824	3,755746	0	33	763	796						Untertest3.avi	0	880	547	72	111	698	688	483	0	Content		691	685	27350091	1250946947
27367	08:56:52.641	00:00:27.366	1643	-1024	-768	-1	-1	-1	-1	4	783,4246	805,8385	0,5387329	0,4504099	523,0426	3,723055	0	33	783	806						Untertest3.avi	0	880	547	72	111	698	688	483	0	Content		711	695	27366715	1250963571
27383	08:56:52.657	00:00:27.383	1644	-1024	-768	-1	-1	-1	-1	4	793,3867	787,3589	0,5418506	0,4495945	534,8079	3,880154	0	33	793	787						Untertest3.avi	0	880	547	72	111	698	688	483	0	Content		721	676	27383338	1250980194
27400	08:56:52.674	00:00:27.400	1645	-1024	-768	-1	-1	-1	-1	4	778,3987	812,2066	0,5393891	0,4498287	522,584	3,726561	0	33	778	812						Untertest3.avi	0	880	547	72	111	698	688	483	0	Content		706	701	27400085	1250996941
27417	08:56:52.691	00:00:27.416	1646	-1024	-768	-1	-1	-1	-1	4	784,3776	781,5103	0,5419888	0,4496777	533,8453	3,910926	0	33	784	782						Untertest3.avi	0	880	547	72	111	698	688	483	0	Content		712	671	27416710	1251013566
27433	08:56:52.707	00:00:27.433	1647	-1024	-768	-1	-1	-1	-1	4	-1024	-768	-1	-1	-1	-1	4	33	0	0						Untertest3.avi	0	880	547	72	111	698	688	483	0	Content		-72	-111	27433333	1251030189
27450	08:56:52.724	00:00:27.449	1648	-1024	-768	-1	-1	-1	-1	4	828,4918	820,9	0,5427623	0,4510613	537,1978	3,815041	0	33	828	821						Untertest3.avi	0	880	547	72	111	698	688	483	0	Content		756	710	27449958	1251046814
27467	08:56:52.741	00:00:27.466	1649	-1024	-768	-1	-1	-1	-1	4	-1024	-768	-1	-1	-1	-1	4		0	0						Untertest3.avi	0	880	547	72	111				0	Content		-72	-111	27466703	1251063559
27483	08:56:52.757	00:00:27.483	1650	-1024	-768	-1	-1	-1	-1	4	-1024	-768	-1	-1	-1	-1	4		0	0						Untertest3.avi	0	880	547	72	111				0	Content		-72	-111	27483326	1251080182
27500	08:56:52.774	00:00:27.499	1651	-1024	-768	-1	-1	-1	-1	4	-1024	-768	-1	-1	-1	-1	4		0	0						Untertest3.avi	0	880	547	72	111				0	Content		-72	-111	27499993	1251096849
27517	08:56:52.791	00:00:27.516	1652	-1024	-768	-1	-1	-1	-1	4	-1024	-768	-1	-1	-1	-1	4		0	0						Untertest3.avi	0	880	547	72	111				0	Content		-72	-111	27516659	1251113515
27533	08:56:52.807	00:00:27.533	1653	-1024	-768	-1	-1	-1	-1	4	-1024	-768	-1	-1	-1	-1	4		0	0						Untertest3.avi	0	880	547	72	111				0	Content		-72	-111	27533326	1251130182
27550	08:56:52.824	00:00:27.549	1654	-1024	-768	-1	-1	-1	-1	4	-1024	-768	-1	-1	-1	-1	4		0	0						Untertest3.avi	0	880	547	72	111				0	Content		-72	-111	27549950	1251146806
27567	08:56:52.841	00:00:27.566	1655	-1024	-768	-1	-1	-1	-1	4	-1024	-768	-1	-1	-1	-1	4		0	0						Untertest3.avi	0	880	547	72	111				0	Content		-72	-111	27566617	1251163473
27583	08:56:52.857	00:00:27.583	1656	901,0128	771,6396	0,5357182	0,4526635	542,4294	4,116367	3	733,187	777,8674	0,5352882	0,4526706	520,7805	3,967894	1	34	733	778						Untertest3.avi	0	880	547	72	111	698	671	383	0	Content		661	667	27583194	1251180050
27600	08:56:52.874	00:00:27.599	1657	-1024	-768	-1	-1	-1	-1	4	-1024	-768	-1	-1	-1	-1	4	34	0	0						Untertest3.avi	0	880	547	72	111	698	671	383	0	Content		-72	-111	27599944	1251196800
27617	08:56:52.891	00:00:27.616	1658	926,1502	764,9784	0,5348941	0,4524364	542,4294	4,109409	3	769,8563	770,7028	0,5345883	0,4524602	520,688	3,962478	1	34	770	771						Untertest3.avi	0	880	547	72	111	698	671	383	0	Content		698	660	27616568	1251213424
27633	08:56:52.907	00:00:27.633	1659	941,4446	768,6699	0,5392865	0,4524595	542,4294	4,110442	3	783,1998	774,0535	0,5345141	0,4525113	520,688	3,962886	1	34	783	774						Untertest3.avi	0	880	547	72	111	698	671	383	0	Content		711	663	27633192	1251230048
27650	08:56:52.924	00:00:27.649	1660	930,9045	745,3422	0,5394269	0,4532374	542,4294	4,205108	3	793,1276	750,0859	0,5378206	0,4532456	534,8594	4,157353	1	34	793	750						Untertest3.avi	0	880	547	72	111	698	671	383	0	Content		721	639	27649813	1251246669
27667	08:56:52.941	00:00:27.666	1661	912,8552	775,6345	0,5396765	0,4543431	542,4294	4,158788	3	755,8597	780,4353	0,5348912	0,4543948	520,688	4,009555	1	34	756	780						Untertest3.avi	0	880	547	72	111	698	671	383	0	Content		684	669	27666564	1251263420
27683	08:56:52.957	00:00:27.683	1662	944,4988	792,9321	0,5400168	0,4555853	542,4294	4,112559	3	806,7493	796,758	0,5385306	0,4555918	535,3741	4,069731	1	34	807	797						Untertest3.avi	0	880	547	72	111	698	671	383	0	Content		735	686	27683188	1251280044
27700	08:56:52.974	00:00:27.699	1663	-1024	-768	-1	-1	-1	-1	4	-1024	-768	-1	-1	-1	-1	4	34	0	0						Untertest3.avi	0	880	547	72	111	698	671	383	0	Content		-72	-111	27699810	1251296666
27716	08:56:52.990	00:00:27.716	1664	-1024	-768	-1	-1	-1	-1	4	-1024	-768	-1	-1	-1	-1	4	34	0	0						Untertest3.avi	0	880	547	72	111	698	671	383	0	Content		-72	-111	27716494	1251313350
27733	08:56:53.007	00:00:27.733	1665	-1024	-768	-1	-1	-1	-1	4	-1024	-768	-1	-1	-1	-1	4	34	0	0						Untertest3.avi	0	880	547	72	111	698	671	383	0	Content		-72	-111	27733161	1251330017
27750	08:56:53.024	00:00:27.749	1666	-1024	-768	-1	-1	-1	-1	4	-1024	-768	-1	-1	-1	-1	4	34	0	0						Untertest3.avi	0	880	547	72	111	698	671	383	0	Content		-72	-111	27749790	1251346646
27766	08:56:53.040	00:00:27.766	1667	-1024	-768	-1	-1	-1	-1	4	-1024	-768	-1	-1	-1	-1	4	34	0	0						Untertest3.avi	0	880	547	72	111	698	671	383	0	Content		-72	-111	27766457	1251363313
27783	08:56:53.057	00:00:27.783	1668	887,5457	797,746	0,5344518	0,459795	530,3176	4,000816	3	762,8377	801,6586	0,5344497	0,4597805	530,3176	4,008821	1	34	763	802						Untertest3.avi	0	880	547	72	111	698	671	383	0	Content		691	691	27783062	1251379918
27800	08:56:53.074	00:00:27.799	1669	-1024	-768	-1	-1	-1	-1	4	-1024	-768	-1	-1	-1	-1	4	34	0	0						Untertest3.avi	0	880	547	72	111	698	671	383	0	Content		-72	-111	27799799	1251396655
27816	08:56:53.090	00:00:27.816	1670	921,1797	804,5942	0,5395375	0,4594912	531,0676	4,051338	3	793,8677	808,6635	0,5395656	0,4594766	531,0676	4,058467	1	34	794	809						Untertest3.avi	0	880	547	72	111	698	671	383	0	Content		722	698	27816421	1251413277
27833	08:56:53.107	00:00:27.833	1671	907,7178	780,2854	0,5341938	0,4605848	535,3372	4,088731	3	779,4266	784,0871	0,5341688	0,4605707	535,3372	4,096334	1	34	779	784						Untertest3.avi	0	880	547	72	111	698	671	383	0	Content		707	673	27833056	1251429912
27850	08:56:53.124	00:00:27.849	1672	837,4083	737,1403	0,5343773	0,4609822	535,0211	4,336927	3	711,7513	740,158	0,5343615	0,460968	535,0211	4,344306	1	34	712	740						Untertest3.avi	0	880	547	72	111	698	671	383	0	Content		640	629	27849670	1251446526
27866	08:56:53.140	00:00:27.866	1673	-1024	-768	-1	-1	-1	-1	4	-1024	-768	-1	-1	-1	-1	4	34	0	0						Untertest3.avi	0	880	547	72	111	698	671	383	0	Content		-72	-111	27866421	1251463277
27883	08:56:53.157	00:00:27.883	1674	-1024	-768	-1	-1	-1	-1	4	-1024	-768	-1	-1	-1	-1	4	34	0	0						Untertest3.avi	0	880	547	72	111	698	671	383	0	Content		-72	-111	27883057	1251479913
27900	08:56:53.174	00:00:27.899	1675	-1024	-768	-1	-1	-1	-1	4	-1024	-768	-1	-1	-1	-1	4	34	0	0						Untertest3.avi	0	880	547	72	111	698	671	383	0	Content		-72	-111	27899736	1251496592
27916	08:56:53.190	00:00:27.916	1676	-1024	-768	-1	-1	-1	-1	4	-1024	-768	-1	-1	-1	-1	4	34	0	0						Untertest3.avi	0	880	547	72	111	698	671	383	0	Content		-72	-111	27916403	1251513259
27933	08:56:53.207	00:00:27.933	1677	912,5102	811,9734	0,5374073	0,4631651	534,5507	4,090141	3	769,5707	814,1337	0,5372146	0,4631854	519,718	3,991779	1	34	770	814						Untertest3.avi	0	880	547	72	111	698	671	383	0	Content		698	703	27933047	1251529903
27950	08:56:53.224	00:00:27.949	1678	990,2283	800,5951	0,5389645	0,4626846	532,0589	4,148422	3	864,179	804,7601	0,5390068	0,4626698	532,0589	4,156403	1	34	864	805						Untertest3.avi	0	880	547	72	111	698	671	383	0	Content		792	694	27949660	1251546516
27966	08:56:53.240	00:00:27.966	1679	-1024	-768	-1	-1	-1	-1	4	-1024	-768	-1	-1	-1	-1	4		0	0						Untertest3.avi	0	880	547	72	111				0	Content		-72	-111	27966287	1251563143
27983	08:56:53.257	00:00:27.983	1680	-1024	-768	-1	-1	-1	-1	4	-1024	-768	-1	-1	-1	-1	4		0	0						Untertest3.avi	0	880	547	72	111				0	Content		-72	-111	27983045	1251579901
28000	08:56:53.274	00:00:27.999	1681	-1024	-768	-1	-1	-1	-1	4	-1024	-768	-1	-1	-1	-1	4		0	0						Untertest3.avi	0	880	547	72	111				0	Content		-72	-111	27999663	1251596519
28016	08:56:53.290	00:00:28.016	1682	-1024	-768	-1	-1	-1	-1	4	-1024	-768	-1	-1	-1	-1	4		0	0						Untertest3.avi	0	880	547	72	111				0	Content		-72	-111	28016330	1251613186
28033	08:56:53.307	00:00:28.032	1683	-1024	-768	-1	-1	-1	-1	4	-1024	-768	-1	-1	-1	-1	4		0	0						Untertest3.avi	0	880	547	72	111				0	Content		-72	-111	28032985	1251629841
28050	08:56:53.324	00:00:28.049	1684	-1024	-768	-1	-1	-1	-1	4	-1024	-768	-1	-1	-1	-1	4		0	0						Untertest3.avi	0	880	547	72	111				0	Content		-72	-111	28049652	1251646508
28066	08:56:53.340	00:00:28.066	1685	-1024	-768	-1	-1	-1	-1	4	-1024	-768	-1	-1	-1	-1	4		0	0						Untertest3.avi	0	880	547	72	111				0	Content		-72	-111	28066272	1251663128
28083	08:56:53.357	00:00:28.082	1686	-1024	-768	-1	-1	-1	-1	4	-1024	-768	-1	-1	-1	-1	4		0	0						Untertest3.avi	0	880	547	72	111				0	Content		-72	-111	28082939	1251679795
28100	08:56:53.374	00:00:28.099	1687	1272,414	950,245	0,5324907	0,4690426	520,3047	3,990356	3	1128,597	953,4327	0,5324313	0,469044	520,3047	4,0002	1	35	1129	953						Untertest3.avi	0	880	547	72	111	1072	798	133	0	Content		1057	842	28099522	1251696378
28116	08:56:53.390	00:00:28.116	1688	1223,282	891,0956	0,5323367	0,4694957	518,4937	4,107215	3	1099,57	896,1162	0,5323817	0,4694832	520,3069	4,133269	1	35	1100	896						Untertest3.avi	0	880	547	72	111	1072	798	133	0	Content		1028	785	28116270	1251713126
28133	08:56:53.407	00:00:28.132	1689	1281,576	917,8003	0,5339961	0,4697479	528,1816	4,158514	3	1149,19	922,4004	0,5340478	0,4697329	528,1816	4,170235	1	35	1149	922						Untertest3.avi	0	880	547	72	111	1072	798	133	0	Content		1077	811	28132892	1251729748
28150	08:56:53.424	00:00:28.149	1690	1469,067	805,7751	0,7048122	0,4694796	543,0681	4,345256	1	1248,834	809,9991	0,7005635	0,4695161	528,1786	4,238092	3	35	1469	806						Untertest3.avi	0	880	547	72	111	1072	798	133	0	Content		1397	695	28149517	1251746373
28166	08:56:53.440	00:00:28.166	1691	-1024	-768	-1	-1	-1	-1	4	-1024	-768	-1	-1	-1	-1	4	35	0	0						Untertest3.avi	0	880	547	72	111	1072	798	133	0	Content		-72	-111	28166140	1251762996
28183	08:56:53.457	00:00:28.182	1692	-1024	-768	-1	-1	-1	-1	4	-1024	-768	-1	-1	-1	-1	4	35	0	0						Untertest3.avi	0	880	547	72	111	1072	798	133	0	Content		-72	-111	28182826	1251779682
28199	08:56:53.473	00:00:28.199	1693	-1024	-768	-1	-1	-1	-1	4	-1024	-768	-1	-1	-1	-1	4	35	0	0						Untertest3.avi	0	880	547	72	111	1072	798	133	0	Content		-72	-111	28199493	1251796349
28216	08:56:53.490	00:00:28.216	1694	1326,185	955,0214	0,5364931	0,4744042	543,0721	4,233759	3	1140,315	949,0623	0,5334082	0,4744319	528,7	4,13484	1	35	1140	949						Untertest3.avi	0	880	547	72	111	1072	798	133	0	Content		1068	838	28216135	1251812991
28233	08:56:53.507	00:00:28.232	1695	-1024	-768	-1	-1	-1	-1	4	-1024	-768	-1	-1	-1	-1	4		0	0						Untertest3.avi	0	880	547	72	111				0	Content		-72	-111	28232760	1251829616
28249	08:56:53.523	00:00:28.249	1696	-1024	-768	-1	-1	-1	-1	4	-1024	-768	-1	-1	-1	-1	4		0	0						Untertest3.avi	0	880	547	72	111				0	Content		-72	-111	28249447	1251846303
28266	08:56:53.540	00:00:28.266	1697	-1024	-768	-1	-1	-1	-1	4	-1024	-768	-1	-1	-1	-1	4		0	0						Untertest3.avi	0	880	547	72	111				0	Content		-72	-111	28266114	1251862970
28283	08:56:53.557	00:00:28.282	1698	-1024	-768	-1	-1	-1	-1	4	-1024	-768	-1	-1	-1	-1	4		0	0						Untertest3.avi	0	880	547	72	111				0	Content		-72	-111	28282758	1251879614
28299	08:56:53.573	00:00:28.299	1699	-1024	-768	-1	-1	-1	-1	4	-1024	-768	-1	-1	-1	-1	4		0	0						Untertest3.avi	0	880	547	72	111				0	Content		-72	-111	28299426	1251896282
28316	08:56:53.590	00:00:28.316	1700	-1024	-768	-1	-1	-1	-1	4	-1024	-768	-1	-1	-1	-1	4		0	0						Untertest3.avi	0	880	547	72	111				0	Content		-72	-111	28316093	1251912949
28333	08:56:53.607	00:00:28.332	1701	-1024	-768	-1	-1	-1	-1	4	-1024	-768	-1	-1	-1	-1	4		0	0						Untertest3.avi	0	880	547	72	111				0	Content		-72	-111	28332760	1251929616
28349	08:56:53.623	00:00:28.349	1702	1367,844	998,5681	0,5298762	0,4845622	543,0721	4,049706	3	1142,194	980,6142	0,529553	0,4846012	519,8365	3,888318	1	36	1142	981						Untertest3.avi	0	880	547	72	111	1070	870	17	0	Content		1070	870	28349379	1251946235
28366	08:56:53.640	00:00:28.366	1703	-1024	-768	-1	-1	-1	-1	4	-1024	-768	-1	-1	-1	-1	4		0	0						Untertest3.avi	0	880	547	72	111				0	Content		-72	-111	28366028	1251962884
28383	08:56:53.657	00:00:28.382	1704	-1024	-768	-1	-1	-1	-1	4	-1024	-768	-1	-1	-1	-1	4		0	0						Untertest3.avi	0	880	547	72	111				0	Content		-72	-111	28382750	1251979606
28399	08:56:53.673	00:00:28.399	1705	-1024	-768	-1	-1	-1	-1	4	-1024	-768	-1	-1	-1	-1	4		0	0						Untertest3.avi	0	880	547	72	111				0	Content		-72	-111	28399378	1251996234
28416	08:56:53.690	00:00:28.416	1706	-1024	-768	-1	-1	-1	-1	4	-1024	-768	-1	-1	-1	-1	4		0	0						Untertest3.avi	0	880	547	72	111				0	Content		-72	-111	28416045	1252012901
28433	08:56:53.707	00:00:28.432	1707	-1024	-768	-1	-1	-1	-1	4	-1024	-768	-1	-1	-1	-1	4		0	0						Untertest3.avi	0	880	547	72	111				0	Content		-72	-111	28432620	1252029476
28449	08:56:53.723	00:00:28.449	1708	-1024	-768	-1	-1	-1	-1	4	-1024	-768	-1	-1	-1	-1	4		0	0						Untertest3.avi	0	880	547	72	111				0	Content		-72	-111	28449311	1252046167
28466	08:56:53.740	00:00:28.465	1709	-1024	-768	-1	-1	-1	-1	4	-1024	-768	-1	-1	-1	-1	4		0	0						Untertest3.avi	0	880	547	72	111				0	Content		-72	-111	28465978	1252062834
28483	08:56:53.757	00:00:28.482	1710	-1024	-768	-1	-1	-1	-1	4	-1024	-768	-1	-1	-1	-1	4		0	0						Untertest3.avi	0	880	547	72	111				0	Content		-72	-111	28482616	1252079472
28499	08:56:53.773	00:00:28.499	1711	-1024	-768	-1	-1	-1	-1	4	-1024	-768	-1	-1	-1	-1	4		0	0						Untertest3.avi	0	880	547	72	111				0	Content		-72	-111	28499304	1252096160
28516	08:56:53.790	00:00:28.515	1712	-1024	-768	-1	-1	-1	-1	4	-1024	-768	-1	-1	-1	-1	4		0	0						Untertest3.avi	0	880	547	72	111				0	Content		-72	-111	28515971	1252112827
28533	08:56:53.807	00:00:28.532	1713	-1024	-768	-1	-1	-1	-1	4	-1024	-768	-1	-1	-1	-1	4		0	0						Untertest3.avi	0	880	547	72	111				0	Content		-72	-111	28532600	1252129456
28549	08:56:53.823	00:00:28.549	1714	-1024	-768	-1	-1	-1	-1	4	-1024	-768	-1	-1	-1	-1	4		0	0						Untertest3.avi	0	880	547	72	111				0	Content		-72	-111	28549267	1252146123
28566	08:56:53.840	00:00:28.565	1715	-1024	-768	-1	-1	-1	-1	4	-1024	-768	-1	-1	-1	-1	4		0	0						Untertest3.avi	0	880	547	72	111				0	Content		-72	-111	28565867	1252162723
28583	08:56:53.857	00:00:28.582	1716	-1024	-768	-1	-1	-1	-1	4	-1024	-768	-1	-1	-1	-1	4		0	0						Untertest3.avi	0	880	547	72	111				0	Content		-72	-111	28582608	1252179464
28599	08:56:53.873	00:00:28.599	1717	-1024	-768	-1	-1	-1	-1	4	-1024	-768	-1	-1	-1	-1	4		0	0						Untertest3.avi	0	880	547	72	111				0	Content		-72	-111	28599232	1252196088
28616	08:56:53.890	00:00:28.615	1718	-1024	-768	-1	-1	-1	-1	4	-1024	-768	-1	-1	-1	-1	4		0	0						Untertest3.avi	0	880	547	72	111				0	Content		-72	-111	28615899	1252212755
28633	08:56:53.907	00:00:28.632	1719	-1024	-768	-1	-1	-1	-1	4	-1024	-768	-1	-1	-1	-1	4		0	0						Untertest3.avi	0	880	547	72	111				0	Content		-72	-111	28632606	1252229462
28649	08:56:53.923	00:00:28.649	1720	1256,654	917,7695	0,5337279	0,4755187	526,7535	3,842211	3	1137,185	925,2378	0,5348779	0,4754887	531,7831	3,888549	1	37	1137	925						Untertest3.avi	0	880	547	72	111	1034	819	416	0	Content		1065	814	28649228	1252246084
28666	08:56:53.940	00:00:28.665	1721	1235,007	909,5122	0,5336852	0,4749114	526,7535	3,811549	3	1111,042	915,2692	0,5342161	0,4748898	528,8628	3,837294	1	37	1111	915						Untertest3.avi	0	880	547	72	111	1034	819	416	0	Content		1039	804	28665851	1252262707
28682	08:56:53.956	00:00:28.682	1722	-1024	-768	-1	-1	-1	-1	4	-1024	-768	-1	-1	-1	-1	4	37	0	0						Untertest3.avi	0	880	547	72	111	1034	819	416	0	Content		-72	-111	28682476	1252279332
28699	08:56:53.973	00:00:28.699	1723	-1024	-768	-1	-1	-1	-1	4	-1024	-768	-1	-1	-1	-1	4	37	0	0						Untertest3.avi	0	880	547	72	111	1034	819	416	0	Content		-72	-111	28699161	1252296017
28716	08:56:53.990	00:00:28.715	1724	-1024	-768	-1	-1	-1	-1	4	-1024	-768	-1	-1	-1	-1	4	37	0	0						Untertest3.avi	0	880	547	72	111	1034	819	416	0	Content		-72	-111	28715828	1252312684
28732	08:56:54.006	00:00:28.732	1725	-1024	-768	-1	-1	-1	-1	4	1095,078	914,6043	0,5317158	0,4738884	522,7426	3,712271	0	37	1095	915						Untertest3.avi	0	880	547	72	111	1034	819	416	0	Content		1023	804	28732472	1252329328
28749	08:56:54.023	00:00:28.749	1726	-1024	-768	-1	-1	-1	-1	4	1097,641	939,2919	0,5312539	0,4736709	522,7426	3,671302	0	37	1098	939						Untertest3.avi	0	880	547	72	111	1034	819	416	0	Content		1026	828	28749093	1252345949
28766	08:56:54.040	00:00:28.765	1727	-1024	-768	-1	-1	-1	-1	4	1103,522	930,2031	0,5308576	0,4741253	522,7426	3,730248	0	37	1104	930						Untertest3.avi	0	880	547	72	111	1034	819	416	0	Content		1032	819	28765845	1252362701
28782	08:56:54.056	00:00:28.782	1728	-1024	-768	-1	-1	-1	-1	4	-1024	-768	-1	-1	-1	-1	4	37	0	0						Untertest3.avi	0	880	547	72	111	1034	819	416	0	Content		-72	-111	28782466	1252379322
28799	08:56:54.073	00:00:28.799	1729	-1024	-768	-1	-1	-1	-1	4	-1024	-768	-1	-1	-1	-1	4	37	0	0						Untertest3.avi	0	880	547	72	111	1034	819	416	0	Content		-72	-111	28799089	1252395945
28816	08:56:54.090	00:00:28.815	1730	-1024	-768	-1	-1	-1	-1	4	-1024	-768	-1	-1	-1	-1	4	37	0	0						Untertest3.avi	0	880	547	72	111	1034	819	416	0	Content		-72	-111	28815756	1252412612
28832	08:56:54.106	00:00:28.832	1731	-1024	-768	-1	-1	-1	-1	4	-1024	-768	-1	-1	-1	-1	4	37	0	0						Untertest3.avi	0	880	547	72	111	1034	819	416	0	Content		-72	-111	28832462	1252429318
28849	08:56:54.123	00:00:28.849	1732	-1024	-768	-1	-1	-1	-1	4	1104,693	952,5097	0,5301304	0,4758169	524,5137	3,631955	0	37	1105	953						Untertest3.avi	0	880	547	72	111	1034	819	416	0	Content		1033	842	28849087	1252445943
28866	08:56:54.140	00:00:28.865	1733	-1024	-768	-1	-1	-1	-1	4	-1024	-768	-1	-1	-1	-1	4	37	0	0						Untertest3.avi	0	880	547	72	111	1034	819	416	0	Content		-72	-111	28865711	1252462567
28882	08:56:54.156	00:00:28.882	1734	-1024	-768	-1	-1	-1	-1	4	1111,037	929,9207	0,5299238	0,4747756	527,4138	3,664432	0	37	1111	930						Untertest3.avi	0	880	547	72	111	1034	819	416	0	Content		1039	819	28882333	1252479189
28899	08:56:54.173	00:00:28.899	1735	-1024	-768	-1	-1	-1	-1	4	-1024	-768	-1	-1	-1	-1	4	37	0	0						Untertest3.avi	0	880	547	72	111	1034	819	416	0	Content		-72	-111	28899082	1252495938
28916	08:56:54.190	00:00:28.915	1736	-1024	-768	-1	-1	-1	-1	4	1132,952	939,0137	0,5329618	0,4707221	534,549	3,776831	0	37	1133	939						Untertest3.avi	0	880	547	72	111	1034	819	416	0	Content		1061	828	28915705	1252512561
28932	08:56:54.206	00:00:28.932	1737	-1024	-768	-1	-1	-1	-1	4	1107,282	947,2133	0,5310593	0,4698734	526,7629	3,598654	0	37	1107	947						Untertest3.avi	0	880	547	72	111	1034	819	416	0	Content		1035	836	28932331	1252529187
28949	08:56:54.223	00:00:28.948	1738	-1024	-768	-1	-1	-1	-1	4	1084,234	913,5482	0,5317761	0,4688293	524,2341	3,685756	0	37	1084	914						Untertest3.avi	0	880	547	72	111	1034	819	416	0	Content		1012	803	28948952	1252545808
28966	08:56:54.240	00:00:28.965	1739	-1024	-768	-1	-1	-1	-1	4	1107,838	948,5055	0,5315071	0,4679458	525,6495	3,643158	0	37	1108	949						Untertest3.avi	0	880	547	72	111	1034	819	416	0	Content		1036	838	28965706	1252562562
28982	08:56:54.256	00:00:28.982	1740	-1024	-768	-1	-1	-1	-1	4	1111,856	937,5853	0,53135	0,4677719	525,371	3,644819	0	37	1112	938						Untertest3.avi	0	880	547	72	111	1034	819	416	0	Content		1040	827	28982325	1252579181
28999	08:56:54.273	00:00:28.998	1741	-1024	-768	-1	-1	-1	-1	4	1090,607	936,3105	0,5311157	0,4671273	524,7987	3,656569	0	37	1091	936						Untertest3.avi	0	880	547	72	111	1034	819	416	0	Content		1019	825	28998951	1252595807
29016	08:56:54.290	00:00:29.015	1742	-1024	-768	-1	-1	-1	-1	4	1091,868	915,7573	0,5317375	0,4656214	529,8995	3,792521	0	37	1092	916						Untertest3.avi	0	880	547	72	111	1034	819	416	0	Content		1020	805	29015576	1252612432
29032	08:56:54.306	00:00:29.032	1743	-1024	-768	-1	-1	-1	-1	4	-1024	-768	-1	-1	-1	-1	4	37	0	0						Untertest3.avi	0	880	547	72	111	1034	819	416	0	Content		-72	-111	29032324	1252629180
29049	08:56:54.323	00:00:29.048	1744	-1024	-768	-1	-1	-1	-1	4	1117,702	950,7739	0,5300158	0,4642075	524,81	3,611718	0	37	1118	951						Untertest3.avi	0	880	547	72	111	1034	819	416	0	Content		1046	840	29048947	1252645803
29066	08:56:54.340	00:00:29.065	1745	-1024	-768	-1	-1	-1	-1	4	-1024	-768	-1	-1	-1	-1	4		0	0						Untertest3.avi	0	880	547	72	111				0	Content		-72	-111	29065569	1252662425
29082	08:56:54.356	00:00:29.082	1746	-1024	-768	-1	-1	-1	-1	4	-1024	-768	-1	-1	-1	-1	4		0	0						Untertest3.avi	0	880	547	72	111				0	Content		-72	-111	29082195	1252679051
29099	08:56:54.373	00:00:29.098	1747	-1024	-768	-1	-1	-1	-1	4	-1024	-768	-1	-1	-1	-1	4		0	0						Untertest3.avi	0	880	547	72	111				0	Content		-72	-111	29098880	1252695736
29116	08:56:54.390	00:00:29.115	1748	-1024	-768	-1	-1	-1	-1	4	-1024	-768	-1	-1	-1	-1	4		0	0						Untertest3.avi	0	880	547	72	111				0	Content		-72	-111	29115547	1252712403
29132	08:56:54.406	00:00:29.132	1749	-1024	-768	-1	-1	-1	-1	4	-1024	-768	-1	-1	-1	-1	4		0	0						Untertest3.avi	0	880	547	72	111				0	Content		-72	-111	29132189	1252729045
29149	08:56:54.423	00:00:29.148	1750	-1024	-768	-1	-1	-1	-1	4	-1024	-768	-1	-1	-1	-1	4		0	0						Untertest3.avi	0	880	547	72	111				0	Content		-72	-111	29148869	1252745725
29166	08:56:54.440	00:00:29.165	1751	-1024	-768	-1	-1	-1	-1	4	-1024	-768	-1	-1	-1	-1	4		0	0						Untertest3.avi	0	880	547	72	111				0	Content		-72	-111	29165536	1252762392
29182	08:56:54.456	00:00:29.182	1752	-1024	-768	-1	-1	-1	-1	4	1093,929	968,3447	0,5301583	0,4607932	524,3355	3,58306	0	38	1094	968						Untertest3.avi	0	880	547	72	111	1037	845	383	0	Content		1022	857	29182183	1252779039
29199	08:56:54.473	00:00:29.198	1753	-1024	-768	-1	-1	-1	-1	4	1146,146	973,8103	0,5322606	0,460825	533,0346	3,693773	0	38	1146	974						Untertest3.avi	0	880	547	72	111	1037	845	383	0	Content		1074	863	29198807	1252795663
29215	08:56:54.489	00:00:29.215	1754	-1024	-768	-1	-1	-1	-1	4	1139,255	965,0424	0,5321733	0,4609763	532,2477	3,649778	0	38	1139	965						Untertest3.avi	0	880	547	72	111	1037	845	383	0	Content		1067	854	29215430	1252812286
29232	08:56:54.506	00:00:29.232	1755	-1024	-768	-1	-1	-1	-1	4	-1024	-768	-1	-1	-1	-1	4	38	0	0						Untertest3.avi	0	880	547	72	111	1037	845	383	0	Content		-72	-111	29232178	1252829034
29249	08:56:54.523	00:00:29.248	1756	-1024	-768	-1	-1	-1	-1	4	1143,103	944,8363	0,5323327	0,460835	532,2436	3,701251	0	38	1143	945						Untertest3.avi	0	880	547	72	111	1037	845	383	0	Content		1071	834	29248800	1252845656
29265	08:56:54.539	00:00:29.265	1757	-1024	-768	-1	-1	-1	-1	4	1110,752	959,2328	0,5307745	0,4610072	524,3481	3,548832	0	38	1111	959						Untertest3.avi	0	880	547	72	111	1037	845	383	0	Content		1039	848	29265426	1252862282
29282	08:56:54.556	00:00:29.282	1758	-1024	-768	-1	-1	-1	-1	4	1103,035	971,8328	0,5308959	0,4608355	524,3481	3,542616	0	38	1103	972						Untertest3.avi	0	880	547	72	111	1037	845	383	0	Content		1031	861	29282175	1252879031
29299	08:56:54.573	00:00:29.298	1759	-1024	-768	-1	-1	-1	-1	4	1169,042	1006,983	0,5324621	0,4595789	531,4514	3,529182	0	38	1169	1007						Untertest3.avi	0	880	547	72	111	1037	845	383	0	Content		1097	896	29298796	1252895652
29315	08:56:54.589	00:00:29.315	1760	-1024	-768	-1	-1	-1	-1	4	1085,976	902,9098	0,5311877	0,4594967	522,8123	3,698259	0	38	1086	903						Untertest3.avi	0	880	547	72	111	1037	845	383	0	Content		1014	792	29315421	1252912277
29332	08:56:54.606	00:00:29.332	1761	-1024	-768	-1	-1	-1	-1	4	1125,807	955,4031	0,5329444	0,4584314	534,3314	3,648207	0	38	1126	955						Untertest3.avi	0	880	547	72	111	1037	845	383	0	Content		1054	844	29332045	1252928901
29349	08:56:54.623	00:00:29.348	1762	-1024	-768	-1	-1	-1	-1	4	1146,444	951,264	0,5329934	0,4584069	534,8032	3,6667	0	38	1146	951						Untertest3.avi	0	880	547	72	111	1037	845	383	0	Content		1074	840	29348796	1252945652
29365	08:56:54.639	00:00:29.365	1763	-1024	-768	-1	-1	-1	-1	4	1092,132	944,42	0,5306575	0,4588294	524,3446	3,634283	0	38	1092	944						Untertest3.avi	0	880	547	72	111	1037	845	383	0	Content		1020	833	29365417	1252962273
29382	08:56:54.656	00:00:29.382	1764	-1024	-768	-1	-1	-1	-1	4	1100,594	956,999	0,530372	0,4591539	525,7184	3,603441	0	38	1101	957						Untertest3.avi	0	880	547	72	111	1037	845	383	0	Content		1029	846	29382043	1252978899
29399	08:56:54.673	00:00:29.398	1765	-1024	-768	-1	-1	-1	-1	4	1152,395	955,2347	0,5329163	0,4582117	534,1611	3,61975	0	38	1152	955						Untertest3.avi	0	880	547	72	111	1037	845	383	0	Content		1080	844	29398664	1252995520
29415	08:56:54.689	00:00:29.415	1766	-1024	-768	-1	-1	-1	-1	4	1090,185	929,5121	0,530851	0,4580159	524,2186	3,643872	0	38	1090	930						Untertest3.avi	0	880	547	72	111	1037	845	383	0	Content		1018	819	29415412	1253012268
29432	08:56:54.706	00:00:29.432	1767	-1024	-768	-1	-1	-1	-1	4	1103,706	988,3158	0,5309573	0,4573103	524,1855	3,48922	0	38	1104	988						Untertest3.avi	0	880	547	72	111	1037	845	383	0	Content		1032	877	29432035	1253028891
29449	08:56:54.723	00:00:29.448	1768	-1024	-768	-1	-1	-1	-1	4	1088,663	950,743	0,5310474	0,456746	524,1779	3,538735	0	38	1089	951						Untertest3.avi	0	880	547	72	111	1037	845	383	0	Content		1017	840	29448660	1253045516
29465	08:56:54.739	00:00:29.465	1769	1147,977	909,0851	0,6923012	0,4493945	532,4348	3,737114	0	1083,496	921,5653	0,5311678	0,4564611	524,151	3,633451	0	38	1116	915						Untertest3.avi	0	880	547	72	111	1037	845	383	0	Content		1044	804	29465282	1253062138
29482	08:56:54.756	00:00:29.482	1770	-1024	-768	-1	-1	-1	-1	4	1109,594	971,9046	0,531359	0,4561188	524,151	3,503495	0	38	1110	972						Untertest3.avi	0	880	547	72	111	1037	845	383	0	Content		1038	861	29482031	1253078887
29499	08:56:54.773	00:00:29.498	1771	-1024	-768	-1	-1	-1	-1	4	1098,495	946,3485	0,5316731	0,4564949	524,0446	3,539016	0	38	1098	946						Untertest3.avi	0	880	547	72	111	1037	845	383	0	Content		1026	835	29498654	1253095510
29515	08:56:54.789	00:00:29.515	1772	-1024	-768	-1	-1	-1	-1	4	1078,352	926,4525	0,5319902	0,4563988	524,0989	3,62658	0	38	1078	926						Untertest3.avi	0	880	547	72	111	1037	845	383	0	Content		1006	815	29515279	1253112135
29532	08:56:54.806	00:00:29.531	1773	1139,524	899,3453	0,6930947	0,4495108	534,9606	3,834589	0	1051,946	883,7027	0,5323066	0,4559453	524,0989	3,748672	0	38	1096	892						Untertest3.avi	0	880	547	72	111	1037	845	383	0	Content		1024	781	29531901	1253128757
29549	08:56:54.823	00:00:29.548	1774	-1024	-768	-1	-1	-1	-1	4	1109,46	983,5435	0,5326081	0,4560039	524,0412	3,452648	0	38	1109	984						Untertest3.avi	0	880	547	72	111	1037	845	383	0	Content		1037	873	29548651	1253145507
29565	08:56:54.839	00:00:29.565	1775	-1024	-768	-1	-1	-1	-1	4	1111,935	1007,56	0,5323704	0,4562202	526,5709	3,340678	0	39	1112	1008						Untertest3.avi	0	880	547	72	111	1184	832	100	0	Content		1040	897	29565275	1253162131
29582	08:56:54.856	00:00:29.581	1776	-1024	-768	-1	-1	-1	-1	4	1152,075	965,7174	0,5327191	0,4561467	524,4486	3,458633	0	39	1152	966						Untertest3.avi	0	880	547	72	111	1184	832	100	0	Content		1080	855	29581899	1253178755
29599	08:56:54.873	00:00:29.598	1777	-1024	-768	-1	-1	-1	-1	4	1275,911	945,3562	0,5308563	0,4560727	519,1603	3,456169	0	39	1276	945						Untertest3.avi	0	880	547	72	111	1184	832	100	0	Content		1204	834	29598523	1253195379
29615	08:56:54.889	00:00:29.615	1778	-1024	-768	-1	-1	-1	-1	4	1267,564	918,2393	0,5266628	0,4569849	502,8529	3,417534	0	39	1268	918						Untertest3.avi	0	880	547	72	111	1184	832	100	0	Content		1196	807	29615268	1253212124
29632	08:56:54.906	00:00:29.631	1779	1517,379	941,5155	0,6947972	0,4483356	508,7623	3,344307	0	-1024	-768	-1	-1	-1	-1	4	39	1517	942						Untertest3.avi	0	880	547	72	111	1184	832	100	0	Content		1445	831	29631895	1253228751
29649	08:56:54.923	00:00:29.648	1780	-1024	-768	-1	-1	-1	-1	4	1244,815	902,1101	0,5567246	0,4595426	420,1644	2,739301	0	39	1245	902						Untertest3.avi	0	880	547	72	111	1184	832	100	0	Content		1173	791	29648516	1253245372
29665	08:56:54.939	00:00:29.665	1781	-1024	-768	-1	-1	-1	-1	4	-1024	-768	-1	-1	-1	-1	4		0	0						Untertest3.avi	0	880	547	72	111				0	Content		-72	-111	29665140	1253261996
29682	08:56:54.956	00:00:29.681	1782	-1024	-768	-1	-1	-1	-1	4	-1024	-768	-1	-1	-1	-1	4		0	0						Untertest3.avi	0	880	547	72	111				0	Content		-72	-111	29681892	1253278748
29699	08:56:54.973	00:00:29.698	1783	-1024	-768	-1	-1	-1	-1	4	-1024	-768	-1	-1	-1	-1	4		0	0						Untertest3.avi	0	880	547	72	111				0	Content		-72	-111	29698516	1253295372
29715	08:56:54.989	00:00:29.715	1784	-1024	-768	-1	-1	-1	-1	4	-1024	-768	-1	-1	-1	-1	4		0	0						Untertest3.avi	0	880	547	72	111				0	Content		-72	-111	29715183	1253312039
29732	08:56:55.006	00:00:29.731	1785	-1024	-768	-1	-1	-1	-1	4	-1024	-768	-1	-1	-1	-1	4		0	0						Untertest3.avi	0	880	547	72	111				0	Content		-72	-111	29731835	1253328691
29749	08:56:55.023	00:00:29.748	1786	-1024	-768	-1	-1	-1	-1	4	-1024	-768	-1	-1	-1	-1	4		0	0						Untertest3.avi	0	880	547	72	111				0	Content		-72	-111	29748502	1253345358
29765	08:56:55.039	00:00:29.765	1787	-1024	-768	-1	-1	-1	-1	4	-1024	-768	-1	-1	-1	-1	4		0	0						Untertest3.avi	0	880	547	72	111				0	Content		-72	-111	29765169	1253362025
29782	08:56:55.056	00:00:29.781	1788	-1024	-768	-1	-1	-1	-1	4	-1024	-768	-1	-1	-1	-1	4		0	0						Untertest3.avi	0	880	547	72	111				0	Content		-72	-111	29781759	1253378615
29798	08:56:55.072	00:00:29.798	1789	-1024	-768	-1	-1	-1	-1	4	-1024	-768	-1	-1	-1	-1	4		0	0						Untertest3.avi	0	880	547	72	111				0	Content		-72	-111	29798382	1253395238
29815	08:56:55.089	00:00:29.815	1790	-1024	-768	-1	-1	-1	-1	4	-1024	-768	-1	-1	-1	-1	4		0	0						Untertest3.avi	0	880	547	72	111				0	Content		-72	-111	29815131	1253411987
29832	08:56:55.106	00:00:29.831	1791	-1024	-768	-1	-1	-1	-1	4	-1024	-768	-1	-1	-1	-1	4		0	0						Untertest3.avi	0	880	547	72	111				0	Content		-72	-111	29831756	1253428612
29848	08:56:55.122	00:00:29.848	1792	-1024	-768	-1	-1	-1	-1	4	-1024	-768	-1	-1	-1	-1	4		0	0						Untertest3.avi	0	880	547	72	111				0	Content		-72	-111	29848423	1253445279
29865	08:56:55.139	00:00:29.865	1793	-1024	-768	-1	-1	-1	-1	4	-1024	-768	-1	-1	-1	-1	4		0	0						Untertest3.avi	0	880	547	72	111				0	Content		-72	-111	29865002	1253461858
29882	08:56:55.156	00:00:29.881	1794	-1024	-768	-1	-1	-1	-1	4	-1024	-768	-1	-1	-1	-1	4		0	0						Untertest3.avi	0	880	547	72	111				0	Content		-72	-111	29881750	1253478606
29898	08:56:55.172	00:00:29.898	1795	-1024	-768	-1	-1	-1	-1	4	-1024	-768	-1	-1	-1	-1	4		0	0						Untertest3.avi	0	880	547	72	111				0	Content		-72	-111	29898374	1253495230
29915	08:56:55.189	00:00:29.915	1796	-1024	-768	-1	-1	-1	-1	4	-1024	-768	-1	-1	-1	-1	4		0	0						Untertest3.avi	0	880	547	72	111				0	Content		-72	-111	29915041	1253511897
29932	08:56:55.206	00:00:29.931	1797	-1024	-768	-1	-1	-1	-1	4	-1024	-768	-1	-1	-1	-1	4		0	0						Untertest3.avi	0	880	547	72	111				0	Content		-72	-111	29931622	1253528478
29948	08:56:55.222	00:00:29.948	1798	2747,783	944,3199	0,657432	0,423076	417,7007	3,056208	1	2553,004	943,2155	0,6575998	0,4230519	417,7008	3,104614	3	40	2748	944						Untertest3.avi	0	880	547	72	111	2676	833	33	0	Content		2676	833	29948371	1253545227
29965	08:56:55.239	00:00:29.964	1799	2747,783	944,3199	0,6539479	0,4220823	409,2472	3,056208	1	2553,004	943,2155	0,6539479	0,4220823	409,2472	3,104614	3	40	2748	944						Untertest3.avi	0	880	547	72	111	2676	833	33	0	Content		2676	833	29964993	1253561849
29982	08:56:55.256	00:00:29.981	1800	-1024	-768	-1	-1	-1	-1	4	-1024	-768	-1	-1	-1	-1	4		0	0						Untertest3.avi	0	880	547	72	111				0	Content		-72	-111	29981618	1253578474
29998	08:56:55.272	00:00:29.998	1801	-1024	-768	-1	-1	-1	-1	4	-1024	-768	-1	-1	-1	-1	4		0	0						Untertest3.avi	0	880	547	72	111				0	Content		-72	-111	29998362	1253595218
30015	08:56:55.289	00:00:30.014	1802	-1024	-768	-1	-1	-1	-1	4	-1024	-768	-1	-1	-1	-1	4		0	0						Untertest3.avi	0	880	547	72	111				0	Content		-72	-111	30014989	1253611845
30032	08:56:55.306	00:00:30.031	1803	-1024	-768	-1	-1	-1	-1	4	-1024	-768	-1	-1	-1	-1	4		0	0						Untertest3.avi	0	880	547	72	111				0	Content		-72	-111	30031610	1253628466
30048	08:56:55.322	00:00:30.048	1804	-1024	-768	-1	-1	-1	-1	4	-1024	-768	-1	-1	-1	-1	4		0	0						Untertest3.avi	0	880	547	72	111				0	Content		-72	-111	30048235	1253645091
30065	08:56:55.339	00:00:30.064	1805	-1024	-768	-1	-1	-1	-1	4	-1024	-768	-1	-1	-1	-1	4		0	0						Untertest3.avi	0	880	547	72	111				0	Content		-72	-111	30064982	1253661838
30082	08:56:55.356	00:00:30.081	1806	-1024	-768	-1	-1	-1	-1	4	-1024	-768	-1	-1	-1	-1	4		0	0						Untertest3.avi	0	880	547	72	111				0	Content		-72	-111	30081605	1253678461
30098	08:56:55.372	00:00:30.098	1807	-1024	-768	-1	-1	-1	-1	4	-1024	-768	-1	-1	-1	-1	4		0	0						Untertest3.avi	0	880	547	72	111				0	Content		-72	-111	30098229	1253695085
30115	08:56:55.389	00:00:30.114	1808	-1024	-768	-1	-1	-1	-1	4	-1024	-768	-1	-1	-1	-1	4		0	0						Untertest3.avi	0	880	547	72	111				0	Content		-72	-111	30114852	1253711708
30132	08:56:55.406	00:00:30.131	1809	-1024	-768	-1	-1	-1	-1	4	-1024	-768	-1	-1	-1	-1	4		0	0						Untertest3.avi	0	880	547	72	111				0	Content		-72	-111	30131599	1253728455
30148	08:56:55.422	00:00:30.148	1810	-1024	-768	-1	-1	-1	-1	4	-1024	-768	-1	-1	-1	-1	4		0	0						Untertest3.avi	0	880	547	72	111				0	Content		-72	-111	30148221	1253745077
30165	08:56:55.439	00:00:30.164	1811	-1024	-768	-1	-1	-1	-1	4	-1024	-768	-1	-1	-1	-1	4		0	0						Untertest3.avi	0	880	547	72	111				0	Content		-72	-111	30164844	1253761700
30181	08:56:55.455	00:00:30.181	1812	-1024	-768	-1	-1	-1	-1	4	-1024	-768	-1	-1	-1	-1	4		0	0						Untertest3.avi	0	880	547	72	111				0	Content		-72	-111	30181468	1253778324
30198	08:56:55.472	00:00:30.198	1813	-1024	-768	-1	-1	-1	-1	4	-1024	-768	-1	-1	-1	-1	4		0	0						Untertest3.avi	0	880	547	72	111				0	Content		-72	-111	30198217	1253795073
30215	08:56:55.489	00:00:30.214	1814	-1024	-768	-1	-1	-1	-1	4	-1024	-768	-1	-1	-1	-1	4		0	0						Untertest3.avi	0	880	547	72	111				0	Content		-72	-111	30214839	1253811695
30231	08:56:55.505	00:00:30.231	1815	-1024	-768	-1	-1	-1	-1	4	-1024	-768	-1	-1	-1	-1	4		0	0						Untertest3.avi	0	880	547	72	111				0	Content		-72	-111	30231462	1253828318
30248	08:56:55.522	00:00:30.248	1816	-1024	-768	-1	-1	-1	-1	4	-1024	-768	-1	-1	-1	-1	4		0	0						Untertest3.avi	0	880	547	72	111				0	Content		-72	-111	30248085	1253844941
30265	08:56:55.539	00:00:30.264	1817	-1024	-768	-1	-1	-1	-1	4	-1024	-768	-1	-1	-1	-1	4		0	0						Untertest3.avi	0	880	547	72	111				0	Content		-72	-111	30264832	1253861688
30283	08:56:55.557	00:00:30.283	1818	-1024	-768	-1	-1	-1	-1	4	-1024	-768	-1	-1	-1	-1	4		0	0						Untertest3.avi	0	880	547	72	111				0	Content		-72	-111	30283278	1253880134
30298	08:56:55.572	00:00:30.298	1819	-1024	-768	-1	-1	-1	-1	4	-1024	-768	-1	-1	-1	-1	4		0	0						Untertest3.avi	0	880	547	72	111				0	Content		-72	-111	30298081	1253894937
30315	08:56:55.589	00:00:30.314	1820	-1024	-768	-1	-1	-1	-1	4	-1024	-768	-1	-1	-1	-1	4		0	0						Untertest3.avi	0	880	547	72	111				0	Content		-72	-111	30314829	1253911685
30331	08:56:55.605	00:00:30.331	1821	-1024	-768	-1	-1	-1	-1	4	-1024	-768	-1	-1	-1	-1	4		0	0						Untertest3.avi	0	880	547	72	111				0	Content		-72	-111	30331448	1253928304
30348	08:56:55.622	00:00:30.348	1822	-1024	-768	-1	-1	-1	-1	4	-1024	-768	-1	-1	-1	-1	4		0	0						Untertest3.avi	0	880	547	72	111				0	Content		-72	-111	30348072	1253944928
30365	08:56:55.639	00:00:30.364	1823	-1024	-768	-1	-1	-1	-1	4	-1024	-768	-1	-1	-1	-1	4		0	0						Untertest3.avi	0	880	547	72	111				0	Content		-72	-111	30364707	1253961563
30381	08:56:55.655	00:00:30.381	1824	-1024	-768	-1	-1	-1	-1	4	-1024	-768	-1	-1	-1	-1	4		0	0						Untertest3.avi	0	880	547	72	111				0	Content		-72	-111	30381319	1253978175
30399	08:56:55.673	00:00:30.398	1825	-1024	-768	-1	-1	-1	-1	4	-1024	-768	-1	-1	-1	-1	4		0	0						Untertest3.avi	0	880	547	72	111				0	Content		-72	-111	30398514	1253995370
30416	08:56:55.690	00:00:30.415	1826	-1024	-768	-1	-1	-1	-1	4	-1024	-768	-1	-1	-1	-1	4		0	0						Untertest3.avi	0	880	547	72	111				0	Content		-72	-111	30415885	1254012741
30433	08:56:55.707	00:00:30.433	1827	-1024	-768	-1	-1	-1	-1	4	-1024	-768	-1	-1	-1	-1	4		0	0						Untertest3.avi	0	880	547	72	111				0	Content		-72	-111	30433133	1254029989
30448	08:56:55.722	00:00:30.448	1828	-1024	-768	-1	-1	-1	-1	4	-1024	-768	-1	-1	-1	-1	4		0	0						Untertest3.avi	0	880	547	72	111				0	Content		-72	-111	30448062	1254044918
30465	08:56:55.739	00:00:30.464	1829	-1024	-768	-1	-1	-1	-1	4	-1024	-768	-1	-1	-1	-1	4		0	0						Untertest3.avi	0	880	547	72	111				0	Content		-72	-111	30464692	1254061548
30481	08:56:55.755	00:00:30.481	1830	-1024	-768	-1	-1	-1	-1	4	-1024	-768	-1	-1	-1	-1	4		0	0						Untertest3.avi	0	880	547	72	111				0	Content		-72	-111	30481429	1254078285
30498	08:56:55.772	00:00:30.498	1831	-1024	-768	-1	-1	-1	-1	4	-1024	-768	-1	-1	-1	-1	4		0	0						Untertest3.avi	0	880	547	72	111				0	Content		-72	-111	30498051	1254094907
30515	08:56:55.789	00:00:30.514	1832	-1024	-768	-1	-1	-1	-1	4	-1024	-768	-1	-1	-1	-1	4		0	0						Untertest3.avi	0	880	547	72	111				0	Content		-72	-111	30514684	1254111540
30531	08:56:55.805	00:00:30.531	1833	-1024	-768	-1	-1	-1	-1	4	-1024	-768	-1	-1	-1	-1	4		0	0						Untertest3.avi	0	880	547	72	111				0	Content		-72	-111	30531295	1254128151
30548	08:56:55.822	00:00:30.548	1834	-1024	-768	-1	-1	-1	-1	4	-1024	-768	-1	-1	-1	-1	4		0	0						Untertest3.avi	0	880	547	72	111				0	Content		-72	-111	30548367	1254145223
30566	08:56:55.840	00:00:30.565	1835	-1024	-768	-1	-1	-1	-1	4	-1024	-768	-1	-1	-1	-1	4		0	0						Untertest3.avi	0	880	547	72	111				0	Content		-72	-111	30565741	1254162597
30583	08:56:55.857	00:00:30.583	1836	-1024	-768	-1	-1	-1	-1	4	-1024	-768	-1	-1	-1	-1	4		0	0						Untertest3.avi	0	880	547	72	111				0	Content		-72	-111	30583110	1254179966
30598	08:56:55.872	00:00:30.597	1837	-1024	-768	-1	-1	-1	-1	4	-1024	-768	-1	-1	-1	-1	4		0	0						Untertest3.avi	0	880	547	72	111				0	Content		-72	-111	30597913	1254194769
30615	08:56:55.889	00:00:30.614	1838	-1024	-768	-1	-1	-1	-1	4	-1024	-768	-1	-1	-1	-1	4		0	0						Untertest3.avi	0	880	547	72	111				0	Content		-72	-111	30614545	1254211401
30631	08:56:55.905	00:00:30.631	1839	-1024	-768	-1	-1	-1	-1	4	-1024	-768	-1	-1	-1	-1	4		0	0						Untertest3.avi	0	880	547	72	111				0	Content		-72	-111	30631287	1254228143
30648	08:56:55.922	00:00:30.647	1840	-1024	-768	-1	-1	-1	-1	4	-1024	-768	-1	-1	-1	-1	4		0	0						Untertest3.avi	0	880	547	72	111				0	Content		-72	-111	30647909	1254244765
30665	08:56:55.939	00:00:30.664	1841	-1024	-768	-1	-1	-1	-1	4	-1024	-768	-1	-1	-1	-1	4		0	0						Untertest3.avi	0	880	547	72	111				0	Content		-72	-111	30664529	1254261385
30681	08:56:55.955	00:00:30.681	1842	-1024	-768	-1	-1	-1	-1	4	-1024	-768	-1	-1	-1	-1	4		0	0						Untertest3.avi	0	880	547	72	111				0	Content		-72	-111	30681154	1254278010
30698	08:56:55.972	00:00:30.698	1843	-1024	-768	-1	-1	-1	-1	4	-1024	-768	-1	-1	-1	-1	4		0	0						Untertest3.avi	0	880	547	72	111				0	Content		-72	-111	30698347	1254295203
30716	08:56:55.990	00:00:30.715	1844	-1024	-768	-1	-1	-1	-1	4	-1024	-768	-1	-1	-1	-1	4		0	0						Untertest3.avi	0	880	547	72	111				0	Content		-72	-111	30715720	1254312576
30733	08:56:56.007	00:00:30.732	1845	-1024	-768	-1	-1	-1	-1	4	-1024	-768	-1	-1	-1	-1	4		0	0						Untertest3.avi	0	880	547	72	111				0	Content		-72	-111	30732967	1254329823
30748	08:56:56.022	00:00:30.747	1846	-1024	-768	-1	-1	-1	-1	4	-1024	-768	-1	-1	-1	-1	4		0	0						Untertest3.avi	0	880	547	72	111				0	Content		-72	-111	30747770	1254344626
30765	08:56:56.039	00:00:30.764	1847	-1024	-768	-1	-1	-1	-1	4	-1024	-768	-1	-1	-1	-1	4		0	0						Untertest3.avi	0	880	547	72	111				0	Content		-72	-111	30764518	1254361374
30781	08:56:56.055	00:00:30.781	1848	-1024	-768	-1	-1	-1	-1	4	-1024	-768	-1	-1	-1	-1	4		0	0						Untertest3.avi	0	880	547	72	111				0	Content		-72	-111	30781139	1254377995
30798	08:56:56.072	00:00:30.797	1849	-1024	-768	-1	-1	-1	-1	4	-1024	-768	-1	-1	-1	-1	4		0	0						Untertest3.avi	0	880	547	72	111				0	Content		-72	-111	30797886	1254394742
30814	08:56:56.088	00:00:30.814	1850	-1024	-768	-1	-1	-1	-1	4	-1024	-768	-1	-1	-1	-1	4		0	0						Untertest3.avi	0	880	547	72	111				0	Content		-72	-111	30814383	1254411239
30831	08:56:56.105	00:00:30.831	1851	-1024	-768	-1	-1	-1	-1	4	-1024	-768	-1	-1	-1	-1	4		0	0						Untertest3.avi	0	880	547	72	111				0	Content		-72	-111	30831008	1254427864
30848	08:56:56.122	00:00:30.848	1852	-1024	-768	-1	-1	-1	-1	4	-1024	-768	-1	-1	-1	-1	4		0	0						Untertest3.avi	0	880	547	72	111				0	Content		-72	-111	30848200	1254445056
30866	08:56:56.140	00:00:30.865	1853	-1024	-768	-1	-1	-1	-1	4	-1024	-768	-1	-1	-1	-1	4		0	0						Untertest3.avi	0	880	547	72	111				0	Content		-72	-111	30865574	1254462430
30883	08:56:56.157	00:00:30.882	1854	-1024	-768	-1	-1	-1	-1	4	-1024	-768	-1	-1	-1	-1	4		0	0						Untertest3.avi	0	880	547	72	111				0	Content		-72	-111	30882820	1254479676
30898	08:56:56.172	00:00:30.897	1855	-1024	-768	-1	-1	-1	-1	4	-1024	-768	-1	-1	-1	-1	4		0	0						Untertest3.avi	0	880	547	72	111				0	Content		-72	-111	30897747	1254494603
30914	08:56:56.188	00:00:30.914	1856	-1024	-768	-1	-1	-1	-1	4	-1024	-768	-1	-1	-1	-1	4		0	0						Untertest3.avi	0	880	547	72	111				0	Content		-72	-111	30914369	1254511225
30931	08:56:56.205	00:00:30.931	1857	-1024	-768	-1	-1	-1	-1	4	-1024	-768	-1	-1	-1	-1	4		0	0						Untertest3.avi	0	880	547	72	111				0	Content		-72	-111	30931116	1254527972
30948	08:56:56.222	00:00:30.947	1858	-1024	-768	-1	-1	-1	-1	4	-1024	-768	-1	-1	-1	-1	4		0	0						Untertest3.avi	0	880	547	72	111				0	Content		-72	-111	30947623	1254544479
30964	08:56:56.238	00:00:30.964	1859	-1024	-768	-1	-1	-1	-1	4	-1024	-768	-1	-1	-1	-1	4		0	0						Untertest3.avi	0	880	547	72	111				0	Content		-72	-111	30964362	1254561218
30981	08:56:56.255	00:00:30.980	1860	-1024	-768	-1	-1	-1	-1	4	-1024	-768	-1	-1	-1	-1	4		0	0						Untertest3.avi	0	880	547	72	111				0	Content		-72	-111	30980988	1254577844
30998	08:56:56.272	00:00:30.998	1861	-1024	-768	-1	-1	-1	-1	4	-1024	-768	-1	-1	-1	-1	4		0	0						Untertest3.avi	0	880	547	72	111				0	Content		-72	-111	30998054	1254594910
31015	08:56:56.289	00:00:31.015	1862	-1024	-768	-1	-1	-1	-1	4	-1024	-768	-1	-1	-1	-1	4		0	0						Untertest3.avi	0	880	547	72	111				0	Content		-72	-111	31015429	1254612285
31033	08:56:56.307	00:00:31.032	1863	-1024	-768	-1	-1	-1	-1	4	-1024	-768	-1	-1	-1	-1	4		0	0						Untertest3.avi	0	880	547	72	111				0	Content		-72	-111	31032675	1254629531
31048	08:56:56.322	00:00:31.047	1864	-1024	-768	-1	-1	-1	-1	4	-1024	-768	-1	-1	-1	-1	4		0	0						Untertest3.avi	0	880	547	72	111				0	Content		-72	-111	31047608	1254644464
31064	08:56:56.338	00:00:31.064	1865	-1024	-768	-1	-1	-1	-1	4	-1024	-768	-1	-1	-1	-1	4		0	0						Untertest3.avi	0	880	547	72	111				0	Content		-72	-111	31064224	1254661080
31081	08:56:56.355	00:00:31.080	1866	-1024	-768	-1	-1	-1	-1	4	-1024	-768	-1	-1	-1	-1	4		0	0						Untertest3.avi	0	880	547	72	111				0	Content		-72	-111	31080971	1254677827
31098	08:56:56.372	00:00:31.097	1867	-1024	-768	-1	-1	-1	-1	4	-1024	-768	-1	-1	-1	-1	4		0	0						Untertest3.avi	0	880	547	72	111				0	Content		-72	-111	31097596	1254694452
31114	08:56:56.388	00:00:31.114	1868	-1024	-768	-1	-1	-1	-1	4	-1024	-768	-1	-1	-1	-1	4		0	0						Untertest3.avi	0	880	547	72	111				0	Content		-72	-111	31114212	1254711068
31131	08:56:56.405	00:00:31.130	1869	-1024	-768	-1	-1	-1	-1	4	-1024	-768	-1	-1	-1	-1	4		0	0						Untertest3.avi	0	880	547	72	111				0	Content		-72	-111	31130837	1254727693
31148	08:56:56.422	00:00:31.148	1870	-1024	-768	-1	-1	-1	-1	4	-1024	-768	-1	-1	-1	-1	4		0	0						Untertest3.avi	0	880	547	72	111				0	Content		-72	-111	31148030	1254744886
31165	08:56:56.439	00:00:31.165	1871	-1024	-768	-1	-1	-1	-1	4	-1024	-768	-1	-1	-1	-1	4		0	0						Untertest3.avi	0	880	547	72	111				0	Content		-72	-111	31165404	1254762260
31183	08:56:56.457	00:00:31.182	1872	-1024	-768	-1	-1	-1	-1	4	-1024	-768	-1	-1	-1	-1	4		0	0						Untertest3.avi	0	880	547	72	111				0	Content		-72	-111	31182650	1254779506
31197	08:56:56.471	00:00:31.197	1873	-1024	-768	-1	-1	-1	-1	4	-1024	-768	-1	-1	-1	-1	4		0	0						Untertest3.avi	0	880	547	72	111				0	Content		-72	-111	31197453	1254794309
31214	08:56:56.488	00:00:31.214	1874	-1024	-768	-1	-1	-1	-1	4	-1024	-768	-1	-1	-1	-1	4		0	0						Untertest3.avi	0	880	547	72	111				0	Content		-72	-111	31214198	1254811054
31231	08:56:56.505	00:00:31.230	1875	-1024	-768	-1	-1	-1	-1	4	-1024	-768	-1	-1	-1	-1	4		0	0						Untertest3.avi	0	880	547	72	111				0	Content		-72	-111	31230820	1254827676
31247	08:56:56.521	00:00:31.247	1876	-1024	-768	-1	-1	-1	-1	4	-1024	-768	-1	-1	-1	-1	4		0	0						Untertest3.avi	0	880	547	72	111				0	Content		-72	-111	31247441	1254844297
31264	08:56:56.538	00:00:31.264	1877	-1024	-768	-1	-1	-1	-1	4	-1024	-768	-1	-1	-1	-1	4		0	0						Untertest3.avi	0	880	547	72	111				0	Content		-72	-111	31264064	1254860920
31281	08:56:56.555	00:00:31.280	1878	-1024	-768	-1	-1	-1	-1	4	-1024	-768	-1	-1	-1	-1	4		0	0						Untertest3.avi	0	880	547	72	111				0	Content		-72	-111	31280686	1254877542
31298	08:56:56.572	00:00:31.297	1879	-1024	-768	-1	-1	-1	-1	4	-1024	-768	-1	-1	-1	-1	4		0	0						Untertest3.avi	0	880	547	72	111				0	Content		-72	-111	31297880	1254894736
31315	08:56:56.589	00:00:31.315	1880	-1024	-768	-1	-1	-1	-1	4	-1024	-768	-1	-1	-1	-1	4		0	0						Untertest3.avi	0	880	547	72	111				0	Content		-72	-111	31315035	1254911891
31332	08:56:56.606	00:00:31.332	1881	-1024	-768	-1	-1	-1	-1	4	-1024	-768	-1	-1	-1	-1	4		0	0						Untertest3.avi	0	880	547	72	111				0	Content		-72	-111	31332293	1254929149
31347	08:56:56.621	00:00:31.347	1882	-1024	-768	-1	-1	-1	-1	4	-1024	-768	-1	-1	-1	-1	4		0	0						Untertest3.avi	0	880	547	72	111				0	Content		-72	-111	31347083	1254943939
31364	08:56:56.638	00:00:31.363	1883	-1024	-768	-1	-1	-1	-1	4	-1024	-768	-1	-1	-1	-1	4		0	0						Untertest3.avi	0	880	547	72	111				0	Content		-72	-111	31363832	1254960688
31380	08:56:56.654	00:00:31.380	1884	-1024	-768	-1	-1	-1	-1	4	-1024	-768	-1	-1	-1	-1	4		0	0						Untertest3.avi	0	880	547	72	111				0	Content		-72	-111	31380453	1254977309
31397	08:56:56.671	00:00:31.397	1885	-1024	-768	-1	-1	-1	-1	4	-1024	-768	-1	-1	-1	-1	4		0	0						Untertest3.avi	0	880	547	72	111				0	Content		-72	-111	31397077	1254993933
31414	08:56:56.688	00:00:31.413	1886	-1024	-768	-1	-1	-1	-1	4	-1024	-768	-1	-1	-1	-1	4		0	0						Untertest3.avi	0	880	547	72	111				0	Content		-72	-111	31413703	1255010559
31430	08:56:56.704	00:00:31.430	1887	-1024	-768	-1	-1	-1	-1	4	-1024	-768	-1	-1	-1	-1	4		0	0						Untertest3.avi	0	880	547	72	111				0	Content		-72	-111	31430445	1255027301
31448	08:56:56.722	00:00:31.447	1888	-1024	-768	-1	-1	-1	-1	4	-1024	-768	-1	-1	-1	-1	4		0	0						Untertest3.avi	0	880	547	72	111				0	Content		-72	-111	31447515	1255044371
31465	08:56:56.739	00:00:31.464	1889	-1024	-768	-1	-1	-1	-1	4	-1024	-768	-1	-1	-1	-1	4		0	0						Untertest3.avi	0	880	547	72	111				0	Content		-72	-111	31464886	1255061742
31482	08:56:56.756	00:00:31.482	1890	-1024	-768	-1	-1	-1	-1	4	-1024	-768	-1	-1	-1	-1	4		0	0						Untertest3.avi	0	880	547	72	111				0	Content		-72	-111	31482270	1255079126
31497	08:56:56.771	00:00:31.497	1891	-1024	-768	-1	-1	-1	-1	4	-1024	-768	-1	-1	-1	-1	4		0	0						Untertest3.avi	0	880	547	72	111				0	Content		-72	-111	31497059	1255093915
31514	08:56:56.788	00:00:31.513	1892	-1024	-768	-1	-1	-1	-1	4	-1024	-768	-1	-1	-1	-1	4		0	0						Untertest3.avi	0	880	547	72	111				0	Content		-72	-111	31513682	1255110538
31530	08:56:56.804	00:00:31.530	1893	-1024	-768	-1	-1	-1	-1	4	-1024	-768	-1	-1	-1	-1	4		0	0						Untertest3.avi	0	880	547	72	111				0	Content		-72	-111	31530430	1255127286
31547	08:56:56.821	00:00:31.547	1894	-1024	-768	-1	-1	-1	-1	4	-1024	-768	-1	-1	-1	-1	4		0	0						Untertest3.avi	0	880	547	72	111				0	Content		-72	-111	31547052	1255143908
31564	08:56:56.838	00:00:31.563	1895	-1024	-768	-1	-1	-1	-1	4	-1024	-768	-1	-1	-1	-1	4		0	0						Untertest3.avi	0	880	547	72	111				0	Content		-72	-111	31563677	1255160533
31580	08:56:56.854	00:00:31.580	1896	-1024	-768	-1	-1	-1	-1	4	-1024	-768	-1	-1	-1	-1	4		0	0						Untertest3.avi	0	880	547	72	111				0	Content		-72	-111	31580301	1255177157
31597	08:56:56.871	00:00:31.597	1897	-1024	-768	-1	-1	-1	-1	4	-1024	-768	-1	-1	-1	-1	4		0	0						Untertest3.avi	0	880	547	72	111				0	Content		-72	-111	31597494	1255194350
31615	08:56:56.889	00:00:31.614	1898	-1024	-768	-1	-1	-1	-1	4	-1024	-768	-1	-1	-1	-1	4		0	0						Untertest3.avi	0	880	547	72	111				0	Content		-72	-111	31614739	1255211595
31632	08:56:56.906	00:00:31.632	1899	-1024	-768	-1	-1	-1	-1	4	-1024	-768	-1	-1	-1	-1	4		0	0						Untertest3.avi	0	880	547	72	111				0	Content		-72	-111	31632007	1255228863
31647	08:56:56.921	00:00:31.646	1900	-1024	-768	-1	-1	-1	-1	4	-1024	-768	-1	-1	-1	-1	4		0	0						Untertest3.avi	0	880	547	72	111				0	Content		-72	-111	31646925	1255243781
31664	08:56:56.938	00:00:31.663	1901	-1024	-768	-1	-1	-1	-1	4	-1024	-768	-1	-1	-1	-1	4		0	0						Untertest3.avi	0	880	547	72	111				0	Content		-72	-111	31663540	1255260396
31680	08:56:56.954	00:00:31.680	1902	-1024	-768	-1	-1	-1	-1	4	-1024	-768	-1	-1	-1	-1	4		0	0						Untertest3.avi	0	880	547	72	111				0	Content		-72	-111	31680288	1255277144
31697	08:56:56.971	00:00:31.696	1903	-1024	-768	-1	-1	-1	-1	4	-1024	-768	-1	-1	-1	-1	4		0	0						Untertest3.avi	0	880	547	72	111				0	Content		-72	-111	31696908	1255293764
31714	08:56:56.988	00:00:31.713	1904	-1024	-768	-1	-1	-1	-1	4	-1024	-768	-1	-1	-1	-1	4		0	0						Untertest3.avi	0	880	547	72	111				0	Content		-72	-111	31713533	1255310389
31730	08:56:57.004	00:00:31.730	1905	-1024	-768	-1	-1	-1	-1	4	-1024	-768	-1	-1	-1	-1	4		0	0						Untertest3.avi	0	880	547	72	111				0	Content		-72	-111	31730154	1255327010
31747	08:56:57.021	00:00:31.747	1906	-1024	-768	-1	-1	-1	-1	4	-1024	-768	-1	-1	-1	-1	4		0	0						Untertest3.avi	0	880	547	72	111				0	Content		-72	-111	31747347	1255344203
31765	08:56:57.039	00:00:31.764	1907	-1024	-768	-1	-1	-1	-1	4	-1024	-768	-1	-1	-1	-1	4		0	0						Untertest3.avi	0	880	547	72	111				0	Content		-72	-111	31764721	1255361577
31782	08:56:57.056	00:00:31.781	1908	-1024	-768	-1	-1	-1	-1	4	-1024	-768	-1	-1	-1	-1	4		0	0						Untertest3.avi	0	880	547	72	111				0	Content		-72	-111	31781969	1255378825
31797	08:56:57.071	00:00:31.796	1909	-1024	-768	-1	-1	-1	-1	4	-1024	-768	-1	-1	-1	-1	4		0	0						Untertest3.avi	0	880	547	72	111				0	Content		-72	-111	31796770	1255393626
31814	08:56:57.088	00:00:31.813	1910	-1024	-768	-1	-1	-1	-1	4	-1024	-768	-1	-1	-1	-1	4		0	0						Untertest3.avi	0	880	547	72	111				0	Content		-72	-111	31813518	1255410374
31830	08:56:57.104	00:00:31.830	1911	-1024	-768	-1	-1	-1	-1	4	-1024	-768	-1	-1	-1	-1	4		0	0						Untertest3.avi	0	880	547	72	111				0	Content		-72	-111	31830139	1255426995
31847	08:56:57.121	00:00:31.846	1912	-1024	-768	-1	-1	-1	-1	4	-1024	-768	-1	-1	-1	-1	4		0	0						Untertest3.avi	0	880	547	72	111				0	Content		-72	-111	31846760	1255443616
31863	08:56:57.137	00:00:31.863	1913	-1024	-768	-1	-1	-1	-1	4	-1024	-768	-1	-1	-1	-1	4		0	0						Untertest3.avi	0	880	547	72	111				0	Content		-72	-111	31863385	1255460241
31880	08:56:57.154	00:00:31.880	1914	-1024	-768	-1	-1	-1	-1	4	-1024	-768	-1	-1	-1	-1	4		0	0						Untertest3.avi	0	880	547	72	111				0	Content		-72	-111	31880006	1255476862
31897	08:56:57.171	00:00:31.897	1915	-1024	-768	-1	-1	-1	-1	4	-1024	-768	-1	-1	-1	-1	4		0	0						Untertest3.avi	0	880	547	72	111				0	Content		-72	-111	31897210	1255494066
31915	08:56:57.189	00:00:31.914	1916	-1024	-768	-1	-1	-1	-1	4	-1024	-768	-1	-1	-1	-1	4		0	0						Untertest3.avi	0	880	547	72	111				0	Content		-72	-111	31914573	1255511429
31932	08:56:57.206	00:00:31.931	1917	-1024	-768	-1	-1	-1	-1	4	-1024	-768	-1	-1	-1	-1	4		0	0						Untertest3.avi	0	880	547	72	111				0	Content		-72	-111	31931944	1255528800
31947	08:56:57.221	00:00:31.946	1918	-1024	-768	-1	-1	-1	-1	4	-1024	-768	-1	-1	-1	-1	4		0	0						Untertest3.avi	0	880	547	72	111				0	Content		-72	-111	31946746	1255543602
31963	08:56:57.237	00:00:31.963	1919	-1024	-768	-1	-1	-1	-1	4	-1024	-768	-1	-1	-1	-1	4		0	0						Untertest3.avi	0	880	547	72	111				0	Content		-72	-111	31963370	1255560226
31980	08:56:57.254	00:00:31.980	1920	-1024	-768	-1	-1	-1	-1	4	-1024	-768	-1	-1	-1	-1	4		0	0						Untertest3.avi	0	880	547	72	111				0	Content		-72	-111	31980118	1255576974
31997	08:56:57.271	00:00:31.996	1921	-1024	-768	-1	-1	-1	-1	4	-1024	-768	-1	-1	-1	-1	4		0	0						Untertest3.avi	0	880	547	72	111				0	Content		-72	-111	31996714	1255593570
32013	08:56:57.287	00:00:32.013	1922	-1024	-768	-1	-1	-1	-1	4	-1024	-768	-1	-1	-1	-1	4		0	0						Untertest3.avi	0	880	547	72	111				0	Content		-72	-111	32013320	1255610176
32030	08:56:57.304	00:00:32.029	1923	-1024	-768	-1	-1	-1	-1	4	-1024	-768	-1	-1	-1	-1	4		0	0						Untertest3.avi	0	880	547	72	111				0	Content		-72	-111	32029987	1255626843
32047	08:56:57.321	00:00:32.046	1924	-1024	-768	-1	-1	-1	-1	4	-1024	-768	-1	-1	-1	-1	4		0	0						Untertest3.avi	0	880	547	72	111				0	Content		-72	-111	32046654	1255643510
32063	08:56:57.337	00:00:32.063	1925	-1024	-768	-1	-1	-1	-1	4	-1024	-768	-1	-1	-1	-1	4		0	0						Untertest3.avi	0	880	547	72	111				0	Content		-72	-111	32063487	1255660343
32080	08:56:57.354	00:00:32.080	1926	-1024	-768	-1	-1	-1	-1	4	-1024	-768	-1	-1	-1	-1	4		0	0						Untertest3.avi	0	880	547	72	111				0	Content		-72	-111	32080154	1255677010
32097	08:56:57.371	00:00:32.096	1927	-1024	-768	-1	-1	-1	-1	4	-1024	-768	-1	-1	-1	-1	4		0	0						Untertest3.avi	0	880	547	72	111				0	Content		-72	-111	32096821	1255693677
32114	08:56:57.388	00:00:32.113	1928	-1024	-768	-1	-1	-1	-1	4	-1024	-768	-1	-1	-1	-1	4		0	0						Untertest3.avi	0	880	547	72	111				0	Content		-72	-111	32113922	1255710778
32131	08:56:57.405	00:00:32.130	1929	-1024	-768	-1	-1	-1	-1	4	-1024	-768	-1	-1	-1	-1	4		0	0						Untertest3.avi	0	880	547	72	111				0	Content		-72	-111	32130589	1255727445
32148	08:56:57.422	00:00:32.147	1930	-1024	-768	-1	-1	-1	-1	4	-1024	-768	-1	-1	-1	-1	4		0	0						Untertest3.avi	0	880	547	72	111				0	Content		-72	-111	32147607	1255744463
32164	08:56:57.438	00:00:32.164	1931	-1024	-768	-1	-1	-1	-1	4	-1024	-768	-1	-1	-1	-1	4		0	0						Untertest3.avi	0	880	547	72	111				0	Content		-72	-111	32164274	1255761130
32181	08:56:57.455	00:00:32.180	1932	-1024	-768	-1	-1	-1	-1	4	-1024	-768	-1	-1	-1	-1	4		0	0						Untertest3.avi	0	880	547	72	111				0	Content		-72	-111	32180941	1255777797
32197	08:56:57.471	00:00:32.197	1933	-1024	-768	-1	-1	-1	-1	4	-1024	-768	-1	-1	-1	-1	4		0	0						Untertest3.avi	0	880	547	72	111				0	Content		-72	-111	32197039	1255793895
32214	08:56:57.488	00:00:32.213	1934	-1024	-768	-1	-1	-1	-1	4	-1024	-768	-1	-1	-1	-1	4		0	0						Untertest3.avi	0	880	547	72	111				0	Content		-72	-111	32213705	1255810561
32230	08:56:57.504	00:00:32.229	1935	-1024	-768	-1	-1	-1	-1	4	-1024	-768	-1	-1	-1	-1	4		0	0						Untertest3.avi	0	880	547	72	111				0	Content		-72	-111	32229759	1255826615
32246	08:56:57.520	00:00:32.246	1936	-1024	-768	-1	-1	-1	-1	4	-1024	-768	-1	-1	-1	-1	4		0	0						Untertest3.avi	0	880	547	72	111				0	Content		-72	-111	32246379	1255843235
32263	08:56:57.537	00:00:32.263	1937	-1024	-768	-1	-1	-1	-1	4	-1024	-768	-1	-1	-1	-1	4		0	0						Untertest3.avi	0	880	547	72	111				0	Content		-72	-111	32263065	1255859921
32280	08:56:57.554	00:00:32.279	1938	-1024	-768	-1	-1	-1	-1	4	-1024	-768	-1	-1	-1	-1	4		0	0						Untertest3.avi	0	880	547	72	111				0	Content		-72	-111	32279732	1255876588
32296	08:56:57.570	00:00:32.296	1939	-1024	-768	-1	-1	-1	-1	4	-1024	-768	-1	-1	-1	-1	4		0	0						Untertest3.avi	0	880	547	72	111				0	Content		-72	-111	32296398	1255893254
32313	08:56:57.587	00:00:32.313	1940	-1024	-768	-1	-1	-1	-1	4	-1024	-768	-1	-1	-1	-1	4		0	0						Untertest3.avi	0	880	547	72	111				0	Content		-72	-111	32313075	1255909931
32330	08:56:57.604	00:00:32.329	1941	-1024	-768	-1	-1	-1	-1	4	-1024	-768	-1	-1	-1	-1	4		0	0						Untertest3.avi	0	880	547	72	111				0	Content		-72	-111	32329742	1255926598
32346	08:56:57.620	00:00:32.346	1942	-1024	-768	-1	-1	-1	-1	4	-1024	-768	-1	-1	-1	-1	4		0	0						Untertest3.avi	0	880	547	72	111				0	Content		-72	-111	32346368	1255943224
32363	08:56:57.637	00:00:32.363	1943	-1024	-768	-1	-1	-1	-1	4	-1024	-768	-1	-1	-1	-1	4		0	0						Untertest3.avi	0	880	547	72	111				0	Content		-72	-111	32363034	1255959890
32380	08:56:57.654	00:00:32.379	1944	-1024	-768	-1	-1	-1	-1	4	-1024	-768	-1	-1	-1	-1	4		0	0						Untertest3.avi	0	880	547	72	111				0	Content		-72	-111	32379701	1255976557
32397	08:56:57.671	00:00:32.396	1945	-1024	-768	-1	-1	-1	-1	4	-1024	-768	-1	-1	-1	-1	4		0	0						Untertest3.avi	0	880	547	72	111				0	Content		-72	-111	32396598	1255993454
32413	08:56:57.687	00:00:32.413	1946	-1024	-768	-1	-1	-1	-1	4	-1024	-768	-1	-1	-1	-1	4		0	0						Untertest3.avi	0	880	547	72	111				0	Content		-72	-111	32413265	1256010121
32430	08:56:57.704	00:00:32.430	1947	-1024	-768	-1	-1	-1	-1	4	-1024	-768	-1	-1	-1	-1	4		0	0						Untertest3.avi	0	880	547	72	111				0	Content		-72	-111	32430264	1256027120
32447	08:56:57.721	00:00:32.446	1948	-1024	-768	-1	-1	-1	-1	4	-1024	-768	-1	-1	-1	-1	4		0	0						Untertest3.avi	0	880	547	72	111				0	Content		-72	-111	32446930	1256043786
32464	08:56:57.738	00:00:32.463	1949	-1024	-768	-1	-1	-1	-1	4	-1024	-768	-1	-1	-1	-1	4		0	0						Untertest3.avi	0	880	547	72	111				0	Content		-72	-111	32463597	1256060453
32481	08:56:57.755	00:00:32.480	1950	-1024	-768	-1	-1	-1	-1	4	-1024	-768	-1	-1	-1	-1	4		0	0						Untertest3.avi	0	880	547	72	111				0	Content		-72	-111	32480855	1256077711
32498	08:56:57.772	00:00:32.497	1951	-1024	-768	-1	-1	-1	-1	4	-1024	-768	-1	-1	-1	-1	4		0	0						Untertest3.avi	0	880	547	72	111				0	Content		-72	-111	32497522	1256094378
32514	08:56:57.788	00:00:32.513	1952	-1024	-768	-1	-1	-1	-1	4	-1024	-768	-1	-1	-1	-1	4		0	0						Untertest3.avi	0	880	547	72	111				0	Content		-72	-111	32513760	1256110616
32530	08:56:57.804	00:00:32.530	1953	-1024	-768	-1	-1	-1	-1	4	-1024	-768	-1	-1	-1	-1	4		0	0						Untertest3.avi	0	880	547	72	111				0	Content		-72	-111	32530426	1256127282
32547	08:56:57.821	00:00:32.547	1954	-1024	-768	-1	-1	-1	-1	4	-1024	-768	-1	-1	-1	-1	4		0	0						Untertest3.avi	0	880	547	72	111				0	Content		-72	-111	32547093	1256143949
32563	08:56:57.837	00:00:32.563	1955	-1024	-768	-1	-1	-1	-1	4	-1024	-768	-1	-1	-1	-1	4		0	0						Untertest3.avi	0	880	547	72	111				0	Content		-72	-111	32563350	1256160206
32580	08:56:57.854	00:00:32.580	1956	-1024	-768	-1	-1	-1	-1	4	-1024	-768	-1	-1	-1	-1	4		0	0						Untertest3.avi	0	880	547	72	111				0	Content		-72	-111	32580017	1256176873
32596	08:56:57.870	00:00:32.596	1957	-1024	-768	-1	-1	-1	-1	4	-1024	-768	-1	-1	-1	-1	4		0	0						Untertest3.avi	0	880	547	72	111				0	Content		-72	-111	32596225	1256193081
32613	08:56:57.887	00:00:32.612	1958	-1024	-768	-1	-1	-1	-1	4	-1024	-768	-1	-1	-1	-1	4		0	0						Untertest3.avi	0	880	547	72	111				0	Content		-72	-111	32612846	1256209702
32630	08:56:57.904	00:00:32.629	1959	-1024	-768	-1	-1	-1	-1	4	-1024	-768	-1	-1	-1	-1	4		0	0						Untertest3.avi	0	880	547	72	111				0	Content		-72	-111	32629536	1256226392
32646	08:56:57.920	00:00:32.646	1960	-1024	-768	-1	-1	-1	-1	4	-1024	-768	-1	-1	-1	-1	4		0	0						Untertest3.avi	0	880	547	72	111				0	Content		-72	-111	32646203	1256243059
32663	08:56:57.937	00:00:32.662	1961	-1024	-768	-1	-1	-1	-1	4	-1024	-768	-1	-1	-1	-1	4		0	0						Untertest3.avi	0	880	547	72	111				0	Content		-72	-111	32662843	1256259699
32680	08:56:57.954	00:00:32.679	1962	-1024	-768	-1	-1	-1	-1	4	-1024	-768	-1	-1	-1	-1	4		0	0						Untertest3.avi	0	880	547	72	111				0	Content		-72	-111	32679510	1256276366
32696	08:56:57.970	00:00:32.696	1963	-1024	-768	-1	-1	-1	-1	4	-1024	-768	-1	-1	-1	-1	4		0	0						Untertest3.avi	0	880	547	72	111				0	Content		-72	-111	32696370	1256293226
32713	08:56:57.987	00:00:32.713	1964	-1024	-768	-1	-1	-1	-1	4	-1024	-768	-1	-1	-1	-1	4		0	0						Untertest3.avi	0	880	547	72	111				0	Content		-72	-111	32713037	1256309893
32730	08:56:58.004	00:00:32.729	1965	-1024	-768	-1	-1	-1	-1	4	-1024	-768	-1	-1	-1	-1	4		0	0						Untertest3.avi	0	880	547	72	111				0	Content		-72	-111	32729704	1256326560
32747	08:56:58.021	00:00:32.746	1966	-1024	-768	-1	-1	-1	-1	4	-1024	-768	-1	-1	-1	-1	4		0	0						Untertest3.avi	0	880	547	72	111				0	Content		-72	-111	32746831	1256343687
32763	08:56:58.037	00:00:32.763	1967	-1024	-768	-1	-1	-1	-1	4	-1024	-768	-1	-1	-1	-1	4		0	0						Untertest3.avi	0	880	547	72	111				0	Content		-72	-111	32763498	1256360354
32781	08:56:58.055	00:00:32.780	1968	-1024	-768	-1	-1	-1	-1	4	-1024	-768	-1	-1	-1	-1	4		0	0						Untertest3.avi	0	880	547	72	111				0	Content		-72	-111	32780525	1256377381
32797	08:56:58.071	00:00:32.797	1969	-1024	-768	-1	-1	-1	-1	4	-1024	-768	-1	-1	-1	-1	4		0	0						Untertest3.avi	0	880	547	72	111				0	Content		-72	-111	32797192	1256394048
32814	08:56:58.088	00:00:32.813	1970	-1024	-768	-1	-1	-1	-1	4	-1024	-768	-1	-1	-1	-1	4		0	0						Untertest3.avi	0	880	547	72	111				0	Content		-72	-111	32813859	1256410715
32830	08:56:58.104	00:00:32.829	1971	-1024	-768	-1	-1	-1	-1	4	-1024	-768	-1	-1	-1	-1	4		0	0						Untertest3.avi	0	880	547	72	111				0	Content		-72	-111	32829965	1256426821
32847	08:56:58.121	00:00:32.846	1972	-1024	-768	-1	-1	-1	-1	4	-1024	-768	-1	-1	-1	-1	4		0	0						Untertest3.avi	0	880	547	72	111				0	Content		-72	-111	32846632	1256443488
32863	08:56:58.137	00:00:32.862	1973	-1024	-768	-1	-1	-1	-1	4	-1024	-768	-1	-1	-1	-1	4		0	0						Untertest3.avi	0	880	547	72	111				0	Content		-72	-111	32862697	1256459553
32879	08:56:58.153	00:00:32.879	1974	-1024	-768	-1	-1	-1	-1	4	-1024	-768	-1	-1	-1	-1	4		0	0						Untertest3.avi	0	880	547	72	111				0	Content		-72	-111	32879319	1256476175
32896	08:56:58.170	00:00:32.896	1975	-1024	-768	-1	-1	-1	-1	4	-1024	-768	-1	-1	-1	-1	4		0	0						Untertest3.avi	0	880	547	72	111				0	Content		-72	-111	32896001	1256492857
32913	08:56:58.187	00:00:32.912	1976	-1024	-768	-1	-1	-1	-1	4	-1024	-768	-1	-1	-1	-1	4		0	0						Untertest3.avi	0	880	547	72	111				0	Content		-72	-111	32912668	1256509524
32929	08:56:58.203	00:00:32.929	1977	-1024	-768	-1	-1	-1	-1	4	-1024	-768	-1	-1	-1	-1	4		0	0						Untertest3.avi	0	880	547	72	111				0	Content		-72	-111	32929335	1256526191
32946	08:56:58.220	00:00:32.945	1978	-1024	-768	-1	-1	-1	-1	4	-1024	-768	-1	-1	-1	-1	4		0	0						Untertest3.avi	0	880	547	72	111				0	Content		-72	-111	32945947	1256542803
32963	08:56:58.237	00:00:32.962	1979	-1024	-768	-1	-1	-1	-1	4	-1024	-768	-1	-1	-1	-1	4		0	0						Untertest3.avi	0	880	547	72	111				0	Content		-72	-111	32962614	1256559470
[truncated: 1,651 more rows]
