# Supplementary material for: Gaze Duration Biases for Colours in Combination with Dissonant and Consonant Sounds: A Comparative Eye-Tracking Study with Orangutans
Source: PLoS One. 2015 Oct 14;10(10):e0139894. doi: 10.1371/journal.pone.0139894 (PMC4605782; doi:10.1371/journal.pone.0139894)
Supplement: S1 Data — (ZIP) [file pone.0139894.s004.zip › Plos ColourSound Data/Apes/Farben_Musik_U3_2/Rec 08/Rec 08-All-Data.tsv]

System Properties:
Operating System:	Microsoft Windows NT 6.1.7601 Service Pack 1
System User Name:	tobiiadmin
Machine Name:	LOE7690LAP
Data properties:
Recording name:	Rec 08
Recording date:	23.11.2013
Recording time:	16:57:14
Recording resolution:	1024 x 768
Export date:	09.03.2014
Export time:	12:20:41
Participant:	HH_VP1
Filter settings:
Eye: Average
Validity: Normal
Fixation filter: Tobii fixation filter
Velocity threshold: 35
Distance threshold: 35
Timestamp	DateTimeStamp	DateTimeStampStartOffset	Number	GazePointXLeft	GazePointYLeft	CamXLeft	CamYLeft	DistanceLeft	PupilLeft	ValidityLeft	GazePointXRight	GazePointYRight	CamXRight	CamYRight	DistanceRight	PupilRight	ValidityRight	FixationIndex	GazePointX	GazePointY	Event	EventKey	Data1	Data2	Descriptor	StimuliName	StimuliID	MediaWidth	MediaHeight	MediaPosX	MediaPosY	MappedFixationPointX	MappedFixationPointY	FixationDuration	AoiIds	AoiNames	WebGroupImage	MappedGazeDataPointX	MappedGazeDataPointY	MicroSecondTimestamp	AbsoluteMicroSecondTimestamp
3	16:57:14.724	00:00:00.002	0	456,7227	382,1504	0,6247336	0,6516842	694,9883	2,446085	0	501,4252	405,0607	0,4657981	0,6692851	693,9411	2,501874	0	0	479	394						No media	0	1024	768	0	0	505	358	486	0	Content		479	394	2614	3024996074
19	16:57:14.740	00:00:00.019	1	463,7186	403,2861	0,6247866	0,6517057	694,9597	2,6625	0	527,0074	326,6102	0,4651242	0,66966	699,2703	2,550453	0	0	495	365						No media	0	1024	768	0	0	505	358	486	0	Content		495	365	19237	3025012697
36	16:57:14.757	00:00:00.035	2	525,2977	354,0972	0,6248534	0,6517228	694,9805	2,490387	0	512,6965	342,2456	0,4658946	0,6692854	694,028	2,575276	0	0	519	348						No media	0	1024	768	0	0	505	358	486	0	Content		519	348	35986	3025029446
53	16:57:14.774	00:00:00.052	3	533,8734	353,0213	0,6249411	0,6517341	694,8083	2,482745	0	564,5836	308,2697	0,4659469	0,6693075	694,0325	2,651586	0	0	549	331						No media	0	1024	768	0	0	505	358	486	0	Content		549	331	52605	3025046065
69	16:57:14.790	00:00:00.069	4	498,4142	320,0111	0,6265671	0,6513858	704,3819	2,539166	0	465,7968	378,463	0,4659828	0,6693502	693,9857	2,678863	0	0	482	349						No media	0	1024	768	0	0	505	358	486	0	Content		482	349	69228	3025062688
86	16:57:14.807	00:00:00.085	5	544,5185	373,6239	0,6265938	0,6514674	704,3819	2,723445	0	498,8144	410,2728	0,4660179	0,6694526	693,778	2,802722	0	0	522	392						No media	0	1024	768	0	0	505	358	486	0	Content		522	392	85851	3025079311
103	16:57:14.824	00:00:00.102	6	463,0688	371,8078	0,6250489	0,6520267	694,9414	2,496502	0	520,7648	382,405	0,4660314	0,6694987	693,7458	2,701818	0	0	492	377						No media	0	1024	768	0	0	505	358	486	0	Content		492	377	102597	3025096057
119	16:57:14.840	00:00:00.119	7	541,9549	322,5923	0,6250641	0,652064	694,8616	2,688213	0	500,6925	340,8264	0,4660339	0,669525	693,6731	2,724277	0	0	521	332						No media	0	1024	768	0	0	505	358	486	0	Content		521	332	119094	3025112554
136	16:57:14.857	00:00:00.135	8	524,3995	342,0475	0,6250666	0,6520778	694,8591	2,505407	0	485,6029	339,33	0,46603	0,6695108	693,7438	2,473803	0	0	505	341						No media	0	1024	768	0	0	505	358	486	0	Content		505	341	135842	3025129302
152	16:57:14.873	00:00:00.152	9	527,0049	347,0741	0,6250488	0,6520824	694,8546	2,542548	0	504,316	362,4877	0,466013	0,6695017	693,7003	2,523224	0	0	516	355						No media	0	1024	768	0	0	505	358	486	0	Content		516	355	152462	3025145922
169	16:57:14.890	00:00:00.169	10	518,6201	347,2175	0,6249835	0,6520782	694,6725	2,407693	0	516,7067	341,947	0,4659568	0,6695202	693,8492	2,507311	0	0	518	345						No media	0	1024	768	0	0	505	358	486	0	Content		518	345	169208	3025162668
186	16:57:14.907	00:00:00.185	11	495,1564	314,0266	0,6249188	0,6520544	694,8069	2,484105	0	515,6948	353,9107	0,4658842	0,6695227	693,8112	2,67705	0	0	505	334						No media	0	1024	768	0	0	505	358	486	0	Content		505	334	185830	3025179290
202	16:57:14.923	00:00:00.202	12	532,7294	327,1629	0,6248094	0,651939	694,6753	2,360976	0	482,3175	327,3924	0,465801	0,6694853	693,8228	2,655636	0	0	508	327						No media	0	1024	768	0	0	505	358	486	0	Content		508	327	202451	3025195911
219	16:57:14.940	00:00:00.219	13	502,3061	340,2562	0,6247191	0,6518216	694,7937	2,509662	0	484,4774	357,4128	0,4656792	0,6694263	693,6758	2,6973	0	0	493	349						No media	0	1024	768	0	0	505	358	486	0	Content		493	349	219073	3025212533
236	16:57:14.957	00:00:00.235	14	520,1453	339,2599	0,6246489	0,6520491	694,7937	2,362056	0	507,0987	391,6419	0,4655857	0,669369	693,6364	2,761267	0	0	514	365						No media	0	1024	768	0	0	505	358	486	0	Content		514	365	235695	3025229155
252	16:57:14.973	00:00:00.252	15	508,0825	383,5809	0,6245304	0,6516294	694,8411	2,560208	0	504,8751	361,695	0,4654952	0,6697508	693,6364	2,568786	0	0	506	373						No media	0	1024	768	0	0	505	358	486	0	Content		506	373	252441	3025245901
269	16:57:14.990	00:00:00.269	16	486,0989	370,6627	0,6244154	0,6516238	694,6461	2,439493	0	528,0281	354,107	0,4653575	0,6694413	693,8493	2,611801	0	0	507	362						No media	0	1024	768	0	0	505	358	486	0	Content		507	362	269062	3025262522
286	16:57:15.007	00:00:00.285	17	488,1743	342,2308	0,6243495	0,6517956	694,8583	2,446912	0	535,9836	385,8819	0,4653282	0,6695133	693,8733	2,709591	0	0	512	364						No media	0	1024	768	0	0	505	358	486	0	Content		512	364	285686	3025279146
302	16:57:15.023	00:00:00.302	18	480,8309	413,634	0,6242274	0,651853	694,8325	2,439545	0	454,2029	477,5099	0,4652084	0,6695505	693,7544	2,920635	0	0	468	446						No media	0	1024	768	0	0	505	358	486	0	Content		468	446	302435	3025295895
319	16:57:15.040	00:00:00.319	19	492,4615	372,7256	0,6241745	0,6519269	694,9238	2,539489	0	487,6381	395,58	0,4651363	0,6696238	693,7808	2,638274	0	0	490	384						No media	0	1024	768	0	0	505	358	486	0	Content		490	384	319269	3025312729
336	16:57:15.057	00:00:00.335	20	511,7853	374,4315	0,6241327	0,6516277	694,9169	2,564792	0	475,0184	347,2386	0,4650924	0,6697147	693,8105	2,566832	0	0	493	361						No media	0	1024	768	0	0	505	358	486	0	Content		493	361	335902	3025329362
353	16:57:15.074	00:00:00.352	21	515,7161	396,1047	0,6241087	0,6521099	695,0125	2,576769	0	498,3366	399,7612	0,4650672	0,6697738	693,8151	2,656562	0	0	507	398						No media	0	1024	768	0	0	505	358	486	0	Content		507	398	352529	3025345989
369	16:57:15.090	00:00:00.369	22	494,6451	375,9527	0,6241022	0,6521406	695,0536	2,377244	0	504,069	350,308	0,4650535	0,6697914	693,8322	2,583732	0	0	499	363						No media	0	1024	768	0	0	505	358	486	0	Content		499	363	369158	3025362618
386	16:57:15.107	00:00:00.385	23	521,4266	275,0245	0,6240901	0,652124	695,0954	2,328283	0	465,7877	376,3997	0,4650409	0,6697229	693,9371	2,66142	0	0	494	326						No media	0	1024	768	0	0	505	358	486	0	Content		494	326	385912	3025379372
403	16:57:15.124	00:00:00.402	24	495,4743	347,3472	0,6240546	0,6516492	695,0886	2,593875	0	519,8703	387,5275	0,4650129	0,6696517	693,9579	2,694746	0	0	508	367						No media	0	1024	768	0	0	505	358	486	0	Content		508	367	402540	3025396000
419	16:57:15.140	00:00:00.419	25	488,0549	398,129	0,6240351	0,6519228	695,1471	2,713677	0	513,9157	400,0234	0,4649574	0,6695889	694,151	2,658743	0	0	501	399						No media	0	1024	768	0	0	505	358	486	0	Content		501	399	419169	3025412629
436	16:57:15.157	00:00:00.435	26	491,5056	356,5349	0,623984	0,6517828	695,2542	2,390166	0	506,2573	332,9083	0,4648769	0,6695033	694,3073	2,480356	0	0	499	345						No media	0	1024	768	0	0	505	358	486	0	Content		499	345	435923	3025429383
453	16:57:15.174	00:00:00.452	27	477,5619	346,6378	0,6237825	0,6515341	695,3071	2,406413	0	498,4876	346,1804	0,4648939	0,6691071	694,4943	2,499526	0	0	488	346						No media	0	1024	768	0	0	505	358	486	0	Content		488	346	452553	3025446013
469	16:57:15.190	00:00:00.469	28	554,3922	312,0196	0,6233849	0,6508961	695,702	2,352026	0	-1024	-768	-1	-1	-1	-1	4	0	554	312						No media	0	1024	768	0	0	505	358	486	0	Content		554	312	469182	3025462642
486	16:57:15.207	00:00:00.485	29	-1024	-768	-1	-1	-1	-1	4	-1024	-768	-1	-1	-1	-1	4		0	0						No media	0	1024	768	0	0				0	Content		0	0	485936	3025479396
503	16:57:15.224	00:00:00.502	30	-1024	-768	-1	-1	-1	-1	4	-1024	-768	-1	-1	-1	-1	4		0	0						No media	0	1024	768	0	0				0	Content		0	0	502565	3025496025
519	16:57:15.240	00:00:00.519	31	-1024	-768	-1	-1	-1	-1	4	-1024	-768	-1	-1	-1	-1	4		0	0						No media	0	1024	768	0	0				0	Content		0	0	519192	3025512652
536	16:57:15.257	00:00:00.535	32	-1024	-768	-1	-1	-1	-1	4	-1024	-768	-1	-1	-1	-1	4		0	0						No media	0	1024	768	0	0				0	Content		0	0	535818	3025529278
545	16:57:15.266																				MovieStart	128	0	0	Untertest3.avi
552	16:57:15.273	00:00:00.552	33	-1024	-768	-1	-1	-1	-1	4	-1024	-768	-1	-1	-1	-1	4		0	0						Untertest3.avi	0	880	547	72	111				0	Content		-72	-111	552446	3025545906
569	16:57:15.290	00:00:00.569	34	-1024	-768	-1	-1	-1	-1	4	-1024	-768	-1	-1	-1	-1	4		0	0						Untertest3.avi	0	880	547	72	111				0	Content		-72	-111	569199	3025562659
586	16:57:15.307	00:00:00.585	35	-1024	-768	-1	-1	-1	-1	4	-1024	-768	-1	-1	-1	-1	4		0	0						Untertest3.avi	0	880	547	72	111				0	Content		-72	-111	585828	3025579288
602	16:57:15.323	00:00:00.602	36	-1024	-768	-1	-1	-1	-1	4	-1024	-768	-1	-1	-1	-1	4		0	0						Untertest3.avi	0	880	547	72	111				0	Content		-72	-111	602455	3025595915
619	16:57:15.340	00:00:00.619	37	-1024	-768	-1	-1	-1	-1	4	-1024	-768	-1	-1	-1	-1	4		0	0						Untertest3.avi	0	880	547	72	111				0	Content		-72	-111	619084	3025612544
636	16:57:15.357	00:00:00.635	38	-1024	-768	-1	-1	-1	-1	4	-1024	-768	-1	-1	-1	-1	4		0	0						Untertest3.avi	0	880	547	72	111				0	Content		-72	-111	635775	3025629235
652	16:57:15.373	00:00:00.652	39	-1024	-768	-1	-1	-1	-1	4	-1024	-768	-1	-1	-1	-1	4		0	0						Untertest3.avi	0	880	547	72	111				0	Content		-72	-111	652447	3025645907
669	16:57:15.390	00:00:00.669	40	536,9744	278,7472	0,6236498	0,6517304	694,9282	2,409404	0	525,0695	360,9029	0,4643535	0,6695229	693,9406	2,747218	0	1	531	320						Untertest3.avi	0	880	547	72	111	438	280	3747	0	Content		459	209	669098	3025662558
686	16:57:15.407	00:00:00.685	41	482,0814	482,9894	0,6236864	0,6520084	694,7876	2,773976	0	547,7675	381,6542	0,4644634	0,669644	693,6803	2,604237	0	1	515	432						Untertest3.avi	0	880	547	72	111	438	280	3747	0	Content		443	321	685727	3025679187
702	16:57:15.423	00:00:00.702	42	482,0814	482,9894	0,6237392	0,6521208	694,8818	2,773976	0	547,7675	381,6542	0,4645135	0,6698079	693,5861	2,604237	0	1	515	432						Untertest3.avi	0	880	547	72	111	438	280	3747	0	Content		443	321	702356	3025695816
719	16:57:15.440	00:00:00.719	43	480,4089	396,9684	0,6237221	0,652159	694,5469	2,715045	0	515,7229	440,2022	0,4645442	0,6698763	693,6375	2,85839	0	1	498	419						Untertest3.avi	0	880	547	72	111	438	280	3747	0	Content		426	308	719110	3025712570
736	16:57:15.457	00:00:00.735	44	501,618	368,5713	0,6237112	0,6521708	694,6179	2,482548	0	533,343	413,6898	0,4645419	0,6699604	693,6584	2,722367	0	1	517	391						Untertest3.avi	0	880	547	72	111	438	280	3747	0	Content		445	280	735738	3025729198
752	16:57:15.473	00:00:00.752	45	523,8221	324,3911	0,6230313	0,6525981	701,8375	2,575839	0	528,5364	361,2445	0,4645241	0,6699969	693,6666	2,652249	0	1	526	343						Untertest3.avi	0	880	547	72	111	438	280	3747	0	Content		454	232	752491	3025745951
769	16:57:15.490	00:00:00.769	46	545,8884	351,1956	0,6236517	0,6521371	694,8217	2,487313	0	583,3954	402,7993	0,4644821	0,6700175	693,8817	2,599077	0	1	565	377						Untertest3.avi	0	880	547	72	111	438	280	3747	0	Content		493	266	769120	3025762580
786	16:57:15.507	00:00:00.785	47	506,0898	454,8267	0,6235921	0,651694	694,8149	2,760614	0	522,4805	388,3818	0,4644496	0,670032	693,9501	2,701374	0	1	514	422						Untertest3.avi	0	880	547	72	111	438	280	3747	0	Content		442	311	785747	3025779207
802	16:57:15.523	00:00:00.802	48	587,3733	397,0211	0,62358	0,6520933	694,9954	2,54222	0	501,0732	395,3751	0,4644331	0,6700488	693,9771	2,712853	0	1	544	396						Untertest3.avi	0	880	547	72	111	438	280	3747	0	Content		472	285	802377	3025795837
819	16:57:15.540	00:00:00.819	49	553,7244	320,1401	0,6235591	0,6520395	694,9952	2,439174	0	521,9604	370,1925	0,464426	0,6699333	694,0789	2,801455	0	1	538	345						Untertest3.avi	0	880	547	72	111	438	280	3747	0	Content		466	234	819130	3025812590
836	16:57:15.557	00:00:00.835	50	551,6309	330,6339	0,6246793	0,6515877	701,8306	2,183673	0	566,2764	357,8517	0,4644333	0,6698794	694,0811	2,589599	0	1	559	344						Untertest3.avi	0	880	547	72	111	438	280	3747	0	Content		487	233	835758	3025829218
852	16:57:15.573	00:00:00.852	51	558,6596	333,0244	0,6229587	0,6523031	701,8375	2,536891	0	538,6351	349,4358	0,4644905	0,669865	693,8848	2,554831	0	1	549	341						Untertest3.avi	0	880	547	72	111	438	280	3747	0	Content		477	230	852387	3025845847
869	16:57:15.590	00:00:00.869	52	556,8445	299,7885	0,6235914	0,651994	695,157	2,466122	0	486,0152	452,0246	0,4645286	0,6698585	693,8517	2,895898	0	1	521	376						Untertest3.avi	0	880	547	72	111	438	280	3747	0	Content		449	265	869016	3025862476
886	16:57:15.607	00:00:00.885	53	488,0866	391,7831	0,6236265	0,6520233	695,2156	2,621104	0	524,2197	443,8247	0,4645779	0,6698602	693,8802	2,801655	0	1	506	418						Untertest3.avi	0	880	547	72	111	438	280	3747	0	Content		434	307	885646	3025879106
902	16:57:15.623	00:00:00.902	54	533,0743	368,9548	0,623656	0,6520641	695,1984	2,671348	0	505,0901	411,0005	0,4646299	0,6698398	693,9108	2,745112	0	1	519	390						Untertest3.avi	0	880	547	72	111	438	280	3747	0	Content		447	279	902401	3025895861
919	16:57:15.640	00:00:00.919	55	506,3722	446,7265	0,6236837	0,6520795	695,187	2,973934	0	447,1284	502,2393	0,4647064	0,6698067	694,3038	3,014129	0	1	477	474						Untertest3.avi	0	880	547	72	111	438	280	3747	0	Content		405	363	919028	3025912488
936	16:57:15.657	00:00:00.935	56	516,8539	370,2502	0,6237112	0,6520751	695,168	2,681457	0	562,9837	348,183	0,4647611	0,6697435	694,4429	2,507879	0	1	540	359						Untertest3.avi	0	880	547	72	111	438	280	3747	0	Content		468	248	935659	3025929119
952	16:57:15.673	00:00:00.952	57	466,1693	489,8519	0,6237243	0,6520712	695,1345	3,0212	0	537,3693	402,0623	0,4648047	0,6697185	694,6122	2,688545	0	1	502	446						Untertest3.avi	0	880	547	72	111	438	280	3747	0	Content		430	335	952414	3025945874
969	16:57:15.690	00:00:00.969	58	524,033	364,9791	0,6237323	0,6520555	695,1633	2,661702	0	544,2313	414,5868	0,4648274	0,6696833	694,6959	2,806086	0	1	534	390						Untertest3.avi	0	880	547	72	111	438	280	3747	0	Content		462	279	969042	3025962502
986	16:57:15.707	00:00:00.985	59	541,6993	365,8045	0,6237212	0,6520149	695,2263	2,602016	0	492,0031	438,9343	0,4648339	0,6696373	694,6998	2,792548	0	1	517	402						Untertest3.avi	0	880	547	72	111	438	280	3747	0	Content		445	291	985671	3025979131
1002	16:57:15.723	00:00:01.002	60	540,4646	309,5613	0,6237054	0,6519782	695,2933	2,570039	0	495,3185	488,2552	0,4648291	0,6696027	694,7569	2,991399	0	1	518	399						Untertest3.avi	0	880	547	72	111	438	280	3747	0	Content		446	288	1002317	3025995777
1019	16:57:15.740	00:00:01.018	61	486,1308	350,2496	0,6236949	0,6523748	695,2933	2,381842	0	551,2685	351,6908	0,4648187	0,6695878	694,7737	2,779248	0	1	519	351						Untertest3.avi	0	880	547	72	111	438	280	3747	0	Content		447	240	1018931	3026012391
1036	16:57:15.757	00:00:01.035	62	535,0685	312,5945	0,6236764	0,6518346	695,3608	2,511787	0	517,5469	406,9736	0,4648021	0,6695712	694,7982	2,672508	0	1	526	360						Untertest3.avi	0	880	547	72	111	438	280	3747	0	Content		454	249	1035684	3026029144
1052	16:57:15.773	00:00:01.052	63	569,1179	399,7113	0,6236525	0,6517969	695,351	2,438371	0	556,8179	363,7715	0,4647799	0,6695737	694,8497	2,71779	0	1	563	382						Untertest3.avi	0	880	547	72	111	438	280	3747	0	Content		491	271	1052328	3026045788
1069	16:57:15.790	00:00:01.068	64	535,8593	353,9005	0,6236345	0,6517498	695,4166	2,512776	0	512,9717	379,3643	0,4647453	0,669559	694,7686	2,816199	0	1	524	367						Untertest3.avi	0	880	547	72	111	438	280	3747	0	Content		452	256	1068941	3026062401
1086	16:57:15.807	00:00:01.085	65	543,0713	379,8189	0,6236054	0,6517127	695,4333	2,771887	0	532,3041	351,6807	0,4647067	0,669536	694,7148	2,490422	0	1	538	366						Untertest3.avi	0	880	547	72	111	438	280	3747	0	Content		466	255	1085696	3026079156
1102	16:57:15.823	00:00:01.102	66	540,5117	405,1099	0,6235594	0,651679	695,4858	2,81274	0	518,1935	388,7006	0,4646718	0,6695446	694,6709	2,528985	0	1	529	397						Untertest3.avi	0	880	547	72	111	438	280	3747	0	Content		457	286	1102336	3026095796
1119	16:57:15.840	00:00:01.118	67	565,8078	373,1591	0,6234908	0,6517372	695,8422	2,678312	0	531,8419	383,4096	0,4646089	0,6695465	694,482	2,609984	0	1	549	378						Untertest3.avi	0	880	547	72	111	438	280	3747	0	Content		477	267	1118953	3026112413
1136	16:57:15.857	00:00:01.135	68	557,2935	347,8975	0,6234291	0,6517445	696,0081	2,633883	0	525,1962	416,5024	0,4645487	0,6695674	694,4793	2,684818	0	1	541	382						Untertest3.avi	0	880	547	72	111	438	280	3747	0	Content		469	271	1135582	3026129042
1152	16:57:15.873	00:00:01.152	69	561,1006	357,8518	0,623333	0,6517133	695,8231	2,575295	0	537,5389	381,2535	0,4644585	0,6695718	694,8096	2,666669	0	1	549	370						Untertest3.avi	0	880	547	72	111	438	280	3747	0	Content		477	259	1152346	3026145806
1169	16:57:15.890	00:00:01.168	70	535,5233	347,0879	0,6232503	0,6517285	695,7943	2,522647	0	501,2336	390,8533	0,464397	0,6695627	695,012	2,744692	0	1	518	369						Untertest3.avi	0	880	547	72	111	438	280	3747	0	Content		446	258	1168963	3026162423
1186	16:57:15.907	00:00:01.185	71	528,5301	354,8604	0,6231602	0,6517001	695,6485	2,546417	0	502,1564	414,2401	0,4643314	0,6695707	695,2058	2,690618	0	1	515	385						Untertest3.avi	0	880	547	72	111	438	280	3747	0	Content		443	274	1185595	3026179055
1202	16:57:15.923	00:00:01.202	72	552,2465	424,7865	0,6230909	0,651702	695,6566	2,589712	0	525,2125	320,9699	0,4642633	0,6695899	695,183	2,627239	0	1	539	373						Untertest3.avi	0	880	547	72	111	438	280	3747	0	Content		467	262	1202361	3026195821
1219	16:57:15.940	00:00:01.218	73	534,9949	368,188	0,622981	0,6517462	696,1058	2,324096	0	543,6147	367,0943	0,464178	0,6695889	695,0344	2,566333	0	1	539	368						Untertest3.avi	0	880	547	72	111	438	280	3747	0	Content		467	257	1218976	3026212436
1236	16:57:15.957	00:00:01.235	74	516,8995	334,7865	0,6228763	0,6516886	696,2424	2,345406	0	542,9784	397,6973	0,4640326	0,6695836	695,0519	2,748557	0	1	530	366						Untertest3.avi	0	880	547	72	111	438	280	3747	0	Content		458	255	1235605	3026229065
1252	16:57:15.973	00:00:01.252	75	508,0006	341,0726	0,6227269	0,6516166	695,9193	2,427075	0	491,3843	449,3085	0,4639298	0,6695555	695,2299	2,82254	0	1	500	395						Untertest3.avi	0	880	547	72	111	438	280	3747	0	Content		428	284	1252235	3026245695
1269	16:57:15.990	00:00:01.268	76	555,3112	292,9995	0,6225878	0,6514406	696,0458	2,395065	0	525,5791	439,9747	0,4638233	0,6694996	695,2814	2,784361	0	1	540	366						Untertest3.avi	0	880	547	72	111	438	280	3747	0	Content		468	255	1268864	3026262324
1286	16:57:16.007	00:00:01.285	77	517,762	378,8308	0,6224757	0,6513566	696,5075	2,616199	0	522,1385	374,6997	0,4637297	0,6693938	695,2659	2,704638	0	1	520	377						Untertest3.avi	0	880	547	72	111	438	280	3747	0	Content		448	266	1285618	3026279078
1302	16:57:16.023	00:00:01.302	78	528,2372	309,7052	0,6223524	0,6511943	696,6306	2,432997	0	510,8243	448,3303	0,4636205	0,6696673	695,266	3,094338	0	1	520	379						Untertest3.avi	0	880	547	72	111	438	280	3747	0	Content		448	268	1302244	3026295704
1319	16:57:16.040	00:00:01.318	79	509,0417	372,1248	0,6221627	0,6509672	696,1415	2,680164	0	518,249	383,7869	0,4634206	0,6690737	695,4797	2,723212	0	1	514	378						Untertest3.avi	0	880	547	72	111	438	280	3747	0	Content		442	267	1318881	3026312341
1335	16:57:16.056	00:00:01.335	80	547,3508	369,6011	0,6219912	0,6508462	696,7048	2,555752	0	515,3306	359,7963	0,4632998	0,6689819	695,5601	2,613061	0	1	531	365						Untertest3.avi	0	880	547	72	111	438	280	3747	0	Content		459	254	1335340	3026328800
1352	16:57:16.073	00:00:01.351	81	566,8239	488,2132	0,6218513	0,6507792	696,8057	2,958432	0	515,0322	400,0744	0,4631378	0,6689493	695,8547	2,712252	0	1	541	444						Untertest3.avi	0	880	547	72	111	438	280	3747	0	Content		469	333	1351962	3026345422
1369	16:57:16.090	00:00:01.368	82	544,801	408,0508	0,6216158	0,6507028	696,6145	2,835193	0	509,98	377,9613	0,4629452	0,6689698	695,7623	2,772552	0	1	527	393						Untertest3.avi	0	880	547	72	111	438	280	3747	0	Content		455	282	1368588	3026362048
1385	16:57:16.106	00:00:01.385	83	561,8914	335,7852	0,6215456	0,6507484	696,7669	2,559961	0	477,2174	465,4869	0,4628912	0,6691129	695,8576	2,920457	0	1	520	401						Untertest3.avi	0	880	547	72	111	438	280	3747	0	Content		448	290	1385212	3026378672
1402	16:57:16.123	00:00:01.401	84	461,3315	378,236	0,6215429	0,6509156	697,0106	2,722134	0	484,7866	381,363	0,4629427	0,6692826	696,1093	2,67876	0	1	473	380						Untertest3.avi	0	880	547	72	111	438	280	3747	0	Content		401	269	1401963	3026395423
1419	16:57:16.140	00:00:01.418	85	508,199	322,9001	0,6214273	0,6509984	697,0661	2,558216	0	465,0179	401,2625	0,4628355	0,6694599	695,8865	2,772148	0	1	487	362						Untertest3.avi	0	880	547	72	111	438	280	3747	0	Content		415	251	1418583	3026412043
1435	16:57:16.156	00:00:01.435	86	479,1592	450,969	0,6213546	0,6511433	697,0954	2,928085	0	488,9012	429,8712	0,4627617	0,6695606	695,9211	2,705083	0	1	484	440						Untertest3.avi	0	880	547	72	111	438	280	3747	0	Content		412	329	1435208	3026428668
1452	16:57:16.173	00:00:01.451	87	469,034	335,6487	0,6212165	0,6513067	697,1588	2,437857	0	475,6901	407,7716	0,4626634	0,6697004	696,1199	2,803243	0	1	472	372						Untertest3.avi	0	880	547	72	111	438	280	3747	0	Content		400	261	1451830	3026445290
1469	16:57:16.190	00:00:01.468	88	454,1971	405,3579	0,6211306	0,6514412	697,144	2,55601	0	472,1776	427,8238	0,4625772	0,669948	696,0995	2,803659	0	1	463	417						Untertest3.avi	0	880	547	72	111	438	280	3747	0	Content		391	306	1468577	3026462037
1485	16:57:16.206	00:00:01.485	89	489,0137	399,8074	0,621044	0,6516102	697,1221	2,540738	0	462,1013	373,2373	0,4624902	0,6702041	696,2256	2,851163	0	1	476	387						Untertest3.avi	0	880	547	72	111	438	280	3747	0	Content		404	276	1485204	3026478664
1502	16:57:16.223	00:00:01.501	90	441,3479	407,061	0,6209774	0,651715	697,1957	2,67974	0	473,2031	390,1987	0,4623975	0,6704145	696,0143	2,835887	0	1	457	399						Untertest3.avi	0	880	547	72	111	438	280	3747	0	Content		385	288	1501829	3026495289
1518	16:57:16.239	00:00:01.518	91	472,2887	316,2535	0,6209177	0,6517666	697,2044	2,40161	0	473,8275	390,3115	0,4623237	0,6705492	695,8517	2,697665	0	1	473	353						Untertest3.avi	0	880	547	72	111	438	280	3747	0	Content		401	242	1518453	3026511913
1535	16:57:16.256	00:00:01.535	92	478,9521	419,5609	0,6208482	0,6517467	697,2019	2,651675	0	453,807	422,6004	0,4622623	0,6706908	695,8756	2,888155	0	1	466	421						Untertest3.avi	0	880	547	72	111	438	280	3747	0	Content		394	310	1535202	3026528662
1552	16:57:16.273	00:00:01.551	93	442,0706	317,2528	0,6206884	0,6517422	697,2514	2,494089	0	481,0152	353,2281	0,4621397	0,6708682	696,0449	2,840542	0	1	462	335						Untertest3.avi	0	880	547	72	111	438	280	3747	0	Content		390	224	1551828	3026545288
1568	16:57:16.289	00:00:01.568	94	458,7589	377,4203	0,6205448	0,6516837	697,0337	2,702364	0	456,3285	378,3147	0,4619686	0,6709958	695,9603	2,759416	0	1	458	378						Untertest3.avi	0	880	547	72	111	438	280	3747	0	Content		386	267	1568448	3026561908
1585	16:57:16.306	00:00:01.585	95	483,6617	391,0482	0,6203012	0,6516476	696,9297	2,767569	0	503,7448	383,7278	0,4617256	0,6712193	695,7001	2,758169	0	1	494	387						Untertest3.avi	0	880	547	72	111	438	280	3747	0	Content		422	276	1585082	3026578542
1602	16:57:16.323	00:00:01.601	96	584,1522	312,4999	0,619926	0,6516238	696,9243	2,485049	0	558,9437	404,2007	0,461379	0,6714767	695,5581	2,681643	0	1	572	358						Untertest3.avi	0	880	547	72	111	438	280	3747	0	Content		500	247	1601822	3026595282
1618	16:57:16.339	00:00:01.618	97	514,1315	364,2999	0,619825	0,6516582	696,7079	2,706476	0	533,5448	394,9421	0,4612731	0,6717538	695,494	2,791647	0	1	524	380						Untertest3.avi	0	880	547	72	111	438	280	3747	0	Content		452	269	1618447	3026611907
1635	16:57:16.356	00:00:01.635	98	485,4318	345,0355	0,6197476	0,6513478	696,701	2,417343	0	474,5963	402,0735	0,4611037	0,6720183	695,0483	2,825445	0	1	480	374						Untertest3.avi	0	880	547	72	111	438	280	3747	0	Content		408	263	1635077	3026628537
1652	16:57:16.373	00:00:01.651	99	506,4951	344,8565	0,6195264	0,651947	696,1522	2,498679	0	500,4807	420,5994	0,4609141	0,6723067	694,9511	2,744487	0	1	503	383						Untertest3.avi	0	880	547	72	111	438	280	3747	0	Content		431	272	1651818	3026645278
1668	16:57:16.389	00:00:01.668	100	502,429	323,5179	0,619468	0,6521326	696,124	2,650747	0	507,5591	371,8871	0,4607909	0,672737	694,9213	2,736196	0	1	505	348						Untertest3.avi	0	880	547	72	111	438	280	3747	0	Content		433	237	1668444	3026661904
1685	16:57:16.406	00:00:01.684	101	524,1294	368,966	0,6194057	0,6524167	695,7763	2,768029	0	477,1916	395,2233	0,4607395	0,6727693	694,9213	2,96509	0	1	501	382						Untertest3.avi	0	880	547	72	111	438	280	3747	0	Content		429	271	1684943	3026678403
1702	16:57:16.423	00:00:01.701	102	504,9411	374,9023	0,6193277	0,6528876	695,3998	2,695157	0	521,1596	382,2138	0,4605632	0,6736774	693,9013	2,850881	0	1	513	379						Untertest3.avi	0	880	547	72	111	438	280	3747	0	Content		441	268	1701691	3026695151
1718	16:57:16.439	00:00:01.718	103	509,3922	394,9835	0,6192759	0,6532876	695,0289	2,7585	0	517,2087	367,2684	0,4605031	0,674237	693,7377	2,904212	0	1	513	381						Untertest3.avi	0	880	547	72	111	438	280	3747	0	Content		441	270	1718314	3026711774
1735	16:57:16.456	00:00:01.735	104	502,7804	393,5603	0,619278	0,6537303	694,5938	2,766876	0	521,3329	395,054	0,4604569	0,674674	693,4572	2,841439	0	1	512	394						Untertest3.avi	0	880	547	72	111	438	280	3747	0	Content		440	283	1735066	3026728526
1752	16:57:16.473	00:00:01.751	105	529,8172	365,0497	0,619276	0,6544443	694,5938	2,847388	0	496,8922	391,4725	0,4604146	0,675209	693,072	2,806556	0	1	513	378						Untertest3.avi	0	880	547	72	111	438	280	3747	0	Content		441	267	1751689	3026745149
1768	16:57:16.489	00:00:01.768	106	524,226	367,5907	0,6193505	0,654515	693,9195	2,712469	0	552,3344	373,2693	0,4603852	0,675665	692,7615	2,80163	0	1	538	370						Untertest3.avi	0	880	547	72	111	438	280	3747	0	Content		466	259	1768313	3026761773
1785	16:57:16.506	00:00:01.785	107	531,3403	380,4946	0,6193938	0,6548625	693,7648	2,703436	0	499,5763	400,4919	0,4603648	0,6761065	692,2847	2,794872	0	1	515	390						Untertest3.avi	0	880	547	72	111	438	280	3747	0	Content		443	279	1785060	3026778520
1802	16:57:16.523	00:00:01.801	108	514,722	379,5312	0,6194757	0,6552445	693,5981	2,749981	0	499,5351	386,6602	0,4603866	0,6765232	692,0928	2,793682	0	1	507	383						Untertest3.avi	0	880	547	72	111	438	280	3747	0	Content		435	272	1801685	3026795145
1818	16:57:16.539	00:00:01.818	109	520,6588	456,8682	0,6195884	0,6554505	693,222	2,78758	0	518,3349	471,3678	0,4604134	0,6769078	691,8525	2,79288	0	1	519	464						Untertest3.avi	0	880	547	72	111	438	280	3747	0	Content		447	353	1818309	3026811769
1835	16:57:16.556	00:00:01.835	110	505,3975	355,0788	0,6197112	0,6557606	692,9838	2,520685	0	509,6148	418,582	0,4604762	0,677321	691,4184	2,942717	0	1	508	387						Untertest3.avi	0	880	547	72	111	438	280	3747	0	Content		436	276	1835061	3026828521
1852	16:57:16.573	00:00:01.851	111	503,717	388,1122	0,619791	0,6561586	692,8552	2,677074	0	482,4624	443,5708	0,4604957	0,6780439	691,4185	2,88503	0	1	493	416						Untertest3.avi	0	880	547	72	111	438	280	3747	0	Content		421	305	1851680	3026845140
1868	16:57:16.589	00:00:01.868	112	519,3945	330,6859	0,61989	0,6565165	692,4401	2,478615	0	473,5686	440,8007	0,4606398	0,6782168	690,9036	2,952972	0	1	496	386						Untertest3.avi	0	880	547	72	111	438	280	3747	0	Content		424	275	1868305	3026861765
1885	16:57:16.606	00:00:01.884	113	487,4368	382,4301	0,6200114	0,6569036	691,8686	2,7463	0	495,1357	437,1648	0,4607041	0,6785847	690,7512	2,908639	0	1	491	410						Untertest3.avi	0	880	547	72	111	438	280	3747	0	Content		419	299	1884929	3026878389
1902	16:57:16.623	00:00:01.901	114	509,157	354,5548	0,6201652	0,657226	691,9055	2,581143	0	506,0847	405,6635	0,4608038	0,6790314	690,7135	2,856479	0	1	508	380						Untertest3.avi	0	880	547	72	111	438	280	3747	0	Content		436	269	1901553	3026895013
1918	16:57:16.639	00:00:01.918	115	511,2848	409,2624	0,6203654	0,6574882	691,5156	2,799206	0	514,4807	367,9353	0,4609256	0,6793417	690,3535	2,821153	0	1	513	389						Untertest3.avi	0	880	547	72	111	438	280	3747	0	Content		441	278	1918303	3026911763
1935	16:57:16.656	00:00:01.934	116	502,691	377,6431	0,6204889	0,6578221	691,2886	2,8144	0	465,3174	433,5644	0,4610537	0,6796232	689,8714	2,88801	0	1	484	406						Untertest3.avi	0	880	547	72	111	438	280	3747	0	Content		412	295	1934927	3026928387
1952	16:57:16.673	00:00:01.951	117	484,7694	320,0276	0,6206815	0,6580692	690,8876	2,587684	0	511,0289	401,3361	0,4611683	0,6799923	689,6914	2,822824	0	1	498	361						Untertest3.avi	0	880	547	72	111	438	280	3747	0	Content		426	250	1951549	3026945009
1968	16:57:16.689	00:00:01.968	118	514,8372	364,4315	0,6209422	0,6583902	690,9888	2,609343	0	489,9209	386,8032	0,4614068	0,6801803	689,4444	2,729676	0	1	502	376						Untertest3.avi	0	880	547	72	111	438	280	3747	0	Content		430	265	1968297	3026961757
1985	16:57:16.706	00:00:01.984	119	486,4322	381,0435	0,6211514	0,6586342	690,4186	2,804397	0	513,7038	403,544	0,4615891	0,6803983	689,4144	2,7715	0	1	500	392						Untertest3.avi	0	880	547	72	111	438	280	3747	0	Content		428	281	1984922	3026978382
2002	16:57:16.723	00:00:02.001	120	490,2807	420,8503	0,6214672	0,6588732	690,6691	2,756541	0	477,0244	410,8871	0,4617995	0,6806406	689,0939	2,937179	0	1	484	416						Untertest3.avi	0	880	547	72	111	438	280	3747	0	Content		412	305	2001547	3026995007
2018	16:57:16.739	00:00:02.018	121	497,8116	330,2753	0,6217269	0,6591121	690,0037	2,483518	0	493,4519	384,2781	0,4620873	0,680838	689,2495	2,95894	0	1	496	357						Untertest3.avi	0	880	547	72	111	438	280	3747	0	Content		424	246	2018169	3027011629
2035	16:57:16.756	00:00:02.034	122	507,3761	335,6815	0,6220611	0,6594285	690,1273	2,499236	0	504,2016	445,426	0,4623761	0,680965	688,5735	2,954288	0	1	506	391						Untertest3.avi	0	880	547	72	111	438	280	3747	0	Content		434	280	2034919	3027028379
2052	16:57:16.773	00:00:02.051	123	501,072	390,5723	0,6223903	0,6596656	690,0641	2,647619	0	511,0012	414,9692	0,4626862	0,681133	688,7949	2,855722	0	1	506	403						Untertest3.avi	0	880	547	72	111	438	280	3747	0	Content		434	292	2051544	3027045004
2068	16:57:16.789	00:00:02.068	124	535,3424	370,0141	0,6227182	0,6598603	689,7755	2,629632	0	496,2545	399,2596	0,4630176	0,6812532	688,7339	2,848908	0	1	516	385						Untertest3.avi	0	880	547	72	111	438	280	3747	0	Content		444	274	2068169	3027061629
2085	16:57:16.806	00:00:02.084	125	507,6734	344,4625	0,623122	0,6600498	689,6605	2,665693	0	542,5149	346,4368	0,4633652	0,6813418	688,3663	2,780638	0	1	525	345						Untertest3.avi	0	880	547	72	111	438	280	3747	0	Content		453	234	2084793	3027078253
2102	16:57:16.823	00:00:02.101	126	514,6807	343,186	0,6235023	0,6602078	689,9358	2,569642	0	463,3323	432,9421	0,463713	0,6814144	688,6076	3,14617	0	1	489	388						Untertest3.avi	0	880	547	72	111	438	280	3747	0	Content		417	277	2101543	3027095003
2118	16:57:16.839	00:00:02.118	127	504,5471	378,5344	0,6238314	0,6603597	689,7103	2,755661	0	505,8907	346,9741	0,4640794	0,6814269	688,7141	2,739522	0	1	505	363						Untertest3.avi	0	880	547	72	111	438	280	3747	0	Content		433	252	2118165	3027111625
2135	16:57:16.856	00:00:02.134	128	547,6618	423,8604	0,6241886	0,6604084	689,6114	2,622453	0	505,0985	381,869	0,4644403	0,6813481	688,463	2,802228	0	1	526	403						Untertest3.avi	0	880	547	72	111	438	280	3747	0	Content		454	292	2134790	3027128250
2152	16:57:16.873	00:00:02.151	129	480,2571	400,3031	0,6245984	0,6603404	689,8684	2,865752	0	496,762	412,6125	0,4648067	0,681241	688,2792	2,977464	0	1	489	406						Untertest3.avi	0	880	547	72	111	438	280	3747	0	Content		417	295	2151539	3027144999
2168	16:57:16.889	00:00:02.168	130	493,9027	365,5328	0,6249112	0,6603345	689,8472	2,86698	0	472,4418	431,049	0,4651466	0,6811401	688,78	3,10383	0	1	483	398						Untertest3.avi	0	880	547	72	111	438	280	3747	0	Content		411	287	2168164	3027161624
2185	16:57:16.906	00:00:02.184	131	460,469	371,2642	0,6252112	0,6603853	689,6403	2,835592	0	517,1393	387,9506	0,4654747	0,6809776	688,515	2,921065	0	1	489	380						Untertest3.avi	0	880	547	72	111	438	280	3747	0	Content		417	269	2184787	3027178247
2201	16:57:16.922	00:00:02.201	132	517,0189	401,0155	0,6255877	0,6602808	689,9348	2,731444	0	492,1099	394,7628	0,4658147	0,6808848	688,3117	2,865909	0	1	505	398						Untertest3.avi	0	880	547	72	111	438	280	3747	0	Content		433	287	2201409	3027194869
2218	16:57:16.939	00:00:02.218	133	487,3727	362,312	0,6258639	0,6603604	689,9722	2,634443	0	471,0526	380,4749	0,466121	0,6808131	688,9099	3,046844	0	1	479	371						Untertest3.avi	0	880	547	72	111	438	280	3747	0	Content		407	260	2218161	3027211621
2235	16:57:16.956	00:00:02.234	134	492,4036	352,3591	0,6261546	0,6602794	689,7631	2,682361	0	522,4282	387,1979	0,4664332	0,6807292	688,7088	2,923532	0	1	507	370						Untertest3.avi	0	880	547	72	111	438	280	3747	0	Content		435	259	2234785	3027228245
2251	16:57:16.972	00:00:02.251	135	506,7668	398,6358	0,6264658	0,6603446	690,3734	2,792275	0	512,0203	365,117	0,4667011	0,6805655	688,9142	2,926905	0	1	509	382						Untertest3.avi	0	880	547	72	111	438	280	3747	0	Content		437	271	2251410	3027244870
2268	16:57:16.989	00:00:02.268	136	508,6232	358,0953	0,6266862	0,6602581	689,877	2,785478	0	471,4148	419,8232	0,4669993	0,6800292	688,9143	2,916322	0	1	490	389						Untertest3.avi	0	880	547	72	111	438	280	3747	0	Content		418	278	2268033	3027261493
2285	16:57:17.006	00:00:02.284	137	532,1347	371,1719	0,6269807	0,6602599	690,4943	2,821205	0	494,3377	418,9809	0,4672255	0,6802791	689,1171	2,963998	0	1	513	395						Untertest3.avi	0	880	547	72	111	438	280	3747	0	Content		441	284	2284784	3027278244
2301	16:57:17.022	00:00:02.301	138	551,5601	436,6458	0,6271743	0,6602601	690,184	2,784186	0	515,8941	422,4459	0,4675424	0,6801933	689,2695	3,037027	0	1	534	430						Untertest3.avi	0	880	547	72	111	438	280	3747	0	Content		462	319	2301409	3027294869
2318	16:57:17.039	00:00:02.318	139	497,808	400,3726	0,627443	0,66026	690,7177	2,911219	0	511,4366	415,0201	0,4677195	0,6801252	689,3986	2,970454	0	1	505	408						Untertest3.avi	0	880	547	72	111	438	280	3747	0	Content		433	297	2318031	3027311491
2335	16:57:17.056	00:00:02.334	140	514,1267	351,7058	0,6275935	0,6602297	690,5455	2,709469	0	471,0536	420,741	0,4679927	0,6800178	689,4443	3,097272	0	1	493	386						Untertest3.avi	0	880	547	72	111	438	280	3747	0	Content		421	275	2334656	3027328116
2351	16:57:17.072	00:00:02.351	141	485,0049	371,7463	0,6277995	0,6601344	690,6667	2,908226	0	499,2337	413,8764	0,4681393	0,6798398	689,5796	3,021952	0	1	492	393						Untertest3.avi	0	880	547	72	111	438	280	3747	0	Content		420	282	2351407	3027344867
2368	16:57:17.089	00:00:02.368	142	519,313	294,4791	0,6279671	0,6599896	690,8993	2,545999	0	526,7189	372,1104	0,4683037	0,6795995	689,7332	2,828621	0	1	523	333						Untertest3.avi	0	880	547	72	111	438	280	3747	0	Content		451	222	2368029	3027361489
2385	16:57:17.106	00:00:02.384	143	491,9489	366,3599	0,6280496	0,6597464	690,9579	2,792147	0	511,5136	420,4553	0,4684445	0,6793512	689,9853	2,977096	0	1	502	393						Untertest3.avi	0	880	547	72	111	438	280	3747	0	Content		430	282	2384651	3027378111
2401	16:57:17.122	00:00:02.401	144	496,9259	345,9561	0,628115	0,6595194	690,8892	2,723798	0	479,0372	431,1095	0,4685481	0,679176	689,9235	3,054182	0	1	488	389						Untertest3.avi	0	880	547	72	111	438	280	3747	0	Content		416	278	2401276	3027394736
2418	16:57:17.139	00:00:02.417	145	521,8168	347,4848	0,6281666	0,6593328	691,0238	2,681786	0	510,3227	426,6345	0,4685863	0,6788702	689,9359	3,030899	0	1	516	387						Untertest3.avi	0	880	547	72	111	438	280	3747	0	Content		444	276	2417903	3027411363
2435	16:57:17.156	00:00:02.434	146	486,1797	356,4738	0,6282042	0,6590923	691,2708	2,778303	0	491,9503	422,2505	0,4686024	0,6785973	690,0666	3,006987	0	1	489	389						Untertest3.avi	0	880	547	72	111	438	280	3747	0	Content		417	278	2434651	3027428111
2451	16:57:17.172	00:00:02.451	147	496,1636	439,9844	0,6282112	0,6587954	691,296	2,872775	0	497,1107	379,6744	0,46861	0,6784536	690,175	2,963927	0	1	497	410						Untertest3.avi	0	880	547	72	111	438	280	3747	0	Content		425	299	2451276	3027444736
2468	16:57:17.189	00:00:02.467	148	482,8336	455,5884	0,6281893	0,6587353	691,4443	2,987929	0	507,8367	415,9714	0,4686047	0,6783722	690,2133	3,09795	0	1	495	436						Untertest3.avi	0	880	547	72	111	438	280	3747	0	Content		423	325	2467898	3027461358
2485	16:57:17.206	00:00:02.484	149	485,0062	279,5168	0,6281444	0,6587936	691,3815	2,550827	0	478,0135	470,449	0,4686015	0,6783456	690,3044	3,179719	0	1	482	375						Untertest3.avi	0	880	547	72	111	438	280	3747	0	Content		410	264	2484648	3027478108
2501	16:57:17.222	00:00:02.501	150	502,7696	404,3942	0,6281149	0,6588351	691,5746	2,876773	0	486,5283	408,9006	0,4685871	0,6783348	690,383	3,013065	0	1	495	407						Untertest3.avi	0	880	547	72	111	438	280	3747	0	Content		423	296	2501271	3027494731
2518	16:57:17.239	00:00:02.517	151	495,7989	422,4357	0,6280701	0,6588718	691,5948	2,949206	0	450,5222	436,0095	0,4685378	0,6783556	690,5458	3,096092	0	1	473	429						Untertest3.avi	0	880	547	72	111	438	280	3747	0	Content		401	318	2517894	3027511354
2535	16:57:17.256	00:00:02.534	152	545,8437	387,0316	0,6278968	0,6589714	691,9717	2,889959	0	516,0269	398,204	0,4683755	0,6784102	690,8579	3,075442	0	1	531	393						Untertest3.avi	0	880	547	72	111	438	280	3747	0	Content		459	282	2534646	3027528106
2551	16:57:17.272	00:00:02.551	153	520,1011	333,3663	0,6277604	0,659009	692,0173	2,751347	0	505,7944	455,817	0,4682861	0,6783811	690,9594	3,107326	0	1	513	395						Untertest3.avi	0	880	547	72	111	438	280	3747	0	Content		441	284	2551269	3027544729
2568	16:57:17.289	00:00:02.567	154	554,7998	391,2152	0,6276857	0,6589723	692,1171	2,734024	0	511,6552	433,6588	0,4682283	0,6783079	690,9612	3,041073	0	1	533	412						Untertest3.avi	0	880	547	72	111	438	280	3747	0	Content		461	301	2567890	3027561350
2585	16:57:17.306	00:00:02.584	155	554,4054	363,6689	0,6275749	0,6588889	691,9565	2,869614	0	522,0123	409,0426	0,4681383	0,6781039	691,1313	3,049298	0	1	538	386						Untertest3.avi	0	880	547	72	111	438	280	3747	0	Content		466	275	2584515	3027577975
2601	16:57:17.322	00:00:02.601	156	553,1121	406,2737	0,6274491	0,6586983	692,2374	2,803161	0	505,9611	443,5768	0,4680274	0,6778302	691,2089	3,062455	0	1	530	425						Untertest3.avi	0	880	547	72	111	438	280	3747	0	Content		458	314	2601141	3027594601
2618	16:57:17.339	00:00:02.617	157	537,7733	369,1187	0,6273247	0,6585643	692,7404	2,764737	0	501,3708	410,03	0,4679014	0,6776667	691,4502	3,062384	0	1	520	390						Untertest3.avi	0	880	547	72	111	438	280	3747	0	Content		448	279	2617891	3027611351
2635	16:57:17.356	00:00:02.634	158	514,8137	394,7603	0,6271511	0,6582974	692,6732	2,805198	0	561,7614	388,3354	0,4677927	0,6774879	691,667	2,973837	0	1	538	392						Untertest3.avi	0	880	547	72	111	438	280	3747	0	Content		466	281	2634514	3027627974
2651	16:57:17.372	00:00:02.651	159	559,0244	354,1811	0,6269057	0,6580738	692,9288	2,765537	0	547,6777	391,4212	0,4675825	0,6771883	691,9095	2,966684	0	1	553	373						Untertest3.avi	0	880	547	72	111	438	280	3747	0	Content		481	262	2651139	3027644599
2668	16:57:17.389	00:00:02.667	160	527,7463	400,1397	0,6267194	0,6577928	693,351	2,872016	0	575,2179	451,6032	0,4673706	0,6769214	691,8326	3,017793	0	1	551	426						Untertest3.avi	0	880	547	72	111	438	280	3747	0	Content		479	315	2667762	3027661222
2685	16:57:17.406	00:00:02.684	161	539,3217	333,7914	0,6263827	0,6575692	693,3231	2,731162	0	484,1204	426,194	0,4671275	0,6767667	692,4642	3,14053	0	1	512	380						Untertest3.avi	0	880	547	72	111	438	280	3747	0	Content		440	269	2684512	3027677972
2701	16:57:17.422	00:00:02.701	162	550,2957	351,678	0,6261373	0,6573159	693,7644	2,72877	0	536,27	384,6058	0,4668645	0,6765932	692,2201	2,992457	0	1	543	368						Untertest3.avi	0	880	547	72	111	438	280	3747	0	Content		471	257	2701136	3027694596
2718	16:57:17.439	00:00:02.717	163	550,475	361,6667	0,6258016	0,6570707	693,4725	2,746384	0	521,0949	475,1075	0,4665891	0,6764471	692,8	3,117893	0	1	536	418						Untertest3.avi	0	880	547	72	111	438	280	3747	0	Content		464	307	2717761	3027711221
2734	16:57:17.455	00:00:02.734	164	528,4542	331,7947	0,6254802	0,6569177	693,9059	2,874811	0	493,5263	463,2859	0,4662946	0,6763255	692,6462	3,22613	0	1	511	398						Untertest3.avi	0	880	547	72	111	438	280	3747	0	Content		439	287	2734385	3027727845
2751	16:57:17.472	00:00:02.751	165	549,0394	419,2097	0,6251943	0,6566917	694,1189	3,050255	0	552,4429	398,1765	0,4660451	0,6761944	692,9881	2,922276	0	1	551	409						Untertest3.avi	0	880	547	72	111	438	280	3747	0	Content		479	298	2751132	3027744592
2768	16:57:17.489	00:00:02.767	166	573,6542	334,7951	0,624916	0,6560495	694,1115	2,590704	0	509,2255	456,752	0,465752	0,6760653	692,9913	3,058937	0	1	541	396						Untertest3.avi	0	880	547	72	111	438	280	3747	0	Content		469	285	2767758	3027761218
2784	16:57:17.505	00:00:02.784	167	485,9848	345,7807	0,6248043	0,6562121	694,2012	2,833928	0	479,9909	470,1983	0,4656802	0,6759979	693,1974	3,19638	0	1	483	408						Untertest3.avi	0	880	547	72	111	438	280	3747	0	Content		411	297	2784380	3027777840
2801	16:57:17.522	00:00:02.801	168	502,1061	370,8036	0,6246115	0,6561218	694,7243	2,915593	0	499,5936	436,3159	0,4655336	0,6759244	693,3052	3,123149	0	1	501	404						Untertest3.avi	0	880	547	72	111	438	280	3747	0	Content		429	293	2801006	3027794466
2818	16:57:17.539	00:00:02.817	169	487,2159	336,6102	0,6243881	0,6559976	694,3513	2,866875	0	472,4618	462,2989	0,4653123	0,6758699	693,3962	3,176085	0	1	480	399						Untertest3.avi	0	880	547	72	111	438	280	3747	0	Content		408	288	2817628	3027811088
2834	16:57:17.555	00:00:02.834	170	480,5159	358,8718	0,6241674	0,6560156	694,767	2,78374	0	493,759	424,0048	0,4651231	0,6758547	693,5115	3,061057	0	1	487	391						Untertest3.avi	0	880	547	72	111	438	280	3747	0	Content		415	280	2834376	3027827836
2851	16:57:17.572	00:00:02.851	171	502,751	420,2115	0,6240617	0,6558908	694,8934	2,985864	0	466,1487	361,2692	0,4650166	0,6758529	693,5911	3,059152	0	1	484	391						Untertest3.avi	0	880	547	72	111	438	280	3747	0	Content		412	280	2851001	3027844461
2868	16:57:17.589	00:00:02.867	172	512,6672	350,1981	0,6238738	0,6559082	694,8841	2,778136	0	527,7629	407,662	0,4648818	0,6758739	693,7872	3,043664	0	1	520	379						Untertest3.avi	0	880	547	72	111	438	280	3747	0	Content		448	268	2867625	3027861085
2884	16:57:17.605	00:00:02.884	173	501,8588	363,4614	0,6237172	0,6559011	695,0402	2,800941	0	477,8631	439,5054	0,4647468	0,6758783	693,8306	3,156737	0	1	490	401						Untertest3.avi	0	880	547	72	111	438	280	3747	0	Content		418	290	2884248	3027877708
2901	16:57:17.622	00:00:02.900	174	519,1902	390,7452	0,6236254	0,6558297	695,1616	2,850201	0	472,0856	409,8315	0,4646316	0,6759082	693,8061	3,04793	0	1	496	400						Untertest3.avi	0	880	547	72	111	438	280	3747	0	Content		424	289	2900996	3027894456
2918	16:57:17.639	00:00:02.917	175	501,022	460,8537	0,6235384	0,6557171	695,2672	3,101225	0	480,2176	424,6481	0,4645496	0,6758439	693,8242	3,151914	0	1	491	443						Untertest3.avi	0	880	547	72	111	438	280	3747	0	Content		419	332	2917621	3027911081
2934	16:57:17.655	00:00:02.934	176	483,7245	436,7578	0,6233336	0,6555573	695,4579	3,086875	0	497,9165	434,8344	0,4644612	0,676125	693,8242	3,141142	0	1	491	436						Untertest3.avi	0	880	547	72	111	438	280	3747	0	Content		419	325	2934243	3027927703
2951	16:57:17.672	00:00:02.950	177	514,5496	355,9579	0,6231492	0,6554409	695,3796	2,938229	0	504,4267	411,799	0,4642338	0,675576	694,2014	3,191362	0	1	509	384						Untertest3.avi	0	880	547	72	111	438	280	3747	0	Content		437	273	2950991	3027944451
2968	16:57:17.689	00:00:02.967	178	505,6035	405,671	0,622982	0,6552895	695,7625	2,943065	0	497,5256	413,7835	0,4640476	0,6754174	694,0726	3,115968	0	1	502	410						Untertest3.avi	0	880	547	72	111	438	280	3747	0	Content		430	299	2967615	3027961075
2984	16:57:17.705	00:00:02.984	179	491,8573	410,9637	0,6226944	0,6550873	695,4748	2,876197	0	501,6273	405,2044	0,4638232	0,6753434	694,4827	3,055551	0	1	497	408						Untertest3.avi	0	880	547	72	111	438	280	3747	0	Content		425	297	2984240	3027977700
3001	16:57:17.722	00:00:03.000	180	490,1877	391,8983	0,6224546	0,6549363	695,8252	2,774431	0	468,7077	456,8852	0,46355	0,6752798	694,2559	3,180453	0	1	479	424						Untertest3.avi	0	880	547	72	111	438	280	3747	0	Content		407	313	3000990	3027994450
3018	16:57:17.739	00:00:03.017	181	458,7168	469,1519	0,6221313	0,6547374	695,5339	2,999788	0	504,0229	403,2604	0,4632657	0,6752107	694,6535	3,097562	0	1	481	436						Untertest3.avi	0	880	547	72	111	438	280	3747	0	Content		409	325	3017615	3028011075
3034	16:57:17.755	00:00:03.034	182	485,8134	353,7704	0,6218266	0,6545066	695,8563	2,792919	0	491,2487	422,4257	0,462956	0,6750834	694,5455	3,106218	0	1	489	388						Untertest3.avi	0	880	547	72	111	438	280	3747	0	Content		417	277	3034242	3028027702
3051	16:57:17.772	00:00:03.050	183	507,0982	345,454	0,6215295	0,6542445	695,9461	2,67154	0	502,5515	412,0763	0,4626599	0,6749719	694,6239	3,101185	0	1	505	379						Untertest3.avi	0	880	547	72	111	438	280	3747	0	Content		433	268	3050865	3028044325
3068	16:57:17.789	00:00:03.067	184	489,0432	417,7942	0,6211971	0,6540488	695,8118	2,84878	0	509,8161	411,7843	0,4623782	0,6753012	694,624	2,99627	0	1	499	415						Untertest3.avi	0	880	547	72	111	438	280	3747	0	Content		427	304	3067613	3028061073
3084	16:57:17.805	00:00:03.084	185	501,1025	409,9217	0,6209347	0,6539139	696,2145	2,846764	0	486,7122	403,5719	0,4620965	0,6752828	694,624	3,065212	0	1	494	407						Untertest3.avi	0	880	547	72	111	438	280	3747	0	Content		422	296	3084240	3028077700
3101	16:57:17.822	00:00:03.100	186	467,4285	410,4028	0,6206122	0,6538572	695,7487	2,884629	0	498,3058	375,5721	0,4617932	0,6750191	694,9517	2,865535	0	1	483	393						Untertest3.avi	0	880	547	72	111	438	280	3747	0	Content		411	282	3100864	3028094324
3117	16:57:17.838	00:00:03.117	187	506,4033	350,0286	0,6203329	0,6537829	696,2415	2,694975	0	483,0021	448,4575	0,4614923	0,6750299	694,8563	2,993832	0	1	495	399						Untertest3.avi	0	880	547	72	111	438	280	3747	0	Content		423	288	3117487	3028110947
3134	16:57:17.855	00:00:03.134	188	506,1927	358,3549	0,6200358	0,6536447	696,1642	2,722459	0	518,472	366,3193	0,4612567	0,6750019	695,0792	3,009223	0	1	512	362						Untertest3.avi	0	880	547	72	111	438	280	3747	0	Content		440	251	3134110	3028127570
3151	16:57:17.872	00:00:03.150	189	573,0938	306,816	0,6197473	0,6529911	696,1572	2,588456	0	482,6048	394,4563	0,4609611	0,6748976	695,0006	2,954805	0	1	528	351						Untertest3.avi	0	880	547	72	111	438	280	3747	0	Content		456	240	3150860	3028144320
3167	16:57:17.888	00:00:03.167	190	566,2114	364,2921	0,6192985	0,6531457	696,4137	2,678457	0	531,9929	442,4276	0,460528	0,6743786	695,0006	3,029748	0	1	549	403						Untertest3.avi	0	880	547	72	111	438	280	3747	0	Content		477	292	3167484	3028160944
3184	16:57:17.905	00:00:03.184	191	558,3878	353,7378	0,6189545	0,6528216	696,5916	2,792882	0	548,3585	419,0673	0,460269	0,6745748	695,3116	3,041511	0	1	553	386						Untertest3.avi	0	880	547	72	111	438	280	3747	0	Content		481	275	3184109	3028177569
3201	16:57:17.922	00:00:03.200	192	559,3287	358,5948	0,6187269	0,6523659	696,4501	2,67887	0	529,6454	473,6815	0,4600317	0,6743355	695,4101	3,240584	0	1	544	416						Untertest3.avi	0	880	547	72	111	438	280	3747	0	Content		472	305	3200732	3028194192
3217	16:57:17.938	00:00:03.217	193	563,9144	340,1642	0,6184486	0,6520049	696,7986	2,691372	0	506,4417	444,4968	0,4598037	0,6739138	695,465	3,14731	0	1	535	392						Untertest3.avi	0	880	547	72	111	438	280	3747	0	Content		463	281	3217358	3028210818
3234	16:57:17.955	00:00:03.234	194	550,361	355,726	0,6182712	0,6514924	696,7813	2,808616	0	517,1339	441,7664	0,4596206	0,6735992	695,7135	3,032133	0	1	534	399						Untertest3.avi	0	880	547	72	111	438	280	3747	0	Content		462	288	3234107	3028227567
3251	16:57:17.972	00:00:03.250	195	551,4526	359,326	0,6180208	0,6512163	697,0296	2,661015	0	527,9767	442,4188	0,4594342	0,6732348	695,9794	3,083051	0	1	540	401						Untertest3.avi	0	880	547	72	111	438	280	3747	0	Content		468	290	3250730	3028244190
3267	16:57:17.988	00:00:03.267	196	553,4205	323,4593	0,6178897	0,6508009	697,2307	2,656085	0	480,6554	440,2371	0,4592849	0,6729033	695,8983	3,09591	0	1	517	382						Untertest3.avi	0	880	547	72	111	438	280	3747	0	Content		445	271	3267353	3028260813
3284	16:57:18.005	00:00:03.284	197	539,4437	399,6864	0,6177605	0,6505026	697,5681	2,832179	0	493,0903	400,6649	0,4591713	0,6726072	696,2806	3,043123	0	1	516	400						Untertest3.avi	0	880	547	72	111	438	280	3747	0	Content		444	289	3284104	3028277564
3301	16:57:18.022	00:00:03.300	198	556,191	359,2009	0,6176076	0,6502357	697,6689	2,681141	0	504,0312	445,685	0,4591019	0,6722519	696,4668	3,165755	0	1	530	402						Untertest3.avi	0	880	547	72	111	438	280	3747	0	Content		458	291	3300725	3028294185
3317	16:57:18.038	00:00:03.317	199	526,0687	411,1565	0,6175123	0,6500015	697,6734	2,973216	0	528,0645	414,5038	0,4590325	0,6720142	696,7106	3,071281	0	1	527	413						Untertest3.avi	0	880	547	72	111	438	280	3747	0	Content		455	302	3317353	3028310813
3334	16:57:18.055	00:00:03.333	200	523,2733	440,451	0,617447	0,6498226	697,6951	2,983526	0	544,6035	410,2432	0,4589937	0,6717902	696,9617	2,964411	0	1	534	425						Untertest3.avi	0	880	547	72	111	438	280	3747	0	Content		462	314	3333914	3028327374
3351	16:57:18.072	00:00:03.350	201	549,4457	377,0696	0,6173954	0,6497289	697,9211	2,928396	0	517,532	438,5696	0,4589776	0,6715967	697,0293	3,119185	0	1	533	408						Untertest3.avi	0	880	547	72	111	438	280	3747	0	Content		461	297	3350663	3028344123
3367	16:57:18.088	00:00:03.367	202	552,6979	394,6332	0,6173835	0,6496391	698,0978	2,862672	0	513,8391	432,1609	0,4589862	0,6713797	697,127	3,137687	0	1	533	413						Untertest3.avi	0	880	547	72	111	438	280	3747	0	Content		461	302	3367293	3028360753
3384	16:57:18.105	00:00:03.383	203	552,5128	341,9439	0,6173673	0,6495106	698,2332	2,674384	0	568,9098	380,666	0,4589754	0,6712212	697,2709	2,938527	0	1	561	361						Untertest3.avi	0	880	547	72	111	438	280	3747	0	Content		489	250	3383910	3028377370
3401	16:57:18.122	00:00:03.400	204	530,0088	341,7406	0,6173518	0,6494368	698,4503	2,675635	0	535,1774	417,3954	0,4589851	0,6710913	697,317	3,097732	0	1	533	380						Untertest3.avi	0	880	547	72	111	438	280	3747	0	Content		461	269	3400533	3028393993
3417	16:57:18.138	00:00:03.417	205	545,999	353,5142	0,6173556	0,6493052	698,6179	2,7275	0	536,677	424,1407	0,4590093	0,670863	697,4588	3,009842	0	1	541	389						Untertest3.avi	0	880	547	72	111	438	280	3747	0	Content		469	278	3417281	3028410741
3434	16:57:18.155	00:00:03.433	206	533,9337	386,1129	0,6173582	0,6490806	698,6146	2,770004	0	524,4626	448,882	0,4590328	0,6706375	697,4823	3,132047	0	1	529	417						Untertest3.avi	0	880	547	72	111	438	280	3747	0	Content		457	306	3433906	3028427366
3451	16:57:18.172	00:00:03.450	207	558,5856	328,4737	0,6173609	0,6489289	698,6763	2,712519	0	502,2212	424,2714	0,4590404	0,6703902	697,6559	3,255345	0	1	530	376						Untertest3.avi	0	880	547	72	111	438	280	3747	0	Content		458	265	3450528	3028443988
3467	16:57:18.188	00:00:03.467	208	560,1135	380,4589	0,61736	0,6486931	698,8274	2,754625	0	504,2735	436,7391	0,4590471	0,6700839	697,6318	3,127874	0	1	532	409						Untertest3.avi	0	880	547	72	111	438	280	3747	0	Content		460	298	3467154	3028460614
3484	16:57:18.205	00:00:03.483	209	474,7965	430,8071	0,6173685	0,6483809	698,7761	2,934772	0	513,6215	422,8988	0,459063	0,6697653	697,6049	3,017459	0	1	494	427						Untertest3.avi	0	880	547	72	111	438	280	3747	0	Content		422	316	3483900	3028477360
3501	16:57:18.222	00:00:03.500	210	539,9504	342,826	0,6174668	0,6481548	698,9915	2,657234	0	513,6735	396,7636	0,4591318	0,6695909	697,7046	2,981433	0	1	527	370						Untertest3.avi	0	880	547	72	111	438	280	3747	0	Content		455	259	3500524	3028493984
3517	16:57:18.238	00:00:03.517	211	494,9964	330,0365	0,6176406	0,6480373	699,1267	2,683821	0	457,253	403,2016	0,4593024	0,6694178	698,015	3,140866	0	1	476	367						Untertest3.avi	0	880	547	72	111	438	280	3747	0	Content		404	256	3517150	3028510610
3534	16:57:18.255	00:00:03.533	212	506,3212	358,9007	0,617533	0,6479071	698,9091	2,744956	0	488,1244	422,5614	0,4592462	0,6693742	697,9072	3,050518	0	1	497	391						Untertest3.avi	0	880	547	72	111	438	280	3747	0	Content		425	280	3533786	3028527246
3551	16:57:18.272	00:00:03.550	213	471,821	381,1676	0,6174437	0,6478755	699,1635	2,73092	0	521,0327	397,7467	0,4591776	0,6693767	697,9572	2,952768	0	1	496	389						Untertest3.avi	0	880	547	72	111	438	280	3747	0	Content		424	278	3550520	3028543980
3567	16:57:18.288	00:00:03.567	214	479,4485	356,1675	0,6173541	0,6478947	699,1476	2,672729	0	494,6017	439,3554	0,4590995	0,6694253	697,9001	3,068816	0	1	487	398						Untertest3.avi	0	880	547	72	111	438	280	3747	0	Content		415	287	3567144	3028560604
3584	16:57:18.305	00:00:03.583	215	460,7813	383,8853	0,6172931	0,6479899	699,192	2,805812	0	495,5893	395,8908	0,4590584	0,6695295	697,8852	2,955415	0	1	478	390						Untertest3.avi	0	880	547	72	111	438	280	3747	0	Content		406	279	3583783	3028577243
3600	16:57:18.321	00:00:03.600	216	489,511	358,3941	0,6172528	0,6480943	699,2285	2,731603	0	507,6711	372,1934	0,4590038	0,669623	697,9397	2,862567	0	1	499	365						Untertest3.avi	0	880	547	72	111	438	280	3747	0	Content		427	254	3600393	3028593853
3617	16:57:18.338	00:00:03.617	217	506,5831	360,759	0,6172273	0,6481729	699,2972	2,677398	0	493,3876	411,7022	0,458978	0,669716	698,0131	3,146455	0	1	500	386						Untertest3.avi	0	880	547	72	111	438	280	3747	0	Content		428	275	3617017	3028610477
3634	16:57:18.355	00:00:03.633	218	530,6969	376,2629	0,6172197	0,6482849	699,3155	2,778266	0	468,5475	398,9643	0,4589768	0,6697678	698,0684	2,88612	0	1	500	388						Untertest3.avi	0	880	547	72	111	438	280	3747	0	Content		428	277	3633776	3028627236
3650	16:57:18.371	00:00:03.650	219	479,036	342,1284	0,6172354	0,6483458	699,4306	2,671039	0	504,4067	423,5635	0,4589933	0,6697805	698,1024	2,832553	0	1	492	383						Untertest3.avi	0	880	547	72	111	438	280	3747	0	Content		420	272	3650390	3028643850
3667	16:57:18.388	00:00:03.667	220	491,377	367,4868	0,6172684	0,6484078	699,4742	2,656888	0	470,2253	458,6045	0,4590453	0,6697634	698,2466	3,06181	0	1	481	413						Untertest3.avi	0	880	547	72	111	438	280	3747	0	Content		409	302	3667011	3028660471
3684	16:57:18.405	00:00:03.683	221	482,3427	374,4839	0,6173292	0,6484908	699,6261	2,665456	0	492,9573	428,1312	0,4591456	0,6697093	698,5007	2,969169	0	1	488	401						Untertest3.avi	0	880	547	72	111	438	280	3747	0	Content		416	290	3683772	3028677232
3700	16:57:18.421	00:00:03.700	222	467,4054	392,0595	0,6174053	0,6482257	699,6196	2,804164	0	483,0663	332,902	0,4592692	0,6696635	698,6816	2,65997	0	1	475	362						Untertest3.avi	0	880	547	72	111	438	280	3747	0	Content		403	251	3700386	3028693846
3717	16:57:18.438	00:00:03.717	223	488,2137	400,1366	0,6175866	0,648619	700,0876	2,745399	0	506,9909	392,1823	0,4593922	0,6695903	698,7204	2,942746	0	1	498	396						Untertest3.avi	0	880	547	72	111	438	280	3747	0	Content		426	285	3717007	3028710467
3734	16:57:18.455	00:00:03.733	224	514,3762	310,9293	0,6177018	0,6485887	699,7493	2,680025	0	486,7892	389,2981	0,4595228	0,6694899	698,6321	2,881851	0	1	501	350						Untertest3.avi	0	880	547	72	111	438	280	3747	0	Content		429	239	3733631	3028727091
3750	16:57:18.471	00:00:03.750	225	504,6	315,6947	0,6178133	0,6485775	699,9048	2,565138	0	434,101	455,058	0,4596783	0,6693488	699,0003	3,109159	0	1	469	385						Untertest3.avi	0	880	547	72	111	438	280	3747	0	Content		397	274	3750256	3028743716
3767	16:57:18.488	00:00:03.767	226	508,4909	423,1512	0,6178733	0,648164	699,8983	2,753428	0	493,9135	437,2294	0,459793	0,6691533	699,1509	3,031937	0	1	501	430						Untertest3.avi	0	880	547	72	111	438	280	3747	0	Content		429	319	3767004	3028760464
3784	16:57:18.505	00:00:03.783	227	541,8699	382,8056	0,6179417	0,6481094	699,8983	2,687172	0	502,192	398,2479	0,4598759	0,6689717	699,0924	2,821621	0	1	522	391						Untertest3.avi	0	880	547	72	111	438	280	3747	0	Content		450	280	3783627	3028777087
3800	16:57:18.521	00:00:03.800	228	504,185	348,6036	0,6181034	0,64837	700,4517	2,557912	0	500,5658	403,1293	0,4599656	0,6688371	699,1209	2,762178	0	1	502	376						Untertest3.avi	0	880	547	72	111	438	280	3747	0	Content		430	265	3800252	3028793712
3817	16:57:18.538	00:00:03.816	229	506,8562	284,6293	0,6181366	0,6482112	700,3997	2,445878	0	493,2617	387,1583	0,4600438	0,6687266	699,2784	2,870507	0	1	500	336						Untertest3.avi	0	880	547	72	111	438	280	3747	0	Content		428	225	3816875	3028810335
3833	16:57:18.554	00:00:03.833	230	474,9835	392,3802	0,6181769	0,6481481	700,3329	2,785435	0	485,9968	407,4147	0,4601028	0,6685753	699,3576	2,954723	0	1	480	400						Untertest3.avi	0	880	547	72	111	438	280	3747	0	Content		408	289	3833499	3028826959
3850	16:57:18.571	00:00:03.850	231	548,0844	360,7498	0,6182166	0,648112	700,3451	2,79663	0	487,3141	401,9672	0,4601659	0,6685117	699,239	3,057362	0	1	518	381						Untertest3.avi	0	880	547	72	111	438	280	3747	0	Content		446	270	3850247	3028843707
3867	16:57:18.588	00:00:03.866	232	491,4709	408,0674	0,6182755	0,6481255	700,3665	2,823712	0	496,5782	407,4684	0,4602206	0,668492	699,3028	3,014061	0	1	494	408						Untertest3.avi	0	880	547	72	111	438	280	3747	0	Content		422	297	3866995	3028860455
3883	16:57:18.604	00:00:03.883	233	498,638	339,4534	0,6183575	0,6481761	700,331	2,699808	0	473,0302	443,346	0,4602666	0,6685163	699,3502	3,059806	0	1	486	391						Untertest3.avi	0	880	547	72	111	438	280	3747	0	Content		414	280	3883493	3028876953
3900	16:57:18.621	00:00:03.900	234	478,4416	429,0933	0,6184618	0,6483034	700,6557	2,942818	0	510,8803	400,9812	0,4603346	0,6685798	699,3324	3,083673	0	1	495	415						Untertest3.avi	0	880	547	72	111	438	280	3747	0	Content		423	304	3900242	3028893702
3917	16:57:18.638	00:00:03.916	235	474,7361	537,7881	0,6185607	0,6484066	700,6942	3,228019	0	469,244	420,816	0,460449	0,6687106	699,2031	2,994838	0	1	472	479						Untertest3.avi	0	880	547	72	111	438	280	3747	0	Content		400	368	3916865	3028910325
3933	16:57:18.654	00:00:03.933	236	478,1012	390,6121	0,6186592	0,648622	700,4888	2,86778	0	482,5319	433,7456	0,4606104	0,6688067	699,2383	3,147285	0	1	480	412						Untertest3.avi	0	880	547	72	111	438	280	3747	0	Content		408	301	3933491	3028926951
3950	16:57:18.671	00:00:03.950	237	502,5426	357,1969	0,6186719	0,6488407	700,4008	2,820437	0	549,3441	393,631	0,4606515	0,6690186	699,1683	2,950845	0	1	526	375						Untertest3.avi	0	880	547	72	111	438	280	3747	0	Content		454	264	3950240	3028943700
3967	16:57:18.688	00:00:03.966	238	503,6477	478,6977	0,6187744	0,6489795	700,3669	3,008439	0	543,7935	376,1022	0,4607617	0,6691905	699,2701	2,856279	0	1	524	427						Untertest3.avi	0	880	547	72	111	438	280	3747	0	Content		452	316	3966862	3028960322
3983	16:57:18.704	00:00:03.983	239	542,9976	390,8045	0,6189925	0,6491567	700,6518	2,797499	0	510,9283	395,2245	0,4609122	0,6693482	699,188	3,077485	0	1	527	393						Untertest3.avi	0	880	547	72	111	438	280	3747	0	Content		455	282	3983486	3028976946
4000	16:57:18.721	00:00:04.000	240	517,822	340,4905	0,6191404	0,6493197	700,549	2,691283	0	527,9496	446,8707	0,4611274	0,669473	699,1373	3,077439	0	1	523	394						Untertest3.avi	0	880	547	72	111	438	280	3747	0	Content		451	283	4000110	3028993570
4017	16:57:18.738	00:00:04.016	241	516,8345	400,9928	0,6193435	0,6494031	700,2956	2,863757	0	489,0739	468,8755	0,4612941	0,6695321	699,2442	3,116689	0	1	503	435						Untertest3.avi	0	880	547	72	111	438	280	3747	0	Content		431	324	4016858	3029010318
4033	16:57:18.754	00:00:04.033	242	552,5098	357,5106	0,6195382	0,6495717	700,7289	2,779098	0	512,1711	423,425	0,4614897	0,6695704	699,145	3,058879	0	1	532	390						Untertest3.avi	0	880	547	72	111	438	280	3747	0	Content		460	279	4033481	3029026941
4050	16:57:18.771	00:00:04.050	243	511,9373	413,2638	0,6197137	0,6496112	700,4784	2,953829	0	494,6061	460,5366	0,4617174	0,6695365	699,314	3,182814	0	1	503	437						Untertest3.avi	0	880	547	72	111	438	280	3747	0	Content		431	326	4050106	3029043566
4067	16:57:18.788	00:00:04.066	244	506,782	457,5688	0,619998	0,6495982	700,6983	2,988288	0	513,5427	460,3869	0,4619421	0,6694413	699,2808	3,185908	0	1	510	459						Untertest3.avi	0	880	547	72	111	438	280	3747	0	Content		438	348	4066737	3029060197
4083	16:57:18.804	00:00:04.083	245	521,0141	432,1911	0,6201941	0,6495661	700,542	3,144852	0	545,154	383,5844	0,4622278	0,6693351	699,3599	2,983234	0	1	533	408						Untertest3.avi	0	880	547	72	111	438	280	3747	0	Content		461	297	4083353	3029076813
4100	16:57:18.821	00:00:04.100	246	525,9208	338,0859	0,6205264	0,6495041	700,7503	2,801196	0	537,9314	440,3034	0,4625003	0,6695496	699,3599	3,280904	0	1	532	389						Untertest3.avi	0	880	547	72	111	438	280	3747	0	Content		460	278	4100104	3029093564
4117	16:57:18.838	00:00:04.116	247	515,478	410,2203	0,6208318	0,6495032	700,4988	2,961901	0	493,3717	416,8033	0,4628059	0,6690711	699,3928	3,064174	0	1	504	414						Untertest3.avi	0	880	547	72	111	438	280	3747	0	Content		432	303	4116735	3029110195
4133	16:57:18.854	00:00:04.133	248	504,623	425,4655	0,6211417	0,6495773	700,7726	3,018262	0	564,0115	374,0377	0,4631644	0,6686356	699,3928	2,804872	0	1	534	400						Untertest3.avi	0	880	547	72	111	438	280	3747	0	Content		462	289	4133350	3029126810
4150	16:57:18.871	00:00:04.150	249	528,1064	426,5052	0,6215474	0,6496157	700,856	2,874951	0	546,0924	435,9982	0,4635287	0,6688673	699,5443	3,133167	0	1	537	431						Untertest3.avi	0	880	547	72	111	438	280	3747	0	Content		465	320	4150099	3029143559
4167	16:57:18.888	00:00:04.166	250	525,0073	382,0914	0,6219668	0,6496514	700,827	2,996184	0	500,0099	460,5107	0,4639224	0,6688013	699,5204	3,222506	0	1	513	421						Untertest3.avi	0	880	547	72	111	438	280	3747	0	Content		441	310	4166727	3029160187
4183	16:57:18.904	00:00:04.183	251	487,4841	412,0401	0,6223533	0,6497169	700,8165	3,097491	0	532,3805	388,4144	0,4643553	0,6690811	699,5205	3,042326	0	1	510	400						Untertest3.avi	0	880	547	72	111	438	280	3747	0	Content		438	289	4183471	3029176931
4200	16:57:18.921	00:00:04.200	252	522,7692	443,7542	0,6227661	0,6497953	700,6969	2,923311	0	524,6423	406,2632	0,4647834	0,6687024	699,5154	3,162212	0	1	524	425						Untertest3.avi	0	880	547	72	111	438	280	3747	0	Content		452	314	4200093	3029193553
4217	16:57:18.938	00:00:04.216	253	513,3624	407,2475	0,6231853	0,6498639	700,7217	3,000277	0	516,5381	450,2805	0,4652185	0,6686693	699,4759	3,323879	0	1	515	429						Untertest3.avi	0	880	547	72	111	438	280	3747	0	Content		443	318	4216719	3029210179
4233	16:57:18.954	00:00:04.233	254	525,6394	409,8795	0,6236321	0,6499849	700,8586	2,937675	0	522,5634	439,6142	0,4656267	0,6686414	699,5738	3,189862	0	1	524	425						Untertest3.avi	0	880	547	72	111	438	280	3747	0	Content		452	314	4233340	3029226800
4250	16:57:18.971	00:00:04.249	255	524,5577	409,0288	0,624059	0,6500441	700,9039	2,97482	0	510,924	419,7099	0,4660245	0,6685581	699,4741	3,075401	0	1	518	414						Untertest3.avi	0	880	547	72	111	438	280	3747	0	Content		446	303	4249966	3029243426
4267	16:57:18.988	00:00:04.266	256	493,1907	457,7938	0,6249129	0,6501216	713,7299	3,0585	0	520,1793	399,8912	0,4663415	0,668471	712,206	3,039118	0	1	507	429						Untertest3.avi	0	880	547	72	111	438	280	3747	0	Content		435	318	4266633	3029260093
4283	16:57:19.004	00:00:04.283	257	505,8568	344,8024	0,625248	0,650271	713,7233	2,770716	0	515,824	420,7166	0,4667391	0,6684541	712,206	3,034418	0	1	511	383						Untertest3.avi	0	880	547	72	111	438	280	3747	0	Content		439	272	4283254	3029276714
4300	16:57:19.021	00:00:04.299	258	519,6786	383,1582	0,6256087	0,6503579	713,7299	2,95297	0	525,4543	442,9929	0,4670574	0,6684335	712,206	3,170443	0	1	523	413						Untertest3.avi	0	880	547	72	111	438	280	3747	0	Content		451	302	4299876	3029293336
4316	16:57:19.037	00:00:04.316	259	500,2025	411,6183	0,6259472	0,6503914	713,7233	2,888963	0	520,7371	418,2336	0,4673619	0,668426	712,206	2,987494	0	1	510	415						Untertest3.avi	0	880	547	72	111	438	280	3747	0	Content		438	304	4316498	3029309958
4333	16:57:19.054	00:00:04.333	260	485,1221	377,1633	0,6262035	0,6504756	713,7299	2,774771	0	500,8359	437,0564	0,4676634	0,6683403	712,206	3,028204	0	1	493	407						Untertest3.avi	0	880	547	72	111	438	280	3747	0	Content		421	296	4333137	3029326597
4350	16:57:19.071	00:00:04.349	261	518,2994	389,6551	0,626525	0,6504642	713,7232	2,851383	0	469,527	457,2898	0,4679186	0,6683071	712,206	3,156654	0	1	494	423						Untertest3.avi	0	880	547	72	111	438	280	3747	0	Content		422	312	4349872	3029343332
4366	16:57:19.087	00:00:04.366	262	520,4844	364,2582	0,6267072	0,650509	713,7299	2,692453	0	488,588	410,7803	0,4697469	0,6678796	712,206	2,75797	0	1	505	388						Untertest3.avi	0	880	547	72	111	438	280	3747	0	Content		433	277	4366493	3029359953
4383	16:57:19.104	00:00:04.383	263	515,2799	407,0062	0,6269441	0,6505197	713,7232	2,880594	0	496,6288	434,7577	0,4683597	0,6682467	712,206	3,023252	0	1	506	421						Untertest3.avi	0	880	547	72	111	438	280	3747	0	Content		434	310	4383126	3029376586
4400	16:57:19.121	00:00:04.399	264	504,1378	410,8588	0,6287479	0,6502556	713,7299	2,697628	0	489,7082	436,5624	0,4701214	0,6677987	712,206	2,819245	0	1	497	424						Untertest3.avi	0	880	547	72	111	438	280	3747	0	Content		425	313	4399737	3029393197
4416	16:57:19.137	00:00:04.416	265	493,3403	411,6846	0,6256063	0,6509531	713,7233	2,608996	0	509,7908	448,7308	0,467057	0,6684235	712,206	2,889915	0	2	502	430						Untertest3.avi	0	880	547	72	111	427	333	683	0	Content		430	319	4416484	3029409944
4433	16:57:19.154	00:00:04.433	266	506,9715	450,7164	0,6269774	0,6506068	700,8091	2,666255	0	497,252	464,8602	0,4689142	0,6680421	699,4012	2,890198	0	2	502	458						Untertest3.avi	0	880	547	72	111	427	333	683	0	Content		430	347	4433104	3029426564
4450	16:57:19.171	00:00:04.449	267	510,7294	445,9266	0,627135	0,6506186	700,8398	2,67251	0	493,3797	466,0643	0,4690085	0,6679938	699,4323	2,886341	0	2	502	456						Untertest3.avi	0	880	547	72	111	427	333	683	0	Content		430	345	4449738	3029443198
4466	16:57:19.187	00:00:04.466	268	506,0768	416,1043	0,6272275	0,6505986	700,9224	2,575937	0	506,2664	470,9	0,4691277	0,6679267	699,4619	2,85762	0	2	506	444						Untertest3.avi	0	880	547	72	111	427	333	683	0	Content		434	333	4466472	3029459932
4483	16:57:19.204	00:00:04.483	269	517,3817	432,8718	0,6272981	0,6505336	700,8288	2,632827	0	487,077	475,1647	0,4692243	0,6678408	699,6055	2,943835	0	2	502	454						Untertest3.avi	0	880	547	72	111	427	333	683	0	Content		430	343	4483094	3029476554
4500	16:57:19.221	00:00:04.499	270	513,1591	435,5337	0,6273613	0,6504775	700,7713	2,641552	0	500,2255	449,2341	0,4693409	0,6677435	699,4816	2,882729	0	2	507	442						Untertest3.avi	0	880	547	72	111	427	333	683	0	Content		435	331	4499730	3029493190
4516	16:57:19.237	00:00:04.516	271	495,0521	446,2532	0,627418	0,6504511	700,9163	2,676227	0	502,742	456,9401	0,4693626	0,6675937	699,7406	2,857469	0	2	499	452						Untertest3.avi	0	880	547	72	111	427	333	683	0	Content		427	341	4516340	3029509800
4533	16:57:19.254	00:00:04.532	272	486,5686	448,4775	0,6274799	0,6504549	700,9971	2,676201	0	483,0421	439,3844	0,4694292	0,6674871	699,636	2,795691	0	2	485	444						Untertest3.avi	0	880	547	72	111	427	333	683	0	Content		413	333	4532961	3029526421
4550	16:57:19.271	00:00:04.549	273	482,4818	412,3306	0,6275241	0,6504667	701,0651	2,559881	0	499,2948	483,1714	0,4694594	0,6674103	699,659	2,937946	0	2	491	448						Untertest3.avi	0	880	547	72	111	427	333	683	0	Content		419	337	4549719	3029543179
4566	16:57:19.287	00:00:04.566	274	499,3049	405,1618	0,6275364	0,6508967	701,2008	2,510237	0	492,3486	473,3649	0,4694747	0,6676888	699,7232	2,880854	0	2	496	439						Untertest3.avi	0	880	547	72	111	427	333	683	0	Content		424	328	4566330	3029559790
4583	16:57:19.304	00:00:04.582	275	507,1525	461,3973	0,6275727	0,6504989	701,4536	2,733487	0	495,6114	462,8809	0,469526	0,6672805	699,8939	2,888399	0	2	501	462						Untertest3.avi	0	880	547	72	111	427	333	683	0	Content		429	351	4582948	3029576408
4600	16:57:19.321	00:00:04.599	276	498,1048	398,947	0,627556	0,6508983	701,4503	2,546447	0	485,9228	465,3472	0,4695141	0,6671855	699,9334	2,861895	0	2	492	432						Untertest3.avi	0	880	547	72	111	427	333	683	0	Content		420	321	4599711	3029593171
4616	16:57:19.337	00:00:04.616	277	516,7108	432,8831	0,6274906	0,6508486	701,4503	2,637713	0	489,5401	435,389	0,4694913	0,6674148	699,9334	2,807907	0	2	503	434						Untertest3.avi	0	880	547	72	111	427	333	683	0	Content		431	323	4616320	3029609780
4633	16:57:19.354	00:00:04.632	278	526,1981	498,7289	0,6274124	0,6503723	701,6448	2,757881	0	494,8414	466,0383	0,4694506	0,6670029	700,0242	2,879099	0	2	511	482						Untertest3.avi	0	880	547	72	111	427	333	683	0	Content		439	371	4632941	3029626401
4650	16:57:19.371	00:00:04.649	279	508,9909	420,2372	0,6272987	0,6503063	701,6187	2,540483	0	503,0436	458,218	0,4693233	0,6672649	700,3664	2,826328	0	2	506	439						Untertest3.avi	0	880	547	72	111	427	333	683	0	Content		434	328	4649699	3029643159
4666	16:57:19.387	00:00:04.666	280	493,7972	433,2217	0,6271458	0,6501615	701,9211	2,576578	0	494,8148	476,1693	0,4692178	0,666843	700,4946	2,929772	0	2	494	455						Untertest3.avi	0	880	547	72	111	427	333	683	0	Content		422	344	4666184	3029659644
4683	16:57:19.404	00:00:04.682	281	498,5069	457,7502	0,6269314	0,6500709	701,9237	2,686586	0	487,4619	473,2426	0,4690295	0,6667979	700,4169	2,980853	0	2	493	465						Untertest3.avi	0	880	547	72	111	427	333	683	0	Content		421	354	4682929	3029676389
4700	16:57:19.421	00:00:04.699	282	508,4256	462,1526	0,6266785	0,6499461	702,1215	2,695236	0	508,3665	447,6769	0,4687783	0,6670618	700,4169	2,886528	0	2	508	455						Untertest3.avi	0	880	547	72	111	427	333	683	0	Content		436	344	4699551	3029693011
4716	16:57:19.437	00:00:04.716	283	503,3413	478,9396	0,6263914	0,6498463	702,0592	2,786089	0	496,4775	477,5712	0,4685352	0,6663807	700,4169	2,956445	0	2	500	478						Untertest3.avi	0	880	547	72	111	427	333	683	0	Content		428	367	4716174	3029709634
4733	16:57:19.454	00:00:04.732	284	495,4647	426,5624	0,6260788	0,6497003	702,3881	2,617974	0	494,3116	479,4899	0,4682118	0,6666948	700,4169	3,000095	0	2	495	453						Untertest3.avi	0	880	547	72	111	427	333	683	0	Content		423	342	4732922	3029726382
4750	16:57:19.471	00:00:04.749	285	497,1797	434,6647	0,6256573	0,6500043	702,3849	2,664703	0	499,7822	464,761	0,4678499	0,6666625	700,7106	2,893209	0	2	498	450						Untertest3.avi	0	880	547	72	111	427	333	683	0	Content		426	339	4749543	3029743003
4766	16:57:19.487	00:00:04.766	286	492,1677	467,5816	0,6253312	0,6497592	702,3849	2,770445	0	512,1042	484,3086	0,4675829	0,6662905	700,6704	2,961561	0	2	502	476						Untertest3.avi	0	880	547	72	111	427	333	683	0	Content		430	365	4766165	3029759625
4783	16:57:19.504	00:00:04.782	287	508,5681	435,9504	0,6250688	0,6491973	702,2798	2,661472	0	495,2863	458,453	0,4672279	0,6665789	700,6754	2,836685	0	2	502	447						Untertest3.avi	0	880	547	72	111	427	333	683	0	Content		430	336	4782912	3029776372
4800	16:57:19.521	00:00:04.799	288	537,2079	502,1824	0,6247894	0,6487399	701,9692	2,922777	0	490,9103	468,3632	0,466951	0,6665527	700,569	2,932145	0	2	514	485						Untertest3.avi	0	880	547	72	111	427	333	683	0	Content		442	374	4799533	3029792993
4816	16:57:19.537	00:00:04.816	289	503,8868	453,9294	0,6245463	0,6493138	701,9628	2,75395	0	507,4917	464,3794	0,4666788	0,6665417	700,824	2,905409	0	2	506	459						Untertest3.avi	0	880	547	72	111	427	333	683	0	Content		434	348	4816154	3029809614
4833	16:57:19.554	00:00:04.832	290	504,6063	475,6022	0,6243305	0,648875	701,8777	2,79859	0	505,3483	448,8072	0,4665014	0,6665339	700,5243	2,822369	0	2	505	462						Untertest3.avi	0	880	547	72	111	427	333	683	0	Content		433	351	4832779	3029826239
4850	16:57:19.571	00:00:04.849	291	486,9438	452,4168	0,6243327	0,6488842	701,7136	2,737499	0	476,1277	505,5306	0,4664865	0,6665653	700,3966	3,004168	0	2	482	479						Untertest3.avi	0	880	547	72	111	427	333	683	0	Content		410	368	4849527	3029842987
4866	16:57:19.587	00:00:04.866	292	493,2173	443,6306	0,6242644	0,6489396	701,5537	2,662813	0	461,3927	420,4231	0,4664152	0,6662673	700,4236	2,725485	0	2	477	432						Untertest3.avi	0	880	547	72	111	427	333	683	0	Content		405	321	4866150	3029859610
4883	16:57:19.604	00:00:04.882	293	490,4396	421,5695	0,6242626	0,6490862	701,4889	2,510164	0	499,7038	463,4999	0,4663556	0,6667215	700,4285	2,839283	0	2	495	443						Untertest3.avi	0	880	547	72	111	427	333	683	0	Content		423	332	4882771	3029876231
4899	16:57:19.620	00:00:04.899	294	477,1964	395,574	0,6242758	0,6495965	701,4857	2,363362	0	479,0947	405,4327	0,4663762	0,666842	700,2251	2,582204	0	2	478	401						Untertest3.avi	0	880	547	72	111	427	333	683	0	Content		406	290	4899396	3029892856
4916	16:57:19.637	00:00:04.916	295	495,4247	396,0407	0,6243587	0,6494095	701,2989	2,409782	0	488,8594	471,3727	0,4664328	0,6669841	699,9067	2,740128	0	2	492	434						Untertest3.avi	0	880	547	72	111	427	333	683	0	Content		420	323	4916145	3029909605
4933	16:57:19.654	00:00:04.932	296	497,1741	432,2542	0,6244631	0,6495804	701,2043	2,443752	0	469,1029	456,9742	0,4664969	0,6670802	699,7825	2,672532	0	2	483	445						Untertest3.avi	0	880	547	72	111	427	333	683	0	Content		411	334	4932766	3029926226
4949	16:57:19.670	00:00:04.949	297	503,727	440,1568	0,6246069	0,6497247	701,2489	2,478055	0	482,6045	438,5601	0,4665819	0,6671447	699,6597	2,53843	0	2	493	439						Untertest3.avi	0	880	547	72	111	427	333	683	0	Content		421	328	4949387	3029942847
4966	16:57:19.687	00:00:04.966	298	479,4341	430,4173	0,6247089	0,6498886	700,9931	2,424318	0	488,9926	424,8416	0,4666555	0,667245	699,6292	2,430757	0	2	484	428						Untertest3.avi	0	880	547	72	111	427	333	683	0	Content		412	317	4966011	3029959471
4983	16:57:19.704	00:00:04.982	299	484,0269	374,1779	0,6247998	0,6500253	700,8016	2,202195	0	480,6138	430,5121	0,46674	0,6673475	699,4161	2,432244	0	2	482	402						Untertest3.avi	0	880	547	72	111	427	333	683	0	Content		410	291	4982761	3029976221
4999	16:57:19.720	00:00:04.999	300	535,924	479,3697	0,6249082	0,6498148	700,7926	2,405573	0	483,0026	398,5549	0,4668196	0,6674924	699,144	2,326072	0	2	509	439						Untertest3.avi	0	880	547	72	111	427	333	683	0	Content		437	328	4999385	3029992845
5016	16:57:19.737	00:00:05.016	301	502,0531	416,1562	0,6248993	0,6508119	700,786	2,245265	0	488,5159	459,0138	0,4668835	0,6676971	699,1132	2,539489	0	2	495	438						Untertest3.avi	0	880	547	72	111	427	333	683	0	Content		423	327	5016004	3030009464
5033	16:57:19.754	00:00:05.032	302	-1024	-768	-1	-1	-1	-1	4	481,8298	459,153	0,4669404	0,6678643	698,9784	2,408189	0	2	482	459						Untertest3.avi	0	880	547	72	111	427	333	683	0	Content		410	348	5032634	3030026094
5049	16:57:19.770	00:00:05.049	303	-1024	-768	-1	-1	-1	-1	4	484,5237	413,9318	0,4669666	0,6682949	698,9784	2,282126	0	2	485	414						Untertest3.avi	0	880	547	72	111	427	333	683	0	Content		413	303	5049249	3030042709
5066	16:57:19.787	00:00:05.065	304	-1024	-768	-1	-1	-1	-1	4	503,1686	417,6259	0,4670434	0,668037	698,7347	2,277822	0	2	503	418						Untertest3.avi	0	880	547	72	111	427	333	683	0	Content		431	307	5065873	3030059333
5083	16:57:19.804	00:00:05.082	305	-1024	-768	-1	-1	-1	-1	4	501,0797	404,7579	0,4671137	0,6681095	698,5938	2,186577	0	2	501	405						Untertest3.avi	0	880	547	72	111	427	333	683	0	Content		429	294	5082627	3030076087
5099	16:57:19.820	00:00:05.099	306	-1024	-768	-1	-1	-1	-1	4	-1024	-768	-1	-1	-1	-1	4	3	0	0						Untertest3.avi	0	880	547	72	111	442	266	1116	0	Content		-72	-111	5099251	3030092711
5116	16:57:19.837	00:00:05.115	307	-1024	-768	-1	-1	-1	-1	4	-1024	-768	-1	-1	-1	-1	4	3	0	0						Untertest3.avi	0	880	547	72	111	442	266	1116	0	Content		-72	-111	5115871	3030109331
5133	16:57:19.854	00:00:05.132	308	-1024	-768	-1	-1	-1	-1	4	-1024	-768	-1	-1	-1	-1	4	3	0	0						Untertest3.avi	0	880	547	72	111	442	266	1116	0	Content		-72	-111	5132538	3030125998
5149	16:57:19.870	00:00:05.149	309	-1024	-768	-1	-1	-1	-1	4	476,7821	379,2786	0,4676585	0,6679917	698,2229	2,220228	0	3	477	379						Untertest3.avi	0	880	547	72	111	442	266	1116	0	Content		405	268	5149118	3030142578
5166	16:57:19.887	00:00:05.165	310	-1024	-768	-1	-1	-1	-1	4	-1024	-768	-1	-1	-1	-1	4	3	0	0						Untertest3.avi	0	880	547	72	111	442	266	1116	0	Content		-72	-111	5165740	3030159200
5183	16:57:19.904	00:00:05.182	311	-1024	-768	-1	-1	-1	-1	4	-1024	-768	-1	-1	-1	-1	4	3	0	0						Untertest3.avi	0	880	547	72	111	442	266	1116	0	Content		-72	-111	5182680	3030176140
5199	16:57:19.920	00:00:05.199	312	-1024	-768	-1	-1	-1	-1	4	-1024	-768	-1	-1	-1	-1	4	3	0	0						Untertest3.avi	0	880	547	72	111	442	266	1116	0	Content		-72	-111	5199347	3030192807
5216	16:57:19.937	00:00:05.215	313	-1024	-768	-1	-1	-1	-1	4	-1024	-768	-1	-1	-1	-1	4	3	0	0						Untertest3.avi	0	880	547	72	111	442	266	1116	0	Content		-72	-111	5215736	3030209196
5232	16:57:19.953	00:00:05.232	314	-1024	-768	-1	-1	-1	-1	4	-1024	-768	-1	-1	-1	-1	4	3	0	0						Untertest3.avi	0	880	547	72	111	442	266	1116	0	Content		-72	-111	5232360	3030225820
5249	16:57:19.970	00:00:05.249	315	-1024	-768	-1	-1	-1	-1	4	-1024	-768	-1	-1	-1	-1	4	3	0	0						Untertest3.avi	0	880	547	72	111	442	266	1116	0	Content		-72	-111	5249027	3030242487
5266	16:57:19.987	00:00:05.265	316	546,3656	368,4338	0,6272907	0,6509406	697,4103	2,384481	0	495,0822	382,9407	0,469156	0,6683682	697,4172	2,438475	0	3	521	376						Untertest3.avi	0	880	547	72	111	442	266	1116	0	Content		449	265	5265606	3030259066
5282	16:57:20.003	00:00:05.282	317	-1024	-768	-1	-1	-1	-1	4	464,5368	405,56	0,4693846	0,6680057	697,4172	1,951198	0	3	465	406						Untertest3.avi	0	880	547	72	111	442	266	1116	0	Content		393	295	5282478	3030275938
5299	16:57:20.020	00:00:05.299	318	495,4574	305,935	0,6277286	0,6511406	697,4103	2,342136	0	497,2206	378,3259	0,4695603	0,6684859	697,4172	2,320912	0	3	496	342						Untertest3.avi	0	880	547	72	111	442	266	1116	0	Content		424	231	5299101	3030292561
5316	16:57:20.037	00:00:05.315	319	550,4434	379,5851	0,6282777	0,6521179	697,4172	2,440345	0	464,6429	362,5856	0,4696685	0,6689447	697,4172	2,528653	0	3	508	371						Untertest3.avi	0	880	547	72	111	442	266	1116	0	Content		436	260	5315722	3030309182
5332	16:57:20.053	00:00:05.332	320	524,2288	342,869	0,6281385	0,6514947	697,4103	2,474057	0	485,1735	452,5114	0,4699262	0,6683671	697,4172	2,702701	0	3	505	398						Untertest3.avi	0	880	547	72	111	442	266	1116	0	Content		433	287	5332470	3030325930
5349	16:57:20.070	00:00:05.349	321	441,3063	412,4785	0,6286704	0,6524966	697,4172	2,55007	0	465,6432	496,3466	0,4700505	0,669086	697,4172	2,873457	0	3	453	454						Untertest3.avi	0	880	547	72	111	442	266	1116	0	Content		381	343	5349095	3030342555
5366	16:57:20.087	00:00:05.365	322	-1024	-768	-1	-1	-1	-1	4	-1024	-768	-1	-1	-1	-1	4	3	0	0						Untertest3.avi	0	880	547	72	111	442	266	1116	0	Content		-72	-111	5365750	3030359210
5382	16:57:20.103	00:00:05.382	323	-1024	-768	-1	-1	-1	-1	4	-1024	-768	-1	-1	-1	-1	4	3	0	0						Untertest3.avi	0	880	547	72	111	442	266	1116	0	Content		-72	-111	5382417	3030375877
5399	16:57:20.120	00:00:05.399	324	534,7372	315,9906	0,629203	0,6523077	698,4497	2,496455	0	530,2291	399,1278	0,470671	0,6688082	696,9466	2,668487	0	3	532	358						Untertest3.avi	0	880	547	72	111	442	266	1116	0	Content		460	247	5399164	3030392624
5416	16:57:20.137	00:00:05.415	325	566,327	370,5649	0,629391	0,6518297	698,4427	2,439984	0	501,677	375,0212	0,4708388	0,6687617	696,8237	2,619133	0	3	534	373						Untertest3.avi	0	880	547	72	111	442	266	1116	0	Content		462	262	5415790	3030409250
5433	16:57:20.154	00:00:05.432	326	535,1478	362,8823	0,6295425	0,6522486	697,988	2,352448	0	-1024	-768	-1	-1	-1	-1	4	3	535	363						Untertest3.avi	0	880	547	72	111	442	266	1116	0	Content		463	252	5432538	3030425998
5449	16:57:20.170	00:00:05.449	327	540,8898	304,6175	0,6297247	0,6522924	698,4567	2,491276	0	481,7681	365,7879	0,4711723	0,6686178	696,8521	2,440556	0	3	511	335						Untertest3.avi	0	880	547	72	111	442	266	1116	0	Content		439	224	5449160	3030442620
5466	16:57:20.187	00:00:05.465	328	517,681	391,5831	0,6298477	0,6526264	698,4567	2,349642	0	526,2637	415,7861	0,4712907	0,6685587	696,7922	2,475585	0	3	522	404						Untertest3.avi	0	880	547	72	111	442	266	1116	0	Content		450	293	5465783	3030459243
5482	16:57:20.203	00:00:05.482	329	514,6	338,9164	0,62993	0,6522102	698,0742	2,197544	0	480,5563	405,225	0,4713942	0,6688962	696,7922	2,538428	0	3	498	372						Untertest3.avi	0	880	547	72	111	442	266	1116	0	Content		426	261	5482409	3030475869
5499	16:57:20.220	00:00:05.499	330	452,3781	412,9897	0,6300004	0,6522151	698,0331	2,292043	0	533,53	342,5	0,4714729	0,6685037	696,7145	2,550742	0	3	493	378						Untertest3.avi	0	880	547	72	111	442	266	1116	0	Content		421	267	5499157	3030492617
5516	16:57:20.237	00:00:05.515	331	536,3687	307,7932	0,6300834	0,6522422	698,0307	2,335332	0	505,1165	394,5829	0,4715331	0,6685245	696,7983	2,684133	0	3	521	351						Untertest3.avi	0	880	547	72	111	442	266	1116	0	Content		449	240	5515655	3030509115
5532	16:57:20.253	00:00:05.532	332	478,1339	364,4386	0,6301257	0,6523438	698,1505	2,356438	0	519,619	361,639	0,4715653	0,6685899	696,7767	2,552149	0	3	499	363						Untertest3.avi	0	880	547	72	111	442	266	1116	0	Content		427	252	5532403	3030525863
5549	16:57:20.270	00:00:05.549	333	537,1547	338,1143	0,6301444	0,6527603	698,1505	2,140455	0	517,5432	349,5407	0,471597	0,6686495	696,7891	2,492792	0	3	527	344						Untertest3.avi	0	880	547	72	111	442	266	1116	0	Content		455	233	5549028	3030542488
5566	16:57:20.287	00:00:05.565	334	527,6502	379,1642	0,6301937	0,6524574	698,1849	2,444411	0	526,3927	403,7766	0,4716343	0,6686888	696,7716	2,729291	0	3	527	391						Untertest3.avi	0	880	547	72	111	442	266	1116	0	Content		455	280	5565777	3030559237
5582	16:57:20.303	00:00:05.582	335	519,3369	420,0878	0,6302605	0,6524957	698,357	2,577363	0	521,7559	372,4395	0,4716752	0,6687154	696,7642	2,501287	0	3	521	396						Untertest3.avi	0	880	547	72	111	442	266	1116	0	Content		449	285	5582399	3030575859
5599	16:57:20.320	00:00:05.599	336	498,088	343,3375	0,630308	0,6525064	698,3757	2,288642	0	457,4068	438,461	0,4717267	0,6687237	696,7701	2,680017	0	3	478	391						Untertest3.avi	0	880	547	72	111	442	266	1116	0	Content		406	280	5599025	3030592485
5616	16:57:20.337	00:00:05.615	337	538,9611	336,8835	0,630344	0,6525298	698,336	2,399922	0	473,599	405,9238	0,4717908	0,6687034	696,7006	2,418587	0	3	506	371						Untertest3.avi	0	880	547	72	111	442	266	1116	0	Content		434	260	5615647	3030609107
5632	16:57:20.353	00:00:05.632	338	465,2117	368,2558	0,6304075	0,6524924	698,2639	2,489787	0	476,3109	355,433	0,4718522	0,6686828	696,6717	2,512774	0	3	471	362						Untertest3.avi	0	880	547	72	111	442	266	1116	0	Content		399	251	5632394	3030625854
5649	16:57:20.370	00:00:05.649	339	546,1597	283,6358	0,6304471	0,6524823	698,195	2,307354	0	486,9203	453,295	0,4719328	0,6686447	696,679	2,584241	0	3	517	368						Untertest3.avi	0	880	547	72	111	442	266	1116	0	Content		445	257	5649021	3030642481
5666	16:57:20.387	00:00:05.665	340	466,3286	393,4147	0,6304786	0,652441	698,2518	2,503356	0	535,8484	357,5383	0,4719634	0,6686114	696,7494	2,414636	0	3	501	375						Untertest3.avi	0	880	547	72	111	442	266	1116	0	Content		429	264	5665644	3030659104
5682	16:57:20.403	00:00:05.682	341	508,8557	427,2079	0,6304793	0,6524159	698,2928	2,596953	0	502,8224	353,4317	0,4719765	0,6685992	696,835	2,626587	0	3	506	390						Untertest3.avi	0	880	547	72	111	442	266	1116	0	Content		434	279	5682266	3030675726
5699	16:57:20.420	00:00:05.699	342	541,4531	405,6329	0,6304619	0,6522987	698,2665	2,609212	0	498,1395	355,6706	0,4719577	0,668551	696,7346	2,679116	0	3	520	381						Untertest3.avi	0	880	547	72	111	442	266	1116	0	Content		448	270	5699015	3030692475
5716	16:57:20.437	00:00:05.715	343	501,4566	348,0572	0,630414	0,6522619	698,2466	2,504679	0	486,9165	377,8187	0,471891	0,6685147	696,8707	2,734443	0	3	494	363						Untertest3.avi	0	880	547	72	111	442	266	1116	0	Content		422	252	5715638	3030709098
5732	16:57:20.453	00:00:05.732	344	516,0573	347,8101	0,6303594	0,6522198	698,3939	2,421173	0	503,2993	325,5084	0,4718143	0,6680924	696,8707	2,493045	0	3	510	337						Untertest3.avi	0	880	547	72	111	442	266	1116	0	Content		438	226	5732262	3030725722
5749	16:57:20.470	00:00:05.748	345	553,6058	311,5767	0,6302895	0,6525847	698,3939	2,146256	0	529,4597	372,6017	0,4717115	0,6684024	696,8023	2,517026	0	3	542	342						Untertest3.avi	0	880	547	72	111	442	266	1116	0	Content		470	231	5748889	3030742349
5766	16:57:20.487	00:00:05.765	346	514,4943	262,7598	0,6301644	0,6525504	698,3939	2,048244	0	492,671	386,433	0,4716359	0,6683805	696,952	2,59787	0	3	504	325						Untertest3.avi	0	880	547	72	111	442	266	1116	0	Content		432	214	5765637	3030759097
5782	16:57:20.503	00:00:05.782	347	505,49	410,1855	0,6301007	0,6521111	698,0622	2,541972	0	522,5471	440,73	0,4715732	0,6680433	696,952	2,743171	0	3	514	425						Untertest3.avi	0	880	547	72	111	442	266	1116	0	Content		442	314	5782261	3030775721
5799	16:57:20.520	00:00:05.798	348	503,2016	347,7772	0,6300073	0,6525429	698,0622	2,433344	0	531,9249	394,2	0,4715226	0,6680328	696,952	2,52153	0	3	518	371						Untertest3.avi	0	880	547	72	111	442	266	1116	0	Content		446	260	5798886	3030792346
5816	16:57:20.537	00:00:05.815	349	494,0204	366,06	0,6299707	0,6521455	697,9548	2,388133	0	506,2701	425,8318	0,4714391	0,6684276	696,4915	2,560342	0	3	500	396						Untertest3.avi	0	880	547	72	111	442	266	1116	0	Content		428	285	5815507	3030808967
5832	16:57:20.553	00:00:05.832	350	432,9311	531,8914	0,6299624	0,6521883	697,8732	2,809801	0	496,6351	388,5264	0,4713854	0,6685185	696,5415	2,641606	0	3	465	460						Untertest3.avi	0	880	547	72	111	442	266	1116	0	Content		393	349	5832133	3030825593
5849	16:57:20.570	00:00:05.848	351	516,8174	397,9965	0,6299902	0,652322	697,65	2,58198	0	511,2342	385,2775	0,4714012	0,6686356	696,2953	2,58314	0	3	514	392						Untertest3.avi	0	880	547	72	111	442	266	1116	0	Content		442	281	5848881	3030842341
5866	16:57:20.587	00:00:05.865	352	504,5125	355,1676	0,6300106	0,6524435	697,5491	2,407469	0	513,7756	420,6204	0,4714152	0,6687254	696,2233	2,8103	0	3	509	388						Untertest3.avi	0	880	547	72	111	442	266	1116	0	Content		437	277	5865504	3030858964
5882	16:57:20.603	00:00:05.882	353	529,5731	388,6649	0,6300368	0,6526012	697,4614	2,585961	0	485,54	360,1418	0,4714323	0,6688116	696,1917	2,683641	0	3	508	374						Untertest3.avi	0	880	547	72	111	442	266	1116	0	Content		436	263	5882126	3030875586
5899	16:57:20.620	00:00:05.898	354	536,0009	337,4081	0,6300113	0,6527893	697,4483	2,414879	0	527,5364	396,0036	0,4714076	0,6689001	696,0237	2,642411	0	3	532	367						Untertest3.avi	0	880	547	72	111	442	266	1116	0	Content		460	256	5898876	3030892336
5916	16:57:20.637	00:00:05.915	355	537,9539	304,2224	0,6299346	0,6528386	697,6099	2,441002	0	525,507	422,113	0,4713531	0,6689906	695,9865	2,737204	0	3	532	363						Untertest3.avi	0	880	547	72	111	442	266	1116	0	Content		460	252	5915500	3030908960
5932	16:57:20.653	00:00:05.932	356	511,7932	416,7474	0,6299273	0,6528293	697,6283	2,574574	0	509,1653	392,041	0,4713424	0,6689842	695,9756	2,748909	0	3	510	404						Untertest3.avi	0	880	547	72	111	442	266	1116	0	Content		438	293	5932125	3030925585
5949	16:57:20.670	00:00:05.948	357	517,7139	437,4182	0,6298976	0,6527413	697,4898	2,728123	0	525,8335	374,3948	0,4712763	0,6689762	696,1011	2,692911	0	3	522	406						Untertest3.avi	0	880	547	72	111	442	266	1116	0	Content		450	295	5948749	3030942209
5965	16:57:20.686	00:00:05.965	358	538,0475	333,1237	0,6298021	0,6527152	697,8418	2,405791	0	536,23	390,7512	0,4711857	0,6686048	696,1011	2,626368	0	3	537	362						Untertest3.avi	0	880	547	72	111	442	266	1116	0	Content		465	251	5965498	3030958958
5982	16:57:20.703	00:00:05.982	359	555,614	360,4892	0,6296493	0,6526429	697,7055	2,552682	0	508,4519	393,1159	0,4710659	0,6689722	696,112	2,61949	0	3	532	377						Untertest3.avi	0	880	547	72	111	442	266	1116	0	Content		460	266	5982122	3030975582
5999	16:57:20.720	00:00:05.998	360	537,0639	328,3304	0,6295148	0,6525459	697,4418	2,372769	0	561,5405	343,5937	0,4709391	0,6686674	696,112	2,584537	0	3	549	336						Untertest3.avi	0	880	547	72	111	442	266	1116	0	Content		477	225	5998746	3030992206
6015	16:57:20.736	00:00:06.015	361	523,1913	379,6968	0,6293793	0,6525168	697,731	2,633093	0	524,0038	373,8419	0,4707715	0,6690064	696,1149	2,63902	0	3	524	377						Untertest3.avi	0	880	547	72	111	442	266	1116	0	Content		452	266	6015493	3031008953
6032	16:57:20.753	00:00:06.032	362	516,4388	409,5098	0,6292133	0,65206	697,7239	2,659597	0	528,337	374,0562	0,4706205	0,6687031	696,1149	2,518346	0	3	522	392						Untertest3.avi	0	880	547	72	111	442	266	1116	0	Content		450	281	6032118	3031025578
6049	16:57:20.770	00:00:06.048	363	537,3347	372,7281	0,6290342	0,6523678	697,4937	2,520913	0	481,2275	408,9083	0,4704731	0,6689905	696,0825	2,514591	0	3	509	391						Untertest3.avi	0	880	547	72	111	442	266	1116	0	Content		437	280	6048741	3031042201
6065	16:57:20.786	00:00:06.065	364	552,6647	305,8924	0,628948	0,6523557	697,5046	2,520473	0	502,1062	472,6125	0,4703488	0,6690764	695,9661	2,648773	0	3	527	389						Untertest3.avi	0	880	547	72	111	442	266	1116	0	Content		455	278	6065378	3031058838
6082	16:57:20.803	00:00:06.081	365	513,6583	382,4848	0,6287675	0,652155	697,4976	2,76706	0	509,9498	414,5968	0,4702454	0,6691535	696,2706	2,744745	0	3	512	399						Untertest3.avi	0	880	547	72	111	442	266	1116	0	Content		440	288	6081986	3031075446
6099	16:57:20.820	00:00:06.098	366	554,843	357,8351	0,6287257	0,6524038	697,8394	2,491637	0	544,8875	364,7068	0,4701638	0,669121	696,3425	2,592407	0	3	550	361						Untertest3.avi	0	880	547	72	111	442	266	1116	0	Content		478	250	6098733	3031092193
6115	16:57:20.836	00:00:06.115	367	542,4961	383,4221	0,6286325	0,6523023	697,8253	2,517519	0	558,6837	415,8753	0,4700897	0,66892	696,4294	2,732614	0	3	551	400						Untertest3.avi	0	880	547	72	111	442	266	1116	0	Content		479	289	6115371	3031108831
6132	16:57:20.853	00:00:06.131	368	533,874	363,7988	0,6285486	0,6519973	697,7098	2,541225	0	520,2824	422,8369	0,4700164	0,6686736	696,432	2,662854	0	3	527	393						Untertest3.avi	0	880	547	72	111	442	266	1116	0	Content		455	282	6131984	3031125444
6149	16:57:20.870	00:00:06.148	369	572,3004	282,0891	0,6284896	0,6516233	697,7143	2,396071	0	493,8068	354,2407	0,4699479	0,6679893	696,432	2,370979	0	3	533	318						Untertest3.avi	0	880	547	72	111	442	266	1116	0	Content		461	207	6148607	3031142067
6165	16:57:20.886	00:00:06.165	370	537,1198	368,0846	0,6283972	0,6513534	698,0383	2,489318	0	459,9148	382,3208	0,4698896	0,6679766	696,4832	2,61948	0	3	499	375						Untertest3.avi	0	880	547	72	111	442	266	1116	0	Content		427	264	6165368	3031158828
6182	16:57:20.903	00:00:06.181	371	511,1646	380,9994	0,6281782	0,6510108	698,3027	2,622541	0	519,9676	399,0685	0,4699221	0,6672529	696,4832	2,595726	0	3	516	390						Untertest3.avi	0	880	547	72	111	442	266	1116	0	Content		444	279	6181980	3031175440
6199	16:57:20.920	00:00:06.198	372	624,7956	421,7657	0,6277618	0,6504723	698,7457	2,394514	0	-1024	-768	-1	-1	-1	-1	4	3	625	422						Untertest3.avi	0	880	547	72	111	442	266	1116	0	Content		553	311	6198605	3031192065
6215	16:57:20.936	00:00:06.215	373	-1024	-768	-1	-1	-1	-1	4	-1024	-768	-1	-1	-1	-1	4		0	0						Untertest3.avi	0	880	547	72	111				0	Content		-72	-111	6215363	3031208823
6232	16:57:20.953	00:00:06.231	374	-1024	-768	-1	-1	-1	-1	4	-1024	-768	-1	-1	-1	-1	4		0	0						Untertest3.avi	0	880	547	72	111				0	Content		-72	-111	6231977	3031225437
6249	16:57:20.970	00:00:06.248	375	-1024	-768	-1	-1	-1	-1	4	-1024	-768	-1	-1	-1	-1	4		0	0						Untertest3.avi	0	880	547	72	111				0	Content		-72	-111	6248597	3031242057
6265	16:57:20.986	00:00:06.265	376	-1024	-768	-1	-1	-1	-1	4	-1024	-768	-1	-1	-1	-1	4		0	0						Untertest3.avi	0	880	547	72	111				0	Content		-72	-111	6265217	3031258677
6282	16:57:21.003	00:00:06.281	377	-1024	-768	-1	-1	-1	-1	4	-1024	-768	-1	-1	-1	-1	4		0	0						Untertest3.avi	0	880	547	72	111				0	Content		-72	-111	6281966	3031275426
6299	16:57:21.020	00:00:06.298	378	-1024	-768	-1	-1	-1	-1	4	-1024	-768	-1	-1	-1	-1	4		0	0						Untertest3.avi	0	880	547	72	111				0	Content		-72	-111	6298589	3031292049
6315	16:57:21.036	00:00:06.315	379	-1024	-768	-1	-1	-1	-1	4	-1024	-768	-1	-1	-1	-1	4		0	0						Untertest3.avi	0	880	547	72	111				0	Content		-72	-111	6315212	3031308672
6332	16:57:21.053	00:00:06.331	380	-1024	-768	-1	-1	-1	-1	4	-1024	-768	-1	-1	-1	-1	4		0	0						Untertest3.avi	0	880	547	72	111				0	Content		-72	-111	6331836	3031325296
6349	16:57:21.070	00:00:06.348	381	-1024	-768	-1	-1	-1	-1	4	-1024	-768	-1	-1	-1	-1	4		0	0						Untertest3.avi	0	880	547	72	111				0	Content		-72	-111	6348518	3031341978
6365	16:57:21.086	00:00:06.365	382	-1024	-768	-1	-1	-1	-1	4	-1024	-768	-1	-1	-1	-1	4		0	0						Untertest3.avi	0	880	547	72	111				0	Content		-72	-111	6365185	3031358645
6382	16:57:21.103	00:00:06.381	383	-1024	-768	-1	-1	-1	-1	4	-1024	-768	-1	-1	-1	-1	4		0	0						Untertest3.avi	0	880	547	72	111				0	Content		-72	-111	6381883	3031375343
6399	16:57:21.120	00:00:06.398	384	-1024	-768	-1	-1	-1	-1	4	-1024	-768	-1	-1	-1	-1	4		0	0						Untertest3.avi	0	880	547	72	111				0	Content		-72	-111	6398549	3031392009
6415	16:57:21.136	00:00:06.415	385	551,843	326,2643	0,6256106	0,6500905	698,5756	2,333147	0	566,2148	397,4499	0,467085	0,667291	697,386	2,535867	0	4	559	362						Untertest3.avi	0	880	547	72	111	450	250	2532	0	Content		487	251	6415204	3031408664
6432	16:57:21.153	00:00:06.432	386	568,265	275,8726	0,6267967	0,6498003	707,7735	2,446018	0	-1024	-768	-1	-1	-1	-1	4	4	568	276						Untertest3.avi	0	880	547	72	111	450	250	2532	0	Content		496	165	6432020	3031425480
6448	16:57:21.169	00:00:06.448	387	-1024	-768	-1	-1	-1	-1	4	-1024	-768	-1	-1	-1	-1	4	4	0	0						Untertest3.avi	0	880	547	72	111	450	250	2532	0	Content		-72	-111	6448336	3031441796
6465	16:57:21.186	00:00:06.465	388	544,9268	316,6386	0,624639	0,6501456	698,6495	2,366076	0	516,8629	344,8002	0,4661258	0,6678025	697,2195	2,55145	0	4	531	331						Untertest3.avi	0	880	547	72	111	450	250	2532	0	Content		459	220	6465071	3031458531
6482	16:57:21.203	00:00:06.481	389	546,4045	360,064	0,6242366	0,6500513	698,8935	2,425076	0	528,3251	358,5239	0,4654373	0,6681504	699,4315	2,461091	0	4	537	359						Untertest3.avi	0	880	547	72	111	450	250	2532	0	Content		465	248	6481696	3031475156
6498	16:57:21.219	00:00:06.498	390	515,4849	332,9053	0,6238104	0,6499926	698,8638	2,462261	0	543,2455	400,89	0,4653945	0,6678861	697,1199	2,719121	0	4	529	367						Untertest3.avi	0	880	547	72	111	450	250	2532	0	Content		457	256	6498445	3031491905
6515	16:57:21.236	00:00:06.515	391	549,9875	336,3916	0,6233869	0,6499005	698,7664	2,272687	0	521,2897	417,4121	0,4650035	0,667971	697,4274	2,765897	0	4	536	377						Untertest3.avi	0	880	547	72	111	450	250	2532	0	Content		464	266	6515069	3031508529
6532	16:57:21.253	00:00:06.531	392	506,9479	387,5462	0,6230099	0,6498644	698,7741	2,671484	0	567,7482	359,5461	0,4643152	0,6683059	699,4315	2,517235	0	4	537	374						Untertest3.avi	0	880	547	72	111	450	250	2532	0	Content		465	263	6531694	3031525154
6548	16:57:21.269	00:00:06.548	393	567,0966	343,6895	0,6227	0,6499223	699,0203	2,522979	0	555,082	353,0197	0,4641984	0,66808	697,3724	2,461482	0	4	561	348						Untertest3.avi	0	880	547	72	111	450	250	2532	0	Content		489	237	6548441	3031541901
6565	16:57:21.286	00:00:06.565	394	524,6404	337,0857	0,6223364	0,6498666	698,837	2,421655	0	507,1835	348,3747	0,4639806	0,6681242	697,4319	2,582045	0	4	516	343						Untertest3.avi	0	880	547	72	111	450	250	2532	0	Content		444	232	6565067	3031558527
6582	16:57:21.303	00:00:06.581	395	531,7074	400,8844	0,6221782	0,6499561	699,0537	2,554014	0	553,671	341,0703	0,4636835	0,6682095	697,3842	2,501122	0	4	543	371						Untertest3.avi	0	880	547	72	111	450	250	2532	0	Content		471	260	6581688	3031575148
6598	16:57:21.319	00:00:06.598	396	519,3897	363,6922	0,6219093	0,6501079	698,9401	2,483502	0	534,1616	429,2584	0,4637789	0,6679961	699,4315	2,704191	0	4	527	396						Untertest3.avi	0	880	547	72	111	450	250	2532	0	Content		455	285	6598321	3031591781
6615	16:57:21.336	00:00:06.614	397	538,5219	376,4267	0,6217958	0,6501613	699,0349	2,600362	0	536,1984	358,0931	0,4634275	0,6684912	697,6877	2,533196	0	4	537	367						Untertest3.avi	0	880	547	72	111	450	250	2532	0	Content		465	256	6614935	3031608395
6632	16:57:21.353	00:00:06.631	398	524,4291	382,961	0,621719	0,6506724	699,0349	2,608675	0	554,6959	369,7153	0,4633318	0,6685488	697,7181	2,666851	0	4	540	376						Untertest3.avi	0	880	547	72	111	450	250	2532	0	Content		468	265	6631683	3031625143
6648	16:57:21.369	00:00:06.648	399	537,3918	406,4731	0,621655	0,6502786	699,0069	2,576313	0	462,3669	292,2794	0,4632395	0,6685072	697,6625	2,323034	0	4	500	349						Untertest3.avi	0	880	547	72	111	450	250	2532	0	Content		428	238	6648315	3031641775
6665	16:57:21.386	00:00:06.664	400	484,9035	427,2988	0,6215253	0,6502637	699,2282	2,496022	0	512,3621	379,3383	0,4631596	0,6681015	697,6625	2,608212	0	4	499	403						Untertest3.avi	0	880	547	72	111	450	250	2532	0	Content		427	292	6664931	3031658391
6682	16:57:21.403	00:00:06.681	401	563,6355	324,9362	0,621379	0,6501951	699,2096	2,263039	0	555,4833	373,2737	0,4630738	0,6683717	697,6089	2,552507	0	4	560	349						Untertest3.avi	0	880	547	72	111	450	250	2532	0	Content		488	238	6681681	3031675141
6698	16:57:21.419	00:00:06.698	402	526,8798	342,015	0,621281	0,6503959	699,2096	2,36389	0	544,0508	349,0607	0,4629829	0,6682631	697,6563	2,544974	0	4	535	346						Untertest3.avi	0	880	547	72	111	450	250	2532	0	Content		463	235	6698310	3031691770
6715	16:57:21.436	00:00:06.714	403	512,1314	373,7955	0,6211486	0,6498712	699,4465	2,630403	0	549,5611	343,4772	0,4627786	0,6678156	697,6563	2,450268	0	4	531	359						Untertest3.avi	0	880	547	72	111	450	250	2532	0	Content		459	248	6714927	3031708387
6732	16:57:21.453	00:00:06.731	404	510,621	352,5555	0,6209035	0,6497899	699,2957	2,157579	0	502,8751	402,2764	0,4626027	0,6680558	697,7021	2,378069	0	4	507	377						Untertest3.avi	0	880	547	72	111	450	250	2532	0	Content		435	266	6731552	3031725012
6748	16:57:21.469	00:00:06.748	405	499,9655	349,2933	0,6207529	0,6500982	699,2957	2,348904	0	560,9724	363,305	0,4624741	0,6679595	697,9442	2,577792	0	4	530	356						Untertest3.avi	0	880	547	72	111	450	250	2532	0	Content		458	245	6748304	3031741764
6765	16:57:21.486	00:00:06.764	406	535,8115	296,298	0,6206455	0,6494764	699,1894	2,331324	0	499,8579	388,9453	0,4622951	0,6679144	698,0595	2,764338	0	4	518	343						Untertest3.avi	0	880	547	72	111	450	250	2532	0	Content		446	232	6764923	3031758383
6782	16:57:21.503	00:00:06.781	407	530,2138	378,0917	0,6204647	0,6494376	699,2952	2,264391	0	569,7305	360,3972	0,4621407	0,6679018	697,7386	2,610451	0	4	550	369						Untertest3.avi	0	880	547	72	111	450	250	2532	0	Content		478	258	6781549	3031775009
6798	16:57:21.519	00:00:06.798	408	509,9668	350,7652	0,6203386	0,6494277	699,2021	2,37645	0	538,7592	371,5649	0,4620476	0,667955	697,6685	2,568381	0	4	524	361						Untertest3.avi	0	880	547	72	111	450	250	2532	0	Content		452	250	6798169	3031791629
6815	16:57:21.536	00:00:06.814	409	477,983	310,986	0,6202918	0,6494673	699,1801	2,522238	0	513,8456	328,841	0,4620093	0,6680112	697,6368	2,528691	0	4	496	320						Untertest3.avi	0	880	547	72	111	450	250	2532	0	Content		424	209	6814792	3031808252
6832	16:57:21.553	00:00:06.831	410	530,4042	328,8373	0,6202636	0,6495527	699,1234	2,451363	0	577,3857	393,6198	0,461986	0,6680767	697,531	2,483624	0	4	554	361						Untertest3.avi	0	880	547	72	111	450	250	2532	0	Content		482	250	6831542	3031825002
6848	16:57:21.569	00:00:06.848	411	547,8715	326,2469	0,6202461	0,6500976	699,1234	2,442272	0	510,6555	416,3691	0,4619767	0,66822	697,4622	2,701056	0	4	529	371						Untertest3.avi	0	880	547	72	111	450	250	2532	0	Content		457	260	6848164	3031841624
6865	16:57:21.586	00:00:06.864	412	544,2022	323,2281	0,6202804	0,6497632	698,8676	2,341553	0	525,5234	375,0669	0,461982	0,6684432	697,3541	2,614234	0	4	535	349						Untertest3.avi	0	880	547	72	111	450	250	2532	0	Content		463	238	6864787	3031858247
6882	16:57:21.603	00:00:06.881	413	547,0935	433,852	0,6203254	0,6498982	698,7829	2,42521	0	535,7213	383,7811	0,4620015	0,668649	697,3837	2,676115	0	4	541	409						Untertest3.avi	0	880	547	72	111	450	250	2532	0	Content		469	298	6881536	3031874996
6898	16:57:21.619	00:00:06.898	414	529,263	337,8904	0,6203859	0,6501895	698,668	2,466514	0	524,6621	364,0114	0,4620387	0,6687735	697,3489	2,647339	0	4	527	351						Untertest3.avi	0	880	547	72	111	450	250	2532	0	Content		455	240	6898160	3031891620
6915	16:57:21.636	00:00:06.914	415	515,3094	361,8154	0,6205122	0,6503122	698,3209	2,337738	0	519,9717	369,1424	0,4621035	0,6688459	697,2285	2,49131	0	4	518	365						Untertest3.avi	0	880	547	72	111	450	250	2532	0	Content		446	254	6914781	3031908241
6931	16:57:21.652	00:00:06.931	416	488,6129	286,8896	0,6206505	0,650412	698,7558	2,438308	0	500,4494	365,6713	0,4621978	0,6688483	697,0473	2,5797	0	4	495	326						Untertest3.avi	0	880	547	72	111	450	250	2532	0	Content		423	215	6931405	3031924865
6948	16:57:21.669	00:00:06.948	417	512,4501	340,2509	0,6207551	0,6508892	698,7558	2,392281	0	525,5088	374,7758	0,4623639	0,6688011	697,0045	2,53042	0	4	519	358						Untertest3.avi	0	880	547	72	111	450	250	2532	0	Content		447	247	6948154	3031941614
6965	16:57:21.686	00:00:06.964	418	528,7505	338,673	0,6208674	0,6504589	698,4955	2,441261	0	509,6969	405,0098	0,4624934	0,6687586	697,2673	2,66306	0	4	519	372						Untertest3.avi	0	880	547	72	111	450	250	2532	0	Content		447	261	6964776	3031958236
6981	16:57:21.702	00:00:06.981	419	514,7578	434,5338	0,621022	0,6504046	698,5508	2,411642	0	499,2123	367,9665	0,4626089	0,6687085	697,1604	2,483766	0	4	507	401						Untertest3.avi	0	880	547	72	111	450	250	2532	0	Content		435	290	6981398	3031974858
6998	16:57:21.719	00:00:06.998	420	555,7496	269,5128	0,6211836	0,6502712	698,8003	2,288268	0	528,5691	372,8775	0,4627307	0,6689451	697,1604	2,481114	0	4	542	321						Untertest3.avi	0	880	547	72	111	450	250	2532	0	Content		470	210	6998148	3031991608
7015	16:57:21.736	00:00:07.014	421	525,5242	339,4537	0,6212555	0,6501429	698,8561	2,351615	0	510,2386	365,0104	0,4628645	0,6684458	697,321	2,62208	0	4	518	352						Untertest3.avi	0	880	547	72	111	450	250	2532	0	Content		446	241	7014771	3032008231
7031	16:57:21.752	00:00:07.031	422	514,8851	351,8369	0,6213198	0,6500221	698,8471	2,368296	0	499,0263	459,7935	0,4629883	0,6682826	697,3605	2,786097	0	4	507	406						Untertest3.avi	0	880	547	72	111	450	250	2532	0	Content		435	295	7031394	3032024854
7048	16:57:21.769	00:00:07.048	423	524,7485	379,928	0,6213673	0,6499009	698,7751	2,701569	0	547,5434	363,776	0,4630449	0,6682083	697,3574	2,512893	0	4	536	372						Untertest3.avi	0	880	547	72	111	450	250	2532	0	Content		464	261	7048019	3032041479
7065	16:57:21.786	00:00:07.064	424	518,6175	396,9759	0,6213982	0,6498755	698,8119	2,569096	0	520,6671	360,7736	0,4630695	0,6681777	697,4059	2,625411	0	4	520	379						Untertest3.avi	0	880	547	72	111	450	250	2532	0	Content		448	268	7064642	3032058102
7081	16:57:21.802	00:00:07.081	425	524,1698	310,2691	0,6214172	0,6498795	698,8773	2,341758	0	536,2076	363,4356	0,4630932	0,6681702	697,4842	2,595488	0	4	530	337						Untertest3.avi	0	880	547	72	111	450	250	2532	0	Content		458	226	7081392	3032074852
7098	16:57:21.819	00:00:07.098	426	510,962	400,2142	0,6214218	0,6502951	698,8773	2,492537	0	490,4737	372,6473	0,463101	0,6681448	697,5292	2,529019	0	4	501	386						Untertest3.avi	0	880	547	72	111	450	250	2532	0	Content		429	275	7098016	3032091476
7115	16:57:21.836	00:00:07.114	427	507,254	369,6495	0,6214209	0,649874	699,1304	2,539733	0	507,5175	418,9008	0,4631118	0,6681486	697,639	2,584499	0	4	507	394						Untertest3.avi	0	880	547	72	111	450	250	2532	0	Content		435	283	7114638	3032108098
7131	16:57:21.852	00:00:07.131	428	497,7302	385,8275	0,6214188	0,6498969	699,1983	2,570499	0	522,4632	401,7137	0,4631227	0,6682057	697,6847	2,759044	0	4	510	394						Untertest3.avi	0	880	547	72	111	450	250	2532	0	Content		438	283	7131389	3032124849
7148	16:57:21.869	00:00:07.147	429	542,8978	354,0856	0,6214122	0,6500111	699,3151	2,402172	0	550,6851	388,4706	0,463111	0,667948	697,6847	2,769466	0	4	547	371						Untertest3.avi	0	880	547	72	111	450	250	2532	0	Content		475	260	7147889	3032141349
7165	16:57:21.886	00:00:07.164	430	510,7144	364,2802	0,6214008	0,6500367	699,3728	2,422079	0	515,8075	363,5239	0,4631085	0,6680017	697,6847	2,635029	0	4	513	364						Untertest3.avi	0	880	547	72	111	450	250	2532	0	Content		441	253	7164636	3032158096
7181	16:57:21.902	00:00:07.181	431	519,1237	339,0055	0,6213837	0,6500324	699,5034	2,398726	0	529,9022	349,406	0,4631577	0,6683323	698,144	2,612923	0	4	525	344						Untertest3.avi	0	880	547	72	111	450	250	2532	0	Content		453	233	7181260	3032174720
7198	16:57:21.919	00:00:07.198	432	535,3437	303,6398	0,6213332	0,6496674	699,4968	2,324934	0	522,9863	360,8522	0,4631553	0,6683258	698,2621	2,632187	0	4	529	332						Untertest3.avi	0	880	547	72	111	450	250	2532	0	Content		457	221	7198007	3032191467
7215	16:57:21.936	00:00:07.214	433	506,0359	379,3803	0,6213397	0,6499976	699,5926	2,485171	0	504,3687	414,5928	0,4631424	0,667958	698,2621	2,891123	0	4	505	397						Untertest3.avi	0	880	547	72	111	450	250	2532	0	Content		433	286	7214633	3032208093
7231	16:57:21.952	00:00:07.231	434	539,1968	296,0762	0,6213207	0,6499699	699,6551	2,371633	0	546,6407	322,6487	0,4631245	0,6678936	698,2621	2,538594	0	4	543	309						Untertest3.avi	0	880	547	72	111	450	250	2532	0	Content		471	198	7231258	3032224718
7248	16:57:21.969	00:00:07.247	435	520,6647	389,2062	0,6213065	0,649937	699,7256	2,492094	0	502,7971	365,7035	0,4631437	0,6681625	698,486	2,617945	0	4	512	377						Untertest3.avi	0	880	547	72	111	450	250	2532	0	Content		440	266	7247880	3032241340
7265	16:57:21.986	00:00:07.264	436	544,6346	396,366	0,6212912	0,6498467	699,7419	2,53277	0	532,9388	330,8289	0,463141	0,6680871	698,5964	2,61358	0	4	539	364						Untertest3.avi	0	880	547	72	111	450	250	2532	0	Content		467	253	7264629	3032258089
7281	16:57:22.002	00:00:07.281	437	511,6379	375,8154	0,6212727	0,6497858	699,8236	2,631252	0	495,2515	383,701	0,4631379	0,668026	698,7355	2,638857	0	4	503	380						Untertest3.avi	0	880	547	72	111	450	250	2532	0	Content		431	269	7281252	3032274712
7298	16:57:22.019	00:00:07.297	438	499,4534	405,7312	0,6212357	0,649768	700,1104	2,532794	0	492,9911	439,434	0,4631284	0,6680096	698,8418	2,737909	0	4	496	423						Untertest3.avi	0	880	547	72	111	450	250	2532	0	Content		424	312	7297876	3032291336
7315	16:57:22.036	00:00:07.314	439	523,9815	389,8719	0,6211981	0,6497611	700,2061	2,494086	0	552,9175	377,6886	0,4631166	0,6680125	698,843	2,515156	0	4	538	384						Untertest3.avi	0	880	547	72	111	450	250	2532	0	Content		466	273	7314502	3032307962
7331	16:57:22.052	00:00:07.331	440	511,3423	316,6789	0,6211768	0,6497471	700,3086	2,259314	0	489,827	391,6169	0,4631061	0,6680045	698,9094	2,602855	0	4	501	354						Untertest3.avi	0	880	547	72	111	450	250	2532	0	Content		429	243	7331251	3032324711
7348	16:57:22.069	00:00:07.347	441	499,4803	391,3543	0,6211446	0,6497353	700,5106	2,538682	0	513,9124	362,2735	0,4630512	0,6680036	699,1718	2,506304	0	4	507	377						Untertest3.avi	0	880	547	72	111	450	250	2532	0	Content		435	266	7347929	3032341389
7365	16:57:22.086	00:00:07.364	442	518,2132	327,7268	0,6210973	0,6496993	700,6938	2,327584	0	523,7279	364,9067	0,462999	0,6679807	699,0345	2,493986	0	4	521	346						Untertest3.avi	0	880	547	72	111	450	250	2532	0	Content		449	235	7364553	3032358013
7381	16:57:22.102	00:00:07.381	443	529,0229	335,8493	0,6210594	0,6500452	700,6938	2,390204	0	556,5878	366,1313	0,4629414	0,6679242	699,1653	2,523274	0	4	543	351						Untertest3.avi	0	880	547	72	111	450	250	2532	0	Content		471	240	7381178	3032374638
7398	16:57:22.119	00:00:07.397	444	537,9515	338,3958	0,6209935	0,6494997	700,7921	2,279323	0	522,3823	379,8843	0,4628831	0,6678929	699,2307	2,658615	0	4	530	359						Untertest3.avi	0	880	547	72	111	450	250	2532	0	Content		458	248	7397803	3032391263
7415	16:57:22.136	00:00:07.414	445	537,312	403,6924	0,6208992	0,6494331	700,6152	2,634834	0	505,3901	360,3665	0,4628113	0,6678701	699,3762	2,507017	0	4	521	382						Untertest3.avi	0	880	547	72	111	450	250	2532	0	Content		449	271	7414550	3032408010
7431	16:57:22.152	00:00:07.431	446	540,705	308,5322	0,6207402	0,6494496	700,7808	2,22017	0	499,7609	400,7301	0,4627403	0,667875	699,5246	2,714551	0	4	520	355						Untertest3.avi	0	880	547	72	111	450	250	2532	0	Content		448	244	7431173	3032424633
7448	16:57:22.169	00:00:07.447	447	521,5988	350,8827	0,6206479	0,6498392	700,7808	2,315593	0	491,2431	322,0248	0,4626279	0,667912	699,666	2,332209	0	4	506	336						Untertest3.avi	0	880	547	72	111	450	250	2532	0	Content		434	225	7447801	3032441261
7464	16:57:22.185	00:00:07.464	448	545,3143	335,255	0,6205435	0,6494151	701,0218	2,359643	0	510,7642	377,1948	0,462508	0,6679363	699,6006	2,439027	0	4	528	356						Untertest3.avi	0	880	547	72	111	450	250	2532	0	Content		456	245	7464420	3032457880
7481	16:57:22.202	00:00:07.481	449	547,7333	358,647	0,620447	0,6493787	701,0342	2,392727	0	473,8718	380,3292	0,4623753	0,6676379	699,6006	2,81191	0	4	511	369						Untertest3.avi	0	880	547	72	111	450	250	2532	0	Content		439	258	7481171	3032474631
7498	16:57:22.219	00:00:07.497	450	-1024	-768	-1	-1	-1	-1	4	558,0615	341,9837	0,4622792	0,6679153	699,6929	2,552543	0	4	558	342						Untertest3.avi	0	880	547	72	111	450	250	2532	0	Content		486	231	7497796	3032491256
7514	16:57:22.235	00:00:07.514	451	543,4	286,7525	0,6201129	0,6492506	701,2153	2,231881	0	474,4792	364,6074	0,4621624	0,6679183	700,0069	2,655598	0	4	509	326						Untertest3.avi	0	880	547	72	111	450	250	2532	0	Content		437	215	7514420	3032507880
7531	16:57:22.252	00:00:07.531	452	492,6905	385,0175	0,6200176	0,649133	701,2756	2,308568	0	535,703	328,4297	0,4620339	0,6678644	700,1827	2,544369	0	4	514	357						Untertest3.avi	0	880	547	72	111	450	250	2532	0	Content		442	246	7531167	3032524627
7548	16:57:22.269	00:00:07.547	453	498,5416	408,8457	0,6198676	0,6489712	701,675	2,567149	0	488,0943	386,9221	0,4618954	0,6677436	700,1375	2,730374	0	4	493	398						Untertest3.avi	0	880	547	72	111	450	250	2532	0	Content		421	287	7547791	3032541251
7564	16:57:22.285	00:00:07.564	454	511,6635	297,8567	0,6196852	0,6484081	701,6685	2,091266	0	530,9346	307,7835	0,4617346	0,6672418	700,1375	2,518772	0	4	521	303						Untertest3.avi	0	880	547	72	111	450	250	2532	0	Content		449	192	7564416	3032557876
7581	16:57:22.302	00:00:07.581	455	500,3542	406,8061	0,6195412	0,6486151	701,4774	2,345908	0	533,9162	342,6605	0,4616249	0,6674064	700,3951	2,319087	0	4	517	375						Untertest3.avi	0	880	547	72	111	450	250	2532	0	Content		445	264	7581040	3032574500
7598	16:57:22.319	00:00:07.597	456	583,206	364,5826	0,6193869	0,6485479	702,004	2,775996	0	564,2422	297,4363	0,4614708	0,6673168	700,4933	2,294541	0	4	574	331						Untertest3.avi	0	880	547	72	111	450	250	2532	0	Content		502	220	7597787	3032591247
7614	16:57:22.335	00:00:07.614	457	511,0723	399,6362	0,6191939	0,6484704	701,8887	2,549047	0	487,0799	352,4791	0,4613077	0,6672843	700,3909	2,406419	0	4	499	376						Untertest3.avi	0	880	547	72	111	450	250	2532	0	Content		427	265	7614411	3032607871
7631	16:57:22.352	00:00:07.631	458	568,3811	307,1136	0,6190401	0,6484818	701,782	2,428909	0	513,0558	363,816	0,461154	0,6673349	700,6241	2,554837	0	4	541	335						Untertest3.avi	0	880	547	72	111	450	250	2532	0	Content		469	224	7631037	3032624497
7648	16:57:22.369	00:00:07.647	459	534,598	295,8914	0,6188791	0,648638	702,3121	2,284423	0	505,2776	310,5399	0,4609937	0,6670803	700,6241	2,519283	0	4	520	303						Untertest3.avi	0	880	547	72	111	450	250	2532	0	Content		448	192	7647661	3032641121
7664	16:57:22.385	00:00:07.664	460	513,0968	373,9319	0,6187286	0,6487712	702,2151	2,513758	0	506,3295	411,0299	0,4609121	0,6675408	700,9194	2,630385	0	4	510	392						Untertest3.avi	0	880	547	72	111	450	250	2532	0	Content		438	281	7664409	3032657869
7681	16:57:22.402	00:00:07.681	461	542,3254	388,6104	0,6185617	0,6488455	702,1872	2,501411	0	509,6353	356,2642	0,4607657	0,6676331	701,0872	2,747186	0	4	526	372						Untertest3.avi	0	880	547	72	111	450	250	2532	0	Content		454	261	7681033	3032674493
7698	16:57:22.419	00:00:07.697	462	529,8417	322,6651	0,6184227	0,6489124	702,566	2,292521	0	512,7851	373,3856	0,4606266	0,667729	701,0668	2,673253	0	4	521	348						Untertest3.avi	0	880	547	72	111	450	250	2532	0	Content		449	237	7697657	3032691117
7714	16:57:22.435	00:00:07.714	463	503,5982	310,4237	0,6183227	0,6493273	702,566	2,165005	0	509,0796	382,1945	0,4605034	0,6677411	701,3375	2,551352	0	4	506	346						Untertest3.avi	0	880	547	72	111	450	250	2532	0	Content		434	235	7714281	3032707741
7731	16:57:22.452	00:00:07.731	464	519,5835	334,4642	0,6180883	0,6488616	702,7319	2,342075	0	513,5245	331,549	0,4603522	0,6677046	701,5522	2,529356	0	4	517	333						Untertest3.avi	0	880	547	72	111	450	250	2532	0	Content		445	222	7731029	3032724489
7748	16:57:22.469	00:00:07.747	465	516,5466	320,9276	0,6178335	0,6483161	702,7255	2,445398	0	526,9712	332,4828	0,4601711	0,6679087	701,5522	2,438107	0	4	522	327						Untertest3.avi	0	880	547	72	111	450	250	2532	0	Content		450	216	7747653	3032741113
7764	16:57:22.485	00:00:07.764	466	514,8062	364,5612	0,6176412	0,6485536	703,1933	2,329719	0	490,8567	383,4583	0,4599624	0,6674277	701,6802	2,579281	0	4	503	374						Untertest3.avi	0	880	547	72	111	450	250	2532	0	Content		431	263	7764276	3032757736
7781	16:57:22.502	00:00:07.780	467	540,6227	411,882	0,6173576	0,6479354	703,1868	2,639441	0	509,1507	375,8837	0,4597135	0,6672675	701,8898	2,52532	0	4	525	394						Untertest3.avi	0	880	547	72	111	450	250	2532	0	Content		453	283	7780898	3032774358
7798	16:57:22.519	00:00:07.797	468	503,7911	334,8728	0,6170869	0,6485222	703,1933	2,359753	0	533,9338	371,5571	0,4594376	0,6671618	701,8953	2,634287	0	4	519	353						Untertest3.avi	0	880	547	72	111	450	250	2532	0	Content		447	242	7797524	3032790984
7814	16:57:22.535	00:00:07.814	469	524,9191	282,3855	0,6167691	0,6478056	703,4075	2,370578	0	531,3282	347,0991	0,4591306	0,6670005	702,1585	2,625733	0	4	528	315						Untertest3.avi	0	880	547	72	111	450	250	2532	0	Content		456	204	7814272	3032807732
7831	16:57:22.552	00:00:07.830	470	511,1302	336,3454	0,6163836	0,6475672	703,4252	2,373046	0	532,2153	408,1664	0,458816	0,6668221	702,3432	2,767858	0	4	522	372						Untertest3.avi	0	880	547	72	111	450	250	2532	0	Content		450	261	7830898	3032824358
7848	16:57:22.569	00:00:07.847	471	538,0428	340,3343	0,6160445	0,6473385	703,7341	2,3468	0	494,901	357,3156	0,4584807	0,666689	702,1295	2,430541	0	4	516	349						Untertest3.avi	0	880	547	72	111	450	250	2532	0	Content		444	238	7847522	3032840982
7864	16:57:22.585	00:00:07.864	472	501,5768	433,173	0,6157025	0,6467608	703,7277	2,70461	0	473,1007	415,6145	0,458174	0,6666178	702,4389	2,629106	0	4	487	424						Untertest3.avi	0	880	547	72	111	450	250	2532	0	Content		415	313	7864271	3032857731
7881	16:57:22.602	00:00:07.880	473	529,1913	392,4701	0,6153758	0,6474252	703,7341	2,499176	0	607,8155	371,0088	0,457859	0,6662387	702,4389	2,654293	0	4	569	382						Untertest3.avi	0	880	547	72	111	450	250	2532	0	Content		497	271	7880895	3032874355
7898	16:57:22.619	00:00:07.897	474	506,6388	258,9091	0,6151088	0,646962	703,8721	2,375573	0	558,2463	381,2508	0,4575842	0,6665692	702,4112	2,593038	0	4	532	320						Untertest3.avi	0	880	547	72	111	450	250	2532	0	Content		460	209	7897518	3032890978
7914	16:57:22.635	00:00:07.914	475	520,0051	419,8143	0,6148567	0,6468803	703,5329	2,536349	0	526,1822	340,7728	0,4573308	0,6666289	702,5273	2,449224	0	4	523	380						Untertest3.avi	0	880	547	72	111	450	250	2532	0	Content		451	269	7914143	3032907603
7931	16:57:22.652	00:00:07.930	476	528,5626	280,453	0,6146231	0,6469893	703,8431	2,288434	0	497,0731	350,702	0,4571106	0,6664355	702,5273	2,397985	0	4	513	316						Untertest3.avi	0	880	547	72	111	450	250	2532	0	Content		441	205	7930892	3032924352
7948	16:57:22.669	00:00:07.947	477	561,3931	315,2647	0,6144071	0,6470249	703,5134	2,331449	0	485,4282	347,732	0,4568872	0,6668627	702,3698	2,549038	0	4	523	331						Untertest3.avi	0	880	547	72	111	450	250	2532	0	Content		451	220	7947517	3032940977
7964	16:57:22.685	00:00:07.964	478	536,8199	363,8322	0,6142828	0,6471719	703,4806	2,402445	0	506,8044	389,8832	0,4567246	0,6670687	702,4974	2,734444	0	4	522	377						Untertest3.avi	0	880	547	72	111	450	250	2532	0	Content		450	266	7964140	3032957600
7981	16:57:22.702	00:00:07.980	479	519,566	343,9792	0,6141481	0,6473122	703,8137	2,375725	0	545,3036	380,1935	0,4565901	0,6671619	702,335	2,572192	0	4	532	362						Untertest3.avi	0	880	547	72	111	450	250	2532	0	Content		460	251	7980766	3032974226
7998	16:57:22.719	00:00:07.997	480	538,1311	406,9821	0,6140008	0,6474206	703,5765	2,650038	0	428,4858	431,2376	0,4564767	0,6669536	702,335	2,737274	0	4	483	419						Untertest3.avi	0	880	547	72	111	450	250	2532	0	Content		411	308	7997513	3032990973
8014	16:57:22.735	00:00:08.014	481	537,2785	282,5943	0,6139143	0,6471618	703,5701	2,449473	0	504,045	354,46	0,4563669	0,6673156	702,2739	2,573579	0	4	521	319						Untertest3.avi	0	880	547	72	111	450	250	2532	0	Content		449	208	8014138	3033007598
8031	16:57:22.752	00:00:08.030	482	-1024	-768	-1	-1	-1	-1	4	520,6989	388,9421	0,4563013	0,6673278	702,2886	2,63908	0	4	521	389						Untertest3.avi	0	880	547	72	111	450	250	2532	0	Content		449	278	8030761	3033024221
8048	16:57:22.769	00:00:08.047	483	544,2401	347,529	0,6138083	0,6474302	703,4329	2,409161	0	555,7736	371,2561	0,4562439	0,6673084	702,2624	2,780357	0	4	550	359						Untertest3.avi	0	880	547	72	111	450	250	2532	0	Content		478	248	8047513	3033040973
8064	16:57:22.785	00:00:08.064	484	545,1212	257,4984	0,6137475	0,6473743	703,6602	2,344146	0	502,253	379,4781	0,4561618	0,6672488	702,2662	2,597431	0	4	524	318						Untertest3.avi	0	880	547	72	111	450	250	2532	0	Content		452	207	8064134	3033057594
8081	16:57:22.802	00:00:08.080	485	544,8354	332,9763	0,6136746	0,647312	703,6902	2,351749	0	524,334	388,6641	0,4560948	0,6671808	702,1857	2,646876	0	4	535	361						Untertest3.avi	0	880	547	72	111	450	250	2532	0	Content		463	250	8080632	3033074092
8097	16:57:22.818	00:00:08.097	486	533,4287	355,6684	0,613578	0,6472282	703,6166	2,522933	0	540,5955	333,4374	0,4560177	0,6671146	702,0568	2,483074	0	4	537	345						Untertest3.avi	0	880	547	72	111	450	250	2532	0	Content		465	234	8097383	3033090843
8114	16:57:22.835	00:00:08.114	487	498,809	398,45	0,613466	0,6471383	703,518	2,747786	0	521,408	372,8232	0,4559395	0,6670566	702,1049	2,678233	0	4	510	386						Untertest3.avi	0	880	547	72	111	450	250	2532	0	Content		438	275	8114131	3033107591
8131	16:57:22.852	00:00:08.130	488	524,5059	319,5537	0,6134009	0,646588	703,5117	2,457328	0	519,3177	295,3303	0,4558517	0,6669929	702,2711	2,62715	0	4	522	307						Untertest3.avi	0	880	547	72	111	450	250	2532	0	Content		450	196	8130754	3033124214
8147	16:57:22.868	00:00:08.147	489	539,8837	312,8679	0,6133311	0,6469339	703,3954	2,395497	0	531,783	336,1333	0,4557782	0,6669771	702,1829	2,554667	0	4	536	325						Untertest3.avi	0	880	547	72	111	450	250	2532	0	Content		464	214	8147380	3033140840
8164	16:57:22.885	00:00:08.164	490	544,0014	260,8976	0,6132843	0,6469107	703,4061	2,322284	0	514,5433	380,8419	0,4557084	0,6669943	702,2241	2,652205	0	4	529	321						Untertest3.avi	0	880	547	72	111	450	250	2532	0	Content		457	210	8164002	3033157462
8181	16:57:22.902	00:00:08.180	491	529,9398	379,6456	0,6132449	0,6469049	703,4019	2,606139	0	558,3309	342,3868	0,4556376	0,667023	702,2703	2,605572	0	4	544	361						Untertest3.avi	0	880	547	72	111	450	250	2532	0	Content		472	250	8180626	3033174086
8197	16:57:22.918	00:00:08.197	492	547,236	279,2361	0,6131912	0,646951	703,6393	2,252697	0	486,0188	377,0417	0,4555936	0,6670527	702,1087	2,633681	0	4	517	328						Untertest3.avi	0	880	547	72	111	450	250	2532	0	Content		445	217	8197249	3033190709
8214	16:57:22.935	00:00:08.213	493	524,85	327,4108	0,6131864	0,6469779	703,6485	2,412563	0	519,3228	408,9786	0,4555772	0,6670882	702,1151	2,639888	0	4	522	368						Untertest3.avi	0	880	547	72	111	450	250	2532	0	Content		450	257	8213998	3033207458
8231	16:57:22.952	00:00:08.230	494	487,3388	338,2886	0,6132144	0,6469724	703,2952	2,400912	0	503,8641	390,4081	0,4555709	0,667109	701,9979	2,626265	0	4	496	364						Untertest3.avi	0	880	547	72	111	450	250	2532	0	Content		424	253	8230624	3033224084
8247	16:57:22.968	00:00:08.247	495	530,8679	304,2122	0,6132408	0,6470549	703,1645	2,298446	0	482,9447	379,1585	0,4556144	0,6671365	701,9666	2,676044	0	4	507	342						Untertest3.avi	0	880	547	72	111	450	250	2532	0	Content		435	231	8247372	3033240832
8264	16:57:22.985	00:00:08.263	496	543,1133	325,7862	0,6132911	0,6470937	703,0588	2,481253	0	511,4631	376,875	0,4556542	0,667168	701,9933	2,765522	0	4	527	351						Untertest3.avi	0	880	547	72	111	450	250	2532	0	Content		455	240	8263995	3033257455
8281	16:57:23.002	00:00:08.280	497	514,1632	353,0183	0,6133398	0,6476146	703,0588	2,507622	0	495,8924	358,6672	0,4557277	0,667199	701,7729	2,676986	0	4	505	356						Untertest3.avi	0	880	547	72	111	450	250	2532	0	Content		433	245	8280620	3033274080
8297	16:57:23.018	00:00:08.297	498	493,8499	410,3599	0,613425	0,6467993	703,0525	2,616704	0	497,432	401,1454	0,4558021	0,6672121	701,7838	2,83469	0	4	496	406						Untertest3.avi	0	880	547	72	111	450	250	2532	0	Content		424	295	8297245	3033290705
8314	16:57:23.035	00:00:08.313	499	506,2858	317,1004	0,613534	0,6472788	702,8058	2,322797	0	521,6937	354,4176	0,4559076	0,6672577	701,6025	2,575143	0	4	514	336						Untertest3.avi	0	880	547	72	111	450	250	2532	0	Content		442	225	8313868	3033307328
8331	16:57:23.052	00:00:08.330	500	492,6755	457,9048	0,6137291	0,6472974	702,8624	2,650302	0	518,265	363,9764	0,4560073	0,6672742	701,3951	2,601158	0	4	505	411						Untertest3.avi	0	880	547	72	111	450	250	2532	0	Content		433	300	8330617	3033324077
8347	16:57:23.068	00:00:08.347	501	525,3389	383,6614	0,6138498	0,6473415	702,814	2,490041	0	494,0399	386,5865	0,4561385	0,6672387	701,1872	2,657276	0	4	510	385						Untertest3.avi	0	880	547	72	111	450	250	2532	0	Content		438	274	8347237	3033340697
8364	16:57:23.085	00:00:08.363	502	545,9917	335,5981	0,6139848	0,6473503	702,3451	2,547722	0	519,1808	381,3457	0,4563041	0,6672152	701,1479	2,701713	0	4	533	358						Untertest3.avi	0	880	547	72	111	450	250	2532	0	Content		461	247	8363863	3033357323
8380	16:57:23.101	00:00:08.380	503	484,8208	432,8956	0,6142023	0,6473777	702,3894	2,780537	0	523,9011	327,4315	0,456461	0,6671939	701,0845	2,466009	0	4	504	380						Untertest3.avi	0	880	547	72	111	450	250	2532	0	Content		432	269	8380488	3033373948
8397	16:57:23.118	00:00:08.397	504	511,6125	322,7764	0,6144102	0,6470081	702,383	2,397934	0	510,8489	346,2845	0,4566275	0,6671932	700,8743	2,764119	0	4	511	335						Untertest3.avi	0	880	547	72	111	450	250	2532	0	Content		439	224	8397236	3033390696
8414	16:57:23.135	00:00:08.413	505	504,5597	364,705	0,6146796	0,647189	702,383	2,51764	0	550,9196	363,0779	0,4568352	0,6672032	700,7351	2,677806	0	4	528	364						Untertest3.avi	0	880	547	72	111	450	250	2532	0	Content		456	253	8413859	3033407319
8430	16:57:23.151	00:00:08.430	506	532,1191	320,1794	0,6148837	0,6476701	702,1879	2,553174	0	531,5609	373,2345	0,4570412	0,6672435	700,6387	2,780357	0	4	532	347						Untertest3.avi	0	880	547	72	111	450	250	2532	0	Content		460	236	8430488	3033423948
8447	16:57:23.168	00:00:08.447	507	543,2985	258,1825	0,6151018	0,6477752	701,6189	2,412087	0	491,5412	413,2509	0,4572532	0,6672659	700,2836	2,715746	0	4	517	336						Untertest3.avi	0	880	547	72	111	450	250	2532	0	Content		445	225	8447118	3033440578
8464	16:57:23.185	00:00:08.463	508	547,3574	365,427	0,6153871	0,6479771	701,8066	2,566711	0	538,5753	352,5555	0,4574987	0,6672966	700,3728	2,760145	0	4	543	359						Untertest3.avi	0	880	547	72	111	450	250	2532	0	Content		471	248	8463858	3033457318
8480	16:57:23.201	00:00:08.480	509	558,7775	395,015	0,6156038	0,6480862	701,374	2,699287	0	489,2732	359,4727	0,4577186	0,6673495	699,9886	2,535297	0	4	524	377						Untertest3.avi	0	880	547	72	111	450	250	2532	0	Content		452	266	8480359	3033473819
8497	16:57:23.218	00:00:08.497	510	541,7786	336,0031	0,615909	0,6482025	701,5447	2,453273	0	497,0739	402,3956	0,4579296	0,6674098	699,9677	2,620109	0	4	519	369						Untertest3.avi	0	880	547	72	111	450	250	2532	0	Content		447	258	8497117	3033490577
8514	16:57:23.235	00:00:08.513	511	564,2173	310,1223	0,6161072	0,648389	701,1819	2,381196	0	490,3182	410,7138	0,458173	0,6674933	699,784	2,745537	0	4	527	360						Untertest3.avi	0	880	547	72	111	450	250	2532	0	Content		455	249	8513855	3033507315
8530	16:57:23.251	00:00:08.530	512	566,7101	244,3612	0,6163452	0,6485555	701,1697	2,494039	0	553,9359	373,937	0,4583296	0,6675664	699,6071	2,599129	0	4	560	309						Untertest3.avi	0	880	547	72	111	450	250	2532	0	Content		488	198	8530478	3033523938
8547	16:57:23.268	00:00:08.547	513	527,0206	388,8711	0,6165494	0,6486261	701,0338	2,616075	0	500,9351	367,564	0,4585338	0,6675861	699,6652	2,677594	0	4	514	378						Untertest3.avi	0	880	547	72	111	450	250	2532	0	Content		442	267	8547118	3033540578
8564	16:57:23.285	00:00:08.563	514	528,2799	301,5814	0,616706	0,6487567	700,8793	2,418721	0	515,4693	413,3657	0,4587145	0,6675899	699,5687	2,64576	0	4	522	357						Untertest3.avi	0	880	547	72	111	450	250	2532	0	Content		450	246	8563727	3033557187
8580	16:57:23.301	00:00:08.580	515	528,3453	345,6313	0,6169309	0,6487382	700,8785	2,558664	0	492,1711	394,6667	0,4588258	0,6676028	699,4092	2,67243	0	4	510	370						Untertest3.avi	0	880	547	72	111	450	250	2532	0	Content		438	259	8580476	3033573936
8597	16:57:23.318	00:00:08.597	516	517,9559	378,9398	0,61703	0,6487828	700,8724	2,679855	0	604,2941	315,9492	0,4589604	0,6678765	699,4092	2,443546	0	4	561	347						Untertest3.avi	0	880	547	72	111	450	250	2532	0	Content		489	236	8597110	3033590570
8614	16:57:23.335	00:00:08.613	517	519,0791	410,0445	0,6171213	0,6487549	700,7573	2,600593	0	547,8004	328,8074	0,459111	0,6671365	699,4092	2,412859	0	4	533	369						Untertest3.avi	0	880	547	72	111	450	250	2532	0	Content		461	258	8613721	3033607181
8630	16:57:23.351	00:00:08.630	518	560,6797	340,8958	0,6171886	0,6490695	700,7573	2,448234	0	472,1495	419,5531	0,459157	0,667418	699,1798	2,8988	0	4	516	380						Untertest3.avi	0	880	547	72	111	450	250	2532	0	Content		444	269	8630468	3033623928
8647	16:57:23.368	00:00:08.646	519	539,1765	327,933	0,6173266	0,6486077	700,4229	2,331829	0	501,5967	346,3152	0,459228	0,6674147	699,2687	2,586107	0	4	520	337						Untertest3.avi	0	880	547	72	111	450	250	2532	0	Content		448	226	8646968	3033640428
8664	16:57:23.385	00:00:08.663	520	509,294	368,0467	0,6173853	0,6486066	700,4458	2,524666	0	530,0665	387,7203	0,4592683	0,6674341	699,2857	2,655276	0	4	520	378						Untertest3.avi	0	880	547	72	111	450	250	2532	0	Content		448	267	8663715	3033657175
8680	16:57:23.401	00:00:08.680	521	489,4474	379,8531	0,6174555	0,6486757	700,6387	2,435001	0	486,0555	383,7643	0,4593064	0,6675	699,1965	2,778035	0	4	488	382						Untertest3.avi	0	880	547	72	111	450	250	2532	0	Content		416	271	8680340	3033673800
8697	16:57:23.418	00:00:08.696	522	448,5955	514,0877	0,617484	0,6487812	700,6834	2,725989	0	499,322	444,1576	0,4593287	0,6675705	699,1596	2,997718	0	4	474	479						Untertest3.avi	0	880	547	72	111	450	250	2532	0	Content		402	368	8696965	3033690425
8714	16:57:23.435	00:00:08.713	523	574,3157	365,7387	0,6175164	0,6488802	700,7285	2,442981	0	514,8876	342,8715	0,4593612	0,66801	699,1596	2,735892	0	4	545	354						Untertest3.avi	0	880	547	72	111	450	250	2532	0	Content		473	243	8713714	3033707174
8730	16:57:23.451	00:00:08.730	524	563,8116	351,0243	0,6175659	0,6489658	700,6853	2,513368	0	509,1663	329,3131	0,4594173	0,6681635	699,1596	2,675975	0	4	536	340						Untertest3.avi	0	880	547	72	111	450	250	2532	0	Content		464	229	8730339	3033723799
8747	16:57:23.468	00:00:08.746	525	536,8339	315,0488	0,6175991	0,6490471	700,6078	2,382599	0	511,4064	366,6461	0,4594709	0,6679037	699,0212	2,671523	0	4	524	341						Untertest3.avi	0	880	547	72	111	450	250	2532	0	Content		452	230	8746961	3033740421
8764	16:57:23.485	00:00:08.763	526	559,9589	342,1777	0,6176411	0,6490781	700,5492	2,527673	0	535,1085	416,6519	0,4595347	0,6679619	699,1569	2,789455	0	4	548	379						Untertest3.avi	0	880	547	72	111	450	250	2532	0	Content		476	268	8763711	3033757171
8780	16:57:23.501	00:00:08.780	527	529,8066	382,1898	0,6176849	0,6491777	700,4605	2,680465	0	525,6349	354,026	0,4595937	0,6679596	699,049	2,582708	0	4	528	368						Untertest3.avi	0	880	547	72	111	450	250	2532	0	Content		456	257	8780336	3033773796
8797	16:57:23.518	00:00:08.796	528	539,449	352,6142	0,6177409	0,6491657	700,2947	2,71673	0	503,2995	411,3673	0,4596463	0,6679516	699,1924	2,925646	0	4	521	382						Untertest3.avi	0	880	547	72	111	450	250	2532	0	Content		449	271	8796957	3033790417
8814	16:57:23.535	00:00:08.813	529	526,6002	318,7089	0,617779	0,6491485	700,3741	2,589942	0	545,0577	354,3315	0,4596826	0,6679241	699,2722	2,669288	0	4	536	337						Untertest3.avi	0	880	547	72	111	450	250	2532	0	Content		464	226	8813579	3033807039
8830	16:57:23.551	00:00:08.830	530	507,8977	346,9545	0,6177987	0,6490599	700,6862	2,561603	0	530,1932	360,5567	0,4597009	0,6678894	699,2261	2,73112	0	4	519	354						Untertest3.avi	0	880	547	72	111	450	250	2532	0	Content		447	243	8830203	3033823663
8847	16:57:23.568	00:00:08.846	531	496,676	325,9291	0,6178045	0,6490142	700,6787	2,499063	0	521,2345	344,4708	0,4597203	0,667805	699,2669	2,583694	0	4	509	335						Untertest3.avi	0	880	547	72	111	450	250	2532	0	Content		437	224	8846953	3033840413
8864	16:57:23.585	00:00:08.863	532	511,2828	413,8225	0,6177692	0,6489577	700,5928	2,670986	0	527,4055	383,2185	0,459709	0,667741	699,2834	2,710269	0	4	519	399						Untertest3.avi	0	880	547	72	111	450	250	2532	0	Content		447	288	8863577	3033857037
8880	16:57:23.601	00:00:08.880	533	507,4107	372,0956	0,6177449	0,6488786	700,6185	2,504178	0	519,5628	386,8834	0,4596871	0,6676323	699,255	2,727681	0	4	513	379						Untertest3.avi	0	880	547	72	111	450	250	2532	0	Content		441	268	8880201	3033873661
8897	16:57:23.618	00:00:08.896	534	496,7053	374,8896	0,6176991	0,6488354	700,6334	2,580194	0	501,4521	383,2089	0,4596355	0,6675603	699,196	2,807635	0	4	499	379						Untertest3.avi	0	880	547	72	111	450	250	2532	0	Content		427	268	8896952	3033890412
8914	16:57:23.635	00:00:08.913	535	503,1607	347,8127	0,6176401	0,648789	700,7023	2,62517	0	533,4681	386,7639	0,4595533	0,6674919	699,246	2,734736	0	4	518	367						Untertest3.avi	0	880	547	72	111	450	250	2532	0	Content		446	256	8913575	3033907035
8930	16:57:23.651	00:00:08.930	536	518,2999	347,9869	0,6175898	0,6487631	700,7049	2,471705	0	526,7233	366,5521	0,4594849	0,6675106	699,1543	2,773834	0	4	523	357						Untertest3.avi	0	880	547	72	111	450	250	2532	0	Content		451	246	8930200	3033923660
8947	16:57:23.668	00:00:08.946	537	539,0776	347,0036	0,6175409	0,6487688	700,7116	2,409439	0	482,5034	374,7231	0,459393	0,6675865	698,9837	2,634433	0	5	511	361						Untertest3.avi	0	880	547	72	111	415	257	183	0	Content		439	250	8946948	3033940408
8963	16:57:23.684	00:00:08.963	538	509,4312	314,0936	0,6176216	0,6487319	700,7606	2,401591	0	493,1965	355,1383	0,4594194	0,6676817	698,9236	2,719689	0	5	501	335						Untertest3.avi	0	880	547	72	111	415	257	183	0	Content		429	224	8963445	3033956905
8980	16:57:23.701	00:00:08.980	539	469,5071	301,8553	0,6177092	0,6484237	700,7541	2,222131	0	480,6918	397,1463	0,4594908	0,6678028	698,8162	2,735623	0	5	475	350						Untertest3.avi	0	880	547	72	111	415	257	183	0	Content		403	239	8980193	3033973653
8997	16:57:23.718	00:00:08.996	540	442,1756	446,9959	0,6176676	0,6488471	700,6508	2,820489	0	481,3544	386,2316	0,4594584	0,6679226	698,7111	2,70933	0	5	462	417						Untertest3.avi	0	880	547	72	111	415	257	183	0	Content		390	306	8996815	3033990275
9013	16:57:23.734	00:00:09.013	541	462,2635	267,9564	0,6176781	0,6489629	700,5793	2,28553	0	519,0067	352,0702	0,459436	0,6679953	698,6366	2,67384	0	5	491	310						Untertest3.avi	0	880	547	72	111	415	257	183	0	Content		419	199	9013440	3034006900
9030	16:57:23.751	00:00:09.030	542	480,8488	374,8624	0,6176953	0,6491328	700,3905	2,509897	0	462,4057	375,842	0,459422	0,6680847	698,5754	2,759988	0	5	472	375						Untertest3.avi	0	880	547	72	111	415	257	183	0	Content		400	264	9030079	3034023539
9047	16:57:23.768	00:00:09.046	543	497,1626	342,0671	0,6177027	0,6492621	700,3338	2,410432	0	458,8188	419,6047	0,4594364	0,6681579	698,4498	2,85719	0	5	478	381						Untertest3.avi	0	880	547	72	111	415	257	183	0	Content		406	270	9046814	3034040274
9063	16:57:23.784	00:00:09.063	544	501,0058	339,3441	0,6177644	0,6493181	700,0085	2,476128	0	475,5566	317,1721	0,459479	0,6682435	698,1572	2,606504	0	5	488	328						Untertest3.avi	0	880	547	72	111	415	257	183	0	Content		416	217	9063436	3034056896
9080	16:57:23.801	00:00:09.080	545	461,6727	386,0039	0,6178028	0,6494438	699,9408	2,477183	0	484,0901	370,0232	0,4595107	0,6683277	698,1193	2,649253	0	5	473	378						Untertest3.avi	0	880	547	72	111	415	257	183	0	Content		401	267	9080187	3034073647
9097	16:57:23.818	00:00:09.096	546	473,2245	418,5984	0,6178507	0,6495354	700,0728	2,66703	0	503,3858	362,6776	0,4595312	0,6684073	698,0831	2,478402	0	5	488	391						Untertest3.avi	0	880	547	72	111	415	257	183	0	Content		416	280	9096810	3034090270
9113	16:57:23.834	00:00:09.113	547	479,0443	294,6798	0,6178613	0,6495797	700,0201	2,345994	0	492,45	373,4215	0,4595467	0,6684626	698,0464	2,658685	0	5	486	334						Untertest3.avi	0	880	547	72	111	415	257	183	0	Content		414	223	9113434	3034106894
9130	16:57:23.851	00:00:09.130	548	509,69	372,3983	0,6176331	0,6496786	699,8548	2,448303	0	484,9764	390,4037	0,4593313	0,6685759	698,2455	2,746895	0	6	497	381						Untertest3.avi	0	880	547	72	111	452	271	366	0	Content		425	270	9130068	3034123528
9147	16:57:23.868	00:00:09.146	549	575,4746	344,0583	0,6174316	0,6496586	699,7891	2,559562	0	494,8315	445,076	0,4591828	0,6686115	698,2148	2,741359	0	6	535	395						Untertest3.avi	0	880	547	72	111	452	271	366	0	Content		463	284	9146681	3034140141
9163	16:57:23.884	00:00:09.163	550	540,0441	392,2299	0,6173586	0,6496422	699,7371	2,612847	0	493,5345	401,7809	0,4591054	0,6686168	698,0461	2,683766	0	6	517	397						Untertest3.avi	0	880	547	72	111	452	271	366	0	Content		445	286	9163432	3034156892
9180	16:57:23.901	00:00:09.180	551	560,0474	255,3409	0,6172642	0,6496093	699,5086	2,348135	0	539,6705	356,5627	0,4590106	0,6686411	698,0459	2,617391	0	6	550	306						Untertest3.avi	0	880	547	72	111	452	271	366	0	Content		478	195	9180070	3034173530
9197	16:57:23.918	00:00:09.196	552	531,0352	360,6732	0,6171848	0,6495585	699,5135	2,624835	0	488,6321	399,6599	0,4589005	0,6686347	698,201	2,706422	0	6	510	380						Untertest3.avi	0	880	547	72	111	452	271	366	0	Content		438	269	9196679	3034190139
9213	16:57:23.934	00:00:09.213	553	543,7979	347,5932	0,617076	0,6495734	699,8685	2,424054	0	538,3904	310,9515	0,4587999	0,6686624	698,2303	2,65368	0	6	541	329						Untertest3.avi	0	880	547	72	111	452	271	366	0	Content		469	218	9213303	3034206763
9230	16:57:23.951	00:00:09.230	554	546,83	341,7051	0,6169404	0,649536	699,7651	2,447515	0	500,6897	427,5825	0,4586825	0,6686915	698,2808	2,837303	0	6	524	385						Untertest3.avi	0	880	547	72	111	452	271	366	0	Content		452	274	9230057	3034223517
9247	16:57:23.968	00:00:09.246	555	536,5546	359,9098	0,6168336	0,6494952	699,6512	2,439644	0	538,9496	373,9619	0,4585848	0,6687114	698,1839	2,666113	0	6	538	367						Untertest3.avi	0	880	547	72	111	452	271	366	0	Content		466	256	9246676	3034240136
9263	16:57:23.984	00:00:09.263	556	517,2071	406,5789	0,6167762	0,6494736	699,5128	2,627111	0	521,9714	386,6434	0,4585347	0,668724	698,1653	2,790943	0	6	520	397						Untertest3.avi	0	880	547	72	111	452	271	366	0	Content		448	286	9263302	3034256762
9280	16:57:24.001	00:00:09.280	557	525,0263	315,448	0,6167589	0,6495185	699,5017	2,350306	0	505,3429	401,0496	0,4585138	0,6687583	698,1484	2,881751	0	6	515	358						Untertest3.avi	0	880	547	72	111	452	271	366	0	Content		443	247	9280051	3034273511
9297	16:57:24.018	00:00:09.296	558	475,7405	432,1451	0,6167659	0,6494956	699,5517	2,551432	0	524,929	358,0123	0,4585229	0,6687678	698,1625	2,726606	0	6	500	395						Untertest3.avi	0	880	547	72	111	452	271	366	0	Content		428	284	9296673	3034290133
9313	16:57:24.034	00:00:09.313	559	543,5251	362,2187	0,6167908	0,6494997	699,5735	2,424984	0	511,6331	401,4599	0,4585585	0,6687423	698,1952	2,829947	0	6	528	382						Untertest3.avi	0	880	547	72	111	452	271	366	0	Content		456	271	9313296	3034306756
9330	16:57:24.051	00:00:09.329	560	518,114	362,9855	0,6168445	0,6495559	699,7344	2,555932	0	531,9462	403,0093	0,4586317	0,6687522	698,2982	2,837211	0	6	525	383						Untertest3.avi	0	880	547	72	111	452	271	366	0	Content		453	272	9329919	3034323379
9347	16:57:24.068	00:00:09.346	561	547,084	390,6402	0,6168922	0,6495891	699,9078	2,473066	0	566,017	409,1518	0,4586634	0,668752	698,3184	2,823636	0	6	557	400						Untertest3.avi	0	880	547	72	111	452	271	366	0	Content		485	289	9346542	3034340002
9363	16:57:24.084	00:00:09.363	562	527,9041	418,0008	0,616934	0,6500164	699,9078	2,660502	0	541,814	376,5865	0,4586884	0,6687659	698,3232	2,768234	0	6	535	397						Untertest3.avi	0	880	547	72	111	452	271	366	0	Content		463	286	9363290	3034356750
9380	16:57:24.101	00:00:09.379	563	464,2799	516,3589	0,6169113	0,6500021	699,9078	2,946328	0	530,0637	421,3453	0,4586824	0,6687562	698,3576	2,728912	0	6	497	469						Untertest3.avi	0	880	547	72	111	452	271	366	0	Content		425	358	9379913	3034373373
9397	16:57:24.118	00:00:09.396	564	571,9915	284,7665	0,6168915	0,649559	699,9474	2,346072	0	525,3864	386,774	0,4586604	0,6687223	698,3408	2,704308	0	6	549	336						Untertest3.avi	0	880	547	72	111	452	271	366	0	Content		477	225	9396535	3034389995
9413	16:57:24.134	00:00:09.413	565	555,8035	293,8093	0,6168485	0,6498781	699,9474	2,228117	0	508,6906	425,7342	0,4586199	0,6683775	698,3408	2,846143	0	6	532	360						Untertest3.avi	0	880	547	72	111	452	271	366	0	Content		460	249	9413286	3034406746
9430	16:57:24.151	00:00:09.429	566	523,5062	351,004	0,6168107	0,6494553	699,7074	2,388257	0	515,4468	399,2804	0,458566	0,668722	698,2311	2,681518	0	6	519	375						Untertest3.avi	0	880	547	72	111	452	271	366	0	Content		447	264	9429785	3034423245
9447	16:57:24.168	00:00:09.446	567	491,3922	429,1398	0,6167849	0,649416	699,6856	2,445278	0	496,1897	383,1848	0,4585339	0,6686999	698,2524	2,6492	0	6	494	406						Untertest3.avi	0	880	547	72	111	452	271	366	0	Content		422	295	9446536	3034439996
9463	16:57:24.184	00:00:09.463	568	558,5585	367,5233	0,6167371	0,6492364	699,7485	2,675191	0	551,7835	327,5176	0,4585658	0,6681003	698,2524	2,352226	0	6	555	348						Untertest3.avi	0	880	547	72	111	452	271	366	0	Content		483	237	9463157	3034456617
9480	16:57:24.201	00:00:09.479	569	524,2449	319,3656	0,6164621	0,6484832	699,7419	2,461949	0	488,8313	449,4916	0,4588712	0,668206	698,2524	2,507586	0	6	507	384						Untertest3.avi	0	880	547	72	111	452	271	366	0	Content		435	273	9479781	3034473241
9497	16:57:24.218	00:00:09.496	570	-1024	-768	-1	-1	-1	-1	4	-1024	-768	-1	-1	-1	-1	4		0	0						Untertest3.avi	0	880	547	72	111				0	Content		-72	-111	9496531	3034489991
9513	16:57:24.234	00:00:09.513	571	-1024	-768	-1	-1	-1	-1	4	-1024	-768	-1	-1	-1	-1	4		0	0						Untertest3.avi	0	880	547	72	111				0	Content		-72	-111	9513154	3034506614
9530	16:57:24.251	00:00:09.529	572	-1024	-768	-1	-1	-1	-1	4	-1024	-768	-1	-1	-1	-1	4		0	0						Untertest3.avi	0	880	547	72	111				0	Content		-72	-111	9529780	3034523240
9547	16:57:24.268	00:00:09.546	573	-1024	-768	-1	-1	-1	-1	4	-1024	-768	-1	-1	-1	-1	4		0	0						Untertest3.avi	0	880	547	72	111				0	Content		-72	-111	9546522	3034539982
9563	16:57:24.284	00:00:09.563	574	-1024	-768	-1	-1	-1	-1	4	-1024	-768	-1	-1	-1	-1	4		0	0						Untertest3.avi	0	880	547	72	111				0	Content		-72	-111	9563147	3034556607
9580	16:57:24.301	00:00:09.579	575	-1024	-768	-1	-1	-1	-1	4	-1024	-768	-1	-1	-1	-1	4		0	0						Untertest3.avi	0	880	547	72	111				0	Content		-72	-111	9579773	3034573233
9596	16:57:24.317	00:00:09.596	576	-1024	-768	-1	-1	-1	-1	4	-1024	-768	-1	-1	-1	-1	4		0	0						Untertest3.avi	0	880	547	72	111				0	Content		-72	-111	9596393	3034589853
9613	16:57:24.334	00:00:09.613	577	-1024	-768	-1	-1	-1	-1	4	-1024	-768	-1	-1	-1	-1	4		0	0						Untertest3.avi	0	880	547	72	111				0	Content		-72	-111	9613019	3034606479
9630	16:57:24.351	00:00:09.629	578	-1024	-768	-1	-1	-1	-1	4	-1024	-768	-1	-1	-1	-1	4		0	0						Untertest3.avi	0	880	547	72	111				0	Content		-72	-111	9629767	3034623227
9646	16:57:24.367	00:00:09.646	579	-1024	-768	-1	-1	-1	-1	4	-1024	-768	-1	-1	-1	-1	4		0	0						Untertest3.avi	0	880	547	72	111				0	Content		-72	-111	9646389	3034639849
9663	16:57:24.384	00:00:09.663	580	-1024	-768	-1	-1	-1	-1	4	-1024	-768	-1	-1	-1	-1	4		0	0						Untertest3.avi	0	880	547	72	111				0	Content		-72	-111	9663138	3034656598
9680	16:57:24.401	00:00:09.679	581	-1024	-768	-1	-1	-1	-1	4	-1024	-768	-1	-1	-1	-1	4		0	0						Untertest3.avi	0	880	547	72	111				0	Content		-72	-111	9679760	3034673220
9696	16:57:24.417	00:00:09.696	582	-1024	-768	-1	-1	-1	-1	4	-1024	-768	-1	-1	-1	-1	4		0	0						Untertest3.avi	0	880	547	72	111				0	Content		-72	-111	9696428	3034689888
9713	16:57:24.434	00:00:09.712	583	-1024	-768	-1	-1	-1	-1	4	-1024	-768	-1	-1	-1	-1	4		0	0						Untertest3.avi	0	880	547	72	111				0	Content		-72	-111	9712962	3034706422
9730	16:57:24.451	00:00:09.729	584	-1024	-768	-1	-1	-1	-1	4	-1024	-768	-1	-1	-1	-1	4		0	0						Untertest3.avi	0	880	547	72	111				0	Content		-72	-111	9729629	3034723089
9746	16:57:24.467	00:00:09.746	585	-1024	-768	-1	-1	-1	-1	4	524,1853	427,5723	0,4578913	0,6679575	698,6281	2,477863	0	7	524	428						Untertest3.avi	0	880	547	72	111	454	253	1866	0	Content		452	317	9746128	3034739588
9763	16:57:24.484	00:00:09.763	586	-1024	-768	-1	-1	-1	-1	4	485,5272	408,6827	0,4577684	0,667993	698,8864	2,465588	0	7	486	409						Untertest3.avi	0	880	547	72	111	454	253	1866	0	Content		414	298	9763378	3034756838
9780	16:57:24.501	00:00:09.779	587	-1024	-768	-1	-1	-1	-1	4	567,6012	312,4926	0,4576613	0,6680601	698,5836	2,333958	0	7	568	312						Untertest3.avi	0	880	547	72	111	454	253	1866	0	Content		496	201	9779625	3034773085
9796	16:57:24.517	00:00:09.796	588	525,0041	361,1657	0,6159685	0,6484061	700,381	2,494336	0	471,3236	389,1866	0,4574944	0,6681014	698,1353	2,718948	0	7	498	375						Untertest3.avi	0	880	547	72	111	454	253	1866	0	Content		426	264	9796250	3034789710
9813	16:57:24.534	00:00:09.812	589	563,7976	333,7904	0,6151766	0,6488061	706,5612	2,193921	0	555,212	360,1645	0,4573644	0,6681411	698,4675	2,489991	0	7	560	347						Untertest3.avi	0	880	547	72	111	454	253	1866	0	Content		488	236	9812873	3034806333
9829	16:57:24.550	00:00:09.829	590	541,2015	359,0976	0,6157042	0,6485142	699,7887	2,528833	0	556,8248	346,1957	0,4572607	0,668258	698,6575	2,694044	0	7	549	353						Untertest3.avi	0	880	547	72	111	454	253	1866	0	Content		477	242	9829495	3034822955
9846	16:57:24.567	00:00:09.846	591	535,7156	374,8289	0,6155825	0,6487315	700,1608	2,486316	0	520,8428	389,9833	0,4571797	0,6684644	698,6554	2,544309	0	7	528	382						Untertest3.avi	0	880	547	72	111	454	253	1866	0	Content		456	271	9846241	3034839701
9863	16:57:24.584	00:00:09.862	592	525,5225	324,6376	0,6154997	0,6488569	700,3236	2,501814	0	503,724	339,1595	0,4570952	0,668665	698,5575	2,640079	0	7	515	332						Untertest3.avi	0	880	547	72	111	454	253	1866	0	Content		443	221	9862867	3034856327
9880	16:57:24.601	00:00:09.879	593	525,8782	335,2003	0,6154144	0,6490498	700,1621	2,478837	0	537,5845	377,0076	0,4570332	0,6687927	698,3298	2,677333	0	7	532	356						Untertest3.avi	0	880	547	72	111	454	253	1866	0	Content		460	245	9879618	3034873078
9896	16:57:24.617	00:00:09.896	594	532,2524	382,3544	0,6153639	0,6491108	700,0256	2,504558	0	502,1285	388,2659	0,4569956	0,6688565	698,2167	2,688128	0	7	517	385						Untertest3.avi	0	880	547	72	111	454	253	1866	0	Content		445	274	9896241	3034889701
9913	16:57:24.634	00:00:09.912	595	543,5326	347,6141	0,6153067	0,6491593	699,8524	2,369037	0	561,8724	314,4541	0,4569734	0,6689085	698,2465	2,638518	0	7	553	331						Untertest3.avi	0	880	547	72	111	454	253	1866	0	Content		481	220	9912862	3034906322
9929	16:57:24.650	00:00:09.929	596	517,115	325,5966	0,6152781	0,6491855	699,831	2,386865	0	518,3926	373,3063	0,4569567	0,6689352	698,2592	2,629453	0	7	518	349						Untertest3.avi	0	880	547	72	111	454	253	1866	0	Content		446	238	9929488	3034922948
9946	16:57:24.667	00:00:09.946	597	540,7532	375,9249	0,6152516	0,649128	699,8091	2,310078	0	497,6597	375,834	0,4568974	0,6689317	698,5289	2,694314	0	7	519	376						Untertest3.avi	0	880	547	72	111	454	253	1866	0	Content		447	265	9946237	3034939697
9963	16:57:24.684	00:00:09.962	598	504,316	328,9006	0,6151872	0,6490944	699,9563	2,330658	0	525,6967	394,0551	0,4568516	0,6689075	698,5859	2,593351	0	7	515	361						Untertest3.avi	0	880	547	72	111	454	253	1866	0	Content		443	250	9962863	3034956323
9979	16:57:24.700	00:00:09.979	599	506,7796	346,681	0,6151013	0,6486012	699,9498	2,502233	0	550,757	398,4127	0,4567823	0,6688859	698,7526	2,518981	0	7	529	373						Untertest3.avi	0	880	547	72	111	454	253	1866	0	Content		457	262	9979486	3034972946
9996	16:57:24.717	00:00:09.996	600	518,4997	344,3454	0,6150517	0,6490104	700,3826	2,418313	0	507,3087	344,9601	0,4567117	0,6688211	698,7916	2,515036	0	7	513	345						Untertest3.avi	0	880	547	72	111	454	253	1866	0	Content		441	234	9996235	3034989695
10013	16:57:24.734	00:00:10.012	601	526,8015	335,8834	0,6148969	0,6493671	700,3826	2,309562	0	532,158	347,6483	0,4566049	0,6687502	698,5711	2,616451	0	7	529	342						Untertest3.avi	0	880	547	72	111	454	253	1866	0	Content		457	231	10012858	3035006318
10029	16:57:24.750	00:00:10.029	602	504,4468	286,4761	0,6147964	0,6488537	699,8127	2,544837	0	486,8631	394,0186	0,4564895	0,6687106	698,197	2,59748	0	7	496	340						Untertest3.avi	0	880	547	72	111	454	253	1866	0	Content		424	229	10029483	3035022943
10046	16:57:24.767	00:00:10.046	603	480,0612	362,6965	0,6149091	0,648849	700,2903	2,570602	0	471,2608	431,161	0,4565535	0,6687254	698,248	2,691143	0	7	476	397						Untertest3.avi	0	880	547	72	111	454	253	1866	0	Content		404	286	10046105	3035039565
10063	16:57:24.784	00:00:10.062	604	509,9335	327,1519	0,6148165	0,649234	700,2903	2,50115	0	460,8044	398,8701	0,4565109	0,66873	698,0784	2,725877	0	7	485	363						Untertest3.avi	0	880	547	72	111	454	253	1866	0	Content		413	252	10062732	3035056192
10079	16:57:24.800	00:00:10.079	605	507,6285	340,7468	0,6147307	0,648872	699,737	2,475792	0	492,5918	393,8188	0,4564464	0,6684667	698,0784	2,615664	0	7	500	367						Untertest3.avi	0	880	547	72	111	454	253	1866	0	Content		428	256	10079354	3035072814
10096	16:57:24.817	00:00:10.096	606	442,3907	355,9694	0,6146689	0,6489449	699,8334	2,432741	0	498,1819	327,6974	0,4563338	0,6689115	698,1884	2,441139	0	7	470	342						Untertest3.avi	0	880	547	72	111	454	253	1866	0	Content		398	231	10096102	3035089562
10113	16:57:24.834	00:00:10.112	607	516,4257	366,5173	0,6146206	0,6490484	699,8964	2,462935	0	494,2675	348,7932	0,4562136	0,6694768	698,1884	2,304899	0	7	505	358						Untertest3.avi	0	880	547	72	111	454	253	1866	0	Content		433	247	10112725	3035106185
10129	16:57:24.850	00:00:10.129	608	492,7998	310,7984	0,6145858	0,6492813	699,8475	2,227013	0	488,6937	378,792	0,4561664	0,6693636	697,8883	2,501422	0	7	491	345						Untertest3.avi	0	880	547	72	111	454	253	1866	0	Content		419	234	10129350	3035122810
10146	16:57:24.867	00:00:10.146	609	485,0352	328,8681	0,6145636	0,6494466	699,5804	2,434017	0	532,1965	355,417	0,4560909	0,6695819	697,7155	2,438446	0	7	509	342						Untertest3.avi	0	880	547	72	111	454	253	1866	0	Content		437	231	10146101	3035139561
10163	16:57:24.884	00:00:10.162	610	502,2031	410,3594	0,614562	0,6500521	699,5804	2,4358	0	489,4813	361,8004	0,4560656	0,6700564	697,7155	2,413644	0	7	496	386						Untertest3.avi	0	880	547	72	111	454	253	1866	0	Content		424	275	10162725	3035156185
10179	16:57:24.900	00:00:10.179	611	493,4066	291,5399	0,6145812	0,6494129	699,5738	2,347115	0	513,0994	349,5544	0,4560941	0,6695294	697,7155	2,394151	0	7	503	321						Untertest3.avi	0	880	547	72	111	454	253	1866	0	Content		431	210	10179348	3035172808
10196	16:57:24.917	00:00:10.195	612	506,0511	314,7501	0,6146297	0,6499478	699,3532	2,183352	0	469,2438	381,9634	0,4560876	0,6700128	697,4655	2,493297	0	7	488	348						Untertest3.avi	0	880	547	72	111	454	253	1866	0	Content		416	237	10195972	3035189432
10213	16:57:24.934	00:00:10.212	613	545,665	383,6371	0,6146521	0,6500013	699,2186	2,12553	0	460,9689	437,4864	0,4561182	0,6700671	697,4905	2,650665	0	7	503	411						Untertest3.avi	0	880	547	72	111	454	253	1866	0	Content		431	300	10212721	3035206181
10229	16:57:24.950	00:00:10.229	614	488,9582	370,724	0,6146724	0,6500197	699,2587	2,315813	0	477,598	391,6473	0,4561401	0,6700886	697,3658	2,640468	0	7	483	381						Untertest3.avi	0	880	547	72	111	454	253	1866	0	Content		411	270	10229344	3035222804
10246	16:57:24.967	00:00:10.246	615	468,8103	312,5578	0,6146832	0,6499984	699,2166	2,357863	0	444,2607	388,55	0,4561568	0,6700483	697,3154	2,468756	0	7	457	351						Untertest3.avi	0	880	547	72	111	454	253	1866	0	Content		385	240	10246094	3035239554
10263	16:57:24.984	00:00:10.262	616	502,1904	298,2943	0,6146833	0,6499564	699,2139	2,22602	0	477,3274	377,582	0,4561808	0,67001	697,4133	2,503895	0	7	490	338						Untertest3.avi	0	880	547	72	111	454	253	1866	0	Content		418	227	10262720	3035256180
10279	16:57:25.000	00:00:10.279	617	498,9413	339,0064	0,6146749	0,6499096	699,2615	2,369575	0	493,5253	438,148	0,4561639	0,6696342	697,4133	2,768057	0	7	496	389						Untertest3.avi	0	880	547	72	111	454	253	1866	0	Content		424	278	10279341	3035272801
10296	16:57:25.017	00:00:10.295	618	452,063	379,7166	0,6145386	0,6498266	699,3978	2,315153	0	473,6595	387,1794	0,456024	0,6700201	697,4746	2,526657	0	7	463	383						Untertest3.avi	0	880	547	72	111	454	253	1866	0	Content		391	272	10295966	3035289426
10313	16:57:25.034	00:00:10.312	619	544,9117	357,1567	0,6142451	0,6498145	699,0571	2,352846	0	526,4096	354,489	0,4558387	0,670122	697,6006	2,478657	0	7	536	356						Untertest3.avi	0	880	547	72	111	454	253	1866	0	Content		464	245	10312589	3035306049
10329	16:57:25.050	00:00:10.329	620	503,8874	362,0831	0,6142361	0,6497791	699,1232	2,297633	0	574,2483	333,1799	0,4558266	0,6701294	697,689	2,493584	0	7	539	348						Untertest3.avi	0	880	547	72	111	454	253	1866	0	Content		467	237	10329339	3035322799
10346	16:57:25.067	00:00:10.345	621	565,2885	311,1241	0,6142242	0,6497653	699,1446	2,197418	0	521,189	394,8931	0,4558138	0,6701082	697,7151	2,461751	0	7	543	353						Untertest3.avi	0	880	547	72	111	454	253	1866	0	Content		471	242	10345963	3035339423
10363	16:57:25.084	00:00:10.362	622	499,9009	340,0838	0,6142188	0,6497598	699,1906	2,308099	0	537,2887	358,3985	0,4558141	0,6700903	697,7382	2,346268	0	7	519	349						Untertest3.avi	0	880	547	72	111	454	253	1866	0	Content		447	238	10362585	3035356045
10379	16:57:25.100	00:00:10.379	623	554,5723	335,0283	0,6142238	0,6497695	699,1721	2,300324	0	546,679	376,0999	0,4558287	0,6700923	697,7834	2,574558	0	7	551	356						Untertest3.avi	0	880	547	72	111	454	253	1866	0	Content		479	245	10379210	3035372670
10396	16:57:25.117	00:00:10.395	624	601,9459	371,6264	0,6142324	0,6493488	699,1654	2,305717	0	520,1784	380,5045	0,4558687	0,6701177	697,7768	2,552238	0	7	561	376						Untertest3.avi	0	880	547	72	111	454	253	1866	0	Content		489	265	10395960	3035389420
10413	16:57:25.134	00:00:10.412	625	509,575	329,1451	0,6142704	0,6498072	699,2374	2,163396	0	547,6361	392,3831	0,455912	0,6705062	697,7768	2,552033	0	7	529	361						Untertest3.avi	0	880	547	72	111	454	253	1866	0	Content		457	250	10412581	3035406041
10429	16:57:25.150	00:00:10.429	626	542,0305	370,213	0,6143258	0,6498147	699,1873	2,311329	0	558,7939	377,4533	0,4559833	0,6697239	697,7768	2,53438	0	7	550	374						Untertest3.avi	0	880	547	72	111	454	253	1866	0	Content		478	263	10429208	3035422668
10446	16:57:25.167	00:00:10.445	627	518,4083	364,2541	0,6143785	0,6498083	699,2112	2,371541	0	559,9303	357,5238	0,4560101	0,6700413	697,6546	2,484688	0	7	539	361						Untertest3.avi	0	880	547	72	111	454	253	1866	0	Content		467	250	10445831	3035439291
10462	16:57:25.183	00:00:10.462	628	536,6219	338,2243	0,6144435	0,6502495	699,2112	2,216976	0	492,2574	345,1822	0,456035	0,6700265	697,7001	2,558898	0	7	514	342						Untertest3.avi	0	880	547	72	111	454	253	1866	0	Content		442	231	10462455	3035455915
10479	16:57:25.200	00:00:10.479	629	555,4855	329,5845	0,6144441	0,6498302	699,3709	2,19522	0	533,0028	378,9326	0,4560541	0,6700485	697,6924	2,441742	0	7	544	354						Untertest3.avi	0	880	547	72	111	454	253	1866	0	Content		472	243	10479203	3035472663
10496	16:57:25.217	00:00:10.495	630	519,3373	368,5325	0,6144536	0,649864	699,4339	2,381257	0	529,2951	379,4041	0,4560641	0,6700874	697,7371	2,440099	0	7	524	374						Untertest3.avi	0	880	547	72	111	454	253	1866	0	Content		452	263	10495825	3035489285
10512	16:57:25.233	00:00:10.512	631	524,777	301,5379	0,6144853	0,6498604	699,4229	2,130331	0	529,7181	337,9409	0,4560862	0,670101	697,7427	2,539767	0	7	527	320						Untertest3.avi	0	880	547	72	111	454	253	1866	0	Content		455	209	10512453	3035505913
10529	16:57:25.250	00:00:10.529	632	548,0834	314,5191	0,6145087	0,6493998	699,4163	2,365964	0	526,6396	350,5626	0,4561345	0,6700541	697,928	2,463454	0	7	537	333						Untertest3.avi	0	880	547	72	111	454	253	1866	0	Content		465	222	10529199	3035522659
10546	16:57:25.267	00:00:10.545	633	537,8666	351,6807	0,6145687	0,6498389	699,6205	2,327469	0	556,8651	354,7139	0,4561595	0,6700605	698,0147	2,557949	0	7	547	353						Untertest3.avi	0	880	547	72	111	454	253	1866	0	Content		475	242	10545824	3035539284
10562	16:57:25.283	00:00:10.562	634	528,564	356,5317	0,6146101	0,6498607	699,6154	2,26484	0	527,4365	363,1598	0,4562252	0,6701041	697,8485	2,550431	0	7	528	360						Untertest3.avi	0	880	547	72	111	454	253	1866	0	Content		456	249	10562446	3035555906
10579	16:57:25.300	00:00:10.579	635	542,4576	340,6708	0,6146399	0,6503106	699,6154	2,052206	0	500,8751	397,6634	0,4562721	0,6701297	698,0277	2,59334	0	7	522	369						Untertest3.avi	0	880	547	72	111	454	253	1866	0	Content		450	258	10579070	3035572530
10596	16:57:25.317	00:00:10.595	636	534,2908	356,0276	0,6147081	0,6494694	699,6088	2,594673	0	514,7803	330,4803	0,4563084	0,6705154	698,0277	2,387414	0	7	525	343						Untertest3.avi	0	880	547	72	111	454	253	1866	0	Content		453	232	10595695	3035589155
10612	16:57:25.333	00:00:10.612	637	531,4244	331,2398	0,6146867	0,64995	699,3989	2,322221	0	498,3098	416,2026	0,4563395	0,6701546	697,9995	2,632564	0	7	515	374						Untertest3.avi	0	880	547	72	111	454	253	1866	0	Content		443	263	10612446	3035605906
10629	16:57:25.350	00:00:10.629	638	-1024	-768	-1	-1	-1	-1	4	545,303	425,7331	0,456357	0,6701744	698,0903	2,559435	0	7	545	426						Untertest3.avi	0	880	547	72	111	454	253	1866	0	Content		473	315	10629067	3035622527
10646	16:57:25.367	00:00:10.645	639	544,2654	344,734	0,6146948	0,6499761	699,4724	2,357849	0	451,6134	473,3526	0,4563532	0,6705405	698,0903	2,82845	0	7	498	409						Untertest3.avi	0	880	547	72	111	454	253	1866	0	Content		426	298	10645691	3035639151
10662	16:57:25.383	00:00:10.662	640	539,4924	420,4256	0,6146775	0,6503724	699,4724	2,482697	0	538,7561	353,4683	0,4563467	0,670218	698,0575	2,442299	0	7	539	387						Untertest3.avi	0	880	547	72	111	454	253	1866	0	Content		467	276	10662437	3035655897
10679	16:57:25.400	00:00:10.679	641	553,9002	356,6475	0,614664	0,6500043	699,4708	2,293244	0	500,5896	393,7744	0,456329	0,6702268	698,1123	2,657534	0	7	527	375						Untertest3.avi	0	880	547	72	111	454	253	1866	0	Content		455	264	10679062	3035672522
10696	16:57:25.417	00:00:10.695	642	532,8919	366,6785	0,6146168	0,6499319	699,6834	2,257268	0	509,979	364,4666	0,4563043	0,6705611	698,1123	2,500568	0	7	521	366						Untertest3.avi	0	880	547	72	111	454	253	1866	0	Content		449	255	10695687	3035689147
10712	16:57:25.433	00:00:10.712	643	503,3079	353,9497	0,6145459	0,6494611	699,6768	2,450181	0	531,1816	401,6127	0,4562629	0,6701881	698,1694	2,583303	0	7	517	378						Untertest3.avi	0	880	547	72	111	454	253	1866	0	Content		445	267	10712311	3035705771
10729	16:57:25.450	00:00:10.729	644	534,5573	375,0401	0,614557	0,6503359	699,6834	2,229544	0	523,3296	384,0327	0,4562149	0,6705463	698,1694	2,499623	0	7	529	380						Untertest3.avi	0	880	547	72	111	454	253	1866	0	Content		457	269	10729061	3035722521
10746	16:57:25.467	00:00:10.745	645	552,8807	376,2953	0,6144268	0,6494616	699,6768	2,466886	0	522,3755	389,278	0,456173	0,6701947	698,2727	2,592952	0	7	538	383						Untertest3.avi	0	880	547	72	111	454	253	1866	0	Content		466	272	10745683	3035739143
10762	16:57:25.483	00:00:10.762	646	525,8417	389,6154	0,6144006	0,6499352	699,9188	2,239497	0	482,4384	436,498	0,4561512	0,6705495	698,2727	2,700092	0	7	504	413						Untertest3.avi	0	880	547	72	111	454	253	1866	0	Content		432	302	10762307	3035755767
10779	16:57:25.500	00:00:10.779	647	560,6189	269,2637	0,6143492	0,6498315	699,8864	2,317986	0	542,8546	387,6321	0,4561216	0,6701324	698,3809	2,585959	0	7	552	328						Untertest3.avi	0	880	547	72	111	454	253	1866	0	Content		480	217	10779059	3035772519
10796	16:57:25.517	00:00:10.795	648	480,1209	425,4617	0,6142975	0,6502165	699,8864	2,476421	0	489,4898	416,0087	0,4561026	0,670041	698,4294	2,561932	0	7	485	421						Untertest3.avi	0	880	547	72	111	454	253	1866	0	Content		413	310	10795556	3035789016
10812	16:57:25.533	00:00:10.812	649	535,0119	278,0798	0,6142713	0,6497408	699,85	2,372517	0	558,0102	375,1893	0,4560996	0,6699967	698,5024	2,570152	0	7	547	327						Untertest3.avi	0	880	547	72	111	454	253	1866	0	Content		475	216	10812306	3035805766
10829	16:57:25.550	00:00:10.828	650	487,4024	448,2728	0,6142252	0,6497265	700,0278	2,443867	0	487,7931	431,8928	0,4560957	0,669992	698,6383	2,834126	0	7	488	440						Untertest3.avi	0	880	547	72	111	454	253	1866	0	Content		416	329	10828926	3035822386
10846	16:57:25.567	00:00:10.845	651	520,6868	355,9697	0,6141793	0,6497218	700,1438	2,269017	0	558,7443	387,1593	0,4560787	0,6699551	698,6541	2,578326	0	7	540	372						Untertest3.avi	0	880	547	72	111	454	253	1866	0	Content		468	261	10845552	3035839012
10862	16:57:25.583	00:00:10.862	652	492,9284	401,2556	0,6141458	0,6496973	700,2442	2,481425	0	544,8477	393,3723	0,4560571	0,669924	698,7017	2,668715	0	7	519	397						Untertest3.avi	0	880	547	72	111	454	253	1866	0	Content		447	286	10862302	3035855762
10879	16:57:25.600	00:00:10.878	653	513,6793	399,9661	0,6140937	0,6496561	700,5817	2,507451	0	549,6011	392,656	0,4560156	0,66985	698,8347	2,637552	0	7	532	396						Untertest3.avi	0	880	547	72	111	454	253	1866	0	Content		460	285	10878928	3035872388
10896	16:57:25.617	00:00:10.895	654	507,9658	368,7992	0,6141087	0,6500026	700,5817	2,345255	0	523,5567	364,8994	0,4560323	0,6697593	698,9639	2,63779	0	7	516	367						Untertest3.avi	0	880	547	72	111	454	253	1866	0	Content		444	256	10895676	3035889136
10912	16:57:25.633	00:00:10.912	655	476,8198	378,4044	0,6141246	0,6498383	700,5817	2,488471	0	481,3257	441,9685	0,4560578	0,6696871	699,1056	2,699634	0	7	479	410						Untertest3.avi	0	880	547	72	111	454	253	1866	0	Content		407	299	10912299	3035905759
10929	16:57:25.650	00:00:10.928	656	532,5486	328,9486	0,6140059	0,6493303	701,029	2,456077	0	509,6855	385,1741	0,4559416	0,6696507	699,219	2,622503	0	7	521	357						Untertest3.avi	0	880	547	72	111	454	253	1866	0	Content		449	246	10928922	3035922382
10946	16:57:25.667	00:00:10.945	657	516,5134	369,6053	0,6139497	0,6491906	701,1423	2,592875	0	506,8514	316,1118	0,4558577	0,6695846	699,3889	2,628843	0	7	512	343						Untertest3.avi	0	880	547	72	111	454	253	1866	0	Content		440	232	10945547	3035939007
10962	16:57:25.683	00:00:10.962	658	535,0743	350,2742	0,6137902	0,6490272	701,169	2,446167	0	521,0698	386,5807	0,4557667	0,6694827	699,5801	2,707065	0	7	528	368						Untertest3.avi	0	880	547	72	111	454	253	1866	0	Content		456	257	10962173	3035955633
10979	16:57:25.700	00:00:10.978	659	498,7328	372,1538	0,613647	0,648973	701,1932	2,519599	0	496,3806	395,6286	0,4556948	0,6694289	699,6264	2,686213	0	7	498	384						Untertest3.avi	0	880	547	72	111	454	253	1866	0	Content		426	273	10978806	3035972266
10996	16:57:25.717	00:00:10.995	660	502,254	327,1684	0,6135399	0,6489538	701,2688	2,451274	0	508,9216	336,3278	0,4556146	0,6694782	699,7257	2,561635	0	7	506	332						Untertest3.avi	0	880	547	72	111	454	253	1866	0	Content		434	221	10995545	3035989005
11012	16:57:25.733	00:00:11.012	661	519,4144	372,221	0,6134745	0,6489804	701,4725	2,460508	0	532,1136	347,3922	0,4555105	0,6695198	699,9803	2,451382	0	7	526	360						Untertest3.avi	0	880	547	72	111	454	253	1866	0	Content		454	249	11012168	3036005628
11029	16:57:25.750	00:00:11.028	662	481,442	357,5153	0,6133624	0,6490152	701,7402	2,331031	0	499,8634	407,5756	0,4553863	0,6695694	700,0604	2,517306	0	7	491	383						Untertest3.avi	0	880	547	72	111	454	253	1866	0	Content		419	272	11028916	3036022376
11046	16:57:25.767	00:00:11.045	663	601,6238	330,897	0,6130301	0,649129	701,4718	2,263319	0	528,7783	396,2177	0,4551606	0,6696636	699,9685	2,738881	0	7	565	364						Untertest3.avi	0	880	547	72	111	454	253	1866	0	Content		493	253	11045540	3036039000
11062	16:57:25.783	00:00:11.062	664	567,0552	343,1262	0,6129463	0,6490754	701,7307	2,429947	0	502,897	424,8157	0,4550895	0,6697011	700,1924	2,726798	0	7	535	384						Untertest3.avi	0	880	547	72	111	454	253	1866	0	Content		463	273	11062167	3036055627
11079	16:57:25.800	00:00:11.078	665	540,4207	346,7375	0,6128975	0,6492163	701,8341	2,557598	0	499,6948	455,3308	0,4550445	0,6697454	700,2889	2,826789	0	7	520	401						Untertest3.avi	0	880	547	72	111	454	253	1866	0	Content		448	290	11078798	3036072258
11096	16:57:25.817	00:00:11.095	666	527,9844	338,2733	0,6128281	0,6492504	702,0978	2,422049	0	497,9518	410,7568	0,4549862	0,6697691	700,4763	2,648622	0	7	513	375						Untertest3.avi	0	880	547	72	111	454	253	1866	0	Content		441	264	11095535	3036088995
11112	16:57:25.833	00:00:11.112	667	589,4746	298,4616	0,6127246	0,6488914	702,0911	2,361934	0	521,7814	413,3881	0,4549227	0,6697364	700,5018	2,665331	0	7	556	356						Untertest3.avi	0	880	547	72	111	454	253	1866	0	Content		484	245	11112160	3036105620
11129	16:57:25.850	00:00:11.128	668	499,9785	446,9827	0,6126368	0,648831	702,0912	2,817759	0	536,4629	361,0332	0,4548581	0,6696729	700,5438	2,457197	0	7	518	404						Untertest3.avi	0	880	547	72	111	454	253	1866	0	Content		446	293	11128794	3036122254
11145	16:57:25.866	00:00:11.145	669	517,651	402,5423	0,6124858	0,6490324	702,1129	2,675534	0	498,2832	387,9725	0,4547473	0,6696007	700,4354	2,585689	0	7	508	395						Untertest3.avi	0	880	547	72	111	454	253	1866	0	Content		436	284	11145407	3036138867
11162	16:57:25.883	00:00:11.162	670	544,5499	309,0516	0,6123604	0,6489311	702,5371	2,289549	0	520,1237	405,5745	0,4546091	0,6695001	700,7468	2,902563	0	7	532	357						Untertest3.avi	0	880	547	72	111	454	253	1866	0	Content		460	246	11162031	3036155491
11179	16:57:25.900	00:00:11.178	671	557,792	300,0564	0,6121663	0,648724	702,3914	2,429686	0	527,9487	401,724	0,4544565	0,6693445	701,0726	2,82818	0	7	543	351						Untertest3.avi	0	880	547	72	111	454	253	1866	0	Content		471	240	11178655	3036172115
11195	16:57:25.916	00:00:11.195	672	526,9064	340,2888	0,6119192	0,6486148	702,7121	2,501389	0	562,7329	343,1548	0,4542787	0,6691489	700,9905	2,439817	0	7	545	342						Untertest3.avi	0	880	547	72	111	454	253	1866	0	Content		473	231	11195280	3036188740
11212	16:57:25.933	00:00:11.212	673	585,5162	316,6722	0,6117311	0,6483749	702,8872	2,466815	0	507,9799	373,1961	0,4540387	0,6689774	701,1416	2,565965	0	7	547	345						Untertest3.avi	0	880	547	72	111	454	253	1866	0	Content		475	234	11212027	3036205487
11229	16:57:25.950	00:00:11.228	674	556,1064	312,548	0,6114322	0,6477364	702,8807	2,372276	0	483,286	349,5649	0,4538459	0,6688457	701,2984	2,526047	0	7	520	331						Untertest3.avi	0	880	547	72	111	454	253	1866	0	Content		448	220	11228651	3036222111
11245	16:57:25.966	00:00:11.245	675	554,5866	350,611	0,6112342	0,6479311	703,0259	2,383183	0	517,4921	383,5194	0,4535741	0,6687641	701,3812	2,636268	0	7	536	367						Untertest3.avi	0	880	547	72	111	454	253	1866	0	Content		464	256	11245400	3036238860
11262	16:57:25.983	00:00:11.262	676	453,2431	324,4919	0,6109104	0,6478407	703,1429	2,519814	0	510,5053	371,864	0,4533686	0,6687371	701,5186	2,587308	0	7	482	348						Untertest3.avi	0	880	547	72	111	454	253	1866	0	Content		410	237	11262025	3036255485
11279	16:57:26.000	00:00:11.278	677	569,4921	371,8376	0,6107249	0,6476948	703,1815	2,314466	0	545,1355	296,8624	0,4531206	0,6687255	701,6966	2,4381	0	7	557	334						Untertest3.avi	0	880	547	72	111	454	253	1866	0	Content		485	223	11278648	3036272108
11295	16:57:26.016	00:00:11.295	678	556,8171	345,798	0,6104269	0,6476452	703,1835	2,439177	0	591,6124	338,5493	0,4529175	0,6687184	701,6365	2,441043	0	7	574	342						Untertest3.avi	0	880	547	72	111	454	253	1866	0	Content		502	231	11295272	3036288732
11312	16:57:26.033	00:00:11.312	679	571,2209	359,5389	0,6102338	0,6472132	703,1771	2,618911	0	567,6874	344,2069	0,452694	0,6687196	701,7936	2,74613	0	7	569	352						Untertest3.avi	0	880	547	72	111	454	253	1866	0	Content		497	241	11312021	3036305481
11329	16:57:26.050	00:00:11.328	680	506,3678	397,3924	0,6099772	0,647939	703,1835	2,563825	0	540,8998	397,4887	0,4524696	0,6687191	701,838	2,859537	0	7	524	397						Untertest3.avi	0	880	547	72	111	454	253	1866	0	Content		452	286	11328645	3036322105
11345	16:57:26.066	00:00:11.345	681	558,6201	387,1388	0,6097553	0,6472217	703,1771	2,580317	0	566,3517	351,7115	0,4522732	0,6684712	701,8381	2,636396	0	7	562	369						Untertest3.avi	0	880	547	72	111	454	253	1866	0	Content		490	258	11345269	3036338729
11362	16:57:26.083	00:00:11.361	682	580,0397	401,6699	0,6096234	0,6476189	703,6984	2,445296	0	527,5218	385,5091	0,4520974	0,6688273	701,9871	2,701704	0	7	554	394						Untertest3.avi	0	880	547	72	111	454	253	1866	0	Content		482	283	11361892	3036355352
11379	16:57:26.100	00:00:11.378	683	534,6642	345,4163	0,609389	0,6476829	703,5359	2,448731	0	492,0007	423,366	0,4519427	0,6685463	701,9871	2,757918	0	7	513	384						Untertest3.avi	0	880	547	72	111	454	253	1866	0	Content		441	273	11378640	3036372100
11395	16:57:26.116	00:00:11.395	684	558,6329	338,342	0,6092606	0,647254	703,5294	2,410679	0	542,5953	368,4643	0,4517882	0,6688788	702,095	2,661684	0	7	551	353						Untertest3.avi	0	880	547	72	111	454	253	1866	0	Content		479	242	11395266	3036388726
11412	16:57:26.133	00:00:11.411	685	553,7454	409,8925	0,6090961	0,6476024	703,902	2,504126	0	508,6644	431,7388	0,4516289	0,6688631	702,1819	2,80505	0	7	531	421						Untertest3.avi	0	880	547	72	111	454	253	1866	0	Content		459	310	11411889	3036405349
11429	16:57:26.150	00:00:11.428	686	552,3306	357,3161	0,6088774	0,6475703	703,7109	2,529285	0	568,0398	308,3369	0,4514799	0,6688296	702,1263	2,421753	0	7	560	333						Untertest3.avi	0	880	547	72	111	454	253	1866	0	Content		488	222	11428638	3036422098
11445	16:57:26.166	00:00:11.445	687	544,2018	280,0425	0,6087378	0,6474226	703,9561	2,406439	0	544,7653	302,9001	0,4513575	0,6688234	702,176	2,71851	0	7	544	291						Untertest3.avi	0	880	547	72	111	454	253	1866	0	Content		472	180	11445261	3036438721
11462	16:57:26.183	00:00:11.461	688	548,3821	366,0127	0,6086003	0,6473641	704,3291	2,711112	0	549,5669	363,1946	0,4511936	0,6687735	702,5295	2,537174	0	7	549	365						Untertest3.avi	0	880	547	72	111	454	253	1866	0	Content		477	254	11461888	3036455348
11479	16:57:26.200	00:00:11.478	689	557,9323	333,83	0,6083843	0,6472422	703,9517	2,432026	0	568,4413	395,1225	0,4510317	0,6687006	702,5185	2,554983	0	7	563	364						Untertest3.avi	0	880	547	72	111	454	253	1866	0	Content		491	253	11478512	3036471972
11495	16:57:26.216	00:00:11.495	690	563,7539	398,1303	0,6082112	0,647123	704,3092	2,693157	0	502,2225	428,8798	0,4508619	0,6685702	702,5495	2,702832	0	7	533	414						Untertest3.avi	0	880	547	72	111	454	253	1866	0	Content		461	303	11495263	3036488723
11512	16:57:26.233	00:00:11.511	691	540,5043	342,5952	0,6080645	0,6468775	704,5212	2,435374	0	534,4608	465,0235	0,4507284	0,6684187	702,7101	2,685717	0	7	537	404						Untertest3.avi	0	880	547	72	111	454	253	1866	0	Content		465	293	11511886	3036505346
11529	16:57:26.250	00:00:11.528	692	546,8157	374,6674	0,6078734	0,6467502	704,1077	2,609103	0	516,2388	474,8784	0,4505644	0,6679766	702,7101	2,940559	0	7	532	425						Untertest3.avi	0	880	547	72	111	454	253	1866	0	Content		460	314	11528513	3036521973
11545	16:57:26.266	00:00:11.545	693	553,7126	397,3514	0,6077127	0,6465983	704,4052	2,443516	0	521,0161	407,083	0,4504209	0,6678784	702,7101	2,780425	0	7	537	402						Untertest3.avi	0	880	547	72	111	454	253	1866	0	Content		465	291	11545132	3036538592
11562	16:57:26.283	00:00:11.561	694	548,668	297,0631	0,6075473	0,6460843	704,3988	2,435129	0	539,2616	392,178	0,4502727	0,6680757	702,8818	2,650272	0	7	544	345						Untertest3.avi	0	880	547	72	111	454	253	1866	0	Content		472	234	11561880	3036555340
11579	16:57:26.300	00:00:11.578	695	518,5723	347,9005	0,6074191	0,6461616	704,5286	2,545413	0	501,9073	396,1369	0,4502555	0,6677291	703,1613	2,590171	0	7	510	372						Untertest3.avi	0	880	547	72	111	454	253	1866	0	Content		438	261	11578505	3036571965
11595	16:57:26.316	00:00:11.595	696	673,197	255,7578	0,6070932	0,6457268	705,0442	2,072918	0	-1024	-768	-1	-1	-1	-1	4	7	673	256						Untertest3.avi	0	880	547	72	111	454	253	1866	0	Content		601	145	11595130	3036588590
11612	16:57:26.333	00:00:11.611	697	-1024	-768	-1	-1	-1	-1	4	-1024	-768	-1	-1	-1	-1	4		0	0						Untertest3.avi	0	880	547	72	111				0	Content		-72	-111	11611761	3036605221
11628	16:57:26.349	00:00:11.628	698	-1024	-768	-1	-1	-1	-1	4	-1024	-768	-1	-1	-1	-1	4		0	0						Untertest3.avi	0	880	547	72	111				0	Content		-72	-111	11628368	3036621828
11645	16:57:26.366	00:00:11.644	699	-1024	-768	-1	-1	-1	-1	4	-1024	-768	-1	-1	-1	-1	4		0	0						Untertest3.avi	0	880	547	72	111				0	Content		-72	-111	11644987	3036638447
11662	16:57:26.383	00:00:11.661	700	-1024	-768	-1	-1	-1	-1	4	-1024	-768	-1	-1	-1	-1	4		0	0						Untertest3.avi	0	880	547	72	111				0	Content		-72	-111	11661751	3036655211
11678	16:57:26.399	00:00:11.678	701	-1024	-768	-1	-1	-1	-1	4	-1024	-768	-1	-1	-1	-1	4		0	0						Untertest3.avi	0	880	547	72	111				0	Content		-72	-111	11678366	3036671826
11695	16:57:26.416	00:00:11.695	702	-1024	-768	-1	-1	-1	-1	4	-1024	-768	-1	-1	-1	-1	4		0	0						Untertest3.avi	0	880	547	72	111				0	Content		-72	-111	11695113	3036688573
11712	16:57:26.433	00:00:11.711	703	-1024	-768	-1	-1	-1	-1	4	-1024	-768	-1	-1	-1	-1	4		0	0						Untertest3.avi	0	880	547	72	111				0	Content		-72	-111	11711744	3036705204
11728	16:57:26.449	00:00:11.728	704	-1024	-768	-1	-1	-1	-1	4	-1024	-768	-1	-1	-1	-1	4		0	0						Untertest3.avi	0	880	547	72	111				0	Content		-72	-111	11728361	3036721821
11745	16:57:26.466	00:00:11.745	705	-1024	-768	-1	-1	-1	-1	4	-1024	-768	-1	-1	-1	-1	4		0	0						Untertest3.avi	0	880	547	72	111				0	Content		-72	-111	11745106	3036738566
11762	16:57:26.483	00:00:11.761	706	-1024	-768	-1	-1	-1	-1	4	-1024	-768	-1	-1	-1	-1	4		0	0						Untertest3.avi	0	880	547	72	111				0	Content		-72	-111	11761734	3036755194
11778	16:57:26.499	00:00:11.778	707	-1024	-768	-1	-1	-1	-1	4	-1024	-768	-1	-1	-1	-1	4		0	0						Untertest3.avi	0	880	547	72	111				0	Content		-72	-111	11778354	3036771814
11795	16:57:26.516	00:00:11.794	708	-1024	-768	-1	-1	-1	-1	4	-1024	-768	-1	-1	-1	-1	4		0	0						Untertest3.avi	0	880	547	72	111				0	Content		-72	-111	11794980	3036788440
11812	16:57:26.533	00:00:11.811	709	-1024	-768	-1	-1	-1	-1	4	-1024	-768	-1	-1	-1	-1	4		0	0						Untertest3.avi	0	880	547	72	111				0	Content		-72	-111	11811535	3036804995
11828	16:57:26.549	00:00:11.828	710	-1024	-768	-1	-1	-1	-1	4	-1024	-768	-1	-1	-1	-1	4		0	0						Untertest3.avi	0	880	547	72	111				0	Content		-72	-111	11828202	3036821662
11845	16:57:26.566	00:00:11.844	711	-1024	-768	-1	-1	-1	-1	4	-1024	-768	-1	-1	-1	-1	4		0	0						Untertest3.avi	0	880	547	72	111				0	Content		-72	-111	11844727	3036838187
11862	16:57:26.583	00:00:11.861	712	-1024	-768	-1	-1	-1	-1	4	-1024	-768	-1	-1	-1	-1	4		0	0						Untertest3.avi	0	880	547	72	111				0	Content		-72	-111	11861974	3036855434
11878	16:57:26.599	00:00:11.878	713	-1024	-768	-1	-1	-1	-1	4	-1024	-768	-1	-1	-1	-1	4		0	0						Untertest3.avi	0	880	547	72	111				0	Content		-72	-111	11878472	3036871932
11895	16:57:26.616	00:00:11.894	714	522,608	347,83	0,6084236	0,6473187	711,7881	2,476566	0	539,5382	379,143	0,4514479	0,667951	701,7371	2,666685	0	8	531	363						Untertest3.avi	0	880	547	72	111	454	274	1149	0	Content		459	252	11894843	3036888303
11912	16:57:26.633	00:00:11.911	715	546,7845	345,3683	0,6093619	0,6471867	703,0723	2,508655	0	526,5474	367,8544	0,4516379	0,668029	701,7175	2,782898	0	8	537	357						Untertest3.avi	0	880	547	72	111	454	274	1149	0	Content		465	246	11911661	3036905121
11928	16:57:26.649	00:00:11.928	716	527,9502	320,8434	0,6090496	0,6477083	708,8098	2,335536	0	498,655	365,4066	0,4518502	0,6680788	701,4843	2,942796	0	8	513	343						Untertest3.avi	0	880	547	72	111	454	274	1149	0	Content		441	232	11928338	3036921798
11945	16:57:26.666	00:00:11.944	717	568,9202	365,6469	0,6097973	0,6472797	703,034	2,583872	0	503,7774	427,0624	0,4520171	0,6680776	701,325	2,788236	0	8	536	396						Untertest3.avi	0	880	547	72	111	454	274	1149	0	Content		464	285	11944837	3036938297
11961	16:57:26.682	00:00:11.961	718	515,2667	341,5414	0,6099716	0,6468971	703,0276	2,387427	0	499,9817	373,3754	0,4522477	0,6680362	701,2401	2,75489	0	8	508	357						Untertest3.avi	0	880	547	72	111	454	274	1149	0	Content		436	246	11961459	3036954919
11978	16:57:26.699	00:00:11.978	719	476,8326	441,6039	0,6101561	0,6472912	702,7343	2,673965	0	511,487	419,3875	0,4523961	0,6679857	701,3709	2,721826	0	8	494	430						Untertest3.avi	0	880	547	72	111	454	274	1149	0	Content		422	319	11978209	3036971669
11995	16:57:26.716	00:00:11.994	720	557,1738	323,5326	0,6103058	0,647269	702,8589	2,652523	0	526,1725	322,7835	0,4525212	0,6679719	701,2339	2,648036	0	8	542	323						Untertest3.avi	0	880	547	72	111	454	274	1149	0	Content		470	212	11994835	3036988295
12011	16:57:26.732	00:00:12.011	721	505,3036	391,1366	0,6104137	0,6472129	702,5883	2,634038	0	494,2023	401,1347	0,4526542	0,6679237	701,0926	2,743835	0	8	500	396						Untertest3.avi	0	880	547	72	111	454	274	1149	0	Content		428	285	12011456	3037004916
12028	16:57:26.749	00:00:12.028	722	513,2984	302,8666	0,6105523	0,647123	702,2624	2,51343	0	504,7507	414,9274	0,4527923	0,6678866	701,1361	2,893136	0	8	509	359						Untertest3.avi	0	880	547	72	111	454	274	1149	0	Content		437	248	12028207	3037021667
12045	16:57:26.766	00:00:12.044	723	499,8513	351,1299	0,6106673	0,6471223	702,5108	2,605026	0	523,7869	346,2933	0,4528852	0,6678933	701,1274	2,809406	0	8	512	349						Untertest3.avi	0	880	547	72	111	454	274	1149	0	Content		440	238	12044831	3037038291
12061	16:57:26.782	00:00:12.061	724	534,7975	267,566	0,6107469	0,6471775	702,7629	2,461193	0	519,5266	420,3204	0,4529377	0,6679354	701,1187	2,836867	0	8	527	344						Untertest3.avi	0	880	547	72	111	454	274	1149	0	Content		455	233	12061454	3037054914
12078	16:57:26.799	00:00:12.078	725	533,8528	374,7792	0,6108064	0,6472567	702,7408	2,475447	0	527,156	414,0834	0,4530014	0,6680118	701,0084	2,704927	0	8	531	394						Untertest3.avi	0	880	547	72	111	454	274	1149	0	Content		459	283	12078203	3037071663
12095	16:57:26.816	00:00:12.094	726	515,1559	366,6117	0,6108794	0,6473516	702,4821	2,519405	0	506,5632	423,7704	0,4530835	0,6681009	700,7821	2,876251	0	8	511	395						Untertest3.avi	0	880	547	72	111	454	274	1149	0	Content		439	284	12094827	3037088287
12111	16:57:26.832	00:00:12.111	727	479,0519	358,9036	0,6109636	0,6474524	702,2542	2,487744	0	517,6645	354,0096	0,4532115	0,6678704	700,7821	2,764174	0	8	498	356						Untertest3.avi	0	880	547	72	111	454	274	1149	0	Content		426	245	12111449	3037104909
12128	16:57:26.849	00:00:12.128	728	530,105	324,5963	0,6110631	0,6479688	702,2542	2,531378	0	535,9844	432,3366	0,4532973	0,6682997	700,6028	2,984018	0	8	533	378						Untertest3.avi	0	880	547	72	111	454	274	1149	0	Content		461	267	12128073	3037121533
12145	16:57:26.866	00:00:12.144	729	566,036	319,5242	0,6112136	0,6477956	702,2783	2,391362	0	528,5912	367,1116	0,4533907	0,6684443	700,753	2,627456	0	8	547	343						Untertest3.avi	0	880	547	72	111	454	274	1149	0	Content		475	232	12144695	3037138155
12161	16:57:26.882	00:00:12.161	730	-1024	-768	-1	-1	-1	-1	4	510,038	408,7697	0,4535319	0,6685558	700,6664	2,746448	0	8	510	409						Untertest3.avi	0	880	547	72	111	454	274	1149	0	Content		438	298	12161444	3037154904
12178	16:57:26.899	00:00:12.178	731	536,2784	365,8932	0,6114958	0,6480618	701,9014	2,543315	0	532,1119	362,5778	0,4536236	0,6689583	700,6664	2,739768	0	8	534	364						Untertest3.avi	0	880	547	72	111	454	274	1149	0	Content		462	253	12178068	3037171528
12195	16:57:26.916	00:00:12.194	732	541,5689	392,1896	0,6116412	0,6481344	701,9975	2,673211	0	496,6633	408,0687	0,4537923	0,6686089	700,4244	2,711434	0	8	519	400						Untertest3.avi	0	880	547	72	111	454	274	1149	0	Content		447	289	12194693	3037188153
12211	16:57:26.932	00:00:12.211	733	493,223	453,4045	0,6117831	0,6481417	702,2126	2,801234	0	516,9608	437,813	0,4538912	0,6685926	700,4758	2,773904	0	8	505	446						Untertest3.avi	0	880	547	72	111	454	274	1149	0	Content		433	335	12211317	3037204777
12228	16:57:26.949	00:00:12.228	734	498,9393	409,2333	0,6118741	0,6481379	702,1273	2,67042	0	518,8627	391,2004	0,4539807	0,6685807	700,4758	2,751039	0	8	509	400						Untertest3.avi	0	880	547	72	111	454	274	1149	0	Content		437	289	12228066	3037221526
12245	16:57:26.966	00:00:12.244	735	519,6501	392,938	0,6119255	0,648138	701,9451	2,513887	0	532,0161	387,2696	0,4540336	0,6685401	700,478	2,813707	0	8	526	390						Untertest3.avi	0	880	547	72	111	454	274	1149	0	Content		454	279	12244687	3037238147
12261	16:57:26.982	00:00:12.261	736	515,3311	371,3414	0,6119386	0,6481243	701,9147	2,545278	0	510,4954	370,9152	0,454052	0,6684582	700,4445	2,578416	0	8	513	371						Untertest3.avi	0	880	547	72	111	454	274	1149	0	Content		441	260	12261314	3037254774
12278	16:57:26.999	00:00:12.277	737	564,3931	384,7464	0,611922	0,6481131	701,916	2,434946	0	477,2275	428,6594	0,4540326	0,6684023	700,4148	2,90846	0	8	521	407						Untertest3.avi	0	880	547	72	111	454	274	1149	0	Content		449	296	12277936	3037271396
12295	16:57:27.016	00:00:12.294	738	442,5205	474,3815	0,6118629	0,6476519	701,9095	3,054959	0	526,8098	344,8008	0,4539839	0,6683541	700,3017	2,545057	0	8	485	410						Untertest3.avi	0	880	547	72	111	454	274	1149	0	Content		413	299	12294688	3037288148
12311	16:57:27.032	00:00:12.311	739	511,5362	326,0323	0,6118042	0,6480674	701,9847	2,38021	0	490,149	347,6868	0,4538873	0,6680273	700,3017	2,583409	0	8	501	337						Untertest3.avi	0	880	547	72	111	454	274	1149	0	Content		429	226	12311309	3037304769
12328	16:57:27.049	00:00:12.327	740	522,6425	361,5057	0,6116922	0,6480876	701,8534	2,484487	0	494,4722	409,4803	0,4538145	0,6684197	700,252	2,68141	0	8	509	385						Untertest3.avi	0	880	547	72	111	454	274	1149	0	Content		437	274	12327932	3037321392
12345	16:57:27.066	00:00:12.344	741	566,8634	367,4132	0,6116372	0,6477398	701,8469	2,541616	0	490,496	373,8101	0,453763	0,6682179	700,252	2,701476	0	8	529	371						Untertest3.avi	0	880	547	72	111	454	274	1149	0	Content		457	260	12344557	3037338017
12361	16:57:27.082	00:00:12.361	742	520,9839	367,1306	0,6115365	0,6483204	701,4626	2,601594	0	555,0812	384,6852	0,4537031	0,6684414	700,252	2,465735	0	8	538	376						Untertest3.avi	0	880	547	72	111	454	274	1149	0	Content		466	265	12361180	3037354640
12378	16:57:27.099	00:00:12.377	743	542,8784	372,6962	0,6114981	0,6489426	701,4626	2,527168	0	538,7869	377,6812	0,4536211	0,6689955	699,8837	2,684724	0	8	541	375						Untertest3.avi	0	880	547	72	111	454	274	1149	0	Content		469	264	12377930	3037371390
12395	16:57:27.116	00:00:12.394	744	491,2599	385,6066	0,6114697	0,6488539	701,3617	2,679651	0	498,2399	425,8066	0,4535672	0,6693006	700,0397	2,735807	0	8	495	406						Untertest3.avi	0	880	547	72	111	454	274	1149	0	Content		423	295	12394679	3037388139
12411	16:57:27.132	00:00:12.411	745	543,6519	444,9061	0,6113642	0,6490891	701,605	2,596723	0	522,6533	401,4867	0,453417	0,6696063	699,9725	2,701205	0	8	533	423						Untertest3.avi	0	880	547	72	111	454	274	1149	0	Content		461	312	12411302	3037404762
12428	16:57:27.149	00:00:12.427	746	526,6364	342,8572	0,611201	0,6494291	701,4326	2,438643	0	524,4379	440,819	0,4533073	0,6697931	699,7245	2,811908	0	8	526	392						Untertest3.avi	0	880	547	72	111	454	274	1149	0	Content		454	281	12427926	3037421386
12445	16:57:27.166	00:00:12.444	747	513,7585	339,1329	0,6111611	0,6499931	701,4326	2,419188	0	568,0858	416,9215	0,4532938	0,6698978	699,6685	2,630109	0	8	541	378						Untertest3.avi	0	880	547	72	111	454	274	1149	0	Content		469	267	12444549	3037438009
12461	16:57:27.182	00:00:12.461	748	544,8359	362,6215	0,6110924	0,649204	701,4259	2,320534	0	511,8494	396,4158	0,4532291	0,6699017	699,7372	2,698612	0	8	528	380						Untertest3.avi	0	880	547	72	111	454	274	1149	0	Content		456	269	12461173	3037454633
12478	16:57:27.199	00:00:12.477	749	535,1378	335,1621	0,6110254	0,6495289	701,4117	2,318022	0	524,4437	337,2651	0,4531668	0,6698399	699,8499	2,5684	0	8	530	336						Untertest3.avi	0	880	547	72	111	454	274	1149	0	Content		458	225	12477918	3037471378
12495	16:57:27.216	00:00:12.494	750	581,2164	320,9762	0,6109053	0,6493561	701,522	2,512388	0	558,2111	375,7117	0,4530253	0,6697322	700,0707	2,555845	0	8	570	348						Untertest3.avi	0	880	547	72	111	454	274	1149	0	Content		498	237	12494543	3037488003
12511	16:57:27.232	00:00:12.511	751	542,0005	382,0173	0,6106399	0,6492156	701,6278	2,531801	0	545,3053	362,4736	0,4528367	0,6696652	700,0568	2,553592	0	8	544	372						Untertest3.avi	0	880	547	72	111	454	274	1149	0	Content		472	261	12511174	3037504634
12528	16:57:27.249	00:00:12.527	752	551,3126	370,8726	0,6104242	0,6489962	701,8723	2,492013	0	529,148	415,0833	0,4526353	0,6695875	700,0868	2,73816	0	8	540	393						Untertest3.avi	0	880	547	72	111	454	274	1149	0	Content		468	282	12527790	3037521250
12545	16:57:27.266	00:00:12.544	753	565,8597	375,9359	0,6101009	0,6488754	701,8253	2,639438	0	534,4287	453,148	0,4523563	0,6695237	700,4386	2,804284	0	8	550	415						Untertest3.avi	0	880	547	72	111	454	274	1149	0	Content		478	304	12544545	3037538005
12561	16:57:27.282	00:00:12.561	754	549,9442	358,4401	0,6098525	0,6491541	701,8253	2,487147	0	587,9064	360,2898	0,4520747	0,6698399	700,4386	2,701211	0	8	569	359						Untertest3.avi	0	880	547	72	111	454	274	1149	0	Content		497	248	12561165	3037554625
12578	16:57:27.299	00:00:12.577	755	540,1027	433,5136	0,6094906	0,6481845	701,8187	2,893502	0	543,0583	369,0729	0,4517712	0,6695357	700,5139	2,627665	0	8	542	401						Untertest3.avi	0	880	547	72	111	454	274	1149	0	Content		470	290	12577790	3037571250
12594	16:57:27.315	00:00:12.594	756	558,2706	463,846	0,6092171	0,6485727	702,3284	2,590392	0	525,2574	373,2198	0,451515	0,6696104	700,6982	2,60564	0	8	542	419						Untertest3.avi	0	880	547	72	111	454	274	1149	0	Content		470	308	12594413	3037587873
12611	16:57:27.332	00:00:12.611	757	544,181	366,2075	0,6089676	0,6489858	702,3284	2,461369	0	559,4167	408,4317	0,4512982	0,669681	700,8007	2,667442	0	8	552	387						Untertest3.avi	0	880	547	72	111	454	274	1149	0	Content		480	276	12611162	3037604622
12628	16:57:27.349	00:00:12.627	758	551,1916	337,6251	0,6088159	0,6487235	702,5108	2,36592	0	506,884	419,809	0,4511263	0,6697283	700,7029	2,71829	0	8	529	379						Untertest3.avi	0	880	547	72	111	454	274	1149	0	Content		457	268	12627786	3037621246
12644	16:57:27.365	00:00:12.644	759	526,8318	364,6605	0,6087376	0,6487941	702,6895	2,499927	0	512,4926	413,3519	0,4510528	0,6697657	700,84	2,700282	0	8	520	389						Untertest3.avi	0	880	547	72	111	454	274	1149	0	Content		448	278	12644410	3037637870
12661	16:57:27.382	00:00:12.661	760	574,1109	372,5179	0,6087072	0,6488649	702,7622	2,533825	0	556,1386	335,4132	0,4510201	0,6698073	700,9594	2,604403	0	8	565	354						Untertest3.avi	0	880	547	72	111	454	274	1149	0	Content		493	243	12661032	3037654492
12678	16:57:27.399	00:00:12.677	761	534,6732	320,569	0,6087081	0,6489224	702,8222	2,355245	0	558,1271	335,2159	0,4510292	0,6698285	701,0382	2,515183	0	8	546	328						Untertest3.avi	0	880	547	72	111	454	274	1149	0	Content		474	217	12677656	3037671116
12694	16:57:27.415	00:00:12.694	762	570,6629	419,0225	0,6087264	0,6489838	702,9636	2,46626	0	528,2939	418,8974	0,4510501	0,6698241	701,1045	2,777562	0	8	549	419						Untertest3.avi	0	880	547	72	111	454	274	1149	0	Content		477	308	12694407	3037687867
12711	16:57:27.432	00:00:12.711	763	530,5062	412,5714	0,6087359	0,648967	703,0723	2,637971	0	526,9128	401,4146	0,4510801	0,6697733	701,1431	2,575417	0	8	529	407						Untertest3.avi	0	880	547	72	111	454	274	1149	0	Content		457	296	12711029	3037704489
12728	16:57:27.449	00:00:12.727	764	551,9478	391,9374	0,6087617	0,6489088	703,1559	2,690179	0	505,778	377,9221	0,4511548	0,6696903	701,4591	2,726534	0	8	529	385						Untertest3.avi	0	880	547	72	111	454	274	1149	0	Content		457	274	12727655	3037721115
12744	16:57:27.465	00:00:12.744	765	515,6601	379,9742	0,6088123	0,6488483	703,2612	2,668929	0	477,3053	411,767	0,4512849	0,6696341	701,5206	2,684876	0	8	496	396						Untertest3.avi	0	880	547	72	111	454	274	1149	0	Content		424	285	12744406	3037737866
12761	16:57:27.482	00:00:12.761	766	515,1624	378,0972	0,608782	0,6487169	703,2837	2,697168	0	511,7928	464,7698	0,4512387	0,6695499	701,6887	2,91116	0	8	513	421						Untertest3.avi	0	880	547	72	111	454	274	1149	0	Content		441	310	12761028	3037754488
12778	16:57:27.499	00:00:12.777	767	491,0819	383,2522	0,6087624	0,6486098	703,353	2,558545	0	466,1555	412,9528	0,4512321	0,6698113	701,6887	2,721836	0	8	479	398						Untertest3.avi	0	880	547	72	111	454	274	1149	0	Content		407	287	12777651	3037771111
12794	16:57:27.515	00:00:12.794	768	533,7362	421,7252	0,6087229	0,6485385	703,4766	2,659235	0	534,6802	390,0976	0,4511895	0,6693947	701,9862	2,730221	0	8	534	406						Untertest3.avi	0	880	547	72	111	454	274	1149	0	Content		462	295	12794275	3037787735
12811	16:57:27.532	00:00:12.811	769	512,9568	368,8816	0,6086729	0,6484677	703,9297	2,557112	0	504,0189	419,9725	0,4511831	0,6693107	702,1187	2,868985	0	8	508	394						Untertest3.avi	0	880	547	72	111	454	274	1149	0	Content		436	283	12811025	3037804485
12828	16:57:27.549	00:00:12.827	770	569,7227	425,8572	0,6086375	0,6483071	704,0809	2,635016	0	488,4991	431,7466	0,4511562	0,6691872	702,2394	2,830094	0	8	529	429						Untertest3.avi	0	880	547	72	111	454	274	1149	0	Content		457	318	12827650	3037821110
12844	16:57:27.565	00:00:12.844	771	539,8102	330,3622	0,6086	0,6482894	704,174	2,4776	0	544,3564	402,158	0,4511537	0,6691665	702,3482	2,725924	0	8	542	366						Untertest3.avi	0	880	547	72	111	454	274	1149	0	Content		470	255	12844270	3037837730
12861	16:57:27.582	00:00:12.860	772	517,0552	352,2215	0,6085934	0,6483127	704,295	2,458101	0	500,3735	387,559	0,4511441	0,6691349	702,5501	2,760228	0	8	509	370						Untertest3.avi	0	880	547	72	111	454	274	1149	0	Content		437	259	12860894	3037854354
12878	16:57:27.599	00:00:12.877	773	520,8032	370,5032	0,60863	0,6483183	704,3549	2,506748	0	519,4332	377,4125	0,4512103	0,6690833	702,7443	2,628545	0	8	520	374						Untertest3.avi	0	880	547	72	111	454	274	1149	0	Content		448	263	12877642	3037871102
12894	16:57:27.615	00:00:12.894	774	507,4669	416,1997	0,6086916	0,6482601	704,4203	2,571978	0	510,2159	386,1219	0,4512953	0,6689489	702,701	2,709999	0	8	509	401						Untertest3.avi	0	880	547	72	111	454	274	1149	0	Content		437	290	12894267	3037887727
12911	16:57:27.632	00:00:12.911	775	521,2979	364,2324	0,6087531	0,6481914	704,3368	2,426924	0	518,3185	375,1142	0,4514193	0,6688142	702,5616	2,740948	0	8	520	370						Untertest3.avi	0	880	547	72	111	454	274	1149	0	Content		448	259	12911017	3037904477
12928	16:57:27.649	00:00:12.927	776	563,3107	320,8892	0,6088467	0,6481113	704,4792	2,374775	0	486,8436	335,7513	0,4515474	0,6686429	703,0259	2,709051	0	8	525	328						Untertest3.avi	0	880	547	72	111	454	274	1149	0	Content		453	217	12927641	3037921101
12944	16:57:27.665	00:00:12.944	777	597,2314	326,8684	0,6089703	0,6480535	704,6638	2,173845	0	498,4908	399,0558	0,4516568	0,6685697	703,2518	2,841537	0	8	548	363						Untertest3.avi	0	880	547	72	111	454	274	1149	0	Content		476	252	12944263	3037937723
12961	16:57:27.682	00:00:12.960	778	543,8214	325,3211	0,6090587	0,6479583	704,9583	2,539668	0	464,8152	426,1225	0,4517289	0,6683835	703,327	2,82555	0	8	504	376						Untertest3.avi	0	880	547	72	111	454	274	1149	0	Content		432	265	12960888	3037954348
12978	16:57:27.699	00:00:12.977	779	535,5085	364,9598	0,6090974	0,6477917	705,0596	2,455741	0	467,9735	405,1646	0,451807	0,6681097	703,246	2,909177	0	8	502	385						Untertest3.avi	0	880	547	72	111	454	274	1149	0	Content		430	274	12977512	3037970972
12994	16:57:27.715	00:00:12.994	780	516,8869	347,1741	0,6091356	0,6475352	705,2372	2,526492	0	466,717	450,3279	0,4519031	0,6677961	703,6589	2,879682	0	8	492	399						Untertest3.avi	0	880	547	72	111	454	274	1149	0	Content		420	288	12994262	3037987722
13011	16:57:27.732	00:00:13.010	781	480,7335	376,1325	0,6090858	0,6471041	705,2573	2,638463	0	472,7975	398,8323	0,4521132	0,6671279	703,9222	2,758153	0	8	477	387						Untertest3.avi	0	880	547	72	111	454	274	1149	0	Content		405	276	13010886	3038004346
13028	16:57:27.749	00:00:13.027	782	483,3443	422,0452	0,6088576	0,6464495	705,8142	2,554038	0	-1024	-768	-1	-1	-1	-1	4	8	483	422						Untertest3.avi	0	880	547	72	111	454	274	1149	0	Content		411	311	13027507	3038020967
13044	16:57:27.765	00:00:13.044	783	-1024	-768	-1	-1	-1	-1	4	-1024	-768	-1	-1	-1	-1	4		0	0						Untertest3.avi	0	880	547	72	111				0	Content		-72	-111	13044133	3038037593
13061	16:57:27.782	00:00:13.060	784	-1024	-768	-1	-1	-1	-1	4	-1024	-768	-1	-1	-1	-1	4		0	0						Untertest3.avi	0	880	547	72	111				0	Content		-72	-111	13060882	3038054342
13078	16:57:27.799	00:00:13.077	785	-1024	-768	-1	-1	-1	-1	4	-1024	-768	-1	-1	-1	-1	4		0	0						Untertest3.avi	0	880	547	72	111				0	Content		-72	-111	13077504	3038070964
13094	16:57:27.815	00:00:13.094	786	-1024	-768	-1	-1	-1	-1	4	-1024	-768	-1	-1	-1	-1	4		0	0						Untertest3.avi	0	880	547	72	111				0	Content		-72	-111	13094129	3038087589
13111	16:57:27.832	00:00:13.110	787	-1024	-768	-1	-1	-1	-1	4	-1024	-768	-1	-1	-1	-1	4		0	0						Untertest3.avi	0	880	547	72	111				0	Content		-72	-111	13110876	3038104336
13128	16:57:27.849	00:00:13.127	788	-1024	-768	-1	-1	-1	-1	4	-1024	-768	-1	-1	-1	-1	4		0	0						Untertest3.avi	0	880	547	72	111				0	Content		-72	-111	13127500	3038120960
13144	16:57:27.865	00:00:13.144	789	-1024	-768	-1	-1	-1	-1	4	-1024	-768	-1	-1	-1	-1	4		0	0						Untertest3.avi	0	880	547	72	111				0	Content		-72	-111	13144124	3038137584
13161	16:57:27.882	00:00:13.160	790	-1024	-768	-1	-1	-1	-1	4	-1024	-768	-1	-1	-1	-1	4		0	0						Untertest3.avi	0	880	547	72	111				0	Content		-72	-111	13160807	3038154267
13177	16:57:27.898	00:00:13.177	791	-1024	-768	-1	-1	-1	-1	4	-1024	-768	-1	-1	-1	-1	4		0	0						Untertest3.avi	0	880	547	72	111				0	Content		-72	-111	13177475	3038170935
13194	16:57:27.915	00:00:13.194	792	498,5172	431,8227	0,6076383	0,6455848	705,4749	2,665747	0	520,8007	290,9362	0,4506203	0,667308	703,9222	3,045479	0	9	510	361						Untertest3.avi	0	880	547	72	111	451	259	333	0	Content		438	250	13194120	3038187580
13211	16:57:27.932	00:00:13.210	793	498,5172	431,8227	0,6071368	0,6457769	705,5293	2,665747	0	520,8007	290,9362	0,4486883	0,6676275	714,0768	3,045479	0	9	510	361						Untertest3.avi	0	880	547	72	111	451	259	333	0	Content		438	250	13210743	3038204203
13227	16:57:27.948	00:00:13.227	794	540,5797	335,1259	0,6065184	0,6457964	705,4249	2,486963	0	509,66	439,7799	0,4493106	0,667581	704,9376	2,97837	0	9	525	387						Untertest3.avi	0	880	547	72	111	451	259	333	0	Content		453	276	13227361	3038220821
13244	16:57:27.965	00:00:13.243	795	515,6367	346,8555	0,6058671	0,6458684	705,3102	2,611555	0	511,8644	341,1485	0,4487245	0,667914	705,0534	2,591105	0	9	514	344						Untertest3.avi	0	880	547	72	111	451	259	333	0	Content		442	233	13243989	3038237449
13261	16:57:27.982	00:00:13.260	796	-1024	-768	-1	-1	-1	-1	4	518,0776	401,7213	0,4469532	0,6683546	714,2445	2,34591	0	9	518	402						Untertest3.avi	0	880	547	72	111	451	259	333	0	Content		446	291	13260613	3038254073
13277	16:57:27.998	00:00:13.277	797	530,7934	314,6758	0,604999	0,6458252	705,1481	2,410885	0	521,8877	368,0279	0,4478396	0,6680571	705,3253	2,747576	0	9	526	341						Untertest3.avi	0	880	547	72	111	451	259	333	0	Content		454	230	13277361	3038270821
13294	16:57:28.015	00:00:13.293	798	541,9619	362,8847	0,6048171	0,6458119	705,163	2,574085	0	502,6544	422,7452	0,4477035	0,6680622	705,231	2,66378	0	9	522	393						Untertest3.avi	0	880	547	72	111	451	259	333	0	Content		450	282	13293985	3038287445
13311	16:57:28.032	00:00:13.310	799	513,2142	351,8048	0,6049303	0,6458334	704,9668	2,513259	0	510,1689	402,4883	0,4477939	0,6680903	705,4457	2,823252	0	9	512	377						Untertest3.avi	0	880	547	72	111	451	259	333	0	Content		440	266	13310608	3038304068
13327	16:57:28.048	00:00:13.327	800	537,6463	372,248	0,6052293	0,6459671	705,176	2,583991	0	535,0855	359,3435	0,4480751	0,6681029	705,2594	2,68503	0	9	536	366						Untertest3.avi	0	880	547	72	111	451	259	333	0	Content		464	255	13327232	3038320692
13344	16:57:28.065	00:00:13.343	801	503,4809	390,5034	0,6044018	0,6463322	719,5896	2,735024	0	520,8362	385,5151	0,4486152	0,6680944	705,3281	2,822285	0	9	512	388						Untertest3.avi	0	880	547	72	111	451	259	333	0	Content		440	277	13343982	3038337442
13361	16:57:28.082	00:00:13.360	802	533,147	377,2324	0,6064883	0,6460212	705,1925	2,740482	0	542,1575	382,6711	0,4493122	0,6680121	705,3903	2,832995	0	9	538	380						Untertest3.avi	0	880	547	72	111	451	259	333	0	Content		466	269	13360607	3038354067
13377	16:57:28.098	00:00:13.377	803	531,1494	383,3931	0,607206	0,6460515	705,2814	2,515986	0	516,9127	377,9089	0,4500203	0,6678857	704,9562	2,870482	0	9	524	381						Untertest3.avi	0	880	547	72	111	451	259	333	0	Content		452	270	13377231	3038370691
13394	16:57:28.115	00:00:13.393	804	540,9164	385,8091	0,6080017	0,6460125	705,1638	2,60136	0	499,497	409,534	0,4508007	0,6677094	704,9999	2,866268	0	9	520	398						Untertest3.avi	0	880	547	72	111	451	259	333	0	Content		448	287	13393979	3038387439
13411	16:57:28.132	00:00:13.410	805	553,1077	348,8531	0,6086348	0,646044	705,2579	2,621073	0	517,5955	378,1086	0,4525202	0,6671865	714,2445	2,841616	0	9	535	363						Untertest3.avi	0	880	547	72	111	451	259	333	0	Content		463	252	13410604	3038404064
13427	16:57:28.148	00:00:13.427	806	553,1474	306,1541	0,6091261	0,6461114	705,208	2,43137	0	497,6847	409,115	0,4519034	0,6674127	704,7981	2,779085	0	9	525	358						Untertest3.avi	0	880	547	72	111	451	259	333	0	Content		453	247	13427226	3038420686
13444	16:57:28.165	00:00:13.443	807	547,3851	381,8451	0,6094732	0,6459123	705,2017	2,649411	0	529,8981	397,4794	0,452163	0,667668	704,2899	2,822041	0	9	539	390						Untertest3.avi	0	880	547	72	111	451	259	333	0	Content		467	279	13443978	3038437438
13461	16:57:28.182	00:00:13.460	808	525,4332	360,9014	0,6095722	0,6464787	705,2016	2,755132	0	511,5287	380,6245	0,4522071	0,6680418	704,1906	2,708762	0	9	518	371						Untertest3.avi	0	880	547	72	111	451	259	333	0	Content		446	260	13460602	3038454062
13477	16:57:28.198	00:00:13.477	809	520,0237	344,4147	0,609392	0,6473976	704,675	2,553024	0	497,3375	381,4383	0,4520856	0,6685275	704,2244	2,797343	0	9	509	363						Untertest3.avi	0	880	547	72	111	451	259	333	0	Content		437	252	13477225	3038470685
13494	16:57:28.215	00:00:13.493	810	540,3358	348,3465	0,6091405	0,6477854	704,7108	2,636238	0	525,3588	391,0458	0,4518934	0,668758	704,4602	2,721118	0	9	533	370						Untertest3.avi	0	880	547	72	111	451	259	333	0	Content		461	259	13493850	3038487310
13510	16:57:28.231	00:00:13.510	811	727,9352	355,389	0,6085995	0,648145	704,7108	2,113259	0	-1024	-768	-1	-1	-1	-1	4	9	728	355						Untertest3.avi	0	880	547	72	111	451	259	333	0	Content		656	244	13510484	3038503944
13527	16:57:28.248	00:00:13.527	812	-1024	-768	-1	-1	-1	-1	4	-1024	-768	-1	-1	-1	-1	4		0	0						Untertest3.avi	0	880	547	72	111				0	Content		-72	-111	13527101	3038520561
13544	16:57:28.265	00:00:13.543	813	-1024	-768	-1	-1	-1	-1	4	-1024	-768	-1	-1	-1	-1	4		0	0						Untertest3.avi	0	880	547	72	111				0	Content		-72	-111	13543845	3038537305
13561	16:57:28.282	00:00:13.560	814	-1024	-768	-1	-1	-1	-1	4	-1024	-768	-1	-1	-1	-1	4		0	0						Untertest3.avi	0	880	547	72	111				0	Content		-72	-111	13560508	3038553968
13577	16:57:28.298	00:00:13.577	815	-1024	-768	-1	-1	-1	-1	4	-1024	-768	-1	-1	-1	-1	4		0	0						Untertest3.avi	0	880	547	72	111				0	Content		-72	-111	13577215	3038570675
13594	16:57:28.315	00:00:13.593	816	-1024	-768	-1	-1	-1	-1	4	-1024	-768	-1	-1	-1	-1	4		0	0						Untertest3.avi	0	880	547	72	111				0	Content		-72	-111	13593839	3038587299
13610	16:57:28.331	00:00:13.610	817	-1024	-768	-1	-1	-1	-1	4	-1024	-768	-1	-1	-1	-1	4		0	0						Untertest3.avi	0	880	547	72	111				0	Content		-72	-111	13610471	3038603931
13627	16:57:28.348	00:00:13.627	818	-1024	-768	-1	-1	-1	-1	4	-1024	-768	-1	-1	-1	-1	4		0	0						Untertest3.avi	0	880	547	72	111				0	Content		-72	-111	13627085	3038620545
13644	16:57:28.365	00:00:13.643	819	-1024	-768	-1	-1	-1	-1	4	-1024	-768	-1	-1	-1	-1	4		0	0						Untertest3.avi	0	880	547	72	111				0	Content		-72	-111	13643833	3038637293
13660	16:57:28.381	00:00:13.660	820	-1024	-768	-1	-1	-1	-1	4	-1024	-768	-1	-1	-1	-1	4		0	0						Untertest3.avi	0	880	547	72	111				0	Content		-72	-111	13660467	3038653927
13677	16:57:28.398	00:00:13.677	821	-1024	-768	-1	-1	-1	-1	4	-1024	-768	-1	-1	-1	-1	4		0	0						Untertest3.avi	0	880	547	72	111				0	Content		-72	-111	13677080	3038670540
13694	16:57:28.415	00:00:13.693	822	-1024	-768	-1	-1	-1	-1	4	-1024	-768	-1	-1	-1	-1	4		0	0						Untertest3.avi	0	880	547	72	111				0	Content		-72	-111	13693770	3038687230
13710	16:57:28.431	00:00:13.710	823	-1024	-768	-1	-1	-1	-1	4	-1024	-768	-1	-1	-1	-1	4		0	0						Untertest3.avi	0	880	547	72	111				0	Content		-72	-111	13710438	3038703898
13727	16:57:28.448	00:00:13.727	824	-1024	-768	-1	-1	-1	-1	4	-1024	-768	-1	-1	-1	-1	4		0	0						Untertest3.avi	0	880	547	72	111				0	Content		-72	-111	13727068	3038720528
13744	16:57:28.465	00:00:13.743	825	-1024	-768	-1	-1	-1	-1	4	-1024	-768	-1	-1	-1	-1	4		0	0						Untertest3.avi	0	880	547	72	111				0	Content		-72	-111	13743735	3038737195
13760	16:57:28.481	00:00:13.760	826	519,2697	371,6527	0,607179	0,648718	703,4971	2,64255	0	526,5981	486,381	0,4495592	0,670116	702,9295	2,913575	0	10	523	429						Untertest3.avi	0	880	547	72	111	449	269	2815	0	Content		451	318	13760320	3038753780
13777	16:57:28.498	00:00:13.776	827	537,0128	360,5069	0,6067446	0,6486791	703,4971	2,457963	0	475,3158	441,0628	0,4491282	0,6698424	702,9295	2,84009	0	10	506	401						Untertest3.avi	0	880	547	72	111	449	269	2815	0	Content		434	290	13776819	3038770279
13794	16:57:28.515	00:00:13.793	828	-1024	-768	-1	-1	-1	-1	4	-1024	-768	-1	-1	-1	-1	4	10	0	0						Untertest3.avi	0	880	547	72	111	449	269	2815	0	Content		-72	-111	13793765	3038787225
13810	16:57:28.531	00:00:13.810	829	507,6206	315,9723	0,6058674	0,6483042	703,3918	2,438935	0	522,1573	443,4495	0,4483743	0,6703389	702,5855	2,730735	0	10	515	380						Untertest3.avi	0	880	547	72	111	449	269	2815	0	Content		443	269	13810318	3038803778
13827	16:57:28.548	00:00:13.827	830	452,7344	201,9647	0,6056173	0,6481026	703,525	2,124162	0	523,8516	486,8518	0,448052	0,6702938	703,0142	2,73063	0	10	488	344						Untertest3.avi	0	880	547	72	111	449	269	2815	0	Content		416	233	13827067	3038820527
13844	16:57:28.565	00:00:13.843	831	514,2903	306,7594	0,6053155	0,648487	703,525	2,307373	0	469,064	453,7278	0,447809	0,6703864	702,8297	2,932325	0	10	492	380						Untertest3.avi	0	880	547	72	111	449	269	2815	0	Content		420	269	13843564	3038837024
13860	16:57:28.581	00:00:13.860	832	508,4709	420,019	0,6052204	0,64807	703,4103	2,731816	0	518,4142	406,3773	0,4476742	0,670465	702,985	2,758823	0	10	513	413						Untertest3.avi	0	880	547	72	111	449	269	2815	0	Content		441	302	13860313	3038853773
13877	16:57:28.598	00:00:13.876	833	468,607	521,4122	0,6051309	0,6481172	703,6609	2,774307	0	527,3523	372,6379	0,4476016	0,6705342	703,0461	2,512362	0	10	498	447						Untertest3.avi	0	880	547	72	111	449	269	2815	0	Content		426	336	13876936	3038870396
13894	16:57:28.615	00:00:13.893	834	530,3389	363,816	0,6050929	0,6481286	703,7274	2,511682	0	507,6719	431,9434	0,447579	0,6706001	703,0652	2,789373	0	10	519	398						Untertest3.avi	0	880	547	72	111	449	269	2815	0	Content		447	287	13893560	3038887020
13910	16:57:28.631	00:00:13.910	835	511,2377	322,7216	0,6050622	0,6481378	703,6224	2,425251	0	502,8548	352,3459	0,4475837	0,670616	703,1115	2,569537	0	10	507	338						Untertest3.avi	0	880	547	72	111	449	269	2815	0	Content		435	227	13910312	3038903772
13927	16:57:28.648	00:00:13.926	836	554,8957	361,783	0,6050896	0,6481023	703,6779	2,600628	0	527,7914	412,6844	0,4475961	0,6706157	703,0417	2,55108	0	10	541	387						Untertest3.avi	0	880	547	72	111	449	269	2815	0	Content		469	276	13926935	3038920395
13944	16:57:28.665	00:00:13.943	837	527,5286	367,3272	0,6051126	0,6480767	703,6794	2,620906	0	542,1865	368,8775	0,447624	0,670604	703,0002	2,598671	0	10	535	368						Untertest3.avi	0	880	547	72	111	449	269	2815	0	Content		463	257	13943560	3038937020
13960	16:57:28.681	00:00:13.960	838	546,817	384,7125	0,6051395	0,6480488	703,7582	2,615787	0	538,1861	411,9512	0,4476409	0,6705965	702,9849	2,709833	0	10	543	398						Untertest3.avi	0	880	547	72	111	449	269	2815	0	Content		471	287	13960186	3038953646
13977	16:57:28.698	00:00:13.976	839	525,7737	320,1358	0,6051609	0,648459	703,7582	2,364587	0	489,9119	382,6111	0,4476762	0,6706063	702,9748	2,660969	0	10	508	351						Untertest3.avi	0	880	547	72	111	449	269	2815	0	Content		436	240	13976935	3038970395
13994	16:57:28.715	00:00:13.993	840	561,9144	319,805	0,6052119	0,648106	703,4466	2,653132	0	483,3709	494,1908	0,4477234	0,6706786	702,9396	2,972756	0	10	523	407						Untertest3.avi	0	880	547	72	111	449	269	2815	0	Content		451	296	13993558	3038987018
14010	16:57:28.731	00:00:14.010	841	532,0904	393,5194	0,6052366	0,6481694	703,5339	2,610127	0	534,3126	410,2737	0,4477648	0,6707647	702,9406	2,98385	0	10	533	402						Untertest3.avi	0	880	547	72	111	449	269	2815	0	Content		461	291	14010184	3039003644
14027	16:57:28.748	00:00:14.026	842	551,674	389,6839	0,6052415	0,6486415	703,5339	2,582932	0	494,4118	348,5373	0,447791	0,6713291	702,9406	2,609653	0	10	523	369						Untertest3.avi	0	880	547	72	111	449	269	2815	0	Content		451	258	14026806	3039020266
14044	16:57:28.765	00:00:14.043	843	541,3261	352,4987	0,6052741	0,6484045	703,5026	2,565526	0	547,9831	344,7034	0,4478406	0,671087	703,0266	2,860903	0	10	545	349						Untertest3.avi	0	880	547	72	111	449	269	2815	0	Content		473	238	14043555	3039037015
14060	16:57:28.781	00:00:14.060	844	464,9186	444,8261	0,6053166	0,6484157	703,6175	2,815575	0	533,6307	394,5243	0,4479581	0,6711664	703,1021	2,663541	0	10	499	420						Untertest3.avi	0	880	547	72	111	449	269	2815	0	Content		427	309	14060180	3039053640
14077	16:57:28.798	00:00:14.076	845	519,2281	366,9244	0,6053909	0,6484172	703,6903	2,660036	0	523,4883	417,3058	0,4480655	0,6711933	703,3358	2,675825	0	10	521	392						Untertest3.avi	0	880	547	72	111	449	269	2815	0	Content		449	281	14076805	3039070265
14094	16:57:28.815	00:00:14.093	846	523,8564	404,3422	0,6055797	0,6483383	704,0829	2,779625	0	508,4088	421,9914	0,4481905	0,6712	703,198	2,70414	0	10	516	413						Untertest3.avi	0	880	547	72	111	449	269	2815	0	Content		444	302	14093554	3039087014
14110	16:57:28.831	00:00:14.110	847	542,9802	419,0227	0,6057462	0,6482831	703,7394	2,756855	0	499,7662	412,2461	0,4483854	0,6711784	703,2869	2,63551	0	10	521	416						Untertest3.avi	0	880	547	72	111	449	269	2815	0	Content		449	305	14110179	3039103639
14127	16:57:28.848	00:00:14.126	848	528,7565	340,5731	0,6058867	0,6483136	703,8747	2,616077	0	496,3854	410,3745	0,4485831	0,6710699	703,3499	2,83614	0	10	513	375						Untertest3.avi	0	880	547	72	111	449	269	2815	0	Content		441	264	14126801	3039120261
14143	16:57:28.864	00:00:14.143	849	589,1262	339,883	0,6061517	0,6485487	703,8747	2,296525	0	480,4843	443,2503	0,4487577	0,6709321	703,2116	2,754829	0	10	535	392						Untertest3.avi	0	880	547	72	111	449	269	2815	0	Content		463	281	14143435	3039136895
14160	16:57:28.881	00:00:14.160	850	548,549	461,4083	0,6062859	0,6476976	703,8681	2,812372	0	516,9639	381,6599	0,448961	0,6708544	703,3752	2,645175	0	10	533	422						Untertest3.avi	0	880	547	72	111	449	269	2815	0	Content		461	311	14160051	3039153511
14177	16:57:28.898	00:00:14.176	851	487,4708	448,1192	0,6065406	0,6484255	703,8747	2,806498	0	472,4721	429,1249	0,4491713	0,6707817	703,3148	2,867346	0	10	480	439						Untertest3.avi	0	880	547	72	111	449	269	2815	0	Content		408	328	14176801	3039170261
14193	16:57:28.914	00:00:14.193	852	520,1787	382,9554	0,6067566	0,6478778	703,9321	2,526654	0	510,9063	387,9832	0,4494137	0,6706783	703,3368	2,655217	0	10	516	385						Untertest3.avi	0	880	547	72	111	449	269	2815	0	Content		444	274	14193433	3039186893
14210	16:57:28.931	00:00:14.210	853	586,5369	420,2424	0,6069869	0,6478386	704,1311	2,535067	0	541,8047	374,1358	0,4496686	0,6705894	703,4189	2,594969	0	10	564	397						Untertest3.avi	0	880	547	72	111	449	269	2815	0	Content		492	286	14210048	3039203508
14227	16:57:28.948	00:00:14.226	854	538,0969	318,9839	0,6072588	0,6478179	703,8126	2,373073	0	525,293	390,976	0,4499287	0,6705053	703,6084	2,737953	0	10	532	355						Untertest3.avi	0	880	547	72	111	449	269	2815	0	Content		460	244	14226672	3039220132
14243	16:57:28.964	00:00:14.243	855	544,9741	329,2017	0,6075219	0,6479024	704,0883	2,427651	0	527,3397	437,4288	0,4501848	0,6704877	703,5187	2,924257	0	10	536	383						Untertest3.avi	0	880	547	72	111	449	269	2815	0	Content		464	272	14243429	3039236889
14260	16:57:28.981	00:00:14.260	856	529,4063	331,5602	0,6078005	0,647837	703,6749	2,353703	0	544,7216	376,0116	0,4504854	0,6704279	703,361	2,602791	0	10	537	354						Untertest3.avi	0	880	547	72	111	449	269	2815	0	Content		465	243	14260044	3039253504
14277	16:57:28.998	00:00:14.276	857	549,7063	339,6528	0,6080266	0,647487	703,6683	2,635543	0	520,2137	353,2305	0,4507112	0,6703262	703,4188	2,616315	0	10	535	346						Untertest3.avi	0	880	547	72	111	449	269	2815	0	Content		463	235	14276669	3039270129
14293	16:57:29.014	00:00:14.293	858	557,9645	321,5181	0,6083542	0,647645	703,6686	2,406233	0	505,9417	402,1741	0,451006	0,6700402	703,4128	2,699399	0	10	532	362						Untertest3.avi	0	880	547	72	111	449	269	2815	0	Content		460	251	14293425	3039286885
14310	16:57:29.031	00:00:14.310	859	506,3109	348,7728	0,6086922	0,6473956	703,9438	2,516509	0	562,9939	412,288	0,4512688	0,6696927	703,2527	2,719619	0	10	535	381						Untertest3.avi	0	880	547	72	111	449	269	2815	0	Content		463	270	14310038	3039303498
14327	16:57:29.048	00:00:14.326	860	530,9838	384,1553	0,6089253	0,6471847	703,6909	2,414869	0	522,7067	384,1955	0,4515885	0,6693602	703,2833	2,688958	0	10	527	384						Untertest3.avi	0	880	547	72	111	449	269	2815	0	Content		455	273	14326663	3039320123
14343	16:57:29.064	00:00:14.343	861	578,4061	289,6214	0,60927	0,6468044	703,6206	2,504092	0	507,0778	395,1677	0,45183	0,6689023	703,1745	2,682982	0	10	543	342						Untertest3.avi	0	880	547	72	111	449	269	2815	0	Content		471	231	14343286	3039336746
14360	16:57:29.081	00:00:14.360	862	550,634	411,4194	0,6095432	0,6465616	703,7347	2,698742	0	533,7516	365,9367	0,4521347	0,6686103	703,3126	2,681942	0	10	542	389						Untertest3.avi	0	880	547	72	111	449	269	2815	0	Content		470	278	14360033	3039353493
14377	16:57:29.098	00:00:14.376	863	513,188	375,3412	0,6098353	0,6464463	703,4705	2,603592	0	521,9377	386,8505	0,4524129	0,6683018	703,1661	2,817719	0	10	518	381						Untertest3.avi	0	880	547	72	111	449	269	2815	0	Content		446	270	14376657	3039370117
14393	16:57:29.114	00:00:14.393	864	568,8123	349,7199	0,6101614	0,6463306	703,7445	2,596443	0	500,5197	403,5831	0,4527039	0,6680925	703,1255	2,885512	0	10	535	377						Untertest3.avi	0	880	547	72	111	449	269	2815	0	Content		463	266	14393281	3039386741
14410	16:57:29.131	00:00:14.409	865	519,0654	400,2845	0,6104116	0,646135	703,3678	2,655167	0	543,8346	400,9899	0,4529906	0,6679128	702,8753	2,780548	0	10	531	401						Untertest3.avi	0	880	547	72	111	449	269	2815	0	Content		459	290	14409904	3039403364
14427	16:57:29.148	00:00:14.426	866	546,4123	391,8513	0,6107544	0,6460348	703,327	2,637672	0	531,4771	394,2886	0,4532408	0,6677344	702,9091	2,764997	0	10	539	393						Untertest3.avi	0	880	547	72	111	449	269	2815	0	Content		467	282	14426652	3039420112
14443	16:57:29.164	00:00:14.443	867	559,0162	349,3164	0,6110229	0,6458896	703,3207	2,491625	0	493,9587	467,6348	0,4535183	0,6677753	702,669	2,78558	0	10	526	408						Untertest3.avi	0	880	547	72	111	449	269	2815	0	Content		454	297	14443276	3039436736
14460	16:57:29.181	00:00:14.459	868	524,821	446,0218	0,6113094	0,6464624	703,135	2,750915	0	516,1662	406,8818	0,4537606	0,6679104	702,772	2,673075	0	10	520	426						Untertest3.avi	0	880	547	72	111	449	269	2815	0	Content		448	315	14459900	3039453360
14477	16:57:29.198	00:00:14.476	869	516,1393	423,2227	0,6115592	0,6467322	702,9398	2,701652	0	562,2706	392,6357	0,4539726	0,6680505	702,3503	2,60367	0	10	539	408						Untertest3.avi	0	880	547	72	111	449	269	2815	0	Content		467	297	14476523	3039469983
14493	16:57:29.214	00:00:14.493	870	575,7877	290,2654	0,6118143	0,6469826	702,9174	2,402133	0	545,6722	392,4437	0,4541863	0,6678915	702,3503	2,643256	0	10	561	341						Untertest3.avi	0	880	547	72	111	449	269	2815	0	Content		489	230	14493144	3039486604
14510	16:57:29.231	00:00:14.509	871	508,6	333,8825	0,6120588	0,6468465	702,9109	2,556145	0	533,4521	403,2953	0,4543903	0,6684917	702,2145	2,761578	0	10	521	369						Untertest3.avi	0	880	547	72	111	449	269	2815	0	Content		449	258	14509897	3039503357
14527	16:57:29.248	00:00:14.526	872	553,3179	364,5903	0,6122879	0,647543	702,777	2,514657	0	536,1636	401,2038	0,4545966	0,6686482	702,1418	2,657039	0	10	545	383						Untertest3.avi	0	880	547	72	111	449	269	2815	0	Content		473	272	14526520	3039519980
14543	16:57:29.264	00:00:14.543	873	-1024	-768	-1	-1	-1	-1	4	508,7216	380,7274	0,4548158	0,668804	702,0543	2,739721	0	10	509	381						Untertest3.avi	0	880	547	72	111	449	269	2815	0	Content		437	270	14543275	3039536735
14560	16:57:29.281	00:00:14.559	874	521,3116	335,054	0,6127531	0,6480394	702,5136	2,542904	0	520,4103	380,3121	0,4549877	0,6689163	701,7249	2,814206	0	10	521	358						Untertest3.avi	0	880	547	72	111	449	269	2815	0	Content		449	247	14559892	3039553352
14576	16:57:29.297	00:00:14.576	875	531,6828	367,5759	0,6129451	0,6482003	702,083	2,459211	0	578,0274	373,1179	0,4552249	0,6690294	701,6811	2,693501	0	10	555	370						Untertest3.avi	0	880	547	72	111	449	269	2815	0	Content		483	259	14576414	3039569874
14593	16:57:29.314	00:00:14.593	876	532,475	363,025	0,6132002	0,6484031	702,1176	2,465061	0	490,4689	451,4738	0,4554453	0,6691338	701,5507	2,810773	0	10	511	407						Untertest3.avi	0	880	547	72	111	449	269	2815	0	Content		439	296	14593137	3039586597
14610	16:57:29.331	00:00:14.609	877	524,8107	360,8708	0,6134683	0,6485069	701,8026	2,562788	0	543,1374	322,9013	0,4556625	0,6692122	701,5092	2,667893	0	10	534	342						Untertest3.avi	0	880	547	72	111	449	269	2815	0	Content		462	231	14609764	3039603224
14627	16:57:29.348	00:00:14.626	878	452,1209	389,9221	0,6136529	0,648318	701,7961	2,567817	0	498,4189	388,1345	0,4559038	0,6692837	701,47	2,823976	0	10	475	389						Untertest3.avi	0	880	547	72	111	449	269	2815	0	Content		403	278	14626515	3039619975
14643	16:57:29.364	00:00:14.643	879	591,2046	386,414	0,6139367	0,6487523	701,707	2,522604	0	503,7244	387,9844	0,4560736	0,6693081	701,2672	2,707097	0	10	547	387						Untertest3.avi	0	880	547	72	111	449	269	2815	0	Content		475	276	14643138	3039636598
14660	16:57:29.381	00:00:14.659	880	500,1493	363,8739	0,6140903	0,6488298	701,6564	2,541959	0	557,8317	377,4148	0,4562987	0,6696908	701,2672	2,726386	0	10	529	371						Untertest3.avi	0	880	547	72	111	449	269	2815	0	Content		457	260	14659762	3039653222
14676	16:57:29.397	00:00:14.676	881	547,5242	292,8909	0,6143042	0,6488366	702,1079	2,385951	0	523,7355	369,3558	0,4564546	0,669314	701,3687	2,825171	0	10	536	331						Untertest3.avi	0	880	547	72	111	449	269	2815	0	Content		464	220	14676386	3039669846
14693	16:57:29.414	00:00:14.693	882	514,8555	351,041	0,6144237	0,6488206	701,8782	2,645753	0	557,9277	346,4082	0,4565554	0,6692471	701,2972	2,620889	0	10	536	349						Untertest3.avi	0	880	547	72	111	449	269	2815	0	Content		464	238	14693008	3039686468
14710	16:57:29.431	00:00:14.709	883	507,6182	406,5699	0,6145198	0,6487432	701,6102	2,902276	0	503,3312	381,649	0,4566642	0,6692189	701,2514	2,852789	0	10	505	394						Untertest3.avi	0	880	547	72	111	449	269	2815	0	Content		433	283	14709758	3039703218
14726	16:57:29.447	00:00:14.726	884	529,3633	381,141	0,6145681	0,6487374	701,545	2,636708	0	535,3723	407,065	0,4567387	0,6696441	701,2515	2,9327	0	10	532	394						Untertest3.avi	0	880	547	72	111	449	269	2815	0	Content		460	283	14726383	3039719843
14743	16:57:29.464	00:00:14.743	885	511,9823	356,9558	0,6145897	0,6487785	701,6074	2,530107	0	495,8704	419,9067	0,4567784	0,6693313	701,3528	2,841163	0	10	504	388						Untertest3.avi	0	880	547	72	111	449	269	2815	0	Content		432	277	14743005	3039736465
14760	16:57:29.481	00:00:14.759	886	530,9179	314,6399	0,6146102	0,648806	701,6356	2,320238	0	488,8264	278,2355	0,456796	0,6693873	701,3911	2,236472	0	10	510	296						Untertest3.avi	0	880	547	72	111	449	269	2815	0	Content		438	185	14759754	3039753214
14776	16:57:29.497	00:00:14.776	887	511,5419	373,4714	0,6146284	0,6488359	701,6443	2,597808	0	495,8553	399,0933	0,4568478	0,6694717	701,2723	2,769756	0	10	504	386						Untertest3.avi	0	880	547	72	111	449	269	2815	0	Content		432	275	14776379	3039769839
14793	16:57:29.514	00:00:14.793	888	473,6956	382,0907	0,6146774	0,6488686	701,7622	2,673433	0	494,0086	421,7383	0,4568823	0,6695229	701,2685	2,785027	0	10	484	402						Untertest3.avi	0	880	547	72	111	449	269	2815	0	Content		412	291	14793004	3039786464
14810	16:57:29.531	00:00:14.809	889	513,478	393,9444	0,6147388	0,6489103	701,7337	2,532907	0	495,614	422,988	0,4569346	0,6695449	701,3191	2,547307	0	10	505	408						Untertest3.avi	0	880	547	72	111	449	269	2815	0	Content		433	297	14809753	3039803213
14826	16:57:29.547	00:00:14.826	890	533,6188	331,8792	0,6148509	0,6485066	701,7272	2,481987	0	495,3068	380,4449	0,4570071	0,6695607	701,2897	2,649597	0	10	514	356						Untertest3.avi	0	880	547	72	111	449	269	2815	0	Content		442	245	14826376	3039819836
14843	16:57:29.564	00:00:14.843	891	494,2132	372,6625	0,6149854	0,6489382	701,6957	2,55925	0	516,2944	363,9506	0,4571347	0,6695508	701,0361	2,60632	0	10	505	368						Untertest3.avi	0	880	547	72	111	449	269	2815	0	Content		433	257	14843000	3039836460
14860	16:57:29.581	00:00:14.859	892	493,9381	535,1469	0,6151342	0,6489277	701,5045	3,056696	0	490,5298	429,6815	0,4573509	0,6695382	701,1536	2,89221	0	10	492	482						Untertest3.avi	0	880	547	72	111	449	269	2815	0	Content		420	371	14859624	3039853084
14876	16:57:29.597	00:00:14.876	893	521,2448	373,804	0,6154032	0,6489412	701,7992	2,482593	0	498,4073	389,5602	0,4575205	0,6695124	701,1945	2,799986	0	10	510	382						Untertest3.avi	0	880	547	72	111	449	269	2815	0	Content		438	271	14876247	3039869707
14893	16:57:29.614	00:00:14.892	894	516,0535	341,6657	0,6155936	0,6489483	701,4263	2,497338	0	533,1985	418,9528	0,4578039	0,6694502	701,0469	2,732584	0	10	525	380						Untertest3.avi	0	880	547	72	111	449	269	2815	0	Content		453	269	14892997	3039886457
14910	16:57:29.631	00:00:14.909	895	524,9077	328,708	0,6159055	0,6489229	701,7253	2,399013	0	503,589	401,9905	0,4580228	0,6693326	701,2696	2,624019	0	10	514	365						Untertest3.avi	0	880	547	72	111	449	269	2815	0	Content		442	254	14909621	3039903081
14926	16:57:29.647	00:00:14.926	896	487,5247	379,52	0,6161252	0,6489152	701,3651	2,398844	0	542,9943	362,7691	0,4583025	0,66918	701,1735	2,518696	0	10	515	371						Untertest3.avi	0	880	547	72	111	449	269	2815	0	Content		443	260	14926244	3039919704
14943	16:57:29.664	00:00:14.942	897	513,2902	412,6719	0,6164495	0,6489139	701,5795	2,574534	0	540,3429	393,0461	0,4585535	0,6690558	701,1039	2,754712	0	10	527	403						Untertest3.avi	0	880	547	72	111	449	269	2815	0	Content		455	292	14942994	3039936454
14960	16:57:29.681	00:00:14.959	898	517,3146	403,6614	0,6166658	0,6489521	701,2921	2,460942	0	517,4894	385,3613	0,4588096	0,6693541	701,1039	2,607371	0	10	517	395						Untertest3.avi	0	880	547	72	111	449	269	2815	0	Content		445	284	14959619	3039953079
14976	16:57:29.697	00:00:14.976	899	548,8609	368,9875	0,6169829	0,6489729	701,3434	2,356423	0	504,8325	379,7949	0,4590543	0,6689807	701,0277	2,76427	0	10	527	374						Untertest3.avi	0	880	547	72	111	449	269	2815	0	Content		455	263	14976240	3039969700
14993	16:57:29.714	00:00:14.992	900	559,7017	332,2625	0,6171519	0,6490655	701,1454	2,351995	0	541,8184	395,3695	0,4592896	0,6689419	700,5965	2,556639	0	10	551	364						Untertest3.avi	0	880	547	72	111	449	269	2815	0	Content		479	253	14992867	3039986327
15010	16:57:29.731	00:00:15.009	901	548,5479	372,2153	0,617442	0,6490203	701,4595	2,450685	0	519,6233	383,5812	0,4595015	0,6689602	700,9703	2,501715	0	10	534	378						Untertest3.avi	0	880	547	72	111	449	269	2815	0	Content		462	267	15009615	3040003075
15026	16:57:29.747	00:00:15.026	902	541,6904	385,0344	0,6175686	0,6494555	701,4595	2,360021	0	527,5751	413,0253	0,4596915	0,6689366	700,6126	2,593487	0	10	535	399						Untertest3.avi	0	880	547	72	111	449	269	2815	0	Content		463	288	15026239	3040019699
15043	16:57:29.764	00:00:15.042	903	529,6404	313,4102	0,6178182	0,6494946	701,4595	2,298162	0	553,9315	378,8914	0,4599164	0,6689328	700,6937	2,556489	0	10	542	346						Untertest3.avi	0	880	547	72	111	449	269	2815	0	Content		470	235	15042863	3040036323
15059	16:57:29.780	00:00:15.059	904	527,0032	375,6495	0,6180346	0,6491601	701,1298	2,479525	0	505,1193	378,2677	0,460088	0,6692186	700,6937	2,556239	0	10	516	377						Untertest3.avi	0	880	547	72	111	449	269	2815	0	Content		444	266	15059484	3040052944
15076	16:57:29.797	00:00:15.076	905	569,1339	335,4536	0,6182047	0,6488439	701,1232	2,374439	0	518,2107	395,0949	0,460254	0,6688769	700,3593	2,592137	0	10	544	365						Untertest3.avi	0	880	547	72	111	449	269	2815	0	Content		472	254	15076234	3040069694
15093	16:57:29.814	00:00:15.092	906	539,0118	386,0737	0,6184305	0,6491471	701,0261	2,497212	0	540,3452	271,1625	0,4604394	0,6688342	700,8084	2,408254	0	10	540	329						Untertest3.avi	0	880	547	72	111	449	269	2815	0	Content		468	218	15092860	3040086320
15109	16:57:29.830	00:00:15.109	907	507,3056	328,0722	0,6185399	0,6488166	701,0195	2,403137	0	529,0952	391,0331	0,4605873	0,6687742	700,7755	2,578521	0	10	518	360						Untertest3.avi	0	880	547	72	111	449	269	2815	0	Content		446	249	15109484	3040102944
15126	16:57:29.847	00:00:15.126	908	523,1017	327,5996	0,6186865	0,6490867	700,9704	2,268756	0	530,3621	377,1754	0,4607453	0,6687235	700,2455	2,505571	0	10	527	352						Untertest3.avi	0	880	547	72	111	449	269	2815	0	Content		455	241	15126109	3040119569
15143	16:57:29.864	00:00:15.142	909	578,9714	286,9717	0,6188857	0,6494612	700,9704	2,127621	0	503,9121	370,5698	0,460972	0,6689929	700,2455	2,714531	0	10	541	329						Untertest3.avi	0	880	547	72	111	449	269	2815	0	Content		469	218	15142733	3040136193
15159	16:57:29.880	00:00:15.159	910	511,4967	366,0576	0,6189855	0,6487266	700,9638	2,455375	0	511,7146	399,3105	0,4610439	0,6686055	700,8603	2,519418	0	10	512	383						Untertest3.avi	0	880	547	72	111	449	269	2815	0	Content		440	272	15159480	3040152940
15176	16:57:29.897	00:00:15.176	911	528,4349	378,5865	0,6190673	0,6485547	700,9639	2,390057	0	526,2245	386,0823	0,4611598	0,6685212	700,703	2,530595	0	10	527	382						Untertest3.avi	0	880	547	72	111	449	269	2815	0	Content		455	271	15176104	3040169564
15193	16:57:29.914	00:00:15.192	912	522,8665	367,8168	0,6192037	0,6488881	701,2451	2,505556	0	533,406	392,8917	0,4612777	0,6683688	700,8163	2,590176	0	10	528	380						Untertest3.avi	0	880	547	72	111	449	269	2815	0	Content		456	269	15192727	3040186187
15209	16:57:29.930	00:00:15.209	913	560,2969	335,9603	0,6193634	0,6488308	701,5708	2,292749	0	496,3262	418,8798	0,4614054	0,6682777	700,8165	2,624773	0	10	528	377						Untertest3.avi	0	880	547	72	111	449	269	2815	0	Content		456	266	15209476	3040202936
15226	16:57:29.947	00:00:15.225	914	559,1507	393,4756	0,6194602	0,6487512	701,4014	2,507661	0	503,4635	387,9893	0,4615047	0,6682367	701,0686	2,446026	0	10	531	391						Untertest3.avi	0	880	547	72	111	449	269	2815	0	Content		459	280	15225975	3040219435
15243	16:57:29.964	00:00:15.242	915	536,4764	398,4835	0,6195237	0,648271	701,3949	2,617843	0	477,967	387,7666	0,4615769	0,668183	701,1148	2,372118	0	10	507	393						Untertest3.avi	0	880	547	72	111	449	269	2815	0	Content		435	282	15242723	3040236183
15259	16:57:29.980	00:00:15.259	916	495,861	341,0355	0,6195861	0,6487843	701,4355	2,315218	0	601,6168	301,1016	0,4616631	0,6681513	701,0894	2,434909	0	10	549	321						Untertest3.avi	0	880	547	72	111	449	269	2815	0	Content		477	210	15259346	3040252806
15276	16:57:29.997	00:00:15.276	917	518,814	353,8234	0,6196551	0,6487927	701,6122	2,358964	0	551,5947	396,6497	0,4617859	0,6681181	701,3111	2,543821	0	10	535	375						Untertest3.avi	0	880	547	72	111	449	269	2815	0	Content		463	264	15276095	3040269555
15293	16:57:30.014	00:00:15.292	918	543,6976	383,8703	0,6197271	0,6484057	701,6057	2,491884	0	527,83	351,7406	0,461933	0,6680911	701,4471	2,449877	0	10	536	368						Untertest3.avi	0	880	547	72	111	449	269	2815	0	Content		464	257	15292721	3040286181
15309	16:57:30.030	00:00:15.309	919	571,9078	347,8701	0,6199045	0,6488505	702,1617	2,431301	0	467,0493	504,9819	0,4620295	0,6680587	701,5548	2,833817	0	10	519	426						Untertest3.avi	0	880	547	72	111	449	269	2815	0	Content		447	315	15309346	3040302806
15326	16:57:30.047	00:00:15.326	920	520,5963	408,9561	0,6200057	0,648856	702,0601	2,428148	0	566,2559	367,0068	0,4621315	0,668015	701,6151	2,460355	0	10	543	388						Untertest3.avi	0	880	547	72	111	449	269	2815	0	Content		471	277	15326095	3040319555
15343	16:57:30.064	00:00:15.342	921	518,3547	398,6613	0,6201336	0,6488287	701,9964	2,510272	0	528,5989	409,1134	0,4623252	0,667934	701,955	2,586454	0	10	523	404						Untertest3.avi	0	880	547	72	111	449	269	2815	0	Content		451	293	15342719	3040336179
15359	16:57:30.080	00:00:15.359	922	524,2374	360,7148	0,6202973	0,6487935	702,5471	2,618512	0	524,2527	377,7257	0,4624691	0,6678597	701,8129	2,464002	0	10	524	369						Untertest3.avi	0	880	547	72	111	449	269	2815	0	Content		452	258	15359168	3040352628
15376	16:57:30.097	00:00:15.375	923	513,1443	338,2339	0,620365	0,6487623	702,6844	2,295485	0	513,9938	378,7893	0,4625475	0,6676973	701,9583	2,684239	0	10	514	359						Untertest3.avi	0	880	547	72	111	449	269	2815	0	Content		442	248	15375790	3040369250
15392	16:57:30.113	00:00:15.392	924	550,7793	285,6988	0,6204082	0,6482757	702,678	2,239415	0	487,1956	391,454	0,4626425	0,6675172	702,2138	2,678377	0	10	519	339						Untertest3.avi	0	880	547	72	111	449	269	2815	0	Content		447	228	15392411	3040385871
15409	16:57:30.130	00:00:15.409	925	525,8681	327,989	0,6204472	0,648555	702,8191	2,313071	0	529,7524	397,1227	0,4627015	0,6673386	702,4373	2,655878	0	10	528	363						Untertest3.avi	0	880	547	72	111	449	269	2815	0	Content		456	252	15409161	3040402621
15426	16:57:30.147	00:00:15.425	926	514,5579	305,8083	0,6204623	0,6487643	702,8191	2,225287	0	508,3429	386,8483	0,4627326	0,6672426	702,6131	2,649038	0	10	511	346						Untertest3.avi	0	880	547	72	111	449	269	2815	0	Content		439	235	15425785	3040419245
15442	16:57:30.163	00:00:15.442	927	531,5254	347,0634	0,6204126	0,6483319	703,0508	2,416332	0	561,9316	381,9784	0,4627113	0,667122	702,7425	2,7033	0	10	547	365						Untertest3.avi	0	880	547	72	111	449	269	2815	0	Content		475	254	15442409	3040435869
15459	16:57:30.180	00:00:15.459	928	561,7153	323,8332	0,6203725	0,6482421	703,1385	2,528852	0	535,6565	376,2355	0,4626691	0,6670009	702,6622	2,693074	0	10	549	350						Untertest3.avi	0	880	547	72	111	449	269	2815	0	Content		477	239	15459032	3040452492
15476	16:57:30.197	00:00:15.475	929	498,5559	419,8266	0,620316	0,6480983	703,2123	2,555248	0	573,6883	379,892	0,4626191	0,6668789	702,6468	2,582585	0	10	536	400						Untertest3.avi	0	880	547	72	111	449	269	2815	0	Content		464	289	15475658	3040469118
15492	16:57:30.213	00:00:15.492	930	563,199	329,3559	0,6202239	0,6480079	703,4923	2,252297	0	500,1153	375,3286	0,4624971	0,666409	702,6468	2,363031	0	10	532	352						Untertest3.avi	0	880	547	72	111	449	269	2815	0	Content		460	241	15492405	3040485865
15509	16:57:30.230	00:00:15.509	931	527,1002	370,1366	0,6200908	0,6479596	703,2771	2,575883	0	472,8004	467,845	0,4624127	0,6666732	702,7338	2,895216	0	10	500	419						Untertest3.avi	0	880	547	72	111	449	269	2815	0	Content		428	308	15509029	3040502489
15526	16:57:30.247	00:00:15.525	932	527,5108	324,9248	0,6199757	0,6478909	703,2122	2,428205	0	562,2494	396,5981	0,4623335	0,6666602	702,9074	2,717781	0	10	545	361						Untertest3.avi	0	880	547	72	111	449	269	2815	0	Content		473	250	15525651	3040519111
15542	16:57:30.263	00:00:15.542	933	568,5782	358,8176	0,6199157	0,6474382	703,2057	2,468637	0	564,8755	358,9592	0,4622545	0,6667076	703,031	2,470147	0	10	567	359						Untertest3.avi	0	880	547	72	111	449	269	2815	0	Content		495	248	15542401	3040535861
15559	16:57:30.280	00:00:15.559	934	540,389	350,4567	0,6198512	0,6479028	703,1232	2,385102	0	489,0194	373,139	0,4621994	0,6663804	703,031	2,479229	0	10	515	362						Untertest3.avi	0	880	547	72	111	449	269	2815	0	Content		443	251	15559030	3040552490
15576	16:57:30.297	00:00:15.575	935	563,4044	423,9127	0,6197731	0,6480234	703,3446	2,434909	0	500,6012	417,0997	0,4620982	0,6668832	702,6691	2,533332	0	10	532	421						Untertest3.avi	0	880	547	72	111	449	269	2815	0	Content		460	310	15575647	3040569107
15592	16:57:30.313	00:00:15.592	936	508,6605	377,4804	0,6197057	0,648138	703,347	2,38469	0	534,5086	396,7457	0,4619801	0,6669891	702,6213	2,671053	0	10	522	387						Untertest3.avi	0	880	547	72	111	449	269	2815	0	Content		450	276	15592270	3040585730
15609	16:57:30.330	00:00:15.608	937	524,725	288,1642	0,6196072	0,6483091	703,1404	2,366746	0	488,4042	435,2305	0,4619086	0,6667664	702,6213	2,56937	0	10	507	362						Untertest3.avi	0	880	547	72	111	449	269	2815	0	Content		435	251	15608893	3040602353
15626	16:57:30.347	00:00:15.625	938	546,3997	332,2573	0,6195239	0,6484027	702,961	2,374585	0	510,4153	389,5698	0,4618567	0,6672273	702,6278	2,645495	0	10	528	361						Untertest3.avi	0	880	547	72	111	449	269	2815	0	Content		456	250	15625641	3040619101
15642	16:57:30.363	00:00:15.642	939	497,9477	362,7148	0,6194528	0,6485081	703,0734	2,353687	0	522,6754	399,0635	0,461782	0,6673118	702,6673	2,584523	0	10	510	381						Untertest3.avi	0	880	547	72	111	449	269	2815	0	Content		438	270	15642265	3040635725
15659	16:57:30.380	00:00:15.659	940	480,5007	393,745	0,6193889	0,6485835	703,0526	2,467694	0	487,6617	396,8741	0,4616882	0,6674299	702,5731	2,630073	0	10	484	395						Untertest3.avi	0	880	547	72	111	449	269	2815	0	Content		412	284	15659015	3040652475
15676	16:57:30.397	00:00:15.675	941	551,7249	350,2767	0,6193048	0,6486089	703,0788	2,383526	0	529,3434	400,4917	0,4615768	0,6678837	702,5731	2,73378	0	10	541	375						Untertest3.avi	0	880	547	72	111	449	269	2815	0	Content		469	264	15675638	3040669098
15692	16:57:30.413	00:00:15.692	942	535,961	368,8289	0,6191841	0,6486049	702,9103	2,488977	0	522,5464	395,3004	0,4614502	0,6675064	702,473	2,73283	0	10	529	382						Untertest3.avi	0	880	547	72	111	449	269	2815	0	Content		457	271	15692260	3040685720
15709	16:57:30.430	00:00:15.708	943	524,7501	404,8966	0,6189968	0,6486159	703,0297	2,490611	0	515,6385	461,0557	0,4613329	0,6675406	702,649	2,809538	0	10	520	433						Untertest3.avi	0	880	547	72	111	449	269	2815	0	Content		448	322	15708884	3040702344
15726	16:57:30.447	00:00:15.725	944	526,4653	374,0824	0,6188824	0,6485139	703,1075	2,403826	0	566,6697	361,7003	0,461185	0,6675087	702,6808	2,663987	0	10	547	368						Untertest3.avi	0	880	547	72	111	449	269	2815	0	Content		475	257	15725511	3040718971
15742	16:57:30.463	00:00:15.742	945	536,4547	313,8618	0,6187662	0,6484258	703,2225	2,491891	0	527,6855	382,091	0,4610436	0,6674616	702,5493	2,528996	0	10	532	348						Untertest3.avi	0	880	547	72	111	449	269	2815	0	Content		460	237	15742257	3040735717
15759	16:57:30.480	00:00:15.758	946	538,4976	403,8703	0,6185399	0,6483862	703,1623	2,392919	0	563,5778	424,0497	0,4608736	0,6674302	702,7543	2,430239	0	10	551	414						Untertest3.avi	0	880	547	72	111	449	269	2815	0	Content		479	303	15758880	3040752340
15776	16:57:30.497	00:00:15.775	947	556,9509	374,8089	0,6183833	0,6483201	703,2375	2,481202	0	567,393	336,2809	0,460744	0,6674026	702,9716	2,524769	0	10	562	356						Untertest3.avi	0	880	547	72	111	449	269	2815	0	Content		490	245	15775501	3040768961
15792	16:57:30.513	00:00:15.792	948	519,8646	291,747	0,6182648	0,6482236	703,5461	2,489377	0	441,5144	475,2527	0,4605887	0,6673436	702,8837	2,88673	0	10	481	383						Untertest3.avi	0	880	547	72	111	449	269	2815	0	Content		409	272	15792125	3040785585
15809	16:57:30.530	00:00:15.808	949	529,3317	361,7693	0,6180835	0,6482108	703,5042	2,548589	0	532,5829	410,813	0,4604237	0,6673359	702,8887	2,683033	0	10	531	386						Untertest3.avi	0	880	547	72	111	449	269	2815	0	Content		459	275	15808873	3040802333
15825	16:57:30.546	00:00:15.825	950	505,375	349,4951	0,6179385	0,6478968	703,4977	2,326728	0	539,6996	383,9609	0,4603115	0,6673355	703,088	2,607394	0	10	523	367						Untertest3.avi	0	880	547	72	111	449	269	2815	0	Content		451	256	15825496	3040818956
15842	16:57:30.563	00:00:15.842	951	551,4596	371,5078	0,6178408	0,6481707	703,4957	2,437952	0	545,8027	421,0795	0,4602232	0,667358	703,2376	2,693125	0	10	549	396						Untertest3.avi	0	880	547	72	111	449	269	2815	0	Content		477	285	15842120	3040835580
15859	16:57:30.580	00:00:15.858	952	454,7752	300,2193	0,6177341	0,6481636	703,8965	2,20476	0	549,8297	366,9343	0,4601242	0,6673822	703,1827	2,601137	0	10	502	334						Untertest3.avi	0	880	547	72	111	449	269	2815	0	Content		430	223	15858867	3040852327
15875	16:57:30.596	00:00:15.875	953	548,5627	375,7562	0,6175867	0,6481669	703,8476	2,620368	0	520,2065	411,9708	0,4599935	0,6673484	703,3839	2,563814	0	10	534	394						Untertest3.avi	0	880	547	72	111	449	269	2815	0	Content		462	283	15875367	3040868827
15892	16:57:30.613	00:00:15.892	954	495,5577	371,3563	0,6174428	0,648132	703,7319	2,507461	0	516,5126	388,8455	0,4598667	0,6673239	703,3728	2,542227	0	10	506	380						Untertest3.avi	0	880	547	72	111	449	269	2815	0	Content		434	269	15892114	3040885574
15909	16:57:30.630	00:00:15.908	955	548,1237	309,4731	0,6173156	0,6476668	703,7255	2,426257	0	560,3925	431,8539	0,459777	0,6672928	703,5102	2,624615	0	10	554	371						Untertest3.avi	0	880	547	72	111	449	269	2815	0	Content		482	260	15908739	3040902199
15925	16:57:30.646	00:00:15.925	956	545,855	422,6036	0,6172385	0,6480219	704,0917	2,654253	0	498,8091	416,3828	0,459708	0,6672393	703,5862	2,813555	0	10	522	419						Untertest3.avi	0	880	547	72	111	449	269	2815	0	Content		450	308	15925363	3040918823
15942	16:57:30.663	00:00:15.942	957	511,2154	316,9613	0,6171535	0,6479524	704,357	2,668469	0	527,6188	387,6404	0,4596444	0,6671857	703,6826	2,736906	0	10	519	352						Untertest3.avi	0	880	547	72	111	449	269	2815	0	Content		447	241	15942112	3040935572
15959	16:57:30.680	00:00:15.958	958	527,7937	307,5307	0,6170435	0,6478066	704,1725	2,216622	0	542,9471	430,8497	0,4595384	0,6671219	703,9616	2,695892	0	10	535	369						Untertest3.avi	0	880	547	72	111	449	269	2815	0	Content		463	258	15958734	3040952194
15975	16:57:30.696	00:00:15.975	959	547,1009	354,3055	0,6169747	0,6472955	704,1662	2,777317	0	515,1295	443,8596	0,4594492	0,667044	703,9251	2,898351	0	10	531	399						Untertest3.avi	0	880	547	72	111	449	269	2815	0	Content		459	288	15975357	3040968817
15992	16:57:30.713	00:00:15.992	960	526,0383	421,1705	0,6168742	0,6476089	704,0036	2,612177	0	532,7485	401,7301	0,4593765	0,6669431	703,9865	2,81583	0	10	529	411						Untertest3.avi	0	880	547	72	111	449	269	2815	0	Content		457	300	15992104	3040985564
16009	16:57:30.730	00:00:16.008	961	568,4777	311,6639	0,6168042	0,6475629	704,2068	2,563314	0	545,7719	323,4545	0,4593046	0,6669021	703,864	2,538053	0	10	557	318						Untertest3.avi	0	880	547	72	111	449	269	2815	0	Content		485	207	16008728	3041002188
16025	16:57:30.746	00:00:16.025	962	519,3605	417,2666	0,6168029	0,6475535	704,2551	2,704093	0	528,0819	362,3234	0,4593059	0,6668316	703,8058	2,613072	0	10	524	390						Untertest3.avi	0	880	547	72	111	449	269	2815	0	Content		452	279	16025351	3041018811
16042	16:57:30.763	00:00:16.041	963	502,7399	391,2932	0,6169586	0,64751	704,3008	2,543566	0	486,4052	374,2048	0,4594223	0,6667932	704,0608	2,618442	0	10	495	383						Untertest3.avi	0	880	547	72	111	449	269	2815	0	Content		423	272	16041985	3041035445
16059	16:57:30.780	00:00:16.058	964	488,7729	374,976	0,6168209	0,64746	704,3176	2,676406	0	516,9675	379,2363	0,4593695	0,6667825	704,0333	2,670085	0	10	503	377						Untertest3.avi	0	880	547	72	111	449	269	2815	0	Content		431	266	16058722	3041052182
16075	16:57:30.796	00:00:16.075	965	504,3444	350,8169	0,6167823	0,647472	704,4016	2,47475	0	460,0657	473,8137	0,4593001	0,6668178	703,8243	3,002287	0	10	482	412						Untertest3.avi	0	880	547	72	111	449	269	2815	0	Content		410	301	16075345	3041068805
16092	16:57:30.813	00:00:16.091	966	482,7041	343,5956	0,6167386	0,6475292	704,5173	2,483809	0	489,3877	352,9377	0,4592501	0,6668239	703,7795	2,609849	0	10	486	348						Untertest3.avi	0	880	547	72	111	449	269	2815	0	Content		414	237	16091979	3041085439
16109	16:57:30.830	00:00:16.108	967	523,5696	281,6968	0,6167073	0,64753	704,4723	2,498522	0	483,0304	364,4558	0,4592153	0,6668126	703,7877	2,54587	0	10	503	323						Untertest3.avi	0	880	547	72	111	449	269	2815	0	Content		431	212	16108591	3041102051
16125	16:57:30.846	00:00:16.125	968	498,7986	376,7241	0,616675	0,6475369	704,5614	2,53301	0	481,537	374,8141	0,459184	0,6668109	703,7568	2,711544	0	10	490	376						Untertest3.avi	0	880	547	72	111	449	269	2815	0	Content		418	265	16125339	3041118799
16142	16:57:30.863	00:00:16.141	969	522,8433	351,3665	0,6166439	0,6475261	704,5437	2,492344	0	490,0257	397,4331	0,4591373	0,6667929	703,9052	2,908828	0	10	506	374						Untertest3.avi	0	880	547	72	111	449	269	2815	0	Content		434	263	16141974	3041135434
16159	16:57:30.880	00:00:16.158	970	546,043	399,3195	0,6166353	0,6474558	704,5525	2,683857	0	505,4012	339,054	0,4591281	0,6666872	703,895	2,590167	0	10	526	369						Untertest3.avi	0	880	547	72	111	449	269	2815	0	Content		454	258	16158586	3041152046
16175	16:57:30.896	00:00:16.175	971	561,7682	341,0918	0,6166409	0,646906	704,5461	2,668129	0	467,6772	401,283	0,4591291	0,6665352	703,6171	3,053819	0	10	515	371						Untertest3.avi	0	880	547	72	111	449	269	2815	0	Content		443	260	16175211	3041168671
16192	16:57:30.913	00:00:16.191	972	498,2555	317,5133	0,6166399	0,6472244	704,4045	2,480907	0	494,8395	378,0085	0,4591284	0,6664274	703,6217	2,833557	0	10	497	348						Untertest3.avi	0	880	547	72	111	449	269	2815	0	Content		425	237	16191970	3041185430
16209	16:57:30.930	00:00:16.208	973	524,7786	271,4592	0,6166568	0,6471496	704,4099	2,413497	0	515,5266	373,8652	0,4591354	0,6663345	703,6121	2,779375	0	10	520	323						Untertest3.avi	0	880	547	72	111	449	269	2815	0	Content		448	212	16208582	3041202042
16225	16:57:30.946	00:00:16.225	974	500,6847	396,282	0,6166874	0,6470992	704,3087	2,738322	0	513,9468	387,6465	0,4591558	0,6662846	703,541	2,718213	0	10	507	392						Untertest3.avi	0	880	547	72	111	449	269	2815	0	Content		435	281	16225210	3041218670
16242	16:57:30.963	00:00:16.241	975	519,4981	340,5975	0,6167153	0,6471025	704,2093	2,541022	0	477,8436	398,6995	0,4591778	0,6662602	703,4861	2,845881	0	10	499	370						Untertest3.avi	0	880	547	72	111	449	269	2815	0	Content		427	259	16241830	3041235290
16258	16:57:30.979	00:00:16.258	976	494,6685	489,1768	0,6167531	0,6471849	704,0886	2,968523	0	502,0413	425,9738	0,4592011	0,6662581	703,4537	2,9068	0	10	498	458						Untertest3.avi	0	880	547	72	111	449	269	2815	0	Content		426	347	16258456	3041251916
16275	16:57:30.996	00:00:16.275	977	505,2138	347,8279	0,616784	0,6472943	703,9547	2,581177	0	488,2809	378,2141	0,4592188	0,6663114	703,4649	2,826509	0	10	497	363						Untertest3.avi	0	880	547	72	111	449	269	2815	0	Content		425	252	16275204	3041268664
16292	16:57:31.013	00:00:16.291	978	466,9587	376,1645	0,6168081	0,6473965	703,8777	2,647063	0	475,1808	408,5994	0,4592392	0,6663879	703,3818	2,844254	0	10	471	392						Untertest3.avi	0	880	547	72	111	449	269	2815	0	Content		399	281	16291827	3041285287
16308	16:57:31.029	00:00:16.308	979	501,4566	312,8456	0,6168456	0,6475459	703,7234	2,382792	0	506,1499	424,8045	0,4592478	0,6664976	703,3416	2,810716	0	10	504	369						Untertest3.avi	0	880	547	72	111	449	269	2815	0	Content		432	258	16308450	3041301910
16325	16:57:31.046	00:00:16.325	980	498,3458	391,0336	0,6168615	0,6473068	703,7171	2,643836	0	493,1862	386,0497	0,4592443	0,6666051	703,3479	2,826731	0	10	496	389						Untertest3.avi	0	880	547	72	111	449	269	2815	0	Content		424	278	16325197	3041318657
16342	16:57:31.063	00:00:16.341	981	511,7633	328,3025	0,6168472	0,6477453	703,6518	2,572786	0	480,8156	301,5563	0,4592383	0,666661	703,3212	2,531287	0	10	496	315						Untertest3.avi	0	880	547	72	111	449	269	2815	0	Content		424	204	16341821	3041335281
16358	16:57:31.079	00:00:16.358	982	510,9583	321,0021	0,6168425	0,647795	703,645	2,543029	0	546,9761	350,6189	0,4592338	0,6666601	703,2924	2,43088	0	10	529	336						Untertest3.avi	0	880	547	72	111	449	269	2815	0	Content		457	225	16358443	3041351903
16375	16:57:31.096	00:00:16.375	983	499,6199	337,0087	0,6168319	0,6477775	703,6875	2,61628	0	482,3238	394,1731	0,4592269	0,6666124	703,3143	2,569788	0	10	491	366						Untertest3.avi	0	880	547	72	111	449	269	2815	0	Content		419	255	16375066	3041368526
16392	16:57:31.113	00:00:16.391	984	523,6799	376,2814	0,6168036	0,6473318	703,6811	2,776726	0	477,2047	419,2484	0,4592018	0,6665143	703,3779	2,926213	0	10	500	398						Untertest3.avi	0	880	547	72	111	449	269	2815	0	Content		428	287	16391692	3041385152
16408	16:57:31.129	00:00:16.408	985	500,3102	393,6259	0,6167666	0,6476582	703,9919	2,604897	0	483,9727	410,138	0,4591677	0,6664131	703,3422	2,795264	0	10	492	402						Untertest3.avi	0	880	547	72	111	449	269	2815	0	Content		420	291	16408440	3041401900
16425	16:57:31.146	00:00:16.425	986	497,3742	341,6058	0,616743	0,6475345	704,0131	2,550875	0	497,9751	430,6878	0,4591406	0,6663197	703,392	2,805775	0	10	498	386						Untertest3.avi	0	880	547	72	111	449	269	2815	0	Content		426	275	16425063	3041418523
16442	16:57:31.163	00:00:16.441	987	516,6068	398,2258	0,6167079	0,6473941	704,1082	2,634486	0	499,1413	323,5815	0,4590813	0,6661669	703,4647	2,743911	0	10	508	361						Untertest3.avi	0	880	547	72	111	449	269	2815	0	Content		436	250	16441685	3041435145
16458	16:57:31.179	00:00:16.458	988	497,8947	289,458	0,6166514	0,6473082	704,1066	2,349283	0	541,4396	372,4035	0,4590131	0,6660757	703,3085	2,711838	0	10	520	331						Untertest3.avi	0	880	547	72	111	449	269	2815	0	Content		448	220	16458435	3041451895
16475	16:57:31.196	00:00:16.475	989	511,4792	359,1641	0,6165543	0,647242	703,8891	2,71992	0	505,298	376,481	0,4589295	0,6659877	703,2904	2,75828	0	10	508	368						Untertest3.avi	0	880	547	72	111	449	269	2815	0	Content		436	257	16475058	3041468518
16492	16:57:31.213	00:00:16.491	990	548,6952	347,4065	0,6164625	0,6471601	703,7036	2,627252	0	495,4199	439,1761	0,4588303	0,6659616	703,0966	2,7818	0	10	522	393						Untertest3.avi	0	880	547	72	111	449	269	2815	0	Content		450	282	16491682	3041485142
16508	16:57:31.229	00:00:16.508	991	466,9121	343,5123	0,6163905	0,647026	703,515	2,57333	0	459,0934	409,9333	0,4587325	0,665972	703,2022	2,931638	0	10	463	377						Untertest3.avi	0	880	547	72	111	449	269	2815	0	Content		391	266	16508431	3041501891
16525	16:57:31.246	00:00:16.525	992	476,985	387,1406	0,6163238	0,646989	703,469	2,621791	0	483,6931	432,9357	0,4586471	0,6659775	702,9479	2,93791	0	10	480	410						Untertest3.avi	0	880	547	72	111	449	269	2815	0	Content		408	299	16525054	3041518514
16542	16:57:31.263	00:00:16.541	993	553,5676	398,2553	0,6162584	0,647011	703,4796	2,618545	0	476,4955	374,1736	0,4585124	0,6660463	703,0087	2,692058	0	10	515	386						Untertest3.avi	0	880	547	72	111	449	269	2815	0	Content		443	275	16541675	3041535135
16558	16:57:31.279	00:00:16.558	994	524,5646	371,1268	0,616164	0,6471526	703,6332	2,51046	0	511,6917	360,7319	0,4584056	0,6661608	702,7449	2,806251	0	10	518	366						Untertest3.avi	0	880	547	72	111	449	269	2815	0	Content		446	255	16558298	3041551758
16575	16:57:31.296	00:00:16.574	995	476,2553	324,9247	0,616067	0,6472266	703,272	2,62598	0	480,6391	432,5153	0,4583231	0,6662841	702,7242	3,061557	0	11	478	379						Untertest3.avi	0	880	547	72	111	412	231	100	0	Content		406	268	16574954	3041568414
16592	16:57:31.313	00:00:16.591	996	518,6563	302,9053	0,6160017	0,6473179	703,0651	2,546673	0	505,579	381,0551	0,4582506	0,6663831	702,6785	2,853967	0	11	512	342						Untertest3.avi	0	880	547	72	111	412	231	100	0	Content		440	231	16591673	3041585133
16608	16:57:31.329	00:00:16.608	997	463,2745	384,7604	0,6159734	0,647398	702,8647	2,72635	0	497,8713	431,0671	0,4581919	0,6664566	702,4389	3,049768	0	11	481	408						Untertest3.avi	0	880	547	72	111	412	231	100	0	Content		409	297	16608299	3041601759
16625	16:57:31.346	00:00:16.624	998	484,1104	298,7636	0,6174927	0,6471527	712,2866	2,536387	0	472,4716	363,467	0,4581771	0,6666174	702,2856	2,685755	0	11	478	331						Untertest3.avi	0	880	547	72	111	412	231	100	0	Content		406	220	16624930	3041618390
16642	16:57:31.363	00:00:16.641	999	500,0341	295,1565	0,6160378	0,647652	702,6479	2,51961	0	480,1336	332,6519	0,4581533	0,6667224	702,0593	2,47029	0	11	490	314						Untertest3.avi	0	880	547	72	111	412	231	100	0	Content		418	203	16641541	3041635001
16658	16:57:31.379	00:00:16.658	1000	-1024	-768	-1	-1	-1	-1	4	-1024	-768	-1	-1	-1	-1	4	11	0	0						Untertest3.avi	0	880	547	72	111	412	231	100	0	Content		-72	-111	16658290	3041651750
16675	16:57:31.396	00:00:16.674	1001	468,1491	371,166	0,6177358	0,6474809	713,3683	2,901535	0	499,5737	407,792	0,4580546	0,6669295	701,7793	2,745656	0	12	484	389						Untertest3.avi	0	880	547	72	111	420	270	516	0	Content		412	278	16674924	3041668384
16692	16:57:31.413	00:00:16.691	1002	484,4216	385,2618	0,6159889	0,6479245	702,1909	2,690778	0	484,362	396,5408	0,4580266	0,6670542	701,5724	2,782077	0	12	484	391						Untertest3.avi	0	880	547	72	111	420	270	516	0	Content		412	280	16691536	3041684996
16708	16:57:31.429	00:00:16.708	1003	480,0666	349,9155	0,6159533	0,6480531	702,1763	2,595283	0	517,9423	417,3418	0,4579874	0,6671353	701,5716	2,909169	0	12	499	384						Untertest3.avi	0	880	547	72	111	420	270	516	0	Content		427	273	16708284	3041701744
16725	16:57:31.446	00:00:16.724	1004	479,5344	363,6844	0,6159265	0,6481289	702,2136	2,641908	0	482,2869	364,0868	0,4579198	0,6672258	701,4775	2,675831	0	12	481	364						Untertest3.avi	0	880	547	72	111	420	270	516	0	Content		409	253	16724919	3041718379
16742	16:57:31.463	00:00:16.741	1005	515,1537	337,3664	0,6158543	0,6481941	702,1664	2,619073	0	455,3615	462,1295	0,4578233	0,667321	701,2532	2,879155	0	12	485	400						Untertest3.avi	0	880	547	72	111	420	270	516	0	Content		413	289	16741532	3041734992
16758	16:57:31.479	00:00:16.758	1006	487,8744	390,3463	0,6157349	0,6483165	701,9589	2,749783	0	487,9668	423,7184	0,4576921	0,6674476	701,2279	2,911025	0	12	488	407						Untertest3.avi	0	880	547	72	111	420	270	516	0	Content		416	296	16758153	3041751613
16775	16:57:31.496	00:00:16.774	1007	446,8521	378,0095	0,6156095	0,6483808	701,6563	2,714553	0	473,7242	402,1258	0,4575556	0,667581	701,1155	2,850779	0	12	460	390						Untertest3.avi	0	880	547	72	111	420	270	516	0	Content		388	279	16774776	3041768236
16792	16:57:31.513	00:00:16.791	1008	529,9387	307,7455	0,6155366	0,6484133	701,5581	2,42916	0	468,4052	422,2491	0,4574463	0,6677234	701,1326	2,80351	0	12	499	365						Untertest3.avi	0	880	547	72	111	420	270	516	0	Content		427	254	16791524	3041784984
16808	16:57:31.529	00:00:16.808	1009	518,5991	414,316	0,6154588	0,6484499	701,586	2,862331	0	512,8262	360,3908	0,4573397	0,667775	700,9084	2,65863	0	12	516	387						Untertest3.avi	0	880	547	72	111	420	270	516	0	Content		444	276	16808146	3041801606
16825	16:57:31.546	00:00:16.824	1010	510,114	373,6584	0,6153596	0,648551	701,7883	2,639146	0	510,5522	346,1839	0,4571918	0,6678725	700,814	2,711782	0	12	510	360						Untertest3.avi	0	880	547	72	111	420	270	516	0	Content		438	249	16824771	3041818231
16842	16:57:31.563	00:00:16.841	1011	503,7531	331,9829	0,6152374	0,648577	701,6236	2,415647	0	503,8892	419,8509	0,4570931	0,6679086	700,7395	2,956446	0	12	504	376						Untertest3.avi	0	880	547	72	111	420	270	516	0	Content		432	265	16841519	3041834979
16858	16:57:31.579	00:00:16.858	1012	491,597	364,5378	0,6151441	0,6485941	701,3745	2,563678	0	471,7037	366,7467	0,4570161	0,667957	700,9098	2,949795	0	12	482	366						Untertest3.avi	0	880	547	72	111	420	270	516	0	Content		410	255	16858142	3041851602
16875	16:57:31.596	00:00:16.874	1013	481,7544	393,0532	0,6150743	0,6486502	701,3011	2,591804	0	489,1808	426,4846	0,4569258	0,6679966	700,8608	3,002338	0	12	485	410						Untertest3.avi	0	880	547	72	111	420	270	516	0	Content		413	299	16874764	3041868224
16892	16:57:31.613	00:00:16.891	1014	491,1921	300,6403	0,6150163	0,6486977	701,2199	2,334709	0	516,5417	381,9737	0,456833	0,6680288	700,6575	2,782503	0	12	504	341						Untertest3.avi	0	880	547	72	111	420	270	516	0	Content		432	230	16891511	3041884971
16908	16:57:31.629	00:00:16.908	1015	454,399	395,9436	0,6149543	0,6487264	701,2551	2,749392	0	490,0487	439,3694	0,456727	0,6680773	700,4276	3,089384	0	12	472	418						Untertest3.avi	0	880	547	72	111	420	270	516	0	Content		400	307	16908137	3041901597
16925	16:57:31.646	00:00:16.924	1016	472,6076	401,4731	0,6148776	0,6492265	701,2551	2,665061	0	500,0038	411,2671	0,4566198	0,6681332	700,5764	2,902605	0	12	486	406						Untertest3.avi	0	880	547	72	111	420	270	516	0	Content		414	295	16924758	3041918218
16941	16:57:31.662	00:00:16.941	1017	461,3763	331,4919	0,6147255	0,6488379	701,2542	2,560939	0	501,2376	403,6722	0,4565331	0,6681864	700,6378	2,927159	0	12	481	368						Untertest3.avi	0	880	547	72	111	420	270	516	0	Content		409	257	16941383	3041934843
16958	16:57:31.679	00:00:16.958	1018	497,3869	455,9748	0,6146042	0,648875	701,1093	2,90557	0	497,3804	386,8542	0,456419	0,6683062	700,6256	2,880455	0	12	497	421						Untertest3.avi	0	880	547	72	111	420	270	516	0	Content		425	310	16958006	3041951466
16975	16:57:31.696	00:00:16.974	1019	513,4603	290,9554	0,6145303	0,6489254	701,197	2,514147	0	531,4537	363,7624	0,4563317	0,6680607	700,6256	3,014699	0	12	522	327						Untertest3.avi	0	880	547	72	111	420	270	516	0	Content		450	216	16974753	3041968213
16991	16:57:31.712	00:00:16.991	1020	495,699	315,1993	0,6144608	0,648937	701,2343	2,636475	0	504,8621	416,3137	0,4561709	0,6684406	700,4019	2,898921	0	12	500	366						Untertest3.avi	0	880	547	72	111	420	270	516	0	Content		428	255	16991376	3041984836
17008	16:57:31.729	00:00:17.008	1021	494,1688	388,8584	0,6143252	0,6489573	701,1997	2,721584	0	486,5001	455,3481	0,4560876	0,6685032	700,5629	3,020055	0	12	490	422						Untertest3.avi	0	880	547	72	111	420	270	516	0	Content		418	311	17008001	3042001461
17025	16:57:31.746	00:00:17.024	1022	510,9541	352,743	0,6141893	0,6489567	701,0809	2,909206	0	490,2259	369,5709	0,4559799	0,6685328	700,6699	3,013843	0	12	501	361						Untertest3.avi	0	880	547	72	111	420	270	516	0	Content		429	250	17024750	3042018210
17041	16:57:31.762	00:00:17.041	1023	473,9061	399,1962	0,6140811	0,6489522	701,088	2,679583	0	528,8835	336,1414	0,4558693	0,6685684	700,5662	2,78375	0	12	501	368						Untertest3.avi	0	880	547	72	111	420	270	516	0	Content		429	257	17041373	3042034833
17058	16:57:31.779	00:00:17.057	1024	483,318	370,9874	0,6140165	0,6489575	701,2164	2,712594	0	515,3835	393,888	0,4557603	0,6685929	700,3351	3,019798	0	12	499	382						Untertest3.avi	0	880	547	72	111	420	270	516	0	Content		427	271	17057996	3042051456
17075	16:57:31.796	00:00:17.074	1025	486,98	355,9057	0,61394	0,6489447	701,262	2,694741	0	501,4166	398,3211	0,4556401	0,6685823	700,4634	2,995368	0	12	494	377						Untertest3.avi	0	880	547	72	111	420	270	516	0	Content		422	266	17074620	3042068080
17091	16:57:31.812	00:00:17.091	1026	482,2286	341,2768	0,6137768	0,6488982	701,241	2,680258	0	501,5513	420,4703	0,4555427	0,6685579	700,6154	3,051302	0	12	492	381						Untertest3.avi	0	880	547	72	111	420	270	516	0	Content		420	270	17091368	3042084828
17108	16:57:31.829	00:00:17.107	1027	517,9693	310,6524	0,613616	0,6488572	701,196	2,868464	0	475,5699	415,2336	0,4554094	0,6685345	700,7769	2,959498	0	12	497	363						Untertest3.avi	0	880	547	72	111	420	270	516	0	Content		425	252	17107990	3042101450
17125	16:57:31.846	00:00:17.124	1028	471,2463	357,3533	0,6135066	0,6487631	701,2086	2,696754	0	479,577	426,2733	0,4552653	0,6684585	700,5175	2,97806	0	12	475	392						Untertest3.avi	0	880	547	72	111	420	270	516	0	Content		403	281	17124613	3042118073
17141	16:57:31.862	00:00:17.141	1029	456,3691	341,0205	0,613327	0,6486661	701,4701	2,813188	0	487,7551	416,1481	0,455073	0,6684401	700,6487	2,86624	0	12	472	379						Untertest3.avi	0	880	547	72	111	420	270	516	0	Content		400	268	17141238	3042134698
17158	16:57:31.879	00:00:17.157	1030	508,3989	356,7239	0,6130818	0,6480823	701,4636	2,836673	0	473,5288	405,695	0,4549374	0,6682478	700,8623	2,908356	0	12	491	381						Untertest3.avi	0	880	547	72	111	420	270	516	0	Content		419	270	17157986	3042151446
17175	16:57:31.896	00:00:17.174	1031	521,004	359,8015	0,6125457	0,6479673	701,4847	2,721815	0	469,7157	382,9244	0,4550916	0,6676869	701,014	2,591919	0	12	495	371						Untertest3.avi	0	880	547	72	111	420	270	516	0	Content		423	260	17174611	3042168071
17191	16:57:31.912	00:00:17.191	1032	-1024	-768	-1	-1	-1	-1	4	-1024	-768	-1	-1	-1	-1	4		0	0						Untertest3.avi	0	880	547	72	111				0	Content		-72	-111	17191235	3042184695
17208	16:57:31.929	00:00:17.207	1033	-1024	-768	-1	-1	-1	-1	4	-1024	-768	-1	-1	-1	-1	4		0	0						Untertest3.avi	0	880	547	72	111				0	Content		-72	-111	17207858	3042201318
17224	16:57:31.945	00:00:17.224	1034	-1024	-768	-1	-1	-1	-1	4	-1024	-768	-1	-1	-1	-1	4		0	0						Untertest3.avi	0	880	547	72	111				0	Content		-72	-111	17224483	3042217943
17241	16:57:31.962	00:00:17.241	1035	-1024	-768	-1	-1	-1	-1	4	-1024	-768	-1	-1	-1	-1	4		0	0						Untertest3.avi	0	880	547	72	111				0	Content		-72	-111	17241103	3042234563
17258	16:57:31.979	00:00:17.257	1036	-1024	-768	-1	-1	-1	-1	4	-1024	-768	-1	-1	-1	-1	4		0	0						Untertest3.avi	0	880	547	72	111				0	Content		-72	-111	17257848	3042251308
17274	16:57:31.995	00:00:17.274	1037	-1024	-768	-1	-1	-1	-1	4	-1024	-768	-1	-1	-1	-1	4		0	0						Untertest3.avi	0	880	547	72	111				0	Content		-72	-111	17274473	3042267933
17291	16:57:32.012	00:00:17.291	1038	-1024	-768	-1	-1	-1	-1	4	-1024	-768	-1	-1	-1	-1	4		0	0						Untertest3.avi	0	880	547	72	111				0	Content		-72	-111	17291094	3042284554
17308	16:57:32.029	00:00:17.307	1039	-1024	-768	-1	-1	-1	-1	4	-1024	-768	-1	-1	-1	-1	4		0	0						Untertest3.avi	0	880	547	72	111				0	Content		-72	-111	17307716	3042301176
17324	16:57:32.045	00:00:17.324	1040	-1024	-768	-1	-1	-1	-1	4	-1024	-768	-1	-1	-1	-1	4		0	0						Untertest3.avi	0	880	547	72	111				0	Content		-72	-111	17324463	3042317923
17341	16:57:32.062	00:00:17.341	1041	-1024	-768	-1	-1	-1	-1	4	-1024	-768	-1	-1	-1	-1	4		0	0						Untertest3.avi	0	880	547	72	111				0	Content		-72	-111	17341087	3042334547
17358	16:57:32.079	00:00:17.357	1042	-1024	-768	-1	-1	-1	-1	4	-1024	-768	-1	-1	-1	-1	4		0	0						Untertest3.avi	0	880	547	72	111				0	Content		-72	-111	17357710	3042351170
17374	16:57:32.095	00:00:17.374	1043	-1024	-768	-1	-1	-1	-1	4	-1024	-768	-1	-1	-1	-1	4		0	0						Untertest3.avi	0	880	547	72	111				0	Content		-72	-111	17374393	3042367853
17391	16:57:32.112	00:00:17.391	1044	-1024	-768	-1	-1	-1	-1	4	-1024	-768	-1	-1	-1	-1	4		0	0						Untertest3.avi	0	880	547	72	111				0	Content		-72	-111	17391060	3042384520
17408	16:57:32.129	00:00:17.407	1045	-1024	-768	-1	-1	-1	-1	4	-1024	-768	-1	-1	-1	-1	4		0	0						Untertest3.avi	0	880	547	72	111				0	Content		-72	-111	17407630	3042401090
17424	16:57:32.145	00:00:17.424	1046	-1024	-768	-1	-1	-1	-1	4	-1024	-768	-1	-1	-1	-1	4		0	0						Untertest3.avi	0	880	547	72	111				0	Content		-72	-111	17424297	3042417757
17441	16:57:32.162	00:00:17.440	1047	498,4957	336,3244	0,6111729	0,6468964	702,3446	2,499494	0	-1024	-768	-1	-1	-1	-1	4	13	498	336						Untertest3.avi	0	880	547	72	111	438	181	84	0	Content		426	225	17440824	3042434284
17458	16:57:32.179	00:00:17.457	1048	515,5681	248,8942	0,6105061	0,6476534	707,1512	2,495492	0	-1024	-768	-1	-1	-1	-1	4	13	516	249						Untertest3.avi	0	880	547	72	111	438	181	84	0	Content		444	138	17457780	3042451240
17474	16:57:32.195	00:00:17.474	1049	525,3835	171,3641	0,6108858	0,6477209	702,0998	2,331346	0	-1024	-768	-1	-1	-1	-1	4	13	525	171						Untertest3.avi	0	880	547	72	111	438	181	84	0	Content		453	60	17474193	3042467653
17491	16:57:32.212	00:00:17.490	1050	-1024	-768	-1	-1	-1	-1	4	-1024	-768	-1	-1	-1	-1	4	13	0	0						Untertest3.avi	0	880	547	72	111	438	181	84	0	Content		-72	-111	17490813	3042484273
17507	16:57:32.228	00:00:17.507	1051	486,2724	342,0171	0,6106623	0,6472911	701,9177	2,616666	0	508,0221	498,7401	0,4510289	0,6682154	710,9813	3,082521	0	13	497	420						Untertest3.avi	0	880	547	72	111	438	181	84	0	Content		425	309	17507436	3042500896
17525	16:57:32.246	00:00:17.524	1052	476,4764	390,3356	0,610573	0,6473354	701,6075	2,628232	0	531,5888	395,76	0,4522617	0,6679347	700,9391	2,923917	0	14	504	393						Untertest3.avi	0	880	547	72	111	437	294	666	0	Content		432	282	17524505	3042517965
17541	16:57:32.262	00:00:17.541	1053	512,0579	424,0802	0,6105362	0,6474047	701,5411	2,847588	0	540,8422	426,6898	0,4521882	0,6680339	700,7625	2,916946	0	14	526	425						Untertest3.avi	0	880	547	72	111	437	294	666	0	Content		454	314	17541126	3042534586
17558	16:57:32.279	00:00:17.557	1054	478,1234	406,1262	0,6105444	0,647658	701,5541	2,659156	0	532,2183	435,7706	0,4514499	0,6685525	705,9749	2,885284	0	14	505	421						Untertest3.avi	0	880	547	72	111	437	294	666	0	Content		433	310	17557557	3042551017
17574	16:57:32.295	00:00:17.574	1055	526,6456	319,1211	0,6105096	0,6477585	701,4481	2,549618	0	526,6108	356,8052	0,4521009	0,6683447	700,6895	2,797539	0	14	527	338						Untertest3.avi	0	880	547	72	111	437	294	666	0	Content		455	227	17574303	3042567763
17591	16:57:32.312	00:00:17.590	1056	494,8247	381,521	0,6105018	0,6479707	701,3998	2,817275	0	536,7711	428,143	0,4513806	0,6689255	705,9749	3,037893	0	14	516	405						Untertest3.avi	0	880	547	72	111	437	294	666	0	Content		444	294	17590926	3042584386
17608	16:57:32.329	00:00:17.607	1057	460,2106	466,1477	0,6104996	0,6481221	701,3808	3,080423	0	516,3428	433,6788	0,4520819	0,6687113	700,6664	3,082281	0	14	488	450						Untertest3.avi	0	880	547	72	111	437	294	666	0	Content		416	339	17607553	3042601013
17624	16:57:32.345	00:00:17.624	1058	486,7986	398,7972	0,6105046	0,6482032	701,3149	2,841935	0	577,7939	408,7135	0,4520775	0,6687751	700,5897	2,806983	0	14	532	404						Untertest3.avi	0	880	547	72	111	437	294	666	0	Content		460	293	17624300	3042617760
17641	16:57:32.362	00:00:17.640	1059	490,1835	426,6351	0,6104979	0,6483076	701,2751	2,98787	0	545,3968	436,6443	0,4520606	0,6688188	700,6095	3,115233	0	14	518	432						Untertest3.avi	0	880	547	72	111	437	294	666	0	Content		446	321	17640924	3042634384
17658	16:57:32.379	00:00:17.657	1060	490,9489	361,7317	0,6104767	0,6483188	701,2761	2,73128	0	542,5997	373,7284	0,4520384	0,668853	700,5963	2,909418	0	14	517	368						Untertest3.avi	0	880	547	72	111	437	294	666	0	Content		445	257	17657547	3042651007
17674	16:57:32.395	00:00:17.674	1061	516,5168	362,2701	0,6104526	0,6482394	701,287	2,727374	0	482,3847	475,8728	0,4519959	0,6688612	700,6238	3,276079	0	14	499	419						Untertest3.avi	0	880	547	72	111	437	294	666	0	Content		427	308	17674168	3042667628
17691	16:57:32.412	00:00:17.690	1062	468,6048	402,7452	0,6103934	0,6482127	701,2023	3,013107	0	542,1863	423,1162	0,451914	0,6688718	700,6768	3,113626	0	14	505	413						Untertest3.avi	0	880	547	72	111	437	294	666	0	Content		433	302	17690920	3042684380
17708	16:57:32.429	00:00:17.707	1063	489,3195	375,1516	0,6102424	0,6481734	701,1329	2,742564	0	513,2566	430,185	0,4518221	0,6688454	700,4997	2,906838	0	14	501	403						Untertest3.avi	0	880	547	72	111	437	294	666	0	Content		429	292	17707545	3042701005
17724	16:57:32.445	00:00:17.724	1064	510,9416	354,3351	0,6101279	0,6481458	701,0594	2,816168	0	527,7316	399,4526	0,4524113	0,6685143	705,9749	2,995151	0	14	519	377						Untertest3.avi	0	880	547	72	111	437	294	666	0	Content		447	266	17724166	3042717626
17741	16:57:32.462	00:00:17.740	1065	503,909	341,6172	0,6100508	0,6481134	701,1505	2,749645	0	524,397	423,4756	0,4516621	0,6688204	700,2278	3,095129	0	14	514	383						Untertest3.avi	0	880	547	72	111	437	294	666	0	Content		442	272	17740916	3042734376
17758	16:57:32.479	00:00:17.757	1066	501,8968	377,9521	0,6100103	0,6480837	701,2413	2,765654	0	558,1514	380,2032	0,4515913	0,6688038	700,5377	2,894933	0	14	530	379						Untertest3.avi	0	880	547	72	111	437	294	666	0	Content		458	268	17757539	3042750999
17774	16:57:32.495	00:00:17.774	1067	487,667	428,2006	0,6099832	0,6480825	701,2661	2,989193	0	532,6566	410,5522	0,4515724	0,6687946	700,5703	3,100109	0	14	510	419						Untertest3.avi	0	880	547	72	111	437	294	666	0	Content		438	308	17774161	3042767621
17791	16:57:32.512	00:00:17.790	1068	499,7631	358,2571	0,6099792	0,6480982	701,2778	2,822333	0	529,7759	398,2369	0,4515652	0,6688022	700,5814	3,041265	0	14	515	378						Untertest3.avi	0	880	547	72	111	437	294	666	0	Content		443	267	17790783	3042784243
17808	16:57:32.529	00:00:17.807	1069	527,1368	377,232	0,609989	0,6481215	701,2167	2,782883	0	543,2227	377,0217	0,4515784	0,6688181	700,5539	3,007373	0	14	535	377						Untertest3.avi	0	880	547	72	111	437	294	666	0	Content		463	266	17807530	3042800990
17824	16:57:32.545	00:00:17.824	1070	464,3466	402,088	0,6100106	0,6481647	701,2277	2,913067	0	516,2152	439,5361	0,4516458	0,6688307	700,3108	3,100249	0	14	490	421						Untertest3.avi	0	880	547	72	111	437	294	666	0	Content		418	310	17824158	3042817618
17841	16:57:32.562	00:00:17.840	1071	468,8111	450,9887	0,6100419	0,6482701	701,1973	3,11586	0	549,2369	391,3036	0,451695	0,6688545	700,3828	2,962418	0	14	509	421						Untertest3.avi	0	880	547	72	111	437	294	666	0	Content		437	310	17840779	3042834239
17857	16:57:32.578	00:00:17.857	1072	501,3293	349,5286	0,6100963	0,6483186	701,1713	2,720674	0	512,0659	444,5899	0,4517722	0,6688859	700,5793	3,020739	0	14	507	397						Untertest3.avi	0	880	547	72	111	437	294	666	0	Content		435	286	17857402	3042850862
17874	16:57:32.595	00:00:17.874	1073	478,9133	364,7733	0,6101546	0,6483157	701,1945	2,748843	0	517,2991	445,015	0,4518366	0,6689255	700,7635	2,967955	0	14	498	405						Untertest3.avi	0	880	547	72	111	437	294	666	0	Content		426	294	17874027	3042867487
17891	16:57:32.612	00:00:17.890	1074	486,1857	409,9445	0,6102354	0,6483707	701,3688	2,82883	0	543,1942	443,9251	0,4518992	0,6689423	700,9017	2,883667	0	14	515	427						Untertest3.avi	0	880	547	72	111	437	294	666	0	Content		443	316	17890774	3042884234
17907	16:57:32.628	00:00:17.907	1075	488,5119	427,699	0,6102811	0,6485082	701,506	2,976418	0	518,5801	368,1555	0,4519427	0,6689492	700,9374	2,955224	0	14	504	398						Untertest3.avi	0	880	547	72	111	437	294	666	0	Content		432	287	17907397	3042900857
17924	16:57:32.645	00:00:17.924	1076	498,0262	445,8325	0,6103359	0,6485098	701,5677	2,916154	0	484,933	492,403	0,4519844	0,6689465	700,8786	3,158033	0	14	491	469						Untertest3.avi	0	880	547	72	111	437	294	666	0	Content		419	358	17924023	3042917483
17941	16:57:32.662	00:00:17.940	1077	496,7589	416,713	0,610387	0,6484868	701,2841	2,906391	0	514,5211	433,4135	0,4520299	0,6689447	700,7419	2,898177	0	14	506	425						Untertest3.avi	0	880	547	72	111	437	294	666	0	Content		434	314	17940771	3042934231
17957	16:57:32.678	00:00:17.957	1078	512,2722	384,8566	0,6104196	0,6481237	701,2775	2,914397	0	561,4252	359,9323	0,4520791	0,6689458	700,6614	3,010332	0	14	537	372						Untertest3.avi	0	880	547	72	111	437	294	666	0	Content		465	261	17957392	3042950852
17974	16:57:32.695	00:00:17.974	1079	491,0089	419,8187	0,6104596	0,6485025	701,3972	2,865155	0	506,8614	412,5561	0,4521391	0,6689436	700,6979	3,040197	0	14	499	416						Untertest3.avi	0	880	547	72	111	437	294	666	0	Content		427	305	17974015	3042967475
17991	16:57:32.712	00:00:17.990	1080	505,9653	351,3137	0,610499	0,6484952	701,4755	2,646226	0	484,6358	381,0867	0,4522203	0,6689134	700,639	2,830695	0	14	495	366						Untertest3.avi	0	880	547	72	111	437	294	666	0	Content		423	255	17990639	3042984099
18007	16:57:32.728	00:00:18.007	1081	516,9375	378,8587	0,6105416	0,6484919	701,5656	2,768948	0	458,5254	432,744	0,4523113	0,6688927	700,9188	2,973517	0	14	488	406						Untertest3.avi	0	880	547	72	111	437	294	666	0	Content		416	295	18007263	3043000723
18024	16:57:32.745	00:00:18.024	1082	508,8215	383,657	0,6105874	0,6485263	701,6401	2,842949	0	513,5609	434,5697	0,4523973	0,668901	701,173	2,914973	0	14	511	409						Untertest3.avi	0	880	547	72	111	437	294	666	0	Content		439	298	18024012	3043017472
18041	16:57:32.762	00:00:18.040	1083	496,3011	340,5145	0,6106644	0,648581	701,8517	2,6599	0	522,3882	383,489	0,4524651	0,66891	701,2242	2,817007	0	14	509	362						Untertest3.avi	0	880	547	72	111	437	294	666	0	Content		437	251	18040634	3043034094
18057	16:57:32.778	00:00:18.057	1084	478,5533	356,2272	0,6107221	0,648599	701,9824	2,696413	0	491,1122	444,9885	0,4525315	0,6689034	701,1847	2,931844	0	14	485	401						Untertest3.avi	0	880	547	72	111	437	294	666	0	Content		413	290	18057258	3043050718
18074	16:57:32.795	00:00:18.074	1085	520,3677	395,5114	0,610776	0,6485621	702,2488	2,818155	0	477,1272	473,2283	0,4525896	0,6688744	701,2463	3,00249	0	14	499	434						Untertest3.avi	0	880	547	72	111	437	294	666	0	Content		427	323	18074007	3043067467
18091	16:57:32.812	00:00:18.090	1086	532,792	391,2901	0,6107859	0,6484649	702,3858	2,850388	0	526,3434	411,7186	0,4526569	0,668812	701,4886	2,856047	0	14	530	402						Untertest3.avi	0	880	547	72	111	437	294	666	0	Content		458	291	18090628	3043084088
18107	16:57:32.828	00:00:18.107	1087	483,3207	391,4017	0,6107987	0,6483727	702,5612	2,826035	0	504,6945	445,8093	0,4527133	0,668753	701,6096	2,991961	0	14	494	419						Untertest3.avi	0	880	547	72	111	437	294	666	0	Content		422	308	18107254	3043100714
18124	16:57:32.845	00:00:18.123	1088	492,4067	323,7896	0,6107913	0,6482653	702,6641	2,726069	0	545,1639	426,2802	0,4527474	0,6686192	701,832	2,783223	0	14	519	375						Untertest3.avi	0	880	547	72	111	437	294	666	0	Content		447	264	18123877	3043117337
18141	16:57:32.862	00:00:18.140	1089	510,6578	342,5135	0,6107528	0,6476817	702,6576	2,78321	0	515,0156	386,7169	0,452784	0,6684952	701,9568	2,818048	0	14	513	365						Untertest3.avi	0	880	547	72	111	437	294	666	0	Content		441	254	18140627	3043134087
18157	16:57:32.878	00:00:18.157	1090	512,0912	302,6557	0,6107361	0,6475282	702,6577	2,373104	0	519,8113	399,3636	0,4528404	0,6683019	701,942	2,9736	0	14	516	351						Untertest3.avi	0	880	547	72	111	437	294	666	0	Content		444	240	18157249	3043150709
18174	16:57:32.895	00:00:18.173	1091	489,6187	465,9314	0,6107919	0,6477773	702,9733	2,780286	0	527,9597	421,0654	0,4528713	0,6681846	702,0297	2,82684	0	14	509	443						Untertest3.avi	0	880	547	72	111	437	294	666	0	Content		437	332	18173871	3043167331
18190	16:57:32.911	00:00:18.190	1092	505,9501	454,5981	0,6108134	0,6477249	703,0959	3,020148	0	521,1781	381,8831	0,4529318	0,6681432	702,1335	2,814855	0	15	514	418						Untertest3.avi	0	880	547	72	111	476	276	200	0	Content		442	307	18190495	3043183955
18207	16:57:32.928	00:00:18.207	1093	551,7767	363,3201	0,6107798	0,6477372	703,1469	2,804691	0	555,0093	392,7666	0,4529226	0,6681318	702,3124	2,778302	0	15	553	378						Untertest3.avi	0	880	547	72	111	476	276	200	0	Content		481	267	18207121	3043200581
18224	16:57:32.945	00:00:18.223	1094	546,5115	373,0964	0,6107035	0,6476699	703,2434	2,75815	0	518,7634	456,2835	0,4529001	0,668056	702,3724	2,957544	0	15	533	415						Untertest3.avi	0	880	547	72	111	476	276	200	0	Content		461	304	18223744	3043217204
18240	16:57:32.961	00:00:18.240	1095	588,2181	380,261	0,6107873	0,6477298	703,3832	2,975021	0	565,9634	393,9001	0,4531254	0,6684012	702,3724	2,691926	0	15	577	387						Untertest3.avi	0	880	547	72	111	476	276	200	0	Content		505	276	18240491	3043233951
18257	16:57:32.978	00:00:18.257	1096	542,6738	335,823	0,610895	0,6478142	703,6318	2,7385	0	552,7795	379,3398	0,4532255	0,6680742	703,0375	2,915738	0	15	548	358						Untertest3.avi	0	880	547	72	111	476	276	200	0	Content		476	247	18257113	3043250573
18274	16:57:32.995	00:00:18.273	1097	587,2099	351,1821	0,6110551	0,6478776	704,0115	2,60713	0	543,9265	401,8272	0,4533896	0,6680788	703,1509	2,774131	0	15	566	377						Untertest3.avi	0	880	547	72	111	476	276	200	0	Content		494	266	18273861	3043267321
18290	16:57:33.011	00:00:18.290	1098	538,4717	399,9143	0,6112309	0,6478884	703,9838	2,709676	0	578,7548	389,1893	0,4536256	0,6680505	703,5541	2,723696	0	15	559	395						Untertest3.avi	0	880	547	72	111	476	276	200	0	Content		487	284	18290485	3043283945
18307	16:57:33.028	00:00:18.307	1099	597,6563	362,2252	0,6113923	0,6478425	703,9534	2,955837	0	494,6164	471,3102	0,4537804	0,6682534	703,5541	3,062584	0	15	546	417						Untertest3.avi	0	880	547	72	111	476	276	200	0	Content		474	306	18307109	3043300569
18324	16:57:33.045	00:00:18.323	1100	563,2745	379,4386	0,6115378	0,6478139	704,3906	2,667277	0	529,5314	406,9058	0,4539955	0,6678997	703,9304	3,012354	0	15	546	393						Untertest3.avi	0	880	547	72	111	476	276	200	0	Content		474	282	18323732	3043317192
18340	16:57:33.061	00:00:18.340	1101	512,9692	410,838	0,6116647	0,6477263	704,6268	2,808819	0	537,4366	351,8445	0,4541313	0,6679632	703,9304	2,66022	0	15	525	381						Untertest3.avi	0	880	547	72	111	476	276	200	0	Content		453	270	18340353	3043333813
18357	16:57:33.078	00:00:18.357	1102	584,0184	370,4519	0,6117442	0,6475857	704,5793	2,659034	0	535,2661	406,2018	0,4542269	0,6675189	703,9953	2,891116	0	15	560	388						Untertest3.avi	0	880	547	72	111	476	276	200	0	Content		488	277	18357102	3043350562
18374	16:57:33.095	00:00:18.373	1103	547,5854	372,7921	0,6117947	0,6474262	704,6913	2,666	0	534,9392	357,5304	0,4543408	0,6673508	704,2201	2,729434	0	15	541	365						Untertest3.avi	0	880	547	72	111	476	276	200	0	Content		469	254	18373727	3043367187
18390	16:57:33.111	00:00:18.390	1104	565,6186	354,3218	0,6119063	0,6473378	704,957	2,718846	0	571,1599	364,5098	0,4544473	0,667216	704,5091	2,464662	0	16	568	359						Untertest3.avi	0	880	547	72	111	424	248	166	0	Content		496	248	18390474	3043383934
18407	16:57:33.128	00:00:18.407	1105	480,9763	391,8766	0,6121695	0,6472346	705,0785	2,809389	0	480,8973	397,7319	0,4547215	0,6669438	704,1563	2,804327	0	16	481	395						Untertest3.avi	0	880	547	72	111	424	248	166	0	Content		409	284	18407097	3043400557
18424	16:57:33.145	00:00:18.423	1106	499,6683	295,5863	0,6121745	0,6471369	705,1596	2,617368	0	492,2711	367,9186	0,4547727	0,6667912	704,3975	2,780269	0	16	496	332						Untertest3.avi	0	880	547	72	111	424	248	166	0	Content		424	221	18423720	3043417180
18440	16:57:33.161	00:00:18.440	1107	518,8101	344,9435	0,6121868	0,6470101	705,1505	2,684243	0	498,409	353,9671	0,4547954	0,6667559	704,4519	2,779917	0	16	509	349						Untertest3.avi	0	880	547	72	111	424	248	166	0	Content		437	238	18440346	3043433806
18457	16:57:33.178	00:00:18.456	1108	511,8515	333,7263	0,6121961	0,6469988	705,1622	2,585343	0	519,1109	373,8504	0,4548064	0,6664117	704,4519	2,748579	0	16	515	354						Untertest3.avi	0	880	547	72	111	424	248	166	0	Content		443	243	18456967	3043450427
18474	16:57:33.195	00:00:18.473	1109	449,6729	293,0093	0,6122036	0,6467069	705,1558	2,307101	0	450,111	451,0083	0,4548462	0,6668073	704,554	3,061777	0	16	450	372						Untertest3.avi	0	880	547	72	111	424	248	166	0	Content		378	261	18473717	3043467177
18490	16:57:33.211	00:00:18.490	1110	490,7517	345,1155	0,6122553	0,6471763	705,2028	2,650818	0	492,8378	410,5731	0,4548797	0,6669188	704,6843	2,869562	0	16	492	378						Untertest3.avi	0	880	547	72	111	424	248	166	0	Content		420	267	18490343	3043483803
18507	16:57:33.228	00:00:18.506	1111	491,4653	353,1165	0,6123004	0,6472507	705,1723	2,597293	0	541,9907	338,4638	0,4549089	0,6669785	704,7492	2,616128	0	16	517	346						Untertest3.avi	0	880	547	72	111	424	248	166	0	Content		445	235	18506966	3043500426
18524	16:57:33.245	00:00:18.523	1112	445,6933	485,9854	0,6123503	0,6473315	705,0911	2,855539	0	501,0772	378,3673	0,4549538	0,6670806	704,6369	2,81793	0	16	473	432						Untertest3.avi	0	880	547	72	111	424	248	166	0	Content		401	321	18523599	3043517059
18540	16:57:33.261	00:00:18.540	1113	493,7003	404,3278	0,6123971	0,6474071	705,1292	2,515585	0	481,2209	348,3482	0,4549906	0,6671463	704,589	2,663458	0	16	487	376						Untertest3.avi	0	880	547	72	111	424	248	166	0	Content		415	265	18540335	3043533795
18557	16:57:33.278	00:00:18.556	1114	540,4619	360,5317	0,6124464	0,6474848	705,0957	2,720733	0	454,1292	343,7462	0,4550268	0,6672115	704,489	2,701885	0	17	497	352						Untertest3.avi	0	880	547	72	111	450	276	966	0	Content		425	241	18556956	3043550416
18574	16:57:33.295	00:00:18.573	1115	519,1568	346,3168	0,6125212	0,6476181	705,0118	2,727876	0	506,2995	381,3618	0,4550643	0,6672752	704,364	2,779466	0	17	513	364						Untertest3.avi	0	880	547	72	111	450	276	966	0	Content		441	253	18573592	3043567052
18590	16:57:33.311	00:00:18.590	1116	504,3896	405,7299	0,6125514	0,6477023	704,9906	2,750252	0	482,6737	370,125	0,4550956	0,6673286	704,291	2,726055	0	17	494	388						Untertest3.avi	0	880	547	72	111	450	276	966	0	Content		422	277	18590328	3043583788
18607	16:57:33.328	00:00:18.606	1117	564,9739	387,4419	0,6124895	0,6473449	704,9842	2,708836	0	541,0154	356,6904	0,4550227	0,6674041	704,3752	2,721956	0	17	553	372						Untertest3.avi	0	880	547	72	111	450	276	966	0	Content		481	261	18606953	3043600413
18624	16:57:33.345	00:00:18.623	1118	564,0475	370,9714	0,6124402	0,6477293	704,7103	2,676911	0	519,2144	430,173	0,45502	0,6674085	704,3367	2,90214	0	17	542	401						Untertest3.avi	0	880	547	72	111	450	276	966	0	Content		470	290	18623632	3043617092
18640	16:57:33.361	00:00:18.640	1119	558,2128	362,4566	0,6124254	0,6477327	704,7145	2,795587	0	503,6452	389,8163	0,4550284	0,6673926	704,3637	2,962939	0	17	531	376						Untertest3.avi	0	880	547	72	111	450	276	966	0	Content		459	265	18640200	3043633660
18657	16:57:33.378	00:00:18.656	1120	537,8944	388,61	0,6123596	0,6477731	704,9979	2,63022	0	525,301	409,4713	0,4549902	0,6674124	704,3922	2,863387	0	17	532	399						Untertest3.avi	0	880	547	72	111	450	276	966	0	Content		460	288	18656826	3043650286
18673	16:57:33.394	00:00:18.673	1121	522,4886	352,8863	0,6122715	0,6477532	704,9794	2,593591	0	440,1184	436,2769	0,4549275	0,6674136	704,3922	3,106561	0	17	481	395						Untertest3.avi	0	880	547	72	111	450	276	966	0	Content		409	284	18673448	3043666908
18690	16:57:33.411	00:00:18.690	1122	569,4175	398,3627	0,6122065	0,6476548	705,0399	2,692981	0	550,2372	407,0391	0,4548571	0,6673992	704,3743	2,829637	0	17	560	403						Untertest3.avi	0	880	547	72	111	450	276	966	0	Content		488	292	18690196	3043683656
18707	16:57:33.428	00:00:18.706	1123	510,3153	380,152	0,6121463	0,6475894	705,1312	2,596106	0	532,4019	397,5042	0,4547692	0,6673266	704,1911	2,709614	0	17	521	389						Untertest3.avi	0	880	547	72	111	450	276	966	0	Content		449	278	18706820	3043700280
18724	16:57:33.445	00:00:18.723	1124	548,1265	370,2573	0,6120799	0,6475254	705,1863	2,62148	0	502,0475	459,5234	0,4546939	0,6673129	704,2166	3,014969	0	17	525	415						Untertest3.avi	0	880	547	72	111	450	276	966	0	Content		453	304	18723585	3043717045
18740	16:57:33.461	00:00:18.740	1125	523,5305	409,4377	0,6120006	0,647842	705,1863	2,750917	0	527,4244	317,8935	0,4546363	0,6673058	704,1916	2,649809	0	17	525	364						Untertest3.avi	0	880	547	72	111	450	276	966	0	Content		453	253	18740194	3043733654
18757	16:57:33.478	00:00:18.756	1126	562,7216	320,8118	0,6118682	0,6473945	705,3317	2,524473	0	517,6356	407,7901	0,4545346	0,6672871	704,6042	2,758924	0	17	540	364						Untertest3.avi	0	880	547	72	111	450	276	966	0	Content		468	253	18756815	3043750275
18774	16:57:33.495	00:00:18.773	1127	517,5211	355,0659	0,611771	0,6473771	705,2764	2,598168	0	450,0043	374,8342	0,4544713	0,6672597	704,8043	2,669575	0	17	484	365						Untertest3.avi	0	880	547	72	111	450	276	966	0	Content		412	254	18773578	3043767038
18790	16:57:33.511	00:00:18.790	1128	537,5665	422,6796	0,6117097	0,6477355	705,2764	2,647721	0	490,2159	362,3637	0,4544284	0,6672125	704,9039	2,728	0	17	514	393						Untertest3.avi	0	880	547	72	111	450	276	966	0	Content		442	282	18790064	3043783524
18807	16:57:33.528	00:00:18.806	1129	517,0524	345,0797	0,611671	0,6476855	705,2764	2,440725	0	564,5698	331,5075	0,4543786	0,6671773	704,868	2,553258	0	17	541	338						Untertest3.avi	0	880	547	72	111	450	276	966	0	Content		469	227	18806812	3043800272
18823	16:57:33.544	00:00:18.823	1130	515,083	427,2296	0,6116223	0,6471769	705,3331	2,799518	0	515,9578	364,373	0,4543281	0,6671481	704,8657	2,720557	0	17	516	396						Untertest3.avi	0	880	547	72	111	450	276	966	0	Content		444	285	18823436	3043816896
18840	16:57:33.561	00:00:18.840	1131	573,3516	342,1169	0,6115969	0,6476149	705,3331	2,594383	0	467,7897	437,055	0,4542803	0,6671378	704,784	2,913984	0	17	521	390						Untertest3.avi	0	880	547	72	111	450	276	966	0	Content		449	279	18840185	3043833645
18857	16:57:33.578	00:00:18.856	1132	576,7436	362,1369	0,6115339	0,6471295	705,503	2,561389	0	522,7596	373,1461	0,4542257	0,6671193	704,7334	2,714149	0	17	550	368						Untertest3.avi	0	880	547	72	111	450	276	966	0	Content		478	257	18856681	3043850141
18873	16:57:33.594	00:00:18.873	1133	573,148	400,5561	0,6114392	0,6471407	705,8033	2,612122	0	493,0842	372,5269	0,4541269	0,667104	704,7914	2,625253	0	17	533	387						Untertest3.avi	0	880	547	72	111	450	276	966	0	Content		461	276	18873431	3043866891
18890	16:57:33.611	00:00:18.890	1134	548,3067	409,1589	0,6113351	0,6470813	705,6517	2,695325	0	496,4092	360,0266	0,4540497	0,6670808	704,8417	2,659368	0	17	522	385						Untertest3.avi	0	880	547	72	111	450	276	966	0	Content		450	274	18890052	3043883512
18907	16:57:33.628	00:00:18.906	1135	-1024	-768	-1	-1	-1	-1	4	522,2302	404,4156	0,4539685	0,6670107	705,0146	2,790546	0	17	522	404						Untertest3.avi	0	880	547	72	111	450	276	966	0	Content		450	293	18906678	3043900138
18923	16:57:33.644	00:00:18.923	1136	541,9604	309,9719	0,6111649	0,6469498	705,4878	2,392425	0	546,2758	347,2713	0,4538876	0,6669916	705,0197	2,58719	0	17	544	329						Untertest3.avi	0	880	547	72	111	450	276	966	0	Content		472	218	18923425	3043916885
18940	16:57:33.661	00:00:18.940	1137	570,2305	385,7515	0,6111001	0,6464939	705,4814	2,429814	0	506,6653	393,8365	0,4537878	0,6669655	704,8192	2,828937	0	17	538	390						Untertest3.avi	0	880	547	72	111	450	276	966	0	Content		466	279	18940051	3043933511
18957	16:57:33.678	00:00:18.956	1138	514,5064	357,9903	0,61099	0,6468538	705,7091	2,46817	0	549,9433	342,4916	0,4536492	0,6669283	704,7546	2,679662	0	17	532	350						Untertest3.avi	0	880	547	72	111	450	276	966	0	Content		460	239	18956673	3043950133
18973	16:57:33.694	00:00:18.973	1139	532,9038	438,2614	0,6108518	0,646709	705,5123	2,625225	0	522,9616	380,1364	0,4535355	0,6668493	704,741	2,661946	0	17	528	409						Untertest3.avi	0	880	547	72	111	450	276	966	0	Content		456	298	18973297	3043966757
18990	16:57:33.711	00:00:18.989	1140	554,902	361,0969	0,6107294	0,6467383	705,3309	2,628526	0	491,1378	348,461	0,4534344	0,6668272	704,923	2,520043	0	17	523	355						Untertest3.avi	0	880	547	72	111	450	276	966	0	Content		451	244	18989919	3043983379
19007	16:57:33.728	00:00:19.006	1141	543,8142	308,7943	0,6106497	0,6466987	705,3172	2,536558	0	538,0821	316,2443	0,4533255	0,6668096	704,6885	2,602477	0	17	541	313						Untertest3.avi	0	880	547	72	111	450	276	966	0	Content		469	202	19006552	3044000012
19023	16:57:33.744	00:00:19.023	1142	582,5234	322,6311	0,6105946	0,6463357	705,3109	2,651333	0	542,2441	368,9162	0,4532617	0,6664791	704,6885	2,574999	0	17	562	346						Untertest3.avi	0	880	547	72	111	450	276	966	0	Content		490	235	19023288	3044016748
19040	16:57:33.761	00:00:19.040	1143	570,5418	361,6047	0,610512	0,6466111	705,1233	2,573579	0	547,5473	393,9799	0,4530903	0,6668169	704,4743	2,773743	0	17	559	378						Untertest3.avi	0	880	547	72	111	450	276	966	0	Content		487	267	19040037	3044033497
19057	16:57:33.778	00:00:19.056	1144	539,3645	419,7595	0,6103795	0,6466099	705,0604	2,686603	0	498,7441	411,4604	0,4530127	0,6668411	704,4627	2,722863	0	17	519	416						Untertest3.avi	0	880	547	72	111	450	276	966	0	Content		447	305	19056545	3044050005
19073	16:57:33.794	00:00:19.073	1145	487,6878	455,3743	0,6102877	0,6465783	704,8022	2,853389	0	534,8605	396,1968	0,4529089	0,666816	704,328	2,805004	0	17	511	426						Untertest3.avi	0	880	547	72	111	450	276	966	0	Content		439	315	19073282	3044066742
19090	16:57:33.811	00:00:19.089	1146	593,243	352,3373	0,6102207	0,6465762	704,7128	2,625994	0	533,6484	465,9572	0,4528164	0,6664659	704,328	3,136973	0	17	563	409						Untertest3.avi	0	880	547	72	111	450	276	966	0	Content		491	298	19089904	3044083364
19107	16:57:33.828	00:00:19.106	1147	518,4379	411,0959	0,6101763	0,6469815	704,7128	2,636143	0	487,3104	379,1423	0,4527089	0,666784	703,8062	2,991551	0	17	503	395						Untertest3.avi	0	880	547	72	111	450	276	966	0	Content		431	284	19106544	3044100004
19123	16:57:33.844	00:00:19.123	1148	545,0782	393,4633	0,6101392	0,6465619	704,713	2,644523	0	581,3602	331,5222	0,4526553	0,6668091	703,7686	2,949241	0	17	563	362						Untertest3.avi	0	880	547	72	111	450	276	966	0	Content		491	251	19123278	3044116738
19140	16:57:33.861	00:00:19.139	1149	480,0913	562,515	0,6100792	0,6465834	704,5601	3,080043	0	558,3692	351,8629	0,4525912	0,6668782	703,652	2,618073	0	17	519	457						Untertest3.avi	0	880	547	72	111	450	276	966	0	Content		447	346	19139901	3044133361
19157	16:57:33.878	00:00:19.156	1150	534,7234	357,7465	0,6099987	0,6467075	704,2486	2,599902	0	526,5784	447,9222	0,4524789	0,6669536	703,5819	3,03015	0	17	531	403						Untertest3.avi	0	880	547	72	111	450	276	966	0	Content		459	292	19156534	3044149994
19173	16:57:33.894	00:00:19.173	1151	512,655	368,5157	0,6099563	0,6467963	704,0573	2,602162	0	494,712	381,3125	0,4524099	0,667107	703,386	2,904437	0	17	504	375						Untertest3.avi	0	880	547	72	111	450	276	966	0	Content		432	264	19173146	3044166606
19190	16:57:33.911	00:00:19.189	1152	497,4003	411,0378	0,6098951	0,6469795	703,7529	2,735291	0	524,8265	460,2329	0,4523351	0,6672194	703,0747	2,94558	0	17	511	436						Untertest3.avi	0	880	547	72	111	450	276	966	0	Content		439	325	19189895	3044183355
19207	16:57:33.928	00:00:19.206	1153	531,1875	362,4019	0,6098546	0,6472018	703,5771	2,686027	0	532,9945	380,9602	0,4522815	0,6673596	702,9775	2,641648	0	17	532	372						Untertest3.avi	0	880	547	72	111	450	276	966	0	Content		460	261	19206528	3044199988
19223	16:57:33.944	00:00:19.223	1154	529,0922	384,2458	0,6098289	0,6473331	703,4401	2,693189	0	515,5129	409,7244	0,4522392	0,6675164	702,9344	2,906216	0	17	522	397						Untertest3.avi	0	880	547	72	111	450	276	966	0	Content		450	286	19223142	3044216602
19240	16:57:33.961	00:00:19.239	1155	492,5764	360,5063	0,6098157	0,6474033	703,3809	2,537205	0	466,0649	429,3528	0,4522121	0,6676063	702,8416	2,880493	0	17	479	395						Untertest3.avi	0	880	547	72	111	450	276	966	0	Content		407	284	19239891	3044233351
19257	16:57:33.978	00:00:19.256	1156	503,7057	389,4767	0,6098179	0,6471976	703,3745	2,599157	0	509,6911	402,6006	0,452177	0,6677082	702,8751	2,782904	0	17	507	396						Untertest3.avi	0	880	547	72	111	450	276	966	0	Content		435	285	19256519	3044249979
19273	16:57:33.994	00:00:19.273	1157	493,1912	389,7249	0,6098192	0,6475978	703,278	2,64757	0	530,1795	339,1135	0,4521595	0,6677538	702,6913	2,570477	0	17	512	364						Untertest3.avi	0	880	547	72	111	450	276	966	0	Content		440	253	19273131	3044266591
19290	16:57:34.011	00:00:19.289	1158	527,0082	352,7959	0,6098108	0,6476377	703,2096	2,662869	0	534,9194	357,8773	0,4521316	0,6677822	702,6552	2,731004	0	17	531	355						Untertest3.avi	0	880	547	72	111	450	276	966	0	Content		459	244	19289755	3044283215
19306	16:57:34.027	00:00:19.306	1159	507,7434	348,3789	0,6097905	0,6476313	703,1365	2,468248	0	520,7397	376,3819	0,4520904	0,667778	702,5419	2,811061	0	17	514	362						Untertest3.avi	0	880	547	72	111	450	276	966	0	Content		442	251	19306378	3044299838
19323	16:57:34.044	00:00:19.323	1160	540,2722	355,3672	0,6097695	0,6475902	703,1151	2,484239	0	508,3918	377,6662	0,4520583	0,6677315	702,3519	2,827947	0	17	524	367						Untertest3.avi	0	880	547	72	111	450	276	966	0	Content		452	256	19323126	3044316586
19340	16:57:34.061	00:00:19.339	1161	501,6381	335,3692	0,6097363	0,6475631	703,0372	2,599234	0	552,0576	348,7902	0,4520069	0,6676432	702,2327	2,603523	0	17	527	342						Untertest3.avi	0	880	547	72	111	450	276	966	0	Content		455	231	19339750	3044333210
19356	16:57:34.077	00:00:19.356	1162	506,9437	408,2271	0,6096654	0,6475361	702,7781	2,671718	0	470,8578	461,2408	0,4519294	0,667617	701,918	2,911088	0	17	489	435						Untertest3.avi	0	880	547	72	111	450	276	966	0	Content		417	324	19356371	3044349831
19373	16:57:34.094	00:00:19.372	1163	537,3081	374,0782	0,609569	0,647473	702,741	2,54506	0	566,2475	335,9343	0,4518737	0,6676325	701,8967	2,546768	0	17	552	355						Untertest3.avi	0	880	547	72	111	450	276	966	0	Content		480	244	19372994	3044366454
19390	16:57:34.111	00:00:19.389	1164	493,9949	426,0671	0,6094641	0,6474293	702,5419	2,712914	0	521,3733	394,5078	0,4517641	0,6676466	702,0599	2,758888	0	17	508	410						Untertest3.avi	0	880	547	72	111	450	276	966	0	Content		436	299	19389742	3044383202
19406	16:57:34.127	00:00:19.406	1165	521,26	441,7163	0,6093908	0,6473889	702,5386	2,665501	0	511,4329	369,2267	0,4516606	0,6676571	701,8965	2,706362	0	17	516	405						Untertest3.avi	0	880	547	72	111	450	276	966	0	Content		444	294	19406369	3044399829
19423	16:57:34.144	00:00:19.422	1166	497,5021	315,4061	0,6093339	0,647355	702,6284	2,472831	0	518,4458	359,9468	0,451533	0,6676685	701,7031	2,664176	0	17	508	338						Untertest3.avi	0	880	547	72	111	450	276	966	0	Content		436	227	19422992	3044416452
19440	16:57:34.161	00:00:19.439	1167	515,7913	452,3092	0,6092781	0,647337	702,5924	2,72887	0	501,6798	414,0051	0,4514645	0,6677368	701,6362	2,806578	0	17	509	433						Untertest3.avi	0	880	547	72	111	450	276	966	0	Content		437	322	19439739	3044433199
19456	16:57:34.177	00:00:19.456	1168	503,0284	312,1571	0,6092406	0,647379	702,4693	2,46024	0	529,0344	419,2933	0,4514261	0,6678023	701,5292	2,764725	0	17	516	366						Untertest3.avi	0	880	547	72	111	450	276	966	0	Content		444	255	19456362	3044449822
19473	16:57:34.194	00:00:19.472	1169	515,7838	472,6062	0,6092106	0,6474981	702,3049	2,851758	0	508,4033	423,4546	0,4514034	0,6679134	701,5159	2,731853	0	17	512	448						Untertest3.avi	0	880	547	72	111	450	276	966	0	Content		440	337	19472984	3044466444
19490	16:57:34.211	00:00:19.489	1170	535,8394	363,4893	0,6092282	0,6475725	702,1934	2,661672	0	534,2501	396,035	0,4514027	0,6679745	701,4066	2,674765	0	17	535	380						Untertest3.avi	0	880	547	72	111	450	276	966	0	Content		463	269	19489609	3044483069
19506	16:57:34.227	00:00:19.506	1171	525,6281	406,8484	0,6092855	0,6476464	702,2274	2,560713	0	517,8224	391,1074	0,451434	0,6680424	701,3311	2,612304	0	17	522	399						Untertest3.avi	0	880	547	72	111	450	276	966	0	Content		450	288	19506357	3044499817
19523	16:57:34.244	00:00:19.522	1172	499,2087	356,4778	0,6093519	0,6477799	702,1631	2,455654	0	504,6666	373,9747	0,4514758	0,6680897	701,2591	2,551688	0	18	502	365						Untertest3.avi	0	880	547	72	111	452	231	100	0	Content		430	254	19522979	3044516439
19540	16:57:34.261	00:00:19.539	1173	514,8842	322,3034	0,6094433	0,6478323	701,7868	2,313503	0	539,3439	313,4851	0,4515481	0,6681277	701,1001	2,501525	0	18	527	318						Untertest3.avi	0	880	547	72	111	452	231	100	0	Content		455	207	19539602	3044533062
19556	16:57:34.277	00:00:19.556	1174	474,0758	442,3173	0,6095152	0,6474651	701,7803	2,637661	0	487,5591	406,7	0,4516293	0,6678503	701,1001	2,735421	0	18	481	425						Untertest3.avi	0	880	547	72	111	452	231	100	0	Content		409	314	19556223	3044549683
19573	16:57:34.294	00:00:19.572	1175	533,8045	341,3772	0,6095464	0,6479304	701,6273	2,426762	0	535,5607	340,1119	0,4516985	0,6681539	700,843	2,575153	0	18	535	341						Untertest3.avi	0	880	547	72	111	452	231	100	0	Content		463	230	19572847	3044566307
19590	16:57:34.311	00:00:19.589	1176	547,1191	344,6619	0,6095796	0,6479173	701,7205	2,507254	0	540,5508	340,2637	0,4517525	0,6681411	700,9942	2,518193	0	18	544	342						Untertest3.avi	0	880	547	72	111	452	231	100	0	Content		472	231	19589597	3044583057
19606	16:57:34.327	00:00:19.606	1177	513,742	356,7135	0,6096182	0,6478488	701,8864	2,404319	0	533,8282	251,9879	0,4517803	0,6681166	701,0533	2,305496	0	18	524	304						Untertest3.avi	0	880	547	72	111	452	231	100	0	Content		452	193	19606223	3044599683
19623	16:57:34.344	00:00:19.622	1178	514,7225	337,7167	0,6095911	0,6478069	701,7841	2,441913	0	529,1613	410,9227	0,4517793	0,668092	701,0511	2,757184	0	19	522	374						Untertest3.avi	0	880	547	72	111	430	261	1399	0	Content		450	263	19622845	3044616305
19640	16:57:34.361	00:00:19.639	1179	528,9969	350,4079	0,6095611	0,6477304	701,756	2,338209	0	466,8794	478,9146	0,4517587	0,6680558	701,1342	2,996746	0	19	498	415						Untertest3.avi	0	880	547	72	111	430	261	1399	0	Content		426	304	19639591	3044633051
19656	16:57:34.377	00:00:19.656	1180	508,5599	374,1095	0,6095315	0,647633	701,78	2,603461	0	503,7003	447,3923	0,4517344	0,6680188	701,0595	2,978824	0	19	506	411						Untertest3.avi	0	880	547	72	111	430	261	1399	0	Content		434	300	19656215	3044649675
19673	16:57:34.394	00:00:19.672	1181	511,5553	392,0796	0,6094984	0,6475373	701,7881	2,564474	0	485,7182	433,892	0,4516763	0,6679567	701,2844	2,869639	0	19	499	413						Untertest3.avi	0	880	547	72	111	430	261	1399	0	Content		427	302	19672842	3044666302
19689	16:57:34.410	00:00:19.689	1182	501,5664	411,2395	0,6094525	0,6474187	702,0279	2,64064	0	524,91	325,2813	0,4516575	0,6679004	701,3581	2,476786	0	19	513	368						Untertest3.avi	0	880	547	72	111	430	261	1399	0	Content		441	257	19689468	3044682928
19706	16:57:34.427	00:00:19.706	1183	505,9879	355,9468	0,6094348	0,6473511	702,0964	2,443612	0	500,9722	358,7372	0,4516632	0,6677781	701,4175	2,522211	0	19	503	357						Untertest3.avi	0	880	547	72	111	430	261	1399	0	Content		431	246	19706215	3044699675
19723	16:57:34.444	00:00:19.722	1184	471,0744	457,2119	0,6094547	0,6472908	702,1512	2,666385	0	540,4474	374,8307	0,45169	0,6680864	701,4175	2,844586	0	19	506	416						Untertest3.avi	0	880	547	72	111	430	261	1399	0	Content		434	305	19722837	3044716297
19739	16:57:34.460	00:00:19.739	1185	561,7041	383,6831	0,6095003	0,6471881	702,0402	2,54207	0	472,8094	423,8189	0,4517337	0,6675932	701,6329	2,739793	0	19	517	404						Untertest3.avi	0	880	547	72	111	430	261	1399	0	Content		445	293	19739465	3044732925
19756	16:57:34.477	00:00:19.756	1186	485,6555	382,9274	0,6095387	0,6471232	702,1274	2,507049	0	475,289	464,6	0,4518183	0,6674809	701,6173	2,628769	0	19	480	424						Untertest3.avi	0	880	547	72	111	430	261	1399	0	Content		408	313	19756084	3044749544
19773	16:57:34.494	00:00:19.772	1187	532,1585	372,3945	0,6096196	0,6470401	702,3561	2,413375	0	515,0154	411,5282	0,4518814	0,6673996	701,6552	2,752315	0	19	524	392						Untertest3.avi	0	880	547	72	111	430	261	1399	0	Content		452	281	19772834	3044766294
19789	16:57:34.510	00:00:19.789	1188	524,5634	317,2446	0,6096689	0,6469976	702,4608	2,38272	0	477,9087	419,3448	0,4519291	0,6673321	701,6741	2,649552	0	19	501	368						Untertest3.avi	0	880	547	72	111	430	261	1399	0	Content		429	257	19789458	3044782918
19806	16:57:34.527	00:00:19.806	1189	541,1988	343,5168	0,6097457	0,6469758	702,7516	2,369521	0	527,6132	387,8358	0,4519914	0,667275	701,7317	2,765291	0	19	534	366						Untertest3.avi	0	880	547	72	111	430	261	1399	0	Content		462	255	19806082	3044799542
19823	16:57:34.544	00:00:19.822	1190	542,3177	362,5236	0,6097978	0,646926	702,8151	2,424677	0	513,4501	419,483	0,4520502	0,6672154	701,7847	2,697046	0	19	528	391						Untertest3.avi	0	880	547	72	111	430	261	1399	0	Content		456	280	19822706	3044816166
19839	16:57:34.560	00:00:19.839	1191	522,6681	414,754	0,6098245	0,6468554	702,8071	2,571513	0	492,4866	404,3834	0,4521022	0,667165	701,8881	2,657215	0	19	508	410						Untertest3.avi	0	880	547	72	111	430	261	1399	0	Content		436	299	19839454	3044832914
19856	16:57:34.577	00:00:19.856	1192	512,168	367,6578	0,6098523	0,6467974	702,8508	2,420477	0	487,1247	382,0053	0,4521597	0,6671109	701,997	2,637033	0	19	500	375						Untertest3.avi	0	880	547	72	111	430	261	1399	0	Content		428	264	19856076	3044849536
19873	16:57:34.594	00:00:19.872	1193	511,8607	389,412	0,6098828	0,6467631	702,8152	2,527238	0	510,2114	375,8231	0,4522071	0,6670319	702,0554	2,500113	0	19	511	383						Untertest3.avi	0	880	547	72	111	430	261	1399	0	Content		439	272	19872701	3044866161
19889	16:57:34.610	00:00:19.889	1194	516,6004	393,846	0,609903	0,6470785	702,8152	2,41314	0	518,8713	356,3043	0,4522329	0,6670018	702,0253	2,441932	0	19	518	375						Untertest3.avi	0	880	547	72	111	430	261	1399	0	Content		446	264	19889326	3044882786
19906	16:57:34.627	00:00:19.906	1195	517,9568	327,1255	0,6099257	0,6466731	702,7512	2,35628	0	471,1903	449,577	0,4522596	0,6669686	702,0247	2,67995	0	19	495	388						Untertest3.avi	0	880	547	72	111	430	261	1399	0	Content		423	277	19906075	3044899535
19923	16:57:34.644	00:00:19.922	1196	495,1051	394,1621	0,610157	0,6467223	702,8732	2,262375	0	493,0283	404,5321	0,4524307	0,6669213	701,8452	2,623266	0	19	494	399						Untertest3.avi	0	880	547	72	111	430	261	1399	0	Content		422	288	19922698	3044916158
19939	16:57:34.660	00:00:19.939	1197	486,5514	310,977	0,6102133	0,6463319	702,8668	2,328322	0	514,3182	383,0312	0,452482	0,6664674	701,8452	2,563239	0	19	500	347						Untertest3.avi	0	880	547	72	111	430	261	1399	0	Content		428	236	19939319	3044932779
19956	16:57:34.677	00:00:19.955	1198	491,5921	419,4251	0,6102511	0,6466888	703,1119	2,452492	0	525,3492	358,1257	0,4525012	0,6668152	701,926	2,536328	0	19	508	389						Untertest3.avi	0	880	547	72	111	430	261	1399	0	Content		436	278	19955944	3044949404
19973	16:57:34.694	00:00:19.972	1199	489,7411	345,9115	0,6102566	0,6467125	703,0858	2,466956	0	374,299	433,3091	0,4525406	0,6671938	701,926	2,830355	0	19	432	390						Untertest3.avi	0	880	547	72	111	430	261	1399	0	Content		360	279	19972693	3044966153
19989	16:57:34.710	00:00:19.989	1200	516,2242	315,3873	0,6102601	0,6467533	703,074	2,250254	0	494,0611	375,435	0,4525177	0,6669026	701,9681	2,472652	0	19	505	345						Untertest3.avi	0	880	547	72	111	430	261	1399	0	Content		433	234	19989314	3044982774
20006	16:57:34.727	00:00:20.005	1201	501,3234	312,456	0,6102682	0,6467625	703,068	2,085464	0	523,2667	373,3495	0,4525148	0,6668975	701,9323	2,488385	0	19	512	343						Untertest3.avi	0	880	547	72	111	430	261	1399	0	Content		440	232	20005939	3044999399
20023	16:57:34.744	00:00:20.022	1202	505,8008	366,483	0,6102551	0,6464227	703,0616	2,38777	0	485,9857	357,998	0,4525048	0,6668666	701,9195	2,551951	0	19	496	362						Untertest3.avi	0	880	547	72	111	430	261	1399	0	Content		424	251	20022689	3045016149
20039	16:57:34.760	00:00:20.039	1203	477,1231	301,6833	0,6102391	0,6467284	703,0444	2,20119	0	519,0571	365,6819	0,4524785	0,6668371	701,8478	2,432737	0	19	498	334						Untertest3.avi	0	880	547	72	111	430	261	1399	0	Content		426	223	20039311	3045032771
20056	16:57:34.777	00:00:20.055	1204	502,5996	338,345	0,6102012	0,6463559	703,038	2,25161	0	465,6954	378,6309	0,4524419	0,6671307	701,8478	2,421435	0	19	484	358						Untertest3.avi	0	880	547	72	111	430	261	1399	0	Content		412	247	20055936	3045049396
20073	16:57:34.794	00:00:20.072	1205	518,4597	374,475	0,6100934	0,6469654	703,0444	2,396689	0	424,562	433,8258	0,4523965	0,6667247	701,8744	2,696495	0	19	472	404						Untertest3.avi	0	880	547	72	111	430	261	1399	0	Content		400	293	20072559	3045066019
20089	16:57:34.810	00:00:20.089	1206	505,6738	349,9774	0,6099766	0,6468682	703,0444	2,201068	0	502,9877	356,8992	0,4523304	0,6669942	701,8744	2,409315	0	19	504	353						Untertest3.avi	0	880	547	72	111	430	261	1399	0	Content		432	242	20089183	3045082643
20106	16:57:34.827	00:00:20.105	1207	537,0093	337,644	0,60989	0,646354	702,923	2,187263	0	498,7138	386,0214	0,4521885	0,6665362	701,9945	2,469546	0	19	518	362						Untertest3.avi	0	880	547	72	111	430	261	1399	0	Content		446	251	20105807	3045099267
20122	16:57:34.843	00:00:20.122	1208	534,6852	345,7608	0,609785	0,6458328	702,9167	2,260476	0	482,7865	348,1975	0,4520484	0,6665278	701,8577	2,542616	0	19	509	347						Untertest3.avi	0	880	547	72	111	430	261	1399	0	Content		437	236	20122430	3045115890
20139	16:57:34.860	00:00:20.139	1209	-1024	-768	-1	-1	-1	-1	4	449,5745	451,0765	0,4519195	0,6665635	701,8641	2,53333	0	19	450	451						Untertest3.avi	0	880	547	72	111	430	261	1399	0	Content		378	340	20139177	3045132637
20156	16:57:34.877	00:00:20.155	1210	-1024	-768	-1	-1	-1	-1	4	481,8994	279,1704	0,4518242	0,666715	702,0264	2,131198	0	19	482	279						Untertest3.avi	0	880	547	72	111	430	261	1399	0	Content		410	168	20155799	3045149259
20173	16:57:34.894	00:00:20.172	1211	501,2076	353,2854	0,6093883	0,6463704	702,9092	2,274837	0	470,1859	360,729	0,4516986	0,6663977	702,0264	2,545141	0	19	486	357						Untertest3.avi	0	880	547	72	111	430	261	1399	0	Content		414	246	20172546	3045166006
20189	16:57:34.910	00:00:20.189	1212	495,9282	407,9486	0,6093112	0,646476	703,0251	2,128387	0	465,8069	392,1793	0,4515972	0,6673235	702,0264	2,571584	0	19	481	400						Untertest3.avi	0	880	547	72	111	430	261	1399	0	Content		409	289	20189170	3045182630
20206	16:57:34.927	00:00:20.205	1213	487,1718	300,0984	0,6092736	0,6465484	703,1312	2,222732	0	434,2457	375,1605	0,4515209	0,6670244	701,9843	2,501365	0	19	461	338						Untertest3.avi	0	880	547	72	111	430	261	1399	0	Content		389	227	20205793	3045199253
20222	16:57:34.943	00:00:20.222	1214	507,957	315,9203	0,6084291	0,6470201	711,8705	2,003884	0	429,5836	395,5542	0,4502744	0,6674454	711,1514	2,632596	0	19	469	356						Untertest3.avi	0	880	547	72	111	430	261	1399	0	Content		397	245	20222417	3045215877
20239	16:57:34.960	00:00:20.239	1215	495,3531	377,2648	0,6092445	0,6467417	703,1749	2,365076	0	481,196	378,2784	0,4525745	0,6668302	711,1514	2,636703	0	19	488	378						Untertest3.avi	0	880	547	72	111	430	261	1399	0	Content		416	267	20239165	3045232625
20256	16:57:34.977	00:00:20.255	1216	499,5412	327,1151	0,6092345	0,6467782	703,1811	2,117826	0	456,4168	419,472	0,4514912	0,6671849	702,0369	2,416675	0	19	478	373						Untertest3.avi	0	880	547	72	111	430	261	1399	0	Content		406	262	20255789	3045249249
20272	16:57:34.993	00:00:20.272	1217	498,0192	325,8148	0,6092284	0,6467728	703,2356	2,216108	0	502,8004	364,7806	0,451482	0,6671583	702,0765	2,447891	0	19	500	345						Untertest3.avi	0	880	547	72	111	430	261	1399	0	Content		428	234	20272414	3045265874
20289	16:57:35.010	00:00:20.289	1218	485,0861	394,3812	0,609207	0,6470909	703,2356	2,27853	0	458,8556	423,471	0,4514692	0,6671148	702,1161	2,672165	0	19	472	409						Untertest3.avi	0	880	547	72	111	430	261	1399	0	Content		400	298	20289160	3045282620
20306	16:57:35.027	00:00:20.305	1219	542,612	324,7023	0,6091425	0,6467285	703,1281	2,096644	0	529,5446	372,8698	0,4514399	0,6670913	702,1151	2,597629	0	19	536	349						Untertest3.avi	0	880	547	72	111	430	261	1399	0	Content		464	238	20305785	3045299245
20322	16:57:35.043	00:00:20.322	1220	462,2815	347,3953	0,6090644	0,6467082	703,2645	2,09472	0	494,777	332,4426	0,4501863	0,6674042	711,1514	2,387133	0	19	479	340						Untertest3.avi	0	880	547	72	111	430	261	1399	0	Content		407	229	20322408	3045315868
20339	16:57:35.060	00:00:20.339	1221	490,6676	353,1877	0,6089635	0,6462204	703,2581	2,317837	0	480,2001	393,3777	0,4513071	0,6669883	702,3661	2,426166	0	19	485	373						Untertest3.avi	0	880	547	72	111	430	261	1399	0	Content		413	262	20339032	3045332492
20356	16:57:35.077	00:00:20.355	1222	492,4661	326,7468	0,6088724	0,6465562	703,2529	2,111904	0	510,1946	410,3455	0,4512251	0,6669287	702,4348	2,495871	0	19	501	369						Untertest3.avi	0	880	547	72	111	430	261	1399	0	Content		429	258	20355653	3045349113
20372	16:57:35.093	00:00:20.372	1223	490,1223	293,1673	0,608786	0,6464977	703,2374	2,383555	0	461,3372	406,928	0,4511188	0,6672661	702,4348	2,607366	0	19	476	350						Untertest3.avi	0	880	547	72	111	430	261	1399	0	Content		404	239	20372402	3045365862
20389	16:57:35.110	00:00:20.389	1224	487,9696	338,3001	0,6086334	0,6460669	703,2311	2,055208	0	467,7061	367,2657	0,4510093	0,6668556	702,4005	2,432779	0	19	478	353						Untertest3.avi	0	880	547	72	111	430	261	1399	0	Content		406	242	20389025	3045382485
20406	16:57:35.127	00:00:20.405	1225	480,0333	367,3608	0,6085809	0,6464474	703,3281	2,304083	0	477,7602	335,1787	0,4509372	0,6665455	702,4005	2,486966	0	19	479	351						Untertest3.avi	0	880	547	72	111	430	261	1399	0	Content		407	240	20405650	3045399110
20422	16:57:35.143	00:00:20.422	1226	476,9039	362,5692	0,6084906	0,6468688	703,3281	2,220065	0	528,2284	385,3704	0,4508271	0,6669604	702,3928	2,444898	0	19	503	374						Untertest3.avi	0	880	547	72	111	430	261	1399	0	Content		431	263	20422274	3045415734
20439	16:57:35.160	00:00:20.439	1227	487,9512	274,1586	0,6084049	0,6464933	703,256	2,261156	0	532,0211	317,0355	0,4507758	0,6670356	702,3996	2,407142	0	19	510	296						Untertest3.avi	0	880	547	72	111	430	261	1399	0	Content		438	185	20439023	3045432483
20456	16:57:35.177	00:00:20.455	1228	516,3126	427,2977	0,6083541	0,6465443	703,1769	2,316144	0	519,1977	361,1883	0,4507248	0,6671275	702,433	2,415811	0	19	518	394						Untertest3.avi	0	880	547	72	111	430	261	1399	0	Content		446	283	20455645	3045449105
20472	16:57:35.193	00:00:20.472	1229	492,8754	312,7683	0,6083327	0,6466196	703,2215	2,186351	0	493,1323	372,6356	0,4506996	0,6671868	702,4138	2,451306	0	19	493	343						Untertest3.avi	0	880	547	72	111	430	261	1399	0	Content		421	232	20472395	3045465855
20489	16:57:35.210	00:00:20.489	1230	452,968	390,6681	0,608336	0,6467609	703,2668	2,305111	0	475,2768	377,7508	0,4506962	0,6672685	702,4274	2,552422	0	19	464	384						Untertest3.avi	0	880	547	72	111	430	261	1399	0	Content		392	273	20489018	3045482478
20506	16:57:35.227	00:00:20.505	1231	548,8251	347,5626	0,608336	0,6472486	703,2668	2,542261	0	526,7823	345,0414	0,4506929	0,6673616	702,4741	2,36704	0	19	538	346						Untertest3.avi	0	880	547	72	111	430	261	1399	0	Content		466	235	20505641	3045499101
20522	16:57:35.243	00:00:20.522	1232	492,9364	360,8613	0,6083274	0,6470038	703,2372	2,354316	0	520,0128	388,7398	0,4506688	0,6670865	702,4741	2,481324	0	19	506	375						Untertest3.avi	0	880	547	72	111	430	261	1399	0	Content		434	264	20522265	3045515725
20539	16:57:35.260	00:00:20.539	1233	467,0583	328,1084	0,6083161	0,6470584	703,2849	2,077761	0	486,5377	387,1295	0,4506867	0,667497	702,6362	2,519974	0	19	477	358						Untertest3.avi	0	880	547	72	111	430	261	1399	0	Content		405	247	20539011	3045532471
20556	16:57:35.277	00:00:20.555	1234	492,1074	388,6599	0,6082994	0,6471376	703,3013	2,471898	0	488,4583	432,8331	0,4506702	0,667941	702,6362	2,546258	0	19	490	411						Untertest3.avi	0	880	547	72	111	430	261	1399	0	Content		418	300	20555509	3045548969
20572	16:57:35.293	00:00:20.572	1235	475,1744	301,8436	0,6082562	0,647187	703,406	2,202175	0	471,2695	410,4971	0,4506257	0,6677033	702,6889	2,567733	0	19	473	356						Untertest3.avi	0	880	547	72	111	430	261	1399	0	Content		401	245	20572260	3045565720
20589	16:57:35.310	00:00:20.588	1236	507,4193	325,6999	0,6081791	0,6472672	703,7559	2,321426	0	509,8426	359,5043	0,4505667	0,6677899	702,7219	2,473202	0	19	509	343						Untertest3.avi	0	880	547	72	111	430	261	1399	0	Content		437	232	20588883	3045582343
20606	16:57:35.327	00:00:20.605	1237	506,8354	291,746	0,6080512	0,647287	703,7241	2,220023	0	492,8994	341,8555	0,450482	0,6678365	702,6288	2,377014	0	19	500	317						Untertest3.avi	0	880	547	72	111	430	261	1399	0	Content		428	206	20605633	3045599093
20622	16:57:35.343	00:00:20.622	1238	504,5237	323,111	0,6079134	0,6472674	703,7467	2,152251	0	486,9163	351,9588	0,450354	0,6678532	702,8135	2,410831	0	19	496	338						Untertest3.avi	0	880	547	72	111	430	261	1399	0	Content		424	227	20622255	3045615715
20639	16:57:35.360	00:00:20.638	1239	438,2863	390,7464	0,6077805	0,6476095	703,7467	2,327722	0	520,7556	395,2722	0,4502667	0,6681831	702,8135	2,502376	0	19	480	393						Untertest3.avi	0	880	547	72	111	430	261	1399	0	Content		408	282	20638878	3045632338
20656	16:57:35.377	00:00:20.655	1240	508,2785	402,0693	0,6075632	0,6467492	703,7402	2,473365	0	461,7679	370,379	0,4501135	0,6677801	703,2079	2,462651	0	19	485	386						Untertest3.avi	0	880	547	72	111	430	261	1399	0	Content		413	275	20655502	3045648962
20672	16:57:35.393	00:00:20.672	1241	522,5656	367,6125	0,6074686	0,6469831	704,147	2,054766	0	502,7265	387,0193	0,4499928	0,6677554	703,186	2,377222	0	19	513	377						Untertest3.avi	0	880	547	72	111	430	261	1399	0	Content		441	266	20672125	3045665585
20689	16:57:35.410	00:00:20.688	1242	515,5707	343,528	0,6072987	0,6469244	704,0295	2,28468	0	510,2154	384,9236	0,4498824	0,668045	703,186	2,472747	0	19	513	364						Untertest3.avi	0	880	547	72	111	430	261	1399	0	Content		441	253	20688875	3045682335
20706	16:57:35.427	00:00:20.705	1243	483,4202	349,704	0,6071709	0,6468571	704,4397	2,462105	0	470,043	405,6241	0,4497504	0,6680326	703,186	2,619448	0	19	477	378						Untertest3.avi	0	880	547	72	111	430	261	1399	0	Content		405	267	20705501	3045698961
20722	16:57:35.443	00:00:20.722	1244	483,282	410,5325	0,6070619	0,6468135	704,6379	2,53665	0	534,0734	365,449	0,4496337	0,6676639	703,6332	2,564528	0	19	509	388						Untertest3.avi	0	880	547	72	111	430	261	1399	0	Content		437	277	20722122	3045715582
20739	16:57:35.460	00:00:20.738	1245	507,8211	361,36	0,6069514	0,6468008	704,5788	2,375355	0	472,5923	413,7139	0,449571	0,6676994	703,7426	2,672467	0	19	490	388						Untertest3.avi	0	880	547	72	111	430	261	1399	0	Content		418	277	20738871	3045732331
20755	16:57:35.476	00:00:20.755	1246	459,9789	308,1711	0,6068743	0,6471635	704,5788	2,221395	0	563,1448	342,877	0,449531	0,6681459	703,7426	2,357003	0	19	512	326						Untertest3.avi	0	880	547	72	111	430	261	1399	0	Content		440	215	20755495	3045748955
20772	16:57:35.493	00:00:20.772	1247	510,6089	352,0494	0,6067917	0,6469221	704,6719	2,335274	0	502,457	357,2042	0,4494648	0,6678342	704,0005	2,557921	0	19	507	355						Untertest3.avi	0	880	547	72	111	430	261	1399	0	Content		435	244	20772120	3045765580
20789	16:57:35.510	00:00:20.788	1248	520,4593	337,2018	0,6067406	0,6470585	704,8036	2,23066	0	504,5651	380,6541	0,4494408	0,6679424	704,1634	2,610601	0	19	513	359						Untertest3.avi	0	880	547	72	111	430	261	1399	0	Content		441	248	20788743	3045782203
20805	16:57:35.526	00:00:20.805	1249	519,1273	384,4755	0,6067244	0,6471636	704,9368	2,368679	0	511,5216	375,3361	0,449448	0,6679949	704,2817	2,530402	0	19	515	380						Untertest3.avi	0	880	547	72	111	430	261	1399	0	Content		443	269	20805492	3045798952
20822	16:57:35.543	00:00:20.822	1250	545,0027	285,082	0,6067464	0,6476851	704,9368	2,072431	0	519,958	339,4309	0,4494566	0,6680522	704,343	2,477293	0	19	532	312						Untertest3.avi	0	880	547	72	111	430	261	1399	0	Content		460	201	20822116	3045815576
20839	16:57:35.560	00:00:20.838	1251	494,3958	347,6203	0,6067441	0,647345	705,1581	2,314927	0	512,3401	387,8527	0,4494771	0,668428	704,343	2,50755	0	19	503	368						Untertest3.avi	0	880	547	72	111	430	261	1399	0	Content		431	257	20838740	3045832200
20855	16:57:35.576	00:00:20.855	1252	533,3471	397,3163	0,6066308	0,6474964	705,2169	2,265393	0	533,3242	370,0938	0,449378	0,6682128	704,4654	2,516633	0	19	533	384						Untertest3.avi	0	880	547	72	111	430	261	1399	0	Content		461	273	20855364	3045848824
20872	16:57:35.593	00:00:20.872	1253	515,6936	312,0616	0,6066461	0,6475468	705,3035	2,228037	0	447,2419	457,03	0,449416	0,6678832	704,4654	2,885794	0	19	481	385						Untertest3.avi	0	880	547	72	111	430	261	1399	0	Content		409	274	20872112	3045865572
20889	16:57:35.610	00:00:20.888	1254	549,0909	321,5619	0,6066455	0,6475673	705,3083	2,269477	0	526,8527	369,803	0,4494255	0,6678726	704,4654	2,432464	0	19	538	346						Untertest3.avi	0	880	547	72	111	430	261	1399	0	Content		466	235	20888736	3045882196
20905	16:57:35.626	00:00:20.905	1255	518,4066	317,7138	0,606635	0,6475317	705,4019	2,357327	0	526,2371	329,5037	0,4494062	0,6681299	704,6351	2,337017	0	19	522	324						Untertest3.avi	0	880	547	72	111	430	261	1399	0	Content		450	213	20905356	3045898816
20922	16:57:35.643	00:00:20.921	1256	521,8245	379,5458	0,6065854	0,6473433	705,3386	2,366126	0	513,7401	340,1819	0,4493555	0,6682715	704,6351	2,559486	0	19	518	360						Untertest3.avi	0	880	547	72	111	430	261	1399	0	Content		446	249	20921981	3045915441
20939	16:57:35.660	00:00:20.938	1257	501,9673	408,5487	0,6065127	0,6469815	705,3936	2,521003	0	490,7895	366,1979	0,449229	0,6678647	704,6351	2,69507	0	19	496	387						Untertest3.avi	0	880	547	72	111	430	261	1399	0	Content		424	276	20938730	3045932190
20955	16:57:35.676	00:00:20.955	1258	496,2635	423,1852	0,6063159	0,6464632	705,4063	2,636329	0	542,7676	386,3285	0,4490444	0,6669116	704,642	2,659838	0	19	520	405						Untertest3.avi	0	880	547	72	111	430	261	1399	0	Content		448	294	20955353	3045948813
20972	16:57:35.693	00:00:20.971	1259	524,0088	351,3615	0,6060951	0,6455395	705,2139	2,458992	0	489,126	395,1938	0,4488366	0,665842	704,7443	2,656998	0	19	507	373						Untertest3.avi	0	880	547	72	111	430	261	1399	0	Content		435	262	20971979	3045965439
20989	16:57:35.710	00:00:20.988	1260	532,9357	376,8467	0,6056999	0,6443721	705,4582	2,443697	0	507,8103	394,4021	0,4486847	0,6640876	704,7443	2,718958	0	19	520	386						Untertest3.avi	0	880	547	72	111	430	261	1399	0	Content		448	275	20988602	3045982062
21005	16:57:35.726	00:00:21.005	1261	549,2609	370,72	0,6052047	0,6430393	705,5709	2,733919	0	-1024	-768	-1	-1	-1	-1	4	19	549	371						Untertest3.avi	0	880	547	72	111	430	261	1399	0	Content		477	260	21005352	3045998812
21022	16:57:35.743	00:00:21.021	1262	-1024	-768	-1	-1	-1	-1	4	-1024	-768	-1	-1	-1	-1	4		0	0						Untertest3.avi	0	880	547	72	111				0	Content		-72	-111	21021975	3046015435
21039	16:57:35.760	00:00:21.038	1263	-1024	-768	-1	-1	-1	-1	4	-1024	-768	-1	-1	-1	-1	4		0	0						Untertest3.avi	0	880	547	72	111				0	Content		-72	-111	21038598	3046032058
21055	16:57:35.776	00:00:21.055	1264	-1024	-768	-1	-1	-1	-1	4	-1024	-768	-1	-1	-1	-1	4		0	0						Untertest3.avi	0	880	547	72	111				0	Content		-72	-111	21055228	3046048688
21072	16:57:35.793	00:00:21.071	1265	-1024	-768	-1	-1	-1	-1	4	-1024	-768	-1	-1	-1	-1	4		0	0						Untertest3.avi	0	880	547	72	111				0	Content		-72	-111	21071965	3046065425
21089	16:57:35.810	00:00:21.088	1266	-1024	-768	-1	-1	-1	-1	4	-1024	-768	-1	-1	-1	-1	4		0	0						Untertest3.avi	0	880	547	72	111				0	Content		-72	-111	21088587	3046082047
21105	16:57:35.826	00:00:21.105	1267	-1024	-768	-1	-1	-1	-1	4	-1024	-768	-1	-1	-1	-1	4		0	0						Untertest3.avi	0	880	547	72	111				0	Content		-72	-111	21105220	3046098680
21122	16:57:35.843	00:00:21.121	1268	-1024	-768	-1	-1	-1	-1	4	-1024	-768	-1	-1	-1	-1	4		0	0						Untertest3.avi	0	880	547	72	111				0	Content		-72	-111	21121959	3046115419
21139	16:57:35.860	00:00:21.138	1269	-1024	-768	-1	-1	-1	-1	4	-1024	-768	-1	-1	-1	-1	4		0	0						Untertest3.avi	0	880	547	72	111				0	Content		-72	-111	21138581	3046132041
21155	16:57:35.876	00:00:21.155	1270	-1024	-768	-1	-1	-1	-1	4	-1024	-768	-1	-1	-1	-1	4		0	0						Untertest3.avi	0	880	547	72	111				0	Content		-72	-111	21155205	3046148665
21172	16:57:35.893	00:00:21.171	1271	-1024	-768	-1	-1	-1	-1	4	-1024	-768	-1	-1	-1	-1	4		0	0						Untertest3.avi	0	880	547	72	111				0	Content		-72	-111	21171872	3046165332
21189	16:57:35.910	00:00:21.188	1272	491,6331	364,5005	0,6016762	0,6380895	706,1873	2,275595	0	523,92	343,3592	0,4445823	0,6598368	705,9749	2,755835	0	20	508	354						Untertest3.avi	0	880	547	72	111	440	265	2798	0	Content		436	243	21188578	3046182038
21205	16:57:35.926	00:00:21.205	1273	486,2745	370,2905	0,6006734	0,6377484	714,3127	2,266335	0	523,92	343,3592	0,4435383	0,6596868	712,4343	2,755835	0	20	505	357						Untertest3.avi	0	880	547	72	111	440	265	2798	0	Content		433	246	21205327	3046198787
21222	16:57:35.943	00:00:21.221	1274	571,5219	372,117	0,6005985	0,6369588	714,3127	2,4987	0	526,4854	394,0919	0,4442998	0,6590564	706,2208	2,75691	0	20	549	383						Untertest3.avi	0	880	547	72	111	440	265	2798	0	Content		477	272	21221701	3046215161
21238	16:57:35.959	00:00:21.238	1275	-1024	-768	-1	-1	-1	-1	4	551,3842	355,368	0,444321	0,6586599	706,3845	2,741208	0	20	551	355						Untertest3.avi	0	880	547	72	111	440	265	2798	0	Content		479	244	21238447	3046231907
21255	16:57:35.976	00:00:21.255	1276	547,618	337,5267	0,6013015	0,6356063	707,34	2,454915	0	525,6132	350,1994	0,4444517	0,6583701	706,8683	2,645408	0	20	537	344						Untertest3.avi	0	880	547	72	111	440	265	2798	0	Content		465	233	21255071	3046248531
21272	16:57:35.993	00:00:21.271	1277	527,392	325,8959	0,6014504	0,6357186	707,34	2,191377	0	450,9184	359,9246	0,4446861	0,658121	706,9219	2,668037	0	20	489	343						Untertest3.avi	0	880	547	72	111	440	265	2798	0	Content		417	232	21271694	3046265154
21288	16:57:36.009	00:00:21.288	1278	475,0634	364,0948	0,6018173	0,6353574	707,6556	2,446278	0	466,2237	387,7861	0,4450312	0,657912	707,2395	2,698399	0	20	471	376						Untertest3.avi	0	880	547	72	111	440	265	2798	0	Content		399	265	21288319	3046281779
21305	16:57:36.026	00:00:21.304	1279	393,1434	370,4617	0,602232	0,6354465	707,8099	2,489709	0	484,5685	410,1821	0,4454674	0,657837	707,1293	2,648301	0	20	439	390						Untertest3.avi	0	880	547	72	111	440	265	2798	0	Content		367	279	21304943	3046298403
21322	16:57:36.043	00:00:21.321	1280	513,0984	331,2848	0,6027637	0,6358049	707,6783	2,36653	0	485,542	437,2373	0,4459991	0,6580331	707,3468	2,840985	0	20	499	384						Untertest3.avi	0	880	547	72	111	440	265	2798	0	Content		427	273	21321566	3046315026
21338	16:57:36.059	00:00:21.338	1281	543,1862	371,4532	0,6033389	0,6363502	707,6608	2,397384	0	449,8521	411,3095	0,4465725	0,658322	707,3967	2,577554	0	20	497	391						Untertest3.avi	0	880	547	72	111	440	265	2798	0	Content		425	280	21338316	3046331776
21355	16:57:36.076	00:00:21.354	1282	491,767	358,9775	0,6039409	0,6370922	707,5673	2,348334	0	542,5095	357,3894	0,4471826	0,6586796	707,0869	2,446645	0	20	517	358						Untertest3.avi	0	880	547	72	111	440	265	2798	0	Content		445	247	21354940	3046348400
21372	16:57:36.093	00:00:21.371	1283	475,0893	371,2726	0,6046177	0,6377412	707,5671	2,375554	0	487,1851	364,7114	0,4477965	0,6590477	706,8905	2,691195	0	20	481	368						Untertest3.avi	0	880	547	72	111	440	265	2798	0	Content		409	257	21371689	3046365149
21388	16:57:36.109	00:00:21.388	1284	426,1363	535,507	0,6052959	0,6383994	707,6429	2,787677	0	433,6972	336,2714	0,4484443	0,6592618	706,8396	2,854738	0	20	430	436						Untertest3.avi	0	880	547	72	111	440	265	2798	0	Content		358	325	21388312	3046381772
21405	16:57:36.126	00:00:21.404	1285	528,7855	350,8997	0,6059009	0,6389356	707,2158	2,470293	0	485,1784	414,872	0,4490098	0,6596332	706,7273	2,688686	0	20	507	383						Untertest3.avi	0	880	547	72	111	440	265	2798	0	Content		435	272	21404936	3046398396
21422	16:57:36.143	00:00:21.421	1286	511,7663	381,107	0,6064494	0,6394517	707,0826	2,570632	0	443,1756	350,9033	0,4495631	0,6595768	706,7273	2,703604	0	20	477	366						Untertest3.avi	0	880	547	72	111	440	265	2798	0	Content		405	255	21421558	3046415018
21438	16:57:36.159	00:00:21.438	1287	543,0422	336,9755	0,6069627	0,639801	706,9142	2,361309	0	508,1848	363,8104	0,449882	0,6603264	706,7273	2,489613	0	20	526	350						Untertest3.avi	0	880	547	72	111	440	265	2798	0	Content		454	239	21438306	3046431766
21455	16:57:36.176	00:00:21.454	1288	-1024	-768	-1	-1	-1	-1	4	529,0126	394,2417	0,4504093	0,6600797	705,8577	2,738184	0	20	529	394						Untertest3.avi	0	880	547	72	111	440	265	2798	0	Content		457	283	21454929	3046448389
21472	16:57:36.193	00:00:21.471	1289	511,2129	287,0157	0,607866	0,6397231	706,9084	2,422174	0	492,1654	382,2793	0,4508083	0,6600566	705,8273	2,573433	0	20	502	335						Untertest3.avi	0	880	547	72	111	440	265	2798	0	Content		430	224	21471551	3046465011
21488	16:57:36.209	00:00:21.488	1290	541,741	443,1351	0,6081223	0,6401328	705,9976	2,434492	0	521,0339	364,3883	0,4510629	0,6599538	705,8455	2,458102	0	20	531	404						Untertest3.avi	0	880	547	72	111	440	265	2798	0	Content		459	293	21488301	3046481761
21505	16:57:36.226	00:00:21.504	1291	511,5709	379,3887	0,6084419	0,6400999	706,0876	2,519505	0	544,9077	339,6222	0,4513536	0,6598588	705,6253	2,450629	0	20	528	360						Untertest3.avi	0	880	547	72	111	440	265	2798	0	Content		456	249	21504925	3046498385
21522	16:57:36.243	00:00:21.521	1292	525,3044	346,4884	0,608628	0,6400535	705,5704	2,438115	0	530,4339	379,946	0,4514932	0,6597638	705,2628	2,579428	0	20	528	363						Untertest3.avi	0	880	547	72	111	440	265	2798	0	Content		456	252	21521549	3046515009
21538	16:57:36.259	00:00:21.538	1293	542,136	451,5612	0,6089051	0,6395428	705,5647	2,782471	0	501,2577	430,4012	0,4517765	0,6595031	705,0472	2,819623	0	20	522	441						Untertest3.avi	0	880	547	72	111	440	265	2798	0	Content		450	330	21538183	3046531643
21555	16:57:36.276	00:00:21.554	1294	532,0355	388,4747	0,6091647	0,6396547	705,2609	2,4062	0	478,2384	393,3721	0,4520205	0,659232	704,9673	2,575209	0	20	505	391						Untertest3.avi	0	880	547	72	111	440	265	2798	0	Content		433	280	21554922	3046548382
21572	16:57:36.293	00:00:21.571	1295	507,1617	350,4324	0,6095337	0,6394154	705,2458	2,46038	0	490,1287	405,0198	0,4523135	0,6590563	704,7796	2,554892	0	20	499	378						Untertest3.avi	0	880	547	72	111	440	265	2798	0	Content		427	267	21571544	3046565004
21588	16:57:36.309	00:00:21.588	1296	515,9959	363,8418	0,6098503	0,6392472	705,1464	2,408111	0	480,608	382,5523	0,4527032	0,6586503	704,7796	2,708309	0	20	498	373						Untertest3.avi	0	880	547	72	111	440	265	2798	0	Content		426	262	21588179	3046581639
21605	16:57:36.326	00:00:21.604	1297	532,0166	360,0919	0,6102215	0,6392555	705,0129	2,415697	0	504,9666	367,4856	0,4530331	0,6589634	704,4713	2,745186	0	20	518	364						Untertest3.avi	0	880	547	72	111	440	265	2798	0	Content		446	253	21604794	3046598254
21621	16:57:36.342	00:00:21.621	1298	498,1631	374,1758	0,610664	0,639694	705,0129	2,461125	0	483,1615	419,8956	0,4534598	0,659327	704,4713	2,944422	0	20	491	397						Untertest3.avi	0	880	547	72	111	440	265	2798	0	Content		419	286	21621418	3046614878
21638	16:57:36.359	00:00:21.638	1299	516,4876	345,4028	0,611129	0,6393943	705,0428	2,355422	0	488,0091	374,6956	0,4538938	0,6589217	704,4074	2,793699	0	20	502	360						Untertest3.avi	0	880	547	72	111	440	265	2798	0	Content		430	249	21638179	3046631639
21655	16:57:36.376	00:00:21.654	1300	478,1668	379,1857	0,6115885	0,6394118	705,0245	2,220048	0	491,1207	387,9221	0,454334	0,6588576	704,3049	2,614943	0	20	485	384						Untertest3.avi	0	880	547	72	111	440	265	2798	0	Content		413	273	21654788	3046648248
21672	16:57:36.393	00:00:21.671	1301	507,3704	310,3909	0,6120255	0,6393825	705	2,377911	0	477,0281	430,4498	0,4547787	0,6586827	704,1549	2,724009	0	20	492	370						Untertest3.avi	0	880	547	72	111	440	265	2798	0	Content		420	259	21671540	3046665000
21688	16:57:36.409	00:00:21.688	1302	494,846	382,6578	0,6123767	0,639244	704,9628	2,527061	0	463,4007	412,5366	0,4551873	0,6584496	704,0368	2,65608	0	20	479	398						Untertest3.avi	0	880	547	72	111	440	265	2798	0	Content		407	287	21688194	3046681654
21705	16:57:36.426	00:00:21.704	1303	541,4614	379,7776	0,612733	0,6390776	704,9673	2,573078	0	534,5053	433,8839	0,4555662	0,6582473	704,3781	2,552569	0	20	538	407						Untertest3.avi	0	880	547	72	111	440	265	2798	0	Content		466	296	21704783	3046698243
21721	16:57:36.442	00:00:21.721	1304	511,4719	379,6564	0,6131173	0,6388331	705,1385	2,456614	0	516,8905	409,8354	0,455887	0,6579372	704,5043	2,669604	0	20	514	395						Untertest3.avi	0	880	547	72	111	440	265	2798	0	Content		442	284	21721407	3046714867
21738	16:57:36.459	00:00:21.738	1305	528,373	302,238	0,6133845	0,6386229	705,0885	2,505942	0	519,6158	339,8582	0,4562015	0,6575672	704,2826	2,442083	0	20	524	321						Untertest3.avi	0	880	547	72	111	440	265	2798	0	Content		452	210	21738164	3046731624
21755	16:57:36.476	00:00:21.754	1306	480,636	430,0491	0,6136561	0,6386977	705,0885	2,665982	0	507,9009	351,1265	0,4564649	0,6571917	704,8626	2,467921	0	20	494	391						Untertest3.avi	0	880	547	72	111	440	265	2798	0	Content		422	280	21754780	3046748240
21771	16:57:36.492	00:00:21.771	1307	542,9691	357,281	0,6138997	0,637841	705,2508	2,373602	0	535,5309	413,6854	0,4567165	0,6566449	704,4818	2,621834	0	20	539	385						Untertest3.avi	0	880	547	72	111	440	265	2798	0	Content		467	274	21771403	3046764863
21788	16:57:36.509	00:00:21.788	1308	503,3057	372,0144	0,6141535	0,637506	705,2294	2,486443	0	515,6639	347,1057	0,4569743	0,6561513	704,9583	2,489596	0	20	509	360						Untertest3.avi	0	880	547	72	111	440	265	2798	0	Content		437	249	21788026	3046781486
21805	16:57:36.526	00:00:21.804	1309	546,6743	325,6907	0,6143788	0,6369081	705,2239	2,250361	0	474,7017	427,2633	0,4572394	0,6558217	704,6385	2,717762	0	20	511	376						Untertest3.avi	0	880	547	72	111	440	265	2798	0	Content		439	265	21804649	3046798109
21821	16:57:36.542	00:00:21.821	1310	500,5486	324,0673	0,6146921	0,6371151	705,3284	2,318069	0	529,1071	400,6174	0,4574972	0,6555734	705,1041	2,688771	0	20	515	362						Untertest3.avi	0	880	547	72	111	440	265	2798	0	Content		443	251	21821397	3046814857
21838	16:57:36.559	00:00:21.838	1311	509,5584	335,2144	0,6149896	0,6370377	705,1319	2,349535	0	535,5101	390,9804	0,4578132	0,6552256	704,7285	2,637879	0	20	523	363						Untertest3.avi	0	880	547	72	111	440	265	2798	0	Content		451	252	21838020	3046831480
21855	16:57:36.576	00:00:21.854	1312	490,6075	315,9309	0,6152481	0,6366476	705,1266	2,262805	0	447,2511	421,6447	0,4580662	0,655031	704,7962	2,730969	0	20	469	369						Untertest3.avi	0	880	547	72	111	440	265	2798	0	Content		397	258	21854643	3046848103
21871	16:57:36.592	00:00:21.871	1313	484,9871	352,6096	0,6155903	0,6369764	705,1249	2,312527	0	497,1926	372,5065	0,4583378	0,6549022	704,6484	2,578483	0	20	491	363						Untertest3.avi	0	880	547	72	111	440	265	2798	0	Content		419	252	21871268	3046864728
21888	16:57:36.609	00:00:21.887	1314	544,8724	306,1264	0,6158594	0,6370456	704,9106	2,174601	0	498,2362	445,3832	0,4585947	0,6547953	704,5255	2,73726	0	20	522	376						Untertest3.avi	0	880	547	72	111	440	265	2798	0	Content		450	265	21887892	3046881352
21905	16:57:36.626	00:00:21.904	1315	525,4368	396,0128	0,6161624	0,63728	704,9107	2,473656	0	520,9228	371,9758	0,4588083	0,6548744	704,078	2,668322	0	20	523	384						Untertest3.avi	0	880	547	72	111	440	265	2798	0	Content		451	273	21904640	3046898100
21921	16:57:36.642	00:00:21.921	1316	479,9108	389,0162	0,6163679	0,6376658	704,5303	2,623803	0	507,5022	381,2094	0,4590336	0,6550372	704,077	2,630953	0	20	494	385						Untertest3.avi	0	880	547	72	111	440	265	2798	0	Content		422	274	21921262	3046914722
21938	16:57:36.659	00:00:21.937	1317	515,4055	364,619	0,6165356	0,6381313	704,2457	2,501032	0	489,929	456,7545	0,4591608	0,6553499	703,6362	2,881407	0	20	503	411						Untertest3.avi	0	880	547	72	111	440	265	2798	0	Content		431	300	21937885	3046931345
21955	16:57:36.676	00:00:21.954	1318	509,8574	327,0314	0,6166414	0,6387581	704,2902	2,410344	0	537,1888	404,6549	0,4592017	0,655902	703,4724	2,755798	0	20	524	366						Untertest3.avi	0	880	547	72	111	440	265	2798	0	Content		452	255	21954509	3046947969
21971	16:57:36.692	00:00:21.971	1319	505,7454	420,0367	0,6166673	0,6394553	703,9783	2,701753	0	522,8228	384,475	0,4591736	0,6565635	703,3186	2,775319	0	20	514	402						Untertest3.avi	0	880	547	72	111	440	265	2798	0	Content		442	291	21971260	3046964720
21988	16:57:36.709	00:00:21.987	1320	531,7224	354,8195	0,6165841	0,640138	703,6285	2,557249	0	502,1899	403,4879	0,4590665	0,6571504	702,8162	2,76296	0	20	517	379						Untertest3.avi	0	880	547	72	111	440	265	2798	0	Content		445	268	21987879	3046981339
22005	16:57:36.726	00:00:22.004	1321	512,7134	369,46	0,6164156	0,6409063	703,3675	2,647175	0	496,5217	424,4589	0,4588483	0,6578316	702,7106	2,695794	0	20	505	397						Untertest3.avi	0	880	547	72	111	440	265	2798	0	Content		433	286	22004504	3046997964
22021	16:57:36.742	00:00:22.021	1322	518,1011	349,4982	0,6162127	0,6414705	703,1476	2,480246	0	543,9016	352,521	0,458556	0,6583656	702,3069	2,570392	0	20	531	351						Untertest3.avi	0	880	547	72	111	440	265	2798	0	Content		459	240	22021249	3047014709
22038	16:57:36.759	00:00:22.037	1323	508,9013	342,6334	0,6158351	0,641798	703,1606	2,543842	0	509,5034	386,1696	0,458202	0,6587707	702,6803	2,725269	0	20	509	364						Untertest3.avi	0	880	547	72	111	440	265	2798	0	Content		437	253	22037874	3047031334
22054	16:57:36.775	00:00:22.054	1324	517,7728	359,454	0,6154245	0,6418457	702,9591	2,602643	0	522,8437	382,8085	0,4577891	0,6589656	702,4613	2,780035	0	20	520	371						Untertest3.avi	0	880	547	72	111	440	265	2798	0	Content		448	260	22054500	3047047960
22071	16:57:36.792	00:00:22.071	1325	531,9271	334,5725	0,6149933	0,6417645	702,8668	2,418422	0	508,3802	381,9365	0,4573579	0,6590586	702,4142	2,663166	0	20	520	358						Untertest3.avi	0	880	547	72	111	440	265	2798	0	Content		448	247	22071248	3047064708
22088	16:57:36.809	00:00:22.087	1326	523,8466	397,7318	0,6145892	0,6417471	702,9124	2,711767	0	500,3898	455,2715	0,4569369	0,6591563	702,1107	2,892926	0	20	512	427						Untertest3.avi	0	880	547	72	111	440	265	2798	0	Content		440	316	22087872	3047081332
22104	16:57:36.825	00:00:22.104	1327	554,205	388,7745	0,6142159	0,6417735	702,9705	2,829281	0	506,8232	366,7307	0,4565016	0,6593831	702,0333	2,725188	0	20	531	378						Untertest3.avi	0	880	547	72	111	440	265	2798	0	Content		459	267	22104497	3047097957
22121	16:57:36.842	00:00:22.121	1328	506,0078	369,5243	0,6137914	0,6418529	703,0649	2,642243	0	493,8909	379,7487	0,4561316	0,6599658	702,0333	2,834709	0	20	500	375						Untertest3.avi	0	880	547	72	111	440	265	2798	0	Content		428	264	22121125	3047114585
22138	16:57:36.859	00:00:22.137	1329	473,2802	339,304	0,6133471	0,6418557	703,1069	2,690449	0	495,6662	377,0425	0,4556769	0,6598235	702,3494	2,72976	0	20	484	358						Untertest3.avi	0	880	547	72	111	440	265	2798	0	Content		412	247	22137745	3047131205
22154	16:57:36.875	00:00:22.154	1330	500,1771	369,3399	0,6128744	0,6418785	703,0756	2,528295	0	483,126	448,1036	0,4552413	0,6599461	702,3393	2,749909	0	20	492	409						Untertest3.avi	0	880	547	72	111	440	265	2798	0	Content		420	298	22154496	3047147956
22171	16:57:36.892	00:00:22.171	1331	451,5769	395,3881	0,6123865	0,6423217	703,0756	2,56104	0	492,1831	432,0345	0,4547611	0,6602123	702,4254	2,874434	0	20	472	414						Untertest3.avi	0	880	547	72	111	440	265	2798	0	Content		400	303	22171123	3047164583
22188	16:57:36.909	00:00:22.187	1332	497,5079	318,7541	0,6118554	0,6425109	703,0756	2,515772	0	519,8228	364,9183	0,4542089	0,6605412	702,5861	2,48702	0	20	509	342						Untertest3.avi	0	880	547	72	111	440	265	2798	0	Content		437	231	22187742	3047181202
22204	16:57:36.925	00:00:22.204	1333	514,8524	359,641	0,611268	0,6421414	703,3355	2,461786	0	508,6982	362,1392	0,4536258	0,6607509	702,5808	2,597317	0	20	512	361						Untertest3.avi	0	880	547	72	111	440	265	2798	0	Content		440	250	22204491	3047197951
22221	16:57:36.942	00:00:22.221	1334	501,7158	385,8808	0,6106161	0,6421267	703,5361	2,614772	0	462,1893	422,4625	0,4530398	0,660816	702,5325	2,703758	0	20	482	404						Untertest3.avi	0	880	547	72	111	440	265	2798	0	Content		410	293	22221113	3047214573
22238	16:57:36.959	00:00:22.237	1335	496,6692	442,0658	0,6099477	0,6419703	703,4939	2,599232	0	510,9195	305,0415	0,4524249	0,6608678	702,4908	2,28108	0	20	504	374						Untertest3.avi	0	880	547	72	111	440	265	2798	0	Content		432	263	22237737	3047231197
22254	16:57:36.975	00:00:22.254	1336	502,5344	386,3663	0,6093514	0,6422688	703,4939	2,52548	0	479,6519	443,3251	0,4517615	0,6606246	702,4908	2,794048	0	20	491	415						Untertest3.avi	0	880	547	72	111	440	265	2798	0	Content		419	304	22254359	3047247819
22271	16:57:36.992	00:00:22.271	1337	476,4263	286,856	0,6087524	0,6419188	703,764	2,348074	0	520,7767	366,0334	0,4512163	0,6611503	703,1321	2,611713	0	20	499	326						Untertest3.avi	0	880	547	72	111	440	265	2798	0	Content		427	215	22271110	3047264570
22288	16:57:37.009	00:00:22.287	1338	506,4275	405,4839	0,608147	0,6419441	704,0549	2,638475	0	551,4753	362,6661	0,4506452	0,6614038	703,3127	2,712682	0	20	529	384						Untertest3.avi	0	880	547	72	111	440	265	2798	0	Content		457	273	22287735	3047281195
22304	16:57:37.025	00:00:22.304	1339	539,3746	320,2737	0,6075441	0,6416354	704,0489	2,500548	0	495,8405	375,7499	0,4501004	0,6615582	703,3562	2,769599	0	20	518	348						Untertest3.avi	0	880	547	72	111	440	265	2798	0	Content		446	237	22304358	3047297818
22321	16:57:37.042	00:00:22.321	1340	522,1935	327,186	0,6070139	0,6420003	704,2026	2,441157	0	494,4997	387,0252	0,4495963	0,6616834	703,4628	2,600063	0	20	508	357						Untertest3.avi	0	880	547	72	111	440	265	2798	0	Content		436	246	22321105	3047314565
22338	16:57:37.059	00:00:22.337	1341	548,2208	276,3304	0,6065474	0,6419949	704,3666	2,661249	0	525,4777	354,3564	0,4491298	0,6618425	703,5551	2,578321	0	20	537	315						Untertest3.avi	0	880	547	72	111	440	265	2798	0	Content		465	204	22337730	3047331190
22354	16:57:37.075	00:00:22.354	1342	509,1783	378,3282	0,6060982	0,6420096	704,4963	2,707113	0	486,3329	441,3584	0,448667	0,66199	703,6988	2,81631	0	20	498	410						Untertest3.avi	0	880	547	72	111	440	265	2798	0	Content		426	299	22354355	3047347815
22371	16:57:37.092	00:00:22.370	1343	502,335	390,6708	0,6056554	0,6419871	704,5344	2,600389	0	476,2622	402,0856	0,4482707	0,6620833	703,9122	2,664364	0	20	489	396						Untertest3.avi	0	880	547	72	111	440	265	2798	0	Content		417	285	22370976	3047364436
22388	16:57:37.109	00:00:22.387	1344	532,7374	358,3526	0,6051962	0,6419822	704,5158	2,674071	0	492,1672	381,9464	0,4478429	0,6622537	703,8495	2,615265	0	20	512	370						Untertest3.avi	0	880	547	72	111	440	265	2798	0	Content		440	259	22387600	3047381060
22404	16:57:37.125	00:00:22.404	1345	485,3939	452,6352	0,6047233	0,6420312	704,4932	2,629056	0	488,1296	396,5342	0,4474006	0,6623737	703,9309	2,50867	0	20	487	425						Untertest3.avi	0	880	547	72	111	440	265	2798	0	Content		415	314	22404348	3047397808
22421	16:57:37.142	00:00:22.420	1346	512,5742	323,4695	0,6042408	0,6420892	704,5974	2,449783	0	453,975	517,2122	0,4469391	0,6624874	704,04	2,748543	0	20	483	420						Untertest3.avi	0	880	547	72	111	440	265	2798	0	Content		411	309	22420970	3047414430
22438	16:57:37.159	00:00:22.437	1347	540,4025	383,4946	0,6038013	0,6416879	704,5914	2,599782	0	517,7234	371,1407	0,446499	0,6626716	703,907	2,525385	0	20	529	377						Untertest3.avi	0	880	547	72	111	440	265	2798	0	Content		457	266	22437594	3047431054
22454	16:57:37.175	00:00:22.454	1348	492,5597	364,1869	0,6033459	0,6421099	704,5651	2,473067	0	479,6025	370,2488	0,4460419	0,662917	703,9452	2,538589	0	20	486	367						Untertest3.avi	0	880	547	72	111	440	265	2798	0	Content		414	256	22454343	3047447803
22471	16:57:37.192	00:00:22.470	1349	457,8381	418,4696	0,6029196	0,6425682	704,5651	2,792977	0	465,556	399,4216	0,4456145	0,6631321	703,9848	2,626456	0	20	462	409						Untertest3.avi	0	880	547	72	111	440	265	2798	0	Content		390	298	22470968	3047464428
22488	16:57:37.209	00:00:22.487	1350	553,3266	380,6517	0,6025882	0,6426039	704,5651	2,439532	0	492,4762	368,3993	0,4452284	0,6632817	703,9009	2,593152	0	20	523	375						Untertest3.avi	0	880	547	72	111	440	265	2798	0	Content		451	264	22487593	3047481053
22504	16:57:37.225	00:00:22.504	1351	519,1407	319,6626	0,6023067	0,6417226	704,559	2,478399	0	504,5209	376,1041	0,4449786	0,6633307	703,6915	2,581408	0	20	512	348						Untertest3.avi	0	880	547	72	111	440	265	2798	0	Content		440	237	22504217	3047497677
22521	16:57:37.242	00:00:22.520	1352	528,4188	416,6749	0,6020499	0,6420186	704,6459	2,595451	0	505,3352	345,0239	0,4446811	0,6629989	703,6916	2,643046	0	20	517	381						Untertest3.avi	0	880	547	72	111	440	265	2798	0	Content		445	270	22520965	3047514425
22538	16:57:37.259	00:00:22.537	1353	515,2742	380,0641	0,6018593	0,6419843	704,3282	2,576605	0	487,5462	400,8405	0,4445292	0,6633673	703,6522	2,69212	0	20	501	390						Untertest3.avi	0	880	547	72	111	440	265	2798	0	Content		429	279	22537588	3047531048
22554	16:57:37.275	00:00:22.554	1354	488,7603	356,5869	0,6017336	0,6421177	704,1594	2,477164	0	463,2112	440,6313	0,4443884	0,663537	703,6322	2,94665	0	20	476	399						Untertest3.avi	0	880	547	72	111	440	265	2798	0	Content		404	288	22554210	3047547670
22571	16:57:37.292	00:00:22.570	1355	499,2704	489,9914	0,601664	0,6422946	704,2318	2,844122	0	486,8495	380,304	0,4442821	0,6637369	703,391	2,797683	0	20	493	435						Untertest3.avi	0	880	547	72	111	440	265	2798	0	Content		421	324	22570833	3047564293
22588	16:57:37.309	00:00:22.587	1356	559,6257	379,6465	0,6016321	0,6420912	704,2256	2,516981	0	443,6048	424,649	0,4442296	0,663934	703,3276	2,770721	0	20	502	402						Untertest3.avi	0	880	547	72	111	440	265	2798	0	Content		430	291	22587582	3047581042
22604	16:57:37.325	00:00:22.604	1357	496,5722	413,9705	0,6016477	0,6427581	704,1657	2,773121	0	522,0652	387,3134	0,4442019	0,6641074	703,1959	2,709166	0	20	509	401						Untertest3.avi	0	880	547	72	111	440	265	2798	0	Content		437	290	22604205	3047597665
22621	16:57:37.342	00:00:22.620	1358	498,955	348,313	0,6016689	0,6430449	703,8978	2,588438	0	506,0451	410,7616	0,4441932	0,6643805	703,0751	2,938317	0	20	502	380						Untertest3.avi	0	880	547	72	111	440	265	2798	0	Content		430	269	22620828	3047614288
22637	16:57:37.358	00:00:22.637	1359	515,5635	356,8249	0,6016553	0,6433731	703,9014	2,52144	0	528,4958	328,1565	0,4441738	0,664722	703,13	2,674019	0	20	522	342						Untertest3.avi	0	880	547	72	111	440	265	2798	0	Content		450	231	22637452	3047630912
22654	16:57:37.375	00:00:22.654	1360	522,1003	412,0909	0,6016827	0,6436822	703,7463	2,627789	0	501,2387	404,1082	0,4441802	0,6649528	702,9247	2,810794	0	20	512	408						Untertest3.avi	0	880	547	72	111	440	265	2798	0	Content		440	297	22654078	3047647538
22671	16:57:37.392	00:00:22.670	1361	511,1469	449,1571	0,6017051	0,6434746	703,7401	2,721525	0	524,6788	372,6128	0,4441883	0,6652947	702,9182	2,694744	0	20	518	411						Untertest3.avi	0	880	547	72	111	440	265	2798	0	Content		446	300	22670828	3047664288
22687	16:57:37.408	00:00:22.687	1362	522,5183	329,0689	0,6017088	0,6441854	703,6089	2,473261	0	455,4315	396,1056	0,4441949	0,6655861	702,7898	2,899617	0	20	489	363						Untertest3.avi	0	880	547	72	111	440	265	2798	0	Content		417	252	22687451	3047680911
22704	16:57:37.425	00:00:22.704	1363	495,7985	351,0909	0,6017308	0,6443776	703,5417	2,535869	0	523,0871	336,5939	0,444211	0,6657683	702,6688	2,57356	0	20	509	344						Untertest3.avi	0	880	547	72	111	440	265	2798	0	Content		437	233	22704200	3047697660
22721	16:57:37.442	00:00:22.720	1364	569,5276	330,1666	0,6017538	0,6444406	703,5323	2,713437	0	480,4891	401,9272	0,4442435	0,6659265	702,6788	2,787318	0	20	525	366						Untertest3.avi	0	880	547	72	111	440	265	2798	0	Content		453	255	22720697	3047714157
22737	16:57:37.458	00:00:22.737	1365	506,9886	370,8835	0,6017893	0,6444144	703,4999	2,611796	0	502,641	389,5277	0,444282	0,6660179	702,6408	2,591202	0	20	505	380						Untertest3.avi	0	880	547	72	111	440	265	2798	0	Content		433	269	22737447	3047730907
22754	16:57:37.475	00:00:22.754	1366	531,9032	349,2281	0,6018563	0,6443026	703,4316	2,544468	0	485,6271	380,8748	0,4443734	0,6659617	702,446	2,592378	0	20	509	365						Untertest3.avi	0	880	547	72	111	440	265	2798	0	Content		437	254	22754067	3047747527
22771	16:57:37.492	00:00:22.770	1367	493,8697	358,2991	0,6019455	0,6440917	703,4589	2,603323	0	473,8847	438,9916	0,4444551	0,6658862	702,5551	2,744315	0	20	484	399						Untertest3.avi	0	880	547	72	111	440	265	2798	0	Content		412	288	22770820	3047764280
22787	16:57:37.508	00:00:22.787	1368	554,9647	382,5558	0,6019309	0,6442358	703,4589	2,66153	0	521,0345	425,0062	0,4444689	0,6658704	702,6076	2,823508	0	20	538	404						Untertest3.avi	0	880	547	72	111	440	265	2798	0	Content		466	293	22787443	3047780903
22804	16:57:37.525	00:00:22.804	1369	493,1061	414,1925	0,6020541	0,6436237	703,3441	2,79849	0	479,4928	444,7673	0,4446226	0,6658443	702,6924	2,765784	0	20	486	429						Untertest3.avi	0	880	547	72	111	440	265	2798	0	Content		414	318	22804066	3047797526
22821	16:57:37.542	00:00:22.820	1370	513,8632	344,8377	0,602234	0,6435607	703,3715	2,54499	0	508,0379	383,8655	0,444799	0,6658632	702,2878	2,667538	0	20	511	364						Untertest3.avi	0	880	547	72	111	440	265	2798	0	Content		439	253	22820813	3047814273
22837	16:57:37.558	00:00:22.837	1371	538,2791	358,7388	0,6023923	0,6434622	703,204	2,507437	0	505,5942	363,6028	0,4449736	0,6659272	702,4821	2,70513	0	20	522	361						Untertest3.avi	0	880	547	72	111	440	265	2798	0	Content		450	250	22837439	3047830899
22854	16:57:37.575	00:00:22.854	1372	482,8901	414,9792	0,6026676	0,6434948	703,2231	2,690999	0	519,8466	391,4473	0,4452025	0,6659848	702,5492	2,695612	0	20	501	403						Untertest3.avi	0	880	547	72	111	440	265	2798	0	Content		429	292	22854061	3047847521
22871	16:57:37.592	00:00:22.870	1373	552,0519	358,8611	0,6028864	0,6434607	703,118	2,381796	0	547,1777	389,3281	0,4454564	0,6660709	702,4684	2,686956	0	20	550	374						Untertest3.avi	0	880	547	72	111	440	265	2798	0	Content		478	263	22870685	3047864145
22887	16:57:37.608	00:00:22.887	1374	529,1161	356,5178	0,6032332	0,6435379	703,2339	2,545123	0	518,8505	344,1244	0,4457614	0,6661379	702,4811	2,766411	0	20	524	350						Untertest3.avi	0	880	547	72	111	440	265	2798	0	Content		452	239	22887435	3047880895
22904	16:57:37.625	00:00:22.904	1375	537,2701	336,1687	0,6035795	0,6435543	702,9512	2,514763	0	560,0559	374,4418	0,4460944	0,6661461	702,6801	2,689102	0	20	549	355						Untertest3.avi	0	880	547	72	111	440	265	2798	0	Content		477	244	22904057	3047897517
22921	16:57:37.642	00:00:22.920	1376	532,1592	383,085	0,6039302	0,6435915	702,9366	2,606911	0	508,3247	336,2085	0,4464844	0,666051	702,5902	2,558566	0	20	520	360						Untertest3.avi	0	880	547	72	111	440	265	2798	0	Content		448	249	22920678	3047914138
22937	16:57:37.658	00:00:22.937	1377	527,6852	365,5426	0,6043752	0,6436021	702,9765	2,454267	0	506,516	415,4274	0,4469391	0,6659381	702,5413	2,611906	0	20	517	390						Untertest3.avi	0	880	547	72	111	440	265	2798	0	Content		445	279	22937302	3047930762
22954	16:57:37.675	00:00:22.953	1378	513,0217	400,9559	0,6048625	0,6436125	703,028	2,534134	0	559,2279	365,5542	0,4474337	0,6658401	702,5606	2,496352	0	20	536	383						Untertest3.avi	0	880	547	72	111	440	265	2798	0	Content		464	272	22953926	3047947386
22971	16:57:37.692	00:00:22.970	1379	521,6871	361,3717	0,6054056	0,6435855	702,9926	2,54309	0	512,5532	378,1345	0,4479515	0,6657076	702,5361	2,663366	0	20	517	370						Untertest3.avi	0	880	547	72	111	440	265	2798	0	Content		445	259	22970674	3047964134
22987	16:57:37.708	00:00:22.987	1380	513,0345	351,18	0,6060202	0,6435385	703,0973	2,463159	0	536,7224	370,2137	0,4485736	0,6656088	702,763	2,659137	0	20	525	361						Untertest3.avi	0	880	547	72	111	440	265	2798	0	Content		453	250	22987295	3047980755
23004	16:57:37.725	00:00:23.003	1381	581,0245	347,8325	0,6066899	0,6435014	703,1531	2,418922	0	528,1163	362,64	0,4492135	0,6654373	702,8363	2,48159	0	20	555	355						Untertest3.avi	0	880	547	72	111	440	265	2798	0	Content		483	244	23003924	3047997384
23021	16:57:37.742	00:00:23.020	1382	526,0262	373,5268	0,6073387	0,643475	703,2861	2,529967	0	486,3994	383,2535	0,4499037	0,6652691	702,9083	2,615762	0	20	506	378						Untertest3.avi	0	880	547	72	111	440	265	2798	0	Content		434	267	23020544	3048014004
23037	16:57:37.758	00:00:23.037	1383	551,5523	355,3668	0,6080692	0,6433845	703,4049	2,392892	0	524,9125	430,9943	0,45064	0,6650671	703,0175	2,639081	0	20	538	393						Untertest3.avi	0	880	547	72	111	440	265	2798	0	Content		466	282	23037294	3048030754
23054	16:57:37.775	00:00:23.053	1384	527,9777	452,7719	0,608809	0,643362	703,4192	2,646945	0	472,589	426,79	0,4513681	0,6648636	702,8835	2,816427	0	20	500	440						Untertest3.avi	0	880	547	72	111	440	265	2798	0	Content		428	329	23053919	3048047379
23071	16:57:37.792	00:00:23.070	1385	501,5754	390,5339	0,6095345	0,6433073	703,561	2,708005	0	516,9477	356,0432	0,4521251	0,6647049	703,1356	2,73792	0	20	509	373						Untertest3.avi	0	880	547	72	111	440	265	2798	0	Content		437	262	23070541	3048064001
23087	16:57:37.808	00:00:23.087	1386	540,8369	360,179	0,6102496	0,643238	703,6898	2,50472	0	517,4835	384,5958	0,4528226	0,6644205	703,0266	2,899156	0	20	529	372						Untertest3.avi	0	880	547	72	111	440	265	2798	0	Content		457	261	23087290	3048080750
23104	16:57:37.825	00:00:23.103	1387	535,6448	406,1967	0,6109219	0,643167	703,6375	2,715596	0	552,1973	352,766	0,4535519	0,6641114	703,1066	2,508111	0	20	544	379						Untertest3.avi	0	880	547	72	111	440	265	2798	0	Content		472	268	23103913	3048097373
23121	16:57:37.842	00:00:23.120	1388	558,1884	341,0624	0,6115847	0,6430991	703,86	2,669991	0	544,9609	374,0512	0,4541889	0,6639037	703,2792	2,647667	0	20	552	358						Untertest3.avi	0	880	547	72	111	440	265	2798	0	Content		480	247	23120536	3048113996
23137	16:57:37.858	00:00:23.137	1389	544,2236	329,8801	0,6122419	0,6433884	703,86	2,562192	0	476,3285	437,4431	0,4548132	0,6636349	703,2544	2,953049	0	20	510	384						Untertest3.avi	0	880	547	72	111	440	265	2798	0	Content		438	273	23137162	3048130622
23154	16:57:37.875	00:00:23.153	1390	507,8349	380,4245	0,6128162	0,6428885	703,7543	2,671375	0	531,3251	395,9602	0,4554321	0,6633663	703,4537	2,652162	0	20	520	388						Untertest3.avi	0	880	547	72	111	440	265	2798	0	Content		448	277	23153787	3048147247
23171	16:57:37.892	00:00:23.170	1391	434,3036	507,2965	0,6133776	0,6428313	703,761	2,932107	0	496,6489	387,4624	0,4560067	0,6631651	703,4841	2,79027	0	20	465	447						Untertest3.avi	0	880	547	72	111	440	265	2798	0	Content		393	336	23170535	3048163995
23187	16:57:37.908	00:00:23.187	1392	544,6204	348,4276	0,6139465	0,6427689	704,0206	2,703315	0	514,1407	348,2962	0,4565969	0,6630245	703,5118	2,600767	0	20	529	348						Untertest3.avi	0	880	547	72	111	440	265	2798	0	Content		457	237	23187158	3048180618
23204	16:57:37.925	00:00:23.203	1393	542,4609	341,8509	0,6144738	0,6427394	704,0182	2,534369	0	536,8986	374,6534	0,4571292	0,6628454	703,524	2,587112	0	20	540	358						Untertest3.avi	0	880	547	72	111	440	265	2798	0	Content		468	247	23203781	3048197241
23221	16:57:37.942	00:00:23.220	1394	545,0649	384,5636	0,6149769	0,6426902	704,0546	2,594423	0	451,2773	488,7875	0,4576384	0,6626437	703,5583	2,837455	0	20	498	437						Untertest3.avi	0	880	547	72	111	440	265	2798	0	Content		426	326	23220530	3048213990
23237	16:57:37.958	00:00:23.237	1395	526,2637	365,2995	0,6154356	0,6425676	703,9468	2,786458	0	545,9731	379,5781	0,4581026	0,662432	703,5829	2,668642	0	20	536	372						Untertest3.avi	0	880	547	72	111	440	265	2798	0	Content		464	261	23237152	3048230612
23254	16:57:37.975	00:00:23.253	1396	547,0148	336,9704	0,6158564	0,642463	704,0666	2,509547	0	504,0464	370,2587	0,4585104	0,6622726	703,6595	2,637922	0	20	526	354						Untertest3.avi	0	880	547	72	111	440	265	2798	0	Content		454	243	23253776	3048247236
23270	16:57:37.991	00:00:23.270	1397	512,5986	381,0951	0,6162744	0,6423168	704,0195	2,457664	0	538,4885	377,8848	0,4589071	0,6620361	703,653	2,576386	0	20	526	379						Untertest3.avi	0	880	547	72	111	440	265	2798	0	Content		454	268	23270400	3048263860
23287	16:57:38.008	00:00:23.287	1398	555,9905	295,3018	0,6166689	0,642312	704,199	2,445314	0	514,9092	373,8229	0,4592649	0,6618787	703,5063	2,607093	0	20	535	335						Untertest3.avi	0	880	547	72	111	440	265	2798	0	Content		463	224	23287020	3048280480
23304	16:57:38.025	00:00:23.303	1399	542,3976	336,5457	0,6170235	0,6422654	704,0247	2,413986	0	532,0323	401,4663	0,4596539	0,6617107	703,569	2,725922	0	20	537	369						Untertest3.avi	0	880	547	72	111	440	265	2798	0	Content		465	258	23303769	3048297229
23320	16:57:38.041	00:00:23.320	1400	528,2325	394,8654	0,6173416	0,6422479	703,8234	2,594502	0	478,7332	391,1476	0,4599563	0,661629	703,5634	2,669259	0	20	503	393						Untertest3.avi	0	880	547	72	111	440	265	2798	0	Content		431	282	23320394	3048313854
23337	16:57:38.058	00:00:23.337	1401	519,2314	341,7804	0,6176832	0,6423501	704,1884	2,463156	0	498,4768	457,3581	0,4602635	0,6616025	703,5365	2,709966	0	20	509	400						Untertest3.avi	0	880	547	72	111	440	265	2798	0	Content		437	289	23337016	3048330476
23354	16:57:38.075	00:00:23.353	1402	525,6957	379,2565	0,6179916	0,6424307	703,9589	2,628271	0	520,8159	362,1951	0,4605858	0,6615779	703,7126	2,536613	0	20	523	371						Untertest3.avi	0	880	547	72	111	440	265	2798	0	Content		451	260	23353638	3048347098
23370	16:57:38.091	00:00:23.370	1403	528,3066	332,9068	0,6182963	0,6425582	704,0714	2,438632	0	523,2222	364,4818	0,4608652	0,6615899	703,4709	2,595539	0	20	526	349						Untertest3.avi	0	880	547	72	111	440	265	2798	0	Content		454	238	23370389	3048363849
23387	16:57:38.108	00:00:23.387	1404	523,1945	331,235	0,6185878	0,6427371	704,0328	2,454153	0	554,9299	377,2149	0,4611749	0,6616271	703,5304	2,683572	0	20	539	354						Untertest3.avi	0	880	547	72	111	440	265	2798	0	Content		467	243	23387013	3048380473
23404	16:57:38.125	00:00:23.403	1405	506,2969	336,1578	0,6188458	0,6428796	703,7984	2,306592	0	504,4607	397,809	0,4613902	0,6616168	703,4463	2,718413	0	20	505	367						Untertest3.avi	0	880	547	72	111	440	265	2798	0	Content		433	256	23403637	3048397097
23420	16:57:38.141	00:00:23.420	1406	493,4449	425,6567	0,6190942	0,6430197	703,9679	2,640897	0	531,4307	367,0623	0,4616528	0,6615844	703,4941	2,564363	0	20	512	396						Untertest3.avi	0	880	547	72	111	440	265	2798	0	Content		440	285	23420259	3048413719
23437	16:57:38.158	00:00:23.437	1407	487,5934	389,2291	0,6192818	0,6431006	704,0375	2,518852	0	508,3856	436,4298	0,4618164	0,6615574	703,4297	2,775974	0	20	498	413						Untertest3.avi	0	880	547	72	111	440	265	2798	0	Content		426	302	23437008	3048430468
23454	16:57:38.175	00:00:23.453	1408	509,2371	373,839	0,6194019	0,6431491	704,01	2,46144	0	518,1559	378,4517	0,4619645	0,6615099	703,533	2,684623	0	20	514	376						Untertest3.avi	0	880	547	72	111	440	265	2798	0	Content		442	265	23453633	3048447093
23470	16:57:38.191	00:00:23.470	1409	510,4253	419,0229	0,6195299	0,6431466	704,014	2,443505	0	471,7728	444,3131	0,462052	0,6614293	703,5767	2,801369	0	20	491	432						Untertest3.avi	0	880	547	72	111	440	265	2798	0	Content		419	321	23470257	3048463717
23487	16:57:38.208	00:00:23.486	1410	510,2795	387,0322	0,6195832	0,643081	704,1074	2,513379	0	565,6252	331,7315	0,4621111	0,6616551	703,5767	2,378554	0	20	538	359						Untertest3.avi	0	880	547	72	111	440	265	2798	0	Content		466	248	23486878	3048480338
23504	16:57:38.225	00:00:23.503	1411	513,0051	258,5172	0,6195972	0,6429731	704,0657	2,424987	0	504,8355	379,0762	0,4621131	0,6610903	703,6022	2,68903	0	20	509	319						Untertest3.avi	0	880	547	72	111	440	265	2798	0	Content		437	208	23503628	3048497088
23520	16:57:38.241	00:00:23.520	1412	532,6771	298,6533	0,6195723	0,6433964	704,0657	2,392193	0	491,7103	363,6846	0,4620921	0,6605842	703,6022	2,529007	0	20	512	331						Untertest3.avi	0	880	547	72	111	440	265	2798	0	Content		440	220	23520250	3048513710
23537	16:57:38.258	00:00:23.536	1413	534,6839	368,2896	0,6194938	0,6429232	704,0469	2,461887	0	497,8922	406,1569	0,4620078	0,6608776	703,6503	2,71096	0	20	516	387						Untertest3.avi	0	880	547	72	111	440	265	2798	0	Content		444	276	23536884	3048530344
23553	16:57:38.274	00:00:23.553	1414	551,8973	338,5444	0,6193745	0,64293	703,8994	2,320714	0	480,3932	381,676	0,4618748	0,6605771	703,6503	2,540399	0	20	516	360						Untertest3.avi	0	880	547	72	111	440	265	2798	0	Content		444	249	23553499	3048546959
23570	16:57:38.291	00:00:23.570	1415	487,1146	350,6791	0,6192754	0,6435165	703,8994	2,455	0	500,3239	425,2744	0,4617598	0,6610479	703,5294	2,731976	0	20	494	388						Untertest3.avi	0	880	547	72	111	440	265	2798	0	Content		422	277	23570246	3048563706
23587	16:57:38.308	00:00:23.586	1416	518,2364	304,5512	0,6190498	0,642712	703,8935	2,208466	0	558,7505	353,1363	0,4616023	0,6612025	703,697	2,719346	0	20	538	329						Untertest3.avi	0	880	547	72	111	440	265	2798	0	Content		466	218	23586879	3048580339
23604	16:57:38.325	00:00:23.603	1417	515,9597	452,2008	0,6189137	0,6432649	703,9689	2,696256	0	463,3568	352,1175	0,4614144	0,6613278	703,4482	2,571011	0	20	490	402						Untertest3.avi	0	880	547	72	111	440	265	2798	0	Content		418	291	23603618	3048597078
23620	16:57:38.341	00:00:23.620	1418	587,459	312,0935	0,6186945	0,6429172	703,9629	2,510422	0	564,9178	306,101	0,4612308	0,6614636	703,4708	2,426379	0	20	576	309						Untertest3.avi	0	880	547	72	111	440	265	2798	0	Content		504	198	23620241	3048613701
23637	16:57:38.358	00:00:23.636	1419	534,8434	324,3352	0,6185429	0,6435207	704,0567	2,531471	0	523,1148	404,3444	0,4610425	0,6615803	703,4999	2,756884	0	20	529	364						Untertest3.avi	0	880	547	72	111	440	265	2798	0	Content		457	253	23636739	3048630199
23653	16:57:38.374	00:00:23.653	1420	497,2984	354,19	0,618356	0,6436496	703,8416	2,535051	0	512,8032	369,563	0,4608218	0,6617148	703,3763	2,635411	0	20	505	362						Untertest3.avi	0	880	547	72	111	440	265	2798	0	Content		433	251	23653490	3048646950
23670	16:57:38.391	00:00:23.670	1421	502,1033	335,1964	0,6181328	0,6433733	703,8356	2,603247	0	531,002	452,6594	0,4606774	0,6618743	703,446	2,809537	0	20	517	394						Untertest3.avi	0	880	547	72	111	440	265	2798	0	Content		445	283	23670112	3048663572
23687	16:57:38.408	00:00:23.686	1422	539,1528	350,7761	0,6180202	0,6438738	703,9189	2,524668	0	549,4482	392,4156	0,4604914	0,6620195	703,4979	2,812912	0	20	544	372						Untertest3.avi	0	880	547	72	111	440	265	2798	0	Content		472	261	23686736	3048680196
23703	16:57:38.424	00:00:23.703	1423	515,2888	375,6712	0,6178645	0,6444702	703,9189	2,65411	0	494,6676	425,7198	0,4603373	0,6621312	703,4224	2,794976	0	20	505	401						Untertest3.avi	0	880	547	72	111	440	265	2798	0	Content		433	290	23703484	3048696944
23720	16:57:38.441	00:00:23.720	1424	522,0165	327,0123	0,617774	0,6441184	704,038	2,488019	0	537,3934	389,85	0,4602485	0,6622909	703,3963	2,587783	0	20	530	358						Untertest3.avi	0	880	547	72	111	440	265	2798	0	Content		458	247	23720109	3048713569
23737	16:57:38.458	00:00:23.736	1425	490,0966	420,6695	0,6177115	0,6443176	704,0402	2,615207	0	524,6786	434,3253	0,4601888	0,6624238	703,3992	2,594894	0	20	507	427						Untertest3.avi	0	880	547	72	111	440	265	2798	0	Content		435	316	23736729	3048730189
23753	16:57:38.474	00:00:23.753	1426	522,2525	410,1916	0,6176427	0,6440593	704,0341	2,663322	0	540,276	388,1887	0,4601331	0,6625745	703,3026	2,678338	0	20	531	399						Untertest3.avi	0	880	547	72	111	440	265	2798	0	Content		459	288	23753355	3048746815
23770	16:57:38.491	00:00:23.770	1427	505,4439	348,4637	0,6175977	0,644564	704,0881	2,41175	0	538,8671	396,9839	0,4600782	0,6627077	703,5085	2,672095	0	20	522	373						Untertest3.avi	0	880	547	72	111	440	265	2798	0	Content		450	262	23770101	3048763561
23787	16:57:38.508	00:00:23.786	1428	529,085	255,0569	0,6175642	0,6446189	704,0562	2,340786	0	510,1851	356,7659	0,4600703	0,6628084	703,538	2,594161	0	20	520	306						Untertest3.avi	0	880	547	72	111	440	265	2798	0	Content		448	195	23786725	3048780185
23803	16:57:38.524	00:00:23.803	1429	499,6436	355,6022	0,6175343	0,6446077	704,0693	2,670012	0	498,829	371,8871	0,4600399	0,6628334	703,5349	2,800709	0	20	499	364						Untertest3.avi	0	880	547	72	111	440	265	2798	0	Content		427	253	23803347	3048796807
23820	16:57:38.541	00:00:23.820	1430	481,1498	375,1547	0,6174999	0,6445343	704,0746	2,62879	0	478,6993	407,3005	0,4600314	0,6628109	703,5096	2,781814	0	20	480	391						Untertest3.avi	0	880	547	72	111	440	265	2798	0	Content		408	280	23820094	3048813554
23837	16:57:38.558	00:00:23.836	1431	528,5663	381,3613	0,6174765	0,6444694	704,1345	2,710225	0	542,7322	343,1965	0,4600037	0,6627411	703,4912	2,703041	0	20	536	362						Untertest3.avi	0	880	547	72	111	440	265	2798	0	Content		464	251	23836718	3048830178
23853	16:57:38.574	00:00:23.853	1432	541,5643	367,0247	0,6174585	0,6443928	704,1531	2,70901	0	513,3596	379,1692	0,4600013	0,6627081	703,5328	2,657044	0	20	527	373						Untertest3.avi	0	880	547	72	111	440	265	2798	0	Content		455	262	23853342	3048846802
23870	16:57:38.591	00:00:23.870	1433	482,4561	395,5263	0,6174487	0,644351	704,197	2,684067	0	491,766	450,3308	0,4599835	0,6626857	703,5591	2,880355	0	20	487	423						Untertest3.avi	0	880	547	72	111	440	265	2798	0	Content		415	312	23870091	3048863551
23887	16:57:38.608	00:00:23.886	1434	552,9623	441,5995	0,6174274	0,6443273	704,1613	2,65333	0	498,2003	428,8716	0,4599979	0,6626226	703,615	2,787474	0	20	526	435						Untertest3.avi	0	880	547	72	111	440	265	2798	0	Content		454	324	23886716	3048880176
23903	16:57:38.624	00:00:23.903	1435	495,2141	364,525	0,6174497	0,6443245	704,2873	2,704562	0	501,7244	415,1108	0,4600054	0,6626134	703,6568	2,857254	0	20	498	390						Untertest3.avi	0	880	547	72	111	440	265	2798	0	Content		426	279	23903338	3048896798
23920	16:57:38.641	00:00:23.919	1436	531,5252	330,5606	0,6174555	0,6443197	704,2988	2,615623	0	539,9138	339,1119	0,4600295	0,6626213	703,7541	2,81863	0	20	536	335						Untertest3.avi	0	880	547	72	111	440	265	2798	0	Content		464	224	23919962	3048913422
23937	16:57:38.658	00:00:23.936	1437	518,9303	389,1492	0,617493	0,6443343	704,3813	2,775499	0	506,5332	396,7501	0,4600923	0,6629781	703,7541	2,628554	0	20	513	393						Untertest3.avi	0	880	547	72	111	440	265	2798	0	Content		441	282	23936710	3048930170
23953	16:57:38.674	00:00:23.953	1438	543,861	326,4963	0,6175427	0,6443501	704,4711	2,651651	0	537,7671	387,7487	0,4601474	0,6629761	703,7541	2,760762	0	20	541	357						Untertest3.avi	0	880	547	72	111	440	265	2798	0	Content		469	246	23953332	3048946792
23970	16:57:38.691	00:00:23.969	1439	511,3363	418,4547	0,6175097	0,6444461	704,5118	2,829256	0	528,6867	373,7565	0,4601126	0,6627127	704,0565	2,82908	0	20	520	396						Untertest3.avi	0	880	547	72	111	440	265	2798	0	Content		448	285	23969957	3048963417
23987	16:57:38.708	00:00:23.986	1440	611,7761	480,0419	0,6170965	0,6447924	704,842	2,99281	0	605,7808	485,4795	0,4597681	0,6631662	704,0351	3,071091	0	21	609	483						Untertest3.avi	0	880	547	72	111	581	388	783	0	Content		537	372	23986582	3048980042
24003	16:57:38.724	00:00:24.003	1441	638,2104	525,563	0,6166863	0,6456851	704,842	2,84841	0	700,6514	463,4424	0,4596041	0,6636679	704,2296	2,874167	0	21	669	495						Untertest3.avi	0	880	547	72	111	581	388	783	0	Content		597	384	24003203	3048996663
24020	16:57:38.741	00:00:24.019	1442	625,6818	483,5648	0,6167239	0,6454713	704,6429	2,757965	0	688,4698	481,549	0,4596536	0,663685	704,2479	2,842402	0	21	657	483						Untertest3.avi	0	880	547	72	111	581	388	783	0	Content		585	372	24019950	3049013410
24037	16:57:38.758	00:00:24.036	1443	619,4576	551,8335	0,6168337	0,6449388	704,6368	2,995459	0	629,6172	518,3388	0,4597652	0,6632014	704,2479	2,939125	0	21	625	535						Untertest3.avi	0	880	547	72	111	581	388	783	0	Content		553	424	24036575	3049030035
24053	16:57:38.774	00:00:24.053	1444	613,9811	519,9926	0,6169472	0,6453826	704,6308	2,843017	0	725,3974	434,9974	0,4598391	0,6634387	704,3259	2,629348	0	21	670	477						Untertest3.avi	0	880	547	72	111	581	388	783	0	Content		598	366	24053200	3049046660
24070	16:57:38.791	00:00:24.069	1445	562,252	496,0606	0,6169934	0,6448829	704,6246	2,981003	0	673,0449	489,7873	0,4599114	0,6633361	704,3195	2,803616	0	21	618	493						Untertest3.avi	0	880	547	72	111	581	388	783	0	Content		546	382	24069833	3049063293
24087	16:57:38.808	00:00:24.086	1446	617,3729	483,3361	0,6170902	0,6453254	705,0274	2,866755	0	658,2095	507,3098	0,4599719	0,6632373	704,45	2,819132	0	21	638	495						Untertest3.avi	0	880	547	72	111	581	388	783	0	Content		566	384	24086569	3049080029
24103	16:57:38.824	00:00:24.103	1447	607,9385	513,1195	0,6171129	0,6448437	705,0212	2,931059	0	695,6473	487,925	0,4599752	0,6628665	704,45	2,732427	0	21	652	501						Untertest3.avi	0	880	547	72	111	581	388	783	0	Content		580	390	24103193	3049096653
24120	16:57:38.841	00:00:24.119	1448	656,9042	495,5573	0,6171318	0,6452821	705,1309	2,864205	0	645,6847	519,9696	0,4600042	0,6631735	704,5774	2,989038	0	21	651	508						Untertest3.avi	0	880	547	72	111	581	388	783	0	Content		579	397	24119826	3049113286
24136	16:57:38.857	00:00:24.136	1449	635,806	488,2911	0,6171268	0,6452942	705,1924	2,882206	0	701,7351	488,1151	0,4599908	0,6631743	704,6429	2,866914	0	21	669	488						Untertest3.avi	0	880	547	72	111	581	388	783	0	Content		597	377	24136439	3049129899
24153	16:57:38.874	00:00:24.153	1450	623,8707	520,7354	0,6170969	0,6453072	705,268	2,937029	0	642,1694	519,9232	0,4599555	0,663192	704,6548	3,031373	0	21	633	520						Untertest3.avi	0	880	547	72	111	581	388	783	0	Content		561	409	24153189	3049146649
24170	16:57:38.891	00:00:24.169	1451	623,5395	480,0061	0,6170423	0,6453102	705,2642	2,781368	0	664,6279	489,3151	0,4598869	0,6632096	704,673	2,908031	0	21	644	485						Untertest3.avi	0	880	547	72	111	581	388	783	0	Content		572	374	24169828	3049163288
24187	16:57:38.908	00:00:24.186	1452	633,3126	508,0854	0,6169313	0,6452915	705,2891	2,847645	0	684,0056	517,4488	0,4597892	0,6632029	704,5336	2,874545	0	21	659	513						Untertest3.avi	0	880	547	72	111	581	388	783	0	Content		587	402	24186561	3049180021
24203	16:57:38.924	00:00:24.203	1453	647,9509	498,8614	0,6167946	0,6452428	705,218	2,71847	0	682,8059	505,4475	0,4596765	0,6631924	704,6843	2,895454	0	21	665	502						Untertest3.avi	0	880	547	72	111	581	388	783	0	Content		593	391	24203185	3049196645
24220	16:57:38.941	00:00:24.219	1454	646,7379	468,204	0,6166837	0,6451657	705,4018	2,814881	0	694,5475	448,3735	0,4595597	0,6631917	704,8416	2,615742	0	21	671	458						Untertest3.avi	0	880	547	72	111	581	388	783	0	Content		599	347	24219819	3049213279
24236	16:57:38.957	00:00:24.236	1455	636,7904	491,3444	0,6165724	0,6451101	705,5234	2,896028	0	661,6579	499,5602	0,4594424	0,6631477	704,9093	2,923515	0	21	649	495						Untertest3.avi	0	880	547	72	111	581	388	783	0	Content		577	384	24236433	3049229893
24253	16:57:38.974	00:00:24.253	1456	669,4086	493,0781	0,6164233	0,6449941	705,553	2,735827	0	674,6655	537,4393	0,4593136	0,6631061	704,8857	2,97368	0	21	672	515						Untertest3.avi	0	880	547	72	111	581	388	783	0	Content		600	404	24253059	3049246519
24270	16:57:38.991	00:00:24.269	1457	634,5593	493,5776	0,6163001	0,644919	705,4724	2,86763	0	657,2874	485,5971	0,4591836	0,6633828	704,8857	3,041662	0	21	646	490						Untertest3.avi	0	880	547	72	111	581	388	783	0	Content		574	379	24269814	3049263274
24286	16:57:39.007	00:00:24.286	1458	669,6209	464,4131	0,6161948	0,6448525	705,4664	2,663823	0	652,2957	522,6376	0,4590847	0,6629379	704,899	2,997735	0	21	661	494						Untertest3.avi	0	880	547	72	111	581	388	783	0	Content		589	383	24286431	3049279891
24303	16:57:39.024	00:00:24.303	1459	664,5869	514,0879	0,6161237	0,6452454	705,4664	2,971467	0	679,4385	507,0452	0,4589954	0,6629094	704,9991	2,906307	0	21	672	511						Untertest3.avi	0	880	547	72	111	581	388	783	0	Content		600	400	24303053	3049296513
24320	16:57:39.041	00:00:24.319	1460	694,9017	465,9289	0,6160494	0,6447182	705,6724	2,675934	0	602,8682	546,5026	0,4589093	0,6629001	704,992	3,106294	0	21	649	506						Untertest3.avi	0	880	547	72	111	581	388	783	0	Content		577	395	24319810	3049313270
24336	16:57:39.057	00:00:24.336	1461	668,2599	459,1057	0,6159396	0,6447657	705,6426	2,76262	0	654,6685	502,054	0,4588259	0,6629335	704,8679	2,940825	0	21	661	481						Untertest3.avi	0	880	547	72	111	581	388	783	0	Content		589	370	24336424	3049329884
24353	16:57:39.074	00:00:24.353	1462	621,2603	469,3116	0,6158717	0,6447929	705,5751	2,604115	0	623,5608	529,257	0,4587176	0,663029	704,9065	3,02265	0	21	622	499						Untertest3.avi	0	880	547	72	111	581	388	783	0	Content		550	388	24353048	3049346508
24370	16:57:39.091	00:00:24.369	1463	619,0266	525,4087	0,6157792	0,6448565	705,433	2,87717	0	666,2816	512,049	0,4586487	0,6630911	704,826	2,834211	0	21	643	519						Untertest3.avi	0	880	547	72	111	581	388	783	0	Content		571	408	24369671	3049363131
24386	16:57:39.107	00:00:24.386	1464	625,6843	453,8762	0,6157115	0,644925	705,3865	2,73312	0	617,0718	521,1397	0,4585725	0,6631414	704,8062	2,865546	0	21	621	488						Untertest3.avi	0	880	547	72	111	581	388	783	0	Content		549	377	24386293	3049379753
24403	16:57:39.124	00:00:24.403	1465	644,6028	484,6826	0,6156495	0,6449586	705,4233	2,736021	0	665,3527	556,9796	0,4584857	0,663183	704,7367	2,905928	0	21	655	521						Untertest3.avi	0	880	547	72	111	581	388	783	0	Content		583	410	24403040	3049396500
24420	16:57:39.141	00:00:24.419	1466	632,8777	531,1156	0,6155767	0,6449808	705,6241	2,887352	0	671,1257	500,657	0,4583873	0,6632149	704,686	2,921012	0	21	652	516						Untertest3.avi	0	880	547	72	111	581	388	783	0	Content		580	405	24419666	3049413126
24436	16:57:39.157	00:00:24.436	1467	639,6945	488,7518	0,615496	0,6450192	705,5121	2,747257	0	686,727	505,7922	0,4582644	0,6632342	704,4387	2,793837	0	21	663	497						Untertest3.avi	0	880	547	72	111	581	388	783	0	Content		591	386	24436290	3049429750
24453	16:57:39.174	00:00:24.453	1468	633,1381	423,9966	0,6153673	0,6450403	705,2599	2,489222	0	665,0663	489,7664	0,4581556	0,663255	704,5108	2,739276	0	21	649	457						Untertest3.avi	0	880	547	72	111	581	388	783	0	Content		577	346	24453036	3049446496
24470	16:57:39.191	00:00:24.469	1469	637,3719	488,1943	0,6152468	0,6450894	705,0854	2,649733	0	658,809	530,168	0,4580438	0,6632531	704,4838	2,921154	0	21	648	509						Untertest3.avi	0	880	547	72	111	581	388	783	0	Content		576	398	24469661	3049463121
24486	16:57:39.207	00:00:24.486	1470	614,972	526,7521	0,6151561	0,6450586	705,1526	2,884906	0	675,7314	521,5662	0,4579093	0,6632537	704,3735	2,969622	0	21	645	524						Untertest3.avi	0	880	547	72	111	581	388	783	0	Content		573	413	24486284	3049479744
24503	16:57:39.224	00:00:24.502	1471	667,5858	478,9499	0,6150515	0,6449977	705,0781	2,783015	0	630,582	535,0817	0,4577465	0,6632416	704,1267	3,043475	0	21	649	507						Untertest3.avi	0	880	547	72	111	581	388	783	0	Content		577	396	24502905	3049496365
24520	16:57:39.241	00:00:24.519	1472	637,7385	496,0515	0,6148973	0,644987	704,8204	2,75644	0	701,582	581,7722	0,4576151	0,6632307	704,1843	3,192083	0	21	670	539						Untertest3.avi	0	880	547	72	111	581	388	783	0	Content		598	428	24519654	3049513114
24536	16:57:39.257	00:00:24.536	1473	665,2648	494,4183	0,6147681	0,644992	704,593	2,683531	0	671,6688	495,4899	0,4574685	0,6632128	704,0084	2,834852	0	21	668	495						Untertest3.avi	0	880	547	72	111	581	388	783	0	Content		596	384	24536276	3049529736
24553	16:57:39.274	00:00:24.552	1474	649,575	472,7451	0,6146773	0,6449879	704,6805	2,650852	0	661,608	498,7457	0,4572934	0,6632281	703,7355	2,863888	0	21	656	486						Untertest3.avi	0	880	547	72	111	581	388	783	0	Content		584	375	24552902	3049546362
24570	16:57:39.291	00:00:24.569	1475	654,7499	503,0909	0,6145409	0,6450028	704,3442	2,747546	0	688,4023	496,8785	0,4571508	0,663287	703,6541	2,942535	0	21	672	500						Untertest3.avi	0	880	547	72	111	581	388	783	0	Content		600	389	24569525	3049562985
24586	16:57:39.307	00:00:24.586	1476	609,2704	529,411	0,6144087	0,645081	704,0259	2,899431	0	646,2753	537,9303	0,456992	0,66329	703,5223	3,095239	0	21	628	534						Untertest3.avi	0	880	547	72	111	581	388	783	0	Content		556	423	24586273	3049579733
24603	16:57:39.324	00:00:24.602	1477	650,0869	540,4113	0,6143269	0,6451427	703,8559	2,813661	0	611,2538	567,9461	0,4568935	0,6630479	703,5223	3,102174	0	21	631	554						Untertest3.avi	0	880	547	72	111	581	388	783	0	Content		559	443	24602896	3049596356
24620	16:57:39.341	00:00:24.619	1478	651,5977	439,8885	0,614261	0,6452655	703,714	2,69973	0	687,6608	481,7618	0,4567256	0,6635181	703,1761	2,733903	0	21	670	461						Untertest3.avi	0	880	547	72	111	581	388	783	0	Content		598	350	24619521	3049612981
24636	16:57:39.357	00:00:24.636	1479	694,4702	499,8457	0,6141873	0,645404	703,6234	2,767761	0	659,0621	486,6061	0,4566276	0,663684	702,9415	2,884066	0	21	677	493						Untertest3.avi	0	880	547	72	111	581	388	783	0	Content		605	382	24636141	3049629601
24653	16:57:39.374	00:00:24.652	1480	631,2797	478,6035	0,6140683	0,6460845	703,6234	2,900543	0	760,3273	462,782	0,4565228	0,6638525	702,649	2,888251	0	21	696	471						Untertest3.avi	0	880	547	72	111	581	388	783	0	Content		624	360	24652891	3049646351
24670	16:57:39.391	00:00:24.669	1481	728,8228	531,7731	0,6139512	0,6461985	703,6234	2,845611	0	582,7302	561,397	0,4564143	0,6636828	702,649	3,177972	0	21	656	547						Untertest3.avi	0	880	547	72	111	581	388	783	0	Content		584	436	24669516	3049662976
24686	16:57:39.407	00:00:24.686	1482	647,2021	477,5185	0,6139427	0,6459685	702,8207	2,785526	0	665,5482	522,526	0,4563133	0,6641482	702,3278	3,001093	0	21	656	500						Untertest3.avi	0	880	547	72	111	581	388	783	0	Content		584	389	24686140	3049679600
24703	16:57:39.424	00:00:24.702	1483	695,5304	487,564	0,6138821	0,6461257	702,7672	2,696268	0	661,1219	563,3069	0,4562199	0,6639826	702,3278	3,021023	0	21	678	525						Untertest3.avi	0	880	547	72	111	581	388	783	0	Content		606	414	24702763	3049696223
24720	16:57:39.441	00:00:24.719	1484	669,9572	496,8311	0,6138054	0,6462727	702,7522	2,688664	0	657,3718	568,3369	0,4560852	0,6644714	702,0809	3,124836	0	21	664	533						Untertest3.avi	0	880	547	72	111	581	388	783	0	Content		592	422	24719513	3049712973
24736	16:57:39.457	00:00:24.736	1485	629,4918	515,21	0,6136609	0,6463999	702,4857	2,83723	0	646,8505	563,3308	0,4559498	0,6646243	701,8001	3,116699	0	21	638	539						Untertest3.avi	0	880	547	72	111	581	388	783	0	Content		566	428	24736134	3049729594
24753	16:57:39.474	00:00:24.752	1486	638,4393	488,7795	0,6137434	0,6463644	702,6782	2,733308	0	664,065	507,82	0,4559658	0,664629	701,7314	3,070702	0	21	651	498						Untertest3.avi	0	880	547	72	111	581	388	783	0	Content		579	387	24752880	3049746340
24769	16:57:39.490	00:00:24.769	1487	489,132	428,0941	0,6142201	0,6459292	702,475	2,797497	0	518,5864	465,2747	0,4565138	0,6641557	701,7043	3,09418	0	22	504	447						Untertest3.avi	0	880	547	72	111	421	289	2249	0	Content		432	336	24769379	3049762839
24786	16:57:39.507	00:00:24.786	1488	456,601	438,3771	0,614252	0,6456898	702,7039	2,758185	0	506,9103	417,1662	0,456716	0,6639085	701,8574	2,998586	0	22	482	428						Untertest3.avi	0	880	547	72	111	421	289	2249	0	Content		410	317	24786129	3049779589
24803	16:57:39.524	00:00:24.802	1489	484,0515	346,8807	0,613983	0,6457081	702,5646	2,694283	0	487,4647	410,5481	0,456434	0,6639991	701,7658	2,962811	0	22	486	379						Untertest3.avi	0	880	547	72	111	421	289	2249	0	Content		414	268	24802752	3049796212
24819	16:57:39.540	00:00:24.819	1490	483,6468	362,819	0,6137703	0,6456844	702,5688	2,680459	0	445,1543	517,0955	0,456184	0,6640411	701,637	3,321181	0	22	464	440						Untertest3.avi	0	880	547	72	111	421	289	2249	0	Content		392	329	24819372	3049812832
24836	16:57:39.557	00:00:24.835	1491	447,1223	484,9513	0,6135059	0,6456572	702,4836	3,015834	0	485,9679	458,2724	0,4559167	0,6641153	701,6988	3,017525	0	22	467	472						Untertest3.avi	0	880	547	72	111	421	289	2249	0	Content		395	361	24835998	3049829458
24853	16:57:39.574	00:00:24.852	1492	486,4807	387,356	0,6132883	0,6452108	702,4774	2,67748	0	507,6205	362,1175	0,4556667	0,6641241	701,6863	2,803502	0	22	497	375						Untertest3.avi	0	880	547	72	111	421	289	2249	0	Content		425	264	24852746	3049846206
24869	16:57:39.590	00:00:24.869	1493	417,1309	388,6643	0,6131493	0,6455693	702,439	2,689736	0	488,7332	347,1701	0,4554833	0,664206	701,6968	2,736305	0	22	453	368						Untertest3.avi	0	880	547	72	111	421	289	2249	0	Content		381	257	24869371	3049862831
24886	16:57:39.607	00:00:24.885	1494	434,7653	402,8746	0,6141637	0,6451195	710,2729	2,692303	0	-1024	-768	-1	-1	-1	-1	4	22	435	403						Untertest3.avi	0	880	547	72	111	421	289	2249	0	Content		363	292	24885996	3049879456
24903	16:57:39.624	00:00:24.902	1495	-1024	-768	-1	-1	-1	-1	4	-1024	-768	-1	-1	-1	-1	4	22	0	0						Untertest3.avi	0	880	547	72	111	421	289	2249	0	Content		-72	-111	24902619	3049896079
24919	16:57:39.640	00:00:24.919	1496	488,0116	437,3006	0,6126386	0,6453909	702,5286	2,933004	0	485,8677	451,9329	0,4549737	0,6641819	701,8199	2,865689	0	22	487	445						Untertest3.avi	0	880	547	72	111	421	289	2249	0	Content		415	334	24919241	3049912701
24936	16:57:39.657	00:00:24.935	1497	476,345	412,4638	0,6124942	0,6453315	702,5067	2,583583	0	496,9939	407,0307	0,4548889	0,6641442	701,9067	2,880198	0	22	487	410						Untertest3.avi	0	880	547	72	111	421	289	2249	0	Content		415	299	24935990	3049929450
24953	16:57:39.674	00:00:24.952	1498	493,3541	356,9894	0,6124118	0,645297	702,6575	2,56395	0	474,8549	426,6108	0,4547727	0,6641073	702,0378	2,780814	0	22	484	392						Untertest3.avi	0	880	547	72	111	421	289	2249	0	Content		412	281	24952613	3049946073
24969	16:57:39.690	00:00:24.969	1499	499,882	381,1884	0,6123319	0,6452459	702,8665	2,565014	0	513,5011	400,0008	0,4546737	0,6640846	702,0353	2,77827	0	22	507	391						Untertest3.avi	0	880	547	72	111	421	289	2249	0	Content		435	280	24969236	3049962696
24986	16:57:39.707	00:00:24.985	1500	514,7722	375,9362	0,6122312	0,6451845	702,8578	2,512043	0	448,2281	449,347	0,4545636	0,6640741	701,9917	2,795978	0	22	482	413						Untertest3.avi	0	880	547	72	111	421	289	2249	0	Content		410	302	24985984	3049979444
25003	16:57:39.724	00:00:25.002	1501	489,7292	415,1714	0,6121273	0,6451479	702,7601	2,637713	0	521,5425	381,3109	0,4544723	0,6643915	701,9917	2,553618	0	22	506	398						Untertest3.avi	0	880	547	72	111	421	289	2249	0	Content		434	287	25002606	3049996066
25019	16:57:39.740	00:00:25.019	1502	538,9584	430,7431	0,6120086	0,6451449	702,8012	2,65954	0	508,1044	403,5607	0,4544009	0,6643959	701,9917	2,53214	0	22	524	417						Untertest3.avi	0	880	547	72	111	421	289	2249	0	Content		452	306	25019231	3050012691
25036	16:57:39.757	00:00:25.035	1503	499,7233	385,2919	0,611929	0,6451421	702,8538	2,633897	0	484,4302	399,4628	0,4543062	0,6640742	702,1755	2,975894	0	22	492	392						Untertest3.avi	0	880	547	72	111	421	289	2249	0	Content		420	281	25035981	3050029441
25053	16:57:39.774	00:00:25.052	1504	499,4305	384,0581	0,6118631	0,6451148	702,9546	2,550426	0	502,8498	454,2198	0,4542347	0,664063	702,2402	2,759205	0	22	501	419						Untertest3.avi	0	880	547	72	111	421	289	2249	0	Content		429	308	25052604	3050046064
25069	16:57:39.790	00:00:25.069	1505	484,158	372,1786	0,6118142	0,6451077	703,0363	2,528143	0	502,4012	421,5732	0,4541623	0,6640677	702,1975	2,847732	0	22	493	397						Untertest3.avi	0	880	547	72	111	421	289	2249	0	Content		421	286	25069228	3050062688
25086	16:57:39.807	00:00:25.085	1506	501,2111	410,2364	0,6117649	0,6450826	703,031	2,637596	0	496,3721	424,1995	0,4541152	0,6640541	702,2456	2,629775	0	22	499	417						Untertest3.avi	0	880	547	72	111	421	289	2249	0	Content		427	306	25085853	3050079313
25102	16:57:39.823	00:00:25.102	1507	478,3152	376,579	0,6117253	0,645079	703,0197	2,463372	0	511,908	425,5647	0,4540464	0,6640334	702,1133	2,714653	0	22	495	401						Untertest3.avi	0	880	547	72	111	421	289	2249	0	Content		423	290	25102477	3050095937
25119	16:57:39.840	00:00:25.119	1508	506,0583	412,4851	0,6116674	0,6450645	702,8729	2,471637	0	461,9977	434,3172	0,4540103	0,6640444	702,0858	2,715514	0	22	484	423						Untertest3.avi	0	880	547	72	111	421	289	2249	0	Content		412	312	25119223	3050112683
25136	16:57:39.857	00:00:25.135	1509	502,8209	371,8984	0,6116163	0,6454037	702,8729	2,3897	0	541,1736	349,8843	0,4539697	0,6643399	702,0859	2,397632	0	22	522	361						Untertest3.avi	0	880	547	72	111	421	289	2249	0	Content		450	250	25135848	3050129308
25152	16:57:39.873	00:00:25.152	1510	477,292	353,076	0,6115835	0,6454251	702,8729	2,548614	0	480,0699	386,2128	0,4539303	0,6637597	702,0858	2,518143	0	22	479	370						Untertest3.avi	0	880	547	72	111	421	289	2249	0	Content		407	259	25152472	3050145932
25169	16:57:39.890	00:00:25.169	1511	509,2802	394,4411	0,6115158	0,6450232	702,8612	2,527619	0	459,7607	513,6209	0,4538893	0,6640391	702,0753	2,904568	0	22	485	454						Untertest3.avi	0	880	547	72	111	421	289	2249	0	Content		413	343	25169221	3050162681
25186	16:57:39.907	00:00:25.185	1512	481,8391	437,0154	0,6114747	0,6450073	702,8409	2,380645	0	464,8778	437,8964	0,4538363	0,6640188	702,2301	2,689863	0	22	473	437						Untertest3.avi	0	880	547	72	111	421	289	2249	0	Content		401	326	25185844	3050179304
25202	16:57:39.923	00:00:25.202	1513	480,8505	382,3026	0,6114195	0,6449741	702,9041	2,446956	0	480,0313	422,6531	0,4537843	0,6639981	702,153	2,809819	0	22	480	402						Untertest3.avi	0	880	547	72	111	421	289	2249	0	Content		408	291	25202467	3050195927
25219	16:57:39.940	00:00:25.219	1514	510,2125	410,3785	0,6113583	0,6449361	702,8968	2,520228	0	482,7184	394,4138	0,453716	0,6639981	702,1971	2,665476	0	22	496	402						Untertest3.avi	0	880	547	72	111	421	289	2249	0	Content		424	291	25219092	3050212552
25236	16:57:39.957	00:00:25.235	1515	518,8109	356,1521	0,6113027	0,6448761	702,9485	2,323452	0	532,7129	366,5696	0,4536236	0,6639667	702,1534	2,509843	0	22	526	361						Untertest3.avi	0	880	547	72	111	421	289	2249	0	Content		454	250	25235839	3050229299
25252	16:57:39.973	00:00:25.252	1516	489,3615	428,0018	0,6112302	0,6448196	702,9389	2,514489	0	502,2114	438,3276	0,4535261	0,66395	702,0502	2,64255	0	22	496	433						Untertest3.avi	0	880	547	72	111	421	289	2249	0	Content		424	322	25252465	3050245925
25269	16:57:39.990	00:00:25.269	1517	468,6474	366,038	0,611129	0,6447155	702,7387	2,323377	0	529,8948	406,9168	0,4534432	0,6639685	702,0405	2,49961	0	22	499	386						Untertest3.avi	0	880	547	72	111	421	289	2249	0	Content		427	275	25269089	3050262549
25286	16:57:40.007	00:00:25.285	1518	490,5639	406,3549	0,611017	0,6446682	702,647	2,555403	0	477,6495	408,4709	0,4533558	0,6642847	702,0405	2,603246	0	22	484	407						Untertest3.avi	0	880	547	72	111	421	289	2249	0	Content		412	296	25285713	3050279173
25302	16:57:40.023	00:00:25.302	1519	518,7653	396,9069	0,6109356	0,6446888	702,7311	2,434951	0	508,6393	353,2688	0,4532827	0,6640023	702,1177	2,504661	0	22	514	375						Untertest3.avi	0	880	547	72	111	421	289	2249	0	Content		442	264	25302458	3050295918
25319	16:57:40.040	00:00:25.319	1520	523,3517	386,3029	0,6108915	0,6447416	702,7996	2,457394	0	506,2806	381,3755	0,4532336	0,6640395	702,0795	2,569176	0	22	515	384						Untertest3.avi	0	880	547	72	111	421	289	2249	0	Content		443	273	25319082	3050312542
25336	16:57:40.057	00:00:25.335	1521	502,418	344,8091	0,6108673	0,6448247	702,8101	2,410305	0	527,2368	385,1591	0,4531966	0,6638297	702,0795	2,637282	0	22	515	365						Untertest3.avi	0	880	547	72	111	421	289	2249	0	Content		443	254	25335706	3050329166
25352	16:57:40.073	00:00:25.352	1522	529,2813	371,7911	0,610875	0,6449241	702,7712	2,402556	0	526,8814	368,6713	0,4531875	0,6645597	702,0795	2,493606	0	22	528	370						Untertest3.avi	0	880	547	72	111	421	289	2249	0	Content		456	259	25352329	3050345789
25369	16:57:40.090	00:00:25.369	1523	498,8095	393,5569	0,6108977	0,6450076	702,7643	2,501772	0	-1024	-768	-1	-1	-1	-1	4	22	499	394						Untertest3.avi	0	880	547	72	111	421	289	2249	0	Content		427	283	25369077	3050362537
25386	16:57:40.107	00:00:25.385	1524	492,0664	398,5397	0,6109623	0,6451105	702,7194	2,441025	0	491,7874	409,8248	0,4532901	0,6643932	702,1247	2,649712	0	22	492	404						Untertest3.avi	0	880	547	72	111	421	289	2249	0	Content		420	293	25385702	3050379162
25402	16:57:40.123	00:00:25.402	1525	486,7119	431,0295	0,6110418	0,6451529	702,8478	2,630805	0	526,6578	358,055	0,4533527	0,66437	702,153	2,53406	0	22	507	395						Untertest3.avi	0	880	547	72	111	421	289	2249	0	Content		435	284	25402449	3050395909
25419	16:57:40.140	00:00:25.419	1526	519,8683	386,0735	0,6111279	0,6451514	702,8209	2,53103	0	491,7269	435,7688	0,4534502	0,6640348	702,153	2,85712	0	22	506	411						Untertest3.avi	0	880	547	72	111	421	289	2249	0	Content		434	300	25419075	3050412535
25436	16:57:40.157	00:00:25.435	1527	493,5505	435,3947	0,6102225	0,6455525	713,23	2,704172	0	500,1909	441,4181	0,4535495	0,6642922	702,059	2,812351	0	22	497	438						Untertest3.avi	0	880	547	72	111	421	289	2249	0	Content		425	327	25435699	3050429159
25452	16:57:40.173	00:00:25.452	1528	526,9564	369,3081	0,6112582	0,6450917	703,1315	2,477196	0	500,4075	428,7137	0,453558	0,6641603	702,0532	2,68151	0	22	514	399						Untertest3.avi	0	880	547	72	111	421	289	2249	0	Content		442	288	25452322	3050445782
25469	16:57:40.190	00:00:25.468	1529	578,027	404,4348	0,6112662	0,6445749	703,1253	2,563058	0	514,1543	417,5938	0,4536025	0,6640437	702,2639	2,718485	0	22	546	411						Untertest3.avi	0	880	547	72	111	421	289	2249	0	Content		474	300	25468945	3050462405
25486	16:57:40.207	00:00:25.485	1530	525,7079	375,0751	0,6112648	0,6444866	703,1253	2,522146	0	466,5204	445,7341	0,4536042	0,6639484	702,3569	2,831993	0	22	496	410						Untertest3.avi	0	880	547	72	111	421	289	2249	0	Content		424	299	25485566	3050479026
25502	16:57:40.223	00:00:25.502	1531	495,3181	416,7887	0,6112602	0,6447648	703,2136	2,601101	0	444,8273	424,553	0,4535879	0,6638581	702,3699	2,723613	0	22	470	421						Untertest3.avi	0	880	547	72	111	421	289	2249	0	Content		398	310	25502189	3050495649
25519	16:57:40.240	00:00:25.518	1532	494,3833	304,578	0,6112407	0,6446267	703,2418	2,556353	0	420,8494	412,2461	0,4535584	0,6637422	702,4174	2,722371	0	22	458	358						Untertest3.avi	0	880	547	72	111	421	289	2249	0	Content		386	247	25518939	3050512399
25536	16:57:40.257	00:00:25.535	1533	502,5229	377,7433	0,6112049	0,6445284	703,2228	2,506522	0	541,7002	347,1253	0,4542865	0,6633064	708,6792	2,451813	0	22	522	362						Untertest3.avi	0	880	547	72	111	421	289	2249	0	Content		450	251	25535565	3050529025
25552	16:57:40.273	00:00:25.552	1534	539,9443	373,0962	0,6111827	0,6444273	703,1877	2,513723	0	470,6299	458,8239	0,4535123	0,6635864	702,388	2,734158	0	22	505	416						Untertest3.avi	0	880	547	72	111	421	289	2249	0	Content		433	305	25552189	3050545649
25569	16:57:40.290	00:00:25.568	1535	474,5767	407,2303	0,6111348	0,6447043	703,1877	2,428668	0	480,3666	432,2043	0,4534831	0,6635535	702,2407	2,657515	0	22	477	420						Untertest3.avi	0	880	547	72	111	421	289	2249	0	Content		405	309	25568936	3050562396
25586	16:57:40.307	00:00:25.585	1536	508,086	380,2252	0,6111563	0,6443505	703,0231	2,459973	0	496,9486	380,7095	0,4534834	0,6632269	702,2407	2,573126	0	22	503	380						Untertest3.avi	0	880	547	72	111	421	289	2249	0	Content		431	269	25585561	3050579021
25602	16:57:40.323	00:00:25.602	1537	492,0615	354,1399	0,6111838	0,6440091	703,017	2,292353	0	479,7068	377,9349	0,4534931	0,663583	702,2014	2,608052	0	22	486	366						Untertest3.avi	0	880	547	72	111	421	289	2249	0	Content		414	255	25602184	3050595644
25619	16:57:40.340	00:00:25.618	1538	529,5731	393,0623	0,6112455	0,6444129	703,0692	2,289389	0	511,3028	379,7806	0,4535562	0,6636185	702,235	2,696542	0	22	520	386						Untertest3.avi	0	880	547	72	111	421	289	2249	0	Content		448	275	25618806	3050612266
25636	16:57:40.357	00:00:25.635	1539	497,764	339,6191	0,6113226	0,6445214	702,972	2,410334	0	462,8788	451,043	0,4536191	0,6637203	702,1671	2,791337	0	22	480	395						Untertest3.avi	0	880	547	72	111	421	289	2249	0	Content		408	284	25635557	3050629017
25652	16:57:40.373	00:00:25.652	1540	480,9369	352,2769	0,6113841	0,6446478	702,8589	2,553535	0	455,6318	436,1066	0,4537156	0,6637732	702,1146	2,857571	0	22	468	394						Untertest3.avi	0	880	547	72	111	421	289	2249	0	Content		396	283	25652182	3050645642
25669	16:57:40.390	00:00:25.668	1541	501,2099	379,472	0,6114982	0,6443885	702,8528	2,490374	0	515,3527	403,7637	0,4538034	0,6638651	702,0526	2,698138	0	22	508	392						Untertest3.avi	0	880	547	72	111	421	289	2249	0	Content		436	281	25668804	3050662264
25685	16:57:40.406	00:00:25.685	1542	472,7672	315,0938	0,6116015	0,644924	702,7429	2,38905	0	501,9297	411,0863	0,4539048	0,6639087	701,8676	2,761911	0	22	487	363						Untertest3.avi	0	880	547	72	111	421	289	2249	0	Content		415	252	25685426	3050678886
25702	16:57:40.423	00:00:25.702	1543	508,0087	404,3994	0,611734	0,644614	702,7366	2,731756	0	466,2892	411,8549	0,4539918	0,6639712	701,8278	2,798209	0	22	487	408						Untertest3.avi	0	880	547	72	111	421	289	2249	0	Content		415	297	25702175	3050695635
25719	16:57:40.440	00:00:25.718	1544	507,3457	315,4746	0,6118118	0,6447542	702,7366	2,332967	0	494,2832	395,014	0,4540755	0,6639892	701,7838	2,604548	0	22	501	355						Untertest3.avi	0	880	547	72	111	421	289	2249	0	Content		429	244	25718800	3050712260
25735	16:57:40.456	00:00:25.735	1545	484,0007	423,072	0,6118994	0,6451324	702,6516	2,692903	0	471,7172	410,6181	0,4541675	0,6640109	701,7986	2,77833	0	22	478	417						Untertest3.avi	0	880	547	72	111	421	289	2249	0	Content		406	306	25735422	3050728882
25752	16:57:40.473	00:00:25.752	1546	497,5589	309,3981	0,6119353	0,6451374	702,5572	2,592368	0	455,222	460,6393	0,4542214	0,6640047	701,7636	2,889965	0	22	476	385						Untertest3.avi	0	880	547	72	111	421	289	2249	0	Content		404	274	25752048	3050745508
25769	16:57:40.490	00:00:25.768	1547	488,414	415,8024	0,6119583	0,6451136	702,5527	2,721132	0	468,8463	449,3425	0,4542446	0,6639979	701,8469	2,762045	0	22	479	433						Untertest3.avi	0	880	547	72	111	421	289	2249	0	Content		407	322	25768670	3050762130
25785	16:57:40.506	00:00:25.785	1548	456,2892	489,518	0,611961	0,6450077	702,5189	2,88618	0	473,7206	413,1346	0,4542591	0,6639641	701,8203	2,676921	0	22	465	451						Untertest3.avi	0	880	547	72	111	421	289	2249	0	Content		393	340	25785291	3050778751
25802	16:57:40.523	00:00:25.802	1549	467,2101	439,6188	0,6119474	0,6449723	702,5717	2,753727	0	476,8146	436,2913	0,4542568	0,6639364	701,8849	2,780877	0	22	472	438						Untertest3.avi	0	880	547	72	111	421	289	2249	0	Content		400	327	25802046	3050795506
25819	16:57:40.540	00:00:25.818	1550	461,2095	390,7845	0,6119217	0,6448984	702,6719	2,477012	0	472,4122	494,4623	0,4542341	0,6638983	701,8138	2,915571	0	22	467	443						Untertest3.avi	0	880	547	72	111	421	289	2249	0	Content		395	332	25818790	3050812250
25835	16:57:40.556	00:00:25.835	1551	486,6011	375,6562	0,6119077	0,6448531	702,6417	2,47065	0	464,6752	399,3817	0,4542185	0,6638516	701,8768	2,744329	0	22	476	388						Untertest3.avi	0	880	547	72	111	421	289	2249	0	Content		404	277	25835416	3050828876
25852	16:57:40.573	00:00:25.852	1552	477,0148	366,6094	0,6119066	0,6452556	702,6417	2,544547	0	426,4033	495,6811	0,4542221	0,6638037	701,9144	2,977343	0	22	452	431						Untertest3.avi	0	880	547	72	111	421	289	2249	0	Content		380	320	25852036	3050845496
25869	16:57:40.590	00:00:25.868	1553	507,3419	358,7314	0,6119119	0,6447925	702,6844	2,303492	0	482,2659	406,5548	0,4542425	0,6637859	702,0058	2,773454	0	22	495	383						Untertest3.avi	0	880	547	72	111	421	289	2249	0	Content		423	272	25868659	3050862119
25885	16:57:40.606	00:00:25.885	1554	493,112	429,2518	0,6119432	0,6448119	702,6934	2,629802	0	446,9108	434,0221	0,454284	0,6637663	702,0702	2,754637	0	22	470	432						Untertest3.avi	0	880	547	72	111	421	289	2249	0	Content		398	321	25885408	3050878868
25902	16:57:40.623	00:00:25.902	1555	544,166	333,3642	0,612018	0,6452589	702,6934	2,715998	0	459,2575	462,1102	0,4543356	0,6637429	702,0942	2,862011	0	22	502	398						Untertest3.avi	0	880	547	72	111	421	289	2249	0	Content		430	287	25902033	3050895493
25919	16:57:40.640	00:00:25.918	1556	498,1476	404,2289	0,611991	0,644838	702,6545	2,565575	0	476,7277	434,3262	0,4543224	0,6637662	702,0737	2,727832	0	22	487	419						Untertest3.avi	0	880	547	72	111	421	289	2249	0	Content		415	308	25918656	3050912116
25935	16:57:40.656	00:00:25.935	1557	497,067	411,8885	0,6119244	0,6444121	702,6483	2,402635	0	503,7115	469,4066	0,4542942	0,6637816	702,0752	2,694436	0	22	500	441						Untertest3.avi	0	880	547	72	111	421	289	2249	0	Content		428	330	25935280	3050928740
25952	16:57:40.673	00:00:25.952	1558	516,6545	347,5863	0,6120185	0,6448566	702,7634	2,441503	0	516,1917	446,8388	0,4543935	0,663761	701,9529	2,748834	0	22	516	397						Untertest3.avi	0	880	547	72	111	421	289	2249	0	Content		444	286	25952031	3050945491
25969	16:57:40.690	00:00:25.968	1559	481,4476	455,4205	0,6120702	0,6448683	702,884	2,684273	0	515,3451	394,2324	0,4544277	0,6637574	701,8853	2,597516	0	22	498	425						Untertest3.avi	0	880	547	72	111	421	289	2249	0	Content		426	314	25968653	3050962113
25985	16:57:40.706	00:00:25.985	1560	507,5021	457,8756	0,6121128	0,6448491	702,8942	2,681964	0	556,472	371,4	0,454441	0,6633865	701,8853	2,560718	0	22	532	415						Untertest3.avi	0	880	547	72	111	421	289	2249	0	Content		460	304	25985277	3050978737
26002	16:57:40.723	00:00:26.001	1561	513,163	349,5999	0,6121275	0,6448266	702,9185	2,353569	0	460,8372	424,4728	0,4544607	0,6633528	701,8853	2,665057	0	22	487	387						Untertest3.avi	0	880	547	72	111	421	289	2249	0	Content		415	276	26001901	3050995361
26019	16:57:40.740	00:00:26.018	1562	487,2191	289,9858	0,6121238	0,644802	702,9829	2,269936	0	482,8295	410,2221	0,4544654	0,6636393	702,0137	2,733974	0	22	485	350						Untertest3.avi	0	880	547	72	111	421	289	2249	0	Content		413	239	26018649	3051012109
26035	16:57:40.756	00:00:26.035	1563	518,7014	372,2611	0,6121269	0,6447628	702,7849	2,468616	0	498,1084	321,9141	0,4544542	0,6636329	701,949	2,605999	0	22	508	347						Untertest3.avi	0	880	547	72	111	421	289	2249	0	Content		436	236	26035273	3051028733
26052	16:57:40.773	00:00:26.051	1564	537,1895	398,5746	0,6120783	0,6448203	702,9532	2,605857	0	504,6199	444,3491	0,4544333	0,6636968	702,0242	2,900181	0	22	521	421						Untertest3.avi	0	880	547	72	111	421	289	2249	0	Content		449	310	26051897	3051045357
26069	16:57:40.790	00:00:26.068	1565	505,542	390,8693	0,6120444	0,6448379	702,8524	2,541687	0	527,3843	391,4092	0,4544141	0,6637251	701,9892	2,6758	0	22	516	391						Untertest3.avi	0	880	547	72	111	421	289	2249	0	Content		444	280	26068645	3051062105
26085	16:57:40.806	00:00:26.085	1566	524,8939	454,6918	0,6120189	0,644857	702,8217	2,662185	0	508,4795	420,9557	0,4543768	0,6637614	702,1124	2,91323	0	22	517	438						Untertest3.avi	0	880	547	72	111	421	289	2249	0	Content		445	327	26085267	3051078727
26102	16:57:40.823	00:00:26.101	1567	461,7909	409,7949	0,6120054	0,6449017	702,8499	2,691581	0	551,3012	418,5366	0,4543799	0,6638283	701,9748	2,799425	0	22	507	414						Untertest3.avi	0	880	547	72	111	421	289	2249	0	Content		435	303	26101893	3051095353
26119	16:57:40.840	00:00:26.118	1568	517,6692	385,8782	0,6120003	0,6449535	702,8314	2,536192	0	476,219	438,4214	0,4543751	0,6638874	702,0118	2,893792	0	22	497	412						Untertest3.avi	0	880	547	72	111	421	289	2249	0	Content		425	301	26118530	3051111990
26135	16:57:40.856	00:00:26.135	1569	507,7913	438,8895	0,612013	0,6450301	702,8375	2,68312	0	478,4715	425,0271	0,4543818	0,6639585	702,0468	2,965728	0	22	493	432						Untertest3.avi	0	880	547	72	111	421	289	2249	0	Content		421	321	26135266	3051128726
26152	16:57:40.873	00:00:26.151	1570	563,2626	349,305	0,6120303	0,6451449	702,8474	2,513208	0	514,5087	418,8563	0,4543968	0,6639933	702,093	2,734943	0	22	539	384						Untertest3.avi	0	880	547	72	111	421	289	2249	0	Content		467	273	26151765	3051145225
26169	16:57:40.890	00:00:26.168	1571	532,3146	423,5572	0,6120415	0,6451769	703,004	2,654946	0	505,4337	427,648	0,4543991	0,6640103	702,0934	2,744768	0	22	519	426						Untertest3.avi	0	880	547	72	111	421	289	2249	0	Content		447	315	26168527	3051161987
26185	16:57:40.906	00:00:26.185	1572	483,1455	433,3644	0,6120421	0,6451652	703,0802	2,783564	0	568,8934	350,9052	0,4544018	0,6639784	702,1232	2,664385	0	22	526	392						Untertest3.avi	0	880	547	72	111	421	289	2249	0	Content		454	281	26185136	3051178596
26202	16:57:40.923	00:00:26.201	1573	505,6568	479,0291	0,611999	0,6451558	703,0571	2,798708	0	489,2986	434,4597	0,4543705	0,6639698	702,3559	2,835309	0	22	497	457						Untertest3.avi	0	880	547	72	111	421	289	2249	0	Content		425	346	26201759	3051195219
26218	16:57:40.939	00:00:26.218	1574	526,6003	392,7601	0,611953	0,6451297	703,1142	2,60155	0	514,0396	426,8106	0,4543379	0,6639608	702,4348	2,796273	0	22	520	410						Untertest3.avi	0	880	547	72	111	421	289	2249	0	Content		448	299	26218382	3051211842
26235	16:57:40.956	00:00:26.235	1575	520,9706	360,0458	0,6118807	0,6450202	703,2292	2,580553	0	493,9136	438,5598	0,4542786	0,6639159	702,4666	2,872588	0	22	507	399						Untertest3.avi	0	880	547	72	111	421	289	2249	0	Content		435	288	26235130	3051228590
26252	16:57:40.973	00:00:26.251	1576	516,0977	377,5248	0,6118261	0,6449578	703,2961	2,589713	0	502,0128	409,2512	0,4542055	0,6638727	702,5641	2,752651	0	22	509	393						Untertest3.avi	0	880	547	72	111	421	289	2249	0	Content		437	282	26251758	3051245218
26268	16:57:40.989	00:00:26.268	1577	506,9121	416,4283	0,6117303	0,6448857	703,5794	2,799144	0	515,0119	361,2928	0,4541143	0,6638113	702,6328	2,687757	0	22	511	389						Untertest3.avi	0	880	547	72	111	421	289	2249	0	Content		439	278	26268379	3051261839
26285	16:57:41.006	00:00:26.285	1578	480,938	405,9947	0,611604	0,6448773	703,5192	2,76324	0	499,7777	373,8987	0,4539969	0,6638451	702,491	2,696387	0	22	490	390						Untertest3.avi	0	880	547	72	111	421	289	2249	0	Content		418	279	26285128	3051278588
26302	16:57:41.023	00:00:26.301	1579	532,5255	438,1469	0,6114722	0,6448905	703,5176	2,666929	0	464,3398	463,7037	0,4538833	0,663915	702,7192	2,83459	0	22	498	451						Untertest3.avi	0	880	547	72	111	421	289	2249	0	Content		426	340	26301752	3051295212
26318	16:57:41.039	00:00:26.318	1580	490,3643	403,3168	0,6113597	0,6449661	703,5183	2,787995	0	502,7368	395,263	0,4537948	0,6639934	702,7036	2,764269	0	22	497	399						Untertest3.avi	0	880	547	72	111	421	289	2249	0	Content		425	288	26318376	3051311836
26335	16:57:41.056	00:00:26.335	1581	475,1367	454,2176	0,6112868	0,6450931	703,6393	2,873258	0	488,5926	432,1291	0,4537104	0,6640868	702,9294	2,898849	0	22	482	443						Untertest3.avi	0	880	547	72	111	421	289	2249	0	Content		410	332	26335000	3051328460
26352	16:57:41.073	00:00:26.351	1582	526,0831	426,9312	0,6112285	0,6451954	703,7343	2,795703	0	473,6286	463,4931	0,4536545	0,6642019	702,9308	2,799685	0	22	500	445						Untertest3.avi	0	880	547	72	111	421	289	2249	0	Content		428	334	26351748	3051345208
26368	16:57:41.089	00:00:26.368	1583	537,2167	386,7545	0,6111669	0,6453531	704,079	2,721463	0	541,3546	336,8163	0,4536152	0,664277	703,0536	2,865744	0	22	539	362						Untertest3.avi	0	880	547	72	111	421	289	2249	0	Content		467	251	26368373	3051361833
26385	16:57:41.106	00:00:26.384	1584	527,9613	442,846	0,6111394	0,6454182	704,1655	2,886235	0	507,78	434,1127	0,4536064	0,6643283	703,2744	2,867251	0	22	518	438						Untertest3.avi	0	880	547	72	111	421	289	2249	0	Content		446	327	26384997	3051378457
26402	16:57:41.123	00:00:26.401	1585	453,2289	445,718	0,6111414	0,6454672	704,2386	2,672432	0	546,4412	442,2078	0,453625	0,6643444	703,3591	2,806276	0	22	500	444						Untertest3.avi	0	880	547	72	111	421	289	2249	0	Content		428	333	26401741	3051395201
26418	16:57:41.139	00:00:26.418	1586	502,5036	372,0422	0,6111506	0,6455106	704,3799	2,621593	0	488,2134	440,2821	0,4536422	0,6642941	703,4825	2,949158	0	22	495	406						Untertest3.avi	0	880	547	72	111	421	289	2249	0	Content		423	295	26418368	3051411828
26435	16:57:41.156	00:00:26.434	1587	475,0819	375,9028	0,611331	0,6453877	704,2098	2,557762	0	430,9091	421,6511	0,4538054	0,664145	703,52	2,978059	0	22	453	399						Untertest3.avi	0	880	547	72	111	421	289	2249	0	Content		381	288	26434993	3051428453
26452	16:57:41.173	00:00:26.451	1588	-1024	-768	-1	-1	-1	-1	4	453,5126	408,9325	0,4539186	0,6639659	703,6429	2,925568	0	22	454	409						Untertest3.avi	0	880	547	72	111	421	289	2249	0	Content		382	298	26451617	3051445077
26468	16:57:41.189	00:00:26.468	1589	466,0148	394,6835	0,6112978	0,6451764	704,6432	2,620343	0	458,7317	347,149	0,4538886	0,6642335	703,6429	2,878445	0	22	462	371						Untertest3.avi	0	880	547	72	111	421	289	2249	0	Content		390	260	26468366	3051461826
26485	16:57:41.206	00:00:26.484	1590	477,0302	433,237	0,6112308	0,64513	704,7802	2,663101	0	485,2635	384,7047	0,4538195	0,6641839	703,6429	2,837612	0	22	481	409						Untertest3.avi	0	880	547	72	111	421	289	2249	0	Content		409	298	26484987	3051478447
26502	16:57:41.223	00:00:26.501	1591	486,0362	345,2877	0,6111318	0,6450697	704,9949	2,567739	0	451,516	395,127	0,4537069	0,6637629	703,8522	2,753074	0	22	469	370						Untertest3.avi	0	880	547	72	111	421	289	2249	0	Content		397	259	26501611	3051495071
26518	16:57:41.239	00:00:26.518	1592	537,2696	312,1709	0,6110171	0,645364	704,9949	2,459154	0	465,3246	437,8015	0,4535798	0,6636972	704,0505	2,952721	0	22	501	375						Untertest3.avi	0	880	547	72	111	421	289	2249	0	Content		429	264	26518233	3051511693
26535	16:57:41.256	00:00:26.534	1593	502,8413	357,1869	0,6108084	0,6448966	704,9465	2,653124	0	447,0413	395,5973	0,4534421	0,6636755	704,0513	2,833505	0	22	475	376						Untertest3.avi	0	880	547	72	111	421	289	2249	0	Content		403	265	26534983	3051528443
26552	16:57:41.273	00:00:26.551	1594	451,0054	381,4253	0,6106488	0,6448519	704,983	2,660061	0	461,194	464,876	0,4532499	0,663635	703,9015	2,89374	0	22	456	423						Untertest3.avi	0	880	547	72	111	421	289	2249	0	Content		384	312	26551608	3051545068
26568	16:57:41.289	00:00:26.568	1595	460,9117	338,5504	0,610486	0,6448528	705,1536	2,476462	0	489,5353	358,1276	0,4530765	0,6637018	704,0565	2,591194	0	22	475	348						Untertest3.avi	0	880	547	72	111	421	289	2249	0	Content		403	237	26568232	3051561692
26585	16:57:41.306	00:00:26.584	1596	473,6498	389,215	0,6102654	0,6448831	704,8561	2,895196	0	490,3246	378,6237	0,4528843	0,6638097	703,9432	2,728735	0	22	482	384						Untertest3.avi	0	880	547	72	111	421	289	2249	0	Content		410	273	26584855	3051578315
26601	16:57:41.322	00:00:26.601	1597	475,1271	363,7004	0,6100805	0,6449281	704,9304	2,661168	0	474,9153	401,8627	0,4526604	0,6639268	703,921	2,683466	0	22	475	383						Untertest3.avi	0	880	547	72	111	421	289	2249	0	Content		403	272	26601489	3051594949
26618	16:57:41.339	00:00:26.618	1598	514,4128	337,9721	0,6098276	0,6450242	704,6791	2,431096	0	448,4659	409,16	0,4524179	0,6640493	703,8612	2,842177	0	22	481	374						Untertest3.avi	0	880	547	72	111	421	289	2249	0	Content		409	263	26618226	3051611686
26635	16:57:41.356	00:00:26.634	1599	475,024	410,4823	0,6096308	0,6452075	704,7367	2,745743	0	465,772	453,7938	0,4521671	0,6642656	703,7141	2,834476	0	22	470	432						Untertest3.avi	0	880	547	72	111	421	289	2249	0	Content		398	321	26634850	3051628310
26651	16:57:41.372	00:00:26.651	1600	506,7181	386,548	0,6094276	0,6449756	704,7305	2,580188	0	489,199	373,1118	0,4518829	0,6645863	703,6654	2,678415	0	22	498	380						Untertest3.avi	0	880	547	72	111	421	289	2249	0	Content		426	269	26651488	3051644948
26668	16:57:41.389	00:00:26.668	1601	480,4326	443,9084	0,6089594	0,6456746	704,1629	2,630845	0	534,6996	385,9756	0,4514667	0,664879	703,5653	2,585702	0	22	508	415						Untertest3.avi	0	880	547	72	111	421	289	2249	0	Content		436	304	26668098	3051661558
26685	16:57:41.406	00:00:26.684	1602	509,9716	343,7118	0,6087649	0,6459112	703,8887	2,697336	0	505,0509	386,6699	0,4512352	0,6651946	703,2678	2,774341	0	22	508	365						Untertest3.avi	0	880	547	72	111	421	289	2249	0	Content		436	254	26684846	3051678306
26701	16:57:41.422	00:00:26.701	1603	506,7237	352,2609	0,6085315	0,6461872	703,7696	2,487207	0	496,284	400,5354	0,4509989	0,6654779	703,0168	2,658263	0	22	502	376						Untertest3.avi	0	880	547	72	111	421	289	2249	0	Content		430	265	26701483	3051694943
26718	16:57:41.439	00:00:26.718	1604	504,381	347,5613	0,6082858	0,6464179	703,4706	2,48427	0	488,5178	429,774	0,4507031	0,6657096	702,8594	2,895148	0	22	496	389						Untertest3.avi	0	880	547	72	111	421	289	2249	0	Content		424	278	26718217	3051711677
26735	16:57:41.456	00:00:26.734	1605	502,0441	404,6448	0,6079847	0,6465978	703,289	2,626585	0	477,4345	395,8408	0,4503489	0,6660011	702,5788	2,719934	0	22	490	400						Untertest3.avi	0	880	547	72	111	421	289	2249	0	Content		418	289	26734842	3051728302
26751	16:57:41.472	00:00:26.751	1606	469,4574	456,3801	0,6076532	0,6472042	703,289	2,840814	0	484,8264	430,0406	0,449973	0,6663676	702,2541	2,740444	0	22	477	443						Untertest3.avi	0	880	547	72	111	421	289	2249	0	Content		405	332	26751476	3051744936
26768	16:57:41.489	00:00:26.768	1607	490,3532	433,66	0,6072158	0,6471081	702,951	2,748684	0	520,0765	404,3684	0,4495112	0,6664484	702,2541	2,792437	0	22	505	419						Untertest3.avi	0	880	547	72	111	421	289	2249	0	Content		433	308	26768089	3051761549
26785	16:57:41.506	00:00:26.784	1608	495,2932	393,7469	0,6066417	0,647255	702,6494	2,687105	0	455,7663	443,0254	0,4489166	0,6671253	701,8585	2,955015	0	22	476	418						Untertest3.avi	0	880	547	72	111	421	289	2249	0	Content		404	307	26784713	3051778173
26801	16:57:41.522	00:00:26.801	1609	427,1439	447,0197	0,6061366	0,6469318	702,6428	2,682184	0	438,7801	446,5458	0,4483974	0,6671532	701,8585	2,797536	0	22	433	447						Untertest3.avi	0	880	547	72	111	421	289	2249	0	Content		361	336	26801468	3051794928
26818	16:57:41.539	00:00:26.818	1610	480,2456	365,698	0,6055834	0,6473856	702,3901	2,492646	0	507,0627	406,8373	0,4478544	0,6678698	701,591	2,924999	0	22	494	386						Untertest3.avi	0	880	547	72	111	421	289	2249	0	Content		422	275	26818085	3051811545
26835	16:57:41.556	00:00:26.834	1611	499,954	345,5888	0,6049605	0,6474189	702,2788	2,524679	0	435,6331	497,1949	0,447282	0,6678846	701,591	3,148062	0	22	468	421						Untertest3.avi	0	880	547	72	111	421	289	2249	0	Content		396	310	26834707	3051828167
26851	16:57:41.572	00:00:26.851	1612	472,5484	285,3334	0,6044295	0,6474083	702,2141	2,432933	0	453,2162	440,0999	0,4467007	0,6685679	701,5342	2,873902	0	22	463	363						Untertest3.avi	0	880	547	72	111	421	289	2249	0	Content		391	252	26851330	3051844790
26868	16:57:41.589	00:00:26.868	1613	442,975	363,1231	0,6039242	0,6469203	702,2075	2,545963	0	493,1273	412,5611	0,4462227	0,6686915	701,3404	2,874002	0	22	468	388						Untertest3.avi	0	880	547	72	111	421	289	2249	0	Content		396	277	26868077	3051861537
26885	16:57:41.606	00:00:26.884	1614	457,672	390,7484	0,6034883	0,6471338	701,9101	2,719944	0	462,4147	408,5552	0,4457785	0,668746	701,3344	2,83375	0	22	460	400						Untertest3.avi	0	880	547	72	111	421	289	2249	0	Content		388	289	26884700	3051878160
26901	16:57:41.622	00:00:26.901	1615	484,6147	422,9666	0,6031308	0,6468704	702,0665	2,72872	0	467,6679	421,4249	0,4453921	0,6686427	701,3309	2,829898	0	22	476	422						Untertest3.avi	0	880	547	72	111	421	289	2249	0	Content		404	311	26901321	3051894781
26918	16:57:41.639	00:00:26.917	1616	489,8667	353,9605	0,6028462	0,64657	702,1677	2,545766	0	495,3832	396,0153	0,4451005	0,6684693	701,3719	2,886012	0	22	493	375						Untertest3.avi	0	880	547	72	111	421	289	2249	0	Content		421	264	26917946	3051911406
26935	16:57:41.656	00:00:26.934	1617	472,4167	348,5374	0,6026329	0,6462082	701,9983	2,451459	0	451,1005	483,9908	0,4448973	0,6681831	701,3534	3,025101	0	22	462	416						Untertest3.avi	0	880	547	72	111	421	289	2249	0	Content		390	305	26934694	3051928154
26951	16:57:41.672	00:00:26.951	1618	480,9477	396,7844	0,6024969	0,6459263	701,8292	2,658211	0	466,0468	441,4064	0,444777	0,6679714	701,3799	2,920619	0	22	473	419						Untertest3.avi	0	880	547	72	111	421	289	2249	0	Content		401	308	26951316	3051944776
26968	16:57:41.689	00:00:26.967	1619	484,9802	438,0173	0,6024424	0,6456596	701,8235	2,642895	0	493,1414	383,7577	0,4447265	0,6677344	701,4127	2,854845	0	22	489	411						Untertest3.avi	0	880	547	72	111	421	289	2249	0	Content		417	300	26967937	3051961397
26985	16:57:41.706	00:00:26.984	1620	478,0917	371,4971	0,6024437	0,6454017	701,8363	2,631437	0	505,8635	374,4549	0,4447179	0,6674672	701,3738	2,83405	0	22	492	373						Untertest3.avi	0	880	547	72	111	421	289	2249	0	Content		420	262	26984561	3051978021
27001	16:57:41.722	00:00:27.001	1621	530,7118	316,5777	0,6024867	0,6452665	701,8478	2,698919	0	464,0544	434,1425	0,4447679	0,6672946	701,4691	2,877193	0	22	497	375						Untertest3.avi	0	880	547	72	111	421	289	2249	0	Content		425	264	27001311	3051994771
27018	16:57:41.739	00:00:27.017	1622	482,0334	388,4619	0,6026053	0,6452157	702,0288	2,730888	0	497,1601	396,4249	0,4448597	0,6672257	701,4551	2,998362	0	23	490	392						Untertest3.avi	0	880	547	72	111	466	283	216	0	Content		418	281	27017935	3052011395
27035	16:57:41.756	00:00:27.034	1623	548,3165	338,401	0,6025395	0,6453039	701,7319	2,668538	0	495,4788	411,125	0,4448139	0,6673016	701,4942	2,948124	0	23	522	375						Untertest3.avi	0	880	547	72	111	466	283	216	0	Content		450	264	27034560	3052028020
27051	16:57:41.772	00:00:27.051	1624	574,5305	353,4077	0,6026064	0,645396	701,79	2,623197	0	503,6624	409,1486	0,4448609	0,6674287	701,4936	2,895384	0	23	539	381						Untertest3.avi	0	880	547	72	111	466	283	216	0	Content		467	270	27051309	3052044769
[truncated: 2,007 more rows]
