# Supplementary material for: Gaze Duration Biases for Colours in Combination with Dissonant and Consonant Sounds: A Comparative Eye-Tracking Study with Orangutans
Source: PLoS One. 2015 Oct 14;10(10):e0139894. doi: 10.1371/journal.pone.0139894 (PMC4605782; doi:10.1371/journal.pone.0139894)
Supplement: S1 Data — (ZIP) [file pone.0139894.s004.zip › Plos ColourSound Data/Apes/Farben_Musik_U3_2/Rec 09/Rec 09-All-Data.tsv]

System Properties:
Operating System:	Microsoft Windows NT 6.1.7601 Service Pack 1
System User Name:	tobiiadmin
Machine Name:	LOE7690LAP
Data properties:
Recording name:	Rec 09
Recording date:	01.12.2013
Recording time:	11:55:45
Recording resolution:	1024 x 768
Export date:	09.03.2014
Export time:	12:20:42
Participant:	HH_VP2
Filter settings:
Eye: Average
Validity: Normal
Fixation filter: Tobii fixation filter
Velocity threshold: 35
Distance threshold: 35
Timestamp	DateTimeStamp	DateTimeStampStartOffset	Number	GazePointXLeft	GazePointYLeft	CamXLeft	CamYLeft	DistanceLeft	PupilLeft	ValidityLeft	GazePointXRight	GazePointYRight	CamXRight	CamYRight	DistanceRight	PupilRight	ValidityRight	FixationIndex	GazePointX	GazePointY	Event	EventKey	Data1	Data2	Descriptor	StimuliName	StimuliID	MediaWidth	MediaHeight	MediaPosX	MediaPosY	MappedFixationPointX	MappedFixationPointY	FixationDuration	AoiIds	AoiNames	WebGroupImage	MappedGazeDataPointX	MappedGazeDataPointY	MicroSecondTimestamp	AbsoluteMicroSecondTimestamp
5	11:55:45.698	00:00:00.005	0	532,6101	354,0089	0,5917204	0,466581	615,2383	2,747134	0	511,7734	327,0724	0,4101195	0,4987866	613,4772	2,224614	0	1	522	341						No media	0	1024	768	0	0	526	337	355	0	Content		522	341	5253	1596020998
22	11:55:45.715	00:00:00.021	1	544,6085	327,0861	0,5916654	0,4663762	615,2682	2,700958	0	527,8055	324,5898	0,4100429	0,4986657	613,2482	2,15534	0	1	536	326						No media	0	1024	768	0	0	526	337	355	0	Content		536	326	21875	1596037620
38	11:55:45.731	00:00:00.038	2	537,1113	321,7506	0,5916504	0,4661729	615,2552	2,663136	0	530,077	334,674	0,4100331	0,4984385	613,1108	2,16518	0	1	534	328						No media	0	1024	768	0	0	526	337	355	0	Content		534	328	38493	1596054238
55	11:55:45.748	00:00:00.055	3	534,7053	341,2681	0,5917171	0,466188	615,1764	2,738294	0	523,0617	330,9254	0,4101071	0,4984133	613,3317	2,183234	0	1	529	336						No media	0	1024	768	0	0	526	337	355	0	Content		529	336	55238	1596070983
72	11:55:45.765	00:00:00.071	4	500,9136	363,0212	0,5917764	0,4664436	615,1429	2,815918	0	528,6512	305,0268	0,4102543	0,498631	613,2623	2,202813	0	1	515	334						No media	0	1024	768	0	0	526	337	355	0	Content		515	334	71857	1596087602
88	11:55:45.781	00:00:00.088	5	522,8751	327,5798	0,5918902	0,4666933	615,1329	2,6853	0	512,4553	346,5073	0,4103605	0,4987805	612,9927	2,180836	0	1	518	337						No media	0	1024	768	0	0	526	337	355	0	Content		518	337	88476	1596104221
105	11:55:45.798	00:00:00.105	6	517,2319	312,1113	0,5920661	0,4664169	615,3069	2,606937	0	513,4253	331,0264	0,4097634	0,499283	616,5898	2,201323	0	1	515	322						No media	0	1024	768	0	0	526	337	355	0	Content		515	322	105096	1596120841
122	11:55:45.815	00:00:00.121	7	520,7337	298,6818	0,5920724	0,466768	615,2148	2,533032	0	503,7271	354,7532	0,4097522	0,4992538	616,7478	2,202436	0	1	512	327						No media	0	1024	768	0	0	526	337	355	0	Content		512	327	121840	1596137585
138	11:55:45.831	00:00:00.138	8	-1024	-768	-1	-1	-1	-1	4	-1024	-768	-1	-1	-1	-1	4	1	0	0						No media	0	1024	768	0	0	526	337	355	0	Content		0	0	138460	1596154205
155	11:55:45.848	00:00:00.155	9	520,7516	355,9467	0,5919288	0,4666341	615,0716	2,773726	0	521,1587	345,8963	0,4103839	0,4987501	612,9056	2,125737	0	1	521	351						No media	0	1024	768	0	0	526	337	355	0	Content		521	351	155077	1596170822
172	11:55:45.865	00:00:00.171	10	535,8906	328,8324	0,5918525	0,4665812	615,0031	2,690215	0	534,441	338,4017	0,4103254	0,4987043	613,0106	2,138087	0	1	535	334						No media	0	1024	768	0	0	526	337	355	0	Content		535	334	171695	1596187440
188	11:55:45.881	00:00:00.188	11	528,8726	337,5684	0,5918434	0,4664281	614,9946	2,73821	0	523,231	358,9412	0,410292	0,4986089	613,1058	2,182482	0	1	526	348						No media	0	1024	768	0	0	526	337	355	0	Content		526	348	188440	1596204185
205	11:55:45.898	00:00:00.205	12	519,232	357,6815	0,5918716	0,4663653	614,98	2,838915	0	528,6624	334,1361	0,410317	0,4985593	613,0431	2,176301	0	1	524	346						No media	0	1024	768	0	0	526	337	355	0	Content		524	346	205059	1596220804
222	11:55:45.915	00:00:00.221	13	555,0237	322,5521	0,5919482	0,466488	615,0181	2,683215	0	543,663	324,4558	0,4103777	0,4986726	612,9223	2,165128	0	1	549	324						No media	0	1024	768	0	0	526	337	355	0	Content		549	324	221678	1596237423
238	11:55:45.931	00:00:00.238	14	527,3326	345,3419	0,5920729	0,4666598	615,0302	2,765699	0	527,1001	352,5287	0,4104204	0,4988042	612,8243	2,147194	0	1	527	349						No media	0	1024	768	0	0	526	337	355	0	Content		527	349	238309	1596254054
255	11:55:45.948	00:00:00.255	15	546,6415	330,6941	0,5920938	0,4667217	615,001	2,713534	0	507,069	345,6319	0,410439	0,498868	612,8243	2,132819	0	1	527	338						No media	0	1024	768	0	0	526	337	355	0	Content		527	338	255232	1596270977
272	11:55:45.965	00:00:00.271	16	521,2164	360,0901	0,5920988	0,4666918	615,0326	2,757296	0	532,139	326,2074	0,4104311	0,4988183	612,7784	2,171352	0	1	527	343						No media	0	1024	768	0	0	526	337	355	0	Content		527	343	271853	1596287598
288	11:55:45.981	00:00:00.288	17	528,0098	311,7994	0,5920776	0,4666493	615,0348	2,676533	0	531,9484	334,0099	0,4104061	0,4987678	612,8201	2,129013	0	1	530	323						No media	0	1024	768	0	0	526	337	355	0	Content		530	323	288491	1596304236
305	11:55:45.998	00:00:00.305	18	526,0002	352,1718	0,5919901	0,466752	615,1213	2,741984	0	508,6615	339,6417	0,4104032	0,4987921	612,8587	2,114012	0	1	517	346						No media	0	1024	768	0	0	526	337	355	0	Content		517	346	305105	1596320850
322	11:55:46.015	00:00:00.321	19	508,4618	368,9272	0,5921329	0,466776	615,2929	2,794319	0	494,5939	346,0228	0,4105043	0,4988172	613,1394	2,120838	0	1	502	357						No media	0	1024	768	0	0	526	337	355	0	Content		502	357	321855	1596337600
338	11:55:46.031	00:00:00.338	20	548,1847	303,4507	0,5920996	0,4665967	615,6109	2,600167	0	530,6886	326,6445	0,4105014	0,4984493	613,207	2,133471	0	1	539	315						No media	0	1024	768	0	0	526	337	355	0	Content		539	315	338490	1596354235
355	11:55:46.048	00:00:00.355	21	-1024	-768	-1	-1	-1	-1	4	-1024	-768	-1	-1	-1	-1	4		0	0						No media	0	1024	768	0	0				0	Content		0	0	355107	1596370852
372	11:55:46.065	00:00:00.371	22	-1024	-768	-1	-1	-1	-1	4	-1024	-768	-1	-1	-1	-1	4		0	0						No media	0	1024	768	0	0				0	Content		0	0	371855	1596387600
388	11:55:46.081	00:00:00.388	23	-1024	-768	-1	-1	-1	-1	4	-1024	-768	-1	-1	-1	-1	4		0	0						No media	0	1024	768	0	0				0	Content		0	0	388493	1596404238
405	11:55:46.098	00:00:00.405	24	-1024	-768	-1	-1	-1	-1	4	-1024	-768	-1	-1	-1	-1	4		0	0						No media	0	1024	768	0	0				0	Content		0	0	405113	1596420858
406	11:55:46.099																				MovieStart	128	0	0	Untertest3.avi
422	11:55:46.115	00:00:00.421	25	-1024	-768	-1	-1	-1	-1	4	-1024	-768	-1	-1	-1	-1	4		0	0						Untertest3.avi	0	880	547	72	111				0	Content		-72	-111	421782	1596437527
438	11:55:46.131	00:00:00.438	26	-1024	-768	-1	-1	-1	-1	4	-1024	-768	-1	-1	-1	-1	4		0	0						Untertest3.avi	0	880	547	72	111				0	Content		-72	-111	438445	1596454190
455	11:55:46.148	00:00:00.455	27	-1024	-768	-1	-1	-1	-1	4	-1024	-768	-1	-1	-1	-1	4		0	0						Untertest3.avi	0	880	547	72	111				0	Content		-72	-111	455114	1596470859
472	11:55:46.165	00:00:00.471	28	-1024	-768	-1	-1	-1	-1	4	-1024	-768	-1	-1	-1	-1	4		0	0						Untertest3.avi	0	880	547	72	111				0	Content		-72	-111	471737	1596487482
488	11:55:46.181	00:00:00.488	29	-1024	-768	-1	-1	-1	-1	4	-1024	-768	-1	-1	-1	-1	4		0	0						Untertest3.avi	0	880	547	72	111				0	Content		-72	-111	488406	1596504151
505	11:55:46.198	00:00:00.505	30	-1024	-768	-1	-1	-1	-1	4	-1024	-768	-1	-1	-1	-1	4		0	0						Untertest3.avi	0	880	547	72	111				0	Content		-72	-111	505069	1596520814
522	11:55:46.215	00:00:00.521	31	-1024	-768	-1	-1	-1	-1	4	-1024	-768	-1	-1	-1	-1	4		0	0						Untertest3.avi	0	880	547	72	111				0	Content		-72	-111	521738	1596537483
538	11:55:46.231	00:00:00.538	32	-1024	-768	-1	-1	-1	-1	4	-1024	-768	-1	-1	-1	-1	4		0	0						Untertest3.avi	0	880	547	72	111				0	Content		-72	-111	538362	1596554107
555	11:55:46.248	00:00:00.555	33	-1024	-768	-1	-1	-1	-1	4	-1024	-768	-1	-1	-1	-1	4		0	0						Untertest3.avi	0	880	547	72	111				0	Content		-72	-111	555031	1596570776
572	11:55:46.265	00:00:00.571	34	-1024	-768	-1	-1	-1	-1	4	-1024	-768	-1	-1	-1	-1	4		0	0						Untertest3.avi	0	880	547	72	111				0	Content		-72	-111	571696	1596587441
588	11:55:46.281	00:00:00.588	35	-1024	-768	-1	-1	-1	-1	4	-1024	-768	-1	-1	-1	-1	4		0	0						Untertest3.avi	0	880	547	72	111				0	Content		-72	-111	588365	1596604110
605	11:55:46.298	00:00:00.604	36	-1024	-768	-1	-1	-1	-1	4	-1024	-768	-1	-1	-1	-1	4		0	0						Untertest3.avi	0	880	547	72	111				0	Content		-72	-111	604985	1596620730
622	11:55:46.315	00:00:00.621	37	-1024	-768	-1	-1	-1	-1	4	-1024	-768	-1	-1	-1	-1	4		0	0						Untertest3.avi	0	880	547	72	111				0	Content		-72	-111	621611	1596637356
638	11:55:46.331	00:00:00.638	38	-1024	-768	-1	-1	-1	-1	4	-1024	-768	-1	-1	-1	-1	4		0	0						Untertest3.avi	0	880	547	72	111				0	Content		-72	-111	638361	1596654106
657	11:55:46.350	00:00:00.656	39	-1024	-768	-1	-1	-1	-1	4	-1024	-768	-1	-1	-1	-1	4		0	0						Untertest3.avi	0	880	547	72	111				0	Content		-72	-111	656807	1596672552
672	11:55:46.365	00:00:00.671	40	-1024	-768	-1	-1	-1	-1	4	-1024	-768	-1	-1	-1	-1	4		0	0						Untertest3.avi	0	880	547	72	111				0	Content		-72	-111	671611	1596687356
688	11:55:46.381	00:00:00.688	41	-1024	-768	-1	-1	-1	-1	4	-1024	-768	-1	-1	-1	-1	4		0	0						Untertest3.avi	0	880	547	72	111				0	Content		-72	-111	688362	1596704107
705	11:55:46.398	00:00:00.704	42	-1024	-768	-1	-1	-1	-1	4	-1024	-768	-1	-1	-1	-1	4		0	0						Untertest3.avi	0	880	547	72	111				0	Content		-72	-111	704982	1596720727
722	11:55:46.415	00:00:00.721	43	-1024	-768	-1	-1	-1	-1	4	-1024	-768	-1	-1	-1	-1	4		0	0						Untertest3.avi	0	880	547	72	111				0	Content		-72	-111	721734	1596737479
738	11:55:46.431	00:00:00.738	44	-1024	-768	-1	-1	-1	-1	4	-1024	-768	-1	-1	-1	-1	4		0	0						Untertest3.avi	0	880	547	72	111				0	Content		-72	-111	738233	1596753978
755	11:55:46.448	00:00:00.754	45	-1024	-768	-1	-1	-1	-1	4	-1024	-768	-1	-1	-1	-1	4		0	0						Untertest3.avi	0	880	547	72	111				0	Content		-72	-111	754856	1596770601
772	11:55:46.465	00:00:00.772	46	-1024	-768	-1	-1	-1	-1	4	-1024	-768	-1	-1	-1	-1	4		0	0						Untertest3.avi	0	880	547	72	111				0	Content		-72	-111	772053	1596787798
788	11:55:46.481	00:00:00.788	47	-1024	-768	-1	-1	-1	-1	4	-1024	-768	-1	-1	-1	-1	4		0	0						Untertest3.avi	0	880	547	72	111				0	Content		-72	-111	788224	1596803969
805	11:55:46.498	00:00:00.804	48	496,8182	350,6813	0,5918389	0,4665801	614,8205	3,157404	0	544,4178	319,0445	0,4098537	0,4990853	612,6916	2,490898	0	2	521	335						Untertest3.avi	0	880	547	72	111	443	226	1082	0	Content		449	224	804857	1596820602
821	11:55:46.514	00:00:00.821	49	491,1093	372,3528	0,5918291	0,4665906	614,858	3,012235	0	525,1972	339,6803	0,4098667	0,4991275	612,6531	2,321633	0	2	508	356						Untertest3.avi	0	880	547	72	111	443	226	1082	0	Content		436	245	821486	1596837231
838	11:55:46.531	00:00:00.838	50	493,5177	409,2599	0,5908014	0,4670525	623,567	3,102498	0	521,5505	372,8704	0,4088688	0,4994642	618,2087	2,322711	0	2	508	391						Untertest3.avi	0	880	547	72	111	443	226	1082	0	Content		436	280	838233	1596853978
855	11:55:46.548	00:00:00.854	51	521,9141	323,2247	0,5919405	0,4665681	614,6953	2,86488	0	505,231	339,7278	0,4099526	0,4990307	612,6787	2,370296	0	2	514	331						Untertest3.avi	0	880	547	72	111	443	226	1082	0	Content		442	220	854859	1596870604
871	11:55:46.564	00:00:00.871	52	504,5547	356,0226	0,5920615	0,4665003	614,7338	2,858639	0	499,034	331,4521	0,4100062	0,49898	612,6812	2,37053	0	2	502	344						Untertest3.avi	0	880	547	72	111	443	226	1082	0	Content		430	233	871484	1596887229
888	11:55:46.581	00:00:00.888	53	522,4102	338,1362	0,5921592	0,4664795	614,9606	2,907512	0	487,1606	339,6263	0,4101013	0,4989212	612,6149	2,359696	0	2	505	339						Untertest3.avi	0	880	547	72	111	443	226	1082	0	Content		433	228	888107	1596903852
905	11:55:46.598	00:00:00.904	54	519,5229	352,1395	0,592213	0,4664856	614,9636	2,930168	0	492,4751	345,4507	0,4102502	0,4988698	612,4363	2,407957	0	2	506	349						Untertest3.avi	0	880	547	72	111	443	226	1082	0	Content		434	238	904858	1596920603
921	11:55:46.614	00:00:00.921	55	514,4128	343,7964	0,5922561	0,4665647	614,9219	2,92683	0	517,7823	340,6972	0,410333	0,4988569	612,4633	2,415093	0	2	516	342						Untertest3.avi	0	880	547	72	111	443	226	1082	0	Content		444	231	921486	1596937231
938	11:55:46.631	00:00:00.938	56	518,8702	323,4332	0,5922762	0,4666047	614,7753	2,910719	0	513,911	340,3578	0,4103737	0,4988844	612,4785	2,400728	0	2	516	332						Untertest3.avi	0	880	547	72	111	443	226	1082	0	Content		444	221	938108	1596953853
955	11:55:46.648	00:00:00.954	57	520,0416	351,9007	0,5923017	0,4666336	614,739	2,947446	0	510,8815	331,3063	0,4103953	0,498922	612,5298	2,400352	0	2	515	342						Untertest3.avi	0	880	547	72	111	443	226	1082	0	Content		443	231	954733	1596970478
971	11:55:46.664	00:00:00.971	58	508,6183	335,4013	0,5923096	0,4666667	614,7391	2,914659	0	498,4557	360,6514	0,410411	0,4990053	612,5488	2,543077	0	2	504	348						Untertest3.avi	0	880	547	72	111	443	226	1082	0	Content		432	237	971484	1596987229
988	11:55:46.681	00:00:00.988	59	510,3304	344,8583	0,5923272	0,4667167	614,715	3,015141	0	510,1678	340,1347	0,4104421	0,4990712	612,5698	2,473879	0	2	510	342						Untertest3.avi	0	880	547	72	111	443	226	1082	0	Content		438	231	988109	1597003854
1005	11:55:46.698	00:00:01.004	60	508,0739	326,983	0,5923421	0,4667229	614,7219	2,989155	0	502,9693	341,1414	0,410463	0,4991083	612,5795	2,449261	0	2	506	334						Untertest3.avi	0	880	547	72	111	443	226	1082	0	Content		434	223	1004734	1597020479
1021	11:55:46.714	00:00:01.021	61	508,2162	369,1255	0,5923538	0,4666943	614,7006	3,074766	0	484,1621	358,0825	0,41049	0,4990664	612,6151	2,541322	0	2	496	364						Untertest3.avi	0	880	547	72	111	443	226	1082	0	Content		424	253	1021360	1597037105
1038	11:55:46.731	00:00:01.038	62	512,6448	343,0709	0,5923665	0,4666521	614,6644	3,033307	0	491,6529	333,5229	0,4104999	0,4989871	612,675	2,391822	0	2	502	338						Untertest3.avi	0	880	547	72	111	443	226	1082	0	Content		430	227	1038110	1597053855
1055	11:55:46.748	00:00:01.054	63	508,7462	349,9899	0,5923877	0,4666192	614,6693	3,055786	0	520,2834	334,177	0,4105373	0,4989178	612,6761	2,410269	0	2	515	342						Untertest3.avi	0	880	547	72	111	443	226	1082	0	Content		443	231	1054736	1597070481
1071	11:55:46.764	00:00:01.071	64	509,049	337,8272	0,5924193	0,4666236	614,7299	3,00137	0	500,688	333,5885	0,4105978	0,4989005	612,6843	2,424107	0	2	505	336						Untertest3.avi	0	880	547	72	111	443	226	1082	0	Content		433	225	1071361	1597087106
1088	11:55:46.781	00:00:01.088	65	513,6185	349,5281	0,5924841	0,4666017	614,8617	3,001449	0	518,5825	333,5882	0,4107002	0,4988717	612,7164	2,406318	0	2	516	342						Untertest3.avi	0	880	547	72	111	443	226	1082	0	Content		444	231	1088111	1597103856
1105	11:55:46.798	00:00:01.104	66	516,0036	343,4399	0,5925531	0,466571	614,8551	3,064731	0	521,1987	325,1354	0,4108048	0,4988072	612,7457	2,430153	0	2	519	334						Untertest3.avi	0	880	547	72	111	443	226	1082	0	Content		447	223	1104735	1597120480
1121	11:55:46.814	00:00:01.121	67	525,9564	331,4842	0,5926027	0,4664802	615,0369	3,00595	0	519,1158	333,1107	0,4108603	0,4987369	612,8108	2,385605	0	2	523	332						Untertest3.avi	0	880	547	72	111	443	226	1082	0	Content		451	221	1121363	1597137108
1138	11:55:46.831	00:00:01.137	68	531,4692	344,182	0,5926213	0,4664013	615,0579	3,055964	0	517,4498	338,9413	0,410875	0,4986847	612,8174	2,369052	0	2	524	342						Untertest3.avi	0	880	547	72	111	443	226	1082	0	Content		452	231	1137989	1597153734
1155	11:55:46.848	00:00:01.154	69	519,9036	337,8233	0,5926161	0,4663778	615,1429	3,005585	0	495,6396	360,2323	0,4108794	0,4986582	612,8384	2,453953	0	2	508	349						Untertest3.avi	0	880	547	72	111	443	226	1082	0	Content		436	238	1154736	1597170481
1171	11:55:46.864	00:00:01.171	70	516,633	347,0839	0,5925978	0,4663766	615,1285	2,978414	0	512,5002	332,6827	0,4108819	0,4986739	612,865	2,374641	0	2	515	340						Untertest3.avi	0	880	547	72	111	443	226	1082	0	Content		443	229	1171364	1597187109
1188	11:55:46.881	00:00:01.187	71	522,4871	327,6001	0,5925632	0,4663851	615,2161	2,981435	0	520,7748	316,8781	0,4108779	0,4986797	612,8608	2,295786	0	2	522	322						Untertest3.avi	0	880	547	72	111	443	226	1082	0	Content		450	211	1187990	1597203735
1205	11:55:46.898	00:00:01.204	72	519,5955	344,5332	0,5925232	0,4663801	615,1852	3,039297	0	510,967	339,8531	0,4108667	0,4986727	612,8924	2,407557	0	2	515	342						Untertest3.avi	0	880	547	72	111	443	226	1082	0	Content		443	231	1204619	1597220364
1221	11:55:46.914	00:00:01.221	73	527,1177	331,2981	0,5925058	0,4663807	615,1903	2,961649	0	524,0812	337,1074	0,4108688	0,4986815	612,8882	2,335566	0	2	526	334						Untertest3.avi	0	880	547	72	111	443	226	1082	0	Content		454	223	1221373	1597237118
1238	11:55:46.931	00:00:01.237	74	530,6061	327,4189	0,592518	0,4663819	615,1624	2,933868	0	508,565	337,3917	0,4108818	0,4986836	612,8884	2,32137	0	2	520	332						Untertest3.avi	0	880	547	72	111	443	226	1082	0	Content		448	221	1237990	1597253735
1255	11:55:46.948	00:00:01.254	75	534,5557	330,8973	0,5925733	0,4668512	615,1624	2,895796	0	521,1889	329,6415	0,4108945	0,498699	612,8758	2,311605	0	2	528	330						Untertest3.avi	0	880	547	72	111	443	226	1082	0	Content		456	219	1254615	1597270360
1271	11:55:46.964	00:00:01.270	76	505,2177	358,906	0,5925928	0,4664179	615,3618	3,047646	0	509,8178	320,8464	0,4109071	0,49869	612,8656	2,3078	0	2	508	340						Untertest3.avi	0	880	547	72	111	443	226	1082	0	Content		436	229	1270984	1597286729
1288	11:55:46.981	00:00:01.287	77	524,7579	328,5079	0,5926212	0,4664113	615,2578	2,975056	0	496,948	323,9844	0,4109165	0,4986326	612,8594	2,293476	0	2	511	326						Untertest3.avi	0	880	547	72	111	443	226	1082	0	Content		439	215	1287724	1597303469
1304	11:55:46.997	00:00:01.304	78	520,2291	350,1407	0,592588	0,4663093	615,2181	3,002078	0	510,8094	324,7831	0,4109	0,4985226	612,8621	2,27044	0	2	516	337						Untertest3.avi	0	880	547	72	111	443	226	1082	0	Content		444	226	1304340	1597320085
1321	11:55:47.014	00:00:01.320	79	511,7168	354,6157	0,5924655	0,4662401	615,1652	3,05288	0	502,411	335,2214	0,41086	0,4984391	612,8391	2,269998	0	2	507	345						Untertest3.avi	0	880	547	72	111	443	226	1082	0	Content		435	234	1320961	1597336706
1338	11:55:47.031	00:00:01.337	80	508,5503	330,3444	0,5923295	0,4661779	615,08	2,983897	0	511,1301	332,9642	0,410739	0,4984033	613,0425	2,321376	0	2	510	332						Untertest3.avi	0	880	547	72	111	443	226	1082	0	Content		438	221	1337583	1597353328
1354	11:55:47.047	00:00:01.354	81	509,1887	347,6589	0,5922528	0,4660352	615,114	3,00674	0	508,3674	332,3581	0,4105777	0,4984463	612,9343	2,341948	0	2	509	340						Untertest3.avi	0	880	547	72	111	443	226	1082	0	Content		437	229	1354330	1597370075
1371	11:55:47.064	00:00:01.370	82	511,897	336,8988	0,592202	0,4659169	615,155	2,978689	0	515,1938	327,8279	0,4104966	0,4984545	612,8109	2,28548	0	2	514	332						Untertest3.avi	0	880	547	72	111	443	226	1082	0	Content		442	221	1370953	1597386698
1388	11:55:47.081	00:00:01.387	83	538,0059	325,2938	0,5921748	0,465887	615,1179	2,900047	0	499,4926	328,1275	0,4104656	0,4985006	612,7775	2,272106	0	2	519	327						Untertest3.avi	0	880	547	72	111	443	226	1082	0	Content		447	216	1387572	1597403317
1404	11:55:47.097	00:00:01.404	84	526,219	362,0074	0,5921804	0,4659506	615,059	3,006045	0	482,7567	339,7614	0,4104688	0,4985835	612,7524	2,297595	0	2	504	351						Untertest3.avi	0	880	547	72	111	443	226	1082	0	Content		432	240	1404193	1597419938
1421	11:55:47.114	00:00:01.420	85	512,4691	312,6425	0,5922353	0,4661228	615,0203	3,018446	0	504,8867	314,6474	0,4105402	0,4986789	612,8978	2,281471	0	2	509	314						Untertest3.avi	0	880	547	72	111	443	226	1082	0	Content		437	203	1420937	1597436682
1438	11:55:47.131	00:00:01.437	86	513,3876	354,5304	0,5923136	0,466267	614,9431	3,017245	0	517,6536	328,8173	0,4107195	0,4986624	612,994	2,340003	0	2	516	342						Untertest3.avi	0	880	547	72	111	443	226	1082	0	Content		444	231	1437558	1597453303
1454	11:55:47.147	00:00:01.454	87	523,4913	332,6531	0,5925077	0,466304	615,0142	2,935434	0	508,2723	354,0859	0,4108754	0,4986442	612,8478	2,355123	0	2	516	343						Untertest3.avi	0	880	547	72	111	443	226	1082	0	Content		444	232	1454181	1597469926
1471	11:55:47.164	00:00:01.470	88	523,988	329,6598	0,5926866	0,4663509	615,0627	2,908077	0	507,3305	322,2611	0,4109737	0,4985833	612,8188	2,286766	0	2	516	326						Untertest3.avi	0	880	547	72	111	443	226	1082	0	Content		444	215	1470801	1597486546
1488	11:55:47.181	00:00:01.487	89	510,8178	344,6897	0,5927728	0,4663711	615,0082	2,986903	0	508,2851	340,7143	0,4111697	0,4984895	612,9872	2,321734	0	2	510	343						Untertest3.avi	0	880	547	72	111	443	226	1082	0	Content		438	232	1487547	1597503292
1504	11:55:47.197	00:00:01.504	90	529,8753	330,6954	0,5929214	0,4663695	615,0518	2,970099	0	510,4014	331,6605	0,4113396	0,4984824	612,8258	2,281425	0	2	520	331						Untertest3.avi	0	880	547	72	111	443	226	1082	0	Content		448	220	1504169	1597519914
1521	11:55:47.214	00:00:01.520	91	507,7399	356,0412	0,5931047	0,4668226	615,0518	3,089461	0	506,7174	323,7171	0,4114156	0,4985155	612,7825	2,274752	0	2	507	340						Untertest3.avi	0	880	547	72	111	443	226	1082	0	Content		435	229	1520790	1597536535
1537	11:55:47.230	00:00:01.537	92	513,5878	362,3455	0,5931323	0,4663105	615,1824	2,997735	0	502,493	328,9475	0,4114527	0,4984393	612,836	2,369522	0	2	508	346						Untertest3.avi	0	880	547	72	111	443	226	1082	0	Content		436	235	1537411	1597553156
1554	11:55:47.247	00:00:01.554	93	528,1227	348,5381	0,5931351	0,4661981	615,2032	2,927882	0	515,7697	336,7899	0,4114674	0,4982619	612,9106	2,301824	0	2	522	343						Untertest3.avi	0	880	547	72	111	443	226	1082	0	Content		450	232	1554157	1597569902
1571	11:55:47.264	00:00:01.570	94	515,25	337,2556	0,5931308	0,4660383	615,2259	3,008042	0	518,9811	332,4922	0,4114585	0,4981428	612,9418	2,350387	0	2	517	335						Untertest3.avi	0	880	547	72	111	443	226	1082	0	Content		445	224	1570779	1597586524
1587	11:55:47.280	00:00:01.587	95	508,2048	344,1955	0,5931036	0,4659171	615,2144	2,9614	0	507,9758	320,3972	0,4114505	0,4980766	612,9265	2,314735	0	2	508	332						Untertest3.avi	0	880	547	72	111	443	226	1082	0	Content		436	221	1587399	1597603144
1604	11:55:47.297	00:00:01.604	96	524,289	332,596	0,5931047	0,4658911	615,2159	2,963041	0	512,8152	338,606	0,4114516	0,4980746	612,928	2,290008	0	2	519	336						Untertest3.avi	0	880	547	72	111	443	226	1082	0	Content		447	225	1604019	1597619764
1621	11:55:47.314	00:00:01.620	97	527,0518	345,3802	0,5931365	0,4658952	615,1854	3,00255	0	507,2669	331,52	0,4114637	0,4980869	612,9366	2,348678	0	2	517	338						Untertest3.avi	0	880	547	72	111	443	226	1082	0	Content		445	227	1620765	1597636510
1637	11:55:47.330	00:00:01.637	98	521,0512	333,4479	0,5931891	0,4658731	615,2164	3,003387	0	501,1014	334,3989	0,411531	0,4980858	613,1334	2,342717	0	2	511	334						Untertest3.avi	0	880	547	72	111	443	226	1082	0	Content		439	223	1637388	1597653133
1654	11:55:47.347	00:00:01.654	99	507,6232	326,468	0,5932494	0,4658856	615,1379	3,003612	0	521,41	328,9621	0,4116521	0,4980452	613,2928	2,337748	0	2	515	328						Untertest3.avi	0	880	547	72	111	443	226	1082	0	Content		443	217	1654008	1597669753
1671	11:55:47.364	00:00:01.670	100	521,7604	323,2995	0,5933452	0,4659019	615,0645	2,960018	0	519,1678	342,5055	0,4118195	0,4979918	612,9911	2,382214	0	2	520	333						Untertest3.avi	0	880	547	72	111	443	226	1082	0	Content		448	222	1670755	1597686500
1687	11:55:47.380	00:00:01.687	101	529,7404	332,6345	0,5935079	0,4659457	615,0999	2,988877	0	492,3087	340,7588	0,4119039	0,4980239	612,8083	2,378701	0	2	511	337						Untertest3.avi	0	880	547	72	111	443	226	1082	0	Content		439	226	1687375	1597703120
1704	11:55:47.397	00:00:01.703	102	522,0864	339,742	0,5936418	0,4660239	615,0715	3,011781	0	501,3123	318,8924	0,411952	0,4980744	612,8636	2,342141	0	2	512	329						Untertest3.avi	0	880	547	72	111	443	226	1082	0	Content		440	218	1703994	1597719739
1721	11:55:47.414	00:00:01.720	103	533,6168	339,6222	0,5936865	0,4661385	615,0355	3,010379	0	506,111	334,2337	0,4120104	0,498139	612,988	2,323119	0	2	520	337						Untertest3.avi	0	880	547	72	111	443	226	1082	0	Content		448	226	1720617	1597736362
1737	11:55:47.430	00:00:01.737	104	529,0949	329,627	0,5937098	0,4662004	615,0048	2,97936	0	498,1642	344,3225	0,4120579	0,4981408	613,0663	2,417985	0	2	514	337						Untertest3.avi	0	880	547	72	111	443	226	1082	0	Content		442	226	1737362	1597753107
1754	11:55:47.447	00:00:01.753	105	518,1289	324,0383	0,5937334	0,4662248	615,0137	2,973338	0	515,3062	344,2007	0,4120925	0,4981364	613,0626	2,387848	0	2	517	334						Untertest3.avi	0	880	547	72	111	443	226	1082	0	Content		445	223	1753981	1597769726
1771	11:55:47.464	00:00:01.770	106	492,0203	362,6546	0,593741	0,466219	615,0195	3,095175	0	524,6624	322,9645	0,4121017	0,4981239	613,0336	2,326114	0	2	508	343						Untertest3.avi	0	880	547	72	111	443	226	1082	0	Content		436	232	1770602	1597786347
1787	11:55:47.480	00:00:01.787	107	510,9276	350,7597	0,593742	0,4661819	615,041	3,082667	0	521,4379	325,1144	0,4121021	0,4980964	613,0436	2,437551	0	2	516	338						Untertest3.avi	0	880	547	72	111	443	226	1082	0	Content		444	227	1787227	1597802972
1804	11:55:47.497	00:00:01.803	108	522,0611	328,1355	0,5937248	0,4660929	615,0657	2,980738	0	508,8138	333,8562	0,4120789	0,4980481	613,0585	2,366765	0	2	515	331						Untertest3.avi	0	880	547	72	111	443	226	1082	0	Content		443	220	1803968	1597819713
1821	11:55:47.514	00:00:01.820	109	528,9519	331,1075	0,5936917	0,4660286	615,0855	3,082068	0	506,3949	327,4841	0,4120139	0,4980285	612,9702	2,27482	0	2	518	329						Untertest3.avi	0	880	547	72	111	443	226	1082	0	Content		446	218	1820588	1597836333
1837	11:55:47.530	00:00:01.837	110	533,5585	333,3439	0,593636	0,4659671	615,1675	3,004368	0	513,9562	338,3256	0,4119524	0,4980085	612,9058	2,344494	0	2	524	336						Untertest3.avi	0	880	547	72	111	443	226	1082	0	Content		452	225	1837207	1597852952
1854	11:55:47.547	00:00:01.853	111	518,8282	345,6311	0,5935189	0,4659435	615,3044	3,057184	0	503,9142	317,1067	0,4119129	0,4979989	612,8748	2,361803	0	2	511	331						Untertest3.avi	0	880	547	72	111	443	226	1082	0	Content		439	220	1853829	1597869574
1871	11:55:47.564	00:00:01.870	112	502,4573	339,4018	0,5933617	0,4659358	615,1703	3,030871	0	500,6425	345,42	0,4118565	0,4979512	612,923	2,3869	0	2	502	342						Untertest3.avi	0	880	547	72	111	443	226	1082	0	Content		430	231	1870578	1597886323
1887	11:55:47.580	00:00:01.887	113	547,3248	334,136	0,593183	0,4658315	615,3147	3,035292	0	521,7125	330,2097	0,4115685	0,4979619	613,3481	2,38077	0	3	535	332						Untertest3.avi	0	880	547	72	111	482	213	500	0	Content		463	221	1887197	1597902942
1904	11:55:47.597	00:00:01.903	114	574,0081	307,9124	0,5927016	0,4656836	615,4147	2,982863	0	571,9655	323,8093	0,4111525	0,4978372	613,3891	2,35568	0	3	573	316						Untertest3.avi	0	880	547	72	111	482	213	500	0	Content		501	205	1903818	1597919563
1920	11:55:47.613	00:00:01.920	115	536,0408	361,6339	0,5926644	0,4651511	615,4119	3,200898	0	545,5488	326,5635	0,4112094	0,4975168	613,3891	2,374595	0	3	541	344						Untertest3.avi	0	880	547	72	111	482	213	500	0	Content		469	233	1920441	1597936186
1937	11:55:47.630	00:00:01.937	116	562,2933	325,8387	0,5926016	0,4656744	615,799	3,109277	0	551,2476	320,0943	0,4111085	0,4978581	613,5724	2,378537	0	3	557	323						Untertest3.avi	0	880	547	72	111	482	213	500	0	Content		485	212	1937187	1597952932
1954	11:55:47.647	00:00:01.953	117	559,3488	302,9786	0,5925187	0,4656959	615,9642	3,038448	0	553,7571	330,0607	0,4110514	0,4979348	613,554	2,396569	0	3	557	317						Untertest3.avi	0	880	547	72	111	482	213	500	0	Content		485	206	1953807	1597969552
1970	11:55:47.663	00:00:01.970	118	564,9155	319,344	0,5923843	0,4657106	615,8548	3,041893	0	548,9146	337,8787	0,4109675	0,497939	613,2957	2,434879	0	3	557	329						Untertest3.avi	0	880	547	72	111	482	213	500	0	Content		485	218	1970432	1597986177
1987	11:55:47.680	00:00:01.987	119	549,9648	299,053	0,5922638	0,4656525	615,5956	3,066712	0	555,4949	321,4774	0,4108792	0,4978957	613,329	2,36264	0	3	553	310						Untertest3.avi	0	880	547	72	111	482	213	500	0	Content		481	199	1987050	1598002795
2004	11:55:47.697	00:00:02.003	120	552,4091	325,906	0,5921532	0,4655153	615,8734	3,080793	0	552,6946	317,8038	0,4107251	0,4978276	613,6591	2,407718	0	3	553	322						Untertest3.avi	0	880	547	72	111	482	213	500	0	Content		481	211	2003797	1598019542
2020	11:55:47.713	00:00:02.020	121	550,6742	330,7622	0,5920565	0,4654699	616,1484	3,159243	0	557,9358	316,5973	0,4106453	0,4977913	613,851	2,402052	0	3	554	324						Untertest3.avi	0	880	547	72	111	482	213	500	0	Content		482	213	2020422	1598036167
2037	11:55:47.730	00:00:02.037	122	562,2635	311,2509	0,5919695	0,4654524	616,1541	3,111536	0	543,2922	329,6556	0,410567	0,4978041	613,8468	2,471426	0	3	553	320						Untertest3.avi	0	880	547	72	111	482	213	500	0	Content		481	209	2037042	1598052787
2054	11:55:47.747	00:00:02.053	123	574,0482	321,9799	0,5918301	0,46545	615,8309	3,081764	0	550,2362	330,2322	0,4104754	0,4978217	613,6625	2,489183	0	3	562	326						Untertest3.avi	0	880	547	72	111	482	213	500	0	Content		490	215	2053662	1598069407
2070	11:55:47.763	00:00:02.070	124	544,7523	333,0655	0,591738	0,465423	615,8257	3,194986	0	561,376	317,2418	0,4103655	0,4978368	613,7357	2,440769	0	3	553	325						Untertest3.avi	0	880	547	72	111	482	213	500	0	Content		481	214	2070407	1598086152
2087	11:55:47.780	00:00:02.087	125	551,7328	319,3058	0,5916469	0,4653332	616,0975	3,201646	0	567,9763	318,4268	0,4102716	0,4977794	613,7781	2,460235	0	3	560	319						Untertest3.avi	0	880	547	72	111	482	213	500	0	Content		488	208	2087028	1598102773
2104	11:55:47.797	00:00:02.103	126	550,5704	344,1774	0,5915694	0,465261	616,3018	3,220701	0	542,5392	322,5702	0,4101759	0,4977213	613,907	2,481763	0	3	547	333						Untertest3.avi	0	880	547	72	111	482	213	500	0	Content		475	222	2103650	1598119395
2120	11:55:47.813	00:00:02.120	127	552,9196	308,107	0,5915117	0,4651887	616,3696	3,183914	0	562,038	305,1995	0,410131	0,4976386	613,9503	2,423743	0	3	557	307						Untertest3.avi	0	880	547	72	111	482	213	500	0	Content		485	196	2120272	1598136017
2137	11:55:47.830	00:00:02.137	128	553,5389	307,67	0,5914372	0,4651178	616,2037	3,192863	0	541,6049	354,2209	0,4100757	0,4975761	613,8281	2,557134	0	3	548	331						Untertest3.avi	0	880	547	72	111	482	213	500	0	Content		476	220	2137019	1598152764
2154	11:55:47.847	00:00:02.153	129	565,9792	312,9307	0,5913305	0,4651046	615,861	3,19172	0	562,1694	335,0717	0,4099805	0,497629	613,5963	2,537776	0	3	564	324						Untertest3.avi	0	880	547	72	111	482	213	500	0	Content		492	213	2153639	1598169384
2170	11:55:47.863	00:00:02.170	130	536,1491	330,415	0,591279	0,4651651	615,7886	3,223943	0	568,5111	312,5074	0,4099038	0,4978105	613,4499	2,451231	0	3	552	321						Untertest3.avi	0	880	547	72	111	482	213	500	0	Content		480	210	2170259	1598186004
2187	11:55:47.880	00:00:02.186	131	566,327	285,4355	0,5912523	0,465231	615,7761	3,113822	0	572,5745	307,9689	0,4098375	0,4979321	613,5186	2,452021	0	3	569	297						Untertest3.avi	0	880	547	72	111	482	213	500	0	Content		497	186	2186880	1598202625
2204	11:55:47.897	00:00:02.203	132	576,4557	302,3374	0,5912536	0,4653045	615,6924	3,170283	0	542,2943	334,2055	0,4098408	0,4979958	613,4996	2,494149	0	3	559	318						Untertest3.avi	0	880	547	72	111	482	213	500	0	Content		487	207	2203627	1598219372
2220	11:55:47.913	00:00:02.220	133	571,4136	317,9058	0,591314	0,4653708	615,7061	3,196129	0	535,5405	330,4922	0,4099092	0,4979866	613,3231	2,487906	0	3	553	324						Untertest3.avi	0	880	547	72	111	482	213	500	0	Content		481	213	2220247	1598235992
2237	11:55:47.930	00:00:02.236	134	560,2689	344,7619	0,591409	0,4653884	615,8777	3,323602	0	557,259	344,6449	0,4099942	0,4979528	613,4373	2,566319	0	3	559	345						Untertest3.avi	0	880	547	72	111	482	213	500	0	Content		487	234	2236910	1598252655
2253	11:55:47.946	00:00:02.253	135	563,0558	325,4161	0,5915437	0,4654353	616,0823	3,255733	0	550,6797	318,847	0,4100842	0,4979295	613,7267	2,508141	0	3	557	322						Untertest3.avi	0	880	547	72	111	482	213	500	0	Content		485	211	2253492	1598269237
2270	11:55:47.963	00:00:02.270	136	542,7722	339,6828	0,5916389	0,4655367	615,8807	3,29828	0	542,8702	311,6218	0,4101649	0,4979326	613,8385	2,549232	0	3	543	326						Untertest3.avi	0	880	547	72	111	482	213	500	0	Content		471	215	2270236	1598285981
2287	11:55:47.980	00:00:02.286	137	584,7446	295,9207	0,591711	0,4656333	615,5931	3,171575	0	536,4145	320,0685	0,4102415	0,4979554	613,6854	2,513955	0	3	561	308						Untertest3.avi	0	880	547	72	111	482	213	500	0	Content		489	197	2286858	1598302603
2303	11:55:47.996	00:00:02.303	138	557,6293	325,5539	0,5917448	0,4656171	615,5148	3,269831	0	556,1368	321,5375	0,4102829	0,4979243	613,5777	2,461028	0	3	557	324						Untertest3.avi	0	880	547	72	111	482	213	500	0	Content		485	213	2303483	1598319228
2320	11:55:48.013	00:00:02.320	139	559,0044	337,0037	0,5917591	0,4654565	615,6036	3,26939	0	549,9671	314,4995	0,4102959	0,4978444	613,4699	2,495017	0	3	554	326						Untertest3.avi	0	880	547	72	111	482	213	500	0	Content		482	215	2320227	1598335972
2337	11:55:48.030	00:00:02.336	140	555,4099	339,4031	0,5917263	0,4653218	615,7666	3,285797	0	524,0272	337,8989	0,4103074	0,4976136	613,5696	2,53863	0	3	540	339						Untertest3.avi	0	880	547	72	111	482	213	500	0	Content		468	228	2336847	1598352592
2353	11:55:48.046	00:00:02.353	141	539,5054	298,4077	0,5916753	0,464763	615,7637	3,367174	0	568,4417	308,9816	0,410409	0,4970206	613,5696	2,504974	0	3	554	304						Untertest3.avi	0	880	547	72	111	482	213	500	0	Content		482	193	2353466	1598369211
2370	11:55:48.063	00:00:02.370	142	-1024	-768	-1	-1	-1	-1	4	537,7543	363,7657	0,410492	0,4967697	613,5696	2,303372	0	3	538	364						Untertest3.avi	0	880	547	72	111	482	213	500	0	Content		466	253	2370086	1598385831
2387	11:55:48.080	00:00:02.386	143	-1024	-768	-1	-1	-1	-1	4	-1024	-768	-1	-1	-1	-1	4		0	0						Untertest3.avi	0	880	547	72	111				0	Content		-72	-111	2386847	1598402592
2403	11:55:48.096	00:00:02.403	144	-1024	-768	-1	-1	-1	-1	4	-1024	-768	-1	-1	-1	-1	4		0	0						Untertest3.avi	0	880	547	72	111				0	Content		-72	-111	2403455	1598419200
2420	11:55:48.113	00:00:02.420	145	-1024	-768	-1	-1	-1	-1	4	-1024	-768	-1	-1	-1	-1	4		0	0						Untertest3.avi	0	880	547	72	111				0	Content		-72	-111	2420074	1598435819
2437	11:55:48.130	00:00:02.436	146	-1024	-768	-1	-1	-1	-1	4	-1024	-768	-1	-1	-1	-1	4		0	0						Untertest3.avi	0	880	547	72	111				0	Content		-72	-111	2436755	1598452500
2453	11:55:48.146	00:00:02.453	147	-1024	-768	-1	-1	-1	-1	4	-1024	-768	-1	-1	-1	-1	4		0	0						Untertest3.avi	0	880	547	72	111				0	Content		-72	-111	2453419	1598469164
2470	11:55:48.163	00:00:02.470	148	-1024	-768	-1	-1	-1	-1	4	-1024	-768	-1	-1	-1	-1	4		0	0						Untertest3.avi	0	880	547	72	111				0	Content		-72	-111	2470050	1598485795
2487	11:55:48.180	00:00:02.486	149	-1024	-768	-1	-1	-1	-1	4	-1024	-768	-1	-1	-1	-1	4		0	0						Untertest3.avi	0	880	547	72	111				0	Content		-72	-111	2486715	1598502460
2503	11:55:48.196	00:00:02.503	150	-1024	-768	-1	-1	-1	-1	4	-1024	-768	-1	-1	-1	-1	4		0	0						Untertest3.avi	0	880	547	72	111				0	Content		-72	-111	2503382	1598519127
2520	11:55:48.213	00:00:02.520	151	-1024	-768	-1	-1	-1	-1	4	-1024	-768	-1	-1	-1	-1	4		0	0						Untertest3.avi	0	880	547	72	111				0	Content		-72	-111	2520046	1598535791
2537	11:55:48.230	00:00:02.536	152	-1024	-768	-1	-1	-1	-1	4	-1024	-768	-1	-1	-1	-1	4		0	0						Untertest3.avi	0	880	547	72	111				0	Content		-72	-111	2536669	1598552414
2553	11:55:48.246	00:00:02.553	153	-1024	-768	-1	-1	-1	-1	4	-1024	-768	-1	-1	-1	-1	4		0	0						Untertest3.avi	0	880	547	72	111				0	Content		-72	-111	2553333	1598569078
2570	11:55:48.263	00:00:02.569	154	-1024	-768	-1	-1	-1	-1	4	-1024	-768	-1	-1	-1	-1	4		0	0						Untertest3.avi	0	880	547	72	111				0	Content		-72	-111	2569997	1598585742
2587	11:55:48.280	00:00:02.586	155	544,9156	337,6348	0,5912777	0,4653634	615,7081	3,186351	0	607,6401	253,3128	0,4096367	0,497943	613,9783	2,932182	0	4	576	295						Untertest3.avi	0	880	547	72	111	472	224	583	0	Content		504	184	2586698	1598602443
2603	11:55:48.296	00:00:02.603	156	538,2014	360,1189	0,5912549	0,4654724	616,0005	3,287858	0	536,2492	338,6008	0,4104717	0,4978172	620,4239	2,518341	0	4	537	349						Untertest3.avi	0	880	547	72	111	472	224	583	0	Content		465	238	2603282	1598619027
2620	11:55:48.313	00:00:02.619	157	564,4913	314,687	0,5911543	0,465533	615,9368	3,307831	0	540,4019	355,2621	0,4095989	0,497773	613,9783	2,459223	0	4	552	335						Untertest3.avi	0	880	547	72	111	472	224	583	0	Content		480	224	2619901	1598635646
2637	11:55:48.330	00:00:02.636	158	561,6324	295,0245	0,5895194	0,46601	628,9532	3,47849	0	547,9413	320,9459	0,4094052	0,4984074	613,9783	2,516024	0	4	555	308						Untertest3.avi	0	880	547	72	111	472	224	583	0	Content		483	197	2636524	1598652269
2653	11:55:48.346	00:00:02.653	159	-1024	-768	-1	-1	-1	-1	4	-1024	-768	-1	-1	-1	-1	4	4	0	0						Untertest3.avi	0	880	547	72	111	472	224	583	0	Content		-72	-111	2653267	1598669012
2670	11:55:48.363	00:00:02.669	160	568,326	275,8045	0,5894535	0,4659133	628,9532	3,391679	0	554,2643	327,0882	0,4092849	0,498389	613,9783	2,448706	0	4	561	301						Untertest3.avi	0	880	547	72	111	472	224	583	0	Content		489	190	2669890	1598685635
2687	11:55:48.380	00:00:02.686	161	575,9235	287,3461	0,5894088	0,4659667	628,9532	3,316433	0	541,5561	343,3476	0,4092686	0,4983971	613,9783	2,428295	0	4	559	315						Untertest3.avi	0	880	547	72	111	472	224	583	0	Content		487	204	2686512	1598702257
2703	11:55:48.396	00:00:02.703	162	555,2629	288,802	0,5894058	0,4660456	628,9532	3,252161	0	546,3846	355,7147	0,4092593	0,4985229	613,9783	2,537178	0	4	551	322						Untertest3.avi	0	880	547	72	111	472	224	583	0	Content		479	211	2703131	1598718876
2720	11:55:48.413	00:00:02.719	163	547,727	329,8606	0,5909861	0,4656836	615,9672	3,231943	0	549,8894	349,6585	0,4093773	0,4982553	613,3254	2,450263	0	4	549	340						Untertest3.avi	0	880	547	72	111	472	224	583	0	Content		477	229	2719877	1598735622
2736	11:55:48.429	00:00:02.736	164	544,5853	365,524	0,5909948	0,4656704	615,9449	3,237715	0	543,1545	344,5388	0,4093937	0,4982369	613,282	2,47051	0	4	544	355						Untertest3.avi	0	880	547	72	111	472	224	583	0	Content		472	244	2736497	1598752242
2753	11:55:48.446	00:00:02.753	165	532,2141	275,0196	0,591978	0,465193	620,7026	3,098405	0	545,4778	331,3855	0,4094325	0,4982978	613,4657	2,451387	0	4	539	303						Untertest3.avi	0	880	547	72	111	472	224	583	0	Content		467	192	2753118	1598768863
2770	11:55:48.463	00:00:02.769	166	544,7133	350,7037	0,5910639	0,4656326	615,9089	3,264723	0	541,3672	346,6174	0,409462	0,4981649	613,2548	2,462368	0	4	543	349						Untertest3.avi	0	880	547	72	111	472	224	583	0	Content		471	238	2769749	1598785494
2786	11:55:48.479	00:00:02.786	167	540,5974	387,9124	0,5904812	0,4660919	620,6226	3,269312	0	524,2339	376,6117	0,4091264	0,4985849	615,4666	2,507252	0	4	532	382						Untertest3.avi	0	880	547	72	111	472	224	583	0	Content		460	271	2786485	1598802230
2803	11:55:48.496	00:00:02.803	168	558,5674	330,921	0,591152	0,4656976	615,7585	3,21316	0	528,9778	356,4792	0,4095474	0,4982278	613,4254	2,512384	0	4	544	344						Untertest3.avi	0	880	547	72	111	472	224	583	0	Content		472	233	2803104	1598818849
2820	11:55:48.513	00:00:02.819	169	563,7587	330,4789	0,5911758	0,4657651	615,7005	3,13703	0	541,6041	323,9721	0,4095849	0,4982864	613,5175	2,452517	0	4	553	327						Untertest3.avi	0	880	547	72	111	472	224	583	0	Content		481	216	2819737	1598835482
2836	11:55:48.529	00:00:02.836	170	544,6947	338,1119	0,5912015	0,4657826	615,5613	3,235013	0	545,4461	331,7357	0,4096327	0,4983286	613,5931	2,471585	0	4	545	335						Untertest3.avi	0	880	547	72	111	472	224	583	0	Content		473	224	2836344	1598852089
2853	11:55:48.546	00:00:02.853	171	556,3671	334,4216	0,5912166	0,4658249	615,5148	3,239242	0	532,9977	329,7139	0,4096501	0,4983914	613,6147	2,507244	0	4	545	332						Untertest3.avi	0	880	547	72	111	472	224	583	0	Content		473	221	2853092	1598868837
2870	11:55:48.563	00:00:02.869	172	546,3393	326,5614	0,5912361	0,4658467	615,474	3,248329	0	534,1206	331,4522	0,4096863	0,4984235	613,649	2,458011	0	4	540	329						Untertest3.avi	0	880	547	72	111	472	224	583	0	Content		468	218	2869724	1598885469
2886	11:55:48.579	00:00:02.886	173	554,6227	338,9063	0,591264	0,4658915	615,4708	3,246839	0	542,6793	320,754	0,4097543	0,4984349	613,4933	2,492755	0	4	549	330						Untertest3.avi	0	880	547	72	111	472	224	583	0	Content		477	219	2886333	1598902078
2903	11:55:48.596	00:00:02.902	174	555,3408	328,6234	0,5913185	0,4659477	615,5345	3,201431	0	536,1241	332,2701	0,409836	0,4984784	613,3411	2,493963	0	4	546	330						Untertest3.avi	0	880	547	72	111	472	224	583	0	Content		474	219	2902952	1598918697
2920	11:55:48.613	00:00:02.919	175	562,2313	330,7534	0,5914198	0,4659806	615,7786	3,190627	0	540,153	339,9586	0,4099504	0,4984878	613,2128	2,498521	0	4	551	335						Untertest3.avi	0	880	547	72	111	472	224	583	0	Content		479	224	2919709	1598935454
2936	11:55:48.629	00:00:02.936	176	553,7917	332,2216	0,5915346	0,4660033	615,9017	3,201682	0	541,8762	318,7242	0,4100507	0,498428	613,4902	2,457043	0	4	548	325						Untertest3.avi	0	880	547	72	111	472	224	583	0	Content		476	214	2936318	1598952063
2953	11:55:48.646	00:00:02.952	177	551,8139	331,3224	0,5915946	0,4659741	615,8972	3,213989	0	538,0273	336,8476	0,4101119	0,498273	613,6658	2,458583	0	4	545	334						Untertest3.avi	0	880	547	72	111	472	224	583	0	Content		473	223	2952940	1598968685
2970	11:55:48.663	00:00:02.969	178	562,4554	333,5981	0,5916027	0,4658696	615,9344	3,205672	0	544,665	340,0619	0,4101131	0,4980971	613,7196	2,477354	0	4	554	337						Untertest3.avi	0	880	547	72	111	472	224	583	0	Content		482	226	2969696	1598985441
2986	11:55:48.679	00:00:02.986	179	568,431	340,4161	0,5915431	0,46578	615,9491	3,233046	0	546,1516	334,8257	0,4100746	0,4980388	613,6489	2,438068	0	4	557	338						Untertest3.avi	0	880	547	72	111	472	224	583	0	Content		485	227	2986306	1599002051
3003	11:55:48.696	00:00:03.002	180	513,061	338,3815	0,5916664	0,4657634	615,7474	3,245275	0	497,8149	342,3504	0,4101999	0,4980839	613,7535	2,468278	0	4	505	340						Untertest3.avi	0	880	547	72	111	472	224	583	0	Content		433	229	3002928	1599018673
3020	11:55:48.713	00:00:03.019	181	529,0753	339,3286	0,5915022	0,4653891	615,7446	3,22009	0	525,7479	333,3922	0,410117	0,497852	613,7535	2,415981	0	4	527	336						Untertest3.avi	0	880	547	72	111	472	224	583	0	Content		455	225	3019548	1599035293
3036	11:55:48.729	00:00:03.036	182	526,3884	346,4756	0,5913976	0,4658139	615,7393	3,2512	0	523,4874	328,6722	0,4100251	0,4983936	613,4327	2,401431	0	4	525	338						Untertest3.avi	0	880	547	72	111	472	224	583	0	Content		453	227	3036295	1599052040
3053	11:55:48.746	00:00:03.052	183	528,6647	342,0934	0,5913333	0,4658888	615,5803	3,199093	0	522,9495	317,2578	0,4099759	0,4985071	613,3045	2,421517	0	4	526	330						Untertest3.avi	0	880	547	72	111	472	224	583	0	Content		454	219	3052916	1599068661
3070	11:55:48.763	00:00:03.069	184	523,6603	359,7346	0,5913261	0,4659193	615,577	3,295992	0	521,131	339,7483	0,4099685	0,4985462	613,3081	2,516825	0	4	522	350						Untertest3.avi	0	880	547	72	111	472	224	583	0	Content		450	239	3069537	1599085282
3086	11:55:48.779	00:00:03.086	185	522,0828	346,5975	0,5913908	0,4659971	615,7313	3,232678	0	520,2216	329,375	0,4100228	0,4985566	613,5272	2,441657	0	4	521	338						Untertest3.avi	0	880	547	72	111	472	224	583	0	Content		449	227	3086155	1599101900
3103	11:55:48.796	00:00:03.102	186	519,3472	349,4864	0,5914625	0,4656679	615,7284	3,259173	0	526,9835	320,8467	0,4100801	0,4982305	613,5272	2,438567	0	4	523	335						Untertest3.avi	0	880	547	72	111	472	224	583	0	Content		451	224	3102903	1599118648
3120	11:55:48.813	00:00:03.119	187	540,304	316,1995	0,5915982	0,4662153	615,8157	3,188241	0	532,1238	324,1577	0,4101907	0,4986253	613,7633	2,409216	0	4	536	320						Untertest3.avi	0	880	547	72	111	472	224	583	0	Content		464	209	3119522	1599135267
3136	11:55:48.829	00:00:03.136	188	520,8876	352,9598	0,5917239	0,4658219	615,8128	3,288952	0	523,7668	326,4023	0,4103301	0,4983311	613,7633	2,408449	0	4	522	340						Untertest3.avi	0	880	547	72	111	472	224	583	0	Content		450	229	3136143	1599151888
3153	11:55:48.846	00:00:03.152	189	542,8086	328,661	0,5917438	0,4663442	615,5639	3,232111	0	518,2433	355,241	0,4103833	0,4986308	613,2238	2,520187	0	4	531	342						Untertest3.avi	0	880	547	72	111	472	224	583	0	Content		459	231	3152764	1599168509
3170	11:55:48.863	00:00:03.169	190	486,5742	353,6994	0,5922084	0,4662148	615,6286	3,328098	0	459,6091	372,4852	0,4108172	0,4984235	613,6325	2,593305	0	5	473	363						Untertest3.avi	0	880	547	72	111	361	210	1017	0	Content		401	252	3169510	1599185255
3186	11:55:48.879	00:00:03.186	191	419,9497	329,1219	0,5927082	0,4658583	615,6888	3,279957	0	410,0105	333,6603	0,4114516	0,4980005	613,7291	2,570493	0	5	415	331						Untertest3.avi	0	880	547	72	111	361	210	1017	0	Content		343	220	3186131	1599201876
3203	11:55:48.896	00:00:03.202	192	455,5005	314,1297	0,5918518	0,4662266	621,9986	3,280796	0	438,9878	287,8942	0,4114005	0,498353	613,7288	2,356084	0	5	447	301						Untertest3.avi	0	880	547	72	111	361	210	1017	0	Content		375	190	3202754	1599218499
3219	11:55:48.912	00:00:03.219	193	-1024	-768	-1	-1	-1	-1	4	-1024	-768	-1	-1	-1	-1	4	5	0	0						Untertest3.avi	0	880	547	72	111	361	210	1017	0	Content		-72	-111	3219375	1599235120
3236	11:55:48.929	00:00:03.236	194	-1024	-768	-1	-1	-1	-1	4	-1024	-768	-1	-1	-1	-1	4	5	0	0						Untertest3.avi	0	880	547	72	111	361	210	1017	0	Content		-72	-111	3236120	1599251865
3253	11:55:48.946	00:00:03.252	195	453,6563	336,6278	0,5924987	0,4657694	616,0842	3,313229	0	432,4672	278,4158	0,4111463	0,498013	614,0485	2,483298	0	5	443	308						Untertest3.avi	0	880	547	72	111	361	210	1017	0	Content		371	197	3252745	1599268490
3270	11:55:48.963	00:00:03.269	196	441,5876	325,6489	0,5924584	0,4657975	616,0089	3,277143	0	428,5359	312,3011	0,4111103	0,4980576	613,96	2,467772	0	5	435	319						Untertest3.avi	0	880	547	72	111	361	210	1017	0	Content		363	208	3269885	1599285630
3287	11:55:48.980	00:00:03.286	197	427,3434	326,2512	0,5924228	0,4658023	615,828	3,324269	0	425,5342	317,8389	0,4110903	0,4980808	613,8644	2,450102	0	5	426	322						Untertest3.avi	0	880	547	72	111	361	210	1017	0	Content		354	211	3286512	1599302257
3303	11:55:48.996	00:00:03.303	198	438,7788	305,5601	0,5924529	0,4657714	615,8782	3,268403	0	420,7621	318,7691	0,4110939	0,4980645	613,8494	2,543772	0	5	430	312						Untertest3.avi	0	880	547	72	111	361	210	1017	0	Content		358	201	3303260	1599319005
3320	11:55:49.013	00:00:03.319	199	438,6992	332,0794	0,5925063	0,4657472	615,8612	3,28526	0	425,833	319,8893	0,4111066	0,4980351	613,8353	2,506475	0	5	432	326						Untertest3.avi	0	880	547	72	111	361	210	1017	0	Content		360	215	3319896	1599335641
3337	11:55:49.030	00:00:03.336	200	461,5596	326,8987	0,5922928	0,466216	617,8347	3,309751	0	395,9758	309,9641	0,4109064	0,4984525	614,9254	2,534562	0	5	429	318						Untertest3.avi	0	880	547	72	111	361	210	1017	0	Content		357	207	3336513	1599352258
3353	11:55:49.046	00:00:03.353	201	473,3842	330,6211	0,5920084	0,4663157	620,8018	3,075101	0	400,616	309,4066	0,4110089	0,4985081	614,7133	2,523603	0	5	437	320						Untertest3.avi	0	880	547	72	111	361	210	1017	0	Content		365	209	3353139	1599368884
3370	11:55:49.063	00:00:03.369	202	-1024	-768	-1	-1	-1	-1	4	-1024	-768	-1	-1	-1	-1	4	5	0	0						Untertest3.avi	0	880	547	72	111	361	210	1017	0	Content		-72	-111	3369888	1599385633
3387	11:55:49.080	00:00:03.386	203	437,3774	327,2753	0,592777	0,4661038	615,3143	3,260954	0	436,5232	297,4484	0,4113401	0,4983189	613,2503	2,493984	0	5	437	312						Untertest3.avi	0	880	547	72	111	361	210	1017	0	Content		365	201	3386515	1599402260
3403	11:55:49.096	00:00:03.403	204	432,7655	384,3575	0,5928198	0,4661452	615,3469	3,382978	0	426,2024	308,4359	0,4113773	0,4983403	613,1489	2,467451	0	5	429	346						Untertest3.avi	0	880	547	72	111	361	210	1017	0	Content		357	235	3403141	1599418886
3420	11:55:49.113	00:00:03.419	205	443,3808	293,3633	0,5938945	0,4656797	620,7992	3,25026	0	431,8098	312,834	0,4113973	0,4982966	613,1425	2,452064	0	5	438	303						Untertest3.avi	0	880	547	72	111	361	210	1017	0	Content		366	192	3419763	1599435508
3437	11:55:49.130	00:00:03.436	206	436,1402	317,6584	0,5939212	0,4656854	620,7992	3,340009	0	426,9985	319,7155	0,4114053	0,4982934	613,1066	2,466122	0	5	432	319						Untertest3.avi	0	880	547	72	111	361	210	1017	0	Content		360	208	3436514	1599452259
3453	11:55:49.146	00:00:03.453	207	421,3925	309,8189	0,5929189	0,4661549	615,4211	3,216458	0	429,4154	313,15	0,4114319	0,4983492	613,0832	2,509167	0	5	425	311						Untertest3.avi	0	880	547	72	111	361	210	1017	0	Content		353	200	3453144	1599468889
3470	11:55:49.163	00:00:03.469	208	422,6523	332,9389	0,5929619	0,4661941	615,4512	3,317863	0	428,6797	328,494	0,4114521	0,4984016	613,1385	2,585527	0	5	426	331						Untertest3.avi	0	880	547	72	111	361	210	1017	0	Content		354	220	3469762	1599485507
3486	11:55:49.179	00:00:03.486	209	444,2953	321,0433	0,5930204	0,4661835	615,5099	3,288472	0	433,1259	307,9985	0,411478	0,4983888	613,2147	2,53948	0	5	439	315						Untertest3.avi	0	880	547	72	111	361	210	1017	0	Content		367	204	3486387	1599502132
3503	11:55:49.196	00:00:03.503	210	442,822	303,8202	0,5930576	0,4661156	615,5496	3,199062	0	395,8129	339,1711	0,4115211	0,4982851	613,3289	2,596226	0	5	419	321						Untertest3.avi	0	880	547	72	111	361	210	1017	0	Content		347	210	3503142	1599518887
3520	11:55:49.213	00:00:03.519	211	455,4012	311,4984	0,5930918	0,4660527	615,5618	3,205731	0	439,1552	321,4582	0,4115413	0,498211	613,4896	2,493358	0	5	447	316						Untertest3.avi	0	880	547	72	111	361	210	1017	0	Content		375	205	3519761	1599535506
3536	11:55:49.229	00:00:03.536	212	438,133	326,9323	0,5931324	0,4660205	615,467	3,224277	0	436,133	326,39	0,4115754	0,4981874	613,5883	2,529648	0	5	437	327						Untertest3.avi	0	880	547	72	111	361	210	1017	0	Content		365	216	3536390	1599552135
3553	11:55:49.246	00:00:03.553	213	446,5583	331,1741	0,593162	0,4660573	615,399	3,228964	0	411,4388	343,563	0,4116246	0,4982022	613,7113	2,503902	0	5	429	337						Untertest3.avi	0	880	547	72	111	361	210	1017	0	Content		357	226	3553015	1599568760
3570	11:55:49.263	00:00:03.569	214	423,9117	338,4193	0,5931944	0,4661241	615,3937	3,30088	0	434,6355	318,8033	0,4116538	0,4982474	613,746	2,502686	0	5	429	329						Untertest3.avi	0	880	547	72	111	361	210	1017	0	Content		357	218	3569765	1599585510
3586	11:55:49.279	00:00:03.586	215	434,7939	337,4127	0,5932148	0,4661692	615,3759	3,281246	0	433,7886	319,1463	0,4116865	0,4982713	613,7248	2,519744	0	5	434	328						Untertest3.avi	0	880	547	72	111	361	210	1017	0	Content		362	217	3586390	1599602135
3603	11:55:49.296	00:00:03.603	216	435,3299	334,4163	0,5932428	0,4656942	615,3732	3,218926	0	417,5005	299,4568	0,4117156	0,497892	613,7248	2,480436	0	5	426	317						Untertest3.avi	0	880	547	72	111	361	210	1017	0	Content		354	206	3603018	1599618763
3620	11:55:49.313	00:00:03.619	217	443,7365	332,7903	0,5932478	0,4661251	615,3651	3,253311	0	429,6691	322,8759	0,4117312	0,4981958	613,7405	2,541747	0	5	437	328						Untertest3.avi	0	880	547	72	111	361	210	1017	0	Content		365	217	3619643	1599635388
3636	11:55:49.329	00:00:03.636	218	443,2987	317,7661	0,5932462	0,46608	615,4036	3,213134	0	433,7218	309,2425	0,4117353	0,4981337	613,7502	2,462455	0	5	439	314						Untertest3.avi	0	880	547	72	111	361	210	1017	0	Content		367	203	3636392	1599652137
3653	11:55:49.346	00:00:03.653	219	418,9803	367,1643	0,5932468	0,4660805	615,4435	3,250706	0	432,4413	328,2364	0,4117453	0,4981284	613,755	2,487927	0	5	426	348						Untertest3.avi	0	880	547	72	111	361	210	1017	0	Content		354	237	3653019	1599668764
3670	11:55:49.363	00:00:03.669	220	435,3708	320,9434	0,5932456	0,4661286	615,4566	3,208862	0	418,8647	307,5192	0,4117451	0,498207	613,7482	2,496307	0	5	427	314						Untertest3.avi	0	880	547	72	111	361	210	1017	0	Content		355	203	3669644	1599685389
3686	11:55:49.379	00:00:03.686	221	440,6591	336,9429	0,5932384	0,4662036	615,4024	3,28013	0	425,4443	331,0272	0,4117336	0,4982872	613,7473	2,526436	0	5	433	334						Untertest3.avi	0	880	547	72	111	361	210	1017	0	Content		361	223	3686394	1599702139
3703	11:55:49.396	00:00:03.703	222	445,0763	327,0981	0,5932361	0,4662441	615,402	3,234006	0	413,9071	349,3608	0,4117247	0,4983186	613,7477	2,603066	0	5	429	338						Untertest3.avi	0	880	547	72	111	361	210	1017	0	Content		357	227	3703021	1599718766
3720	11:55:49.413	00:00:03.719	223	447,7456	323,2716	0,5932314	0,4662324	615,4346	3,218268	0	418,8335	321,8716	0,4117157	0,498311	613,7645	2,538952	0	5	433	323						Untertest3.avi	0	880	547	72	111	361	210	1017	0	Content		361	212	3719646	1599735391
3736	11:55:49.429	00:00:03.736	224	451,4462	323,6381	0,5932258	0,4661548	615,4683	3,237266	0	430,5423	315,5044	0,411706	0,4982402	613,8277	2,510934	0	5	441	320						Untertest3.avi	0	880	547	72	111	361	210	1017	0	Content		369	209	3736269	1599752014
3753	11:55:49.446	00:00:03.753	225	429,5685	342,4664	0,5932232	0,4660878	615,4406	3,270009	0	412,4407	319,5663	0,411707	0,4981942	613,8922	2,525154	0	5	421	331						Untertest3.avi	0	880	547	72	111	361	210	1017	0	Content		349	220	3753021	1599768766
3770	11:55:49.463	00:00:03.769	226	440,5841	321,4027	0,5932478	0,4661148	615,4556	3,264311	0	427,17	333,4967	0,4117308	0,498165	613,7919	2,545858	0	5	434	327						Untertest3.avi	0	880	547	72	111	361	210	1017	0	Content		362	216	3769647	1599785392
3786	11:55:49.479	00:00:03.786	227	436,2877	322,5906	0,5932634	0,4661838	615,4426	3,274364	0	436,3905	299,4612	0,411742	0,4981177	613,8313	2,464466	0	5	436	311						Untertest3.avi	0	880	547	72	111	361	210	1017	0	Content		364	200	3786271	1599802016
3803	11:55:49.496	00:00:03.802	228	419,9662	328,0214	0,593254	0,4662168	615,43	3,24875	0	415,7827	314,4159	0,4117234	0,4981061	613,8294	2,516666	0	5	418	321						Untertest3.avi	0	880	547	72	111	361	210	1017	0	Content		346	210	3802897	1599818642
3820	11:55:49.513	00:00:03.819	229	451,4838	332,2915	0,5932144	0,4661907	615,4401	3,264606	0	432,465	298,0572	0,4116666	0,4981153	613,8866	2,463279	0	5	442	315						Untertest3.avi	0	880	547	72	111	361	210	1017	0	Content		370	204	3819645	1599835390
3836	11:55:49.529	00:00:03.836	230	440,1719	331,6877	0,5931184	0,4661211	615,6615	3,246948	0	431,3821	319,5215	0,411583	0,4981202	613,7846	2,510768	0	5	436	326						Untertest3.avi	0	880	547	72	111	361	210	1017	0	Content		364	215	3836271	1599852016
3853	11:55:49.546	00:00:03.852	231	427,4531	343,4488	0,5929797	0,4660882	615,6631	3,280218	0	421,6292	330,4802	0,4114677	0,4982095	613,4181	2,566752	0	5	425	337						Untertest3.avi	0	880	547	72	111	361	210	1017	0	Content		353	226	3852894	1599868639
3870	11:55:49.563	00:00:03.869	232	436,0569	322,6959	0,5928655	0,4661248	615,5842	3,269509	0	427,1865	291,8011	0,4113277	0,4983893	613,4006	2,492275	0	5	432	307						Untertest3.avi	0	880	547	72	111	361	210	1017	0	Content		360	196	3869521	1599885266
3886	11:55:49.579	00:00:03.886	233	437,8449	333,7394	0,5927892	0,4663346	615,3633	3,245228	0	437,0732	304,0998	0,4112397	0,4986877	613,6234	2,47324	0	5	437	319						Untertest3.avi	0	880	547	72	111	361	210	1017	0	Content		365	208	3886270	1599902015
3903	11:55:49.596	00:00:03.902	234	441,548	341,3827	0,59275	0,4664838	615,304	3,235045	0	435,6853	295,8057	0,4111969	0,4988098	613,742	2,478461	0	5	439	319						Untertest3.avi	0	880	547	72	111	361	210	1017	0	Content		367	208	3902894	1599918639
3920	11:55:49.613	00:00:03.919	235	433,1702	326,6771	0,5927179	0,4663908	615,2823	3,193628	0	425,0135	320,4421	0,4111347	0,4987194	613,8083	2,496193	0	5	429	324						Untertest3.avi	0	880	547	72	111	361	210	1017	0	Content		357	213	3919521	1599935266
3936	11:55:49.629	00:00:03.936	236	413,8526	366,5926	0,5927708	0,4661036	615,2875	3,29111	0	429,5456	302,8413	0,4111902	0,4984233	613,6818	2,473906	0	5	422	335						Untertest3.avi	0	880	547	72	111	361	210	1017	0	Content		350	224	3936147	1599951892
3953	11:55:49.646	00:00:03.952	237	437,312	323,4031	0,5929918	0,4658401	615,6731	3,177305	0	441,2158	331,4406	0,4114119	0,4980099	613,2761	2,529455	0	5	439	327						Untertest3.avi	0	880	547	72	111	361	210	1017	0	Content		367	216	3952896	1599968641
3970	11:55:49.663	00:00:03.969	238	445,7639	310,6095	0,5931301	0,4657658	615,6284	3,219212	0	453,8867	305,4506	0,4115292	0,4978619	613,6459	2,494015	0	5	450	308						Untertest3.avi	0	880	547	72	111	361	210	1017	0	Content		378	197	3969522	1599985267
3986	11:55:49.679	00:00:03.986	239	443,161	352,7632	0,5932298	0,4660319	615,3704	3,275731	0	426,6963	327,9933	0,4116286	0,4980589	613,9104	2,521068	0	5	435	340						Untertest3.avi	0	880	547	72	111	361	210	1017	0	Content		363	229	3986145	1600001890
4003	11:55:49.696	00:00:04.002	240	431,387	335,0896	0,5932696	0,4666023	615,4312	3,225793	0	438,9023	304,7592	0,4116953	0,4986075	613,7105	2,503022	0	5	435	320						Untertest3.avi	0	880	547	72	111	361	210	1017	0	Content		363	209	4002770	1600018515
4020	11:55:49.713	00:00:04.019	241	433,2508	327,073	0,5932934	0,4668364	615,4375	3,209801	0	430,6859	305,7924	0,4117159	0,4987895	613,7364	2,518661	0	5	432	316						Untertest3.avi	0	880	547	72	111	361	210	1017	0	Content		360	205	4019519	1600035264
4036	11:55:49.729	00:00:04.036	242	427,4774	328,194	0,593328	0,4664136	615,4348	3,248511	0	401,809	340,6187	0,4118226	0,4984331	613,7364	2,648457	0	5	415	334						Untertest3.avi	0	880	547	72	111	361	210	1017	0	Content		343	223	4036146	1600051891
4053	11:55:49.746	00:00:04.052	243	444,0578	328,5463	0,5934585	0,4664643	615,9382	3,244266	0	438,9773	319,0899	0,4118722	0,4984064	613,3524	2,497162	0	5	442	324						Untertest3.avi	0	880	547	72	111	361	210	1017	0	Content		370	213	4052771	1600068516
4069	11:55:49.762	00:00:04.069	244	424,7137	352,7765	0,5934692	0,4662611	615,9316	3,271872	0	435,0308	314,2122	0,411898	0,4981755	613,4479	2,566159	0	5	430	333						Untertest3.avi	0	880	547	72	111	361	210	1017	0	Content		358	222	4069395	1600085140
4086	11:55:49.779	00:00:04.086	245	427,5895	338,7235	0,5934902	0,466391	616,012	3,305369	0	420,2699	320,0493	0,4119261	0,4983341	613,5687	2,574797	0	5	424	329						Untertest3.avi	0	880	547	72	111	361	210	1017	0	Content		352	218	4086146	1600101891
4103	11:55:49.796	00:00:04.102	246	442,9687	327,9909	0,5934463	0,4665884	615,9391	3,23012	0	423,5815	314,7025	0,4118555	0,498602	613,5673	2,540662	0	5	433	321						Untertest3.avi	0	880	547	72	111	361	210	1017	0	Content		361	210	4102773	1600118518
4119	11:55:49.812	00:00:04.119	247	435,7054	326,0308	0,5933672	0,4665499	615,8099	3,19776	0	442,4339	305,7162	0,4117976	0,4985771	613,6682	2,551755	0	5	439	316						Untertest3.avi	0	880	547	72	111	361	210	1017	0	Content		367	205	4119396	1600135141
4136	11:55:49.829	00:00:04.136	248	434,622	337,9736	0,5933249	0,466333	615,744	3,272981	0	420,8045	316,8661	0,4117984	0,498254	613,7491	2,538577	0	5	428	327						Untertest3.avi	0	880	547	72	111	361	210	1017	0	Content		356	216	4136023	1600151768
4153	11:55:49.846	00:00:04.152	249	426,8102	355,8899	0,5934213	0,4659894	616,111	3,286623	0	430,163	308,4446	0,4120176	0,4978879	613,9523	2,54245	0	5	428	332						Untertest3.avi	0	880	547	72	111	361	210	1017	0	Content		356	221	4152773	1600168518
4169	11:55:49.862	00:00:04.169	250	438,4042	347,0496	0,5932695	0,4656111	615,9404	3,056122	0	-1024	-768	-1	-1	-1	-1	4	5	438	347						Untertest3.avi	0	880	547	72	111	361	210	1017	0	Content		366	236	4169399	1600185144
4186	11:55:49.879	00:00:04.186	251	-1024	-768	-1	-1	-1	-1	4	-1024	-768	-1	-1	-1	-1	4		0	0						Untertest3.avi	0	880	547	72	111				0	Content		-72	-111	4186020	1600201765
4203	11:55:49.896	00:00:04.202	252	-1024	-768	-1	-1	-1	-1	4	-1024	-768	-1	-1	-1	-1	4		0	0						Untertest3.avi	0	880	547	72	111				0	Content		-72	-111	4202649	1600218394
4219	11:55:49.912	00:00:04.219	253	-1024	-768	-1	-1	-1	-1	4	-1024	-768	-1	-1	-1	-1	4		0	0						Untertest3.avi	0	880	547	72	111				0	Content		-72	-111	4219399	1600235144
4236	11:55:49.929	00:00:04.236	254	-1024	-768	-1	-1	-1	-1	4	-1024	-768	-1	-1	-1	-1	4		0	0						Untertest3.avi	0	880	547	72	111				0	Content		-72	-111	4236022	1600251767
4253	11:55:49.946	00:00:04.252	255	-1024	-768	-1	-1	-1	-1	4	-1024	-768	-1	-1	-1	-1	4		0	0						Untertest3.avi	0	880	547	72	111				0	Content		-72	-111	4252691	1600268436
4269	11:55:49.962	00:00:04.269	256	-1024	-768	-1	-1	-1	-1	4	-1024	-768	-1	-1	-1	-1	4		0	0						Untertest3.avi	0	880	547	72	111				0	Content		-72	-111	4269356	1600285101
4286	11:55:49.979	00:00:04.286	257	-1024	-768	-1	-1	-1	-1	4	-1024	-768	-1	-1	-1	-1	4		0	0						Untertest3.avi	0	880	547	72	111				0	Content		-72	-111	4286025	1600301770
4303	11:55:49.996	00:00:04.302	258	-1024	-768	-1	-1	-1	-1	4	-1024	-768	-1	-1	-1	-1	4		0	0						Untertest3.avi	0	880	547	72	111				0	Content		-72	-111	4302650	1600318395
4319	11:55:50.012	00:00:04.319	259	-1024	-768	-1	-1	-1	-1	4	-1024	-768	-1	-1	-1	-1	4		0	0						Untertest3.avi	0	880	547	72	111				0	Content		-72	-111	4319319	1600335064
4336	11:55:50.029	00:00:04.335	260	-1024	-768	-1	-1	-1	-1	4	-1024	-768	-1	-1	-1	-1	4		0	0						Untertest3.avi	0	880	547	72	111				0	Content		-72	-111	4335900	1600351645
4353	11:55:50.046	00:00:04.352	261	-1024	-768	-1	-1	-1	-1	4	-1024	-768	-1	-1	-1	-1	4		0	0						Untertest3.avi	0	880	547	72	111				0	Content		-72	-111	4352653	1600368398
4369	11:55:50.062	00:00:04.369	262	-1024	-768	-1	-1	-1	-1	4	-1024	-768	-1	-1	-1	-1	4		0	0						Untertest3.avi	0	880	547	72	111				0	Content		-72	-111	4369274	1600385019
4386	11:55:50.079	00:00:04.385	263	-1024	-768	-1	-1	-1	-1	4	-1024	-768	-1	-1	-1	-1	4		0	0						Untertest3.avi	0	880	547	72	111				0	Content		-72	-111	4385900	1600401645
4403	11:55:50.096	00:00:04.402	264	-1024	-768	-1	-1	-1	-1	4	-1024	-768	-1	-1	-1	-1	4		0	0						Untertest3.avi	0	880	547	72	111				0	Content		-72	-111	4402658	1600418403
4419	11:55:50.112	00:00:04.419	265	-1024	-768	-1	-1	-1	-1	4	-1024	-768	-1	-1	-1	-1	4		0	0						Untertest3.avi	0	880	547	72	111				0	Content		-72	-111	4419276	1600435021
4436	11:55:50.129	00:00:04.435	266	-1024	-768	-1	-1	-1	-1	4	-1024	-768	-1	-1	-1	-1	4		0	0						Untertest3.avi	0	880	547	72	111				0	Content		-72	-111	4435902	1600451647
4453	11:55:50.146	00:00:04.452	267	-1024	-768	-1	-1	-1	-1	4	-1024	-768	-1	-1	-1	-1	4		0	0						Untertest3.avi	0	880	547	72	111				0	Content		-72	-111	4452527	1600468272
4469	11:55:50.162	00:00:04.469	268	-1024	-768	-1	-1	-1	-1	4	-1024	-768	-1	-1	-1	-1	4		0	0						Untertest3.avi	0	880	547	72	111				0	Content		-72	-111	4469278	1600485023
4486	11:55:50.179	00:00:04.485	269	-1024	-768	-1	-1	-1	-1	4	-1024	-768	-1	-1	-1	-1	4		0	0						Untertest3.avi	0	880	547	72	111				0	Content		-72	-111	4485902	1600501647
4503	11:55:50.196	00:00:04.502	270	-1024	-768	-1	-1	-1	-1	4	-1024	-768	-1	-1	-1	-1	4		0	0						Untertest3.avi	0	880	547	72	111				0	Content		-72	-111	4502520	1600518265
4519	11:55:50.212	00:00:04.519	271	-1024	-768	-1	-1	-1	-1	4	-1024	-768	-1	-1	-1	-1	4		0	0						Untertest3.avi	0	880	547	72	111				0	Content		-72	-111	4519274	1600535019
4536	11:55:50.229	00:00:04.535	272	-1024	-768	-1	-1	-1	-1	4	-1024	-768	-1	-1	-1	-1	4		0	0						Untertest3.avi	0	880	547	72	111				0	Content		-72	-111	4535905	1600551650
4553	11:55:50.246	00:00:04.552	273	585,0726	235,0844	0,5918098	0,4665974	615,8093	3,338507	0	598,3926	314,294	0,4100189	0,4990666	613,6696	2,461806	0	6	592	275						Untertest3.avi	0	880	547	72	111	513	221	233	0	Content		520	164	4552526	1600568271
4569	11:55:50.262	00:00:04.569	274	590,5059	304,7398	0,5918142	0,4670389	615,8093	3,314508	0	572,4371	362,4599	0,410083	0,4991035	613,6696	2,5012	0	6	581	334						Untertest3.avi	0	880	547	72	111	513	221	233	0	Content		509	223	4569150	1600584895
4586	11:55:50.279	00:00:04.585	275	-1024	-768	-1	-1	-1	-1	4	-1024	-768	-1	-1	-1	-1	4	6	0	0						Untertest3.avi	0	880	547	72	111	513	221	233	0	Content		-72	-111	4585775	1600601520
4603	11:55:50.296	00:00:04.602	276	585,827	271,1367	0,5918691	0,4665867	615,9974	3,345948	0	586,7925	312,6942	0,4101048	0,4987942	613,9125	2,781142	0	6	586	292						Untertest3.avi	0	880	547	72	111	513	221	233	0	Content		514	181	4602526	1600618271
4619	11:55:50.312	00:00:04.619	277	593,6175	294,852	0,591952	0,4663872	616,2523	3,262335	0	582,0406	330,8439	0,4101356	0,4986655	613,9716	2,618077	0	6	588	313						Untertest3.avi	0	880	547	72	111	513	221	233	0	Content		516	202	4619151	1600634896
4636	11:55:50.329	00:00:04.635	278	581,6638	320,7675	0,5919871	0,4662122	616,2964	3,220338	0	588,9653	343,3276	0,4101773	0,4983545	613,892	2,611803	0	6	585	332						Untertest3.avi	0	880	547	72	111	513	221	233	0	Content		513	221	4635777	1600651522
4652	11:55:50.345	00:00:04.652	279	590,1033	352,5595	0,5919883	0,4661384	616,2941	3,236474	0	579,2265	336,0101	0,4101855	0,498201	613,9312	2,504734	0	6	585	344						Untertest3.avi	0	880	547	72	111	513	221	233	0	Content		513	233	4652402	1600668147
4669	11:55:50.362	00:00:04.669	280	572,9142	285,1952	0,5919918	0,4662437	616,0826	3,064203	0	575,1429	340,2106	0,4102114	0,4983594	613,7295	2,512915	0	6	574	313						Untertest3.avi	0	880	547	72	111	513	221	233	0	Content		502	202	4669153	1600684898
4686	11:55:50.379	00:00:04.685	281	575,051	302,3104	0,5919108	0,4663485	615,9978	3,067861	0	581,2505	338,7617	0,4101537	0,4985454	613,6934	2,444717	0	6	578	321						Untertest3.avi	0	880	547	72	111	513	221	233	0	Content		506	210	4685777	1600701522
4702	11:55:50.395	00:00:04.702	282	-1024	-768	-1	-1	-1	-1	4	-1024	-768	-1	-1	-1	-1	4	6	0	0						Untertest3.avi	0	880	547	72	111	513	221	233	0	Content		-72	-111	4702405	1600718150
4719	11:55:50.412	00:00:04.719	283	578,2618	348,4356	0,5916421	0,4663706	616,0407	3,301149	0	601,5301	336,2583	0,4099598	0,4987167	613,3943	2,728147	0	6	590	342						Untertest3.avi	0	880	547	72	111	513	221	233	0	Content		518	231	4719031	1600734776
4736	11:55:50.429	00:00:04.735	284	559,0157	360,79	0,5915593	0,4663075	616,2642	3,280972	0	588,5339	335,765	0,4098629	0,4987484	613,5071	2,504613	0	6	574	348						Untertest3.avi	0	880	547	72	111	513	221	233	0	Content		502	237	4735780	1600751525
4752	11:55:50.445	00:00:04.752	285	601,8509	315,3489	0,5915356	0,4663915	616,2975	3,127676	0	580,434	339,9352	0,4098105	0,4988228	613,6287	2,577898	0	6	591	328						Untertest3.avi	0	880	547	72	111	513	221	233	0	Content		519	217	4752407	1600768152
4769	11:55:50.462	00:00:04.769	286	602,9594	329,8753	0,5915566	0,466594	616,3116	3,183848	0	584,4117	347,248	0,4098188	0,4989221	613,6162	2,483735	0	6	594	339						Untertest3.avi	0	880	547	72	111	513	221	233	0	Content		522	228	4769030	1600784775
4786	11:55:50.479	00:00:04.785	287	589,4348	352,656	0,591709	0,4667083	615,7327	3,220587	0	587,2095	336,6251	0,4100404	0,4989415	613,571	2,503158	0	7	588	345						Untertest3.avi	0	880	547	72	111	447	245	1316	0	Content		516	234	4785656	1600801401
4802	11:55:50.495	00:00:04.802	288	491,2193	356,4576	0,5923585	0,4668708	615,8325	3,263366	0	478,6717	361,2697	0,4107147	0,4989516	613,9342	2,548399	0	7	485	359						Untertest3.avi	0	880	547	72	111	447	245	1316	0	Content		413	248	4802407	1600818152
4819	11:55:50.512	00:00:04.819	289	547,7788	338,963	0,5925294	0,4673305	615,8325	3,149297	0	558,0568	350,1016	0,4108036	0,4991788	613,9342	2,512793	0	7	553	345						Untertest3.avi	0	880	547	72	111	447	245	1316	0	Content		481	234	4819030	1600834775
4836	11:55:50.529	00:00:04.835	290	531,5501	345,6725	0,5925785	0,4667895	616,1027	3,180358	0	531,2834	343,1976	0,4109933	0,4987822	613,6563	2,435288	0	7	531	344						Untertest3.avi	0	880	547	72	111	447	245	1316	0	Content		459	233	4835656	1600851401
4852	11:55:50.545	00:00:04.852	291	526,5341	351,055	0,5926718	0,4667735	615,9081	3,168145	0	523,4006	346,2893	0,4110898	0,4987317	613,8942	2,467102	0	7	525	349						Untertest3.avi	0	880	547	72	111	447	245	1316	0	Content		453	238	4852283	1600868028
4869	11:55:50.562	00:00:04.869	292	524,8018	356,0788	0,5927261	0,4667272	615,7241	3,264645	0	535,0239	338,5063	0,4111404	0,4986942	613,9633	2,43313	0	7	530	347						Untertest3.avi	0	880	547	72	111	447	245	1316	0	Content		458	236	4869033	1600884778
4886	11:55:50.579	00:00:04.885	293	538,5244	319,9977	0,5927534	0,4662518	615,7213	3,091646	0	500,0701	355,9415	0,4111716	0,4982322	613,9633	2,498355	0	7	519	338						Untertest3.avi	0	880	547	72	111	447	245	1316	0	Content		447	227	4885657	1600901402
4902	11:55:50.595	00:00:04.902	294	513,2253	356,6507	0,5927613	0,466576	615,7126	3,162951	0	507,3314	355,3396	0,4111677	0,4984703	613,9072	2,384954	0	7	510	356						Untertest3.avi	0	880	547	72	111	447	245	1316	0	Content		438	245	4902281	1600918026
4919	11:55:50.612	00:00:04.918	295	538,5656	329,5327	0,5927729	0,466975	615,7126	3,141333	0	522,9512	339,9575	0,411177	0,4988411	613,9072	2,333437	0	7	531	335						Untertest3.avi	0	880	547	72	111	447	245	1316	0	Content		459	224	4918906	1600934651
4936	11:55:50.629	00:00:04.935	296	511,8653	358,0753	0,5927613	0,466651	615,6901	3,133495	0	515,9359	345,9725	0,4111607	0,4986388	613,916	2,36211	0	7	514	352						Untertest3.avi	0	880	547	72	111	447	245	1316	0	Content		442	241	4935656	1600951401
4952	11:55:50.645	00:00:04.952	297	525,7508	349,5742	0,5927497	0,4667473	615,6901	3,074362	0	523,9561	336,6656	0,4111481	0,4987463	614,0562	2,356618	0	7	525	343						Untertest3.avi	0	880	547	72	111	447	245	1316	0	Content		453	232	4952281	1600968026
4969	11:55:50.662	00:00:04.968	298	527,1813	310,1639	0,5929875	0,4664986	617,1543	2,944423	0	513,815	313,3807	0,4124567	0,4985914	623,7537	2,307752	0	7	520	312						Untertest3.avi	0	880	547	72	111	447	245	1316	0	Content		448	201	4968907	1600984652
4986	11:55:50.679	00:00:04.985	299	528,1655	309,1907	0,5927548	0,4668677	615,9893	2,841173	0	-1024	-768	-1	-1	-1	-1	4	7	528	309						Untertest3.avi	0	880	547	72	111	447	245	1316	0	Content		456	198	4985656	1601001401
5002	11:55:50.695	00:00:05.002	300	-1024	-768	-1	-1	-1	-1	4	-1024	-768	-1	-1	-1	-1	4	7	0	0						Untertest3.avi	0	880	547	72	111	447	245	1316	0	Content		-72	-111	5002280	1601018025
5019	11:55:50.712	00:00:05.018	301	504,8167	361,3347	0,5927494	0,466783	615,6624	3,013376	0	493,5316	352,4179	0,4111203	0,4988063	613,9542	2,262761	0	7	499	357						Untertest3.avi	0	880	547	72	111	447	245	1316	0	Content		427	246	5018907	1601034652
5036	11:55:50.729	00:00:05.035	302	509,0107	358,6075	0,592776	0,4668071	615,5969	3,003042	0	510,2115	358,2905	0,4111358	0,4988123	613,961	2,218101	0	7	510	358						Untertest3.avi	0	880	547	72	111	447	245	1316	0	Content		438	247	5035532	1601051277
5052	11:55:50.745	00:00:05.052	303	531,291	359,2092	0,5928355	0,4668234	615,7128	2,985791	0	507,0841	326,077	0,411855	0,4985288	618,8564	2,16837	0	7	519	343						Untertest3.avi	0	880	547	72	111	447	245	1316	0	Content		447	232	5052280	1601068025
5069	11:55:50.762	00:00:05.068	304	531,7883	318,029	0,5947565	0,4664015	625,5504	2,852062	0	531,061	335,8674	0,4119146	0,4985049	618,8564	2,204668	0	7	531	327						Untertest3.avi	0	880	547	72	111	447	245	1316	0	Content		459	216	5068906	1601084651
5086	11:55:50.779	00:00:05.085	305	496,7278	370,6582	0,5929533	0,4667831	615,9692	3,012911	0	508,524	361,993	0,4112549	0,4987537	613,6446	2,259555	0	7	503	366						Untertest3.avi	0	880	547	72	111	447	245	1316	0	Content		431	255	5085529	1601101274
5102	11:55:50.795	00:00:05.102	306	523,7582	349,2128	0,593013	0,4663843	615,9664	2,917252	0	524,6527	354,9716	0,4113308	0,4984154	613,6446	2,19305	0	7	524	352						Untertest3.avi	0	880	547	72	111	447	245	1316	0	Content		452	241	5102154	1601117899
5119	11:55:50.812	00:00:05.118	307	518,4732	345,5627	0,5930294	0,4667565	615,873	2,90585	0	513,2231	352,9323	0,4113105	0,498747	613,3877	2,187428	0	7	516	349						Untertest3.avi	0	880	547	72	111	447	245	1316	0	Content		444	238	5118905	1601134650
5136	11:55:50.829	00:00:05.135	308	503,4079	372,2023	0,5930429	0,4663858	615,8703	2,955853	0	518,3201	334,6678	0,4113182	0,4984453	613,3877	2,147329	0	7	511	353						Untertest3.avi	0	880	547	72	111	447	245	1316	0	Content		439	242	5135531	1601151276
5152	11:55:50.845	00:00:05.152	309	510,4531	376,7518	0,5930394	0,4667591	615,8356	2,947717	0	522,3074	359,1797	0,4113139	0,4990863	613,3877	2,162124	0	7	516	368						Untertest3.avi	0	880	547	72	111	447	245	1316	0	Content		444	257	5152157	1601167902
5169	11:55:50.862	00:00:05.168	310	519,6598	345,2213	0,5930668	0,4668592	615,7076	2,852635	0	528,2381	318,6546	0,4113554	0,4989043	613,3726	2,068188	0	7	524	332						Untertest3.avi	0	880	547	72	111	447	245	1316	0	Content		452	221	5168783	1601184528
5186	11:55:50.879	00:00:05.185	311	530,22	370,8829	0,593091	0,4668854	615,6887	2,776076	0	-1024	-768	-1	-1	-1	-1	4	7	530	371						Untertest3.avi	0	880	547	72	111	447	245	1316	0	Content		458	260	5185532	1601201277
5202	11:55:50.895	00:00:05.202	312	-1024	-768	-1	-1	-1	-1	4	-1024	-768	-1	-1	-1	-1	4	7	0	0						Untertest3.avi	0	880	547	72	111	447	245	1316	0	Content		-72	-111	5202158	1601217903
5219	11:55:50.912	00:00:05.218	313	543,6436	346,7492	0,5931492	0,4669062	615,4778	2,880918	0	526,2427	336,2726	0,411454	0,498547	613,3726	2,115463	0	7	535	342						Untertest3.avi	0	880	547	72	111	447	245	1316	0	Content		463	231	5218784	1601234529
5235	11:55:50.928	00:00:05.235	314	522,1171	330,5695	0,5931793	0,4669648	615,4246	2,762064	0	513,9292	368,469	0,4114227	0,4991881	613,3726	2,068069	0	7	518	350						Untertest3.avi	0	880	547	72	111	447	245	1316	0	Content		446	239	5235409	1601251154
5252	11:55:50.945	00:00:05.252	315	520,2256	386,4652	0,593197	0,4669771	615,3578	2,838083	0	512,0682	357,4058	0,4114692	0,4988697	613,2018	2,154518	0	7	516	372						Untertest3.avi	0	880	547	72	111	447	245	1316	0	Content		444	261	5252159	1601267904
5269	11:55:50.962	00:00:05.268	316	536,2424	329,9558	0,5931991	0,4669784	615,3616	2,750652	0	505,9797	354,3706	0,4114816	0,4988528	613,3094	2,142575	0	7	521	342						Untertest3.avi	0	880	547	72	111	447	245	1316	0	Content		449	231	5268784	1601284529
5285	11:55:50.978	00:00:05.285	317	506,759	372,8123	0,5931919	0,466897	615,3964	2,867334	0	504,5576	366,7762	0,4114729	0,4985104	613,3094	2,090231	0	7	506	370						Untertest3.avi	0	880	547	72	111	447	245	1316	0	Content		434	259	5285408	1601301153
5302	11:55:50.995	00:00:05.302	318	508,7769	346,2949	0,5931857	0,4667643	615,454	2,808942	0	503,6063	353,9651	0,411446	0,4987363	613,2413	2,150611	0	7	506	350						Untertest3.avi	0	880	547	72	111	447	245	1316	0	Content		434	239	5302045	1601317790
5319	11:55:51.012	00:00:05.318	319	536,3837	319,4177	0,5931709	0,4666739	615,5007	2,74526	0	488,5433	354,4086	0,4114261	0,4986684	613,2512	2,149129	0	7	512	337						Untertest3.avi	0	880	547	72	111	447	245	1316	0	Content		440	226	5318793	1601334538
5335	11:55:51.028	00:00:05.335	320	520,7822	345,3921	0,5930986	0,4666884	615,7165	2,78217	0	498,9717	344,0882	0,4113659	0,4990311	613,2512	2,141722	0	7	510	345						Untertest3.avi	0	880	547	72	111	447	245	1316	0	Content		438	234	5335412	1601351157
5352	11:55:51.045	00:00:05.352	321	533,699	384,4194	0,59288	0,4670956	615,5347	2,746169	0	509,274	394,2625	0,411279	0,4990153	613,4825	2,08734	0	7	521	389						Untertest3.avi	0	880	547	72	111	447	245	1316	0	Content		449	278	5352047	1601367792
5369	11:55:51.062	00:00:05.368	322	543,8915	354,0072	0,5928683	0,4671786	615,5637	2,740618	0	510,6544	371,7761	0,411231	0,4991416	613,5606	2,082053	0	7	527	363						Untertest3.avi	0	880	547	72	111	447	245	1316	0	Content		455	252	5368668	1601384413
5385	11:55:51.078	00:00:05.385	323	503,0418	418,1681	0,5927947	0,4672263	615,3788	2,979714	0	-1024	-768	-1	-1	-1	-1	4	7	503	418						Untertest3.avi	0	880	547	72	111	447	245	1316	0	Content		431	307	5385412	1601401157
5402	11:55:51.095	00:00:05.402	324	522,1051	365,9468	0,5927381	0,4672607	615,3577	2,77128	0	495,6804	405,4942	0,4111089	0,4993203	613,6597	2,175921	0	7	509	386						Untertest3.avi	0	880	547	72	111	447	245	1316	0	Content		437	275	5402048	1601417793
5419	11:55:51.112	00:00:05.418	325	525,9361	393,0065	0,5927115	0,4672647	615,387	2,80031	0	-1024	-768	-1	-1	-1	-1	4	7	526	393						Untertest3.avi	0	880	547	72	111	447	245	1316	0	Content		454	282	5418661	1601434406
5435	11:55:51.128	00:00:05.435	326	528,2848	377,3614	0,5926963	0,4672905	615,4025	2,803854	0	525,689	370,7949	0,4110172	0,4993708	613,5427	2,143726	0	7	527	374						Untertest3.avi	0	880	547	72	111	447	245	1316	0	Content		455	263	5435288	1601451033
5452	11:55:51.145	00:00:05.452	327	524,9947	404,4002	0,5926789	0,4673119	615,5235	2,823645	0	489,5873	372,3588	0,4109768	0,4997335	613,5427	2,135974	0	7	507	388						Untertest3.avi	0	880	547	72	111	447	245	1316	0	Content		435	277	5452050	1601467795
5469	11:55:51.162	00:00:05.468	328	519,1245	405,9037	0,5926772	0,4673589	615,5305	2,881367	0	512,2933	379,1095	0,4109563	0,4997459	613,5427	2,069396	0	7	516	393						Untertest3.avi	0	880	547	72	111	447	245	1316	0	Content		444	282	5468661	1601484406
5485	11:55:51.178	00:00:05.485	329	513,6565	352,3522	0,5926758	0,4673599	615,6534	2,704498	0	533,5913	321,8464	0,4114547	0,498988	617,0785	1,954664	0	7	524	337						Untertest3.avi	0	880	547	72	111	447	245	1316	0	Content		452	226	5485286	1601501031
5502	11:55:51.195	00:00:05.501	330	500,0317	439,5471	0,5926195	0,467356	615,6178	2,944128	0	-1024	-768	-1	-1	-1	-1	4	7	500	440						Untertest3.avi	0	880	547	72	111	447	245	1316	0	Content		428	329	5501911	1601517656
5519	11:55:51.212	00:00:05.518	331	-1024	-768	-1	-1	-1	-1	4	-1024	-768	-1	-1	-1	-1	4	7	0	0						Untertest3.avi	0	880	547	72	111	447	245	1316	0	Content		-72	-111	5518659	1601534404
5535	11:55:51.228	00:00:05.535	332	532,3159	400,3128	0,5922578	0,4672685	615,2563	2,793241	0	504,284	393,0021	0,4105489	0,4994555	613,4096	2,133336	0	7	518	397						Untertest3.avi	0	880	547	72	111	447	245	1316	0	Content		446	286	5535287	1601551032
5552	11:55:51.245	00:00:05.551	333	513,2086	428,9204	0,5921153	0,4671739	615,4484	2,913344	0	-1024	-768	-1	-1	-1	-1	4	7	513	429						Untertest3.avi	0	880	547	72	111	447	245	1316	0	Content		441	318	5551910	1601567655
5569	11:55:51.262	00:00:05.568	334	520,6025	399,3853	0,5918668	0,4671063	615,201	2,798066	0	524,0004	374,8151	0,4101245	0,4995762	613,5063	2,134267	0	7	522	387						Untertest3.avi	0	880	547	72	111	447	245	1316	0	Content		450	276	5568537	1601584282
5585	11:55:51.278	00:00:05.585	335	540,7319	378,2091	0,5917518	0,4671653	615,1204	2,795335	0	509,192	398,1199	0,4099955	0,499655	613,0802	2,095216	0	7	525	388						Untertest3.avi	0	880	547	72	111	447	245	1316	0	Content		453	277	5585287	1601601032
5602	11:55:51.295	00:00:05.601	336	522,9373	367,242	0,5917742	0,4670551	615,0931	2,795594	0	515,4084	343,6711	0,4100036	0,4996217	613,1077	2,05262	0	7	519	355						Untertest3.avi	0	880	547	72	111	447	245	1316	0	Content		447	244	5601913	1601617658
5619	11:55:51.312	00:00:05.618	337	521,6018	377,1838	0,5917531	0,466955	615,1094	2,822848	0	489,0802	386,3688	0,4100145	0,4995653	613,0944	2,197351	0	7	505	382						Untertest3.avi	0	880	547	72	111	447	245	1316	0	Content		433	271	5618539	1601634284
5635	11:55:51.328	00:00:05.635	338	522,7629	367,764	0,5918001	0,4671306	615,007	2,819603	0	528,2111	334,6627	0,4100844	0,4999104	613,0944	2,015968	0	7	525	351						Untertest3.avi	0	880	547	72	111	447	245	1316	0	Content		453	240	5635288	1601651033
5652	11:55:51.345	00:00:05.651	339	524,4321	337,3643	0,591921	0,4671942	614,926	2,703821	0	501,2687	383,1127	0,4101658	0,4995944	613,1614	2,19526	0	7	513	360						Untertest3.avi	0	880	547	72	111	447	245	1316	0	Content		441	249	5651912	1601667657
5669	11:55:51.362	00:00:05.668	340	534,5939	380,1025	0,5921088	0,4676344	614,926	2,757515	0	510,5082	356,3994	0,4103231	0,4995314	612,9458	2,071416	0	7	523	368						Untertest3.avi	0	880	547	72	111	447	245	1316	0	Content		451	257	5668534	1601684279
5685	11:55:51.378	00:00:05.685	341	534,0383	367,5165	0,5922019	0,4672264	615,0822	2,758658	0	530,2289	355,3054	0,4104033	0,499523	612,8408	2,062838	0	7	532	361						Untertest3.avi	0	880	547	72	111	447	245	1316	0	Content		460	250	5685159	1601700904
5702	11:55:51.395	00:00:05.701	342	494,0075	382,3199	0,5922551	0,4672776	615,0073	2,851156	0	-1024	-768	-1	-1	-1	-1	4	7	494	382						Untertest3.avi	0	880	547	72	111	447	245	1316	0	Content		422	271	5701910	1601717655
5719	11:55:51.412	00:00:05.718	343	522,5912	382,7982	0,5922952	0,4673289	614,9333	2,784522	0	472,7565	403,5817	0,4105263	0,4998741	612,8408	2,285127	0	7	498	393						Untertest3.avi	0	880	547	72	111	447	245	1316	0	Content		426	282	5718534	1601734279
5735	11:55:51.428	00:00:05.735	344	513,7935	357,6102	0,5923092	0,4673204	614,9525	2,764894	0	528,4296	342,7693	0,410504	0,4992779	612,8408	2,07452	0	7	521	350						Untertest3.avi	0	880	547	72	111	447	245	1316	0	Content		449	239	5735156	1601750901
5752	11:55:51.445	00:00:05.751	345	522,1166	402,278	0,5922815	0,4676837	614,9525	2,925023	0	-1024	-768	-1	-1	-1	-1	4	7	522	402						Untertest3.avi	0	880	547	72	111	447	245	1316	0	Content		450	291	5751784	1601767529
5769	11:55:51.462	00:00:05.768	346	515,0682	333,3956	0,5922792	0,4670982	615,0368	2,682056	0	-1024	-768	-1	-1	-1	-1	4	7	515	333						Untertest3.avi	0	880	547	72	111	447	245	1316	0	Content		443	222	5768535	1601784280
5785	11:55:51.478	00:00:05.785	347	520,0012	396,7972	0,5921975	0,4669676	615,1245	2,80357	0	-1024	-768	-1	-1	-1	-1	4	7	520	397						Untertest3.avi	0	880	547	72	111	447	245	1316	0	Content		448	286	5785161	1601800906
5802	11:55:51.495	00:00:05.801	348	-1024	-768	-1	-1	-1	-1	4	-1024	-768	-1	-1	-1	-1	4	7	0	0						Untertest3.avi	0	880	547	72	111	447	245	1316	0	Content		-72	-111	5801785	1601817530
5818	11:55:51.511	00:00:05.818	349	502,8904	363,5481	0,5920184	0,4667985	615,1604	2,764849	0	509,6307	363,1863	0,4103018	0,4993066	613,1241	2,123089	0	7	506	363						Untertest3.avi	0	880	547	72	111	447	245	1316	0	Content		434	252	5818413	1601834158
5835	11:55:51.528	00:00:05.835	350	510,9592	350,227	0,5919785	0,4667952	615,2294	2,767391	0	513,2944	345,2135	0,4102846	0,4993101	613,1753	2,07285	0	7	512	348						Untertest3.avi	0	880	547	72	111	447	245	1316	0	Content		440	237	5835162	1601850907
5852	11:55:51.545	00:00:05.851	351	523,3295	347,0685	0,5919717	0,4667601	615,2735	2,703942	0	507,087	336,7003	0,4103039	0,4992855	613,1608	2,081625	0	7	515	342						Untertest3.avi	0	880	547	72	111	447	245	1316	0	Content		443	231	5851786	1601867531
5868	11:55:51.561	00:00:05.868	352	524,491	345,6095	0,5919991	0,4667306	615,3204	2,714433	0	505,874	370,6481	0,4103374	0,4996028	613,1608	2,153657	0	7	515	358						Untertest3.avi	0	880	547	72	111	447	245	1316	0	Content		443	247	5868414	1601884159
5885	11:55:51.578	00:00:05.885	353	507,9595	341,1257	0,5920545	0,4666981	615,5165	2,744915	0	523,3738	354,8573	0,4104054	0,4991113	613,0222	2,110006	0	7	516	348						Untertest3.avi	0	880	547	72	111	447	245	1316	0	Content		444	237	5885040	1601900785
5902	11:55:51.595	00:00:05.901	354	525,861	343,9687	0,5920988	0,4666885	615,553	2,716728	0	523,4619	358,0094	0,4104549	0,4990622	613,0992	2,050192	0	7	525	351						Untertest3.avi	0	880	547	72	111	447	245	1316	0	Content		453	240	5901789	1601917534
5918	11:55:51.611	00:00:05.918	355	506,6147	340,8022	0,5921041	0,466721	615,6119	2,746807	0	501,6291	373,9119	0,4104702	0,4990769	613,2087	2,070776	0	7	504	357						Untertest3.avi	0	880	547	72	111	447	245	1316	0	Content		432	246	5918417	1601934162
5935	11:55:51.628	00:00:05.935	356	497,4042	357,3251	0,5920907	0,4667798	615,6918	2,817835	0	511,5692	351,2762	0,410495	0,4995984	613,2087	2,15324	0	7	504	354						Untertest3.avi	0	880	547	72	111	447	245	1316	0	Content		432	243	5935048	1601950793
5952	11:55:51.645	00:00:05.951	357	533,0225	356,752	0,5920429	0,4668065	615,79	2,657275	0	519,9248	366,476	0,4104667	0,4992159	613,35	2,114294	0	7	526	362						Untertest3.avi	0	880	547	72	111	447	245	1316	0	Content		454	251	5951666	1601967411
5968	11:55:51.661	00:00:05.968	358	537,9061	367,7817	0,5919794	0,4667572	615,8345	2,816984	0	512,4912	351,0846	0,4104298	0,4987611	613,35	2,059579	0	7	525	359						Untertest3.avi	0	880	547	72	111	447	245	1316	0	Content		453	248	5968417	1601984162
5985	11:55:51.678	00:00:05.985	359	524,6026	341,712	0,5918948	0,4666665	615,7738	2,664723	0	524,0127	356,1702	0,4103921	0,4990476	613,4583	2,112059	0	7	524	349						Untertest3.avi	0	880	547	72	111	447	245	1316	0	Content		452	238	5985047	1602000792
6002	11:55:51.695	00:00:06.001	360	499,6852	379,7704	0,5918227	0,4665179	615,6533	2,791568	0	502,1685	362,7758	0,4103354	0,49892	613,6554	2,093283	0	7	501	371						Untertest3.avi	0	880	547	72	111	447	245	1316	0	Content		429	260	6001666	1602017411
6018	11:55:51.711	00:00:06.018	361	535,4515	300,6898	0,5917836	0,4664124	615,6158	2,731791	0	545,2761	329,4751	0,41028	0,4985356	613,6554	2,069482	0	7	540	315						Untertest3.avi	0	880	547	72	111	447	245	1316	0	Content		468	204	6018290	1602034035
6035	11:55:51.728	00:00:06.035	362	517,4589	348,0363	0,5917593	0,4663357	615,6005	2,679006	0	534,4844	340,2734	0,4102758	0,4988127	613,8524	2,157393	0	7	526	344						Untertest3.avi	0	880	547	72	111	447	245	1316	0	Content		454	233	6035047	1602050792
6052	11:55:51.745	00:00:06.051	363	525,9669	381,969	0,5917287	0,4662969	615,671	2,768415	0	513,3524	355,5496	0,4102562	0,4987923	613,8904	2,132628	0	7	520	369						Untertest3.avi	0	880	547	72	111	447	245	1316	0	Content		448	258	6051667	1602067412
6068	11:55:51.761	00:00:06.068	364	521,3671	348,8082	0,5917057	0,466261	615,7591	2,704803	0	502,1307	344,6274	0,4102464	0,4987511	613,9347	2,070693	0	7	512	347						Untertest3.avi	0	880	547	72	111	447	245	1316	0	Content		440	236	6068292	1602084037
6085	11:55:51.778	00:00:06.084	365	520,0247	341,2574	0,5916651	0,4661948	615,9317	2,738753	0	491,1247	372,435	0,4102283	0,498706	613,959	2,15284	0	7	506	357						Untertest3.avi	0	880	547	72	111	447	245	1316	0	Content		434	246	6084919	1602100664
6102	11:55:51.795	00:00:06.101	366	577,3143	330,8315	0,5912738	0,4660443	615,9106	2,635239	0	563,5032	354,6685	0,4098589	0,4986337	613,7999	2,172762	0	8	570	343						Untertest3.avi	0	880	547	72	111	495	236	616	0	Content		498	232	6101669	1602117414
6118	11:55:51.811	00:00:06.118	367	561,9662	355,8249	0,591053	0,4658674	616,5045	2,826503	0	562,1051	340,547	0,4096958	0,498427	614,0472	2,167747	0	8	562	348						Untertest3.avi	0	880	547	72	111	495	236	616	0	Content		490	237	6118292	1602134037
6135	11:55:51.828	00:00:06.134	368	562,1989	331,0137	0,5910442	0,4658995	616,5274	2,726181	0	562,6903	354,8989	0,4096958	0,4984711	614,0392	2,071631	0	8	562	343						Untertest3.avi	0	880	547	72	111	495	236	616	0	Content		490	232	6134919	1602150664
6152	11:55:51.845	00:00:06.151	369	575,4089	344,1667	0,5910016	0,465943	616,4274	2,706357	0	552,0195	350,1516	0,4096508	0,4985815	614,0829	2,049895	0	8	564	347						Untertest3.avi	0	880	547	72	111	495	236	616	0	Content		492	236	6151544	1602167289
6168	11:55:51.861	00:00:06.168	370	579,8804	326,9338	0,5909637	0,4659842	616,3476	2,663851	0	576,5015	339,8257	0,4096311	0,4986619	614,1118	2,109074	0	8	578	333						Untertest3.avi	0	880	547	72	111	495	236	616	0	Content		506	222	6168296	1602184041
6185	11:55:51.878	00:00:06.184	371	594,7396	324,8607	0,5908943	0,465981	616,2245	2,631805	0	562,748	380,4031	0,4095942	0,4986766	614,1487	2,097682	0	8	579	353						Untertest3.avi	0	880	547	72	111	495	236	616	0	Content		507	242	6184920	1602200665
6202	11:55:51.895	00:00:06.201	372	557,5137	364,8683	0,5907899	0,4659866	616,2041	2,833863	0	558,2996	356,9991	0,4095404	0,4986652	614,0453	2,15834	0	8	558	361						Untertest3.avi	0	880	547	72	111	495	236	616	0	Content		486	250	6201545	1602217290
6218	11:55:51.911	00:00:06.218	373	575,5219	338,5396	0,5907018	0,4658963	616,2155	2,690814	0	556,4232	358,1729	0,4094407	0,4985935	614,1089	2,155437	0	8	566	348						Untertest3.avi	0	880	547	72	111	495	236	616	0	Content		494	237	6218170	1602233915
6235	11:55:51.928	00:00:06.234	374	584,3987	349,1884	0,5906401	0,4658373	616,3516	2,680269	0	567,8085	335,5986	0,4093566	0,4985193	614,0605	2,137182	0	8	576	342						Untertest3.avi	0	880	547	72	111	495	236	616	0	Content		504	231	6234920	1602250665
6252	11:55:51.945	00:00:06.251	375	577,3934	339,542	0,590595	0,4657803	616,4746	2,66576	0	556,517	358,4455	0,4092726	0,4985293	614,1343	2,179883	0	8	567	349						Untertest3.avi	0	880	547	72	111	495	236	616	0	Content		495	238	6251546	1602267291
6268	11:55:51.961	00:00:06.268	376	567,1631	363,0756	0,5905753	0,4657847	616,538	2,7545	0	550,2151	353,0108	0,4092345	0,4985256	614,1625	2,180231	0	8	559	358						Untertest3.avi	0	880	547	72	111	495	236	616	0	Content		487	247	6268174	1602283919
6285	11:55:51.978	00:00:06.284	377	594,1899	335,1775	0,5905515	0,4657677	616,5957	2,680102	0	553,6447	344,713	0,4091952	0,4985165	614,1448	2,133418	0	8	574	340						Untertest3.avi	0	880	547	72	111	495	236	616	0	Content		502	229	6284798	1602300543
6302	11:55:51.995	00:00:06.301	378	577,2062	366,1272	0,5905105	0,4656891	616,5892	2,733121	0	568,671	347,5501	0,4091619	0,4984388	614,1475	2,088448	0	8	573	357						Untertest3.avi	0	880	547	72	111	495	236	616	0	Content		501	246	6301548	1602317293
6318	11:55:52.011	00:00:06.318	379	545,2267	392,6966	0,5904388	0,465592	616,423	2,850638	0	564,6514	345,0639	0,4091193	0,4986432	614,1475	2,080842	0	8	555	369						Untertest3.avi	0	880	547	72	111	495	236	616	0	Content		483	258	6318176	1602333921
6335	11:55:52.028	00:00:06.334	380	566,7233	360,1678	0,5902888	0,465487	616,2734	2,746789	0	582,303	358,6873	0,4090336	0,4982125	614,1324	2,093281	0	8	575	359						Untertest3.avi	0	880	547	72	111	495	236	616	0	Content		503	248	6334804	1602350549
6352	11:55:52.045	00:00:06.351	381	569,8517	358,3893	0,5901508	0,465501	616,3783	2,758422	0	563,5444	359,1426	0,408861	0,4979065	614,1324	1,994874	0	8	567	359						Untertest3.avi	0	880	547	72	111	495	236	616	0	Content		495	248	6351558	1602367303
6368	11:55:52.061	00:00:06.368	382	589,3063	320,5793	0,590066	0,4655286	616,4955	2,655616	0	559,7191	348,1099	0,4087153	0,4984894	614,1226	2,166357	0	8	575	334						Untertest3.avi	0	880	547	72	111	495	236	616	0	Content		503	223	6368179	1602383924
6385	11:55:52.078	00:00:06.384	383	563,0963	349,4085	0,5899981	0,4656304	616,5168	2,731241	0	573,4097	328,8826	0,4086458	0,4986954	614,1981	2,027029	0	8	568	339						Untertest3.avi	0	880	547	72	111	495	236	616	0	Content		496	228	6384812	1602400557
6401	11:55:52.094	00:00:06.401	384	555,3784	345,1914	0,5898995	0,4657782	616,2928	2,752736	0	567,2166	342,8545	0,4086	0,4987872	614,1243	2,125233	0	8	561	344						Untertest3.avi	0	880	547	72	111	495	236	616	0	Content		489	233	6401427	1602417172
6418	11:55:52.111	00:00:06.418	385	578,0905	332,3888	0,5898826	0,4658353	616,295	2,670505	0	584,2295	335,3851	0,4085879	0,498815	614,0979	2,067745	0	8	581	334						Untertest3.avi	0	880	547	72	111	495	236	616	0	Content		509	223	6418177	1602433922
6435	11:55:52.128	00:00:06.434	386	576,9467	316,7292	0,5899373	0,4658538	616,4216	2,642879	0	558,2109	364,4235	0,4086107	0,4988104	614,1412	2,113437	0	8	568	341						Untertest3.avi	0	880	547	72	111	495	236	616	0	Content		496	230	6434802	1602450547
6451	11:55:52.144	00:00:06.451	387	598,0479	344,9266	0,5900048	0,4658411	616,5582	2,718756	0	574,1342	334,7214	0,4086486	0,4987725	614,279	2,088186	0	8	586	340						Untertest3.avi	0	880	547	72	111	495	236	616	0	Content		514	229	6451427	1602467172
6468	11:55:52.161	00:00:06.468	388	566,3785	341,5914	0,5900658	0,4658356	616,6428	2,704306	0	560,775	344,6166	0,4086856	0,4987411	614,2695	2,107443	0	8	564	343						Untertest3.avi	0	880	547	72	111	495	236	616	0	Content		492	232	6468053	1602483798
6485	11:55:52.178	00:00:06.484	389	588,502	331,393	0,5900975	0,4658438	616,5979	2,683676	0	564,4609	332,657	0,4087476	0,4987029	614,3018	2,038575	0	8	576	332						Untertest3.avi	0	880	547	72	111	495	236	616	0	Content		504	221	6484802	1602500547
6501	11:55:52.194	00:00:06.501	390	575,4266	321,4581	0,5901147	0,4658365	616,5699	2,740073	0	568,761	333,7838	0,4087938	0,4986673	614,3515	2,085178	0	8	572	328						Untertest3.avi	0	880	547	72	111	495	236	616	0	Content		500	217	6501427	1602517172
6518	11:55:52.211	00:00:06.518	391	588,967	338,5889	0,590104	0,4657494	616,6089	2,657769	0	545,9877	356,8862	0,4087914	0,4985764	614,3972	2,080915	0	8	567	348						Untertest3.avi	0	880	547	72	111	495	236	616	0	Content		495	237	6518054	1602533799
6535	11:55:52.228	00:00:06.534	392	565,1859	340,5486	0,5900873	0,4656562	616,6701	2,665889	0	563,6618	356,5211	0,4087651	0,498466	614,4114	2,08696	0	8	564	349						Untertest3.avi	0	880	547	72	111	495	236	616	0	Content		492	238	6534679	1602550424
6551	11:55:52.244	00:00:06.551	393	593,4478	334,2188	0,5900434	0,465506	616,6912	2,658809	0	544,388	355,9848	0,4087224	0,4983175	614,3395	2,09052	0	8	569	345						Untertest3.avi	0	880	547	72	111	495	236	616	0	Content		497	234	6551426	1602567171
6568	11:55:52.261	00:00:06.568	394	580,2772	347,8897	0,5899799	0,4654205	616,7432	2,735078	0	564,7275	337,738	0,4086679	0,4982638	614,3329	2,116043	0	8	573	343						Untertest3.avi	0	880	547	72	111	495	236	616	0	Content		501	232	6568052	1602583797
6585	11:55:52.278	00:00:06.584	395	559,3757	365,3572	0,5898667	0,4654562	616,7667	2,789412	0	573,9384	350,2377	0,4086019	0,4979696	614,3329	2,13001	0	8	567	358						Untertest3.avi	0	880	547	72	111	495	236	616	0	Content		495	247	6584677	1602600422
6601	11:55:52.294	00:00:06.601	396	552,8407	342,9952	0,5897514	0,4655945	616,662	2,711456	0	557,6563	354,2814	0,4085282	0,4985481	614,5819	2,155489	0	8	555	349						Untertest3.avi	0	880	547	72	111	495	236	616	0	Content		483	238	6601302	1602617047
6618	11:55:52.311	00:00:06.618	397	569,6741	339,2827	0,5896522	0,4657049	616,666	2,712202	0	559,3574	348,8026	0,4084394	0,4987	614,6787	2,055266	0	8	565	344						Untertest3.avi	0	880	547	72	111	495	236	616	0	Content		493	233	6618053	1602633798
6635	11:55:52.328	00:00:06.634	398	567,8794	339,5036	0,589614	0,4657163	616,6866	2,746118	0	554,4973	357,1459	0,40836	0,4984813	614,6788	2,063026	0	8	561	348						Untertest3.avi	0	880	547	72	111	495	236	616	0	Content		489	237	6634680	1602650425
6651	11:55:52.344	00:00:06.651	399	577,0024	365,5862	0,5895983	0,4656771	616,685	2,757495	0	552,8602	341,5225	0,4083313	0,4984801	614,6788	2,089335	0	8	565	354						Untertest3.avi	0	880	547	72	111	495	236	616	0	Content		493	243	6651304	1602667049
6668	11:55:52.361	00:00:06.667	400	617,4456	346,8598	0,5896001	0,4656492	616,6884	2,584087	0	557,2982	347,9311	0,4083206	0,4987084	614,5829	2,133015	0	8	587	347						Untertest3.avi	0	880	547	72	111	495	236	616	0	Content		515	236	6667930	1602683675
6685	11:55:52.378	00:00:06.684	401	567,2565	322,4718	0,589618	0,4656205	616,6464	2,724027	0	558,1107	357,6972	0,4083454	0,4986708	614,564	2,115014	0	8	563	340						Untertest3.avi	0	880	547	72	111	495	236	616	0	Content		491	229	6684680	1602700425
6701	11:55:52.394	00:00:06.701	402	567,354	353,976	0,5896372	0,4656249	616,5994	2,742571	0	578,665	344,238	0,4083834	0,4986552	614,5503	2,090883	0	8	573	349						Untertest3.avi	0	880	547	72	111	495	236	616	0	Content		501	238	6701306	1602717051
6718	11:55:52.411	00:00:06.717	403	568,6883	341,7574	0,5897812	0,466124	616,5994	2,623291	0	551,8668	351,968	0,4085569	0,4986439	614,4059	2,076424	0	9	560	347						Untertest3.avi	0	880	547	72	111	446	235	217	0	Content		488	236	6717930	1602733675
6735	11:55:52.428	00:00:06.734	404	502,6579	369,9238	0,5903268	0,4656987	616,5311	2,779379	0	499,9756	330,9996	0,4090807	0,4986084	614,4675	2,091146	0	9	501	350						Untertest3.avi	0	880	547	72	111	446	235	217	0	Content		429	239	6734557	1602750302
6751	11:55:52.444	00:00:06.751	405	515,7606	350,36	0,5902796	0,4657431	616,4113	2,691372	0	518,1607	354,8397	0,4090737	0,4985758	614,4322	2,0668	0	9	517	353						Untertest3.avi	0	880	547	72	111	446	235	217	0	Content		445	242	6751308	1602767053
6768	11:55:52.461	00:00:06.767	406	525,2691	343,4182	0,5902709	0,4656973	616,4062	2,668353	0	525,0912	348,7255	0,4090574	0,4986201	614,486	2,094073	0	9	525	346						Untertest3.avi	0	880	547	72	111	446	235	217	0	Content		453	235	6767930	1602783675
6785	11:55:52.478	00:00:06.784	407	533,3535	327,8528	0,5902432	0,4656946	616,4035	2,677041	0	515,201	342,8503	0,4090328	0,4989309	614,486	2,09609	0	9	524	335						Untertest3.avi	0	880	547	72	111	446	235	217	0	Content		452	224	6784557	1602800302
6801	11:55:52.494	00:00:06.801	408	517,9918	343,5148	0,5902203	0,4657099	616,3978	2,699965	0	523,3834	347,1308	0,4089855	0,4986554	614,5848	2,094316	0	9	521	345						Untertest3.avi	0	880	547	72	111	446	235	217	0	Content		449	234	6801184	1602816929
6818	11:55:52.511	00:00:06.817	409	514,2278	348,2294	0,5901933	0,4657896	616,3704	2,71627	0	522,4092	344,5793	0,4089606	0,4986921	614,6436	2,11464	0	9	518	346						Untertest3.avi	0	880	547	72	111	446	235	217	0	Content		446	235	6817936	1602833681
6835	11:55:52.528	00:00:06.834	410	533,1961	327,6153	0,5901793	0,4658067	616,3791	2,648345	0	517,2487	339,4728	0,4089297	0,4987444	614,6751	2,027603	0	9	525	334						Untertest3.avi	0	880	547	72	111	446	235	217	0	Content		453	223	6834560	1602850305
6851	11:55:52.544	00:00:06.851	411	509,8836	348,2501	0,5901792	0,4658165	616,3979	2,728771	0	504,611	362,2913	0,4089217	0,4987605	614,7563	2,114113	0	9	507	355						Untertest3.avi	0	880	547	72	111	446	235	217	0	Content		435	244	6851188	1602866933
6868	11:55:52.561	00:00:06.867	412	520,5514	361,8506	0,5901931	0,4657925	616,4036	2,728315	0	529,792	336,3293	0,4089278	0,4987315	614,7195	2,107998	0	9	525	349						Untertest3.avi	0	880	547	72	111	446	235	217	0	Content		453	238	6867812	1602883557
6885	11:55:52.578	00:00:06.884	413	516,3954	351,9685	0,5902042	0,4657859	616,5068	2,705891	0	520,1279	330,9189	0,4089518	0,4986896	614,8307	2,0568	0	9	518	341						Untertest3.avi	0	880	547	72	111	446	235	217	0	Content		446	230	6884562	1602900307
6901	11:55:52.594	00:00:06.901	414	502,664	355,8121	0,5903867	0,4657627	616,7498	2,706753	0	472,2512	368,6313	0,4091404	0,4984863	614,5275	2,135291	0	9	487	362						Untertest3.avi	0	880	547	72	111	446	235	217	0	Content		415	251	6901189	1602916934
6918	11:55:52.611	00:00:06.917	415	403,6831	311,9953	0,5911725	0,4654377	617,1202	2,792157	0	431,057	294,4824	0,4098892	0,4979323	615,4763	2,101934	0	9	417	303						Untertest3.avi	0	880	547	72	111	446	235	217	0	Content		345	192	6917815	1602933560
6934	11:55:52.627	00:00:06.934	416	-1024	-768	-1	-1	-1	-1	4	-1024	-768	-1	-1	-1	-1	4		0	0						Untertest3.avi	0	880	547	72	111				0	Content		-72	-111	6934438	1602950183
6951	11:55:52.644	00:00:06.951	417	-1024	-768	-1	-1	-1	-1	4	-1024	-768	-1	-1	-1	-1	4		0	0						Untertest3.avi	0	880	547	72	111				0	Content		-72	-111	6951191	1602966936
6968	11:55:52.661	00:00:06.967	418	-1024	-768	-1	-1	-1	-1	4	-1024	-768	-1	-1	-1	-1	4		0	0						Untertest3.avi	0	880	547	72	111				0	Content		-72	-111	6967815	1602983560
6984	11:55:52.677	00:00:06.984	419	-1024	-768	-1	-1	-1	-1	4	-1024	-768	-1	-1	-1	-1	4		0	0						Untertest3.avi	0	880	547	72	111				0	Content		-72	-111	6984441	1603000186
7001	11:55:52.694	00:00:07.001	420	-1024	-768	-1	-1	-1	-1	4	-1024	-768	-1	-1	-1	-1	4		0	0						Untertest3.avi	0	880	547	72	111				0	Content		-72	-111	7001129	1603016874
7018	11:55:52.711	00:00:07.017	421	-1024	-768	-1	-1	-1	-1	4	-1024	-768	-1	-1	-1	-1	4		0	0						Untertest3.avi	0	880	547	72	111				0	Content		-72	-111	7017798	1603033543
7034	11:55:52.727	00:00:07.034	422	-1024	-768	-1	-1	-1	-1	4	-1024	-768	-1	-1	-1	-1	4		0	0						Untertest3.avi	0	880	547	72	111				0	Content		-72	-111	7034433	1603050178
7051	11:55:52.744	00:00:07.051	423	-1024	-768	-1	-1	-1	-1	4	-1024	-768	-1	-1	-1	-1	4		0	0						Untertest3.avi	0	880	547	72	111				0	Content		-72	-111	7051102	1603066847
7068	11:55:52.761	00:00:07.067	424	-1024	-768	-1	-1	-1	-1	4	-1024	-768	-1	-1	-1	-1	4		0	0						Untertest3.avi	0	880	547	72	111				0	Content		-72	-111	7067773	1603083518
7084	11:55:52.777	00:00:07.084	425	-1024	-768	-1	-1	-1	-1	4	-1024	-768	-1	-1	-1	-1	4		0	0						Untertest3.avi	0	880	547	72	111				0	Content		-72	-111	7084441	1603100186
7101	11:55:52.794	00:00:07.101	426	-1024	-768	-1	-1	-1	-1	4	-1024	-768	-1	-1	-1	-1	4		0	0						Untertest3.avi	0	880	547	72	111				0	Content		-72	-111	7101068	1603116813
7118	11:55:52.811	00:00:07.117	427	-1024	-768	-1	-1	-1	-1	4	-1024	-768	-1	-1	-1	-1	4		0	0						Untertest3.avi	0	880	547	72	111				0	Content		-72	-111	7117737	1603133482
7134	11:55:52.827	00:00:07.134	428	-1024	-768	-1	-1	-1	-1	4	-1024	-768	-1	-1	-1	-1	4		0	0						Untertest3.avi	0	880	547	72	111				0	Content		-72	-111	7134397	1603150142
7151	11:55:52.844	00:00:07.151	429	-1024	-768	-1	-1	-1	-1	4	-1024	-768	-1	-1	-1	-1	4		0	0						Untertest3.avi	0	880	547	72	111				0	Content		-72	-111	7151066	1603166811
7168	11:55:52.861	00:00:07.167	430	-1024	-768	-1	-1	-1	-1	4	-1024	-768	-1	-1	-1	-1	4		0	0						Untertest3.avi	0	880	547	72	111				0	Content		-72	-111	7167693	1603183438
7184	11:55:52.877	00:00:07.184	431	-1024	-768	-1	-1	-1	-1	4	416,2206	334,0961	0,4105688	0,4979127	614,4537	2,237393	0	10	416	334						Untertest3.avi	0	880	547	72	111	339	224	633	0	Content		344	223	7184320	1603200065
7201	11:55:52.894	00:00:07.201	432	436,3185	291,7175	0,5913199	0,4655009	623,0655	2,621974	0	387,3006	316,7859	0,4116474	0,49764	623,0655	2,140197	0	10	412	304						Untertest3.avi	0	880	547	72	111	339	224	633	0	Content		340	193	7201066	1603216811
7218	11:55:52.911	00:00:07.217	433	417,7295	285,4885	0,5920784	0,4650969	616,5967	2,744291	0	404,4707	341,1036	0,4104183	0,4979858	614,4792	2,20315	0	10	411	313						Untertest3.avi	0	880	547	72	111	339	224	633	0	Content		339	202	7217694	1603233439
7234	11:55:52.927	00:00:07.234	434	408,8021	216,8671	0,5920482	0,4647542	616,5938	2,793314	0	432,2673	328,4801	0,4103808	0,4983265	614,4792	2,002939	0	10	421	273						Untertest3.avi	0	880	547	72	111	339	224	633	0	Content		349	162	7234320	1603250065
7251	11:55:52.944	00:00:07.250	435	-1024	-768	-1	-1	-1	-1	4	-1024	-768	-1	-1	-1	-1	4	10	0	0						Untertest3.avi	0	880	547	72	111	339	224	633	0	Content		-72	-111	7250944	1603266689
7268	11:55:52.961	00:00:07.267	436	395,8448	285,8708	0,5921155	0,4654171	616,3725	2,96975	0	408,8146	336,8439	0,4098956	0,4985014	617,8944	2,195488	0	10	402	311						Untertest3.avi	0	880	547	72	111	339	224	633	0	Content		330	200	7267693	1603283438
7284	11:55:52.977	00:00:07.283	437	421,7475	308,6586	0,5922232	0,4656541	616,4007	2,942435	0	369,0204	368,1362	0,4099648	0,4986178	617,8944	2,241122	0	10	395	338						Untertest3.avi	0	880	547	72	111	339	224	633	0	Content		323	227	7283966	1603299711
7301	11:55:52.994	00:00:07.300	438	405,2537	367,8473	0,5918126	0,466114	621,0851	2,830639	0	400,7357	337,7725	0,410049	0,4986565	617,8944	2,132237	0	10	403	353						Untertest3.avi	0	880	547	72	111	339	224	633	0	Content		331	242	7300588	1603316333
7317	11:55:53.010	00:00:07.317	439	405,3985	317,7381	0,5924632	0,4657685	616,5738	2,787874	0	399,3284	333,4843	0,4107755	0,4982871	614,4168	2,138301	0	10	402	326						Untertest3.avi	0	880	547	72	111	339	224	633	0	Content		330	215	7317211	1603332956
7334	11:55:53.027	00:00:07.333	440	420,0634	373,0409	0,5925023	0,4657407	616,613	2,823367	0	399,9765	327,7621	0,41085	0,4982468	614,5079	2,176011	0	10	410	350						Untertest3.avi	0	880	547	72	111	339	224	633	0	Content		338	239	7333961	1603349706
7351	11:55:53.044	00:00:07.350	441	409,5845	355,4953	0,5925058	0,4657579	616,58	2,806689	0	396,884	315,229	0,4115235	0,4980037	618,9633	2,185114	0	10	403	335						Untertest3.avi	0	880	547	72	111	339	224	633	0	Content		331	224	7350585	1603366330
7367	11:55:53.060	00:00:07.367	442	423,3478	345,5945	0,5924969	0,4656653	616,5949	2,789013	0	402,9462	317,3593	0,410881	0,49823	614,4343	2,302078	0	10	413	331						Untertest3.avi	0	880	547	72	111	339	224	633	0	Content		341	220	7367212	1603382957
7384	11:55:53.077	00:00:07.383	443	430,0606	372,3965	0,5924457	0,4656808	616,5394	2,794237	0	395,5516	329,5753	0,4108208	0,4982672	614,4516	2,21926	0	10	413	351						Untertest3.avi	0	880	547	72	111	339	224	633	0	Content		341	240	7383833	1603399578
7401	11:55:53.094	00:00:07.400	444	421,1622	338,4288	0,5923598	0,4656801	616,4368	2,78171	0	415,496	374,8218	0,4107532	0,4982593	614,4447	2,297574	0	10	418	357						Untertest3.avi	0	880	547	72	111	339	224	633	0	Content		346	246	7400586	1603416331
7417	11:55:53.110	00:00:07.417	445	424,7138	362,4329	0,5922491	0,4656889	616,5207	2,88199	0	394,5874	339,9771	0,4106962	0,4982426	614,3174	2,198042	0	10	410	351						Untertest3.avi	0	880	547	72	111	339	224	633	0	Content		338	240	7417208	1603432953
7434	11:55:53.127	00:00:07.433	446	416,0171	351,1866	0,5921811	0,4656679	616,5025	2,893405	0	426,6589	314,2896	0,4106653	0,4982502	614,2734	2,243705	0	10	421	333						Untertest3.avi	0	880	547	72	111	339	224	633	0	Content		349	222	7433831	1603449576
7450	11:55:53.143	00:00:07.450	447	410,1679	350,5812	0,5921351	0,4656671	616,4296	2,850071	0	392,1944	372,4434	0,4106469	0,4982674	614,2476	2,305168	0	10	401	362						Untertest3.avi	0	880	547	72	111	339	224	633	0	Content		329	251	7450455	1603466200
7467	11:55:53.160	00:00:07.467	448	415,3698	358,258	0,5921361	0,465689	616,3967	2,901996	0	396,2205	333,8187	0,4106438	0,4983231	614,2375	2,211117	0	10	406	346						Untertest3.avi	0	880	547	72	111	339	224	633	0	Content		334	235	7467204	1603482949
7484	11:55:53.177	00:00:07.483	449	427,0154	337,0756	0,592246	0,4656657	616,3764	2,821409	0	390,2144	283,1273	0,4090889	0,4986808	622,9244	2,206717	0	10	409	310						Untertest3.avi	0	880	547	72	111	339	224	633	0	Content		337	199	7483827	1603499572
7500	11:55:53.193	00:00:07.500	450	441,8589	339,9402	0,5922354	0,4661412	616,8891	2,775364	0	380,8605	279,4402	0,410761	0,4983703	614,197	2,157182	0	10	411	310						Untertest3.avi	0	880	547	72	111	339	224	633	0	Content		339	199	7500450	1603516195
7517	11:55:53.210	00:00:07.517	451	-1024	-768	-1	-1	-1	-1	4	-1024	-768	-1	-1	-1	-1	4	10	0	0						Untertest3.avi	0	880	547	72	111	339	224	633	0	Content		-72	-111	7517073	1603532818
7534	11:55:53.227	00:00:07.533	452	419,7612	332,3871	0,5924701	0,4657775	616,4908	2,799109	0	413,3471	335,951	0,4108546	0,4982904	614,1071	2,220559	0	10	417	334						Untertest3.avi	0	880	547	72	111	339	224	633	0	Content		345	223	7533822	1603549567
7550	11:55:53.243	00:00:07.550	453	437,9654	387,1294	0,5925314	0,4658507	616,5287	2,854985	0	412,0527	323,6783	0,4109418	0,4983496	613,9661	2,219723	0	10	425	355						Untertest3.avi	0	880	547	72	111	339	224	633	0	Content		353	244	7550447	1603566192
7567	11:55:53.260	00:00:07.567	454	436,1546	390,9736	0,5927064	0,4662428	615,252	2,943622	0	401,4829	295,5938	0,409383	0,498824	622,9967	2,244335	0	10	419	343						Untertest3.avi	0	880	547	72	111	339	224	633	0	Content		347	232	7567072	1603582817
7584	11:55:53.277	00:00:07.583	455	429,5497	348,5674	0,5923834	0,4656636	615,2492	2,902951	0	399,4353	310,7974	0,4122698	0,4981912	622,9967	2,218111	0	10	414	330						Untertest3.avi	0	880	547	72	111	339	224	633	0	Content		342	219	7583694	1603599439
7600	11:55:53.293	00:00:07.600	456	437,3777	368,0186	0,5925991	0,4661007	616,1899	2,808553	0	413,2619	328,6154	0,411036	0,4986283	613,9627	2,180842	0	10	425	348						Untertest3.avi	0	880	547	72	111	339	224	633	0	Content		353	237	7600443	1603616188
7617	11:55:53.310	00:00:07.617	457	420,1217	361,566	0,5926018	0,4661335	616,1259	2,850114	0	402,9654	331,2352	0,4110336	0,4986673	613,9443	2,180386	0	10	412	346						Untertest3.avi	0	880	547	72	111	339	224	633	0	Content		340	235	7617068	1603632813
7634	11:55:53.327	00:00:07.633	458	416,9816	338,7511	0,5926102	0,4661347	616,0596	2,793916	0	409,7466	328,4045	0,411028	0,4986623	613,934	2,208972	0	10	413	334						Untertest3.avi	0	880	547	72	111	339	224	633	0	Content		341	223	7633692	1603649437
7650	11:55:53.343	00:00:07.650	459	395,7651	307,4336	0,5917326	0,4664758	623,1978	2,73216	0	401,6675	285,5614	0,411039	0,498697	613,843	2,017856	0	10	399	296						Untertest3.avi	0	880	547	72	111	339	224	633	0	Content		327	185	7650316	1603666061
7667	11:55:53.360	00:00:07.667	460	389,2051	314,364	0,5926784	0,466076	616,0108	2,736341	0	401,9568	300,7365	0,4114446	0,4990314	611,751	2,047436	0	10	396	308						Untertest3.avi	0	880	547	72	111	339	224	633	0	Content		324	197	7667063	1603682808
7684	11:55:53.377	00:00:07.683	461	-1024	-768	-1	-1	-1	-1	4	-1024	-768	-1	-1	-1	-1	4	10	0	0						Untertest3.avi	0	880	547	72	111	339	224	633	0	Content		-72	-111	7683687	1603699432
7700	11:55:53.393	00:00:07.700	462	418,0823	384,4966	0,5926789	0,466071	615,9113	2,897255	0	399,4248	325,8761	0,4115162	0,498933	611,751	2,162906	0	10	409	355						Untertest3.avi	0	880	547	72	111	339	224	633	0	Content		337	244	7700312	1603716057
7717	11:55:53.410	00:00:07.717	463	-1024	-768	-1	-1	-1	-1	4	-1024	-768	-1	-1	-1	-1	4	10	0	0						Untertest3.avi	0	880	547	72	111	339	224	633	0	Content		-72	-111	7717060	1603732805
7734	11:55:53.427	00:00:07.733	464	418,9522	362,3714	0,5927874	0,4660997	615,785	2,802068	0	419,3508	330,235	0,4111627	0,4986396	614,0432	2,148762	0	10	419	346						Untertest3.avi	0	880	547	72	111	339	224	633	0	Content		347	235	7733683	1603749428
7750	11:55:53.443	00:00:07.750	465	427,8953	346,6903	0,5928567	0,4661096	615,9039	2,73151	0	401,7812	323,3847	0,4112015	0,4986264	613,9236	2,103763	0	10	415	335						Untertest3.avi	0	880	547	72	111	339	224	633	0	Content		343	224	7750305	1603766050
7767	11:55:53.460	00:00:07.766	466	431,9153	341,8021	0,5929372	0,4661104	616,0161	2,715735	0	-1024	-768	-1	-1	-1	-1	4	10	432	342						Untertest3.avi	0	880	547	72	111	339	224	633	0	Content		360	231	7766931	1603782676
7784	11:55:53.477	00:00:07.783	467	406,4166	356,927	0,5929774	0,4661173	616,2729	2,840279	0	399,8832	322,3886	0,4113518	0,4985522	613,8504	2,136264	0	10	403	340						Untertest3.avi	0	880	547	72	111	339	224	633	0	Content		331	229	7783678	1603799423
7800	11:55:53.493	00:00:07.800	468	416,2052	346,3195	0,5930129	0,4661468	616,3056	2,863199	0	395,0726	320,5711	0,4114249	0,4985501	613,9473	2,124296	0	10	406	333						Untertest3.avi	0	880	547	72	111	339	224	633	0	Content		334	222	7800302	1603816047
7817	11:55:53.510	00:00:07.816	469	460,5187	345,5579	0,592639	0,4662434	616,0818	2,781325	0	464,9879	339,6494	0,4110461	0,4986882	614,199	2,116395	0	11	463	343						Untertest3.avi	0	880	547	72	111	477	220	183	0	Content		391	232	7816925	1603832670
7834	11:55:53.527	00:00:07.833	470	590,6235	312,4756	0,5917521	0,4663121	615,9393	2,703732	0	569,6609	327,2507	0,4101402	0,4987779	614,1191	2,164727	0	11	580	320						Untertest3.avi	0	880	547	72	111	477	220	183	0	Content		508	209	7833560	1603849305
7850	11:55:53.543	00:00:07.850	471	543,0275	363,7911	0,5916643	0,4663604	616,1238	2,822762	0	526,5974	340,1099	0,4101533	0,4988014	614,1252	2,232495	0	11	535	352						Untertest3.avi	0	880	547	72	111	477	220	183	0	Content		463	241	7850294	1603866039
7867	11:55:53.560	00:00:07.866	472	548,5521	324,0154	0,5917146	0,4663319	616,0786	2,722088	0	543,7504	345,488	0,4101628	0,4987857	614,1642	2,144994	0	11	546	335						Untertest3.avi	0	880	547	72	111	477	220	183	0	Content		474	224	7866920	1603882665
7884	11:55:53.577	00:00:07.883	473	558,6716	329,0278	0,5917032	0,4662871	616,1198	2,723387	0	523,5947	363,7233	0,41016	0,4987925	614,1877	2,11817	0	11	541	346						Untertest3.avi	0	880	547	72	111	477	220	183	0	Content		469	235	7883559	1603899304
7900	11:55:53.593	00:00:07.900	474	546,8771	333,107	0,5917302	0,4662586	616,1154	2,728863	0	533,4349	341,6004	0,4101704	0,4987828	614,1797	2,122618	0	11	540	337						Untertest3.avi	0	880	547	72	111	477	220	183	0	Content		468	226	7900168	1603915913
7917	11:55:53.610	00:00:07.916	475	560,8738	259,1787	0,5918096	0,4662512	616,2306	2,478901	0	554,8025	326,3891	0,4102468	0,498825	614,0771	2,015115	0	11	558	293						Untertest3.avi	0	880	547	72	111	477	220	183	0	Content		486	182	7916917	1603932662
7934	11:55:53.627	00:00:07.933	476	553,3122	247,4887	0,591851	0,4662849	616,2537	2,342891	0	-1024	-768	-1	-1	-1	-1	4	11	553	247						Untertest3.avi	0	880	547	72	111	477	220	183	0	Content		481	136	7933549	1603949294
7950	11:55:53.643	00:00:07.950	477	-1024	-768	-1	-1	-1	-1	4	-1024	-768	-1	-1	-1	-1	4	11	0	0						Untertest3.avi	0	880	547	72	111	477	220	183	0	Content		-72	-111	7950163	1603965908
7967	11:55:53.660	00:00:07.966	478	562,8146	336,4773	0,5919221	0,4662689	616,298	2,763799	0	552,4988	298,1379	0,4102609	0,4986764	614,0305	2,268221	0	11	558	317						Untertest3.avi	0	880	547	72	111	477	220	183	0	Content		486	206	7966787	1603982532
7984	11:55:53.677	00:00:07.983	479	564,587	310,1342	0,5919707	0,4662372	616,3522	2,79023	0	560,2649	344,4453	0,4103031	0,498622	614,0132	2,212917	0	11	562	327						Untertest3.avi	0	880	547	72	111	477	220	183	0	Content		490	216	7983551	1603999296
8000	11:55:53.693	00:00:08.000	480	453,8629	350,8976	0,5925149	0,4662327	616,3442	2,806391	0	464,0747	325,5448	0,4108937	0,4985323	614,2688	2,149013	0	12	459	338						Untertest3.avi	0	880	547	72	111	408	231	849	0	Content		387	227	8000159	1604015904
8017	11:55:53.710	00:00:08.016	481	495,0319	281,52	0,5924382	0,466273	616,2365	2,767089	0	487,2481	329,7052	0,410793	0,4986459	614,1431	2,068714	0	12	491	306						Untertest3.avi	0	880	547	72	111	408	231	849	0	Content		419	195	8016781	1604032526
8033	11:55:53.726	00:00:08.033	482	493,277	348,8176	0,592223	0,4663146	615,8568	2,746128	0	483,4949	327,7997	0,4106457	0,498796	614,2219	2,110745	0	12	488	338						Untertest3.avi	0	880	547	72	111	408	231	849	0	Content		416	227	8033406	1604049151
8050	11:55:53.743	00:00:08.050	483	488,2242	330,7142	0,5921388	0,4663875	616,0425	2,734882	0	481,5909	334,4015	0,4105567	0,4991417	614,2219	2,195724	0	12	485	333						Untertest3.avi	0	880	547	72	111	408	231	849	0	Content		413	222	8050154	1604065899
8067	11:55:53.760	00:00:08.066	484	483,6182	360,6111	0,5920975	0,4664097	616,1485	2,789509	0	476,2888	349,7995	0,4105093	0,4989171	613,9644	2,101973	0	12	480	355						Untertest3.avi	0	880	547	72	111	408	231	849	0	Content		408	244	8066778	1604082523
8083	11:55:53.776	00:00:08.083	485	487,1703	339,8864	0,5921037	0,4664683	616,1123	2,771444	0	467,6855	344,3112	0,4104991	0,4989951	613,9282	2,088501	0	12	477	342						Untertest3.avi	0	880	547	72	111	408	231	849	0	Content		405	231	8083400	1604099145
8100	11:55:53.793	00:00:08.100	486	498,5419	336,9902	0,5921577	0,4665526	615,8409	2,739902	0	477,9006	344,9279	0,4105574	0,499018	613,951	2,161265	0	12	488	341						Untertest3.avi	0	880	547	72	111	408	231	849	0	Content		416	230	8100024	1604115769
8117	11:55:53.810	00:00:08.116	487	476,9449	374,4599	0,5922662	0,4666137	615,6363	2,817557	0	497,5527	326,5859	0,4106593	0,4993261	613,951	2,105219	0	12	487	351						Untertest3.avi	0	880	547	72	111	408	231	849	0	Content		415	240	8116772	1604132517
8133	11:55:53.826	00:00:08.133	488	481,6244	380,0048	0,5924415	0,4666515	616,0785	2,877389	0	457,0156	343,4809	0,410721	0,4989667	614,1174	2,137634	0	12	469	362						Untertest3.avi	0	880	547	72	111	408	231	849	0	Content		397	251	8133396	1604149141
8150	11:55:53.843	00:00:08.150	489	491,3204	347,5446	0,5925959	0,4670077	616,0785	2,708016	0	482,1866	353,9369	0,4108913	0,4991772	614,1175	2,134537	0	12	487	351						Untertest3.avi	0	880	547	72	111	408	231	849	0	Content		415	240	8150018	1604165763
8167	11:55:53.860	00:00:08.166	490	484,0223	370,2802	0,5927138	0,4666482	615,6964	2,839942	0	481,2082	352,1534	0,4110577	0,4990955	614,1175	2,164931	0	12	483	361						Untertest3.avi	0	880	547	72	111	408	231	849	0	Content		411	250	8166644	1604182389
8183	11:55:53.876	00:00:08.183	491	488,6526	347,0049	0,5928113	0,4666477	615,7676	2,761238	0	459,0322	333,2228	0,4111419	0,4987957	614,1377	2,14503	0	12	474	340						Untertest3.avi	0	880	547	72	111	408	231	849	0	Content		402	229	8183393	1604199138
8200	11:55:53.893	00:00:08.200	492	500,3059	335,1901	0,5929215	0,4666238	616,0975	2,75562	0	465,3339	332,97	0,4111785	0,4987862	614,1195	2,165557	0	12	483	334						Untertest3.avi	0	880	547	72	111	408	231	849	0	Content		411	223	8200014	1604215759
8217	11:55:53.910	00:00:08.216	493	472,6926	304,2454	0,5929652	0,4666035	615,9783	2,578521	0	472,5103	308,7341	0,41127	0,4988007	614,0302	2,075605	0	12	473	306						Untertest3.avi	0	880	547	72	111	408	231	849	0	Content		401	195	8216638	1604232383
8233	11:55:53.926	00:00:08.233	494	478,0891	361,8311	0,5929735	0,4665974	616,001	2,694766	0	484,1743	359,2823	0,4112755	0,4987891	614,0394	2,161837	0	12	481	361						Untertest3.avi	0	880	547	72	111	408	231	849	0	Content		409	250	8233261	1604249006
8250	11:55:53.943	00:00:08.250	495	-1024	-768	-1	-1	-1	-1	4	-1024	-768	-1	-1	-1	-1	4	12	0	0						Untertest3.avi	0	880	547	72	111	408	231	849	0	Content		-72	-111	8250010	1604265755
8267	11:55:53.960	00:00:08.266	496	489,2162	359,3264	0,5929446	0,4666827	616,1454	2,760033	0	475,9023	343,3614	0,41121	0,4988582	614,1322	2,138803	0	12	483	351						Untertest3.avi	0	880	547	72	111	408	231	849	0	Content		411	240	8266635	1604282380
8283	11:55:53.976	00:00:08.283	497	491,2824	344,0293	0,5929436	0,4667216	616,1491	2,728154	0	464,3811	345,4865	0,4112042	0,4989078	614,1316	2,127901	0	12	478	345						Untertest3.avi	0	880	547	72	111	408	231	849	0	Content		406	234	8283260	1604299005
8300	11:55:53.993	00:00:08.300	498	492,9449	356,5424	0,5929704	0,4667253	616,1899	2,741689	0	482,8538	327,9964	0,4112389	0,4989287	614,0566	2,179755	0	12	488	342						Untertest3.avi	0	880	547	72	111	408	231	849	0	Content		416	231	8300007	1604315752
8317	11:55:54.010	00:00:08.316	499	493,6791	354,6933	0,5930162	0,4667027	616,1968	2,812865	0	458,7603	357,1967	0,4112729	0,4989061	613,9814	2,110512	0	12	476	356						Untertest3.avi	0	880	547	72	111	408	231	849	0	Content		404	245	8316631	1604332376
8333	11:55:54.026	00:00:08.333	500	493,6479	352,1628	0,5930769	0,4666565	616,0816	2,765617	0	481,3283	329,0795	0,4113742	0,4988632	613,9203	2,101025	0	12	487	341						Untertest3.avi	0	880	547	72	111	408	231	849	0	Content		415	230	8333256	1604349001
8350	11:55:54.043	00:00:08.349	501	499,2024	332,8049	0,5931439	0,4666276	615,8237	2,685476	0	503,763	310,792	0,4114984	0,4987932	613,889	2,13336	0	12	501	322						Untertest3.avi	0	880	547	72	111	408	231	849	0	Content		429	211	8349883	1604365628
8367	11:55:54.060	00:00:08.366	502	500,6723	347,1504	0,5932273	0,4666352	615,6258	2,694255	0	459,6071	330,4122	0,4115695	0,4987657	614,0172	2,09585	0	12	480	339						Untertest3.avi	0	880	547	72	111	408	231	849	0	Content		408	228	8366512	1604382257
8383	11:55:54.076	00:00:08.383	503	487,7435	344,0408	0,5933116	0,4666591	615,7723	2,782863	0	451,3747	334,1642	0,4116104	0,4985013	614,0172	2,07949	0	12	470	339						Untertest3.avi	0	880	547	72	111	408	231	849	0	Content		398	228	8383265	1604399010
8400	11:55:54.093	00:00:08.399	504	494,5527	338,8288	0,5934249	0,4667018	616,0467	2,78894	0	477,5318	325,104	0,4116677	0,4987707	614,0569	2,131344	0	12	486	332						Untertest3.avi	0	880	547	72	111	408	231	849	0	Content		414	221	8399882	1604415627
8417	11:55:54.110	00:00:08.416	505	488,0337	360,0721	0,593486	0,4667557	616,0766	2,79837	0	484,2709	327,08	0,4117019	0,4991111	614,0569	2,060205	0	12	486	344						Untertest3.avi	0	880	547	72	111	408	231	849	0	Content		414	233	8416505	1604432250
8433	11:55:54.126	00:00:08.433	506	498,5497	347,5702	0,5935277	0,4668165	616,04	2,783286	0	455,8852	338,0157	0,4117752	0,4985253	614,0569	2,127896	0	12	477	343						Untertest3.avi	0	880	547	72	111	408	231	849	0	Content		405	232	8433257	1604449002
8450	11:55:54.143	00:00:08.449	507	479,7508	369,1312	0,5935415	0,4668597	615,9611	2,835904	0	467,7539	343,9836	0,4117704	0,4988602	613,8403	2,145992	0	12	474	357						Untertest3.avi	0	880	547	72	111	408	231	849	0	Content		402	246	8449877	1604465622
8467	11:55:54.160	00:00:08.466	508	475,6848	358,5427	0,5935465	0,4668747	615,9661	2,721823	0	472,5172	325,0626	0,4117839	0,4988773	613,8413	2,076402	0	12	474	342						Untertest3.avi	0	880	547	72	111	408	231	849	0	Content		402	231	8466502	1604482247
8483	11:55:54.176	00:00:08.483	509	488,8646	313,0346	0,5935504	0,4672821	615,9661	2,680834	0	483,9614	345,0078	0,4117898	0,499181	613,8413	2,14337	0	12	486	329						Untertest3.avi	0	880	547	72	111	408	231	849	0	Content		414	218	8483122	1604498867
8500	11:55:54.193	00:00:08.499	510	483,6168	348,192	0,5935445	0,4668609	616,0046	2,809808	0	465,7061	339,1826	0,4117767	0,4988827	613,8828	2,111027	0	12	475	344						Untertest3.avi	0	880	547	72	111	408	231	849	0	Content		403	233	8499873	1604515618
8516	11:55:54.209	00:00:08.516	511	473,0332	368,1619	0,5935475	0,4668385	615,9879	2,834951	0	467,973	348,7037	0,4117999	0,4988745	613,817	2,170176	0	12	471	358						Untertest3.avi	0	880	547	72	111	408	231	849	0	Content		399	247	8516499	1604532244
8533	11:55:54.226	00:00:08.533	512	483,6057	373,8292	0,5935526	0,466832	615,9871	2,873777	0	470,7793	346,6749	0,4118068	0,4988592	613,8369	2,150834	0	12	477	360						Untertest3.avi	0	880	547	72	111	408	231	849	0	Content		405	249	8533118	1604548863
8550	11:55:54.243	00:00:08.549	513	497,2513	365,601	0,5935668	0,4668134	616,0349	2,812404	0	461,743	350,2563	0,4118249	0,4988357	613,8319	2,203685	0	12	479	358						Untertest3.avi	0	880	547	72	111	408	231	849	0	Content		407	247	8549742	1604565487
8566	11:55:54.259	00:00:08.566	514	496,5948	360,5187	0,5935783	0,4667967	615,9986	2,74817	0	484,2819	334,4827	0,4118455	0,49881	613,8422	2,115408	0	12	490	348						Untertest3.avi	0	880	547	72	111	408	231	849	0	Content		418	237	8566496	1604582241
8583	11:55:54.276	00:00:08.583	515	476,4016	354,2155	0,5935803	0,4663703	615,9959	2,722471	0	446,6527	347,7111	0,4118442	0,4984559	613,8422	2,157035	0	12	462	351						Untertest3.avi	0	880	547	72	111	408	231	849	0	Content		390	240	8583113	1604598858
8600	11:55:54.293	00:00:08.599	516	485,8701	339,9534	0,5935896	0,4667174	616,007	2,797633	0	479,5175	336,469	0,4118711	0,4987257	613,938	2,206378	0	12	483	338						Untertest3.avi	0	880	547	72	111	408	231	849	0	Content		411	227	8599736	1604615481
8616	11:55:54.309	00:00:08.616	517	480,488	349,6026	0,5935814	0,4666986	616,0367	2,825608	0	469,209	342,0807	0,4118609	0,4990222	613,938	2,148294	0	12	475	346						Untertest3.avi	0	880	547	72	111	408	231	849	0	Content		403	235	8616359	1604632104
8633	11:55:54.326	00:00:08.633	518	497,5836	328,9244	0,5935696	0,4666802	616,0916	2,725642	0	487,972	341,7328	0,4118621	0,4987024	614,0042	2,131829	0	12	493	335						Untertest3.avi	0	880	547	72	111	408	231	849	0	Content		421	224	8633108	1604648853
8650	11:55:54.343	00:00:08.649	519	494,8452	318,7143	0,5935552	0,4666904	616,1432	2,711908	0	475,6252	347,8706	0,4118171	0,4987113	614,0259	2,236254	0	12	485	333						Untertest3.avi	0	880	547	72	111	408	231	849	0	Content		413	222	8649730	1604665475
8666	11:55:54.359	00:00:08.666	520	470,669	327,1904	0,5935242	0,4667171	616,2349	2,792796	0	476,2267	321,1816	0,4117779	0,4987405	614,0336	2,133368	0	12	473	324						Untertest3.avi	0	880	547	72	111	408	231	849	0	Content		401	213	8666356	1604682101
8683	11:55:54.376	00:00:08.682	521	483,8005	337,2541	0,5934815	0,4663734	616,2322	2,701413	0	466,3176	345,5225	0,4117291	0,4984849	614,0336	2,14967	0	12	475	341						Untertest3.avi	0	880	547	72	111	408	231	849	0	Content		403	230	8682980	1604698725
8700	11:55:54.393	00:00:08.699	522	485,7819	379,5438	0,5934431	0,4667715	616,1906	2,858001	0	465,4829	321,9576	0,4116962	0,4988225	614,1496	2,214561	0	12	476	351						Untertest3.avi	0	880	547	72	111	408	231	849	0	Content		404	240	8699729	1604715474
8716	11:55:54.409	00:00:08.716	523	480,5396	328,7285	0,5934179	0,4667798	616,1279	2,816885	0	468,7448	328,588	0,4116748	0,4988342	614,1921	2,072742	0	12	475	329						Untertest3.avi	0	880	547	72	111	408	231	849	0	Content		403	218	8716354	1604732099
8733	11:55:54.426	00:00:08.732	524	479,6779	377,5369	0,593383	0,4668106	616,0007	2,866468	0	474,4508	332,4184	0,4116627	0,498852	614,2058	2,14937	0	12	477	355						Untertest3.avi	0	880	547	72	111	408	231	849	0	Content		405	244	8732978	1604748723
8750	11:55:54.443	00:00:08.749	525	485,4478	351,0466	0,5933902	0,4668382	616,0323	2,854443	0	477,5338	321,0548	0,4116675	0,4988719	614,2155	2,140649	0	12	481	336						Untertest3.avi	0	880	547	72	111	408	231	849	0	Content		409	225	8749602	1604765347
8766	11:55:54.459	00:00:08.766	526	453,8664	393,1864	0,5934098	0,4668626	616,0739	2,922841	0	469,671	331,521	0,4116804	0,4988679	614,2114	2,16944	0	12	462	362						Untertest3.avi	0	880	547	72	111	408	231	849	0	Content		390	251	8766351	1604782096
8783	11:55:54.476	00:00:08.782	527	496,4182	335,7365	0,593457	0,4668577	616,2291	2,758002	0	469,946	340,8846	0,4117079	0,4988233	614,1887	2,174902	0	12	483	338						Untertest3.avi	0	880	547	72	111	408	231	849	0	Content		411	227	8782975	1604798720
8800	11:55:54.493	00:00:08.799	528	492,2899	341,3852	0,593477	0,4668109	616,2401	2,774664	0	464,0541	351,905	0,4117231	0,4987363	614,0992	2,183417	0	12	478	347						Untertest3.avi	0	880	547	72	111	408	231	849	0	Content		406	236	8799600	1604815345
8816	11:55:54.509	00:00:08.816	529	472,1024	367,8807	0,5934589	0,4671419	616,2401	2,908447	0	492,5849	288,2787	0,4116887	0,4990254	614,0992	2,11315	0	12	482	328						Untertest3.avi	0	880	547	72	111	408	231	849	0	Content		410	217	8816223	1604831968
8833	11:55:54.526	00:00:08.832	530	482,3355	347,4742	0,5933659	0,4667354	615,9663	2,791867	0	465,1713	353,1868	0,4116349	0,4987164	614,1218	2,194599	0	12	474	350						Untertest3.avi	0	880	547	72	111	408	231	849	0	Content		402	239	8832972	1604848717
8850	11:55:54.543	00:00:08.849	531	556,0239	409,8719	0,5928681	0,4667554	615,9674	2,903064	0	539,8954	332,4203	0,4111147	0,4988032	614,0235	2,216613	0	13	548	371						Untertest3.avi	0	880	547	72	111	457	233	766	0	Content		476	260	8849596	1604865341
8866	11:55:54.559	00:00:08.866	532	533,0692	333,119	0,59262	0,4666687	615,9893	2,762105	0	514,0427	347,5579	0,4109275	0,4988573	613,5497	2,19864	0	13	524	340						Untertest3.avi	0	880	547	72	111	457	233	766	0	Content		452	229	8866221	1604881966
8883	11:55:54.576	00:00:08.882	533	526,321	352,6839	0,5925766	0,4666866	616,1312	2,821645	0	527,5425	342,6671	0,4108859	0,4988926	613,5236	2,163004	0	13	527	348						Untertest3.avi	0	880	547	72	111	457	233	766	0	Content		455	237	8882845	1604898590
8900	11:55:54.593	00:00:08.899	534	535,7706	328,4505	0,5925252	0,4667099	616,2274	2,771964	0	525,1083	344,592	0,4107614	0,4989855	613,8123	2,200269	0	13	530	337						Untertest3.avi	0	880	547	72	111	457	233	766	0	Content		458	226	8899596	1604915341
8916	11:55:54.609	00:00:08.916	535	562,9291	322,7414	0,5925388	0,4667488	616,166	2,746276	0	517,2513	351,3232	0,4107901	0,4990441	613,7314	2,199385	0	13	540	337						Untertest3.avi	0	880	547	72	111	457	233	766	0	Content		468	226	8916219	1604931964
8933	11:55:54.626	00:00:08.932	536	539,1209	339,4421	0,5925971	0,4668552	615,9987	2,801105	0	541,1552	337,3476	0,4108873	0,4990762	613,5599	2,193686	0	13	540	338						Untertest3.avi	0	880	547	72	111	457	233	766	0	Content		468	227	8932843	1604948588
8950	11:55:54.643	00:00:08.949	537	524,6453	337,4976	0,5927171	0,4669609	615,7156	2,829443	0	538,1945	339,7249	0,4110186	0,4990823	613,728	2,176751	0	13	531	339						Untertest3.avi	0	880	547	72	111	457	233	766	0	Content		459	228	8949591	1604965336
8966	11:55:54.659	00:00:08.966	538	538,5153	330,3135	0,5928704	0,4670055	615,9011	2,763566	0	510,2245	344,4502	0,4111329	0,4990655	613,9368	2,232302	0	13	524	337						Untertest3.avi	0	880	547	72	111	457	233	766	0	Content		452	226	8966215	1604981960
8983	11:55:54.676	00:00:08.982	539	530,9857	326,9161	0,5930246	0,4670481	616,1979	2,765279	0	528,9956	361,0891	0,4112522	0,4990239	613,8916	2,225619	0	13	530	344						Untertest3.avi	0	880	547	72	111	457	233	766	0	Content		458	233	8982838	1604998583
8999	11:55:54.692	00:00:08.999	540	529,3615	346,9737	0,5931251	0,4670648	615,9796	2,793411	0	553,6493	335,1573	0,4114332	0,4989284	613,6417	2,151906	0	13	542	341						Untertest3.avi	0	880	547	72	111	457	233	766	0	Content		470	230	8999463	1605015208
9016	11:55:54.709	00:00:09.016	541	536,967	336,5733	0,5932186	0,4670437	615,8109	2,827505	0	529,1933	338,2315	0,4115671	0,4991796	613,6417	2,200522	0	13	533	337						Untertest3.avi	0	880	547	72	111	457	233	766	0	Content		461	226	9016212	1605031957
9033	11:55:54.726	00:00:09.032	542	533,4796	311,2957	0,5932729	0,4670093	615,8547	2,871687	0	535,3151	345,9353	0,4115797	0,4988559	613,9507	2,234586	0	13	534	329						Untertest3.avi	0	880	547	72	111	457	233	766	0	Content		462	218	9032835	1605048580
9049	11:55:54.742	00:00:09.049	543	524,0832	340,6557	0,5933033	0,4669492	615,9219	2,809719	0	520,7088	365,891	0,4115894	0,4988289	614,0041	2,283275	0	13	522	353						Untertest3.avi	0	880	547	72	111	457	233	766	0	Content		450	242	9049459	1605065204
9066	11:55:54.759	00:00:09.066	544	522,4198	344,3025	0,5932703	0,4668871	615,8366	2,853288	0	548,5245	325,79	0,4115878	0,4988007	613,9932	2,214667	0	13	535	335						Untertest3.avi	0	880	547	72	111	457	233	766	0	Content		463	224	9066083	1605081828
9083	11:55:54.776	00:00:09.082	545	531,0726	325,4834	0,5932398	0,4668475	615,8096	2,769368	0	537,73	359,0988	0,4115616	0,4987756	613,9894	2,241076	0	13	534	342						Untertest3.avi	0	880	547	72	111	457	233	766	0	Content		462	231	9082830	1605098575
9099	11:55:54.792	00:00:09.099	546	540,6154	325,1638	0,5932027	0,466838	615,8475	2,800089	0	529,5353	344,3785	0,4115205	0,4987895	613,8697	2,203807	0	13	535	335						Untertest3.avi	0	880	547	72	111	457	233	766	0	Content		463	224	9099454	1605115199
9116	11:55:54.809	00:00:09.116	547	505,4677	351,4447	0,5931576	0,4668573	615,9909	2,925695	0	521,9623	352,5817	0,411471	0,4988258	613,7811	2,270556	0	13	514	352						Untertest3.avi	0	880	547	72	111	457	233	766	0	Content		442	241	9116078	1605131823
9133	11:55:54.826	00:00:09.132	548	532,7834	342,0606	0,5931222	0,4668487	616,0531	2,845483	0	523,5917	359,1318	0,4114298	0,4988441	613,715	2,221638	0	13	528	351						Untertest3.avi	0	880	547	72	111	457	233	766	0	Content		456	240	9132700	1605148445
9149	11:55:54.842	00:00:09.149	549	534,0286	333,7978	0,5931073	0,4668193	616,1292	2,786452	0	520,8621	347,1967	0,4113976	0,4988398	613,6923	2,268677	0	13	527	340						Untertest3.avi	0	880	547	72	111	457	233	766	0	Content		455	229	9149449	1605165194
9166	11:55:54.859	00:00:09.166	550	538,5201	337,5831	0,5931201	0,4667616	616,0507	2,847574	0	546,1077	332,3827	0,4114045	0,4988047	613,6608	2,197699	0	13	542	335						Untertest3.avi	0	880	547	72	111	457	233	766	0	Content		470	224	9166073	1605181818
9183	11:55:54.876	00:00:09.182	551	539,7899	348,8127	0,5931435	0,4667465	615,9872	2,878866	0	516,9727	348,0377	0,4114312	0,4987831	613,6654	2,252948	0	13	528	348						Untertest3.avi	0	880	547	72	111	457	233	766	0	Content		456	237	9182696	1605198441
9199	11:55:54.892	00:00:09.199	552	531,8826	344,5335	0,5931606	0,4667854	615,9212	2,871108	0	521,5912	348,463	0,4114591	0,4987895	613,6235	2,253367	0	13	527	346						Untertest3.avi	0	880	547	72	111	457	233	766	0	Content		455	235	9199320	1605215065
9216	11:55:54.909	00:00:09.216	553	528,0718	291,0664	0,5931984	0,4668283	615,8052	2,832612	0	527,2021	346,5727	0,4114883	0,4988153	613,661	2,242126	0	13	528	319						Untertest3.avi	0	880	547	72	111	457	233	766	0	Content		456	208	9216069	1605231814
9233	11:55:54.926	00:00:09.232	554	536,9962	336,0955	0,5932183	0,4668989	615,7386	2,788492	0	519,9009	359,2594	0,4115083	0,4988525	613,6641	2,258938	0	13	528	348						Untertest3.avi	0	880	547	72	111	457	233	766	0	Content		456	237	9232695	1605248440
9249	11:55:54.942	00:00:09.249	555	526,8401	348,4834	0,5932234	0,4669816	615,7612	2,857078	0	516,5391	357,0353	0,4115261	0,4988774	613,7081	2,219802	0	13	522	353						Untertest3.avi	0	880	547	72	111	457	233	766	0	Content		450	242	9249317	1605265062
9266	11:55:54.959	00:00:09.265	556	531,3268	353,665	0,5932251	0,4670032	615,6997	2,862651	0	514,2593	362,3598	0,4115278	0,4988953	613,7241	2,24356	0	13	523	358						Untertest3.avi	0	880	547	72	111	457	233	766	0	Content		451	247	9265941	1605281686
9283	11:55:54.976	00:00:09.282	557	543,0165	330,9365	0,5932255	0,4669956	615,712	2,816406	0	536,0772	366,7362	0,4115318	0,4988944	613,7457	2,20549	0	13	540	349						Untertest3.avi	0	880	547	72	111	457	233	766	0	Content		468	238	9282692	1605298437
9299	11:55:54.992	00:00:09.299	558	524,8618	356,1831	0,5932288	0,4669852	615,692	2,855381	0	541,4916	339,1189	0,4115279	0,4988925	613,738	2,129237	0	13	533	348						Untertest3.avi	0	880	547	72	111	457	233	766	0	Content		461	237	9299315	1605315060
9316	11:55:55.009	00:00:09.315	559	539,9457	366,23	0,5932354	0,4669617	615,7084	2,884212	0	531,3697	344,8392	0,4115448	0,4988723	613,7697	2,210028	0	13	536	356						Untertest3.avi	0	880	547	72	111	457	233	766	0	Content		464	245	9315936	1605331681
9333	11:55:55.026	00:00:09.332	560	547,2668	335,8803	0,5932429	0,4669213	615,731	2,856555	0	523,9235	337,4108	0,4115564	0,49887	613,8376	2,23833	0	13	536	337						Untertest3.avi	0	880	547	72	111	457	233	766	0	Content		464	226	9332560	1605348305
9349	11:55:55.042	00:00:09.349	561	530,1624	335,9882	0,5932451	0,4669229	615,7551	2,786765	0	528,7691	343,2239	0,4115613	0,4988557	613,843	2,188295	0	13	529	340						Untertest3.avi	0	880	547	72	111	457	233	766	0	Content		457	229	9349309	1605365054
9366	11:55:55.059	00:00:09.365	562	531,1117	344,4843	0,5932546	0,4669164	615,7983	2,80085	0	522,0584	338,188	0,4115734	0,4988591	613,9514	2,221603	0	13	527	341						Untertest3.avi	0	880	547	72	111	457	233	766	0	Content		455	230	9365934	1605381679
9383	11:55:55.076	00:00:09.382	563	530,3798	334,9831	0,5932605	0,4669054	615,8364	2,787807	0	507,6057	342,3083	0,4115787	0,4988328	614,0032	2,292616	0	13	519	339						Untertest3.avi	0	880	547	72	111	457	233	766	0	Content		447	228	9382559	1605398304
9399	11:55:55.092	00:00:09.399	564	535,9686	330,4745	0,5932617	0,4668814	615,8345	2,799424	0	524,8331	339,8372	0,4115856	0,4988173	614,0121	2,184546	0	13	530	335						Untertest3.avi	0	880	547	72	111	457	233	766	0	Content		458	224	9399182	1605414927
9416	11:55:55.109	00:00:09.415	565	526,519	359,97	0,5932705	0,4668889	615,9393	2,850242	0	535,9284	345,225	0,4115928	0,4988193	614,0314	2,160339	0	13	531	353						Untertest3.avi	0	880	547	72	111	457	233	766	0	Content		459	242	9415936	1605431681
9433	11:55:55.126	00:00:09.432	566	548,2456	349,3364	0,5932534	0,4669082	615,9463	2,826407	0	523,0124	343,776	0,4115915	0,4988363	614,0239	2,147511	0	13	536	347						Untertest3.avi	0	880	547	72	111	457	233	766	0	Content		464	236	9432554	1605448299
9449	11:55:55.142	00:00:09.449	567	525,2593	348,7	0,5932315	0,4669324	615,9067	2,813069	0	525,2585	349,8124	0,4115751	0,499139	614,0239	2,361834	0	13	525	349						Untertest3.avi	0	880	547	72	111	457	233	766	0	Content		453	238	9449186	1605464931
9466	11:55:55.159	00:00:09.465	568	536,2405	367,0264	0,5932217	0,4669705	615,8802	2,858046	0	547,4565	338,7447	0,411574	0,4988666	613,9399	2,203432	0	13	542	353						Untertest3.avi	0	880	547	72	111	457	233	766	0	Content		470	242	9465804	1605481549
9483	11:55:55.176	00:00:09.482	569	513,004	350,3298	0,5931928	0,4669239	615,975	2,832684	0	526,4183	338,4943	0,4115535	0,4988839	613,912	2,182192	0	13	520	344						Untertest3.avi	0	880	547	72	111	457	233	766	0	Content		448	233	9482551	1605498296
9499	11:55:55.192	00:00:09.499	570	519,0396	358,5046	0,5931752	0,4669279	615,9694	2,799927	0	521,0739	345,2158	0,4115325	0,4988931	613,8489	2,163765	0	13	520	352						Untertest3.avi	0	880	547	72	111	457	233	766	0	Content		448	241	9499175	1605514920
9516	11:55:55.209	00:00:09.515	571	516,7346	345,2694	0,5931656	0,4669596	615,9435	2,828691	0	536,5574	333,4228	0,4115139	0,4989318	613,7899	2,185596	0	13	527	339						Untertest3.avi	0	880	547	72	111	457	233	766	0	Content		455	228	9515798	1605531543
9532	11:55:55.225	00:00:09.532	572	533,8564	356,8942	0,5931519	0,4669764	615,9257	2,860314	0	512,3903	346,3541	0,4114879	0,4989972	613,6952	2,28478	0	13	523	352						Untertest3.avi	0	880	547	72	111	457	233	766	0	Content		451	241	9532421	1605548166
9549	11:55:55.242	00:00:09.549	573	533,646	338,0046	0,593147	0,467017	615,8741	2,820117	0	518,1728	355,0213	0,4114671	0,4990372	613,63	2,215603	0	13	526	347						Untertest3.avi	0	880	547	72	111	457	233	766	0	Content		454	236	9549171	1605564916
9566	11:55:55.259	00:00:09.565	574	519,8991	353,6046	0,5931568	0,4670325	615,7639	2,836095	0	522,3572	342,4551	0,4114771	0,4990669	613,5958	2,216908	0	13	521	348						Untertest3.avi	0	880	547	72	111	457	233	766	0	Content		449	237	9565797	1605581542
9582	11:55:55.275	00:00:09.582	575	526,8639	350,0976	0,5932038	0,4670381	615,6257	2,837645	0	519,4475	337,2818	0,4114958	0,4986974	613,5958	2,193672	0	13	523	344						Untertest3.avi	0	880	547	72	111	457	233	766	0	Content		451	233	9582421	1605598166
9599	11:55:55.292	00:00:09.599	576	542,6945	344,8615	0,5932488	0,4670544	615,5086	2,842674	0	520,3476	334,7329	0,4115358	0,499035	613,618	2,178413	0	13	532	340						Untertest3.avi	0	880	547	72	111	457	233	766	0	Content		460	229	9599046	1605614791
9616	11:55:55.309	00:00:09.615	577	593,5249	341,3572	0,5928238	0,467146	615,6742	2,782992	0	591,3043	350,1339	0,4110177	0,4992428	613,575	2,224234	0	14	592	346						Untertest3.avi	0	880	547	72	111	646	234	433	0	Content		520	235	9615792	1605631537
9632	11:55:55.325	00:00:09.632	578	752,3066	381,1633	0,5915549	0,4672806	616,0065	2,774986	0	586,6926	386,108	0,4096496	0,4994471	613,9816	2,260594	0	14	669	384						Untertest3.avi	0	880	547	72	111	646	234	433	0	Content		597	273	9632418	1605648163
9649	11:55:55.342	00:00:09.649	579	696,4707	343,2899	0,5913448	0,4671684	615,5395	2,860181	0	695,0633	337,2245	0,4095914	0,4990413	613,9816	2,133001	0	14	696	340						Untertest3.avi	0	880	547	72	111	646	234	433	0	Content		624	229	9649041	1605664786
9666	11:55:55.359	00:00:09.665	580	697,0364	335,047	0,5913069	0,4672812	615,4127	2,815851	0	708,4877	356,5967	0,4095405	0,4994484	613,5924	2,211141	0	14	703	346						Untertest3.avi	0	880	547	72	111	646	234	433	0	Content		631	235	9665789	1605681534
9682	11:55:55.375	00:00:09.682	581	734,7842	313,1663	0,5912176	0,467283	615,4108	2,742914	0	701,1517	353,4336	0,4093581	0,4995867	613,3256	2,243886	0	14	718	333						Untertest3.avi	0	880	547	72	111	646	234	433	0	Content		646	222	9682411	1605698156
9699	11:55:55.392	00:00:09.699	582	726,3826	288,2811	0,5911432	0,4672303	615,4604	2,639233	0	716,0099	360,4691	0,4092157	0,4997861	613,3029	2,192133	0	14	721	324						Untertest3.avi	0	880	547	72	111	646	234	433	0	Content		649	213	9699035	1605714780
9716	11:55:55.409	00:00:09.715	583	739,2748	333,5222	0,5907845	0,4676553	616,9763	2,804622	0	713,6591	330,1617	0,4092265	0,5001552	612,4871	2,106834	0	14	726	332						Untertest3.avi	0	880	547	72	111	646	234	433	0	Content		654	221	9715658	1605731403
9732	11:55:55.425	00:00:09.732	584	-1024	-768	-1	-1	-1	-1	4	713,8931	346,2208	0,4089993	0,4999198	613,2223	2,13372	0	14	714	346						Untertest3.avi	0	880	547	72	111	646	234	433	0	Content		642	235	9732407	1605748152
9749	11:55:55.442	00:00:09.749	585	721,5923	333,3075	0,590813	0,4673678	615,1354	2,755499	0	722,726	351,2067	0,4089394	0,4998775	613,0809	2,203159	0	14	722	342						Untertest3.avi	0	880	547	72	111	646	234	433	0	Content		650	231	9749031	1605764776
9766	11:55:55.459	00:00:09.765	586	722,1043	325,3634	0,5908384	0,4674061	615,0578	2,763703	0	719,5172	357,1505	0,4089505	0,4998759	613,0793	2,240226	0	14	721	341						Untertest3.avi	0	880	547	72	111	646	234	433	0	Content		649	230	9765655	1605781400
9782	11:55:55.475	00:00:09.782	587	715,3461	342,5311	0,5909137	0,4674387	615,0573	2,807723	0	704,0828	362,7629	0,4090008	0,4998631	613,0707	2,173928	0	14	710	353						Untertest3.avi	0	880	547	72	111	646	234	433	0	Content		638	242	9782277	1605798022
9799	11:55:55.492	00:00:09.799	588	733,9437	320,5588	0,5910444	0,4674683	615,1986	2,745576	0	720,0878	349,7311	0,4090749	0,4998338	613,2958	2,189374	0	14	727	335						Untertest3.avi	0	880	547	72	111	646	234	433	0	Content		655	224	9799028	1605814773
9816	11:55:55.509	00:00:09.815	589	732,314	334,2983	0,5911451	0,4674445	615,1671	2,75159	0	706,5452	378,4145	0,409144	0,4997894	613,4763	2,205597	0	14	719	356						Untertest3.avi	0	880	547	72	111	646	234	433	0	Content		647	245	9815649	1605831394
9832	11:55:55.525	00:00:09.832	590	732,3886	320,2859	0,5911957	0,4674326	615,2529	2,775339	0	704,1195	361,1544	0,4092108	0,4997386	613,4469	2,179999	0	14	718	341						Untertest3.avi	0	880	547	72	111	646	234	433	0	Content		646	230	9832274	1605848019
9849	11:55:55.542	00:00:09.848	591	731,9352	324,5297	0,5912055	0,4674272	615,2559	2,741458	0	702,8564	366,0389	0,4092369	0,4997246	613,444	2,173922	0	14	717	345						Untertest3.avi	0	880	547	72	111	646	234	433	0	Content		645	234	9848897	1605864642
9866	11:55:55.559	00:00:09.865	592	733,5964	325,1063	0,5911919	0,4674135	615,2926	2,804822	0	709,0971	367,9124	0,409212	0,4997267	613,489	2,227632	0	14	721	347						Untertest3.avi	0	880	547	72	111	646	234	433	0	Content		649	236	9865645	1605881390
9882	11:55:55.575	00:00:09.882	593	738,3482	318,0746	0,5911427	0,4673983	615,2725	2,803303	0	709,1345	365,4369	0,4091604	0,4997338	613,4792	2,25983	0	14	724	342						Untertest3.avi	0	880	547	72	111	646	234	433	0	Content		652	231	9882270	1605898015
9899	11:55:55.592	00:00:09.898	594	701,9506	361,9489	0,5910208	0,4673807	615,2872	2,89237	0	712,6642	355,5963	0,409091	0,4997222	613,4091	2,24981	0	14	707	359						Untertest3.avi	0	880	547	72	111	646	234	433	0	Content		635	248	9898893	1605914638
9916	11:55:55.609	00:00:09.915	595	731,1882	311,9673	0,590887	0,4673731	615,1668	2,732032	0	710,1021	365,6791	0,4090154	0,4997296	613,1344	2,188902	0	14	721	339						Untertest3.avi	0	880	547	72	111	646	234	433	0	Content		649	228	9915521	1605931266
9932	11:55:55.625	00:00:09.932	596	727,4672	317,1535	0,5907993	0,4673895	615,18	2,733179	0	718,259	361,8661	0,408936	0,4997844	613,1021	2,181367	0	14	723	340						Untertest3.avi	0	880	547	72	111	646	234	433	0	Content		651	229	9932269	1605948014
9949	11:55:55.642	00:00:09.948	597	748,6932	326,7299	0,5907538	0,4673936	615,2607	2,810475	0	722,9242	365,189	0,4088634	0,4998331	613,2173	2,187239	0	14	736	346						Untertest3.avi	0	880	547	72	111	646	234	433	0	Content		664	235	9948892	1605964637
9966	11:55:55.659	00:00:09.965	598	728,7146	336,1059	0,5907242	0,4673595	615,2764	2,803078	0	679,2746	375,3692	0,4088049	0,4998321	613,3505	2,267758	0	14	704	356						Untertest3.avi	0	880	547	72	111	646	234	433	0	Content		632	245	9965518	1605981263
9982	11:55:55.675	00:00:09.982	599	728,2108	337,4189	0,5907221	0,4673482	615,2806	2,814201	0	707,4187	362,6092	0,4087966	0,4998333	613,4166	2,17972	0	14	718	350						Untertest3.avi	0	880	547	72	111	646	234	433	0	Content		646	239	9982141	1605997886
9999	11:55:55.692	00:00:09.998	600	734,7961	309,6031	0,5907302	0,466915	615,2777	2,663996	0	733,7333	360,6894	0,4088202	0,4994618	613,4166	2,169231	0	14	734	335						Untertest3.avi	0	880	547	72	111	646	234	433	0	Content		662	224	9998892	1606014637
10016	11:55:55.709	00:00:10.015	601	728,7271	337,7751	0,5907468	0,4672896	615,2936	2,788122	0	705,2787	364,4796	0,408863	0,4997391	613,2521	2,185657	0	14	717	351						Untertest3.avi	0	880	547	72	111	646	234	433	0	Content		645	240	10015514	1606031259
10032	11:55:55.725	00:00:10.032	602	733,5944	328,5326	0,5907659	0,4672507	615,2156	2,766903	0	708,7779	364,0245	0,4088913	0,4996795	613,1583	2,139198	0	14	721	346						Untertest3.avi	0	880	547	72	111	646	234	433	0	Content		649	235	10032136	1606047881
10049	11:55:55.742	00:00:10.048	603	692,438	322,733	0,5911902	0,4672115	615,3174	2,819932	0	679,043	357,9283	0,4091998	0,4996055	613,4822	2,12515	0	15	686	340						Untertest3.avi	0	880	547	72	111	493	208	183	0	Content		614	229	10048759	1606064504
10066	11:55:55.759	00:00:10.065	604	538,7041	327,0264	0,5922607	0,4670464	615,2571	2,809275	0	542,704	324,1143	0,410452	0,4990503	613,4822	2,172818	0	15	541	326						Untertest3.avi	0	880	547	72	111	493	208	183	0	Content		469	215	10065508	1606081253
10082	11:55:55.775	00:00:10.082	605	569,9781	339,8323	0,5923505	0,4671325	615,3284	2,800994	0	563,0126	335,4682	0,4105632	0,4993646	613,2808	2,191973	0	15	566	338						Untertest3.avi	0	880	547	72	111	493	208	183	0	Content		494	227	10082131	1606097876
10099	11:55:55.792	00:00:10.098	606	556,4174	326,7942	0,5922573	0,4672297	615,2048	2,82128	0	568,4464	311,7103	0,4104452	0,4995629	613,0145	2,205207	0	15	562	319						Untertest3.avi	0	880	547	72	111	493	208	183	0	Content		490	208	10098757	1606114502
10115	11:55:55.808	00:00:10.115	607	572,9885	296,7235	0,5922479	0,4672416	615,2104	2,677564	0	556,2468	332,5036	0,4104294	0,4995734	612,9228	2,132256	0	15	565	315						Untertest3.avi	0	880	547	72	111	493	208	183	0	Content		493	204	10115380	1606131125
10132	11:55:55.825	00:00:10.132	608	593,0891	270,6711	0,592231	0,4671619	615,2739	2,696328	0	577,1873	332,0215	0,4103919	0,4995492	612,9219	2,113232	0	15	585	301						Untertest3.avi	0	880	547	72	111	493	208	183	0	Content		513	190	10132128	1606147873
10149	11:55:55.842	00:00:10.148	609	576,6691	302,8334	0,5910646	0,4675796	624,2767	2,778994	0	529,7266	317,8198	0,4096323	0,4999087	616,8394	2,106041	0	15	553	310						Untertest3.avi	0	880	547	72	111	493	208	183	0	Content		481	199	10148751	1606164496
10165	11:55:55.858	00:00:10.165	610	575,9803	299,7228	0,5921677	0,4671308	615,4539	2,625914	0	538,8118	326,5729	0,4098355	0,4998907	615,6418	2,086667	0	15	557	313						Untertest3.avi	0	880	547	72	111	493	208	183	0	Content		485	202	10165378	1606181123
10182	11:55:55.875	00:00:10.182	611	-1024	-768	-1	-1	-1	-1	4	-1024	-768	-1	-1	-1	-1	4	15	0	0						Untertest3.avi	0	880	547	72	111	493	208	183	0	Content		-72	-111	10182004	1606197749
10199	11:55:55.892	00:00:10.198	612	551,9315	325,2943	0,5921802	0,4670633	615,6691	2,481453	0	595,8582	325,7126	0,4103417	0,4990102	613,2573	2,279049	0	15	574	326						Untertest3.avi	0	880	547	72	111	493	208	183	0	Content		502	215	10198753	1606214498
10215	11:55:55.908	00:00:10.215	613	-1024	-768	-1	-1	-1	-1	4	682,4857	416,4475	0,4106403	0,498971	611,8212	1,592541	0	15	682	416						Untertest3.avi	0	880	547	72	111	493	208	183	0	Content		610	305	10215377	1606231122
10232	11:55:55.925	00:00:10.231	614	-1024	-768	-1	-1	-1	-1	4	-1024	-768	-1	-1	-1	-1	4		0	0						Untertest3.avi	0	880	547	72	111				0	Content		-72	-111	10231997	1606247742
10249	11:55:55.942	00:00:10.248	615	-1024	-768	-1	-1	-1	-1	4	-1024	-768	-1	-1	-1	-1	4		0	0						Untertest3.avi	0	880	547	72	111				0	Content		-72	-111	10248623	1606264368
10265	11:55:55.958	00:00:10.265	616	-1024	-768	-1	-1	-1	-1	4	-1024	-768	-1	-1	-1	-1	4		0	0						Untertest3.avi	0	880	547	72	111				0	Content		-72	-111	10265374	1606281119
10282	11:55:55.975	00:00:10.281	617	-1024	-768	-1	-1	-1	-1	4	-1024	-768	-1	-1	-1	-1	4		0	0						Untertest3.avi	0	880	547	72	111				0	Content		-72	-111	10281998	1606297743
10299	11:55:55.992	00:00:10.298	618	-1024	-768	-1	-1	-1	-1	4	-1024	-768	-1	-1	-1	-1	4		0	0						Untertest3.avi	0	880	547	72	111				0	Content		-72	-111	10298665	1606314410
10315	11:55:56.008	00:00:10.315	619	-1024	-768	-1	-1	-1	-1	4	-1024	-768	-1	-1	-1	-1	4		0	0						Untertest3.avi	0	880	547	72	111				0	Content		-72	-111	10315329	1606331074
10332	11:55:56.025	00:00:10.331	620	-1024	-768	-1	-1	-1	-1	4	-1024	-768	-1	-1	-1	-1	4		0	0						Untertest3.avi	0	880	547	72	111				0	Content		-72	-111	10331996	1606347741
10349	11:55:56.042	00:00:10.348	621	-1024	-768	-1	-1	-1	-1	4	-1024	-768	-1	-1	-1	-1	4		0	0						Untertest3.avi	0	880	547	72	111				0	Content		-72	-111	10348616	1606364361
10365	11:55:56.058	00:00:10.365	622	-1024	-768	-1	-1	-1	-1	4	-1024	-768	-1	-1	-1	-1	4		0	0						Untertest3.avi	0	880	547	72	111				0	Content		-72	-111	10365303	1606381048
10382	11:55:56.075	00:00:10.381	623	-1024	-768	-1	-1	-1	-1	4	-1024	-768	-1	-1	-1	-1	4		0	0						Untertest3.avi	0	880	547	72	111				0	Content		-72	-111	10381970	1606397715
10399	11:55:56.092	00:00:10.398	624	-1024	-768	-1	-1	-1	-1	4	-1024	-768	-1	-1	-1	-1	4		0	0						Untertest3.avi	0	880	547	72	111				0	Content		-72	-111	10398608	1606414353
10415	11:55:56.108	00:00:10.415	625	-1024	-768	-1	-1	-1	-1	4	-1024	-768	-1	-1	-1	-1	4		0	0						Untertest3.avi	0	880	547	72	111				0	Content		-72	-111	10415275	1606431020
10432	11:55:56.125	00:00:10.431	626	-1024	-768	-1	-1	-1	-1	4	-1024	-768	-1	-1	-1	-1	4		0	0						Untertest3.avi	0	880	547	72	111				0	Content		-72	-111	10431946	1606447691
10449	11:55:56.142	00:00:10.448	627	-1024	-768	-1	-1	-1	-1	4	-1024	-768	-1	-1	-1	-1	4		0	0						Untertest3.avi	0	880	547	72	111				0	Content		-72	-111	10448613	1606464358
10465	11:55:56.158	00:00:10.465	628	-1024	-768	-1	-1	-1	-1	4	-1024	-768	-1	-1	-1	-1	4		0	0						Untertest3.avi	0	880	547	72	111				0	Content		-72	-111	10465281	1606481026
10482	11:55:56.175	00:00:10.481	629	-1024	-768	-1	-1	-1	-1	4	-1024	-768	-1	-1	-1	-1	4		0	0						Untertest3.avi	0	880	547	72	111				0	Content		-72	-111	10481861	1606497606
10498	11:55:56.191	00:00:10.498	630	-1024	-768	-1	-1	-1	-1	4	-1024	-768	-1	-1	-1	-1	4		0	0						Untertest3.avi	0	880	547	72	111				0	Content		-72	-111	10498481	1606514226
10515	11:55:56.208	00:00:10.515	631	-1024	-768	-1	-1	-1	-1	4	-1024	-768	-1	-1	-1	-1	4		0	0						Untertest3.avi	0	880	547	72	111				0	Content		-72	-111	10515243	1606530988
10534	11:55:56.227	00:00:10.533	632	-1024	-768	-1	-1	-1	-1	4	-1024	-768	-1	-1	-1	-1	4		0	0						Untertest3.avi	0	880	547	72	111				0	Content		-72	-111	10533670	1606549415
10548	11:55:56.241	00:00:10.548	633	-1024	-768	-1	-1	-1	-1	4	560,6375	297,3564	0,410154	0,4991315	613,3379	2,061094	0	16	561	297						Untertest3.avi	0	880	547	72	111	490	215	700	0	Content		489	186	10548476	1606564221
10565	11:55:56.258	00:00:10.565	634	-1024	-768	-1	-1	-1	-1	4	566,415	331,282	0,4101076	0,4991664	613,3544	2,099671	0	16	566	331						Untertest3.avi	0	880	547	72	111	490	215	700	0	Content		494	220	10565099	1606580844
10582	11:55:56.275	00:00:10.581	635	-1024	-768	-1	-1	-1	-1	4	-1024	-768	-1	-1	-1	-1	4	16	0	0						Untertest3.avi	0	880	547	72	111	490	215	700	0	Content		-72	-111	10581846	1606597591
10598	11:55:56.291	00:00:10.598	636	-1024	-768	-1	-1	-1	-1	4	573,8518	324,4449	0,4101381	0,4992514	613,6575	2,278865	0	16	574	324						Untertest3.avi	0	880	547	72	111	490	215	700	0	Content		502	213	10598471	1606614216
10615	11:55:56.308	00:00:10.615	637	-1024	-768	-1	-1	-1	-1	4	560,0543	328,099	0,4102241	0,4992978	613,5737	2,177697	0	16	560	328						Untertest3.avi	0	880	547	72	111	490	215	700	0	Content		488	217	10615094	1606630839
10632	11:55:56.325	00:00:10.631	638	-1024	-768	-1	-1	-1	-1	4	560,3967	291,7054	0,4103509	0,4992534	613,4334	1,997236	0	16	560	292						Untertest3.avi	0	880	547	72	111	490	215	700	0	Content		488	181	10631720	1606647465
10648	11:55:56.341	00:00:10.648	639	557,5519	311,903	0,5923257	0,4667375	615,6666	2,773749	0	559,8593	327,4424	0,4104386	0,4992181	613,2305	2,185642	0	16	559	320						Untertest3.avi	0	880	547	72	111	490	215	700	0	Content		487	209	10648469	1606664214
10665	11:55:56.358	00:00:10.665	640	560,8803	338,6835	0,5923709	0,4667113	615,8273	2,780485	0	563,673	323,6551	0,4104973	0,499091	613,3372	2,206467	0	16	562	331						Untertest3.avi	0	880	547	72	111	490	215	700	0	Content		490	220	10665093	1606680838
10682	11:55:56.375	00:00:10.681	641	557,7773	323,636	0,5923702	0,4666495	615,8743	2,820614	0	563,5776	326,3973	0,4105145	0,4989936	613,441	2,201465	0	16	561	325						Untertest3.avi	0	880	547	72	111	490	215	700	0	Content		489	214	10681714	1606697459
10698	11:55:56.391	00:00:10.698	642	562,0538	307,9453	0,5923015	0,4665214	615,7123	2,859162	0	549,7294	337,2749	0,4105087	0,4988922	613,4286	2,233405	0	16	556	323						Untertest3.avi	0	880	547	72	111	490	215	700	0	Content		484	212	10698339	1606714084
10715	11:55:56.408	00:00:10.715	643	576,1718	301,532	0,5922415	0,466467	615,5846	2,778762	0	566,159	336,2942	0,4104564	0,4988563	613,4328	2,228959	0	16	571	319						Untertest3.avi	0	880	547	72	111	490	215	700	0	Content		499	208	10715088	1606730833
10732	11:55:56.425	00:00:10.731	644	571,9338	305,0979	0,59218	0,466446	615,7578	2,822597	0	558,316	332,2673	0,41039	0,4988569	613,4456	2,249942	0	16	565	319						Untertest3.avi	0	880	547	72	111	490	215	700	0	Content		493	208	10731709	1606747454
10748	11:55:56.441	00:00:10.748	645	570,6547	326,2394	0,5921217	0,4664639	616,0336	2,840259	0	556,9072	315,5743	0,4103067	0,4988906	613,6372	2,209758	0	16	564	321						Untertest3.avi	0	880	547	72	111	490	215	700	0	Content		492	210	10748332	1606764077
10765	11:55:56.458	00:00:10.764	646	564,8428	310,2503	0,5920588	0,4664695	616,2078	2,888701	0	547,9201	334,8043	0,410233	0,4989467	613,8013	2,213284	0	16	556	323						Untertest3.avi	0	880	547	72	111	490	215	700	0	Content		484	212	10764958	1606780703
10782	11:55:56.475	00:00:10.781	647	561,7814	319,1104	0,5919848	0,4664588	616,2094	2,875635	0	553,5623	334,0833	0,4101748	0,4989944	613,8781	2,246502	0	16	558	327						Untertest3.avi	0	880	547	72	111	490	215	700	0	Content		486	216	10781706	1606797451
10798	11:55:56.491	00:00:10.798	648	567,3864	324,3649	0,591919	0,4664442	616,0683	2,914608	0	548,4525	343,4654	0,4101414	0,4989486	613,8463	2,275651	0	16	558	334						Untertest3.avi	0	880	547	72	111	490	215	700	0	Content		486	223	10798332	1606814077
10815	11:55:56.508	00:00:10.814	649	566,0542	318,9226	0,5918835	0,4663956	615,9836	2,892878	0	555,7789	326,8942	0,4101253	0,498909	613,8447	2,221205	0	16	561	323						Untertest3.avi	0	880	547	72	111	490	215	700	0	Content		489	212	10814952	1606830697
10832	11:55:56.525	00:00:10.831	650	575,3242	307,1465	0,5918689	0,4663453	615,8868	2,874851	0	568,3846	332,9025	0,4101203	0,4988849	613,797	2,230536	0	16	572	320						Untertest3.avi	0	880	547	72	111	490	215	700	0	Content		500	209	10831578	1606847323
10848	11:55:56.541	00:00:10.848	651	562,2079	337,8434	0,5918782	0,4663546	615,8947	2,955765	0	557,0272	357,8172	0,4101299	0,499149	613,797	2,169417	0	16	560	348						Untertest3.avi	0	880	547	72	111	490	215	700	0	Content		488	237	10848327	1606864072
10865	11:55:56.558	00:00:10.864	652	578,3756	305,6817	0,5918785	0,4663996	615,8527	2,812398	0	555,2354	333,4399	0,41013	0,4989045	613,8086	2,181389	0	16	567	320						Untertest3.avi	0	880	547	72	111	490	215	700	0	Content		495	209	10864950	1606880695
10882	11:55:56.575	00:00:10.881	653	560,5807	334,6837	0,5918563	0,4664039	615,7683	2,937881	0	562,2582	342,1424	0,4101271	0,4988918	613,8035	2,175282	0	16	561	338						Untertest3.avi	0	880	547	72	111	490	215	700	0	Content		489	227	10881573	1606897318
10898	11:55:56.591	00:00:10.898	654	565,7667	325,6516	0,5918276	0,4663965	615,6853	2,883818	0	552,849	329,6218	0,4101143	0,4989021	613,7642	2,135524	0	16	559	328						Untertest3.avi	0	880	547	72	111	490	215	700	0	Content		487	217	10898205	1606913950
10915	11:55:56.608	00:00:10.914	655	562,563	322,4495	0,5917872	0,4664156	615,6275	2,839678	0	550,2527	325,0983	0,4100879	0,4989015	613,6939	2,168079	0	16	556	324						Untertest3.avi	0	880	547	72	111	490	215	700	0	Content		484	213	10914947	1606930692
10932	11:55:56.625	00:00:10.931	656	561,501	331,6649	0,5917413	0,4664491	615,5763	2,841377	0	560,2624	338,8126	0,4100689	0,4989253	613,6346	2,135409	0	16	561	335						Untertest3.avi	0	880	547	72	111	490	215	700	0	Content		489	224	10931572	1606947317
10948	11:55:56.641	00:00:10.948	657	554,6368	348,4257	0,5917029	0,4664534	615,6353	2,869406	0	550,7809	348,1682	0,4100232	0,4989643	613,4808	2,170269	0	16	553	348						Untertest3.avi	0	880	547	72	111	490	215	700	0	Content		481	237	10948201	1606963946
10965	11:55:56.658	00:00:10.964	658	574,0997	306,1704	0,5916747	0,4664556	615,8296	2,821	0	551,3583	343,5649	0,4099918	0,4989912	613,5043	2,176836	0	16	563	325						Untertest3.avi	0	880	547	72	111	490	215	700	0	Content		491	214	10964819	1606980564
10982	11:55:56.675	00:00:10.981	659	565,0867	316,7722	0,5916319	0,4664078	615,9698	2,845083	0	558,9072	332,2175	0,4099511	0,4989513	613,4554	2,111007	0	16	562	324						Untertest3.avi	0	880	547	72	111	490	215	700	0	Content		490	213	10981571	1606997316
10998	11:55:56.691	00:00:10.998	660	554,8989	319,1663	0,5916031	0,4663219	616,0722	2,853554	0	560,4828	335,1695	0,4099328	0,4989242	613,4788	2,152013	0	16	558	327						Untertest3.avi	0	880	547	72	111	490	215	700	0	Content		486	216	10998196	1607013941
11015	11:55:56.708	00:00:11.014	661	564,928	332,4966	0,5915765	0,4662986	616,105	2,883691	0	558,55	335,5584	0,4099244	0,4989055	613,5315	2,168116	0	16	562	334						Untertest3.avi	0	880	547	72	111	490	215	700	0	Content		490	223	11014817	1607030562
11032	11:55:56.725	00:00:11.031	662	570,1606	307,7181	0,5915557	0,466275	616,1766	2,817536	0	560,3762	343,454	0,4099071	0,4988854	613,6518	2,169888	0	16	565	326						Untertest3.avi	0	880	547	72	111	490	215	700	0	Content		493	215	11031568	1607047313
11048	11:55:56.741	00:00:11.048	663	565,2621	337,0303	0,5915379	0,466262	616,2681	2,841132	0	547,3221	352,2577	0,4099089	0,4988625	613,6644	2,175604	0	16	556	345						Untertest3.avi	0	880	547	72	111	490	215	700	0	Content		484	234	11048194	1607063939
11065	11:55:56.758	00:00:11.064	664	574,4998	329,8002	0,5915384	0,4662581	616,2935	2,836395	0	545,9155	344,1216	0,4099213	0,4988562	613,6581	2,128755	0	16	560	337						Untertest3.avi	0	880	547	72	111	490	215	700	0	Content		488	226	11064815	1607080560
11081	11:55:56.774	00:00:11.081	665	582,443	309,4107	0,5915315	0,4662434	616,3278	2,783398	0	561,6769	327,7034	0,4099374	0,4988379	613,8606	2,129866	0	16	572	319						Untertest3.avi	0	880	547	72	111	490	215	700	0	Content		500	208	11081437	1607097182
11098	11:55:56.791	00:00:11.098	666	554,6011	312,5281	0,5915255	0,4662219	616,3755	2,820186	0	578,8392	321,7574	0,4099507	0,4990922	613,8606	2,11701	0	16	567	317						Untertest3.avi	0	880	547	72	111	490	215	700	0	Content		495	206	11098194	1607113939
11115	11:55:56.808	00:00:11.114	667	567,9505	361,1016	0,5915304	0,4661965	616,3876	2,878579	0	562,2574	324,0345	0,4099824	0,4987782	613,8644	2,158727	0	16	565	343						Untertest3.avi	0	880	547	72	111	490	215	700	0	Content		493	232	11114809	1607130554
11131	11:55:56.824	00:00:11.131	668	561,6573	341,9468	0,5915321	0,4661452	616,4268	2,914518	0	564,348	323,925	0,4100017	0,4987429	613,98	2,211931	0	16	563	333						Untertest3.avi	0	880	547	72	111	490	215	700	0	Content		491	222	11131432	1607147177
11148	11:55:56.841	00:00:11.148	669	576,8625	350,2648	0,5915331	0,4661064	616,4413	2,81804	0	572,6611	328,7295	0,4100084	0,4987083	614,0571	2,20187	0	16	575	339						Untertest3.avi	0	880	547	72	111	490	215	700	0	Content		503	228	11148056	1607163801
11165	11:55:56.858	00:00:11.164	670	566,2217	327,1887	0,5915223	0,4660814	616,4819	2,830491	0	566,4319	332,4182	0,4100073	0,4986947	614,1139	2,232893	0	16	566	330						Untertest3.avi	0	880	547	72	111	490	215	700	0	Content		494	219	11164805	1607180550
11181	11:55:56.874	00:00:11.181	671	567,823	326,1462	0,5915133	0,4660616	616,4954	2,805369	0	576,395	317,1097	0,4100091	0,4987035	614,1491	2,120978	0	16	572	322						Untertest3.avi	0	880	547	72	111	490	215	700	0	Content		500	211	11181429	1607197174
11198	11:55:56.891	00:00:11.198	672	578,6542	319,7457	0,5915015	0,4660542	616,5128	2,816359	0	563,3167	330,8685	0,4099961	0,4989609	614,1492	2,199582	0	16	571	325						Untertest3.avi	0	880	547	72	111	490	215	700	0	Content		499	214	11198052	1607213797
11215	11:55:56.908	00:00:11.214	673	570,1362	335,7403	0,5914911	0,4660149	616,516	2,839242	0	574,3589	330,4217	0,4099932	0,4986514	614,1855	2,187659	0	16	572	333						Untertest3.avi	0	880	547	72	111	490	215	700	0	Content		500	222	11214677	1607230422
11231	11:55:56.924	00:00:11.231	674	573,326	342,3474	0,5914955	0,466014	616,6197	2,85811	0	572,1708	319,538	0,4099987	0,4986513	614,2339	2,174238	0	16	573	331						Untertest3.avi	0	880	547	72	111	490	215	700	0	Content		501	220	11231427	1607247172
11248	11:55:56.941	00:00:11.248	675	617,9406	303,9215	0,5910951	0,4661195	616,6686	2,735924	0	617,7271	340,0882	0,4096073	0,49872	614,2842	2,116162	0	17	618	322						Untertest3.avi	0	880	547	72	111	586	214	416	0	Content		546	211	11248049	1607263794
11265	11:55:56.958	00:00:11.264	676	692,3353	317,3533	0,5905474	0,4661593	616,6357	2,831069	0	663,2545	332,7451	0,4090205	0,4987435	614,5444	2,092597	0	17	678	325						Untertest3.avi	0	880	547	72	111	586	214	416	0	Content		606	214	11264672	1607280417
11281	11:55:56.974	00:00:11.281	677	661,5362	332,2582	0,5905733	0,4661317	616,6965	2,815571	0	638,7344	341,9286	0,4091226	0,4987148	614,4229	2,168754	0	17	650	337						Untertest3.avi	0	880	547	72	111	586	214	416	0	Content		578	226	11281296	1607297041
11298	11:55:56.991	00:00:11.298	678	655,4763	256,6096	0,5905653	0,4660894	616,6884	2,67271	0	659,7699	332,377	0,4090859	0,4986441	614,4067	2,148455	0	17	658	294						Untertest3.avi	0	880	547	72	111	586	214	416	0	Content		586	183	11298048	1607313793
11315	11:55:57.008	00:00:11.314	679	632,8381	351,4161	0,5905373	0,4659626	616,6901	2,937713	0	641,2209	348,8446	0,4090179	0,4985499	614,503	2,208089	0	17	637	350						Untertest3.avi	0	880	547	72	111	586	214	416	0	Content		565	239	11314669	1607330414
11331	11:55:57.024	00:00:11.331	680	654,049	327,9897	0,5904477	0,4659048	616,6385	2,857838	0	650,4155	320,3434	0,4088901	0,4985817	614,4614	2,220081	0	17	652	324						Untertest3.avi	0	880	547	72	111	586	214	416	0	Content		580	213	11331292	1607347037
11348	11:55:57.041	00:00:11.347	681	661,3558	328,7206	0,5902681	0,4658946	616,5981	2,867978	0	665,8806	324,2253	0,4087401	0,4986895	614,4322	2,116073	0	17	664	326						Untertest3.avi	0	880	547	72	111	586	214	416	0	Content		592	215	11347918	1607363663
11365	11:55:57.058	00:00:11.364	682	661,5214	201,5398	0,5902225	0,4659219	616,6658	2,455105	0	657,4331	255,5442	0,4099704	0,4984717	624,1503	2,016297	0	17	659	229						Untertest3.avi	0	880	547	72	111	586	214	416	0	Content		587	118	11364665	1607380410
11381	11:55:57.074	00:00:11.381	683	711,3678	197,9608	0,5901606	0,4659624	616,5975	2,38178	0	659,4182	290,7111	0,408637	0,4989158	614,3675	2,05037	0	17	685	244						Untertest3.avi	0	880	547	72	111	586	214	416	0	Content		613	133	11381289	1607397034
11398	11:55:57.091	00:00:11.397	684	-1024	-768	-1	-1	-1	-1	4	673,8046	324,6909	0,4086237	0,4989629	614,3557	2,102626	0	17	674	325						Untertest3.avi	0	880	547	72	111	586	214	416	0	Content		602	214	11397913	1607413658
11415	11:55:57.108	00:00:11.414	685	657,4226	303,5541	0,5901287	0,4660489	616,6252	2,755727	0	645,6866	323,6908	0,4086536	0,4988227	614,3209	2,158868	0	17	652	314						Untertest3.avi	0	880	547	72	111	586	214	416	0	Content		580	203	11414537	1607430282
11431	11:55:57.124	00:00:11.431	686	641,8817	339,6753	0,5901831	0,4661015	616,5267	2,846279	0	668,5701	342,6823	0,4080365	0,4991207	617,8952	2,215245	0	17	655	341						Untertest3.avi	0	880	547	72	111	586	214	416	0	Content		583	230	11431288	1607447033
11448	11:55:57.141	00:00:11.447	687	656,6928	327,4008	0,5902842	0,4661444	616,5195	2,877452	0	657,3646	323,603	0,4087121	0,4988438	614,3619	2,202634	0	17	657	326						Untertest3.avi	0	880	547	72	111	586	214	416	0	Content		585	215	11447913	1607463658
11465	11:55:57.158	00:00:11.464	688	660,5977	326,2763	0,5903675	0,466131	616,4677	2,804029	0	621,1424	345,3239	0,4087727	0,4988091	614,4194	2,227725	0	17	641	336						Untertest3.avi	0	880	547	72	111	586	214	416	0	Content		569	225	11464542	1607480287
11481	11:55:57.174	00:00:11.481	689	657,9057	294,454	0,5904272	0,4661106	616,5032	2,778242	0	663,9745	331,0649	0,4088359	0,4987774	614,475	2,158724	0	17	661	313						Untertest3.avi	0	880	547	72	111	586	214	416	0	Content		589	202	11481159	1607496904
11498	11:55:57.191	00:00:11.497	690	661,1486	345,0852	0,5904651	0,4660706	616,6285	2,873636	0	665,6709	326,8561	0,4088635	0,4987567	614,4738	2,194995	0	17	663	336						Untertest3.avi	0	880	547	72	111	586	214	416	0	Content		591	225	11497916	1607513661
11515	11:55:57.208	00:00:11.514	691	658,0127	327,74	0,5904416	0,4660393	616,6231	2,784692	0	654,923	338,8494	0,4088612	0,4987572	614,486	2,137877	0	17	656	333						Untertest3.avi	0	880	547	72	111	586	214	416	0	Content		584	222	11514532	1607530277
11531	11:55:57.224	00:00:11.531	692	676,233	291,4224	0,5904067	0,4659986	616,5557	2,738729	0	658,8365	320,1653	0,408805	0,4987708	614,4491	2,122814	0	17	668	306						Untertest3.avi	0	880	547	72	111	586	214	416	0	Content		596	195	11531156	1607546901
11548	11:55:57.241	00:00:11.547	693	681,6559	310,3308	0,5903361	0,4659809	616,6038	2,698678	0	635,7122	315,9805	0,4087556	0,4987863	614,4543	2,211915	0	17	659	313						Untertest3.avi	0	880	547	72	111	586	214	416	0	Content		587	202	11547779	1607563524
11565	11:55:57.258	00:00:11.564	694	647,9344	355,9542	0,5902846	0,4660213	616,5266	2,864264	0	650,4258	334,2431	0,4087093	0,4988095	614,43	2,158871	0	17	649	345						Untertest3.avi	0	880	547	72	111	586	214	416	0	Content		577	234	11564528	1607580273
11581	11:55:57.274	00:00:11.581	695	659,2556	327,0788	0,5902344	0,4660796	616,4039	2,831323	0	660,7476	331,9492	0,4086977	0,4988604	614,3419	2,197411	0	17	660	330						Untertest3.avi	0	880	547	72	111	586	214	416	0	Content		588	219	11581153	1607596898
11598	11:55:57.291	00:00:11.597	696	664,7627	318,3769	0,5902255	0,466159	616,3737	2,752122	0	658,1556	348,9453	0,4086916	0,4989088	614,3151	2,163152	0	17	661	334						Untertest3.avi	0	880	547	72	111	586	214	416	0	Content		589	223	11597776	1607613521
11615	11:55:57.308	00:00:11.614	697	653,2314	308,5519	0,5902659	0,4657486	616,3707	2,744894	0	654,9406	342,3784	0,4086962	0,4989895	614,2496	2,19893	0	17	654	325						Untertest3.avi	0	880	547	72	111	586	214	416	0	Content		582	214	11614526	1607630271
11631	11:55:57.324	00:00:11.631	698	672,3162	328,3203	0,5903293	0,4661749	616,2199	2,789283	0	648,1122	338,9572	0,4087109	0,4989833	614,269	2,154541	0	17	660	334						Untertest3.avi	0	880	547	72	111	586	214	416	0	Content		588	223	11631146	1607646891
11648	11:55:57.341	00:00:11.647	699	682,826	315,4994	0,590421	0,4660927	616,1984	2,7705	0	661,5886	328,789	0,4087642	0,4989002	614,2433	2,123791	0	17	672	322						Untertest3.avi	0	880	547	72	111	586	214	416	0	Content		600	211	11647772	1607663517
11664	11:55:57.357	00:00:11.664	700	559,9477	327,0391	0,5912671	0,4662006	616,0508	2,794971	0	546,3719	346,7205	0,4096847	0,4988821	614,1572	2,161232	0	18	553	337						Untertest3.avi	0	880	547	72	111	431	225	566	0	Content		481	226	11664399	1607680144
11681	11:55:57.374	00:00:11.681	701	501,183	312,0567	0,5921246	0,4662271	616,1922	2,758366	0	492,2306	338,1053	0,4106332	0,4987898	614,1606	2,152668	0	18	497	325						Untertest3.avi	0	880	547	72	111	431	225	566	0	Content		425	214	11681146	1607696891
11698	11:55:57.391	00:00:11.697	702	522,605	347,9699	0,5921456	0,4663215	616,0309	2,846672	0	528,813	329,0445	0,4106387	0,4990935	614,1606	2,22935	0	18	526	339						Untertest3.avi	0	880	547	72	111	431	225	566	0	Content		454	228	11697767	1607713512
11714	11:55:57.407	00:00:11.714	703	514,712	312,8184	0,592211	0,4668599	616,0309	2,68811	0	518,428	330,3037	0,4106756	0,4989006	614,1115	2,151411	0	18	517	322						Untertest3.avi	0	880	547	72	111	431	225	566	0	Content		445	211	11714393	1607730138
11731	11:55:57.424	00:00:11.731	704	511,1793	345,9598	0,5923017	0,4664834	615,7969	2,812755	0	481,8507	333,8159	0,4107072	0,4989357	614,0372	2,202721	0	18	497	340						Untertest3.avi	0	880	547	72	111	431	225	566	0	Content		425	229	11731018	1607746763
11748	11:55:57.441	00:00:11.747	705	506,9345	291,7526	0,5923725	0,4665598	615,974	2,62536	0	504,9498	317,5873	0,4107811	0,4990572	613,8873	2,064115	0	18	506	305						Untertest3.avi	0	880	547	72	111	431	225	566	0	Content		434	194	11747766	1607763511
11764	11:55:57.457	00:00:11.764	706	499,5955	323,7837	0,5924186	0,4665829	615,9603	2,555123	0	496,4617	319,1322	0,4100722	0,4993753	617,754	1,985186	0	18	498	321						Untertest3.avi	0	880	547	72	111	431	225	566	0	Content		426	210	11764391	1607780136
11781	11:55:57.474	00:00:11.781	707	-1024	-768	-1	-1	-1	-1	4	-1024	-768	-1	-1	-1	-1	4	18	0	0						Untertest3.avi	0	880	547	72	111	431	225	566	0	Content		-72	-111	11781015	1607796760
11798	11:55:57.491	00:00:11.797	708	503,7261	325,2535	0,5924647	0,4665845	616,1451	2,73722	0	500,4431	326,238	0,4107942	0,4990834	613,6345	2,114258	0	18	502	326						Untertest3.avi	0	880	547	72	111	431	225	566	0	Content		430	215	11797639	1607813384
11814	11:55:57.507	00:00:11.814	709	502,4258	297,1647	0,592478	0,4665829	616,1107	2,743722	0	496,8581	325,0512	0,4108128	0,4990843	613,7026	2,171809	0	18	500	311						Untertest3.avi	0	880	547	72	111	431	225	566	0	Content		428	200	11814388	1607830133
11831	11:55:57.524	00:00:11.831	710	509,3042	354,3061	0,5924873	0,4665674	616,1406	2,850733	0	497,7386	326,1729	0,4108323	0,499071	613,6697	2,112748	0	18	504	340						Untertest3.avi	0	880	547	72	111	431	225	566	0	Content		432	229	11831009	1607846754
11848	11:55:57.541	00:00:11.847	711	494,8008	362,1985	0,5924903	0,4669378	616,1406	2,7949	0	509,9185	328,0784	0,4100901	0,4994093	617,7541	2,261467	0	18	502	345						Untertest3.avi	0	880	547	72	111	431	225	566	0	Content		430	234	11847631	1607863376
11864	11:55:57.557	00:00:11.864	712	497,735	361,7047	0,5925047	0,4665572	616,1774	2,881573	0	495,5062	334,969	0,4108504	0,4990333	613,639	2,168334	0	18	497	348						Untertest3.avi	0	880	547	72	111	431	225	566	0	Content		425	237	11864258	1607880003
11881	11:55:57.574	00:00:11.881	713	510,2428	363,799	0,5925127	0,4665379	616,2146	2,675592	0	472,0509	370,14	0,4108669	0,4986833	613,639	2,228875	0	18	491	367						Untertest3.avi	0	880	547	72	111	431	225	566	0	Content		419	256	11881006	1607896751
11898	11:55:57.591	00:00:11.897	714	522,2779	320,2666	0,5925261	0,4665114	616,2253	2,803221	0	505,0014	333,7439	0,4109061	0,4989887	613,6716	2,206555	0	18	514	327						Untertest3.avi	0	880	547	72	111	431	225	566	0	Content		442	216	11897630	1607913375
11914	11:55:57.607	00:00:11.914	715	519,0173	350,9351	0,5925394	0,4665415	616,2734	2,86749	0	507,1891	348,1741	0,4109261	0,4989805	613,654	2,199963	0	18	513	350						Untertest3.avi	0	880	547	72	111	431	225	566	0	Content		441	239	11914252	1607929997
11931	11:55:57.624	00:00:11.930	716	504,2379	342,3762	0,5925414	0,4665409	616,2782	2,825967	0	502,2787	341,6424	0,4109433	0,4989806	613,7438	2,136284	0	18	503	342						Untertest3.avi	0	880	547	72	111	431	225	566	0	Content		431	231	11930876	1607946621
11948	11:55:57.641	00:00:11.947	717	516,6633	337,5808	0,5925416	0,4665615	616,2928	2,869996	0	492,1237	339,4213	0,410959	0,4993479	613,7438	2,174863	0	18	504	339						Untertest3.avi	0	880	547	72	111	431	225	566	0	Content		432	228	11947628	1607963373
11964	11:55:57.657	00:00:11.964	718	510,306	343,1269	0,5925224	0,4665836	616,3446	2,820844	0	488,3373	335,7452	0,4109468	0,4986686	613,7438	2,129452	0	18	499	339						Untertest3.avi	0	880	547	72	111	431	225	566	0	Content		427	228	11964249	1607979994
11981	11:55:57.674	00:00:11.980	719	504,7755	341,2769	0,5925065	0,4666133	616,3691	2,839948	0	496,4049	338,8274	0,4109214	0,4986709	613,7438	2,186003	0	18	501	340						Untertest3.avi	0	880	547	72	111	431	225	566	0	Content		429	229	11980872	1607996617
11997	11:55:57.690	00:00:11.997	720	522,1844	334,9485	0,5924846	0,4666143	616,3467	2,797505	0	494,0756	342,3613	0,4108967	0,4990513	613,9377	2,148258	0	18	508	339						Untertest3.avi	0	880	547	72	111	431	225	566	0	Content		436	228	11997497	1608013242
12014	11:55:57.707	00:00:12.014	721	506,9687	333,7935	0,5924585	0,4666137	616,3299	2,846364	0	498,1415	353,804	0,4108548	0,4987108	613,9377	2,173836	0	18	503	344						Untertest3.avi	0	880	547	72	111	431	225	566	0	Content		431	233	12014246	1608029991
12031	11:55:57.724	00:00:12.030	722	517,7483	329,2997	0,5924298	0,4666187	616,2862	2,777633	0	498,467	341,9387	0,4108432	0,4990768	614,0171	2,208382	0	18	508	336						Untertest3.avi	0	880	547	72	111	431	225	566	0	Content		436	225	12030871	1608046616
12047	11:55:57.740	00:00:12.047	723	508,1704	364,8977	0,5924158	0,4666308	616,2552	2,847682	0	485,8106	337,6712	0,4108303	0,4987427	614,0171	2,125808	0	18	497	351						Untertest3.avi	0	880	547	72	111	431	225	566	0	Content		425	240	12047496	1608063241
12064	11:55:57.757	00:00:12.064	724	515,3913	335,0745	0,5924207	0,466627	616,2836	2,839795	0	500,7716	335,6412	0,41084	0,4991079	614,0835	2,249447	0	18	508	335						Untertest3.avi	0	880	547	72	111	431	225	566	0	Content		436	224	12064117	1608079862
12081	11:55:57.774	00:00:12.080	725	513,8447	328,7163	0,5924333	0,4666416	616,3058	2,840817	0	491,907	336,5713	0,4108542	0,499055	614,0596	2,17697	0	18	503	333						Untertest3.avi	0	880	547	72	111	431	225	566	0	Content		431	222	12080864	1608096609
12097	11:55:57.790	00:00:12.097	726	507,5657	333,8127	0,5924656	0,4669598	616,3058	2,818215	0	532,9894	303,1335	0,4108686	0,4992425	614,0596	2,204069	0	18	520	318						Untertest3.avi	0	880	547	72	111	431	225	566	0	Content		448	207	12097489	1608113234
12114	11:55:57.807	00:00:12.114	727	520,5704	289,5732	0,5924385	0,4661832	616,303	2,815274	0	489,3899	350,1205	0,410841	0,4985691	614,0596	2,273962	0	18	505	320						Untertest3.avi	0	880	547	72	111	431	225	566	0	Content		433	209	12114113	1608129858
12131	11:55:57.824	00:00:12.130	728	528,0627	329,4893	0,5923814	0,4664975	616,149	2,822434	0	483,5368	342,7644	0,410772	0,4988413	614,037	2,221922	0	18	506	336						Untertest3.avi	0	880	547	72	111	431	225	566	0	Content		434	225	12130738	1608146483
12147	11:55:57.840	00:00:12.147	729	509,0453	333,2233	0,5922506	0,4664795	616,0265	2,817173	0	492,1159	337,9305	0,4106847	0,4988831	614,1693	2,179803	0	18	501	336						Untertest3.avi	0	880	547	72	111	431	225	566	0	Content		429	225	12147487	1608163232
12164	11:55:57.857	00:00:12.164	730	483,9128	355,3641	0,5921383	0,4669033	616,0265	2,912666	0	499,6131	330,0923	0,4106157	0,4989664	614,0131	2,198943	0	18	492	343						Untertest3.avi	0	880	547	72	111	431	225	566	0	Content		420	232	12164111	1608179856
12181	11:55:57.874	00:00:12.180	731	500,1979	287,9167	0,5920643	0,4664896	616,1678	2,626127	0	517,9763	283,8341	0,4104846	0,4991619	613,9532	2,062599	0	18	509	286						Untertest3.avi	0	880	547	72	111	431	225	566	0	Content		437	175	12180734	1608196479
12197	11:55:57.890	00:00:12.197	732	472,1478	322,1085	0,5920101	0,4665366	616,062	2,667495	0	511,0909	308,3658	0,4104271	0,4992801	613,9063	2,031844	0	18	492	315						Untertest3.avi	0	880	547	72	111	431	225	566	0	Content		420	204	12197357	1608213102
12214	11:55:57.907	00:00:12.214	733	-1024	-768	-1	-1	-1	-1	4	-1024	-768	-1	-1	-1	-1	4	18	0	0						Untertest3.avi	0	880	547	72	111	431	225	566	0	Content		-72	-111	12214107	1608229852
12231	11:55:57.924	00:00:12.230	734	452,4407	362,4431	0,5925913	0,4666719	616,2286	2,88474	0	443,093	327,3134	0,4110485	0,4993593	614,0087	2,164446	0	19	448	345						Untertest3.avi	0	880	547	72	111	367	230	450	0	Content		376	234	12230729	1608246474
12247	11:55:57.940	00:00:12.247	735	447,8509	364,1996	0,5926449	0,4667538	616,0826	2,90586	0	449,8214	338,1725	0,4110852	0,4994689	614,1	2,230213	0	19	449	351						Untertest3.avi	0	880	547	72	111	367	230	450	0	Content		377	240	12247350	1608263095
12264	11:55:57.957	00:00:12.263	736	450,7245	342,9404	0,5928051	0,4668729	615,7633	2,84184	0	423,5811	328,7961	0,4111643	0,4995082	614,0759	2,154255	0	19	437	336						Untertest3.avi	0	880	547	72	111	367	230	450	0	Content		365	225	12263974	1608279719
12281	11:55:57.974	00:00:12.280	737	460,5963	360,0933	0,5929928	0,4669775	616,2167	2,902619	0	433,2564	327,1169	0,4113743	0,4992073	614,0759	2,233309	0	19	447	344						Untertest3.avi	0	880	547	72	111	367	230	450	0	Content		375	233	12280725	1608296470
12297	11:55:57.990	00:00:12.297	738	451,3484	352,8884	0,5931501	0,4669959	615,8893	2,882051	0	432,1617	311,4401	0,4115672	0,4994118	614,0182	2,222938	0	19	442	332						Untertest3.avi	0	880	547	72	111	367	230	450	0	Content		370	221	12297347	1608313092
12314	11:55:58.007	00:00:12.313	739	445,9992	363,5226	0,5933446	0,4669761	615,8517	2,896188	0	414,579	344,8117	0,4116779	0,4993154	613,9474	2,282473	0	19	430	354						Untertest3.avi	0	880	547	72	111	367	230	450	0	Content		358	243	12313972	1608329717
12331	11:55:58.024	00:00:12.330	740	449,1893	348,6349	0,5935018	0,4669492	616,2318	2,924526	0	424,8801	331,6571	0,411811	0,499617	613,9474	2,22535	0	19	437	340						Untertest3.avi	0	880	547	72	111	367	230	450	0	Content		365	229	12330721	1608346466
12347	11:55:58.040	00:00:12.347	741	447,7518	356,2864	0,593587	0,4669302	616,0869	2,844415	0	431,9436	324,7498	0,4119918	0,4991812	613,8666	2,285214	0	19	440	341						Untertest3.avi	0	880	547	72	111	367	230	450	0	Content		368	230	12347344	1608363089
12364	11:55:58.057	00:00:12.363	742	453,6218	359,7333	0,5936539	0,466921	615,9279	2,893552	0	423,0646	346,4147	0,4120685	0,4991244	613,9349	2,253124	0	19	438	353						Untertest3.avi	0	880	547	72	111	367	230	450	0	Content		366	242	12363968	1608379713
12381	11:55:58.074	00:00:12.380	743	448,0629	329,228	0,5936971	0,4669033	615,7921	2,820325	0	434,8523	334,8096	0,4120991	0,4991107	613,946	2,193344	0	19	441	332						Untertest3.avi	0	880	547	72	111	367	230	450	0	Content		369	221	12380593	1608396338
12397	11:55:58.090	00:00:12.397	744	448,8488	356,2232	0,5937048	0,4669185	615,7473	2,909606	0	423,1093	338,5072	0,4121019	0,4991052	613,9772	2,220513	0	19	436	347						Untertest3.avi	0	880	547	72	111	367	230	450	0	Content		364	236	12397343	1608413088
12414	11:55:58.107	00:00:12.413	745	470,0026	311,2847	0,5937127	0,4664987	615,7446	2,718654	0	432,1685	339,2387	0,4120955	0,4987915	613,9772	2,208338	0	19	451	325						Untertest3.avi	0	880	547	72	111	367	230	450	0	Content		379	214	12413965	1608429710
12431	11:55:58.124	00:00:12.430	746	438,4169	412,0267	0,5937037	0,4665138	615,7446	3,045508	0	416,0578	358,9852	0,4120867	0,4989114	613,9772	2,263762	0	19	427	386						Untertest3.avi	0	880	547	72	111	367	230	450	0	Content		355	275	12430588	1608446333
12447	11:55:58.140	00:00:12.447	747	444,0501	343,1348	0,5937027	0,4670103	615,6857	2,811425	0	455,7738	320,2399	0,4120856	0,4992973	614,0021	2,184781	0	19	450	332						Untertest3.avi	0	880	547	72	111	367	230	450	0	Content		378	221	12447211	1608462956
12464	11:55:58.157	00:00:12.463	748	426,1153	404,4171	0,5937151	0,4670076	615,6815	3,024884	0	439,1226	318,6388	0,4120899	0,4993226	613,9804	2,243007	0	19	433	362						Untertest3.avi	0	880	547	72	111	367	230	450	0	Content		361	251	12463960	1608479705
12481	11:55:58.174	00:00:12.480	749	459,315	324,4456	0,5937406	0,4675137	615,6815	2,796542	0	447,8893	341,7764	0,4121106	0,4996841	613,9804	2,262742	0	19	454	333						Untertest3.avi	0	880	547	72	111	367	230	450	0	Content		382	222	12480583	1608496328
12497	11:55:58.190	00:00:12.497	750	416,1879	260,3799	0,5943477	0,466675	618,7856	2,676969	0	417,7499	322,4472	0,4129796	0,4989515	620,0652	2,197418	0	19	417	291						Untertest3.avi	0	880	547	72	111	367	230	450	0	Content		345	180	12497209	1608512954
12514	11:55:58.207	00:00:12.513	751	416,1879	260,3799	0,5938274	0,4671199	615,8561	2,676969	0	-1024	-768	-1	-1	-1	-1	4	19	416	260						Untertest3.avi	0	880	547	72	111	367	230	450	0	Content		344	149	12513830	1608529575
12531	11:55:58.224	00:00:12.530	752	-1024	-768	-1	-1	-1	-1	4	-1024	-768	-1	-1	-1	-1	4	19	0	0						Untertest3.avi	0	880	547	72	111	367	230	450	0	Content		-72	-111	12530591	1608546336
12547	11:55:58.240	00:00:12.547	753	446,9112	349,4272	0,5938469	0,4671991	615,8354	2,927523	0	432,8069	334,3032	0,4121615	0,4994471	613,9034	2,245735	0	19	440	342						Untertest3.avi	0	880	547	72	111	367	230	450	0	Content		368	231	12547203	1608562948
12564	11:55:58.257	00:00:12.563	754	428,6283	387,0721	0,5938487	0,4672482	615,8729	2,964808	0	440,9812	320,3577	0,4121668	0,4994906	613,8987	2,199705	0	19	435	354						Untertest3.avi	0	880	547	72	111	367	230	450	0	Content		363	243	12563830	1608579575
12580	11:55:58.273	00:00:12.580	755	453,0457	346,5736	0,5938262	0,4672836	615,8059	2,890225	0	443,942	322,5682	0,4121543	0,4995223	613,9509	2,206975	0	19	448	335						Untertest3.avi	0	880	547	72	111	367	230	450	0	Content		376	224	12580451	1608596196
12597	11:55:58.290	00:00:12.597	756	455,4923	359,3169	0,5939215	0,4668806	616,3496	2,959571	0	435,2663	313,733	0,4121409	0,4992575	613,9509	2,205217	0	19	445	337						Untertest3.avi	0	880	547	72	111	367	230	450	0	Content		373	226	12597202	1608612947
12614	11:55:58.307	00:00:12.613	757	431,6624	354,7674	0,5937757	0,4672935	615,6882	2,93397	0	434,9506	335,7766	0,412123	0,4995282	613,9885	2,323258	0	19	433	345						Untertest3.avi	0	880	547	72	111	367	230	450	0	Content		361	234	12613824	1608629569
12630	11:55:58.323	00:00:12.630	758	462,1603	303,689	0,5937567	0,4672725	615,6469	2,840587	0	436,6075	336,1579	0,4121055	0,4995116	614,0204	2,298381	0	19	449	320						Untertest3.avi	0	880	547	72	111	367	230	450	0	Content		377	209	12630448	1608646193
12647	11:55:58.340	00:00:12.647	759	438,2792	372,9427	0,5937343	0,4672486	615,607	2,989925	0	439,7228	328,9685	0,4120997	0,4995133	614,0101	2,246566	0	19	439	351						Untertest3.avi	0	880	547	72	111	367	230	450	0	Content		367	240	12647072	1608662817
12664	11:55:58.357	00:00:12.663	760	435,2528	362,6505	0,5937272	0,4672421	615,6439	2,96107	0	436,8167	344,8929	0,4120972	0,4994958	613,9988	2,269057	0	19	436	354						Untertest3.avi	0	880	547	72	111	367	230	450	0	Content		364	243	12663821	1608679566
12680	11:55:58.373	00:00:12.680	761	453,997	348,2987	0,5937362	0,4668296	615,6413	2,94014	0	430,1557	349,3122	0,4120983	0,4992268	613,9989	2,296826	0	20	442	349						Untertest3.avi	0	880	547	72	111	492	201	100	0	Content		370	238	12680446	1608696191
12697	11:55:58.390	00:00:12.697	762	468,6332	328,2255	0,5936522	0,4677105	615,6439	2,785314	0	446,9099	341,5409	0,4119366	0,4998378	613,9989	2,297925	0	20	458	335						Untertest3.avi	0	880	547	72	111	492	201	100	0	Content		386	224	12697069	1608712814
12714	11:55:58.407	00:00:12.713	763	545,5485	275,4518	0,5930182	0,4670821	616,1438	2,762378	0	561,623	302,8753	0,4111291	0,4994892	613,9973	2,228197	0	20	554	289						Untertest3.avi	0	880	547	72	111	492	201	100	0	Content		482	178	12713692	1608729437
12730	11:55:58.423	00:00:12.730	764	564,9777	339,9037	0,5925635	0,4667973	616,2689	2,909467	0	585,416	340,2042	0,4106444	0,4993051	613,9698	2,268519	0	20	575	340						Untertest3.avi	0	880	547	72	111	492	201	100	0	Content		503	229	12730441	1608746186
12747	11:55:58.440	00:00:12.747	765	634,5048	256,9359	0,5919513	0,4666893	616,3109	2,735345	0	668,032	258,591	0,4099919	0,4991576	614,1182	2,339316	0	20	651	258						Untertest3.avi	0	880	547	72	111	492	201	100	0	Content		579	147	12747064	1608762809
12764	11:55:58.457	00:00:12.763	766	650,161	306,6331	0,5906889	0,4669043	624,4747	2,606748	0	715,3237	220,4352	0,4102266	0,4986925	617,5195	2,449356	0	20	683	264						Untertest3.avi	0	880	547	72	111	492	201	100	0	Content		611	153	12763685	1608779430
12780	11:55:58.473	00:00:12.780	767	-1024	-768	-1	-1	-1	-1	4	-1024	-768	-1	-1	-1	-1	4		0	0						Untertest3.avi	0	880	547	72	111				0	Content		-72	-111	12780309	1608796054
12797	11:55:58.490	00:00:12.797	768	-1024	-768	-1	-1	-1	-1	4	-1024	-768	-1	-1	-1	-1	4		0	0						Untertest3.avi	0	880	547	72	111				0	Content		-72	-111	12797055	1608812800
12814	11:55:58.507	00:00:12.813	769	-1024	-768	-1	-1	-1	-1	4	-1024	-768	-1	-1	-1	-1	4		0	0						Untertest3.avi	0	880	547	72	111				0	Content		-72	-111	12813680	1608829425
12830	11:55:58.523	00:00:12.830	770	-1024	-768	-1	-1	-1	-1	4	-1024	-768	-1	-1	-1	-1	4		0	0						Untertest3.avi	0	880	547	72	111				0	Content		-72	-111	12830312	1608846057
12847	11:55:58.540	00:00:12.846	771	-1024	-768	-1	-1	-1	-1	4	-1024	-768	-1	-1	-1	-1	4		0	0						Untertest3.avi	0	880	547	72	111				0	Content		-72	-111	12846979	1608862724
12864	11:55:58.557	00:00:12.863	772	-1024	-768	-1	-1	-1	-1	4	-1024	-768	-1	-1	-1	-1	4		0	0						Untertest3.avi	0	880	547	72	111				0	Content		-72	-111	12863641	1608879386
12880	11:55:58.573	00:00:12.880	773	-1024	-768	-1	-1	-1	-1	4	-1024	-768	-1	-1	-1	-1	4		0	0						Untertest3.avi	0	880	547	72	111				0	Content		-72	-111	12880308	1608896053
12897	11:55:58.590	00:00:12.896	774	-1024	-768	-1	-1	-1	-1	4	-1024	-768	-1	-1	-1	-1	4		0	0						Untertest3.avi	0	880	547	72	111				0	Content		-72	-111	12896932	1608912677
12914	11:55:58.607	00:00:12.913	775	-1024	-768	-1	-1	-1	-1	4	-1024	-768	-1	-1	-1	-1	4		0	0						Untertest3.avi	0	880	547	72	111				0	Content		-72	-111	12913599	1608929344
12930	11:55:58.623	00:00:12.930	776	-1024	-768	-1	-1	-1	-1	4	-1024	-768	-1	-1	-1	-1	4		0	0						Untertest3.avi	0	880	547	72	111				0	Content		-72	-111	12930302	1608946047
12947	11:55:58.640	00:00:12.946	777	-1024	-768	-1	-1	-1	-1	4	-1024	-768	-1	-1	-1	-1	4		0	0						Untertest3.avi	0	880	547	72	111				0	Content		-72	-111	12946941	1608962686
12964	11:55:58.657	00:00:12.963	778	-1024	-768	-1	-1	-1	-1	4	-1024	-768	-1	-1	-1	-1	4		0	0						Untertest3.avi	0	880	547	72	111				0	Content		-72	-111	12963552	1608979297
12980	11:55:58.673	00:00:12.980	779	-1024	-768	-1	-1	-1	-1	4	-1024	-768	-1	-1	-1	-1	4		0	0						Untertest3.avi	0	880	547	72	111				0	Content		-72	-111	12980174	1608995919
12997	11:55:58.690	00:00:12.996	780	-1024	-768	-1	-1	-1	-1	4	-1024	-768	-1	-1	-1	-1	4		0	0						Untertest3.avi	0	880	547	72	111				0	Content		-72	-111	12996939	1609012684
13014	11:55:58.707	00:00:13.013	781	-1024	-768	-1	-1	-1	-1	4	-1024	-768	-1	-1	-1	-1	4		0	0						Untertest3.avi	0	880	547	72	111				0	Content		-72	-111	13013546	1609029291
13030	11:55:58.723	00:00:13.030	782	-1024	-768	-1	-1	-1	-1	4	-1024	-768	-1	-1	-1	-1	4		0	0						Untertest3.avi	0	880	547	72	111				0	Content		-72	-111	13030169	1609045914
13047	11:55:58.740	00:00:13.046	783	-1024	-768	-1	-1	-1	-1	4	-1024	-768	-1	-1	-1	-1	4		0	0						Untertest3.avi	0	880	547	72	111				0	Content		-72	-111	13046940	1609062685
13064	11:55:58.757	00:00:13.063	784	-1024	-768	-1	-1	-1	-1	4	-1024	-768	-1	-1	-1	-1	4		0	0						Untertest3.avi	0	880	547	72	111				0	Content		-72	-111	13063545	1609079290
13082	11:55:58.775	00:00:13.081	785	-1024	-768	-1	-1	-1	-1	4	-1024	-768	-1	-1	-1	-1	4		0	0						Untertest3.avi	0	880	547	72	111				0	Content		-72	-111	13081986	1609097731
13097	11:55:58.790	00:00:13.096	786	-1024	-768	-1	-1	-1	-1	4	-1024	-768	-1	-1	-1	-1	4		0	0						Untertest3.avi	0	880	547	72	111				0	Content		-72	-111	13096921	1609112666
13114	11:55:58.807	00:00:13.113	787	650,8743	320,923	0,5921468	0,4675155	615,3115	2,80194	0	622,0204	305,832	0,4100699	0,4994628	614,1558	2,390702	0	21	636	313						Untertest3.avi	0	880	547	72	111	550	222	1233	0	Content		564	202	13113537	1609129282
13130	11:55:58.823	00:00:13.130	788	630,4726	327,9141	0,59209	0,4671039	616,4045	2,897596	0	611,2792	349,2434	0,4101652	0,4994604	614,218	2,222502	0	21	621	339						Untertest3.avi	0	880	547	72	111	550	222	1233	0	Content		549	228	13130161	1609145906
13147	11:55:58.840	00:00:13.146	789	632,731	319,4221	0,5922361	0,4666092	616,4017	3,026826	0	617,6301	334,4147	0,4102794	0,4994075	614,2413	2,298845	0	21	625	327						Untertest3.avi	0	880	547	72	111	550	222	1233	0	Content		553	216	13146784	1609162529
13163	11:55:58.856	00:00:13.163	790	-1024	-768	-1	-1	-1	-1	4	620,5143	387,4795	0,4104521	0,4993263	614,0738	2,293026	0	21	621	387						Untertest3.avi	0	880	547	72	111	550	222	1233	0	Content		549	276	13163406	1609179151
13180	11:55:58.873	00:00:13.180	791	638,7654	293,9038	0,5924253	0,4670386	616,4089	2,950834	0	629,775	338,6425	0,4105462	0,4992861	614,1689	2,258016	0	21	634	316						Untertest3.avi	0	880	547	72	111	550	222	1233	0	Content		562	205	13180155	1609195900
13197	11:55:58.890	00:00:13.196	792	649,3672	289,6317	0,5924422	0,4670354	616,4604	2,930286	0	613,9055	341,0571	0,4105724	0,4992861	614,1543	2,362873	0	21	632	315						Untertest3.avi	0	880	547	72	111	550	222	1233	0	Content		560	204	13196780	1609212525
13213	11:55:58.906	00:00:13.213	793	625,6271	305,9854	0,5924279	0,467025	616,386	2,899517	0	634,0146	327,687	0,4105713	0,4992621	614,1487	2,295519	0	21	630	317						Untertest3.avi	0	880	547	72	111	550	222	1233	0	Content		558	206	13213403	1609229148
13230	11:55:58.923	00:00:13.230	794	647,8552	315,94	0,5923666	0,4670369	616,2625	2,784637	0	629,3071	307,0729	0,4105309	0,499291	614,0923	2,366976	0	21	639	312						Untertest3.avi	0	880	547	72	111	550	222	1233	0	Content		567	201	13230027	1609245772
13247	11:55:58.940	00:00:13.246	795	604,1229	369,3955	0,5922876	0,4670581	616,1298	2,948421	0	602,6754	332,9066	0,4104649	0,4993685	614,1845	2,281887	0	21	603	351						Untertest3.avi	0	880	547	72	111	550	222	1233	0	Content		531	240	13246775	1609262520
13263	11:55:58.956	00:00:13.263	796	624,6594	322,3815	0,5921965	0,4670991	616,1712	2,865765	0	619,9808	327,2455	0,4103947	0,4994625	614,1241	2,296256	0	21	622	325						Untertest3.avi	0	880	547	72	111	550	222	1233	0	Content		550	214	13263400	1609279145
13280	11:55:58.973	00:00:13.280	797	644,4586	311,0278	0,592142	0,4671236	616,2059	2,829662	0	602,5746	348,0359	0,4103172	0,4995124	614,0503	2,31052	0	21	624	330						Untertest3.avi	0	880	547	72	111	550	222	1233	0	Content		552	219	13280024	1609295769
13297	11:55:58.990	00:00:13.296	798	626,9174	324,9246	0,5925168	0,4666201	618,2679	2,87778	0	606,1678	334,44	0,4102656	0,4992537	614,0503	2,282189	0	21	617	330						Untertest3.avi	0	880	547	72	111	550	222	1233	0	Content		545	219	13296646	1609312391
13313	11:55:59.006	00:00:13.313	799	630,7791	345,7347	0,5921073	0,4671128	616,1835	2,848395	0	612,3248	335,9997	0,4102569	0,4995697	614,0049	2,252026	0	21	622	341						Untertest3.avi	0	880	547	72	111	550	222	1233	0	Content		550	230	13313395	1609329140
13330	11:55:59.023	00:00:13.330	800	632,5295	313,0004	0,592131	0,4671062	616,08	2,851722	0	621,5541	328,6736	0,4102741	0,4995536	613,985	2,347442	0	21	627	321						Untertest3.avi	0	880	547	72	111	550	222	1233	0	Content		555	210	13330019	1609345764
13347	11:55:59.040	00:00:13.346	801	606,7214	366,3573	0,5921777	0,467124	615,8906	2,993602	0	620,7495	346,2141	0,4103345	0,4995504	613,7884	2,301832	0	21	614	356						Untertest3.avi	0	880	547	72	111	550	222	1233	0	Content		542	245	13346643	1609362388
13363	11:55:59.056	00:00:13.363	802	612,2869	337,6432	0,592245	0,467153	615,7128	2,920101	0	627,119	332,0755	0,410416	0,4995497	613,6083	2,331628	0	21	620	335						Untertest3.avi	0	880	547	72	111	550	222	1233	0	Content		548	224	13363266	1609379011
13380	11:55:59.073	00:00:13.380	803	627,7266	338,1797	0,5922999	0,467239	615,7794	2,927541	0	622,3011	344,3845	0,4104816	0,4995587	613,6432	2,306546	0	21	625	341						Untertest3.avi	0	880	547	72	111	550	222	1233	0	Content		553	230	13380013	1609395758
13397	11:55:59.090	00:00:13.396	804	638,864	308,2501	0,5923547	0,4673171	615,8847	2,850972	0	612,3571	339,7976	0,4105285	0,4995904	613,7026	2,255881	0	21	626	324						Untertest3.avi	0	880	547	72	111	550	222	1233	0	Content		554	213	13396637	1609412382
13413	11:55:59.106	00:00:13.413	805	630,5815	323,1479	0,5924029	0,4673926	615,9908	2,901754	0	629,2853	349,0209	0,410562	0,4996218	613,7484	2,330418	0	21	630	336						Untertest3.avi	0	880	547	72	111	550	222	1233	0	Content		558	225	13413262	1609429007
13430	11:55:59.123	00:00:13.429	806	619,2611	323,7211	0,592438	0,4674006	616,0728	2,940474	0	620,167	346,0754	0,410579	0,4996303	613,7936	2,345639	0	21	620	335						Untertest3.avi	0	880	547	72	111	550	222	1233	0	Content		548	224	13429896	1609445641
13447	11:55:59.140	00:00:13.446	807	640,9728	315,8162	0,5924472	0,4674182	616,144	2,820021	0	628,7883	341,1046	0,410588	0,4996471	613,8208	2,247231	0	21	635	328						Untertest3.avi	0	880	547	72	111	550	222	1233	0	Content		563	217	13446635	1609462380
13463	11:55:59.156	00:00:13.463	808	629,1159	338,3394	0,5924539	0,4674005	616,1329	2,888931	0	627,5513	340,1285	0,4105892	0,4996438	613,8219	2,21015	0	21	628	339						Untertest3.avi	0	880	547	72	111	550	222	1233	0	Content		556	228	13463257	1609479002
13480	11:55:59.173	00:00:13.479	809	618,902	309,3874	0,5924467	0,4670333	616,1302	2,857153	0	618,3592	324,6521	0,4105875	0,4993646	613,8219	2,281027	0	21	619	317						Untertest3.avi	0	880	547	72	111	550	222	1233	0	Content		547	206	13479888	1609495633
13497	11:55:59.190	00:00:13.496	810	630,9401	338,8938	0,5924562	0,4673345	616,1791	2,904749	0	638,155	347,9384	0,4106052	0,4996069	613,9154	2,249029	0	21	635	343						Untertest3.avi	0	880	547	72	111	550	222	1233	0	Content		563	232	13496506	1609512251
13513	11:55:59.206	00:00:13.513	811	647,426	319,9238	0,5924699	0,4676798	616,1791	2,821723	0	633,7113	338,0005	0,4106357	0,4998441	613,9154	2,225349	0	21	641	329						Untertest3.avi	0	880	547	72	111	550	222	1233	0	Content		569	218	13513258	1609529003
13530	11:55:59.223	00:00:13.529	812	644,7974	316,5624	0,592486	0,4672689	616,3295	2,802551	0	611,6577	332,5436	0,4106364	0,4995661	614,0459	2,257707	0	21	628	325						Untertest3.avi	0	880	547	72	111	550	222	1233	0	Content		556	214	13529880	1609545625
13547	11:55:59.240	00:00:13.546	813	625,8152	338,524	0,592509	0,4672768	616,3564	2,846566	0	612,5291	340,6133	0,410654	0,4995512	614,0998	2,209385	0	21	619	340						Untertest3.avi	0	880	547	72	111	550	222	1233	0	Content		547	229	13546505	1609562250
13563	11:55:59.256	00:00:13.563	814	643,3235	304,6549	0,592528	0,4672755	616,3654	2,814132	0	601,5109	338,9929	0,4106834	0,4995574	614,101	2,207697	0	21	622	322						Untertest3.avi	0	880	547	72	111	550	222	1233	0	Content		550	211	13563131	1609578876
13580	11:55:59.273	00:00:13.579	815	637,8771	330,0333	0,5925473	0,46727	616,3786	2,809124	0	591,0986	352,856	0,41071	0,49954	614,0699	2,192869	0	21	614	341						Untertest3.avi	0	880	547	72	111	550	222	1233	0	Content		542	230	13579879	1609595624
13596	11:55:59.289	00:00:13.596	816	621,4612	331,5023	0,5925563	0,4672213	616,3863	2,803336	0	593,8915	353,325	0,4107249	0,4995231	614,0962	2,174063	0	21	608	342						Untertest3.avi	0	880	547	72	111	550	222	1233	0	Content		536	231	13596499	1609612244
13613	11:55:59.306	00:00:13.613	817	618,5635	326,5747	0,5925446	0,4671762	616,347	2,774111	0	618,4982	327,8835	0,4107243	0,4994898	614,0884	2,138118	0	21	619	327						Untertest3.avi	0	880	547	72	111	550	222	1233	0	Content		547	216	13613124	1609628869
13630	11:55:59.323	00:00:13.629	818	635,7623	327,2144	0,5925176	0,4671273	616,4173	2,78054	0	610,5211	344,2959	0,4107037	0,499475	614,1838	2,168413	0	21	623	336						Untertest3.avi	0	880	547	72	111	550	222	1233	0	Content		551	225	13629747	1609645492
13646	11:55:59.339	00:00:13.646	819	640,7562	344,576	0,5924976	0,4671134	616,3912	2,761314	0	610,9246	336,8041	0,4106766	0,4994779	614,1628	2,152272	0	21	626	341						Untertest3.avi	0	880	547	72	111	550	222	1233	0	Content		554	230	13646496	1609662241
13663	11:55:59.356	00:00:13.663	820	642,4868	340,9185	0,5924674	0,4671138	616,3816	2,768365	0	622,7602	325,2412	0,4106507	0,4994926	614,1862	2,123709	0	21	633	333						Untertest3.avi	0	880	547	72	111	550	222	1233	0	Content		561	222	13663119	1609678864
13680	11:55:59.373	00:00:13.679	821	626,4216	342,0128	0,5924425	0,467151	616,34	2,782238	0	607,1965	349,6747	0,4106378	0,4995297	614,1665	2,194909	0	21	617	346						Untertest3.avi	0	880	547	72	111	550	222	1233	0	Content		545	235	13679742	1609695487
13696	11:55:59.389	00:00:13.696	822	620,9623	362,713	0,5924422	0,4676692	616,34	2,890313	0	624,3872	348,187	0,4106399	0,4998157	614,1665	2,114114	0	21	623	355						Untertest3.avi	0	880	547	72	111	550	222	1233	0	Content		551	244	13696488	1609712233
13713	11:55:59.406	00:00:13.713	823	631,5214	337,8579	0,5924268	0,4672536	616,383	2,771168	0	612,6074	343,8024	0,4106462	0,4998529	614,1665	2,175837	0	21	622	341						Untertest3.avi	0	880	547	72	111	550	222	1233	0	Content		550	230	13713111	1609728856
13730	11:55:59.423	00:00:13.729	824	630,9047	340,6943	0,5924339	0,4672801	616,3837	2,756591	0	627,5412	333,2006	0,4106421	0,4995781	614,2249	2,134103	0	21	629	337						Untertest3.avi	0	880	547	72	111	550	222	1233	0	Content		557	226	13729733	1609745478
13746	11:55:59.439	00:00:13.746	825	649,5621	305,5444	0,5924783	0,4672905	616,5075	2,646498	0	616,4311	328,4164	0,4106663	0,4995918	614,2209	2,070547	0	21	633	317						Untertest3.avi	0	880	547	72	111	550	222	1233	0	Content		561	206	13746357	1609762102
13763	11:55:59.456	00:00:13.763	826	635,2188	331,2838	0,592518	0,4673105	616,4731	2,751825	0	596,1744	351,2301	0,4107071	0,4995749	614,1653	2,149833	0	21	616	341						Untertest3.avi	0	880	547	72	111	550	222	1233	0	Content		544	230	13763106	1609778851
13780	11:55:59.473	00:00:13.779	827	607,9534	356,1256	0,5925633	0,4673421	616,4369	2,824441	0	617,1257	323,567	0,4107876	0,4995238	614,1223	2,08489	0	21	613	340						Untertest3.avi	0	880	547	72	111	550	222	1233	0	Content		541	229	13779728	1609795473
13796	11:55:59.489	00:00:13.796	828	630,5237	292,7043	0,5926188	0,4673346	616,2428	2,726567	0	604,8469	341,905	0,4108682	0,4994365	613,9725	2,096646	0	21	618	317						Untertest3.avi	0	880	547	72	111	550	222	1233	0	Content		546	206	13796349	1609812094
13813	11:55:59.506	00:00:13.812	829	622,8924	328,4655	0,5926555	0,4673159	616,1577	2,71607	0	610,9719	339,1634	0,4109075	0,499314	614,0061	2,145268	0	21	617	334						Untertest3.avi	0	880	547	72	111	550	222	1233	0	Content		545	223	13812972	1609828717
13830	11:55:59.523	00:00:13.829	830	603,3226	368,7863	0,5926292	0,4676953	616,1577	2,845558	0	619,6093	342,9247	0,410877	0,4993162	613,879	2,124279	0	21	611	356						Untertest3.avi	0	880	547	72	111	550	222	1233	0	Content		539	245	13829720	1609845465
13846	11:55:59.539	00:00:13.846	831	623,7969	315,404	0,5925915	0,4673092	616,2695	2,752669	0	618,8931	337,9684	0,4107942	0,4994116	613,8348	2,118407	0	21	621	327						Untertest3.avi	0	880	547	72	111	550	222	1233	0	Content		549	216	13846344	1609862089
13863	11:55:59.556	00:00:13.862	832	631,1953	316,1284	0,5925283	0,4673512	616,3444	2,684156	0	621,6494	327,4491	0,4106914	0,4995419	613,9858	2,055991	0	21	626	322						Untertest3.avi	0	880	547	72	111	550	222	1233	0	Content		554	211	13862968	1609878713
13880	11:55:59.573	00:00:13.879	833	630,3914	313,2422	0,5924481	0,4673848	616,2262	2,704314	0	624,2542	351,9766	0,4106193	0,4996082	613,9557	2,103484	0	21	627	333						Untertest3.avi	0	880	547	72	111	550	222	1233	0	Content		555	222	13879592	1609895337
13896	11:55:59.589	00:00:13.896	834	598,0941	351,484	0,592364	0,4674329	615,9955	2,788549	0	631,7241	340,6988	0,4105752	0,4996771	613,8204	2,134661	0	21	615	346						Untertest3.avi	0	880	547	72	111	550	222	1233	0	Content		543	235	13896339	1609912084
13913	11:55:59.606	00:00:13.912	835	613,4344	336,8156	0,592329	0,467446	615,8679	2,742115	0	614,864	357,1207	0,4105519	0,499709	613,7951	2,114629	0	21	614	347						Untertest3.avi	0	880	547	72	111	550	222	1233	0	Content		542	236	13912965	1609928710
13930	11:55:59.623	00:00:13.929	836	627,5514	314,9838	0,5923784	0,4674869	616,0188	2,708168	0	615,44	330,124	0,4105828	0,4997369	613,8082	2,151949	0	21	621	323						Untertest3.avi	0	880	547	72	111	550	222	1233	0	Content		549	212	13929591	1609945336
13946	11:55:59.639	00:00:13.946	837	632,574	333,0198	0,5924903	0,4675136	616,2056	2,709665	0	611,726	358,6561	0,4106475	0,4997281	614,0367	2,179567	0	21	622	346						Untertest3.avi	0	880	547	72	111	550	222	1233	0	Content		550	235	13946215	1609961960
13963	11:55:59.656	00:00:13.962	838	630,1906	320,7782	0,5925972	0,4675306	616,1441	2,727185	0	605,0059	343,9984	0,4107503	0,4996911	613,9011	2,135366	0	21	618	332						Untertest3.avi	0	880	547	72	111	550	222	1233	0	Content		546	221	13962964	1609978709
13980	11:55:59.673	00:00:13.979	839	619,9128	309,5699	0,5927296	0,467566	615,8615	2,69685	0	613,0505	342,1227	0,4109477	0,499624	613,7651	2,130609	0	21	616	326						Untertest3.avi	0	880	547	72	111	550	222	1233	0	Content		544	215	13979588	1609995333
13996	11:55:59.689	00:00:13.996	840	641,002	312,9648	0,5929217	0,4675444	616,2142	2,683244	0	620,1873	352,6057	0,4110992	0,4995741	614,0115	2,128501	0	21	631	333						Untertest3.avi	0	880	547	72	111	550	222	1233	0	Content		559	222	13996211	1610011956
14013	11:55:59.706	00:00:14.012	841	644,3943	327,028	0,5930334	0,4675253	616,319	2,667174	0	628,2748	338,7679	0,4111915	0,4995608	613,9979	2,139113	0	21	636	333						Untertest3.avi	0	880	547	72	111	550	222	1233	0	Content		564	222	14012838	1610028583
14030	11:55:59.723	00:00:14.029	842	638,4978	321,3013	0,5931058	0,4675171	616,2139	2,677697	0	608,5238	338,6091	0,411294	0,4995136	613,986	2,178385	0	21	624	330						Untertest3.avi	0	880	547	72	111	550	222	1233	0	Content		552	219	14029583	1610045328
14046	11:55:59.739	00:00:14.046	843	634,9698	308,0262	0,5931343	0,4675114	616,1672	2,675333	0	628,4489	319,0095	0,4113642	0,4994971	614,0128	2,131167	0	21	632	314						Untertest3.avi	0	880	547	72	111	550	222	1233	0	Content		560	203	14046207	1610061952
14063	11:55:59.756	00:00:14.062	844	610,043	319,8522	0,593154	0,4675064	616,1317	2,697053	0	620,3123	326,3263	0,4113947	0,4994712	614,0468	2,155602	0	21	615	323						Untertest3.avi	0	880	547	72	111	550	222	1233	0	Content		543	212	14062831	1610078576
14079	11:55:59.772	00:00:14.079	845	622,0694	322,7696	0,5931438	0,4674988	616,1876	2,724761	0	610,223	341,5366	0,4114025	0,4994727	614,0653	2,106323	0	21	616	332						Untertest3.avi	0	880	547	72	111	550	222	1233	0	Content		544	221	14079454	1610095199
14096	11:55:59.789	00:00:14.096	846	629,0021	318,9355	0,5931261	0,4675083	616,2042	2,675227	0	618,5414	347,3394	0,4113791	0,4994979	614,0159	2,174468	0	21	624	333						Untertest3.avi	0	880	547	72	111	550	222	1233	0	Content		552	222	14096207	1610111952
14113	11:55:59.806	00:00:14.112	847	629,1439	294,5875	0,5931093	0,4675277	616,2517	2,728049	0	610,3367	336,512	0,4113252	0,4995559	614,0361	2,159746	0	21	620	316						Untertest3.avi	0	880	547	72	111	550	222	1233	0	Content		548	205	14112829	1610128574
14129	11:55:59.822	00:00:14.129	848	642,257	307,6357	0,5930976	0,4675366	616,2772	2,677596	0	595,405	356,6459	0,4112987	0,4995682	614,0435	2,192961	0	21	619	332						Untertest3.avi	0	880	547	72	111	550	222	1233	0	Content		547	221	14129454	1610145199
14146	11:55:59.839	00:00:14.146	849	630,4399	324,9785	0,5930895	0,4675266	616,2724	2,675439	0	602,2115	336,1498	0,4112805	0,4995898	614,0166	2,166418	0	21	616	331						Untertest3.avi	0	880	547	72	111	550	222	1233	0	Content		544	220	14146077	1610161822
14163	11:55:59.856	00:00:14.162	850	631,0202	335,385	0,5931	0,467499	616,1616	2,726087	0	607,4203	340,423	0,4113095	0,4995763	613,8597	2,174112	0	21	619	338						Untertest3.avi	0	880	547	72	111	550	222	1233	0	Content		547	227	14162827	1610178572
14179	11:55:59.872	00:00:14.179	851	637,2903	312,6677	0,5931212	0,4674929	616,0853	2,677212	0	618,0792	319,0573	0,4113235	0,4995639	613,8162	2,227331	0	21	628	316						Untertest3.avi	0	880	547	72	111	550	222	1233	0	Content		556	205	14179450	1610195195
14196	11:55:59.889	00:00:14.196	852	621,7289	328,7715	0,5931569	0,467491	615,936	2,69034	0	621,4343	336,4271	0,4113659	0,4995542	613,697	2,176176	0	21	622	333						Untertest3.avi	0	880	547	72	111	550	222	1233	0	Content		550	222	14196073	1610211818
14213	11:55:59.906	00:00:14.212	853	627,4531	312,6295	0,5932066	0,4675148	615,7253	2,656799	0	599,4825	352,2892	0,4114073	0,4995458	613,5252	2,165082	0	21	613	332						Untertest3.avi	0	880	547	72	111	550	222	1233	0	Content		541	221	14212695	1610228440
14229	11:55:59.922	00:00:14.229	854	631,7444	323,4149	0,5932421	0,4675667	615,6082	2,714176	0	602,6522	348,5015	0,4114371	0,4995571	613,492	2,174833	0	21	617	336						Untertest3.avi	0	880	547	72	111	550	222	1233	0	Content		545	225	14229446	1610245191
14246	11:55:59.939	00:00:14.246	855	607,1664	347,4631	0,5932684	0,467619	615,6117	2,746378	0	612,2296	352,6022	0,4114634	0,4995787	613,5432	2,211361	0	21	610	350						Untertest3.avi	0	880	547	72	111	550	222	1233	0	Content		538	239	14246072	1610261817
14263	11:55:59.956	00:00:14.262	856	606,2785	332,103	0,5932912	0,4672408	615,609	2,750964	0	638,5135	345,4582	0,4114737	0,4996037	613,4486	2,157951	0	21	622	339						Untertest3.avi	0	880	547	72	111	550	222	1233	0	Content		550	228	14262693	1610278438
14279	11:55:59.972	00:00:14.279	857	633,8742	340,9913	0,5932961	0,4677614	615,5963	2,79991	0	627,3343	336,6954	0,4114853	0,4996521	613,4096	2,163666	0	21	631	339						Untertest3.avi	0	880	547	72	111	550	222	1233	0	Content		559	228	14279319	1610295064
14296	11:55:59.989	00:00:14.296	858	629,8508	335,7026	0,5932923	0,4678092	615,5494	2,727721	0	612,4072	343,2219	0,4114643	0,4996881	613,2756	2,242385	0	21	621	339						Untertest3.avi	0	880	547	72	111	550	222	1233	0	Content		549	228	14296068	1610311813
14313	11:56:00.006	00:00:14.312	859	627,1794	354,7477	0,5932711	0,4678248	615,472	2,881054	0	607,461	358,2616	0,4114386	0,4997176	613,2621	2,117346	0	21	617	357						Untertest3.avi	0	880	547	72	111	550	222	1233	0	Content		545	246	14312691	1610328436
14329	11:56:00.022	00:00:14.329	860	621,6173	335,0521	0,5932786	0,4678265	615,4512	2,744969	0	631,4952	352,2222	0,4114347	0,4997387	613,201	2,17979	0	21	627	344						Untertest3.avi	0	880	547	72	111	550	222	1233	0	Content		555	233	14329317	1610345062
14346	11:56:00.039	00:00:14.346	861	533,9708	331,8872	0,5937718	0,4676551	615,4376	2,806097	0	536,4211	317,6248	0,4119413	0,49962	613,0719	2,24895	0	22	535	325						Untertest3.avi	0	880	547	72	111	467	208	1599	0	Content		463	214	14346065	1610361810
14363	11:56:00.056	00:00:14.362	862	563,2744	341,607	0,593797	0,4676001	615,4939	2,793323	0	559,0998	339,473	0,4120512	0,4995104	613,3868	2,206737	0	22	561	341						Untertest3.avi	0	880	547	72	111	467	208	1599	0	Content		489	230	14362685	1610378430
14379	11:56:00.072	00:00:14.379	863	559,5744	321,335	0,5937487	0,467594	615,417	2,778357	0	560,6999	324,7065	0,4119715	0,4995646	613,1356	2,224551	0	22	560	323						Untertest3.avi	0	880	547	72	111	467	208	1599	0	Content		488	212	14379310	1610395055
14396	11:56:00.089	00:00:14.395	864	552,8437	326,4475	0,5937427	0,467588	615,4057	2,809124	0	531,7951	348,7773	0,4119624	0,4995598	613,0838	2,26996	0	22	542	338						Untertest3.avi	0	880	547	72	111	467	208	1599	0	Content		470	227	14395933	1610411678
14413	11:56:00.106	00:00:14.412	865	559,4616	324,8217	0,5937228	0,4675984	615,3616	2,779828	0	555,8205	318,2144	0,4119348	0,4995716	612,9754	2,242141	0	22	558	322						Untertest3.avi	0	880	547	72	111	467	208	1599	0	Content		486	211	14412683	1610428428
14429	11:56:00.122	00:00:14.429	866	551,2735	322,3389	0,5937095	0,4676076	615,3364	2,79108	0	544,5645	325,9776	0,4119092	0,4995812	612,9219	2,174562	0	22	548	324						Untertest3.avi	0	880	547	72	111	467	208	1599	0	Content		476	213	14429305	1610445050
14446	11:56:00.139	00:00:14.445	867	567,8649	319,4675	0,5936829	0,4675992	615,3568	2,781506	0	551,3044	317,7693	0,411891	0,4995825	612,9098	2,245031	0	22	560	319						Untertest3.avi	0	880	547	72	111	467	208	1599	0	Content		488	208	14445927	1610461672
14463	11:56:00.156	00:00:14.462	868	564,6054	339,1969	0,5936537	0,467612	615,4229	2,803366	0	545,7489	323,0088	0,4118779	0,4995856	612,899	2,225588	0	22	555	331						Untertest3.avi	0	880	547	72	111	467	208	1599	0	Content		483	220	14462551	1610478296
14479	11:56:00.172	00:00:14.479	869	557,0095	343,5886	0,5936083	0,4676281	615,4832	2,85019	0	564,0783	323,2461	0,4118377	0,4996081	612,9703	2,274293	0	22	561	333						Untertest3.avi	0	880	547	72	111	467	208	1599	0	Content		489	222	14479301	1610495046
14496	11:56:00.189	00:00:14.495	870	563,5095	319,1748	0,5935798	0,4676424	615,5241	2,792874	0	545,4409	342,8481	0,4117699	0,4996283	613,1092	2,258942	0	22	554	331						Untertest3.avi	0	880	547	72	111	467	208	1599	0	Content		482	220	14495922	1610511667
14513	11:56:00.206	00:00:14.512	871	554,5478	323,5557	0,5935151	0,4676502	615,5381	2,745244	0	544,4709	338,3359	0,4117067	0,4996721	613,1691	2,191431	0	22	550	331						Untertest3.avi	0	880	547	72	111	467	208	1599	0	Content		478	220	14512546	1610528291
14529	11:56:00.222	00:00:14.529	872	557,8426	328,75	0,5934556	0,467658	615,4491	2,835763	0	552,6959	343,9299	0,4116437	0,4996936	613,2081	2,253379	0	22	555	336						Untertest3.avi	0	880	547	72	111	467	208	1599	0	Content		483	225	14529170	1610544915
14546	11:56:00.239	00:00:14.545	873	559,5389	324,2147	0,5934206	0,4676625	615,3617	2,789896	0	551,201	330,4693	0,4115944	0,4997064	613,1484	2,199928	0	22	555	327						Untertest3.avi	0	880	547	72	111	467	208	1599	0	Content		483	216	14545919	1610561664
14563	11:56:00.256	00:00:14.562	874	562,763	284,8322	0,5933772	0,467676	615,3386	2,766656	0	548,2572	329,9387	0,4115496	0,4997259	613,0965	2,174085	0	22	556	307						Untertest3.avi	0	880	547	72	111	467	208	1599	0	Content		484	196	14562542	1610578287
14579	11:56:00.272	00:00:14.579	875	555,6661	327,1099	0,5933475	0,4676634	615,2525	2,813021	0	567,2426	316,2125	0,4115303	0,4997261	613,0936	2,253021	0	22	561	322						Untertest3.avi	0	880	547	72	111	467	208	1599	0	Content		489	211	14579170	1610594915
14596	11:56:00.289	00:00:14.595	876	546,6036	337,7555	0,5933449	0,4676794	615,249	2,815653	0	539,4659	326,8719	0,4115098	0,4997381	612,9676	2,21321	0	22	543	332						Untertest3.avi	0	880	547	72	111	467	208	1599	0	Content		471	221	14595793	1610611538
14613	11:56:00.306	00:00:14.612	877	533,9022	339,8458	0,5935469	0,4676226	615,3167	2,801463	0	514,8248	339,0431	0,4116798	0,4996525	613,1901	2,236587	0	22	524	339						Untertest3.avi	0	880	547	72	111	467	208	1599	0	Content		452	228	14612542	1610628287
14629	11:56:00.322	00:00:14.629	878	552,5529	327,4989	0,593573	0,4675092	615,3836	2,85487	0	545,495	322,0016	0,4117577	0,4995385	613,0549	2,285219	0	22	549	325						Untertest3.avi	0	880	547	72	111	467	208	1599	0	Content		477	214	14629164	1610644909
14646	11:56:00.339	00:00:14.645	879	535,4442	321,6216	0,5935388	0,4674998	615,3298	2,80165	0	557,7628	318,8098	0,4117224	0,4995137	613,0911	2,215166	0	22	547	320						Untertest3.avi	0	880	547	72	111	467	208	1599	0	Content		475	209	14645787	1610661532
14662	11:56:00.355	00:00:14.662	880	566,1481	342,4549	0,5935295	0,4674779	615,2534	2,786517	0	514,7811	323,9016	0,4116759	0,499498	613,0736	2,254611	0	22	540	333						Untertest3.avi	0	880	547	72	111	467	208	1599	0	Content		468	222	14662412	1610678157
14679	11:56:00.372	00:00:14.679	881	536,6583	305,2829	0,5934127	0,4674778	615,0596	2,789372	0	536,0835	319,4094	0,4115426	0,4995611	612,8697	2,273052	0	22	536	312						Untertest3.avi	0	880	547	72	111	467	208	1599	0	Content		464	201	14679163	1610694908
14696	11:56:00.389	00:00:14.695	882	558,8776	288,6125	0,593302	0,4674745	615,0172	2,782872	0	523,9615	331,3588	0,411452	0,4996247	612,8007	2,302442	0	22	541	310						Untertest3.avi	0	880	547	72	111	467	208	1599	0	Content		469	199	14695786	1610711531
14712	11:56:00.405	00:00:14.712	883	528,2755	273,7756	0,5932648	0,4674709	615,055	2,648504	0	529,4659	314,7842	0,4114128	0,4997909	612,7795	2,174425	0	22	529	294						Untertest3.avi	0	880	547	72	111	467	208	1599	0	Content		457	183	14712409	1610728154
14729	11:56:00.422	00:00:14.729	884	514,342	314,4925	0,593185	0,4674701	615,0401	2,658368	0	549,5457	328,0222	0,4105348	0,5001459	617,0325	2,075646	0	22	532	321						Untertest3.avi	0	880	547	72	111	467	208	1599	0	Content		460	210	14729032	1610744777
14746	11:56:00.439	00:00:14.745	885	-1024	-768	-1	-1	-1	-1	4	-1024	-768	-1	-1	-1	-1	4	22	0	0						Untertest3.avi	0	880	547	72	111	467	208	1599	0	Content		-72	-111	14745782	1610761527
14762	11:56:00.455	00:00:14.762	886	544,7814	310,9591	0,5932117	0,4674576	615,1345	2,794108	0	543,5632	322,827	0,4113774	0,4997425	612,7244	2,254616	0	22	544	317						Untertest3.avi	0	880	547	72	111	467	208	1599	0	Content		472	206	14762407	1610778152
14779	11:56:00.472	00:00:14.779	887	540,2936	286,0851	0,5932843	0,467507	615,0222	2,798413	0	522,9277	327,334	0,4114261	0,499718	612,7943	2,247845	0	22	532	307						Untertest3.avi	0	880	547	72	111	467	208	1599	0	Content		460	196	14779029	1610794774
14796	11:56:00.489	00:00:14.795	888	531,4332	345,1832	0,5934389	0,4675526	614,9626	2,876333	0	518,3466	328,2498	0,4115286	0,4996976	612,9256	2,248753	0	22	525	337						Untertest3.avi	0	880	547	72	111	467	208	1599	0	Content		453	226	14795651	1610811396
14812	11:56:00.505	00:00:14.812	889	544,8904	325,3085	0,5936485	0,4675808	615,0959	2,795065	0	550,3233	310,21	0,4117725	0,4996138	612,8398	2,187048	0	22	548	318						Untertest3.avi	0	880	547	72	111	467	208	1599	0	Content		476	207	14812402	1610828147
14829	11:56:00.522	00:00:14.829	890	541,2792	301,6266	0,5937396	0,4676184	615,1622	2,774915	0	535,7264	312,6556	0,4119018	0,499595	612,7727	2,231678	0	22	539	307						Untertest3.avi	0	880	547	72	111	467	208	1599	0	Content		467	196	14829024	1610844769
14846	11:56:00.539	00:00:14.845	891	549,3691	304,2013	0,593829	0,4676101	615,1186	2,751894	0	535,8024	310,9058	0,411973	0,4995769	612,9017	2,179971	0	22	543	308						Untertest3.avi	0	880	547	72	111	467	208	1599	0	Content		471	197	14845648	1610861393
14862	11:56:00.555	00:00:14.862	892	536,5494	304,0113	0,5939159	0,4675451	615,2595	2,790268	0	526,331	305,9826	0,4120658	0,4995079	613,0906	2,176518	0	22	531	305						Untertest3.avi	0	880	547	72	111	467	208	1599	0	Content		459	194	14862271	1610878016
14879	11:56:00.572	00:00:14.879	893	535,0452	324,9017	0,5939465	0,4674821	615,2571	2,836153	0	519,7061	320,2704	0,4121357	0,4994643	613,176	2,243639	0	22	527	323						Untertest3.avi	0	880	547	72	111	467	208	1599	0	Content		455	212	14879019	1610894764
14896	11:56:00.589	00:00:14.895	894	523,5797	326,2011	0,5939473	0,4674555	615,3413	2,817641	0	529,9233	300,5261	0,4121315	0,499432	613,1747	2,126868	0	22	527	313						Untertest3.avi	0	880	547	72	111	467	208	1599	0	Content		455	202	14895645	1610911390
14912	11:56:00.605	00:00:14.912	895	551,4675	303,9948	0,5939021	0,4673909	615,3389	2,781918	0	535,7075	308,27	0,4121059	0,4993966	613,1249	2,116143	0	22	544	306						Untertest3.avi	0	880	547	72	111	467	208	1599	0	Content		472	195	14912270	1610928015
14929	11:56:00.622	00:00:14.928	896	529,8294	324,438	0,5938423	0,4673203	615,2952	2,757392	0	527,4199	314,559	0,4120675	0,4993442	613,1635	2,155558	0	22	529	319						Untertest3.avi	0	880	547	72	111	467	208	1599	0	Content		457	208	14928894	1610944639
14946	11:56:00.639	00:00:14.945	897	535,7674	275,1022	0,593789	0,4673231	615,2409	2,729726	0	539,4581	304,4109	0,4120362	0,499372	613,1451	2,180536	0	22	538	290						Untertest3.avi	0	880	547	72	111	467	208	1599	0	Content		466	179	14945643	1610961388
14962	11:56:00.655	00:00:14.962	898	533,5089	299,8045	0,5937734	0,4668984	615,2383	2,69302	0	525,5287	308,1725	0,4120261	0,4991507	613,1451	2,115057	0	22	530	304						Untertest3.avi	0	880	547	72	111	467	208	1599	0	Content		458	193	14962265	1610978010
14979	11:56:00.672	00:00:14.978	899	536,8841	312,6161	0,5937795	0,4673469	615,2758	2,66822	0	551,1234	305,3358	0,4120242	0,4994651	613,1482	2,068511	0	22	544	309						Untertest3.avi	0	880	547	72	111	467	208	1599	0	Content		472	198	14978889	1610994634
14996	11:56:00.689	00:00:14.995	900	540,5654	294,3036	0,5937912	0,4673294	615,2761	2,727957	0	516,8717	325,163	0,412047	0,4994406	613,1525	2,125993	0	22	529	310						Untertest3.avi	0	880	547	72	111	467	208	1599	0	Content		457	199	14995637	1611011382
15012	11:56:00.705	00:00:15.012	901	544,9736	300,6612	0,5938333	0,4672857	615,2975	2,63089	0	529,9168	296,5291	0,4120781	0,499381	613,2172	1,973781	0	22	537	299						Untertest3.avi	0	880	547	72	111	467	208	1599	0	Content		465	188	15012259	1611028004
15029	11:56:00.722	00:00:15.028	902	545,6382	312,9222	0,5939029	0,4672505	615,3567	2,723444	0	523,2373	309,2407	0,4121186	0,4992877	613,1437	2,014215	0	22	534	311						Untertest3.avi	0	880	547	72	111	467	208	1599	0	Content		462	200	15028883	1611044628
15046	11:56:00.739	00:00:15.045	903	548,673	314,2226	0,5939429	0,4672256	615,3675	2,66964	0	545,7593	323,2057	0,4121706	0,4996003	613,1437	2,008318	0	22	547	319						Untertest3.avi	0	880	547	72	111	467	208	1599	0	Content		475	208	15045507	1611061252
15062	11:56:00.755	00:00:15.062	904	556,1331	325,2943	0,5939996	0,4672416	615,4854	2,672267	0	539,2112	318,032	0,4121945	0,4992289	613,1547	1,997752	0	22	548	322						Untertest3.avi	0	880	547	72	111	467	208	1599	0	Content		476	211	15062256	1611078001
15079	11:56:00.772	00:00:15.078	905	554,0187	291,9138	0,5940207	0,4672718	615,4938	2,565267	0	527,9077	315,2516	0,4122158	0,4992395	613,0842	2,003897	0	22	541	304						Untertest3.avi	0	880	547	72	111	467	208	1599	0	Content		469	193	15078880	1611094625
15096	11:56:00.789	00:00:15.095	906	557,6064	303,3295	0,594027	0,4672859	615,4879	2,575682	0	544,5635	283,627	0,4122069	0,4992554	613,1611	2,025274	0	22	551	293						Untertest3.avi	0	880	547	72	111	467	208	1599	0	Content		479	182	15095505	1611111250
15112	11:56:00.805	00:00:15.112	907	546,2527	320,0625	0,594017	0,4672941	615,5022	2,62845	0	522,039	323,4755	0,4121932	0,4992492	613,1918	2,079138	0	22	534	322						Untertest3.avi	0	880	547	72	111	467	208	1599	0	Content		462	211	15112131	1611127876
15129	11:56:00.822	00:00:15.128	908	534,5082	330,5696	0,594	0,4672461	615,4946	2,692228	0	517,7015	324,4612	0,4121877	0,4992335	613,1771	1,953929	0	22	526	328						Untertest3.avi	0	880	547	72	111	467	208	1599	0	Content		454	217	15128881	1611144626
15146	11:56:00.839	00:00:15.145	909	532,765	313,7811	0,5939706	0,4672064	615,4089	2,692443	0	534,2061	336,1093	0,4121749	0,4991704	613,2366	2,024708	0	22	533	325						Untertest3.avi	0	880	547	72	111	467	208	1599	0	Content		461	214	15145503	1611161248
15162	11:56:00.855	00:00:15.162	910	553,5126	328,2342	0,5939612	0,4671187	615,4852	2,610831	0	544,356	326,8665	0,4121515	0,4994414	613,2366	2,131826	0	22	549	328						Untertest3.avi	0	880	547	72	111	467	208	1599	0	Content		477	217	15162125	1611177870
15179	11:56:00.872	00:00:15.178	911	544,053	309,7137	0,5939569	0,4670819	615,4902	2,573197	0	523,4883	333,6655	0,4121682	0,4993815	613,2366	2,048516	0	22	534	322						Untertest3.avi	0	880	547	72	111	467	208	1599	0	Content		462	211	15178746	1611194491
15195	11:56:00.888	00:00:15.195	912	540,2255	335,8967	0,5939728	0,4670422	615,5716	2,617981	0	533,3156	302,5693	0,4121455	0,4986921	613,2366	1,932698	0	22	537	319						Untertest3.avi	0	880	547	72	111	467	208	1599	0	Content		465	208	15195496	1611211241
15212	11:56:00.905	00:00:15.212	913	540,3426	315,607	0,5939972	0,4670288	615,5782	2,615566	0	555,3707	315,1048	0,4121988	0,4992669	613,2366	2,001587	0	22	548	315						Untertest3.avi	0	880	547	72	111	467	208	1599	0	Content		476	204	15212119	1611227864
15229	11:56:00.922	00:00:15.228	914	548,4926	327,0982	0,5940225	0,4670045	615,5743	2,607772	0	528,2739	323,5795	0,4122003	0,4986565	613,2366	2,028671	0	22	538	325						Untertest3.avi	0	880	547	72	111	467	208	1599	0	Content		466	214	15228742	1611244487
15245	11:56:00.938	00:00:15.245	915	558,7342	292,859	0,5940546	0,4669943	615,5905	2,527904	0	503,8123	326,1864	0,4122557	0,4989157	613,2629	2,03878	0	22	531	310						Untertest3.avi	0	880	547	72	111	467	208	1599	0	Content		459	199	15245365	1611261110
15262	11:56:00.955	00:00:15.262	916	531,177	285,5114	0,5940802	0,4669626	615,4498	2,566353	0	525,7625	301,3188	0,4122936	0,4989794	613,234	1,96861	0	22	528	293						Untertest3.avi	0	880	547	72	111	467	208	1599	0	Content		456	182	15262115	1611277860
15279	11:56:00.972	00:00:15.278	917	542,9586	325,9223	0,5936753	0,4673367	618,7653	2,511061	0	535,6011	328,5163	0,4123258	0,4989634	613,2529	2,023068	0	22	539	327						Untertest3.avi	0	880	547	72	111	467	208	1599	0	Content		467	216	15278739	1611294484
15295	11:56:00.988	00:00:15.295	918	-1024	-768	-1	-1	-1	-1	4	-1024	-768	-1	-1	-1	-1	4	22	0	0						Untertest3.avi	0	880	547	72	111	467	208	1599	0	Content		-72	-111	15295127	1611310872
15312	11:56:01.005	00:00:15.311	919	545,8914	302,0243	0,5941116	0,4668971	615,6015	2,578577	0	530,1707	339,7675	0,4117565	0,4991309	616,4097	2,131865	0	22	538	321						Untertest3.avi	0	880	547	72	111	467	208	1599	0	Content		466	210	15311736	1611327481
15328	11:56:01.021	00:00:15.328	920	538,8582	269,8579	0,5941228	0,4668838	615,6425	2,669548	0	556,6692	307,4938	0,4123746	0,4988271	613,0811	2,016812	0	22	548	289						Untertest3.avi	0	880	547	72	111	467	208	1599	0	Content		476	178	15328483	1611344228
15345	11:56:01.038	00:00:15.345	921	538,9476	318,772	0,5936755	0,4672911	619,3577	2,604101	0	533,9121	322,7994	0,4123823	0,4991258	613,0811	1,96353	0	22	536	321						Untertest3.avi	0	880	547	72	111	467	208	1599	0	Content		464	210	15345106	1611360851
15362	11:56:01.055	00:00:15.361	922	539,0319	275,049	0,5941204	0,4668008	615,7295	2,579287	0	527,769	320,4684	0,4123892	0,4987774	613,1331	1,97498	0	22	533	298						Untertest3.avi	0	880	547	72	111	467	208	1599	0	Content		461	187	15361728	1611377473
15378	11:56:01.071	00:00:15.378	923	555,3745	300,9182	0,5941337	0,4667309	615,7535	2,60912	0	539,6041	323,0075	0,412397	0,4987502	613,1939	2,007792	0	22	547	312						Untertest3.avi	0	880	547	72	111	467	208	1599	0	Content		475	201	15378363	1611394108
15395	11:56:01.088	00:00:15.395	924	555,286	282,9839	0,5941676	0,4667061	615,6281	2,545482	0	512,4861	322,7813	0,4124268	0,4987163	613,267	1,981701	0	22	534	303						Untertest3.avi	0	880	547	72	111	467	208	1599	0	Content		462	192	15395100	1611410845
15412	11:56:01.105	00:00:15.411	925	516,4053	328,6694	0,594188	0,4666979	615,5784	2,719954	0	547,2464	314,7252	0,4124666	0,4986811	613,4357	2,078606	0	22	532	322						Untertest3.avi	0	880	547	72	111	467	208	1599	0	Content		460	211	15411725	1611427470
15428	11:56:01.121	00:00:15.428	926	552,496	297,2018	0,5942149	0,4667159	615,6231	2,586783	0	543,1499	314,9718	0,4125055	0,4986877	613,5746	2,093228	0	22	548	306						Untertest3.avi	0	880	547	72	111	467	208	1599	0	Content		476	195	15428358	1611444103
15445	11:56:01.138	00:00:15.444	927	545,5125	317,5093	0,5942495	0,4667212	615,6107	2,606363	0	536,3646	306,8361	0,4125518	0,4986614	613,7169	2,019534	0	22	541	312						Untertest3.avi	0	880	547	72	111	467	208	1599	0	Content		469	201	15444973	1611460718
15462	11:56:01.155	00:00:15.461	928	547,6005	318,4683	0,5942746	0,4667123	615,6918	2,672987	0	511,4751	314,0522	0,4125692	0,498288	613,7169	2,064456	0	22	530	316						Untertest3.avi	0	880	547	72	111	467	208	1599	0	Content		458	205	15461722	1611477467
15478	11:56:01.171	00:00:15.478	929	541,181	339,7544	0,5942771	0,466671	615,6902	2,706127	0	547,2391	321,231	0,41258	0,4984768	613,7371	2,105345	0	22	544	330						Untertest3.avi	0	880	547	72	111	467	208	1599	0	Content		472	219	15478356	1611494101
15495	11:56:01.188	00:00:15.494	930	523,4645	341,4153	0,594255	0,4666089	615,6285	2,798132	0	537,4087	327,2589	0,412562	0,4983571	613,656	2,095829	0	22	530	334						Untertest3.avi	0	880	547	72	111	467	208	1599	0	Content		458	223	15494964	1611510709
15512	11:56:01.205	00:00:15.511	931	543,7825	317,7934	0,5942008	0,4665391	615,542	2,755362	0	538,8557	320,192	0,4124998	0,4984032	613,4036	2,087132	0	22	541	319						Untertest3.avi	0	880	547	72	111	467	208	1599	0	Content		469	208	15511589	1611527334
15528	11:56:01.221	00:00:15.528	932	541,1666	308,1563	0,5941252	0,4665054	615,7264	2,666955	0	528,2793	309,6849	0,412409	0,4985074	613,2581	2,075356	0	22	535	309						Untertest3.avi	0	880	547	72	111	467	208	1599	0	Content		463	198	15528347	1611544092
15545	11:56:01.238	00:00:15.544	933	550,823	294,0522	0,5940619	0,4664988	615,9523	2,702746	0	522,6357	319,8022	0,4122989	0,4986211	613,3073	2,12444	0	22	537	307						Untertest3.avi	0	880	547	72	111	467	208	1599	0	Content		465	196	15544959	1611560704
15562	11:56:01.255	00:00:15.561	934	534,71	324,426	0,5939832	0,4664971	615,9442	2,771951	0	511,0431	327,146	0,4122202	0,4986746	613,5436	2,147042	0	22	523	326						Untertest3.avi	0	880	547	72	111	467	208	1599	0	Content		451	215	15561585	1611577330
15578	11:56:01.271	00:00:15.578	935	547,5908	257,6928	0,5939462	0,4665324	615,9175	2,711647	0	522,333	309,0645	0,4121921	0,4986949	613,6158	2,135148	0	22	535	283						Untertest3.avi	0	880	547	72	111	467	208	1599	0	Content		463	172	15578207	1611593952
15595	11:56:01.288	00:00:15.594	936	559,1917	314,3362	0,5939628	0,4666076	615,887	2,70448	0	540,5656	320,5634	0,4121975	0,498707	613,5941	2,081075	0	22	550	317						Untertest3.avi	0	880	547	72	111	467	208	1599	0	Content		478	206	15594958	1611610703
15612	11:56:01.305	00:00:15.611	937	555,7983	310,1119	0,5940199	0,4666597	615,8909	2,724837	0	540,8439	309,281	0,4122533	0,4987116	613,4406	2,13238	0	22	548	310						Untertest3.avi	0	880	547	72	111	467	208	1599	0	Content		476	199	15611580	1611627325
15628	11:56:01.321	00:00:15.628	938	556,2283	283,8281	0,594075	0,4666826	615,8203	2,74287	0	541,88	305,2302	0,4123273	0,4987009	613,1753	2,115346	0	22	549	295						Untertest3.avi	0	880	547	72	111	467	208	1599	0	Content		477	184	15628206	1611643951
15645	11:56:01.338	00:00:15.644	939	570,2791	289,282	0,5941179	0,4667033	615,8232	2,637929	0	540,8787	310,0271	0,4123724	0,4986764	613,1843	2,075167	0	22	556	300						Untertest3.avi	0	880	547	72	111	467	208	1599	0	Content		484	189	15644956	1611660701
15662	11:56:01.355	00:00:15.661	940	544,0885	310,4601	0,5941377	0,4666829	615,7145	2,721017	0	539,2089	297,9306	0,4124103	0,4986421	613,2542	2,16139	0	22	542	304						Untertest3.avi	0	880	547	72	111	467	208	1599	0	Content		470	193	15661577	1611677322
15678	11:56:01.371	00:00:15.678	941	534,8462	319,2502	0,594143	0,4666408	615,7583	2,775835	0	539,2512	309,4258	0,4124235	0,4986004	613,318	2,229537	0	22	537	314						Untertest3.avi	0	880	547	72	111	467	208	1599	0	Content		465	203	15678198	1611693943
15695	11:56:01.388	00:00:15.694	942	548,0436	283,8513	0,5941184	0,4665841	615,8001	2,721804	0	536,5189	301,7128	0,4124176	0,4985337	613,3391	2,216015	0	22	542	293						Untertest3.avi	0	880	547	72	111	467	208	1599	0	Content		470	182	15694824	1611710569
15712	11:56:01.405	00:00:15.711	943	556,3638	294,3557	0,5940876	0,46652	615,9608	2,738368	0	542,7704	296,9713	0,4123982	0,4984737	613,3457	2,150023	0	22	550	296						Untertest3.avi	0	880	547	72	111	467	208	1599	0	Content		478	185	15711572	1611727317
15728	11:56:01.421	00:00:15.728	944	553,0888	313,858	0,5940364	0,4664609	616,1532	2,758028	0	531,2574	315,9251	0,4123291	0,4984163	613,472	2,159886	0	22	542	315						Untertest3.avi	0	880	547	72	111	467	208	1599	0	Content		470	204	15728191	1611743936
15745	11:56:01.438	00:00:15.744	945	533,95	325,5023	0,5939695	0,4664659	616,2306	2,817256	0	513,061	316,9987	0,4122674	0,4984436	613,5531	2,23104	0	22	524	321						Untertest3.avi	0	880	547	72	111	467	208	1599	0	Content		452	210	15744815	1611760560
15761	11:56:01.454	00:00:15.761	946	540,7937	329,7795	0,593902	0,4664947	616,1105	2,831619	0	549,3259	318,0781	0,4121976	0,4985305	613,7358	2,205642	0	22	545	324						Untertest3.avi	0	880	547	72	111	467	208	1599	0	Content		473	213	15761440	1611777185
15778	11:56:01.471	00:00:15.778	947	550,6484	320,7397	0,5938214	0,4665178	615,9328	2,784925	0	520,9493	321,3223	0,4121518	0,4986091	613,8523	2,239406	0	22	536	321						Untertest3.avi	0	880	547	72	111	467	208	1599	0	Content		464	210	15778188	1611793933
15795	11:56:01.488	00:00:15.794	948	547,7398	309,2844	0,5937777	0,4664918	615,8127	2,778281	0	529,0259	307,1209	0,4121366	0,4986055	613,871	2,173295	0	22	538	308						Untertest3.avi	0	880	547	72	111	467	208	1599	0	Content		466	197	15794811	1611810556
15811	11:56:01.504	00:00:15.811	949	542,9438	317,2612	0,5937697	0,466452	615,7775	2,803489	0	530,1487	309,677	0,4121326	0,4985605	613,8725	2,19902	0	22	537	313						Untertest3.avi	0	880	547	72	111	467	208	1599	0	Content		465	202	15811435	1611827180
15828	11:56:01.521	00:00:15.828	950	552,682	305,8741	0,5937912	0,4663839	615,8418	2,776427	0	521,3597	328,2012	0,4121552	0,4984677	613,8409	2,21583	0	22	537	317						Untertest3.avi	0	880	547	72	111	467	208	1599	0	Content		465	206	15828058	1611843803
15845	11:56:01.538	00:00:15.844	951	554,1711	293,7546	0,5938101	0,4663168	615,8755	2,763272	0	530,5946	303,4242	0,4121818	0,4983893	613,8615	2,191975	0	22	542	299						Untertest3.avi	0	880	547	72	111	467	208	1599	0	Content		470	188	15844805	1611860550
15861	11:56:01.554	00:00:15.861	952	547,4713	326,3737	0,5938641	0,4662995	616,0714	2,884289	0	527,408	312,3131	0,4122327	0,4983154	613,7416	2,190894	0	22	537	319						Untertest3.avi	0	880	547	72	111	467	208	1599	0	Content		465	208	15861430	1611877175
15878	11:56:01.571	00:00:15.878	953	541,151	320,6002	0,5939162	0,4662898	616,2075	2,838468	0	528,8322	308,3092	0,4122685	0,498272	613,7297	2,236961	0	22	535	314						Untertest3.avi	0	880	547	72	111	467	208	1599	0	Content		463	203	15878054	1611893799
15895	11:56:01.588	00:00:15.894	954	530,7424	317,5485	0,593935	0,4663282	616,2393	2,887413	0	538,8476	328,9899	0,4123136	0,4982509	613,6543	2,202808	0	22	535	323						Untertest3.avi	0	880	547	72	111	467	208	1599	0	Content		463	212	15894675	1611910420
15911	11:56:01.604	00:00:15.911	955	540,558	315,3723	0,5939439	0,465823	616,2366	2,81371	0	523,7809	322,6852	0,4123438	0,4979221	613,6544	2,221114	0	22	532	319						Untertest3.avi	0	880	547	72	111	467	208	1599	0	Content		460	208	15911424	1611927169
15928	11:56:01.621	00:00:15.928	956	536,3613	335,3543	0,5939535	0,4663398	616,2514	2,910319	0	537,9321	321,2006	0,4123458	0,4982522	613,665	2,249717	0	22	537	328						Untertest3.avi	0	880	547	72	111	467	208	1599	0	Content		465	217	15928048	1611943793
15945	11:56:01.638	00:00:15.944	957	591,4926	245,0238	0,5937691	0,4663793	615,8624	2,771178	0	562,361	314,7994	0,412165	0,4983431	613,9024	2,218579	0	23	577	280						Untertest3.avi	0	880	547	72	111	541	201	266	0	Content		505	169	15944670	1611960415
15961	11:56:01.654	00:00:15.961	958	636,8043	287,4102	0,5931292	0,4664062	616,0167	2,809421	0	637,2036	328,5865	0,4115691	0,4983664	614,0443	2,283935	0	23	637	308						Untertest3.avi	0	880	547	72	111	541	201	266	0	Content		565	197	15961304	1611977049
15978	11:56:01.671	00:00:15.978	959	603,318	310,3192	0,593101	0,4663244	616,0682	2,827828	0	588,466	334,2085	0,4116023	0,4983721	614,0176	2,287234	0	23	596	322						Untertest3.avi	0	880	547	72	111	541	201	266	0	Content		524	211	15978043	1611993788
15995	11:56:01.688	00:00:15.994	960	609,5132	345,3105	0,5931307	0,466398	616,0607	2,924194	0	617,1707	314,4258	0,4116026	0,4983575	614,0418	2,286638	0	23	613	330						Untertest3.avi	0	880	547	72	111	541	201	266	0	Content		541	219	15994666	1612010411
16011	11:56:01.704	00:00:16.011	961	615,7329	305,9417	0,5931392	0,4663239	616,0014	2,934969	0	604,4201	324,7593	0,4116089	0,4983392	614,0272	2,260567	0	23	610	315						Untertest3.avi	0	880	547	72	111	541	201	266	0	Content		538	204	16011300	1612027045
16028	11:56:01.721	00:00:16.027	962	623,8993	321,6411	0,5931599	0,4662878	616,0283	2,887517	0	609,0821	315,6995	0,4116341	0,4982545	614,0432	2,222171	0	23	616	319						Untertest3.avi	0	880	547	72	111	541	201	266	0	Content		544	208	16027914	1612043659
16045	11:56:01.738	00:00:16.044	963	610,7426	296,724	0,593184	0,4662387	616,0284	2,833577	0	601,3386	315,2165	0,4116494	0,4981924	614,076	2,285069	0	23	606	306						Untertest3.avi	0	880	547	72	111	541	201	266	0	Content		534	195	16044663	1612060408
16061	11:56:01.754	00:00:16.061	964	612,6786	320,7979	0,5932106	0,4661844	616,0258	2,849602	0	613,4689	320,6794	0,4116637	0,4981194	614,1663	2,320004	0	23	613	321						Untertest3.avi	0	880	547	72	111	541	201	266	0	Content		541	210	16061292	1612077037
16078	11:56:01.771	00:00:16.077	965	626,9245	301,2738	0,5932515	0,4661819	616,0101	2,891032	0	596,4987	322,6918	0,4116804	0,4980986	614,15	2,328111	0	23	612	312						Untertest3.avi	0	880	547	72	111	541	201	266	0	Content		540	201	16077909	1612093654
16095	11:56:01.788	00:00:16.094	966	619,2127	315,0139	0,5932957	0,4661655	616,1287	2,945253	0	599,4718	322,8305	0,4117046	0,4980972	614,1462	2,285306	0	23	609	319						Untertest3.avi	0	880	547	72	111	541	201	266	0	Content		537	208	16094533	1612110278
16111	11:56:01.804	00:00:16.111	967	628,0323	298,0901	0,5933052	0,4661271	616,1621	2,892827	0	617,3889	303,3069	0,4117099	0,4980935	614,1295	2,2957	0	23	623	301						Untertest3.avi	0	880	547	72	111	541	201	266	0	Content		551	190	16111286	1612127031
16128	11:56:01.821	00:00:16.127	968	607,3593	346,1965	0,5933028	0,4656495	616,1594	2,952921	0	594,543	320,5865	0,4117243	0,4980555	614,1241	2,275487	0	23	601	333						Untertest3.avi	0	880	547	72	111	541	201	266	0	Content		529	222	16127903	1612143648
16145	11:56:01.838	00:00:16.144	969	646,7255	287,6047	0,5933034	0,4656304	616,1594	2,820385	0	616,0579	308,8071	0,4117156	0,4980387	614,1213	2,312075	0	23	631	298						Untertest3.avi	0	880	547	72	111	541	201	266	0	Content		559	187	16144528	1612160273
16161	11:56:01.854	00:00:16.161	970	644,1776	291,4666	0,5932723	0,4660383	616,1404	2,837703	0	617,7167	306,8402	0,4116984	0,4980373	614,1555	2,299518	0	23	631	299						Untertest3.avi	0	880	547	72	111	541	201	266	0	Content		559	188	16161152	1612176897
16178	11:56:01.871	00:00:16.177	971	627,8706	296,5862	0,5932177	0,4660511	616,1666	2,878456	0	598,5701	322,7875	0,4116701	0,4980388	614,2245	2,308279	0	23	613	310						Untertest3.avi	0	880	547	72	111	541	201	266	0	Content		541	199	16177897	1612193642
16195	11:56:01.888	00:00:16.194	972	621,4308	302,6246	0,5931969	0,466027	616,1904	2,842632	0	617,1909	319,6881	0,4116575	0,4980382	614,2119	2,254803	0	23	619	311						Untertest3.avi	0	880	547	72	111	541	201	266	0	Content		547	200	16194521	1612210266
16211	11:56:01.904	00:00:16.211	973	551,0248	395,8611	0,5935429	0,4661428	616,4052	3,040484	0	580,3896	324,3573	0,412042	0,4980467	613,9573	2,209598	0	24	566	360						Untertest3.avi	0	880	547	72	111	428	217	266	0	Content		494	249	16211144	1612226889
16228	11:56:01.921	00:00:16.227	974	473,0425	306,4532	0,5944369	0,4662327	616,3711	2,90046	0	487,5999	334,9767	0,4129451	0,4980451	614,1149	2,29233	0	24	480	321						Untertest3.avi	0	880	547	72	111	428	217	266	0	Content		408	210	16227767	1612243512
16245	11:56:01.938	00:00:16.244	975	506,7061	338,0274	0,594464	0,4663242	616,4049	2,959106	0	519,951	324,1652	0,4129763	0,49804	614,0465	2,271119	0	24	513	331						Untertest3.avi	0	880	547	72	111	428	217	266	0	Content		441	220	16244513	1612260258
16261	11:56:01.954	00:00:16.261	976	503,6382	350,2728	0,59448	0,4663288	616,3629	2,996359	0	502,2659	331,265	0,4129834	0,4980776	614,0175	2,242321	0	24	503	341						Untertest3.avi	0	880	547	72	111	428	217	266	0	Content		431	230	16261139	1612276884
16278	11:56:01.971	00:00:16.277	977	511,6788	322,433	0,5945162	0,4663349	616,2803	2,887222	0	513,1788	320,8157	0,4130175	0,4980143	613,9647	2,234257	0	24	512	322						Untertest3.avi	0	880	547	72	111	428	217	266	0	Content		440	211	16277760	1612293505
16295	11:56:01.988	00:00:16.294	978	501,6837	312,1759	0,5945368	0,4662784	616,1565	2,909083	0	508,531	337,3156	0,4130189	0,4979925	613,9507	2,271768	0	24	505	325						Untertest3.avi	0	880	547	72	111	428	217	266	0	Content		433	214	16294509	1612310254
16311	11:56:02.004	00:00:16.311	979	498,0718	340,6576	0,5945449	0,4662613	616,0923	2,966578	0	486,4043	340,3019	0,4130118	0,4980066	613,8248	2,280786	0	24	492	340						Untertest3.avi	0	880	547	72	111	428	217	266	0	Content		420	229	16311133	1612326878
16328	11:56:02.021	00:00:16.327	980	517,0359	300,1701	0,5945396	0,4662841	616,0389	2,822577	0	491,7264	337,9387	0,4129645	0,4980727	613,6595	2,251898	0	24	504	319						Untertest3.avi	0	880	547	72	111	428	217	266	0	Content		432	208	16327753	1612343498
16344	11:56:02.037	00:00:16.344	981	509,9263	310,928	0,5945135	0,4658689	616,0362	2,790807	0	470,3788	356,1541	0,4129213	0,4978603	613,6595	2,293366	0	24	490	334						Untertest3.avi	0	880	547	72	111	428	217	266	0	Content		418	223	16344376	1612360121
16361	11:56:02.054	00:00:16.361	982	482,4814	347,3689	0,5945099	0,4668143	616,0389	2,909803	0	473,8327	356,5854	0,4128873	0,4979516	613,6595	2,297045	0	24	478	352						Untertest3.avi	0	880	547	72	111	428	217	266	0	Content		406	241	16361125	1612376870
16378	11:56:02.071	00:00:16.377	983	505,2378	285,0883	0,5945427	0,4664491	615,9689	2,905008	0	511,9574	315,5302	0,4128895	0,4984637	613,4719	2,239949	0	24	509	300						Untertest3.avi	0	880	547	72	111	428	217	266	0	Content		437	189	16377747	1612393492
16394	11:56:02.087	00:00:16.394	984	495,1883	348,1975	0,5945955	0,4665817	615,7879	2,870677	0	504,841	318,3517	0,4129199	0,4985448	613,4271	2,213537	0	24	500	333						Untertest3.avi	0	880	547	72	111	428	217	266	0	Content		428	222	16394370	1612410115
16411	11:56:02.104	00:00:16.410	985	501,1727	339,9283	0,5946553	0,4666496	615,5436	2,8938	0	490,5492	315,2991	0,4129774	0,4986031	613,5677	2,248746	0	24	496	328						Untertest3.avi	0	880	547	72	111	428	217	266	0	Content		424	217	16410992	1612426737
16428	11:56:02.121	00:00:16.427	986	-1024	-768	-1	-1	-1	-1	4	-1024	-768	-1	-1	-1	-1	4	24	0	0						Untertest3.avi	0	880	547	72	111	428	217	266	0	Content		-72	-111	16427740	1612443485
16444	11:56:02.137	00:00:16.444	987	515,6409	341,2736	0,5948282	0,4668394	615,6387	2,956542	0	497,958	295,0116	0,4125447	0,4989709	616,5869	2,097776	0	24	507	318						Untertest3.avi	0	880	547	72	111	428	217	266	0	Content		435	207	16444364	1612460109
16461	11:56:02.154	00:00:16.460	988	499,2999	323,8464	0,5949126	0,4668494	615,5903	2,756601	0	483,8986	287,1248	0,4131724	0,4986113	613,5245	2,116656	0	24	492	305						Untertest3.avi	0	880	547	72	111	428	217	266	0	Content		420	194	16460983	1612476728
16478	11:56:02.171	00:00:16.477	989	-1024	-768	-1	-1	-1	-1	4	-1024	-768	-1	-1	-1	-1	4	25	0	0						Untertest3.avi	0	880	547	72	111	276	226	1249	0	Content		-72	-111	16477608	1612493353
16494	11:56:02.187	00:00:16.494	990	327,0501	341,2623	0,596447	0,4667379	615,9999	2,93608	0	322,8597	304,3177	0,4147882	0,4983026	613,1168	2,235407	0	25	325	323						Untertest3.avi	0	880	547	72	111	276	226	1249	0	Content		253	212	16494356	1612510101
16511	11:56:02.204	00:00:16.510	991	376,7125	341,5617	0,5963703	0,4667286	615,9537	2,886166	0	360,3643	308,0018	0,414681	0,498384	613,2831	2,193276	0	25	369	325						Untertest3.avi	0	880	547	72	111	276	226	1249	0	Content		297	214	16510979	1612526724
16528	11:56:02.221	00:00:16.527	992	355,2579	368,479	0,5963387	0,4667237	615,8081	2,996079	0	331,5551	330,2849	0,4146677	0,4984626	613,3087	2,286871	0	25	343	349						Untertest3.avi	0	880	547	72	111	276	226	1249	0	Content		271	238	16527602	1612543347
16544	11:56:02.237	00:00:16.544	993	348,4823	299,9511	0,5963115	0,4667476	615,7045	2,946665	0	322,0519	336,063	0,414615	0,4984689	613,4149	2,318013	0	25	335	318						Untertest3.avi	0	880	547	72	111	276	226	1249	0	Content		263	207	16544228	1612559973
16561	11:56:02.254	00:00:16.560	994	359,4675	357,528	0,5962909	0,4667862	615,6141	3,021928	0	321,4862	332,1555	0,4145913	0,4981946	613,4149	2,262577	0	25	340	345						Untertest3.avi	0	880	547	72	111	276	226	1249	0	Content		268	234	16560977	1612576722
16578	11:56:02.271	00:00:16.577	995	347,5182	357,8711	0,5962816	0,4668193	615,5674	2,93563	0	327,476	337,9866	0,4145379	0,4986092	613,2698	2,26024	0	25	337	348						Untertest3.avi	0	880	547	72	111	276	226	1249	0	Content		265	237	16577602	1612593347
16594	11:56:02.287	00:00:16.594	996	330,3512	352,4169	0,5962521	0,4668529	615,4205	2,948973	0	317,9559	322,8773	0,414506	0,4986737	613,163	2,235518	0	25	324	338						Untertest3.avi	0	880	547	72	111	276	226	1249	0	Content		252	227	16594229	1612609974
16611	11:56:02.304	00:00:16.610	997	363,574	355,1073	0,5962675	0,4668849	615,441	2,980632	0	332,8277	323,4662	0,4145012	0,4987172	613,1489	2,232332	0	25	348	339						Untertest3.avi	0	880	547	72	111	276	226	1249	0	Content		276	228	16610848	1612626593
16628	11:56:02.321	00:00:16.627	998	326,7505	327,8762	0,597116	0,4664824	619,4854	2,980293	0	290,6795	334,0723	0,4154456	0,4984106	619,7051	2,388222	0	25	309	331						Untertest3.avi	0	880	547	72	111	276	226	1249	0	Content		237	220	16627603	1612643348
16644	11:56:02.337	00:00:16.644	999	324,1459	318,6526	0,5963689	0,4668931	615,3666	2,982535	0	288,9638	326,0265	0,4149612	0,4983791	615,8068	2,370377	0	25	307	322						Untertest3.avi	0	880	547	72	111	276	226	1249	0	Content		235	211	16644215	1612659960
16661	11:56:02.354	00:00:16.660	1000	-1024	-768	-1	-1	-1	-1	4	-1024	-768	-1	-1	-1	-1	4	25	0	0						Untertest3.avi	0	880	547	72	111	276	226	1249	0	Content		-72	-111	16660843	1612676588
16677	11:56:02.370	00:00:16.677	1001	370,7241	353,1291	0,5964285	0,466896	615,4029	2,948188	0	385,3139	288,5384	0,4146285	0,4986788	613,0758	2,346646	0	25	378	321						Untertest3.avi	0	880	547	72	111	276	226	1249	0	Content		306	210	16677467	1612693212
16694	11:56:02.387	00:00:16.694	1002	357,4298	274,858	0,5964854	0,4669695	615,3755	2,847985	0	332,7927	326,4131	0,4146636	0,4987019	612,9883	2,229169	0	25	345	301						Untertest3.avi	0	880	547	72	111	276	226	1249	0	Content		273	190	16694213	1612709958
16711	11:56:02.404	00:00:16.710	1003	366,9747	328,3287	0,5961097	0,4674936	618,7953	2,905772	0	327,3906	356,8026	0,4146885	0,4990229	612,9884	2,341349	0	25	347	343						Untertest3.avi	0	880	547	72	111	276	226	1249	0	Content		275	232	16710838	1612726583
16727	11:56:02.420	00:00:16.727	1004	-1024	-768	-1	-1	-1	-1	4	-1024	-768	-1	-1	-1	-1	4	25	0	0						Untertest3.avi	0	880	547	72	111	276	226	1249	0	Content		-72	-111	16727462	1612743207
16744	11:56:02.437	00:00:16.744	1005	369,6695	341,266	0,5965799	0,4671843	615,1775	2,960003	0	342,5077	324,1216	0,4147384	0,4988303	612,8044	2,276444	0	25	356	333						Untertest3.avi	0	880	547	72	111	276	226	1249	0	Content		284	222	16744084	1612759829
16761	11:56:02.454	00:00:16.760	1006	359,1068	372,6195	0,5965839	0,4676323	615,1775	3,034301	0	329,9036	345,9583	0,4147325	0,4991885	612,8044	2,282591	0	25	345	359						Untertest3.avi	0	880	547	72	111	276	226	1249	0	Content		273	248	16760832	1612776577
16777	11:56:02.470	00:00:16.777	1007	356,3368	327,0859	0,5965771	0,4672064	615,2119	2,980297	0	340,5083	334,5134	0,4147332	0,4988946	612,7764	2,238132	0	25	348	331						Untertest3.avi	0	880	547	72	111	276	226	1249	0	Content		276	220	16777456	1612793201
16794	11:56:02.487	00:00:16.794	1008	343,8437	349,327	0,5965424	0,4671658	615,1406	2,972334	0	340,5163	336,6099	0,4147128	0,4989991	612,7725	2,260434	0	25	342	343						Untertest3.avi	0	880	547	72	111	276	226	1249	0	Content		270	232	16794076	1612809821
16811	11:56:02.504	00:00:16.810	1009	329,4136	318,8222	0,5969804	0,4666971	617,6425	2,962958	0	321,0824	324,9348	0,4148807	0,4986939	614,2469	2,296649	0	25	325	322						Untertest3.avi	0	880	547	72	111	276	226	1249	0	Content		253	211	16810700	1612826445
16827	11:56:02.520	00:00:16.827	1010	-1024	-768	-1	-1	-1	-1	4	-1024	-768	-1	-1	-1	-1	4	25	0	0						Untertest3.avi	0	880	547	72	111	276	226	1249	0	Content		-72	-111	16827449	1612843194
16844	11:56:02.537	00:00:16.844	1011	355,2617	347,2252	0,5969876	0,4666643	618,1988	3,001813	0	323,8128	325,8055	0,4153304	0,4985657	618,5095	2,333791	0	25	340	337						Untertest3.avi	0	880	547	72	111	276	226	1249	0	Content		268	226	16844073	1612859818
16861	11:56:02.554	00:00:16.860	1012	369,7937	358,7377	0,5969514	0,4666136	618,1988	3,05108	0	328,6208	358,3903	0,4152922	0,4985797	618,5095	2,436564	0	25	349	359						Untertest3.avi	0	880	547	72	111	276	226	1249	0	Content		277	248	16860695	1612876440
16877	11:56:02.570	00:00:16.877	1013	379,8609	274,282	0,5959938	0,46757	618,2012	2,81872	0	363,8492	299,5742	0,4135376	0,4991864	618,5095	2,213315	0	25	372	287						Untertest3.avi	0	880	547	72	111	276	226	1249	0	Content		300	176	16877320	1612893065
16894	11:56:02.587	00:00:16.894	1014	365,1717	341,7379	0,5963438	0,4670962	615,3594	2,941665	0	320,6696	310,3874	0,4145228	0,498873	613,1	2,275718	0	25	343	326						Untertest3.avi	0	880	547	72	111	276	226	1249	0	Content		271	215	16894069	1612909814
16911	11:56:02.604	00:00:16.910	1015	366,3098	359,7143	0,5963507	0,4671134	615,4155	3,046211	0	332,6677	341,5983	0,4145294	0,4988638	613,1059	2,350214	0	25	349	351						Untertest3.avi	0	880	547	72	111	276	226	1249	0	Content		277	240	16910691	1612926436
16927	11:56:02.620	00:00:16.927	1016	358,8448	350,9438	0,5963629	0,4671422	615,525	3,010961	0	341,8199	313,1867	0,4145478	0,4988724	613,2064	2,231527	0	25	350	332						Untertest3.avi	0	880	547	72	111	276	226	1249	0	Content		278	221	16927314	1612943059
16944	11:56:02.637	00:00:16.943	1017	365,2937	354,7171	0,5963814	0,4671625	615,5398	3,024028	0	344,0876	314,3456	0,4145758	0,498881	613,3049	2,309368	0	25	355	335						Untertest3.avi	0	880	547	72	111	276	226	1249	0	Content		283	224	16943938	1612959683
16961	11:56:02.654	00:00:16.960	1018	-1024	-768	-1	-1	-1	-1	4	-1024	-768	-1	-1	-1	-1	4	25	0	0						Untertest3.avi	0	880	547	72	111	276	226	1249	0	Content		-72	-111	16960687	1612976432
16977	11:56:02.670	00:00:16.977	1019	370,6616	385,7266	0,5969301	0,4667296	618,1732	3,177254	0	-1024	-768	-1	-1	-1	-1	4	25	371	386						Untertest3.avi	0	880	547	72	111	276	226	1249	0	Content		299	275	16977312	1612993057
16994	11:56:02.687	00:00:16.993	1020	364,7012	376,623	0,5964016	0,4671316	615,477	3,088845	0	-1024	-768	-1	-1	-1	-1	4	25	365	377						Untertest3.avi	0	880	547	72	111	276	226	1249	0	Content		293	266	16993937	1613009682
17011	11:56:02.704	00:00:17.010	1021	377,1263	416,5939	0,5964025	0,4670914	615,5066	3,131817	0	-1024	-768	-1	-1	-1	-1	4	25	377	417						Untertest3.avi	0	880	547	72	111	276	226	1249	0	Content		305	306	17010683	1613026428
17027	11:56:02.720	00:00:17.027	1022	359,3102	309,6089	0,5964127	0,4671011	615,5229	2,964676	0	-1024	-768	-1	-1	-1	-1	4	25	359	310						Untertest3.avi	0	880	547	72	111	276	226	1249	0	Content		287	199	17027304	1613043049
17044	11:56:02.737	00:00:17.043	1023	360,1557	342,2537	0,596426	0,4671405	615,7759	3,035037	0	330,366	338,3681	0,4146388	0,4988397	613,4481	2,297394	0	25	345	340						Untertest3.avi	0	880	547	72	111	276	226	1249	0	Content		273	229	17043930	1613059675
17061	11:56:02.754	00:00:17.060	1024	353,7165	332,8331	0,5958449	0,4667522	612,677	3,007382	0	331,1943	283,8907	0,4146644	0,4985482	613,4481	2,22173	0	25	342	308						Untertest3.avi	0	880	547	72	111	276	226	1249	0	Content		270	197	17060554	1613076299
17077	11:56:02.770	00:00:17.077	1025	346,5113	356,39	0,5969791	0,4667506	618,1837	3,045038	0	-1024	-768	-1	-1	-1	-1	4	25	347	356						Untertest3.avi	0	880	547	72	111	276	226	1249	0	Content		275	245	17077302	1613093047
17094	11:56:02.787	00:00:17.093	1026	379,6846	359,0258	0,5964656	0,4671671	615,763	3,099808	0	329,2411	312,5372	0,4146439	0,4987752	613,4273	2,283508	0	25	354	336						Untertest3.avi	0	880	547	72	111	276	226	1249	0	Content		282	225	17093924	1613109669
17111	11:56:02.804	00:00:17.110	1027	370,5402	392,7709	0,596378	0,4671392	615,6263	3,146725	0	317,4973	330,8072	0,4145619	0,4988086	613,3691	2,366661	0	25	344	362						Untertest3.avi	0	880	547	72	111	276	226	1249	0	Content		272	251	17110548	1613126293
17127	11:56:02.820	00:00:17.127	1028	375,8136	356,9494	0,5958956	0,4676177	618,1848	3,132849	0	331,1503	339,7098	0,4143634	0,4991844	613,3691	2,39984	0	25	353	348						Untertest3.avi	0	880	547	72	111	276	226	1249	0	Content		281	237	17127171	1613142916
17144	11:56:02.837	00:00:17.143	1029	360,1645	352,8174	0,5961537	0,467185	615,2863	3,018645	0	340,4838	345,3929	0,4143683	0,498973	612,8476	2,345977	0	25	350	349						Untertest3.avi	0	880	547	72	111	276	226	1249	0	Content		278	238	17143920	1613159665
17161	11:56:02.854	00:00:17.160	1030	403,9911	343,6451	0,5958682	0,4676134	616,9586	3,15639	0	360,2682	322,0189	0,4130016	0,4994554	619,856	2,36796	0	25	382	333						Untertest3.avi	0	880	547	72	111	276	226	1249	0	Content		310	222	17160545	1613176290
17177	11:56:02.870	00:00:17.177	1031	-1024	-768	-1	-1	-1	-1	4	-1024	-768	-1	-1	-1	-1	4	25	0	0						Untertest3.avi	0	880	547	72	111	276	226	1249	0	Content		-72	-111	17177169	1613192914
17194	11:56:02.887	00:00:17.193	1032	-1024	-768	-1	-1	-1	-1	4	-1024	-768	-1	-1	-1	-1	4	25	0	0						Untertest3.avi	0	880	547	72	111	276	226	1249	0	Content		-72	-111	17193790	1613209535
17211	11:56:02.904	00:00:17.210	1033	376,374	348,4379	0,5960763	0,4673238	615,2829	3,073562	0	345,8762	322,0156	0,414203	0,4993289	613,0023	2,310679	0	25	361	335						Untertest3.avi	0	880	547	72	111	276	226	1249	0	Content		289	224	17210538	1613226283
17227	11:56:02.920	00:00:17.227	1034	366,4961	330,6761	0,5961434	0,4674057	615,2212	3,032287	0	351,2148	322,4081	0,4143089	0,4993616	612,7714	2,293959	0	25	359	327						Untertest3.avi	0	880	547	72	111	276	226	1249	0	Content		287	216	17227161	1613242906
17244	11:56:02.937	00:00:17.243	1035	356,2751	389,9985	0,5962204	0,4674867	615,21	3,147789	0	335,9409	331,5951	0,4143742	0,499377	612,7375	2,340846	0	25	346	361						Untertest3.avi	0	880	547	72	111	276	226	1249	0	Content		274	250	17243783	1613259528
17260	11:56:02.953	00:00:17.260	1036	344,479	360,9696	0,5964146	0,4675028	615,2579	3,074905	0	340,4034	334,3922	0,4145128	0,4993398	612,9709	2,336013	0	25	342	348						Untertest3.avi	0	880	547	72	111	276	226	1249	0	Content		270	237	17260409	1613276154
17277	11:56:02.970	00:00:17.277	1037	371,9295	361,2733	0,596606	0,4675069	615,2367	3,095989	0	334,3098	331,9313	0,4147077	0,4992488	612,9763	2,412246	0	25	353	347						Untertest3.avi	0	880	547	72	111	276	226	1249	0	Content		281	236	17277158	1613292903
17294	11:56:02.987	00:00:17.293	1038	348,5013	364,4391	0,5966785	0,4675251	615,212	3,094082	0	334,5435	310,3445	0,4148282	0,4991722	612,6952	2,315022	0	25	342	337						Untertest3.avi	0	880	547	72	111	276	226	1249	0	Content		270	226	17293783	1613309528
17310	11:56:03.003	00:00:17.310	1039	369,4368	354,8145	0,5966439	0,4678783	616,0167	3,051411	0	326,0624	337,8849	0,4148974	0,4994617	612,6952	2,385547	0	25	348	346						Untertest3.avi	0	880	547	72	111	276	226	1249	0	Content		276	235	17310405	1613326150
17327	11:56:03.020	00:00:17.327	1040	347,3398	350,1169	0,5967823	0,4674846	615,3101	3,126621	0	346,1364	325,7481	0,4149194	0,4990632	612,7895	2,319324	0	25	347	338						Untertest3.avi	0	880	547	72	111	276	226	1249	0	Content		275	227	17327029	1613342774
17344	11:56:03.037	00:00:17.343	1041	343,9166	389,236	0,5967826	0,4671017	615,3077	3,180062	0	330,5162	312,8352	0,4149179	0,4986715	612,7895	2,341904	0	25	337	351						Untertest3.avi	0	880	547	72	111	276	226	1249	0	Content		265	240	17343778	1613359523
17360	11:56:03.053	00:00:17.360	1042	367,7349	352,0537	0,5967639	0,4674722	615,3157	3,133055	0	326,1295	321,0803	0,4149143	0,4990193	612,8299	2,568284	0	25	347	337						Untertest3.avi	0	880	547	72	111	276	226	1249	0	Content		275	226	17360402	1613376147
17377	11:56:03.070	00:00:17.377	1043	343,6045	342,7096	0,5967172	0,467126	615,3134	3,100209	0	332,6189	346,7946	0,414894	0,4987074	612,8299	2,351843	0	25	338	345						Untertest3.avi	0	880	547	72	111	276	226	1249	0	Content		266	234	17377024	1613392769
17394	11:56:03.087	00:00:17.393	1044	344,5337	357,0038	0,5966778	0,4674843	615,2546	3,069181	0	337,5895	302,0856	0,4148433	0,499168	612,7623	2,358738	0	25	341	330						Untertest3.avi	0	880	547	72	111	276	226	1249	0	Content		269	219	17393647	1613409392
17410	11:56:03.103	00:00:17.410	1045	-1024	-768	-1	-1	-1	-1	4	-1024	-768	-1	-1	-1	-1	4	25	0	0						Untertest3.avi	0	880	547	72	111	276	226	1249	0	Content		-72	-111	17410397	1613426142
17427	11:56:03.120	00:00:17.427	1046	385,0286	376,1564	0,5966221	0,4674709	615,3679	3,192009	0	328,3192	287,3504	0,4152286	0,4988668	616,2495	2,325069	0	25	357	332						Untertest3.avi	0	880	547	72	111	276	226	1249	0	Content		285	221	17427020	1613442765
17444	11:56:03.137	00:00:17.443	1047	395,51	397,4426	0,5962779	0,4678406	617,7689	3,211404	0	-1024	-768	-1	-1	-1	-1	4	25	396	397						Untertest3.avi	0	880	547	72	111	276	226	1249	0	Content		324	286	17443652	1613459397
17460	11:56:03.153	00:00:17.460	1048	341,1644	361,5095	0,5965925	0,4673408	615,3278	3,024014	0	-1024	-768	-1	-1	-1	-1	4	25	341	362						Untertest3.avi	0	880	547	72	111	276	226	1249	0	Content		269	251	17460268	1613476013
17477	11:56:03.170	00:00:17.477	1049	366,5612	361,0988	0,5966234	0,4673465	615,3408	3,179266	0	361,5763	313,807	0,4147889	0,4990516	612,8703	2,501965	0	25	364	337						Untertest3.avi	0	880	547	72	111	276	226	1249	0	Content		292	226	17477018	1613492763
17494	11:56:03.187	00:00:17.493	1050	361,0315	346,325	0,5966393	0,4673736	615,3088	3,057311	0	349,7623	314,3105	0,4148147	0,4990501	612,8318	2,399163	0	25	355	330						Untertest3.avi	0	880	547	72	111	276	226	1249	0	Content		283	219	17493640	1613509385
17510	11:56:03.203	00:00:17.510	1051	353,3041	336,5352	0,5972778	0,4670558	618,4421	3,117951	0	329,9197	345,7164	0,4148349	0,4987064	612,8319	2,453387	0	25	342	341						Untertest3.avi	0	880	547	72	111	276	226	1249	0	Content		270	230	17510265	1613526010
17527	11:56:03.220	00:00:17.526	1052	352,6749	374,5839	0,596667	0,4674678	615,2617	3,125726	0	350,8359	311,2137	0,414837	0,4991615	612,741	2,304443	0	25	352	343						Untertest3.avi	0	880	547	72	111	276	226	1249	0	Content		280	232	17526888	1613542633
17544	11:56:03.237	00:00:17.543	1053	355,214	369,8235	0,5972937	0,4671359	618,4421	3,074915	0	333,9926	321,4509	0,4148356	0,4988403	612,741	2,290623	0	25	345	346						Untertest3.avi	0	880	547	72	111	276	226	1249	0	Content		273	235	17543636	1613559381
17560	11:56:03.253	00:00:17.560	1054	363,9718	357,0085	0,5966734	0,4675109	615,3174	3,133588	0	351,2828	333,054	0,4148338	0,4992338	612,7751	2,398997	0	25	358	345						Untertest3.avi	0	880	547	72	111	276	226	1249	0	Content		286	234	17560259	1613576004
17577	11:56:03.270	00:00:17.576	1055	360,3631	342,6005	0,5966615	0,4675077	615,3198	3,125614	0	343,0466	342,632	0,4148307	0,4992389	612,7831	2,41546	0	25	352	343						Untertest3.avi	0	880	547	72	111	276	226	1249	0	Content		280	232	17576883	1613592628
17594	11:56:03.287	00:00:17.593	1056	365,7867	336,7515	0,5966455	0,467486	615,3276	3,010215	0	348,2928	323,5376	0,4148169	0,4992106	612,8043	2,294722	0	25	357	330						Untertest3.avi	0	880	547	72	111	276	226	1249	0	Content		285	219	17593508	1613609253
17610	11:56:03.303	00:00:17.610	1057	359,3975	336,2282	0,5961387	0,4679176	619,1982	3,102223	0	360,7852	283,2933	0,4129	0,4995079	623,2576	2,351752	0	25	360	310						Untertest3.avi	0	880	547	72	111	276	226	1249	0	Content		288	199	17610257	1613626002
17627	11:56:03.320	00:00:17.626	1058	351,4958	337,8441	0,5963879	0,4669635	614,4016	3,077229	0	-1024	-768	-1	-1	-1	-1	4	25	351	338						Untertest3.avi	0	880	547	72	111	276	226	1249	0	Content		279	227	17626881	1613642626
17644	11:56:03.337	00:00:17.643	1059	-1024	-768	-1	-1	-1	-1	4	-1024	-768	-1	-1	-1	-1	4	25	0	0						Untertest3.avi	0	880	547	72	111	276	226	1249	0	Content		-72	-111	17643508	1613659253
17660	11:56:03.353	00:00:17.660	1060	354,8644	354,9656	0,5965382	0,4673678	615,569	3,07879	0	330,2346	318,8965	0,4146793	0,4990919	613,1627	2,371171	0	25	343	337						Untertest3.avi	0	880	547	72	111	276	226	1249	0	Content		271	226	17660251	1613675996
17677	11:56:03.370	00:00:17.676	1061	337,0771	292,8056	0,5965143	0,4673761	615,6063	3,029195	0	331,2335	334,8708	0,4146582	0,4990978	613,191	2,350181	0	25	334	314						Untertest3.avi	0	880	547	72	111	276	226	1249	0	Content		262	203	17676874	1613692619
17693	11:56:03.386	00:00:17.693	1062	348,1796	344,6755	0,59651	0,467029	615,6039	3,063388	0	342,597	307,6872	0,4156405	0,4987219	620,3395	2,282743	0	25	345	326						Untertest3.avi	0	880	547	72	111	276	226	1249	0	Content		273	215	17693499	1613709244
17710	11:56:03.403	00:00:17.710	1063	352,807	351,9799	0,5964946	0,4673935	615,6584	3,109262	0	346,7021	296,2626	0,4146333	0,4991099	613,2203	2,24334	0	25	350	324						Untertest3.avi	0	880	547	72	111	276	226	1249	0	Content		278	213	17710120	1613725865
17727	11:56:03.420	00:00:17.726	1064	395,142	326,6699	0,5961608	0,467459	615,3036	3,041736	0	409,4301	399,2379	0,4142375	0,4996662	613,2203	2,596598	0	26	402	363						Untertest3.avi	0	880	547	72	111	383	222	166	0	Content		330	252	17726869	1613742614
17743	11:56:03.436	00:00:17.743	1065	466,0637	332,638	0,5952886	0,4671642	614,399	3,043075	0	445,558	328,0101	0,4134923	0,4991767	613,2203	2,30529	0	26	456	330						Untertest3.avi	0	880	547	72	111	383	222	166	0	Content		384	219	17743492	1613759237
17760	11:56:03.453	00:00:17.760	1066	451,6346	341,4889	0,5954065	0,4675323	615,4437	3,070302	0	455,6223	324,1171	0,4135446	0,499525	613,6564	2,30897	0	26	454	333						Untertest3.avi	0	880	547	72	111	383	222	166	0	Content		382	222	17760115	1613775860
17777	11:56:03.470	00:00:17.776	1067	447,7664	353,6321	0,5954348	0,4675683	615,523	3,020251	0	460,4197	326,045	0,4135525	0,4995323	613,6571	2,344636	0	26	454	340						Untertest3.avi	0	880	547	72	111	383	222	166	0	Content		382	229	17776739	1613792484
17793	11:56:03.486	00:00:17.793	1068	456,1638	344,8509	0,5954183	0,4675826	615,4519	3,010114	0	438,8914	373,7797	0,4135519	0,4995653	613,6764	2,413821	0	26	448	359						Untertest3.avi	0	880	547	72	111	383	222	166	0	Content		376	248	17793488	1613809233
17810	11:56:03.503	00:00:17.810	1069	428,3939	397,1958	0,5951365	0,4680556	617,8164	3,17469	0	482,3821	255,6101	0,4149249	0,4992585	623,5869	2,264791	0	26	455	326						Untertest3.avi	0	880	547	72	111	383	222	166	0	Content		383	215	17810111	1613825856
17827	11:56:03.520	00:00:17.826	1070	441,4226	313,9442	0,5954761	0,4676649	615,3972	3,179153	0	479,8774	263,8579	0,4136009	0,4996382	613,4499	2,284753	0	26	461	289						Untertest3.avi	0	880	547	72	111	383	222	166	0	Content		389	178	17826733	1613842478
17843	11:56:03.536	00:00:17.843	1071	-1024	-768	-1	-1	-1	-1	4	-1024	-768	-1	-1	-1	-1	4	26	0	0						Untertest3.avi	0	880	547	72	111	383	222	166	0	Content		-72	-111	17843360	1613859105
17860	11:56:03.553	00:00:17.860	1072	466,6886	353,7618	0,5955582	0,4676315	615,4847	3,057176	0	444,9438	336,3795	0,4136467	0,4995458	613,7202	2,329228	0	26	456	345						Untertest3.avi	0	880	547	72	111	383	222	166	0	Content		384	234	17860107	1613875852
17877	11:56:03.570	00:00:17.876	1073	460,8882	384,6802	0,5956699	0,4676119	615,2382	3,081253	0	467,5583	336,868	0,4137611	0,4994713	613,3471	2,321262	0	26	464	361						Untertest3.avi	0	880	547	72	111	383	222	166	0	Content		392	250	17876730	1613892475
17893	11:56:03.586	00:00:17.893	1074	332,3723	342,3082	0,5970532	0,4671851	618,3381	2,990572	0	333,7753	306,6753	0,4147148	0,4988783	614,2681	2,276367	0	27	333	324						Untertest3.avi	0	880	547	72	111	280	231	266	0	Content		261	213	17893353	1613909098
17910	11:56:03.603	00:00:17.909	1075	371,8025	380,8752	0,5963563	0,4679428	618,3405	3,178307	0	333,7326	270,073	0,4146272	0,4994017	614,2681	2,675049	0	27	353	325						Untertest3.avi	0	880	547	72	111	280	231	266	0	Content		281	214	17909987	1613925732
17927	11:56:03.620	00:00:17.926	1076	354,1339	369,6893	0,596645	0,4675013	615,382	3,102001	0	381,6976	328,4935	0,4149504	0,4987717	614,2681	2,343328	0	27	368	349						Untertest3.avi	0	880	547	72	111	280	231	266	0	Content		296	238	17926723	1613942468
17943	11:56:03.636	00:00:17.943	1077	352,1016	358,4633	0,5965689	0,4674971	615,5823	3,031028	0	353,1375	319,6664	0,4146711	0,4992412	613,1689	2,348921	0	27	353	339						Untertest3.avi	0	880	547	72	111	280	231	266	0	Content		281	228	17943348	1613959093
17960	11:56:03.653	00:00:17.959	1078	378,1501	357,0412	0,5964476	0,4674854	615,643	2,957775	0	332,9429	335,2736	0,4145142	0,4993321	613,1406	2,389206	0	27	356	346						Untertest3.avi	0	880	547	72	111	280	231	266	0	Content		284	235	17959981	1613975726
17977	11:56:03.670	00:00:17.976	1079	342,2616	365,8063	0,5963207	0,4674838	615,4846	3,092038	0	334,0294	340,7695	0,4144232	0,4994247	612,9302	2,350621	0	27	338	353						Untertest3.avi	0	880	547	72	111	280	231	266	0	Content		266	242	17976594	1613992339
17993	11:56:03.686	00:00:17.993	1080	362,608	374,7686	0,5963205	0,467526	615,4036	3,071417	0	358,9071	294,1812	0,4144482	0,4995049	612,9548	2,273401	0	27	361	334						Untertest3.avi	0	880	547	72	111	280	231	266	0	Content		289	223	17993341	1614009086
18010	11:56:03.703	00:00:18.009	1081	349,9561	348,5167	0,5959387	0,4679829	618,4241	3,009278	0	337,5247	335,8337	0,4126652	0,4998887	622,603	2,276493	0	27	344	342						Untertest3.avi	0	880	547	72	111	280	231	266	0	Content		272	231	18009976	1614025721
18027	11:56:03.720	00:00:18.026	1082	351,7597	367,1925	0,5964101	0,4676599	615,4124	3,065878	0	-1024	-768	-1	-1	-1	-1	4	27	352	367						Untertest3.avi	0	880	547	72	111	280	231	266	0	Content		280	256	18026589	1614042334
18043	11:56:03.736	00:00:18.043	1083	335,3737	350,2862	0,5965238	0,4676822	615,556	3,028441	0	341,3475	343,2442	0,4145862	0,4995168	613,3179	2,406952	0	27	338	347						Untertest3.avi	0	880	547	72	111	280	231	266	0	Content		266	236	18043211	1614058956
18060	11:56:03.753	00:00:18.059	1084	369,621	354,907	0,5966387	0,467727	615,2625	3,128155	0	342,8348	338,9764	0,414748	0,4994728	613,0945	2,358182	0	27	356	347						Untertest3.avi	0	880	547	72	111	280	231	266	0	Content		284	236	18059971	1614075716
18077	11:56:03.770	00:00:18.076	1085	345,4411	328,7618	0,5967262	0,4677581	615,3481	3,019868	0	344,8738	319,1511	0,4148415	0,4994337	612,9	2,299929	0	27	345	324						Untertest3.avi	0	880	547	72	111	280	231	266	0	Content		273	213	18076583	1614092328
18093	11:56:03.786	00:00:18.093	1086	-1024	-768	-1	-1	-1	-1	4	-1024	-768	-1	-1	-1	-1	4	27	0	0						Untertest3.avi	0	880	547	72	111	280	231	266	0	Content		-72	-111	18093206	1614108951
18110	11:56:03.803	00:00:18.109	1087	356,8248	347,3652	0,5969684	0,4676981	615,7594	3,005536	0	347,7703	321,8105	0,4150267	0,4992458	613,2139	2,36526	0	27	352	335						Untertest3.avi	0	880	547	72	111	280	231	266	0	Content		280	224	18109828	1614125573
18127	11:56:03.820	00:00:18.126	1088	350,6614	373,8435	0,5969506	0,4676894	615,8408	3,040428	0	346,5413	343,1013	0,4149931	0,4992396	613,1627	2,387992	0	27	349	358						Untertest3.avi	0	880	547	72	111	280	231	266	0	Content		277	247	18126576	1614142321
18143	11:56:03.836	00:00:18.143	1089	436,3369	367,9715	0,5967214	0,4672521	617,6047	3,055593	0	487,675	327,8236	0,4142697	0,4997315	613,1627	2,276911	0	27	462	348						Untertest3.avi	0	880	547	72	111	280	231	266	0	Content		390	237	18143200	1614158945
18160	11:56:03.853	00:00:18.159	1090	465,5663	342,4023	0,5958922	0,4674986	615,9542	2,996029	0	478,9867	323,022	0,413618	0,4993273	613,7634	2,285836	0	28	472	333						Untertest3.avi	0	880	547	72	111	525	257	117	0	Content		400	222	18159821	1614175566
18176	11:56:03.869	00:00:18.176	1091	528,8677	385,6411	0,5951051	0,4674372	615,8655	3,212565	0	599,6498	339,9255	0,4127851	0,4993635	613,5693	2,513083	0	28	564	363						Untertest3.avi	0	880	547	72	111	525	257	117	0	Content		492	252	18176446	1614192191
18193	11:56:03.886	00:00:18.193	1092	550,8177	328,9446	0,5949271	0,4668383	617,5978	3,212751	0	642,9594	406,1273	0,4121836	0,4993647	613,7083	2,583404	0	28	597	368						Untertest3.avi	0	880	547	72	111	525	257	117	0	Content		525	257	18193193	1614208938
18210	11:56:03.903	00:00:18.209	1093	-1024	-768	-1	-1	-1	-1	4	-1024	-768	-1	-1	-1	-1	4	28	0	0						Untertest3.avi	0	880	547	72	111	525	257	117	0	Content		-72	-111	18209816	1614225561
18226	11:56:03.919	00:00:18.226	1094	579,6807	423,9344	0,5943611	0,4675986	617,5978	2,618033	0	645,3452	375,5962	0,4121128	0,4993944	613,8194	2,165532	0	28	613	400						Untertest3.avi	0	880	547	72	111	525	257	117	0	Content		541	289	18226438	1614242183
18243	11:56:03.936	00:00:18.243	1095	-1024	-768	-1	-1	-1	-1	4	621,0565	408,1009	0,4121342	0,499412	613,8046	2,123702	0	28	621	408						Untertest3.avi	0	880	547	72	111	525	257	117	0	Content		549	297	18243061	1614258806
18260	11:56:03.953	00:00:18.259	1096	-1024	-768	-1	-1	-1	-1	4	606,5033	419,5957	0,4121915	0,4997744	613,8046	1,995011	0	28	607	420						Untertest3.avi	0	880	547	72	111	525	257	117	0	Content		535	309	18259808	1614275553
18276	11:56:03.969	00:00:18.276	1097	-1024	-768	-1	-1	-1	-1	4	-1024	-768	-1	-1	-1	-1	4		0	0						Untertest3.avi	0	880	547	72	111				0	Content		-72	-111	18276433	1614292178
18293	11:56:03.986	00:00:18.293	1098	-1024	-768	-1	-1	-1	-1	4	-1024	-768	-1	-1	-1	-1	4		0	0						Untertest3.avi	0	880	547	72	111				0	Content		-72	-111	18293055	1614308800
18310	11:56:04.003	00:00:18.309	1099	-1024	-768	-1	-1	-1	-1	4	-1024	-768	-1	-1	-1	-1	4		0	0						Untertest3.avi	0	880	547	72	111				0	Content		-72	-111	18309805	1614325550
18326	11:56:04.019	00:00:18.326	1100	-1024	-768	-1	-1	-1	-1	4	-1024	-768	-1	-1	-1	-1	4		0	0						Untertest3.avi	0	880	547	72	111				0	Content		-72	-111	18326427	1614342172
18343	11:56:04.036	00:00:18.343	1101	-1024	-768	-1	-1	-1	-1	4	-1024	-768	-1	-1	-1	-1	4		0	0						Untertest3.avi	0	880	547	72	111				0	Content		-72	-111	18343051	1614358796
18360	11:56:04.053	00:00:18.359	1102	-1024	-768	-1	-1	-1	-1	4	-1024	-768	-1	-1	-1	-1	4		0	0						Untertest3.avi	0	880	547	72	111				0	Content		-72	-111	18359718	1614375463
18376	11:56:04.069	00:00:18.376	1103	-1024	-768	-1	-1	-1	-1	4	-1024	-768	-1	-1	-1	-1	4		0	0						Untertest3.avi	0	880	547	72	111				0	Content		-72	-111	18376382	1614392127
18393	11:56:04.086	00:00:18.393	1104	-1024	-768	-1	-1	-1	-1	4	-1024	-768	-1	-1	-1	-1	4		0	0						Untertest3.avi	0	880	547	72	111				0	Content		-72	-111	18393049	1614408794
18410	11:56:04.103	00:00:18.409	1105	-1024	-768	-1	-1	-1	-1	4	-1024	-768	-1	-1	-1	-1	4		0	0						Untertest3.avi	0	880	547	72	111				0	Content		-72	-111	18409672	1614425417
18426	11:56:04.119	00:00:18.426	1106	-1024	-768	-1	-1	-1	-1	4	-1024	-768	-1	-1	-1	-1	4		0	0						Untertest3.avi	0	880	547	72	111				0	Content		-72	-111	18426339	1614442084
18443	11:56:04.136	00:00:18.443	1107	-1024	-768	-1	-1	-1	-1	4	-1024	-768	-1	-1	-1	-1	4		0	0						Untertest3.avi	0	880	547	72	111				0	Content		-72	-111	18443003	1614458748
18460	11:56:04.153	00:00:18.459	1108	-1024	-768	-1	-1	-1	-1	4	-1024	-768	-1	-1	-1	-1	4		0	0						Untertest3.avi	0	880	547	72	111				0	Content		-72	-111	18459670	1614475415
18476	11:56:04.169	00:00:18.476	1109	582,2057	416,3777	0,5948615	0,4678416	613,398	2,904579	0	575,1643	335,6946	0,412309	0,4999104	613,398	2,267094	0	29	579	376						Untertest3.avi	0	880	547	72	111	506	231	683	0	Content		507	265	18476289	1614492034
18493	11:56:04.186	00:00:18.492	1110	-1024	-768	-1	-1	-1	-1	4	605,4966	321,1121	0,4124104	0,4993016	613,398	2,391562	0	29	605	321						Untertest3.avi	0	880	547	72	111	506	231	683	0	Content		533	210	18492921	1614508666
18510	11:56:04.203	00:00:18.509	1111	575,666	356,6706	0,5940092	0,4671084	613,0844	2,9056	0	572,7429	349,4863	0,4123799	0,4996067	613,087	2,30569	0	29	574	353						Untertest3.avi	0	880	547	72	111	506	231	683	0	Content		502	242	18509661	1614525406
18526	11:56:04.219	00:00:18.526	1112	575,666	356,6706	0,5952975	0,4671326	619,8098	2,9056	0	549,9796	378,8342	0,4123866	0,4996946	613,2806	2,364859	0	29	563	368						Untertest3.avi	0	880	547	72	111	506	231	683	0	Content		491	257	18526285	1614542030
18543	11:56:04.236	00:00:18.542	1113	578,7654	307,0268	0,5944882	0,4675556	615,9364	3,107609	0	575,6155	347,1127	0,4123814	0,4996227	613,0449	2,329737	0	29	577	327						Untertest3.avi	0	880	547	72	111	506	231	683	0	Content		505	216	18542917	1614558662
18560	11:56:04.253	00:00:18.559	1114	572,1655	259,3413	0,5944368	0,4676099	615,9046	3,116059	0	592,0709	310,2391	0,412368	0,4996639	613,114	2,293777	0	29	582	285						Untertest3.avi	0	880	547	72	111	506	231	683	0	Content		510	174	18559531	1614575276
18576	11:56:04.269	00:00:18.576	1115	573,212	308,6628	0,5943974	0,4676596	615,8376	3,129559	0	584,7112	353,591	0,4123502	0,4997297	613,1088	2,447204	0	29	579	331						Untertest3.avi	0	880	547	72	111	506	231	683	0	Content		507	220	18576280	1614592025
18593	11:56:04.286	00:00:18.592	1116	590,5881	277,3558	0,5943643	0,4681117	615,8376	3,067845	0	571,1418	280,3822	0,411866	0,5001543	615,7286	2,546412	0	29	581	279						Untertest3.avi	0	880	547	72	111	506	231	683	0	Content		509	168	18592912	1614608657
18610	11:56:04.303	00:00:18.609	1117	579,0669	302,79	0,5943373	0,4676944	615,72	3,050227	0	568,407	370,8582	0,4123188	0,4998321	613,1407	2,423705	0	29	574	337						Untertest3.avi	0	880	547	72	111	506	231	683	0	Content		502	226	18609528	1614625273
18626	11:56:04.319	00:00:18.626	1118	586,9504	335,4657	0,5943233	0,4676954	615,7061	2,860294	0	588,0605	343,2553	0,4123153	0,4998406	613,1118	2,363401	0	29	588	339						Untertest3.avi	0	880	547	72	111	506	231	683	0	Content		516	228	18626153	1614641898
18643	11:56:04.336	00:00:18.642	1119	573,8091	340,4268	0,5943409	0,4677088	615,7304	2,984604	0	559,024	373,5285	0,4123294	0,4998373	613,1108	2,362398	0	29	566	357						Untertest3.avi	0	880	547	72	111	506	231	683	0	Content		494	246	18642932	1614658677
18660	11:56:04.353	00:00:18.659	1120	581,5132	324,6273	0,5943699	0,4677316	615,7703	2,850929	0	572,258	355,4851	0,4123569	0,4998375	613,0724	2,310882	0	29	577	340						Untertest3.avi	0	880	547	72	111	506	231	683	0	Content		505	229	18659523	1614675268
18676	11:56:04.369	00:00:18.676	1121	589,5061	344,1167	0,5944367	0,4677618	615,8278	2,89563	0	583,0341	350,1928	0,4124086	0,4998232	613,0147	2,263142	0	29	586	347						Untertest3.avi	0	880	547	72	111	506	231	683	0	Content		514	236	18676146	1614691891
18693	11:56:04.386	00:00:18.692	1122	567,2357	356,4203	0,594519	0,467802	615,7726	2,950512	0	589,3058	351,2517	0,4124721	0,4997714	613,1931	2,276851	0	29	578	354						Untertest3.avi	0	880	547	72	111	506	231	683	0	Content		506	243	18692771	1614708516
18710	11:56:04.403	00:00:18.709	1123	591,3969	349,724	0,5945795	0,4678143	615,6346	2,928556	0	574,7572	355,0233	0,4125101	0,4997024	613,3038	2,317827	0	29	583	352						Untertest3.avi	0	880	547	72	111	506	231	683	0	Content		511	241	18709519	1614725264
18726	11:56:04.419	00:00:18.726	1124	595,5696	308,4904	0,5946171	0,467807	615,4748	2,813301	0	554,0167	366,6509	0,4125236	0,4996625	613,3454	2,346242	0	29	575	338						Untertest3.avi	0	880	547	72	111	506	231	683	0	Content		503	227	18726141	1614741886
18743	11:56:04.436	00:00:18.742	1125	572,1857	380,2992	0,5945767	0,4677823	615,514	2,905746	0	574,754	334,8708	0,4124948	0,4996751	613,192	2,267455	0	29	573	358						Untertest3.avi	0	880	547	72	111	506	231	683	0	Content		501	247	18742765	1614758510
18759	11:56:04.452	00:00:18.759	1126	586,9134	289,6204	0,5944848	0,4677694	615,5351	2,822603	0	573,8811	340,1634	0,4124233	0,499758	612,886	2,303408	0	29	580	315						Untertest3.avi	0	880	547	72	111	506	231	683	0	Content		508	204	18759386	1614775131
18776	11:56:04.469	00:00:18.776	1127	575,6074	337,2881	0,5943178	0,4678047	615,3489	2,916824	0	579,5554	345,7226	0,4123422	0,4999014	612,8557	2,306729	0	29	578	342						Untertest3.avi	0	880	547	72	111	506	231	683	0	Content		506	231	18776135	1614791880
18793	11:56:04.486	00:00:18.792	1128	576,1051	326,4453	0,5942262	0,4678282	615,225	2,89381	0	583,2515	365,3014	0,4122095	0,500028	613,0215	2,352989	0	29	580	346						Untertest3.avi	0	880	547	72	111	506	231	683	0	Content		508	235	18792758	1614808503
18809	11:56:04.502	00:00:18.809	1129	590,971	339,9146	0,5941883	0,4678185	615,1627	2,891584	0	586,5308	344,7264	0,4121062	0,5001352	613,0527	2,323147	0	29	589	342						Untertest3.avi	0	880	547	72	111	506	231	683	0	Content		517	231	18809381	1614825126
18826	11:56:04.519	00:00:18.826	1130	578,7841	335,2192	0,5941675	0,4678389	615,1314	2,919163	0	584,5263	339,3163	0,4120611	0,5001919	613,0023	2,308479	0	29	582	337						Untertest3.avi	0	880	547	72	111	506	231	683	0	Content		510	226	18826001	1614841746
18843	11:56:04.536	00:00:18.842	1131	577,8748	338,0233	0,5941935	0,4679076	615,1395	2,917604	0	575,9654	346,0277	0,4121048	0,5002466	612,9712	2,267787	0	29	577	342						Untertest3.avi	0	880	547	72	111	506	231	683	0	Content		505	231	18842750	1614858495
18859	11:56:04.552	00:00:18.859	1132	563,4697	341,9352	0,5942432	0,4680021	615,0622	2,905823	0	558,8111	359,5562	0,4122263	0,5002392	612,9539	2,316942	0	29	561	351						Untertest3.avi	0	880	547	72	111	506	231	683	0	Content		489	240	18859370	1614875115
18876	11:56:04.569	00:00:18.875	1133	561,6667	312,4848	0,5943752	0,4680682	615,1125	2,8832	0	582,1227	342,0673	0,4123515	0,5002424	612,7634	2,275213	0	29	572	327						Untertest3.avi	0	880	547	72	111	506	231	683	0	Content		500	216	18875994	1614891739
18893	11:56:04.586	00:00:18.892	1134	578,2416	340,2879	0,5945656	0,4677711	615,11	2,915863	0	576,4796	354,0375	0,4124292	0,4998611	612,7634	2,190106	0	29	577	347						Untertest3.avi	0	880	547	72	111	506	231	683	0	Content		505	236	18892617	1614908362
18909	11:56:04.602	00:00:18.909	1135	577,1279	344,7783	0,5946666	0,4681712	615,2241	2,893867	0	566,2391	363,9917	0,412566	0,500167	612,9589	2,236584	0	29	572	354						Untertest3.avi	0	880	547	72	111	506	231	683	0	Content		500	243	18909367	1614925112
18926	11:56:04.619	00:00:18.925	1136	586,728	305,4413	0,5947086	0,4681717	615,1292	2,827173	0	587,6105	339,7944	0,4126924	0,5001394	612,938	2,230285	0	29	587	323						Untertest3.avi	0	880	547	72	111	506	231	683	0	Content		515	212	18925989	1614941734
18943	11:56:04.636	00:00:18.942	1137	565,3607	342,3603	0,5947295	0,4681172	615,1124	2,903105	0	578,2722	335,8987	0,4127369	0,5000976	612,9594	2,23805	0	29	572	339						Untertest3.avi	0	880	547	72	111	506	231	683	0	Content		500	228	18942612	1614958357
18959	11:56:04.652	00:00:18.959	1138	562,9844	357,0904	0,5947269	0,4680825	615,1253	2,890076	0	571,2521	364,7131	0,4127464	0,5000926	612,9374	2,310291	0	29	567	361						Untertest3.avi	0	880	547	72	111	506	231	683	0	Content		495	250	18959234	1614974979
18976	11:56:04.669	00:00:18.975	1139	594,4357	316,2256	0,5947029	0,4680254	615,1229	2,799504	0	583,3594	334,1794	0,412691	0,5000849	612,9775	2,200512	0	29	589	325						Untertest3.avi	0	880	547	72	111	506	231	683	0	Content		517	214	18975985	1614991730
18993	11:56:04.686	00:00:18.992	1140	585,4683	344,1636	0,5946781	0,4679987	615,1628	2,862523	0	563,0313	344,1773	0,412617	0,5000877	613,0632	2,197201	0	29	574	344						Untertest3.avi	0	880	547	72	111	506	231	683	0	Content		502	233	18992607	1615008352
19009	11:56:04.702	00:00:19.009	1141	592,8983	333,3293	0,5946329	0,4679747	615,1777	2,835023	0	579,1907	335,6171	0,4125345	0,5001508	612,9952	2,149837	0	29	586	334						Untertest3.avi	0	880	547	72	111	506	231	683	0	Content		514	223	19009231	1615024976
19026	11:56:04.719	00:00:19.025	1142	590,9789	352,33	0,5945792	0,4679601	615,1855	2,822903	0	569,4813	354,3914	0,4124773	0,5001983	612,9193	2,256078	0	29	580	353						Untertest3.avi	0	880	547	72	111	506	231	683	0	Content		508	242	19025978	1615041723
19043	11:56:04.736	00:00:19.042	1143	589,8007	350,2076	0,5945118	0,4679454	615,2167	2,828956	0	582,594	334,8792	0,4124346	0,5002421	612,8159	2,133685	0	29	586	343						Untertest3.avi	0	880	547	72	111	506	231	683	0	Content		514	232	19042601	1615058346
19059	11:56:04.752	00:00:19.059	1144	589,7209	331,3449	0,5944781	0,4679368	615,1171	2,789278	0	579,3452	340,3932	0,4124275	0,5002068	612,7969	2,231103	0	29	585	336						Untertest3.avi	0	880	547	72	111	506	231	683	0	Content		513	225	19059224	1615074969
19076	11:56:04.769	00:00:19.075	1145	591,189	340,2306	0,594476	0,4679183	615,1472	2,750408	0	576,3021	352,1593	0,4124247	0,5001597	612,7744	2,162801	0	29	584	346						Untertest3.avi	0	880	547	72	111	506	231	683	0	Content		512	235	19075847	1615091592
19093	11:56:04.786	00:00:19.092	1146	585,3357	301,0893	0,5945112	0,4678868	615,1457	2,757755	0	550,5869	352,8258	0,4124363	0,5001538	612,7789	2,23613	0	29	568	327						Untertest3.avi	0	880	547	72	111	506	231	683	0	Content		496	216	19092597	1615108342
19109	11:56:04.802	00:00:19.109	1147	572,5281	337,9719	0,5945586	0,4684187	615,1457	2,783291	0	571,9252	363,7602	0,4124584	0,5005213	612,7789	2,186609	0	29	572	351						Untertest3.avi	0	880	547	72	111	506	231	683	0	Content		500	240	19109219	1615124964
19126	11:56:04.819	00:00:19.125	1148	587,7807	360,7559	0,59459	0,4680404	615,1224	2,884486	0	565,4338	357,7832	0,41248	0,500195	612,7538	2,168272	0	29	577	359						Untertest3.avi	0	880	547	72	111	506	231	683	0	Content		505	248	19125842	1615141587
19142	11:56:04.835	00:00:19.142	1149	597,3376	326,4757	0,5946222	0,4681771	615,0903	2,803838	0	571,6467	351,713	0,412488	0,5002937	612,6995	2,208508	0	29	584	339						Untertest3.avi	0	880	547	72	111	506	231	683	0	Content		512	228	19142466	1615158211
19159	11:56:04.852	00:00:19.159	1150	584,2808	340,9876	0,5946218	0,4682673	615,0483	2,770278	0	578,1277	349,9063	0,4124799	0,5003657	612,6704	2,173629	0	30	581	345						Untertest3.avi	0	880	547	72	111	438	211	1183	0	Content		509	234	19159215	1615174960
19176	11:56:04.869	00:00:19.175	1151	514,0298	338,7485	0,5950617	0,4682187	614,8834	2,876847	0	507,7556	336,3418	0,4129277	0,5002521	612,6988	2,192026	0	30	511	338						Untertest3.avi	0	880	547	72	111	438	211	1183	0	Content		439	227	19175838	1615191583
19192	11:56:04.885	00:00:19.192	1152	488,9107	320,4848	0,5952418	0,4680188	614,8787	2,828567	0	507,2408	329,2875	0,4133245	0,4998851	612,6888	2,163849	0	30	498	325						Untertest3.avi	0	880	547	72	111	438	211	1183	0	Content		426	214	19192462	1615208207
19209	11:56:04.902	00:00:19.209	1153	506,124	345,5569	0,5951592	0,4680209	614,9614	2,889344	0	521,0177	328,6382	0,4131691	0,5000007	612,7272	2,145524	0	30	514	337						Untertest3.avi	0	880	547	72	111	438	211	1183	0	Content		442	226	19209085	1615224830
19226	11:56:04.919	00:00:19.225	1154	514,1559	320,0571	0,5951625	0,46805	614,931	2,768718	0	506,8962	330,2037	0,4131252	0,5001203	612,6296	2,16564	0	30	511	325						Untertest3.avi	0	880	547	72	111	438	211	1183	0	Content		439	214	19225834	1615241579
19242	11:56:04.935	00:00:19.242	1155	512,7525	324,5575	0,5951433	0,4680576	614,9158	2,853098	0	504,9846	326,312	0,4130646	0,5001479	612,4984	2,121184	0	30	509	325						Untertest3.avi	0	880	547	72	111	438	211	1183	0	Content		437	214	19242458	1615258203
19259	11:56:04.952	00:00:19.259	1156	516,407	330,1019	0,5951219	0,4680498	614,8693	2,808975	0	509,94	321,4534	0,4130079	0,5001842	612,5225	2,163028	0	30	513	326						Untertest3.avi	0	880	547	72	111	438	211	1183	0	Content		441	215	19259082	1615274827
19276	11:56:04.969	00:00:19.275	1157	516,9703	318,4545	0,5951061	0,4680472	614,7904	2,821594	0	509,6435	311,7798	0,4129708	0,5001994	612,5375	2,132289	0	30	513	315						Untertest3.avi	0	880	547	72	111	438	211	1183	0	Content		441	204	19275706	1615291451
19292	11:56:04.985	00:00:19.292	1158	514,007	298,9312	0,5955304	0,4676135	616,8683	2,742187	0	507,6717	300,5825	0,4137958	0,4998069	618,3389	2,108109	0	30	511	300						Untertest3.avi	0	880	547	72	111	438	211	1183	0	Content		439	189	19292453	1615308198
19309	11:56:05.002	00:00:19.309	1159	516,1714	299,6405	0,5957087	0,4676544	617,7821	2,740865	0	-1024	-768	-1	-1	-1	-1	4	30	516	300						Untertest3.avi	0	880	547	72	111	438	211	1183	0	Content		444	189	19309077	1615324822
19326	11:56:05.019	00:00:19.325	1160	-1024	-768	-1	-1	-1	-1	4	-1024	-768	-1	-1	-1	-1	4	30	0	0						Untertest3.avi	0	880	547	72	111	438	211	1183	0	Content		-72	-111	19325702	1615341447
19342	11:56:05.035	00:00:19.342	1161	511,2378	335,024	0,5951221	0,4680877	614,6877	2,854079	0	504,1463	316,3849	0,4129654	0,5002248	612,3469	2,140406	0	30	508	326						Untertest3.avi	0	880	547	72	111	438	211	1183	0	Content		436	215	19342326	1615358071
19359	11:56:05.052	00:00:19.359	1162	516,0143	313,7839	0,5951476	0,4680783	614,6906	2,74802	0	499,3453	328,9365	0,4129806	0,5002186	612,2849	2,176253	0	30	508	321						Untertest3.avi	0	880	547	72	111	438	211	1183	0	Content		436	210	19359074	1615374819
19376	11:56:05.069	00:00:19.375	1163	490,774	335,6645	0,5951687	0,4681074	614,7242	2,888056	0	497,7743	330,3723	0,4130062	0,5002239	612,2391	2,148192	0	30	494	333						Untertest3.avi	0	880	547	72	111	438	211	1183	0	Content		422	222	19375696	1615391441
19392	11:56:05.085	00:00:19.392	1164	520,1537	328,7757	0,5951856	0,4681529	614,6367	2,787985	0	510,5195	308,8778	0,4130177	0,5002578	612,2362	2,194821	0	30	515	319						Untertest3.avi	0	880	547	72	111	438	211	1183	0	Content		443	208	19392317	1615408062
19409	11:56:05.102	00:00:19.408	1165	512,1799	335,0834	0,595204	0,4681939	614,6617	2,80067	0	490,875	333,1904	0,4130361	0,5002747	612,1946	2,306362	0	30	502	334						Untertest3.avi	0	880	547	72	111	438	211	1183	0	Content		430	223	19408944	1615424689
19426	11:56:05.119	00:00:19.425	1166	527,4045	317,9268	0,5951744	0,4685648	614,9282	2,751114	0	488,8522	351,1039	0,4130483	0,5006151	612,1946	2,307753	0	30	508	335						Untertest3.avi	0	880	547	72	111	438	211	1183	0	Content		436	224	19425691	1615441436
19442	11:56:05.135	00:00:19.442	1167	541,3311	310,1101	0,5952048	0,4682266	614,6334	2,789876	0	515,4977	307,0513	0,4130613	0,5002921	612,1356	2,193398	0	30	528	309						Untertest3.avi	0	880	547	72	111	438	211	1183	0	Content		456	198	19442318	1615458063
19459	11:56:05.152	00:00:19.458	1168	494,3152	352,4337	0,5952002	0,4682167	614,6088	2,820946	0	491,4702	327,2611	0,4130565	0,5002934	612,1534	2,208918	0	30	493	340						Untertest3.avi	0	880	547	72	111	438	211	1183	0	Content		421	229	19458939	1615474684
19476	11:56:05.169	00:00:19.475	1169	515,5035	312,596	0,5952018	0,4682173	614,67	2,762319	0	514,7183	325,3884	0,4130464	0,5002882	612,2321	2,148454	0	30	515	319						Untertest3.avi	0	880	547	72	111	438	211	1183	0	Content		443	208	19475564	1615491309
19492	11:56:05.185	00:00:19.492	1170	509,942	327,6108	0,5952045	0,4682163	614,661	2,807569	0	509,332	332,0519	0,4130703	0,5002772	612,1439	2,156397	0	30	510	330						Untertest3.avi	0	880	547	72	111	438	211	1183	0	Content		438	219	19492312	1615508057
19509	11:56:05.202	00:00:19.508	1171	506,7174	337,4433	0,5952148	0,4682126	614,6472	2,850916	0	509,2945	303,8893	0,4131025	0,5002449	612,1414	2,134797	0	30	508	321						Untertest3.avi	0	880	547	72	111	438	211	1183	0	Content		436	210	19508932	1615524677
19526	11:56:05.219	00:00:19.525	1172	507,7745	324,416	0,5952213	0,4681894	614,6531	2,792197	0	491,5199	337,4363	0,4131113	0,5001676	612,2036	2,221789	0	30	500	331						Untertest3.avi	0	880	547	72	111	438	211	1183	0	Content		428	220	19525558	1615541303
19542	11:56:05.235	00:00:19.542	1173	503,9293	305,7515	0,5952005	0,4681112	614,7236	2,771357	0	502,7448	306,2115	0,4131002	0,5000601	612,2106	2,138408	0	30	503	306						Untertest3.avi	0	880	547	72	111	438	211	1183	0	Content		431	195	19542181	1615557926
19559	11:56:05.252	00:00:19.558	1174	522,0654	308,3544	0,595157	0,4680362	614,7571	2,729064	0	530,7384	306,813	0,4130385	0,4999596	612,2417	2,219429	0	30	526	308						Untertest3.avi	0	880	547	72	111	438	211	1183	0	Content		454	197	19558929	1615574674
19576	11:56:05.269	00:00:19.575	1175	513,0461	332,7613	0,5950577	0,4679906	614,5679	2,875413	0	511,7901	329,6613	0,4129372	0,4999722	612,4443	2,239721	0	30	512	331						Untertest3.avi	0	880	547	72	111	438	211	1183	0	Content		440	220	19575551	1615591296
19592	11:56:05.285	00:00:19.592	1176	518,4022	298,2681	0,5948713	0,4679661	614,3596	2,757254	0	502,7721	326,5145	0,4128549	0,5000628	612,4465	2,167383	0	30	511	312						Untertest3.avi	0	880	547	72	111	438	211	1183	0	Content		439	201	19592174	1615607919
19609	11:56:05.302	00:00:19.608	1177	529,0857	313,2388	0,5947306	0,4678925	614,6484	2,790922	0	516,3641	330,6344	0,4127392	0,5001402	612,3036	2,216918	0	30	523	322						Untertest3.avi	0	880	547	72	111	438	211	1183	0	Content		451	211	19608799	1615624544
19626	11:56:05.319	00:00:19.625	1178	512,2448	326,247	0,5946386	0,4678125	614,7188	2,873084	0	482,7805	338,5521	0,4125643	0,5001755	612,3741	2,230242	0	30	498	332						Untertest3.avi	0	880	547	72	111	438	211	1183	0	Content		426	221	19625547	1615641292
19642	11:56:05.335	00:00:19.642	1179	515,0016	311,3463	0,5945454	0,4678036	614,49	2,806527	0	501,5437	293,4568	0,4124745	0,5001997	612,4902	2,204745	0	30	508	302						Untertest3.avi	0	880	547	72	111	438	211	1183	0	Content		436	191	19642170	1615657915
19659	11:56:05.352	00:00:19.658	1180	512,7975	316,3393	0,5945181	0,4678197	614,4957	2,867886	0	493,0172	322,6625	0,4124566	0,5002242	612,5317	2,201551	0	30	503	320						Untertest3.avi	0	880	547	72	111	438	211	1183	0	Content		431	209	19658797	1615674542
19676	11:56:05.369	00:00:19.675	1181	520,2022	318,733	0,594558	0,4678638	614,6183	2,890828	0	492,8716	322,512	0,4124937	0,5001857	612,529	2,226353	0	30	507	321						Untertest3.avi	0	880	547	72	111	438	211	1183	0	Content		435	210	19675543	1615691288
19692	11:56:05.385	00:00:19.692	1182	520,626	340,1993	0,5946268	0,4679047	614,8182	2,860144	0	517,7402	332,5655	0,4125872	0,5001547	612,4774	2,277391	0	30	519	336						Untertest3.avi	0	880	547	72	111	438	211	1183	0	Content		447	225	19692171	1615707916
19709	11:56:05.402	00:00:19.708	1183	525,6468	314,5431	0,5946889	0,4679755	614,8499	2,79126	0	510,799	304,5902	0,4127126	0,5001118	612,5692	2,180133	0	30	518	310						Untertest3.avi	0	880	547	72	111	438	211	1183	0	Content		446	199	19708792	1615724537
19725	11:56:05.418	00:00:19.725	1184	511,7038	332,5261	0,5947391	0,4679842	614,8173	2,876471	0	523,0832	313,2762	0,4128229	0,5000191	612,573	2,224586	0	30	517	323						Untertest3.avi	0	880	547	72	111	438	211	1183	0	Content		445	212	19725416	1615741161
19742	11:56:05.435	00:00:19.742	1185	516,684	320,7367	0,5947805	0,4679161	614,7029	2,85243	0	502,5058	324,769	0,4128752	0,4998899	612,556	2,244205	0	30	510	323						Untertest3.avi	0	880	547	72	111	438	211	1183	0	Content		438	212	19742161	1615757906
19759	11:56:05.452	00:00:19.758	1186	501,8541	350,3567	0,5948037	0,4678538	614,7656	2,937306	0	504,3816	336,991	0,4129005	0,4998245	612,6282	2,286469	0	30	503	344						Untertest3.avi	0	880	547	72	111	438	211	1183	0	Content		431	233	19758784	1615774529
19775	11:56:05.468	00:00:19.775	1187	514,9255	313,7444	0,5947986	0,467758	614,8685	2,841974	0	507,8829	314,0424	0,4129135	0,4997227	612,67	2,196355	0	30	511	314						Untertest3.avi	0	880	547	72	111	438	211	1183	0	Content		439	203	19775410	1615791155
19792	11:56:05.485	00:00:19.792	1188	508,2017	320,6959	0,5947655	0,4676796	614,9954	2,862845	0	498,9735	321,2735	0,4129029	0,4996556	612,7427	2,272886	0	30	504	321						Untertest3.avi	0	880	547	72	111	438	211	1183	0	Content		432	210	19792033	1615807778
19809	11:56:05.502	00:00:19.808	1189	512,2084	328,2619	0,5947283	0,46758	615,0383	2,883652	0	514,6519	318,3769	0,4128857	0,4996084	612,7611	2,267504	0	30	513	323						Untertest3.avi	0	880	547	72	111	438	211	1183	0	Content		441	212	19808779	1615824524
19825	11:56:05.518	00:00:19.825	1190	523,4415	334,6212	0,5946813	0,4675315	615,1243	2,897926	0	499,6986	320,9397	0,4128549	0,4995692	612,8115	2,362855	0	30	512	328						Untertest3.avi	0	880	547	72	111	438	211	1183	0	Content		440	217	19825405	1615841150
19842	11:56:05.535	00:00:19.842	1191	522,7639	328,7432	0,5946391	0,4675131	615,1514	2,891307	0	503,6584	328,9041	0,4127958	0,4995873	612,8689	2,238784	0	30	513	329						Untertest3.avi	0	880	547	72	111	438	211	1183	0	Content		441	218	19842027	1615857772
19859	11:56:05.552	00:00:19.858	1192	515,6416	316,689	0,5945776	0,4671253	615,1488	2,997245	0	512,0551	316,8532	0,4126918	0,4993295	612,8689	2,256109	0	30	514	317						Untertest3.avi	0	880	547	72	111	438	211	1183	0	Content		442	206	19858652	1615874397
19875	11:56:05.568	00:00:19.875	1193	516,4871	317,3413	0,5945142	0,4674975	615,2143	2,851476	0	497,7161	317,1687	0,4126886	0,4996087	613,1378	2,259768	0	30	507	317						Untertest3.avi	0	880	547	72	111	438	211	1183	0	Content		435	206	19875400	1615891145
19892	11:56:05.585	00:00:19.892	1194	504,3406	279,1713	0,5944732	0,4674626	615,167	2,833012	0	515,2942	315,0652	0,4126647	0,4995867	613,2394	2,276811	0	30	510	297						Untertest3.avi	0	880	547	72	111	438	211	1183	0	Content		438	186	19892021	1615907766
19909	11:56:05.602	00:00:19.908	1195	507,5574	333,5637	0,5944634	0,4674183	615,2077	2,927681	0	506,0851	314,1787	0,4126685	0,4995402	613,2692	2,207112	0	30	507	324						Untertest3.avi	0	880	547	72	111	438	211	1183	0	Content		435	213	19908645	1615924390
19925	11:56:05.618	00:00:19.925	1196	517,377	314,8853	0,5944903	0,4673931	615,3141	2,815954	0	502,6572	300,3361	0,4126799	0,499499	613,239	2,258285	0	30	510	308						Untertest3.avi	0	880	547	72	111	438	211	1183	0	Content		438	197	19925269	1615941014
19942	11:56:05.635	00:00:19.942	1197	510,5655	327,3555	0,5945007	0,4673796	615,3297	2,84028	0	512,8622	319,6569	0,4126937	0,4994719	613,2797	2,201444	0	30	512	324						Untertest3.avi	0	880	547	72	111	438	211	1183	0	Content		440	213	19942016	1615957761
19959	11:56:05.652	00:00:19.958	1198	506,2491	322,2595	0,5944884	0,467385	615,3691	2,785109	0	514,8973	310,5836	0,4127022	0,4994582	613,2031	2,15883	0	30	511	316						Untertest3.avi	0	880	547	72	111	438	211	1183	0	Content		439	205	19958640	1615974385
19975	11:56:05.668	00:00:19.975	1199	509,4555	320,6643	0,5944846	0,4670336	615,3665	2,800362	0	492,5801	312,6103	0,4126697	0,4991806	613,2031	2,117121	0	30	501	317						Untertest3.avi	0	880	547	72	111	438	211	1183	0	Content		429	206	19975266	1615991011
19992	11:56:05.685	00:00:19.991	1200	512,9312	327,2182	0,594425	0,4674153	615,3011	2,810328	0	497,4124	320,0934	0,412659	0,4994859	613,3654	2,124705	0	30	505	324						Untertest3.avi	0	880	547	72	111	438	211	1183	0	Content		433	213	19991891	1616007636
20009	11:56:05.702	00:00:20.008	1201	508,4811	313,2889	0,5943598	0,4673997	615,2098	2,7463	0	498,1062	297,6928	0,4126118	0,4994854	613,3549	2,048063	0	30	503	305						Untertest3.avi	0	880	547	72	111	438	211	1183	0	Content		431	194	20008640	1616024385
20025	11:56:05.718	00:00:20.025	1202	508,9768	326,5938	0,59431	0,4673909	615,2187	2,798395	0	500,6844	332,2501	0,4125776	0,4994993	613,4343	2,171234	0	30	505	329						Untertest3.avi	0	880	547	72	111	438	211	1183	0	Content		433	218	20025260	1616041005
20042	11:56:05.735	00:00:20.041	1203	503,8087	321,1791	0,5942677	0,4673302	615,241	2,747099	0	481,9429	321,7202	0,4125582	0,4992128	613,4343	2,039645	0	30	493	321						Untertest3.avi	0	880	547	72	111	438	211	1183	0	Content		421	210	20041885	1616057630
20059	11:56:05.752	00:00:20.058	1204	497,9929	334,5804	0,5942442	0,4672861	615,2164	2,786092	0	503,3679	321,2212	0,4125248	0,4994525	613,293	2,142481	0	30	501	328						Untertest3.avi	0	880	547	72	111	438	211	1183	0	Content		429	217	20058510	1616074255
20075	11:56:05.768	00:00:20.075	1205	518,0339	304,3745	0,5942366	0,4672422	615,2385	2,66193	0	510,5684	297,1865	0,4125206	0,499434	613,3096	2,072894	0	30	514	301						Untertest3.avi	0	880	547	72	111	438	211	1183	0	Content		442	190	20075258	1616091003
20092	11:56:05.785	00:00:20.091	1206	509,1608	319,2343	0,5942414	0,4672011	615,3032	2,719153	0	493,2581	315,2338	0,4125289	0,4993504	613,3878	2,012068	0	30	501	317						Untertest3.avi	0	880	547	72	111	438	211	1183	0	Content		429	206	20091880	1616107625
20109	11:56:05.802	00:00:20.108	1207	513,0818	273,8816	0,5942391	0,4671693	615,3252	2,76175	0	503,7627	319,3307	0,4125474	0,4996548	613,3879	1,98053	0	30	508	297						Untertest3.avi	0	880	547	72	111	438	211	1183	0	Content		436	186	20108505	1616124250
20125	11:56:05.818	00:00:20.125	1208	513,8138	344,2634	0,5942473	0,4671118	615,3537	2,781947	0	501,7508	319,9047	0,4125432	0,4988478	613,3879	2,000958	0	30	508	332						Untertest3.avi	0	880	547	72	111	438	211	1183	0	Content		436	221	20125126	1616140871
20142	11:56:05.835	00:00:20.141	1209	507,1801	327,0495	0,5942644	0,4670553	615,4309	2,727666	0	495,9531	322,3139	0,4125469	0,4987553	613,3879	1,98922	0	30	502	325						Untertest3.avi	0	880	547	72	111	438	211	1183	0	Content		430	214	20141874	1616157619
20158	11:56:05.851	00:00:20.158	1210	519,2387	314,0114	0,5942685	0,4669861	615,472	2,642158	0	503,5114	324,2587	0,4125865	0,4990407	613,7046	1,989699	0	30	511	319						Untertest3.avi	0	880	547	72	111	438	211	1183	0	Content		439	208	20158498	1616174243
20175	11:56:05.868	00:00:20.175	1211	528,986	302,091	0,5942719	0,4669552	615,5499	2,568247	0	499,6581	288,8178	0,4125959	0,4990028	613,7867	1,980953	0	30	514	295						Untertest3.avi	0	880	547	72	111	438	211	1183	0	Content		442	184	20175121	1616190866
20192	11:56:05.885	00:00:20.191	1212	511,4084	329,1633	0,5942618	0,4669051	615,5797	2,735469	0	501,3199	324,9511	0,4125943	0,4986495	613,7867	1,959363	0	30	506	327						Untertest3.avi	0	880	547	72	111	438	211	1183	0	Content		434	216	20191746	1616207491
20208	11:56:05.901	00:00:20.208	1213	516,5014	333,8802	0,5942525	0,4668778	615,6571	2,673085	0	505,675	325,85	0,4126203	0,4992011	613,7867	1,98046	0	30	511	330						Untertest3.avi	0	880	547	72	111	438	211	1183	0	Content		439	219	20208494	1616224239
20225	11:56:05.918	00:00:20.225	1214	513,9246	338,8224	0,5942236	0,4668451	615,6923	2,661618	0	505,8717	331,5272	0,4125927	0,4988891	613,9417	2,044336	0	30	510	335						Untertest3.avi	0	880	547	72	111	438	211	1183	0	Content		438	224	20225119	1616240864
20242	11:56:05.935	00:00:20.241	1215	524,3335	313,8568	0,59419	0,4668033	615,8279	2,596601	0	513,2668	321,1161	0,4125725	0,4988595	613,9404	2,034872	0	30	519	317						Untertest3.avi	0	880	547	72	111	438	211	1183	0	Content		447	206	20241740	1616257485
20258	11:56:05.951	00:00:20.258	1216	518,4562	293,3026	0,5941393	0,4667536	616,0168	2,580531	0	517,2043	320,0272	0,412539	0,4991195	613,9404	2,284315	0	30	518	307						Untertest3.avi	0	880	547	72	111	438	211	1183	0	Content		446	196	20258490	1616274235
20275	11:56:05.968	00:00:20.275	1217	517,1631	321,5781	0,5940952	0,466728	616,1368	2,657764	0	497,6006	338,6177	0,4125292	0,4988209	613,9092	2,077932	0	30	507	330						Untertest3.avi	0	880	547	72	111	438	211	1183	0	Content		435	219	20275111	1616290856
20292	11:56:05.985	00:00:20.291	1218	507,4841	320,8439	0,5940612	0,4667229	616,2837	2,759323	0	477,2684	344,0777	0,4125053	0,4991134	613,9092	2,119681	0	30	492	332						Untertest3.avi	0	880	547	72	111	438	211	1183	0	Content		420	221	20291733	1616307478
20308	11:56:06.001	00:00:20.308	1219	508,693	268,3326	0,5940327	0,4667134	616,3369	2,543708	0	510,5561	319,9343	0,4124647	0,4988155	613,865	1,940405	0	30	510	294						Untertest3.avi	0	880	547	72	111	438	211	1183	0	Content		438	183	20308354	1616324099
20325	11:56:06.018	00:00:20.325	1220	510,0312	302,8954	0,5940129	0,4666943	616,3513	2,637892	0	481,5481	378,0091	0,4124295	0,4988116	613,9238	2,09677	0	30	496	340						Untertest3.avi	0	880	547	72	111	438	211	1183	0	Content		424	229	20325105	1616340850
20342	11:56:06.035	00:00:20.341	1221	541,2504	314,9232	0,5936244	0,4666812	616,1652	2,665232	0	582,7332	320,8039	0,4120297	0,4990664	613,9239	1,979147	0	31	562	318						Untertest3.avi	0	880	547	72	111	499	200	600	0	Content		490	207	20341728	1616357473
20358	11:56:06.051	00:00:20.358	1222	594,0159	306,424	0,5932909	0,4664441	616,0739	2,645827	0	556,9166	281,1588	0,411647	0,498666	614,0458	2,012334	0	31	575	294						Untertest3.avi	0	880	547	72	111	499	200	600	0	Content		503	183	20358351	1616374096
20375	11:56:06.068	00:00:20.374	1223	568,2078	313,4229	0,5932801	0,466386	616,0787	2,6345	0	569,4166	299,2183	0,4116753	0,4986005	613,9517	2,024629	0	31	569	306						Untertest3.avi	0	880	547	72	111	499	200	600	0	Content		497	195	20374976	1616390721
20392	11:56:06.085	00:00:20.391	1224	562,9661	351,3309	0,5931911	0,466349	616,1819	2,654399	0	552,9532	315,4825	0,4116075	0,4986393	614,0514	1,96669	0	31	558	333						Untertest3.avi	0	880	547	72	111	499	200	600	0	Content		486	222	20391724	1616407469
20408	11:56:06.101	00:00:20.408	1225	578,3866	284,0258	0,5931098	0,4663209	616,1987	2,629133	0	553,4173	323,7913	0,4115593	0,4986863	613,9694	2,050229	0	31	566	304						Untertest3.avi	0	880	547	72	111	499	200	600	0	Content		494	193	20408345	1616424090
20425	11:56:06.118	00:00:20.424	1226	585,0446	294,6579	0,5930528	0,4663244	616,3154	2,592267	0	575,4861	311,4333	0,411488	0,4987018	613,7369	1,982554	0	31	580	303						Untertest3.avi	0	880	547	72	111	499	200	600	0	Content		508	192	20424969	1616440714
20442	11:56:06.135	00:00:20.441	1227	565,5213	333,9299	0,5930254	0,4663514	616,3714	2,687722	0	559,6519	309,9136	0,4114229	0,4987389	613,5663	2,008692	0	31	563	322						Untertest3.avi	0	880	547	72	111	499	200	600	0	Content		491	211	20441604	1616457349
20458	11:56:06.151	00:00:20.458	1228	546,2339	298,6028	0,5930265	0,4663724	616,3984	2,717262	0	564,2097	329,2241	0,4113991	0,4987554	613,5898	2,170463	0	31	555	314						Untertest3.avi	0	880	547	72	111	499	200	600	0	Content		483	203	20458340	1616474085
20475	11:56:06.168	00:00:20.474	1229	579,0705	315,8599	0,5930314	0,4664257	616,4152	2,661539	0	566,6586	315,8558	0,4114026	0,498763	613,563	2,051271	0	31	573	316						Untertest3.avi	0	880	547	72	111	499	200	600	0	Content		501	205	20474964	1616490709
20492	11:56:06.185	00:00:20.491	1230	584,0202	284,1865	0,5930511	0,4664919	616,4361	2,636084	0	549,5576	334,0834	0,4114362	0,498768	613,7016	2,078067	0	31	567	309						Untertest3.avi	0	880	547	72	111	499	200	600	0	Content		495	198	20491595	1616507340
20508	11:56:06.201	00:00:20.508	1231	567,1583	248,9745	0,5930624	0,4665294	616,3643	2,630375	0	559,2879	317,202	0,4114709	0,4985021	613,7016	2,02071	0	31	563	283						Untertest3.avi	0	880	547	72	111	499	200	600	0	Content		491	172	20508209	1616523954
20525	11:56:06.218	00:00:20.524	1232	572,2332	295,5805	0,5930852	0,4665658	616,337	2,663425	0	562,581	327,0435	0,4114899	0,4987649	613,7581	2,056885	0	31	567	311						Untertest3.avi	0	880	547	72	111	499	200	600	0	Content		495	200	20524959	1616540704
20542	11:56:06.235	00:00:20.541	1233	566,1899	314,4721	0,593074	0,4665158	616,3782	2,694569	0	595,7693	306,9174	0,4115119	0,4987412	613,8779	2,095971	0	31	581	311						Untertest3.avi	0	880	547	72	111	499	200	600	0	Content		509	200	20541594	1616557339
20558	11:56:06.251	00:00:20.558	1234	560,9099	305,4362	0,5930715	0,4664703	616,4164	2,684765	0	565,198	329,353	0,4115126	0,4987076	613,9498	2,079993	0	31	563	317						Untertest3.avi	0	880	547	72	111	499	200	600	0	Content		491	206	20558206	1616573951
20575	11:56:06.268	00:00:20.574	1235	540,6396	339,2199	0,5930539	0,46642	616,4699	2,830165	0	579,879	311,0356	0,4115059	0,4989562	613,9498	2,056149	0	31	560	325						Untertest3.avi	0	880	547	72	111	499	200	600	0	Content		488	214	20574829	1616590574
20592	11:56:06.285	00:00:20.591	1236	580,078	279,3477	0,5930343	0,466358	616,4977	2,717069	0	577,4432	315,9835	0,4114676	0,4986503	613,8973	2,192927	0	31	579	298						Untertest3.avi	0	880	547	72	111	499	200	600	0	Content		507	187	20591586	1616607331
20608	11:56:06.301	00:00:20.608	1237	585,461	320,5944	0,5930068	0,4662828	616,5011	2,783679	0	562,4568	309,8495	0,4114161	0,4986197	614,0309	2,069144	0	31	574	315						Untertest3.avi	0	880	547	72	111	499	200	600	0	Content		502	204	20608200	1616623945
20625	11:56:06.318	00:00:20.624	1238	577,8237	296,3728	0,5929828	0,466297	616,5449	2,701569	0	567,2057	311,9711	0,4113699	0,4986341	614,0659	2,114938	0	31	573	304						Untertest3.avi	0	880	547	72	111	499	200	600	0	Content		501	193	20624825	1616640570
20641	11:56:06.334	00:00:20.641	1239	586,1663	294,6393	0,5929513	0,4663165	616,5053	2,739142	0	556,6129	321,6715	0,4112949	0,4986922	614,0997	2,084749	0	31	571	308						Untertest3.avi	0	880	547	72	111	499	200	600	0	Content		499	197	20641447	1616657192
20658	11:56:06.351	00:00:20.658	1240	592,0316	307,3686	0,5929164	0,4663029	616,5303	2,770682	0	561,731	303,6598	0,4112614	0,4987188	614,1411	2,095331	0	31	577	306						Untertest3.avi	0	880	547	72	111	499	200	600	0	Content		505	195	20658197	1616673942
20675	11:56:06.368	00:00:20.674	1241	581,995	306,0804	0,5928898	0,4662621	616,488	2,718379	0	558,9088	305,2933	0,4112405	0,4987015	614,1389	2,076587	0	31	570	306						Untertest3.avi	0	880	547	72	111	499	200	600	0	Content		498	195	20674819	1616690564
20691	11:56:06.384	00:00:20.691	1242	588,9598	300,524	0,5928864	0,4662053	616,4485	2,721157	0	551,9396	305,7827	0,4112453	0,4986634	614,1175	2,09995	0	31	570	303						Untertest3.avi	0	880	547	72	111	499	200	600	0	Content		498	192	20691450	1616707195
20708	11:56:06.401	00:00:20.708	1243	574,2021	305,3843	0,5929241	0,4661689	616,4789	2,78492	0	575,8245	307,357	0,4112776	0,4985933	614,1017	2,114309	0	31	575	306						Untertest3.avi	0	880	547	72	111	499	200	600	0	Content		503	195	20708072	1616723817
20725	11:56:06.418	00:00:20.724	1244	580,908	286,087	0,592964	0,4661308	616,5007	2,725695	0	554,0554	291,8904	0,4113247	0,4985335	614,0408	2,124423	0	31	567	289						Untertest3.avi	0	880	547	72	111	499	200	600	0	Content		495	178	20724816	1616740561
20741	11:56:06.434	00:00:20.741	1245	592,9896	324,0024	0,5929972	0,4661604	616,4319	2,778327	0	561,051	314,8421	0,4113959	0,4984972	614,0347	2,14558	0	31	577	319						Untertest3.avi	0	880	547	72	111	499	200	600	0	Content		505	208	20741440	1616757185
20758	11:56:06.451	00:00:20.758	1246	561,6287	318,8729	0,593021	0,4662007	616,4328	2,740681	0	599,0892	319,0147	0,4114648	0,4985166	613,9083	2,214879	0	31	580	319						Untertest3.avi	0	880	547	72	111	499	200	600	0	Content		508	208	20758062	1616773807
20775	11:56:06.468	00:00:20.774	1247	596,778	293,3847	0,5930588	0,4662364	616,3745	2,732421	0	568,8765	310,6633	0,4115145	0,4985326	613,9014	2,116998	0	31	583	302						Untertest3.avi	0	880	547	72	111	499	200	600	0	Content		511	191	20774685	1616790430
20791	11:56:06.484	00:00:20.791	1248	568,0659	315,6655	0,5930933	0,466269	616,2422	2,775406	0	576,3832	300,2425	0,4115413	0,4985814	613,9348	2,167383	0	31	572	308						Untertest3.avi	0	880	547	72	111	499	200	600	0	Content		500	197	20791435	1616807180
20808	11:56:06.501	00:00:20.808	1249	580,0593	312,3327	0,5931275	0,4662892	616,1525	2,733614	0	554,7977	321,0216	0,4115572	0,4985961	613,9363	2,145312	0	31	567	317						Untertest3.avi	0	880	547	72	111	499	200	600	0	Content		495	206	20808060	1616823805
20825	11:56:06.518	00:00:20.824	1250	578,1732	312,3347	0,5931564	0,4662976	616,0017	2,813955	0	580,1827	317,4472	0,4115725	0,4986196	613,9131	2,200863	0	31	579	315						Untertest3.avi	0	880	547	72	111	499	200	600	0	Content		507	204	20824683	1616840428
20841	11:56:06.534	00:00:20.841	1251	572,8857	319,0896	0,5931866	0,4663081	615,9374	2,768229	0	570,6248	304,046	0,411593	0,498647	613,9468	2,141619	0	31	572	312						Untertest3.avi	0	880	547	72	111	499	200	600	0	Content		500	201	20841306	1616857051
20858	11:56:06.551	00:00:20.858	1252	589,4261	306,212	0,5932205	0,4663182	615,8474	2,773152	0	552,1824	323,1157	0,4116013	0,498657	613,9497	2,152758	0	31	571	315						Untertest3.avi	0	880	547	72	111	499	200	600	0	Content		499	204	20858054	1616873799
20875	11:56:06.568	00:00:20.874	1253	593,785	289,0083	0,5932719	0,4663393	615,8427	2,718156	0	568,0519	305,2735	0,4116275	0,4986883	613,8766	2,10609	0	31	581	297						Untertest3.avi	0	880	547	72	111	499	200	600	0	Content		509	186	20874679	1616890424
20891	11:56:06.584	00:00:20.891	1254	587,7136	298,128	0,5933186	0,4663738	615,8536	2,722452	0	561,5264	325,7055	0,4116583	0,4986987	613,8349	2,224588	0	31	575	312						Untertest3.avi	0	880	547	72	111	499	200	600	0	Content		503	201	20891302	1616907047
20908	11:56:06.601	00:00:20.908	1255	577,0367	331,484	0,5933861	0,4664081	615,9789	2,797945	0	561,9982	309,3397	0,4117137	0,4987231	613,6744	2,180203	0	31	570	320						Untertest3.avi	0	880	547	72	111	499	200	600	0	Content		498	209	20908051	1616923796
20925	11:56:06.618	00:00:20.924	1256	571,9592	320,2528	0,5934756	0,4664415	616,1296	2,76635	0	562,2094	307,0175	0,4117822	0,4987426	613,4897	2,17243	0	31	567	314						Untertest3.avi	0	880	547	72	111	499	200	600	0	Content		495	203	20924673	1616940418
20941	11:56:06.634	00:00:20.941	1257	561,5782	302,0969	0,5938513	0,466503	615,9074	2,793742	0	528,1486	319,8304	0,4121654	0,4986946	613,8224	2,171396	0	32	545	311						Untertest3.avi	0	880	547	72	111	437	200	633	0	Content		473	200	20941298	1616957043
20958	11:56:06.651	00:00:20.957	1258	508,895	310,7941	0,5942276	0,4664802	615,6207	2,869429	0	494,285	320,4327	0,412614	0,4985968	613,8649	2,251225	0	32	502	316						Untertest3.avi	0	880	547	72	111	437	200	633	0	Content		430	205	20957918	1616973663
20975	11:56:06.668	00:00:20.974	1259	506,9781	333,3935	0,5942636	0,4665021	615,6804	2,83266	0	498,3817	306,8771	0,4126362	0,4983124	613,8649	2,193212	0	32	503	320						Untertest3.avi	0	880	547	72	111	437	200	633	0	Content		431	209	20974665	1616990410
20991	11:56:06.684	00:00:20.991	1260	508,6942	316,9709	0,594381	0,4664838	615,9641	2,889138	0	503,4984	305,8576	0,4127184	0,498574	613,7472	2,164561	0	32	506	311						Untertest3.avi	0	880	547	72	111	437	200	633	0	Content		434	200	20991290	1617007035
21008	11:56:06.701	00:00:21.007	1261	514,0096	308,3782	0,5944356	0,4664622	616,101	2,840961	0	492,0258	292,5829	0,4127907	0,4985493	613,6442	2,214056	0	32	503	300						Untertest3.avi	0	880	547	72	111	437	200	633	0	Content		431	189	21007911	1617023656
21025	11:56:06.718	00:00:21.024	1262	516,479	312,5038	0,5944787	0,4664507	616,1143	2,885742	0	498,2809	319,8012	0,4128288	0,4985204	613,655	2,3154	0	32	507	316						Untertest3.avi	0	880	547	72	111	437	200	633	0	Content		435	205	21024547	1617040292
21041	11:56:06.734	00:00:21.041	1263	531,7267	293,8734	0,5945044	0,4664373	616,1042	2,757059	0	509,0614	291,0644	0,4128738	0,4985223	613,6415	2,159395	0	32	520	292						Untertest3.avi	0	880	547	72	111	437	200	633	0	Content		448	181	21041282	1617057027
21058	11:56:06.751	00:00:21.057	1264	533,5338	324,2392	0,5945128	0,4668605	616,1042	2,856641	0	515,0662	303,0186	0,4129033	0,498503	613,5344	2,233377	0	32	524	314						Untertest3.avi	0	880	547	72	111	437	200	633	0	Content		452	203	21057905	1617073650
21075	11:56:06.768	00:00:21.074	1265	541,6158	283,442	0,5945222	0,4668442	616,1042	2,757212	0	496,8923	313,6506	0,4129299	0,4984921	613,6273	2,231222	0	32	519	299						Untertest3.avi	0	880	547	72	111	437	200	633	0	Content		447	188	21074539	1617090284
21091	11:56:06.784	00:00:21.091	1266	506,1336	323,0962	0,5945339	0,4664339	616,0765	2,866066	0	500,8189	300,6531	0,4129554	0,4985118	613,6561	2,248186	0	32	503	312						Untertest3.avi	0	880	547	72	111	437	200	633	0	Content		431	201	21091155	1617106900
21108	11:56:06.801	00:00:21.107	1267	530,3245	309,0098	0,5945588	0,4669053	616,0765	2,775546	0	511,4883	321,4594	0,4129758	0,4985225	613,6869	2,276819	0	32	521	315						Untertest3.avi	0	880	547	72	111	437	200	633	0	Content		449	204	21107902	1617123647
21125	11:56:06.818	00:00:21.124	1268	527,7631	312,9888	0,5945794	0,4665126	615,9977	2,820068	0	495,6241	308,8347	0,4129892	0,4985022	613,7607	2,271286	0	32	512	311						Untertest3.avi	0	880	547	72	111	437	200	633	0	Content		440	200	21124535	1617140280
21141	11:56:06.834	00:00:21.141	1269	524,101	305,3524	0,594591	0,4664986	615,9444	2,812486	0	499,6082	313,0737	0,4130004	0,4984336	613,7311	2,27992	0	32	512	309						Untertest3.avi	0	880	547	72	111	437	200	633	0	Content		440	198	21141150	1617156895
21158	11:56:06.851	00:00:21.157	1270	526,2555	312,3917	0,5945813	0,4668927	615,9444	2,813923	0	498,2521	304,213	0,4129795	0,4983201	613,6664	2,225463	0	32	512	308						Untertest3.avi	0	880	547	72	111	437	200	633	0	Content		440	197	21157774	1617173519
21175	11:56:06.868	00:00:21.174	1271	519,17	309,8107	0,5945274	0,4668452	615,9444	2,865078	0	508,2135	308,0491	0,4128987	0,4983013	613,5657	2,222618	0	32	514	309						Untertest3.avi	0	880	547	72	111	437	200	633	0	Content		442	198	21174533	1617190278
21191	11:56:06.884	00:00:21.191	1272	519,9695	332,7277	0,5943869	0,4664065	615,943	2,961696	0	493,6493	311,1976	0,4127544	0,4984472	613,5739	2,30771	0	32	507	322						Untertest3.avi	0	880	547	72	111	437	200	633	0	Content		435	211	21191147	1617206892
21208	11:56:06.901	00:00:21.207	1273	511,4386	305,5021	0,5942369	0,4664344	615,5894	2,927265	0	516,7096	298,4149	0,4126218	0,4985969	613,8474	2,318748	0	32	514	302						Untertest3.avi	0	880	547	72	111	437	200	633	0	Content		442	191	21207771	1617223516
21224	11:56:06.917	00:00:21.224	1274	518,6031	266,2566	0,5941543	0,4668888	615,5894	2,836463	0	497,6756	307,6933	0,412527	0,4986932	613,7312	2,24157	0	32	508	287						Untertest3.avi	0	880	547	72	111	437	200	633	0	Content		436	176	21224392	1617240137
21241	11:56:06.934	00:00:21.241	1275	509,5162	310,1023	0,5940713	0,4664702	615,9208	2,845542	0	505,6342	310,4885	0,4124302	0,4987538	613,3519	2,222536	0	32	508	310						Untertest3.avi	0	880	547	72	111	437	200	633	0	Content		436	199	21241140	1617256885
21258	11:56:06.951	00:00:21.257	1276	519,4121	306,5229	0,5940404	0,466538	615,9364	2,900326	0	503,0409	320,493	0,4123871	0,4988095	613,3036	2,281774	0	32	511	314						Untertest3.avi	0	880	547	72	111	437	200	633	0	Content		439	203	21257764	1617273509
21274	11:56:06.967	00:00:21.274	1277	513,9963	305,7749	0,5940641	0,4666217	615,8771	2,891285	0	493,7597	323,0114	0,4124019	0,4988483	613,2935	2,247162	0	32	504	314						Untertest3.avi	0	880	547	72	111	437	200	633	0	Content		432	203	21274387	1617290132
21291	11:56:06.984	00:00:21.291	1278	522,3398	310,45	0,5941228	0,4666991	615,6775	2,833431	0	492,5404	321,4385	0,4124628	0,4988708	613,3234	2,24583	0	32	507	316						Untertest3.avi	0	880	547	72	111	437	200	633	0	Content		435	205	21291009	1617306754
21308	11:56:07.001	00:00:21.307	1279	514,2983	319,7715	0,5942582	0,4663689	615,6749	2,854999	0	499,0914	310,187	0,4124928	0,4985957	613,3234	2,186019	0	32	507	315						Untertest3.avi	0	880	547	72	111	437	200	633	0	Content		435	204	21307755	1617323500
21324	11:56:07.017	00:00:21.324	1280	523,7306	298,4191	0,5943147	0,4668445	615,6182	2,849513	0	505,623	319,3439	0,4126249	0,4988744	613,7955	2,173869	0	32	515	309						Untertest3.avi	0	880	547	72	111	437	200	633	0	Content		443	198	21324378	1617340123
21341	11:56:07.034	00:00:21.341	1281	536,019	303,9252	0,5944265	0,4668587	615,7614	2,887618	0	504,5552	307,538	0,4127451	0,4988224	613,5229	2,22033	0	32	520	306						Untertest3.avi	0	880	547	72	111	437	200	633	0	Content		448	195	21341000	1617356745
21358	11:56:07.051	00:00:21.357	1282	526,008	316,1105	0,594539	0,4668229	615,7853	2,851353	0	507,627	305,3518	0,4128452	0,4987868	613,1846	2,219922	0	32	517	311						Untertest3.avi	0	880	547	72	111	437	200	633	0	Content		445	200	21357625	1617373370
21374	11:56:07.067	00:00:21.374	1283	510,6306	349,5897	0,5945836	0,4667581	615,7338	2,969506	0	501,7957	298,3475	0,4128897	0,4987666	613,1721	2,154304	0	32	506	324						Untertest3.avi	0	880	547	72	111	437	200	633	0	Content		434	213	21374374	1617390119
21391	11:56:07.084	00:00:21.390	1284	517,1938	313,9226	0,5946017	0,4667502	615,7234	2,843656	0	497,6957	306,1659	0,4128951	0,4987603	613,1731	2,151648	0	32	507	310						Untertest3.avi	0	880	547	72	111	437	200	633	0	Content		435	199	21390995	1617406740
21408	11:56:07.101	00:00:21.407	1285	507,9774	349,7341	0,5946034	0,4667257	615,7069	2,941207	0	503,9625	305,0747	0,4128911	0,4987473	613,168	2,188749	0	32	506	327						Untertest3.avi	0	880	547	72	111	437	200	633	0	Content		434	216	21407618	1617423363
21424	11:56:07.117	00:00:21.424	1286	513,4228	273,8041	0,5945907	0,4667358	615,72	2,834088	0	504,6748	282,1255	0,4128689	0,4987676	613,1409	2,167556	0	32	509	278						Untertest3.avi	0	880	547	72	111	437	200	633	0	Content		437	167	21424241	1617439986
21441	11:56:07.134	00:00:21.440	1287	523,4756	318,5381	0,5945813	0,4667702	615,6874	2,870332	0	516,5308	300,9579	0,4128482	0,4987926	613,1663	2,188062	0	32	520	310						Untertest3.avi	0	880	547	72	111	437	200	633	0	Content		448	199	21440987	1617456732
21458	11:56:07.151	00:00:21.457	1288	519,8424	311,0104	0,5945738	0,4668579	615,6263	2,868646	0	509,015	300,9895	0,4128445	0,4988502	613,2147	2,194701	0	32	514	306						Untertest3.avi	0	880	547	72	111	437	200	633	0	Content		442	195	21457612	1617473357
21474	11:56:07.167	00:00:21.474	1289	517,1656	321,5113	0,5946037	0,4669001	615,4809	2,86314	0	512,493	304,7649	0,4128604	0,4988939	613,1875	2,240698	0	32	515	313						Untertest3.avi	0	880	547	72	111	437	200	633	0	Content		443	202	21474237	1617489982
21491	11:56:07.184	00:00:21.490	1290	528,8828	318,2175	0,5946605	0,4669015	615,3981	2,93375	0	499,3784	328,1765	0,4129253	0,4985965	613,1875	2,183484	0	32	514	323						Untertest3.avi	0	880	547	72	111	437	200	633	0	Content		442	212	21490859	1617506604
21508	11:56:07.201	00:00:21.507	1291	521,8955	295,7019	0,5947204	0,4668798	615,318	2,776802	0	489,8833	324,5558	0,4129688	0,4988801	613,2435	2,257373	0	32	506	310						Untertest3.avi	0	880	547	72	111	437	200	633	0	Content		434	199	21507609	1617523354
21524	11:56:07.217	00:00:21.524	1292	539,1643	314,8578	0,5947719	0,466446	615,3154	2,843329	0	503,7233	313,9844	0,4130073	0,4985743	613,2435	2,239045	0	32	521	314						Untertest3.avi	0	880	547	72	111	437	200	633	0	Content		449	203	21524232	1617539977
21541	11:56:07.234	00:00:21.540	1293	509,7805	317,2973	0,5949497	0,4669023	615,5858	2,88637	0	497,8885	326,8609	0,4131488	0,4988225	613,5442	2,254931	0	32	504	322						Untertest3.avi	0	880	547	72	111	437	200	633	0	Content		432	211	21540856	1617556601
21557	11:56:07.250	00:00:21.557	1294	519,6109	318,876	0,5950781	0,4664843	615,5832	2,777647	0	495,9489	311,7592	0,4132943	0,4985362	613,5442	2,169181	0	32	508	315						Untertest3.avi	0	880	547	72	111	437	200	633	0	Content		436	204	21557479	1617573224
21574	11:56:07.267	00:00:21.574	1295	484,9397	317,3041	0,5954053	0,467059	615,5416	2,855755	0	475,3403	317,6609	0,4135838	0,4988455	613,6315	2,193883	0	33	480	317						Untertest3.avi	0	880	547	72	111	343	212	716	0	Content		408	206	21574228	1617589973
21591	11:56:07.284	00:00:21.590	1296	417,5665	292,285	0,5962029	0,4667434	615,5391	2,744867	0	402,3377	309,2116	0,4144657	0,4984917	613,6315	2,209522	0	33	410	301						Untertest3.avi	0	880	547	72	111	343	212	716	0	Content		338	190	21590850	1617606595
21607	11:56:07.300	00:00:21.607	1297	402,7146	334,8322	0,5962201	0,4672679	615,3403	2,871037	0	418,4222	317,4224	0,4144343	0,4988603	613,1242	2,236943	0	33	411	326						Untertest3.avi	0	880	547	72	111	343	212	716	0	Content		339	215	21607473	1617623218
21624	11:56:07.317	00:00:21.624	1298	418,8868	324,8207	0,5972838	0,4667935	620,7256	2,81378	0	410,5779	267,3499	0,4156148	0,498643	621,6365	2,109258	0	33	415	296						Untertest3.avi	0	880	547	72	111	343	212	716	0	Content		343	185	21624220	1617639965
21641	11:56:07.334	00:00:21.640	1299	421,6596	326,3417	0,5963039	0,4672475	615,4288	2,825876	0	414,1102	278,2501	0,4145016	0,4989806	613,2042	2,140062	0	33	418	302						Untertest3.avi	0	880	547	72	111	343	212	716	0	Content		346	191	21640846	1617656591
21657	11:56:07.350	00:00:21.657	1300	-1024	-768	-1	-1	-1	-1	4	-1024	-768	-1	-1	-1	-1	4	33	0	0						Untertest3.avi	0	880	547	72	111	343	212	716	0	Content		-72	-111	21657468	1617673213
21674	11:56:07.367	00:00:21.674	1301	402,6651	326,6694	0,5969295	0,4667522	618,8284	2,965694	0	402,878	304,4838	0,4156521	0,4985752	621,8967	2,213949	0	33	403	316						Untertest3.avi	0	880	547	72	111	343	212	716	0	Content		331	205	21674092	1617689837
21691	11:56:07.384	00:00:21.690	1302	424,3178	342,7464	0,5962585	0,4671789	615,374	2,815004	0	435,5568	304,8116	0,4144451	0,498893	613,1426	2,336271	0	33	430	324						Untertest3.avi	0	880	547	72	111	343	212	716	0	Content		358	213	21690839	1617706584
21707	11:56:07.400	00:00:21.707	1303	416,6039	322,0022	0,5962429	0,4671902	615,3462	2,899698	0	416,5736	318,0889	0,4144444	0,4988914	613,1201	2,2024	0	33	417	320						Untertest3.avi	0	880	547	72	111	343	212	716	0	Content		345	209	21707471	1617723216
21724	11:56:07.417	00:00:21.724	1304	413,3076	342,2676	0,5962509	0,4672015	615,3668	2,855626	0	410,754	315,6733	0,4144441	0,4989012	613,1316	2,252237	0	33	412	329						Untertest3.avi	0	880	547	72	111	343	212	716	0	Content		340	218	21724085	1617739830
21741	11:56:07.434	00:00:21.740	1305	428,5478	355,2672	0,596251	0,4672207	615,4036	2,852533	0	391,6607	334,7808	0,4144561	0,4988921	613,2004	2,244192	0	33	410	345						Untertest3.avi	0	880	547	72	111	343	212	716	0	Content		338	234	21740714	1617756459
21757	11:56:07.450	00:00:21.757	1306	409,7295	334,1696	0,5962528	0,4672368	615,3859	2,881751	0	383,7659	336,8009	0,414459	0,4988905	613,2345	2,326491	0	33	397	335						Untertest3.avi	0	880	547	72	111	343	212	716	0	Content		325	224	21757458	1617773203
21774	11:56:07.467	00:00:21.774	1307	421,2533	331,2561	0,5962609	0,4672436	615,42	2,831412	0	395,8885	358,5882	0,4144705	0,4988982	613,2408	2,329034	0	33	409	345						Untertest3.avi	0	880	547	72	111	343	212	716	0	Content		337	234	21774080	1617789825
21791	11:56:07.484	00:00:21.790	1308	429,3125	336,2122	0,5962598	0,4672792	615,4093	2,902855	0	402,1624	310,8045	0,4144757	0,4989251	613,2319	2,186668	0	33	416	324						Untertest3.avi	0	880	547	72	111	343	212	716	0	Content		344	213	21790702	1617806447
21807	11:56:07.500	00:00:21.807	1309	426,5007	327,8966	0,5962422	0,4673448	615,4096	2,859281	0	401,3065	317,362	0,4144686	0,49896	613,2219	2,219361	0	33	414	323						Untertest3.avi	0	880	547	72	111	343	212	716	0	Content		342	212	21807325	1617823070
21824	11:56:07.517	00:00:21.824	1310	413,4396	347,013	0,5962134	0,467371	615,3993	2,958545	0	400,0161	309,0426	0,4144517	0,4990031	613,2226	2,240847	0	33	407	328						Untertest3.avi	0	880	547	72	111	343	212	716	0	Content		335	217	21824074	1617839819
21841	11:56:07.534	00:00:21.840	1311	407,6395	342,4648	0,5961847	0,4673788	615,4083	2,936214	0	412,9877	307,9185	0,4144386	0,4990162	613,2104	2,203429	0	33	410	325						Untertest3.avi	0	880	547	72	111	343	212	716	0	Content		338	214	21840699	1617856444
21857	11:56:07.550	00:00:21.857	1312	430,7993	326,6455	0,5961519	0,4673745	615,4655	2,907567	0	382,4511	342,2037	0,4143878	0,4990224	613,151	2,318325	0	33	407	334						Untertest3.avi	0	880	547	72	111	343	212	716	0	Content		335	223	21857320	1617873065
21874	11:56:07.567	00:00:21.873	1313	388,2329	361,6745	0,5960668	0,4669749	615,463	2,906815	0	401,1404	317,0879	0,4143438	0,4986392	613,151	2,212444	0	33	395	339						Untertest3.avi	0	880	547	72	111	343	212	716	0	Content		323	228	21873944	1617889689
21891	11:56:07.584	00:00:21.890	1314	442,9655	336,9124	0,5960647	0,4673433	615,838	2,898562	0	405,3237	308,4337	0,4143203	0,4990029	613,3632	2,211808	0	33	424	323						Untertest3.avi	0	880	547	72	111	343	212	716	0	Content		352	212	21890695	1617906440
21907	11:56:07.600	00:00:21.907	1315	447,2164	338,7458	0,5960183	0,4673006	616,0159	2,922069	0	404,4367	307,4094	0,4142803	0,4990057	613,5554	2,194156	0	33	426	323						Untertest3.avi	0	880	547	72	111	343	212	716	0	Content		354	212	21907316	1617923061
21924	11:56:07.617	00:00:21.923	1316	451,9161	362,5595	0,5960098	0,4676907	616,0159	3,058704	0	395,4461	305,1504	0,4142731	0,4989969	613,6025	2,21805	0	33	424	334						Untertest3.avi	0	880	547	72	111	343	212	716	0	Content		352	223	21923940	1617939685
21941	11:56:07.634	00:00:21.940	1317	427,657	340,3137	0,5960158	0,4676851	616,0159	3,035396	0	404,7931	322,7078	0,4142703	0,4989303	613,6495	2,237926	0	33	416	332						Untertest3.avi	0	880	547	72	111	343	212	716	0	Content		344	221	21940564	1617956309
21957	11:56:07.650	00:00:21.957	1318	426,7924	346,6995	0,595982	0,4672287	616,2319	2,916489	0	398,7336	306,7018	0,4142602	0,4988453	613,7467	2,252889	0	33	413	327						Untertest3.avi	0	880	547	72	111	343	212	716	0	Content		341	216	21957311	1617973056
21974	11:56:07.667	00:00:21.973	1319	422,3245	332,8916	0,5959452	0,4671437	616,2766	2,928562	0	393,1737	321,2538	0,4141998	0,4987891	613,8445	2,291662	0	33	408	327						Untertest3.avi	0	880	547	72	111	343	212	716	0	Content		336	216	21973934	1617989679
21991	11:56:07.684	00:00:21.990	1320	419,0494	303,0147	0,5958477	0,4671215	616,0903	2,802709	0	420,7929	263,8484	0,4141723	0,4988507	613,9002	2,170118	0	33	420	283						Untertest3.avi	0	880	547	72	111	343	212	716	0	Content		348	172	21990556	1618006301
22007	11:56:07.700	00:00:22.007	1321	403,3513	261,4064	0,5964735	0,466692	620,0425	2,764229	0	387,7681	280,1167	0,4152347	0,4985549	622,6609	2,224821	0	33	396	271						Untertest3.avi	0	880	547	72	111	343	212	716	0	Content		324	160	22007182	1618022927
22024	11:56:07.717	00:00:22.023	1322	432,2617	329,9937	0,5955912	0,4671055	616,0593	2,906259	0	398,5754	287,0515	0,4139383	0,4990111	613,8422	2,237253	0	33	415	309						Untertest3.avi	0	880	547	72	111	343	212	716	0	Content		343	198	22023931	1618039676
22041	11:56:07.734	00:00:22.040	1323	429,9137	352,0801	0,595473	0,4670579	616,2297	2,954025	0	406,5931	310,058	0,4137727	0,4990181	613,793	2,249478	0	33	418	331						Untertest3.avi	0	880	547	72	111	343	212	716	0	Content		346	220	22040553	1618056298
22057	11:56:07.750	00:00:22.057	1324	418,0238	335,6007	0,5954354	0,4665699	616,2272	2,936121	0	409,3753	291,9546	0,4136851	0,4987082	613,793	2,218037	0	33	414	314						Untertest3.avi	0	880	547	72	111	343	212	716	0	Content		342	203	22057179	1618072924
22074	11:56:07.767	00:00:22.073	1325	447,6249	332,203	0,5954239	0,4670794	616,2284	2,95103	0	401,2202	335,3805	0,413698	0,4991034	613,9112	2,303041	0	33	424	334						Untertest3.avi	0	880	547	72	111	343	212	716	0	Content		352	223	22073801	1618089546
22091	11:56:07.784	00:00:22.090	1326	411,1062	354,5962	0,5954713	0,46715	616,2386	3,03079	0	402,6359	313,6311	0,4137539	0,4991442	613,8106	2,278958	0	33	407	334						Untertest3.avi	0	880	547	72	111	343	212	716	0	Content		335	223	22090551	1618106296
22107	11:56:07.800	00:00:22.107	1327	429,9211	322,9783	0,5955666	0,4672414	616,0256	2,928389	0	400,0822	319,5024	0,413907	0,4991397	613,8323	2,27804	0	33	415	321						Untertest3.avi	0	880	547	72	111	343	212	716	0	Content		343	210	22107173	1618122918
22124	11:56:07.817	00:00:22.123	1328	432,4848	312,0438	0,595713	0,4673435	615,7405	2,873957	0	413,051	315,9526	0,4140598	0,4990718	613,9772	2,266659	0	33	423	314						Untertest3.avi	0	880	547	72	111	343	212	716	0	Content		351	203	22123797	1618139542
22140	11:56:07.833	00:00:22.140	1329	441,6979	321,3089	0,5959221	0,4673335	616,2778	2,917539	0	410,1712	307,9897	0,4141619	0,499022	614,0217	2,246462	0	33	426	315						Untertest3.avi	0	880	547	72	111	343	212	716	0	Content		354	204	22140419	1618156164
22157	11:56:07.850	00:00:22.157	1330	432,8311	325,034	0,5960528	0,4673465	616,0532	2,92397	0	415,765	315,8704	0,4143561	0,4989326	613,9091	2,382982	0	33	424	320						Untertest3.avi	0	880	547	72	111	343	212	716	0	Content		352	209	22157168	1618172913
22174	11:56:07.867	00:00:22.173	1331	422,9836	342,9704	0,5961815	0,4673523	615,7933	3,001934	0	430,9031	322,8421	0,4145444	0,4991722	613,9091	2,241129	0	33	427	333						Untertest3.avi	0	880	547	72	111	343	212	716	0	Content		355	222	22173792	1618189537
22190	11:56:07.883	00:00:22.190	1332	429,8716	337,5712	0,5963168	0,4673249	616,0547	2,964002	0	390,351	323,9952	0,4145876	0,498814	614,0849	2,280916	0	33	410	331						Untertest3.avi	0	880	547	72	111	343	212	716	0	Content		338	220	22190416	1618206161
22207	11:56:07.900	00:00:22.207	1333	423,5478	329,0816	0,5963996	0,4672722	616,2878	2,909366	0	393,1046	305,2111	0,4146314	0,4988204	614,093	2,293226	0	33	408	317						Untertest3.avi	0	880	547	72	111	343	212	716	0	Content		336	206	22207042	1618222787
22224	11:56:07.917	00:00:22.223	1334	431,9215	325,832	0,5964361	0,4672504	616,3314	2,907219	0	401,9492	326,6914	0,4146625	0,4988147	613,9755	2,336717	0	33	417	326						Untertest3.avi	0	880	547	72	111	343	212	716	0	Content		345	215	22223788	1618239533
22240	11:56:07.933	00:00:22.240	1335	419,0347	303,1021	0,5964595	0,4672763	616,2996	2,886718	0	410,0706	286,5697	0,4146762	0,498821	613,967	2,175127	0	33	415	295						Untertest3.avi	0	880	547	72	111	343	212	716	0	Content		343	184	22240414	1618256159
22257	11:56:07.950	00:00:22.257	1336	423,994	300,1914	0,5964796	0,4673012	616,2645	2,84597	0	399,179	320,4031	0,4146935	0,4988526	613,9224	2,264771	0	33	412	310						Untertest3.avi	0	880	547	72	111	343	212	716	0	Content		340	199	22257038	1618272783
22274	11:56:07.967	00:00:22.273	1337	443,1824	320,0983	0,5964995	0,4673657	616,1949	2,947217	0	393,3718	323,7826	0,4146998	0,498901	613,9449	2,319173	0	33	418	322						Untertest3.avi	0	880	547	72	111	343	212	716	0	Content		346	211	22273660	1618289405
22290	11:56:07.983	00:00:22.290	1338	413,2755	337,28	0,5963919	0,4674144	616,1688	2,885902	0	440,9011	307,9635	0,4145913	0,499008	614,0138	2,249753	0	34	427	323						Untertest3.avi	0	880	547	72	111	494	236	2665	0	Content		355	212	22290409	1618306154
22307	11:56:08.000	00:00:22.307	1339	579,7601	308,0694	0,5952322	0,468025	616,1688	2,986309	0	589,1608	338,0479	0,4133646	0,4997424	614,0138	2,232365	0	34	584	323						Untertest3.avi	0	880	547	72	111	494	236	2665	0	Content		512	212	22307032	1618322777
22324	11:56:08.017	00:00:22.323	1340	582,2427	339,366	0,5949404	0,4676418	616,1152	2,918165	0	571,233	337,4654	0,4131581	0,4995294	613,7795	2,239665	0	34	577	338						Untertest3.avi	0	880	547	72	111	494	236	2665	0	Content		505	227	22323654	1618339399
22340	11:56:08.033	00:00:22.340	1341	560,4503	329,4643	0,595073	0,4676526	615,9219	2,900499	0	564,8964	332,8074	0,413346	0,499481	613,1799	2,276545	0	34	563	331						Untertest3.avi	0	880	547	72	111	494	236	2665	0	Content		491	220	22340403	1618356148
22357	11:56:08.050	00:00:22.357	1342	559,6487	367,2778	0,5951406	0,467659	615,6652	2,985131	0	573,8951	333,0862	0,4133745	0,4994634	613,1951	2,260412	0	34	567	350						Untertest3.avi	0	880	547	72	111	494	236	2665	0	Content		495	239	22357027	1618372772
22374	11:56:08.067	00:00:22.373	1343	554,2898	349,8108	0,595212	0,4676731	615,5385	3,060599	0	573,756	332,0317	0,4134337	0,4994737	613,3125	2,295644	0	34	564	341						Untertest3.avi	0	880	547	72	111	494	236	2665	0	Content		492	230	22373651	1618389396
22390	11:56:08.083	00:00:22.390	1344	578,4126	278,9108	0,5953054	0,4677646	615,6105	2,797694	0	577,8066	297,97	0,4135125	0,499473	613,3913	2,087986	0	34	578	288						Untertest3.avi	0	880	547	72	111	494	236	2665	0	Content		506	177	22390274	1618406019
22407	11:56:08.100	00:00:22.407	1345	573,0691	276,2505	0,594936	0,4682109	618,7574	2,740614	0	592,8447	318,8877	0,4134625	0,4998891	613,7191	2,022255	0	34	583	298						Untertest3.avi	0	880	547	72	111	494	236	2665	0	Content		511	187	22407024	1618422769
22424	11:56:08.117	00:00:22.423	1346	-1024	-768	-1	-1	-1	-1	4	-1024	-768	-1	-1	-1	-1	4	34	0	0						Untertest3.avi	0	880	547	72	111	494	236	2665	0	Content		-72	-111	22423646	1618439391
22440	11:56:08.133	00:00:22.440	1347	575,2906	339,6686	0,5952913	0,4678527	615,5543	2,99558	0	584,1931	344,3456	0,4134965	0,4995834	613,3867	2,354939	0	34	580	342						Untertest3.avi	0	880	547	72	111	494	236	2665	0	Content		508	231	22440269	1618456014
22457	11:56:08.150	00:00:22.456	1348	567,9979	335,5953	0,5952613	0,4678425	615,5032	2,972366	0	567,9594	342,9305	0,4134776	0,4995906	613,2908	2,283565	0	34	568	339						Untertest3.avi	0	880	547	72	111	494	236	2665	0	Content		496	228	22456891	1618472636
22474	11:56:08.167	00:00:22.473	1349	588,1442	338,8089	0,5962164	0,4673045	620,5031	2,93405	0	571,3893	325,0083	0,4145001	0,4992884	620,8348	2,286851	0	34	580	332						Untertest3.avi	0	880	547	72	111	494	236	2665	0	Content		508	221	22473640	1618489385
22490	11:56:08.183	00:00:22.490	1350	576,8857	371,3442	0,5952075	0,4677952	615,4373	2,892764	0	552,6985	349,3215	0,4134168	0,4995886	613,122	2,321368	0	34	565	360						Untertest3.avi	0	880	547	72	111	494	236	2665	0	Content		493	249	22490265	1618506010
22507	11:56:08.200	00:00:22.506	1351	568,6182	312,4333	0,5951768	0,4677841	615,4818	2,9945	0	561,7531	337,071	0,4133894	0,4995885	613,0669	2,39657	0	34	565	325						Untertest3.avi	0	880	547	72	111	494	236	2665	0	Content		493	214	22506888	1618522633
22524	11:56:08.217	00:00:22.523	1352	578,4078	332,1369	0,5951493	0,4677806	615,5415	2,911599	0	578,2642	340,5387	0,4133722	0,4995894	613,0657	2,290464	0	34	578	336						Untertest3.avi	0	880	547	72	111	494	236	2665	0	Content		506	225	22523508	1618539253
22540	11:56:08.233	00:00:22.540	1353	559,6937	340,2897	0,5951304	0,4677991	615,5745	2,970217	0	566,0194	332,1748	0,4133413	0,4995964	613,1544	2,330142	0	34	563	336						Untertest3.avi	0	880	547	72	111	494	236	2665	0	Content		491	225	22540258	1618556003
22557	11:56:08.250	00:00:22.556	1354	580,0645	334,5543	0,5950798	0,4677853	615,744	2,94719	0	554,8959	343,8726	0,4132981	0,49958	613,3295	2,321757	0	34	567	339						Untertest3.avi	0	880	547	72	111	494	236	2665	0	Content		495	228	22556882	1618572627
22574	11:56:08.267	00:00:22.573	1355	597,051	313,9305	0,5950451	0,4677693	615,8503	2,876231	0	573,713	331,2809	0,4132666	0,4995768	613,405	2,243315	0	34	585	323						Untertest3.avi	0	880	547	72	111	494	236	2665	0	Content		513	212	22573505	1618589250
22590	11:56:08.283	00:00:22.590	1356	564,8046	352,3026	0,5950162	0,4677379	615,9415	2,969159	0	568,3713	341,3486	0,4132363	0,4995553	613,4908	2,306844	0	34	567	347						Untertest3.avi	0	880	547	72	111	494	236	2665	0	Content		495	236	22590130	1618605875
22607	11:56:08.300	00:00:22.606	1357	588,3812	323,8957	0,594987	0,4676989	616,0201	2,921074	0	564,4022	335,6267	0,4131933	0,49955	613,6486	2,325833	0	34	576	330						Untertest3.avi	0	880	547	72	111	494	236	2665	0	Content		504	219	22606878	1618622623
22624	11:56:08.317	00:00:22.623	1358	560,9494	337,9685	0,5949451	0,4676626	616,0632	2,9415	0	557,7142	339,2006	0,4131626	0,4995435	613,745	2,342551	0	34	559	339						Untertest3.avi	0	880	547	72	111	494	236	2665	0	Content		487	228	22623500	1618639245
22640	11:56:08.333	00:00:22.640	1359	570,5589	308,1047	0,5948994	0,4676623	615,9802	2,929171	0	559,3093	337,3967	0,4131269	0,4995323	613,7783	2,353334	0	34	565	323						Untertest3.avi	0	880	547	72	111	494	236	2665	0	Content		493	212	22640123	1618655868
22657	11:56:08.350	00:00:22.656	1360	582,8307	338,278	0,5948542	0,4676763	615,8809	2,952049	0	575,8276	334,0269	0,4131046	0,4995588	613,7927	2,274458	0	34	579	336						Untertest3.avi	0	880	547	72	111	494	236	2665	0	Content		507	225	22656745	1618672490
22673	11:56:08.366	00:00:22.673	1361	574,256	279,3893	0,5948332	0,4677166	615,8052	2,848735	0	583,7516	329,5716	0,4130884	0,4996043	613,8441	2,251199	0	34	579	304						Untertest3.avi	0	880	547	72	111	494	236	2665	0	Content		507	193	22673493	1618689238
22690	11:56:08.383	00:00:22.690	1362	591,2096	313,7783	0,5948117	0,4677383	615,7961	2,880433	0	568,4349	335,7941	0,4130753	0,4996191	613,7787	2,357634	0	34	580	325						Untertest3.avi	0	880	547	72	111	494	236	2665	0	Content		508	214	22690116	1618705861
22707	11:56:08.400	00:00:22.706	1363	560,7213	351,2787	0,5947806	0,4677787	615,748	3,019888	0	583,3398	328,3824	0,4130612	0,4996345	613,7692	2,302773	0	34	572	340						Untertest3.avi	0	880	547	72	111	494	236	2665	0	Content		500	229	22706741	1618722486
22723	11:56:08.416	00:00:22.723	1364	563,938	323,1265	0,5947801	0,4677714	615,8036	2,920516	0	561,802	341,1762	0,4130582	0,4996296	613,7591	2,26915	0	34	563	332						Untertest3.avi	0	880	547	72	111	494	236	2665	0	Content		491	221	22723363	1618739108
22740	11:56:08.433	00:00:22.740	1365	561,1356	339,4677	0,5947939	0,4677398	615,8215	2,962743	0	565,0895	339,7938	0,4130699	0,499625	613,8228	2,310385	0	34	563	340						Untertest3.avi	0	880	547	72	111	494	236	2665	0	Content		491	229	22740119	1618755864
22757	11:56:08.450	00:00:22.756	1366	604,6325	347,0311	0,5948257	0,4677659	615,9109	2,843075	0	588,8198	333,0079	0,4130892	0,4996204	613,8893	2,291467	0	34	597	340						Untertest3.avi	0	880	547	72	111	494	236	2665	0	Content		525	229	22756742	1618772487
22773	11:56:08.466	00:00:22.773	1367	576,604	327,3005	0,5948684	0,4678052	615,9712	2,897335	0	572,5993	341,7807	0,4131247	0,4996022	613,9178	2,325174	0	34	575	335						Untertest3.avi	0	880	547	72	111	494	236	2665	0	Content		503	224	22773362	1618789107
22790	11:56:08.483	00:00:22.789	1368	584,9089	325,4748	0,5949094	0,4677948	616,0836	2,849907	0	561,6562	346,1223	0,4131537	0,499563	613,8509	2,282595	0	34	573	336						Untertest3.avi	0	880	547	72	111	494	236	2665	0	Content		501	225	22789984	1618805729
22807	11:56:08.500	00:00:22.806	1369	587,7043	328,8041	0,5949107	0,4677811	616,0963	2,877716	0	576,985	330,5605	0,4131405	0,4995138	613,8422	2,249056	0	34	582	330						Untertest3.avi	0	880	547	72	111	494	236	2665	0	Content		510	219	22806733	1618822478
22823	11:56:08.516	00:00:22.823	1370	590,398	323,4438	0,5948489	0,4677296	615,9066	2,913644	0	580,3002	332,3745	0,4131029	0,4995123	613,8315	2,250845	0	34	585	328						Untertest3.avi	0	880	547	72	111	494	236	2665	0	Content		513	217	22823357	1618839102
22840	11:56:08.533	00:00:22.839	1371	565,8223	324,4355	0,5947227	0,4677277	615,6759	2,936813	0	567,2353	357,6917	0,4130075	0,4995721	613,6124	2,315779	0	34	567	341						Untertest3.avi	0	880	547	72	111	494	236	2665	0	Content		495	230	22839980	1618855725
22857	11:56:08.550	00:00:22.856	1372	571,1885	331,036	0,5945978	0,4677377	615,8474	2,943741	0	573,736	341,4377	0,4128785	0,4996517	613,2773	2,266529	0	34	572	336						Untertest3.avi	0	880	547	72	111	494	236	2665	0	Content		500	225	22856604	1618872349
22873	11:56:08.566	00:00:22.873	1373	589,2049	294,0818	0,5944948	0,4677696	616,0242	2,889559	0	572,9534	349,9445	0,4127383	0,4997683	613,53	2,249978	0	34	581	322						Untertest3.avi	0	880	547	72	111	494	236	2665	0	Content		509	211	22873352	1618889097
22890	11:56:08.583	00:00:22.889	1374	570,5908	339,2487	0,5944238	0,4673235	616,0217	2,969581	0	568,3703	342,943	0,4126169	0,4995437	613,53	2,225604	0	34	569	341						Untertest3.avi	0	880	547	72	111	494	236	2665	0	Content		497	230	22889977	1618905722
22907	11:56:08.600	00:00:22.906	1375	581,5324	340,2687	0,5944079	0,4673349	616,0217	2,913525	0	577,5292	326,0212	0,4125839	0,4996313	613,53	2,206118	0	34	580	333						Untertest3.avi	0	880	547	72	111	494	236	2665	0	Content		508	222	22906600	1618922345
22923	11:56:08.616	00:00:22.923	1376	596,1094	343,2216	0,5943819	0,4678677	615,7657	2,939012	0	566,4523	334,2549	0,4126168	0,500037	613,6257	2,298944	0	34	581	339						Untertest3.avi	0	880	547	72	111	494	236	2665	0	Content		509	228	22923223	1618938968
22940	11:56:08.633	00:00:22.939	1377	587,6006	330,9859	0,5944855	0,4679558	615,8988	2,928905	0	570,5107	331,2302	0,4126869	0,5000548	613,4993	2,301457	0	34	579	331						Untertest3.avi	0	880	547	72	111	494	236	2665	0	Content		507	220	22939971	1618955716
22957	11:56:08.650	00:00:22.956	1378	573,5604	370,2834	0,5946105	0,4680516	615,6935	3,024175	0	560,613	334,0072	0,4127671	0,500411	613,4993	2,308057	0	34	567	352						Untertest3.avi	0	880	547	72	111	494	236	2665	0	Content		495	241	22956595	1618972340
22973	11:56:08.666	00:00:22.973	1379	555,8361	297,5019	0,5947671	0,4681334	615,6185	2,773957	0	553,8406	331,7755	0,4129903	0,5000227	613,3194	2,283625	0	34	555	315						Untertest3.avi	0	880	547	72	111	494	236	2665	0	Content		483	204	22973233	1618988978
22990	11:56:08.683	00:00:22.989	1380	553,3842	345,5855	0,5949098	0,4681527	615,6481	2,781978	0	535,3219	334,6103	0,4131168	0,4999711	613,3427	2,288669	0	34	544	340						Untertest3.avi	0	880	547	72	111	494	236	2665	0	Content		472	229	22989966	1619005711
23007	11:56:08.700	00:00:23.006	1381	-1024	-768	-1	-1	-1	-1	4	-1024	-768	-1	-1	-1	-1	4	34	0	0						Untertest3.avi	0	880	547	72	111	494	236	2665	0	Content		-72	-111	23006588	1619022333
23023	11:56:08.716	00:00:23.023	1382	576,1714	331,6793	0,5950916	0,4681025	615,7426	2,886575	0	576,7687	340,1225	0,4132832	0,4998043	613,2493	2,312132	0	34	576	336						Untertest3.avi	0	880	547	72	111	494	236	2665	0	Content		504	225	23023221	1619038966
23040	11:56:08.733	00:00:23.039	1383	572,3093	331,0659	0,5951024	0,4680772	615,6649	2,902076	0	564,7065	351,561	0,4133222	0,4997618	613,1127	2,304452	0	34	569	341						Untertest3.avi	0	880	547	72	111	494	236	2665	0	Content		497	230	23039836	1619055581
23057	11:56:08.750	00:00:23.056	1384	567,9943	342,5176	0,5950933	0,4680375	615,6723	2,975024	0	569,351	351,764	0,4133062	0,4997284	613,1884	2,335386	0	34	569	347						Untertest3.avi	0	880	547	72	111	494	236	2665	0	Content		497	236	23056583	1619072328
23073	11:56:08.766	00:00:23.073	1385	570,686	333,435	0,5950592	0,4679755	615,743	2,879678	0	583,208	344,6062	0,4132492	0,499724	613,3593	2,310415	0	34	577	339						Untertest3.avi	0	880	547	72	111	494	236	2665	0	Content		505	228	23073216	1619088961
23090	11:56:08.783	00:00:23.089	1386	565,8249	366,8979	0,5950191	0,4679673	615,7962	3,036156	0	566,4429	338,9748	0,4131862	0,4997398	613,5349	2,321136	0	34	566	353						Untertest3.avi	0	880	547	72	111	494	236	2665	0	Content		494	242	23089828	1619105573
23106	11:56:08.799	00:00:23.106	1387	573,9325	332,0995	0,594956	0,4679894	615,769	2,909758	0	576,7494	346,2908	0,4131302	0,4998095	613,5216	2,315092	0	34	575	339						Untertest3.avi	0	880	547	72	111	494	236	2665	0	Content		503	228	23106452	1619122197
23123	11:56:08.816	00:00:23.123	1388	559,263	357,2786	0,5948843	0,4680074	615,6086	2,988778	0	568,97	326,8287	0,4130669	0,4998573	613,3969	2,318422	0	34	564	342						Untertest3.avi	0	880	547	72	111	494	236	2665	0	Content		492	231	23123212	1619138957
23140	11:56:08.833	00:00:23.139	1389	560,4999	346,7419	0,5948339	0,4680198	615,5143	3,018222	0	566,3921	344,3548	0,4130382	0,4998825	613,3026	2,28153	0	34	563	346						Untertest3.avi	0	880	547	72	111	494	236	2665	0	Content		491	235	23139825	1619155570
23156	11:56:08.849	00:00:23.156	1390	553,213	321,6952	0,5948026	0,4684553	615,5143	2,905336	0	590,8996	346,6625	0,4129915	0,5002345	613,3026	2,289534	0	34	572	334						Untertest3.avi	0	880	547	72	111	494	236	2665	0	Content		500	223	23156449	1619172194
23173	11:56:08.866	00:00:23.173	1391	570,8203	324,6487	0,5948052	0,4679987	615,3843	2,926206	0	581,8965	335,398	0,4129938	0,4998744	613,105	2,321492	0	34	576	330						Untertest3.avi	0	880	547	72	111	494	236	2665	0	Content		504	219	23173072	1619188817
23190	11:56:08.883	00:00:23.189	1392	555,8293	355,4312	0,5947995	0,4680132	615,3364	3,010247	0	570,7425	354,3681	0,4129678	0,4998792	612,9614	2,328223	0	34	563	355						Untertest3.avi	0	880	547	72	111	494	236	2665	0	Content		491	244	23189822	1619205567
23206	11:56:08.899	00:00:23.206	1393	552,3065	336,0401	0,5947921	0,4680728	615,2949	2,985126	0	585,0378	340,0076	0,4129567	0,4999954	612,937	2,313262	0	34	569	338						Untertest3.avi	0	880	547	72	111	494	236	2665	0	Content		497	227	23206444	1619222189
23223	11:56:08.916	00:00:23.223	1394	565,8241	336,3771	0,5947822	0,4681846	615,2245	2,948786	0	571,8433	336,5595	0,4129346	0,5001017	612,8826	2,339613	0	34	569	336						Untertest3.avi	0	880	547	72	111	494	236	2665	0	Content		497	225	23223070	1619238815
23240	11:56:08.933	00:00:23.239	1395	560,0045	354,8282	0,5947726	0,4682693	615,1629	3,010411	0	564,5742	342,1068	0,4129174	0,5001985	612,8284	2,339617	0	34	562	348						Untertest3.avi	0	880	547	72	111	494	236	2665	0	Content		490	237	23239692	1619255437
23256	11:56:08.949	00:00:23.256	1396	570,483	330,1358	0,5947543	0,4683156	615,1808	2,943212	0	569,0883	332,2451	0,4128872	0,5002953	612,8139	2,333393	0	34	570	331						Untertest3.avi	0	880	547	72	111	494	236	2665	0	Content		498	220	23256439	1619272184
23273	11:56:08.966	00:00:23.273	1397	548,0402	351,2102	0,5947455	0,4683503	615,1771	3,005785	0	574,7302	333,9042	0,4128767	0,5003288	612,7755	2,353554	0	34	561	343						Untertest3.avi	0	880	547	72	111	494	236	2665	0	Content		489	232	23273065	1619288810
23290	11:56:08.983	00:00:23.289	1398	569,4473	320,4155	0,5947357	0,4683515	615,1736	2,95647	0	564,589	353,2801	0,412867	0,500343	612,7817	2,378784	0	34	567	337						Untertest3.avi	0	880	547	72	111	494	236	2665	0	Content		495	226	23289690	1619305435
23306	11:56:08.999	00:00:23.306	1399	568,0103	333,7028	0,5947267	0,4683413	615,1487	2,990729	0	575,8011	342,8933	0,4128584	0,5003343	612,7511	2,335203	0	34	572	338						Untertest3.avi	0	880	547	72	111	494	236	2665	0	Content		500	227	23306311	1619322056
23323	11:56:09.016	00:00:23.323	1400	555,6398	338,45	0,5947276	0,4683162	615,1066	3,035334	0	576,4748	351,008	0,4128552	0,5003285	612,7374	2,369077	0	34	566	345						Untertest3.avi	0	880	547	72	111	494	236	2665	0	Content		494	234	23323060	1619338805
23340	11:56:09.033	00:00:23.339	1401	551,0604	351,9651	0,5947495	0,4682868	615,1127	3,076643	0	582,4459	346,4902	0,4128659	0,5003113	612,7446	2,4118	0	34	567	349						Untertest3.avi	0	880	547	72	111	494	236	2665	0	Content		495	238	23339684	1619355429
23356	11:56:09.049	00:00:23.356	1402	563,7	341,2829	0,5947663	0,4682819	614,9844	3,002539	0	575,7357	354,992	0,412872	0,5003033	612,7411	2,406004	0	34	570	348						Untertest3.avi	0	880	547	72	111	494	236	2665	0	Content		498	237	23356305	1619372050
23373	11:56:09.066	00:00:23.372	1403	544,4496	357,0059	0,5948057	0,4682842	614,9258	3,060961	0	570,8644	345,3833	0,412889	0,500298	612,689	2,349646	0	34	558	351						Untertest3.avi	0	880	547	72	111	494	236	2665	0	Content		486	240	23372929	1619388674
23390	11:56:09.083	00:00:23.389	1404	569,7622	342,8661	0,5948753	0,4682874	614,9459	3,026728	0	572,7465	346,095	0,4129272	0,5002891	612,6918	2,410709	0	34	571	344						Untertest3.avi	0	880	547	72	111	494	236	2665	0	Content		499	233	23389678	1619405423
23406	11:56:09.099	00:00:23.406	1405	569,6002	331,0558	0,5949507	0,4683	614,9704	2,989574	0	577,2415	315,6487	0,4129749	0,5002819	612,728	2,372489	0	34	573	323						Untertest3.avi	0	880	547	72	111	494	236	2665	0	Content		501	212	23406299	1619422044
23423	11:56:09.116	00:00:23.422	1406	557,7496	347,639	0,5950466	0,4683049	614,9968	3,021854	0	538,0235	364,7271	0,4130314	0,5002853	612,6487	2,543468	0	34	548	356						Untertest3.avi	0	880	547	72	111	494	236	2665	0	Content		476	245	23422923	1619438668
23440	11:56:09.133	00:00:23.439	1407	548,9122	360,6432	0,595102	0,4683095	615,0125	3,140708	0	566,2588	342,2942	0,4130997	0,5002614	612,71	2,41716	0	34	558	351						Untertest3.avi	0	880	547	72	111	494	236	2665	0	Content		486	240	23439546	1619455291
23456	11:56:09.149	00:00:23.456	1408	584,2664	322,9189	0,5951303	0,4683135	615,0573	3,017009	0	576,1521	349,8371	0,413154	0,500247	612,6902	2,4088	0	34	580	336						Untertest3.avi	0	880	547	72	111	494	236	2665	0	Content		508	225	23456295	1619472040
23473	11:56:09.166	00:00:23.472	1409	569,1705	364,1715	0,5951518	0,4683169	615,052	3,086829	0	580,6205	336,5364	0,4132014	0,5002376	612,7239	2,411874	0	34	575	350						Untertest3.avi	0	880	547	72	111	494	236	2665	0	Content		503	239	23472918	1619488663
23490	11:56:09.183	00:00:23.489	1410	566,1506	337,9708	0,5951719	0,4683487	615,069	3,041416	0	589,5715	335,5299	0,4132462	0,5002608	612,6356	2,401123	0	34	578	337						Untertest3.avi	0	880	547	72	111	494	236	2665	0	Content		506	226	23489543	1619505288
23506	11:56:09.199	00:00:23.506	1411	545,1748	368,5165	0,5951797	0,4683782	615,0397	3,132123	0	581,2188	345,9545	0,4132712	0,5002865	612,6308	2,431158	0	34	563	357						Untertest3.avi	0	880	547	72	111	494	236	2665	0	Content		491	246	23506176	1619521921
23523	11:56:09.216	00:00:23.522	1412	549,7086	348,6585	0,5951824	0,4683868	615,0651	3,134396	0	589,5538	345,5707	0,4132876	0,5003017	612,6865	2,419456	0	34	570	347						Untertest3.avi	0	880	547	72	111	494	236	2665	0	Content		498	236	23522913	1619538658
23540	11:56:09.233	00:00:23.539	1413	547,449	366,1092	0,5951887	0,4684032	615,0841	3,126551	0	582,6897	337,456	0,4132976	0,5002924	612,7012	2,467068	0	34	565	352						Untertest3.avi	0	880	547	72	111	494	236	2665	0	Content		493	241	23539535	1619555280
23556	11:56:09.249	00:00:23.556	1414	554,1827	364,1483	0,5951871	0,4683561	615,0752	3,130754	0	590,0514	345,3643	0,4133117	0,5002619	612,6992	2,429801	0	34	572	355						Untertest3.avi	0	880	547	72	111	494	236	2665	0	Content		500	244	23556172	1619571917
23573	11:56:09.266	00:00:23.572	1415	556,0494	366,9626	0,5951957	0,4683291	615,1049	3,140787	0	566,4484	344,3737	0,4133132	0,5002316	612,7237	2,434489	0	34	561	356						Untertest3.avi	0	880	547	72	111	494	236	2665	0	Content		489	245	23572908	1619588653
23590	11:56:09.283	00:00:23.589	1416	564,1848	324,7982	0,5952005	0,4682943	615,1246	3,048612	0	578,1644	347,3046	0,413327	0,5001862	612,687	2,43535	0	34	571	336						Untertest3.avi	0	880	547	72	111	494	236	2665	0	Content		499	225	23589531	1619605276
23606	11:56:09.299	00:00:23.606	1417	548,8411	357,7058	0,5952044	0,4682736	615,1744	3,173079	0	573,5754	339,8292	0,4133372	0,500123	612,7124	2,444232	0	34	561	349						Untertest3.avi	0	880	547	72	111	494	236	2665	0	Content		489	238	23606164	1619621909
23623	11:56:09.316	00:00:23.622	1418	550,5906	343,7333	0,5952075	0,4682258	615,1744	3,122778	0	566,3647	350,569	0,4133546	0,4999807	612,7237	2,525649	0	34	558	347						Untertest3.avi	0	880	547	72	111	494	236	2665	0	Content		486	236	23622777	1619638522
23639	11:56:09.332	00:00:23.639	1419	557,2433	342,5789	0,5951859	0,4681546	615,1729	3,096539	0	573,7936	344,4288	0,4133444	0,4998101	612,8155	2,439044	0	34	566	344						Untertest3.avi	0	880	547	72	111	494	236	2665	0	Content		494	233	23639400	1619655145
23656	11:56:09.349	00:00:23.656	1420	556,3855	347,7596	0,5951555	0,4680516	615,2543	3,118036	0	575,6843	354,4209	0,4132985	0,4997108	612,8911	2,375699	0	34	566	351						Untertest3.avi	0	880	547	72	111	494	236	2665	0	Content		494	240	23656156	1619671901
23673	11:56:09.366	00:00:23.672	1421	557,0293	346,1817	0,5950598	0,4679726	615,4644	3,142447	0	579,7802	348,5135	0,4131495	0,499716	613,2014	2,407218	0	34	568	347						Untertest3.avi	0	880	547	72	111	494	236	2665	0	Content		496	236	23672771	1619688516
23689	11:56:09.382	00:00:23.689	1422	559,9132	343,6439	0,5948432	0,4679875	615,2827	3,138753	0	576,8794	344,7959	0,4129718	0,4998238	612,9123	2,433463	0	34	568	344						Untertest3.avi	0	880	547	72	111	494	236	2665	0	Content		496	233	23689390	1619705135
23706	11:56:09.399	00:00:23.706	1423	542,8187	369,2211	0,5947008	0,4679604	615,1816	3,20493	0	580,4516	329,134	0,4128736	0,4999344	612,7892	2,451717	0	34	562	349						Untertest3.avi	0	880	547	72	111	494	236	2665	0	Content		490	238	23706149	1619721894
23723	11:56:09.416	00:00:23.722	1424	554,0865	372,2307	0,5946202	0,4678802	615,2724	3,179596	0	563,7725	348,861	0,4127573	0,500048	613,0117	2,446997	0	34	559	361						Untertest3.avi	0	880	547	72	111	494	236	2665	0	Content		487	250	23722763	1619738508
23739	11:56:09.432	00:00:23.739	1425	576,0043	335,0454	0,5945575	0,4678536	615,4592	3,092858	0	580,9769	334,7836	0,4126838	0,5000741	613,1667	2,422788	0	34	578	335						Untertest3.avi	0	880	547	72	111	494	236	2665	0	Content		506	224	23739385	1619755130
23756	11:56:09.449	00:00:23.756	1426	573,3937	346,9353	0,5945632	0,4678825	615,4594	3,165555	0	595,4736	346,0707	0,4127001	0,5000844	613,1586	2,427642	0	34	584	347						Untertest3.avi	0	880	547	72	111	494	236	2665	0	Content		512	236	23756015	1619771760
23773	11:56:09.466	00:00:23.772	1427	569,3877	367,1345	0,5946268	0,467968	615,3197	3,216861	0	583,5746	340,8159	0,4127559	0,5000756	613,0911	2,488065	0	34	576	354						Untertest3.avi	0	880	547	72	111	494	236	2665	0	Content		504	243	23772766	1619788511
23789	11:56:09.482	00:00:23.789	1428	561,8279	358,0884	0,594685	0,4680528	615,2749	3,162261	0	566,8808	350,6057	0,4128628	0,500056	612,8737	2,528967	0	34	564	354						Untertest3.avi	0	880	547	72	111	494	236	2665	0	Content		492	243	23789389	1619805134
23806	11:56:09.499	00:00:23.806	1429	558,5875	366,9453	0,5947819	0,4681157	615,3578	3,205235	0	574,9708	345,3061	0,4129712	0,4999369	613,1349	2,437791	0	34	567	356						Untertest3.avi	0	880	547	72	111	494	236	2665	0	Content		495	245	23806006	1619821751
23823	11:56:09.516	00:00:23.822	1430	558,9779	350,5493	0,5949433	0,468113	615,6749	3,149697	0	569,4048	359,7471	0,4130706	0,499866	613,371	2,466822	0	34	564	355						Untertest3.avi	0	880	547	72	111	494	236	2665	0	Content		492	244	23822631	1619838376
23839	11:56:09.532	00:00:23.839	1431	549,0615	345,8886	0,5950245	0,46806	615,7253	3,131559	0	587,3893	342,7796	0,4131699	0,4997899	613,414	2,459603	0	34	568	344						Untertest3.avi	0	880	547	72	111	494	236	2665	0	Content		496	233	23839378	1619855123
23856	11:56:09.549	00:00:23.856	1432	536,1459	361,6497	0,5950546	0,467995	615,709	3,229938	0	562,5347	346,3827	0,4132185	0,4996964	613,3916	2,503764	0	34	549	354						Untertest3.avi	0	880	547	72	111	494	236	2665	0	Content		477	243	23856001	1619871746
23873	11:56:09.566	00:00:23.872	1433	559,8899	350,7688	0,5950351	0,4678918	615,7659	3,223096	0	573,4142	336,0759	0,4132154	0,4996575	613,4341	2,482141	0	34	567	343						Untertest3.avi	0	880	547	72	111	494	236	2665	0	Content		495	232	23872624	1619888369
23889	11:56:09.582	00:00:23.889	1434	553,0551	356,0207	0,5949968	0,4678134	615,8506	3,165596	0	565,1507	366,3337	0,4131786	0,4995949	613,5978	2,493482	0	34	559	361						Untertest3.avi	0	880	547	72	111	494	236	2665	0	Content		487	250	23889248	1619904993
23906	11:56:09.599	00:00:23.905	1435	549,3093	349,9583	0,5949192	0,4677132	615,8237	3,206152	0	573,6242	342,2956	0,413131	0,4995621	613,6842	2,499527	0	34	561	346						Untertest3.avi	0	880	547	72	111	494	236	2665	0	Content		489	235	23905996	1619921741
23923	11:56:09.616	00:00:23.922	1436	562,9903	374,0782	0,5948581	0,4676589	615,7757	3,274173	0	581,755	343,1638	0,4130842	0,4995525	613,7241	2,479325	0	34	572	359						Untertest3.avi	0	880	547	72	111	494	236	2665	0	Content		500	248	23922619	1619938364
23939	11:56:09.632	00:00:23.939	1437	547,317	363,223	0,594807	0,4676461	615,6829	3,235211	0	572,2759	339,7282	0,4130467	0,4995812	613,6661	2,467958	0	34	560	351						Untertest3.avi	0	880	547	72	111	494	236	2665	0	Content		488	240	23939244	1619954989
23956	11:56:09.649	00:00:23.955	1438	548,3621	343,1343	0,5947757	0,4676471	615,5782	3,224764	0	573,5363	349,7955	0,4130259	0,4995978	613,6122	2,469421	0	34	561	346						Untertest3.avi	0	880	547	72	111	494	236	2665	0	Content		489	235	23955866	1619971611
23973	11:56:09.666	00:00:23.972	1439	566,3182	326,2164	0,5947869	0,4676192	615,6202	3,152359	0	577,0224	330,428	0,4130359	0,4995896	613,6671	2,47864	0	34	572	328						Untertest3.avi	0	880	547	72	111	494	236	2665	0	Content		500	217	23972613	1619988358
23989	11:56:09.682	00:00:23.989	1440	540,4383	367,086	0,5948244	0,4675953	615,7466	3,228694	0	571,9274	341,8045	0,413058	0,4995632	613,7215	2,494278	0	34	556	354						Untertest3.avi	0	880	547	72	111	494	236	2665	0	Content		484	243	23989235	1620004980
24006	11:56:09.699	00:00:24.005	1441	555,0734	349,5773	0,5949181	0,4675403	615,9384	3,226672	0	572,9038	355,7614	0,4131169	0,4995036	613,7639	2,552965	0	34	564	353						Untertest3.avi	0	880	547	72	111	494	236	2665	0	Content		492	242	24005860	1620021605
24022	11:56:09.715	00:00:24.022	1442	564,4368	355,4981	0,5950229	0,4675238	615,9363	3,277292	0	571,1233	338,1584	0,4132009	0,499487	613,5639	2,489846	0	34	568	347						Untertest3.avi	0	880	547	72	111	494	236	2665	0	Content		496	236	24022482	1620038227
24039	11:56:09.732	00:00:24.039	1443	557,2656	359,0743	0,5951057	0,4675424	615,7399	3,251386	0	588,4112	329,9338	0,4133077	0,4994796	613,208	2,513297	0	34	573	345						Untertest3.avi	0	880	547	72	111	494	236	2665	0	Content		501	234	24039232	1620054977
24056	11:56:09.749	00:00:24.055	1444	557,9658	350,7484	0,5951815	0,4675922	615,4934	3,281931	0	593,7598	322,3829	0,4133841	0,4994836	613,1228	2,523299	0	34	576	337						Untertest3.avi	0	880	547	72	111	494	236	2665	0	Content		504	226	24055854	1620071599
24072	11:56:09.765	00:00:24.072	1445	544,5832	360,9491	0,5952268	0,4676434	615,4699	3,273093	0	576,8793	350,7393	0,4134263	0,4994869	613,2233	2,529066	0	34	561	356						Untertest3.avi	0	880	547	72	111	494	236	2665	0	Content		489	245	24072479	1620088224
24089	11:56:09.782	00:00:24.089	1446	545,2681	378,0662	0,5952609	0,4676862	615,4959	3,32754	0	572,1179	343,9581	0,4134725	0,4995093	613,4099	2,600819	0	34	559	361						Untertest3.avi	0	880	547	72	111	494	236	2665	0	Content		487	250	24089105	1620104850
24106	11:56:09.799	00:00:24.105	1447	562,5176	349,9401	0,5952701	0,4677091	615,5419	3,249476	0	558,0959	346,625	0,4134824	0,4995245	613,4357	2,553763	0	34	560	348						Untertest3.avi	0	880	547	72	111	494	236	2665	0	Content		488	237	24105850	1620121595
24122	11:56:09.815	00:00:24.122	1448	539,65	376,2678	0,595279	0,4672548	615,5394	3,348505	0	566,032	345,3704	0,4134856	0,4995291	613,4065	2,558203	0	34	553	361						Untertest3.avi	0	880	547	72	111	494	236	2665	0	Content		481	250	24122473	1620138218
24139	11:56:09.832	00:00:24.139	1449	543,498	373,8556	0,5952614	0,4672291	615,5394	3,359491	0	587,2203	339,928	0,4134855	0,4992398	613,4065	2,514258	0	34	565	357						Untertest3.avi	0	880	547	72	111	494	236	2665	0	Content		493	246	24139095	1620154840
24156	11:56:09.849	00:00:24.155	1450	540,8698	360,464	0,5952458	0,4675975	615,5463	3,335364	0	578,4529	339,5757	0,4134743	0,4995045	613,4311	2,514567	0	34	560	350						Untertest3.avi	0	880	547	72	111	494	236	2665	0	Content		488	239	24155718	1620171463
24172	11:56:09.865	00:00:24.172	1451	561,978	351,9621	0,59524	0,4675702	615,5588	3,251164	0	560,9706	350,9382	0,4134761	0,4994716	613,5106	2,538679	0	34	561	351						Untertest3.avi	0	880	547	72	111	494	236	2665	0	Content		489	240	24172465	1620188210
24189	11:56:09.882	00:00:24.189	1452	559,6782	340,9211	0,5952229	0,4675378	615,5526	3,270158	0	579,1719	335,7721	0,4134817	0,499447	613,5079	2,518327	0	34	569	338						Untertest3.avi	0	880	547	72	111	494	236	2665	0	Content		497	227	24189087	1620204832
24206	11:56:09.899	00:00:24.205	1453	537,4616	370,1079	0,5952193	0,4674899	615,5886	3,401523	0	578,6032	339,4941	0,4134898	0,4993911	613,5551	2,541984	0	34	558	355						Untertest3.avi	0	880	547	72	111	494	236	2665	0	Content		486	244	24205711	1620221456
24222	11:56:09.915	00:00:24.222	1454	548,2159	360,4608	0,5952111	0,4674763	615,64	3,344964	0	570,3979	345,6426	0,4134884	0,4993238	613,5667	2,527344	0	34	559	353						Untertest3.avi	0	880	547	72	111	494	236	2665	0	Content		487	242	24222461	1620238206
24239	11:56:09.932	00:00:24.239	1455	542,1752	354,3157	0,5951896	0,4674509	615,665	3,375606	0	576,0067	338,0042	0,413486	0,4992627	613,5749	2,608038	0	34	559	346						Untertest3.avi	0	880	547	72	111	494	236	2665	0	Content		487	235	24239082	1620254827
24256	11:56:09.949	00:00:24.255	1456	553,0406	370,0452	0,5951647	0,4674194	615,7026	3,391996	0	587,7997	328,4981	0,4134733	0,4992283	613,5759	2,516426	0	34	570	349						Untertest3.avi	0	880	547	72	111	494	236	2665	0	Content		498	238	24255704	1620271449
24272	11:56:09.965	00:00:24.272	1457	531,0012	356,3269	0,5951174	0,4673832	615,8858	3,438988	0	582,5087	328,3409	0,4134505	0,4991556	613,592	2,604897	0	34	557	342						Untertest3.avi	0	880	547	72	111	494	236	2665	0	Content		485	231	24272326	1620288071
24289	11:56:09.982	00:00:24.288	1458	548,2858	367,5259	0,595071	0,4673198	616,0337	3,42988	0	576,9658	350,7337	0,4134151	0,4991345	613,608	2,633761	0	34	563	359						Untertest3.avi	0	880	547	72	111	494	236	2665	0	Content		491	248	24288953	1620304698
24306	11:56:09.999	00:00:24.305	1459	555,7373	343,1976	0,595057	0,4677182	616,0337	3,385132	0	588,3879	338,697	0,4133633	0,499115	613,5935	2,555586	0	34	572	341						Untertest3.avi	0	880	547	72	111	494	236	2665	0	Content		500	230	24305699	1620321444
24322	11:56:10.015	00:00:24.322	1460	539,8793	370,7859	0,5949817	0,4672703	616,3516	3,408422	0	549,9982	342,7509	0,4132705	0,4991757	613,6786	2,643164	0	34	545	357						Untertest3.avi	0	880	547	72	111	494	236	2665	0	Content		473	246	24322322	1620338067
24339	11:56:10.032	00:00:24.338	1461	563,2604	347,9667	0,594933	0,4672246	616,339	3,34146	0	565,0606	340,7665	0,4132046	0,4991492	613,8298	2,590314	0	34	564	344						Untertest3.avi	0	880	547	72	111	494	236	2665	0	Content		492	233	24338945	1620354690
24356	11:56:10.049	00:00:24.355	1462	549,7747	363,2643	0,5948455	0,4672046	616,1428	3,386658	0	554,7293	390,4719	0,4131508	0,4991257	613,9666	2,692568	0	34	552	377						Untertest3.avi	0	880	547	72	111	494	236	2665	0	Content		480	266	24355693	1620371438
24372	11:56:10.065	00:00:24.372	1463	549,6443	362,1253	0,5947661	0,4672034	615,9778	3,456393	0	571,9913	350,3671	0,4131205	0,4991465	613,9395	2,620652	0	34	561	356						Untertest3.avi	0	880	547	72	111	494	236	2665	0	Content		489	245	24372315	1620388060
24389	11:56:10.082	00:00:24.388	1464	542,4467	346,6252	0,594697	0,4672009	616,0835	3,381018	0	573,9426	346,7363	0,4130954	0,4991203	613,9973	2,620077	0	34	558	347						Untertest3.avi	0	880	547	72	111	494	236	2665	0	Content		486	236	24388940	1620404685
24406	11:56:10.099	00:00:24.405	1465	548,8314	340,2136	0,5946674	0,4672112	616,1091	3,380131	0	566,2529	356,0793	0,413078	0,4991252	613,9633	2,601723	0	34	558	348						Untertest3.avi	0	880	547	72	111	494	236	2665	0	Content		486	237	24405563	1620421308
24422	11:56:10.115	00:00:24.422	1466	534,8897	364,8082	0,5946514	0,4672258	616,1677	3,424863	0	583,3933	353,7982	0,4130699	0,4991719	613,9505	2,618469	0	34	559	359						Untertest3.avi	0	880	547	72	111	494	236	2665	0	Content		487	248	24422310	1620438055
24439	11:56:10.132	00:00:24.438	1467	565,7593	362,9684	0,5946575	0,4667759	616,1652	3,413745	0	591,9341	348,5103	0,4130655	0,4987736	613,9505	2,610748	0	34	579	356						Untertest3.avi	0	880	547	72	111	494	236	2665	0	Content		507	245	24438932	1620454677
24456	11:56:10.149	00:00:24.455	1468	538,7045	367,4175	0,5946667	0,4672174	616,1738	3,514042	0	571,4467	352,9718	0,4130809	0,4990469	613,9879	2,639575	0	34	555	360						Untertest3.avi	0	880	547	72	111	494	236	2665	0	Content		483	249	24455558	1620471303
24472	11:56:10.165	00:00:24.472	1469	536,1176	360,4753	0,5946518	0,4671552	616,1943	3,409509	0	584,4142	356,0471	0,4130734	0,4989203	614,0005	2,618884	0	34	560	358						Untertest3.avi	0	880	547	72	111	494	236	2665	0	Content		488	247	24472181	1620487926
24489	11:56:10.182	00:00:24.488	1470	541,3326	363,1971	0,5946152	0,4670501	616,2646	3,452852	0	590,6768	359,2935	0,4130402	0,4988446	613,9293	2,618828	0	34	566	361						Untertest3.avi	0	880	547	72	111	494	236	2665	0	Content		494	250	24488928	1620504673
24506	11:56:10.199	00:00:24.505	1471	539,4093	374,0652	0,5945543	0,4664972	616,262	3,475318	0	582,7615	348,8529	0,4129714	0,4985501	613,9293	2,613214	0	34	561	361						Untertest3.avi	0	880	547	72	111	494	236	2665	0	Content		489	250	24505550	1620521295
24522	11:56:10.215	00:00:24.522	1472	569,2928	371,5696	0,5944939	0,4669672	616,3784	3,451516	0	576,7613	346,9392	0,4128236	0,4989112	613,8438	2,626488	0	34	573	359						Untertest3.avi	0	880	547	72	111	494	236	2665	0	Content		501	248	24522176	1620537921
24539	11:56:10.232	00:00:24.538	1473	561,5704	377,6455	0,594438	0,4669552	616,3067	3,474556	0	571,9023	347,7917	0,4127094	0,4990163	613,9301	2,64623	0	34	567	363						Untertest3.avi	0	880	547	72	111	494	236	2665	0	Content		495	252	24538798	1620554543
24556	11:56:10.249	00:00:24.555	1474	566,3362	352,376	0,5943834	0,4669696	616,2772	3,363062	0	567,6785	344,7025	0,4126602	0,4990705	613,9922	2,637512	0	34	567	349						Untertest3.avi	0	880	547	72	111	494	236	2665	0	Content		495	238	24555546	1620571291
24572	11:56:10.265	00:00:24.572	1475	556,7624	358,3913	0,5943551	0,467002	616,2043	3,454426	0	573,3737	353,2275	0,4126428	0,499111	613,9648	2,598746	0	34	565	356						Untertest3.avi	0	880	547	72	111	494	236	2665	0	Content		493	245	24572170	1620587915
24589	11:56:10.282	00:00:24.588	1476	573,0094	345,9589	0,5943983	0,467057	616,3062	3,404811	0	572,3297	351,3584	0,4126489	0,4991856	613,9322	2,635607	0	34	573	349						Untertest3.avi	0	880	547	72	111	494	236	2665	0	Content		501	238	24588792	1620604537
24605	11:56:10.298	00:00:24.605	1477	555,1994	367,149	0,5944487	0,4671481	616,4319	3,500571	0	568,0031	351,8825	0,4126831	0,4992289	613,9225	2,615924	0	34	562	360						Untertest3.avi	0	880	547	72	111	494	236	2665	0	Content		490	249	24605415	1620621160
24622	11:56:10.315	00:00:24.622	1478	563,6739	354,2914	0,5944993	0,4672394	616,4662	3,456395	0	583,0939	328,2979	0,4127641	0,499263	613,8129	2,653704	0	34	573	341						Untertest3.avi	0	880	547	72	111	494	236	2665	0	Content		501	230	24622165	1620637910
24639	11:56:10.332	00:00:24.638	1479	565,3558	344,5863	0,5945325	0,4672793	616,3748	3,417274	0	570,2522	355,3966	0,4128332	0,4992607	613,8433	2,648662	0	34	568	350						Untertest3.avi	0	880	547	72	111	494	236	2665	0	Content		496	239	24638788	1620654533
24655	11:56:10.348	00:00:24.655	1480	532,2744	368,55	0,5945502	0,4677147	616,3748	3,49717	0	569,5826	357,9258	0,4129265	0,4991838	613,888	2,665007	0	34	551	363						Untertest3.avi	0	880	547	72	111	494	236	2665	0	Content		479	252	24655413	1620671158
24672	11:56:10.365	00:00:24.672	1481	550,2634	365,7647	0,5945984	0,4671966	616,2206	3,481029	0	571,6644	353,899	0,4129738	0,4990788	613,9106	2,622835	0	34	561	360						Untertest3.avi	0	880	547	72	111	494	236	2665	0	Content		489	249	24672036	1620687781
24689	11:56:10.382	00:00:24.688	1482	546,593	349,3852	0,5946025	0,4671346	616,2623	3,445775	0	582,5541	347,862	0,4130047	0,4990312	613,9734	2,648028	0	34	565	349						Untertest3.avi	0	880	547	72	111	494	236	2665	0	Content		493	238	24688784	1620704529
24705	11:56:10.398	00:00:24.705	1483	549,4724	363,6249	0,5946076	0,4670812	616,3226	3,476272	0	577,3169	365,4987	0,4130173	0,498998	614,0161	2,68387	0	34	563	365						Untertest3.avi	0	880	547	72	111	494	236	2665	0	Content		491	254	24705406	1620721151
24722	11:56:10.415	00:00:24.722	1484	542,4779	361,1028	0,5946073	0,4670754	616,3178	3,491047	0	580,1631	350,9178	0,413004	0,4989342	614,0084	2,627618	0	34	561	356						Untertest3.avi	0	880	547	72	111	494	236	2665	0	Content		489	245	24722029	1620737774
24739	11:56:10.432	00:00:24.738	1485	557,5051	348,9768	0,5945922	0,4670773	616,3169	3,498689	0	554,7089	380,6336	0,4129968	0,4989113	614,0379	2,768491	0	34	556	365						Untertest3.avi	0	880	547	72	111	494	236	2665	0	Content		484	254	24738652	1620754397
24755	11:56:10.448	00:00:24.755	1486	542,239	371,0374	0,5945756	0,467096	616,3009	3,488198	0	581,5179	348,4763	0,4129666	0,4989857	613,98	2,611306	0	34	562	360						Untertest3.avi	0	880	547	72	111	494	236	2665	0	Content		490	249	24755401	1620771146
24772	11:56:10.465	00:00:24.772	1487	537,5109	370,178	0,594555	0,4671302	616,3113	3,532744	0	577,5454	354,6245	0,4129369	0,4990596	614,0018	2,638781	0	34	558	362						Untertest3.avi	0	880	547	72	111	494	236	2665	0	Content		486	251	24772025	1620787770
24789	11:56:10.482	00:00:24.788	1488	555,0057	356,5514	0,5945452	0,4671562	616,3177	3,47309	0	572,394	357,567	0,4129009	0,4991094	614,0065	2,680487	0	34	564	357						Untertest3.avi	0	880	547	72	111	494	236	2665	0	Content		492	246	24788653	1620804398
24805	11:56:10.498	00:00:24.805	1489	560,3638	370,9202	0,5945449	0,4671198	616,2912	3,468575	0	595,5632	352,0528	0,4129134	0,4991029	613,9432	2,636835	0	34	578	361						Untertest3.avi	0	880	547	72	111	494	236	2665	0	Content		506	250	24805277	1620821022
24822	11:56:10.515	00:00:24.822	1490	537,085	388,9749	0,5945569	0,4670832	616,2392	3,508551	0	593,5853	347,5029	0,4129283	0,4990452	613,8693	2,599724	0	34	565	368						Untertest3.avi	0	880	547	72	111	494	236	2665	0	Content		493	257	24822020	1620837765
24839	11:56:10.532	00:00:24.838	1491	537,6567	373,2691	0,5945933	0,4665546	616,2366	3,535658	0	594,0132	351,2167	0,4129742	0,4986524	613,8693	2,662529	0	34	566	362						Untertest3.avi	0	880	547	72	111	494	236	2665	0	Content		494	251	24838647	1620854392
24855	11:56:10.548	00:00:24.855	1492	561,2554	372,2697	0,5946133	0,4670411	616,0825	3,45004	0	580,0893	350,1663	0,4129934	0,498948	613,8256	2,588113	0	34	571	361						Untertest3.avi	0	880	547	72	111	494	236	2665	0	Content		499	250	24855269	1620871014
24872	11:56:10.565	00:00:24.871	1493	546,1071	371,614	0,5946412	0,4670714	615,9738	3,429891	0	588,85	360,4912	0,4130251	0,4986427	613,8256	2,601549	0	34	567	366						Untertest3.avi	0	880	547	72	111	494	236	2665	0	Content		495	255	24871891	1620887636
24889	11:56:10.582	00:00:24.888	1494	525,4783	370,6894	0,5946687	0,4671082	615,9558	3,514898	0	582,2371	353,9428	0,4130149	0,4990186	613,7169	2,597466	0	34	554	362						Untertest3.avi	0	880	547	72	111	494	236	2665	0	Content		482	251	24888638	1620904383
24905	11:56:10.598	00:00:24.905	1495	545,8154	367,6393	0,5946651	0,4676596	615,9558	3,523732	0	-1024	-768	-1	-1	-1	-1	4	34	546	368						Untertest3.avi	0	880	547	72	111	494	236	2665	0	Content		474	257	24905262	1620921007
24922	11:56:10.615	00:00:24.921	1496	561,1941	379,9616	0,5946734	0,4672213	615,816	3,385866	0	578,5044	342,8252	0,4130087	0,4987721	613,7169	2,515987	0	34	570	361						Untertest3.avi	0	880	547	72	111	494	236	2665	0	Content		498	250	24921885	1620937630
24939	11:56:10.632	00:00:24.938	1497	535,1667	361,7012	0,594678	0,4672333	615,6957	3,362629	0	577,3139	365,8958	0,4129692	0,4992156	613,5316	2,516322	0	34	556	364						Untertest3.avi	0	880	547	72	111	494	236	2665	0	Content		484	253	24938633	1620954378
24955	11:56:10.648	00:00:24.955	1498	-1024	-768	-1	-1	-1	-1	4	-1024	-768	-1	-1	-1	-1	4		0	0						Untertest3.avi	0	880	547	72	111				0	Content		-72	-111	24955257	1620971002
24972	11:56:10.665	00:00:24.971	1499	-1024	-768	-1	-1	-1	-1	4	-1024	-768	-1	-1	-1	-1	4		0	0						Untertest3.avi	0	880	547	72	111				0	Content		-72	-111	24971881	1620987626
24989	11:56:10.682	00:00:24.988	1500	-1024	-768	-1	-1	-1	-1	4	-1024	-768	-1	-1	-1	-1	4		0	0						Untertest3.avi	0	880	547	72	111				0	Content		-72	-111	24988505	1621004250
25005	11:56:10.698	00:00:25.005	1501	-1024	-768	-1	-1	-1	-1	4	-1024	-768	-1	-1	-1	-1	4		0	0						Untertest3.avi	0	880	547	72	111				0	Content		-72	-111	25005252	1621020997
25022	11:56:10.715	00:00:25.021	1502	-1024	-768	-1	-1	-1	-1	4	-1024	-768	-1	-1	-1	-1	4		0	0						Untertest3.avi	0	880	547	72	111				0	Content		-72	-111	25021872	1621037617
25039	11:56:10.732	00:00:25.038	1503	-1024	-768	-1	-1	-1	-1	4	-1024	-768	-1	-1	-1	-1	4		0	0						Untertest3.avi	0	880	547	72	111				0	Content		-72	-111	25038538	1621054283
25055	11:56:10.748	00:00:25.055	1504	-1024	-768	-1	-1	-1	-1	4	-1024	-768	-1	-1	-1	-1	4		0	0						Untertest3.avi	0	880	547	72	111				0	Content		-72	-111	25055120	1621070865
25072	11:56:10.765	00:00:25.071	1505	-1024	-768	-1	-1	-1	-1	4	-1024	-768	-1	-1	-1	-1	4		0	0						Untertest3.avi	0	880	547	72	111				0	Content		-72	-111	25071869	1621087614
25088	11:56:10.781	00:00:25.088	1506	555,0036	366,0307	0,5947986	0,4668927	615,5542	3,193819	0	590,9477	335,741	0,4130135	0,4989629	613,3133	2,319571	0	35	573	351						Untertest3.avi	0	880	547	72	111	491	248	1166	0	Content		501	240	25088493	1621104238
25105	11:56:10.798	00:00:25.105	1507	-1024	-768	-1	-1	-1	-1	4	-1024	-768	-1	-1	-1	-1	4	35	0	0						Untertest3.avi	0	880	547	72	111	491	248	1166	0	Content		-72	-111	25105114	1621120859
25122	11:56:10.815	00:00:25.121	1508	576,3718	387,6919	0,595036	0,4677273	615,5568	3,202436	0	632,7993	315,0481	0,413188	0,4996515	613,3133	2,372396	0	35	605	351						Untertest3.avi	0	880	547	72	111	491	248	1166	0	Content		533	240	25121741	1621137486
25138	11:56:10.831	00:00:25.138	1509	562,3652	363,6408	0,5950212	0,467357	615,9617	3,167034	0	574,5173	364,5344	0,4131574	0,4992916	613,5621	2,361056	0	35	568	364						Untertest3.avi	0	880	547	72	111	491	248	1166	0	Content		496	253	25138487	1621154232
25155	11:56:10.848	00:00:25.155	1510	535,6996	379,4883	0,5950294	0,4677308	615,9617	3,263607	0	570,9293	364,6121	0,4131586	0,4996691	613,5621	2,370022	0	35	553	372						Untertest3.avi	0	880	547	72	111	491	248	1166	0	Content		481	261	25155113	1621170858
25172	11:56:10.865	00:00:25.171	1511	-1024	-768	-1	-1	-1	-1	4	-1024	-768	-1	-1	-1	-1	4	35	0	0						Untertest3.avi	0	880	547	72	111	491	248	1166	0	Content		-72	-111	25171735	1621187480
25188	11:56:10.881	00:00:25.188	1512	548,4142	353,2497	0,5961347	0,4669017	621,6393	3,200763	0	561,0121	298,868	0,4124171	0,4996978	617,5424	2,055242	0	35	555	326						Untertest3.avi	0	880	547	72	111	491	248	1166	0	Content		483	215	25188360	1621204105
25205	11:56:10.898	00:00:25.205	1513	548,4142	353,2497	0,5963205	0,4669077	622,7651	3,200763	0	-1024	-768	-1	-1	-1	-1	4	35	548	353						Untertest3.avi	0	880	547	72	111	491	248	1166	0	Content		476	242	25205109	1621220854
25222	11:56:10.915	00:00:25.221	1514	-1024	-768	-1	-1	-1	-1	4	-1024	-768	-1	-1	-1	-1	4	35	0	0						Untertest3.avi	0	880	547	72	111	491	248	1166	0	Content		-72	-111	25221732	1621237477
25238	11:56:10.931	00:00:25.238	1515	542,0591	420,6671	0,5954624	0,4670265	618,532	3,310162	0	-1024	-768	-1	-1	-1	-1	4	35	542	421						Untertest3.avi	0	880	547	72	111	491	248	1166	0	Content		470	310	25238354	1621254099
25255	11:56:10.948	00:00:25.254	1516	563,2526	361,8657	0,5949438	0,4674271	615,8664	3,13645	0	579,0829	360,777	0,4130714	0,499456	613,5856	2,270502	0	35	571	361						Untertest3.avi	0	880	547	72	111	491	248	1166	0	Content		499	250	25254976	1621270721
25272	11:56:10.965	00:00:25.271	1517	-1024	-768	-1	-1	-1	-1	4	-1024	-768	-1	-1	-1	-1	4	35	0	0						Untertest3.avi	0	880	547	72	111	491	248	1166	0	Content		-72	-111	25271723	1621287468
25288	11:56:10.981	00:00:25.288	1518	541,063	362,9984	0,5949381	0,4670423	615,8638	3,170814	0	-1024	-768	-1	-1	-1	-1	4	35	541	363						Untertest3.avi	0	880	547	72	111	491	248	1166	0	Content		469	252	25288347	1621304092
25305	11:56:10.998	00:00:25.304	1519	561,5447	394,4149	0,5948599	0,4673665	615,6661	3,321502	0	-1024	-768	-1	-1	-1	-1	4	35	562	394						Untertest3.avi	0	880	547	72	111	491	248	1166	0	Content		490	283	25304970	1621320715
25322	11:56:11.015	00:00:25.321	1520	555,8514	345,4701	0,5947523	0,467298	615,4492	3,067826	0	-1024	-768	-1	-1	-1	-1	4	35	556	345						Untertest3.avi	0	880	547	72	111	491	248	1166	0	Content		484	234	25321594	1621337339
25338	11:56:11.031	00:00:25.338	1521	549,8621	356,0927	0,5946885	0,4668613	615,4466	3,143034	0	585,5245	358,1619	0,4128361	0,4990363	613,5856	2,262446	0	35	568	357						Untertest3.avi	0	880	547	72	111	491	248	1166	0	Content		496	246	25338342	1621354087
25355	11:56:11.048	00:00:25.354	1522	540,7305	270,7759	0,5941707	0,4677946	618,504	2,877967	0	575,5085	335,8731	0,4126489	0,4995306	613,1338	2,164615	0	35	558	303						Untertest3.avi	0	880	547	72	111	491	248	1166	0	Content		486	192	25354968	1621370713
25372	11:56:11.065	00:00:25.371	1523	536,322	237,3264	0,5944371	0,4673669	615,389	2,795179	0	571,639	373,9639	0,4125145	0,4996702	613,1132	2,225697	0	35	554	306						Untertest3.avi	0	880	547	72	111	491	248	1166	0	Content		482	195	25371591	1621387336
25388	11:56:11.081	00:00:25.388	1524	-1024	-768	-1	-1	-1	-1	4	-1024	-768	-1	-1	-1	-1	4	35	0	0						Untertest3.avi	0	880	547	72	111	491	248	1166	0	Content		-72	-111	25388214	1621403959
25405	11:56:11.098	00:00:25.404	1525	535,4033	382,6436	0,5932706	0,4678592	623,2647	3,229281	0	531,8066	355,5545	0,4123202	0,5001091	613,1133	2,729972	0	35	534	369						Untertest3.avi	0	880	547	72	111	491	248	1166	0	Content		462	258	25404960	1621420705
25422	11:56:11.115	00:00:25.421	1526	557,8533	335,3579	0,5942832	0,467578	615,1687	3,427188	0	574,673	349,7716	0,4123852	0,4998443	612,7885	2,499157	0	35	566	343						Untertest3.avi	0	880	547	72	111	491	248	1166	0	Content		494	232	25421584	1621437329
25438	11:56:11.131	00:00:25.438	1527	548,6375	372,3414	0,5959481	0,4672459	623,2623	3,393752	0	691,9576	261,4233	0,4129139	0,4995444	616,2826	2,620035	0	35	620	317						Untertest3.avi	0	880	547	72	111	491	248	1166	0	Content		548	206	25438206	1621453951
25455	11:56:11.148	00:00:25.454	1528	618,7724	337,084	0,5935825	0,468292	623,2647	3,12837	0	642,144	298,0258	0,4119491	0,5002937	616,2826	2,560169	0	35	630	318						Untertest3.avi	0	880	547	72	111	491	248	1166	0	Content		558	207	25454828	1621470573
25472	11:56:11.165	00:00:25.471	1529	-1024	-768	-1	-1	-1	-1	4	-1024	-768	-1	-1	-1	-1	4	35	0	0						Untertest3.avi	0	880	547	72	111	491	248	1166	0	Content		-72	-111	25471580	1621487325
25488	11:56:11.181	00:00:25.488	1530	-1024	-768	-1	-1	-1	-1	4	-1024	-768	-1	-1	-1	-1	4	35	0	0						Untertest3.avi	0	880	547	72	111	491	248	1166	0	Content		-72	-111	25488203	1621503948
25505	11:56:11.198	00:00:25.504	1531	-1024	-768	-1	-1	-1	-1	4	-1024	-768	-1	-1	-1	-1	4	35	0	0						Untertest3.avi	0	880	547	72	111	491	248	1166	0	Content		-72	-111	25504826	1621520571
25521	11:56:11.214	00:00:25.521	1532	-1024	-768	-1	-1	-1	-1	4	-1024	-768	-1	-1	-1	-1	4	35	0	0						Untertest3.avi	0	880	547	72	111	491	248	1166	0	Content		-72	-111	25521493	1621537238
25538	11:56:11.231	00:00:25.538	1533	-1024	-768	-1	-1	-1	-1	4	561,8191	354,8995	0,4119784	0,500042	618,8754	2,147883	0	35	562	355						Untertest3.avi	0	880	547	72	111	491	248	1166	0	Content		490	244	25538196	1621553941
25555	11:56:11.248	00:00:25.554	1534	-1024	-768	-1	-1	-1	-1	4	-1024	-768	-1	-1	-1	-1	4	35	0	0						Untertest3.avi	0	880	547	72	111	491	248	1166	0	Content		-72	-111	25554832	1621570577
25571	11:56:11.264	00:00:25.571	1535	575,7944	328,1988	0,5961566	0,467213	620,8563	3,033053	0	582,89	348,0403	0,4130405	0,4996219	613,1173	2,29008	0	35	579	338						Untertest3.avi	0	880	547	72	111	491	248	1166	0	Content		507	227	25571443	1621587188
25588	11:56:11.281	00:00:25.588	1536	564,2681	365,6877	0,5961567	0,4672535	620,8563	3,1906	0	557,6266	361,095	0,4135163	0,4994011	616,6896	2,35792	0	35	561	363						Untertest3.avi	0	880	547	72	111	491	248	1166	0	Content		489	252	25588193	1621603938
25605	11:56:11.298	00:00:25.604	1537	-1024	-768	-1	-1	-1	-1	4	-1024	-768	-1	-1	-1	-1	4	35	0	0						Untertest3.avi	0	880	547	72	111	491	248	1166	0	Content		-72	-111	25604824	1621620569
25621	11:56:11.314	00:00:25.621	1538	559,2344	379,2875	0,5950873	0,4678476	615,2227	3,142983	0	582,0481	359,7691	0,4130253	0,4998609	613,0687	2,313436	0	35	571	370						Untertest3.avi	0	880	547	72	111	491	248	1166	0	Content		499	259	25621434	1621637179
25638	11:56:11.331	00:00:25.638	1539	552,2032	365,4649	0,5951183	0,4678863	615,1657	3,090169	0	566,5623	359,6483	0,4130733	0,4995653	613,0687	2,327404	0	35	559	363						Untertest3.avi	0	880	547	72	111	491	248	1166	0	Content		487	252	25638062	1621653807
25655	11:56:11.348	00:00:25.654	1540	540,7125	361,9684	0,5951574	0,4678873	615,0746	3,142561	0	570,5558	355,1293	0,4131468	0,4995274	613,0687	2,269727	0	35	556	359						Untertest3.avi	0	880	547	72	111	491	248	1166	0	Content		484	248	25654818	1621670563
25671	11:56:11.364	00:00:25.671	1541	550,4942	360,7429	0,5959921	0,4673689	619,0534	3,159644	0	565,3394	377,4731	0,4132489	0,4994859	613,0687	2,394631	0	35	558	369						Untertest3.avi	0	880	547	72	111	491	248	1166	0	Content		486	258	25671429	1621687174
25688	11:56:11.381	00:00:25.688	1542	552,785	344,1461	0,5952836	0,4679081	614,997	3,098092	0	586,2805	359,3326	0,413332	0,4998038	612,705	2,333027	0	35	570	352						Untertest3.avi	0	880	547	72	111	491	248	1166	0	Content		498	241	25688053	1621703798
25705	11:56:11.398	00:00:25.704	1543	560,2963	314,6536	0,5953825	0,4679523	614,9999	3,106817	0	549,3188	412,6468	0,4133858	0,4997977	612,6721	2,392937	0	35	555	364						Untertest3.avi	0	880	547	72	111	491	248	1166	0	Content		483	253	25704676	1621720421
25721	11:56:11.414	00:00:25.721	1544	546,2637	374,1232	0,5962725	0,4675433	619,0534	3,13178	0	569,7104	364,1393	0,4134282	0,4995027	612,6721	2,366479	0	35	558	369						Untertest3.avi	0	880	547	72	111	491	248	1166	0	Content		486	258	25721425	1621737170
25738	11:56:11.431	00:00:25.738	1545	558,0958	360,522	0,5955897	0,4680369	615,0753	3,166824	0	575,9113	359,7858	0,4134674	0,4998797	612,681	2,435346	0	35	567	360						Untertest3.avi	0	880	547	72	111	491	248	1166	0	Content		495	249	25738047	1621753792
25755	11:56:11.448	00:00:25.754	1546	-1024	-768	-1	-1	-1	-1	4	-1024	-768	-1	-1	-1	-1	4	35	0	0						Untertest3.avi	0	880	547	72	111	491	248	1166	0	Content		-72	-111	25754669	1621770414
25771	11:56:11.464	00:00:25.771	1547	550,6758	306,929	0,5967308	0,4676768	620,7455	3,043291	0	580,1661	381,6899	0,4140328	0,4996522	616,0696	2,394248	0	35	565	344						Untertest3.avi	0	880	547	72	111	491	248	1166	0	Content		493	233	25771292	1621787037
25788	11:56:11.481	00:00:25.788	1548	-1024	-768	-1	-1	-1	-1	4	-1024	-768	-1	-1	-1	-1	4	35	0	0						Untertest3.avi	0	880	547	72	111	491	248	1166	0	Content		-72	-111	25788039	1621803784
25805	11:56:11.498	00:00:25.804	1549	-1024	-768	-1	-1	-1	-1	4	-1024	-768	-1	-1	-1	-1	4	35	0	0						Untertest3.avi	0	880	547	72	111	491	248	1166	0	Content		-72	-111	25804662	1621820407
25821	11:56:11.514	00:00:25.821	1550	562,8375	345,4394	0,5956402	0,4681411	615,0618	3,067564	0	584,066	345,1013	0,4135753	0,5000006	612,686	2,346607	0	35	573	345						Untertest3.avi	0	880	547	72	111	491	248	1166	0	Content		501	234	25821293	1621837038
25838	11:56:11.531	00:00:25.837	1551	554,1113	351,9935	0,5956294	0,4680977	615,1166	3,128041	0	563,9006	367,4764	0,4138674	0,4995598	614,8483	2,385901	0	35	559	360						Untertest3.avi	0	880	547	72	111	491	248	1166	0	Content		487	249	25837912	1621853657
25855	11:56:11.548	00:00:25.854	1552	550,3551	380,951	0,5956221	0,4680733	615,1019	3,163693	0	575,239	348,5665	0,4138654	0,4995539	614,8483	2,358861	0	35	563	365						Untertest3.avi	0	880	547	72	111	491	248	1166	0	Content		491	254	25854667	1621870412
25871	11:56:11.564	00:00:25.871	1553	567,076	361,2087	0,5956182	0,4680728	615,0818	3,230065	0	572,5506	363,6974	0,41357	0,4999102	612,7736	2,35015	0	35	570	362						Untertest3.avi	0	880	547	72	111	491	248	1166	0	Content		498	251	25871283	1621887028
25888	11:56:11.581	00:00:25.887	1554	586,0065	352,9698	0,5956139	0,4680719	615,1243	3,145587	0	575,7831	353,9276	0,4135793	0,4998833	612,8456	2,383913	0	35	581	353						Untertest3.avi	0	880	547	72	111	491	248	1166	0	Content		509	242	25887906	1621903651
25905	11:56:11.598	00:00:25.904	1555	573,7195	339,0084	0,595609	0,46807	615,1121	3,089784	0	566,2054	362,2582	0,413585	0,499874	612,8353	2,367075	0	35	570	351						Untertest3.avi	0	880	547	72	111	491	248	1166	0	Content		498	240	25904531	1621920276
25921	11:56:11.614	00:00:25.921	1556	562,343	357,2662	0,5956066	0,468069	615,1226	3,145926	0	552,5835	377,8145	0,4135804	0,4998598	612,8893	2,433793	0	35	557	368						Untertest3.avi	0	880	547	72	111	491	248	1166	0	Content		485	257	25921277	1621937022
25938	11:56:11.631	00:00:25.937	1557	535,547	373,8766	0,5955886	0,4676363	615,1201	3,172195	0	564,9891	363,6471	0,4135802	0,4994988	612,8893	2,301452	0	35	550	369						Untertest3.avi	0	880	547	72	111	491	248	1166	0	Content		478	258	25937901	1621953646
25955	11:56:11.648	00:00:25.954	1558	560,0993	363,9612	0,5955802	0,4684858	615,1226	3,195653	0	628,9619	361,2499	0,4135666	0,5001948	612,8893	2,496185	0	35	595	363						Untertest3.avi	0	880	547	72	111	491	248	1166	0	Content		523	252	25954524	1621970269
25971	11:56:11.664	00:00:25.971	1559	536,1187	400,9758	0,5955262	0,4680845	615,3137	3,314836	0	603,1913	345,9559	0,413535	0,4995224	612,8893	2,440769	0	35	570	373						Untertest3.avi	0	880	547	72	111	491	248	1166	0	Content		498	262	25971149	1621986894
25988	11:56:11.681	00:00:25.987	1560	564,7506	369,5745	0,5954673	0,4680998	615,3511	3,152247	0	566,9514	368,1859	0,4135063	0,4999138	612,9048	2,422456	0	35	566	369						Untertest3.avi	0	880	547	72	111	491	248	1166	0	Content		494	258	25987894	1622003639
26005	11:56:11.698	00:00:26.004	1561	547,1761	336,4055	0,5951507	0,4685969	617,37	3,168241	0	576,8477	319,0523	0,4127516	0,5002973	617,0023	2,332088	0	35	562	328						Untertest3.avi	0	880	547	72	111	491	248	1166	0	Content		490	217	26004518	1622020263
26021	11:56:11.714	00:00:26.021	1562	555,0408	360,9272	0,5948449	0,4686372	619,327	3,159523	0	576,8477	319,0523	0,4118817	0,5003577	621,5065	2,332088	0	35	566	340						Untertest3.avi	0	880	547	72	111	491	248	1166	0	Content		494	229	26021141	1622036886
26038	11:56:11.731	00:00:26.037	1563	-1024	-768	-1	-1	-1	-1	4	-1024	-768	-1	-1	-1	-1	4	35	0	0						Untertest3.avi	0	880	547	72	111	491	248	1166	0	Content		-72	-111	26037781	1622053526
26055	11:56:11.748	00:00:26.054	1564	556,1926	405,9061	0,5944802	0,468591	621,4099	3,331867	0	591,3159	333,4547	0,4125221	0,5004118	617,59	2,780228	0	35	574	370						Untertest3.avi	0	880	547	72	111	491	248	1166	0	Content		502	259	26054514	1622070259
26071	11:56:11.764	00:00:26.071	1565	551,3851	355,767	0,5964792	0,4676796	621,4075	3,205457	0	571,8696	377,2895	0,4140669	0,4996847	617,59	2,5148	0	35	562	367						Untertest3.avi	0	880	547	72	111	491	248	1166	0	Content		490	256	26071136	1622086881
26088	11:56:11.781	00:00:26.087	1566	537,6259	430,4319	0,5952695	0,4681227	615,1284	3,34927	0	549,0617	388,8588	0,4134132	0,499965	612,8104	2,565373	0	35	543	410						Untertest3.avi	0	880	547	72	111	491	248	1166	0	Content		471	299	26087772	1622103517
26104	11:56:11.797	00:00:26.104	1567	550,2101	332,5586	0,5965297	0,4676666	621,4075	3,212595	0	586,6869	367,2551	0,4140989	0,4995044	617,59	2,359817	0	35	568	350						Untertest3.avi	0	880	547	72	111	491	248	1166	0	Content		496	239	26104384	1622120129
26121	11:56:11.814	00:00:26.121	1568	-1024	-768	-1	-1	-1	-1	4	587,9974	358,6472	0,4134425	0,4997607	612,9031	2,472736	0	35	588	359						Untertest3.avi	0	880	547	72	111	491	248	1166	0	Content		516	248	26121129	1622136874
26138	11:56:11.831	00:00:26.137	1569	551,7519	349,7397	0,5965527	0,4675712	621,4075	3,20732	0	577,3395	346,6877	0,4134363	0,4994072	612,9031	2,505372	0	35	565	348						Untertest3.avi	0	880	547	72	111	491	248	1166	0	Content		493	237	26137764	1622153509
26154	11:56:11.847	00:00:26.154	1570	536,888	385,1717	0,5952562	0,4680302	615,0511	3,28289	0	578,12	364,198	0,4133959	0,4997579	612,752	2,446698	0	35	558	375						Untertest3.avi	0	880	547	72	111	491	248	1166	0	Content		486	264	26154377	1622170122
26171	11:56:11.864	00:00:26.171	1571	543,0076	366,7906	0,5951942	0,4680376	615,1121	3,254867	0	567,343	370,7512	0,4133266	0,4998461	612,783	2,543943	0	35	555	369						Untertest3.avi	0	880	547	72	111	491	248	1166	0	Content		483	258	26171001	1622186746
26188	11:56:11.881	00:00:26.187	1572	546,9581	326,2261	0,5945143	0,4684668	619,947	3,107964	0	577,826	345,634	0,4131085	0,5003242	613,4706	2,445797	0	35	562	336						Untertest3.avi	0	880	547	72	111	491	248	1166	0	Content		490	225	26187760	1622203505
26204	11:56:11.897	00:00:26.204	1573	536,8248	297,5054	0,5949138	0,4684684	616,2886	3,099258	0	577,304	333,2018	0,4131106	0,5004484	613,0151	2,449668	0	35	557	315						Untertest3.avi	0	880	547	72	111	491	248	1166	0	Content		485	204	26204373	1622220118
26221	11:56:11.914	00:00:26.220	1574	-1024	-768	-1	-1	-1	-1	4	-1024	-768	-1	-1	-1	-1	4	35	0	0						Untertest3.avi	0	880	547	72	111	491	248	1166	0	Content		-72	-111	26220996	1622236741
26238	11:56:11.931	00:00:26.237	1575	559,5853	382,6873	0,5949607	0,4681426	615,0754	3,287928	0	579,1654	361,4967	0,4130006	0,5002769	612,8016	2,46187	0	35	569	372						Untertest3.avi	0	880	547	72	111	491	248	1166	0	Content		497	261	26237619	1622253364
26254	11:56:11.947	00:00:26.254	1576	565,3576	426,842	0,5940993	0,468013	615,1631	3,321042	0	735,8384	346,8434	0,4120359	0,500129	613,2303	2,527039	0	36	651	387						Untertest3.avi	0	880	547	72	111	628	223	500	0	Content		579	276	26254365	1622270110
26271	11:56:11.964	00:00:26.270	1577	700,0436	333,3108	0,593955	0,4672933	616,2861	3,307025	0	698,275	360,8505	0,4119758	0,4994734	614,0425	2,518615	0	36	699	347						Untertest3.avi	0	880	547	72	111	628	223	500	0	Content		627	236	26270987	1622286732
26288	11:56:11.981	00:00:26.287	1578	681,8077	329,2971	0,593878	0,4678237	614,9786	3,316022	0	702,7071	363,7306	0,4120363	0,4997223	613,2767	2,578099	0	36	692	347						Untertest3.avi	0	880	547	72	111	628	223	500	0	Content		620	236	26287610	1622303355
26304	11:56:11.997	00:00:26.304	1579	701,5747	318,2676	0,5940991	0,4678386	615,0646	3,241636	0	720,5903	348,2674	0,4121673	0,4996863	613,4503	2,543976	0	36	711	333						Untertest3.avi	0	880	547	72	111	628	223	500	0	Content		639	222	26304357	1622320102
26321	11:56:12.014	00:00:26.320	1580	699,1646	311,514	0,5942101	0,4678249	615,0305	3,203714	0	725,0413	343,7912	0,4123589	0,4996246	613,0723	2,545822	0	36	712	328						Untertest3.avi	0	880	547	72	111	628	223	500	0	Content		640	217	26320979	1622336724
26338	11:56:12.031	00:00:26.337	1581	684,7762	335,5736	0,594315	0,46782	615,1042	3,243825	0	702,5388	361,4007	0,4124422	0,4996058	613,0588	2,613963	0	36	694	348						Untertest3.avi	0	880	547	72	111	628	223	500	0	Content		622	237	26337600	1622353345
26354	11:56:12.047	00:00:26.354	1582	729,4591	297,5891	0,5932439	0,4681433	624,8672	3,184141	0	721,5358	332,2756	0,4125358	0,4999516	613,3184	2,458637	0	36	725	315						Untertest3.avi	0	880	547	72	111	628	223	500	0	Content		653	204	26354223	1622369968
26371	11:56:12.064	00:00:26.370	1583	-1024	-768	-1	-1	-1	-1	4	-1024	-768	-1	-1	-1	-1	4	36	0	0						Untertest3.avi	0	880	547	72	111	628	223	500	0	Content		-72	-111	26370970	1622386715
26388	11:56:12.081	00:00:26.387	1584	-1024	-768	-1	-1	-1	-1	4	-1024	-768	-1	-1	-1	-1	4	36	0	0						Untertest3.avi	0	880	547	72	111	628	223	500	0	Content		-72	-111	26387596	1622403341
26404	11:56:12.097	00:00:26.404	1585	711,4293	318,6732	0,5944865	0,4676652	615,2048	3,22362	0	717,655	346,3225	0,4125616	0,4995132	613,498	2,613953	0	36	715	332						Untertest3.avi	0	880	547	72	111	628	223	500	0	Content		643	221	26404218	1622419963
26421	11:56:12.114	00:00:26.420	1586	695,0024	317,4119	0,5944688	0,4677096	615,2442	3,315348	0	719,9819	350,3867	0,4125248	0,4995443	613,3983	2,566637	0	36	707	334						Untertest3.avi	0	880	547	72	111	628	223	500	0	Content		635	223	26420838	1622436583
26438	11:56:12.131	00:00:26.437	1587	675,1811	299,3698	0,5952781	0,4672962	619,6727	3,265983	0	706,3334	357,916	0,4124911	0,4995847	613,347	2,549785	0	36	691	329						Untertest3.avi	0	880	547	72	111	628	223	500	0	Content		619	218	26437586	1622453331
26454	11:56:12.147	00:00:26.454	1588	688,6146	333,8763	0,5943879	0,4677261	615,2384	3,24276	0	700,9797	354,9346	0,4124581	0,499606	613,1649	2,582279	0	36	695	344						Untertest3.avi	0	880	547	72	111	628	223	500	0	Content		623	233	26454207	1622469952
26471	11:56:12.164	00:00:26.470	1589	688,8795	331,2599	0,5943442	0,4676977	615,1313	3,258885	0	706,2404	349,8681	0,4124427	0,4995985	613,1122	2,54687	0	36	698	341						Untertest3.avi	0	880	547	72	111	628	223	500	0	Content		626	230	26470830	1622486575
26487	11:56:12.180	00:00:26.487	1590	684,7737	335,1082	0,594342	0,4676501	615,1133	3,230968	0	710,2271	341,5233	0,4124296	0,4995954	613,1075	2,537687	0	36	698	338						Untertest3.avi	0	880	547	72	111	628	223	500	0	Content		626	227	26487454	1622503199
26504	11:56:12.197	00:00:26.504	1591	679,3017	342,0498	0,5943463	0,4676164	615,1177	3,250251	0	713,4549	335,5501	0,4124293	0,4995755	613,0625	2,514026	0	36	696	339						Untertest3.avi	0	880	547	72	111	628	223	500	0	Content		624	228	26504202	1622519947
26521	11:56:12.214	00:00:26.520	1592	696,6576	328,4106	0,5943654	0,4676685	615,1193	3,210073	0	712,2609	349,2843	0,4124332	0,4995829	613,0595	2,506689	0	36	704	339						Untertest3.avi	0	880	547	72	111	628	223	500	0	Content		632	228	26520824	1622536569
26537	11:56:12.230	00:00:26.537	1593	698,6628	328,9021	0,5943931	0,4673063	615,1167	3,190226	0	689,4204	338,614	0,4134573	0,4993162	620,47	2,57233	0	36	694	334						Untertest3.avi	0	880	547	72	111	628	223	500	0	Content		622	223	26537445	1622553190
26554	11:56:12.247	00:00:26.554	1594	699,6708	341,0491	0,5944003	0,4677839	615,0739	3,22292	0	717,634	320,2216	0,4124454	0,4996491	613,0211	2,514194	0	36	709	331						Untertest3.avi	0	880	547	72	111	628	223	500	0	Content		637	220	26554072	1622569817
26571	11:56:12.264	00:00:26.570	1595	692,9009	324,5186	0,5944051	0,4678769	615,042	3,242693	0	708,866	339,9998	0,4124423	0,4996838	612,9805	2,484738	0	36	701	332						Untertest3.avi	0	880	547	72	111	628	223	500	0	Content		629	221	26570820	1622586565
26587	11:56:12.280	00:00:26.587	1596	690,2626	326,9941	0,5944099	0,4679408	614,959	3,25493	0	691,0957	360,8049	0,4124438	0,4997152	612,9379	2,569436	0	36	691	344						Untertest3.avi	0	880	547	72	111	628	223	500	0	Content		619	233	26587444	1622603189
26604	11:56:12.297	00:00:26.604	1597	700,3394	318,3328	0,5944026	0,4679548	614,9486	3,180422	0	735,5854	328,6747	0,4124433	0,4997203	612,9337	2,497391	0	36	718	324						Untertest3.avi	0	880	547	72	111	628	223	500	0	Content		646	213	26604068	1622619813
26621	11:56:12.314	00:00:26.620	1598	693,2091	330,3367	0,5943824	0,4679789	614,9858	3,21604	0	724,6703	333,2742	0,4124388	0,4997228	612,9358	2,498908	0	36	709	332						Untertest3.avi	0	880	547	72	111	628	223	500	0	Content		637	221	26620691	1622636436
26637	11:56:12.330	00:00:26.637	1599	683,8106	338,9829	0,594377	0,467958	614,9686	3,238271	0	715,0417	345,1658	0,4124279	0,4997178	612,9317	2,445168	0	36	699	342						Untertest3.avi	0	880	547	72	111	628	223	500	0	Content		627	231	26637439	1622653184
26654	11:56:12.347	00:00:26.654	1600	683,4374	351,0857	0,5943642	0,4679193	615,0138	3,241208	0	707,0984	367,01	0,4124215	0,4996993	612,9451	2,512325	0	36	695	359						Untertest3.avi	0	880	547	72	111	628	223	500	0	Content		623	248	26654064	1622669809
26671	11:56:12.364	00:00:26.670	1601	698,7021	309,9294	0,5943554	0,4678973	615,0324	3,199622	0	720,1321	338,7031	0,4124184	0,4996981	612,9446	2,528754	0	36	709	324						Untertest3.avi	0	880	547	72	111	628	223	500	0	Content		637	213	26670686	1622686431
26687	11:56:12.380	00:00:26.687	1602	716,5678	323,7647	0,5943468	0,4678907	615,0351	3,166622	0	706,2479	337,5406	0,4124216	0,4996773	612,9814	2,470388	0	36	711	331						Untertest3.avi	0	880	547	72	111	628	223	500	0	Content		639	220	26687311	1622703056
26704	11:56:12.397	00:00:26.704	1603	717,6477	323,8279	0,59435	0,4678935	615,0976	3,133006	0	709,5883	357,0569	0,412426	0,49967	612,9835	2,499362	0	36	714	340						Untertest3.avi	0	880	547	72	111	628	223	500	0	Content		642	229	26704059	1622719804
26721	11:56:12.414	00:00:26.720	1604	684,8283	326,639	0,5943542	0,4678854	615,0721	3,218828	0	698,429	335,5486	0,4124318	0,4996653	612,9968	2,534359	0	36	692	331						Untertest3.avi	0	880	547	72	111	628	223	500	0	Content		620	220	26720680	1622736425
26737	11:56:12.430	00:00:26.737	1605	706,0324	332,5859	0,5943729	0,4678999	615,0888	3,182633	0	721,4585	351,5659	0,412442	0,4996692	613,0748	2,4484	0	36	714	342						Untertest3.avi	0	880	547	72	111	628	223	500	0	Content		642	231	26737303	1622753048
26754	11:56:12.447	00:00:26.753	1606	580,0336	334,5404	0,5951855	0,4674965	615,0862	3,280722	0	619,1494	330,0442	0,4133051	0,4993435	613,0748	2,510266	0	37	600	332						Untertest3.avi	0	880	547	72	111	406	228	3131	0	Content		528	221	26753926	1622769671
26771	11:56:12.464	00:00:26.770	1607	436,6172	350,3253	0,5966426	0,4678601	615,2266	3,254667	0	478,605	332,2927	0,414812	0,4994672	613,0428	2,531446	0	37	458	341						Untertest3.avi	0	880	547	72	111	406	228	3131	0	Content		386	230	26770675	1622786420
26787	11:56:12.480	00:00:26.787	1608	493,0955	349,3885	0,5966828	0,4678798	615,2051	3,289745	0	491,3777	331,4329	0,4149205	0,4994331	613,1944	2,483858	0	37	492	340						Untertest3.avi	0	880	547	72	111	406	228	3131	0	Content		420	229	26787299	1622803044
26804	11:56:12.497	00:00:26.803	1609	476,7092	346,4358	0,5966509	0,4678715	615,1802	3,236891	0	477,4863	325,6853	0,4148615	0,4995148	613,0418	2,479117	0	37	477	336						Untertest3.avi	0	880	547	72	111	406	228	3131	0	Content		405	225	26803922	1622819667
26821	11:56:12.514	00:00:26.820	1610	474,2596	329,3571	0,5966544	0,4679085	615,1611	3,205294	0	479,7466	310,4625	0,4148642	0,4995274	613,0514	2,442547	0	37	477	320						Untertest3.avi	0	880	547	72	111	406	228	3131	0	Content		405	209	26820544	1622836289
26837	11:56:12.530	00:00:26.837	1611	457,5682	276,8781	0,5953879	0,4683525	625,3023	3,1331	0	501,8199	291,9259	0,413802	0,4999426	618,8096	2,425735	0	37	480	284						Untertest3.avi	0	880	547	72	111	406	228	3131	0	Content		408	173	26837293	1622853038
26854	11:56:12.547	00:00:26.853	1612	451,5767	262,1725	0,5966702	0,4679477	615,2003	3,109915	0	499,923	278,4191	0,414838	0,4996448	613,1833	2,403149	0	37	476	270						Untertest3.avi	0	880	547	72	111	406	228	3131	0	Content		404	159	26853920	1622869665
26871	11:56:12.564	00:00:26.870	1613	-1024	-768	-1	-1	-1	-1	4	-1024	-768	-1	-1	-1	-1	4	37	0	0						Untertest3.avi	0	880	547	72	111	406	228	3131	0	Content		-72	-111	26870549	1622886294
26887	11:56:12.580	00:00:26.887	1614	472,9791	350,4327	0,5966642	0,4679481	615,0747	3,245853	0	507,8973	339,0811	0,4148388	0,4995703	612,9521	2,766266	0	37	490	345						Untertest3.avi	0	880	547	72	111	406	228	3131	0	Content		418	234	26887168	1622902913
26904	11:56:12.597	00:00:26.903	1615	492,1595	389,2018	0,5966957	0,4679544	615,0601	3,234261	0	492,3695	310,7969	0,4148678	0,4995801	612,9246	2,486689	0	37	492	350						Untertest3.avi	0	880	547	72	111	406	228	3131	0	Content		420	239	26903913	1622919658
26921	11:56:12.614	00:00:26.920	1616	477,9991	333,4496	0,596755	0,4679663	615,045	3,24876	0	489,597	326,8002	0,4149009	0,499568	612,9753	2,505046	0	37	484	330						Untertest3.avi	0	880	547	72	111	406	228	3131	0	Content		412	219	26920537	1622936282
26937	11:56:12.630	00:00:26.937	1617	487,8109	328,2579	0,5968254	0,4679227	615,0797	3,177861	0	501,6997	326,1698	0,4149315	0,4995207	613,0587	2,445813	0	37	495	327						Untertest3.avi	0	880	547	72	111	406	228	3131	0	Content		423	216	26937160	1622952905
26954	11:56:12.647	00:00:26.953	1618	473,7779	342,9521	0,5968933	0,4678781	615,1071	3,204813	0	487,0324	329,2872	0,4149658	0,4994257	613,0454	2,536231	0	37	480	336						Untertest3.avi	0	880	547	72	111	406	228	3131	0	Content		408	225	26953783	1622969528
26971	11:56:12.664	00:00:26.970	1619	485,297	345,3791	0,5968881	0,467867	615,0332	3,239878	0	494,6875	321,8974	0,414946	0,4994118	613,0115	2,435393	0	37	490	334						Untertest3.avi	0	880	547	72	111	406	228	3131	0	Content		418	223	26970530	1622986275
26987	11:56:12.680	00:00:26.987	1620	473,2619	359,3515	0,5967934	0,4678979	614,8384	3,251601	0	481,2252	310,6927	0,414882	0,499499	612,8541	2,485962	0	37	477	335						Untertest3.avi	0	880	547	72	111	406	228	3131	0	Content		405	224	26987154	1623002899
27004	11:56:12.697	00:00:27.003	1621	464,5852	327,3257	0,5966938	0,4679559	614,8798	3,17593	0	487,1472	321,3045	0,4148243	0,499534	612,7989	2,468248	0	37	476	324						Untertest3.avi	0	880	547	72	111	406	228	3131	0	Content		404	213	27003778	1623019523
27021	11:56:12.714	00:00:27.020	1622	490,0575	350,0377	0,5966229	0,4674513	614,8774	3,209306	0	491,06	333,0916	0,4146571	0,4993059	612,7989	2,451946	0	37	491	342						Untertest3.avi	0	880	547	72	111	406	228	3131	0	Content		419	231	27020525	1623036270
27037	11:56:12.730	00:00:27.037	1623	468,3405	373,6378	0,5965601	0,4678601	614,8239	3,309108	0	464,5677	327,2254	0,4145412	0,4996493	612,9952	2,529317	0	37	466	350						Untertest3.avi	0	880	547	72	111	406	228	3131	0	Content		394	239	27037148	1623052893
27054	11:56:12.747	00:00:27.053	1624	471,5224	366,8656	0,5964857	0,4678931	614,6685	3,299858	0	485,9163	324,7481	0,414467	0,4996982	612,871	2,502137	0	37	479	346						Untertest3.avi	0	880	547	72	111	406	228	3131	0	Content		407	235	27053773	1623069518
27070	11:56:12.763	00:00:27.070	1625	477,3953	364,6526	0,5964977	0,4675699	614,666	3,275583	0	479,4087	345,6804	0,414472	0,4994636	612,871	2,517444	0	37	478	355						Untertest3.avi	0	880	547	72	111	406	228	3131	0	Content		406	244	27070393	1623086138
27087	11:56:12.780	00:00:27.087	1626	485,1062	336,0431	0,596567	0,4681386	614,7767	3,253191	0	500,4507	333,9547	0,4145237	0,4998586	612,8782	2,558775	0	37	493	335						Untertest3.avi	0	880	547	72	111	406	228	3131	0	Content		421	224	27087143	1623102888
27104	11:56:12.797	00:00:27.103	1627	472,0143	354,0071	0,596648	0,4682228	614,8851	3,249868	0	486,6352	324,0941	0,4146359	0,4998685	612,7662	2,50281	0	37	479	339						Untertest3.avi	0	880	547	72	111	406	228	3131	0	Content		407	228	27103765	1623119510
27120	11:56:12.813	00:00:27.120	1628	469,8861	368,6049	0,5967196	0,4682538	614,6808	3,320047	0	482,5883	334,0338	0,4147853	0,4998018	612,6795	2,530737	0	37	476	351						Untertest3.avi	0	880	547	72	111	406	228	3131	0	Content		404	240	27120388	1623136133
27137	11:56:12.830	00:00:27.137	1629	476,352	355,1151	0,5968056	0,4682837	614,5032	3,254231	0	465,6631	331,8312	0,4148578	0,4997454	612,6279	2,484224	0	37	471	343						Untertest3.avi	0	880	547	72	111	406	228	3131	0	Content		399	232	27137013	1623152758
27154	11:56:12.847	00:00:27.153	1630	452,1105	367,1074	0,5969195	0,4683006	614,5382	3,290465	0	490,5415	341,5523	0,4148968	0,499748	612,7053	2,507448	0	37	471	354						Untertest3.avi	0	880	547	72	111	406	228	3131	0	Content		399	243	27153762	1623169507
27170	11:56:12.863	00:00:27.170	1631	477,0081	340,0632	0,59697	0,4683314	614,6252	3,190603	0	469,9479	341,7017	0,4149228	0,4997839	612,6875	2,521288	0	37	473	341						Untertest3.avi	0	880	547	72	111	406	228	3131	0	Content		401	230	27170383	1623186128
27187	11:56:12.880	00:00:27.187	1632	474,3561	332,6909	0,5969601	0,4683312	614,6304	3,197631	0	483,0412	344,1366	0,4149132	0,4998018	612,6866	2,525939	0	37	479	338						Untertest3.avi	0	880	547	72	111	406	228	3131	0	Content		407	227	27187006	1623202751
27204	11:56:12.897	00:00:27.203	1633	480,8464	337,3018	0,5968826	0,4682975	614,4647	3,182582	0	488,9129	324,2249	0,4148876	0,4997627	612,6416	2,468457	0	37	485	331						Untertest3.avi	0	880	547	72	111	406	228	3131	0	Content		413	220	27203629	1623219374
27220	11:56:12.913	00:00:27.220	1634	473,3452	333,6878	0,5967801	0,4682646	614,5864	3,153129	0	492,968	308,4747	0,4148476	0,4997139	612,6098	2,417627	0	37	483	321						Untertest3.avi	0	880	547	72	111	406	228	3131	0	Content		411	210	27220378	1623236123
27237	11:56:12.930	00:00:27.237	1635	471,745	352,1373	0,5967051	0,46824	614,7441	3,200342	0	500,2974	312,9178	0,4147579	0,499756	612,5949	2,424491	0	37	486	333						Untertest3.avi	0	880	547	72	111	406	228	3131	0	Content		414	222	27237000	1623252745
27254	11:56:12.947	00:00:27.253	1636	484,4064	354,5874	0,5966333	0,4682581	614,8895	3,27248	0	486,6925	342,0904	0,4145894	0,4998648	612,7028	2,460615	0	37	486	348						Untertest3.avi	0	880	547	72	111	406	228	3131	0	Content		414	237	27253622	1623269367
27270	11:56:12.963	00:00:27.270	1637	474,0869	361,1297	0,5965545	0,4682752	614,7491	3,255896	0	486,8597	328,5674	0,4144591	0,499991	612,595	2,441184	0	37	480	345						Untertest3.avi	0	880	547	72	111	406	228	3131	0	Content		408	234	27270246	1623285991
27287	11:56:12.980	00:00:27.286	1638	439,8287	340,2141	0,5964482	0,4686282	614,7491	3,354024	0	507,8549	306,0267	0,4144052	0,5003855	612,595	2,498556	0	37	474	323						Untertest3.avi	0	880	547	72	111	406	228	3131	0	Content		402	212	27286995	1623302740
27304	11:56:12.997	00:00:27.303	1639	482,0651	333,0471	0,5965306	0,467869	614,7466	3,180543	0	473,0446	325,0762	0,4144042	0,4996566	612,595	2,416814	0	37	478	329						Untertest3.avi	0	880	547	72	111	406	228	3131	0	Content		406	218	27303616	1623319361
27320	11:56:13.013	00:00:27.320	1640	471,0671	396,0651	0,5964642	0,4682443	614,3536	3,309601	0	488,6487	334,1382	0,4143921	0,5000454	612,4633	2,515682	0	37	480	365						Untertest3.avi	0	880	547	72	111	406	228	3131	0	Content		408	254	27320241	1623335986
27337	11:56:13.030	00:00:27.336	1641	461,365	358,8032	0,5965054	0,4679328	614,3512	3,234864	0	493,0438	319,428	0,4144154	0,4997113	612,4633	2,404045	0	37	477	339						Untertest3.avi	0	880	547	72	111	406	228	3131	0	Content		405	228	27336864	1623352609
27354	11:56:13.047	00:00:27.353	1642	501,3663	335,8623	0,5966133	0,4683304	614,5637	3,216288	0	488,8043	343,3738	0,414452	0,5000855	612,355	2,478064	0	37	495	340						Untertest3.avi	0	880	547	72	111	406	228	3131	0	Content		423	229	27353611	1623369356
27370	11:56:13.063	00:00:27.370	1643	-1024	-768	-1	-1	-1	-1	4	-1024	-768	-1	-1	-1	-1	4	37	0	0						Untertest3.avi	0	880	547	72	111	406	228	3131	0	Content		-72	-111	27370237	1623385982
27387	11:56:13.080	00:00:27.386	1644	-1024	-768	-1	-1	-1	-1	4	478,89	330,9876	0,4147449	0,4997756	612,7945	2,348824	0	37	479	331						Untertest3.avi	0	880	547	72	111	406	228	3131	0	Content		407	220	27386860	1623402605
27403	11:56:13.096	00:00:27.403	1645	-1024	-768	-1	-1	-1	-1	4	475,496	330,914	0,4149006	0,4998493	613,3717	2,334642	0	37	475	331						Untertest3.avi	0	880	547	72	111	406	228	3131	0	Content		403	220	27403483	1623419228
27420	11:56:13.113	00:00:27.420	1646	-1024	-768	-1	-1	-1	-1	4	-1024	-768	-1	-1	-1	-1	4	37	0	0						Untertest3.avi	0	880	547	72	111	406	228	3131	0	Content		-72	-111	27420232	1623435977
27437	11:56:13.130	00:00:27.436	1647	456,8028	335,3257	0,5969302	0,4686888	613,9494	3,245472	0	494,3211	339,5999	0,4147952	0,5003073	612,1789	2,479339	0	37	476	337						Untertest3.avi	0	880	547	72	111	406	228	3131	0	Content		404	226	27436857	1623452602
27453	11:56:13.146	00:00:27.453	1648	448,9297	359,077	0,5969683	0,468658	613,9798	3,259077	0	484,3288	324,3899	0,414816	0,5002922	612,2147	2,479798	0	37	467	342						Untertest3.avi	0	880	547	72	111	406	228	3131	0	Content		395	231	27453478	1623469223
[truncated: 1,983 more rows]
