# Supplementary material for: Gaze Duration Biases for Colours in Combination with Dissonant and Consonant Sounds: A Comparative Eye-Tracking Study with Orangutans
Source: PLoS One. 2015 Oct 14;10(10):e0139894. doi: 10.1371/journal.pone.0139894 (PMC4605782; doi:10.1371/journal.pone.0139894)
Supplement: S1 Data — (ZIP) [file pone.0139894.s004.zip › Plos ColourSound Data/Apes/Farben_Musik_U3_2/Rec 10/Rec 10-All-Data.tsv]

System Properties:
Operating System:	Microsoft Windows NT 6.1.7601 Service Pack 1
System User Name:	tobiiadmin
Machine Name:	LOE7690LAP
Data properties:
Recording name:	Rec 10
Recording date:	02.12.2013
Recording time:	17:09:56
Recording resolution:	1024 x 768
Export date:	09.03.2014
Export time:	12:20:42
Participant:	HH_VP6
Filter settings:
Eye: Average
Validity: Normal
Fixation filter: Tobii fixation filter
Velocity threshold: 35
Distance threshold: 35
Timestamp	DateTimeStamp	DateTimeStampStartOffset	Number	GazePointXLeft	GazePointYLeft	CamXLeft	CamYLeft	DistanceLeft	PupilLeft	ValidityLeft	GazePointXRight	GazePointYRight	CamXRight	CamYRight	DistanceRight	PupilRight	ValidityRight	FixationIndex	GazePointX	GazePointY	Event	EventKey	Data1	Data2	Descriptor	StimuliName	StimuliID	MediaWidth	MediaHeight	MediaPosX	MediaPosY	MappedFixationPointX	MappedFixationPointY	FixationDuration	AoiIds	AoiNames	WebGroupImage	MappedGazeDataPointX	MappedGazeDataPointY	MicroSecondTimestamp	AbsoluteMicroSecondTimestamp
7	17:09:57.002	00:00:00.006	0	-1024	-768	-1	-1	-1	-1	4	-1024	-768	-1	-1	-1	-1	4	0	0	0						No media	0	1024	768	0	0	512	357	373	0	Content		0	0	6698	819216061
23	17:09:57.018	00:00:00.023	1	-1024	-768	-1	-1	-1	-1	4	-1024	-768	-1	-1	-1	-1	4	0	0	0						No media	0	1024	768	0	0	512	357	373	0	Content		0	0	23364	819232727
40	17:09:57.035	00:00:00.040	2	-1024	-768	-1	-1	-1	-1	4	-1024	-768	-1	-1	-1	-1	4	0	0	0						No media	0	1024	768	0	0	512	357	373	0	Content		0	0	40015	819249378
57	17:09:57.052	00:00:00.056	3	-1024	-768	-1	-1	-1	-1	4	-1024	-768	-1	-1	-1	-1	4	0	0	0						No media	0	1024	768	0	0	512	357	373	0	Content		0	0	56689	819266052
73	17:09:57.068	00:00:00.073	4	-1024	-768	-1	-1	-1	-1	4	-1024	-768	-1	-1	-1	-1	4	0	0	0						No media	0	1024	768	0	0	512	357	373	0	Content		0	0	73355	819282718
90	17:09:57.085	00:00:00.090	5	469,2343	379,1212	0,4846835	0,9047015	579,0534	4,316985	0	538,515	349,2039	0,3017361	0,9095486	573,4267	4,624516	0	0	504	364						No media	0	1024	768	0	0	512	357	373	0	Content		504	364	90006	819299369
107	17:09:57.102	00:00:00.106	6	473,1104	374,1544	0,4848938	0,9014146	578,9059	4,316977	0	535,8097	354,0358	0,3019488	0,9066187	572,974	4,622199	0	0	504	364						No media	0	1024	768	0	0	512	357	373	0	Content		504	364	106615	819315978
123	17:09:57.118	00:00:00.123	7	478,2443	369,6868	0,4851652	0,8986557	578,6456	4,328529	0	545,1532	338,4569	0,302139	0,9042515	572,7278	4,66634	0	0	512	354						No media	0	1024	768	0	0	512	357	373	0	Content		512	354	123239	819332602
140	17:09:57.135	00:00:00.139	8	474,144	363,6446	0,4854973	0,8966825	578,27	4,320767	0	541,7368	326,54	0,3024052	0,9026361	572,3038	4,618124	0	0	508	345						No media	0	1024	768	0	0	512	357	373	0	Content		508	345	139867	819349230
156	17:09:57.151	00:00:00.156	9	477,0786	370,6588	0,4857868	0,8953272	577,9188	4,327819	0	546,1756	347,528	0,3026271	0,9015709	571,9091	4,627828	0	0	512	359						No media	0	1024	768	0	0	512	357	373	0	Content		512	359	156487	819365850
173	17:09:57.168	00:00:00.173	10	496,8746	374,0872	0,4860551	0,8944562	577,7191	4,372977	0	544,1852	339,9812	0,3028282	0,900835	571,514	4,646886	0	0	521	357						No media	0	1024	768	0	0	512	357	373	0	Content		521	357	173112	819382475
190	17:09:57.185	00:00:00.189	11	470,0782	374,5626	0,4862697	0,8938506	577,2458	4,346158	0	535,5668	343,4258	0,3029421	0,900222	571,2327	4,598018	0	0	503	359						No media	0	1024	768	0	0	512	357	373	0	Content		503	359	189861	819399224
206	17:09:57.201	00:00:00.206	12	480,465	365,2318	0,4863724	0,8935199	576,9681	4,332411	0	556,7582	338,0261	0,3029859	0,8998065	570,8929	4,676939	0	0	519	352						No media	0	1024	768	0	0	512	357	373	0	Content		519	352	206484	819415847
223	17:09:57.218	00:00:00.223	13	480,8913	368,8565	0,4864159	0,8934636	576,6412	4,383707	0	550,589	345,8357	0,3029418	0,899698	570,4846	4,646632	0	0	516	357						No media	0	1024	768	0	0	512	357	373	0	Content		516	357	223105	819432468
240	17:09:57.235	00:00:00.239	14	481,295	371,2	0,4864329	0,8935706	576,1884	4,369107	0	549,29	345,5317	0,3028421	0,8998149	570,1169	4,686723	0	0	515	358						No media	0	1024	768	0	0	512	357	373	0	Content		515	358	239727	819449090
256	17:09:57.251	00:00:00.256	15	484,4482	361,4506	0,486432	0,8938347	575,7844	4,354326	0	542,0741	329,7819	0,3027281	0,9001439	569,655	4,640781	0	0	513	346						No media	0	1024	768	0	0	512	357	373	0	Content		513	346	256478	819465841
273	17:09:57.268	00:00:00.273	16	494,402	372,1472	0,4864532	0,8941387	575,3928	4,354406	0	549,5156	325,6263	0,3032032	0,9002059	574,1974	4,648019	0	0	522	349						No media	0	1024	768	0	0	512	357	373	0	Content		522	349	273170	819482533
290	17:09:57.285	00:00:00.289	17	486,0313	374,9551	0,4864931	0,8944013	575,1276	4,334776	0	543,0659	339,9043	0,3026284	0,9007853	568,8622	4,67897	0	0	515	357						No media	0	1024	768	0	0	512	357	373	0	Content		515	357	289723	819499086
306	17:09:57.301	00:00:00.306	18	-1024	-768	-1	-1	-1	-1	4	-1024	-768	-1	-1	-1	-1	4	0	0	0						No media	0	1024	768	0	0	512	357	373	0	Content		0	0	306371	819515734
323	17:09:57.318	00:00:00.323	19	-1024	-768	-1	-1	-1	-1	4	-1024	-768	-1	-1	-1	-1	4	0	0	0						No media	0	1024	768	0	0	512	357	373	0	Content		0	0	323080	819532443
340	17:09:57.335	00:00:00.339	20	-1024	-768	-1	-1	-1	-1	4	-1024	-768	-1	-1	-1	-1	4	0	0	0						No media	0	1024	768	0	0	512	357	373	0	Content		0	0	339748	819549111
356	17:09:57.351	00:00:00.356	21	736,6075	225,8359	0,4841609	0,89329	574,9094	4,288616	0	948,4166	166,9431	0,3000021	0,9000028	568,7676	4,719393	0	0	843	196						No media	0	1024	768	0	0	512	357	373	0	Content		843	196	356380	819565743
373	17:09:57.368	00:00:00.373	22	-1024	-768	-1	-1	-1	-1	4	-1024	-768	-1	-1	-1	-1	4		0	0						No media	0	1024	768	0	0				0	Content		0	0	373006	819582369
390	17:09:57.385	00:00:00.389	23	-1024	-768	-1	-1	-1	-1	4	-1024	-768	-1	-1	-1	-1	4		0	0						No media	0	1024	768	0	0				0	Content		0	0	389754	819599117
406	17:09:57.401	00:00:00.406	24	-1024	-768	-1	-1	-1	-1	4	-1024	-768	-1	-1	-1	-1	4		0	0						No media	0	1024	768	0	0				0	Content		0	0	406377	819615740
414	17:09:57.409																				MovieStart	128	0	0	Untertest3.avi
423	17:09:57.418	00:00:00.423	25	-1024	-768	-1	-1	-1	-1	4	-1024	-768	-1	-1	-1	-1	4		0	0						Untertest3.avi	0	880	547	72	111				0	Content		-72	-111	423045	819632408
440	17:09:57.435	00:00:00.439	26	-1024	-768	-1	-1	-1	-1	4	-1024	-768	-1	-1	-1	-1	4		0	0						Untertest3.avi	0	880	547	72	111				0	Content		-72	-111	439708	819649071
456	17:09:57.451	00:00:00.456	27	-1024	-768	-1	-1	-1	-1	4	-1024	-768	-1	-1	-1	-1	4		0	0						Untertest3.avi	0	880	547	72	111				0	Content		-72	-111	456376	819665739
473	17:09:57.468	00:00:00.472	28	-1024	-768	-1	-1	-1	-1	4	-1024	-768	-1	-1	-1	-1	4		0	0						Untertest3.avi	0	880	547	72	111				0	Content		-72	-111	472999	819682362
490	17:09:57.485	00:00:00.489	29	-1024	-768	-1	-1	-1	-1	4	-1024	-768	-1	-1	-1	-1	4		0	0						Untertest3.avi	0	880	547	72	111				0	Content		-72	-111	489666	819699029
506	17:09:57.501	00:00:00.506	30	934,2105	87,58778	0,484674	0,8981524	574,794	3,999484	0	1208,354	-8,051865	0,2996325	0,9056524	570,6047	4,611339	0	1	1071	40						Untertest3.avi	0	880	547	72	111	957	-15	83	0	Content		999	-71	506245	819715608
523	17:09:57.518	00:00:00.522	31	921,4972	112,1645	0,4850172	0,8987563	574,5358	3,984398	0	1136,872	91,199	0,299785	0,906176	570,1599	4,425142	0	1	1029	102						Untertest3.avi	0	880	547	72	111	957	-15	83	0	Content		957	-9	522995	819732358
540	17:09:57.535	00:00:00.539	32	911,0181	173,422	0,4854654	0,8990901	574,6505	4,057495	0	1148,886	96,31303	0,3001998	0,9066861	570,4489	4,446791	0	1	1030	135						Untertest3.avi	0	880	547	72	111	957	-15	83	0	Content		958	24	539621	819748984
556	17:09:57.551	00:00:00.556	33	-1024	-768	-1	-1	-1	-1	4	1190,247	70,68161	0,3007216	0,9067623	570,6042	4,538641	0	1	1190	71						Untertest3.avi	0	880	547	72	111	957	-15	83	0	Content		1118	-40	556245	819765608
573	17:09:57.568	00:00:00.572	34	927,9485	108,9238	0,486882	0,8989158	575,2363	3,99809	0	1120,692	70,59576	0,3016994	0,9068355	570,8509	4,415215	0	1	1024	90						Untertest3.avi	0	880	547	72	111	957	-15	83	0	Content		952	-21	572997	819782360
590	17:09:57.585	00:00:00.589	35	621,7613	234,7061	0,4895673	0,8999243	575,2183	4,036924	0	875,2243	235,0554	0,3044415	0,9074361	570,108	4,526058	0	2	748	235						Untertest3.avi	0	880	547	72	111	445	217	500	0	Content		676	124	589618	819798981
606	17:09:57.601	00:00:00.606	36	459,1974	347,0767	0,4923151	0,9014212	575,4104	4,050259	0	634,56	310,4055	0,3078128	0,9087886	570,0477	4,465133	0	2	547	329						Untertest3.avi	0	880	547	72	111	445	217	500	0	Content		475	218	606243	819815606
623	17:09:57.618	00:00:00.622	37	478,6596	321,515	0,4933629	0,902409	575,5494	4,114125	0	606,2409	280,6228	0,3092898	0,9097897	570,1887	4,433961	0	2	542	301						Untertest3.avi	0	880	547	72	111	445	217	500	0	Content		470	190	622866	819832229
640	17:09:57.635	00:00:00.639	38	447,313	337,6094	0,4944561	0,9038197	576	4,120503	0	555,1731	316,623	0,310485	0,9110903	570,6601	4,435606	0	2	501	327						Untertest3.avi	0	880	547	72	111	445	217	500	0	Content		429	216	639616	819848979
656	17:09:57.651	00:00:00.656	39	475,2785	358,9093	0,4957646	0,9054485	575,9315	4,08609	0	555,6471	304,9341	0,3119154	0,9124653	570,7804	4,472214	0	2	515	332						Untertest3.avi	0	880	547	72	111	445	217	500	0	Content		443	221	656240	819865603
673	17:09:57.668	00:00:00.672	40	469,5784	344,3438	0,4971468	0,9069285	576,3442	4,112523	0	579,2832	308,5348	0,3133977	0,9137069	571,0584	4,464191	0	2	524	326						Untertest3.avi	0	880	547	72	111	445	217	500	0	Content		452	215	672865	819882228
690	17:09:57.685	00:00:00.689	41	489,9373	352,542	0,4987408	0,9082091	576,7509	4,112543	0	553,2769	329,4757	0,3150236	0,9147552	571,5542	4,549014	0	2	522	341						Untertest3.avi	0	880	547	72	111	445	217	500	0	Content		450	230	689614	819898977
706	17:09:57.701	00:00:00.706	42	493,8432	356,0096	0,5003436	0,9094022	576,9893	4,146029	0	539,4924	317,2207	0,3167138	0,9155348	571,9209	4,423389	0	2	517	337						Untertest3.avi	0	880	547	72	111	445	217	500	0	Content		445	226	706240	819915603
723	17:09:57.718	00:00:00.723	43	493,5564	359,9177	0,5020339	0,9104413	577,5091	4,163092	0	566,7	304,9197	0,3185052	0,9161544	572,2308	4,526328	0	2	530	332						Untertest3.avi	0	880	547	72	111	445	217	500	0	Content		458	221	723005	819932368
740	17:09:57.735	00:00:00.739	44	503,3665	359,978	0,5037922	0,9113854	577,7375	4,181578	0	524,2874	298,6773	0,3207581	0,9162623	575,8337	4,540919	0	2	514	329						Untertest3.avi	0	880	547	72	111	445	217	500	0	Content		442	218	739617	819948980
756	17:09:57.751	00:00:00.756	45	489,8437	355,9306	0,5056031	0,9121615	578,0197	4,170038	0	548,8319	292,733	0,3222419	0,9168399	572,7336	4,54754	0	2	519	324						Untertest3.avi	0	880	547	72	111	445	217	500	0	Content		447	213	756239	819965602
773	17:09:57.768	00:00:00.772	46	499,7526	364,9863	0,5074535	0,9126924	578,2608	4,253427	0	550,7162	303,9945	0,3241292	0,9168473	572,9854	4,57142	0	2	525	334						Untertest3.avi	0	880	547	72	111	445	217	500	0	Content		453	223	772868	819982231
790	17:09:57.785	00:00:00.789	47	481,8025	342,2957	0,5092803	0,9129535	578,5579	4,218065	0	544,6503	303,0556	0,3260215	0,9166289	573,1891	4,553557	0	2	513	323						Untertest3.avi	0	880	547	72	111	445	217	500	0	Content		441	212	789614	819998977
806	17:09:57.801	00:00:00.806	48	486,2285	352,5142	0,5110847	0,9129248	578,9143	4,215824	0	545,0794	287,3317	0,3278958	0,9160993	573,3542	4,576516	0	2	516	320						Untertest3.avi	0	880	547	72	111	445	217	500	0	Content		444	209	806238	820015601
823	17:09:57.818	00:00:00.822	49	489,8909	351,3878	0,5128068	0,9127671	578,9514	4,238044	0	558,3177	301,9053	0,3297117	0,9155154	573,4609	4,541206	0	2	524	327						Untertest3.avi	0	880	547	72	111	445	217	500	0	Content		452	216	822863	820032226
839	17:09:57.834	00:00:00.839	50	492,9578	361,6856	0,5144709	0,9127058	579,2547	4,235437	0	557,7329	301,5702	0,3314308	0,9150501	573,7018	4,589697	0	2	525	332						Untertest3.avi	0	880	547	72	111	445	217	500	0	Content		453	221	839490	820048853
856	17:09:57.851	00:00:00.856	51	487,2613	345,6638	0,516084	0,9130056	579,3272	4,230658	0	556,4604	304,5305	0,333122	0,9149809	573,7455	4,542629	0	2	522	325						Untertest3.avi	0	880	547	72	111	445	217	500	0	Content		450	214	856237	820065600
873	17:09:57.868	00:00:00.872	52	475,9047	343,219	0,5176865	0,9137154	579,5989	4,27002	0	551,1838	298,866	0,3347455	0,9152839	573,8495	4,610982	0	2	514	321						Untertest3.avi	0	880	547	72	111	445	217	500	0	Content		442	210	872860	820082223
889	17:09:57.884	00:00:00.889	53	486,6602	365,1513	0,5192353	0,9146492	579,6376	4,265233	0	544,1187	294,3216	0,3363154	0,9159086	573,9651	4,61091	0	2	515	330						Untertest3.avi	0	880	547	72	111	445	217	500	0	Content		443	219	889486	820098849
906	17:09:57.901	00:00:00.906	54	479,9365	351,6909	0,5207431	0,9156134	579,5905	4,270951	0	545,0886	292,0162	0,3378513	0,9165658	573,9918	4,635742	0	2	513	322						Untertest3.avi	0	880	547	72	111	445	217	500	0	Content		441	211	906236	820115599
923	17:09:57.918	00:00:00.922	55	488,7532	349,2046	0,5222182	0,9164709	579,6053	4,301644	0	550,34	305,7995	0,3393687	0,9170312	574,0403	4,613071	0	2	520	328						Untertest3.avi	0	880	547	72	111	445	217	500	0	Content		448	217	922735	820132098
939	17:09:57.934	00:00:00.939	56	485,3981	355,4058	0,523698	0,91726	579,6175	4,289617	0	550,3887	290,348	0,3409016	0,9174723	573,8965	4,631716	0	2	518	323						Untertest3.avi	0	880	547	72	111	445	217	500	0	Content		446	212	939483	820148846
956	17:09:57.951	00:00:00.956	57	468,0822	356,0311	0,5251715	0,917964	579,66	4,266499	0	539,8227	307,5704	0,3424131	0,9177513	573,8887	4,599895	0	2	504	332						Untertest3.avi	0	880	547	72	111	445	217	500	0	Content		432	221	956107	820165470
973	17:09:57.968	00:00:00.972	58	465,3255	352,3693	0,5266367	0,9185704	579,6935	4,281756	0	542,5956	313,164	0,3439011	0,9179981	573,7988	4,607889	0	2	504	333						Untertest3.avi	0	880	547	72	111	445	217	500	0	Content		432	222	972855	820182218
989	17:09:57.984	00:00:00.989	59	485,1419	362,6162	0,5280867	0,9190502	579,7243	4,305591	0	558,681	306,3432	0,3453614	0,9180228	573,6796	4,596878	0	2	522	334						Untertest3.avi	0	880	547	72	111	445	217	500	0	Content		450	223	989482	820198845
1006	17:09:58.001	00:00:01.006	60	490,2217	357,5907	0,5294957	0,9194168	579,7	4,308672	0	549,0294	292,4732	0,3467759	0,917909	573,5688	4,603376	0	2	520	325						Untertest3.avi	0	880	547	72	111	445	217	500	0	Content		448	214	1006104	820215467
1023	17:09:58.018	00:00:01.022	61	455,9464	352,7211	0,5309002	0,9196899	579,7198	4,284685	0	540,1509	326,4251	0,3481762	0,917625	573,4945	4,620633	0	2	498	340						Untertest3.avi	0	880	547	72	111	445	217	500	0	Content		426	229	1022731	820232094
1039	17:09:58.034	00:00:01.039	62	456,4464	345,0142	0,5322915	0,9198616	579,6673	4,273446	0	555,7101	298,167	0,349564	0,9172733	573,3665	4,61445	0	2	506	322						Untertest3.avi	0	880	547	72	111	445	217	500	0	Content		434	211	1039478	820248841
1056	17:09:58.051	00:00:01.056	63	459,6143	358,8705	0,5336648	0,9199619	579,5883	4,275137	0	546,3004	309,511	0,3509641	0,9167359	573,2167	4,639722	0	2	503	334						Untertest3.avi	0	880	547	72	111	445	217	500	0	Content		431	223	1056105	820265468
1073	17:09:58.068	00:00:01.072	64	471,5675	352,1968	0,5350603	0,9202881	579,4784	4,272109	0	557,9672	290,0928	0,3524016	0,9165038	572,9828	4,665983	0	2	515	321						Untertest3.avi	0	880	547	72	111	445	217	500	0	Content		443	210	1072731	820282094
1089	17:09:58.084	00:00:01.089	65	362,7775	470,8331	0,5370805	0,9227477	579,3987	4,308722	0	466,5374	414,1661	0,354729	0,9182847	572,6601	4,661762	0	3	415	442						Untertest3.avi	0	880	547	72	111	309	446	233	0	Content		343	331	1089352	820298715
1106	17:09:58.101	00:00:01.106	66	339,7876	576,9712	0,5388635	0,9256997	579,1691	4,282851	0	421,2895	539,6144	0,3569471	0,9206726	572,1895	4,606082	0	3	381	558						Untertest3.avi	0	880	547	72	111	309	446	233	0	Content		309	447	1106103	820315466
1123	17:09:58.118	00:00:01.122	67	336,2787	526,2229	0,5402426	0,9272524	579,0179	4,319533	0	442,5382	505,9745	0,3581929	0,9217115	572,0502	4,647411	0	3	389	516						Untertest3.avi	0	880	547	72	111	309	446	233	0	Content		317	405	1122729	820332092
1139	17:09:58.134	00:00:01.139	68	337,5504	577,2463	0,5415894	0,9289342	578,8561	4,267844	0	417,6894	537,6036	0,3594909	0,9228299	571,7886	4,583386	0	3	378	557						Untertest3.avi	0	880	547	72	111	309	446	233	0	Content		306	446	1139476	820348839
1156	17:09:58.151	00:00:01.156	69	336,3508	563,7252	0,5427594	0,9303454	578,796	4,297491	0	428,3828	528,1936	0,3606555	0,9237696	571,4874	4,617013	0	3	382	546						Untertest3.avi	0	880	547	72	111	309	446	233	0	Content		310	435	1156100	820365463
1173	17:09:58.168	00:00:01.172	70	338,6632	571,2813	0,5438548	0,9313553	578,6008	4,277816	0	427,1665	535,6909	0,3616973	0,924325	571,2455	4,624669	0	3	383	553						Untertest3.avi	0	880	547	72	111	309	446	233	0	Content		311	442	1172725	820382088
1189	17:09:58.184	00:00:01.189	71	332,2513	570,2643	0,5448264	0,9319048	578,5212	4,285732	0	428,8362	534,4843	0,3626403	0,9245585	570,9947	4,639677	0	3	381	552						Untertest3.avi	0	880	547	72	111	309	446	233	0	Content		309	441	1189473	820398836
1206	17:09:58.201	00:00:01.206	72	349,5241	570,1705	0,5457394	0,9322097	578,4068	4,308889	0	419,8304	531,1785	0,3635178	0,9245736	570,8463	4,606562	0	3	385	551						Untertest3.avi	0	880	547	72	111	309	446	233	0	Content		313	440	1206101	820415464
1223	17:09:58.218	00:00:01.222	73	341,0834	575,6199	0,5466712	0,9323555	578,313	4,251458	0	414,9207	538,9473	0,3644201	0,9244117	570,6036	4,635432	0	3	378	557						Untertest3.avi	0	880	547	72	111	309	446	233	0	Content		306	446	1222724	820432087
1239	17:09:58.234	00:00:01.239	74	352,7306	577,03	0,5477107	0,9325544	578,0758	4,276184	0	433,2075	542,0742	0,3654602	0,9241775	570,4092	4,652328	0	3	393	560						Untertest3.avi	0	880	547	72	111	309	446	233	0	Content		321	449	1239348	820448711
1256	17:09:58.251	00:00:01.255	75	336,4154	572,3743	0,5490052	0,9330571	578,1603	4,317071	0	413,2896	543,0914	0,3667454	0,9239531	570,2444	4,653273	0	3	375	558						Untertest3.avi	0	880	547	72	111	309	446	233	0	Content		303	447	1255974	820465337
1273	17:09:58.268	00:00:01.272	76	356,042	580,3263	0,5509588	0,9346126	578,0909	4,353898	0	425,753	545,1489	0,3688774	0,9242774	569,9514	4,690331	0	3	391	563						Untertest3.avi	0	880	547	72	111	309	446	233	0	Content		319	452	1272721	820482084
1289	17:09:58.284	00:00:01.289	77	348,9951	619,5219	0,5548981	0,9388161	578,309	4,356983	0	183,2023	736,2697	0,3737594	0,9261894	569,9514	4,654124	0	3	266	678						Untertest3.avi	0	880	547	72	111	309	446	233	0	Content		194	567	1289348	820498711
1306	17:09:58.301	00:00:01.305	78	-131,3044	953,0275	0,5601311	0,9436815	578,8589	4,372584	0	-28,4739	875,259	0,379871	0,9294294	569,7074	4,731662	0	3	-80	914						Untertest3.avi	0	880	547	72	111	309	446	233	0	Content		-152	803	1305971	820515334
1322	17:09:58.317	00:00:01.322	79	-1024	-768	-1	-1	-1	-1	4	-1024	-768	-1	-1	-1	-1	4		0	0						Untertest3.avi	0	880	547	72	111				0	Content		-72	-111	1322292	820531655
1339	17:09:58.334	00:00:01.338	80	-1024	-768	-1	-1	-1	-1	4	-1024	-768	-1	-1	-1	-1	4		0	0						Untertest3.avi	0	880	547	72	111				0	Content		-72	-111	1338972	820548335
1356	17:09:58.351	00:00:01.355	81	-1024	-768	-1	-1	-1	-1	4	-1024	-768	-1	-1	-1	-1	4		0	0						Untertest3.avi	0	880	547	72	111				0	Content		-72	-111	1355634	820564997
1372	17:09:58.367	00:00:01.372	82	-1024	-768	-1	-1	-1	-1	4	-1024	-768	-1	-1	-1	-1	4		0	0						Untertest3.avi	0	880	547	72	111				0	Content		-72	-111	1372322	820581685
1389	17:09:58.384	00:00:01.388	83	-1024	-768	-1	-1	-1	-1	4	-1024	-768	-1	-1	-1	-1	4		0	0						Untertest3.avi	0	880	547	72	111				0	Content		-72	-111	1388985	820598348
1406	17:09:58.401	00:00:01.405	84	-1024	-768	-1	-1	-1	-1	4	-1024	-768	-1	-1	-1	-1	4		0	0						Untertest3.avi	0	880	547	72	111				0	Content		-72	-111	1405620	820614983
1422	17:09:58.417	00:00:01.422	85	-1024	-768	-1	-1	-1	-1	4	-1024	-768	-1	-1	-1	-1	4		0	0						Untertest3.avi	0	880	547	72	111				0	Content		-72	-111	1422282	820631645
1439	17:09:58.434	00:00:01.438	86	-1024	-768	-1	-1	-1	-1	4	-1024	-768	-1	-1	-1	-1	4		0	0						Untertest3.avi	0	880	547	72	111				0	Content		-72	-111	1438888	820648251
1456	17:09:58.451	00:00:01.455	87	-1024	-768	-1	-1	-1	-1	4	-1024	-768	-1	-1	-1	-1	4		0	0						Untertest3.avi	0	880	547	72	111				0	Content		-72	-111	1455550	820664913
1472	17:09:58.467	00:00:01.472	88	-1024	-768	-1	-1	-1	-1	4	-1024	-768	-1	-1	-1	-1	4		0	0						Untertest3.avi	0	880	547	72	111				0	Content		-72	-111	1472237	820681600
1489	17:09:58.484	00:00:01.488	89	-1024	-768	-1	-1	-1	-1	4	-1024	-768	-1	-1	-1	-1	4		0	0						Untertest3.avi	0	880	547	72	111				0	Content		-72	-111	1488857	820698220
1505	17:09:58.500	00:00:01.505	90	-1024	-768	-1	-1	-1	-1	4	-1024	-768	-1	-1	-1	-1	4		0	0						Untertest3.avi	0	880	547	72	111				0	Content		-72	-111	1505476	820714839
1522	17:09:58.517	00:00:01.522	91	-1024	-768	-1	-1	-1	-1	4	-1024	-768	-1	-1	-1	-1	4		0	0						Untertest3.avi	0	880	547	72	111				0	Content		-72	-111	1522215	820731578
1539	17:09:58.534	00:00:01.538	92	-1024	-768	-1	-1	-1	-1	4	-1024	-768	-1	-1	-1	-1	4		0	0						Untertest3.avi	0	880	547	72	111				0	Content		-72	-111	1538836	820748199
1555	17:09:58.550	00:00:01.555	93	-1024	-768	-1	-1	-1	-1	4	-1024	-768	-1	-1	-1	-1	4		0	0						Untertest3.avi	0	880	547	72	111				0	Content		-72	-111	1555456	820764819
1572	17:09:58.567	00:00:01.572	94	-1024	-768	-1	-1	-1	-1	4	-1024	-768	-1	-1	-1	-1	4		0	0						Untertest3.avi	0	880	547	72	111				0	Content		-72	-111	1572118	820781481
1589	17:09:58.584	00:00:01.588	95	-1024	-768	-1	-1	-1	-1	4	-1024	-768	-1	-1	-1	-1	4		0	0						Untertest3.avi	0	880	547	72	111				0	Content		-72	-111	1588694	820798057
1605	17:09:58.600	00:00:01.605	96	-1024	-768	-1	-1	-1	-1	4	-1024	-768	-1	-1	-1	-1	4		0	0						Untertest3.avi	0	880	547	72	111				0	Content		-72	-111	1605439	820814802
1622	17:09:58.617	00:00:01.622	97	-1024	-768	-1	-1	-1	-1	4	-1024	-768	-1	-1	-1	-1	4		0	0						Untertest3.avi	0	880	547	72	111				0	Content		-72	-111	1622057	820831420
1637	17:09:58.632	00:00:01.636	98	-1024	-768	-1	-1	-1	-1	4	-1024	-768	-1	-1	-1	-1	4		0	0						Untertest3.avi	0	880	547	72	111				0	Content		-72	-111	1636928	820846291
1653	17:09:58.648	00:00:01.653	99	-1024	-768	-1	-1	-1	-1	4	-1024	-768	-1	-1	-1	-1	4		0	0						Untertest3.avi	0	880	547	72	111				0	Content		-72	-111	1653420	820862783
1671	17:09:58.666	00:00:01.670	100	-1024	-768	-1	-1	-1	-1	4	-1024	-768	-1	-1	-1	-1	4		0	0						Untertest3.avi	0	880	547	72	111				0	Content		-72	-111	1670610	820879973
1688	17:09:58.683	00:00:01.687	101	-1024	-768	-1	-1	-1	-1	4	-1024	-768	-1	-1	-1	-1	4		0	0						Untertest3.avi	0	880	547	72	111				0	Content		-72	-111	1687980	820897343
1705	17:09:58.700	00:00:01.705	102	-1024	-768	-1	-1	-1	-1	4	-1024	-768	-1	-1	-1	-1	4		0	0						Untertest3.avi	0	880	547	72	111				0	Content		-72	-111	1705218	820914581
1720	17:09:58.715	00:00:01.720	103	-1024	-768	-1	-1	-1	-1	4	-1024	-768	-1	-1	-1	-1	4		0	0						Untertest3.avi	0	880	547	72	111				0	Content		-72	-111	1720020	820929383
1737	17:09:58.732	00:00:01.736	104	-1024	-768	-1	-1	-1	-1	4	-1024	-768	-1	-1	-1	-1	4		0	0						Untertest3.avi	0	880	547	72	111				0	Content		-72	-111	1736761	820946124
1753	17:09:58.748	00:00:01.753	105	-1024	-768	-1	-1	-1	-1	4	-1024	-768	-1	-1	-1	-1	4		0	0						Untertest3.avi	0	880	547	72	111				0	Content		-72	-111	1753378	820962741
1770	17:09:58.765	00:00:01.769	106	-1024	-768	-1	-1	-1	-1	4	-1024	-768	-1	-1	-1	-1	4		0	0						Untertest3.avi	0	880	547	72	111				0	Content		-72	-111	1769994	820979357
1787	17:09:58.782	00:00:01.786	107	-1024	-768	-1	-1	-1	-1	4	-1024	-768	-1	-1	-1	-1	4		0	0						Untertest3.avi	0	880	547	72	111				0	Content		-72	-111	1786616	820995979
1803	17:09:58.798	00:00:01.803	108	-1024	-768	-1	-1	-1	-1	4	-1024	-768	-1	-1	-1	-1	4		0	0						Untertest3.avi	0	880	547	72	111				0	Content		-72	-111	1803232	821012595
1820	17:09:58.815	00:00:01.820	109	-1024	-768	-1	-1	-1	-1	4	-1024	-768	-1	-1	-1	-1	4		0	0						Untertest3.avi	0	880	547	72	111				0	Content		-72	-111	1820422	821029785
1838	17:09:58.833	00:00:01.837	110	-1024	-768	-1	-1	-1	-1	4	-1024	-768	-1	-1	-1	-1	4		0	0						Untertest3.avi	0	880	547	72	111				0	Content		-72	-111	1837791	821047154
1855	17:09:58.850	00:00:01.855	111	-1024	-768	-1	-1	-1	-1	4	-1024	-768	-1	-1	-1	-1	4		0	0						Untertest3.avi	0	880	547	72	111				0	Content		-72	-111	1855032	821064395
1870	17:09:58.865	00:00:01.869	112	-1024	-768	-1	-1	-1	-1	4	-1024	-768	-1	-1	-1	-1	4		0	0						Untertest3.avi	0	880	547	72	111				0	Content		-72	-111	1869962	821079325
1887	17:09:58.882	00:00:01.886	113	-1024	-768	-1	-1	-1	-1	4	-1024	-768	-1	-1	-1	-1	4		0	0						Untertest3.avi	0	880	547	72	111				0	Content		-72	-111	1886572	821095935
1903	17:09:58.898	00:00:01.903	114	-1024	-768	-1	-1	-1	-1	4	-1024	-768	-1	-1	-1	-1	4		0	0						Untertest3.avi	0	880	547	72	111				0	Content		-72	-111	1903311	821112674
1920	17:09:58.915	00:00:01.919	115	-1024	-768	-1	-1	-1	-1	4	-1024	-768	-1	-1	-1	-1	4		0	0						Untertest3.avi	0	880	547	72	111				0	Content		-72	-111	1919929	821129292
1937	17:09:58.932	00:00:01.936	116	-1024	-768	-1	-1	-1	-1	4	-1024	-768	-1	-1	-1	-1	4		0	0						Untertest3.avi	0	880	547	72	111				0	Content		-72	-111	1936547	821145910
1953	17:09:58.948	00:00:01.953	117	-1024	-768	-1	-1	-1	-1	4	-1024	-768	-1	-1	-1	-1	4		0	0						Untertest3.avi	0	880	547	72	111				0	Content		-72	-111	1953167	821162530
1970	17:09:58.965	00:00:01.970	118	-1024	-768	-1	-1	-1	-1	4	-1024	-768	-1	-1	-1	-1	4		0	0						Untertest3.avi	0	880	547	72	111				0	Content		-72	-111	1970231	821179594
1988	17:09:58.983	00:00:01.987	119	-1024	-768	-1	-1	-1	-1	4	-1024	-768	-1	-1	-1	-1	4		0	0						Untertest3.avi	0	880	547	72	111				0	Content		-72	-111	1987600	821196963
2005	17:09:59.000	00:00:02.004	120	-1024	-768	-1	-1	-1	-1	4	-1024	-768	-1	-1	-1	-1	4		0	0						Untertest3.avi	0	880	547	72	111				0	Content		-72	-111	2004967	821214330
2020	17:09:59.015	00:00:02.019	121	-1024	-768	-1	-1	-1	-1	4	-1024	-768	-1	-1	-1	-1	4		0	0						Untertest3.avi	0	880	547	72	111				0	Content		-72	-111	2019765	821229128
2036	17:09:59.031	00:00:02.036	122	-1024	-768	-1	-1	-1	-1	4	-1024	-768	-1	-1	-1	-1	4		0	0						Untertest3.avi	0	880	547	72	111				0	Content		-72	-111	2036383	821245746
2053	17:09:59.048	00:00:02.053	123	-1024	-768	-1	-1	-1	-1	4	-1024	-768	-1	-1	-1	-1	4		0	0						Untertest3.avi	0	880	547	72	111				0	Content		-72	-111	2053122	821262485
2070	17:09:59.065	00:00:02.069	124	-1024	-768	-1	-1	-1	-1	4	-1024	-768	-1	-1	-1	-1	4		0	0						Untertest3.avi	0	880	547	72	111				0	Content		-72	-111	2069742	821279105
2086	17:09:59.081	00:00:02.086	125	-1024	-768	-1	-1	-1	-1	4	-1024	-768	-1	-1	-1	-1	4		0	0						Untertest3.avi	0	880	547	72	111				0	Content		-72	-111	2086359	821295722
2103	17:09:59.098	00:00:02.102	126	-1024	-768	-1	-1	-1	-1	4	-1024	-768	-1	-1	-1	-1	4		0	0						Untertest3.avi	0	880	547	72	111				0	Content		-72	-111	2102976	821312339
2120	17:09:59.115	00:00:02.120	127	-1024	-768	-1	-1	-1	-1	4	-1024	-768	-1	-1	-1	-1	4		0	0						Untertest3.avi	0	880	547	72	111				0	Content		-72	-111	2120166	821329529
2138	17:09:59.133	00:00:02.137	128	-1024	-768	-1	-1	-1	-1	4	-1024	-768	-1	-1	-1	-1	4		0	0						Untertest3.avi	0	880	547	72	111				0	Content		-72	-111	2137534	821346897
2155	17:09:59.150	00:00:02.154	129	-1024	-768	-1	-1	-1	-1	4	-1024	-768	-1	-1	-1	-1	4		0	0						Untertest3.avi	0	880	547	72	111				0	Content		-72	-111	2154775	821364138
2170	17:09:59.165	00:00:02.169	130	-1024	-768	-1	-1	-1	-1	4	-1024	-768	-1	-1	-1	-1	4		0	0						Untertest3.avi	0	880	547	72	111				0	Content		-72	-111	2169571	821378934
2186	17:09:59.181	00:00:02.186	131	-1024	-768	-1	-1	-1	-1	4	-1024	-768	-1	-1	-1	-1	4		0	0						Untertest3.avi	0	880	547	72	111				0	Content		-72	-111	2186314	821395677
2203	17:09:59.198	00:00:02.202	132	-1024	-768	-1	-1	-1	-1	4	-1024	-768	-1	-1	-1	-1	4		0	0						Untertest3.avi	0	880	547	72	111				0	Content		-72	-111	2202931	821412294
2220	17:09:59.215	00:00:02.219	133	-1024	-768	-1	-1	-1	-1	4	-1024	-768	-1	-1	-1	-1	4		0	0						Untertest3.avi	0	880	547	72	111				0	Content		-72	-111	2219547	821428910
2236	17:09:59.231	00:00:02.236	134	-1024	-768	-1	-1	-1	-1	4	-1024	-768	-1	-1	-1	-1	4		0	0						Untertest3.avi	0	880	547	72	111				0	Content		-72	-111	2236176	821445539
2253	17:09:59.248	00:00:02.252	135	-1024	-768	-1	-1	-1	-1	4	-1024	-768	-1	-1	-1	-1	4		0	0						Untertest3.avi	0	880	547	72	111				0	Content		-72	-111	2252782	821462145
2270	17:09:59.265	00:00:02.269	136	-1024	-768	-1	-1	-1	-1	4	-1024	-768	-1	-1	-1	-1	4		0	0						Untertest3.avi	0	880	547	72	111				0	Content		-72	-111	2269971	821479334
2287	17:09:59.282	00:00:02.287	137	-1024	-768	-1	-1	-1	-1	4	-1024	-768	-1	-1	-1	-1	4		0	0						Untertest3.avi	0	880	547	72	111				0	Content		-72	-111	2287339	821496702
2305	17:09:59.300	00:00:02.304	138	-1024	-768	-1	-1	-1	-1	4	-1024	-768	-1	-1	-1	-1	4		0	0						Untertest3.avi	0	880	547	72	111				0	Content		-72	-111	2304584	821513947
2320	17:09:59.315	00:00:02.319	139	-1024	-768	-1	-1	-1	-1	4	-1024	-768	-1	-1	-1	-1	4		0	0						Untertest3.avi	0	880	547	72	111				0	Content		-72	-111	2319509	821528872
2336	17:09:59.331	00:00:02.336	140	-1024	-768	-1	-1	-1	-1	4	-1024	-768	-1	-1	-1	-1	4		0	0						Untertest3.avi	0	880	547	72	111				0	Content		-72	-111	2336137	821545500
2353	17:09:59.348	00:00:02.352	141	-1024	-768	-1	-1	-1	-1	4	-1024	-768	-1	-1	-1	-1	4		0	0						Untertest3.avi	0	880	547	72	111				0	Content		-72	-111	2352869	821562232
2369	17:09:59.364	00:00:02.369	142	-1024	-768	-1	-1	-1	-1	4	-1024	-768	-1	-1	-1	-1	4		0	0						Untertest3.avi	0	880	547	72	111				0	Content		-72	-111	2369485	821578848
2386	17:09:59.381	00:00:02.386	143	-1024	-768	-1	-1	-1	-1	4	-1024	-768	-1	-1	-1	-1	4		0	0						Untertest3.avi	0	880	547	72	111				0	Content		-72	-111	2386114	821595477
2403	17:09:59.398	00:00:02.402	144	-1024	-768	-1	-1	-1	-1	4	-1024	-768	-1	-1	-1	-1	4		0	0						Untertest3.avi	0	880	547	72	111				0	Content		-72	-111	2402721	821612084
2420	17:09:59.415	00:00:02.419	145	-1024	-768	-1	-1	-1	-1	4	-1024	-768	-1	-1	-1	-1	4		0	0						Untertest3.avi	0	880	547	72	111				0	Content		-72	-111	2419785	821629148
2437	17:09:59.432	00:00:02.437	146	-1024	-768	-1	-1	-1	-1	4	-1024	-768	-1	-1	-1	-1	4		0	0						Untertest3.avi	0	880	547	72	111				0	Content		-72	-111	2437152	821646515
2455	17:09:59.450	00:00:02.454	147	-1024	-768	-1	-1	-1	-1	4	-1024	-768	-1	-1	-1	-1	4		0	0						Untertest3.avi	0	880	547	72	111				0	Content		-72	-111	2454523	821663886
2469	17:09:59.464	00:00:02.469	148	-1024	-768	-1	-1	-1	-1	4	-1024	-768	-1	-1	-1	-1	4		0	0						Untertest3.avi	0	880	547	72	111				0	Content		-72	-111	2469316	821678679
2486	17:09:59.481	00:00:02.485	149	-1024	-768	-1	-1	-1	-1	4	-1024	-768	-1	-1	-1	-1	4		0	0						Untertest3.avi	0	880	547	72	111				0	Content		-72	-111	2485935	821695298
2524	17:09:59.519																				KeyPress	4	27	0	Escape
2530	17:09:59.525																				MovieEnd	256	0	0	Untertest3.avi
