# Supplementary material for: Gaze Duration Biases for Colours in Combination with Dissonant and Consonant Sounds: A Comparative Eye-Tracking Study with Orangutans
Source: PLoS One. 2015 Oct 14;10(10):e0139894. doi: 10.1371/journal.pone.0139894 (PMC4605782; doi:10.1371/journal.pone.0139894)
Supplement: S1 Data — (ZIP) [file pone.0139894.s004.zip › Plos ColourSound Data/Apes/Farben_Musik_U3_2/Rec 11/Rec 11-All-Data.tsv]

System Properties:
Operating System:	Microsoft Windows NT 6.1.7601 Service Pack 1
System User Name:	tobiiadmin
Machine Name:	LOE7690LAP
Data properties:
Recording name:	Rec 11
Recording date:	02.12.2013
Recording time:	17:15:10
Recording resolution:	1024 x 768
Export date:	09.03.2014
Export time:	12:20:42
Participant:	HH_VP6
Filter settings:
Eye: Average
Validity: Normal
Fixation filter: Tobii fixation filter
Velocity threshold: 35
Distance threshold: 35
Timestamp	DateTimeStamp	DateTimeStampStartOffset	Number	GazePointXLeft	GazePointYLeft	CamXLeft	CamYLeft	DistanceLeft	PupilLeft	ValidityLeft	GazePointXRight	GazePointYRight	CamXRight	CamYRight	DistanceRight	PupilRight	ValidityRight	FixationIndex	GazePointX	GazePointY	Event	EventKey	Data1	Data2	Descriptor	StimuliName	StimuliID	MediaWidth	MediaHeight	MediaPosX	MediaPosY	MappedFixationPointX	MappedFixationPointY	FixationDuration	AoiIds	AoiNames	WebGroupImage	MappedGazeDataPointX	MappedGazeDataPointY	MicroSecondTimestamp	AbsoluteMicroSecondTimestamp
11	17:15:10.076	00:00:00.011	0	494,3416	344,2433	0,5570788	0,8670709	571,2128	4,104809	0	534,1982	323,8817	0,373136	0,8773839	568,5721	4,430298	0	0	514	334						No media	0	1024	768	0	0	511	335	111	0	Content		514	334	11477	1132293025
28	17:15:10.093	00:00:00.028	1	492,9732	346,6014	0,5570073	0,8674107	570,7447	4,132364	0	530,9219	326,7853	0,3729021	0,8764802	568,0457	4,42408	0	0	512	337						No media	0	1024	768	0	0	511	335	111	0	Content		512	337	28103	1132309651
45	17:15:10.110	00:00:00.044	2	492,073	350,8561	0,5569788	0,8673498	570,263	4,136115	0	532,7017	328,1065	0,3727351	0,875318	567,4459	4,438717	0	0	512	339						No media	0	1024	768	0	0	511	335	111	0	Content		512	339	44728	1132326276
61	17:15:10.126	00:00:00.061	3	487,6637	346,6594	0,5570445	0,8672172	569,8115	4,141905	0	532,4877	325,8643	0,3726286	0,8740094	566,93	4,451223	0	0	510	336						No media	0	1024	768	0	0	511	335	111	0	Content		510	336	61350	1132342898
78	17:15:10.143	00:00:00.077	4	490,3643	344,1002	0,5572561	0,8675073	569,2355	4,159542	0	535,7109	327,4655	0,3726468	0,8730955	566,2086	4,433548	0	0	513	336						No media	0	1024	768	0	0	511	335	111	0	Content		513	336	77975	1132359523
95	17:15:10.160	00:00:00.094	5	488,5124	340,6734	0,5576369	0,8686383	568,6663	4,158877	0	533,5154	319,455	0,3728213	0,8729867	565,5109	4,453925	0	0	511	330						No media	0	1024	768	0	0	511	335	111	0	Content		511	330	94725	1132376273
111	17:15:10.176	00:00:00.111	6	490,4418	343,1864	0,5581578	0,870438	568,0577	4,15908	0	534,1823	319,2374	0,3731682	0,8735279	564,7384	4,45642	0	1	512	331						No media	0	1024	768	0	0	446	608	100	0	Content		512	331	111349	1132392897
128	17:15:10.193	00:00:00.127	7	487,4113	345,1002	0,5587631	0,8727311	567,2435	4,171017	0	531,6989	321,1723	0,3735729	0,8744153	564,0062	4,46984	0	1	510	333						No media	0	1024	768	0	0	446	608	100	0	Content		510	333	127972	1132409520
145	17:15:10.210	00:00:00.144	8	419,6574	534,3588	0,5595905	0,8779933	566,348	4,19164	0	500,6624	485,2706	0,3748314	0,8779798	562,8809	4,485133	0	1	460	510						No media	0	1024	768	0	0	446	608	100	0	Content		460	510	144596	1132426144
161	17:15:10.226	00:00:00.161	9	401,3114	726,9191	0,5603288	0,88425	565,519	4,148754	0	463,2878	685,9797	0,3762705	0,8824057	561,9404	4,449358	0	1	432	706						No media	0	1024	768	0	0	446	608	100	0	Content		432	706	161346	1132442894
178	17:15:10.243	00:00:00.178	10	358,9951	885,7378	0,5613328	0,8905311	564,5766	4,111919	0	420,1565	838,4471	0,377662	0,8868598	560,9611	4,405501	0	1	390	862						No media	0	1024	768	0	0	446	608	100	0	Content		390	862	178020	1132459568
195	17:15:10.260	00:00:00.194	11	323,2259	1091,543	0,5625277	0,8983484	563,9017	4,107064	0	364,5034	1037,03	0,3793061	0,8926525	560,0184	4,417099	0	1	344	1064						No media	0	1024	768	0	0	446	608	100	0	Content		344	1064	194771	1132476319
212	17:15:10.277	00:00:00.211	12	-1024	-768	-1	-1	-1	-1	4	-1024	-768	-1	-1	-1	-1	4		0	0						No media	0	1024	768	0	0				0	Content		0	0	211522	1132493070
228	17:15:10.293	00:00:00.228	13	-1024	-768	-1	-1	-1	-1	4	-1024	-768	-1	-1	-1	-1	4		0	0						No media	0	1024	768	0	0				0	Content		0	0	228275	1132509823
245	17:15:10.310	00:00:00.244	14	-1024	-768	-1	-1	-1	-1	4	-1024	-768	-1	-1	-1	-1	4		0	0						No media	0	1024	768	0	0				0	Content		0	0	244900	1132526448
262	17:15:10.327	00:00:00.261	15	-1024	-768	-1	-1	-1	-1	4	-1024	-768	-1	-1	-1	-1	4		0	0						No media	0	1024	768	0	0				0	Content		0	0	261651	1132543199
278	17:15:10.343	00:00:00.278	16	-1024	-768	-1	-1	-1	-1	4	-1024	-768	-1	-1	-1	-1	4		0	0						No media	0	1024	768	0	0				0	Content		0	0	278278	1132559826
295	17:15:10.360	00:00:00.294	17	-1024	-768	-1	-1	-1	-1	4	-1024	-768	-1	-1	-1	-1	4		0	0						No media	0	1024	768	0	0				0	Content		0	0	294906	1132576454
312	17:15:10.377	00:00:00.311	18	-1024	-768	-1	-1	-1	-1	4	-1024	-768	-1	-1	-1	-1	4		0	0						No media	0	1024	768	0	0				0	Content		0	0	311533	1132593081
328	17:15:10.393	00:00:00.328	19	-1024	-768	-1	-1	-1	-1	4	-1024	-768	-1	-1	-1	-1	4		0	0						No media	0	1024	768	0	0				0	Content		0	0	328203	1132609751
345	17:15:10.410	00:00:00.344	20	-1024	-768	-1	-1	-1	-1	4	-1024	-768	-1	-1	-1	-1	4		0	0						No media	0	1024	768	0	0				0	Content		0	0	344869	1132626417
362	17:15:10.427	00:00:00.361	21	-1024	-768	-1	-1	-1	-1	4	-1024	-768	-1	-1	-1	-1	4		0	0						No media	0	1024	768	0	0				0	Content		0	0	361539	1132643087
378	17:15:10.443	00:00:00.378	22	-1024	-768	-1	-1	-1	-1	4	-1024	-768	-1	-1	-1	-1	4		0	0						No media	0	1024	768	0	0				0	Content		0	0	378163	1132659711
395	17:15:10.460	00:00:00.394	23	-1024	-768	-1	-1	-1	-1	4	-1024	-768	-1	-1	-1	-1	4		0	0						No media	0	1024	768	0	0				0	Content		0	0	394788	1132676336
412	17:15:10.477	00:00:00.411	24	-1024	-768	-1	-1	-1	-1	4	-1024	-768	-1	-1	-1	-1	4		0	0						No media	0	1024	768	0	0				0	Content		0	0	411539	1132693087
428	17:15:10.493	00:00:00.428	25	-1024	-768	-1	-1	-1	-1	4	-1024	-768	-1	-1	-1	-1	4		0	0						No media	0	1024	768	0	0				0	Content		0	0	428161	1132709709
445	17:15:10.510	00:00:00.444	26	-1024	-768	-1	-1	-1	-1	4	-1024	-768	-1	-1	-1	-1	4		0	0						No media	0	1024	768	0	0				0	Content		0	0	444914	1132726462
461	17:15:10.526	00:00:00.460	27	-1024	-768	-1	-1	-1	-1	4	-1024	-768	-1	-1	-1	-1	4		0	0						No media	0	1024	768	0	0				0	Content		0	0	460913	1132742461
461	17:15:10.526																				MovieStart	128	0	0	Untertest3.avi
478	17:15:10.543	00:00:00.477	28	-1024	-768	-1	-1	-1	-1	4	-1024	-768	-1	-1	-1	-1	4		0	0						Untertest3.avi	0	880	547	72	111				0	Content		-72	-111	477541	1132759089
494	17:15:10.559	00:00:00.494	29	-1024	-768	-1	-1	-1	-1	4	-1024	-768	-1	-1	-1	-1	4		0	0						Untertest3.avi	0	880	547	72	111				0	Content		-72	-111	494291	1132775839
512	17:15:10.577	00:00:00.511	30	-1024	-768	-1	-1	-1	-1	4	-1024	-768	-1	-1	-1	-1	4		0	0						Untertest3.avi	0	880	547	72	111				0	Content		-72	-111	511558	1132793106
528	17:15:10.593	00:00:00.528	31	-1024	-768	-1	-1	-1	-1	4	-1024	-768	-1	-1	-1	-1	4		0	0						Untertest3.avi	0	880	547	72	111				0	Content		-72	-111	528168	1132809716
545	17:15:10.610	00:00:00.544	32	-1024	-768	-1	-1	-1	-1	4	-1024	-768	-1	-1	-1	-1	4		0	0						Untertest3.avi	0	880	547	72	111				0	Content		-72	-111	544922	1132826470
562	17:15:10.627	00:00:00.561	33	-1024	-768	-1	-1	-1	-1	4	-1024	-768	-1	-1	-1	-1	4		0	0						Untertest3.avi	0	880	547	72	111				0	Content		-72	-111	561547	1132843095
578	17:15:10.643	00:00:00.578	34	-1024	-768	-1	-1	-1	-1	4	-1024	-768	-1	-1	-1	-1	4		0	0						Untertest3.avi	0	880	547	72	111				0	Content		-72	-111	578171	1132859719
595	17:15:10.660	00:00:00.594	35	-1024	-768	-1	-1	-1	-1	4	-1024	-768	-1	-1	-1	-1	4		0	0						Untertest3.avi	0	880	547	72	111				0	Content		-72	-111	594799	1132876347
612	17:15:10.677	00:00:00.611	36	-1024	-768	-1	-1	-1	-1	4	-1024	-768	-1	-1	-1	-1	4		0	0						Untertest3.avi	0	880	547	72	111				0	Content		-72	-111	611550	1132893098
628	17:15:10.693	00:00:00.628	37	-1024	-768	-1	-1	-1	-1	4	-1024	-768	-1	-1	-1	-1	4		0	0						Untertest3.avi	0	880	547	72	111				0	Content		-72	-111	628174	1132909722
645	17:15:10.710	00:00:00.644	38	-1024	-768	-1	-1	-1	-1	4	-1024	-768	-1	-1	-1	-1	4		0	0						Untertest3.avi	0	880	547	72	111				0	Content		-72	-111	644800	1132926348
662	17:15:10.727	00:00:00.661	39	-1024	-768	-1	-1	-1	-1	4	-1024	-768	-1	-1	-1	-1	4		0	0						Untertest3.avi	0	880	547	72	111				0	Content		-72	-111	661551	1132943099
678	17:15:10.743	00:00:00.678	40	-1024	-768	-1	-1	-1	-1	4	-1024	-768	-1	-1	-1	-1	4		0	0						Untertest3.avi	0	880	547	72	111				0	Content		-72	-111	678052	1132959600
695	17:15:10.760	00:00:00.694	41	-1024	-768	-1	-1	-1	-1	4	-1024	-768	-1	-1	-1	-1	4		0	0						Untertest3.avi	0	880	547	72	111				0	Content		-72	-111	694802	1132976350
711	17:15:10.776	00:00:00.711	42	-1024	-768	-1	-1	-1	-1	4	-1024	-768	-1	-1	-1	-1	4		0	0						Untertest3.avi	0	880	547	72	111				0	Content		-72	-111	711425	1132992973
728	17:15:10.793	00:00:00.728	43	-1024	-768	-1	-1	-1	-1	4	-1024	-768	-1	-1	-1	-1	4		0	0						Untertest3.avi	0	880	547	72	111				0	Content		-72	-111	728050	1133009598
745	17:15:10.810	00:00:00.744	44	-1024	-768	-1	-1	-1	-1	4	-1024	-768	-1	-1	-1	-1	4		0	0						Untertest3.avi	0	880	547	72	111				0	Content		-72	-111	744801	1133026349
761	17:15:10.826	00:00:00.761	45	-1024	-768	-1	-1	-1	-1	4	-1024	-768	-1	-1	-1	-1	4		0	0						Untertest3.avi	0	880	547	72	111				0	Content		-72	-111	761300	1133042848
778	17:15:10.843	00:00:00.778	46	-1024	-768	-1	-1	-1	-1	4	-1024	-768	-1	-1	-1	-1	4		0	0						Untertest3.avi	0	880	547	72	111				0	Content		-72	-111	778050	1133059598
795	17:15:10.860	00:00:00.794	47	-1024	-768	-1	-1	-1	-1	4	-1024	-768	-1	-1	-1	-1	4		0	0						Untertest3.avi	0	880	547	72	111				0	Content		-72	-111	794810	1133076358
811	17:15:10.876	00:00:00.811	48	-1024	-768	-1	-1	-1	-1	4	-1024	-768	-1	-1	-1	-1	4		0	0						Untertest3.avi	0	880	547	72	111				0	Content		-72	-111	811300	1133092848
828	17:15:10.893	00:00:00.828	49	-1024	-768	-1	-1	-1	-1	4	-1024	-768	-1	-1	-1	-1	4		0	0						Untertest3.avi	0	880	547	72	111				0	Content		-72	-111	828051	1133109599
845	17:15:10.910	00:00:00.844	50	-1024	-768	-1	-1	-1	-1	4	-1024	-768	-1	-1	-1	-1	4		0	0						Untertest3.avi	0	880	547	72	111				0	Content		-72	-111	844674	1133126222
861	17:15:10.926	00:00:00.861	51	-1024	-768	-1	-1	-1	-1	4	-1024	-768	-1	-1	-1	-1	4		0	0						Untertest3.avi	0	880	547	72	111				0	Content		-72	-111	861300	1133142848
878	17:15:10.943	00:00:00.877	52	-1024	-768	-1	-1	-1	-1	4	-1024	-768	-1	-1	-1	-1	4		0	0						Untertest3.avi	0	880	547	72	111				0	Content		-72	-111	877925	1133159473
895	17:15:10.960	00:00:00.894	53	-1024	-768	-1	-1	-1	-1	4	-1024	-768	-1	-1	-1	-1	4		0	0						Untertest3.avi	0	880	547	72	111				0	Content		-72	-111	894672	1133176220
911	17:15:10.976	00:00:00.911	54	-1024	-768	-1	-1	-1	-1	4	-1024	-768	-1	-1	-1	-1	4		0	0						Untertest3.avi	0	880	547	72	111				0	Content		-72	-111	911295	1133192843
928	17:15:10.993	00:00:00.927	55	-1024	-768	-1	-1	-1	-1	4	-1024	-768	-1	-1	-1	-1	4		0	0						Untertest3.avi	0	880	547	72	111				0	Content		-72	-111	927922	1133209470
945	17:15:11.010	00:00:00.944	56	-1024	-768	-1	-1	-1	-1	4	-1024	-768	-1	-1	-1	-1	4		0	0						Untertest3.avi	0	880	547	72	111				0	Content		-72	-111	944671	1133226219
961	17:15:11.026	00:00:00.961	57	-1024	-768	-1	-1	-1	-1	4	-1024	-768	-1	-1	-1	-1	4		0	0						Untertest3.avi	0	880	547	72	111				0	Content		-72	-111	961295	1133242843
976	17:15:11.041	00:00:00.976	58	-1024	-768	-1	-1	-1	-1	4	-1024	-768	-1	-1	-1	-1	4		0	0						Untertest3.avi	0	880	547	72	111				0	Content		-72	-111	976045	1133257593
993	17:15:11.058	00:00:00.992	59	-1024	-768	-1	-1	-1	-1	4	-1024	-768	-1	-1	-1	-1	4		0	0						Untertest3.avi	0	880	547	72	111				0	Content		-72	-111	992829	1133274377
1009	17:15:11.074	00:00:01.009	60	-1024	-768	-1	-1	-1	-1	4	-1024	-768	-1	-1	-1	-1	4		0	0						Untertest3.avi	0	880	547	72	111				0	Content		-72	-111	1009499	1133291047
1026	17:15:11.091	00:00:01.026	61	-1024	-768	-1	-1	-1	-1	4	-1024	-768	-1	-1	-1	-1	4		0	0						Untertest3.avi	0	880	547	72	111				0	Content		-72	-111	1026169	1133307717
1043	17:15:11.108	00:00:01.042	62	-1024	-768	-1	-1	-1	-1	4	-1024	-768	-1	-1	-1	-1	4		0	0						Untertest3.avi	0	880	547	72	111				0	Content		-72	-111	1042838	1133324386
1060	17:15:11.125	00:00:01.059	63	-1024	-768	-1	-1	-1	-1	4	-1024	-768	-1	-1	-1	-1	4		0	0						Untertest3.avi	0	880	547	72	111				0	Content		-72	-111	1059770	1133341318
1076	17:15:11.141	00:00:01.076	64	-1024	-768	-1	-1	-1	-1	4	-1024	-768	-1	-1	-1	-1	4		0	0						Untertest3.avi	0	880	547	72	111				0	Content		-72	-111	1076440	1133357988
1093	17:15:11.158	00:00:01.093	65	-1024	-768	-1	-1	-1	-1	4	-1024	-768	-1	-1	-1	-1	4		0	0						Untertest3.avi	0	880	547	72	111				0	Content		-72	-111	1093109	1133374657
1110	17:15:11.175	00:00:01.109	66	-1024	-768	-1	-1	-1	-1	4	-1024	-768	-1	-1	-1	-1	4		0	0						Untertest3.avi	0	880	547	72	111				0	Content		-72	-111	1109779	1133391327
1127	17:15:11.192	00:00:01.127	67	-1024	-768	-1	-1	-1	-1	4	-1024	-768	-1	-1	-1	-1	4		0	0						Untertest3.avi	0	880	547	72	111				0	Content		-72	-111	1127170	1133408718
1144	17:15:11.209	00:00:01.143	68	-1024	-768	-1	-1	-1	-1	4	-1024	-768	-1	-1	-1	-1	4		0	0						Untertest3.avi	0	880	547	72	111				0	Content		-72	-111	1143840	1133425388
1160	17:15:11.225	00:00:01.159	69	-1024	-768	-1	-1	-1	-1	4	-1024	-768	-1	-1	-1	-1	4		0	0						Untertest3.avi	0	880	547	72	111				0	Content		-72	-111	1159890	1133441438
1177	17:15:11.242	00:00:01.176	70	-1024	-768	-1	-1	-1	-1	4	-1024	-768	-1	-1	-1	-1	4		0	0						Untertest3.avi	0	880	547	72	111				0	Content		-72	-111	1176560	1133458108
1192	17:15:11.257	00:00:01.192	71	-1024	-768	-1	-1	-1	-1	4	-1024	-768	-1	-1	-1	-1	4		0	0						Untertest3.avi	0	880	547	72	111				0	Content		-72	-111	1192225	1133473773
1211	17:15:11.276	00:00:01.210	72	588,8411	360,2476	0,5362157	0,9387238	561,7278	4,640961	2	63,77356	342,5809	0,5361136	0,9387241	561,2109	4,639096	2		0	0						Untertest3.avi	0	880	547	72	111				0	Content		-72	-111	1210720	1133492268
1227	17:15:11.292	00:00:01.227	73	593,7401	370,5066	0,5336159	0,9376817	561,7278	4,621868	0	665,1933	314,6008	0,3457661	0,9334446	563,5708	5,065609	0	2	629	343						Untertest3.avi	0	880	547	72	111	558	234	133	0	Content		557	232	1227466	1133509014
1244	17:15:11.309	00:00:01.244	74	588,4523	354,7168	0,5311463	0,9378798	564,063	4,649393	0	662,8151	330,9899	0,3448446	0,9332528	557,5662	5,013776	0	2	626	343						Untertest3.avi	0	880	547	72	111	558	234	133	0	Content		554	232	1244085	1133525633
1261	17:15:11.326	00:00:01.260	75	596,2894	360,4184	0,5284601	0,9375976	564,4437	4,65563	0	662,1983	330,1167	0,3421448	0,9336267	557,9113	5,023901	0	2	629	345						Untertest3.avi	0	880	547	72	111	558	234	133	0	Content		557	234	1260581	1133542129
1277	17:15:11.342	00:00:01.277	76	596,2642	355,9096	0,5256803	0,9373398	564,5569	4,655571	0	664,7545	335,9592	0,3393733	0,9339191	558,2281	5,026153	0	2	631	346						Untertest3.avi	0	880	547	72	111	558	234	133	0	Content		559	235	1277451	1133558999
1294	17:15:11.359	00:00:01.294	77	595,5098	352,8692	0,5228333	0,9369115	564,7886	4,673514	0	663,783	331,5132	0,3365784	0,93423	558,6265	5,036932	0	2	630	342						Untertest3.avi	0	880	547	72	111	558	234	133	0	Content		558	231	1294073	1133575621
1311	17:15:11.376	00:00:01.310	78	593,2305	358,9269	0,5200285	0,9361216	565,1911	4,672562	0	665,114	330,6719	0,3337938	0,9341571	559,0054	5,045826	0	2	629	345						Untertest3.avi	0	880	547	72	111	558	234	133	0	Content		557	234	1310692	1133592240
1327	17:15:11.392	00:00:01.327	79	600,612	354,4417	0,5171923	0,9346085	565,6547	4,66927	0	663,0626	331,9827	0,3310079	0,9333379	559,4744	5,045841	0	2	632	343						Untertest3.avi	0	880	547	72	111	558	234	133	0	Content		560	232	1327392	1133608940
1344	17:15:11.409	00:00:01.344	80	598,7931	361,8123	0,514273	0,9324964	566,1212	4,659729	0	665,3322	329,7017	0,3281632	0,9320197	559,9564	5,051726	0	2	632	346						Untertest3.avi	0	880	547	72	111	558	234	133	0	Content		560	235	1344075	1133625623
1361	17:15:11.426	00:00:01.360	81	593,5784	364,9082	0,5115107	0,930658	566,6561	4,657694	0	667,763	332,4043	0,325462	0,9309278	560,7325	5,04488	0	3	631	349						Untertest3.avi	0	880	547	72	111	439	237	166	0	Content		559	238	1360691	1133642239
1377	17:15:11.442	00:00:01.377	82	430,4581	358,9859	0,509819	0,9294153	566,8381	4,674408	0	536,5005	315,9107	0,3238775	0,9305794	560,8045	5,048033	0	3	483	337						Untertest3.avi	0	880	547	72	111	439	237	166	0	Content		411	226	1377348	1133658896
1394	17:15:11.459	00:00:01.393	83	493,2238	368,4886	0,5072472	0,9290623	567,2086	4,641665	0	564,8476	338,0018	0,321447	0,9308552	561,1395	5,044615	0	3	529	353						Untertest3.avi	0	880	547	72	111	439	237	166	0	Content		457	242	1393924	1133675472
1411	17:15:11.476	00:00:01.410	84	467,4039	370,1574	0,5045283	0,9286076	567,569	4,633913	0	547,702	325,0291	0,3187619	0,931012	561,7676	5,043701	0	3	508	348						Untertest3.avi	0	880	547	72	111	439	237	166	0	Content		436	237	1410670	1133692218
1427	17:15:11.492	00:00:01.427	85	473,4759	368,2873	0,5020861	0,9279622	567,9202	4,629411	0	544,0031	326,6449	0,3163704	0,9307849	562,0214	5,032706	0	3	509	347						Untertest3.avi	0	880	547	72	111	439	237	166	0	Content		437	236	1427302	1133708850
1444	17:15:11.509	00:00:01.443	86	473,7257	369,5538	0,499802	0,9272058	568,3115	4,623094	0	546,438	326,5288	0,3141109	0,9304086	562,4734	5,031223	0	3	510	348						Untertest3.avi	0	880	547	72	111	439	237	166	0	Content		438	237	1443912	1133725460
1461	17:15:11.526	00:00:01.460	87	471,1837	371,8879	0,4976448	0,9269335	568,7851	4,627592	0	548,8428	323,986	0,3120617	0,9304528	562,6594	5,022561	0	3	510	348						Untertest3.avi	0	880	547	72	111	439	237	166	0	Content		438	237	1460659	1133742207
1477	17:15:11.542	00:00:01.477	88	475,0373	373,4258	0,4958195	0,9274074	569,0021	4,613696	0	548,5443	328,054	0,3102428	0,9310497	562,9564	5,027143	0	3	512	351						Untertest3.avi	0	880	547	72	111	439	237	166	0	Content		440	240	1477291	1133758839
1494	17:15:11.559	00:00:01.493	89	474,3961	375,7228	0,4942566	0,9285433	569,3141	4,612844	0	549,9103	324,4862	0,3087474	0,932193	563,0352	5,026018	0	3	512	350						Untertest3.avi	0	880	547	72	111	439	237	166	0	Content		440	239	1493899	1133775447
1511	17:15:11.576	00:00:01.510	90	476,9216	382,6458	0,4929142	0,93051	569,7648	4,619601	0	557,4973	342,257	0,3076367	0,9340031	563,5165	5,002857	0	3	517	362						Untertest3.avi	0	880	547	72	111	439	237	166	0	Content		445	251	1510520	1133792068
1527	17:15:11.592	00:00:01.527	91	-1024	-768	-1	-1	-1	-1	4	-1024	-768	-1	-1	-1	-1	4		0	0						Untertest3.avi	0	880	547	72	111				0	Content		-72	-111	1527156	1133808704
1544	17:15:11.609	00:00:01.543	92	-1024	-768	-1	-1	-1	-1	4	-1024	-768	-1	-1	-1	-1	4		0	0						Untertest3.avi	0	880	547	72	111				0	Content		-72	-111	1543832	1133825380
1560	17:15:11.625	00:00:01.560	93	-1024	-768	-1	-1	-1	-1	4	-1024	-768	-1	-1	-1	-1	4		0	0						Untertest3.avi	0	880	547	72	111				0	Content		-72	-111	1560496	1133842044
1577	17:15:11.642	00:00:01.577	94	-1024	-768	-1	-1	-1	-1	4	-1024	-768	-1	-1	-1	-1	4		0	0						Untertest3.avi	0	880	547	72	111				0	Content		-72	-111	1577125	1133858673
1594	17:15:11.659	00:00:01.593	95	-1024	-768	-1	-1	-1	-1	4	-1024	-768	-1	-1	-1	-1	4		0	0						Untertest3.avi	0	880	547	72	111				0	Content		-72	-111	1593745	1133875293
1610	17:15:11.675	00:00:01.610	96	-1024	-768	-1	-1	-1	-1	4	-1024	-768	-1	-1	-1	-1	4		0	0						Untertest3.avi	0	880	547	72	111				0	Content		-72	-111	1610500	1133892048
1627	17:15:11.692	00:00:01.627	97	-1024	-768	-1	-1	-1	-1	4	-1024	-768	-1	-1	-1	-1	4		0	0						Untertest3.avi	0	880	547	72	111				0	Content		-72	-111	1627112	1133908660
1644	17:15:11.709	00:00:01.643	98	-1024	-768	-1	-1	-1	-1	4	-1024	-768	-1	-1	-1	-1	4		0	0						Untertest3.avi	0	880	547	72	111				0	Content		-72	-111	1643732	1133925280
1660	17:15:11.725	00:00:01.660	99	-1024	-768	-1	-1	-1	-1	4	-1024	-768	-1	-1	-1	-1	4		0	0						Untertest3.avi	0	880	547	72	111				0	Content		-72	-111	1660396	1133941944
1677	17:15:11.742	00:00:01.677	100	-1024	-768	-1	-1	-1	-1	4	-1024	-768	-1	-1	-1	-1	4		0	0						Untertest3.avi	0	880	547	72	111				0	Content		-72	-111	1677099	1133958647
1694	17:15:11.759	00:00:01.693	101	-1024	-768	-1	-1	-1	-1	4	-1024	-768	-1	-1	-1	-1	4		0	0						Untertest3.avi	0	880	547	72	111				0	Content		-72	-111	1693718	1133975266
1710	17:15:11.775	00:00:01.710	102	-1024	-768	-1	-1	-1	-1	4	-1024	-768	-1	-1	-1	-1	4		0	0						Untertest3.avi	0	880	547	72	111				0	Content		-72	-111	1710339	1133991887
1727	17:15:11.792	00:00:01.727	103	-1024	-768	-1	-1	-1	-1	4	-1024	-768	-1	-1	-1	-1	4		0	0						Untertest3.avi	0	880	547	72	111				0	Content		-72	-111	1727087	1134008635
1744	17:15:11.809	00:00:01.743	104	-1024	-768	-1	-1	-1	-1	4	-1024	-768	-1	-1	-1	-1	4		0	0						Untertest3.avi	0	880	547	72	111				0	Content		-72	-111	1743707	1134025255
1760	17:15:11.825	00:00:01.760	105	-1024	-768	-1	-1	-1	-1	4	-1024	-768	-1	-1	-1	-1	4		0	0						Untertest3.avi	0	880	547	72	111				0	Content		-72	-111	1760371	1134041919
1777	17:15:11.842	00:00:01.776	106	-1024	-768	-1	-1	-1	-1	4	-1024	-768	-1	-1	-1	-1	4		0	0						Untertest3.avi	0	880	547	72	111				0	Content		-72	-111	1776947	1134058495
1793	17:15:11.858	00:00:01.793	107	-1024	-768	-1	-1	-1	-1	4	-1024	-768	-1	-1	-1	-1	4		0	0						Untertest3.avi	0	880	547	72	111				0	Content		-72	-111	1793317	1134074865
1810	17:15:11.875	00:00:01.809	108	-1024	-768	-1	-1	-1	-1	4	-1024	-768	-1	-1	-1	-1	4		0	0						Untertest3.avi	0	880	547	72	111				0	Content		-72	-111	1809981	1134091529
1826	17:15:11.891	00:00:01.826	109	-1024	-768	-1	-1	-1	-1	4	-1024	-768	-1	-1	-1	-1	4		0	0						Untertest3.avi	0	880	547	72	111				0	Content		-72	-111	1826304	1134107852
1843	17:15:11.908	00:00:01.842	110	-1024	-768	-1	-1	-1	-1	4	-1024	-768	-1	-1	-1	-1	4		0	0						Untertest3.avi	0	880	547	72	111				0	Content		-72	-111	1842551	1134124099
1859	17:15:11.924	00:00:01.859	111	-1024	-768	-1	-1	-1	-1	4	-1024	-768	-1	-1	-1	-1	4		0	0						Untertest3.avi	0	880	547	72	111				0	Content		-72	-111	1859215	1134140763
1876	17:15:11.941	00:00:01.875	112	-1024	-768	-1	-1	-1	-1	4	-1024	-768	-1	-1	-1	-1	4		0	0						Untertest3.avi	0	880	547	72	111				0	Content		-72	-111	1875879	1134157427
1892	17:15:11.957	00:00:01.892	113	-1024	-768	-1	-1	-1	-1	4	-1024	-768	-1	-1	-1	-1	4		0	0						Untertest3.avi	0	880	547	72	111				0	Content		-72	-111	1892359	1134173907
1909	17:15:11.974	00:00:01.909	114	-1024	-768	-1	-1	-1	-1	4	-1024	-768	-1	-1	-1	-1	4		0	0						Untertest3.avi	0	880	547	72	111				0	Content		-72	-111	1909024	1134190572
1926	17:15:11.991	00:00:01.925	115	-1024	-768	-1	-1	-1	-1	4	-1024	-768	-1	-1	-1	-1	4		0	0						Untertest3.avi	0	880	547	72	111				0	Content		-72	-111	1925688	1134207236
1942	17:15:12.007	00:00:01.942	116	-1024	-768	-1	-1	-1	-1	4	-1024	-768	-1	-1	-1	-1	4		0	0						Untertest3.avi	0	880	547	72	111				0	Content		-72	-111	1942352	1134223900
1959	17:15:12.024	00:00:01.959	117	-1024	-768	-1	-1	-1	-1	4	-1024	-768	-1	-1	-1	-1	4		0	0						Untertest3.avi	0	880	547	72	111				0	Content		-72	-111	1959016	1134240564
1976	17:15:12.041	00:00:01.975	118	-1024	-768	-1	-1	-1	-1	4	-1024	-768	-1	-1	-1	-1	4		0	0						Untertest3.avi	0	880	547	72	111				0	Content		-72	-111	1975642	1134257190
1992	17:15:12.057	00:00:01.992	119	-1024	-768	-1	-1	-1	-1	4	-1024	-768	-1	-1	-1	-1	4		0	0						Untertest3.avi	0	880	547	72	111				0	Content		-72	-111	1992306	1134273854
2009	17:15:12.074	00:00:02.008	120	-1024	-768	-1	-1	-1	-1	4	-1024	-768	-1	-1	-1	-1	4		0	0						Untertest3.avi	0	880	547	72	111				0	Content		-72	-111	2008970	1134290518
2026	17:15:12.091	00:00:02.025	121	-1024	-768	-1	-1	-1	-1	4	-1024	-768	-1	-1	-1	-1	4		0	0						Untertest3.avi	0	880	547	72	111				0	Content		-72	-111	2025634	1134307182
2042	17:15:12.107	00:00:02.042	122	-1024	-768	-1	-1	-1	-1	4	-1024	-768	-1	-1	-1	-1	4		0	0						Untertest3.avi	0	880	547	72	111				0	Content		-72	-111	2042298	1134323846
2059	17:15:12.124	00:00:02.059	123	-1024	-768	-1	-1	-1	-1	4	-1024	-768	-1	-1	-1	-1	4		0	0						Untertest3.avi	0	880	547	72	111				0	Content		-72	-111	2059066	1134340614
2076	17:15:12.141	00:00:02.075	124	-1024	-768	-1	-1	-1	-1	4	-1024	-768	-1	-1	-1	-1	4		0	0						Untertest3.avi	0	880	547	72	111				0	Content		-72	-111	2075730	1134357278
2092	17:15:12.157	00:00:02.092	125	-1024	-768	-1	-1	-1	-1	4	-1024	-768	-1	-1	-1	-1	4		0	0						Untertest3.avi	0	880	547	72	111				0	Content		-72	-111	2092394	1134373942
2109	17:15:12.174	00:00:02.109	126	-1024	-768	-1	-1	-1	-1	4	-1024	-768	-1	-1	-1	-1	4		0	0						Untertest3.avi	0	880	547	72	111				0	Content		-72	-111	2109058	1134390606
2126	17:15:12.191	00:00:02.125	127	-1024	-768	-1	-1	-1	-1	4	-1024	-768	-1	-1	-1	-1	4		0	0						Untertest3.avi	0	880	547	72	111				0	Content		-72	-111	2125943	1134407491
2143	17:15:12.208	00:00:02.142	128	-1024	-768	-1	-1	-1	-1	4	-1024	-768	-1	-1	-1	-1	4		0	0						Untertest3.avi	0	880	547	72	111				0	Content		-72	-111	2142607	1134424155
2159	17:15:12.224	00:00:02.159	129	-1024	-768	-1	-1	-1	-1	4	-1024	-768	-1	-1	-1	-1	4		0	0						Untertest3.avi	0	880	547	72	111				0	Content		-72	-111	2159271	1134440819
2176	17:15:12.241	00:00:02.175	130	-1024	-768	-1	-1	-1	-1	4	-1024	-768	-1	-1	-1	-1	4		0	0						Untertest3.avi	0	880	547	72	111				0	Content		-72	-111	2175935	1134457483
2192	17:15:12.257	00:00:02.192	131	-1024	-768	-1	-1	-1	-1	4	-1024	-768	-1	-1	-1	-1	4		0	0						Untertest3.avi	0	880	547	72	111				0	Content		-72	-111	2192285	1134473833
2209	17:15:12.274	00:00:02.208	132	-1024	-768	-1	-1	-1	-1	4	-1024	-768	-1	-1	-1	-1	4		0	0						Untertest3.avi	0	880	547	72	111				0	Content		-72	-111	2208949	1134490497
2226	17:15:12.291	00:00:02.225	133	-1024	-768	-1	-1	-1	-1	4	-1024	-768	-1	-1	-1	-1	4		0	0						Untertest3.avi	0	880	547	72	111				0	Content		-72	-111	2225613	1134507161
2242	17:15:12.307	00:00:02.242	134	-1024	-768	-1	-1	-1	-1	4	-1024	-768	-1	-1	-1	-1	4		0	0						Untertest3.avi	0	880	547	72	111				0	Content		-72	-111	2242277	1134523825
2259	17:15:12.324	00:00:02.258	135	-1024	-768	-1	-1	-1	-1	4	-1024	-768	-1	-1	-1	-1	4		0	0						Untertest3.avi	0	880	547	72	111				0	Content		-72	-111	2258692	1134540240
2275	17:15:12.340	00:00:02.275	136	-1024	-768	-1	-1	-1	-1	4	-1024	-768	-1	-1	-1	-1	4		0	0						Untertest3.avi	0	880	547	72	111				0	Content		-72	-111	2275356	1134556904
2292	17:15:12.357	00:00:02.292	137	-1024	-768	-1	-1	-1	-1	4	-1024	-768	-1	-1	-1	-1	4		0	0						Untertest3.avi	0	880	547	72	111				0	Content		-72	-111	2292020	1134573568
2309	17:15:12.374	00:00:02.308	138	-1024	-768	-1	-1	-1	-1	4	-1024	-768	-1	-1	-1	-1	4		0	0						Untertest3.avi	0	880	547	72	111				0	Content		-72	-111	2308684	1134590232
2325	17:15:12.390	00:00:02.325	139	-1024	-768	-1	-1	-1	-1	4	-1024	-768	-1	-1	-1	-1	4		0	0						Untertest3.avi	0	880	547	72	111				0	Content		-72	-111	2325097	1134606645
2342	17:15:12.407	00:00:02.341	140	-1024	-768	-1	-1	-1	-1	4	-1024	-768	-1	-1	-1	-1	4		0	0						Untertest3.avi	0	880	547	72	111				0	Content		-72	-111	2341761	1134623309
2358	17:15:12.423	00:00:02.358	141	-1024	-768	-1	-1	-1	-1	4	-1024	-768	-1	-1	-1	-1	4		0	0						Untertest3.avi	0	880	547	72	111				0	Content		-72	-111	2358425	1134639973
2375	17:15:12.440	00:00:02.374	142	-1024	-768	-1	-1	-1	-1	4	-1024	-768	-1	-1	-1	-1	4		0	0						Untertest3.avi	0	880	547	72	111				0	Content		-72	-111	2374941	1134656489
2392	17:15:12.457	00:00:02.391	143	-1024	-768	-1	-1	-1	-1	4	-1024	-768	-1	-1	-1	-1	4		0	0						Untertest3.avi	0	880	547	72	111				0	Content		-72	-111	2391605	1134673153
2408	17:15:12.473	00:00:02.408	144	-1024	-768	-1	-1	-1	-1	4	-1024	-768	-1	-1	-1	-1	4		0	0						Untertest3.avi	0	880	547	72	111				0	Content		-72	-111	2408269	1134689817
2425	17:15:12.490	00:00:02.424	145	-1024	-768	-1	-1	-1	-1	4	-1024	-768	-1	-1	-1	-1	4		0	0						Untertest3.avi	0	880	547	72	111				0	Content		-72	-111	2424813	1134706361
2441	17:15:12.506	00:00:02.441	146	-1024	-768	-1	-1	-1	-1	4	-1024	-768	-1	-1	-1	-1	4		0	0						Untertest3.avi	0	880	547	72	111				0	Content		-72	-111	2441477	1134723025
2458	17:15:12.523	00:00:02.458	147	-1024	-768	-1	-1	-1	-1	4	-1024	-768	-1	-1	-1	-1	4		0	0						Untertest3.avi	0	880	547	72	111				0	Content		-72	-111	2458141	1134739689
2475	17:15:12.540	00:00:02.474	148	-1024	-768	-1	-1	-1	-1	4	-1024	-768	-1	-1	-1	-1	4		0	0						Untertest3.avi	0	880	547	72	111				0	Content		-72	-111	2474739	1134756287
2491	17:15:12.556	00:00:02.491	149	-1024	-768	-1	-1	-1	-1	4	-1024	-768	-1	-1	-1	-1	4		0	0						Untertest3.avi	0	880	547	72	111				0	Content		-72	-111	2491403	1134772951
2508	17:15:12.573	00:00:02.508	150	-1024	-768	-1	-1	-1	-1	4	-1024	-768	-1	-1	-1	-1	4		0	0						Untertest3.avi	0	880	547	72	111				0	Content		-72	-111	2508067	1134789615
2525	17:15:12.590	00:00:02.524	151	-1024	-768	-1	-1	-1	-1	4	-1024	-768	-1	-1	-1	-1	4		0	0						Untertest3.avi	0	880	547	72	111				0	Content		-72	-111	2524732	1134806280
2541	17:15:12.606	00:00:02.541	152	-1024	-768	-1	-1	-1	-1	4	-1024	-768	-1	-1	-1	-1	4		0	0						Untertest3.avi	0	880	547	72	111				0	Content		-72	-111	2541396	1134822944
2558	17:15:12.623	00:00:02.558	153	-1024	-768	-1	-1	-1	-1	4	-1024	-768	-1	-1	-1	-1	4		0	0						Untertest3.avi	0	880	547	72	111				0	Content		-72	-111	2558115	1134839663
2575	17:15:12.640	00:00:02.574	154	-1024	-768	-1	-1	-1	-1	4	-1024	-768	-1	-1	-1	-1	4		0	0						Untertest3.avi	0	880	547	72	111				0	Content		-72	-111	2574779	1134856327
2591	17:15:12.656	00:00:02.591	155	-1024	-768	-1	-1	-1	-1	4	-1024	-768	-1	-1	-1	-1	4		0	0						Untertest3.avi	0	880	547	72	111				0	Content		-72	-111	2591443	1134872991
2608	17:15:12.673	00:00:02.608	156	-1024	-768	-1	-1	-1	-1	4	-1024	-768	-1	-1	-1	-1	4		0	0						Untertest3.avi	0	880	547	72	111				0	Content		-72	-111	2608107	1134889655
2625	17:15:12.690	00:00:02.624	157	-1024	-768	-1	-1	-1	-1	4	-1024	-768	-1	-1	-1	-1	4		0	0						Untertest3.avi	0	880	547	72	111				0	Content		-72	-111	2624771	1134906319
2642	17:15:12.707	00:00:02.641	158	-1024	-768	-1	-1	-1	-1	4	-1024	-768	-1	-1	-1	-1	4		0	0						Untertest3.avi	0	880	547	72	111				0	Content		-72	-111	2641634	1134923182
2658	17:15:12.723	00:00:02.658	159	-1024	-768	-1	-1	-1	-1	4	-1024	-768	-1	-1	-1	-1	4		0	0						Untertest3.avi	0	880	547	72	111				0	Content		-72	-111	2658298	1134939846
2675	17:15:12.740	00:00:02.674	160	-1024	-768	-1	-1	-1	-1	4	-1024	-768	-1	-1	-1	-1	4		0	0						Untertest3.avi	0	880	547	72	111				0	Content		-72	-111	2674962	1134956510
2692	17:15:12.757	00:00:02.691	161	-1024	-768	-1	-1	-1	-1	4	-1024	-768	-1	-1	-1	-1	4		0	0						Untertest3.avi	0	880	547	72	111				0	Content		-72	-111	2691626	1134973174
2709	17:15:12.774	00:00:02.708	162	-1024	-768	-1	-1	-1	-1	4	-1024	-768	-1	-1	-1	-1	4		0	0						Untertest3.avi	0	880	547	72	111				0	Content		-72	-111	2708585	1134990133
2725	17:15:12.790	00:00:02.725	163	-1024	-768	-1	-1	-1	-1	4	-1024	-768	-1	-1	-1	-1	4		0	0						Untertest3.avi	0	880	547	72	111				0	Content		-72	-111	2725249	1135006797
2742	17:15:12.807	00:00:02.741	164	-1024	-768	-1	-1	-1	-1	4	-1024	-768	-1	-1	-1	-1	4		0	0						Untertest3.avi	0	880	547	72	111				0	Content		-72	-111	2741913	1135023461
2759	17:15:12.824	00:00:02.758	165	-1024	-768	-1	-1	-1	-1	4	-1024	-768	-1	-1	-1	-1	4		0	0						Untertest3.avi	0	880	547	72	111				0	Content		-72	-111	2758578	1135040126
2775	17:15:12.840	00:00:02.774	166	-1024	-768	-1	-1	-1	-1	4	-1024	-768	-1	-1	-1	-1	4		0	0						Untertest3.avi	0	880	547	72	111				0	Content		-72	-111	2774983	1135056531
2792	17:15:12.857	00:00:02.791	167	-1024	-768	-1	-1	-1	-1	4	-1024	-768	-1	-1	-1	-1	4		0	0						Untertest3.avi	0	880	547	72	111				0	Content		-72	-111	2791647	1135073195
2808	17:15:12.873	00:00:02.808	168	-1024	-768	-1	-1	-1	-1	4	-1024	-768	-1	-1	-1	-1	4		0	0						Untertest3.avi	0	880	547	72	111				0	Content		-72	-111	2808311	1135089859
2825	17:15:12.890	00:00:02.824	169	-1024	-768	-1	-1	-1	-1	4	-1024	-768	-1	-1	-1	-1	4		0	0						Untertest3.avi	0	880	547	72	111				0	Content		-72	-111	2824975	1135106523
2841	17:15:12.906	00:00:02.841	170	-1024	-768	-1	-1	-1	-1	4	-1024	-768	-1	-1	-1	-1	4		0	0						Untertest3.avi	0	880	547	72	111				0	Content		-72	-111	2841431	1135122979
2858	17:15:12.923	00:00:02.858	171	-1024	-768	-1	-1	-1	-1	4	-1024	-768	-1	-1	-1	-1	4		0	0						Untertest3.avi	0	880	547	72	111				0	Content		-72	-111	2858095	1135139643
2875	17:15:12.940	00:00:02.874	172	-1024	-768	-1	-1	-1	-1	4	-1024	-768	-1	-1	-1	-1	4		0	0						Untertest3.avi	0	880	547	72	111				0	Content		-72	-111	2874759	1135156307
2891	17:15:12.956	00:00:02.891	173	-1024	-768	-1	-1	-1	-1	4	-1024	-768	-1	-1	-1	-1	4		0	0						Untertest3.avi	0	880	547	72	111				0	Content		-72	-111	2891423	1135172971
2908	17:15:12.973	00:00:02.907	174	-1024	-768	-1	-1	-1	-1	4	-1024	-768	-1	-1	-1	-1	4		0	0						Untertest3.avi	0	880	547	72	111				0	Content		-72	-111	2907877	1135189425
2925	17:15:12.990	00:00:02.924	175	-1024	-768	-1	-1	-1	-1	4	-1024	-768	-1	-1	-1	-1	4		0	0						Untertest3.avi	0	880	547	72	111				0	Content		-72	-111	2924541	1135206089
2941	17:15:13.006	00:00:02.941	176	-1024	-768	-1	-1	-1	-1	4	-1024	-768	-1	-1	-1	-1	4		0	0						Untertest3.avi	0	880	547	72	111				0	Content		-72	-111	2941206	1135222754
2958	17:15:13.023	00:00:02.957	177	-1024	-768	-1	-1	-1	-1	4	-1024	-768	-1	-1	-1	-1	4		0	0						Untertest3.avi	0	880	547	72	111				0	Content		-72	-111	2957752	1135239300
2974	17:15:13.039	00:00:02.974	178	-1024	-768	-1	-1	-1	-1	4	-1024	-768	-1	-1	-1	-1	4		0	0						Untertest3.avi	0	880	547	72	111				0	Content		-72	-111	2974416	1135255964
2991	17:15:13.056	00:00:02.991	179	-1024	-768	-1	-1	-1	-1	4	-1024	-768	-1	-1	-1	-1	4		0	0						Untertest3.avi	0	880	547	72	111				0	Content		-72	-111	2991080	1135272628
3008	17:15:13.073	00:00:03.007	180	-1024	-768	-1	-1	-1	-1	4	-1024	-768	-1	-1	-1	-1	4		0	0						Untertest3.avi	0	880	547	72	111				0	Content		-72	-111	3007657	1135289205
3024	17:15:13.089	00:00:03.024	181	-1024	-768	-1	-1	-1	-1	4	-1024	-768	-1	-1	-1	-1	4		0	0						Untertest3.avi	0	880	547	72	111				0	Content		-72	-111	3024321	1135305869
3041	17:15:13.106	00:00:03.040	182	-1024	-768	-1	-1	-1	-1	4	-1024	-768	-1	-1	-1	-1	4		0	0						Untertest3.avi	0	880	547	72	111				0	Content		-72	-111	3040985	1135322533
3058	17:15:13.123	00:00:03.057	183	-1024	-768	-1	-1	-1	-1	4	-1024	-768	-1	-1	-1	-1	4		0	0						Untertest3.avi	0	880	547	72	111				0	Content		-72	-111	3057649	1135339197
3074	17:15:13.139	00:00:03.074	184	-1024	-768	-1	-1	-1	-1	4	-1024	-768	-1	-1	-1	-1	4		0	0						Untertest3.avi	0	880	547	72	111				0	Content		-72	-111	3074000	1135355548
3092	17:15:13.157	00:00:03.092	185	1072,97	33,55939	0,4202158	0,8884166	551,5868	4,461468	0	-1024	-768	-1	-1	-1	-1	4	4	1073	34						Untertest3.avi	0	880	547	72	111	1001	-77	17	0	Content		1001	-77	3092244	1135373792
3109	17:15:13.174	00:00:03.109	186	-1024	-768	-1	-1	-1	-1	4	-1024	-768	-1	-1	-1	-1	4		0	0						Untertest3.avi	0	880	547	72	111				0	Content		-72	-111	3109120	1135390668
3126	17:15:13.191	00:00:03.125	187	-1024	-768	-1	-1	-1	-1	4	-1024	-768	-1	-1	-1	-1	4		0	0						Untertest3.avi	0	880	547	72	111				0	Content		-72	-111	3125746	1135407294
3142	17:15:13.207	00:00:03.142	188	-1024	-768	-1	-1	-1	-1	4	-1024	-768	-1	-1	-1	-1	4		0	0						Untertest3.avi	0	880	547	72	111				0	Content		-72	-111	3142486	1135424034
3159	17:15:13.224	00:00:03.159	189	-1024	-768	-1	-1	-1	-1	4	-1024	-768	-1	-1	-1	-1	4		0	0						Untertest3.avi	0	880	547	72	111				0	Content		-72	-111	3159150	1135440698
3176	17:15:13.241	00:00:03.176	190	-1024	-768	-1	-1	-1	-1	4	-1024	-768	-1	-1	-1	-1	4		0	0						Untertest3.avi	0	880	547	72	111				0	Content		-72	-111	3176099	1135457647
3193	17:15:13.258	00:00:03.192	191	-1024	-768	-1	-1	-1	-1	4	-1024	-768	-1	-1	-1	-1	4		0	0						Untertest3.avi	0	880	547	72	111				0	Content		-72	-111	3192768	1135474316
3209	17:15:13.274	00:00:03.209	192	-1024	-768	-1	-1	-1	-1	4	-1024	-768	-1	-1	-1	-1	4		0	0						Untertest3.avi	0	880	547	72	111				0	Content		-72	-111	3209198	1135490746
3226	17:15:13.291	00:00:03.226	193	-1024	-768	-1	-1	-1	-1	4	-1024	-768	-1	-1	-1	-1	4		0	0						Untertest3.avi	0	880	547	72	111				0	Content		-72	-111	3226450	1135507998
3243	17:15:13.308	00:00:03.242	194	-1024	-768	-1	-1	-1	-1	4	-1024	-768	-1	-1	-1	-1	4		0	0						Untertest3.avi	0	880	547	72	111				0	Content		-72	-111	3242700	1135524248
3259	17:15:13.324	00:00:03.259	195	-1024	-768	-1	-1	-1	-1	4	-1024	-768	-1	-1	-1	-1	4		0	0						Untertest3.avi	0	880	547	72	111				0	Content		-72	-111	3259387	1135540935
3276	17:15:13.341	00:00:03.276	196	-1024	-768	-1	-1	-1	-1	4	-1024	-768	-1	-1	-1	-1	4		0	0						Untertest3.avi	0	880	547	72	111				0	Content		-72	-111	3276056	1135557604
3293	17:15:13.358	00:00:03.292	197	-1024	-768	-1	-1	-1	-1	4	-1024	-768	-1	-1	-1	-1	4		0	0						Untertest3.avi	0	880	547	72	111				0	Content		-72	-111	3292760	1135574308
3309	17:15:13.374	00:00:03.309	198	-1024	-768	-1	-1	-1	-1	4	-1024	-768	-1	-1	-1	-1	4		0	0						Untertest3.avi	0	880	547	72	111				0	Content		-72	-111	3309429	1135590977
3326	17:15:13.391	00:00:03.326	199	-1024	-768	-1	-1	-1	-1	4	-1024	-768	-1	-1	-1	-1	4		0	0						Untertest3.avi	0	880	547	72	111				0	Content		-72	-111	3326066	1135607614
3343	17:15:13.408	00:00:03.342	200	-1024	-768	-1	-1	-1	-1	4	-1024	-768	-1	-1	-1	-1	4		0	0						Untertest3.avi	0	880	547	72	111				0	Content		-72	-111	3342735	1135624283
3359	17:15:13.424	00:00:03.359	201	-1024	-768	-1	-1	-1	-1	4	-1024	-768	-1	-1	-1	-1	4		0	0						Untertest3.avi	0	880	547	72	111				0	Content		-72	-111	3359466	1135641014
3376	17:15:13.441	00:00:03.376	202	-1024	-768	-1	-1	-1	-1	4	-1024	-768	-1	-1	-1	-1	4		0	0						Untertest3.avi	0	880	547	72	111				0	Content		-72	-111	3376135	1135657683
3393	17:15:13.458	00:00:03.392	203	541,7779	216,6132	0,4438604	0,9034933	572,5137	4,572373	0	639,1704	205,1533	0,259372	0,9319971	568,851	5,078596	0	5	590	211						Untertest3.avi	0	880	547	72	111	513	105	150	0	Content		518	100	3392824	1135674372
3409	17:15:13.474	00:00:03.409	204	538,2525	220,5114	0,4456331	0,9066703	572,9799	4,549825	0	638,0969	203,1528	0,2612267	0,9346377	569,2006	5,091349	0	5	588	212						Untertest3.avi	0	880	547	72	111	513	105	150	0	Content		516	101	3409451	1135690999
3426	17:15:13.491	00:00:03.426	205	537,9581	219,1485	0,4473478	0,9101308	573,2837	4,557504	0	628,5826	200,1959	0,2629655	0,9375975	569,5739	5,086679	0	5	583	210						Untertest3.avi	0	880	547	72	111	513	105	150	0	Content		511	99	3426200	1135707748
3443	17:15:13.508	00:00:03.442	206	539,1913	222,9566	0,4489435	0,9136422	573,6416	4,545671	0	630,3345	203,604	0,2646806	0,940585	569,8508	5,101796	0	5	585	213						Untertest3.avi	0	880	547	72	111	513	105	150	0	Content		513	102	3442949	1135724497
3460	17:15:13.525	00:00:03.459	207	540,1409	221,7158	0,4504583	0,9169675	574,088	4,55266	0	630,8608	210,039	0,266318	0,9434007	570,2645	5,073893	0	5	586	216						Untertest3.avi	0	880	547	72	111	513	105	150	0	Content		514	105	3459589	1135741137
3476	17:15:13.541	00:00:03.476	208	542,4289	223,955	0,4519438	0,9199364	574,6461	4,569197	0	627,4589	208,0553	0,2678929	0,9458702	570,7026	5,098262	0	5	585	216						Untertest3.avi	0	880	547	72	111	513	105	150	0	Content		513	105	3476341	1135757889
3493	17:15:13.558	00:00:03.492	209	541,8295	225,4214	0,4533969	0,9226601	575,1378	4,566896	0	625,5007	210,9729	0,2694307	0,9481325	571,3339	5,092314	0	5	584	218						Untertest3.avi	0	880	547	72	111	513	105	150	0	Content		512	107	3492969	1135774517
3510	17:15:13.575	00:00:03.509	210	542,844	222,466	0,4548609	0,9251427	575,6974	4,56718	0	627,4011	213,3967	0,2710058	0,9501844	571,7372	5,098712	0	5	585	218						Untertest3.avi	0	880	547	72	111	513	105	150	0	Content		513	107	3509587	1135791135
3526	17:15:13.591	00:00:03.526	211	546,3039	226,1642	0,4563882	0,927101	576,157	4,581429	0	629,1581	210,2966	0,2726413	0,9516982	572,1763	5,115207	0	5	588	218						Untertest3.avi	0	880	547	72	111	513	105	150	0	Content		516	107	3526206	1135807754
3543	17:15:13.608	00:00:03.542	212	452,0972	334,6777	0,4585351	0,9299117	576,6171	4,619564	0	548,9809	293,3119	0,2751541	0,9537693	572,7023	5,114997	0	6	501	314						Untertest3.avi	0	880	547	72	111	369	395	366	0	Content		429	203	3542957	1135824505
3560	17:15:13.625	00:00:03.559	213	372,7117	498,4257	0,4606023	0,9323647	576,5678	4,583605	0	466,412	449,5216	0,2778662	0,9553093	572,6647	5,115799	0	6	420	474						Untertest3.avi	0	880	547	72	111	369	395	366	0	Content		348	363	3559581	1135841129
3576	17:15:13.641	00:00:03.576	214	402,847	522,1889	0,4617388	0,9320695	577,3789	4,58126	0	494,864	488,1975	0,2791393	0,954283	573,3619	5,107405	0	6	449	505						Untertest3.avi	0	880	547	72	111	369	395	366	0	Content		377	394	3576206	1135857754
3593	17:15:13.658	00:00:03.592	215	395,7959	527,3782	0,4630734	0,9302758	577,8031	4,590656	0	480,1733	481,0537	0,2804832	0,9520525	573,787	5,120195	0	6	438	504						Untertest3.avi	0	880	547	72	111	369	395	366	0	Content		366	393	3592832	1135874380
3610	17:15:13.675	00:00:03.609	216	398,4211	529,6737	0,4642352	0,9281738	578,2668	4,586315	0	478,2073	486,0717	0,2816828	0,9493422	574,1969	5,128109	0	6	438	508						Untertest3.avi	0	880	547	72	111	369	395	366	0	Content		366	397	3609584	1135891132
3626	17:15:13.691	00:00:03.626	217	395,14	529,1052	0,4653746	0,9256645	578,5128	4,591063	0	478,6064	483,2845	0,282856	0,9464263	574,4802	5,128496	0	6	437	506						Untertest3.avi	0	880	547	72	111	369	395	366	0	Content		365	395	3626227	1135907775
3643	17:15:13.708	00:00:03.642	218	399,1427	526,7766	0,4665624	0,9229015	578,6829	4,611032	0	481,89	482,4647	0,2840566	0,9432784	574,5573	5,143141	0	6	441	505						Untertest3.avi	0	880	547	72	111	369	395	366	0	Content		369	394	3642847	1135924395
3659	17:15:13.724	00:00:03.659	219	395,6437	532,5342	0,467687	0,9201005	578,8657	4,617314	0	480,9596	481,9581	0,2852237	0,940126	574,5989	5,146278	0	6	438	507						Untertest3.avi	0	880	547	72	111	369	395	366	0	Content		366	396	3659474	1135941022
3676	17:15:13.741	00:00:03.676	220	399,1214	526,9615	0,4687662	0,9174978	578,9645	4,6158	0	478,9068	486,1217	0,2862628	0,9370903	574,5963	5,15474	0	6	439	507						Untertest3.avi	0	880	547	72	111	369	395	366	0	Content		367	396	3676229	1135957777
3693	17:15:13.758	00:00:03.692	221	394,72	527,5164	0,4698107	0,9149899	578,8305	4,632958	0	479,4596	480,8805	0,2872625	0,9341853	574,5253	5,165933	0	6	437	504						Untertest3.avi	0	880	547	72	111	369	395	366	0	Content		365	393	3692841	1135974389
3709	17:15:13.774	00:00:03.709	222	397,4892	525,6187	0,4708561	0,9125218	578,6135	4,648551	0	480,4159	482,8455	0,2882722	0,9312503	574,238	5,167156	0	6	439	504						Untertest3.avi	0	880	547	72	111	369	395	366	0	Content		367	393	3709466	1135991014
3726	17:15:13.791	00:00:03.726	223	398,8236	526,4316	0,4717911	0,9102766	578,491	4,663063	0	483,2576	484,2318	0,2891425	0,92843	574,0196	5,177017	0	6	441	505						Untertest3.avi	0	880	547	72	111	369	395	366	0	Content		369	394	3726217	1136007765
3743	17:15:13.808	00:00:03.742	224	399,7226	523,5167	0,4726929	0,9086373	578,1077	4,670906	0	486,6019	485,2431	0,2899491	0,9261641	573,6193	5,186178	0	6	443	504						Untertest3.avi	0	880	547	72	111	369	395	366	0	Content		371	393	3742715	1136024263
3759	17:15:13.824	00:00:03.759	225	400,5833	527,4259	0,4736418	0,9076892	577,7236	4,680882	0	485,7542	486,6403	0,2907901	0,9246616	573,1278	5,195496	0	6	443	507						Untertest3.avi	0	880	547	72	111	369	395	366	0	Content		371	396	3759343	1136040891
3776	17:15:13.841	00:00:03.776	226	395,5561	527,2134	0,474567	0,907217	577,2036	4,686487	0	485,0359	484,6814	0,2915638	0,9235891	572,6263	5,210294	0	6	440	506						Untertest3.avi	0	880	547	72	111	369	395	366	0	Content		368	395	3776095	1136057643
3793	17:15:13.858	00:00:03.792	227	400,2225	526,0549	0,4754365	0,9066972	576,5651	4,707674	0	489,0768	486,1487	0,2922839	0,9225528	572,0256	5,209398	0	6	445	506						Untertest3.avi	0	880	547	72	111	369	395	366	0	Content		373	395	3792720	1136074268
3809	17:15:13.874	00:00:03.809	228	400,4486	529,7664	0,4762992	0,9059864	576,0008	4,700982	0	485,9344	483,2044	0,2929826	0,9213715	571,5485	5,21483	0	6	443	506						Untertest3.avi	0	880	547	72	111	369	395	366	0	Content		371	395	3809348	1136090896
3826	17:15:13.891	00:00:03.825	229	395,9215	529,2262	0,4771963	0,9052531	575,327	4,722901	0	495,2907	487,3996	0,2936834	0,9201021	570,8283	5,206644	0	6	446	508						Untertest3.avi	0	880	547	72	111	369	395	366	0	Content		374	397	3825974	1136107522
3843	17:15:13.908	00:00:03.842	230	398,5769	531,6087	0,4780027	0,9045872	574,6605	4,710441	0	488,8597	482,1595	0,2943254	0,9188988	570,2458	5,230505	0	6	444	507						Untertest3.avi	0	880	547	72	111	369	395	366	0	Content		372	396	3842724	1136124272
3859	17:15:13.924	00:00:03.859	231	396,7617	528,0924	0,4787249	0,9040966	573,9952	4,728618	0	489,2236	484,7063	0,2948557	0,9179021	569,4847	5,232919	0	6	443	506						Untertest3.avi	0	880	547	72	111	369	395	366	0	Content		371	395	3859349	1136140897
3876	17:15:13.941	00:00:03.875	232	397,513	529,2745	0,4794821	0,9037749	573,1234	4,724555	0	485,2006	483,043	0,2953954	0,9171043	568,7861	5,228837	0	6	441	506						Untertest3.avi	0	880	547	72	111	369	395	366	0	Content		369	395	3875976	1136157524
3893	17:15:13.958	00:00:03.892	233	398,6475	527,6337	0,4801953	0,9037019	572,3784	4,724066	0	490,5795	486,7957	0,2959505	0,9166143	568,0778	5,223206	0	6	445	507						Untertest3.avi	0	880	547	72	111	369	395	366	0	Content		373	396	3892600	1136174148
3909	17:15:13.974	00:00:03.909	234	430,239	599,3693	0,4802886	0,9052866	571,2901	4,73408	0	531,0904	568,5657	0,2961412	0,9175572	567,0385	5,24728	0	7	481	584						Untertest3.avi	0	880	547	72	111	508	682	283	0	Content		409	473	3909226	1136190774
3926	17:15:13.991	00:00:03.925	235	558,601	774,307	0,4795033	0,9080881	570,9439	4,720301	0	649,6241	754,0236	0,2959318	0,9195758	566,6077	5,213886	0	7	604	764						Untertest3.avi	0	880	547	72	111	508	682	283	0	Content		532	653	3925975	1136207523
3943	17:15:14.008	00:00:03.942	236	526,6112	801,4376	0,4800898	0,9087688	570,126	4,713429	0	622,31	779,7548	0,2964513	0,9200413	565,5739	5,190896	0	7	574	791						Untertest3.avi	0	880	547	72	111	508	682	283	0	Content		502	680	3942601	1136224149
3959	17:15:14.024	00:00:03.959	237	540,3954	808,843	0,4807629	0,908805	569,5319	4,695886	0	626,6662	776,2056	0,2966718	0,9201996	565,5739	5,194094	0	7	584	793						Untertest3.avi	0	880	547	72	111	508	682	283	0	Content		512	682	3959227	1136240775
3976	17:15:14.041	00:00:03.975	238	536,5323	806,7614	0,4813308	0,9091945	569,0058	4,691818	0	619,5412	786,2913	0,2973266	0,9194315	565,5739	5,172314	0	7	578	797						Untertest3.avi	0	880	547	72	111	508	682	283	0	Content		506	686	3975977	1136257525
3993	17:15:14.058	00:00:03.992	239	538,6053	806,8778	0,4818932	0,9101238	568,3737	4,68993	0	619,803	781,9385	0,2974087	0,9205495	565,5739	5,167667	0	7	579	794						Untertest3.avi	0	880	547	72	111	508	682	283	0	Content		507	683	3992602	1136274150
4009	17:15:14.074	00:00:04.009	240	538,9657	806,6997	0,4824426	0,9116001	567,862	4,683473	0	623,4905	785,2003	0,297878	0,9217589	563,1888	5,152885	0	7	581	796						Untertest3.avi	0	880	547	72	111	508	682	283	0	Content		509	685	4009365	1136290913
4026	17:15:14.091	00:00:04.025	241	538,3718	807,3741	0,4829086	0,9131392	567,4625	4,681111	0	-1024	-768	-1	-1	-1	-1	4	7	538	807						Untertest3.avi	0	880	547	72	111	508	682	283	0	Content		466	696	4025979	1136307527
4043	17:15:14.108	00:00:04.042	242	542,5132	809,1392	0,483316	0,9144207	566,9808	4,679947	0	617,9221	785,9503	0,2983489	0,924162	563,1888	5,140756	0	7	580	798						Untertest3.avi	0	880	547	72	111	508	682	283	0	Content		508	687	4042602	1136324150
4059	17:15:14.124	00:00:04.059	243	537,5649	805,6678	0,4837105	0,9153929	566,593	4,677626	0	621,7042	784,3269	0,2986922	0,9248759	561,8867	5,134261	0	7	580	795						Untertest3.avi	0	880	547	72	111	508	682	283	0	Content		508	684	4059228	1136340776
4076	17:15:14.141	00:00:04.075	244	541,0941	807,6637	0,4841384	0,9159837	566,2304	4,67346	0	618,6692	787,2358	0,2989742	0,9252484	561,5906	5,117868	0	7	580	797						Untertest3.avi	0	880	547	72	111	508	682	283	0	Content		508	686	4075980	1136357528
4093	17:15:14.158	00:00:04.092	245	542,6495	802,2475	0,4845364	0,9164	565,9569	4,675552	0	618,2042	786,5389	0,2992837	0,9253899	561,3158	5,111961	0	7	580	794						Untertest3.avi	0	880	547	72	111	508	682	283	0	Content		508	683	4092605	1136374153
4109	17:15:14.174	00:00:04.109	246	544,4695	805,0632	0,4849727	0,916734	565,6604	4,667084	0	614,6561	782,2233	0,2996201	0,9253832	560,9534	5,120774	0	7	580	794						Untertest3.avi	0	880	547	72	111	508	682	283	0	Content		508	683	4109229	1136390777
4126	17:15:14.191	00:00:04.125	247	540,3365	802,2321	0,485452	0,9171206	565,4819	4,670346	0	623,5432	783,7607	0,3000466	0,9253284	560,8585	5,117856	0	7	582	793						Untertest3.avi	0	880	547	72	111	508	682	283	0	Content		510	682	4125858	1136407406
4143	17:15:14.208	00:00:04.142	248	543,9179	804,4418	0,4859715	0,9175959	565,3629	4,666494	0	623,8549	781,6205	0,300458	0,9257746	560,8585	5,126046	0	7	584	793						Untertest3.avi	0	880	547	72	111	508	682	283	0	Content		512	682	4142608	1136424156
4159	17:15:14.224	00:00:04.159	249	540,0652	802,4784	0,4865298	0,9182107	565,2171	4,670859	0	621,2095	782,4949	0,300986	0,9254968	560,5334	5,117633	0	7	581	792						Untertest3.avi	0	880	547	72	111	508	682	283	0	Content		509	681	4159232	1136440780
4176	17:15:14.241	00:00:04.175	250	494,7893	729,678	0,4875039	0,9175087	565,2057	4,699769	0	607,1714	706,4716	0,301857	0,9241422	560,7253	5,121739	0	7	551	718						Untertest3.avi	0	880	547	72	111	508	682	283	0	Content		479	607	4175857	1136457405
4192	17:15:14.257	00:00:04.192	251	425,5953	556,2119	0,48886	0,9152269	565,2127	4,68495	0	554,7493	514,5865	0,3033383	0,9213222	560,6016	5,120599	0	8	490	535						Untertest3.avi	0	880	547	72	111	426	292	1716	0	Content		418	424	4192483	1136474031
4209	17:15:14.274	00:00:04.209	252	433,9315	449,4291	0,4897587	0,913514	565,388	4,661511	0	560,3738	403,1584	0,3042739	0,9190604	560,8094	5,120353	0	8	497	426						Untertest3.avi	0	880	547	72	111	426	292	1716	0	Content		425	315	4209237	1136490785
4226	17:15:14.291	00:00:04.225	253	434,1293	392,0241	0,4905736	0,912942	565,4237	4,665272	0	541,714	345,3712	0,3050673	0,9180292	560,8019	5,118755	0	8	488	369						Untertest3.avi	0	880	547	72	111	426	292	1716	0	Content		416	258	4225861	1136507409
4242	17:15:14.307	00:00:04.242	254	446,6772	418,1491	0,4914722	0,9134373	565,3616	4,661961	0	533,7868	360,2806	0,3057416	0,9180101	560,8231	5,117609	0	8	490	389						Untertest3.avi	0	880	547	72	111	426	292	1716	0	Content		418	278	4242487	1136524035
4259	17:15:14.324	00:00:04.259	255	447,3487	407,8333	0,49232	0,9139455	565,3785	4,664608	0	535,7284	357,9038	0,3065324	0,9180579	560,6573	5,110608	0	8	492	383						Untertest3.avi	0	880	547	72	111	426	292	1716	0	Content		420	272	4259111	1136540659
4276	17:15:14.341	00:00:04.275	256	447,921	406,2769	0,4931226	0,9145448	565,3548	4,649623	0	529,2788	357,6322	0,3071937	0,9182271	560,7113	5,103773	0	8	489	382						Untertest3.avi	0	880	547	72	111	426	292	1716	0	Content		417	271	4275739	1136557287
4292	17:15:14.357	00:00:04.292	257	443,7529	407,5483	0,4938048	0,9149453	565,3828	4,644157	0	528,0573	357,4626	0,3078391	0,9183353	560,5505	5,091958	0	8	486	383						Untertest3.avi	0	880	547	72	111	426	292	1716	0	Content		414	272	4292490	1136574038
4309	17:15:14.374	00:00:04.309	258	453,7433	410,0321	0,494479	0,9152147	565,363	4,637265	0	534,2465	353,1915	0,3084627	0,9183024	560,5765	5,090276	0	8	494	382						Untertest3.avi	0	880	547	72	111	426	292	1716	0	Content		422	271	4309114	1136590662
4326	17:15:14.391	00:00:04.325	259	449,6224	405,9223	0,4950713	0,9151714	565,4568	4,630973	0	529,7734	359,9931	0,3090378	0,9180019	560,5457	5,067151	0	8	490	383						Untertest3.avi	0	880	547	72	111	426	292	1716	0	Content		418	272	4325741	1136607289
4342	17:15:14.407	00:00:04.342	260	451,6612	412,1134	0,4955963	0,9148269	565,4499	4,619761	0	528,8065	359,3579	0,3095309	0,9175268	560,6357	5,060985	0	8	490	386						Untertest3.avi	0	880	547	72	111	426	292	1716	0	Content		418	275	4342379	1136623927
4359	17:15:14.424	00:00:04.358	261	448,5278	406,3846	0,496098	0,914439	565,5619	4,614154	0	531,2207	359,2915	0,3100148	0,9169132	560,7662	5,073629	0	8	490	383						Untertest3.avi	0	880	547	72	111	426	292	1716	0	Content		418	272	4358992	1136640540
4376	17:15:14.441	00:00:04.375	262	449,5565	406,1099	0,4965858	0,9141472	565,6018	4,618916	0	528,7634	361,3282	0,310492	0,9165159	560,7097	5,054252	0	8	489	384						Untertest3.avi	0	880	547	72	111	426	292	1716	0	Content		417	273	4375742	1136657290
4392	17:15:14.457	00:00:04.392	263	448,8923	404,8011	0,4970452	0,9141472	565,6252	4,607304	0	530,8045	359,5504	0,3109366	0,9164293	560,7381	5,06413	0	8	490	382						Untertest3.avi	0	880	547	72	111	426	292	1716	0	Content		418	271	4392378	1136673926
4409	17:15:14.474	00:00:04.408	264	451,4689	401,7181	0,4974766	0,9144224	565,6589	4,612886	0	527,657	358,8158	0,3113413	0,9166464	560,7701	5,056454	0	8	490	380						Untertest3.avi	0	880	547	72	111	426	292	1716	0	Content		418	269	4408994	1136690542
4426	17:15:14.491	00:00:04.425	265	452,1563	405,4832	0,497894	0,9147772	565,6541	4,606214	0	531,769	361,5768	0,3117575	0,9169007	560,8434	5,063093	0	8	492	384						Untertest3.avi	0	880	547	72	111	426	292	1716	0	Content		420	273	4425621	1136707169
4442	17:15:14.507	00:00:04.442	266	451,3398	401,7279	0,4983263	0,9150633	565,6772	4,613072	0	528,1739	361,767	0,312182	0,9170874	560,9318	5,064294	0	8	490	382						Untertest3.avi	0	880	547	72	111	426	292	1716	0	Content		418	271	4442384	1136723932
4459	17:15:14.524	00:00:04.458	267	449,4558	405,6458	0,4987553	0,9151643	565,7227	4,611647	0	529,2944	357,4002	0,3126175	0,9171957	561,0479	5,071053	0	8	489	382						Untertest3.avi	0	880	547	72	111	426	292	1716	0	Content		417	271	4458996	1136740544
4476	17:15:14.541	00:00:04.475	268	451,5859	404,2822	0,4991791	0,9153152	565,8844	4,608051	0	526,9778	361,217	0,3130635	0,9172472	561,1863	5,056941	0	8	489	383						Untertest3.avi	0	880	547	72	111	426	292	1716	0	Content		417	272	4475623	1136757171
4492	17:15:14.557	00:00:04.492	269	448,7506	406,3819	0,4996751	0,9155563	566,0222	4,615957	0	531,0004	357,9982	0,313577	0,917434	561,2406	5,065685	0	8	490	382						Untertest3.avi	0	880	547	72	111	426	292	1716	0	Content		418	271	4492249	1136773797
4509	17:15:14.574	00:00:04.508	270	450,3027	403,8683	0,5001764	0,9158927	566,0755	4,614891	0	531,1646	359,1841	0,3141226	0,9176394	561,2443	5,067559	0	8	491	382						Untertest3.avi	0	880	547	72	111	426	292	1716	0	Content		419	271	4508874	1136790422
4526	17:15:14.591	00:00:04.525	271	449,5387	404,0621	0,5006855	0,9161927	566,1912	4,620185	0	532,3653	359,2654	0,3146529	0,9177279	561,3405	5,080558	0	8	491	382						Untertest3.avi	0	880	547	72	111	426	292	1716	0	Content		419	271	4525639	1136807187
4542	17:15:14.607	00:00:04.542	272	447,4617	406,1721	0,5011866	0,9163807	566,3264	4,619502	0	531,1419	358,2956	0,3151838	0,9177379	561,443	5,080731	0	8	489	382						Untertest3.avi	0	880	547	72	111	426	292	1716	0	Content		417	271	4542414	1136823962
4559	17:15:14.624	00:00:04.558	273	446,8785	405,9218	0,5017122	0,9164529	566,3708	4,623645	0	532,9926	357,947	0,3157335	0,9176437	561,4816	5,088326	0	8	490	382						Untertest3.avi	0	880	547	72	111	426	292	1716	0	Content		418	271	4558896	1136840444
4576	17:15:14.641	00:00:04.575	274	448,1848	404,2058	0,5022364	0,9163774	566,452	4,632571	0	533,0277	355,8925	0,3163087	0,9173112	561,5738	5,090063	0	8	491	380						Untertest3.avi	0	880	547	72	111	426	292	1716	0	Content		419	269	4575640	1136857188
4592	17:15:14.657	00:00:04.592	275	450,1288	404,4868	0,5027669	0,9159723	566,4576	4,638067	0	528,8694	355,5	0,3168141	0,9167544	561,5466	5,080396	0	8	489	380						Untertest3.avi	0	880	547	72	111	426	292	1716	0	Content		417	269	4592260	1136873808
4609	17:15:14.674	00:00:04.608	276	443,9507	403,7711	0,5032958	0,915444	566,5399	4,632246	0	532,8499	353,533	0,3173873	0,9159874	561,7111	5,098919	0	8	488	379						Untertest3.avi	0	880	547	72	111	426	292	1716	0	Content		416	268	4608885	1136890433
4626	17:15:14.691	00:00:04.625	277	449,2205	403,8855	0,5038434	0,9149752	566,725	4,638184	0	528,9781	355,129	0,31793	0,9153489	561,8687	5,091787	0	8	489	380						Untertest3.avi	0	880	547	72	111	426	292	1716	0	Content		417	269	4625634	1136907182
4642	17:15:14.707	00:00:04.642	278	448,0237	406,3228	0,5043315	0,9148154	566,8073	4,635716	0	530,549	354,7362	0,3184362	0,9151219	561,9274	5,100517	0	8	489	381						Untertest3.avi	0	880	547	72	111	426	292	1716	0	Content		417	270	4642260	1136923808
4659	17:15:14.724	00:00:04.658	279	448,3031	403,8669	0,5047908	0,9150494	566,8742	4,635291	0	530,0572	355,5281	0,3189127	0,9151812	561,9567	5,080035	0	8	489	380						Untertest3.avi	0	880	547	72	111	426	292	1716	0	Content		417	269	4658886	1136940434
4676	17:15:14.741	00:00:04.675	280	444,8448	404,6016	0,5051831	0,9154747	566,9639	4,626511	0	531,2471	361,1326	0,3193491	0,9153919	562,0235	5,075717	0	8	488	383						Untertest3.avi	0	880	547	72	111	426	292	1716	0	Content		416	272	4675512	1136957060
4692	17:15:14.757	00:00:04.692	281	451,1659	406,0569	0,505599	0,9159444	567,0334	4,615822	0	532,7825	354,9607	0,3197687	0,9157152	562,0587	5,08242	0	8	492	381						Untertest3.avi	0	880	547	72	111	426	292	1716	0	Content		420	270	4692284	1136973832
4709	17:15:14.774	00:00:04.708	282	452,4496	405,7272	0,5059675	0,9163765	567,1487	4,599422	0	533,8638	356,6866	0,3201573	0,9160168	562,2119	5,057983	0	8	493	381						Untertest3.avi	0	880	547	72	111	426	292	1716	0	Content		421	270	4708902	1136990450
4726	17:15:14.791	00:00:04.725	283	454,5889	405,1887	0,5063427	0,916899	567,2018	4,581448	0	529,9149	361,9542	0,3205395	0,9163263	562,345	5,037222	0	8	492	384						Untertest3.avi	0	880	547	72	111	426	292	1716	0	Content		420	273	4725527	1137007075
4742	17:15:14.807	00:00:04.742	284	456,4959	403,1781	0,5067301	0,9174029	567,1901	4,548612	0	529,8354	357,3141	0,3209489	0,9166769	562,3192	5,036458	0	8	493	380						Untertest3.avi	0	880	547	72	111	426	292	1716	0	Content		421	269	4742281	1137023829
4759	17:15:14.824	00:00:04.758	285	454,2981	401,2896	0,5070729	0,9178032	567,4455	4,539461	0	528,6387	360,0945	0,3213703	0,9168856	562,4064	4,998508	0	8	491	381						Untertest3.avi	0	880	547	72	111	426	292	1716	0	Content		419	270	4758768	1137040316
4776	17:15:14.841	00:00:04.775	286	457,4208	402,7358	0,5074446	0,9179754	567,4998	4,521828	0	529,0888	357,7341	0,3217575	0,9168667	562,5657	4,990974	0	8	493	380						Untertest3.avi	0	880	547	72	111	426	292	1716	0	Content		421	269	4775519	1137057067
4792	17:15:14.857	00:00:04.792	287	456,9858	399,8748	0,5077656	0,9179916	567,7208	4,509735	0	531,4749	357,8755	0,3221633	0,9167178	562,7274	4,969179	0	8	494	379						Untertest3.avi	0	880	547	72	111	426	292	1716	0	Content		422	268	4792145	1137073693
4809	17:15:14.874	00:00:04.808	288	457,9365	402,3173	0,5080836	0,917894	567,731	4,485988	0	531,7891	362,9404	0,3224958	0,9163735	562,9059	4,95178	0	8	495	383						Untertest3.avi	0	880	547	72	111	426	292	1716	0	Content		423	272	4808771	1137090319
4826	17:15:14.891	00:00:04.825	289	464,2036	407,1199	0,5083753	0,9176791	567,9084	4,454128	0	535,7298	361,6594	0,3228499	0,9159774	562,9411	4,937213	0	8	500	384						Untertest3.avi	0	880	547	72	111	426	292	1716	0	Content		428	273	4825524	1137107072
4842	17:15:14.907	00:00:04.842	290	462,5699	403,1723	0,5085815	0,9173517	568,1434	4,436157	0	532,9863	361,5475	0,3230954	0,9154433	563,1219	4,911721	0	8	498	382						Untertest3.avi	0	880	547	72	111	426	292	1716	0	Content		426	271	4842023	1137123571
4859	17:15:14.924	00:00:04.858	291	459,8464	402,3813	0,5087872	0,9169696	568,2641	4,411282	0	535,4415	364,1824	0,3233852	0,9148865	563,2203	4,891525	0	8	498	383						Untertest3.avi	0	880	547	72	111	426	292	1716	0	Content		426	272	4858774	1137140322
4876	17:15:14.941	00:00:04.875	292	467,2319	406,5179	0,5089981	0,916643	568,3936	4,377966	0	528,2461	365,399	0,3236226	0,9144638	563,3104	4,842497	0	8	498	386						Untertest3.avi	0	880	547	72	111	426	292	1716	0	Content		426	275	4875525	1137157073
4892	17:15:14.957	00:00:04.892	293	466,1374	406,9337	0,5091615	0,916523	568,566	4,319307	0	529,961	367,8643	0,3238504	0,9142366	563,5639	4,806748	0	8	498	387						Untertest3.avi	0	880	547	72	111	426	292	1716	0	Content		426	276	4892152	1137173700
4909	17:15:14.974	00:00:04.908	294	468,8751	409,6105	0,5093125	0,9165434	568,7147	4,2634	0	530,444	372,4976	0,3240367	0,9141573	563,7548	4,749712	0	8	500	391						Untertest3.avi	0	880	547	72	111	426	292	1716	0	Content		428	280	4908777	1137190325
4925	17:15:14.990	00:00:04.925	295	477,1629	409,7756	0,5094339	0,9165993	568,7617	4,212418	0	529,6993	375,8734	0,3241916	0,9141237	563,8519	4,692111	0	8	503	393						Untertest3.avi	0	880	547	72	111	426	292	1716	0	Content		431	282	4925404	1137206952
4942	17:15:15.007	00:00:04.942	296	477,0617	415,2491	0,5094908	0,9165888	568,9619	4,164102	0	527,5075	377,2227	0,3243036	0,9140455	563,9347	4,625369	0	8	502	396						Untertest3.avi	0	880	547	72	111	426	292	1716	0	Content		430	285	4942030	1137223578
4959	17:15:15.024	00:00:04.958	297	478,5089	415,616	0,5095084	0,9166194	569,0812	4,112844	0	526,1833	381,5088	0,3243799	0,9139912	564,0895	4,551374	0	8	502	399						Untertest3.avi	0	880	547	72	111	426	292	1716	0	Content		430	288	4958781	1137240329
4975	17:15:15.040	00:00:04.975	298	480,4512	416,0775	0,5095245	0,916689	569,1823	4,041782	0	523,0336	382,0891	0,3244246	0,914031	564,242	4,487822	0	8	502	399						Untertest3.avi	0	880	547	72	111	426	292	1716	0	Content		430	288	4975409	1137256957
4992	17:15:15.057	00:00:04.992	299	482,6524	418,4807	0,5095403	0,9168146	569,2654	3,98728	0	522,0949	378,6926	0,3244748	0,914115	564,2988	4,437522	0	8	502	399						Untertest3.avi	0	880	547	72	111	426	292	1716	0	Content		430	288	4992034	1137273582
5009	17:15:15.074	00:00:05.008	300	480,6436	418,8977	0,5095518	0,9169084	569,3546	3,934694	0	522,9929	386,7361	0,3245181	0,9141228	564,3774	4,373199	0	8	502	403						Untertest3.avi	0	880	547	72	111	426	292	1716	0	Content		430	292	5008659	1137290207
5025	17:15:15.090	00:00:05.025	301	486,1556	423,9473	0,5095944	0,9168054	569,4871	3,89936	0	518,6201	382,1286	0,3245519	0,914039	564,4882	4,32381	0	8	502	403						Untertest3.avi	0	880	547	72	111	426	292	1716	0	Content		430	292	5025285	1137306833
5042	17:15:15.107	00:00:05.042	302	487,1218	421,077	0,5095936	0,9166041	569,5019	3,853789	0	513,8184	384,7321	0,3245958	0,9137921	564,5674	4,267796	0	8	500	403						Untertest3.avi	0	880	547	72	111	426	292	1716	0	Content		428	292	5042035	1137323583
5059	17:15:15.124	00:00:05.058	303	479,3549	422,2988	0,5095818	0,9163055	569,6657	3,802448	0	515,9102	387,6613	0,3246276	0,913487	564,6057	4,228424	0	8	498	405						Untertest3.avi	0	880	547	72	111	426	292	1716	0	Content		426	294	5058660	1137340208
5075	17:15:15.140	00:00:05.075	304	492,8438	423,125	0,5096221	0,9159421	569,6909	3,786039	0	510,6223	388,8039	0,3246274	0,9131228	564,6699	4,176175	0	8	502	406						Untertest3.avi	0	880	547	72	111	426	292	1716	0	Content		430	295	5075408	1137356956
5092	17:15:15.157	00:00:05.091	305	486,8892	421,9091	0,5095518	0,9156281	569,808	3,752877	0	512,3837	394,1514	0,3246091	0,9128104	564,7173	4,152521	0	8	500	408						Untertest3.avi	0	880	547	72	111	426	292	1716	0	Content		428	297	5091910	1137373458
5109	17:15:15.174	00:00:05.108	306	489,4043	422,3206	0,5095117	0,9154932	569,7852	3,72736	0	509,4751	389,5818	0,3245832	0,9126965	564,6896	4,111389	0	8	499	406						Untertest3.avi	0	880	547	72	111	426	292	1716	0	Content		427	295	5108661	1137390209
5125	17:15:15.190	00:00:05.125	307	488,5436	425,7021	0,5094679	0,9155479	569,778	3,689276	0	511,0348	390,1165	0,3245388	0,9127647	564,7264	4,081902	0	8	500	408						Untertest3.avi	0	880	547	72	111	426	292	1716	0	Content		428	297	5125286	1137406834
5142	17:15:15.207	00:00:05.142	308	491,1062	421,2364	0,5094096	0,915867	569,8801	3,664454	0	507,9974	390,7378	0,3244879	0,9130308	564,7344	4,054207	0	8	500	406						Untertest3.avi	0	880	547	72	111	426	292	1716	0	Content		428	295	5142038	1137423586
5159	17:15:15.224	00:00:05.158	309	492,9318	421,2236	0,5093775	0,9161684	569,8413	3,636956	0	509,1871	393,2238	0,3244585	0,9133123	564,6754	4,035248	0	8	501	407						Untertest3.avi	0	880	547	72	111	426	292	1716	0	Content		429	296	5158662	1137440210
5175	17:15:15.240	00:00:05.175	310	493,4041	423,9769	0,5093601	0,9163486	569,8405	3,636151	0	509,2743	390,7481	0,3244379	0,9135222	564,6948	3,997724	0	8	501	407						Untertest3.avi	0	880	547	72	111	426	292	1716	0	Content		429	296	5175287	1137456835
5192	17:15:15.257	00:00:05.191	311	493,2801	425,8893	0,5093495	0,9164935	569,8829	3,617747	0	506,7735	390,8886	0,3244239	0,9135834	564,7578	3,9907	0	8	500	408						Untertest3.avi	0	880	547	72	111	426	292	1716	0	Content		428	297	5191915	1137473463
5209	17:15:15.274	00:00:05.208	312	493,6731	423,8371	0,5093148	0,9165862	569,8881	3,599668	0	507,8825	390,0975	0,324405	0,9136442	564,7348	3,966921	0	8	501	407						Untertest3.avi	0	880	547	72	111	426	292	1716	0	Content		429	296	5208662	1137490210
5225	17:15:15.290	00:00:05.225	313	494,4333	423,4379	0,5092832	0,9166461	569,8716	3,578633	0	509,1836	393,4732	0,3243665	0,9137084	564,7282	3,956866	0	8	502	408						Untertest3.avi	0	880	547	72	111	426	292	1716	0	Content		430	297	5225161	1137506709
5242	17:15:15.307	00:00:05.241	314	494,0959	423,5676	0,5092273	0,9165865	569,8423	3,569399	0	501,6143	397,5565	0,3242884	0,9137278	564,6251	3,93686	0	8	498	411						Untertest3.avi	0	880	547	72	111	426	292	1716	0	Content		426	300	5241914	1137523462
5259	17:15:15.324	00:00:05.258	315	493,9994	421,1419	0,5091254	0,9163434	569,8743	3,553499	0	504,9502	389,9506	0,3242128	0,9136321	564,5879	3,92173	0	8	499	406						Untertest3.avi	0	880	547	72	111	426	292	1716	0	Content		427	295	5258537	1137540085
5275	17:15:15.340	00:00:05.275	316	495,0143	426,185	0,5090278	0,9159487	569,8611	3,545498	0	505,9309	395,5557	0,3241093	0,9133391	564,6514	3,928811	0	8	500	411						Untertest3.avi	0	880	547	72	111	426	292	1716	0	Content		428	300	5275164	1137556712
5292	17:15:15.357	00:00:05.291	317	494,7691	423,7268	0,5089219	0,9154322	569,8768	3,568424	0	508,2198	392,6063	0,324014	0,9129799	564,7024	3,923269	0	8	501	408						Untertest3.avi	0	880	547	72	111	426	292	1716	0	Content		429	297	5291913	1137573461
5309	17:15:15.374	00:00:05.308	318	497,0331	421,6158	0,5088177	0,9149526	569,8976	3,554224	0	509,3731	392,4043	0,3239056	0,9125685	564,677	3,913695	0	8	503	407						Untertest3.avi	0	880	547	72	111	426	292	1716	0	Content		431	296	5308542	1137590090
5325	17:15:15.390	00:00:05.325	319	499,0958	426,3972	0,5087233	0,9146153	569,8971	3,531679	0	507,0634	393,7339	0,3237924	0,9123347	564,7344	3,906568	0	8	503	410						Untertest3.avi	0	880	547	72	111	426	292	1716	0	Content		431	299	5325292	1137606840
5342	17:15:15.407	00:00:05.341	320	493,0772	419,7875	0,5085775	0,9145674	569,908	3,534177	0	504,689	393,8799	0,3236808	0,912368	564,6793	3,907552	0	8	499	407						Untertest3.avi	0	880	547	72	111	426	292	1716	0	Content		427	296	5341791	1137623339
5359	17:15:15.424	00:00:05.358	321	492,0179	422,5355	0,5084695	0,9147829	569,9645	3,530082	0	507,0157	396,4867	0,323584	0,9127494	564,7213	3,901276	0	8	500	410						Untertest3.avi	0	880	547	72	111	426	292	1716	0	Content		428	299	5358546	1137640094
5375	17:15:15.440	00:00:05.375	322	494,9167	418,0765	0,5083769	0,9153384	569,9039	3,536209	0	507,8622	391,1457	0,3234765	0,9133879	564,7418	3,911605	0	8	501	405						Untertest3.avi	0	880	547	72	111	426	292	1716	0	Content		429	294	5375170	1137656718
5392	17:15:15.457	00:00:05.391	323	497,221	423,7316	0,5083041	0,9159745	569,9348	3,557375	0	508,2854	393,7604	0,323386	0,9140682	564,7587	3,911144	0	8	503	409						Untertest3.avi	0	880	547	72	111	426	292	1716	0	Content		431	298	5391794	1137673342
5408	17:15:15.473	00:00:05.408	324	499,7836	432,0711	0,5082691	0,9165704	569,9268	3,596883	0	505,101	386,3289	0,3233774	0,9146752	564,7451	3,993999	0	8	502	409						Untertest3.avi	0	880	547	72	111	426	292	1716	0	Content		430	298	5408420	1137689968
5425	17:15:15.490	00:00:05.425	325	479,1097	401,279	0,5082397	0,9168341	572,9197	3,567655	0	506,3274	395,0321	0,3233401	0,914954	564,7451	3,959625	0	8	493	398						Untertest3.avi	0	880	547	72	111	426	292	1716	0	Content		421	287	5425171	1137706719
5442	17:15:15.507	00:00:05.441	326	503,4932	435,025	0,508324	0,9167839	569,9268	3,61859	0	512,6558	397,6156	0,3234669	0,9148777	564,7451	3,962555	0	8	508	416						Untertest3.avi	0	880	547	72	111	426	292	1716	0	Content		436	305	5441797	1137723345
5458	17:15:15.523	00:00:05.458	327	481,4159	401,683	0,5083911	0,9166822	577,4105	3,627423	0	492,3318	414,6871	0,3235464	0,914591	564,7451	3,961338	0	8	487	408						Untertest3.avi	0	880	547	72	111	426	292	1716	0	Content		415	297	5458424	1137739972
5475	17:15:15.540	00:00:05.475	328	502,5721	430,6042	0,5085424	0,9166365	571,7259	3,658831	0	527,414	384,4675	0,3234783	0,9144324	569,2253	4,034282	0	8	515	408						Untertest3.avi	0	880	547	72	111	426	292	1716	0	Content		443	297	5475051	1137756599
5492	17:15:15.557	00:00:05.491	329	491,5461	415,2893	0,5086764	0,916716	573,7872	3,673394	0	503,4683	392,9653	0,323998	0,9148712	564,7451	4,006821	0	8	498	404						Untertest3.avi	0	880	547	72	111	426	292	1716	0	Content		426	293	5491800	1137773348
5508	17:15:15.573	00:00:05.508	330	501,8459	418,9448	0,5088779	0,9168764	575,8887	3,731547	0	525,3481	377,9978	0,3236875	0,9146318	571,4294	4,056948	0	8	514	398						Untertest3.avi	0	880	547	72	111	426	292	1716	0	Content		442	287	5508428	1137789976
5525	17:15:15.590	00:00:05.525	331	488,6925	415,9088	0,5089998	0,9170331	579,0837	3,718991	0	505,4543	395,9271	0,3242955	0,9150504	564,9111	4,024581	0	8	497	406						Untertest3.avi	0	880	547	72	111	426	292	1716	0	Content		425	295	5525178	1137806726
5542	17:15:15.607	00:00:05.541	332	492,127	419,8936	0,5096471	0,9163011	573,5831	3,657084	0	512,2209	390,3594	0,3248273	0,9140528	568,9393	4,08028	0	8	502	405						Untertest3.avi	0	880	547	72	111	426	292	1716	0	Content		430	294	5541804	1137823352
5558	17:15:15.623	00:00:05.558	333	488,1245	414,3652	0,5083382	0,9168266	575,4512	3,728426	0	518,1497	371,4998	0,3218714	0,9142877	576,0521	4,118139	0	8	503	393						Untertest3.avi	0	880	547	72	111	426	292	1716	0	Content		431	282	5558428	1137839976
5575	17:15:15.640	00:00:05.575	334	488,6672	421,027	0,5092805	0,9157636	570,8386	3,70033	0	509,8587	396,3529	0,3246243	0,913367	565,506	4,07642	0	8	499	409						Untertest3.avi	0	880	547	72	111	426	292	1716	0	Content		427	298	5575051	1137856599
5592	17:15:15.657	00:00:05.591	335	489,0783	421,4399	0,5093942	0,9154612	570,8807	3,726209	0	509,484	390,0184	0,3247322	0,9130846	565,7303	4,11032	0	8	499	406						Untertest3.avi	0	880	547	72	111	426	292	1716	0	Content		427	295	5591679	1137873227
5608	17:15:15.673	00:00:05.608	336	488,696	422,754	0,5095069	0,915526	571,0181	3,737177	0	510,692	388,0844	0,324872	0,9131799	565,6593	4,128203	0	8	500	405						Untertest3.avi	0	880	547	72	111	426	292	1716	0	Content		428	294	5608446	1137889994
5625	17:15:15.690	00:00:05.625	337	488,6135	421,2481	0,5096028	0,9159249	571,0771	3,771334	0	508,5375	387,5562	0,3249781	0,9135963	565,6496	4,145355	0	8	499	404						Untertest3.avi	0	880	547	72	111	426	292	1716	0	Content		427	293	5625065	1137906613
5642	17:15:15.707	00:00:05.641	338	486,971	423,1694	0,5097324	0,9163998	571,0408	3,773942	0	513,226	388,5845	0,3251303	0,9140545	565,7566	4,175041	0	8	500	406						Untertest3.avi	0	880	547	72	111	426	292	1716	0	Content		428	295	5641680	1137923228
5658	17:15:15.723	00:00:05.658	339	491,825	422,0783	0,5098819	0,91676	570,9935	3,80588	0	513,3892	390,2598	0,32526	0,9144033	565,8372	4,193892	0	8	503	406						Untertest3.avi	0	880	547	72	111	426	292	1716	0	Content		431	295	5658304	1137939852
5675	17:15:15.740	00:00:05.674	340	487,053	422,8428	0,5100283	0,916909	571,1019	3,83195	0	509,6232	389,9538	0,3254175	0,9144684	565,7666	4,207034	0	8	498	406						Untertest3.avi	0	880	547	72	111	426	292	1716	0	Content		426	295	5674930	1137956478
5692	17:15:15.757	00:00:05.691	341	479,5683	420,2477	0,5101989	0,9167578	571,2204	3,834159	0	511,8464	386,639	0,3256327	0,9143229	565,8472	4,239841	0	8	496	403						Untertest3.avi	0	880	547	72	111	426	292	1716	0	Content		424	292	5691679	1137973227
5708	17:15:15.773	00:00:05.708	342	485,5882	424,8648	0,510443	0,916566	571,1737	3,85759	0	515,9113	390,1797	0,3258489	0,914038	565,9768	4,260675	0	8	501	408						Untertest3.avi	0	880	547	72	111	426	292	1716	0	Content		429	297	5708304	1137989852
5725	17:15:15.790	00:00:05.724	343	483,7816	426,3011	0,5106738	0,9164509	571,1959	3,867306	0	514,2411	388,0268	0,3261083	0,9138463	565,9484	4,272364	0	8	499	407						Untertest3.avi	0	880	547	72	111	426	292	1716	0	Content		427	296	5724929	1138006477
5742	17:15:15.807	00:00:05.741	344	482,5072	421,6041	0,5109581	0,9165517	571,1649	3,893417	0	511,5829	387,8398	0,3263537	0,9137821	565,849	4,276947	0	8	497	405						Untertest3.avi	0	880	547	72	111	426	292	1716	0	Content		425	294	5741680	1138023228
5758	17:15:15.823	00:00:05.758	345	478,1078	419,0292	0,5112241	0,9167009	571,2487	3,901122	0	517,16	386,022	0,3266539	0,9138188	565,8945	4,298504	0	8	498	403						Untertest3.avi	0	880	547	72	111	426	292	1716	0	Content		426	292	5758305	1138039853
5775	17:15:15.840	00:00:05.774	346	480,4388	424,0006	0,5114997	0,91681	571,1616	3,921025	0	511,7174	389,1285	0,3269049	0,9137752	565,7848	4,324823	0	8	496	407						Untertest3.avi	0	880	547	72	111	426	292	1716	0	Content		424	296	5774942	1138056490
5792	17:15:15.857	00:00:05.791	347	478,9722	424,323	0,5117469	0,916838	571,1998	3,934279	0	516,0485	388,5298	0,3271756	0,9136603	565,94	4,329483	0	8	498	406						Untertest3.avi	0	880	547	72	111	426	292	1716	0	Content		426	295	5791565	1138073113
5808	17:15:15.873	00:00:05.808	348	479,1937	422,8392	0,5119982	0,916782	571,1661	3,943554	0	520,9872	384,7172	0,3274328	0,9134891	565,9401	4,351254	0	8	500	404						Untertest3.avi	0	880	547	72	111	426	292	1716	0	Content		428	293	5808307	1138089855
5825	17:15:15.890	00:00:05.824	349	476,1818	421,9287	0,5122288	0,9167074	571,2833	3,956592	0	516,8699	387,8972	0,3276737	0,9132699	565,9681	4,361968	0	8	497	405						Untertest3.avi	0	880	547	72	111	426	292	1716	0	Content		425	294	5824934	1138106482
5842	17:15:15.907	00:00:05.841	350	474,9083	423,4368	0,5124453	0,9166771	571,2672	3,977697	0	519,2141	387,2032	0,3279166	0,9131153	566,0022	4,379768	0	8	497	405						Untertest3.avi	0	880	547	72	111	426	292	1716	0	Content		425	294	5841560	1138123108
5858	17:15:15.923	00:00:05.858	351	476,9615	424,4417	0,5125846	0,9167116	571,332	4,005109	0	520,3279	386,2177	0,3281312	0,9131066	566,0139	4,396755	0	8	499	405						Untertest3.avi	0	880	547	72	111	426	292	1716	0	Content		427	294	5858185	1138139733
5875	17:15:15.940	00:00:05.874	352	473,6414	424,7014	0,5126172	0,9165486	571,438	4,015604	0	519,9642	387,554	0,3283523	0,9130391	566,1955	4,414986	0	8	497	406						Untertest3.avi	0	880	547	72	111	426	292	1716	0	Content		425	295	5874937	1138156485
5892	17:15:15.957	00:00:05.891	353	499,9088	586,9927	0,5124801	0,9158041	571,6617	3,705568	0	506,6021	466,7722	0,3286433	0,9127492	566,256	4,243613	0	8	503	527						Untertest3.avi	0	880	547	72	111	426	292	1716	0	Content		431	416	5891565	1138173113
5908	17:15:15.973	00:00:05.908	354	-1024	-768	-1	-1	-1	-1	4	-1024	-768	-1	-1	-1	-1	4		0	0						Untertest3.avi	0	880	547	72	111				0	Content		-72	-111	5908190	1138189738
5925	17:15:15.990	00:00:05.924	355	-1024	-768	-1	-1	-1	-1	4	-1024	-768	-1	-1	-1	-1	4		0	0						Untertest3.avi	0	880	547	72	111				0	Content		-72	-111	5924816	1138206364
5942	17:15:16.007	00:00:05.941	356	-1024	-768	-1	-1	-1	-1	4	-1024	-768	-1	-1	-1	-1	4		0	0						Untertest3.avi	0	880	547	72	111				0	Content		-72	-111	5941564	1138223112
5958	17:15:16.023	00:00:05.958	357	-1024	-768	-1	-1	-1	-1	4	-1024	-768	-1	-1	-1	-1	4		0	0						Untertest3.avi	0	880	547	72	111				0	Content		-72	-111	5958188	1138239736
5975	17:15:16.040	00:00:05.974	358	-1024	-768	-1	-1	-1	-1	4	-1024	-768	-1	-1	-1	-1	4		0	0						Untertest3.avi	0	880	547	72	111				0	Content		-72	-111	5974877	1138256425
5992	17:15:16.057	00:00:05.991	359	-1024	-768	-1	-1	-1	-1	4	-1024	-768	-1	-1	-1	-1	4		0	0						Untertest3.avi	0	880	547	72	111				0	Content		-72	-111	5991547	1138273095
6008	17:15:16.073	00:00:06.008	360	-1024	-768	-1	-1	-1	-1	4	-1024	-768	-1	-1	-1	-1	4		0	0						Untertest3.avi	0	880	547	72	111				0	Content		-72	-111	6008182	1138289730
6025	17:15:16.090	00:00:06.024	361	-1024	-768	-1	-1	-1	-1	4	-1024	-768	-1	-1	-1	-1	4		0	0						Untertest3.avi	0	880	547	72	111				0	Content		-72	-111	6024851	1138306399
6041	17:15:16.106	00:00:06.041	362	470,3727	408,9089	0,51285	0,9155574	571,5809	4,073718	0	517,5208	362,9607	0,3285467	0,9124022	566,2806	4,496103	0	9	494	386						Untertest3.avi	0	880	547	72	111	428	280	700	0	Content		422	275	6041442	1138322990
6058	17:15:16.123	00:00:06.058	363	470,9601	408,1434	0,5127798	0,9156042	571,5314	4,064831	0	518,9063	362,0514	0,3284486	0,9124188	566,2767	4,489855	0	9	495	385						Untertest3.avi	0	880	547	72	111	428	280	700	0	Content		423	274	6058067	1138339615
6075	17:15:16.140	00:00:06.074	364	479,325	409,9258	0,5127156	0,915695	571,5624	4,044819	0	518,1038	361,254	0,3283101	0,9124971	566,4487	4,485063	0	9	499	386						Untertest3.avi	0	880	547	72	111	428	280	700	0	Content		427	275	6074818	1138356366
6091	17:15:16.156	00:00:06.091	365	480,7413	404,8806	0,5126021	0,9158369	571,6926	4,041053	0	516,361	359,5084	0,328168	0,9126403	566,4345	4,48437	0	9	499	382						Untertest3.avi	0	880	547	72	111	428	280	700	0	Content		427	271	6091444	1138372992
6108	17:15:16.173	00:00:06.108	366	472,1772	417,0095	0,5124582	0,9159867	571,6697	4,016622	0	515,9976	364,5158	0,3280317	0,9128149	566,5056	4,469512	0	9	494	391						Untertest3.avi	0	880	547	72	111	428	280	700	0	Content		422	280	6108068	1138389616
6125	17:15:16.190	00:00:06.124	367	469,741	411,3036	0,5123127	0,9161828	571,6892	4,003942	0	519,9104	361,9493	0,3279046	0,9130341	566,6319	4,475545	0	9	495	387						Untertest3.avi	0	880	547	72	111	428	280	700	0	Content		423	276	6124692	1138406240
6141	17:15:16.206	00:00:06.141	368	474,5864	415,828	0,5121893	0,9162871	571,8028	3,999926	0	516,8199	363,6708	0,3277421	0,9132329	566,736	4,464628	0	9	496	390						Untertest3.avi	0	880	547	72	111	428	280	700	0	Content		424	279	6141442	1138422990
6158	17:15:16.223	00:00:06.158	369	477,6552	416,4843	0,5120294	0,9162058	571,8179	3,987872	0	521,4667	361,0564	0,3275973	0,9132662	566,6176	4,452426	0	9	500	389						Untertest3.avi	0	880	547	72	111	428	280	700	0	Content		428	278	6158068	1138439616
6175	17:15:16.240	00:00:06.174	370	472,5081	409,6395	0,5118371	0,9158999	571,9702	3,96314	0	519,2513	367,1839	0,3274039	0,9130517	566,825	4,448532	0	9	496	388						Untertest3.avi	0	880	547	72	111	428	280	700	0	Content		424	277	6174692	1138456240
6191	17:15:16.256	00:00:06.191	371	477,0274	411,2728	0,5116309	0,9154718	572,0141	3,964881	0	514,2302	363,0892	0,327185	0,9127375	566,7134	4,440764	0	9	496	387						Untertest3.avi	0	880	547	72	111	428	280	700	0	Content		424	276	6191442	1138472990
6208	17:15:16.273	00:00:06.208	372	477,0266	413,3164	0,5114211	0,9151388	572,0942	3,955961	0	519,2151	360,9481	0,3269959	0,9124922	566,8625	4,452181	0	9	498	387						Untertest3.avi	0	880	547	72	111	428	280	700	0	Content		426	276	6208067	1138489615
6225	17:15:16.290	00:00:06.224	373	478,804	413,5529	0,5112458	0,9150255	572,0456	3,949586	0	520,3512	360,1208	0,3268077	0,9124409	567,0418	4,448387	0	9	500	387						Untertest3.avi	0	880	547	72	111	428	280	700	0	Content		428	276	6224692	1138506240
6241	17:15:16.306	00:00:06.241	374	475,2403	410,2115	0,5111458	0,9150259	572,0741	3,945004	0	521,8698	361,6443	0,3267235	0,9125178	566,9349	4,446853	0	9	499	386						Untertest3.avi	0	880	547	72	111	428	280	700	0	Content		427	275	6241316	1138522864
6258	17:15:16.323	00:00:06.257	375	479,229	410,4051	0,5110481	0,914993	572,0826	3,956581	0	524,0859	362,2548	0,3266239	0,9125695	566,9855	4,443306	0	9	502	386						Untertest3.avi	0	880	547	72	111	428	280	700	0	Content		430	275	6257943	1138539491
6275	17:15:16.340	00:00:06.274	376	480,7566	410,2115	0,5109814	0,914942	572,0202	3,935846	0	522,6596	362,7238	0,326538	0,9125836	567,0823	4,444404	0	9	502	386						Untertest3.avi	0	880	547	72	111	428	280	700	0	Content		430	275	6274692	1138556240
6291	17:15:16.356	00:00:06.291	377	476,3463	410,1148	0,5109028	0,914869	572,1422	3,929528	0	523,7335	362,1901	0,326477	0,912603	567,1044	4,454794	0	9	500	386						Untertest3.avi	0	880	547	72	111	428	280	700	0	Content		428	275	6291318	1138572866
6308	17:15:16.373	00:00:06.307	378	476,295	410,8152	0,5108312	0,9149042	572,1526	3,916274	0	522,6871	358,8566	0,3263927	0,9127559	567,0901	4,452538	0	9	499	385						Untertest3.avi	0	880	547	72	111	428	280	700	0	Content		427	274	6307943	1138589491
6325	17:15:16.390	00:00:06.324	379	481,1106	411,0491	0,510762	0,9150168	572,0938	3,948562	0	524,5193	366,1492	0,3263344	0,9129055	567,1068	4,446428	0	9	503	389						Untertest3.avi	0	880	547	72	111	428	280	700	0	Content		431	278	6324692	1138606240
6341	17:15:16.406	00:00:06.341	380	478,0212	413,7798	0,5107169	0,9151491	572,0918	3,937738	0	523,7478	366,3426	0,3262906	0,9131153	567,0995	4,450046	0	9	501	390						Untertest3.avi	0	880	547	72	111	428	280	700	0	Content		429	279	6341319	1138622867
6358	17:15:16.423	00:00:06.357	381	478,119	413,6896	0,5107133	0,9153095	572,1047	3,930733	0	524,3145	364,6275	0,3262802	0,9133098	567,0219	4,440671	0	9	501	389						Untertest3.avi	0	880	547	72	111	428	280	700	0	Content		429	278	6357946	1138639494
6375	17:15:16.440	00:00:06.374	382	481,3103	414,886	0,5107566	0,9154616	572,1143	3,916633	0	523,8232	362,7474	0,32632	0,9135057	567,0155	4,432406	0	9	503	389						Untertest3.avi	0	880	547	72	111	428	280	700	0	Content		431	278	6374571	1138656119
6391	17:15:16.456	00:00:06.391	383	477,9424	416,0873	0,510847	0,915581	572,0157	3,897946	0	524,079	367,4738	0,3263707	0,9136206	567,0667	4,438833	0	9	501	392						Untertest3.avi	0	880	547	72	111	428	280	700	0	Content		429	281	6391323	1138672871
6408	17:15:16.473	00:00:06.407	384	478,6611	418,7568	0,5109753	0,9155828	572,0269	3,902864	0	523,6995	364,7016	0,3265036	0,9136072	566,8386	4,426034	0	9	501	392						Untertest3.avi	0	880	547	72	111	428	280	700	0	Content		429	281	6407948	1138689496
6425	17:15:16.490	00:00:06.424	385	483,2229	415,9776	0,511156	0,9154297	571,9165	3,90504	0	524,6634	366,3849	0,3266674	0,9133669	566,8489	4,418075	0	9	504	391						Untertest3.avi	0	880	547	72	111	428	280	700	0	Content		432	280	6424573	1138706121
6441	17:15:16.506	00:00:06.441	386	479,4293	415,9337	0,5113373	0,9151518	571,9495	3,877974	0	523,247	369,151	0,3268419	0,9130559	566,8894	4,416361	0	9	501	393						Untertest3.avi	0	880	547	72	111	428	280	700	0	Content		429	282	6441200	1138722748
6458	17:15:16.523	00:00:06.457	387	484,6884	417,355	0,511565	0,914973	571,8099	3,873965	0	522,8238	369,5436	0,3270551	0,9128193	566,7194	4,396708	0	9	504	393						Untertest3.avi	0	880	547	72	111	428	280	700	0	Content		432	282	6457950	1138739498
6475	17:15:16.540	00:00:06.474	388	477,0284	416,2764	0,5118389	0,9150063	571,8456	3,858539	0	524,7158	368,8477	0,3272914	0,9127383	566,8044	4,387581	0	9	501	393						Untertest3.avi	0	880	547	72	111	428	280	700	0	Content		429	282	6474575	1138756123
6491	17:15:16.556	00:00:06.491	389	476,4315	417,675	0,5121565	0,9150932	571,789	3,856456	0	523,3391	367,915	0,3275982	0,9127005	566,5662	4,37494	0	9	500	393						Untertest3.avi	0	880	547	72	111	428	280	700	0	Content		428	282	6491200	1138772748
6508	17:15:16.573	00:00:06.507	390	476,5287	416,6407	0,5124975	0,9151394	571,6551	3,842469	0	521,9867	369,2921	0,3279388	0,9126272	566,5832	4,36497	0	9	499	393						Untertest3.avi	0	880	547	72	111	428	280	700	0	Content		427	282	6507825	1138789373
6525	17:15:16.590	00:00:06.524	391	485,4646	418,7348	0,5129035	0,9151433	571,5759	3,871864	0	525,6066	369,5523	0,3283103	0,9124897	566,5082	4,369476	0	9	506	394						Untertest3.avi	0	880	547	72	111	428	280	700	0	Content		434	283	6524576	1138806124
6541	17:15:16.606	00:00:06.541	392	480,8285	421,221	0,5132822	0,9151763	571,6211	3,853824	0	527,4483	371,0536	0,32866	0,9124111	566,4261	4,362558	0	9	504	396						Untertest3.avi	0	880	547	72	111	428	280	700	0	Content		432	285	6541201	1138822749
6558	17:15:16.623	00:00:06.557	393	477,4442	416,8241	0,5136469	0,9153112	571,5652	3,839024	0	523,8481	370,5237	0,3290078	0,9124456	566,3257	4,362876	0	9	501	394						Untertest3.avi	0	880	547	72	111	428	280	700	0	Content		429	283	6557826	1138839374
6575	17:15:16.640	00:00:06.574	394	475,9466	420,3309	0,5139823	0,9155125	571,4208	3,833778	0	522,6876	370,2067	0,3293129	0,9126167	566,2629	4,337352	0	9	499	395						Untertest3.avi	0	880	547	72	111	428	280	700	0	Content		427	284	6574575	1138856123
6591	17:15:16.656	00:00:06.591	395	477,9171	417,6271	0,5142924	0,9158686	571,2106	3,846286	0	523,779	372,1634	0,3295855	0,9128552	566,1245	4,351522	0	9	501	395						Untertest3.avi	0	880	547	72	111	428	280	700	0	Content		429	284	6591200	1138872748
6608	17:15:16.673	00:00:06.607	396	480,1701	419,1701	0,5145692	0,916282	571,2366	3,830583	0	523,2408	374,1653	0,3298589	0,9131874	566,1088	4,346082	0	9	502	397						Untertest3.avi	0	880	547	72	111	428	280	700	0	Content		430	286	6607825	1138889373
6624	17:15:16.689	00:00:06.624	397	475,2528	416,6648	0,5148456	0,9166971	571,1696	3,82769	0	521,1078	369,8595	0,3300995	0,9135473	566,0558	4,337157	0	9	498	393						Untertest3.avi	0	880	547	72	111	428	280	700	0	Content		426	282	6624450	1138905998
6641	17:15:16.706	00:00:06.641	398	478,4024	420,4299	0,5151225	0,917002	571,1386	3,848851	0	521,4911	372,7545	0,3304014	0,9137767	566,0449	4,35545	0	9	500	397						Untertest3.avi	0	880	547	72	111	428	280	700	0	Content		428	286	6641091	1138922639
6658	17:15:16.723	00:00:06.657	399	476,2399	420,8129	0,5154674	0,9170401	571,0753	3,831853	0	521,3472	371,7614	0,3306973	0,9137279	565,8886	4,340425	0	9	499	396						Untertest3.avi	0	880	547	72	111	428	280	700	0	Content		427	285	6657841	1138939389
6674	17:15:16.739	00:00:06.674	400	479,3156	420,5743	0,5158141	0,9168404	571,0562	3,838525	0	520,6525	374,7864	0,3310376	0,9134573	565,9333	4,340557	0	9	500	398						Untertest3.avi	0	880	547	72	111	428	280	700	0	Content		428	287	6674453	1138956001
6691	17:15:16.756	00:00:06.691	401	478,5601	417,7942	0,5161481	0,9165252	571,1088	3,841096	0	524,0843	372,4786	0,3313914	0,9130051	566,0108	4,360436	0	9	501	395						Untertest3.avi	0	880	547	72	111	428	280	700	0	Content		429	284	6691077	1138972625
6708	17:15:16.773	00:00:06.707	402	475,4328	416,6832	0,5164725	0,916202	571,1413	3,840204	0	522,048	373,8605	0,3317165	0,9125463	566,0141	4,36288	0	9	499	395						Untertest3.avi	0	880	547	72	111	428	280	700	0	Content		427	284	6707705	1138989253
6724	17:15:16.789	00:00:06.724	403	477,6175	417,8652	0,5168058	0,9159936	571,1889	3,848541	0	520,7812	373,7634	0,3320332	0,9122695	566,0817	4,366502	0	9	499	396						Untertest3.avi	0	880	547	72	111	428	280	700	0	Content		427	285	6724456	1139006004
6741	17:15:16.806	00:00:06.741	404	476,5368	419,6945	0,5170739	0,9160349	571,4056	3,867312	0	526,9472	372,9333	0,3323523	0,9121889	566,1769	4,371683	0	10	502	396						Untertest3.avi	0	880	547	72	111	322	484	100	0	Content		430	285	6741081	1139022629
6758	17:15:16.823	00:00:06.757	405	468,2136	417,4818	0,5174168	0,9166332	571,5468	3,865793	0	526,3845	376,2787	0,3327692	0,9126959	566,4714	4,386886	0	10	497	397						Untertest3.avi	0	880	547	72	111	322	484	100	0	Content		425	286	6757708	1139039256
6774	17:15:16.839	00:00:06.774	406	371,7549	542,9595	0,5181726	0,9189679	571,5756	3,877836	0	459,7859	483,853	0,3338869	0,9152423	566,4094	4,400201	0	10	416	513						Untertest3.avi	0	880	547	72	111	322	484	100	0	Content		344	402	6774345	1139055893
6791	17:15:16.856	00:00:06.791	407	339,4353	710,3711	0,5187221	0,9225639	571,5701	3,796215	0	404,4091	645,4174	0,3350439	0,9190201	566,4236	4,318938	0	10	372	678						Untertest3.avi	0	880	547	72	111	322	484	100	0	Content		300	567	6791085	1139072633
6808	17:15:16.873	00:00:06.807	408	208,9224	1026,26	0,5194638	0,9275016	571,6707	3,28257	0	298,7796	931,6624	0,3363679	0,9239622	566,3295	4,004917	0	10	254	979						Untertest3.avi	0	880	547	72	111	322	484	100	0	Content		182	868	6807723	1139089271
6824	17:15:16.889	00:00:06.824	409	-1024	-768	-1	-1	-1	-1	4	193,087	1106,348	0,3379659	0,9310156	566,3295	4,01609	0	10	193	1106						Untertest3.avi	0	880	547	72	111	322	484	100	0	Content		121	995	6824475	1139106023
6841	17:15:16.906	00:00:06.841	410	-1024	-768	-1	-1	-1	-1	4	-1024	-768	-1	-1	-1	-1	4		0	0						Untertest3.avi	0	880	547	72	111				0	Content		-72	-111	6841220	1139122768
6858	17:15:16.923	00:00:06.857	411	-1024	-768	-1	-1	-1	-1	4	-1024	-768	-1	-1	-1	-1	4		0	0						Untertest3.avi	0	880	547	72	111				0	Content		-72	-111	6857714	1139139262
6874	17:15:16.939	00:00:06.874	412	-1024	-768	-1	-1	-1	-1	4	-1024	-768	-1	-1	-1	-1	4		0	0						Untertest3.avi	0	880	547	72	111				0	Content		-72	-111	6874467	1139156015
6891	17:15:16.956	00:00:06.891	413	-1024	-768	-1	-1	-1	-1	4	-1024	-768	-1	-1	-1	-1	4		0	0						Untertest3.avi	0	880	547	72	111				0	Content		-72	-111	6891093	1139172641
6908	17:15:16.973	00:00:06.907	414	-1024	-768	-1	-1	-1	-1	4	-1024	-768	-1	-1	-1	-1	4		0	0						Untertest3.avi	0	880	547	72	111				0	Content		-72	-111	6907780	1139189328
6924	17:15:16.989	00:00:06.924	415	-1024	-768	-1	-1	-1	-1	4	-1024	-768	-1	-1	-1	-1	4		0	0						Untertest3.avi	0	880	547	72	111				0	Content		-72	-111	6924449	1139205997
6941	17:15:17.006	00:00:06.941	416	-1024	-768	-1	-1	-1	-1	4	-1024	-768	-1	-1	-1	-1	4		0	0						Untertest3.avi	0	880	547	72	111				0	Content		-72	-111	6941092	1139222640
6958	17:15:17.023	00:00:06.957	417	-1024	-768	-1	-1	-1	-1	4	-1024	-768	-1	-1	-1	-1	4		0	0						Untertest3.avi	0	880	547	72	111				0	Content		-72	-111	6957719	1139239267
6974	17:15:17.039	00:00:06.974	418	-1024	-768	-1	-1	-1	-1	4	-1024	-768	-1	-1	-1	-1	4		0	0						Untertest3.avi	0	880	547	72	111				0	Content		-72	-111	6974407	1139255955
6991	17:15:17.056	00:00:06.991	419	-1024	-768	-1	-1	-1	-1	4	-1024	-768	-1	-1	-1	-1	4		0	0						Untertest3.avi	0	880	547	72	111				0	Content		-72	-111	6991076	1139272624
7008	17:15:17.073	00:00:07.007	420	-1024	-768	-1	-1	-1	-1	4	-1024	-768	-1	-1	-1	-1	4		0	0						Untertest3.avi	0	880	547	72	111				0	Content		-72	-111	7007721	1139289269
7024	17:15:17.089	00:00:07.024	421	-1024	-768	-1	-1	-1	-1	4	-1024	-768	-1	-1	-1	-1	4		0	0						Untertest3.avi	0	880	547	72	111				0	Content		-72	-111	7024357	1139305905
7041	17:15:17.106	00:00:07.041	422	-1024	-768	-1	-1	-1	-1	4	-1024	-768	-1	-1	-1	-1	4		0	0						Untertest3.avi	0	880	547	72	111				0	Content		-72	-111	7041095	1139322643
7058	17:15:17.123	00:00:07.057	423	-1024	-768	-1	-1	-1	-1	4	-1024	-768	-1	-1	-1	-1	4		0	0						Untertest3.avi	0	880	547	72	111				0	Content		-72	-111	7057597	1139339145
7074	17:15:17.139	00:00:07.074	424	-1024	-768	-1	-1	-1	-1	4	-1024	-768	-1	-1	-1	-1	4		0	0						Untertest3.avi	0	880	547	72	111				0	Content		-72	-111	7074352	1139355900
7091	17:15:17.156	00:00:07.090	425	-1024	-768	-1	-1	-1	-1	4	-1024	-768	-1	-1	-1	-1	4		0	0						Untertest3.avi	0	880	547	72	111				0	Content		-72	-111	7090973	1139372521
7108	17:15:17.173	00:00:07.107	426	-1024	-768	-1	-1	-1	-1	4	-1024	-768	-1	-1	-1	-1	4		0	0						Untertest3.avi	0	880	547	72	111				0	Content		-72	-111	7107642	1139389190
7124	17:15:17.189	00:00:07.124	427	-1024	-768	-1	-1	-1	-1	4	-1024	-768	-1	-1	-1	-1	4		0	0						Untertest3.avi	0	880	547	72	111				0	Content		-72	-111	7124347	1139405895
7141	17:15:17.206	00:00:07.140	428	-1024	-768	-1	-1	-1	-1	4	-1024	-768	-1	-1	-1	-1	4		0	0						Untertest3.avi	0	880	547	72	111				0	Content		-72	-111	7140965	1139422513
7158	17:15:17.223	00:00:07.157	429	-1024	-768	-1	-1	-1	-1	4	-1024	-768	-1	-1	-1	-1	4		0	0						Untertest3.avi	0	880	547	72	111				0	Content		-72	-111	7157589	1139439137
7174	17:15:17.239	00:00:07.174	430	-1024	-768	-1	-1	-1	-1	4	-1024	-768	-1	-1	-1	-1	4		0	0						Untertest3.avi	0	880	547	72	111				0	Content		-72	-111	7174211	1139455759
7190	17:15:17.255	00:00:07.190	431	-1024	-768	-1	-1	-1	-1	4	-1024	-768	-1	-1	-1	-1	4		0	0						Untertest3.avi	0	880	547	72	111				0	Content		-72	-111	7190339	1139471887
7205	17:15:17.270	00:00:07.204	432	-1024	-768	-1	-1	-1	-1	4	-1024	-768	-1	-1	-1	-1	4		0	0						Untertest3.avi	0	880	547	72	111				0	Content		-72	-111	7204961	1139486509
7222	17:15:17.287	00:00:07.221	433	-1024	-768	-1	-1	-1	-1	4	-1024	-768	-1	-1	-1	-1	4		0	0						Untertest3.avi	0	880	547	72	111				0	Content		-72	-111	7221585	1139503133
7238	17:15:17.303	00:00:07.238	434	-1024	-768	-1	-1	-1	-1	4	-1024	-768	-1	-1	-1	-1	4		0	0						Untertest3.avi	0	880	547	72	111				0	Content		-72	-111	7238251	1139519799
7255	17:15:17.320	00:00:07.254	435	-1024	-768	-1	-1	-1	-1	4	-1024	-768	-1	-1	-1	-1	4		0	0						Untertest3.avi	0	880	547	72	111				0	Content		-72	-111	7254917	1139536465
7272	17:15:17.337	00:00:07.271	436	-1024	-768	-1	-1	-1	-1	4	-1024	-768	-1	-1	-1	-1	4		0	0						Untertest3.avi	0	880	547	72	111				0	Content		-72	-111	7271673	1139553221
7288	17:15:17.353	00:00:07.288	437	-1024	-768	-1	-1	-1	-1	4	-1024	-768	-1	-1	-1	-1	4		0	0						Untertest3.avi	0	880	547	72	111				0	Content		-72	-111	7288339	1139569887
7305	17:15:17.370	00:00:07.305	438	-1024	-768	-1	-1	-1	-1	4	-1024	-768	-1	-1	-1	-1	4		0	0						Untertest3.avi	0	880	547	72	111				0	Content		-72	-111	7305005	1139586553
7322	17:15:17.387	00:00:07.321	439	-1024	-768	-1	-1	-1	-1	4	-1024	-768	-1	-1	-1	-1	4		0	0						Untertest3.avi	0	880	547	72	111				0	Content		-72	-111	7321671	1139603219
7338	17:15:17.403	00:00:07.338	440	-1024	-768	-1	-1	-1	-1	4	-1024	-768	-1	-1	-1	-1	4		0	0						Untertest3.avi	0	880	547	72	111				0	Content		-72	-111	7338337	1139619885
7355	17:15:17.420	00:00:07.355	441	-1024	-768	-1	-1	-1	-1	4	-1024	-768	-1	-1	-1	-1	4		0	0						Untertest3.avi	0	880	547	72	111				0	Content		-72	-111	7355237	1139636785
7372	17:15:17.437	00:00:07.371	442	-1024	-768	-1	-1	-1	-1	4	-1024	-768	-1	-1	-1	-1	4		0	0						Untertest3.avi	0	880	547	72	111				0	Content		-72	-111	7371903	1139653451
7389	17:15:17.454	00:00:07.388	443	-1024	-768	-1	-1	-1	-1	4	-1024	-768	-1	-1	-1	-1	4		0	0						Untertest3.avi	0	880	547	72	111				0	Content		-72	-111	7388569	1139670117
7405	17:15:17.470	00:00:07.405	444	-1024	-768	-1	-1	-1	-1	4	-1024	-768	-1	-1	-1	-1	4		0	0						Untertest3.avi	0	880	547	72	111				0	Content		-72	-111	7405235	1139686783
7423	17:15:17.488	00:00:07.422	445	-1024	-768	-1	-1	-1	-1	4	-1024	-768	-1	-1	-1	-1	4		0	0						Untertest3.avi	0	880	547	72	111				0	Content		-72	-111	7422582	1139704130
7439	17:15:17.504	00:00:07.439	446	-1024	-768	-1	-1	-1	-1	4	-1024	-768	-1	-1	-1	-1	4		0	0						Untertest3.avi	0	880	547	72	111				0	Content		-72	-111	7439248	1139720796
7456	17:15:17.521	00:00:07.455	447	-1024	-768	-1	-1	-1	-1	4	-1024	-768	-1	-1	-1	-1	4		0	0						Untertest3.avi	0	880	547	72	111				0	Content		-72	-111	7455516	1139737064
7472	17:15:17.537	00:00:07.472	448	-1024	-768	-1	-1	-1	-1	4	-1024	-768	-1	-1	-1	-1	4		0	0						Untertest3.avi	0	880	547	72	111				0	Content		-72	-111	7472182	1139753730
7489	17:15:17.554	00:00:07.488	449	-1024	-768	-1	-1	-1	-1	4	-1024	-768	-1	-1	-1	-1	4		0	0						Untertest3.avi	0	880	547	72	111				0	Content		-72	-111	7488848	1139770396
7505	17:15:17.570	00:00:07.505	450	-1024	-768	-1	-1	-1	-1	4	-1024	-768	-1	-1	-1	-1	4		0	0						Untertest3.avi	0	880	547	72	111				0	Content		-72	-111	7505071	1139786619
7522	17:15:17.587	00:00:07.521	451	-1024	-768	-1	-1	-1	-1	4	-1024	-768	-1	-1	-1	-1	4		0	0						Untertest3.avi	0	880	547	72	111				0	Content		-72	-111	7521737	1139803285
7538	17:15:17.603	00:00:07.538	452	-1024	-768	-1	-1	-1	-1	4	-1024	-768	-1	-1	-1	-1	4		0	0						Untertest3.avi	0	880	547	72	111				0	Content		-72	-111	7538295	1139819843
7555	17:15:17.620	00:00:07.554	453	-1024	-768	-1	-1	-1	-1	4	-1024	-768	-1	-1	-1	-1	4		0	0						Untertest3.avi	0	880	547	72	111				0	Content		-72	-111	7554961	1139836509
7572	17:15:17.637	00:00:07.571	454	-1024	-768	-1	-1	-1	-1	4	-1024	-768	-1	-1	-1	-1	4		0	0						Untertest3.avi	0	880	547	72	111				0	Content		-72	-111	7571627	1139853175
7588	17:15:17.653	00:00:07.588	455	-1024	-768	-1	-1	-1	-1	4	-1024	-768	-1	-1	-1	-1	4		0	0						Untertest3.avi	0	880	547	72	111				0	Content		-72	-111	7588198	1139869746
7605	17:15:17.670	00:00:07.604	456	-1024	-768	-1	-1	-1	-1	4	-1024	-768	-1	-1	-1	-1	4		0	0						Untertest3.avi	0	880	547	72	111				0	Content		-72	-111	7604864	1139886412
7622	17:15:17.687	00:00:07.621	457	-1024	-768	-1	-1	-1	-1	4	-1024	-768	-1	-1	-1	-1	4		0	0						Untertest3.avi	0	880	547	72	111				0	Content		-72	-111	7621530	1139903078
7638	17:15:17.703	00:00:07.638	458	-1024	-768	-1	-1	-1	-1	4	-1024	-768	-1	-1	-1	-1	4		0	0						Untertest3.avi	0	880	547	72	111				0	Content		-72	-111	7638125	1139919673
7655	17:15:17.720	00:00:07.654	459	-1024	-768	-1	-1	-1	-1	4	-1024	-768	-1	-1	-1	-1	4		0	0						Untertest3.avi	0	880	547	72	111				0	Content		-72	-111	7654791	1139936339
7671	17:15:17.736	00:00:07.671	460	-1024	-768	-1	-1	-1	-1	4	-1024	-768	-1	-1	-1	-1	4		0	0						Untertest3.avi	0	880	547	72	111				0	Content		-72	-111	7671457	1139953005
7688	17:15:17.753	00:00:07.688	461	-1024	-768	-1	-1	-1	-1	4	-1024	-768	-1	-1	-1	-1	4		0	0						Untertest3.avi	0	880	547	72	111				0	Content		-72	-111	7688124	1139969672
7705	17:15:17.770	00:00:07.704	462	-1024	-768	-1	-1	-1	-1	4	-1024	-768	-1	-1	-1	-1	4		0	0						Untertest3.avi	0	880	547	72	111				0	Content		-72	-111	7704730	1139986278
7721	17:15:17.786	00:00:07.721	463	-1024	-768	-1	-1	-1	-1	4	-1024	-768	-1	-1	-1	-1	4		0	0						Untertest3.avi	0	880	547	72	111				0	Content		-72	-111	7721396	1140002944
7738	17:15:17.803	00:00:07.738	464	-1024	-768	-1	-1	-1	-1	4	-1024	-768	-1	-1	-1	-1	4		0	0						Untertest3.avi	0	880	547	72	111				0	Content		-72	-111	7738062	1140019610
7755	17:15:17.820	00:00:07.754	465	-1024	-768	-1	-1	-1	-1	4	-1024	-768	-1	-1	-1	-1	4		0	0						Untertest3.avi	0	880	547	72	111				0	Content		-72	-111	7754728	1140036276
7771	17:15:17.836	00:00:07.771	466	-1024	-768	-1	-1	-1	-1	4	-1024	-768	-1	-1	-1	-1	4		0	0						Untertest3.avi	0	880	547	72	111				0	Content		-72	-111	7771394	1140052942
7788	17:15:17.853	00:00:07.788	467	-1024	-768	-1	-1	-1	-1	4	-1024	-768	-1	-1	-1	-1	4		0	0						Untertest3.avi	0	880	547	72	111				0	Content		-72	-111	7788116	1140069664
7805	17:15:17.870	00:00:07.804	468	-1024	-768	-1	-1	-1	-1	4	-1024	-768	-1	-1	-1	-1	4		0	0						Untertest3.avi	0	880	547	72	111				0	Content		-72	-111	7804782	1140086330
7821	17:15:17.886	00:00:07.821	469	-1024	-768	-1	-1	-1	-1	4	-1024	-768	-1	-1	-1	-1	4		0	0						Untertest3.avi	0	880	547	72	111				0	Content		-72	-111	7821448	1140102996
7838	17:15:17.903	00:00:07.838	470	-1024	-768	-1	-1	-1	-1	4	-1024	-768	-1	-1	-1	-1	4		0	0						Untertest3.avi	0	880	547	72	111				0	Content		-72	-111	7838114	1140119662
7855	17:15:17.920	00:00:07.854	471	-1024	-768	-1	-1	-1	-1	4	-1024	-768	-1	-1	-1	-1	4		0	0						Untertest3.avi	0	880	547	72	111				0	Content		-72	-111	7854780	1140136328
7872	17:15:17.937	00:00:07.871	472	-1024	-768	-1	-1	-1	-1	4	-1024	-768	-1	-1	-1	-1	4		0	0						Untertest3.avi	0	880	547	72	111				0	Content		-72	-111	7871649	1140153197
7888	17:15:17.953	00:00:07.888	473	-1024	-768	-1	-1	-1	-1	4	-1024	-768	-1	-1	-1	-1	4		0	0						Untertest3.avi	0	880	547	72	111				0	Content		-72	-111	7888315	1140169863
7905	17:15:17.970	00:00:07.904	474	-1024	-768	-1	-1	-1	-1	4	-1024	-768	-1	-1	-1	-1	4		0	0						Untertest3.avi	0	880	547	72	111				0	Content		-72	-111	7904981	1140186529
7922	17:15:17.987	00:00:07.921	475	-1024	-768	-1	-1	-1	-1	4	-1024	-768	-1	-1	-1	-1	4		0	0						Untertest3.avi	0	880	547	72	111				0	Content		-72	-111	7921648	1140203196
7939	17:15:18.004	00:00:07.938	476	-1024	-768	-1	-1	-1	-1	4	-1024	-768	-1	-1	-1	-1	4		0	0						Untertest3.avi	0	880	547	72	111				0	Content		-72	-111	7938639	1140220187
7955	17:15:18.020	00:00:07.955	477	-1024	-768	-1	-1	-1	-1	4	-1024	-768	-1	-1	-1	-1	4		0	0						Untertest3.avi	0	880	547	72	111				0	Content		-72	-111	7955305	1140236853
7972	17:15:18.037	00:00:07.971	478	-1024	-768	-1	-1	-1	-1	4	-1024	-768	-1	-1	-1	-1	4		0	0						Untertest3.avi	0	880	547	72	111				0	Content		-72	-111	7971971	1140253519
7989	17:15:18.054	00:00:07.988	479	-1024	-768	-1	-1	-1	-1	4	-1024	-768	-1	-1	-1	-1	4		0	0						Untertest3.avi	0	880	547	72	111				0	Content		-72	-111	7988637	1140270185
8005	17:15:18.070	00:00:08.005	480	-1024	-768	-1	-1	-1	-1	4	-1024	-768	-1	-1	-1	-1	4		0	0						Untertest3.avi	0	880	547	72	111				0	Content		-72	-111	8005068	1140286616
8022	17:15:18.087	00:00:08.021	481	-1024	-768	-1	-1	-1	-1	4	-1024	-768	-1	-1	-1	-1	4		0	0						Untertest3.avi	0	880	547	72	111				0	Content		-72	-111	8021734	1140303282
8038	17:15:18.103	00:00:08.038	482	-1024	-768	-1	-1	-1	-1	4	-1024	-768	-1	-1	-1	-1	4		0	0						Untertest3.avi	0	880	547	72	111				0	Content		-72	-111	8038400	1140319948
8055	17:15:18.120	00:00:08.055	483	-1024	-768	-1	-1	-1	-1	4	-1024	-768	-1	-1	-1	-1	4		0	0						Untertest3.avi	0	880	547	72	111				0	Content		-72	-111	8055066	1140336614
8072	17:15:18.137	00:00:08.071	484	-1024	-768	-1	-1	-1	-1	4	-1024	-768	-1	-1	-1	-1	4		0	0						Untertest3.avi	0	880	547	72	111				0	Content		-72	-111	8071542	1140353090
8088	17:15:18.153	00:00:08.088	485	-1024	-768	-1	-1	-1	-1	4	-1024	-768	-1	-1	-1	-1	4		0	0						Untertest3.avi	0	880	547	72	111				0	Content		-72	-111	8088208	1140369756
8105	17:15:18.170	00:00:08.104	486	-1024	-768	-1	-1	-1	-1	4	-1024	-768	-1	-1	-1	-1	4		0	0						Untertest3.avi	0	880	547	72	111				0	Content		-72	-111	8104874	1140386422
8122	17:15:18.187	00:00:08.121	487	-1024	-768	-1	-1	-1	-1	4	-1024	-768	-1	-1	-1	-1	4		0	0						Untertest3.avi	0	880	547	72	111				0	Content		-72	-111	8121540	1140403088
8138	17:15:18.203	00:00:08.138	488	-1024	-768	-1	-1	-1	-1	4	-1024	-768	-1	-1	-1	-1	4		0	0						Untertest3.avi	0	880	547	72	111				0	Content		-72	-111	8138014	1140419562
8155	17:15:18.220	00:00:08.154	489	-1024	-768	-1	-1	-1	-1	4	-1024	-768	-1	-1	-1	-1	4		0	0						Untertest3.avi	0	880	547	72	111				0	Content		-72	-111	8154680	1140436228
8171	17:15:18.236	00:00:08.171	490	-1024	-768	-1	-1	-1	-1	4	-1024	-768	-1	-1	-1	-1	4		0	0						Untertest3.avi	0	880	547	72	111				0	Content		-72	-111	8171347	1140452895
8188	17:15:18.253	00:00:08.187	491	-1024	-768	-1	-1	-1	-1	4	-1024	-768	-1	-1	-1	-1	4		0	0						Untertest3.avi	0	880	547	72	111				0	Content		-72	-111	8187860	1140469408
8205	17:15:18.270	00:00:08.204	492	-1024	-768	-1	-1	-1	-1	4	-1024	-768	-1	-1	-1	-1	4		0	0						Untertest3.avi	0	880	547	72	111				0	Content		-72	-111	8204526	1140486074
8221	17:15:18.286	00:00:08.221	493	-1024	-768	-1	-1	-1	-1	4	-1024	-768	-1	-1	-1	-1	4		0	0						Untertest3.avi	0	880	547	72	111				0	Content		-72	-111	8221192	1140502740
8238	17:15:18.303	00:00:08.237	494	-1024	-768	-1	-1	-1	-1	4	-1024	-768	-1	-1	-1	-1	4		0	0						Untertest3.avi	0	880	547	72	111				0	Content		-72	-111	8237738	1140519286
8254	17:15:18.319	00:00:08.254	495	-1024	-768	-1	-1	-1	-1	4	-1024	-768	-1	-1	-1	-1	4		0	0						Untertest3.avi	0	880	547	72	111				0	Content		-72	-111	8254404	1140535952
8271	17:15:18.336	00:00:08.271	496	-1024	-768	-1	-1	-1	-1	4	-1024	-768	-1	-1	-1	-1	4		0	0						Untertest3.avi	0	880	547	72	111				0	Content		-72	-111	8271070	1140552618
8288	17:15:18.353	00:00:08.287	497	-1024	-768	-1	-1	-1	-1	4	-1024	-768	-1	-1	-1	-1	4		0	0						Untertest3.avi	0	880	547	72	111				0	Content		-72	-111	8287671	1140569219
8304	17:15:18.369	00:00:08.304	498	-1024	-768	-1	-1	-1	-1	4	-1024	-768	-1	-1	-1	-1	4		0	0						Untertest3.avi	0	880	547	72	111				0	Content		-72	-111	8304337	1140585885
8321	17:15:18.386	00:00:08.321	499	-1024	-768	-1	-1	-1	-1	4	-1024	-768	-1	-1	-1	-1	4		0	0						Untertest3.avi	0	880	547	72	111				0	Content		-72	-111	8321003	1140602551
8338	17:15:18.403	00:00:08.337	500	-1024	-768	-1	-1	-1	-1	4	-1024	-768	-1	-1	-1	-1	4		0	0						Untertest3.avi	0	880	547	72	111				0	Content		-72	-111	8337669	1140619217
8354	17:15:18.419	00:00:08.354	501	-1024	-768	-1	-1	-1	-1	4	-1024	-768	-1	-1	-1	-1	4		0	0						Untertest3.avi	0	880	547	72	111				0	Content		-72	-111	8354335	1140635883
8371	17:15:18.436	00:00:08.371	502	-1024	-768	-1	-1	-1	-1	4	-1024	-768	-1	-1	-1	-1	4		0	0						Untertest3.avi	0	880	547	72	111				0	Content		-72	-111	8371055	1140652603
8388	17:15:18.453	00:00:08.387	503	-1024	-768	-1	-1	-1	-1	4	-1024	-768	-1	-1	-1	-1	4		0	0						Untertest3.avi	0	880	547	72	111				0	Content		-72	-111	8387721	1140669269
8404	17:15:18.469	00:00:08.404	504	-1024	-768	-1	-1	-1	-1	4	-1024	-768	-1	-1	-1	-1	4		0	0						Untertest3.avi	0	880	547	72	111				0	Content		-72	-111	8404388	1140685936
8421	17:15:18.486	00:00:08.421	505	-1024	-768	-1	-1	-1	-1	4	-1024	-768	-1	-1	-1	-1	4		0	0						Untertest3.avi	0	880	547	72	111				0	Content		-72	-111	8421054	1140702602
8438	17:15:18.503	00:00:08.437	506	-1024	-768	-1	-1	-1	-1	4	-1024	-768	-1	-1	-1	-1	4		0	0						Untertest3.avi	0	880	547	72	111				0	Content		-72	-111	8437720	1140719268
8455	17:15:18.520	00:00:08.454	507	-1024	-768	-1	-1	-1	-1	4	-1024	-768	-1	-1	-1	-1	4		0	0						Untertest3.avi	0	880	547	72	111				0	Content		-72	-111	8454584	1140736132
8471	17:15:18.536	00:00:08.471	508	-1024	-768	-1	-1	-1	-1	4	-1024	-768	-1	-1	-1	-1	4		0	0						Untertest3.avi	0	880	547	72	111				0	Content		-72	-111	8471250	1140752798
8488	17:15:18.553	00:00:08.487	509	-1024	-768	-1	-1	-1	-1	4	-1024	-768	-1	-1	-1	-1	4		0	0						Untertest3.avi	0	880	547	72	111				0	Content		-72	-111	8487916	1140769464
8505	17:15:18.570	00:00:08.504	510	-1024	-768	-1	-1	-1	-1	4	-1024	-768	-1	-1	-1	-1	4		0	0						Untertest3.avi	0	880	547	72	111				0	Content		-72	-111	8504582	1140786130
8522	17:15:18.587	00:00:08.521	511	-1024	-768	-1	-1	-1	-1	4	-1024	-768	-1	-1	-1	-1	4		0	0						Untertest3.avi	0	880	547	72	111				0	Content		-72	-111	8521572	1140803120
8538	17:15:18.603	00:00:08.538	512	-1024	-768	-1	-1	-1	-1	4	-1024	-768	-1	-1	-1	-1	4		0	0						Untertest3.avi	0	880	547	72	111				0	Content		-72	-111	8538238	1140819786
8555	17:15:18.620	00:00:08.554	513	-1024	-768	-1	-1	-1	-1	4	-1024	-768	-1	-1	-1	-1	4		0	0						Untertest3.avi	0	880	547	72	111				0	Content		-72	-111	8554904	1140836452
8572	17:15:18.637	00:00:08.571	514	-1024	-768	-1	-1	-1	-1	4	-1024	-768	-1	-1	-1	-1	4		0	0						Untertest3.avi	0	880	547	72	111				0	Content		-72	-111	8571570	1140853118
8588	17:15:18.653	00:00:08.587	515	-1024	-768	-1	-1	-1	-1	4	-1024	-768	-1	-1	-1	-1	4		0	0						Untertest3.avi	0	880	547	72	111				0	Content		-72	-111	8587889	1140869437
8605	17:15:18.670	00:00:08.604	516	-1024	-768	-1	-1	-1	-1	4	-1024	-768	-1	-1	-1	-1	4		0	0						Untertest3.avi	0	880	547	72	111				0	Content		-72	-111	8604555	1140886103
8621	17:15:18.686	00:00:08.621	517	-1024	-768	-1	-1	-1	-1	4	-1024	-768	-1	-1	-1	-1	4		0	0						Untertest3.avi	0	880	547	72	111				0	Content		-72	-111	8621221	1140902769
8637	17:15:18.702	00:00:08.637	518	-1024	-768	-1	-1	-1	-1	4	-1024	-768	-1	-1	-1	-1	4		0	0						Untertest3.avi	0	880	547	72	111				0	Content		-72	-111	8637270	1140918818
8656	17:15:18.721	00:00:08.655	519	451,3818	431,3039	0,4790896	0,9548604	581,6903	4,688934	0	-1024	-768	-1	-1	-1	-1	4	11	451	431						Untertest3.avi	0	880	547	72	111	434	342	949	0	Content		379	320	8655765	1140937313
8672	17:15:18.737	00:00:08.672	520	-1024	-768	-1	-1	-1	-1	4	-1024	-768	-1	-1	-1	-1	4	11	0	0						Untertest3.avi	0	880	547	72	111	434	342	949	0	Content		-72	-111	8672449	1140953997
8689	17:15:18.754	00:00:08.689	521	-1024	-768	-1	-1	-1	-1	4	-1024	-768	-1	-1	-1	-1	4	11	0	0						Untertest3.avi	0	880	547	72	111	434	342	949	0	Content		-72	-111	8689115	1140970663
8706	17:15:18.771	00:00:08.705	522	-1024	-768	-1	-1	-1	-1	4	-1024	-768	-1	-1	-1	-1	4	11	0	0						Untertest3.avi	0	880	547	72	111	434	342	949	0	Content		-72	-111	8705746	1140987294
8722	17:15:18.787	00:00:08.722	523	-1024	-768	-1	-1	-1	-1	4	-1024	-768	-1	-1	-1	-1	4	11	0	0						Untertest3.avi	0	880	547	72	111	434	342	949	0	Content		-72	-111	8722412	1141003960
8739	17:15:18.804	00:00:08.739	524	462,019	451,2052	0,4759515	0,9535117	574,0184	4,362646	0	544,1652	432,3821	0,2919793	0,967536	565,0117	4,937208	0	11	503	442						Untertest3.avi	0	880	547	72	111	434	342	949	0	Content		431	331	8739000	1141020548
8756	17:15:18.821	00:00:08.755	525	462,4415	450,3481	0,4757712	0,9531733	574,0548	4,309915	0	544,1452	441,0179	0,2917938	0,9670994	565,0677	4,875666	0	11	503	446						Untertest3.avi	0	880	547	72	111	434	342	949	0	Content		431	335	8755745	1141037293
8772	17:15:18.837	00:00:08.772	526	462,8157	454,0594	0,4756417	0,9528583	573,9316	4,269884	0	541,6472	440,9156	0,2916368	0,9667932	564,9388	4,821359	0	11	502	447						Untertest3.avi	0	880	547	72	111	434	342	949	0	Content		430	336	8772382	1141053930
8789	17:15:18.854	00:00:08.789	527	465,5706	455,2081	0,4755476	0,9523396	573,9193	4,225635	0	538,511	444,1725	0,2915036	0,9662601	564,9201	4,776994	0	11	502	450						Untertest3.avi	0	880	547	72	111	434	342	949	0	Content		430	339	8789008	1141070556
8806	17:15:18.871	00:00:08.805	528	469,0871	455,147	0,4755011	0,9517377	573,8864	4,184184	0	532,9097	440,949	0,2914233	0,9657453	564,8099	4,735944	0	11	501	448						Untertest3.avi	0	880	547	72	111	434	342	949	0	Content		429	337	8805627	1141087175
8822	17:15:18.887	00:00:08.822	529	468,8944	454,9301	0,4755272	0,9516056	573,8546	4,158696	0	529,5164	442,3972	0,2914372	0,9656707	564,7578	4,691325	0	11	499	449						Untertest3.avi	0	880	547	72	111	434	342	949	0	Content		427	338	8822364	1141103912
8839	17:15:18.904	00:00:08.838	530	471,203	457,2401	0,4756549	0,9523288	573,6664	4,130382	0	532,5002	445,3639	0,2915383	0,9664215	564,7009	4,657218	0	11	502	451						Untertest3.avi	0	880	547	72	111	434	342	949	0	Content		430	340	8838985	1141120533
8856	17:15:18.921	00:00:08.855	531	471,4842	454,507	0,4758644	0,953755	573,4324	4,094981	0	535,0604	445,7577	0,2917044	0,9679332	564,3713	4,616549	0	11	503	450						Untertest3.avi	0	880	547	72	111	434	342	949	0	Content		431	339	8855622	1141137170
8872	17:15:18.937	00:00:08.872	532	475,8286	456,7189	0,4760523	0,9553675	573,2139	4,081152	0	530,4756	444,4992	0,2918312	0,969547	564,2767	4,600156	0	11	503	451						Untertest3.avi	0	880	547	72	111	434	342	949	0	Content		431	340	8872274	1141153822
8889	17:15:18.954	00:00:08.888	533	473,0475	456,8627	0,4762525	0,9566416	572,9972	4,038358	0	524,9495	444,6328	0,2919706	0,9707828	564,098	4,571535	0	11	499	451						Untertest3.avi	0	880	547	72	111	434	342	949	0	Content		427	340	8888980	1141170528
8906	17:15:18.971	00:00:08.905	534	478,1931	454,3546	0,4764036	0,9573645	572,9107	4,019414	0	525,5793	443,9452	0,2920906	0,9715044	563,9476	4,537488	0	11	502	449						Untertest3.avi	0	880	547	72	111	434	342	949	0	Content		430	338	8905603	1141187151
8922	17:15:18.987	00:00:08.922	535	480,0258	457,4362	0,4765807	0,9575155	572,7883	3,998767	0	523,993	446,9456	0,2922233	0,9716641	563,9255	4,511256	0	11	502	452						Untertest3.avi	0	880	547	72	111	434	342	949	0	Content		430	341	8922225	1141203773
8939	17:15:19.004	00:00:08.938	536	480,315	456,4496	0,4767406	0,9572634	572,6954	3,962889	0	522,7603	443,5522	0,292335	0,971418	563,9074	4,484163	0	11	502	450						Untertest3.avi	0	880	547	72	111	434	342	949	0	Content		430	339	8938971	1141220519
8956	17:15:19.021	00:00:08.955	537	480,1404	454,5107	0,4769075	0,9565785	572,6888	3,964598	0	524,6323	444,6667	0,2924933	0,9706953	563,848	4,472526	0	11	502	450						Untertest3.avi	0	880	547	72	111	434	342	949	0	Content		430	339	8955594	1141237142
8972	17:15:19.037	00:00:08.972	538	482,4516	460,4212	0,4771518	0,9555883	572,6069	3,944638	0	523,0409	442,1039	0,2927018	0,969686	563,8928	4,446355	0	11	503	451						Untertest3.avi	0	880	547	72	111	434	342	949	0	Content		431	340	8972218	1141253766
8989	17:15:19.054	00:00:08.988	539	482,2742	460,719	0,4774121	0,9545451	572,6234	3,926316	0	518,3524	446,47	0,2929454	0,9685325	563,9553	4,436629	0	11	500	454						Untertest3.avi	0	880	547	72	111	434	342	949	0	Content		428	343	8988839	1141270387
9006	17:15:19.071	00:00:09.005	540	490,1507	460,8862	0,4777386	0,9535449	572,6572	3,915665	0	519,9795	445,7927	0,2932804	0,9674246	564,0511	4,413246	0	11	505	453						Untertest3.avi	0	880	547	72	111	434	342	949	0	Content		433	342	9005586	1141287134
9022	17:15:19.087	00:00:09.022	541	489,9036	454,9985	0,4781085	0,9525387	572,6921	3,903212	0	519,8848	447,7648	0,2936375	0,9661759	564,0727	4,398134	0	11	505	451						Untertest3.avi	0	880	547	72	111	434	342	949	0	Content		433	340	9022210	1141303758
9039	17:15:19.104	00:00:09.038	542	489,4125	461,4898	0,4784427	0,9514247	572,803	3,877314	0	517,4768	443,7256	0,2939625	0,9649014	564,1417	4,388089	0	11	503	453						Untertest3.avi	0	880	547	72	111	434	342	949	0	Content		431	342	9038832	1141320380
9055	17:15:19.120	00:00:09.055	543	491,697	458,7696	0,4787524	0,9503236	572,8615	3,879099	0	519,0172	444,7584	0,2942881	0,9635478	564,3237	4,371247	0	11	505	452						Untertest3.avi	0	880	547	72	111	434	342	949	0	Content		433	341	9055451	1141336999
9072	17:15:19.137	00:00:09.072	544	488,6884	459,4063	0,47903	0,9496216	573,0284	3,873948	0	515,5176	443,2061	0,2945969	0,9626422	564,3943	4,358316	0	11	502	451						Untertest3.avi	0	880	547	72	111	434	342	949	0	Content		430	340	9072211	1141353759
9089	17:15:19.154	00:00:09.088	545	493,6097	460,91	0,4793019	0,9494562	572,9808	3,869252	0	522,3316	449,3174	0,2948477	0,9622451	564,4927	4,339365	0	11	508	455						Untertest3.avi	0	880	547	72	111	434	342	949	0	Content		436	344	9088820	1141370368
9105	17:15:19.170	00:00:09.105	546	492,7139	463,539	0,4795086	0,9497165	572,9788	3,859133	0	517,3682	444,6031	0,2950469	0,9624093	564,4919	4,329897	0	11	505	454						Untertest3.avi	0	880	547	72	111	434	342	949	0	Content		433	343	9105446	1141386994
9122	17:15:19.187	00:00:09.122	547	494,4768	457,8763	0,4797237	0,9500592	572,852	3,841199	0	516,0408	444,3011	0,2952054	0,962526	564,4784	4,317984	0	11	505	451						Untertest3.avi	0	880	547	72	111	434	342	949	0	Content		433	340	9122203	1141403751
9139	17:15:19.204	00:00:09.138	548	495,1406	458,7024	0,4798689	0,9501371	572,8874	3,831226	0	517,0444	446,7603	0,2953317	0,9623957	564,5762	4,305624	0	11	506	453						Untertest3.avi	0	880	547	72	111	434	342	949	0	Content		434	342	9138815	1141420363
9155	17:15:19.220	00:00:09.155	549	496,8568	457,542	0,4799706	0,9498224	572,7709	3,829669	0	518,1823	449,1931	0,2954145	0,9618863	564,5328	4,288949	0	11	508	453						Untertest3.avi	0	880	547	72	111	434	342	949	0	Content		436	342	9155439	1141436987
9172	17:15:19.237	00:00:09.172	550	494,7442	455,3227	0,4800175	0,9492575	572,6161	3,804973	0	516,2062	447,4122	0,2954257	0,9610832	564,5594	4,279233	0	11	505	451						Untertest3.avi	0	880	547	72	111	434	342	949	0	Content		433	340	9172060	1141453608
9189	17:15:19.254	00:00:09.188	551	497,8917	460,2737	0,4800346	0,9484594	572,5485	3,812352	0	515,2542	445,3457	0,2953964	0,960163	564,4023	4,270552	0	11	507	453						Untertest3.avi	0	880	547	72	111	434	342	949	0	Content		435	342	9188807	1141470355
9205	17:15:19.270	00:00:09.205	552	500,7114	463,7551	0,480026	0,94754	572,487	3,800196	0	518,0206	449,5431	0,2953737	0,959116	564,4824	4,261194	0	11	509	457						Untertest3.avi	0	880	547	72	111	434	342	949	0	Content		437	346	9205428	1141486976
9222	17:15:19.287	00:00:09.222	553	499,2104	459,6031	0,4799981	0,9467317	572,4251	3,788358	0	516,634	449,4644	0,2953201	0,9581954	564,416	4,240626	0	11	508	455						Untertest3.avi	0	880	547	72	111	434	342	949	0	Content		436	344	9222050	1141503598
9239	17:15:19.304	00:00:09.238	554	500,9642	464,2321	0,4799769	0,9461712	572,2729	3,771344	0	517,4932	451,4707	0,2952659	0,9576217	564,3467	4,225379	0	11	509	458						Untertest3.avi	0	880	547	72	111	434	342	949	0	Content		437	347	9238670	1141520218
9255	17:15:19.320	00:00:09.255	555	502,0367	460,1951	0,4799553	0,9458174	572,1403	3,783381	0	515,1874	448,4484	0,2952039	0,9572451	564,1353	4,225185	0	11	509	454						Untertest3.avi	0	880	547	72	111	434	342	949	0	Content		437	343	9255417	1141536965
9272	17:15:19.337	00:00:09.272	556	502,2001	461,426	0,479921	0,9454363	572,049	3,779197	0	512,1473	448,4908	0,2951661	0,9569261	564,0249	4,212074	0	11	507	455						Untertest3.avi	0	880	547	72	111	434	342	949	0	Content		435	344	9272037	1141553585
9289	17:15:19.354	00:00:09.288	557	500,3754	461,3334	0,4798489	0,944907	572,1152	3,775982	0	517,2834	457,121	0,2951164	0,9564247	563,932	4,20664	0	11	509	459						Untertest3.avi	0	880	547	72	111	434	342	949	0	Content		437	348	9288661	1141570209
9305	17:15:19.370	00:00:09.305	558	503,8886	461,4478	0,4797951	0,9444577	572,0767	3,762825	0	514,4036	451,4669	0,2950516	0,9561227	563,821	4,199717	0	11	509	456						Untertest3.avi	0	880	547	72	111	434	342	949	0	Content		437	345	9305284	1141586832
9322	17:15:19.387	00:00:09.321	559	502,8571	462,4045	0,4797185	0,9443871	572,1078	3,764231	0	514,7619	452,1976	0,2949945	0,9562105	563,802	4,189906	0	11	509	457						Untertest3.avi	0	880	547	72	111	434	342	949	0	Content		437	346	9321906	1141603454
9339	17:15:19.404	00:00:09.338	560	506,1277	457,877	0,4796399	0,9448314	572,0556	3,769504	0	517,56	451,0479	0,2949159	0,9569167	563,7625	4,189604	0	11	512	454						Untertest3.avi	0	880	547	72	111	434	342	949	0	Content		440	343	9338656	1141620204
9355	17:15:19.420	00:00:09.355	561	502,7914	461,6906	0,4795268	0,9456027	571,9729	3,746459	0	514,8047	451,8598	0,2948032	0,957871	563,8419	4,183167	0	11	509	457						Untertest3.avi	0	880	547	72	111	434	342	949	0	Content		437	346	9355277	1141636825
9372	17:15:19.437	00:00:09.371	562	503,9523	460,7806	0,4794036	0,9462345	571,9442	3,752069	0	514,0491	451,3273	0,2946716	0,958716	563,772	4,177817	0	11	509	456						Untertest3.avi	0	880	547	72	111	434	342	949	0	Content		437	345	9371901	1141653449
9389	17:15:19.454	00:00:09.388	563	501,0538	458,9845	0,4792377	0,9464625	572,0285	3,74309	0	515,6871	451,5145	0,2945234	0,9592431	563,6397	4,178196	0	11	508	455						Untertest3.avi	0	880	547	72	111	434	342	949	0	Content		436	344	9388649	1141670197
9405	17:15:19.470	00:00:09.405	564	499,9582	460,6104	0,4790336	0,9462615	572,0035	3,756616	0	512,6663	449,4966	0,294322	0,9593183	563,6663	4,180668	0	11	506	455						Untertest3.avi	0	880	547	72	111	434	342	949	0	Content		434	344	9405271	1141686819
9422	17:15:19.487	00:00:09.421	565	503,4994	460,6201	0,4788161	0,945795	572,0959	3,74751	0	515,7663	452,5164	0,2941103	0,959117	563,7581	4,182843	0	11	510	457						Untertest3.avi	0	880	547	72	111	434	342	949	0	Content		438	346	9421892	1141703440
9439	17:15:19.504	00:00:09.438	566	503,7118	459,55	0,4785839	0,9450828	572,0812	3,764473	0	517,132	451,0408	0,2938584	0,9587113	563,8144	4,179983	0	11	510	455						Untertest3.avi	0	880	547	72	111	434	342	949	0	Content		438	344	9438641	1141720189
9455	17:15:19.520	00:00:09.455	567	500,9739	455,8091	0,4783202	0,9443576	572,1099	3,75667	0	513,4712	452,207	0,2936028	0,9582713	563,8707	4,189023	0	11	507	454						Untertest3.avi	0	880	547	72	111	434	342	949	0	Content		435	343	9455263	1141736811
9472	17:15:19.537	00:00:09.471	568	503,9026	460,8068	0,4780687	0,9437402	572,0733	3,759837	0	518,2664	449,8661	0,2933457	0,9579056	563,9438	4,187052	0	11	511	455						Untertest3.avi	0	880	547	72	111	434	342	949	0	Content		439	344	9471885	1141753433
9489	17:15:19.554	00:00:09.488	569	499,3485	456,7447	0,4778539	0,94353	572,1274	3,765996	0	515,9672	452,3827	0,2931124	0,9578746	563,8505	4,180406	0	11	508	455						Untertest3.avi	0	880	547	72	111	434	342	949	0	Content		436	344	9488509	1141770057
9505	17:15:19.570	00:00:09.505	570	500,976	456,1583	0,4777025	0,9435909	572,0238	3,771044	0	514,6403	447,2625	0,2929313	0,9581034	563,9111	4,19385	0	11	508	452						Untertest3.avi	0	880	547	72	111	434	342	949	0	Content		436	341	9505143	1141786691
9522	17:15:19.587	00:00:09.521	571	502,0918	460,3517	0,4776163	0,9436803	571,9926	3,777349	0	515,4236	448,7063	0,2928478	0,9583916	563,9898	4,192201	0	11	509	455						Untertest3.avi	0	880	547	72	111	434	342	949	0	Content		437	344	9521878	1141803426
9539	17:15:19.604	00:00:09.538	572	502,8827	457,3684	0,4776033	0,9436627	571,9791	3,770059	0	512,7931	448,3199	0,2928183	0,9584667	564,0422	4,192185	0	11	508	453						Untertest3.avi	0	880	547	72	111	434	342	949	0	Content		436	342	9538501	1141820049
9555	17:15:19.620	00:00:09.555	573	503,0897	460,9241	0,4776616	0,9436693	572,0089	3,772312	0	514,5852	448,9041	0,2928709	0,9584941	564,0887	4,202445	0	11	509	455						Untertest3.avi	0	880	547	72	111	434	342	949	0	Content		437	344	9555132	1141836680
9572	17:15:19.637	00:00:09.571	574	500,3474	456,3607	0,4777785	0,9438637	572,0926	3,767611	0	517,5884	449,0367	0,2930011	0,9586805	563,9454	4,206543	0	11	509	453						Untertest3.avi	0	880	547	72	111	434	342	949	0	Content		437	342	9571748	1141853296
9588	17:15:19.653	00:00:09.588	575	501,435	454,3437	0,4779643	0,9443294	571,8921	3,779541	0	518,2919	450,823	0,293157	0,9590516	564,0364	4,21446	0	11	510	453						Untertest3.avi	0	880	547	72	111	434	342	949	0	Content		438	342	9588495	1141870043
9605	17:15:19.670	00:00:09.604	576	512,1927	466,7669	0,4780106	0,9451151	571,8332	3,78027	0	531,5678	461,2289	0,2932206	0,9597367	563,942	4,219408	0	12	522	464						Untertest3.avi	0	880	547	72	111	448	385	367	0	Content		450	353	9604991	1141886539
9622	17:15:19.687	00:00:09.621	577	507,5017	500,6358	0,4781361	0,9459859	571,8665	3,790147	0	530,5682	493,3278	0,293406	0,9604438	564,0439	4,235832	0	12	519	497						Untertest3.avi	0	880	547	72	111	448	385	367	0	Content		447	386	9621738	1141903286
9638	17:15:19.703	00:00:09.638	578	512,4815	496,3403	0,4784008	0,9460381	571,7724	3,781	0	532,8911	491,5183	0,2936517	0,9603547	563,9341	4,240156	0	12	523	494						Untertest3.avi	0	880	547	72	111	448	385	367	0	Content		451	383	9638485	1141920033
9655	17:15:19.720	00:00:09.654	579	512,5771	502,5716	0,4785864	0,9458507	571,8606	3,795953	0	532,0564	490,4139	0,2938005	0,9600896	563,9959	4,241053	0	12	522	496						Untertest3.avi	0	880	547	72	111	448	385	367	0	Content		450	385	9654981	1141936529
9672	17:15:19.737	00:00:09.671	580	511,0102	504,8575	0,4787942	0,9454247	571,8163	3,799355	0	532,4777	493,351	0,2940171	0,959554	563,7382	4,236279	0	12	522	499						Untertest3.avi	0	880	547	72	111	448	385	367	0	Content		450	388	9671728	1141953276
9688	17:15:19.753	00:00:09.688	581	512,7087	502,1467	0,4790215	0,9447557	571,699	3,799592	0	532,4125	494,0005	0,2942235	0,9588689	563,7463	4,254225	0	12	523	498						Untertest3.avi	0	880	547	72	111	448	385	367	0	Content		451	387	9688350	1141969898
9705	17:15:19.770	00:00:09.704	582	507,7395	501,7709	0,4792531	0,9440488	571,6822	3,793199	0	524,2264	492,5908	0,2944169	0,9581774	563,6445	4,249043	0	12	516	497						Untertest3.avi	0	880	547	72	111	448	385	367	0	Content		444	386	9704973	1141986521
9722	17:15:19.787	00:00:09.721	583	510,2342	498,8048	0,4794827	0,9435645	571,5403	3,799036	0	527,8697	490,7343	0,2946398	0,9577081	563,4846	4,259314	0	12	519	495						Untertest3.avi	0	880	547	72	111	448	385	367	0	Content		447	384	9721720	1142003268
9738	17:15:19.803	00:00:09.738	584	508,6789	500,1736	0,4797158	0,9434053	571,4448	3,799089	0	531,3057	491,764	0,2948552	0,9575529	563,4671	4,258449	0	12	520	496						Untertest3.avi	0	880	547	72	111	448	385	367	0	Content		448	385	9738343	1142019891
9755	17:15:19.820	00:00:09.754	585	511,3533	496,6785	0,4799439	0,9435592	571,324	3,789577	0	530,8005	489,9659	0,2950472	0,9576668	563,2704	4,272477	0	12	521	493						Untertest3.avi	0	880	547	72	111	448	385	367	0	Content		449	382	9754963	1142036511
9772	17:15:19.837	00:00:09.771	586	504,6066	499,9785	0,4801617	0,9437291	571,2252	3,791716	0	532,0571	491,6255	0,2952547	0,9578313	563,2546	4,272526	0	12	518	496						Untertest3.avi	0	880	547	72	111	448	385	367	0	Content		446	385	9771588	1142053136
9788	17:15:19.853	00:00:09.788	587	512,7432	505,1421	0,4804372	0,9437953	571,1623	3,799609	0	532,977	492,9904	0,2955031	0,9579229	563,1019	4,269829	0	12	523	499						Untertest3.avi	0	880	547	72	111	448	385	367	0	Content		451	388	9788332	1142069880
9805	17:15:19.870	00:00:09.804	588	510,9492	502,9476	0,4807271	0,9437347	570,9328	3,808952	0	530,1406	494,117	0,2957621	0,9578825	563,0478	4,288421	0	12	521	499						Untertest3.avi	0	880	547	72	111	448	385	367	0	Content		449	388	9804954	1142086502
9822	17:15:19.887	00:00:09.821	589	506,0356	496,297	0,4810653	0,9436532	570,9695	3,798713	0	530,5749	492,133	0,2960814	0,9578074	562,9276	4,283473	0	12	518	494						Untertest3.avi	0	880	547	72	111	448	385	367	0	Content		446	383	9821589	1142103137
9838	17:15:19.903	00:00:09.838	590	508,2766	497,6606	0,4814499	0,9436489	570,898	3,795727	0	532,4142	493,0056	0,2964589	0,9577798	562,9183	4,285918	0	12	520	495						Untertest3.avi	0	880	547	72	111	448	385	367	0	Content		448	384	9838210	1142119758
9855	17:15:19.920	00:00:09.854	591	505,0264	497,4438	0,4818583	0,9437441	570,8077	3,782765	0	531,4617	491,3835	0,2968278	0,9578378	562,7784	4,270339	0	12	518	494						Untertest3.avi	0	880	547	72	111	448	385	367	0	Content		446	383	9854837	1142136385
9872	17:15:19.937	00:00:09.871	592	508,0948	504,5564	0,4822444	0,943856	570,7028	3,773595	0	528,4789	490,7663	0,2971807	0,9578964	562,688	4,2555	0	12	518	498						Untertest3.avi	0	880	547	72	111	448	385	367	0	Content		446	387	9871571	1142153119
9888	17:15:19.953	00:00:09.888	593	507,3526	506,2599	0,482628	0,9439616	570,5521	3,765591	0	533,5509	495,966	0,2975551	0,9579052	562,634	4,233137	0	12	520	501						Untertest3.avi	0	880	547	72	111	448	385	367	0	Content		448	390	9888195	1142169743
9905	17:15:19.970	00:00:09.904	594	506,9322	505,5669	0,482969	0,9439644	570,5497	3,729002	0	529,0547	496,9254	0,2978751	0,9578696	562,5434	4,212143	0	12	518	501						Untertest3.avi	0	880	547	72	111	448	385	367	0	Content		446	390	9904842	1142186390
9922	17:15:19.987	00:00:09.921	595	507,9612	507,1902	0,4832727	0,9438534	570,4472	3,698391	0	531,2731	495,5837	0,2981513	0,9577497	562,4754	4,157624	0	12	520	501						Untertest3.avi	0	880	547	72	111	448	385	367	0	Content		448	390	9921577	1142203125
9938	17:15:20.003	00:00:09.938	596	511,1678	505,5851	0,4835594	0,943647	570,3596	3,662943	0	529,447	496,323	0,2984119	0,9574245	562,458	4,120784	0	12	520	501						Untertest3.avi	0	880	547	72	111	448	385	367	0	Content		448	390	9938188	1142219736
9955	17:15:20.020	00:00:09.954	597	500,7125	477,0123	0,4837776	0,9428898	570,421	3,64421	0	543,9959	466,2678	0,2985455	0,9566149	562,411	4,095861	0	12	522	472						Untertest3.avi	0	880	547	72	111	448	385	367	0	Content		450	361	9954810	1142236358
9972	17:15:20.037	00:00:09.971	598	505,4385	415,0632	0,4839985	0,941671	570,4431	3,592871	0	555,817	402,8772	0,2987175	0,9553535	562,5062	4,048742	0	13	531	409						Untertest3.avi	0	880	547	72	111	452	269	983	0	Content		459	298	9971556	1142253104
9988	17:15:20.053	00:00:09.988	599	507,3079	376,497	0,4841604	0,9412298	570,5822	3,584902	0	554,9118	369,3509	0,2989593	0,9548407	562,6614	4,016161	0	13	531	373						Untertest3.avi	0	880	547	72	111	452	269	983	0	Content		459	262	9988181	1142269729
10005	17:15:20.070	00:00:10.004	600	508,8351	384,5186	0,4844546	0,9414876	570,6286	3,55305	0	554,3849	374,6522	0,2992371	0,9550901	562,6102	3,987839	0	13	532	380						Untertest3.avi	0	880	547	72	111	452	269	983	0	Content		460	269	10004803	1142286351
10021	17:15:20.086	00:00:10.021	601	509,9252	377,6451	0,4846867	0,941785	570,5202	3,524019	0	553,3991	372,3163	0,2994205	0,9553457	562,6562	3,939633	0	13	532	375						Untertest3.avi	0	880	547	72	111	452	269	983	0	Content		460	264	10021425	1142302973
10038	17:15:20.103	00:00:10.038	602	514,5818	379,9806	0,4848863	0,9419838	570,5739	3,498155	0	547,1002	374,6733	0,2996137	0,9554681	562,5865	3,902973	0	13	531	377						Untertest3.avi	0	880	547	72	111	452	269	983	0	Content		459	266	10038050	1142319598
10055	17:15:20.120	00:00:10.054	603	511,6029	382,5641	0,4850812	0,9421035	570,4912	3,478911	0	549,1564	375,9204	0,2998262	0,955547	562,6988	3,878762	0	13	530	379						Untertest3.avi	0	880	547	72	111	452	269	983	0	Content		458	268	10054795	1142336343
10071	17:15:20.136	00:00:10.071	604	518,9866	391,3885	0,48528	0,9422088	570,7559	3,468477	0	544,3782	374,5895	0,3000247	0,9556407	562,6948	3,849206	0	13	532	383						Untertest3.avi	0	880	547	72	111	452	269	983	0	Content		460	272	10071421	1142352969
10088	17:15:20.153	00:00:10.088	605	515,7259	383,9052	0,4854578	0,942264	570,7479	3,442295	0	546,1884	375,892	0,30025	0,9556264	562,7563	3,835614	0	13	531	380						Untertest3.avi	0	880	547	72	111	452	269	983	0	Content		459	269	10088042	1142369590
10105	17:15:20.170	00:00:10.104	606	515,295	382,9662	0,4856286	0,9422112	570,7829	3,431744	0	539,0784	376,5635	0,3004367	0,955485	562,8811	3,813264	0	13	527	380						Untertest3.avi	0	880	547	72	111	452	269	983	0	Content		455	269	10104665	1142386213
10121	17:15:20.186	00:00:10.121	607	515,3253	386,246	0,4858023	0,9421216	570,9965	3,413461	0	543,5547	371,5271	0,3006587	0,9552971	562,9141	3,7767	0	13	529	379						Untertest3.avi	0	880	547	72	111	452	269	983	0	Content		457	268	10121410	1142402958
10138	17:15:20.203	00:00:10.138	608	516,9141	382,2989	0,485953	0,9420097	570,9817	3,408268	0	539,3994	373,8531	0,3008222	0,9550347	562,9568	3,771701	0	13	528	378						Untertest3.avi	0	880	547	72	111	452	269	983	0	Content		456	267	10138032	1142419580
10155	17:15:20.220	00:00:10.154	609	521,571	380,587	0,4861091	0,9418445	571,0174	3,392357	0	534,8506	376,2605	0,3009747	0,9547391	563,0333	3,766033	0	13	528	378						Untertest3.avi	0	880	547	72	111	452	269	983	0	Content		456	267	10154651	1142436199
10171	17:15:20.236	00:00:10.171	610	524,0712	383,921	0,4862233	0,9416531	571,1788	3,395868	0	539,9128	372,9622	0,3011148	0,9545062	563,1799	3,76448	0	13	532	378						Untertest3.avi	0	880	547	72	111	452	269	983	0	Content		460	267	10171398	1142452946
10188	17:15:20.253	00:00:10.188	611	518,7643	387,7494	0,4863011	0,9413655	571,3138	3,383866	0	539,6669	374,9107	0,3012201	0,9541548	563,187	3,755006	0	13	529	381						Untertest3.avi	0	880	547	72	111	452	269	983	0	Content		457	270	10188020	1142469568
10205	17:15:20.270	00:00:10.204	612	521,1583	382,9506	0,4863566	0,9412106	571,3113	3,373104	0	536,7616	375,3029	0,3013072	0,9539531	563,2387	3,728871	0	13	529	379						Untertest3.avi	0	880	547	72	111	452	269	983	0	Content		457	268	10204640	1142486188
10221	17:15:20.286	00:00:10.221	613	516,8259	379,4338	0,486399	0,9411228	571,36	3,382396	0	533,752	376,5132	0,3013602	0,9539043	563,2463	3,745565	0	13	525	378						Untertest3.avi	0	880	547	72	111	452	269	983	0	Content		453	267	10221262	1142502810
10238	17:15:20.303	00:00:10.238	614	518,7795	383,0242	0,4864251	0,94115	571,374	3,38571	0	536,0975	379,1561	0,3013994	0,9539568	563,3825	3,740562	0	13	527	381						Untertest3.avi	0	880	547	72	111	452	269	983	0	Content		455	270	10238009	1142519557
10255	17:15:20.320	00:00:10.254	615	521,3664	381,2793	0,4864494	0,9412178	571,3097	3,384949	0	533,7891	377,7075	0,3014308	0,954061	563,4008	3,738646	0	13	528	379						Untertest3.avi	0	880	547	72	111	452	269	983	0	Content		456	268	10254630	1142536178
10271	17:15:20.336	00:00:10.271	616	518,7172	382,7171	0,4864668	0,9412655	571,3203	3,394227	0	532,7378	380,4162	0,3014674	0,9541238	563,4098	3,741182	0	13	526	382						Untertest3.avi	0	880	547	72	111	452	269	983	0	Content		454	271	10271250	1142552798
10288	17:15:20.353	00:00:10.287	617	520,6064	383,8245	0,4865298	0,9412973	571,4186	3,402361	0	532,9385	378,1696	0,3015309	0,9541686	563,4385	3,741378	0	13	527	381						Untertest3.avi	0	880	547	72	111	452	269	983	0	Content		455	270	10287874	1142569422
10305	17:15:20.370	00:00:10.304	618	524,7188	382,7446	0,4866348	0,9413348	571,4465	3,398458	0	536,3242	372,6314	0,3016322	0,9539709	563,4378	3,744491	0	13	531	378						Untertest3.avi	0	880	547	72	111	452	269	983	0	Content		459	267	10304622	1142586170
10321	17:15:20.386	00:00:10.321	619	524,8251	386,2762	0,4867229	0,9413887	571,433	3,422739	0	536,6852	378,4045	0,3017624	0,9543551	563,4378	3,756927	0	13	531	382						Untertest3.avi	0	880	547	72	111	452	269	983	0	Content		459	271	10321244	1142602792
10338	17:15:20.403	00:00:10.337	620	516,8073	383,2501	0,4868296	0,9413911	571,4292	3,416671	0	529,4978	376,1385	0,3018844	0,9544528	563,4284	3,786241	0	13	523	380						Untertest3.avi	0	880	547	72	111	452	269	983	0	Content		451	269	10337862	1142619410
10354	17:15:20.419	00:00:10.354	621	519,7919	382,4626	0,4870059	0,9412493	571,3923	3,446315	0	533,5782	374,3284	0,3020746	0,9540129	563,4097	3,781862	0	13	527	378						Untertest3.avi	0	880	547	72	111	452	269	983	0	Content		455	267	10354487	1142636035
10371	17:15:20.436	00:00:10.371	622	519,5123	385,4426	0,4871946	0,9408523	571,417	3,455012	0	536,7318	374,9663	0,3022834	0,9539521	563,4097	3,791737	0	13	528	380						Untertest3.avi	0	880	547	72	111	452	269	983	0	Content		456	269	10371233	1142652781
10388	17:15:20.453	00:00:10.387	623	515,288	379,9911	0,4873582	0,9404225	571,4675	3,465221	0	531,4979	377,0451	0,3024909	0,9534976	563,6007	3,798693	0	13	523	379						Untertest3.avi	0	880	547	72	111	452	269	983	0	Content		451	268	10387853	1142669401
10404	17:15:20.469	00:00:10.404	624	520,0049	386,2375	0,487592	0,9399405	571,5932	3,489863	0	532,6556	376,2064	0,3027818	0,9527484	563,5947	3,83369	0	13	526	381						Untertest3.avi	0	880	547	72	111	452	269	983	0	Content		454	270	10404477	1142686025
10421	17:15:20.486	00:00:10.421	625	514,8833	388,8407	0,487786	0,9396684	571,5654	3,522099	0	531,6058	376,022	0,3029941	0,9528067	563,5947	3,84551	0	13	523	382						Untertest3.avi	0	880	547	72	111	452	269	983	0	Content		451	271	10421225	1142702773
10438	17:15:20.503	00:00:10.437	626	512,9385	380,0612	0,487975	0,9395259	571,6437	3,519465	0	534,3397	375,5529	0,3032321	0,9526178	563,6779	3,868592	0	13	524	378						Untertest3.avi	0	880	547	72	111	452	269	983	0	Content		452	267	10437844	1142719392
10454	17:15:20.519	00:00:10.454	627	516,04	383,7218	0,4881736	0,9394888	571,6089	3,542743	0	530,3544	374,4881	0,3034255	0,9526261	563,7026	3,898791	0	13	523	379						Untertest3.avi	0	880	547	72	111	452	269	983	0	Content		451	268	10454470	1142736018
10471	17:15:20.536	00:00:10.471	628	514,8589	386,4159	0,4883234	0,9394557	571,6912	3,566646	0	530,8259	374,4512	0,3036066	0,9526988	563,7133	3,907201	0	13	523	380						Untertest3.avi	0	880	547	72	111	452	269	983	0	Content		451	269	10471092	1142752640
10488	17:15:20.553	00:00:10.487	629	517,7728	382,8287	0,4884428	0,9393194	571,7491	3,595299	0	535,7182	378,1076	0,3037832	0,9526918	563,7552	3,919681	0	13	527	380						Untertest3.avi	0	880	547	72	111	452	269	983	0	Content		455	269	10487837	1142769385
10504	17:15:20.569	00:00:10.504	630	513,2828	382,6833	0,488568	0,9389315	571,8069	3,607526	0	532,8664	375,8028	0,303924	0,9524243	563,873	3,935111	0	13	523	379						Untertest3.avi	0	880	547	72	111	452	269	983	0	Content		451	268	10504460	1142786008
10521	17:15:20.586	00:00:10.521	631	513,5779	382,2837	0,4886908	0,9384508	571,7422	3,621573	0	529,9708	376,9424	0,3040565	0,9521543	563,8536	3,958947	0	13	522	380						Untertest3.avi	0	880	547	72	111	452	269	983	0	Content		450	269	10521086	1142802634
10538	17:15:20.603	00:00:10.537	632	511,5736	380,1922	0,4887923	0,9380069	571,7742	3,633159	0	533,9671	374,6267	0,3042142	0,9518632	563,8661	3,981413	0	13	523	377						Untertest3.avi	0	880	547	72	111	452	269	983	0	Content		451	266	10537706	1142819254
10554	17:15:20.619	00:00:10.554	633	516,4742	383,6035	0,4889564	0,937523	571,8458	3,646245	0	531,0192	376,7174	0,3043569	0,9516181	563,9337	4,002979	0	13	524	380						Untertest3.avi	0	880	547	72	111	452	269	983	0	Content		452	269	10554330	1142835878
10571	17:15:20.636	00:00:10.571	634	508,8287	383,5817	0,4891086	0,9370539	571,7829	3,661009	0	532,6023	376,0631	0,304524	0,9513466	563,963	4,020241	0	13	521	380						Untertest3.avi	0	880	547	72	111	452	269	983	0	Content		449	269	10571079	1142852627
10588	17:15:20.653	00:00:10.587	635	508,6866	384,7687	0,4892578	0,9363805	571,7933	3,682808	0	532,3929	379,6626	0,3047264	0,9508246	563,9614	4,039027	0	13	521	382						Untertest3.avi	0	880	547	72	111	452	269	983	0	Content		449	271	10587700	1142869248
10604	17:15:20.669	00:00:10.604	636	510,1562	383,3376	0,4894469	0,9355464	571,9293	3,704493	0	531,0588	376,3948	0,3049242	0,9502424	563,9761	4,065753	0	13	521	380						Untertest3.avi	0	880	547	72	111	452	269	983	0	Content		449	269	10604323	1142885871
10621	17:15:20.686	00:00:10.621	637	502,7346	383,8603	0,4896829	0,9345703	571,8834	3,704652	0	532,0946	377,007	0,3051746	0,9495077	564,0582	4,086161	0	13	517	380						Untertest3.avi	0	880	547	72	111	452	269	983	0	Content		445	269	10621071	1142902619
10638	17:15:20.703	00:00:10.637	638	508,7134	388,4095	0,4899214	0,9336041	572,0306	3,739879	0	531,9049	376,5847	0,3054219	0,9487104	564,0752	4,107149	0	13	520	382						Untertest3.avi	0	880	547	72	111	452	269	983	0	Content		448	271	10637693	1142919241
10654	17:15:20.719	00:00:10.654	639	504,933	385,3307	0,4901902	0,9325606	571,8875	3,73036	0	532,1164	377,8605	0,3057086	0,9478616	564,1361	4,111572	0	13	519	382						Untertest3.avi	0	880	547	72	111	452	269	983	0	Content		447	271	10654315	1142935863
10671	17:15:20.736	00:00:10.670	640	506,465	384,2608	0,4905082	0,9315385	571,9853	3,749883	0	531,7098	375,6231	0,3060231	0,9469346	564,2216	4,129408	0	13	519	380						Untertest3.avi	0	880	547	72	111	452	269	983	0	Content		447	269	10670940	1142952488
10688	17:15:20.753	00:00:10.687	641	504,5424	382,4289	0,4908487	0,9305055	571,9854	3,766394	0	530,7215	379,4339	0,3063644	0,9459834	564,1816	4,155896	0	13	518	381						Untertest3.avi	0	880	547	72	111	452	269	983	0	Content		446	270	10687686	1142969234
10704	17:15:20.769	00:00:10.704	642	504,3529	381,8751	0,4912203	0,929668	571,9847	3,766587	0	534,3783	379,3154	0,3067417	0,9451945	564,2192	4,187899	0	13	519	381						Untertest3.avi	0	880	547	72	111	452	269	983	0	Content		447	270	10704307	1142985855
10721	17:15:20.786	00:00:10.720	643	503,5598	385,1842	0,4916057	0,9289679	571,9384	3,779191	0	531,9294	374,447	0,3070962	0,9445606	564,2726	4,188772	0	13	518	380						Untertest3.avi	0	880	547	72	111	452	269	983	0	Content		446	269	10720931	1143002479
10738	17:15:20.803	00:00:10.737	644	501,149	386,3463	0,4920211	0,9283026	571,9911	3,789736	0	535,4119	378,0033	0,3075259	0,9438171	564,2438	4,191441	0	13	518	382						Untertest3.avi	0	880	547	72	111	452	269	983	0	Content		446	271	10737679	1143019227
10754	17:15:20.819	00:00:10.754	645	500,7687	382,4102	0,4924825	0,927492	571,9818	3,805024	0	532,2399	376,361	0,307994	0,942967	564,1864	4,222242	0	13	517	379						Untertest3.avi	0	880	547	72	111	452	269	983	0	Content		445	268	10754179	1143035727
10771	17:15:20.836	00:00:10.770	646	501,8613	386,3408	0,4929597	0,926629	571,9584	3,814684	0	534,9828	374,4558	0,3084946	0,9420856	564,1907	4,239614	0	13	518	380						Untertest3.avi	0	880	547	72	111	452	269	983	0	Content		446	269	10770925	1143052473
10788	17:15:20.853	00:00:10.787	647	507,448	385,7847	0,4935049	0,9257189	571,8365	3,82164	0	533,0345	374,6131	0,3090068	0,9411556	564,195	4,258356	0	13	520	380						Untertest3.avi	0	880	547	72	111	452	269	983	0	Content		448	269	10787547	1143069095
10804	17:15:20.869	00:00:10.804	648	501,2338	383,532	0,4940029	0,9248399	571,8411	3,817009	0	529,6157	376,9322	0,3095069	0,9402849	564,1188	4,256894	0	13	515	380						Untertest3.avi	0	880	547	72	111	452	269	983	0	Content		443	269	10804168	1143085716
10821	17:15:20.886	00:00:10.820	649	499,1795	386,8217	0,4944903	0,9239247	571,785	3,825712	0	531,0349	378,1594	0,3100074	0,9394276	564,0513	4,274269	0	13	515	382						Untertest3.avi	0	880	547	72	111	452	269	983	0	Content		443	271	10820914	1143102462
10837	17:15:20.902	00:00:10.837	650	501,0613	385,4263	0,4949542	0,9230956	571,7458	3,843909	0	532,2794	376,0576	0,3104504	0,9386618	563,9043	4,285916	0	13	517	381						Untertest3.avi	0	880	547	72	111	452	269	983	0	Content		445	270	10837412	1143118960
10854	17:15:20.919	00:00:10.854	651	501,4977	387,8058	0,4954019	0,9224237	571,6745	3,843605	0	531,8951	371,0027	0,3108907	0,9380594	563,9263	4,294482	0	13	517	379						Untertest3.avi	0	880	547	72	111	452	269	983	0	Content		445	268	10854159	1143135707
10871	17:15:20.936	00:00:10.870	652	498,7327	383,4306	0,4958008	0,9219708	571,7584	3,868737	0	536,183	373,4212	0,3113	0,9376985	563,754	4,306016	0	13	517	378						Untertest3.avi	0	880	547	72	111	452	269	983	0	Content		445	267	10870915	1143152463
10887	17:15:20.952	00:00:10.887	653	493,354	385,0794	0,4961602	0,92161	571,6699	3,860671	0	536,3557	375,5998	0,3116246	0,937448	563,6788	4,315749	0	13	515	380						Untertest3.avi	0	880	547	72	111	452	269	983	0	Content		443	269	10887416	1143168964
10904	17:15:20.969	00:00:10.904	654	543,5673	349,5439	0,4959296	0,9208044	571,6161	3,897022	0	623,4213	356,7646	0,311221	0,936766	563,7565	4,340462	0	13	583	353						Untertest3.avi	0	880	547	72	111	452	269	983	0	Content		511	242	10904151	1143185699
10921	17:15:20.986	00:00:10.920	655	608,2581	306,1734	0,495263	0,919615	571,96	3,894569	0	706,4761	335,4398	0,3105665	0,9358394	564,1547	4,331645	0	13	657	321						Untertest3.avi	0	880	547	72	111	452	269	983	0	Content		585	210	10920773	1143202321
10937	17:15:21.002	00:00:10.937	656	602,1084	414,5675	0,495086	0,9178478	571,8295	3,656578	0	690,9426	409,5242	0,310588	0,9349056	564,1975	4,080117	0	13	647	412						Untertest3.avi	0	880	547	72	111	452	269	983	0	Content		575	301	10937408	1143218956
10954	17:15:21.019	00:00:10.954	657	-1024	-768	-1	-1	-1	-1	4	-1024	-768	-1	-1	-1	-1	4		0	0						Untertest3.avi	0	880	547	72	111				0	Content		-72	-111	10954157	1143235705
10971	17:15:21.036	00:00:10.970	658	-1024	-768	-1	-1	-1	-1	4	-1024	-768	-1	-1	-1	-1	4		0	0						Untertest3.avi	0	880	547	72	111				0	Content		-72	-111	10970766	1143252314
10987	17:15:21.052	00:00:10.987	659	-1024	-768	-1	-1	-1	-1	4	-1024	-768	-1	-1	-1	-1	4		0	0						Untertest3.avi	0	880	547	72	111				0	Content		-72	-111	10987391	1143268939
11004	17:15:21.069	00:00:11.004	660	-1024	-768	-1	-1	-1	-1	4	-1024	-768	-1	-1	-1	-1	4		0	0						Untertest3.avi	0	880	547	72	111				0	Content		-72	-111	11004011	1143285559
11021	17:15:21.086	00:00:11.020	661	-1024	-768	-1	-1	-1	-1	4	-1024	-768	-1	-1	-1	-1	4		0	0						Untertest3.avi	0	880	547	72	111				0	Content		-72	-111	11020635	1143302183
11037	17:15:21.102	00:00:11.037	662	-1024	-768	-1	-1	-1	-1	4	-1024	-768	-1	-1	-1	-1	4		0	0						Untertest3.avi	0	880	547	72	111				0	Content		-72	-111	11037321	1143318869
11054	17:15:21.119	00:00:11.053	663	-1024	-768	-1	-1	-1	-1	4	-1024	-768	-1	-1	-1	-1	4		0	0						Untertest3.avi	0	880	547	72	111				0	Content		-72	-111	11053987	1143335535
11071	17:15:21.136	00:00:11.070	664	-1024	-768	-1	-1	-1	-1	4	-1024	-768	-1	-1	-1	-1	4		0	0						Untertest3.avi	0	880	547	72	111				0	Content		-72	-111	11070619	1143352167
11087	17:15:21.152	00:00:11.087	665	-1024	-768	-1	-1	-1	-1	4	-1024	-768	-1	-1	-1	-1	4		0	0						Untertest3.avi	0	880	547	72	111				0	Content		-72	-111	11087285	1143368833
11104	17:15:21.169	00:00:11.103	666	936,7531	108,1284	0,4924603	0,914585	571,968	3,924574	0	1141,296	147,8737	0,30666	0,9336616	565,4066	4,410381	0	14	1039	128						Untertest3.avi	0	880	547	72	111	970	20	116	0	Content		967	17	11103999	1143385547
11121	17:15:21.186	00:00:11.120	667	939,3725	99,65349	0,492391	0,9145671	571,7855	3,922638	0	1151,891	148,8607	0,3065844	0,9338092	565,254	4,414426	0	14	1046	124						Untertest3.avi	0	880	547	72	111	970	20	116	0	Content		974	13	11120621	1143402169
11137	17:15:21.202	00:00:11.137	668	936,5029	112,0869	0,492335	0,914592	571,7386	3,902601	0	1149,061	147,386	0,3064496	0,9339896	565,2304	4,410805	0	14	1043	130						Untertest3.avi	0	880	547	72	111	970	20	116	0	Content		971	19	11137243	1143418791
11154	17:15:21.219	00:00:11.153	669	947,1102	106,4837	0,4922388	0,9147546	571,9062	3,917186	0	1140,57	149,9951	0,306273	0,9342477	565,2056	4,410131	0	14	1044	128						Untertest3.avi	0	880	547	72	111	970	20	116	0	Content		972	17	11153864	1143435412
11170	17:15:21.235	00:00:11.170	670	937,8221	121,1174	0,4920589	0,9149752	572,0307	3,878316	0	1145,082	148,1662	0,3061232	0,9347241	565,2977	4,400277	0	14	1041	135						Untertest3.avi	0	880	547	72	111	970	20	116	0	Content		969	24	11170486	1143452034
11187	17:15:21.252	00:00:11.187	671	932,9131	113,7279	0,4919002	0,9155288	571,8447	3,877734	0	1150,717	151,1222	0,3059598	0,9352741	565,2626	4,405912	0	14	1042	132						Untertest3.avi	0	880	547	72	111	970	20	116	0	Content		970	21	11187233	1143468781
11204	17:15:21.269	00:00:11.203	672	940,1187	120,4672	0,4917622	0,9158137	571,9045	3,874668	0	1142,065	148,9015	0,3057218	0,9357617	565,3764	4,400001	0	14	1041	135						Untertest3.avi	0	880	547	72	111	970	20	116	0	Content		969	24	11203854	1143485402
11220	17:15:21.285	00:00:11.220	673	939,1685	113,5862	0,4915602	0,9159669	571,9808	3,857996	0	1158,185	150,0545	0,3055703	0,9360166	565,3192	4,410489	0	15	1049	132						Untertest3.avi	0	880	547	72	111	1019	-66	366	0	Content		977	21	11220478	1143502026
11237	17:15:21.302	00:00:11.237	674	976,9804	32,37173	0,4911337	0,9153609	572,0906	3,85928	0	1230,741	71,59244	0,3052844	0,9357206	565,6924	4,44633	0	15	1104	52						Untertest3.avi	0	880	547	72	111	1019	-66	366	0	Content		1032	-59	11237224	1143518772
11254	17:15:21.319	00:00:11.253	675	955,7667	27,77338	0,4908613	0,9147835	571,983	3,829666	0	1193,946	74,44423	0,3050964	0,9353585	565,6496	4,431004	0	15	1075	51						Untertest3.avi	0	880	547	72	111	1019	-66	366	0	Content		1003	-60	11253845	1143535393
11270	17:15:21.335	00:00:11.270	676	966,3018	27,40543	0,4904985	0,9145176	572,1212	3,854429	0	1196,758	78,41028	0,3046874	0,935304	565,6605	4,425005	0	15	1082	53						Untertest3.avi	0	880	547	72	111	1019	-66	366	0	Content		1010	-58	11270469	1143552017
11287	17:15:21.352	00:00:11.287	677	968,9037	23,71134	0,4901369	0,914064	572,0605	3,850929	0	1195,604	68,7365	0,304224	0,9351712	565,723	4,43673	0	15	1082	46						Untertest3.avi	0	880	547	72	111	1019	-66	366	0	Content		1010	-65	11287089	1143568637
11304	17:15:21.369	00:00:11.303	678	966,7042	15,75205	0,4896689	0,9137453	572,0443	3,836996	0	1199,48	69,59881	0,3037153	0,9350494	565,7974	4,440275	0	15	1083	43						Untertest3.avi	0	880	547	72	111	1019	-66	366	0	Content		1011	-68	11303835	1143585383
11320	17:15:21.385	00:00:11.320	679	965,9183	29,86863	0,4891057	0,9133249	572,1451	3,82241	0	1202,111	74,27712	0,303153	0,9350337	565,8414	4,430529	0	15	1084	52						Untertest3.avi	0	880	547	72	111	1019	-66	366	0	Content		1012	-59	11320457	1143602005
11337	17:15:21.402	00:00:11.337	680	970,7512	19,85563	0,4885066	0,9131624	571,9602	3,816478	0	1207,986	75,08727	0,3025343	0,9351313	565,9517	4,427134	0	15	1089	47						Untertest3.avi	0	880	547	72	111	1019	-66	366	0	Content		1017	-64	11337079	1143618627
11354	17:15:21.419	00:00:11.353	681	970,9003	14,48604	0,4878863	0,913023	571,887	3,819046	0	1206,174	75,93557	0,3018401	0,9353647	566,0456	4,437294	0	15	1089	45						Untertest3.avi	0	880	547	72	111	1019	-66	366	0	Content		1017	-66	11353700	1143635248
11370	17:15:21.435	00:00:11.370	682	969,5789	15,77852	0,4871595	0,9128232	571,8088	3,8162	0	1211,393	71,75037	0,3011347	0,9355722	565,9665	4,435291	0	15	1090	44						Untertest3.avi	0	880	547	72	111	1019	-66	366	0	Content		1018	-67	11370446	1143651994
11387	17:15:21.452	00:00:11.387	683	972,4651	22,29109	0,4864242	0,9125601	571,7116	3,807344	0	1212,006	72,34092	0,3003488	0,9357829	566,1417	4,437873	0	15	1092	47						Untertest3.avi	0	880	547	72	111	1019	-66	366	0	Content		1020	-64	11387070	1143668618
11404	17:15:21.469	00:00:11.403	684	963,8309	29,36381	0,4856152	0,9124764	571,7598	3,806488	0	1212,991	70,30891	0,2995612	0,9360703	566,2274	4,415783	0	15	1088	50						Untertest3.avi	0	880	547	72	111	1019	-66	366	0	Content		1016	-61	11403690	1143685238
11420	17:15:21.485	00:00:11.420	685	972,883	21,13732	0,4848413	0,9124846	571,6692	3,799139	0	1217,559	69,61254	0,2987694	0,9364962	566,1573	4,425582	0	15	1095	45						Untertest3.avi	0	880	547	72	111	1019	-66	366	0	Content		1023	-66	11420313	1143701861
11437	17:15:21.502	00:00:11.436	686	973,1278	20,95622	0,4840644	0,9124815	571,6613	3,782386	0	1211,82	70,01785	0,2979596	0,936812	566,3359	4,411363	0	15	1092	45						Untertest3.avi	0	880	547	72	111	1019	-66	366	0	Content		1020	-66	11436932	1143718480
11454	17:15:21.519	00:00:11.453	687	974,5684	21,1622	0,4833373	0,9124519	571,6027	3,783799	0	1227,042	63,1571	0,2972542	0,9370235	566,502	4,434692	0	15	1101	42						Untertest3.avi	0	880	547	72	111	1019	-66	366	0	Content		1029	-69	11453554	1143735102
11470	17:15:21.535	00:00:11.470	688	971,4142	15,95275	0,4826765	0,9122974	571,5449	3,783233	0	1221,93	67,33865	0,2965563	0,9370638	566,5981	4,420881	0	15	1097	42						Untertest3.avi	0	880	547	72	111	1019	-66	366	0	Content		1025	-69	11470302	1143751850
11487	17:15:21.552	00:00:11.487	689	972,0247	14,64255	0,4820901	0,9120346	571,5274	3,772583	0	1230,284	59,94426	0,2960166	0,9369525	566,6118	4,412282	0	15	1101	37						Untertest3.avi	0	880	547	72	111	1019	-66	366	0	Content		1029	-74	11487047	1143768595
11504	17:15:21.569	00:00:11.503	690	977,2789	21,36306	0,4815818	0,9116175	571,563	3,770544	0	1238,489	62,37912	0,2955045	0,9366491	566,9045	4,418569	0	15	1108	42						Untertest3.avi	0	880	547	72	111	1019	-66	366	0	Content		1036	-69	11503669	1143785217
11520	17:15:21.585	00:00:11.520	691	974,2065	13,44579	0,4811588	0,9113501	571,638	3,780015	0	1233,455	58,7914	0,295073	0,9363504	566,8311	4,416728	0	15	1104	36						Untertest3.avi	0	880	547	72	111	1019	-66	366	0	Content		1032	-75	11520291	1143801839
11537	17:15:21.602	00:00:11.536	692	976,5908	15,45096	0,4808162	0,911158	571,6071	3,782354	0	1237,155	55,10914	0,2947249	0,9360977	567,1785	4,433596	0	15	1107	35						Untertest3.avi	0	880	547	72	111	1019	-66	366	0	Content		1035	-76	11536913	1143818461
11554	17:15:21.619	00:00:11.553	693	971,5654	26,53785	0,4804203	0,9110351	571,7302	3,769591	0	1247,954	49,35098	0,2945298	0,9359564	567,3192	4,43807	0	15	1110	38						Untertest3.avi	0	880	547	72	111	1019	-66	366	0	Content		1038	-73	11553534	1143835082
11570	17:15:21.635	00:00:11.570	694	916,9448	112,7456	0,4797889	0,9099578	571,8311	3,634042	0	1219,228	58,30711	0,2944976	0,9355685	567,3798	4,433684	0	15	1068	86						Untertest3.avi	0	880	547	72	111	1019	-66	366	0	Content		996	-25	11570283	1143851831
11587	17:15:21.652	00:00:11.586	695	-1024	-768	-1	-1	-1	-1	4	-1024	-768	-1	-1	-1	-1	4		0	0						Untertest3.avi	0	880	547	72	111				0	Content		-72	-111	11586906	1143868454
11604	17:15:21.669	00:00:11.603	696	-1024	-768	-1	-1	-1	-1	4	-1024	-768	-1	-1	-1	-1	4		0	0						Untertest3.avi	0	880	547	72	111				0	Content		-72	-111	11603527	1143885075
11620	17:15:21.685	00:00:11.620	697	-1024	-768	-1	-1	-1	-1	4	-1024	-768	-1	-1	-1	-1	4		0	0						Untertest3.avi	0	880	547	72	111				0	Content		-72	-111	11620147	1143901695
11637	17:15:21.702	00:00:11.636	698	-1024	-768	-1	-1	-1	-1	4	-1024	-768	-1	-1	-1	-1	4		0	0						Untertest3.avi	0	880	547	72	111				0	Content		-72	-111	11636768	1143918316
11654	17:15:21.719	00:00:11.653	699	-1024	-768	-1	-1	-1	-1	4	-1024	-768	-1	-1	-1	-1	4		0	0						Untertest3.avi	0	880	547	72	111				0	Content		-72	-111	11653516	1143935064
11670	17:15:21.735	00:00:11.670	700	-1024	-768	-1	-1	-1	-1	4	-1024	-768	-1	-1	-1	-1	4		0	0						Untertest3.avi	0	880	547	72	111				0	Content		-72	-111	11670137	1143951685
11687	17:15:21.752	00:00:11.686	701	-1024	-768	-1	-1	-1	-1	4	-1024	-768	-1	-1	-1	-1	4		0	0						Untertest3.avi	0	880	547	72	111				0	Content		-72	-111	11686803	1143968351
11703	17:15:21.768	00:00:11.703	702	-1024	-768	-1	-1	-1	-1	4	-1024	-768	-1	-1	-1	-1	4		0	0						Untertest3.avi	0	880	547	72	111				0	Content		-72	-111	11703405	1143984953
11720	17:15:21.785	00:00:11.720	703	-1024	-768	-1	-1	-1	-1	4	-1024	-768	-1	-1	-1	-1	4		0	0						Untertest3.avi	0	880	547	72	111				0	Content		-72	-111	11720071	1144001619
11737	17:15:21.802	00:00:11.736	704	-1024	-768	-1	-1	-1	-1	4	-1024	-768	-1	-1	-1	-1	4		0	0						Untertest3.avi	0	880	547	72	111				0	Content		-72	-111	11736724	1144018272
11753	17:15:21.818	00:00:11.753	705	-1024	-768	-1	-1	-1	-1	4	-1024	-768	-1	-1	-1	-1	4		0	0						Untertest3.avi	0	880	547	72	111				0	Content		-72	-111	11753390	1144034938
11770	17:15:21.835	00:00:11.770	706	-1024	-768	-1	-1	-1	-1	4	-1024	-768	-1	-1	-1	-1	4		0	0						Untertest3.avi	0	880	547	72	111				0	Content		-72	-111	11770067	1144051615
11787	17:15:21.852	00:00:11.786	707	-1024	-768	-1	-1	-1	-1	4	-1024	-768	-1	-1	-1	-1	4		0	0						Untertest3.avi	0	880	547	72	111				0	Content		-72	-111	11786733	1144068281
11803	17:15:21.868	00:00:11.803	708	453,1671	292,9852	0,4873751	0,9131675	584,8356	3,880235	0	533,7501	308,0147	0,3002209	0,9375275	565,4999	4,380153	0	16	493	300						Untertest3.avi	0	880	547	72	111	422	206	316	0	Content		421	189	11803368	1144084916
11820	17:15:21.885	00:00:11.819	709	458,3854	295,5931	0,4874727	0,9134474	584,8356	3,874055	0	528,6606	310,558	0,3003204	0,9377708	565,4283	4,395128	0	16	494	303						Untertest3.avi	0	880	547	72	111	422	206	316	0	Content		422	192	11819990	1144101538
11837	17:15:21.902	00:00:11.836	710	455,8112	288,5867	0,4853027	0,9143209	584,8356	3,902642	0	527,6209	315,9876	0,3004569	0,9379712	565,6112	4,395718	0	16	492	302						Untertest3.avi	0	880	547	72	111	422	206	316	0	Content		420	191	11836624	1144118172
11853	17:15:21.918	00:00:11.853	711	463,6466	314,8144	0,4855264	0,9146417	571,8578	3,803317	0	530,1478	308,4282	0,3006478	0,9382342	565,5922	4,390121	0	16	497	312						Untertest3.avi	0	880	547	72	111	422	206	316	0	Content		425	201	11853235	1144134783
11870	17:15:21.935	00:00:11.869	712	463,9474	314,7154	0,4857128	0,9148753	572,0259	3,81411	0	524,9908	309,7847	0,3008294	0,9383785	565,5914	4,396911	0	16	494	312						Untertest3.avi	0	880	547	72	111	422	206	316	0	Content		422	201	11869981	1144151529
11887	17:15:21.952	00:00:11.886	713	465,924	319,0998	0,4859281	0,9151127	572,0249	3,828415	0	525,2079	313,642	0,3010615	0,9384358	565,7399	4,401922	0	16	496	316						Untertest3.avi	0	880	547	72	111	422	206	316	0	Content		424	205	11886730	1144168278
11903	17:15:21.968	00:00:11.903	714	470,8113	321,531	0,4861209	0,9152157	572,1017	3,844252	0	520,0792	312,7538	0,3012644	0,9384432	565,746	4,398578	0	16	495	317						Untertest3.avi	0	880	547	72	111	422	206	316	0	Content		423	206	11903372	1144184920
11920	17:15:21.985	00:00:11.920	715	464,497	317,0284	0,486315	0,9154282	572,1323	3,841313	0	524,9609	316,4988	0,3015075	0,9384714	565,8673	4,403511	0	16	495	317						Untertest3.avi	0	880	547	72	111	422	206	316	0	Content		423	206	11920115	1144201663
11937	17:15:22.002	00:00:11.936	716	463,2765	322,5733	0,4865343	0,9157131	572,1642	3,856448	0	520,2748	314,01	0,3017448	0,938666	565,8117	4,401447	0	16	492	318						Untertest3.avi	0	880	547	72	111	422	206	316	0	Content		420	207	11936634	1144218182
11953	17:15:22.018	00:00:11.953	717	464,9749	319,9297	0,4868133	0,9159626	572,2706	3,863989	0	524,6078	319,1511	0,3020487	0,9388233	565,8892	4,411825	0	16	495	320						Untertest3.avi	0	880	547	72	111	422	206	316	0	Content		423	209	11953349	1144234897
11970	17:15:22.035	00:00:11.969	718	467,5974	320,8665	0,4870877	0,9159646	572,244	3,880003	0	520,0745	320,2519	0,30235	0,9386753	565,9897	4,415128	0	16	494	321						Untertest3.avi	0	880	547	72	111	422	206	316	0	Content		422	210	11969973	1144251521
11987	17:15:22.052	00:00:11.986	719	464,4856	321,4976	0,487378	0,9155807	572,2906	3,901412	0	521,5904	320,6212	0,3026987	0,9381902	566,0316	4,429378	0	16	493	321						Untertest3.avi	0	880	547	72	111	422	206	316	0	Content		421	210	11986642	1144268190
12003	17:15:22.068	00:00:12.003	720	465,1965	318,5929	0,4877031	0,9151683	572,5301	3,907518	0	520,946	316,9505	0,3030448	0,9376107	566,0622	4,432193	0	16	493	318						Untertest3.avi	0	880	547	72	111	422	206	316	0	Content		421	207	12003356	1144284904
12020	17:15:22.085	00:00:12.019	721	464,5725	316,0999	0,4880373	0,9150282	572,5198	3,920405	0	522,3376	317,0112	0,303398	0,9373304	566,1847	4,437904	0	16	493	317						Untertest3.avi	0	880	547	72	111	422	206	316	0	Content		421	206	12019965	1144301513
12037	17:15:22.102	00:00:12.036	722	465,002	320,6239	0,4883352	0,9152864	572,4388	3,919065	0	520,2016	318,6548	0,3037124	0,9375607	566,1106	4,440657	0	16	493	320						Untertest3.avi	0	880	547	72	111	422	206	316	0	Content		421	209	12036601	1144318149
12053	17:15:22.118	00:00:12.053	723	464,3644	316,4159	0,4886283	0,9158833	572,3719	3,935041	0	522,4943	316,7184	0,3039946	0,9381244	566,037	4,450517	0	16	493	317						Untertest3.avi	0	880	547	72	111	422	206	316	0	Content		421	206	12053334	1144334882
12070	17:15:22.135	00:00:12.069	724	462,3216	318,8539	0,4889094	0,9164048	572,3489	3,940129	0	521,2158	321,5318	0,3042053	0,9386584	566,0114	4,457165	0	16	492	320						Untertest3.avi	0	880	547	72	111	422	206	316	0	Content		420	209	12069957	1144351505
12087	17:15:22.152	00:00:12.086	725	460,4055	321,1112	0,4888144	0,9164443	571,9968	3,940173	0	542,5154	323,1083	0,3040307	0,9387156	565,7205	4,470873	0	16	501	322						Untertest3.avi	0	880	547	72	111	422	206	316	0	Content		429	211	12086593	1144368141
12103	17:15:22.168	00:00:12.103	726	641,5491	196,074	0,4872021	0,9153216	572,4032	3,970087	0	777,861	234,5342	0,3022167	0,9376506	566,0641	4,521096	0	16	710	215						Untertest3.avi	0	880	547	72	111	422	206	316	0	Content		638	104	12103203	1144384751
12120	17:15:22.185	00:00:12.119	727	816,4398	126,6299	0,4852655	0,9143528	573,0529	3,969625	0	993,3695	171,5542	0,300201	0,9371738	567,1723	4,526544	0	17	905	149						Untertest3.avi	0	880	547	72	111	1110	-105	150	0	Content		833	38	12119828	1144401376
12137	17:15:22.202	00:00:12.136	728	973,3804	35,49943	0,4839481	0,9138168	573,012	3,989408	0	1234,195	61,59797	0,2989461	0,9370712	568,0959	4,63005	0	17	1104	49						Untertest3.avi	0	880	547	72	111	1110	-105	150	0	Content		1032	-62	12136583	1144418131
12153	17:15:22.218	00:00:12.153	729	1007,186	32,3672	0,4835854	0,9132992	572,9962	4,003764	0	1377,905	-27,18041	0,2984989	0,9370433	569,2415	4,776006	0	17	1193	3						Untertest3.avi	0	880	547	72	111	1110	-105	150	0	Content		1121	-108	12153196	1144434744
12170	17:15:22.235	00:00:12.169	730	1010,646	21,51764	0,4835697	0,913295	572,7394	3,995176	0	1372,236	-21,39497	0,2982833	0,9371467	569,2236	4,773643	0	17	1191	0						Untertest3.avi	0	880	547	72	111	1110	-105	150	0	Content		1119	-111	12169817	1144451365
12186	17:15:22.251	00:00:12.186	731	1005,944	13,92851	0,4833498	0,9137239	572,6669	4,001409	0	1363,905	-8,242691	0,2979593	0,9376676	569,0186	4,758426	0	17	1185	3						Untertest3.avi	0	880	547	72	111	1110	-105	150	0	Content		1113	-108	12186442	1144467990
12203	17:15:22.268	00:00:12.203	732	1013,14	18,51445	0,4831142	0,9140227	572,3953	4,005626	0	1364,29	-8,915009	0,2976048	0,9382625	568,8534	4,77359	0	17	1189	5						Untertest3.avi	0	880	547	72	111	1110	-105	150	0	Content		1117	-106	12203189	1144484737
12220	17:15:22.285	00:00:12.219	733	1003,401	21,27861	0,4828093	0,9140396	572,3611	4,006098	0	1353,536	5,181065	0,2972413	0,9384549	568,813	4,752863	0	17	1178	13						Untertest3.avi	0	880	547	72	111	1110	-105	150	0	Content		1106	-98	12219812	1144501360
12236	17:15:22.301	00:00:12.236	734	1004,454	19,61744	0,4825333	0,9138384	572,2689	4,002579	0	1352,915	-3,443031	0,2969012	0,93839	568,7484	4,765742	0	17	1179	8						Untertest3.avi	0	880	547	72	111	1110	-105	150	0	Content		1107	-103	12236434	1144517982
12253	17:15:22.318	00:00:12.253	735	1002,992	15,78867	0,4822322	0,9134188	572,3399	4,024923	0	1368,938	-11,43381	0,2966169	0,9381937	568,8786	4,781673	0	17	1186	2						Untertest3.avi	0	880	547	72	111	1110	-105	150	0	Content		1114	-109	12253056	1144534604
12270	17:15:22.335	00:00:12.269	736	1003,571	18,01145	0,4819972	0,9131128	572,249	3,997917	0	1343,096	6,206919	0,2963101	0,9379542	568,8052	4,745252	0	18	1173	12						Untertest3.avi	0	880	547	72	111	1039	-92	266	0	Content		1101	-99	12269806	1144551354
12286	17:15:22.351	00:00:12.286	737	967,1656	19,39068	0,4820005	0,9126046	572,2845	4,013648	0	1273,387	17,15241	0,2961687	0,9374778	568,1141	4,718308	0	18	1120	18						Untertest3.avi	0	880	547	72	111	1039	-92	266	0	Content		1048	-93	12286427	1144567975
12303	17:15:22.368	00:00:12.303	738	968,4139	12,40164	0,4817835	0,9122621	572,0928	4,004344	0	1252,081	32,92514	0,295949	0,9371656	568,032	4,699943	0	18	1110	23						Untertest3.avi	0	880	547	72	111	1039	-92	266	0	Content		1038	-88	12303050	1144584598
12320	17:15:22.385	00:00:12.319	739	960,1372	15,0741	0,481301	0,9118051	571,9644	3,999214	0	1264,498	14,81601	0,2954037	0,9369328	568,0327	4,735516	0	18	1112	15						Untertest3.avi	0	880	547	72	111	1039	-92	266	0	Content		1040	-96	12319674	1144601222
12336	17:15:22.401	00:00:12.336	740	959,0087	11,30668	0,4806388	0,9113259	571,8604	3,996535	0	1256,881	18,16294	0,2946661	0,9365756	567,8726	4,725706	0	18	1108	15						Untertest3.avi	0	880	547	72	111	1039	-92	266	0	Content		1036	-96	12336420	1144617968
12353	17:15:22.418	00:00:12.353	741	957,7377	19,06113	0,4798079	0,9102425	571,428	4,002957	0	1259,678	18,8524	0,2937294	0,9357942	567,7543	4,73516	0	18	1109	19						Untertest3.avi	0	880	547	72	111	1039	-92	266	0	Content		1037	-92	12353042	1144634590
12370	17:15:22.435	00:00:12.369	742	965,3729	18,7394	0,4787817	0,9083447	571,1382	3,992035	0	1266,789	19,99042	0,2926417	0,9342183	567,61	4,726516	0	18	1116	19						Untertest3.avi	0	880	547	72	111	1039	-92	266	0	Content		1044	-92	12369665	1144651213
12386	17:15:22.451	00:00:12.386	743	958,6701	19,17133	0,4776216	0,9057518	570,9221	3,974792	0	1262,14	21,21006	0,2914402	0,9321209	567,3433	4,731955	0	18	1110	20						Untertest3.avi	0	880	547	72	111	1039	-92	266	0	Content		1038	-91	12386287	1144667835
12403	17:15:22.468	00:00:12.403	744	962,9426	13,53066	0,4764191	0,903292	570,5331	3,980031	0	1256,613	23,66175	0,2901365	0,9302971	567,1194	4,728912	0	18	1110	19						Untertest3.avi	0	880	547	72	111	1039	-92	266	0	Content		1038	-92	12403037	1144684585
12420	17:15:22.485	00:00:12.419	745	964,3155	12,65512	0,4751951	0,9016989	569,9747	3,968828	0	1255,085	25,6194	0,2887855	0,9294921	566,841	4,717853	0	18	1110	19						Untertest3.avi	0	880	547	72	111	1039	-92	266	0	Content		1038	-92	12419538	1144701086
12436	17:15:22.501	00:00:12.436	746	967,6682	11,9522	0,4740274	0,9009042	569,33	3,959992	0	1254,202	20,094	0,2875381	0,9295938	566,319	4,711675	0	18	1111	16						Untertest3.avi	0	880	547	72	111	1039	-92	266	0	Content		1039	-95	12436282	1144717830
12453	17:15:22.518	00:00:12.452	747	961,3286	22,46129	0,4729299	0,9002495	568,8724	3,946137	0	1265,831	19,39399	0,2863899	0,9298118	566,0422	4,708224	0	18	1114	21						Untertest3.avi	0	880	547	72	111	1039	-92	266	0	Content		1042	-90	12452906	1144734454
12470	17:15:22.535	00:00:12.469	748	967,7526	18,95741	0,4719883	0,8994752	568,284	3,934915	0	1258,753	20,52376	0,2853483	0,9298799	565,6147	4,683292	0	18	1113	20						Untertest3.avi	0	880	547	72	111	1039	-92	266	0	Content		1041	-91	12469534	1144751082
12486	17:15:22.551	00:00:12.486	749	967,7777	24,50631	0,4711892	0,8987207	567,8109	3,923006	0	1263,847	16,65249	0,2845244	0,9300019	565,3427	4,681308	0	18	1116	21						Untertest3.avi	0	880	547	72	111	1039	-92	266	0	Content		1044	-90	12486149	1144767697
12503	17:15:22.568	00:00:12.502	750	965,0316	20,7218	0,4705883	0,8985667	567,5403	3,923254	0	1276,361	22,9983	0,2840516	0,9305035	565,3218	4,690434	0	18	1121	22						Untertest3.avi	0	880	547	72	111	1039	-92	266	0	Content		1049	-89	12502897	1144784445
12519	17:15:22.584	00:00:12.519	751	933,7355	69,93396	0,4700143	0,8986345	567,3928	3,806914	0	1253,338	34,13723	0,2840052	0,9313597	565,3352	4,661783	0	18	1094	52						Untertest3.avi	0	880	547	72	111	1039	-92	266	0	Content		1022	-59	12519396	1144800944
12536	17:15:22.601	00:00:12.536	752	-1024	-768	-1	-1	-1	-1	4	-1024	-768	-1	-1	-1	-1	4		0	0						Untertest3.avi	0	880	547	72	111				0	Content		-72	-111	12536142	1144817690
12553	17:15:22.618	00:00:12.552	753	-1024	-768	-1	-1	-1	-1	4	-1024	-768	-1	-1	-1	-1	4		0	0						Untertest3.avi	0	880	547	72	111				0	Content		-72	-111	12552763	1144834311
12569	17:15:22.634	00:00:12.569	754	-1024	-768	-1	-1	-1	-1	4	-1024	-768	-1	-1	-1	-1	4		0	0						Untertest3.avi	0	880	547	72	111				0	Content		-72	-111	12569387	1144850935
12586	17:15:22.651	00:00:12.586	755	-1024	-768	-1	-1	-1	-1	4	-1024	-768	-1	-1	-1	-1	4		0	0						Untertest3.avi	0	880	547	72	111				0	Content		-72	-111	12586132	1144867680
12603	17:15:22.668	00:00:12.602	756	-1024	-768	-1	-1	-1	-1	4	-1024	-768	-1	-1	-1	-1	4		0	0						Untertest3.avi	0	880	547	72	111				0	Content		-72	-111	12602753	1144884301
12619	17:15:22.684	00:00:12.619	757	-1024	-768	-1	-1	-1	-1	4	-1024	-768	-1	-1	-1	-1	4		0	0						Untertest3.avi	0	880	547	72	111				0	Content		-72	-111	12619374	1144900922
12636	17:15:22.701	00:00:12.636	758	-1024	-768	-1	-1	-1	-1	4	-1024	-768	-1	-1	-1	-1	4		0	0						Untertest3.avi	0	880	547	72	111				0	Content		-72	-111	12636041	1144917589
12653	17:15:22.718	00:00:12.652	759	-1024	-768	-1	-1	-1	-1	4	-1024	-768	-1	-1	-1	-1	4		0	0						Untertest3.avi	0	880	547	72	111				0	Content		-72	-111	12652704	1144934252
12669	17:15:22.734	00:00:12.669	760	-1024	-768	-1	-1	-1	-1	4	-1024	-768	-1	-1	-1	-1	4		0	0						Untertest3.avi	0	880	547	72	111				0	Content		-72	-111	12669370	1144950918
12686	17:15:22.751	00:00:12.686	761	-1024	-768	-1	-1	-1	-1	4	-1024	-768	-1	-1	-1	-1	4		0	0						Untertest3.avi	0	880	547	72	111				0	Content		-72	-111	12686052	1144967600
12703	17:15:22.768	00:00:12.702	762	-1024	-768	-1	-1	-1	-1	4	-1024	-768	-1	-1	-1	-1	4		0	0						Untertest3.avi	0	880	547	72	111				0	Content		-72	-111	12702718	1144984266
12719	17:15:22.784	00:00:12.719	763	-1024	-768	-1	-1	-1	-1	4	-1024	-768	-1	-1	-1	-1	4		0	0						Untertest3.avi	0	880	547	72	111				0	Content		-72	-111	12719482	1145001030
12736	17:15:22.801	00:00:12.735	764	498,3762	392,647	0,4856641	0,917346	566,2327	3,852903	0	560,1689	390,9568	0,3000771	0,945121	562,5072	4,415833	0	19	529	392						Untertest3.avi	0	880	547	72	111	451	282	3149	0	Content		457	281	12735984	1145017532
12753	17:15:22.818	00:00:12.752	765	502,1902	399,8043	0,4862984	0,9166721	566,2446	3,847377	0	561,9196	395,7512	0,3007139	0,9439875	562,5301	4,410714	0	19	532	398						Untertest3.avi	0	880	547	72	111	451	282	3149	0	Content		460	287	12752600	1145034148
12769	17:15:22.834	00:00:12.769	766	498,4609	396,6702	0,4869791	0,9171997	566,3877	3,858349	0	557,3175	395,5452	0,3014291	0,9435689	562,7678	4,4256	0	19	528	396						Untertest3.avi	0	880	547	72	111	451	282	3149	0	Content		456	285	12769471	1145051019
12786	17:15:22.851	00:00:12.786	767	500,036	401,2817	0,4876514	0,9171573	566,9384	3,862526	0	557,8533	394,011	0,3021076	0,9428871	563,1189	4,424145	0	19	529	398						Untertest3.avi	0	880	547	72	111	451	282	3149	0	Content		457	287	12786095	1145067643
12803	17:15:22.868	00:00:12.802	768	497,9504	399,5236	0,4882936	0,9171685	567,185	3,87039	0	555,936	386,4139	0,302787	0,9423793	563,2508	4,434904	0	19	527	393						Untertest3.avi	0	880	547	72	111	451	282	3149	0	Content		455	282	12802718	1145084266
12819	17:15:22.884	00:00:12.819	769	504,1183	400,8875	0,4889766	0,9173498	567,3394	3,869848	0	559,7448	396,0952	0,3034831	0,9420424	563,3238	4,439075	0	19	532	398						Untertest3.avi	0	880	547	72	111	451	282	3149	0	Content		460	287	12819340	1145100888
12836	17:15:22.901	00:00:12.836	770	504,1064	399,7101	0,4895303	0,9175026	567,429	3,88325	0	554,2615	392,7831	0,3040502	0,9419819	563,3844	4,44472	0	19	529	396						Untertest3.avi	0	880	547	72	111	451	282	3149	0	Content		457	285	12836085	1145117633
12853	17:15:22.918	00:00:12.852	771	502,8279	401,8131	0,4899589	0,9171809	567,5681	3,901116	0	558,8538	390,0976	0,3045187	0,9415968	563,4722	4,447815	0	19	531	396						Untertest3.avi	0	880	547	72	111	451	282	3149	0	Content		459	285	12852710	1145134258
12869	17:15:22.934	00:00:12.869	772	498,1284	400,051	0,4902433	0,9161479	567,859	3,909533	0	552,3439	391,0731	0,304866	0,9405635	563,5604	4,455765	0	19	525	396						Untertest3.avi	0	880	547	72	111	451	282	3149	0	Content		453	285	12869333	1145150881
12886	17:15:22.951	00:00:12.885	773	501,6702	396,6278	0,4904405	0,9146736	567,9644	3,909078	0	549,6154	387,4403	0,3050667	0,9392905	563,6342	4,469299	0	19	526	392						Untertest3.avi	0	880	547	72	111	451	282	3149	0	Content		454	281	12885956	1145167504
12903	17:15:22.968	00:00:12.902	774	500,0474	397,8099	0,4905002	0,9134662	568,0612	3,930351	0	551,6376	394,887	0,3051859	0,938176	563,6567	4,474861	0	19	526	396						Untertest3.avi	0	880	547	72	111	451	282	3149	0	Content		454	285	12902702	1145184250
12919	17:15:22.984	00:00:12.919	775	501,1054	398,4504	0,4904471	0,9127286	567,981	3,943073	0	553,8163	393,6307	0,3051644	0,9375545	563,6709	4,481614	0	19	527	396						Untertest3.avi	0	880	547	72	111	451	282	3149	0	Content		455	285	12919323	1145200871
12936	17:15:23.001	00:00:12.935	776	497,6647	395,8479	0,4903665	0,9122174	567,8419	3,935855	0	551,5428	394,1332	0,3050454	0,9370219	563,6055	4,477705	0	19	525	395						Untertest3.avi	0	880	547	72	111	451	282	3149	0	Content		453	284	12935948	1145217496
12953	17:15:23.018	00:00:12.952	777	500,2392	399,3778	0,4901961	0,9113852	567,788	3,963682	0	553,564	391,4132	0,3049061	0,9361827	563,4705	4,490407	0	19	527	395						Untertest3.avi	0	880	547	72	111	451	282	3149	0	Content		455	284	12952583	1145234131
12969	17:15:23.034	00:00:12.969	778	503,6429	399,5081	0,4900138	0,9102802	567,6952	3,957201	0	549,2739	388,0549	0,3046775	0,9350188	563,4276	4,474415	0	19	526	394						Untertest3.avi	0	880	547	72	111	451	282	3149	0	Content		454	283	12969337	1145250885
12986	17:15:23.051	00:00:12.985	779	496,2407	402,2289	0,489774	0,9091545	567,6639	3,951268	0	554,3288	386,9185	0,3044345	0,9338294	563,3824	4,481442	0	19	525	395						Untertest3.avi	0	880	547	72	111	451	282	3149	0	Content		453	284	12985944	1145267492
13003	17:15:23.068	00:00:13.002	780	504,5028	404,4564	0,4895183	0,9082778	567,4003	3,959944	0	552,6479	386,3615	0,30414	0,932825	563,2316	4,463617	0	19	529	395						Untertest3.avi	0	880	547	72	111	451	282	3149	0	Content		457	284	13002564	1145284112
13019	17:15:23.084	00:00:13.019	781	499,3872	397,6129	0,4892081	0,907448	567,1905	3,945063	0	556,3463	390,3398	0,303794	0,9318076	562,9944	4,454732	0	19	528	394						Untertest3.avi	0	880	547	72	111	451	282	3149	0	Content		456	283	13019203	1145300751
13036	17:15:23.101	00:00:13.035	782	504,3191	402,399	0,4888902	0,9066693	566,916	3,959816	0	556,7756	389,4375	0,303411	0,9308922	562,8341	4,4517	0	19	531	396						Untertest3.avi	0	880	547	72	111	451	282	3149	0	Content		459	285	13035823	1145317371
13053	17:15:23.118	00:00:13.052	783	500,1283	395,238	0,4885337	0,9062614	566,698	3,928742	0	552,8186	390,8779	0,3029907	0,9302556	562,801	4,435377	0	19	526	393						Untertest3.avi	0	880	547	72	111	451	282	3149	0	Content		454	282	13052570	1145334118
13069	17:15:23.134	00:00:13.069	784	503,6635	400,1577	0,4882042	0,9062873	566,3682	3,928435	0	557,0134	390,4299	0,3025787	0,930081	562,4908	4,427422	0	19	530	395						Untertest3.avi	0	880	547	72	111	451	282	3149	0	Content		458	284	13069183	1145350731
13086	17:15:23.151	00:00:13.085	785	501,5757	394,5367	0,4878388	0,9065642	565,9924	3,910846	0	554,0245	391,3608	0,3021301	0,9301245	562,1298	4,415446	0	19	528	393						Untertest3.avi	0	880	547	72	111	451	282	3149	0	Content		456	282	13085803	1145367351
13102	17:15:23.167	00:00:13.102	786	506,202	395,9907	0,487437	0,906527	565,8085	3,9039	0	552,1203	396,2797	0,3016665	0,9298176	561,9303	4,407113	0	19	529	396						Untertest3.avi	0	880	547	72	111	451	282	3149	0	Content		457	285	13102426	1145383974
13119	17:15:23.184	00:00:13.119	787	506,4754	398,964	0,4870568	0,9062175	565,5138	3,898458	0	559,1815	390,1546	0,3012057	0,9293241	561,6841	4,390269	0	19	533	395						Untertest3.avi	0	880	547	72	111	451	282	3149	0	Content		461	284	13119052	1145400600
13136	17:15:23.201	00:00:13.135	788	511,1696	399,2327	0,4866449	0,906206	565,3068	3,881845	0	554,1871	393,9469	0,3007165	0,9290152	561,621	4,389732	0	19	533	397						Untertest3.avi	0	880	547	72	111	451	282	3149	0	Content		461	286	13135797	1145417345
13152	17:15:23.217	00:00:13.152	789	511,9305	401,6185	0,4862157	0,9069499	565,162	3,886896	0	556,3813	390,7164	0,3002294	0,9295116	561,2774	4,38181	0	19	534	396						Untertest3.avi	0	880	547	72	111	451	282	3149	0	Content		462	285	13152422	1145433970
13169	17:15:23.234	00:00:13.169	790	509,0443	401,0239	0,4857462	0,9083029	564,928	3,872959	0	554,6522	392,5996	0,2996994	0,9306078	561,1582	4,36256	0	19	532	397						Untertest3.avi	0	880	547	72	111	451	282	3149	0	Content		460	286	13169044	1145450592
13186	17:15:23.251	00:00:13.185	791	509,7014	397,8284	0,4852683	0,909716	564,7977	3,856657	0	557,8426	398,2781	0,2991876	0,9317306	560,918	4,357556	0	19	534	398						Untertest3.avi	0	880	547	72	111	451	282	3149	0	Content		462	287	13185790	1145467338
13202	17:15:23.267	00:00:13.202	792	507,5356	397,6754	0,4847882	0,9104907	564,7738	3,850704	0	555,011	397,085	0,2986856	0,9324092	560,7683	4,348685	0	19	531	397						Untertest3.avi	0	880	547	72	111	451	282	3149	0	Content		459	286	13202414	1145483962
13219	17:15:23.284	00:00:13.219	793	506,9489	398,4431	0,4843065	0,9106243	564,7698	3,846102	0	552,976	393,9737	0,2981805	0,9327351	560,5681	4,34771	0	19	530	396						Untertest3.avi	0	880	547	72	111	451	282	3149	0	Content		458	285	13219035	1145500583
13236	17:15:23.301	00:00:13.235	794	511,0776	399,2284	0,48382	0,9103618	564,74	3,844372	0	551,6337	393,0606	0,2976845	0,9328058	560,4933	4,348028	0	19	531	396						Untertest3.avi	0	880	547	72	111	451	282	3149	0	Content		459	285	13235659	1145517207
13252	17:15:23.317	00:00:13.252	795	508,2852	400,1505	0,4832917	0,9097659	564,7616	3,852413	0	552,8345	392,4414	0,2971691	0,9326413	560,4551	4,348949	0	19	531	396						Untertest3.avi	0	880	547	72	111	451	282	3149	0	Content		459	285	13252405	1145533953
13269	17:15:23.334	00:00:13.269	796	510,5495	397,074	0,4827404	0,908786	564,8842	3,854906	0	552,397	396,7037	0,2966456	0,9321793	560,4573	4,340792	0	19	531	397						Untertest3.avi	0	880	547	72	111	451	282	3149	0	Content		459	286	13269026	1145550574
13286	17:15:23.351	00:00:13.285	797	511,7142	401,0763	0,4821627	0,9076053	564,9841	3,851815	0	551,6885	398,0833	0,2961041	0,9315293	560,4518	4,346137	0	19	532	400						Untertest3.avi	0	880	547	72	111	451	282	3149	0	Content		460	289	13285648	1145567196
13302	17:15:23.367	00:00:13.302	798	510,8738	396,674	0,4816092	0,9067132	565,0682	3,843054	0	552,7615	393,4708	0,2955872	0,9311587	560,4266	4,352371	0	19	532	395						Untertest3.avi	0	880	547	72	111	451	282	3149	0	Content		460	284	13302272	1145583820
13319	17:15:23.384	00:00:13.318	799	509,1563	397,3664	0,4810503	0,9062001	565,238	3,861188	0	551,5605	395,0373	0,2950902	0,9310653	560,4282	4,346617	0	19	530	396						Untertest3.avi	0	880	547	72	111	451	282	3149	0	Content		458	285	13318894	1145600442
13336	17:15:23.401	00:00:13.335	800	509,331	395,6309	0,4805332	0,9057268	565,3389	3,856503	0	550,9515	397,453	0,2946163	0,9308953	560,4821	4,346103	0	19	530	397						Untertest3.avi	0	880	547	72	111	451	282	3149	0	Content		458	286	13335516	1145617064
13352	17:15:23.417	00:00:13.352	801	511,7979	393,1862	0,4800448	0,9048957	565,5231	3,861551	0	548,5626	394,45	0,2941711	0,930364	560,5508	4,340353	0	19	530	394						Untertest3.avi	0	880	547	72	111	451	282	3149	0	Content		458	283	13352265	1145633813
13369	17:15:23.434	00:00:13.368	802	512,6949	393,2301	0,4796043	0,9037773	565,7578	3,870202	0	549,9287	396,2758	0,2937904	0,9295504	560,7006	4,349667	0	19	531	395						Untertest3.avi	0	880	547	72	111	451	282	3149	0	Content		459	284	13368888	1145650436
13386	17:15:23.451	00:00:13.385	803	510,6827	394,9736	0,4792035	0,9030002	566,0229	3,874783	0	549,7798	397,969	0,2934682	0,9290015	560,9271	4,341424	0	19	530	396						Untertest3.avi	0	880	547	72	111	451	282	3149	0	Content		458	285	13385636	1145667184
13402	17:15:23.467	00:00:13.402	804	509,4884	394,4128	0,4788907	0,9029794	566,1481	3,871679	0	552,7537	398,4955	0,2931965	0,9292504	561,0305	4,355234	0	19	531	396						Untertest3.avi	0	880	547	72	111	451	282	3149	0	Content		459	285	13402257	1145683805
13419	17:15:23.484	00:00:13.418	805	508,9286	394,8628	0,4786555	0,9035569	566,2922	3,888764	0	552,3854	398,2437	0,2930016	0,9300568	561,0939	4,363299	0	19	531	397						Untertest3.avi	0	880	547	72	111	451	282	3149	0	Content		459	286	13418880	1145700428
13436	17:15:23.501	00:00:13.435	806	509,4738	394,9553	0,4785064	0,9043058	566,3951	3,88927	0	546,7504	394,5426	0,2928427	0,9310312	561,1091	4,367224	0	19	528	395						Untertest3.avi	0	880	547	72	111	451	282	3149	0	Content		456	284	13435501	1145717049
13452	17:15:23.517	00:00:13.452	807	510,4669	390,3062	0,4784044	0,9049491	566,6158	3,882995	0	551,717	396,9282	0,2927933	0,9317252	561,2895	4,367482	0	19	531	394						Untertest3.avi	0	880	547	72	111	451	282	3149	0	Content		459	283	13452247	1145733795
13469	17:15:23.534	00:00:13.468	808	508,7	389,4221	0,4784087	0,9054782	566,7303	3,892937	0	552,3757	398,7988	0,2928356	0,932335	561,3464	4,373934	0	19	531	394						Untertest3.avi	0	880	547	72	111	451	282	3149	0	Content		459	283	13468746	1145750294
13485	17:15:23.550	00:00:13.485	809	511,0804	397,334	0,4785011	0,9060575	566,7998	3,90132	0	549,4393	396,0712	0,2929427	0,9330161	561,3965	4,37451	0	19	530	397						Untertest3.avi	0	880	547	72	111	451	282	3149	0	Content		458	286	13485494	1145767042
13502	17:15:23.567	00:00:13.502	810	514,975	393,1782	0,4786986	0,9067059	566,7975	3,914184	0	548,16	392,0708	0,2931307	0,9336663	561,3433	4,383095	0	19	532	393						Untertest3.avi	0	880	547	72	111	451	282	3149	0	Content		460	282	13502116	1145783664
13519	17:15:23.584	00:00:13.518	811	509,237	389,1602	0,478934	0,9071705	566,9019	3,910341	0	550,6563	396,5411	0,2934022	0,9340288	561,3553	4,394539	0	19	530	393						Untertest3.avi	0	880	547	72	111	451	282	3149	0	Content		458	282	13518739	1145800287
13535	17:15:23.600	00:00:13.535	812	513,572	395,0635	0,4792409	0,9074901	566,9078	3,919474	0	549,7455	392,2907	0,2936953	0,9343926	561,2963	4,396217	0	19	532	394						Untertest3.avi	0	880	547	72	111	451	282	3149	0	Content		460	283	13535488	1145817036
13552	17:15:23.617	00:00:13.552	813	509,9628	389,2006	0,4795567	0,9080293	566,8098	3,89945	0	550,2017	396,8784	0,2940156	0,9347419	561,2697	4,395392	0	19	530	393						Untertest3.avi	0	880	547	72	111	451	282	3149	0	Content		458	282	13552111	1145833659
13569	17:15:23.634	00:00:13.568	814	508,4074	389,8882	0,4798965	0,9086133	566,7822	3,909618	0	552,1397	392,6971	0,2943205	0,9352233	561,3174	4,407063	0	19	530	391						Untertest3.avi	0	880	547	72	111	451	282	3149	0	Content		458	280	13568733	1145850281
13585	17:15:23.650	00:00:13.585	815	512,4004	393,0264	0,4802622	0,9089552	566,7306	3,917961	0	548,668	393,1946	0,2946394	0,9353675	561,245	4,414243	0	19	531	393						Untertest3.avi	0	880	547	72	111	451	282	3149	0	Content		459	282	13585356	1145866904
13602	17:15:23.667	00:00:13.601	816	510,1001	393,7231	0,4806443	0,9086137	566,6871	3,92159	0	548,8814	398,1241	0,2950348	0,9347774	561,2158	4,415162	0	19	529	396						Untertest3.avi	0	880	547	72	111	451	282	3149	0	Content		457	285	13601981	1145883529
13619	17:15:23.684	00:00:13.618	817	510,226	395,0828	0,4810708	0,9077384	566,7814	3,920885	0	551,8994	395,2709	0,2954752	0,9337085	561,2995	4,4282	0	19	531	395						Untertest3.avi	0	880	547	72	111	451	282	3149	0	Content		459	284	13618726	1145900274
13635	17:15:23.700	00:00:13.635	818	508,3914	396,1188	0,4815493	0,9068329	566,8501	3,923043	0	549,9412	395,0535	0,2959624	0,9325252	561,4169	4,4255	0	19	529	396						Untertest3.avi	0	880	547	72	111	451	282	3149	0	Content		457	285	13635473	1145917021
13652	17:15:23.717	00:00:13.652	819	508,9743	391,9999	0,4820884	0,9061887	566,9133	3,924033	0	550,29	392,9363	0,2964967	0,9316009	561,4521	4,425408	0	19	530	392						Untertest3.avi	0	880	547	72	111	451	282	3149	0	Content		458	281	13652096	1145933644
13669	17:15:23.734	00:00:13.668	820	509,9041	389,6069	0,4826988	0,9057084	567,0162	3,917273	0	550,322	395,8206	0,2971087	0,9307447	561,5959	4,427566	0	19	530	393						Untertest3.avi	0	880	547	72	111	451	282	3149	0	Content		458	282	13668721	1145950269
13685	17:15:23.750	00:00:13.685	821	507,6997	391,6819	0,4833243	0,9050885	567,1117	3,913317	0	547,3566	396,6047	0,2977698	0,929845	561,6612	4,434764	0	19	528	394						Untertest3.avi	0	880	547	72	111	451	282	3149	0	Content		456	283	13685342	1145966890
13702	17:15:23.767	00:00:13.701	822	506,97	391,1987	0,4839748	0,9045207	567,2466	3,92775	0	548,8494	395,7297	0,298419	0,9290078	561,7098	4,44033	0	19	528	393						Untertest3.avi	0	880	547	72	111	451	282	3149	0	Content		456	282	13701966	1145983514
13719	17:15:23.784	00:00:13.718	823	505,4815	394,2534	0,4846255	0,9041803	567,3746	3,924655	0	546,8015	394,0124	0,2991012	0,928405	561,905	4,446183	0	19	526	394						Untertest3.avi	0	880	547	72	111	451	282	3149	0	Content		454	283	13718714	1146000262
13735	17:15:23.800	00:00:13.735	824	508,4857	394,1732	0,4852903	0,9042848	567,4209	3,93301	0	547,8309	398,6549	0,299779	0,9282083	561,8745	4,44402	0	19	528	396						Untertest3.avi	0	880	547	72	111	451	282	3149	0	Content		456	285	13735335	1146016883
13752	17:15:23.817	00:00:13.751	825	506,1633	391,6811	0,4859515	0,9046942	567,5317	3,927315	0	553,0076	395,7017	0,3004576	0,9283041	562,019	4,436032	0	19	530	394						Untertest3.avi	0	880	547	72	111	451	282	3149	0	Content		458	283	13751960	1146033508
13769	17:15:23.834	00:00:13.768	826	505,8263	396,8475	0,4865839	0,9051308	567,6008	3,927001	0	545,9724	394,6248	0,3010972	0,9285151	562,1182	4,437448	0	19	526	396						Untertest3.avi	0	880	547	72	111	451	282	3149	0	Content		454	285	13768581	1146050129
13785	17:15:23.850	00:00:13.785	827	509,2806	394,566	0,4872381	0,9058039	567,6044	3,933865	0	553,4222	392,5663	0,3017522	0,9288592	562,1687	4,450369	0	19	531	394						Untertest3.avi	0	880	547	72	111	451	282	3149	0	Content		459	283	13785203	1146066751
13802	17:15:23.867	00:00:13.801	828	506,8786	394,0628	0,4878935	0,9066913	567,6966	3,931957	0	552,9159	388,7765	0,3023947	0,9295275	562,074	4,450363	0	19	530	391						Untertest3.avi	0	880	547	72	111	451	282	3149	0	Content		458	280	13801951	1146083499
13819	17:15:23.884	00:00:13.818	829	505,9301	396,1033	0,4885544	0,9078172	567,4945	3,926931	0	548,0328	390,5535	0,3030174	0,9304268	562,0284	4,446902	0	19	527	393						Untertest3.avi	0	880	547	72	111	451	282	3149	0	Content		455	282	13818570	1146100118
13835	17:15:23.900	00:00:13.835	830	503,5319	395,143	0,4892358	0,9088311	567,4337	3,929783	0	549,9962	391,4931	0,3036541	0,9312271	561,8741	4,442652	0	19	527	393						Untertest3.avi	0	880	547	72	111	451	282	3149	0	Content		455	282	13835194	1146116742
13852	17:15:23.917	00:00:13.851	831	504,1728	396,5857	0,4899367	0,9093935	567,3478	3,928022	0	552,5341	396,7357	0,3043398	0,9316131	561,8815	4,432986	0	19	528	397						Untertest3.avi	0	880	547	72	111	451	282	3149	0	Content		456	286	13851943	1146133491
13869	17:15:23.934	00:00:13.868	832	501,7575	394,2313	0,4906381	0,9096547	567,27	3,925871	0	546,7563	389,5759	0,3050106	0,9317216	561,8156	4,447398	0	19	524	392						Untertest3.avi	0	880	547	72	111	451	282	3149	0	Content		452	281	13868565	1146150113
13885	17:15:23.950	00:00:13.885	833	503,8095	393,8735	0,491386	0,9098216	567,2955	3,926239	0	553,5156	392,4037	0,3057546	0,9316712	561,7294	4,437525	0	19	529	393						Untertest3.avi	0	880	547	72	111	451	282	3149	0	Content		457	282	13885187	1146166735
13902	17:15:23.967	00:00:13.901	834	501,9922	394,8951	0,4921233	0,9099451	567,3239	3,933177	0	548,5244	395,314	0,3064807	0,9315504	561,7184	4,442755	0	19	525	395						Untertest3.avi	0	880	547	72	111	451	282	3149	0	Content		453	284	13901936	1146183484
13919	17:15:23.984	00:00:13.918	835	502,0899	396,8738	0,4928724	0,9098847	567,3153	3,932652	0	549,6496	389,6328	0,3072305	0,931263	561,6803	4,43413	0	19	526	393						Untertest3.avi	0	880	547	72	111	451	282	3149	0	Content		454	282	13918558	1146200106
13935	17:15:24.000	00:00:13.935	836	498,9935	390,5444	0,4936087	0,9094791	567,3738	3,928015	0	548,5558	389,4704	0,3079871	0,930552	561,6362	4,441019	0	19	524	390						Untertest3.avi	0	880	547	72	111	451	282	3149	0	Content		452	279	13935180	1146216728
13952	17:15:24.017	00:00:13.951	837	502,1355	396,0959	0,4943353	0,9087598	567,4742	3,918989	0	547,1393	387,3863	0,308724	0,9295418	561,7984	4,442839	0	19	525	392						Untertest3.avi	0	880	547	72	111	451	282	3149	0	Content		453	281	13951805	1146233353
13968	17:15:24.033	00:00:13.968	838	501,6468	393,0439	0,4950183	0,9081208	567,5637	3,924796	0	549,5803	387,5471	0,3094503	0,9285277	561,9335	4,448143	0	19	526	390						Untertest3.avi	0	880	547	72	111	451	282	3149	0	Content		454	279	13968428	1146249976
13985	17:15:24.050	00:00:13.985	839	502,7503	396,3878	0,4956688	0,9075656	567,8456	3,938616	0	545,5247	392,6338	0,3101207	0,9276944	562,0558	4,431433	0	19	524	395						Untertest3.avi	0	880	547	72	111	451	282	3149	0	Content		452	284	13985175	1146266723
14002	17:15:24.067	00:00:14.001	840	499,7671	396,9619	0,4963141	0,9071795	567,955	3,945652	0	546,6365	387,2909	0,3107774	0,9269739	562,2993	4,445897	0	19	523	392						Untertest3.avi	0	880	547	72	111	451	282	3149	0	Content		451	281	14001811	1146283359
14018	17:15:24.083	00:00:14.018	841	502,9777	392,4649	0,496903	0,9070068	568,0531	3,935085	0	552,0037	386,7724	0,3114159	0,9263957	562,3313	4,456563	0	19	527	390						Untertest3.avi	0	880	547	72	111	451	282	3149	0	Content		455	279	14018429	1146299977
14035	17:15:24.100	00:00:14.035	842	501,1837	395,0858	0,4974728	0,9070079	568,2738	3,935834	0	547,0258	387,2809	0,3120092	0,9259877	562,4155	4,460104	0	19	524	391						Untertest3.avi	0	880	547	72	111	451	282	3149	0	Content		452	280	14035045	1146316593
14052	17:15:24.117	00:00:14.051	843	500,4329	393,2361	0,4980088	0,9073181	568,3678	3,942071	0	544,6678	387,8138	0,3125597	0,9258897	562,5536	4,464865	0	19	523	391						Untertest3.avi	0	880	547	72	111	451	282	3149	0	Content		451	280	14051790	1146333338
14068	17:15:24.133	00:00:14.068	844	502,7241	393,8263	0,498518	0,9077843	568,4141	3,952449	0	544,4409	383,9882	0,3130801	0,9260596	562,5577	4,477041	0	19	524	389						Untertest3.avi	0	880	547	72	111	451	282	3149	0	Content		452	278	14068426	1146349974
14085	17:15:24.150	00:00:14.085	845	500,7235	392,7101	0,4989894	0,9081039	568,4531	3,944211	0	550,0193	385,6131	0,3135774	0,9261294	562,6479	4,477898	0	19	525	389						Untertest3.avi	0	880	547	72	111	451	282	3149	0	Content		453	278	14085051	1146366599
14102	17:15:24.167	00:00:14.101	846	499,609	395,0303	0,4993967	0,9082409	568,509	3,961376	0	545,1739	385,0435	0,3139714	0,9260821	562,7016	4,484378	0	19	522	390						Untertest3.avi	0	880	547	72	111	451	282	3149	0	Content		450	279	14101659	1146383207
14118	17:15:24.183	00:00:14.118	847	502,4668	394,5087	0,4997551	0,9084389	568,5801	3,964513	0	545,3546	383,8268	0,3143218	0,9260671	562,777	4,486565	0	19	524	389						Untertest3.avi	0	880	547	72	111	451	282	3149	0	Content		452	278	14118406	1146399954
14135	17:15:24.200	00:00:14.135	848	496,5961	391,2163	0,5000172	0,9088666	568,581	3,954446	0	546,3159	381,8073	0,3146151	0,9263666	562,6937	4,502263	0	19	521	387						Untertest3.avi	0	880	547	72	111	451	282	3149	0	Content		449	276	14135028	1146416576
14152	17:15:24.217	00:00:14.151	849	496,4171	392,377	0,5002974	0,909539	568,6098	3,967101	0	548,7623	384,6717	0,3148893	0,9269283	562,8184	4,510478	0	19	523	389						Untertest3.avi	0	880	547	72	111	451	282	3149	0	Content		451	278	14151777	1146433325
14168	17:15:24.233	00:00:14.168	850	496,6963	392,741	0,500523	0,9102784	568,6685	3,9809	0	549,002	384,7279	0,3151203	0,9275364	562,863	4,51952	0	19	523	389						Untertest3.avi	0	880	547	72	111	451	282	3149	0	Content		451	278	14168276	1146449824
14185	17:15:24.250	00:00:14.185	851	499,6175	394,9379	0,500734	0,9108132	568,7491	3,977511	0	551,3078	381,541	0,3153455	0,9280775	562,8271	4,530488	0	19	525	388						Untertest3.avi	0	880	547	72	111	451	282	3149	0	Content		453	277	14185019	1146466567
14202	17:15:24.267	00:00:14.201	852	496,9576	388,5543	0,5009094	0,911227	568,7165	3,980159	0	549,4605	386,3947	0,3155403	0,9283314	562,9271	4,530784	0	19	523	387						Untertest3.avi	0	880	547	72	111	451	282	3149	0	Content		451	276	14201641	1146483189
14218	17:15:24.283	00:00:14.218	853	493,3725	392,556	0,5010657	0,9114307	568,7454	3,975587	0	547,5056	382,3505	0,3156958	0,9285227	563,0679	4,539589	0	19	520	387						Untertest3.avi	0	880	547	72	111	451	282	3149	0	Content		448	276	14218263	1146499811
14235	17:15:24.300	00:00:14.234	854	494,0193	390,9487	0,501202	0,9115237	568,9927	3,98631	0	549,2745	387,9937	0,315871	0,9285977	563,1561	4,535584	0	19	522	389						Untertest3.avi	0	880	547	72	111	451	282	3149	0	Content		450	278	14234884	1146516432
14252	17:15:24.317	00:00:14.251	855	495,1035	394,2655	0,5013233	0,9115183	568,9452	3,989019	0	551,4561	383,4605	0,3160161	0,9285692	563,2184	4,552293	0	19	523	389						Untertest3.avi	0	880	547	72	111	451	282	3149	0	Content		451	278	14251630	1146533178
14268	17:15:24.333	00:00:14.268	856	494,8537	386,9127	0,5014012	0,9114442	569,0654	3,986061	0	553,2231	385,2446	0,3161261	0,9284858	563,317	4,559092	0	19	524	386						Untertest3.avi	0	880	547	72	111	451	282	3149	0	Content		452	275	14268253	1146549801
14285	17:15:24.350	00:00:14.285	857	495,4149	390,344	0,5014642	0,9114143	569,2181	3,991429	0	551,8253	381,9462	0,3162101	0,9284276	563,4775	4,572203	0	19	524	386						Untertest3.avi	0	880	547	72	111	451	282	3149	0	Content		452	275	14285000	1146566548
14302	17:15:24.367	00:00:14.301	858	495,9677	390,517	0,5015081	0,9114007	569,3632	4,003729	0	551,1746	381,491	0,3162723	0,9284114	563,5375	4,571265	0	19	524	386						Untertest3.avi	0	880	547	72	111	451	282	3149	0	Content		452	275	14301624	1146583172
14318	17:15:24.383	00:00:14.318	859	499,6325	390,2787	0,5015311	0,9113486	569,5159	4,00623	0	552,9175	387,0859	0,316327	0,9283196	563,6703	4,580413	0	19	526	389						Untertest3.avi	0	880	547	72	111	451	282	3149	0	Content		454	278	14318246	1146599794
14335	17:15:24.400	00:00:14.334	860	494,3904	388,468	0,5015057	0,9111329	569,5386	4,016906	0	551,3214	387,7188	0,3163451	0,9281269	563,7963	4,580285	0	19	523	388						Untertest3.avi	0	880	547	72	111	451	282	3149	0	Content		451	277	14334868	1146616416
14351	17:15:24.416	00:00:14.351	861	495,8855	386,2781	0,5014845	0,9107847	569,7077	4,0169	0	553,7463	385,8903	0,31632	0,9277579	563,9277	4,592086	0	19	525	386						Untertest3.avi	0	880	547	72	111	451	282	3149	0	Content		453	275	14351493	1146633041
14368	17:15:24.433	00:00:14.368	862	493,9285	388,3098	0,5014262	0,9104829	569,7121	4,029674	0	553,6129	386,0968	0,3162738	0,9273972	564,1064	4,601777	0	19	524	387						Untertest3.avi	0	880	547	72	111	451	282	3149	0	Content		452	276	14368125	1146649673
14385	17:15:24.450	00:00:14.384	863	499,1796	388,6765	0,5013702	0,9103062	569,8124	4,027412	0	551,2112	382,7726	0,3162157	0,9272522	564,0075	4,612659	0	19	525	386						Untertest3.avi	0	880	547	72	111	451	282	3149	0	Content		453	275	14384860	1146666408
14401	17:15:24.466	00:00:14.401	864	492,1559	387,3315	0,5012974	0,9103202	569,8716	4,026232	0	551,4778	385,6029	0,3161751	0,9272463	564,0496	4,609123	0	19	522	386						Untertest3.avi	0	880	547	72	111	451	282	3149	0	Content		450	275	14401484	1146683032
14418	17:15:24.483	00:00:14.418	865	494,1211	386,6482	0,5012308	0,9104772	569,8842	4,038782	0	553,786	387,8805	0,3161189	0,9273099	564,1129	4,612994	0	19	524	387						Untertest3.avi	0	880	547	72	111	451	282	3149	0	Content		452	276	14418231	1146699779
14435	17:15:24.500	00:00:14.434	866	495,743	384,3035	0,5011849	0,9105968	569,9001	4,060236	0	552,3936	385,6903	0,3160577	0,9273917	564,1467	4,631845	0	19	524	385						Untertest3.avi	0	880	547	72	111	451	282	3149	0	Content		452	274	14434853	1146716401
14451	17:15:24.516	00:00:14.451	867	490,8465	387,4414	0,5011269	0,9106693	569,912	4,062789	0	553,0416	389,9813	0,3160205	0,9274049	564,1605	4,629079	0	19	522	389						Untertest3.avi	0	880	547	72	111	451	282	3149	0	Content		450	278	14451477	1146733025
14468	17:15:24.533	00:00:14.468	868	493,7715	389,1229	0,5010704	0,9106506	569,9058	4,06062	0	556,4644	385,811	0,3159509	0,9273731	564,1801	4,646722	0	19	525	387						Untertest3.avi	0	880	547	72	111	451	282	3149	0	Content		453	276	14468114	1146749662
14485	17:15:24.550	00:00:14.484	869	494,9598	386,9135	0,5010157	0,9105878	569,9119	4,069459	0	554,701	386,4162	0,3158794	0,9272959	564,1298	4,650443	0	19	525	387						Untertest3.avi	0	880	547	72	111	451	282	3149	0	Content		453	276	14484723	1146766271
14501	17:15:24.566	00:00:14.501	870	492,1659	384,9517	0,5009128	0,9105269	569,88	4,069233	0	554,3534	382,9219	0,3157753	0,9272605	564,1851	4,662724	0	19	523	384						Untertest3.avi	0	880	547	72	111	451	282	3149	0	Content		451	273	14501345	1146782893
14518	17:15:24.583	00:00:14.518	871	488,8222	384,571	0,5007815	0,9105833	569,9417	4,075674	0	554,6896	386,226	0,3156541	0,9273121	564,0679	4,656834	0	19	522	385						Untertest3.avi	0	880	547	72	111	451	282	3149	0	Content		450	274	14518106	1146799654
14535	17:15:24.600	00:00:14.534	872	489,2742	388,5419	0,5006585	0,9107298	569,957	4,081917	0	555,6566	387,8433	0,3155226	0,9274703	564,149	4,680002	0	19	522	388						Untertest3.avi	0	880	547	72	111	451	282	3149	0	Content		450	277	14534841	1146816389
14551	17:15:24.616	00:00:14.551	873	489,018	387,5675	0,5004998	0,9109639	569,9724	4,096042	0	556,3268	383,7938	0,3153436	0,9277041	564,2253	4,697326	0	19	523	386						Untertest3.avi	0	880	547	72	111	451	282	3149	0	Content		451	275	14551461	1146833009
14568	17:15:24.633	00:00:14.568	874	489,0343	385,1721	0,5003314	0,9110293	570,0352	4,10672	0	559,8243	384,748	0,3151995	0,9278167	564,1418	4,697733	0	19	524	385						Untertest3.avi	0	880	547	72	111	451	282	3149	0	Content		452	274	14568094	1146849642
14585	17:15:24.650	00:00:14.584	875	488,0386	383,7274	0,5001382	0,910906	570,0461	4,108459	0	555,2843	385,332	0,3150054	0,9277827	564,1419	4,693526	0	19	522	385						Untertest3.avi	0	880	547	72	111	451	282	3149	0	Content		450	274	14584705	1146866253
14601	17:15:24.666	00:00:14.601	876	488,0159	386,5112	0,4999335	0,910639	570,1324	4,107281	0	552,1574	383,0033	0,3148095	0,9276306	564,2153	4,705169	0	19	520	385						Untertest3.avi	0	880	547	72	111	451	282	3149	0	Content		448	274	14601327	1146882875
14618	17:15:24.683	00:00:14.617	877	484,5289	386,1605	0,4997225	0,9103332	570,117	4,107742	0	556,7099	385,3391	0,3146044	0,9274099	564,2003	4,712214	0	19	521	386						Untertest3.avi	0	880	547	72	111	451	282	3149	0	Content		449	275	14617949	1146899497
14635	17:15:24.700	00:00:14.634	878	488,2529	384,6798	0,4995179	0,9101187	570,1554	4,106905	0	557,8317	382,1071	0,3143931	0,9272872	564,299	4,717385	0	19	523	383						Untertest3.avi	0	880	547	72	111	451	282	3149	0	Content		451	272	14634698	1146916246
14651	17:15:24.716	00:00:14.651	879	481,444	387,5333	0,4992741	0,9099372	570,1833	4,119704	0	556,588	378,3035	0,3141794	0,9272071	564,2242	4,736736	0	19	519	383						Untertest3.avi	0	880	547	72	111	451	282	3149	0	Content		447	272	14651319	1146932867
14668	17:15:24.733	00:00:14.668	880	486,5572	383,2856	0,4990719	0,9098536	570,2115	4,113547	0	555,7229	379,9773	0,3139896	0,9272249	564,3535	4,734209	0	19	521	382						Untertest3.avi	0	880	547	72	111	451	282	3149	0	Content		449	271	14668080	1146949628
14685	17:15:24.750	00:00:14.684	881	481,9554	389,3082	0,4988475	0,9098575	570,2232	4,115555	0	554,1995	385,6631	0,3137881	0,927291	564,3882	4,72243	0	19	518	387						Untertest3.avi	0	880	547	72	111	451	282	3149	0	Content		446	276	14684692	1146966240
14701	17:15:24.766	00:00:14.701	882	484,4319	385,1227	0,4986798	0,9098551	570,291	4,122091	0	559,4979	383,9617	0,3136144	0,9273699	564,4222	4,731049	0	19	522	385						Untertest3.avi	0	880	547	72	111	451	282	3149	0	Content		450	274	14701313	1146982861
14718	17:15:24.783	00:00:14.717	883	483,5443	386,2709	0,4985278	0,909767	570,4091	4,126133	0	559,0165	384,4315	0,3134816	0,9273337	564,5036	4,729853	0	19	521	385						Untertest3.avi	0	880	547	72	111	451	282	3149	0	Content		449	274	14717935	1146999483
14735	17:15:24.800	00:00:14.734	884	483,8998	386,9874	0,4984137	0,9095101	570,3784	4,117008	0	559,4246	381,0031	0,3133694	0,9272603	564,5471	4,74058	0	19	522	384						Untertest3.avi	0	880	547	72	111	451	282	3149	0	Content		450	273	14734558	1147016106
14751	17:15:24.816	00:00:14.751	885	484,7366	386,2173	0,4983491	0,9093083	570,4214	4,126301	0	560,5421	379,5177	0,313327	0,9271958	564,528	4,753558	0	19	523	383						Untertest3.avi	0	880	547	72	111	451	282	3149	0	Content		451	272	14751179	1147032727
14768	17:15:24.833	00:00:14.767	886	479,3477	384,4354	0,4983067	0,9092757	570,376	4,117819	0	559,3541	380,8021	0,3133211	0,9272377	564,5581	4,756302	0	19	519	383						Untertest3.avi	0	880	547	72	111	451	282	3149	0	Content		447	272	14767927	1147049475
14785	17:15:24.850	00:00:14.784	887	480,4592	385,7896	0,4983504	0,909365	570,4368	4,12912	0	557,4572	383,7214	0,3133452	0,9273973	564,6088	4,756879	0	19	519	385						Untertest3.avi	0	880	547	72	111	451	282	3149	0	Content		447	274	14784552	1147066100
14801	17:15:24.866	00:00:14.801	888	481,1645	382,8329	0,4983972	0,9094888	570,4617	4,127334	0	553,2733	382,4038	0,3134006	0,9276122	564,6008	4,763059	0	19	517	383						Untertest3.avi	0	880	547	72	111	451	282	3149	0	Content		445	272	14801298	1147082846
14818	17:15:24.883	00:00:14.817	889	483,1761	388,9355	0,498499	0,9094817	570,468	4,144722	0	551,8657	382,5875	0,3135228	0,9276483	564,577	4,760642	0	19	518	386						Untertest3.avi	0	880	547	72	111	451	282	3149	0	Content		446	275	14817924	1147099472
14835	17:15:24.900	00:00:14.834	890	482,2423	385,0751	0,4986402	0,9093448	570,3695	4,138796	0	553,2204	384,4199	0,3136713	0,9275527	564,5815	4,772437	0	19	518	385						Untertest3.avi	0	880	547	72	111	451	282	3149	0	Content		446	274	14834544	1147116092
14851	17:15:24.916	00:00:14.851	891	479,1629	383,9472	0,4988133	0,9092886	570,4336	4,135437	0	556,8472	384,2626	0,3138717	0,9275044	564,62	4,766283	0	19	518	384						Untertest3.avi	0	880	547	72	111	451	282	3149	0	Content		446	273	14851167	1147132715
14868	17:15:24.933	00:00:14.867	892	485,5696	386,8516	0,4990479	0,9092499	570,3393	4,135869	0	551,8408	386,428	0,3140845	0,927487	564,4794	4,757201	0	19	519	387						Untertest3.avi	0	880	547	72	111	451	282	3149	0	Content		447	276	14867792	1147149340
14884	17:15:24.949	00:00:14.884	893	482,0732	386,5044	0,4992648	0,9092626	570,3355	4,088441	0	551,0552	386,8449	0,3143337	0,9275212	564,5308	4,72367	0	19	517	387						Untertest3.avi	0	880	547	72	111	451	282	3149	0	Content		445	276	14884413	1147165961
14901	17:15:24.966	00:00:14.901	894	486,3956	388,3209	0,4995531	0,9092935	570,326	4,046661	0	551,7841	387,2987	0,3146124	0,9275407	564,5632	4,685293	0	19	519	388						Untertest3.avi	0	880	547	72	111	451	282	3149	0	Content		447	277	14901162	1147182710
14918	17:15:24.983	00:00:14.917	895	486,2186	394,1994	0,4998132	0,9094345	570,3899	3,997703	0	549,3355	384,2766	0,3148883	0,9276829	564,5167	4,63919	0	19	518	389						Untertest3.avi	0	880	547	72	111	451	282	3149	0	Content		446	278	14917782	1147199330
14935	17:15:25.000	00:00:14.934	896	489,8298	392,1307	0,5001204	0,9096631	570,338	3,934381	0	548,3442	386,8765	0,3152137	0,9278944	564,4922	4,567667	0	19	519	390						Untertest3.avi	0	880	547	72	111	451	282	3149	0	Content		447	279	14934532	1147216080
14951	17:15:25.016	00:00:14.951	897	488,8582	396,6203	0,5004419	0,9098624	570,4191	3,875353	0	543,4009	386,871	0,31554	0,9280587	564,4112	4,482576	0	19	516	392						Untertest3.avi	0	880	547	72	111	451	282	3149	0	Content		444	281	14951154	1147232702
14968	17:15:25.033	00:00:14.967	898	490,8321	399,3756	0,500788	0,9099412	570,3516	3,810511	0	542,8683	389,474	0,3158833	0,9280804	564,5049	4,411583	0	19	517	394						Untertest3.avi	0	880	547	72	111	451	282	3149	0	Content		445	283	14967775	1147249323
14984	17:15:25.049	00:00:14.984	899	495,1879	398,6718	0,5011743	0,9099436	570,3419	3,746285	0	541,6913	389,2252	0,3162912	0,9279829	564,429	4,357351	0	19	518	394						Untertest3.avi	0	880	547	72	111	451	282	3149	0	Content		446	283	14984399	1147265947
15001	17:15:25.066	00:00:15.001	900	492,2388	396,0826	0,5015984	0,9099438	570,3101	3,678819	0	541,5823	388,8452	0,3167075	0,9278812	564,5132	4,283362	0	19	517	392						Untertest3.avi	0	880	547	72	111	451	282	3149	0	Content		445	281	15001029	1147282577
15018	17:15:25.083	00:00:15.017	901	503,28	400,4611	0,5020651	0,9101216	570,3344	3,639422	0	536,6245	388,6292	0,3171751	0,9279016	564,5206	4,225123	0	19	520	395						Untertest3.avi	0	880	547	72	111	451	282	3149	0	Content		448	284	15017645	1147299193
15034	17:15:25.099	00:00:15.034	902	500,6771	401,2542	0,5025423	0,9104539	570,3412	3,591934	0	535,1876	393,1432	0,3176603	0,9280142	564,4855	4,158972	0	19	518	397						Untertest3.avi	0	880	547	72	111	451	282	3149	0	Content		446	286	15034395	1147315943
15051	17:15:25.116	00:00:15.051	903	501,4247	397,5694	0,50304	0,9106512	570,333	3,541771	0	532,431	392,0214	0,3181649	0,9280749	564,4715	4,109439	0	19	517	395						Untertest3.avi	0	880	547	72	111	451	282	3149	0	Content		445	284	15051047	1147332595
15068	17:15:25.133	00:00:15.067	904	506,5057	401,819	0,5035293	0,9107001	570,3479	3,508569	0	532,1731	393,106	0,3186543	0,9279627	564,4845	4,05932	0	19	519	397						Untertest3.avi	0	880	547	72	111	451	282	3149	0	Content		447	286	15067650	1147349198
15084	17:15:25.149	00:00:15.084	905	506,4043	402,5344	0,5039966	0,9106852	570,3691	3,467535	0	531,9288	392,5323	0,3191333	0,9277737	564,5526	4,002036	0	19	519	398						Untertest3.avi	0	880	547	72	111	451	282	3149	0	Content		447	287	15084385	1147365933
15101	17:15:25.166	00:00:15.101	906	505,4053	396,6606	0,5044421	0,9106648	570,4741	3,414	0	530,6719	390,6452	0,3196078	0,9276263	564,5087	3,956646	0	19	518	394						Untertest3.avi	0	880	547	72	111	451	282	3149	0	Content		446	283	15101011	1147382559
15118	17:15:25.183	00:00:15.117	907	509,9622	399,2361	0,5048823	0,9106846	570,469	3,394127	0	524,2095	394,175	0,3200359	0,9274999	564,5342	3,92494	0	19	517	397						Untertest3.avi	0	880	547	72	111	451	282	3149	0	Content		445	286	15117640	1147399188
15134	17:15:25.199	00:00:15.134	908	515,0515	403,8582	0,5053009	0,9106663	570,4913	3,384109	0	521,7405	396,0997	0,3204326	0,9274035	564,4396	3,890236	0	19	518	400						Untertest3.avi	0	880	547	72	111	451	282	3149	0	Content		446	289	15134258	1147415806
15151	17:15:25.216	00:00:15.150	909	507,5122	395,4601	0,5056622	0,9106449	570,492	3,332866	0	522,0021	396,5929	0,3208055	0,9273676	564,4729	3,863121	0	19	515	396						Untertest3.avi	0	880	547	72	111	451	282	3149	0	Content		443	285	15150875	1147432423
15168	17:15:25.233	00:00:15.167	910	510,2446	402,8716	0,5060048	0,9106979	570,4012	3,336646	0	523,3153	394,1014	0,3211578	0,927402	564,5646	3,82487	0	19	517	398						Untertest3.avi	0	880	547	72	111	451	282	3149	0	Content		445	287	15167621	1147449169
15184	17:15:25.249	00:00:15.184	911	513,3522	401,2333	0,5063602	0,9108778	570,3689	3,307925	0	520,3013	391,5998	0,3214865	0,927624	564,5746	3,807621	0	19	517	396						Untertest3.avi	0	880	547	72	111	451	282	3149	0	Content		445	285	15184245	1147465793
15201	17:15:25.266	00:00:15.200	912	510,6681	399,576	0,5066419	0,9111103	570,4881	3,289742	0	519,9014	398,2421	0,3217957	0,9278386	564,6212	3,781361	0	19	515	399						Untertest3.avi	0	880	547	72	111	451	282	3149	0	Content		443	288	15200993	1147482541
15218	17:15:25.283	00:00:15.218	913	515,9764	402,5194	0,5069456	0,9113395	570,3746	3,294363	0	520,4919	393,0627	0,3220931	0,9280205	564,5837	3,738196	0	19	518	398						Untertest3.avi	0	880	547	72	111	451	282	3149	0	Content		446	287	15218441	1147499989
15235	17:15:25.300	00:00:15.235	914	522,3605	405,2262	0,5072525	0,9114871	570,4805	3,281015	0	517,2853	393,8047	0,3223647	0,9281414	564,4409	3,73535	0	19	520	400						Untertest3.avi	0	880	547	72	111	451	282	3149	0	Content		448	289	15235064	1147516612
15252	17:15:25.317	00:00:15.251	915	518,3751	403,5217	0,5075491	0,9117491	570,4434	3,265981	0	516,5136	395,7528	0,3226626	0,9282894	564,6008	3,717789	0	19	517	400						Untertest3.avi	0	880	547	72	111	451	282	3149	0	Content		445	289	15251687	1147533235
15268	17:15:25.333	00:00:15.268	916	521,2515	403,3657	0,507871	0,9121526	570,3831	3,261694	0	517,3904	395,7168	0,3229796	0,9286187	564,5573	3,707844	0	19	519	400						Untertest3.avi	0	880	547	72	111	451	282	3149	0	Content		447	289	15268311	1147549859
15285	17:15:25.350	00:00:15.284	917	518,879	401,8754	0,5081754	0,912605	570,3867	3,239301	0	519,7973	391,5224	0,3232896	0,9289764	564,4846	3,682966	0	19	519	397						Untertest3.avi	0	880	547	72	111	451	282	3149	0	Content		447	286	15284934	1147566482
15302	17:15:25.367	00:00:15.301	918	517,0196	404,3279	0,508483	0,9129803	570,3237	3,24838	0	513,5339	388,7249	0,3236031	0,9292421	564,5294	3,679251	0	19	515	397						Untertest3.avi	0	880	547	72	111	451	282	3149	0	Content		443	286	15301682	1147583230
15318	17:15:25.383	00:00:15.318	919	521,5698	398,2119	0,5088275	0,9132437	570,3499	3,237413	0	519,7813	391,3	0,3239351	0,929326	564,5693	3,67526	0	19	521	395						Untertest3.avi	0	880	547	72	111	451	282	3149	0	Content		449	284	15318431	1147599979
15335	17:15:25.400	00:00:15.335	920	515,3846	397,2773	0,5091236	0,9134137	570,4911	3,216055	0	519,9494	393,4846	0,3242585	0,9293116	564,6093	3,664263	0	19	518	395						Untertest3.avi	0	880	547	72	111	451	282	3149	0	Content		446	284	15335054	1147616602
15352	17:15:25.417	00:00:15.351	921	522,5417	398,9133	0,5094289	0,9136842	570,4123	3,236327	0	518,6922	388,8254	0,3245486	0,9293526	564,6152	3,662509	0	19	521	394						Untertest3.avi	0	880	547	72	111	451	282	3149	0	Content		449	283	15351676	1147633224
15368	17:15:25.433	00:00:15.368	922	525,971	408,0015	0,5097108	0,9139184	570,5703	3,230627	0	514,8901	395,5585	0,3248331	0,9293847	564,6691	3,64395	0	19	520	402						Untertest3.avi	0	880	547	72	111	451	282	3149	0	Content		448	291	15368304	1147649852
15385	17:15:25.450	00:00:15.384	923	518,6879	404,8996	0,5099459	0,9141423	570,553	3,249844	0	515,0014	390,5308	0,3250773	0,9293876	564,6718	3,660058	0	19	517	398						Untertest3.avi	0	880	547	72	111	451	282	3149	0	Content		445	287	15384927	1147666475
15402	17:15:25.467	00:00:15.401	924	518,8936	398,4128	0,5101402	0,9142133	570,6705	3,224014	0	514,262	393,2698	0,3252974	0,929329	564,7437	3,658079	0	19	517	396						Untertest3.avi	0	880	547	72	111	451	282	3149	0	Content		445	285	15401551	1147683099
15418	17:15:25.483	00:00:15.418	925	520,1929	406,1573	0,5103	0,9142397	570,5813	3,260128	0	511,4507	391,0529	0,3254412	0,9292586	564,7499	3,647639	0	19	516	399						Untertest3.avi	0	880	547	72	111	451	282	3149	0	Content		444	288	15418177	1147699725
15435	17:15:25.500	00:00:15.434	926	522,307	404,914	0,5103895	0,9142424	570,6888	3,254566	0	515,1377	392,5423	0,3255548	0,9292248	564,7655	3,661661	0	19	519	399						Untertest3.avi	0	880	547	72	111	451	282	3149	0	Content		447	288	15434926	1147716474
15452	17:15:25.517	00:00:15.451	927	522,8014	404,3633	0,5104006	0,9141399	570,701	3,265566	0	513,1036	396,3259	0,3255725	0,9290819	564,819	3,663761	0	19	518	400						Untertest3.avi	0	880	547	72	111	451	282	3149	0	Content		446	289	15451549	1147733097
15468	17:15:25.533	00:00:15.468	928	516,7066	401,1799	0,5103588	0,9139311	570,6426	3,26211	0	516,3057	394,5768	0,3255571	0,9289257	564,8099	3,6804	0	19	517	398						Untertest3.avi	0	880	547	72	111	451	282	3149	0	Content		445	287	15468171	1147749719
15485	17:15:25.550	00:00:15.484	929	518,393	393,2423	0,5103009	0,9137084	570,7352	3,267724	0	514,1677	394,7406	0,3254839	0,9286845	564,889	3,686108	0	19	516	394						Untertest3.avi	0	880	547	72	111	451	282	3149	0	Content		444	283	15484921	1147766469
15502	17:15:25.567	00:00:15.501	930	521,4306	404,1815	0,5101911	0,9134564	570,8754	3,294698	0	512,2378	388,5957	0,3253987	0,9284766	564,8986	3,697403	0	19	517	396						Untertest3.avi	0	880	547	72	111	451	282	3149	0	Content		445	285	15501544	1147783092
15518	17:15:25.583	00:00:15.518	931	518,4381	395,6987	0,5100967	0,9133586	570,9371	3,307299	0	512,9111	393,756	0,3253035	0,9283944	564,9597	3,717118	0	19	516	395						Untertest3.avi	0	880	547	72	111	451	282	3149	0	Content		444	284	15518170	1147799718
15535	17:15:25.600	00:00:15.534	932	522,2322	396,5695	0,5100336	0,9133018	570,9331	3,310616	0	513,1502	389,0137	0,3252341	0,9283733	564,9451	3,737478	0	19	518	393						Untertest3.avi	0	880	547	72	111	451	282	3149	0	Content		446	282	15534919	1147816467
15552	17:15:25.617	00:00:15.551	933	512,5247	393,9383	0,5099755	0,9131607	570,8664	3,311397	0	509,9255	393,8497	0,3251653	0,9282706	564,9181	3,743144	0	19	511	394						Untertest3.avi	0	880	547	72	111	451	282	3149	0	Content		439	283	15551545	1147833093
15568	17:15:25.633	00:00:15.568	934	520,3411	402,1056	0,5099543	0,913009	570,8525	3,353558	0	510,3235	392,5889	0,325151	0,9281599	564,8979	3,765949	0	19	515	397						Untertest3.avi	0	880	547	72	111	451	282	3149	0	Content		443	286	15568171	1147849719
15585	17:15:25.650	00:00:15.584	935	516,5338	398,3973	0,5099448	0,9129423	570,8262	3,368572	0	511,6127	391,2637	0,3251474	0,9281263	564,8915	3,776916	0	19	514	395						Untertest3.avi	0	880	547	72	111	451	282	3149	0	Content		442	284	15584795	1147866343
15602	17:15:25.667	00:00:15.601	936	514,4594	399,7587	0,5099584	0,913026	570,8484	3,38078	0	513,1427	394,1942	0,3251775	0,9282038	564,8184	3,79474	0	19	514	397						Untertest3.avi	0	880	547	72	111	451	282	3149	0	Content		442	286	15601544	1147883092
15618	17:15:25.683	00:00:15.618	937	515,4999	399,1081	0,5099815	0,9132239	570,8396	3,40675	0	515,0535	390,5833	0,325206	0,9283813	564,8364	3,81246	0	19	515	395						Untertest3.avi	0	880	547	72	111	451	282	3149	0	Content		443	284	15618169	1147899717
15635	17:15:25.700	00:00:15.634	938	510,1103	397,5656	0,5099746	0,9134274	570,8206	3,417482	0	514,981	388,5858	0,3252082	0,9285675	564,798	3,852675	0	19	513	393						Untertest3.avi	0	880	547	72	111	451	282	3149	0	Content		441	282	15634796	1147916344
15651	17:15:25.716	00:00:15.651	939	488,6974	400,3726	0,51024	0,9135737	570,8803	3,443958	0	493,4286	385,5649	0,3254663	0,9287052	564,8687	3,879777	0	19	491	393						Untertest3.avi	0	880	547	72	111	451	282	3149	0	Content		419	282	15651416	1147932964
15668	17:15:25.733	00:00:15.668	940	497,6243	391,9019	0,5102468	0,913727	570,7328	3,4567	0	500,6684	384,4094	0,3255062	0,9288268	564,7442	3,900266	0	19	499	388						Untertest3.avi	0	880	547	72	111	451	282	3149	0	Content		427	277	15668041	1147949589
15685	17:15:25.750	00:00:15.684	941	493,6238	393,8495	0,5102027	0,9138591	570,7521	3,493724	0	494,4612	381,2458	0,3254649	0,9289726	564,801	3,926496	0	19	494	388						Untertest3.avi	0	880	547	72	111	451	282	3149	0	Content		422	277	15684788	1147966336
15701	17:15:25.766	00:00:15.701	942	493,8429	391,8348	0,5102062	0,9138993	570,7108	3,499246	0	493,1994	381,9229	0,3254863	0,9289966	564,6984	3,938828	0	19	494	387						Untertest3.avi	0	880	547	72	111	451	282	3149	0	Content		422	276	15701412	1147982960
15718	17:15:25.783	00:00:15.718	943	492,3064	392,2463	0,5102162	0,9138358	570,674	3,513683	0	499,0667	381,8629	0,3255036	0,9289159	564,6912	3,962808	0	19	496	387						Untertest3.avi	0	880	547	72	111	451	282	3149	0	Content		424	276	15718160	1147999708
15735	17:15:25.800	00:00:15.734	944	494,3148	392,9834	0,5102565	0,9137383	570,5222	3,535375	0	496,6106	379,7377	0,3255281	0,9288009	564,6591	3,991232	0	19	495	386						Untertest3.avi	0	880	547	72	111	451	282	3149	0	Content		423	275	15734785	1148016333
15751	17:15:25.816	00:00:15.751	945	492,2781	389,8093	0,5102778	0,913731	570,4835	3,540685	0	496,1506	377,7472	0,3255492	0,9287706	564,6227	4,006207	0	19	494	384						Untertest3.avi	0	880	547	72	111	451	282	3149	0	Content		422	273	15751409	1148032957
15768	17:15:25.833	00:00:15.768	946	491,8643	391,7702	0,5103319	0,9137754	570,4	3,558735	0	499,7144	378,8224	0,3256122	0,9288019	564,4767	4,020255	0	19	496	385						Untertest3.avi	0	880	547	72	111	451	282	3149	0	Content		424	274	15768035	1148049583
15785	17:15:25.850	00:00:15.784	947	493,4662	389,0718	0,510373	0,9137613	570,4132	3,567004	0	498,023	379,0369	0,3256414	0,9287776	564,4412	4,051152	0	19	496	384						Untertest3.avi	0	880	547	72	111	451	282	3149	0	Content		424	273	15784659	1148066207
15801	17:15:25.866	00:00:15.801	948	493,0627	390,6893	0,5104502	0,9135411	570,4637	3,585483	0	504,3391	376,6093	0,3257042	0,9285381	564,4653	4,048891	0	19	499	384						Untertest3.avi	0	880	547	72	111	451	282	3149	0	Content		427	273	15801284	1148082832
15818	17:15:25.883	00:00:15.818	949	489,9376	385,3455	0,5105149	0,9132378	570,4489	3,606637	0	500,2965	382,7484	0,3257459	0,9282128	564,311	4,083021	0	19	495	384						Untertest3.avi	0	880	547	72	111	451	282	3149	0	Content		423	273	15818032	1148099580
15835	17:15:25.900	00:00:15.834	950	488,8382	386,4123	0,5105626	0,9129283	570,4532	3,606419	0	499,7776	379,5061	0,3258078	0,9279915	564,2587	4,097906	0	19	494	383						Untertest3.avi	0	880	547	72	111	451	282	3149	0	Content		422	272	15834654	1148116202
15851	17:15:25.916	00:00:15.851	951	492,2151	386,2734	0,5104372	0,9126313	570,4959	3,621951	0	503,3815	385,9379	0,32595	0,927825	564,4779	4,098935	0	19	498	386						Untertest3.avi	0	880	547	72	111	451	282	3149	0	Content		426	275	15851279	1148132827
15868	17:15:25.933	00:00:15.868	952	-1024	-768	-1	-1	-1	-1	4	483,1957	527,3315	0,3262702	0,9272912	564,6475	3,752227	0	19	483	527						Untertest3.avi	0	880	547	72	111	451	282	3149	0	Content		411	416	15868027	1148149575
15885	17:15:25.950	00:00:15.884	953	-1024	-768	-1	-1	-1	-1	4	-1024	-768	-1	-1	-1	-1	4		0	0						Untertest3.avi	0	880	547	72	111				0	Content		-72	-111	15884651	1148166199
15901	17:15:25.966	00:00:15.901	954	-1024	-768	-1	-1	-1	-1	4	-1024	-768	-1	-1	-1	-1	4		0	0						Untertest3.avi	0	880	547	72	111				0	Content		-72	-111	15901274	1148182822
15918	17:15:25.983	00:00:15.917	955	-1024	-768	-1	-1	-1	-1	4	-1024	-768	-1	-1	-1	-1	4		0	0						Untertest3.avi	0	880	547	72	111				0	Content		-72	-111	15917898	1148199446
15935	17:15:26.000	00:00:15.934	956	-1024	-768	-1	-1	-1	-1	4	-1024	-768	-1	-1	-1	-1	4		0	0						Untertest3.avi	0	880	547	72	111				0	Content		-72	-111	15934522	1148216070
15951	17:15:26.016	00:00:15.951	957	-1024	-768	-1	-1	-1	-1	4	-1024	-768	-1	-1	-1	-1	4		0	0						Untertest3.avi	0	880	547	72	111				0	Content		-72	-111	15951273	1148232821
15968	17:15:26.033	00:00:15.967	958	-1024	-768	-1	-1	-1	-1	4	-1024	-768	-1	-1	-1	-1	4		0	0						Untertest3.avi	0	880	547	72	111				0	Content		-72	-111	15967959	1148249507
15985	17:15:26.050	00:00:15.984	959	-1024	-768	-1	-1	-1	-1	4	-1024	-768	-1	-1	-1	-1	4		0	0						Untertest3.avi	0	880	547	72	111				0	Content		-72	-111	15984627	1148266175
16001	17:15:26.066	00:00:16.001	960	-1024	-768	-1	-1	-1	-1	4	-1024	-768	-1	-1	-1	-1	4		0	0						Untertest3.avi	0	880	547	72	111				0	Content		-72	-111	16001261	1148282809
16018	17:15:26.083	00:00:16.017	961	-1024	-768	-1	-1	-1	-1	4	-1024	-768	-1	-1	-1	-1	4		0	0						Untertest3.avi	0	880	547	72	111				0	Content		-72	-111	16017929	1148299477
16035	17:15:26.100	00:00:16.034	962	503,8913	461,3483	0,5115323	0,9159175	570,4937	3,731033	0	515,5588	460,681	0,3270155	0,9303371	564,2971	4,201719	0	20	510	461						Untertest3.avi	0	880	547	72	111	437	351	250	0	Content		438	350	16034529	1148316077
16051	17:15:26.116	00:00:16.051	963	500,7264	470,9996	0,5116814	0,9152907	570,8182	3,738051	0	511,3303	462,8975	0,3271078	0,9298707	564,4506	4,178022	0	20	506	467						Untertest3.avi	0	880	547	72	111	437	351	250	0	Content		434	356	16051269	1148332817
16068	17:15:26.133	00:00:16.067	964	501,6369	471,612	0,511802	0,9153025	570,9949	3,751275	0	515,7397	457,2212	0,3272129	0,9297572	564,3849	4,181283	0	20	509	464						Untertest3.avi	0	880	547	72	111	437	351	250	0	Content		437	353	16067894	1148349442
16085	17:15:26.150	00:00:16.084	965	502,5797	475,9127	0,5119094	0,9151993	570,7524	3,757557	0	513,8087	455,3859	0,3273171	0,9296676	564,5075	4,20025	0	20	508	466						Untertest3.avi	0	880	547	72	111	437	351	250	0	Content		436	355	16084533	1148366081
16101	17:15:26.166	00:00:16.101	966	502,9967	465,2142	0,5120099	0,9151402	570,791	3,7357	0	520,0178	458,4446	0,3274235	0,929561	564,4921	4,214478	0	20	512	462						Untertest3.avi	0	880	547	72	111	437	351	250	0	Content		440	351	16101158	1148382706
16118	17:15:26.183	00:00:16.117	967	505,4084	470,7386	0,5121024	0,9150578	570,8474	3,754111	0	517,2974	459,399	0,3274673	0,929418	564,5151	4,228709	0	20	511	465						Untertest3.avi	0	880	547	72	111	437	351	250	0	Content		439	354	16117894	1148399442
16135	17:15:26.200	00:00:16.134	968	500,2859	469,0473	0,5121574	0,9149727	570,9213	3,761183	0	515,9986	457,3138	0,3275142	0,9293042	564,6758	4,23398	0	20	508	463						Untertest3.avi	0	880	547	72	111	437	351	250	0	Content		436	352	16134519	1148416067
16151	17:15:26.216	00:00:16.151	969	504,483	469,9306	0,5122537	0,9149784	571,0214	3,7591	0	521,5541	454,3488	0,32763	0,9292782	564,688	4,245044	0	20	513	462						Untertest3.avi	0	880	547	72	111	437	351	250	0	Content		441	351	16151156	1148432704
16168	17:15:26.233	00:00:16.167	970	496,7066	465,564	0,5123746	0,9150673	570,8162	3,761299	0	520,8535	458,3521	0,3277421	0,9293411	564,6233	4,2407	0	20	509	462						Untertest3.avi	0	880	547	72	111	437	351	250	0	Content		437	351	16167906	1148449454
16185	17:15:26.250	00:00:16.184	971	501,4851	468,4734	0,5125133	0,9151825	570,7712	3,766213	0	517,2726	458,0891	0,3278599	0,9294015	564,5145	4,256392	0	20	509	463						Untertest3.avi	0	880	547	72	111	437	351	250	0	Content		437	352	16184519	1148466067
16201	17:15:26.266	00:00:16.201	972	497,9441	467,1807	0,5126417	0,9152055	570,8297	3,766098	0	516,9832	455,2539	0,3279839	0,9293806	564,5907	4,253743	0	20	507	461						Untertest3.avi	0	880	547	72	111	437	351	250	0	Content		435	350	16201141	1148482689
16218	17:15:26.283	00:00:16.217	973	498,753	466,5685	0,5128298	0,9151592	570,7468	3,768421	0	520,5292	455,528	0,3281858	0,9292815	564,5251	4,26464	0	20	510	461						Untertest3.avi	0	880	547	72	111	437	351	250	0	Content		438	350	16217766	1148499314
16235	17:15:26.300	00:00:16.234	974	499,6965	468,0085	0,5130383	0,9151334	570,7275	3,76098	0	519,6513	456,2796	0,3283988	0,9292194	564,4283	4,26958	0	20	510	462						Untertest3.avi	0	880	547	72	111	437	351	250	0	Content		438	351	16234515	1148516063
16251	17:15:26.316	00:00:16.251	975	498,5159	466,3785	0,5132431	0,9151868	570,6741	3,765792	0	517,575	457,3759	0,3285565	0,9292141	564,4195	4,287653	0	20	508	462						Untertest3.avi	0	880	547	72	111	437	351	250	0	Content		436	351	16251138	1148532686
16268	17:15:26.333	00:00:16.267	976	498,5543	464,3026	0,5134501	0,9153353	570,6397	3,762743	0	521,6862	458,8538	0,3287678	0,9292679	564,343	4,292877	0	20	510	462						Untertest3.avi	0	880	547	72	111	437	351	250	0	Content		438	351	16267762	1148549310
16284	17:15:26.349	00:00:16.284	977	502,9304	443,8479	0,5135323	0,9150383	570,537	3,774219	0	537,897	436,7203	0,3288309	0,9289131	564,2463	4,297898	0	21	520	440						Untertest3.avi	0	880	547	72	111	460	308	316	0	Content		448	329	16284388	1148565936
16301	17:15:26.366	00:00:16.301	978	518,5186	407,2862	0,513549	0,9146153	570,5375	3,770025	0	553,5179	408,5349	0,3289012	0,9284974	564,3094	4,294692	0	21	536	408						Untertest3.avi	0	880	547	72	111	460	308	316	0	Content		464	297	16301135	1148582683
16318	17:15:26.383	00:00:16.317	979	519,8296	423,9467	0,5137915	0,9146812	570,3446	3,78145	0	544,6319	412,1971	0,3291184	0,928508	564,1669	4,293411	0	21	532	418						Untertest3.avi	0	880	547	72	111	460	308	316	0	Content		460	307	16317759	1148599307
16334	17:15:26.399	00:00:16.334	980	515,4283	420,3788	0,5139932	0,9147736	570,3231	3,771255	0	547,5165	410,4825	0,3293234	0,9284762	564,025	4,283512	0	21	531	415						Untertest3.avi	0	880	547	72	111	460	308	316	0	Content		459	304	16334385	1148615933
16351	17:15:26.416	00:00:16.351	981	520	418,188	0,5141875	0,9148622	570,2229	3,767912	0	542,1599	413,0966	0,3294297	0,9284529	564,1923	4,281878	0	21	531	416						Untertest3.avi	0	880	547	72	111	460	308	316	0	Content		459	305	16351009	1148632557
16368	17:15:26.433	00:00:16.367	982	515,9949	422,9338	0,5143703	0,9147947	570,2035	3,760421	0	543,1127	418,0616	0,3296424	0,9282955	563,954	4,273363	0	21	530	420						Untertest3.avi	0	880	547	72	111	460	308	316	0	Content		458	309	16367759	1148649307
16384	17:15:26.449	00:00:16.384	983	516,925	421,7023	0,5145225	0,9147538	570,2107	3,75054	0	545,9985	411,886	0,3297745	0,9282338	563,8331	4,257157	0	21	531	417						Untertest3.avi	0	880	547	72	111	460	308	316	0	Content		459	306	16384380	1148665928
16401	17:15:26.466	00:00:16.401	984	519,813	423,1028	0,5146914	0,914767	570,0837	3,7437	0	545,2158	413,3818	0,3299156	0,9281924	563,9374	4,244191	0	21	533	418						Untertest3.avi	0	880	547	72	111	460	308	316	0	Content		461	307	16401007	1148682555
16418	17:15:26.483	00:00:16.417	985	517,9142	423,6282	0,5147959	0,9148425	570,049	3,732949	0	544,6701	414,2369	0,3300131	0,928196	563,8967	4,235165	0	21	531	419						Untertest3.avi	0	880	547	72	111	460	308	316	0	Content		459	308	16417755	1148699303
16434	17:15:26.499	00:00:16.434	986	520,1893	418,3619	0,5148925	0,9148937	570,0529	3,720192	0	547,8042	419,6937	0,3300925	0,9282184	563,8273	4,215014	0	21	534	419						Untertest3.avi	0	880	547	72	111	460	308	316	0	Content		462	308	16434257	1148715805
16451	17:15:26.516	00:00:16.451	987	517,845	420,2339	0,5149441	0,9148642	570,0042	3,717495	0	543,8345	417,9475	0,3301342	0,9282145	563,7784	4,204221	0	21	531	419						Untertest3.avi	0	880	547	72	111	460	308	316	0	Content		459	308	16451004	1148732552
16468	17:15:26.533	00:00:16.467	988	519,7346	422,053	0,5149673	0,9147968	569,9797	3,709198	0	547,3625	418,4529	0,3301409	0,9281987	563,7704	4,184271	0	21	534	420						Untertest3.avi	0	880	547	72	111	460	308	316	0	Content		462	309	16467628	1148749176
16484	17:15:26.549	00:00:16.484	989	518,0393	423,5042	0,5150033	0,9147849	569,9969	3,697976	0	544,9606	418,2081	0,3301506	0,9282088	563,7042	4,174919	0	21	532	421						Untertest3.avi	0	880	547	72	111	460	308	316	0	Content		460	310	16484251	1148765799
16501	17:15:26.566	00:00:16.501	990	526,1149	422,6292	0,5150205	0,9148987	569,8264	3,694124	0	544,6484	419,375	0,3301424	0,9283139	563,6345	4,151615	0	21	535	421						Untertest3.avi	0	880	547	72	111	460	308	316	0	Content		463	310	16501002	1148782550
16518	17:15:26.583	00:00:16.517	991	521,5007	421,7742	0,5150065	0,9150575	569,7583	3,695339	0	547,1115	419,0353	0,330139	0,9284877	563,589	4,152675	0	21	534	420						Untertest3.avi	0	880	547	72	111	460	308	316	0	Content		462	309	16517626	1148799174
16534	17:15:26.599	00:00:16.534	992	522,6629	421,0284	0,5150058	0,9151002	569,6818	3,685407	0	546,3589	416,4605	0,3301274	0,9285665	563,5311	4,15097	0	21	535	419						Untertest3.avi	0	880	547	72	111	460	308	316	0	Content		463	308	16534248	1148815796
16551	17:15:26.616	00:00:16.550	993	524,0456	424,2958	0,5149897	0,9150268	569,6465	3,672703	0	546,3228	421,1436	0,3300856	0,9284747	563,5287	4,13026	0	21	535	423						Untertest3.avi	0	880	547	72	111	460	308	316	0	Content		463	312	16550998	1148832546
16568	17:15:26.633	00:00:16.567	994	517,3776	419,0857	0,5149814	0,914861	569,6279	3,656195	0	549,2338	420,0643	0,3300676	0,9283139	563,5689	4,123955	0	21	533	420						Untertest3.avi	0	880	547	72	111	460	308	316	0	Content		461	309	16567619	1148849167
16584	17:15:26.649	00:00:16.584	995	516,735	421,3676	0,5149168	0,9146928	569,631	3,642513	0	547,9303	418,1339	0,3300044	0,9282436	563,4997	4,118488	0	21	532	420						Untertest3.avi	0	880	547	72	111	460	308	316	0	Content		460	309	16584246	1148865794
16601	17:15:26.666	00:00:16.600	996	473,2991	428,7124	0,5152994	0,9147146	569,6865	3,676552	0	508,9044	416,245	0,3303469	0,9283454	563,6471	4,118913	0	22	491	422						Untertest3.avi	0	880	547	72	111	406	313	316	0	Content		419	311	16600869	1148882417
16618	17:15:26.683	00:00:16.617	997	467,0694	425,6687	0,5154898	0,9147422	569,5106	3,645989	0	490,9823	426,5264	0,330573	0,9284661	563,36	4,112611	0	22	479	426						Untertest3.avi	0	880	547	72	111	406	313	316	0	Content		407	315	16617617	1148899165
16634	17:15:26.699	00:00:16.634	998	458,6197	428,9836	0,5153331	0,9147661	569,6325	3,64619	0	496,0616	419,1767	0,3304257	0,9284905	563,545	4,09806	0	22	477	424						Untertest3.avi	0	880	547	72	111	406	313	316	0	Content		405	313	16634241	1148915789
16651	17:15:26.716	00:00:16.650	999	462,1704	426,2168	0,5152693	0,9149436	569,5673	3,636625	0	492,5983	421,0196	0,3303212	0,9285911	563,6008	4,105673	0	22	477	424						Untertest3.avi	0	880	547	72	111	406	313	316	0	Content		405	313	16650865	1148932413
16668	17:15:26.733	00:00:16.667	1000	462,9201	425,8657	0,5151601	0,9150942	569,5807	3,664161	0	494,2411	420,6213	0,3302223	0,9287451	563,394	4,097061	0	22	479	423						Untertest3.avi	0	880	547	72	111	406	313	316	0	Content		407	312	16667613	1148949161
16684	17:15:26.749	00:00:16.684	1001	465,0676	427,194	0,5150434	0,9152097	569,514	3,656685	0	495,7377	415,0118	0,3300886	0,9288626	563,4998	4,111891	0	22	480	421						Untertest3.avi	0	880	547	72	111	406	313	316	0	Content		408	310	16684111	1148965659
16701	17:15:26.766	00:00:16.700	1002	468,754	431,5034	0,5149191	0,9152554	569,4907	3,659457	0	491,3506	415,9313	0,3299288	0,9288811	563,2914	4,12055	0	22	480	424						Untertest3.avi	0	880	547	72	111	406	313	316	0	Content		408	313	16700859	1148982407
16717	17:15:26.782	00:00:16.717	1003	462,0977	430,37	0,5147366	0,9153014	569,617	3,668992	0	492,5061	417,0139	0,3297743	0,9288512	563,4301	4,102836	0	22	477	424						Untertest3.avi	0	880	547	72	111	406	313	316	0	Content		405	313	16717483	1148999031
16734	17:15:26.799	00:00:16.734	1004	465,6326	428,2688	0,5145857	0,9153185	569,6287	3,668299	0	494,6948	419,9438	0,3296281	0,9288953	563,5194	4,112351	0	22	480	424						Untertest3.avi	0	880	547	72	111	406	313	316	0	Content		408	313	16734107	1149015655
16751	17:15:26.816	00:00:16.750	1005	463,121	427,1438	0,5143605	0,9153798	569,6723	3,673374	0	492,5547	421,7457	0,3294153	0,9289582	563,3749	4,119315	0	22	478	424						Untertest3.avi	0	880	547	72	111	406	313	316	0	Content		406	313	16750854	1149032402
16767	17:15:26.832	00:00:16.767	1006	465,0391	430,6783	0,5141553	0,9154657	569,7459	3,67389	0	493,7534	425,6625	0,3292244	0,9290496	563,5071	4,11614	0	22	479	428						Untertest3.avi	0	880	547	72	111	406	313	316	0	Content		407	317	16767477	1149049025
16784	17:15:26.849	00:00:16.784	1007	458,5781	428,6096	0,5138848	0,9155012	569,7462	3,666927	0	493,2408	425,4343	0,3289867	0,9290895	563,6068	4,131867	0	22	476	427						Untertest3.avi	0	880	547	72	111	406	313	316	0	Content		404	316	16784101	1149065649
16801	17:15:26.866	00:00:16.800	1008	464,8192	425,699	0,5136189	0,9154798	569,8568	3,673884	0	495,8604	426,2836	0,3287238	0,9290864	563,6564	4,132154	0	22	480	426						Untertest3.avi	0	880	547	72	111	406	313	316	0	Content		408	315	16800725	1149082273
16817	17:15:26.882	00:00:16.817	1009	460,4319	427,273	0,5133203	0,9153855	569,8896	3,684603	0	492,8108	424,8048	0,3284325	0,9290737	563,845	4,131047	0	22	477	426						Untertest3.avi	0	880	547	72	111	406	313	316	0	Content		405	315	16817349	1149098897
16834	17:15:26.899	00:00:16.834	1010	460,9145	432,1187	0,5129994	0,9152032	570,0244	3,693853	0	491,5312	425,5854	0,3281628	0,9290524	563,8767	4,150004	0	22	476	429						Untertest3.avi	0	880	547	72	111	406	313	316	0	Content		404	318	16834098	1149115646
16851	17:15:26.916	00:00:16.850	1011	462,8846	424,6177	0,5127044	0,9149879	570,093	3,691494	0	489,9958	424,2629	0,3278615	0,9290095	563,9542	4,147667	0	22	476	424						Untertest3.avi	0	880	547	72	111	406	313	316	0	Content		404	313	16850721	1149132269
16867	17:15:26.932	00:00:16.867	1012	456,4696	426,8488	0,5123622	0,9146468	570,2441	3,705355	0	493,4809	420,3225	0,3276274	0,9288313	564,1345	4,155802	0	22	475	424						Untertest3.avi	0	880	547	72	111	406	313	316	0	Content		403	313	16867344	1149148892
16884	17:15:26.949	00:00:16.884	1013	462,0643	426,1587	0,5119359	0,91418	570,4873	3,720098	0	494,6413	419,8133	0,3273974	0,9286077	564,3442	4,162145	0	22	478	423						Untertest3.avi	0	880	547	72	111	406	313	316	0	Content		406	312	16884094	1149165642
16901	17:15:26.966	00:00:16.900	1014	492,2264	582,4823	0,5111523	0,9132171	570,8099	3,437711	0	471,4897	597,1791	0,3271971	0,9281272	564,4609	3,745791	0	22	482	590						Untertest3.avi	0	880	547	72	111	406	313	316	0	Content		410	479	16900719	1149182267
16917	17:15:26.982	00:00:16.917	1015	-1024	-768	-1	-1	-1	-1	4	-1024	-768	-1	-1	-1	-1	4		0	0						Untertest3.avi	0	880	547	72	111				0	Content		-72	-111	16917346	1149198894
16934	17:15:26.999	00:00:16.933	1016	-1024	-768	-1	-1	-1	-1	4	-1024	-768	-1	-1	-1	-1	4		0	0						Untertest3.avi	0	880	547	72	111				0	Content		-72	-111	16933965	1149215513
16951	17:15:27.016	00:00:16.950	1017	-1024	-768	-1	-1	-1	-1	4	-1024	-768	-1	-1	-1	-1	4		0	0						Untertest3.avi	0	880	547	72	111				0	Content		-72	-111	16950712	1149232260
16967	17:15:27.032	00:00:16.967	1018	-1024	-768	-1	-1	-1	-1	4	-1024	-768	-1	-1	-1	-1	4		0	0						Untertest3.avi	0	880	547	72	111				0	Content		-72	-111	16967336	1149248884
16984	17:15:27.049	00:00:16.983	1019	-1024	-768	-1	-1	-1	-1	4	-1024	-768	-1	-1	-1	-1	4		0	0						Untertest3.avi	0	880	547	72	111				0	Content		-72	-111	16983959	1149265507
17001	17:15:27.066	00:00:17.000	1020	-1024	-768	-1	-1	-1	-1	4	-1024	-768	-1	-1	-1	-1	4		0	0						Untertest3.avi	0	880	547	72	111				0	Content		-72	-111	17000583	1149282131
17017	17:15:27.082	00:00:17.017	1021	-1024	-768	-1	-1	-1	-1	4	-1024	-768	-1	-1	-1	-1	4		0	0						Untertest3.avi	0	880	547	72	111				0	Content		-72	-111	17017250	1149298798
17034	17:15:27.099	00:00:17.033	1022	-1024	-768	-1	-1	-1	-1	4	-1024	-768	-1	-1	-1	-1	4		0	0						Untertest3.avi	0	880	547	72	111				0	Content		-72	-111	17033902	1149315450
17051	17:15:27.116	00:00:17.050	1023	-1024	-768	-1	-1	-1	-1	4	-1024	-768	-1	-1	-1	-1	4		0	0						Untertest3.avi	0	880	547	72	111				0	Content		-72	-111	17050570	1149332118
17067	17:15:27.132	00:00:17.067	1024	-1024	-768	-1	-1	-1	-1	4	-1024	-768	-1	-1	-1	-1	4		0	0						Untertest3.avi	0	880	547	72	111				0	Content		-72	-111	17067238	1149348786
17084	17:15:27.149	00:00:17.083	1025	-1024	-768	-1	-1	-1	-1	4	-1024	-768	-1	-1	-1	-1	4		0	0						Untertest3.avi	0	880	547	72	111				0	Content		-72	-111	17083914	1149365462
17101	17:15:27.166	00:00:17.100	1026	-1024	-768	-1	-1	-1	-1	4	-1024	-768	-1	-1	-1	-1	4		0	0						Untertest3.avi	0	880	547	72	111				0	Content		-72	-111	17100582	1149382130
17117	17:15:27.182	00:00:17.117	1027	-1024	-768	-1	-1	-1	-1	4	-1024	-768	-1	-1	-1	-1	4		0	0						Untertest3.avi	0	880	547	72	111				0	Content		-72	-111	17117086	1149398634
17134	17:15:27.199	00:00:17.133	1028	-1024	-768	-1	-1	-1	-1	4	-1024	-768	-1	-1	-1	-1	4		0	0						Untertest3.avi	0	880	547	72	111				0	Content		-72	-111	17133754	1149415302
17150	17:15:27.215	00:00:17.150	1029	508,0082	446,7972	0,511308	0,9151874	571,6534	3,870609	0	537,8311	435,5264	0,3267894	0,9295035	565,5868	4,351727	0	23	523	441						Untertest3.avi	0	880	547	72	111	450	330	134	0	Content		451	330	17150201	1149431749
17167	17:15:27.232	00:00:17.167	1030	500,5273	445,7558	0,511421	0,9151793	571,8164	3,87696	0	542,7823	434,3069	0,3269373	0,9294487	565,6152	4,378252	0	23	522	440						Untertest3.avi	0	880	547	72	111	450	330	134	0	Content		450	329	17167198	1149448746
17184	17:15:27.249	00:00:17.183	1031	508,9394	442,0019	0,5116461	0,915163	571,6388	3,876438	0	541,6145	435,6914	0,3271049	0,9293825	565,5641	4,381056	0	23	525	439						Untertest3.avi	0	880	547	72	111	450	330	134	0	Content		453	328	17183834	1149465382
17201	17:15:27.266	00:00:17.200	1032	501,9343	448,6779	0,5118271	0,9151412	571,7375	3,861263	0	537,432	435,5807	0,3272951	0,929374	565,5625	4,38957	0	23	520	442						Untertest3.avi	0	880	547	72	111	450	330	134	0	Content		448	331	17200621	1149482169
17217	17:15:27.282	00:00:17.217	1033	506,444	451,0876	0,512059	0,9152205	571,5999	3,875324	0	536,0768	435,9763	0,3275388	0,9294186	565,4403	4,390413	0	23	521	444						Untertest3.avi	0	880	547	72	111	450	330	134	0	Content		449	333	17217212	1149498760
17234	17:15:27.299	00:00:17.233	1034	504,5603	440,2818	0,5122801	0,9154646	571,7227	3,874092	0	538,3239	432,9874	0,3277404	0,9295915	565,4985	4,411086	0	23	521	437						Untertest3.avi	0	880	547	72	111	450	330	134	0	Content		449	326	17233823	1149515371
17250	17:15:27.315	00:00:17.250	1035	506,8263	441,6669	0,512494	0,9156145	571,595	3,869621	0	537,3226	437,1463	0,3279348	0,9297429	565,325	4,409347	0	23	522	439						Untertest3.avi	0	880	547	72	111	450	330	134	0	Content		450	328	17250448	1149531996
17267	17:15:27.332	00:00:17.267	1036	510,2433	439,4281	0,5127367	0,9159347	571,6282	3,871918	0	541,085	443,2372	0,32816	0,9299179	565,566	4,428199	0	23	526	441						Untertest3.avi	0	880	547	72	111	450	330	134	0	Content		454	330	17267201	1149548749
17284	17:15:27.349	00:00:17.283	1037	359,0849	578,8352	0,5138864	0,9180854	571,6913	3,940729	0	415,2749	558,1434	0,3297244	0,931954	565,538	4,462368	0	24	387	568						Untertest3.avi	0	880	547	72	111	138	634	216	0	Content		315	457	17283824	1149565372
17300	17:15:27.365	00:00:17.300	1038	238,7931	685,9867	0,5153593	0,9202323	571,1821	3,882214	0	266,3536	662,2529	0,3317538	0,9339622	565,2035	4,443774	0	24	253	674						Untertest3.avi	0	880	547	72	111	138	634	216	0	Content		181	563	17300449	1149581997
17317	17:15:27.382	00:00:17.317	1039	192,2225	760,7513	0,5158774	0,9211145	571,1305	3,86966	0	220,0672	748,2135	0,3324459	0,9347988	565,2497	4,427131	0	24	206	754						Untertest3.avi	0	880	547	72	111	138	634	216	0	Content		134	643	17317073	1149598621
17334	17:15:27.399	00:00:17.333	1040	203,4161	741,2216	0,516077	0,9208494	571,1259	3,894206	0	223,1987	727,9069	0,3324192	0,9346399	565,4308	4,431431	0	24	213	735						Untertest3.avi	0	880	547	72	111	138	634	216	0	Content		141	624	17333819	1149615367
17350	17:15:27.415	00:00:17.350	1041	193,6671	752,3662	0,5162759	0,9207669	571,0143	3,870727	0	218,5617	739,1747	0,3325422	0,9345189	565,3602	4,434335	0	24	206	746						Untertest3.avi	0	880	547	72	111	138	634	216	0	Content		134	635	17350443	1149631991
17367	17:15:27.432	00:00:17.367	1042	203,6943	749,3994	0,5165241	0,9207403	570,9921	3,87908	0	217,7087	736,9935	0,33266	0,9345232	565,2112	4,431294	0	24	211	743						Untertest3.avi	0	880	547	72	111	138	634	216	0	Content		139	632	17367067	1149648615
17384	17:15:27.449	00:00:17.383	1043	202,9098	750,7845	0,5167915	0,9208925	570,9268	3,862461	0	215,2627	738,8818	0,3328277	0,9346545	565,0397	4,431201	0	24	209	745						Untertest3.avi	0	880	547	72	111	138	634	216	0	Content		137	634	17383818	1149665366
17400	17:15:27.465	00:00:17.400	1044	196,6631	751,9249	0,5170465	0,92116	570,8715	3,838271	0	217,5111	740,3226	0,3330414	0,9348242	565,0145	4,415973	0	24	207	746						Untertest3.avi	0	880	547	72	111	138	634	216	0	Content		135	635	17400441	1149681989
17417	17:15:27.482	00:00:17.417	1045	202,4156	752,9285	0,5173665	0,9214737	570,8228	3,844759	0	218,4572	739,0654	0,333311	0,9350556	564,9368	4,41122	0	24	210	746						Untertest3.avi	0	880	547	72	111	138	634	216	0	Content		138	635	17417065	1149698613
17434	17:15:27.499	00:00:17.433	1046	198,8686	754,5597	0,5176794	0,9217147	570,7122	3,816909	0	215,7311	742,8591	0,3335449	0,9352775	564,8803	4,410845	0	24	207	749						Untertest3.avi	0	880	547	72	111	138	634	216	0	Content		135	638	17433691	1149715239
17450	17:15:27.515	00:00:17.450	1047	205,4043	756,2207	0,5179744	0,9220055	570,7386	3,825286	0	215,8379	743,766	0,3338158	0,9354726	564,7625	4,393975	0	24	211	750						Untertest3.avi	0	880	547	72	111	138	634	216	0	Content		139	639	17450315	1149731863
17467	17:15:27.532	00:00:17.467	1048	201,1395	754,2483	0,5182673	0,9223272	570,7208	3,789079	0	216,6141	744,9854	0,3340988	0,935722	564,7196	4,386272	0	24	209	750						Untertest3.avi	0	880	547	72	111	138	634	216	0	Content		137	639	17467067	1149748615
17484	17:15:27.549	00:00:17.483	1049	220,186	742,3705	0,5181919	0,9219712	570,5018	3,790625	0	254,5498	724,7644	0,3339402	0,9353783	564,4251	4,381885	0	24	237	734						Untertest3.avi	0	880	547	72	111	138	634	216	0	Content		165	623	17483688	1149765236
17500	17:15:27.565	00:00:17.500	1050	387,9924	594,005	0,5167858	0,9202921	570,7549	3,824662	0	479,1527	591,0303	0,3324248	0,9336049	564,7064	4,389328	0	25	434	593						Untertest3.avi	0	880	547	72	111	479	382	283	0	Content		362	482	17500314	1149781862
17517	17:15:27.582	00:00:17.517	1051	495,3461	500,3723	0,515639	0,9189903	571,137	3,796669	0	566,6267	509,2572	0,3314669	0,9322259	564,867	4,361274	0	25	531	505						Untertest3.avi	0	880	547	72	111	479	382	283	0	Content		459	394	17517062	1149798610
17534	17:15:27.599	00:00:17.533	1052	529,3322	495,8895	0,5155888	0,9189004	571,0314	3,786738	0	572,634	495,4474	0,331428	0,9320772	564,8574	4,354431	0	25	551	496						Untertest3.avi	0	880	547	72	111	479	382	283	0	Content		479	385	17533688	1149815236
17550	17:15:27.615	00:00:17.550	1053	540,3372	492,0449	0,5158526	0,9192058	570,913	3,774351	0	574,7523	494,0234	0,331624	0,9322218	564,7538	4,342236	0	25	558	493						Untertest3.avi	0	880	547	72	111	479	382	283	0	Content		486	382	17550312	1149831860
17567	17:15:27.632	00:00:17.566	1054	534,8838	491,448	0,5160258	0,9191885	570,9202	3,757954	0	568,2665	492,5435	0,3317579	0,9321448	564,8123	4,318243	0	25	552	492						Untertest3.avi	0	880	547	72	111	479	382	283	0	Content		480	381	17566936	1149848484
17584	17:15:27.649	00:00:17.583	1055	537,6828	490,3118	0,5162256	0,919058	570,9102	3,735499	0	561,6335	493,8943	0,3318935	0,9319943	564,765	4,296488	0	25	550	492						Untertest3.avi	0	880	547	72	111	479	382	283	0	Content		478	381	17583687	1149865235
17600	17:15:27.665	00:00:17.600	1056	542,6755	492,3127	0,5164207	0,9188283	570,9548	3,740192	0	564,2371	493,8519	0,3320583	0,9317749	564,814	4,295791	0	25	553	493						Untertest3.avi	0	880	547	72	111	479	382	283	0	Content		481	382	17600310	1149881858
17617	17:15:27.682	00:00:17.616	1057	542,1804	490,4514	0,5165818	0,9186907	571,0141	3,728076	0	564,9459	495,6849	0,3322156	0,93162	564,8461	4,277575	0	25	554	493						Untertest3.avi	0	880	547	72	111	479	382	283	0	Content		482	382	17616936	1149898484
17634	17:15:27.699	00:00:17.633	1058	546,0828	489,2301	0,5167787	0,918582	571,0107	3,718031	0	562,6747	495,1332	0,3323516	0,9314864	564,8299	4,249558	0	25	554	492						Untertest3.avi	0	880	547	72	111	479	382	283	0	Content		482	381	17633565	1149915113
17650	17:15:27.715	00:00:17.650	1059	543,5103	488,7219	0,5169243	0,9184592	571,038	3,718864	0	555,4709	494,193	0,3324733	0,9313816	564,9543	4,242158	0	25	549	491						Untertest3.avi	0	880	547	72	111	479	382	283	0	Content		477	380	17650311	1149931859
17667	17:15:27.732	00:00:17.666	1060	543,0016	491,3777	0,5170656	0,9183596	571,1108	3,707327	0	561,5433	492,6296	0,3326268	0,9312702	564,9914	4,227744	0	25	552	492						Untertest3.avi	0	880	547	72	111	479	382	283	0	Content		480	381	17666934	1149948482
17684	17:15:27.749	00:00:17.683	1061	541,1221	489,3632	0,5172213	0,9183344	571,1087	3,691896	0	559,5252	491,6832	0,3327662	0,9312296	564,9704	4,213132	0	25	550	491						Untertest3.avi	0	880	547	72	111	479	382	283	0	Content		478	380	17683560	1149965108
17700	17:15:27.765	00:00:17.700	1062	544,3249	496,6753	0,5174208	0,9183866	571,1111	3,695648	0	556,1857	492,6092	0,3329068	0,9312473	564,9391	4,207911	0	25	550	495						Untertest3.avi	0	880	547	72	111	479	382	283	0	Content		478	384	17700183	1149981731
17717	17:15:27.782	00:00:17.716	1063	543,0326	490,6596	0,5176633	0,9184862	571,0951	3,680525	0	560,8052	489,2213	0,3331621	0,9313232	564,9667	4,196119	0	25	552	490						Untertest3.avi	0	880	547	72	111	479	382	283	0	Content		480	379	17716932	1149998480
17734	17:15:27.799	00:00:17.733	1064	542,6537	495,4844	0,517947	0,9184333	571,1362	3,693629	0	556,0375	490,8929	0,3334059	0,9312758	564,8353	4,192011	0	25	549	493						Untertest3.avi	0	880	547	72	111	479	382	283	0	Content		477	382	17733555	1150015103
17750	17:15:27.815	00:00:17.750	1065	543,4359	499,1093	0,5183035	0,9180747	571,2032	3,677609	0	561,5726	496,4902	0,3337831	0,9309614	564,7272	4,179473	0	25	553	498						Untertest3.avi	0	880	547	72	111	479	382	283	0	Content		481	387	17750180	1150031728
17767	17:15:27.832	00:00:17.766	1066	545,3597	490,8768	0,5186989	0,9177317	571,1492	3,678656	0	562,0023	496,5369	0,3341928	0,9305488	564,7025	4,186952	0	25	554	494						Untertest3.avi	0	880	547	72	111	479	382	283	0	Content		482	383	17766804	1150048352
17784	17:15:27.849	00:00:17.783	1067	493,2852	645,605	0,5192013	0,9194143	571,0029	3,69256	0	534,6842	649,4736	0,3352059	0,932052	564,483	4,195817	0	26	514	648						Untertest3.avi	0	880	547	72	111	404	708	167	0	Content		442	537	17783558	1150065106
17800	17:15:27.865	00:00:17.800	1068	483,0688	777,3826	0,519604	0,9209273	570,67	3,680027	0	499,2617	776,8468	0,3361877	0,9333948	563,8876	4,163595	0	26	491	777						Untertest3.avi	0	880	547	72	111	404	708	167	0	Content		419	666	17800178	1150081726
17817	17:15:27.882	00:00:17.816	1069	462,7117	818,5508	0,5199682	0,9205921	570,3833	3,678519	0	482,3785	827,5281	0,3365235	0,9330254	563,4774	4,164612	0	26	473	823						Untertest3.avi	0	880	547	72	111	404	708	167	0	Content		401	712	17816801	1150098349
17834	17:15:27.899	00:00:17.833	1070	464,408	815,3784	0,5202746	0,9199089	570,0884	3,672442	0	480,6108	826,2831	0,3365934	0,9322687	563,2347	4,146693	0	26	473	821						Untertest3.avi	0	880	547	72	111	404	708	167	0	Content		401	710	17833553	1150115101
17850	17:15:27.915	00:00:17.850	1071	471,8568	813,4415	0,5204997	0,9194969	569,5743	3,658997	0	480,8087	823,402	0,3366605	0,9319265	562,7308	4,147524	0	26	476	818						Untertest3.avi	0	880	547	72	111	404	708	167	0	Content		404	707	17850172	1150131720
17867	17:15:27.932	00:00:17.866	1072	470,9126	813,1159	0,5206358	0,9195365	569,041	3,671638	0	485,2968	819,6638	0,3366103	0,9319806	562,1306	4,163605	0	26	478	816						Untertest3.avi	0	880	547	72	111	404	708	167	0	Content		406	705	17866796	1150148344
17883	17:15:27.948	00:00:17.883	1073	469,8907	817,8534	0,5207151	0,9200103	568,3134	3,666578	0	483,4797	824,1976	0,3364611	0,9325531	561,5844	4,161302	0	26	477	821						Untertest3.avi	0	880	547	72	111	404	708	167	0	Content		405	710	17883420	1150164968
17900	17:15:27.965	00:00:17.900	1074	467,4047	816,2533	0,5206434	0,9208602	567,5585	3,672129	0	484,6855	821,8073	0,336217	0,9335301	560,8878	4,156524	0	26	476	819						Untertest3.avi	0	880	547	72	111	404	708	167	0	Content		404	708	17900169	1150181717
17917	17:15:27.982	00:00:17.916	1075	494,306	827,6777	0,5202107	0,9215999	566,8268	3,644054	0	474,7949	813,1195	0,3359903	0,9346386	560,2938	4,159888	0	26	485	820						Untertest3.avi	0	880	547	72	111	404	708	167	0	Content		413	709	17916793	1150198341
17933	17:15:27.998	00:00:17.933	1076	-1024	-768	-1	-1	-1	-1	4	426,0768	1058,135	0,3356625	0,9363865	560,2955	3,369407	0	26	426	1058						Untertest3.avi	0	880	547	72	111	404	708	167	0	Content		354	947	17933417	1150214965
17950	17:15:28.015	00:00:17.950	1077	-1024	-768	-1	-1	-1	-1	4	-1024	-768	-1	-1	-1	-1	4		0	0						Untertest3.avi	0	880	547	72	111				0	Content		-72	-111	17950167	1150231715
17967	17:15:28.032	00:00:17.966	1078	-1024	-768	-1	-1	-1	-1	4	-1024	-768	-1	-1	-1	-1	4		0	0						Untertest3.avi	0	880	547	72	111				0	Content		-72	-111	17966662	1150248210
17983	17:15:28.048	00:00:17.983	1079	-1024	-768	-1	-1	-1	-1	4	-1024	-768	-1	-1	-1	-1	4		0	0						Untertest3.avi	0	880	547	72	111				0	Content		-72	-111	17983410	1150264958
18000	17:15:28.065	00:00:18.000	1080	-1024	-768	-1	-1	-1	-1	4	-1024	-768	-1	-1	-1	-1	4		0	0						Untertest3.avi	0	880	547	72	111				0	Content		-72	-111	18000036	1150281584
18017	17:15:28.082	00:00:18.016	1081	-1024	-768	-1	-1	-1	-1	4	-1024	-768	-1	-1	-1	-1	4		0	0						Untertest3.avi	0	880	547	72	111				0	Content		-72	-111	18016660	1150298208
18033	17:15:28.098	00:00:18.033	1082	-1024	-768	-1	-1	-1	-1	4	-1024	-768	-1	-1	-1	-1	4		0	0						Untertest3.avi	0	880	547	72	111				0	Content		-72	-111	18033407	1150314955
18050	17:15:28.115	00:00:18.049	1083	-1024	-768	-1	-1	-1	-1	4	-1024	-768	-1	-1	-1	-1	4		0	0						Untertest3.avi	0	880	547	72	111				0	Content		-72	-111	18049907	1150331455
18067	17:15:28.132	00:00:18.066	1084	-1024	-768	-1	-1	-1	-1	4	-1024	-768	-1	-1	-1	-1	4		0	0						Untertest3.avi	0	880	547	72	111				0	Content		-72	-111	18066658	1150348206
18083	17:15:28.148	00:00:18.083	1085	-1024	-768	-1	-1	-1	-1	4	-1024	-768	-1	-1	-1	-1	4		0	0						Untertest3.avi	0	880	547	72	111				0	Content		-72	-111	18083408	1150364956
18100	17:15:28.165	00:00:18.100	1086	-1024	-768	-1	-1	-1	-1	4	-1024	-768	-1	-1	-1	-1	4		0	0						Untertest3.avi	0	880	547	72	111				0	Content		-72	-111	18100031	1150381579
18117	17:15:28.182	00:00:18.116	1087	-1024	-768	-1	-1	-1	-1	4	-1024	-768	-1	-1	-1	-1	4		0	0						Untertest3.avi	0	880	547	72	111				0	Content		-72	-111	18116699	1150398247
18133	17:15:28.198	00:00:18.133	1088	-1024	-768	-1	-1	-1	-1	4	-1024	-768	-1	-1	-1	-1	4		0	0						Untertest3.avi	0	880	547	72	111				0	Content		-72	-111	18133296	1150414844
18150	17:15:28.215	00:00:18.149	1089	-1024	-768	-1	-1	-1	-1	4	-1024	-768	-1	-1	-1	-1	4		0	0						Untertest3.avi	0	880	547	72	111				0	Content		-72	-111	18149919	1150431467
18167	17:15:28.232	00:00:18.166	1090	-1024	-768	-1	-1	-1	-1	4	-1024	-768	-1	-1	-1	-1	4		0	0						Untertest3.avi	0	880	547	72	111				0	Content		-72	-111	18166654	1150448202
18183	17:15:28.248	00:00:18.183	1091	-1024	-768	-1	-1	-1	-1	4	-1024	-768	-1	-1	-1	-1	4		0	0						Untertest3.avi	0	880	547	72	111				0	Content		-72	-111	18183281	1150464829
18200	17:15:28.265	00:00:18.199	1092	-1024	-768	-1	-1	-1	-1	4	-1024	-768	-1	-1	-1	-1	4		0	0						Untertest3.avi	0	880	547	72	111				0	Content		-72	-111	18199899	1150481447
18216	17:15:28.281	00:00:18.215	1093	-1024	-768	-1	-1	-1	-1	4	-1024	-768	-1	-1	-1	-1	4		0	0						Untertest3.avi	0	880	547	72	111				0	Content		-72	-111	18215899	1150497447
18233	17:15:28.298	00:00:18.232	1094	-1024	-768	-1	-1	-1	-1	4	-1024	-768	-1	-1	-1	-1	4		0	0						Untertest3.avi	0	880	547	72	111				0	Content		-72	-111	18232523	1150514071
18248	17:15:28.313	00:00:18.248	1095	-1024	-768	-1	-1	-1	-1	4	-1024	-768	-1	-1	-1	-1	4		0	0						Untertest3.avi	0	880	547	72	111				0	Content		-72	-111	18248035	1150529583
18265	17:15:28.330	00:00:18.264	1096	-1024	-768	-1	-1	-1	-1	4	-1024	-768	-1	-1	-1	-1	4		0	0						Untertest3.avi	0	880	547	72	111				0	Content		-72	-111	18264814	1150546362
18281	17:15:28.346	00:00:18.281	1097	-1024	-768	-1	-1	-1	-1	4	-1024	-768	-1	-1	-1	-1	4		0	0						Untertest3.avi	0	880	547	72	111				0	Content		-72	-111	18281481	1150563029
18298	17:15:28.363	00:00:18.298	1098	-1024	-768	-1	-1	-1	-1	4	-1024	-768	-1	-1	-1	-1	4		0	0						Untertest3.avi	0	880	547	72	111				0	Content		-72	-111	18298149	1150579697
18315	17:15:28.380	00:00:18.314	1099	-1024	-768	-1	-1	-1	-1	4	-1024	-768	-1	-1	-1	-1	4		0	0						Untertest3.avi	0	880	547	72	111				0	Content		-72	-111	18314817	1150596365
18332	17:15:28.397	00:00:18.331	1100	-1024	-768	-1	-1	-1	-1	4	-1024	-768	-1	-1	-1	-1	4		0	0						Untertest3.avi	0	880	547	72	111				0	Content		-72	-111	18331714	1150613262
18348	17:15:28.413	00:00:18.348	1101	-1024	-768	-1	-1	-1	-1	4	-1024	-768	-1	-1	-1	-1	4		0	0						Untertest3.avi	0	880	547	72	111				0	Content		-72	-111	18348382	1150629930
18365	17:15:28.430	00:00:18.365	1102	-1024	-768	-1	-1	-1	-1	4	-1024	-768	-1	-1	-1	-1	4		0	0						Untertest3.avi	0	880	547	72	111				0	Content		-72	-111	18365049	1150646597
18382	17:15:28.447	00:00:18.381	1103	-1024	-768	-1	-1	-1	-1	4	-1024	-768	-1	-1	-1	-1	4		0	0						Untertest3.avi	0	880	547	72	111				0	Content		-72	-111	18381717	1150663265
18399	17:15:28.464	00:00:18.399	1104	-1024	-768	-1	-1	-1	-1	4	-1024	-768	-1	-1	-1	-1	4		0	0						Untertest3.avi	0	880	547	72	111				0	Content		-72	-111	18399056	1150680604
18416	17:15:28.481	00:00:18.415	1105	-1024	-768	-1	-1	-1	-1	4	-1024	-768	-1	-1	-1	-1	4		0	0						Untertest3.avi	0	880	547	72	111				0	Content		-72	-111	18415724	1150697272
18432	17:15:28.497	00:00:18.431	1106	-1024	-768	-1	-1	-1	-1	4	-1024	-768	-1	-1	-1	-1	4		0	0						Untertest3.avi	0	880	547	72	111				0	Content		-72	-111	18431809	1150713357
18448	17:15:28.513	00:00:18.448	1107	-1024	-768	-1	-1	-1	-1	4	-1024	-768	-1	-1	-1	-1	4		0	0						Untertest3.avi	0	880	547	72	111				0	Content		-72	-111	18448476	1150730024
18465	17:15:28.530	00:00:18.464	1108	-1024	-768	-1	-1	-1	-1	4	-1024	-768	-1	-1	-1	-1	4		0	0						Untertest3.avi	0	880	547	72	111				0	Content		-72	-111	18464810	1150746358
18481	17:15:28.546	00:00:18.481	1109	-1024	-768	-1	-1	-1	-1	4	-1024	-768	-1	-1	-1	-1	4		0	0						Untertest3.avi	0	880	547	72	111				0	Content		-72	-111	18481478	1150763026
18498	17:15:28.563	00:00:18.498	1110	-1024	-768	-1	-1	-1	-1	4	-1024	-768	-1	-1	-1	-1	4		0	0						Untertest3.avi	0	880	547	72	111				0	Content		-72	-111	18498082	1150779630
18515	17:15:28.580	00:00:18.514	1111	-1024	-768	-1	-1	-1	-1	4	-1024	-768	-1	-1	-1	-1	4		0	0						Untertest3.avi	0	880	547	72	111				0	Content		-72	-111	18514749	1150796297
18531	17:15:28.596	00:00:18.531	1112	-1024	-768	-1	-1	-1	-1	4	-1024	-768	-1	-1	-1	-1	4		0	0						Untertest3.avi	0	880	547	72	111				0	Content		-72	-111	18531417	1150812965
18548	17:15:28.613	00:00:18.548	1113	-1024	-768	-1	-1	-1	-1	4	-1024	-768	-1	-1	-1	-1	4		0	0						Untertest3.avi	0	880	547	72	111				0	Content		-72	-111	18548085	1150829633
18565	17:15:28.630	00:00:18.564	1114	-1024	-768	-1	-1	-1	-1	4	-1024	-768	-1	-1	-1	-1	4		0	0						Untertest3.avi	0	880	547	72	111				0	Content		-72	-111	18564663	1150846211
18581	17:15:28.646	00:00:18.581	1115	-1024	-768	-1	-1	-1	-1	4	-1024	-768	-1	-1	-1	-1	4		0	0						Untertest3.avi	0	880	547	72	111				0	Content		-72	-111	18581331	1150862879
18598	17:15:28.663	00:00:18.597	1116	-1024	-768	-1	-1	-1	-1	4	-1024	-768	-1	-1	-1	-1	4		0	0						Untertest3.avi	0	880	547	72	111				0	Content		-72	-111	18597998	1150879546
18615	17:15:28.680	00:00:18.614	1117	-1024	-768	-1	-1	-1	-1	4	-1024	-768	-1	-1	-1	-1	4		0	0						Untertest3.avi	0	880	547	72	111				0	Content		-72	-111	18614586	1150896134
18631	17:15:28.696	00:00:18.631	1118	-1024	-768	-1	-1	-1	-1	4	-1024	-768	-1	-1	-1	-1	4		0	0						Untertest3.avi	0	880	547	72	111				0	Content		-72	-111	18631254	1150912802
18648	17:15:28.713	00:00:18.647	1119	-1024	-768	-1	-1	-1	-1	4	-1024	-768	-1	-1	-1	-1	4		0	0						Untertest3.avi	0	880	547	72	111				0	Content		-72	-111	18647922	1150929470
18665	17:15:28.730	00:00:18.664	1120	-1024	-768	-1	-1	-1	-1	4	-1024	-768	-1	-1	-1	-1	4		0	0						Untertest3.avi	0	880	547	72	111				0	Content		-72	-111	18664542	1150946090
18681	17:15:28.746	00:00:18.681	1121	-1024	-768	-1	-1	-1	-1	4	-1024	-768	-1	-1	-1	-1	4		0	0						Untertest3.avi	0	880	547	72	111				0	Content		-72	-111	18681209	1150962757
18698	17:15:28.763	00:00:18.697	1122	-1024	-768	-1	-1	-1	-1	4	-1024	-768	-1	-1	-1	-1	4		0	0						Untertest3.avi	0	880	547	72	111				0	Content		-72	-111	18697877	1150979425
18715	17:15:28.780	00:00:18.714	1123	-1024	-768	-1	-1	-1	-1	4	-1024	-768	-1	-1	-1	-1	4		0	0						Untertest3.avi	0	880	547	72	111				0	Content		-72	-111	18714545	1150996093
18731	17:15:28.796	00:00:18.731	1124	-1024	-768	-1	-1	-1	-1	4	-1024	-768	-1	-1	-1	-1	4		0	0						Untertest3.avi	0	880	547	72	111				0	Content		-72	-111	18731213	1151012761
18748	17:15:28.813	00:00:18.747	1125	-1024	-768	-1	-1	-1	-1	4	-1024	-768	-1	-1	-1	-1	4		0	0						Untertest3.avi	0	880	547	72	111				0	Content		-72	-111	18747950	1151029498
18765	17:15:28.830	00:00:18.764	1126	-1024	-768	-1	-1	-1	-1	4	-1024	-768	-1	-1	-1	-1	4		0	0						Untertest3.avi	0	880	547	72	111				0	Content		-72	-111	18764617	1151046165
18781	17:15:28.846	00:00:18.781	1127	-1024	-768	-1	-1	-1	-1	4	-1024	-768	-1	-1	-1	-1	4		0	0						Untertest3.avi	0	880	547	72	111				0	Content		-72	-111	18781285	1151062833
18798	17:15:28.863	00:00:18.797	1128	-1024	-768	-1	-1	-1	-1	4	-1024	-768	-1	-1	-1	-1	4		0	0						Untertest3.avi	0	880	547	72	111				0	Content		-72	-111	18797953	1151079501
18815	17:15:28.880	00:00:18.814	1129	-1024	-768	-1	-1	-1	-1	4	-1024	-768	-1	-1	-1	-1	4		0	0						Untertest3.avi	0	880	547	72	111				0	Content		-72	-111	18814621	1151096169
18832	17:15:28.897	00:00:18.831	1130	-1024	-768	-1	-1	-1	-1	4	-1024	-768	-1	-1	-1	-1	4		0	0						Untertest3.avi	0	880	547	72	111				0	Content		-72	-111	18831583	1151113131
18848	17:15:28.913	00:00:18.848	1131	-1024	-768	-1	-1	-1	-1	4	-1024	-768	-1	-1	-1	-1	4		0	0						Untertest3.avi	0	880	547	72	111				0	Content		-72	-111	18848250	1151129798
18865	17:15:28.930	00:00:18.864	1132	-1024	-768	-1	-1	-1	-1	4	-1024	-768	-1	-1	-1	-1	4		0	0						Untertest3.avi	0	880	547	72	111				0	Content		-72	-111	18864918	1151146466
18882	17:15:28.947	00:00:18.882	1133	-1024	-768	-1	-1	-1	-1	4	-1024	-768	-1	-1	-1	-1	4		0	0						Untertest3.avi	0	880	547	72	111				0	Content		-72	-111	18882211	1151163759
18899	17:15:28.964	00:00:18.898	1134	-1024	-768	-1	-1	-1	-1	4	-1024	-768	-1	-1	-1	-1	4		0	0						Untertest3.avi	0	880	547	72	111				0	Content		-72	-111	18898879	1151180427
18915	17:15:28.980	00:00:18.914	1135	-1024	-768	-1	-1	-1	-1	4	-1024	-768	-1	-1	-1	-1	4		0	0						Untertest3.avi	0	880	547	72	111				0	Content		-72	-111	18914877	1151196425
18932	17:15:28.997	00:00:18.931	1136	-1024	-768	-1	-1	-1	-1	4	-1024	-768	-1	-1	-1	-1	4		0	0						Untertest3.avi	0	880	547	72	111				0	Content		-72	-111	18931545	1151213093
18948	17:15:29.013	00:00:18.947	1137	-1024	-768	-1	-1	-1	-1	4	-1024	-768	-1	-1	-1	-1	4		0	0						Untertest3.avi	0	880	547	72	111				0	Content		-72	-111	18947989	1151229537
18965	17:15:29.030	00:00:18.964	1138	-1024	-768	-1	-1	-1	-1	4	-1024	-768	-1	-1	-1	-1	4		0	0						Untertest3.avi	0	880	547	72	111				0	Content		-72	-111	18964657	1151246205
18981	17:15:29.046	00:00:18.981	1139	-1024	-768	-1	-1	-1	-1	4	-1024	-768	-1	-1	-1	-1	4		0	0						Untertest3.avi	0	880	547	72	111				0	Content		-72	-111	18981325	1151262873
18998	17:15:29.063	00:00:18.997	1140	-1024	-768	-1	-1	-1	-1	4	-1024	-768	-1	-1	-1	-1	4		0	0						Untertest3.avi	0	880	547	72	111				0	Content		-72	-111	18997840	1151279388
19015	17:15:29.080	00:00:19.014	1141	-1024	-768	-1	-1	-1	-1	4	-1024	-768	-1	-1	-1	-1	4		0	0						Untertest3.avi	0	880	547	72	111				0	Content		-72	-111	19014508	1151296056
19031	17:15:29.096	00:00:19.031	1142	-1024	-768	-1	-1	-1	-1	4	-1024	-768	-1	-1	-1	-1	4		0	0						Untertest3.avi	0	880	547	72	111				0	Content		-72	-111	19031176	1151312724
19048	17:15:29.113	00:00:19.047	1143	-1024	-768	-1	-1	-1	-1	4	-1024	-768	-1	-1	-1	-1	4		0	0						Untertest3.avi	0	880	547	72	111				0	Content		-72	-111	19047719	1151329267
19064	17:15:29.129	00:00:19.064	1144	-1024	-768	-1	-1	-1	-1	4	-1024	-768	-1	-1	-1	-1	4		0	0						Untertest3.avi	0	880	547	72	111				0	Content		-72	-111	19064387	1151345935
19081	17:15:29.146	00:00:19.081	1145	-1024	-768	-1	-1	-1	-1	4	-1024	-768	-1	-1	-1	-1	4		0	0						Untertest3.avi	0	880	547	72	111				0	Content		-72	-111	19081054	1151362602
19098	17:15:29.163	00:00:19.097	1146	-1024	-768	-1	-1	-1	-1	4	-1024	-768	-1	-1	-1	-1	4		0	0						Untertest3.avi	0	880	547	72	111				0	Content		-72	-111	19097619	1151379167
19114	17:15:29.179	00:00:19.114	1147	-1024	-768	-1	-1	-1	-1	4	-1024	-768	-1	-1	-1	-1	4		0	0						Untertest3.avi	0	880	547	72	111				0	Content		-72	-111	19114287	1151395835
19131	17:15:29.196	00:00:19.130	1148	-1024	-768	-1	-1	-1	-1	4	-1024	-768	-1	-1	-1	-1	4		0	0						Untertest3.avi	0	880	547	72	111				0	Content		-72	-111	19130955	1151412503
19148	17:15:29.213	00:00:19.147	1149	-1024	-768	-1	-1	-1	-1	4	-1024	-768	-1	-1	-1	-1	4		0	0						Untertest3.avi	0	880	547	72	111				0	Content		-72	-111	19147566	1151429114
19164	17:15:29.229	00:00:19.164	1150	-1024	-768	-1	-1	-1	-1	4	-1024	-768	-1	-1	-1	-1	4		0	0						Untertest3.avi	0	880	547	72	111				0	Content		-72	-111	19164233	1151445781
19181	17:15:29.246	00:00:19.180	1151	-1024	-768	-1	-1	-1	-1	4	-1024	-768	-1	-1	-1	-1	4		0	0						Untertest3.avi	0	880	547	72	111				0	Content		-72	-111	19180901	1151462449
19198	17:15:29.263	00:00:19.197	1152	-1024	-768	-1	-1	-1	-1	4	-1024	-768	-1	-1	-1	-1	4		0	0						Untertest3.avi	0	880	547	72	111				0	Content		-72	-111	19197569	1151479117
19214	17:15:29.279	00:00:19.214	1153	-1024	-768	-1	-1	-1	-1	4	-1024	-768	-1	-1	-1	-1	4		0	0						Untertest3.avi	0	880	547	72	111				0	Content		-72	-111	19214237	1151495785
19231	17:15:29.296	00:00:19.230	1154	-1024	-768	-1	-1	-1	-1	4	-1024	-768	-1	-1	-1	-1	4		0	0						Untertest3.avi	0	880	547	72	111				0	Content		-72	-111	19230967	1151512515
19248	17:15:29.313	00:00:19.247	1155	-1024	-768	-1	-1	-1	-1	4	-1024	-768	-1	-1	-1	-1	4		0	0						Untertest3.avi	0	880	547	72	111				0	Content		-72	-111	19247634	1151529182
19264	17:15:29.329	00:00:19.264	1156	-1024	-768	-1	-1	-1	-1	4	-1024	-768	-1	-1	-1	-1	4		0	0						Untertest3.avi	0	880	547	72	111				0	Content		-72	-111	19264302	1151545850
19281	17:15:29.346	00:00:19.280	1157	-1024	-768	-1	-1	-1	-1	4	-1024	-768	-1	-1	-1	-1	4		0	0						Untertest3.avi	0	880	547	72	111				0	Content		-72	-111	19280970	1151562518
19298	17:15:29.363	00:00:19.297	1158	-1024	-768	-1	-1	-1	-1	4	-1024	-768	-1	-1	-1	-1	4		0	0						Untertest3.avi	0	880	547	72	111				0	Content		-72	-111	19297638	1151579186
19315	17:15:29.380	00:00:19.314	1159	-1024	-768	-1	-1	-1	-1	4	-1024	-768	-1	-1	-1	-1	4		0	0						Untertest3.avi	0	880	547	72	111				0	Content		-72	-111	19314761	1151596309
19331	17:15:29.396	00:00:19.331	1160	-1024	-768	-1	-1	-1	-1	4	-1024	-768	-1	-1	-1	-1	4		0	0						Untertest3.avi	0	880	547	72	111				0	Content		-72	-111	19331428	1151612976
19349	17:15:29.414	00:00:19.348	1161	-1024	-768	-1	-1	-1	-1	4	-1024	-768	-1	-1	-1	-1	4		0	0						Untertest3.avi	0	880	547	72	111				0	Content		-72	-111	19348655	1151630203
19365	17:15:29.430	00:00:19.365	1162	-1024	-768	-1	-1	-1	-1	4	-1024	-768	-1	-1	-1	-1	4		0	0						Untertest3.avi	0	880	547	72	111				0	Content		-72	-111	19365323	1151646871
19381	17:15:29.446	00:00:19.381	1163	-1024	-768	-1	-1	-1	-1	4	-1024	-768	-1	-1	-1	-1	4		0	0						Untertest3.avi	0	880	547	72	111				0	Content		-72	-111	19381291	1151662839
19398	17:15:29.463	00:00:19.397	1164	-1024	-768	-1	-1	-1	-1	4	-1024	-768	-1	-1	-1	-1	4		0	0						Untertest3.avi	0	880	547	72	111				0	Content		-72	-111	19397958	1151679506
19414	17:15:29.479	00:00:19.414	1165	-1024	-768	-1	-1	-1	-1	4	-1024	-768	-1	-1	-1	-1	4		0	0						Untertest3.avi	0	880	547	72	111				0	Content		-72	-111	19414387	1151695935
19431	17:15:29.496	00:00:19.431	1166	-1024	-768	-1	-1	-1	-1	4	-1024	-768	-1	-1	-1	-1	4		0	0						Untertest3.avi	0	880	547	72	111				0	Content		-72	-111	19431055	1151712603
19448	17:15:29.513	00:00:19.447	1167	-1024	-768	-1	-1	-1	-1	4	-1024	-768	-1	-1	-1	-1	4		0	0						Untertest3.avi	0	880	547	72	111				0	Content		-72	-111	19447723	1151729271
19464	17:15:29.529	00:00:19.464	1168	-1024	-768	-1	-1	-1	-1	4	-1024	-768	-1	-1	-1	-1	4		0	0						Untertest3.avi	0	880	547	72	111				0	Content		-72	-111	19464230	1151745778
19481	17:15:29.546	00:00:19.480	1169	-1024	-768	-1	-1	-1	-1	4	-1024	-768	-1	-1	-1	-1	4		0	0						Untertest3.avi	0	880	547	72	111				0	Content		-72	-111	19480897	1151762445
19498	17:15:29.563	00:00:19.497	1170	-1024	-768	-1	-1	-1	-1	4	-1024	-768	-1	-1	-1	-1	4		0	0						Untertest3.avi	0	880	547	72	111				0	Content		-72	-111	19497565	1151779113
19514	17:15:29.579	00:00:19.514	1171	-1024	-768	-1	-1	-1	-1	4	-1024	-768	-1	-1	-1	-1	4		0	0						Untertest3.avi	0	880	547	72	111				0	Content		-72	-111	19514142	1151795690
19531	17:15:29.596	00:00:19.530	1172	-1024	-768	-1	-1	-1	-1	4	-1024	-768	-1	-1	-1	-1	4		0	0						Untertest3.avi	0	880	547	72	111				0	Content		-72	-111	19530810	1151812358
19547	17:15:29.612	00:00:19.547	1173	-1024	-768	-1	-1	-1	-1	4	-1024	-768	-1	-1	-1	-1	4		0	0						Untertest3.avi	0	880	547	72	111				0	Content		-72	-111	19547478	1151829026
19564	17:15:29.629	00:00:19.564	1174	-1024	-768	-1	-1	-1	-1	4	-1024	-768	-1	-1	-1	-1	4		0	0						Untertest3.avi	0	880	547	72	111				0	Content		-72	-111	19564028	1151845576
19581	17:15:29.646	00:00:19.580	1175	-1024	-768	-1	-1	-1	-1	4	-1024	-768	-1	-1	-1	-1	4		0	0						Untertest3.avi	0	880	547	72	111				0	Content		-72	-111	19580696	1151862244
19597	17:15:29.662	00:00:19.597	1176	-1024	-768	-1	-1	-1	-1	4	-1024	-768	-1	-1	-1	-1	4		0	0						Untertest3.avi	0	880	547	72	111				0	Content		-72	-111	19597364	1151878912
19614	17:15:29.679	00:00:19.613	1177	-1024	-768	-1	-1	-1	-1	4	-1024	-768	-1	-1	-1	-1	4		0	0						Untertest3.avi	0	880	547	72	111				0	Content		-72	-111	19613863	1151895411
19632	17:15:29.697	00:00:19.632	1178	-1024	-768	-1	-1	-1	-1	4	-1024	-768	-1	-1	-1	-1	4		0	0						Untertest3.avi	0	880	547	72	111				0	Content		-72	-111	19632374	1151913922
19649	17:15:29.714	00:00:19.649	1179	-1024	-768	-1	-1	-1	-1	4	-1024	-768	-1	-1	-1	-1	4		0	0						Untertest3.avi	0	880	547	72	111				0	Content		-72	-111	19649054	1151930602
19666	17:15:29.731	00:00:19.665	1180	-1024	-768	-1	-1	-1	-1	4	-1024	-768	-1	-1	-1	-1	4		0	0						Untertest3.avi	0	880	547	72	111				0	Content		-72	-111	19665722	1151947270
19682	17:15:29.747	00:00:19.682	1181	979,9969	132,3241	0,488263	0,9171206	555,5611	3,497111	0	1132,531	245,158	0,3000147	0,9618145	551,2553	3,931779	0	27	1056	189						Untertest3.avi	0	880	547	72	111	997	74	83	0	Content		984	78	19682371	1151963919
19699	17:15:29.764	00:00:19.698	1182	1000,336	134,817	0,48498	0,914385	556,2914	3,503791	0	1124,614	264,589	0,296854	0,9602726	551,2553	3,922517	0	27	1062	200						Untertest3.avi	0	880	547	72	111	997	74	83	0	Content		990	89	19698733	1151980281
19715	17:15:29.780	00:00:19.715	1183	997,8058	130,2831	0,4817095	0,9117065	557,1887	3,520611	0	1122,6	261,9807	0,2937935	0,958796	551,2553	3,932022	0	27	1060	196						Untertest3.avi	0	880	547	72	111	997	74	83	0	Content		988	85	19715368	1151996916
19732	17:15:29.797	00:00:19.732	1184	994,1812	128,519	0,478599	0,909389	558,0198	3,530674	0	1160,23	232,9674	0,2916529	0,9579992	551,2553	3,97791	0	27	1077	181						Untertest3.avi	0	880	547	72	111	997	74	83	0	Content		1005	70	19732365	1152013913
19749	17:15:29.814	00:00:19.748	1185	992,1832	134,5663	0,4756319	0,9069092	558,8679	3,549932	0	1181,503	214,7631	0,2886167	0,9564406	557,4113	4,038227	0	27	1087	175						Untertest3.avi	0	880	547	72	111	997	74	83	0	Content		1015	64	19748977	1152030525
19766	17:15:29.831	00:00:19.765	1186	996,2499	134,0253	0,4728913	0,9045073	559,7563	3,566583	0	1189,932	213,6968	0,286193	0,9547507	558,5126	4,071665	0	28	1093	174						Untertest3.avi	0	880	547	72	111	1032	51	150	0	Content		1021	63	19765603	1152047151
19782	17:15:29.847	00:00:19.782	1187	998,523	130,5687	0,4703053	0,9021497	560,4391	3,588858	0	1193,104	209,4694	0,2838978	0,9529294	559,5579	4,094472	0	28	1096	170						Untertest3.avi	0	880	547	72	111	1032	51	150	0	Content		1024	59	19782227	1152063775
19799	17:15:29.864	00:00:19.798	1188	997,7133	125,5195	0,4679306	0,8999621	561,0879	3,591623	0	1189,131	207,2188	0,2817656	0,9511418	560,6003	4,113724	0	28	1093	166						Untertest3.avi	0	880	547	72	111	1032	51	150	0	Content		1021	55	19798976	1152080524
19815	17:15:29.880	00:00:19.815	1189	1000,212	129,088	0,465771	0,8979242	561,9213	3,592932	0	1200,583	200,628	0,2798727	0,9495353	561,3869	4,122621	0	28	1100	165						Untertest3.avi	0	880	547	72	111	1032	51	150	0	Content		1028	54	19815472	1152097020
19832	17:15:29.897	00:00:19.832	1190	999,9547	120,6356	0,4638512	0,8961814	562,5675	3,587759	0	1203,044	200,7494	0,2781766	0,9481086	562,2437	4,120957	0	28	1101	161						Untertest3.avi	0	880	547	72	111	1032	51	150	0	Content		1029	50	19832224	1152113772
19849	17:15:29.914	00:00:19.848	1191	1007,292	118,6674	0,4620891	0,8945024	563,1741	3,574646	0	1207,549	208,2543	0,276653	0,9467336	563,0862	4,129959	0	28	1107	163						Untertest3.avi	0	880	547	72	111	1032	51	150	0	Content		1035	52	19848848	1152130396
19866	17:15:29.931	00:00:19.865	1192	1002,445	120,7063	0,4604917	0,89293	563,7769	3,564757	0	1210,898	203,2406	0,2752332	0,9453337	563,768	4,114226	0	28	1107	162						Untertest3.avi	0	880	547	72	111	1032	51	150	0	Content		1035	51	19865594	1152147142
19882	17:15:29.947	00:00:19.882	1193	1004,308	123,4284	0,4589978	0,8913986	564,3406	3,549433	0	1209,38	201,3503	0,2739355	0,9439418	564,4562	4,087827	0	28	1107	162						Untertest3.avi	0	880	547	72	111	1032	51	150	0	Content		1035	51	19882094	1152163642
19899	17:15:29.964	00:00:19.898	1194	1009,643	122,5729	0,4577306	0,8898017	565,0805	3,513208	0	1225,015	190,7837	0,2728648	0,942598	565,1045	4,069532	0	28	1117	157						Untertest3.avi	0	880	547	72	111	1032	51	150	0	Content		1045	46	19898844	1152180392
19915	17:15:29.980	00:00:19.915	1195	978,9825	1,921366	0,457005	0,887307	565,5667	3,474024	0	1241,077	45,38229	0,2724633	0,9403226	566,0424	4,072742	0	29	1110	24						Untertest3.avi	0	880	547	72	111	1030	-98	283	0	Content		1038	-87	19915469	1152197017
19932	17:15:29.997	00:00:19.932	1196	982,2466	-21,11453	0,4561694	0,8857663	566,1608	3,464342	0	1218,707	43,00199	0,2718382	0,9387362	566,5238	4,013708	0	29	1100	11						Untertest3.avi	0	880	547	72	111	1030	-98	283	0	Content		1028	-100	19932092	1152213640
19949	17:15:30.014	00:00:19.948	1197	990,846	-32,87922	0,4553527	0,884775	566,6713	3,43469	0	1218,321	39,8365	0,2710648	0,9378299	567,0354	3,99866	0	29	1105	3						Untertest3.avi	0	880	547	72	111	1030	-98	283	0	Content		1033	-108	19948718	1152230266
19965	17:15:30.030	00:00:19.965	1198	988,3692	-22,75019	0,4547268	0,8838769	567,1068	3,411934	0	1215,666	45,47147	0,2705252	0,9370285	567,3267	3,948753	0	29	1102	11						Untertest3.avi	0	880	547	72	111	1030	-98	283	0	Content		1030	-100	19965352	1152246900
19982	17:15:30.047	00:00:19.981	1199	995,399	-29,89149	0,454331	0,8832672	567,509	3,392046	0	1209,111	54,01572	0,2701364	0,9363379	567,6171	3,925421	0	29	1102	12						Untertest3.avi	0	880	547	72	111	1030	-98	283	0	Content		1030	-99	19981967	1152263515
19999	17:15:30.064	00:00:19.998	1200	996,276	-17,19241	0,4541174	0,8827207	567,7607	3,357724	0	1213,494	48,54732	0,2699684	0,9358842	567,9735	3,908591	0	29	1105	16						Untertest3.avi	0	880	547	72	111	1030	-98	283	0	Content		1033	-95	19998716	1152280264
20015	17:15:30.080	00:00:20.015	1201	998,2163	-32,20977	0,4541244	0,8825657	568,0518	3,340993	0	1206,802	48,36639	0,2699903	0,9354854	568,1697	3,870411	0	29	1103	8						Untertest3.avi	0	880	547	72	111	1030	-98	283	0	Content		1031	-103	20015346	1152296894
20032	17:15:30.097	00:00:20.031	1202	994,3009	-27,74746	0,4543172	0,8824774	568,3625	3,328365	0	1209,447	46,95505	0,2702313	0,9352549	568,496	3,849257	0	29	1102	10						Untertest3.avi	0	880	547	72	111	1030	-98	283	0	Content		1030	-101	20031965	1152313513
20049	17:15:30.114	00:00:20.048	1203	997,3866	-28,84919	0,4547347	0,8824671	568,5831	3,305561	0	1202,591	45,47919	0,2706524	0,9349304	568,6592	3,823878	0	29	1100	8						Untertest3.avi	0	880	547	72	111	1030	-98	283	0	Content		1028	-103	20048586	1152330134
20065	17:15:30.130	00:00:20.065	1204	999,678	-26,384	0,4553078	0,8824053	568,7592	3,298313	0	1200,004	57,08918	0,2712069	0,9344225	568,655	3,804434	0	29	1100	15						Untertest3.avi	0	880	547	72	111	1030	-98	283	0	Content		1028	-96	20065338	1152346886
20082	17:15:30.147	00:00:20.081	1205	993,8199	-26,35102	0,4559929	0,8822209	569,044	3,286417	0	1190,6	63,31719	0,2718948	0,9338196	568,9087	3,776521	0	29	1092	18						Untertest3.avi	0	880	547	72	111	1030	-98	283	0	Content		1020	-93	20081958	1152363506
20099	17:15:30.164	00:00:20.098	1206	1000,253	-20,96544	0,4568208	0,8818615	569,0442	3,269843	0	1195,264	74,78835	0,2726839	0,9329504	568,8712	3,778459	0	29	1098	27						Untertest3.avi	0	880	547	72	111	1030	-98	283	0	Content		1026	-84	20098584	1152380132
20115	17:15:30.180	00:00:20.115	1207	1002,396	-30,58439	0,4576861	0,8815708	569,1799	3,283913	0	1203,536	64,00478	0,2735339	0,9321293	569,189	3,780791	0	29	1103	17						Untertest3.avi	0	880	547	72	111	1030	-98	283	0	Content		1031	-94	20115208	1152396756
20132	17:15:30.197	00:00:20.131	1208	1001,504	-22,29743	0,4585664	0,8810986	569,386	3,268225	0	1188,959	61,76854	0,2743436	0,9311389	569,0328	3,762499	0	29	1095	20						Untertest3.avi	0	880	547	72	111	1030	-98	283	0	Content		1023	-91	20131955	1152413503
20149	17:15:30.214	00:00:20.148	1209	1001,16	-33,39483	0,459513	0,8808681	569,3414	3,283837	0	1210,741	40,40612	0,2752893	0,9304074	569,2625	3,77766	0	29	1106	4						Untertest3.avi	0	880	547	72	111	1030	-98	283	0	Content		1034	-107	20148578	1152430126
20165	17:15:30.230	00:00:20.165	1210	1000,869	-31,45337	0,4604984	0,8807488	569,2575	3,277505	0	1208,803	39,81135	0,2762176	0,929701	569,1933	3,791492	0	29	1105	4						Untertest3.avi	0	880	547	72	111	1030	-98	283	0	Content		1033	-107	20165203	1152446751
20182	17:15:30.247	00:00:20.181	1211	991,6569	-7,893621	0,4616409	0,8810216	569,4213	3,286041	0	1164,183	76,55437	0,2772161	0,9292709	568,6816	3,748395	0	29	1078	34						Untertest3.avi	0	880	547	72	111	1030	-98	283	0	Content		1006	-77	20181826	1152463374
20199	17:15:30.264	00:00:20.198	1212	742,495	194,8358	0,4644316	0,8833547	568,8871	3,317518	0	895,7719	254,4619	0,2801538	0,9303387	567,5677	3,775996	0	30	819	225						Untertest3.avi	0	880	547	72	111	456	260	1016	0	Content		747	114	20198576	1152480124
20215	17:15:30.280	00:00:20.215	1213	556,526	324,7151	0,467517	0,8861037	568,0377	3,311556	0	660,8277	354,4585	0,2839768	0,9320096	566,3005	3,768775	0	30	609	340						Untertest3.avi	0	880	547	72	111	456	260	1016	0	Content		537	229	20215199	1152496747
20232	17:15:30.297	00:00:20.231	1214	505,4343	362,7877	0,4693756	0,8872132	567,8743	3,333827	0	549,5114	370,9121	0,2863217	0,9327054	566,0803	3,767667	0	30	527	367						Untertest3.avi	0	880	547	72	111	456	260	1016	0	Content		455	256	20231825	1152513373
20249	17:15:30.314	00:00:20.248	1215	514,9146	362,5223	0,4705138	0,8879299	568,2689	3,336387	0	543,6111	377,1364	0,287511	0,9329857	566,1606	3,734393	0	30	529	370						Untertest3.avi	0	880	547	72	111	456	260	1016	0	Content		457	259	20248573	1152530121
20265	17:15:30.330	00:00:20.265	1216	531,8052	356,5748	0,4718547	0,8884394	568,0411	3,346049	0	535,6864	378,6388	0,2887886	0,9330815	565,9755	3,744478	0	30	534	368						Untertest3.avi	0	880	547	72	111	456	260	1016	0	Content		462	257	20265195	1152546743
20282	17:15:30.347	00:00:20.281	1217	530,3693	355,8231	0,473143	0,8887595	567,8649	3,354895	0	532,3215	376,4089	0,2900272	0,9330731	565,7271	3,754378	0	30	531	366						Untertest3.avi	0	880	547	72	111	456	260	1016	0	Content		459	255	20281944	1152563492
20299	17:15:30.364	00:00:20.298	1218	536,2065	365,9557	0,4745157	0,8889012	567,6751	3,384279	0	527,3036	379,3083	0,291288	0,9329535	565,5308	3,766975	0	30	532	373						Untertest3.avi	0	880	547	72	111	456	260	1016	0	Content		460	262	20298579	1152580127
20315	17:15:30.380	00:00:20.315	1219	534,0878	362,1282	0,4759294	0,8891594	567,4606	3,403923	0	533,3914	374,4661	0,2925911	0,9328424	565,1889	3,779565	0	30	534	368						Untertest3.avi	0	880	547	72	111	456	260	1016	0	Content		462	257	20315198	1152596746
20332	17:15:30.397	00:00:20.331	1220	535,538	354,5572	0,4773963	0,889502	567,316	3,411909	0	533,3997	376,0693	0,2939461	0,9327821	564,9442	3,815574	0	30	534	365						Untertest3.avi	0	880	547	72	111	456	260	1016	0	Content		462	254	20331816	1152613364
20348	17:15:30.413	00:00:20.348	1221	530,4559	356,1705	0,4789131	0,8899924	567,1373	3,449468	0	528,342	378,4269	0,2953293	0,9328682	564,6365	3,83126	0	30	529	367						Untertest3.avi	0	880	547	72	111	456	260	1016	0	Content		457	256	20348441	1152629989
20365	17:15:30.430	00:00:20.365	1222	532,7913	359,3432	0,4804741	0,8905625	566,9221	3,454973	0	527,5118	371,4294	0,296746	0,9330158	564,2106	3,854713	0	30	530	365						Untertest3.avi	0	880	547	72	111	456	260	1016	0	Content		458	254	20365063	1152646611
20382	17:15:30.447	00:00:20.381	1223	536,3479	359,5226	0,4820662	0,8911469	566,6762	3,484719	0	530,9406	372,6493	0,298179	0,9330704	563,89	3,873389	0	30	534	366						Untertest3.avi	0	880	547	72	111	456	260	1016	0	Content		462	255	20381814	1152663362
20398	17:15:30.463	00:00:20.398	1224	533,8271	354,8252	0,4836034	0,8914738	566,5345	3,498535	0	534,0841	377,4621	0,299586	0,9328901	563,7103	3,908522	0	30	534	366						Untertest3.avi	0	880	547	72	111	456	260	1016	0	Content		462	255	20398439	1152679987
20415	17:15:30.480	00:00:20.415	1225	530,4606	353,5889	0,4850518	0,8915941	566,2844	3,519675	0	533,2901	375,9192	0,3009238	0,9324978	563,3796	3,928125	0	30	532	365						Untertest3.avi	0	880	547	72	111	456	260	1016	0	Content		460	254	20415061	1152696609
20432	17:15:30.497	00:00:20.431	1226	527,9753	362,2233	0,4864268	0,8915057	566,0269	3,567466	0	534,164	371,403	0,3021888	0,9319909	563,0483	3,943247	0	30	531	367						Untertest3.avi	0	880	547	72	111	456	260	1016	0	Content		459	256	20431687	1152713235
20448	17:15:30.513	00:00:20.448	1227	524,2341	356,275	0,4877408	0,8913859	565,8679	3,555316	0	537,0446	373,84	0,3033534	0,931416	562,8092	3,973072	0	30	531	365						Untertest3.avi	0	880	547	72	111	456	260	1016	0	Content		459	254	20448449	1152729997
20465	17:15:30.530	00:00:20.465	1228	523,0218	364,3005	0,4889318	0,8913417	565,6756	3,603455	0	535,3018	374,7562	0,3044602	0,930975	562,5883	4,000412	0	30	529	370						Untertest3.avi	0	880	547	72	111	456	260	1016	0	Content		457	259	20465075	1152746623
20482	17:15:30.547	00:00:20.481	1229	525,4518	358,5054	0,4900911	0,8914025	565,592	3,58396	0	533,093	375,5556	0,3055176	0,9306479	562,1852	4,012457	0	30	529	367						Untertest3.avi	0	880	547	72	111	456	260	1016	0	Content		457	256	20481811	1152763359
20498	17:15:30.563	00:00:20.498	1230	522,4934	358,0693	0,4911327	0,8916301	565,3915	3,591591	0	535,7607	376,0181	0,3065092	0,9305413	562,0327	4,031358	0	30	529	367						Untertest3.avi	0	880	547	72	111	456	260	1016	0	Content		457	256	20498436	1152779984
20515	17:15:30.580	00:00:20.515	1231	521,4894	355,8142	0,4921217	0,8919271	565,3178	3,60504	0	537,8712	369,6824	0,3074295	0,9305612	561,824	4,03023	0	30	530	363						Untertest3.avi	0	880	547	72	111	456	260	1016	0	Content		458	252	20515060	1152796608
20532	17:15:30.597	00:00:20.531	1232	521,8546	361,1592	0,4930277	0,8922045	565,1805	3,600492	0	538,7559	378,7751	0,3082783	0,9306278	561,7989	4,042008	0	30	530	370						Untertest3.avi	0	880	547	72	111	456	260	1016	0	Content		458	259	20531685	1152813233
20548	17:15:30.613	00:00:20.548	1233	515,509	358,41	0,4938827	0,8924586	565,0014	3,596291	0	533,6762	374,7168	0,3090796	0,9307111	561,5536	4,028864	0	30	525	367						Untertest3.avi	0	880	547	72	111	456	260	1016	0	Content		453	256	20548310	1152829858
20565	17:15:30.630	00:00:20.565	1234	518,5859	360,905	0,4946598	0,892589	565,0554	3,596593	0	537,8948	377,2609	0,3098439	0,9306591	561,4078	4,031451	0	30	528	369						Untertest3.avi	0	880	547	72	111	456	260	1016	0	Content		456	258	20565060	1152846608
20582	17:15:30.647	00:00:20.581	1235	519,2527	362,3322	0,495414	0,8927242	564,8644	3,584726	0	534,0401	378,0267	0,3105383	0,9305919	561,2026	4,020833	0	30	527	370						Untertest3.avi	0	880	547	72	111	456	260	1016	0	Content		455	259	20581683	1152863231
20598	17:15:30.663	00:00:20.598	1236	521,0242	367,8292	0,496121	0,89289	564,9411	3,575961	0	536,0804	374,7943	0,3112085	0,9305778	561,1317	4,014104	0	30	529	371						Untertest3.avi	0	880	547	72	111	456	260	1016	0	Content		457	260	20598308	1152879856
20615	17:15:30.680	00:00:20.614	1237	520,1899	363,3481	0,496823	0,8931829	564,7766	3,572954	0	535,5596	381,5172	0,3118598	0,9306057	561,1451	4,025147	0	30	528	372						Untertest3.avi	0	880	547	72	111	456	260	1016	0	Content		456	261	20614931	1152896479
20632	17:15:30.697	00:00:20.631	1238	520,2011	362,9843	0,4974875	0,8935557	564,7744	3,573435	0	531,6352	380,2384	0,3124901	0,9306563	561,0038	4,011344	0	30	526	372						Untertest3.avi	0	880	547	72	111	456	260	1016	0	Content		454	261	20631679	1152913227
20648	17:15:30.713	00:00:20.648	1239	523,0901	368,7747	0,4981536	0,89389	564,786	3,571202	0	531,7874	379,1013	0,3131114	0,9306686	560,89	4,00928	0	30	527	374						Untertest3.avi	0	880	547	72	111	456	260	1016	0	Content		455	263	20648303	1152929851
20665	17:15:30.730	00:00:20.665	1240	524,7593	367,2153	0,4987924	0,8942373	564,7922	3,572905	0	533,1313	384,4506	0,3137541	0,930631	561,0659	4,005142	0	30	529	376						Untertest3.avi	0	880	547	72	111	456	260	1016	0	Content		457	265	20665051	1152946599
20682	17:15:30.747	00:00:20.681	1241	522,1418	368,2458	0,4994336	0,8945829	564,8627	3,561341	0	530,6479	381,9264	0,3143448	0,9306654	561,0637	4,00502	0	30	526	375						Untertest3.avi	0	880	547	72	111	456	260	1016	0	Content		454	264	20681676	1152963224
20698	17:15:30.763	00:00:20.698	1242	524,9451	365,5752	0,5000811	0,894936	564,835	3,571221	0	530,6816	378,1528	0,3149779	0,9306682	561,0058	4,001616	0	30	528	372						Untertest3.avi	0	880	547	72	111	456	260	1016	0	Content		456	261	20698297	1152979845
20715	17:15:30.780	00:00:20.714	1243	519,7271	362,988	0,5007512	0,8951786	564,8775	3,572959	0	535,5408	377,7183	0,3156852	0,930567	561,1054	3,994897	0	30	528	370						Untertest3.avi	0	880	547	72	111	456	260	1016	0	Content		456	259	20714922	1152996470
20732	17:15:30.797	00:00:20.731	1244	520,7881	365,1943	0,5014706	0,8952779	565,1296	3,576897	0	532,7217	376,1963	0,3163872	0,9304036	561,0746	3,993227	0	30	527	371						Untertest3.avi	0	880	547	72	111	456	260	1016	0	Content		455	260	20731544	1153013092
20748	17:15:30.813	00:00:20.748	1245	522,2135	366,6937	0,5022217	0,8953389	565,2454	3,577449	0	534,0288	381,1873	0,3171329	0,9301394	561,1827	4,016845	0	30	528	374						Untertest3.avi	0	880	547	72	111	456	260	1016	0	Content		456	263	20748169	1153029717
20765	17:15:30.830	00:00:20.764	1246	521,6873	360,5774	0,5029501	0,895336	565,4211	3,575894	0	530,9291	381,409	0,3178642	0,92988	561,1844	4,018703	0	30	526	371						Untertest3.avi	0	880	547	72	111	456	260	1016	0	Content		454	260	20764917	1153046465
20782	17:15:30.847	00:00:20.781	1247	522,2313	360,3735	0,5036833	0,8953785	565,549	3,567001	0	534,5408	374,4278	0,3186226	0,9297118	561,3041	4,017628	0	30	528	367						Untertest3.avi	0	880	547	72	111	456	260	1016	0	Content		456	256	20781538	1153063086
20798	17:15:30.863	00:00:20.798	1248	523,701	361,5353	0,5043668	0,8954253	565,5886	3,605458	0	537,1746	380,459	0,3193331	0,9294568	561,4028	4,016635	0	30	530	371						Untertest3.avi	0	880	547	72	111	456	260	1016	0	Content		458	260	20798162	1153079710
20815	17:15:30.880	00:00:20.814	1249	520,4013	361,4169	0,5049909	0,8954206	565,8342	3,618772	0	533,1425	378,0765	0,3199731	0,9292723	561,494	4,046913	0	30	527	370						Untertest3.avi	0	880	547	72	111	456	260	1016	0	Content		455	259	20814785	1153096333
20832	17:15:30.897	00:00:20.831	1250	524,0342	363,5981	0,5056072	0,8954242	565,9403	3,612125	0	532,9343	382,7778	0,3205861	0,9290752	561,4774	4,046511	0	30	528	373						Untertest3.avi	0	880	547	72	111	456	260	1016	0	Content		456	262	20831537	1153113085
20848	17:15:30.913	00:00:20.848	1251	523,3246	365,1722	0,5061555	0,8954659	566,0553	3,637819	0	528,0424	378,1974	0,32114	0,9290263	561,4828	4,059832	0	30	526	372						Untertest3.avi	0	880	547	72	111	456	260	1016	0	Content		454	261	20848160	1153129708
20865	17:15:30.930	00:00:20.864	1252	524,6306	370,7022	0,5066801	0,8955426	566,173	3,655771	0	530,7457	380,3628	0,3216879	0,9289805	561,5925	4,066705	0	30	528	376						Untertest3.avi	0	880	547	72	111	456	260	1016	0	Content		456	265	20864786	1153146334
20881	17:15:30.946	00:00:20.881	1253	522,9566	366,5704	0,507148	0,8956275	566,2272	3,671776	0	533,7356	377,9182	0,3221694	0,928927	561,6498	4,09186	0	30	528	372						Untertest3.avi	0	880	547	72	111	456	260	1016	0	Content		456	261	20881409	1153162957
20898	17:15:30.963	00:00:20.898	1254	520,4181	366,7686	0,5075993	0,8957405	566,2855	3,679992	0	531,8181	377,6981	0,3226102	0,9288778	561,5981	4,096662	0	30	526	372						Untertest3.avi	0	880	547	72	111	456	260	1016	0	Content		454	261	20898158	1153179706
20915	17:15:30.980	00:00:20.914	1255	520,7287	365,4148	0,5079985	0,8959165	566,4509	3,707452	0	532,1254	378,5031	0,3230239	0,9288274	561,629	4,13437	0	30	526	372						Untertest3.avi	0	880	547	72	111	456	260	1016	0	Content		454	261	20914784	1153196332
20931	17:15:30.996	00:00:20.931	1256	515,7278	370,363	0,508453	0,8961755	566,518	3,735042	0	525,0806	377,8786	0,3234999	0,9288784	561,7314	4,152846	0	30	520	374						Untertest3.avi	0	880	547	72	111	456	260	1016	0	Content		448	263	20931407	1153212955
20948	17:15:31.013	00:00:20.948	1257	503,7081	379,863	0,5089113	0,8965235	566,4919	3,743349	0	524,0817	384,9042	0,3239965	0,9289449	561,6132	4,171016	0	30	514	382						Untertest3.avi	0	880	547	72	111	456	260	1016	0	Content		442	271	20948031	1153229579
20965	17:15:31.030	00:00:20.964	1258	497,8987	375,8083	0,5092129	0,8966895	566,4358	3,757835	0	523,4681	386,1479	0,3242938	0,9289535	561,8168	4,195691	0	30	511	381						Untertest3.avi	0	880	547	72	111	456	260	1016	0	Content		439	270	20964778	1153246326
20981	17:15:31.046	00:00:20.981	1259	499,6405	373,9031	0,5095101	0,8969183	566,5469	3,788339	0	523,7018	388,0183	0,3245922	0,9289609	561,8027	4,222306	0	30	512	381						Untertest3.avi	0	880	547	72	111	456	260	1016	0	Content		440	270	20981404	1153262952
20998	17:15:31.063	00:00:20.998	1260	501,5088	371,6103	0,5098373	0,8971434	566,4307	3,815734	0	524,0661	386,4061	0,3248875	0,9290287	561,675	4,228079	0	30	513	379						Untertest3.avi	0	880	547	72	111	456	260	1016	0	Content		441	268	20998154	1153279702
21015	17:15:31.080	00:00:21.014	1261	501,0565	373,7819	0,5100953	0,8973266	566,3652	3,830909	0	524,7127	387,1075	0,3251554	0,9291008	561,6999	4,259601	0	30	513	380						Untertest3.avi	0	880	547	72	111	456	260	1016	0	Content		441	269	21014777	1153296325
21031	17:15:31.096	00:00:21.031	1262	497,5548	375,1393	0,5103675	0,8974741	566,4647	3,838868	0	521,7165	387,209	0,3254031	0,9291559	561,6312	4,275795	0	30	510	381						Untertest3.avi	0	880	547	72	111	456	260	1016	0	Content		438	270	21031402	1153312950
21048	17:15:31.113	00:00:21.048	1263	498,6198	371,327	0,5106238	0,8976164	566,2939	3,852704	0	529,9972	386,3199	0,3256717	0,9292125	561,6761	4,302704	0	30	514	379						Untertest3.avi	0	880	547	72	111	456	260	1016	0	Content		442	268	21048027	1153329575
21065	17:15:31.130	00:00:21.064	1264	499,3334	371,8998	0,5108909	0,8976814	566,3796	3,859297	0	523,1642	384,1385	0,3258845	0,929262	561,5536	4,318618	0	30	511	378						Untertest3.avi	0	880	547	72	111	456	260	1016	0	Content		439	267	21064651	1153346199
21081	17:15:31.146	00:00:21.081	1265	496,3657	376,395	0,5111196	0,8977701	566,2409	3,882035	0	529,6755	388,6345	0,3261378	0,9293431	561,4864	4,325937	0	30	513	383						Untertest3.avi	0	880	547	72	111	456	260	1016	0	Content		441	272	21081277	1153362825
21098	17:15:31.163	00:00:21.098	1266	497,9317	372,5689	0,5113647	0,8979458	566,2738	3,892677	0	525,6039	381,6234	0,326335	0,9294767	561,4656	4,338878	0	30	512	377						Untertest3.avi	0	880	547	72	111	456	260	1016	0	Content		440	266	21098026	1153379574
21115	17:15:31.180	00:00:21.114	1267	494,8261	371,569	0,5116284	0,8981188	566,1151	3,908814	0	525,9983	382,759	0,3265596	0,9295778	561,2972	4,362123	0	30	510	377						Untertest3.avi	0	880	547	72	111	456	260	1016	0	Content		438	266	21114651	1153396199
21131	17:15:31.196	00:00:21.131	1268	498,8214	373,1344	0,511883	0,898273	566,116	3,909284	0	529,8864	386,3988	0,3267876	0,9297003	561,3412	4,3647	0	30	514	380						Untertest3.avi	0	880	547	72	111	456	260	1016	0	Content		442	269	21131276	1153412824
21148	17:15:31.213	00:00:21.147	1269	500,0112	373,7151	0,5121126	0,8984274	566,0117	3,944186	0	525,2711	387,9317	0,3269704	0,9297653	561,2606	4,395057	0	30	513	381						Untertest3.avi	0	880	547	72	111	456	260	1016	0	Content		441	270	21147898	1153429446
21165	17:15:31.230	00:00:21.164	1270	492,423	376,2175	0,5123572	0,8985071	566,1196	3,92817	0	529,8179	391,6729	0,3271716	0,9298027	561,3239	4,381222	0	30	511	384						Untertest3.avi	0	880	547	72	111	456	260	1016	0	Content		439	273	21164647	1153446195
21181	17:15:31.246	00:00:21.181	1271	502,4804	367,8947	0,5123973	0,8982112	565,821	3,922806	0	551,53	381,6566	0,327043	0,9294974	561,1262	4,40122	0	30	527	375						Untertest3.avi	0	880	547	72	111	456	260	1016	0	Content		455	264	21181271	1153462819
21198	17:15:31.263	00:00:21.198	1272	612,6761	246,8727	0,5112755	0,896927	566,176	3,952071	0	715,6938	295,4115	0,3257088	0,9281484	561,1219	4,410334	0	30	664	271						Untertest3.avi	0	880	547	72	111	456	260	1016	0	Content		592	160	21198021	1153479569
21215	17:15:31.280	00:00:21.214	1273	766,446	147,607	0,509708	0,8957947	566,562	3,932168	0	916,829	197,3755	0,3240206	0,9275689	561,9197	4,421603	0	31	842	172						Untertest3.avi	0	880	547	72	111	1008	-62	316	0	Content		770	61	21214644	1153496192
21231	17:15:31.296	00:00:21.231	1274	890,9666	51,82175	0,5084481	0,8951752	566,6942	3,945381	0	1116,327	102,1575	0,3226403	0,9275671	562,9514	4,484292	0	31	1004	77						Untertest3.avi	0	880	547	72	111	1008	-62	316	0	Content		932	-34	21231270	1153512818
21248	17:15:31.313	00:00:21.247	1275	973,2836	24,53282	0,507628	0,8947821	566,8697	3,936661	0	1212,33	74,22283	0,3215658	0,9274958	563,3508	4,484488	0	31	1093	49						Untertest3.avi	0	880	547	72	111	1008	-62	316	0	Content		1021	-62	21247895	1153529443
21265	17:15:31.330	00:00:21.264	1276	956,7477	32,60262	0,5073	0,8944937	566,5743	3,952661	0	1199,968	73,27476	0,3210637	0,9274365	563,1315	4,499827	0	31	1078	53						Untertest3.avi	0	880	547	72	111	1008	-62	316	0	Content		1006	-58	21264519	1153546067
21281	17:15:31.346	00:00:21.281	1277	966,8692	23,10252	0,5065846	0,8940133	566,4592	3,942165	0	1203,505	73,23512	0,3202345	0,9273613	563,1015	4,488148	0	31	1085	48						Untertest3.avi	0	880	547	72	111	1008	-62	316	0	Content		1013	-63	21281143	1153562691
21298	17:15:31.363	00:00:21.297	1278	959,6203	23,78524	0,5055135	0,8934528	566,265	3,924322	0	1203,687	74,01895	0,3190883	0,9271954	563,2175	4,481532	0	31	1082	49						Untertest3.avi	0	880	547	72	111	1008	-62	316	0	Content		1010	-62	21297891	1153579439
21315	17:15:31.380	00:00:21.314	1279	963,1669	22,88846	0,5040357	0,8926758	566,2291	3,927926	0	1196,224	82,04829	0,3175347	0,9268545	563,3938	4,46677	0	31	1080	52						Untertest3.avi	0	880	547	72	111	1008	-62	316	0	Content		1008	-59	21314518	1153596066
21331	17:15:31.396	00:00:21.331	1280	953,2851	31,83746	0,50199	0,8916823	566,2605	3,922928	0	1197,457	79,64979	0,3155233	0,926564	563,455	4,469738	0	31	1075	56						Untertest3.avi	0	880	547	72	111	1008	-62	316	0	Content		1003	-55	21331156	1153612704
21348	17:15:31.413	00:00:21.347	1281	963,2422	21,28712	0,4993174	0,8906361	566,1138	3,942592	0	1196,412	75,10353	0,3128455	0,9263583	563,4414	4,445338	0	31	1080	48						Untertest3.avi	0	880	547	72	111	1008	-62	316	0	Content		1008	-63	21347903	1153629451
21365	17:15:31.430	00:00:21.364	1282	960,1027	25,38305	0,4958059	0,8894645	566,0014	3,927622	0	1198,589	72,97365	0,3093837	0,9263862	563,6205	4,441578	0	31	1079	49						Untertest3.avi	0	880	547	72	111	1008	-62	316	0	Content		1007	-62	21364514	1153646062
21381	17:15:31.446	00:00:21.381	1283	960,5468	27,03679	0,4912891	0,8881221	565,9983	3,926131	0	1198,114	75,82922	0,3049927	0,9266304	563,7952	4,440831	0	31	1079	51						Untertest3.avi	0	880	547	72	111	1008	-62	316	0	Content		1007	-60	21381138	1153662686
21398	17:15:31.463	00:00:21.397	1284	973,5951	18,74952	0,4857036	0,8867569	565,8901	3,935865	0	1199,085	74,00333	0,2995341	0,9271305	564,0009	4,435206	0	31	1086	46						Untertest3.avi	0	880	547	72	111	1008	-62	316	0	Content		1014	-65	21397762	1153679310
21415	17:15:31.480	00:00:21.414	1285	977,5844	18,05331	0,4788598	0,8852392	565,7153	3,919192	0	1208,459	73,66444	0,2929532	0,9279258	564,4476	4,41532	0	31	1093	46						Untertest3.avi	0	880	547	72	111	1008	-62	316	0	Content		1021	-65	21414510	1153696058
21431	17:15:31.496	00:00:21.431	1286	978,3185	10,0073	0,4707408	0,8837973	565,5466	3,939798	0	1214,626	71,1571	0,2851304	0,9290867	565,1204	4,436754	0	31	1096	41						Untertest3.avi	0	880	547	72	111	1008	-62	316	0	Content		1024	-70	21431010	1153712558
21448	17:15:31.513	00:00:21.447	1287	988,515	12,46605	0,4613036	0,8823038	565,3148	3,947035	0	1251,093	46,57843	0,2761889	0,9307807	565,764	4,462642	0	31	1120	30						Untertest3.avi	0	880	547	72	111	1008	-62	316	0	Content		1048	-81	21447634	1153729182
21464	17:15:31.529	00:00:21.464	1288	1000,317	3,529004	0,4505503	0,8808958	565,3627	3,941616	0	1234,706	76,84985	0,2659637	0,9325588	566,0131	4,428112	0	31	1118	40						Untertest3.avi	0	880	547	72	111	1008	-62	316	0	Content		1046	-71	21464383	1153745931
21481	17:15:31.546	00:00:21.481	1289	1017,255	-9,571278	0,4385356	0,8796536	565,0958	3,940899	0	1248,543	87,8105	0,254593	0,9348516	566,6531	4,429845	0	31	1133	39						Untertest3.avi	0	880	547	72	111	1008	-62	316	0	Content		1061	-72	21481024	1153762572
21498	17:15:31.563	00:00:21.497	1290	922,3134	0,2684854	0,4257929	0,8781589	564,5951	3,942261	0	1166,234	91,53209	0,2426932	0,9379031	567,505	4,438611	0	31	1044	46						Untertest3.avi	0	880	547	72	111	1008	-62	316	0	Content		972	-65	21497643	1153779191
21514	17:15:31.579	00:00:21.514	1291	962,2491	28,20825	0,4113399	0,877231	564,6453	3,972907	0	1143,423	131,448	0,2294566	0,9417272	567,5885	4,362274	0	31	1053	80						Untertest3.avi	0	880	547	72	111	1008	-62	316	0	Content		981	-31	21514379	1153795927
21531	17:15:31.596	00:00:21.531	1292	953,2659	24,89191	0,3958938	0,8765026	564,2547	3,98427	0	1135,651	134,2786	0,2158339	0,9450623	567,9781	4,403947	0	32	1044	80						Untertest3.avi	0	880	547	72	111	997	-27	116	0	Content		972	-31	21531003	1153812551
21548	17:15:31.613	00:00:21.547	1293	971,5194	37,26955	0,3793801	0,8761229	563,9916	3,973116	0	1146,653	129,7821	0,2005396	0,9496597	567,9781	4,415672	0	32	1059	84						Untertest3.avi	0	880	547	72	111	997	-27	116	0	Content		987	-27	21547627	1153829175
21564	17:15:31.629	00:00:21.564	1294	971,7105	32,01999	0,3619301	0,8763031	563,774	3,970939	0	1163,284	136,6387	0,1845603	0,954578	567,9781	4,394475	0	32	1067	84						Untertest3.avi	0	880	547	72	111	997	-27	116	0	Content		995	-27	21564375	1153845923
21581	17:15:31.646	00:00:21.581	1295	984,7639	34,73413	0,3438953	0,8768898	563,6102	3,983641	0	1159,825	149,9511	0,1678565	0,9598446	567,9781	4,414152	0	32	1072	92						Untertest3.avi	0	880	547	72	111	997	-27	116	0	Content		1000	-19	21581000	1153862548
21598	17:15:31.663	00:00:21.597	1296	1388,65	25,30045	0,2374251	0,9220693	563,6102	4,176231	3	826,1369	80,53507	0,2370081	0,9220681	567,9781	4,21052	3	32	0	0						Untertest3.avi	0	880	547	72	111	997	-27	116	0	Content		-72	-111	21597749	1153879297
21614	17:15:31.679	00:00:21.614	1297	1403,159	24,26162	0,2191205	0,9257099	563,6102	4,166705	3	839,7176	78,36579	0,2186744	0,9257087	567,9781	4,200957	3	32	0	0						Untertest3.avi	0	880	547	72	111	997	-27	116	0	Content		-72	-111	21614371	1153895919
21631	17:15:31.696	00:00:21.630	1298	1780,618	73,20901	0,1154974	0,9773909	563,6102	4,322313	1	1194,915	175,3423	0,1156824	0,9773896	567,9781	4,358178	3	32	1781	73						Untertest3.avi	0	880	547	72	111	997	-27	116	0	Content		1709	-38	21630995	1153912543
21647	17:15:31.712	00:00:21.647	1299	-1024	-768	-1	-1	-1	-1	4	-1024	-768	-1	-1	-1	-1	4		0	0						Untertest3.avi	0	880	547	72	111				0	Content		-72	-111	21647119	1153928667
21664	17:15:31.729	00:00:21.663	1300	-1024	-768	-1	-1	-1	-1	4	-1024	-768	-1	-1	-1	-1	4		0	0						Untertest3.avi	0	880	547	72	111				0	Content		-72	-111	21663930	1153945478
21681	17:15:31.746	00:00:21.680	1301	-1024	-768	-1	-1	-1	-1	4	-1024	-768	-1	-1	-1	-1	4		0	0						Untertest3.avi	0	880	547	72	111				0	Content		-72	-111	21680598	1153962146
21697	17:15:31.762	00:00:21.697	1302	-1024	-768	-1	-1	-1	-1	4	-1024	-768	-1	-1	-1	-1	4		0	0						Untertest3.avi	0	880	547	72	111				0	Content		-72	-111	21697364	1153978912
21714	17:15:31.779	00:00:21.713	1303	-1024	-768	-1	-1	-1	-1	4	-1024	-768	-1	-1	-1	-1	4		0	0						Untertest3.avi	0	880	547	72	111				0	Content		-72	-111	21713987	1153995535
21731	17:15:31.796	00:00:21.730	1304	-1024	-768	-1	-1	-1	-1	4	-1024	-768	-1	-1	-1	-1	4		0	0						Untertest3.avi	0	880	547	72	111				0	Content		-72	-111	21730608	1154012156
21747	17:15:31.812	00:00:21.747	1305	-1024	-768	-1	-1	-1	-1	4	-1024	-768	-1	-1	-1	-1	4		0	0						Untertest3.avi	0	880	547	72	111				0	Content		-72	-111	21747357	1154028905
21764	17:15:31.829	00:00:21.763	1306	-1024	-768	-1	-1	-1	-1	4	-1024	-768	-1	-1	-1	-1	4		0	0						Untertest3.avi	0	880	547	72	111				0	Content		-72	-111	21763980	1154045528
21781	17:15:31.846	00:00:21.780	1307	-1024	-768	-1	-1	-1	-1	4	-1024	-768	-1	-1	-1	-1	4		0	0						Untertest3.avi	0	880	547	72	111				0	Content		-72	-111	21780606	1154062154
21797	17:15:31.862	00:00:21.797	1308	-1024	-768	-1	-1	-1	-1	4	-1024	-768	-1	-1	-1	-1	4		0	0						Untertest3.avi	0	880	547	72	111				0	Content		-72	-111	21797294	1154078842
21814	17:15:31.879	00:00:21.813	1309	-1024	-768	-1	-1	-1	-1	4	-1024	-768	-1	-1	-1	-1	4		0	0						Untertest3.avi	0	880	547	72	111				0	Content		-72	-111	21813961	1154095509
21831	17:15:31.896	00:00:21.830	1310	-1024	-768	-1	-1	-1	-1	4	-1024	-768	-1	-1	-1	-1	4		0	0						Untertest3.avi	0	880	547	72	111				0	Content		-72	-111	21830595	1154112143
21847	17:15:31.912	00:00:21.847	1311	-1024	-768	-1	-1	-1	-1	4	-1024	-768	-1	-1	-1	-1	4		0	0						Untertest3.avi	0	880	547	72	111				0	Content		-72	-111	21847263	1154128811
21864	17:15:31.929	00:00:21.863	1312	-1024	-768	-1	-1	-1	-1	4	-1024	-768	-1	-1	-1	-1	4		0	0						Untertest3.avi	0	880	547	72	111				0	Content		-72	-111	21863745	1154145293
21880	17:15:31.945	00:00:21.880	1313	-1024	-768	-1	-1	-1	-1	4	-1024	-768	-1	-1	-1	-1	4		0	0						Untertest3.avi	0	880	547	72	111				0	Content		-72	-111	21880413	1154161961
21897	17:15:31.962	00:00:21.896	1314	-1024	-768	-1	-1	-1	-1	4	-1024	-768	-1	-1	-1	-1	4		0	0						Untertest3.avi	0	880	547	72	111				0	Content		-72	-111	21896977	1154178525
21914	17:15:31.979	00:00:21.914	1315	-1024	-768	-1	-1	-1	-1	4	-1024	-768	-1	-1	-1	-1	4		0	0						Untertest3.avi	0	880	547	72	111				0	Content		-72	-111	21914225	1154195773
21931	17:15:31.996	00:00:21.930	1316	-1024	-768	-1	-1	-1	-1	4	-1024	-768	-1	-1	-1	-1	4		0	0						Untertest3.avi	0	880	547	72	111				0	Content		-72	-111	21930724	1154212272
21947	17:15:32.012	00:00:21.947	1317	-1024	-768	-1	-1	-1	-1	4	-1024	-768	-1	-1	-1	-1	4		0	0						Untertest3.avi	0	880	547	72	111				0	Content		-72	-111	21947470	1154229018
21964	17:15:32.029	00:00:21.963	1318	-1024	-768	-1	-1	-1	-1	4	-1024	-768	-1	-1	-1	-1	4		0	0						Untertest3.avi	0	880	547	72	111				0	Content		-72	-111	21963982	1154245530
21981	17:15:32.046	00:00:21.980	1319	-1024	-768	-1	-1	-1	-1	4	-1024	-768	-1	-1	-1	-1	4		0	0						Untertest3.avi	0	880	547	72	111				0	Content		-72	-111	21980717	1154262265
21997	17:15:32.062	00:00:21.997	1320	-1024	-768	-1	-1	-1	-1	4	-1024	-768	-1	-1	-1	-1	4		0	0						Untertest3.avi	0	880	547	72	111				0	Content		-72	-111	21997343	1154278891
22013	17:15:32.078	00:00:22.013	1321	-1024	-768	-1	-1	-1	-1	4	-1024	-768	-1	-1	-1	-1	4		0	0						Untertest3.avi	0	880	547	72	111				0	Content		-72	-111	22013467	1154295015
22031	17:15:32.096	00:00:22.030	1322	-1024	-768	-1	-1	-1	-1	4	-1024	-768	-1	-1	-1	-1	4		0	0						Untertest3.avi	0	880	547	72	111				0	Content		-72	-111	22030841	1154312389
22047	17:15:32.112	00:00:22.047	1323	-1024	-768	-1	-1	-1	-1	4	-1024	-768	-1	-1	-1	-1	4		0	0						Untertest3.avi	0	880	547	72	111				0	Content		-72	-111	22047465	1154329013
22064	17:15:32.129	00:00:22.064	1324	-1024	-768	-1	-1	-1	-1	4	-1024	-768	-1	-1	-1	-1	4		0	0						Untertest3.avi	0	880	547	72	111				0	Content		-72	-111	22064100	1154345648
22080	17:15:32.145	00:00:22.080	1325	-1024	-768	-1	-1	-1	-1	4	-1024	-768	-1	-1	-1	-1	4		0	0						Untertest3.avi	0	880	547	72	111				0	Content		-72	-111	22080211	1154361759
22097	17:15:32.162	00:00:22.097	1326	-1024	-768	-1	-1	-1	-1	4	-1024	-768	-1	-1	-1	-1	4		0	0						Untertest3.avi	0	880	547	72	111				0	Content		-72	-111	22097461	1154379009
22114	17:15:32.179	00:00:22.114	1327	-1024	-768	-1	-1	-1	-1	4	-1024	-768	-1	-1	-1	-1	4		0	0						Untertest3.avi	0	880	547	72	111				0	Content		-72	-111	22114148	1154395696
22131	17:15:32.196	00:00:22.130	1328	-1024	-768	-1	-1	-1	-1	4	-1024	-768	-1	-1	-1	-1	4		0	0						Untertest3.avi	0	880	547	72	111				0	Content		-72	-111	22130816	1154412364
22147	17:15:32.212	00:00:22.147	1329	-1024	-768	-1	-1	-1	-1	4	-1024	-768	-1	-1	-1	-1	4		0	0						Untertest3.avi	0	880	547	72	111				0	Content		-72	-111	22147137	1154428685
22164	17:15:32.229	00:00:22.163	1330	-1024	-768	-1	-1	-1	-1	4	-1024	-768	-1	-1	-1	-1	4		0	0						Untertest3.avi	0	880	547	72	111				0	Content		-72	-111	22163805	1154445353
22181	17:15:32.246	00:00:22.180	1331	-1024	-768	-1	-1	-1	-1	4	-1024	-768	-1	-1	-1	-1	4		0	0						Untertest3.avi	0	880	547	72	111				0	Content		-72	-111	22180570	1154462118
22197	17:15:32.262	00:00:22.197	1332	-1024	-768	-1	-1	-1	-1	4	-1024	-768	-1	-1	-1	-1	4		0	0						Untertest3.avi	0	880	547	72	111				0	Content		-72	-111	22197238	1154478786
22214	17:15:32.279	00:00:22.213	1333	-1024	-768	-1	-1	-1	-1	4	-1024	-768	-1	-1	-1	-1	4		0	0						Untertest3.avi	0	880	547	72	111				0	Content		-72	-111	22213666	1154495214
22230	17:15:32.295	00:00:22.230	1334	-1024	-768	-1	-1	-1	-1	4	-1024	-768	-1	-1	-1	-1	4		0	0						Untertest3.avi	0	880	547	72	111				0	Content		-72	-111	22230334	1154511882
22247	17:15:32.312	00:00:22.246	1335	-1024	-768	-1	-1	-1	-1	4	-1024	-768	-1	-1	-1	-1	4		0	0						Untertest3.avi	0	880	547	72	111				0	Content		-72	-111	22246631	1154528179
22263	17:15:32.328	00:00:22.263	1336	-1024	-768	-1	-1	-1	-1	4	-1024	-768	-1	-1	-1	-1	4		0	0						Untertest3.avi	0	880	547	72	111				0	Content		-72	-111	22263299	1154544847
22280	17:15:32.345	00:00:22.279	1337	-1024	-768	-1	-1	-1	-1	4	-1024	-768	-1	-1	-1	-1	4		0	0						Untertest3.avi	0	880	547	72	111				0	Content		-72	-111	22279967	1154561515
22297	17:15:32.362	00:00:22.296	1338	-1024	-768	-1	-1	-1	-1	4	-1024	-768	-1	-1	-1	-1	4		0	0						Untertest3.avi	0	880	547	72	111				0	Content		-72	-111	22296634	1154578182
22313	17:15:32.378	00:00:22.313	1339	-1024	-768	-1	-1	-1	-1	4	-1024	-768	-1	-1	-1	-1	4		0	0						Untertest3.avi	0	880	547	72	111				0	Content		-72	-111	22313004	1154594552
22330	17:15:32.395	00:00:22.329	1340	-1024	-768	-1	-1	-1	-1	4	-1024	-768	-1	-1	-1	-1	4		0	0						Untertest3.avi	0	880	547	72	111				0	Content		-72	-111	22329672	1154611220
22346	17:15:32.411	00:00:22.346	1341	-1024	-768	-1	-1	-1	-1	4	-1024	-768	-1	-1	-1	-1	4		0	0						Untertest3.avi	0	880	547	72	111				0	Content		-72	-111	22346340	1154627888
22363	17:15:32.428	00:00:22.363	1342	-1024	-768	-1	-1	-1	-1	4	-1024	-768	-1	-1	-1	-1	4		0	0						Untertest3.avi	0	880	547	72	111				0	Content		-72	-111	22363008	1154644556
22379	17:15:32.444	00:00:22.379	1343	-1024	-768	-1	-1	-1	-1	4	-1024	-768	-1	-1	-1	-1	4		0	0						Untertest3.avi	0	880	547	72	111				0	Content		-72	-111	22379475	1154661023
22396	17:15:32.461	00:00:22.396	1344	-1024	-768	-1	-1	-1	-1	4	-1024	-768	-1	-1	-1	-1	4		0	0						Untertest3.avi	0	880	547	72	111				0	Content		-72	-111	22396143	1154677691
22413	17:15:32.478	00:00:22.412	1345	-1024	-768	-1	-1	-1	-1	4	-1024	-768	-1	-1	-1	-1	4		0	0						Untertest3.avi	0	880	547	72	111				0	Content		-72	-111	22412811	1154694359
22429	17:15:32.494	00:00:22.429	1346	-1024	-768	-1	-1	-1	-1	4	-1024	-768	-1	-1	-1	-1	4		0	0						Untertest3.avi	0	880	547	72	111				0	Content		-72	-111	22429479	1154711027
22446	17:15:32.511	00:00:22.446	1347	-1024	-768	-1	-1	-1	-1	4	-1024	-768	-1	-1	-1	-1	4		0	0						Untertest3.avi	0	880	547	72	111				0	Content		-72	-111	22446146	1154727694
22463	17:15:32.528	00:00:22.462	1348	-1024	-768	-1	-1	-1	-1	4	-1024	-768	-1	-1	-1	-1	4		0	0						Untertest3.avi	0	880	547	72	111				0	Content		-72	-111	22462761	1154744309
22479	17:15:32.544	00:00:22.479	1349	-1024	-768	-1	-1	-1	-1	4	-1024	-768	-1	-1	-1	-1	4		0	0						Untertest3.avi	0	880	547	72	111				0	Content		-72	-111	22479429	1154760977
22496	17:15:32.561	00:00:22.496	1350	-1024	-768	-1	-1	-1	-1	4	-1024	-768	-1	-1	-1	-1	4		0	0						Untertest3.avi	0	880	547	72	111				0	Content		-72	-111	22496097	1154777645
22513	17:15:32.578	00:00:22.512	1351	-1024	-768	-1	-1	-1	-1	4	-1024	-768	-1	-1	-1	-1	4		0	0						Untertest3.avi	0	880	547	72	111				0	Content		-72	-111	22512765	1154794313
22530	17:15:32.595	00:00:22.529	1352	-1024	-768	-1	-1	-1	-1	4	-1024	-768	-1	-1	-1	-1	4		0	0						Untertest3.avi	0	880	547	72	111				0	Content		-72	-111	22529538	1154811086
22546	17:15:32.611	00:00:22.546	1353	-1024	-768	-1	-1	-1	-1	4	-1024	-768	-1	-1	-1	-1	4		0	0						Untertest3.avi	0	880	547	72	111				0	Content		-72	-111	22546206	1154827754
22563	17:15:32.628	00:00:22.562	1354	-1024	-768	-1	-1	-1	-1	4	-1024	-768	-1	-1	-1	-1	4		0	0						Untertest3.avi	0	880	547	72	111				0	Content		-72	-111	22562874	1154844422
22580	17:15:32.645	00:00:22.579	1355	-1024	-768	-1	-1	-1	-1	4	-1024	-768	-1	-1	-1	-1	4		0	0						Untertest3.avi	0	880	547	72	111				0	Content		-72	-111	22579542	1154861090
22596	17:15:32.661	00:00:22.596	1356	-1024	-768	-1	-1	-1	-1	4	-1024	-768	-1	-1	-1	-1	4		0	0						Untertest3.avi	0	880	547	72	111				0	Content		-72	-111	22596430	1154877978
22613	17:15:32.678	00:00:22.613	1357	-1024	-768	-1	-1	-1	-1	4	-1024	-768	-1	-1	-1	-1	4		0	0						Untertest3.avi	0	880	547	72	111				0	Content		-72	-111	22613097	1154894645
22630	17:15:32.695	00:00:22.629	1358	-1024	-768	-1	-1	-1	-1	4	-1024	-768	-1	-1	-1	-1	4		0	0						Untertest3.avi	0	880	547	72	111				0	Content		-72	-111	22629765	1154911313
22646	17:15:32.711	00:00:22.646	1359	-1024	-768	-1	-1	-1	-1	4	-1024	-768	-1	-1	-1	-1	4		0	0						Untertest3.avi	0	880	547	72	111				0	Content		-72	-111	22646433	1154927981
22663	17:15:32.728	00:00:22.662	1360	-1024	-768	-1	-1	-1	-1	4	-1024	-768	-1	-1	-1	-1	4		0	0						Untertest3.avi	0	880	547	72	111				0	Content		-72	-111	22662784	1154944332
22679	17:15:32.744	00:00:22.679	1361	-1024	-768	-1	-1	-1	-1	4	-1024	-768	-1	-1	-1	-1	4		0	0						Untertest3.avi	0	880	547	72	111				0	Content		-72	-111	22679452	1154961000
22696	17:15:32.761	00:00:22.696	1362	-1024	-768	-1	-1	-1	-1	4	-1024	-768	-1	-1	-1	-1	4		0	0						Untertest3.avi	0	880	547	72	111				0	Content		-72	-111	22696119	1154977667
22713	17:15:32.778	00:00:22.712	1363	-1024	-768	-1	-1	-1	-1	4	-1024	-768	-1	-1	-1	-1	4		0	0						Untertest3.avi	0	880	547	72	111				0	Content		-72	-111	22712787	1154994335
22729	17:15:32.794	00:00:22.729	1364	-1024	-768	-1	-1	-1	-1	4	-1024	-768	-1	-1	-1	-1	4		0	0						Untertest3.avi	0	880	547	72	111				0	Content		-72	-111	22729204	1155010752
22746	17:15:32.811	00:00:22.745	1365	-1024	-768	-1	-1	-1	-1	4	-1024	-768	-1	-1	-1	-1	4		0	0						Untertest3.avi	0	880	547	72	111				0	Content		-72	-111	22745872	1155027420
22763	17:15:32.828	00:00:22.762	1366	-1024	-768	-1	-1	-1	-1	4	-1024	-768	-1	-1	-1	-1	4		0	0						Untertest3.avi	0	880	547	72	111				0	Content		-72	-111	22762540	1155044088
22779	17:15:32.844	00:00:22.779	1367	-1024	-768	-1	-1	-1	-1	4	-1024	-768	-1	-1	-1	-1	4		0	0						Untertest3.avi	0	880	547	72	111				0	Content		-72	-111	22779207	1155060755
22796	17:15:32.861	00:00:22.795	1368	-1024	-768	-1	-1	-1	-1	4	-1024	-768	-1	-1	-1	-1	4		0	0						Untertest3.avi	0	880	547	72	111				0	Content		-72	-111	22795674	1155077222
22812	17:15:32.877	00:00:22.812	1369	-1024	-768	-1	-1	-1	-1	4	-1024	-768	-1	-1	-1	-1	4		0	0						Untertest3.avi	0	880	547	72	111				0	Content		-72	-111	22812342	1155093890
22829	17:15:32.894	00:00:22.829	1370	-1024	-768	-1	-1	-1	-1	4	-1024	-768	-1	-1	-1	-1	4		0	0						Untertest3.avi	0	880	547	72	111				0	Content		-72	-111	22829010	1155110558
22846	17:15:32.911	00:00:22.845	1371	-1024	-768	-1	-1	-1	-1	4	-1024	-768	-1	-1	-1	-1	4		0	0						Untertest3.avi	0	880	547	72	111				0	Content		-72	-111	22845677	1155127225
22862	17:15:32.927	00:00:22.862	1372	-1024	-768	-1	-1	-1	-1	4	-1024	-768	-1	-1	-1	-1	4		0	0						Untertest3.avi	0	880	547	72	111				0	Content		-72	-111	22862162	1155143710
22879	17:15:32.944	00:00:22.878	1373	-1024	-768	-1	-1	-1	-1	4	-1024	-768	-1	-1	-1	-1	4		0	0						Untertest3.avi	0	880	547	72	111				0	Content		-72	-111	22878830	1155160378
22895	17:15:32.960	00:00:22.895	1374	-1024	-768	-1	-1	-1	-1	4	-1024	-768	-1	-1	-1	-1	4		0	0						Untertest3.avi	0	880	547	72	111				0	Content		-72	-111	22895498	1155177046
22913	17:15:32.978	00:00:22.912	1375	-1024	-768	-1	-1	-1	-1	4	-1024	-768	-1	-1	-1	-1	4		0	0						Untertest3.avi	0	880	547	72	111				0	Content		-72	-111	22912598	1155194146
22929	17:15:32.994	00:00:22.929	1376	-1024	-768	-1	-1	-1	-1	4	-1024	-768	-1	-1	-1	-1	4		0	0						Untertest3.avi	0	880	547	72	111				0	Content		-72	-111	22929265	1155210813
22946	17:15:33.011	00:00:22.946	1377	513,7851	314,1815	0,3226219	0,8557263	548,6856	3,972389	1	-26,11103	254,1976	0,3226218	0,8557264	548,6856	3,974075	3	33	514	314						Untertest3.avi	0	880	547	72	111	455	219	100	0	Content		442	203	22946447	1155227995
22963	17:15:33.028	00:00:22.963	1378	779,5734	336,4737	0,2391574	0,8891336	548,6856	4,105001	3	253,9717	304,1438	0,2391572	0,8891338	548,6856	4,106861	3	33	0	0						Untertest3.avi	0	880	547	72	111	455	219	100	0	Content		-72	-111	22963320	1155244868
22980	17:15:33.045	00:00:22.979	1379	1053,588	334,1697	0,1555598	0,9203743	559,104	4,309328	3	529,2162	348,5599	0,1549466	0,9203782	548,6856	4,234368	1	33	529	349						Untertest3.avi	0	880	547	72	111	455	219	100	0	Content		457	238	22979569	1155261117
22997	17:15:33.062	00:00:22.996	1380	786,0636	314,4612	0,2577679	0,8865134	559,104	4,176571	3	256,8015	305,9189	0,2587156	0,8865166	548,6856	4,103411	3	33	0	0						Untertest3.avi	0	880	547	72	111	455	219	100	0	Content		-72	-111	22996693	1155278241
23013	17:15:33.078	00:00:23.013	1381	517,1633	319,0577	0,3613189	0,8557092	552,9971	3,990198	0	-1024	-768	-1	-1	-1	-1	4	33	517	319						Untertest3.avi	0	880	547	72	111	455	219	100	0	Content		445	208	23013319	1155294867
23030	17:15:33.095	00:00:23.030	1382	513,8337	312,7114	0,3701832	0,8568878	552,9971	3,961266	0	541,0102	351,8533	0,1821805	0,9144431	546,6983	4,19014	0	33	527	332						Untertest3.avi	0	880	547	72	111	455	219	100	0	Content		455	221	23030066	1155311614
23046	17:15:33.111	00:00:23.046	1383	519,702	306,9614	0,3774885	0,8578861	555,983	4,007879	0	540,8157	353,3286	0,1905014	0,9132827	546,6983	4,202618	0	34	530	330						Untertest3.avi	0	880	547	72	111	438	268	550	0	Content		458	219	23046254	1155327802
23063	17:15:33.128	00:00:23.062	1384	483,9359	359,293	0,3854721	0,8610917	559,3604	3,981455	0	513,6547	389,8754	0,1987199	0,912809	546,6983	4,169838	0	34	499	375						Untertest3.avi	0	880	547	72	111	438	268	550	0	Content		427	264	23062816	1155344364
23079	17:15:33.144	00:00:23.079	1385	493,6772	363,3263	0,3948261	0,8636218	552,302	3,932462	0	504,4713	403,0412	0,2063849	0,9127308	547,6778	4,16723	0	34	499	383						Untertest3.avi	0	880	547	72	111	438	268	550	0	Content		427	272	23079440	1155360988
23097	17:15:33.162	00:00:23.096	1386	500,2612	364,8014	0,4017792	0,8652926	552,3013	3,915082	0	525,8192	387,7609	0,2135616	0,9127228	547,6778	4,178733	0	34	513	376						Untertest3.avi	0	880	547	72	111	438	268	550	0	Content		441	265	23096689	1155378237
23113	17:15:33.178	00:00:23.112	1387	499,3853	374,3474	0,4087697	0,8675644	552,0853	3,88447	0	521,3333	385,0892	0,2203763	0,9126196	547,6778	4,169633	0	34	510	380						Untertest3.avi	0	880	547	72	111	438	268	550	0	Content		438	269	23112825	1155394373
23130	17:15:33.195	00:00:23.130	1388	-1024	-768	-1	-1	-1	-1	4	-1024	-768	-1	-1	-1	-1	4	34	0	0						Untertest3.avi	0	880	547	72	111	438	268	550	0	Content		-72	-111	23130065	1155411613
23147	17:15:33.212	00:00:23.146	1389	-1024	-768	-1	-1	-1	-1	4	-1024	-768	-1	-1	-1	-1	4	34	0	0						Untertest3.avi	0	880	547	72	111	438	268	550	0	Content		-72	-111	23146752	1155428300
23163	17:15:33.228	00:00:23.163	1390	-1024	-768	-1	-1	-1	-1	4	-1024	-768	-1	-1	-1	-1	4	34	0	0						Untertest3.avi	0	880	547	72	111	438	268	550	0	Content		-72	-111	23163420	1155444968
23180	17:15:33.245	00:00:23.180	1391	502,124	367,3243	0,4331039	0,8762194	552,3544	3,876402	0	521,4623	386,1813	0,2445306	0,9126021	547,5197	4,142744	0	34	512	377						Untertest3.avi	0	880	547	72	111	438	268	550	0	Content		440	266	23180061	1155461609
23197	17:15:33.262	00:00:23.196	1392	498,8596	371,7563	0,4383604	0,8782471	552,5186	3,860023	0	517,8195	385,0488	0,2497117	0,912622	547,4755	4,144783	0	34	508	378						Untertest3.avi	0	880	547	72	111	438	268	550	0	Content		436	267	23196689	1155478237
23213	17:15:33.278	00:00:23.213	1393	496,7642	372,6839	0,4432743	0,8801478	552,6719	3,842971	0	519,5384	386,3781	0,254608	0,912639	547,7038	4,15255	0	34	508	380						Untertest3.avi	0	880	547	72	111	438	268	550	0	Content		436	269	23213310	1155494858
23230	17:15:33.295	00:00:23.229	1394	496,4967	369,1931	0,44788	0,8821539	552,9228	3,84264	0	521,8829	389,3975	0,2591752	0,9128339	548,0217	4,154959	0	34	509	379						Untertest3.avi	0	880	547	72	111	438	268	550	0	Content		437	268	23229934	1155511482
23247	17:15:33.312	00:00:23.246	1395	495,8305	372,6161	0,4521598	0,8841141	553,3027	3,859986	0	515,1553	384,3899	0,2634102	0,9131761	548,1603	4,161636	0	34	505	379						Untertest3.avi	0	880	547	72	111	438	268	550	0	Content		433	268	23246559	1155528107
23263	17:15:33.328	00:00:23.263	1396	500,0738	373,8951	0,4561562	0,8860594	553,5157	3,84488	0	519,3641	386,646	0,2674283	0,9136298	548,4073	4,171632	0	34	510	380						Untertest3.avi	0	880	547	72	111	438	268	550	0	Content		438	269	23263181	1155544729
23280	17:15:33.345	00:00:23.279	1397	496,0349	372,7626	0,459825	0,8878862	553,8361	3,856322	0	523,2274	381,3122	0,2711153	0,9140606	548,6877	4,179031	0	34	510	377						Untertest3.avi	0	880	547	72	111	438	268	550	0	Content		438	266	23279929	1155561477
23297	17:15:33.362	00:00:23.296	1398	496,1255	368,8957	0,463187	0,8895487	554,079	3,858348	0	521,7207	388,9513	0,2745129	0,9144512	548,9657	4,18668	0	34	509	379						Untertest3.avi	0	880	547	72	111	438	268	550	0	Content		437	268	23296555	1155578103
23313	17:15:33.378	00:00:23.313	1399	492,1375	374,7436	0,4662656	0,8911827	554,4778	3,874442	0	517,2961	384,8054	0,2776224	0,9149313	549,138	4,198542	0	34	505	380						Untertest3.avi	0	880	547	72	111	438	268	550	0	Content		433	269	23313179	1155594727
23330	17:15:33.395	00:00:23.329	1400	495,8131	371,6179	0,469139	0,8927835	554,7196	3,871463	0	522,5932	386,5995	0,2805336	0,9153488	549,5566	4,19931	0	34	509	379						Untertest3.avi	0	880	547	72	111	438	268	550	0	Content		437	268	23329928	1155611476
23347	17:15:33.412	00:00:23.346	1401	492,6389	371,5524	0,4717102	0,8942194	555,084	3,879839	0	526,5607	384,9376	0,2832007	0,9157462	549,6203	4,204914	0	34	510	378						Untertest3.avi	0	880	547	72	111	438	268	550	0	Content		438	267	23346551	1155628099
23363	17:15:33.428	00:00:23.363	1402	495,8185	375,2235	0,4741028	0,8954344	555,4224	3,886483	0	523,4835	380,3238	0,2855971	0,9159381	549,8843	4,227517	0	34	510	378						Untertest3.avi	0	880	547	72	111	438	268	550	0	Content		438	267	23363176	1155644724
23380	17:15:33.445	00:00:23.379	1403	490,9785	373,1231	0,476249	0,896485	555,6476	3,889152	0	524,058	384,5675	0,2877651	0,9159472	550,3643	4,220788	0	34	508	379						Untertest3.avi	0	880	547	72	111	438	268	550	0	Content		436	268	23379925	1155661473
23397	17:15:33.462	00:00:23.396	1404	495,6605	372,8929	0,4782057	0,8972991	555,9532	3,902741	0	526,5555	382,4795	0,2897552	0,9158738	550,5335	4,232444	0	34	511	378						Untertest3.avi	0	880	547	72	111	438	268	550	0	Content		439	267	23396551	1155678099
23413	17:15:33.478	00:00:23.413	1405	495,8008	374,2621	0,4799595	0,8978692	556,1226	3,899352	0	528,697	388,9527	0,2915736	0,9155824	550,8427	4,238404	0	34	512	382						Untertest3.avi	0	880	547	72	111	438	268	550	0	Content		440	271	23413177	1155694725
23430	17:15:33.495	00:00:23.429	1406	493,4701	373,6186	0,4815089	0,898286	556,435	3,914278	0	526,9987	385,9458	0,2931614	0,9152171	550,9926	4,249787	0	34	510	380						Untertest3.avi	0	880	547	72	111	438	268	550	0	Content		438	269	23429800	1155711348
23447	17:15:33.512	00:00:23.446	1407	492,3531	375,2019	0,4828705	0,8985008	556,4859	3,897833	0	529,4576	387,9301	0,2945338	0,914632	551,2332	4,262022	0	34	511	382						Untertest3.avi	0	880	547	72	111	438	268	550	0	Content		439	271	23446550	1155728098
23463	17:15:33.528	00:00:23.463	1408	492,1284	374,5128	0,4840203	0,8985354	556,7029	3,916824	0	527,4587	386,1257	0,295722	0,9140146	551,2496	4,270958	0	34	510	380						Untertest3.avi	0	880	547	72	111	438	268	550	0	Content		438	269	23463174	1155744722
23480	17:15:33.545	00:00:23.479	1409	495,9377	370,7952	0,4849952	0,8985034	556,8712	3,934471	0	532,2499	384,4167	0,2967145	0,9132655	551,4096	4,283713	0	34	514	378						Untertest3.avi	0	880	547	72	111	438	268	550	0	Content		442	267	23479800	1155761348
23496	17:15:33.561	00:00:23.496	1410	493,4773	373,7972	0,4857979	0,8982958	556,8498	3,924457	0	528,5684	382,9734	0,297468	0,9124238	551,5235	4,281833	0	34	511	378						Untertest3.avi	0	880	547	72	111	438	268	550	0	Content		439	267	23496423	1155777971
23513	17:15:33.578	00:00:23.513	1411	490,2229	369,7578	0,4864029	0,897971	556,8619	3,922228	0	531,304	386,6467	0,2981104	0,9114375	551,3352	4,289051	0	34	511	378						Untertest3.avi	0	880	547	72	111	438	268	550	0	Content		439	267	23513174	1155794722
23530	17:15:33.595	00:00:23.529	1412	490,3043	371,6134	0,4868562	0,8974194	556,8846	3,931006	0	532,2335	384,4432	0,298559	0,9103748	551,3651	4,305148	0	34	511	378						Untertest3.avi	0	880	547	72	111	438	268	550	0	Content		439	267	23529796	1155811344
23547	17:15:33.612	00:00:23.546	1413	496,173	371,8294	0,4871842	0,8967948	556,6536	3,934876	0	530,6548	384,056	0,2988131	0,9092628	551,3802	4,303965	0	34	513	378						Untertest3.avi	0	880	547	72	111	438	268	550	0	Content		441	267	23546547	1155828095
23563	17:15:33.628	00:00:23.563	1414	490,432	374,0394	0,4872594	0,8960586	556,6676	3,930934	0	529,7919	390,6948	0,2989489	0,9082442	551,2912	4,312449	0	34	510	382						Untertest3.avi	0	880	547	72	111	438	268	550	0	Content		438	271	23563173	1155844721
23580	17:15:33.645	00:00:23.579	1415	490,9626	374,4252	0,486987	0,8952603	556,7225	3,959915	0	526,7641	387,1229	0,2991098	0,9074332	551,2067	4,323009	0	34	509	381						Untertest3.avi	0	880	547	72	111	438	268	550	0	Content		437	270	23579689	1155861237
23596	17:15:33.661	00:00:23.596	1416	-1024	-768	-1	-1	-1	-1	4	-1024	-768	-1	-1	-1	-1	4		0	0						Untertest3.avi	0	880	547	72	111				0	Content		-72	-111	23596436	1155877984
23613	17:15:33.678	00:00:23.613	1417	-1024	-768	-1	-1	-1	-1	4	-1024	-768	-1	-1	-1	-1	4		0	0						Untertest3.avi	0	880	547	72	111				0	Content		-72	-111	23613058	1155894606
23630	17:15:33.695	00:00:23.629	1418	-1024	-768	-1	-1	-1	-1	4	-1024	-768	-1	-1	-1	-1	4		0	0						Untertest3.avi	0	880	547	72	111				0	Content		-72	-111	23629673	1155911221
23646	17:15:33.711	00:00:23.646	1419	-1024	-768	-1	-1	-1	-1	4	-1024	-768	-1	-1	-1	-1	4		0	0						Untertest3.avi	0	880	547	72	111				0	Content		-72	-111	23646309	1155927857
23663	17:15:33.728	00:00:23.663	1420	-1024	-768	-1	-1	-1	-1	4	-1024	-768	-1	-1	-1	-1	4		0	0						Untertest3.avi	0	880	547	72	111				0	Content		-72	-111	23663045	1155944593
23680	17:15:33.745	00:00:23.679	1421	-1024	-768	-1	-1	-1	-1	4	-1024	-768	-1	-1	-1	-1	4		0	0						Untertest3.avi	0	880	547	72	111				0	Content		-72	-111	23679670	1155961218
23696	17:15:33.761	00:00:23.696	1422	-1024	-768	-1	-1	-1	-1	4	-1024	-768	-1	-1	-1	-1	4		0	0						Untertest3.avi	0	880	547	72	111				0	Content		-72	-111	23696338	1155977886
23713	17:15:33.778	00:00:23.712	1423	-1024	-768	-1	-1	-1	-1	4	-1024	-768	-1	-1	-1	-1	4		0	0						Untertest3.avi	0	880	547	72	111				0	Content		-72	-111	23712940	1155994488
23730	17:15:33.795	00:00:23.729	1424	-1024	-768	-1	-1	-1	-1	4	-1024	-768	-1	-1	-1	-1	4		0	0						Untertest3.avi	0	880	547	72	111				0	Content		-72	-111	23729608	1156011156
23746	17:15:33.811	00:00:23.746	1425	507,207	364,7538	0,4847205	0,8979244	554,8216	3,982581	0	542,8238	358,7686	0,2959487	0,9106633	548,4974	4,393907	0	35	525	362						Untertest3.avi	0	880	547	72	111	439	253	1249	0	Content		453	251	23746289	1156027837
23763	17:15:33.828	00:00:23.762	1426	503,1405	359,771	0,4843961	0,8985359	554,7194	4,001772	0	537,9102	358,6838	0,2955262	0,9113671	548,4294	4,392203	0	35	521	359						Untertest3.avi	0	880	547	72	111	439	253	1249	0	Content		449	248	23762914	1156044462
23780	17:15:33.845	00:00:23.779	1427	496,112	359,16	0,4840199	0,8990276	554,6787	3,990355	0	540,9731	353,3345	0,295128	0,9119745	548,3746	4,409007	0	35	519	356						Untertest3.avi	0	880	547	72	111	439	253	1249	0	Content		447	245	23779664	1156061212
23796	17:15:33.861	00:00:23.796	1428	504,5995	358,3246	0,4837188	0,8995019	554,2443	3,998462	0	539,4578	355,8497	0,2947738	0,9124308	548,2927	4,404898	0	35	522	357						Untertest3.avi	0	880	547	72	111	439	253	1249	0	Content		450	246	23796288	1156077836
23813	17:15:33.878	00:00:23.812	1429	501,6027	360,4396	0,4833897	0,8998311	554,2482	4,004877	0	534,5005	357,0345	0,2943836	0,9127854	548,0223	4,405972	0	35	518	359						Untertest3.avi	0	880	547	72	111	439	253	1249	0	Content		446	248	23812913	1156094461
23830	17:15:33.895	00:00:23.829	1430	492,4305	359,6913	0,4830411	0,8999549	554,4119	4,010969	0	538,9557	360,4695	0,2940433	0,9129899	548,1016	4,397747	0	35	516	360						Untertest3.avi	0	880	547	72	111	439	253	1249	0	Content		444	249	23829662	1156111210
23846	17:15:33.911	00:00:23.846	1431	493,8477	363,8045	0,4827444	0,8999285	554,1672	4,013309	0	538,7059	360,489	0,2936997	0,913065	548,0605	4,415855	0	35	516	362						Untertest3.avi	0	880	547	72	111	439	253	1249	0	Content		444	251	23846287	1156127835
23863	17:15:33.928	00:00:23.862	1432	497,6819	362,9427	0,4824377	0,8998513	554,2635	4,025848	0	541,2136	364,996	0,2934166	0,9130511	548,0155	4,410773	0	35	519	364						Untertest3.avi	0	880	547	72	111	439	253	1249	0	Content		447	253	23862911	1156144459
23880	17:15:33.945	00:00:23.879	1433	495,6785	364,6278	0,4821326	0,8996881	554,3521	4,033984	0	539,2657	359,1003	0,2930834	0,9130825	548,1399	4,432526	0	35	517	362						Untertest3.avi	0	880	547	72	111	439	253	1249	0	Content		445	251	23879535	1156161083
23896	17:15:33.961	00:00:23.896	1434	494,521	365,6961	0,4818816	0,8995988	554,2474	4,029913	0	534,6967	362,0106	0,2927853	0,9130434	548,0653	4,42674	0	35	515	364						Untertest3.avi	0	880	547	72	111	439	253	1249	0	Content		443	253	23896160	1156177708
23913	17:15:33.978	00:00:23.912	1435	494,2333	368,2993	0,481585	0,8994551	554,4501	4,027856	0	539,2463	360,3072	0,2925503	0,9130656	548,1517	4,437755	0	35	517	364						Untertest3.avi	0	880	547	72	111	439	253	1249	0	Content		445	253	23912908	1156194456
23930	17:15:33.995	00:00:23.929	1436	495,4423	367,6332	0,4813764	0,8994218	554,2794	4,036134	0	535,5433	358,8854	0,2923044	0,9131597	548,2869	4,419372	0	35	515	363						Untertest3.avi	0	880	547	72	111	439	253	1249	0	Content		443	252	23929534	1156211082
23946	17:15:34.011	00:00:23.946	1437	491,365	366,9098	0,4811715	0,8994537	554,3905	4,031756	0	536,3835	357,0073	0,2921208	0,9133626	548,3029	4,440007	0	35	514	362						Untertest3.avi	0	880	547	72	111	439	253	1249	0	Content		442	251	23946157	1156227705
23963	17:15:34.028	00:00:23.962	1438	493,3436	364,6834	0,4810346	0,8996741	554,5281	4,037933	0	537,2948	359,5717	0,2920051	0,9136174	548,3752	4,44583	0	35	515	362						Untertest3.avi	0	880	547	72	111	439	253	1249	0	Content		443	251	23962907	1156244455
23980	17:15:34.045	00:00:23.979	1439	498,3489	366,7344	0,480973	0,8999029	554,5244	4,046568	0	537,2526	361,2517	0,2919309	0,9139611	548,4633	4,444676	0	35	518	364						Untertest3.avi	0	880	547	72	111	439	253	1249	0	Content		446	253	23979529	1156261077
23996	17:15:34.061	00:00:23.996	1440	493,0226	365,0733	0,480926	0,9002056	554,6478	4,042566	0	528,8357	357,902	0,2919119	0,9143881	548,3794	4,439346	0	35	511	361						Untertest3.avi	0	880	547	72	111	439	253	1249	0	Content		439	250	23996157	1156277705
24013	17:15:34.078	00:00:24.012	1441	494,0365	369,4238	0,4809512	0,9005125	554,8038	4,042047	0	535,4819	365,8596	0,2919865	0,9146828	548,5743	4,435638	0	35	515	368						Untertest3.avi	0	880	547	72	111	439	253	1249	0	Content		443	257	24012779	1156294327
24029	17:15:34.094	00:00:24.029	1442	493,0407	367,1263	0,4810256	0,9010029	554,873	4,038463	0	541,1011	361,3386	0,2920915	0,9151721	548,6775	4,445714	0	35	517	364						Untertest3.avi	0	880	547	72	111	439	253	1249	0	Content		445	253	24029405	1156310953
24046	17:15:34.111	00:00:24.046	1443	493,872	370,3852	0,481155	0,9015208	555,0424	4,032486	0	536,5223	359,5196	0,292228	0,9156303	548,8851	4,42912	0	35	515	365						Untertest3.avi	0	880	547	72	111	439	253	1249	0	Content		443	254	24046156	1156327704
24063	17:15:34.128	00:00:24.062	1444	492,1132	369,0606	0,4813204	0,9020456	555,2827	4,014242	0	534,8635	365,8914	0,2924454	0,9160665	549	4,423861	0	35	513	367						Untertest3.avi	0	880	547	72	111	439	253	1249	0	Content		441	256	24062779	1156344327
24079	17:15:34.144	00:00:24.079	1445	494,9028	363,727	0,4815494	0,9025834	555,2964	4,009501	0	536,1644	364,7218	0,2927068	0,916429	549,0904	4,409544	0	35	516	364						Untertest3.avi	0	880	547	72	111	439	253	1249	0	Content		444	253	24079401	1156360949
24096	17:15:34.161	00:00:24.096	1446	494,7538	362,4448	0,4817766	0,9029641	555,5879	4,003017	0	532,7094	363,0846	0,2929731	0,9167175	549,1961	4,410394	0	35	514	363						Untertest3.avi	0	880	547	72	111	439	253	1249	0	Content		442	252	24096150	1156377698
24113	17:15:34.178	00:00:24.112	1447	493,3767	364,319	0,4820417	0,9032912	555,6591	3,988025	0	532,0216	364,3913	0,293277	0,9168717	549,4124	4,400136	0	35	513	364						Untertest3.avi	0	880	547	72	111	439	253	1249	0	Content		441	253	24112774	1156394322
24129	17:15:34.194	00:00:24.129	1448	494,0271	369,1665	0,4823002	0,9034898	555,8439	3,97819	0	532,9435	368,8141	0,293595	0,9169763	549,4942	4,405991	0	35	513	369						Untertest3.avi	0	880	547	72	111	439	253	1249	0	Content		441	258	24129399	1156410947
24146	17:15:34.211	00:00:24.146	1449	490,7454	366,8692	0,482546	0,9036416	555,9794	3,959093	0	530,4845	368,3472	0,2938668	0,917044	549,7715	4,390661	0	35	511	368						Untertest3.avi	0	880	547	72	111	439	253	1249	0	Content		439	257	24146148	1156427696
24163	17:15:34.228	00:00:24.162	1450	493,1083	367,1149	0,4827833	0,9037322	556,0959	3,957613	0	529,1306	369,9398	0,2941717	0,9170162	549,6927	4,396089	0	35	511	369						Untertest3.avi	0	880	547	72	111	439	253	1249	0	Content		439	258	24162772	1156444320
24179	17:15:34.244	00:00:24.179	1451	487,8883	369,2961	0,4829732	0,9036825	556,3924	3,953317	0	529,9428	369,3597	0,2944168	0,9169623	549,9282	4,38524	0	35	509	369						Untertest3.avi	0	880	547	72	111	439	253	1249	0	Content		437	258	24179395	1156460943
24196	17:15:34.261	00:00:24.196	1452	493,9651	365,8708	0,4832155	0,9037578	556,3399	3,954224	0	526,7595	366,2689	0,2946453	0,9169297	550,0669	4,381109	0	35	510	366						Untertest3.avi	0	880	547	72	111	439	253	1249	0	Content		438	255	24196020	1156477568
24213	17:15:34.278	00:00:24.212	1453	490,834	367,3419	0,483402	0,9037884	556,5419	3,938075	0	528,3298	367,6272	0,2948674	0,9169358	550,1932	4,383013	0	35	510	367						Untertest3.avi	0	880	547	72	111	439	253	1249	0	Content		438	256	24212769	1156494317
24229	17:15:34.294	00:00:24.229	1454	496,2259	367,7799	0,4836037	0,9037873	556,5597	3,932426	0	526,3771	365,7921	0,2950771	0,916905	550,2122	4,382251	0	35	511	367						Untertest3.avi	0	880	547	72	111	439	253	1249	0	Content		439	256	24229391	1156510939
24246	17:15:34.311	00:00:24.246	1455	494,4938	366,9288	0,4838038	0,9037563	556,6437	3,937304	0	527,6019	365,1025	0,2953013	0,9168343	550,3424	4,379891	0	35	511	366						Untertest3.avi	0	880	547	72	111	439	253	1249	0	Content		439	255	24246018	1156527566
24263	17:15:34.328	00:00:24.262	1456	499,8534	366,7775	0,4840063	0,9036568	556,7694	3,930067	0	527,394	362,7384	0,2954976	0,9167696	550,4326	4,39691	0	35	514	365						Untertest3.avi	0	880	547	72	111	439	253	1249	0	Content		442	254	24262640	1156544188
24279	17:15:34.344	00:00:24.279	1457	495,3199	367,776	0,4842223	0,9035271	556,7998	3,931252	0	527,0677	364,9458	0,2957507	0,9165913	550,4548	4,377763	0	35	511	366						Untertest3.avi	0	880	547	72	111	439	253	1249	0	Content		439	255	24279388	1156560936
24296	17:15:34.361	00:00:24.296	1458	492,5776	366,9785	0,4844515	0,9034153	556,913	3,941803	0	526,7312	365,0483	0,2959907	0,9163784	550,6271	4,399092	0	35	510	366						Untertest3.avi	0	880	547	72	111	439	253	1249	0	Content		438	255	24296012	1156577560
24313	17:15:34.378	00:00:24.312	1459	497,6038	364,8363	0,484751	0,90325	556,7755	3,933964	0	524,0389	365,1065	0,2962607	0,9161577	550,5882	4,387855	0	35	511	365						Untertest3.avi	0	880	547	72	111	439	253	1249	0	Content		439	254	24312635	1156594183
24329	17:15:34.394	00:00:24.329	1460	492,7777	365,9383	0,4850501	0,9030508	556,8158	3,927349	0	525,3068	362,8026	0,2965703	0,9160153	550,4641	4,389034	0	35	509	364						Untertest3.avi	0	880	547	72	111	439	253	1249	0	Content		437	253	24329259	1156610807
24346	17:15:34.411	00:00:24.346	1461	494,0209	364,5614	0,4853963	0,9029544	556,9084	3,941822	0	521,6121	361,3878	0,2968873	0,9158857	550,6291	4,393918	0	35	508	363						Untertest3.avi	0	880	547	72	111	439	253	1249	0	Content		436	252	24346010	1156627558
24363	17:15:34.428	00:00:24.362	1462	492,6552	364,7307	0,4857695	0,9029703	556,7866	3,941958	0	524,6074	361,8423	0,2972724	0,9157836	550,6364	4,400795	0	35	509	363						Untertest3.avi	0	880	547	72	111	439	253	1249	0	Content		437	252	24362634	1156644182
24379	17:15:34.444	00:00:24.379	1463	493,8315	363,2054	0,486158	0,903013	556,7842	3,941848	0	526,9219	362,4977	0,2976868	0,9157607	550,4258	4,398929	0	35	510	363						Untertest3.avi	0	880	547	72	111	439	253	1249	0	Content		438	252	24379258	1156660806
24396	17:15:34.461	00:00:24.395	1464	491,8723	364,2479	0,4865407	0,9031338	556,8235	3,941182	0	523,0208	362,9284	0,2980466	0,915772	550,3483	4,391008	0	35	507	364						Untertest3.avi	0	880	547	72	111	439	253	1249	0	Content		435	253	24395882	1156677430
24413	17:15:34.478	00:00:24.412	1465	493,0689	366,9932	0,4869303	0,9033409	556,7513	3,950478	0	524,6127	363,0898	0,2984486	0,9158273	550,3679	4,395721	0	35	509	365						Untertest3.avi	0	880	547	72	111	439	253	1249	0	Content		437	254	24412633	1156694181
24429	17:15:34.494	00:00:24.429	1466	489,2754	367,6281	0,4872894	0,9035556	556,768	3,948984	0	522,9866	361,529	0,298802	0,9159553	550,533	4,402802	0	35	506	365						Untertest3.avi	0	880	547	72	111	439	253	1249	0	Content		434	254	24429256	1156710804
24446	17:15:34.511	00:00:24.445	1467	488,1716	360,45	0,4876822	0,903994	556,7365	3,94821	0	528,2912	365,9248	0,2991973	0,9161617	550,5071	4,397144	0	35	508	363						Untertest3.avi	0	880	547	72	111	439	253	1249	0	Content		436	252	24445879	1156727427
24463	17:15:34.528	00:00:24.462	1468	490,9325	366,8103	0,4880308	0,9043576	556,764	3,953249	0	525,0408	360,0308	0,2995232	0,9165614	550,2619	4,399246	0	35	508	363						Untertest3.avi	0	880	547	72	111	439	253	1249	0	Content		436	252	24462627	1156744175
24479	17:15:34.544	00:00:24.479	1469	491,0032	365,9378	0,4883449	0,9048408	556,7026	3,947702	0	527,8957	362,5158	0,2998486	0,9169035	550,3282	4,400679	0	35	509	364						Untertest3.avi	0	880	547	72	111	439	253	1249	0	Content		437	253	24479254	1156760802
24496	17:15:34.561	00:00:24.495	1470	492,2292	370,475	0,4886178	0,9052014	556,7623	3,97933	0	526,4523	359,376	0,3001337	0,9172858	550,4053	4,40499	0	35	509	365						Untertest3.avi	0	880	547	72	111	439	253	1249	0	Content		437	254	24495877	1156777425
24513	17:15:34.578	00:00:24.512	1471	487,7841	368,2333	0,4888534	0,9055917	556,7615	3,954875	0	527,0319	359,7225	0,3003695	0,9176499	550,3524	4,40195	0	35	507	364						Untertest3.avi	0	880	547	72	111	439	253	1249	0	Content		435	253	24512502	1156794050
24529	17:15:34.594	00:00:24.529	1472	491,73	371,571	0,4890549	0,9059242	556,8483	3,966305	0	527,3698	362,0718	0,3005919	0,917953	550,4569	4,401423	0	35	510	367						Untertest3.avi	0	880	547	72	111	439	253	1249	0	Content		438	256	24529125	1156810673
24546	17:15:34.611	00:00:24.545	1473	492,8621	363,2711	0,4892325	0,9062399	556,8816	3,965249	0	527,3406	364,4009	0,3007714	0,9182081	550,5701	4,398253	0	35	510	364						Untertest3.avi	0	880	547	72	111	439	253	1249	0	Content		438	253	24545748	1156827296
24562	17:15:34.627	00:00:24.562	1474	486,9545	368,749	0,4893505	0,906388	556,9	3,975744	0	528,1853	360,7894	0,3009031	0,918421	550,4073	4,392715	0	35	508	365						Untertest3.avi	0	880	547	72	111	439	253	1249	0	Content		436	254	24562498	1156844046
24579	17:15:34.644	00:00:24.579	1475	488,798	365,8037	0,4894628	0,9064434	556,9757	3,98394	0	529,0049	364,5961	0,3010404	0,9184546	550,4708	4,405575	0	35	509	365						Untertest3.avi	0	880	547	72	111	439	253	1249	0	Content		437	254	24579124	1156860672
24596	17:15:34.661	00:00:24.595	1476	488,9661	363,1588	0,4895326	0,9063578	557,039	3,977754	0	532,1544	362,9638	0,3011331	0,9184434	550,6339	4,397065	0	35	511	363						Untertest3.avi	0	880	547	72	111	439	253	1249	0	Content		439	252	24595748	1156877296
24612	17:15:34.677	00:00:24.612	1477	487,1159	363,5348	0,4895954	0,9061981	557,0374	3,970346	0	526,2714	364,8211	0,3011905	0,9183549	550,7271	4,395944	0	35	507	364						Untertest3.avi	0	880	547	72	111	439	253	1249	0	Content		435	253	24612499	1156894047
24629	17:15:34.694	00:00:24.629	1478	490,1648	368,2576	0,4896211	0,905908	557,1229	3,971925	0	530,9193	362,3924	0,3012539	0,9181096	550,8066	4,408967	0	35	511	365						Untertest3.avi	0	880	547	72	111	439	253	1249	0	Content		439	254	24629134	1156910682
24646	17:15:34.711	00:00:24.645	1479	491,9961	367,8086	0,4896671	0,9056068	557,2198	3,976805	0	532,6049	369,2854	0,3013072	0,9177677	550,832	4,407788	0	35	512	369						Untertest3.avi	0	880	547	72	111	439	253	1249	0	Content		440	258	24645763	1156927311
24663	17:15:34.728	00:00:24.662	1480	495,4428	364,8927	0,489697	0,9053311	557,303	3,977999	0	527,1652	362,9228	0,3013415	0,9175568	550,7379	4,398372	0	35	511	364						Untertest3.avi	0	880	547	72	111	439	253	1249	0	Content		439	253	24662513	1156944061
24679	17:15:34.744	00:00:24.679	1481	490,7401	364,786	0,4897064	0,9051018	557,4449	3,977007	0	529,3345	364,6368	0,3013848	0,9172719	550,9367	4,404932	0	35	510	365						Untertest3.avi	0	880	547	72	111	439	253	1249	0	Content		438	254	24679134	1156960682
24696	17:15:34.761	00:00:24.695	1482	492,5163	366,6584	0,4897459	0,9050174	557,4465	3,96977	0	528,4686	367,7018	0,3014285	0,9171343	550,9599	4,407408	0	35	510	367						Untertest3.avi	0	880	547	72	111	439	253	1249	0	Content		438	256	24695764	1156977312
24712	17:15:34.777	00:00:24.712	1483	495,4421	363,3538	0,4897558	0,905021	557,5305	3,981404	0	530,1264	361,7028	0,3014848	0,9171967	550,9869	4,411055	0	35	513	363						Untertest3.avi	0	880	547	72	111	439	253	1249	0	Content		441	252	24712376	1156993924
24729	17:15:34.794	00:00:24.728	1484	495,5232	366,4576	0,4897791	0,9051147	557,5583	3,982121	0	529,8327	362,5568	0,301529	0,9173221	551,0306	4,420539	0	35	513	365						Untertest3.avi	0	880	547	72	111	439	253	1249	0	Content		441	254	24728997	1157010545
24746	17:15:34.811	00:00:24.745	1485	493,637	360,2066	0,4898146	0,9053235	557,5944	3,985865	0	532,3109	363,107	0,3016004	0,9174678	551,0099	4,418705	0	35	513	362						Untertest3.avi	0	880	547	72	111	439	253	1249	0	Content		441	251	24745746	1157027294
24762	17:15:34.827	00:00:24.762	1486	491,9784	361,4592	0,48985	0,9055148	557,6343	3,988825	0	531,0558	361,2769	0,3016471	0,9176744	551,0647	4,422204	0	35	512	361						Untertest3.avi	0	880	547	72	111	439	253	1249	0	Content		440	250	24762372	1157043920
24779	17:15:34.844	00:00:24.778	1487	487,0927	363,8286	0,4899114	0,9057631	557,6811	3,984933	0	529,8212	364,7593	0,3017288	0,9178632	551,1939	4,431562	0	35	508	364						Untertest3.avi	0	880	547	72	111	439	253	1249	0	Content		436	253	24778996	1157060544
24796	17:15:34.861	00:00:24.795	1488	490,4102	367,9198	0,489986	0,9059504	557,6832	3,988459	0	531,5726	365,6525	0,301835	0,9180728	551,1337	4,428537	0	35	511	367						Untertest3.avi	0	880	547	72	111	439	253	1249	0	Content		439	256	24795744	1157077292
24812	17:15:34.877	00:00:24.812	1489	493,5483	364,0246	0,4901134	0,9061663	557,6929	3,99106	0	534,5028	364,5968	0,3019641	0,9182276	551,178	4,435589	0	35	514	364						Untertest3.avi	0	880	547	72	111	439	253	1249	0	Content		442	253	24812367	1157093915
24829	17:15:34.894	00:00:24.828	1490	492,8326	366,3406	0,4902345	0,9062862	557,7171	3,98862	0	530,7002	358,0101	0,3020729	0,9183378	551,13	4,438646	0	35	512	362						Untertest3.avi	0	880	547	72	111	439	253	1249	0	Content		440	251	24828991	1157110539
24846	17:15:34.911	00:00:24.845	1491	492,6015	365,9625	0,4903326	0,9063486	557,7805	3,974188	0	526,3976	363,0473	0,3021823	0,9183577	551,1166	4,414043	0	35	509	365						Untertest3.avi	0	880	547	72	111	439	253	1249	0	Content		437	254	24845615	1157127163
24862	17:15:34.927	00:00:24.862	1492	489,7355	365,8142	0,490435	0,9063657	558,0123	3,952103	0	533,7547	367,2195	0,3023416	0,9183368	551,2665	4,405189	0	35	512	367						Untertest3.avi	0	880	547	72	111	439	253	1249	0	Content		440	256	24862239	1157143787
24879	17:15:34.944	00:00:24.878	1493	494,179	369,2346	0,4905677	0,9063174	557,9434	3,914681	0	533,1523	363,5077	0,3024851	0,9182006	551,4083	4,372972	0	35	514	366						Untertest3.avi	0	880	547	72	111	439	253	1249	0	Content		442	255	24878989	1157160537
24896	17:15:34.961	00:00:24.895	1494	496,5429	370,0396	0,4906886	0,9062064	558,0049	3,855973	0	531,4803	364,6731	0,3026297	0,9180414	551,4224	4,316343	0	35	514	367						Untertest3.avi	0	880	547	72	111	439	253	1249	0	Content		442	256	24895614	1157177162
24912	17:15:34.977	00:00:24.912	1495	495,3382	370,3962	0,4907785	0,906002	558,0862	3,800521	0	529,3948	369,8782	0,3027329	0,917798	551,6644	4,240052	0	35	512	370						Untertest3.avi	0	880	547	72	111	439	253	1249	0	Content		440	259	24912241	1157193789
24929	17:15:34.994	00:00:24.928	1496	498,7198	373,4331	0,4908718	0,9058299	558,1291	3,743608	0	526,7219	368,1184	0,3028654	0,917624	551,5926	4,177136	0	35	513	371						Untertest3.avi	0	880	547	72	111	439	253	1249	0	Content		441	260	24928879	1157210427
24946	17:15:35.011	00:00:24.945	1497	496,8459	374,576	0,490956	0,9056991	558,2731	3,675517	0	525,4882	364,0889	0,3029696	0,9174858	551,5819	4,115093	0	35	511	369						Untertest3.avi	0	880	547	72	111	439	253	1249	0	Content		439	258	24945612	1157227160
24962	17:15:35.027	00:00:24.962	1498	500,1482	375,1654	0,4909806	0,9054708	558,4481	3,624707	0	527,2305	366,3622	0,3030652	0,9172405	551,7598	4,035562	0	35	514	371						Untertest3.avi	0	880	547	72	111	439	253	1249	0	Content		442	260	24962239	1157243787
24979	17:15:35.044	00:00:24.978	1499	504,0594	369,1657	0,4909204	0,9050777	558,5432	3,565012	0	529,5974	367,6516	0,3031575	0,9169417	552,0548	3,983198	0	35	517	368						Untertest3.avi	0	880	547	72	111	439	253	1249	0	Content		445	257	24978876	1157260424
24996	17:15:35.061	00:00:24.995	1500	488,1579	382,8804	0,4910609	0,9045408	558,9434	3,51224	0	518,9056	362,1989	0,3035048	0,9166675	552,3082	3,91843	0	36	504	373						Untertest3.avi	0	880	547	72	111	395	273	283	0	Content		432	262	24995609	1157277157
25012	17:15:35.077	00:00:25.012	1501	-1024	-768	-1	-1	-1	-1	4	424,9159	433,338	0,3046778	0,9163456	552,4659	3,612728	0	36	425	433						Untertest3.avi	0	880	547	72	111	395	273	283	0	Content		353	322	25012235	1157293783
25029	17:15:35.094	00:00:25.028	1502	-1024	-768	-1	-1	-1	-1	4	-1024	-768	-1	-1	-1	-1	4	36	0	0						Untertest3.avi	0	880	547	72	111	395	273	283	0	Content		-72	-111	25028869	1157310417
25045	17:15:35.110	00:00:25.045	1503	-1024	-768	-1	-1	-1	-1	4	-1024	-768	-1	-1	-1	-1	4	36	0	0						Untertest3.avi	0	880	547	72	111	395	273	283	0	Content		-72	-111	25045483	1157327031
25062	17:15:35.127	00:00:25.062	1504	-1024	-768	-1	-1	-1	-1	4	-1024	-768	-1	-1	-1	-1	4	36	0	0						Untertest3.avi	0	880	547	72	111	395	273	283	0	Content		-72	-111	25062175	1157343723
25079	17:15:35.144	00:00:25.078	1505	-1024	-768	-1	-1	-1	-1	4	-1024	-768	-1	-1	-1	-1	4	36	0	0						Untertest3.avi	0	880	547	72	111	395	273	283	0	Content		-72	-111	25078843	1157360391
25095	17:15:35.160	00:00:25.095	1506	-1024	-768	-1	-1	-1	-1	4	-1024	-768	-1	-1	-1	-1	4	36	0	0						Untertest3.avi	0	880	547	72	111	395	273	283	0	Content		-72	-111	25095474	1157377022
25112	17:15:35.177	00:00:25.112	1507	-1024	-768	-1	-1	-1	-1	4	-1024	-768	-1	-1	-1	-1	4	36	0	0						Untertest3.avi	0	880	547	72	111	395	273	283	0	Content		-72	-111	25112141	1157393689
25129	17:15:35.194	00:00:25.128	1508	461,4853	395,2819	0,4925111	0,9056652	558,7772	3,287812	0	461,4179	372,6388	0,3048116	0,917675	552,1321	3,595807	0	36	461	384						Untertest3.avi	0	880	547	72	111	395	273	283	0	Content		389	273	25128728	1157410276
25145	17:15:35.210	00:00:25.145	1509	467,2563	393,2133	0,4927316	0,9056669	558,6544	3,265081	0	465,7782	372,394	0,3050178	0,9176247	552,2062	3,579092	0	36	467	383						Untertest3.avi	0	880	547	72	111	395	273	283	0	Content		395	272	25145476	1157427024
25162	17:15:35.227	00:00:25.162	1510	471,3271	393,5111	0,4929827	0,9056736	558,7557	3,254026	0	462,0411	371,2547	0,3051894	0,9176252	552,173	3,554042	0	36	467	382						Untertest3.avi	0	880	547	72	111	395	273	283	0	Content		395	271	25162102	1157443650
25179	17:15:35.244	00:00:25.178	1511	468,8259	393,9433	0,4931912	0,9057478	558,671	3,232956	0	461,1842	373,7865	0,3053996	0,9176602	552,166	3,531846	0	36	465	384						Untertest3.avi	0	880	547	72	111	395	273	283	0	Content		393	273	25178853	1157460401
25195	17:15:35.260	00:00:25.195	1512	471,43	395,7252	0,4934205	0,9058791	558,7591	3,240447	0	461,7768	379,0276	0,3056146	0,9177304	552,1725	3,54403	0	36	467	387						Untertest3.avi	0	880	547	72	111	395	273	283	0	Content		395	276	25195474	1157477022
25212	17:15:35.277	00:00:25.212	1513	467,2389	389,7328	0,4936345	0,9060978	558,7267	3,226081	0	464,1018	374,4266	0,305834	0,9178187	552,1729	3,522651	0	36	466	382						Untertest3.avi	0	880	547	72	111	395	273	283	0	Content		394	271	25212098	1157493646
25229	17:15:35.294	00:00:25.228	1514	471,9843	393,0897	0,4938785	0,9062884	558,8597	3,225896	0	464,4465	369,8427	0,3060646	0,9180236	552,0565	3,522393	0	36	468	381						Untertest3.avi	0	880	547	72	111	395	273	283	0	Content		396	270	25228721	1157510269
25245	17:15:35.310	00:00:25.245	1515	467,671	390,4879	0,4941131	0,9065005	558,7995	3,21504	0	457,3109	370,2118	0,3062707	0,9182438	552,0646	3,540223	0	36	462	380						Untertest3.avi	0	880	547	72	111	395	273	283	0	Content		390	269	25245469	1157527017
25262	17:15:35.327	00:00:25.262	1516	477,5311	396,2887	0,4943902	0,9066876	558,8821	3,254394	0	464,9408	375,489	0,3065591	0,9183865	552,1315	3,517289	0	36	471	386						Untertest3.avi	0	880	547	72	111	395	273	283	0	Content		399	275	25262095	1157543643
25279	17:15:35.344	00:00:25.278	1517	514,5589	392,5204	0,4942686	0,9068581	559,0859	3,253759	0	507,5229	380,0747	0,3064443	0,9185103	552,3702	3,53029	0	37	511	386						Untertest3.avi	0	880	547	72	111	435	273	100	0	Content		439	275	25278717	1157560265
25295	17:15:35.360	00:00:25.295	1518	509,0544	391,8715	0,4944189	0,9069994	559,219	3,266364	0	503,9127	374,7152	0,3066349	0,9186129	552,4999	3,520818	0	37	506	383						Untertest3.avi	0	880	547	72	111	435	273	100	0	Content		434	272	25295466	1157577014
25312	17:15:35.377	00:00:25.312	1519	514,6661	396,2346	0,4947619	0,9071542	559,2363	3,284822	0	502,3125	372,1414	0,3069825	0,9187752	552,336	3,522556	0	37	508	384						Untertest3.avi	0	880	547	72	111	435	273	100	0	Content		436	273	25312088	1157593636
25329	17:15:35.394	00:00:25.328	1520	513,1321	390,7671	0,4950393	0,9073135	559,3923	3,286483	0	501,6484	379,6975	0,3073219	0,9188734	552,478	3,551404	0	37	507	385						Untertest3.avi	0	880	547	72	111	435	273	100	0	Content		435	274	25328711	1157610259
25345	17:15:35.410	00:00:25.345	1521	515,2138	393,5363	0,4952382	0,9073508	559,5189	3,293238	0	502,2384	373,4286	0,3077381	0,9189894	552,839	3,550425	0	37	509	383						Untertest3.avi	0	880	547	72	111	435	273	100	0	Content		437	272	25345336	1157626884
25362	17:15:35.427	00:00:25.361	1522	506,6006	466,4943	0,4952461	0,9068872	559,8176	3,108999	0	-1024	-768	-1	-1	-1	-1	4	37	507	466						Untertest3.avi	0	880	547	72	111	435	273	100	0	Content		435	355	25361958	1157643506
25379	17:15:35.444	00:00:25.378	1523	-1024	-768	-1	-1	-1	-1	4	-1024	-768	-1	-1	-1	-1	4		0	0						Untertest3.avi	0	880	547	72	111				0	Content		-72	-111	25378707	1157660255
25395	17:15:35.460	00:00:25.395	1524	-1024	-768	-1	-1	-1	-1	4	-1024	-768	-1	-1	-1	-1	4		0	0						Untertest3.avi	0	880	547	72	111				0	Content		-72	-111	25395332	1157676880
25412	17:15:35.477	00:00:25.411	1525	-1024	-768	-1	-1	-1	-1	4	-1024	-768	-1	-1	-1	-1	4		0	0						Untertest3.avi	0	880	547	72	111				0	Content		-72	-111	25411952	1157693500
25429	17:15:35.494	00:00:25.428	1526	-1024	-768	-1	-1	-1	-1	4	-1024	-768	-1	-1	-1	-1	4		0	0						Untertest3.avi	0	880	547	72	111				0	Content		-72	-111	25428700	1157710248
25445	17:15:35.510	00:00:25.445	1527	-1024	-768	-1	-1	-1	-1	4	-1024	-768	-1	-1	-1	-1	4		0	0						Untertest3.avi	0	880	547	72	111				0	Content		-72	-111	25445325	1157726873
25462	17:15:35.527	00:00:25.461	1528	-1024	-768	-1	-1	-1	-1	4	-1024	-768	-1	-1	-1	-1	4		0	0						Untertest3.avi	0	880	547	72	111				0	Content		-72	-111	25461948	1157743496
25479	17:15:35.544	00:00:25.478	1529	-1024	-768	-1	-1	-1	-1	4	-1024	-768	-1	-1	-1	-1	4		0	0						Untertest3.avi	0	880	547	72	111				0	Content		-72	-111	25478616	1157760164
25495	17:15:35.560	00:00:25.495	1530	-1024	-768	-1	-1	-1	-1	4	-1024	-768	-1	-1	-1	-1	4		0	0						Untertest3.avi	0	880	547	72	111				0	Content		-72	-111	25495282	1157776830
25512	17:15:35.577	00:00:25.511	1531	-1024	-768	-1	-1	-1	-1	4	-1024	-768	-1	-1	-1	-1	4		0	0						Untertest3.avi	0	880	547	72	111				0	Content		-72	-111	25511949	1157793497
25529	17:15:35.594	00:00:25.528	1532	524,3265	385,0493	0,4988121	0,9061259	560,558	3,35932	0	517,2553	359,2618	0,3115084	0,9168649	553,7393	3,650248	0	38	521	372						Untertest3.avi	0	880	547	72	111	435	263	2898	0	Content		449	261	25528570	1157810118
25545	17:15:35.610	00:00:25.545	1533	528,6337	386,2034	0,4992264	0,90614	560,811	3,356183	0	513,4222	368,7242	0,3119256	0,9168469	553,8358	3,642195	0	38	521	377						Untertest3.avi	0	880	547	72	111	435	263	2898	0	Content		449	266	25545192	1157826740
25562	17:15:35.627	00:00:25.561	1534	524,4669	379,17	0,4996665	0,9062448	560,8433	3,344763	0	520,6798	365,0647	0,312356	0,9168442	553,8959	3,64764	0	38	523	372						Untertest3.avi	0	880	547	72	111	435	263	2898	0	Content		451	261	25561943	1157843491
25579	17:15:35.644	00:00:25.578	1535	526,6607	383,3235	0,5001038	0,9063722	560,797	3,359733	0	515,2781	371,8247	0,3127754	0,9168496	553,9772	3,661304	0	38	521	378						Untertest3.avi	0	880	547	72	111	435	263	2898	0	Content		449	267	25578568	1157860116
25595	17:15:35.660	00:00:25.595	1536	533,2518	384,8875	0,5005284	0,9064361	560,7968	3,362051	0	515,4777	367,6797	0,3131882	0,9168426	554,0811	3,668936	0	38	524	376						Untertest3.avi	0	880	547	72	111	435	263	2898	0	Content		452	265	25595190	1157876738
25612	17:15:35.677	00:00:25.611	1537	526,4373	386,141	0,5008911	0,906503	560,8748	3,381742	0	516,7423	368,0099	0,3135922	0,9168425	554,0302	3,672977	0	38	522	377						Untertest3.avi	0	880	547	72	111	435	263	2898	0	Content		450	266	25611818	1157893366
25629	17:15:35.694	00:00:25.628	1538	524,2397	386,6297	0,5012816	0,9065617	560,9329	3,39067	0	516,3513	366,064	0,3139938	0,916829	554,1111	3,697597	0	38	520	376						Untertest3.avi	0	880	547	72	111	435	263	2898	0	Content		448	265	25628567	1157910115
25645	17:15:35.710	00:00:25.645	1539	522,83	386,8269	0,5016709	0,9066417	561,0473	3,401377	0	514,0323	365,7609	0,3143863	0,9168177	554,042	3,695199	0	38	518	376						Untertest3.avi	0	880	547	72	111	435	263	2898	0	Content		446	265	25645190	1157926738
25662	17:15:35.727	00:00:25.661	1540	522,6288	382,5841	0,5020924	0,9067724	561,0579	3,411288	0	511,0874	370,182	0,3148169	0,9167868	554,0983	3,732227	0	38	517	376						Untertest3.avi	0	880	547	72	111	435	263	2898	0	Content		445	265	25661813	1157943361
25679	17:15:35.744	00:00:25.678	1541	526,5009	393,9521	0,5025089	0,906757	561,0479	3,434749	0	513,5902	370,266	0,3152426	0,9167401	554,2165	3,74597	0	38	520	382						Untertest3.avi	0	880	547	72	111	435	263	2898	0	Content		448	271	25678579	1157960127
25695	17:15:35.760	00:00:25.695	1542	524,1913	389,1093	0,5029331	0,906773	561,1654	3,450506	0	516,5304	369,7527	0,3157021	0,9165998	554,3846	3,751947	0	38	520	379						Untertest3.avi	0	880	547	72	111	435	263	2898	0	Content		448	268	25695186	1157976734
25712	17:15:35.777	00:00:25.711	1543	525,4096	394,08	0,5033563	0,9068066	561,1422	3,471213	0	514,3769	373,5083	0,3161321	0,9164669	554,4772	3,779031	0	38	520	384						Untertest3.avi	0	880	547	72	111	435	263	2898	0	Content		448	273	25711812	1157993360
25728	17:15:35.793	00:00:25.728	1544	516,5879	381,3062	0,5037908	0,9069039	561,196	3,468876	0	512,2266	367,5114	0,3165611	0,9164044	554,3442	3,792131	0	38	514	374						Untertest3.avi	0	880	547	72	111	435	263	2898	0	Content		442	263	25728448	1158009996
25745	17:15:35.810	00:00:25.745	1545	522,8256	390,4886	0,5042219	0,9070004	561,239	3,508909	0	513,3136	370,3364	0,3170122	0,9163563	554,2926	3,818332	0	38	518	380						Untertest3.avi	0	880	547	72	111	435	263	2898	0	Content		446	269	25745191	1158026739
25762	17:15:35.827	00:00:25.761	1546	517,1093	390,4743	0,5046135	0,9070899	561,3933	3,512552	0	514,8732	367,1509	0,3174341	0,9162945	554,421	3,830304	0	38	516	379						Untertest3.avi	0	880	547	72	111	435	263	2898	0	Content		444	268	25761810	1158043358
25778	17:15:35.843	00:00:25.778	1547	518,3255	385,3648	0,5050047	0,9072289	561,3885	3,527581	0	516,1071	372,5985	0,3178293	0,9162672	554,3791	3,828063	0	38	517	379						Untertest3.avi	0	880	547	72	111	435	263	2898	0	Content		445	268	25778433	1158059981
25795	17:15:35.860	00:00:25.795	1548	520,8208	392,9555	0,505372	0,9073429	561,3698	3,538022	0	515,6214	369,2425	0,3181966	0,9162912	554,385	3,837296	0	38	518	381						Untertest3.avi	0	880	547	72	111	435	263	2898	0	Content		446	270	25795057	1158076605
25812	17:15:35.877	00:00:25.811	1549	517,1084	388,3869	0,5057228	0,9074571	561,3051	3,538883	0	509,532	371,0104	0,3185359	0,9162845	554,4134	3,861909	0	38	513	380						Untertest3.avi	0	880	547	72	111	435	263	2898	0	Content		441	269	25811683	1158093231
25828	17:15:35.893	00:00:25.828	1550	514,2641	384,1321	0,5060465	0,9075841	561,3616	3,528997	0	513,5558	367,0638	0,3188823	0,9162638	554,4421	3,850892	0	38	514	376						Untertest3.avi	0	880	547	72	111	435	263	2898	0	Content		442	265	25828430	1158109978
25845	17:15:35.910	00:00:25.845	1551	516,8336	385,8036	0,506357	0,9076098	561,4066	3,547351	0	514,811	367,3938	0,3191776	0,9161873	554,4608	3,851524	0	38	516	377						Untertest3.avi	0	880	547	72	111	435	263	2898	0	Content		444	266	25845053	1158126601
25862	17:15:35.927	00:00:25.861	1552	512,5754	385,6011	0,5066103	0,9074912	561,4139	3,552109	0	511,9657	373,6612	0,3194529	0,9160718	554,4355	3,874448	0	38	512	380						Untertest3.avi	0	880	547	72	111	435	263	2898	0	Content		440	269	25861676	1158143224
25878	17:15:35.943	00:00:25.878	1553	515,1082	382,8779	0,5068936	0,9074064	561,4405	3,540031	0	509,9926	362,2258	0,3197194	0,9159642	554,4204	3,880743	0	38	513	373						Untertest3.avi	0	880	547	72	111	435	263	2898	0	Content		441	262	25878301	1158159849
25895	17:15:35.960	00:00:25.895	1554	511,2212	383,4177	0,5071458	0,9073953	561,3468	3,540417	0	510,0722	365,1857	0,3199612	0,9159293	554,4518	3,897716	0	38	511	374						Untertest3.avi	0	880	547	72	111	435	263	2898	0	Content		439	263	25895048	1158176596
25912	17:15:35.977	00:00:25.911	1555	512,1595	383,4563	0,5073966	0,9074297	561,4439	3,548861	0	509,9612	361,4022	0,3202275	0,9159639	554,4506	3,892219	0	38	511	372						Untertest3.avi	0	880	547	72	111	435	263	2898	0	Content		439	261	25911669	1158193217
25928	17:15:35.993	00:00:25.928	1556	512,8032	388,632	0,5076199	0,9075065	561,4787	3,571246	0	506,3653	363,4988	0,3204603	0,9160188	554,4126	3,890715	0	38	510	376						Untertest3.avi	0	880	547	72	111	435	263	2898	0	Content		438	265	25928292	1158209840
25945	17:15:36.010	00:00:25.944	1557	515,4213	391,8714	0,507872	0,907688	561,4818	3,573199	0	512,2676	367,5488	0,3207045	0,9160823	554,4878	3,902674	0	38	514	380						Untertest3.avi	0	880	547	72	111	435	263	2898	0	Content		442	269	25944919	1158226467
25962	17:15:36.027	00:00:25.961	1558	512,055	387,1504	0,5081211	0,9078709	561,4553	3,568623	0	508,6504	362,7383	0,3209416	0,9162641	554,5113	3,906516	0	38	510	375						Untertest3.avi	0	880	547	72	111	435	263	2898	0	Content		438	264	25961668	1158243216
25978	17:15:36.043	00:00:25.978	1559	513,4858	385,285	0,5083405	0,9081483	561,5129	3,572553	0	509,1062	362,5082	0,3211905	0,9163791	554,4965	3,906304	0	38	511	374						Untertest3.avi	0	880	547	72	111	435	263	2898	0	Content		439	263	25978293	1158259841
25995	17:15:36.060	00:00:25.994	1560	511,8222	383,7829	0,508555	0,9085062	561,3695	3,570176	0	513,6459	364,5874	0,3214241	0,9165201	554,5653	3,932432	0	38	513	374						Untertest3.avi	0	880	547	72	111	435	263	2898	0	Content		441	263	25994916	1158276464
26012	17:15:36.077	00:00:26.011	1561	511,726	384,4712	0,5087433	0,908771	561,4703	3,597136	0	509,1744	357,5075	0,3216129	0,91675	554,5795	3,947469	0	38	510	371						Untertest3.avi	0	880	547	72	111	435	263	2898	0	Content		438	260	26011540	1158293088
26028	17:15:36.093	00:00:26.028	1562	512,6346	388,0258	0,5089356	0,9089168	561,5187	3,61473	0	509,5648	360,9517	0,3218254	0,9169087	554,5911	3,954072	0	38	511	374						Untertest3.avi	0	880	547	72	111	435	263	2898	0	Content		439	263	26028290	1158309838
26045	17:15:36.110	00:00:26.044	1563	512,8852	385,1028	0,5091537	0,9088231	561,5701	3,616257	0	505,1534	363,0015	0,3220378	0,9171424	554,649	3,97634	0	38	509	374						Untertest3.avi	0	880	547	72	111	435	263	2898	0	Content		437	263	26044916	1158326464
26062	17:15:36.127	00:00:26.061	1564	511,2328	388,5714	0,509339	0,9086969	561,6644	3,632561	0	510,1754	358,1403	0,3222558	0,9172815	554,6061	3,990647	0	38	511	373						Untertest3.avi	0	880	547	72	111	435	263	2898	0	Content		439	262	26061540	1158343088
26078	17:15:36.143	00:00:26.078	1565	506,1945	386,6932	0,5095192	0,9085218	561,676	3,654327	0	509,7415	357,0165	0,3224441	0,9172841	554,7738	4,005909	0	38	508	372						Untertest3.avi	0	880	547	72	111	435	263	2898	0	Content		436	261	26078288	1158359836
26095	17:15:36.160	00:00:26.094	1566	506,5999	383,672	0,509716	0,9083	561,7231	3,666269	0	509,3313	357,5271	0,3226463	0,9170949	554,7665	4,012247	0	38	508	371						Untertest3.avi	0	880	547	72	111	435	263	2898	0	Content		436	260	26094914	1158376462
26112	17:15:36.177	00:00:26.111	1567	508,595	384,3553	0,5098943	0,9081532	561,678	3,685071	0	506,19	355,5576	0,322817	0,9169123	554,7032	4,043438	0	38	507	370						Untertest3.avi	0	880	547	72	111	435	263	2898	0	Content		435	259	26111538	1158393086
26128	17:15:36.193	00:00:26.128	1568	508,9984	383,4179	0,5101277	0,9081264	561,6581	3,6988	0	511,8412	357,2649	0,3230634	0,9168656	554,8262	4,055844	0	38	510	370						Untertest3.avi	0	880	547	72	111	435	263	2898	0	Content		438	259	26128163	1158409711
26145	17:15:36.210	00:00:26.144	1569	507,2118	385,9276	0,5104131	0,90822	561,6619	3,72096	0	507,8627	357,1004	0,3233343	0,9169433	554,6988	4,071754	0	38	508	372						Untertest3.avi	0	880	547	72	111	435	263	2898	0	Content		436	261	26144912	1158426460
26162	17:15:36.227	00:00:26.161	1570	505,0599	385,0038	0,5107935	0,9084175	561,6699	3,720148	0	508,5264	359,8208	0,3237178	0,9170043	554,7582	4,098014	0	38	507	372						Untertest3.avi	0	880	547	72	111	435	263	2898	0	Content		435	261	26161536	1158443084
26178	17:15:36.243	00:00:26.178	1571	506,1819	385,1696	0,5112432	0,9085052	561,6633	3,751632	0	510,2427	359,3372	0,3241611	0,9169558	554,8269	4,123427	0	38	508	372						Untertest3.avi	0	880	547	72	111	435	263	2898	0	Content		436	261	26178162	1158459710
26195	17:15:36.260	00:00:26.194	1572	506,0902	384,3978	0,5117615	0,9085438	561,6712	3,763974	0	505,329	356,9705	0,3246843	0,9168646	554,8069	4,127931	0	38	506	371						Untertest3.avi	0	880	547	72	111	435	263	2898	0	Content		434	260	26194786	1158476334
26211	17:15:36.276	00:00:26.211	1573	504,3017	386,5418	0,5123395	0,9085209	561,6675	3,782715	0	505,2655	355,9639	0,325272	0,9167389	554,6956	4,15132	0	38	505	371						Untertest3.avi	0	880	547	72	111	435	263	2898	0	Content		433	260	26211410	1158492958
26228	17:15:36.293	00:00:26.228	1574	505,2262	385,4598	0,5129665	0,9085136	561,7635	3,816614	0	504,8622	355,5369	0,3258941	0,9166092	554,8641	4,162152	0	38	505	370						Untertest3.avi	0	880	547	72	111	435	263	2898	0	Content		433	259	26228159	1158509707
26245	17:15:36.310	00:00:26.244	1575	505,4861	386,0779	0,5136052	0,9085497	561,7373	3,808643	0	507,5099	357,708	0,326543	0,9164919	554,7026	4,189756	0	38	506	372						Untertest3.avi	0	880	547	72	111	435	263	2898	0	Content		434	261	26244784	1158526332
26261	17:15:36.326	00:00:26.261	1576	507,1688	387,1916	0,5141827	0,9086379	561,6843	3,833256	0	510,086	356,8509	0,3271577	0,9164173	554,7509	4,200245	0	38	509	372						Untertest3.avi	0	880	547	72	111	435	263	2898	0	Content		437	261	26261407	1158542955
26278	17:15:36.343	00:00:26.278	1577	505,2528	383,7711	0,514716	0,9087805	561,69	3,835176	0	511,9995	357,9258	0,3276912	0,9163975	554,7457	4,218365	0	38	509	371						Untertest3.avi	0	880	547	72	111	435	263	2898	0	Content		437	260	26278155	1158559703
26295	17:15:36.360	00:00:26.294	1578	501,0131	383,2587	0,5151888	0,9089905	561,6644	3,846467	0	513,2421	356,6729	0,3281564	0,916465	554,712	4,245118	0	38	507	370						Untertest3.avi	0	880	547	72	111	435	263	2898	0	Content		435	259	26294779	1158576327
26311	17:15:36.376	00:00:26.311	1579	506,0201	389,037	0,5156139	0,9092204	561,5908	3,881764	0	512,1064	355,9163	0,3285554	0,9165721	554,7388	4,254776	0	38	509	372						Untertest3.avi	0	880	547	72	111	435	263	2898	0	Content		437	261	26311401	1158592949
26328	17:15:36.393	00:00:26.328	1580	502,2688	388,233	0,5159864	0,9094321	561,5488	3,877929	0	509,2019	350,1758	0,3289115	0,9167031	554,6906	4,294631	0	38	506	369						Untertest3.avi	0	880	547	72	111	435	263	2898	0	Content		434	258	26328150	1158609698
26345	17:15:36.410	00:00:26.344	1581	501,0703	388,0298	0,5163309	0,909546	561,6491	3,896943	0	508,5296	353,264	0,3292334	0,9167061	554,7227	4,293814	0	38	505	371						Untertest3.avi	0	880	547	72	111	435	263	2898	0	Content		433	260	26344774	1158626322
26361	17:15:36.426	00:00:26.361	1582	503,4397	387,0177	0,5166749	0,9096752	561,5279	3,910583	0	509,3607	351,4914	0,3295845	0,9167212	554,5977	4,320018	0	38	506	369						Untertest3.avi	0	880	547	72	111	435	263	2898	0	Content		434	258	26361397	1158642945
26378	17:15:36.443	00:00:26.378	1583	504,1982	387,3174	0,5170222	0,9097245	561,5359	3,91356	0	512,061	351,3549	0,3299178	0,9167134	554,6832	4,316446	0	38	508	369						Untertest3.avi	0	880	547	72	111	435	263	2898	0	Content		436	258	26378024	1158659572
26395	17:15:36.460	00:00:26.394	1584	498,0566	385,1132	0,5173604	0,9097705	561,4568	3,927188	0	508,4504	355,408	0,3302329	0,9167037	554,7634	4,340947	0	38	503	370						Untertest3.avi	0	880	547	72	111	435	263	2898	0	Content		431	259	26394648	1158676196
26411	17:15:36.476	00:00:26.411	1585	500,316	384,8797	0,5176869	0,9098051	561,5124	3,942668	0	507,0604	351,5859	0,3305893	0,916696	554,58	4,358218	0	38	504	368						Untertest3.avi	0	880	547	72	111	435	263	2898	0	Content		432	257	26411270	1158692818
26428	17:15:36.493	00:00:26.428	1586	501,9991	386,2295	0,5180312	0,9098111	561,5735	3,930928	0	513,2636	352,0289	0,3309599	0,9165955	554,7001	4,373977	0	38	508	369						Untertest3.avi	0	880	547	72	111	435	263	2898	0	Content		436	258	26428019	1158709567
26445	17:15:36.510	00:00:26.444	1587	501,3789	387,2181	0,5183452	0,909783	561,5233	3,960308	0	512,2873	350,9802	0,3312558	0,9164632	554,7115	4,388536	0	38	507	369						Untertest3.avi	0	880	547	72	111	435	263	2898	0	Content		435	258	26444646	1158726194
26461	17:15:36.526	00:00:26.461	1588	502,8523	384,4816	0,5186282	0,9098348	561,5854	3,967493	0	515,8616	353,9378	0,331586	0,916408	554,65	4,395998	0	38	509	369						Untertest3.avi	0	880	547	72	111	435	263	2898	0	Content		437	258	26461268	1158742816
26478	17:15:36.543	00:00:26.478	1589	502,1707	385,1561	0,5188965	0,9099071	561,6095	3,967011	0	514,7294	351,1744	0,3318169	0,9164345	554,6863	4,415182	0	38	508	368						Untertest3.avi	0	880	547	72	111	435	263	2898	0	Content		436	257	26478017	1158759565
26495	17:15:36.560	00:00:26.494	1590	501,619	383,4079	0,5190915	0,9100316	561,5902	3,997896	0	517,6791	352,9882	0,3320657	0,9164659	554,6608	4,417775	0	38	510	368						Untertest3.avi	0	880	547	72	111	435	263	2898	0	Content		438	257	26494640	1158776188
26511	17:15:36.576	00:00:26.511	1591	497,6122	385,7214	0,519271	0,9101116	561,6228	3,977572	0	515,3351	348,3111	0,3321751	0,9165208	554,8715	4,444443	0	38	506	367						Untertest3.avi	0	880	547	72	111	435	263	2898	0	Content		434	256	26511265	1158792813
26528	17:15:36.593	00:00:26.528	1592	497,8619	386,6291	0,5193881	0,9101558	561,6898	3,985016	0	517,5164	348,8595	0,3323303	0,9165441	554,7509	4,454852	0	38	508	368						Untertest3.avi	0	880	547	72	111	435	263	2898	0	Content		436	257	26528013	1158809561
26545	17:15:36.610	00:00:26.544	1593	500,707	385,6658	0,5194874	0,9102222	561,6593	3,983918	0	521,4716	352,2199	0,3324558	0,9165961	554,8116	4,447787	0	38	511	369						Untertest3.avi	0	880	547	72	111	435	263	2898	0	Content		439	258	26544637	1158826185
26561	17:15:36.626	00:00:26.561	1594	498,9502	386,5881	0,5195563	0,9103107	561,7059	3,995895	0	518,0686	351,1426	0,3325256	0,9166453	554,8633	4,457797	0	38	509	369						Untertest3.avi	0	880	547	72	111	435	263	2898	0	Content		437	258	26561260	1158842808
26578	17:15:36.643	00:00:26.577	1595	497,501	387,9338	0,5196298	0,9103823	561,7877	4,008087	0	518,9235	347,1448	0,3325839	0,9167203	554,976	4,475368	0	38	508	368						Untertest3.avi	0	880	547	72	111	435	263	2898	0	Content		436	257	26577886	1158859434
26595	17:15:36.660	00:00:26.594	1596	495,2637	388,0661	0,5197018	0,9104046	561,8611	4,012049	0	516,0583	347,9061	0,3326589	0,916721	554,9403	4,485226	0	38	506	368						Untertest3.avi	0	880	547	72	111	435	263	2898	0	Content		434	257	26594508	1158876056
26611	17:15:36.676	00:00:26.611	1597	498,2159	385,3895	0,5197781	0,9103369	561,7694	4,031884	0	517,3194	348,181	0,3327425	0,9166617	555,0056	4,486119	0	38	508	367						Untertest3.avi	0	880	547	72	111	435	263	2898	0	Content		436	256	26611258	1158892806
26628	17:15:36.693	00:00:26.627	1598	498,4449	385,4719	0,5198182	0,9102312	561,8102	4,032032	0	517,8379	351,0596	0,3328131	0,9165387	554,9772	4,494672	0	38	508	368						Untertest3.avi	0	880	547	72	111	435	263	2898	0	Content		436	257	26627880	1158909428
26645	17:15:36.710	00:00:26.644	1599	495,0072	384,5076	0,519882	0,910147	561,8947	4,041693	0	523,0387	351,5786	0,3328904	0,916536	555,0771	4,511408	0	38	509	368						Untertest3.avi	0	880	547	72	111	435	263	2898	0	Content		437	257	26644503	1158926051
26661	17:15:36.726	00:00:26.661	1600	495,8574	386,3072	0,5199187	0,9101318	561,9223	4,030402	0	518,8733	351,3438	0,3329246	0,916676	554,9553	4,507613	0	38	507	369						Untertest3.avi	0	880	547	72	111	435	263	2898	0	Content		435	258	26661127	1158942675
26678	17:15:36.743	00:00:26.677	1601	497,4	385,4061	0,5199467	0,9101805	561,912	4,045478	0	516,8494	353,6132	0,3329479	0,9167536	554,9313	4,528437	0	38	507	370						Untertest3.avi	0	880	547	72	111	435	263	2898	0	Content		435	259	26677875	1158959423
26695	17:15:36.760	00:00:26.694	1602	495,698	383,6718	0,5199573	0,9102572	561,9658	4,053041	0	515,6119	352,7475	0,3329709	0,916851	554,9474	4,533519	0	38	506	368						Untertest3.avi	0	880	547	72	111	435	263	2898	0	Content		434	257	26694501	1158976049
26711	17:15:36.776	00:00:26.711	1603	493,7134	383,2492	0,5199867	0,9104377	561,9549	4,054146	0	520,2359	358,5969	0,3330327	0,9169372	555,0768	4,528432	0	38	507	371						Untertest3.avi	0	880	547	72	111	435	263	2898	0	Content		435	260	26711143	1158992691
26728	17:15:36.793	00:00:26.727	1604	494,1599	388,6611	0,520026	0,910577	561,9888	4,068217	0	521,0326	355,9837	0,3330871	0,9171559	555,1259	4,53822	0	38	508	372						Untertest3.avi	0	880	547	72	111	435	263	2898	0	Content		436	261	26727886	1159009434
26745	17:15:36.810	00:00:26.744	1605	490,9433	390,7113	0,5200685	0,9106797	562,0328	4,065234	0	519,0842	355,7248	0,3331303	0,9172612	555,2531	4,537183	0	38	505	373						Untertest3.avi	0	880	547	72	111	435	263	2898	0	Content		433	262	26744512	1159026060
26761	17:15:36.826	00:00:26.761	1606	491,0539	384,1945	0,5201589	0,9108238	562,0864	4,074995	0	517,3409	355,2516	0,3332089	0,9173484	555,4778	4,544907	0	38	504	370						Untertest3.avi	0	880	547	72	111	435	263	2898	0	Content		432	259	26761141	1159042689
26778	17:15:36.843	00:00:26.777	1607	493,6999	389,7697	0,5202565	0,9109271	562,2244	4,085699	0	516,9955	356,9858	0,333325	0,9174734	555,2874	4,557542	0	38	505	373						Untertest3.avi	0	880	547	72	111	435	263	2898	0	Content		433	262	26777763	1159059311
26794	17:15:36.859	00:00:26.794	1608	493,6828	386,8349	0,5203837	0,9111019	562,2206	4,085416	0	520,4761	355,9762	0,3334704	0,9175942	555,3744	4,565058	0	38	507	371						Untertest3.avi	0	880	547	72	111	435	263	2898	0	Content		435	260	26794389	1159075937
26811	17:15:36.876	00:00:26.811	1609	490,909	388,5649	0,5205042	0,9113287	562,2382	4,075565	0	518,4213	357,3202	0,3336181	0,9177243	555,4675	4,560299	0	38	505	373						Untertest3.avi	0	880	547	72	111	435	263	2898	0	Content		433	262	26811130	1159092678
26828	17:15:36.893	00:00:26.827	1610	492,7684	385,3365	0,5206348	0,9114681	562,3847	4,084722	0	516,5386	361,1341	0,3337289	0,9178172	555,5278	4,567566	0	38	505	373						Untertest3.avi	0	880	547	72	111	435	263	2898	0	Content		433	262	26827748	1159109296
26844	17:15:36.909	00:00:26.844	1611	488,6164	388,2971	0,5207515	0,9115341	562,5412	4,079782	0	525,2157	360,4994	0,3339278	0,9178408	555,6703	4,569813	0	38	507	374						Untertest3.avi	0	880	547	72	111	435	263	2898	0	Content		435	263	26844374	1159125922
26861	17:15:36.926	00:00:26.860	1612	493,6295	385,9938	0,5208654	0,9116186	562,5159	4,091616	0	521,0893	361,2978	0,3340595	0,9178076	555,6188	4,580527	0	38	507	374						Untertest3.avi	0	880	547	72	111	435	263	2898	0	Content		435	263	26860999	1159142547
26878	17:15:36.943	00:00:26.877	1613	492,2232	391,3785	0,5209407	0,9115669	562,7088	4,115707	0	516,0383	360,3414	0,3341503	0,9177523	555,6962	4,571468	0	38	504	376						Untertest3.avi	0	880	547	72	111	435	263	2898	0	Content		432	265	26877750	1159159298
26894	17:15:36.959	00:00:26.894	1614	488,099	387,442	0,5210536	0,9115427	562,7389	4,093331	0	517,9087	362,9619	0,3342856	0,9176362	555,7979	4,566996	0	38	503	375						Untertest3.avi	0	880	547	72	111	435	263	2898	0	Content		431	264	26894373	1159175921
26911	17:15:36.976	00:00:26.910	1615	491,1417	390,656	0,5211437	0,9114567	562,8281	4,104	0	521,36	356,7834	0,3343908	0,9175699	555,941	4,582983	0	38	506	374						Untertest3.avi	0	880	547	72	111	435	263	2898	0	Content		434	263	26910997	1159192545
26928	17:15:36.993	00:00:26.927	1616	489,6415	388,1425	0,5211958	0,911354	562,9381	4,103839	0	523,1627	358,2585	0,3344841	0,9174152	556,0577	4,582468	0	38	506	373						Untertest3.avi	0	880	547	72	111	435	263	2898	0	Content		434	262	26927748	1159209296
26944	17:15:37.009	00:00:26.944	1617	492,8608	388,8483	0,5212639	0,9112208	562,9387	4,114542	0	522,1967	356,1916	0,3345641	0,9172743	556,1175	4,580961	0	38	508	373						Untertest3.avi	0	880	547	72	111	435	263	2898	0	Content		436	262	26944373	1159225921
26961	17:15:37.026	00:00:26.960	1618	489,4183	391,8454	0,5213045	0,9111459	563,0267	4,11712	0	525,0568	357,4379	0,3346357	0,9171999	556,1432	4,57924	0	38	507	375						Untertest3.avi	0	880	547	72	111	435	263	2898	0	Content		435	264	26960994	1159242542
26978	17:15:37.043	00:00:26.977	1619	487,6594	387,816	0,5213689	0,9111167	563,1616	4,126162	0	526,3011	356,7432	0,3346893	0,9172058	556,2342	4,585713	0	38	507	372						Untertest3.avi	0	880	547	72	111	435	263	2898	0	Content		435	261	26977621	1159259169
26994	17:15:37.059	00:00:26.994	1620	487,1292	391,1912	0,5214348	0,9111475	563,1833	4,128005	0	518,3438	357,6271	0,3347381	0,9172301	556,3522	4,588081	0	38	503	374						Untertest3.avi	0	880	547	72	111	435	263	2898	0	Content		431	263	26994371	1159275919
27011	17:15:37.076	00:00:27.010	1621	488,6454	391,46	0,5215201	0,9112065	563,1124	4,133216	0	520,1774	358,8943	0,3348432	0,9172744	556,3519	4,590197	0	38	504	375						Untertest3.avi	0	880	547	72	111	435	263	2898	0	Content		432	264	27010993	1159292541
27028	17:15:37.093	00:00:27.027	1622	492,7607	388,4055	0,5216298	0,911323	563,1569	4,130295	0	522,8072	360,7215	0,3349589	0,9173552	556,3812	4,586811	0	38	508	375						Untertest3.avi	0	880	547	72	111	435	263	2898	0	Content		436	264	27027619	1159309167
27044	17:15:37.109	00:00:27.044	1623	488,9185	388,6502	0,5217234	0,9114231	563,2036	4,1363	0	519,5566	356,325	0,3350493	0,9175254	556,2784	4,592708	0	38	504	372						Untertest3.avi	0	880	547	72	111	435	263	2898	0	Content		432	261	27044244	1159325792
27061	17:15:37.126	00:00:27.060	1624	485,8416	393,4888	0,52183	0,9115525	563,1672	4,127863	0	522,4189	357,2873	0,3351957	0,9176131	556,4323	4,602418	0	38	504	375						Untertest3.avi	0	880	547	72	111	435	263	2898	0	Content		432	264	27060867	1159342415
27078	17:15:37.143	00:00:27.077	1625	489,8155	393,55	0,5219896	0,9116938	563,2399	4,141512	0	520,8648	360,6294	0,3353172	0,9177045	556,3903	4,600433	0	38	505	377						Untertest3.avi	0	880	547	72	111	435	263	2898	0	Content		433	266	27077616	1159359164
27094	17:15:37.159	00:00:27.094	1626	491,316	391,7019	0,5221165	0,9117664	563,2135	4,148652	0	522,0298	361,8856	0,3354489	0,9177564	556,2976	4,602351	0	38	507	377						Untertest3.avi	0	880	547	72	111	435	263	2898	0	Content		435	266	27094241	1159375789
27111	17:15:37.176	00:00:27.110	1627	490,3931	392,238	0,5222531	0,911863	563,2021	4,143292	0	524,6917	360,6157	0,3356209	0,9178033	556,3417	4,599587	0	38	508	376						Untertest3.avi	0	880	547	72	111	435	263	2898	0	Content		436	265	27110862	1159392410
27128	17:15:37.193	00:00:27.127	1628	484,5822	394,7722	0,522392	0,911947	563,2741	4,143241	0	520,7227	363,4997	0,3357328	0,9179001	556,5176	4,603923	0	38	503	379						Untertest3.avi	0	880	547	72	111	435	263	2898	0	Content		431	268	27127624	1159409172
27144	17:15:37.209	00:00:27.144	1629	490,3825	393,0872	0,5225855	0,9120958	563,24	4,149515	0	521,1505	359,7225	0,3359213	0,9179534	556,432	4,594092	0	38	506	376						Untertest3.avi	0	880	547	72	111	435	263	2898	0	Content		434	265	27144234	1159425782
27161	17:15:37.226	00:00:27.160	1630	484,8239	391,0012	0,5227338	0,9121335	563,1794	4,150289	0	523,801	360,4577	0,3361223	0,9179123	556,3642	4,606554	0	38	504	376						Untertest3.avi	0	880	547	72	111	435	263	2898	0	Content		432	265	27160862	1159442410
27178	17:15:37.243	00:00:27.177	1631	484,3676	389,496	0,5229055	0,9121153	563,3162	4,143014	0	519,3464	361,9407	0,3362551	0,91778	556,5122	4,598417	0	38	502	376						Untertest3.avi	0	880	547	72	111	435	263	2898	0	Content		430	265	27177624	1159459172
27194	17:15:37.259	00:00:27.194	1632	490,7703	391,3214	0,5230927	0,9120708	563,2397	4,150436	0	521,6071	360,3742	0,3364402	0,9176735	556,3652	4,609738	0	38	506	376						Untertest3.avi	0	880	547	72	111	435	263	2898	0	Content		434	265	27194108	1159475656
27211	17:15:37.276	00:00:27.210	1633	486,8086	394,472	0,5232455	0,9120026	563,3477	4,149292	0	524,8149	359,6766	0,3366366	0,9175991	556,4836	4,610083	0	38	506	377						Untertest3.avi	0	880	547	72	111	435	263	2898	0	Content		434	266	27210858	1159492406
27227	17:15:37.292	00:00:27.227	1634	481,1003	396,2212	0,5233854	0,9119955	563,3432	4,146343	0	517,7961	355,9874	0,3367616	0,9175636	556,5294	4,614144	0	38	499	376						Untertest3.avi	0	880	547	72	111	435	263	2898	0	Content		427	265	27227484	1159509032
27244	17:15:37.309	00:00:27.244	1635	488,1397	393,6827	0,5235701	0,9120249	563,3253	4,157761	0	519,2125	357,4815	0,336935	0,9175716	556,3454	4,606205	0	38	504	376						Untertest3.avi	0	880	547	72	111	435	263	2898	0	Content		432	265	27244108	1159525656
27261	17:15:37.326	00:00:27.260	1636	484,5068	395,2771	0,5237108	0,9121305	563,3136	4,148281	0	523,1024	360,407	0,3371207	0,9175427	556,5247	4,618389	0	38	504	378						Untertest3.avi	0	880	547	72	111	435	263	2898	0	Content		432	267	27260856	1159542404
27277	17:15:37.342	00:00:27.277	1637	484,6644	392,721	0,5238802	0,9121934	563,4303	4,156913	0	520,1758	358,5631	0,3372776	0,9175975	556,4374	4,614913	0	38	502	376						Untertest3.avi	0	880	547	72	111	435	263	2898	0	Content		430	265	27277480	1159559028
27294	17:15:37.359	00:00:27.294	1638	485,5202	395,4451	0,5240445	0,9122906	563,3459	4,154855	0	521,1707	359,8316	0,3374183	0,9176476	556,3891	4,610322	0	38	503	378						Untertest3.avi	0	880	547	72	111	435	263	2898	0	Content		431	267	27294103	1159575651
27311	17:15:37.376	00:00:27.310	1639	484,3794	393,6198	0,5241842	0,9124326	563,3112	4,158541	0	523,0659	359,4626	0,3376086	0,9177026	556,5068	4,610598	0	38	504	377						Untertest3.avi	0	880	547	72	111	435	263	2898	0	Content		432	266	27310728	1159592276
27327	17:15:37.392	00:00:27.327	1640	479,4135	392,8124	0,5243457	0,9125102	563,376	4,157112	0	518,995	359,6791	0,3377301	0,9177227	556,5594	4,61057	0	38	499	376						Untertest3.avi	0	880	547	72	111	435	263	2898	0	Content		427	265	27327480	1159609028
27344	17:15:37.409	00:00:27.344	1641	482,8727	396,0833	0,5245342	0,9125336	563,3651	4,16212	0	518,0778	360,1739	0,3379159	0,9176951	556,3738	4,605453	0	38	500	378						Untertest3.avi	0	880	547	72	111	435	263	2898	0	Content		428	267	27344103	1159625651
27361	17:15:37.426	00:00:27.360	1642	481,9653	394,9803	0,5247192	0,9125341	563,4026	4,169303	0	520,7692	359,1702	0,3381252	0,9176469	556,5508	4,606289	0	38	501	377						Untertest3.avi	0	880	547	72	111	435	263	2898	0	Content		429	266	27360728	1159642276
27377	17:15:37.442	00:00:27.377	1643	482,8417	398,3655	0,5249377	0,9124795	563,3756	4,167056	0	519,1603	358,9774	0,3383237	0,9175867	556,4239	4,596256	0	38	501	379						Untertest3.avi	0	880	547	72	111	435	263	2898	0	Content		429	268	27377476	1159659024
27394	17:15:37.459	00:00:27.393	1644	481,4181	396,6272	0,5251408	0,9124529	563,3248	4,165874	0	522,703	359,2508	0,3385597	0,9175232	556,5228	4,593265	0	38	502	378						Untertest3.avi	0	880	547	72	111	435	263	2898	0	Content		430	267	27393977	1159675525
27411	17:15:37.476	00:00:27.410	1645	479,7413	396,382	0,5253648	0,9124467	563,4747	4,17016	0	523,0534	359,8404	0,3387675	0,9174738	556,5626	4,601036	0	38	501	378						Untertest3.avi	0	880	547	72	111	435	263	2898	0	Content		429	267	27410725	1159692273
27427	17:15:37.492	00:00:27.427	1646	481,5234	394,579	0,5255722	0,9124649	563,3561	4,178755	0	521,6171	359,4821	0,3389656	0,9174482	556,5146	4,589821	0	38	502	377						Untertest3.avi	0	880	547	72	111	435	263	2898	0	Content		430	266	27427348	1159708896
27444	17:15:37.509	00:00:27.443	1647	481,4097	395,5999	0,5257617	0,9125004	563,4004	4,186426	0	517,3556	357,1732	0,3391479	0,9174342	556,485	4,581448	0	38	499	376						Untertest3.avi	0	880	547	72	111	435	263	2898	0	Content		427	265	27443974	1159725522
27461	17:15:37.526	00:00:27.460	1648	478,8509	396,715	0,5259619	0,912567	563,4032	4,183072	0	520,9584	358,5642	0,3393433	0,9174263	556,5636	4,591056	0	38	500	378						Untertest3.avi	0	880	547	72	111	435	263	2898	0	Content		428	267	27460725	1159742273
27477	17:15:37.542	00:00:27.477	1649	480,3312	396,4721	0,5261434	0,9127066	563,4267	4,17648	0	521,6788	358,4226	0,3395291	0,917488	556,5684	4,579828	0	38	501	377						Untertest3.avi	0	880	547	72	111	435	263	2898	0	Content		429	266	27477347	1159758895
27494	17:15:37.559	00:00:27.493	1650	476,5024	396,3343	0,5263102	0,9127982	563,517	4,173265	0	514,0045	360,4221	0,339681	0,9175368	556,6063	4,573081	0	38	495	378						Untertest3.avi	0	880	547	72	111	435	263	2898	0	Content		423	267	27493976	1159775524
27511	17:15:37.576	00:00:27.510	1651	479,2221	393,8346	0,5264976	0,9129354	563,4314	4,18953	0	519,1891	355,8948	0,3398837	0,9175533	556,6078	4,580261	0	38	499	375						Untertest3.avi	0	880	547	72	111	435	263	2898	0	Content		427	264	27510611	1159792159
27527	17:15:37.592	00:00:27.527	1652	476,9339	395,2175	0,5266572	0,9130111	563,5031	4,176899	0	522,0023	359,8753	0,3400849	0,9175274	556,7017	4,574123	0	38	499	378						Untertest3.avi	0	880	547	72	111	435	263	2898	0	Content		427	267	27527349	1159808897
27544	17:15:37.609	00:00:27.543	1653	473,4553	395,5227	0,5268196	0,913078	563,6344	4,179691	0	515,0645	356,9192	0,3402326	0,9175748	556,5673	4,571427	0	38	494	376						Untertest3.avi	0	880	547	72	111	435	263	2898	0	Content		422	265	27543973	1159825521
27561	17:15:37.626	00:00:27.560	1654	475,5054	393,5963	0,5269632	0,913088	563,6882	4,191226	0	524,0085	356,7716	0,3404165	0,9175482	556,721	4,583515	0	38	500	375						Untertest3.avi	0	880	547	72	111	435	263	2898	0	Content		428	264	27560608	1159842156
27577	17:15:37.642	00:00:27.577	1655	478,624	395,6361	0,5270792	0,9130991	563,5587	4,182941	0	526,201	356,3414	0,3405408	0,9174681	556,856	4,580844	0	38	502	376						Untertest3.avi	0	880	547	72	111	435	263	2898	0	Content		430	265	27577221	1159858769
27594	17:15:37.659	00:00:27.593	1656	478,9217	394,5477	0,5271487	0,9130756	563,7097	4,189255	0	522,6553	356,2084	0,3406203	0,9173911	556,9449	4,575573	0	38	501	375						Untertest3.avi	0	880	547	72	111	435	263	2898	0	Content		429	264	27593969	1159875517
27611	17:15:37.676	00:00:27.610	1657	478,8568	390,8351	0,527198	0,9130365	563,8235	4,195016	0	519,1736	356,4692	0,340653	0,9173154	556,9869	4,567841	0	38	499	374						Untertest3.avi	0	880	547	72	111	435	263	2898	0	Content		427	263	27610607	1159892155
27627	17:15:37.692	00:00:27.627	1658	480,1553	395,9364	0,5271922	0,9129543	563,8818	4,192521	0	520,9156	358,1126	0,3406512	0,9172271	557,0468	4,56021	0	38	501	377						Untertest3.avi	0	880	547	72	111	435	263	2898	0	Content		429	266	27627344	1159908892
27644	17:15:37.709	00:00:27.643	1659	476,7166	392,6368	0,5271576	0,9128278	563,8472	4,186042	0	522,0588	360,0941	0,340632	0,917158	557,1234	4,559377	0	38	499	376						Untertest3.avi	0	880	547	72	111	435	263	2898	0	Content		427	265	27643969	1159925517
27661	17:15:37.726	00:00:27.660	1660	476,3952	390,0706	0,5271044	0,9127241	563,8708	4,187156	0	519,3188	359,6359	0,3405801	0,9170721	557,009	4,569826	0	38	498	375						Untertest3.avi	0	880	547	72	111	435	263	2898	0	Content		426	264	27660604	1159942152
27677	17:15:37.742	00:00:27.677	1661	477,444	393,5797	0,5270272	0,9125572	563,915	4,200472	0	525,9799	359,0103	0,3405306	0,9169362	556,9942	4,576553	0	38	502	376						Untertest3.avi	0	880	547	72	111	435	263	2898	0	Content		430	265	27677217	1159958765
27694	17:15:37.759	00:00:27.693	1662	479,1673	392,7089	0,526952	0,9124364	563,887	4,196852	0	527,4115	354,1573	0,3404341	0,9168444	557,1129	4,583261	0	38	503	373						Untertest3.avi	0	880	547	72	111	435	263	2898	0	Content		431	262	27693842	1159975390
27711	17:15:37.776	00:00:27.710	1663	476,6762	392,112	0,5268617	0,9122913	564,032	4,197027	0	526,3743	356,8384	0,3403604	0,9167831	557,1306	4,584246	0	38	502	374						Untertest3.avi	0	880	547	72	111	435	263	2898	0	Content		430	263	27710599	1159992147
27727	17:15:37.792	00:00:27.727	1664	476,6021	391,8987	0,5267838	0,9122697	564,0004	4,190009	0	525,1689	357,3695	0,3402718	0,9167606	557,108	4,581172	0	38	501	375						Untertest3.avi	0	880	547	72	111	435	263	2898	0	Content		429	264	27727219	1160008767
27744	17:15:37.809	00:00:27.743	1665	477,019	395,1746	0,5267156	0,9122515	564,0457	4,190839	0	524,0278	357,1315	0,3401936	0,9167948	557,1569	4,585431	0	38	501	376						Untertest3.avi	0	880	547	72	111	435	263	2898	0	Content		429	265	27743841	1160025389
27760	17:15:37.825	00:00:27.760	1666	482,8083	396,2922	0,526655	0,9122919	563,9916	4,196952	0	521,9804	358,4916	0,3401213	0,9168673	557,0303	4,58586	0	38	502	377						Untertest3.avi	0	880	547	72	111	435	263	2898	0	Content		430	266	27760477	1160042025
27777	17:15:37.842	00:00:27.777	1667	476,8418	393,5639	0,5265853	0,9123534	563,8909	4,206249	0	523,506	361,0443	0,3400719	0,9169601	556,9996	4,587455	0	38	500	377						Untertest3.avi	0	880	547	72	111	435	263	2898	0	Content		428	266	27777230	1160058778
27794	17:15:37.859	00:00:27.793	1668	478,1875	392,7064	0,5265346	0,9124678	563,7988	4,20869	0	525,1373	360,4321	0,3400201	0,9171146	556,9949	4,58573	0	38	502	377						Untertest3.avi	0	880	547	72	111	435	263	2898	0	Content		430	266	27793853	1160075401
27811	17:15:37.876	00:00:27.810	1669	476,5013	396,6337	0,5264742	0,9125288	563,8201	4,209559	0	526,4656	358,4853	0,339962	0,9172082	556,9548	4,574362	0	38	501	378						Untertest3.avi	0	880	547	72	111	435	263	2898	0	Content		429	267	27810633	1160092181
27827	17:15:37.892	00:00:27.827	1670	474,3838	393,0851	0,5264021	0,9125479	563,8696	4,206656	0	524,8194	357,3968	0,3398811	0,9172668	556,9842	4,575358	0	38	500	375						Untertest3.avi	0	880	547	72	111	435	263	2898	0	Content		428	264	27827233	1160108781
27844	17:15:37.909	00:00:27.843	1671	477,0787	393,8588	0,5263395	0,9125524	563,856	4,204901	0	525,9462	356,6442	0,3398192	0,9172969	556,9546	4,573608	0	38	502	375						Untertest3.avi	0	880	547	72	111	435	263	2898	0	Content		430	264	27843855	1160125403
27860	17:15:37.925	00:00:27.860	1672	478,8019	395,6519	0,5262649	0,9125231	563,8069	4,20681	0	527,2469	356,1788	0,3397446	0,9172919	557,0033	4,571799	0	38	503	376						Untertest3.avi	0	880	547	72	111	435	263	2898	0	Content		431	265	27860485	1160142033
27877	17:15:37.942	00:00:27.877	1673	479,8204	395,056	0,5261987	0,9124801	563,727	4,207782	0	524,1627	357,8063	0,3396642	0,9172482	557,0523	4,571388	0	38	502	376						Untertest3.avi	0	880	547	72	111	435	263	2898	0	Content		430	265	27877102	1160158650
27894	17:15:37.959	00:00:27.893	1674	479,9715	392,7247	0,5261372	0,9124284	563,6983	4,208107	0	526,6293	356,8133	0,3396077	0,9172071	556,904	4,574697	0	38	503	375						Untertest3.avi	0	880	547	72	111	435	263	2898	0	Content		431	264	27893717	1160175265
27910	17:15:37.975	00:00:27.910	1675	476,52	390,3943	0,5260928	0,9123527	563,6469	4,216754	0	526,4918	357,3286	0,3395748	0,917147	556,8509	4,57937	0	38	502	374						Untertest3.avi	0	880	547	72	111	435	263	2898	0	Content		430	263	27910467	1160192015
27927	17:15:37.992	00:00:27.927	1676	476,9816	392,4568	0,5260638	0,9123096	563,6077	4,213674	0	529,6703	357,7685	0,339561	0,9170978	556,8347	4,580771	0	38	503	375						Untertest3.avi	0	880	547	72	111	435	263	2898	0	Content		431	264	27927089	1160208637
27944	17:15:38.009	00:00:27.943	1677	479,4085	390,8074	0,5260649	0,9122764	563,6025	4,219994	0	526,3598	359,1667	0,3395485	0,9170603	556,8514	4,58238	0	38	503	375						Untertest3.avi	0	880	547	72	111	435	263	2898	0	Content		431	264	27943842	1160225390
27960	17:15:38.025	00:00:27.960	1678	478,5317	394,0097	0,5260648	0,9122614	563,6027	4,222359	0	527,7757	355,0436	0,33955	0,9170436	556,8527	4,57868	0	38	503	375						Untertest3.avi	0	880	547	72	111	435	263	2898	0	Content		431	264	27960464	1160242012
27977	17:15:38.042	00:00:27.977	1679	479,0543	395,1891	0,5260682	0,9122488	563,6043	4,228169	0	531,8867	354,3024	0,339567	0,917019	556,8112	4,588108	0	38	505	375						Untertest3.avi	0	880	547	72	111	435	263	2898	0	Content		433	264	27977090	1160258638
27994	17:15:38.059	00:00:27.993	1680	477,0833	390,2971	0,5260853	0,9122698	563,5854	4,229595	0	530,6122	357,2091	0,3395735	0,9169665	556,8132	4,586951	0	38	504	374						Untertest3.avi	0	880	547	72	111	435	263	2898	0	Content		432	263	27993715	1160275263
28010	17:15:38.075	00:00:28.010	1681	477,7122	395,274	0,5261111	0,9123039	563,543	4,229375	0	532,4416	353,1923	0,3395884	0,9170368	556,8279	4,596692	0	38	505	374						Untertest3.avi	0	880	547	72	111	435	263	2898	0	Content		433	263	28010340	1160291888
28027	17:15:38.092	00:00:28.027	1682	475,5245	398,5782	0,5261321	0,9123697	563,5417	4,216728	0	530,1946	357,2503	0,3396077	0,9171096	556,8077	4,585495	0	38	503	378						Untertest3.avi	0	880	547	72	111	435	263	2898	0	Content		431	267	28027091	1160308639
28044	17:15:38.109	00:00:28.043	1683	476,0118	393,4094	0,5261825	0,9124734	563,5809	4,22489	0	530,3461	353,8528	0,3396305	0,9171749	556,8381	4,585604	0	38	503	374						Untertest3.avi	0	880	547	72	111	435	263	2898	0	Content		431	263	28043715	1160325263
28060	17:15:38.125	00:00:28.060	1684	478,8289	393,4752	0,5261998	0,9125497	563,6138	4,219886	0	533,424	355,0026	0,3396629	0,9172229	556,9521	4,589731	0	38	506	374						Untertest3.avi	0	880	547	72	111	435	263	2898	0	Content		434	263	28060341	1160341889
28077	17:15:38.142	00:00:28.076	1685	475,2937	393,4301	0,5262247	0,9126296	563,6038	4,221282	0	534,4721	354,2012	0,3396931	0,9172836	557,0088	4,585284	0	38	505	374						Untertest3.avi	0	880	547	72	111	435	263	2898	0	Content		433	263	28076964	1160358512
28094	17:15:38.159	00:00:28.093	1686	477,1876	393,4985	0,5262665	0,9127052	563,6168	4,238935	0	536,303	352,4077	0,3397538	0,9173327	556,8829	4,593186	0	38	507	373						Untertest3.avi	0	880	547	72	111	435	263	2898	0	Content		435	262	28093593	1160375141
28110	17:15:38.175	00:00:28.110	1687	477,7546	395,3096	0,5263147	0,9127355	563,7313	4,235039	0	537,3619	354,9761	0,3397921	0,917326	556,9354	4,605175	0	38	508	375						Untertest3.avi	0	880	547	72	111	435	263	2898	0	Content		436	264	28110337	1160391885
28127	17:15:38.192	00:00:28.126	1688	476,5142	396,2728	0,526366	0,9126934	563,759	4,225414	0	538,0654	352,8384	0,3398518	0,9172908	556,9487	4,605588	0	38	507	375						Untertest3.avi	0	880	547	72	111	435	263	2898	0	Content		435	264	28126963	1160408511
28144	17:15:38.209	00:00:28.143	1689	479,1464	395,0356	0,5264537	0,9125715	563,6734	4,236931	0	536,4171	353,1379	0,3399282	0,9171426	556,9606	4,615123	0	38	508	374						Untertest3.avi	0	880	547	72	111	435	263	2898	0	Content		436	263	28143590	1160425138
28160	17:15:38.225	00:00:28.160	1690	475,485	396,4967	0,5265261	0,9124559	563,7411	4,235905	0	537,3346	348,719	0,340004	0,9170284	556,9437	4,629761	0	38	506	373						Untertest3.avi	0	880	547	72	111	435	263	2898	0	Content		434	262	28160337	1160441885
28177	17:15:38.242	00:00:28.176	1691	476,8183	399,174	0,5266291	0,9124224	563,788	4,229895	0	537,5182	353,299	0,3400902	0,9169555	556,9565	4,634029	0	38	507	376						Untertest3.avi	0	880	547	72	111	435	263	2898	0	Content		435	265	28176959	1160458507
28194	17:15:38.259	00:00:28.193	1692	477,5864	398,5147	0,5267455	0,912446	563,887	4,242154	0	532,6039	353,8152	0,340169	0,9169651	556,9786	4,642824	0	38	505	376						Untertest3.avi	0	880	547	72	111	435	263	2898	0	Content		433	265	28193711	1160475259
28210	17:15:38.275	00:00:28.210	1693	477,4905	396,509	0,5268514	0,9125119	563,9133	4,248576	0	541,6569	354,2174	0,3403223	0,9169571	557,1285	4,6497	0	38	510	375						Untertest3.avi	0	880	547	72	111	435	263	2898	0	Content		438	264	28210211	1160491759
28227	17:15:38.292	00:00:28.226	1694	477,4873	398,3937	0,5269811	0,9126424	563,8467	4,248487	0	541,4237	350,0582	0,3404385	0,9170211	557,1453	4,651727	0	38	509	374						Untertest3.avi	0	880	547	72	111	435	263	2898	0	Content		437	263	28226960	1160508508
28244	17:15:38.309	00:00:28.243	1695	476,7523	398,7895	0,5271143	0,9128087	563,9517	4,250857	0	543,2391	349,3694	0,3405869	0,917173	557,1444	4,657557	0	38	510	374						Untertest3.avi	0	880	547	72	111	435	263	2898	0	Content		438	263	28243586	1160525134
28260	17:15:38.325	00:00:28.260	1696	478,4998	397,3888	0,527272	0,9130725	563,9846	4,24264	0	543,1391	348,9182	0,3407414	0,9173591	557,1987	4,656353	0	38	511	373						Untertest3.avi	0	880	547	72	111	435	263	2898	0	Content		439	262	28260209	1160541757
28277	17:15:38.342	00:00:28.276	1697	477,9438	395,7996	0,5274581	0,9132959	563,943	4,237479	0	543,5743	347,6794	0,3409117	0,9175463	557,2303	4,658752	0	38	511	372						Untertest3.avi	0	880	547	72	111	435	263	2898	0	Content		439	261	28276832	1160558380
28294	17:15:38.359	00:00:28.293	1698	474,4644	395,3581	0,5276312	0,9135064	564,09	4,218037	0	545,3041	352,8096	0,3411081	0,9176055	557,2731	4,660728	0	38	510	374						Untertest3.avi	0	880	547	72	111	435	263	2898	0	Content		438	263	28293579	1160575127
28310	17:15:38.375	00:00:28.310	1699	474,5115	398,5834	0,527826	0,9136312	564,2067	4,203673	0	546,5085	351,9851	0,3413119	0,9176638	557,3372	4,650068	0	38	511	375						Untertest3.avi	0	880	547	72	111	435	263	2898	0	Content		439	264	28310203	1160591751
28327	17:15:38.392	00:00:28.326	1700	475,0185	397,4642	0,5280215	0,9137493	564,2849	4,191773	0	544,9195	353,4903	0,3414776	0,9176632	557,3267	4,639277	0	38	510	375						Untertest3.avi	0	880	547	72	111	435	263	2898	0	Content		438	264	28326826	1160608374
28343	17:15:38.408	00:00:28.343	1701	475,0533	393,826	0,5282328	0,9137931	564,3532	4,187633	0	552,7186	347,8299	0,3416786	0,917635	557,5352	4,632223	0	38	514	371						Untertest3.avi	0	880	547	72	111	435	263	2898	0	Content		442	260	28343452	1160625000
28360	17:15:38.425	00:00:28.360	1702	474,5509	393,0046	0,5284128	0,9138225	564,419	4,173779	0	553,9297	352,9496	0,3418305	0,9176108	557,4562	4,605859	0	38	514	373						Untertest3.avi	0	880	547	72	111	435	263	2898	0	Content		442	262	28360201	1160641749
28377	17:15:38.442	00:00:28.376	1703	474,7661	395,9148	0,5285311	0,9137008	564,5044	4,159625	0	558,7295	353,7807	0,3418817	0,9174325	557,5344	4,59323	0	38	517	375						Untertest3.avi	0	880	547	72	111	435	263	2898	0	Content		445	264	28376827	1160658375
28393	17:15:38.458	00:00:28.393	1704	539,6965	307,1177	0,5278587	0,9125782	564,7945	4,145341	0	692,2179	290,8903	0,3409602	0,916192	557,8117	4,613544	0	38	616	299						Untertest3.avi	0	880	547	72	111	435	263	2898	0	Content		544	188	28393452	1160675000
28410	17:15:38.475	00:00:28.410	1705	590,7548	262,3154	0,5269595	0,9110833	565,3572	4,122387	0	777,3188	256,6744	0,3400436	0,9147879	558,5566	4,556053	0	38	684	259						Untertest3.avi	0	880	547	72	111	435	263	2898	0	Content		612	148	28410201	1160691749
28427	17:15:38.492	00:00:28.426	1706	-1024	-768	-1	-1	-1	-1	4	-1024	-768	-1	-1	-1	-1	4		0	0						Untertest3.avi	0	880	547	72	111				0	Content		-72	-111	28426826	1160708374
28443	17:15:38.508	00:00:28.443	1707	-1024	-768	-1	-1	-1	-1	4	-1024	-768	-1	-1	-1	-1	4		0	0						Untertest3.avi	0	880	547	72	111				0	Content		-72	-111	28443449	1160724997
28460	17:15:38.525	00:00:28.460	1708	-1024	-768	-1	-1	-1	-1	4	-1024	-768	-1	-1	-1	-1	4		0	0						Untertest3.avi	0	880	547	72	111				0	Content		-72	-111	28460117	1160741665
28477	17:15:38.542	00:00:28.476	1709	-1024	-768	-1	-1	-1	-1	4	-1024	-768	-1	-1	-1	-1	4		0	0						Untertest3.avi	0	880	547	72	111				0	Content		-72	-111	28476692	1160758240
28493	17:15:38.558	00:00:28.493	1710	-1024	-768	-1	-1	-1	-1	4	-1024	-768	-1	-1	-1	-1	4		0	0						Untertest3.avi	0	880	547	72	111				0	Content		-72	-111	28493328	1160774876
28510	17:15:38.575	00:00:28.510	1711	-1024	-768	-1	-1	-1	-1	4	-1024	-768	-1	-1	-1	-1	4		0	0						Untertest3.avi	0	880	547	72	111				0	Content		-72	-111	28510010	1160791558
28527	17:15:38.592	00:00:28.526	1712	-1024	-768	-1	-1	-1	-1	4	-1024	-768	-1	-1	-1	-1	4		0	0						Untertest3.avi	0	880	547	72	111				0	Content		-72	-111	28526678	1160808226
28543	17:15:38.608	00:00:28.543	1713	-1024	-768	-1	-1	-1	-1	4	-1024	-768	-1	-1	-1	-1	4		0	0						Untertest3.avi	0	880	547	72	111				0	Content		-72	-111	28543373	1160824921
28560	17:15:38.625	00:00:28.560	1714	-1024	-768	-1	-1	-1	-1	4	-1024	-768	-1	-1	-1	-1	4		0	0						Untertest3.avi	0	880	547	72	111				0	Content		-72	-111	28560040	1160841588
28577	17:15:38.642	00:00:28.576	1715	-1024	-768	-1	-1	-1	-1	4	-1024	-768	-1	-1	-1	-1	4		0	0						Untertest3.avi	0	880	547	72	111				0	Content		-72	-111	28576679	1160858227
28593	17:15:38.658	00:00:28.593	1716	-1024	-768	-1	-1	-1	-1	4	-1024	-768	-1	-1	-1	-1	4		0	0						Untertest3.avi	0	880	547	72	111				0	Content		-72	-111	28593347	1160874895
28610	17:15:38.675	00:00:28.609	1717	925,0203	126,5242	0,5161855	0,9085348	565,2791	4,12561	0	1182,687	123,3445	0,3285689	0,9164148	559,9147	4,656127	0	39	1054	125						Untertest3.avi	0	880	547	72	111	1006	15	183	0	Content		982	14	28609943	1160891491
28627	17:15:38.692	00:00:28.626	1718	929,4644	131,1237	0,5143481	0,9082948	565,2874	4,119647	0	1181,189	124,2988	0,3266691	0,9168116	559,889	4,666513	0	39	1055	128						Untertest3.avi	0	880	547	72	111	1006	15	183	0	Content		983	17	28626693	1160908241
28643	17:15:38.708	00:00:28.643	1719	935,19	129,12	0,5122454	0,9080939	565,2631	4,126827	0	1174,475	134,0442	0,3244905	0,9172065	559,9483	4,659269	0	39	1055	132						Untertest3.avi	0	880	547	72	111	1006	15	183	0	Content		983	21	28643315	1160924863
28660	17:15:38.725	00:00:28.659	1720	938,0643	126,4833	0,509885	0,9078504	565,1917	4,131891	0	1188,393	126,0908	0,3220976	0,9177582	559,9869	4,683054	0	39	1063	126						Untertest3.avi	0	880	547	72	111	1006	15	183	0	Content		991	15	28659940	1160941488
28677	17:15:38.742	00:00:28.676	1721	938,5848	130,2142	0,5072023	0,9075273	565,2965	4,111453	0	1191,04	129,6542	0,3194236	0,9183576	560,0833	4,685382	0	39	1065	130						Untertest3.avi	0	880	547	72	111	1006	15	183	0	Content		993	19	28676565	1160958113
28693	17:15:38.758	00:00:28.693	1722	947,871	125,4816	0,5042588	0,9071098	565,1946	4,121044	0	1197,589	127,3678	0,3163991	0,9189224	560,1033	4,698801	0	39	1073	126						Untertest3.avi	0	880	547	72	111	1006	15	183	0	Content		1001	15	28693187	1160974735
28710	17:15:38.775	00:00:28.709	1723	951,7087	126,7026	0,5008816	0,9065987	565,0923	4,125613	0	1216,725	122,6926	0,3130456	0,9195572	560,2756	4,723023	0	39	1084	125						Untertest3.avi	0	880	547	72	111	1006	15	183	0	Content		1012	14	28709810	1160991358
28727	17:15:38.792	00:00:28.726	1724	960,3785	129,9318	0,497066	0,9059216	565,1298	4,143044	0	1219,927	128,1613	0,3092299	0,9201745	560,4266	4,738244	0	39	1090	129						Untertest3.avi	0	880	547	72	111	1006	15	183	0	Content		1018	18	28726558	1161008106
28743	17:15:38.808	00:00:28.743	1725	963,6052	123,8227	0,4927755	0,9052684	565,1205	4,147206	0	1231,794	130,3777	0,3049429	0,9209054	560,6655	4,754121	0	39	1098	127						Untertest3.avi	0	880	547	72	111	1006	15	183	0	Content		1026	16	28743182	1161024730
28760	17:15:38.825	00:00:28.759	1726	969,9669	123,9138	0,4879933	0,9045136	565,0712	4,150074	0	1249,574	123,3943	0,3002194	0,9217813	560,8289	4,78287	0	39	1110	124						Untertest3.avi	0	880	547	72	111	1006	15	183	0	Content		1038	13	28759808	1161041356
28777	17:15:38.842	00:00:28.776	1727	975,3257	123,8493	0,4826814	0,903698	565,0387	4,150189	0	1254,257	121,4807	0,2949501	0,9227946	561,0382	4,787236	0	39	1115	123						Untertest3.avi	0	880	547	72	111	1006	15	183	0	Content		1043	12	28776557	1161058105
28793	17:15:38.858	00:00:28.793	1728	982,0105	127,0291	0,4767987	0,902745	565,0638	4,15452	0	1265,295	128,0381	0,2891271	0,9238718	561,3977	4,80497	0	40	1124	128						Untertest3.avi	0	880	547	72	111	972	34	100	0	Content		1052	17	28793181	1161074729
28810	17:15:38.875	00:00:28.809	1729	883,4778	133,9595	0,4710636	0,9016166	564,7533	4,156732	0	1162,333	133,7544	0,2833467	0,9251766	561,4688	4,782756	0	40	1023	134						Untertest3.avi	0	880	547	72	111	972	34	100	0	Content		951	23	28809929	1161091477
28827	17:15:38.892	00:00:28.826	1730	927,9296	137,3277	0,4642275	0,9005536	564,6867	4,149807	0	1159,787	165,8173	0,2766755	0,9267052	561,3715	4,793161	0	40	1044	152						Untertest3.avi	0	880	547	72	111	972	34	100	0	Content		972	41	28826553	1161108101
28843	17:15:38.908	00:00:28.843	1731	914,8066	142,5946	0,4565786	0,8993678	564,7401	4,141498	0	1161,28	160,3763	0,2692243	0,9282977	561,7311	4,762484	0	40	1038	151						Untertest3.avi	0	880	547	72	111	972	34	100	0	Content		966	40	28843194	1161124742
28860	17:15:38.925	00:00:28.859	1732	923,0039	139,0599	0,4482907	0,8981212	564,684	4,121986	0	1161,117	161,6011	0,2611332	0,9300725	562,2072	4,769363	0	40	1042	150						Untertest3.avi	0	880	547	72	111	972	34	100	0	Content		970	39	28859814	1161141362
28876	17:15:38.941	00:00:28.876	1733	933,7142	138,6876	0,4394905	0,8968732	564,6373	4,113473	0	1188,176	150,9823	0,25261	0,9321606	562,8526	4,774953	0	40	1061	145						Untertest3.avi	0	880	547	72	111	972	34	100	0	Content		989	34	28876443	1161157991
28893	17:15:38.958	00:00:28.893	1734	945,2051	134,7115	0,4301559	0,8956811	564,4281	4,102008	0	1201,336	150,3499	0,2435528	0,9343832	563,7642	4,766493	0	41	1073	143						Untertest3.avi	0	880	547	72	111	1006	55	100	0	Content		1001	32	28893194	1161174742
28910	17:15:38.975	00:00:28.909	1735	959,8032	137,1671	0,4204052	0,89458	564,4344	4,07284	0	1198,574	154,1799	0,2341337	0,936827	564,3998	4,761812	0	41	1079	146						Untertest3.avi	0	880	547	72	111	1006	55	100	0	Content		1007	35	28909815	1161191363
28926	17:15:38.991	00:00:28.926	1736	965,175	134,8435	0,4102165	0,8937185	564,298	4,062784	0	1162,544	199,2438	0,225046	0,9387763	564,521	4,7204	0	41	1064	167						Untertest3.avi	0	880	547	72	111	1006	55	100	0	Content		992	56	28926442	1161207990
28943	17:15:39.008	00:00:28.943	1737	975,5532	133,323	0,3997581	0,8929952	564,152	4,053278	0	1159,929	203,4774	0,2149831	0,9417003	564,521	4,677545	0	41	1068	168						Untertest3.avi	0	880	547	72	111	1006	55	100	0	Content		996	57	28943178	1161224726
28960	17:15:39.025	00:00:28.959	1738	986,2025	133,6893	0,3890213	0,8925025	564,0078	4,04024	0	1170,015	197,6169	0,2048364	0,9447355	564,521	4,676044	0	41	1078	166						Untertest3.avi	0	880	547	72	111	1006	55	100	0	Content		1006	55	28959800	1161241348
28977	17:15:39.042	00:00:28.976	1739	999,062	134,7168	0,3781109	0,8921665	563,8148	4,022719	0	1186,732	192,6781	0,1944976	0,947906	564,521	4,68572	0	41	1093	164						Untertest3.avi	0	880	547	72	111	1006	55	100	0	Content		1021	53	28976549	1161258097
28993	17:15:39.058	00:00:28.993	1740	999,8755	134,7633	0,3670645	0,8920138	563,8542	4,005863	0	1187,575	203,5864	0,1840916	0,9510063	564,521	4,662959	0	42	1094	169						Untertest3.avi	0	880	547	72	111	926	75	200	0	Content		1022	58	28993173	1161274721
29010	17:15:39.075	00:00:29.009	1741	881,0441	137,7877	0,3567086	0,8916835	563,4543	4,013601	0	1076,221	196,6786	0,174448	0,9543819	564,521	4,634714	0	42	979	167						Untertest3.avi	0	880	547	72	111	926	75	200	0	Content		907	56	29009797	1161291345
29027	17:15:39.092	00:00:29.026	1742	903,8431	140,1763	0,3452287	0,8919666	563,4393	4,006551	0	1079,67	213,8922	0,1639715	0,9579843	564,521	4,620295	0	42	992	177						Untertest3.avi	0	880	547	72	111	926	75	200	0	Content		920	66	29026543	1161308091
29043	17:15:39.108	00:00:29.042	1743	913,3554	141,1031	0,332781	0,8928007	563,2157	3,986625	0	1083,118	215,0249	0,1522023	0,9619047	549,0511	4,605875	0	42	998	178						Untertest3.avi	0	880	547	72	111	926	75	200	0	Content		926	67	29042917	1161324465
29060	17:15:39.125	00:00:29.059	1744	916,9823	147,8468	0,321304	0,8931061	563,39	3,996652	0	1049,699	241,3811	0,1409102	0,9659222	549,0511	4,482609	0	42	983	195						Untertest3.avi	0	880	547	72	111	926	75	200	0	Content		911	84	29059540	1161341088
29076	17:15:39.141	00:00:29.076	1745	930,3502	141,7577	0,3089235	0,8941241	563,4329	3,995124	0	1052,021	249,2163	0,1294833	0,9701075	549,0511	4,460115	0	42	991	195						Untertest3.avi	0	880	547	72	111	926	75	200	0	Content		919	84	29076288	1161357836
29093	17:15:39.158	00:00:29.092	1746	943,4539	143,7831	0,2963712	0,8953377	563,3758	3,992561	0	1054,296	253,1195	0,1179133	0,9743907	549,0511	4,470436	0	42	999	198						Untertest3.avi	0	880	547	72	111	926	75	200	0	Content		927	87	29092788	1161374336
29110	17:15:39.175	00:00:29.109	1747	952,0195	134,7287	0,2828658	0,8971955	562,8644	3,975983	0	1056,571	257,0228	0,1063267	0,9788991	549,0632	4,458881	0	42	1004	196						Untertest3.avi	0	880	547	72	111	926	75	200	0	Content		932	85	29109534	1161391082
29126	17:15:39.191	00:00:29.126	1748	962,0975	141,5556	0,2705717	0,8981395	563,2427	3,995782	0	1083,529	256,5885	0,09430543	0,9830408	549,0632	4,460608	0	42	1023	199						Untertest3.avi	0	880	547	72	111	926	75	200	0	Content		951	88	29126157	1161407705
29143	17:15:39.208	00:00:29.142	1749	967,1956	136,2947	0,2573753	0,8996391	563,4824	3,974252	0	1069,493	259,0048	0,08210745	0,9875023	549,0632	4,423032	0	42	1018	198						Untertest3.avi	0	880	547	72	111	926	75	200	0	Content		946	87	29142905	1161424453
29160	17:15:39.225	00:00:29.159	1750	976,1991	145,5086	0,2440196	0,901234	563,5497	3,984952	1	438,8103	176,8072	0,2454015	0,90124	549,0632	3,884058	3	42	976	146						Untertest3.avi	0	880	547	72	111	926	75	200	0	Content		904	35	29159527	1161441075
29176	17:15:39.241	00:00:29.176	1751	999,8482	136,1929	0,2298471	0,9032966	563,1292	3,978577	1	454,5791	168,1417	0,2338928	0,9033033	549,0632	3,879766	3	42	1000	136						Untertest3.avi	0	880	547	72	111	926	75	200	0	Content		928	25	29176149	1161457697
29193	17:15:39.258	00:00:29.192	1752	996,6215	148,5168	0,2175758	0,9043168	563,1292	3,98821	2	464,6348	177,9333	0,2164285	0,9043219	549,0632	3,890873	2		0	0						Untertest3.avi	0	880	547	72	111				0	Content		-72	-111	29192897	1161474445
29210	17:15:39.275	00:00:29.209	1753	-1024	-768	-1	-1	-1	-1	4	-1024	-768	-1	-1	-1	-1	4		0	0						Untertest3.avi	0	880	547	72	111				0	Content		-72	-111	29209641	1161491189
29226	17:15:39.291	00:00:29.226	1754	-1024	-768	-1	-1	-1	-1	4	-1024	-768	-1	-1	-1	-1	4		0	0						Untertest3.avi	0	880	547	72	111				0	Content		-72	-111	29226014	1161507562
29243	17:15:39.308	00:00:29.242	1755	-1024	-768	-1	-1	-1	-1	4	-1024	-768	-1	-1	-1	-1	4		0	0						Untertest3.avi	0	880	547	72	111				0	Content		-72	-111	29242636	1161524184
29259	17:15:39.324	00:00:29.259	1756	-1024	-768	-1	-1	-1	-1	4	-1024	-768	-1	-1	-1	-1	4		0	0						Untertest3.avi	0	880	547	72	111				0	Content		-72	-111	29259382	1161540930
29276	17:15:39.341	00:00:29.276	1757	-1024	-768	-1	-1	-1	-1	4	-1024	-768	-1	-1	-1	-1	4		0	0						Untertest3.avi	0	880	547	72	111				0	Content		-72	-111	29276130	1161557678
29293	17:15:39.358	00:00:29.292	1758	-1024	-768	-1	-1	-1	-1	4	-1024	-768	-1	-1	-1	-1	4		0	0						Untertest3.avi	0	880	547	72	111				0	Content		-72	-111	29292752	1161574300
29309	17:15:39.374	00:00:29.309	1759	-1024	-768	-1	-1	-1	-1	4	-1024	-768	-1	-1	-1	-1	4		0	0						Untertest3.avi	0	880	547	72	111				0	Content		-72	-111	29309374	1161590922
29326	17:15:39.391	00:00:29.325	1760	-1024	-768	-1	-1	-1	-1	4	-1024	-768	-1	-1	-1	-1	4		0	0						Untertest3.avi	0	880	547	72	111				0	Content		-72	-111	29325997	1161607545
29343	17:15:39.408	00:00:29.342	1761	-1024	-768	-1	-1	-1	-1	4	-1024	-768	-1	-1	-1	-1	4		0	0						Untertest3.avi	0	880	547	72	111				0	Content		-72	-111	29342683	1161624231
29359	17:15:39.424	00:00:29.359	1762	-1024	-768	-1	-1	-1	-1	4	-1024	-768	-1	-1	-1	-1	4		0	0						Untertest3.avi	0	880	547	72	111				0	Content		-72	-111	29359350	1161640898
29376	17:15:39.441	00:00:29.376	1763	-1024	-768	-1	-1	-1	-1	4	-1024	-768	-1	-1	-1	-1	4		0	0						Untertest3.avi	0	880	547	72	111				0	Content		-72	-111	29376045	1161657593
29393	17:15:39.458	00:00:29.392	1764	-1024	-768	-1	-1	-1	-1	4	-1024	-768	-1	-1	-1	-1	4		0	0						Untertest3.avi	0	880	547	72	111				0	Content		-72	-111	29392713	1161674261
29409	17:15:39.474	00:00:29.409	1765	-1024	-768	-1	-1	-1	-1	4	-1024	-768	-1	-1	-1	-1	4		0	0						Untertest3.avi	0	880	547	72	111				0	Content		-72	-111	29409163	1161690711
29426	17:15:39.491	00:00:29.425	1766	-1024	-768	-1	-1	-1	-1	4	-1024	-768	-1	-1	-1	-1	4		0	0						Untertest3.avi	0	880	547	72	111				0	Content		-72	-111	29425831	1161707379
29442	17:15:39.507	00:00:29.442	1767	-1024	-768	-1	-1	-1	-1	4	-1024	-768	-1	-1	-1	-1	4		0	0						Untertest3.avi	0	880	547	72	111				0	Content		-72	-111	29442241	1161723789
[truncated: 1,865 more rows]
