# Supplementary material for: Gaze Duration Biases for Colours in Combination with Dissonant and Consonant Sounds: A Comparative Eye-Tracking Study with Orangutans
Source: PLoS One. 2015 Oct 14;10(10):e0139894. doi: 10.1371/journal.pone.0139894 (PMC4605782; doi:10.1371/journal.pone.0139894)
Supplement: S1 Data — (ZIP) [file pone.0139894.s004.zip › Plos ColourSound Data/Apes/Farben_Musik_U4/Rec 01-All-Data.tsv]

System Properties:
Operating System:	Microsoft Windows NT 6.1.7601 Service Pack 1
System User Name:	tobiiadmin
Machine Name:	LOE7690LAP
Data properties:
Recording name:	Rec 01
Recording date:	02.08.2013
Recording time:	08:33:27
Recording resolution:	1024 x 768
Export date:	09.03.2014
Export time:	12:24:43
Participant:	Bimbo
Filter settings:
Eye: Average
Validity: Normal
Fixation filter: Tobii fixation filter
Velocity threshold: 35
Distance threshold: 35
Timestamp	DateTimeStamp	DateTimeStampStartOffset	Number	GazePointXLeft	GazePointYLeft	CamXLeft	CamYLeft	DistanceLeft	PupilLeft	ValidityLeft	GazePointXRight	GazePointYRight	CamXRight	CamYRight	DistanceRight	PupilRight	ValidityRight	FixationIndex	GazePointX	GazePointY	Event	EventKey	Data1	Data2	Descriptor	StimuliName	StimuliID	MediaWidth	MediaHeight	MediaPosX	MediaPosY	MappedFixationPointX	MappedFixationPointY	FixationDuration	AoiIds	AoiNames	WebGroupImage	MappedGazeDataPointX	MappedGazeDataPointY	MicroSecondTimestamp	AbsoluteMicroSecondTimestamp
8	08:33:27.995	00:00:00.008	0	-1024	-768	-1	-1	-1	-1	4	-1024	-768	-1	-1	-1	-1	4		0	0						No media	0	1024	768	0	0				0	Content		0	0	8267	1175914831
25	08:33:28.012	00:00:00.024	1	-1024	-768	-1	-1	-1	-1	4	-1024	-768	-1	-1	-1	-1	4		0	0						No media	0	1024	768	0	0				0	Content		0	0	24935	1175931499
42	08:33:28.029	00:00:00.041	2	-1024	-768	-1	-1	-1	-1	4	-1024	-768	-1	-1	-1	-1	4		0	0						No media	0	1024	768	0	0				0	Content		0	0	41603	1175948167
58	08:33:28.045	00:00:00.058	3	-1024	-768	-1	-1	-1	-1	4	-1024	-768	-1	-1	-1	-1	4		0	0						No media	0	1024	768	0	0				0	Content		0	0	58112	1175964676
75	08:33:28.062	00:00:00.074	4	-1024	-768	-1	-1	-1	-1	4	-1024	-768	-1	-1	-1	-1	4		0	0						No media	0	1024	768	0	0				0	Content		0	0	74780	1175981344
91	08:33:28.078	00:00:00.091	5	-1024	-768	-1	-1	-1	-1	4	-1024	-768	-1	-1	-1	-1	4		0	0						No media	0	1024	768	0	0				0	Content		0	0	91448	1175998012
108	08:33:28.095	00:00:00.108	6	-1024	-768	-1	-1	-1	-1	4	-1024	-768	-1	-1	-1	-1	4		0	0						No media	0	1024	768	0	0				0	Content		0	0	108007	1176014571
125	08:33:28.112	00:00:00.124	7	-1024	-768	-1	-1	-1	-1	4	-1024	-768	-1	-1	-1	-1	4		0	0						No media	0	1024	768	0	0				0	Content		0	0	124675	1176031239
141	08:33:28.128	00:00:00.141	8	-1024	-768	-1	-1	-1	-1	4	-1024	-768	-1	-1	-1	-1	4		0	0						No media	0	1024	768	0	0				0	Content		0	0	141343	1176047907
158	08:33:28.145	00:00:00.158	9	-1024	-768	-1	-1	-1	-1	4	-1024	-768	-1	-1	-1	-1	4		0	0						No media	0	1024	768	0	0				0	Content		0	0	158171	1176064735
175	08:33:28.162	00:00:00.174	10	-1024	-768	-1	-1	-1	-1	4	-1024	-768	-1	-1	-1	-1	4		0	0						No media	0	1024	768	0	0				0	Content		0	0	174839	1176081403
192	08:33:28.179	00:00:00.191	11	-1024	-768	-1	-1	-1	-1	4	-1024	-768	-1	-1	-1	-1	4		0	0						No media	0	1024	768	0	0				0	Content		0	0	191792	1176098356
208	08:33:28.195	00:00:00.208	12	-1024	-768	-1	-1	-1	-1	4	-1024	-768	-1	-1	-1	-1	4		0	0						No media	0	1024	768	0	0				0	Content		0	0	208460	1176115024
225	08:33:28.212	00:00:00.225	13	-1024	-768	-1	-1	-1	-1	4	-1024	-768	-1	-1	-1	-1	4		0	0						No media	0	1024	768	0	0				0	Content		0	0	225129	1176131693
242	08:33:28.229	00:00:00.242	14	-1024	-768	-1	-1	-1	-1	4	-1024	-768	-1	-1	-1	-1	4		0	0						No media	0	1024	768	0	0				0	Content		0	0	242332	1176148896
259	08:33:28.246	00:00:00.259	15	-1024	-768	-1	-1	-1	-1	4	-1024	-768	-1	-1	-1	-1	4		0	0						No media	0	1024	768	0	0				0	Content		0	0	259000	1176165564
275	08:33:28.262	00:00:00.275	16	-1024	-768	-1	-1	-1	-1	4	-1024	-768	-1	-1	-1	-1	4		0	0						No media	0	1024	768	0	0				0	Content		0	0	275222	1176181786
292	08:33:28.279	00:00:00.291	17	-1024	-768	-1	-1	-1	-1	4	-1024	-768	-1	-1	-1	-1	4		0	0						No media	0	1024	768	0	0				0	Content		0	0	291891	1176198455
309	08:33:28.296	00:00:00.308	18	-1024	-768	-1	-1	-1	-1	4	-1024	-768	-1	-1	-1	-1	4		0	0						No media	0	1024	768	0	0				0	Content		0	0	308559	1176215123
325	08:33:28.312	00:00:00.324	19	-1024	-768	-1	-1	-1	-1	4	-1024	-768	-1	-1	-1	-1	4		0	0						No media	0	1024	768	0	0				0	Content		0	0	324797	1176231361
341	08:33:28.328	00:00:00.341	20	-1024	-768	-1	-1	-1	-1	4	-1024	-768	-1	-1	-1	-1	4		0	0						No media	0	1024	768	0	0				0	Content		0	0	341466	1176248030
358	08:33:28.345	00:00:00.357	21	-1024	-768	-1	-1	-1	-1	4	-1024	-768	-1	-1	-1	-1	4		0	0						No media	0	1024	768	0	0				0	Content		0	0	357987	1176264551
375	08:33:28.362	00:00:00.374	22	-1024	-768	-1	-1	-1	-1	4	-1024	-768	-1	-1	-1	-1	4		0	0						No media	0	1024	768	0	0				0	Content		0	0	374656	1176281220
391	08:33:28.378	00:00:00.391	23	-1024	-768	-1	-1	-1	-1	4	-1024	-768	-1	-1	-1	-1	4		0	0						No media	0	1024	768	0	0				0	Content		0	0	391325	1176297889
408	08:33:28.395	00:00:00.407	24	-1024	-768	-1	-1	-1	-1	4	-1024	-768	-1	-1	-1	-1	4		0	0						No media	0	1024	768	0	0				0	Content		0	0	407652	1176314216
425	08:33:28.412	00:00:00.424	25	-1024	-768	-1	-1	-1	-1	4	-1024	-768	-1	-1	-1	-1	4		0	0						No media	0	1024	768	0	0				0	Content		0	0	424526	1176331090
441	08:33:28.428	00:00:00.441	26	-1024	-768	-1	-1	-1	-1	4	-1024	-768	-1	-1	-1	-1	4		0	0						No media	0	1024	768	0	0				0	Content		0	0	441151	1176347715
458	08:33:28.445	00:00:00.457	27	-1024	-768	-1	-1	-1	-1	4	-1024	-768	-1	-1	-1	-1	4		0	0						No media	0	1024	768	0	0				0	Content		0	0	457819	1176364383
474	08:33:28.461	00:00:00.474	28	-1024	-768	-1	-1	-1	-1	4	-1024	-768	-1	-1	-1	-1	4		0	0						No media	0	1024	768	0	0				0	Content		0	0	474422	1176380986
491	08:33:28.478	00:00:00.491	29	-1024	-768	-1	-1	-1	-1	4	-1024	-768	-1	-1	-1	-1	4		0	0						No media	0	1024	768	0	0				0	Content		0	0	491091	1176397655
508	08:33:28.495	00:00:00.507	30	-1024	-768	-1	-1	-1	-1	4	-1024	-768	-1	-1	-1	-1	4		0	0						No media	0	1024	768	0	0				0	Content		0	0	507746	1176414310
524	08:33:28.511	00:00:00.524	31	-1024	-768	-1	-1	-1	-1	4	-1024	-768	-1	-1	-1	-1	4		0	0						No media	0	1024	768	0	0				0	Content		0	0	524415	1176430979
541	08:33:28.528	00:00:00.541	32	-1024	-768	-1	-1	-1	-1	4	-1024	-768	-1	-1	-1	-1	4		0	0						No media	0	1024	768	0	0				0	Content		0	0	541097	1176447661
558	08:33:28.545	00:00:00.557	33	-1024	-768	-1	-1	-1	-1	4	-1024	-768	-1	-1	-1	-1	4		0	0						No media	0	1024	768	0	0				0	Content		0	0	557766	1176464330
574	08:33:28.561	00:00:00.574	34	-1024	-768	-1	-1	-1	-1	4	-1024	-768	-1	-1	-1	-1	4		0	0						No media	0	1024	768	0	0				0	Content		0	0	574437	1176481001
591	08:33:28.578	00:00:00.591	35	-1024	-768	-1	-1	-1	-1	4	-1024	-768	-1	-1	-1	-1	4		0	0						No media	0	1024	768	0	0				0	Content		0	0	591106	1176497670
608	08:33:28.595	00:00:00.607	36	-1024	-768	-1	-1	-1	-1	4	-1024	-768	-1	-1	-1	-1	4		0	0						No media	0	1024	768	0	0				0	Content		0	0	607775	1176514339
624	08:33:28.611	00:00:00.624	37	-1024	-768	-1	-1	-1	-1	4	-1024	-768	-1	-1	-1	-1	4		0	0						No media	0	1024	768	0	0				0	Content		0	0	624344	1176530908
641	08:33:28.628	00:00:00.641	38	-1024	-768	-1	-1	-1	-1	4	-1024	-768	-1	-1	-1	-1	4		0	0						No media	0	1024	768	0	0				0	Content		0	0	641013	1176547577
658	08:33:28.645	00:00:00.657	39	-1024	-768	-1	-1	-1	-1	4	-1024	-768	-1	-1	-1	-1	4		0	0						No media	0	1024	768	0	0				0	Content		0	0	657648	1176564212
674	08:33:28.661	00:00:00.674	40	-1024	-768	-1	-1	-1	-1	4	-1024	-768	-1	-1	-1	-1	4		0	0						No media	0	1024	768	0	0				0	Content		0	0	674316	1176580880
691	08:33:28.678	00:00:00.690	41	-1024	-768	-1	-1	-1	-1	4	-1024	-768	-1	-1	-1	-1	4		0	0						No media	0	1024	768	0	0				0	Content		0	0	690904	1176597468
708	08:33:28.695	00:00:00.707	42	-1024	-768	-1	-1	-1	-1	4	-1024	-768	-1	-1	-1	-1	4		0	0						No media	0	1024	768	0	0				0	Content		0	0	707538	1176614102
724	08:33:28.711	00:00:00.724	43	-1024	-768	-1	-1	-1	-1	4	-1024	-768	-1	-1	-1	-1	4		0	0						No media	0	1024	768	0	0				0	Content		0	0	724221	1176630785
741	08:33:28.728	00:00:00.740	44	-1024	-768	-1	-1	-1	-1	4	-1024	-768	-1	-1	-1	-1	4		0	0						No media	0	1024	768	0	0				0	Content		0	0	740890	1176647454
758	08:33:28.745	00:00:00.757	45	-1024	-768	-1	-1	-1	-1	4	-1024	-768	-1	-1	-1	-1	4		0	0						No media	0	1024	768	0	0				0	Content		0	0	757524	1176664088
774	08:33:28.761	00:00:00.774	46	-1024	-768	-1	-1	-1	-1	4	-1024	-768	-1	-1	-1	-1	4		0	0						No media	0	1024	768	0	0				0	Content		0	0	774192	1176680756
791	08:33:28.778	00:00:00.790	47	-1024	-768	-1	-1	-1	-1	4	-1024	-768	-1	-1	-1	-1	4		0	0						No media	0	1024	768	0	0				0	Content		0	0	790799	1176697363
807	08:33:28.794	00:00:00.807	48	-1024	-768	-1	-1	-1	-1	4	-1024	-768	-1	-1	-1	-1	4		0	0						No media	0	1024	768	0	0				0	Content		0	0	807468	1176714032
824	08:33:28.811	00:00:00.824	49	-1024	-768	-1	-1	-1	-1	4	-1024	-768	-1	-1	-1	-1	4		0	0						No media	0	1024	768	0	0				0	Content		0	0	824374	1176730938
841	08:33:28.828	00:00:00.841	50	-1024	-768	-1	-1	-1	-1	4	-1024	-768	-1	-1	-1	-1	4		0	0						No media	0	1024	768	0	0				0	Content		0	0	841043	1176747607
858	08:33:28.845	00:00:00.857	51	-1024	-768	-1	-1	-1	-1	4	-1024	-768	-1	-1	-1	-1	4		0	0						No media	0	1024	768	0	0				0	Content		0	0	857581	1176764145
874	08:33:28.861	00:00:00.874	52	-1024	-768	-1	-1	-1	-1	4	-1024	-768	-1	-1	-1	-1	4		0	0						No media	0	1024	768	0	0				0	Content		0	0	874249	1176780813
891	08:33:28.878	00:00:00.890	53	-1024	-768	-1	-1	-1	-1	4	-1024	-768	-1	-1	-1	-1	4		0	0						No media	0	1024	768	0	0				0	Content		0	0	890918	1176797482
907	08:33:28.894	00:00:00.907	54	-1024	-768	-1	-1	-1	-1	4	737,8261	755,9017	0,438389	0,6384463	681,8316	4,258793	0	0	738	756						No media	0	1024	768	0	0	718	763	33	0	Content		738	756	907410	1176813974
924	08:33:28.911	00:00:00.924	55	698,704	769,9652	0,4340808	0,6371401	681,8365	4,320455	1	638,9865	753,931	0,4340809	0,63714	681,8365	4,29565	3	0	699	770						No media	0	1024	768	0	0	718	763	33	0	Content		699	770	924406	1176830970
941	08:33:28.928	00:00:00.940	56	-1024	-768	-1	-1	-1	-1	4	-1024	-768	-1	-1	-1	-1	4		0	0						No media	0	1024	768	0	0				0	Content		0	0	940656	1176847220
957	08:33:28.944	00:00:00.957	57	-1024	-768	-1	-1	-1	-1	4	-1024	-768	-1	-1	-1	-1	4		0	0						No media	0	1024	768	0	0				0	Content		0	0	957344	1176863908
974	08:33:28.961	00:00:00.974	58	-1024	-768	-1	-1	-1	-1	4	-1024	-768	-1	-1	-1	-1	4		0	0						No media	0	1024	768	0	0				0	Content		0	0	974013	1176880577
991	08:33:28.978	00:00:00.990	59	-1024	-768	-1	-1	-1	-1	4	-1024	-768	-1	-1	-1	-1	4		0	0						No media	0	1024	768	0	0				0	Content		0	0	990657	1176897221
1007	08:33:28.994	00:00:01.007	60	-1024	-768	-1	-1	-1	-1	4	-1024	-768	-1	-1	-1	-1	4		0	0						No media	0	1024	768	0	0				0	Content		0	0	1007283	1176913847
1024	08:33:29.011	00:00:01.023	61	-1024	-768	-1	-1	-1	-1	4	-1024	-768	-1	-1	-1	-1	4		0	0						No media	0	1024	768	0	0				0	Content		0	0	1023952	1176930516
1041	08:33:29.028	00:00:01.040	62	-1024	-768	-1	-1	-1	-1	4	-1024	-768	-1	-1	-1	-1	4		0	0						No media	0	1024	768	0	0				0	Content		0	0	1040659	1176947223
1057	08:33:29.044	00:00:01.057	63	-1024	-768	-1	-1	-1	-1	4	-1024	-768	-1	-1	-1	-1	4		0	0						No media	0	1024	768	0	0				0	Content		0	0	1057476	1176964040
1074	08:33:29.061	00:00:01.074	64	-1024	-768	-1	-1	-1	-1	4	-1024	-768	-1	-1	-1	-1	4		0	0						No media	0	1024	768	0	0				0	Content		0	0	1074145	1176980709
1091	08:33:29.078	00:00:01.090	65	-1024	-768	-1	-1	-1	-1	4	-1024	-768	-1	-1	-1	-1	4		0	0						No media	0	1024	768	0	0				0	Content		0	0	1090714	1176997278
1107	08:33:29.094	00:00:01.107	66	-1024	-768	-1	-1	-1	-1	4	-1024	-768	-1	-1	-1	-1	4		0	0						No media	0	1024	768	0	0				0	Content		0	0	1107383	1177013947
1124	08:33:29.111	00:00:01.123	67	-1024	-768	-1	-1	-1	-1	4	-1024	-768	-1	-1	-1	-1	4		0	0						No media	0	1024	768	0	0				0	Content		0	0	1123909	1177030473
1141	08:33:29.128	00:00:01.140	68	-1024	-768	-1	-1	-1	-1	4	-1024	-768	-1	-1	-1	-1	4		0	0						No media	0	1024	768	0	0				0	Content		0	0	1140532	1177047096
1157	08:33:29.144	00:00:01.157	69	-1024	-768	-1	-1	-1	-1	4	-1024	-768	-1	-1	-1	-1	4		0	0						No media	0	1024	768	0	0				0	Content		0	0	1157201	1177063765
1174	08:33:29.161	00:00:01.173	70	-1024	-768	-1	-1	-1	-1	4	-1024	-768	-1	-1	-1	-1	4		0	0						No media	0	1024	768	0	0				0	Content		0	0	1173867	1177080431
1191	08:33:29.178	00:00:01.190	71	-1024	-768	-1	-1	-1	-1	4	-1024	-768	-1	-1	-1	-1	4		0	0						No media	0	1024	768	0	0				0	Content		0	0	1190535	1177097099
1207	08:33:29.194	00:00:01.207	72	-1024	-768	-1	-1	-1	-1	4	-1024	-768	-1	-1	-1	-1	4		0	0						No media	0	1024	768	0	0				0	Content		0	0	1207087	1177113651
1224	08:33:29.211	00:00:01.223	73	-1024	-768	-1	-1	-1	-1	4	-1024	-768	-1	-1	-1	-1	4		0	0						No media	0	1024	768	0	0				0	Content		0	0	1223755	1177130319
1240	08:33:29.227	00:00:01.240	74	-1024	-768	-1	-1	-1	-1	4	-1024	-768	-1	-1	-1	-1	4		0	0						No media	0	1024	768	0	0				0	Content		0	0	1240467	1177147031
1257	08:33:29.244	00:00:01.257	75	-1024	-768	-1	-1	-1	-1	4	-1024	-768	-1	-1	-1	-1	4		0	0						No media	0	1024	768	0	0				0	Content		0	0	1257276	1177163840
1274	08:33:29.261	00:00:01.273	76	-1024	-768	-1	-1	-1	-1	4	-1024	-768	-1	-1	-1	-1	4		0	0						No media	0	1024	768	0	0				0	Content		0	0	1273943	1177180507
1291	08:33:29.278	00:00:01.290	77	-1024	-768	-1	-1	-1	-1	4	-1024	-768	-1	-1	-1	-1	4		0	0						No media	0	1024	768	0	0				0	Content		0	0	1290512	1177197076
1307	08:33:29.294	00:00:01.307	78	-1024	-768	-1	-1	-1	-1	4	-1024	-768	-1	-1	-1	-1	4		0	0						No media	0	1024	768	0	0				0	Content		0	0	1307179	1177213743
1324	08:33:29.311	00:00:01.323	79	-1024	-768	-1	-1	-1	-1	4	-1024	-768	-1	-1	-1	-1	4		0	0						No media	0	1024	768	0	0				0	Content		0	0	1323943	1177230507
1341	08:33:29.328	00:00:01.340	80	-1024	-768	-1	-1	-1	-1	4	-1024	-768	-1	-1	-1	-1	4		0	0						No media	0	1024	768	0	0				0	Content		0	0	1340610	1177247174
1357	08:33:29.344	00:00:01.357	81	-1024	-768	-1	-1	-1	-1	4	-1024	-768	-1	-1	-1	-1	4		0	0						No media	0	1024	768	0	0				0	Content		0	0	1357328	1177263892
1374	08:33:29.361	00:00:01.373	82	-1024	-768	-1	-1	-1	-1	4	-1024	-768	-1	-1	-1	-1	4		0	0						No media	0	1024	768	0	0				0	Content		0	0	1373964	1177280528
1391	08:33:29.378	00:00:01.390	83	-1024	-768	-1	-1	-1	-1	4	-1024	-768	-1	-1	-1	-1	4		0	0						No media	0	1024	768	0	0				0	Content		0	0	1390631	1177297195
1407	08:33:29.394	00:00:01.407	84	-1024	-768	-1	-1	-1	-1	4	-1024	-768	-1	-1	-1	-1	4		0	0						No media	0	1024	768	0	0				0	Content		0	0	1407110	1177313674
1424	08:33:29.411	00:00:01.423	85	-1024	-768	-1	-1	-1	-1	4	-1024	-768	-1	-1	-1	-1	4		0	0						No media	0	1024	768	0	0				0	Content		0	0	1423777	1177330341
1441	08:33:29.428	00:00:01.440	86	-1024	-768	-1	-1	-1	-1	4	-1024	-768	-1	-1	-1	-1	4		0	0						No media	0	1024	768	0	0				0	Content		0	0	1440551	1177347115
1457	08:33:29.444	00:00:01.457	87	-1024	-768	-1	-1	-1	-1	4	-1024	-768	-1	-1	-1	-1	4		0	0						No media	0	1024	768	0	0				0	Content		0	0	1457218	1177363782
1474	08:33:29.461	00:00:01.473	88	-1024	-768	-1	-1	-1	-1	4	-1024	-768	-1	-1	-1	-1	4		0	0						No media	0	1024	768	0	0				0	Content		0	0	1473776	1177380340
1490	08:33:29.477	00:00:01.490	89	-1024	-768	-1	-1	-1	-1	4	-1024	-768	-1	-1	-1	-1	4		0	0						No media	0	1024	768	0	0				0	Content		0	0	1490443	1177397007
1507	08:33:29.494	00:00:01.507	90	-1024	-768	-1	-1	-1	-1	4	-1024	-768	-1	-1	-1	-1	4		0	0						No media	0	1024	768	0	0				0	Content		0	0	1507195	1177413759
1524	08:33:29.511	00:00:01.523	91	-1024	-768	-1	-1	-1	-1	4	-1024	-768	-1	-1	-1	-1	4		0	0						No media	0	1024	768	0	0				0	Content		0	0	1523863	1177430427
1540	08:33:29.527	00:00:01.540	92	-1024	-768	-1	-1	-1	-1	4	-1024	-768	-1	-1	-1	-1	4		0	0						No media	0	1024	768	0	0				0	Content		0	0	1540408	1177446972
1557	08:33:29.544	00:00:01.557	93	-1024	-768	-1	-1	-1	-1	4	-1024	-768	-1	-1	-1	-1	4		0	0						No media	0	1024	768	0	0				0	Content		0	0	1557076	1177463640
1574	08:33:29.561	00:00:01.573	94	-1024	-768	-1	-1	-1	-1	4	-1024	-768	-1	-1	-1	-1	4		0	0						No media	0	1024	768	0	0				0	Content		0	0	1573827	1177480391
1590	08:33:29.577	00:00:01.590	95	-1024	-768	-1	-1	-1	-1	4	-1024	-768	-1	-1	-1	-1	4		0	0						No media	0	1024	768	0	0				0	Content		0	0	1590495	1177497059
1607	08:33:29.594	00:00:01.607	96	-1024	-768	-1	-1	-1	-1	4	-1024	-768	-1	-1	-1	-1	4		0	0						No media	0	1024	768	0	0				0	Content		0	0	1607033	1177513597
1624	08:33:29.611	00:00:01.623	97	-1024	-768	-1	-1	-1	-1	4	-1024	-768	-1	-1	-1	-1	4		0	0						No media	0	1024	768	0	0				0	Content		0	0	1623701	1177530265
1640	08:33:29.627	00:00:01.640	98	-1024	-768	-1	-1	-1	-1	4	-1024	-768	-1	-1	-1	-1	4		0	0						No media	0	1024	768	0	0				0	Content		0	0	1640446	1177547010
1657	08:33:29.644	00:00:01.657	99	-1024	-768	-1	-1	-1	-1	4	-1024	-768	-1	-1	-1	-1	4		0	0						No media	0	1024	768	0	0				0	Content		0	0	1657113	1177563677
1674	08:33:29.661	00:00:01.673	100	-1024	-768	-1	-1	-1	-1	4	-1024	-768	-1	-1	-1	-1	4		0	0						No media	0	1024	768	0	0				0	Content		0	0	1673653	1177580217
1690	08:33:29.677	00:00:01.690	101	-1024	-768	-1	-1	-1	-1	4	-1024	-768	-1	-1	-1	-1	4		0	0						No media	0	1024	768	0	0				0	Content		0	0	1690320	1177596884
1707	08:33:29.694	00:00:01.707	102	-1024	-768	-1	-1	-1	-1	4	-1024	-768	-1	-1	-1	-1	4		0	0						No media	0	1024	768	0	0				0	Content		0	0	1707068	1177613632
1724	08:33:29.711	00:00:01.723	103	-1024	-768	-1	-1	-1	-1	4	-1024	-768	-1	-1	-1	-1	4		0	0						No media	0	1024	768	0	0				0	Content		0	0	1723735	1177630299
1740	08:33:29.727	00:00:01.740	104	-1024	-768	-1	-1	-1	-1	4	-1024	-768	-1	-1	-1	-1	4		0	0						No media	0	1024	768	0	0				0	Content		0	0	1740276	1177646840
1757	08:33:29.744	00:00:01.756	105	-1024	-768	-1	-1	-1	-1	4	-1024	-768	-1	-1	-1	-1	4		0	0						No media	0	1024	768	0	0				0	Content		0	0	1756943	1177663507
1774	08:33:29.761	00:00:01.773	106	-1024	-768	-1	-1	-1	-1	4	-1024	-768	-1	-1	-1	-1	4		0	0						No media	0	1024	768	0	0				0	Content		0	0	1773650	1177680214
1790	08:33:29.777	00:00:01.790	107	-1024	-768	-1	-1	-1	-1	4	-1024	-768	-1	-1	-1	-1	4		0	0						No media	0	1024	768	0	0				0	Content		0	0	1790317	1177696881
1807	08:33:29.794	00:00:01.806	108	-1024	-768	-1	-1	-1	-1	4	-1024	-768	-1	-1	-1	-1	4		0	0						No media	0	1024	768	0	0				0	Content		0	0	1806984	1177713548
1824	08:33:29.811	00:00:01.823	109	-1024	-768	-1	-1	-1	-1	4	-1024	-768	-1	-1	-1	-1	4		0	0						No media	0	1024	768	0	0				0	Content		0	0	1823551	1177730115
1840	08:33:29.827	00:00:01.840	110	-1024	-768	-1	-1	-1	-1	4	-1024	-768	-1	-1	-1	-1	4		0	0						No media	0	1024	768	0	0				0	Content		0	0	1840218	1177746782
1857	08:33:29.844																				MovieStart	128	0	0	Untertest4.avi
1857	08:33:29.844	00:00:01.856	111	-1024	-768	-1	-1	-1	-1	4	-1024	-768	-1	-1	-1	-1	4		0	0						Untertest4.avi	0	880	547	72	111				0	Content		-72	-111	1856886	1177763450
1874	08:33:29.861	00:00:01.873	112	-1024	-768	-1	-1	-1	-1	4	-1024	-768	-1	-1	-1	-1	4		0	0						Untertest4.avi	0	880	547	72	111				0	Content		-72	-111	1873568	1177780132
1890	08:33:29.877	00:00:01.890	113	-1024	-768	-1	-1	-1	-1	4	-1024	-768	-1	-1	-1	-1	4		0	0						Untertest4.avi	0	880	547	72	111				0	Content		-72	-111	1890236	1177796800
1907	08:33:29.894	00:00:01.906	114	-1024	-768	-1	-1	-1	-1	4	-1024	-768	-1	-1	-1	-1	4		0	0						Untertest4.avi	0	880	547	72	111				0	Content		-72	-111	1906903	1177813467
1923	08:33:29.910	00:00:01.923	115	-1024	-768	-1	-1	-1	-1	4	-1024	-768	-1	-1	-1	-1	4		0	0						Untertest4.avi	0	880	547	72	111				0	Content		-72	-111	1923495	1177830059
1940	08:33:29.927	00:00:01.940	116	-1024	-768	-1	-1	-1	-1	4	-1024	-768	-1	-1	-1	-1	4		0	0						Untertest4.avi	0	880	547	72	111				0	Content		-72	-111	1940162	1177846726
1957	08:33:29.944	00:00:01.956	117	-1024	-768	-1	-1	-1	-1	4	-1024	-768	-1	-1	-1	-1	4		0	0						Untertest4.avi	0	880	547	72	111				0	Content		-72	-111	1956829	1177863393
1973	08:33:29.960	00:00:01.973	118	-1024	-768	-1	-1	-1	-1	4	-1024	-768	-1	-1	-1	-1	4		0	0						Untertest4.avi	0	880	547	72	111				0	Content		-72	-111	1973442	1177880006
1990	08:33:29.977	00:00:01.990	119	-1024	-768	-1	-1	-1	-1	4	-1024	-768	-1	-1	-1	-1	4		0	0						Untertest4.avi	0	880	547	72	111				0	Content		-72	-111	1990109	1177896673
2007	08:33:29.994	00:00:02.006	120	-1024	-768	-1	-1	-1	-1	4	-1024	-768	-1	-1	-1	-1	4		0	0						Untertest4.avi	0	880	547	72	111				0	Content		-72	-111	2006756	1177913320
2023	08:33:30.010	00:00:02.023	121	-1024	-768	-1	-1	-1	-1	4	-1024	-768	-1	-1	-1	-1	4		0	0						Untertest4.avi	0	880	547	72	111				0	Content		-72	-111	2023423	1177929987
2040	08:33:30.027	00:00:02.040	122	-1024	-768	-1	-1	-1	-1	4	-1024	-768	-1	-1	-1	-1	4		0	0						Untertest4.avi	0	880	547	72	111				0	Content		-72	-111	2040091	1177946655
2057	08:33:30.044	00:00:02.056	123	-1024	-768	-1	-1	-1	-1	4	-1024	-768	-1	-1	-1	-1	4		0	0						Untertest4.avi	0	880	547	72	111				0	Content		-72	-111	2056745	1177963309
2073	08:33:30.060	00:00:02.073	124	-1024	-768	-1	-1	-1	-1	4	-1024	-768	-1	-1	-1	-1	4		0	0						Untertest4.avi	0	880	547	72	111				0	Content		-72	-111	2073413	1177979977
2090	08:33:30.077	00:00:02.090	125	-1024	-768	-1	-1	-1	-1	4	-1024	-768	-1	-1	-1	-1	4		0	0						Untertest4.avi	0	880	547	72	111				0	Content		-72	-111	2090080	1177996644
2107	08:33:30.094	00:00:02.106	126	-1024	-768	-1	-1	-1	-1	4	-1024	-768	-1	-1	-1	-1	4		0	0						Untertest4.avi	0	880	547	72	111				0	Content		-72	-111	2106651	1178013215
2123	08:33:30.110	00:00:02.123	127	-1024	-768	-1	-1	-1	-1	4	-1024	-768	-1	-1	-1	-1	4		0	0						Untertest4.avi	0	880	547	72	111				0	Content		-72	-111	2123319	1178029883
2140	08:33:30.127	00:00:02.139	128	-1024	-768	-1	-1	-1	-1	4	-1024	-768	-1	-1	-1	-1	4		0	0						Untertest4.avi	0	880	547	72	111				0	Content		-72	-111	2139986	1178046550
2157	08:33:30.144	00:00:02.156	129	-1024	-768	-1	-1	-1	-1	4	-1024	-768	-1	-1	-1	-1	4		0	0						Untertest4.avi	0	880	547	72	111				0	Content		-72	-111	2156796	1178063360
2173	08:33:30.160	00:00:02.173	130	-1024	-768	-1	-1	-1	-1	4	-1024	-768	-1	-1	-1	-1	4		0	0						Untertest4.avi	0	880	547	72	111				0	Content		-72	-111	2173463	1178080027
2190	08:33:30.177	00:00:02.190	131	-1024	-768	-1	-1	-1	-1	4	-1024	-768	-1	-1	-1	-1	4		0	0						Untertest4.avi	0	880	547	72	111				0	Content		-72	-111	2190131	1178096695
2207	08:33:30.194	00:00:02.206	132	-1024	-768	-1	-1	-1	-1	4	-1024	-768	-1	-1	-1	-1	4		0	0						Untertest4.avi	0	880	547	72	111				0	Content		-72	-111	2206647	1178113211
2223	08:33:30.210	00:00:02.223	133	-1024	-768	-1	-1	-1	-1	4	-1024	-768	-1	-1	-1	-1	4		0	0						Untertest4.avi	0	880	547	72	111				0	Content		-72	-111	2223315	1178129879
2240	08:33:30.227	00:00:02.239	134	-1024	-768	-1	-1	-1	-1	4	-1024	-768	-1	-1	-1	-1	4		0	0						Untertest4.avi	0	880	547	72	111				0	Content		-72	-111	2239933	1178146497
2257	08:33:30.244	00:00:02.256	135	-1024	-768	-1	-1	-1	-1	4	-1024	-768	-1	-1	-1	-1	4		0	0						Untertest4.avi	0	880	547	72	111				0	Content		-72	-111	2256600	1178163164
2273	08:33:30.260	00:00:02.273	136	-1024	-768	-1	-1	-1	-1	4	-1024	-768	-1	-1	-1	-1	4		0	0						Untertest4.avi	0	880	547	72	111				0	Content		-72	-111	2273268	1178179832
2290	08:33:30.277	00:00:02.289	137	-1024	-768	-1	-1	-1	-1	4	-1024	-768	-1	-1	-1	-1	4		0	0						Untertest4.avi	0	880	547	72	111				0	Content		-72	-111	2289935	1178196499
2307	08:33:30.294	00:00:02.306	138	-1024	-768	-1	-1	-1	-1	4	-1024	-768	-1	-1	-1	-1	4		0	0						Untertest4.avi	0	880	547	72	111				0	Content		-72	-111	2306570	1178213134
2323	08:33:30.310	00:00:02.323	139	-1024	-768	-1	-1	-1	-1	4	-1024	-768	-1	-1	-1	-1	4		0	0						Untertest4.avi	0	880	547	72	111				0	Content		-72	-111	2323237	1178229801
2340	08:33:30.327	00:00:02.339	140	-1024	-768	-1	-1	-1	-1	4	-1024	-768	-1	-1	-1	-1	4		0	0						Untertest4.avi	0	880	547	72	111				0	Content		-72	-111	2339905	1178246469
2357	08:33:30.344	00:00:02.356	141	-1024	-768	-1	-1	-1	-1	4	-1024	-768	-1	-1	-1	-1	4		0	0						Untertest4.avi	0	880	547	72	111				0	Content		-72	-111	2356572	1178263136
2373	08:33:30.360	00:00:02.373	142	-1024	-768	-1	-1	-1	-1	4	-1024	-768	-1	-1	-1	-1	4		0	0						Untertest4.avi	0	880	547	72	111				0	Content		-72	-111	2373143	1178279707
2390	08:33:30.377	00:00:02.389	143	-1024	-768	-1	-1	-1	-1	4	-1024	-768	-1	-1	-1	-1	4		0	0						Untertest4.avi	0	880	547	72	111				0	Content		-72	-111	2389810	1178296374
2406	08:33:30.393	00:00:02.406	144	-1024	-768	-1	-1	-1	-1	4	-1024	-768	-1	-1	-1	-1	4		0	0						Untertest4.avi	0	880	547	72	111				0	Content		-72	-111	2406477	1178313041
2423	08:33:30.410	00:00:02.423	145	-1024	-768	-1	-1	-1	-1	4	-1024	-768	-1	-1	-1	-1	4		0	0						Untertest4.avi	0	880	547	72	111				0	Content		-72	-111	2423122	1178329686
2440	08:33:30.427	00:00:02.439	146	-1024	-768	-1	-1	-1	-1	4	-1024	-768	-1	-1	-1	-1	4		0	0						Untertest4.avi	0	880	547	72	111				0	Content		-72	-111	2439789	1178346353
2456	08:33:30.443	00:00:02.456	147	-1024	-768	-1	-1	-1	-1	4	-1024	-768	-1	-1	-1	-1	4		0	0						Untertest4.avi	0	880	547	72	111				0	Content		-72	-111	2456457	1178363021
2473	08:33:30.460	00:00:02.473	148	-1024	-768	-1	-1	-1	-1	4	-1024	-768	-1	-1	-1	-1	4		0	0						Untertest4.avi	0	880	547	72	111				0	Content		-72	-111	2473124	1178379688
2490	08:33:30.477	00:00:02.489	149	-1024	-768	-1	-1	-1	-1	4	-1024	-768	-1	-1	-1	-1	4		0	0						Untertest4.avi	0	880	547	72	111				0	Content		-72	-111	2489861	1178396425
2507	08:33:30.494	00:00:02.506	150	-1024	-768	-1	-1	-1	-1	4	-1024	-768	-1	-1	-1	-1	4		0	0						Untertest4.avi	0	880	547	72	111				0	Content		-72	-111	2506528	1178413092
2523	08:33:30.510	00:00:02.523	151	-1024	-768	-1	-1	-1	-1	4	-1024	-768	-1	-1	-1	-1	4		0	0						Untertest4.avi	0	880	547	72	111				0	Content		-72	-111	2523196	1178429760
2540	08:33:30.527	00:00:02.539	152	-1024	-768	-1	-1	-1	-1	4	-1024	-768	-1	-1	-1	-1	4		0	0						Untertest4.avi	0	880	547	72	111				0	Content		-72	-111	2539863	1178446427
2557	08:33:30.544	00:00:02.556	153	-1024	-768	-1	-1	-1	-1	4	-1024	-768	-1	-1	-1	-1	4		0	0						Untertest4.avi	0	880	547	72	111				0	Content		-72	-111	2556530	1178463094
2573	08:33:30.560	00:00:02.573	154	-1024	-768	-1	-1	-1	-1	4	-1024	-768	-1	-1	-1	-1	4		0	0						Untertest4.avi	0	880	547	72	111				0	Content		-72	-111	2573386	1178479950
2590	08:33:30.577	00:00:02.590	155	-1024	-768	-1	-1	-1	-1	4	-1024	-768	-1	-1	-1	-1	4		0	0						Untertest4.avi	0	880	547	72	111				0	Content		-72	-111	2590053	1178496617
2607	08:33:30.594	00:00:02.606	156	-1024	-768	-1	-1	-1	-1	4	-1024	-768	-1	-1	-1	-1	4		0	0						Untertest4.avi	0	880	547	72	111				0	Content		-72	-111	2606721	1178513285
2623	08:33:30.610	00:00:02.623	157	-1024	-768	-1	-1	-1	-1	4	-1024	-768	-1	-1	-1	-1	4		0	0						Untertest4.avi	0	880	547	72	111				0	Content		-72	-111	2623388	1178529952
2640	08:33:30.627	00:00:02.640	158	-1024	-768	-1	-1	-1	-1	4	-1024	-768	-1	-1	-1	-1	4		0	0						Untertest4.avi	0	880	547	72	111				0	Content		-72	-111	2640056	1178546620
2657	08:33:30.644	00:00:02.656	159	-1024	-768	-1	-1	-1	-1	4	-1024	-768	-1	-1	-1	-1	4		0	0						Untertest4.avi	0	880	547	72	111				0	Content		-72	-111	2656976	1178563540
2674	08:33:30.661	00:00:02.673	160	-1024	-768	-1	-1	-1	-1	4	-1024	-768	-1	-1	-1	-1	4		0	0						Untertest4.avi	0	880	547	72	111				0	Content		-72	-111	2673644	1178580208
2690	08:33:30.677	00:00:02.690	161	-1024	-768	-1	-1	-1	-1	4	-1024	-768	-1	-1	-1	-1	4		0	0						Untertest4.avi	0	880	547	72	111				0	Content		-72	-111	2690311	1178596875
2707	08:33:30.694	00:00:02.706	162	-1024	-768	-1	-1	-1	-1	4	-1024	-768	-1	-1	-1	-1	4		0	0						Untertest4.avi	0	880	547	72	111				0	Content		-72	-111	2706979	1178613543
2724	08:33:30.711	00:00:02.723	163	-1024	-768	-1	-1	-1	-1	4	-1024	-768	-1	-1	-1	-1	4		0	0						Untertest4.avi	0	880	547	72	111				0	Content		-72	-111	2723646	1178630210
2740	08:33:30.727	00:00:02.740	164	-1024	-768	-1	-1	-1	-1	4	-1024	-768	-1	-1	-1	-1	4		0	0						Untertest4.avi	0	880	547	72	111				0	Content		-72	-111	2740146	1178646710
2757	08:33:30.744	00:00:02.756	165	-1024	-768	-1	-1	-1	-1	4	-1024	-768	-1	-1	-1	-1	4		0	0						Untertest4.avi	0	880	547	72	111				0	Content		-72	-111	2756814	1178663378
2773	08:33:30.760	00:00:02.773	166	-1024	-768	-1	-1	-1	-1	4	-1024	-768	-1	-1	-1	-1	4		0	0						Untertest4.avi	0	880	547	72	111				0	Content		-72	-111	2773481	1178680045
2790	08:33:30.777	00:00:02.790	167	-1024	-768	-1	-1	-1	-1	4	-1024	-768	-1	-1	-1	-1	4		0	0						Untertest4.avi	0	880	547	72	111				0	Content		-72	-111	2790149	1178696713
2807	08:33:30.794	00:00:02.806	168	-1024	-768	-1	-1	-1	-1	4	-1024	-768	-1	-1	-1	-1	4		0	0						Untertest4.avi	0	880	547	72	111				0	Content		-72	-111	2806816	1178713380
2823	08:33:30.810	00:00:02.823	169	-1024	-768	-1	-1	-1	-1	4	-1024	-768	-1	-1	-1	-1	4		0	0						Untertest4.avi	0	880	547	72	111				0	Content		-72	-111	2823306	1178729870
2840	08:33:30.827	00:00:02.839	170	-1024	-768	-1	-1	-1	-1	4	-1024	-768	-1	-1	-1	-1	4		0	0						Untertest4.avi	0	880	547	72	111				0	Content		-72	-111	2839973	1178746537
2857	08:33:30.844	00:00:02.856	171	-1024	-768	-1	-1	-1	-1	4	-1024	-768	-1	-1	-1	-1	4		0	0						Untertest4.avi	0	880	547	72	111				0	Content		-72	-111	2856641	1178763205
2873	08:33:30.860	00:00:02.873	172	-1024	-768	-1	-1	-1	-1	4	-1024	-768	-1	-1	-1	-1	4		0	0						Untertest4.avi	0	880	547	72	111				0	Content		-72	-111	2873308	1178779872
2890	08:33:30.877	00:00:02.889	173	-1024	-768	-1	-1	-1	-1	4	-1024	-768	-1	-1	-1	-1	4		0	0						Untertest4.avi	0	880	547	72	111				0	Content		-72	-111	2889830	1178796394
2906	08:33:30.893	00:00:02.906	174	-1024	-768	-1	-1	-1	-1	4	-1024	-768	-1	-1	-1	-1	4		0	0						Untertest4.avi	0	880	547	72	111				0	Content		-72	-111	2906498	1178813062
2923	08:33:30.910	00:00:02.923	175	-1024	-768	-1	-1	-1	-1	4	-1024	-768	-1	-1	-1	-1	4		0	0						Untertest4.avi	0	880	547	72	111				0	Content		-72	-111	2923165	1178829729
2940	08:33:30.927	00:00:02.939	176	-1024	-768	-1	-1	-1	-1	4	-1024	-768	-1	-1	-1	-1	4		0	0						Untertest4.avi	0	880	547	72	111				0	Content		-72	-111	2939833	1178846397
2956	08:33:30.943	00:00:02.956	177	-1024	-768	-1	-1	-1	-1	4	-1024	-768	-1	-1	-1	-1	4		0	0						Untertest4.avi	0	880	547	72	111				0	Content		-72	-111	2956369	1178862933
2973	08:33:30.960	00:00:02.973	178	-1024	-768	-1	-1	-1	-1	4	-1024	-768	-1	-1	-1	-1	4		0	0						Untertest4.avi	0	880	547	72	111				0	Content		-72	-111	2973037	1178879601
2990	08:33:30.977	00:00:02.989	179	-1024	-768	-1	-1	-1	-1	4	-1024	-768	-1	-1	-1	-1	4		0	0						Untertest4.avi	0	880	547	72	111				0	Content		-72	-111	2989704	1178896268
3006	08:33:30.993	00:00:03.006	180	-1024	-768	-1	-1	-1	-1	4	-1024	-768	-1	-1	-1	-1	4		0	0						Untertest4.avi	0	880	547	72	111				0	Content		-72	-111	3006224	1178912788
3023	08:33:31.010	00:00:03.022	181	-1024	-768	-1	-1	-1	-1	4	-1024	-768	-1	-1	-1	-1	4		0	0						Untertest4.avi	0	880	547	72	111				0	Content		-72	-111	3022891	1178929455
3040	08:33:31.027	00:00:03.039	182	-1024	-768	-1	-1	-1	-1	4	-1024	-768	-1	-1	-1	-1	4		0	0						Untertest4.avi	0	880	547	72	111				0	Content		-72	-111	3039558	1178946122
3056	08:33:31.043	00:00:03.056	183	-1024	-768	-1	-1	-1	-1	4	-1024	-768	-1	-1	-1	-1	4		0	0						Untertest4.avi	0	880	547	72	111				0	Content		-72	-111	3056140	1178962704
3073	08:33:31.060	00:00:03.072	184	-1024	-768	-1	-1	-1	-1	4	-1024	-768	-1	-1	-1	-1	4		0	0						Untertest4.avi	0	880	547	72	111				0	Content		-72	-111	3072807	1178979371
3089	08:33:31.076	00:00:03.089	185	-1024	-768	-1	-1	-1	-1	4	-1024	-768	-1	-1	-1	-1	4		0	0						Untertest4.avi	0	880	547	72	111				0	Content		-72	-111	3089475	1178996039
3106	08:33:31.093	00:00:03.106	186	-1024	-768	-1	-1	-1	-1	4	-1024	-768	-1	-1	-1	-1	4		0	0						Untertest4.avi	0	880	547	72	111				0	Content		-72	-111	3106142	1179012706
3123	08:33:31.110	00:00:03.122	187	-1024	-768	-1	-1	-1	-1	4	-1024	-768	-1	-1	-1	-1	4		0	0						Untertest4.avi	0	880	547	72	111				0	Content		-72	-111	3122849	1179029413
3140	08:33:31.127	00:00:03.139	188	-1024	-768	-1	-1	-1	-1	4	-1024	-768	-1	-1	-1	-1	4		0	0						Untertest4.avi	0	880	547	72	111				0	Content		-72	-111	3139516	1179046080
3156	08:33:31.143	00:00:03.156	189	-1024	-768	-1	-1	-1	-1	4	-1024	-768	-1	-1	-1	-1	4		0	0						Untertest4.avi	0	880	547	72	111				0	Content		-72	-111	3156184	1179062748
3173	08:33:31.160	00:00:03.172	190	-1024	-768	-1	-1	-1	-1	4	-1024	-768	-1	-1	-1	-1	4		0	0						Untertest4.avi	0	880	547	72	111				0	Content		-72	-111	3172851	1179079415
3190	08:33:31.177	00:00:03.189	191	-1024	-768	-1	-1	-1	-1	4	-1024	-768	-1	-1	-1	-1	4		0	0						Untertest4.avi	0	880	547	72	111				0	Content		-72	-111	3189518	1179096082
3206	08:33:31.193	00:00:03.206	192	-1024	-768	-1	-1	-1	-1	4	-1024	-768	-1	-1	-1	-1	4		0	0						Untertest4.avi	0	880	547	72	111				0	Content		-72	-111	3206361	1179112925
3223	08:33:31.210	00:00:03.223	193	-1024	-768	-1	-1	-1	-1	4	-1024	-768	-1	-1	-1	-1	4		0	0						Untertest4.avi	0	880	547	72	111				0	Content		-72	-111	3223029	1179129593
3240	08:33:31.227	00:00:03.239	194	-1024	-768	-1	-1	-1	-1	4	-1024	-768	-1	-1	-1	-1	4		0	0						Untertest4.avi	0	880	547	72	111				0	Content		-72	-111	3239696	1179146260
3256	08:33:31.243	00:00:03.256	195	-1024	-768	-1	-1	-1	-1	4	-1024	-768	-1	-1	-1	-1	4		0	0						Untertest4.avi	0	880	547	72	111				0	Content		-72	-111	3256363	1179162927
3273	08:33:31.260	00:00:03.273	196	-1024	-768	-1	-1	-1	-1	4	-1024	-768	-1	-1	-1	-1	4		0	0						Untertest4.avi	0	880	547	72	111				0	Content		-72	-111	3273031	1179179595
3290	08:33:31.277	00:00:03.289	197	-1024	-768	-1	-1	-1	-1	4	-1024	-768	-1	-1	-1	-1	4		0	0						Untertest4.avi	0	880	547	72	111				0	Content		-72	-111	3289945	1179196509
3307	08:33:31.294	00:00:03.306	198	-1024	-768	-1	-1	-1	-1	4	-1024	-768	-1	-1	-1	-1	4		0	0						Untertest4.avi	0	880	547	72	111				0	Content		-72	-111	3306612	1179213176
3323	08:33:31.310	00:00:03.323	199	-1024	-768	-1	-1	-1	-1	4	-1024	-768	-1	-1	-1	-1	4		0	0						Untertest4.avi	0	880	547	72	111				0	Content		-72	-111	3323279	1179229843
3340	08:33:31.327	00:00:03.339	200	-1024	-768	-1	-1	-1	-1	4	-1024	-768	-1	-1	-1	-1	4		0	0						Untertest4.avi	0	880	547	72	111				0	Content		-72	-111	3339947	1179246511
3357	08:33:31.344	00:00:03.356	201	-1024	-768	-1	-1	-1	-1	4	-1024	-768	-1	-1	-1	-1	4		0	0						Untertest4.avi	0	880	547	72	111				0	Content		-72	-111	3356614	1179263178
3373	08:33:31.360	00:00:03.373	202	-1024	-768	-1	-1	-1	-1	4	-1024	-768	-1	-1	-1	-1	4		0	0						Untertest4.avi	0	880	547	72	111				0	Content		-72	-111	3373089	1179279653
3390	08:33:31.377	00:00:03.389	203	-1024	-768	-1	-1	-1	-1	4	-1024	-768	-1	-1	-1	-1	4		0	0						Untertest4.avi	0	880	547	72	111				0	Content		-72	-111	3389756	1179296320
3406	08:33:31.393	00:00:03.406	204	-1024	-768	-1	-1	-1	-1	4	-1024	-768	-1	-1	-1	-1	4		0	0						Untertest4.avi	0	880	547	72	111				0	Content		-72	-111	3406424	1179312988
3423	08:33:31.410	00:00:03.423	205	-1024	-768	-1	-1	-1	-1	4	-1024	-768	-1	-1	-1	-1	4		0	0						Untertest4.avi	0	880	547	72	111				0	Content		-72	-111	3423091	1179329655
3440	08:33:31.427	00:00:03.439	206	-1024	-768	-1	-1	-1	-1	4	-1024	-768	-1	-1	-1	-1	4		0	0						Untertest4.avi	0	880	547	72	111				0	Content		-72	-111	3439758	1179346322
3456	08:33:31.443	00:00:03.456	207	-1024	-768	-1	-1	-1	-1	4	-1024	-768	-1	-1	-1	-1	4		0	0						Untertest4.avi	0	880	547	72	111				0	Content		-72	-111	3456249	1179362813
3473	08:33:31.460	00:00:03.472	208	-1024	-768	-1	-1	-1	-1	4	-1024	-768	-1	-1	-1	-1	4		0	0						Untertest4.avi	0	880	547	72	111				0	Content		-72	-111	3472916	1179379480
3490	08:33:31.477	00:00:03.489	209	-1024	-768	-1	-1	-1	-1	4	-1024	-768	-1	-1	-1	-1	4		0	0						Untertest4.avi	0	880	547	72	111				0	Content		-72	-111	3489583	1179396147
3506	08:33:31.493	00:00:03.506	210	-1024	-768	-1	-1	-1	-1	4	-1024	-768	-1	-1	-1	-1	4		0	0						Untertest4.avi	0	880	547	72	111				0	Content		-72	-111	3506250	1179412814
3523	08:33:31.510	00:00:03.522	211	-1024	-768	-1	-1	-1	-1	4	-1024	-768	-1	-1	-1	-1	4		0	0						Untertest4.avi	0	880	547	72	111				0	Content		-72	-111	3522775	1179429339
3539	08:33:31.526	00:00:03.539	212	-1024	-768	-1	-1	-1	-1	4	-1024	-768	-1	-1	-1	-1	4		0	0						Untertest4.avi	0	880	547	72	111				0	Content		-72	-111	3539442	1179446006
3556	08:33:31.543	00:00:03.556	213	-1024	-768	-1	-1	-1	-1	4	-1024	-768	-1	-1	-1	-1	4		0	0						Untertest4.avi	0	880	547	72	111				0	Content		-72	-111	3556109	1179462673
3573	08:33:31.560	00:00:03.572	214	-1024	-768	-1	-1	-1	-1	4	-1024	-768	-1	-1	-1	-1	4		0	0						Untertest4.avi	0	880	547	72	111				0	Content		-72	-111	3572777	1179479341
3589	08:33:31.576	00:00:03.589	215	-1024	-768	-1	-1	-1	-1	4	-1024	-768	-1	-1	-1	-1	4		0	0						Untertest4.avi	0	880	547	72	111				0	Content		-72	-111	3589340	1179495904
3606	08:33:31.593	00:00:03.606	216	-1024	-768	-1	-1	-1	-1	4	-1024	-768	-1	-1	-1	-1	4		0	0						Untertest4.avi	0	880	547	72	111				0	Content		-72	-111	3606007	1179512571
3623	08:33:31.610	00:00:03.622	217	-1024	-768	-1	-1	-1	-1	4	-1024	-768	-1	-1	-1	-1	4		0	0						Untertest4.avi	0	880	547	72	111				0	Content		-72	-111	3622674	1179529238
3639	08:33:31.626	00:00:03.639	218	-1024	-768	-1	-1	-1	-1	4	-1024	-768	-1	-1	-1	-1	4		0	0						Untertest4.avi	0	880	547	72	111				0	Content		-72	-111	3639342	1179545906
3656	08:33:31.643	00:00:03.655	219	-1024	-768	-1	-1	-1	-1	4	-1024	-768	-1	-1	-1	-1	4		0	0						Untertest4.avi	0	880	547	72	111				0	Content		-72	-111	3655841	1179562405
3673	08:33:31.660	00:00:03.672	220	-1024	-768	-1	-1	-1	-1	4	-1024	-768	-1	-1	-1	-1	4		0	0						Untertest4.avi	0	880	547	72	111				0	Content		-72	-111	3672508	1179579072
3689	08:33:31.676	00:00:03.689	221	-1024	-768	-1	-1	-1	-1	4	-1024	-768	-1	-1	-1	-1	4		0	0						Untertest4.avi	0	880	547	72	111				0	Content		-72	-111	3689175	1179595739
3706	08:33:31.693	00:00:03.705	222	-1024	-768	-1	-1	-1	-1	4	-1024	-768	-1	-1	-1	-1	4		0	0						Untertest4.avi	0	880	547	72	111				0	Content		-72	-111	3705751	1179612315
3722	08:33:31.709	00:00:03.722	223	-1024	-768	-1	-1	-1	-1	4	-1024	-768	-1	-1	-1	-1	4		0	0						Untertest4.avi	0	880	547	72	111				0	Content		-72	-111	3722418	1179628982
3739	08:33:31.726	00:00:03.739	224	-1024	-768	-1	-1	-1	-1	4	-1024	-768	-1	-1	-1	-1	4		0	0						Untertest4.avi	0	880	547	72	111				0	Content		-72	-111	3739085	1179645649
3756	08:33:31.743	00:00:03.755	225	-1024	-768	-1	-1	-1	-1	4	-1024	-768	-1	-1	-1	-1	4		0	0						Untertest4.avi	0	880	547	72	111				0	Content		-72	-111	3755753	1179662317
3772	08:33:31.759	00:00:03.772	226	-1024	-768	-1	-1	-1	-1	4	-1024	-768	-1	-1	-1	-1	4		0	0						Untertest4.avi	0	880	547	72	111				0	Content		-72	-111	3772469	1179679033
3789	08:33:31.776	00:00:03.789	227	-1024	-768	-1	-1	-1	-1	4	-1024	-768	-1	-1	-1	-1	4		0	0						Untertest4.avi	0	880	547	72	111				0	Content		-72	-111	3789136	1179695700
3806	08:33:31.793	00:00:03.805	228	-1024	-768	-1	-1	-1	-1	4	-1024	-768	-1	-1	-1	-1	4		0	0						Untertest4.avi	0	880	547	72	111				0	Content		-72	-111	3805803	1179712367
3822	08:33:31.809	00:00:03.822	229	-1024	-768	-1	-1	-1	-1	4	-1024	-768	-1	-1	-1	-1	4		0	0						Untertest4.avi	0	880	547	72	111				0	Content		-72	-111	3822471	1179729035
3839	08:33:31.826	00:00:03.839	230	-1024	-768	-1	-1	-1	-1	4	-1024	-768	-1	-1	-1	-1	4		0	0						Untertest4.avi	0	880	547	72	111				0	Content		-72	-111	3839138	1179745702
3856	08:33:31.843	00:00:03.855	231	-1024	-768	-1	-1	-1	-1	4	-1024	-768	-1	-1	-1	-1	4		0	0						Untertest4.avi	0	880	547	72	111				0	Content		-72	-111	3855977	1179762541
3873	08:33:31.860	00:00:03.872	232	-1024	-768	-1	-1	-1	-1	4	-1024	-768	-1	-1	-1	-1	4		0	0						Untertest4.avi	0	880	547	72	111				0	Content		-72	-111	3872645	1179779209
3889	08:33:31.876	00:00:03.889	233	-1024	-768	-1	-1	-1	-1	4	-1024	-768	-1	-1	-1	-1	4		0	0						Untertest4.avi	0	880	547	72	111				0	Content		-72	-111	3889312	1179795876
3906	08:33:31.893	00:00:03.905	234	-1024	-768	-1	-1	-1	-1	4	-1024	-768	-1	-1	-1	-1	4		0	0						Untertest4.avi	0	880	547	72	111				0	Content		-72	-111	3905979	1179812543
3923	08:33:31.910	00:00:03.922	235	-1024	-768	-1	-1	-1	-1	4	-1024	-768	-1	-1	-1	-1	4		0	0						Untertest4.avi	0	880	547	72	111				0	Content		-72	-111	3922646	1179829210
3940	08:33:31.927	00:00:03.939	236	-1024	-768	-1	-1	-1	-1	4	-1024	-768	-1	-1	-1	-1	4		0	0						Untertest4.avi	0	880	547	72	111				0	Content		-72	-111	3939559	1179846123
3956	08:33:31.943	00:00:03.956	237	-1024	-768	-1	-1	-1	-1	4	-1024	-768	-1	-1	-1	-1	4		0	0						Untertest4.avi	0	880	547	72	111				0	Content		-72	-111	3956226	1179862790
3973	08:33:31.960	00:00:03.972	238	-1024	-768	-1	-1	-1	-1	4	-1024	-768	-1	-1	-1	-1	4		0	0						Untertest4.avi	0	880	547	72	111				0	Content		-72	-111	3972893	1179879457
3990	08:33:31.977	00:00:03.989	239	-1024	-768	-1	-1	-1	-1	4	-1024	-768	-1	-1	-1	-1	4		0	0						Untertest4.avi	0	880	547	72	111				0	Content		-72	-111	3989561	1179896125
4006	08:33:31.993	00:00:04.006	240	-1024	-768	-1	-1	-1	-1	4	-1024	-768	-1	-1	-1	-1	4		0	0						Untertest4.avi	0	880	547	72	111				0	Content		-72	-111	4006228	1179912792
4023	08:33:32.010	00:00:04.022	241	-1024	-768	-1	-1	-1	-1	4	-1024	-768	-1	-1	-1	-1	4		0	0						Untertest4.avi	0	880	547	72	111				0	Content		-72	-111	4022591	1179929155
4039	08:33:32.026	00:00:04.039	242	-1024	-768	-1	-1	-1	-1	4	-1024	-768	-1	-1	-1	-1	4		0	0						Untertest4.avi	0	880	547	72	111				0	Content		-72	-111	4039258	1179945822
4056	08:33:32.043	00:00:04.055	243	-1024	-768	-1	-1	-1	-1	4	-1024	-768	-1	-1	-1	-1	4		0	0						Untertest4.avi	0	880	547	72	111				0	Content		-72	-111	4055926	1179962490
4072	08:33:32.059	00:00:04.072	244	-1024	-768	-1	-1	-1	-1	4	-1024	-768	-1	-1	-1	-1	4		0	0						Untertest4.avi	0	880	547	72	111				0	Content		-72	-111	4072387	1179978951
4089	08:33:32.076	00:00:04.089	245	-1024	-768	-1	-1	-1	-1	4	-1024	-768	-1	-1	-1	-1	4		0	0						Untertest4.avi	0	880	547	72	111				0	Content		-72	-111	4089054	1179995618
4106	08:33:32.093	00:00:04.105	246	-1024	-768	-1	-1	-1	-1	4	-1024	-768	-1	-1	-1	-1	4		0	0						Untertest4.avi	0	880	547	72	111				0	Content		-72	-111	4105722	1180012286
4122	08:33:32.109	00:00:04.121	247	-1024	-768	-1	-1	-1	-1	4	-1024	-768	-1	-1	-1	-1	4		0	0						Untertest4.avi	0	880	547	72	111				0	Content		-72	-111	4121932	1180028496
4139	08:33:32.126	00:00:04.138	248	-1024	-768	-1	-1	-1	-1	4	-1024	-768	-1	-1	-1	-1	4		0	0						Untertest4.avi	0	880	547	72	111				0	Content		-72	-111	4138554	1180045118
4155	08:33:32.142	00:00:04.155	249	-1024	-768	-1	-1	-1	-1	4	-1024	-768	-1	-1	-1	-1	4		0	0						Untertest4.avi	0	880	547	72	111				0	Content		-72	-111	4155219	1180061783
4172	08:33:32.159	00:00:04.171	250	-1024	-768	-1	-1	-1	-1	4	-1024	-768	-1	-1	-1	-1	4		0	0						Untertest4.avi	0	880	547	72	111				0	Content		-72	-111	4171887	1180078451
4189	08:33:32.176	00:00:04.188	251	-1024	-768	-1	-1	-1	-1	4	-1024	-768	-1	-1	-1	-1	4		0	0						Untertest4.avi	0	880	547	72	111				0	Content		-72	-111	4188554	1180095118
4205	08:33:32.192	00:00:04.205	252	-1024	-768	-1	-1	-1	-1	4	-1024	-768	-1	-1	-1	-1	4		0	0						Untertest4.avi	0	880	547	72	111				0	Content		-72	-111	4205174	1180111738
4222	08:33:32.209	00:00:04.221	253	-1024	-768	-1	-1	-1	-1	4	-1024	-768	-1	-1	-1	-1	4		0	0						Untertest4.avi	0	880	547	72	111				0	Content		-72	-111	4221841	1180128405
4239	08:33:32.226	00:00:04.238	254	-1024	-768	-1	-1	-1	-1	4	-1024	-768	-1	-1	-1	-1	4		0	0						Untertest4.avi	0	880	547	72	111				0	Content		-72	-111	4238508	1180145072
4255	08:33:32.242	00:00:04.255	255	-1024	-768	-1	-1	-1	-1	4	-1024	-768	-1	-1	-1	-1	4		0	0						Untertest4.avi	0	880	547	72	111				0	Content		-72	-111	4255175	1180161739
4272	08:33:32.259	00:00:04.271	256	-1024	-768	-1	-1	-1	-1	4	-1024	-768	-1	-1	-1	-1	4		0	0						Untertest4.avi	0	880	547	72	111				0	Content		-72	-111	4271980	1180178544
4289	08:33:32.276	00:00:04.288	257	-1024	-768	-1	-1	-1	-1	4	-1024	-768	-1	-1	-1	-1	4		0	0						Untertest4.avi	0	880	547	72	111				0	Content		-72	-111	4288648	1180195212
4305	08:33:32.292	00:00:04.305	258	725,5804	805,2311	0,5117068	0,5676631	637,2068	4,05579	0	435,3054	719,6772	0,3576416	0,6299688	653,6802	4,061016	0	1	580	762						Untertest4.avi	0	880	547	72	111	402	616	250	0	Content		508	651	4305408	1180211972
4322	08:33:32.309	00:00:04.321	259	-1024	-768	-1	-1	-1	-1	4	-1024	-768	-1	-1	-1	-1	4	1	0	0						Untertest4.avi	0	880	547	72	111	402	616	250	0	Content		-72	-111	4321780	1180228344
4338	08:33:32.325	00:00:04.338	260	-1024	-768	-1	-1	-1	-1	4	-1024	-768	-1	-1	-1	-1	4	1	0	0						Untertest4.avi	0	880	547	72	111	402	616	250	0	Content		-72	-111	4338404	1180244968
4355	08:33:32.342	00:00:04.355	261	-1024	-768	-1	-1	-1	-1	4	-1024	-768	-1	-1	-1	-1	4	1	0	0						Untertest4.avi	0	880	547	72	111	402	616	250	0	Content		-72	-111	4355072	1180261636
4372	08:33:32.359	00:00:04.371	262	-1024	-768	-1	-1	-1	-1	4	-1024	-768	-1	-1	-1	-1	4	1	0	0						Untertest4.avi	0	880	547	72	111	402	616	250	0	Content		-72	-111	4371775	1180278339
4388	08:33:32.375	00:00:04.388	263	-1024	-768	-1	-1	-1	-1	4	-1024	-768	-1	-1	-1	-1	4	1	0	0						Untertest4.avi	0	880	547	72	111	402	616	250	0	Content		-72	-111	4388397	1180294961
4405	08:33:32.392	00:00:04.405	264	-1024	-768	-1	-1	-1	-1	4	-1024	-768	-1	-1	-1	-1	4	1	0	0						Untertest4.avi	0	880	547	72	111	402	616	250	0	Content		-72	-111	4405065	1180311629
4422	08:33:32.409	00:00:04.421	265	-1024	-768	-1	-1	-1	-1	4	486,7209	697,3705	0,3579789	0,628536	643,3057	4,140816	0	1	487	697						Untertest4.avi	0	880	547	72	111	402	616	250	0	Content		415	586	4421642	1180328206
4438	08:33:32.425	00:00:04.438	266	-1024	-768	-1	-1	-1	-1	4	372,6235	738,93	0,3574763	0,6282049	642,1984	3,998622	0	1	373	739						Untertest4.avi	0	880	547	72	111	402	616	250	0	Content		301	628	4438389	1180344953
4455	08:33:32.442	00:00:04.455	267	-1024	-768	-1	-1	-1	-1	4	-1024	-768	-1	-1	-1	-1	4	1	0	0						Untertest4.avi	0	880	547	72	111	402	616	250	0	Content		-72	-111	4455046	1180361610
4472	08:33:32.459	00:00:04.471	268	-1024	-768	-1	-1	-1	-1	4	-1024	-768	-1	-1	-1	-1	4	1	0	0						Untertest4.avi	0	880	547	72	111	402	616	250	0	Content		-72	-111	4471714	1180378278
4488	08:33:32.475	00:00:04.488	269	-1024	-768	-1	-1	-1	-1	4	444,6407	714,8309	0,3571343	0,6269039	640,8758	4,101313	0	1	445	715						Untertest4.avi	0	880	547	72	111	402	616	250	0	Content		373	604	4488339	1180394903
4505	08:33:32.492	00:00:04.504	270	653,7957	802,0106	0,5095719	0,5635604	624,5706	4,034269	0	408,5834	705,7286	0,357266	0,626094	641,0184	3,97555	0	1	531	754						Untertest4.avi	0	880	547	72	111	402	616	250	0	Content		459	643	4504962	1180411526
4522	08:33:32.509	00:00:04.521	271	605,8347	751,0302	0,5098932	0,5622609	624,3254	4,134873	0	368,718	663,8984	0,3572807	0,6249266	640,9743	3,978843	0	1	487	707						Untertest4.avi	0	880	547	72	111	402	616	250	0	Content		415	596	4521711	1180428275
4538	08:33:32.525	00:00:04.538	272	593,925	697,5658	0,5104256	0,560977	624,3893	4,14855	0	330,123	635,298	0,3572956	0,6239042	641,015	3,995685	0	1	462	666						Untertest4.avi	0	880	547	72	111	402	616	250	0	Content		390	555	4538339	1180444903
4555	08:33:32.542	00:00:04.554	273	499,7323	673,9159	0,5108886	0,5597538	624,4131	4,074611	0	387,8575	586,1427	0,3571438	0,6228361	641,015	4,008272	0	2	444	630						Untertest4.avi	0	880	547	72	111	513	400	283	0	Content		372	519	4554959	1180461523
4572	08:33:32.559	00:00:04.571	274	488,3218	621,532	0,5107983	0,5588353	624,544	4,07892	0	380,6576	547,4664	0,3562284	0,6222585	640,9064	4,011031	0	2	434	584						Untertest4.avi	0	880	547	72	111	513	400	283	0	Content		362	473	4571582	1180478146
4588	08:33:32.575	00:00:04.588	275	525,7537	581,8246	0,5101631	0,5581216	624,0398	4,083428	0	446,0598	551,4486	0,3548685	0,621806	640,6295	4,012636	0	2	486	567						Untertest4.avi	0	880	547	72	111	513	400	283	0	Content		414	456	4588347	1180494911
4605	08:33:32.592	00:00:04.604	276	560,3626	548,1213	0,5089425	0,5575398	624,1534	4,105741	0	518,2961	506,3	0,3532993	0,6214847	640,7104	4,018618	0	2	539	527						Untertest4.avi	0	880	547	72	111	513	400	283	0	Content		467	416	4604954	1180511518
4622	08:33:32.609	00:00:04.621	277	603,447	530,9034	0,5079827	0,5574237	623,9887	4,169627	0	576,4863	490,6274	0,3521647	0,6212699	640,6487	4,054324	0	2	590	511						Untertest4.avi	0	880	547	72	111	513	400	283	0	Content		518	400	4621579	1180528143
4638	08:33:32.625	00:00:04.638	278	594,7938	530,8989	0,5076371	0,5575655	623,7914	4,164924	0	571,9797	496,5551	0,3516551	0,6213703	640,571	4,055341	0	2	583	514						Untertest4.avi	0	880	547	72	111	513	400	283	0	Content		511	403	4638203	1180544767
4655	08:33:32.642	00:00:04.654	279	590,9844	524,7319	0,5072511	0,5574995	624,022	4,137686	0	572,2509	496,0403	0,3511123	0,6211981	640,3879	4,078094	0	2	582	510						Untertest4.avi	0	880	547	72	111	513	400	283	0	Content		510	399	4654953	1180561517
4672	08:33:32.659	00:00:04.671	280	609,0278	525,0543	0,5068102	0,5572397	623,9382	4,165493	0	570,3376	492,5553	0,3505755	0,6207112	640,2568	4,094298	0	2	590	509						Untertest4.avi	0	880	547	72	111	513	400	283	0	Content		518	398	4671574	1180578138
4688	08:33:32.675	00:00:04.688	281	599,3062	529,2443	0,5063815	0,5567675	623,9056	4,196076	0	576,3914	493,9692	0,3500688	0,6201196	640,28	4,100912	0	2	588	512						Untertest4.avi	0	880	547	72	111	513	400	283	0	Content		516	401	4688200	1180594764
4705	08:33:32.692	00:00:04.704	282	594,0688	520,1082	0,5059969	0,5561825	623,9506	4,214588	0	568,6273	494,6612	0,3496202	0,619435	640,3048	4,176142	0	2	581	507						Untertest4.avi	0	880	547	72	111	513	400	283	0	Content		509	396	4704823	1180611387
4722	08:33:32.709	00:00:04.721	283	602,8105	523,2631	0,5057012	0,5556195	624,126	4,189581	0	590,1041	488,3148	0,3492616	0,6188164	640,3792	4,193393	0	2	596	506						Untertest4.avi	0	880	547	72	111	513	400	283	0	Content		524	395	4721573	1180628137
4738	08:33:32.725	00:00:04.738	284	605,7351	522,8142	0,5054654	0,5550601	624,0662	4,249547	0	570,9487	504,9893	0,3490244	0,6183673	640,3513	4,147249	0	2	588	514						Untertest4.avi	0	880	547	72	111	513	400	283	0	Content		516	403	4738195	1180644759
4755	08:33:32.742	00:00:04.754	285	562,9424	521,434	0,5050039	0,5545678	626,2455	4,326125	0	573,2617	496,9959	0,348849	0,6179916	640,3564	4,18977	0	2	568	509						Untertest4.avi	0	880	547	72	111	513	400	283	0	Content		496	398	4754822	1180661386
4771	08:33:32.758	00:00:04.771	286	593,1564	528,1515	0,5052477	0,553815	624,2091	4,332278	0	573,4332	493,8749	0,3487622	0,6177463	640,2611	4,25173	0	2	583	511						Untertest4.avi	0	880	547	72	111	513	400	283	0	Content		511	400	4771443	1180678007
4788	08:33:32.775	00:00:04.788	287	599,4479	522,7254	0,5051809	0,5533091	624,1058	4,345037	0	581,9082	493,4772	0,3487075	0,61768	640,0646	4,267115	0	2	591	508						Untertest4.avi	0	880	547	72	111	513	400	283	0	Content		519	397	4788192	1180694756
4805	08:33:32.792	00:00:04.804	288	605,9446	525,8252	0,505069	0,5529072	623,9465	4,330365	0	568,6929	495,585	0,3486447	0,6178479	639,8624	4,248012	0	2	587	511						Untertest4.avi	0	880	547	72	111	513	400	283	0	Content		515	400	4804817	1180711381
4821	08:33:32.808	00:00:04.821	289	607,2856	532,5656	0,5046957	0,5529644	623,8235	4,37835	0	570,3416	493,9773	0,3484229	0,6185033	639,6151	4,287935	0	2	589	513						Untertest4.avi	0	880	547	72	111	513	400	283	0	Content		517	402	4821441	1180728005
4838	08:33:32.825	00:00:04.838	290	632,1157	611,7338	0,502967	0,5553947	623,0543	4,460759	0	627,6252	579,0895	0,34772	0,620888	639,5736	4,302534	0	3	630	595						Untertest4.avi	0	880	547	72	111	624	651	100	0	Content		558	484	4838072	1180744636
4855	08:33:32.842	00:00:04.854	291	735,9383	719,3138	0,5009196	0,558208	623,9944	4,389325	0	655,3665	683,6885	0,3474792	0,6232913	639,3413	4,251788	0	3	696	702						Untertest4.avi	0	880	547	72	111	624	651	100	0	Content		624	591	4854816	1180761380
4871	08:33:32.858	00:00:04.871	292	769,6287	783,9695	0,4997602	0,5597646	623,6976	4,31568	0	652,5469	743,2992	0,3474808	0,6247993	639,2139	4,230649	0	3	711	764						Untertest4.avi	0	880	547	72	111	624	651	100	0	Content		639	653	4871434	1180777998
4888	08:33:32.875	00:00:04.888	293	739,6559	816,9277	0,4991666	0,5600476	623,0543	4,193843	0	605,8664	744,1035	0,3472288	0,6253325	639,024	4,217607	0	3	673	781						Untertest4.avi	0	880	547	72	111	624	651	100	0	Content		601	670	4888061	1180794625
4905	08:33:32.892	00:00:04.904	294	-1024	-768	-1	-1	-1	-1	4	603,4678	759,3561	0,3467373	0,6251099	638,98	4,229506	0	3	603	759						Untertest4.avi	0	880	547	72	111	624	651	100	0	Content		531	648	4904810	1180811374
4921	08:33:32.908	00:00:04.921	295	836,0788	813,9126	0,4976375	0,5585946	623,0543	4,220211	0	588,669	738,8983	0,346084	0,6247567	639,082	4,342392	0	3	712	776						Untertest4.avi	0	880	547	72	111	624	651	100	0	Content		640	665	4921432	1180827996
4938	08:33:32.925	00:00:04.938	296	812,7408	804,0692	0,4963771	0,5577047	619,1161	4,261264	0	604,918	720,1758	0,3453987	0,6242253	638,8418	4,318804	0	4	709	762						Untertest4.avi	0	880	547	72	111	517	642	283	0	Content		637	651	4938056	1180844620
4955	08:33:32.942	00:00:04.954	297	-1024	-768	-1	-1	-1	-1	4	562,8745	754,0374	0,3447085	0,6236858	638,763	4,194917	0	4	563	754						Untertest4.avi	0	880	547	72	111	517	642	283	0	Content		491	643	4954680	1180861244
4971	08:33:32.958	00:00:04.971	298	-1024	-768	-1	-1	-1	-1	4	593,2581	730,5749	0,3441862	0,6233145	638,7474	4,181262	0	4	593	731						Untertest4.avi	0	880	547	72	111	517	642	283	0	Content		521	620	4971429	1180877993
4988	08:33:32.975	00:00:04.988	299	-1024	-768	-1	-1	-1	-1	4	587,8073	736,4693	0,3435377	0,6231738	638,6798	4,066669	0	4	588	736						Untertest4.avi	0	880	547	72	111	517	642	283	0	Content		516	625	4988051	1180894615
5005	08:33:32.992	00:00:05.004	300	-1024	-768	-1	-1	-1	-1	4	530,4337	745,687	0,3425124	0,6232849	640,6129	4,2109	0	4	530	746						Untertest4.avi	0	880	547	72	111	517	642	283	0	Content		458	635	5004676	1180911240
5022	08:33:33.009	00:00:05.021	301	-1024	-768	-1	-1	-1	-1	4	551,2957	739,2944	0,3419346	0,6232114	640,9069	4,138828	0	4	551	739						Untertest4.avi	0	880	547	72	111	517	642	283	0	Content		479	628	5021621	1180928185
5038	08:33:33.025	00:00:05.038	302	836,987	819,296	0,4932043	0,5551465	619,1161	3,914515	0	571,8453	736,6763	0,3419698	0,6231007	638,3599	4,017046	0	4	704	778						Untertest4.avi	0	880	547	72	111	517	642	283	0	Content		632	667	5038049	1180944613
5055	08:33:33.042	00:00:05.054	303	-1024	-768	-1	-1	-1	-1	4	553,7535	768,5709	0,3416539	0,6227651	638,3599	3,974478	0	4	554	769						Untertest4.avi	0	880	547	72	111	517	642	283	0	Content		482	658	5054672	1180961236
5071	08:33:33.058	00:00:05.071	304	-1024	-768	-1	-1	-1	-1	4	592,2444	729,7015	0,3414336	0,6222782	638,1332	3,977863	0	4	592	730						Untertest4.avi	0	880	547	72	111	517	642	283	0	Content		520	619	5071296	1180977860
5088	08:33:33.075	00:00:05.087	305	-1024	-768	-1	-1	-1	-1	4	541,0323	744,2409	0,3411559	0,6215724	637,9974	3,930139	0	4	541	744						Untertest4.avi	0	880	547	72	111	517	642	283	0	Content		469	633	5087920	1180994484
5105	08:33:33.092	00:00:05.104	306	837,9065	805,733	0,4927764	0,5520731	621,9501	4,055047	0	555,2847	750,1594	0,3408211	0,6208333	637,9429	3,943366	0	4	697	778						Untertest4.avi	0	880	547	72	111	517	642	283	0	Content		625	667	5104668	1181011232
5122	08:33:33.109	00:00:05.121	307	-1024	-768	-1	-1	-1	-1	4	588,98	753,1935	0,3404261	0,6201778	638,0466	3,865476	0	4	589	753						Untertest4.avi	0	880	547	72	111	517	642	283	0	Content		517	642	5121539	1181028103
5138	08:33:33.125	00:00:05.137	308	-1024	-768	-1	-1	-1	-1	4	574,519	733,3193	0,3400359	0,6196994	637,9721	4,056056	0	4	575	733						Untertest4.avi	0	880	547	72	111	517	642	283	0	Content		503	622	5137914	1181044478
5155	08:33:33.142	00:00:05.154	309	-1024	-768	-1	-1	-1	-1	4	554,8414	727,3072	0,3396725	0,6193307	638,0838	4,00127	0	4	555	727						Untertest4.avi	0	880	547	72	111	517	642	283	0	Content		483	616	5154537	1181061101
5171	08:33:33.158	00:00:05.171	310	-1024	-768	-1	-1	-1	-1	4	592,8006	758,6604	0,3392777	0,6191734	638,0253	3,82812	0	4	593	759						Untertest4.avi	0	880	547	72	111	517	642	283	0	Content		521	648	5171286	1181077850
5188	08:33:33.175	00:00:05.188	311	813,3734	818,6626	0,4905619	0,5499302	621,9501	3,810523	0	582,3636	781,6627	0,3386832	0,619419	638,0253	3,820557	0	4	698	800						Untertest4.avi	0	880	547	72	111	517	642	283	0	Content		626	689	5188158	1181094722
5205	08:33:33.192	00:00:05.204	312	-1024	-768	-1	-1	-1	-1	4	714,1281	754,6562	0,3371222	0,6201832	638,0195	4,009561	0	4	714	755						Untertest4.avi	0	880	547	72	111	517	642	283	0	Content		642	644	5204775	1181111339
5221	08:33:33.208	00:00:05.221	313	-1024	-768	-1	-1	-1	-1	4	-1024	-768	-1	-1	-1	-1	4		0	0						Untertest4.avi	0	880	547	72	111				0	Content		-72	-111	5221472	1181128036
5238	08:33:33.225	00:00:05.237	314	-1024	-768	-1	-1	-1	-1	4	-1024	-768	-1	-1	-1	-1	4		0	0						Untertest4.avi	0	880	547	72	111				0	Content		-72	-111	5237905	1181144469
5255	08:33:33.242	00:00:05.254	315	-1024	-768	-1	-1	-1	-1	4	-1024	-768	-1	-1	-1	-1	4		0	0						Untertest4.avi	0	880	547	72	111				0	Content		-72	-111	5254773	1181161337
5271	08:33:33.258	00:00:05.271	316	-1024	-768	-1	-1	-1	-1	4	-1024	-768	-1	-1	-1	-1	4		0	0						Untertest4.avi	0	880	547	72	111				0	Content		-72	-111	5271155	1181177719
5288	08:33:33.275	00:00:05.287	317	-1024	-768	-1	-1	-1	-1	4	-1024	-768	-1	-1	-1	-1	4		0	0						Untertest4.avi	0	880	547	72	111				0	Content		-72	-111	5287903	1181194467
5305	08:33:33.292	00:00:05.304	318	-1024	-768	-1	-1	-1	-1	4	-1024	-768	-1	-1	-1	-1	4		0	0						Untertest4.avi	0	880	547	72	111				0	Content		-72	-111	5304528	1181211092
5321	08:33:33.308	00:00:05.321	319	-1024	-768	-1	-1	-1	-1	4	-1024	-768	-1	-1	-1	-1	4		0	0						Untertest4.avi	0	880	547	72	111				0	Content		-72	-111	5321151	1181227715
5338	08:33:33.325	00:00:05.337	320	-1024	-768	-1	-1	-1	-1	4	-1024	-768	-1	-1	-1	-1	4		0	0						Untertest4.avi	0	880	547	72	111				0	Content		-72	-111	5337775	1181244339
5354	08:33:33.341	00:00:05.354	321	-1024	-768	-1	-1	-1	-1	4	-1024	-768	-1	-1	-1	-1	4		0	0						Untertest4.avi	0	880	547	72	111				0	Content		-72	-111	5354401	1181260965
5371	08:33:33.358	00:00:05.371	322	-1024	-768	-1	-1	-1	-1	4	-1024	-768	-1	-1	-1	-1	4		0	0						Untertest4.avi	0	880	547	72	111				0	Content		-72	-111	5371151	1181277715
5388	08:33:33.375	00:00:05.387	323	-1024	-768	-1	-1	-1	-1	4	-1024	-768	-1	-1	-1	-1	4		0	0						Untertest4.avi	0	880	547	72	111				0	Content		-72	-111	5387774	1181294338
5404	08:33:33.391	00:00:05.404	324	-1024	-768	-1	-1	-1	-1	4	-1024	-768	-1	-1	-1	-1	4		0	0						Untertest4.avi	0	880	547	72	111				0	Content		-72	-111	5404399	1181310963
5421	08:33:33.408	00:00:05.421	325	-1024	-768	-1	-1	-1	-1	4	-1024	-768	-1	-1	-1	-1	4		0	0						Untertest4.avi	0	880	547	72	111				0	Content		-72	-111	5421025	1181327589
5438	08:33:33.425	00:00:05.437	326	-1024	-768	-1	-1	-1	-1	4	-1024	-768	-1	-1	-1	-1	4		0	0						Untertest4.avi	0	880	547	72	111				0	Content		-72	-111	5437772	1181344336
5454	08:33:33.441	00:00:05.454	327	-1024	-768	-1	-1	-1	-1	4	-1024	-768	-1	-1	-1	-1	4		0	0						Untertest4.avi	0	880	547	72	111				0	Content		-72	-111	5454398	1181360962
5472	08:33:33.459	00:00:05.471	328	-1024	-768	-1	-1	-1	-1	4	-1024	-768	-1	-1	-1	-1	4		0	0						Untertest4.avi	0	880	547	72	111				0	Content		-72	-111	5471647	1181378211
5488	08:33:33.475	00:00:05.488	329	-1024	-768	-1	-1	-1	-1	4	-1024	-768	-1	-1	-1	-1	4		0	0						Untertest4.avi	0	880	547	72	111				0	Content		-72	-111	5488212	1181394776
5505	08:33:33.492	00:00:05.504	330	-1024	-768	-1	-1	-1	-1	4	-1024	-768	-1	-1	-1	-1	4		0	0						Untertest4.avi	0	880	547	72	111				0	Content		-72	-111	5504835	1181411399
5521	08:33:33.508	00:00:05.521	331	-1024	-768	-1	-1	-1	-1	4	-1024	-768	-1	-1	-1	-1	4		0	0						Untertest4.avi	0	880	547	72	111				0	Content		-72	-111	5521014	1181427578
5538	08:33:33.525	00:00:05.537	332	-1024	-768	-1	-1	-1	-1	4	-1024	-768	-1	-1	-1	-1	4		0	0						Untertest4.avi	0	880	547	72	111				0	Content		-72	-111	5537763	1181444327
5554	08:33:33.541	00:00:05.554	333	-1024	-768	-1	-1	-1	-1	4	-1024	-768	-1	-1	-1	-1	4		0	0						Untertest4.avi	0	880	547	72	111				0	Content		-72	-111	5554384	1181460948
5571	08:33:33.558	00:00:05.571	334	-1024	-768	-1	-1	-1	-1	4	-1024	-768	-1	-1	-1	-1	4		0	0						Untertest4.avi	0	880	547	72	111				0	Content		-72	-111	5571008	1181477572
5588	08:33:33.575	00:00:05.587	335	-1024	-768	-1	-1	-1	-1	4	-1024	-768	-1	-1	-1	-1	4		0	0						Untertest4.avi	0	880	547	72	111				0	Content		-72	-111	5587632	1181494196
5605	08:33:33.592	00:00:05.604	336	-1024	-768	-1	-1	-1	-1	4	-1024	-768	-1	-1	-1	-1	4		0	0						Untertest4.avi	0	880	547	72	111				0	Content		-72	-111	5604831	1181511395
5622	08:33:33.609	00:00:05.622	337	-1024	-768	-1	-1	-1	-1	4	-1024	-768	-1	-1	-1	-1	4		0	0						Untertest4.avi	0	880	547	72	111				0	Content		-72	-111	5622201	1181528765
5639	08:33:33.626	00:00:05.639	338	-1024	-768	-1	-1	-1	-1	4	-1024	-768	-1	-1	-1	-1	4		0	0						Untertest4.avi	0	880	547	72	111				0	Content		-72	-111	5639445	1181546009
5654	08:33:33.641	00:00:05.654	339	-1024	-768	-1	-1	-1	-1	4	-1024	-768	-1	-1	-1	-1	4		0	0						Untertest4.avi	0	880	547	72	111				0	Content		-72	-111	5654249	1181560813
5671	08:33:33.658	00:00:05.670	340	-1024	-768	-1	-1	-1	-1	4	-1024	-768	-1	-1	-1	-1	4		0	0						Untertest4.avi	0	880	547	72	111				0	Content		-72	-111	5670997	1181577561
5688	08:33:33.675	00:00:05.687	341	-1024	-768	-1	-1	-1	-1	4	-1024	-768	-1	-1	-1	-1	4		0	0						Untertest4.avi	0	880	547	72	111				0	Content		-72	-111	5687619	1181594183
5704	08:33:33.691	00:00:05.704	342	-1024	-768	-1	-1	-1	-1	4	-1024	-768	-1	-1	-1	-1	4		0	0						Untertest4.avi	0	880	547	72	111				0	Content		-72	-111	5704241	1181610805
5721	08:33:33.708	00:00:05.720	343	-1024	-768	-1	-1	-1	-1	4	-1024	-768	-1	-1	-1	-1	4		0	0						Untertest4.avi	0	880	547	72	111				0	Content		-72	-111	5720864	1181627428
5737	08:33:33.724	00:00:05.737	344	-1024	-768	-1	-1	-1	-1	4	-1024	-768	-1	-1	-1	-1	4		0	0						Untertest4.avi	0	880	547	72	111				0	Content		-72	-111	5737491	1181644055
5755	08:33:33.742	00:00:05.754	345	-1024	-768	-1	-1	-1	-1	4	-1024	-768	-1	-1	-1	-1	4		0	0						Untertest4.avi	0	880	547	72	111				0	Content		-72	-111	5754682	1181661246
5771	08:33:33.758	00:00:05.770	346	987,3842	722,0324	0,4839207	0,5445971	609,1564	4,210387	3	956,3069	703,15	0,4838593	0,5446568	623,194	4,281475	1	5	956	703						Untertest4.avi	0	880	547	72	111	927	600	200	0	Content		884	592	5770846	1181677410
5787	08:33:33.774	00:00:05.787	347	981,1304	718,884	0,483896	0,5446954	606,5571	4,231909	3	954,5493	700,0657	0,4838277	0,5447493	623,1273	4,32124	1	5	955	700						Untertest4.avi	0	880	547	72	111	927	600	200	0	Content		883	589	5787482	1181694046
5804	08:33:33.791	00:00:05.804	348	987,657	730,1721	0,4837992	0,5449999	607,3094	4,190762	3	960,2272	710,8721	0,4837351	0,5450744	623,1761	4,274342	1	5	960	711						Untertest4.avi	0	880	547	72	111	927	600	200	0	Content		888	600	5804104	1181710668
5821	08:33:33.808	00:00:05.820	349	979,6163	717,8043	0,4836727	0,5455837	604,4965	4,164211	3	957,2934	699,8153	0,483606	0,5456188	622,9095	4,26531	1	5	957	700						Untertest4.avi	0	880	547	72	111	927	600	200	0	Content		885	589	5820852	1181727416
5837	08:33:33.824	00:00:05.837	350	998,8125	711,3895	0,4834089	0,5462193	622,8265	4,381671	0	1027,479	705,3745	0,327369	0,6219101	627,3788	4,097124	0	5	1013	708						Untertest4.avi	0	880	547	72	111	927	600	200	0	Content		941	597	5837477	1181744041
5854	08:33:33.841	00:00:05.854	351	1014,935	715,7572	0,4831489	0,5468112	622,747	4,41033	0	979,4155	705,2579	0,3282156	0,6227812	637,6589	4,257124	0	5	997	711						Untertest4.avi	0	880	547	72	111	927	600	200	0	Content		925	600	5854102	1181760666
5871	08:33:33.858	00:00:05.870	352	1016,58	725,1184	0,4828865	0,5474026	622,7817	4,35359	0	985,3893	695,6481	0,3279914	0,6235224	637,7015	4,294232	0	5	1001	710						Untertest4.avi	0	880	547	72	111	927	600	200	0	Content		929	599	5870732	1181777296
5887	08:33:33.874	00:00:05.887	353	1007,506	724,2468	0,4826065	0,5480098	622,7361	4,397084	0	999,5328	709,8059	0,327779	0,6242663	637,7144	4,308866	0	5	1004	717						Untertest4.avi	0	880	547	72	111	927	600	200	0	Content		932	606	5887475	1181794039
5904	08:33:33.891	00:00:05.904	354	941,0033	726,3049	0,4851989	0,5485178	605,782	4,320185	0	987,2354	698,3891	0,327619	0,6249701	637,7644	4,375914	0	5	964	712						Untertest4.avi	0	880	547	72	111	927	600	200	0	Content		892	601	5904101	1181810665
5921	08:33:33.908	00:00:05.920	355	1023,218	725,7441	0,4821638	0,5490243	622,8582	4,436889	0	1013,362	697,1018	0,3274716	0,6255981	637,9561	4,300574	0	5	1018	711						Untertest4.avi	0	880	547	72	111	927	600	200	0	Content		946	600	5920723	1181827287
5937	08:33:33.924	00:00:05.937	356	1009,435	720,2854	0,4820293	0,549537	622,8177	4,448337	0	991,9559	706,0318	0,3274038	0,6261669	638,0704	4,363474	0	5	1001	713						Untertest4.avi	0	880	547	72	111	927	600	200	0	Content		929	602	5937347	1181843911
5954	08:33:33.941	00:00:05.954	357	1052,845	758,4589	0,4814549	0,5506619	623,3359	4,521476	0	1051,874	742,293	0,3270938	0,6273414	638,5591	4,316613	0	5	1052	750						Untertest4.avi	0	880	547	72	111	927	600	200	0	Content		980	639	5954096	1181860660
5971	08:33:33.958	00:00:05.970	358	-1024	-768	-1	-1	-1	-1	4	-1024	-768	-1	-1	-1	-1	4		0	0						Untertest4.avi	0	880	547	72	111				0	Content		-72	-111	5970718	1181877282
5987	08:33:33.974	00:00:05.987	359	-1024	-768	-1	-1	-1	-1	4	-1024	-768	-1	-1	-1	-1	4		0	0						Untertest4.avi	0	880	547	72	111				0	Content		-72	-111	5987343	1181893907
6004	08:33:33.991	00:00:06.004	360	-1024	-768	-1	-1	-1	-1	4	-1024	-768	-1	-1	-1	-1	4		0	0						Untertest4.avi	0	880	547	72	111				0	Content		-72	-111	6004030	1181910594
6021	08:33:34.008	00:00:06.020	361	-1024	-768	-1	-1	-1	-1	4	-1024	-768	-1	-1	-1	-1	4		0	0						Untertest4.avi	0	880	547	72	111				0	Content		-72	-111	6020698	1181927262
6037	08:33:34.024	00:00:06.037	362	-1024	-768	-1	-1	-1	-1	4	-1024	-768	-1	-1	-1	-1	4		0	0						Untertest4.avi	0	880	547	72	111				0	Content		-72	-111	6037341	1181943905
6054	08:33:34.041	00:00:06.054	363	-1024	-768	-1	-1	-1	-1	4	-1024	-768	-1	-1	-1	-1	4		0	0						Untertest4.avi	0	880	547	72	111				0	Content		-72	-111	6054026	1181960590
6071	08:33:34.058	00:00:06.070	364	-1024	-768	-1	-1	-1	-1	4	-1024	-768	-1	-1	-1	-1	4		0	0						Untertest4.avi	0	880	547	72	111				0	Content		-72	-111	6070694	1181977258
6087	08:33:34.074	00:00:06.087	365	-1024	-768	-1	-1	-1	-1	4	-1024	-768	-1	-1	-1	-1	4		0	0						Untertest4.avi	0	880	547	72	111				0	Content		-72	-111	6087335	1181993899
6104	08:33:34.091	00:00:06.103	366	-1024	-768	-1	-1	-1	-1	4	-1024	-768	-1	-1	-1	-1	4		0	0						Untertest4.avi	0	880	547	72	111				0	Content		-72	-111	6103960	1182010524
6121	08:33:34.108	00:00:06.120	367	-1024	-768	-1	-1	-1	-1	4	-1024	-768	-1	-1	-1	-1	4		0	0						Untertest4.avi	0	880	547	72	111				0	Content		-72	-111	6120583	1182027147
6137	08:33:34.124	00:00:06.137	368	-1024	-768	-1	-1	-1	-1	4	-1024	-768	-1	-1	-1	-1	4		0	0						Untertest4.avi	0	880	547	72	111				0	Content		-72	-111	6137251	1182043815
6154	08:33:34.141	00:00:06.153	369	-1024	-768	-1	-1	-1	-1	4	-1024	-768	-1	-1	-1	-1	4		0	0						Untertest4.avi	0	880	547	72	111				0	Content		-72	-111	6153956	1182060520
6171	08:33:34.158	00:00:06.170	370	-1024	-768	-1	-1	-1	-1	4	-1024	-768	-1	-1	-1	-1	4		0	0						Untertest4.avi	0	880	547	72	111				0	Content		-72	-111	6170578	1182077142
6187	08:33:34.174	00:00:06.187	371	-1024	-768	-1	-1	-1	-1	4	-1024	-768	-1	-1	-1	-1	4		0	0						Untertest4.avi	0	880	547	72	111				0	Content		-72	-111	6187203	1182093767
6204	08:33:34.191	00:00:06.203	372	-1024	-768	-1	-1	-1	-1	4	-1024	-768	-1	-1	-1	-1	4		0	0						Untertest4.avi	0	880	547	72	111				0	Content		-72	-111	6203827	1182110391
6221	08:33:34.208	00:00:06.221	373	-1024	-768	-1	-1	-1	-1	4	-1024	-768	-1	-1	-1	-1	4		0	0						Untertest4.avi	0	880	547	72	111				0	Content		-72	-111	6221089	1182127653
6238	08:33:34.225	00:00:06.237	374	-1024	-768	-1	-1	-1	-1	4	-1024	-768	-1	-1	-1	-1	4		0	0						Untertest4.avi	0	880	547	72	111				0	Content		-72	-111	6237821	1182144385
6254	08:33:34.241	00:00:06.253	375	-1024	-768	-1	-1	-1	-1	4	-1024	-768	-1	-1	-1	-1	4		0	0						Untertest4.avi	0	880	547	72	111				0	Content		-72	-111	6253821	1182160385
6270	08:33:34.257	00:00:06.270	376	-1024	-768	-1	-1	-1	-1	4	-1024	-768	-1	-1	-1	-1	4		0	0						Untertest4.avi	0	880	547	72	111				0	Content		-72	-111	6270444	1182177008
6287	08:33:34.274	00:00:06.287	377	-1024	-768	-1	-1	-1	-1	4	-1024	-768	-1	-1	-1	-1	4		0	0						Untertest4.avi	0	880	547	72	111				0	Content		-72	-111	6287193	1182193757
6304	08:33:34.291	00:00:06.303	378	-1024	-768	-1	-1	-1	-1	4	-1024	-768	-1	-1	-1	-1	4		0	0						Untertest4.avi	0	880	547	72	111				0	Content		-72	-111	6303817	1182210381
6321	08:33:34.308	00:00:06.320	379	-1024	-768	-1	-1	-1	-1	4	-1024	-768	-1	-1	-1	-1	4		0	0						Untertest4.avi	0	880	547	72	111				0	Content		-72	-111	6320564	1182227128
6337	08:33:34.324	00:00:06.337	380	-1024	-768	-1	-1	-1	-1	4	-1024	-768	-1	-1	-1	-1	4		0	0						Untertest4.avi	0	880	547	72	111				0	Content		-72	-111	6337187	1182243751
6354	08:33:34.341	00:00:06.354	381	-1024	-768	-1	-1	-1	-1	4	-1024	-768	-1	-1	-1	-1	4		0	0						Untertest4.avi	0	880	547	72	111				0	Content		-72	-111	6354253	1182260817
6372	08:33:34.359	00:00:06.371	382	-1024	-768	-1	-1	-1	-1	4	-1024	-768	-1	-1	-1	-1	4		0	0						Untertest4.avi	0	880	547	72	111				0	Content		-72	-111	6371628	1182278192
6389	08:33:34.376	00:00:06.388	383	-1024	-768	-1	-1	-1	-1	4	-1024	-768	-1	-1	-1	-1	4		0	0						Untertest4.avi	0	880	547	72	111				0	Content		-72	-111	6388874	1182295438
6404	08:33:34.391	00:00:06.403	384	-1024	-768	-1	-1	-1	-1	4	-1024	-768	-1	-1	-1	-1	4		0	0						Untertest4.avi	0	880	547	72	111				0	Content		-72	-111	6403804	1182310368
6420	08:33:34.407	00:00:06.420	385	-1024	-768	-1	-1	-1	-1	4	-1024	-768	-1	-1	-1	-1	4		0	0						Untertest4.avi	0	880	547	72	111				0	Content		-72	-111	6420421	1182326985
6437	08:33:34.424	00:00:06.437	386	-1024	-768	-1	-1	-1	-1	4	-1024	-768	-1	-1	-1	-1	4		0	0						Untertest4.avi	0	880	547	72	111				0	Content		-72	-111	6437172	1182343736
6454	08:33:34.441	00:00:06.453	387	-1024	-768	-1	-1	-1	-1	4	-1024	-768	-1	-1	-1	-1	4		0	0						Untertest4.avi	0	880	547	72	111				0	Content		-72	-111	6453795	1182360359
6470	08:33:34.457	00:00:06.470	388	-1024	-768	-1	-1	-1	-1	4	-1024	-768	-1	-1	-1	-1	4		0	0						Untertest4.avi	0	880	547	72	111				0	Content		-72	-111	6470419	1182376983
6487	08:33:34.474	00:00:06.487	389	-1024	-768	-1	-1	-1	-1	4	-1024	-768	-1	-1	-1	-1	4		0	0						Untertest4.avi	0	880	547	72	111				0	Content		-72	-111	6487056	1182393620
6504	08:33:34.491	00:00:06.504	390	-1024	-768	-1	-1	-1	-1	4	-1024	-768	-1	-1	-1	-1	4		0	0						Untertest4.avi	0	880	547	72	111				0	Content		-72	-111	6504238	1182410802
6521	08:33:34.508	00:00:06.521	391	-1024	-768	-1	-1	-1	-1	4	-1024	-768	-1	-1	-1	-1	4		0	0						Untertest4.avi	0	880	547	72	111				0	Content		-72	-111	6521485	1182428049
6539	08:33:34.526	00:00:06.538	392	-1024	-768	-1	-1	-1	-1	4	-1024	-768	-1	-1	-1	-1	4		0	0						Untertest4.avi	0	880	547	72	111				0	Content		-72	-111	6538859	1182445423
6554	08:33:34.541	00:00:06.553	393	-1024	-768	-1	-1	-1	-1	4	-1024	-768	-1	-1	-1	-1	4		0	0						Untertest4.avi	0	880	547	72	111				0	Content		-72	-111	6553662	1182460226
6570	08:33:34.557	00:00:06.570	394	-1024	-768	-1	-1	-1	-1	4	-1024	-768	-1	-1	-1	-1	4		0	0						Untertest4.avi	0	880	547	72	111				0	Content		-72	-111	6570285	1182476849
6587	08:33:34.574	00:00:06.587	395	-1024	-768	-1	-1	-1	-1	4	-1024	-768	-1	-1	-1	-1	4		0	0						Untertest4.avi	0	880	547	72	111				0	Content		-72	-111	6587048	1182493612
6604	08:33:34.591	00:00:06.603	396	-1024	-768	-1	-1	-1	-1	4	-1024	-768	-1	-1	-1	-1	4		0	0						Untertest4.avi	0	880	547	72	111				0	Content		-72	-111	6603655	1182510219
6620	08:33:34.607	00:00:06.620	397	-1024	-768	-1	-1	-1	-1	4	-1024	-768	-1	-1	-1	-1	4		0	0						Untertest4.avi	0	880	547	72	111				0	Content		-72	-111	6620283	1182526847
6637	08:33:34.624	00:00:06.636	398	-1024	-768	-1	-1	-1	-1	4	-1024	-768	-1	-1	-1	-1	4		0	0						Untertest4.avi	0	880	547	72	111				0	Content		-72	-111	6636905	1182543469
6654	08:33:34.641	00:00:06.654	399	-1024	-768	-1	-1	-1	-1	4	-1024	-768	-1	-1	-1	-1	4		0	0						Untertest4.avi	0	880	547	72	111				0	Content		-72	-111	6654094	1182560658
6671	08:33:34.658	00:00:06.671	400	-1024	-768	-1	-1	-1	-1	4	-1024	-768	-1	-1	-1	-1	4		0	0						Untertest4.avi	0	880	547	72	111				0	Content		-72	-111	6671466	1182578030
6689	08:33:34.676	00:00:06.688	401	-1024	-768	-1	-1	-1	-1	4	-1024	-768	-1	-1	-1	-1	4		0	0						Untertest4.avi	0	880	547	72	111				0	Content		-72	-111	6688712	1182595276
6704	08:33:34.691	00:00:06.703	402	-1024	-768	-1	-1	-1	-1	4	-1024	-768	-1	-1	-1	-1	4		0	0						Untertest4.avi	0	880	547	72	111				0	Content		-72	-111	6703514	1182610078
6720	08:33:34.707	00:00:06.720	403	-1024	-768	-1	-1	-1	-1	4	-1024	-768	-1	-1	-1	-1	4		0	0						Untertest4.avi	0	880	547	72	111				0	Content		-72	-111	6720263	1182626827
6737	08:33:34.724	00:00:06.736	404	-1024	-768	-1	-1	-1	-1	4	-1024	-768	-1	-1	-1	-1	4		0	0						Untertest4.avi	0	880	547	72	111				0	Content		-72	-111	6736885	1182643449
6754	08:33:34.741	00:00:06.753	405	-1024	-768	-1	-1	-1	-1	4	-1024	-768	-1	-1	-1	-1	4		0	0						Untertest4.avi	0	880	547	72	111				0	Content		-72	-111	6753506	1182660070
6770	08:33:34.757	00:00:06.770	406	-1024	-768	-1	-1	-1	-1	4	-1024	-768	-1	-1	-1	-1	4		0	0						Untertest4.avi	0	880	547	72	111				0	Content		-72	-111	6770127	1182676691
6787	08:33:34.774	00:00:06.786	407	-1024	-768	-1	-1	-1	-1	4	-1024	-768	-1	-1	-1	-1	4		0	0						Untertest4.avi	0	880	547	72	111				0	Content		-72	-111	6786752	1182693316
6804	08:33:34.791	00:00:06.803	408	-1024	-768	-1	-1	-1	-1	4	-1024	-768	-1	-1	-1	-1	4		0	0						Untertest4.avi	0	880	547	72	111				0	Content		-72	-111	6803948	1182710512
6821	08:33:34.808	00:00:06.821	409	-1024	-768	-1	-1	-1	-1	4	-1024	-768	-1	-1	-1	-1	4		0	0						Untertest4.avi	0	880	547	72	111				0	Content		-72	-111	6821320	1182727884
6839	08:33:34.826	00:00:06.838	410	-1024	-768	-1	-1	-1	-1	4	-1024	-768	-1	-1	-1	-1	4		0	0						Untertest4.avi	0	880	547	72	111				0	Content		-72	-111	6838568	1182745132
6853	08:33:34.840	00:00:06.853	411	-1024	-768	-1	-1	-1	-1	4	-1024	-768	-1	-1	-1	-1	4		0	0						Untertest4.avi	0	880	547	72	111				0	Content		-72	-111	6853493	1182760057
6870	08:33:34.857	00:00:06.870	412	-1024	-768	-1	-1	-1	-1	4	-1024	-768	-1	-1	-1	-1	4		0	0						Untertest4.avi	0	880	547	72	111				0	Content		-72	-111	6870120	1182776684
6887	08:33:34.874	00:00:06.886	413	-1024	-768	-1	-1	-1	-1	4	-1024	-768	-1	-1	-1	-1	4		0	0						Untertest4.avi	0	880	547	72	111				0	Content		-72	-111	6886868	1182793432
6904	08:33:34.891	00:00:06.903	414	-1024	-768	-1	-1	-1	-1	4	-1024	-768	-1	-1	-1	-1	4		0	0						Untertest4.avi	0	880	547	72	111				0	Content		-72	-111	6903501	1182810065
6920	08:33:34.907	00:00:06.920	415	-1024	-768	-1	-1	-1	-1	4	-1024	-768	-1	-1	-1	-1	4		0	0						Untertest4.avi	0	880	547	72	111				0	Content		-72	-111	6920117	1182826681
6937	08:33:34.924	00:00:06.936	416	-1024	-768	-1	-1	-1	-1	4	-1024	-768	-1	-1	-1	-1	4		0	0						Untertest4.avi	0	880	547	72	111				0	Content		-72	-111	6936743	1182843307
6954	08:33:34.941	00:00:06.953	417	-1024	-768	-1	-1	-1	-1	4	-1024	-768	-1	-1	-1	-1	4		0	0						Untertest4.avi	0	880	547	72	111				0	Content		-72	-111	6953811	1182860375
6971	08:33:34.958	00:00:06.971	418	-1024	-768	-1	-1	-1	-1	4	-1024	-768	-1	-1	-1	-1	4		0	0						Untertest4.avi	0	880	547	72	111				0	Content		-72	-111	6971182	1182877746
6988	08:33:34.975	00:00:06.988	419	-1024	-768	-1	-1	-1	-1	4	-1024	-768	-1	-1	-1	-1	4		0	0						Untertest4.avi	0	880	547	72	111				0	Content		-72	-111	6988430	1182894994
7003	08:33:34.990	00:00:07.003	420	-1024	-768	-1	-1	-1	-1	4	-1024	-768	-1	-1	-1	-1	4		0	0						Untertest4.avi	0	880	547	72	111				0	Content		-72	-111	7003358	1182909922
7020	08:33:35.007	00:00:07.019	421	-1024	-768	-1	-1	-1	-1	4	-1024	-768	-1	-1	-1	-1	4		0	0						Untertest4.avi	0	880	547	72	111				0	Content		-72	-111	7019986	1182926550
7037	08:33:35.024	00:00:07.036	422	-1024	-768	-1	-1	-1	-1	4	-1024	-768	-1	-1	-1	-1	4		0	0						Untertest4.avi	0	880	547	72	111				0	Content		-72	-111	7036730	1182943294
7053	08:33:35.040	00:00:07.053	423	-1024	-768	-1	-1	-1	-1	4	-1024	-768	-1	-1	-1	-1	4		0	0						Untertest4.avi	0	880	547	72	111				0	Content		-72	-111	7053352	1182959916
7070	08:33:35.057	00:00:07.069	424	-1024	-768	-1	-1	-1	-1	4	-1024	-768	-1	-1	-1	-1	4		0	0						Untertest4.avi	0	880	547	72	111				0	Content		-72	-111	7069980	1182976544
7087	08:33:35.074	00:00:07.086	425	-1024	-768	-1	-1	-1	-1	4	-1024	-768	-1	-1	-1	-1	4		0	0						Untertest4.avi	0	880	547	72	111				0	Content		-72	-111	7086599	1182993163
7104	08:33:35.091	00:00:07.103	426	-1024	-768	-1	-1	-1	-1	4	-1024	-768	-1	-1	-1	-1	4		0	0						Untertest4.avi	0	880	547	72	111				0	Content		-72	-111	7103792	1183010356
7121	08:33:35.108	00:00:07.121	427	-1024	-768	-1	-1	-1	-1	4	-1024	-768	-1	-1	-1	-1	4		0	0						Untertest4.avi	0	880	547	72	111				0	Content		-72	-111	7121162	1183027726
7138	08:33:35.125	00:00:07.138	428	-1024	-768	-1	-1	-1	-1	4	-1024	-768	-1	-1	-1	-1	4		0	0						Untertest4.avi	0	880	547	72	111				0	Content		-72	-111	7138408	1183044972
7153	08:33:35.140	00:00:07.153	429	-1024	-768	-1	-1	-1	-1	4	-1024	-768	-1	-1	-1	-1	4		0	0						Untertest4.avi	0	880	547	72	111				0	Content		-72	-111	7153212	1183059776
7170	08:33:35.157	00:00:07.169	430	-1024	-768	-1	-1	-1	-1	4	-1024	-768	-1	-1	-1	-1	4		0	0						Untertest4.avi	0	880	547	72	111				0	Content		-72	-111	7169963	1183076527
7187	08:33:35.174	00:00:07.186	431	1210,795	784,1149	0,4686184	0,5516431	564,4982	3,917468	0	1120,587	755,5351	0,3130523	0,6321823	535,0082	3,576074	0	6	1166	770						Untertest4.avi	0	880	547	72	111	1088	654	83	0	Content		1094	659	7186569	1183093133
7203	08:33:35.190	00:00:07.203	432	1219,174	786,2946	0,4685678	0,5518693	564,1729	3,853721	0	1124,259	752,5867	0,3131518	0,632252	536,1827	3,634196	0	6	1172	769						Untertest4.avi	0	880	547	72	111	1088	654	83	0	Content		1100	658	7203205	1183109769
7220	08:33:35.207	00:00:07.219	433	1196,141	763,26	0,4687206	0,5519367	565,2491	3,924667	0	1117,576	752,1067	0,313345	0,6323116	538,1577	3,549577	0	6	1157	758						Untertest4.avi	0	880	547	72	111	1088	654	83	0	Content		1085	647	7219829	1183126393
7237	08:33:35.224	00:00:07.236	434	1203,621	773,2051	0,4683516	0,5520136	563,566	3,944692	0	1122,615	752,7783	0,3134854	0,6324143	540,0512	3,555867	0	6	1163	763						Untertest4.avi	0	880	547	72	111	1088	654	83	0	Content		1091	652	7236652	1183143216
7253	08:33:35.240	00:00:07.253	435	1207,601	770,1141	0,4680607	0,5520447	562,1435	3,892651	0	1106,942	765,3916	0,3132451	0,6324069	538,7453	3,581876	0	6	1157	768						Untertest4.avi	0	880	547	72	111	1088	654	83	0	Content		1085	657	7253403	1183159967
7270	08:33:35.257	00:00:07.270	436	1206,263	768,3733	0,4674889	0,5520827	559,2661	3,900836	0	1103,158	755,8402	0,3127348	0,6324363	535,2499	3,569304	0	7	1155	762						Untertest4.avi	0	880	547	72	111	1045	651	200	0	Content		1083	651	7270028	1183176592
7287	08:33:35.274	00:00:07.286	437	813,0434	767,1627	0,4628613	0,5527801	559,2661	3,751325	0	1121,24	764,2245	0,3127791	0,6325129	535,9333	3,542847	0	7	967	766						Untertest4.avi	0	880	547	72	111	1045	651	200	0	Content		895	655	7286653	1183193217
7303	08:33:35.290	00:00:07.303	438	-1024	-768	-1	-1	-1	-1	4	1117,069	762,3166	0,3127275	0,6326059	535,8244	3,595415	0	7	1117	762						Untertest4.avi	0	880	547	72	111	1045	651	200	0	Content		1045	651	7303278	1183209842
7320	08:33:35.307	00:00:07.320	439	1200,427	758,2667	0,4676084	0,5522274	560,8286	4,012877	0	753,3969	746,0873	0,3078831	0,6334979	535,8244	3,454658	0	7	977	752						Untertest4.avi	0	880	547	72	111	1045	651	200	0	Content		905	641	7320028	1183226592
7337	08:33:35.324	00:00:07.336	440	1200,047	777,258	0,4673255	0,5524763	559,3897	3,894637	0	1125,439	762,8451	0,3129661	0,6329778	538,0408	3,54898	0	7	1163	770						Untertest4.avi	0	880	547	72	111	1045	651	200	0	Content		1091	659	7336650	1183243214
7353	08:33:35.340	00:00:07.353	441	813,9937	769,1091	0,4627341	0,553259	559,3897	3,75065	0	1111,713	752,2131	0,3132567	0,6331411	540,5513	3,616213	0	7	963	761						Untertest4.avi	0	880	547	72	111	1045	651	200	0	Content		891	650	7353276	1183259840
7370	08:33:35.357	00:00:07.369	442	-1024	-768	-1	-1	-1	-1	4	1129,998	755,155	0,3147453	0,6336357	552,1517	3,684129	0	7	1130	755						Untertest4.avi	0	880	547	72	111	1045	651	200	0	Content		1058	644	7369901	1183276465
7387	08:33:35.374	00:00:07.386	443	-1024	-768	-1	-1	-1	-1	4	-1024	-768	-1	-1	-1	-1	4	7	0	0						Untertest4.avi	0	880	547	72	111	1045	651	200	0	Content		-72	-111	7386649	1183293213
7403	08:33:35.390	00:00:07.403	444	-1024	-768	-1	-1	-1	-1	4	-1024	-768	-1	-1	-1	-1	4	7	0	0						Untertest4.avi	0	880	547	72	111	1045	651	200	0	Content		-72	-111	7403273	1183309837
7420	08:33:35.407	00:00:07.419	445	-1024	-768	-1	-1	-1	-1	4	-1024	-768	-1	-1	-1	-1	4	7	0	0						Untertest4.avi	0	880	547	72	111	1045	651	200	0	Content		-72	-111	7419899	1183326463
7437	08:33:35.424	00:00:07.436	446	-1024	-768	-1	-1	-1	-1	4	-1024	-768	-1	-1	-1	-1	4	7	0	0						Untertest4.avi	0	880	547	72	111	1045	651	200	0	Content		-72	-111	7436523	1183343087
7453	08:33:35.440	00:00:07.453	447	-1024	-768	-1	-1	-1	-1	4	-1024	-768	-1	-1	-1	-1	4	7	0	0						Untertest4.avi	0	880	547	72	111	1045	651	200	0	Content		-72	-111	7453276	1183359840
7470	08:33:35.457	00:00:07.469	448	-1024	-768	-1	-1	-1	-1	4	661,5194	769,9247	0,3220734	0,6343156	552,1517	3,863157	0	8	662	770						Untertest4.avi	0	880	547	72	111	391	627	333	0	Content		590	659	7469901	1183376465
7487	08:33:35.474	00:00:07.486	449	-1024	-768	-1	-1	-1	-1	4	638,8256	753,8052	0,3347456	0,6338318	643,6317	4,495971	0	8	639	754						Untertest4.avi	0	880	547	72	111	391	627	333	0	Content		567	643	7486525	1183393089
7503	08:33:35.490	00:00:07.503	450	-1024	-768	-1	-1	-1	-1	4	456,7338	765,097	0,3355781	0,6336477	638,1553	4,521076	0	8	457	765						Untertest4.avi	0	880	547	72	111	391	627	333	0	Content		385	654	7503148	1183409712
7520	08:33:35.507	00:00:07.519	451	-1024	-768	-1	-1	-1	-1	4	427,2668	748,4878	0,3362149	0,6335379	638,2999	4,435413	0	8	427	748						Untertest4.avi	0	880	547	72	111	391	627	333	0	Content		355	637	7519898	1183426462
7537	08:33:35.524	00:00:07.536	452	-1024	-768	-1	-1	-1	-1	4	469,7125	748,7749	0,3360288	0,6336835	638,3004	4,417967	0	8	470	749						Untertest4.avi	0	880	547	72	111	391	627	333	0	Content		398	638	7536840	1183443404
7554	08:33:35.541	00:00:07.553	453	-1024	-768	-1	-1	-1	-1	4	469,66	723,6867	0,3358446	0,6336896	638,2464	4,437284	0	8	470	724						Untertest4.avi	0	880	547	72	111	391	627	333	0	Content		398	613	7553646	1183460210
7570	08:33:35.557	00:00:07.570	454	-1024	-768	-1	-1	-1	-1	4	455,8849	758,092	0,3356073	0,6336386	638,2448	4,354887	0	8	456	758						Untertest4.avi	0	880	547	72	111	391	627	333	0	Content		384	647	7570272	1183476836
7587	08:33:35.574	00:00:07.586	455	-1024	-768	-1	-1	-1	-1	4	461,4552	746,8022	0,3354732	0,6334039	638,23	4,380872	0	8	461	747						Untertest4.avi	0	880	547	72	111	391	627	333	0	Content		389	636	7586525	1183493089
7603	08:33:35.590	00:00:07.603	456	-1024	-768	-1	-1	-1	-1	4	455,649	745,3417	0,3354135	0,6330672	638,1935	4,31967	0	8	456	745						Untertest4.avi	0	880	547	72	111	391	627	333	0	Content		384	634	7603145	1183509709
7620	08:33:35.607	00:00:07.619	457	-1024	-768	-1	-1	-1	-1	4	461,459	731,5375	0,3353186	0,6328116	638,2166	4,364239	0	8	461	732						Untertest4.avi	0	880	547	72	111	391	627	333	0	Content		389	621	7619769	1183526333
7637	08:33:35.624	00:00:07.636	458	-1024	-768	-1	-1	-1	-1	4	462,6098	739,9171	0,3351894	0,6326094	638,2731	4,314478	0	8	463	740						Untertest4.avi	0	880	547	72	111	391	627	333	0	Content		391	629	7636715	1183543279
7654	08:33:35.641	00:00:07.653	459	-1024	-768	-1	-1	-1	-1	4	464,4746	734,9	0,3350197	0,6324843	638,3693	4,299419	0	8	464	735						Untertest4.avi	0	880	547	72	111	391	627	333	0	Content		392	624	7653522	1183560086
7670	08:33:35.657	00:00:07.670	460	-1024	-768	-1	-1	-1	-1	4	475,7692	722,1241	0,334848	0,6324231	638,3307	4,305114	0	8	476	722						Untertest4.avi	0	880	547	72	111	391	627	333	0	Content		404	611	7670145	1183576709
7687	08:33:35.674	00:00:07.686	461	-1024	-768	-1	-1	-1	-1	4	434,0819	726,2514	0,3346904	0,6323662	638,3307	4,238613	0	8	434	726						Untertest4.avi	0	880	547	72	111	391	627	333	0	Content		362	615	7686519	1183593083
7703	08:33:35.690	00:00:07.703	462	-1024	-768	-1	-1	-1	-1	4	464,8727	737,7263	0,3345035	0,6322192	638,3051	4,22974	0	8	465	738						Untertest4.avi	0	880	547	72	111	391	627	333	0	Content		393	627	7703017	1183609581
7720	08:33:35.707	00:00:07.719	463	-1024	-768	-1	-1	-1	-1	4	427,3942	726,9467	0,3343202	0,632058	638,3511	4,21031	0	8	427	727						Untertest4.avi	0	880	547	72	111	391	627	333	0	Content		355	616	7719768	1183626332
7737	08:33:35.724	00:00:07.736	464	-1024	-768	-1	-1	-1	-1	4	502,6234	731,5522	0,3341219	0,6317613	638,3511	4,091023	0	8	503	732						Untertest4.avi	0	880	547	72	111	391	627	333	0	Content		431	621	7736713	1183643277
7753	08:33:35.740	00:00:07.753	465	-1024	-768	-1	-1	-1	-1	4	461,464	738,3254	0,3340069	0,6314638	638,4318	4,21037	0	8	461	738						Untertest4.avi	0	880	547	72	111	391	627	333	0	Content		389	627	7753392	1183659956
7770	08:33:35.757	00:00:07.770	466	-1024	-768	-1	-1	-1	-1	4	473,9417	741,8093	0,3339298	0,6312391	638,406	4,125316	0	8	474	742						Untertest4.avi	0	880	547	72	111	391	627	333	0	Content		402	631	7770095	1183676659
7787	08:33:35.774	00:00:07.786	467	-1024	-768	-1	-1	-1	-1	4	459,3851	728,5665	0,3338555	0,6309656	638,4576	4,087377	0	8	459	729						Untertest4.avi	0	880	547	72	111	391	627	333	0	Content		387	618	7786517	1183693081
7803	08:33:35.790	00:00:07.803	468	-1024	-768	-1	-1	-1	-1	4	469,4269	737,8548	0,3337567	0,6306774	638,5413	4,093651	0	9	469	738						Untertest4.avi	0	880	547	72	111	461	629	100	0	Content		397	627	7803388	1183709952
7820	08:33:35.807	00:00:07.819	469	-1024	-768	-1	-1	-1	-1	4	456,8088	734,4963	0,3338188	0,6304835	638,5608	4,031528	0	9	457	734						Untertest4.avi	0	880	547	72	111	461	629	100	0	Content		385	623	7819763	1183726327
7837	08:33:35.824	00:00:07.836	470	680,5851	808,1476	0,4868392	0,5529274	638,6423	4,14608	0	408,659	713,9605	0,3345197	0,6299948	638,6423	4,043636	0	9	545	761						Untertest4.avi	0	880	547	72	111	461	629	100	0	Content		473	650	7836707	1183743271
7853	08:33:35.840	00:00:07.853	471	680,9641	822,2927	0,4871496	0,5530105	638,7567	4,056825	0	385,8842	707,712	0,3347323	0,6302647	638,7567	4,014334	0	9	533	765						Untertest4.avi	0	880	547	72	111	461	629	100	0	Content		461	654	7853329	1183759893
7870	08:33:35.857	00:00:07.869	472	688,8847	822,4799	0,4870816	0,5534598	638,7567	4,049936	0	436,7476	714,696	0,3346019	0,6306829	638,7567	3,938063	0	9	563	769						Untertest4.avi	0	880	547	72	111	461	629	100	0	Content		491	658	7869954	1183776518
7886	08:33:35.873	00:00:07.886	473	688,1543	781,8367	0,4842058	0,5539829	619,9587	4,015016	0	406,1452	698,6398	0,334648	0,6311432	638,741	4,003458	0	9	547	740						Untertest4.avi	0	880	547	72	111	461	629	100	0	Content		475	629	7886256	1183792820
7903	08:33:35.890	00:00:07.903	474	-1024	-768	-1	-1	-1	-1	4	353,9958	714,2487	0,3346308	0,6314591	638,7013	3,873113	0	10	354	714						Untertest4.avi	0	880	547	72	111	388	633	233	0	Content		282	603	7903006	1183809570
7920	08:33:35.907	00:00:07.919	475	-1024	-768	-1	-1	-1	-1	4	391,0789	717,0035	0,3346608	0,6315899	638,7299	3,890136	0	10	391	717						Untertest4.avi	0	880	547	72	111	388	633	233	0	Content		319	606	7919631	1183826195
7937	08:33:35.924	00:00:07.936	476	689,4874	816,552	0,4843187	0,5543535	619,9587	3,847321	0	440,1967	711,7798	0,3347114	0,6315405	638,7865	3,884488	0	10	565	764						Untertest4.avi	0	880	547	72	111	388	633	233	0	Content		493	653	7936503	1183843067
7953	08:33:35.940	00:00:07.952	477	577,6355	810,8011	0,4854789	0,5545091	619,9587	3,968756	0	396,9656	701,8491	0,3348372	0,6314351	638,644	3,880593	0	10	487	756						Untertest4.avi	0	880	547	72	111	388	633	233	0	Content		415	645	7952880	1183859444
7970	08:33:35.957	00:00:07.969	478	-1024	-768	-1	-1	-1	-1	4	380,953	719,2531	0,3349838	0,6313291	638,7542	3,881483	0	10	381	719						Untertest4.avi	0	880	547	72	111	388	633	233	0	Content		309	608	7969951	1183876515
7987	08:33:35.974	00:00:07.986	479	-1024	-768	-1	-1	-1	-1	4	396,8823	709,9758	0,3350934	0,6312731	638,7746	3,920971	0	10	397	710						Untertest4.avi	0	880	547	72	111	388	633	233	0	Content		325	599	7986574	1183893138
8003	08:33:35.990	00:00:08.002	480	584,1225	803,1819	0,4860166	0,554382	619,9587	3,926004	0	381,859	696,9955	0,3352354	0,6312516	638,7122	3,882811	0	10	483	750						Untertest4.avi	0	880	547	72	111	388	633	233	0	Content		411	639	8002878	1183909442
8020	08:33:36.007	00:00:08.019	481	602,391	806,8193	0,486206	0,5544451	619,9587	3,940786	0	398,7543	700,7932	0,335338	0,6312967	638,5492	3,932456	0	10	501	754						Untertest4.avi	0	880	547	72	111	388	633	233	0	Content		429	643	8019501	1183926065
8036	08:33:36.023	00:00:08.036	482	590,8115	800,5366	0,4856032	0,5546699	624,5913	4,039487	0	386,1575	709,8113	0,3354178	0,6314898	638,5673	3,847581	0	10	488	755						Untertest4.avi	0	880	547	72	111	388	633	233	0	Content		416	644	8036251	1183942815
8053	08:33:36.040	00:00:08.052	483	585,2027	774,8531	0,485957	0,5548254	622,8455	4,108771	0	431,2887	739,4272	0,3354973	0,6316572	638,561	3,876895	0	10	508	757						Untertest4.avi	0	880	547	72	111	388	633	233	0	Content		436	646	8052876	1183959440
8070	08:33:36.057	00:00:08.069	484	-1024	-768	-1	-1	-1	-1	4	383,5881	722,3362	0,3354913	0,6318725	638,3599	3,876328	0	10	384	722						Untertest4.avi	0	880	547	72	111	388	633	233	0	Content		312	611	8069501	1183976065
8086	08:33:36.073	00:00:08.086	485	696,1596	802,4705	0,4865865	0,5547518	626,6887	4,06568	0	317,7726	721,5321	0,3354395	0,6319625	638,2699	3,788557	0	10	507	762						Untertest4.avi	0	880	547	72	111	388	633	233	0	Content		435	651	8086124	1183992688
8103	08:33:36.090	00:00:08.102	486	-1024	-768	-1	-1	-1	-1	4	437,5988	729,0657	0,3344101	0,6322966	638,2613	3,922364	0	10	438	729						Untertest4.avi	0	880	547	72	111	388	633	233	0	Content		366	618	8102874	1184009438
8120	08:33:36.107	00:00:08.119	487	-1024	-768	-1	-1	-1	-1	4	396,3067	738,7865	0,3324946	0,6327184	638,2817	3,873044	0	10	396	739						Untertest4.avi	0	880	547	72	111	388	633	233	0	Content		324	628	8119501	1184026065
8136	08:33:36.123	00:00:08.136	488	-1024	-768	-1	-1	-1	-1	4	-1024	-768	-1	-1	-1	-1	4		0	0						Untertest4.avi	0	880	547	72	111				0	Content		-72	-111	8136122	1184042686
8153	08:33:36.140	00:00:08.152	489	-1024	-768	-1	-1	-1	-1	4	-1024	-768	-1	-1	-1	-1	4		0	0						Untertest4.avi	0	880	547	72	111				0	Content		-72	-111	8152747	1184059311
8169	08:33:36.156	00:00:08.169	490	-1024	-768	-1	-1	-1	-1	4	-1024	-768	-1	-1	-1	-1	4		0	0						Untertest4.avi	0	880	547	72	111				0	Content		-72	-111	8169496	1184076060
8186	08:33:36.173	00:00:08.186	491	-1024	-768	-1	-1	-1	-1	4	-1024	-768	-1	-1	-1	-1	4		0	0						Untertest4.avi	0	880	547	72	111				0	Content		-72	-111	8186115	1184092679
8203	08:33:36.190	00:00:08.202	492	-1024	-768	-1	-1	-1	-1	4	-1024	-768	-1	-1	-1	-1	4		0	0						Untertest4.avi	0	880	547	72	111				0	Content		-72	-111	8202783	1184109347
8219	08:33:36.206	00:00:08.219	493	-1024	-768	-1	-1	-1	-1	4	-1024	-768	-1	-1	-1	-1	4		0	0						Untertest4.avi	0	880	547	72	111				0	Content		-72	-111	8219369	1184125933
8236	08:33:36.223	00:00:08.236	494	-1024	-768	-1	-1	-1	-1	4	-1024	-768	-1	-1	-1	-1	4		0	0						Untertest4.avi	0	880	547	72	111				0	Content		-72	-111	8236120	1184142684
8253	08:33:36.240	00:00:08.252	495	-1024	-768	-1	-1	-1	-1	4	-1024	-768	-1	-1	-1	-1	4		0	0						Untertest4.avi	0	880	547	72	111				0	Content		-72	-111	8252746	1184159310
8269	08:33:36.256	00:00:08.269	496	-1024	-768	-1	-1	-1	-1	4	-1024	-768	-1	-1	-1	-1	4		0	0						Untertest4.avi	0	880	547	72	111				0	Content		-72	-111	8269369	1184175933
8286	08:33:36.273	00:00:08.285	497	-1024	-768	-1	-1	-1	-1	4	-1024	-768	-1	-1	-1	-1	4		0	0						Untertest4.avi	0	880	547	72	111				0	Content		-72	-111	8285995	1184192559
8303	08:33:36.290	00:00:08.302	498	-1024	-768	-1	-1	-1	-1	4	-1024	-768	-1	-1	-1	-1	4		0	0						Untertest4.avi	0	880	547	72	111				0	Content		-72	-111	8302746	1184209310
8319	08:33:36.306	00:00:08.319	499	-1024	-768	-1	-1	-1	-1	4	-1024	-768	-1	-1	-1	-1	4		0	0						Untertest4.avi	0	880	547	72	111				0	Content		-72	-111	8319370	1184225934
8336	08:33:36.323	00:00:08.335	500	-1024	-768	-1	-1	-1	-1	4	-1024	-768	-1	-1	-1	-1	4		0	0						Untertest4.avi	0	880	547	72	111				0	Content		-72	-111	8335995	1184242559
8353	08:33:36.340	00:00:08.352	501	-1024	-768	-1	-1	-1	-1	4	-1024	-768	-1	-1	-1	-1	4		0	0						Untertest4.avi	0	880	547	72	111				0	Content		-72	-111	8352619	1184259183
8369	08:33:36.356	00:00:08.369	502	-1024	-768	-1	-1	-1	-1	4	-1024	-768	-1	-1	-1	-1	4		0	0						Untertest4.avi	0	880	547	72	111				0	Content		-72	-111	8369372	1184275936
8387	08:33:36.374	00:00:08.386	503	-1024	-768	-1	-1	-1	-1	4	-1024	-768	-1	-1	-1	-1	4		0	0						Untertest4.avi	0	880	547	72	111				0	Content		-72	-111	8386561	1184293125
8403	08:33:36.390	00:00:08.402	504	-1024	-768	-1	-1	-1	-1	4	-1024	-768	-1	-1	-1	-1	4		0	0						Untertest4.avi	0	880	547	72	111				0	Content		-72	-111	8402742	1184309306
8419	08:33:36.406	00:00:08.419	505	-1024	-768	-1	-1	-1	-1	4	-1024	-768	-1	-1	-1	-1	4		0	0						Untertest4.avi	0	880	547	72	111				0	Content		-72	-111	8419366	1184325930
8436	08:33:36.423	00:00:08.435	506	-1024	-768	-1	-1	-1	-1	4	-1024	-768	-1	-1	-1	-1	4		0	0						Untertest4.avi	0	880	547	72	111				0	Content		-72	-111	8435990	1184342554
8453	08:33:36.440	00:00:08.452	507	-1024	-768	-1	-1	-1	-1	4	-1024	-768	-1	-1	-1	-1	4		0	0						Untertest4.avi	0	880	547	72	111				0	Content		-72	-111	8452609	1184359173
8469	08:33:36.456	00:00:08.469	508	-1024	-768	-1	-1	-1	-1	4	-1024	-768	-1	-1	-1	-1	4		0	0						Untertest4.avi	0	880	547	72	111				0	Content		-72	-111	8469234	1184375798
8486	08:33:36.473	00:00:08.485	509	-1024	-768	-1	-1	-1	-1	4	-1024	-768	-1	-1	-1	-1	4		0	0						Untertest4.avi	0	880	547	72	111				0	Content		-72	-111	8485984	1184392548
8503	08:33:36.490	00:00:08.503	510	-1024	-768	-1	-1	-1	-1	4	-1024	-768	-1	-1	-1	-1	4		0	0						Untertest4.avi	0	880	547	72	111				0	Content		-72	-111	8503051	1184409615
8520	08:33:36.507	00:00:08.520	511	-1024	-768	-1	-1	-1	-1	4	-1024	-768	-1	-1	-1	-1	4		0	0						Untertest4.avi	0	880	547	72	111				0	Content		-72	-111	8520425	1184426989
8538	08:33:36.525	00:00:08.537	512	-1024	-768	-1	-1	-1	-1	4	-1024	-768	-1	-1	-1	-1	4		0	0						Untertest4.avi	0	880	547	72	111				0	Content		-72	-111	8537672	1184444236
8553	08:33:36.540	00:00:08.552	513	-1024	-768	-1	-1	-1	-1	4	-1024	-768	-1	-1	-1	-1	4		0	0						Untertest4.avi	0	880	547	72	111				0	Content		-72	-111	8552599	1184459163
8569	08:33:36.556	00:00:08.569	514	-1024	-768	-1	-1	-1	-1	4	-1024	-768	-1	-1	-1	-1	4		0	0						Untertest4.avi	0	880	547	72	111				0	Content		-72	-111	8569225	1184475789
8586	08:33:36.573	00:00:08.585	515	-1024	-768	-1	-1	-1	-1	4	-1024	-768	-1	-1	-1	-1	4		0	0						Untertest4.avi	0	880	547	72	111				0	Content		-72	-111	8585989	1184492553
8603	08:33:36.590	00:00:08.602	516	-1024	-768	-1	-1	-1	-1	4	-1024	-768	-1	-1	-1	-1	4		0	0						Untertest4.avi	0	880	547	72	111				0	Content		-72	-111	8602599	1184509163
8619	08:33:36.606	00:00:08.619	517	-1024	-768	-1	-1	-1	-1	4	-1024	-768	-1	-1	-1	-1	4		0	0						Untertest4.avi	0	880	547	72	111				0	Content		-72	-111	8619222	1184525786
8636	08:33:36.623	00:00:08.635	518	-1024	-768	-1	-1	-1	-1	4	-1024	-768	-1	-1	-1	-1	4		0	0						Untertest4.avi	0	880	547	72	111				0	Content		-72	-111	8635847	1184542411
8653	08:33:36.640	00:00:08.653	519	-1024	-768	-1	-1	-1	-1	4	-1024	-768	-1	-1	-1	-1	4		0	0						Untertest4.avi	0	880	547	72	111				0	Content		-72	-111	8653040	1184559604
8670	08:33:36.657	00:00:08.670	520	-1024	-768	-1	-1	-1	-1	4	-1024	-768	-1	-1	-1	-1	4		0	0						Untertest4.avi	0	880	547	72	111				0	Content		-72	-111	8670298	1184576862
8688	08:33:36.675	00:00:08.687	521	-1024	-768	-1	-1	-1	-1	4	-1024	-768	-1	-1	-1	-1	4		0	0						Untertest4.avi	0	880	547	72	111				0	Content		-72	-111	8687660	1184594224
8702	08:33:36.689	00:00:08.702	522	-1024	-768	-1	-1	-1	-1	4	-1024	-768	-1	-1	-1	-1	4		0	0						Untertest4.avi	0	880	547	72	111				0	Content		-72	-111	8702464	1184609028
8719	08:33:36.706	00:00:08.719	523	-1024	-768	-1	-1	-1	-1	4	-1024	-768	-1	-1	-1	-1	4		0	0						Untertest4.avi	0	880	547	72	111				0	Content		-72	-111	8719089	1184625653
8736	08:33:36.723	00:00:08.735	524	-1024	-768	-1	-1	-1	-1	4	-1024	-768	-1	-1	-1	-1	4		0	0						Untertest4.avi	0	880	547	72	111				0	Content		-72	-111	8735835	1184642399
8752	08:33:36.739	00:00:08.752	525	-1024	-768	-1	-1	-1	-1	4	-1024	-768	-1	-1	-1	-1	4		0	0						Untertest4.avi	0	880	547	72	111				0	Content		-72	-111	8752460	1184659024
8769	08:33:36.756	00:00:08.769	526	-1024	-768	-1	-1	-1	-1	4	-1024	-768	-1	-1	-1	-1	4		0	0						Untertest4.avi	0	880	547	72	111				0	Content		-72	-111	8769086	1184675650
8786	08:33:36.773	00:00:08.785	527	-1024	-768	-1	-1	-1	-1	4	-1024	-768	-1	-1	-1	-1	4		0	0						Untertest4.avi	0	880	547	72	111				0	Content		-72	-111	8785713	1184692277
8803	08:33:36.790	00:00:08.802	528	-1024	-768	-1	-1	-1	-1	4	-1024	-768	-1	-1	-1	-1	4		0	0						Untertest4.avi	0	880	547	72	111				0	Content		-72	-111	8802905	1184709469
8820	08:33:36.807	00:00:08.820	529	-1024	-768	-1	-1	-1	-1	4	-1024	-768	-1	-1	-1	-1	4		0	0						Untertest4.avi	0	880	547	72	111				0	Content		-72	-111	8820275	1184726839
8838	08:33:36.825	00:00:08.837	530	-1024	-768	-1	-1	-1	-1	4	-1024	-768	-1	-1	-1	-1	4		0	0						Untertest4.avi	0	880	547	72	111				0	Content		-72	-111	8837522	1184744086
8852	08:33:36.839	00:00:08.852	531	-1024	-768	-1	-1	-1	-1	4	-1024	-768	-1	-1	-1	-1	4		0	0						Untertest4.avi	0	880	547	72	111				0	Content		-72	-111	8852325	1184758889
8869	08:33:36.856	00:00:08.869	532	-1024	-768	-1	-1	-1	-1	4	-1024	-768	-1	-1	-1	-1	4		0	0						Untertest4.avi	0	880	547	72	111				0	Content		-72	-111	8869075	1184775639
8886	08:33:36.873	00:00:08.885	533	-1024	-768	-1	-1	-1	-1	4	-1024	-768	-1	-1	-1	-1	4		0	0						Untertest4.avi	0	880	547	72	111				0	Content		-72	-111	8885699	1184792263
8902	08:33:36.889	00:00:08.902	534	-1024	-768	-1	-1	-1	-1	4	-1024	-768	-1	-1	-1	-1	4		0	0						Untertest4.avi	0	880	547	72	111				0	Content		-72	-111	8902324	1184808888
8919	08:33:36.906	00:00:08.918	535	-1024	-768	-1	-1	-1	-1	4	-1024	-768	-1	-1	-1	-1	4		0	0						Untertest4.avi	0	880	547	72	111				0	Content		-72	-111	8918961	1184825525
8936	08:33:36.923	00:00:08.935	536	-1024	-768	-1	-1	-1	-1	4	-1024	-768	-1	-1	-1	-1	4		0	0						Untertest4.avi	0	880	547	72	111				0	Content		-72	-111	8935575	1184842139
8953	08:33:36.940	00:00:08.952	537	-1024	-768	-1	-1	-1	-1	4	-1024	-768	-1	-1	-1	-1	4		0	0						Untertest4.avi	0	880	547	72	111				0	Content		-72	-111	8952774	1184859338
8970	08:33:36.957	00:00:08.970	538	-1024	-768	-1	-1	-1	-1	4	-1024	-768	-1	-1	-1	-1	4		0	0						Untertest4.avi	0	880	547	72	111				0	Content		-72	-111	8970143	1184876707
8987	08:33:36.974	00:00:08.987	539	-1024	-768	-1	-1	-1	-1	4	-1024	-768	-1	-1	-1	-1	4		0	0						Untertest4.avi	0	880	547	72	111				0	Content		-72	-111	8987391	1184893955
9002	08:33:36.989	00:00:09.002	540	-1024	-768	-1	-1	-1	-1	4	-1024	-768	-1	-1	-1	-1	4		0	0						Untertest4.avi	0	880	547	72	111				0	Content		-72	-111	9002322	1184908886
9019	08:33:37.006	00:00:09.018	541	-1024	-768	-1	-1	-1	-1	4	-1024	-768	-1	-1	-1	-1	4		0	0						Untertest4.avi	0	880	547	72	111				0	Content		-72	-111	9018957	1184925521
9036	08:33:37.023	00:00:09.035	542	854,5894	616,4647	0,4831443	0,5448015	625,1523	4,237442	0	897,3254	595,3465	0,3312419	0,6257685	641,9382	4,11721	0	11	876	606						Untertest4.avi	0	880	547	72	111	785	502	333	0	Content		804	495	9035557	1184942121
9052	08:33:37.039	00:00:09.052	543	886,7487	622,1288	0,4828743	0,5452508	625,1523	4,199625	0	856,2409	599,9148	0,3304238	0,6262394	640,4711	4,165371	0	11	871	611						Untertest4.avi	0	880	547	72	111	785	502	333	0	Content		799	500	9052193	1184958757
9069	08:33:37.056	00:00:09.068	544	856,1086	616,6477	0,4824302	0,5455922	624,429	4,257699	0	847,4988	606,7261	0,3298046	0,6263957	640,118	4,140478	0	11	852	612						Untertest4.avi	0	880	547	72	111	785	502	333	0	Content		780	501	9068819	1184975383
9086	08:33:37.073	00:00:09.085	545	842,682	625,5026	0,4819762	0,5454661	624,0038	4,322454	0	850,529	597,0579	0,3291502	0,6263939	639,8795	4,164025	0	11	847	611						Untertest4.avi	0	880	547	72	111	785	502	333	0	Content		775	500	9085569	1184992133
9102	08:33:37.089	00:00:09.102	546	869,863	625,701	0,4815397	0,5453805	623,882	4,24972	0	894,0002	606,0639	0,3282726	0,6261957	636,73	4,126745	0	11	882	616						Untertest4.avi	0	880	547	72	111	785	502	333	0	Content		810	505	9102192	1185008756
9119	08:33:37.106	00:00:09.118	547	861,1379	633,8662	0,4812379	0,5451027	623,7097	4,266894	0	836,5822	603,8969	0,3279975	0,6257545	639,04	4,205363	0	11	849	619						Untertest4.avi	0	880	547	72	111	785	502	333	0	Content		777	508	9118816	1185025380
9136	08:33:37.123	00:00:09.135	548	853,1964	613,9196	0,4809293	0,5446591	623,6497	4,373087	0	873,3522	603,2701	0,3275132	0,6253024	639,04	4,2851	0	11	863	609						Untertest4.avi	0	880	547	72	111	785	502	333	0	Content		791	498	9135565	1185042129
9152	08:33:37.139	00:00:09.152	549	866,8507	625,2776	0,4806861	0,5442905	623,3654	4,319188	0	851,7559	592,5676	0,3270587	0,6247808	638,8191	4,169897	0	11	859	609						Untertest4.avi	0	880	547	72	111	785	502	333	0	Content		787	498	9152188	1185058752
9169	08:33:37.156	00:00:09.168	550	863,0279	622,0703	0,4805294	0,543775	623,3059	4,328121	0	850,4631	603,4026	0,3267756	0,6240907	638,6597	4,240371	0	11	857	613						Untertest4.avi	0	880	547	72	111	785	502	333	0	Content		785	502	9168812	1185075376
9185	08:33:37.172	00:00:09.185	551	865,1136	625,7527	0,4805349	0,5431516	623,3246	4,351608	0	858,6627	580,0425	0,3265355	0,6234214	638,3943	4,279975	0	11	862	603						Untertest4.avi	0	880	547	72	111	785	502	333	0	Content		790	492	9185437	1185092001
9202	08:33:37.189	00:00:09.202	552	861,2198	622,4618	0,4805721	0,5426801	623,0931	4,44647	0	854,0964	608,5728	0,3264201	0,6227162	638,1462	4,230885	0	11	858	616						Untertest4.avi	0	880	547	72	111	785	502	333	0	Content		786	505	9202187	1185108751
9219	08:33:37.206	00:00:09.218	553	857,7242	625,8227	0,4806097	0,5422082	622,872	4,390913	0	890,2397	596,6451	0,3263049	0,6221578	638,1462	4,232483	0	11	874	611						Untertest4.avi	0	880	547	72	111	785	502	333	0	Content		802	500	9218810	1185125374
9235	08:33:37.222	00:00:09.235	554	856,4985	630,7446	0,4806424	0,5419264	622,6864	4,397166	0	843,9315	589,8983	0,3260966	0,6215924	637,8396	4,265255	0	11	850	610						Untertest4.avi	0	880	547	72	111	785	502	333	0	Content		778	499	9235434	1185141998
9252	08:33:37.239	00:00:09.252	555	867,0502	622,2076	0,4805702	0,5414999	622,9238	4,455873	0	848,2031	605,0029	0,3259403	0,6209968	637,7401	4,292748	0	11	858	614						Untertest4.avi	0	880	547	72	111	785	502	333	0	Content		786	503	9252058	1185158622
9269	08:33:37.256	00:00:09.268	556	860,0294	640,8939	0,4804623	0,5412632	623,0894	4,449208	0	850,3641	592,1351	0,325794	0,6205801	637,3639	4,300476	0	11	855	617						Untertest4.avi	0	880	547	72	111	785	502	333	0	Content		783	506	9268809	1185175373
9285	08:33:37.272	00:00:09.285	557	859,1304	640,681	0,4806932	0,54178	622,5923	4,478469	0	798,8877	617,9922	0,3262946	0,6207334	637,1871	4,386907	0	11	829	629						Untertest4.avi	0	880	547	72	111	785	502	333	0	Content		757	518	9285432	1185191996
9302	08:33:37.289	00:00:09.302	558	801,0908	713,0282	0,4815317	0,5438315	622,9886	4,50743	0	706,5736	686,7501	0,3283185	0,621827	637,0916	4,427488	0	11	754	700						Untertest4.avi	0	880	547	72	111	785	502	333	0	Content		682	589	9302056	1185208620
9319	08:33:37.306	00:00:09.318	559	704,9916	806,6168	0,4820825	0,5457751	622,8932	4,436814	0	578,5486	728,2342	0,330261	0,6226462	637,1443	4,424449	0	11	642	767						Untertest4.avi	0	880	547	72	111	785	502	333	0	Content		570	656	9318682	1185225246
9335	08:33:37.322	00:00:09.335	560	714,9044	819,841	0,4822019	0,5461723	622,8932	4,541941	0	499,1295	735,3085	0,3310717	0,6225635	637,2903	4,396245	0	11	607	778						Untertest4.avi	0	880	547	72	111	785	502	333	0	Content		535	667	9335433	1185241997
9352	08:33:37.339	00:00:09.352	561	1507,936	-748,0236	0,4893003	0,5684602	622,8932	5,640558	0	489,9333	742,4725	0,331033	0,6223682	637,2751	4,338171	0	11	999	-3						Untertest4.avi	0	880	547	72	111	785	502	333	0	Content		927	-114	9352055	1185258619
9369	08:33:37.356	00:00:09.368	562	-1024	-768	-1	-1	-1	-1	4	497,404	721,3163	0,3307638	0,6221719	637,1331	4,455803	0	12	497	721						Untertest4.avi	0	880	547	72	111	402	625	133	0	Content		425	610	9368680	1185275244
9385	08:33:37.372	00:00:09.385	563	-1024	-768	-1	-1	-1	-1	4	503,4713	744,8782	0,3304545	0,6219757	637,0892	4,316355	0	12	503	745						Untertest4.avi	0	880	547	72	111	402	625	133	0	Content		431	634	9385304	1185291868
9402	08:33:37.389	00:00:09.402	564	-1024	-768	-1	-1	-1	-1	4	474,3851	744,7706	0,3301239	0,62176	636,9903	4,290446	0	12	474	745						Untertest4.avi	0	880	547	72	111	402	625	133	0	Content		402	634	9402054	1185308618
9419	08:33:37.406	00:00:09.418	565	621,1954	801,8838	0,4810488	0,5462849	622,8932	4,36482	0	480,8557	759,9604	0,3297945	0,6215483	636,9727	4,292427	0	12	551	781						Untertest4.avi	0	880	547	72	111	402	625	133	0	Content		479	670	9418679	1185325243
9435	08:33:37.422	00:00:09.435	566	-1024	-768	-1	-1	-1	-1	4	477,3365	734,2626	0,3295296	0,6213695	637,04	4,341292	0	12	477	734						Untertest4.avi	0	880	547	72	111	402	625	133	0	Content		405	623	9435305	1185341869
9452	08:33:37.439	00:00:09.451	567	-1024	-768	-1	-1	-1	-1	4	465,1086	736,437	0,329279	0,621294	636,8808	4,352096	0	12	465	736						Untertest4.avi	0	880	547	72	111	402	625	133	0	Content		393	625	9451934	1185358498
9469	08:33:37.456	00:00:09.468	568	-1024	-768	-1	-1	-1	-1	4	468,6574	735,0532	0,328991	0,6213111	636,8101	4,293657	0	12	469	735						Untertest4.avi	0	880	547	72	111	402	625	133	0	Content		397	624	9468676	1185375240
9485	08:33:37.472	00:00:09.485	569	-1024	-768	-1	-1	-1	-1	4	456,2438	734,9412	0,328679	0,6214966	636,7518	4,130954	0	12	456	735						Untertest4.avi	0	880	547	72	111	402	625	133	0	Content		384	624	9485302	1185391866
9502	08:33:37.489	00:00:09.501	570	-1024	-768	-1	-1	-1	-1	4	416,7135	744,9069	0,3283371	0,6217993	636,7519	4,198969	0	13	417	745						Untertest4.avi	0	880	547	72	111	359	624	150	0	Content		345	634	9501929	1185408493
9519	08:33:37.506	00:00:09.518	571	-1024	-768	-1	-1	-1	-1	4	470,9187	734,7218	0,328076	0,6221313	636,4846	4,177349	0	13	471	735						Untertest4.avi	0	880	547	72	111	359	624	150	0	Content		399	624	9518675	1185425239
9535	08:33:37.522	00:00:09.535	572	-1024	-768	-1	-1	-1	-1	4	475,5979	734,5002	0,327709	0,6225361	636,3616	4,168359	0	13	476	735						Untertest4.avi	0	880	547	72	111	359	624	150	0	Content		404	624	9535296	1185441860
9552	08:33:37.539	00:00:09.552	573	-1024	-768	-1	-1	-1	-1	4	418,9771	739,5405	0,3270786	0,6227903	637,5977	4,100083	0	13	419	740						Untertest4.avi	0	880	547	72	111	359	624	150	0	Content		347	629	9552163	1185458727
9569	08:33:37.556	00:00:09.568	574	-1024	-768	-1	-1	-1	-1	4	396,7924	737,0638	0,3280049	0,6220976	636,5446	4,034344	0	13	397	737						Untertest4.avi	0	880	547	72	111	359	624	150	0	Content		325	626	9568668	1185475232
9585	08:33:37.572	00:00:09.585	575	469,1644	747,733	0,4812943	0,5442796	623,3447	4,174198	0	329,6134	683,8639	0,3288676	0,6207523	636,5125	3,997087	0	13	399	716						Untertest4.avi	0	880	547	72	111	359	624	150	0	Content		327	605	9585292	1185491856
9602	08:33:37.589	00:00:09.601	576	489,5659	729,2355	0,481651	0,5433453	622,5761	4,127799	0	362,7333	658,256	0,3282747	0,6201671	633,5724	4,005179	0	13	426	694						Untertest4.avi	0	880	547	72	111	359	624	150	0	Content		354	583	9601922	1185508486
9619	08:33:37.606	00:00:09.618	577	555,0396	724,3364	0,4806121	0,5438209	622,5761	4,095553	0	320,118	678,2781	0,327403	0,6208798	636,5142	4,014946	0	13	438	701						Untertest4.avi	0	880	547	72	111	359	624	150	0	Content		366	590	9618781	1185525345
9636	08:33:37.623	00:00:09.635	578	-1024	-768	-1	-1	-1	-1	4	435,8784	708,9988	0,3262155	0,6220654	636,5385	4,060933	0	13	436	709						Untertest4.avi	0	880	547	72	111	359	624	150	0	Content		364	598	9635540	1185542104
9652	08:33:37.639	00:00:09.651	579	-1024	-768	-1	-1	-1	-1	4	488,3858	742,1031	0,325405	0,6231269	636,6349	3,972519	0	14	488	742						Untertest4.avi	0	880	547	72	111	412	635	216	0	Content		416	631	9651921	1185558485
9669	08:33:37.656	00:00:09.668	580	-1024	-768	-1	-1	-1	-1	4	474,5487	749,6201	0,3253106	0,6233956	636,614	4,000308	0	14	475	750						Untertest4.avi	0	880	547	72	111	412	635	216	0	Content		403	639	9668541	1185575105
9685	08:33:37.672	00:00:09.685	581	-1024	-768	-1	-1	-1	-1	4	485,9127	777,859	0,325297	0,6232935	636,5724	3,900215	0	14	486	778						Untertest4.avi	0	880	547	72	111	412	635	216	0	Content		414	667	9685168	1185591732
9702	08:33:37.689	00:00:09.701	582	-1024	-768	-1	-1	-1	-1	4	484,9847	724,1478	0,3251615	0,6232117	636,6436	4,00496	0	14	485	724						Untertest4.avi	0	880	547	72	111	412	635	216	0	Content		413	613	9701792	1185608356
9718	08:33:37.705	00:00:09.718	583	-1024	-768	-1	-1	-1	-1	4	539,5413	743,9649	0,3252407	0,6229749	638,7555	3,926265	0	14	540	744						Untertest4.avi	0	880	547	72	111	412	635	216	0	Content		468	633	9718415	1185624979
9735	08:33:37.722	00:00:09.735	584	-1024	-768	-1	-1	-1	-1	4	485,4062	761,4948	0,3250013	0,6226505	636,8384	3,992646	0	14	485	761						Untertest4.avi	0	880	547	72	111	412	635	216	0	Content		413	650	9735165	1185641729
9752	08:33:37.739	00:00:09.752	585	-1024	-768	-1	-1	-1	-1	4	474,4248	749,3141	0,3249988	0,6224569	636,8932	3,876976	0	14	474	749						Untertest4.avi	0	880	547	72	111	412	635	216	0	Content		402	638	9752032	1185658596
9769	08:33:37.756	00:00:09.768	586	-1024	-768	-1	-1	-1	-1	4	470,2218	753,3453	0,3250559	0,6223653	636,9157	3,782801	0	14	470	753						Untertest4.avi	0	880	547	72	111	412	635	216	0	Content		398	642	9768537	1185675101
9785	08:33:37.772	00:00:09.785	587	-1024	-768	-1	-1	-1	-1	4	481,2668	741,0037	0,3251499	0,6223053	636,9406	4,029313	0	14	481	741						Untertest4.avi	0	880	547	72	111	412	635	216	0	Content		409	630	9785411	1185691975
9802	08:33:37.789	00:00:09.801	588	-1024	-768	-1	-1	-1	-1	4	485,8485	770,3025	0,3252557	0,6223385	636,8657	3,87212	0	14	486	770						Untertest4.avi	0	880	547	72	111	412	635	216	0	Content		414	659	9801787	1185708351
9819	08:33:37.806	00:00:09.818	589	-1024	-768	-1	-1	-1	-1	4	479,3146	741,2822	0,3253261	0,6224275	636,7968	3,984543	0	14	479	741						Untertest4.avi	0	880	547	72	111	412	635	216	0	Content		407	630	9818653	1185725217
9835	08:33:37.822	00:00:09.835	590	-1024	-768	-1	-1	-1	-1	4	483,3372	730,5107	0,3253838	0,6225129	636,801	4,023578	0	14	483	731						Untertest4.avi	0	880	547	72	111	412	635	216	0	Content		411	620	9835352	1185741916
9852	08:33:37.839	00:00:09.851	591	-1024	-768	-1	-1	-1	-1	4	483,165	750,642	0,3254602	0,622533	636,6471	4,001526	0	14	483	751						Untertest4.avi	0	880	547	72	111	412	635	216	0	Content		411	640	9851976	1185758540
9868	08:33:37.855	00:00:09.868	592	-1024	-768	-1	-1	-1	-1	4	556,3013	737,5618	0,324921	0,6224042	636,4855	4,031642	0	15	556	738						Untertest4.avi	0	880	547	72	111	552	640	233	0	Content		484	627	9868406	1185774970
9885	08:33:37.872	00:00:09.885	593	-1024	-768	-1	-1	-1	-1	4	598,6501	763,9833	0,3241401	0,6216381	636,3449	3,946561	0	15	599	764						Untertest4.avi	0	880	547	72	111	552	640	233	0	Content		527	653	9885028	1185791592
9902	08:33:37.889	00:00:09.901	594	-1024	-768	-1	-1	-1	-1	4	618,5402	762,4305	0,3239565	0,6209751	636,3099	3,840505	0	15	619	762						Untertest4.avi	0	880	547	72	111	552	640	233	0	Content		547	651	9901778	1185808342
9919	08:33:37.906	00:00:09.918	595	-1024	-768	-1	-1	-1	-1	4	592,0287	729,9521	0,3240446	0,6206052	635,9702	3,928711	0	15	592	730						Untertest4.avi	0	880	547	72	111	552	640	233	0	Content		520	619	9918646	1185825210
9935	08:33:37.922	00:00:09.935	596	-1024	-768	-1	-1	-1	-1	4	624,0419	749,7974	0,3240998	0,6200967	635,8522	3,995505	0	15	624	750						Untertest4.avi	0	880	547	72	111	552	640	233	0	Content		552	639	9935269	1185841833
9952	08:33:37.939	00:00:09.951	597	-1024	-768	-1	-1	-1	-1	4	578,6498	737,913	0,3241514	0,6196445	635,7439	3,990482	0	15	579	738						Untertest4.avi	0	880	547	72	111	552	640	233	0	Content		507	627	9951891	1185858455
9968	08:33:37.955	00:00:09.968	598	-1024	-768	-1	-1	-1	-1	4	635,1788	751,3566	0,3241594	0,6192847	635,6957	3,874151	0	15	635	751						Untertest4.avi	0	880	547	72	111	552	640	233	0	Content		563	640	9968401	1185874965
9985	08:33:37.972	00:00:09.985	599	-1024	-768	-1	-1	-1	-1	4	631,4399	764,6183	0,3241643	0,6190738	635,5634	3,812868	0	15	631	765						Untertest4.avi	0	880	547	72	111	552	640	233	0	Content		559	654	9985021	1185891585
10002	08:33:37.989	00:00:10.001	600	-1024	-768	-1	-1	-1	-1	4	605,7684	757,4439	0,3241651	0,6189641	635,5955	3,958099	0	15	606	757						Untertest4.avi	0	880	547	72	111	552	640	233	0	Content		534	646	10001646	1185908210
10019	08:33:38.006	00:00:10.018	601	-1024	-768	-1	-1	-1	-1	4	629,2193	769,3629	0,3241897	0,6190613	635,6959	3,798874	0	15	629	769						Untertest4.avi	0	880	547	72	111	552	640	233	0	Content		557	658	10018514	1185925078
10035	08:33:38.022	00:00:10.035	602	-1024	-768	-1	-1	-1	-1	4	556,8841	715,1568	0,3242922	0,6192519	635,6959	4,037426	0	15	557	715						Untertest4.avi	0	880	547	72	111	552	640	233	0	Content		485	604	10035215	1185941779
10052	08:33:38.039	00:00:10.051	603	-1024	-768	-1	-1	-1	-1	4	631,8239	761,6819	0,3243368	0,6192552	636,0979	3,920269	0	15	632	762						Untertest4.avi	0	880	547	72	111	552	640	233	0	Content		560	651	10051886	1185958450
10068	08:33:38.055	00:00:10.068	604	752,4329	802,4716	0,4760965	0,5431389	635,9047	4,107854	0	619,2493	760,4185	0,3246527	0,6189322	635,9047	3,879899	0	15	686	781						Untertest4.avi	0	880	547	72	111	552	640	233	0	Content		614	670	10068267	1185974831
10085	08:33:38.072	00:00:10.084	605	821,6651	767,8889	0,4782287	0,5418151	622,5591	3,89325	0	682,752	685,9116	0,3245234	0,6178184	636,1595	3,993139	0	15	752	727						Untertest4.avi	0	880	547	72	111	552	640	233	0	Content		680	616	10084888	1185991452
10102	08:33:38.089	00:00:10.101	606	810,4904	719,4775	0,4778944	0,5408053	622,5591	3,982928	0	707,0787	657,9619	0,3238398	0,6169031	636,5112	3,913037	0	16	759	689						Untertest4.avi	0	880	547	72	111	865	532	350	0	Content		687	578	10101638	1186008202
10118	08:33:38.105	00:00:10.118	607	908,4106	670,8831	0,4772614	0,5402052	623,0692	4,118048	0	786,2238	629,7241	0,3228924	0,6165326	636,6551	3,909112	0	16	847	650						Untertest4.avi	0	880	547	72	111	865	532	350	0	Content		775	539	10118261	1186024825
10135	08:33:38.122	00:00:10.134	608	977,0917	655,6959	0,476855	0,5401215	623,3735	4,044685	0	890,5423	618,4802	0,3220358	0,6164863	636,9538	3,941133	0	16	934	637						Untertest4.avi	0	880	547	72	111	865	532	350	0	Content		862	526	10134885	1186041449
10152	08:33:38.139	00:00:10.151	609	971,6385	653,3146	0,4773253	0,5400229	623,2562	4,027851	0	903,6944	631,4359	0,3219084	0,6165212	636,9695	3,968458	0	16	938	642						Untertest4.avi	0	880	547	72	111	865	532	350	0	Content		866	531	10151511	1186058075
10168	08:33:38.155	00:00:10.168	610	967,088	645,8195	0,4779198	0,5398901	623,2569	4,081944	0	934,9261	627,894	0,3221347	0,6165512	636,8981	3,979211	0	16	951	637						Untertest4.avi	0	880	547	72	111	865	532	350	0	Content		879	526	10168135	1186074699
10185	08:33:38.172	00:00:10.184	611	961,5237	651,8898	0,4783607	0,5397569	623,2733	4,068886	0	930,49	627,4799	0,3223587	0,6164679	636,8921	4,008576	0	16	946	640						Untertest4.avi	0	880	547	72	111	865	532	350	0	Content		874	529	10184887	1186091451
10202	08:33:38.189	00:00:10.201	612	947,2035	656,511	0,4787236	0,5394847	623,2277	4,152057	0	935,1633	634,3942	0,3225847	0,6162621	636,8546	3,980169	0	16	941	645						Untertest4.avi	0	880	547	72	111	865	532	350	0	Content		869	534	10201509	1186108073
10218	08:33:38.205	00:00:10.218	613	951,715	654,9305	0,4789657	0,5392012	623,1903	4,154446	0	928,2794	623,6754	0,3227798	0,6159808	636,8666	4,018919	0	16	940	639						Untertest4.avi	0	880	547	72	111	865	532	350	0	Content		868	528	10218137	1186124701
10235	08:33:38.222	00:00:10.234	614	942,502	650,2449	0,4791223	0,5389867	623,0832	4,163836	0	925,4343	628,6977	0,3228869	0,6157584	636,8813	4,124351	0	16	934	639						Untertest4.avi	0	880	547	72	111	865	532	350	0	Content		862	528	10234761	1186141325
10252	08:33:38.239	00:00:10.251	615	951,7309	649,4466	0,4791905	0,5387757	623,1218	4,243314	0	928,261	628,3224	0,3229236	0,6156168	636,8589	4,129782	0	16	940	639						Untertest4.avi	0	880	547	72	111	865	532	350	0	Content		868	528	10251510	1186158074
10268	08:33:38.255	00:00:10.268	616	951,872	650,8395	0,4791347	0,5386338	622,9402	4,240184	0	932,2552	634,4918	0,3228955	0,6155152	636,8317	4,075181	0	16	942	643						Untertest4.avi	0	880	547	72	111	865	532	350	0	Content		870	532	10268132	1186174696
10285	08:33:38.272	00:00:10.284	617	946,4894	648,1779	0,4790188	0,5384493	623,0076	4,263513	0	926,7394	636,9025	0,3228032	0,6154029	636,853	4,151714	0	16	937	643						Untertest4.avi	0	880	547	72	111	865	532	350	0	Content		865	532	10284758	1186191322
10301	08:33:38.288	00:00:10.301	618	956,6362	648,7206	0,4788226	0,538262	623,1034	4,340136	0	929,1499	635,4612	0,3226497	0,615263	636,7767	4,081935	0	16	943	642						Untertest4.avi	0	880	547	72	111	865	532	350	0	Content		871	531	10301382	1186207946
10318	08:33:38.305	00:00:10.318	619	941,1428	655,5782	0,4785585	0,5380657	622,9019	4,378753	0	926,0814	631,3804	0,322464	0,6151217	636,754	4,234304	0	16	934	643						Untertest4.avi	0	880	547	72	111	865	532	350	0	Content		862	532	10318132	1186224696
10335	08:33:38.322	00:00:10.334	620	945,2986	659,1988	0,4783618	0,5379496	623,1675	4,38504	0	919,2019	626,2601	0,3222756	0,6150984	636,7905	4,277977	0	16	932	643						Untertest4.avi	0	880	547	72	111	865	532	350	0	Content		860	532	10334755	1186241319
10351	08:33:38.338	00:00:10.351	621	990,1578	659,9464	0,4782155	0,5378727	623,1675	4,364669	0	926,0217	635,5845	0,3221203	0,6151623	636,8446	4,293535	0	16	958	648						Untertest4.avi	0	880	547	72	111	865	532	350	0	Content		886	537	10351382	1186257946
10368	08:33:38.355	00:00:10.368	622	948,2685	649,8085	0,4780589	0,5381327	622,9425	4,41158	0	916,7197	634,3262	0,3220244	0,6153241	636,8505	4,273785	0	16	932	642						Untertest4.avi	0	880	547	72	111	865	532	350	0	Content		860	531	10368007	1186274571
10385	08:33:38.372	00:00:10.384	623	944,1994	652,8925	0,4780002	0,5382594	623,0412	4,454087	0	919,4061	640,7795	0,321986	0,6154799	636,87	4,342589	0	16	932	647						Untertest4.avi	0	880	547	72	111	865	532	350	0	Content		860	536	10384756	1186291320
10401	08:33:38.388	00:00:10.401	624	953,4645	652,2272	0,4779759	0,5383995	623,1282	4,438143	0	943,1462	643,5995	0,3211599	0,6155048	628,3642	4,27084	0	16	948	648						Untertest4.avi	0	880	547	72	111	865	532	350	0	Content		876	537	10401383	1186307947
10418	08:33:38.405	00:00:10.418	625	944,0198	654,979	0,4779948	0,5387915	622,9849	4,509813	0	919,9647	626,1652	0,3221166	0,6159611	636,8178	4,328869	0	16	932	641						Untertest4.avi	0	880	547	72	111	865	532	350	0	Content		860	530	10418006	1186324570
10435	08:33:38.422	00:00:10.434	626	968,1251	729,8586	0,4778914	0,5407112	623,1212	4,510873	0	911,5212	688,3418	0,3226794	0,6175654	636,8514	4,368232	0	16	940	709						Untertest4.avi	0	880	547	72	111	865	532	350	0	Content		868	598	10434631	1186341195
10451	08:33:38.438	00:00:10.451	627	944,5778	793,2618	0,4778574	0,5429953	623,2326	4,426883	0	876,8661	753,6431	0,3236568	0,6192198	636,7786	4,267817	0	17	911	773						Untertest4.avi	0	880	547	72	111	787	685	167	0	Content		839	662	10451379	1186357943
10468	08:33:38.455	00:00:10.468	628	-1024	-768	-1	-1	-1	-1	4	-1024	-768	-1	-1	-1	-1	4	17	0	0						Untertest4.avi	0	880	547	72	111	787	685	167	0	Content		-72	-111	10468004	1186374568
10485	08:33:38.472	00:00:10.484	629	-1024	-768	-1	-1	-1	-1	4	858,5078	795,5112	0,3248712	0,6199865	636,7756	4,336002	0	17	859	796						Untertest4.avi	0	880	547	72	111	787	685	167	0	Content		787	685	10484629	1186391193
10501	08:33:38.488	00:00:10.501	630	-1024	-768	-1	-1	-1	-1	4	-1024	-768	-1	-1	-1	-1	4	17	0	0						Untertest4.avi	0	880	547	72	111	787	685	167	0	Content		-72	-111	10501379	1186407943
10518	08:33:38.505	00:00:10.518	631	-1024	-768	-1	-1	-1	-1	4	-1024	-768	-1	-1	-1	-1	4	17	0	0						Untertest4.avi	0	880	547	72	111	787	685	167	0	Content		-72	-111	10518004	1186424568
10535	08:33:38.522	00:00:10.534	632	-1024	-768	-1	-1	-1	-1	4	-1024	-768	-1	-1	-1	-1	4	17	0	0						Untertest4.avi	0	880	547	72	111	787	685	167	0	Content		-72	-111	10534630	1186441194
10551	08:33:38.538	00:00:10.551	633	-1024	-768	-1	-1	-1	-1	4	-1024	-768	-1	-1	-1	-1	4	17	0	0						Untertest4.avi	0	880	547	72	111	787	685	167	0	Content		-72	-111	10551254	1186457818
10568	08:33:38.555	00:00:10.568	634	-1024	-768	-1	-1	-1	-1	4	806,9566	807,6729	0,3248581	0,6195376	636,7675	4,304579	0	17	807	808						Untertest4.avi	0	880	547	72	111	787	685	167	0	Content		735	697	10568003	1186474567
10585	08:33:38.572	00:00:10.584	635	-1024	-768	-1	-1	-1	-1	4	-1024	-768	-1	-1	-1	-1	4	17	0	0						Untertest4.avi	0	880	547	72	111	787	685	167	0	Content		-72	-111	10584629	1186491193
10601	08:33:38.588	00:00:10.601	636	-1024	-768	-1	-1	-1	-1	4	1136,147	795,7835	0,3284292	0,6197202	636,7579	4,562976	0	17	1136	796						Untertest4.avi	0	880	547	72	111	787	685	167	0	Content		1064	685	10601252	1186507816
10618	08:33:38.605	00:00:10.618	637	-1024	-768	-1	-1	-1	-1	4	743,2071	786,1324	0,3256534	0,6198846	631,9435	4,257222	0	18	743	786						Untertest4.avi	0	880	547	72	111	700	686	216	0	Content		671	675	10618124	1186524688
10635	08:33:38.622	00:00:10.634	638	-1024	-768	-1	-1	-1	-1	4	-1024	-768	-1	-1	-1	-1	4	18	0	0						Untertest4.avi	0	880	547	72	111	700	686	216	0	Content		-72	-111	10634628	1186541192
10651	08:33:38.638	00:00:10.651	639	-1024	-768	-1	-1	-1	-1	4	-1024	-768	-1	-1	-1	-1	4	18	0	0						Untertest4.avi	0	880	547	72	111	700	686	216	0	Content		-72	-111	10651254	1186557818
10668	08:33:38.655	00:00:10.667	640	-1024	-768	-1	-1	-1	-1	4	841,0805	808,6509	0,3240817	0,6206645	631,9502	4,243037	0	18	841	809						Untertest4.avi	0	880	547	72	111	700	686	216	0	Content		769	698	10667878	1186574442
10685	08:33:38.672	00:00:10.684	641	-1024	-768	-1	-1	-1	-1	4	764,2648	799,1787	0,3254686	0,621019	631,9502	4,29812	0	18	764	799						Untertest4.avi	0	880	547	72	111	700	686	216	0	Content		692	688	10684755	1186591319
10701	08:33:38.688	00:00:10.701	642	-1024	-768	-1	-1	-1	-1	4	468,6128	797,1908	0,3204343	0,6212007	631,9502	4,129653	0	18	469	797						Untertest4.avi	0	880	547	72	111	700	686	216	0	Content		397	686	10701255	1186607819
10718	08:33:38.705	00:00:10.718	643	-1024	-768	-1	-1	-1	-1	4	-1024	-768	-1	-1	-1	-1	4	18	0	0						Untertest4.avi	0	880	547	72	111	700	686	216	0	Content		-72	-111	10718004	1186624568
10734	08:33:38.721	00:00:10.734	644	-1024	-768	-1	-1	-1	-1	4	813,3153	785,0883	0,3242974	0,6213537	633,9648	4,208529	0	18	813	785						Untertest4.avi	0	880	547	72	111	700	686	216	0	Content		741	674	10734500	1186641064
10751	08:33:38.738	00:00:10.751	645	-1024	-768	-1	-1	-1	-1	4	-1024	-768	-1	-1	-1	-1	4	18	0	0						Untertest4.avi	0	880	547	72	111	700	686	216	0	Content		-72	-111	10751375	1186657939
10768	08:33:38.755	00:00:10.767	646	-1024	-768	-1	-1	-1	-1	4	-1024	-768	-1	-1	-1	-1	4	18	0	0						Untertest4.avi	0	880	547	72	111	700	686	216	0	Content		-72	-111	10767874	1186674438
10785	08:33:38.772	00:00:10.784	647	-1024	-768	-1	-1	-1	-1	4	-1024	-768	-1	-1	-1	-1	4	18	0	0						Untertest4.avi	0	880	547	72	111	700	686	216	0	Content		-72	-111	10784502	1186691066
10801	08:33:38.788	00:00:10.801	648	-1024	-768	-1	-1	-1	-1	4	-1024	-768	-1	-1	-1	-1	4	18	0	0						Untertest4.avi	0	880	547	72	111	700	686	216	0	Content		-72	-111	10801124	1186707688
10818	08:33:38.805	00:00:10.817	649	781,2479	808,7073	0,3253657	0,6209141	633,9666	4,079424	1	727,5282	794,173	0,3253676	0,620914	633,9666	4,056373	3	18	781	809						Untertest4.avi	0	880	547	72	111	700	686	216	0	Content		709	698	10817747	1186724311
10834	08:33:38.821	00:00:10.834	650	791,8906	801,1547	0,3253914	0,6209159	633,9666	3,917022	1	738,3795	786,5127	0,3253933	0,6209158	633,9666	3,89499	3	19	792	801						Untertest4.avi	0	880	547	72	111	768	681	183	0	Content		720	690	10834496	1186741060
10851	08:33:38.838	00:00:10.851	651	909,5207	805,9752	0,3247243	0,6208251	635,3943	3,786366	3	853,2978	791,5556	0,324725	0,6208246	635,3943	3,765025	1	19	853	792						Untertest4.avi	0	880	547	72	111	768	681	183	0	Content		781	681	10851121	1186757685
10868	08:33:38.855	00:00:10.867	652	-1024	-768	-1	-1	-1	-1	4	-1024	-768	-1	-1	-1	-1	4	19	0	0						Untertest4.avi	0	880	547	72	111	768	681	183	0	Content		-72	-111	10867746	1186774310
10885	08:33:38.872	00:00:10.884	653	-1024	-768	-1	-1	-1	-1	4	-1024	-768	-1	-1	-1	-1	4	19	0	0						Untertest4.avi	0	880	547	72	111	768	681	183	0	Content		-72	-111	10884621	1186791185
10901	08:33:38.888	00:00:10.901	654	883,5584	786,9825	0,3248565	0,6209495	635,2697	4,158097	3	827,2161	772,3176	0,3248569	0,620949	635,2697	4,134407	1	19	827	772						Untertest4.avi	0	880	547	72	111	768	681	183	0	Content		755	661	10901119	1186807683
10918	08:33:38.905	00:00:10.917	655	-1024	-768	-1	-1	-1	-1	4	-1024	-768	-1	-1	-1	-1	4	19	0	0						Untertest4.avi	0	880	547	72	111	768	681	183	0	Content		-72	-111	10917868	1186824432
10934	08:33:38.921	00:00:10.934	656	918,1086	822,0081	0,3249279	0,6207812	635,2733	3,911558	3	862,1593	807,7977	0,3249313	0,6207811	635,2733	3,889515	1	19	862	808						Untertest4.avi	0	880	547	72	111	768	681	183	0	Content		790	697	10934494	1186841058
10951	08:33:38.938	00:00:10.951	657	-1024	-768	-1	-1	-1	-1	4	-1024	-768	-1	-1	-1	-1	4	19	0	0						Untertest4.avi	0	880	547	72	111	768	681	183	0	Content		-72	-111	10951118	1186857682
10968	08:33:38.955	00:00:10.967	658	-1024	-768	-1	-1	-1	-1	4	-1024	-768	-1	-1	-1	-1	4	19	0	0						Untertest4.avi	0	880	547	72	111	768	681	183	0	Content		-72	-111	10967743	1186874307
10984	08:33:38.971	00:00:10.984	659	-1024	-768	-1	-1	-1	-1	4	-1024	-768	-1	-1	-1	-1	4	19	0	0						Untertest4.avi	0	880	547	72	111	768	681	183	0	Content		-72	-111	10984492	1186891056
11001	08:33:38.988	00:00:11.001	660	-1024	-768	-1	-1	-1	-1	4	-1024	-768	-1	-1	-1	-1	4	19	0	0						Untertest4.avi	0	880	547	72	111	768	681	183	0	Content		-72	-111	11001117	1186907681
11018	08:33:39.005	00:00:11.017	661	504,5224	761,5806	0,3311825	0,6190113	637,1954	4,085922	3	443,5722	745,5012	0,3311851	0,6190112	637,1954	4,0626	1	20	444	746						Untertest4.avi	0	880	547	72	111	336	619	466	0	Content		372	635	11017738	1186924302
11034	08:33:39.021	00:00:11.034	662	479,3027	745,7643	0,3316965	0,6188309	637,1426	4,053472	3	417,9106	729,274	0,3316992	0,6188307	637,1426	4,030352	1	20	418	729						Untertest4.avi	0	880	547	72	111	336	619	466	0	Content		346	618	11034366	1186940930
11051	08:33:39.038	00:00:11.051	663	478,1133	736,2579	0,3317606	0,6190587	637,0357	3,96872	3	416,7848	719,5712	0,3317633	0,6190585	637,0357	3,946115	1	20	417	720						Untertest4.avi	0	880	547	72	111	336	619	466	0	Content		345	609	11051232	1186957796
11068	08:33:39.055	00:00:11.067	664	466,0124	746,8469	0,3318759	0,6191357	637,0635	3,965592	3	404,2751	730,3416	0,3318786	0,6191356	637,0635	3,943043	1	20	404	730						Untertest4.avi	0	880	547	72	111	336	619	466	0	Content		332	619	11067737	1186974301
11084	08:33:39.071	00:00:11.084	665	459,9951	738,5297	0,331999	0,6191418	637,114	4,00201	3	398,1844	721,8457	0,3320018	0,6191417	637,114	3,97923	1	20	398	722						Untertest4.avi	0	880	547	72	111	336	619	466	0	Content		326	611	11084359	1186990923
11101	08:33:39.088	00:00:11.100	666	467,6551	742,358	0,3321755	0,6190953	636,9172	4,020949	3	406,0172	725,7559	0,3321783	0,6190951	636,9172	3,99801	1	20	406	726						Untertest4.avi	0	880	547	72	111	336	619	466	0	Content		334	615	11100982	1187007546
11118	08:33:39.105	00:00:11.117	667	461,7878	765,1052	0,332299	0,6189973	636,8785	4,010336	3	438,5117	749,795	0,3323017	0,6189972	636,8785	4,064171	1	20	439	750						Untertest4.avi	0	880	547	72	111	336	619	466	0	Content		367	639	11117847	1187024411
11134	08:33:39.121	00:00:11.134	668	461,2099	742,223	0,3324942	0,6188219	636,8955	4,045336	3	398,7268	723,8792	0,3324889	0,618851	636,9016	4,022232	1	20	399	724						Untertest4.avi	0	880	547	72	111	336	619	466	0	Content		327	613	11134477	1187041041
11151	08:33:39.138	00:00:11.151	669	474,2759	743,8167	0,332658	0,6188974	636,8788	4,065514	3	412,8163	727,2769	0,3326606	0,6188973	636,8788	4,042312	1	20	413	727						Untertest4.avi	0	880	547	72	111	336	619	466	0	Content		341	616	11151097	1187057661
11168	08:33:39.155	00:00:11.167	670	467,5174	744,2871	0,3327986	0,6189247	636,7778	4,108205	3	405,8724	727,7335	0,3328013	0,6189246	636,7778	4,084731	1	20	406	728						Untertest4.avi	0	880	547	72	111	336	619	466	0	Content		334	617	11167603	1187074167
11184	08:33:39.171	00:00:11.184	671	458,754	750,9209	0,3329361	0,6189896	636,8948	4,134717	3	396,8333	734,4623	0,3329387	0,6189895	636,8947	4,111083	1	20	397	734						Untertest4.avi	0	880	547	72	111	336	619	466	0	Content		325	623	11184350	1187090914
11201	08:33:39.188	00:00:11.200	672	462,6297	751,4243	0,3330181	0,6190611	636,8606	4,047956	3	400,7784	735,0071	0,3330208	0,6190609	636,8606	4,024882	1	20	401	735						Untertest4.avi	0	880	547	72	111	336	619	466	0	Content		329	624	11200976	1187107540
11218	08:33:39.205	00:00:11.217	673	514,0021	751,7336	0,3329658	0,6189286	636,8606	4,124975	3	451,5302	735,4904	0,3329692	0,6189284	636,8606	4,101419	1	20	452	735						Untertest4.avi	0	880	547	72	111	336	619	466	0	Content		380	624	11217735	1187124299
11234	08:33:39.221	00:00:11.234	674	453,4576	747,3914	0,3328407	0,6187421	636,8203	4,090127	3	391,4444	730,8378	0,3328433	0,6187419	636,8202	4,066785	1	20	391	731						Untertest4.avi	0	880	547	72	111	336	619	466	0	Content		319	620	11234345	1187140909
11251	08:33:39.238	00:00:11.251	675	466,1087	741,6315	0,3327689	0,6185631	636,7813	4,061882	3	404,4755	725,0248	0,3327717	0,618563	636,7813	4,038702	1	20	404	725						Untertest4.avi	0	880	547	72	111	336	619	466	0	Content		332	614	11251089	1187157653
11268	08:33:39.255	00:00:11.267	676	461,4311	754,9952	0,3326677	0,6183775	636,8582	4,045972	3	399,5133	738,6273	0,3326705	0,6183774	636,8581	4,022885	1	20	400	739						Untertest4.avi	0	880	547	72	111	336	619	466	0	Content		328	628	11267595	1187174159
11284	08:33:39.271	00:00:11.284	677	477,0315	740,4581	0,3325332	0,6183331	636,9428	4,082635	3	415,6501	723,8867	0,332536	0,618333	636,9428	4,059338	1	20	416	724						Untertest4.avi	0	880	547	72	111	336	619	466	0	Content		344	613	11284218	1187190782
11301	08:33:39.288	00:00:11.300	678	459,6021	755,9368	0,3323347	0,6183603	636,8276	3,968185	3	397,6323	739,584	0,3323374	0,6183602	636,8276	3,945612	1	20	398	740						Untertest4.avi	0	880	547	72	111	336	619	466	0	Content		326	629	11300843	1187207407
11318	08:33:39.305	00:00:11.317	679	459,5879	752,7505	0,3321127	0,6184563	636,9627	3,982512	3	397,6591	736,3289	0,3321154	0,6184562	636,9627	3,959839	1	20	398	736						Untertest4.avi	0	880	547	72	111	336	619	466	0	Content		326	625	11317721	1187224285
11334	08:33:39.321	00:00:11.334	680	458,8699	738,9359	0,3318551	0,6187919	636,8615	4,017517	3	397,0647	722,2242	0,3318577	0,6187918	636,8615	3,994623	1	20	397	722						Untertest4.avi	0	880	547	72	111	336	619	466	0	Content		325	611	11334333	1187240897
11351	08:33:39.338	00:00:11.350	681	478,8403	731,2728	0,3316895	0,6191663	636,8184	3,988392	3	451,4587	732,9652	0,3316922	0,6191662	636,8183	3,953099	1	20	451	733						Untertest4.avi	0	880	547	72	111	336	619	466	0	Content		379	622	11350957	1187257521
11367	08:33:39.354	00:00:11.367	682	487,0823	731,2842	0,331468	0,6194823	636,8461	4,00044	3	426,0491	714,5466	0,3314707	0,6194822	636,8461	3,977649	1	20	426	715						Untertest4.avi	0	880	547	72	111	336	619	466	0	Content		354	604	11367460	1187274024
11384	08:33:39.371	00:00:11.384	683	460,1259	759,3671	0,3312998	0,6197857	636,746	3,944808	3	398,1723	743,0697	0,3313024	0,6197855	636,746	3,922391	1	20	398	743						Untertest4.avi	0	880	547	72	111	336	619	466	0	Content		326	632	11384212	1187290776
11401	08:33:39.388	00:00:11.400	684	478,4339	739,6916	0,3311763	0,6199177	636,6932	3,923605	3	417,109	723,1015	0,3311791	0,6199176	636,6932	3,901316	1	20	417	723						Untertest4.avi	0	880	547	72	111	336	619	466	0	Content		345	612	11400837	1187307401
11418	08:33:39.405	00:00:11.417	685	469,5336	725,5327	0,33107	0,6199198	636,728	3,899393	3	408,1137	708,6396	0,3310727	0,6199197	636,728	3,87727	1	20	408	709						Untertest4.avi	0	880	547	72	111	336	619	466	0	Content		336	598	11417584	1187324148
11434	08:33:39.421	00:00:11.434	686	515,1877	727,5673	0,3310045	0,619774	636,728	3,886851	3	452,9974	710,8478	0,331008	0,6197739	636,728	3,864789	1	20	453	711						Untertest4.avi	0	880	547	72	111	336	619	466	0	Content		381	600	11434325	1187340889
11451	08:33:39.438	00:00:11.450	687	483,6596	750,4812	0,3307976	0,6195228	636,7047	3,887711	3	422,3714	734,1122	0,3308003	0,6195226	636,7047	3,865645	1	20	422	734						Untertest4.avi	0	880	547	72	111	336	619	466	0	Content		350	623	11450946	1187357510
11467	08:33:39.454	00:00:11.467	688	556,1512	771,9082	0,3294777	0,619479	636,6968	3,91299	3	496,3441	756,1881	0,3294804	0,6194788	636,6968	3,890753	1	20	496	756						Untertest4.avi	0	880	547	72	111	336	619	466	0	Content		424	645	11467455	1187374019
11484	08:33:39.471	00:00:11.484	689	672,9009	821,1432	0,3278301	0,6195632	636,6968	3,786552	3	616,9113	806,5319	0,327832	0,619563	636,6968	3,765184	1	21	617	807						Untertest4.avi	0	880	547	72	111	672	689	383	0	Content		545	696	11484205	1187390769
11501	08:33:39.488	00:00:11.500	690	-1024	-768	-1	-1	-1	-1	4	-1024	-768	-1	-1	-1	-1	4	21	0	0						Untertest4.avi	0	880	547	72	111	672	689	383	0	Content		-72	-111	11500954	1187407518
11518	08:33:39.505	00:00:11.517	691	-1024	-768	-1	-1	-1	-1	4	-1024	-768	-1	-1	-1	-1	4	21	0	0						Untertest4.avi	0	880	547	72	111	672	689	383	0	Content		-72	-111	11517570	1187424134
11534	08:33:39.521	00:00:11.534	692	-1024	-768	-1	-1	-1	-1	4	-1024	-768	-1	-1	-1	-1	4	21	0	0						Untertest4.avi	0	880	547	72	111	672	689	383	0	Content		-72	-111	11534078	1187440642
11551	08:33:39.538	00:00:11.550	693	-1024	-768	-1	-1	-1	-1	4	-1024	-768	-1	-1	-1	-1	4	21	0	0						Untertest4.avi	0	880	547	72	111	672	689	383	0	Content		-72	-111	11550824	1187457388
11567	08:33:39.554	00:00:11.567	694	-1024	-768	-1	-1	-1	-1	4	-1024	-768	-1	-1	-1	-1	4	21	0	0						Untertest4.avi	0	880	547	72	111	672	689	383	0	Content		-72	-111	11567326	1187473890
11584	08:33:39.571	00:00:11.583	695	803,0273	811,4734	0,3267278	0,6187264	636,6968	3,841896	3	745,5043	796,9557	0,3267313	0,6187262	636,6968	3,820198	1	21	746	797						Untertest4.avi	0	880	547	72	111	672	689	383	0	Content		674	686	11583949	1187490513
11601	08:33:39.588	00:00:11.600	696	-1024	-768	-1	-1	-1	-1	4	-1024	-768	-1	-1	-1	-1	4	21	0	0						Untertest4.avi	0	880	547	72	111	672	689	383	0	Content		-72	-111	11600573	1187507137
11617	08:33:39.604	00:00:11.617	697	-1024	-768	-1	-1	-1	-1	4	-1024	-768	-1	-1	-1	-1	4	21	0	0						Untertest4.avi	0	880	547	72	111	672	689	383	0	Content		-72	-111	11617324	1187523888
11634	08:33:39.621	00:00:11.633	698	-1024	-768	-1	-1	-1	-1	4	-1024	-768	-1	-1	-1	-1	4	21	0	0						Untertest4.avi	0	880	547	72	111	672	689	383	0	Content		-72	-111	11633948	1187540512
11651	08:33:39.638	00:00:11.650	699	-1024	-768	-1	-1	-1	-1	4	-1024	-768	-1	-1	-1	-1	4	21	0	0						Untertest4.avi	0	880	547	72	111	672	689	383	0	Content		-72	-111	11650708	1187557272
11667	08:33:39.654	00:00:11.667	700	-1024	-768	-1	-1	-1	-1	4	-1024	-768	-1	-1	-1	-1	4	21	0	0						Untertest4.avi	0	880	547	72	111	672	689	383	0	Content		-72	-111	11667322	1187573886
11684	08:33:39.671	00:00:11.683	701	-1024	-768	-1	-1	-1	-1	4	-1024	-768	-1	-1	-1	-1	4	21	0	0						Untertest4.avi	0	880	547	72	111	672	689	383	0	Content		-72	-111	11683948	1187590512
11701	08:33:39.688	00:00:11.700	702	798,0959	788,3638	0,3269481	0,6199591	638,7587	3,899615	3	740,2079	773,4817	0,3269485	0,6199586	638,7587	3,877503	1	21	740	773						Untertest4.avi	0	880	547	72	111	672	689	383	0	Content		668	662	11700571	1187607135
11717	08:33:39.704	00:00:11.717	703	-1024	-768	-1	-1	-1	-1	4	-1024	-768	-1	-1	-1	-1	4	21	0	0						Untertest4.avi	0	880	547	72	111	672	689	383	0	Content		-72	-111	11717195	1187623759
11734	08:33:39.721	00:00:11.733	704	-1024	-768	-1	-1	-1	-1	4	-1024	-768	-1	-1	-1	-1	4	21	0	0						Untertest4.avi	0	880	547	72	111	672	689	383	0	Content		-72	-111	11733945	1187640509
11751	08:33:39.738	00:00:11.750	705	744,1151	820,4645	0,3264193	0,6197586	638,7623	3,834466	1	689,2048	805,9197	0,3264211	0,6197585	638,7623	3,812874	3	21	744	820						Untertest4.avi	0	880	547	72	111	672	689	383	0	Content		672	709	11750726	1187657290
11767	08:33:39.754	00:00:11.767	706	-1024	-768	-1	-1	-1	-1	4	-1024	-768	-1	-1	-1	-1	4	21	0	0						Untertest4.avi	0	880	547	72	111	672	689	383	0	Content		-72	-111	11767195	1187673759
11784	08:33:39.771	00:00:11.783	707	-1024	-768	-1	-1	-1	-1	4	-1024	-768	-1	-1	-1	-1	4	21	0	0						Untertest4.avi	0	880	547	72	111	672	689	383	0	Content		-72	-111	11783940	1187690504
11801	08:33:39.788	00:00:11.800	708	810,9244	814,4115	0,3270492	0,6188418	638,7623	3,915735	3	753,2983	799,9063	0,3270526	0,6188416	638,7623	3,893575	1	21	753	800						Untertest4.avi	0	880	547	72	111	672	689	383	0	Content		681	689	11800567	1187707131
11817	08:33:39.804	00:00:11.817	709	-1024	-768	-1	-1	-1	-1	4	-1024	-768	-1	-1	-1	-1	4	21	0	0						Untertest4.avi	0	880	547	72	111	672	689	383	0	Content		-72	-111	11817316	1187723880
11834	08:33:39.821	00:00:11.833	710	-1024	-768	-1	-1	-1	-1	4	-1024	-768	-1	-1	-1	-1	4	21	0	0						Untertest4.avi	0	880	547	72	111	672	689	383	0	Content		-72	-111	11833812	1187740376
11850	08:33:39.837	00:00:11.850	711	826,395	824,1448	0,3270569	0,6185284	638,7623	3,913639	3	768,8983	809,7941	0,3270603	0,6185282	638,7623	3,891505	1	21	769	810						Untertest4.avi	0	880	547	72	111	672	689	383	0	Content		697	699	11850435	1187756999
11867	08:33:39.854	00:00:11.867	712	-1024	-768	-1	-1	-1	-1	4	-1024	-768	-1	-1	-1	-1	4		0	0						Untertest4.avi	0	880	547	72	111				0	Content		-72	-111	11867185	1187773749
11884	08:33:39.871	00:00:11.883	713	-1024	-768	-1	-1	-1	-1	4	-1024	-768	-1	-1	-1	-1	4		0	0						Untertest4.avi	0	880	547	72	111				0	Content		-72	-111	11883811	1187790375
11900	08:33:39.887	00:00:11.900	714	-1024	-768	-1	-1	-1	-1	4	-1024	-768	-1	-1	-1	-1	4		0	0						Untertest4.avi	0	880	547	72	111				0	Content		-72	-111	11900435	1187806999
11917	08:33:39.904	00:00:11.917	715	-1024	-768	-1	-1	-1	-1	4	-1024	-768	-1	-1	-1	-1	4		0	0						Untertest4.avi	0	880	547	72	111				0	Content		-72	-111	11917057	1187823621
11934	08:33:39.921	00:00:11.933	716	-1024	-768	-1	-1	-1	-1	4	-1024	-768	-1	-1	-1	-1	4		0	0						Untertest4.avi	0	880	547	72	111				0	Content		-72	-111	11933808	1187840372
11950	08:33:39.937	00:00:11.950	717	-1024	-768	-1	-1	-1	-1	4	-1024	-768	-1	-1	-1	-1	4		0	0						Untertest4.avi	0	880	547	72	111				0	Content		-72	-111	11950434	1187856998
11967	08:33:39.954	00:00:11.967	718	-1024	-768	-1	-1	-1	-1	4	-1024	-768	-1	-1	-1	-1	4		0	0						Untertest4.avi	0	880	547	72	111				0	Content		-72	-111	11967058	1187873622
11984	08:33:39.971	00:00:11.983	719	-1024	-768	-1	-1	-1	-1	4	-1024	-768	-1	-1	-1	-1	4		0	0						Untertest4.avi	0	880	547	72	111				0	Content		-72	-111	11983688	1187890252
12000	08:33:39.987	00:00:12.000	720	-1024	-768	-1	-1	-1	-1	4	-1024	-768	-1	-1	-1	-1	4		0	0						Untertest4.avi	0	880	547	72	111				0	Content		-72	-111	12000434	1187906998
12018	08:33:40.005	00:00:12.017	721	-1024	-768	-1	-1	-1	-1	4	-1024	-768	-1	-1	-1	-1	4		0	0						Untertest4.avi	0	880	547	72	111				0	Content		-72	-111	12017504	1187924068
12034	08:33:40.021	00:00:12.034	722	-1024	-768	-1	-1	-1	-1	4	-1024	-768	-1	-1	-1	-1	4		0	0						Untertest4.avi	0	880	547	72	111				0	Content		-72	-111	12034251	1187940815
12051	08:33:40.038	00:00:12.050	723	-1024	-768	-1	-1	-1	-1	4	-1024	-768	-1	-1	-1	-1	4		0	0						Untertest4.avi	0	880	547	72	111				0	Content		-72	-111	12050877	1187957441
12067	08:33:40.054	00:00:12.067	724	-1024	-768	-1	-1	-1	-1	4	-1024	-768	-1	-1	-1	-1	4		0	0						Untertest4.avi	0	880	547	72	111				0	Content		-72	-111	12067058	1187973622
12084	08:33:40.071	00:00:12.083	725	-1024	-768	-1	-1	-1	-1	4	-1024	-768	-1	-1	-1	-1	4		0	0						Untertest4.avi	0	880	547	72	111				0	Content		-72	-111	12083684	1187990248
12100	08:33:40.087	00:00:12.100	726	-1024	-768	-1	-1	-1	-1	4	-1024	-768	-1	-1	-1	-1	4		0	0						Untertest4.avi	0	880	547	72	111				0	Content		-72	-111	12100302	1188006866
12118	08:33:40.105	00:00:12.117	727	-1024	-768	-1	-1	-1	-1	4	-1024	-768	-1	-1	-1	-1	4		0	0						Untertest4.avi	0	880	547	72	111				0	Content		-72	-111	12117552	1188024116
12134	08:33:40.121	00:00:12.134	728	-1024	-768	-1	-1	-1	-1	4	-1024	-768	-1	-1	-1	-1	4		0	0						Untertest4.avi	0	880	547	72	111				0	Content		-72	-111	12134174	1188040738
12151	08:33:40.138	00:00:12.150	729	-1024	-768	-1	-1	-1	-1	4	-1024	-768	-1	-1	-1	-1	4		0	0						Untertest4.avi	0	880	547	72	111				0	Content		-72	-111	12150922	1188057486
12167	08:33:40.154	00:00:12.167	730	-1024	-768	-1	-1	-1	-1	4	-1024	-768	-1	-1	-1	-1	4		0	0						Untertest4.avi	0	880	547	72	111				0	Content		-72	-111	12167050	1188073614
12184	08:33:40.171	00:00:12.183	731	-1024	-768	-1	-1	-1	-1	4	-1024	-768	-1	-1	-1	-1	4		0	0						Untertest4.avi	0	880	547	72	111				0	Content		-72	-111	12183673	1188090237
12200	08:33:40.187	00:00:12.200	732	-1024	-768	-1	-1	-1	-1	4	-1024	-768	-1	-1	-1	-1	4		0	0						Untertest4.avi	0	880	547	72	111				0	Content		-72	-111	12200295	1188106859
12217	08:33:40.204	00:00:12.216	733	-1024	-768	-1	-1	-1	-1	4	-1024	-768	-1	-1	-1	-1	4		0	0						Untertest4.avi	0	880	547	72	111				0	Content		-72	-111	12216919	1188123483
12234	08:33:40.221	00:00:12.234	734	-1024	-768	-1	-1	-1	-1	4	-1024	-768	-1	-1	-1	-1	4		0	0						Untertest4.avi	0	880	547	72	111				0	Content		-72	-111	12234117	1188140681
12251	08:33:40.238	00:00:12.251	735	-1024	-768	-1	-1	-1	-1	4	-1024	-768	-1	-1	-1	-1	4		0	0						Untertest4.avi	0	880	547	72	111				0	Content		-72	-111	12251364	1188157928
12269	08:33:40.256	00:00:12.268	736	-1024	-768	-1	-1	-1	-1	4	-1024	-768	-1	-1	-1	-1	4		0	0						Untertest4.avi	0	880	547	72	111				0	Content		-72	-111	12268738	1188175302
12284	08:33:40.271	00:00:12.283	737	-1024	-768	-1	-1	-1	-1	4	-1024	-768	-1	-1	-1	-1	4		0	0						Untertest4.avi	0	880	547	72	111				0	Content		-72	-111	12283539	1188190103
12300	08:33:40.287	00:00:12.300	738	-1024	-768	-1	-1	-1	-1	4	-1024	-768	-1	-1	-1	-1	4		0	0						Untertest4.avi	0	880	547	72	111				0	Content		-72	-111	12300165	1188206729
12317	08:33:40.304	00:00:12.316	739	-1024	-768	-1	-1	-1	-1	4	-1024	-768	-1	-1	-1	-1	4		0	0						Untertest4.avi	0	880	547	72	111				0	Content		-72	-111	12316914	1188223478
12334	08:33:40.321	00:00:12.333	740	-1024	-768	-1	-1	-1	-1	4	-1024	-768	-1	-1	-1	-1	4		0	0						Untertest4.avi	0	880	547	72	111				0	Content		-72	-111	12333538	1188240102
12350	08:33:40.337	00:00:12.350	741	-1024	-768	-1	-1	-1	-1	4	-1024	-768	-1	-1	-1	-1	4		0	0						Untertest4.avi	0	880	547	72	111				0	Content		-72	-111	12350162	1188256726
12367	08:33:40.354	00:00:12.366	742	-1024	-768	-1	-1	-1	-1	4	-1024	-768	-1	-1	-1	-1	4		0	0						Untertest4.avi	0	880	547	72	111				0	Content		-72	-111	12366786	1188273350
12384	08:33:40.371	00:00:12.383	743	-1024	-768	-1	-1	-1	-1	4	-1024	-768	-1	-1	-1	-1	4		0	0						Untertest4.avi	0	880	547	72	111				0	Content		-72	-111	12383980	1188290544
12401	08:33:40.388	00:00:12.401	744	-1024	-768	-1	-1	-1	-1	4	-1024	-768	-1	-1	-1	-1	4		0	0						Untertest4.avi	0	880	547	72	111				0	Content		-72	-111	12401354	1188307918
12419	08:33:40.406	00:00:12.418	745	-1024	-768	-1	-1	-1	-1	4	-1024	-768	-1	-1	-1	-1	4		0	0						Untertest4.avi	0	880	547	72	111				0	Content		-72	-111	12418614	1188325178
12433	08:33:40.420	00:00:12.433	746	-1024	-768	-1	-1	-1	-1	4	-1024	-768	-1	-1	-1	-1	4		0	0						Untertest4.avi	0	880	547	72	111				0	Content		-72	-111	12433406	1188339970
12450	08:33:40.437	00:00:12.450	747	-1024	-768	-1	-1	-1	-1	4	-1024	-768	-1	-1	-1	-1	4		0	0						Untertest4.avi	0	880	547	72	111				0	Content		-72	-111	12450157	1188356721
12467	08:33:40.454	00:00:12.466	748	-1024	-768	-1	-1	-1	-1	4	-1024	-768	-1	-1	-1	-1	4		0	0						Untertest4.avi	0	880	547	72	111				0	Content		-72	-111	12466777	1188373341
12483	08:33:40.470	00:00:12.483	749	-1024	-768	-1	-1	-1	-1	4	-1024	-768	-1	-1	-1	-1	4		0	0						Untertest4.avi	0	880	547	72	111				0	Content		-72	-111	12483397	1188389961
12500	08:33:40.487	00:00:12.500	750	-1024	-768	-1	-1	-1	-1	4	-1024	-768	-1	-1	-1	-1	4		0	0						Untertest4.avi	0	880	547	72	111				0	Content		-72	-111	12500065	1188406629
12517	08:33:40.504	00:00:12.516	751	-1024	-768	-1	-1	-1	-1	4	-1024	-768	-1	-1	-1	-1	4		0	0						Untertest4.avi	0	880	547	72	111				0	Content		-72	-111	12516650	1188423214
12533	08:33:40.520	00:00:12.533	752	-1024	-768	-1	-1	-1	-1	4	-1024	-768	-1	-1	-1	-1	4		0	0						Untertest4.avi	0	880	547	72	111				0	Content		-72	-111	12533401	1188439965
12550	08:33:40.537	00:00:12.550	753	-1024	-768	-1	-1	-1	-1	4	-1024	-768	-1	-1	-1	-1	4		0	0						Untertest4.avi	0	880	547	72	111				0	Content		-72	-111	12550469	1188457033
12568	08:33:40.555	00:00:12.567	754	-1024	-768	-1	-1	-1	-1	4	-1024	-768	-1	-1	-1	-1	4		0	0						Untertest4.avi	0	880	547	72	111				0	Content		-72	-111	12567845	1188474409
12585	08:33:40.572	00:00:12.585	755	-1024	-768	-1	-1	-1	-1	4	-1024	-768	-1	-1	-1	-1	4		0	0						Untertest4.avi	0	880	547	72	111				0	Content		-72	-111	12585091	1188491655
12600	08:33:40.587	00:00:12.600	756	-1024	-768	-1	-1	-1	-1	4	-1024	-768	-1	-1	-1	-1	4		0	0						Untertest4.avi	0	880	547	72	111				0	Content		-72	-111	12600022	1188506586
12617	08:33:40.604	00:00:12.616	757	-1024	-768	-1	-1	-1	-1	4	-1024	-768	-1	-1	-1	-1	4		0	0						Untertest4.avi	0	880	547	72	111				0	Content		-72	-111	12616646	1188523210
12633	08:33:40.620	00:00:12.633	758	-1024	-768	-1	-1	-1	-1	4	-1024	-768	-1	-1	-1	-1	4		0	0						Untertest4.avi	0	880	547	72	111				0	Content		-72	-111	12633395	1188539959
12650	08:33:40.637	00:00:12.650	759	-1024	-768	-1	-1	-1	-1	4	-1024	-768	-1	-1	-1	-1	4		0	0						Untertest4.avi	0	880	547	72	111				0	Content		-72	-111	12650016	1188556580
12667	08:33:40.654	00:00:12.666	760	-1024	-768	-1	-1	-1	-1	4	-1024	-768	-1	-1	-1	-1	4		0	0						Untertest4.avi	0	880	547	72	111				0	Content		-72	-111	12666642	1188573206
12683	08:33:40.670	00:00:12.683	761	-1024	-768	-1	-1	-1	-1	4	-1024	-768	-1	-1	-1	-1	4		0	0						Untertest4.avi	0	880	547	72	111				0	Content		-72	-111	12683266	1188589830
12700	08:33:40.687	00:00:12.700	762	-1024	-768	-1	-1	-1	-1	4	-1024	-768	-1	-1	-1	-1	4		0	0						Untertest4.avi	0	880	547	72	111				0	Content		-72	-111	12700461	1188607025
12718	08:33:40.705	00:00:12.717	763	-1024	-768	-1	-1	-1	-1	4	-1024	-768	-1	-1	-1	-1	4		0	0						Untertest4.avi	0	880	547	72	111				0	Content		-72	-111	12717833	1188624397
12735	08:33:40.722	00:00:12.735	764	-1024	-768	-1	-1	-1	-1	4	-1024	-768	-1	-1	-1	-1	4		0	0						Untertest4.avi	0	880	547	72	111				0	Content		-72	-111	12735083	1188641647
12750	08:33:40.737	00:00:12.749	765	-1024	-768	-1	-1	-1	-1	4	-1024	-768	-1	-1	-1	-1	4		0	0						Untertest4.avi	0	880	547	72	111				0	Content		-72	-111	12749888	1188656452
12767	08:33:40.754	00:00:12.766	766	-1024	-768	-1	-1	-1	-1	4	-1024	-768	-1	-1	-1	-1	4		0	0						Untertest4.avi	0	880	547	72	111				0	Content		-72	-111	12766637	1188673201
12783	08:33:40.770	00:00:12.783	767	-1024	-768	-1	-1	-1	-1	4	-1024	-768	-1	-1	-1	-1	4		0	0						Untertest4.avi	0	880	547	72	111				0	Content		-72	-111	12783263	1188689827
12800	08:33:40.787	00:00:12.800	768	-1024	-768	-1	-1	-1	-1	4	-1024	-768	-1	-1	-1	-1	4		0	0						Untertest4.avi	0	880	547	72	111				0	Content		-72	-111	12800122	1188706686
12817	08:33:40.804	00:00:12.816	769	582,3061	725,2894	0,3315905	0,6193551	636,9691	4,216969	3	521,1276	708,8367	0,3315892	0,6193546	636,9691	4,192815	1	22	521	709						Untertest4.avi	0	880	547	72	111	404	604	467	0	Content		449	598	12816509	1188723073
12833	08:33:40.820	00:00:12.833	770	535,6208	735,8287	0,3315343	0,6193234	636,9749	4,168533	3	475,7028	719,3951	0,3315298	0,6193233	637,1361	4,145668	1	22	476	719						Untertest4.avi	0	880	547	72	111	404	604	467	0	Content		404	608	12833256	1188739820
12850	08:33:40.837	00:00:12.849	771	526,0468	733,1192	0,3314253	0,6193079	637,1113	4,12517	3	504,8919	712,9583	0,331428	0,6193078	637,1113	4,117441	1	22	505	713						Untertest4.avi	0	880	547	72	111	404	604	467	0	Content		433	602	12849882	1188756446
12867	08:33:40.854	00:00:12.866	772	592,0438	725,5915	0,3317168	0,6192433	639,912	4,254799	3	530,8276	709,1223	0,3317159	0,6192428	639,912	4,230392	1	22	531	709						Untertest4.avi	0	880	547	72	111	404	604	467	0	Content		459	598	12866751	1188773315
12883	08:33:40.870	00:00:12.883	773	535,5612	732,1984	0,3311905	0,6192614	639,9172	4,194128	3	474,2268	715,5881	0,3313323	0,6192614	636,8182	4,150754	1	22	474	716						Untertest4.avi	0	880	547	72	111	404	604	467	0	Content		402	605	12883372	1188789936
12900	08:33:40.887	00:00:12.899	774	536,8583	734,3939	0,331134	0,6192938	639,9172	4,151419	3	475,5368	717,7783	0,3312773	0,6192939	636,7865	4,108289	1	22	476	718						Untertest4.avi	0	880	547	72	111	404	604	467	0	Content		404	607	12899999	1188806563
12917	08:33:40.904	00:00:12.916	775	489,5486	730,6865	0,3305553	0,6194036	639,9172	4,186331	3	430,2169	713,9124	0,3305572	0,6194035	639,9172	4,162336	1	22	430	714						Untertest4.avi	0	880	547	72	111	404	604	467	0	Content		358	603	12916503	1188823067
12933	08:33:40.920	00:00:12.933	776	658,4993	796,0446	0,483403	0,5433847	622,4868	4,324708	0	463,0782	720,8173	0,3310713	0,6194913	636,7034	4,077522	0	22	561	758						Untertest4.avi	0	880	547	72	111	404	604	467	0	Content		489	647	12933124	1188839688
12950	08:33:40.937	00:00:12.949	777	-1024	-768	-1	-1	-1	-1	4	459,5801	701,2251	0,330956	0,6196347	636,7092	4,181687	0	22	460	701						Untertest4.avi	0	880	547	72	111	404	604	467	0	Content		388	590	12949873	1188856437
12967	08:33:40.954	00:00:12.966	778	-1024	-768	-1	-1	-1	-1	4	428,3092	709,0286	0,3308467	0,6198297	636,6781	4,262199	0	22	428	709						Untertest4.avi	0	880	547	72	111	404	604	467	0	Content		356	598	12966622	1188873186
12983	08:33:40.970	00:00:12.983	779	-1024	-768	-1	-1	-1	-1	4	470,4725	725,1259	0,3307611	0,6199865	636,6038	4,113007	0	22	470	725						Untertest4.avi	0	880	547	72	111	404	604	467	0	Content		398	614	12983373	1188889937
13000	08:33:40.987	00:00:12.999	780	-1024	-768	-1	-1	-1	-1	4	423,285	711,4783	0,3306809	0,6201738	636,6038	4,110114	0	22	423	711						Untertest4.avi	0	880	547	72	111	404	604	467	0	Content		351	600	12999748	1188906312
13016	08:33:41.003	00:00:13.016	781	-1024	-768	-1	-1	-1	-1	4	531,3081	710,8306	0,3309124	0,620201	639,5533	4,179983	0	22	531	711						Untertest4.avi	0	880	547	72	111	404	604	467	0	Content		459	600	13016374	1188922938
13033	08:33:41.020	00:00:13.033	782	643,502	819,1202	0,4831316	0,5441607	622,4915	4,143739	0	471,7056	703,4504	0,3305511	0,6203948	636,5887	4,038127	0	22	558	761						Untertest4.avi	0	880	547	72	111	404	604	467	0	Content		486	650	13033128	1188939692
13050	08:33:41.037	00:00:13.049	783	-1024	-768	-1	-1	-1	-1	4	465,3178	716,0812	0,3305094	0,6205937	636,6348	4,093442	0	22	465	716						Untertest4.avi	0	880	547	72	111	404	604	467	0	Content		393	605	13049748	1188956312
13066	08:33:41.053	00:00:13.066	784	658,0142	789,1179	0,4831454	0,5446482	622,4915	4,029348	0	466,6016	718,6735	0,3304976	0,6207562	636,619	4,113959	0	22	562	754						Untertest4.avi	0	880	547	72	111	404	604	467	0	Content		490	643	13066373	1188972937
13083	08:33:41.070	00:00:13.083	785	-1024	-768	-1	-1	-1	-1	4	481,667	711,4789	0,3305215	0,6208712	636,7589	4,112549	0	22	482	711						Untertest4.avi	0	880	547	72	111	404	604	467	0	Content		410	600	13083122	1188989686
13100	08:33:41.087	00:00:13.099	786	-1024	-768	-1	-1	-1	-1	4	444,5224	715,6563	0,3305279	0,6209881	636,7877	4,064514	0	22	445	716						Untertest4.avi	0	880	547	72	111	404	604	467	0	Content		373	605	13099747	1189006311
13116	08:33:41.103	00:00:13.116	787	-1024	-768	-1	-1	-1	-1	4	493,617	696,8776	0,330562	0,6210633	636,7332	4,142667	0	22	494	697						Untertest4.avi	0	880	547	72	111	404	604	467	0	Content		422	586	13116371	1189022935
13133	08:33:41.120	00:00:13.132	788	752,6939	816,7305	0,4863342	0,5449181	642,7772	4,059309	0	429,7623	731,1477	0,3294127	0,6210962	642,7772	4,066113	0	22	591	774						Untertest4.avi	0	880	547	72	111	404	604	467	0	Content		519	663	13132997	1189039561
13150	08:33:41.137	00:00:13.149	789	-1024	-768	-1	-1	-1	-1	4	421,9418	727,5986	0,3294596	0,6211739	642,7772	4,055777	0	22	422	728						Untertest4.avi	0	880	547	72	111	404	604	467	0	Content		350	617	13149748	1189056312
13166	08:33:41.153	00:00:13.166	790	-1024	-768	-1	-1	-1	-1	4	458,6057	713,9479	0,3306865	0,6212506	636,7606	3,96837	0	22	459	714						Untertest4.avi	0	880	547	72	111	404	604	467	0	Content		387	603	13166371	1189072935
13183	08:33:41.170	00:00:13.182	791	-1024	-768	-1	-1	-1	-1	4	467,1249	700,3696	0,3307415	0,6212997	636,7813	3,967164	0	22	467	700						Untertest4.avi	0	880	547	72	111	404	604	467	0	Content		395	589	13182996	1189089560
13200	08:33:41.187	00:00:13.199	792	-1024	-768	-1	-1	-1	-1	4	474,9459	702,1367	0,3307543	0,6213176	636,8228	4,052639	0	22	475	702						Untertest4.avi	0	880	547	72	111	404	604	467	0	Content		403	591	13199864	1189106428
13216	08:33:41.203	00:00:13.216	793	-1024	-768	-1	-1	-1	-1	4	473,0739	716,5118	0,3307689	0,6213213	636,8223	3,982555	0	22	473	717						Untertest4.avi	0	880	547	72	111	404	604	467	0	Content		401	606	13216244	1189122808
13233	08:33:41.220	00:00:13.232	794	-1024	-768	-1	-1	-1	-1	4	478,7971	717,9889	0,3307902	0,6213554	636,8279	3,989312	0	22	479	718						Untertest4.avi	0	880	547	72	111	404	604	467	0	Content		407	607	13232869	1189139433
13250	08:33:41.237	00:00:13.249	795	-1024	-768	-1	-1	-1	-1	4	479,2294	715,2125	0,3308235	0,6214694	636,9055	3,952585	0	22	479	715						Untertest4.avi	0	880	547	72	111	404	604	467	0	Content		407	604	13249618	1189156182
13266	08:33:41.253	00:00:13.266	796	786,7476	813,6046	0,4851329	0,5451681	637,0746	4,13054	0	566,579	695,8058	0,3301163	0,6214845	637,0746	4,039776	0	22	677	755						Untertest4.avi	0	880	547	72	111	404	604	467	0	Content		605	644	13266487	1189173051
13283	08:33:41.270	00:00:13.283	797	-1024	-768	-1	-1	-1	-1	4	666,494	691,5479	0,328057	0,6205833	637,4578	4,063976	0	23	666	692						Untertest4.avi	0	880	547	72	111	909	521	316	0	Content		594	581	13283240	1189189804
13300	08:33:41.287	00:00:13.299	798	-1024	-768	-1	-1	-1	-1	4	837,922	666,6658	0,3261981	0,6195716	637,6224	3,939137	0	23	838	667						Untertest4.avi	0	880	547	72	111	909	521	316	0	Content		766	556	13299865	1189206429
13316	08:33:41.303	00:00:13.316	799	1004,155	670,2576	0,4789896	0,5424809	623,5699	4,030004	0	937,4214	621,5253	0,3245383	0,6188604	630,7233	3,865924	0	23	971	646						Untertest4.avi	0	880	547	72	111	909	521	316	0	Content		899	535	13316240	1189222804
13333	08:33:41.320	00:00:13.332	800	1016,512	637,2123	0,4793	0,5423324	623,5621	4,049393	0	936,5624	609,2612	0,3247498	0,6190648	637,8193	3,951035	0	23	977	623						Untertest4.avi	0	880	547	72	111	909	521	316	0	Content		905	512	13332864	1189239428
13349	08:33:41.336	00:00:13.349	801	1002,521	644,6663	0,4794949	0,5423731	623,4698	4,059921	0	966,0848	604,7155	0,3244435	0,6194482	637,7648	3,950011	0	23	984	625						Untertest4.avi	0	880	547	72	111	909	521	316	0	Content		912	514	13349490	1189256054
13366	08:33:41.353	00:00:13.366	802	1004,612	639,1018	0,4796576	0,5424143	623,4235	4,037591	0	963,9782	619,6638	0,3242763	0,6196474	637,7471	3,937598	0	23	984	629						Untertest4.avi	0	880	547	72	111	909	521	316	0	Content		912	518	13366242	1189272806
13383	08:33:41.370	00:00:13.382	803	1001,105	631,2277	0,4797794	0,5423803	623,5107	4,082982	0	969,1146	623,2574	0,324223	0,6197081	637,696	3,983724	0	23	985	627						Untertest4.avi	0	880	547	72	111	909	521	316	0	Content		913	516	13382865	1189289429
13399	08:33:41.386	00:00:13.399	804	1003,823	643,1078	0,4798692	0,5421924	623,4623	4,023901	0	983,8298	615,782	0,3242417	0,6195912	637,7391	3,945503	0	23	994	629						Untertest4.avi	0	880	547	72	111	909	521	316	0	Content		922	518	13399487	1189306051
13416	08:33:41.403	00:00:13.416	805	1003,97	650,5746	0,4799323	0,5417852	623,4702	3,997892	0	987,4434	621,5923	0,3242974	0,6193412	637,6868	3,890813	0	23	996	636						Untertest4.avi	0	880	547	72	111	909	521	316	0	Content		924	525	13416114	1189322678
13433	08:33:41.420	00:00:13.432	806	994,7897	641,207	0,4800296	0,5413497	623,399	4,15328	0	968,2571	614,0421	0,3243662	0,6188664	637,6702	3,988714	0	23	982	628						Untertest4.avi	0	880	547	72	111	909	521	316	0	Content		910	517	13432862	1189339426
13449	08:33:41.436	00:00:13.449	807	1006,93	650,198	0,4801167	0,5408167	623,4519	4,100667	0	973,9175	616,275	0,3244388	0,6184226	637,6795	3,898915	0	23	990	633						Untertest4.avi	0	880	547	72	111	909	521	316	0	Content		918	522	13449485	1189356049
13466	08:33:41.453	00:00:13.466	808	995,2465	651,5064	0,4801729	0,5404783	623,4984	4,119731	0	966,5024	625,2474	0,3244798	0,6180223	637,6594	4,033493	0	23	981	638						Untertest4.avi	0	880	547	72	111	909	521	316	0	Content		909	527	13466110	1189372674
13483	08:33:41.470	00:00:13.482	809	992,2632	646,2877	0,4802414	0,540295	623,5052	4,137193	0	975,6061	614,7225	0,3245415	0,6178538	637,6285	4,007684	0	23	984	631						Untertest4.avi	0	880	547	72	111	909	521	316	0	Content		912	520	13482736	1189389300
13499	08:33:41.486	00:00:13.499	810	994,4451	640,6428	0,4802853	0,540387	623,561	4,137779	0	971,1996	616,3902	0,3245788	0,6178542	637,5975	4,016003	0	23	983	629						Untertest4.avi	0	880	547	72	111	909	521	316	0	Content		911	518	13499485	1189406049
13516	08:33:41.503	00:00:13.516	811	998,4585	642,7249	0,4802921	0,5405889	623,5026	4,176044	0	952,9136	620,3622	0,3245744	0,6179568	637,5905	4,051597	0	23	976	632						Untertest4.avi	0	880	547	72	111	909	521	316	0	Content		904	521	13516111	1189422675
13533	08:33:41.520	00:00:13.532	812	998,5698	639,6955	0,4802621	0,5408312	623,4597	4,232237	0	952,3378	626,0371	0,3245683	0,6181391	637,5997	4,076025	0	23	975	633						Untertest4.avi	0	880	547	72	111	909	521	316	0	Content		903	522	13532736	1189439300
13549	08:33:41.536	00:00:13.549	813	990,5659	644,8387	0,4802641	0,5410936	623,5179	4,261008	0	960,3044	617,0011	0,3245809	0,6183825	637,5779	4,068036	0	23	975	631						Untertest4.avi	0	880	547	72	111	909	521	316	0	Content		903	520	13549361	1189455925
13566	08:33:41.553	00:00:13.566	814	1012,831	650,174	0,4801977	0,5415061	623,4281	4,244125	0	963,355	623,1451	0,3245668	0,6186789	637,6425	4,106353	0	23	988	637						Untertest4.avi	0	880	547	72	111	909	521	316	0	Content		916	526	13566108	1189472672
13583	08:33:41.570	00:00:13.582	815	1005,212	685,6332	0,4801983	0,5427577	623,4107	4,246264	0	954,286	628,0074	0,3249624	0,6197692	637,572	4,076828	0	23	980	657						Untertest4.avi	0	880	547	72	111	909	521	316	0	Content		908	546	13582733	1189489297
13599	08:33:41.586	00:00:13.599	816	983,1212	767,4	0,4802848	0,5454813	623,4865	4,176899	0	881,0438	716,4521	0,326162	0,6217451	637,5496	4,110976	0	24	932	742						Untertest4.avi	0	880	547	72	111	712	684	200	0	Content		860	631	13599357	1189505921
13616	08:33:41.603	00:00:13.615	817	-1024	-768	-1	-1	-1	-1	4	738,4481	752,5382	0,3273873	0,6232651	637,5496	4,183568	0	24	738	753						Untertest4.avi	0	880	547	72	111	712	684	200	0	Content		666	642	13615982	1189522546
13633	08:33:41.620	00:00:13.632	818	-1024	-768	-1	-1	-1	-1	4	826,535	795,2415	0,3280503	0,6236132	637,5462	4,209391	0	24	827	795						Untertest4.avi	0	880	547	72	111	712	684	200	0	Content		755	684	13632732	1189539296
13649	08:33:41.636	00:00:13.649	819	-1024	-768	-1	-1	-1	-1	4	-1024	-768	-1	-1	-1	-1	4	24	0	0						Untertest4.avi	0	880	547	72	111	712	684	200	0	Content		-72	-111	13649357	1189555921
13666	08:33:41.653	00:00:13.665	820	-1024	-768	-1	-1	-1	-1	4	-1024	-768	-1	-1	-1	-1	4	24	0	0						Untertest4.avi	0	880	547	72	111	712	684	200	0	Content		-72	-111	13665982	1189572546
13683	08:33:41.670	00:00:13.682	821	-1024	-768	-1	-1	-1	-1	4	-1024	-768	-1	-1	-1	-1	4	24	0	0						Untertest4.avi	0	880	547	72	111	712	684	200	0	Content		-72	-111	13682606	1189589170
13699	08:33:41.686	00:00:13.699	822	-1024	-768	-1	-1	-1	-1	4	783,5377	774,2933	0,3276742	0,6228123	633,1807	4,278539	0	24	784	774						Untertest4.avi	0	880	547	72	111	712	684	200	0	Content		712	663	13699359	1189605923
13716	08:33:41.703	00:00:13.715	823	-1024	-768	-1	-1	-1	-1	4	-1024	-768	-1	-1	-1	-1	4	24	0	0						Untertest4.avi	0	880	547	72	111	712	684	200	0	Content		-72	-111	13715980	1189622544
13733	08:33:41.720	00:00:13.732	824	-1024	-768	-1	-1	-1	-1	4	762,488	807,199	0,3278709	0,622427	637,074	4,195001	0	24	762	807						Untertest4.avi	0	880	547	72	111	712	684	200	0	Content		690	696	13732607	1189639171
13749	08:33:41.736	00:00:13.749	825	-1024	-768	-1	-1	-1	-1	4	-1024	-768	-1	-1	-1	-1	4	24	0	0						Untertest4.avi	0	880	547	72	111	712	684	200	0	Content		-72	-111	13749354	1189655918
13766	08:33:41.753	00:00:13.765	826	-1024	-768	-1	-1	-1	-1	4	-1024	-768	-1	-1	-1	-1	4	24	0	0						Untertest4.avi	0	880	547	72	111	712	684	200	0	Content		-72	-111	13765981	1189672545
13783	08:33:41.770	00:00:13.782	827	-1024	-768	-1	-1	-1	-1	4	-1024	-768	-1	-1	-1	-1	4	24	0	0						Untertest4.avi	0	880	547	72	111	712	684	200	0	Content		-72	-111	13782605	1189689169
13799	08:33:41.786	00:00:13.799	828	-1024	-768	-1	-1	-1	-1	4	777,659	797,9247	0,327217	0,6223449	635,2768	4,190283	0	25	778	798						Untertest4.avi	0	880	547	72	111	638	666	133	0	Content		706	687	13799469	1189706033
13816	08:33:41.803	00:00:13.815	829	-1024	-768	-1	-1	-1	-1	4	-1024	-768	-1	-1	-1	-1	4	25	0	0						Untertest4.avi	0	880	547	72	111	638	666	133	0	Content		-72	-111	13815981	1189722545
13833	08:33:41.820	00:00:13.832	830	-1024	-768	-1	-1	-1	-1	4	709,5477	805,6196	0,3276699	0,6226431	635,2807	4,054005	0	25	710	806						Untertest4.avi	0	880	547	72	111	638	666	133	0	Content		638	695	13832605	1189739169
13849	08:33:41.836	00:00:13.849	831	-1024	-768	-1	-1	-1	-1	4	721,6907	783,201	0,3279169	0,6227074	634,1342	4,093689	0	25	722	783						Untertest4.avi	0	880	547	72	111	638	666	133	0	Content		650	672	13849229	1189755793
13866	08:33:41.853	00:00:13.865	832	-1024	-768	-1	-1	-1	-1	4	693,2257	749,1038	0,3278456	0,6226621	634,6495	4,054114	0	25	693	749						Untertest4.avi	0	880	547	72	111	638	666	133	0	Content		621	638	13865854	1189772418
13883	08:33:41.870	00:00:13.882	833	-1024	-768	-1	-1	-1	-1	4	-1024	-768	-1	-1	-1	-1	4	25	0	0						Untertest4.avi	0	880	547	72	111	638	666	133	0	Content		-72	-111	13882602	1189789166
13899	08:33:41.886	00:00:13.899	834	-1024	-768	-1	-1	-1	-1	4	789,0545	777,0868	0,3276673	0,6223089	636,7213	4,105515	0	25	789	777						Untertest4.avi	0	880	547	72	111	638	666	133	0	Content		717	666	13899483	1189806047
13916	08:33:41.903	00:00:13.915	835	-1024	-768	-1	-1	-1	-1	4	610,3321	769,7338	0,3290432	0,6216605	638,7207	4,111279	0	25	610	770						Untertest4.avi	0	880	547	72	111	638	666	133	0	Content		538	659	13915854	1189822418
13933	08:33:41.920	00:00:13.932	836	-1024	-768	-1	-1	-1	-1	4	560,8425	754,7645	0,3313923	0,6205506	637,2203	3,988889	0	26	561	755						Untertest4.avi	0	880	547	72	111	371	606	383	0	Content		489	644	13932725	1189839289
13949	08:33:41.936	00:00:13.949	837	-1024	-768	-1	-1	-1	-1	4	439,8233	702,861	0,3325894	0,6196069	637,2123	4,047185	0	26	440	703						Untertest4.avi	0	880	547	72	111	371	606	383	0	Content		368	592	13949224	1189855788
13966	08:33:41.953	00:00:13.965	838	-1024	-768	-1	-1	-1	-1	4	381,6917	678,131	0,3329632	0,6194659	637,2755	4,015928	0	26	382	678						Untertest4.avi	0	880	547	72	111	371	606	383	0	Content		310	567	13965846	1189872410
13982	08:33:41.969	00:00:13.982	839	-1024	-768	-1	-1	-1	-1	4	390,4169	724,705	0,3329472	0,6194914	637,2755	3,978671	0	26	390	725						Untertest4.avi	0	880	547	72	111	371	606	383	0	Content		318	614	13982481	1189889045
13999	08:33:41.986	00:00:13.999	840	-1024	-768	-1	-1	-1	-1	4	394,7195	729,2	0,332973	0,6194795	637,2755	3,897291	0	26	395	729						Untertest4.avi	0	880	547	72	111	371	606	383	0	Content		323	618	13999476	1189906040
14016	08:33:42.003	00:00:14.016	841	-1024	-768	-1	-1	-1	-1	4	450,648	715,8552	0,3329602	0,6194496	637,3303	3,914045	0	26	451	716						Untertest4.avi	0	880	547	72	111	371	606	383	0	Content		379	605	14016095	1189922659
14033	08:33:42.020	00:00:14.032	842	752,6713	818,4811	0,4872783	0,5438917	637,3257	4,08676	0	432,059	714,0248	0,3329514	0,6193946	637,3257	3,963264	0	26	592	766						Untertest4.avi	0	880	547	72	111	371	606	383	0	Content		520	655	14032714	1189939278
14049	08:33:42.036	00:00:14.049	843	-1024	-768	-1	-1	-1	-1	4	447,247	717,936	0,3329695	0,6192859	637,318	3,994179	0	26	447	718						Untertest4.avi	0	880	547	72	111	371	606	383	0	Content		375	607	14049095	1189955659
14066	08:33:42.053	00:00:14.065	844	-1024	-768	-1	-1	-1	-1	4	438,6556	720,4056	0,3329858	0,619191	637,2745	3,910659	0	26	439	720						Untertest4.avi	0	880	547	72	111	371	606	383	0	Content		367	609	14065845	1189972409
14082	08:33:42.069	00:00:14.082	845	-1024	-768	-1	-1	-1	-1	4	428,9947	726,246	0,3330148	0,6191233	637,2423	3,881886	0	26	429	726						Untertest4.avi	0	880	547	72	111	371	606	383	0	Content		357	615	14082482	1189989046
14099	08:33:42.086	00:00:14.099	846	-1024	-768	-1	-1	-1	-1	4	443,2764	712,9339	0,3330303	0,619088	637,3134	3,956529	0	26	443	713						Untertest4.avi	0	880	547	72	111	371	606	383	0	Content		371	602	14099340	1190005904
14116	08:33:42.103	00:00:14.115	847	-1024	-768	-1	-1	-1	-1	4	445,1432	727,4498	0,3331071	0,6190007	637,1929	3,99368	0	26	445	727						Untertest4.avi	0	880	547	72	111	371	606	383	0	Content		373	616	14115962	1190022526
14133	08:33:42.120	00:00:14.132	848	-1024	-768	-1	-1	-1	-1	4	436,7324	717,4138	0,3331614	0,6189427	637,1985	3,946534	0	26	437	717						Untertest4.avi	0	880	547	72	111	371	606	383	0	Content		365	606	14132658	1190039222
14149	08:33:42.136	00:00:14.149	849	-1024	-768	-1	-1	-1	-1	4	454,0978	713,532	0,3332162	0,6189481	637,1974	3,963203	0	26	454	714						Untertest4.avi	0	880	547	72	111	371	606	383	0	Content		382	603	14149088	1190055652
14166	08:33:42.153	00:00:14.165	850	-1024	-768	-1	-1	-1	-1	4	441,3041	706,2372	0,3332756	0,6189817	637,1575	3,966933	0	26	441	706						Untertest4.avi	0	880	547	72	111	371	606	383	0	Content		369	595	14165714	1190072278
14182	08:33:42.169	00:00:14.182	851	-1024	-768	-1	-1	-1	-1	4	441,5387	712,7111	0,3333347	0,6190644	637,2089	3,953087	0	26	442	713						Untertest4.avi	0	880	547	72	111	371	606	383	0	Content		370	602	14182337	1190088901
14199	08:33:42.186	00:00:14.199	852	-1024	-768	-1	-1	-1	-1	4	390,4259	737,7047	0,3333643	0,6190702	637,1696	3,813315	0	26	390	738						Untertest4.avi	0	880	547	72	111	371	606	383	0	Content		318	627	14199338	1190105902
14216	08:33:42.203	00:00:14.215	853	-1024	-768	-1	-1	-1	-1	4	445,2739	711,7645	0,3333497	0,6190357	637,184	3,95421	0	26	445	712						Untertest4.avi	0	880	547	72	111	371	606	383	0	Content		373	601	14215960	1190122524
14233	08:33:42.220	00:00:14.232	854	-1024	-768	-1	-1	-1	-1	4	478,318	738,5035	0,3333395	0,6188295	637,184	3,963368	0	26	478	739						Untertest4.avi	0	880	547	72	111	371	606	383	0	Content		406	628	14232576	1190139140
14249	08:33:42.236	00:00:14.248	855	-1024	-768	-1	-1	-1	-1	4	450,8589	709,0452	0,333329	0,6186073	637,2047	3,960896	0	26	451	709						Untertest4.avi	0	880	547	72	111	371	606	383	0	Content		379	598	14248956	1190155520
14266	08:33:42.253	00:00:14.265	856	-1024	-768	-1	-1	-1	-1	4	444,0636	719,1271	0,3333281	0,6184054	637,1564	3,962646	0	26	444	719						Untertest4.avi	0	880	547	72	111	371	606	383	0	Content		372	608	14265583	1190172147
14282	08:33:42.269	00:00:14.282	857	-1024	-768	-1	-1	-1	-1	4	437,8281	722,3322	0,3332831	0,6182583	637,2009	3,952529	0	26	438	722						Untertest4.avi	0	880	547	72	111	371	606	383	0	Content		366	611	14282331	1190188895
14299	08:33:42.286	00:00:14.299	858	-1024	-768	-1	-1	-1	-1	4	552,2693	715,5736	0,332398	0,6177768	637,5265	4,069688	0	26	552	716						Untertest4.avi	0	880	547	72	111	371	606	383	0	Content		480	605	14299205	1190205769
14316	08:33:42.303	00:00:14.315	859	-1024	-768	-1	-1	-1	-1	4	582,1219	697,1079	0,3313402	0,6170542	637,53	4,003006	0	27	582	697						Untertest4.avi	0	880	547	72	111	646	608	283	0	Content		510	586	14315581	1190222145
14333	08:33:42.320	00:00:14.332	860	-1024	-768	-1	-1	-1	-1	4	624,2251	689,5076	0,3307445	0,6167953	637,5453	3,937234	0	27	624	690						Untertest4.avi	0	880	547	72	111	646	608	283	0	Content		552	579	14332576	1190239140
14349	08:33:42.336	00:00:14.349	861	881,2218	763,655	0,4858142	0,541469	637,666	4,15599	0	616,5812	673,3279	0,3306305	0,6171181	637,666	4,04805	0	27	749	718						Untertest4.avi	0	880	547	72	111	646	608	283	0	Content		677	607	14349197	1190255761
14366	08:33:42.353	00:00:14.365	862	917,2662	779,1092	0,4858309	0,5418643	637,6635	4,11838	0	619,0851	679,2861	0,330633	0,6175184	637,6635	3,978589	0	27	768	729						Untertest4.avi	0	880	547	72	111	646	608	283	0	Content		696	618	14365822	1190272386
14382	08:33:42.369	00:00:14.382	863	816,097	766,2626	0,4814326	0,5424622	637,6647	4,018853	0	607,2335	680,3365	0,3306417	0,6178148	637,6647	4,015257	0	27	712	723						Untertest4.avi	0	880	547	72	111	646	608	283	0	Content		640	612	14382202	1190288766
14399	08:33:42.386	00:00:14.398	864	830,5358	760,5634	0,4837311	0,5426674	623,5007	4,042116	0	626,4315	679,2148	0,3307108	0,6181535	637,6437	3,972714	0	27	728	720						Untertest4.avi	0	880	547	72	111	646	608	283	0	Content		656	609	14398823	1190305387
14416	08:33:42.403	00:00:14.415	865	821,1915	756,9052	0,4838208	0,5428704	623,3931	4,1045	0	623,4865	678,7491	0,3307524	0,6183767	637,5841	3,966199	0	27	722	718						Untertest4.avi	0	880	547	72	111	646	608	283	0	Content		650	607	14415573	1190322137
14432	08:33:42.419	00:00:14.432	866	796,0316	739,0389	0,4839286	0,5429458	623,1646	4,164484	0	613,1403	685,316	0,3308104	0,6184812	637,5317	3,972344	0	27	705	712						Untertest4.avi	0	880	547	72	111	646	608	283	0	Content		633	601	14432200	1190338764
14449	08:33:42.436	00:00:14.448	867	846,59	759,124	0,4836078	0,5428432	620,1725	4,042527	0	634,3431	683,4945	0,3308586	0,6185243	637,5061	3,869971	0	27	740	721						Untertest4.avi	0	880	547	72	111	646	608	283	0	Content		668	610	14448824	1190355388
14465	08:33:42.452	00:00:14.465	868	818,6617	757,4197	0,4841555	0,5429761	623,2396	4,075842	0	632,6711	670,2501	0,3309173	0,6185747	637,3974	4,106042	0	27	726	714						Untertest4.avi	0	880	547	72	111	646	608	283	0	Content		654	603	14465454	1190372018
14482	08:33:42.469	00:00:14.482	869	812,7586	750,0662	0,4842134	0,5429197	623,2216	4,143301	0	648,3672	671,0319	0,3309374	0,6185368	637,296	4,019463	0	27	731	711						Untertest4.avi	0	880	547	72	111	646	608	283	0	Content		659	600	14482195	1190388759
14499	08:33:42.486	00:00:14.498	870	821,8779	757,6251	0,4842048	0,5427887	622,8277	4,048312	0	618,9834	671,8255	0,3308811	0,6184309	637,1838	4,050051	0	27	720	715						Untertest4.avi	0	880	547	72	111	646	608	283	0	Content		648	604	14498820	1190405384
14515	08:33:42.502	00:00:14.515	871	829,4039	759,6791	0,4841366	0,5425774	622,8081	4,054211	0	598,7493	674,6595	0,3308305	0,618306	637,1156	4,001132	0	27	714	717						Untertest4.avi	0	880	547	72	111	646	608	283	0	Content		642	606	14515448	1190422012
14532	08:33:42.519	00:00:14.532	872	820,328	772,4312	0,4840246	0,5422887	623,0215	4,109626	0	609,6339	683,8358	0,3307517	0,6180521	637,042	4,013714	0	27	715	728						Untertest4.avi	0	880	547	72	111	646	608	283	0	Content		643	617	14532069	1190438633
14549	08:33:42.536	00:00:14.548	873	819,3591	770,8552	0,4839336	0,5421298	623,2789	4,072162	0	603,7879	683,8439	0,3306622	0,6178083	637,1573	4,034013	0	27	712	727						Untertest4.avi	0	880	547	72	111	646	608	283	0	Content		640	616	14548819	1190455383
14565	08:33:42.552	00:00:14.565	874	824,256	771,1474	0,4838697	0,5420282	623,299	4,0191	0	617,0665	675,9589	0,3305829	0,6176605	637,2006	4,084222	0	27	721	724						Untertest4.avi	0	880	547	72	111	646	608	283	0	Content		649	613	14565452	1190472016
14582	08:33:42.569	00:00:14.582	875	827,92	776,8822	0,4837978	0,5419849	623,0493	4,103092	0	603,5762	684,7196	0,3305126	0,617631	637,285	4,050947	0	27	716	731						Untertest4.avi	0	880	547	72	111	646	608	283	0	Content		644	620	14582069	1190488633
14599	08:33:42.586	00:00:14.598	876	833,49	772,338	0,4837638	0,542191	622,9617	4,065729	0	571,1746	694,8311	0,3305543	0,6178791	637,285	4,038663	0	28	702	734						Untertest4.avi	0	880	547	72	111	565	640	200	0	Content		630	623	14598692	1190505256
14615	08:33:42.602	00:00:14.615	877	785,8438	801,7813	0,4838268	0,5436438	623,1996	4,137887	0	575,1902	743,6252	0,3311205	0,6189854	637,3428	3,998623	0	28	681	773						Untertest4.avi	0	880	547	72	111	565	640	200	0	Content		609	662	14615444	1190522008
14632	08:33:42.619	00:00:14.632	878	-1024	-768	-1	-1	-1	-1	4	556,9237	710,6637	0,3313211	0,6194502	637,1044	4,187002	0	28	557	711						Untertest4.avi	0	880	547	72	111	565	640	200	0	Content		485	600	14632066	1190538630
14649	08:33:42.636	00:00:14.648	879	824,678	819,4147	0,4840084	0,5442297	623,1996	4,133623	0	605,727	728,2805	0,3313035	0,6195942	637,0953	4,064151	0	28	715	774						Untertest4.avi	0	880	547	72	111	565	640	200	0	Content		643	663	14648690	1190555254
14665	08:33:42.652	00:00:14.665	880	-1024	-768	-1	-1	-1	-1	4	597,5723	751,4898	0,3313101	0,6196663	637,0953	3,993345	0	28	598	751						Untertest4.avi	0	880	547	72	111	565	640	200	0	Content		526	640	14665312	1190571876
14682	08:33:42.669	00:00:14.682	881	-1024	-768	-1	-1	-1	-1	4	577,0001	754,0494	0,33133	0,6196371	637,1998	4,020565	0	28	577	754						Untertest4.avi	0	880	547	72	111	565	640	200	0	Content		505	643	14682062	1190588626
14699	08:33:42.686	00:00:14.698	882	828,8771	807,7337	0,484194	0,5441016	623,1996	4,061589	0	559,5903	733,665	0,3313619	0,6194285	637,3407	4,04239	0	28	694	771						Untertest4.avi	0	880	547	72	111	565	640	200	0	Content		622	660	14698685	1190605249
14715	08:33:42.702	00:00:14.715	883	-1024	-768	-1	-1	-1	-1	4	559,1521	717,0349	0,3314171	0,619319	637,4822	4,152704	0	28	559	717						Untertest4.avi	0	880	547	72	111	565	640	200	0	Content		487	606	14715312	1190621876
14732	08:33:42.719	00:00:14.732	884	-1024	-768	-1	-1	-1	-1	4	637,1193	764,4123	0,3317955	0,6191512	640,2335	3,951594	0	28	637	764						Untertest4.avi	0	880	547	72	111	565	640	200	0	Content		565	653	14732062	1190638626
14749	08:33:42.736	00:00:14.748	885	-1024	-768	-1	-1	-1	-1	4	575,2349	737,4514	0,3315478	0,619095	637,5031	4,149199	0	28	575	737						Untertest4.avi	0	880	547	72	111	565	640	200	0	Content		503	626	14748685	1190655249
14766	08:33:42.753	00:00:14.765	886	-1024	-768	-1	-1	-1	-1	4	513,1311	769,9994	0,3315494	0,6189482	637,574	4,175545	0	28	513	770						Untertest4.avi	0	880	547	72	111	565	640	200	0	Content		441	659	14765552	1190672116
14782	08:33:42.769	00:00:14.781	887	-1024	-768	-1	-1	-1	-1	4	681,1948	731,1194	0,3307877	0,6184036	637,6934	4,057125	0	28	681	731						Untertest4.avi	0	880	547	72	111	565	640	200	0	Content		609	620	14781934	1190688498
14799	08:33:42.786	00:00:14.798	888	-1024	-768	-1	-1	-1	-1	4	712,0266	695,7101	0,3295747	0,6168868	637,9694	3,859262	0	29	712	696						Untertest4.avi	0	880	547	72	111	773	536	333	0	Content		640	585	14798805	1190705369
14815	08:33:42.802	00:00:14.815	889	-1024	-768	-1	-1	-1	-1	4	739,5178	636,2646	0,3283691	0,6159692	641,2089	4,064942	0	29	740	636						Untertest4.avi	0	880	547	72	111	773	536	333	0	Content		668	525	14815308	1190721872
14832	08:33:42.819	00:00:14.832	890	-1024	-768	-1	-1	-1	-1	4	815,442	621,3628	0,3287231	0,6157939	637,9258	3,956453	0	29	815	621						Untertest4.avi	0	880	547	72	111	773	536	333	0	Content		743	510	14832178	1190738742
14849	08:33:42.836	00:00:14.848	891	-1024	-768	-1	-1	-1	-1	4	818,2553	630,4176	0,3285156	0,6160013	638,0819	4,028497	0	29	818	630						Untertest4.avi	0	880	547	72	111	773	536	333	0	Content		746	519	14848682	1190755246
14866	08:33:42.853	00:00:14.865	892	-1024	-768	-1	-1	-1	-1	4	828,8814	635,7527	0,3284411	0,616221	638,0198	4,036078	0	29	829	636						Untertest4.avi	0	880	547	72	111	773	536	333	0	Content		757	525	14865548	1190772112
14882	08:33:42.869	00:00:14.882	893	-1024	-768	-1	-1	-1	-1	4	894,836	631,4998	0,3284352	0,616377	638,0198	4,05945	0	29	895	631						Untertest4.avi	0	880	547	72	111	773	536	333	0	Content		823	520	14882179	1190788743
14899	08:33:42.886	00:00:14.898	894	-1024	-768	-1	-1	-1	-1	4	895,5869	647,2141	0,3284609	0,6164874	638,0198	4,097384	0	29	896	647						Untertest4.avi	0	880	547	72	111	773	536	333	0	Content		824	536	14898792	1190805356
14915	08:33:42.902	00:00:14.915	895	-1024	-768	-1	-1	-1	-1	4	845,7476	645,7272	0,3285316	0,6166182	637,9277	3,965689	0	29	846	646						Untertest4.avi	0	880	547	72	111	773	536	333	0	Content		774	535	14915300	1190821864
14932	08:33:42.919	00:00:14.932	896	-1024	-768	-1	-1	-1	-1	4	845,2844	646,9359	0,328634	0,6166974	637,8141	4,066595	0	29	845	647						Untertest4.avi	0	880	547	72	111	773	536	333	0	Content		773	536	14932049	1190838613
14949	08:33:42.936	00:00:14.948	897	-1024	-768	-1	-1	-1	-1	4	849,5504	630,9988	0,3287413	0,6167493	637,8082	4,069286	0	29	850	631						Untertest4.avi	0	880	547	72	111	773	536	333	0	Content		778	520	14948545	1190855109
14965	08:33:42.952	00:00:14.965	898	793,5424	674,757	0,4852898	0,5402965	620,0156	4,165127	0	850,9149	649,4568	0,328829	0,6167952	637,7487	4,083473	0	29	822	662						Untertest4.avi	0	880	547	72	111	773	536	333	0	Content		750	551	14965293	1190871857
14982	08:33:42.969	00:00:14.981	899	788,0976	660,4993	0,4855694	0,5404563	618,479	4,19746	0	837,1898	635,0378	0,3288888	0,6168945	637,6631	4,116799	0	29	813	648						Untertest4.avi	0	880	547	72	111	773	536	333	0	Content		741	537	14981919	1190888483
14999	08:33:42.986	00:00:14.998	900	902,0133	671,6706	0,4844745	0,5403849	621,1328	4,24383	0	855,0655	646,9672	0,3289151	0,6169613	637,6537	4,110839	0	29	879	659						Untertest4.avi	0	880	547	72	111	773	536	333	0	Content		807	548	14998783	1190905347
15015	08:33:43.002	00:00:15.015	901	-1024	-768	-1	-1	-1	-1	4	843,1481	640,5206	0,3289094	0,6170078	637,652	4,16394	0	29	843	641						Untertest4.avi	0	880	547	72	111	773	536	333	0	Content		771	530	15015166	1190921730
15032	08:33:43.019	00:00:15.031	902	864,5229	663,962	0,4846529	0,5407462	623,108	4,231531	0	830,6901	648,5492	0,3288739	0,6170753	637,6282	4,142788	0	29	848	656						Untertest4.avi	0	880	547	72	111	773	536	333	0	Content		776	545	15031788	1190938352
15048	08:33:43.035	00:00:15.048	903	867,0172	655,6343	0,4845459	0,5408489	623,0499	4,285028	0	841,9017	633,6071	0,3288222	0,6171753	637,6403	4,165044	0	29	854	645						Untertest4.avi	0	880	547	72	111	773	536	333	0	Content		782	534	15048415	1190954979
15065	08:33:43.052	00:00:15.065	904	801,4957	658,8956	0,4850745	0,5411677	618,9089	4,341994	0	821,8325	639,3679	0,3287454	0,6172821	637,6215	4,255189	0	29	812	649						Untertest4.avi	0	880	547	72	111	773	536	333	0	Content		740	538	15065167	1190971731
15082	08:33:43.069	00:00:15.081	905	866,12	674,8772	0,4842594	0,541254	623,2565	4,329138	0	827,0325	634,8488	0,3286511	0,6174231	637,6651	4,24367	0	29	847	655						Untertest4.avi	0	880	547	72	111	773	536	333	0	Content		775	544	15081791	1190988355
15098	08:33:43.085	00:00:15.098	906	811,4719	683,483	0,4845873	0,5419108	619,4116	4,361785	0	828,6262	657,6184	0,3286207	0,6178596	637,7081	4,234772	0	29	820	671						Untertest4.avi	0	880	547	72	111	773	536	333	0	Content		748	560	15098415	1191004979
15115	08:33:43.102	00:00:15.115	907	882,5782	752,4139	0,4834903	0,5439077	623,2357	4,331107	0	809,077	718,2169	0,3289773	0,6193756	637,7852	4,295615	0	29	846	735						Untertest4.avi	0	880	547	72	111	773	536	333	0	Content		774	624	15115043	1191021607
15132	08:33:43.119	00:00:15.131	908	-1024	-768	-1	-1	-1	-1	4	-1024	-768	-1	-1	-1	-1	4	30	0	0						Untertest4.avi	0	880	547	72	111	680	676	283	0	Content		-72	-111	15131791	1191038355
15148	08:33:43.135	00:00:15.148	909	-1024	-768	-1	-1	-1	-1	4	745,3774	787,0184	0,3301756	0,621009	637,8015	4,319115	0	30	745	787						Untertest4.avi	0	880	547	72	111	680	676	283	0	Content		673	676	15148415	1191054979
15165	08:33:43.152	00:00:15.165	910	-1024	-768	-1	-1	-1	-1	4	763,821	800,9152	0,3305102	0,6207336	639,8511	4,407331	0	30	764	801						Untertest4.avi	0	880	547	72	111	680	676	283	0	Content		692	690	15165041	1191071605
15182	08:33:43.169	00:00:15.181	911	-1024	-768	-1	-1	-1	-1	4	785,4684	780,8062	0,330641	0,6203299	640,3848	4,306786	0	30	785	781						Untertest4.avi	0	880	547	72	111	680	676	283	0	Content		713	670	15181664	1191088228
15198	08:33:43.185	00:00:15.198	912	-1024	-768	-1	-1	-1	-1	4	-1024	-768	-1	-1	-1	-1	4	30	0	0						Untertest4.avi	0	880	547	72	111	680	676	283	0	Content		-72	-111	15198413	1191104977
15215	08:33:43.202	00:00:15.215	913	-1024	-768	-1	-1	-1	-1	4	739,6456	805,8283	0,3304015	0,6196592	637,9972	4,27774	0	30	740	806						Untertest4.avi	0	880	547	72	111	680	676	283	0	Content		668	695	15215037	1191121601
15232	08:33:43.219	00:00:15.231	914	-1024	-768	-1	-1	-1	-1	4	-1024	-768	-1	-1	-1	-1	4	30	0	0						Untertest4.avi	0	880	547	72	111	680	676	283	0	Content		-72	-111	15231661	1191138225
15248	08:33:43.235	00:00:15.248	915	-1024	-768	-1	-1	-1	-1	4	-1024	-768	-1	-1	-1	-1	4	30	0	0						Untertest4.avi	0	880	547	72	111	680	676	283	0	Content		-72	-111	15248233	1191154797
15265	08:33:43.252	00:00:15.265	916	-1024	-768	-1	-1	-1	-1	4	-1024	-768	-1	-1	-1	-1	4	30	0	0						Untertest4.avi	0	880	547	72	111	680	676	283	0	Content		-72	-111	15265108	1191171672
15282	08:33:43.269	00:00:15.281	917	-1024	-768	-1	-1	-1	-1	4	712,0989	786,8414	0,330792	0,6198528	637,9655	4,303021	0	30	712	787						Untertest4.avi	0	880	547	72	111	680	676	283	0	Content		640	676	15281609	1191188173
15298	08:33:43.285	00:00:15.298	918	-1024	-768	-1	-1	-1	-1	4	752,3527	777,9521	0,3308959	0,6200433	637,9655	4,195604	0	30	752	778						Untertest4.avi	0	880	547	72	111	680	676	283	0	Content		680	667	15298357	1191204921
15315	08:33:43.302	00:00:15.314	919	-1024	-768	-1	-1	-1	-1	4	-1024	-768	-1	-1	-1	-1	4	30	0	0						Untertest4.avi	0	880	547	72	111	680	676	283	0	Content		-72	-111	15314979	1191221543
15332	08:33:43.319	00:00:15.331	920	-1024	-768	-1	-1	-1	-1	4	685,714	784,6461	0,3300443	0,6210328	642,0786	4,189013	0	30	686	785						Untertest4.avi	0	880	547	72	111	680	676	283	0	Content		614	674	15331727	1191238291
15348	08:33:43.335	00:00:15.348	921	-1024	-768	-1	-1	-1	-1	4	762,0953	789,7245	0,3311942	0,6211651	641,4333	4,205328	0	30	762	790						Untertest4.avi	0	880	547	72	111	680	676	283	0	Content		690	679	15348228	1191254792
15365	08:33:43.352	00:00:15.364	922	-1024	-768	-1	-1	-1	-1	4	-1024	-768	-1	-1	-1	-1	4	30	0	0						Untertest4.avi	0	880	547	72	111	680	676	283	0	Content		-72	-111	15364976	1191271540
15382	08:33:43.369	00:00:15.381	923	-1024	-768	-1	-1	-1	-1	4	-1024	-768	-1	-1	-1	-1	4	30	0	0						Untertest4.avi	0	880	547	72	111	680	676	283	0	Content		-72	-111	15381601	1191288165
15398	08:33:43.385	00:00:15.398	924	-1024	-768	-1	-1	-1	-1	4	718,0187	794,0195	0,3305869	0,6213436	637,7093	4,127898	0	30	718	794						Untertest4.avi	0	880	547	72	111	680	676	283	0	Content		646	683	15398473	1191305037
15415	08:33:43.402	00:00:15.414	925	-1024	-768	-1	-1	-1	-1	4	-1024	-768	-1	-1	-1	-1	4		0	0						Untertest4.avi	0	880	547	72	111				0	Content		-72	-111	15414846	1191321410
15432	08:33:43.419	00:00:15.431	926	-1024	-768	-1	-1	-1	-1	4	-1024	-768	-1	-1	-1	-1	4		0	0						Untertest4.avi	0	880	547	72	111				0	Content		-72	-111	15431595	1191338159
15448	08:33:43.435	00:00:15.448	927	-1024	-768	-1	-1	-1	-1	4	-1024	-768	-1	-1	-1	-1	4		0	0						Untertest4.avi	0	880	547	72	111				0	Content		-72	-111	15448222	1191354786
15465	08:33:43.452	00:00:15.464	928	-1024	-768	-1	-1	-1	-1	4	-1024	-768	-1	-1	-1	-1	4		0	0						Untertest4.avi	0	880	547	72	111				0	Content		-72	-111	15464970	1191371534
15481	08:33:43.468	00:00:15.481	929	-1024	-768	-1	-1	-1	-1	4	-1024	-768	-1	-1	-1	-1	4		0	0						Untertest4.avi	0	880	547	72	111				0	Content		-72	-111	15481467	1191388031
15498	08:33:43.485	00:00:15.498	930	-1024	-768	-1	-1	-1	-1	4	-1024	-768	-1	-1	-1	-1	4		0	0						Untertest4.avi	0	880	547	72	111				0	Content		-72	-111	15498218	1191404782
15515	08:33:43.502	00:00:15.514	931	-1024	-768	-1	-1	-1	-1	4	-1024	-768	-1	-1	-1	-1	4		0	0						Untertest4.avi	0	880	547	72	111				0	Content		-72	-111	15514836	1191421400
15531	08:33:43.518	00:00:15.531	932	-1024	-768	-1	-1	-1	-1	4	-1024	-768	-1	-1	-1	-1	4		0	0						Untertest4.avi	0	880	547	72	111				0	Content		-72	-111	15531462	1191438026
15548	08:33:43.535	00:00:15.548	933	-1024	-768	-1	-1	-1	-1	4	-1024	-768	-1	-1	-1	-1	4		0	0						Untertest4.avi	0	880	547	72	111				0	Content		-72	-111	15548086	1191454650
15565	08:33:43.552	00:00:15.564	934	-1024	-768	-1	-1	-1	-1	4	-1024	-768	-1	-1	-1	-1	4		0	0						Untertest4.avi	0	880	547	72	111				0	Content		-72	-111	15564835	1191471399
15581	08:33:43.568	00:00:15.581	935	-1024	-768	-1	-1	-1	-1	4	-1024	-768	-1	-1	-1	-1	4		0	0						Untertest4.avi	0	880	547	72	111				0	Content		-72	-111	15581458	1191488022
15598	08:33:43.585	00:00:15.598	936	-1024	-768	-1	-1	-1	-1	4	-1024	-768	-1	-1	-1	-1	4		0	0						Untertest4.avi	0	880	547	72	111				0	Content		-72	-111	15598083	1191504647
15615	08:33:43.602	00:00:15.614	937	-1024	-768	-1	-1	-1	-1	4	-1024	-768	-1	-1	-1	-1	4		0	0						Untertest4.avi	0	880	547	72	111				0	Content		-72	-111	15614708	1191521272
15631	08:33:43.618	00:00:15.631	938	-1024	-768	-1	-1	-1	-1	4	-1024	-768	-1	-1	-1	-1	4		0	0						Untertest4.avi	0	880	547	72	111				0	Content		-72	-111	15631456	1191538020
15649	08:33:43.636	00:00:15.648	939	-1024	-768	-1	-1	-1	-1	4	-1024	-768	-1	-1	-1	-1	4		0	0						Untertest4.avi	0	880	547	72	111				0	Content		-72	-111	15648525	1191555089
15665	08:33:43.652	00:00:15.665	940	-1024	-768	-1	-1	-1	-1	4	-1024	-768	-1	-1	-1	-1	4		0	0						Untertest4.avi	0	880	547	72	111				0	Content		-72	-111	15665325	1191571889
15682	08:33:43.669	00:00:15.681	941	-1024	-768	-1	-1	-1	-1	4	-1024	-768	-1	-1	-1	-1	4		0	0						Untertest4.avi	0	880	547	72	111				0	Content		-72	-111	15681949	1191588513
15698	08:33:43.685	00:00:15.698	942	-1024	-768	-1	-1	-1	-1	4	-1024	-768	-1	-1	-1	-1	4		0	0						Untertest4.avi	0	880	547	72	111				0	Content		-72	-111	15698073	1191604637
15715	08:33:43.702	00:00:15.714	943	-1024	-768	-1	-1	-1	-1	4	-1024	-768	-1	-1	-1	-1	4		0	0						Untertest4.avi	0	880	547	72	111				0	Content		-72	-111	15714702	1191621266
15731	08:33:43.718	00:00:15.731	944	-1024	-768	-1	-1	-1	-1	4	-1024	-768	-1	-1	-1	-1	4		0	0						Untertest4.avi	0	880	547	72	111				0	Content		-72	-111	15731320	1191637884
15748	08:33:43.735	00:00:15.747	945	-1024	-768	-1	-1	-1	-1	4	-1024	-768	-1	-1	-1	-1	4		0	0						Untertest4.avi	0	880	547	72	111				0	Content		-72	-111	15747944	1191654508
15765	08:33:43.752	00:00:15.764	946	-1024	-768	-1	-1	-1	-1	4	-1024	-768	-1	-1	-1	-1	4		0	0						Untertest4.avi	0	880	547	72	111				0	Content		-72	-111	15764571	1191671135
15782	08:33:43.769	00:00:15.781	947	-1024	-768	-1	-1	-1	-1	4	-1024	-768	-1	-1	-1	-1	4		0	0						Untertest4.avi	0	880	547	72	111				0	Content		-72	-111	15781763	1191688327
15799	08:33:43.786	00:00:15.799	948	-1024	-768	-1	-1	-1	-1	4	-1024	-768	-1	-1	-1	-1	4		0	0						Untertest4.avi	0	880	547	72	111				0	Content		-72	-111	15799136	1191705700
15816	08:33:43.803	00:00:15.816	949	-1024	-768	-1	-1	-1	-1	4	-1024	-768	-1	-1	-1	-1	4		0	0						Untertest4.avi	0	880	547	72	111				0	Content		-72	-111	15816394	1191722958
15831	08:33:43.818	00:00:15.831	950	-1024	-768	-1	-1	-1	-1	4	-1024	-768	-1	-1	-1	-1	4		0	0						Untertest4.avi	0	880	547	72	111				0	Content		-72	-111	15831315	1191737879
15848	08:33:43.835	00:00:15.847	951	-1024	-768	-1	-1	-1	-1	4	-1024	-768	-1	-1	-1	-1	4		0	0						Untertest4.avi	0	880	547	72	111				0	Content		-72	-111	15847939	1191754503
15865	08:33:43.852	00:00:15.864	952	-1024	-768	-1	-1	-1	-1	4	-1024	-768	-1	-1	-1	-1	4		0	0						Untertest4.avi	0	880	547	72	111				0	Content		-72	-111	15864687	1191771251
15881	08:33:43.868	00:00:15.881	953	-1024	-768	-1	-1	-1	-1	4	-1024	-768	-1	-1	-1	-1	4		0	0						Untertest4.avi	0	880	547	72	111				0	Content		-72	-111	15881311	1191787875
15898	08:33:43.885	00:00:15.897	954	-1024	-768	-1	-1	-1	-1	4	-1024	-768	-1	-1	-1	-1	4		0	0						Untertest4.avi	0	880	547	72	111				0	Content		-72	-111	15897934	1191804498
15915	08:33:43.902	00:00:15.914	955	-1024	-768	-1	-1	-1	-1	4	-1024	-768	-1	-1	-1	-1	4		0	0						Untertest4.avi	0	880	547	72	111				0	Content		-72	-111	15914560	1191821124
15932	08:33:43.919	00:00:15.931	956	-1024	-768	-1	-1	-1	-1	4	-1024	-768	-1	-1	-1	-1	4		0	0						Untertest4.avi	0	880	547	72	111				0	Content		-72	-111	15931627	1191838191
15949	08:33:43.936	00:00:15.948	957	-1024	-768	-1	-1	-1	-1	4	-1024	-768	-1	-1	-1	-1	4		0	0						Untertest4.avi	0	880	547	72	111				0	Content		-72	-111	15948999	1191855563
15966	08:33:43.953	00:00:15.966	958	-1024	-768	-1	-1	-1	-1	4	-1024	-768	-1	-1	-1	-1	4		0	0						Untertest4.avi	0	880	547	72	111				0	Content		-72	-111	15966249	1191872813
15981	08:33:43.968	00:00:15.981	959	-1024	-768	-1	-1	-1	-1	4	-1024	-768	-1	-1	-1	-1	4		0	0						Untertest4.avi	0	880	547	72	111				0	Content		-72	-111	15981181	1191887745
15998	08:33:43.985	00:00:15.997	960	-1024	-768	-1	-1	-1	-1	4	-1024	-768	-1	-1	-1	-1	4		0	0						Untertest4.avi	0	880	547	72	111				0	Content		-72	-111	15997804	1191904368
16015	08:33:44.002	00:00:16.014	961	-1024	-768	-1	-1	-1	-1	4	-1024	-768	-1	-1	-1	-1	4		0	0						Untertest4.avi	0	880	547	72	111				0	Content		-72	-111	16014554	1191921118
16031	08:33:44.018	00:00:16.031	962	-1024	-768	-1	-1	-1	-1	4	-1024	-768	-1	-1	-1	-1	4		0	0						Untertest4.avi	0	880	547	72	111				0	Content		-72	-111	16031178	1191937742
16048	08:33:44.035	00:00:16.047	963	-1024	-768	-1	-1	-1	-1	4	-1024	-768	-1	-1	-1	-1	4		0	0						Untertest4.avi	0	880	547	72	111				0	Content		-72	-111	16047802	1191954366
16064	08:33:44.051	00:00:16.064	964	-1024	-768	-1	-1	-1	-1	4	-1024	-768	-1	-1	-1	-1	4		0	0						Untertest4.avi	0	880	547	72	111				0	Content		-72	-111	16064427	1191970991
16082	08:33:44.069	00:00:16.081	965	-1024	-768	-1	-1	-1	-1	4	-1024	-768	-1	-1	-1	-1	4		0	0						Untertest4.avi	0	880	547	72	111				0	Content		-72	-111	16081617	1191988181
16099	08:33:44.086	00:00:16.098	966	-1024	-768	-1	-1	-1	-1	4	-1024	-768	-1	-1	-1	-1	4		0	0						Untertest4.avi	0	880	547	72	111				0	Content		-72	-111	16098996	1192005560
16116	08:33:44.103	00:00:16.116	967	-1024	-768	-1	-1	-1	-1	4	-1024	-768	-1	-1	-1	-1	4		0	0						Untertest4.avi	0	880	547	72	111				0	Content		-72	-111	16116239	1192022803
16131	08:33:44.118	00:00:16.131	968	-1024	-768	-1	-1	-1	-1	4	-1024	-768	-1	-1	-1	-1	4		0	0						Untertest4.avi	0	880	547	72	111				0	Content		-72	-111	16131042	1192037606
16148	08:33:44.135	00:00:16.147	969	-1024	-768	-1	-1	-1	-1	4	-1024	-768	-1	-1	-1	-1	4		0	0						Untertest4.avi	0	880	547	72	111				0	Content		-72	-111	16147793	1192054357
16164	08:33:44.151	00:00:16.164	970	-1024	-768	-1	-1	-1	-1	4	-1024	-768	-1	-1	-1	-1	4		0	0						Untertest4.avi	0	880	547	72	111				0	Content		-72	-111	16164418	1192070982
16181	08:33:44.168	00:00:16.181	971	-1024	-768	-1	-1	-1	-1	4	-1024	-768	-1	-1	-1	-1	4		0	0						Untertest4.avi	0	880	547	72	111				0	Content		-72	-111	16181040	1192087604
16198	08:33:44.185	00:00:16.197	972	-1024	-768	-1	-1	-1	-1	4	-1024	-768	-1	-1	-1	-1	4		0	0						Untertest4.avi	0	880	547	72	111				0	Content		-72	-111	16197663	1192104227
16214	08:33:44.201	00:00:16.214	973	-1024	-768	-1	-1	-1	-1	4	-1024	-768	-1	-1	-1	-1	4		0	0						Untertest4.avi	0	880	547	72	111				0	Content		-72	-111	16214290	1192120854
16231	08:33:44.218	00:00:16.231	974	-1024	-768	-1	-1	-1	-1	4	-1024	-768	-1	-1	-1	-1	4		0	0						Untertest4.avi	0	880	547	72	111				0	Content		-72	-111	16231481	1192138045
16249	08:33:44.236	00:00:16.248	975	-1024	-768	-1	-1	-1	-1	4	-1024	-768	-1	-1	-1	-1	4		0	0						Untertest4.avi	0	880	547	72	111				0	Content		-72	-111	16248854	1192155418
16266	08:33:44.253	00:00:16.266	976	-1024	-768	-1	-1	-1	-1	4	-1024	-768	-1	-1	-1	-1	4		0	0						Untertest4.avi	0	880	547	72	111				0	Content		-72	-111	16266104	1192172668
16281	08:33:44.268	00:00:16.281	977	-1024	-768	-1	-1	-1	-1	4	-1024	-768	-1	-1	-1	-1	4		0	0						Untertest4.avi	0	880	547	72	111				0	Content		-72	-111	16281034	1192187598
16298	08:33:44.285	00:00:16.297	978	-1024	-768	-1	-1	-1	-1	4	-1024	-768	-1	-1	-1	-1	4		0	0						Untertest4.avi	0	880	547	72	111				0	Content		-72	-111	16297658	1192204222
16314	08:33:44.301	00:00:16.314	979	-1024	-768	-1	-1	-1	-1	4	-1024	-768	-1	-1	-1	-1	4		0	0						Untertest4.avi	0	880	547	72	111				0	Content		-72	-111	16314279	1192220843
16331	08:33:44.318	00:00:16.330	980	-1024	-768	-1	-1	-1	-1	4	-1024	-768	-1	-1	-1	-1	4		0	0						Untertest4.avi	0	880	547	72	111				0	Content		-72	-111	16330903	1192237467
16348	08:33:44.335	00:00:16.347	981	-1024	-768	-1	-1	-1	-1	4	-1024	-768	-1	-1	-1	-1	4		0	0						Untertest4.avi	0	880	547	72	111				0	Content		-72	-111	16347528	1192254092
16364	08:33:44.351	00:00:16.364	982	-1024	-768	-1	-1	-1	-1	4	-1024	-768	-1	-1	-1	-1	4		0	0						Untertest4.avi	0	880	547	72	111				0	Content		-72	-111	16364277	1192270841
16381	08:33:44.368	00:00:16.381	983	-1024	-768	-1	-1	-1	-1	4	-1024	-768	-1	-1	-1	-1	4		0	0						Untertest4.avi	0	880	547	72	111				0	Content		-72	-111	16381346	1192287910
16399	08:33:44.386	00:00:16.398	984	-1024	-768	-1	-1	-1	-1	4	-1024	-768	-1	-1	-1	-1	4		0	0						Untertest4.avi	0	880	547	72	111				0	Content		-72	-111	16398722	1192305286
16416	08:33:44.403	00:00:16.416	985	-1024	-768	-1	-1	-1	-1	4	-1024	-768	-1	-1	-1	-1	4		0	0						Untertest4.avi	0	880	547	72	111				0	Content		-72	-111	16416095	1192322659
16431	08:33:44.418	00:00:16.430	986	-1024	-768	-1	-1	-1	-1	4	-1024	-768	-1	-1	-1	-1	4		0	0						Untertest4.avi	0	880	547	72	111				0	Content		-72	-111	16430900	1192337464
16448	08:33:44.435	00:00:16.447	987	-1024	-768	-1	-1	-1	-1	4	-1024	-768	-1	-1	-1	-1	4		0	0						Untertest4.avi	0	880	547	72	111				0	Content		-72	-111	16447525	1192354089
16464	08:33:44.451	00:00:16.464	988	-1024	-768	-1	-1	-1	-1	4	-1024	-768	-1	-1	-1	-1	4		0	0						Untertest4.avi	0	880	547	72	111				0	Content		-72	-111	16464275	1192370839
16481	08:33:44.468	00:00:16.480	989	-1024	-768	-1	-1	-1	-1	4	-1024	-768	-1	-1	-1	-1	4		0	0						Untertest4.avi	0	880	547	72	111				0	Content		-72	-111	16480899	1192387463
16498	08:33:44.485	00:00:16.497	990	-1024	-768	-1	-1	-1	-1	4	-1024	-768	-1	-1	-1	-1	4		0	0						Untertest4.avi	0	880	547	72	111				0	Content		-72	-111	16497523	1192404087
16514	08:33:44.501	00:00:16.514	991	-1024	-768	-1	-1	-1	-1	4	-1024	-768	-1	-1	-1	-1	4		0	0						Untertest4.avi	0	880	547	72	111				0	Content		-72	-111	16514158	1192420722
16531	08:33:44.518	00:00:16.531	992	-1024	-768	-1	-1	-1	-1	4	-1024	-768	-1	-1	-1	-1	4		0	0						Untertest4.avi	0	880	547	72	111				0	Content		-72	-111	16531338	1192437902
16549	08:33:44.536	00:00:16.548	993	-1024	-768	-1	-1	-1	-1	4	-1024	-768	-1	-1	-1	-1	4		0	0						Untertest4.avi	0	880	547	72	111				0	Content		-72	-111	16548588	1192455152
16566	08:33:44.553	00:00:16.565	994	-1024	-768	-1	-1	-1	-1	4	-1024	-768	-1	-1	-1	-1	4		0	0						Untertest4.avi	0	880	547	72	111				0	Content		-72	-111	16565963	1192472527
16581	08:33:44.568	00:00:16.580	995	-1024	-768	-1	-1	-1	-1	4	-1024	-768	-1	-1	-1	-1	4		0	0						Untertest4.avi	0	880	547	72	111				0	Content		-72	-111	16580770	1192487334
16597	08:33:44.584	00:00:16.597	996	-1024	-768	-1	-1	-1	-1	4	-1024	-768	-1	-1	-1	-1	4		0	0						Untertest4.avi	0	880	547	72	111				0	Content		-72	-111	16597394	1192503958
16614	08:33:44.601	00:00:16.614	997	-1024	-768	-1	-1	-1	-1	4	-1024	-768	-1	-1	-1	-1	4		0	0						Untertest4.avi	0	880	547	72	111				0	Content		-72	-111	16614151	1192520715
16631	08:33:44.618	00:00:16.630	998	-1024	-768	-1	-1	-1	-1	4	-1024	-768	-1	-1	-1	-1	4		0	0						Untertest4.avi	0	880	547	72	111				0	Content		-72	-111	16630766	1192537330
16647	08:33:44.634	00:00:16.647	999	-1024	-768	-1	-1	-1	-1	4	-1024	-768	-1	-1	-1	-1	4		0	0						Untertest4.avi	0	880	547	72	111				0	Content		-72	-111	16647392	1192553956
16664	08:33:44.651	00:00:16.664	1000	-1024	-768	-1	-1	-1	-1	4	-1024	-768	-1	-1	-1	-1	4		0	0						Untertest4.avi	0	880	547	72	111				0	Content		-72	-111	16664016	1192570580
16681	08:33:44.668	00:00:16.681	1001	-1024	-768	-1	-1	-1	-1	4	-1024	-768	-1	-1	-1	-1	4		0	0						Untertest4.avi	0	880	547	72	111				0	Content		-72	-111	16681206	1192587770
16699	08:33:44.686	00:00:16.698	1002	-1024	-768	-1	-1	-1	-1	4	-1024	-768	-1	-1	-1	-1	4		0	0						Untertest4.avi	0	880	547	72	111				0	Content		-72	-111	16698577	1192605141
16716	08:33:44.703	00:00:16.715	1003	-1024	-768	-1	-1	-1	-1	4	-1024	-768	-1	-1	-1	-1	4		0	0						Untertest4.avi	0	880	547	72	111				0	Content		-72	-111	16715827	1192622391
16731	08:33:44.718	00:00:16.730	1004	-1024	-768	-1	-1	-1	-1	4	-1024	-768	-1	-1	-1	-1	4		0	0						Untertest4.avi	0	880	547	72	111				0	Content		-72	-111	16730633	1192637197
16747	08:33:44.734	00:00:16.747	1005	-1024	-768	-1	-1	-1	-1	4	-1024	-768	-1	-1	-1	-1	4		0	0						Untertest4.avi	0	880	547	72	111				0	Content		-72	-111	16747384	1192653948
16764	08:33:44.751	00:00:16.764	1006	-1024	-768	-1	-1	-1	-1	4	-1024	-768	-1	-1	-1	-1	4		0	0						Untertest4.avi	0	880	547	72	111				0	Content		-72	-111	16764008	1192670572
16781	08:33:44.768	00:00:16.780	1007	-1024	-768	-1	-1	-1	-1	4	-1024	-768	-1	-1	-1	-1	4		0	0						Untertest4.avi	0	880	547	72	111				0	Content		-72	-111	16780629	1192687193
16797	08:33:44.784	00:00:16.797	1008	-1024	-768	-1	-1	-1	-1	4	-1024	-768	-1	-1	-1	-1	4		0	0						Untertest4.avi	0	880	547	72	111				0	Content		-72	-111	16797254	1192703818
16814	08:33:44.801	00:00:16.813	1009	-1024	-768	-1	-1	-1	-1	4	-1024	-768	-1	-1	-1	-1	4		0	0						Untertest4.avi	0	880	547	72	111				0	Content		-72	-111	16813880	1192720444
16831	08:33:44.818	00:00:16.831	1010	-1024	-768	-1	-1	-1	-1	4	-1024	-768	-1	-1	-1	-1	4		0	0						Untertest4.avi	0	880	547	72	111				0	Content		-72	-111	16831073	1192737637
16848	08:33:44.835	00:00:16.848	1011	-1024	-768	-1	-1	-1	-1	4	-1024	-768	-1	-1	-1	-1	4		0	0						Untertest4.avi	0	880	547	72	111				0	Content		-72	-111	16848449	1192755013
16866	08:33:44.853	00:00:16.865	1012	-1024	-768	-1	-1	-1	-1	4	-1024	-768	-1	-1	-1	-1	4		0	0						Untertest4.avi	0	880	547	72	111				0	Content		-72	-111	16865820	1192772384
16881	08:33:44.868	00:00:16.880	1013	-1024	-768	-1	-1	-1	-1	4	-1024	-768	-1	-1	-1	-1	4		0	0						Untertest4.avi	0	880	547	72	111				0	Content		-72	-111	16880628	1192787192
16897	08:33:44.884	00:00:16.897	1014	-1024	-768	-1	-1	-1	-1	4	-1024	-768	-1	-1	-1	-1	4		0	0						Untertest4.avi	0	880	547	72	111				0	Content		-72	-111	16897251	1192803815
16914	08:33:44.901	00:00:16.914	1015	-1024	-768	-1	-1	-1	-1	4	-1024	-768	-1	-1	-1	-1	4		0	0						Untertest4.avi	0	880	547	72	111				0	Content		-72	-111	16914000	1192820564
16931	08:33:44.918	00:00:16.930	1016	-1024	-768	-1	-1	-1	-1	4	-1024	-768	-1	-1	-1	-1	4		0	0						Untertest4.avi	0	880	547	72	111				0	Content		-72	-111	16930624	1192837188
16947	08:33:44.934	00:00:16.947	1017	-1024	-768	-1	-1	-1	-1	4	-1024	-768	-1	-1	-1	-1	4		0	0						Untertest4.avi	0	880	547	72	111				0	Content		-72	-111	16947247	1192853811
16964	08:33:44.951	00:00:16.963	1018	-1024	-768	-1	-1	-1	-1	4	-1024	-768	-1	-1	-1	-1	4		0	0						Untertest4.avi	0	880	547	72	111				0	Content		-72	-111	16963872	1192870436
16981	08:33:44.968	00:00:16.980	1019	-1024	-768	-1	-1	-1	-1	4	-1024	-768	-1	-1	-1	-1	4		0	0						Untertest4.avi	0	880	547	72	111				0	Content		-72	-111	16980942	1192887506
16998	08:33:44.985	00:00:16.998	1020	-1024	-768	-1	-1	-1	-1	4	-1024	-768	-1	-1	-1	-1	4		0	0						Untertest4.avi	0	880	547	72	111				0	Content		-72	-111	16998317	1192904881
17016	08:33:45.003	00:00:17.015	1021	-1024	-768	-1	-1	-1	-1	4	-1024	-768	-1	-1	-1	-1	4		0	0						Untertest4.avi	0	880	547	72	111				0	Content		-72	-111	17015688	1192922252
17030	08:33:45.017	00:00:17.030	1022	-1024	-768	-1	-1	-1	-1	4	-1024	-768	-1	-1	-1	-1	4		0	0						Untertest4.avi	0	880	547	72	111				0	Content		-72	-111	17030493	1192937057
17047	08:33:45.034	00:00:17.047	1023	-1024	-768	-1	-1	-1	-1	4	-1024	-768	-1	-1	-1	-1	4		0	0						Untertest4.avi	0	880	547	72	111				0	Content		-72	-111	17047123	1192953687
17064	08:33:45.051	00:00:17.063	1024	-1024	-768	-1	-1	-1	-1	4	-1024	-768	-1	-1	-1	-1	4		0	0						Untertest4.avi	0	880	547	72	111				0	Content		-72	-111	17063865	1192970429
17080	08:33:45.067	00:00:17.080	1025	-1024	-768	-1	-1	-1	-1	4	-1024	-768	-1	-1	-1	-1	4		0	0						Untertest4.avi	0	880	547	72	111				0	Content		-72	-111	17080487	1192987051
17097	08:33:45.084	00:00:17.097	1026	-1024	-768	-1	-1	-1	-1	4	-1024	-768	-1	-1	-1	-1	4		0	0						Untertest4.avi	0	880	547	72	111				0	Content		-72	-111	17097117	1193003681
17114	08:33:45.101	00:00:17.113	1027	-1024	-768	-1	-1	-1	-1	4	-1024	-768	-1	-1	-1	-1	4		0	0						Untertest4.avi	0	880	547	72	111				0	Content		-72	-111	17113737	1193020301
17131	08:33:45.118	00:00:17.130	1028	-1024	-768	-1	-1	-1	-1	4	-1024	-768	-1	-1	-1	-1	4		0	0						Untertest4.avi	0	880	547	72	111				0	Content		-72	-111	17130931	1193037495
17148	08:33:45.135	00:00:17.148	1029	-1024	-768	-1	-1	-1	-1	4	-1024	-768	-1	-1	-1	-1	4		0	0						Untertest4.avi	0	880	547	72	111				0	Content		-72	-111	17148303	1193054867
17166	08:33:45.153	00:00:17.165	1030	-1024	-768	-1	-1	-1	-1	4	-1024	-768	-1	-1	-1	-1	4		0	0						Untertest4.avi	0	880	547	72	111				0	Content		-72	-111	17165552	1193072116
17180	08:33:45.167	00:00:17.180	1031	-1024	-768	-1	-1	-1	-1	4	-1024	-768	-1	-1	-1	-1	4		0	0						Untertest4.avi	0	880	547	72	111				0	Content		-72	-111	17180356	1193086920
17197	08:33:45.184	00:00:17.197	1032	-1024	-768	-1	-1	-1	-1	4	-1024	-768	-1	-1	-1	-1	4		0	0						Untertest4.avi	0	880	547	72	111				0	Content		-72	-111	17197107	1193103671
17214	08:33:45.201	00:00:17.213	1033	-1024	-768	-1	-1	-1	-1	4	-1024	-768	-1	-1	-1	-1	4		0	0						Untertest4.avi	0	880	547	72	111				0	Content		-72	-111	17213724	1193120288
17231	08:33:45.218	00:00:17.230	1034	-1024	-768	-1	-1	-1	-1	4	-1024	-768	-1	-1	-1	-1	4		0	0						Untertest4.avi	0	880	547	72	111				0	Content		-72	-111	17230584	1193137148
17247	08:33:45.234	00:00:17.247	1035	566,2825	738,0385	0,3338293	0,6203289	638,6491	4,4017	3	504,4077	721,7347	0,3338274	0,6203284	638,6491	4,376359	1	31	504	722						Untertest4.avi	0	880	547	72	111	378	615	233	0	Content		432	611	17247103	1193153667
17264	08:33:45.251	00:00:17.263	1036	510,9585	735,4638	0,3336784	0,620258	637,1755	4,274988	3	450,4052	718,9587	0,3336811	0,6202579	637,1755	4,250462	1	31	450	719						Untertest4.avi	0	880	547	72	111	378	615	233	0	Content		378	608	17263721	1193170285
17280	08:33:45.267	00:00:17.280	1037	507,4198	746,895	0,3336664	0,6201007	637,1561	4,283537	3	446,6582	730,5534	0,3336692	0,6201006	637,1561	4,258908	1	31	447	731						Untertest4.avi	0	880	547	72	111	378	615	233	0	Content		375	620	17280343	1193186907
17297	08:33:45.284	00:00:17.297	1038	524,3282	721,6478	0,3336822	0,6200137	637,2544	4,256617	3	462,7967	702,9207	0,3336691	0,6200469	637,2613	4,232116	1	31	463	703						Untertest4.avi	0	880	547	72	111	378	615	233	0	Content		391	592	17297211	1193203775
17314	08:33:45.301	00:00:17.313	1039	511,1824	746,4915	0,3336757	0,6200231	637,1312	4,211593	3	450,5309	730,167	0,3336785	0,620023	637,1312	4,187443	1	31	451	730						Untertest4.avi	0	880	547	72	111	378	615	233	0	Content		379	619	17313833	1193220397
17330	08:33:45.317	00:00:17.330	1040	513,5261	733,2218	0,3336547	0,6200309	637,1185	4,175866	3	453,0475	716,6487	0,3336574	0,6200308	637,1185	4,151933	1	31	453	717						Untertest4.avi	0	880	547	72	111	378	615	233	0	Content		381	606	17330458	1193237022
17347	08:33:45.334	00:00:17.346	1041	510,1075	736,3747	0,333457	0,6201314	640,1288	4,196007	3	449,802	719,0216	0,3336031	0,6201429	637,1866	4,15348	1	31	450	719						Untertest4.avi	0	880	547	72	111	378	615	233	0	Content		378	608	17346963	1193253527
17364	08:33:45.351	00:00:17.363	1042	509,9671	748,5117	0,3335386	0,6202556	637,1404	4,175429	3	447,5007	731,4725	0,3335235	0,6202683	637,1465	4,151595	1	31	448	731						Untertest4.avi	0	880	547	72	111	378	615	233	0	Content		376	620	17363711	1193270275
17380	08:33:45.367	00:00:17.380	1043	545,5472	757,2326	0,3334349	0,6203468	637,1531	4,119767	3	482,5044	737,9207	0,3334252	0,6204017	637,1577	4,096061	1	31	483	738						Untertest4.avi	0	880	547	72	111	378	615	233	0	Content		411	627	17380335	1193286899
17397	08:33:45.384	00:00:17.397	1044	544,9086	752,8011	0,3335783	0,6204549	639,6484	4,095268	3	482,8783	732,79	0,3333106	0,6205175	637,0485	4,055711	1	31	483	733						Untertest4.avi	0	880	547	72	111	378	615	233	0	Content		411	622	17397084	1193303648
17414	08:33:45.401	00:00:17.413	1045	503,1871	749,4211	0,3330604	0,6206683	639,6534	4,156126	3	441,4046	732,8695	0,333182	0,6206684	636,9711	4,115754	1	31	441	733						Untertest4.avi	0	880	547	72	111	378	615	233	0	Content		369	622	17413704	1193320268
17430	08:33:45.417	00:00:17.430	1046	508,3864	728,951	0,3329917	0,6207433	637,133	4,058797	3	447,8319	712,2804	0,3329944	0,6207432	637,1329	4,035636	1	31	448	712						Untertest4.avi	0	880	547	72	111	378	615	233	0	Content		376	601	17430447	1193337011
17447	08:33:45.434	00:00:17.446	1047	509,511	724,0011	0,3328339	0,6207628	637,0009	4,128762	3	449,0296	707,2429	0,3328366	0,6207627	637,0009	4,105151	1	31	449	707						Untertest4.avi	0	880	547	72	111	378	615	233	0	Content		377	596	17446949	1193353513
17464	08:33:45.451	00:00:17.463	1048	544,4465	749,7552	0,3318473	0,6210446	637,0362	4,040932	3	484,5569	733,6041	0,33185	0,6210445	637,0361	4,017891	1	31	485	734						Untertest4.avi	0	880	547	72	111	378	615	233	0	Content		413	623	17463571	1193370135
17480	08:33:45.467	00:00:17.480	1049	-1024	-768	-1	-1	-1	-1	4	-1024	-768	-1	-1	-1	-1	4		0	0						Untertest4.avi	0	880	547	72	111				0	Content		-72	-111	17480195	1193386759
17497	08:33:45.484	00:00:17.497	1050	-1024	-768	-1	-1	-1	-1	4	-1024	-768	-1	-1	-1	-1	4		0	0						Untertest4.avi	0	880	547	72	111				0	Content		-72	-111	17497065	1193403629
17514	08:33:45.501	00:00:17.513	1051	-1024	-768	-1	-1	-1	-1	4	-1024	-768	-1	-1	-1	-1	4		0	0						Untertest4.avi	0	880	547	72	111				0	Content		-72	-111	17513689	1193420253
17530	08:33:45.517	00:00:17.530	1052	-1024	-768	-1	-1	-1	-1	4	-1024	-768	-1	-1	-1	-1	4		0	0						Untertest4.avi	0	880	547	72	111				0	Content		-72	-111	17530307	1193436871
17547	08:33:45.534	00:00:17.546	1053	-1024	-768	-1	-1	-1	-1	4	-1024	-768	-1	-1	-1	-1	4		0	0						Untertest4.avi	0	880	547	72	111				0	Content		-72	-111	17546816	1193453380
17563	08:33:45.550	00:00:17.563	1054	-1024	-768	-1	-1	-1	-1	4	-1024	-768	-1	-1	-1	-1	4		0	0						Untertest4.avi	0	880	547	72	111				0	Content		-72	-111	17563440	1193470004
17580	08:33:45.567	00:00:17.580	1055	-1024	-768	-1	-1	-1	-1	4	-1024	-768	-1	-1	-1	-1	4		0	0						Untertest4.avi	0	880	547	72	111				0	Content		-72	-111	17580065	1193486629
17597	08:33:45.584	00:00:17.596	1056	-1024	-768	-1	-1	-1	-1	4	-1024	-768	-1	-1	-1	-1	4		0	0						Untertest4.avi	0	880	547	72	111				0	Content		-72	-111	17596813	1193503377
17613	08:33:45.600	00:00:17.613	1057	-1024	-768	-1	-1	-1	-1	4	-1024	-768	-1	-1	-1	-1	4		0	0						Untertest4.avi	0	880	547	72	111				0	Content		-72	-111	17613440	1193520004
17630	08:33:45.617	00:00:17.630	1058	-1024	-768	-1	-1	-1	-1	4	-1024	-768	-1	-1	-1	-1	4		0	0						Untertest4.avi	0	880	547	72	111				0	Content		-72	-111	17630063	1193536627
17647	08:33:45.634	00:00:17.646	1059	-1024	-768	-1	-1	-1	-1	4	-1024	-768	-1	-1	-1	-1	4		0	0						Untertest4.avi	0	880	547	72	111				0	Content		-72	-111	17646686	1193553250
17663	08:33:45.650	00:00:17.663	1060	-1024	-768	-1	-1	-1	-1	4	-1024	-768	-1	-1	-1	-1	4		0	0						Untertest4.avi	0	880	547	72	111				0	Content		-72	-111	17663433	1193569997
17680	08:33:45.667	00:00:17.680	1061	-1024	-768	-1	-1	-1	-1	4	-1024	-768	-1	-1	-1	-1	4		0	0						Untertest4.avi	0	880	547	72	111				0	Content		-72	-111	17680060	1193586624
17697	08:33:45.684	00:00:17.696	1062	-1024	-768	-1	-1	-1	-1	4	-1024	-768	-1	-1	-1	-1	4		0	0						Untertest4.avi	0	880	547	72	111				0	Content		-72	-111	17696682	1193603246
17714	08:33:45.701	00:00:17.713	1063	-1024	-768	-1	-1	-1	-1	4	-1024	-768	-1	-1	-1	-1	4		0	0						Untertest4.avi	0	880	547	72	111				0	Content		-72	-111	17713879	1193620443
17731	08:33:45.718	00:00:17.730	1064	-1024	-768	-1	-1	-1	-1	4	-1024	-768	-1	-1	-1	-1	4		0	0						Untertest4.avi	0	880	547	72	111				0	Content		-72	-111	17730558	1193637122
17747	08:33:45.734	00:00:17.747	1065	-1024	-768	-1	-1	-1	-1	4	-1024	-768	-1	-1	-1	-1	4		0	0						Untertest4.avi	0	880	547	72	111				0	Content		-72	-111	17747306	1193653870
17763	08:33:45.750	00:00:17.763	1066	-1024	-768	-1	-1	-1	-1	4	-1024	-768	-1	-1	-1	-1	4		0	0						Untertest4.avi	0	880	547	72	111				0	Content		-72	-111	17763427	1193669991
17780	08:33:45.767	00:00:17.780	1067	-1024	-768	-1	-1	-1	-1	4	-1024	-768	-1	-1	-1	-1	4		0	0						Untertest4.avi	0	880	547	72	111				0	Content		-72	-111	17780052	1193686616
17797	08:33:45.784	00:00:17.796	1068	-1024	-768	-1	-1	-1	-1	4	-1024	-768	-1	-1	-1	-1	4		0	0						Untertest4.avi	0	880	547	72	111				0	Content		-72	-111	17796678	1193703242
17813	08:33:45.800	00:00:17.813	1069	-1024	-768	-1	-1	-1	-1	4	-1024	-768	-1	-1	-1	-1	4		0	0						Untertest4.avi	0	880	547	72	111				0	Content		-72	-111	17813301	1193719865
17830	08:33:45.817	00:00:17.829	1070	-1024	-768	-1	-1	-1	-1	4	-1024	-768	-1	-1	-1	-1	4		0	0						Untertest4.avi	0	880	547	72	111				0	Content		-72	-111	17829925	1193736489
17847	08:33:45.834	00:00:17.847	1071	-1024	-768	-1	-1	-1	-1	4	-1024	-768	-1	-1	-1	-1	4		0	0						Untertest4.avi	0	880	547	72	111				0	Content		-72	-111	17847121	1193753685
17864	08:33:45.851	00:00:17.864	1072	-1024	-768	-1	-1	-1	-1	4	-1024	-768	-1	-1	-1	-1	4		0	0						Untertest4.avi	0	880	547	72	111				0	Content		-72	-111	17864493	1193771057
17882	08:33:45.869	00:00:17.881	1073	-1024	-768	-1	-1	-1	-1	4	-1024	-768	-1	-1	-1	-1	4		0	0						Untertest4.avi	0	880	547	72	111				0	Content		-72	-111	17881742	1193788306
17897	08:33:45.884	00:00:17.896	1074	-1024	-768	-1	-1	-1	-1	4	-1024	-768	-1	-1	-1	-1	4		0	0						Untertest4.avi	0	880	547	72	111				0	Content		-72	-111	17896550	1193803114
17913	08:33:45.900	00:00:17.913	1075	-1024	-768	-1	-1	-1	-1	4	-1024	-768	-1	-1	-1	-1	4		0	0						Untertest4.avi	0	880	547	72	111				0	Content		-72	-111	17913299	1193819863
17930	08:33:45.917	00:00:17.929	1076	-1024	-768	-1	-1	-1	-1	4	-1024	-768	-1	-1	-1	-1	4		0	0						Untertest4.avi	0	880	547	72	111				0	Content		-72	-111	17929924	1193836488
17947	08:33:45.934	00:00:17.946	1077	-1024	-768	-1	-1	-1	-1	4	-1024	-768	-1	-1	-1	-1	4		0	0						Untertest4.avi	0	880	547	72	111				0	Content		-72	-111	17946546	1193853110
17963	08:33:45.950	00:00:17.963	1078	-1024	-768	-1	-1	-1	-1	4	-1024	-768	-1	-1	-1	-1	4		0	0						Untertest4.avi	0	880	547	72	111				0	Content		-72	-111	17963170	1193869734
17980	08:33:45.967	00:00:17.979	1079	-1024	-768	-1	-1	-1	-1	4	-1024	-768	-1	-1	-1	-1	4		0	0						Untertest4.avi	0	880	547	72	111				0	Content		-72	-111	17979795	1193886359
17997	08:33:45.984	00:00:17.996	1080	-1024	-768	-1	-1	-1	-1	4	-1024	-768	-1	-1	-1	-1	4		0	0						Untertest4.avi	0	880	547	72	111				0	Content		-72	-111	17996992	1193903556
18014	08:33:46.001	00:00:18.014	1081	-1024	-768	-1	-1	-1	-1	4	-1024	-768	-1	-1	-1	-1	4		0	0						Untertest4.avi	0	880	547	72	111				0	Content		-72	-111	18014362	1193920926
18032	08:33:46.019	00:00:18.031	1082	-1024	-768	-1	-1	-1	-1	4	-1024	-768	-1	-1	-1	-1	4		0	0						Untertest4.avi	0	880	547	72	111				0	Content		-72	-111	18031610	1193938174
18047	08:33:46.034	00:00:18.046	1083	-1024	-768	-1	-1	-1	-1	4	-1024	-768	-1	-1	-1	-1	4		0	0						Untertest4.avi	0	880	547	72	111				0	Content		-72	-111	18046538	1193953102
18063	08:33:46.050	00:00:18.063	1084	-1024	-768	-1	-1	-1	-1	4	-1024	-768	-1	-1	-1	-1	4		0	0						Untertest4.avi	0	880	547	72	111				0	Content		-72	-111	18063159	1193969723
18080	08:33:46.067	00:00:18.079	1085	-1024	-768	-1	-1	-1	-1	4	-1024	-768	-1	-1	-1	-1	4		0	0						Untertest4.avi	0	880	547	72	111				0	Content		-72	-111	18079908	1193986472
18097	08:33:46.084	00:00:18.096	1086	-1024	-768	-1	-1	-1	-1	4	-1024	-768	-1	-1	-1	-1	4		0	0						Untertest4.avi	0	880	547	72	111				0	Content		-72	-111	18096532	1194003096
18113	08:33:46.100	00:00:18.113	1087	-1024	-768	-1	-1	-1	-1	4	-1024	-768	-1	-1	-1	-1	4		0	0						Untertest4.avi	0	880	547	72	111				0	Content		-72	-111	18113160	1194019724
18130	08:33:46.117	00:00:18.129	1088	-1024	-768	-1	-1	-1	-1	4	-1024	-768	-1	-1	-1	-1	4		0	0						Untertest4.avi	0	880	547	72	111				0	Content		-72	-111	18129784	1194036348
18147	08:33:46.134	00:00:18.146	1089	-1024	-768	-1	-1	-1	-1	4	-1024	-768	-1	-1	-1	-1	4		0	0						Untertest4.avi	0	880	547	72	111				0	Content		-72	-111	18146852	1194053416
18164	08:33:46.151	00:00:18.164	1090	-1024	-768	-1	-1	-1	-1	4	-1024	-768	-1	-1	-1	-1	4		0	0						Untertest4.avi	0	880	547	72	111				0	Content		-72	-111	18164226	1194070790
18181	08:33:46.168	00:00:18.181	1091	-1024	-768	-1	-1	-1	-1	4	-1024	-768	-1	-1	-1	-1	4		0	0						Untertest4.avi	0	880	547	72	111				0	Content		-72	-111	18181473	1194088037
18196	08:33:46.183	00:00:18.196	1092	-1024	-768	-1	-1	-1	-1	4	-1024	-768	-1	-1	-1	-1	4		0	0						Untertest4.avi	0	880	547	72	111				0	Content		-72	-111	18196401	1194102965
18213	08:33:46.200	00:00:18.213	1093	-1024	-768	-1	-1	-1	-1	4	-1024	-768	-1	-1	-1	-1	4		0	0						Untertest4.avi	0	880	547	72	111				0	Content		-72	-111	18213028	1194119592
18230	08:33:46.217	00:00:18.229	1094	1103,88	771,9674	0,4818859	0,538838	623,7349	4,291787	0	-1024	-768	-1	-1	-1	-1	4	32	1104	772						Untertest4.avi	0	880	547	72	111	1018	651	300	0	Content		1032	661	18229764	1194136328
18246	08:33:46.233	00:00:18.246	1095	1096,585	768,329	0,4818957	0,5387538	623,71	4,314847	0	1091,83	755,9673	0,3272163	0,618893	638,3811	4,173456	0	32	1094	762						Untertest4.avi	0	880	547	72	111	1018	651	300	0	Content		1022	651	18246398	1194152962
18263	08:33:46.250	00:00:18.263	1096	1014,73	781,0093	0,486982	0,5385821	593,5366	3,97275	0	1082,81	749,9841	0,3272286	0,6188264	638,3618	4,145799	0	32	1049	765						Untertest4.avi	0	880	547	72	111	1018	651	300	0	Content		977	654	18263023	1194169587
18280	08:33:46.267	00:00:18.279	1097	1085,568	759,7266	0,4819292	0,538652	623,662	4,396821	0	1076,645	736,1166	0,3252826	0,6187298	619,0585	4,111592	0	32	1081	748						Untertest4.avi	0	880	547	72	111	1018	651	300	0	Content		1009	637	18279647	1194186211
18296	08:33:46.283	00:00:18.296	1098	1095,322	779,8162	0,4819539	0,5386702	623,6385	4,308998	0	1081,985	752,2522	0,3272694	0,6188324	638,4156	4,186561	0	32	1089	766						Untertest4.avi	0	880	547	72	111	1018	651	300	0	Content		1017	655	18296272	1194202836
18313	08:33:46.300	00:00:18.312	1099	1101,004	764,6631	0,4819664	0,5387715	623,6627	4,347915	0	1086,029	775,8911	0,327282	0,6189411	638,4647	4,164117	0	32	1094	770						Untertest4.avi	0	880	547	72	111	1018	651	300	0	Content		1022	659	18312896	1194219460
18330	08:33:46.317	00:00:18.329	1100	1111,558	782,8572	0,4819798	0,5389546	623,6913	4,330957	0	1077,998	733,1033	0,3273093	0,6190981	638,4497	4,186502	0	32	1095	758						Untertest4.avi	0	880	547	72	111	1018	651	300	0	Content		1023	647	18329644	1194236208
18346	08:33:46.333	00:00:18.346	1101	1105,31	771,8384	0,4819991	0,539168	623,7645	4,414572	0	1074,982	751,3992	0,3273462	0,6193072	638,4223	4,22517	0	32	1090	762						Untertest4.avi	0	880	547	72	111	1018	651	300	0	Content		1018	651	18346269	1194252833
18363	08:33:46.350	00:00:18.362	1102	1117,25	788,4148	0,4820118	0,5394599	623,6989	4,297542	0	1085,533	757,3376	0,3273609	0,619543	638,5203	4,260281	0	32	1101	773						Untertest4.avi	0	880	547	72	111	1018	651	300	0	Content		1029	662	18362894	1194269458
18380	08:33:46.367	00:00:18.379	1103	1104,938	764,2095	0,4820316	0,5397331	623,7206	4,395618	0	1071,479	719,7404	0,3273837	0,619762	638,4505	4,315148	0	32	1088	742						Untertest4.avi	0	880	547	72	111	1018	651	300	0	Content		1016	631	18379643	1194286207
18396	08:33:46.383	00:00:18.396	1104	1104,944	776,5193	0,481998	0,5400015	623,7987	4,336391	0	1077,627	744,6227	0,3253638	0,6199361	618,6675	4,227515	0	32	1091	761						Untertest4.avi	0	880	547	72	111	1018	651	300	0	Content		1019	650	18396267	1194302831
18413	08:33:46.400	00:00:18.412	1105	983,322	774,3327	0,4881322	0,5401796	587,3699	4,160797	0	1079,819	748,536	0,3273778	0,6202104	638,5513	4,302628	0	32	1032	761						Untertest4.avi	0	880	547	72	111	1018	651	300	0	Content		960	650	18412891	1194319455
18430	08:33:46.417	00:00:18.429	1106	1108,035	764,1379	0,4788728	0,5404014	603,407	4,286811	0	1079,684	753,8926	0,3274204	0,6203838	638,5435	4,363395	0	32	1094	759						Untertest4.avi	0	880	547	72	111	1018	651	300	0	Content		1022	648	18429516	1194336080
18446	08:33:46.433	00:00:18.446	1107	1092,594	767,5808	0,4820861	0,540681	623,7419	4,469926	0	1076,907	746,9512	0,3275031	0,6205236	638,5029	4,369265	0	32	1085	757						Untertest4.avi	0	880	547	72	111	1018	651	300	0	Content		1013	646	18446267	1194352831
18463	08:33:46.450	00:00:18.462	1108	1111,036	772,7817	0,4821466	0,5407807	623,7012	4,469374	0	959,6503	749,3531	0,3340125	0,6205012	607,8023	4,29194	0	32	1035	761						Untertest4.avi	0	880	547	72	111	1018	651	300	0	Content		963	650	18462891	1194369455
18480	08:33:46.467	00:00:18.479	1109	1105,09	779,9973	0,4822113	0,5408296	623,6515	4,452007	0	1076,594	742,8716	0,3257029	0,620562	618,8229	4,200898	0	32	1091	761						Untertest4.avi	0	880	547	72	111	1018	651	300	0	Content		1019	650	18479516	1194386080
18496	08:33:46.483	00:00:18.496	1110	1122,393	779,4919	0,4822719	0,5408931	623,7201	4,443629	0	1082,405	760,8619	0,3278001	0,6206129	638,502	4,379691	0	32	1102	770						Untertest4.avi	0	880	547	72	111	1018	651	300	0	Content		1030	659	18496139	1194402703
18513	08:33:46.500	00:00:18.512	1111	1070,301	781,4279	0,4826729	0,5414348	623,7003	4,43631	0	1041,464	761,12	0,3285993	0,6209044	638,5004	4,425912	0	32	1056	771						Untertest4.avi	0	880	547	72	111	1018	651	300	0	Content		984	660	18512886	1194419450
18530	08:33:46.517	00:00:18.529	1112	661,3968	794,5633	0,4749406	0,5421244	596,0835	4,259465	0	962,5299	790,9771	0,329875	0,6211401	638,1643	4,385729	0	33	812	793						Untertest4.avi	0	880	547	72	111	420	637	283	0	Content		740	682	18529512	1194436076
18546	08:33:46.533	00:00:18.546	1113	502,1364	795,424	0,4846317	0,5425358	596,0835	4,416492	0	659,2437	793,3482	0,3302292	0,6209466	625,799	4,263537	0	33	581	794						Untertest4.avi	0	880	547	72	111	420	637	283	0	Content		509	683	18546136	1194452700
18563	08:33:46.550	00:00:18.562	1114	-1024	-768	-1	-1	-1	-1	4	781,6932	770,5956	0,3328195	0,620447	635,5173	4,526247	0	33	782	771						Untertest4.avi	0	880	547	72	111	420	637	283	0	Content		710	660	18562761	1194469325
18580	08:33:46.567	00:00:18.579	1115	-1024	-768	-1	-1	-1	-1	4	676,7629	767,9355	0,3344961	0,6202317	637,9888	4,409951	0	33	677	768						Untertest4.avi	0	880	547	72	111	420	637	283	0	Content		605	657	18579511	1194486075
18596	08:33:46.583	00:00:18.596	1116	-1024	-768	-1	-1	-1	-1	4	584,5627	746,6952	0,3359338	0,6198326	638,0572	4,531282	0	33	585	747						Untertest4.avi	0	880	547	72	111	420	637	283	0	Content		513	636	18596135	1194502699
18613	08:33:46.600	00:00:18.612	1117	-1024	-768	-1	-1	-1	-1	4	504,1755	742,2476	0,3373623	0,6193018	638,1208	4,508449	0	33	504	742						Untertest4.avi	0	880	547	72	111	420	637	283	0	Content		432	631	18612760	1194519324
18629	08:33:46.616	00:00:18.629	1118	-1024	-768	-1	-1	-1	-1	4	480,2711	743,8328	0,3377473	0,6188567	638,1387	4,511768	0	33	480	744						Untertest4.avi	0	880	547	72	111	420	637	283	0	Content		408	633	18629384	1194535948
18646	08:33:46.633	00:00:18.646	1119	-1024	-768	-1	-1	-1	-1	4	480,7659	738,1545	0,3376468	0,6186188	638,1303	4,441921	0	33	481	738						Untertest4.avi	0	880	547	72	111	420	637	283	0	Content		409	627	18646135	1194552699
18663	08:33:46.650	00:00:18.662	1120	-1024	-768	-1	-1	-1	-1	4	471,1989	747,7622	0,3376687	0,618324	638,1654	4,556552	0	33	471	748						Untertest4.avi	0	880	547	72	111	420	637	283	0	Content		399	637	18662759	1194569323
18679	08:33:46.666	00:00:18.679	1121	-1024	-768	-1	-1	-1	-1	4	468,779	749,3267	0,3377531	0,6179469	638,1487	4,483393	0	33	469	749						Untertest4.avi	0	880	547	72	111	420	637	283	0	Content		397	638	18679383	1194585947
18696	08:33:46.683	00:00:18.696	1122	-1024	-768	-1	-1	-1	-1	4	462,706	754,4105	0,3378478	0,6175721	638,2184	4,450534	0	33	463	754						Untertest4.avi	0	880	547	72	111	420	637	283	0	Content		391	643	18696381	1194602945
18713	08:33:46.700	00:00:18.713	1123	-1024	-768	-1	-1	-1	-1	4	463,5653	762,5934	0,3379256	0,6172839	638,3168	4,397539	0	33	464	763						Untertest4.avi	0	880	547	72	111	420	637	283	0	Content		392	652	18713130	1194619694
18730	08:33:46.717	00:00:18.729	1124	-1024	-768	-1	-1	-1	-1	4	475,1211	734,5151	0,3380215	0,6170652	638,2397	4,483725	0	33	475	735						Untertest4.avi	0	880	547	72	111	420	637	283	0	Content		403	624	18729624	1194636188
18746	08:33:46.733	00:00:18.746	1125	781,0133	768,5924	0,4886576	0,5408033	624,5413	3,764932	0	489,3114	742,2252	0,3381138	0,6170328	638,3023	4,475034	0	33	635	755						Untertest4.avi	0	880	547	72	111	420	637	283	0	Content		563	644	18746004	1194652568
18763	08:33:46.750	00:00:18.762	1126	-1024	-768	-1	-1	-1	-1	4	529,9108	735,4189	0,3382124	0,6171539	638,2321	4,481636	0	33	530	735						Untertest4.avi	0	880	547	72	111	420	637	283	0	Content		458	624	18762627	1194669191
18779	08:33:46.766	00:00:18.779	1127	-1024	-768	-1	-1	-1	-1	4	474,2995	742,5862	0,3383119	0,6173759	638,2551	4,352693	0	33	474	743						Untertest4.avi	0	880	547	72	111	420	637	283	0	Content		402	632	18779378	1194685942
18796	08:33:46.783	00:00:18.796	1128	-1024	-768	-1	-1	-1	-1	4	467,0204	729,8367	0,3384003	0,6175748	638,2006	4,423415	0	33	467	730						Untertest4.avi	0	880	547	72	111	420	637	283	0	Content		395	619	18796001	1194702565
18813	08:33:46.800	00:00:18.812	1129	-1024	-768	-1	-1	-1	-1	4	505,9118	747,6864	0,3384342	0,6177331	638,2464	4,263812	0	34	506	748						Untertest4.avi	0	880	547	72	111	387	622	283	0	Content		434	637	18812624	1194719188
18829	08:33:46.816	00:00:18.829	1130	-1024	-768	-1	-1	-1	-1	4	430,8997	729,0925	0,3380963	0,6179372	639,9666	4,41712	0	34	431	729						Untertest4.avi	0	880	547	72	111	387	622	283	0	Content		359	618	18829252	1194735816
18846	08:33:46.833	00:00:18.846	1131	-1024	-768	-1	-1	-1	-1	4	466,2112	723,0422	0,3384285	0,617964	638,2333	4,244412	0	34	466	723						Untertest4.avi	0	880	547	72	111	387	622	283	0	Content		394	612	18846001	1194752565
18863	08:33:46.850	00:00:18.862	1132	-1024	-768	-1	-1	-1	-1	4	468,4412	731,6898	0,3384129	0,6180593	638,2192	4,229123	0	34	468	732						Untertest4.avi	0	880	547	72	111	387	622	283	0	Content		396	621	18862748	1194769312
18879	08:33:46.866	00:00:18.879	1133	-1024	-768	-1	-1	-1	-1	4	454,1834	740,9576	0,3383963	0,6181265	638,2227	4,193248	0	34	454	741						Untertest4.avi	0	880	547	72	111	387	622	283	0	Content		382	630	18879373	1194785937
18896	08:33:46.883	00:00:18.896	1134	-1024	-768	-1	-1	-1	-1	4	462,8133	743,2479	0,3383598	0,6181614	638,1624	4,179405	0	34	463	743						Untertest4.avi	0	880	547	72	111	387	622	283	0	Content		391	632	18896189	1194802753
18913	08:33:46.900	00:00:18.912	1135	-1024	-768	-1	-1	-1	-1	4	475,1075	725,0579	0,3383463	0,6181673	638,1174	4,186783	0	34	475	725						Untertest4.avi	0	880	547	72	111	387	622	283	0	Content		403	614	18912886	1194819450
18929	08:33:46.916	00:00:18.929	1136	-1024	-768	-1	-1	-1	-1	4	455,2519	740,0112	0,3383764	0,6180861	638,1357	4,105569	0	34	455	740						Untertest4.avi	0	880	547	72	111	387	622	283	0	Content		383	629	18929491	1194836055
18946	08:33:46.933	00:00:18.945	1137	-1024	-768	-1	-1	-1	-1	4	463,1936	740,5853	0,3383949	0,6178213	638,1171	4,081208	0	34	463	741						Untertest4.avi	0	880	547	72	111	387	622	283	0	Content		391	630	18945880	1194852444
18963	08:33:46.950	00:00:18.962	1138	-1024	-768	-1	-1	-1	-1	4	451,1639	735,9412	0,3384279	0,6175624	638,0769	4,08017	0	34	451	736						Untertest4.avi	0	880	547	72	111	387	622	283	0	Content		379	625	18962619	1194869183
18979	08:33:46.966	00:00:18.979	1139	-1024	-768	-1	-1	-1	-1	4	454,305	747,097	0,3384562	0,6172712	638,1199	4,123732	0	34	454	747						Untertest4.avi	0	880	547	72	111	387	622	283	0	Content		382	636	18979244	1194885808
18996	08:33:46.983	00:00:18.996	1140	-1024	-768	-1	-1	-1	-1	4	458,5446	730,0178	0,3384599	0,6169353	638,1619	4,066406	0	34	459	730						Untertest4.avi	0	880	547	72	111	387	622	283	0	Content		387	619	18996240	1194902804
19013	08:33:47.000	00:00:19.012	1141	-1024	-768	-1	-1	-1	-1	4	459,5164	731,9655	0,3384888	0,6167442	638,0353	4,045305	0	34	460	732						Untertest4.avi	0	880	547	72	111	387	622	283	0	Content		388	621	19012879	1194919443
19029	08:33:47.016	00:00:19.029	1142	-1024	-768	-1	-1	-1	-1	4	458,6518	738,8088	0,338521	0,6166555	637,9829	3,997576	0	34	459	739						Untertest4.avi	0	880	547	72	111	387	622	283	0	Content		387	628	19029483	1194936047
19046	08:33:47.033	00:00:19.045	1143	-1024	-768	-1	-1	-1	-1	4	462,8139	730,4684	0,3385339	0,6166754	637,968	4,004644	0	34	463	730						Untertest4.avi	0	880	547	72	111	387	622	283	0	Content		391	619	19045876	1194952440
19062	08:33:47.049	00:00:19.062	1144	-1024	-768	-1	-1	-1	-1	4	466,3814	734,703	0,3387586	0,6166934	637,7804	4,00722	0	34	466	735						Untertest4.avi	0	880	547	72	111	387	622	283	0	Content		394	624	19062486	1194969050
19079	08:33:47.066	00:00:19.079	1145	-1024	-768	-1	-1	-1	-1	4	426,4664	714,3351	0,3394476	0,6160328	637,9855	3,995415	0	34	426	714						Untertest4.avi	0	880	547	72	111	387	622	283	0	Content		354	603	19079237	1194985801
19096	08:33:47.083	00:00:19.096	1146	-1024	-768	-1	-1	-1	-1	4	376,5958	641,2678	0,3405205	0,6150392	637,9943	4,018921	0	35	377	641						Untertest4.avi	0	880	547	72	111	209	470	349	0	Content		305	530	19096109	1195002673
19113	08:33:47.100	00:00:19.112	1147	-1024	-768	-1	-1	-1	-1	4	310,5172	596,5262	0,3417988	0,6140487	638,4084	4,000356	0	35	311	597						Untertest4.avi	0	880	547	72	111	209	470	349	0	Content		239	486	19112874	1195019438
19129	08:33:47.116	00:00:19.129	1148	-1024	-768	-1	-1	-1	-1	4	253,6863	551,4286	0,3428115	0,6136434	638,2847	3,964439	0	35	254	551						Untertest4.avi	0	880	547	72	111	209	470	349	0	Content		182	440	19129354	1195035918
19146	08:33:47.133	00:00:19.145	1149	-1024	-768	-1	-1	-1	-1	4	225,5346	561,8741	0,3428557	0,6138942	638,5622	3,993976	0	35	226	562						Untertest4.avi	0	880	547	72	111	209	470	349	0	Content		154	451	19145871	1195052435
19163	08:33:47.150	00:00:19.162	1150	-1024	-768	-1	-1	-1	-1	4	330,4865	569,3021	0,3421032	0,614293	635,4227	4,078246	0	35	330	569						Untertest4.avi	0	880	547	72	111	209	470	349	0	Content		258	458	19162736	1195069300
19179	08:33:47.166	00:00:19.179	1151	320,7421	604,3072	0,4973857	0,5356047	623,204	4,068616	0	251,5404	565,7058	0,3421749	0,614635	638,3286	3,96705	0	35	286	585						Untertest4.avi	0	880	547	72	111	209	470	349	0	Content		214	474	19179346	1195085910
19196	08:33:47.183	00:00:19.195	1152	318,1601	604,1438	0,4970507	0,5356051	620,6888	4,022953	0	249,1087	561,5983	0,3420723	0,614737	638,3444	3,976431	0	35	284	583						Untertest4.avi	0	880	547	72	111	209	470	349	0	Content		212	472	19195970	1195102534
19212	08:33:47.199	00:00:19.212	1153	-1024	-768	-1	-1	-1	-1	4	252,6949	573,9564	0,3420101	0,6146705	638,3041	3,969453	0	35	253	574						Untertest4.avi	0	880	547	72	111	209	470	349	0	Content		181	463	19212479	1195119043
19229	08:33:47.216	00:00:19.229	1154	322,7324	606,0968	0,4971015	0,5353668	620,8793	3,978222	0	273,5714	568,9348	0,3419928	0,6144831	638,2363	4,003434	0	35	298	588						Untertest4.avi	0	880	547	72	111	209	470	349	0	Content		226	477	19229226	1195135790
19246	08:33:47.233	00:00:19.245	1155	290,3293	612,4141	0,4976408	0,5351484	623,5717	4,110382	0	270,6739	573,8593	0,3420158	0,6141301	638,1703	4,049727	0	35	281	593						Untertest4.avi	0	880	547	72	111	209	470	349	0	Content		209	482	19245723	1195152287
19262	08:33:47.249	00:00:19.262	1156	282,6573	603,2639	0,4977061	0,534896	623,5986	4,137991	0	271,5252	559,0861	0,3421361	0,61378	638,092	4,132256	0	35	277	581						Untertest4.avi	0	880	547	72	111	209	470	349	0	Content		205	470	19262348	1195168912
19279	08:33:47.266	00:00:19.278	1157	280,8952	592,6301	0,4977384	0,5347692	623,4532	4,140223	0	272,9373	567,2545	0,3422336	0,6134974	638,0167	4,067494	0	35	277	580						Untertest4.avi	0	880	547	72	111	209	470	349	0	Content		205	469	19278972	1195185536
19296	08:33:47.283	00:00:19.295	1158	278,7772	599,4576	0,497792	0,5347298	623,4641	4,167089	0	266,4638	559,5152	0,3422999	0,6133623	637,9807	4,088768	0	35	273	579						Untertest4.avi	0	880	547	72	111	209	470	349	0	Content		201	468	19295722	1195202286
19312	08:33:47.299	00:00:19.312	1159	281,9733	594,4892	0,4978471	0,5347407	623,3415	4,22499	0	264,1927	564,7084	0,3423093	0,6132712	637,9655	4,152344	0	35	273	580						Untertest4.avi	0	880	547	72	111	209	470	349	0	Content		201	469	19312346	1195218910
19329	08:33:47.316	00:00:19.328	1160	283,2294	601,2139	0,4978285	0,5348195	623,2696	4,235355	0	269,0318	549,4257	0,3422746	0,6132976	637,854	4,220187	0	35	276	575						Untertest4.avi	0	880	547	72	111	209	470	349	0	Content		204	464	19328972	1195235536
19346	08:33:47.333	00:00:19.345	1161	282,1554	608,4343	0,4977699	0,5348771	623,2878	4,209877	0	269,0789	569,5464	0,3421408	0,6133174	637,7453	4,238127	0	35	276	589						Untertest4.avi	0	880	547	72	111	209	470	349	0	Content		204	478	19345597	1195252161
19362	08:33:47.349	00:00:19.362	1162	297,8498	610,6918	0,4977042	0,5348119	623,3704	4,251536	0	270,9084	557,9868	0,341992	0,6133174	637,8322	4,226924	0	35	284	584						Untertest4.avi	0	880	547	72	111	209	470	349	0	Content		212	473	19362345	1195268909
19379	08:33:47.366	00:00:19.378	1163	292,5508	606,3669	0,497572	0,5347465	623,0005	4,2542	0	271,2732	558,4669	0,3418702	0,6132364	637,8644	4,246464	0	35	282	582						Untertest4.avi	0	880	547	72	111	209	470	349	0	Content		210	471	19378970	1195285534
19396	08:33:47.383	00:00:19.395	1164	278,7318	605,6747	0,4974096	0,5346066	622,9759	4,322623	0	268,1471	556,9672	0,3417562	0,6130666	637,583	4,304076	0	35	273	581						Untertest4.avi	0	880	547	72	111	209	470	349	0	Content		201	470	19395597	1195302161
19412	08:33:47.399	00:00:19.412	1165	315,014	603,8173	0,4966936	0,5343023	623,2433	4,349509	0	300,1641	583,0615	0,3408985	0,6128565	637,7811	4,272367	0	35	308	593						Untertest4.avi	0	880	547	72	111	209	470	349	0	Content		236	482	19412221	1195318785
19429	08:33:47.416	00:00:19.428	1166	448,2447	593,8285	0,4942577	0,5335756	622,927	4,394709	0	446,2695	563,5347	0,3388526	0,6120355	637,6454	4,326528	0	35	447	579						Untertest4.avi	0	880	547	72	111	209	470	349	0	Content		375	468	19428968	1195335532
19446	08:33:47.433	00:00:19.445	1167	601,7679	581,6879	0,4912394	0,5330755	623,1296	4,45248	0	588,4334	552,8038	0,3365543	0,6111024	637,8212	4,361648	0	36	595	567						Untertest4.avi	0	880	547	72	111	721	418	483	0	Content		523	456	19445593	1195352157
19462	08:33:47.449	00:00:19.462	1168	731,037	558,868	0,4888548	0,5327717	623,3698	4,501953	0	713,3025	543,659	0,3347318	0,6103032	637,7458	4,348307	0	36	722	551						Untertest4.avi	0	880	547	72	111	721	418	483	0	Content		650	440	19462216	1195368780
19479	08:33:47.466	00:00:19.478	1169	807,0023	551,9164	0,4877968	0,5326872	623,3837	4,433405	0	780,5956	521,3511	0,3336104	0,6100438	637,7975	4,345067	0	36	794	537						Untertest4.avi	0	880	547	72	111	721	418	483	0	Content		722	426	19478851	1195385415
19496	08:33:47.483	00:00:19.495	1170	805,1435	547,463	0,4877354	0,5325062	623,1689	4,483279	0	790,5453	523,8387	0,3332394	0,6097992	637,7607	4,400947	0	36	798	536						Untertest4.avi	0	880	547	72	111	721	418	483	0	Content		726	425	19495593	1195402157
19512	08:33:47.499	00:00:19.512	1171	797,9914	544,8232	0,4879106	0,5321987	622,9619	4,516415	0	834,3009	529,4434	0,3334713	0,6095096	640,793	4,373021	0	36	816	537						Untertest4.avi	0	880	547	72	111	721	418	483	0	Content		744	426	19512218	1195418782
19529	08:33:47.516	00:00:19.528	1172	808,4962	554,0495	0,4880594	0,5317274	623,0356	4,483443	0	795,8717	513,0787	0,333089	0,6090899	637,6163	4,361416	0	36	802	534						Untertest4.avi	0	880	547	72	111	721	418	483	0	Content		730	423	19528846	1195435410
19545	08:33:47.532	00:00:19.545	1173	796,3433	548,5794	0,4882272	0,5310313	623,0896	4,558456	0	781,6114	511,2794	0,3330908	0,6084229	637,6371	4,41864	0	36	789	530						Untertest4.avi	0	880	547	72	111	721	418	483	0	Content		717	419	19545466	1195452030
19562	08:33:47.549	00:00:19.562	1174	803,8671	538,7265	0,4884111	0,5301183	623,1835	4,582209	0	785,1832	513,6752	0,3331333	0,607558	637,543	4,419951	0	36	795	526						Untertest4.avi	0	880	547	72	111	721	418	483	0	Content		723	415	19562215	1195468779
19579	08:33:47.566	00:00:19.578	1175	805,3083	538,9116	0,4885739	0,5290421	622,8024	4,531085	0	798,1812	506,287	0,3331595	0,6063872	637,5512	4,396942	0	36	802	523						Untertest4.avi	0	880	547	72	111	721	418	483	0	Content		730	412	19578845	1195485409
19595	08:33:47.582	00:00:19.595	1176	797,7471	546,1658	0,4887232	0,5279164	623,1652	4,595063	0	786,7465	506,3854	0,3331886	0,6052513	637,3686	4,441297	0	36	792	526						Untertest4.avi	0	880	547	72	111	721	418	483	0	Content		720	415	19595466	1195502030
19612	08:33:47.599	00:00:19.612	1177	813,6356	542,0072	0,488817	0,5270298	623,353	4,519327	0	793,3552	512,1531	0,3332003	0,604313	637,3948	4,470438	0	36	803	527						Untertest4.avi	0	880	547	72	111	721	418	483	0	Content		731	416	19612090	1195518654
19629	08:33:47.616	00:00:19.628	1178	809,0044	546,2993	0,4888945	0,5266114	623,2447	4,579936	0	780,7864	522,45	0,3332347	0,6037369	637,3643	4,578125	0	36	795	534						Untertest4.avi	0	880	547	72	111	721	418	483	0	Content		723	423	19628841	1195535405
19645	08:33:47.632	00:00:19.645	1179	806,4668	538,3932	0,4890744	0,5266365	622,8193	4,586547	0	787,6419	515,8415	0,3333051	0,6035826	637,3939	4,467577	0	36	797	527						Untertest4.avi	0	880	547	72	111	721	418	483	0	Content		725	416	19645465	1195552029
19662	08:33:47.649	00:00:19.662	1180	805,3575	535,2864	0,4892922	0,5270827	623,2834	4,589598	0	776,4745	516,58	0,3333957	0,6038285	637,5167	4,559472	0	36	791	526						Untertest4.avi	0	880	547	72	111	721	418	483	0	Content		719	415	19662087	1195568651
19679	08:33:47.666	00:00:19.678	1181	801,1531	535,4874	0,489445	0,5278557	623,0574	4,584052	0	783,4783	516,4083	0,3334898	0,6043829	637,5732	4,471429	0	36	792	526						Untertest4.avi	0	880	547	72	111	721	418	483	0	Content		720	415	19678838	1195585402
19695	08:33:47.682	00:00:19.695	1182	804,8784	535,6352	0,4896419	0,5288414	622,78	4,558099	0	789,9033	515,5068	0,3336029	0,605145	637,4883	4,541096	0	36	797	526						Untertest4.avi	0	880	547	72	111	721	418	483	0	Content		725	415	19695462	1195602026
19712	08:33:47.699	00:00:19.712	1183	812,0435	541,61	0,4897568	0,5298602	623,1304	4,573208	0	779,7206	513,5149	0,3336736	0,6059507	637,2853	4,482728	0	36	796	528						Untertest4.avi	0	880	547	72	111	721	418	483	0	Content		724	417	19712088	1195618652
19729	08:33:47.716	00:00:19.728	1184	811,2913	538,6514	0,489802	0,5306204	623,2384	4,551603	0	770,7387	527,5015	0,3336902	0,6064478	637,2367	4,550494	0	36	791	533						Untertest4.avi	0	880	547	72	111	721	418	483	0	Content		719	422	19728710	1195635274
19745	08:33:47.732	00:00:19.745	1185	807,7612	545,0723	0,4898458	0,5310048	623,2429	4,575034	0	770,5281	525,6234	0,3336824	0,6067463	637,2526	4,547633	0	36	789	535						Untertest4.avi	0	880	547	72	111	721	418	483	0	Content		717	424	19745461	1195652025
19762	08:33:47.749	00:00:19.762	1186	794,6434	543,4453	0,4898957	0,5313148	623,062	4,594507	0	782,5889	520,9324	0,3337056	0,6068352	637,185	4,493427	0	36	789	532						Untertest4.avi	0	880	547	72	111	721	418	483	0	Content		717	421	19762085	1195668649
19779	08:33:47.766	00:00:19.778	1187	781,1391	538,7969	0,4899586	0,5315369	622,8819	4,628126	0	788,3374	509,7882	0,3337263	0,6068556	637,1749	4,478953	0	36	785	524						Untertest4.avi	0	880	547	72	111	721	418	483	0	Content		713	413	19778711	1195685275
19795	08:33:47.782	00:00:19.795	1188	792,6631	540,5842	0,490013	0,5316496	622,6603	4,590528	0	784,0157	514,2337	0,3337398	0,6068518	637,1732	4,485016	0	36	788	527						Untertest4.avi	0	880	547	72	111	721	418	483	0	Content		716	416	19795332	1195701896
19812	08:33:47.799	00:00:19.812	1189	799,8218	550,5109	0,4900355	0,5317535	622,6129	4,562255	0	780,2556	523,0046	0,3337181	0,6068223	637,1757	4,49185	0	36	790	537						Untertest4.avi	0	880	547	72	111	721	418	483	0	Content		718	426	19812081	1195718645
19829	08:33:47.816	00:00:19.828	1190	800,0891	538,7775	0,4899836	0,5317677	622,748	4,51892	0	774,9805	518,3926	0,3336551	0,6067595	637,3048	4,535124	0	36	788	529						Untertest4.avi	0	880	547	72	111	721	418	483	0	Content		716	418	19828708	1195735272
19845	08:33:47.832	00:00:19.845	1191	798,8533	536,8306	0,4898816	0,5317539	623,0414	4,543721	0	768,5505	513,8414	0,3335001	0,6066467	637,3233	4,464658	0	36	784	525						Untertest4.avi	0	880	547	72	111	721	418	483	0	Content		712	414	19845330	1195751894
19862	08:33:47.849	00:00:19.861	1192	808,4056	547,0895	0,4896315	0,5317374	622,5224	4,466932	0	783,1492	504,5015	0,3332873	0,606541	637,0566	4,479318	0	36	796	526						Untertest4.avi	0	880	547	72	111	721	418	483	0	Content		724	415	19861956	1195768520
19879	08:33:47.866	00:00:19.878	1193	815,4766	550,9473	0,4893614	0,531615	622,8899	4,498529	0	776,7759	509,5011	0,3329893	0,6064587	637,2195	4,440108	0	36	796	530						Untertest4.avi	0	880	547	72	111	721	418	483	0	Content		724	419	19878704	1195785268
19895	08:33:47.882	00:00:19.895	1194	798,9802	544,8157	0,4890046	0,5315353	622,4442	4,56794	0	736,7078	513,4987	0,332644	0,606476	637,2195	4,386505	0	36	768	529						Untertest4.avi	0	880	547	72	111	721	418	483	0	Content		696	418	19895331	1195801895
19912	08:33:47.899	00:00:19.911	1195	818,7126	560,0938	0,48846	0,5319991	622,6542	4,491436	0	773,7241	517,0599	0,3323414	0,6070161	636,8824	4,408249	0	36	796	539						Untertest4.avi	0	880	547	72	111	721	418	483	0	Content		724	428	19911954	1195818518
19929	08:33:47.916	00:00:19.928	1196	845,5203	633,8714	0,4873936	0,5345114	622,7964	4,515757	0	758,3862	601,1279	0,3322479	0,6090646	636,8518	4,428891	0	37	802	617						Untertest4.avi	0	880	547	72	111	653	660	450	0	Content		730	506	19928581	1195835145
19945	08:33:47.932	00:00:19.945	1197	868,9431	741,2321	0,4863083	0,5374451	622,8549	4,450943	0	745,6238	689,1339	0,3324023	0,6113619	636,8518	4,3629	0	37	807	715						Untertest4.avi	0	880	547	72	111	653	660	450	0	Content		735	604	19945331	1195851895
19962	08:33:47.949	00:00:19.961	1198	-1024	-768	-1	-1	-1	-1	4	737,525	766,7063	0,3325041	0,6129593	636,8518	4,245025	0	37	738	767						Untertest4.avi	0	880	547	72	111	653	660	450	0	Content		666	656	19961954	1195868518
19979	08:33:47.966	00:00:19.978	1199	-1024	-768	-1	-1	-1	-1	4	738,6666	781,647	0,3324183	0,6140649	636,7637	4,426884	0	37	739	782						Untertest4.avi	0	880	547	72	111	653	660	450	0	Content		667	671	19978579	1195885143
19995	08:33:47.982	00:00:19.995	1200	-1024	-768	-1	-1	-1	-1	4	732,5748	776,2136	0,3320929	0,6148527	636,7305	4,375947	0	37	733	776						Untertest4.avi	0	880	547	72	111	653	660	450	0	Content		661	665	19995202	1195901766
20012	08:33:47.999	00:00:20.011	1201	-1024	-768	-1	-1	-1	-1	4	717,8616	775,6456	0,3316618	0,6155974	636,6733	4,405806	0	37	718	776						Untertest4.avi	0	880	547	72	111	653	660	450	0	Content		646	665	20011954	1195918518
20029	08:33:48.016	00:00:20.028	1202	-1024	-768	-1	-1	-1	-1	4	722,5551	772,1106	0,331273	0,616264	636,7273	4,379472	0	37	723	772						Untertest4.avi	0	880	547	72	111	653	660	450	0	Content		651	661	20028579	1195935143
20045	08:33:48.032	00:00:20.045	1203	-1024	-768	-1	-1	-1	-1	4	721,7315	775,5881	0,3309442	0,6167428	636,8463	4,343409	0	37	722	776						Untertest4.avi	0	880	547	72	111	653	660	450	0	Content		650	665	20045203	1195951767
20062	08:33:48.049	00:00:20.061	1204	-1024	-768	-1	-1	-1	-1	4	708,0014	764,5726	0,3307388	0,6171148	636,8061	4,304073	0	37	708	765						Untertest4.avi	0	880	547	72	111	653	660	450	0	Content		636	654	20061828	1195968392
20079	08:33:48.066	00:00:20.078	1205	-1024	-768	-1	-1	-1	-1	4	721,4999	768,1074	0,3306212	0,6173802	636,8694	4,355351	0	37	721	768						Untertest4.avi	0	880	547	72	111	653	660	450	0	Content		649	657	20078577	1195985141
20095	08:33:48.082	00:00:20.095	1206	-1024	-768	-1	-1	-1	-1	4	699,8815	764,0358	0,3305645	0,6175084	636,8768	4,346933	0	37	700	764						Untertest4.avi	0	880	547	72	111	653	660	450	0	Content		628	653	20095442	1196002006
20112	08:33:48.099	00:00:20.112	1207	-1024	-768	-1	-1	-1	-1	4	753,0273	763,9777	0,3306241	0,6175057	637,7603	4,318703	0	37	753	764						Untertest4.avi	0	880	547	72	111	653	660	450	0	Content		681	653	20112069	1196018633
20129	08:33:48.116	00:00:20.128	1208	-1024	-768	-1	-1	-1	-1	4	734,4053	782,5073	0,3305666	0,6175352	636,9182	4,281727	0	37	734	783						Untertest4.avi	0	880	547	72	111	653	660	450	0	Content		662	672	20128779	1196035343
20145	08:33:48.132	00:00:20.145	1209	-1024	-768	-1	-1	-1	-1	4	722,6249	768,8385	0,3305807	0,6175257	636,9021	4,34699	0	37	723	769						Untertest4.avi	0	880	547	72	111	653	660	450	0	Content		651	658	20145196	1196051760
20162	08:33:48.149	00:00:20.162	1210	-1024	-768	-1	-1	-1	-1	4	705,0889	774,7377	0,3305687	0,6175092	636,9204	4,316155	0	37	705	775						Untertest4.avi	0	880	547	72	111	653	660	450	0	Content		633	664	20162061	1196068625
20179	08:33:48.166	00:00:20.178	1211	-1024	-768	-1	-1	-1	-1	4	750,3804	792,2639	0,3308131	0,6174486	639,4713	4,333451	0	37	750	792						Untertest4.avi	0	880	547	72	111	653	660	450	0	Content		678	681	20178572	1196085136
20195	08:33:48.182	00:00:20.195	1212	-1024	-768	-1	-1	-1	-1	4	687,0181	766,7033	0,3299861	0,6176898	639,4713	4,215769	0	37	687	767						Untertest4.avi	0	880	547	72	111	653	660	450	0	Content		615	656	20195440	1196102004
20212	08:33:48.199	00:00:20.211	1213	-1024	-768	-1	-1	-1	-1	4	724,902	773,2513	0,3303994	0,6176732	636,972	4,170762	0	37	725	773						Untertest4.avi	0	880	547	72	111	653	660	450	0	Content		653	662	20211815	1196118379
20229	08:33:48.216	00:00:20.228	1214	-1024	-768	-1	-1	-1	-1	4	698,5209	790,4034	0,330308	0,617716	636,9476	4,176259	0	37	699	790						Untertest4.avi	0	880	547	72	111	653	660	450	0	Content		627	679	20228680	1196135244
20245	08:33:48.232	00:00:20.245	1215	-1024	-768	-1	-1	-1	-1	4	776,7038	794,9714	0,3304261	0,6176531	639,6808	4,092332	0	37	777	795						Untertest4.avi	0	880	547	72	111	653	660	450	0	Content		705	684	20245189	1196151753
20262	08:33:48.249	00:00:20.262	1216	-1024	-768	-1	-1	-1	-1	4	767,2896	780,6974	0,3301785	0,6177202	638,4562	4,154852	0	37	767	781						Untertest4.avi	0	880	547	72	111	653	660	450	0	Content		695	670	20262051	1196168615
20278	08:33:48.265	00:00:20.278	1217	-1024	-768	-1	-1	-1	-1	4	697,5435	770,5792	0,3300306	0,6178625	637,2774	4,128808	0	37	698	771						Untertest4.avi	0	880	547	72	111	653	660	450	0	Content		626	660	20278436	1196185000
20295	08:33:48.282	00:00:20.295	1218	-1024	-768	-1	-1	-1	-1	4	699,0981	746,8024	0,3301148	0,6179598	637,3826	4,123536	0	37	699	747						Untertest4.avi	0	880	547	72	111	653	660	450	0	Content		627	636	20295309	1196201873
20312	08:33:48.299	00:00:20.311	1219	-1024	-768	-1	-1	-1	-1	4	737,9786	754,465	0,3308962	0,6180986	642,8479	4,159604	0	37	738	754						Untertest4.avi	0	880	547	72	111	653	660	450	0	Content		666	643	20311686	1196218250
20328	08:33:48.315	00:00:20.328	1220	-1024	-768	-1	-1	-1	-1	4	775,1574	790,4063	0,3307969	0,6182467	638,869	3,923408	0	37	775	790						Untertest4.avi	0	880	547	72	111	653	660	450	0	Content		703	679	20328309	1196234873
20345	08:33:48.332	00:00:20.345	1221	-1024	-768	-1	-1	-1	-1	4	656,0469	763,4763	0,3309639	0,6182787	637,3738	4,077404	0	37	656	763						Untertest4.avi	0	880	547	72	111	653	660	450	0	Content		584	652	20345058	1196251622
20362	08:33:48.349	00:00:20.361	1222	-1024	-768	-1	-1	-1	-1	4	748,899	749,8302	0,331333	0,6182508	638,7047	4,059988	0	37	749	750						Untertest4.avi	0	880	547	72	111	653	660	450	0	Content		677	639	20361934	1196268498
20378	08:33:48.365	00:00:20.378	1223	-1024	-768	-1	-1	-1	-1	4	-1024	-768	-1	-1	-1	-1	4		0	0						Untertest4.avi	0	880	547	72	111				0	Content		-72	-111	20378434	1196284998
20395	08:33:48.382	00:00:20.395	1224	-1024	-768	-1	-1	-1	-1	4	-1024	-768	-1	-1	-1	-1	4		0	0						Untertest4.avi	0	880	547	72	111				0	Content		-72	-111	20395054	1196301618
20412	08:33:48.399	00:00:20.411	1225	-1024	-768	-1	-1	-1	-1	4	-1024	-768	-1	-1	-1	-1	4		0	0						Untertest4.avi	0	880	547	72	111				0	Content		-72	-111	20411679	1196318243
20428	08:33:48.415	00:00:20.428	1226	-1024	-768	-1	-1	-1	-1	4	-1024	-768	-1	-1	-1	-1	4		0	0						Untertest4.avi	0	880	547	72	111				0	Content		-72	-111	20428428	1196334992
20445	08:33:48.432	00:00:20.445	1227	-1024	-768	-1	-1	-1	-1	4	-1024	-768	-1	-1	-1	-1	4		0	0						Untertest4.avi	0	880	547	72	111				0	Content		-72	-111	20445049	1196351613
20462	08:33:48.449	00:00:20.461	1228	-1024	-768	-1	-1	-1	-1	4	-1024	-768	-1	-1	-1	-1	4		0	0						Untertest4.avi	0	880	547	72	111				0	Content		-72	-111	20461674	1196368238
20478	08:33:48.465	00:00:20.478	1229	-1024	-768	-1	-1	-1	-1	4	-1024	-768	-1	-1	-1	-1	4		0	0						Untertest4.avi	0	880	547	72	111				0	Content		-72	-111	20478300	1196384864
20495	08:33:48.482	00:00:20.494	1230	-1024	-768	-1	-1	-1	-1	4	-1024	-768	-1	-1	-1	-1	4		0	0						Untertest4.avi	0	880	547	72	111				0	Content		-72	-111	20494924	1196401488
20512	08:33:48.499	00:00:20.511	1231	-1024	-768	-1	-1	-1	-1	4	-1024	-768	-1	-1	-1	-1	4		0	0						Untertest4.avi	0	880	547	72	111				0	Content		-72	-111	20511553	1196418117
20528	08:33:48.515	00:00:20.528	1232	-1024	-768	-1	-1	-1	-1	4	-1024	-768	-1	-1	-1	-1	4		0	0						Untertest4.avi	0	880	547	72	111				0	Content		-72	-111	20528298	1196434862
20545	08:33:48.532	00:00:20.544	1233	-1024	-768	-1	-1	-1	-1	4	-1024	-768	-1	-1	-1	-1	4		0	0						Untertest4.avi	0	880	547	72	111				0	Content		-72	-111	20544924	1196451488
20562	08:33:48.549	00:00:20.561	1234	-1024	-768	-1	-1	-1	-1	4	-1024	-768	-1	-1	-1	-1	4		0	0						Untertest4.avi	0	880	547	72	111				0	Content		-72	-111	20561546	1196468110
20578	08:33:48.565	00:00:20.578	1235	-1024	-768	-1	-1	-1	-1	4	-1024	-768	-1	-1	-1	-1	4		0	0						Untertest4.avi	0	880	547	72	111				0	Content		-72	-111	20578174	1196484738
20595	08:33:48.582	00:00:20.594	1236	-1024	-768	-1	-1	-1	-1	4	-1024	-768	-1	-1	-1	-1	4		0	0						Untertest4.avi	0	880	547	72	111				0	Content		-72	-111	20594924	1196501488
20612	08:33:48.599	00:00:20.611	1237	-1024	-768	-1	-1	-1	-1	4	-1024	-768	-1	-1	-1	-1	4		0	0						Untertest4.avi	0	880	547	72	111				0	Content		-72	-111	20611993	1196518557
20629	08:33:48.616	00:00:20.628	1238	-1024	-768	-1	-1	-1	-1	4	-1024	-768	-1	-1	-1	-1	4		0	0						Untertest4.avi	0	880	547	72	111				0	Content		-72	-111	20628797	1196535361
20645	08:33:48.632	00:00:20.645	1239	-1024	-768	-1	-1	-1	-1	4	-1024	-768	-1	-1	-1	-1	4		0	0						Untertest4.avi	0	880	547	72	111				0	Content		-72	-111	20645421	1196551985
20662	08:33:48.649	00:00:20.661	1240	-1024	-768	-1	-1	-1	-1	4	-1024	-768	-1	-1	-1	-1	4		0	0						Untertest4.avi	0	880	547	72	111				0	Content		-72	-111	20661545	1196568109
20678	08:33:48.665	00:00:20.678	1241	-1024	-768	-1	-1	-1	-1	4	-1024	-768	-1	-1	-1	-1	4		0	0						Untertest4.avi	0	880	547	72	111				0	Content		-72	-111	20678170	1196584734
20695	08:33:48.682	00:00:20.694	1242	-1024	-768	-1	-1	-1	-1	4	-1024	-768	-1	-1	-1	-1	4		0	0						Untertest4.avi	0	880	547	72	111				0	Content		-72	-111	20694919	1196601483
20712	08:33:48.699	00:00:20.711	1243	-1024	-768	-1	-1	-1	-1	4	-1024	-768	-1	-1	-1	-1	4		0	0						Untertest4.avi	0	880	547	72	111				0	Content		-72	-111	20711541	1196618105
20728	08:33:48.715	00:00:20.728	1244	-1024	-768	-1	-1	-1	-1	4	-1024	-768	-1	-1	-1	-1	4		0	0						Untertest4.avi	0	880	547	72	111				0	Content		-72	-111	20728166	1196634730
20745	08:33:48.732	00:00:20.745	1245	-1024	-768	-1	-1	-1	-1	4	-1024	-768	-1	-1	-1	-1	4		0	0						Untertest4.avi	0	880	547	72	111				0	Content		-72	-111	20745235	1196651799
20763	08:33:48.750	00:00:20.762	1246	-1024	-768	-1	-1	-1	-1	4	-1024	-768	-1	-1	-1	-1	4		0	0						Untertest4.avi	0	880	547	72	111				0	Content		-72	-111	20762610	1196669174
20780	08:33:48.767	00:00:20.779	1247	-1024	-768	-1	-1	-1	-1	4	-1024	-768	-1	-1	-1	-1	4		0	0						Untertest4.avi	0	880	547	72	111				0	Content		-72	-111	20779981	1196686545
20795	08:33:48.782	00:00:20.794	1248	-1024	-768	-1	-1	-1	-1	4	-1024	-768	-1	-1	-1	-1	4		0	0						Untertest4.avi	0	880	547	72	111				0	Content		-72	-111	20794784	1196701348
20811	08:33:48.798	00:00:20.811	1249	-1024	-768	-1	-1	-1	-1	4	-1024	-768	-1	-1	-1	-1	4		0	0						Untertest4.avi	0	880	547	72	111				0	Content		-72	-111	20811408	1196717972
20828	08:33:48.815	00:00:20.828	1250	-1024	-768	-1	-1	-1	-1	4	-1024	-768	-1	-1	-1	-1	4		0	0						Untertest4.avi	0	880	547	72	111				0	Content		-72	-111	20828157	1196734721
20845	08:33:48.832	00:00:20.844	1251	-1024	-768	-1	-1	-1	-1	4	-1024	-768	-1	-1	-1	-1	4		0	0						Untertest4.avi	0	880	547	72	111				0	Content		-72	-111	20844781	1196751345
20861	08:33:48.848	00:00:20.861	1252	-1024	-768	-1	-1	-1	-1	4	-1024	-768	-1	-1	-1	-1	4		0	0						Untertest4.avi	0	880	547	72	111				0	Content		-72	-111	20861405	1196767969
20878	08:33:48.865	00:00:20.878	1253	-1024	-768	-1	-1	-1	-1	4	-1024	-768	-1	-1	-1	-1	4		0	0						Untertest4.avi	0	880	547	72	111				0	Content		-72	-111	20878031	1196784595
20895	08:33:48.882	00:00:20.895	1254	-1024	-768	-1	-1	-1	-1	4	-1024	-768	-1	-1	-1	-1	4		0	0						Untertest4.avi	0	880	547	72	111				0	Content		-72	-111	20895221	1196801785
20913	08:33:48.900	00:00:20.912	1255	-1024	-768	-1	-1	-1	-1	4	-1024	-768	-1	-1	-1	-1	4		0	0						Untertest4.avi	0	880	547	72	111				0	Content		-72	-111	20912614	1196819178
20930	08:33:48.917	00:00:20.929	1256	-1024	-768	-1	-1	-1	-1	4	-1024	-768	-1	-1	-1	-1	4		0	0						Untertest4.avi	0	880	547	72	111				0	Content		-72	-111	20929846	1196836410
20945	08:33:48.932	00:00:20.944	1257	-1024	-768	-1	-1	-1	-1	4	-1024	-768	-1	-1	-1	-1	4		0	0						Untertest4.avi	0	880	547	72	111				0	Content		-72	-111	20944651	1196851215
20961	08:33:48.948	00:00:20.961	1258	-1024	-768	-1	-1	-1	-1	4	-1024	-768	-1	-1	-1	-1	4		0	0						Untertest4.avi	0	880	547	72	111				0	Content		-72	-111	20961401	1196867965
20978	08:33:48.965	00:00:20.978	1259	603,7967	432,1992	0,4890766	0,5337048	625,1346	4,323918	1	550,0573	412,0938	0,489075	0,5337043	625,1346	4,299102	3	38	604	432						Untertest4.avi	0	880	547	72	111	588	321	150	0	Content		532	321	20978014	1196884578
20995	08:33:48.982	00:00:20.994	1260	657,704	415,1369	0,4894715	0,5339067	623,2077	4,285603	0	585,7457	377,842	0,333108	0,6123868	641,4751	4,190219	0	38	622	396						Untertest4.avi	0	880	547	72	111	588	321	150	0	Content		550	285	20994648	1196901212
21011	08:33:48.998	00:00:21.011	1261	639,2869	432,4789	0,4895222	0,5340795	623,0406	4,400808	0	680,9398	373,2904	0,3344196	0,6125304	641,4803	4,352446	0	38	660	403						Untertest4.avi	0	880	547	72	111	588	321	150	0	Content		588	292	21011273	1196917837
21028	08:33:49.015	00:00:21.027	1262	649,2142	432,9535	0,4896542	0,534251	623,1135	4,377676	0	565,012	385,0908	0,3333001	0,6127968	640,5896	4,262281	0	38	607	409						Untertest4.avi	0	880	547	72	111	588	321	150	0	Content		535	298	21027899	1196934463
21045	08:33:49.032	00:00:21.044	1263	658,7871	421,8042	0,4896722	0,5342973	623,0674	4,361927	0	611,6353	391,4023	0,3339524	0,6128422	637,2479	4,3811	0	38	635	407						Untertest4.avi	0	880	547	72	111	588	321	150	0	Content		563	296	21044523	1196951087
21061	08:33:49.048	00:00:21.061	1264	715,5999	459,0464	0,4882364	0,535729	623,1561	4,46019	0	744,262	414,1875	0,3328752	0,613972	637,3317	4,45748	0	38	730	437						Untertest4.avi	0	880	547	72	111	588	321	150	0	Content		658	326	21061274	1196967838
21078	08:33:49.065	00:00:21.077	1265	893,8688	568,4196	0,4853676	0,5390753	623,6429	4,401789	0	820,8754	547,239	0,3309797	0,6161485	637,9116	4,231828	0	38	857	558						Untertest4.avi	0	880	547	72	111	588	321	150	0	Content		785	447	21077897	1196984461
21095	08:33:49.082	00:00:21.094	1266	1020,937	691,215	0,4831532	0,5423926	624,4408	4,430849	0	986,9626	677,6334	0,3298078	0,6183828	638,1749	4,281517	0	38	1004	684						Untertest4.avi	0	880	547	72	111	588	321	150	0	Content		932	573	21094521	1197001085
21111	08:33:49.098	00:00:21.111	1267	1228,338	816,7744	0,4814627	0,5448914	622,5701	4,368906	0	1142,952	801,7089	0,3291537	0,6199165	639,6447	4,149961	0	38	1186	809						Untertest4.avi	0	880	547	72	111	588	321	150	0	Content		1114	698	21111146	1197017710
21128	08:33:49.115	00:00:21.127	1268	-1024	-768	-1	-1	-1	-1	4	-1024	-768	-1	-1	-1	-1	4		0	0						Untertest4.avi	0	880	547	72	111				0	Content		-72	-111	21127894	1197034458
21145	08:33:49.132	00:00:21.144	1269	-1024	-768	-1	-1	-1	-1	4	-1024	-768	-1	-1	-1	-1	4		0	0						Untertest4.avi	0	880	547	72	111				0	Content		-72	-111	21144519	1197051083
21161	08:33:49.148	00:00:21.161	1270	-1024	-768	-1	-1	-1	-1	4	-1024	-768	-1	-1	-1	-1	4		0	0						Untertest4.avi	0	880	547	72	111				0	Content		-72	-111	21161145	1197067709
21178	08:33:49.165	00:00:21.177	1271	-1024	-768	-1	-1	-1	-1	4	-1024	-768	-1	-1	-1	-1	4		0	0						Untertest4.avi	0	880	547	72	111				0	Content		-72	-111	21177882	1197084446
21195	08:33:49.182	00:00:21.194	1272	-1024	-768	-1	-1	-1	-1	4	-1024	-768	-1	-1	-1	-1	4		0	0						Untertest4.avi	0	880	547	72	111				0	Content		-72	-111	21194519	1197101083
21211	08:33:49.198	00:00:21.211	1273	-1024	-768	-1	-1	-1	-1	4	-1024	-768	-1	-1	-1	-1	4		0	0						Untertest4.avi	0	880	547	72	111				0	Content		-72	-111	21211138	1197117702
21228	08:33:49.215	00:00:21.227	1274	-1024	-768	-1	-1	-1	-1	4	-1024	-768	-1	-1	-1	-1	4		0	0						Untertest4.avi	0	880	547	72	111				0	Content		-72	-111	21227764	1197134328
21245	08:33:49.232	00:00:21.244	1275	-1024	-768	-1	-1	-1	-1	4	-1024	-768	-1	-1	-1	-1	4		0	0						Untertest4.avi	0	880	547	72	111				0	Content		-72	-111	21244513	1197151077
21261	08:33:49.248	00:00:21.261	1276	-1024	-768	-1	-1	-1	-1	4	-1024	-768	-1	-1	-1	-1	4		0	0						Untertest4.avi	0	880	547	72	111				0	Content		-72	-111	21261136	1197167700
21278	08:33:49.265	00:00:21.277	1277	-1024	-768	-1	-1	-1	-1	4	-1024	-768	-1	-1	-1	-1	4		0	0						Untertest4.avi	0	880	547	72	111				0	Content		-72	-111	21277761	1197184325
21294	08:33:49.281	00:00:21.294	1278	-1024	-768	-1	-1	-1	-1	4	-1024	-768	-1	-1	-1	-1	4		0	0						Untertest4.avi	0	880	547	72	111				0	Content		-72	-111	21294386	1197200950
21311	08:33:49.298	00:00:21.311	1279	-1024	-768	-1	-1	-1	-1	4	-1024	-768	-1	-1	-1	-1	4		0	0						Untertest4.avi	0	880	547	72	111				0	Content		-72	-111	21311136	1197217700
21328	08:33:49.315	00:00:21.327	1280	-1024	-768	-1	-1	-1	-1	4	-1024	-768	-1	-1	-1	-1	4		0	0						Untertest4.avi	0	880	547	72	111				0	Content		-72	-111	21327758	1197234322
21344	08:33:49.331	00:00:21.344	1281	-1024	-768	-1	-1	-1	-1	4	-1024	-768	-1	-1	-1	-1	4		0	0						Untertest4.avi	0	880	547	72	111				0	Content		-72	-111	21344384	1197250948
21361	08:33:49.348	00:00:21.361	1282	-1024	-768	-1	-1	-1	-1	4	-1024	-768	-1	-1	-1	-1	4		0	0						Untertest4.avi	0	880	547	72	111				0	Content		-72	-111	21361009	1197267573
21378	08:33:49.365	00:00:21.378	1283	-1024	-768	-1	-1	-1	-1	4	-1024	-768	-1	-1	-1	-1	4		0	0						Untertest4.avi	0	880	547	72	111				0	Content		-72	-111	21378201	1197284765
21395	08:33:49.382	00:00:21.394	1284	-1024	-768	-1	-1	-1	-1	4	-1024	-768	-1	-1	-1	-1	4		0	0						Untertest4.avi	0	880	547	72	111				0	Content		-72	-111	21394507	1197301071
21411	08:33:49.398	00:00:21.411	1285	-1024	-768	-1	-1	-1	-1	4	-1024	-768	-1	-1	-1	-1	4		0	0						Untertest4.avi	0	880	547	72	111				0	Content		-72	-111	21411008	1197317572
21428	08:33:49.415	00:00:21.427	1286	-1024	-768	-1	-1	-1	-1	4	-1024	-768	-1	-1	-1	-1	4		0	0						Untertest4.avi	0	880	547	72	111				0	Content		-72	-111	21427646	1197334210
21444	08:33:49.431	00:00:21.444	1287	-1024	-768	-1	-1	-1	-1	4	-1024	-768	-1	-1	-1	-1	4		0	0						Untertest4.avi	0	880	547	72	111				0	Content		-72	-111	21444380	1197350944
21461	08:33:49.448	00:00:21.461	1288	-1024	-768	-1	-1	-1	-1	4	-1024	-768	-1	-1	-1	-1	4		0	0						Untertest4.avi	0	880	547	72	111				0	Content		-72	-111	21461129	1197367693
21478	08:33:49.465	00:00:21.477	1289	-1024	-768	-1	-1	-1	-1	4	-1024	-768	-1	-1	-1	-1	4		0	0						Untertest4.avi	0	880	547	72	111				0	Content		-72	-111	21477753	1197384317
21494	08:33:49.481	00:00:21.494	1290	-1024	-768	-1	-1	-1	-1	4	-1024	-768	-1	-1	-1	-1	4		0	0						Untertest4.avi	0	880	547	72	111				0	Content		-72	-111	21494374	1197400938
21511	08:33:49.498	00:00:21.511	1291	-1024	-768	-1	-1	-1	-1	4	-1024	-768	-1	-1	-1	-1	4		0	0						Untertest4.avi	0	880	547	72	111				0	Content		-72	-111	21511000	1197417564
21528	08:33:49.515	00:00:21.528	1292	-1024	-768	-1	-1	-1	-1	4	-1024	-768	-1	-1	-1	-1	4		0	0						Untertest4.avi	0	880	547	72	111				0	Content		-72	-111	21528069	1197434633
21545	08:33:49.532	00:00:21.545	1293	-1024	-768	-1	-1	-1	-1	4	-1024	-768	-1	-1	-1	-1	4		0	0						Untertest4.avi	0	880	547	72	111				0	Content		-72	-111	21545440	1197452004
21563	08:33:49.550	00:00:21.562	1294	-1024	-768	-1	-1	-1	-1	4	-1024	-768	-1	-1	-1	-1	4		0	0						Untertest4.avi	0	880	547	72	111				0	Content		-72	-111	21562693	1197469257
21578	08:33:49.565	00:00:21.577	1295	-1024	-768	-1	-1	-1	-1	4	-1024	-768	-1	-1	-1	-1	4		0	0						Untertest4.avi	0	880	547	72	111				0	Content		-72	-111	21577636	1197484200
21594	08:33:49.581	00:00:21.594	1296	-1024	-768	-1	-1	-1	-1	4	-1024	-768	-1	-1	-1	-1	4		0	0						Untertest4.avi	0	880	547	72	111				0	Content		-72	-111	21594246	1197500810
21611	08:33:49.598	00:00:21.610	1297	-1024	-768	-1	-1	-1	-1	4	-1024	-768	-1	-1	-1	-1	4		0	0						Untertest4.avi	0	880	547	72	111				0	Content		-72	-111	21610997	1197517561
21628	08:33:49.615	00:00:21.627	1298	-1024	-768	-1	-1	-1	-1	4	-1024	-768	-1	-1	-1	-1	4		0	0						Untertest4.avi	0	880	547	72	111				0	Content		-72	-111	21627633	1197534197
21644	08:33:49.631	00:00:21.644	1299	-1024	-768	-1	-1	-1	-1	4	-1024	-768	-1	-1	-1	-1	4		0	0						Untertest4.avi	0	880	547	72	111				0	Content		-72	-111	21644242	1197550806
21661	08:33:49.648	00:00:21.660	1300	-1024	-768	-1	-1	-1	-1	4	-1024	-768	-1	-1	-1	-1	4		0	0						Untertest4.avi	0	880	547	72	111				0	Content		-72	-111	21660868	1197567432
21678	08:33:49.665	00:00:21.678	1301	-1024	-768	-1	-1	-1	-1	4	-1024	-768	-1	-1	-1	-1	4		0	0						Untertest4.avi	0	880	547	72	111				0	Content		-72	-111	21678063	1197584627
21695	08:33:49.682	00:00:21.695	1302	-1024	-768	-1	-1	-1	-1	4	-1024	-768	-1	-1	-1	-1	4		0	0						Untertest4.avi	0	880	547	72	111				0	Content		-72	-111	21695436	1197602000
21713	08:33:49.700	00:00:21.712	1303	-1024	-768	-1	-1	-1	-1	4	-1024	-768	-1	-1	-1	-1	4		0	0						Untertest4.avi	0	880	547	72	111				0	Content		-72	-111	21712684	1197619248
21727	08:33:49.714	00:00:21.727	1304	-1024	-768	-1	-1	-1	-1	4	-1024	-768	-1	-1	-1	-1	4		0	0						Untertest4.avi	0	880	547	72	111				0	Content		-72	-111	21727488	1197634052
21744	08:33:49.731	00:00:21.744	1305	-1024	-768	-1	-1	-1	-1	4	-1024	-768	-1	-1	-1	-1	4		0	0						Untertest4.avi	0	880	547	72	111				0	Content		-72	-111	21744237	1197650801
21761	08:33:49.748	00:00:21.760	1306	-1024	-768	-1	-1	-1	-1	4	-1024	-768	-1	-1	-1	-1	4		0	0						Untertest4.avi	0	880	547	72	111				0	Content		-72	-111	21760862	1197667426
21777	08:33:49.764	00:00:21.777	1307	-1024	-768	-1	-1	-1	-1	4	-1024	-768	-1	-1	-1	-1	4		0	0						Untertest4.avi	0	880	547	72	111				0	Content		-72	-111	21777484	1197684048
21794	08:33:49.781	00:00:21.794	1308	-1024	-768	-1	-1	-1	-1	4	-1024	-768	-1	-1	-1	-1	4		0	0						Untertest4.avi	0	880	547	72	111				0	Content		-72	-111	21794110	1197700674
21811	08:33:49.798	00:00:21.810	1309	-1024	-768	-1	-1	-1	-1	4	-1024	-768	-1	-1	-1	-1	4		0	0						Untertest4.avi	0	880	547	72	111				0	Content		-72	-111	21810734	1197717298
21828	08:33:49.815	00:00:21.827	1310	-1024	-768	-1	-1	-1	-1	4	-1024	-768	-1	-1	-1	-1	4		0	0						Untertest4.avi	0	880	547	72	111				0	Content		-72	-111	21827927	1197734491
21845	08:33:49.832	00:00:21.845	1311	-1024	-768	-1	-1	-1	-1	4	-1024	-768	-1	-1	-1	-1	4		0	0						Untertest4.avi	0	880	547	72	111				0	Content		-72	-111	21845299	1197751863
21863	08:33:49.850	00:00:21.862	1312	-1024	-768	-1	-1	-1	-1	4	-1024	-768	-1	-1	-1	-1	4		0	0						Untertest4.avi	0	880	547	72	111				0	Content		-72	-111	21862549	1197769113
21877	08:33:49.864	00:00:21.877	1313	-1024	-768	-1	-1	-1	-1	4	-1024	-768	-1	-1	-1	-1	4		0	0						Untertest4.avi	0	880	547	72	111				0	Content		-72	-111	21877353	1197783917
21894	08:33:49.881	00:00:21.894	1314	-1024	-768	-1	-1	-1	-1	4	-1024	-768	-1	-1	-1	-1	4		0	0						Untertest4.avi	0	880	547	72	111				0	Content		-72	-111	21894103	1197800667
21911	08:33:49.898	00:00:21.910	1315	-1024	-768	-1	-1	-1	-1	4	-1024	-768	-1	-1	-1	-1	4		0	0						Untertest4.avi	0	880	547	72	111				0	Content		-72	-111	21910726	1197817290
21927	08:33:49.914	00:00:21.927	1316	-1024	-768	-1	-1	-1	-1	4	-1024	-768	-1	-1	-1	-1	4		0	0						Untertest4.avi	0	880	547	72	111				0	Content		-72	-111	21927356	1197833920
21944	08:33:49.931	00:00:21.943	1317	-1024	-768	-1	-1	-1	-1	4	-1024	-768	-1	-1	-1	-1	4		0	0						Untertest4.avi	0	880	547	72	111				0	Content		-72	-111	21943979	1197850543
21961	08:33:49.948	00:00:21.960	1318	-1024	-768	-1	-1	-1	-1	4	-1024	-768	-1	-1	-1	-1	4		0	0						Untertest4.avi	0	880	547	72	111				0	Content		-72	-111	21960727	1197867291
21978	08:33:49.965	00:00:21.977	1319	-1024	-768	-1	-1	-1	-1	4	-1024	-768	-1	-1	-1	-1	4		0	0						Untertest4.avi	0	880	547	72	111				0	Content		-72	-111	21977796	1197884360
21995	08:33:49.982	00:00:21.995	1320	-1024	-768	-1	-1	-1	-1	4	-1024	-768	-1	-1	-1	-1	4		0	0						Untertest4.avi	0	880	547	72	111				0	Content		-72	-111	21995169	1197901733
22013	08:33:50.000	00:00:22.012	1321	-1024	-768	-1	-1	-1	-1	4	-1024	-768	-1	-1	-1	-1	4		0	0						Untertest4.avi	0	880	547	72	111				0	Content		-72	-111	22012541	1197919105
22027	08:33:50.014	00:00:22.027	1322	-1024	-768	-1	-1	-1	-1	4	-1024	-768	-1	-1	-1	-1	4		0	0						Untertest4.avi	0	880	547	72	111				0	Content		-72	-111	22027346	1197933910
22044	08:33:50.031	00:00:22.043	1323	-1024	-768	-1	-1	-1	-1	4	-1024	-768	-1	-1	-1	-1	4		0	0						Untertest4.avi	0	880	547	72	111				0	Content		-72	-111	22043970	1197950534
22061	08:33:50.048	00:00:22.060	1324	-1024	-768	-1	-1	-1	-1	4	-1024	-768	-1	-1	-1	-1	4		0	0						Untertest4.avi	0	880	547	72	111				0	Content		-72	-111	22060721	1197967285
22077	08:33:50.064	00:00:22.077	1325	-1024	-768	-1	-1	-1	-1	4	-1024	-768	-1	-1	-1	-1	4		0	0						Untertest4.avi	0	880	547	72	111				0	Content		-72	-111	22077343	1197983907
22094	08:33:50.081	00:00:22.093	1326	-1024	-768	-1	-1	-1	-1	4	-1024	-768	-1	-1	-1	-1	4		0	0						Untertest4.avi	0	880	547	72	111				0	Content		-72	-111	22093969	1198000533
22111	08:33:50.098	00:00:22.110	1327	-1024	-768	-1	-1	-1	-1	4	-1024	-768	-1	-1	-1	-1	4		0	0						Untertest4.avi	0	880	547	72	111				0	Content		-72	-111	22110599	1198017163
22128	08:33:50.115	00:00:22.127	1328	-1024	-768	-1	-1	-1	-1	4	-1024	-768	-1	-1	-1	-1	4		0	0						Untertest4.avi	0	880	547	72	111				0	Content		-72	-111	22127788	1198034352
22145	08:33:50.132	00:00:22.145	1329	-1024	-768	-1	-1	-1	-1	4	-1024	-768	-1	-1	-1	-1	4		0	0						Untertest4.avi	0	880	547	72	111				0	Content		-72	-111	22145035	1198051599
22162	08:33:50.149	00:00:22.162	1330	-1024	-768	-1	-1	-1	-1	4	-1024	-768	-1	-1	-1	-1	4		0	0						Untertest4.avi	0	880	547	72	111				0	Content		-72	-111	22162407	1198068971
22177	08:33:50.164	00:00:22.177	1331	-1024	-768	-1	-1	-1	-1	4	-1024	-768	-1	-1	-1	-1	4		0	0						Untertest4.avi	0	880	547	72	111				0	Content		-72	-111	22177210	1198083774
22194	08:33:50.181	00:00:22.193	1332	-1024	-768	-1	-1	-1	-1	4	-1024	-768	-1	-1	-1	-1	4		0	0						Untertest4.avi	0	880	547	72	111				0	Content		-72	-111	22193835	1198100399
22211	08:33:50.198	00:00:22.210	1333	-1024	-768	-1	-1	-1	-1	4	-1024	-768	-1	-1	-1	-1	4		0	0						Untertest4.avi	0	880	547	72	111				0	Content		-72	-111	22210608	1198117172
22227	08:33:50.214	00:00:22.227	1334	-1024	-768	-1	-1	-1	-1	4	-1024	-768	-1	-1	-1	-1	4		0	0						Untertest4.avi	0	880	547	72	111				0	Content		-72	-111	22227211	1198133775
22244	08:33:50.231	00:00:22.243	1335	-1024	-768	-1	-1	-1	-1	4	-1024	-768	-1	-1	-1	-1	4		0	0						Untertest4.avi	0	880	547	72	111				0	Content		-72	-111	22243834	1198150398
22260	08:33:50.247	00:00:22.260	1336	-1024	-768	-1	-1	-1	-1	4	-1024	-768	-1	-1	-1	-1	4		0	0						Untertest4.avi	0	880	547	72	111				0	Content		-72	-111	22260459	1198167023
22278	08:33:50.265	00:00:22.277	1337	-1024	-768	-1	-1	-1	-1	4	-1024	-768	-1	-1	-1	-1	4		0	0						Untertest4.avi	0	880	547	72	111				0	Content		-72	-111	22277649	1198184213
22295	08:33:50.282	00:00:22.295	1338	-1024	-768	-1	-1	-1	-1	4	-1024	-768	-1	-1	-1	-1	4		0	0						Untertest4.avi	0	880	547	72	111				0	Content		-72	-111	22295022	1198201586
22312	08:33:50.299	00:00:22.312	1339	-1024	-768	-1	-1	-1	-1	4	-1024	-768	-1	-1	-1	-1	4		0	0						Untertest4.avi	0	880	547	72	111				0	Content		-72	-111	22312269	1198218833
22327	08:33:50.314	00:00:22.327	1340	-1024	-768	-1	-1	-1	-1	4	-1024	-768	-1	-1	-1	-1	4		0	0						Untertest4.avi	0	880	547	72	111				0	Content		-72	-111	22327073	1198233637
22344	08:33:50.331	00:00:22.343	1341	-1024	-768	-1	-1	-1	-1	4	-1024	-768	-1	-1	-1	-1	4		0	0						Untertest4.avi	0	880	547	72	111				0	Content		-72	-111	22343822	1198250386
22360	08:33:50.347	00:00:22.360	1342	-1024	-768	-1	-1	-1	-1	4	-1024	-768	-1	-1	-1	-1	4		0	0						Untertest4.avi	0	880	547	72	111				0	Content		-72	-111	22360445	1198267009
22377	08:33:50.364	00:00:22.377	1343	-1024	-768	-1	-1	-1	-1	4	-1024	-768	-1	-1	-1	-1	4		0	0						Untertest4.avi	0	880	547	72	111				0	Content		-72	-111	22377069	1198283633
22394	08:33:50.381	00:00:22.393	1344	-1024	-768	-1	-1	-1	-1	4	-1024	-768	-1	-1	-1	-1	4		0	0						Untertest4.avi	0	880	547	72	111				0	Content		-72	-111	22393694	1198300258
22410	08:33:50.397	00:00:22.410	1345	-1024	-768	-1	-1	-1	-1	4	-1024	-768	-1	-1	-1	-1	4		0	0						Untertest4.avi	0	880	547	72	111				0	Content		-72	-111	22410317	1198316881
22428	08:33:50.415	00:00:22.427	1346	-1024	-768	-1	-1	-1	-1	4	-1024	-768	-1	-1	-1	-1	4		0	0						Untertest4.avi	0	880	547	72	111				0	Content		-72	-111	22427524	1198334088
22445	08:33:50.432	00:00:22.444	1347	-1024	-768	-1	-1	-1	-1	4	-1024	-768	-1	-1	-1	-1	4		0	0						Untertest4.avi	0	880	547	72	111				0	Content		-72	-111	22444886	1198351450
22462	08:33:50.449	00:00:22.462	1348	-1024	-768	-1	-1	-1	-1	4	-1024	-768	-1	-1	-1	-1	4		0	0						Untertest4.avi	0	880	547	72	111				0	Content		-72	-111	22462134	1198368698
22477	08:33:50.464	00:00:22.477	1349	631,2476	727,2559	0,3388389	0,6184602	640,4514	4,292175	3	570,9202	710,9819	0,3388395	0,6184598	640,4514	4,267506	1	39	571	711						Untertest4.avi	0	880	547	72	111	496	597	200	0	Content		499	600	22477063	1198383627
22494	08:33:50.481	00:00:22.493	1350	-1024	-768	-1	-1	-1	-1	4	-1024	-768	-1	-1	-1	-1	4	39	0	0						Untertest4.avi	0	880	547	72	111	496	597	200	0	Content		-72	-111	22493686	1198400250
22510	08:33:50.497	00:00:22.510	1351	643,7138	722,9565	0,3388751	0,6184169	640,8989	4,239883	3	583,5874	706,6409	0,3388753	0,6184164	640,8989	4,215547	1	39	584	707						Untertest4.avi	0	880	547	72	111	496	597	200	0	Content		512	596	22510305	1198416869
22527	08:33:50.514	00:00:22.527	1352	593,336	720,0857	0,338551	0,6185242	637,5902	4,195208	3	533,8832	703,3367	0,3385449	0,6185284	637,5952	4,171162	1	39	534	703						Untertest4.avi	0	880	547	72	111	496	597	200	0	Content		462	592	22527181	1198433745
22544	08:33:50.531	00:00:22.543	1353	644,5314	724,2746	0,3388489	0,6185527	640,5857	4,263836	3	584,4408	707,9866	0,3388491	0,6185523	640,5857	4,239333	1	39	584	708						Untertest4.avi	0	880	547	72	111	496	597	200	0	Content		512	597	22543683	1198450247
22560	08:33:50.547	00:00:22.560	1354	584,1127	733,8026	0,3383905	0,6186741	640,0911	4,148689	3	524,5704	716,9038	0,3385083	0,6186827	637,6022	4,109488	1	39	525	717						Untertest4.avi	0	880	547	72	111	496	597	200	0	Content		453	606	22560305	1198466869
22577	08:33:50.564	00:00:22.576	1355	584,7257	738,6665	0,3383171	0,6187368	641,251	4,183668	3	525,1099	722,0198	0,3384885	0,6187411	637,6522	4,137261	1	39	525	722						Untertest4.avi	0	880	547	72	111	496	597	200	0	Content		453	611	22576932	1198483496
22594	08:33:50.581	00:00:22.593	1356	545,1395	706,7735	0,3380045	0,6188012	640,0705	4,228805	3	486,8326	690,6116	0,3384809	0,6187888	637,6527	4,189329	1	39	487	691						Untertest4.avi	0	880	547	72	111	496	597	200	0	Content		415	580	22593801	1198500365
22610	08:33:50.597	00:00:22.610	1357	773,0339	766,2712	0,4905322	0,5420578	624,0632	4,37012	0	529,1098	689,8387	0,3384592	0,6188123	637,662	4,231494	0	39	651	728						Untertest4.avi	0	880	547	72	111	496	597	200	0	Content		579	617	22610426	1198516990
22627	08:33:50.614	00:00:22.627	1358	-1024	-768	-1	-1	-1	-1	4	567,7155	732,252	0,3383881	0,6188193	637,662	4,078917	0	39	568	732						Untertest4.avi	0	880	547	72	111	496	597	200	0	Content		496	621	22627057	1198533621
22644	08:33:50.631	00:00:22.643	1359	-1024	-768	-1	-1	-1	-1	4	518,0192	678,5616	0,3386258	0,6180505	637,5509	4,093525	0	39	518	679						Untertest4.avi	0	880	547	72	111	496	597	200	0	Content		446	568	22643553	1198550117
22660	08:33:50.647	00:00:22.660	1360	-1024	-768	-1	-1	-1	-1	4	527,3007	619,8015	0,3389103	0,6159744	637,7374	4,10252	0	39	527	620						Untertest4.avi	0	880	547	72	111	496	597	200	0	Content		455	509	22660177	1198566741
22677	08:33:50.664	00:00:22.676	1361	739,3622	597,4448	0,4911056	0,5364015	622,7451	4,162087	0	547,7462	559,566	0,3383482	0,6144483	637,6884	4,066976	0	40	644	579						Untertest4.avi	0	880	547	72	111	637	428	400	0	Content		572	468	22676926	1198583490
22694	08:33:50.681	00:00:22.693	1362	774,98	561,6757	0,4907791	0,5352241	624,0637	4,207121	0	622,9924	533,324	0,3371675	0,6139177	637,6333	4,092496	0	40	699	547						Untertest4.avi	0	880	547	72	111	637	428	400	0	Content		627	436	22693678	1198600242
22710	08:33:50.697	00:00:22.710	1363	749,3788	559,9059	0,4906453	0,534869	622,9006	4,056544	0	617,641	517,037	0,3366079	0,6137962	637,6333	4,020654	0	40	684	538						Untertest4.avi	0	880	547	72	111	637	428	400	0	Content		612	427	22710176	1198616740
22727	08:33:50.714	00:00:22.726	1364	723,9503	555,2383	0,4909116	0,5348401	623,0105	4,124558	0	671,0359	514,922	0,3363732	0,6139395	637,7726	4,039175	0	40	697	535						Untertest4.avi	0	880	547	72	111	637	428	400	0	Content		625	424	22726801	1198633365
22744	08:33:50.731	00:00:22.743	1365	733,9877	554,7713	0,4910353	0,5348422	622,5916	4,053855	0	643,7027	533,2769	0,3361928	0,6140934	637,4337	4,06765	0	40	689	544						Untertest4.avi	0	880	547	72	111	637	428	400	0	Content		617	433	22743550	1198650114
22760	08:33:50.747	00:00:22.760	1366	734,2922	553,7466	0,4910963	0,5348763	622,5943	4,067694	0	707,8527	510,3505	0,3360697	0,6142395	637,6	3,93741	0	40	721	532						Untertest4.avi	0	880	547	72	111	637	428	400	0	Content		649	421	22760174	1198666738
22777	08:33:50.764	00:00:22.776	1367	732,4603	557,4912	0,4911483	0,5349522	622,7574	4,120567	0	691,6822	514,9213	0,3360036	0,6143234	637,7796	4,045429	0	40	712	536						Untertest4.avi	0	880	547	72	111	637	428	400	0	Content		640	425	22776799	1198683363
22793	08:33:50.780	00:00:22.793	1368	718,6056	550,8369	0,4911853	0,5350858	622,861	4,163262	0	703,2924	526,8829	0,3359754	0,6144298	637,5355	4,016122	0	40	711	539						Untertest4.avi	0	880	547	72	111	637	428	400	0	Content		639	428	22793426	1198699990
22810	08:33:50.797	00:00:22.810	1369	769,758	547,3228	0,4912201	0,5351284	622,8005	4,111173	0	663,0985	529,9423	0,3359587	0,6145045	637,5486	4,006141	0	40	716	539						Untertest4.avi	0	880	547	72	111	637	428	400	0	Content		644	428	22810174	1198716738
22827	08:33:50.814	00:00:22.826	1370	725,0119	558,0111	0,491276	0,5352028	622,764	4,123002	0	669,5096	525,0571	0,3359753	0,6145331	637,5396	4,064598	0	40	697	542						Untertest4.avi	0	880	547	72	111	637	428	400	0	Content		625	431	22826798	1198733362
22843	08:33:50.830	00:00:22.843	1371	721,5802	555,655	0,4913218	0,5352617	623,0403	4,097502	0	703,8757	520,9889	0,335994	0,6145178	637,7363	4,121072	0	40	713	538						Untertest4.avi	0	880	547	72	111	637	428	400	0	Content		641	427	22843422	1198749986
22860	08:33:50.847	00:00:22.860	1372	722,452	551,9312	0,4913869	0,535354	622,9037	4,1348	0	705,0117	535,5287	0,3360632	0,6145504	637,6296	4,119928	0	40	714	544						Untertest4.avi	0	880	547	72	111	637	428	400	0	Content		642	433	22860048	1198766612
22877	08:33:50.864	00:00:22.876	1373	717,5438	560,7315	0,491472	0,5354871	622,5693	4,193334	0	648,9005	518,1821	0,3361092	0,6146368	637,6296	4,073634	0	40	683	539						Untertest4.avi	0	880	547	72	111	637	428	400	0	Content		611	428	22876798	1198783362
22893	08:33:50.880	00:00:22.893	1374	725,7206	556,7725	0,4915254	0,5355935	622,4979	4,150409	0	698,8611	508,2624	0,3362069	0,6147308	637,3779	4,194957	0	40	712	533						Untertest4.avi	0	880	547	72	111	637	428	400	0	Content		640	422	22893421	1198799985
22910	08:33:50.897	00:00:22.910	1375	714,0667	555,0492	0,4915721	0,5357157	622,5434	4,241434	0	693,1646	533,4548	0,3362672	0,6148492	637,4414	4,161814	0	40	704	544						Untertest4.avi	0	880	547	72	111	637	428	400	0	Content		632	433	22910043	1198816607
22927	08:33:50.914	00:00:22.926	1376	721,9561	556,8926	0,4916091	0,5358506	622,6907	4,20419	0	697,9771	526,5674	0,3363264	0,614927	637,5626	4,14971	0	40	710	542						Untertest4.avi	0	880	547	72	111	637	428	400	0	Content		638	431	22926668	1198833232
22943	08:33:50.930	00:00:22.943	1377	740,2743	558,1162	0,4916464	0,5359701	622,8351	4,217227	0	693,2749	524,5806	0,3363619	0,6150184	637,6615	4,204503	0	40	717	541						Untertest4.avi	0	880	547	72	111	637	428	400	0	Content		645	430	22943418	1198849982
22960	08:33:50.947	00:00:22.960	1378	720,1291	550,77	0,4916911	0,5360456	623,0208	4,225116	0	699,4936	526,1502	0,3363973	0,6150669	637,7967	4,1061	0	40	710	538						Untertest4.avi	0	880	547	72	111	637	428	400	0	Content		638	427	22960047	1198866611
22977	08:33:50.964	00:00:22.976	1379	720,8359	552,0563	0,4917342	0,5360921	623,0966	4,30255	0	687,8842	525,7668	0,3364361	0,6150853	637,903	4,22606	0	40	704	539						Untertest4.avi	0	880	547	72	111	637	428	400	0	Content		632	428	22976668	1198883232
22993	08:33:50.980	00:00:22.993	1380	717,5278	555,0977	0,4917794	0,5360771	623,1336	4,299866	0	694,7061	531,1916	0,3364762	0,6150783	637,9167	4,236247	0	40	706	543						Untertest4.avi	0	880	547	72	111	637	428	400	0	Content		634	432	22993293	1198899857
23010	08:33:50.997	00:00:23.010	1381	724,1274	552,9559	0,4918045	0,536024	623,16	4,251995	0	698,7454	530,8042	0,3365074	0,6150357	637,8547	4,190436	0	40	711	542						Untertest4.avi	0	880	547	72	111	637	428	400	0	Content		639	431	23010042	1198916606
23027	08:33:51.014	00:00:23.026	1382	729,7966	553,495	0,4918309	0,535933	623,1591	4,274708	0	717,9392	523,4932	0,3365314	0,614941	637,82	4,171499	0	40	724	538						Untertest4.avi	0	880	547	72	111	637	428	400	0	Content		652	427	23026667	1198933231
23043	08:33:51.030	00:00:23.043	1383	734,7891	548,6706	0,4918627	0,535917	623,1078	4,237525	0	682,3506	526,7098	0,336551	0,6149089	637,7813	4,238214	0	40	709	538						Untertest4.avi	0	880	547	72	111	637	428	400	0	Content		637	427	23043291	1198949855
23060	08:33:51.047	00:00:23.059	1384	718,6249	550,9658	0,4920445	0,5358441	622,5587	4,239629	0	680,4565	535,0457	0,3367849	0,6148212	637,5937	4,204443	0	40	700	543						Untertest4.avi	0	880	547	72	111	637	428	400	0	Content		628	432	23059917	1198966481
23077	08:33:51.064	00:00:23.076	1385	650,2356	511,2602	0,4929382	0,5347117	622,8739	4,28437	0	628,6947	494,9808	0,3379149	0,6136388	637,8349	4,207062	0	41	639	503						Untertest4.avi	0	880	547	72	111	481	274	183	0	Content		567	392	23076665	1198983229
23093	08:33:51.080	00:00:23.093	1386	604,4774	458,3213	0,4938522	0,5330365	623,2281	4,252358	0	581,3211	421,0771	0,3390234	0,6121948	637,858	4,176143	0	41	593	440						Untertest4.avi	0	880	547	72	111	481	274	183	0	Content		521	329	23093287	1198999851
23110	08:33:51.097	00:00:23.109	1387	572,0106	420,7571	0,494653	0,531893	623,2778	4,241933	0	533,8679	394,7268	0,3398472	0,6114731	637,8583	4,20406	0	41	553	408						Untertest4.avi	0	880	547	72	111	481	274	183	0	Content		481	297	23109909	1199016473
23127	08:33:51.114	00:00:23.126	1388	545,0555	402,881	0,4951056	0,5313363	623,205	4,239846	0	572,1556	365,5846	0,3402283	0,6111529	637,7826	4,146339	0	41	559	384						Untertest4.avi	0	880	547	72	111	481	274	183	0	Content		487	273	23126534	1199033098
23143	08:33:51.130	00:00:23.143	1389	537,5749	399,9015	0,4952338	0,5312746	623,455	4,259241	0	514,8839	371,0009	0,3401656	0,6111317	637,8204	4,230514	0	41	526	385						Untertest4.avi	0	880	547	72	111	481	274	183	0	Content		454	274	23143283	1199049847
23160	08:33:51.147	00:00:23.159	1390	548,2435	393,3813	0,4952137	0,5313205	623,3187	4,238723	0	536,6039	363,7939	0,3400398	0,6112044	637,9097	4,174851	0	41	542	379						Untertest4.avi	0	880	547	72	111	481	274	183	0	Content		470	268	23159909	1199066473
23177	08:33:51.164	00:00:23.176	1391	547,4557	396,7388	0,4952101	0,5312244	623,3193	4,212325	0	534,7474	363,8295	0,339962	0,6110394	637,9023	4,258157	0	41	541	380						Untertest4.avi	0	880	547	72	111	481	274	183	0	Content		469	269	23176534	1199083098
23193	08:33:51.180	00:00:23.193	1392	563,9665	407,6716	0,4952552	0,5310254	623,2974	4,251864	0	541,6241	362,9064	0,3398999	0,6107623	637,9077	4,220507	0	41	553	385						Untertest4.avi	0	880	547	72	111	481	274	183	0	Content		481	274	23193157	1199099721
23210	08:33:51.197	00:00:23.209	1393	552,278	392,9102	0,4953686	0,53084	623,3132	4,255847	0	534,3115	369,4565	0,3399018	0,6104561	637,874	4,212894	0	41	543	381						Untertest4.avi	0	880	547	72	111	481	274	183	0	Content		471	270	23209908	1199116472
23227	08:33:51.214	00:00:23.226	1394	554,2992	404,4457	0,4955259	0,5306588	623,362	4,296729	0	532,9375	365,549	0,3399445	0,6101295	637,9055	4,219065	0	41	544	385						Untertest4.avi	0	880	547	72	111	481	274	183	0	Content		472	274	23226532	1199133096
23243	08:33:51.230	00:00:23.243	1395	569,6901	402,7026	0,4952423	0,5309737	623,3514	4,267441	0	540,8204	372,373	0,3395735	0,6102213	637,9308	4,270902	0	41	555	388						Untertest4.avi	0	880	547	72	111	481	274	183	0	Content		483	277	23243160	1199149724
23260	08:33:51.247	00:00:23.259	1396	738,8317	499,2239	0,492509	0,5340896	623,5513	4,360557	0	701,0212	467,9386	0,3375232	0,6122429	638,1888	4,265966	0	42	720	484						Untertest4.avi	0	880	547	72	111	898	507	333	0	Content		648	373	23259912	1199166476
23277	08:33:51.264	00:00:23.276	1397	824,0615	587,2626	0,4894832	0,5373335	623,9058	4,230499	0	914,0578	584,1603	0,3354035	0,6136965	638,1849	4,120237	0	42	869	586						Untertest4.avi	0	880	547	72	111	898	507	333	0	Content		797	475	23276536	1199183100
23293	08:33:51.280	00:00:23.293	1398	962,6086	628,5126	0,4880309	0,5384728	624,1407	4,242142	0	970,4739	611,7483	0,3342678	0,614144	638,7753	4,139706	0	42	967	620						Untertest4.avi	0	880	547	72	111	898	507	333	0	Content		895	509	23293160	1199199724
23310	08:33:51.297	00:00:23.309	1399	974,9945	623,7039	0,4883008	0,5383438	624,0128	4,265867	0	977,4539	612,2406	0,3340083	0,6140969	638,85	4,11706	0	42	976	618						Untertest4.avi	0	880	547	72	111	898	507	333	0	Content		904	507	23309784	1199216348
23327	08:33:51.314	00:00:23.326	1400	960,2587	628,8346	0,4885044	0,5384132	624,2546	4,235485	0	1007,427	613,8516	0,3339582	0,6141976	638,6684	4,069862	0	42	984	621						Untertest4.avi	0	880	547	72	111	898	507	333	0	Content		912	510	23326532	1199233096
23343	08:33:51.330	00:00:23.343	1401	959,028	630,4705	0,4885597	0,5385942	624,2632	4,254069	0	988,8397	612,5457	0,3338172	0,6143236	638,8699	4,164747	0	42	974	622						Untertest4.avi	0	880	547	72	111	898	507	333	0	Content		902	511	23343156	1199249720
23360	08:33:51.347	00:00:23.359	1402	968,871	622,9336	0,4886311	0,5387561	624,2676	4,232845	0	972,1183	616,822	0,3337183	0,614488	638,8455	4,143337	0	42	970	620						Untertest4.avi	0	880	547	72	111	898	507	333	0	Content		898	509	23359781	1199266345
23376	08:33:51.363	00:00:23.376	1403	955,6343	622,3309	0,4886571	0,5388994	624,1027	4,248614	0	994,0361	613,3513	0,3335573	0,6147078	638,8207	4,156528	0	42	975	618						Untertest4.avi	0	880	547	72	111	898	507	333	0	Content		903	507	23376406	1199282970
23393	08:33:51.380	00:00:23.393	1404	961,4442	622,9493	0,4886208	0,5391843	623,7122	4,267248	0	988,2965	616,0274	0,3334616	0,6149974	638,4573	4,141459	0	42	975	619						Untertest4.avi	0	880	547	72	111	898	507	333	0	Content		903	508	23393155	1199299719
23410	08:33:51.397	00:00:23.409	1405	955,1077	618,5397	0,4886513	0,5393686	623,6502	4,234141	0	1046,421	611,4836	0,3334113	0,6151748	638,4539	4,070565	0	42	1001	615						Untertest4.avi	0	880	547	72	111	898	507	333	0	Content		929	504	23409782	1199316346
23426	08:33:51.413	00:00:23.426	1406	951,3691	621,6664	0,488712	0,5394151	623,5881	4,286272	0	983,7456	612,0644	0,3333885	0,6153513	638,2703	4,061466	0	42	968	617						Untertest4.avi	0	880	547	72	111	898	507	333	0	Content		896	506	23426404	1199332968
23443	08:33:51.430	00:00:23.443	1407	963,8785	620,8595	0,4887962	0,5392987	623,5846	4,188416	0	973,0582	606,7719	0,3334112	0,6153279	638,1807	4,071573	0	42	968	614						Untertest4.avi	0	880	547	72	111	898	507	333	0	Content		896	503	23443029	1199349593
23460	08:33:51.447	00:00:23.459	1408	955,6786	626,0904	0,4889018	0,5390297	623,419	4,157	0	977,8536	609,4324	0,3334405	0,6151208	638,1163	3,957245	0	42	967	618						Untertest4.avi	0	880	547	72	111	898	507	333	0	Content		895	507	23459777	1199366341
23476	08:33:51.463	00:00:23.476	1409	956,6054	629,0374	0,4890523	0,5385758	623,3499	4,179288	0	986,7358	621,0598	0,333495	0,6147553	638,0559	4,030304	0	42	972	625						Untertest4.avi	0	880	547	72	111	898	507	333	0	Content		900	514	23476400	1199382964
23493	08:33:51.480	00:00:23.493	1410	965,7952	625,1605	0,4892101	0,53802	623,4288	4,109164	0	1002,459	608,0876	0,3329254	0,6142488	631,1412	4,091076	0	42	984	617						Untertest4.avi	0	880	547	72	111	898	507	333	0	Content		912	506	23493028	1199399592
23510	08:33:51.497	00:00:23.509	1411	951,2747	616,557	0,4893689	0,5373691	623,2727	4,137423	0	973,5386	616,1347	0,3337536	0,6136208	637,9731	4,04903	0	42	962	616						Untertest4.avi	0	880	547	72	111	898	507	333	0	Content		890	505	23509651	1199416215
23526	08:33:51.513	00:00:23.526	1412	963,2971	615,677	0,4895014	0,5367327	623,2847	4,101208	0	978,0027	620,4934	0,3338275	0,6129308	637,9424	3,94649	0	42	971	618						Untertest4.avi	0	880	547	72	111	898	507	333	0	Content		899	507	23526402	1199432966
23543	08:33:51.530	00:00:23.543	1413	950,6007	622,176	0,4895696	0,536243	623,3956	4,065188	0	979,2657	607,0415	0,3338606	0,6123405	637,9371	3,885117	0	42	965	615						Untertest4.avi	0	880	547	72	111	898	507	333	0	Content		893	504	23543029	1199449593
23560	08:33:51.547	00:00:23.559	1414	947,539	632,8708	0,4895982	0,5359609	623,3646	4,029204	0	983,8462	612,9499	0,3338743	0,6119662	638,0493	3,948343	0	42	966	623						Untertest4.avi	0	880	547	72	111	898	507	333	0	Content		894	512	23559651	1199466215
23576	08:33:51.563	00:00:23.576	1415	997,0475	628,9203	0,4888944	0,5357246	618,686	4,02434	0	974,0707	613,0205	0,3338833	0,6117791	638,0588	3,930689	0	42	986	621						Untertest4.avi	0	880	547	72	111	898	507	333	0	Content		914	510	23576277	1199482841
23593	08:33:51.580	00:00:23.593	1416	969,9473	605,4733	0,4893005	0,535328	618,5774	3,986261	0	966,7174	590,0419	0,3342778	0,6112573	638,0908	3,880429	0	43	968	598						Untertest4.avi	0	880	547	72	111	860	460	333	0	Content		896	487	23593028	1199499592
23610	08:33:51.597	00:00:23.609	1417	878,0783	583,6605	0,4912664	0,5349724	616,6815	3,954978	0	952,9111	558,708	0,3344661	0,6107165	638,0357	3,92476	0	43	915	571						Untertest4.avi	0	880	547	72	111	860	460	333	0	Content		843	460	23609651	1199516215
23626	08:33:51.613	00:00:23.626	1418	913,9312	577,4269	0,49001	0,5351197	623,4167	4,071764	0	945,5365	565,2108	0,3342709	0,6110481	638,0844	3,882911	0	43	930	571						Untertest4.avi	0	880	547	72	111	860	460	333	0	Content		858	460	23626278	1199532842
23643	08:33:51.630	00:00:23.642	1419	953,5456	582,0382	0,4898398	0,5353646	622,7182	3,972076	0	938,5337	566,7226	0,3341817	0,6114116	638,0636	3,859725	0	43	946	574						Untertest4.avi	0	880	547	72	111	860	460	333	0	Content		874	463	23642900	1199549464
23660	08:33:51.647	00:00:23.659	1420	917,6211	571,5406	0,4898398	0,5357718	623,2944	4,019583	0	942,4553	572,7367	0,3340799	0,6117551	638,0638	3,906848	0	43	930	572						Untertest4.avi	0	880	547	72	111	860	460	333	0	Content		858	461	23659650	1199566214
23676	08:33:51.663	00:00:23.676	1421	931,6487	571,8047	0,4897002	0,5359946	623,4302	4,021311	0	950,6039	564,8361	0,3339409	0,6119835	638,0872	3,944829	0	43	941	568						Untertest4.avi	0	880	547	72	111	860	460	333	0	Content		869	457	23676274	1199582838
23693	08:33:51.680	00:00:23.692	1422	905,1755	580,9855	0,4895824	0,5360265	623,3846	4,106035	0	970,3217	560,8123	0,3338106	0,6120766	638,0889	3,925053	0	43	938	571						Untertest4.avi	0	880	547	72	111	860	460	333	0	Content		866	460	23692898	1199599462
23710	08:33:51.697	00:00:23.709	1423	866,9891	574,0102	0,4894725	0,536078	623,3808	4,128599	0	928,5872	571,4587	0,3337183	0,611993	638,0911	3,966192	0	43	898	573						Untertest4.avi	0	880	547	72	111	860	460	333	0	Content		826	462	23709522	1199616086
23726	08:33:51.713	00:00:23.726	1424	949,8004	580,5431	0,4889595	0,5356029	620,6187	4,064043	0	956,1845	572,3662	0,3336549	0,6118246	638,1101	3,913901	0	43	953	576						Untertest4.avi	0	880	547	72	111	860	460	333	0	Content		881	465	23726272	1199632836
23743	08:33:51.730	00:00:23.742	1425	917,0418	581,9525	0,4892938	0,5355861	623,3039	4,188149	0	959,8732	548,7473	0,333578	0,6115994	638,076	3,878022	0	43	938	565						Untertest4.avi	0	880	547	72	111	860	460	333	0	Content		866	454	23742897	1199649461
23760	08:33:51.747	00:00:23.759	1426	916,4426	569,2062	0,4892415	0,5354549	623,3638	4,117651	0	954,6421	563,6594	0,3335192	0,6114642	638,0416	3,971131	0	43	936	566						Untertest4.avi	0	880	547	72	111	860	460	333	0	Content		864	455	23759520	1199666084
23776	08:33:51.763	00:00:23.776	1427	918,4753	576,67	0,4892109	0,535446	623,4022	4,18457	0	946,0773	555,8975	0,3334913	0,61147	637,9919	4,040647	0	43	932	566						Untertest4.avi	0	880	547	72	111	860	460	333	0	Content		860	455	23776148	1199682712
23793	08:33:51.780	00:00:23.792	1428	924,8683	583,8133	0,4892116	0,535619	623,3813	4,189536	0	944,7486	565,9075	0,3334811	0,6116531	637,9902	4,138844	0	43	935	575						Untertest4.avi	0	880	547	72	111	860	460	333	0	Content		863	464	23792895	1199699459
23810	08:33:51.797	00:00:23.809	1429	925,3058	584,8914	0,4891733	0,5358111	623,3068	4,202394	0	947,1424	575,4088	0,3334543	0,6118681	637,905	4,081029	0	43	936	580						Untertest4.avi	0	880	547	72	111	860	460	333	0	Content		864	469	23809520	1199716084
23826	08:33:51.813	00:00:23.826	1430	911,536	574,2877	0,4891286	0,5358073	623,2845	4,291414	0	942,616	566,1354	0,333398	0,611858	637,8386	4,167012	0	43	927	570						Untertest4.avi	0	880	547	72	111	860	460	333	0	Content		855	459	23826144	1199732708
23843	08:33:51.830	00:00:23.842	1431	972,1804	585,6255	0,4888046	0,5355018	621,3585	4,26201	0	945,2538	574,2791	0,3333469	0,6116563	637,7487	4,205825	0	43	959	580						Untertest4.avi	0	880	547	72	111	860	460	333	0	Content		887	469	23842769	1199749333
23860	08:33:51.847	00:00:23.859	1432	902,9181	576,5503	0,4893271	0,5351788	623,1503	4,354577	0	939,5009	567,8866	0,3335797	0,6112427	637,7822	4,148003	0	43	921	572						Untertest4.avi	0	880	547	72	111	860	460	333	0	Content		849	461	23859517	1199766081
23876	08:33:51.863	00:00:23.876	1433	810,2001	549,136	0,4906466	0,5337908	623,1344	4,389546	0	844,2997	541,6094	0,3349969	0,6097621	637,5976	4,25258	0	43	827	545						Untertest4.avi	0	880	547	72	111	860	460	333	0	Content		755	434	23876142	1199782706
23893	08:33:51.880	00:00:23.892	1434	728,4348	520,1679	0,4923331	0,5321916	622,9918	4,484961	0	749,4744	497,937	0,336853	0,6080872	637,5565	4,324914	0	43	739	509						Untertest4.avi	0	880	547	72	111	860	460	333	0	Content		667	398	23892768	1199799332
23910	08:33:51.897	00:00:23.909	1435	625,3999	506,1492	0,494167	0,5309545	623,1566	4,492952	0	638,5025	481,6825	0,3388396	0,6068245	637,4869	4,399575	0	43	632	494						Untertest4.avi	0	880	547	72	111	860	460	333	0	Content		560	383	23909518	1199816082
23926	08:33:51.913	00:00:23.926	1436	585,329	506,9616	0,4976082	0,5298881	634,7219	4,555142	0	593,7598	483,6664	0,3406032	0,6059119	637,4808	4,380062	0	44	590	495						Untertest4.avi	0	880	547	72	111	208	455	333	0	Content		518	384	23926145	1199832709
23943	08:33:51.930	00:00:23.942	1437	456,4173	517,5168	0,497234	0,5297669	623,4219	4,529477	0	467,1916	474,0853	0,3422228	0,605441	637,4092	4,441364	0	44	462	496						Untertest4.avi	0	880	547	72	111	208	455	333	0	Content		390	385	23942768	1199849332
23959	08:33:51.946	00:00:23.959	1438	327,7675	527,9147	0,4970303	0,5297212	634,7219	4,566939	0	391,8769	503,0299	0,3438176	0,6052292	637,6579	4,479154	0	44	360	515						Untertest4.avi	0	880	547	72	111	208	455	333	0	Content		288	404	23959417	1199865981
23976	08:33:51.963	00:00:23.976	1439	303,6556	565,5547	0,4997301	0,5299476	623,462	4,477214	0	303,7974	556,9678	0,3449992	0,6053594	637,8115	4,399879	0	44	304	561						Untertest4.avi	0	880	547	72	111	208	455	333	0	Content		232	450	23976143	1199882707
23993	08:33:51.980	00:00:23.992	1440	270,0002	575,2226	0,5003064	0,5297661	623,5521	4,463346	0	270,1084	555,14	0,3455147	0,6051422	637,7758	4,482025	0	44	270	565						Untertest4.avi	0	880	547	72	111	208	455	333	0	Content		198	454	23992769	1199899333
24009	08:33:51.996	00:00:24.009	1441	275,2941	582,2025	0,50059	0,5293242	623,4435	4,565755	0	215,658	546,3218	0,3454914	0,6048682	637,7758	4,41668	0	44	245	564						Untertest4.avi	0	880	547	72	111	208	455	333	0	Content		173	453	24009440	1199916004
24026	08:33:52.013	00:00:24.026	1442	277,3377	581,8929	0,5006824	0,5292436	623,3768	4,608871	0	283,121	558,8552	0,3454606	0,6047738	637,7571	4,457088	0	44	280	570						Untertest4.avi	0	880	547	72	111	208	455	333	0	Content		208	459	24026014	1199932578
24043	08:33:52.030	00:00:24.042	1443	277,6228	580,5703	0,5008835	0,5292826	623,48	4,576512	0	280,3741	555,4965	0,3454822	0,6048706	637,6943	4,506254	0	44	279	568						Untertest4.avi	0	880	547	72	111	208	455	333	0	Content		207	457	24042763	1199949327
24059	08:33:52.046	00:00:24.059	1444	280,162	578,897	0,5010219	0,5295582	623,3695	4,672102	0	277,0881	562,2137	0,3455157	0,6052008	637,6095	4,46206	0	44	279	571						Untertest4.avi	0	880	547	72	111	208	455	333	0	Content		207	460	24059403	1199965967
24076	08:33:52.063	00:00:24.076	1445	317,1773	583,1985	0,501138	0,5301242	623,275	4,556239	0	270,0148	559,2061	0,3455496	0,6057632	637,6036	4,534945	0	44	294	571						Untertest4.avi	0	880	547	72	111	208	455	333	0	Content		222	460	24076013	1199982577
24093	08:33:52.080	00:00:24.092	1446	279,1209	583,3272	0,5012069	0,5308265	623,1763	4,624624	0	287,2725	546,7686	0,3455597	0,6064575	637,5212	4,619168	0	44	283	565						Untertest4.avi	0	880	547	72	111	208	455	333	0	Content		211	454	24092640	1199999204
24109	08:33:52.096	00:00:24.109	1447	276,6062	583,9222	0,5012132	0,5314693	623,3338	4,634915	0	280,484	556,637	0,3455346	0,6070771	637,4068	4,5899	0	44	279	570						Untertest4.avi	0	880	547	72	111	208	455	333	0	Content		207	459	24109403	1200015967
24126	08:33:52.113	00:00:24.126	1448	264,258	574,9518	0,5012177	0,5319893	623,3651	4,618978	0	270,9516	557,1388	0,3454833	0,6076116	637,5406	4,590412	0	44	268	566						Untertest4.avi	0	880	547	72	111	208	455	333	0	Content		196	455	24126014	1200032578
24143	08:33:52.130	00:00:24.142	1449	274,6809	581,4924	0,5012096	0,5323406	623,2684	4,632195	0	267,6595	557,9944	0,3454554	0,6079049	637,5916	4,566332	0	44	271	570						Untertest4.avi	0	880	547	72	111	208	455	333	0	Content		199	459	24142639	1200049203
24159	08:33:52.146	00:00:24.159	1450	277,0291	580,4658	0,5012289	0,5326157	623,3391	4,648216	0	267,5485	551,1613	0,345414	0,6081442	637,6375	4,592306	0	44	272	566						Untertest4.avi	0	880	547	72	111	208	455	333	0	Content		200	455	24159265	1200065829
24176	08:33:52.163	00:00:24.176	1451	278,3549	579,7742	0,5012195	0,532829	623,3549	4,637229	0	324,8533	550,0425	0,3453723	0,6082851	637,6375	4,621861	0	44	302	565						Untertest4.avi	0	880	547	72	111	208	455	333	0	Content		230	454	24176014	1200082578
24193	08:33:52.180	00:00:24.192	1452	276,2303	574,9613	0,5012107	0,53311	623,3143	4,65764	0	269,3551	549,6481	0,3453502	0,6084516	637,6656	4,591228	0	44	273	562						Untertest4.avi	0	880	547	72	111	208	455	333	0	Content		201	451	24192636	1200099200
24209	08:33:52.196	00:00:24.209	1453	282,3264	584,2612	0,5012432	0,5334615	623,3326	4,615272	0	272,1062	553,8567	0,3453573	0,6087022	637,695	4,545463	0	44	277	569						Untertest4.avi	0	880	547	72	111	208	455	333	0	Content		205	458	24209261	1200115825
24226	08:33:52.213	00:00:24.225	1454	277,0395	589,9862	0,5012489	0,5340245	623,2168	4,620393	0	316,1698	548,2543	0,3453788	0,609195	637,695	4,525951	0	44	297	569						Untertest4.avi	0	880	547	72	111	208	455	333	0	Content		225	458	24225885	1200132449
24243	08:33:52.230	00:00:24.242	1455	295,9673	588,0908	0,5010687	0,5348814	623,1177	4,568125	0	322,1385	558,5121	0,3451917	0,6099929	637,695	4,466861	0	44	309	573						Untertest4.avi	0	880	547	72	111	208	455	333	0	Content		237	462	24242634	1200149198
24259	08:33:52.246	00:00:24.259	1456	375,968	630,5719	0,4992267	0,5369117	623,2341	4,604504	0	360,5732	615,7075	0,343923	0,6117118	637,713	4,585137	0	45	368	623						Untertest4.avi	0	880	547	72	111	456	638	633	0	Content		296	512	24259267	1200165831
24276	08:33:52.263	00:00:24.275	1457	476,1911	686,4589	0,4969628	0,5392425	622,7886	4,597003	0	422,0011	657,2885	0,3429397	0,6132309	637,694	4,517182	0	45	449	672						Untertest4.avi	0	880	547	72	111	456	638	633	0	Content		377	561	24275884	1200182448
24293	08:33:52.280	00:00:24.292	1458	541,9454	745,7864	0,4954148	0,5409554	622,9326	4,554755	0	436,8806	677,6075	0,3424497	0,6142148	637,6162	4,488703	0	45	489	712						Untertest4.avi	0	880	547	72	111	456	638	633	0	Content		417	601	24292512	1200199076
24309	08:33:52.296	00:00:24.309	1459	612,7339	770,0015	0,4946238	0,5420262	623,0036	4,556159	0	466,5361	702,1789	0,3422826	0,6148145	637,4688	4,402629	0	45	540	736						Untertest4.avi	0	880	547	72	111	456	638	633	0	Content		468	625	24309259	1200215823
24326	08:33:52.313	00:00:24.325	1460	607,7628	773,9277	0,4944057	0,542241	622,9881	4,54638	0	454,2376	720,4822	0,3423445	0,6148594	637,5537	4,494092	0	45	531	747						Untertest4.avi	0	880	547	72	111	456	638	633	0	Content		459	636	24325885	1200232449
24343	08:33:52.330	00:00:24.342	1461	613,4058	775,4526	0,4944372	0,542033	623,0573	4,559535	0	459,6784	707,6417	0,3423737	0,6146082	637,4208	4,440817	0	45	537	742						Untertest4.avi	0	880	547	72	111	456	638	633	0	Content		465	631	24342509	1200249073
24359	08:33:52.346	00:00:24.359	1462	564,0193	794,22	0,4944074	0,5417529	623,0173	4,493969	0	394,7014	722,1954	0,3423286	0,6144104	637,399	4,458589	0	45	479	758						Untertest4.avi	0	880	547	72	111	456	638	633	0	Content		407	647	24359135	1200265699
24376	08:33:52.363	00:00:24.375	1463	629,0007	772,7345	0,4943811	0,5415183	623,0232	4,482118	0	444,3904	703,0696	0,3422453	0,6142166	637,3237	4,37227	0	45	537	738						Untertest4.avi	0	880	547	72	111	456	638	633	0	Content		465	627	24375882	1200282446
24393	08:33:52.380	00:00:24.392	1464	672,8358	794,8044	0,4945351	0,5412353	624,8267	4,416803	0	436,7966	714,0913	0,3420987	0,6141714	637,2511	4,34927	0	45	555	754						Untertest4.avi	0	880	547	72	111	456	638	633	0	Content		483	643	24392508	1200299072
24409	08:33:52.396	00:00:24.409	1465	618,8361	799,3343	0,494172	0,5413335	623,1096	4,445461	0	434,4297	721,5824	0,34192	0,6142401	637,4656	4,343874	0	45	527	760						Untertest4.avi	0	880	547	72	111	456	638	633	0	Content		455	649	24409132	1200315696
24426	08:33:52.413	00:00:24.425	1466	626,0979	794,1815	0,4939443	0,5414283	622,9993	4,370849	0	429,0944	712,1482	0,3417662	0,6143932	637,1682	4,275154	0	45	528	753						Untertest4.avi	0	880	547	72	111	456	638	633	0	Content		456	642	24425758	1200332322
24443	08:33:52.430	00:00:24.442	1467	620,4528	794,3721	0,4937854	0,5416495	623,3545	4,374118	0	430,6187	703,9067	0,3415854	0,6147883	637,3123	4,246962	0	45	526	749						Untertest4.avi	0	880	547	72	111	456	638	633	0	Content		454	638	24442509	1200349073
24459	08:33:52.446	00:00:24.459	1468	626,8958	778,92	0,493615	0,541952	623,0577	4,38176	0	426,6972	713,6732	0,3414333	0,6151233	637,4521	4,217954	0	45	527	746						Untertest4.avi	0	880	547	72	111	456	638	633	0	Content		455	635	24459131	1200365695
24476	08:33:52.463	00:00:24.475	1469	626,5576	792,8303	0,4934494	0,5422392	623,0497	4,279935	0	428,3621	703,9605	0,3413303	0,6155741	637,435	4,27243	0	45	527	748						Untertest4.avi	0	880	547	72	111	456	638	633	0	Content		455	637	24475755	1200382319
24492	08:33:52.479	00:00:24.492	1470	635,0585	806,8545	0,4933709	0,5426255	623,1501	4,216615	0	422,463	697,9745	0,3412893	0,6159789	637,2266	4,203014	0	45	529	752						Untertest4.avi	0	880	547	72	111	456	638	633	0	Content		457	641	24492388	1200398952
24509	08:33:52.496	00:00:24.509	1471	633,588	789,5264	0,493281	0,5428934	623,309	4,257397	0	424,2399	702,1366	0,3411666	0,6163141	637,2583	4,141036	0	45	529	746						Untertest4.avi	0	880	547	72	111	456	638	633	0	Content		457	635	24509130	1200415694
24526	08:33:52.513	00:00:24.525	1472	642,2336	795,4098	0,4931863	0,5430194	623,1789	4,197904	0	418,6433	706,284	0,341019	0,6164892	637,535	4,164284	0	45	530	751						Untertest4.avi	0	880	547	72	111	456	638	633	0	Content		458	640	24525755	1200432319
24542	08:33:52.529	00:00:24.542	1473	651,0649	806	0,4931103	0,543276	623,0604	4,08228	0	432,6754	699,9948	0,3409467	0,616729	637,5516	4,166065	0	45	542	753						Untertest4.avi	0	880	547	72	111	456	638	633	0	Content		470	642	24542387	1200448951
24559	08:33:52.546	00:00:24.559	1474	695,9224	803,3945	0,4930718	0,5433196	623,0604	3,996764	0	420,8651	702,547	0,3408824	0,6168799	637,549	4,029871	0	45	558	753						Untertest4.avi	0	880	547	72	111	456	638	633	0	Content		486	642	24559002	1200465566
24576	08:33:52.563	00:00:24.575	1475	647,8619	811,5322	0,4930276	0,5435287	622,9438	4,057236	0	409,5176	701,1417	0,3408478	0,6169983	637,5005	4,083066	0	45	529	756						Untertest4.avi	0	880	547	72	111	456	638	633	0	Content		457	645	24575751	1200482315
24592	08:33:52.579	00:00:24.592	1476	676,1981	785,0781	0,4929528	0,5434168	622,9438	4,003229	0	420,6112	708,2485	0,3408163	0,6170985	637,4225	4,018079	0	45	548	747						Untertest4.avi	0	880	547	72	111	456	638	633	0	Content		476	636	24592384	1200498948
24609	08:33:52.596	00:00:24.609	1477	645,3912	805,8968	0,4929161	0,5435261	623,0483	3,977952	0	419,0343	697,6028	0,3407737	0,6171285	637,2763	3,992194	0	45	532	752						Untertest4.avi	0	880	547	72	111	456	638	633	0	Content		460	641	24609000	1200515564
24626	08:33:52.613	00:00:24.625	1478	638,4567	798,2524	0,4929097	0,5433973	623,0648	3,947988	0	421,418	702,7426	0,34074	0,6171125	637,1997	3,949669	0	45	530	750						Untertest4.avi	0	880	547	72	111	456	638	633	0	Content		458	639	24625751	1200532315
24642	08:33:52.629	00:00:24.642	1479	637,9915	800,8851	0,4929219	0,5433259	623,0408	3,899148	0	417,0471	703,0972	0,3407078	0,6170277	637,1686	3,945936	0	45	528	752						Untertest4.avi	0	880	547	72	111	456	638	633	0	Content		456	641	24642377	1200548941
24659	08:33:52.646	00:00:24.658	1480	634,6216	788,5527	0,4928921	0,5433159	623,0645	3,874822	0	408,9131	703,1923	0,3406433	0,617007	637,1207	3,979862	0	45	522	746						Untertest4.avi	0	880	547	72	111	456	638	633	0	Content		450	635	24658997	1200565561
24676	08:33:52.663	00:00:24.675	1481	639,5529	801,8725	0,4928435	0,5433506	623,1403	3,976819	0	419,4159	703,8716	0,3405479	0,6170318	637,3485	3,934738	0	45	529	753						Untertest4.avi	0	880	547	72	111	456	638	633	0	Content		457	642	24675621	1200582185
24692	08:33:52.679	00:00:24.692	1482	631,5845	798,9351	0,492768	0,5434017	623,2099	3,96323	0	418,243	694,2807	0,3404266	0,6170854	637,3633	3,84092	0	45	525	747						Untertest4.avi	0	880	547	72	111	456	638	633	0	Content		453	636	24692374	1200598938
24709	08:33:52.696	00:00:24.708	1483	648,2347	813,8007	0,4926469	0,5433726	622,9181	3,821663	0	412,7171	706,0576	0,3402867	0,6170935	637,1578	3,969577	0	45	530	760						Untertest4.avi	0	880	547	72	111	456	638	633	0	Content		458	649	24708995	1200615559
24726	08:33:52.713	00:00:24.725	1484	645,212	797,4104	0,4925221	0,5433984	622,6606	3,812779	0	411,1266	694,4319	0,3401794	0,6171824	637,0261	3,871624	0	45	528	746						Untertest4.avi	0	880	547	72	111	456	638	633	0	Content		456	635	24725620	1200632184
24742	08:33:52.729	00:00:24.742	1485	587,7015	797,1664	0,4924469	0,5435808	622,6606	3,910129	0	406,7736	715,1993	0,3400311	0,617285	637,2582	3,900041	0	45	497	756						Untertest4.avi	0	880	547	72	111	456	638	633	0	Content		425	645	24742242	1200648806
24759	08:33:52.746	00:00:24.758	1486	647,6046	800,7248	0,4923258	0,5436204	623,0247	3,759202	0	404,8123	698,5142	0,3398994	0,617467	637,218	3,888078	0	45	526	750						Untertest4.avi	0	880	547	72	111	456	638	633	0	Content		454	639	24758992	1200665556
24776	08:33:52.763	00:00:24.775	1487	649,9191	816,2266	0,4922527	0,543694	623,0676	3,777561	0	410,0868	696,7477	0,3397838	0,6175782	637,0593	3,804051	0	45	530	756						Untertest4.avi	0	880	547	72	111	456	638	633	0	Content		458	645	24775616	1200682180
24792	08:33:52.779	00:00:24.792	1488	660,877	795,8856	0,4921932	0,5436961	623,0676	3,87744	0	411,4185	701,4069	0,3396742	0,6177173	637,0158	3,852742	0	45	536	749						Untertest4.avi	0	880	547	72	111	456	638	633	0	Content		464	638	24792238	1200698802
24809	08:33:52.796	00:00:24.808	1489	593,0181	812,4435	0,4920292	0,5440005	623,0676	3,875838	0	368,3939	705,5073	0,3395763	0,6178228	637,0158	3,893561	0	45	481	759						Untertest4.avi	0	880	547	72	111	456	638	633	0	Content		409	648	24808864	1200715428
24826	08:33:52.813	00:00:24.825	1490	588,0965	771,9613	0,4922785	0,543143	623,0676	3,86783	0	413,3798	672,7036	0,3396169	0,6171792	637,2073	3,891426	0	45	501	722						Untertest4.avi	0	880	547	72	111	456	638	633	0	Content		429	611	24825612	1200732176
24842	08:33:52.829	00:00:24.842	1491	581,4925	704,7109	0,4931023	0,5407619	622,894	3,929134	0	393,2932	624,1797	0,3401409	0,6153781	637,1829	3,817928	0	45	487	664						Untertest4.avi	0	880	547	72	111	456	638	633	0	Content		415	553	24842234	1200748798
24859	08:33:52.846	00:00:24.858	1492	519,0197	609,4471	0,4944402	0,5377018	622,9521	3,893628	0	366,8545	521,83	0,3410021	0,6131542	637,555	3,864018	0	45	443	566						Untertest4.avi	0	880	547	72	111	456	638	633	0	Content		371	455	24858857	1200765421
24875	08:33:52.862	00:00:24.875	1493	427,1647	504,251	0,4948376	0,5351983	630,6129	4,079973	0	326,2066	447,1865	0,3418858	0,6111887	637,6191	3,856777	0	45	377	476						Untertest4.avi	0	880	547	72	111	456	638	633	0	Content		305	365	24875482	1200782046
24892	08:33:52.879	00:00:24.892	1494	414,1572	450,1084	0,4974043	0,5328204	623,793	3,962583	0	303,1564	383,9408	0,3429084	0,6095386	637,8777	3,967993	0	46	359	417						Untertest4.avi	0	880	547	72	111	269	21	250	0	Content		287	306	24892229	1200798793
24909	08:33:52.896	00:00:24.908	1495	368,7188	378,7998	0,4979154	0,5307794	619,3893	3,934976	0	282,4359	327,146	0,3436232	0,6081307	638,1172	3,949418	0	46	326	353						Untertest4.avi	0	880	547	72	111	269	21	250	0	Content		254	242	24908854	1200815418
24925	08:33:52.912	00:00:24.925	1496	317,4788	297,8257	0,4990581	0,5292165	624,1103	3,93408	0	273,2889	248,0242	0,3434021	0,6071561	638,1505	3,87903	0	46	295	273						Untertest4.avi	0	880	547	72	111	269	21	250	0	Content		223	162	24925478	1200832042
24942	08:33:52.929	00:00:24.942	1497	287,4274	240,4803	0,4992923	0,528017	621,8481	3,890962	0	310,5038	170,5091	0,342818	0,606366	638,104	3,69032	0	46	299	205						Untertest4.avi	0	880	547	72	111	269	21	250	0	Content		227	94	24942103	1200848667
24959	08:33:52.946	00:00:24.958	1498	343,6957	162,169	0,4986746	0,5269479	624,433	3,893346	0	345,522	115,692	0,3424446	0,6056283	638,2033	3,746754	0	46	345	139						Untertest4.avi	0	880	547	72	111	269	21	250	0	Content		273	28	24958853	1200865417
24975	08:33:52.962	00:00:24.975	1499	306,4905	89,1965	0,4986391	0,5264077	624,5182	3,893543	0	310,1457	74,36884	0,3423552	0,6053278	638,1973	3,801168	0	46	308	82						Untertest4.avi	0	880	547	72	111	269	21	250	0	Content		236	-29	24975477	1200882041
24992	08:33:52.979	00:00:24.992	1500	-1024	-768	-1	-1	-1	-1	4	-1024	-768	-1	-1	-1	-1	4	46	0	0						Untertest4.avi	0	880	547	72	111	269	21	250	0	Content		-72	-111	24992101	1200898665
25009	08:33:52.996	00:00:25.008	1501	369,263	142,6665	0,4988733	0,5268461	624,6093	3,895513	0	363,3816	106,07	0,34225	0,6057948	637,9604	3,891489	0	46	366	124						Untertest4.avi	0	880	547	72	111	269	21	250	0	Content		294	13	25008725	1200915289
25025	08:33:53.012	00:00:25.025	1502	359,8955	145,6544	0,4989612	0,526953	624,7474	3,911837	0	367,0222	99,04657	0,3422516	0,6058395	637,9842	3,853508	0	46	363	122						Untertest4.avi	0	880	547	72	111	269	21	250	0	Content		291	11	25025483	1200932047
25042	08:33:53.029	00:00:25.042	1503	366,81	156,416	0,499103	0,5269864	624,3541	4,020152	0	366,4647	101,8575	0,3423232	0,605792	637,9726	4,013608	0	46	367	129						Untertest4.avi	0	880	547	72	111	269	21	250	0	Content		295	18	25042101	1200948665
25059	08:33:53.046	00:00:25.058	1504	375,0727	148,6077	0,4993708	0,5269619	624,6575	4,025617	0	359,3501	124,2606	0,3424285	0,605655	638,1436	3,974432	0	46	367	136						Untertest4.avi	0	880	547	72	111	269	21	250	0	Content		295	25	25058726	1200965290
25075	08:33:53.062	00:00:25.075	1505	321,5695	149,2735	0,4995653	0,5269991	624,6575	4,011857	0	352,0242	105,4335	0,3426054	0,6054925	637,9867	3,901389	0	46	337	127						Untertest4.avi	0	880	547	72	111	269	21	250	0	Content		265	16	25075351	1200981915
25092	08:33:53.079	00:00:25.092	1506	369,11	160,2253	0,4998721	0,5267789	624,6271	4,111519	0	368,4006	111,3843	0,3428282	0,6053566	638,0212	3,994884	0	46	369	136						Untertest4.avi	0	880	547	72	111	269	21	250	0	Content		297	25	25092099	1200998663
25109	08:33:53.096	00:00:25.108	1507	363,1619	164,2006	0,5001575	0,5266259	624,2883	4,148387	0	358,1883	123,4316	0,3430159	0,6051282	638,0323	4,078867	0	46	361	144						Untertest4.avi	0	880	547	72	111	269	21	250	0	Content		289	33	25108722	1201015286
25125	08:33:53.112	00:00:25.125	1508	320,3276	128,0124	0,5010846	0,5256956	624,8151	4,185339	0	324,9073	79,0372	0,3441816	0,6040785	638,3101	4,073131	0	46	323	104						Untertest4.avi	0	880	547	72	111	269	21	250	0	Content		251	-7	25125347	1201031911
25142	08:33:53.129	00:00:25.141	1509	261,2205	50,74159	0,5026754	0,5241648	625,9011	4,147101	0	272,9459	10,6878	0,3460573	0,6024114	638,984	4,003414	0	47	267	31						Untertest4.avi	0	880	547	72	111	91	-129	283	0	Content		195	-80	25141973	1201048537
25159	08:33:53.146	00:00:25.158	1510	187,4283	6,482971	0,5041441	0,5237907	626,514	4,103437	0	211,952	-7,662539	0,3475313	0,6018439	639,2478	4,048997	0	47	200	-1						Untertest4.avi	0	880	547	72	111	91	-129	283	0	Content		128	-112	25158721	1201065285
25175	08:33:53.162	00:00:25.175	1511	147,3147	0,04989434	0,5050371	0,5238289	626,7023	4,130148	0	232,573	-32,56456	0,3481441	0,6017047	639,2653	4,0506	0	47	190	-16						Untertest4.avi	0	880	547	72	111	91	-129	283	0	Content		118	-127	25175348	1201081912
25192	08:33:53.179	00:00:25.191	1512	137,9024	-11,30305	0,505323	0,523687	626,4948	4,129773	0	196,3705	-23,09101	0,3483343	0,6014326	638,654	4,048139	0	47	167	-17						Untertest4.avi	0	880	547	72	111	91	-129	283	0	Content		95	-128	25191971	1201098535
25209	08:33:53.196	00:00:25.208	1513	141,4451	4,933633	0,5057344	0,523423	627,5372	4,159973	0	168,662	-46,8853	0,3483253	0,6015126	639,2206	4,143026	0	47	155	-21						Untertest4.avi	0	880	547	72	111	91	-129	283	0	Content		83	-132	25208596	1201115160
25225	08:33:53.212	00:00:25.225	1514	158,9603	16,14331	0,5060519	0,5234771	627,5667	4,235356	0	177,0102	-40,57065	0,3484669	0,6012849	639,1531	4,177735	0	47	168	-12						Untertest4.avi	0	880	547	72	111	91	-129	283	0	Content		96	-123	25225344	1201131908
25242	08:33:53.229	00:00:25.241	1515	213,9223	359,0046	0,539394	0,5237702	448,2399	3,014528	0	173,1103	-35,16593	0,3486269	0,6011615	638,9728	4,141185	0	47	194	162						Untertest4.avi	0	880	547	72	111	91	-129	283	0	Content		122	51	25241972	1201148536
25259	08:33:53.246	00:00:25.258	1516	145,6372	-2,13716	0,5062975	0,5239556	627,3231	4,19432	0	169,5775	-54,71641	0,3487055	0,6011348	639,0472	4,194817	0	47	158	-28						Untertest4.avi	0	880	547	72	111	91	-129	283	0	Content		86	-139	25258596	1201165160
25275	08:33:53.262	00:00:25.275	1517	148,6351	-0,8019725	0,5064619	0,5242279	627,3508	4,183668	0	160,946	-34,66817	0,3487792	0,601239	639,1732	4,116753	0	47	155	-18						Untertest4.avi	0	880	547	72	111	91	-129	283	0	Content		83	-129	25275223	1201181787
25292	08:33:53.279	00:00:25.291	1518	144,8889	-16,29432	0,5065737	0,5247141	627,41	4,194109	0	164,4649	-36,14753	0,3488811	0,6014226	639,1665	4,1064	0	47	155	-26						Untertest4.avi	0	880	547	72	111	91	-129	283	0	Content		83	-137	25291974	1201198538
25309	08:33:53.296	00:00:25.308	1519	150,5619	-9,730255	0,5067299	0,5248057	627,1417	4,142542	0	168,9083	-27,53063	0,3489857	0,6015452	639,1078	4,112853	0	47	160	-19						Untertest4.avi	0	880	547	72	111	91	-129	283	0	Content		88	-130	25308596	1201215160
25325	08:33:53.312	00:00:25.325	1520	150,8205	-21,44079	0,5069609	0,5247973	627,6018	4,149305	0	171,6489	-24,73779	0,3490618	0,6015587	639,0704	4,157456	0	47	161	-23						Untertest4.avi	0	880	547	72	111	91	-129	283	0	Content		89	-134	25325220	1201231784
25342	08:33:53.329	00:00:25.341	1521	135,1286	-16,80786	0,5070552	0,5248121	627,4102	4,162761	0	171,2065	-43,69395	0,3491327	0,6014847	639,0179	4,137395	0	47	153	-30						Untertest4.avi	0	880	547	72	111	91	-129	283	0	Content		81	-141	25341971	1201248535
25359	08:33:53.346	00:00:25.358	1522	138,7118	-15,34624	0,5071211	0,5248083	626,9156	4,191096	0	160,7576	-45,12017	0,3492047	0,6013719	639,0587	4,114105	0	47	150	-30						Untertest4.avi	0	880	547	72	111	91	-129	283	0	Content		78	-141	25358597	1201265161
25375	08:33:53.362	00:00:25.375	1523	213,3358	353,7123	0,5398762	0,5248133	450,8819	3,019949	0	168,2617	-38,62896	0,3492739	0,6011592	639,1871	4,079849	0	47	191	158						Untertest4.avi	0	880	547	72	111	91	-129	283	0	Content		119	47	25375221	1201281785
25392	08:33:53.379	00:00:25.391	1524	219,5119	355,3112	0,5400086	0,5246238	451,0461	2,968353	0	161,2581	-38,69624	0,3493302	0,6008814	639,1543	4,084331	0	47	190	158						Untertest4.avi	0	880	547	72	111	91	-129	283	0	Content		118	47	25391845	1201298409
25409	08:33:53.396	00:00:25.408	1525	-1024	-768	-1	-1	-1	-1	4	165,2344	-49,52659	0,349346	0,6006495	639,1875	4,035031	0	47	165	-50						Untertest4.avi	0	880	547	72	111	91	-129	283	0	Content		93	-161	25408595	1201315159
25425	08:33:53.412	00:00:25.425	1526	115,6322	-2,572815	0,5075033	0,5240142	626,9156	4,197137	0	164,8267	-34,10345	0,3493463	0,6004036	639,1212	4,04135	0	48	140	-18						Untertest4.avi	0	880	547	72	111	117	53	166	0	Content		68	-129	25425221	1201331785
25442	08:33:53.429	00:00:25.441	1527	212,2866	355,773	0,5399868	0,5240669	451,3268	2,985036	0	166,2315	-30,49754	0,3492948	0,6002637	638,9977	4,13166	0	48	189	163						Untertest4.avi	0	880	547	72	111	117	53	166	0	Content		117	52	25441845	1201348409
25458	08:33:53.445	00:00:25.458	1528	213,3492	351,1402	0,5395846	0,5240681	452,738	3,055445	0	158,7892	-23,77603	0,3491908	0,6002823	638,7778	4,129655	0	48	186	164						Untertest4.avi	0	880	547	72	111	117	53	166	0	Content		114	53	25458471	1201365035
25475	08:33:53.462	00:00:25.475	1529	214,2814	360,1318	0,5402091	0,5241213	449,3305	3,035258	0	163,3766	-38,52428	0,3490461	0,6003973	638,7189	4,133155	0	48	189	161						Untertest4.avi	0	880	547	72	111	117	53	166	0	Content		117	50	25475219	1201381783
25492	08:33:53.479	00:00:25.491	1530	213,6181	370,3503	0,5409853	0,5242683	445,312	3,023866	0	173,8722	-39,7093	0,3488425	0,6005378	638,8154	4,158543	0	48	194	165						Untertest4.avi	0	880	547	72	111	117	53	166	0	Content		122	54	25491845	1201398409
25508	08:33:53.495	00:00:25.508	1531	213,7883	361,8675	0,5403583	0,5244691	447,1127	3,037067	0	170,9516	-17,55256	0,3486506	0,6007232	638,5468	4,181183	0	48	192	172						Untertest4.avi	0	880	547	72	111	117	53	166	0	Content		120	61	25508468	1201415032
25525	08:33:53.512	00:00:25.525	1532	-1024	-768	-1	-1	-1	-1	4	169,8818	-30,69365	0,3484049	0,6008949	638,6799	4,13906	0	48	170	-31						Untertest4.avi	0	880	547	72	111	117	53	166	0	Content		98	-142	25525094	1201431658
25542	08:33:53.529	00:00:25.541	1533	219,7469	367,9001	0,5403074	0,5248178	445,5499	3,062973	0	163,2091	-38,30963	0,3481706	0,6010864	638,4789	4,203379	0	48	191	165						Untertest4.avi	0	880	547	72	111	117	53	166	0	Content		119	54	25541846	1201448410
25558	08:33:53.545	00:00:25.558	1534	216,3258	374,6517	0,5405597	0,52491	443,3867	3,06032	0	184,0589	-24,03012	0,3479456	0,6012976	638,6242	4,191949	0	48	200	175						Untertest4.avi	0	880	547	72	111	117	53	166	0	Content		128	64	25558469	1201465033
25575	08:33:53.562	00:00:25.575	1535	150,3673	37,00473	0,5060335	0,5254844	631,8131	4,35254	0	179,6626	2,097291	0,3478704	0,6020739	638,3955	4,210369	0	48	165	20						Untertest4.avi	0	880	547	72	111	117	53	166	0	Content		93	-91	25575095	1201481659
25592	08:33:53.579	00:00:25.591	1536	151,3892	193,5119	0,5054951	0,5284755	626,2044	4,425125	0	-1024	-768	-1	-1	-1	-1	4	49	151	194						Untertest4.avi	0	880	547	72	111	78	112	350	0	Content		79	83	25591718	1201498282
25608	08:33:53.595	00:00:25.608	1537	137,6541	221,2683	0,5049233	0,5302183	625,5557	4,431036	0	181,7914	214,0094	0,3480346	0,6060472	637,8555	4,388025	0	49	160	218						Untertest4.avi	0	880	547	72	111	78	112	350	0	Content		88	107	25608470	1201515034
25625	08:33:53.612	00:00:25.625	1538	134,7936	228,2186	0,5050621	0,5302401	625,5716	4,385115	0	181,9621	216,6777	0,3479599	0,6060908	637,9309	4,385931	0	49	158	222						Untertest4.avi	0	880	547	72	111	78	112	350	0	Content		86	111	25625094	1201531658
25642	08:33:53.629	00:00:25.641	1539	136,8141	232,6257	0,5050674	0,5303844	625,6193	4,450133	0	171,3202	223,011	0,3478827	0,6062701	637,9261	4,370228	0	49	154	228						Untertest4.avi	0	880	547	72	111	78	112	350	0	Content		82	117	25641718	1201548282
25658	08:33:53.645	00:00:25.658	1540	133,6187	222,8232	0,5051066	0,5306832	625,7294	4,433695	0	172,7773	224,2702	0,3478497	0,6065399	637,97	4,381804	0	49	153	224						Untertest4.avi	0	880	547	72	111	78	112	350	0	Content		81	113	25658340	1201564904
25675	08:33:53.662	00:00:25.675	1541	135,0768	228,0913	0,505161	0,5309457	625,7438	4,461863	0	187,3113	214,6519	0,3478551	0,6067922	637,9345	4,388821	0	49	161	221						Untertest4.avi	0	880	547	72	111	78	112	350	0	Content		89	110	25675092	1201581656
25692	08:33:53.679	00:00:25.691	1542	121,5511	225,8154	0,5052335	0,5311827	625,9255	4,416289	0	171,5744	219,2167	0,3478729	0,6070337	637,9903	4,376369	0	49	147	223						Untertest4.avi	0	880	547	72	111	78	112	350	0	Content		75	112	25691716	1201598280
25708	08:33:53.695	00:00:25.708	1543	120,7112	227,3617	0,5053151	0,5313354	625,9121	4,431365	0	190,8649	224,1437	0,3479124	0,6071995	638,0748	4,447351	0	49	156	226						Untertest4.avi	0	880	547	72	111	78	112	350	0	Content		84	115	25708341	1201614905
25725	08:33:53.712	00:00:25.724	1544	120,6917	234,0718	0,5054424	0,5314913	625,9217	4,471543	0	170,444	217,8231	0,347968	0,607299	638,1206	4,420913	0	49	146	226						Untertest4.avi	0	880	547	72	111	78	112	350	0	Content		74	115	25724966	1201631530
25742	08:33:53.729	00:00:25.741	1545	134,8741	231,1191	0,5055705	0,5315226	625,9704	4,509181	0	158,8993	220,1293	0,3480422	0,6073416	638,1097	4,351497	0	49	147	226						Untertest4.avi	0	880	547	72	111	78	112	350	0	Content		75	115	25741717	1201648281
25758	08:33:53.745	00:00:25.758	1546	132,3715	221,034	0,5056434	0,531489	626,017	4,50996	0	162,7408	214,6327	0,3480707	0,6072852	638,2122	4,375586	0	49	148	218						Untertest4.avi	0	880	547	72	111	78	112	350	0	Content		76	107	25758340	1201664904
25775	08:33:53.762	00:00:25.774	1547	133,0759	228,6519	0,5056907	0,531469	626,0474	4,512981	0	168,1092	213,4803	0,3481134	0,607226	638,2203	4,384304	0	49	151	221						Untertest4.avi	0	880	547	72	111	78	112	350	0	Content		79	110	25774967	1201681531
25792	08:33:53.779	00:00:25.791	1548	130,0288	229,5496	0,5057301	0,5314934	626,0303	4,471338	0	163,3545	216,623	0,3481352	0,6071942	638,1909	4,445275	0	49	147	223						Untertest4.avi	0	880	547	72	111	78	112	350	0	Content		75	112	25791590	1201698154
25808	08:33:53.795	00:00:25.808	1549	124,4939	228,1573	0,5057492	0,5315301	626,0038	4,495638	0	177,784	232,7491	0,348147	0,6071577	638,1762	4,534927	0	49	151	230						Untertest4.avi	0	880	547	72	111	78	112	350	0	Content		79	119	25808341	1201714905
25825	08:33:53.812	00:00:25.824	1550	124,7843	223,7019	0,5057676	0,5315402	625,9266	4,492567	0	165,7016	214,8103	0,348144	0,6070986	638,1664	4,446127	0	49	145	219						Untertest4.avi	0	880	547	72	111	78	112	350	0	Content		73	108	25824965	1201731529
25842	08:33:53.829	00:00:25.841	1551	121,8491	233,8456	0,5057698	0,5315565	625,8955	4,517505	0	174,7263	230,7048	0,3481355	0,6070922	638,1525	4,549833	0	49	148	232						Untertest4.avi	0	880	547	72	111	78	112	350	0	Content		76	121	25841587	1201748151
25858	08:33:53.845	00:00:25.858	1552	119,0717	220,632	0,5057571	0,5315908	625,9431	4,520115	0	175,7035	214,1028	0,348103	0,6071149	638,1447	4,565386	0	49	147	217						Untertest4.avi	0	880	547	72	111	78	112	350	0	Content		75	106	25858211	1201764775
25875	08:33:53.862	00:00:25.874	1553	124,6648	223,1257	0,5057207	0,5316494	625,9116	4,540284	0	176,3799	221,8819	0,3480483	0,6071815	638,1711	4,429109	0	49	151	223						Untertest4.avi	0	880	547	72	111	78	112	350	0	Content		79	112	25874962	1201781526
25892	08:33:53.879	00:00:25.891	1554	130,4602	235,0912	0,5056454	0,5317775	625,8429	4,575127	0	175,8558	230,256	0,3479688	0,6072611	638,1033	4,506692	0	49	153	233						Untertest4.avi	0	880	547	72	111	78	112	350	0	Content		81	122	25891586	1201798150
25908	08:33:53.895	00:00:25.908	1555	133,5089	231,3177	0,5055507	0,5318961	625,8728	4,546056	0	165,9986	206,2275	0,3478447	0,6073766	638,2001	4,481091	0	49	150	219						Untertest4.avi	0	880	547	72	111	78	112	350	0	Content		78	108	25908212	1201814776
25925	08:33:53.912	00:00:25.924	1556	119,9896	243,26	0,505511	0,5327402	625,8053	4,653511	0	164,802	225,4991	0,3479687	0,6081197	638,1824	4,608389	0	49	142	234						Untertest4.avi	0	880	547	72	111	78	112	350	0	Content		70	123	25924836	1201831400
25942	08:33:53.929	00:00:25.941	1557	73,67052	390,1264	0,5053533	0,5365999	626,0869	4,74276	0	56,11848	366,0255	0,3488946	0,6114216	638,1791	4,756545	0	50	65	378						Untertest4.avi	0	880	547	72	111	-30	497	283	0	Content		-7	267	25941586	1201848150
25958	08:33:53.945	00:00:25.958	1558	6,917987	513,1609	0,5049313	0,540307	625,9135	4,64751	0	111,0892	511,7612	0,3493421	0,6143242	638,4174	4,564967	0	50	59	512						Untertest4.avi	0	880	547	72	111	-30	497	283	0	Content		-13	401	25958212	1201864776
25975	08:33:53.962	00:00:25.974	1559	36,6219	592,0175	0,5047028	0,5424487	626,0755	4,675951	0	47,57571	566,0394	0,3495939	0,6155201	638,5341	4,607008	0	50	42	579						Untertest4.avi	0	880	547	72	111	-30	497	283	0	Content		-30	468	25974840	1201881404
25991	08:33:53.978	00:00:25.991	1560	26,94715	626,8907	0,5047159	0,5431431	626,095	4,670235	0	38,97462	601,8473	0,3496342	0,6158033	638,5828	4,609815	0	50	33	614						Untertest4.avi	0	880	547	72	111	-30	497	283	0	Content		-39	503	25991463	1201898027
26008	08:33:53.995	00:00:26.008	1561	161,4798	631,7434	0,4956431	0,542891	570,5432	4,242949	0	48,27091	606,4889	0,3495611	0,6155767	638,6725	4,632311	0	50	105	619						Untertest4.avi	0	880	547	72	111	-30	497	283	0	Content		33	508	26008214	1201914778
26025	08:33:54.012	00:00:26.024	1562	158,3607	625,2334	0,4964124	0,5426562	573,6611	4,344451	0	64,61388	589,4277	0,3495972	0,6153796	638,6425	4,659194	0	50	111	607						Untertest4.avi	0	880	547	72	111	-30	497	283	0	Content		39	496	26024836	1201931400
26041	08:33:54.028	00:00:26.041	1563	6,983181	615,3636	0,5053342	0,5425692	625,4802	4,69835	0	42,24123	603,2117	0,3496761	0,6151716	638,6699	4,670744	0	50	25	609						Untertest4.avi	0	880	547	72	111	-30	497	283	0	Content		-47	498	26041462	1201948026
26058	08:33:54.045	00:00:26.058	1564	13,31879	616,7172	0,5055374	0,5422529	625,4517	4,754191	0	134,5001	609,8742	0,34718	0,6148314	615,1893	4,424659	0	50	74	613						Untertest4.avi	0	880	547	72	111	-30	497	283	0	Content		2	502	26058212	1201964776
26075	08:33:54.062	00:00:26.074	1565	34,92589	606,8599	0,5058141	0,541985	626,1787	4,746202	0	24,53754	601,335	0,3528631	0,6146166	623,3542	4,550684	0	50	30	604						Untertest4.avi	0	880	547	72	111	-30	497	283	0	Content		-42	493	26074842	1201981406
26091	08:33:54.078	00:00:26.091	1566	156,1924	638,8262	0,4964909	0,5416214	569,6536	4,28075	0	40,35798	603,6783	0,3498932	0,6142274	638,6839	4,690286	0	50	98	621						Untertest4.avi	0	880	547	72	111	-30	497	283	0	Content		26	510	26091459	1201998023
26108	08:33:54.095	00:00:26.108	1567	32,72185	608,4504	0,5062105	0,5413399	626,1083	4,755377	0	51,58537	598,2413	0,3500086	0,6138884	638,6064	4,711733	0	50	42	603						Untertest4.avi	0	880	547	72	111	-30	497	283	0	Content		-30	492	26108086	1202014650
26125	08:33:54.112	00:00:26.124	1568	27,54807	610,1736	0,5064256	0,5410509	626,0122	4,753234	0	-8,074611	602,56	0,3501185	0,6136659	638,6027	4,661086	0	50	10	606						Untertest4.avi	0	880	547	72	111	-30	497	283	0	Content		-62	495	26124835	1202031399
26141	08:33:54.128	00:00:26.141	1569	33,49425	611,616	0,5066681	0,5407568	626,0323	4,826144	0	43,56933	597,782	0,350276	0,6133831	638,4946	4,713481	0	50	39	605						Untertest4.avi	0	880	547	72	111	-30	497	283	0	Content		-33	494	26141460	1202048024
26158	08:33:54.145	00:00:26.158	1570	23,55923	615,7335	0,5069212	0,5406143	625,9487	4,778831	0	-7,620926	603,2361	0,3503411	0,613285	638,4879	4,710599	0	50	8	609						Untertest4.avi	0	880	547	72	111	-30	497	283	0	Content		-64	498	26158084	1202064648
26175	08:33:54.162	00:00:26.174	1571	17,36902	612,8007	0,5071825	0,5406435	626,04	4,766602	0	30,51219	605,041	0,3505947	0,6133171	638,3412	4,725747	0	50	24	609						Untertest4.avi	0	880	547	72	111	-30	497	283	0	Content		-48	498	26174711	1202081275
26191	08:33:54.178	00:00:26.191	1572	164,0986	628,8298	0,4979669	0,5406762	570,1818	4,327698	0	-0,316252	596,5801	0,3506832	0,6134834	638,3367	4,850614	0	50	82	613						Untertest4.avi	0	880	547	72	111	-30	497	283	0	Content		10	502	26191459	1202098023
26208	08:33:54.195	00:00:26.208	1573	20,19645	620,7296	0,5074965	0,5407674	625,5847	4,779729	0	46,21255	597,5983	0,3507052	0,6134038	638,1677	4,702165	0	50	33	609						Untertest4.avi	0	880	547	72	111	-30	497	283	0	Content		-39	498	26208084	1202114648
26225	08:33:54.212	00:00:26.224	1574	80,32871	550,6633	0,5071405	0,5395337	625,5054	4,879826	0	117,8326	535,5641	0,3502468	0,6121836	638,1067	4,768796	0	51	99	543						Untertest4.avi	0	880	547	72	111	22	379	783	0	Content		27	432	26224707	1202131271
26241	08:33:54.228	00:00:26.241	1575	179,2708	526,7903	0,5024011	0,5379453	597,244	4,707111	0	133,8613	486,8372	0,3501327	0,6110272	638,1199	4,863273	0	51	157	507						Untertest4.avi	0	880	547	72	111	22	379	783	0	Content		85	396	26241333	1202147897
26258	08:33:54.245	00:00:26.258	1576	94,07856	499,6138	0,507159	0,5375342	625,5676	4,867819	0	127,3508	485,8617	0,3500738	0,6108348	638,1103	4,838364	0	51	111	493						Untertest4.avi	0	880	547	72	111	22	379	783	0	Content		39	382	26258081	1202164645
26275	08:33:54.262	00:00:26.274	1577	104,6748	496,9745	0,5071747	0,5375822	625,5363	4,924228	0	117,4878	481,3668	0,3499417	0,610942	638,0631	4,909257	0	51	111	489						Untertest4.avi	0	880	547	72	111	22	379	783	0	Content		39	378	26274707	1202181271
26291	08:33:54.278	00:00:26.291	1578	87,88644	493,2942	0,5071791	0,5376834	625,5181	4,928792	0	193,753	487,3865	0,3485779	0,6109535	626,1884	4,793871	0	51	141	490						Untertest4.avi	0	880	547	72	111	22	379	783	0	Content		69	379	26291334	1202197898
26308	08:33:54.295	00:00:26.307	1579	97,60596	500,1841	0,5071749	0,5377487	625,5278	4,868452	0	193,9156	496,6871	0,3483372	0,6110182	624,8132	4,720273	0	51	146	498						Untertest4.avi	0	880	547	72	111	22	379	783	0	Content		74	387	26307957	1202214521
26325	08:33:54.312	00:00:26.324	1580	97,45054	493,8381	0,5071759	0,537878	625,4922	4,947568	0	133,1665	485,0593	0,3497144	0,6111399	638,1404	4,842178	0	51	115	489						Untertest4.avi	0	880	547	72	111	22	379	783	0	Content		43	378	26324710	1202231274
26341	08:33:54.328	00:00:26.341	1581	99,34927	492,0632	0,5071967	0,5380169	625,4791	4,977671	0	140,315	480,4985	0,3496895	0,6112671	638,174	4,911283	0	51	120	486						Untertest4.avi	0	880	547	72	111	22	379	783	0	Content		48	375	26341333	1202247897
26358	08:33:54.345	00:00:26.357	1582	95,8256	494,4111	0,5072469	0,538141	625,3679	4,934628	0	129,1606	479,4275	0,3496927	0,6113921	638,1834	4,844943	0	51	112	487						Untertest4.avi	0	880	547	72	111	22	379	783	0	Content		40	376	26357962	1202264526
26375	08:33:54.362	00:00:26.374	1583	102,3556	502,1187	0,5073292	0,5382653	625,3773	4,915339	0	110,1892	476,9765	0,3497435	0,6114737	638,1367	4,725437	0	51	106	490						Untertest4.avi	0	880	547	72	111	22	379	783	0	Content		34	379	26374583	1202281147
26391	08:33:54.378	00:00:26.391	1584	98,17073	496,7838	0,5073884	0,5382475	625,4155	4,906729	0	121,5568	481,9247	0,3497772	0,6114357	638,0791	4,770458	0	51	110	489						Untertest4.avi	0	880	547	72	111	22	379	783	0	Content		38	378	26391331	1202297895
26408	08:33:54.395	00:00:26.407	1585	99,35	497,045	0,5074266	0,5381675	625,4442	4,853337	0	126,0256	477,7509	0,3497989	0,6112724	638,0441	4,778204	0	51	113	487						Untertest4.avi	0	880	547	72	111	22	379	783	0	Content		41	376	26407957	1202314521
26425	08:33:54.412	00:00:26.424	1586	197,4132	522,5686	0,5019981	0,537882	592,2139	4,565781	0	125,507	479,0533	0,3498188	0,6110744	637,9714	4,69692	0	51	161	501						Untertest4.avi	0	880	547	72	111	22	379	783	0	Content		89	390	26424581	1202331145
26441	08:33:54.428	00:00:26.441	1587	95,71818	486,1182	0,5075069	0,5379201	625,43	4,803409	0	119,2275	473,3228	0,3498347	0,6109508	637,9104	4,674079	0	51	107	480						Untertest4.avi	0	880	547	72	111	22	379	783	0	Content		35	369	26441221	1202347785
26458	08:33:54.445	00:00:26.457	1588	100,5264	485,6742	0,5075189	0,5378401	625,4127	4,692218	0	126,1255	479,5596	0,3498162	0,6108731	637,9127	4,688446	0	51	113	483						Untertest4.avi	0	880	547	72	111	22	379	783	0	Content		41	372	26457956	1202364520
26475	08:33:54.462	00:00:26.474	1589	100,3497	500,7901	0,5074561	0,5377332	625,3808	4,698298	0	132,1933	479,9213	0,3497633	0,6108074	637,8817	4,650454	0	51	116	490						Untertest4.avi	0	880	547	72	111	22	379	783	0	Content		44	379	26474582	1202381146
26491	08:33:54.478	00:00:26.491	1590	94,54884	494,5034	0,5073825	0,5376825	625,2627	4,665336	0	129,5508	472,4445	0,3496788	0,6107746	637,8774	4,571342	0	51	112	483						Untertest4.avi	0	880	547	72	111	22	379	783	0	Content		40	372	26491220	1202397784
26508	08:33:54.495	00:00:26.507	1591	103,5416	493,355	0,5073196	0,5377313	625,1218	4,614557	0	116,9052	471,1945	0,3496053	0,6108684	637,8936	4,540294	0	51	110	482						Untertest4.avi	0	880	547	72	111	22	379	783	0	Content		38	371	26507832	1202414396
26525	08:33:54.512	00:00:26.524	1592	111,9508	492,0975	0,5072643	0,5378383	625,0347	4,584489	0	121,0117	482,8705	0,3495354	0,6109937	637,8195	4,516578	0	51	116	487						Untertest4.avi	0	880	547	72	111	22	379	783	0	Content		44	376	26524581	1202431145
26541	08:33:54.528	00:00:26.541	1593	96,43601	493,9996	0,507266	0,5378785	625,1619	4,579535	0	102,2432	468,1335	0,3495844	0,6110239	637,9087	4,455934	0	51	99	481						Untertest4.avi	0	880	547	72	111	22	379	783	0	Content		27	370	26541222	1202447786
26558	08:33:54.545	00:00:26.557	1594	86,8065	488,6242	0,5074205	0,5379598	625,2399	4,573375	0	147,4523	481,6061	0,3498634	0,6110731	637,8552	4,501108	0	51	117	485						Untertest4.avi	0	880	547	72	111	22	379	783	0	Content		45	374	26557831	1202464395
26574	08:33:54.561	00:00:26.574	1595	113,0676	496,4233	0,5074036	0,5379678	625,2399	4,464322	0	110,0534	486,6003	0,3498281	0,6111999	637,935	4,483917	0	51	112	492						Untertest4.avi	0	880	547	72	111	22	379	783	0	Content		40	381	26574455	1202481019
26591	08:33:54.578	00:00:26.591	1596	71,71284	497,6704	0,5073678	0,5380059	625,347	4,513944	0	77,74995	474,782	0,3497631	0,6110785	637,921	4,388678	0	51	75	486						Untertest4.avi	0	880	547	72	111	22	379	783	0	Content		3	375	26591219	1202497783
26608	08:33:54.595	00:00:26.607	1597	66,84711	498,5758	0,507376	0,5379027	625,3667	4,532433	0	87,17362	473,7247	0,3497333	0,6110027	637,9312	4,454404	0	51	77	486						Untertest4.avi	0	880	547	72	111	22	379	783	0	Content		5	375	26607831	1202514395
26624	08:33:54.611	00:00:26.624	1598	72,56785	496,1586	0,5074052	0,5378514	625,3448	4,48384	0	86,24168	473,1438	0,3497435	0,6109686	637,9502	4,427233	0	51	79	485						Untertest4.avi	0	880	547	72	111	22	379	783	0	Content		7	374	26624455	1202531019
26641	08:33:54.628	00:00:26.641	1599	179,6014	528,614	0,5000033	0,5377964	580,7017	4,105718	0	98,72923	486,6557	0,3497932	0,6110337	637,9461	4,420188	0	51	139	508						Untertest4.avi	0	880	547	72	111	22	379	783	0	Content		67	397	26641080	1202547644
26658	08:33:54.645	00:00:26.657	1600	74,38806	498,3337	0,5075532	0,5379784	625,5815	4,429537	0	86,73879	483,1176	0,3498652	0,6111408	637,9777	4,381039	0	51	81	491						Untertest4.avi	0	880	547	72	111	22	379	783	0	Content		9	380	26657830	1202564394
26674	08:33:54.661	00:00:26.674	1601	82,41848	502,942	0,507626	0,5381087	625,6113	4,509978	0	79,11597	482,5933	0,3499362	0,6112792	638,0043	4,362645	0	51	81	493						Untertest4.avi	0	880	547	72	111	22	379	783	0	Content		9	382	26674454	1202581018
26691	08:33:54.678	00:00:26.691	1602	67,85716	494,8474	0,5077034	0,538298	625,6031	4,421873	0	160,7503	491,6659	0,3482767	0,6114338	621,8319	4,225901	0	51	114	493						Untertest4.avi	0	880	547	72	111	22	379	783	0	Content		42	382	26691081	1202597645
26708	08:33:54.695	00:00:26.707	1603	68,77163	501,3909	0,5077749	0,5385246	625,5609	4,416198	0	75,61657	479,1016	0,3500901	0,6116636	638,1138	4,371109	0	51	72	490						Untertest4.avi	0	880	547	72	111	22	379	783	0	Content		0	379	26707704	1202614268
26724	08:33:54.711	00:00:26.724	1604	64,36427	501,1082	0,507856	0,538785	625,5662	4,370098	0	93,92849	479,9842	0,3501639	0,6118399	638,157	4,342347	0	51	79	491						Untertest4.avi	0	880	547	72	111	22	379	783	0	Content		7	380	26724454	1202631018
26741	08:33:54.728	00:00:26.741	1605	64,91747	498,7233	0,5079374	0,5390631	625,6104	4,401029	0	84,38948	484,7209	0,3502436	0,6120521	638,2391	4,369749	0	51	75	492						Untertest4.avi	0	880	547	72	111	22	379	783	0	Content		3	381	26741081	1202647645
26758	08:33:54.745	00:00:26.757	1606	68,93647	497,1931	0,508007	0,5392895	625,738	4,409521	0	84,35445	481,4353	0,3503146	0,612197	638,3215	4,328201	0	51	77	489						Untertest4.avi	0	880	547	72	111	22	379	783	0	Content		5	378	26757704	1202664268
26774	08:33:54.761	00:00:26.774	1607	73,21291	502,0548	0,5080639	0,539443	625,9062	4,472704	0	50,21006	473,3614	0,3503928	0,6123264	638,3182	4,395011	0	51	62	488						Untertest4.avi	0	880	547	72	111	22	379	783	0	Content		-10	377	26774454	1202681018
26791	08:33:54.778	00:00:26.791	1608	77,13647	493,9247	0,5081285	0,5395402	625,8092	4,448046	0	81,02412	477,7978	0,3504695	0,6123058	638,3734	4,389765	0	51	79	486						Untertest4.avi	0	880	547	72	111	22	379	783	0	Content		7	375	26791078	1202697642
26808	08:33:54.795	00:00:26.807	1609	72,38108	500,7597	0,5082149	0,5396497	625,7374	4,532531	0	78,77361	495,9837	0,3505663	0,6123399	638,431	4,398953	0	51	76	498						Untertest4.avi	0	880	547	72	111	22	379	783	0	Content		4	387	26807702	1202714266
26824	08:33:54.811	00:00:26.824	1610	68,36829	496,1213	0,5083308	0,539812	625,8196	4,473489	0	87,14885	488,158	0,3506635	0,6123973	638,5281	4,42949	0	51	78	492						Untertest4.avi	0	880	547	72	111	22	379	783	0	Content		6	381	26824328	1202730892
26841	08:33:54.828	00:00:26.841	1611	68,81676	500,9043	0,5084526	0,53992	625,8354	4,478386	0	64,79525	494,4445	0,3536887	0,6124747	623,809	4,395176	0	51	67	498						Untertest4.avi	0	880	547	72	111	22	379	783	0	Content		-5	387	26841077	1202747641
26858	08:33:54.845	00:00:26.857	1612	75,75668	494,5331	0,5085467	0,5399932	625,892	4,561421	0	101,3762	485,7135	0,3508708	0,6124866	638,5258	4,486471	0	51	89	490						Untertest4.avi	0	880	547	72	111	22	379	783	0	Content		17	379	26857701	1202764265
26874	08:33:54.861	00:00:26.874	1613	80,10432	497,2858	0,5086135	0,540028	625,8973	4,542491	0	74,25432	481,7774	0,3537575	0,6125122	624,3718	4,424639	0	51	77	490						Untertest4.avi	0	880	547	72	111	22	379	783	0	Content		5	379	26874326	1202780890
26891	08:33:54.878	00:00:26.890	1614	68,84248	502,8485	0,5086834	0,5400105	625,8252	4,490726	0	86,40958	472,3665	0,3510156	0,6124523	638,5203	4,447884	0	51	78	488						Untertest4.avi	0	880	547	72	111	22	379	783	0	Content		6	377	26890952	1202797516
26908	08:33:54.895	00:00:26.907	1615	67,94148	506,6401	0,5087435	0,5399765	625,7455	4,574462	0	92,00885	477,5496	0,3510896	0,6123685	638,4858	4,486601	0	51	80	492						Untertest4.avi	0	880	547	72	111	22	379	783	0	Content		8	381	26907701	1202814265
26924	08:33:54.911	00:00:26.924	1616	76,22617	500,8716	0,508818	0,5398813	625,7776	4,541922	0	96,92127	486,6565	0,3511463	0,6122712	638,5568	4,5364	0	51	87	494						Untertest4.avi	0	880	547	72	111	22	379	783	0	Content		15	383	26924326	1202830890
26941	08:33:54.928	00:00:26.940	1617	51,83387	501,9086	0,5090575	0,5399141	625,7776	4,595173	0	83,35722	479,5723	0,3512222	0,6121788	638,5883	4,437386	0	51	68	491						Untertest4.avi	0	880	547	72	111	22	379	783	0	Content		-4	380	26940950	1202847514
26958	08:33:54.945	00:00:26.957	1618	74,17916	502,5616	0,5089861	0,5397207	625,8129	4,582036	0	64,17348	485,8129	0,3512878	0,6120701	638,6067	4,466843	0	51	69	494						Untertest4.avi	0	880	547	72	111	22	379	783	0	Content		-3	383	26957576	1202864140
26974	08:33:54.961	00:00:26.974	1619	77,62383	499,3694	0,509056	0,5396309	625,8616	4,606935	0	91,22301	479,4922	0,3513636	0,6119306	638,6308	4,524037	0	51	84	489						Untertest4.avi	0	880	547	72	111	22	379	783	0	Content		12	378	26974324	1202880888
26991	08:33:54.978	00:00:26.990	1620	74,09425	495,7699	0,5091256	0,5395634	625,7319	4,607821	0	82,64313	485,2318	0,3514481	0,6118582	638,6499	4,523692	0	51	78	491						Untertest4.avi	0	880	547	72	111	22	379	783	0	Content		6	380	26990950	1202897514
27008	08:33:54.995	00:00:27.007	1621	64,41648	506,0131	0,5091962	0,5395606	625,7061	4,574512	0	81,4777	480,3963	0,3515101	0,6118047	638,5885	4,536833	0	52	73	493						Untertest4.avi	0	880	547	72	111	206	410	100	0	Content		1	382	27007576	1202914140
27024	08:33:55.011	00:00:27.024	1622	106,2166	505,7906	0,5087529	0,5395662	625,3224	4,58986	0	131,118	501,018	0,3509657	0,6118276	638,5214	4,522882	0	52	119	503						Untertest4.avi	0	880	547	72	111	206	410	100	0	Content		47	392	27024215	1202930779
27041	08:33:55.028	00:00:27.040	1623	208,4767	518,0847	0,5072315	0,5397537	625,071	4,638059	0	274,2737	495,4103	0,3497499	0,6118404	638,5174	4,616008	0	52	241	507						Untertest4.avi	0	880	547	72	111	206	410	100	0	Content		169	396	27040951	1202947515
27058	08:33:55.045	00:00:27.057	1624	311,2059	539,8708	0,5052183	0,540517	624,8939	4,66083	0	318,1415	532,8611	0,3484547	0,6121956	638,3929	4,547717	0	52	315	536						Untertest4.avi	0	880	547	72	111	206	410	100	0	Content		243	425	27057577	1202964141
27074	08:33:55.061	00:00:27.074	1625	418,5607	603,7852	0,5032294	0,5417723	624,9213	4,673094	0	402,0048	570,9633	0,3472541	0,612956	638,4147	4,561775	0	52	410	587						Untertest4.avi	0	880	547	72	111	206	410	100	0	Content		338	476	27074210	1202980774
27091	08:33:55.078	00:00:27.090	1626	470,3024	624,6649	0,5014844	0,5428688	624,8611	4,692262	0	355,3945	574,7262	0,3446287	0,6134564	646,3596	4,613665	0	52	413	600						Untertest4.avi	0	880	547	72	111	206	410	100	0	Content		341	489	27090832	1202997396
27108	08:33:55.095	00:00:27.107	1627	-1024	-768	-1	-1	-1	-1	4	-1024	-768	-1	-1	-1	-1	4		0	0						Untertest4.avi	0	880	547	72	111				0	Content		-72	-111	27107574	1203014138
27124	08:33:55.111	00:00:27.124	1628	-1024	-768	-1	-1	-1	-1	4	-1024	-768	-1	-1	-1	-1	4		0	0						Untertest4.avi	0	880	547	72	111				0	Content		-72	-111	27124198	1203030762
27141	08:33:55.128	00:00:27.140	1629	-1024	-768	-1	-1	-1	-1	4	-1024	-768	-1	-1	-1	-1	4		0	0						Untertest4.avi	0	880	547	72	111				0	Content		-72	-111	27140818	1203047382
27157	08:33:55.144	00:00:27.157	1630	-1024	-768	-1	-1	-1	-1	4	-1024	-768	-1	-1	-1	-1	4		0	0						Untertest4.avi	0	880	547	72	111				0	Content		-72	-111	27157439	1203064003
27174	08:33:55.161	00:00:27.174	1631	-1024	-768	-1	-1	-1	-1	4	-1024	-768	-1	-1	-1	-1	4		0	0						Untertest4.avi	0	880	547	72	111				0	Content		-72	-111	27174191	1203080755
27191	08:33:55.178	00:00:27.190	1632	-1024	-768	-1	-1	-1	-1	4	-1024	-768	-1	-1	-1	-1	4		0	0						Untertest4.avi	0	880	547	72	111				0	Content		-72	-111	27190814	1203097378
27207	08:33:55.194	00:00:27.207	1633	-1024	-768	-1	-1	-1	-1	4	-1024	-768	-1	-1	-1	-1	4		0	0						Untertest4.avi	0	880	547	72	111				0	Content		-72	-111	27207441	1203114005
27224	08:33:55.211	00:00:27.224	1634	-1024	-768	-1	-1	-1	-1	4	-1024	-768	-1	-1	-1	-1	4		0	0						Untertest4.avi	0	880	547	72	111				0	Content		-72	-111	27224066	1203130630
27241	08:33:55.228	00:00:27.240	1635	-1024	-768	-1	-1	-1	-1	4	-1024	-768	-1	-1	-1	-1	4		0	0						Untertest4.avi	0	880	547	72	111				0	Content		-72	-111	27240816	1203147380
27257	08:33:55.244	00:00:27.257	1636	-1024	-768	-1	-1	-1	-1	4	504,685	810,0303	0,3445525	0,6168829	646,3596	4,306159	0	53	505	810						Untertest4.avi	0	880	547	72	111	490	641	483	0	Content		433	699	27257441	1203164005
27274	08:33:55.261	00:00:27.274	1637	-1024	-768	-1	-1	-1	-1	4	-1024	-768	-1	-1	-1	-1	4	53	0	0						Untertest4.avi	0	880	547	72	111	490	641	483	0	Content		-72	-111	27274066	1203180630
27291	08:33:55.278	00:00:27.290	1638	-1024	-768	-1	-1	-1	-1	4	-1024	-768	-1	-1	-1	-1	4	53	0	0						Untertest4.avi	0	880	547	72	111	490	641	483	0	Content		-72	-111	27290692	1203197256
27307	08:33:55.294	00:00:27.307	1639	-1024	-768	-1	-1	-1	-1	4	-1024	-768	-1	-1	-1	-1	4	53	0	0						Untertest4.avi	0	880	547	72	111	490	641	483	0	Content		-72	-111	27307440	1203214004
27324	08:33:55.311	00:00:27.324	1640	-1024	-768	-1	-1	-1	-1	4	521,5156	699,328	0,3459355	0,6162821	639,9209	4,578709	0	53	522	699						Untertest4.avi	0	880	547	72	111	490	641	483	0	Content		450	588	27324299	1203230863
27341	08:33:55.328	00:00:27.340	1641	-1024	-768	-1	-1	-1	-1	4	508,4032	744,2954	0,3458623	0,6164037	640,1351	4,365638	0	53	508	744						Untertest4.avi	0	880	547	72	111	490	641	483	0	Content		436	633	27340812	1203247376
27358	08:33:55.345	00:00:27.357	1642	-1024	-768	-1	-1	-1	-1	4	598,0091	726,2147	0,346366	0,6166582	641,0562	4,339616	0	53	598	726						Untertest4.avi	0	880	547	72	111	490	641	483	0	Content		526	615	27357562	1203264126
27374	08:33:55.361	00:00:27.374	1643	-1024	-768	-1	-1	-1	-1	4	563,1709	722,2915	0,3459227	0,6170312	638,4373	4,39611	0	53	563	722						Untertest4.avi	0	880	547	72	111	490	641	483	0	Content		491	611	27374199	1203280763
27391	08:33:55.378	00:00:27.390	1644	-1024	-768	-1	-1	-1	-1	4	500,7566	740,1171	0,3457271	0,617357	638,4046	4,320426	0	53	501	740						Untertest4.avi	0	880	547	72	111	490	641	483	0	Content		429	629	27390933	1203297497
27407	08:33:55.394	00:00:27.407	1645	-1024	-768	-1	-1	-1	-1	4	561,5558	763,7213	0,3455208	0,617594	638,5685	3,961868	0	53	562	764						Untertest4.avi	0	880	547	72	111	490	641	483	0	Content		490	653	27407435	1203313999
27424	08:33:55.411	00:00:27.424	1646	-1024	-768	-1	-1	-1	-1	4	539,728	753,6589	0,3453902	0,6178231	638,4167	4,093083	0	53	540	754						Untertest4.avi	0	880	547	72	111	490	641	483	0	Content		468	643	27424175	1203330739
27441	08:33:55.428	00:00:27.440	1647	-1024	-768	-1	-1	-1	-1	4	562,1216	750,8854	0,34527	0,618019	638,5656	4,011595	0	53	562	751						Untertest4.avi	0	880	547	72	111	490	641	483	0	Content		490	640	27440680	1203347244
27458	08:33:55.445	00:00:27.457	1648	-1024	-768	-1	-1	-1	-1	4	558,0254	750,8392	0,3451292	0,6180666	638,8486	3,978352	0	53	558	751						Untertest4.avi	0	880	547	72	111	490	641	483	0	Content		486	640	27457679	1203364243
27474	08:33:55.461	00:00:27.474	1649	-1024	-768	-1	-1	-1	-1	4	550,5063	749,4984	0,3450956	0,6180871	638,8585	3,995987	0	53	551	749						Untertest4.avi	0	880	547	72	111	490	641	483	0	Content		479	638	27474303	1203380867
27491	08:33:55.478	00:00:27.490	1650	-1024	-768	-1	-1	-1	-1	4	568,5708	774,475	0,3451077	0,6180776	638,8729	3,855449	0	53	569	774						Untertest4.avi	0	880	547	72	111	490	641	483	0	Content		497	663	27490917	1203397481
27507	08:33:55.494	00:00:27.507	1651	-1024	-768	-1	-1	-1	-1	4	561,6274	747,4628	0,3451754	0,6181331	638,8212	3,920761	0	53	562	747						Untertest4.avi	0	880	547	72	111	490	641	483	0	Content		490	636	27507301	1203413865
27524	08:33:55.511	00:00:27.523	1652	835,7524	817,5775	0,5005926	0,5505702	638,7465	4,036264	0	554,0912	760,0297	0,3452168	0,6182044	638,7465	3,915639	0	53	695	789						Untertest4.avi	0	880	547	72	111	490	641	483	0	Content		623	678	27523925	1203430489
27541	08:33:55.528	00:00:27.540	1653	-1024	-768	-1	-1	-1	-1	4	566,0208	751,5579	0,3452592	0,6182083	638,6273	3,906566	0	53	566	752						Untertest4.avi	0	880	547	72	111	490	641	483	0	Content		494	641	27540675	1203447239
27558	08:33:55.545	00:00:27.557	1654	-1024	-768	-1	-1	-1	-1	4	549,6007	758,0814	0,3452201	0,618103	638,7488	3,896111	0	53	550	758						Untertest4.avi	0	880	547	72	111	490	641	483	0	Content		478	647	27557549	1203464113
27574	08:33:55.561	00:00:27.573	1655	-1024	-768	-1	-1	-1	-1	4	572,8062	737,142	0,3451274	0,6179481	638,654	3,8961	0	53	573	737						Untertest4.avi	0	880	547	72	111	490	641	483	0	Content		501	626	27573923	1203480487
27591	08:33:55.578	00:00:27.590	1656	-1024	-768	-1	-1	-1	-1	4	530,2452	756,4277	0,3450305	0,6178568	638,6025	3,805818	0	53	530	756						Untertest4.avi	0	880	547	72	111	490	641	483	0	Content		458	645	27590548	1203497112
27607	08:33:55.594	00:00:27.607	1657	-1024	-768	-1	-1	-1	-1	4	592,4277	721,197	0,3449072	0,6178141	638,5162	4,086826	0	53	592	721						Untertest4.avi	0	880	547	72	111	490	641	483	0	Content		520	610	27607173	1203513737
27624	08:33:55.611	00:00:27.624	1658	-1024	-768	-1	-1	-1	-1	4	577,0021	768,9034	0,3447408	0,6177413	638,5965	3,864615	0	53	577	769						Untertest4.avi	0	880	547	72	111	490	641	483	0	Content		505	658	27624129	1203530693
27641	08:33:55.628	00:00:27.640	1659	-1024	-768	-1	-1	-1	-1	4	550,2643	746,748	0,3444934	0,6177268	638,5443	3,860258	0	53	550	747						Untertest4.avi	0	880	547	72	111	490	641	483	0	Content		478	636	27640791	1203547355
27657	08:33:55.644	00:00:27.657	1660	-1024	-768	-1	-1	-1	-1	4	565,2112	759,7725	0,3443227	0,6176242	638,4299	3,932589	0	53	565	760						Untertest4.avi	0	880	547	72	111	490	641	483	0	Content		493	649	27657416	1203563980
27674	08:33:55.661	00:00:27.673	1661	-1024	-768	-1	-1	-1	-1	4	541,7085	726,4095	0,3440472	0,6175228	638,4961	3,941153	0	53	542	726						Untertest4.avi	0	880	547	72	111	490	641	483	0	Content		470	615	27673917	1203580481
27691	08:33:55.678	00:00:27.690	1662	-1024	-768	-1	-1	-1	-1	4	545,8625	761,5129	0,3438672	0,6173825	638,2615	3,904313	0	53	546	762						Untertest4.avi	0	880	547	72	111	490	641	483	0	Content		474	651	27690542	1203597106
27707	08:33:55.694	00:00:27.707	1663	-1024	-768	-1	-1	-1	-1	4	566,7203	772,8746	0,3436774	0,6172216	638,3633	3,805389	0	53	567	773						Untertest4.avi	0	880	547	72	111	490	641	483	0	Content		495	662	27707166	1203613730
27724	08:33:55.711	00:00:27.724	1664	-1024	-768	-1	-1	-1	-1	4	625,6046	784,9543	0,3430969	0,6173481	638,2725	3,818708	0	53	626	785						Untertest4.avi	0	880	547	72	111	490	641	483	0	Content		554	674	27724119	1203630683
27741	08:33:55.728	00:00:27.740	1665	-1024	-768	-1	-1	-1	-1	4	-1024	-768	-1	-1	-1	-1	4		0	0						Untertest4.avi	0	880	547	72	111				0	Content		-72	-111	27740728	1203647292
27757	08:33:55.744	00:00:27.757	1666	-1024	-768	-1	-1	-1	-1	4	-1024	-768	-1	-1	-1	-1	4		0	0						Untertest4.avi	0	880	547	72	111				0	Content		-72	-111	27757399	1203663963
27774	08:33:55.761	00:00:27.773	1667	-1024	-768	-1	-1	-1	-1	4	-1024	-768	-1	-1	-1	-1	4		0	0						Untertest4.avi	0	880	547	72	111				0	Content		-72	-111	27773780	1203680344
27791	08:33:55.778	00:00:27.790	1668	-1024	-768	-1	-1	-1	-1	4	-1024	-768	-1	-1	-1	-1	4		0	0						Untertest4.avi	0	880	547	72	111				0	Content		-72	-111	27790649	1203697213
27807	08:33:55.794	00:00:27.807	1669	-1024	-768	-1	-1	-1	-1	4	-1024	-768	-1	-1	-1	-1	4		0	0						Untertest4.avi	0	880	547	72	111				0	Content		-72	-111	27807155	1203713719
27824	08:33:55.811	00:00:27.823	1670	-1024	-768	-1	-1	-1	-1	4	-1024	-768	-1	-1	-1	-1	4		0	0						Untertest4.avi	0	880	547	72	111				0	Content		-72	-111	27823777	1203730341
27840	08:33:55.827	00:00:27.840	1671	-1024	-768	-1	-1	-1	-1	4	-1024	-768	-1	-1	-1	-1	4		0	0						Untertest4.avi	0	880	547	72	111				0	Content		-72	-111	27840406	1203746970
27857	08:33:55.844	00:00:27.857	1672	-1024	-768	-1	-1	-1	-1	4	-1024	-768	-1	-1	-1	-1	4		0	0						Untertest4.avi	0	880	547	72	111				0	Content		-72	-111	27857028	1203763592
27874	08:33:55.861	00:00:27.873	1673	-1024	-768	-1	-1	-1	-1	4	-1024	-768	-1	-1	-1	-1	4		0	0						Untertest4.avi	0	880	547	72	111				0	Content		-72	-111	27873653	1203780217
27890	08:33:55.877	00:00:27.890	1674	-1024	-768	-1	-1	-1	-1	4	-1024	-768	-1	-1	-1	-1	4		0	0						Untertest4.avi	0	880	547	72	111				0	Content		-72	-111	27890402	1203796966
27907	08:33:55.894	00:00:27.907	1675	-1024	-768	-1	-1	-1	-1	4	-1024	-768	-1	-1	-1	-1	4		0	0						Untertest4.avi	0	880	547	72	111				0	Content		-72	-111	27907027	1203813591
27924	08:33:55.911	00:00:27.923	1676	-1024	-768	-1	-1	-1	-1	4	-1024	-768	-1	-1	-1	-1	4		0	0						Untertest4.avi	0	880	547	72	111				0	Content		-72	-111	27923652	1203830216
27940	08:33:55.927	00:00:27.940	1677	-1024	-768	-1	-1	-1	-1	4	-1024	-768	-1	-1	-1	-1	4		0	0						Untertest4.avi	0	880	547	72	111				0	Content		-72	-111	27940277	1203846841
27957	08:33:55.944	00:00:27.957	1678	-1024	-768	-1	-1	-1	-1	4	-1024	-768	-1	-1	-1	-1	4		0	0						Untertest4.avi	0	880	547	72	111				0	Content		-72	-111	27957027	1203863591
27974	08:33:55.961	00:00:27.973	1679	-1024	-768	-1	-1	-1	-1	4	-1024	-768	-1	-1	-1	-1	4		0	0						Untertest4.avi	0	880	547	72	111				0	Content		-72	-111	27973651	1203880215
27990	08:33:55.977	00:00:27.990	1680	-1024	-768	-1	-1	-1	-1	4	-1024	-768	-1	-1	-1	-1	4		0	0						Untertest4.avi	0	880	547	72	111				0	Content		-72	-111	27990274	1203896838
28008	08:33:55.995	00:00:28.007	1681	-1024	-768	-1	-1	-1	-1	4	-1024	-768	-1	-1	-1	-1	4		0	0						Untertest4.avi	0	880	547	72	111				0	Content		-72	-111	28007525	1203914089
28024	08:33:56.011	00:00:28.024	1682	-1024	-768	-1	-1	-1	-1	4	-1024	-768	-1	-1	-1	-1	4		0	0						Untertest4.avi	0	880	547	72	111				0	Content		-72	-111	28024272	1203930836
28040	08:33:56.027	00:00:28.040	1683	-1024	-768	-1	-1	-1	-1	4	-1024	-768	-1	-1	-1	-1	4		0	0						Untertest4.avi	0	880	547	72	111				0	Content		-72	-111	28040394	1203946958
28057	08:33:56.044	00:00:28.057	1684	-1024	-768	-1	-1	-1	-1	4	-1024	-768	-1	-1	-1	-1	4		0	0						Untertest4.avi	0	880	547	72	111				0	Content		-72	-111	28057016	1203963580
28074	08:33:56.061	00:00:28.073	1685	-1024	-768	-1	-1	-1	-1	4	-1024	-768	-1	-1	-1	-1	4		0	0						Untertest4.avi	0	880	547	72	111				0	Content		-72	-111	28073640	1203980204
28090	08:33:56.077	00:00:28.090	1686	-1024	-768	-1	-1	-1	-1	4	-1024	-768	-1	-1	-1	-1	4		0	0						Untertest4.avi	0	880	547	72	111				0	Content		-72	-111	28090262	1203996826
28107	08:33:56.094	00:00:28.106	1687	-1024	-768	-1	-1	-1	-1	4	-1024	-768	-1	-1	-1	-1	4		0	0						Untertest4.avi	0	880	547	72	111				0	Content		-72	-111	28106887	1204013451
28124	08:33:56.111	00:00:28.124	1688	-1024	-768	-1	-1	-1	-1	4	-1024	-768	-1	-1	-1	-1	4		0	0						Untertest4.avi	0	880	547	72	111				0	Content		-72	-111	28124101	1204030665
28141	08:33:56.128	00:00:28.141	1689	-1024	-768	-1	-1	-1	-1	4	-1024	-768	-1	-1	-1	-1	4		0	0						Untertest4.avi	0	880	547	72	111				0	Content		-72	-111	28141454	1204048018
28159	08:33:56.146	00:00:28.158	1690	-1024	-768	-1	-1	-1	-1	4	-1024	-768	-1	-1	-1	-1	4		0	0						Untertest4.avi	0	880	547	72	111				0	Content		-72	-111	28158704	1204065268
28174	08:33:56.161	00:00:28.173	1691	-1024	-768	-1	-1	-1	-1	4	-1024	-768	-1	-1	-1	-1	4		0	0						Untertest4.avi	0	880	547	72	111				0	Content		-72	-111	28173509	1204080073
28190	08:33:56.177	00:00:28.190	1692	-1024	-768	-1	-1	-1	-1	4	-1024	-768	-1	-1	-1	-1	4		0	0						Untertest4.avi	0	880	547	72	111				0	Content		-72	-111	28190259	1204096823
28207	08:33:56.194	00:00:28.206	1693	-1024	-768	-1	-1	-1	-1	4	-1024	-768	-1	-1	-1	-1	4		0	0						Untertest4.avi	0	880	547	72	111				0	Content		-72	-111	28206874	1204113438
28224	08:33:56.211	00:00:28.223	1694	461,2541	767,7666	0,3457876	0,6147664	637,8949	4,160094	3	398,7714	750,9615	0,345764	0,6147786	637,9021	4,136308	1	54	399	751						Untertest4.avi	0	880	547	72	111	377	620	233	0	Content		327	640	28223631	1204130195
28240	08:33:56.227	00:00:28.240	1695	549,8558	758,5224	0,3457586	0,6148524	637,9021	4,147137	3	488,0952	742,5711	0,3457621	0,6148522	637,9021	4,123432	1	54	488	743						Untertest4.avi	0	880	547	72	111	377	620	233	0	Content		416	632	28240131	1204146695
28257	08:33:56.244	00:00:28.256	1696	514,5593	743,4616	0,3455203	0,6150328	641,4044	4,199086	3	452,5862	726,8348	0,3456762	0,615033	637,6232	4,151426	1	54	453	727						Untertest4.avi	0	880	547	72	111	377	620	233	0	Content		381	616	28256878	1204163442
28274	08:33:56.261	00:00:28.273	1697	509,9683	770,9696	0,3454022	0,6151198	641,4044	4,271883	3	447,6567	754,5309	0,3455575	0,61512	637,6406	4,223471	1	54	448	755						Untertest4.avi	0	880	547	72	111	377	620	233	0	Content		376	644	28273502	1204180066
28290	08:33:56.277	00:00:28.290	1698	503,3199	765,1702	0,3452792	0,6151725	641,4044	4,15045	3	441,0853	748,6863	0,3454257	0,6151727	637,8605	4,104858	1	54	441	749						Untertest4.avi	0	880	547	72	111	377	620	233	0	Content		369	638	28290251	1204196815
28307	08:33:56.294	00:00:28.306	1699	504,7622	744,8884	0,3451686	0,6152323	641,4044	4,170548	3	442,7092	728,2622	0,3453215	0,6152325	637,7051	4,123781	1	54	443	728						Untertest4.avi	0	880	547	72	111	377	620	233	0	Content		371	617	28306876	1204213440
28324	08:33:56.311	00:00:28.323	1700	513,9424	762,5858	0,3451206	0,6153283	637,5245	4,208631	3	453,256	746,5927	0,3451233	0,6153282	637,5245	4,184493	1	54	453	747						Untertest4.avi	0	880	547	72	111	377	620	233	0	Content		381	636	28323616	1204230180
28340	08:33:56.327	00:00:28.340	1701	525,7361	739,1558	0,3449754	0,6154577	637,7253	4,248696	3	464,8822	722,3265	0,3449716	0,6154655	637,73	4,224319	1	54	465	722						Untertest4.avi	0	880	547	72	111	377	620	233	0	Content		393	611	28340121	1204246685
28357	08:33:56.344	00:00:28.356	1702	573,7197	738,7857	0,3452187	0,6155444	641,2081	4,208002	3	512,3948	719,7221	0,3448424	0,615591	637,6241	4,161233	1	54	512	720						Untertest4.avi	0	880	547	72	111	377	620	233	0	Content		440	609	28356745	1204263309
28373	08:33:56.360	00:00:28.373	1703	489,8419	739,5369	0,3447531	0,6157303	637,5999	4,263637	3	428,9795	723,3191	0,3447363	0,6157256	637,6063	4,239214	1	54	429	723						Untertest4.avi	0	880	547	72	111	377	620	233	0	Content		357	612	28373493	1204280057
28390	08:33:56.377	00:00:28.390	1704	513,7144	758,4854	0,3446653	0,6157968	637,4437	4,067614	3	453,0512	742,4285	0,3446681	0,6157967	637,4437	4,044391	1	54	453	742						Untertest4.avi	0	880	547	72	111	377	620	233	0	Content		381	631	28390234	1204296798
28407	08:33:56.394	00:00:28.406	1705	509,6507	741,8825	0,3446558	0,6157867	637,4272	4,123282	3	449,0285	725,5203	0,3446585	0,6157866	637,4272	4,099722	1	54	449	726						Untertest4.avi	0	880	547	72	111	377	620	233	0	Content		377	615	28406869	1204313433
28423	08:33:56.410	00:00:28.423	1706	510,6598	747,2713	0,3446733	0,6156747	637,3826	4,144819	3	450,0277	730,986	0,344676	0,6156746	637,3826	4,121097	1	54	450	731						Untertest4.avi	0	880	547	72	111	377	620	233	0	Content		378	620	28423488	1204330052
28440	08:33:56.427	00:00:28.439	1707	507,7632	758,383	0,3447068	0,6154875	637,3734	4,075799	3	446,9826	742,2983	0,3447095	0,6154874	637,3734	4,052523	1	54	447	742						Untertest4.avi	0	880	547	72	111	377	620	233	0	Content		375	631	28439989	1204346553
28457	08:33:56.444	00:00:28.456	1708	495,9945	735,0895	0,3448849	0,6149642	637,7764	4,094027	3	435,1188	718,5076	0,3448876	0,6149641	637,7764	4,07062	1	55	435	719						Untertest4.avi	0	880	547	72	111	473	650	233	0	Content		363	608	28456737	1204363301
28473	08:33:56.460	00:00:28.473	1709	649,2733	818,4308	0,4967422	0,5476713	637,709	4,117826	0	439,9825	724,0454	0,3449628	0,6144131	637,709	4,074623	0	55	545	771						Untertest4.avi	0	880	547	72	111	473	650	233	0	Content		473	660	28473359	1204379923
28490	08:33:56.477	00:00:28.490	1710	746,0259	809,304	0,5009458	0,5473326	637,7031	4,08836	0	431,1921	721,5233	0,3448934	0,6143013	637,7031	4,038369	0	55	589	765						Untertest4.avi	0	880	547	72	111	473	650	233	0	Content		517	654	28490227	1204396791
28507	08:33:56.494	00:00:28.506	1711	729,9122	804,3624	0,5009149	0,5472766	637,5487	4,09317	0	444,1414	730,3025	0,3448279	0,6141929	637,5487	4,064766	0	55	587	767						Untertest4.avi	0	880	547	72	111	473	650	233	0	Content		515	656	28506846	1204413410
28523	08:33:56.510	00:00:28.523	1712	632,2842	799,6791	0,4987182	0,5473984	623,861	4,15086	0	429,9872	737,9199	0,3447483	0,6140283	637,4432	4,009703	0	55	531	769						Untertest4.avi	0	880	547	72	111	473	650	233	0	Content		459	658	28523231	1204429795
28540	08:33:56.527	00:00:28.539	1713	709,5685	796,3156	0,4986949	0,5471413	623,9518	4,228515	0	440,0696	726,6284	0,3446813	0,6140127	637,4561	4,056679	0	55	575	761						Untertest4.avi	0	880	547	72	111	473	650	233	0	Content		503	650	28539983	1204446547
28557	08:33:56.544	00:00:28.556	1714	632,4754	802,6035	0,4984483	0,5474384	625,8734	4,106079	0	437,9461	722,1381	0,3446944	0,6141545	637,4046	4,077839	0	55	535	762						Untertest4.avi	0	880	547	72	111	473	650	233	0	Content		463	651	28556606	1204463170
28573	08:33:56.560	00:00:28.573	1715	671,0898	787,8459	0,4988419	0,5475431	623,9692	4,164307	0	418,2455	710,0803	0,3447297	0,6143544	637,4247	4,164809	0	55	545	749						Untertest4.avi	0	880	547	72	111	473	650	233	0	Content		473	638	28573229	1204479793
28590	08:33:56.577	00:00:28.589	1716	-1024	-768	-1	-1	-1	-1	4	412,5193	711,3209	0,3447466	0,6145687	637,4804	4,170361	0	55	413	711						Untertest4.avi	0	880	547	72	111	473	650	233	0	Content		341	600	28589851	1204496415
28607	08:33:56.594	00:00:28.606	1717	-1024	-768	-1	-1	-1	-1	4	439,0551	724,7489	0,344745	0,6148086	637,4708	4,013355	0	55	439	725						Untertest4.avi	0	880	547	72	111	473	650	233	0	Content		367	614	28606601	1204513165
28623	08:33:56.610	00:00:28.623	1718	-1024	-768	-1	-1	-1	-1	4	430,9698	710,3661	0,3447463	0,6149924	637,499	3,96832	0	55	431	710						Untertest4.avi	0	880	547	72	111	473	650	233	0	Content		359	599	28623225	1204529789
28640	08:33:56.627	00:00:28.639	1719	665,9762	807,1281	0,4989095	0,5483896	624,3596	4,087432	0	436,6891	716,8932	0,3447749	0,6150941	637,5342	4,060131	0	55	551	762						Untertest4.avi	0	880	547	72	111	473	650	233	0	Content		479	651	28639849	1204546413
28656	08:33:56.643	00:00:28.656	1720	646,8587	810,6048	0,4986505	0,5486445	626,7856	3,990884	0	439,4538	718,1749	0,3448177	0,615234	637,6208	4,104032	0	55	543	764						Untertest4.avi	0	880	547	72	111	473	650	233	0	Content		471	653	28656474	1204563038
28673	08:33:56.660	00:00:28.673	1721	753,6923	808,8949	0,4990326	0,5480672	626,7856	4,136051	0	471,9251	711,6887	0,3443168	0,614993	637,5355	4,044785	0	55	613	760						Untertest4.avi	0	880	547	72	111	473	650	233	0	Content		541	649	28673224	1204579788
28690	08:33:56.677	00:00:28.689	1722	798,9158	759,4273	0,4973774	0,5466281	624,3436	4,055164	0	563,7315	683,8998	0,3429229	0,6135247	637,7864	4,054661	0	56	681	722						Untertest4.avi	0	880	547	72	111	712	443	350	0	Content		609	611	28689848	1204596412
28706	08:33:56.693	00:00:28.706	1723	837,0027	679,5404	0,4967035	0,544442	623,863	4,092856	0	655,2189	601,8115	0,341848	0,6117131	637,6898	4,059967	0	56	746	641						Untertest4.avi	0	880	547	72	111	712	443	350	0	Content		674	530	28706474	1204613038
28723	08:33:56.710	00:00:28.723	1724	834,7615	613,2961	0,4966482	0,5426663	623,9581	4,132765	0	685,746	563,1071	0,3412098	0,6104279	637,5081	4,080152	0	56	760	588						Untertest4.avi	0	880	547	72	111	712	443	350	0	Content		688	477	28723100	1204629664
28740	08:33:56.727	00:00:28.739	1725	821,0437	580,5537	0,4968029	0,5415552	624,0734	4,170744	0	713,3523	538,0696	0,3406522	0,6097724	637,491	4,122228	0	56	767	559						Untertest4.avi	0	880	547	72	111	712	443	350	0	Content		695	448	28739850	1204646414
28756	08:33:56.743	00:00:28.756	1726	819,5479	577,6635	0,4969473	0,5409819	623,9445	4,205487	0	743,6591	529,2593	0,3401585	0,6096429	637,386	4,115326	0	56	782	553						Untertest4.avi	0	880	547	72	111	712	443	350	0	Content		710	442	28756474	1204663038
28773	08:33:56.760	00:00:28.773	1727	811,4803	564,3901	0,4969447	0,5406663	623,7792	4,197786	0	739,4293	529,8187	0,3397627	0,6096283	637,3004	4,185498	0	56	775	547						Untertest4.avi	0	880	547	72	111	712	443	350	0	Content		703	436	28773098	1204679662
28790	08:33:56.777	00:00:28.789	1728	810,9808	561,2368	0,4967939	0,5404985	623,6003	4,184373	0	701,8224	542,938	0,3394714	0,6096788	637,3004	4,05634	0	56	756	552						Untertest4.avi	0	880	547	72	111	712	443	350	0	Content		684	441	28789722	1204696286
28806	08:33:56.793	00:00:28.806	1729	809,3482	564,4056	0,4967166	0,5404981	623,6366	4,176006	0	775,059	525,7128	0,3392627	0,6097407	637,0322	4,060942	0	56	792	545						Untertest4.avi	0	880	547	72	111	712	443	350	0	Content		720	434	28806472	1204713036
28823	08:33:56.810	00:00:28.823	1730	770,6695	567,9795	0,4965322	0,540745	623,6366	4,185698	0	808,2636	531,5851	0,3390266	0,6099882	637,0322	4,091006	0	56	789	550						Untertest4.avi	0	880	547	72	111	712	443	350	0	Content		717	439	28823096	1204729660
28840	08:33:56.827	00:00:28.839	1731	803,0319	557,594	0,4962845	0,5408891	623,5748	4,205707	0	766,0818	534,254	0,3388119	0,6102872	636,9496	4,136986	0	56	785	546						Untertest4.avi	0	880	547	72	111	712	443	350	0	Content		713	435	28839722	1204746286
28856	08:33:56.843	00:00:28.856	1732	806,9953	559,0132	0,496211	0,5411509	623,442	4,171563	0	782,4286	531,2689	0,3386913	0,6106174	636,8542	4,037156	0	56	795	545						Untertest4.avi	0	880	547	72	111	712	443	350	0	Content		723	434	28856470	1204763034
28873	08:33:56.860	00:00:28.873	1733	817,0369	567,045	0,496131	0,5414233	623,5544	4,141201	0	765,3945	545,5022	0,3385567	0,6110391	636,92	4,094522	0	56	791	556						Untertest4.avi	0	880	547	72	111	712	443	350	0	Content		719	445	28873094	1204779658
28890	08:33:56.877	00:00:28.889	1734	803,9314	572,3648	0,4960026	0,5417656	623,5306	4,214057	0	741,8012	546,2576	0,3384509	0,611347	636,92	4,073189	0	56	773	559						Untertest4.avi	0	880	547	72	111	712	443	350	0	Content		701	448	28889720	1204796284
28906	08:33:56.893	00:00:28.906	1735	798,8483	563,4381	0,4959071	0,5419937	623,5292	4,263183	0	788,6229	538,4007	0,3383506	0,6115613	636,9862	4,199597	0	56	794	551						Untertest4.avi	0	880	547	72	111	712	443	350	0	Content		722	440	28906346	1204812910
28923	08:33:56.910	00:00:28.923	1736	804,3167	570,3535	0,4958579	0,5421313	623,5204	4,284928	0	775,4239	529,6259	0,3383172	0,6117478	636,9166	4,255705	0	56	790	550						Untertest4.avi	0	880	547	72	111	712	443	350	0	Content		718	439	28923095	1204829659
28940	08:33:56.927	00:00:28.939	1737	798,6353	564,584	0,4958419	0,5422769	623,5945	4,329071	0	772,0814	540,0705	0,3383184	0,6118566	636,9832	4,200598	0	56	785	552						Untertest4.avi	0	880	547	72	111	712	443	350	0	Content		713	441	28939719	1204846283
28956	08:33:56.943	00:00:28.956	1738	808,221	564,2171	0,4958729	0,5423331	623,6006	4,319678	0	763,788	545,4652	0,3383561	0,6118801	637,0344	4,250862	0	56	786	555						Untertest4.avi	0	880	547	72	111	712	443	350	0	Content		714	444	28956341	1204862905
28973	08:33:56.960	00:00:28.972	1739	803,6122	573,7165	0,4959316	0,5423626	623,6919	4,324936	0	769,8941	548,8767	0,3384618	0,6118854	637,0989	4,195282	0	56	787	561						Untertest4.avi	0	880	547	72	111	712	443	350	0	Content		715	450	28972977	1204879541
28990	08:33:56.977	00:00:28.989	1740	812,8813	564,1609	0,4960109	0,5424114	623,8223	4,318134	0	768,3715	546,9656	0,3385833	0,6118855	637,0468	4,211115	0	56	791	556						Untertest4.avi	0	880	547	72	111	712	443	350	0	Content		719	445	28989714	1204896278
29006	08:33:56.993	00:00:29.006	1741	801,7239	573,4664	0,4960442	0,5426574	623,8978	4,341959	0	766,3127	532,3214	0,3387472	0,6120679	636,9191	4,303528	0	56	784	553						Untertest4.avi	0	880	547	72	111	712	443	350	0	Content		712	442	29006340	1204912904
29023	08:33:57.010	00:00:29.022	1742	808,8615	635,5604	0,4959797	0,544314	623,8982	4,384837	0	740,1571	600,5752	0,339347	0,6134005	637,1224	4,2873	0	56	775	618						Untertest4.avi	0	880	547	72	111	712	443	350	0	Content		703	507	29022979	1204929543
29040	08:33:57.027	00:00:29.039	1743	778,4303	698,9744	0,4959009	0,546531	623,9631	4,414252	0	732,7365	662,0784	0,340454	0,6148672	637,1224	4,314974	0	57	756	681						Untertest4.avi	0	880	547	72	111	612	642	366	0	Content		684	570	29039590	1204946154
29056	08:33:57.043	00:00:29.056	1744	767,05	763,9879	0,495812	0,5481117	623,8901	4,349659	0	646,2635	692,2552	0,3415506	0,6157442	637,1807	4,334673	0	57	707	728						Untertest4.avi	0	880	547	72	111	612	642	366	0	Content		635	617	29056338	1204962902
29073	08:33:57.060	00:00:29.072	1745	783,4561	802,9371	0,495851	0,5485656	623,9396	4,297477	0	603,7333	736,5674	0,3420715	0,6159249	637,0883	4,356508	0	57	694	770						Untertest4.avi	0	880	547	72	111	612	642	366	0	Content		622	659	29072974	1204979538
29090	08:33:57.077	00:00:29.089	1746	774,4005	792,1328	0,4957933	0,5487239	623,8018	4,311525	0	582,4792	715,3453	0,3421984	0,6159948	636,9695	4,357554	0	57	678	754						Untertest4.avi	0	880	547	72	111	612	642	366	0	Content		606	643	29089588	1204996152
29106	08:33:57.093	00:00:29.106	1747	780,5675	788,0901	0,4957353	0,5488956	623,8063	4,330005	0	587,4917	719,6317	0,342181	0,6161258	637,0096	4,281741	0	57	684	754						Untertest4.avi	0	880	547	72	111	612	642	366	0	Content		612	643	29106211	1205012775
29123	08:33:57.110	00:00:29.122	1748	832,7922	795,2321	0,4956967	0,5489199	623,8063	4,380043	0	581,3808	712,045	0,342125	0,6162968	637,0863	4,319025	0	57	707	754						Untertest4.avi	0	880	547	72	111	612	642	366	0	Content		635	643	29122974	1205029538
29140	08:33:57.127	00:00:29.139	1749	1003,538	709,8498	0,495681	0,5490923	623,8257	3,500533	0	588,4568	709,2183	0,3420603	0,6164055	637,1135	4,30211	0	57	796	710						Untertest4.avi	0	880	547	72	111	612	642	366	0	Content		724	599	29139587	1205046151
29156	08:33:57.143	00:00:29.156	1750	1014,246	731,1677	0,4956624	0,5492123	623,7769	3,438153	0	582,314	716,979	0,342001	0,6165298	637,1508	4,273561	0	57	798	724						Untertest4.avi	0	880	547	72	111	612	642	366	0	Content		726	613	29156212	1205062776
29173	08:33:57.160	00:00:29.172	1751	786,6067	789,7007	0,4957009	0,5493242	623,7537	4,364969	0	570,2094	710,4161	0,3419567	0,6167207	637,2958	4,311634	0	57	678	750						Untertest4.avi	0	880	547	72	111	612	642	366	0	Content		606	639	29172838	1205079402
29190	08:33:57.177	00:00:29.189	1752	788,3956	809,1543	0,4957299	0,5494824	623,7493	4,294984	0	561,5171	720,999	0,3419479	0,6168876	637,3199	4,306432	0	57	675	765						Untertest4.avi	0	880	547	72	111	612	642	366	0	Content		603	654	29189588	1205096152
29206	08:33:57.193	00:00:29.206	1753	786,4363	794,9204	0,4957518	0,5496854	623,8234	4,266541	0	577,3929	713,9761	0,3419387	0,6170664	637,3729	4,243218	0	57	682	754						Untertest4.avi	0	880	547	72	111	612	642	366	0	Content		610	643	29206212	1205112776
29223	08:33:57.210	00:00:29.222	1754	785,9575	797,6478	0,4957909	0,5499023	623,8541	4,175937	0	620,7346	713,6378	0,3419614	0,6173005	637,3729	4,264832	0	57	703	756						Untertest4.avi	0	880	547	72	111	612	642	366	0	Content		631	645	29222838	1205129402
29239	08:33:57.226	00:00:29.239	1755	790,8573	802,3053	0,4958934	0,5501093	624,1293	4,185563	0	573,6671	710,9852	0,342013	0,6174954	637,3417	4,218998	0	57	682	757						Untertest4.avi	0	880	547	72	111	612	642	366	0	Content		610	646	29239461	1205146025
29256	08:33:57.243	00:00:29.256	1756	783,2437	802,8717	0,4960395	0,5502196	624,2575	4,156835	0	570,6962	705,4174	0,342078	0,6175963	637,2527	4,138201	0	57	677	754						Untertest4.avi	0	880	547	72	111	612	642	366	0	Content		605	643	29256209	1205162773
29273	08:33:57.260	00:00:29.272	1757	789,9658	787,2117	0,4961294	0,5503553	624,1554	4,192889	0	565,4913	712,0679	0,3421601	0,6177148	637,1505	4,262082	0	57	678	750						Untertest4.avi	0	880	547	72	111	612	642	366	0	Content		606	639	29272835	1205179399
29289	08:33:57.276	00:00:29.289	1758	810,3572	807,0543	0,4962106	0,5504262	623,9592	4,101977	0	571,8005	712,5043	0,3422037	0,6177376	637,1883	4,116581	0	57	691	760						Untertest4.avi	0	880	547	72	111	612	642	366	0	Content		619	649	29289460	1205196024
29306	08:33:57.293	00:00:29.306	1759	794,2412	791,0883	0,4962533	0,5504856	623,9058	4,105908	0	578,4639	708,2294	0,342236	0,617736	637,2408	4,1753	0	57	686	750						Untertest4.avi	0	880	547	72	111	612	642	366	0	Content		614	639	29306083	1205212647
29323	08:33:57.310	00:00:29.322	1760	795,9194	798,4886	0,4963026	0,5505137	624,0835	4,097376	0	572,1267	706,8877	0,3422598	0,6177587	637,2664	4,143485	0	57	684	753						Untertest4.avi	0	880	547	72	111	612	642	366	0	Content		612	642	29322832	1205229396
29339	08:33:57.326	00:00:29.339	1761	743,6767	793,535	0,4963771	0,5505823	624,0836	4,049583	0	564,7596	704,3805	0,3422746	0,6177857	637,4688	4,128353	0	57	654	749						Untertest4.avi	0	880	547	72	111	612	642	366	0	Content		582	638	29339456	1205246020
29356	08:33:57.343	00:00:29.356	1762	795,4037	799,9854	0,4963943	0,5505481	624,4346	4,066696	0	554,0085	696,1395	0,3422879	0,6177947	637,4839	4,073305	0	57	675	748						Untertest4.avi	0	880	547	72	111	612	642	366	0	Content		603	637	29356080	1205262644
29373	08:33:57.360	00:00:29.372	1763	800,4437	790,4679	0,4964403	0,5505176	624,5708	4,042579	0	570,5496	720,9665	0,342316	0,6177915	637,6002	4,031274	0	57	685	756						Untertest4.avi	0	880	547	72	111	612	642	366	0	Content		613	645	29372705	1205279269
29389	08:33:57.376	00:00:29.389	1764	844,2217	784,6454	0,4965152	0,5503533	624,5708	3,973317	0	579,5449	713,3674	0,3423678	0,6177576	637,6885	4,018779	0	57	712	749						Untertest4.avi	0	880	547	72	111	612	642	366	0	Content		640	638	29389456	1205296020
29406	08:33:57.393	00:00:29.406	1765	804,9083	808,73	0,4966879	0,5502816	624,0775	3,940848	0	530,66	674,2869	0,3425096	0,617759	637,6885	4,200814	0	58	668	742						Untertest4.avi	0	880	547	72	111	542	640	117	0	Content		596	631	29406078	1205312642
29423	08:33:57.410	00:00:29.422	1766	798,3653	797,8062	0,4975425	0,5500972	624,0775	4,030679	0	520,8304	706,6785	0,3435176	0,617716	637,6225	4,112545	0	58	660	752						Untertest4.avi	0	880	547	72	111	542	640	117	0	Content		588	641	29422709	1205329273
29439	08:33:57.426	00:00:29.439	1767	772,3424	816,8882	0,4984662	0,5498284	624,0775	3,839783	0	474,3031	698,4949	0,3446479	0,6173434	637,33	4,045411	0	58	623	758						Untertest4.avi	0	880	547	72	111	542	640	117	0	Content		551	647	29439330	1205345894
29456	08:33:57.443	00:00:29.456	1768	747,3279	812,2354	0,4987769	0,5493583	624,0775	3,919017	0	464,0113	699,7529	0,3448977	0,6167814	637,7062	4,000184	0	58	606	756						Untertest4.avi	0	880	547	72	111	542	640	117	0	Content		534	645	29456080	1205362644
29473	08:33:57.460	00:00:29.472	1769	639,7606	776,4	0,4987217	0,549492	624,0775	4,107651	0	461,8956	699,4255	0,3448172	0,6165718	637,5754	3,924279	0	58	551	738						Untertest4.avi	0	880	547	72	111	542	640	117	0	Content		479	627	29472703	1205379267
29489	08:33:57.476	00:00:29.489	1770	731,4506	789,9139	0,4987615	0,5489762	624,0775	4,059605	0	466,7397	709,6431	0,3448028	0,616208	637,5782	4,00912	0	58	599	750						Untertest4.avi	0	880	547	72	111	542	640	117	0	Content		527	639	29489328	1205395892
29506	08:33:57.493	00:00:29.505	1771	1127,584	804,4368	0,5025804	0,5488075	624,0775	4,051443	0	405,2264	715,6261	0,3442895	0,6161506	640,1555	3,909261	0	58	766	760						Untertest4.avi	0	880	547	72	111	542	640	117	0	Content		694	649	29505962	1205412526
29523	08:33:57.510	00:00:29.522	1772	739,332	766,0809	0,4995569	0,5488145	628,4906	4,155734	0	466,9571	706,7094	0,3448412	0,6160954	637,4839	4,026145	0	59	603	736						Untertest4.avi	0	880	547	72	111	502	639	183	0	Content		531	625	29522700	1205429264
29539	08:33:57.526	00:00:29.539	1773	649,2169	782,5051	0,4989232	0,5489943	624,1284	4,099052	0	419,1695	717,0631	0,3448319	0,6161579	637,4337	4,024396	0	59	534	750						Untertest4.avi	0	880	547	72	111	502	639	183	0	Content		462	639	29539324	1205445888
29556	08:33:57.543	00:00:29.555	1774	752,5862	793,5504	0,4988745	0,5489222	624,1284	4,025662	0	434,2498	688,3409	0,3448023	0,6162281	637,3868	4,058399	0	59	593	741						Untertest4.avi	0	880	547	72	111	502	639	183	0	Content		521	630	29555959	1205462523
29573	08:33:57.560	00:00:29.572	1775	-1024	-768	-1	-1	-1	-1	4	471,0103	703,8208	0,3447364	0,6162939	637,2566	4,043786	0	59	471	704						Untertest4.avi	0	880	547	72	111	502	639	183	0	Content		399	593	29572575	1205479139
29589	08:33:57.576	00:00:29.589	1776	635,0394	804,7968	0,4986679	0,5491877	624,1284	4,042678	0	461,5035	695,3922	0,3446008	0,6163566	637,245	3,965943	0	59	548	750						Untertest4.avi	0	880	547	72	111	502	639	183	0	Content		476	639	29589325	1205495889
29606	08:33:57.593	00:00:29.605	1777	698,1747	790,6938	0,4985858	0,5490072	624,0795	4,03186	0	468,1184	702,7409	0,344469	0,6161991	637,5036	4,014617	0	59	583	747						Untertest4.avi	0	880	547	72	111	502	639	183	0	Content		511	636	29605955	1205512519
29623	08:33:57.610	00:00:29.622	1778	700,3842	806,2986	0,4985063	0,5488406	624,274	3,998505	0	452,1253	706,6266	0,3443601	0,6160572	637,4899	4,004033	0	59	576	756						Untertest4.avi	0	880	547	72	111	502	639	183	0	Content		504	645	29622572	1205529136
29639	08:33:57.626	00:00:29.639	1779	680,1893	814,0437	0,4984429	0,5487647	624,274	4,025997	0	466,0536	712,4904	0,3443089	0,6159217	637,3477	3,935856	0	59	573	763						Untertest4.avi	0	880	547	72	111	502	639	183	0	Content		501	652	29639323	1205545887
29656	08:33:57.643	00:00:29.655	1780	726,5692	800,325	0,4984421	0,5483233	624,274	3,948768	0	468,1515	705,2345	0,3442874	0,6158229	637,289	3,97748	0	59	597	753						Untertest4.avi	0	880	547	72	111	502	639	183	0	Content		525	642	29655954	1205562518
29673	08:33:57.660	00:00:29.672	1781	643,0697	797,5831	0,4989026	0,5483711	621,1696	4,026392	0	476,1386	699,0068	0,3442893	0,6156285	637,2565	3,970671	0	59	560	748						Untertest4.avi	0	880	547	72	111	502	639	183	0	Content		488	637	29672571	1205579135
29689	08:33:57.676	00:00:29.689	1782	643,0697	797,5831	0,4985045	0,5481419	623,8563	4,026392	0	389,3449	722,0917	0,3442914	0,6155718	637,2556	3,944699	0	59	516	760						Untertest4.avi	0	880	547	72	111	502	639	183	0	Content		444	649	29689195	1205595759
29706	08:33:57.693	00:00:29.705	1783	730,8682	798,8176	0,498643	0,5478843	624,4269	4,07543	0	436,0028	713,2129	0,3442682	0,6155549	637,1871	4,065045	0	60	583	756						Untertest4.avi	0	880	547	72	111	563	648	200	0	Content		511	645	29705951	1205612515
29723	08:33:57.710	00:00:29.722	1784	681,1696	794,8322	0,4982795	0,5480597	623,7858	4,145618	0	476,2038	705,5616	0,3439396	0,6157007	637,3242	4,04563	0	60	579	750						Untertest4.avi	0	880	547	72	111	563	648	200	0	Content		507	639	29722570	1205629134
29739	08:33:57.726	00:00:29.739	1785	757,3718	813,7043	0,4975241	0,5481607	624,0917	4,005383	0	537,027	718,8268	0,3432324	0,6158193	636,9937	4,051004	0	60	647	766						Untertest4.avi	0	880	547	72	111	563	648	200	0	Content		575	655	29739192	1205645756
29756	08:33:57.743	00:00:29.755	1786	775,297	814,663	0,4972361	0,5482084	623,7458	3,974988	0	545,1	704,4677	0,3428981	0,6159071	637,3129	4,072994	0	60	660	760						Untertest4.avi	0	880	547	72	111	563	648	200	0	Content		588	649	29755818	1205662382
29773	08:33:57.760	00:00:29.772	1787	760,449	806,2517	0,4972969	0,5481901	623,7823	4,039478	0	532,664	728,1997	0,342899	0,6159239	637,2393	4,090969	0	60	647	767						Untertest4.avi	0	880	547	72	111	563	648	200	0	Content		575	656	29772566	1205679130
29789	08:33:57.776	00:00:29.789	1788	-1024	-768	-1	-1	-1	-1	4	533,3833	722,6663	0,3428474	0,6159425	637,2131	4,105928	0	60	533	723						Untertest4.avi	0	880	547	72	111	563	648	200	0	Content		461	612	29789189	1205695753
29806	08:33:57.793	00:00:29.805	1789	-1024	-768	-1	-1	-1	-1	4	539,0038	723,8059	0,3428168	0,6159306	637,0382	4,006942	0	60	539	724						Untertest4.avi	0	880	547	72	111	563	648	200	0	Content		467	613	29805813	1205712377
29822	08:33:57.809	00:00:29.822	1790	731,1405	811,5063	0,4972946	0,5480231	623,7823	4,035486	0	529,201	715,2793	0,342791	0,6158804	636,9788	4,077088	0	60	630	763						Untertest4.avi	0	880	547	72	111	563	648	200	0	Content		558	652	29822438	1205729002
29839	08:33:57.826	00:00:29.839	1791	735,195	814,8241	0,4972755	0,5479238	623,7823	3,958401	0	535,3862	713,3983	0,3427543	0,6157932	636,9338	4,081032	0	60	635	764						Untertest4.avi	0	880	547	72	111	563	648	200	0	Content		563	653	29839186	1205745750
29856	08:33:57.843	00:00:29.855	1792	741,272	816,5804	0,4972693	0,5479025	623,7823	3,903919	0	539,9468	716,5145	0,3427147	0,6157781	636,7872	4,011011	0	60	641	767						Untertest4.avi	0	880	547	72	111	563	648	200	0	Content		569	656	29855812	1205762376
29872	08:33:57.859	00:00:29.872	1793	757,6409	810,2515	0,4972617	0,5477951	623,5645	4,0481	0	544,5157	707,7452	0,3426496	0,6158531	636,8466	4,135164	0	60	651	759						Untertest4.avi	0	880	547	72	111	563	648	200	0	Content		579	648	29872434	1205778998
29889	08:33:57.876	00:00:29.889	1794	-1024	-768	-1	-1	-1	-1	4	550,6693	705,3683	0,3424072	0,6159897	636,9315	4,14327	0	60	551	705						Untertest4.avi	0	880	547	72	111	563	648	200	0	Content		479	594	29889058	1205795622
29906	08:33:57.893	00:00:29.905	1795	879,5369	787,736	0,4963761	0,547304	626,235	3,992406	0	645,3407	727,869	0,341138	0,6154152	637,0627	4,019697	0	61	762	758						Untertest4.avi	0	880	547	72	111	838	527	366	0	Content		690	647	29905807	1205812371
29922	08:33:57.909	00:00:29.922	1796	932,9905	700,0996	0,4942505	0,5460489	620,7568	4,051383	0	711,696	652,889	0,3395452	0,6142774	637,312	4,020806	0	61	822	676						Untertest4.avi	0	880	547	72	111	838	527	366	0	Content		750	565	29922432	1205828996
29939	08:33:57.926	00:00:29.939	1797	934,278	672,7316	0,4943348	0,5454134	623,9966	4,114841	0	823,4652	621,7061	0,3385931	0,6138265	637,42	3,973731	0	61	879	647						Untertest4.avi	0	880	547	72	111	838	527	366	0	Content		807	536	29939058	1205845622
29956	08:33:57.943	00:00:29.955	1798	946,4346	663,4382	0,4942741	0,5452862	623,7749	4,135319	0	869,3293	613,072	0,3378801	0,6141055	637,7183	4,095507	0	61	908	638						Untertest4.avi	0	880	547	72	111	838	527	366	0	Content		836	527	29955680	1205862244
29972	08:33:57.959	00:00:29.972	1799	929,2545	656,605	0,4944082	0,5452407	624,1631	4,166279	0	888,522	609,9218	0,337472	0,6143074	637,7448	4,028546	0	61	909	633						Untertest4.avi	0	880	547	72	111	838	527	366	0	Content		837	522	29972430	1205878994
29989	08:33:57.976	00:00:29.989	1800	933,0134	651,4957	0,4945737	0,5451745	624,2603	4,150858	0	886,5648	623,9804	0,337285	0,6143858	637,4135	4,096529	0	61	910	638						Untertest4.avi	0	880	547	72	111	838	527	366	0	Content		838	527	29989053	1205895617
30006	08:33:57.993	00:00:30.005	1801	935,2925	652,014	0,4946847	0,5451877	623,8849	4,161921	0	911,7594	630,3748	0,3371384	0,6144292	637,5051	4,068042	0	61	924	641						Untertest4.avi	0	880	547	72	111	838	527	366	0	Content		852	530	30005680	1205912244
30022	08:33:58.009	00:00:30.022	1802	918,3441	642,1834	0,4947634	0,5451678	623,777	4,213892	0	909,4313	627,7506	0,3371088	0,6144524	637,534	4,050661	0	61	914	635						Untertest4.avi	0	880	547	72	111	838	527	366	0	Content		842	524	30022304	1205928868
30039	08:33:58.026	00:00:30.039	1803	866,4502	648,8722	0,4962318	0,5451503	615,1762	4,089645	0	913,5443	621,0437	0,3371386	0,6144929	637,4497	4,095478	0	61	890	635						Untertest4.avi	0	880	547	72	111	838	527	366	0	Content		818	524	30039055	1205945619
30056	08:33:58.043	00:00:30.055	1804	918,3196	645,7443	0,4949125	0,545068	624,0083	4,195501	0	901,3905	619,5239	0,3371974	0,6144629	637,4138	4,13109	0	61	910	633						Untertest4.avi	0	880	547	72	111	838	527	366	0	Content		838	522	30055676	1205962240
30072	08:33:58.059	00:00:30.072	1805	863,6444	658,5682	0,4962931	0,5450405	615,6517	4,178657	0	905,7556	626,65	0,3372709	0,6143999	637,4326	4,111039	0	61	885	643						Untertest4.avi	0	880	547	72	111	838	527	366	0	Content		813	532	30072303	1205978867
30089	08:33:58.076	00:00:30.088	1806	919,3247	641,0765	0,4950204	0,5448601	623,7701	4,223019	0	906,3265	627,0438	0,3373437	0,614323	637,3564	4,121903	0	61	913	634						Untertest4.avi	0	880	547	72	111	838	527	366	0	Content		841	523	30088928	1205995492
30106	08:33:58.093	00:00:30.105	1807	918,2991	645,2494	0,4950536	0,544717	623,7778	4,229443	0	898,4689	629,9828	0,3373969	0,6142064	637,3334	4,172333	0	61	908	638						Untertest4.avi	0	880	547	72	111	838	527	366	0	Content		836	527	30105676	1206012240
30122	08:33:58.109	00:00:30.122	1808	931,7958	639,1134	0,4950763	0,5445858	623,8067	4,233517	0	908,8291	627,5898	0,3374362	0,6140624	637,3554	4,195066	0	61	920	633						Untertest4.avi	0	880	547	72	111	838	527	366	0	Content		848	522	30122303	1206028867
30139	08:33:58.126	00:00:30.138	1809	921,4447	653,0258	0,4950928	0,5444326	623,7487	4,287222	0	897,7403	627,9073	0,3374746	0,6139537	637,259	4,162393	0	61	910	640						Untertest4.avi	0	880	547	72	111	838	527	366	0	Content		838	529	30138927	1206045491
30156	08:33:58.143	00:00:30.155	1810	928,225	642,1339	0,4951067	0,5443135	623,6891	4,291631	0	899,0927	619,4886	0,3374974	0,6138531	637,2573	4,191492	0	61	914	631						Untertest4.avi	0	880	547	72	111	838	527	366	0	Content		842	520	30155553	1206062117
30172	08:33:58.159	00:00:30.172	1811	910,7906	643,9205	0,4951038	0,5443008	623,6873	4,372762	0	899,8105	628,3284	0,337523	0,6138402	637,2453	4,25017	0	61	905	636						Untertest4.avi	0	880	547	72	111	838	527	366	0	Content		833	525	30172305	1206078869
30189	08:33:58.176	00:00:30.188	1812	911,7581	647,8295	0,4950959	0,5443395	623,6986	4,336321	0	900,1658	618,569	0,3375278	0,6139272	637,2031	4,261147	0	61	906	633						Untertest4.avi	0	880	547	72	111	838	527	366	0	Content		834	522	30188925	1206095489
30206	08:33:58.193	00:00:30.205	1813	926,1007	641,8091	0,4950699	0,5444288	623,7666	4,425758	0	907,0339	619,2798	0,3375158	0,6140047	637,2216	4,336975	0	61	917	631						Untertest4.avi	0	880	547	72	111	838	527	366	0	Content		845	520	30205551	1206112115
30222	08:33:58.209	00:00:30.222	1814	927,0453	644,649	0,4950302	0,5445641	623,8307	4,419976	0	901,0009	632,2601	0,3375197	0,6141638	637,22	4,27636	0	61	914	638						Untertest4.avi	0	880	547	72	111	838	527	366	0	Content		842	527	30222177	1206128741
30239	08:33:58.226	00:00:30.238	1815	953,6901	677,1378	0,4945607	0,5455772	623,8419	4,43063	0	918,1259	654,5023	0,3373614	0,6150889	637,4095	4,381031	0	61	936	666						Untertest4.avi	0	880	547	72	111	838	527	366	0	Content		864	555	30238923	1206145487
30256	08:33:58.243	00:00:30.255	1816	932,1904	761,1035	0,4964621	0,5480427	605,9238	4,244409	0	966,4026	734,754	0,3372302	0,6169488	637,5322	4,34432	0	61	949	748						Untertest4.avi	0	880	547	72	111	838	527	366	0	Content		877	637	30255550	1206162114
30272	08:33:58.259	00:00:30.272	1817	-1024	-768	-1	-1	-1	-1	4	-1024	-768	-1	-1	-1	-1	4		0	0						Untertest4.avi	0	880	547	72	111				0	Content		-72	-111	30272172	1206178736
30289	08:33:58.276	00:00:30.288	1818	-1024	-768	-1	-1	-1	-1	4	-1024	-768	-1	-1	-1	-1	4		0	0						Untertest4.avi	0	880	547	72	111				0	Content		-72	-111	30288799	1206195363
30305	08:33:58.292	00:00:30.305	1819	-1024	-768	-1	-1	-1	-1	4	-1024	-768	-1	-1	-1	-1	4		0	0						Untertest4.avi	0	880	547	72	111				0	Content		-72	-111	30305484	1206212048
30322	08:33:58.309	00:00:30.322	1820	-1024	-768	-1	-1	-1	-1	4	-1024	-768	-1	-1	-1	-1	4		0	0						Untertest4.avi	0	880	547	72	111				0	Content		-72	-111	30322152	1206228716
30339	08:33:58.326	00:00:30.338	1821	-1024	-768	-1	-1	-1	-1	4	-1024	-768	-1	-1	-1	-1	4		0	0						Untertest4.avi	0	880	547	72	111				0	Content		-72	-111	30338795	1206245359
30356	08:33:58.343	00:00:30.355	1822	-1024	-768	-1	-1	-1	-1	4	-1024	-768	-1	-1	-1	-1	4		0	0						Untertest4.avi	0	880	547	72	111				0	Content		-72	-111	30355546	1206262110
30372	08:33:58.359	00:00:30.372	1823	-1024	-768	-1	-1	-1	-1	4	-1024	-768	-1	-1	-1	-1	4		0	0						Untertest4.avi	0	880	547	72	111				0	Content		-72	-111	30372173	1206278737
30389	08:33:58.376	00:00:30.388	1824	-1024	-768	-1	-1	-1	-1	4	-1024	-768	-1	-1	-1	-1	4		0	0						Untertest4.avi	0	880	547	72	111				0	Content		-72	-111	30388796	1206295360
30405	08:33:58.392	00:00:30.405	1825	-1024	-768	-1	-1	-1	-1	4	-1024	-768	-1	-1	-1	-1	4		0	0						Untertest4.avi	0	880	547	72	111				0	Content		-72	-111	30405479	1206312043
30422	08:33:58.409	00:00:30.422	1826	-1024	-768	-1	-1	-1	-1	4	-1024	-768	-1	-1	-1	-1	4		0	0						Untertest4.avi	0	880	547	72	111				0	Content		-72	-111	30422147	1206328711
30439	08:33:58.426	00:00:30.438	1827	-1024	-768	-1	-1	-1	-1	4	-1024	-768	-1	-1	-1	-1	4		0	0						Untertest4.avi	0	880	547	72	111				0	Content		-72	-111	30438795	1206345359
30455	08:33:58.442	00:00:30.455	1828	-1024	-768	-1	-1	-1	-1	4	-1024	-768	-1	-1	-1	-1	4		0	0						Untertest4.avi	0	880	547	72	111				0	Content		-72	-111	30455421	1206361985
30472	08:33:58.459	00:00:30.472	1829	-1024	-768	-1	-1	-1	-1	4	-1024	-768	-1	-1	-1	-1	4		0	0						Untertest4.avi	0	880	547	72	111				0	Content		-72	-111	30472107	1206378671
30489	08:33:58.476	00:00:30.488	1830	-1024	-768	-1	-1	-1	-1	4	-1024	-768	-1	-1	-1	-1	4		0	0						Untertest4.avi	0	880	547	72	111				0	Content		-72	-111	30488776	1206395340
30505	08:33:58.492	00:00:30.505	1831	-1024	-768	-1	-1	-1	-1	4	-1024	-768	-1	-1	-1	-1	4		0	0						Untertest4.avi	0	880	547	72	111				0	Content		-72	-111	30505421	1206411985
30522	08:33:58.509	00:00:30.522	1832	-1024	-768	-1	-1	-1	-1	4	-1024	-768	-1	-1	-1	-1	4		0	0						Untertest4.avi	0	880	547	72	111				0	Content		-72	-111	30522044	1206428608
30539	08:33:58.526	00:00:30.538	1833	-1024	-768	-1	-1	-1	-1	4	-1024	-768	-1	-1	-1	-1	4		0	0						Untertest4.avi	0	880	547	72	111				0	Content		-72	-111	30538670	1206445234
30556	08:33:58.543	00:00:30.555	1834	-1024	-768	-1	-1	-1	-1	4	-1024	-768	-1	-1	-1	-1	4		0	0						Untertest4.avi	0	880	547	72	111				0	Content		-72	-111	30555920	1206462484
30572	08:33:58.559	00:00:30.572	1835	-79,87978	551,4837	0,4478748	0,8372539	432,1425	2,594964	3	-144,4708	526,8881	0,4478711	0,8372528	432,1425	2,581982	1	62	-144	527						Untertest4.avi	0	880	547	72	111	-216	416	16	0	Content		-216	416	30572167	1206478731
30589	08:33:58.576	00:00:30.588	1836	-1024	-768	-1	-1	-1	-1	4	-1024	-768	-1	-1	-1	-1	4		0	0						Untertest4.avi	0	880	547	72	111				0	Content		-72	-111	30588666	1206495230
30605	08:33:58.592	00:00:30.605	1837	-1024	-768	-1	-1	-1	-1	4	-1024	-768	-1	-1	-1	-1	4		0	0						Untertest4.avi	0	880	547	72	111				0	Content		-72	-111	30605409	1206511973
30623	08:33:58.610	00:00:30.623	1838	-1024	-768	-1	-1	-1	-1	4	-1024	-768	-1	-1	-1	-1	4		0	0						Untertest4.avi	0	880	547	72	111				0	Content		-72	-111	30623026	1206529590
30640	08:33:58.627	00:00:30.640	1839	-1024	-768	-1	-1	-1	-1	4	-1024	-768	-1	-1	-1	-1	4		0	0						Untertest4.avi	0	880	547	72	111				0	Content		-72	-111	30640104	1206546668
30657	08:33:58.644	00:00:30.656	1840	-1024	-768	-1	-1	-1	-1	4	-1024	-768	-1	-1	-1	-1	4		0	0						Untertest4.avi	0	880	547	72	111				0	Content		-72	-111	30656534	1206563098
30673	08:33:58.660	00:00:30.673	1841	-1024	-768	-1	-1	-1	-1	4	-1024	-768	-1	-1	-1	-1	4		0	0						Untertest4.avi	0	880	547	72	111				0	Content		-72	-111	30673409	1206579973
30690	08:33:58.677	00:00:30.690	1842	-1024	-768	-1	-1	-1	-1	4	-1024	-768	-1	-1	-1	-1	4		0	0						Untertest4.avi	0	880	547	72	111				0	Content		-72	-111	30690032	1206596596
30707	08:33:58.694	00:00:30.706	1843	-1024	-768	-1	-1	-1	-1	4	-1024	-768	-1	-1	-1	-1	4		0	0						Untertest4.avi	0	880	547	72	111				0	Content		-72	-111	30706655	1206613219
30723	08:33:58.710	00:00:30.723	1844	-1024	-768	-1	-1	-1	-1	4	-1024	-768	-1	-1	-1	-1	4		0	0						Untertest4.avi	0	880	547	72	111				0	Content		-72	-111	30723280	1206629844
30740	08:33:58.727	00:00:30.739	1845	-1024	-768	-1	-1	-1	-1	4	-1024	-768	-1	-1	-1	-1	4		0	0						Untertest4.avi	0	880	547	72	111				0	Content		-72	-111	30739905	1206646469
30757	08:33:58.744	00:00:30.756	1846	-1024	-768	-1	-1	-1	-1	4	-1024	-768	-1	-1	-1	-1	4		0	0						Untertest4.avi	0	880	547	72	111				0	Content		-72	-111	30756656	1206663220
30773	08:33:58.760	00:00:30.773	1847	-1024	-768	-1	-1	-1	-1	4	-1024	-768	-1	-1	-1	-1	4		0	0						Untertest4.avi	0	880	547	72	111				0	Content		-72	-111	30773279	1206679843
30790	08:33:58.777	00:00:30.789	1848	-1024	-768	-1	-1	-1	-1	4	-1024	-768	-1	-1	-1	-1	4		0	0						Untertest4.avi	0	880	547	72	111				0	Content		-72	-111	30789901	1206696465
30807	08:33:58.794	00:00:30.806	1849	-1024	-768	-1	-1	-1	-1	4	-1024	-768	-1	-1	-1	-1	4		0	0						Untertest4.avi	0	880	547	72	111				0	Content		-72	-111	30806526	1206713090
30824	08:33:58.811	00:00:30.823	1850	-1024	-768	-1	-1	-1	-1	4	-1024	-768	-1	-1	-1	-1	4		0	0						Untertest4.avi	0	880	547	72	111				0	Content		-72	-111	30823776	1206730340
30840	08:33:58.827	00:00:30.840	1851	-1024	-768	-1	-1	-1	-1	4	-1024	-768	-1	-1	-1	-1	4		0	0						Untertest4.avi	0	880	547	72	111				0	Content		-72	-111	30840399	1206746963
30857	08:33:58.844	00:00:30.857	1852	-1024	-768	-1	-1	-1	-1	4	-1024	-768	-1	-1	-1	-1	4		0	0						Untertest4.avi	0	880	547	72	111				0	Content		-72	-111	30857147	1206763711
30872	08:33:58.859	00:00:30.872	1853	-1024	-768	-1	-1	-1	-1	4	-1024	-768	-1	-1	-1	-1	4		0	0						Untertest4.avi	0	880	547	72	111				0	Content		-72	-111	30872398	1206778962
30889	08:33:58.876	00:00:30.888	1854	-1024	-768	-1	-1	-1	-1	4	-1024	-768	-1	-1	-1	-1	4		0	0						Untertest4.avi	0	880	547	72	111				0	Content		-72	-111	30888646	1206795210
30905	08:33:58.892	00:00:30.905	1855	-1024	-768	-1	-1	-1	-1	4	-1024	-768	-1	-1	-1	-1	4		0	0						Untertest4.avi	0	880	547	72	111				0	Content		-72	-111	30905145	1206811709
30922	08:33:58.909	00:00:30.921	1856	-1024	-768	-1	-1	-1	-1	4	-1024	-768	-1	-1	-1	-1	4		0	0						Untertest4.avi	0	880	547	72	111				0	Content		-72	-111	30921771	1206828335
30939	08:33:58.926	00:00:30.938	1857	-1024	-768	-1	-1	-1	-1	4	-1024	-768	-1	-1	-1	-1	4		0	0						Untertest4.avi	0	880	547	72	111				0	Content		-72	-111	30938963	1206845527
30956	08:33:58.943	00:00:30.956	1858	-1024	-768	-1	-1	-1	-1	4	-1024	-768	-1	-1	-1	-1	4		0	0						Untertest4.avi	0	880	547	72	111				0	Content		-72	-111	30956339	1206862903
30974	08:33:58.961	00:00:30.973	1859	-1024	-768	-1	-1	-1	-1	4	-1024	-768	-1	-1	-1	-1	4		0	0						Untertest4.avi	0	880	547	72	111				0	Content		-72	-111	30973584	1206880148
30988	08:33:58.975	00:00:30.988	1860	671,5487	743,0866	0,3439631	0,6179749	640,3334	4,277663	3	611,7307	727,2325	0,3439625	0,6179745	640,3335	4,253093	1	63	612	727						Untertest4.avi	0	880	547	72	111	534	618	167	0	Content		540	616	30988390	1206894954
31005	08:33:58.992	00:00:31.005	1861	-1024	-768	-1	-1	-1	-1	4	-1024	-768	-1	-1	-1	-1	4	63	0	0						Untertest4.avi	0	880	547	72	111	534	618	167	0	Content		-72	-111	31005141	1206911705
31022	08:33:59.009	00:00:31.021	1862	-1024	-768	-1	-1	-1	-1	4	-1024	-768	-1	-1	-1	-1	4	63	0	0						Untertest4.avi	0	880	547	72	111	534	618	167	0	Content		-72	-111	31021758	1206928322
31039	08:33:59.026	00:00:31.038	1863	623,5866	745,1998	0,3437458	0,6179956	639,1721	4,17437	3	563,8658	728,4036	0,3438226	0,6180077	637,3312	4,138927	1	63	564	728						Untertest4.avi	0	880	547	72	111	534	618	167	0	Content		492	617	31038630	1206945194
31055	08:33:59.042	00:00:31.055	1864	661,175	713,0157	0,343863	0,6180682	637,3469	4,217504	3	600,2097	694,1857	0,3438473	0,6181104	637,3533	4,1932	1	63	600	694						Untertest4.avi	0	880	547	72	111	534	618	167	0	Content		528	583	31055135	1206961699
31072	08:33:59.059	00:00:31.071	1865	618,3893	746,7117	0,3438263	0,6182812	637,4678	4,066127	3	560,0406	730,7898	0,3438291	0,6182811	637,4678	4,042917	1	63	560	731						Untertest4.avi	0	880	547	72	111	534	618	167	0	Content		488	620	31071760	1206978324
31088	08:33:59.075	00:00:31.088	1866	683,5807	732,4028	0,3437881	0,6183282	637,1133	4,200748	3	623,7554	713,5207	0,3438129	0,6183777	637,427	4,178403	1	63	624	714						Untertest4.avi	0	880	547	72	111	534	618	167	0	Content		552	603	31088384	1206994948
31105	08:33:59.092	00:00:31.105	1867	620,9476	754,4072	0,3438135	0,6184988	637,5258	4,077931	3	562,6113	738,6407	0,3438162	0,6184987	637,5258	4,054675	1	63	563	739						Untertest4.avi	0	880	547	72	111	534	618	167	0	Content		491	628	31105254	1207011818
31122	08:33:59.109	00:00:31.121	1868	815,3113	814,6283	0,5001327	0,5500044	637,5432	4,275015	0	557,8199	740,7202	0,3438053	0,6186153	637,5432	3,998317	0	63	687	778						Untertest4.avi	0	880	547	72	111	534	618	167	0	Content		615	667	31121874	1207028438
31139	08:33:59.126	00:00:31.138	1869	-1024	-768	-1	-1	-1	-1	4	594,7318	751,6124	0,3432982	0,6186391	637,5648	4,065434	0	63	595	752						Untertest4.avi	0	880	547	72	111	534	618	167	0	Content		523	641	31138505	1207045069
31155	08:33:59.142	00:00:31.155	1870	878,0834	791,1818	0,4943454	0,5496172	637,1188	4,222577	0	675,9011	744,9872	0,3417367	0,6178978	637,5958	4,091998	0	64	777	768						Untertest4.avi	0	880	547	72	111	815	543	233	0	Content		705	657	31155005	1207061569
31172	08:33:59.159	00:00:31.171	1871	1005,126	763,5695	0,4951146	0,5485137	624,3063	3,995896	0	808,7441	685,8278	0,3402363	0,6169491	638,0266	4,157686	0	64	907	725						Untertest4.avi	0	880	547	72	111	815	543	233	0	Content		835	614	31171628	1207078192
31188	08:33:59.175	00:00:31.188	1872	996,1052	703,7042	0,4951387	0,5474548	624,6487	4,137051	0	859,2165	658,1848	0,3396558	0,6162255	638,1966	4,071095	0	64	928	681						Untertest4.avi	0	880	547	72	111	815	543	233	0	Content		856	570	31188254	1207094818
31205	08:33:59.192	00:00:31.205	1873	940,8818	740,1814	0,496001	0,5467654	624,7874	3,929359	0	844,8758	670,7272	0,3399853	0,6159592	638,1966	3,974639	0	64	893	705						Untertest4.avi	0	880	547	72	111	815	543	233	0	Content		821	594	31205003	1207111567
31222	08:33:59.209	00:00:31.221	1874	960,4696	750,394	0,4966028	0,5461284	624,5096	3,630929	0	849,8424	737,0849	0,3401517	0,6159007	638,1937	3,422742	0	64	905	744						Untertest4.avi	0	880	547	72	111	815	543	233	0	Content		833	633	31221628	1207128192
31238	08:33:59.225	00:00:31.238	1875	-1024	-768	-1	-1	-1	-1	4	-1024	-768	-1	-1	-1	-1	4	64	0	0						Untertest4.avi	0	880	547	72	111	815	543	233	0	Content		-72	-111	31238252	1207144816
31255	08:33:59.242	00:00:31.254	1876	881,5905	637,5148	0,4980996	0,5465543	618,1687	4,124923	0	828,8024	595,5347	0,3398344	0,6163275	638,204	4,277934	0	64	855	617						Untertest4.avi	0	880	547	72	111	815	543	233	0	Content		783	506	31254805	1207161369
31272	08:33:59.259	00:00:31.271	1877	914,4413	639,7371	0,4971696	0,5465438	624,3674	4,213624	0	863,6988	604,1262	0,3398746	0,6163209	638,1372	4,124218	0	64	889	622						Untertest4.avi	0	880	547	72	111	815	543	233	0	Content		817	511	31271555	1207178119
31288	08:33:59.275	00:00:31.288	1878	873,7872	640,2965	0,4971241	0,5465987	624,3173	4,191042	0	852,823	612,6718	0,3399441	0,6162705	638,1876	4,135103	0	64	863	626						Untertest4.avi	0	880	547	72	111	815	543	233	0	Content		791	515	31288179	1207194743
31305	08:33:59.292	00:00:31.304	1879	912,0233	634,0305	0,4971317	0,5465751	624,2971	4,225619	0	859,6257	604,792	0,3400465	0,6161858	638,2104	4,099512	0	64	886	619						Untertest4.avi	0	880	547	72	111	815	543	233	0	Content		814	508	31304803	1207211367
31321	08:33:59.308	00:00:31.321	1880	923,8071	641,9337	0,4971714	0,5465225	624,3487	4,22198	0	834,0867	616,623	0,3401729	0,6160855	638,1778	4,136533	0	64	879	629						Untertest4.avi	0	880	547	72	111	815	543	233	0	Content		807	518	31321427	1207227991
31338	08:33:59.325	00:00:31.338	1881	913,6954	632,6792	0,4972108	0,5464399	624,3987	4,218804	0	861,0029	614,7428	0,3402924	0,6159393	638,1297	4,099717	0	64	887	624						Untertest4.avi	0	880	547	72	111	815	543	233	0	Content		815	513	31338175	1207244739
31355	08:33:59.342	00:00:31.354	1882	907,0146	639,3326	0,4972753	0,5463587	624,4523	4,28568	0	877,2418	606,6339	0,340434	0,6157576	638,1258	4,219504	0	64	892	623						Untertest4.avi	0	880	547	72	111	815	543	233	0	Content		820	512	31354799	1207261363
31371	08:33:59.358	00:00:31.371	1883	893,8062	672,6384	0,4976136	0,5473359	624,3427	4,269197	0	801,9424	635,6947	0,3413134	0,6165178	637,9914	4,162497	0	64	848	654						Untertest4.avi	0	880	547	72	111	815	543	233	0	Content		776	543	31371424	1207277988
31388	08:33:59.375	00:00:31.388	1884	818,5002	785,1765	0,4983372	0,5501472	624,6534	4,201577	0	694,0134	746,3651	0,3437127	0,6183475	638,1392	4,197767	0	65	756	766						Untertest4.avi	0	880	547	72	111	514	636	417	0	Content		684	655	31388047	1207294611
31405	08:33:59.392	00:00:31.404	1885	-1024	-768	-1	-1	-1	-1	4	580,5422	775,0819	0,3452943	0,6187086	637,9276	4,151674	0	65	581	775						Untertest4.avi	0	880	547	72	111	514	636	417	0	Content		509	664	31404797	1207311361
31421	08:33:59.408	00:00:31.421	1886	-1024	-768	-1	-1	-1	-1	4	-1024	-768	-1	-1	-1	-1	4	65	0	0						Untertest4.avi	0	880	547	72	111	514	636	417	0	Content		-72	-111	31421421	1207327985
31438	08:33:59.425	00:00:31.438	1887	-1024	-768	-1	-1	-1	-1	4	540,3322	742,2905	0,3456521	0,6177388	637,9276	4,298018	0	65	540	742						Untertest4.avi	0	880	547	72	111	514	636	417	0	Content		468	631	31438051	1207344615
31455	08:33:59.442	00:00:31.454	1888	-1024	-768	-1	-1	-1	-1	4	606,4689	761,311	0,3457259	0,6174367	637,701	4,054132	0	65	606	761						Untertest4.avi	0	880	547	72	111	514	636	417	0	Content		534	650	31454685	1207361249
31471	08:33:59.458	00:00:31.471	1889	-1024	-768	-1	-1	-1	-1	4	590,535	742,877	0,3457257	0,6170032	637,6493	4,124544	0	65	591	743						Untertest4.avi	0	880	547	72	111	514	636	417	0	Content		519	632	31471423	1207377987
31488	08:33:59.475	00:00:31.488	1890	-1024	-768	-1	-1	-1	-1	4	578,3615	742,1793	0,3456853	0,6167436	637,6997	4,075868	0	65	578	742						Untertest4.avi	0	880	547	72	111	514	636	417	0	Content		506	631	31488051	1207394615
31505	08:33:59.492	00:00:31.504	1891	-1024	-768	-1	-1	-1	-1	4	598,7651	752,2844	0,3456557	0,6166024	637,6047	4,045606	0	65	599	752						Untertest4.avi	0	880	547	72	111	514	636	417	0	Content		527	641	31504687	1207411251
31521	08:33:59.508	00:00:31.521	1892	-1024	-768	-1	-1	-1	-1	4	573,8777	728,1001	0,3456127	0,6165619	637,7144	4,098264	0	65	574	728						Untertest4.avi	0	880	547	72	111	514	636	417	0	Content		502	617	31521420	1207427984
31538	08:33:59.525	00:00:31.538	1893	-1024	-768	-1	-1	-1	-1	4	599,9958	752,0504	0,345592	0,616552	637,669	4,006828	0	65	600	752						Untertest4.avi	0	880	547	72	111	514	636	417	0	Content		528	641	31538287	1207444851
31555	08:33:59.542	00:00:31.554	1894	-1024	-768	-1	-1	-1	-1	4	649,9938	754,5292	0,3457784	0,6166115	640,0471	4,066483	0	65	650	755						Untertest4.avi	0	880	547	72	111	514	636	417	0	Content		578	644	31554912	1207461476
31572	08:33:59.559	00:00:31.571	1895	-1024	-768	-1	-1	-1	-1	4	578,4844	692,8826	0,345419	0,6168059	637,6517	4,148245	0	65	578	693						Untertest4.avi	0	880	547	72	111	514	636	417	0	Content		506	582	31571532	1207478096
31588	08:33:59.575	00:00:31.588	1896	-1024	-768	-1	-1	-1	-1	4	624,2852	746,3831	0,3453175	0,6169645	637,7488	3,976562	0	65	624	746						Untertest4.avi	0	880	547	72	111	514	636	417	0	Content		552	635	31588041	1207494605
31605	08:33:59.592	00:00:31.604	1897	-1024	-768	-1	-1	-1	-1	4	575,3366	738,326	0,3452194	0,6171306	637,6411	3,926988	0	65	575	738						Untertest4.avi	0	880	547	72	111	514	636	417	0	Content		503	627	31604915	1207511479
31621	08:33:59.608	00:00:31.621	1898	-1024	-768	-1	-1	-1	-1	4	567,8538	746,9	0,3451259	0,6172895	637,765	3,889636	0	65	568	747						Untertest4.avi	0	880	547	72	111	514	636	417	0	Content		496	636	31621412	1207527976
31638	08:33:59.625	00:00:31.638	1899	873,8377	821,3308	0,5009747	0,5495721	637,6948	3,891773	0	625,7183	768,907	0,3451067	0,6173009	637,6948	3,811361	0	65	750	795						Untertest4.avi	0	880	547	72	111	514	636	417	0	Content		678	684	31638157	1207544721
31655	08:33:59.642	00:00:31.654	1900	-1024	-768	-1	-1	-1	-1	4	585,5837	745,1401	0,3451208	0,61742	637,7877	3,803437	0	65	586	745						Untertest4.avi	0	880	547	72	111	514	636	417	0	Content		514	634	31654537	1207561101
31671	08:33:59.658	00:00:31.671	1901	-1024	-768	-1	-1	-1	-1	4	587,3794	751,6641	0,3451668	0,6174369	637,6727	3,756036	0	65	587	752						Untertest4.avi	0	880	547	72	111	514	636	417	0	Content		515	641	31671286	1207577850
31688	08:33:59.675	00:00:31.687	1902	-1024	-768	-1	-1	-1	-1	4	595,1439	736,9941	0,3452185	0,6173577	637,6815	3,842581	0	65	595	737						Untertest4.avi	0	880	547	72	111	514	636	417	0	Content		523	626	31687910	1207594474
31705	08:33:59.692	00:00:31.704	1903	-1024	-768	-1	-1	-1	-1	4	539,3149	759,1541	0,3452641	0,6172978	637,6448	3,728647	0	65	539	759						Untertest4.avi	0	880	547	72	111	514	636	417	0	Content		467	648	31704776	1207611340
31721	08:33:59.708	00:00:31.721	1904	-1024	-768	-1	-1	-1	-1	4	539,7976	707,2883	0,3450214	0,6172625	639,0817	3,929362	0	65	540	707						Untertest4.avi	0	880	547	72	111	514	636	417	0	Content		468	596	31721282	1207627846
31738	08:33:59.725	00:00:31.738	1905	-1024	-768	-1	-1	-1	-1	4	580,1028	726,8013	0,3453411	0,6172931	637,9174	3,865294	0	65	580	727						Untertest4.avi	0	880	547	72	111	514	636	417	0	Content		508	616	31738151	1207644715
31755	08:33:59.742	00:00:31.754	1906	-1024	-768	-1	-1	-1	-1	4	608,0447	708,1222	0,3454995	0,6172005	639,0892	3,960107	0	65	608	708						Untertest4.avi	0	880	547	72	111	514	636	417	0	Content		536	597	31754774	1207661338
31771	08:33:59.758	00:00:31.771	1907	-1024	-768	-1	-1	-1	-1	4	580,624	751,8667	0,3454083	0,6170889	637,989	3,771297	0	65	581	752						Untertest4.avi	0	880	547	72	111	514	636	417	0	Content		509	641	31771395	1207677959
31788	08:33:59.775	00:00:31.787	1908	-1024	-768	-1	-1	-1	-1	4	609,231	764,4739	0,3451722	0,6171325	637,7457	3,728328	0	65	609	764						Untertest4.avi	0	880	547	72	111	514	636	417	0	Content		537	653	31787900	1207694464
[truncated: 1,812 more rows]
