# Supplementary material for: Gaze Duration Biases for Colours in Combination with Dissonant and Consonant Sounds: A Comparative Eye-Tracking Study with Orangutans
Source: PLoS One. 2015 Oct 14;10(10):e0139894. doi: 10.1371/journal.pone.0139894 (PMC4605782; doi:10.1371/journal.pone.0139894)
Supplement: S1 Data — (ZIP) [file pone.0139894.s004.zip › Plos ColourSound Data/Apes/Farben_Musik_U4/Rec 02-All-Data.tsv]

System Properties:
Operating System:	Microsoft Windows NT 6.1.7601 Service Pack 1
System User Name:	tobiiadmin
Machine Name:	LOE7690LAP
Data properties:
Recording name:	Rec 02
Recording date:	04.08.2013
Recording time:	09:03:34
Recording resolution:	1024 x 768
Export date:	09.03.2014
Export time:	12:24:43
Participant:	Padana_S2
Filter settings:
Eye: Average
Validity: Normal
Fixation filter: Tobii fixation filter
Velocity threshold: 35
Distance threshold: 35
Timestamp	DateTimeStamp	DateTimeStampStartOffset	Number	GazePointXLeft	GazePointYLeft	CamXLeft	CamYLeft	DistanceLeft	PupilLeft	ValidityLeft	GazePointXRight	GazePointYRight	CamXRight	CamYRight	DistanceRight	PupilRight	ValidityRight	FixationIndex	GazePointX	GazePointY	Event	EventKey	Data1	Data2	Descriptor	StimuliName	StimuliID	MediaWidth	MediaHeight	MediaPosX	MediaPosY	MappedFixationPointX	MappedFixationPointY	FixationDuration	AoiIds	AoiNames	WebGroupImage	MappedGazeDataPointX	MappedGazeDataPointY	MicroSecondTimestamp	AbsoluteMicroSecondTimestamp
1	09:03:34.946	00:00:00.000	0	-1024	-768	-1	-1	-1	-1	4	-1024	-768	-1	-1	-1	-1	4		0	0						No media	0	1024	768	0	0				0	Content		0	0	737	5583738441
17	09:03:34.962	00:00:00.017	1	-1024	-768	-1	-1	-1	-1	4	-1024	-768	-1	-1	-1	-1	4		0	0						No media	0	1024	768	0	0				0	Content		0	0	17387	5583755091
34	09:03:34.979	00:00:00.034	2	-1024	-768	-1	-1	-1	-1	4	-1024	-768	-1	-1	-1	-1	4		0	0						No media	0	1024	768	0	0				0	Content		0	0	34012	5583771716
51	09:03:34.996	00:00:00.050	3	-1024	-768	-1	-1	-1	-1	4	-1024	-768	-1	-1	-1	-1	4		0	0						No media	0	1024	768	0	0				0	Content		0	0	50760	5583788464
67	09:03:35.012	00:00:00.067	4	-1024	-768	-1	-1	-1	-1	4	-1024	-768	-1	-1	-1	-1	4		0	0						No media	0	1024	768	0	0				0	Content		0	0	67386	5583805090
84	09:03:35.029	00:00:00.084	5	-1024	-768	-1	-1	-1	-1	4	-1024	-768	-1	-1	-1	-1	4		0	0						No media	0	1024	768	0	0				0	Content		0	0	84002	5583821706
101	09:03:35.046	00:00:00.100	6	-1024	-768	-1	-1	-1	-1	4	-1024	-768	-1	-1	-1	-1	4		0	0						No media	0	1024	768	0	0				0	Content		0	0	100626	5583838330
117	09:03:35.062	00:00:00.117	7	-1024	-768	-1	-1	-1	-1	4	-1024	-768	-1	-1	-1	-1	4		0	0						No media	0	1024	768	0	0				0	Content		0	0	117382	5583855086
134	09:03:35.079	00:00:00.134	8	-1024	-768	-1	-1	-1	-1	4	-1024	-768	-1	-1	-1	-1	4		0	0						No media	0	1024	768	0	0				0	Content		0	0	134006	5583871710
151	09:03:35.096	00:00:00.150	9	-1024	-768	-1	-1	-1	-1	4	-1024	-768	-1	-1	-1	-1	4		0	0						No media	0	1024	768	0	0				0	Content		0	0	150673	5583888377
167	09:03:35.112	00:00:00.167	10	-1024	-768	-1	-1	-1	-1	4	-1024	-768	-1	-1	-1	-1	4		0	0						No media	0	1024	768	0	0				0	Content		0	0	167375	5583905079
184	09:03:35.129	00:00:00.184	11	-1024	-768	-1	-1	-1	-1	4	-1024	-768	-1	-1	-1	-1	4		0	0						No media	0	1024	768	0	0				0	Content		0	0	184022	5583921726
201	09:03:35.146	00:00:00.200	12	-1024	-768	-1	-1	-1	-1	4	-1024	-768	-1	-1	-1	-1	4		0	0						No media	0	1024	768	0	0				0	Content		0	0	200690	5583938394
217	09:03:35.162	00:00:00.217	13	-1024	-768	-1	-1	-1	-1	4	-1024	-768	-1	-1	-1	-1	4		0	0						No media	0	1024	768	0	0				0	Content		0	0	217263	5583954967
234	09:03:35.179	00:00:00.233	14	-1024	-768	-1	-1	-1	-1	4	-1024	-768	-1	-1	-1	-1	4		0	0						No media	0	1024	768	0	0				0	Content		0	0	233885	5583971589
251	09:03:35.196	00:00:00.250	15	-1024	-768	-1	-1	-1	-1	4	-1024	-768	-1	-1	-1	-1	4		0	0						No media	0	1024	768	0	0				0	Content		0	0	250635	5583988339
267	09:03:35.212	00:00:00.267	16	-1024	-768	-1	-1	-1	-1	4	-1024	-768	-1	-1	-1	-1	4		0	0						No media	0	1024	768	0	0				0	Content		0	0	267260	5584004964
284	09:03:35.229	00:00:00.283	17	-1024	-768	-1	-1	-1	-1	4	-1024	-768	-1	-1	-1	-1	4		0	0						No media	0	1024	768	0	0				0	Content		0	0	283884	5584021588
301	09:03:35.246	00:00:00.300	18	-1024	-768	-1	-1	-1	-1	4	-1024	-768	-1	-1	-1	-1	4		0	0						No media	0	1024	768	0	0				0	Content		0	0	300635	5584038339
317	09:03:35.262	00:00:00.317	19	-1024	-768	-1	-1	-1	-1	4	-1024	-768	-1	-1	-1	-1	4		0	0						No media	0	1024	768	0	0				0	Content		0	0	317259	5584054963
334	09:03:35.279	00:00:00.333	20	-1024	-768	-1	-1	-1	-1	4	-1024	-768	-1	-1	-1	-1	4		0	0						No media	0	1024	768	0	0				0	Content		0	0	333880	5584071584
351	09:03:35.296	00:00:00.350	21	-1024	-768	-1	-1	-1	-1	4	-1024	-768	-1	-1	-1	-1	4		0	0						No media	0	1024	768	0	0				0	Content		0	0	350547	5584088251
367	09:03:35.312	00:00:00.367	22	-1024	-768	-1	-1	-1	-1	4	-1024	-768	-1	-1	-1	-1	4		0	0						No media	0	1024	768	0	0				0	Content		0	0	367253	5584104957
384	09:03:35.329	00:00:00.383	23	-1024	-768	-1	-1	-1	-1	4	-1024	-768	-1	-1	-1	-1	4		0	0						No media	0	1024	768	0	0				0	Content		0	0	383879	5584121583
401	09:03:35.346	00:00:00.400	24	-1024	-768	-1	-1	-1	-1	4	-1024	-768	-1	-1	-1	-1	4		0	0						No media	0	1024	768	0	0				0	Content		0	0	400505	5584138209
417	09:03:35.362	00:00:00.417	25	-1024	-768	-1	-1	-1	-1	4	-1024	-768	-1	-1	-1	-1	4		0	0						No media	0	1024	768	0	0				0	Content		0	0	417173	5584154877
434	09:03:35.379	00:00:00.433	26	-1024	-768	-1	-1	-1	-1	4	-1024	-768	-1	-1	-1	-1	4		0	0						No media	0	1024	768	0	0				0	Content		0	0	433879	5584171583
451	09:03:35.396	00:00:00.450	27	-1024	-768	-1	-1	-1	-1	4	-1024	-768	-1	-1	-1	-1	4		0	0						No media	0	1024	768	0	0				0	Content		0	0	450504	5584188208
467	09:03:35.412	00:00:00.467	28	-1024	-768	-1	-1	-1	-1	4	-1024	-768	-1	-1	-1	-1	4		0	0						No media	0	1024	768	0	0				0	Content		0	0	467128	5584204832
484	09:03:35.429	00:00:00.483	29	-1024	-768	-1	-1	-1	-1	4	-1024	-768	-1	-1	-1	-1	4		0	0						No media	0	1024	768	0	0				0	Content		0	0	483753	5584221457
501	09:03:35.446	00:00:00.500	30	-1024	-768	-1	-1	-1	-1	4	-1024	-768	-1	-1	-1	-1	4		0	0						No media	0	1024	768	0	0				0	Content		0	0	500501	5584238205
517	09:03:35.462	00:00:00.517	31	-1024	-768	-1	-1	-1	-1	4	-1024	-768	-1	-1	-1	-1	4		0	0						No media	0	1024	768	0	0				0	Content		0	0	517124	5584254828
534	09:03:35.479	00:00:00.533	32	-1024	-768	-1	-1	-1	-1	4	-1024	-768	-1	-1	-1	-1	4		0	0						No media	0	1024	768	0	0				0	Content		0	0	533871	5584271575
550	09:03:35.495	00:00:00.550	33	-1024	-768	-1	-1	-1	-1	4	-1024	-768	-1	-1	-1	-1	4		0	0						No media	0	1024	768	0	0				0	Content		0	0	550494	5584288198
567	09:03:35.512	00:00:00.567	34	-1024	-768	-1	-1	-1	-1	4	-1024	-768	-1	-1	-1	-1	4		0	0						No media	0	1024	768	0	0				0	Content		0	0	567119	5584304823
584	09:03:35.529	00:00:00.583	35	-1024	-768	-1	-1	-1	-1	4	-1024	-768	-1	-1	-1	-1	4		0	0						No media	0	1024	768	0	0				0	Content		0	0	583743	5584321447
601	09:03:35.546	00:00:00.600	36	-1024	-768	-1	-1	-1	-1	4	-1024	-768	-1	-1	-1	-1	4		0	0						No media	0	1024	768	0	0				0	Content		0	0	600938	5584338642
618	09:03:35.563	00:00:00.618	37	-1024	-768	-1	-1	-1	-1	4	-1024	-768	-1	-1	-1	-1	4		0	0						No media	0	1024	768	0	0				0	Content		0	0	618308	5584356012
636	09:03:35.581	00:00:00.635	38	-1024	-768	-1	-1	-1	-1	4	-1024	-768	-1	-1	-1	-1	4		0	0						No media	0	1024	768	0	0				0	Content		0	0	635555	5584373259
650	09:03:35.595	00:00:00.650	39	-1024	-768	-1	-1	-1	-1	4	-1024	-768	-1	-1	-1	-1	4		0	0						No media	0	1024	768	0	0				0	Content		0	0	650360	5584388064
667	09:03:35.612	00:00:00.667	40	-1024	-768	-1	-1	-1	-1	4	-1024	-768	-1	-1	-1	-1	4		0	0						No media	0	1024	768	0	0				0	Content		0	0	667110	5584404814
684	09:03:35.629	00:00:00.683	41	-1024	-768	-1	-1	-1	-1	4	-1024	-768	-1	-1	-1	-1	4		0	0						No media	0	1024	768	0	0				0	Content		0	0	683732	5584421436
700	09:03:35.645	00:00:00.700	42	-1024	-768	-1	-1	-1	-1	4	-1024	-768	-1	-1	-1	-1	4		0	0						No media	0	1024	768	0	0				0	Content		0	0	700360	5584438064
717	09:03:35.662	00:00:00.716	43	-1024	-768	-1	-1	-1	-1	4	-1024	-768	-1	-1	-1	-1	4		0	0						No media	0	1024	768	0	0				0	Content		0	0	716983	5584454687
734	09:03:35.679	00:00:00.733	44	-1024	-768	-1	-1	-1	-1	4	-1024	-768	-1	-1	-1	-1	4		0	0						No media	0	1024	768	0	0				0	Content		0	0	733606	5584471310
751	09:03:35.696	00:00:00.750	45	-1024	-768	-1	-1	-1	-1	4	-1024	-768	-1	-1	-1	-1	4		0	0						No media	0	1024	768	0	0				0	Content		0	0	750804	5584488508
768	09:03:35.713	00:00:00.768	46	-1024	-768	-1	-1	-1	-1	4	-1024	-768	-1	-1	-1	-1	4		0	0						No media	0	1024	768	0	0				0	Content		0	0	768174	5584505878
785	09:03:35.730	00:00:00.785	47	-1024	-768	-1	-1	-1	-1	4	-1024	-768	-1	-1	-1	-1	4		0	0						No media	0	1024	768	0	0				0	Content		0	0	785422	5584523126
800	09:03:35.745	00:00:00.800	48	-1024	-768	-1	-1	-1	-1	4	-1024	-768	-1	-1	-1	-1	4		0	0						No media	0	1024	768	0	0				0	Content		0	0	800223	5584537927
817	09:03:35.762	00:00:00.816	49	-1024	-768	-1	-1	-1	-1	4	-1024	-768	-1	-1	-1	-1	4		0	0						No media	0	1024	768	0	0				0	Content		0	0	816972	5584554676
834	09:03:35.779	00:00:00.833	50	-1024	-768	-1	-1	-1	-1	4	-1024	-768	-1	-1	-1	-1	4		0	0						No media	0	1024	768	0	0				0	Content		0	0	833593	5584571297
850	09:03:35.795	00:00:00.850	51	-1024	-768	-1	-1	-1	-1	4	-1024	-768	-1	-1	-1	-1	4		0	0						No media	0	1024	768	0	0				0	Content		0	0	850216	5584587920
867	09:03:35.812	00:00:00.866	52	-1024	-768	-1	-1	-1	-1	4	-1024	-768	-1	-1	-1	-1	4		0	0						No media	0	1024	768	0	0				0	Content		0	0	866840	5584604544
884	09:03:35.829	00:00:00.883	53	-1024	-768	-1	-1	-1	-1	4	-1024	-768	-1	-1	-1	-1	4		0	0						No media	0	1024	768	0	0				0	Content		0	0	883589	5584621293
901	09:03:35.846	00:00:00.900	54	-1024	-768	-1	-1	-1	-1	4	-1024	-768	-1	-1	-1	-1	4		0	0						No media	0	1024	768	0	0				0	Content		0	0	900659	5584638363
918	09:03:35.863	00:00:00.918	55	-1024	-768	-1	-1	-1	-1	4	-1024	-768	-1	-1	-1	-1	4		0	0						No media	0	1024	768	0	0				0	Content		0	0	918033	5584655737
935	09:03:35.880	00:00:00.935	56	-1024	-768	-1	-1	-1	-1	4	-1024	-768	-1	-1	-1	-1	4		0	0						No media	0	1024	768	0	0				0	Content		0	0	935407	5584673111
950	09:03:35.895	00:00:00.950	57	-1024	-768	-1	-1	-1	-1	4	-1024	-768	-1	-1	-1	-1	4		0	0						No media	0	1024	768	0	0				0	Content		0	0	950223	5584687927
967	09:03:35.912	00:00:00.966	58	-1024	-768	-1	-1	-1	-1	4	-1024	-768	-1	-1	-1	-1	4		0	0						No media	0	1024	768	0	0				0	Content		0	0	966836	5584704540
984	09:03:35.929	00:00:00.983	59	-1024	-768	-1	-1	-1	-1	4	-1024	-768	-1	-1	-1	-1	4		0	0						No media	0	1024	768	0	0				0	Content		0	0	983582	5584721286
1000	09:03:35.945	00:00:01.000	60	-1024	-768	-1	-1	-1	-1	4	-1024	-768	-1	-1	-1	-1	4		0	0						No media	0	1024	768	0	0				0	Content		0	0	1000216	5584737920
1017	09:03:35.962	00:00:01.016	61	-1024	-768	-1	-1	-1	-1	4	-1024	-768	-1	-1	-1	-1	4		0	0						No media	0	1024	768	0	0				0	Content		0	0	1016834	5584754538
1034	09:03:35.979	00:00:01.033	62	-1024	-768	-1	-1	-1	-1	4	-1024	-768	-1	-1	-1	-1	4		0	0						No media	0	1024	768	0	0				0	Content		0	0	1033501	5584771205
1050	09:03:35.995	00:00:01.050	63	-1024	-768	-1	-1	-1	-1	4	-1024	-768	-1	-1	-1	-1	4		0	0						No media	0	1024	768	0	0				0	Content		0	0	1050077	5584787781
1067	09:03:36.012	00:00:01.067	64	-1024	-768	-1	-1	-1	-1	4	-1024	-768	-1	-1	-1	-1	4		0	0						No media	0	1024	768	0	0				0	Content		0	0	1067271	5584804975
1085	09:03:36.030	00:00:01.084	65	-1024	-768	-1	-1	-1	-1	4	-1024	-768	-1	-1	-1	-1	4		0	0						No media	0	1024	768	0	0				0	Content		0	0	1084641	5584822345
1102	09:03:36.047	00:00:01.101	66	-1024	-768	-1	-1	-1	-1	4	-1024	-768	-1	-1	-1	-1	4		0	0						No media	0	1024	768	0	0				0	Content		0	0	1101888	5584839592
1117	09:03:36.062	00:00:01.116	67	-1024	-768	-1	-1	-1	-1	4	-1024	-768	-1	-1	-1	-1	4		0	0						No media	0	1024	768	0	0				0	Content		0	0	1116691	5584854395
1133	09:03:36.078	00:00:01.133	68	-1024	-768	-1	-1	-1	-1	4	-1024	-768	-1	-1	-1	-1	4		0	0						No media	0	1024	768	0	0				0	Content		0	0	1133441	5584871145
1150	09:03:36.095	00:00:01.150	69	-1024	-768	-1	-1	-1	-1	4	-1024	-768	-1	-1	-1	-1	4		0	0						No media	0	1024	768	0	0				0	Content		0	0	1150062	5584887766
1167	09:03:36.112	00:00:01.166	70	-1024	-768	-1	-1	-1	-1	4	-1024	-768	-1	-1	-1	-1	4		0	0						No media	0	1024	768	0	0				0	Content		0	0	1166687	5584904391
1183	09:03:36.128	00:00:01.183	71	-1024	-768	-1	-1	-1	-1	4	-1024	-768	-1	-1	-1	-1	4		0	0						No media	0	1024	768	0	0				0	Content		0	0	1183332	5584921036
1200	09:03:36.145	00:00:01.200	72	-1024	-768	-1	-1	-1	-1	4	-1024	-768	-1	-1	-1	-1	4		0	0						No media	0	1024	768	0	0				0	Content		0	0	1200000	5584937704
1217	09:03:36.162	00:00:01.216	73	-1024	-768	-1	-1	-1	-1	4	-1024	-768	-1	-1	-1	-1	4		0	0						No media	0	1024	768	0	0				0	Content		0	0	1216708	5584954412
1234	09:03:36.179	00:00:01.233	74	-1024	-768	-1	-1	-1	-1	4	-1024	-768	-1	-1	-1	-1	4		0	0						No media	0	1024	768	0	0				0	Content		0	0	1233778	5584971482
1251	09:03:36.196	00:00:01.251	75	-1024	-768	-1	-1	-1	-1	4	-1024	-768	-1	-1	-1	-1	4		0	0						No media	0	1024	768	0	0				0	Content		0	0	1251154	5584988858
1269	09:03:36.214	00:00:01.268	76	-1024	-768	-1	-1	-1	-1	4	-1024	-768	-1	-1	-1	-1	4		0	0						No media	0	1024	768	0	0				0	Content		0	0	1268524	5585006228
1283	09:03:36.228	00:00:01.283	77	-1024	-768	-1	-1	-1	-1	4	-1024	-768	-1	-1	-1	-1	4		0	0						No media	0	1024	768	0	0				0	Content		0	0	1283328	5585021032
1300	09:03:36.245	00:00:01.299	78	-1024	-768	-1	-1	-1	-1	4	-1024	-768	-1	-1	-1	-1	4		0	0						No media	0	1024	768	0	0				0	Content		0	0	1299952	5585037656
1317	09:03:36.262	00:00:01.316	79	-1024	-768	-1	-1	-1	-1	4	-1024	-768	-1	-1	-1	-1	4		0	0						No media	0	1024	768	0	0				0	Content		0	0	1316700	5585054404
1333	09:03:36.278	00:00:01.333	80	-1024	-768	-1	-1	-1	-1	4	-1024	-768	-1	-1	-1	-1	4		0	0						No media	0	1024	768	0	0				0	Content		0	0	1333324	5585071028
1350	09:03:36.295	00:00:01.349	81	-1024	-768	-1	-1	-1	-1	4	-1024	-768	-1	-1	-1	-1	4		0	0						No media	0	1024	768	0	0				0	Content		0	0	1349947	5585087651
1367	09:03:36.312	00:00:01.366	82	-1024	-768	-1	-1	-1	-1	4	-1024	-768	-1	-1	-1	-1	4		0	0						No media	0	1024	768	0	0				0	Content		0	0	1366616	5585104320
1383	09:03:36.328	00:00:01.383	83	-1024	-768	-1	-1	-1	-1	4	-1024	-768	-1	-1	-1	-1	4		0	0						No media	0	1024	768	0	0				0	Content		0	0	1383209	5585120913
1400	09:03:36.345	00:00:01.400	84	-1024	-768	-1	-1	-1	-1	4	-1024	-768	-1	-1	-1	-1	4		0	0						No media	0	1024	768	0	0				0	Content		0	0	1400392	5585138096
1418	09:03:36.363	00:00:01.417	85	-1024	-768	-1	-1	-1	-1	4	-1024	-768	-1	-1	-1	-1	4		0	0						No media	0	1024	768	0	0				0	Content		0	0	1417768	5585155472
1435	09:03:36.380	00:00:01.435	86	-1024	-768	-1	-1	-1	-1	4	-1024	-768	-1	-1	-1	-1	4		0	0						No media	0	1024	768	0	0				0	Content		0	0	1435018	5585172722
1450	09:03:36.395	00:00:01.449	87	-1024	-768	-1	-1	-1	-1	4	-1024	-768	-1	-1	-1	-1	4		0	0						No media	0	1024	768	0	0				0	Content		0	0	1449820	5585187524
1467	09:03:36.412	00:00:01.466	88	-1024	-768	-1	-1	-1	-1	4	-1024	-768	-1	-1	-1	-1	4		0	0						No media	0	1024	768	0	0				0	Content		0	0	1466573	5585204277
1483	09:03:36.428	00:00:01.483	89	-1024	-768	-1	-1	-1	-1	4	-1024	-768	-1	-1	-1	-1	4		0	0						No media	0	1024	768	0	0				0	Content		0	0	1483206	5585220910
1500	09:03:36.445	00:00:01.499	90	-1024	-768	-1	-1	-1	-1	4	-1024	-768	-1	-1	-1	-1	4		0	0						No media	0	1024	768	0	0				0	Content		0	0	1499819	5585237523
1516	09:03:36.461	00:00:01.516	91	-1024	-768	-1	-1	-1	-1	4	-1024	-768	-1	-1	-1	-1	4		0	0						No media	0	1024	768	0	0				0	Content		0	0	1516445	5585254149
1533	09:03:36.478	00:00:01.533	92	-1024	-768	-1	-1	-1	-1	4	-1024	-768	-1	-1	-1	-1	4		0	0						No media	0	1024	768	0	0				0	Content		0	0	1533068	5585270772
1550	09:03:36.495	00:00:01.550	93	-1024	-768	-1	-1	-1	-1	4	-1024	-768	-1	-1	-1	-1	4		0	0						No media	0	1024	768	0	0				0	Content		0	0	1550262	5585287966
1568	09:03:36.513	00:00:01.567	94	-1024	-768	-1	-1	-1	-1	4	-1024	-768	-1	-1	-1	-1	4		0	0						No media	0	1024	768	0	0				0	Content		0	0	1567635	5585305339
1585	09:03:36.530	00:00:01.585	95	-1024	-768	-1	-1	-1	-1	4	-1024	-768	-1	-1	-1	-1	4		0	0						No media	0	1024	768	0	0				0	Content		0	0	1585009	5585322713
1600	09:03:36.545	00:00:01.599	96	-1024	-768	-1	-1	-1	-1	4	-1024	-768	-1	-1	-1	-1	4		0	0						No media	0	1024	768	0	0				0	Content		0	0	1599812	5585337516
1616	09:03:36.561	00:00:01.616	97	-1024	-768	-1	-1	-1	-1	4	-1024	-768	-1	-1	-1	-1	4		0	0						No media	0	1024	768	0	0				0	Content		0	0	1616437	5585354141
1633	09:03:36.578	00:00:01.633	98	-1024	-768	-1	-1	-1	-1	4	-1024	-768	-1	-1	-1	-1	4		0	0						No media	0	1024	768	0	0				0	Content		0	0	1633190	5585370894
1650	09:03:36.595	00:00:01.649	99	-1024	-768	-1	-1	-1	-1	4	-1024	-768	-1	-1	-1	-1	4		0	0						No media	0	1024	768	0	0				0	Content		0	0	1649805	5585387509
1666	09:03:36.611	00:00:01.666	100	-1024	-768	-1	-1	-1	-1	4	-1024	-768	-1	-1	-1	-1	4		0	0						No media	0	1024	768	0	0				0	Content		0	0	1666429	5585404133
1683	09:03:36.628	00:00:01.683	101	-1024	-768	-1	-1	-1	-1	4	-1024	-768	-1	-1	-1	-1	4		0	0						No media	0	1024	768	0	0				0	Content		0	0	1683054	5585420758
1692	09:03:36.637																				MovieStart	128	0	0	Untertest4.avi
1700	09:03:36.645	00:00:01.700	102	-1024	-768	-1	-1	-1	-1	4	-1024	-768	-1	-1	-1	-1	4		0	0						Untertest4.avi	0	880	547	72	111				0	Content		-72	-111	1700123	5585437827
1717	09:03:36.662	00:00:01.717	103	-1024	-768	-1	-1	-1	-1	4	-1024	-768	-1	-1	-1	-1	4		0	0						Untertest4.avi	0	880	547	72	111				0	Content		-72	-111	1717496	5585455200
1735	09:03:36.680	00:00:01.734	104	-1024	-768	-1	-1	-1	-1	4	-1024	-768	-1	-1	-1	-1	4		0	0						Untertest4.avi	0	880	547	72	111				0	Content		-72	-111	1734873	5585472577
1750	09:03:36.695	00:00:01.749	105	-1024	-768	-1	-1	-1	-1	4	-1024	-768	-1	-1	-1	-1	4		0	0						Untertest4.avi	0	880	547	72	111				0	Content		-72	-111	1749675	5585487379
1766	09:03:36.711	00:00:01.766	106	-1024	-768	-1	-1	-1	-1	4	-1024	-768	-1	-1	-1	-1	4		0	0						Untertest4.avi	0	880	547	72	111				0	Content		-72	-111	1766305	5585504009
1783	09:03:36.728	00:00:01.783	107	-1024	-768	-1	-1	-1	-1	4	-1024	-768	-1	-1	-1	-1	4		0	0						Untertest4.avi	0	880	547	72	111				0	Content		-72	-111	1783051	5585520755
1800	09:03:36.745	00:00:01.799	108	-1024	-768	-1	-1	-1	-1	4	-1024	-768	-1	-1	-1	-1	4		0	0						Untertest4.avi	0	880	547	72	111				0	Content		-72	-111	1799673	5585537377
1816	09:03:36.761	00:00:01.816	109	-1024	-768	-1	-1	-1	-1	4	-1024	-768	-1	-1	-1	-1	4		0	0						Untertest4.avi	0	880	547	72	111				0	Content		-72	-111	1816297	5585554001
1833	09:03:36.778	00:00:01.832	110	-1024	-768	-1	-1	-1	-1	4	-1024	-768	-1	-1	-1	-1	4		0	0						Untertest4.avi	0	880	547	72	111				0	Content		-72	-111	1832919	5585570623
1850	09:03:36.795	00:00:01.850	111	-1024	-768	-1	-1	-1	-1	4	-1024	-768	-1	-1	-1	-1	4		0	0						Untertest4.avi	0	880	547	72	111				0	Content		-72	-111	1850116	5585587820
1867	09:03:36.812	00:00:01.867	112	-1024	-768	-1	-1	-1	-1	4	-1024	-768	-1	-1	-1	-1	4		0	0						Untertest4.avi	0	880	547	72	111				0	Content		-72	-111	1867488	5585605192
1885	09:03:36.830	00:00:01.884	113	-1024	-768	-1	-1	-1	-1	4	-1024	-768	-1	-1	-1	-1	4		0	0						Untertest4.avi	0	880	547	72	111				0	Content		-72	-111	1884737	5585622441
1900	09:03:36.845	00:00:01.899	114	-1024	-768	-1	-1	-1	-1	4	-1024	-768	-1	-1	-1	-1	4		0	0						Untertest4.avi	0	880	547	72	111				0	Content		-72	-111	1899540	5585637244
1916	09:03:36.861	00:00:01.916	115	-1024	-768	-1	-1	-1	-1	4	-1024	-768	-1	-1	-1	-1	4		0	0						Untertest4.avi	0	880	547	72	111				0	Content		-72	-111	1916290	5585653994
1933	09:03:36.878	00:00:01.932	116	-1024	-768	-1	-1	-1	-1	4	-1024	-768	-1	-1	-1	-1	4		0	0						Untertest4.avi	0	880	547	72	111				0	Content		-72	-111	1932915	5585670619
1950	09:03:36.895	00:00:01.949	117	-1024	-768	-1	-1	-1	-1	4	-1024	-768	-1	-1	-1	-1	4		0	0						Untertest4.avi	0	880	547	72	111				0	Content		-72	-111	1949663	5585687367
1966	09:03:36.911	00:00:01.966	118	-1024	-768	-1	-1	-1	-1	4	-1024	-768	-1	-1	-1	-1	4		0	0						Untertest4.avi	0	880	547	72	111				0	Content		-72	-111	1966163	5585703867
1983	09:03:36.928	00:00:01.982	119	-1024	-768	-1	-1	-1	-1	4	-1024	-768	-1	-1	-1	-1	4		0	0						Untertest4.avi	0	880	547	72	111				0	Content		-72	-111	1982784	5585720488
2000	09:03:36.945	00:00:01.999	120	-1024	-768	-1	-1	-1	-1	4	-1024	-768	-1	-1	-1	-1	4		0	0						Untertest4.avi	0	880	547	72	111				0	Content		-72	-111	1999980	5585737684
2017	09:03:36.962	00:00:02.017	121	-1024	-768	-1	-1	-1	-1	4	-1024	-768	-1	-1	-1	-1	4		0	0						Untertest4.avi	0	880	547	72	111				0	Content		-72	-111	2017354	5585755058
2035	09:03:36.980	00:00:02.034	122	-1024	-768	-1	-1	-1	-1	4	-1024	-768	-1	-1	-1	-1	4		0	0						Untertest4.avi	0	880	547	72	111				0	Content		-72	-111	2034600	5585772304
2050	09:03:36.995	00:00:02.049	123	-1024	-768	-1	-1	-1	-1	4	-1024	-768	-1	-1	-1	-1	4		0	0						Untertest4.avi	0	880	547	72	111				0	Content		-72	-111	2049529	5585787233
2066	09:03:37.011	00:00:02.066	124	-1024	-768	-1	-1	-1	-1	4	-1024	-768	-1	-1	-1	-1	4		0	0						Untertest4.avi	0	880	547	72	111				0	Content		-72	-111	2066155	5585803859
2083	09:03:37.028	00:00:02.082	125	-1024	-768	-1	-1	-1	-1	4	-1024	-768	-1	-1	-1	-1	4		0	0						Untertest4.avi	0	880	547	72	111				0	Content		-72	-111	2082902	5585820606
2100	09:03:37.045	00:00:02.099	126	-1024	-768	-1	-1	-1	-1	4	-1024	-768	-1	-1	-1	-1	4		0	0						Untertest4.avi	0	880	547	72	111				0	Content		-72	-111	2099523	5585837227
2116	09:03:37.061	00:00:02.116	127	-1024	-768	-1	-1	-1	-1	4	-1024	-768	-1	-1	-1	-1	4		0	0						Untertest4.avi	0	880	547	72	111				0	Content		-72	-111	2116148	5585853852
2133	09:03:37.078	00:00:02.132	128	-1024	-768	-1	-1	-1	-1	4	-1024	-768	-1	-1	-1	-1	4		0	0						Untertest4.avi	0	880	547	72	111				0	Content		-72	-111	2132775	5585870479
2150	09:03:37.095	00:00:02.149	129	-1024	-768	-1	-1	-1	-1	4	-1024	-768	-1	-1	-1	-1	4		0	0						Untertest4.avi	0	880	547	72	111				0	Content		-72	-111	2149844	5585887548
2167	09:03:37.112	00:00:02.167	130	-1024	-768	-1	-1	-1	-1	4	-1024	-768	-1	-1	-1	-1	4		0	0						Untertest4.avi	0	880	547	72	111				0	Content		-72	-111	2167217	5585904921
2184	09:03:37.129	00:00:02.184	131	-1024	-768	-1	-1	-1	-1	4	-1024	-768	-1	-1	-1	-1	4		0	0						Untertest4.avi	0	880	547	72	111				0	Content		-72	-111	2184467	5585922171
2199	09:03:37.144	00:00:02.199	132	-1024	-768	-1	-1	-1	-1	4	-1024	-768	-1	-1	-1	-1	4		0	0						Untertest4.avi	0	880	547	72	111				0	Content		-72	-111	2199397	5585937101
2216	09:03:37.161	00:00:02.216	133	-1024	-768	-1	-1	-1	-1	4	-1024	-768	-1	-1	-1	-1	4		0	0						Untertest4.avi	0	880	547	72	111				0	Content		-72	-111	2216022	5585953726
2233	09:03:37.178	00:00:02.232	134	-1024	-768	-1	-1	-1	-1	4	-1024	-768	-1	-1	-1	-1	4		0	0						Untertest4.avi	0	880	547	72	111				0	Content		-72	-111	2232691	5585970395
2249	09:03:37.194	00:00:02.249	135	-1024	-768	-1	-1	-1	-1	4	-1024	-768	-1	-1	-1	-1	4		0	0						Untertest4.avi	0	880	547	72	111				0	Content		-72	-111	2249368	5585987072
2266	09:03:37.211	00:00:02.265	136	-1024	-768	-1	-1	-1	-1	4	-1024	-768	-1	-1	-1	-1	4		0	0						Untertest4.avi	0	880	547	72	111				0	Content		-72	-111	2265972	5586003676
2283	09:03:37.228	00:00:02.282	137	-1024	-768	-1	-1	-1	-1	4	-1024	-768	-1	-1	-1	-1	4		0	0						Untertest4.avi	0	880	547	72	111				0	Content		-72	-111	2282640	5586020344
2300	09:03:37.245	00:00:02.299	138	-1024	-768	-1	-1	-1	-1	4	-1024	-768	-1	-1	-1	-1	4		0	0						Untertest4.avi	0	880	547	72	111				0	Content		-72	-111	2299540	5586037244
2316	09:03:37.261	00:00:02.316	139	-1024	-768	-1	-1	-1	-1	4	-1024	-768	-1	-1	-1	-1	4		0	0						Untertest4.avi	0	880	547	72	111				0	Content		-72	-111	2316209	5586053913
2333	09:03:37.278	00:00:02.333	140	-1024	-768	-1	-1	-1	-1	4	-1024	-768	-1	-1	-1	-1	4		0	0						Untertest4.avi	0	880	547	72	111				0	Content		-72	-111	2333207	5586070911
2350	09:03:37.295	00:00:02.349	141	-1024	-768	-1	-1	-1	-1	4	-1024	-768	-1	-1	-1	-1	4		0	0						Untertest4.avi	0	880	547	72	111				0	Content		-72	-111	2349875	5586087579
2367	09:03:37.312	00:00:02.366	142	-1024	-768	-1	-1	-1	-1	4	-1024	-768	-1	-1	-1	-1	4		0	0						Untertest4.avi	0	880	547	72	111				0	Content		-72	-111	2366543	5586104247
2384	09:03:37.329	00:00:02.383	143	-1024	-768	-1	-1	-1	-1	4	-1024	-768	-1	-1	-1	-1	4		0	0						Untertest4.avi	0	880	547	72	111				0	Content		-72	-111	2383815	5586121519
2401	09:03:37.346	00:00:02.401	144	-1024	-768	-1	-1	-1	-1	4	-1024	-768	-1	-1	-1	-1	4		0	0						Untertest4.avi	0	880	547	72	111				0	Content		-72	-111	2401061	5586138765
2417	09:03:37.362	00:00:02.417	145	-1024	-768	-1	-1	-1	-1	4	-1024	-768	-1	-1	-1	-1	4		0	0						Untertest4.avi	0	880	547	72	111				0	Content		-72	-111	2417107	5586154811
2434	09:03:37.379	00:00:02.433	146	-1024	-768	-1	-1	-1	-1	4	-1024	-768	-1	-1	-1	-1	4		0	0						Untertest4.avi	0	880	547	72	111				0	Content		-72	-111	2433776	5586171480
2450	09:03:37.395	00:00:02.450	147	-1024	-768	-1	-1	-1	-1	4	-1024	-768	-1	-1	-1	-1	4		0	0						Untertest4.avi	0	880	547	72	111				0	Content		-72	-111	2450444	5586188148
2466	09:03:37.411	00:00:02.466	148	-1024	-768	-1	-1	-1	-1	4	-1024	-768	-1	-1	-1	-1	4		0	0						Untertest4.avi	0	880	547	72	111				0	Content		-72	-111	2466440	5586204144
2483	09:03:37.428	00:00:02.483	149	-1024	-768	-1	-1	-1	-1	4	-1024	-768	-1	-1	-1	-1	4		0	0						Untertest4.avi	0	880	547	72	111				0	Content		-72	-111	2483108	5586220812
2500	09:03:37.445	00:00:02.499	150	-1024	-768	-1	-1	-1	-1	4	-1024	-768	-1	-1	-1	-1	4		0	0						Untertest4.avi	0	880	547	72	111				0	Content		-72	-111	2499567	5586237271
2516	09:03:37.461	00:00:02.516	151	-1024	-768	-1	-1	-1	-1	4	-1024	-768	-1	-1	-1	-1	4		0	0						Untertest4.avi	0	880	547	72	111				0	Content		-72	-111	2516236	5586253940
2533	09:03:37.478	00:00:02.532	152	-1024	-768	-1	-1	-1	-1	4	-1024	-768	-1	-1	-1	-1	4		0	0						Untertest4.avi	0	880	547	72	111				0	Content		-72	-111	2532904	5586270608
2549	09:03:37.494	00:00:02.549	153	-1024	-768	-1	-1	-1	-1	4	-1024	-768	-1	-1	-1	-1	4		0	0						Untertest4.avi	0	880	547	72	111				0	Content		-72	-111	2549240	5586286944
2566	09:03:37.511	00:00:02.565	154	-1024	-768	-1	-1	-1	-1	4	-1024	-768	-1	-1	-1	-1	4		0	0						Untertest4.avi	0	880	547	72	111				0	Content		-72	-111	2565808	5586303512
2583	09:03:37.528	00:00:02.582	155	-1024	-768	-1	-1	-1	-1	4	-1024	-768	-1	-1	-1	-1	4		0	0						Untertest4.avi	0	880	547	72	111				0	Content		-72	-111	2582747	5586320451
2599	09:03:37.544	00:00:02.599	156	-1024	-768	-1	-1	-1	-1	4	-1024	-768	-1	-1	-1	-1	4		0	0						Untertest4.avi	0	880	547	72	111				0	Content		-72	-111	2599415	5586337119
2617	09:03:37.562	00:00:02.616	157	-1024	-768	-1	-1	-1	-1	4	-1024	-768	-1	-1	-1	-1	4		0	0						Untertest4.avi	0	880	547	72	111				0	Content		-72	-111	2616548	5586354252
2633	09:03:37.578	00:00:02.633	158	-1024	-768	-1	-1	-1	-1	4	-1024	-768	-1	-1	-1	-1	4		0	0						Untertest4.avi	0	880	547	72	111				0	Content		-72	-111	2633217	5586370921
2650	09:03:37.595	00:00:02.650	159	-1024	-768	-1	-1	-1	-1	4	-1024	-768	-1	-1	-1	-1	4		0	0						Untertest4.avi	0	880	547	72	111				0	Content		-72	-111	2650249	5586387953
2667	09:03:37.612	00:00:02.666	160	-1024	-768	-1	-1	-1	-1	4	-1024	-768	-1	-1	-1	-1	4		0	0						Untertest4.avi	0	880	547	72	111				0	Content		-72	-111	2666917	5586404621
2684	09:03:37.629	00:00:02.683	161	-1024	-768	-1	-1	-1	-1	4	-1024	-768	-1	-1	-1	-1	4		0	0						Untertest4.avi	0	880	547	72	111				0	Content		-72	-111	2683585	5586421289
2701	09:03:37.646	00:00:02.700	162	-1024	-768	-1	-1	-1	-1	4	-1024	-768	-1	-1	-1	-1	4		0	0						Untertest4.avi	0	880	547	72	111				0	Content		-72	-111	2700933	5586438637
2716	09:03:37.661	00:00:02.715	163	-1024	-768	-1	-1	-1	-1	4	-1024	-768	-1	-1	-1	-1	4		0	0						Untertest4.avi	0	880	547	72	111				0	Content		-72	-111	2715682	5586453386
2732	09:03:37.677	00:00:02.732	164	-1024	-768	-1	-1	-1	-1	4	-1024	-768	-1	-1	-1	-1	4		0	0						Untertest4.avi	0	880	547	72	111				0	Content		-72	-111	2732349	5586470053
2749	09:03:37.694	00:00:02.749	165	-1024	-768	-1	-1	-1	-1	4	-1024	-768	-1	-1	-1	-1	4		0	0						Untertest4.avi	0	880	547	72	111				0	Content		-72	-111	2749017	5586486721
2766	09:03:37.711	00:00:02.765	166	-1024	-768	-1	-1	-1	-1	4	-1024	-768	-1	-1	-1	-1	4		0	0						Untertest4.avi	0	880	547	72	111				0	Content		-72	-111	2765686	5586503390
2782	09:03:37.727	00:00:02.782	167	-1024	-768	-1	-1	-1	-1	4	-1024	-768	-1	-1	-1	-1	4		0	0						Untertest4.avi	0	880	547	72	111				0	Content		-72	-111	2782337	5586520041
2799	09:03:37.744	00:00:02.799	168	-1024	-768	-1	-1	-1	-1	4	-1024	-768	-1	-1	-1	-1	4		0	0						Untertest4.avi	0	880	547	72	111				0	Content		-72	-111	2799005	5586536709
2816	09:03:37.761	00:00:02.815	169	-1024	-768	-1	-1	-1	-1	4	-1024	-768	-1	-1	-1	-1	4		0	0						Untertest4.avi	0	880	547	72	111				0	Content		-72	-111	2815648	5586553352
2832	09:03:37.777	00:00:02.832	170	-1024	-768	-1	-1	-1	-1	4	-1024	-768	-1	-1	-1	-1	4		0	0						Untertest4.avi	0	880	547	72	111				0	Content		-72	-111	2832317	5586570021
2849	09:03:37.794	00:00:02.848	171	-1024	-768	-1	-1	-1	-1	4	-1024	-768	-1	-1	-1	-1	4		0	0						Untertest4.avi	0	880	547	72	111				0	Content		-72	-111	2848985	5586586689
2866	09:03:37.811	00:00:02.865	172	-1024	-768	-1	-1	-1	-1	4	-1024	-768	-1	-1	-1	-1	4		0	0						Untertest4.avi	0	880	547	72	111				0	Content		-72	-111	2865636	5586603340
2882	09:03:37.827	00:00:02.882	173	-1024	-768	-1	-1	-1	-1	4	-1024	-768	-1	-1	-1	-1	4		0	0						Untertest4.avi	0	880	547	72	111				0	Content		-72	-111	2882304	5586620008
2899	09:03:37.844	00:00:02.898	174	-1024	-768	-1	-1	-1	-1	4	-1024	-768	-1	-1	-1	-1	4		0	0						Untertest4.avi	0	880	547	72	111				0	Content		-72	-111	2898973	5586636677
2916	09:03:37.861	00:00:02.915	175	-1024	-768	-1	-1	-1	-1	4	-1024	-768	-1	-1	-1	-1	4		0	0						Untertest4.avi	0	880	547	72	111				0	Content		-72	-111	2915890	5586653594
2933	09:03:37.878	00:00:02.932	176	-1024	-768	-1	-1	-1	-1	4	-1024	-768	-1	-1	-1	-1	4		0	0						Untertest4.avi	0	880	547	72	111				0	Content		-72	-111	2932558	5586670262
2950	09:03:37.895	00:00:02.949	177	-1024	-768	-1	-1	-1	-1	4	-1024	-768	-1	-1	-1	-1	4		0	0						Untertest4.avi	0	880	547	72	111				0	Content		-72	-111	2949517	5586687221
2966	09:03:37.911	00:00:02.966	178	-1024	-768	-1	-1	-1	-1	4	-1024	-768	-1	-1	-1	-1	4		0	0						Untertest4.avi	0	880	547	72	111				0	Content		-72	-111	2966185	5586703889
2983	09:03:37.928	00:00:02.982	179	-1024	-768	-1	-1	-1	-1	4	-1024	-768	-1	-1	-1	-1	4		0	0						Untertest4.avi	0	880	547	72	111				0	Content		-72	-111	2982853	5586720557
3000	09:03:37.945	00:00:03.000	180	-1024	-768	-1	-1	-1	-1	4	-1024	-768	-1	-1	-1	-1	4		0	0						Untertest4.avi	0	880	547	72	111				0	Content		-72	-111	3000177	5586737881
3017	09:03:37.962	00:00:03.017	181	-1024	-768	-1	-1	-1	-1	4	-1024	-768	-1	-1	-1	-1	4		0	0						Untertest4.avi	0	880	547	72	111				0	Content		-72	-111	3017426	5586755130
3033	09:03:37.978	00:00:03.033	182	-1024	-768	-1	-1	-1	-1	4	-1024	-768	-1	-1	-1	-1	4		0	0						Untertest4.avi	0	880	547	72	111				0	Content		-72	-111	3033468	5586771172
3050	09:03:37.995	00:00:03.050	183	-1024	-768	-1	-1	-1	-1	4	-1024	-768	-1	-1	-1	-1	4		0	0						Untertest4.avi	0	880	547	72	111				0	Content		-72	-111	3050136	5586787840
3067	09:03:38.012	00:00:03.066	184	-1024	-768	-1	-1	-1	-1	4	-1024	-768	-1	-1	-1	-1	4		0	0						Untertest4.avi	0	880	547	72	111				0	Content		-72	-111	3066804	5586804508
3083	09:03:38.028	00:00:03.083	185	-1024	-768	-1	-1	-1	-1	4	-1024	-768	-1	-1	-1	-1	4		0	0						Untertest4.avi	0	880	547	72	111				0	Content		-72	-111	3083012	5586820716
3100	09:03:38.045	00:00:03.099	186	-1024	-768	-1	-1	-1	-1	4	-1024	-768	-1	-1	-1	-1	4		0	0						Untertest4.avi	0	880	547	72	111				0	Content		-72	-111	3099680	5586837384
3116	09:03:38.061	00:00:03.116	187	-1024	-768	-1	-1	-1	-1	4	-1024	-768	-1	-1	-1	-1	4		0	0						Untertest4.avi	0	880	547	72	111				0	Content		-72	-111	3116348	5586854052
3133	09:03:38.078	00:00:03.132	188	-1024	-768	-1	-1	-1	-1	4	-1024	-768	-1	-1	-1	-1	4		0	0						Untertest4.avi	0	880	547	72	111				0	Content		-72	-111	3132722	5586870426
3149	09:03:38.094	00:00:03.149	189	-1024	-768	-1	-1	-1	-1	4	-1024	-768	-1	-1	-1	-1	4		0	0						Untertest4.avi	0	880	547	72	111				0	Content		-72	-111	3149391	5586887095
3166	09:03:38.111	00:00:03.166	190	-1024	-768	-1	-1	-1	-1	4	-1024	-768	-1	-1	-1	-1	4		0	0						Untertest4.avi	0	880	547	72	111				0	Content		-72	-111	3166059	5586903763
3182	09:03:38.127	00:00:03.182	191	-1024	-768	-1	-1	-1	-1	4	-1024	-768	-1	-1	-1	-1	4		0	0						Untertest4.avi	0	880	547	72	111				0	Content		-72	-111	3182335	5586920039
3199	09:03:38.144	00:00:03.199	192	-1024	-768	-1	-1	-1	-1	4	-1024	-768	-1	-1	-1	-1	4		0	0						Untertest4.avi	0	880	547	72	111				0	Content		-72	-111	3199003	5586936707
3216	09:03:38.161	00:00:03.215	193	-1024	-768	-1	-1	-1	-1	4	-1024	-768	-1	-1	-1	-1	4		0	0						Untertest4.avi	0	880	547	72	111				0	Content		-72	-111	3215511	5586953215
3232	09:03:38.177	00:00:03.232	194	-1024	-768	-1	-1	-1	-1	4	-1024	-768	-1	-1	-1	-1	4		0	0						Untertest4.avi	0	880	547	72	111				0	Content		-72	-111	3232179	5586969883
3249	09:03:38.194	00:00:03.248	195	-1024	-768	-1	-1	-1	-1	4	-1024	-768	-1	-1	-1	-1	4		0	0						Untertest4.avi	0	880	547	72	111				0	Content		-72	-111	3248957	5586986661
3266	09:03:38.211	00:00:03.265	196	-1024	-768	-1	-1	-1	-1	4	-1024	-768	-1	-1	-1	-1	4		0	0						Untertest4.avi	0	880	547	72	111				0	Content		-72	-111	3265625	5587003329
3282	09:03:38.227	00:00:03.282	197	-1024	-768	-1	-1	-1	-1	4	-1024	-768	-1	-1	-1	-1	4		0	0						Untertest4.avi	0	880	547	72	111				0	Content		-72	-111	3282293	5587019997
3299	09:03:38.244	00:00:03.299	198	-1024	-768	-1	-1	-1	-1	4	-1024	-768	-1	-1	-1	-1	4		0	0						Untertest4.avi	0	880	547	72	111				0	Content		-72	-111	3299403	5587037107
3316	09:03:38.261	00:00:03.316	199	-1024	-768	-1	-1	-1	-1	4	-1024	-768	-1	-1	-1	-1	4		0	0						Untertest4.avi	0	880	547	72	111				0	Content		-72	-111	3316071	5587053775
3333	09:03:38.278	00:00:03.333	200	-1024	-768	-1	-1	-1	-1	4	-1024	-768	-1	-1	-1	-1	4		0	0						Untertest4.avi	0	880	547	72	111				0	Content		-72	-111	3333093	5587070797
3350	09:03:38.295	00:00:03.349	201	-1024	-768	-1	-1	-1	-1	4	-1024	-768	-1	-1	-1	-1	4		0	0						Untertest4.avi	0	880	547	72	111				0	Content		-72	-111	3349761	5587087465
3366	09:03:38.311	00:00:03.366	202	-1024	-768	-1	-1	-1	-1	4	-1024	-768	-1	-1	-1	-1	4		0	0						Untertest4.avi	0	880	547	72	111				0	Content		-72	-111	3366429	5587104133
3384	09:03:38.329	00:00:03.383	203	-1024	-768	-1	-1	-1	-1	4	-1024	-768	-1	-1	-1	-1	4		0	0						Untertest4.avi	0	880	547	72	111				0	Content		-72	-111	3383759	5587121463
3399	09:03:38.344	00:00:03.398	204	-1024	-768	-1	-1	-1	-1	4	-1024	-768	-1	-1	-1	-1	4		0	0						Untertest4.avi	0	880	547	72	111				0	Content		-72	-111	3398634	5587136338
3415	09:03:38.360	00:00:03.415	205	-1024	-768	-1	-1	-1	-1	4	-1024	-768	-1	-1	-1	-1	4		0	0						Untertest4.avi	0	880	547	72	111				0	Content		-72	-111	3415261	5587152965
3432	09:03:38.377	00:00:03.431	206	-1024	-768	-1	-1	-1	-1	4	-1024	-768	-1	-1	-1	-1	4		0	0						Untertest4.avi	0	880	547	72	111				0	Content		-72	-111	3431929	5587169633
3449	09:03:38.394	00:00:03.448	207	-1024	-768	-1	-1	-1	-1	4	-1024	-768	-1	-1	-1	-1	4		0	0						Untertest4.avi	0	880	547	72	111				0	Content		-72	-111	3448597	5587186301
3465	09:03:38.410	00:00:03.465	208	-1024	-768	-1	-1	-1	-1	4	-1024	-768	-1	-1	-1	-1	4		0	0						Untertest4.avi	0	880	547	72	111				0	Content		-72	-111	3465254	5587202958
3482	09:03:38.427	00:00:03.481	209	-1024	-768	-1	-1	-1	-1	4	-1024	-768	-1	-1	-1	-1	4		0	0						Untertest4.avi	0	880	547	72	111				0	Content		-72	-111	3481922	5587219626
3499	09:03:38.444	00:00:03.498	210	-1024	-768	-1	-1	-1	-1	4	-1024	-768	-1	-1	-1	-1	4		0	0						Untertest4.avi	0	880	547	72	111				0	Content		-72	-111	3498590	5587236294
3515	09:03:38.460	00:00:03.515	211	-1024	-768	-1	-1	-1	-1	4	-1024	-768	-1	-1	-1	-1	4		0	0						Untertest4.avi	0	880	547	72	111				0	Content		-72	-111	3515230	5587252934
3532	09:03:38.477	00:00:03.531	212	-1024	-768	-1	-1	-1	-1	4	-1024	-768	-1	-1	-1	-1	4		0	0						Untertest4.avi	0	880	547	72	111				0	Content		-72	-111	3531898	5587269602
3549	09:03:38.494	00:00:03.548	213	-1024	-768	-1	-1	-1	-1	4	-1024	-768	-1	-1	-1	-1	4		0	0						Untertest4.avi	0	880	547	72	111				0	Content		-72	-111	3548566	5587286270
3565	09:03:38.510	00:00:03.565	214	-1024	-768	-1	-1	-1	-1	4	-1024	-768	-1	-1	-1	-1	4		0	0						Untertest4.avi	0	880	547	72	111				0	Content		-72	-111	3565213	5587302917
3582	09:03:38.527	00:00:03.581	215	-1024	-768	-1	-1	-1	-1	4	-1024	-768	-1	-1	-1	-1	4		0	0						Untertest4.avi	0	880	547	72	111				0	Content		-72	-111	3581881	5587319585
3599	09:03:38.544	00:00:03.598	216	-1024	-768	-1	-1	-1	-1	4	-1024	-768	-1	-1	-1	-1	4		0	0						Untertest4.avi	0	880	547	72	111				0	Content		-72	-111	3598549	5587336253
3615	09:03:38.560	00:00:03.615	217	-1024	-768	-1	-1	-1	-1	4	-1024	-768	-1	-1	-1	-1	4		0	0						Untertest4.avi	0	880	547	72	111				0	Content		-72	-111	3615401	5587353105
3632	09:03:38.577	00:00:03.632	218	-1024	-768	-1	-1	-1	-1	4	-1024	-768	-1	-1	-1	-1	4		0	0						Untertest4.avi	0	880	547	72	111				0	Content		-72	-111	3632069	5587369773
3649	09:03:38.594	00:00:03.649	219	-1024	-768	-1	-1	-1	-1	4	-1024	-768	-1	-1	-1	-1	4		0	0						Untertest4.avi	0	880	547	72	111				0	Content		-72	-111	3649048	5587386752
3666	09:03:38.611	00:00:03.665	220	-1024	-768	-1	-1	-1	-1	4	-1024	-768	-1	-1	-1	-1	4		0	0						Untertest4.avi	0	880	547	72	111				0	Content		-72	-111	3665716	5587403420
3682	09:03:38.627	00:00:03.682	221	-1024	-768	-1	-1	-1	-1	4	-1024	-768	-1	-1	-1	-1	4		0	0						Untertest4.avi	0	880	547	72	111				0	Content		-72	-111	3682384	5587420088
3700	09:03:38.645	00:00:03.699	222	-1024	-768	-1	-1	-1	-1	4	-1024	-768	-1	-1	-1	-1	4		0	0						Untertest4.avi	0	880	547	72	111				0	Content		-72	-111	3699626	5587437330
3717	09:03:38.662	00:00:03.716	223	-1024	-768	-1	-1	-1	-1	4	-1024	-768	-1	-1	-1	-1	4		0	0						Untertest4.avi	0	880	547	72	111				0	Content		-72	-111	3716874	5587454578
3733	09:03:38.678	00:00:03.732	224	-1024	-768	-1	-1	-1	-1	4	-1024	-768	-1	-1	-1	-1	4		0	0						Untertest4.avi	0	880	547	72	111				0	Content		-72	-111	3732919	5587470623
3750	09:03:38.695	00:00:03.749	225	-1024	-768	-1	-1	-1	-1	4	-1024	-768	-1	-1	-1	-1	4		0	0						Untertest4.avi	0	880	547	72	111				0	Content		-72	-111	3749587	5587487291
3766	09:03:38.711	00:00:03.766	226	-1024	-768	-1	-1	-1	-1	4	-1024	-768	-1	-1	-1	-1	4		0	0						Untertest4.avi	0	880	547	72	111				0	Content		-72	-111	3766255	5587503959
3783	09:03:38.728	00:00:03.782	227	-1024	-768	-1	-1	-1	-1	4	-1024	-768	-1	-1	-1	-1	4		0	0						Untertest4.avi	0	880	547	72	111				0	Content		-72	-111	3782505	5587520209
3799	09:03:38.744	00:00:03.799	228	-1024	-768	-1	-1	-1	-1	4	-1024	-768	-1	-1	-1	-1	4		0	0						Untertest4.avi	0	880	547	72	111				0	Content		-72	-111	3799173	5587536877
3816	09:03:38.761	00:00:03.815	229	-1024	-768	-1	-1	-1	-1	4	-1024	-768	-1	-1	-1	-1	4		0	0						Untertest4.avi	0	880	547	72	111				0	Content		-72	-111	3815841	5587553545
3832	09:03:38.777	00:00:03.832	230	-1024	-768	-1	-1	-1	-1	4	-1024	-768	-1	-1	-1	-1	4		0	0						Untertest4.avi	0	880	547	72	111				0	Content		-72	-111	3832250	5587569954
3849	09:03:38.794	00:00:03.848	231	-1024	-768	-1	-1	-1	-1	4	-1024	-768	-1	-1	-1	-1	4		0	0						Untertest4.avi	0	880	547	72	111				0	Content		-72	-111	3848918	5587586622
3866	09:03:38.811	00:00:03.865	232	-1024	-768	-1	-1	-1	-1	4	-1024	-768	-1	-1	-1	-1	4		0	0						Untertest4.avi	0	880	547	72	111				0	Content		-72	-111	3865586	5587603290
3882	09:03:38.827	00:00:03.881	233	-1024	-768	-1	-1	-1	-1	4	-1024	-768	-1	-1	-1	-1	4		0	0						Untertest4.avi	0	880	547	72	111				0	Content		-72	-111	3881676	5587619380
3898	09:03:38.843	00:00:03.898	234	-1024	-768	-1	-1	-1	-1	4	-1024	-768	-1	-1	-1	-1	4		0	0						Untertest4.avi	0	880	547	72	111				0	Content		-72	-111	3898247	5587635951
3915	09:03:38.860	00:00:03.915	235	-1024	-768	-1	-1	-1	-1	4	-1024	-768	-1	-1	-1	-1	4		0	0						Untertest4.avi	0	880	547	72	111				0	Content		-72	-111	3915184	5587652888
3932	09:03:38.877	00:00:03.931	236	-1024	-768	-1	-1	-1	-1	4	-1024	-768	-1	-1	-1	-1	4		0	0						Untertest4.avi	0	880	547	72	111				0	Content		-72	-111	3931852	5587669556
3949	09:03:38.894	00:00:03.948	237	-1024	-768	-1	-1	-1	-1	4	-1024	-768	-1	-1	-1	-1	4		0	0						Untertest4.avi	0	880	547	72	111				0	Content		-72	-111	3948986	5587686690
3966	09:03:38.911	00:00:03.965	238	-1024	-768	-1	-1	-1	-1	4	-1024	-768	-1	-1	-1	-1	4		0	0						Untertest4.avi	0	880	547	72	111				0	Content		-72	-111	3965654	5587703358
3983	09:03:38.928	00:00:03.982	239	-1024	-768	-1	-1	-1	-1	4	-1024	-768	-1	-1	-1	-1	4		0	0						Untertest4.avi	0	880	547	72	111				0	Content		-72	-111	3982740	5587720444
4000	09:03:38.945	00:00:04.000	240	-1024	-768	-1	-1	-1	-1	4	-1024	-768	-1	-1	-1	-1	4		0	0						Untertest4.avi	0	880	547	72	111				0	Content		-72	-111	4000116	5587737820
4015	09:03:38.960	00:00:04.014	241	-1024	-768	-1	-1	-1	-1	4	-1024	-768	-1	-1	-1	-1	4		0	0						Untertest4.avi	0	880	547	72	111				0	Content		-72	-111	4014863	5587752567
4032	09:03:38.977	00:00:04.031	242	-1024	-768	-1	-1	-1	-1	4	-1024	-768	-1	-1	-1	-1	4		0	0						Untertest4.avi	0	880	547	72	111				0	Content		-72	-111	4031531	5587769235
4048	09:03:38.993	00:00:04.048	243	-1024	-768	-1	-1	-1	-1	4	-1024	-768	-1	-1	-1	-1	4		0	0						Untertest4.avi	0	880	547	72	111				0	Content		-72	-111	4048199	5587785903
4065	09:03:39.010	00:00:04.064	244	-1024	-768	-1	-1	-1	-1	4	-1024	-768	-1	-1	-1	-1	4		0	0						Untertest4.avi	0	880	547	72	111				0	Content		-72	-111	4064867	5587802571
4082	09:03:39.027	00:00:04.081	245	-1024	-768	-1	-1	-1	-1	4	-1024	-768	-1	-1	-1	-1	4		0	0						Untertest4.avi	0	880	547	72	111				0	Content		-72	-111	4081553	5587819257
4098	09:03:39.043	00:00:04.098	246	-1024	-768	-1	-1	-1	-1	4	-1024	-768	-1	-1	-1	-1	4		0	0						Untertest4.avi	0	880	547	72	111				0	Content		-72	-111	4098221	5587835925
4115	09:03:39.060	00:00:04.114	247	-1024	-768	-1	-1	-1	-1	4	-1024	-768	-1	-1	-1	-1	4		0	0						Untertest4.avi	0	880	547	72	111				0	Content		-72	-111	4114889	5587852593
4132	09:03:39.077	00:00:04.131	248	-1024	-768	-1	-1	-1	-1	4	-1024	-768	-1	-1	-1	-1	4		0	0						Untertest4.avi	0	880	547	72	111				0	Content		-72	-111	4131505	5587869209
4148	09:03:39.093	00:00:04.148	249	-1024	-768	-1	-1	-1	-1	4	-1024	-768	-1	-1	-1	-1	4		0	0						Untertest4.avi	0	880	547	72	111				0	Content		-72	-111	4148173	5587885877
4165	09:03:39.110	00:00:04.164	250	-1024	-768	-1	-1	-1	-1	4	-1024	-768	-1	-1	-1	-1	4		0	0						Untertest4.avi	0	880	547	72	111				0	Content		-72	-111	4164841	5587902545
4181	09:03:39.126	00:00:04.181	251	-1024	-768	-1	-1	-1	-1	4	-1024	-768	-1	-1	-1	-1	4		0	0						Untertest4.avi	0	880	547	72	111				0	Content		-72	-111	4181473	5587919177
4198	09:03:39.143	00:00:04.198	252	-1024	-768	-1	-1	-1	-1	4	-1024	-768	-1	-1	-1	-1	4		0	0						Untertest4.avi	0	880	547	72	111				0	Content		-72	-111	4198141	5587935845
4215	09:03:39.160	00:00:04.214	253	-1024	-768	-1	-1	-1	-1	4	-1024	-768	-1	-1	-1	-1	4		0	0						Untertest4.avi	0	880	547	72	111				0	Content		-72	-111	4214809	5587952513
4232	09:03:39.177	00:00:04.231	254	-1024	-768	-1	-1	-1	-1	4	-1024	-768	-1	-1	-1	-1	4		0	0						Untertest4.avi	0	880	547	72	111				0	Content		-72	-111	4231708	5587969412
4248	09:03:39.193	00:00:04.248	255	-1024	-768	-1	-1	-1	-1	4	-1024	-768	-1	-1	-1	-1	4		0	0						Untertest4.avi	0	880	547	72	111				0	Content		-72	-111	4248376	5587986080
4265	09:03:39.210	00:00:04.265	256	-1024	-768	-1	-1	-1	-1	4	-1024	-768	-1	-1	-1	-1	4		0	0						Untertest4.avi	0	880	547	72	111				0	Content		-72	-111	4265328	5588003032
4282	09:03:39.227	00:00:04.281	257	-1024	-768	-1	-1	-1	-1	4	-1024	-768	-1	-1	-1	-1	4		0	0						Untertest4.avi	0	880	547	72	111				0	Content		-72	-111	4281996	5588019700
4299	09:03:39.244	00:00:04.298	258	-1024	-768	-1	-1	-1	-1	4	-1024	-768	-1	-1	-1	-1	4		0	0						Untertest4.avi	0	880	547	72	111				0	Content		-72	-111	4298664	5588036368
4316	09:03:39.261	00:00:04.315	259	-1024	-768	-1	-1	-1	-1	4	-1024	-768	-1	-1	-1	-1	4		0	0						Untertest4.avi	0	880	547	72	111				0	Content		-72	-111	4315976	5588053680
4333	09:03:39.278	00:00:04.333	260	-1024	-768	-1	-1	-1	-1	4	-1024	-768	-1	-1	-1	-1	4		0	0						Untertest4.avi	0	880	547	72	111				0	Content		-72	-111	4333225	5588070929
4349	09:03:39.294	00:00:04.349	261	-1024	-768	-1	-1	-1	-1	4	-1024	-768	-1	-1	-1	-1	4		0	0						Untertest4.avi	0	880	547	72	111				0	Content		-72	-111	4349267	5588086971
4366	09:03:39.311	00:00:04.365	262	-1024	-768	-1	-1	-1	-1	4	-1024	-768	-1	-1	-1	-1	4		0	0						Untertest4.avi	0	880	547	72	111				0	Content		-72	-111	4365935	5588103639
4383	09:03:39.328	00:00:04.382	263	-1024	-768	-1	-1	-1	-1	4	-1024	-768	-1	-1	-1	-1	4		0	0						Untertest4.avi	0	880	547	72	111				0	Content		-72	-111	4382603	5588120307
4399	09:03:39.344	00:00:04.398	264	-1024	-768	-1	-1	-1	-1	4	-1024	-768	-1	-1	-1	-1	4		0	0						Untertest4.avi	0	880	547	72	111				0	Content		-72	-111	4398852	5588136556
4416	09:03:39.361	00:00:04.415	265	-1024	-768	-1	-1	-1	-1	4	-1024	-768	-1	-1	-1	-1	4		0	0						Untertest4.avi	0	880	547	72	111				0	Content		-72	-111	4415520	5588153224
4432	09:03:39.377	00:00:04.432	266	-1024	-768	-1	-1	-1	-1	4	-1024	-768	-1	-1	-1	-1	4		0	0						Untertest4.avi	0	880	547	72	111				0	Content		-72	-111	4432188	5588169892
4449	09:03:39.394	00:00:04.448	267	-1024	-768	-1	-1	-1	-1	4	-1024	-768	-1	-1	-1	-1	4		0	0						Untertest4.avi	0	880	547	72	111				0	Content		-72	-111	4448551	5588186255
4465	09:03:39.410	00:00:04.465	268	-1024	-768	-1	-1	-1	-1	4	-1024	-768	-1	-1	-1	-1	4		0	0						Untertest4.avi	0	880	547	72	111				0	Content		-72	-111	4465219	5588202923
4482	09:03:39.427	00:00:04.481	269	-1024	-768	-1	-1	-1	-1	4	-1024	-768	-1	-1	-1	-1	4		0	0						Untertest4.avi	0	880	547	72	111				0	Content		-72	-111	4481887	5588219591
4498	09:03:39.443	00:00:04.498	270	-1024	-768	-1	-1	-1	-1	4	-1024	-768	-1	-1	-1	-1	4		0	0						Untertest4.avi	0	880	547	72	111				0	Content		-72	-111	4498025	5588235729
4515	09:03:39.460	00:00:04.514	271	-1024	-768	-1	-1	-1	-1	4	-1024	-768	-1	-1	-1	-1	4		0	0						Untertest4.avi	0	880	547	72	111				0	Content		-72	-111	4514597	5588252301
4532	09:03:39.477	00:00:04.531	272	-1024	-768	-1	-1	-1	-1	4	-1024	-768	-1	-1	-1	-1	4		0	0						Untertest4.avi	0	880	547	72	111				0	Content		-72	-111	4531534	5588269238
4548	09:03:39.493	00:00:04.548	273	-1024	-768	-1	-1	-1	-1	4	-1024	-768	-1	-1	-1	-1	4		0	0						Untertest4.avi	0	880	547	72	111				0	Content		-72	-111	4548202	5588285906
4565	09:03:39.510	00:00:04.565	274	-1024	-768	-1	-1	-1	-1	4	-1024	-768	-1	-1	-1	-1	4		0	0						Untertest4.avi	0	880	547	72	111				0	Content		-72	-111	4565334	5588303038
4582	09:03:39.527	00:00:04.582	275	-1024	-768	-1	-1	-1	-1	4	-1024	-768	-1	-1	-1	-1	4		0	0						Untertest4.avi	0	880	547	72	111				0	Content		-72	-111	4582002	5588319706
4599	09:03:39.544	00:00:04.599	276	-1024	-768	-1	-1	-1	-1	4	-1024	-768	-1	-1	-1	-1	4		0	0						Untertest4.avi	0	880	547	72	111				0	Content		-72	-111	4599033	5588336737
4616	09:03:39.561	00:00:04.615	277	-1024	-768	-1	-1	-1	-1	4	-1024	-768	-1	-1	-1	-1	4		0	0						Untertest4.avi	0	880	547	72	111				0	Content		-72	-111	4615701	5588353405
4632	09:03:39.577	00:00:04.632	278	-1024	-768	-1	-1	-1	-1	4	-1024	-768	-1	-1	-1	-1	4		0	0						Untertest4.avi	0	880	547	72	111				0	Content		-72	-111	4632369	5588370073
4650	09:03:39.595	00:00:04.649	279	-1024	-768	-1	-1	-1	-1	4	-1024	-768	-1	-1	-1	-1	4		0	0						Untertest4.avi	0	880	547	72	111				0	Content		-72	-111	4649716	5588387420
4664	09:03:39.609	00:00:04.664	280	-1024	-768	-1	-1	-1	-1	4	-1024	-768	-1	-1	-1	-1	4		0	0						Untertest4.avi	0	880	547	72	111				0	Content		-72	-111	4664463	5588402167
4681	09:03:39.626	00:00:04.681	281	-1024	-768	-1	-1	-1	-1	4	-1024	-768	-1	-1	-1	-1	4		0	0						Untertest4.avi	0	880	547	72	111				0	Content		-72	-111	4681131	5588418835
4698	09:03:39.643	00:00:04.697	282	-1024	-768	-1	-1	-1	-1	4	-1024	-768	-1	-1	-1	-1	4		0	0						Untertest4.avi	0	880	547	72	111				0	Content		-72	-111	4697799	5588435503
4714	09:03:39.659	00:00:04.714	283	-1024	-768	-1	-1	-1	-1	4	-1024	-768	-1	-1	-1	-1	4		0	0						Untertest4.avi	0	880	547	72	111				0	Content		-72	-111	4714467	5588452171
4731	09:03:39.676	00:00:04.731	284	-1024	-768	-1	-1	-1	-1	4	-1024	-768	-1	-1	-1	-1	4		0	0						Untertest4.avi	0	880	547	72	111				0	Content		-72	-111	4731151	5588468855
4748	09:03:39.693	00:00:04.747	285	-1024	-768	-1	-1	-1	-1	4	-1024	-768	-1	-1	-1	-1	4		0	0						Untertest4.avi	0	880	547	72	111				0	Content		-72	-111	4747819	5588485523
4764	09:03:39.709	00:00:04.764	286	-1024	-768	-1	-1	-1	-1	4	-1024	-768	-1	-1	-1	-1	4		0	0						Untertest4.avi	0	880	547	72	111				0	Content		-72	-111	4764487	5588502191
4781	09:03:39.726	00:00:04.781	287	-1024	-768	-1	-1	-1	-1	4	-1024	-768	-1	-1	-1	-1	4		0	0						Untertest4.avi	0	880	547	72	111				0	Content		-72	-111	4781103	5588518807
4798	09:03:39.743	00:00:04.797	288	-1024	-768	-1	-1	-1	-1	4	-1024	-768	-1	-1	-1	-1	4		0	0						Untertest4.avi	0	880	547	72	111				0	Content		-72	-111	4797771	5588535475
4814	09:03:39.759	00:00:04.814	289	-1024	-768	-1	-1	-1	-1	4	-1024	-768	-1	-1	-1	-1	4		0	0						Untertest4.avi	0	880	547	72	111				0	Content		-72	-111	4814439	5588552143
4831	09:03:39.776	00:00:04.831	290	-1024	-768	-1	-1	-1	-1	4	-1024	-768	-1	-1	-1	-1	4		0	0						Untertest4.avi	0	880	547	72	111				0	Content		-72	-111	4831076	5588568780
4848	09:03:39.793	00:00:04.847	291	-1024	-768	-1	-1	-1	-1	4	-1024	-768	-1	-1	-1	-1	4		0	0						Untertest4.avi	0	880	547	72	111				0	Content		-72	-111	4847744	5588585448
4864	09:03:39.809	00:00:04.864	292	-1024	-768	-1	-1	-1	-1	4	-1024	-768	-1	-1	-1	-1	4		0	0						Untertest4.avi	0	880	547	72	111				0	Content		-72	-111	4864412	5588602116
4881	09:03:39.826	00:00:04.881	293	-1024	-768	-1	-1	-1	-1	4	-1024	-768	-1	-1	-1	-1	4		0	0						Untertest4.avi	0	880	547	72	111				0	Content		-72	-111	4881312	5588619016
4898	09:03:39.843	00:00:04.897	294	-1024	-768	-1	-1	-1	-1	4	-1024	-768	-1	-1	-1	-1	4		0	0						Untertest4.avi	0	880	547	72	111				0	Content		-72	-111	4897980	5588635684
4915	09:03:39.860	00:00:04.914	295	-1024	-768	-1	-1	-1	-1	4	-1024	-768	-1	-1	-1	-1	4		0	0						Untertest4.avi	0	880	547	72	111				0	Content		-72	-111	4914932	5588652636
4932	09:03:39.877	00:00:04.931	296	-1024	-768	-1	-1	-1	-1	4	-1024	-768	-1	-1	-1	-1	4		0	0						Untertest4.avi	0	880	547	72	111				0	Content		-72	-111	4931600	5588669304
4948	09:03:39.893	00:00:04.948	297	-1024	-768	-1	-1	-1	-1	4	-1024	-768	-1	-1	-1	-1	4		0	0						Untertest4.avi	0	880	547	72	111				0	Content		-72	-111	4948268	5588685972
4965	09:03:39.910	00:00:04.965	298	-1024	-768	-1	-1	-1	-1	4	-1024	-768	-1	-1	-1	-1	4		0	0						Untertest4.avi	0	880	547	72	111				0	Content		-72	-111	4965458	5588703162
4983	09:03:39.928	00:00:04.982	299	-1024	-768	-1	-1	-1	-1	4	-1024	-768	-1	-1	-1	-1	4		0	0						Untertest4.avi	0	880	547	72	111				0	Content		-72	-111	4982829	5588720533
4999	09:03:39.944	00:00:04.998	300	-1024	-768	-1	-1	-1	-1	4	-1024	-768	-1	-1	-1	-1	4		0	0						Untertest4.avi	0	880	547	72	111				0	Content		-72	-111	4998874	5588736578
5016	09:03:39.961	00:00:05.015	301	-1024	-768	-1	-1	-1	-1	4	-1024	-768	-1	-1	-1	-1	4		0	0						Untertest4.avi	0	880	547	72	111				0	Content		-72	-111	5015542	5588753246
5032	09:03:39.977	00:00:05.032	302	-1024	-768	-1	-1	-1	-1	4	-1024	-768	-1	-1	-1	-1	4		0	0						Untertest4.avi	0	880	547	72	111				0	Content		-72	-111	5032210	5588769914
5048	09:03:39.993	00:00:05.048	303	-1024	-768	-1	-1	-1	-1	4	-1024	-768	-1	-1	-1	-1	4		0	0						Untertest4.avi	0	880	547	72	111				0	Content		-72	-111	5048461	5588786165
5065	09:03:40.010	00:00:05.065	304	-1024	-768	-1	-1	-1	-1	4	-1024	-768	-1	-1	-1	-1	4		0	0						Untertest4.avi	0	880	547	72	111				0	Content		-72	-111	5065129	5588802833
5082	09:03:40.027	00:00:05.081	305	-1024	-768	-1	-1	-1	-1	4	-1024	-768	-1	-1	-1	-1	4		0	0						Untertest4.avi	0	880	547	72	111				0	Content		-72	-111	5081797	5588819501
5098	09:03:40.043	00:00:05.098	306	-1024	-768	-1	-1	-1	-1	4	-1024	-768	-1	-1	-1	-1	4		0	0						Untertest4.avi	0	880	547	72	111				0	Content		-72	-111	5098028	5588835732
5115	09:03:40.060	00:00:05.114	307	-1024	-768	-1	-1	-1	-1	4	-1024	-768	-1	-1	-1	-1	4		0	0						Untertest4.avi	0	880	547	72	111				0	Content		-72	-111	5114696	5588852400
5131	09:03:40.076	00:00:05.130	308	-1024	-768	-1	-1	-1	-1	4	-1024	-768	-1	-1	-1	-1	4		0	0						Untertest4.avi	0	880	547	72	111				0	Content		-72	-111	5130880	5588868584
5148	09:03:40.093	00:00:05.147	309	-1024	-768	-1	-1	-1	-1	4	-1024	-768	-1	-1	-1	-1	4		0	0						Untertest4.avi	0	880	547	72	111				0	Content		-72	-111	5147575	5588885279
5164	09:03:40.109	00:00:05.164	310	-1024	-768	-1	-1	-1	-1	4	-1024	-768	-1	-1	-1	-1	4		0	0						Untertest4.avi	0	880	547	72	111				0	Content		-72	-111	5164450	5588902154
5181	09:03:40.126	00:00:05.181	311	-1024	-768	-1	-1	-1	-1	4	-1024	-768	-1	-1	-1	-1	4		0	0						Untertest4.avi	0	880	547	72	111				0	Content		-72	-111	5181118	5588918822
5198	09:03:40.143	00:00:05.198	312	-1024	-768	-1	-1	-1	-1	4	-1024	-768	-1	-1	-1	-1	4		0	0						Untertest4.avi	0	880	547	72	111				0	Content		-72	-111	5198222	5588935926
5215	09:03:40.160	00:00:05.214	313	-1024	-768	-1	-1	-1	-1	4	-1024	-768	-1	-1	-1	-1	4		0	0						Untertest4.avi	0	880	547	72	111				0	Content		-72	-111	5214890	5588952594
5232	09:03:40.177	00:00:05.231	314	-1024	-768	-1	-1	-1	-1	4	-1024	-768	-1	-1	-1	-1	4		0	0						Untertest4.avi	0	880	547	72	111				0	Content		-72	-111	5231912	5588969616
5249	09:03:40.194	00:00:05.248	315	-1024	-768	-1	-1	-1	-1	4	-1024	-768	-1	-1	-1	-1	4		0	0						Untertest4.avi	0	880	547	72	111				0	Content		-72	-111	5248580	5588986284
5265	09:03:40.210	00:00:05.265	316	-1024	-768	-1	-1	-1	-1	4	-1024	-768	-1	-1	-1	-1	4		0	0						Untertest4.avi	0	880	547	72	111				0	Content		-72	-111	5265248	5589002952
5283	09:03:40.228	00:00:05.282	317	-1024	-768	-1	-1	-1	-1	4	-1024	-768	-1	-1	-1	-1	4		0	0						Untertest4.avi	0	880	547	72	111				0	Content		-72	-111	5282709	5589020413
5297	09:03:40.242	00:00:05.297	318	-1024	-768	-1	-1	-1	-1	4	-1024	-768	-1	-1	-1	-1	4		0	0						Untertest4.avi	0	880	547	72	111				0	Content		-72	-111	5297447	5589035151
5314	09:03:40.259	00:00:05.314	319	-1024	-768	-1	-1	-1	-1	4	-1024	-768	-1	-1	-1	-1	4		0	0						Untertest4.avi	0	880	547	72	111				0	Content		-72	-111	5314072	5589051776
5331	09:03:40.276	00:00:05.330	320	-1024	-768	-1	-1	-1	-1	4	-1024	-768	-1	-1	-1	-1	4		0	0						Untertest4.avi	0	880	547	72	111				0	Content		-72	-111	5330741	5589068445
5347	09:03:40.292	00:00:05.347	321	-1024	-768	-1	-1	-1	-1	4	-1024	-768	-1	-1	-1	-1	4		0	0						Untertest4.avi	0	880	547	72	111				0	Content		-72	-111	5347409	5589085113
5364	09:03:40.309	00:00:05.364	322	-1024	-768	-1	-1	-1	-1	4	-1024	-768	-1	-1	-1	-1	4		0	0						Untertest4.avi	0	880	547	72	111				0	Content		-72	-111	5364052	5589101756
5381	09:03:40.326	00:00:05.380	323	-1024	-768	-1	-1	-1	-1	4	-1024	-768	-1	-1	-1	-1	4		0	0						Untertest4.avi	0	880	547	72	111				0	Content		-72	-111	5380720	5589118424
5397	09:03:40.342	00:00:05.397	324	1233,051	956,5622	0,4063558	0,5514325	484,1633	3,830931	1	1203,345	945,6154	0,4068205	0,551411	482,782	3,841585	3	1	1233	957						Untertest4.avi	0	880	547	72	111	1106	825	416	0	Content		1161	846	5397320	5589135024
5414	09:03:40.359	00:00:05.413	325	1208,03	939,0613	0,4062085	0,550372	484,1632	3,811184	3	1176,524	928,2256	0,4061641	0,5503516	483,3389	3,821465	1	1	1177	928						Untertest4.avi	0	880	547	72	111	1106	825	416	0	Content		1105	817	5413949	5589151653
5431	09:03:40.376	00:00:05.430	326	1219,118	950,3574	0,4077106	0,5487809	483,1119	3,816568	1	1197,122	940,4729	0,4077384	0,548758	483,3389	3,840201	3	1	1219	950						Untertest4.avi	0	880	547	72	111	1106	825	416	0	Content		1147	839	5430695	5589168399
5447	09:03:40.392	00:00:05.447	327	1202,802	945,7814	0,4072883	0,5472197	483,1119	3,803171	3	1182,791	936,143	0,4075885	0,5471944	483,7728	3,826387	1	1	1183	936						Untertest4.avi	0	880	547	72	111	1106	825	416	0	Content		1111	825	5447319	5589185023
5464	09:03:40.409	00:00:05.463	328	1249,569	951,2651	0,4077706	0,5455018	488,9623	3,828415	1	1200,098	937,3123	0,4092514	0,5454832	483,7729	3,80716	3	1	1250	951						Untertest4.avi	0	880	547	72	111	1106	825	416	0	Content		1178	840	5463945	5589201649
5481	09:03:40.426	00:00:05.480	329	1220,333	961,7921	0,4104487	0,5441942	488,9622	3,850671	3	1172,398	947,8065	0,409519	0,5441878	483,6909	3,82621	1	1	1172	948						Untertest4.avi	0	880	547	72	111	1106	825	416	0	Content		1100	837	5480567	5589218271
5497	09:03:40.442	00:00:05.497	330	1245,756	948,5632	0,4100849	0,5428698	488,7664	3,858583	1	1197,005	934,7158	0,4115303	0,5428512	483,6909	3,838114	3	1	1246	949						Untertest4.avi	0	880	547	72	111	1106	825	416	0	Content		1174	838	5497315	5589235019
5514	09:03:40.459	00:00:05.513	331	1229,317	952,1915	0,4127268	0,5416315	488,7663	3,827648	3	1179,145	938,252	0,4117952	0,5416249	483,6163	3,80382	1	1	1179	938						Untertest4.avi	0	880	547	72	111	1106	825	416	0	Content		1107	827	5513938	5589251642
5531	09:03:40.476	00:00:05.530	332	1229,089	955,1107	0,4125011	0,5408378	488,1972	3,855397	1	1182,583	941,5838	0,4138106	0,5408187	483,6164	3,838497	3	1	1229	955						Untertest4.avi	0	880	547	72	111	1106	825	416	0	Content		1157	844	5530562	5589268266
5547	09:03:40.492	00:00:05.547	333	1223,595	939,6063	0,4149828	0,5405817	488,1972	3,851444	3	1172,542	925,7766	0,4140363	0,5405752	483,0536	3,827168	1	1	1173	926						Untertest4.avi	0	880	547	72	111	1106	825	416	0	Content		1101	815	5547187	5589284891
5564	09:03:40.509	00:00:05.563	334	-1024	-768	-1	-1	-1	-1	4	-1024	-768	-1	-1	-1	-1	4	1	0	0						Untertest4.avi	0	880	547	72	111	1106	825	416	0	Content		-72	-111	5563934	5589301638
5581	09:03:40.526	00:00:05.580	335	1232,004	933,1659	0,417266	0,540274	488,1972	3,857843	3	1186,62	920,23	0,4166198	0,5402629	484,5412	3,845367	1	1	1187	920						Untertest4.avi	0	880	547	72	111	1106	825	416	0	Content		1115	809	5580556	5589318260
5597	09:03:40.542	00:00:05.597	336	1233,61	954,3004	0,4164578	0,5402821	489,7032	3,87393	1	1184,305	940,3462	0,4179066	0,5402635	484,5412	3,852482	3	1	1234	954						Untertest4.avi	0	880	547	72	111	1106	825	416	0	Content		1162	843	5597182	5589334886
5614	09:03:40.559	00:00:05.613	337	1230,144	947,2802	0,4194058	0,5404508	489,7032	3,885878	3	1177,719	932,6711	0,4182533	0,5404476	483,4752	3,85363	1	1	1178	933						Untertest4.avi	0	880	547	72	111	1106	825	416	0	Content		1106	822	5613805	5589351509
5631	09:03:40.576	00:00:05.630	338	1226,167	947,5035	0,4201038	0,5410513	482,0593	3,812966	1	1210,717	938,3542	0,4198166	0,5410275	483,4752	3,847259	3	1	1226	948						Untertest4.avi	0	880	547	72	111	1106	825	416	0	Content		1154	837	5630552	5589368256
5647	09:03:40.592	00:00:05.647	339	-1024	-768	-1	-1	-1	-1	4	-1024	-768	-1	-1	-1	-1	4	1	0	0						Untertest4.avi	0	880	547	72	111	1106	825	416	0	Content		-72	-111	5647210	5589384914
5664	09:03:40.609	00:00:05.663	340	-1024	-768	-1	-1	-1	-1	4	-1024	-768	-1	-1	-1	-1	4	1	0	0						Untertest4.avi	0	880	547	72	111	1106	825	416	0	Content		-72	-111	5663878	5589401582
5681	09:03:40.626	00:00:05.680	341	1192,558	940,3845	0,4206756	0,5425381	482,0593	3,811498	3	1174,289	925,3665	0,4206692	0,5426081	485,0849	3,852563	1	1	1174	925						Untertest4.avi	0	880	547	72	111	1106	825	416	0	Content		1102	814	5680502	5589418206
5697	09:03:40.642	00:00:05.697	342	1193,559	949,7717	0,4209873	0,5427971	482,0593	3,819783	3	1174,146	937,4506	0,4209639	0,542832	485,1584	3,861507	1	1	1174	937						Untertest4.avi	0	880	547	72	111	1106	825	416	0	Content		1102	826	5697124	5589434828
5714	09:03:40.659	00:00:05.713	343	1202,39	943,7599	0,421266	0,5429323	482,0593	3,808409	3	1182,918	930,8088	0,4212278	0,5429744	485,3727	3,851649	1	1	1183	931						Untertest4.avi	0	880	547	72	111	1106	825	416	0	Content		1111	820	5713874	5589451578
5730	09:03:40.675	00:00:05.730	344	1196,521	948,9724	0,4215623	0,542964	482,0593	3,792596	3	1178,27	935,1141	0,4215389	0,5430226	485,3796	3,835599	1	1	1178	935						Untertest4.avi	0	880	547	72	111	1106	825	416	0	Content		1106	824	5730498	5589468202
5747	09:03:40.692	00:00:05.747	345	1195,15	937,8166	0,4219082	0,5430452	482,0593	3,791455	3	1174,816	924,9835	0,4218686	0,5430825	485,3355	3,834013	1	1	1175	925						Untertest4.avi	0	880	547	72	111	1106	825	416	0	Content		1103	814	5747123	5589484827
5764	09:03:40.709	00:00:05.763	346	1189,869	950,2188	0,4222199	0,5433045	482,0593	3,782754	3	1169,663	936,4147	0,4221899	0,5433622	485,2747	3,824524	1	1	1170	936						Untertest4.avi	0	880	547	72	111	1106	825	416	0	Content		1098	825	5763748	5589501452
5780	09:03:40.725	00:00:05.780	347	1197,308	946,5203	0,4225803	0,5440794	482,0593	3,753113	3	1174,385	934,9282	0,4225251	0,5441015	485,3016	3,794157	1	1	1174	935						Untertest4.avi	0	880	547	72	111	1106	825	416	0	Content		1102	824	5780498	5589518202
5797	09:03:40.742	00:00:05.797	348	1192,853	933,973	0,4229356	0,5454751	482,0593	3,739276	3	1174,03	921,9249	0,4229211	0,5454977	485,1637	3,780279	1	1	1174	922						Untertest4.avi	0	880	547	72	111	1106	825	416	0	Content		1102	811	5797121	5589534825
5814	09:03:40.759	00:00:05.813	349	1132,881	927,153	0,4240144	0,5470554	482,0589	3,729834	3	1117,25	916,0944	0,4240503	0,5470623	485,0327	3,769705	1	2	1117	916						Untertest4.avi	0	880	547	72	111	1021	798	666	0	Content		1045	805	5813762	5589551466
5830	09:03:40.775	00:00:05.830	350	1081,191	922,691	0,4250478	0,5488393	479,7454	3,720611	3	1058,957	914,1931	0,4249315	0,5488186	484,7207	3,772342	1	2	1059	914						Untertest4.avi	0	880	547	72	111	1021	798	666	0	Content		987	803	5830371	5589568075
5847	09:03:40.792	00:00:05.847	351	1099,549	927,3414	0,4249859	0,5509911	483,9716	3,718056	3	1074,111	914,3187	0,4250734	0,5510146	484,8812	3,741041	1	2	1074	914						Untertest4.avi	0	880	547	72	111	1021	798	666	0	Content		1002	803	5847122	5589584826
5864	09:03:40.809	00:00:05.863	352	1095,17	921,462	0,425091	0,5528263	484,7708	3,710654	3	1070,51	907,0833	0,4252386	0,5528637	484,7708	3,727292	1	2	1071	907						Untertest4.avi	0	880	547	72	111	1021	798	666	0	Content		999	796	5863755	5589601459
5880	09:03:40.825	00:00:05.880	353	1104,546	927,1545	0,4251608	0,5540961	484,8522	3,698806	3	1071,966	915,3826	0,42524	0,5540935	484,8527	3,713886	1	2	1072	915						Untertest4.avi	0	880	547	72	111	1021	798	666	0	Content		1000	804	5880377	5589618081
5897	09:03:40.842	00:00:05.897	354	1094,246	933,5619	0,4249724	0,5546228	484,0908	3,684056	3	1071,817	921,1393	0,4250764	0,5546417	485,1788	3,708645	1	2	1072	921						Untertest4.avi	0	880	547	72	111	1021	798	666	0	Content		1000	810	5897121	5589634825
5914	09:03:40.859	00:00:05.913	355	1120,77	927,2595	0,4246662	0,554619	485,5589	3,701845	3	1092,662	914,103	0,4247801	0,5546377	485,5592	3,718146	1	2	1093	914						Untertest4.avi	0	880	547	72	111	1021	798	666	0	Content		1021	803	5913784	5589651488
5930	09:03:40.875	00:00:05.930	356	1100,647	925,3262	0,4241921	0,5544007	485,3733	3,695093	3	1076,047	912,6055	0,4243063	0,5544168	485,9334	3,715661	1	2	1076	913						Untertest4.avi	0	880	547	72	111	1021	798	666	0	Content		1004	802	5930370	5589668074
5947	09:03:40.892	00:00:05.946	357	1103,766	918,2635	0,4235443	0,5541496	485,3623	3,704999	3	1074,02	906,563	0,4236093	0,5541471	486,0193	3,725093	1	2	1074	907						Untertest4.avi	0	880	547	72	111	1021	798	666	0	Content		1002	796	5946993	5589684697
5964	09:03:40.909	00:00:05.963	358	1102,417	926,8636	0,4228104	0,5538052	484,495	3,701681	3	1074,769	916,0057	0,4228209	0,5538014	486,3896	3,731009	1	2	1075	916						Untertest4.avi	0	880	547	72	111	1021	798	666	0	Content		1003	805	5963756	5589701460
5980	09:03:40.925	00:00:05.980	359	1119,232	929,0173	0,421788	0,5533285	486,4938	3,708975	3	1086,353	916,9688	0,4218634	0,5533292	486,4941	3,724154	1	2	1086	917						Untertest4.avi	0	880	547	72	111	1021	798	666	0	Content		1014	806	5980367	5589718071
5997	09:03:40.942	00:00:05.996	360	1104,656	921,9348	0,4206759	0,5528018	486,6769	3,72965	3	1075,291	908,9661	0,4207814	0,5528165	486,6771	3,745499	1	2	1075	909						Untertest4.avi	0	880	547	72	111	1021	798	666	0	Content		1003	798	5996993	5589734697
6014	09:03:40.959	00:00:06.013	361	1104,694	929,8896	0,4196552	0,5525825	486,561	3,740411	3	1068,663	918,3821	0,4197053	0,5525765	486,5612	3,755039	1	2	1069	918						Untertest4.avi	0	880	547	72	111	1021	798	666	0	Content		997	807	6013617	5589751321
6030	09:03:40.975	00:00:06.030	362	1095,446	926,3301	0,4185643	0,5523588	484,0073	3,686351	3	1079,53	912,4706	0,4186239	0,552407	486,7053	3,723205	1	2	1080	912						Untertest4.avi	0	880	547	72	111	1021	798	666	0	Content		1008	801	6030367	5589768071
6047	09:03:40.992	00:00:06.046	363	1102,32	924,526	0,4176104	0,5522789	483,1871	3,720141	3	1081,638	914,3004	0,4175723	0,5522763	486,724	3,76222	1	2	1082	914						Untertest4.avi	0	880	547	72	111	1021	798	666	0	Content		1010	803	6046989	5589784693
6064	09:03:41.009	00:00:06.063	364	1107,394	918,8271	0,4165466	0,551976	484,0816	3,747337	3	1085,997	907,1113	0,4165625	0,5519862	486,576	3,782536	1	2	1086	907						Untertest4.avi	0	880	547	72	111	1021	798	666	0	Content		1014	796	6063614	5589801318
6080	09:03:41.025	00:00:06.080	365	1097,37	923,7838	0,415352	0,5511041	484,7927	3,760968	3	1077,505	910,036	0,4154358	0,5511431	486,4182	3,790331	1	2	1078	910						Untertest4.avi	0	880	547	72	111	1021	798	666	0	Content		1006	799	6080238	5589817942
6097	09:03:41.042	00:00:06.096	366	1115,635	925,8975	0,4141648	0,5498486	486,6226	3,759533	3	1086,87	912,6143	0,4142718	0,5498689	486,6226	3,775892	1	2	1087	913						Untertest4.avi	0	880	547	72	111	1021	798	666	0	Content		1015	802	6096990	5589834694
6114	09:03:41.059	00:00:06.113	367	1112,508	917,7318	0,4128157	0,5485367	486,4828	3,750272	3	1086,254	902,6729	0,4129454	0,5485821	486,4827	3,766948	1	2	1086	903						Untertest4.avi	0	880	547	72	111	1021	798	666	0	Content		1014	792	6113612	5589851316
6130	09:03:41.075	00:00:06.130	368	1120,724	928,3073	0,4114059	0,5472535	486,443	3,731482	3	1093,014	914,5135	0,4115227	0,5472819	486,443	3,747888	1	2	1093	915						Untertest4.avi	0	880	547	72	111	1021	798	666	0	Content		1021	804	6130238	5589867942
6147	09:03:41.092	00:00:06.146	369	1105,615	922,5397	0,4101545	0,5459861	479,7324	3,694638	3	1098,984	911,9711	0,4100229	0,5460073	486,2687	3,760562	1	2	1099	912						Untertest4.avi	0	880	547	72	111	1021	798	666	0	Content		1027	801	6146861	5589884565
6164	09:03:41.109	00:00:06.163	370	1116,237	928,688	0,4084312	0,544841	486,1587	3,699739	3	1088,426	914,7679	0,4085478	0,5448715	486,1587	3,716045	1	2	1088	915						Untertest4.avi	0	880	547	72	111	1021	798	666	0	Content		1016	804	6163610	5589901314
6180	09:03:41.125	00:00:06.180	371	1133,749	917,1118	0,4071099	0,5436437	485,9085	3,677427	3	1098,097	905,5399	0,4071578	0,5436333	485,9091	3,69198	1	2	1098	906						Untertest4.avi	0	880	547	72	111	1021	798	666	0	Content		1026	795	6180235	5589917939
6197	09:03:41.142	00:00:06.196	372	1125,542	921,075	0,4057321	0,5423574	485,7728	3,672811	3	1094,937	908,0813	0,4058231	0,5423705	485,7728	3,688666	1	2	1095	908						Untertest4.avi	0	880	547	72	111	1021	798	666	0	Content		1023	797	6196859	5589934563
6213	09:03:41.158	00:00:06.213	373	1139,275	933,4604	0,4044878	0,5410075	485,5877	3,655689	3	1109,206	916,2781	0,4045873	0,5410876	485,5877	3,671525	1	2	1109	916						Untertest4.avi	0	880	547	72	111	1021	798	666	0	Content		1037	805	6213484	5589951188
6230	09:03:41.175	00:00:06.230	374	1126,96	929,1217	0,4033654	0,540029	485,5009	3,638338	3	1096,085	916,4588	0,4034546	0,5400391	485,5008	3,653995	1	2	1096	916						Untertest4.avi	0	880	547	72	111	1021	798	666	0	Content		1024	805	6230232	5589967936
6247	09:03:41.192	00:00:06.246	375	1129,855	920,5712	0,4023341	0,5392604	485,2083	3,611138	3	1094,818	908,3876	0,4023892	0,5392599	485,2085	3,625581	1	2	1095	908						Untertest4.avi	0	880	547	72	111	1021	798	666	0	Content		1023	797	6246857	5589984561
6263	09:03:41.208	00:00:06.263	376	1127,342	915,672	0,401346	0,5385736	485,0936	3,613072	3	1095,946	902,3205	0,4014315	0,5385905	485,0936	3,628304	1	2	1096	902						Untertest4.avi	0	880	547	72	111	1021	798	666	0	Content		1024	791	6263479	5590001183
6280	09:03:41.225	00:00:06.280	377	1133,652	919,6727	0,4005629	0,5383033	484,9245	3,601002	3	1104,714	906,3081	0,4006674	0,5383213	484,9247	3,616863	1	2	1105	906						Untertest4.avi	0	880	547	72	111	1021	798	666	0	Content		1033	795	6280103	5590017807
6297	09:03:41.242	00:00:06.296	378	1120,783	922,723	0,3998874	0,5381175	484,6434	3,581583	3	1095,815	907,7613	0,4000251	0,5381626	484,6758	3,598567	1	2	1096	908						Untertest4.avi	0	880	547	72	111	1021	798	666	0	Content		1024	797	6296853	5590034557
6313	09:03:41.258	00:00:06.313	379	1124,652	916,624	0,3994132	0,5380833	484,3772	3,598029	3	1092,789	903,176	0,3994961	0,5381021	484,3775	3,612849	1	2	1093	903						Untertest4.avi	0	880	547	72	111	1021	798	666	0	Content		1021	792	6313477	5590051181
6330	09:03:41.275	00:00:06.330	380	1125,242	912,1332	0,3989022	0,5379938	484,1068	3,575221	3	1096,725	899,391	0,3990083	0,5380009	484,1068	3,591424	1	2	1097	899						Untertest4.avi	0	880	547	72	111	1021	798	666	0	Content		1025	788	6330102	5590067806
6347	09:03:41.292	00:00:06.346	381	1121,435	908,7189	0,3989079	0,5381886	478,9141	3,550804	3	1109,042	897,4702	0,39877	0,5382016	484,2724	3,605902	1	2	1109	897						Untertest4.avi	0	880	547	72	111	1021	798	666	0	Content		1037	786	6346739	5590084443
6363	09:03:41.308	00:00:06.363	382	1113,585	908,3597	0,3988597	0,5387562	477,2637	3,513501	3	1104,265	897,1908	0,3986527	0,5387758	484,0059	3,577816	1	2	1104	897						Untertest4.avi	0	880	547	72	111	1021	798	666	0	Content		1032	786	6363476	5590101180
6380	09:03:41.325	00:00:06.380	383	1110,21	910,8492	0,3988714	0,5396472	476,024	3,503345	3	1104,934	900,9918	0,3986214	0,5396549	483,8407	3,575465	1	2	1105	901						Untertest4.avi	0	880	547	72	111	1021	798	666	0	Content		1033	790	6380102	5590117806
6397	09:03:41.342	00:00:06.396	384	1109,597	919,5412	0,3987364	0,5408662	479,511	3,506139	3	1098,023	907,9434	0,3986846	0,5408865	483,8463	3,553716	1	2	1098	908						Untertest4.avi	0	880	547	72	111	1021	798	666	0	Content		1026	797	6396738	5590134442
6413	09:03:41.358	00:00:06.413	385	1114,188	915,6921	0,3988808	0,5423363	478,0647	3,516892	3	1101,825	905,8738	0,3987217	0,5423344	483,758	3,573642	1	2	1102	906						Untertest4.avi	0	880	547	72	111	1021	798	666	0	Content		1030	795	6413352	5590151056
6430	09:03:41.375	00:00:06.430	386	1150,853	914,6718	0,3986231	0,5437662	483,7333	3,576958	3	1118,63	900,8607	0,3986989	0,5437898	483,7336	3,592107	1	2	1119	901						Untertest4.avi	0	880	547	72	111	1021	798	666	0	Content		1047	790	6430101	5590167805
6447	09:03:41.392	00:00:06.446	387	1103,974	917,0099	0,3985955	0,5453253	481,1044	3,554958	3	1085,82	904,2491	0,3986264	0,5453509	483,5051	3,588644	1	2	1086	904						Untertest4.avi	0	880	547	72	111	1021	798	666	0	Content		1014	793	6446737	5590184441
6463	09:03:41.408	00:00:06.463	388	1121,863	916,9666	0,3986362	0,5469627	480,8833	3,555241	3	1103,01	904,502	0,3986413	0,5469844	483,4734	3,590534	1	2	1103	905						Untertest4.avi	0	880	547	72	111	1021	798	666	0	Content		1031	794	6463348	5590201052
6480	09:03:41.425	00:00:06.479	389	1121,039	919,7693	0,3987524	0,5489436	480,4042	3,551153	3	1102,122	908,7321	0,3987121	0,5489483	483,6474	3,590272	1	3	1102	909						Untertest4.avi	0	880	547	72	111	1058	791	100	0	Content		1030	798	6479974	5590217678
6497	09:03:41.442	00:00:06.496	390	1119,244	919,3739	0,39877	0,5511118	480,1645	3,528728	3	1106,05	906,7582	0,3987582	0,5511436	483,6808	3,571075	1	3	1106	907						Untertest4.avi	0	880	547	72	111	1058	791	100	0	Content		1034	796	6496734	5590234438
6513	09:03:41.458	00:00:06.513	391	1117,922	911,0272	0,398937	0,5530193	472,9123	3,525089	3	1130,308	901,9104	0,3986019	0,5530362	483,7715	3,622504	1	3	1130	902						Untertest4.avi	0	880	547	72	111	1058	791	100	0	Content		1058	791	6513348	5590251052
6530	09:03:41.475	00:00:06.529	392	1255,331	891,9285	0,3992689	0,5534289	450,3138	3,302228	3	1387,591	886,3936	0,3977824	0,5534785	484,8037	3,585183	1	3	1388	886						Untertest4.avi	0	880	547	72	111	1058	791	100	0	Content		1316	775	6529972	5590267676
6547	09:03:41.492	00:00:06.546	393	1302,01	860,5555	0,4030106	0,553229	390,1619	2,886402	3	-1024	-768	-1	-1	-1	-1	4	3	1302	861						Untertest4.avi	0	880	547	72	111	1058	791	100	0	Content		1230	750	6546598	5590284302
6563	09:03:41.508	00:00:06.563	394	1527,363	941,3479	0,4285062	0,552653	392,3947	2,902318	3	1524,787	931,8554	0,4286317	0,5526195	392,3947	2,936286	1	3	1525	932						Untertest4.avi	0	880	547	72	111	1058	791	100	0	Content		1453	821	6563344	5590301048
6580	09:03:41.525	00:00:06.579	395	808,6478	861,2303	0,3682287	0,5563996	392,3947	2,703073	3	785,0686	852,027	0,3684553	0,5563656	392,3947	2,711838	1	4	785	852						Untertest4.avi	0	880	547	72	111	723	757	167	0	Content		713	741	6579969	5590317673
6597	09:03:41.542	00:00:06.596	396	822,3317	882,6514	0,368091	0,5574096	392,3947	2,683928	3	798,8768	873,8507	0,3683175	0,5573757	392,3947	2,692832	1	4	799	874						Untertest4.avi	0	880	547	72	111	723	757	167	0	Content		727	763	6596593	5590334297
6613	09:03:41.558	00:00:06.613	397	820,8268	881,4531	0,3679539	0,5584016	392,3947	2,690307	3	797,3613	872,636	0,3681805	0,5583677	392,3947	2,699219	1	4	797	873						Untertest4.avi	0	880	547	72	111	723	757	167	0	Content		725	762	6613341	5590351045
6630	09:03:41.575	00:00:06.629	398	819,738	876,6531	0,3677713	0,5594723	392,3947	2,704227	3	796,2901	867,7488	0,3679979	0,5594382	392,3947	2,713154	1	4	796	868						Untertest4.avi	0	880	547	72	111	723	757	167	0	Content		724	757	6629965	5590367669
6647	09:03:41.592	00:00:06.646	399	814,6404	877,2323	0,3675897	0,5603158	392,3947	2,703726	3	791,0898	868,3468	0,3678163	0,5602818	392,3947	2,712599	1	4	791	868						Untertest4.avi	0	880	547	72	111	723	757	167	0	Content		719	757	6646588	5590384292
6663	09:03:41.608	00:00:06.663	400	810,1967	872,8434	0,3675202	0,5607907	392,3947	2,665673	3	786,5798	863,8768	0,3677467	0,5607567	392,3947	2,674414	1	4	787	864						Untertest4.avi	0	880	547	72	111	723	757	167	0	Content		715	753	6663214	5590400918
6680	09:03:41.625	00:00:06.679	401	818,7434	874,9681	0,3674966	0,5610673	392,3947	2,703191	3	795,2767	866,0349	0,3677232	0,5610332	392,3947	2,712086	1	4	795	866						Untertest4.avi	0	880	547	72	111	723	757	167	0	Content		723	755	6679963	5590417667
6697	09:03:41.642	00:00:06.696	402	817,4568	876,4877	0,3674898	0,5611047	392,3947	2,687018	3	793,9808	867,5898	0,3677163	0,5610706	392,3947	2,695914	1	4	794	868						Untertest4.avi	0	880	547	72	111	723	757	167	0	Content		722	757	6696588	5590434292
6713	09:03:41.658	00:00:06.713	403	819,4466	876,503	0,3674754	0,5611622	392,3947	2,683217	3	795,999	867,6018	0,3677019	0,5611283	392,3947	2,692113	1	4	796	868						Untertest4.avi	0	880	547	72	111	723	757	167	0	Content		724	757	6713229	5590450933
6730	09:03:41.675	00:00:06.729	404	823,2167	880,8256	0,367426	0,5612009	392,3947	2,703257	3	799,8176	872,0048	0,3676525	0,5611669	392,3947	2,712238	1	4	800	872						Untertest4.avi	0	880	547	72	111	723	757	167	0	Content		728	761	6729835	5590467539
6747	09:03:41.692	00:00:06.746	405	-1024	-768	-1	-1	-1	-1	4	-1024	-768	-1	-1	-1	-1	4		0	0						Untertest4.avi	0	880	547	72	111				0	Content		-72	-111	6746583	5590484287
6763	09:03:41.708	00:00:06.763	406	-1024	-768	-1	-1	-1	-1	4	-1024	-768	-1	-1	-1	-1	4		0	0						Untertest4.avi	0	880	547	72	111				0	Content		-72	-111	6763209	5590500913
6780	09:03:41.725	00:00:06.779	407	-1024	-768	-1	-1	-1	-1	4	-1024	-768	-1	-1	-1	-1	4		0	0						Untertest4.avi	0	880	547	72	111				0	Content		-72	-111	6779832	5590517536
6796	09:03:41.741	00:00:06.796	408	-1024	-768	-1	-1	-1	-1	4	-1024	-768	-1	-1	-1	-1	4		0	0						Untertest4.avi	0	880	547	72	111				0	Content		-72	-111	6796457	5590534161
6813	09:03:41.758	00:00:06.813	409	-1024	-768	-1	-1	-1	-1	4	-1024	-768	-1	-1	-1	-1	4		0	0						Untertest4.avi	0	880	547	72	111				0	Content		-72	-111	6813208	5590550912
6830	09:03:41.775	00:00:06.829	410	-1024	-768	-1	-1	-1	-1	4	-1024	-768	-1	-1	-1	-1	4		0	0						Untertest4.avi	0	880	547	72	111				0	Content		-72	-111	6829832	5590567536
6846	09:03:41.791	00:00:06.846	411	-1024	-768	-1	-1	-1	-1	4	-1024	-768	-1	-1	-1	-1	4		0	0						Untertest4.avi	0	880	547	72	111				0	Content		-72	-111	6846453	5590584157
6863	09:03:41.808	00:00:06.863	412	-1024	-768	-1	-1	-1	-1	4	-1024	-768	-1	-1	-1	-1	4		0	0						Untertest4.avi	0	880	547	72	111				0	Content		-72	-111	6863077	5590600781
6880	09:03:41.825	00:00:06.879	413	-1024	-768	-1	-1	-1	-1	4	-1024	-768	-1	-1	-1	-1	4		0	0						Untertest4.avi	0	880	547	72	111				0	Content		-72	-111	6879823	5590617527
6896	09:03:41.841	00:00:06.896	414	-1024	-768	-1	-1	-1	-1	4	-1024	-768	-1	-1	-1	-1	4		0	0						Untertest4.avi	0	880	547	72	111				0	Content		-72	-111	6896457	5590634161
6913	09:03:41.858	00:00:06.913	415	-1024	-768	-1	-1	-1	-1	4	-1024	-768	-1	-1	-1	-1	4		0	0						Untertest4.avi	0	880	547	72	111				0	Content		-72	-111	6913078	5590650782
6930	09:03:41.875	00:00:06.929	416	-1024	-768	-1	-1	-1	-1	4	-1024	-768	-1	-1	-1	-1	4		0	0						Untertest4.avi	0	880	547	72	111				0	Content		-72	-111	6929725	5590667429
6946	09:03:41.891	00:00:06.946	417	-1024	-768	-1	-1	-1	-1	4	-1024	-768	-1	-1	-1	-1	4		0	0						Untertest4.avi	0	880	547	72	111				0	Content		-72	-111	6946450	5590684154
6963	09:03:41.908	00:00:06.963	418	-1024	-768	-1	-1	-1	-1	4	-1024	-768	-1	-1	-1	-1	4		0	0						Untertest4.avi	0	880	547	72	111				0	Content		-72	-111	6963072	5590700776
6980	09:03:41.925	00:00:06.979	419	-1024	-768	-1	-1	-1	-1	4	-1024	-768	-1	-1	-1	-1	4		0	0						Untertest4.avi	0	880	547	72	111				0	Content		-72	-111	6979698	5590717402
6996	09:03:41.941	00:00:06.996	420	-1024	-768	-1	-1	-1	-1	4	-1024	-768	-1	-1	-1	-1	4		0	0						Untertest4.avi	0	880	547	72	111				0	Content		-72	-111	6996320	5590734024
7013	09:03:41.958	00:00:07.013	421	-1024	-768	-1	-1	-1	-1	4	-1024	-768	-1	-1	-1	-1	4		0	0						Untertest4.avi	0	880	547	72	111				0	Content		-72	-111	7013070	5590750774
7030	09:03:41.975	00:00:07.029	422	-1024	-768	-1	-1	-1	-1	4	-1024	-768	-1	-1	-1	-1	4		0	0						Untertest4.avi	0	880	547	72	111				0	Content		-72	-111	7029697	5590767401
7046	09:03:41.991	00:00:07.046	423	-1024	-768	-1	-1	-1	-1	4	-1024	-768	-1	-1	-1	-1	4		0	0						Untertest4.avi	0	880	547	72	111				0	Content		-72	-111	7046319	5590784023
7063	09:03:42.008	00:00:07.062	424	-1024	-768	-1	-1	-1	-1	4	-1024	-768	-1	-1	-1	-1	4		0	0						Untertest4.avi	0	880	547	72	111				0	Content		-72	-111	7062943	5590800647
7080	09:03:42.025	00:00:07.079	425	-1024	-768	-1	-1	-1	-1	4	-1024	-768	-1	-1	-1	-1	4		0	0						Untertest4.avi	0	880	547	72	111				0	Content		-72	-111	7079689	5590817393
7096	09:03:42.041	00:00:07.096	426	-1024	-768	-1	-1	-1	-1	4	-1024	-768	-1	-1	-1	-1	4		0	0						Untertest4.avi	0	880	547	72	111				0	Content		-72	-111	7096316	5590834020
7113	09:03:42.058	00:00:07.112	427	-1024	-768	-1	-1	-1	-1	4	-1024	-768	-1	-1	-1	-1	4		0	0						Untertest4.avi	0	880	547	72	111				0	Content		-72	-111	7112940	5590850644
7130	09:03:42.075	00:00:07.129	428	-1024	-768	-1	-1	-1	-1	4	-1024	-768	-1	-1	-1	-1	4		0	0						Untertest4.avi	0	880	547	72	111				0	Content		-72	-111	7129689	5590867393
7146	09:03:42.091	00:00:07.146	429	-1024	-768	-1	-1	-1	-1	4	-1024	-768	-1	-1	-1	-1	4		0	0						Untertest4.avi	0	880	547	72	111				0	Content		-72	-111	7146311	5590884015
7163	09:03:42.108	00:00:07.163	430	-1024	-768	-1	-1	-1	-1	4	-1024	-768	-1	-1	-1	-1	4		0	0						Untertest4.avi	0	880	547	72	111				0	Content		-72	-111	7163062	5590900766
7180	09:03:42.125	00:00:07.179	431	-1024	-768	-1	-1	-1	-1	4	-1024	-768	-1	-1	-1	-1	4		0	0						Untertest4.avi	0	880	547	72	111				0	Content		-72	-111	7179561	5590917265
7196	09:03:42.141	00:00:07.196	432	-1024	-768	-1	-1	-1	-1	4	-1024	-768	-1	-1	-1	-1	4		0	0						Untertest4.avi	0	880	547	72	111				0	Content		-72	-111	7196186	5590933890
7213	09:03:42.158	00:00:07.213	433	-1024	-768	-1	-1	-1	-1	4	-1024	-768	-1	-1	-1	-1	4		0	0						Untertest4.avi	0	880	547	72	111				0	Content		-72	-111	7213336	5590951040
7231	09:03:42.176	00:00:07.230	434	-1024	-768	-1	-1	-1	-1	4	-1024	-768	-1	-1	-1	-1	4		0	0						Untertest4.avi	0	880	547	72	111				0	Content		-72	-111	7230709	5590968413
7248	09:03:42.193	00:00:07.247	435	-1024	-768	-1	-1	-1	-1	4	-1024	-768	-1	-1	-1	-1	4		0	0						Untertest4.avi	0	880	547	72	111				0	Content		-72	-111	7247958	5590985662
7263	09:03:42.208	00:00:07.262	436	-1024	-768	-1	-1	-1	-1	4	-1024	-768	-1	-1	-1	-1	4		0	0						Untertest4.avi	0	880	547	72	111				0	Content		-72	-111	7262889	5591000593
7280	09:03:42.225	00:00:07.279	437	-1024	-768	-1	-1	-1	-1	4	-1024	-768	-1	-1	-1	-1	4		0	0						Untertest4.avi	0	880	547	72	111				0	Content		-72	-111	7279511	5591017215
7296	09:03:42.241	00:00:07.296	438	-1024	-768	-1	-1	-1	-1	4	-1024	-768	-1	-1	-1	-1	4		0	0						Untertest4.avi	0	880	547	72	111				0	Content		-72	-111	7296259	5591033963
7313	09:03:42.258	00:00:07.312	439	-1024	-768	-1	-1	-1	-1	4	-1024	-768	-1	-1	-1	-1	4		0	0						Untertest4.avi	0	880	547	72	111				0	Content		-72	-111	7312880	5591050584
7330	09:03:42.275	00:00:07.329	440	-1024	-768	-1	-1	-1	-1	4	-1024	-768	-1	-1	-1	-1	4		0	0						Untertest4.avi	0	880	547	72	111				0	Content		-72	-111	7329503	5591067207
7346	09:03:42.291	00:00:07.346	441	-1024	-768	-1	-1	-1	-1	4	-1024	-768	-1	-1	-1	-1	4		0	0						Untertest4.avi	0	880	547	72	111				0	Content		-72	-111	7346126	5591083830
7363	09:03:42.308	00:00:07.363	442	-1024	-768	-1	-1	-1	-1	4	-1024	-768	-1	-1	-1	-1	4		0	0						Untertest4.avi	0	880	547	72	111				0	Content		-72	-111	7363196	5591100900
7381	09:03:42.326	00:00:07.380	443	-1024	-768	-1	-1	-1	-1	4	-1024	-768	-1	-1	-1	-1	4		0	0						Untertest4.avi	0	880	547	72	111				0	Content		-72	-111	7380581	5591118285
7398	09:03:42.343	00:00:07.397	444	-1024	-768	-1	-1	-1	-1	4	-1024	-768	-1	-1	-1	-1	4		0	0						Untertest4.avi	0	880	547	72	111				0	Content		-72	-111	7397817	5591135521
7413	09:03:42.358	00:00:07.412	445	-1024	-768	-1	-1	-1	-1	4	-1024	-768	-1	-1	-1	-1	4		0	0						Untertest4.avi	0	880	547	72	111				0	Content		-72	-111	7412744	5591150448
7429	09:03:42.374	00:00:07.429	446	-1024	-768	-1	-1	-1	-1	4	-1024	-768	-1	-1	-1	-1	4		0	0						Untertest4.avi	0	880	547	72	111				0	Content		-72	-111	7429368	5591167072
7446	09:03:42.391	00:00:07.446	447	-1024	-768	-1	-1	-1	-1	4	-1024	-768	-1	-1	-1	-1	4		0	0						Untertest4.avi	0	880	547	72	111				0	Content		-72	-111	7446117	5591183821
7463	09:03:42.408	00:00:07.462	448	-1024	-768	-1	-1	-1	-1	4	-1024	-768	-1	-1	-1	-1	4		0	0						Untertest4.avi	0	880	547	72	111				0	Content		-72	-111	7462740	5591200444
7479	09:03:42.424	00:00:07.479	449	-1024	-768	-1	-1	-1	-1	4	-1024	-768	-1	-1	-1	-1	4		0	0						Untertest4.avi	0	880	547	72	111				0	Content		-72	-111	7479366	5591217070
7496	09:03:42.441	00:00:07.495	450	-1024	-768	-1	-1	-1	-1	4	-1024	-768	-1	-1	-1	-1	4		0	0						Untertest4.avi	0	880	547	72	111				0	Content		-72	-111	7495990	5591233694
7513	09:03:42.458	00:00:07.513	451	-1024	-768	-1	-1	-1	-1	4	-1024	-768	-1	-1	-1	-1	4		0	0						Untertest4.avi	0	880	547	72	111				0	Content		-72	-111	7513184	5591250888
7531	09:03:42.476	00:00:07.530	452	-1024	-768	-1	-1	-1	-1	4	-1024	-768	-1	-1	-1	-1	4		0	0						Untertest4.avi	0	880	547	72	111				0	Content		-72	-111	7530563	5591268267
7548	09:03:42.493	00:00:07.547	453	-1024	-768	-1	-1	-1	-1	4	-1024	-768	-1	-1	-1	-1	4		0	0						Untertest4.avi	0	880	547	72	111				0	Content		-72	-111	7547803	5591285507
7563	09:03:42.508	00:00:07.562	454	-1024	-768	-1	-1	-1	-1	4	-1024	-768	-1	-1	-1	-1	4		0	0						Untertest4.avi	0	880	547	72	111				0	Content		-72	-111	7562605	5591300309
7579	09:03:42.524	00:00:07.579	455	-1024	-768	-1	-1	-1	-1	4	-1024	-768	-1	-1	-1	-1	4		0	0						Untertest4.avi	0	880	547	72	111				0	Content		-72	-111	7579355	5591317059
7596	09:03:42.541	00:00:07.595	456	-1024	-768	-1	-1	-1	-1	4	-1024	-768	-1	-1	-1	-1	4		0	0						Untertest4.avi	0	880	547	72	111				0	Content		-72	-111	7595978	5591333682
7613	09:03:42.558	00:00:07.612	457	-1024	-768	-1	-1	-1	-1	4	-1024	-768	-1	-1	-1	-1	4		0	0						Untertest4.avi	0	880	547	72	111				0	Content		-72	-111	7612602	5591350306
7629	09:03:42.574	00:00:07.629	458	-1024	-768	-1	-1	-1	-1	4	-1024	-768	-1	-1	-1	-1	4		0	0						Untertest4.avi	0	880	547	72	111				0	Content		-72	-111	7629226	5591366930
7646	09:03:42.591	00:00:07.645	459	-1024	-768	-1	-1	-1	-1	4	-1024	-768	-1	-1	-1	-1	4		0	0						Untertest4.avi	0	880	547	72	111				0	Content		-72	-111	7645851	5591383555
7663	09:03:42.608	00:00:07.663	460	-1024	-768	-1	-1	-1	-1	4	-1024	-768	-1	-1	-1	-1	4		0	0						Untertest4.avi	0	880	547	72	111				0	Content		-72	-111	7663046	5591400750
7680	09:03:42.625	00:00:07.680	461	-1024	-768	-1	-1	-1	-1	4	-1024	-768	-1	-1	-1	-1	4		0	0						Untertest4.avi	0	880	547	72	111				0	Content		-72	-111	7680419	5591418123
7698	09:03:42.643	00:00:07.697	462	-1024	-768	-1	-1	-1	-1	4	-1024	-768	-1	-1	-1	-1	4		0	0						Untertest4.avi	0	880	547	72	111				0	Content		-72	-111	7697666	5591435370
7713	09:03:42.658	00:00:07.712	463	-1024	-768	-1	-1	-1	-1	4	-1024	-768	-1	-1	-1	-1	4		0	0						Untertest4.avi	0	880	547	72	111				0	Content		-72	-111	7712595	5591450299
7729	09:03:42.674	00:00:07.729	464	-1024	-768	-1	-1	-1	-1	4	-1024	-768	-1	-1	-1	-1	4		0	0						Untertest4.avi	0	880	547	72	111				0	Content		-72	-111	7729218	5591466922
7746	09:03:42.691	00:00:07.745	465	-1024	-768	-1	-1	-1	-1	4	-1024	-768	-1	-1	-1	-1	4		0	0						Untertest4.avi	0	880	547	72	111				0	Content		-72	-111	7745966	5591483670
7762	09:03:42.707	00:00:07.762	466	-1024	-768	-1	-1	-1	-1	4	-1024	-768	-1	-1	-1	-1	4		0	0						Untertest4.avi	0	880	547	72	111				0	Content		-72	-111	7762462	5591500166
7779	09:03:42.724	00:00:07.779	467	-1024	-768	-1	-1	-1	-1	4	-1024	-768	-1	-1	-1	-1	4		0	0						Untertest4.avi	0	880	547	72	111				0	Content		-72	-111	7779212	5591516916
7796	09:03:42.741	00:00:07.795	468	-1024	-768	-1	-1	-1	-1	4	-1024	-768	-1	-1	-1	-1	4		0	0						Untertest4.avi	0	880	547	72	111				0	Content		-72	-111	7795835	5591533539
7813	09:03:42.758	00:00:07.812	469	-1024	-768	-1	-1	-1	-1	4	-1024	-768	-1	-1	-1	-1	4		0	0						Untertest4.avi	0	880	547	72	111				0	Content		-72	-111	7812903	5591550607
7830	09:03:42.775	00:00:07.830	470	-1024	-768	-1	-1	-1	-1	4	-1024	-768	-1	-1	-1	-1	4		0	0						Untertest4.avi	0	880	547	72	111				0	Content		-72	-111	7830278	5591567982
7848	09:03:42.793	00:00:07.847	471	-1024	-768	-1	-1	-1	-1	4	-1024	-768	-1	-1	-1	-1	4		0	0						Untertest4.avi	0	880	547	72	111				0	Content		-72	-111	7847652	5591585356
7862	09:03:42.807	00:00:07.862	472	-1024	-768	-1	-1	-1	-1	4	-1024	-768	-1	-1	-1	-1	4		0	0						Untertest4.avi	0	880	547	72	111				0	Content		-72	-111	7862456	5591600160
7879	09:03:42.824	00:00:07.879	473	-1024	-768	-1	-1	-1	-1	4	-1024	-768	-1	-1	-1	-1	4		0	0						Untertest4.avi	0	880	547	72	111				0	Content		-72	-111	7879078	5591616782
7896	09:03:42.841	00:00:07.895	474	-1024	-768	-1	-1	-1	-1	4	-1024	-768	-1	-1	-1	-1	4		0	0						Untertest4.avi	0	880	547	72	111				0	Content		-72	-111	7895826	5591633530
7912	09:03:42.857	00:00:07.912	475	-1024	-768	-1	-1	-1	-1	4	-1024	-768	-1	-1	-1	-1	4		0	0						Untertest4.avi	0	880	547	72	111				0	Content		-72	-111	7912460	5591650164
7929	09:03:42.874	00:00:07.929	476	-1024	-768	-1	-1	-1	-1	4	-1024	-768	-1	-1	-1	-1	4		0	0						Untertest4.avi	0	880	547	72	111				0	Content		-72	-111	7929077	5591666781
7946	09:03:42.891	00:00:07.945	477	-1024	-768	-1	-1	-1	-1	4	-1024	-768	-1	-1	-1	-1	4		0	0						Untertest4.avi	0	880	547	72	111				0	Content		-72	-111	7945702	5591683406
7963	09:03:42.908	00:00:07.962	478	-1024	-768	-1	-1	-1	-1	4	-1024	-768	-1	-1	-1	-1	4		0	0						Untertest4.avi	0	880	547	72	111				0	Content		-72	-111	7962893	5591700597
7980	09:03:42.925	00:00:07.980	479	-1024	-768	-1	-1	-1	-1	4	-1024	-768	-1	-1	-1	-1	4		0	0						Untertest4.avi	0	880	547	72	111				0	Content		-72	-111	7980266	5591717970
7998	09:03:42.943	00:00:07.997	480	-1024	-768	-1	-1	-1	-1	4	-1024	-768	-1	-1	-1	-1	4		0	0						Untertest4.avi	0	880	547	72	111				0	Content		-72	-111	7997514	5591735218
8012	09:03:42.957	00:00:08.012	481	-1024	-768	-1	-1	-1	-1	4	-1024	-768	-1	-1	-1	-1	4		0	0						Untertest4.avi	0	880	547	72	111				0	Content		-72	-111	8012317	5591750021
8029	09:03:42.974	00:00:08.029	482	-1024	-768	-1	-1	-1	-1	4	-1024	-768	-1	-1	-1	-1	4		0	0						Untertest4.avi	0	880	547	72	111				0	Content		-72	-111	8029066	5591766770
8046	09:03:42.991	00:00:08.045	483	-1024	-768	-1	-1	-1	-1	4	-1024	-768	-1	-1	-1	-1	4		0	0						Untertest4.avi	0	880	547	72	111				0	Content		-72	-111	8045689	5591783393
8062	09:03:43.007	00:00:08.062	484	-1024	-768	-1	-1	-1	-1	4	-1024	-768	-1	-1	-1	-1	4		0	0						Untertest4.avi	0	880	547	72	111				0	Content		-72	-111	8062313	5591800017
8079	09:03:43.024	00:00:08.078	485	-1024	-768	-1	-1	-1	-1	4	-1024	-768	-1	-1	-1	-1	4		0	0						Untertest4.avi	0	880	547	72	111				0	Content		-72	-111	8078936	5591816640
8096	09:03:43.041	00:00:08.095	486	-1024	-768	-1	-1	-1	-1	4	-1024	-768	-1	-1	-1	-1	4		0	0						Untertest4.avi	0	880	547	72	111				0	Content		-72	-111	8095561	5591833265
8113	09:03:43.058	00:00:08.112	487	-1024	-768	-1	-1	-1	-1	4	-1024	-768	-1	-1	-1	-1	4		0	0						Untertest4.avi	0	880	547	72	111				0	Content		-72	-111	8112757	5591850461
8130	09:03:43.075	00:00:08.130	488	-1024	-768	-1	-1	-1	-1	4	-1024	-768	-1	-1	-1	-1	4		0	0						Untertest4.avi	0	880	547	72	111				0	Content		-72	-111	8130131	5591867835
8147	09:03:43.092	00:00:08.147	489	-1024	-768	-1	-1	-1	-1	4	-1024	-768	-1	-1	-1	-1	4		0	0						Untertest4.avi	0	880	547	72	111				0	Content		-72	-111	8147379	5591885083
8162	09:03:43.107	00:00:08.162	490	-1024	-768	-1	-1	-1	-1	4	-1024	-768	-1	-1	-1	-1	4		0	0						Untertest4.avi	0	880	547	72	111				0	Content		-72	-111	8162306	5591900010
8179	09:03:43.124	00:00:08.178	491	-1024	-768	-1	-1	-1	-1	4	-1024	-768	-1	-1	-1	-1	4		0	0						Untertest4.avi	0	880	547	72	111				0	Content		-72	-111	8178927	5591916631
8196	09:03:43.141	00:00:08.195	492	-1024	-768	-1	-1	-1	-1	4	-1024	-768	-1	-1	-1	-1	4		0	0						Untertest4.avi	0	880	547	72	111				0	Content		-72	-111	8195553	5591933257
8212	09:03:43.157	00:00:08.212	493	-1024	-768	-1	-1	-1	-1	4	-1024	-768	-1	-1	-1	-1	4		0	0						Untertest4.avi	0	880	547	72	111				0	Content		-72	-111	8212175	5591949879
8229	09:03:43.174	00:00:08.228	494	-1024	-768	-1	-1	-1	-1	4	-1024	-768	-1	-1	-1	-1	4		0	0						Untertest4.avi	0	880	547	72	111				0	Content		-72	-111	8228924	5591966628
8246	09:03:43.191	00:00:08.245	495	-1024	-768	-1	-1	-1	-1	4	-1024	-768	-1	-1	-1	-1	4		0	0						Untertest4.avi	0	880	547	72	111				0	Content		-72	-111	8245545	5591983249
8263	09:03:43.208	00:00:08.262	496	-1024	-768	-1	-1	-1	-1	4	-1024	-768	-1	-1	-1	-1	4		0	0						Untertest4.avi	0	880	547	72	111				0	Content		-72	-111	8262615	5592000319
8280	09:03:43.225	00:00:08.279	497	-1024	-768	-1	-1	-1	-1	4	-1024	-768	-1	-1	-1	-1	4		0	0						Untertest4.avi	0	880	547	72	111				0	Content		-72	-111	8279990	5592017694
8297	09:03:43.242	00:00:08.297	498	-1024	-768	-1	-1	-1	-1	4	-1024	-768	-1	-1	-1	-1	4		0	0						Untertest4.avi	0	880	547	72	111				0	Content		-72	-111	8297361	5592035065
8312	09:03:43.257	00:00:08.312	499	-1024	-768	-1	-1	-1	-1	4	-1024	-768	-1	-1	-1	-1	4		0	0						Untertest4.avi	0	880	547	72	111				0	Content		-72	-111	8312169	5592049873
8329	09:03:43.274	00:00:08.328	500	-1024	-768	-1	-1	-1	-1	4	-1024	-768	-1	-1	-1	-1	4		0	0						Untertest4.avi	0	880	547	72	111				0	Content		-72	-111	8328793	5592066497
8346	09:03:43.291	00:00:08.345	501	-1024	-768	-1	-1	-1	-1	4	-1024	-768	-1	-1	-1	-1	4		0	0						Untertest4.avi	0	880	547	72	111				0	Content		-72	-111	8345541	5592083245
8362	09:03:43.307	00:00:08.362	502	-1024	-768	-1	-1	-1	-1	4	-1024	-768	-1	-1	-1	-1	4		0	0						Untertest4.avi	0	880	547	72	111				0	Content		-72	-111	8362164	5592099868
8379	09:03:43.324	00:00:08.378	503	-1024	-768	-1	-1	-1	-1	4	-1024	-768	-1	-1	-1	-1	4		0	0						Untertest4.avi	0	880	547	72	111				0	Content		-72	-111	8378792	5592116496
8395	09:03:43.340	00:00:08.395	504	-1024	-768	-1	-1	-1	-1	4	-1024	-768	-1	-1	-1	-1	4		0	0						Untertest4.avi	0	880	547	72	111				0	Content		-72	-111	8395426	5592133130
8413	09:03:43.358	00:00:08.412	505	-1024	-768	-1	-1	-1	-1	4	-1024	-768	-1	-1	-1	-1	4		0	0						Untertest4.avi	0	880	547	72	111				0	Content		-72	-111	8412607	5592150311
8430	09:03:43.375	00:00:08.429	506	-1024	-768	-1	-1	-1	-1	4	-1024	-768	-1	-1	-1	-1	4		0	0						Untertest4.avi	0	880	547	72	111				0	Content		-72	-111	8429982	5592167686
8447	09:03:43.392	00:00:08.447	507	-1024	-768	-1	-1	-1	-1	4	-1024	-768	-1	-1	-1	-1	4		0	0						Untertest4.avi	0	880	547	72	111				0	Content		-72	-111	8447229	5592184933
8462	09:03:43.407	00:00:08.462	508	-1024	-768	-1	-1	-1	-1	4	-1024	-768	-1	-1	-1	-1	4		0	0						Untertest4.avi	0	880	547	72	111				0	Content		-72	-111	8462034	5592199738
8479	09:03:43.424	00:00:08.478	509	-1024	-768	-1	-1	-1	-1	4	-1024	-768	-1	-1	-1	-1	4		0	0						Untertest4.avi	0	880	547	72	111				0	Content		-72	-111	8478783	5592216487
8495	09:03:43.440	00:00:08.495	510	-1024	-768	-1	-1	-1	-1	4	-1024	-768	-1	-1	-1	-1	4		0	0						Untertest4.avi	0	880	547	72	111				0	Content		-72	-111	8495418	5592233122
8512	09:03:43.457	00:00:08.512	511	-1024	-768	-1	-1	-1	-1	4	-1024	-768	-1	-1	-1	-1	4		0	0						Untertest4.avi	0	880	547	72	111				0	Content		-72	-111	8512031	5592249735
8529	09:03:43.474	00:00:08.528	512	-1024	-768	-1	-1	-1	-1	4	-1024	-768	-1	-1	-1	-1	4		0	0						Untertest4.avi	0	880	547	72	111				0	Content		-72	-111	8528655	5592266359
8545	09:03:43.490	00:00:08.545	513	-1024	-768	-1	-1	-1	-1	4	-1024	-768	-1	-1	-1	-1	4		0	0						Untertest4.avi	0	880	547	72	111				0	Content		-72	-111	8545278	5592282982
8562	09:03:43.507	00:00:08.562	514	-1024	-768	-1	-1	-1	-1	4	-1024	-768	-1	-1	-1	-1	4		0	0						Untertest4.avi	0	880	547	72	111				0	Content		-72	-111	8562474	5592300178
8580	09:03:43.525	00:00:08.579	515	-1024	-768	-1	-1	-1	-1	4	-1024	-768	-1	-1	-1	-1	4		0	0						Untertest4.avi	0	880	547	72	111				0	Content		-72	-111	8579845	5592317549
8597	09:03:43.542	00:00:08.597	516	-1024	-768	-1	-1	-1	-1	4	-1024	-768	-1	-1	-1	-1	4		0	0						Untertest4.avi	0	880	547	72	111				0	Content		-72	-111	8597092	5592334796
8612	09:03:43.557	00:00:08.611	517	-1024	-768	-1	-1	-1	-1	4	-1024	-768	-1	-1	-1	-1	4		0	0						Untertest4.avi	0	880	547	72	111				0	Content		-72	-111	8611893	5592349597
8629	09:03:43.574	00:00:08.628	518	-1024	-768	-1	-1	-1	-1	4	-1024	-768	-1	-1	-1	-1	4		0	0						Untertest4.avi	0	880	547	72	111				0	Content		-72	-111	8628642	5592366346
8645	09:03:43.590	00:00:08.645	519	-1024	-768	-1	-1	-1	-1	4	-1024	-768	-1	-1	-1	-1	4		0	0						Untertest4.avi	0	880	547	72	111				0	Content		-72	-111	8645268	5592382972
8662	09:03:43.607	00:00:08.661	520	-1024	-768	-1	-1	-1	-1	4	-1024	-768	-1	-1	-1	-1	4		0	0						Untertest4.avi	0	880	547	72	111				0	Content		-72	-111	8661891	5592399595
8679	09:03:43.624	00:00:08.678	521	-1024	-768	-1	-1	-1	-1	4	-1024	-768	-1	-1	-1	-1	4		0	0						Untertest4.avi	0	880	547	72	111				0	Content		-72	-111	8678515	5592416219
8695	09:03:43.640	00:00:08.695	522	-1024	-768	-1	-1	-1	-1	4	-1024	-768	-1	-1	-1	-1	4		0	0						Untertest4.avi	0	880	547	72	111				0	Content		-72	-111	8695139	5592432843
8712	09:03:43.657	00:00:08.712	523	-1024	-768	-1	-1	-1	-1	4	-1024	-768	-1	-1	-1	-1	4		0	0						Untertest4.avi	0	880	547	72	111				0	Content		-72	-111	8712334	5592450038
8730	09:03:43.675	00:00:08.729	524	-1024	-768	-1	-1	-1	-1	4	-1024	-768	-1	-1	-1	-1	4		0	0						Untertest4.avi	0	880	547	72	111				0	Content		-72	-111	8729707	5592467411
8747	09:03:43.692	00:00:08.746	525	-1024	-768	-1	-1	-1	-1	4	-1024	-768	-1	-1	-1	-1	4		0	0						Untertest4.avi	0	880	547	72	111				0	Content		-72	-111	8746954	5592484658
8762	09:03:43.707	00:00:08.761	526	-1024	-768	-1	-1	-1	-1	4	-1024	-768	-1	-1	-1	-1	4		0	0						Untertest4.avi	0	880	547	72	111				0	Content		-72	-111	8761881	5592499585
8779	09:03:43.724	00:00:08.778	527	-1024	-768	-1	-1	-1	-1	4	-1024	-768	-1	-1	-1	-1	4		0	0						Untertest4.avi	0	880	547	72	111				0	Content		-72	-111	8778504	5592516208
8795	09:03:43.740	00:00:08.795	528	-1024	-768	-1	-1	-1	-1	4	-1024	-768	-1	-1	-1	-1	4		0	0						Untertest4.avi	0	880	547	72	111				0	Content		-72	-111	8795254	5592532958
8812	09:03:43.757	00:00:08.811	529	-1024	-768	-1	-1	-1	-1	4	-1024	-768	-1	-1	-1	-1	4		0	0						Untertest4.avi	0	880	547	72	111				0	Content		-72	-111	8811877	5592549581
8828	09:03:43.773	00:00:08.828	530	-1024	-768	-1	-1	-1	-1	4	-1024	-768	-1	-1	-1	-1	4		0	0						Untertest4.avi	0	880	547	72	111				0	Content		-72	-111	8828422	5592566126
8845	09:03:43.790	00:00:08.845	531	-1024	-768	-1	-1	-1	-1	4	-1024	-768	-1	-1	-1	-1	4		0	0						Untertest4.avi	0	880	547	72	111				0	Content		-72	-111	8845255	5592582959
8862	09:03:43.807	00:00:08.861	532	-1024	-768	-1	-1	-1	-1	4	-1024	-768	-1	-1	-1	-1	4		0	0						Untertest4.avi	0	880	547	72	111				0	Content		-72	-111	8861923	5592599627
8879	09:03:43.824	00:00:08.878	533	-1024	-768	-1	-1	-1	-1	4	-1024	-768	-1	-1	-1	-1	4		0	0						Untertest4.avi	0	880	547	72	111				0	Content		-72	-111	8878591	5592616295
8896	09:03:43.841	00:00:08.895	534	-1024	-768	-1	-1	-1	-1	4	-1024	-768	-1	-1	-1	-1	4		0	0						Untertest4.avi	0	880	547	72	111				0	Content		-72	-111	8895576	5592633280
8912	09:03:43.857	00:00:08.912	535	-1024	-768	-1	-1	-1	-1	4	-1024	-768	-1	-1	-1	-1	4		0	0						Untertest4.avi	0	880	547	72	111				0	Content		-72	-111	8912243	5592649947
8929	09:03:43.874	00:00:08.928	536	-1024	-768	-1	-1	-1	-1	4	-1024	-768	-1	-1	-1	-1	4		0	0						Untertest4.avi	0	880	547	72	111				0	Content		-72	-111	8928911	5592666615
8946	09:03:43.891	00:00:08.946	537	-1024	-768	-1	-1	-1	-1	4	-1024	-768	-1	-1	-1	-1	4		0	0						Untertest4.avi	0	880	547	72	111				0	Content		-72	-111	8946306	5592684010
8964	09:03:43.909	00:00:08.963	538	-1024	-768	-1	-1	-1	-1	4	-1024	-768	-1	-1	-1	-1	4		0	0						Untertest4.avi	0	880	547	72	111				0	Content		-72	-111	8963553	5592701257
8980	09:03:43.925	00:00:08.979	539	-1024	-768	-1	-1	-1	-1	4	-1024	-768	-1	-1	-1	-1	4		0	0						Untertest4.avi	0	880	547	72	111				0	Content		-72	-111	8979591	5592717295
8996	09:03:43.941	00:00:08.996	540	-1024	-768	-1	-1	-1	-1	4	-1024	-768	-1	-1	-1	-1	4		0	0						Untertest4.avi	0	880	547	72	111				0	Content		-72	-111	8996259	5592733963
9013	09:03:43.958	00:00:09.012	541	-1024	-768	-1	-1	-1	-1	4	-1024	-768	-1	-1	-1	-1	4		0	0						Untertest4.avi	0	880	547	72	111				0	Content		-72	-111	9012926	5592750630
9029	09:03:43.974	00:00:09.029	542	-1024	-768	-1	-1	-1	-1	4	-1024	-768	-1	-1	-1	-1	4		0	0						Untertest4.avi	0	880	547	72	111				0	Content		-72	-111	9029173	5592766877
9046	09:03:43.991	00:00:09.045	543	-1024	-768	-1	-1	-1	-1	4	-1024	-768	-1	-1	-1	-1	4		0	0						Untertest4.avi	0	880	547	72	111				0	Content		-72	-111	9045841	5592783545
9063	09:03:44.008	00:00:09.062	544	-1024	-768	-1	-1	-1	-1	4	-1024	-768	-1	-1	-1	-1	4		0	0						Untertest4.avi	0	880	547	72	111				0	Content		-72	-111	9062509	5592800213
9079	09:03:44.024	00:00:09.078	545	-1024	-768	-1	-1	-1	-1	4	-1024	-768	-1	-1	-1	-1	4		0	0						Untertest4.avi	0	880	547	72	111				0	Content		-72	-111	9078740	5592816444
9095	09:03:44.040	00:00:09.095	546	-1024	-768	-1	-1	-1	-1	4	-1024	-768	-1	-1	-1	-1	4		0	0						Untertest4.avi	0	880	547	72	111				0	Content		-72	-111	9095407	5592833111
9112	09:03:44.057	00:00:09.111	547	-1024	-768	-1	-1	-1	-1	4	-1024	-768	-1	-1	-1	-1	4		0	0						Untertest4.avi	0	880	547	72	111				0	Content		-72	-111	9111593	5592849297
9128	09:03:44.073	00:00:09.128	548	-1024	-768	-1	-1	-1	-1	4	-1024	-768	-1	-1	-1	-1	4		0	0						Untertest4.avi	0	880	547	72	111				0	Content		-72	-111	9128286	5592865990
9145	09:03:44.090	00:00:09.145	549	-1024	-768	-1	-1	-1	-1	4	-1024	-768	-1	-1	-1	-1	4		0	0						Untertest4.avi	0	880	547	72	111				0	Content		-72	-111	9145161	5592882865
9162	09:03:44.107	00:00:09.161	550	-1024	-768	-1	-1	-1	-1	4	-1024	-768	-1	-1	-1	-1	4		0	0						Untertest4.avi	0	880	547	72	111				0	Content		-72	-111	9161829	5592899533
9179	09:03:44.124	00:00:09.178	551	-1024	-768	-1	-1	-1	-1	4	-1024	-768	-1	-1	-1	-1	4		0	0						Untertest4.avi	0	880	547	72	111				0	Content		-72	-111	9178993	5592916697
9196	09:03:44.141	00:00:09.195	552	-1024	-768	-1	-1	-1	-1	4	-1024	-768	-1	-1	-1	-1	4		0	0						Untertest4.avi	0	880	547	72	111				0	Content		-72	-111	9195660	5592933364
9213	09:03:44.158	00:00:09.212	553	-1024	-768	-1	-1	-1	-1	4	-1024	-768	-1	-1	-1	-1	4		0	0						Untertest4.avi	0	880	547	72	111				0	Content		-72	-111	9212660	5592950364
9229	09:03:44.174	00:00:09.229	554	-1024	-768	-1	-1	-1	-1	4	-1024	-768	-1	-1	-1	-1	4		0	0						Untertest4.avi	0	880	547	72	111				0	Content		-72	-111	9229328	5592967032
9246	09:03:44.191	00:00:09.245	555	-1024	-768	-1	-1	-1	-1	4	-1024	-768	-1	-1	-1	-1	4		0	0						Untertest4.avi	0	880	547	72	111				0	Content		-72	-111	9245996	5592983700
9263	09:03:44.208	00:00:09.263	556	-1024	-768	-1	-1	-1	-1	4	-1024	-768	-1	-1	-1	-1	4		0	0						Untertest4.avi	0	880	547	72	111				0	Content		-72	-111	9263403	5593001107
9278	09:03:44.223	00:00:09.278	557	-1024	-768	-1	-1	-1	-1	4	-1024	-768	-1	-1	-1	-1	4		0	0						Untertest4.avi	0	880	547	72	111				0	Content		-72	-111	9278151	5593015855
9295	09:03:44.240	00:00:09.294	558	-1024	-768	-1	-1	-1	-1	4	-1024	-768	-1	-1	-1	-1	4		0	0						Untertest4.avi	0	880	547	72	111				0	Content		-72	-111	9294818	5593032522
9311	09:03:44.256	00:00:09.311	559	-1024	-768	-1	-1	-1	-1	4	-1024	-768	-1	-1	-1	-1	4		0	0						Untertest4.avi	0	880	547	72	111				0	Content		-72	-111	9311486	5593049190
9328	09:03:44.273	00:00:09.328	560	-1024	-768	-1	-1	-1	-1	4	-1024	-768	-1	-1	-1	-1	4		0	0						Untertest4.avi	0	880	547	72	111				0	Content		-72	-111	9328154	5593065858
9345	09:03:44.290	00:00:09.344	561	-1024	-768	-1	-1	-1	-1	4	-1024	-768	-1	-1	-1	-1	4		0	0						Untertest4.avi	0	880	547	72	111				0	Content		-72	-111	9344838	5593082542
9362	09:03:44.307	00:00:09.361	562	-1024	-768	-1	-1	-1	-1	4	-1024	-768	-1	-1	-1	-1	4		0	0						Untertest4.avi	0	880	547	72	111				0	Content		-72	-111	9361506	5593099210
9378	09:03:44.323	00:00:09.378	563	-1024	-768	-1	-1	-1	-1	4	-1024	-768	-1	-1	-1	-1	4		0	0						Untertest4.avi	0	880	547	72	111				0	Content		-72	-111	9378173	5593115877
9395	09:03:44.340	00:00:09.394	564	-1024	-768	-1	-1	-1	-1	4	-1024	-768	-1	-1	-1	-1	4		0	0						Untertest4.avi	0	880	547	72	111				0	Content		-72	-111	9394797	5593132501
9411	09:03:44.356	00:00:09.411	565	-1024	-768	-1	-1	-1	-1	4	-1024	-768	-1	-1	-1	-1	4		0	0						Untertest4.avi	0	880	547	72	111				0	Content		-72	-111	9411465	5593149169
9428	09:03:44.373	00:00:09.428	566	-1024	-768	-1	-1	-1	-1	4	-1024	-768	-1	-1	-1	-1	4		0	0						Untertest4.avi	0	880	547	72	111				0	Content		-72	-111	9428114	5593165818
9445	09:03:44.390	00:00:09.444	567	-1024	-768	-1	-1	-1	-1	4	-1024	-768	-1	-1	-1	-1	4		0	0						Untertest4.avi	0	880	547	72	111				0	Content		-72	-111	9444782	5593182486
9461	09:03:44.406	00:00:09.461	568	-1024	-768	-1	-1	-1	-1	4	-1024	-768	-1	-1	-1	-1	4		0	0						Untertest4.avi	0	880	547	72	111				0	Content		-72	-111	9461450	5593199154
9478	09:03:44.423	00:00:09.478	569	-1024	-768	-1	-1	-1	-1	4	-1024	-768	-1	-1	-1	-1	4		0	0						Untertest4.avi	0	880	547	72	111				0	Content		-72	-111	9478358	5593216062
9495	09:03:44.440	00:00:09.495	570	-1024	-768	-1	-1	-1	-1	4	-1024	-768	-1	-1	-1	-1	4		0	0						Untertest4.avi	0	880	547	72	111				0	Content		-72	-111	9495026	5593232730
9512	09:03:44.457	00:00:09.511	571	-1024	-768	-1	-1	-1	-1	4	-1024	-768	-1	-1	-1	-1	4		0	0						Untertest4.avi	0	880	547	72	111				0	Content		-72	-111	9511982	5593249686
9529	09:03:44.474	00:00:09.528	572	-1024	-768	-1	-1	-1	-1	4	-1024	-768	-1	-1	-1	-1	4		0	0						Untertest4.avi	0	880	547	72	111				0	Content		-72	-111	9528650	5593266354
9545	09:03:44.490	00:00:09.545	573	-1024	-768	-1	-1	-1	-1	4	-1024	-768	-1	-1	-1	-1	4		0	0						Untertest4.avi	0	880	547	72	111				0	Content		-72	-111	9545318	5593283022
9563	09:03:44.508	00:00:09.562	574	-1024	-768	-1	-1	-1	-1	4	-1024	-768	-1	-1	-1	-1	4		0	0						Untertest4.avi	0	880	547	72	111				0	Content		-72	-111	9562515	5593300219
9580	09:03:44.525	00:00:09.579	575	-1024	-768	-1	-1	-1	-1	4	-1024	-768	-1	-1	-1	-1	4		0	0						Untertest4.avi	0	880	547	72	111				0	Content		-72	-111	9579764	5593317468
9596	09:03:44.541	00:00:09.595	576	-1024	-768	-1	-1	-1	-1	4	-1024	-768	-1	-1	-1	-1	4		0	0						Untertest4.avi	0	880	547	72	111				0	Content		-72	-111	9595846	5593333550
9613	09:03:44.558	00:00:09.612	577	-1024	-768	-1	-1	-1	-1	4	-1024	-768	-1	-1	-1	-1	4		0	0						Untertest4.avi	0	880	547	72	111				0	Content		-72	-111	9612514	5593350218
9629	09:03:44.574	00:00:09.629	578	-1024	-768	-1	-1	-1	-1	4	-1024	-768	-1	-1	-1	-1	4		0	0						Untertest4.avi	0	880	547	72	111				0	Content		-72	-111	9629182	5593366886
9645	09:03:44.590	00:00:09.645	579	-1024	-768	-1	-1	-1	-1	4	-1024	-768	-1	-1	-1	-1	4		0	0						Untertest4.avi	0	880	547	72	111				0	Content		-72	-111	9645417	5593383121
9662	09:03:44.607	00:00:09.662	580	-1024	-768	-1	-1	-1	-1	4	-1024	-768	-1	-1	-1	-1	4		0	0						Untertest4.avi	0	880	547	72	111				0	Content		-72	-111	9662084	5593399788
9679	09:03:44.624	00:00:09.678	581	-1024	-768	-1	-1	-1	-1	4	-1024	-768	-1	-1	-1	-1	4		0	0						Untertest4.avi	0	880	547	72	111				0	Content		-72	-111	9678752	5593416456
9695	09:03:44.640	00:00:09.694	582	-1024	-768	-1	-1	-1	-1	4	-1024	-768	-1	-1	-1	-1	4		0	0						Untertest4.avi	0	880	547	72	111				0	Content		-72	-111	9694976	5593432680
9712	09:03:44.657	00:00:09.711	583	-1024	-768	-1	-1	-1	-1	4	-1024	-768	-1	-1	-1	-1	4		0	0						Untertest4.avi	0	880	547	72	111				0	Content		-72	-111	9711644	5593449348
9728	09:03:44.673	00:00:09.728	584	-1024	-768	-1	-1	-1	-1	4	-1024	-768	-1	-1	-1	-1	4		0	0						Untertest4.avi	0	880	547	72	111				0	Content		-72	-111	9728075	5593465779
9745	09:03:44.690	00:00:09.744	585	-1024	-768	-1	-1	-1	-1	4	-1024	-768	-1	-1	-1	-1	4		0	0						Untertest4.avi	0	880	547	72	111				0	Content		-72	-111	9744743	5593482447
9761	09:03:44.706	00:00:09.761	586	-1024	-768	-1	-1	-1	-1	4	-1024	-768	-1	-1	-1	-1	4		0	0						Untertest4.avi	0	880	547	72	111				0	Content		-72	-111	9761248	5593498952
9778	09:03:44.723	00:00:09.777	587	-1024	-768	-1	-1	-1	-1	4	-1024	-768	-1	-1	-1	-1	4		0	0						Untertest4.avi	0	880	547	72	111				0	Content		-72	-111	9777916	5593515620
9795	09:03:44.740	00:00:09.794	588	-1024	-768	-1	-1	-1	-1	4	-1024	-768	-1	-1	-1	-1	4		0	0						Untertest4.avi	0	880	547	72	111				0	Content		-72	-111	9794504	5593532208
9811	09:03:44.756	00:00:09.811	589	-1024	-768	-1	-1	-1	-1	4	-1024	-768	-1	-1	-1	-1	4		0	0						Untertest4.avi	0	880	547	72	111				0	Content		-72	-111	9811127	5593548831
9828	09:03:44.773	00:00:09.827	590	-1024	-768	-1	-1	-1	-1	4	-1024	-768	-1	-1	-1	-1	4		0	0						Untertest4.avi	0	880	547	72	111				0	Content		-72	-111	9827814	5593565518
9844	09:03:44.789	00:00:09.844	591	-1024	-768	-1	-1	-1	-1	4	-1024	-768	-1	-1	-1	-1	4		0	0						Untertest4.avi	0	880	547	72	111				0	Content		-72	-111	9844481	5593582185
9861	09:03:44.806	00:00:09.861	592	-1024	-768	-1	-1	-1	-1	4	-1024	-768	-1	-1	-1	-1	4		0	0						Untertest4.avi	0	880	547	72	111				0	Content		-72	-111	9861125	5593598829
9878	09:03:44.823	00:00:09.877	593	-1024	-768	-1	-1	-1	-1	4	-1024	-768	-1	-1	-1	-1	4		0	0						Untertest4.avi	0	880	547	72	111				0	Content		-72	-111	9877748	5593615452
9894	09:03:44.839	00:00:09.894	594	-1024	-768	-1	-1	-1	-1	4	-1024	-768	-1	-1	-1	-1	4		0	0						Untertest4.avi	0	880	547	72	111				0	Content		-72	-111	9894387	5593632091
9911	09:03:44.856	00:00:09.911	595	-1024	-768	-1	-1	-1	-1	4	-1024	-768	-1	-1	-1	-1	4		0	0						Untertest4.avi	0	880	547	72	111				0	Content		-72	-111	9911069	5593648773
9928	09:03:44.873	00:00:09.927	596	-1024	-768	-1	-1	-1	-1	4	-1024	-768	-1	-1	-1	-1	4		0	0						Untertest4.avi	0	880	547	72	111				0	Content		-72	-111	9927737	5593665441
9944	09:03:44.889	00:00:09.944	597	-1024	-768	-1	-1	-1	-1	4	-1024	-768	-1	-1	-1	-1	4		0	0						Untertest4.avi	0	880	547	72	111				0	Content		-72	-111	9944376	5593682080
9961	09:03:44.906	00:00:09.961	598	-1024	-768	-1	-1	-1	-1	4	-1024	-768	-1	-1	-1	-1	4		0	0						Untertest4.avi	0	880	547	72	111				0	Content		-72	-111	9961044	5593698748
9978	09:03:44.923	00:00:09.977	599	-1024	-768	-1	-1	-1	-1	4	-1024	-768	-1	-1	-1	-1	4		0	0						Untertest4.avi	0	880	547	72	111				0	Content		-72	-111	9977762	5593715466
9994	09:03:44.939	00:00:09.994	600	-1024	-768	-1	-1	-1	-1	4	-1024	-768	-1	-1	-1	-1	4		0	0						Untertest4.avi	0	880	547	72	111				0	Content		-72	-111	9994380	5593732084
10011	09:03:44.956	00:00:10.011	601	-1024	-768	-1	-1	-1	-1	4	-1024	-768	-1	-1	-1	-1	4		0	0						Untertest4.avi	0	880	547	72	111				0	Content		-72	-111	10011013	5593748717
10028	09:03:44.973	00:00:10.027	602	-1024	-768	-1	-1	-1	-1	4	-1024	-768	-1	-1	-1	-1	4		0	0						Untertest4.avi	0	880	547	72	111				0	Content		-72	-111	10027635	5593765339
10044	09:03:44.989	00:00:10.044	603	-1024	-768	-1	-1	-1	-1	4	-1024	-768	-1	-1	-1	-1	4		0	0						Untertest4.avi	0	880	547	72	111				0	Content		-72	-111	10044375	5593782079
10061	09:03:45.006	00:00:10.060	604	-1024	-768	-1	-1	-1	-1	4	-1024	-768	-1	-1	-1	-1	4		0	0						Untertest4.avi	0	880	547	72	111				0	Content		-72	-111	10060993	5593798697
10078	09:03:45.023	00:00:10.077	605	-1024	-768	-1	-1	-1	-1	4	-1024	-768	-1	-1	-1	-1	4		0	0						Untertest4.avi	0	880	547	72	111				0	Content		-72	-111	10077682	5593815386
10094	09:03:45.039	00:00:10.094	606	-1024	-768	-1	-1	-1	-1	4	-1024	-768	-1	-1	-1	-1	4		0	0						Untertest4.avi	0	880	547	72	111				0	Content		-72	-111	10094350	5593832054
10111	09:03:45.056	00:00:10.110	607	-1024	-768	-1	-1	-1	-1	4	-1024	-768	-1	-1	-1	-1	4		0	0						Untertest4.avi	0	880	547	72	111				0	Content		-72	-111	10110999	5593848703
10128	09:03:45.073	00:00:10.127	608	-1024	-768	-1	-1	-1	-1	4	-1024	-768	-1	-1	-1	-1	4		0	0						Untertest4.avi	0	880	547	72	111				0	Content		-72	-111	10127666	5593865370
10144	09:03:45.089	00:00:10.144	609	-1024	-768	-1	-1	-1	-1	4	-1024	-768	-1	-1	-1	-1	4		0	0						Untertest4.avi	0	880	547	72	111				0	Content		-72	-111	10144334	5593882038
10161	09:03:45.106	00:00:10.160	610	-1024	-768	-1	-1	-1	-1	4	-1024	-768	-1	-1	-1	-1	4		0	0						Untertest4.avi	0	880	547	72	111				0	Content		-72	-111	10160916	5593898620
10178	09:03:45.123	00:00:10.177	611	-1024	-768	-1	-1	-1	-1	4	-1024	-768	-1	-1	-1	-1	4		0	0						Untertest4.avi	0	880	547	72	111				0	Content		-72	-111	10177610	5593915314
10195	09:03:45.140	00:00:10.194	612	-1024	-768	-1	-1	-1	-1	4	-1024	-768	-1	-1	-1	-1	4		0	0						Untertest4.avi	0	880	547	72	111				0	Content		-72	-111	10194549	5593932253
10211	09:03:45.156	00:00:10.211	613	-1024	-768	-1	-1	-1	-1	4	-1024	-768	-1	-1	-1	-1	4		0	0						Untertest4.avi	0	880	547	72	111				0	Content		-72	-111	10211217	5593948921
10228	09:03:45.173	00:00:10.228	614	-1024	-768	-1	-1	-1	-1	4	-1024	-768	-1	-1	-1	-1	4		0	0						Untertest4.avi	0	880	547	72	111				0	Content		-72	-111	10228349	5593966053
10245	09:03:45.190	00:00:10.245	615	-1024	-768	-1	-1	-1	-1	4	-1024	-768	-1	-1	-1	-1	4		0	0						Untertest4.avi	0	880	547	72	111				0	Content		-72	-111	10245017	5593982721
10262	09:03:45.207	00:00:10.262	616	-1024	-768	-1	-1	-1	-1	4	-1024	-768	-1	-1	-1	-1	4		0	0						Untertest4.avi	0	880	547	72	111				0	Content		-72	-111	10262107	5593999811
10279	09:03:45.224	00:00:10.279	617	-1024	-768	-1	-1	-1	-1	4	-1024	-768	-1	-1	-1	-1	4		0	0						Untertest4.avi	0	880	547	72	111				0	Content		-72	-111	10279357	5594017061
10294	09:03:45.239	00:00:10.294	618	-1024	-768	-1	-1	-1	-1	4	-1024	-768	-1	-1	-1	-1	4		0	0						Untertest4.avi	0	880	547	72	111				0	Content		-72	-111	10294227	5594031931
10311	09:03:45.256	00:00:10.310	619	-1024	-768	-1	-1	-1	-1	4	-1024	-768	-1	-1	-1	-1	4		0	0						Untertest4.avi	0	880	547	72	111				0	Content		-72	-111	10310853	5594048557
10327	09:03:45.272	00:00:10.327	620	-1024	-768	-1	-1	-1	-1	4	-1024	-768	-1	-1	-1	-1	4		0	0						Untertest4.avi	0	880	547	72	111				0	Content		-72	-111	10327475	5594065179
10344	09:03:45.289	00:00:10.344	621	-1024	-768	-1	-1	-1	-1	4	-1024	-768	-1	-1	-1	-1	4		0	0						Untertest4.avi	0	880	547	72	111				0	Content		-72	-111	10344100	5594081804
10361	09:03:45.306	00:00:10.360	622	-1024	-768	-1	-1	-1	-1	4	-1024	-768	-1	-1	-1	-1	4		0	0						Untertest4.avi	0	880	547	72	111				0	Content		-72	-111	10360724	5594098428
10377	09:03:45.322	00:00:10.377	623	-1024	-768	-1	-1	-1	-1	4	-1024	-768	-1	-1	-1	-1	4		0	0						Untertest4.avi	0	880	547	72	111				0	Content		-72	-111	10377474	5594115178
10394	09:03:45.339	00:00:10.394	624	-1024	-768	-1	-1	-1	-1	4	-1024	-768	-1	-1	-1	-1	4		0	0						Untertest4.avi	0	880	547	72	111				0	Content		-72	-111	10394104	5594131808
10411	09:03:45.356	00:00:10.410	625	-1024	-768	-1	-1	-1	-1	4	-1024	-768	-1	-1	-1	-1	4		0	0						Untertest4.avi	0	880	547	72	111				0	Content		-72	-111	10410723	5594148427
10427	09:03:45.372	00:00:10.427	626	-1024	-768	-1	-1	-1	-1	4	-1024	-768	-1	-1	-1	-1	4		0	0						Untertest4.avi	0	880	547	72	111				0	Content		-72	-111	10427410	5594165114
10444	09:03:45.389	00:00:10.444	627	-1024	-768	-1	-1	-1	-1	4	-1024	-768	-1	-1	-1	-1	4		0	0						Untertest4.avi	0	880	547	72	111				0	Content		-72	-111	10444078	5594181782
10461	09:03:45.406	00:00:10.460	628	-1024	-768	-1	-1	-1	-1	4	-1024	-768	-1	-1	-1	-1	4		0	0						Untertest4.avi	0	880	547	72	111				0	Content		-72	-111	10460712	5594198416
10477	09:03:45.422	00:00:10.477	629	-1024	-768	-1	-1	-1	-1	4	-1024	-768	-1	-1	-1	-1	4		0	0						Untertest4.avi	0	880	547	72	111				0	Content		-72	-111	10477380	5594215084
10494	09:03:45.439	00:00:10.494	630	-1024	-768	-1	-1	-1	-1	4	-1024	-768	-1	-1	-1	-1	4		0	0						Untertest4.avi	0	880	547	72	111				0	Content		-72	-111	10494049	5594231753
10511	09:03:45.456	00:00:10.510	631	-1024	-768	-1	-1	-1	-1	4	-1024	-768	-1	-1	-1	-1	4		0	0						Untertest4.avi	0	880	547	72	111				0	Content		-72	-111	10510716	5594248420
10527	09:03:45.472	00:00:10.527	632	-1024	-768	-1	-1	-1	-1	4	-1024	-768	-1	-1	-1	-1	4		0	0						Untertest4.avi	0	880	547	72	111				0	Content		-72	-111	10527340	5594265044
10544	09:03:45.489	00:00:10.543	633	-1024	-768	-1	-1	-1	-1	4	-1024	-768	-1	-1	-1	-1	4		0	0						Untertest4.avi	0	880	547	72	111				0	Content		-72	-111	10543962	5594281666
10561	09:03:45.506	00:00:10.560	634	-1024	-768	-1	-1	-1	-1	4	-1024	-768	-1	-1	-1	-1	4		0	0						Untertest4.avi	0	880	547	72	111				0	Content		-72	-111	10560586	5594298290
10577	09:03:45.522	00:00:10.577	635	-1024	-768	-1	-1	-1	-1	4	-1024	-768	-1	-1	-1	-1	4		0	0						Untertest4.avi	0	880	547	72	111				0	Content		-72	-111	10577335	5594315039
10596	09:03:45.541	00:00:10.595	636	-1024	-768	-1	-1	-1	-1	4	-1024	-768	-1	-1	-1	-1	4		0	0						Untertest4.avi	0	880	547	72	111				0	Content		-72	-111	10595832	5594333536
10611	09:03:45.556	00:00:10.610	637	-1024	-768	-1	-1	-1	-1	4	-1024	-768	-1	-1	-1	-1	4		0	0						Untertest4.avi	0	880	547	72	111				0	Content		-72	-111	10610578	5594348282
10627	09:03:45.572	00:00:10.627	638	-1024	-768	-1	-1	-1	-1	4	-1024	-768	-1	-1	-1	-1	4		0	0						Untertest4.avi	0	880	547	72	111				0	Content		-72	-111	10627244	5594364948
10644	09:03:45.589	00:00:10.643	639	-1024	-768	-1	-1	-1	-1	4	-1024	-768	-1	-1	-1	-1	4		0	0						Untertest4.avi	0	880	547	72	111				0	Content		-72	-111	10643912	5594381616
10661	09:03:45.606	00:00:10.660	640	-1024	-768	-1	-1	-1	-1	4	-1024	-768	-1	-1	-1	-1	4		0	0						Untertest4.avi	0	880	547	72	111				0	Content		-72	-111	10660580	5594398284
10677	09:03:45.622	00:00:10.677	641	-1024	-768	-1	-1	-1	-1	4	-1024	-768	-1	-1	-1	-1	4		0	0						Untertest4.avi	0	880	547	72	111				0	Content		-72	-111	10677198	5594414902
10694	09:03:45.639	00:00:10.693	642	-1024	-768	-1	-1	-1	-1	4	-1024	-768	-1	-1	-1	-1	4		0	0						Untertest4.avi	0	880	547	72	111				0	Content		-72	-111	10693999	5594431703
10711	09:03:45.656	00:00:10.710	643	-1024	-768	-1	-1	-1	-1	4	-1024	-768	-1	-1	-1	-1	4		0	0						Untertest4.avi	0	880	547	72	111				0	Content		-72	-111	10710566	5594448270
10727	09:03:45.672	00:00:10.727	644	-1024	-768	-1	-1	-1	-1	4	-1024	-768	-1	-1	-1	-1	4		0	0						Untertest4.avi	0	880	547	72	111				0	Content		-72	-111	10727401	5594465105
10744	09:03:45.689	00:00:10.744	645	-1024	-768	-1	-1	-1	-1	4	-1024	-768	-1	-1	-1	-1	4		0	0						Untertest4.avi	0	880	547	72	111				0	Content		-72	-111	10744069	5594481773
10761	09:03:45.706	00:00:10.760	646	-1024	-768	-1	-1	-1	-1	4	-1024	-768	-1	-1	-1	-1	4		0	0						Untertest4.avi	0	880	547	72	111				0	Content		-72	-111	10760737	5594498441
10778	09:03:45.723	00:00:10.777	647	-1024	-768	-1	-1	-1	-1	4	-1024	-768	-1	-1	-1	-1	4		0	0						Untertest4.avi	0	880	547	72	111				0	Content		-72	-111	10777901	5594515605
10795	09:03:45.740	00:00:10.794	648	-1024	-768	-1	-1	-1	-1	4	-1024	-768	-1	-1	-1	-1	4		0	0						Untertest4.avi	0	880	547	72	111				0	Content		-72	-111	10794568	5594532272
10812	09:03:45.757	00:00:10.811	649	-1024	-768	-1	-1	-1	-1	4	-1024	-768	-1	-1	-1	-1	4		0	0						Untertest4.avi	0	880	547	72	111				0	Content		-72	-111	10811815	5594549519
10828	09:03:45.773	00:00:10.828	650	-1024	-768	-1	-1	-1	-1	4	-1024	-768	-1	-1	-1	-1	4		0	0						Untertest4.avi	0	880	547	72	111				0	Content		-72	-111	10828483	5594566187
10845	09:03:45.790	00:00:10.844	651	-1024	-768	-1	-1	-1	-1	4	-1024	-768	-1	-1	-1	-1	4		0	0						Untertest4.avi	0	880	547	72	111				0	Content		-72	-111	10844676	5594582380
10861	09:03:45.806	00:00:10.861	652	-1024	-768	-1	-1	-1	-1	4	-1024	-768	-1	-1	-1	-1	4		0	0						Untertest4.avi	0	880	547	72	111				0	Content		-72	-111	10861344	5594599048
10878	09:03:45.823	00:00:10.878	653	-1024	-768	-1	-1	-1	-1	4	-1024	-768	-1	-1	-1	-1	4		0	0						Untertest4.avi	0	880	547	72	111				0	Content		-72	-111	10878012	5594615716
10894	09:03:45.839	00:00:10.894	654	-1024	-768	-1	-1	-1	-1	4	-1024	-768	-1	-1	-1	-1	4		0	0						Untertest4.avi	0	880	547	72	111				0	Content		-72	-111	10894224	5594631928
10911	09:03:45.856	00:00:10.910	655	-1024	-768	-1	-1	-1	-1	4	-1024	-768	-1	-1	-1	-1	4		0	0						Untertest4.avi	0	880	547	72	111				0	Content		-72	-111	10910892	5594648596
10927	09:03:45.872	00:00:10.927	656	-1024	-768	-1	-1	-1	-1	4	-1024	-768	-1	-1	-1	-1	4		0	0						Untertest4.avi	0	880	547	72	111				0	Content		-72	-111	10927409	5594665113
10944	09:03:45.889	00:00:10.944	657	-1024	-768	-1	-1	-1	-1	4	-1024	-768	-1	-1	-1	-1	4		0	0						Untertest4.avi	0	880	547	72	111				0	Content		-72	-111	10944077	5594681781
10961	09:03:45.906	00:00:10.960	658	-1024	-768	-1	-1	-1	-1	4	-1024	-768	-1	-1	-1	-1	4		0	0						Untertest4.avi	0	880	547	72	111				0	Content		-72	-111	10960745	5594698449
10977	09:03:45.922	00:00:10.977	659	-1024	-768	-1	-1	-1	-1	4	-1024	-768	-1	-1	-1	-1	4		0	0						Untertest4.avi	0	880	547	72	111				0	Content		-72	-111	10977247	5594714951
10994	09:03:45.939	00:00:10.993	660	-1024	-768	-1	-1	-1	-1	4	-1024	-768	-1	-1	-1	-1	4		0	0						Untertest4.avi	0	880	547	72	111				0	Content		-72	-111	10993915	5594731619
11010	09:03:45.955	00:00:11.010	661	-1024	-768	-1	-1	-1	-1	4	-1024	-768	-1	-1	-1	-1	4		0	0						Untertest4.avi	0	880	547	72	111				0	Content		-72	-111	11010492	5594748196
11027	09:03:45.972	00:00:11.027	662	-1024	-768	-1	-1	-1	-1	4	-1024	-768	-1	-1	-1	-1	4		0	0						Untertest4.avi	0	880	547	72	111				0	Content		-72	-111	11027060	5594764764
11044	09:03:45.989	00:00:11.044	663	-1024	-768	-1	-1	-1	-1	4	-1024	-768	-1	-1	-1	-1	4		0	0						Untertest4.avi	0	880	547	72	111				0	Content		-72	-111	11044007	5594781711
11061	09:03:46.006	00:00:11.060	664	-1024	-768	-1	-1	-1	-1	4	-1024	-768	-1	-1	-1	-1	4		0	0						Untertest4.avi	0	880	547	72	111				0	Content		-72	-111	11060675	5594798379
11078	09:03:46.023	00:00:11.077	665	-1024	-768	-1	-1	-1	-1	4	-1024	-768	-1	-1	-1	-1	4		0	0						Untertest4.avi	0	880	547	72	111				0	Content		-72	-111	11077805	5594815509
11094	09:03:46.039	00:00:11.094	666	-1024	-768	-1	-1	-1	-1	4	-1024	-768	-1	-1	-1	-1	4		0	0						Untertest4.avi	0	880	547	72	111				0	Content		-72	-111	11094473	5594832177
11112	09:03:46.057	00:00:11.111	667	-1024	-768	-1	-1	-1	-1	4	-1024	-768	-1	-1	-1	-1	4		0	0						Untertest4.avi	0	880	547	72	111				0	Content		-72	-111	11111558	5594849262
11129	09:03:46.074	00:00:11.128	668	-1024	-768	-1	-1	-1	-1	4	-1024	-768	-1	-1	-1	-1	4		0	0						Untertest4.avi	0	880	547	72	111				0	Content		-72	-111	11128931	5594866635
11145	09:03:46.090	00:00:11.144	669	-1024	-768	-1	-1	-1	-1	4	-1024	-768	-1	-1	-1	-1	4		0	0						Untertest4.avi	0	880	547	72	111				0	Content		-72	-111	11144618	5594882322
11161	09:03:46.106	00:00:11.161	670	-1024	-768	-1	-1	-1	-1	4	-1024	-768	-1	-1	-1	-1	4		0	0						Untertest4.avi	0	880	547	72	111				0	Content		-72	-111	11161286	5594898990
11177	09:03:46.122	00:00:11.177	671	-1024	-768	-1	-1	-1	-1	4	-1024	-768	-1	-1	-1	-1	4		0	0						Untertest4.avi	0	880	547	72	111				0	Content		-72	-111	11177420	5594915124
11194	09:03:46.139	00:00:11.194	672	-1024	-768	-1	-1	-1	-1	4	-1024	-768	-1	-1	-1	-1	4		0	0						Untertest4.avi	0	880	547	72	111				0	Content		-72	-111	11194088	5594931792
11211	09:03:46.156	00:00:11.210	673	-1024	-768	-1	-1	-1	-1	4	-1024	-768	-1	-1	-1	-1	4		0	0						Untertest4.avi	0	880	547	72	111				0	Content		-72	-111	11210595	5594948299
11227	09:03:46.172	00:00:11.227	674	-1024	-768	-1	-1	-1	-1	4	-1024	-768	-1	-1	-1	-1	4		0	0						Untertest4.avi	0	880	547	72	111				0	Content		-72	-111	11227263	5594964967
11244	09:03:46.189	00:00:11.243	675	-1024	-768	-1	-1	-1	-1	4	-1024	-768	-1	-1	-1	-1	4		0	0						Untertest4.avi	0	880	547	72	111				0	Content		-72	-111	11243931	5594981635
11260	09:03:46.205	00:00:11.260	676	-1024	-768	-1	-1	-1	-1	4	-1024	-768	-1	-1	-1	-1	4		0	0						Untertest4.avi	0	880	547	72	111				0	Content		-72	-111	11260356	5594998060
11277	09:03:46.222	00:00:11.276	677	-1024	-768	-1	-1	-1	-1	4	-1024	-768	-1	-1	-1	-1	4		0	0						Untertest4.avi	0	880	547	72	111				0	Content		-72	-111	11276926	5595014630
11294	09:03:46.239	00:00:11.293	678	-1024	-768	-1	-1	-1	-1	4	-1024	-768	-1	-1	-1	-1	4		0	0						Untertest4.avi	0	880	547	72	111				0	Content		-72	-111	11293759	5595031463
11310	09:03:46.255	00:00:11.310	679	-1024	-768	-1	-1	-1	-1	4	-1024	-768	-1	-1	-1	-1	4		0	0						Untertest4.avi	0	880	547	72	111				0	Content		-72	-111	11310427	5595048131
11327	09:03:46.272	00:00:11.327	680	-1024	-768	-1	-1	-1	-1	4	-1024	-768	-1	-1	-1	-1	4		0	0						Untertest4.avi	0	880	547	72	111				0	Content		-72	-111	11327095	5595064799
11344	09:03:46.289	00:00:11.344	681	-1024	-768	-1	-1	-1	-1	4	-1024	-768	-1	-1	-1	-1	4		0	0						Untertest4.avi	0	880	547	72	111				0	Content		-72	-111	11344046	5595081750
11361	09:03:46.306	00:00:11.361	682	-1024	-768	-1	-1	-1	-1	4	-1024	-768	-1	-1	-1	-1	4		0	0						Untertest4.avi	0	880	547	72	111				0	Content		-72	-111	11361419	5595099123
11377	09:03:46.322	00:00:11.377	683	-1024	-768	-1	-1	-1	-1	4	-1024	-768	-1	-1	-1	-1	4		0	0						Untertest4.avi	0	880	547	72	111				0	Content		-72	-111	11377481	5595115185
11394	09:03:46.339	00:00:11.394	684	-1024	-768	-1	-1	-1	-1	4	-1024	-768	-1	-1	-1	-1	4		0	0						Untertest4.avi	0	880	547	72	111				0	Content		-72	-111	11394149	5595131853
11410	09:03:46.355	00:00:11.410	685	-1024	-768	-1	-1	-1	-1	4	-1024	-768	-1	-1	-1	-1	4		0	0						Untertest4.avi	0	880	547	72	111				0	Content		-72	-111	11410472	5595148176
11427	09:03:46.372	00:00:11.427	686	-1024	-768	-1	-1	-1	-1	4	-1024	-768	-1	-1	-1	-1	4		0	0						Untertest4.avi	0	880	547	72	111				0	Content		-72	-111	11427140	5595164844
11444	09:03:46.389	00:00:11.443	687	-1024	-768	-1	-1	-1	-1	4	-1024	-768	-1	-1	-1	-1	4		0	0						Untertest4.avi	0	880	547	72	111				0	Content		-72	-111	11443692	5595181396
11460	09:03:46.405	00:00:11.460	688	-1024	-768	-1	-1	-1	-1	4	-1024	-768	-1	-1	-1	-1	4		0	0						Untertest4.avi	0	880	547	72	111				0	Content		-72	-111	11460360	5595198064
11477	09:03:46.422	00:00:11.477	689	-1024	-768	-1	-1	-1	-1	4	-1024	-768	-1	-1	-1	-1	4		0	0						Untertest4.avi	0	880	547	72	111				0	Content		-72	-111	11477028	5595214732
11494	09:03:46.439	00:00:11.493	690	-1024	-768	-1	-1	-1	-1	4	-1024	-768	-1	-1	-1	-1	4		0	0						Untertest4.avi	0	880	547	72	111				0	Content		-72	-111	11493565	5595231269
11510	09:03:46.455	00:00:11.510	691	-1024	-768	-1	-1	-1	-1	4	-1024	-768	-1	-1	-1	-1	4		0	0						Untertest4.avi	0	880	547	72	111				0	Content		-72	-111	11510233	5595247937
11527	09:03:46.472	00:00:11.526	692	-1024	-768	-1	-1	-1	-1	4	-1024	-768	-1	-1	-1	-1	4		0	0						Untertest4.avi	0	880	547	72	111				0	Content		-72	-111	11526849	5595264553
11543	09:03:46.488	00:00:11.543	693	-1024	-768	-1	-1	-1	-1	4	-1024	-768	-1	-1	-1	-1	4		0	0						Untertest4.avi	0	880	547	72	111				0	Content		-72	-111	11543417	5595281121
11560	09:03:46.505	00:00:11.560	694	-1024	-768	-1	-1	-1	-1	4	-1024	-768	-1	-1	-1	-1	4		0	0						Untertest4.avi	0	880	547	72	111				0	Content		-72	-111	11560355	5595298059
11577	09:03:46.522	00:00:11.577	695	-1024	-768	-1	-1	-1	-1	4	-1024	-768	-1	-1	-1	-1	4		0	0						Untertest4.avi	0	880	547	72	111				0	Content		-72	-111	11577023	5595314727
11594	09:03:46.539	00:00:11.594	696	-1024	-768	-1	-1	-1	-1	4	-1024	-768	-1	-1	-1	-1	4		0	0						Untertest4.avi	0	880	547	72	111				0	Content		-72	-111	11594156	5595331860
11611	09:03:46.556	00:00:11.610	697	-1024	-768	-1	-1	-1	-1	4	-1024	-768	-1	-1	-1	-1	4		0	0						Untertest4.avi	0	880	547	72	111				0	Content		-72	-111	11610824	5595348528
11628	09:03:46.573	00:00:11.627	698	-1024	-768	-1	-1	-1	-1	4	-1024	-768	-1	-1	-1	-1	4		0	0						Untertest4.avi	0	880	547	72	111				0	Content		-72	-111	11627912	5595365616
11645	09:03:46.590	00:00:11.645	699	-1024	-768	-1	-1	-1	-1	4	-1024	-768	-1	-1	-1	-1	4		0	0						Untertest4.avi	0	880	547	72	111				0	Content		-72	-111	11645160	5595382864
11660	09:03:46.605	00:00:11.660	700	-1024	-768	-1	-1	-1	-1	4	-1024	-768	-1	-1	-1	-1	4		0	0						Untertest4.avi	0	880	547	72	111				0	Content		-72	-111	11660033	5595397737
11677	09:03:46.622	00:00:11.676	701	-1024	-768	-1	-1	-1	-1	4	-1024	-768	-1	-1	-1	-1	4		0	0						Untertest4.avi	0	880	547	72	111				0	Content		-72	-111	11676658	5595414362
11693	09:03:46.638	00:00:11.693	702	-1024	-768	-1	-1	-1	-1	4	-1024	-768	-1	-1	-1	-1	4		0	0						Untertest4.avi	0	880	547	72	111				0	Content		-72	-111	11693326	5595431030
11710	09:03:46.655	00:00:11.709	703	-1024	-768	-1	-1	-1	-1	4	-1024	-768	-1	-1	-1	-1	4		0	0						Untertest4.avi	0	880	547	72	111				0	Content		-72	-111	11709994	5595447698
11727	09:03:46.672	00:00:11.726	704	-1024	-768	-1	-1	-1	-1	4	-1024	-768	-1	-1	-1	-1	4		0	0						Untertest4.avi	0	880	547	72	111				0	Content		-72	-111	11726651	5595464355
11743	09:03:46.688	00:00:11.743	705	-1024	-768	-1	-1	-1	-1	4	-1024	-768	-1	-1	-1	-1	4		0	0						Untertest4.avi	0	880	547	72	111				0	Content		-72	-111	11743319	5595481023
11760	09:03:46.705	00:00:11.759	706	-1024	-768	-1	-1	-1	-1	4	-1024	-768	-1	-1	-1	-1	4		0	0						Untertest4.avi	0	880	547	72	111				0	Content		-72	-111	11759987	5595497691
11777	09:03:46.722	00:00:11.776	707	-1024	-768	-1	-1	-1	-1	4	-1024	-768	-1	-1	-1	-1	4		0	0						Untertest4.avi	0	880	547	72	111				0	Content		-72	-111	11776586	5595514290
11793	09:03:46.738	00:00:11.793	708	-1024	-768	-1	-1	-1	-1	4	-1024	-768	-1	-1	-1	-1	4		0	0						Untertest4.avi	0	880	547	72	111				0	Content		-72	-111	11793234	5595530938
11810	09:03:46.755	00:00:11.809	709	-1024	-768	-1	-1	-1	-1	4	-1024	-768	-1	-1	-1	-1	4		0	0						Untertest4.avi	0	880	547	72	111				0	Content		-72	-111	11809902	5595547606
11827	09:03:46.772	00:00:11.826	710	-1024	-768	-1	-1	-1	-1	4	-1024	-768	-1	-1	-1	-1	4		0	0						Untertest4.avi	0	880	547	72	111				0	Content		-72	-111	11826569	5595564273
11843	09:03:46.788	00:00:11.843	711	-1024	-768	-1	-1	-1	-1	4	-1024	-768	-1	-1	-1	-1	4		0	0						Untertest4.avi	0	880	547	72	111				0	Content		-72	-111	11843487	5595581191
11860	09:03:46.805	00:00:11.860	712	-1024	-768	-1	-1	-1	-1	4	-1024	-768	-1	-1	-1	-1	4		0	0						Untertest4.avi	0	880	547	72	111				0	Content		-72	-111	11860155	5595597859
11877	09:03:46.822	00:00:11.877	713	-1024	-768	-1	-1	-1	-1	4	-1024	-768	-1	-1	-1	-1	4		0	0						Untertest4.avi	0	880	547	72	111				0	Content		-72	-111	11877284	5595614988
11894	09:03:46.839	00:00:11.893	714	-1024	-768	-1	-1	-1	-1	4	-1024	-768	-1	-1	-1	-1	4		0	0						Untertest4.avi	0	880	547	72	111				0	Content		-72	-111	11893952	5595631656
11911	09:03:46.856	00:00:11.911	715	-1024	-768	-1	-1	-1	-1	4	-1024	-768	-1	-1	-1	-1	4		0	0						Untertest4.avi	0	880	547	72	111				0	Content		-72	-111	11911114	5595648818
11928	09:03:46.873	00:00:11.927	716	-1024	-768	-1	-1	-1	-1	4	-1024	-768	-1	-1	-1	-1	4		0	0						Untertest4.avi	0	880	547	72	111				0	Content		-72	-111	11927781	5595665485
11945	09:03:46.890	00:00:11.945	717	-1024	-768	-1	-1	-1	-1	4	-1024	-768	-1	-1	-1	-1	4		0	0						Untertest4.avi	0	880	547	72	111				0	Content		-72	-111	11945040	5595682744
11960	09:03:46.905	00:00:11.959	718	-1024	-768	-1	-1	-1	-1	4	-1024	-768	-1	-1	-1	-1	4		0	0						Untertest4.avi	0	880	547	72	111				0	Content		-72	-111	11959773	5595697477
11976	09:03:46.921	00:00:11.976	719	-1024	-768	-1	-1	-1	-1	4	-1024	-768	-1	-1	-1	-1	4		0	0						Untertest4.avi	0	880	547	72	111				0	Content		-72	-111	11976399	5595714103
11993	09:03:46.938	00:00:11.993	720	-1024	-768	-1	-1	-1	-1	4	-1024	-768	-1	-1	-1	-1	4		0	0						Untertest4.avi	0	880	547	72	111				0	Content		-72	-111	11993030	5595730734
12010	09:03:46.955	00:00:12.009	721	-1024	-768	-1	-1	-1	-1	4	-1024	-768	-1	-1	-1	-1	4		0	0						Untertest4.avi	0	880	547	72	111				0	Content		-72	-111	12009770	5595747474
12026	09:03:46.971	00:00:12.026	722	518,215	383,786	0,6462015	0,4861923	471,2025	3,336641	3	480,3752	360,3834	0,6462904	0,4861867	471,2025	3,348633	1	5	480	360						Untertest4.avi	0	880	547	72	111	417	245	67	0	Content		408	249	12026405	5595764109
12043	09:03:46.988	00:00:12.043	723	534,5218	375,5844	0,647771	0,4867711	471,202	3,235873	3	498,3447	352,1293	0,6479388	0,486765	471,202	3,246649	1	5	498	352						Untertest4.avi	0	880	547	72	111	417	245	67	0	Content		426	241	12043020	5595780724
12060	09:03:47.005	00:00:12.059	724	-1024	-768	-1	-1	-1	-1	4	-1024	-768	-1	-1	-1	-1	4	5	0	0						Untertest4.avi	0	880	547	72	111	417	245	67	0	Content		-72	-111	12059768	5595797472
12076	09:03:47.021	00:00:12.076	725	518,6021	401,7486	0,6423076	0,4878187	465,8101	3,175436	3	481,2509	379,09	0,6423983	0,487813	465,8101	3,186854	1	5	481	379						Untertest4.avi	0	880	547	72	111	417	245	67	0	Content		409	268	12076397	5595814101
12093	09:03:47.038	00:00:12.093	726	-1024	-768	-1	-1	-1	-1	4	-1024	-768	-1	-1	-1	-1	4		0	0						Untertest4.avi	0	880	547	72	111				0	Content		-72	-111	12093026	5595830730
12110	09:03:47.055	00:00:12.109	727	-1024	-768	-1	-1	-1	-1	4	-1024	-768	-1	-1	-1	-1	4		0	0						Untertest4.avi	0	880	547	72	111				0	Content		-72	-111	12109707	5595847411
12126	09:03:47.071	00:00:12.126	728	-1024	-768	-1	-1	-1	-1	4	-1024	-768	-1	-1	-1	-1	4		0	0						Untertest4.avi	0	880	547	72	111				0	Content		-72	-111	12126375	5595864079
12143	09:03:47.088	00:00:12.143	729	-1024	-768	-1	-1	-1	-1	4	-1024	-768	-1	-1	-1	-1	4		0	0						Untertest4.avi	0	880	547	72	111				0	Content		-72	-111	12143011	5595880715
12160	09:03:47.105	00:00:12.159	730	-1024	-768	-1	-1	-1	-1	4	-1024	-768	-1	-1	-1	-1	4		0	0						Untertest4.avi	0	880	547	72	111				0	Content		-72	-111	12159637	5595897341
12176	09:03:47.121	00:00:12.176	731	-1024	-768	-1	-1	-1	-1	4	-1024	-768	-1	-1	-1	-1	4		0	0						Untertest4.avi	0	880	547	72	111				0	Content		-72	-111	12176305	5595914009
12193	09:03:47.138	00:00:12.193	732	-1024	-768	-1	-1	-1	-1	4	-1024	-768	-1	-1	-1	-1	4		0	0						Untertest4.avi	0	880	547	72	111				0	Content		-72	-111	12193011	5595930715
12210	09:03:47.155	00:00:12.209	733	-1024	-768	-1	-1	-1	-1	4	-1024	-768	-1	-1	-1	-1	4		0	0						Untertest4.avi	0	880	547	72	111				0	Content		-72	-111	12209636	5595947340
12226	09:03:47.171	00:00:12.226	734	-1024	-768	-1	-1	-1	-1	4	-1024	-768	-1	-1	-1	-1	4		0	0						Untertest4.avi	0	880	547	72	111				0	Content		-72	-111	12226304	5595964008
12243	09:03:47.188	00:00:12.242	735	-1024	-768	-1	-1	-1	-1	4	-1024	-768	-1	-1	-1	-1	4		0	0						Untertest4.avi	0	880	547	72	111				0	Content		-72	-111	12242883	5595980587
12260	09:03:47.205	00:00:12.259	736	-1024	-768	-1	-1	-1	-1	4	-1024	-768	-1	-1	-1	-1	4		0	0						Untertest4.avi	0	880	547	72	111				0	Content		-72	-111	12259572	5595997276
12276	09:03:47.221	00:00:12.276	737	-1024	-768	-1	-1	-1	-1	4	-1024	-768	-1	-1	-1	-1	4		0	0						Untertest4.avi	0	880	547	72	111				0	Content		-72	-111	12276240	5596013944
12293	09:03:47.238	00:00:12.292	738	-1024	-768	-1	-1	-1	-1	4	-1024	-768	-1	-1	-1	-1	4		0	0						Untertest4.avi	0	880	547	72	111				0	Content		-72	-111	12292890	5596030594
12310	09:03:47.255	00:00:12.309	739	-1024	-768	-1	-1	-1	-1	4	-1024	-768	-1	-1	-1	-1	4		0	0						Untertest4.avi	0	880	547	72	111				0	Content		-72	-111	12309508	5596047212
12326	09:03:47.271	00:00:12.326	740	496,2563	741,6219	0,6250889	0,4934694	489,7243	3,111216	1	454,6686	727,4476	0,6251764	0,4934471	489,7243	3,119403	3	6	496	742						Untertest4.avi	0	880	547	72	111	390	640	300	0	Content		424	631	12326255	5596063959
12343	09:03:47.288	00:00:12.342	741	491,256	741,3843	0,6333813	0,4931969	489,7236	3,072851	3	439,7396	731,4807	0,6290328	0,4932311	475,3965	2,997632	1	6	440	731						Untertest4.avi	0	880	547	72	111	390	640	300	0	Content		368	620	12342880	5596080584
12360	09:03:47.305	00:00:12.359	742	-1024	-768	-1	-1	-1	-1	4	-1024	-768	-1	-1	-1	-1	4	6	0	0						Untertest4.avi	0	880	547	72	111	390	640	300	0	Content		-72	-111	12359537	5596097241
12376	09:03:47.321	00:00:12.376	743	-1024	-768	-1	-1	-1	-1	4	-1024	-768	-1	-1	-1	-1	4	6	0	0						Untertest4.avi	0	880	547	72	111	390	640	300	0	Content		-72	-111	12376205	5596113909
12393	09:03:47.338	00:00:12.392	744	493,0074	747,2744	0,619625	0,4952562	490,597	3,061062	3	443,5024	754,3922	0,622833	0,4949427	472,9497	2,966177	1	6	444	754						Untertest4.avi	0	880	547	72	111	390	640	300	0	Content		372	643	12392830	5596130534
12410	09:03:47.355	00:00:12.409	745	473,4066	754,1028	0,620266	0,4955389	473,7599	2,911482	0	469,5844	738,4599	0,4484228	0,4636459	481,5283	2,93217	0	6	471	746						Untertest4.avi	0	880	547	72	111	390	640	300	0	Content		399	635	12409579	5596147283
12426	09:03:47.371	00:00:12.426	746	465,9082	751,1386	0,6178116	0,4963202	474,395	2,93326	0	466,6905	752,2601	0,446742	0,4655768	478,1254	2,919502	0	6	466	752						Untertest4.avi	0	880	547	72	111	390	640	300	0	Content		394	641	12426202	5596163906
12443	09:03:47.388	00:00:12.442	747	469,5529	758,1147	0,615454	0,4971595	474,8428	2,939846	0	465,6922	746,1546	0,4442781	0,467621	478,3887	2,942415	0	6	468	752						Untertest4.avi	0	880	547	72	111	390	640	300	0	Content		396	641	12442826	5596180530
12459	09:03:47.404	00:00:12.459	748	496,5735	738,9146	0,613479	0,4982875	475,3904	2,993302	0	474,2823	760,8184	0,4420977	0,4696274	478,5367	3,00263	0	6	485	750						Untertest4.avi	0	880	547	72	111	390	640	300	0	Content		413	639	12459454	5596197158
12476	09:03:47.421	00:00:12.476	749	455,5714	751,5089	0,6112731	0,499387	476,0508	2,970818	0	457,6353	747,5135	0,4399386	0,4716224	478,747	2,950433	0	6	457	750						Untertest4.avi	0	880	547	72	111	390	640	300	0	Content		385	639	12476198	5596213902
12493	09:03:47.438	00:00:12.492	750	469,9943	757,0421	0,6094265	0,5003868	476,3167	2,965758	0	460,8323	744,2544	0,4380113	0,4733691	478,7661	2,985986	0	6	465	751						Untertest4.avi	0	880	547	72	111	390	640	300	0	Content		393	640	12492826	5596230530
12509	09:03:47.454	00:00:12.509	751	469,5906	757,2693	0,6076771	0,5012879	476,6714	2,96708	0	471,6361	744,47	0,4362557	0,4750447	478,7556	2,965356	0	6	471	751						Untertest4.avi	0	880	547	72	111	390	640	300	0	Content		399	640	12509449	5596247153
12526	09:03:47.471	00:00:12.526	752	467,8377	755,3215	0,6059988	0,5022526	477,1351	2,98682	0	458,3714	755,3688	0,4344874	0,4766009	478,8166	2,989823	0	6	463	755						Untertest4.avi	0	880	547	72	111	390	640	300	0	Content		391	644	12526073	5596263777
12543	09:03:47.488	00:00:12.542	753	458,0384	754,0826	0,6044526	0,5033724	477,5905	3,029561	0	455,7813	750,1543	0,4329269	0,4780488	478,9565	3,016787	0	6	457	752						Untertest4.avi	0	880	547	72	111	390	640	300	0	Content		385	641	12542823	5596280527
12559	09:03:47.504	00:00:12.559	754	466,0909	761,9485	0,6030754	0,5044365	477,7559	3,037065	0	458,3253	746,7886	0,4315109	0,4794131	479,014	3,001297	0	6	462	754						Untertest4.avi	0	880	547	72	111	390	640	300	0	Content		390	643	12559449	5596297153
12576	09:03:47.521	00:00:12.576	755	460,3581	756,8143	0,6017371	0,505356	477,8364	3,086799	0	464,2207	752,1376	0,4301598	0,4804611	479,0199	3,035236	0	6	462	754						Untertest4.avi	0	880	547	72	111	390	640	300	0	Content		390	643	12576072	5596313776
12593	09:03:47.538	00:00:12.592	756	465,335	747,7286	0,6004029	0,5060153	478,0769	3,065895	0	452,7639	749,9247	0,4287672	0,48134	479,1036	3,054004	0	6	459	749						Untertest4.avi	0	880	547	72	111	390	640	300	0	Content		387	638	12592696	5596330400
12609	09:03:47.554	00:00:12.609	757	441,3389	759,6121	0,599299	0,5065078	478,0507	3,056266	0	429,274	751,1348	0,4278517	0,4827032	479,1416	3,103104	0	6	435	755						Untertest4.avi	0	880	547	72	111	390	640	300	0	Content		363	644	12609447	5596347151
12626	09:03:47.571	00:00:12.626	758	337,854	763,212	0,599299	0,5070373	478,2068	3,070662	0	325,2865	773,7831	0,4281631	0,4843935	479,2536	3,095724	0	7	332	768						Untertest4.avi	0	880	547	72	111	215	650	350	0	Content		260	657	12626072	5596363776
12643	09:03:47.588	00:00:12.642	759	278,8273	757,429	0,5988703	0,5071202	478,3251	3,103568	0	276,7892	759,1799	0,427314	0,4852626	479,3074	3,089116	0	7	278	758						Untertest4.avi	0	880	547	72	111	215	650	350	0	Content		206	647	12642696	5596380400
12659	09:03:47.604	00:00:12.659	760	282,5461	760,4594	0,5974767	0,5067662	478,3667	3,119033	0	282,7365	749,2352	0,4257104	0,4858224	479,4962	3,134166	0	7	283	755						Untertest4.avi	0	880	547	72	111	215	650	350	0	Content		211	644	12659322	5596397026
12676	09:03:47.621	00:00:12.676	761	282,4602	756,9733	0,596204	0,5060368	478,4282	3,11104	0	285,9029	755,7551	0,4243648	0,4859488	479,3229	3,122878	0	7	284	756						Untertest4.avi	0	880	547	72	111	215	650	350	0	Content		212	645	12676067	5596413771
12693	09:03:47.638	00:00:12.692	762	280,3791	760,8026	0,5949742	0,5053422	478,6024	3,136444	0	294,6575	752,983	0,4230285	0,4860205	479,297	3,16357	0	7	288	757						Untertest4.avi	0	880	547	72	111	215	650	350	0	Content		216	646	12692693	5596430397
12709	09:03:47.654	00:00:12.709	763	282,7717	764,4946	0,5939865	0,5054504	478,3096	3,159277	0	287,7121	748,1004	0,4219273	0,486589	479,2767	3,162427	0	7	285	756						Untertest4.avi	0	880	547	72	111	215	650	350	0	Content		213	645	12709317	5596447021
12726	09:03:47.671	00:00:12.725	764	280,6251	760,5339	0,5934156	0,5063885	477,9461	3,188501	0	278,9299	754,4069	0,4212718	0,4875637	479,031	3,187341	0	7	280	757						Untertest4.avi	0	880	547	72	111	215	650	350	0	Content		208	646	12725943	5596463647
12743	09:03:47.688	00:00:12.742	765	283,6447	764,816	0,5933027	0,5077356	477,7921	3,191009	0	280,6612	755,6906	0,4210181	0,4889309	478,6018	3,201882	0	7	282	760						Untertest4.avi	0	880	547	72	111	215	650	350	0	Content		210	649	12742691	5596480395
12759	09:03:47.704	00:00:12.759	766	287,677	767,686	0,5934564	0,509333	477,3991	3,222657	0	285,4352	755,4358	0,4210574	0,4907186	478,3796	3,23139	0	7	287	762						Untertest4.avi	0	880	547	72	111	215	650	350	0	Content		215	651	12759315	5596497019
12776	09:03:47.721	00:00:12.775	767	289,6063	765,4838	0,5938476	0,5109472	477,1547	3,245874	0	287,9989	760,3541	0,4213	0,4923896	477,9906	3,230548	0	7	289	763						Untertest4.avi	0	880	547	72	111	215	650	350	0	Content		217	652	12775939	5596513643
12793	09:03:47.738	00:00:12.792	768	285,3526	758,5544	0,5942353	0,5124934	476,8681	3,263321	0	289,1641	764,7329	0,4216384	0,4941048	477,567	3,247155	0	7	287	762						Untertest4.avi	0	880	547	72	111	215	650	350	0	Content		215	651	12792567	5596530271
12809	09:03:47.754	00:00:12.809	769	276,295	759,7893	0,5945125	0,5140318	476,7432	3,307413	0	290,377	768,0584	0,4218132	0,4959458	477,2214	3,30639	0	7	283	764						Untertest4.avi	0	880	547	72	111	215	650	350	0	Content		211	653	12809313	5596547017
12826	09:03:47.771	00:00:12.825	770	287,4949	762,053	0,5946968	0,5154932	476,2741	3,318908	0	284,6956	763,5299	0,4218082	0,4977795	476,989	3,302292	0	7	286	763						Untertest4.avi	0	880	547	72	111	215	650	350	0	Content		214	652	12825938	5596563642
12843	09:03:47.788	00:00:12.842	771	285,9222	772,5425	0,5946472	0,5170585	475,7451	3,337816	0	278,9366	761,5107	0,4216136	0,4997181	476,4647	3,320909	0	7	282	767						Untertest4.avi	0	880	547	72	111	215	650	350	0	Content		210	656	12842561	5596580265
12859	09:03:47.804	00:00:12.859	772	290,1424	767,53	0,5945147	0,518643	475,3161	3,328373	0	289,5984	759,2831	0,4214083	0,5016199	476,1906	3,342521	0	7	290	763						Untertest4.avi	0	880	547	72	111	215	650	350	0	Content		218	652	12859186	5596596890
12876	09:03:47.821	00:00:12.875	773	306,7814	761,366	0,5944102	0,5196649	475,1436	3,380998	0	295,0148	758,5427	0,4210908	0,5029705	475,9738	3,375056	0	7	301	760						Untertest4.avi	0	880	547	72	111	215	650	350	0	Content		229	649	12875935	5596613639
12893	09:03:47.838	00:00:12.892	774	311,9939	762,28	0,5940148	0,520146	474,8273	3,408725	0	299,5823	755,0977	0,4205939	0,5038244	475,7708	3,399985	0	7	306	759						Untertest4.avi	0	880	547	72	111	215	650	350	0	Content		234	648	12892561	5596630265
12909	09:03:47.854	00:00:12.909	775	308,8758	762,8611	0,5935084	0,5203666	474,6292	3,399264	0	292,5214	763,6828	0,4200437	0,5045372	475,5859	3,427459	0	7	301	763						Untertest4.avi	0	880	547	72	111	215	650	350	0	Content		229	652	12909184	5596646888
12926	09:03:47.871	00:00:12.925	776	309,6386	759,54	0,5930702	0,5207103	474,2143	3,388708	0	297,2075	767,2761	0,4194951	0,5053418	475,258	3,402233	0	7	303	763						Untertest4.avi	0	880	547	72	111	215	650	350	0	Content		231	652	12925935	5596663639
12943	09:03:47.888	00:00:12.942	777	309,471	763,4561	0,5929102	0,521437	473,8167	3,424212	0	297,4683	750,9617	0,4210155	0,5064014	483,5604	3,508458	0	7	303	757						Untertest4.avi	0	880	547	72	111	215	650	350	0	Content		231	646	12942560	5596680264
12959	09:03:47.904	00:00:12.959	778	313,1051	762,4337	0,5932969	0,5225472	473,575	3,43389	0	290,1146	763,8059	0,419593	0,5077399	474,5471	3,416829	0	7	302	763						Untertest4.avi	0	880	547	72	111	215	650	350	0	Content		230	652	12959184	5596696888
12976	09:03:47.921	00:00:12.975	779	143,3927	743,2856	0,5951483	0,5233836	473,6476	3,440719	0	111,7009	746,663	0,4220148	0,5092453	474,9526	3,49473	0	8	128	745						Untertest4.avi	0	880	547	72	111	-219	579	433	0	Content		56	634	12975811	5596713515
12993	09:03:47.938	00:00:12.992	780	-41,61658	714,1932	0,5970727	0,5243865	474,2042	3,483086	0	-68,97784	712,3041	0,4243122	0,510588	474,9196	3,480576	0	8	-55	713						Untertest4.avi	0	880	547	72	111	-219	579	433	0	Content		-127	602	12992558	5596730262
13009	09:03:47.954	00:00:13.009	781	-193,322	693,6869	0,5980621	0,5259236	474,412	3,442418	0	-172,1762	685,7357	0,4251288	0,5117404	474,7909	3,465518	0	8	-183	690						Untertest4.avi	0	880	547	72	111	-219	579	433	0	Content		-255	579	13009184	5596746888
13026	09:03:47.971	00:00:13.025	782	-236,3247	689,2908	0,5981193	0,5271136	474,2912	3,477884	0	-134,3384	678,5778	0,4244293	0,512605	474,1763	3,494205	0	8	-185	684						Untertest4.avi	0	880	547	72	111	-219	579	433	0	Content		-257	573	13025807	5596763511
13042	09:03:47.987	00:00:13.042	783	-231,0598	690,7667	0,5976117	0,5278346	474,1861	3,448103	0	-126,7258	676,8543	0,4235447	0,5135407	473,9468	3,529074	0	8	-179	684						Untertest4.avi	0	880	547	72	111	-219	579	433	0	Content		-251	573	13042433	5596780137
13059	09:03:48.004	00:00:13.059	784	-225,0699	690,5646	0,5969567	0,5281984	473,7792	3,482178	0	-116,1492	675,8999	0,4226067	0,5142335	473,6474	3,509448	0	8	-171	683						Untertest4.avi	0	880	547	72	111	-219	579	433	0	Content		-243	572	13059186	5596796890
13076	09:03:48.021	00:00:13.075	785	-233,2248	687,1621	0,5960335	0,5288464	473,6074	3,509222	0	-111,506	682,8958	0,421533	0,5153584	473,3358	3,513061	0	8	-172	685						Untertest4.avi	0	880	547	72	111	-219	579	433	0	Content		-244	574	13075811	5596813515
13092	09:03:48.037	00:00:13.092	786	-230,8021	697,0486	0,5952389	0,5296904	473,42	3,507801	0	-109,9585	687,608	0,4205296	0,5165395	473,1622	3,529596	0	8	-170	692						Untertest4.avi	0	880	547	72	111	-219	579	433	0	Content		-242	581	13092435	5596830139
13109	09:03:48.054	00:00:13.109	787	-207,7608	697,2759	0,5945703	0,5303013	473,176	3,534563	0	-106,7806	676,5733	0,4196893	0,5173744	473,039	3,529153	0	8	-157	687						Untertest4.avi	0	880	547	72	111	-219	579	433	0	Content		-229	576	13109058	5596846762
13126	09:03:48.071	00:00:13.125	788	-220,5567	700,4636	0,59397	0,5309736	473,351	3,501954	0	-98,69824	681,4513	0,4191019	0,5179989	472,8954	3,534897	0	8	-160	691						Untertest4.avi	0	880	547	72	111	-219	579	433	0	Content		-232	580	13125820	5596863524
13142	09:03:48.087	00:00:13.142	789	-213,9336	700,9966	0,5935763	0,5310289	473,4392	3,543352	0	-109,8166	682,7296	0,4186913	0,5179738	472,9353	3,526362	0	8	-162	692						Untertest4.avi	0	880	547	72	111	-219	579	433	0	Content		-234	581	13142435	5596880139
13159	09:03:48.104	00:00:13.159	790	-208,2964	693,1143	0,5933394	0,5309543	473,3902	3,544669	0	-99,84044	685,0916	0,4183854	0,517769	473,1294	3,570121	0	8	-154	689						Untertest4.avi	0	880	547	72	111	-219	579	433	0	Content		-226	578	13159060	5596896764
13176	09:03:48.121	00:00:13.175	791	-205,2733	689,8752	0,5930739	0,5308393	473,5402	3,540465	0	-86,72937	670,7372	0,4181677	0,5175086	473,161	3,565312	0	8	-146	680						Untertest4.avi	0	880	547	72	111	-219	579	433	0	Content		-218	569	13175682	5596913386
13192	09:03:48.137	00:00:13.192	792	-208,294	691,9933	0,5928825	0,5306041	473,7051	3,571696	0	-94,94559	682,4895	0,4180084	0,5172455	473,4732	3,577612	0	8	-152	687						Untertest4.avi	0	880	547	72	111	-219	579	433	0	Content		-224	576	13192436	5596930140
13209	09:03:48.154	00:00:13.209	793	-206,4086	698,8633	0,5927978	0,5312699	473,7356	3,602528	0	-88,36874	686,6025	0,4179958	0,5176793	473,529	3,592451	0	8	-147	693						Untertest4.avi	0	880	547	72	111	-219	579	433	0	Content		-219	582	13209058	5596946762
13226	09:03:48.171	00:00:13.225	794	-188,0503	699,2171	0,5928238	0,5327746	473,9557	3,581704	0	-86,28357	688,2063	0,4180107	0,5189905	473,866	3,596314	0	8	-137	694						Untertest4.avi	0	880	547	72	111	-219	579	433	0	Content		-209	583	13225683	5596963387
13242	09:03:48.187	00:00:13.242	795	-202,2325	698,1864	0,5928299	0,5341631	474,364	3,588284	0	-91,14084	685,812	0,4181404	0,520264	474,3163	3,637349	0	8	-147	692						Untertest4.avi	0	880	547	72	111	-219	579	433	0	Content		-219	581	13242308	5596980012
13259	09:03:48.204	00:00:13.259	796	-208,4401	693,928	0,5929347	0,535475	474,6746	3,628196	0	-94,43744	689,4435	0,4183229	0,5214893	474,6144	3,660823	0	8	-151	692						Untertest4.avi	0	880	547	72	111	-219	579	433	0	Content		-223	581	13259057	5596996761
13276	09:03:48.221	00:00:13.275	797	-207,7924	697,4621	0,5932696	0,5361699	474,7566	3,671534	0	-79,28822	681,6909	0,4186774	0,522649	474,8309	3,650524	0	8	-144	690						Untertest4.avi	0	880	547	72	111	-219	579	433	0	Content		-216	579	13275682	5597013386
13292	09:03:48.237	00:00:13.292	798	-193,0033	695,0341	0,593482	0,5371576	475,0259	3,685132	0	-84,80652	681,9418	0,4189496	0,5240664	475,061	3,653064	0	8	-139	688						Untertest4.avi	0	880	547	72	111	-219	579	433	0	Content		-211	577	13292307	5597030011
13309	09:03:48.254	00:00:13.308	799	-198,5554	695,6438	0,5936385	0,5383016	475,2433	3,644892	0	-74,50575	682,7215	0,4191355	0,525452	475,0779	3,656727	0	8	-137	689						Untertest4.avi	0	880	547	72	111	-219	579	433	0	Content		-209	578	13308945	5597046649
13326	09:03:48.271	00:00:13.325	800	-205,2486	701,2302	0,5937231	0,539107	475,2258	3,70258	0	-89,87162	687,2195	0,4192332	0,52641	475,203	3,681373	0	8	-148	694						Untertest4.avi	0	880	547	72	111	-219	579	433	0	Content		-220	583	13325683	5597063387
13342	09:03:48.287	00:00:13.342	801	-204,5654	696,2361	0,5936615	0,5397822	475,3482	3,709537	0	-79,5552	690,1658	0,4191858	0,5272607	475,2771	3,686215	0	8	-142	693						Untertest4.avi	0	880	547	72	111	-219	579	433	0	Content		-214	582	13342308	5597080012
13359	09:03:48.304	00:00:13.358	802	-205,2043	698,2393	0,593521	0,540361	475,3017	3,688307	0	-89,33904	684,1418	0,4190069	0,5280129	475,3825	3,690856	0	8	-147	691						Untertest4.avi	0	880	547	72	111	-219	579	433	0	Content		-219	580	13358948	5597096652
13376	09:03:48.321	00:00:13.375	803	-189,5579	705,762	0,5933602	0,5408963	475,2747	3,695562	0	-90,53803	677,4567	0,4188432	0,5286885	475,5378	3,699509	0	8	-140	692						Untertest4.avi	0	880	547	72	111	-219	579	433	0	Content		-212	581	13375559	5597113263
13392	09:03:48.337	00:00:13.392	804	-157,7015	691,5862	0,5930065	0,5412019	475,0451	3,65115	0	-56,29977	678,1403	0,4183957	0,5288662	475,4641	3,706127	0	8	-107	685						Untertest4.avi	0	880	547	72	111	-219	579	433	0	Content		-179	574	13392306	5597130010
13409	09:03:48.354	00:00:13.408	805	37,06293	640,7603	0,5894722	0,5404609	482,6312	3,772189	0	115,9204	628,2708	0,4163955	0,5279176	475,3094	3,681715	0	9	76	635						Untertest4.avi	0	880	547	72	111	282	473	117	0	Content		4	524	13408943	5597146647
13426	09:03:48.371	00:00:13.425	806	210,9465	621,7635	0,5888145	0,5399393	474,4066	3,736669	0	276,8553	610,9327	0,4142944	0,5273938	475,189	3,744409	0	9	244	616						Untertest4.avi	0	880	547	72	111	282	473	117	0	Content		172	505	13425555	5597163259
13442	09:03:48.387	00:00:13.442	807	323,6283	590,0934	0,5836865	0,5403957	489,7704	3,8147	0	385,2558	577,3127	0,4107227	0,527773	481,4844	3,742656	0	9	354	584						Untertest4.avi	0	880	547	72	111	282	473	117	0	Content		282	473	13442226	5597179930
13459	09:03:48.404	00:00:13.458	808	396,7821	590,1766	0,5887055	0,5400466	485,5799	3,777469	0	455,3524	578,5775	0,4126705	0,5279515	481,338	3,770546	0	9	426	584						Untertest4.avi	0	880	547	72	111	282	473	117	0	Content		354	473	13458850	5597196554
13475	09:03:48.420	00:00:13.475	809	530,7781	588,5195	0,5798357	0,5408756	492,5054	3,896878	0	541,0714	573,1595	0,4078264	0,5286089	482,5752	3,757964	0	9	536	581						Untertest4.avi	0	880	547	72	111	282	473	117	0	Content		464	470	13475474	5597213178
13492	09:03:48.437	00:00:13.492	810	600,0098	568,3253	0,587567	0,5403597	492,8698	3,845963	0	-1024	-768	-1	-1	-1	-1	4	9	600	568						Untertest4.avi	0	880	547	72	111	282	473	117	0	Content		528	457	13492226	5597229930
13509	09:03:48.454	00:00:13.508	811	-1024	-768	-1	-1	-1	-1	4	-103,8581	528,8568	0,4001943	0,5292276	482,5767	3,89031	0	9	-104	529						Untertest4.avi	0	880	547	72	111	282	473	117	0	Content		-176	418	13508851	5597246555
13525	09:03:48.470	00:00:13.525	812	-1024	-768	-1	-1	-1	-1	4	-1024	-768	-1	-1	-1	-1	4		0	0						Untertest4.avi	0	880	547	72	111				0	Content		-72	-111	13525474	5597263178
13542	09:03:48.487	00:00:13.542	813	-1024	-768	-1	-1	-1	-1	4	-1024	-768	-1	-1	-1	-1	4		0	0						Untertest4.avi	0	880	547	72	111				0	Content		-72	-111	13542161	5597279865
13559	09:03:48.504	00:00:13.558	814	-1024	-768	-1	-1	-1	-1	4	-1024	-768	-1	-1	-1	-1	4		0	0						Untertest4.avi	0	880	547	72	111				0	Content		-72	-111	13558829	5597296533
13575	09:03:48.520	00:00:13.575	815	-1024	-768	-1	-1	-1	-1	4	-1024	-768	-1	-1	-1	-1	4		0	0						Untertest4.avi	0	880	547	72	111				0	Content		-72	-111	13575461	5597313165
13592	09:03:48.537	00:00:13.592	816	-1024	-768	-1	-1	-1	-1	4	-1024	-768	-1	-1	-1	-1	4		0	0						Untertest4.avi	0	880	547	72	111				0	Content		-72	-111	13592129	5597329833
13609	09:03:48.554	00:00:13.608	817	-1024	-768	-1	-1	-1	-1	4	-1024	-768	-1	-1	-1	-1	4		0	0						Untertest4.avi	0	880	547	72	111				0	Content		-72	-111	13608796	5597346500
13625	09:03:48.570	00:00:13.625	818	-1024	-768	-1	-1	-1	-1	4	-1024	-768	-1	-1	-1	-1	4		0	0						Untertest4.avi	0	880	547	72	111				0	Content		-72	-111	13625464	5597363168
13642	09:03:48.587	00:00:13.642	819	601,7458	561,3266	0,5841642	0,539802	487,9513	3,823421	0	580,4506	567,9407	0,4085755	0,5308648	483,7223	3,766361	0	10	591	565						Untertest4.avi	0	880	547	72	111	519	467	117	0	Content		519	454	13642088	5597379792
13659	09:03:48.604	00:00:13.658	820	-1024	-768	-1	-1	-1	-1	4	-1024	-768	-1	-1	-1	-1	4	10	0	0						Untertest4.avi	0	880	547	72	111	519	467	117	0	Content		-72	-111	13658744	5597396448
13675	09:03:48.620	00:00:13.675	821	-1024	-768	-1	-1	-1	-1	4	-1024	-768	-1	-1	-1	-1	4	10	0	0						Untertest4.avi	0	880	547	72	111	519	467	117	0	Content		-72	-111	13675412	5597413116
13692	09:03:48.637	00:00:13.692	822	596,2039	579,9303	0,5797172	0,5393097	476,4962	3,635468	0	574,632	575,5372	0,4064825	0,5303743	478,1485	3,631446	0	10	585	578						Untertest4.avi	0	880	547	72	111	519	467	117	0	Content		513	467	13692045	5597429749
13709	09:03:48.654	00:00:13.708	823	608,8905	576,6989	0,5795298	0,5386339	476,6617	3,586655	0	573,5676	568,8317	0,4063235	0,5303442	478,6931	3,612804	0	10	591	573						Untertest4.avi	0	880	547	72	111	519	467	117	0	Content		519	462	13708661	5597446365
13725	09:03:48.670	00:00:13.725	824	724,5675	595,8694	0,5771082	0,5386205	477,623	3,554744	0	701,2433	590,843	0,4047062	0,5310025	479,3849	3,530624	0	10	713	593						Untertest4.avi	0	880	547	72	111	519	467	117	0	Content		641	482	13725411	5597463115
13742	09:03:48.687	00:00:13.742	825	921,6379	624,8127	0,5739452	0,5385886	478,2271	3,496194	0	909,4532	617,032	0,402495	0,5314466	480,3629	3,469108	0	10	916	621						Untertest4.avi	0	880	547	72	111	519	467	117	0	Content		844	510	13742038	5597479742
13759	09:03:48.704	00:00:13.758	826	1079,651	653,1456	0,571377	0,5381186	479,1191	3,450428	0	1087,002	645,6021	0,4004367	0,5324143	481,0595	3,485588	0	11	1083	649						Untertest4.avi	0	880	547	72	111	1475	740	250	0	Content		1011	538	13758662	5597496366
13775	09:03:48.720	00:00:13.775	827	1228,786	689,4545	0,5693305	0,5377331	479,5183	3,416237	0	1262,98	692,95	0,3987772	0,5336246	482,1619	3,450167	0	11	1246	691						Untertest4.avi	0	880	547	72	111	1475	740	250	0	Content		1174	580	13775412	5597513116
13792	09:03:48.737	00:00:13.792	828	1356,317	768,0817	0,5676587	0,5378391	479,7644	3,390378	0	1377,607	769,4691	0,3971882	0,5353085	481,8359	3,35422	0	11	1367	769						Untertest4.avi	0	880	547	72	111	1475	740	250	0	Content		1295	658	13792037	5597529741
13809	09:03:48.754	00:00:13.808	829	1384,223	833,1825	0,5670776	0,5376001	482,1996	3,378741	0	1880,687	848,1403	0,3975735	0,5370631	484,9235	3,59235	0	11	1632	841						Untertest4.avi	0	880	547	72	111	1475	740	250	0	Content		1560	730	13808659	5597546363
13825	09:03:48.770	00:00:13.825	830	1357,668	853,6265	0,5656292	0,5376478	479,9028	3,373421	0	1876,525	874,9116	0,3965697	0,5384566	485,232	3,557062	0	11	1617	864						Untertest4.avi	0	880	547	72	111	1475	740	250	0	Content		1545	753	13825287	5597562991
13842	09:03:48.787	00:00:13.842	831	1347,203	841,1305	0,5648839	0,5373248	479,7107	3,340729	0	1858,033	874,1381	0,3955116	0,5392279	485,4487	3,531708	0	11	1603	858						Untertest4.avi	0	880	547	72	111	1475	740	250	0	Content		1531	747	13842035	5597579739
13859	09:03:48.804	00:00:13.858	832	1344,467	847,6335	0,5643403	0,537133	479,5876	3,364108	0	1841,736	869,7162	0,3947994	0,5398592	485,4651	3,479001	0	11	1593	859						Untertest4.avi	0	880	547	72	111	1475	740	250	0	Content		1521	748	13858664	5597596368
13875	09:03:48.820	00:00:13.875	833	1353,586	849,4017	0,5641004	0,5371432	479,2974	3,347627	0	1343,101	844,2679	0,3871441	0,5405614	452,6776	3,092076	0	11	1348	847						Untertest4.avi	0	880	547	72	111	1475	740	250	0	Content		1276	736	13875286	5597612990
13892	09:03:48.837	00:00:13.891	834	1347,201	850,8027	0,564068	0,5371585	479,1215	3,29823	0	1785,903	866,1964	0,3943377	0,5406306	485,4439	3,458362	0	11	1567	858						Untertest4.avi	0	880	547	72	111	1475	740	250	0	Content		1495	747	13891926	5597629630
13909	09:03:48.854	00:00:13.908	835	1339,325	841,4397	0,5642072	0,5373815	479,0921	3,325303	0	1761,454	861,0793	0,3943064	0,540977	485,2933	3,387204	0	11	1550	851						Untertest4.avi	0	880	547	72	111	1475	740	250	0	Content		1478	740	13908661	5597646365
13925	09:03:48.870	00:00:13.925	836	1339,086	835,621	0,5644564	0,5374812	478,8758	3,331066	0	1784,027	865,732	0,3947505	0,5411987	485,0917	3,454921	0	11	1562	851						Untertest4.avi	0	880	547	72	111	1475	740	250	0	Content		1490	740	13925288	5597662992
13942	09:03:48.887	00:00:13.941	837	1329,855	844,9136	0,5647553	0,5374267	478,5946	3,299645	0	1796,422	863,3461	0,3949634	0,5412346	484,7203	3,425482	0	11	1563	854						Untertest4.avi	0	880	547	72	111	1475	740	250	0	Content		1491	743	13941921	5597679625
13959	09:03:48.904	00:00:13.958	838	1333,641	834,3882	0,5649105	0,5371019	478,2207	3,323778	0	1746,108	861,6124	0,3948635	0,5411257	484,5785	3,405393	0	11	1540	848						Untertest4.avi	0	880	547	72	111	1475	740	250	0	Content		1468	737	13958536	5597696240
13975	09:03:48.920	00:00:13.975	839	1325,004	840,068	0,5648351	0,53625	478,0421	3,321759	0	1765,733	860,6066	0,3947168	0,5406658	484,5156	3,430607	0	11	1545	850						Untertest4.avi	0	880	547	72	111	1475	740	250	0	Content		1473	739	13975284	5597712988
13992	09:03:48.937	00:00:13.991	840	1314,295	845,2634	0,5646072	0,5350309	478,1035	3,365831	0	1698,031	859,1764	0,3942585	0,5400431	484,1903	3,429363	0	11	1506	852						Untertest4.avi	0	880	547	72	111	1475	740	250	0	Content		1434	741	13991922	5597729626
14009	09:03:48.954	00:00:14.008	841	1180,372	851,8544	0,5651553	0,5337737	477,4249	3,363445	0	1277,385	857,0475	0,3938605	0,5395755	482,2311	3,297316	0	12	1229	854						Untertest4.avi	0	880	547	72	111	1110	754	550	0	Content		1157	743	14008534	5597746238
14025	09:03:48.970	00:00:14.025	842	1130,069	869,463	0,5650615	0,53255	477,4709	3,406644	0	1223,579	864,6583	0,3936923	0,5391554	481,9956	3,303442	0	12	1177	867						Untertest4.avi	0	880	547	72	111	1110	754	550	0	Content		1105	756	14025162	5597762866
14042	09:03:48.987	00:00:14.041	843	1124,349	857,8342	0,5642653	0,5314661	477,2526	3,369448	0	1230,893	866,1545	0,3927147	0,5385557	482,0185	3,326082	0	12	1178	862						Untertest4.avi	0	880	547	72	111	1110	754	550	0	Content		1106	751	14041917	5597779621
14059	09:03:49.004	00:00:14.058	844	1122,729	855,7949	0,5634119	0,5302503	477,436	3,414572	0	1215,531	873,7411	0,3917972	0,5380328	481,9156	3,337955	0	12	1169	865						Untertest4.avi	0	880	547	72	111	1110	754	550	0	Content		1097	754	14058534	5597796238
14075	09:03:49.020	00:00:14.075	845	1132,219	854,3309	0,5624354	0,5291435	477,1867	3,405394	0	1215,307	866,847	0,3907415	0,5375218	481,7747	3,35332	0	12	1174	861						Untertest4.avi	0	880	547	72	111	1110	754	550	0	Content		1102	750	14075159	5597812863
14092	09:03:49.037	00:00:14.091	846	1138,065	860,8784	0,5613679	0,5280879	477,289	3,405967	0	1217,661	862,6298	0,3896225	0,5372597	481,5745	3,386802	0	12	1178	862						Untertest4.avi	0	880	547	72	111	1110	754	550	0	Content		1106	751	14091782	5597829486
14109	09:03:49.054	00:00:14.108	847	1132,414	862,2083	0,5602971	0,5271676	477,1039	3,424031	0	1210,01	858,3024	0,3885539	0,5373332	481,8666	3,428356	0	12	1171	860						Untertest4.avi	0	880	547	72	111	1110	754	550	0	Content		1099	749	14108535	5597846239
14125	09:03:49.070	00:00:14.125	848	1124,513	866,2418	0,5592766	0,5265116	477,1263	3,474899	0	1216,447	871,5363	0,3875087	0,5377558	481,8316	3,421579	0	12	1170	869						Untertest4.avi	0	880	547	72	111	1110	754	550	0	Content		1098	758	14125164	5597862868
14142	09:03:49.087	00:00:14.141	849	1136,233	863,2363	0,5583496	0,5263119	477,0383	3,491282	0	1215,147	867,9778	0,3865543	0,5387428	481,6081	3,461387	0	12	1176	866						Untertest4.avi	0	880	547	72	111	1110	754	550	0	Content		1104	755	14141789	5597879493
14158	09:03:49.103	00:00:14.158	850	1140,43	862,9004	0,5576699	0,5262661	477,1835	3,504085	0	1223,661	868,6752	0,3858583	0,5398504	481,351	3,493046	0	12	1182	866						Untertest4.avi	0	880	547	72	111	1110	754	550	0	Content		1110	755	14158409	5597896113
14175	09:03:49.120	00:00:14.175	851	1135,731	859,7761	0,557281	0,5260151	477,1288	3,533805	0	1227,607	874,0274	0,3854477	0,540642	481,3157	3,488831	0	12	1182	867						Untertest4.avi	0	880	547	72	111	1110	754	550	0	Content		1110	756	14175158	5597912862
14192	09:03:49.137	00:00:14.191	852	1135,063	861,4346	0,5571678	0,5253118	477,014	3,586922	0	1218,949	870,3151	0,3852829	0,5408345	481,3022	3,545653	0	12	1177	866						Untertest4.avi	0	880	547	72	111	1110	754	550	0	Content		1105	755	14191789	5597929493
14208	09:03:49.153	00:00:14.208	853	1146,92	862,1592	0,557193	0,5242923	476,8678	3,600738	0	1222,957	872,9734	0,3852208	0,5404843	480,9619	3,519162	0	12	1185	868						Untertest4.avi	0	880	547	72	111	1110	754	550	0	Content		1113	757	14208410	5597946114
14225	09:03:49.170	00:00:14.225	854	1144,486	864,1313	0,5571151	0,5231007	476,9264	3,619269	0	1231,712	867,065	0,3851755	0,5398751	481,1127	3,55411	0	12	1188	866						Untertest4.avi	0	880	547	72	111	1110	754	550	0	Content		1116	755	14225034	5597962738
14242	09:03:49.187	00:00:14.241	855	1140,956	867,0416	0,5569302	0,522051	476,9685	3,629488	0	1227,744	870,8881	0,3850082	0,539216	481,1542	3,589895	0	12	1184	869						Untertest4.avi	0	880	547	72	111	1110	754	550	0	Content		1112	758	14241784	5597979488
14258	09:03:49.203	00:00:14.258	856	1143,905	866,4846	0,5566562	0,521063	476,801	3,638819	0	1220,787	865,6962	0,3846915	0,5385674	481,0896	3,614794	0	12	1182	866						Untertest4.avi	0	880	547	72	111	1110	754	550	0	Content		1110	755	14258409	5597996113
14275	09:03:49.220	00:00:14.275	857	1148,001	860,9092	0,5563131	0,5200367	476,8825	3,703403	0	1229,237	865,4031	0,3844026	0,5379416	481,0182	3,637598	0	12	1189	863						Untertest4.avi	0	880	547	72	111	1110	754	550	0	Content		1117	752	14275033	5598012737
14292	09:03:49.237	00:00:14.291	858	1147,83	859,5546	0,5561066	0,5191393	476,971	3,708925	0	1219,989	870,885	0,384198	0,5373573	480,9828	3,674649	0	12	1184	865						Untertest4.avi	0	880	547	72	111	1110	754	550	0	Content		1112	754	14291784	5598029488
14308	09:03:49.253	00:00:14.308	859	1135,88	861,9321	0,5561443	0,5183693	477,0368	3,7249	0	1229,763	871,2822	0,3842557	0,5367779	481,3086	3,698608	0	12	1183	867						Untertest4.avi	0	880	547	72	111	1110	754	550	0	Content		1111	756	14308409	5598046113
14325	09:03:49.270	00:00:14.325	860	1150,096	861,3616	0,5564042	0,5174512	477,0671	3,738707	0	1221,145	870,4882	0,384548	0,5359864	481,234	3,722332	0	12	1186	866						Untertest4.avi	0	880	547	72	111	1110	754	550	0	Content		1114	755	14325031	5598062735
14342	09:03:49.287	00:00:14.341	861	1133,337	867,4443	0,5567978	0,5163224	477,169	3,788404	0	1218,703	870,4604	0,3849716	0,534999	481,2004	3,745553	0	12	1176	869						Untertest4.avi	0	880	547	72	111	1110	754	550	0	Content		1104	758	14341657	5598079361
14358	09:03:49.303	00:00:14.358	862	1135,7	863,9371	0,5572314	0,5147904	477,2079	3,786544	0	1220,177	862,496	0,3854105	0,5336636	481,1189	3,792338	0	12	1178	863						Untertest4.avi	0	880	547	72	111	1110	754	550	0	Content		1106	752	14358407	5598096111
14375	09:03:49.320	00:00:14.375	863	1147,172	862,2325	0,5576401	0,5128078	477,072	3,763964	0	1216,989	868,3038	0,3858295	0,5320222	481,2256	3,770519	0	12	1182	865						Untertest4.avi	0	880	547	72	111	1110	754	550	0	Content		1110	754	14375031	5598112735
14392	09:03:49.337	00:00:14.391	864	1146,803	863,269	0,5579716	0,5106027	477,1788	3,833301	0	1215,88	862,3026	0,3862033	0,5302323	481,5701	3,771257	0	12	1181	863						Untertest4.avi	0	880	547	72	111	1110	754	550	0	Content		1109	752	14391657	5598129361
14408	09:03:49.353	00:00:14.408	865	1143,235	855,7842	0,5582282	0,5084795	477,3611	3,812557	0	1225,698	870,0632	0,3865479	0,5285658	481,742	3,768852	0	12	1184	863						Untertest4.avi	0	880	547	72	111	1110	754	550	0	Content		1112	752	14408283	5598145987
14425	09:03:49.370	00:00:14.424	866	1139,617	858,7338	0,5584798	0,5067144	477,2946	3,803393	0	1232,246	865,3107	0,3868288	0,5272076	481,7521	3,753522	0	12	1186	862						Untertest4.avi	0	880	547	72	111	1110	754	550	0	Content		1114	751	14424907	5598162611
14442	09:03:49.387	00:00:14.441	867	1134,076	853,4172	0,5586228	0,5050982	477,3951	3,833109	0	1228,464	873,49	0,3870184	0,5260307	481,7608	3,76434	0	12	1181	863						Untertest4.avi	0	880	547	72	111	1110	754	550	0	Content		1109	752	14441657	5598179361
14458	09:03:49.403	00:00:14.458	868	1149,235	868,2902	0,5585521	0,5034403	477,2973	3,808608	0	1221,276	871,2637	0,3870056	0,5250603	481,8257	3,778114	0	12	1185	870						Untertest4.avi	0	880	547	72	111	1110	754	550	0	Content		1113	759	14458281	5598195985
14475	09:03:49.420	00:00:14.474	869	1143,081	851,4717	0,5582191	0,5016109	477,226	3,803628	0	1223,182	864,3094	0,386791	0,5240166	481,9602	3,799773	0	12	1183	858						Untertest4.avi	0	880	547	72	111	1110	754	550	0	Content		1111	747	14474904	5598212608
14492	09:03:49.437	00:00:14.491	870	1143,553	868,9449	0,5576278	0,4995271	477,3341	3,832049	0	1221,552	864,3025	0,386321	0,5229565	482,2991	3,782473	0	12	1183	867						Untertest4.avi	0	880	547	72	111	1110	754	550	0	Content		1111	756	14491654	5598229358
14508	09:03:49.453	00:00:14.508	871	1212,516	865,2204	0,556044	0,4976965	477,5229	3,885443	0	1315,52	870,33	0,3852585	0,5222858	482,6935	3,844184	0	12	1264	868						Untertest4.avi	0	880	547	72	111	1110	754	550	0	Content		1192	757	14508277	5598245981
14525	09:03:49.470	00:00:14.524	872	1440,97	819,377	0,55324	0,4956211	477,9984	3,84491	0	1632,144	831,5376	0,3839506	0,5213324	482,6935	3,849111	0	12	1537	825						Untertest4.avi	0	880	547	72	111	1110	754	550	0	Content		1465	714	14524903	5598262607
14542	09:03:49.487	00:00:14.541	873	1472,247	775,5354	0,5446138	0,4932018	456,3079	3,725962	0	1312,22	795,4817	0,361345	0,5214753	385,5147	3,048689	0	12	1392	786						Untertest4.avi	0	880	547	72	111	1110	754	550	0	Content		1320	675	14541529	5598279233
14558	09:03:49.503	00:00:14.558	874	1524,232	710,7827	0,5397675	0,4909048	445,6619	3,593439	0	1365,168	769,6902	0,3597664	0,5216989	386,5637	3,062869	0	13	1445	740						Untertest4.avi	0	880	547	72	111	1624	529	133	0	Content		1373	629	14558278	5598295982
14575	09:03:49.520	00:00:14.574	875	1430,519	701,8866	0,5264872	0,4890198	407,5564	3,294533	0	1405,8	711,9769	0,3582949	0,5234003	386,5636	3,020854	0	13	1418	707						Untertest4.avi	0	880	547	72	111	1624	529	133	0	Content		1346	596	14574903	5598312607
14592	09:03:49.537	00:00:14.591	876	-1024	-768	-1	-1	-1	-1	4	1919,686	619,4969	0,3759219	0,5240535	487,4668	3,854628	0	13	1920	619						Untertest4.avi	0	880	547	72	111	1624	529	133	0	Content		1848	508	14591532	5598329236
14608	09:03:49.553	00:00:14.608	877	-1024	-768	-1	-1	-1	-1	4	1865,293	602,6152	0,3750783	0,5249757	487,4671	3,823256	0	13	1865	603						Untertest4.avi	0	880	547	72	111	1624	529	133	0	Content		1793	492	14608156	5598345860
14625	09:03:49.570	00:00:14.624	878	-1024	-768	-1	-1	-1	-1	4	1839,821	608,6035	0,3735166	0,5262918	487,4671	3,858238	0	13	1840	609						Untertest4.avi	0	880	547	72	111	1624	529	133	0	Content		1768	498	14624905	5598362609
14642	09:03:49.587	00:00:14.641	879	-1024	-768	-1	-1	-1	-1	4	1939,114	595,102	0,371443	0,5276237	487,5455	3,855876	0	13	1939	595						Untertest4.avi	0	880	547	72	111	1624	529	133	0	Content		1867	484	14641532	5598379236
14658	09:03:49.603	00:00:14.658	880	-1024	-768	-1	-1	-1	-1	4	1529,884	662,0197	0,3580125	0,5290406	420,6566	3,29005	0	13	1530	662						Untertest4.avi	0	880	547	72	111	1624	529	133	0	Content		1458	551	14658157	5598395861
14675	09:03:49.620	00:00:14.674	881	-1024	-768	-1	-1	-1	-1	4	1553,391	660,9661	0,3562927	0,5301315	420,6566	3,341002	0	13	1553	661						Untertest4.avi	0	880	547	72	111	1624	529	133	0	Content		1481	550	14674783	5598412487
14692	09:03:49.637	00:00:14.691	882	-1024	-768	-1	-1	-1	-1	4	-1024	-768	-1	-1	-1	-1	4		0	0						Untertest4.avi	0	880	547	72	111				0	Content		-72	-111	14691534	5598429238
14708	09:03:49.653	00:00:14.708	883	-1024	-768	-1	-1	-1	-1	4	-1024	-768	-1	-1	-1	-1	4		0	0						Untertest4.avi	0	880	547	72	111				0	Content		-72	-111	14708157	5598445861
14725	09:03:49.670	00:00:14.724	884	-1024	-768	-1	-1	-1	-1	4	-1024	-768	-1	-1	-1	-1	4		0	0						Untertest4.avi	0	880	547	72	111				0	Content		-72	-111	14724825	5598462529
14741	09:03:49.686	00:00:14.741	885	-1024	-768	-1	-1	-1	-1	4	-1024	-768	-1	-1	-1	-1	4		0	0						Untertest4.avi	0	880	547	72	111				0	Content		-72	-111	14741403	5598479107
14758	09:03:49.703	00:00:14.758	886	-1024	-768	-1	-1	-1	-1	4	-1024	-768	-1	-1	-1	-1	4		0	0						Untertest4.avi	0	880	547	72	111				0	Content		-72	-111	14758151	5598495855
14775	09:03:49.720	00:00:14.774	887	-1024	-768	-1	-1	-1	-1	4	-1024	-768	-1	-1	-1	-1	4		0	0						Untertest4.avi	0	880	547	72	111				0	Content		-72	-111	14774775	5598512479
14791	09:03:49.736	00:00:14.791	888	-1024	-768	-1	-1	-1	-1	4	-1024	-768	-1	-1	-1	-1	4		0	0						Untertest4.avi	0	880	547	72	111				0	Content		-72	-111	14791399	5598529103
14808	09:03:49.753	00:00:14.808	889	-1024	-768	-1	-1	-1	-1	4	-1024	-768	-1	-1	-1	-1	4		0	0						Untertest4.avi	0	880	547	72	111				0	Content		-72	-111	14808023	5598545727
14825	09:03:49.770	00:00:14.824	890	-1024	-768	-1	-1	-1	-1	4	-1024	-768	-1	-1	-1	-1	4		0	0						Untertest4.avi	0	880	547	72	111				0	Content		-72	-111	14824771	5598562475
14841	09:03:49.786	00:00:14.841	891	-1024	-768	-1	-1	-1	-1	4	-1024	-768	-1	-1	-1	-1	4		0	0						Untertest4.avi	0	880	547	72	111				0	Content		-72	-111	14841395	5598579099
14858	09:03:49.803	00:00:14.858	892	-1024	-768	-1	-1	-1	-1	4	-1024	-768	-1	-1	-1	-1	4		0	0						Untertest4.avi	0	880	547	72	111				0	Content		-72	-111	14858019	5598595723
14875	09:03:49.820	00:00:14.874	893	-1024	-768	-1	-1	-1	-1	4	-1024	-768	-1	-1	-1	-1	4		0	0						Untertest4.avi	0	880	547	72	111				0	Content		-72	-111	14874642	5598612346
14891	09:03:49.836	00:00:14.891	894	-1024	-768	-1	-1	-1	-1	4	-1024	-768	-1	-1	-1	-1	4		0	0						Untertest4.avi	0	880	547	72	111				0	Content		-72	-111	14891391	5598629095
14908	09:03:49.853	00:00:14.908	895	-1024	-768	-1	-1	-1	-1	4	-1024	-768	-1	-1	-1	-1	4		0	0						Untertest4.avi	0	880	547	72	111				0	Content		-72	-111	14908013	5598645717
14925	09:03:49.870	00:00:14.924	896	-1024	-768	-1	-1	-1	-1	4	-1024	-768	-1	-1	-1	-1	4		0	0						Untertest4.avi	0	880	547	72	111				0	Content		-72	-111	14924636	5598662340
14941	09:03:49.886	00:00:14.941	897	-1024	-768	-1	-1	-1	-1	4	-1024	-768	-1	-1	-1	-1	4		0	0						Untertest4.avi	0	880	547	72	111				0	Content		-72	-111	14941263	5598678967
14958	09:03:49.903	00:00:14.958	898	-1024	-768	-1	-1	-1	-1	4	-1024	-768	-1	-1	-1	-1	4		0	0						Untertest4.avi	0	880	547	72	111				0	Content		-72	-111	14958011	5598695715
14975	09:03:49.920	00:00:14.974	899	-1024	-768	-1	-1	-1	-1	4	-1024	-768	-1	-1	-1	-1	4		0	0						Untertest4.avi	0	880	547	72	111				0	Content		-72	-111	14974634	5598712338
14991	09:03:49.936	00:00:14.991	900	-1024	-768	-1	-1	-1	-1	4	-1024	-768	-1	-1	-1	-1	4		0	0						Untertest4.avi	0	880	547	72	111				0	Content		-72	-111	14991385	5598729089
15008	09:03:49.953	00:00:15.008	901	-1024	-768	-1	-1	-1	-1	4	-1024	-768	-1	-1	-1	-1	4		0	0						Untertest4.avi	0	880	547	72	111				0	Content		-72	-111	15008009	5598745713
15025	09:03:49.970	00:00:15.024	902	-1024	-768	-1	-1	-1	-1	4	-1024	-768	-1	-1	-1	-1	4		0	0						Untertest4.avi	0	880	547	72	111				0	Content		-72	-111	15024632	5598762336
15041	09:03:49.986	00:00:15.041	903	-1024	-768	-1	-1	-1	-1	4	-1024	-768	-1	-1	-1	-1	4		0	0						Untertest4.avi	0	880	547	72	111				0	Content		-72	-111	15041256	5598778960
15058	09:03:50.003	00:00:15.057	904	-1024	-768	-1	-1	-1	-1	4	-1024	-768	-1	-1	-1	-1	4		0	0						Untertest4.avi	0	880	547	72	111				0	Content		-72	-111	15057880	5598795584
15075	09:03:50.020	00:00:15.075	905	-1024	-768	-1	-1	-1	-1	4	-1024	-768	-1	-1	-1	-1	4		0	0						Untertest4.avi	0	880	547	72	111				0	Content		-72	-111	15075074	5598812778
15092	09:03:50.037	00:00:15.092	906	-1024	-768	-1	-1	-1	-1	4	-1024	-768	-1	-1	-1	-1	4		0	0						Untertest4.avi	0	880	547	72	111				0	Content		-72	-111	15092446	5598830150
15110	09:03:50.055	00:00:15.109	907	-1024	-768	-1	-1	-1	-1	4	-1024	-768	-1	-1	-1	-1	4		0	0						Untertest4.avi	0	880	547	72	111				0	Content		-72	-111	15109694	5598847398
15124	09:03:50.069	00:00:15.124	908	-1024	-768	-1	-1	-1	-1	4	-1024	-768	-1	-1	-1	-1	4		0	0						Untertest4.avi	0	880	547	72	111				0	Content		-72	-111	15124496	5598862200
15141	09:03:50.086	00:00:15.141	909	-1024	-768	-1	-1	-1	-1	4	-1024	-768	-1	-1	-1	-1	4		0	0						Untertest4.avi	0	880	547	72	111				0	Content		-72	-111	15141244	5598878948
15158	09:03:50.103	00:00:15.157	910	-1024	-768	-1	-1	-1	-1	4	-1024	-768	-1	-1	-1	-1	4		0	0						Untertest4.avi	0	880	547	72	111				0	Content		-72	-111	15157870	5598895574
15174	09:03:50.119	00:00:15.174	911	-1024	-768	-1	-1	-1	-1	4	-1024	-768	-1	-1	-1	-1	4		0	0						Untertest4.avi	0	880	547	72	111				0	Content		-72	-111	15174498	5598912202
15191	09:03:50.136	00:00:15.191	912	-1024	-768	-1	-1	-1	-1	4	-1024	-768	-1	-1	-1	-1	4		0	0						Untertest4.avi	0	880	547	72	111				0	Content		-72	-111	15191119	5598928823
15208	09:03:50.153	00:00:15.207	913	-1024	-768	-1	-1	-1	-1	4	-1024	-768	-1	-1	-1	-1	4		0	0						Untertest4.avi	0	880	547	72	111				0	Content		-72	-111	15207843	5598945547
15225	09:03:50.170	00:00:15.224	914	-1024	-768	-1	-1	-1	-1	4	-1024	-768	-1	-1	-1	-1	4		0	0						Untertest4.avi	0	880	547	72	111				0	Content		-72	-111	15224914	5598962618
15242	09:03:50.187	00:00:15.242	915	-1024	-768	-1	-1	-1	-1	4	-1024	-768	-1	-1	-1	-1	4		0	0						Untertest4.avi	0	880	547	72	111				0	Content		-72	-111	15242286	5598979990
15260	09:03:50.205	00:00:15.259	916	-1024	-768	-1	-1	-1	-1	4	-1024	-768	-1	-1	-1	-1	4		0	0						Untertest4.avi	0	880	547	72	111				0	Content		-72	-111	15259660	5598997364
15274	09:03:50.219	00:00:15.274	917	-1024	-768	-1	-1	-1	-1	4	-1024	-768	-1	-1	-1	-1	4		0	0						Untertest4.avi	0	880	547	72	111				0	Content		-72	-111	15274466	5599012170
15291	09:03:50.236	00:00:15.291	918	-1024	-768	-1	-1	-1	-1	4	-1024	-768	-1	-1	-1	-1	4		0	0						Untertest4.avi	0	880	547	72	111				0	Content		-72	-111	15291088	5599028792
15308	09:03:50.253	00:00:15.307	919	-1024	-768	-1	-1	-1	-1	4	-1024	-768	-1	-1	-1	-1	4		0	0						Untertest4.avi	0	880	547	72	111				0	Content		-72	-111	15307835	5599045539
15324	09:03:50.269	00:00:15.324	920	-1024	-768	-1	-1	-1	-1	4	-1024	-768	-1	-1	-1	-1	4		0	0						Untertest4.avi	0	880	547	72	111				0	Content		-72	-111	15324457	5599062161
15341	09:03:50.286	00:00:15.341	921	-1024	-768	-1	-1	-1	-1	4	-1024	-768	-1	-1	-1	-1	4		0	0						Untertest4.avi	0	880	547	72	111				0	Content		-72	-111	15341082	5599078786
15358	09:03:50.303	00:00:15.357	922	-1024	-768	-1	-1	-1	-1	4	-1024	-768	-1	-1	-1	-1	4		0	0						Untertest4.avi	0	880	547	72	111				0	Content		-72	-111	15357706	5599095410
15375	09:03:50.320	00:00:15.374	923	-1024	-768	-1	-1	-1	-1	4	-1024	-768	-1	-1	-1	-1	4		0	0						Untertest4.avi	0	880	547	72	111				0	Content		-72	-111	15374901	5599112605
15392	09:03:50.337	00:00:15.392	924	-1024	-768	-1	-1	-1	-1	4	-1024	-768	-1	-1	-1	-1	4		0	0						Untertest4.avi	0	880	547	72	111				0	Content		-72	-111	15392152	5599129856
15410	09:03:50.355	00:00:15.409	925	-1024	-768	-1	-1	-1	-1	4	-1024	-768	-1	-1	-1	-1	4		0	0						Untertest4.avi	0	880	547	72	111				0	Content		-72	-111	15409522	5599147226
15424	09:03:50.369	00:00:15.424	926	-1024	-768	-1	-1	-1	-1	4	-1024	-768	-1	-1	-1	-1	4		0	0						Untertest4.avi	0	880	547	72	111				0	Content		-72	-111	15424328	5599162032
15441	09:03:50.386	00:00:15.440	927	-1024	-768	-1	-1	-1	-1	4	-1024	-768	-1	-1	-1	-1	4		0	0						Untertest4.avi	0	880	547	72	111				0	Content		-72	-111	15440953	5599178657
15458	09:03:50.403	00:00:15.457	928	-1024	-768	-1	-1	-1	-1	4	-1024	-768	-1	-1	-1	-1	4		0	0						Untertest4.avi	0	880	547	72	111				0	Content		-72	-111	15457702	5599195406
15474	09:03:50.419	00:00:15.474	929	-1024	-768	-1	-1	-1	-1	4	-1024	-768	-1	-1	-1	-1	4		0	0						Untertest4.avi	0	880	547	72	111				0	Content		-72	-111	15474324	5599212028
15491	09:03:50.436	00:00:15.490	930	-1024	-768	-1	-1	-1	-1	4	-1024	-768	-1	-1	-1	-1	4		0	0						Untertest4.avi	0	880	547	72	111				0	Content		-72	-111	15490947	5599228651
15508	09:03:50.453	00:00:15.507	931	-1024	-768	-1	-1	-1	-1	4	-1024	-768	-1	-1	-1	-1	4		0	0						Untertest4.avi	0	880	547	72	111				0	Content		-72	-111	15507572	5599245276
15525	09:03:50.470	00:00:15.524	932	-1024	-768	-1	-1	-1	-1	4	-1024	-768	-1	-1	-1	-1	4		0	0						Untertest4.avi	0	880	547	72	111				0	Content		-72	-111	15524765	5599262469
15542	09:03:50.487	00:00:15.542	933	-1024	-768	-1	-1	-1	-1	4	-1024	-768	-1	-1	-1	-1	4		0	0						Untertest4.avi	0	880	547	72	111				0	Content		-72	-111	15542136	5599279840
15559	09:03:50.504	00:00:15.559	934	-1024	-768	-1	-1	-1	-1	4	-1024	-768	-1	-1	-1	-1	4		0	0						Untertest4.avi	0	880	547	72	111				0	Content		-72	-111	15559386	5599297090
15574	09:03:50.519	00:00:15.574	935	-1024	-768	-1	-1	-1	-1	4	-1024	-768	-1	-1	-1	-1	4		0	0						Untertest4.avi	0	880	547	72	111				0	Content		-72	-111	15574188	5599311892
15591	09:03:50.536	00:00:15.590	936	-1024	-768	-1	-1	-1	-1	4	-1024	-768	-1	-1	-1	-1	4		0	0						Untertest4.avi	0	880	547	72	111				0	Content		-72	-111	15590938	5599328642
15608	09:03:50.553	00:00:15.607	937	-1024	-768	-1	-1	-1	-1	4	-1024	-768	-1	-1	-1	-1	4		0	0						Untertest4.avi	0	880	547	72	111				0	Content		-72	-111	15607560	5599345264
15624	09:03:50.569	00:00:15.624	938	-1024	-768	-1	-1	-1	-1	4	-1024	-768	-1	-1	-1	-1	4		0	0						Untertest4.avi	0	880	547	72	111				0	Content		-72	-111	15624309	5599362013
15641	09:03:50.586	00:00:15.640	939	-1024	-768	-1	-1	-1	-1	4	-1024	-768	-1	-1	-1	-1	4		0	0						Untertest4.avi	0	880	547	72	111				0	Content		-72	-111	15640809	5599378513
15657	09:03:50.602	00:00:15.657	940	-1024	-768	-1	-1	-1	-1	4	-1024	-768	-1	-1	-1	-1	4		0	0						Untertest4.avi	0	880	547	72	111				0	Content		-72	-111	15657431	5599395135
15675	09:03:50.620	00:00:15.674	941	-1024	-768	-1	-1	-1	-1	4	-1024	-768	-1	-1	-1	-1	4		0	0						Untertest4.avi	0	880	547	72	111				0	Content		-72	-111	15674627	5599412331
15692	09:03:50.637	00:00:15.692	942	-1024	-768	-1	-1	-1	-1	4	-1024	-768	-1	-1	-1	-1	4		0	0						Untertest4.avi	0	880	547	72	111				0	Content		-72	-111	15692000	5599429704
15709	09:03:50.654	00:00:15.709	943	-1024	-768	-1	-1	-1	-1	4	-1024	-768	-1	-1	-1	-1	4		0	0						Untertest4.avi	0	880	547	72	111				0	Content		-72	-111	15709247	5599446951
15724	09:03:50.669	00:00:15.724	944	-1024	-768	-1	-1	-1	-1	4	-1024	-768	-1	-1	-1	-1	4		0	0						Untertest4.avi	0	880	547	72	111				0	Content		-72	-111	15724176	5599461880
15741	09:03:50.686	00:00:15.740	945	-1024	-768	-1	-1	-1	-1	4	-1024	-768	-1	-1	-1	-1	4		0	0						Untertest4.avi	0	880	547	72	111				0	Content		-72	-111	15740799	5599478503
15758	09:03:50.703	00:00:15.757	946	-1024	-768	-1	-1	-1	-1	4	-1024	-768	-1	-1	-1	-1	4		0	0						Untertest4.avi	0	880	547	72	111				0	Content		-72	-111	15757544	5599495248
15774	09:03:50.719	00:00:15.774	947	-1024	-768	-1	-1	-1	-1	4	-1024	-768	-1	-1	-1	-1	4		0	0						Untertest4.avi	0	880	547	72	111				0	Content		-72	-111	15774167	5599511871
15791	09:03:50.736	00:00:15.790	948	-1024	-768	-1	-1	-1	-1	4	-1024	-768	-1	-1	-1	-1	4		0	0						Untertest4.avi	0	880	547	72	111				0	Content		-72	-111	15790791	5599528495
15807	09:03:50.752	00:00:15.807	949	-1024	-768	-1	-1	-1	-1	4	-1024	-768	-1	-1	-1	-1	4		0	0						Untertest4.avi	0	880	547	72	111				0	Content		-72	-111	15807416	5599545120
15824	09:03:50.769	00:00:15.824	950	-1024	-768	-1	-1	-1	-1	4	-1024	-768	-1	-1	-1	-1	4		0	0						Untertest4.avi	0	880	547	72	111				0	Content		-72	-111	15824488	5599562192
15842	09:03:50.787	00:00:15.841	951	-1024	-768	-1	-1	-1	-1	4	-1024	-768	-1	-1	-1	-1	4		0	0						Untertest4.avi	0	880	547	72	111				0	Content		-72	-111	15841860	5599579564
15859	09:03:50.804	00:00:15.859	952	1495,194	857,8268	0,3830163	0,5591141	380,9878	3,103469	3	1492,911	847,0692	0,3832541	0,5590782	380,9878	3,13251	1	14	1493	847						Untertest4.avi	0	880	547	72	111	1421	736	15	0	Content		1421	736	15859110	5599596814
15874	09:03:50.819	00:00:15.874	953	-1024	-768	-1	-1	-1	-1	4	-1024	-768	-1	-1	-1	-1	4		0	0						Untertest4.avi	0	880	547	72	111				0	Content		-72	-111	15874041	5599611745
15891	09:03:50.836	00:00:15.890	954	-1024	-768	-1	-1	-1	-1	4	-1024	-768	-1	-1	-1	-1	4		0	0						Untertest4.avi	0	880	547	72	111				0	Content		-72	-111	15890670	5599628374
15907	09:03:50.852	00:00:15.907	955	-1024	-768	-1	-1	-1	-1	4	-1024	-768	-1	-1	-1	-1	4		0	0						Untertest4.avi	0	880	547	72	111				0	Content		-72	-111	15907399	5599645103
15924	09:03:50.869	00:00:15.924	956	-1024	-768	-1	-1	-1	-1	4	-1024	-768	-1	-1	-1	-1	4		0	0						Untertest4.avi	0	880	547	72	111				0	Content		-72	-111	15924024	5599661728
15941	09:03:50.886	00:00:15.940	957	-1024	-768	-1	-1	-1	-1	4	-1024	-768	-1	-1	-1	-1	4		0	0						Untertest4.avi	0	880	547	72	111				0	Content		-72	-111	15940692	5599678396
15957	09:03:50.902	00:00:15.957	958	-1024	-768	-1	-1	-1	-1	4	-1024	-768	-1	-1	-1	-1	4		0	0						Untertest4.avi	0	880	547	72	111				0	Content		-72	-111	15957279	5599694983
15974	09:03:50.919	00:00:15.973	959	-1024	-768	-1	-1	-1	-1	4	-1024	-768	-1	-1	-1	-1	4		0	0						Untertest4.avi	0	880	547	72	111				0	Content		-72	-111	15973903	5599711607
15991	09:03:50.936	00:00:15.990	960	-1024	-768	-1	-1	-1	-1	4	-1024	-768	-1	-1	-1	-1	4		0	0						Untertest4.avi	0	880	547	72	111				0	Content		-72	-111	15990585	5599728289
16007	09:03:50.952	00:00:16.007	961	-1024	-768	-1	-1	-1	-1	4	-1024	-768	-1	-1	-1	-1	4		0	0						Untertest4.avi	0	880	547	72	111				0	Content		-72	-111	16007253	5599744957
16024	09:03:50.969	00:00:16.023	962	-1024	-768	-1	-1	-1	-1	4	-1024	-768	-1	-1	-1	-1	4		0	0						Untertest4.avi	0	880	547	72	111				0	Content		-72	-111	16023896	5599761600
16041	09:03:50.986	00:00:16.040	963	-1024	-768	-1	-1	-1	-1	4	-1024	-768	-1	-1	-1	-1	4		0	0						Untertest4.avi	0	880	547	72	111				0	Content		-72	-111	16040523	5599778227
16057	09:03:51.002	00:00:16.057	964	-1024	-768	-1	-1	-1	-1	4	-1024	-768	-1	-1	-1	-1	4		0	0						Untertest4.avi	0	880	547	72	111				0	Content		-72	-111	16057205	5599794909
16074	09:03:51.019	00:00:16.073	965	-1024	-768	-1	-1	-1	-1	4	-1024	-768	-1	-1	-1	-1	4		0	0						Untertest4.avi	0	880	547	72	111				0	Content		-72	-111	16073873	5599811577
16091	09:03:51.036	00:00:16.090	966	-1024	-768	-1	-1	-1	-1	4	-1024	-768	-1	-1	-1	-1	4		0	0						Untertest4.avi	0	880	547	72	111				0	Content		-72	-111	16090517	5599828221
16107	09:03:51.052	00:00:16.107	967	-1024	-768	-1	-1	-1	-1	4	-1024	-768	-1	-1	-1	-1	4		0	0						Untertest4.avi	0	880	547	72	111				0	Content		-72	-111	16107141	5599844845
16124	09:03:51.069	00:00:16.123	968	1740,431	884,3486	0,406756	0,5843379	396,2406	3,209462	3	-1024	-768	-1	-1	-1	-1	4	15	1740	884						Untertest4.avi	0	880	547	72	111	1640	726	166	0	Content		1668	773	16123894	5599861598
16141	09:03:51.086	00:00:16.140	969	-1024	-768	-1	-1	-1	-1	4	-1024	-768	-1	-1	-1	-1	4	15	0	0						Untertest4.avi	0	880	547	72	111	1640	726	166	0	Content		-72	-111	16140520	5599878224
16157	09:03:51.102	00:00:16.157	970	-1024	-768	-1	-1	-1	-1	4	-1024	-768	-1	-1	-1	-1	4	15	0	0						Untertest4.avi	0	880	547	72	111	1640	726	166	0	Content		-72	-111	16157137	5599894841
16174	09:03:51.119	00:00:16.173	971	-1024	-768	-1	-1	-1	-1	4	-1024	-768	-1	-1	-1	-1	4	15	0	0						Untertest4.avi	0	880	547	72	111	1640	726	166	0	Content		-72	-111	16173765	5599911469
16191	09:03:51.136	00:00:16.190	972	-1024	-768	-1	-1	-1	-1	4	-1024	-768	-1	-1	-1	-1	4	15	0	0						Untertest4.avi	0	880	547	72	111	1640	726	166	0	Content		-72	-111	16190523	5599928227
16207	09:03:51.152	00:00:16.207	973	-1024	-768	-1	-1	-1	-1	4	-1024	-768	-1	-1	-1	-1	4	15	0	0						Untertest4.avi	0	880	547	72	111	1640	726	166	0	Content		-72	-111	16207141	5599944845
16224	09:03:51.169	00:00:16.223	974	-1024	-768	-1	-1	-1	-1	4	-1024	-768	-1	-1	-1	-1	4	15	0	0						Untertest4.avi	0	880	547	72	111	1640	726	166	0	Content		-72	-111	16223767	5599961471
16240	09:03:51.185	00:00:16.240	975	1631,085	850,0776	0,3822387	0,5855122	401,0831	3,047206	3	1631,311	838,4331	0,3824579	0,5854791	401,0831	3,07832	1	15	1631	838						Untertest4.avi	0	880	547	72	111	1640	726	166	0	Content		1559	727	16240391	5599978095
16257	09:03:51.202	00:00:16.257	976	1647,918	847,9233	0,3827829	0,5862767	404,5183	3,059869	3	1648,782	836,1029	0,3829993	0,5862442	404,5183	3,092052	1	15	1649	836						Untertest4.avi	0	880	547	72	111	1640	726	166	0	Content		1577	725	16257144	5599994848
16274	09:03:51.219	00:00:16.273	977	1702,077	841,3039	0,3836814	0,5871478	409,7907	3,093271	3	1705,051	828,9755	0,3838934	0,587116	409,7907	3,127293	1	15	1705	829						Untertest4.avi	0	880	547	72	111	1640	726	166	0	Content		1633	718	16273767	5600011471
16290	09:03:51.235	00:00:16.290	978	1717,158	849,1774	0,3838018	0,5879254	412,1541	3,094554	3	1720,416	836,9468	0,3840118	0,5878938	412,1541	3,128726	1	16	1720	837						Untertest4.avi	0	880	547	72	111	1815	739	100	0	Content		1648	726	16290391	5600028095
16307	09:03:51.252	00:00:16.307	979	1760,204	846,9995	0,3845115	0,5886675	417,16	3,120369	3	1765,014	834,4253	0,3847176	0,5886366	417,16	3,155771	1	16	1765	834						Untertest4.avi	0	880	547	72	111	1815	739	100	0	Content		1693	723	16307141	5600044845
16324	09:03:51.269	00:00:16.323	980	1832,738	858,7512	0,3855371	0,5895484	423,3538	3,167366	3	1841,569	846,0648	0,3857384	0,5895184	423,3538	3,206192	1	16	1842	846						Untertest4.avi	0	880	547	72	111	1815	739	100	0	Content		1770	735	16323767	5600061471
16340	09:03:51.285	00:00:16.340	981	1918,335	875,1873	0,3863743	0,5909222	429,0471	3,197908	3	1932,012	862,5075	0,3865713	0,590893	429,0471	3,239804	1	16	1932	863						Untertest4.avi	0	880	547	72	111	1815	739	100	0	Content		1860	752	16340391	5600078095
16357	09:03:51.302	00:00:16.357	982	2064,145	868,6902	0,3886929	0,5933389	441,3018	3,291146	3	2088,703	854,9808	0,3888813	0,5933111	441,3018	3,340761	1	16	2089	855						Untertest4.avi	0	880	547	72	111	1815	739	100	0	Content		2017	744	16357013	5600094717
16374	09:03:51.319	00:00:16.373	983	3311,063	1000,856	0,3948364	0,5957552	468,0786	3,797291	3	-1024	-768	-1	-1	-1	-1	4	16	3311	1001						Untertest4.avi	0	880	547	72	111	1815	739	100	0	Content		3239	890	16373651	5600111355
16390	09:03:51.335	00:00:16.390	984	-1024	-768	-1	-1	-1	-1	4	-1024	-768	-1	-1	-1	-1	4		0	0						Untertest4.avi	0	880	547	72	111				0	Content		-72	-111	16390387	5600128091
16407	09:03:51.352	00:00:16.407	985	-1024	-768	-1	-1	-1	-1	4	-1024	-768	-1	-1	-1	-1	4		0	0						Untertest4.avi	0	880	547	72	111				0	Content		-72	-111	16407013	5600144717
16424	09:03:51.369	00:00:16.423	986	-1024	-768	-1	-1	-1	-1	4	-1024	-768	-1	-1	-1	-1	4		0	0						Untertest4.avi	0	880	547	72	111				0	Content		-72	-111	16423761	5600161465
16440	09:03:51.385	00:00:16.440	987	-1024	-768	-1	-1	-1	-1	4	-1024	-768	-1	-1	-1	-1	4		0	0						Untertest4.avi	0	880	547	72	111				0	Content		-72	-111	16440261	5600177965
16457	09:03:51.402	00:00:16.457	988	-1024	-768	-1	-1	-1	-1	4	-1024	-768	-1	-1	-1	-1	4		0	0						Untertest4.avi	0	880	547	72	111				0	Content		-72	-111	16457010	5600194714
16474	09:03:51.419	00:00:16.473	989	-1024	-768	-1	-1	-1	-1	4	-1024	-768	-1	-1	-1	-1	4		0	0						Untertest4.avi	0	880	547	72	111				0	Content		-72	-111	16473642	5600211346
16490	09:03:51.435	00:00:16.490	990	-1024	-768	-1	-1	-1	-1	4	-1024	-768	-1	-1	-1	-1	4		0	0						Untertest4.avi	0	880	547	72	111				0	Content		-72	-111	16490257	5600227961
16507	09:03:51.452	00:00:16.506	991	-1024	-768	-1	-1	-1	-1	4	-1024	-768	-1	-1	-1	-1	4		0	0						Untertest4.avi	0	880	547	72	111				0	Content		-72	-111	16506881	5600244585
16524	09:03:51.469	00:00:16.523	992	-1024	-768	-1	-1	-1	-1	4	-1024	-768	-1	-1	-1	-1	4		0	0						Untertest4.avi	0	880	547	72	111				0	Content		-72	-111	16523635	5600261339
16540	09:03:51.485	00:00:16.540	993	-1024	-768	-1	-1	-1	-1	4	-1024	-768	-1	-1	-1	-1	4		0	0						Untertest4.avi	0	880	547	72	111				0	Content		-72	-111	16540250	5600277954
16557	09:03:51.502	00:00:16.556	994	-1024	-768	-1	-1	-1	-1	4	-1024	-768	-1	-1	-1	-1	4		0	0						Untertest4.avi	0	880	547	72	111				0	Content		-72	-111	16556877	5600294581
16574	09:03:51.519	00:00:16.573	995	-1024	-768	-1	-1	-1	-1	4	-1024	-768	-1	-1	-1	-1	4		0	0						Untertest4.avi	0	880	547	72	111				0	Content		-72	-111	16573632	5600311336
16590	09:03:51.535	00:00:16.590	996	-1024	-768	-1	-1	-1	-1	4	-1024	-768	-1	-1	-1	-1	4		0	0						Untertest4.avi	0	880	547	72	111				0	Content		-72	-111	16590247	5600327951
16607	09:03:51.552	00:00:16.606	997	-1024	-768	-1	-1	-1	-1	4	-1024	-768	-1	-1	-1	-1	4		0	0						Untertest4.avi	0	880	547	72	111				0	Content		-72	-111	16606872	5600344576
16623	09:03:51.568	00:00:16.623	998	-1024	-768	-1	-1	-1	-1	4	-1024	-768	-1	-1	-1	-1	4		0	0						Untertest4.avi	0	880	547	72	111				0	Content		-72	-111	16623495	5600361199
16640	09:03:51.585	00:00:16.640	999	-1024	-768	-1	-1	-1	-1	4	-1024	-768	-1	-1	-1	-1	4		0	0						Untertest4.avi	0	880	547	72	111				0	Content		-72	-111	16640243	5600377947
16657	09:03:51.602	00:00:16.656	1000	-1024	-768	-1	-1	-1	-1	4	-1024	-768	-1	-1	-1	-1	4		0	0						Untertest4.avi	0	880	547	72	111				0	Content		-72	-111	16656864	5600394568
16674	09:03:51.619	00:00:16.674	1001	-1024	-768	-1	-1	-1	-1	4	-1024	-768	-1	-1	-1	-1	4		0	0						Untertest4.avi	0	880	547	72	111				0	Content		-72	-111	16674112	5600411816
16690	09:03:51.635	00:00:16.690	1002	-1024	-768	-1	-1	-1	-1	4	-1024	-768	-1	-1	-1	-1	4		0	0						Untertest4.avi	0	880	547	72	111				0	Content		-72	-111	16690235	5600427939
16707	09:03:51.652	00:00:16.706	1003	-1024	-768	-1	-1	-1	-1	4	-1024	-768	-1	-1	-1	-1	4		0	0						Untertest4.avi	0	880	547	72	111				0	Content		-72	-111	16706859	5600444563
16723	09:03:51.668	00:00:16.723	1004	-1024	-768	-1	-1	-1	-1	4	-1024	-768	-1	-1	-1	-1	4		0	0						Untertest4.avi	0	880	547	72	111				0	Content		-72	-111	16723482	5600461186
16740	09:03:51.685	00:00:16.740	1005	-1024	-768	-1	-1	-1	-1	4	-1024	-768	-1	-1	-1	-1	4		0	0						Untertest4.avi	0	880	547	72	111				0	Content		-72	-111	16740103	5600477807
16757	09:03:51.702	00:00:16.757	1006	-1024	-768	-1	-1	-1	-1	4	-1024	-768	-1	-1	-1	-1	4		0	0						Untertest4.avi	0	880	547	72	111				0	Content		-72	-111	16757298	5600495002
16775	09:03:51.720	00:00:16.774	1007	-1024	-768	-1	-1	-1	-1	4	-1024	-768	-1	-1	-1	-1	4		0	0						Untertest4.avi	0	880	547	72	111				0	Content		-72	-111	16774670	5600512374
16792	09:03:51.737	00:00:16.791	1008	-1024	-768	-1	-1	-1	-1	4	-1024	-768	-1	-1	-1	-1	4		0	0						Untertest4.avi	0	880	547	72	111				0	Content		-72	-111	16791917	5600529621
16807	09:03:51.752	00:00:16.806	1009	-1024	-768	-1	-1	-1	-1	4	-1024	-768	-1	-1	-1	-1	4		0	0						Untertest4.avi	0	880	547	72	111				0	Content		-72	-111	16806718	5600544422
16823	09:03:51.768	00:00:16.823	1010	-1024	-768	-1	-1	-1	-1	4	-1024	-768	-1	-1	-1	-1	4		0	0						Untertest4.avi	0	880	547	72	111				0	Content		-72	-111	16823467	5600561171
16840	09:03:51.785	00:00:16.840	1011	-1024	-768	-1	-1	-1	-1	4	-1024	-768	-1	-1	-1	-1	4		0	0						Untertest4.avi	0	880	547	72	111				0	Content		-72	-111	16840092	5600577796
16857	09:03:51.802	00:00:16.856	1012	-1024	-768	-1	-1	-1	-1	4	-1024	-768	-1	-1	-1	-1	4		0	0						Untertest4.avi	0	880	547	72	111				0	Content		-72	-111	16856716	5600594420
16873	09:03:51.818	00:00:16.873	1013	-1024	-768	-1	-1	-1	-1	4	-1024	-768	-1	-1	-1	-1	4		0	0						Untertest4.avi	0	880	547	72	111				0	Content		-72	-111	16873339	5600611043
16890	09:03:51.835	00:00:16.889	1014	-1024	-768	-1	-1	-1	-1	4	-1024	-768	-1	-1	-1	-1	4		0	0						Untertest4.avi	0	880	547	72	111				0	Content		-72	-111	16889962	5600627666
16907	09:03:51.852	00:00:16.907	1015	-1024	-768	-1	-1	-1	-1	4	-1024	-768	-1	-1	-1	-1	4		0	0						Untertest4.avi	0	880	547	72	111				0	Content		-72	-111	16907158	5600644862
16925	09:03:51.870	00:00:16.924	1016	-1024	-768	-1	-1	-1	-1	4	-1024	-768	-1	-1	-1	-1	4		0	0						Untertest4.avi	0	880	547	72	111				0	Content		-72	-111	16924545	5600662249
16942	09:03:51.887	00:00:16.941	1017	-1024	-768	-1	-1	-1	-1	4	-1024	-768	-1	-1	-1	-1	4		0	0						Untertest4.avi	0	880	547	72	111				0	Content		-72	-111	16941782	5600679486
16957	09:03:51.902	00:00:16.956	1018	-1024	-768	-1	-1	-1	-1	4	-1024	-768	-1	-1	-1	-1	4		0	0						Untertest4.avi	0	880	547	72	111				0	Content		-72	-111	16956708	5600694412
16973	09:03:51.918	00:00:16.973	1019	-1024	-768	-1	-1	-1	-1	4	-1024	-768	-1	-1	-1	-1	4		0	0						Untertest4.avi	0	880	547	72	111				0	Content		-72	-111	16973332	5600711036
16990	09:03:51.935	00:00:16.990	1020	-1024	-768	-1	-1	-1	-1	4	-1024	-768	-1	-1	-1	-1	4		0	0						Untertest4.avi	0	880	547	72	111				0	Content		-72	-111	16990079	5600727783
17007	09:03:51.952	00:00:17.006	1021	-1024	-768	-1	-1	-1	-1	4	-1024	-768	-1	-1	-1	-1	4		0	0						Untertest4.avi	0	880	547	72	111				0	Content		-72	-111	17006577	5600744281
17023	09:03:51.968	00:00:17.023	1022	-1024	-768	-1	-1	-1	-1	4	-1024	-768	-1	-1	-1	-1	4		0	0						Untertest4.avi	0	880	547	72	111				0	Content		-72	-111	17023326	5600761030
17040	09:03:51.985	00:00:17.039	1023	-1024	-768	-1	-1	-1	-1	4	-1024	-768	-1	-1	-1	-1	4		0	0						Untertest4.avi	0	880	547	72	111				0	Content		-72	-111	17039949	5600777653
17057	09:03:52.002	00:00:17.057	1024	-1024	-768	-1	-1	-1	-1	4	-1024	-768	-1	-1	-1	-1	4		0	0						Untertest4.avi	0	880	547	72	111				0	Content		-72	-111	17057019	5600794723
17074	09:03:52.019	00:00:17.074	1025	-1024	-768	-1	-1	-1	-1	4	-1024	-768	-1	-1	-1	-1	4		0	0						Untertest4.avi	0	880	547	72	111				0	Content		-72	-111	17074392	5600812096
17092	09:03:52.037	00:00:17.091	1026	-1024	-768	-1	-1	-1	-1	4	-1024	-768	-1	-1	-1	-1	4		0	0						Untertest4.avi	0	880	547	72	111				0	Content		-72	-111	17091765	5600829469
17107	09:03:52.052	00:00:17.106	1027	-1024	-768	-1	-1	-1	-1	4	-1024	-768	-1	-1	-1	-1	4		0	0						Untertest4.avi	0	880	547	72	111				0	Content		-72	-111	17106567	5600844271
17123	09:03:52.068	00:00:17.123	1028	-1024	-768	-1	-1	-1	-1	4	-1024	-768	-1	-1	-1	-1	4		0	0						Untertest4.avi	0	880	547	72	111				0	Content		-72	-111	17123192	5600860896
17140	09:03:52.085	00:00:17.139	1029	-1024	-768	-1	-1	-1	-1	4	-1024	-768	-1	-1	-1	-1	4		0	0						Untertest4.avi	0	880	547	72	111				0	Content		-72	-111	17139939	5600877643
17157	09:03:52.102	00:00:17.156	1030	-1024	-768	-1	-1	-1	-1	4	-1024	-768	-1	-1	-1	-1	4		0	0						Untertest4.avi	0	880	547	72	111				0	Content		-72	-111	17156561	5600894265
17173	09:03:52.118	00:00:17.173	1031	-1024	-768	-1	-1	-1	-1	4	-1024	-768	-1	-1	-1	-1	4		0	0						Untertest4.avi	0	880	547	72	111				0	Content		-72	-111	17173184	5600910888
17190	09:03:52.135	00:00:17.189	1032	-1024	-768	-1	-1	-1	-1	4	-1024	-768	-1	-1	-1	-1	4		0	0						Untertest4.avi	0	880	547	72	111				0	Content		-72	-111	17189806	5600927510
17207	09:03:52.152	00:00:17.207	1033	-1024	-768	-1	-1	-1	-1	4	-1024	-768	-1	-1	-1	-1	4		0	0						Untertest4.avi	0	880	547	72	111				0	Content		-72	-111	17207008	5600944712
17224	09:03:52.169	00:00:17.224	1034	-1024	-768	-1	-1	-1	-1	4	-1024	-768	-1	-1	-1	-1	4		0	0						Untertest4.avi	0	880	547	72	111				0	Content		-72	-111	17224383	5600962087
17242	09:03:52.187	00:00:17.241	1035	-1024	-768	-1	-1	-1	-1	4	-1024	-768	-1	-1	-1	-1	4		0	0						Untertest4.avi	0	880	547	72	111				0	Content		-72	-111	17241627	5600979331
17256	09:03:52.201	00:00:17.256	1036	-1024	-768	-1	-1	-1	-1	4	-1024	-768	-1	-1	-1	-1	4		0	0						Untertest4.avi	0	880	547	72	111				0	Content		-72	-111	17256426	5600994130
17273	09:03:52.218	00:00:17.273	1037	-1024	-768	-1	-1	-1	-1	4	-1024	-768	-1	-1	-1	-1	4		0	0						Untertest4.avi	0	880	547	72	111				0	Content		-72	-111	17273175	5601010879
17290	09:03:52.235	00:00:17.289	1038	-1024	-768	-1	-1	-1	-1	4	-1024	-768	-1	-1	-1	-1	4		0	0						Untertest4.avi	0	880	547	72	111				0	Content		-72	-111	17289801	5601027505
17306	09:03:52.251	00:00:17.306	1039	-1024	-768	-1	-1	-1	-1	4	-1024	-768	-1	-1	-1	-1	4		0	0						Untertest4.avi	0	880	547	72	111				0	Content		-72	-111	17306423	5601044127
17323	09:03:52.268	00:00:17.323	1040	-1024	-768	-1	-1	-1	-1	4	-1024	-768	-1	-1	-1	-1	4		0	0						Untertest4.avi	0	880	547	72	111				0	Content		-72	-111	17323049	5601060753
17340	09:03:52.285	00:00:17.339	1041	-1024	-768	-1	-1	-1	-1	4	-1024	-768	-1	-1	-1	-1	4		0	0						Untertest4.avi	0	880	547	72	111				0	Content		-72	-111	17339672	5601077376
17357	09:03:52.302	00:00:17.356	1042	-1024	-768	-1	-1	-1	-1	4	-1024	-768	-1	-1	-1	-1	4		0	0						Untertest4.avi	0	880	547	72	111				0	Content		-72	-111	17356868	5601094572
17374	09:03:52.319	00:00:17.374	1043	-1024	-768	-1	-1	-1	-1	4	-1024	-768	-1	-1	-1	-1	4		0	0						Untertest4.avi	0	880	547	72	111				0	Content		-72	-111	17374239	5601111943
17391	09:03:52.336	00:00:17.391	1044	-1024	-768	-1	-1	-1	-1	4	-1024	-768	-1	-1	-1	-1	4		0	0						Untertest4.avi	0	880	547	72	111				0	Content		-72	-111	17391499	5601129203
17406	09:03:52.351	00:00:17.406	1045	-1024	-768	-1	-1	-1	-1	4	-1024	-768	-1	-1	-1	-1	4		0	0						Untertest4.avi	0	880	547	72	111				0	Content		-72	-111	17406419	5601144123
17423	09:03:52.368	00:00:17.423	1046	-1024	-768	-1	-1	-1	-1	4	-1024	-768	-1	-1	-1	-1	4		0	0						Untertest4.avi	0	880	547	72	111				0	Content		-72	-111	17423039	5601160743
17440	09:03:52.385	00:00:17.439	1047	-1024	-768	-1	-1	-1	-1	4	-1024	-768	-1	-1	-1	-1	4		0	0						Untertest4.avi	0	880	547	72	111				0	Content		-72	-111	17439786	5601177490
17456	09:03:52.401	00:00:17.456	1048	-1024	-768	-1	-1	-1	-1	4	-1024	-768	-1	-1	-1	-1	4		0	0						Untertest4.avi	0	880	547	72	111				0	Content		-72	-111	17456409	5601194113
17473	09:03:52.418	00:00:17.473	1049	-1024	-768	-1	-1	-1	-1	4	-1024	-768	-1	-1	-1	-1	4		0	0						Untertest4.avi	0	880	547	72	111				0	Content		-72	-111	17473033	5601210737
17490	09:03:52.435	00:00:17.489	1050	-1024	-768	-1	-1	-1	-1	4	-1024	-768	-1	-1	-1	-1	4		0	0						Untertest4.avi	0	880	547	72	111				0	Content		-72	-111	17489656	5601227360
17507	09:03:52.452	00:00:17.506	1051	-1024	-768	-1	-1	-1	-1	4	-1024	-768	-1	-1	-1	-1	4		0	0						Untertest4.avi	0	880	547	72	111				0	Content		-72	-111	17506726	5601244430
17524	09:03:52.469	00:00:17.524	1052	-1024	-768	-1	-1	-1	-1	4	-1024	-768	-1	-1	-1	-1	4		0	0						Untertest4.avi	0	880	547	72	111				0	Content		-72	-111	17524100	5601261804
17541	09:03:52.486	00:00:17.541	1053	-1024	-768	-1	-1	-1	-1	4	-1024	-768	-1	-1	-1	-1	4		0	0						Untertest4.avi	0	880	547	72	111				0	Content		-72	-111	17541349	5601279053
17556	09:03:52.501	00:00:17.556	1054	-1024	-768	-1	-1	-1	-1	4	-1024	-768	-1	-1	-1	-1	4		0	0						Untertest4.avi	0	880	547	72	111				0	Content		-72	-111	17556276	5601293980
17573	09:03:52.518	00:00:17.572	1055	-1024	-768	-1	-1	-1	-1	4	-1024	-768	-1	-1	-1	-1	4		0	0						Untertest4.avi	0	880	547	72	111				0	Content		-72	-111	17572900	5601310604
17590	09:03:52.535	00:00:17.589	1056	-1024	-768	-1	-1	-1	-1	4	-1024	-768	-1	-1	-1	-1	4		0	0						Untertest4.avi	0	880	547	72	111				0	Content		-72	-111	17589648	5601327352
17606	09:03:52.551	00:00:17.606	1057	-1024	-768	-1	-1	-1	-1	4	-1024	-768	-1	-1	-1	-1	4		0	0						Untertest4.avi	0	880	547	72	111				0	Content		-72	-111	17606274	5601343978
17623	09:03:52.568	00:00:17.622	1058	-1024	-768	-1	-1	-1	-1	4	-1024	-768	-1	-1	-1	-1	4		0	0						Untertest4.avi	0	880	547	72	111				0	Content		-72	-111	17622898	5601360602
17640	09:03:52.585	00:00:17.639	1059	-1024	-768	-1	-1	-1	-1	4	-1024	-768	-1	-1	-1	-1	4		0	0						Untertest4.avi	0	880	547	72	111				0	Content		-72	-111	17639520	5601377224
17657	09:03:52.602	00:00:17.656	1060	-1024	-768	-1	-1	-1	-1	4	-1024	-768	-1	-1	-1	-1	4		0	0						Untertest4.avi	0	880	547	72	111				0	Content		-72	-111	17656714	5601394418
17674	09:03:52.619	00:00:17.674	1061	-1024	-768	-1	-1	-1	-1	4	-1024	-768	-1	-1	-1	-1	4		0	0						Untertest4.avi	0	880	547	72	111				0	Content		-72	-111	17674087	5601411791
17691	09:03:52.636	00:00:17.691	1062	-1024	-768	-1	-1	-1	-1	4	-1024	-768	-1	-1	-1	-1	4		0	0						Untertest4.avi	0	880	547	72	111				0	Content		-72	-111	17691336	5601429040
17706	09:03:52.651	00:00:17.706	1063	-1024	-768	-1	-1	-1	-1	4	-1024	-768	-1	-1	-1	-1	4		0	0						Untertest4.avi	0	880	547	72	111				0	Content		-72	-111	17706138	5601443842
17723	09:03:52.668	00:00:17.722	1064	-1024	-768	-1	-1	-1	-1	4	-1024	-768	-1	-1	-1	-1	4		0	0						Untertest4.avi	0	880	547	72	111				0	Content		-72	-111	17722888	5601460592
17740	09:03:52.685	00:00:17.739	1065	-1024	-768	-1	-1	-1	-1	4	-1024	-768	-1	-1	-1	-1	4		0	0						Untertest4.avi	0	880	547	72	111				0	Content		-72	-111	17739509	5601477213
17756	09:03:52.701	00:00:17.756	1066	-1024	-768	-1	-1	-1	-1	4	-1024	-768	-1	-1	-1	-1	4		0	0						Untertest4.avi	0	880	547	72	111				0	Content		-72	-111	17756132	5601493836
17773	09:03:52.718	00:00:17.772	1067	-1024	-768	-1	-1	-1	-1	4	-1024	-768	-1	-1	-1	-1	4		0	0						Untertest4.avi	0	880	547	72	111				0	Content		-72	-111	17772754	5601510458
17789	09:03:52.734	00:00:17.789	1068	-1024	-768	-1	-1	-1	-1	4	-1024	-768	-1	-1	-1	-1	4		0	0						Untertest4.avi	0	880	547	72	111				0	Content		-72	-111	17789378	5601527082
17807	09:03:52.752	00:00:17.806	1069	-1024	-768	-1	-1	-1	-1	4	-1024	-768	-1	-1	-1	-1	4		0	0						Untertest4.avi	0	880	547	72	111				0	Content		-72	-111	17806570	5601544274
17824	09:03:52.769	00:00:17.823	1070	-1024	-768	-1	-1	-1	-1	4	-1024	-768	-1	-1	-1	-1	4		0	0						Untertest4.avi	0	880	547	72	111				0	Content		-72	-111	17823945	5601561649
17841	09:03:52.786	00:00:17.841	1071	652,8085	466,1205	0,4237765	0,4838772	482,4366	3,853132	3	609,0134	444,829	0,4238299	0,4838549	482,4366	3,864152	1	17	609	445						Untertest4.avi	0	880	547	72	111	547	335	348	0	Content		537	334	17841191	5601578895
17856	09:03:52.801	00:00:17.855	1072	-1024	-768	-1	-1	-1	-1	4	-1024	-768	-1	-1	-1	-1	4	17	0	0						Untertest4.avi	0	880	547	72	111	547	335	348	0	Content		-72	-111	17855996	5601593700
17873	09:03:52.818	00:00:17.872	1073	-1024	-768	-1	-1	-1	-1	4	-1024	-768	-1	-1	-1	-1	4	17	0	0						Untertest4.avi	0	880	547	72	111	547	335	348	0	Content		-72	-111	17872740	5601610444
17889	09:03:52.834	00:00:17.889	1074	-1024	-768	-1	-1	-1	-1	4	-1024	-768	-1	-1	-1	-1	4	17	0	0						Untertest4.avi	0	880	547	72	111	547	335	348	0	Content		-72	-111	17889357	5601627061
17906	09:03:52.851	00:00:17.905	1075	-1024	-768	-1	-1	-1	-1	4	622,0027	460,276	0,4278013	0,481118	476,8945	3,821271	0	17	622	460						Untertest4.avi	0	880	547	72	111	547	335	348	0	Content		550	349	17905992	5601643696
17923	09:03:52.868	00:00:17.922	1076	644,9844	409,3212	0,5729032	0,4162664	466,1237	3,853944	0	610,1473	441,6436	0,4283416	0,4830543	477,0786	3,766878	0	17	628	425						Untertest4.avi	0	880	547	72	111	547	335	348	0	Content		556	314	17922618	5601660322
17939	09:03:52.884	00:00:17.939	1077	657,4225	414,1842	0,5803429	0,4176442	466,1237	3,839501	0	607,5883	441,9154	0,4285332	0,4861783	477,2102	3,756993	0	17	633	428						Untertest4.avi	0	880	547	72	111	547	335	348	0	Content		561	317	17939368	5601677072
17956	09:03:52.901	00:00:17.955	1078	657,4225	414,1842	0,5759515	0,4206858	452,6706	3,839501	0	620,3403	449,9938	0,42854	0,4901342	477,0952	3,767264	0	17	639	432						Untertest4.avi	0	880	547	72	111	547	335	348	0	Content		567	321	17955990	5601693694
17973	09:03:52.918	00:00:17.972	1079	614,1113	449,9501	0,5752848	0,4231444	452,8556	3,695966	0	606,5129	452,1331	0,4281701	0,4941602	477,6592	3,719935	0	17	610	451						Untertest4.avi	0	880	547	72	111	547	335	348	0	Content		538	340	17972613	5601710317
17989	09:03:52.934	00:00:17.989	1080	615,6583	443,6055	0,5745561	0,4252319	453,2418	3,6413	0	616,0226	447,9508	0,4278273	0,4975915	477,8413	3,673357	0	17	616	446						Untertest4.avi	0	880	547	72	111	547	335	348	0	Content		544	335	17989238	5601726942
18006	09:03:52.951	00:00:18.005	1081	626,9672	444,6417	0,5740061	0,4258069	453,2418	3,63309	0	606,793	441,0765	0,4275384	0,5000123	478,2275	3,636391	0	17	617	443						Untertest4.avi	0	880	547	72	111	547	335	348	0	Content		545	332	18005987	5601743691
18023	09:03:52.968	00:00:18.022	1082	623,9805	431,0333	0,5736614	0,4258467	453,2418	3,544462	0	606,8154	446,4312	0,4275528	0,5015382	478,4055	3,614537	0	17	615	439						Untertest4.avi	0	880	547	72	111	547	335	348	0	Content		543	328	18022614	5601760318
18039	09:03:52.984	00:00:18.039	1083	602,2957	447,1354	0,5739589	0,4258159	454,0631	3,557636	0	610,9428	444,5937	0,427798	0,5025723	478,8149	3,581967	0	17	607	446						Untertest4.avi	0	880	547	72	111	547	335	348	0	Content		535	335	18039236	5601776940
18056	09:03:53.001	00:00:18.055	1084	626,8203	441,6036	0,5742856	0,4256932	454,2015	3,504707	0	620,2327	441,0106	0,4281817	0,5035883	478,9363	3,542934	0	17	624	441						Untertest4.avi	0	880	547	72	111	547	335	348	0	Content		552	330	18055864	5601793568
18073	09:03:53.018	00:00:18.072	1085	624,2038	442,7507	0,574645	0,425965	454,3452	3,483486	0	604,7937	445,9598	0,4285854	0,5046913	478,8991	3,546975	0	17	614	444						Untertest4.avi	0	880	547	72	111	547	335	348	0	Content		542	333	18072612	5601810316
18089	09:03:53.034	00:00:18.089	1086	617,241	450,1136	0,574814	0,4265888	454,4872	3,45895	0	606,2193	446,9497	0,4288876	0,5057964	479,0393	3,5258	0	17	612	449						Untertest4.avi	0	880	547	72	111	547	335	348	0	Content		540	338	18089237	5601826941
18106	09:03:53.051	00:00:18.105	1087	616,0439	454,1685	0,5747129	0,4277275	454,5621	3,421435	0	611,6667	459,481	0,4290635	0,5070815	479,0699	3,500055	0	17	614	457						Untertest4.avi	0	880	547	72	111	547	335	348	0	Content		542	346	18105863	5601843567
18122	09:03:53.067	00:00:18.122	1088	638,8092	513,6111	0,5743623	0,4294255	454,4955	3,385725	0	620,2044	503,0914	0,4290714	0,5086241	479,0677	3,429108	0	17	630	508						Untertest4.avi	0	880	547	72	111	547	335	348	0	Content		558	397	18122487	5601860191
18139	09:03:53.084	00:00:18.139	1089	648,2817	576,6591	0,5736209	0,4304989	454,4955	3,394431	0	625,3342	568,7351	0,428784	0,5099939	478,9743	3,442997	0	17	637	573						Untertest4.avi	0	880	547	72	111	547	335	348	0	Content		565	462	18139236	5601876940
18156	09:03:53.101	00:00:18.155	1090	662,3716	637,3785	0,5725853	0,4319547	454,4955	3,443338	0	638,701	620,613	0,4282287	0,5115031	479,0761	3,422074	0	17	651	629						Untertest4.avi	0	880	547	72	111	547	335	348	0	Content		579	518	18155859	5601893563
18172	09:03:53.117	00:00:18.172	1091	671,7674	695,3	0,5713805	0,4338069	454,4955	3,441679	0	637,14	689,0297	0,4276074	0,5134171	478,9073	3,432102	0	17	654	692						Untertest4.avi	0	880	547	72	111	547	335	348	0	Content		582	581	18172484	5601910188
18189	09:03:53.134	00:00:18.189	1092	688,1181	744,7341	0,5702997	0,4362195	454,7423	3,335808	0	642,2339	736,5205	0,4269429	0,5155613	478,9117	3,410579	0	18	665	741						Untertest4.avi	0	880	547	72	111	575	780	100	0	Content		593	630	18189106	5601926810
18206	09:03:53.151	00:00:18.205	1093	703,8162	802,7752	0,5692142	0,4380776	455,0141	3,345319	0	608,7311	794,0239	0,4262836	0,5174109	479,1562	3,398066	0	18	656	798						Untertest4.avi	0	880	547	72	111	575	780	100	0	Content		584	687	18205855	5601943559
18222	09:03:53.167	00:00:18.222	1094	714,2866	868,1853	0,5682585	0,4400434	455,1218	3,305562	0	572,8951	850,7104	0,4258409	0,518719	479,1562	3,418958	0	18	644	859						Untertest4.avi	0	880	547	72	111	575	780	100	0	Content		572	748	18222483	5601960187
18239	09:03:53.184	00:00:18.239	1095	731,6492	934,9228	0,5676455	0,441474	455,4257	3,268331	0	570,0509	912,5754	0,4254795	0,5193883	478,9753	3,368085	0	18	651	924						Untertest4.avi	0	880	547	72	111	575	780	100	0	Content		579	813	18239107	5601976811
18256	09:03:53.201	00:00:18.255	1096	710,7418	972,1251	0,5674563	0,4422721	455,365	3,360599	0	571,6263	961,3248	0,4254856	0,5189576	478,9731	3,31627	0	18	641	967						Untertest4.avi	0	880	547	72	111	575	780	100	0	Content		569	856	18255730	5601993434
18272	09:03:53.217	00:00:18.272	1097	-1024	-768	-1	-1	-1	-1	4	549,6055	1016,791	0,4258877	0,5178848	479,1588	3,341188	0	18	550	1017						Untertest4.avi	0	880	547	72	111	575	780	100	0	Content		478	906	18272482	5602010186
18289	09:03:53.234	00:00:18.289	1098	-1024	-768	-1	-1	-1	-1	4	-1024	-768	-1	-1	-1	-1	4		0	0						Untertest4.avi	0	880	547	72	111				0	Content		-72	-111	18289105	5602026809
18306	09:03:53.251	00:00:18.305	1099	-1024	-768	-1	-1	-1	-1	4	-1024	-768	-1	-1	-1	-1	4		0	0						Untertest4.avi	0	880	547	72	111				0	Content		-72	-111	18305732	5602043436
18322	09:03:53.267	00:00:18.322	1100	-1024	-768	-1	-1	-1	-1	4	-1024	-768	-1	-1	-1	-1	4		0	0						Untertest4.avi	0	880	547	72	111				0	Content		-72	-111	18322371	5602060075
18339	09:03:53.284	00:00:18.339	1101	-1024	-768	-1	-1	-1	-1	4	-1024	-768	-1	-1	-1	-1	4		0	0						Untertest4.avi	0	880	547	72	111				0	Content		-72	-111	18339104	5602076808
18356	09:03:53.301	00:00:18.355	1102	-1024	-768	-1	-1	-1	-1	4	-1024	-768	-1	-1	-1	-1	4		0	0						Untertest4.avi	0	880	547	72	111				0	Content		-72	-111	18355731	5602093435
18372	09:03:53.317	00:00:18.372	1103	-1024	-768	-1	-1	-1	-1	4	-1024	-768	-1	-1	-1	-1	4		0	0						Untertest4.avi	0	880	547	72	111				0	Content		-72	-111	18372366	5602110070
18389	09:03:53.334	00:00:18.388	1104	-1024	-768	-1	-1	-1	-1	4	-1024	-768	-1	-1	-1	-1	4		0	0						Untertest4.avi	0	880	547	72	111				0	Content		-72	-111	18388979	5602126683
18406	09:03:53.351	00:00:18.405	1105	-1024	-768	-1	-1	-1	-1	4	-1024	-768	-1	-1	-1	-1	4		0	0						Untertest4.avi	0	880	547	72	111				0	Content		-72	-111	18405671	5602143375
18422	09:03:53.367	00:00:18.422	1106	-1024	-768	-1	-1	-1	-1	4	-1024	-768	-1	-1	-1	-1	4		0	0						Untertest4.avi	0	880	547	72	111				0	Content		-72	-111	18422339	5602160043
18439	09:03:53.384	00:00:18.438	1107	-1024	-768	-1	-1	-1	-1	4	-1024	-768	-1	-1	-1	-1	4		0	0						Untertest4.avi	0	880	547	72	111				0	Content		-72	-111	18438978	5602176682
18456	09:03:53.401	00:00:18.455	1108	-1024	-768	-1	-1	-1	-1	4	-1024	-768	-1	-1	-1	-1	4		0	0						Untertest4.avi	0	880	547	72	111				0	Content		-72	-111	18455663	5602193367
18472	09:03:53.417	00:00:18.472	1109	-1024	-768	-1	-1	-1	-1	4	-1024	-768	-1	-1	-1	-1	4		0	0						Untertest4.avi	0	880	547	72	111				0	Content		-72	-111	18472331	5602210035
18489	09:03:53.434	00:00:18.488	1110	-1024	-768	-1	-1	-1	-1	4	-1024	-768	-1	-1	-1	-1	4		0	0						Untertest4.avi	0	880	547	72	111				0	Content		-72	-111	18488972	5602226676
18506	09:03:53.451	00:00:18.505	1111	-1024	-768	-1	-1	-1	-1	4	-1024	-768	-1	-1	-1	-1	4		0	0						Untertest4.avi	0	880	547	72	111				0	Content		-72	-111	18505597	5602243301
18522	09:03:53.467	00:00:18.522	1112	-1024	-768	-1	-1	-1	-1	4	-1024	-768	-1	-1	-1	-1	4		0	0						Untertest4.avi	0	880	547	72	111				0	Content		-72	-111	18522223	5602259927
18539	09:03:53.484	00:00:18.538	1113	-1024	-768	-1	-1	-1	-1	4	-1024	-768	-1	-1	-1	-1	4		0	0						Untertest4.avi	0	880	547	72	111				0	Content		-72	-111	18538973	5602276677
18556	09:03:53.501	00:00:18.555	1114	-1024	-768	-1	-1	-1	-1	4	-1024	-768	-1	-1	-1	-1	4		0	0						Untertest4.avi	0	880	547	72	111				0	Content		-72	-111	18555597	5602293301
18572	09:03:53.517	00:00:18.572	1115	-1024	-768	-1	-1	-1	-1	4	-1024	-768	-1	-1	-1	-1	4		0	0						Untertest4.avi	0	880	547	72	111				0	Content		-72	-111	18572220	5602309924
18589	09:03:53.534	00:00:18.588	1116	-1024	-768	-1	-1	-1	-1	4	-1024	-768	-1	-1	-1	-1	4		0	0						Untertest4.avi	0	880	547	72	111				0	Content		-72	-111	18588844	5602326548
18606	09:03:53.551	00:00:18.605	1117	-1024	-768	-1	-1	-1	-1	4	-1024	-768	-1	-1	-1	-1	4		0	0						Untertest4.avi	0	880	547	72	111				0	Content		-72	-111	18605593	5602343297
18622	09:03:53.567	00:00:18.622	1118	-1024	-768	-1	-1	-1	-1	4	-1024	-768	-1	-1	-1	-1	4		0	0						Untertest4.avi	0	880	547	72	111				0	Content		-72	-111	18622353	5602360057
18639	09:03:53.584	00:00:18.638	1119	-1024	-768	-1	-1	-1	-1	4	-1024	-768	-1	-1	-1	-1	4		0	0						Untertest4.avi	0	880	547	72	111				0	Content		-72	-111	18638966	5602376670
18656	09:03:53.601	00:00:18.655	1120	-1024	-768	-1	-1	-1	-1	4	-1024	-768	-1	-1	-1	-1	4		0	0						Untertest4.avi	0	880	547	72	111				0	Content		-72	-111	18655588	5602393292
18672	09:03:53.617	00:00:18.672	1121	-1024	-768	-1	-1	-1	-1	4	-1024	-768	-1	-1	-1	-1	4		0	0						Untertest4.avi	0	880	547	72	111				0	Content		-72	-111	18672212	5602409916
18689	09:03:53.634	00:00:18.689	1122	-1024	-768	-1	-1	-1	-1	4	-1024	-768	-1	-1	-1	-1	4		0	0						Untertest4.avi	0	880	547	72	111				0	Content		-72	-111	18689281	5602426985
18707	09:03:53.652	00:00:18.706	1123	-1024	-768	-1	-1	-1	-1	4	-1024	-768	-1	-1	-1	-1	4		0	0						Untertest4.avi	0	880	547	72	111				0	Content		-72	-111	18706656	5602444360
18724	09:03:53.669	00:00:18.724	1124	-1024	-768	-1	-1	-1	-1	4	-1024	-768	-1	-1	-1	-1	4		0	0						Untertest4.avi	0	880	547	72	111				0	Content		-72	-111	18724030	5602461734
18739	09:03:53.684	00:00:18.738	1125	-1024	-768	-1	-1	-1	-1	4	-1024	-768	-1	-1	-1	-1	4		0	0						Untertest4.avi	0	880	547	72	111				0	Content		-72	-111	18738833	5602476537
18755	09:03:53.700	00:00:18.755	1126	-1024	-768	-1	-1	-1	-1	4	-1024	-768	-1	-1	-1	-1	4		0	0						Untertest4.avi	0	880	547	72	111				0	Content		-72	-111	18755456	5602493160
18772	09:03:53.717	00:00:18.772	1127	-1024	-768	-1	-1	-1	-1	4	-1024	-768	-1	-1	-1	-1	4		0	0						Untertest4.avi	0	880	547	72	111				0	Content		-72	-111	18772206	5602509910
18789	09:03:53.734	00:00:18.788	1128	-1024	-768	-1	-1	-1	-1	4	-1024	-768	-1	-1	-1	-1	4		0	0						Untertest4.avi	0	880	547	72	111				0	Content		-72	-111	18788831	5602526535
18805	09:03:53.750	00:00:18.805	1129	-1024	-768	-1	-1	-1	-1	4	-1024	-768	-1	-1	-1	-1	4		0	0						Untertest4.avi	0	880	547	72	111				0	Content		-72	-111	18805453	5602543157
18822	09:03:53.767	00:00:18.822	1130	-1024	-768	-1	-1	-1	-1	4	-1024	-768	-1	-1	-1	-1	4		0	0						Untertest4.avi	0	880	547	72	111				0	Content		-72	-111	18822078	5602559782
18839	09:03:53.784	00:00:18.839	1131	-1024	-768	-1	-1	-1	-1	4	-1024	-768	-1	-1	-1	-1	4		0	0						Untertest4.avi	0	880	547	72	111				0	Content		-72	-111	18839272	5602576976
18857	09:03:53.802	00:00:18.856	1132	-1024	-768	-1	-1	-1	-1	4	-1024	-768	-1	-1	-1	-1	4		0	0						Untertest4.avi	0	880	547	72	111				0	Content		-72	-111	18856645	5602594349
18874	09:03:53.819	00:00:18.873	1133	-1024	-768	-1	-1	-1	-1	4	-1024	-768	-1	-1	-1	-1	4		0	0						Untertest4.avi	0	880	547	72	111				0	Content		-72	-111	18873892	5602611596
18889	09:03:53.834	00:00:18.888	1134	-1024	-768	-1	-1	-1	-1	4	-1024	-768	-1	-1	-1	-1	4		0	0						Untertest4.avi	0	880	547	72	111				0	Content		-72	-111	18888695	5602626399
18905	09:03:53.850	00:00:18.905	1135	-1024	-768	-1	-1	-1	-1	4	-1024	-768	-1	-1	-1	-1	4		0	0						Untertest4.avi	0	880	547	72	111				0	Content		-72	-111	18905442	5602643146
18922	09:03:53.867	00:00:18.922	1136	-1024	-768	-1	-1	-1	-1	4	-1024	-768	-1	-1	-1	-1	4		0	0						Untertest4.avi	0	880	547	72	111				0	Content		-72	-111	18922067	5602659771
18939	09:03:53.884	00:00:18.938	1137	-1024	-768	-1	-1	-1	-1	4	-1024	-768	-1	-1	-1	-1	4		0	0						Untertest4.avi	0	880	547	72	111				0	Content		-72	-111	18938693	5602676397
18955	09:03:53.900	00:00:18.955	1138	-1024	-768	-1	-1	-1	-1	4	-1024	-768	-1	-1	-1	-1	4		0	0						Untertest4.avi	0	880	547	72	111				0	Content		-72	-111	18955361	5602693065
18972	09:03:53.917	00:00:18.971	1139	-1024	-768	-1	-1	-1	-1	4	-1024	-768	-1	-1	-1	-1	4		0	0						Untertest4.avi	0	880	547	72	111				0	Content		-72	-111	18971938	5602709642
18989	09:03:53.934	00:00:18.988	1140	-1024	-768	-1	-1	-1	-1	4	-1024	-768	-1	-1	-1	-1	4		0	0						Untertest4.avi	0	880	547	72	111				0	Content		-72	-111	18988687	5602726391
19006	09:03:53.951	00:00:19.005	1141	-1024	-768	-1	-1	-1	-1	4	-1024	-768	-1	-1	-1	-1	4		0	0						Untertest4.avi	0	880	547	72	111				0	Content		-72	-111	19005757	5602743461
19023	09:03:53.968	00:00:19.023	1142	-1024	-768	-1	-1	-1	-1	4	-1024	-768	-1	-1	-1	-1	4		0	0						Untertest4.avi	0	880	547	72	111				0	Content		-72	-111	19023131	5602760835
19040	09:03:53.985	00:00:19.040	1143	-1024	-768	-1	-1	-1	-1	4	-1024	-768	-1	-1	-1	-1	4		0	0						Untertest4.avi	0	880	547	72	111				0	Content		-72	-111	19040382	5602778086
19055	09:03:54.000	00:00:19.055	1144	-1024	-768	-1	-1	-1	-1	4	-1024	-768	-1	-1	-1	-1	4		0	0						Untertest4.avi	0	880	547	72	111				0	Content		-72	-111	19055315	5602793019
19072	09:03:54.017	00:00:19.071	1145	-1024	-768	-1	-1	-1	-1	4	-1024	-768	-1	-1	-1	-1	4		0	0						Untertest4.avi	0	880	547	72	111				0	Content		-72	-111	19071932	5602809636
19089	09:03:54.034	00:00:19.088	1146	-1024	-768	-1	-1	-1	-1	4	-1024	-768	-1	-1	-1	-1	4		0	0						Untertest4.avi	0	880	547	72	111				0	Content		-72	-111	19088679	5602826383
19105	09:03:54.050	00:00:19.105	1147	-1024	-768	-1	-1	-1	-1	4	-1024	-768	-1	-1	-1	-1	4		0	0						Untertest4.avi	0	880	547	72	111				0	Content		-72	-111	19105304	5602843008
19122	09:03:54.067	00:00:19.121	1148	-1024	-768	-1	-1	-1	-1	4	-1024	-768	-1	-1	-1	-1	4		0	0						Untertest4.avi	0	880	547	72	111				0	Content		-72	-111	19121928	5602859632
19139	09:03:54.084	00:00:19.138	1149	-1024	-768	-1	-1	-1	-1	4	-1024	-768	-1	-1	-1	-1	4		0	0						Untertest4.avi	0	880	547	72	111				0	Content		-72	-111	19138551	5602876255
19156	09:03:54.101	00:00:19.155	1150	-1024	-768	-1	-1	-1	-1	4	-1024	-768	-1	-1	-1	-1	4		0	0						Untertest4.avi	0	880	547	72	111				0	Content		-72	-111	19155746	5602893450
19173	09:03:54.118	00:00:19.173	1151	-1024	-768	-1	-1	-1	-1	4	-1024	-768	-1	-1	-1	-1	4		0	0						Untertest4.avi	0	880	547	72	111				0	Content		-72	-111	19173119	5602910823
19190	09:03:54.135	00:00:19.190	1152	-1024	-768	-1	-1	-1	-1	4	-1024	-768	-1	-1	-1	-1	4		0	0						Untertest4.avi	0	880	547	72	111				0	Content		-72	-111	19190367	5602928071
19205	09:03:54.150	00:00:19.205	1153	-1024	-768	-1	-1	-1	-1	4	-1024	-768	-1	-1	-1	-1	4		0	0						Untertest4.avi	0	880	547	72	111				0	Content		-72	-111	19205172	5602942876
19222	09:03:54.167	00:00:19.221	1154	-1024	-768	-1	-1	-1	-1	4	-1024	-768	-1	-1	-1	-1	4		0	0						Untertest4.avi	0	880	547	72	111				0	Content		-72	-111	19221922	5602959626
19239	09:03:54.184	00:00:19.238	1155	-1024	-768	-1	-1	-1	-1	4	-1024	-768	-1	-1	-1	-1	4		0	0						Untertest4.avi	0	880	547	72	111				0	Content		-72	-111	19238543	5602976247
19255	09:03:54.200	00:00:19.255	1156	-1024	-768	-1	-1	-1	-1	4	-1024	-768	-1	-1	-1	-1	4		0	0						Untertest4.avi	0	880	547	72	111				0	Content		-72	-111	19255169	5602992873
19272	09:03:54.217	00:00:19.271	1157	-1024	-768	-1	-1	-1	-1	4	-1024	-768	-1	-1	-1	-1	4		0	0						Untertest4.avi	0	880	547	72	111				0	Content		-72	-111	19271790	5603009494
19288	09:03:54.233	00:00:19.288	1158	-1024	-768	-1	-1	-1	-1	4	-1024	-768	-1	-1	-1	-1	4		0	0						Untertest4.avi	0	880	547	72	111				0	Content		-72	-111	19288415	5603026119
19306	09:03:54.251	00:00:19.305	1159	-1024	-768	-1	-1	-1	-1	4	-1024	-768	-1	-1	-1	-1	4		0	0						Untertest4.avi	0	880	547	72	111				0	Content		-72	-111	19305610	5603043314
19323	09:03:54.268	00:00:19.322	1160	-1024	-768	-1	-1	-1	-1	4	-1024	-768	-1	-1	-1	-1	4		0	0						Untertest4.avi	0	880	547	72	111				0	Content		-72	-111	19322999	5603060703
19340	09:03:54.285	00:00:19.340	1161	-1024	-768	-1	-1	-1	-1	4	-1024	-768	-1	-1	-1	-1	4		0	0						Untertest4.avi	0	880	547	72	111				0	Content		-72	-111	19340244	5603077948
19356	09:03:54.301	00:00:19.356	1162	-1024	-768	-1	-1	-1	-1	4	-1024	-768	-1	-1	-1	-1	4		0	0						Untertest4.avi	0	880	547	72	111				0	Content		-72	-111	19356008	5603093712
19373	09:03:54.318	00:00:19.372	1163	-1024	-768	-1	-1	-1	-1	4	-1024	-768	-1	-1	-1	-1	4		0	0						Untertest4.avi	0	880	547	72	111				0	Content		-72	-111	19372676	5603110380
19388	09:03:54.333	00:00:19.388	1164	-1024	-768	-1	-1	-1	-1	4	-1024	-768	-1	-1	-1	-1	4		0	0						Untertest4.avi	0	880	547	72	111				0	Content		-72	-111	19388406	5603126110
19405	09:03:54.350	00:00:19.405	1165	-1024	-768	-1	-1	-1	-1	4	-1024	-768	-1	-1	-1	-1	4		0	0						Untertest4.avi	0	880	547	72	111				0	Content		-72	-111	19405157	5603142861
19422	09:03:54.367	00:00:19.421	1166	-1024	-768	-1	-1	-1	-1	4	-1024	-768	-1	-1	-1	-1	4		0	0						Untertest4.avi	0	880	547	72	111				0	Content		-72	-111	19421781	5603159485
19438	09:03:54.383	00:00:19.438	1167	-1024	-768	-1	-1	-1	-1	4	-1024	-768	-1	-1	-1	-1	4		0	0						Untertest4.avi	0	880	547	72	111				0	Content		-72	-111	19438400	5603176104
19455	09:03:54.400	00:00:19.455	1168	-1024	-768	-1	-1	-1	-1	4	-1024	-768	-1	-1	-1	-1	4		0	0						Untertest4.avi	0	880	547	72	111				0	Content		-72	-111	19455024	5603192728
19472	09:03:54.417	00:00:19.472	1169	-1024	-768	-1	-1	-1	-1	4	-1024	-768	-1	-1	-1	-1	4		0	0						Untertest4.avi	0	880	547	72	111				0	Content		-72	-111	19472094	5603209798
19489	09:03:54.434	00:00:19.489	1170	-1024	-768	-1	-1	-1	-1	4	-1024	-768	-1	-1	-1	-1	4		0	0						Untertest4.avi	0	880	547	72	111				0	Content		-72	-111	19489468	5603227172
19507	09:03:54.452	00:00:19.506	1171	-1024	-768	-1	-1	-1	-1	4	-1024	-768	-1	-1	-1	-1	4		0	0						Untertest4.avi	0	880	547	72	111				0	Content		-72	-111	19506716	5603244420
19522	09:03:54.467	00:00:19.521	1172	-1024	-768	-1	-1	-1	-1	4	-1024	-768	-1	-1	-1	-1	4		0	0						Untertest4.avi	0	880	547	72	111				0	Content		-72	-111	19521644	5603259348
19538	09:03:54.483	00:00:19.538	1173	-1024	-768	-1	-1	-1	-1	4	-1024	-768	-1	-1	-1	-1	4		0	0						Untertest4.avi	0	880	547	72	111				0	Content		-72	-111	19538269	5603275973
19555	09:03:54.500	00:00:19.555	1174	-1024	-768	-1	-1	-1	-1	4	-1024	-768	-1	-1	-1	-1	4		0	0						Untertest4.avi	0	880	547	72	111				0	Content		-72	-111	19555015	5603292719
19572	09:03:54.517	00:00:19.571	1175	-1024	-768	-1	-1	-1	-1	4	-1024	-768	-1	-1	-1	-1	4		0	0						Untertest4.avi	0	880	547	72	111				0	Content		-72	-111	19571641	5603309345
19588	09:03:54.533	00:00:19.588	1176	-1024	-768	-1	-1	-1	-1	4	-1024	-768	-1	-1	-1	-1	4		0	0						Untertest4.avi	0	880	547	72	111				0	Content		-72	-111	19588262	5603325966
19605	09:03:54.550	00:00:19.604	1177	-1024	-768	-1	-1	-1	-1	4	-1024	-768	-1	-1	-1	-1	4		0	0						Untertest4.avi	0	880	547	72	111				0	Content		-72	-111	19604886	5603342590
19622	09:03:54.567	00:00:19.622	1178	-1024	-768	-1	-1	-1	-1	4	-1024	-768	-1	-1	-1	-1	4		0	0						Untertest4.avi	0	880	547	72	111				0	Content		-72	-111	19622080	5603359784
19639	09:03:54.584	00:00:19.639	1179	-1024	-768	-1	-1	-1	-1	4	-1024	-768	-1	-1	-1	-1	4		0	0						Untertest4.avi	0	880	547	72	111				0	Content		-72	-111	19639451	5603377155
19657	09:03:54.602	00:00:19.656	1180	-1024	-768	-1	-1	-1	-1	4	-1024	-768	-1	-1	-1	-1	4		0	0						Untertest4.avi	0	880	547	72	111				0	Content		-72	-111	19656698	5603394402
19672	09:03:54.617	00:00:19.672	1181	-1024	-768	-1	-1	-1	-1	4	-1024	-768	-1	-1	-1	-1	4		0	0						Untertest4.avi	0	880	547	72	111				0	Content		-72	-111	19672467	5603410171
19689	09:03:54.634	00:00:19.689	1182	-1024	-768	-1	-1	-1	-1	4	-1024	-768	-1	-1	-1	-1	4		0	0						Untertest4.avi	0	880	547	72	111				0	Content		-72	-111	19689135	5603426839
19705	09:03:54.650	00:00:19.704	1183	-1024	-768	-1	-1	-1	-1	4	-1024	-768	-1	-1	-1	-1	4		0	0						Untertest4.avi	0	880	547	72	111				0	Content		-72	-111	19704872	5603442576
19721	09:03:54.666	00:00:19.721	1184	-1024	-768	-1	-1	-1	-1	4	-1024	-768	-1	-1	-1	-1	4		0	0						Untertest4.avi	0	880	547	72	111				0	Content		-72	-111	19721492	5603459196
19738	09:03:54.683	00:00:19.738	1185	-1024	-768	-1	-1	-1	-1	4	-1024	-768	-1	-1	-1	-1	4		0	0						Untertest4.avi	0	880	547	72	111				0	Content		-72	-111	19738240	5603475944
19755	09:03:54.700	00:00:19.754	1186	-1024	-768	-1	-1	-1	-1	4	-1024	-768	-1	-1	-1	-1	4		0	0						Untertest4.avi	0	880	547	72	111				0	Content		-72	-111	19754738	5603492442
19771	09:03:54.716	00:00:19.771	1187	-1024	-768	-1	-1	-1	-1	4	-1024	-768	-1	-1	-1	-1	4		0	0						Untertest4.avi	0	880	547	72	111				0	Content		-72	-111	19771492	5603509196
19789	09:03:54.734	00:00:19.788	1188	-1024	-768	-1	-1	-1	-1	4	-1024	-768	-1	-1	-1	-1	4		0	0						Untertest4.avi	0	880	547	72	111				0	Content		-72	-111	19788558	5603526262
19806	09:03:54.751	00:00:19.805	1189	-1024	-768	-1	-1	-1	-1	4	-1024	-768	-1	-1	-1	-1	4		0	0						Untertest4.avi	0	880	547	72	111				0	Content		-72	-111	19805932	5603543636
19823	09:03:54.768	00:00:19.823	1190	-1024	-768	-1	-1	-1	-1	4	-1024	-768	-1	-1	-1	-1	4		0	0						Untertest4.avi	0	880	547	72	111				0	Content		-72	-111	19823306	5603561010
19838	09:03:54.783	00:00:19.838	1191	-1024	-768	-1	-1	-1	-1	4	-1024	-768	-1	-1	-1	-1	4		0	0						Untertest4.avi	0	880	547	72	111				0	Content		-72	-111	19838110	5603575814
19855	09:03:54.800	00:00:19.854	1192	-1024	-768	-1	-1	-1	-1	4	-1024	-768	-1	-1	-1	-1	4		0	0						Untertest4.avi	0	880	547	72	111				0	Content		-72	-111	19854735	5603592439
19871	09:03:54.816	00:00:19.871	1193	-1024	-768	-1	-1	-1	-1	4	-1024	-768	-1	-1	-1	-1	4		0	0						Untertest4.avi	0	880	547	72	111				0	Content		-72	-111	19871483	5603609187
19888	09:03:54.833	00:00:19.888	1194	-1024	-768	-1	-1	-1	-1	4	-1024	-768	-1	-1	-1	-1	4		0	0						Untertest4.avi	0	880	547	72	111				0	Content		-72	-111	19888105	5603625809
19905	09:03:54.850	00:00:19.904	1195	-1024	-768	-1	-1	-1	-1	4	-1024	-768	-1	-1	-1	-1	4		0	0						Untertest4.avi	0	880	547	72	111				0	Content		-72	-111	19904729	5603642433
19921	09:03:54.866	00:00:19.921	1196	-1024	-768	-1	-1	-1	-1	4	-1024	-768	-1	-1	-1	-1	4		0	0						Untertest4.avi	0	880	547	72	111				0	Content		-72	-111	19921351	5603659055
19939	09:03:54.884	00:00:19.938	1197	-1024	-768	-1	-1	-1	-1	4	-1024	-768	-1	-1	-1	-1	4		0	0						Untertest4.avi	0	880	547	72	111				0	Content		-72	-111	19938549	5603676253
19956	09:03:54.901	00:00:19.955	1198	-1024	-768	-1	-1	-1	-1	4	-1024	-768	-1	-1	-1	-1	4		0	0						Untertest4.avi	0	880	547	72	111				0	Content		-72	-111	19955920	5603693624
19973	09:03:54.918	00:00:19.973	1199	-1024	-768	-1	-1	-1	-1	4	-1024	-768	-1	-1	-1	-1	4		0	0						Untertest4.avi	0	880	547	72	111				0	Content		-72	-111	19973170	5603710874
19988	09:03:54.933	00:00:19.987	1200	-1024	-768	-1	-1	-1	-1	4	-1024	-768	-1	-1	-1	-1	4		0	0						Untertest4.avi	0	880	547	72	111				0	Content		-72	-111	19987968	5603725672
20005	09:03:54.950	00:00:20.004	1201	-1024	-768	-1	-1	-1	-1	4	-1024	-768	-1	-1	-1	-1	4		0	0						Untertest4.avi	0	880	547	72	111				0	Content		-72	-111	20004717	5603742421
20021	09:03:54.966	00:00:20.021	1202	-1024	-768	-1	-1	-1	-1	4	-1024	-768	-1	-1	-1	-1	4		0	0						Untertest4.avi	0	880	547	72	111				0	Content		-72	-111	20021340	5603759044
20038	09:03:54.983	00:00:20.038	1203	-1024	-768	-1	-1	-1	-1	4	-1024	-768	-1	-1	-1	-1	4		0	0						Untertest4.avi	0	880	547	72	111				0	Content		-72	-111	20038091	5603775795
20055	09:03:55.000	00:00:20.054	1204	-1024	-768	-1	-1	-1	-1	4	-1024	-768	-1	-1	-1	-1	4		0	0						Untertest4.avi	0	880	547	72	111				0	Content		-72	-111	20054590	5603792294
20071	09:03:55.016	00:00:20.071	1205	-1024	-768	-1	-1	-1	-1	4	-1024	-768	-1	-1	-1	-1	4		0	0						Untertest4.avi	0	880	547	72	111				0	Content		-72	-111	20071214	5603808918
20088	09:03:55.033	00:00:20.088	1206	-1024	-768	-1	-1	-1	-1	4	-1024	-768	-1	-1	-1	-1	4		0	0						Untertest4.avi	0	880	547	72	111				0	Content		-72	-111	20088409	5603826113
20106	09:03:55.051	00:00:20.105	1207	-1024	-768	-1	-1	-1	-1	4	-1024	-768	-1	-1	-1	-1	4		0	0						Untertest4.avi	0	880	547	72	111				0	Content		-72	-111	20105781	5603843485
20123	09:03:55.068	00:00:20.123	1208	-1024	-768	-1	-1	-1	-1	4	-1024	-768	-1	-1	-1	-1	4		0	0						Untertest4.avi	0	880	547	72	111				0	Content		-72	-111	20123027	5603860731
20138	09:03:55.083	00:00:20.137	1209	-1024	-768	-1	-1	-1	-1	4	-1024	-768	-1	-1	-1	-1	4		0	0						Untertest4.avi	0	880	547	72	111				0	Content		-72	-111	20137833	5603875537
20155	09:03:55.100	00:00:20.154	1210	-1024	-768	-1	-1	-1	-1	4	-1024	-768	-1	-1	-1	-1	4		0	0						Untertest4.avi	0	880	547	72	111				0	Content		-72	-111	20154582	5603892286
20171	09:03:55.116	00:00:20.171	1211	-1024	-768	-1	-1	-1	-1	4	-1024	-768	-1	-1	-1	-1	4		0	0						Untertest4.avi	0	880	547	72	111				0	Content		-72	-111	20171203	5603908907
20188	09:03:55.133	00:00:20.187	1212	-1024	-768	-1	-1	-1	-1	4	-1024	-768	-1	-1	-1	-1	4		0	0						Untertest4.avi	0	880	547	72	111				0	Content		-72	-111	20187828	5603925532
20205	09:03:55.150	00:00:20.204	1213	-1024	-768	-1	-1	-1	-1	4	-1024	-768	-1	-1	-1	-1	4		0	0						Untertest4.avi	0	880	547	72	111				0	Content		-72	-111	20204574	5603942278
20221	09:03:55.166	00:00:20.221	1214	-1024	-768	-1	-1	-1	-1	4	-1024	-768	-1	-1	-1	-1	4		0	0						Untertest4.avi	0	880	547	72	111				0	Content		-72	-111	20221201	5603958905
20238	09:03:55.183	00:00:20.238	1215	-1024	-768	-1	-1	-1	-1	4	-1024	-768	-1	-1	-1	-1	4		0	0						Untertest4.avi	0	880	547	72	111				0	Content		-72	-111	20238266	5603975970
20256	09:03:55.201	00:00:20.255	1216	-1024	-768	-1	-1	-1	-1	4	-1024	-768	-1	-1	-1	-1	4		0	0						Untertest4.avi	0	880	547	72	111				0	Content		-72	-111	20255641	5603993345
20273	09:03:55.218	00:00:20.273	1217	-1024	-768	-1	-1	-1	-1	4	-1024	-768	-1	-1	-1	-1	4		0	0						Untertest4.avi	0	880	547	72	111				0	Content		-72	-111	20273021	5604010725
20288	09:03:55.233	00:00:20.287	1218	-1024	-768	-1	-1	-1	-1	4	-1024	-768	-1	-1	-1	-1	4		0	0						Untertest4.avi	0	880	547	72	111				0	Content		-72	-111	20287824	5604025528
20304	09:03:55.249	00:00:20.304	1219	-1024	-768	-1	-1	-1	-1	4	-1024	-768	-1	-1	-1	-1	4		0	0						Untertest4.avi	0	880	547	72	111				0	Content		-72	-111	20304363	5604042067
20321	09:03:55.266	00:00:20.321	1220	-1024	-768	-1	-1	-1	-1	4	-1024	-768	-1	-1	-1	-1	4		0	0						Untertest4.avi	0	880	547	72	111				0	Content		-72	-111	20321079	5604058783
20338	09:03:55.283	00:00:20.337	1221	-1024	-768	-1	-1	-1	-1	4	-1024	-768	-1	-1	-1	-1	4		0	0						Untertest4.avi	0	880	547	72	111				0	Content		-72	-111	20337747	5604075451
20354	09:03:55.299	00:00:20.354	1222	-1024	-768	-1	-1	-1	-1	4	-1024	-768	-1	-1	-1	-1	4		0	0						Untertest4.avi	0	880	547	72	111				0	Content		-72	-111	20354415	5604092119
20371	09:03:55.316	00:00:20.371	1223	-1024	-768	-1	-1	-1	-1	4	-1024	-768	-1	-1	-1	-1	4		0	0						Untertest4.avi	0	880	547	72	111				0	Content		-72	-111	20371111	5604108815
20388	09:03:55.333	00:00:20.387	1224	-1024	-768	-1	-1	-1	-1	4	-1024	-768	-1	-1	-1	-1	4		0	0						Untertest4.avi	0	880	547	72	111				0	Content		-72	-111	20387987	5604125691
20405	09:03:55.350	00:00:20.404	1225	-1024	-768	-1	-1	-1	-1	4	-1024	-768	-1	-1	-1	-1	4		0	0						Untertest4.avi	0	880	547	72	111				0	Content		-72	-111	20404654	5604142358
20422	09:03:55.367	00:00:20.421	1226	-1024	-768	-1	-1	-1	-1	4	-1024	-768	-1	-1	-1	-1	4		0	0						Untertest4.avi	0	880	547	72	111				0	Content		-72	-111	20421640	5604159344
20438	09:03:55.383	00:00:20.438	1227	-1024	-768	-1	-1	-1	-1	4	-1024	-768	-1	-1	-1	-1	4		0	0						Untertest4.avi	0	880	547	72	111				0	Content		-72	-111	20438308	5604176012
20455	09:03:55.400	00:00:20.454	1228	-1024	-768	-1	-1	-1	-1	4	-1024	-768	-1	-1	-1	-1	4		0	0						Untertest4.avi	0	880	547	72	111				0	Content		-72	-111	20454976	5604192680
20472	09:03:55.417	00:00:20.472	1229	-1024	-768	-1	-1	-1	-1	4	-1024	-768	-1	-1	-1	-1	4		0	0						Untertest4.avi	0	880	547	72	111				0	Content		-72	-111	20472107	5604209811
20489	09:03:55.434	00:00:20.489	1230	-1024	-768	-1	-1	-1	-1	4	-1024	-768	-1	-1	-1	-1	4		0	0						Untertest4.avi	0	880	547	72	111				0	Content		-72	-111	20489478	5604227182
20506	09:03:55.451	00:00:20.505	1231	-1024	-768	-1	-1	-1	-1	4	-1024	-768	-1	-1	-1	-1	4		0	0						Untertest4.avi	0	880	547	72	111				0	Content		-72	-111	20505521	5604243225
20522	09:03:55.467	00:00:20.522	1232	-1024	-768	-1	-1	-1	-1	4	-1024	-768	-1	-1	-1	-1	4		0	0						Untertest4.avi	0	880	547	72	111				0	Content		-72	-111	20522189	5604259893
20539	09:03:55.484	00:00:20.538	1233	-1024	-768	-1	-1	-1	-1	4	-1024	-768	-1	-1	-1	-1	4		0	0						Untertest4.avi	0	880	547	72	111				0	Content		-72	-111	20538857	5604276561
20554	09:03:55.499	00:00:20.554	1234	-1024	-768	-1	-1	-1	-1	4	-1024	-768	-1	-1	-1	-1	4		0	0						Untertest4.avi	0	880	547	72	111				0	Content		-72	-111	20554225	5604291929
20571	09:03:55.516	00:00:20.570	1235	-1024	-768	-1	-1	-1	-1	4	-1024	-768	-1	-1	-1	-1	4		0	0						Untertest4.avi	0	880	547	72	111				0	Content		-72	-111	20570843	5604308547
20588	09:03:55.533	00:00:20.587	1236	-1024	-768	-1	-1	-1	-1	4	-1024	-768	-1	-1	-1	-1	4		0	0						Untertest4.avi	0	880	547	72	111				0	Content		-72	-111	20587531	5604325235
20604	09:03:55.549	00:00:20.604	1237	-1024	-768	-1	-1	-1	-1	4	-1024	-768	-1	-1	-1	-1	4		0	0						Untertest4.avi	0	880	547	72	111				0	Content		-72	-111	20604199	5604341903
20621	09:03:55.566	00:00:20.620	1238	1254,883	853,0951	0,6004484	0,4838442	492,483	3,662515	0	1248,398	839,934	0,4241613	0,4685823	478,6458	3,471507	0	19	1252	847						Untertest4.avi	0	880	547	72	111	1180	729	50	0	Content		1180	736	20620842	5604358546
20637	09:03:55.582	00:00:20.637	1239	1252,367	843,5144	0,5985661	0,4836823	486,1662	3,641484	0	1249,527	837,2331	0,4239607	0,4690357	478,7457	3,533815	0	19	1251	840						Untertest4.avi	0	880	547	72	111	1180	729	50	0	Content		1179	729	20637464	5604375168
20654	09:03:55.599	00:00:20.654	1240	1289,422	832,8025	0,4274791	0,4698818	472,7239	3,474037	1	1272,368	820,3574	0,4257433	0,4698569	478,7434	3,535219	3	19	1289	833						Untertest4.avi	0	880	547	72	111	1180	729	50	0	Content		1217	722	20654213	5604391917
20671	09:03:55.616	00:00:20.670	1241	-1024	-768	-1	-1	-1	-1	4	-1024	-768	-1	-1	-1	-1	4		0	0						Untertest4.avi	0	880	547	72	111				0	Content		-72	-111	20670839	5604408543
20687	09:03:55.632	00:00:20.687	1242	-1024	-768	-1	-1	-1	-1	4	-1024	-768	-1	-1	-1	-1	4		0	0						Untertest4.avi	0	880	547	72	111				0	Content		-72	-111	20687464	5604425168
20704	09:03:55.649	00:00:20.704	1243	-1024	-768	-1	-1	-1	-1	4	-1024	-768	-1	-1	-1	-1	4		0	0						Untertest4.avi	0	880	547	72	111				0	Content		-72	-111	20704131	5604441835
20721	09:03:55.666	00:00:20.720	1244	-1024	-768	-1	-1	-1	-1	4	-1024	-768	-1	-1	-1	-1	4		0	0						Untertest4.avi	0	880	547	72	111				0	Content		-72	-111	20720838	5604458542
20737	09:03:55.682	00:00:20.737	1245	-1024	-768	-1	-1	-1	-1	4	-1024	-768	-1	-1	-1	-1	4		0	0						Untertest4.avi	0	880	547	72	111				0	Content		-72	-111	20737462	5604475166
20754	09:03:55.699	00:00:20.754	1246	-1024	-768	-1	-1	-1	-1	4	-1024	-768	-1	-1	-1	-1	4		0	0						Untertest4.avi	0	880	547	72	111				0	Content		-72	-111	20754130	5604491834
20771	09:03:55.716	00:00:20.770	1247	-1024	-768	-1	-1	-1	-1	4	-1024	-768	-1	-1	-1	-1	4		0	0						Untertest4.avi	0	880	547	72	111				0	Content		-72	-111	20770711	5604508415
20787	09:03:55.732	00:00:20.787	1248	-1024	-768	-1	-1	-1	-1	4	-1024	-768	-1	-1	-1	-1	4		0	0						Untertest4.avi	0	880	547	72	111				0	Content		-72	-111	20787463	5604525167
20804	09:03:55.749	00:00:20.804	1249	-1024	-768	-1	-1	-1	-1	4	-1024	-768	-1	-1	-1	-1	4		0	0						Untertest4.avi	0	880	547	72	111				0	Content		-72	-111	20804085	5604541789
20821	09:03:55.766	00:00:20.820	1250	-1024	-768	-1	-1	-1	-1	4	-1024	-768	-1	-1	-1	-1	4		0	0						Untertest4.avi	0	880	547	72	111				0	Content		-72	-111	20820753	5604558457
20837	09:03:55.782	00:00:20.837	1251	-1024	-768	-1	-1	-1	-1	4	-1024	-768	-1	-1	-1	-1	4		0	0						Untertest4.avi	0	880	547	72	111				0	Content		-72	-111	20837418	5604575122
20854	09:03:55.799	00:00:20.854	1252	-1024	-768	-1	-1	-1	-1	4	-1024	-768	-1	-1	-1	-1	4		0	0						Untertest4.avi	0	880	547	72	111				0	Content		-72	-111	20854085	5604591789
20871	09:03:55.816	00:00:20.870	1253	-1024	-768	-1	-1	-1	-1	4	-1024	-768	-1	-1	-1	-1	4		0	0						Untertest4.avi	0	880	547	72	111				0	Content		-72	-111	20870708	5604608412
20887	09:03:55.832	00:00:20.887	1254	-1024	-768	-1	-1	-1	-1	4	-1024	-768	-1	-1	-1	-1	4		0	0						Untertest4.avi	0	880	547	72	111				0	Content		-72	-111	20887376	5604625080
20904	09:03:55.849	00:00:20.904	1255	-1024	-768	-1	-1	-1	-1	4	-1024	-768	-1	-1	-1	-1	4		0	0						Untertest4.avi	0	880	547	72	111				0	Content		-72	-111	20904041	5604641745
20921	09:03:55.866	00:00:20.920	1256	-1024	-768	-1	-1	-1	-1	4	-1024	-768	-1	-1	-1	-1	4		0	0						Untertest4.avi	0	880	547	72	111				0	Content		-72	-111	20920708	5604658412
20937	09:03:55.882	00:00:20.937	1257	1189,927	886,2875	0,4282771	0,4846562	491,5145	3,722943	1	1131,804	872,3782	0,4295837	0,4846372	486,4838	3,699763	3	20	1190	886						Untertest4.avi	0	880	547	72	111	1023	762	200	0	Content		1118	775	20937328	5604675032
20954	09:03:55.899	00:00:20.953	1258	-1024	-768	-1	-1	-1	-1	4	-1024	-768	-1	-1	-1	-1	4	20	0	0						Untertest4.avi	0	880	547	72	111	1023	762	200	0	Content		-72	-111	20953953	5604691657
20971	09:03:55.916	00:00:20.970	1259	-1024	-768	-1	-1	-1	-1	4	-1024	-768	-1	-1	-1	-1	4	20	0	0						Untertest4.avi	0	880	547	72	111	1023	762	200	0	Content		-72	-111	20970640	5604708344
20987	09:03:55.932	00:00:20.987	1260	-1024	-768	-1	-1	-1	-1	4	-1024	-768	-1	-1	-1	-1	4	20	0	0						Untertest4.avi	0	880	547	72	111	1023	762	200	0	Content		-72	-111	20987308	5604725012
21004	09:03:55.949	00:00:21.003	1261	1067,803	874,42	0,5968851	0,4959204	490,0334	3,810467	0	1108,326	867,7714	0,4297444	0,4877234	481,9663	3,681426	0	20	1088	871						Untertest4.avi	0	880	547	72	111	1023	762	200	0	Content		1016	760	21003949	5604741653
21021	09:03:55.966	00:00:21.020	1262	1087,596	870,6003	0,6018972	0,4959354	487,7942	3,891414	0	1120,486	881,4604	0,4284632	0,4881251	485,735	3,75467	0	20	1104	876						Untertest4.avi	0	880	547	72	111	1023	762	200	0	Content		1032	765	21020574	5604758278
21037	09:03:55.982	00:00:21.037	1263	-1024	-768	-1	-1	-1	-1	4	-1024	-768	-1	-1	-1	-1	4	20	0	0						Untertest4.avi	0	880	547	72	111	1023	762	200	0	Content		-72	-111	21037233	5604774937
21054	09:03:55.999	00:00:21.053	1264	-1024	-768	-1	-1	-1	-1	4	-1024	-768	-1	-1	-1	-1	4	20	0	0						Untertest4.avi	0	880	547	72	111	1023	762	200	0	Content		-72	-111	21053901	5604791605
21071	09:03:56.016	00:00:21.070	1265	1048,163	867,4374	0,5966532	0,4986556	476,7027	3,844498	0	1123,714	871,661	0,4259073	0,4913936	484,3071	3,803883	0	20	1086	870						Untertest4.avi	0	880	547	72	111	1023	762	200	0	Content		1014	759	21070654	5604808358
21087	09:03:56.032	00:00:21.087	1266	1052,901	869,3121	0,5960665	0,4997301	476,4571	3,811804	0	1119,693	872,0803	0,4251883	0,49274	483,9416	3,796387	0	20	1086	871						Untertest4.avi	0	880	547	72	111	1023	762	200	0	Content		1014	760	21087277	5604824981
21104	09:03:56.049	00:00:21.103	1267	1038,419	876,3816	0,5955315	0,5007862	476,2646	3,824932	0	1121,023	875,8879	0,4245674	0,4940048	483,765	3,788373	0	20	1080	876						Untertest4.avi	0	880	547	72	111	1023	762	200	0	Content		1008	765	21103904	5604841608
21121	09:03:56.066	00:00:21.120	1268	1049,133	871,0049	0,5950602	0,5017844	476,0261	3,81175	0	1114,193	866,8442	0,4239498	0,4952099	483,3474	3,774694	0	20	1082	869						Untertest4.avi	0	880	547	72	111	1023	762	200	0	Content		1010	758	21120527	5604858231
21137	09:03:56.082	00:00:21.137	1269	1053,698	766,8242	0,5941727	0,5008799	475,9807	3,803949	0	1150,015	764,1734	0,4235398	0,4941999	483,1725	3,775447	0	21	1102	765						Untertest4.avi	0	880	547	72	111	1032	550	450	0	Content		1030	654	21137276	5604874980
21154	09:03:56.099	00:00:21.153	1270	1064,586	661,0793	0,5934243	0,4998431	475,8181	3,767245	0	1157,935	665,8251	0,4228746	0,4931616	483,1861	3,750264	0	21	1111	663						Untertest4.avi	0	880	547	72	111	1032	550	450	0	Content		1039	552	21153903	5604891607
21171	09:03:56.116	00:00:21.170	1271	1055,399	658,6186	0,5932692	0,5003851	475,4781	3,73458	0	1162,615	664,0124	0,4221374	0,4939404	482,9813	3,734243	0	21	1109	661						Untertest4.avi	0	880	547	72	111	1032	550	450	0	Content		1037	550	21170527	5604908231
21187	09:03:56.132	00:00:21.187	1272	1061,243	664,9136	0,5930635	0,50115	475,1651	3,712003	0	1159,253	660,2203	0,4216272	0,4948707	482,5522	3,716402	0	21	1110	663						Untertest4.avi	0	880	547	72	111	1032	550	450	0	Content		1038	552	21187151	5604924855
21204	09:03:56.149	00:00:21.203	1273	1065,753	662,2166	0,5928751	0,5013915	474,8477	3,662277	0	1169,276	662,081	0,4212418	0,4953117	482,3463	3,648499	0	21	1118	662						Untertest4.avi	0	880	547	72	111	1032	550	450	0	Content		1046	551	21203903	5604941607
21221	09:03:56.166	00:00:21.220	1274	1056,72	659,6596	0,5927061	0,5012339	474,7867	3,642452	0	1164,588	664,5185	0,4209305	0,49545	482,3031	3,632889	0	21	1111	662						Untertest4.avi	0	880	547	72	111	1032	550	450	0	Content		1039	551	21220526	5604958230
21237	09:03:56.182	00:00:21.237	1275	1057,253	664,8376	0,5925969	0,5008276	474,8023	3,605729	0	1160,833	659,7141	0,4206817	0,4953617	481,9052	3,620709	0	21	1109	662						Untertest4.avi	0	880	547	72	111	1032	550	450	0	Content		1037	551	21237151	5604974855
21254	09:03:56.199	00:00:21.253	1276	1057,474	659,145	0,5924811	0,5002086	474,639	3,588529	0	1155,259	660,985	0,4204068	0,495144	481,6977	3,572431	0	21	1106	660						Untertest4.avi	0	880	547	72	111	1032	550	450	0	Content		1034	549	21253777	5604991481
21271	09:03:56.216	00:00:21.270	1277	1055,983	664,4131	0,5923083	0,4995682	474,6793	3,554937	0	1152,728	664,0865	0,4202253	0,4948028	481,6761	3,560535	0	21	1104	664						Untertest4.avi	0	880	547	72	111	1032	550	450	0	Content		1032	553	21270526	5605008230
21287	09:03:56.232	00:00:21.287	1278	1047,214	665,2916	0,5920835	0,4990693	474,577	3,554588	0	1151,489	660,4703	0,4199262	0,494431	481,5051	3,545186	0	21	1099	663						Untertest4.avi	0	880	547	72	111	1032	550	450	0	Content		1027	552	21287151	5605024855
21304	09:03:56.249	00:00:21.303	1279	1058,035	662,0264	0,5918579	0,4987018	474,5557	3,523961	0	1159,198	653,6907	0,4196719	0,4940716	481,5114	3,536451	0	21	1109	658						Untertest4.avi	0	880	547	72	111	1032	550	450	0	Content		1037	547	21303783	5605041487
21320	09:03:56.265	00:00:21.320	1280	1050,287	661,1529	0,591655	0,4985594	474,477	3,52165	0	1158,1	659,0439	0,4194414	0,493788	481,4122	3,498974	0	21	1104	660						Untertest4.avi	0	880	547	72	111	1032	550	450	0	Content		1032	549	21320400	5605058104
21337	09:03:56.282	00:00:21.337	1281	1043,491	660,9678	0,5916064	0,4985303	474,4263	3,492318	0	1161,983	654,5305	0,4193373	0,4935467	481,3208	3,505535	0	21	1103	658						Untertest4.avi	0	880	547	72	111	1032	550	450	0	Content		1031	547	21337151	5605074855
21354	09:03:56.299	00:00:21.353	1282	1050,795	663,3315	0,5916332	0,4986031	474,4308	3,465302	0	1168,491	663,6389	0,4193883	0,4933122	481,3309	3,482759	0	21	1110	663						Untertest4.avi	0	880	547	72	111	1032	550	450	0	Content		1038	552	21353780	5605091484
21370	09:03:56.315	00:00:21.370	1283	1045,326	664,1713	0,5917407	0,4987686	474,4289	3,485761	0	1153,828	662,9761	0,4194281	0,4931558	481,3325	3,465527	0	21	1100	664						Untertest4.avi	0	880	547	72	111	1032	550	450	0	Content		1028	553	21370404	5605108108
21387	09:03:56.332	00:00:21.387	1284	1041,006	661,2625	0,5918036	0,4987659	474,6203	3,459248	0	1154,411	657,1321	0,4195308	0,4929128	481,228	3,473795	0	21	1098	659						Untertest4.avi	0	880	547	72	111	1032	550	450	0	Content		1026	548	21387067	5605124771
21404	09:03:56.349	00:00:21.403	1285	1051,069	671,7995	0,5919189	0,498545	474,6294	3,420443	0	1155,978	659,1737	0,4196487	0,4924119	481,3633	3,46691	0	21	1104	665						Untertest4.avi	0	880	547	72	111	1032	550	450	0	Content		1032	554	21403781	5605141485
21420	09:03:56.365	00:00:21.420	1286	1044,743	666,7531	0,5919254	0,498144	474,7235	3,430026	0	1154,461	657,0272	0,4196815	0,4918895	481,4755	3,435385	0	21	1100	662						Untertest4.avi	0	880	547	72	111	1032	550	450	0	Content		1028	551	21420401	5605158105
21437	09:03:56.382	00:00:21.437	1287	1057,496	660,3844	0,5918573	0,4976766	474,8333	3,428341	0	1168,209	659,2693	0,4196505	0,4913928	481,7442	3,404591	0	21	1113	660						Untertest4.avi	0	880	547	72	111	1032	550	450	0	Content		1041	549	21437038	5605174742
21454	09:03:56.399	00:00:21.453	1288	1049,789	664,1811	0,59173	0,4973731	474,8284	3,389276	0	1159,351	654,6501	0,4194491	0,4911297	481,7617	3,388251	0	21	1105	659						Untertest4.avi	0	880	547	72	111	1032	550	450	0	Content		1033	548	21453650	5605191354
21470	09:03:56.415	00:00:21.470	1289	1051,773	664,6709	0,5914671	0,4972734	475,0077	3,413679	0	1154,649	652,1991	0,4192492	0,4912167	481,7212	3,405209	0	21	1103	658						Untertest4.avi	0	880	547	72	111	1032	550	450	0	Content		1031	547	21470401	5605208105
21487	09:03:56.432	00:00:21.487	1290	1053,516	668,197	0,5911465	0,4974787	475,1972	3,415283	0	1156,971	667,8271	0,4189572	0,4915944	481,735	3,376492	0	21	1105	668						Untertest4.avi	0	880	547	72	111	1032	550	450	0	Content		1033	557	21487034	5605224738
21504	09:03:56.449	00:00:21.503	1291	1049,976	656,3483	0,5907602	0,4977808	475,256	3,401792	0	1162,258	658,6492	0,4185871	0,4921809	482,0165	3,349981	0	21	1106	657						Untertest4.avi	0	880	547	72	111	1032	550	450	0	Content		1034	546	21503650	5605241354
21520	09:03:56.465	00:00:21.520	1292	1043,168	665,408	0,5903843	0,4982203	475,1823	3,393801	0	1154,054	663,688	0,4182088	0,4928801	482,0493	3,37222	0	21	1099	665						Untertest4.avi	0	880	547	72	111	1032	550	450	0	Content		1027	554	21520400	5605258104
21537	09:03:56.482	00:00:21.537	1293	1047,116	666,4797	0,5899613	0,4985764	475,2318	3,377114	0	1148,834	654,4872	0,4178207	0,4935317	482,1229	3,40592	0	21	1098	660						Untertest4.avi	0	880	547	72	111	1032	550	450	0	Content		1026	549	21537031	5605274735
21554	09:03:56.499	00:00:21.553	1294	1049,363	663,9285	0,5896009	0,4988864	475,3448	3,403095	0	1153,377	659,028	0,4174976	0,4940774	482,1442	3,397878	0	21	1101	661						Untertest4.avi	0	880	547	72	111	1032	550	450	0	Content		1029	550	21553649	5605291353
21570	09:03:56.515	00:00:21.570	1295	1021,019	655,5038	0,5896969	0,4988448	475,5391	3,395129	0	1125,757	659,5139	0,4176557	0,4943305	482,0746	3,374816	0	21	1073	658						Untertest4.avi	0	880	547	72	111	1032	550	450	0	Content		1001	547	21570275	5605307979
21587	09:03:56.532	00:00:21.587	1296	852,556	588,2096	0,591372	0,4972343	475,6272	3,420222	0	948,4199	587,4249	0,4198383	0,493263	482,0674	3,391939	0	22	900	588						Untertest4.avi	0	880	547	72	111	483	278	583	0	Content		828	477	21587028	5605324732
21604	09:03:56.549	00:00:21.603	1297	698,5392	509,8473	0,5932541	0,4954125	475,867	3,433739	0	757,1365	507,9197	0,4220347	0,4923446	482,2549	3,455194	0	22	728	509						Untertest4.avi	0	880	547	72	111	483	278	583	0	Content		656	398	21603650	5605341354
21620	09:03:56.565	00:00:21.620	1298	618,1145	492,5792	0,5941922	0,4944486	476,1417	3,412253	0	665,2119	487,2285	0,4230603	0,4920727	482,1691	3,473652	0	22	642	490						Untertest4.avi	0	880	547	72	111	483	278	583	0	Content		570	379	21620274	5605357978
21637	09:03:56.582	00:00:21.636	1299	-1024	-768	-1	-1	-1	-1	4	-1024	-768	-1	-1	-1	-1	4	22	0	0						Untertest4.avi	0	880	547	72	111	483	278	583	0	Content		-72	-111	21636899	5605374603
21654	09:03:56.599	00:00:21.653	1300	545,9804	393,9753	0,5938308	0,4945022	476,3936	3,39444	0	580,0963	384,3441	0,4230157	0,4929194	482,2516	3,419999	0	22	563	389						Untertest4.avi	0	880	547	72	111	483	278	583	0	Content		491	278	21653648	5605391352
21670	09:03:56.615	00:00:21.670	1301	545,8793	400,7185	0,5934172	0,4949456	476,4186	3,429876	0	564,5156	390,0204	0,4224418	0,4940278	482,3701	3,422923	0	22	555	395						Untertest4.avi	0	880	547	72	111	483	278	583	0	Content		483	284	21670271	5605407975
21687	09:03:56.632	00:00:21.686	1302	553,439	391,6799	0,5930605	0,4950924	476,5728	3,413636	0	567,2506	386,1594	0,421947	0,4948066	482,4741	3,443422	0	22	560	389						Untertest4.avi	0	880	547	72	111	483	278	583	0	Content		488	278	21686896	5605424600
21704	09:03:56.649	00:00:21.703	1303	552,627	403,0663	0,5927057	0,4951263	476,4386	3,442055	0	572,7066	382,5747	0,4215283	0,4953687	482,6339	3,396966	0	22	563	393						Untertest4.avi	0	880	547	72	111	483	278	583	0	Content		491	282	21703521	5605441225
21720	09:03:56.665	00:00:21.720	1304	550,4604	409,2422	0,5924664	0,4952839	476,5926	3,492742	0	553,8824	383,051	0,4212271	0,4959319	482,7872	3,42887	0	22	552	396						Untertest4.avi	0	880	547	72	111	483	278	583	0	Content		480	285	21720267	5605457971
21737	09:03:56.682	00:00:21.736	1305	547,2852	400,2592	0,592341	0,4953835	476,7131	3,467241	0	572,4041	384,0819	0,4210991	0,4965014	482,8876	3,430242	0	22	560	392						Untertest4.avi	0	880	547	72	111	483	278	583	0	Content		488	281	21736893	5605474597
21754	09:03:56.699	00:00:21.753	1306	544,7029	395,4755	0,5922485	0,4957128	476,6008	3,496737	0	567,5729	387,7949	0,4210451	0,4972227	482,9871	3,458611	0	22	556	392						Untertest4.avi	0	880	547	72	111	483	278	583	0	Content		484	281	21753516	5605491220
21770	09:03:56.715	00:00:21.770	1307	545,5475	397,3236	0,5921805	0,49633	476,9096	3,457054	0	562,158	389,8505	0,4210411	0,49808	483,0877	3,491638	0	22	554	394						Untertest4.avi	0	880	547	72	111	483	278	583	0	Content		482	283	21770140	5605507844
21787	09:03:56.732	00:00:21.786	1308	555,3008	388,4299	0,5921773	0,4969584	477,0127	3,40634	0	573,824	375,4411	0,4210572	0,4990153	483,2053	3,403744	0	22	565	382						Untertest4.avi	0	880	547	72	111	483	278	583	0	Content		493	271	21786890	5605524594
21804	09:03:56.749	00:00:21.803	1309	542,5141	395,4452	0,5922127	0,4974477	477,1976	3,449754	0	560,2422	384,5044	0,4210762	0,4998738	483,3099	3,413232	0	22	551	390						Untertest4.avi	0	880	547	72	111	483	278	583	0	Content		479	279	21803514	5605541218
21820	09:03:56.765	00:00:21.820	1310	545,8872	387,2955	0,5921746	0,4979522	477,2545	3,411125	0	570,8674	383,1181	0,4210685	0,5007146	483,4168	3,376487	0	22	558	385						Untertest4.avi	0	880	547	72	111	483	278	583	0	Content		486	274	21820137	5605557841
21837	09:03:56.782	00:00:21.836	1311	557,3779	393,614	0,5920435	0,4982911	477,3509	3,36484	0	556,4528	382,8523	0,4209511	0,501574	483,7915	3,363429	0	22	557	388						Untertest4.avi	0	880	547	72	111	483	278	583	0	Content		485	277	21836761	5605574465
21854	09:03:56.799	00:00:21.853	1312	546,8461	399,6333	0,5918388	0,4986696	477,5618	3,352848	0	556,3448	376,8695	0,4208401	0,5024648	483,9911	3,359627	0	22	552	388						Untertest4.avi	0	880	547	72	111	483	278	583	0	Content		480	277	21853509	5605591213
21870	09:03:56.815	00:00:21.870	1313	546,8325	401,1977	0,5916688	0,499112	477,6834	3,296829	0	563,4409	380,2187	0,4207096	0,5033078	484,2038	3,315217	0	22	555	391						Untertest4.avi	0	880	547	72	111	483	278	583	0	Content		483	280	21870134	5605607838
21887	09:03:56.832	00:00:21.886	1314	546,1476	389,9641	0,5914521	0,4996423	477,8698	3,252524	0	564,8122	378,7159	0,4205315	0,5041325	484,4252	3,225874	0	22	555	384						Untertest4.avi	0	880	547	72	111	483	278	583	0	Content		483	273	21886760	5605624464
21903	09:03:56.848	00:00:21.903	1315	550,5997	410,4625	0,5914168	0,5002162	477,8761	3,268403	0	575,2654	379,7419	0,4204447	0,5051101	484,6767	3,156876	0	22	563	395						Untertest4.avi	0	880	547	72	111	483	278	583	0	Content		491	284	21903384	5605641088
21920	09:03:56.865	00:00:21.920	1316	542,3946	395,2211	0,5909159	0,5006019	478,1259	3,211556	0	556,4731	376,3928	0,4201495	0,5059851	484,9241	3,194172	0	22	549	386						Untertest4.avi	0	880	547	72	111	483	278	583	0	Content		477	275	21920131	5605657835
21937	09:03:56.882	00:00:21.936	1317	550,5795	389,1608	0,5904822	0,5008498	478,2098	3,157806	0	562,9702	371,4572	0,4198585	0,5068271	485,3745	3,161289	0	22	557	380						Untertest4.avi	0	880	547	72	111	483	278	583	0	Content		485	269	21936759	5605674463
21953	09:03:56.898	00:00:21.953	1318	543,9921	399,5375	0,5899897	0,5007316	478,291	3,150739	0	561,4538	379,1743	0,4194446	0,5073414	485,4957	3,108134	0	22	553	389						Untertest4.avi	0	880	547	72	111	483	278	583	0	Content		481	278	21953382	5605691086
21970	09:03:56.915	00:00:21.970	1319	545,8173	383,8492	0,5894133	0,5003924	478,5912	3,123874	0	555,2676	382,2206	0,4189807	0,5078602	485,6296	3,100337	0	22	551	383						Untertest4.avi	0	880	547	72	111	483	278	583	0	Content		479	272	21970005	5605707709
21987	09:03:56.932	00:00:21.986	1320	543,6226	405,9573	0,5887477	0,4997003	478,5601	3,116999	0	560,2283	372,0412	0,4184716	0,5082726	485,8736	3,079299	0	22	552	389						Untertest4.avi	0	880	547	72	111	483	278	583	0	Content		480	278	21986756	5605724460
22003	09:03:56.948	00:00:22.003	1321	547,641	394,4031	0,5880028	0,4988753	478,7286	3,078573	0	551,3384	376,4221	0,4178965	0,5086142	486,1949	3,032668	0	22	549	385						Untertest4.avi	0	880	547	72	111	483	278	583	0	Content		477	274	22003382	5605741086
22020	09:03:56.965	00:00:22.020	1322	544,4661	390,4952	0,5872048	0,4978831	478,553	3,072627	0	562,1176	377,4991	0,4172705	0,5088739	486,4935	3,02865	0	22	553	384						Untertest4.avi	0	880	547	72	111	483	278	583	0	Content		481	273	22020004	5605757708
22037	09:03:56.982	00:00:22.036	1323	543,3577	394,1115	0,5864176	0,4968373	478,7657	3,051913	0	562,9623	378,5344	0,4166586	0,508974	486,6186	3,021174	0	22	553	386						Untertest4.avi	0	880	547	72	111	483	278	583	0	Content		481	275	22036629	5605774333
22053	09:03:56.998	00:00:22.053	1324	552,811	379,8021	0,5857975	0,4956783	478,5991	2,974207	0	574,9758	364,9173	0,4161821	0,5088435	486,7721	2,958462	0	22	564	372						Untertest4.avi	0	880	547	72	111	483	278	583	0	Content		492	261	22053376	5605791080
22070	09:03:57.015	00:00:22.070	1325	546,0293	391,3431	0,5853372	0,4946345	478,5281	3,006999	0	567,0113	368,306	0,4158265	0,5085247	486,9956	2,970764	0	22	557	380						Untertest4.avi	0	880	547	72	111	483	278	583	0	Content		485	269	22070002	5605807706
22087	09:03:57.032	00:00:22.086	1326	549,9222	382,053	0,585157	0,4935248	478,8571	2,96478	0	555,3519	389,4006	0,4157662	0,5078842	487,0632	2,988836	0	22	553	386						Untertest4.avi	0	880	547	72	111	483	278	583	0	Content		481	275	22086625	5605824329
22103	09:03:57.048	00:00:22.103	1327	545,1534	391,0453	0,585269	0,4925521	478,7585	2,966614	0	551,3809	374,009	0,4159195	0,5071064	487,0441	2,975786	0	22	548	383						Untertest4.avi	0	880	547	72	111	483	278	583	0	Content		476	272	22103251	5605840955
22120	09:03:57.065	00:00:22.119	1328	542,8926	397,6402	0,5856555	0,4916081	478,7351	2,978286	0	556,8677	370,4783	0,416308	0,5062219	487,0322	2,944563	0	22	550	384						Untertest4.avi	0	880	547	72	111	483	278	583	0	Content		478	273	22119998	5605857702
22137	09:03:57.082	00:00:22.136	1329	549,118	406,7127	0,5860777	0,4912381	478,5489	2,945613	0	560,9594	386,2412	0,4168389	0,5057607	487,0847	2,931419	0	22	555	396						Untertest4.avi	0	880	547	72	111	483	278	583	0	Content		483	285	22136624	5605874328
22153	09:03:57.098	00:00:22.153	1330	553,7208	504,9159	0,5859911	0,4928054	478,4577	2,990866	0	572,862	492,1143	0,4176528	0,507071	486,9232	2,982883	0	22	563	499						Untertest4.avi	0	880	547	72	111	483	278	583	0	Content		491	388	22153247	5605890951
22170	09:03:57.115	00:00:22.169	1331	616,9968	618,0646	0,5856321	0,4944966	477,971	2,967455	0	620,4045	596,2079	0,418198	0,5084347	486,8393	2,934014	0	23	619	607						Untertest4.avi	0	880	547	72	111	648	678	600	0	Content		547	496	22169874	5605907578
22187	09:03:57.132	00:00:22.186	1332	662,4069	693,9402	0,585741	0,4952151	478,07	2,917246	0	668,8212	689,7687	0,4186686	0,5090129	486,6195	2,93507	0	23	666	692						Untertest4.avi	0	880	547	72	111	648	678	600	0	Content		594	581	22186621	5605924325
22203	09:03:57.148	00:00:22.203	1333	701,1438	745,2705	0,5859907	0,4958055	477,7014	2,934637	0	716,9171	739,4844	0,4189812	0,5097309	486,2347	2,937462	0	23	709	742						Untertest4.avi	0	880	547	72	111	648	678	600	0	Content		637	631	22203245	5605940949
22220	09:03:57.165	00:00:22.219	1334	707,2675	784,3749	0,586553	0,4963837	477,8167	2,955611	0	705,1019	783,1393	0,4194625	0,5102621	486,2254	2,979467	0	23	706	784						Untertest4.avi	0	880	547	72	111	648	678	600	0	Content		634	673	22219868	5605957572
22237	09:03:57.182	00:00:22.236	1335	702,6953	794,9258	0,5872862	0,4965057	477,7858	2,985358	0	727,2774	796,6398	0,4199488	0,510462	486,2365	2,894916	0	23	715	796						Untertest4.avi	0	880	547	72	111	648	678	600	0	Content		643	685	22236618	5605974322
22253	09:03:57.198	00:00:22.253	1336	711,2307	786,3455	0,5878903	0,4966	477,5095	2,910859	0	717,6809	791,4959	0,4202686	0,510518	486,1965	2,915199	0	23	714	789						Untertest4.avi	0	880	547	72	111	648	678	600	0	Content		642	678	22253243	5605990947
22270	09:03:57.215	00:00:22.269	1337	715,1707	791,7014	0,5883743	0,4970224	477,4775	2,946018	0	710,8588	789,684	0,4204602	0,5110118	486,1008	2,915839	0	23	713	791						Untertest4.avi	0	880	547	72	111	648	678	600	0	Content		641	680	22269865	5606007569
22286	09:03:57.231	00:00:22.286	1338	710,7503	792,2437	0,5887834	0,497826	477,4081	2,954733	0	734,5984	790,3556	0,4207086	0,5118186	486,0276	2,920082	0	23	723	791						Untertest4.avi	0	880	547	72	111	648	678	600	0	Content		651	680	22286490	5606024194
22303	09:03:57.248	00:00:22.303	1339	714,0319	792,5657	0,589123	0,4988751	477,5992	2,939784	0	702,0462	785,7377	0,4208381	0,5128062	485,9245	2,98597	0	23	708	789						Untertest4.avi	0	880	547	72	111	648	678	600	0	Content		636	678	22303240	5606040944
22320	09:03:57.265	00:00:22.319	1340	707,5822	792,091	0,5894277	0,5000909	477,5395	2,949155	0	713,0839	786,191	0,4210039	0,5138873	485,7569	2,94657	0	23	710	789						Untertest4.avi	0	880	547	72	111	648	678	600	0	Content		638	678	22319863	5606057567
22336	09:03:57.281	00:00:22.336	1341	708,2122	791,6732	0,5897427	0,5014133	477,4425	2,958624	0	723,1583	788,0142	0,4212183	0,5150157	485,9194	2,974329	0	23	716	790						Untertest4.avi	0	880	547	72	111	648	678	600	0	Content		644	679	22336486	5606074190
22353	09:03:57.298	00:00:22.353	1342	705,5339	792,6302	0,5900427	0,5028884	477,6484	2,978229	0	708,2225	791,502	0,4213782	0,5160984	485,8663	2,961882	0	23	707	792						Untertest4.avi	0	880	547	72	111	648	678	600	0	Content		635	681	22353111	5606090815
22370	09:03:57.315	00:00:22.369	1343	718,2352	789,4038	0,5903124	0,5043321	477,6006	2,943807	0	701,1802	793,5808	0,4216298	0,5171086	485,9069	3,00207	0	23	710	791						Untertest4.avi	0	880	547	72	111	648	678	600	0	Content		638	680	22369866	5606107570
22386	09:03:57.331	00:00:22.386	1344	717,3247	789,8793	0,5905997	0,5057428	477,5157	2,979954	0	719,2344	787,752	0,4217746	0,5181311	485,9177	2,957874	0	23	718	789						Untertest4.avi	0	880	547	72	111	648	678	600	0	Content		646	678	22386484	5606124188
22403	09:03:57.348	00:00:22.403	1345	722,7582	786,5193	0,5907884	0,5072553	477,7883	2,93834	0	706,7263	787,2826	0,4219573	0,519104	486,2596	3,011688	0	23	715	787						Untertest4.avi	0	880	547	72	111	648	678	600	0	Content		643	676	22403109	5606140813
22420	09:03:57.365	00:00:22.419	1346	714,475	793,6072	0,5909444	0,508791	477,9912	2,996749	0	714,582	786,3993	0,4221034	0,5202232	486,1288	3,021594	0	23	715	790						Untertest4.avi	0	880	547	72	111	648	678	600	0	Content		643	679	22419732	5606157436
22436	09:03:57.381	00:00:22.436	1347	721,2878	794,8563	0,5909867	0,5104848	478,0724	3,000952	0	719,0825	787,705	0,4221396	0,5215702	486,2562	3,000431	0	23	720	791						Untertest4.avi	0	880	547	72	111	648	678	600	0	Content		648	680	22436487	5606174191
22453	09:03:57.398	00:00:22.453	1348	711,3815	795,2294	0,5909847	0,5122197	478,1409	3,023995	0	725,0557	784,4661	0,4221125	0,5229961	486,4073	2,992402	0	23	718	790						Untertest4.avi	0	880	547	72	111	648	678	600	0	Content		646	679	22453108	5606190812
22470	09:03:57.415	00:00:22.469	1349	715,2878	792,6119	0,590955	0,5135552	478,2374	3,022257	0	725,6591	787,866	0,4220895	0,5241027	486,491	3,049283	0	23	720	790						Untertest4.avi	0	880	547	72	111	648	678	600	0	Content		648	679	22469734	5606207438
22486	09:03:57.431	00:00:22.486	1350	706,7614	790,4531	0,5908601	0,5147084	478,307	3,088287	0	712,5554	787,9191	0,4219728	0,5250705	486,6919	3,055789	0	23	710	789						Untertest4.avi	0	880	547	72	111	648	678	600	0	Content		638	678	22486358	5606224062
22503	09:03:57.448	00:00:22.503	1351	737,0403	786,1981	0,590833	0,5161079	478,5121	3,133827	0	721,6469	790,9525	0,4218851	0,526423	486,7216	3,076096	0	23	729	789						Untertest4.avi	0	880	547	72	111	648	678	600	0	Content		657	678	22503106	5606240810
22520	09:03:57.465	00:00:22.519	1352	734,2208	789,5099	0,5905263	0,5173244	478,4788	3,162433	0	721,8334	785,2225	0,421561	0,5278237	486,8925	3,13392	0	23	728	787						Untertest4.avi	0	880	547	72	111	648	678	600	0	Content		656	676	22519732	5606257436
22536	09:03:57.481	00:00:22.536	1353	748,6632	789,3693	0,5900635	0,5182208	478,5158	3,148101	0	723,6619	791,4814	0,4211212	0,5288525	487,1095	3,139916	0	23	736	790						Untertest4.avi	0	880	547	72	111	648	678	600	0	Content		664	679	22536357	5606274061
22553	09:03:57.498	00:00:22.552	1354	730,8027	779,5796	0,5894718	0,519272	478,6659	3,177543	0	712,4771	786,9476	0,4206681	0,5300379	487,2011	3,211936	0	23	722	783						Untertest4.avi	0	880	547	72	111	648	678	600	0	Content		650	672	22552981	5606290685
22570	09:03:57.515	00:00:22.569	1355	722,2258	779,8981	0,5888916	0,520199	478,7266	3,206258	0	717,7501	789,5027	0,420145	0,5311871	487,1285	3,219734	0	23	720	785						Untertest4.avi	0	880	547	72	111	648	678	600	0	Content		648	674	22569730	5606307434
22586	09:03:57.531	00:00:22.586	1356	740,0248	781,278	0,5882568	0,5210771	478,6225	3,219113	0	720,4873	788,8032	0,4195237	0,5325001	487,2695	3,218575	0	23	730	785						Untertest4.avi	0	880	547	72	111	648	678	600	0	Content		658	674	22586355	5606324059
22603	09:03:57.548	00:00:22.602	1357	732,6025	786,2909	0,5875337	0,5218018	478,6521	3,24204	0	712,3534	789,9218	0,4188948	0,5337136	487,2913	3,211847	0	23	722	788						Untertest4.avi	0	880	547	72	111	648	678	600	0	Content		650	677	22602977	5606340681
22620	09:03:57.565	00:00:22.619	1358	740,4808	789,2668	0,5868801	0,5222275	478,5764	3,287872	0	711,0837	787,3262	0,4182704	0,5349542	487,2225	3,258921	0	23	726	788						Untertest4.avi	0	880	547	72	111	648	678	600	0	Content		654	677	22619606	5606357310
22636	09:03:57.581	00:00:22.636	1359	746,1567	793,3069	0,586147	0,5225543	478,4558	3,2634	0	727,6826	784,8103	0,4176533	0,5359825	487,387	3,238642	0	23	737	789						Untertest4.avi	0	880	547	72	111	648	678	600	0	Content		665	678	22636354	5606374058
22653	09:03:57.598	00:00:22.652	1360	728,3784	781,478	0,5854638	0,5227252	478,4385	3,317862	0	721,5433	789,0178	0,4170378	0,536988	487,444	3,275218	0	23	725	785						Untertest4.avi	0	880	547	72	111	648	678	600	0	Content		653	674	22652976	5606390680
22670	09:03:57.615	00:00:22.669	1361	737,66	789,1177	0,5848011	0,5228526	478,2062	3,285287	0	714,9753	790,9797	0,4164912	0,5381385	487,4218	3,294137	0	23	726	790						Untertest4.avi	0	880	547	72	111	648	678	600	0	Content		654	679	22669600	5606407304
22686	09:03:57.631	00:00:22.686	1362	747,9379	790,5701	0,584188	0,5230657	478,1363	3,317088	0	712,7177	794,7717	0,415967	0,5393847	487,3714	3,311109	0	23	730	793						Untertest4.avi	0	880	547	72	111	648	678	600	0	Content		658	682	22686227	5606423931
22703	09:03:57.648	00:00:22.702	1363	732,4454	787,3035	0,5835893	0,5233771	477,8504	3,369218	0	711,0153	795,5129	0,4154664	0,54079	487,2571	3,343299	0	23	722	791						Untertest4.avi	0	880	547	72	111	648	678	600	0	Content		650	680	22702975	5606440679
22720	09:03:57.665	00:00:22.719	1364	734,4933	793,0062	0,5829822	0,5236051	477,7989	3,37119	0	718,7989	788,2062	0,4149977	0,5422767	487,234	3,346912	0	23	727	791						Untertest4.avi	0	880	547	72	111	648	678	600	0	Content		655	680	22719602	5606457306
22736	09:03:57.681	00:00:22.736	1365	732,6024	792,0715	0,5824094	0,5236278	477,5914	3,389479	0	717,7642	794,8797	0,414553	0,5436866	487,2606	3,368078	0	23	725	793						Untertest4.avi	0	880	547	72	111	648	678	600	0	Content		653	682	22736224	5606473928
22753	09:03:57.698	00:00:22.752	1366	737,2929	793,1512	0,5817891	0,5235643	477,2543	3,3827	0	712,9706	792,6926	0,4140502	0,5451905	486,989	3,389544	0	23	725	793						Untertest4.avi	0	880	547	72	111	648	678	600	0	Content		653	682	22752851	5606490555
22770	09:03:57.715	00:00:22.769	1367	734,0588	785,795	0,5810941	0,5235079	477,1822	3,416229	0	703,0013	788,3904	0,4135763	0,5469189	486,9768	3,395441	0	24	719	787						Untertest4.avi	0	880	547	72	111	935	682	100	0	Content		647	676	22769598	5606507302
22786	09:03:57.731	00:00:22.786	1368	768,1571	790,9955	0,5795195	0,523657	476,9538	3,429566	0	747,9363	797,9229	0,4123887	0,5490466	487,1452	3,44061	0	24	758	794						Untertest4.avi	0	880	547	72	111	935	682	100	0	Content		686	683	22786227	5606523931
22803	09:03:57.748	00:00:22.802	1369	957,4722	801,3701	0,5766054	0,5240133	476,6771	3,382241	0	917,4764	794,5897	0,4101327	0,5513014	487,3632	3,435194	0	24	937	798						Untertest4.avi	0	880	547	72	111	935	682	100	0	Content		865	687	22802851	5606540555
22819	09:03:57.764	00:00:22.819	1370	1084,01	795,5853	0,5737849	0,5240446	476,5806	3,423974	0	1069,36	789,9994	0,4079114	0,5535688	487,7166	3,410126	0	24	1077	793						Untertest4.avi	0	880	547	72	111	935	682	100	0	Content		1005	682	22819477	5606557181
22836	09:03:57.781	00:00:22.836	1371	1242,665	789,4431	0,5710455	0,5235752	476,9366	3,412197	0	1225,946	779,9045	0,405783	0,5556747	488,0818	3,405963	0	24	1234	785						Untertest4.avi	0	880	547	72	111	935	682	100	0	Content		1162	674	22836225	5606573929
22853	09:03:57.798	00:00:22.852	1372	1393,27	953,7833	0,5692894	0,5234576	476,3666	2,948497	0	-1024	-768	-1	-1	-1	-1	4	24	1393	954						Untertest4.avi	0	880	547	72	111	935	682	100	0	Content		1321	843	22852853	5606590557
22869	09:03:57.814	00:00:22.869	1373	-1024	-768	-1	-1	-1	-1	4	-1024	-768	-1	-1	-1	-1	4		0	0						Untertest4.avi	0	880	547	72	111				0	Content		-72	-111	22869475	5606607179
22886	09:03:57.831	00:00:22.886	1374	-1024	-768	-1	-1	-1	-1	4	-1024	-768	-1	-1	-1	-1	4		0	0						Untertest4.avi	0	880	547	72	111				0	Content		-72	-111	22886220	5606623924
22903	09:03:57.848	00:00:22.902	1375	-1024	-768	-1	-1	-1	-1	4	-1024	-768	-1	-1	-1	-1	4		0	0						Untertest4.avi	0	880	547	72	111				0	Content		-72	-111	22902845	5606640549
22919	09:03:57.864	00:00:22.919	1376	-1024	-768	-1	-1	-1	-1	4	-1024	-768	-1	-1	-1	-1	4		0	0						Untertest4.avi	0	880	547	72	111				0	Content		-72	-111	22919469	5606657173
22936	09:03:57.881	00:00:22.936	1377	-1024	-768	-1	-1	-1	-1	4	-1024	-768	-1	-1	-1	-1	4		0	0						Untertest4.avi	0	880	547	72	111				0	Content		-72	-111	22936092	5606673796
22953	09:03:57.898	00:00:22.952	1378	-1024	-768	-1	-1	-1	-1	4	-1024	-768	-1	-1	-1	-1	4		0	0						Untertest4.avi	0	880	547	72	111				0	Content		-72	-111	22952840	5606690544
22969	09:03:57.914	00:00:22.969	1379	-1024	-768	-1	-1	-1	-1	4	-1024	-768	-1	-1	-1	-1	4		0	0						Untertest4.avi	0	880	547	72	111				0	Content		-72	-111	22969463	5606707167
22986	09:03:57.931	00:00:22.986	1380	-1024	-768	-1	-1	-1	-1	4	-1024	-768	-1	-1	-1	-1	4		0	0						Untertest4.avi	0	880	547	72	111				0	Content		-72	-111	22986088	5606723792
23003	09:03:57.948	00:00:23.002	1381	-1024	-768	-1	-1	-1	-1	4	-1024	-768	-1	-1	-1	-1	4		0	0						Untertest4.avi	0	880	547	72	111				0	Content		-72	-111	23002756	5606740460
23019	09:03:57.964	00:00:23.019	1382	-1024	-768	-1	-1	-1	-1	4	-1024	-768	-1	-1	-1	-1	4		0	0						Untertest4.avi	0	880	547	72	111				0	Content		-72	-111	23019460	5606757164
23036	09:03:57.981	00:00:23.036	1383	-1024	-768	-1	-1	-1	-1	4	-1024	-768	-1	-1	-1	-1	4		0	0						Untertest4.avi	0	880	547	72	111				0	Content		-72	-111	23036084	5606773788
23053	09:03:57.998	00:00:23.052	1384	-1024	-768	-1	-1	-1	-1	4	-1024	-768	-1	-1	-1	-1	4		0	0						Untertest4.avi	0	880	547	72	111				0	Content		-72	-111	23052707	5606790411
23069	09:03:58.014	00:00:23.069	1385	-1024	-768	-1	-1	-1	-1	4	-1024	-768	-1	-1	-1	-1	4		0	0						Untertest4.avi	0	880	547	72	111				0	Content		-72	-111	23069375	5606807079
23086	09:03:58.031	00:00:23.086	1386	-1024	-768	-1	-1	-1	-1	4	-1024	-768	-1	-1	-1	-1	4		0	0						Untertest4.avi	0	880	547	72	111				0	Content		-72	-111	23086080	5606823784
23103	09:03:58.048	00:00:23.102	1387	-1024	-768	-1	-1	-1	-1	4	-1024	-768	-1	-1	-1	-1	4		0	0						Untertest4.avi	0	880	547	72	111				0	Content		-72	-111	23102705	5606840409
23119	09:03:58.064	00:00:23.119	1388	-1024	-768	-1	-1	-1	-1	4	-1024	-768	-1	-1	-1	-1	4		0	0						Untertest4.avi	0	880	547	72	111				0	Content		-72	-111	23119330	5606857034
23136	09:03:58.081	00:00:23.135	1389	-1024	-768	-1	-1	-1	-1	4	-1024	-768	-1	-1	-1	-1	4		0	0						Untertest4.avi	0	880	547	72	111				0	Content		-72	-111	23135950	5606873654
23153	09:03:58.098	00:00:23.152	1390	-1024	-768	-1	-1	-1	-1	4	-1024	-768	-1	-1	-1	-1	4		0	0						Untertest4.avi	0	880	547	72	111				0	Content		-72	-111	23152701	5606890405
23169	09:03:58.114	00:00:23.169	1391	-1024	-768	-1	-1	-1	-1	4	-1024	-768	-1	-1	-1	-1	4		0	0						Untertest4.avi	0	880	547	72	111				0	Content		-72	-111	23169324	5606907028
23186	09:03:58.131	00:00:23.185	1392	-1024	-768	-1	-1	-1	-1	4	-1024	-768	-1	-1	-1	-1	4		0	0						Untertest4.avi	0	880	547	72	111				0	Content		-72	-111	23185948	5606923652
23203	09:03:58.148	00:00:23.202	1393	-1024	-768	-1	-1	-1	-1	4	-1024	-768	-1	-1	-1	-1	4		0	0						Untertest4.avi	0	880	547	72	111				0	Content		-72	-111	23202697	5606940401
23219	09:03:58.164	00:00:23.219	1394	-1024	-768	-1	-1	-1	-1	4	-1024	-768	-1	-1	-1	-1	4		0	0						Untertest4.avi	0	880	547	72	111				0	Content		-72	-111	23219321	5606957025
23236	09:03:58.181	00:00:23.235	1395	-1024	-768	-1	-1	-1	-1	4	-1024	-768	-1	-1	-1	-1	4		0	0						Untertest4.avi	0	880	547	72	111				0	Content		-72	-111	23235943	5606973647
23253	09:03:58.198	00:00:23.252	1396	-1024	-768	-1	-1	-1	-1	4	-1024	-768	-1	-1	-1	-1	4		0	0						Untertest4.avi	0	880	547	72	111				0	Content		-72	-111	23252570	5606990274
23270	09:03:58.215	00:00:23.269	1397	-1024	-768	-1	-1	-1	-1	4	-1024	-768	-1	-1	-1	-1	4		0	0						Untertest4.avi	0	880	547	72	111				0	Content		-72	-111	23269765	5607007469
23287	09:03:58.232	00:00:23.287	1398	-1024	-768	-1	-1	-1	-1	4	-1024	-768	-1	-1	-1	-1	4		0	0						Untertest4.avi	0	880	547	72	111				0	Content		-72	-111	23287137	5607024841
23304	09:03:58.249	00:00:23.304	1399	-1024	-768	-1	-1	-1	-1	4	-1024	-768	-1	-1	-1	-1	4		0	0						Untertest4.avi	0	880	547	72	111				0	Content		-72	-111	23304384	5607042088
23319	09:03:58.264	00:00:23.319	1400	-1024	-768	-1	-1	-1	-1	4	-1024	-768	-1	-1	-1	-1	4		0	0						Untertest4.avi	0	880	547	72	111				0	Content		-72	-111	23319186	5607056890
23336	09:03:58.281	00:00:23.335	1401	-1024	-768	-1	-1	-1	-1	4	-1024	-768	-1	-1	-1	-1	4		0	0						Untertest4.avi	0	880	547	72	111				0	Content		-72	-111	23335935	5607073639
23353	09:03:58.298	00:00:23.352	1402	-1024	-768	-1	-1	-1	-1	4	-1024	-768	-1	-1	-1	-1	4		0	0						Untertest4.avi	0	880	547	72	111				0	Content		-72	-111	23352560	5607090264
23369	09:03:58.314	00:00:23.369	1403	-1024	-768	-1	-1	-1	-1	4	-1024	-768	-1	-1	-1	-1	4		0	0						Untertest4.avi	0	880	547	72	111				0	Content		-72	-111	23369185	5607106889
23386	09:03:58.331	00:00:23.385	1404	-1024	-768	-1	-1	-1	-1	4	-1024	-768	-1	-1	-1	-1	4		0	0						Untertest4.avi	0	880	547	72	111				0	Content		-72	-111	23385861	5607123565
23402	09:03:58.347	00:00:23.402	1405	-1024	-768	-1	-1	-1	-1	4	-1024	-768	-1	-1	-1	-1	4		0	0						Untertest4.avi	0	880	547	72	111				0	Content		-72	-111	23402434	5607140138
23420	09:03:58.365	00:00:23.419	1406	-1024	-768	-1	-1	-1	-1	4	-1024	-768	-1	-1	-1	-1	4		0	0						Untertest4.avi	0	880	547	72	111				0	Content		-72	-111	23419627	5607157331
23437	09:03:58.382	00:00:23.437	1407	-1024	-768	-1	-1	-1	-1	4	-1024	-768	-1	-1	-1	-1	4		0	0						Untertest4.avi	0	880	547	72	111				0	Content		-72	-111	23437000	5607174704
23454	09:03:58.399	00:00:23.454	1408	-1024	-768	-1	-1	-1	-1	4	-1024	-768	-1	-1	-1	-1	4		0	0						Untertest4.avi	0	880	547	72	111				0	Content		-72	-111	23454390	5607192094
23469	09:03:58.414	00:00:23.469	1409	-1024	-768	-1	-1	-1	-1	4	-1024	-768	-1	-1	-1	-1	4		0	0						Untertest4.avi	0	880	547	72	111				0	Content		-72	-111	23469182	5607206886
23486	09:03:58.431	00:00:23.485	1410	-1024	-768	-1	-1	-1	-1	4	-1024	-768	-1	-1	-1	-1	4		0	0						Untertest4.avi	0	880	547	72	111				0	Content		-72	-111	23485815	5607223519
23503	09:03:58.448	00:00:23.502	1411	-1024	-768	-1	-1	-1	-1	4	-1024	-768	-1	-1	-1	-1	4		0	0						Untertest4.avi	0	880	547	72	111				0	Content		-72	-111	23502551	5607240255
23519	09:03:58.464	00:00:23.519	1412	-1024	-768	-1	-1	-1	-1	4	-1024	-768	-1	-1	-1	-1	4		0	0						Untertest4.avi	0	880	547	72	111				0	Content		-72	-111	23519173	5607256877
23536	09:03:58.481	00:00:23.535	1413	-1024	-768	-1	-1	-1	-1	4	-1024	-768	-1	-1	-1	-1	4		0	0						Untertest4.avi	0	880	547	72	111				0	Content		-72	-111	23535807	5607273511
23552	09:03:58.497	00:00:23.552	1414	-1024	-768	-1	-1	-1	-1	4	-1024	-768	-1	-1	-1	-1	4		0	0						Untertest4.avi	0	880	547	72	111				0	Content		-72	-111	23552420	5607290124
23569	09:03:58.514	00:00:23.569	1415	-1024	-768	-1	-1	-1	-1	4	-1024	-768	-1	-1	-1	-1	4		0	0						Untertest4.avi	0	880	547	72	111				0	Content		-72	-111	23569489	5607307193
23587	09:03:58.532	00:00:23.586	1416	-1024	-768	-1	-1	-1	-1	4	-1024	-768	-1	-1	-1	-1	4		0	0						Untertest4.avi	0	880	547	72	111				0	Content		-72	-111	23586864	5607324568
23604	09:03:58.549	00:00:23.604	1417	-1024	-768	-1	-1	-1	-1	4	-1024	-768	-1	-1	-1	-1	4		0	0						Untertest4.avi	0	880	547	72	111				0	Content		-72	-111	23604236	5607341940
23619	09:03:58.564	00:00:23.619	1418	-1024	-768	-1	-1	-1	-1	4	-1024	-768	-1	-1	-1	-1	4		0	0						Untertest4.avi	0	880	547	72	111				0	Content		-72	-111	23619038	5607356742
23636	09:03:58.581	00:00:23.635	1419	-1024	-768	-1	-1	-1	-1	4	-1024	-768	-1	-1	-1	-1	4		0	0						Untertest4.avi	0	880	547	72	111				0	Content		-72	-111	23635663	5607373367
23652	09:03:58.597	00:00:23.652	1420	-1024	-768	-1	-1	-1	-1	4	-1024	-768	-1	-1	-1	-1	4		0	0						Untertest4.avi	0	880	547	72	111				0	Content		-72	-111	23652412	5607390116
23669	09:03:58.614	00:00:23.669	1421	-1024	-768	-1	-1	-1	-1	4	-1024	-768	-1	-1	-1	-1	4		0	0						Untertest4.avi	0	880	547	72	111				0	Content		-72	-111	23669035	5607406739
23686	09:03:58.631	00:00:23.685	1422	-1024	-768	-1	-1	-1	-1	4	-1024	-768	-1	-1	-1	-1	4		0	0						Untertest4.avi	0	880	547	72	111				0	Content		-72	-111	23685657	5607423361
23702	09:03:58.647	00:00:23.702	1423	-1024	-768	-1	-1	-1	-1	4	-1024	-768	-1	-1	-1	-1	4		0	0						Untertest4.avi	0	880	547	72	111				0	Content		-72	-111	23702281	5607439985
23719	09:03:58.664	00:00:23.719	1424	-1024	-768	-1	-1	-1	-1	4	-1024	-768	-1	-1	-1	-1	4		0	0						Untertest4.avi	0	880	547	72	111				0	Content		-72	-111	23719476	5607457180
23737	09:03:58.682	00:00:23.736	1425	-1024	-768	-1	-1	-1	-1	4	-1024	-768	-1	-1	-1	-1	4		0	0						Untertest4.avi	0	880	547	72	111				0	Content		-72	-111	23736848	5607474552
23754	09:03:58.699	00:00:23.754	1426	-1024	-768	-1	-1	-1	-1	4	-1024	-768	-1	-1	-1	-1	4		0	0						Untertest4.avi	0	880	547	72	111				0	Content		-72	-111	23754095	5607491799
23769	09:03:58.714	00:00:23.768	1427	-1024	-768	-1	-1	-1	-1	4	-1024	-768	-1	-1	-1	-1	4		0	0						Untertest4.avi	0	880	547	72	111				0	Content		-72	-111	23768898	5607506602
23786	09:03:58.731	00:00:23.785	1428	-1024	-768	-1	-1	-1	-1	4	-1024	-768	-1	-1	-1	-1	4		0	0						Untertest4.avi	0	880	547	72	111				0	Content		-72	-111	23785647	5607523351
23802	09:03:58.747	00:00:23.802	1429	-1024	-768	-1	-1	-1	-1	4	-1024	-768	-1	-1	-1	-1	4		0	0						Untertest4.avi	0	880	547	72	111				0	Content		-72	-111	23802270	5607539974
23819	09:03:58.764	00:00:23.818	1430	-1024	-768	-1	-1	-1	-1	4	-1024	-768	-1	-1	-1	-1	4		0	0						Untertest4.avi	0	880	547	72	111				0	Content		-72	-111	23818894	5607556598
23836	09:03:58.781	00:00:23.835	1431	-1024	-768	-1	-1	-1	-1	4	-1024	-768	-1	-1	-1	-1	4		0	0						Untertest4.avi	0	880	547	72	111				0	Content		-72	-111	23835518	5607573222
23852	09:03:58.797	00:00:23.852	1432	-1024	-768	-1	-1	-1	-1	4	-1024	-768	-1	-1	-1	-1	4		0	0						Untertest4.avi	0	880	547	72	111				0	Content		-72	-111	23852141	5607589845
23869	09:03:58.814	00:00:23.869	1433	-1024	-768	-1	-1	-1	-1	4	-1024	-768	-1	-1	-1	-1	4		0	0						Untertest4.avi	0	880	547	72	111				0	Content		-72	-111	23869335	5607607039
23887	09:03:58.832	00:00:23.886	1434	-1024	-768	-1	-1	-1	-1	4	-1024	-768	-1	-1	-1	-1	4		0	0						Untertest4.avi	0	880	547	72	111				0	Content		-72	-111	23886710	5607624414
23904	09:03:58.849	00:00:23.903	1435	-1024	-768	-1	-1	-1	-1	4	-1024	-768	-1	-1	-1	-1	4		0	0						Untertest4.avi	0	880	547	72	111				0	Content		-72	-111	23903958	5607641662
23919	09:03:58.864	00:00:23.918	1436	-1024	-768	-1	-1	-1	-1	4	-1024	-768	-1	-1	-1	-1	4		0	0						Untertest4.avi	0	880	547	72	111				0	Content		-72	-111	23918886	5607656590
23936	09:03:58.881	00:00:23.935	1437	-1024	-768	-1	-1	-1	-1	4	-1024	-768	-1	-1	-1	-1	4		0	0						Untertest4.avi	0	880	547	72	111				0	Content		-72	-111	23935510	5607673214
23952	09:03:58.897	00:00:23.952	1438	-1024	-768	-1	-1	-1	-1	4	-1024	-768	-1	-1	-1	-1	4		0	0						Untertest4.avi	0	880	547	72	111				0	Content		-72	-111	23952256	5607689960
23969	09:03:58.914	00:00:23.968	1439	-1024	-768	-1	-1	-1	-1	4	-1024	-768	-1	-1	-1	-1	4		0	0						Untertest4.avi	0	880	547	72	111				0	Content		-72	-111	23968763	5607706467
23986	09:03:58.931	00:00:23.985	1440	-1024	-768	-1	-1	-1	-1	4	-1024	-768	-1	-1	-1	-1	4		0	0						Untertest4.avi	0	880	547	72	111				0	Content		-72	-111	23985505	5607723209
24002	09:03:58.947	00:00:24.002	1441	-1024	-768	-1	-1	-1	-1	4	-1024	-768	-1	-1	-1	-1	4		0	0						Untertest4.avi	0	880	547	72	111				0	Content		-72	-111	24002126	5607739830
24019	09:03:58.964	00:00:24.019	1442	-1024	-768	-1	-1	-1	-1	4	-1024	-768	-1	-1	-1	-1	4		0	0						Untertest4.avi	0	880	547	72	111				0	Content		-72	-111	24019196	5607756900
24037	09:03:58.982	00:00:24.036	1443	-1024	-768	-1	-1	-1	-1	4	-1024	-768	-1	-1	-1	-1	4		0	0						Untertest4.avi	0	880	547	72	111				0	Content		-72	-111	24036571	5607774275
24054	09:03:58.999	00:00:24.053	1444	-1024	-768	-1	-1	-1	-1	4	-1024	-768	-1	-1	-1	-1	4		0	0						Untertest4.avi	0	880	547	72	111				0	Content		-72	-111	24053817	5607791521
24069	09:03:59.014	00:00:24.068	1445	-1024	-768	-1	-1	-1	-1	4	-1024	-768	-1	-1	-1	-1	4		0	0						Untertest4.avi	0	880	547	72	111				0	Content		-72	-111	24068749	5607806453
24085	09:03:59.030	00:00:24.085	1446	-1024	-768	-1	-1	-1	-1	4	-1024	-768	-1	-1	-1	-1	4		0	0						Untertest4.avi	0	880	547	72	111				0	Content		-72	-111	24085368	5607823072
24102	09:03:59.047	00:00:24.102	1447	-1024	-768	-1	-1	-1	-1	4	-1024	-768	-1	-1	-1	-1	4		0	0						Untertest4.avi	0	880	547	72	111				0	Content		-72	-111	24102116	5607839820
24119	09:03:59.064	00:00:24.118	1448	-1024	-768	-1	-1	-1	-1	4	-1024	-768	-1	-1	-1	-1	4		0	0						Untertest4.avi	0	880	547	72	111				0	Content		-72	-111	24118743	5607856447
24135	09:03:59.080	00:00:24.135	1449	-1024	-768	-1	-1	-1	-1	4	-1024	-768	-1	-1	-1	-1	4		0	0						Untertest4.avi	0	880	547	72	111				0	Content		-72	-111	24135361	5607873065
24152	09:03:59.097	00:00:24.151	1450	-1024	-768	-1	-1	-1	-1	4	-1024	-768	-1	-1	-1	-1	4		0	0						Untertest4.avi	0	880	547	72	111				0	Content		-72	-111	24151985	5607889689
24169	09:03:59.114	00:00:24.169	1451	-1024	-768	-1	-1	-1	-1	4	-1024	-768	-1	-1	-1	-1	4		0	0						Untertest4.avi	0	880	547	72	111				0	Content		-72	-111	24169180	5607906884
24187	09:03:59.132	00:00:24.186	1452	-1024	-768	-1	-1	-1	-1	4	-1024	-768	-1	-1	-1	-1	4		0	0						Untertest4.avi	0	880	547	72	111				0	Content		-72	-111	24186553	5607924257
24204	09:03:59.149	00:00:24.203	1453	-1024	-768	-1	-1	-1	-1	4	-1024	-768	-1	-1	-1	-1	4		0	0						Untertest4.avi	0	880	547	72	111				0	Content		-72	-111	24203799	5607941503
24219	09:03:59.164	00:00:24.218	1454	-1024	-768	-1	-1	-1	-1	4	-1024	-768	-1	-1	-1	-1	4		0	0						Untertest4.avi	0	880	547	72	111				0	Content		-72	-111	24218601	5607956305
24235	09:03:59.180	00:00:24.235	1455	-1024	-768	-1	-1	-1	-1	4	-1024	-768	-1	-1	-1	-1	4		0	0						Untertest4.avi	0	880	547	72	111				0	Content		-72	-111	24235348	5607973052
24252	09:03:59.197	00:00:24.251	1456	-1024	-768	-1	-1	-1	-1	4	-1024	-768	-1	-1	-1	-1	4		0	0						Untertest4.avi	0	880	547	72	111				0	Content		-72	-111	24251972	5607989676
24269	09:03:59.214	00:00:24.268	1457	-1024	-768	-1	-1	-1	-1	4	-1024	-768	-1	-1	-1	-1	4		0	0						Untertest4.avi	0	880	547	72	111				0	Content		-72	-111	24268594	5608006298
24285	09:03:59.230	00:00:24.285	1458	-1024	-768	-1	-1	-1	-1	4	-1024	-768	-1	-1	-1	-1	4		0	0						Untertest4.avi	0	880	547	72	111				0	Content		-72	-111	24285217	5608022921
24302	09:03:59.247	00:00:24.301	1459	-1024	-768	-1	-1	-1	-1	4	-1024	-768	-1	-1	-1	-1	4		0	0						Untertest4.avi	0	880	547	72	111				0	Content		-72	-111	24301841	5608039545
24319	09:03:59.264	00:00:24.319	1460	-1024	-768	-1	-1	-1	-1	4	-1024	-768	-1	-1	-1	-1	4		0	0						Untertest4.avi	0	880	547	72	111				0	Content		-72	-111	24319036	5608056740
24336	09:03:59.281	00:00:24.336	1461	-1024	-768	-1	-1	-1	-1	4	-1024	-768	-1	-1	-1	-1	4		0	0						Untertest4.avi	0	880	547	72	111				0	Content		-72	-111	24336407	5608074111
24354	09:03:59.299	00:00:24.353	1462	-1024	-768	-1	-1	-1	-1	4	-1024	-768	-1	-1	-1	-1	4		0	0						Untertest4.avi	0	880	547	72	111				0	Content		-72	-111	24353666	5608091370
24368	09:03:59.313	00:00:24.368	1463	-1024	-768	-1	-1	-1	-1	4	-1024	-768	-1	-1	-1	-1	4		0	0						Untertest4.avi	0	880	547	72	111				0	Content		-72	-111	24368458	5608106162
24385	09:03:59.330	00:00:24.385	1464	-1024	-768	-1	-1	-1	-1	4	-1024	-768	-1	-1	-1	-1	4		0	0						Untertest4.avi	0	880	547	72	111				0	Content		-72	-111	24385205	5608122909
24402	09:03:59.347	00:00:24.401	1465	-1024	-768	-1	-1	-1	-1	4	-1024	-768	-1	-1	-1	-1	4		0	0						Untertest4.avi	0	880	547	72	111				0	Content		-72	-111	24401831	5608139535
24418	09:03:59.363	00:00:24.418	1466	-1024	-768	-1	-1	-1	-1	4	-1024	-768	-1	-1	-1	-1	4		0	0						Untertest4.avi	0	880	547	72	111				0	Content		-72	-111	24418455	5608156159
24435	09:03:59.380	00:00:24.435	1467	-1024	-768	-1	-1	-1	-1	4	-1024	-768	-1	-1	-1	-1	4		0	0						Untertest4.avi	0	880	547	72	111				0	Content		-72	-111	24435080	5608172784
24452	09:03:59.397	00:00:24.451	1468	-1024	-768	-1	-1	-1	-1	4	-1024	-768	-1	-1	-1	-1	4		0	0						Untertest4.avi	0	880	547	72	111				0	Content		-72	-111	24451828	5608189532
24469	09:03:59.414	00:00:24.468	1469	-1024	-768	-1	-1	-1	-1	4	-1024	-768	-1	-1	-1	-1	4		0	0						Untertest4.avi	0	880	547	72	111				0	Content		-72	-111	24468899	5608206603
24486	09:03:59.431	00:00:24.486	1470	-1024	-768	-1	-1	-1	-1	4	-1024	-768	-1	-1	-1	-1	4		0	0						Untertest4.avi	0	880	547	72	111				0	Content		-72	-111	24486273	5608223977
24504	09:03:59.449	00:00:24.503	1471	-1024	-768	-1	-1	-1	-1	4	-1024	-768	-1	-1	-1	-1	4		0	0						Untertest4.avi	0	880	547	72	111				0	Content		-72	-111	24503519	5608241223
24518	09:03:59.463	00:00:24.518	1472	-1024	-768	-1	-1	-1	-1	4	-1024	-768	-1	-1	-1	-1	4		0	0						Untertest4.avi	0	880	547	72	111				0	Content		-72	-111	24518447	5608256151
24535	09:03:59.480	00:00:24.535	1473	-1024	-768	-1	-1	-1	-1	4	-1024	-768	-1	-1	-1	-1	4		0	0						Untertest4.avi	0	880	547	72	111				0	Content		-72	-111	24535069	5608272773
24552	09:03:59.497	00:00:24.551	1474	-1024	-768	-1	-1	-1	-1	4	-1024	-768	-1	-1	-1	-1	4		0	0						Untertest4.avi	0	880	547	72	111				0	Content		-72	-111	24551821	5608289525
24568	09:03:59.513	00:00:24.568	1475	-1024	-768	-1	-1	-1	-1	4	-1024	-768	-1	-1	-1	-1	4		0	0						Untertest4.avi	0	880	547	72	111				0	Content		-72	-111	24568445	5608306149
24585	09:03:59.530	00:00:24.585	1476	-1024	-768	-1	-1	-1	-1	4	-1024	-768	-1	-1	-1	-1	4		0	0						Untertest4.avi	0	880	547	72	111				0	Content		-72	-111	24585070	5608322774
24602	09:03:59.547	00:00:24.601	1477	-1024	-768	-1	-1	-1	-1	4	-1024	-768	-1	-1	-1	-1	4		0	0						Untertest4.avi	0	880	547	72	111				0	Content		-72	-111	24601694	5608339398
24619	09:03:59.564	00:00:24.618	1478	-1024	-768	-1	-1	-1	-1	4	-1024	-768	-1	-1	-1	-1	4		0	0						Untertest4.avi	0	880	547	72	111				0	Content		-72	-111	24618888	5608356592
24636	09:03:59.581	00:00:24.636	1479	-1024	-768	-1	-1	-1	-1	4	-1024	-768	-1	-1	-1	-1	4		0	0						Untertest4.avi	0	880	547	72	111				0	Content		-72	-111	24636135	5608373839
24654	09:03:59.599	00:00:24.653	1480	-1024	-768	-1	-1	-1	-1	4	-1024	-768	-1	-1	-1	-1	4		0	0						Untertest4.avi	0	880	547	72	111				0	Content		-72	-111	24653508	5608391212
24668	09:03:59.613	00:00:24.668	1481	-1024	-768	-1	-1	-1	-1	4	-1024	-768	-1	-1	-1	-1	4		0	0						Untertest4.avi	0	880	547	72	111				0	Content		-72	-111	24668310	5608406014
24685	09:03:59.630	00:00:24.685	1482	-1024	-768	-1	-1	-1	-1	4	-1024	-768	-1	-1	-1	-1	4		0	0						Untertest4.avi	0	880	547	72	111				0	Content		-72	-111	24685059	5608422763
24702	09:03:59.647	00:00:24.701	1483	-1024	-768	-1	-1	-1	-1	4	-1024	-768	-1	-1	-1	-1	4		0	0						Untertest4.avi	0	880	547	72	111				0	Content		-72	-111	24701682	5608439386
24718	09:03:59.663	00:00:24.718	1484	-1024	-768	-1	-1	-1	-1	4	-1024	-768	-1	-1	-1	-1	4		0	0						Untertest4.avi	0	880	547	72	111				0	Content		-72	-111	24718304	5608456008
24735	09:03:59.680	00:00:24.734	1485	-1024	-768	-1	-1	-1	-1	4	-1024	-768	-1	-1	-1	-1	4		0	0						Untertest4.avi	0	880	547	72	111				0	Content		-72	-111	24734928	5608472632
24752	09:03:59.697	00:00:24.751	1486	-1024	-768	-1	-1	-1	-1	4	-1024	-768	-1	-1	-1	-1	4		0	0						Untertest4.avi	0	880	547	72	111				0	Content		-72	-111	24751549	5608489253
24769	09:03:59.714	00:00:24.768	1487	-1024	-768	-1	-1	-1	-1	4	-1024	-768	-1	-1	-1	-1	4		0	0						Untertest4.avi	0	880	547	72	111				0	Content		-72	-111	24768745	5608506449
24786	09:03:59.731	00:00:24.786	1488	-1024	-768	-1	-1	-1	-1	4	-1024	-768	-1	-1	-1	-1	4		0	0						Untertest4.avi	0	880	547	72	111				0	Content		-72	-111	24786121	5608523825
24803	09:03:59.748	00:00:24.803	1489	-1024	-768	-1	-1	-1	-1	4	-1024	-768	-1	-1	-1	-1	4		0	0						Untertest4.avi	0	880	547	72	111				0	Content		-72	-111	24803366	5608541070
24818	09:03:59.763	00:00:24.818	1490	-1024	-768	-1	-1	-1	-1	4	-1024	-768	-1	-1	-1	-1	4		0	0						Untertest4.avi	0	880	547	72	111				0	Content		-72	-111	24818170	5608555874
24835	09:03:59.780	00:00:24.834	1491	-1024	-768	-1	-1	-1	-1	4	-1024	-768	-1	-1	-1	-1	4		0	0						Untertest4.avi	0	880	547	72	111				0	Content		-72	-111	24834920	5608572624
24852	09:03:59.797	00:00:24.851	1492	-1024	-768	-1	-1	-1	-1	4	-1024	-768	-1	-1	-1	-1	4		0	0						Untertest4.avi	0	880	547	72	111				0	Content		-72	-111	24851543	5608589247
24868	09:03:59.813	00:00:24.868	1493	-1024	-768	-1	-1	-1	-1	4	-1024	-768	-1	-1	-1	-1	4		0	0						Untertest4.avi	0	880	547	72	111				0	Content		-72	-111	24868165	5608605869
24885	09:03:59.830	00:00:24.884	1494	-1024	-768	-1	-1	-1	-1	4	-1024	-768	-1	-1	-1	-1	4		0	0						Untertest4.avi	0	880	547	72	111				0	Content		-72	-111	24884832	5608622536
24902	09:03:59.847	00:00:24.901	1495	-1024	-768	-1	-1	-1	-1	4	-1024	-768	-1	-1	-1	-1	4		0	0						Untertest4.avi	0	880	547	72	111				0	Content		-72	-111	24901776	5608639480
24918	09:03:59.863	00:00:24.918	1496	-1024	-768	-1	-1	-1	-1	4	-1024	-768	-1	-1	-1	-1	4		0	0						Untertest4.avi	0	880	547	72	111				0	Content		-72	-111	24918444	5608656148
24935	09:03:59.880	00:00:24.935	1497	-1024	-768	-1	-1	-1	-1	4	-1024	-768	-1	-1	-1	-1	4		0	0						Untertest4.avi	0	880	547	72	111				0	Content		-72	-111	24935406	5608673110
24952	09:03:59.897	00:00:24.952	1498	-1024	-768	-1	-1	-1	-1	4	-1024	-768	-1	-1	-1	-1	4		0	0						Untertest4.avi	0	880	547	72	111				0	Content		-72	-111	24952074	5608689778
24969	09:03:59.914	00:00:24.968	1499	-1024	-768	-1	-1	-1	-1	4	-1024	-768	-1	-1	-1	-1	4		0	0						Untertest4.avi	0	880	547	72	111				0	Content		-72	-111	24968742	5608706446
24986	09:03:59.931	00:00:24.985	1500	-1024	-768	-1	-1	-1	-1	4	-1024	-768	-1	-1	-1	-1	4		0	0						Untertest4.avi	0	880	547	72	111				0	Content		-72	-111	24985951	5608723655
25003	09:03:59.948	00:00:25.003	1501	-1024	-768	-1	-1	-1	-1	4	-1024	-768	-1	-1	-1	-1	4		0	0						Untertest4.avi	0	880	547	72	111				0	Content		-72	-111	25003199	5608740903
25019	09:03:59.964	00:00:25.018	1502	-1024	-768	-1	-1	-1	-1	4	-1024	-768	-1	-1	-1	-1	4		0	0						Untertest4.avi	0	880	547	72	111				0	Content		-72	-111	25018951	5608756655
25036	09:03:59.981	00:00:25.035	1503	-1024	-768	-1	-1	-1	-1	4	-1024	-768	-1	-1	-1	-1	4		0	0						Untertest4.avi	0	880	547	72	111				0	Content		-72	-111	25035619	5608773323
25051	09:03:59.996	00:00:25.051	1504	-1024	-768	-1	-1	-1	-1	4	-1024	-768	-1	-1	-1	-1	4		0	0						Untertest4.avi	0	880	547	72	111				0	Content		-72	-111	25051319	5608789023
25068	09:04:00.013	00:00:25.068	1505	-1024	-768	-1	-1	-1	-1	4	-1024	-768	-1	-1	-1	-1	4		0	0						Untertest4.avi	0	880	547	72	111				0	Content		-72	-111	25068066	5608805770
25085	09:04:00.030	00:00:25.084	1506	-1024	-768	-1	-1	-1	-1	4	-1024	-768	-1	-1	-1	-1	4		0	0						Untertest4.avi	0	880	547	72	111				0	Content		-72	-111	25084692	5608822396
25101	09:04:00.046	00:00:25.101	1507	-1024	-768	-1	-1	-1	-1	4	-1024	-768	-1	-1	-1	-1	4		0	0						Untertest4.avi	0	880	547	72	111				0	Content		-72	-111	25101360	5608839064
25118	09:04:00.063	00:00:25.117	1508	-1024	-768	-1	-1	-1	-1	4	-1024	-768	-1	-1	-1	-1	4		0	0						Untertest4.avi	0	880	547	72	111				0	Content		-72	-111	25117963	5608855667
25135	09:04:00.080	00:00:25.134	1509	-1024	-768	-1	-1	-1	-1	4	-1024	-768	-1	-1	-1	-1	4		0	0						Untertest4.avi	0	880	547	72	111				0	Content		-72	-111	25134631	5608872335
25151	09:04:00.096	00:00:25.151	1510	-1024	-768	-1	-1	-1	-1	4	-1024	-768	-1	-1	-1	-1	4		0	0						Untertest4.avi	0	880	547	72	111				0	Content		-72	-111	25151483	5608889187
25168	09:04:00.113	00:00:25.168	1511	-1024	-768	-1	-1	-1	-1	4	-1024	-768	-1	-1	-1	-1	4		0	0						Untertest4.avi	0	880	547	72	111				0	Content		-72	-111	25168151	5608905855
25185	09:04:00.130	00:00:25.184	1512	-1024	-768	-1	-1	-1	-1	4	-1024	-768	-1	-1	-1	-1	4		0	0						Untertest4.avi	0	880	547	72	111				0	Content		-72	-111	25184819	5608922523
25202	09:04:00.147	00:00:25.201	1513	-1024	-768	-1	-1	-1	-1	4	-1024	-768	-1	-1	-1	-1	4		0	0						Untertest4.avi	0	880	547	72	111				0	Content		-72	-111	25201808	5608939512
25219	09:04:00.164	00:00:25.219	1514	-1024	-768	-1	-1	-1	-1	4	-1024	-768	-1	-1	-1	-1	4		0	0						Untertest4.avi	0	880	547	72	111				0	Content		-72	-111	25219183	5608956887
25235	09:04:00.180	00:00:25.235	1515	-1024	-768	-1	-1	-1	-1	4	-1024	-768	-1	-1	-1	-1	4		0	0						Untertest4.avi	0	880	547	72	111				0	Content		-72	-111	25235391	5608973095
25252	09:04:00.197	00:00:25.252	1516	-1024	-768	-1	-1	-1	-1	4	-1024	-768	-1	-1	-1	-1	4		0	0						Untertest4.avi	0	880	547	72	111				0	Content		-72	-111	25252059	5608989763
25269	09:04:00.214	00:00:25.268	1517	-1024	-768	-1	-1	-1	-1	4	-1024	-768	-1	-1	-1	-1	4		0	0						Untertest4.avi	0	880	547	72	111				0	Content		-72	-111	25268727	5609006431
25285	09:04:00.230	00:00:25.284	1518	-1024	-768	-1	-1	-1	-1	4	-1024	-768	-1	-1	-1	-1	4		0	0						Untertest4.avi	0	880	547	72	111				0	Content		-72	-111	25284555	5609022259
25301	09:04:00.246	00:00:25.301	1519	-1024	-768	-1	-1	-1	-1	4	-1024	-768	-1	-1	-1	-1	4		0	0						Untertest4.avi	0	880	547	72	111				0	Content		-72	-111	25301179	5609038883
25318	09:04:00.263	00:00:25.317	1520	-1024	-768	-1	-1	-1	-1	4	-1024	-768	-1	-1	-1	-1	4		0	0						Untertest4.avi	0	880	547	72	111				0	Content		-72	-111	25317861	5609055565
25335	09:04:00.280	00:00:25.334	1521	-1024	-768	-1	-1	-1	-1	4	-1024	-768	-1	-1	-1	-1	4		0	0						Untertest4.avi	0	880	547	72	111				0	Content		-72	-111	25334529	5609072233
25351	09:04:00.296	00:00:25.351	1522	-1024	-768	-1	-1	-1	-1	4	-1024	-768	-1	-1	-1	-1	4		0	0						Untertest4.avi	0	880	547	72	111				0	Content		-72	-111	25351196	5609088900
25368	09:04:00.313	00:00:25.367	1523	-1024	-768	-1	-1	-1	-1	4	-1024	-768	-1	-1	-1	-1	4		0	0						Untertest4.avi	0	880	547	72	111				0	Content		-72	-111	25367814	5609105518
25384	09:04:00.329	00:00:25.384	1524	-1024	-768	-1	-1	-1	-1	4	-1024	-768	-1	-1	-1	-1	4		0	0						Untertest4.avi	0	880	547	72	111				0	Content		-72	-111	25384482	5609122186
25401	09:04:00.346	00:00:25.401	1525	-1024	-768	-1	-1	-1	-1	4	-1024	-768	-1	-1	-1	-1	4		0	0						Untertest4.avi	0	880	547	72	111				0	Content		-72	-111	25401150	5609138854
25418	09:04:00.363	00:00:25.417	1526	-1024	-768	-1	-1	-1	-1	4	-1024	-768	-1	-1	-1	-1	4		0	0						Untertest4.avi	0	880	547	72	111				0	Content		-72	-111	25417788	5609155492
25434	09:04:00.379	00:00:25.434	1527	-1024	-768	-1	-1	-1	-1	4	-1024	-768	-1	-1	-1	-1	4		0	0						Untertest4.avi	0	880	547	72	111				0	Content		-72	-111	25434456	5609172160
25451	09:04:00.396	00:00:25.451	1528	-1024	-768	-1	-1	-1	-1	4	-1024	-768	-1	-1	-1	-1	4		0	0						Untertest4.avi	0	880	547	72	111				0	Content		-72	-111	25451124	5609188828
25468	09:04:00.413	00:00:25.468	1529	-1024	-768	-1	-1	-1	-1	4	-1024	-768	-1	-1	-1	-1	4		0	0						Untertest4.avi	0	880	547	72	111				0	Content		-72	-111	25468031	5609205735
25485	09:04:00.430	00:00:25.484	1530	-1024	-768	-1	-1	-1	-1	4	-1024	-768	-1	-1	-1	-1	4		0	0						Untertest4.avi	0	880	547	72	111				0	Content		-72	-111	25484699	5609222403
25502	09:04:00.447	00:00:25.501	1531	-1024	-768	-1	-1	-1	-1	4	-1024	-768	-1	-1	-1	-1	4		0	0						Untertest4.avi	0	880	547	72	111				0	Content		-72	-111	25501691	5609239395
25518	09:04:00.463	00:00:25.518	1532	-1024	-768	-1	-1	-1	-1	4	-1024	-768	-1	-1	-1	-1	4		0	0						Untertest4.avi	0	880	547	72	111				0	Content		-72	-111	25518359	5609256063
25535	09:04:00.480	00:00:25.535	1533	-1024	-768	-1	-1	-1	-1	4	-1024	-768	-1	-1	-1	-1	4		0	0						Untertest4.avi	0	880	547	72	111				0	Content		-72	-111	25535027	5609272731
25552	09:04:00.497	00:00:25.552	1534	-1024	-768	-1	-1	-1	-1	4	-1024	-768	-1	-1	-1	-1	4		0	0						Untertest4.avi	0	880	547	72	111				0	Content		-72	-111	25552298	5609290002
25570	09:04:00.515	00:00:25.569	1535	-1024	-768	-1	-1	-1	-1	4	-1024	-768	-1	-1	-1	-1	4		0	0						Untertest4.avi	0	880	547	72	111				0	Content		-72	-111	25569544	5609307248
25585	09:04:00.530	00:00:25.585	1536	-1024	-768	-1	-1	-1	-1	4	-1024	-768	-1	-1	-1	-1	4		0	0						Untertest4.avi	0	880	547	72	111				0	Content		-72	-111	25585294	5609322998
25602	09:04:00.547	00:00:25.601	1537	-1024	-768	-1	-1	-1	-1	4	-1024	-768	-1	-1	-1	-1	4		0	0						Untertest4.avi	0	880	547	72	111				0	Content		-72	-111	25601962	5609339666
25618	09:04:00.563	00:00:25.617	1538	-1024	-768	-1	-1	-1	-1	4	-1024	-768	-1	-1	-1	-1	4		0	0						Untertest4.avi	0	880	547	72	111				0	Content		-72	-111	25617664	5609355368
25634	09:04:00.579	00:00:25.634	1539	-1024	-768	-1	-1	-1	-1	4	-1024	-768	-1	-1	-1	-1	4		0	0						Untertest4.avi	0	880	547	72	111				0	Content		-72	-111	25634287	5609371991
25651	09:04:00.596	00:00:25.650	1540	-1024	-768	-1	-1	-1	-1	4	-1024	-768	-1	-1	-1	-1	4		0	0						Untertest4.avi	0	880	547	72	111				0	Content		-72	-111	25650973	5609388677
25668	09:04:00.613	00:00:25.667	1541	-1024	-768	-1	-1	-1	-1	4	-1024	-768	-1	-1	-1	-1	4		0	0						Untertest4.avi	0	880	547	72	111				0	Content		-72	-111	25667641	5609405345
25684	09:04:00.629	00:00:25.684	1542	-1024	-768	-1	-1	-1	-1	4	-1024	-768	-1	-1	-1	-1	4		0	0						Untertest4.avi	0	880	547	72	111				0	Content		-72	-111	25684281	5609421985
25701	09:04:00.646	00:00:25.700	1543	-1024	-768	-1	-1	-1	-1	4	-1024	-768	-1	-1	-1	-1	4		0	0						Untertest4.avi	0	880	547	72	111				0	Content		-72	-111	25700949	5609438653
25718	09:04:00.663	00:00:25.717	1544	-1024	-768	-1	-1	-1	-1	4	-1024	-768	-1	-1	-1	-1	4		0	0						Untertest4.avi	0	880	547	72	111				0	Content		-72	-111	25717811	5609455515
25734	09:04:00.679	00:00:25.734	1545	-1024	-768	-1	-1	-1	-1	4	-1024	-768	-1	-1	-1	-1	4		0	0						Untertest4.avi	0	880	547	72	111				0	Content		-72	-111	25734479	5609472183
25751	09:04:00.696	00:00:25.751	1546	-1024	-768	-1	-1	-1	-1	4	-1024	-768	-1	-1	-1	-1	4		0	0						Untertest4.avi	0	880	547	72	111				0	Content		-72	-111	25751147	5609488851
25768	09:04:00.713	00:00:25.768	1547	-1024	-768	-1	-1	-1	-1	4	-1024	-768	-1	-1	-1	-1	4		0	0						Untertest4.avi	0	880	547	72	111				0	Content		-72	-111	25768155	5609505859
25785	09:04:00.730	00:00:25.785	1548	-1024	-768	-1	-1	-1	-1	4	-1024	-768	-1	-1	-1	-1	4		0	0						Untertest4.avi	0	880	547	72	111				0	Content		-72	-111	25785403	5609523107
25801	09:04:00.746	00:00:25.801	1549	-1024	-768	-1	-1	-1	-1	4	-1024	-768	-1	-1	-1	-1	4		0	0						Untertest4.avi	0	880	547	72	111				0	Content		-72	-111	25801470	5609539174
25818	09:04:00.763	00:00:25.818	1550	-1024	-768	-1	-1	-1	-1	4	-1024	-768	-1	-1	-1	-1	4		0	0						Untertest4.avi	0	880	547	72	111				0	Content		-72	-111	25818138	5609555842
25834	09:04:00.779	00:00:25.834	1551	-1024	-768	-1	-1	-1	-1	4	-1024	-768	-1	-1	-1	-1	4		0	0						Untertest4.avi	0	880	547	72	111				0	Content		-72	-111	25834153	5609571857
25851	09:04:00.796	00:00:25.850	1552	-1024	-768	-1	-1	-1	-1	4	-1024	-768	-1	-1	-1	-1	4		0	0						Untertest4.avi	0	880	547	72	111				0	Content		-72	-111	25850840	5609588544
25868	09:04:00.813	00:00:25.867	1553	-1024	-768	-1	-1	-1	-1	4	-1024	-768	-1	-1	-1	-1	4		0	0						Untertest4.avi	0	880	547	72	111				0	Content		-72	-111	25867507	5609605211
25884	09:04:00.829	00:00:25.884	1554	-1024	-768	-1	-1	-1	-1	4	-1024	-768	-1	-1	-1	-1	4		0	0						Untertest4.avi	0	880	547	72	111				0	Content		-72	-111	25884147	5609621851
25901	09:04:00.846	00:00:25.900	1555	-1024	-768	-1	-1	-1	-1	4	-1024	-768	-1	-1	-1	-1	4		0	0						Untertest4.avi	0	880	547	72	111				0	Content		-72	-111	25900822	5609638526
25917	09:04:00.862	00:00:25.917	1556	-1024	-768	-1	-1	-1	-1	4	-1024	-768	-1	-1	-1	-1	4		0	0						Untertest4.avi	0	880	547	72	111				0	Content		-72	-111	25917483	5609655187
25934	09:04:00.879	00:00:25.934	1557	-1024	-768	-1	-1	-1	-1	4	-1024	-768	-1	-1	-1	-1	4		0	0						Untertest4.avi	0	880	547	72	111				0	Content		-72	-111	25934151	5609671855
25951	09:04:00.896	00:00:25.951	1558	-1024	-768	-1	-1	-1	-1	4	-1024	-768	-1	-1	-1	-1	4		0	0						Untertest4.avi	0	880	547	72	111				0	Content		-72	-111	25951091	5609688795
25968	09:04:00.913	00:00:25.967	1559	-1024	-768	-1	-1	-1	-1	4	-1024	-768	-1	-1	-1	-1	4		0	0						Untertest4.avi	0	880	547	72	111				0	Content		-72	-111	25967759	5609705463
25985	09:04:00.930	00:00:25.984	1560	-1024	-768	-1	-1	-1	-1	4	-1024	-768	-1	-1	-1	-1	4		0	0						Untertest4.avi	0	880	547	72	111				0	Content		-72	-111	25984720	5609722424
26001	09:04:00.946	00:00:26.001	1561	-1024	-768	-1	-1	-1	-1	4	-1024	-768	-1	-1	-1	-1	4		0	0						Untertest4.avi	0	880	547	72	111				0	Content		-72	-111	26001388	5609739092
26018	09:04:00.963	00:00:26.018	1562	-1024	-768	-1	-1	-1	-1	4	-1024	-768	-1	-1	-1	-1	4		0	0						Untertest4.avi	0	880	547	72	111				0	Content		-72	-111	26018056	5609755760
26035	09:04:00.980	00:00:26.035	1563	-1024	-768	-1	-1	-1	-1	4	-1024	-768	-1	-1	-1	-1	4		0	0						Untertest4.avi	0	880	547	72	111				0	Content		-72	-111	26035266	5609772970
26053	09:04:00.998	00:00:26.052	1564	-1024	-768	-1	-1	-1	-1	4	-1024	-768	-1	-1	-1	-1	4		0	0						Untertest4.avi	0	880	547	72	111				0	Content		-72	-111	26052515	5609790219
26068	09:04:01.013	00:00:26.068	1565	-1024	-768	-1	-1	-1	-1	4	-1024	-768	-1	-1	-1	-1	4		0	0						Untertest4.avi	0	880	547	72	111				0	Content		-72	-111	26068264	5609805968
26085	09:04:01.030	00:00:26.084	1566	-1024	-768	-1	-1	-1	-1	4	-1024	-768	-1	-1	-1	-1	4		0	0						Untertest4.avi	0	880	547	72	111				0	Content		-72	-111	26084932	5609822636
26101	09:04:01.046	00:00:26.100	1567	-1024	-768	-1	-1	-1	-1	4	-1024	-768	-1	-1	-1	-1	4		0	0						Untertest4.avi	0	880	547	72	111				0	Content		-72	-111	26100760	5609838464
26117	09:04:01.062	00:00:26.117	1568	-1024	-768	-1	-1	-1	-1	4	-1024	-768	-1	-1	-1	-1	4		0	0						Untertest4.avi	0	880	547	72	111				0	Content		-72	-111	26117385	5609855089
26134	09:04:01.079	00:00:26.134	1569	-1024	-768	-1	-1	-1	-1	4	-1024	-768	-1	-1	-1	-1	4		0	0						Untertest4.avi	0	880	547	72	111				0	Content		-72	-111	26134010	5609871714
26151	09:04:01.096	00:00:26.150	1570	-1024	-768	-1	-1	-1	-1	4	-1024	-768	-1	-1	-1	-1	4		0	0						Untertest4.avi	0	880	547	72	111				0	Content		-72	-111	26150678	5609888382
26167	09:04:01.112	00:00:26.167	1571	-1024	-768	-1	-1	-1	-1	4	-1024	-768	-1	-1	-1	-1	4		0	0						Untertest4.avi	0	880	547	72	111				0	Content		-72	-111	26167329	5609905033
26184	09:04:01.129	00:00:26.183	1572	-1024	-768	-1	-1	-1	-1	4	-1024	-768	-1	-1	-1	-1	4		0	0						Untertest4.avi	0	880	547	72	111				0	Content		-72	-111	26183997	5609921701
26201	09:04:01.146	00:00:26.200	1573	-1024	-768	-1	-1	-1	-1	4	-1024	-768	-1	-1	-1	-1	4		0	0						Untertest4.avi	0	880	547	72	111				0	Content		-72	-111	26200665	5609938369
26218	09:04:01.163	00:00:26.217	1574	-1024	-768	-1	-1	-1	-1	4	-1024	-768	-1	-1	-1	-1	4		0	0						Untertest4.avi	0	880	547	72	111				0	Content		-72	-111	26217585	5609955289
26234	09:04:01.179	00:00:26.234	1575	-1024	-768	-1	-1	-1	-1	4	-1024	-768	-1	-1	-1	-1	4		0	0						Untertest4.avi	0	880	547	72	111				0	Content		-72	-111	26234253	5609971957
26251	09:04:01.196	00:00:26.251	1576	-1024	-768	-1	-1	-1	-1	4	-1024	-768	-1	-1	-1	-1	4		0	0						Untertest4.avi	0	880	547	72	111				0	Content		-72	-111	26251125	5609988829
26268	09:04:01.213	00:00:26.268	1577	-1024	-768	-1	-1	-1	-1	4	-1024	-768	-1	-1	-1	-1	4		0	0						Untertest4.avi	0	880	547	72	111				0	Content		-72	-111	26268496	5610006200
26285	09:04:01.230	00:00:26.284	1578	-1024	-768	-1	-1	-1	-1	4	-1024	-768	-1	-1	-1	-1	4		0	0						Untertest4.avi	0	880	547	72	111				0	Content		-72	-111	26284502	5610022206
26301	09:04:01.246	00:00:26.301	1579	-1024	-768	-1	-1	-1	-1	4	-1024	-768	-1	-1	-1	-1	4		0	0						Untertest4.avi	0	880	547	72	111				0	Content		-72	-111	26301170	5610038874
26318	09:04:01.263	00:00:26.317	1580	-1024	-768	-1	-1	-1	-1	4	-1024	-768	-1	-1	-1	-1	4		0	0						Untertest4.avi	0	880	547	72	111				0	Content		-72	-111	26317520	5610055224
26334	09:04:01.279	00:00:26.334	1581	-1024	-768	-1	-1	-1	-1	4	-1024	-768	-1	-1	-1	-1	4		0	0						Untertest4.avi	0	880	547	72	111				0	Content		-72	-111	26334188	5610071892
26351	09:04:01.296	00:00:26.350	1582	-1024	-768	-1	-1	-1	-1	4	-1024	-768	-1	-1	-1	-1	4		0	0						Untertest4.avi	0	880	547	72	111				0	Content		-72	-111	26350749	5610088453
26367	09:04:01.312	00:00:26.367	1583	-1024	-768	-1	-1	-1	-1	4	-1024	-768	-1	-1	-1	-1	4		0	0						Untertest4.avi	0	880	547	72	111				0	Content		-72	-111	26367417	5610105121
26384	09:04:01.329	00:00:26.384	1584	-1024	-768	-1	-1	-1	-1	4	-1024	-768	-1	-1	-1	-1	4		0	0						Untertest4.avi	0	880	547	72	111				0	Content		-72	-111	26384085	5610121789
26400	09:04:01.345	00:00:26.400	1585	-1024	-768	-1	-1	-1	-1	4	-1024	-768	-1	-1	-1	-1	4		0	0						Untertest4.avi	0	880	547	72	111				0	Content		-72	-111	26400490	5610138194
26417	09:04:01.362	00:00:26.417	1586	-1024	-768	-1	-1	-1	-1	4	-1024	-768	-1	-1	-1	-1	4		0	0						Untertest4.avi	0	880	547	72	111				0	Content		-72	-111	26417168	5610154872
26434	09:04:01.379	00:00:26.433	1587	-1024	-768	-1	-1	-1	-1	4	-1024	-768	-1	-1	-1	-1	4		0	0						Untertest4.avi	0	880	547	72	111				0	Content		-72	-111	26433828	5610171532
26450	09:04:01.395	00:00:26.450	1588	-1024	-768	-1	-1	-1	-1	4	-1024	-768	-1	-1	-1	-1	4		0	0						Untertest4.avi	0	880	547	72	111				0	Content		-72	-111	26450496	5610188200
26467	09:04:01.412	00:00:26.467	1589	-1024	-768	-1	-1	-1	-1	4	-1024	-768	-1	-1	-1	-1	4		0	0						Untertest4.avi	0	880	547	72	111				0	Content		-72	-111	26467326	5610205030
26484	09:04:01.429	00:00:26.483	1590	-1024	-768	-1	-1	-1	-1	4	-1024	-768	-1	-1	-1	-1	4		0	0						Untertest4.avi	0	880	547	72	111				0	Content		-72	-111	26483994	5610221698
26501	09:04:01.446	00:00:26.500	1591	-1024	-768	-1	-1	-1	-1	4	-1024	-768	-1	-1	-1	-1	4		0	0						Untertest4.avi	0	880	547	72	111				0	Content		-72	-111	26500662	5610238366
26518	09:04:01.463	00:00:26.517	1592	-1024	-768	-1	-1	-1	-1	4	-1024	-768	-1	-1	-1	-1	4		0	0						Untertest4.avi	0	880	547	72	111				0	Content		-72	-111	26517830	5610255534
26534	09:04:01.479	00:00:26.534	1593	-1024	-768	-1	-1	-1	-1	4	-1024	-768	-1	-1	-1	-1	4		0	0						Untertest4.avi	0	880	547	72	111				0	Content		-72	-111	26534498	5610272202
26552	09:04:01.497	00:00:26.551	1594	-1024	-768	-1	-1	-1	-1	4	-1024	-768	-1	-1	-1	-1	4		0	0						Untertest4.avi	0	880	547	72	111				0	Content		-72	-111	26551622	5610289326
26569	09:04:01.514	00:00:26.568	1595	-1024	-768	-1	-1	-1	-1	4	-1024	-768	-1	-1	-1	-1	4		0	0						Untertest4.avi	0	880	547	72	111				0	Content		-72	-111	26568995	5610306699
26585	09:04:01.530	00:00:26.584	1596	-1024	-768	-1	-1	-1	-1	4	-1024	-768	-1	-1	-1	-1	4		0	0						Untertest4.avi	0	880	547	72	111				0	Content		-72	-111	26584677	5610322381
26601	09:04:01.546	00:00:26.601	1597	-1024	-768	-1	-1	-1	-1	4	-1024	-768	-1	-1	-1	-1	4		0	0						Untertest4.avi	0	880	547	72	111				0	Content		-72	-111	26601345	5610339049
26617	09:04:01.562	00:00:26.616	1598	-1024	-768	-1	-1	-1	-1	4	-1024	-768	-1	-1	-1	-1	4		0	0						Untertest4.avi	0	880	547	72	111				0	Content		-72	-111	26616980	5610354684
26634	09:04:01.579	00:00:26.633	1599	-1024	-768	-1	-1	-1	-1	4	-1024	-768	-1	-1	-1	-1	4		0	0						Untertest4.avi	0	880	547	72	111				0	Content		-72	-111	26633727	5610371431
26650	09:04:01.595	00:00:26.650	1600	-1024	-768	-1	-1	-1	-1	4	-1024	-768	-1	-1	-1	-1	4		0	0						Untertest4.avi	0	880	547	72	111				0	Content		-72	-111	26650352	5610388056
26667	09:04:01.612	00:00:26.667	1601	-1024	-768	-1	-1	-1	-1	4	-1024	-768	-1	-1	-1	-1	4		0	0						Untertest4.avi	0	880	547	72	111				0	Content		-72	-111	26667020	5610404724
26684	09:04:01.629	00:00:26.683	1602	-1024	-768	-1	-1	-1	-1	4	-1024	-768	-1	-1	-1	-1	4		0	0						Untertest4.avi	0	880	547	72	111				0	Content		-72	-111	26683625	5610421329
26700	09:04:01.645	00:00:26.700	1603	-1024	-768	-1	-1	-1	-1	4	-1024	-768	-1	-1	-1	-1	4		0	0						Untertest4.avi	0	880	547	72	111				0	Content		-72	-111	26700292	5610437996
26717	09:04:01.662	00:00:26.717	1604	-1024	-768	-1	-1	-1	-1	4	-1024	-768	-1	-1	-1	-1	4		0	0						Untertest4.avi	0	880	547	72	111				0	Content		-72	-111	26717145	5610454849
26734	09:04:01.679	00:00:26.733	1605	-1024	-768	-1	-1	-1	-1	4	-1024	-768	-1	-1	-1	-1	4		0	0						Untertest4.avi	0	880	547	72	111				0	Content		-72	-111	26733813	5610471517
26750	09:04:01.695	00:00:26.750	1606	-1024	-768	-1	-1	-1	-1	4	-1024	-768	-1	-1	-1	-1	4		0	0						Untertest4.avi	0	880	547	72	111				0	Content		-72	-111	26750481	5610488185
26767	09:04:01.712	00:00:26.767	1607	-1024	-768	-1	-1	-1	-1	4	-1024	-768	-1	-1	-1	-1	4		0	0						Untertest4.avi	0	880	547	72	111				0	Content		-72	-111	26767484	5610505188
26785	09:04:01.730	00:00:26.784	1608	-1024	-768	-1	-1	-1	-1	4	-1024	-768	-1	-1	-1	-1	4		0	0						Untertest4.avi	0	880	547	72	111				0	Content		-72	-111	26784844	5610522548
26801	09:04:01.746	00:00:26.800	1609	-1024	-768	-1	-1	-1	-1	4	-1024	-768	-1	-1	-1	-1	4		0	0						Untertest4.avi	0	880	547	72	111				0	Content		-72	-111	26800906	5610538610
26818	09:04:01.763	00:00:26.817	1610	-1024	-768	-1	-1	-1	-1	4	-1024	-768	-1	-1	-1	-1	4		0	0						Untertest4.avi	0	880	547	72	111				0	Content		-72	-111	26817574	5610555278
26834	09:04:01.779	00:00:26.833	1611	-1024	-768	-1	-1	-1	-1	4	-1024	-768	-1	-1	-1	-1	4		0	0						Untertest4.avi	0	880	547	72	111				0	Content		-72	-111	26833895	5610571599
26851	09:04:01.796	00:00:26.850	1612	-1024	-768	-1	-1	-1	-1	4	-1024	-768	-1	-1	-1	-1	4		0	0						Untertest4.avi	0	880	547	72	111				0	Content		-72	-111	26850562	5610588266
26867	09:04:01.812	00:00:26.867	1613	-1024	-768	-1	-1	-1	-1	4	-1024	-768	-1	-1	-1	-1	4		0	0						Untertest4.avi	0	880	547	72	111				0	Content		-72	-111	26867113	5610604817
26884	09:04:01.829	00:00:26.883	1614	-1024	-768	-1	-1	-1	-1	4	-1024	-768	-1	-1	-1	-1	4		0	0						Untertest4.avi	0	880	547	72	111				0	Content		-72	-111	26883781	5610621485
26900	09:04:01.845	00:00:26.900	1615	-1024	-768	-1	-1	-1	-1	4	-1024	-768	-1	-1	-1	-1	4		0	0						Untertest4.avi	0	880	547	72	111				0	Content		-72	-111	26900449	5610638153
26917	09:04:01.862	00:00:26.916	1616	-1024	-768	-1	-1	-1	-1	4	-1024	-768	-1	-1	-1	-1	4		0	0						Untertest4.avi	0	880	547	72	111				0	Content		-72	-111	26916834	5610654538
26934	09:04:01.879	00:00:26.933	1617	-1024	-768	-1	-1	-1	-1	4	-1024	-768	-1	-1	-1	-1	4		0	0						Untertest4.avi	0	880	547	72	111				0	Content		-72	-111	26933512	5610671216
26950	09:04:01.895	00:00:26.950	1618	-1024	-768	-1	-1	-1	-1	4	-1024	-768	-1	-1	-1	-1	4		0	0						Untertest4.avi	0	880	547	72	111				0	Content		-72	-111	26950172	5610687876
26967	09:04:01.912	00:00:26.966	1619	-1024	-768	-1	-1	-1	-1	4	-1024	-768	-1	-1	-1	-1	4		0	0						Untertest4.avi	0	880	547	72	111				0	Content		-72	-111	26966840	5610704544
26984	09:04:01.929	00:00:26.983	1620	-1024	-768	-1	-1	-1	-1	4	-1024	-768	-1	-1	-1	-1	4		0	0						Untertest4.avi	0	880	547	72	111				0	Content		-72	-111	26983774	5610721478
27000	09:04:01.945	00:00:27.000	1621	-1024	-768	-1	-1	-1	-1	4	-1024	-768	-1	-1	-1	-1	4		0	0						Untertest4.avi	0	880	547	72	111				0	Content		-72	-111	27000441	5610738145
27017	09:04:01.962	00:00:27.017	1622	-1024	-768	-1	-1	-1	-1	4	-1024	-768	-1	-1	-1	-1	4		0	0						Untertest4.avi	0	880	547	72	111				0	Content		-72	-111	27017404	5610755108
27034	09:04:01.979	00:00:27.034	1623	-1024	-768	-1	-1	-1	-1	4	-1024	-768	-1	-1	-1	-1	4		0	0						Untertest4.avi	0	880	547	72	111				0	Content		-72	-111	27034072	5610771776
27051	09:04:01.996	00:00:27.050	1624	-1024	-768	-1	-1	-1	-1	4	-1024	-768	-1	-1	-1	-1	4		0	0						Untertest4.avi	0	880	547	72	111				0	Content		-72	-111	27050740	5610788444
27068	09:04:02.013	00:00:27.067	1625	-1024	-768	-1	-1	-1	-1	4	-1024	-768	-1	-1	-1	-1	4		0	0						Untertest4.avi	0	880	547	72	111				0	Content		-72	-111	27067951	5610805655
27085	09:04:02.030	00:00:27.085	1626	-1024	-768	-1	-1	-1	-1	4	-1024	-768	-1	-1	-1	-1	4		0	0						Untertest4.avi	0	880	547	72	111				0	Content		-72	-111	27085196	5610822900
27101	09:04:02.046	00:00:27.100	1627	-1024	-768	-1	-1	-1	-1	4	-1024	-768	-1	-1	-1	-1	4		0	0						Untertest4.avi	0	880	547	72	111				0	Content		-72	-111	27100946	5610838650
27118	09:04:02.063	00:00:27.117	1628	-1024	-768	-1	-1	-1	-1	4	-1024	-768	-1	-1	-1	-1	4		0	0						Untertest4.avi	0	880	547	72	111				0	Content		-72	-111	27117614	5610855318
27133	09:04:02.078	00:00:27.133	1629	-1024	-768	-1	-1	-1	-1	4	-1024	-768	-1	-1	-1	-1	4		0	0						Untertest4.avi	0	880	547	72	111				0	Content		-72	-111	27133321	5610871025
27150	09:04:02.095	00:00:27.150	1630	-1024	-768	-1	-1	-1	-1	4	-1024	-768	-1	-1	-1	-1	4		0	0						Untertest4.avi	0	880	547	72	111				0	Content		-72	-111	27150067	5610887771
27167	09:04:02.112	00:00:27.166	1631	-1024	-768	-1	-1	-1	-1	4	-1024	-768	-1	-1	-1	-1	4		0	0						Untertest4.avi	0	880	547	72	111				0	Content		-72	-111	27166692	5610904396
27183	09:04:02.128	00:00:27.183	1632	-1024	-768	-1	-1	-1	-1	4	-1024	-768	-1	-1	-1	-1	4		0	0						Untertest4.avi	0	880	547	72	111				0	Content		-72	-111	27183360	5610921064
27200	09:04:02.145	00:00:27.199	1633	-1024	-768	-1	-1	-1	-1	4	-1024	-768	-1	-1	-1	-1	4		0	0						Untertest4.avi	0	880	547	72	111				0	Content		-72	-111	27199965	5610937669
27217	09:04:02.162	00:00:27.216	1634	-1024	-768	-1	-1	-1	-1	4	-1024	-768	-1	-1	-1	-1	4		0	0						Untertest4.avi	0	880	547	72	111				0	Content		-72	-111	27216632	5610954336
27233	09:04:02.178	00:00:27.233	1635	-1024	-768	-1	-1	-1	-1	4	-1024	-768	-1	-1	-1	-1	4		0	0						Untertest4.avi	0	880	547	72	111				0	Content		-72	-111	27233487	5610971191
27250	09:04:02.195	00:00:27.250	1636	-1024	-768	-1	-1	-1	-1	4	-1024	-768	-1	-1	-1	-1	4		0	0						Untertest4.avi	0	880	547	72	111				0	Content		-72	-111	27250155	5610987859
27267	09:04:02.212	00:00:27.266	1637	-1024	-768	-1	-1	-1	-1	4	-1024	-768	-1	-1	-1	-1	4		0	0						Untertest4.avi	0	880	547	72	111				0	Content		-72	-111	27266823	5611004527
27284	09:04:02.229	00:00:27.283	1638	-1024	-768	-1	-1	-1	-1	4	-1024	-768	-1	-1	-1	-1	4		0	0						Untertest4.avi	0	880	547	72	111				0	Content		-72	-111	27283814	5611021518
27301	09:04:02.246	00:00:27.301	1639	-1024	-768	-1	-1	-1	-1	4	-1024	-768	-1	-1	-1	-1	4		0	0						Untertest4.avi	0	880	547	72	111				0	Content		-72	-111	27301063	5611038767
27317	09:04:02.262	00:00:27.317	1640	-1024	-768	-1	-1	-1	-1	4	-1024	-768	-1	-1	-1	-1	4		0	0						Untertest4.avi	0	880	547	72	111				0	Content		-72	-111	27317191	5611054895
27334	09:04:02.279	00:00:27.333	1641	-1024	-768	-1	-1	-1	-1	4	-1024	-768	-1	-1	-1	-1	4		0	0						Untertest4.avi	0	880	547	72	111				0	Content		-72	-111	27333859	5611071563
27350	09:04:02.295	00:00:27.350	1642	-1024	-768	-1	-1	-1	-1	4	-1024	-768	-1	-1	-1	-1	4		0	0						Untertest4.avi	0	880	547	72	111				0	Content		-72	-111	27350212	5611087916
27367	09:04:02.312	00:00:27.366	1643	-1024	-768	-1	-1	-1	-1	4	-1024	-768	-1	-1	-1	-1	4		0	0						Untertest4.avi	0	880	547	72	111				0	Content		-72	-111	27366879	5611104583
27383	09:04:02.328	00:00:27.383	1644	-1024	-768	-1	-1	-1	-1	4	-1024	-768	-1	-1	-1	-1	4		0	0						Untertest4.avi	0	880	547	72	111				0	Content		-72	-111	27383441	5611121145
27400	09:04:02.345	00:00:27.400	1645	-1024	-768	-1	-1	-1	-1	4	-1024	-768	-1	-1	-1	-1	4		0	0						Untertest4.avi	0	880	547	72	111				0	Content		-72	-111	27400109	5611137813
27417	09:04:02.362	00:00:27.416	1646	-1024	-768	-1	-1	-1	-1	4	-1024	-768	-1	-1	-1	-1	4		0	0						Untertest4.avi	0	880	547	72	111				0	Content		-72	-111	27416777	5611154481
27433	09:04:02.378	00:00:27.433	1647	-1024	-768	-1	-1	-1	-1	4	-1024	-768	-1	-1	-1	-1	4		0	0						Untertest4.avi	0	880	547	72	111				0	Content		-72	-111	27433187	5611170891
27450	09:04:02.395	00:00:27.449	1648	-1024	-768	-1	-1	-1	-1	4	-1024	-768	-1	-1	-1	-1	4		0	0						Untertest4.avi	0	880	547	72	111				0	Content		-72	-111	27449866	5611187570
27466	09:04:02.411	00:00:27.466	1649	-1024	-768	-1	-1	-1	-1	4	-1024	-768	-1	-1	-1	-1	4		0	0						Untertest4.avi	0	880	547	72	111				0	Content		-72	-111	27466464	5611204168
27483	09:04:02.428	00:00:27.483	1650	-1024	-768	-1	-1	-1	-1	4	-1024	-768	-1	-1	-1	-1	4		0	0						Untertest4.avi	0	880	547	72	111				0	Content		-72	-111	27483132	5611220836
27500	09:04:02.445	00:00:27.499	1651	-1024	-768	-1	-1	-1	-1	4	-1024	-768	-1	-1	-1	-1	4		0	0						Untertest4.avi	0	880	547	72	111				0	Content		-72	-111	27499984	5611237688
27517	09:04:02.462	00:00:27.516	1652	-1024	-768	-1	-1	-1	-1	4	-1024	-768	-1	-1	-1	-1	4		0	0						Untertest4.avi	0	880	547	72	111				0	Content		-72	-111	27516651	5611254355
27533	09:04:02.478	00:00:27.533	1653	-1024	-768	-1	-1	-1	-1	4	-1024	-768	-1	-1	-1	-1	4		0	0						Untertest4.avi	0	880	547	72	111				0	Content		-72	-111	27533319	5611271023
27551	09:04:02.496	00:00:27.550	1654	-1024	-768	-1	-1	-1	-1	4	-1024	-768	-1	-1	-1	-1	4		0	0						Untertest4.avi	0	880	547	72	111				0	Content		-72	-111	27550507	5611288211
27567	09:04:02.512	00:00:27.567	1655	-1024	-768	-1	-1	-1	-1	4	-1024	-768	-1	-1	-1	-1	4		0	0						Untertest4.avi	0	880	547	72	111				0	Content		-72	-111	27567175	5611304879
27584	09:04:02.529	00:00:27.584	1656	-1024	-768	-1	-1	-1	-1	4	-1024	-768	-1	-1	-1	-1	4		0	0						Untertest4.avi	0	880	547	72	111				0	Content		-72	-111	27584323	5611322027
27602	09:04:02.547	00:00:27.601	1657	-1024	-768	-1	-1	-1	-1	4	-1024	-768	-1	-1	-1	-1	4		0	0						Untertest4.avi	0	880	547	72	111				0	Content		-72	-111	27601570	5611339274
27617	09:04:02.562	00:00:27.617	1658	-1024	-768	-1	-1	-1	-1	4	-1024	-768	-1	-1	-1	-1	4		0	0						Untertest4.avi	0	880	547	72	111				0	Content		-72	-111	27617313	5611355017
27634	09:04:02.579	00:00:27.633	1659	-1024	-768	-1	-1	-1	-1	4	-1024	-768	-1	-1	-1	-1	4		0	0						Untertest4.avi	0	880	547	72	111				0	Content		-72	-111	27633981	5611371685
27650	09:04:02.595	00:00:27.649	1660	-1024	-768	-1	-1	-1	-1	4	-1024	-768	-1	-1	-1	-1	4		0	0						Untertest4.avi	0	880	547	72	111				0	Content		-72	-111	27649681	5611387385
27666	09:04:02.611	00:00:27.666	1661	-1024	-768	-1	-1	-1	-1	4	-1024	-768	-1	-1	-1	-1	4		0	0						Untertest4.avi	0	880	547	72	111				0	Content		-72	-111	27666304	5611404008
27683	09:04:02.628	00:00:27.682	1662	-1024	-768	-1	-1	-1	-1	4	-1024	-768	-1	-1	-1	-1	4		0	0						Untertest4.avi	0	880	547	72	111				0	Content		-72	-111	27682992	5611420696
27700	09:04:02.645	00:00:27.699	1663	-1024	-768	-1	-1	-1	-1	4	-1024	-768	-1	-1	-1	-1	4		0	0						Untertest4.avi	0	880	547	72	111				0	Content		-72	-111	27699660	5611437364
27716	09:04:02.661	00:00:27.716	1664	-1024	-768	-1	-1	-1	-1	4	-1024	-768	-1	-1	-1	-1	4		0	0						Untertest4.avi	0	880	547	72	111				0	Content		-72	-111	27716298	5611454002
27733	09:04:02.678	00:00:27.732	1665	-1024	-768	-1	-1	-1	-1	4	-1024	-768	-1	-1	-1	-1	4		0	0						Untertest4.avi	0	880	547	72	111				0	Content		-72	-111	27732966	5611470670
27750	09:04:02.695	00:00:27.749	1666	-1024	-768	-1	-1	-1	-1	4	-1024	-768	-1	-1	-1	-1	4		0	0						Untertest4.avi	0	880	547	72	111				0	Content		-72	-111	27749826	5611487530
27766	09:04:02.711	00:00:27.766	1667	-1024	-768	-1	-1	-1	-1	4	-1024	-768	-1	-1	-1	-1	4		0	0						Untertest4.avi	0	880	547	72	111				0	Content		-72	-111	27766494	5611504198
27783	09:04:02.728	00:00:27.783	1668	-1024	-768	-1	-1	-1	-1	4	-1024	-768	-1	-1	-1	-1	4		0	0						Untertest4.avi	0	880	547	72	111				0	Content		-72	-111	27783162	5611520866
27800	09:04:02.745	00:00:27.800	1669	-1024	-768	-1	-1	-1	-1	4	-1024	-768	-1	-1	-1	-1	4		0	0						Untertest4.avi	0	880	547	72	111				0	Content		-72	-111	27800292	5611537996
27817	09:04:02.762	00:00:27.816	1670	-1024	-768	-1	-1	-1	-1	4	-1024	-768	-1	-1	-1	-1	4		0	0						Untertest4.avi	0	880	547	72	111				0	Content		-72	-111	27816960	5611554664
27834	09:04:02.779	00:00:27.834	1671	-1024	-768	-1	-1	-1	-1	4	-1024	-768	-1	-1	-1	-1	4		0	0						Untertest4.avi	0	880	547	72	111				0	Content		-72	-111	27834191	5611571895
27851	09:04:02.796	00:00:27.850	1672	-1024	-768	-1	-1	-1	-1	4	-1024	-768	-1	-1	-1	-1	4		0	0						Untertest4.avi	0	880	547	72	111				0	Content		-72	-111	27850859	5611588563
27868	09:04:02.813	00:00:27.868	1673	-1024	-768	-1	-1	-1	-1	4	-1024	-768	-1	-1	-1	-1	4		0	0						Untertest4.avi	0	880	547	72	111				0	Content		-72	-111	27868044	5611605748
27883	09:04:02.828	00:00:27.882	1674	-1024	-768	-1	-1	-1	-1	4	-1024	-768	-1	-1	-1	-1	4		0	0						Untertest4.avi	0	880	547	72	111				0	Content		-72	-111	27882919	5611620623
27900	09:04:02.845	00:00:27.899	1675	-1024	-768	-1	-1	-1	-1	4	-1024	-768	-1	-1	-1	-1	4		0	0						Untertest4.avi	0	880	547	72	111				0	Content		-72	-111	27899543	5611637247
27916	09:04:02.861	00:00:27.916	1676	-1024	-768	-1	-1	-1	-1	4	-1024	-768	-1	-1	-1	-1	4		0	0						Untertest4.avi	0	880	547	72	111				0	Content		-72	-111	27916211	5611653915
27933	09:04:02.878	00:00:27.932	1677	-1024	-768	-1	-1	-1	-1	4	-1024	-768	-1	-1	-1	-1	4		0	0						Untertest4.avi	0	880	547	72	111				0	Content		-72	-111	27932906	5611670610
27950	09:04:02.895	00:00:27.949	1678	-1024	-768	-1	-1	-1	-1	4	-1024	-768	-1	-1	-1	-1	4		0	0						Untertest4.avi	0	880	547	72	111				0	Content		-72	-111	27949574	5611687278
27966	09:04:02.911	00:00:27.966	1679	-1024	-768	-1	-1	-1	-1	4	-1024	-768	-1	-1	-1	-1	4		0	0						Untertest4.avi	0	880	547	72	111				0	Content		-72	-111	27966222	5611703926
27983	09:04:02.928	00:00:27.982	1680	-1024	-768	-1	-1	-1	-1	4	-1024	-768	-1	-1	-1	-1	4		0	0						Untertest4.avi	0	880	547	72	111				0	Content		-72	-111	27982792	5611720496
28000	09:04:02.945	00:00:27.999	1681	-1024	-768	-1	-1	-1	-1	4	-1024	-768	-1	-1	-1	-1	4		0	0						Untertest4.avi	0	880	547	72	111				0	Content		-72	-111	27999668	5611737372
28016	09:04:02.961	00:00:28.016	1682	-1024	-768	-1	-1	-1	-1	4	-1024	-768	-1	-1	-1	-1	4		0	0						Untertest4.avi	0	880	547	72	111				0	Content		-72	-111	28016336	5611754040
28033	09:04:02.978	00:00:28.033	1683	-1024	-768	-1	-1	-1	-1	4	-1024	-768	-1	-1	-1	-1	4		0	0						Untertest4.avi	0	880	547	72	111				0	Content		-72	-111	28033004	5611770708
28050	09:04:02.995	00:00:28.050	1684	-1024	-768	-1	-1	-1	-1	4	-1024	-768	-1	-1	-1	-1	4		0	0						Untertest4.avi	0	880	547	72	111				0	Content		-72	-111	28050147	5611787851
28067	09:04:03.012	00:00:28.066	1685	-1024	-768	-1	-1	-1	-1	4	-1024	-768	-1	-1	-1	-1	4		0	0						Untertest4.avi	0	880	547	72	111				0	Content		-72	-111	28066815	5611804519
28084	09:04:03.029	00:00:28.084	1686	-1024	-768	-1	-1	-1	-1	4	-1024	-768	-1	-1	-1	-1	4		0	0						Untertest4.avi	0	880	547	72	111				0	Content		-72	-111	28084058	5611821762
28101	09:04:03.046	00:00:28.100	1687	-1024	-768	-1	-1	-1	-1	4	-1024	-768	-1	-1	-1	-1	4		0	0						Untertest4.avi	0	880	547	72	111				0	Content		-72	-111	28100726	5611838430
28117	09:04:03.062	00:00:28.116	1688	-1024	-768	-1	-1	-1	-1	4	-1024	-768	-1	-1	-1	-1	4		0	0						Untertest4.avi	0	880	547	72	111				0	Content		-72	-111	28116757	5611854461
28133	09:04:03.078	00:00:28.133	1689	-1024	-768	-1	-1	-1	-1	4	-1024	-768	-1	-1	-1	-1	4		0	0						Untertest4.avi	0	880	547	72	111				0	Content		-72	-111	28133424	5611871128
28150	09:04:03.095	00:00:28.149	1690	-1024	-768	-1	-1	-1	-1	4	-1024	-768	-1	-1	-1	-1	4		0	0						Untertest4.avi	0	880	547	72	111				0	Content		-72	-111	28149877	5611887581
28167	09:04:03.112	00:00:28.166	1691	-1024	-768	-1	-1	-1	-1	4	-1024	-768	-1	-1	-1	-1	4		0	0						Untertest4.avi	0	880	547	72	111				0	Content		-72	-111	28166545	5611904249
28183	09:04:03.128	00:00:28.183	1692	-1024	-768	-1	-1	-1	-1	4	-1024	-768	-1	-1	-1	-1	4		0	0						Untertest4.avi	0	880	547	72	111				0	Content		-72	-111	28183213	5611920917
28200	09:04:03.145	00:00:28.199	1693	-1024	-768	-1	-1	-1	-1	4	-1024	-768	-1	-1	-1	-1	4		0	0						Untertest4.avi	0	880	547	72	111				0	Content		-72	-111	28199747	5611937451
28216	09:04:03.161	00:00:28.216	1694	-1024	-768	-1	-1	-1	-1	4	-1024	-768	-1	-1	-1	-1	4		0	0						Untertest4.avi	0	880	547	72	111				0	Content		-72	-111	28216415	5611954119
28233	09:04:03.178	00:00:28.232	1695	-1024	-768	-1	-1	-1	-1	4	-1024	-768	-1	-1	-1	-1	4		0	0						Untertest4.avi	0	880	547	72	111				0	Content		-72	-111	28232901	5611970605
28249	09:04:03.194	00:00:28.249	1696	-1024	-768	-1	-1	-1	-1	4	-1024	-768	-1	-1	-1	-1	4		0	0						Untertest4.avi	0	880	547	72	111				0	Content		-72	-111	28249400	5611987104
28266	09:04:03.211	00:00:28.266	1697	-1024	-768	-1	-1	-1	-1	4	-1024	-768	-1	-1	-1	-1	4		0	0						Untertest4.avi	0	880	547	72	111				0	Content		-72	-111	28266020	5612003724
28283	09:04:03.228	00:00:28.282	1698	-1024	-768	-1	-1	-1	-1	4	-1024	-768	-1	-1	-1	-1	4		0	0						Untertest4.avi	0	880	547	72	111				0	Content		-72	-111	28282767	5612020471
28299	09:04:03.244	00:00:28.299	1699	-1024	-768	-1	-1	-1	-1	4	-1024	-768	-1	-1	-1	-1	4		0	0						Untertest4.avi	0	880	547	72	111				0	Content		-72	-111	28299392	5612037096
28316	09:04:03.261	00:00:28.316	1700	-1024	-768	-1	-1	-1	-1	4	-1024	-768	-1	-1	-1	-1	4		0	0						Untertest4.avi	0	880	547	72	111				0	Content		-72	-111	28316015	5612053719
28333	09:04:03.278	00:00:28.332	1701	-1024	-768	-1	-1	-1	-1	4	-1024	-768	-1	-1	-1	-1	4		0	0						Untertest4.avi	0	880	547	72	111				0	Content		-72	-111	28332886	5612070590
28349	09:04:03.294	00:00:28.349	1702	-1024	-768	-1	-1	-1	-1	4	-1024	-768	-1	-1	-1	-1	4		0	0						Untertest4.avi	0	880	547	72	111				0	Content		-72	-111	28349258	5612086962
28366	09:04:03.311	00:00:28.366	1703	-1024	-768	-1	-1	-1	-1	4	-1024	-768	-1	-1	-1	-1	4		0	0						Untertest4.avi	0	880	547	72	111				0	Content		-72	-111	28366006	5612103710
28383	09:04:03.328	00:00:28.382	1704	-1024	-768	-1	-1	-1	-1	4	-1024	-768	-1	-1	-1	-1	4		0	0						Untertest4.avi	0	880	547	72	111				0	Content		-72	-111	28382626	5612120330
28399	09:04:03.344	00:00:28.399	1705	-1024	-768	-1	-1	-1	-1	4	-1024	-768	-1	-1	-1	-1	4		0	0						Untertest4.avi	0	880	547	72	111				0	Content		-72	-111	28399248	5612136952
28416	09:04:03.361	00:00:28.415	1706	-1024	-768	-1	-1	-1	-1	4	-1024	-768	-1	-1	-1	-1	4		0	0						Untertest4.avi	0	880	547	72	111				0	Content		-72	-111	28415995	5612153699
28433	09:04:03.378	00:00:28.432	1707	-1024	-768	-1	-1	-1	-1	4	-1024	-768	-1	-1	-1	-1	4		0	0						Untertest4.avi	0	880	547	72	111				0	Content		-72	-111	28432615	5612170319
28449	09:04:03.394	00:00:28.449	1708	-1024	-768	-1	-1	-1	-1	4	-1024	-768	-1	-1	-1	-1	4		0	0						Untertest4.avi	0	880	547	72	111				0	Content		-72	-111	28449237	5612186941
28466	09:04:03.411	00:00:28.465	1709	-1024	-768	-1	-1	-1	-1	4	-1024	-768	-1	-1	-1	-1	4		0	0						Untertest4.avi	0	880	547	72	111				0	Content		-72	-111	28465858	5612203562
28483	09:04:03.428	00:00:28.482	1710	-1024	-768	-1	-1	-1	-1	4	-1024	-768	-1	-1	-1	-1	4		0	0						Untertest4.avi	0	880	547	72	111				0	Content		-72	-111	28482607	5612220311
28499	09:04:03.444	00:00:28.499	1711	-1024	-768	-1	-1	-1	-1	4	-1024	-768	-1	-1	-1	-1	4		0	0						Untertest4.avi	0	880	547	72	111				0	Content		-72	-111	28499102	5612236806
28516	09:04:03.461	00:00:28.516	1712	-1024	-768	-1	-1	-1	-1	4	-1024	-768	-1	-1	-1	-1	4		0	0						Untertest4.avi	0	880	547	72	111				0	Content		-72	-111	28516353	5612254057
28533	09:04:03.478	00:00:28.532	1713	-1024	-768	-1	-1	-1	-1	4	-1024	-768	-1	-1	-1	-1	4		0	0						Untertest4.avi	0	880	547	72	111				0	Content		-72	-111	28532975	5612270679
28550	09:04:03.495	00:00:28.549	1714	-1024	-768	-1	-1	-1	-1	4	-1024	-768	-1	-1	-1	-1	4		0	0						Untertest4.avi	0	880	547	72	111				0	Content		-72	-111	28549598	5612287302
28566	09:04:03.511	00:00:28.565	1715	-1024	-768	-1	-1	-1	-1	4	-1024	-768	-1	-1	-1	-1	4		0	0						Untertest4.avi	0	880	547	72	111				0	Content		-72	-111	28565719	5612303423
28582	09:04:03.527	00:00:28.582	1716	-1024	-768	-1	-1	-1	-1	4	-1024	-768	-1	-1	-1	-1	4		0	0						Untertest4.avi	0	880	547	72	111				0	Content		-72	-111	28582407	5612320111
28599	09:04:03.544	00:00:28.599	1717	-1024	-768	-1	-1	-1	-1	4	-1024	-768	-1	-1	-1	-1	4		0	0						Untertest4.avi	0	880	547	72	111				0	Content		-72	-111	28599075	5612336779
28616	09:04:03.561	00:00:28.615	1718	-1024	-768	-1	-1	-1	-1	4	-1024	-768	-1	-1	-1	-1	4		0	0						Untertest4.avi	0	880	547	72	111				0	Content		-72	-111	28615721	5612353425
28632	09:04:03.577	00:00:28.632	1719	-1024	-768	-1	-1	-1	-1	4	-1024	-768	-1	-1	-1	-1	4		0	0						Untertest4.avi	0	880	547	72	111				0	Content		-72	-111	28632398	5612370102
28649	09:04:03.594	00:00:28.649	1720	-1024	-768	-1	-1	-1	-1	4	-1024	-768	-1	-1	-1	-1	4		0	0						Untertest4.avi	0	880	547	72	111				0	Content		-72	-111	28649058	5612386762
28666	09:04:03.611	00:00:28.665	1721	-1024	-768	-1	-1	-1	-1	4	-1024	-768	-1	-1	-1	-1	4		0	0						Untertest4.avi	0	880	547	72	111				0	Content		-72	-111	28665726	5612403430
28683	09:04:03.628	00:00:28.682	1722	-1024	-768	-1	-1	-1	-1	4	-1024	-768	-1	-1	-1	-1	4		0	0						Untertest4.avi	0	880	547	72	111				0	Content		-72	-111	28682668	5612420372
28699	09:04:03.644	00:00:28.699	1723	-1024	-768	-1	-1	-1	-1	4	-1024	-768	-1	-1	-1	-1	4		0	0						Untertest4.avi	0	880	547	72	111				0	Content		-72	-111	28699336	5612437040
28716	09:04:03.661	00:00:28.716	1724	-1024	-768	-1	-1	-1	-1	4	-1024	-768	-1	-1	-1	-1	4		0	0						Untertest4.avi	0	880	547	72	111				0	Content		-72	-111	28716469	5612454173
28733	09:04:03.678	00:00:28.733	1725	-1024	-768	-1	-1	-1	-1	4	-1024	-768	-1	-1	-1	-1	4		0	0						Untertest4.avi	0	880	547	72	111				0	Content		-72	-111	28733136	5612470840
28750	09:04:03.695	00:00:28.750	1726	-1024	-768	-1	-1	-1	-1	4	-1024	-768	-1	-1	-1	-1	4		0	0						Untertest4.avi	0	880	547	72	111				0	Content		-72	-111	28750366	5612488070
28767	09:04:03.712	00:00:28.767	1727	-1024	-768	-1	-1	-1	-1	4	-1024	-768	-1	-1	-1	-1	4		0	0						Untertest4.avi	0	880	547	72	111				0	Content		-72	-111	28767034	5612504738
28783	09:04:03.728	00:00:28.783	1728	-1024	-768	-1	-1	-1	-1	4	-1024	-768	-1	-1	-1	-1	4		0	0						Untertest4.avi	0	880	547	72	111				0	Content		-72	-111	28783001	5612520705
28800	09:04:03.745	00:00:28.799	1729	-1024	-768	-1	-1	-1	-1	4	-1024	-768	-1	-1	-1	-1	4		0	0						Untertest4.avi	0	880	547	72	111				0	Content		-72	-111	28799668	5612537372
28816	09:04:03.761	00:00:28.815	1730	-1024	-768	-1	-1	-1	-1	4	-1024	-768	-1	-1	-1	-1	4		0	0						Untertest4.avi	0	880	547	72	111				0	Content		-72	-111	28815942	5612553646
28833	09:04:03.778	00:00:28.832	1731	-1024	-768	-1	-1	-1	-1	4	-1024	-768	-1	-1	-1	-1	4		0	0						Untertest4.avi	0	880	547	72	111				0	Content		-72	-111	28832610	5612570314
28849	09:04:03.794	00:00:28.849	1732	-1024	-768	-1	-1	-1	-1	4	-1024	-768	-1	-1	-1	-1	4		0	0						Untertest4.avi	0	880	547	72	111				0	Content		-72	-111	28849100	5612586804
28866	09:04:03.811	00:00:28.865	1733	-1024	-768	-1	-1	-1	-1	4	-1024	-768	-1	-1	-1	-1	4		0	0						Untertest4.avi	0	880	547	72	111				0	Content		-72	-111	28865767	5612603471
28882	09:04:03.827	00:00:28.882	1734	-1024	-768	-1	-1	-1	-1	4	-1024	-768	-1	-1	-1	-1	4		0	0						Untertest4.avi	0	880	547	72	111				0	Content		-72	-111	28882394	5612620098
28899	09:04:03.844	00:00:28.899	1735	-1024	-768	-1	-1	-1	-1	4	-1024	-768	-1	-1	-1	-1	4		0	0						Untertest4.avi	0	880	547	72	111				0	Content		-72	-111	28899062	5612636766
28916	09:04:03.861	00:00:28.915	1736	-1024	-768	-1	-1	-1	-1	4	-1024	-768	-1	-1	-1	-1	4		0	0						Untertest4.avi	0	880	547	72	111				0	Content		-72	-111	28915642	5612653346
28932	09:04:03.877	00:00:28.932	1737	-1024	-768	-1	-1	-1	-1	4	-1024	-768	-1	-1	-1	-1	4		0	0						Untertest4.avi	0	880	547	72	111				0	Content		-72	-111	28932207	5612669911
28949	09:04:03.894	00:00:28.949	1738	-1024	-768	-1	-1	-1	-1	4	-1024	-768	-1	-1	-1	-1	4		0	0						Untertest4.avi	0	880	547	72	111				0	Content		-72	-111	28949144	5612686848
28966	09:04:03.911	00:00:28.965	1739	-1024	-768	-1	-1	-1	-1	4	-1024	-768	-1	-1	-1	-1	4		0	0						Untertest4.avi	0	880	547	72	111				0	Content		-72	-111	28965812	5612703516
28983	09:04:03.928	00:00:28.982	1740	-1024	-768	-1	-1	-1	-1	4	-1024	-768	-1	-1	-1	-1	4		0	0						Untertest4.avi	0	880	547	72	111				0	Content		-72	-111	28982776	5612720480
28999	09:04:03.944	00:00:28.999	1741	-1024	-768	-1	-1	-1	-1	4	-1024	-768	-1	-1	-1	-1	4		0	0						Untertest4.avi	0	880	547	72	111				0	Content		-72	-111	28999444	5612737148
29016	09:04:03.961	00:00:29.016	1742	-1024	-768	-1	-1	-1	-1	4	-1024	-768	-1	-1	-1	-1	4		0	0						Untertest4.avi	0	880	547	72	111				0	Content		-72	-111	29016111	5612753815
29033	09:04:03.978	00:00:29.033	1743	-1024	-768	-1	-1	-1	-1	4	-1024	-768	-1	-1	-1	-1	4		0	0						Untertest4.avi	0	880	547	72	111				0	Content		-72	-111	29033322	5612771026
29051	09:04:03.996	00:00:29.050	1744	-1024	-768	-1	-1	-1	-1	4	-1024	-768	-1	-1	-1	-1	4		0	0						Untertest4.avi	0	880	547	72	111				0	Content		-72	-111	29050569	5612788273
29067	09:04:04.012	00:00:29.066	1745	-1024	-768	-1	-1	-1	-1	4	-1024	-768	-1	-1	-1	-1	4		0	0						Untertest4.avi	0	880	547	72	111				0	Content		-72	-111	29066652	5612804356
29083	09:04:04.028	00:00:29.083	1746	-1024	-768	-1	-1	-1	-1	4	-1024	-768	-1	-1	-1	-1	4		0	0						Untertest4.avi	0	880	547	72	111				0	Content		-72	-111	29083320	5612821024
29100	09:04:04.045	00:00:29.099	1747	-1024	-768	-1	-1	-1	-1	4	-1024	-768	-1	-1	-1	-1	4		0	0						Untertest4.avi	0	880	547	72	111				0	Content		-72	-111	29099987	5612837691
29116	09:04:04.061	00:00:29.116	1748	-1024	-768	-1	-1	-1	-1	4	-1024	-768	-1	-1	-1	-1	4		0	0						Untertest4.avi	0	880	547	72	111				0	Content		-72	-111	29116027	5612853731
29133	09:04:04.078	00:00:29.132	1749	-1024	-768	-1	-1	-1	-1	4	-1024	-768	-1	-1	-1	-1	4		0	0						Untertest4.avi	0	880	547	72	111				0	Content		-72	-111	29132695	5612870399
29149	09:04:04.094	00:00:29.148	1750	-1024	-768	-1	-1	-1	-1	4	-1024	-768	-1	-1	-1	-1	4		0	0						Untertest4.avi	0	880	547	72	111				0	Content		-72	-111	29148688	5612886392
29165	09:04:04.110	00:00:29.165	1751	-1024	-768	-1	-1	-1	-1	4	-1024	-768	-1	-1	-1	-1	4		0	0						Untertest4.avi	0	880	547	72	111				0	Content		-72	-111	29165489	5612903193
29182	09:04:04.127	00:00:29.182	1752	-1024	-768	-1	-1	-1	-1	4	-1024	-768	-1	-1	-1	-1	4		0	0						Untertest4.avi	0	880	547	72	111				0	Content		-72	-111	29182086	5612919790
29199	09:04:04.144	00:00:29.198	1753	-1024	-768	-1	-1	-1	-1	4	-1024	-768	-1	-1	-1	-1	4		0	0						Untertest4.avi	0	880	547	72	111				0	Content		-72	-111	29198754	5612936458
29216	09:04:04.161	00:00:29.215	1754	-1024	-768	-1	-1	-1	-1	4	-1024	-768	-1	-1	-1	-1	4		0	0						Untertest4.avi	0	880	547	72	111				0	Content		-72	-111	29215569	5612953273
29232	09:04:04.177	00:00:29.232	1755	-1024	-768	-1	-1	-1	-1	4	-1024	-768	-1	-1	-1	-1	4		0	0						Untertest4.avi	0	880	547	72	111				0	Content		-72	-111	29232237	5612969941
29249	09:04:04.194	00:00:29.248	1756	-1024	-768	-1	-1	-1	-1	4	-1024	-768	-1	-1	-1	-1	4		0	0						Untertest4.avi	0	880	547	72	111				0	Content		-72	-111	29248904	5612986608
29266	09:04:04.211	00:00:29.266	1757	-1024	-768	-1	-1	-1	-1	4	-1024	-768	-1	-1	-1	-1	4		0	0						Untertest4.avi	0	880	547	72	111				0	Content		-72	-111	29266049	5613003753
29283	09:04:04.228	00:00:29.282	1758	-1024	-768	-1	-1	-1	-1	4	-1024	-768	-1	-1	-1	-1	4		0	0						Untertest4.avi	0	880	547	72	111				0	Content		-72	-111	29282717	5613020421
29300	09:04:04.245	00:00:29.299	1759	-1024	-768	-1	-1	-1	-1	4	-1024	-768	-1	-1	-1	-1	4		0	0						Untertest4.avi	0	880	547	72	111				0	Content		-72	-111	29299747	5613037451
29316	09:04:04.261	00:00:29.316	1760	-1024	-768	-1	-1	-1	-1	4	-1024	-768	-1	-1	-1	-1	4		0	0						Untertest4.avi	0	880	547	72	111				0	Content		-72	-111	29316415	5613054119
29333	09:04:04.278	00:00:29.333	1761	-1024	-768	-1	-1	-1	-1	4	-1024	-768	-1	-1	-1	-1	4		0	0						Untertest4.avi	0	880	547	72	111				0	Content		-72	-111	29333082	5613070786
29350	09:04:04.295	00:00:29.350	1762	-1024	-768	-1	-1	-1	-1	4	-1024	-768	-1	-1	-1	-1	4		0	0						Untertest4.avi	0	880	547	72	111				0	Content		-72	-111	29350426	5613088130
29365	09:04:04.310	00:00:29.365	1763	-1024	-768	-1	-1	-1	-1	4	-1024	-768	-1	-1	-1	-1	4		0	0						Untertest4.avi	0	880	547	72	111				0	Content		-72	-111	29365185	5613102889
29382	09:04:04.327	00:00:29.381	1764	-1024	-768	-1	-1	-1	-1	4	-1024	-768	-1	-1	-1	-1	4		0	0						Untertest4.avi	0	880	547	72	111				0	Content		-72	-111	29381931	5613119635
29399	09:04:04.344	00:00:29.398	1765	-1024	-768	-1	-1	-1	-1	4	-1024	-768	-1	-1	-1	-1	4		0	0						Untertest4.avi	0	880	547	72	111				0	Content		-72	-111	29398577	5613136281
29415	09:04:04.360	00:00:29.415	1766	-1024	-768	-1	-1	-1	-1	4	-1024	-768	-1	-1	-1	-1	4		0	0						Untertest4.avi	0	880	547	72	111				0	Content		-72	-111	29415245	5613152949
29432	09:04:04.377	00:00:29.431	1767	-1024	-768	-1	-1	-1	-1	4	-1024	-768	-1	-1	-1	-1	4		0	0						Untertest4.avi	0	880	547	72	111				0	Content		-72	-111	29431976	5613169680
29449	09:04:04.394	00:00:29.448	1768	-1024	-768	-1	-1	-1	-1	4	-1024	-768	-1	-1	-1	-1	4		0	0						Untertest4.avi	0	880	547	72	111				0	Content		-72	-111	29448542	5613186246
29465	09:04:04.410	00:00:29.465	1769	-1024	-768	-1	-1	-1	-1	4	-1024	-768	-1	-1	-1	-1	4		0	0						Untertest4.avi	0	880	547	72	111				0	Content		-72	-111	29465480	5613203184
29482	09:04:04.427	00:00:29.482	1770	-1024	-768	-1	-1	-1	-1	4	-1024	-768	-1	-1	-1	-1	4		0	0						Untertest4.avi	0	880	547	72	111				0	Content		-72	-111	29482148	5613219852
29499	09:04:04.444	00:00:29.499	1771	-1024	-768	-1	-1	-1	-1	4	-1024	-768	-1	-1	-1	-1	4		0	0						Untertest4.avi	0	880	547	72	111				0	Content		-72	-111	29499114	5613236818
29516	09:04:04.461	00:00:29.515	1772	-1024	-768	-1	-1	-1	-1	4	-1024	-768	-1	-1	-1	-1	4		0	0						Untertest4.avi	0	880	547	72	111				0	Content		-72	-111	29515782	5613253486
29532	09:04:04.477	00:00:29.532	1773	-1024	-768	-1	-1	-1	-1	4	-1024	-768	-1	-1	-1	-1	4		0	0						Untertest4.avi	0	880	547	72	111				0	Content		-72	-111	29532450	5613270154
29550	09:04:04.495	00:00:29.549	1774	-1024	-768	-1	-1	-1	-1	4	-1024	-768	-1	-1	-1	-1	4		0	0						Untertest4.avi	0	880	547	72	111				0	Content		-72	-111	29549664	5613287368
29566	09:04:04.511	00:00:29.565	1775	-1024	-768	-1	-1	-1	-1	4	-1024	-768	-1	-1	-1	-1	4		0	0						Untertest4.avi	0	880	547	72	111				0	Content		-72	-111	29565726	5613303430
29582	09:04:04.527	00:00:29.582	1776	-1024	-768	-1	-1	-1	-1	4	-1024	-768	-1	-1	-1	-1	4		0	0						Untertest4.avi	0	880	547	72	111				0	Content		-72	-111	29582394	5613320098
29599	09:04:04.544	00:00:29.598	1777	-1024	-768	-1	-1	-1	-1	4	-1024	-768	-1	-1	-1	-1	4		0	0						Untertest4.avi	0	880	547	72	111				0	Content		-72	-111	29598716	5613336420
29615	09:04:04.560	00:00:29.615	1778	-1024	-768	-1	-1	-1	-1	4	-1024	-768	-1	-1	-1	-1	4		0	0						Untertest4.avi	0	880	547	72	111				0	Content		-72	-111	29615383	5613353087
29632	09:04:04.577	00:00:29.631	1779	-1024	-768	-1	-1	-1	-1	4	-1024	-768	-1	-1	-1	-1	4		0	0						Untertest4.avi	0	880	547	72	111				0	Content		-72	-111	29631900	5613369604
29649	09:04:04.594	00:00:29.648	1780	-1024	-768	-1	-1	-1	-1	4	-1024	-768	-1	-1	-1	-1	4		0	0						Untertest4.avi	0	880	547	72	111				0	Content		-72	-111	29648568	5613386272
29665	09:04:04.610	00:00:29.665	1781	-1024	-768	-1	-1	-1	-1	4	-1024	-768	-1	-1	-1	-1	4		0	0						Untertest4.avi	0	880	547	72	111				0	Content		-72	-111	29665038	5613402742
29682	09:04:04.627	00:00:29.681	1782	-1024	-768	-1	-1	-1	-1	4	-1024	-768	-1	-1	-1	-1	4		0	0						Untertest4.avi	0	880	547	72	111				0	Content		-72	-111	29681843	5613419547
29698	09:04:04.643	00:00:29.698	1783	-1024	-768	-1	-1	-1	-1	4	-1024	-768	-1	-1	-1	-1	4		0	0						Untertest4.avi	0	880	547	72	111				0	Content		-72	-111	29698439	5613436143
29715	09:04:04.660	00:00:29.715	1784	-1024	-768	-1	-1	-1	-1	4	-1024	-768	-1	-1	-1	-1	4		0	0						Untertest4.avi	0	880	547	72	111				0	Content		-72	-111	29715107	5613452811
29732	09:04:04.677	00:00:29.731	1785	-1024	-768	-1	-1	-1	-1	4	-1024	-768	-1	-1	-1	-1	4		0	0						Untertest4.avi	0	880	547	72	111				0	Content		-72	-111	29731917	5613469621
29749	09:04:04.694	00:00:29.748	1786	-1024	-768	-1	-1	-1	-1	4	-1024	-768	-1	-1	-1	-1	4		0	0						Untertest4.avi	0	880	547	72	111				0	Content		-72	-111	29748585	5613486289
29765	09:04:04.710	00:00:29.765	1787	-1024	-768	-1	-1	-1	-1	4	-1024	-768	-1	-1	-1	-1	4		0	0						Untertest4.avi	0	880	547	72	111				0	Content		-72	-111	29765252	5613502956
29782	09:04:04.727	00:00:29.782	1788	-1024	-768	-1	-1	-1	-1	4	-1024	-768	-1	-1	-1	-1	4		0	0						Untertest4.avi	0	880	547	72	111				0	Content		-72	-111	29782394	5613520098
29799	09:04:04.744	00:00:29.799	1789	-1024	-768	-1	-1	-1	-1	4	-1024	-768	-1	-1	-1	-1	4		0	0						Untertest4.avi	0	880	547	72	111				0	Content		-72	-111	29799062	5613536766
29816	09:04:04.761	00:00:29.816	1790	-1024	-768	-1	-1	-1	-1	4	-1024	-768	-1	-1	-1	-1	4		0	0						Untertest4.avi	0	880	547	72	111				0	Content		-72	-111	29816097	5613553801
29833	09:04:04.778	00:00:29.832	1791	-1024	-768	-1	-1	-1	-1	4	-1024	-768	-1	-1	-1	-1	4		0	0						Untertest4.avi	0	880	547	72	111				0	Content		-72	-111	29832765	5613570469
29849	09:04:04.794	00:00:29.849	1792	-1024	-768	-1	-1	-1	-1	4	-1024	-768	-1	-1	-1	-1	4		0	0						Untertest4.avi	0	880	547	72	111				0	Content		-72	-111	29849432	5613587136
29865	09:04:04.810	00:00:29.865	1793	-1024	-768	-1	-1	-1	-1	4	-1024	-768	-1	-1	-1	-1	4		0	0						Untertest4.avi	0	880	547	72	111				0	Content		-72	-111	29865481	5613603185
29882	09:04:04.827	00:00:29.882	1794	-1024	-768	-1	-1	-1	-1	4	-1024	-768	-1	-1	-1	-1	4		0	0						Untertest4.avi	0	880	547	72	111				0	Content		-72	-111	29882149	5613619853
29898	09:04:04.843	00:00:29.898	1795	-1024	-768	-1	-1	-1	-1	4	-1024	-768	-1	-1	-1	-1	4		0	0						Untertest4.avi	0	880	547	72	111				0	Content		-72	-111	29898292	5613635996
29915	09:04:04.860	00:00:29.914	1796	-1024	-768	-1	-1	-1	-1	4	-1024	-768	-1	-1	-1	-1	4		0	0						Untertest4.avi	0	880	547	72	111				0	Content		-72	-111	29914906	5613652610
29932	09:04:04.877	00:00:29.931	1797	-1024	-768	-1	-1	-1	-1	4	-1024	-768	-1	-1	-1	-1	4		0	0						Untertest4.avi	0	880	547	72	111				0	Content		-72	-111	29931622	5613669326
29948	09:04:04.893	00:00:29.948	1798	-1024	-768	-1	-1	-1	-1	4	-1024	-768	-1	-1	-1	-1	4		0	0						Untertest4.avi	0	880	547	72	111				0	Content		-72	-111	29948290	5613685994
29965	09:04:04.910	00:00:29.964	1799	-1024	-768	-1	-1	-1	-1	4	-1024	-768	-1	-1	-1	-1	4		0	0						Untertest4.avi	0	880	547	72	111				0	Content		-72	-111	29964960	5613702664
29982	09:04:04.927	00:00:29.981	1800	-1024	-768	-1	-1	-1	-1	4	-1024	-768	-1	-1	-1	-1	4		0	0						Untertest4.avi	0	880	547	72	111				0	Content		-72	-111	29981528	5613719232
29998	09:04:04.943	00:00:29.998	1801	-1024	-768	-1	-1	-1	-1	4	-1024	-768	-1	-1	-1	-1	4		0	0						Untertest4.avi	0	880	547	72	111				0	Content		-72	-111	29998465	5613736169
30015	09:04:04.960	00:00:30.015	1802	-1024	-768	-1	-1	-1	-1	4	-1024	-768	-1	-1	-1	-1	4		0	0						Untertest4.avi	0	880	547	72	111				0	Content		-72	-111	30015133	5613752837
30032	09:04:04.977	00:00:30.032	1803	-1024	-768	-1	-1	-1	-1	4	-1024	-768	-1	-1	-1	-1	4		0	0						Untertest4.avi	0	880	547	72	111				0	Content		-72	-111	30032098	5613769802
30049	09:04:04.994	00:00:30.048	1804	-1024	-768	-1	-1	-1	-1	4	-1024	-768	-1	-1	-1	-1	4		0	0						Untertest4.avi	0	880	547	72	111				0	Content		-72	-111	30048766	5613786470
30065	09:04:05.010	00:00:30.065	1805	-1024	-768	-1	-1	-1	-1	4	-1024	-768	-1	-1	-1	-1	4		0	0						Untertest4.avi	0	880	547	72	111				0	Content		-72	-111	30065433	5613803137
30083	09:04:05.028	00:00:30.082	1806	-1024	-768	-1	-1	-1	-1	4	-1024	-768	-1	-1	-1	-1	4		0	0						Untertest4.avi	0	880	547	72	111				0	Content		-72	-111	30082728	5613820432
30099	09:04:05.044	00:00:30.099	1807	-1024	-768	-1	-1	-1	-1	4	-1024	-768	-1	-1	-1	-1	4		0	0						Untertest4.avi	0	880	547	72	111				0	Content		-72	-111	30099396	5613837100
30117	09:04:05.062	00:00:30.116	1808	-1024	-768	-1	-1	-1	-1	4	-1024	-768	-1	-1	-1	-1	4		0	0						Untertest4.avi	0	880	547	72	111				0	Content		-72	-111	30116645	5613854349
30131	09:04:05.076	00:00:30.131	1809	-1024	-768	-1	-1	-1	-1	4	-1024	-768	-1	-1	-1	-1	4		0	0						Untertest4.avi	0	880	547	72	111				0	Content		-72	-111	30131395	5613869099
30148	09:04:05.093	00:00:30.148	1810	-1024	-768	-1	-1	-1	-1	4	-1024	-768	-1	-1	-1	-1	4		0	0						Untertest4.avi	0	880	547	72	111				0	Content		-72	-111	30148017	5613885721
30165	09:04:05.110	00:00:30.164	1811	-1024	-768	-1	-1	-1	-1	4	-1024	-768	-1	-1	-1	-1	4		0	0						Untertest4.avi	0	880	547	72	111				0	Content		-72	-111	30164769	5613902473
30181	09:04:05.126	00:00:30.181	1812	-1024	-768	-1	-1	-1	-1	4	-1024	-768	-1	-1	-1	-1	4		0	0						Untertest4.avi	0	880	547	72	111				0	Content		-72	-111	30181392	5613919096
30198	09:04:05.143	00:00:30.198	1813	-1024	-768	-1	-1	-1	-1	4	-1024	-768	-1	-1	-1	-1	4		0	0						Untertest4.avi	0	880	547	72	111				0	Content		-72	-111	30198060	5613935764
30215	09:04:05.160	00:00:30.214	1814	-1024	-768	-1	-1	-1	-1	4	-1024	-768	-1	-1	-1	-1	4		0	0						Untertest4.avi	0	880	547	72	111				0	Content		-72	-111	30214723	5613952427
30231	09:04:05.176	00:00:30.231	1815	-1024	-768	-1	-1	-1	-1	4	-1024	-768	-1	-1	-1	-1	4		0	0						Untertest4.avi	0	880	547	72	111				0	Content		-72	-111	30231391	5613969095
30248	09:04:05.193	00:00:30.248	1816	-1024	-768	-1	-1	-1	-1	4	-1024	-768	-1	-1	-1	-1	4		0	0						Untertest4.avi	0	880	547	72	111				0	Content		-72	-111	30248012	5613985716
30265	09:04:05.210	00:00:30.264	1817	-1024	-768	-1	-1	-1	-1	4	-1024	-768	-1	-1	-1	-1	4		0	0						Untertest4.avi	0	880	547	72	111				0	Content		-72	-111	30264635	5614002339
30281	09:04:05.226	00:00:30.281	1818	-1024	-768	-1	-1	-1	-1	4	-1024	-768	-1	-1	-1	-1	4		0	0						Untertest4.avi	0	880	547	72	111				0	Content		-72	-111	30281303	5614019007
30298	09:04:05.243	00:00:30.297	1819	-1024	-768	-1	-1	-1	-1	4	-1024	-768	-1	-1	-1	-1	4		0	0						Untertest4.avi	0	880	547	72	111				0	Content		-72	-111	30297967	5614035671
30315	09:04:05.260	00:00:30.314	1820	-1024	-768	-1	-1	-1	-1	4	-1024	-768	-1	-1	-1	-1	4		0	0						Untertest4.avi	0	880	547	72	111				0	Content		-72	-111	30314635	5614052339
30331	09:04:05.276	00:00:30.331	1821	-1024	-768	-1	-1	-1	-1	4	-1024	-768	-1	-1	-1	-1	4		0	0						Untertest4.avi	0	880	547	72	111				0	Content		-72	-111	30331258	5614068962
30348	09:04:05.293	00:00:30.347	1822	-1024	-768	-1	-1	-1	-1	4	-1024	-768	-1	-1	-1	-1	4		0	0						Untertest4.avi	0	880	547	72	111				0	Content		-72	-111	30347926	5614085630
30365	09:04:05.310	00:00:30.364	1823	-1024	-768	-1	-1	-1	-1	4	-1024	-768	-1	-1	-1	-1	4		0	0						Untertest4.avi	0	880	547	72	111				0	Content		-72	-111	30364589	5614102293
30381	09:04:05.326	00:00:30.381	1824	-1024	-768	-1	-1	-1	-1	4	-1024	-768	-1	-1	-1	-1	4		0	0						Untertest4.avi	0	880	547	72	111				0	Content		-72	-111	30381257	5614118961
30398	09:04:05.343	00:00:30.397	1825	-1024	-768	-1	-1	-1	-1	4	-1024	-768	-1	-1	-1	-1	4		0	0						Untertest4.avi	0	880	547	72	111				0	Content		-72	-111	30397878	5614135582
30415	09:04:05.360	00:00:30.414	1826	-1024	-768	-1	-1	-1	-1	4	-1024	-768	-1	-1	-1	-1	4		0	0						Untertest4.avi	0	880	547	72	111				0	Content		-72	-111	30414504	5614152208
30431	09:04:05.376	00:00:30.431	1827	-1024	-768	-1	-1	-1	-1	4	-1024	-768	-1	-1	-1	-1	4		0	0						Untertest4.avi	0	880	547	72	111				0	Content		-72	-111	30431170	5614168874
30448	09:04:05.393	00:00:30.447	1828	-1024	-768	-1	-1	-1	-1	4	-1024	-768	-1	-1	-1	-1	4		0	0						Untertest4.avi	0	880	547	72	111				0	Content		-72	-111	30447837	5614185541
30465	09:04:05.410	00:00:30.464	1829	-1024	-768	-1	-1	-1	-1	4	-1024	-768	-1	-1	-1	-1	4		0	0						Untertest4.avi	0	880	547	72	111				0	Content		-72	-111	30464505	5614202209
30481	09:04:05.426	00:00:30.481	1830	-1024	-768	-1	-1	-1	-1	4	-1024	-768	-1	-1	-1	-1	4		0	0						Untertest4.avi	0	880	547	72	111				0	Content		-72	-111	30481247	5614218951
30498	09:04:05.443	00:00:30.497	1831	-1024	-768	-1	-1	-1	-1	4	-1024	-768	-1	-1	-1	-1	4		0	0						Untertest4.avi	0	880	547	72	111				0	Content		-72	-111	30497926	5614235630
30515	09:04:05.460	00:00:30.514	1832	-1024	-768	-1	-1	-1	-1	4	-1024	-768	-1	-1	-1	-1	4		0	0						Untertest4.avi	0	880	547	72	111				0	Content		-72	-111	30514523	5614252227
30531	09:04:05.476	00:00:30.531	1833	-1024	-768	-1	-1	-1	-1	4	-1024	-768	-1	-1	-1	-1	4		0	0						Untertest4.avi	0	880	547	72	111				0	Content		-72	-111	30531191	5614268895
30548	09:04:05.493	00:00:30.548	1834	-1024	-768	-1	-1	-1	-1	4	-1024	-768	-1	-1	-1	-1	4		0	0						Untertest4.avi	0	880	547	72	111				0	Content		-72	-111	30548103	5614285807
30565	09:04:05.510	00:00:30.564	1835	-1024	-768	-1	-1	-1	-1	4	-1024	-768	-1	-1	-1	-1	4		0	0						Untertest4.avi	0	880	547	72	111				0	Content		-72	-111	30564771	5614302475
30582	09:04:05.527	00:00:30.581	1836	-1024	-768	-1	-1	-1	-1	4	-1024	-768	-1	-1	-1	-1	4		0	0						Untertest4.avi	0	880	547	72	111				0	Content		-72	-111	30581891	5614319595
30599	09:04:05.544	00:00:30.598	1837	-1024	-768	-1	-1	-1	-1	4	-1024	-768	-1	-1	-1	-1	4		0	0						Untertest4.avi	0	880	547	72	111				0	Content		-72	-111	30598558	5614336262
30616	09:04:05.561	00:00:30.615	1838	-1024	-768	-1	-1	-1	-1	4	-1024	-768	-1	-1	-1	-1	4		0	0						Untertest4.avi	0	880	547	72	111				0	Content		-72	-111	30615757	5614353461
30633	09:04:05.578	00:00:30.632	1839	-1024	-768	-1	-1	-1	-1	4	-1024	-768	-1	-1	-1	-1	4		0	0						Untertest4.avi	0	880	547	72	111				0	Content		-72	-111	30632999	5614370703
30648	09:04:05.593	00:00:30.647	1840	-1024	-768	-1	-1	-1	-1	4	-1024	-768	-1	-1	-1	-1	4		0	0						Untertest4.avi	0	880	547	72	111				0	Content		-72	-111	30647741	5614385445
30664	09:04:05.609	00:00:30.664	1841	-1024	-768	-1	-1	-1	-1	4	-1024	-768	-1	-1	-1	-1	4		0	0						Untertest4.avi	0	880	547	72	111				0	Content		-72	-111	30664428	5614402132
30681	09:04:05.626	00:00:30.681	1842	-1024	-768	-1	-1	-1	-1	4	-1024	-768	-1	-1	-1	-1	4		0	0						Untertest4.avi	0	880	547	72	111				0	Content		-72	-111	30681096	5614418800
30698	09:04:05.643	00:00:30.697	1843	-1024	-768	-1	-1	-1	-1	4	-1024	-768	-1	-1	-1	-1	4		0	0						Untertest4.avi	0	880	547	72	111				0	Content		-72	-111	30697759	5614435463
30714	09:04:05.659	00:00:30.714	1844	-1024	-768	-1	-1	-1	-1	4	-1024	-768	-1	-1	-1	-1	4		0	0						Untertest4.avi	0	880	547	72	111				0	Content		-72	-111	30714427	5614452131
30731	09:04:05.676	00:00:30.731	1845	-1024	-768	-1	-1	-1	-1	4	-1024	-768	-1	-1	-1	-1	4		0	0						Untertest4.avi	0	880	547	72	111				0	Content		-72	-111	30731084	5614468788
30748	09:04:05.693	00:00:30.747	1846	-1024	-768	-1	-1	-1	-1	4	-1024	-768	-1	-1	-1	-1	4		0	0						Untertest4.avi	0	880	547	72	111				0	Content		-72	-111	30747751	5614485455
30764	09:04:05.709	00:00:30.764	1847	-1024	-768	-1	-1	-1	-1	4	-1024	-768	-1	-1	-1	-1	4		0	0						Untertest4.avi	0	880	547	72	111				0	Content		-72	-111	30764371	5614502075
30781	09:04:05.726	00:00:30.781	1848	-1024	-768	-1	-1	-1	-1	4	-1024	-768	-1	-1	-1	-1	4		0	0						Untertest4.avi	0	880	547	72	111				0	Content		-72	-111	30781039	5614518743
30798	09:04:05.743	00:00:30.797	1849	-1024	-768	-1	-1	-1	-1	4	-1024	-768	-1	-1	-1	-1	4		0	0						Untertest4.avi	0	880	547	72	111				0	Content		-72	-111	30797707	5614535411
30815	09:04:05.760	00:00:30.814	1850	-1024	-768	-1	-1	-1	-1	4	-1024	-768	-1	-1	-1	-1	4		0	0						Untertest4.avi	0	880	547	72	111				0	Content		-72	-111	30814601	5614552305
30831	09:04:05.776	00:00:30.831	1851	-1024	-768	-1	-1	-1	-1	4	-1024	-768	-1	-1	-1	-1	4		0	0						Untertest4.avi	0	880	547	72	111				0	Content		-72	-111	30831269	5614568973
30848	09:04:05.793	00:00:30.848	1852	-1024	-768	-1	-1	-1	-1	4	-1024	-768	-1	-1	-1	-1	4		0	0						Untertest4.avi	0	880	547	72	111				0	Content		-72	-111	30848382	5614586086
30865	09:04:05.810	00:00:30.865	1853	-1024	-768	-1	-1	-1	-1	4	-1024	-768	-1	-1	-1	-1	4		0	0						Untertest4.avi	0	880	547	72	111				0	Content		-72	-111	30865050	5614602754
30882	09:04:05.827	00:00:30.882	1854	-1024	-768	-1	-1	-1	-1	4	-1024	-768	-1	-1	-1	-1	4		0	0						Untertest4.avi	0	880	547	72	111				0	Content		-72	-111	30882234	5614619938
30899	09:04:05.844	00:00:30.899	1855	-1024	-768	-1	-1	-1	-1	4	-1024	-768	-1	-1	-1	-1	4		0	0						Untertest4.avi	0	880	547	72	111				0	Content		-72	-111	30899484	5614637188
30914	09:04:05.859	00:00:30.914	1856	-1024	-768	-1	-1	-1	-1	4	-1024	-768	-1	-1	-1	-1	4		0	0						Untertest4.avi	0	880	547	72	111				0	Content		-72	-111	30914232	5614651936
30931	09:04:05.876	00:00:30.930	1857	-1024	-768	-1	-1	-1	-1	4	-1024	-768	-1	-1	-1	-1	4		0	0						Untertest4.avi	0	880	547	72	111				0	Content		-72	-111	30930919	5614668623
30948	09:04:05.893	00:00:30.947	1858	-1024	-768	-1	-1	-1	-1	4	-1024	-768	-1	-1	-1	-1	4		0	0						Untertest4.avi	0	880	547	72	111				0	Content		-72	-111	30947587	5614685291
30964	09:04:05.909	00:00:30.964	1859	-1024	-768	-1	-1	-1	-1	4	-1024	-768	-1	-1	-1	-1	4		0	0						Untertest4.avi	0	880	547	72	111				0	Content		-72	-111	30964230	5614701934
30981	09:04:05.926	00:00:30.980	1860	-1024	-768	-1	-1	-1	-1	4	-1024	-768	-1	-1	-1	-1	4		0	0						Untertest4.avi	0	880	547	72	111				0	Content		-72	-111	30980911	5614718615
30998	09:04:05.943	00:00:30.997	1861	-1024	-768	-1	-1	-1	-1	4	-1024	-768	-1	-1	-1	-1	4		0	0						Untertest4.avi	0	880	547	72	111				0	Content		-72	-111	30997605	5614735309
31014	09:04:05.959	00:00:31.014	1862	-1024	-768	-1	-1	-1	-1	4	-1024	-768	-1	-1	-1	-1	4		0	0						Untertest4.avi	0	880	547	72	111				0	Content		-72	-111	31014439	5614752143
31031	09:04:05.976	00:00:31.031	1863	-1024	-768	-1	-1	-1	-1	4	-1024	-768	-1	-1	-1	-1	4		0	0						Untertest4.avi	0	880	547	72	111				0	Content		-72	-111	31031107	5614768811
31048	09:04:05.993	00:00:31.047	1864	-1024	-768	-1	-1	-1	-1	4	-1024	-768	-1	-1	-1	-1	4		0	0						Untertest4.avi	0	880	547	72	111				0	Content		-72	-111	31047774	5614785478
31065	09:04:06.010	00:00:31.064	1865	-1024	-768	-1	-1	-1	-1	4	-1024	-768	-1	-1	-1	-1	4		0	0						Untertest4.avi	0	880	547	72	111				0	Content		-72	-111	31064939	5614802643
31082	09:04:06.027	00:00:31.081	1866	-1024	-768	-1	-1	-1	-1	4	-1024	-768	-1	-1	-1	-1	4		0	0						Untertest4.avi	0	880	547	72	111				0	Content		-72	-111	31081607	5614819311
31099	09:04:06.044	00:00:31.098	1867	-1024	-768	-1	-1	-1	-1	4	-1024	-768	-1	-1	-1	-1	4		0	0						Untertest4.avi	0	880	547	72	111				0	Content		-72	-111	31098799	5614836503
31115	09:04:06.060	00:00:31.115	1868	-1024	-768	-1	-1	-1	-1	4	-1024	-768	-1	-1	-1	-1	4		0	0						Untertest4.avi	0	880	547	72	111				0	Content		-72	-111	31115467	5614853171
31133	09:04:06.078	00:00:31.132	1869	-1024	-768	-1	-1	-1	-1	4	-1024	-768	-1	-1	-1	-1	4		0	0						Untertest4.avi	0	880	547	72	111				0	Content		-72	-111	31132613	5614870317
31147	09:04:06.092	00:00:31.147	1870	-1024	-768	-1	-1	-1	-1	4	-1024	-768	-1	-1	-1	-1	4		0	0						Untertest4.avi	0	880	547	72	111				0	Content		-72	-111	31147478	5614885182
31164	09:04:06.109	00:00:31.164	1871	-1024	-768	-1	-1	-1	-1	4	-1024	-768	-1	-1	-1	-1	4		0	0						Untertest4.avi	0	880	547	72	111				0	Content		-72	-111	31164166	5614901870
31181	09:04:06.126	00:00:31.180	1872	-1024	-768	-1	-1	-1	-1	4	-1024	-768	-1	-1	-1	-1	4		0	0						Untertest4.avi	0	880	547	72	111				0	Content		-72	-111	31180834	5614918538
31197	09:04:06.142	00:00:31.197	1873	-1024	-768	-1	-1	-1	-1	4	-1024	-768	-1	-1	-1	-1	4		0	0						Untertest4.avi	0	880	547	72	111				0	Content		-72	-111	31197349	5614935053
31214	09:04:06.159	00:00:31.214	1874	-1024	-768	-1	-1	-1	-1	4	-1024	-768	-1	-1	-1	-1	4		0	0						Untertest4.avi	0	880	547	72	111				0	Content		-72	-111	31214257	5614951961
31231	09:04:06.176	00:00:31.230	1875	-1024	-768	-1	-1	-1	-1	4	-1024	-768	-1	-1	-1	-1	4		0	0						Untertest4.avi	0	880	547	72	111				0	Content		-72	-111	31230880	5614968584
31248	09:04:06.193	00:00:31.247	1876	-1024	-768	-1	-1	-1	-1	4	-1024	-768	-1	-1	-1	-1	4		0	0						Untertest4.avi	0	880	547	72	111				0	Content		-72	-111	31247502	5614985206
31264	09:04:06.209	00:00:31.264	1877	326,5781	842,657	0,03192588	0,5815541	504,5784	3,871251	1	242,3979	828,6368	0,03184553	0,581533	504,5784	3,88387	3	25	327	843						Untertest4.avi	0	880	547	72	111	274	726	416	0	Content		255	732	31264250	5615001954
31281	09:04:06.226	00:00:31.280	1878	341,8642	834,4611	0,03353917	0,5810891	504,5784	3,719536	1	270,9434	818,7849	0,03354432	0,5810884	504,5784	3,729947	3	25	342	834						Untertest4.avi	0	880	547	72	111	274	726	416	0	Content		270	723	31280872	5615018576
31297	09:04:06.242	00:00:31.297	1879	341,8642	834,4611	0,03530996	0,5806651	504,825	3,719536	1	270,9434	818,7849	0,03530996	0,5806651	504,825	3,729947	3	25	342	834						Untertest4.avi	0	880	547	72	111	274	726	416	0	Content		270	723	31297496	5615035200
31314	09:04:06.259	00:00:31.314	1880	353,908	834,231	0,03698235	0,5803087	503,2464	3,782532	1	272,2628	820,0012	0,03690157	0,5802875	503,2464	3,794604	3	25	354	834						Untertest4.avi	0	880	547	72	111	274	726	416	0	Content		282	723	31314118	5615051822
31331	09:04:06.276	00:00:31.330	1881	350,6667	833,0299	0,03866425	0,5803489	503,2464	3,645041	1	280,631	817,3929	0,03866934	0,5803482	503,2464	3,65528	3	25	351	833						Untertest4.avi	0	880	547	72	111	274	726	416	0	Content		279	722	31330868	5615068572
31347	09:04:06.292	00:00:31.347	1882	344,5533	829,8995	0,04059874	0,5805256	506,2797	3,719551	1	262,1823	815,3671	0,04051874	0,5805046	506,2797	3,731649	3	25	345	830						Untertest4.avi	0	880	547	72	111	274	726	416	0	Content		273	719	31347487	5615085191
31364	09:04:06.309	00:00:31.364	1883	353,9652	836,7939	0,04239289	0,5811349	502,4222	3,578413	1	273,0848	822,663	0,04231181	0,5811136	502,4222	3,589907	3	25	354	837						Untertest4.avi	0	880	547	72	111	274	726	416	0	Content		282	726	31364109	5615101813
31381	09:04:06.326	00:00:31.380	1884	371,5984	840,8534	0,04428198	0,5822391	502,4222	3,472527	1	303,0665	825,6443	0,04428701	0,5822383	502,4222	3,482317	3	25	372	841						Untertest4.avi	0	880	547	72	111	274	726	416	0	Content		300	730	31380731	5615118435
31397	09:04:06.342	00:00:31.397	1885	336,8005	845,8068	0,04615718	0,5834751	504,0244	3,483781	1	254,6393	831,9371	0,0460765	0,5834539	504,0244	3,495327	3	25	337	846						Untertest4.avi	0	880	547	72	111	274	726	416	0	Content		265	735	31397478	5615135182
31414	09:04:06.359	00:00:31.414	1886	329,0742	844,6378	0,04781049	0,5850244	506,5347	3,481148	1	246,1706	830,6197	0,04773048	0,5850033	506,5347	3,492792	3	25	329	845						Untertest4.avi	0	880	547	72	111	274	726	416	0	Content		257	734	31414101	5615151805
31431	09:04:06.376	00:00:31.430	1887	-1024	-768	-1	-1	-1	-1	4	-1024	-768	-1	-1	-1	-1	4	25	0	0						Untertest4.avi	0	880	547	72	111	274	726	416	0	Content		-72	-111	31430724	5615168428
31447	09:04:06.392	00:00:31.447	1888	339,7409	836,9084	0,05042703	0,5883995	506,5349	3,525123	1	286,8684	821,7352	0,05056752	0,588394	506,5349	3,53278	3	25	340	837						Untertest4.avi	0	880	547	72	111	274	726	416	0	Content		268	726	31447346	5615185050
31464	09:04:06.409	00:00:31.464	1889	346,9668	848,3648	0,05148352	0,5898511	506,1518	3,424974	1	265,4536	834,5649	0,05140336	0,58983	506,1518	3,43625	3	25	347	848						Untertest4.avi	0	880	547	72	111	274	726	416	0	Content		275	737	31464093	5615201797
31481	09:04:06.426	00:00:31.480	1890	342,2006	832,2208	0,05228679	0,5915807	506,1518	3,262954	1	272,1109	816,4023	0,05229165	0,5915799	506,1518	3,272537	3	25	342	832						Untertest4.avi	0	880	547	72	111	274	726	416	0	Content		270	721	31480716	5615218420
31497	09:04:06.442	00:00:31.497	1891	-1024	-768	-1	-1	-1	-1	4	-1024	-768	-1	-1	-1	-1	4	25	0	0						Untertest4.avi	0	880	547	72	111	274	726	416	0	Content		-72	-111	31497341	5615235045
31514	09:04:06.459	00:00:31.513	1892	-1024	-768	-1	-1	-1	-1	4	-1024	-768	-1	-1	-1	-1	4	25	0	0						Untertest4.avi	0	880	547	72	111	274	726	416	0	Content		-72	-111	31513962	5615251666
31531	09:04:06.476	00:00:31.530	1893	359,5919	839,058	0,0538404	0,5952998	509,3694	3,227509	1	290,1235	823,4914	0,0538452	0,5952989	509,3694	3,236883	3	25	360	839						Untertest4.avi	0	880	547	72	111	274	726	416	0	Content		288	728	31530708	5615268412
31547	09:04:06.492	00:00:31.547	1894	351,7477	834,6119	0,0540277	0,5957888	509,3694	3,129515	1	282,0121	818,827	0,05403249	0,5957879	509,3694	3,138726	3	25	352	835						Untertest4.avi	0	880	547	72	111	274	726	416	0	Content		280	724	31547332	5615285036
31564	09:04:06.509	00:00:31.563	1895	359,7771	839,2692	0,05395345	0,595969	509,3694	3,101108	1	290,4755	823,6954	0,05395824	0,5959681	509,3694	3,110184	3	25	360	839						Untertest4.avi	0	880	547	72	111	274	726	416	0	Content		288	728	31563956	5615301660
31581	09:04:06.526	00:00:31.580	1896	357,224	837,8575	0,05364184	0,5958804	510,4335	3,0727	1	287,8889	822,2086	0,05364184	0,5958804	510,4335	3,081643	3	25	357	838						Untertest4.avi	0	880	547	72	111	274	726	416	0	Content		285	727	31580578	5615318282
31597	09:04:06.542	00:00:31.597	1897	344,6623	835,8943	0,05312285	0,5958176	510,4336	3,054003	1	274,5072	820,0831	0,05312764	0,5958167	510,4336	3,063041	3	25	345	836						Untertest4.avi	0	880	547	72	111	274	726	416	0	Content		273	725	31597325	5615335029
31614	09:04:06.559	00:00:31.613	1898	366,1062	831,4327	0,05233524	0,5959242	510,4336	3,067516	1	297,1333	815,5598	0,05234003	0,5959233	510,4336	3,07649	3	25	366	831						Untertest4.avi	0	880	547	72	111	274	726	416	0	Content		294	720	31613949	5615351653
31631	09:04:06.576	00:00:31.630	1899	345,9503	838,1696	0,05147363	0,5963861	510,4336	3,091071	1	275,7	822,4491	0,05147843	0,5963852	510,4336	3,100232	3	25	346	838						Untertest4.avi	0	880	547	72	111	274	726	416	0	Content		274	727	31630571	5615368275
31647	09:04:06.592	00:00:31.647	1900	353,5276	837,4408	0,05053956	0,5971907	507,3893	3,107931	1	283,6397	821,7299	0,05053956	0,5971907	507,3893	3,117112	3	25	354	837						Untertest4.avi	0	880	547	72	111	274	726	416	0	Content		282	726	31647195	5615384899
31664	09:04:06.609	00:00:31.663	1901	360,9016	835,8812	0,04943824	0,5983533	507,3893	3,084835	1	291,8183	820,2042	0,04944313	0,5983524	507,3893	3,093894	3	25	361	836						Untertest4.avi	0	880	547	72	111	274	726	416	0	Content		289	725	31663941	5615401645
31681	09:04:06.626	00:00:31.680	1902	-1024	-768	-1	-1	-1	-1	4	-1024	-768	-1	-1	-1	-1	4		0	0						Untertest4.avi	0	880	547	72	111				0	Content		-72	-111	31680563	5615418267
31697	09:04:06.642	00:00:31.697	1903	-1024	-768	-1	-1	-1	-1	4	-1024	-768	-1	-1	-1	-1	4		0	0						Untertest4.avi	0	880	547	72	111				0	Content		-72	-111	31697310	5615435014
31714	09:04:06.659	00:00:31.713	1904	-1024	-768	-1	-1	-1	-1	4	-1024	-768	-1	-1	-1	-1	4		0	0						Untertest4.avi	0	880	547	72	111				0	Content		-72	-111	31713931	5615451635
31731	09:04:06.676	00:00:31.730	1905	-1024	-768	-1	-1	-1	-1	4	-1024	-768	-1	-1	-1	-1	4		0	0						Untertest4.avi	0	880	547	72	111				0	Content		-72	-111	31730554	5615468258
31747	09:04:06.692	00:00:31.747	1906	-1024	-768	-1	-1	-1	-1	4	-1024	-768	-1	-1	-1	-1	4		0	0						Untertest4.avi	0	880	547	72	111				0	Content		-72	-111	31747191	5615484895
31764	09:04:06.709	00:00:31.763	1907	-1024	-768	-1	-1	-1	-1	4	-1024	-768	-1	-1	-1	-1	4		0	0						Untertest4.avi	0	880	547	72	111				0	Content		-72	-111	31763799	5615501503
31780	09:04:06.725	00:00:31.780	1908	-1024	-768	-1	-1	-1	-1	4	-1024	-768	-1	-1	-1	-1	4		0	0						Untertest4.avi	0	880	547	72	111				0	Content		-72	-111	31780422	5615518126
31797	09:04:06.742	00:00:31.797	1909	-1024	-768	-1	-1	-1	-1	4	-1024	-768	-1	-1	-1	-1	4		0	0						Untertest4.avi	0	880	547	72	111				0	Content		-72	-111	31797170	5615534874
31814	09:04:06.759	00:00:31.813	1910	-1024	-768	-1	-1	-1	-1	4	-1024	-768	-1	-1	-1	-1	4		0	0						Untertest4.avi	0	880	547	72	111				0	Content		-72	-111	31813792	5615551496
31831	09:04:06.776	00:00:31.830	1911	-1024	-768	-1	-1	-1	-1	4	-1024	-768	-1	-1	-1	-1	4		0	0						Untertest4.avi	0	880	547	72	111				0	Content		-72	-111	31830538	5615568242
31847	09:04:06.792	00:00:31.847	1912	-1024	-768	-1	-1	-1	-1	4	-1024	-768	-1	-1	-1	-1	4		0	0						Untertest4.avi	0	880	547	72	111				0	Content		-72	-111	31847047	5615584751
31864	09:04:06.809	00:00:31.863	1913	-1024	-768	-1	-1	-1	-1	4	-1024	-768	-1	-1	-1	-1	4		0	0						Untertest4.avi	0	880	547	72	111				0	Content		-72	-111	31863783	5615601487
31880	09:04:06.825	00:00:31.880	1914	-1024	-768	-1	-1	-1	-1	4	-1024	-768	-1	-1	-1	-1	4		0	0						Untertest4.avi	0	880	547	72	111				0	Content		-72	-111	31880409	5615618113
31897	09:04:06.842	00:00:31.897	1915	-1024	-768	-1	-1	-1	-1	4	-1024	-768	-1	-1	-1	-1	4		0	0						Untertest4.avi	0	880	547	72	111				0	Content		-72	-111	31897280	5615634984
31914	09:04:06.859	00:00:31.913	1916	-1024	-768	-1	-1	-1	-1	4	-1024	-768	-1	-1	-1	-1	4		0	0						Untertest4.avi	0	880	547	72	111				0	Content		-72	-111	31913779	5615651483
31930	09:04:06.875	00:00:31.930	1917	-1024	-768	-1	-1	-1	-1	4	-1024	-768	-1	-1	-1	-1	4		0	0						Untertest4.avi	0	880	547	72	111				0	Content		-72	-111	31930402	5615668106
31947	09:04:06.892	00:00:31.947	1918	-1024	-768	-1	-1	-1	-1	4	-1024	-768	-1	-1	-1	-1	4		0	0						Untertest4.avi	0	880	547	72	111				0	Content		-72	-111	31947036	5615684740
31964	09:04:06.909	00:00:31.963	1919	-1024	-768	-1	-1	-1	-1	4	-1024	-768	-1	-1	-1	-1	4		0	0						Untertest4.avi	0	880	547	72	111				0	Content		-72	-111	31963896	5615701600
31980	09:04:06.925	00:00:31.980	1920	-1024	-768	-1	-1	-1	-1	4	-1024	-768	-1	-1	-1	-1	4		0	0						Untertest4.avi	0	880	547	72	111				0	Content		-72	-111	31980393	5615718097
31997	09:04:06.942	00:00:31.997	1921	-1024	-768	-1	-1	-1	-1	4	-1024	-768	-1	-1	-1	-1	4		0	0						Untertest4.avi	0	880	547	72	111				0	Content		-72	-111	31997139	5615734843
32014	09:04:06.959	00:00:32.013	1922	-1024	-768	-1	-1	-1	-1	4	-1024	-768	-1	-1	-1	-1	4		0	0						Untertest4.avi	0	880	547	72	111				0	Content		-72	-111	32013638	5615751342
32031	09:04:06.976	00:00:32.030	1923	-1024	-768	-1	-1	-1	-1	4	-1024	-768	-1	-1	-1	-1	4		0	0						Untertest4.avi	0	880	547	72	111				0	Content		-72	-111	32030512	5615768216
32047	09:04:06.992	00:00:32.047	1924	-1024	-768	-1	-1	-1	-1	4	-1024	-768	-1	-1	-1	-1	4		0	0						Untertest4.avi	0	880	547	72	111				0	Content		-72	-111	32047023	5615784727
32064	09:04:07.009	00:00:32.063	1925	-1024	-768	-1	-1	-1	-1	4	-1024	-768	-1	-1	-1	-1	4		0	0						Untertest4.avi	0	880	547	72	111				0	Content		-72	-111	32063635	5615801339
32080	09:04:07.025	00:00:32.080	1926	-1024	-768	-1	-1	-1	-1	4	-1024	-768	-1	-1	-1	-1	4		0	0						Untertest4.avi	0	880	547	72	111				0	Content		-72	-111	32080255	5615817959
32097	09:04:07.042	00:00:32.097	1927	-1024	-768	-1	-1	-1	-1	4	-1024	-768	-1	-1	-1	-1	4		0	0						Untertest4.avi	0	880	547	72	111				0	Content		-72	-111	32097127	5615834831
32114	09:04:07.059	00:00:32.113	1928	-1024	-768	-1	-1	-1	-1	4	-1024	-768	-1	-1	-1	-1	4		0	0						Untertest4.avi	0	880	547	72	111				0	Content		-72	-111	32113624	5615851328
32130	09:04:07.075	00:00:32.130	1929	-1024	-768	-1	-1	-1	-1	4	-1024	-768	-1	-1	-1	-1	4		0	0						Untertest4.avi	0	880	547	72	111				0	Content		-72	-111	32130375	5615868079
32147	09:04:07.092	00:00:32.146	1930	-1024	-768	-1	-1	-1	-1	4	-1024	-768	-1	-1	-1	-1	4		0	0						Untertest4.avi	0	880	547	72	111				0	Content		-72	-111	32146875	5615884579
32164	09:04:07.109	00:00:32.163	1931	-1024	-768	-1	-1	-1	-1	4	-1024	-768	-1	-1	-1	-1	4		0	0						Untertest4.avi	0	880	547	72	111				0	Content		-72	-111	32163744	5615901448
32180	09:04:07.125	00:00:32.180	1932	-1024	-768	-1	-1	-1	-1	4	-1024	-768	-1	-1	-1	-1	4		0	0						Untertest4.avi	0	880	547	72	111				0	Content		-72	-111	32180243	5615917947
32197	09:04:07.142	00:00:32.197	1933	-1024	-768	-1	-1	-1	-1	4	-1024	-768	-1	-1	-1	-1	4		0	0						Untertest4.avi	0	880	547	72	111				0	Content		-72	-111	32197003	5615934707
32213	09:04:07.158	00:00:32.213	1934	-1024	-768	-1	-1	-1	-1	4	-1024	-768	-1	-1	-1	-1	4		0	0						Untertest4.avi	0	880	547	72	111				0	Content		-72	-111	32213489	5615951193
32230	09:04:07.175	00:00:32.230	1935	-1024	-768	-1	-1	-1	-1	4	-1024	-768	-1	-1	-1	-1	4		0	0						Untertest4.avi	0	880	547	72	111				0	Content		-72	-111	32230486	5615968190
32247	09:04:07.192	00:00:32.247	1936	-1024	-768	-1	-1	-1	-1	4	-1024	-768	-1	-1	-1	-1	4		0	0						Untertest4.avi	0	880	547	72	111				0	Content		-72	-111	32247047	5615984751
32264	09:04:07.209	00:00:32.263	1937	-1024	-768	-1	-1	-1	-1	4	-1024	-768	-1	-1	-1	-1	4		0	0						Untertest4.avi	0	880	547	72	111				0	Content		-72	-111	32263715	5616001419
32280	09:04:07.225	00:00:32.280	1938	-1024	-768	-1	-1	-1	-1	4	-1024	-768	-1	-1	-1	-1	4		0	0						Untertest4.avi	0	880	547	72	111				0	Content		-72	-111	32280231	5616017935
32297	09:04:07.242	00:00:32.296	1939	-1024	-768	-1	-1	-1	-1	4	-1024	-768	-1	-1	-1	-1	4		0	0						Untertest4.avi	0	880	547	72	111				0	Content		-72	-111	32296855	5616034559
32313	09:04:07.258	00:00:32.313	1940	-1024	-768	-1	-1	-1	-1	4	-1024	-768	-1	-1	-1	-1	4		0	0						Untertest4.avi	0	880	547	72	111				0	Content		-72	-111	32313479	5616051183
32330	09:04:07.275	00:00:32.330	1941	-1024	-768	-1	-1	-1	-1	4	-1024	-768	-1	-1	-1	-1	4		0	0						Untertest4.avi	0	880	547	72	111				0	Content		-72	-111	32330100	5616067804
32347	09:04:07.292	00:00:32.346	1942	-1024	-768	-1	-1	-1	-1	4	-1024	-768	-1	-1	-1	-1	4		0	0						Untertest4.avi	0	880	547	72	111				0	Content		-72	-111	32346848	5616084552
32363	09:04:07.308	00:00:32.363	1943	-1024	-768	-1	-1	-1	-1	4	-1024	-768	-1	-1	-1	-1	4		0	0						Untertest4.avi	0	880	547	72	111				0	Content		-72	-111	32363347	5616101051
32380	09:04:07.325	00:00:32.380	1944	-1024	-768	-1	-1	-1	-1	4	-1024	-768	-1	-1	-1	-1	4		0	0						Untertest4.avi	0	880	547	72	111				0	Content		-72	-111	32380470	5616118174
32397	09:04:07.342	00:00:32.396	1945	808,9561	1004,103	0,02469544	0,6662714	518,4184	3,266503	1	755,2482	994,1043	0,02470046	0,6662696	518,4184	3,27517	3	26	809	1004						Untertest4.avi	0	880	547	72	111	737	893	17	0	Content		737	893	32396843	5616134547
32414	09:04:07.359	00:00:32.413	1946	-1024	-768	-1	-1	-1	-1	4	-1024	-768	-1	-1	-1	-1	4		0	0						Untertest4.avi	0	880	547	72	111				0	Content		-72	-111	32413590	5616151294
32430	09:04:07.375	00:00:32.430	1947	-1024	-768	-1	-1	-1	-1	4	-1024	-768	-1	-1	-1	-1	4		0	0						Untertest4.avi	0	880	547	72	111				0	Content		-72	-111	32430212	5616167916
32447	09:04:07.392	00:00:32.447	1948	-1024	-768	-1	-1	-1	-1	4	-1024	-768	-1	-1	-1	-1	4		0	0						Untertest4.avi	0	880	547	72	111				0	Content		-72	-111	32447207	5616184911
32463	09:04:07.408	00:00:32.463	1949	-1024	-768	-1	-1	-1	-1	4	-1024	-768	-1	-1	-1	-1	4		0	0						Untertest4.avi	0	880	547	72	111				0	Content		-72	-111	32463456	5616201160
32480	09:04:07.425	00:00:32.480	1950	-1024	-768	-1	-1	-1	-1	4	-1024	-768	-1	-1	-1	-1	4		0	0						Untertest4.avi	0	880	547	72	111				0	Content		-72	-111	32480331	5616218035
32497	09:04:07.442	00:00:32.496	1951	-1024	-768	-1	-1	-1	-1	4	-1024	-768	-1	-1	-1	-1	4		0	0						Untertest4.avi	0	880	547	72	111				0	Content		-72	-111	32496956	5616234660
32514	09:04:07.459	00:00:32.513	1952	-1024	-768	-1	-1	-1	-1	4	-1024	-768	-1	-1	-1	-1	4		0	0						Untertest4.avi	0	880	547	72	111				0	Content		-72	-111	32513574	5616251278
32530	09:04:07.475	00:00:32.530	1953	-1024	-768	-1	-1	-1	-1	4	-1024	-768	-1	-1	-1	-1	4		0	0						Untertest4.avi	0	880	547	72	111				0	Content		-72	-111	32530195	5616267899
32547	09:04:07.492	00:00:32.546	1954	-1024	-768	-1	-1	-1	-1	4	-1024	-768	-1	-1	-1	-1	4		0	0						Untertest4.avi	0	880	547	72	111				0	Content		-72	-111	32546944	5616284648
32564	09:04:07.509	00:00:32.563	1955	-1024	-768	-1	-1	-1	-1	4	-1024	-768	-1	-1	-1	-1	4		0	0						Untertest4.avi	0	880	547	72	111				0	Content		-72	-111	32563564	5616301268
32580	09:04:07.525	00:00:32.580	1956	-1024	-768	-1	-1	-1	-1	4	-1024	-768	-1	-1	-1	-1	4		0	0						Untertest4.avi	0	880	547	72	111				0	Content		-72	-111	32580186	5616317890
32597	09:04:07.542	00:00:32.596	1957	-1024	-768	-1	-1	-1	-1	4	-1024	-768	-1	-1	-1	-1	4		0	0						Untertest4.avi	0	880	547	72	111				0	Content		-72	-111	32596809	5616334513
32614	09:04:07.559	00:00:32.613	1958	-1024	-768	-1	-1	-1	-1	4	-1024	-768	-1	-1	-1	-1	4		0	0						Untertest4.avi	0	880	547	72	111				0	Content		-72	-111	32613559	5616351263
32630	09:04:07.575	00:00:32.629	1959	-1024	-768	-1	-1	-1	-1	4	-1024	-768	-1	-1	-1	-1	4		0	0						Untertest4.avi	0	880	547	72	111				0	Content		-72	-111	32629935	5616367639
32647	09:04:07.592	00:00:32.647	1960	-1024	-768	-1	-1	-1	-1	4	-1024	-768	-1	-1	-1	-1	4		0	0						Untertest4.avi	0	880	547	72	111				0	Content		-72	-111	32647069	5616384773
32664	09:04:07.609	00:00:32.663	1961	-1024	-768	-1	-1	-1	-1	4	-1024	-768	-1	-1	-1	-1	4		0	0						Untertest4.avi	0	880	547	72	111				0	Content		-72	-111	32663804	5616401508
32680	09:04:07.625	00:00:32.680	1962	-1024	-768	-1	-1	-1	-1	4	-1024	-768	-1	-1	-1	-1	4		0	0						Untertest4.avi	0	880	547	72	111				0	Content		-72	-111	32680428	5616418132
32697	09:04:07.642	00:00:32.696	1963	-1024	-768	-1	-1	-1	-1	4	-1024	-768	-1	-1	-1	-1	4		0	0						Untertest4.avi	0	880	547	72	111				0	Content		-72	-111	32696551	5616434255
32713	09:04:07.658	00:00:32.713	1964	-1024	-768	-1	-1	-1	-1	4	-1024	-768	-1	-1	-1	-1	4		0	0						Untertest4.avi	0	880	547	72	111				0	Content		-72	-111	32713176	5616450880
32730	09:04:07.675	00:00:32.729	1965	-1024	-768	-1	-1	-1	-1	4	-1024	-768	-1	-1	-1	-1	4		0	0						Untertest4.avi	0	880	547	72	111				0	Content		-72	-111	32729844	5616467548
32747	09:04:07.692	00:00:32.746	1966	-1024	-768	-1	-1	-1	-1	4	-1024	-768	-1	-1	-1	-1	4		0	0						Untertest4.avi	0	880	547	72	111				0	Content		-72	-111	32746512	5616484216
32763	09:04:07.708	00:00:32.763	1967	-1024	-768	-1	-1	-1	-1	4	-1024	-768	-1	-1	-1	-1	4		0	0						Untertest4.avi	0	880	547	72	111				0	Content		-72	-111	32763191	5616500895
32780	09:04:07.725	00:00:32.779	1968	-1024	-768	-1	-1	-1	-1	4	-1024	-768	-1	-1	-1	-1	4		0	0						Untertest4.avi	0	880	547	72	111				0	Content		-72	-111	32779859	5616517563
32797	09:04:07.742	00:00:32.796	1969	-1024	-768	-1	-1	-1	-1	4	-1024	-768	-1	-1	-1	-1	4		0	0						Untertest4.avi	0	880	547	72	111				0	Content		-72	-111	32796508	5616534212
32813	09:04:07.758	00:00:32.813	1970	-1024	-768	-1	-1	-1	-1	4	-1024	-768	-1	-1	-1	-1	4		0	0						Untertest4.avi	0	880	547	72	111				0	Content		-72	-111	32813176	5616550880
32830	09:04:07.775	00:00:32.829	1971	-1024	-768	-1	-1	-1	-1	4	-1024	-768	-1	-1	-1	-1	4		0	0						Untertest4.avi	0	880	547	72	111				0	Content		-72	-111	32829844	5616567548
32846	09:04:07.791	00:00:32.846	1972	-1024	-768	-1	-1	-1	-1	4	-1024	-768	-1	-1	-1	-1	4		0	0						Untertest4.avi	0	880	547	72	111				0	Content		-72	-111	32846456	5616584160
32863	09:04:07.808	00:00:32.863	1973	-1024	-768	-1	-1	-1	-1	4	-1024	-768	-1	-1	-1	-1	4		0	0						Untertest4.avi	0	880	547	72	111				0	Content		-72	-111	32863124	5616600828
32880	09:04:07.825	00:00:32.879	1974	-1024	-768	-1	-1	-1	-1	4	-1024	-768	-1	-1	-1	-1	4		0	0						Untertest4.avi	0	880	547	72	111				0	Content		-72	-111	32879792	5616617496
32897	09:04:07.842	00:00:32.896	1975	-1024	-768	-1	-1	-1	-1	4	-1024	-768	-1	-1	-1	-1	4		0	0						Untertest4.avi	0	880	547	72	111				0	Content		-72	-111	32896578	5616634282
32913	09:04:07.858	00:00:32.913	1976	-1024	-768	-1	-1	-1	-1	4	-1024	-768	-1	-1	-1	-1	4		0	0						Untertest4.avi	0	880	547	72	111				0	Content		-72	-111	32913246	5616650950
32930	09:04:07.875	00:00:32.929	1977	-1024	-768	-1	-1	-1	-1	4	-1024	-768	-1	-1	-1	-1	4		0	0						Untertest4.avi	0	880	547	72	111				0	Content		-72	-111	32929914	5616667618
32947	09:04:07.892	00:00:32.946	1978	-1024	-768	-1	-1	-1	-1	4	-1024	-768	-1	-1	-1	-1	4		0	0						Untertest4.avi	0	880	547	72	111				0	Content		-72	-111	32946582	5616684286
32963	09:04:07.908	00:00:32.963	1979	-1024	-768	-1	-1	-1	-1	4	-1024	-768	-1	-1	-1	-1	4		0	0						Untertest4.avi	0	880	547	72	111				0	Content		-72	-111	32963483	5616701187
[truncated: 1,727 more rows]
