# Supplementary material for: Gaze Duration Biases for Colours in Combination with Dissonant and Consonant Sounds: A Comparative Eye-Tracking Study with Orangutans
Source: PLoS One. 2015 Oct 14;10(10):e0139894. doi: 10.1371/journal.pone.0139894 (PMC4605782; doi:10.1371/journal.pone.0139894)
Supplement: S1 Data — (ZIP) [file pone.0139894.s004.zip › Plos ColourSound Data/Apes/Farben_Musik_U4/Rec 04-All-Data.tsv]

System Properties:
Operating System:	Microsoft Windows NT 6.1.7601 Service Pack 1
System User Name:	tobiiadmin
Machine Name:	LOE7690LAP
Data properties:
Recording name:	Rec 04
Recording date:	20.08.2013
Recording time:	08:35:09
Recording resolution:	1024 x 768
Export date:	09.03.2014
Export time:	12:24:44
Participant:	Dokana
Filter settings:
Eye: Average
Validity: Normal
Fixation filter: Tobii fixation filter
Velocity threshold: 35
Distance threshold: 35
Timestamp	DateTimeStamp	DateTimeStampStartOffset	Number	GazePointXLeft	GazePointYLeft	CamXLeft	CamYLeft	DistanceLeft	PupilLeft	ValidityLeft	GazePointXRight	GazePointYRight	CamXRight	CamYRight	DistanceRight	PupilRight	ValidityRight	FixationIndex	GazePointX	GazePointY	Event	EventKey	Data1	Data2	Descriptor	StimuliName	StimuliID	MediaWidth	MediaHeight	MediaPosX	MediaPosY	MappedFixationPointX	MappedFixationPointY	FixationDuration	AoiIds	AoiNames	WebGroupImage	MappedGazeDataPointX	MappedGazeDataPointY	MicroSecondTimestamp	AbsoluteMicroSecondTimestamp
11	08:35:09.952	00:00:00.011	0	730,335	344,9429	0,3645827	0,4254707	490,4335	5,185157	0	794,2724	435,9413	0,2053162	0,4578815	425,8865	4,247769	0	1	762	390						No media	0	1024	768	0	0	761	390	311	0	Content		762	390	11388	888606858
28	08:35:09.969	00:00:00.028	1	728,242	350,4306	0,3628254	0,424451	489,8668	5,149096	0	787,7193	433,765	0,2037866	0,4576865	425,4763	4,20924	0	1	758	392						No media	0	1024	768	0	0	761	390	311	0	Content		758	392	28013	888623483
45	08:35:09.986	00:00:00.044	2	725,3174	350,719	0,3607787	0,4233177	487,3331	5,146572	0	794,811	430,6418	0,202798	0,4572543	429,2378	4,2566	0	1	760	391						No media	0	1024	768	0	0	761	390	311	0	Content		760	391	44761	888640231
61	08:35:10.002	00:00:00.061	3	731,4808	343,7536	0,3597113	0,4218504	490,5458	5,162246	0	792,1608	432,1157	0,2012201	0,4566843	427,9546	4,25276	0	1	762	388						No media	0	1024	768	0	0	761	390	311	0	Content		762	388	61384	888656854
78	08:35:10.019	00:00:00.078	4	732,1431	350,1388	0,3581268	0,4203729	490,1442	5,189515	0	795,7577	431,05	0,1998195	0,4560516	427,4974	4,266375	0	1	764	391						No media	0	1024	768	0	0	761	390	311	0	Content		764	391	78010	888673480
95	08:35:10.036	00:00:00.094	5	728,4882	346,7925	0,356612	0,4191113	489,8553	5,174995	0	790,3933	433,4144	0,1985973	0,455545	428,4637	4,267715	0	1	759	390						No media	0	1024	768	0	0	761	390	311	0	Content		759	390	94632	888690102
111	08:35:10.052	00:00:00.111	6	734,6078	344,213	0,3553299	0,4182302	490,542	5,161911	0	799,5554	431,9257	0,1974022	0,4554874	428,519	4,253493	0	1	767	388						No media	0	1024	768	0	0	761	390	311	0	Content		767	388	111403	888706873
128	08:35:10.069	00:00:00.128	7	734,7704	349,6743	0,3538095	0,4176156	489,735	5,161479	0	799,5107	430,5592	0,1963836	0,4556832	430,3065	4,284017	0	1	767	390						No media	0	1024	768	0	0	761	390	311	0	Content		767	390	128030	888723500
145	08:35:10.086	00:00:00.144	8	730,7761	347,547	0,3525968	0,4171051	490,7711	5,177464	0	796,6747	432,0796	0,1948697	0,4559994	428,1205	4,273711	0	1	764	390						No media	0	1024	768	0	0	761	390	311	0	Content		764	390	144653	888740123
161	08:35:10.102	00:00:00.161	9	732,5314	344,5167	0,3509758	0,4166738	488,9322	5,148338	0	799,5859	426,3051	0,194135	0,4562935	432,4001	4,324914	0	1	766	385						No media	0	1024	768	0	0	761	390	311	0	Content		766	385	161276	888756746
178	08:35:10.119	00:00:00.178	10	735,2428	344,5705	0,3496048	0,4163134	488,6438	5,149436	0	799,5229	432,526	0,1927977	0,4569032	430,8001	4,319164	0	1	767	389						No media	0	1024	768	0	0	761	390	311	0	Content		767	389	178026	888773496
195	08:35:10.136	00:00:00.194	11	738,667	343,2776	0,3486204	0,4159875	490,2451	5,18884	0	804,4263	426,2332	0,1919931	0,4575827	433,8493	4,33074	0	1	772	385						No media	0	1024	768	0	0	761	390	311	0	Content		772	385	194652	888790122
211	08:35:10.152	00:00:00.211	12	723,7471	323,8978	0,3480051	0,4148522	491,6243	5,205077	0	788,4318	425,7197	0,1898196	0,4581777	422,0914	4,230156	0	1	756	375						No media	0	1024	768	0	0	761	390	311	0	Content		756	375	211289	888806759
228	08:35:10.169	00:00:00.227	13	680,5681	421,8883	0,3493902	0,4132504	500,4318	4,541662	0	795,9252	507,6849	0,1870886	0,4588755	409,4748	3,482947	0	1	738	465						No media	0	1024	768	0	0	761	390	311	0	Content		738	465	227904	888823374
245	08:35:10.186	00:00:00.244	14	-1024	-768	-1	-1	-1	-1	4	-1024	-768	-1	-1	-1	-1	4	1	0	0						No media	0	1024	768	0	0	761	390	311	0	Content		0	0	244651	888840121
261	08:35:10.202	00:00:00.261	15	-1024	-768	-1	-1	-1	-1	4	-1024	-768	-1	-1	-1	-1	4	1	0	0						No media	0	1024	768	0	0	761	390	311	0	Content		0	0	261285	888856755
278	08:35:10.219	00:00:00.277	16	-1024	-768	-1	-1	-1	-1	4	805,8672	529,6281	0,1840979	0,46096	414,423	3,376578	0	1	806	530						No media	0	1024	768	0	0	761	390	311	0	Content		806	530	277895	888873365
295	08:35:10.236	00:00:00.294	17	-1024	-768	-1	-1	-1	-1	4	770,2311	485,5588	0,1820828	0,4621547	409,1493	3,809213	0	1	770	486						No media	0	1024	768	0	0	761	390	311	0	Content		770	486	294524	888889994
311	08:35:10.252	00:00:00.311	18	736,8849	326,4237	0,3395746	0,4104101	500,4318	5,261022	0	774,1329	448,0336	0,1805995	0,4635567	409,1508	4,063968	0	2	756	387						No media	0	1024	768	0	0	751	353	566	0	Content		756	387	311286	888906756
328	08:35:10.269	00:00:00.327	19	706,0291	278,2499	0,3387164	0,4099162	511,6287	5,553633	0	781,8683	428,3655	0,1786211	0,4648658	408,8908	4,224934	0	2	744	353						No media	0	1024	768	0	0	751	353	566	0	Content		744	353	327896	888923366
345	08:35:10.286	00:00:00.344	20	698,1165	301,0786	0,3365646	0,4093071	511,9128	5,391822	0	781,6782	441,7256	0,1770695	0,4661155	410,7161	4,15333	0	2	740	371						No media	0	1024	768	0	0	751	353	566	0	Content		740	371	344518	888939988
361	08:35:10.302	00:00:00.361	21	705,3141	294,2034	0,3346153	0,4088131	511,9431	5,419253	0	775,8484	440,3944	0,175356	0,4673506	411,0029	4,146075	0	2	741	367						No media	0	1024	768	0	0	751	353	566	0	Content		741	367	361145	888956615
378	08:35:10.319	00:00:00.377	22	702,3494	294,7129	0,3326946	0,4084292	511,7679	5,409261	0	778,4469	443,4389	0,1735533	0,4686451	409,467	4,136193	0	2	740	369						No media	0	1024	768	0	0	751	353	566	0	Content		740	369	377897	888973367
395	08:35:10.336	00:00:00.394	23	701,7147	295,7783	0,3308689	0,4082698	511,8398	5,436653	0	780,0989	441,6844	0,1720752	0,4701689	409,5287	4,13654	0	2	741	369						No media	0	1024	768	0	0	751	353	566	0	Content		741	369	394521	888989991
411	08:35:10.352	00:00:00.411	24	712,3875	299,1138	0,3291722	0,408329	511,7915	5,424563	0	779,7174	441,0917	0,1708242	0,4718982	410,973	4,13433	0	2	746	370						No media	0	1024	768	0	0	751	353	566	0	Content		746	370	411149	889006619
428	08:35:10.369	00:00:00.427	25	703,3439	301,2761	0,3276754	0,4085003	511,5707	5,401641	0	784,0313	441,5865	0,1698751	0,4736045	413,9909	4,160452	0	2	744	371						No media	0	1024	768	0	0	751	353	566	0	Content		744	371	427775	889023245
445	08:35:10.386	00:00:00.444	26	708,7387	295,3642	0,3265288	0,4089378	511,6714	5,454647	0	787,5285	437,2534	0,1690031	0,4754639	414,5329	4,195328	0	2	748	366						No media	0	1024	768	0	0	751	353	566	0	Content		748	366	444525	889039995
461	08:35:10.402	00:00:00.461	27	705,0114	298,1068	0,3255523	0,4095101	511,2617	5,430807	0	782,1545	438,2921	0,1680431	0,4772868	412,5794	4,173073	0	2	744	368						No media	0	1024	768	0	0	751	353	566	0	Content		744	368	461151	889056621
478	08:35:10.419	00:00:00.477	28	707,7362	299,7017	0,324806	0,4100323	511,2525	5,469659	0	782,9742	437,0972	0,167493	0,4788883	413,5407	4,247742	0	2	745	368						No media	0	1024	768	0	0	751	353	566	0	Content		745	368	477776	889073246
494	08:35:10.435	00:00:00.494	29	707,6678	296,4193	0,3241566	0,4102029	510,9892	5,440751	0	787,7893	440,949	0,1669776	0,4800304	414,4599	4,23148	0	2	748	369						No media	0	1024	768	0	0	751	353	566	0	Content		748	369	494402	889089872
511	08:35:10.452	00:00:00.511	30	706,6591	296,7607	0,3235232	0,4100865	510,8822	5,453658	0	784,1591	443,1384	0,1661877	0,4809192	410,7546	4,183739	0	2	745	370						No media	0	1024	768	0	0	751	353	566	0	Content		745	370	511152	889106622
528	08:35:10.469	00:00:00.527	31	709,1425	297,1617	0,3230486	0,4095913	511,0399	5,46593	0	786,3035	435,0114	0,1661361	0,4814643	413,6134	4,211688	0	2	748	366						No media	0	1024	768	0	0	751	353	566	0	Content		748	366	527776	889123246
544	08:35:10.485	00:00:00.544	32	709,645	273,7676	0,3224899	0,4083241	512,5262	5,486382	0	799,1607	420,2002	0,1667138	0,4813919	421,1323	4,251482	0	2	754	347						No media	0	1024	768	0	0	751	353	566	0	Content		754	347	544400	889139870
561	08:35:10.502	00:00:00.561	33	732,691	302,3482	0,3197165	0,4075973	487,5411	5,244616	0	796,9883	418,7111	0,1664826	0,4815395	420,2157	4,254521	0	2	765	361						No media	0	1024	768	0	0	751	353	566	0	Content		765	361	561028	889156498
578	08:35:10.519	00:00:00.577	34	711,4448	274,9531	0,3222609	0,407334	511,8091	5,47191	0	802,6927	417,0486	0,1668335	0,4821057	425,3706	4,3455	0	2	757	346						No media	0	1024	768	0	0	751	353	566	0	Content		757	346	577779	889173249
594	08:35:10.535	00:00:00.594	35	705,7679	274,8031	0,322125	0,4073089	511,6123	5,485209	0	800,746	417,0645	0,1665987	0,4828424	423,8366	4,302976	0	2	753	346						No media	0	1024	768	0	0	751	353	566	0	Content		753	346	594405	889189875
611	08:35:10.552	00:00:00.611	36	709,9179	275,1539	0,3219818	0,4072465	511,3519	5,46202	0	797,174	421,9399	0,1662177	0,4833348	421,1003	4,324348	0	2	754	349						No media	0	1024	768	0	0	751	353	566	0	Content		754	349	611028	889206498
628	08:35:10.569	00:00:00.627	37	710,0151	275,7077	0,3219665	0,4072444	510,892	5,492803	0	797,9379	418,2747	0,1662261	0,4839217	421,2781	4,307553	0	2	754	347						No media	0	1024	768	0	0	751	353	566	0	Content		754	347	627780	889223250
644	08:35:10.585	00:00:00.644	38	709,0997	274,3789	0,321975	0,4074882	510,9394	5,462333	0	802,1392	419,1552	0,1662411	0,4846947	421,1216	4,298755	0	2	756	347						No media	0	1024	768	0	0	751	353	566	0	Content		756	347	644403	889239873
661	08:35:10.602	00:00:00.661	39	707,7775	277,3806	0,3220998	0,4079316	510,5691	5,486032	0	791,9501	422,2975	0,1660588	0,4856106	418,1724	4,298309	0	2	750	350						No media	0	1024	768	0	0	751	353	566	0	Content		750	350	661034	889256504
678	08:35:10.619	00:00:00.677	40	710,9708	277,4631	0,3222146	0,4083513	510,3417	5,500624	0	792,3821	428,1608	0,1660509	0,4864694	417,2302	4,295212	0	2	752	353						No media	0	1024	768	0	0	751	353	566	0	Content		752	353	677657	889273127
694	08:35:10.635	00:00:00.694	41	711,1262	275,5427	0,3222323	0,4087139	510,0105	5,481519	0	792,517	422,7691	0,1660592	0,4872087	417,0896	4,302477	0	2	752	349						No media	0	1024	768	0	0	751	353	566	0	Content		752	349	694407	889289877
711	08:35:10.652	00:00:00.711	42	706,1721	274,5911	0,3222027	0,4090709	509,761	5,500105	0	794,4468	419,979	0,1660396	0,4877965	417,4046	4,290697	0	2	750	347						No media	0	1024	768	0	0	751	353	566	0	Content		750	347	711029	889306499
728	08:35:10.669	00:00:00.727	43	712,4477	277,2896	0,3220586	0,4092599	509,5153	5,514974	0	791,7254	423,6829	0,1658145	0,4880426	416,8047	4,283039	0	2	752	350						No media	0	1024	768	0	0	751	353	566	0	Content		752	350	727655	889323125
744	08:35:10.685	00:00:00.744	44	708,1293	281,7177	0,321953	0,4093145	509,263	5,493543	0	794,0403	424,124	0,1656514	0,4881346	417,1183	4,284407	0	2	751	353						No media	0	1024	768	0	0	751	353	566	0	Content		751	353	744296	889339766
761	08:35:10.702	00:00:00.761	45	713,9691	278,4548	0,3218677	0,4092104	509,1516	5,490696	0	792,1776	424,0189	0,1656341	0,4881119	418,2524	4,287452	0	2	753	351						No media	0	1024	768	0	0	751	353	566	0	Content		753	351	761031	889356501
778	08:35:10.719	00:00:00.777	46	710,9844	279,276	0,3217709	0,4089255	508,9238	5,504642	0	798,2661	421,2347	0,1655205	0,4880254	418,2511	4,282114	0	2	755	350						No media	0	1024	768	0	0	751	353	566	0	Content		755	350	777662	889373132
794	08:35:10.735	00:00:00.794	47	713,3049	276,8974	0,3217442	0,4086694	508,8378	5,484777	0	797,642	425,6644	0,1655021	0,4879115	419,0808	4,317629	0	2	755	351						No media	0	1024	768	0	0	751	353	566	0	Content		755	351	794323	889389793
811	08:35:10.752	00:00:00.810	48	711,4637	276,3147	0,3218022	0,4086531	508,7154	5,492468	0	800,2292	422,0263	0,1655257	0,4879008	419,2913	4,299653	0	2	756	349						No media	0	1024	768	0	0	751	353	566	0	Content		756	349	810912	889406382
828	08:35:10.769	00:00:00.827	49	707,8436	279,9193	0,3218832	0,4087882	508,5641	5,505625	0	795,1638	418,318	0,1655454	0,4879076	419,2877	4,301462	0	2	752	349						No media	0	1024	768	0	0	751	353	566	0	Content		752	349	827658	889423128
844	08:35:10.785	00:00:00.844	50	711,1087	274,9561	0,3220245	0,4089564	508,675	5,476799	0	799,3613	422,795	0,1654374	0,4878416	417,8242	4,336158	0	2	755	349						No media	0	1024	768	0	0	751	353	566	0	Content		755	349	844299	889439769
861	08:35:10.802	00:00:00.860	51	690,1763	261,2285	0,323292	0,408658	505,7551	5,487939	0	740,5323	464,3499	0,1616229	0,4873951	370,9588	3,87036	0	2	715	363						No media	0	1024	768	0	0	751	353	566	0	Content		715	363	860910	889456380
878	08:35:10.819	00:00:00.877	52	682,4035	262,0899	0,3236135	0,4088833	505,6637	5,49221	0	791,7089	358,1111	0,1698906	0,4869828	463,9007	4,814969	0	3	737	310						No media	0	1024	768	0	0	733	311	483	0	Content		737	310	877534	889473004
894	08:35:10.835	00:00:00.894	53	681,5096	257,5541	0,3236744	0,4092951	505,5788	5,486662	0	791,1952	358,4302	0,1698434	0,4870595	464,0043	4,79455	0	3	736	308						No media	0	1024	768	0	0	733	311	483	0	Content		736	308	894293	889489763
911	08:35:10.852	00:00:00.910	54	679,4155	259,1418	0,3240093	0,4094251	505,6069	5,493189	0	791,5858	356,5699	0,1702444	0,4871348	466,2988	4,829957	0	3	736	308						No media	0	1024	768	0	0	733	311	483	0	Content		736	308	910911	889506381
928	08:35:10.869	00:00:00.927	55	678,7834	258,8444	0,324513	0,4095255	505,5758	5,47435	0	789,6441	359,246	0,1703423	0,4871218	463,2524	4,763785	0	3	734	309						No media	0	1024	768	0	0	733	311	483	0	Content		734	309	927535	889523005
944	08:35:10.885	00:00:00.944	56	677,692	262,1079	0,3250375	0,409495	505,4991	5,518035	0	790,3676	355,7732	0,17086	0,4869779	464,4987	4,7861	0	3	734	309						No media	0	1024	768	0	0	733	311	483	0	Content		734	309	944161	889539631
961	08:35:10.902	00:00:00.960	57	679,8127	261,454	0,3253318	0,4094889	505,4414	5,473449	0	790,6343	354,0771	0,1711935	0,4866972	466,1191	4,79618	0	3	735	308						No media	0	1024	768	0	0	733	311	483	0	Content		735	308	960909	889556379
978	08:35:10.919	00:00:00.977	58	677,828	259,8369	0,3253176	0,4096764	505,4686	5,475465	0	789,5629	354,0949	0,1711618	0,486568	466,6599	4,803126	0	3	734	307						No media	0	1024	768	0	0	733	311	483	0	Content		734	307	977535	889573005
994	08:35:10.935	00:00:00.994	59	679,7077	264,3579	0,325076	0,4098534	505,6574	5,458843	0	791,0811	360,2691	0,1705425	0,486525	462,8634	4,770344	0	3	735	312						No media	0	1024	768	0	0	733	311	483	0	Content		735	312	994161	889589631
1011	08:35:10.952	00:00:01.010	60	676,5485	257,55	0,3246748	0,410034	505,68	5,500287	0	785,6763	357,1601	0,1701572	0,4867212	462,9624	4,763977	0	3	731	307						No media	0	1024	768	0	0	733	311	483	0	Content		731	307	1010787	889606257
1028	08:35:10.969	00:00:01.027	61	673,6862	260,307	0,3241594	0,4104495	505,8091	5,507963	0	795,7186	356,9937	0,1697944	0,4871427	464,2684	4,789452	0	3	735	309						No media	0	1024	768	0	0	733	311	483	0	Content		735	309	1027536	889623006
1044	08:35:10.985	00:00:01.044	62	676,5416	258,2827	0,3235542	0,4109848	505,771	5,473059	0	793,5175	358,5051	0,169201	0,4878752	463,385	4,763998	0	3	735	308						No media	0	1024	768	0	0	733	311	483	0	Content		735	308	1044165	889639635
1061	08:35:11.002	00:00:01.060	63	673,9847	262,5864	0,3229869	0,4115655	505,7783	5,49241	0	790,1648	360,1879	0,1686634	0,4886665	463,5886	4,777776	0	3	732	311						No media	0	1024	768	0	0	733	311	483	0	Content		732	311	1060787	889656257
1077	08:35:11.018	00:00:01.077	64	677,4252	260,5116	0,3225422	0,4120423	505,9447	5,498637	0	792,4088	360,746	0,1682265	0,4894337	462,7718	4,765517	0	3	735	311						No media	0	1024	768	0	0	733	311	483	0	Content		735	311	1077410	889672880
1094	08:35:11.035	00:00:01.094	65	673,4176	262,595	0,3221653	0,4123112	506,0227	5,488508	0	786,7095	361,3704	0,1676103	0,4899604	460,1924	4,742797	0	3	730	312						No media	0	1024	768	0	0	733	311	483	0	Content		730	312	1094161	889689631
1111	08:35:11.052	00:00:01.110	66	675,8776	257,9165	0,3217763	0,4123999	505,993	5,481912	0	791,062	361,2479	0,1673607	0,4902329	461,2196	4,78039	0	3	733	310						No media	0	1024	768	0	0	733	311	483	0	Content		733	310	1110736	889706206
1127	08:35:11.068	00:00:01.127	67	678,6044	259,378	0,3214538	0,4125029	506,1259	5,49818	0	783,8839	362,0567	0,1670411	0,4904828	460,8859	4,724096	0	3	731	311						No media	0	1024	768	0	0	733	311	483	0	Content		731	311	1127360	889722830
1144	08:35:11.085	00:00:01.143	68	677,9717	259,0116	0,3211446	0,4124607	506,1333	5,50668	0	783,8864	364,1334	0,1665269	0,4906139	458,6735	4,721161	0	3	731	312						No media	0	1024	768	0	0	733	311	483	0	Content		731	312	1143985	889739455
1161	08:35:11.102	00:00:01.160	69	681,1079	258,2456	0,3207571	0,4123071	506,1111	5,478897	0	790,3695	367,0514	0,1661698	0,490552	458,5605	4,751787	0	3	736	313						No media	0	1024	768	0	0	733	311	483	0	Content		736	313	1160736	889756206
1177	08:35:11.118	00:00:01.177	70	679,9294	256,7125	0,3203604	0,4120926	506,054	5,49373	0	782,8464	362,4634	0,1658555	0,4904012	459,6953	4,745575	0	3	731	310						No media	0	1024	768	0	0	733	311	483	0	Content		731	310	1177361	889772831
1194	08:35:11.135	00:00:01.193	71	677,8627	261,0521	0,319889	0,4119042	505,9849	5,504381	0	784,6472	366,8847	0,1652182	0,4902992	457,1719	4,6908	0	3	731	314						No media	0	1024	768	0	0	733	311	483	0	Content		731	314	1193985	889789455
1211	08:35:11.152	00:00:01.210	72	678,1963	259,5949	0,3194737	0,4118305	506,017	5,487101	0	785,5341	368,3129	0,1648078	0,4903082	456,4223	4,6612	0	3	732	314						No media	0	1024	768	0	0	733	311	483	0	Content		732	314	1210608	889806078
1227	08:35:11.168	00:00:01.227	73	679,1979	259,254	0,3191265	0,4117967	506,0957	5,506572	0	790,1523	369,8987	0,1645326	0,4903948	456,9806	4,735031	0	3	735	315						No media	0	1024	768	0	0	733	311	483	0	Content		735	315	1227359	889822829
1244	08:35:11.185	00:00:01.243	74	677,684	259,1371	0,3188163	0,411852	505,9339	5,491307	0	780,4786	370,3177	0,1639035	0,4906179	452,4732	4,663637	0	3	729	315						No media	0	1024	768	0	0	733	311	483	0	Content		729	315	1243985	889839455
1261	08:35:11.202	00:00:01.260	75	677,5581	261,4078	0,318574	0,4119263	505,8512	5,475546	0	785,5447	368,2047	0,1636963	0,4908638	453,1781	4,647861	0	3	732	315						No media	0	1024	768	0	0	733	311	483	0	Content		732	315	1260606	889856076
1277	08:35:11.218	00:00:01.277	76	677,0864	263,0624	0,31842	0,4119899	505,9338	5,490321	0	786,8794	365,1241	0,1637021	0,4910282	455,7409	4,689317	0	3	732	314						No media	0	1024	768	0	0	733	311	483	0	Content		732	314	1277357	889872827
1294	08:35:11.235	00:00:01.293	77	681,3945	261,3846	0,3182688	0,4120795	506,0696	5,467518	0	789,4324	368,9146	0,1636127	0,4911175	456,2075	4,693985	0	3	735	315						No media	0	1024	768	0	0	733	311	483	0	Content		735	315	1293981	889889451
1311	08:35:11.252	00:00:01.310	78	678,3157	258,3641	0,3180907	0,4120567	505,8734	5,506432	0	784,2032	372,9742	0,1631125	0,4911685	452,2081	4,642267	0	3	731	316						No media	0	1024	768	0	0	733	311	483	0	Content		731	316	1310605	889906075
1327	08:35:11.268	00:00:01.327	79	681,2752	260,3778	0,3179212	0,4119453	505,8328	5,478958	0	783,3986	373,0136	0,1628452	0,4911397	451,4648	4,654699	0	3	732	317						No media	0	1024	768	0	0	733	311	483	0	Content		732	317	1327230	889922700
1344	08:35:11.285	00:00:01.343	80	680,9712	263,5311	0,3176816	0,4118358	505,7603	5,473087	0	785,7867	370,9966	0,1628436	0,4910952	453,9359	4,686362	0	3	733	317						No media	0	1024	768	0	0	733	311	483	0	Content		733	317	1343980	889939450
1361	08:35:11.302	00:00:01.360	81	639,6467	295,7131	0,3181673	0,4126765	505,5669	5,51283	0	770,0485	371,8236	0,1656607	0,491791	483,3684	4,998107	0	4	705	334						No media	0	1024	768	0	0	651	371	883	0	Content		705	334	1360603	889956073
1377	08:35:11.318	00:00:01.377	82	591,5178	347,7622	0,3189626	0,4139828	505,4781	5,530605	0	728,8734	415,2167	0,1674731	0,4926996	492,3012	5,112856	0	4	660	381						No media	0	1024	768	0	0	651	371	883	0	Content		660	381	1377226	889972696
1394	08:35:11.335	00:00:01.393	83	-1024	-768	-1	-1	-1	-1	4	-1024	-768	-1	-1	-1	-1	4	4	0	0						No media	0	1024	768	0	0	651	371	883	0	Content		0	0	1393853	889989323
1411	08:35:11.352	00:00:01.410	84	574,3638	373,0435	0,3188218	0,4142909	505,3066	5,535843	0	715,4592	428,5299	0,1675097	0,4929523	494,1727	5,118787	0	4	645	401						No media	0	1024	768	0	0	651	371	883	0	Content		645	401	1410597	890006067
1427	08:35:11.368	00:00:01.427	85	574,3431	374,7061	0,3188298	0,4140358	505,326	5,512663	0	712,2855	429,0343	0,1673825	0,4928766	494,2223	5,13784	0	4	643	402						No media	0	1024	768	0	0	651	371	883	0	Content		643	402	1427226	890022696
1444	08:35:11.385	00:00:01.443	86	616,3188	374,9794	0,3195303	0,4137373	510,1604	5,603536	0	714,8698	424,697	0,1673092	0,4927379	494,4771	5,157145	0	4	666	400						No media	0	1024	768	0	0	651	371	883	0	Content		666	400	1443847	890039317
1460	08:35:11.401	00:00:01.460	87	611,8718	369,9105	0,3194919	0,4134806	509,5267	5,61034	0	714,3245	430,9524	0,167309	0,4926071	494,7657	5,157977	0	4	663	400						No media	0	1024	768	0	0	651	371	883	0	Content		663	400	1460472	890055942
1477	08:35:11.418	00:00:01.477	88	619,4818	368,9958	0,3197689	0,4133482	510,5465	5,59728	0	-1024	-768	-1	-1	-1	-1	4	4	619	369						No media	0	1024	768	0	0	651	371	883	0	Content		619	369	1477221	890072691
1494	08:35:11.435	00:00:01.493	89	616,9033	367,0926	0,3201052	0,4131881	511,8623	5,611935	0	-1024	-768	-1	-1	-1	-1	4	4	617	367						No media	0	1024	768	0	0	651	371	883	0	Content		617	367	1493844	890089314
1510	08:35:11.451	00:00:01.510	90	618,5613	371,4755	0,3197488	0,4130819	507,8254	5,545047	0	-1024	-768	-1	-1	-1	-1	4	4	619	371						No media	0	1024	768	0	0	651	371	883	0	Content		619	371	1510467	890105937
1527	08:35:11.468	00:00:01.527	91	620,0366	367,8875	0,3204718	0,4128855	511,4643	5,6276	0	717,213	431,2711	0,1677151	0,49237	493,9171	5,136121	0	4	669	400						No media	0	1024	768	0	0	651	371	883	0	Content		669	400	1527092	890122562
1544	08:35:11.485	00:00:01.543	92	-1024	-768	-1	-1	-1	-1	4	723,3179	425,3817	0,1680844	0,4922832	496,5339	5,197834	0	4	723	425						No media	0	1024	768	0	0	651	371	883	0	Content		723	425	1543842	890139312
1560	08:35:11.501	00:00:01.560	93	621,2479	385,1364	0,3200641	0,4129579	505,3222	5,496542	0	715,0782	429,8666	0,1681751	0,4923266	495,3758	5,120527	0	4	668	408						No media	0	1024	768	0	0	651	371	883	0	Content		668	408	1560465	890155935
1577	08:35:11.518	00:00:01.577	94	618,4564	370,8868	0,3210123	0,4132493	510,6599	5,577659	0	-1024	-768	-1	-1	-1	-1	4	4	618	371						No media	0	1024	768	0	0	651	371	883	0	Content		618	371	1577088	890172558
1594	08:35:11.535	00:00:01.593	95	-1024	-768	-1	-1	-1	-1	4	719,1437	426,8904	0,1683521	0,4927371	494,7492	5,154574	0	4	719	427						No media	0	1024	768	0	0	651	371	883	0	Content		719	427	1593713	890189183
1610	08:35:11.551	00:00:01.610	96	620,8541	369,7475	0,3213546	0,4142337	510,4265	5,599629	0	718,8901	430,1614	0,1685873	0,4931989	495,5139	5,15061	0	4	670	400						No media	0	1024	768	0	0	651	371	883	0	Content		670	400	1610464	890205934
1627	08:35:11.568	00:00:01.627	97	620,3461	370,8867	0,3216741	0,4145727	510,5952	5,625985	0	720,2306	430,0826	0,1688993	0,4935328	496,146	5,129506	0	4	670	400						No media	0	1024	768	0	0	651	371	883	0	Content		670	400	1627086	890222556
1644	08:35:11.585	00:00:01.643	98	-1024	-768	-1	-1	-1	-1	4	714,6234	408,1334	0,1692008	0,4931203	493,9502	5,16981	0	4	715	408						No media	0	1024	768	0	0	651	371	883	0	Content		715	408	1643712	890239182
1660	08:35:11.601	00:00:01.660	99	610,7473	340,0742	0,3225557	0,4134939	512,2672	5,596451	0	714,7168	399,2482	0,1697468	0,4926349	494,7165	5,160133	0	4	663	370						No media	0	1024	768	0	0	651	371	883	0	Content		663	370	1660335	890255805
1677	08:35:11.618	00:00:01.677	100	609,1195	336,1711	0,3231046	0,41358	512,593	5,632616	0	715,019	400,4151	0,170191	0,4927421	496,2609	5,15014	0	4	662	368						No media	0	1024	768	0	0	651	371	883	0	Content		662	368	1677083	890272553
1694	08:35:11.635	00:00:01.693	101	615,7802	334,9366	0,3236229	0,4135901	513,2049	5,62602	0	714,9257	398,7762	0,1704222	0,4926828	494,7604	5,172839	0	4	665	367						No media	0	1024	768	0	0	651	371	883	0	Content		665	367	1693710	890289180
1710	08:35:11.651	00:00:01.710	102	614,8203	333,2234	0,323984	0,4136409	512,5165	5,64348	0	714,866	398,4832	0,1707434	0,4926823	494,4087	5,131635	0	4	665	366						No media	0	1024	768	0	0	651	371	883	0	Content		665	366	1710335	890305805
1727	08:35:11.668	00:00:01.726	103	613,9751	340,1367	0,3242544	0,4137946	511,5793	5,609668	0	713,6624	395,3202	0,1711186	0,4927914	494,5607	5,144157	0	4	664	368						No media	0	1024	768	0	0	651	371	883	0	Content		664	368	1726965	890322435
1744	08:35:11.685	00:00:01.743	104	531,7942	338,4825	0,3238921	0,4141554	504,0812	5,50478	0	714,5278	398,129	0,1714175	0,492956	495,392	5,142936	0	4	623	368						No media	0	1024	768	0	0	651	371	883	0	Content		623	368	1743709	890339179
1760	08:35:11.701	00:00:01.760	105	569,9504	343,0193	0,3237514	0,4144112	504,9028	5,541059	0	714,6411	397,1371	0,171638	0,4931979	496,3838	5,159103	0	4	642	370						No media	0	1024	768	0	0	651	371	883	0	Content		642	370	1760332	890355802
1777	08:35:11.718	00:00:01.776	106	607,233	344,4393	0,3238373	0,4146073	504,8989	5,530854	0	708,6694	396,4825	0,1716416	0,4933266	495,6165	5,155984	0	4	658	370						No media	0	1024	768	0	0	651	371	883	0	Content		658	370	1776957	890372427
1794	08:35:11.735	00:00:01.793	107	610,5286	336,5032	0,3250754	0,4146149	512,949	5,631087	0	715,6308	398,7602	0,1716472	0,4932335	495,1223	5,185753	0	4	663	368						No media	0	1024	768	0	0	651	371	883	0	Content		663	368	1793581	890389051
1810	08:35:11.751	00:00:01.810	108	570,437	343,4449	0,3240374	0,4146398	505,1312	5,540316	0	718,8347	400,1133	0,1717953	0,4930715	496,3146	5,180329	0	4	645	372						No media	0	1024	768	0	0	651	371	883	0	Content		645	372	1810329	890405799
1827	08:35:11.768	00:00:01.826	109	572,6708	343,0408	0,3241033	0,4146875	505,1028	5,569506	0	717,2886	397,7464	0,1718688	0,4930004	496,8703	5,169782	0	4	645	370						No media	0	1024	768	0	0	651	371	883	0	Content		645	370	1826953	890422423
1844	08:35:11.785	00:00:01.843	110	577,1412	341,5793	0,324144	0,4147687	505,0918	5,546589	0	714,2261	394,1921	0,1718821	0,4930009	496,7118	5,191813	0	4	646	368						No media	0	1024	768	0	0	651	371	883	0	Content		646	368	1843583	890439053
1860	08:35:11.801	00:00:01.860	111	571,3826	342,9941	0,3241405	0,4149324	504,9862	5,544857	0	718,5469	400,7975	0,1718283	0,4931288	496,0557	5,184393	0	4	645	372						No media	0	1024	768	0	0	651	371	883	0	Content		645	372	1860208	890455678
1877	08:35:11.818	00:00:01.876	112	572,1246	338,987	0,3241774	0,4151914	504,9876	5,545663	0	711,5906	399,0795	0,1716736	0,4934045	493,9138	5,192757	0	4	642	369						No media	0	1024	768	0	0	651	371	883	0	Content		642	369	1876953	890472423
1894	08:35:11.835	00:00:01.893	113	574,0914	339,5285	0,324298	0,4155094	505,1505	5,56321	0	716,6044	395,8251	0,1718756	0,4937262	494,924	5,201131	0	4	645	368						No media	0	1024	768	0	0	651	371	883	0	Content		645	368	1893577	890489047
1910	08:35:11.851	00:00:01.910	114	610,6618	335,2199	0,3252802	0,4157161	510,8792	5,619285	0	715,6792	395,6397	0,172014	0,4939943	494,5121	5,159711	0	4	663	365						No media	0	1024	768	0	0	651	371	883	0	Content		663	365	1910204	890505674
1927	08:35:11.868	00:00:01.926	115	566,8752	342,4467	0,324674	0,4159271	504,9984	5,578061	0	716,7584	401,5328	0,1720551	0,4940868	493,0413	5,17808	0	4	642	372						No media	0	1024	768	0	0	651	371	883	0	Content		642	372	1926827	890522297
1944	08:35:11.885	00:00:01.943	116	568,6819	345,4308	0,3249823	0,4160727	505,2987	5,5928	0	715,6608	396,5488	0,1724853	0,4940448	495,0339	5,175805	0	4	642	371						No media	0	1024	768	0	0	651	371	883	0	Content		642	371	1943577	890539047
1960	08:35:11.901	00:00:01.960	117	615,4708	335,2636	0,3262227	0,4160876	511,9433	5,663943	0	710,98	398,8779	0,1727612	0,4938962	495,9427	5,172658	0	4	663	367						No media	0	1024	768	0	0	651	371	883	0	Content		663	367	1960203	890555673
1977	08:35:11.918	00:00:01.976	118	610,8374	335,9458	0,3262656	0,4162099	510,4335	5,622237	0	707,8676	396,4121	0,1728629	0,4937858	494,8339	5,187937	0	4	659	366						No media	0	1024	768	0	0	651	371	883	0	Content		659	366	1976827	890572297
1993	08:35:11.934	00:00:01.993	119	569,145	344,0311	0,3257345	0,4163168	505,2274	5,578946	0	716,3443	398,7507	0,1731131	0,4937251	495,5769	5,199772	0	4	643	371						No media	0	1024	768	0	0	651	371	883	0	Content		643	371	1993448	890588918
2010	08:35:11.951	00:00:02.010	120	569,452	344,778	0,3259236	0,4163535	505,4138	5,564978	0	721,0262	399,7607	0,173308	0,4936388	495,8876	5,194065	0	4	645	372						No media	0	1024	768	0	0	651	371	883	0	Content		645	372	2010198	890605668
2027	08:35:11.968	00:00:02.026	121	615,4241	338,4327	0,3268829	0,4165682	511,2848	5,642603	0	718,3522	397,5134	0,1733764	0,4938338	495,7039	5,216258	0	4	667	368						No media	0	1024	768	0	0	651	371	883	0	Content		667	368	2026823	890622293
2043	08:35:11.984	00:00:02.043	122	572,7251	343,3094	0,3261415	0,4171956	505,451	5,576107	0	713,7268	396,8408	0,1735772	0,4942288	497,365	5,205731	0	4	643	370						No media	0	1024	768	0	0	651	371	883	0	Content		643	370	2043445	890638915
2060	08:35:12.001	00:00:02.060	123	611,7301	339,3856	0,3270539	0,417752	511,2167	5,661097	0	719,8142	400,4431	0,1734072	0,4947073	494,8857	5,181868	0	4	666	370						No media	0	1024	768	0	0	651	371	883	0	Content		666	370	2060196	890655666
2077	08:35:12.018	00:00:02.076	124	570,7073	344,9415	0,3263446	0,4186051	505,619	5,583533	0	713,8726	400,8241	0,1735845	0,4952661	496,0547	5,19383	0	4	642	373						No media	0	1024	768	0	0	651	371	883	0	Content		642	373	2076819	890672289
2093	08:35:12.034	00:00:02.093	125	570,8138	343,65	0,3264961	0,4193551	505,6315	5,577615	0	711,5614	402,0742	0,173606	0,4958293	494,9418	5,174806	0	4	641	373						No media	0	1024	768	0	0	651	371	883	0	Content		641	373	2093442	890688912
2110	08:35:12.051	00:00:02.110	126	607,7195	338,1637	0,3276396	0,4197422	512,0965	5,677656	0	711,8376	402,0248	0,1738176	0,4961474	495,0503	5,179591	0	4	660	370						No media	0	1024	768	0	0	651	371	883	0	Content		660	370	2110069	890705539
2127	08:35:12.068	00:00:02.126	127	567,0124	344,9502	0,3269873	0,4199965	505,793	5,559859	0	717,2025	398,9136	0,1741772	0,4962433	496,3742	5,198159	0	4	642	372						No media	0	1024	768	0	0	651	371	883	0	Content		642	372	2126816	890722286
2143	08:35:12.084	00:00:02.143	128	567,5358	344,7684	0,3273658	0,420175	505,9038	5,573225	0	712,6734	398,3838	0,1742989	0,4962433	493,9055	5,155814	0	4	640	372						No media	0	1024	768	0	0	651	371	883	0	Content		640	372	2143440	890738910
2160	08:35:12.101	00:00:02.160	129	567,4274	345,6458	0,3278015	0,4204946	505,9495	5,554566	0	716,7148	401,17	0,1747613	0,496283	494,87	5,16242	0	4	642	373						No media	0	1024	768	0	0	651	371	883	0	Content		642	373	2160062	890755532
2177	08:35:12.118	00:00:02.176	130	-1024	-768	-1	-1	-1	-1	4	714,5464	396,9597	0,1750556	0,4962379	494,4246	5,15107	0	4	715	397						No media	0	1024	768	0	0	651	371	883	0	Content		715	397	2176686	890772156
2193	08:35:12.134	00:00:02.193	131	570,2398	342,3546	0,3284362	0,4214406	506,1265	5,594718	0	711,8133	401,1318	0,1752087	0,4959087	495,0415	5,195415	0	4	641	372						No media	0	1024	768	0	0	651	371	883	0	Content		641	372	2193435	890788905
2210	08:35:12.151	00:00:02.210	132	567,6595	342,1557	0,3287007	0,4218552	506,287	5,585778	0	709,5999	397,7947	0,1755543	0,4956753	497,2436	5,218348	0	4	639	370						No media	0	1024	768	0	0	651	371	883	0	Content		639	370	2210059	890805529
2227	08:35:12.168	00:00:02.226	133	604,7252	340,5374	0,3301278	0,4221257	512,4221	5,680332	0	706,3638	401,6011	0,1759502	0,4954927	496,0557	5,188353	0	4	656	371						No media	0	1024	768	0	0	651	371	883	0	Content		656	371	2226682	890822152
2243	08:35:12.184	00:00:02.243	134	502,1968	350,8466	0,3311421	0,4226398	506,5913	5,59188	0	639,9604	405,6341	0,1786095	0,4952663	503,8309	5,303118	0	5	571	378						No media	0	1024	768	0	0	433	415	433	0	Content		571	378	2243309	890838779
2260	08:35:12.201	00:00:02.260	135	391,4041	359,3029	0,3310297	0,4234115	514,9541	5,721605	0	550,299	415,0338	0,1815783	0,4954078	510,0065	5,37874	0	5	471	387						No media	0	1024	768	0	0	433	415	433	0	Content		471	387	2260057	890855527
2277	08:35:12.218	00:00:02.276	136	425,5272	386,9131	0,3358255	0,4242309	512,9831	5,66604	0	487,2337	428,9598	0,1836678	0,4956688	513,4788	5,433863	0	5	456	408						No media	0	1024	768	0	0	433	415	433	0	Content		456	408	2276685	890872155
2293	08:35:12.234	00:00:02.293	137	-1024	-768	-1	-1	-1	-1	4	464,5325	435,1122	0,184769	0,4957357	515,1617	5,422088	0	5	465	435						No media	0	1024	768	0	0	433	415	433	0	Content		465	435	2293308	890888778
2310	08:35:12.251	00:00:02.309	138	412,0635	395,1086	0,337805	0,4259744	516,1407	5,692034	0	-1024	-768	-1	-1	-1	-1	4	5	412	395						No media	0	1024	768	0	0	433	415	433	0	Content		412	395	2309932	890905402
2327	08:35:12.268	00:00:02.326	139	-1024	-768	-1	-1	-1	-1	4	457,9057	426,3374	0,1857535	0,49642	516,125	5,395336	0	5	458	426						No media	0	1024	768	0	0	433	415	433	0	Content		458	426	2326679	890922149
2343	08:35:12.284	00:00:02.343	140	405,3747	398,0533	0,3387913	0,427821	514,3297	5,634069	0	463,5735	433,4583	0,1860827	0,4969589	514,8102	5,393339	0	5	434	416						No media	0	1024	768	0	0	433	415	433	0	Content		434	416	2343307	890938777
2360	08:35:12.301	00:00:02.359	141	410,6398	398,0594	0,3396361	0,4289154	515,8258	5,647247	0	458,3127	430,5992	0,1865968	0,4975807	515,4613	5,394843	0	5	434	414						No media	0	1024	768	0	0	433	415	433	0	Content		434	414	2359928	890955398
2377	08:35:12.318	00:00:02.376	142	412,2488	396,99	0,3402358	0,4300633	515,8984	5,646794	0	462,0203	433,3796	0,1871319	0,4982128	516,3132	5,411257	0	5	437	415						No media	0	1024	768	0	0	433	415	433	0	Content		437	415	2376554	890972024
2393	08:35:12.334	00:00:02.393	143	408,496	398,7289	0,3404168	0,4310663	512,8284	5,58334	0	459,9056	429,5297	0,1876623	0,4988332	516,3682	5,398683	0	5	434	414						No media	0	1024	768	0	0	433	415	433	0	Content		434	414	2393302	890988772
2410	08:35:12.351	00:00:02.409	144	407,7462	399,4699	0,3415472	0,4319386	515,7124	5,62228	0	459,9522	427,8961	0,1882078	0,4992359	515,9924	5,387926	0	5	434	414						No media	0	1024	768	0	0	433	415	433	0	Content		434	414	2409927	891005397
2427	08:35:12.368	00:00:02.426	145	408,0716	403,7414	0,3420409	0,4325668	513,9301	5,585792	0	459,0456	430,2582	0,1888342	0,4993497	516,097	5,375285	0	5	434	417						No media	0	1024	768	0	0	433	415	433	0	Content		434	417	2426549	891022019
2443	08:35:12.384	00:00:02.443	146	405,1347	400,4607	0,3433085	0,4327498	517,3534	5,597352	0	459,9514	437,2501	0,1896242	0,4991182	517,1487	5,385011	0	5	433	419						No media	0	1024	768	0	0	433	415	433	0	Content		433	419	2443175	891038645
2460	08:35:12.401	00:00:02.459	147	404,2642	397,491	0,344017	0,4328437	515,924	5,606516	0	455,5792	426,1997	0,1903303	0,4987367	516,2078	5,382609	0	5	430	412						No media	0	1024	768	0	0	433	415	433	0	Content		430	412	2459924	891055394
2477	08:35:12.418	00:00:02.476	148	406,3155	403,7622	0,3452146	0,4326991	517,555	5,617893	0	460,6692	430,807	0,1912664	0,4981824	516,9778	5,380447	0	5	433	417						No media	0	1024	768	0	0	433	415	433	0	Content		433	417	2476549	891072019
2493	08:35:12.434	00:00:02.493	149	404,4534	399,6911	0,3460314	0,4325353	516,5694	5,625058	0	459,1244	430,0285	0,1922213	0,4974635	518,274	5,434467	0	5	432	415						No media	0	1024	768	0	0	433	415	433	0	Content		432	415	2493171	891088641
2510	08:35:12.451	00:00:02.509	150	406,797	397,4735	0,3471314	0,4323431	517,4149	5,6264	0	459,615	432,2489	0,1929733	0,496616	517,026	5,396926	0	5	433	415						No media	0	1024	768	0	0	433	415	433	0	Content		433	415	2509797	891105267
2527	08:35:12.468	00:00:02.526	151	407,2688	399,8339	0,3478031	0,4319975	515,1946	5,595738	0	459,4371	435,4515	0,1937856	0,4956652	516,0286	5,394298	0	5	433	418						No media	0	1024	768	0	0	433	415	433	0	Content		433	418	2526544	891122014
2543	08:35:12.484	00:00:02.543	152	400,3411	400,0983	0,348824	0,4316013	516,0064	5,617099	0	456,3038	430,2738	0,1946043	0,4946648	516,1362	5,39644	0	5	428	415						No media	0	1024	768	0	0	433	415	433	0	Content		428	415	2543168	891138638
2560	08:35:12.501	00:00:02.559	153	408,3686	394,5245	0,3497901	0,4311865	516,7508	5,622891	0	458,5936	432,9448	0,1953388	0,4936931	516,5332	5,406386	0	5	433	414						No media	0	1024	768	0	0	433	415	433	0	Content		433	414	2559792	891155262
2576	08:35:12.517	00:00:02.576	154	406,8535	400,0699	0,3502151	0,4305619	514,8895	5,585794	0	454,1048	434,9822	0,1959386	0,4925489	515,9302	5,364232	0	5	430	418						No media	0	1024	768	0	0	433	415	433	0	Content		430	418	2576420	891171890
2593	08:35:12.534	00:00:02.593	155	404,5116	399,4448	0,3511287	0,4299017	516,4537	5,600388	0	457,3059	433,1058	0,196455	0,4914509	515,2631	5,387215	0	5	431	416						No media	0	1024	768	0	0	433	415	433	0	Content		431	416	2593167	891188637
2610	08:35:12.551	00:00:02.609	156	409,0009	401,1014	0,3515744	0,4298174	514,4034	5,593302	0	457,6297	434,845	0,1971444	0,4908839	515,3415	5,37322	0	5	433	418						No media	0	1024	768	0	0	433	415	433	0	Content		433	418	2609793	891205263
2626	08:35:12.567	00:00:02.626	157	402,957	400,8689	0,3527046	0,4299842	516,2022	5,611154	0	454,6675	429,004	0,1979239	0,4906518	515,2076	5,367459	0	5	429	415						No media	0	1024	768	0	0	433	415	433	0	Content		429	415	2626415	891221885
2643	08:35:12.584	00:00:02.643	158	399,5503	401,7872	0,3537711	0,4301996	516,9311	5,626076	0	455,8413	429,9587	0,1988815	0,4903657	516,4761	5,401189	0	5	428	416						No media	0	1024	768	0	0	433	415	433	0	Content		428	416	2643056	891238526
2660	08:35:12.601	00:00:02.659	159	390,2315	399,391	0,3551491	0,4306843	516,7516	5,614084	0	439,5431	431,3673	0,2002373	0,4900707	516,7872	5,382536	0	5	415	415						No media	0	1024	768	0	0	433	415	433	0	Content		415	415	2659787	891255257
2676	08:35:12.617	00:00:02.676	160	292,4369	377,6988	0,3584768	0,4302951	518,8007	5,633022	0	341,1638	408,1122	0,2034474	0,4886522	516,3641	5,389247	0	6	317	393						No media	0	1024	768	0	0	117	365	433	0	Content		317	393	2676415	891271885
2693	08:35:12.634	00:00:02.693	161	190,3619	357,3829	0,3620914	0,4299551	521,689	5,62754	0	244,9143	392,622	0,2067824	0,4874814	518,0707	5,386945	0	6	218	375						No media	0	1024	768	0	0	117	365	433	0	Content		218	375	2693054	891288524
2710	08:35:12.651	00:00:02.709	162	134,0906	355,0247	0,3639917	0,4301014	516,7451	5,582363	0	169,8788	383,9756	0,209151	0,4867357	517,0249	5,389715	0	6	152	370						No media	0	1024	768	0	0	117	365	433	0	Content		152	370	2709785	891305255
2726	08:35:12.667	00:00:02.726	163	100,8045	346,8218	0,3656296	0,4306261	514,4894	5,555593	0	129,8082	375,082	0,211195	0,4860953	519,5922	5,431486	0	6	115	361						No media	0	1024	768	0	0	117	365	433	0	Content		115	361	2726408	891321878
2743	08:35:12.684	00:00:02.743	164	61,96495	350,3406	0,3662852	0,4312709	509,9086	5,525049	0	123,5115	373,8262	0,2121846	0,4857121	520,9318	5,445477	0	6	93	362						No media	0	1024	768	0	0	117	365	433	0	Content		93	362	2743088	891338558
2760	08:35:12.701	00:00:02.759	165	61,38901	349,6021	0,3676463	0,4318573	509,8114	5,543439	0	136,7115	371,7246	0,2129784	0,4852622	517,6074	5,391527	0	6	99	361						No media	0	1024	768	0	0	117	365	433	0	Content		99	361	2759661	891355131
2776	08:35:12.717	00:00:02.776	166	105,652	353,5682	0,3691083	0,43231	509,8114	5,491616	0	128,8519	373,1577	0,2142857	0,4846781	519,5991	5,430562	0	6	117	363						No media	0	1024	768	0	0	117	365	433	0	Content		117	363	2776406	891371876
2793	08:35:12.734	00:00:02.793	167	60,15666	354,2502	0,370565	0,4327616	509,8307	5,534866	0	139,2146	372,0698	0,2153965	0,4839069	518,8168	5,441078	0	6	100	363						No media	0	1024	768	0	0	117	365	433	0	Content		100	363	2793044	891388514
2810	08:35:12.751	00:00:02.809	168	64,52944	351,1272	0,3720325	0,4330909	509,9425	5,526056	0	131,0479	372,9084	0,2168193	0,4831255	521,0591	5,470524	0	6	98	362						No media	0	1024	768	0	0	117	365	433	0	Content		98	362	2809656	891405126
2826	08:35:12.767	00:00:02.826	169	64,93713	350,7983	0,373467	0,4333907	509,9451	5,501553	0	134,3193	371,4304	0,2178221	0,4822087	518,9294	5,442141	0	6	100	361						No media	0	1024	768	0	0	117	365	433	0	Content		100	361	2826281	891421751
2843	08:35:12.784	00:00:02.843	170	68,41508	356,8252	0,3748598	0,433576	510,0577	5,54698	0	135,4781	372,7578	0,2190234	0,4811539	519,6199	5,473215	0	6	102	365						No media	0	1024	768	0	0	117	365	433	0	Content		102	365	2843041	891438511
2860	08:35:12.801	00:00:02.859	171	97,37963	349,6374	0,3767366	0,4337563	513,089	5,501894	0	135,0226	374,1547	0,2201267	0,4802348	518,8883	5,450147	0	6	116	362						No media	0	1024	768	0	0	117	365	433	0	Content		116	362	2859656	891455126
2876	08:35:12.817	00:00:02.876	172	103,7862	352,4471	0,3783832	0,434146	514,8692	5,551913	0	136,1343	373,1983	0,2212375	0,4795185	518,2662	5,419856	0	6	120	363						No media	0	1024	768	0	0	117	365	433	0	Content		120	363	2876281	891471751
2893	08:35:12.834	00:00:02.892	173	98,55329	349,6827	0,3796283	0,4346216	514,5391	5,532975	0	143,6245	379,39	0,2223624	0,4788098	518,0668	5,450068	0	6	121	365						No media	0	1024	768	0	0	117	365	433	0	Content		121	365	2892909	891488379
2910	08:35:12.851	00:00:02.909	174	96,75535	355,4734	0,3807372	0,4353874	513,4559	5,545203	0	139,3612	377,3225	0,2234426	0,4786665	517,4198	5,429374	0	6	118	366						No media	0	1024	768	0	0	117	365	433	0	Content		118	366	2909651	891505121
2926	08:35:12.867	00:00:02.926	175	106,4397	354,4888	0,3817355	0,4366126	511,6274	5,498247	0	132,4774	374,7185	0,2245657	0,4789591	517,5937	5,430216	0	6	119	365						No media	0	1024	768	0	0	117	365	433	0	Content		119	365	2926277	891521747
2943	08:35:12.884	00:00:02.942	176	90,55437	350,5103	0,383823	0,4375535	517,1747	5,553335	0	-1024	-768	-1	-1	-1	-1	4	6	91	351						No media	0	1024	768	0	0	117	365	433	0	Content		91	351	2942898	891538368
2960	08:35:12.901	00:00:02.959	177	95,01985	351,6912	0,3847405	0,4382633	515,4702	5,532522	0	138,8759	369,9574	0,2267791	0,4790701	518,4172	5,426095	0	6	117	361						No media	0	1024	768	0	0	117	365	433	0	Content		117	361	2959523	891554993
2976	08:35:12.917	00:00:02.976	178	95,09586	347,1406	0,3858317	0,4387083	515,2656	5,523574	0	139,5399	367,8083	0,2277888	0,4787691	518,1184	5,418262	0	6	117	357						No media	0	1024	768	0	0	117	365	433	0	Content		117	357	2976271	891571741
2993	08:35:12.934	00:00:02.992	179	99,57062	358,6889	0,3865982	0,4390001	513,2191	5,531918	0	141,3507	378,6022	0,2289316	0,4782625	519,4445	5,462125	0	6	120	369						No media	0	1024	768	0	0	117	365	433	0	Content		120	369	2992896	891588366
3010	08:35:12.951	00:00:03.009	180	101,3837	362,7396	0,3876527	0,4390787	513,2191	5,53073	0	137,9995	375,8149	0,2298693	0,47748	519,4456	5,425259	0	6	120	369						No media	0	1024	768	0	0	117	365	433	0	Content		120	369	3009519	891604989
3026	08:35:12.967	00:00:03.026	181	102,2767	361,5463	0,3885947	0,4388808	513,2191	5,498763	0	136,2728	373,7508	0,2307148	0,4764209	519,4456	5,444476	0	6	119	368						No media	0	1024	768	0	0	117	365	433	0	Content		119	368	3026144	891621614
3043	08:35:12.984	00:00:03.042	182	96,57146	355,946	0,389466	0,4386617	513,3004	5,552023	0	132,1026	382,662	0,231218	0,4752707	517,1851	5,415744	0	6	114	369						No media	0	1024	768	0	0	117	365	433	0	Content		114	369	3042892	891638362
3049	08:35:12.990																				MovieStart	128	0	0	Untertest4.avi
3060	08:35:13.001	00:00:03.059	183	98,8826	358,22	0,3902578	0,4383071	513,3004	5,515471	0	131,649	381,728	0,2319714	0,4741435	517,1862	5,368092	0	6	115	370						Untertest4.avi	0	880	547	72	111	45	254	433	0	Content		43	259	3059516	891654986
3076	08:35:13.017	00:00:03.076	184	54,24416	358,0127	0,3903236	0,4383009	509,3776	5,547628	0	134,3436	379,6951	0,2326652	0,4733284	517,1862	5,438478	0	6	94	369						Untertest4.avi	0	880	547	72	111	45	254	433	0	Content		22	258	3076138	891671608
3093	08:35:13.034	00:00:03.092	185	106,4883	365,6297	0,3913691	0,438534	512,8555	5,578698	0	147,0221	391,6208	0,2331477	0,4728976	517,546	5,41739	0	6	127	379						Untertest4.avi	0	880	547	72	111	45	254	433	0	Content		55	268	3092763	891688233
3110	08:35:13.051	00:00:03.109	186	-1024	-768	-1	-1	-1	-1	4	-1024	-768	-1	-1	-1	-1	4	7	0	0						Untertest4.avi	0	880	547	72	111	261	355	216	0	Content		-72	-111	3109512	891704982
3126	08:35:13.067	00:00:03.126	187	-1024	-768	-1	-1	-1	-1	4	-1024	-768	-1	-1	-1	-1	4	7	0	0						Untertest4.avi	0	880	547	72	111	261	355	216	0	Content		-72	-111	3126110	891721580
3143	08:35:13.084	00:00:03.142	188	-1024	-768	-1	-1	-1	-1	4	340,895	471,1425	0,2323655	0,4727459	518,4774	5,426438	0	7	341	471						Untertest4.avi	0	880	547	72	111	261	355	216	0	Content		269	360	3142737	891738207
3159	08:35:13.100	00:00:03.159	189	287,9284	444,3383	0,3910107	0,4432283	517,6788	5,648274	0	-1024	-768	-1	-1	-1	-1	4	7	288	444						Untertest4.avi	0	880	547	72	111	261	355	216	0	Content		216	333	3159362	891754832
3176	08:35:13.117	00:00:03.176	190	289,4915	443,5821	0,3917643	0,4439357	517,6788	5,660616	0	341,1982	462,2392	0,2337174	0,4728049	518,4785	5,469096	0	7	315	453						Untertest4.avi	0	880	547	72	111	261	355	216	0	Content		243	342	3176109	891771579
3193	08:35:13.134	00:00:03.192	191	-1024	-768	-1	-1	-1	-1	4	-1024	-768	-1	-1	-1	-1	4	7	0	0						Untertest4.avi	0	880	547	72	111	261	355	216	0	Content		-72	-111	3192735	891788205
3209	08:35:13.150	00:00:03.209	192	289,3211	445,6636	0,3928336	0,4447704	517,2316	5,605212	0	333,7489	468,5357	0,2342081	0,4722186	514,9148	5,394013	0	7	312	457						Untertest4.avi	0	880	547	72	111	261	355	216	0	Content		240	346	3209360	891804830
3226	08:35:13.167	00:00:03.226	193	-1024	-768	-1	-1	-1	-1	4	333,0521	465,7321	0,2345734	0,4718386	515,3659	5,429583	0	7	333	466						Untertest4.avi	0	880	547	72	111	261	355	216	0	Content		261	355	3226005	891821475
3243	08:35:13.184	00:00:03.242	194	-1024	-768	-1	-1	-1	-1	4	-1024	-768	-1	-1	-1	-1	4	7	0	0						Untertest4.avi	0	880	547	72	111	261	355	216	0	Content		-72	-111	3242733	891838203
3259	08:35:13.200	00:00:03.259	195	-1024	-768	-1	-1	-1	-1	4	332,9877	470,1846	0,2352276	0,4704342	515,6434	5,378074	0	7	333	470						Untertest4.avi	0	880	547	72	111	261	355	216	0	Content		261	359	3259355	891854825
3276	08:35:13.217	00:00:03.275	196	-1024	-768	-1	-1	-1	-1	4	-1024	-768	-1	-1	-1	-1	4	7	0	0						Untertest4.avi	0	880	547	72	111	261	355	216	0	Content		-72	-111	3275989	891871459
3293	08:35:13.234	00:00:03.292	197	-1024	-768	-1	-1	-1	-1	4	335,7074	470,6351	0,2362192	0,4681276	516,1277	5,377331	0	7	336	471						Untertest4.avi	0	880	547	72	111	261	355	216	0	Content		264	360	3292603	891888073
3309	08:35:13.250	00:00:03.309	198	-1024	-768	-1	-1	-1	-1	4	-1024	-768	-1	-1	-1	-1	4	7	0	0						Untertest4.avi	0	880	547	72	111	261	355	216	0	Content		-72	-111	3309351	891904821
3326	08:35:13.267	00:00:03.325	199	-1024	-768	-1	-1	-1	-1	4	353,4826	384,812	0,2377462	0,4625156	516,6525	5,459341	0	8	353	385						Untertest4.avi	0	880	547	72	111	209	130	1599	0	Content		281	274	3325987	891921457
3343	08:35:13.284	00:00:03.342	200	301,1631	295,9974	0,3960032	0,4346775	514,4078	5,65518	0	355,2946	305,9326	0,2387003	0,4580771	515,9741	5,462689	0	8	328	301						Untertest4.avi	0	880	547	72	111	209	130	1599	0	Content		256	190	3342602	891938072
3359	08:35:13.300	00:00:03.359	201	291,0873	238,6516	0,3966482	0,4321392	513,2158	5,655643	0	353,0003	255,2436	0,239315	0,4552437	514,8409	5,451158	0	8	322	247						Untertest4.avi	0	880	547	72	111	209	130	1599	0	Content		250	136	3359226	891954696
3376	08:35:13.317	00:00:03.375	202	294,9805	221,8883	0,3976593	0,4314164	514,142	5,693004	0	350,983	242,9913	0,2398713	0,4540437	515,63	5,496209	0	8	323	232						Untertest4.avi	0	880	547	72	111	209	130	1599	0	Content		251	121	3375987	891971457
3393	08:35:13.334	00:00:03.392	203	254,6029	225,4587	0,3975745	0,4315951	508,5456	5,628963	0	351,4228	238,4777	0,2402938	0,453432	515,475	5,483695	0	8	303	232						Untertest4.avi	0	880	547	72	111	209	130	1599	0	Content		231	121	3392597	891988067
3409	08:35:13.350	00:00:03.409	204	255,4821	223,0047	0,3983428	0,4315791	508,3707	5,622033	0	354,0847	244,2046	0,240669	0,4527671	513,3431	5,448778	0	8	305	234						Untertest4.avi	0	880	547	72	111	209	130	1599	0	Content		233	123	3409221	892004691
3426	08:35:13.367	00:00:03.425	205	292,4283	220,8186	0,399785	0,4313919	512,2263	5,651456	0	354,2663	237,7487	0,2413769	0,4520511	515,5298	5,510592	0	8	323	229						Untertest4.avi	0	880	547	72	111	209	130	1599	0	Content		251	118	3425981	892021451
3443	08:35:13.384	00:00:03.442	206	257,633	221,9209	0,3997286	0,4313003	508,043	5,631371	0	308,0205	238,9245	0,2412662	0,4511535	510,0854	5,392131	0	8	283	230						Untertest4.avi	0	880	547	72	111	209	130	1599	0	Content		211	119	3442596	892038066
3459	08:35:13.400	00:00:03.459	207	-1024	-768	-1	-1	-1	-1	4	-1024	-768	-1	-1	-1	-1	4	8	0	0						Untertest4.avi	0	880	547	72	111	209	130	1599	0	Content		-72	-111	3459213	892054683
3476	08:35:13.417	00:00:03.475	208	-1024	-768	-1	-1	-1	-1	4	-1024	-768	-1	-1	-1	-1	4	8	0	0						Untertest4.avi	0	880	547	72	111	209	130	1599	0	Content		-72	-111	3475880	892071350
3493	08:35:13.434	00:00:03.492	209	258,6001	225,3812	0,4012942	0,4294751	507,4877	5,634252	0	349,4847	240,8367	0,2428833	0,4471234	514,0251	5,496962	0	8	304	233						Untertest4.avi	0	880	547	72	111	209	130	1599	0	Content		232	122	3492589	892088059
3509	08:35:13.450	00:00:03.509	210	293,4438	221,4375	0,4027544	0,4283665	513,1296	5,674654	0	315,4722	240,1392	0,242739	0,445499	509,4927	5,412977	0	8	304	231						Untertest4.avi	0	880	547	72	111	209	130	1599	0	Content		232	120	3509216	892104686
3526	08:35:13.467	00:00:03.525	211	259,2121	224,5595	0,402091	0,4273548	507,2067	5,610553	0	313,3857	239,9071	0,2430107	0,443808	509,2607	5,399754	0	8	286	232						Untertest4.avi	0	880	547	72	111	209	130	1599	0	Content		214	121	3525838	892121308
3542	08:35:13.483	00:00:03.542	212	257,8386	223,0145	0,4024749	0,4263308	507,0896	5,592231	0	352,8747	241,513	0,2437385	0,4422638	513,1125	5,451363	0	8	305	232						Untertest4.avi	0	880	547	72	111	209	130	1599	0	Content		233	121	3542464	892137934
3559	08:35:13.500	00:00:03.559	213	293,6108	227,9777	0,403638	0,4251622	511,5213	5,633255	0	316,2635	240,5145	0,2436053	0,4409795	509,1465	5,377142	0	8	305	234						Untertest4.avi	0	880	547	72	111	209	130	1599	0	Content		233	123	3559214	892154684
3576	08:35:13.517	00:00:03.575	214	257,3699	225,642	0,4031284	0,4245427	506,7206	5,542404	0	309,2503	244,539	0,2438255	0,4398123	508,9016	5,313117	0	8	283	235						Untertest4.avi	0	880	547	72	111	209	130	1599	0	Content		211	124	3575837	892171307
3592	08:35:13.533	00:00:03.592	215	257,7995	225,739	0,4034182	0,4238043	506,6287	5,512727	0	310,4609	241,1666	0,2440634	0,4387228	508,7781	5,314957	0	8	284	233						Untertest4.avi	0	880	547	72	111	209	130	1599	0	Content		212	122	3592459	892187929
3609	08:35:13.550	00:00:03.609	216	254,4202	228,9582	0,4036364	0,4231389	506,4904	5,494827	0	313,5534	243,3427	0,2442603	0,4377496	508,6953	5,259689	0	8	284	236						Untertest4.avi	0	880	547	72	111	209	130	1599	0	Content		212	125	3609084	892204554
3626	08:35:13.567	00:00:03.625	217	294,9655	221,3438	0,4048835	0,4224958	512,8073	5,509888	0	311,5172	243,8444	0,2443265	0,437017	508,627	5,205272	0	8	303	233						Untertest4.avi	0	880	547	72	111	209	130	1599	0	Content		231	122	3625833	892221303
3642	08:35:13.583	00:00:03.642	218	253,5309	228,8032	0,403784	0,4223708	506,2721	5,383421	0	318,1957	243,4308	0,2443533	0,4364487	508,576	5,177174	0	8	286	236						Untertest4.avi	0	880	547	72	111	209	130	1599	0	Content		214	125	3642457	892237927
3659	08:35:13.600	00:00:03.659	219	256,1197	228,8306	0,4038566	0,42204	506,0755	5,320369	0	314,3194	245,4632	0,2444059	0,4360277	508,5681	5,1042	0	8	285	237						Untertest4.avi	0	880	547	72	111	209	130	1599	0	Content		213	126	3659078	892254548
3676	08:35:13.617	00:00:03.675	220	257,0106	231,2666	0,404012	0,4217589	505,9709	5,259724	0	315,0177	246,8575	0,2445059	0,4356275	508,2568	5,077204	0	8	286	239						Untertest4.avi	0	880	547	72	111	209	130	1599	0	Content		214	128	3675704	892271174
3692	08:35:13.633	00:00:03.692	221	255,2807	228,6781	0,4042247	0,4213626	505,9064	5,222155	0	314,4403	249,2978	0,2446941	0,4351441	508,3145	5,026025	0	8	285	239						Untertest4.avi	0	880	547	72	111	209	130	1599	0	Content		213	128	3692455	892287925
3709	08:35:13.650	00:00:03.709	222	252,7843	228,1021	0,4044668	0,420956	505,8943	5,195842	0	311,4646	249,3379	0,2448993	0,4346247	508,2029	4,94739	0	8	282	239						Untertest4.avi	0	880	547	72	111	209	130	1599	0	Content		210	128	3709080	892304550
3726	08:35:13.667	00:00:03.725	223	257,5897	227,0066	0,4046934	0,4207055	505,9105	5,147863	0	309,7124	246,2576	0,245097	0,4342542	508,164	4,917589	0	8	284	237						Untertest4.avi	0	880	547	72	111	209	130	1599	0	Content		212	126	3725704	892321174
3742	08:35:13.683	00:00:03.742	224	254,7962	230,1181	0,4048941	0,4206075	505,7444	5,085545	0	316,2243	246,2005	0,2452566	0,4340126	508,0596	4,890523	0	8	286	238						Untertest4.avi	0	880	547	72	111	209	130	1599	0	Content		214	127	3742328	892337798
3759	08:35:13.700	00:00:03.759	225	256,8838	225,1724	0,4050004	0,4205754	505,756	5,036626	0	314,8997	246,4583	0,2453642	0,4338224	508,1859	4,820791	0	8	286	236						Untertest4.avi	0	880	547	72	111	209	130	1599	0	Content		214	125	3759076	892354546
3776	08:35:13.717	00:00:03.775	226	254,6964	226,9637	0,4051057	0,420687	505,7166	5,018264	0	312,4191	248,8232	0,2454693	0,433769	508,2191	4,80746	0	8	284	238						Untertest4.avi	0	880	547	72	111	209	130	1599	0	Content		212	127	3775702	892371172
3792	08:35:13.733	00:00:03.792	227	253,8462	230,9514	0,4051934	0,4209108	505,623	4,969085	0	313,1241	247,7113	0,2455486	0,433854	508,2354	4,736513	0	8	283	239						Untertest4.avi	0	880	547	72	111	209	130	1599	0	Content		211	128	3792331	892387801
3809	08:35:13.750	00:00:03.808	228	255,0822	229,3216	0,4052618	0,4214903	505,672	4,926654	0	348,8633	247,6533	0,2460656	0,4341384	512,4652	4,771649	0	8	302	238						Untertest4.avi	0	880	547	72	111	209	130	1599	0	Content		230	127	3808971	892404441
3826	08:35:13.767	00:00:03.825	229	255,9629	228,0247	0,4053001	0,4220454	505,6072	4,905604	0	313,0423	253,83	0,2456067	0,4346393	508,1717	4,644822	0	8	285	241						Untertest4.avi	0	880	547	72	111	209	130	1599	0	Content		213	130	3825705	892421175
3842	08:35:13.783	00:00:03.842	230	255,8523	231,1579	0,4052976	0,4226237	505,6468	4,838677	0	314,6553	249,8947	0,2456415	0,4351609	508,1758	4,637623	0	8	285	241						Untertest4.avi	0	880	547	72	111	209	130	1599	0	Content		213	130	3842330	892437800
3859	08:35:13.800	00:00:03.858	231	255,8761	227,8781	0,4053415	0,4231385	505,6886	4,797942	0	313,6977	249,7214	0,245684	0,4356437	508,1529	4,607368	0	8	285	239						Untertest4.avi	0	880	547	72	111	209	130	1599	0	Content		213	128	3858960	892454430
3876	08:35:13.817	00:00:03.875	232	257,644	231,8097	0,4054481	0,4235865	505,6713	4,777355	0	315,38	251,0545	0,2457912	0,4361613	508,2747	4,576598	0	8	287	241						Untertest4.avi	0	880	547	72	111	209	130	1599	0	Content		215	130	3875576	892471046
3892	08:35:13.833	00:00:03.892	233	255,6223	228,6598	0,4056056	0,4239624	505,6519	4,741583	0	313,0323	248,0132	0,2459126	0,4365163	508,0962	4,528158	0	8	284	238						Untertest4.avi	0	880	547	72	111	209	130	1599	0	Content		212	127	3892324	892487794
3909	08:35:13.850	00:00:03.908	234	255,925	231,0697	0,4058481	0,4242108	505,5735	4,7021	0	314,5786	252,4064	0,2461461	0,4367974	508,1178	4,485385	0	8	285	242						Untertest4.avi	0	880	547	72	111	209	130	1599	0	Content		213	131	3908971	892504441
3926	08:35:13.867	00:00:03.925	235	254,2895	231,9063	0,406101	0,4245552	505,5645	4,679345	0	313,9855	253,0058	0,2463844	0,4370825	508,0765	4,477078	0	8	284	242						Untertest4.avi	0	880	547	72	111	209	130	1599	0	Content		212	131	3925580	892521050
3942	08:35:13.883	00:00:03.942	236	257,6592	233,2613	0,4063497	0,4250273	505,5678	4,68572	0	309,7815	249,3918	0,2466459	0,4374566	508,0102	4,423689	0	8	284	241						Untertest4.avi	0	880	547	72	111	209	130	1599	0	Content		212	130	3942199	892537669
3959	08:35:13.900	00:00:03.958	237	255,1904	230,8973	0,4066428	0,4255419	505,6305	4,649724	0	307,4751	249,0582	0,2469084	0,4377806	507,985	4,392945	0	8	281	240						Untertest4.avi	0	880	547	72	111	209	130	1599	0	Content		209	129	3958956	892554426
3976	08:35:13.917	00:00:03.975	238	254,0504	226,2481	0,4069473	0,4260296	505,6648	4,621475	0	310,8873	253,3828	0,247189	0,4380705	507,9728	4,40617	0	8	282	240						Untertest4.avi	0	880	547	72	111	209	130	1599	0	Content		210	129	3975576	892571046
3992	08:35:13.933	00:00:03.992	239	257,0251	230,6728	0,4072496	0,4263872	505,6766	4,602149	0	308,7019	251,0056	0,2474893	0,4382303	508,0271	4,374334	0	8	283	241						Untertest4.avi	0	880	547	72	111	209	130	1599	0	Content		211	130	3992198	892587668
4009	08:35:13.950	00:00:04.008	240	257,0253	236,0095	0,4075124	0,426545	505,6764	4,547225	0	309,9452	251,0319	0,2477437	0,4382157	507,9706	4,345661	0	8	283	244						Untertest4.avi	0	880	547	72	111	209	130	1599	0	Content		211	133	4008819	892604289
4026	08:35:13.967	00:00:04.025	241	257,0862	230,3858	0,4077487	0,4265892	505,6216	4,55486	0	305,3523	254,0281	0,2479451	0,4380506	507,833	4,346599	0	8	281	242						Untertest4.avi	0	880	547	72	111	209	130	1599	0	Content		209	131	4025571	892621041
4042	08:35:13.983	00:00:04.042	242	256,7933	233,8543	0,4078799	0,4266183	505,6138	4,530519	0	310,5842	251,9727	0,2480908	0,437919	507,9117	4,302527	0	8	284	243						Untertest4.avi	0	880	547	72	111	209	130	1599	0	Content		212	132	4042196	892637666
4059	08:35:14.000	00:00:04.058	243	254,7709	236,7056	0,4079508	0,4267514	505,5322	4,524005	0	310,8688	253,9937	0,248153	0,4378488	507,8478	4,311654	0	8	283	245						Untertest4.avi	0	880	547	72	111	209	130	1599	0	Content		211	134	4058818	892654288
4075	08:35:14.016	00:00:04.075	244	256,1008	233,0496	0,4080431	0,427029	505,4675	4,474624	0	312,2615	252,5426	0,248209	0,4379202	507,7397	4,232368	0	8	284	243						Untertest4.avi	0	880	547	72	111	209	130	1599	0	Content		212	132	4075443	892670913
4092	08:35:14.033	00:00:04.092	245	258,4528	236,4185	0,4080977	0,4272816	505,449	4,450179	0	311,6091	250,3286	0,2482377	0,4380115	507,6917	4,267385	0	8	285	243						Untertest4.avi	0	880	547	72	111	209	130	1599	0	Content		213	132	4092193	892687663
4109	08:35:14.050	00:00:04.108	246	256,283	230,6341	0,4081329	0,4275796	505,3504	4,445078	0	305,0511	252,5718	0,2482496	0,4381221	507,6498	4,247678	0	8	281	242						Untertest4.avi	0	880	547	72	111	209	130	1599	0	Content		209	131	4108817	892704287
4125	08:35:14.066	00:00:04.125	247	255,1632	233,6523	0,4081765	0,4280313	505,2652	4,424198	0	306,1758	252,0775	0,2482975	0,4384231	507,7747	4,231567	0	8	281	243						Untertest4.avi	0	880	547	72	111	209	130	1599	0	Content		209	132	4125440	892720910
4142	08:35:14.083	00:00:04.142	248	251,0957	233,3255	0,4082533	0,4283608	505,277	4,415338	0	301,3106	247,5033	0,2483799	0,4387904	507,7237	4,216982	0	8	276	240						Untertest4.avi	0	880	547	72	111	209	130	1599	0	Content		204	129	4142191	892737661
4159	08:35:14.100	00:00:04.158	249	245,0418	230,1496	0,4084392	0,4287355	505,0784	4,364839	0	305,7075	252,1333	0,2484905	0,4389892	507,49	4,192914	0	8	275	241						Untertest4.avi	0	880	547	72	111	209	130	1599	0	Content		203	130	4158816	892754286
4175	08:35:14.116	00:00:04.175	250	251,5731	234,648	0,4086725	0,4289645	504,9921	4,362069	0	303,7526	253,2779	0,2487119	0,4391869	507,4454	4,201368	0	8	278	244						Untertest4.avi	0	880	547	72	111	209	130	1599	0	Content		206	133	4175442	892770912
4192	08:35:14.133	00:00:04.192	251	247,1561	235,351	0,4089043	0,429377	504,9525	4,352606	0	301,0749	247,5512	0,2489219	0,4394674	507,4677	4,149101	0	8	274	241						Untertest4.avi	0	880	547	72	111	209	130	1599	0	Content		202	130	4192062	892787532
4209	08:35:14.150	00:00:04.208	252	246,8756	230,4254	0,4090754	0,4295913	504,8297	4,310206	0	308,6057	248,1292	0,2490831	0,4394359	507,1729	4,115873	0	8	278	239						Untertest4.avi	0	880	547	72	111	209	130	1599	0	Content		206	128	4208815	892804285
4225	08:35:14.166	00:00:04.225	253	243,3747	228,8876	0,4092485	0,4296423	504,7206	4,314812	0	306,3386	250,3072	0,2492549	0,4393168	507,196	4,107446	0	8	275	240						Untertest4.avi	0	880	547	72	111	209	130	1599	0	Content		203	129	4225435	892820905
4242	08:35:14.183	00:00:04.242	254	250,5393	229,7425	0,4093357	0,4296892	504,6771	4,259209	0	306,1759	255,0175	0,2493225	0,4391478	507,1542	4,139192	0	8	278	242						Untertest4.avi	0	880	547	72	111	209	130	1599	0	Content		206	131	4242059	892837529
4259	08:35:14.200	00:00:04.258	255	249,605	231,9074	0,4094549	0,4298425	504,7543	4,265105	0	300,0164	252,4802	0,2494051	0,4391089	507,1179	4,08416	0	8	275	242						Untertest4.avi	0	880	547	72	111	209	130	1599	0	Content		203	131	4258685	892854155
4275	08:35:14.216	00:00:04.275	256	252,023	231,5257	0,4095738	0,4299223	504,6171	4,188025	0	299,2886	249,6839	0,2495178	0,4390454	507,1013	4,052242	0	8	276	241						Untertest4.avi	0	880	547	72	111	209	130	1599	0	Content		204	130	4275432	892870902
4292	08:35:14.233	00:00:04.292	257	251,2428	234,5202	0,4096562	0,4299918	504,4897	4,213888	0	305,6369	248,6461	0,2495575	0,4389721	506,9922	4,033766	0	8	278	242						Untertest4.avi	0	880	547	72	111	209	130	1599	0	Content		206	131	4292059	892887529
4309	08:35:14.250	00:00:04.308	258	247,52	232,5962	0,4096431	0,4302716	504,5258	4,233016	0	294,7356	249,5693	0,2495649	0,4390522	506,9504	4,0198	0	8	271	241						Untertest4.avi	0	880	547	72	111	209	130	1599	0	Content		199	130	4308682	892904152
4325	08:35:14.266	00:00:04.325	259	251,9008	235,6736	0,409661	0,4305464	504,3766	4,168097	0	301,2664	253,5006	0,249552	0,4392167	506,9033	3,995806	0	8	277	245						Untertest4.avi	0	880	547	72	111	209	130	1599	0	Content		205	134	4325306	892920776
4342	08:35:14.283	00:00:04.342	260	244,3464	234,0983	0,4097355	0,4306944	504,3499	4,194707	0	303,6236	250,771	0,2496007	0,4393231	506,8649	3,982933	0	8	274	242						Untertest4.avi	0	880	547	72	111	209	130	1599	0	Content		202	131	4342055	892937525
4359	08:35:14.300	00:00:04.358	261	249,0502	230,1404	0,4098933	0,430547	504,3438	4,123582	0	299,8886	252,7504	0,2497343	0,4391765	506,6545	3,987561	0	8	274	241						Untertest4.avi	0	880	547	72	111	209	130	1599	0	Content		202	130	4358681	892954151
4375	08:35:14.316	00:00:04.375	262	257,198	235,5987	0,4100951	0,4305037	504,322	4,125619	0	291,6989	249,4509	0,2498791	0,4391394	506,8155	3,965782	0	8	274	243						Untertest4.avi	0	880	547	72	111	209	130	1599	0	Content		202	132	4375300	892970770
4392	08:35:14.333	00:00:04.391	263	251,9303	232,871	0,4102129	0,4306751	504,3041	4,107076	0	302,5667	254,7625	0,2500235	0,439129	506,671	3,88761	0	8	277	244						Untertest4.avi	0	880	547	72	111	209	130	1599	0	Content		205	133	4391926	892987396
4409	08:35:14.350	00:00:04.408	264	256,5693	233,7726	0,4103064	0,4308063	504,3302	4,077763	0	302,1993	246,0149	0,2501161	0,4389998	506,6528	3,897756	0	8	279	240						Untertest4.avi	0	880	547	72	111	209	130	1599	0	Content		207	129	4408675	893004145
4425	08:35:14.366	00:00:04.425	265	250,7379	232,4841	0,4102809	0,4308613	504,2536	4,070386	0	305,1646	249,5712	0,2500828	0,4386671	506,8491	3,915322	0	8	278	241						Untertest4.avi	0	880	547	72	111	209	130	1599	0	Content		206	130	4425299	893020769
4442	08:35:14.383	00:00:04.441	266	259,0506	228,8285	0,4102165	0,4309432	504,3839	4,026396	0	307,5659	246,983	0,2499687	0,4383318	506,71	3,880898	0	8	283	238						Untertest4.avi	0	880	547	72	111	209	130	1599	0	Content		211	127	4441922	893037392
4459	08:35:14.400	00:00:04.458	267	249,8394	230,649	0,4099698	0,4310071	504,2098	4,038928	0	302,0279	247,2032	0,2497774	0,438121	506,8555	3,891084	0	8	276	239						Untertest4.avi	0	880	547	72	111	209	130	1599	0	Content		204	128	4458548	893054018
4475	08:35:14.416	00:00:04.475	268	251,8924	236,0462	0,4097002	0,4310486	504,236	4,01536	0	299,4748	248,9243	0,2494677	0,4378744	506,729	3,863024	0	8	276	242						Untertest4.avi	0	880	547	72	111	209	130	1599	0	Content		204	131	4475297	893070767
4492	08:35:14.433	00:00:04.491	269	251,7436	232,0031	0,4094312	0,4310997	504,2179	4,017013	0	301,61	252,3548	0,2492117	0,4378628	506,7192	3,828305	0	8	277	242						Untertest4.avi	0	880	547	72	111	209	130	1599	0	Content		205	131	4491920	893087390
4509	08:35:14.450	00:00:04.508	270	256,6654	232,3546	0,4091471	0,431234	504,2124	3,947934	0	297,7786	249,7194	0,2488824	0,4379974	506,7629	3,825981	0	8	277	241						Untertest4.avi	0	880	547	72	111	209	130	1599	0	Content		205	130	4508545	893104015
4525	08:35:14.466	00:00:04.525	271	249,9812	230,8178	0,4086906	0,4313121	504,1532	3,986232	0	288,5365	247,0009	0,248397	0,4378074	506,523	3,789744	0	8	269	239						Untertest4.avi	0	880	547	72	111	209	130	1599	0	Content		197	128	4525169	893120639
4542	08:35:14.483	00:00:04.541	272	250,0273	236,7378	0,4082259	0,4313686	504,0588	3,931999	0	300,7416	251,3372	0,2479228	0,4376617	506,4623	3,770779	0	8	275	244						Untertest4.avi	0	880	547	72	111	209	130	1599	0	Content		203	133	4541916	893137386
4559	08:35:14.500	00:00:04.558	273	253,4181	236,9161	0,4078307	0,4315605	504,0509	3,926051	0	296,5987	250,5778	0,2475598	0,4377588	506,6706	3,787792	0	8	275	244						Untertest4.avi	0	880	547	72	111	209	130	1599	0	Content		203	133	4558539	893154009
4575	08:35:14.516	00:00:04.575	274	251,482	231,6105	0,4074922	0,4318245	504,1222	3,941507	0	294,7945	248,1561	0,2472265	0,4380104	506,468	3,754074	0	8	273	240						Untertest4.avi	0	880	547	72	111	209	130	1599	0	Content		201	129	4575164	893170634
4592	08:35:14.533	00:00:04.591	275	253,879	227,4056	0,4072739	0,4321097	504,0878	3,90543	0	293,1583	255,7963	0,2469486	0,4383833	506,3983	3,770724	0	8	274	242						Untertest4.avi	0	880	547	72	111	209	130	1599	0	Content		202	131	4591788	893187258
4609	08:35:14.550	00:00:04.608	276	253,6812	232,3133	0,407214	0,4324231	504,0637	3,875351	0	294,5189	242,4727	0,2468494	0,4389916	506,2818	3,663151	0	8	274	237						Untertest4.avi	0	880	547	72	111	209	130	1599	0	Content		202	126	4608534	893204004
4625	08:35:14.566	00:00:04.625	277	251,0202	234,0673	0,4071592	0,4328242	503,9098	3,888884	0	290,5239	254,2464	0,2467958	0,4395058	506,2918	3,705985	0	8	271	244						Untertest4.avi	0	880	547	72	111	209	130	1599	0	Content		199	133	4625160	893220630
4642	08:35:14.583	00:00:04.641	278	257,4747	231,9597	0,4071719	0,4330743	504,0043	3,89162	0	301,1967	247,194	0,2467653	0,4399067	506,2418	3,653771	0	8	279	240						Untertest4.avi	0	880	547	72	111	209	130	1599	0	Content		207	129	4641782	893237252
4658	08:35:14.599	00:00:04.658	279	250,7553	231,7906	0,4070543	0,4334432	504,0045	3,863681	0	293,6869	251,1184	0,2466213	0,4402065	506,1059	3,70331	0	8	272	241						Untertest4.avi	0	880	547	72	111	209	130	1599	0	Content		200	130	4658407	893253877
4675	08:35:14.616	00:00:04.675	280	253,614	229,8981	0,4068903	0,4338502	503,9883	3,859086	0	286,8967	250,3855	0,2464702	0,4405014	506,3834	3,690445	0	8	270	240						Untertest4.avi	0	880	547	72	111	209	130	1599	0	Content		198	129	4675156	893270626
4692	08:35:14.633	00:00:04.691	281	254,881	234,7608	0,4067348	0,4340051	503,9319	3,847096	0	297,0819	249,6569	0,2462841	0,4405013	506,1412	3,641736	0	8	276	242						Untertest4.avi	0	880	547	72	111	209	130	1599	0	Content		204	131	4691781	893287251
4708	08:35:14.649	00:00:04.708	282	255,8606	233,3958	0,4065281	0,4340256	503,8045	3,798856	0	293,2086	248,0463	0,2460724	0,4404011	506,1927	3,639507	0	8	275	241						Untertest4.avi	0	880	547	72	111	209	130	1599	0	Content		203	130	4708402	893303872
4725	08:35:14.666	00:00:04.725	283	248,6422	234,0286	0,4063923	0,4339735	503,8339	3,819237	0	283,8134	248,6817	0,2458896	0,4402176	506,0535	3,656685	0	8	266	241						Untertest4.avi	0	880	547	72	111	209	130	1599	0	Content		194	130	4725029	893320499
4742	08:35:14.683	00:00:04.741	284	253,9407	227,0622	0,4062673	0,4338261	503,8779	3,760212	0	291,261	247,5392	0,2457248	0,4399967	505,8463	3,68874	0	8	273	237						Untertest4.avi	0	880	547	72	111	209	130	1599	0	Content		201	126	4741774	893337244
4758	08:35:14.699	00:00:04.758	285	253,5795	228,4566	0,406143	0,4336959	503,743	3,773492	0	287,2949	249,7271	0,2455552	0,4399562	505,9064	3,602864	0	8	270	239						Untertest4.avi	0	880	547	72	111	209	130	1599	0	Content		198	128	4758398	893353868
4775	08:35:14.716	00:00:04.775	286	248,6678	232,9638	0,4060514	0,4333588	503,7313	3,740397	0	289,0533	250,4946	0,2454613	0,4398426	505,9146	3,600425	0	8	269	242						Untertest4.avi	0	880	547	72	111	209	130	1599	0	Content		197	131	4775025	893370495
4792	08:35:14.733	00:00:04.791	287	253,1036	228,2902	0,4060293	0,4331313	503,6839	3,743368	0	298,2521	244,4514	0,2454176	0,4397814	505,8697	3,554111	0	8	276	236						Untertest4.avi	0	880	547	72	111	209	130	1599	0	Content		204	125	4791646	893387116
4808	08:35:14.749	00:00:04.808	288	245,2295	237,3447	0,4060417	0,4330032	503,6446	3,758336	0	295,6991	249,1732	0,2454123	0,4397835	505,789	3,525222	0	8	270	243						Untertest4.avi	0	880	547	72	111	209	130	1599	0	Content		198	132	4808397	893403867
4825	08:35:14.766	00:00:04.825	289	254,7532	226,6704	0,4060343	0,432937	503,6354	3,714997	0	294,5468	247,141	0,2453757	0,4397343	505,6682	3,577032	0	8	275	237						Untertest4.avi	0	880	547	72	111	209	130	1599	0	Content		203	126	4825020	893420490
4842	08:35:14.783	00:00:04.841	290	247,3476	237,0891	0,4059646	0,4327443	503,6729	3,771662	0	292,7953	247,8021	0,2452919	0,4394893	505,6126	3,587259	0	8	270	242						Untertest4.avi	0	880	547	72	111	209	130	1599	0	Content		198	131	4841646	893437116
4858	08:35:14.799	00:00:04.858	291	256,558	236,6328	0,4057859	0,4326414	503,6008	3,701417	0	299,629	246,8627	0,2450325	0,4393088	505,2654	3,488795	0	8	278	242						Untertest4.avi	0	880	547	72	111	209	130	1599	0	Content		206	131	4858392	893453862
4875	08:35:14.816	00:00:04.875	292	251,9072	232,4349	0,4055322	0,4326473	503,5879	3,690784	0	291,8066	250,2543	0,2447891	0,439218	505,3697	3,551204	0	8	272	241						Untertest4.avi	0	880	547	72	111	209	130	1599	0	Content		200	130	4875016	893470486
4892	08:35:14.833	00:00:04.891	293	254,9594	236,2025	0,4052675	0,4326765	503,5044	3,676638	0	292,3425	253,7184	0,2444736	0,4392346	505,3453	3,52414	0	8	274	245						Untertest4.avi	0	880	547	72	111	209	130	1599	0	Content		202	134	4891640	893487110
4908	08:35:14.849	00:00:04.908	294	253,3743	238,7757	0,4050193	0,4326362	503,5099	3,699808	0	296,0644	251,4001	0,2442655	0,4392315	505,2527	3,530458	0	8	275	245						Untertest4.avi	0	880	547	72	111	209	130	1599	0	Content		203	134	4908262	893503732
4925	08:35:14.866	00:00:04.925	295	251,237	231,8553	0,4048563	0,4326498	503,4468	3,710437	0	289,4506	246,5338	0,2440756	0,4393493	505,1401	3,517074	0	9	270	239						Untertest4.avi	0	880	547	72	111	254	216	100	0	Content		198	128	4925009	893520479
4942	08:35:14.883	00:00:04.941	296	259,4465	234,4879	0,4046709	0,433044	503,3428	3,653012	0	293,5668	257,4327	0,243911	0,4398277	505,1713	3,484435	0	9	277	246						Untertest4.avi	0	880	547	72	111	254	216	100	0	Content		205	135	4941635	893537105
4958	08:35:14.899	00:00:04.958	297	319,0518	278,4537	0,4037219	0,4345554	503,3428	3,658637	0	322,1582	303,7193	0,2434109	0,4412703	505,1997	3,488553	0	9	321	291						Untertest4.avi	0	880	547	72	111	254	216	100	0	Content		249	180	4958259	893553729
4975	08:35:14.916	00:00:04.974	298	308,6964	350,6266	0,4025432	0,4371895	503,6533	3,636192	0	353,1931	374,6521	0,2431205	0,4431784	505,2957	3,365119	0	9	331	363						Untertest4.avi	0	880	547	72	111	254	216	100	0	Content		259	252	4974881	893570351
4992	08:35:14.933	00:00:04.991	299	355,5085	429,551	0,4012414	0,4400617	503,7365	3,558584	0	379,3883	452,0067	0,2430315	0,4454109	505,8469	3,330959	0	9	367	441						Untertest4.avi	0	880	547	72	111	254	216	100	0	Content		295	330	4991635	893587105
5008	08:35:14.949	00:00:05.008	300	384,4402	491,7556	0,4000547	0,442694	503,9073	3,569649	0	-1024	-768	-1	-1	-1	-1	4	9	384	492						Untertest4.avi	0	880	547	72	111	254	216	100	0	Content		312	381	5008257	893603727
5025	08:35:14.966	00:00:05.024	301	-1024	-768	-1	-1	-1	-1	4	-1024	-768	-1	-1	-1	-1	4		0	0						Untertest4.avi	0	880	547	72	111				0	Content		-72	-111	5024883	893620353
5042	08:35:14.983	00:00:05.041	302	-1024	-768	-1	-1	-1	-1	4	-1024	-768	-1	-1	-1	-1	4		0	0						Untertest4.avi	0	880	547	72	111				0	Content		-72	-111	5041508	893636978
5058	08:35:14.999	00:00:05.058	303	-1024	-768	-1	-1	-1	-1	4	-1024	-768	-1	-1	-1	-1	4		0	0						Untertest4.avi	0	880	547	72	111				0	Content		-72	-111	5058255	893653725
5075	08:35:15.016	00:00:05.074	304	-1024	-768	-1	-1	-1	-1	4	-1024	-768	-1	-1	-1	-1	4		0	0						Untertest4.avi	0	880	547	72	111				0	Content		-72	-111	5074879	893670349
5092	08:35:15.033	00:00:05.091	305	-1024	-768	-1	-1	-1	-1	4	-1024	-768	-1	-1	-1	-1	4		0	0						Untertest4.avi	0	880	547	72	111				0	Content		-72	-111	5091504	893686974
5108	08:35:15.049	00:00:05.108	306	-1024	-768	-1	-1	-1	-1	4	-1024	-768	-1	-1	-1	-1	4		0	0						Untertest4.avi	0	880	547	72	111				0	Content		-72	-111	5108127	893703597
5125	08:35:15.066	00:00:05.124	307	-1024	-768	-1	-1	-1	-1	4	-1024	-768	-1	-1	-1	-1	4		0	0						Untertest4.avi	0	880	547	72	111				0	Content		-72	-111	5124875	893720345
5141	08:35:15.082	00:00:05.141	308	-1024	-768	-1	-1	-1	-1	4	-1024	-768	-1	-1	-1	-1	4		0	0						Untertest4.avi	0	880	547	72	111				0	Content		-72	-111	5141498	893736968
5158	08:35:15.099	00:00:05.158	309	-1024	-768	-1	-1	-1	-1	4	-1024	-768	-1	-1	-1	-1	4		0	0						Untertest4.avi	0	880	547	72	111				0	Content		-72	-111	5158123	893753593
5175	08:35:15.116	00:00:05.174	310	-1024	-768	-1	-1	-1	-1	4	-1024	-768	-1	-1	-1	-1	4		0	0						Untertest4.avi	0	880	547	72	111				0	Content		-72	-111	5174765	893770235
5191	08:35:15.132	00:00:05.191	311	-1024	-768	-1	-1	-1	-1	4	-1024	-768	-1	-1	-1	-1	4		0	0						Untertest4.avi	0	880	547	72	111				0	Content		-72	-111	5191496	893786966
5208	08:35:15.149	00:00:05.208	312	-1024	-768	-1	-1	-1	-1	4	-1024	-768	-1	-1	-1	-1	4		0	0						Untertest4.avi	0	880	547	72	111				0	Content		-72	-111	5208123	893803593
5225	08:35:15.166	00:00:05.224	313	-1024	-768	-1	-1	-1	-1	4	-1024	-768	-1	-1	-1	-1	4		0	0						Untertest4.avi	0	880	547	72	111				0	Content		-72	-111	5224743	893820213
5241	08:35:15.182	00:00:05.241	314	-1024	-768	-1	-1	-1	-1	4	-1024	-768	-1	-1	-1	-1	4		0	0						Untertest4.avi	0	880	547	72	111				0	Content		-72	-111	5241370	893836840
5258	08:35:15.199	00:00:05.258	315	-1024	-768	-1	-1	-1	-1	4	-1024	-768	-1	-1	-1	-1	4		0	0						Untertest4.avi	0	880	547	72	111				0	Content		-72	-111	5258119	893853589
5275	08:35:15.216	00:00:05.274	316	-1024	-768	-1	-1	-1	-1	4	-1024	-768	-1	-1	-1	-1	4		0	0						Untertest4.avi	0	880	547	72	111				0	Content		-72	-111	5274754	893870224
5291	08:35:15.232	00:00:05.291	317	-1024	-768	-1	-1	-1	-1	4	-1024	-768	-1	-1	-1	-1	4		0	0						Untertest4.avi	0	880	547	72	111				0	Content		-72	-111	5291366	893886836
5308	08:35:15.249	00:00:05.307	318	-1024	-768	-1	-1	-1	-1	4	-1024	-768	-1	-1	-1	-1	4		0	0						Untertest4.avi	0	880	547	72	111				0	Content		-72	-111	5307988	893903458
5327	08:35:15.268	00:00:05.326	319	-1024	-768	-1	-1	-1	-1	4	-1024	-768	-1	-1	-1	-1	4		0	0						Untertest4.avi	0	880	547	72	111				0	Content		-72	-111	5326556	893922026
5341	08:35:15.282	00:00:05.341	320	-1024	-768	-1	-1	-1	-1	4	-1024	-768	-1	-1	-1	-1	4		0	0						Untertest4.avi	0	880	547	72	111				0	Content		-72	-111	5341361	893936831
5358	08:35:15.299	00:00:05.358	321	-1024	-768	-1	-1	-1	-1	4	-1024	-768	-1	-1	-1	-1	4		0	0						Untertest4.avi	0	880	547	72	111				0	Content		-72	-111	5358110	893953580
5375	08:35:15.316	00:00:05.374	322	-1024	-768	-1	-1	-1	-1	4	-1024	-768	-1	-1	-1	-1	4		0	0						Untertest4.avi	0	880	547	72	111				0	Content		-72	-111	5374742	893970212
5391	08:35:15.332	00:00:05.391	323	-1024	-768	-1	-1	-1	-1	4	-1024	-768	-1	-1	-1	-1	4		0	0						Untertest4.avi	0	880	547	72	111				0	Content		-72	-111	5391353	893986823
5408	08:35:15.349	00:00:05.407	324	-1024	-768	-1	-1	-1	-1	4	-1024	-768	-1	-1	-1	-1	4		0	0						Untertest4.avi	0	880	547	72	111				0	Content		-72	-111	5407974	894003444
5425	08:35:15.366	00:00:05.424	325	-1024	-768	-1	-1	-1	-1	4	-1024	-768	-1	-1	-1	-1	4		0	0						Untertest4.avi	0	880	547	72	111				0	Content		-72	-111	5424598	894020068
5442	08:35:15.383	00:00:05.441	326	-1024	-768	-1	-1	-1	-1	4	-1024	-768	-1	-1	-1	-1	4		0	0						Untertest4.avi	0	880	547	72	111				0	Content		-72	-111	5441791	894037261
5459	08:35:15.400	00:00:05.459	327	-1024	-768	-1	-1	-1	-1	4	-1024	-768	-1	-1	-1	-1	4		0	0						Untertest4.avi	0	880	547	72	111				0	Content		-72	-111	5459163	894054633
5476	08:35:15.417	00:00:05.476	328	-1024	-768	-1	-1	-1	-1	4	-1024	-768	-1	-1	-1	-1	4		0	0						Untertest4.avi	0	880	547	72	111				0	Content		-72	-111	5476409	894071879
5491	08:35:15.432	00:00:05.491	329	-1024	-768	-1	-1	-1	-1	4	-1024	-768	-1	-1	-1	-1	4		0	0						Untertest4.avi	0	880	547	72	111				0	Content		-72	-111	5491212	894086682
5508	08:35:15.449	00:00:05.507	330	-1024	-768	-1	-1	-1	-1	4	-1024	-768	-1	-1	-1	-1	4		0	0						Untertest4.avi	0	880	547	72	111				0	Content		-72	-111	5507961	894103431
5525	08:35:15.466	00:00:05.524	331	-1024	-768	-1	-1	-1	-1	4	-1024	-768	-1	-1	-1	-1	4		0	0						Untertest4.avi	0	880	547	72	111				0	Content		-72	-111	5524582	894120052
5541	08:35:15.482	00:00:05.541	332	-1024	-768	-1	-1	-1	-1	4	-1024	-768	-1	-1	-1	-1	4		0	0						Untertest4.avi	0	880	547	72	111				0	Content		-72	-111	5541206	894136676
5558	08:35:15.499	00:00:05.557	333	-1024	-768	-1	-1	-1	-1	4	-1024	-768	-1	-1	-1	-1	4		0	0						Untertest4.avi	0	880	547	72	111				0	Content		-72	-111	5557828	894153298
5575	08:35:15.516	00:00:05.574	334	-1024	-768	-1	-1	-1	-1	4	-1024	-768	-1	-1	-1	-1	4		0	0						Untertest4.avi	0	880	547	72	111				0	Content		-72	-111	5574577	894170047
5592	08:35:15.533	00:00:05.591	335	-1024	-768	-1	-1	-1	-1	4	-1024	-768	-1	-1	-1	-1	4		0	0						Untertest4.avi	0	880	547	72	111				0	Content		-72	-111	5591645	894187115
5609	08:35:15.550	00:00:05.609	336	-1024	-768	-1	-1	-1	-1	4	-1024	-768	-1	-1	-1	-1	4		0	0						Untertest4.avi	0	880	547	72	111				0	Content		-72	-111	5609018	894204488
5626	08:35:15.567	00:00:05.626	337	-1024	-768	-1	-1	-1	-1	4	-1024	-768	-1	-1	-1	-1	4		0	0						Untertest4.avi	0	880	547	72	111				0	Content		-72	-111	5626392	894221862
5641	08:35:15.582	00:00:05.641	338	-1024	-768	-1	-1	-1	-1	4	-1024	-768	-1	-1	-1	-1	4		0	0						Untertest4.avi	0	880	547	72	111				0	Content		-72	-111	5641196	894236666
5658	08:35:15.599	00:00:05.657	339	-1024	-768	-1	-1	-1	-1	4	-1024	-768	-1	-1	-1	-1	4		0	0						Untertest4.avi	0	880	547	72	111				0	Content		-72	-111	5657816	894253286
5675	08:35:15.616	00:00:05.674	340	-1024	-768	-1	-1	-1	-1	4	-1024	-768	-1	-1	-1	-1	4		0	0						Untertest4.avi	0	880	547	72	111				0	Content		-72	-111	5674565	894270035
5691	08:35:15.632	00:00:05.691	341	-1024	-768	-1	-1	-1	-1	4	-1024	-768	-1	-1	-1	-1	4		0	0						Untertest4.avi	0	880	547	72	111				0	Content		-72	-111	5691189	894286659
5708	08:35:15.649	00:00:05.707	342	-1024	-768	-1	-1	-1	-1	4	-1024	-768	-1	-1	-1	-1	4		0	0						Untertest4.avi	0	880	547	72	111				0	Content		-72	-111	5707810	894303280
5724	08:35:15.665	00:00:05.724	343	-1024	-768	-1	-1	-1	-1	4	-1024	-768	-1	-1	-1	-1	4		0	0						Untertest4.avi	0	880	547	72	111				0	Content		-72	-111	5724435	894319905
5742	08:35:15.683	00:00:05.741	344	-1024	-768	-1	-1	-1	-1	4	-1024	-768	-1	-1	-1	-1	4		0	0						Untertest4.avi	0	880	547	72	111				0	Content		-72	-111	5741629	894337099
5759	08:35:15.700	00:00:05.758	345	-1024	-768	-1	-1	-1	-1	4	-1024	-768	-1	-1	-1	-1	4		0	0						Untertest4.avi	0	880	547	72	111				0	Content		-72	-111	5758875	894354345
5776	08:35:15.717	00:00:05.776	346	-1024	-768	-1	-1	-1	-1	4	-1024	-768	-1	-1	-1	-1	4		0	0						Untertest4.avi	0	880	547	72	111				0	Content		-72	-111	5776122	894371592
5791	08:35:15.732	00:00:05.791	347	-1024	-768	-1	-1	-1	-1	4	-1024	-768	-1	-1	-1	-1	4		0	0						Untertest4.avi	0	880	547	72	111				0	Content		-72	-111	5791051	894386521
5808	08:35:15.749	00:00:05.807	348	-1024	-768	-1	-1	-1	-1	4	-1024	-768	-1	-1	-1	-1	4		0	0						Untertest4.avi	0	880	547	72	111				0	Content		-72	-111	5807685	894403155
5824	08:35:15.765	00:00:05.824	349	-1024	-768	-1	-1	-1	-1	4	-1024	-768	-1	-1	-1	-1	4		0	0						Untertest4.avi	0	880	547	72	111				0	Content		-72	-111	5824422	894419892
5841	08:35:15.782	00:00:05.841	350	-1024	-768	-1	-1	-1	-1	4	-1024	-768	-1	-1	-1	-1	4		0	0						Untertest4.avi	0	880	547	72	111				0	Content		-72	-111	5841041	894436511
5858	08:35:15.799	00:00:05.857	351	-1024	-768	-1	-1	-1	-1	4	-1024	-768	-1	-1	-1	-1	4		0	0						Untertest4.avi	0	880	547	72	111				0	Content		-72	-111	5857676	894453146
5874	08:35:15.815	00:00:05.874	352	-1024	-768	-1	-1	-1	-1	4	-1024	-768	-1	-1	-1	-1	4		0	0						Untertest4.avi	0	880	547	72	111				0	Content		-72	-111	5874286	894469756
5891	08:35:15.832	00:00:05.891	353	-1024	-768	-1	-1	-1	-1	4	-1024	-768	-1	-1	-1	-1	4		0	0						Untertest4.avi	0	880	547	72	111				0	Content		-72	-111	5891487	894486957
5909	08:35:15.850	00:00:05.908	354	-1024	-768	-1	-1	-1	-1	4	-1024	-768	-1	-1	-1	-1	4		0	0						Untertest4.avi	0	880	547	72	111				0	Content		-72	-111	5908856	894504326
5926	08:35:15.867	00:00:05.926	355	-1024	-768	-1	-1	-1	-1	4	-1024	-768	-1	-1	-1	-1	4		0	0						Untertest4.avi	0	880	547	72	111				0	Content		-72	-111	5926102	894521572
5941	08:35:15.882	00:00:05.940	356	-1024	-768	-1	-1	-1	-1	4	-1024	-768	-1	-1	-1	-1	4		0	0						Untertest4.avi	0	880	547	72	111				0	Content		-72	-111	5940907	894536377
5958	08:35:15.899	00:00:05.957	357	-1024	-768	-1	-1	-1	-1	4	-1024	-768	-1	-1	-1	-1	4		0	0						Untertest4.avi	0	880	547	72	111				0	Content		-72	-111	5957664	894553134
5974	08:35:15.915	00:00:05.974	358	-1024	-768	-1	-1	-1	-1	4	-1024	-768	-1	-1	-1	-1	4		0	0						Untertest4.avi	0	880	547	72	111				0	Content		-72	-111	5974278	894569748
5991	08:35:15.932	00:00:05.990	359	-1024	-768	-1	-1	-1	-1	4	-1024	-768	-1	-1	-1	-1	4		0	0						Untertest4.avi	0	880	547	72	111				0	Content		-72	-111	5990902	894586372
6008	08:35:15.949	00:00:06.007	360	-1024	-768	-1	-1	-1	-1	4	-1024	-768	-1	-1	-1	-1	4		0	0						Untertest4.avi	0	880	547	72	111				0	Content		-72	-111	6007529	894602999
6024	08:35:15.965	00:00:06.024	361	-1024	-768	-1	-1	-1	-1	4	-1024	-768	-1	-1	-1	-1	4		0	0						Untertest4.avi	0	880	547	72	111				0	Content		-72	-111	6024145	894619615
6041	08:35:15.982	00:00:06.041	362	-1024	-768	-1	-1	-1	-1	4	-1024	-768	-1	-1	-1	-1	4		0	0						Untertest4.avi	0	880	547	72	111				0	Content		-72	-111	6041337	894636807
6059	08:35:16.000	00:00:06.058	363	-1024	-768	-1	-1	-1	-1	4	-1024	-768	-1	-1	-1	-1	4		0	0						Untertest4.avi	0	880	547	72	111				0	Content		-72	-111	6058711	894654181
6076	08:35:16.017	00:00:06.075	364	-1024	-768	-1	-1	-1	-1	4	-1024	-768	-1	-1	-1	-1	4		0	0						Untertest4.avi	0	880	547	72	111				0	Content		-72	-111	6075959	894671429
6091	08:35:16.032	00:00:06.090	365	-1024	-768	-1	-1	-1	-1	4	-1024	-768	-1	-1	-1	-1	4		0	0						Untertest4.avi	0	880	547	72	111				0	Content		-72	-111	6090888	894686358
6108	08:35:16.049	00:00:06.107	366	-1024	-768	-1	-1	-1	-1	4	-1024	-768	-1	-1	-1	-1	4		0	0						Untertest4.avi	0	880	547	72	111				0	Content		-72	-111	6107508	894702978
6124	08:35:16.065	00:00:06.124	367	-1024	-768	-1	-1	-1	-1	4	-1024	-768	-1	-1	-1	-1	4		0	0						Untertest4.avi	0	880	547	72	111				0	Content		-72	-111	6124256	894719726
6141	08:35:16.082	00:00:06.140	368	-1024	-768	-1	-1	-1	-1	4	-1024	-768	-1	-1	-1	-1	4		0	0						Untertest4.avi	0	880	547	72	111				0	Content		-72	-111	6140881	894736351
6158	08:35:16.099	00:00:06.157	369	-1024	-768	-1	-1	-1	-1	4	-1024	-768	-1	-1	-1	-1	4		0	0						Untertest4.avi	0	880	547	72	111				0	Content		-72	-111	6157505	894752975
6174	08:35:16.115	00:00:06.174	370	-1024	-768	-1	-1	-1	-1	4	-1024	-768	-1	-1	-1	-1	4		0	0						Untertest4.avi	0	880	547	72	111				0	Content		-72	-111	6174123	894769593
6191	08:35:16.132	00:00:06.191	371	-1024	-768	-1	-1	-1	-1	4	-1024	-768	-1	-1	-1	-1	4		0	0						Untertest4.avi	0	880	547	72	111				0	Content		-72	-111	6191192	894786662
6209	08:35:16.150	00:00:06.208	372	-1024	-768	-1	-1	-1	-1	4	-1024	-768	-1	-1	-1	-1	4		0	0						Untertest4.avi	0	880	547	72	111				0	Content		-72	-111	6208566	894804036
6226	08:35:16.167	00:00:06.225	373	-1024	-768	-1	-1	-1	-1	4	-1024	-768	-1	-1	-1	-1	4		0	0						Untertest4.avi	0	880	547	72	111				0	Content		-72	-111	6225939	894821409
6241	08:35:16.182	00:00:06.240	374	-1024	-768	-1	-1	-1	-1	4	-1024	-768	-1	-1	-1	-1	4		0	0						Untertest4.avi	0	880	547	72	111				0	Content		-72	-111	6240740	894836210
6257	08:35:16.198	00:00:06.257	375	-1024	-768	-1	-1	-1	-1	4	-1024	-768	-1	-1	-1	-1	4		0	0						Untertest4.avi	0	880	547	72	111				0	Content		-72	-111	6257367	894852837
6274	08:35:16.215	00:00:06.274	376	-1024	-768	-1	-1	-1	-1	4	-1024	-768	-1	-1	-1	-1	4		0	0						Untertest4.avi	0	880	547	72	111				0	Content		-72	-111	6274113	894869583
6291	08:35:16.232	00:00:06.290	377	-1024	-768	-1	-1	-1	-1	4	-1024	-768	-1	-1	-1	-1	4		0	0						Untertest4.avi	0	880	547	72	111				0	Content		-72	-111	6290735	894886205
6307	08:35:16.248	00:00:06.307	378	-1024	-768	-1	-1	-1	-1	4	-1024	-768	-1	-1	-1	-1	4		0	0						Untertest4.avi	0	880	547	72	111				0	Content		-72	-111	6307358	894902828
6324	08:35:16.265	00:00:06.323	379	-1024	-768	-1	-1	-1	-1	4	-1024	-768	-1	-1	-1	-1	4		0	0						Untertest4.avi	0	880	547	72	111				0	Content		-72	-111	6323982	894919452
6341	08:35:16.282	00:00:06.341	380	-1024	-768	-1	-1	-1	-1	4	-1024	-768	-1	-1	-1	-1	4		0	0						Untertest4.avi	0	880	547	72	111				0	Content		-72	-111	6341176	894936646
6359	08:35:16.300	00:00:06.358	381	-1024	-768	-1	-1	-1	-1	4	-1024	-768	-1	-1	-1	-1	4		0	0						Untertest4.avi	0	880	547	72	111				0	Content		-72	-111	6358562	894954032
6376	08:35:16.317	00:00:06.375	382	-1024	-768	-1	-1	-1	-1	4	-1024	-768	-1	-1	-1	-1	4		0	0						Untertest4.avi	0	880	547	72	111				0	Content		-72	-111	6375799	894971269
6391	08:35:16.332	00:00:06.390	383	-1024	-768	-1	-1	-1	-1	4	-1024	-768	-1	-1	-1	-1	4		0	0						Untertest4.avi	0	880	547	72	111				0	Content		-72	-111	6390602	894986072
6407	08:35:16.348	00:00:06.407	384	-1024	-768	-1	-1	-1	-1	4	-1024	-768	-1	-1	-1	-1	4		0	0						Untertest4.avi	0	880	547	72	111				0	Content		-72	-111	6407348	895002818
6424	08:35:16.365	00:00:06.423	385	-1024	-768	-1	-1	-1	-1	4	-1024	-768	-1	-1	-1	-1	4		0	0						Untertest4.avi	0	880	547	72	111				0	Content		-72	-111	6423971	895019441
6441	08:35:16.382	00:00:06.440	386	-1024	-768	-1	-1	-1	-1	4	-1024	-768	-1	-1	-1	-1	4		0	0						Untertest4.avi	0	880	547	72	111				0	Content		-72	-111	6440598	895036068
6457	08:35:16.398	00:00:06.457	387	-1024	-768	-1	-1	-1	-1	4	-1024	-768	-1	-1	-1	-1	4		0	0						Untertest4.avi	0	880	547	72	111				0	Content		-72	-111	6457219	895052689
6474	08:35:16.415	00:00:06.473	388	-1024	-768	-1	-1	-1	-1	4	-1024	-768	-1	-1	-1	-1	4		0	0						Untertest4.avi	0	880	547	72	111				0	Content		-72	-111	6473841	895069311
6491	08:35:16.432	00:00:06.491	389	-1024	-768	-1	-1	-1	-1	4	-1024	-768	-1	-1	-1	-1	4		0	0						Untertest4.avi	0	880	547	72	111				0	Content		-72	-111	6491035	895086505
6508	08:35:16.449	00:00:06.508	390	-1024	-768	-1	-1	-1	-1	4	-1024	-768	-1	-1	-1	-1	4		0	0						Untertest4.avi	0	880	547	72	111				0	Content		-72	-111	6508408	895103878
6526	08:35:16.467	00:00:06.525	391	656,2213	356,1942	0,3923402	0,4368388	505,7924	4,473087	0	723,2026	379,1795	0,2327996	0,4451312	491,5037	4,180078	0	10	690	368						Untertest4.avi	0	880	547	72	111	598	257	231	0	Content		618	257	6525656	895121126
6541	08:35:16.482	00:00:06.540	392	-1024	-768	-1	-1	-1	-1	4	-1024	-768	-1	-1	-1	-1	4	10	0	0						Untertest4.avi	0	880	547	72	111	598	257	231	0	Content		-72	-111	6540586	895136056
6557	08:35:16.498	00:00:06.557	393	652,5402	349,5495	0,3922537	0,4369157	505,9358	4,496659	0	728,702	378,6306	0,2323991	0,44522	489,7892	4,173052	0	10	691	364						Untertest4.avi	0	880	547	72	111	598	257	231	0	Content		619	253	6557198	895152668
6574	08:35:16.515	00:00:06.573	394	613,9902	349,7199	0,3919921	0,4372398	505,2502	4,52869	0	726,85	383,5732	0,2321126	0,4452623	489,1053	4,200742	0	10	670	367						Untertest4.avi	0	880	547	72	111	598	257	231	0	Content		598	256	6573831	895169301
6590	08:35:16.531	00:00:06.590	395	610,3235	349,2976	0,3918346	0,437354	505,1998	4,525438	0	730,8464	382,9937	0,2320698	0,4452962	490,4723	4,197036	0	10	671	366						Untertest4.avi	0	880	547	72	111	598	257	231	0	Content		599	255	6590456	895185926
6607	08:35:16.548	00:00:06.607	396	610,8831	351,5427	0,3916982	0,4373413	505,3053	4,551755	0	729,1424	384,1318	0,2318135	0,4452543	489,9191	4,201478	0	10	670	368						Untertest4.avi	0	880	547	72	111	598	257	231	0	Content		598	257	6607082	895202552
6624	08:35:16.565	00:00:06.623	397	607,4658	350,5779	0,3915139	0,4372324	505,1832	4,540118	0	732,7943	386,6927	0,2316204	0,4451451	490,0729	4,246505	0	10	670	369						Untertest4.avi	0	880	547	72	111	598	257	231	0	Content		598	258	6623829	895219299
6640	08:35:16.581	00:00:06.640	398	608,8452	351,9515	0,3914069	0,4371857	505,1984	4,571906	0	725,2507	384,6905	0,2312779	0,4451349	488,4914	4,220921	0	10	667	368						Untertest4.avi	0	880	547	72	111	598	257	231	0	Content		595	257	6640456	895235926
6657	08:35:16.598	00:00:06.657	399	606,8778	352,8055	0,39132	0,4372467	505,201	4,560797	0	732,1036	388,2296	0,2310796	0,4452565	487,9785	4,249966	0	10	669	371						Untertest4.avi	0	880	547	72	111	598	257	231	0	Content		597	260	6657078	895252548
6674	08:35:16.615	00:00:06.673	400	605,5506	349,4127	0,3912753	0,4373819	505,2325	4,573837	0	734,9756	387,209	0,2310071	0,4455297	487,9837	4,239962	0	10	670	368						Untertest4.avi	0	880	547	72	111	598	257	231	0	Content		598	257	6673703	895269173
6690	08:35:16.631	00:00:06.690	401	608,8248	351,4615	0,3912256	0,4374836	505,226	4,596473	0	733,9264	384,9193	0,2309202	0,4457202	488,1825	4,298364	0	10	671	368						Untertest4.avi	0	880	547	72	111	598	257	231	0	Content		599	257	6690452	895285922
6707	08:35:16.648	00:00:06.707	402	602,3063	348,949	0,3910967	0,4375387	505,1594	4,59124	0	729,3586	387,8993	0,2307761	0,4458883	487,9934	4,270419	0	10	666	368						Untertest4.avi	0	880	547	72	111	598	257	231	0	Content		594	257	6707077	895302547
6724	08:35:16.665	00:00:06.723	403	609,4597	353,8192	0,3908989	0,4375561	505,1023	4,584997	0	736,733	383,8101	0,2306476	0,4459419	488,9133	4,296242	0	10	673	369						Untertest4.avi	0	880	547	72	111	598	257	231	0	Content		601	258	6723701	895319171
6740	08:35:16.681	00:00:06.740	404	607,6205	351,3104	0,3907236	0,4375723	505,1812	4,60638	0	735,8926	390,2969	0,2303778	0,4459821	488,227	4,304356	0	10	672	371						Untertest4.avi	0	880	547	72	111	598	257	231	0	Content		600	260	6740326	895335796
6757	08:35:16.698	00:00:06.757	405	590,595	353,6039	0,3909789	0,437702	505,0382	4,609668	0	721,5172	391,6977	0,2309127	0,4461357	491,2838	4,346584	0	11	656	373						Untertest4.avi	0	880	547	72	111	553	264	666	0	Content		584	262	6757072	895352542
6774	08:35:16.715	00:00:06.773	406	558,4073	356,8061	0,3917487	0,4376474	505,0933	4,652658	0	692,3317	385,2754	0,2319467	0,4461807	494,7756	4,368715	0	11	625	371						Untertest4.avi	0	880	547	72	111	553	264	666	0	Content		553	260	6773698	895369168
6790	08:35:16.731	00:00:06.790	407	553,6694	358,8038	0,3917612	0,4376307	505,0773	4,689867	0	689,7103	387,1188	0,2319021	0,4461856	494,9274	4,389928	0	11	622	373						Untertest4.avi	0	880	547	72	111	553	264	666	0	Content		550	262	6790322	895385792
6807	08:35:16.748	00:00:06.806	408	555,7946	360,6665	0,391769	0,4376435	505,0504	4,628662	0	693,6787	390,267	0,2318492	0,4462414	494,5668	4,383976	0	11	625	375						Untertest4.avi	0	880	547	72	111	553	264	666	0	Content		553	264	6806946	895402416
6824	08:35:16.765	00:00:06.823	409	554,8474	362,9204	0,3917959	0,437641	505,0403	4,662948	0	695,0121	383,4914	0,2319265	0,4463741	495,3421	4,407682	0	11	625	373						Untertest4.avi	0	880	547	72	111	553	264	666	0	Content		553	262	6823694	895419164
6840	08:35:16.781	00:00:06.840	410	554,9995	357,7083	0,3917979	0,437598	504,9769	4,668427	0	691,2155	386,2464	0,2317822	0,4464193	494,1562	4,398264	0	11	623	372						Untertest4.avi	0	880	547	72	111	553	264	666	0	Content		551	261	6840321	895435791
6857	08:35:16.798	00:00:06.856	411	555,3557	359,4009	0,3917958	0,4375576	504,966	4,687013	0	693,4445	385,3397	0,2318343	0,4464654	494,8716	4,398646	0	11	624	372						Untertest4.avi	0	880	547	72	111	553	264	666	0	Content		552	261	6856944	895452414
6874	08:35:16.815	00:00:06.873	412	558,7492	356,8707	0,3917868	0,4375504	504,9279	4,67064	0	694,4537	385,8542	0,2317943	0,4465326	494,6326	4,457941	0	11	627	371						Untertest4.avi	0	880	547	72	111	553	264	666	0	Content		555	260	6873566	895469036
6890	08:35:16.831	00:00:06.890	413	552,8881	360,8755	0,3918047	0,4376351	504,9265	4,701072	0	691,2135	385,892	0,2317928	0,4466883	494,4934	4,447014	0	11	622	373						Untertest4.avi	0	880	547	72	111	553	264	666	0	Content		550	262	6890314	895485784
6907	08:35:16.848	00:00:06.906	414	553,5638	360,8917	0,3918967	0,4377633	504,8801	4,705883	0	695,7729	388,4258	0,2319452	0,4467691	495,157	4,440799	0	11	625	375						Untertest4.avi	0	880	547	72	111	553	264	666	0	Content		553	264	6906943	895502413
6924	08:35:16.865	00:00:06.923	415	553,4374	360,7144	0,392105	0,4379312	504,9979	4,710554	0	693,2365	385,9713	0,2321358	0,4468951	494,9999	4,436749	0	11	623	373						Untertest4.avi	0	880	547	72	111	553	264	666	0	Content		551	262	6923566	895519036
6940	08:35:16.881	00:00:06.940	416	551,187	360,0292	0,392368	0,4381134	504,9478	4,700445	0	696,4106	386,0693	0,2325425	0,4471114	496,2188	4,44701	0	11	624	373						Untertest4.avi	0	880	547	72	111	553	264	666	0	Content		552	262	6940191	895535661
6957	08:35:16.898	00:00:06.956	417	556,8857	358,2237	0,3925535	0,4383578	505,0518	4,694999	0	694,0464	388,8194	0,2326919	0,4473232	495,9024	4,497813	0	11	625	374						Untertest4.avi	0	880	547	72	111	553	264	666	0	Content		553	263	6956939	895552409
6974	08:35:16.915	00:00:06.973	418	551,1537	358,5235	0,3926097	0,4386421	505,1393	4,709113	0	694,5377	388,3868	0,2326946	0,4475909	495,4584	4,439939	0	11	623	373						Untertest4.avi	0	880	547	72	111	553	264	666	0	Content		551	262	6973564	895569034
6990	08:35:16.931	00:00:06.990	419	548,926	362,1961	0,3925794	0,438811	505,0169	4,729764	0	698,7772	391,1277	0,2326307	0,4477637	494,9566	4,48267	0	11	624	377						Untertest4.avi	0	880	547	72	111	553	264	666	0	Content		552	266	6990186	895585656
7007	08:35:16.948	00:00:07.006	420	546,5602	360,7474	0,3925697	0,4388621	505,0666	4,764148	0	698,916	390,2139	0,2326085	0,4478579	494,9431	4,483208	0	11	623	375						Untertest4.avi	0	880	547	72	111	553	264	666	0	Content		551	264	7006939	895602409
7024	08:35:16.965	00:00:07.023	421	550,4861	360,8054	0,3925889	0,4388507	505,0592	4,761681	0	697,8377	390,8352	0,232646	0,4479887	494,9744	4,479792	0	11	624	376						Untertest4.avi	0	880	547	72	111	553	264	666	0	Content		552	265	7023557	895619027
7040	08:35:16.981	00:00:07.040	422	553,5676	360,3816	0,3926934	0,4389009	505,2242	4,750684	0	700,1613	385,2955	0,2328682	0,4481502	496,1054	4,5263	0	11	627	373						Untertest4.avi	0	880	547	72	111	553	264	666	0	Content		555	262	7040189	895635659
7057	08:35:16.998	00:00:07.056	423	546,673	359,8604	0,3928133	0,4390626	505,2181	4,760183	0	694,7769	390,5183	0,232925	0,4484031	495,4519	4,487881	0	11	621	375						Untertest4.avi	0	880	547	72	111	553	264	666	0	Content		549	264	7056811	895652281
7074	08:35:17.015	00:00:07.073	424	555,5807	358,9457	0,3929753	0,4392138	505,3013	4,750689	0	698,7516	390,0884	0,2331011	0,4485851	495,7565	4,527302	0	11	627	375						Untertest4.avi	0	880	547	72	111	553	264	666	0	Content		555	264	7073556	895669026
7090	08:35:17.031	00:00:07.090	425	549,4763	359,4929	0,393133	0,439382	505,3263	4,794396	0	697,3299	390,5325	0,2333022	0,4488055	496,1631	4,553846	0	11	623	375						Untertest4.avi	0	880	547	72	111	553	264	666	0	Content		551	264	7090183	895685653
7107	08:35:17.048	00:00:07.106	426	549,7446	359,2887	0,393273	0,4394058	505,265	4,769661	0	696,6125	391,5358	0,2333099	0,4488677	494,8538	4,502981	0	11	623	375						Untertest4.avi	0	880	547	72	111	553	264	666	0	Content		551	264	7106807	895702277
7124	08:35:17.065	00:00:07.123	427	552,735	360,6152	0,3934354	0,4393018	505,3428	4,76448	0	698,4861	388,7975	0,2334409	0,4488025	495,021	4,537407	0	11	626	375						Untertest4.avi	0	880	547	72	111	553	264	666	0	Content		554	264	7123530	895719000
7140	08:35:17.081	00:00:07.140	428	551,0433	359,2563	0,3935315	0,4392012	505,425	4,814731	0	691,645	392,9781	0,2334782	0,4487638	494,3357	4,528725	0	11	621	376						Untertest4.avi	0	880	547	72	111	553	264	666	0	Content		549	265	7140262	895735732
7157	08:35:17.098	00:00:07.156	429	549,5944	359,0932	0,3935809	0,4391864	505,4304	4,813445	0	694,7881	389,9122	0,2335561	0,4488448	494,6765	4,548292	0	11	622	375						Untertest4.avi	0	880	547	72	111	553	264	666	0	Content		550	264	7156889	895752359
7174	08:35:17.115	00:00:07.173	430	551,2834	362,4034	0,3935823	0,4391977	505,4114	4,834684	0	697,1214	394,6074	0,2335052	0,4489588	494,1396	4,568937	0	11	624	379						Untertest4.avi	0	880	547	72	111	553	264	666	0	Content		552	268	7173510	895768980
7190	08:35:17.131	00:00:07.190	431	551,2084	360,2895	0,3935497	0,4391475	505,4215	4,857046	0	698,5471	392,2872	0,2335296	0,4489935	494,5745	4,552993	0	11	625	376						Untertest4.avi	0	880	547	72	111	553	264	666	0	Content		553	265	7190135	895785605
7207	08:35:17.148	00:00:07.206	432	554,9999	359,8771	0,3935215	0,4390614	505,4632	4,83981	0	701,6412	390,5517	0,2335184	0,448991	494,678	4,557662	0	11	628	375						Untertest4.avi	0	880	547	72	111	553	264	666	0	Content		556	264	7206890	895802360
7224	08:35:17.165	00:00:07.223	433	548,6398	357,8999	0,3934603	0,43892	505,3672	4,898763	0	698,0189	391,6387	0,2333579	0,4489644	493,7362	4,561104	0	11	623	375						Untertest4.avi	0	880	547	72	111	553	264	666	0	Content		551	264	7223511	895818981
7240	08:35:17.181	00:00:07.240	434	552,037	362,778	0,3934008	0,4387962	505,3368	4,879414	0	699,2401	393,1085	0,2334519	0,4489158	495,2727	4,617516	0	11	626	378						Untertest4.avi	0	880	547	72	111	553	264	666	0	Content		554	267	7240137	895835607
7257	08:35:17.198	00:00:07.256	435	548,3479	356,4518	0,3933709	0,4386841	505,4068	4,881571	0	696,9249	390,335	0,2333734	0,4489157	494,9119	4,585525	0	11	623	373						Untertest4.avi	0	880	547	72	111	553	264	666	0	Content		551	262	7256760	895852230
7274	08:35:17.215	00:00:07.273	436	551,3195	362,1171	0,3932632	0,4385616	505,291	4,869546	0	699,4915	389,5531	0,2332841	0,4489176	494,8146	4,590934	0	11	625	376						Untertest4.avi	0	880	547	72	111	553	264	666	0	Content		553	265	7273510	895868980
7290	08:35:17.231	00:00:07.290	437	551,5823	361,1729	0,3931155	0,43839	505,3554	4,896236	0	694,6981	392,4589	0,2331063	0,4488691	494,7823	4,607862	0	11	623	377						Untertest4.avi	0	880	547	72	111	553	264	666	0	Content		551	266	7290134	895885604
7307	08:35:17.248	00:00:07.306	438	548,7014	361,0958	0,3928317	0,4380891	505,2411	4,903848	0	700,0898	391,9604	0,2328361	0,4486514	494,5252	4,595227	0	11	624	377						Untertest4.avi	0	880	547	72	111	553	264	666	0	Content		552	266	7306759	895902229
7323	08:35:17.264	00:00:07.323	439	548,6036	360,6816	0,3925675	0,4377995	505,368	4,933387	0	701,5386	390,942	0,2326039	0,4485081	495,0038	4,616894	0	11	625	376						Untertest4.avi	0	880	547	72	111	553	264	666	0	Content		553	265	7323384	895918854
7340	08:35:17.281	00:00:07.340	440	549,8829	361,9823	0,3923092	0,4375379	505,2622	4,939212	0	701,7625	391,3853	0,2323234	0,4483889	494,6356	4,650187	0	11	626	377						Untertest4.avi	0	880	547	72	111	553	264	666	0	Content		554	266	7340131	895935601
7357	08:35:17.298	00:00:07.356	441	551,5125	363,0773	0,3921472	0,4374	505,3193	4,952187	0	702,591	388,9991	0,2322099	0,4483608	495,3184	4,668466	0	11	627	376						Untertest4.avi	0	880	547	72	111	553	264	666	0	Content		555	265	7356759	895952229
7373	08:35:17.314	00:00:07.373	442	550,8898	361,1051	0,3920295	0,4374112	505,3307	4,962878	0	702,6145	390,7248	0,2320447	0,4484697	494,8312	4,620682	0	11	627	376						Untertest4.avi	0	880	547	72	111	553	264	666	0	Content		555	265	7373382	895968852
7390	08:35:17.331	00:00:07.390	443	546,6072	362,2014	0,39188	0,4373595	505,2019	4,952571	0	703,8363	391,1915	0,2318711	0,4484766	494,6185	4,643089	0	11	625	377						Untertest4.avi	0	880	547	72	111	553	264	666	0	Content		553	266	7390007	895985477
7407	08:35:17.348	00:00:07.406	444	555,6045	359,4554	0,3915066	0,4370624	505,3205	4,953658	0	709,9008	386,8854	0,2315556	0,4483155	494,1476	4,645043	0	11	633	373						Untertest4.avi	0	880	547	72	111	553	264	666	0	Content		561	262	7406756	896002226
7423	08:35:17.364	00:00:07.423	445	598,3082	329,5203	0,3901883	0,4358563	505,4518	4,958425	0	743,1884	368,4497	0,2298529	0,4473588	484,2642	4,566576	0	12	671	349						Untertest4.avi	0	880	547	72	111	618	215	183	0	Content		599	238	7423379	896018849
7440	08:35:17.381	00:00:07.440	446	620,355	311,4891	0,3893942	0,4349095	505,661	4,939007	0	758,7742	357,5769	0,2288677	0,4466025	479,4609	4,477142	0	12	690	335						Untertest4.avi	0	880	547	72	111	618	215	183	0	Content		618	224	7440006	896035476
7457	08:35:17.398	00:00:07.456	447	619,976	298,1835	0,3891274	0,4345174	505,6335	4,979072	0	758,3555	353,282	0,228357	0,4462968	477,6617	4,472149	0	12	689	326						Untertest4.avi	0	880	547	72	111	618	215	183	0	Content		617	215	7456632	896052102
7473	08:35:17.414	00:00:07.473	448	621,2614	299,1754	0,3890023	0,4344865	505,5749	4,966753	0	759,2896	352,7725	0,2280151	0,4464674	476,9771	4,459508	0	12	690	326						Untertest4.avi	0	880	547	72	111	618	215	183	0	Content		618	215	7473380	896068850
7490	08:35:17.431	00:00:07.490	449	623,2716	301,134	0,3888111	0,4344416	505,56	5,0083	0	759,9351	353,0309	0,2279759	0,4465438	479,2295	4,484146	0	12	692	327						Untertest4.avi	0	880	547	72	111	618	215	183	0	Content		620	216	7490004	896085474
7507	08:35:17.448	00:00:07.506	450	619,54	303,3711	0,3886462	0,4344108	505,499	4,948005	0	764,103	354,6949	0,2275703	0,4466147	477,5317	4,512528	0	12	692	329						Untertest4.avi	0	880	547	72	111	618	215	183	0	Content		620	218	7506628	896102098
7523	08:35:17.464	00:00:07.523	451	623,207	301,5346	0,3885322	0,434448	505,4762	4,950732	0	760,2731	349,5627	0,2276133	0,4467293	479,8216	4,502442	0	12	692	326						Untertest4.avi	0	880	547	72	111	618	215	183	0	Content		620	215	7523254	896118724
7540	08:35:17.481	00:00:07.540	452	622,5501	305,9649	0,3884284	0,4344774	505,4689	4,96957	0	758,5944	348,9028	0,2272394	0,4468156	477,7136	4,480656	0	12	691	327						Untertest4.avi	0	880	547	72	111	618	215	183	0	Content		619	216	7540003	896135473
7557	08:35:17.498	00:00:07.556	453	621,2792	304,0493	0,388352	0,434457	505,4718	4,991756	0	761,0614	352,8054	0,2271717	0,4468105	477,9837	4,495996	0	12	691	328						Untertest4.avi	0	880	547	72	111	618	215	183	0	Content		619	217	7556629	896152099
7573	08:35:17.514	00:00:07.573	454	605,031	300,1022	0,3885941	0,4341374	505,4142	4,960577	0	749,858	341,8583	0,2279694	0,4465446	484,2014	4,543193	0	12	677	321						Untertest4.avi	0	880	547	72	111	618	215	183	0	Content		605	210	7573253	896168723
7590	08:35:17.531	00:00:07.589	455	493,5002	250,4533	0,390874	0,4319796	505,2737	5,036232	0	642,0451	278,2777	0,2318302	0,4448446	499,8707	4,760793	0	12	568	264						Untertest4.avi	0	880	547	72	111	618	215	183	0	Content		496	153	7589878	896185348
7607	08:35:17.548	00:00:07.606	456	377,7031	196,4743	0,3938254	0,4299558	505,6537	5,013253	0	522,2966	217,4015	0,2355193	0,4436068	509,7474	4,818719	0	13	450	207						Untertest4.avi	0	880	547	72	111	244	51	400	0	Content		378	96	7606625	896202095
7623	08:35:17.564	00:00:07.623	457	290,0764	167,0026	0,3959058	0,4286635	505,6873	4,98872	0	417,8354	181,3371	0,2375876	0,4429115	511,015	4,843585	0	13	354	174						Untertest4.avi	0	880	547	72	111	244	51	400	0	Content		282	63	7623251	896218721
7640	08:35:17.581	00:00:07.639	458	258,1393	151,2053	0,3965936	0,4282238	505,6994	4,984667	0	376,1217	167,251	0,2382253	0,4428594	511,2343	4,846893	0	13	317	159						Untertest4.avi	0	880	547	72	111	244	51	400	0	Content		245	48	7639874	896235344
7656	08:35:17.597	00:00:07.656	459	266,4575	153,6702	0,3964671	0,4284292	505,543	5,002289	0	370,6141	162,8002	0,2376709	0,4431747	509,9224	4,798768	0	13	319	158						Untertest4.avi	0	880	547	72	111	244	51	400	0	Content		247	47	7656500	896251970
7673	08:35:17.614	00:00:07.673	460	258,537	150,6167	0,3964134	0,4286354	505,4648	4,961474	0	369,4779	164,711	0,2376619	0,4433345	511,2146	4,780095	0	13	314	158						Untertest4.avi	0	880	547	72	111	244	51	400	0	Content		242	47	7673247	896268717
7690	08:35:17.631	00:00:07.689	461	260,5939	152,5875	0,3964101	0,4288163	505,4211	4,93576	0	370,2624	174,1051	0,2373113	0,4435652	509,2463	4,756137	0	13	315	163						Untertest4.avi	0	880	547	72	111	244	51	400	0	Content		243	52	7689872	896285342
7706	08:35:17.647	00:00:07.706	462	259,8118	151,0815	0,3963509	0,4291107	505,3092	4,908385	0	365,4557	172,5766	0,2369832	0,4437113	508,1557	4,751603	0	13	313	162						Untertest4.avi	0	880	547	72	111	244	51	400	0	Content		241	51	7706497	896301967
7723	08:35:17.664	00:00:07.723	463	259,1365	147,6591	0,3962516	0,4296315	505,2693	4,922678	0	369,2038	173,2794	0,2368765	0,4440927	509,0011	4,738926	0	13	314	160						Untertest4.avi	0	880	547	72	111	244	51	400	0	Content		242	49	7723244	896318714
7740	08:35:17.681	00:00:07.739	464	266,6913	151,187	0,3961881	0,4303285	505,2229	4,886591	0	373,8607	167,0499	0,2368993	0,444665	510,3717	4,696234	0	13	320	159						Untertest4.avi	0	880	547	72	111	244	51	400	0	Content		248	48	7739873	896335343
7757	08:35:17.698	00:00:07.756	465	263,1193	151,2876	0,3961729	0,4307928	505,1223	4,862722	0	369,7287	173,8697	0,236704	0,4451865	509,4948	4,696588	0	13	316	163						Untertest4.avi	0	880	547	72	111	244	51	400	0	Content		244	52	7756509	896351979
7773	08:35:17.714	00:00:07.773	466	261,9678	155,1058	0,3961762	0,4309076	505,1134	4,860577	0	369,4253	167,9656	0,2366616	0,4453198	509,5948	4,675546	0	13	316	162						Untertest4.avi	0	880	547	72	111	244	51	400	0	Content		244	51	7773123	896368593
7790	08:35:17.731	00:00:07.789	467	266,3309	153,1568	0,3961471	0,4306237	505,0346	4,813879	0	369,5572	169,9532	0,2366679	0,4451469	510,1646	4,674963	0	13	318	162						Untertest4.avi	0	880	547	72	111	244	51	400	0	Content		246	51	7789871	896385341
7807	08:35:17.748	00:00:07.806	468	265,5099	149,6711	0,3960869	0,4301603	505,0764	4,785929	0	374,1249	173,8367	0,2364674	0,444682	509,5058	4,618857	0	13	320	162						Untertest4.avi	0	880	547	72	111	244	51	400	0	Content		248	51	7806507	896401977
7823	08:35:17.764	00:00:07.823	469	260,57	151,1489	0,3959669	0,4296592	505,0219	4,741876	0	371,6469	174,5938	0,2362299	0,4442443	508,7574	4,605097	0	13	316	163						Untertest4.avi	0	880	547	72	111	244	51	400	0	Content		244	52	7823119	896418589
7840	08:35:17.781	00:00:07.839	470	271,2134	158,1135	0,3958119	0,4293326	504,9056	4,677289	0	367,2082	171,8933	0,2361285	0,4439262	509,8871	4,502574	0	13	319	165						Untertest4.avi	0	880	547	72	111	244	51	400	0	Content		247	54	7839746	896435216
7857	08:35:17.798	00:00:07.856	471	264,519	157,5573	0,3956611	0,4290512	504,8922	4,634022	0	364,9517	167,9423	0,2360037	0,4436277	510,2947	4,429591	0	13	315	163						Untertest4.avi	0	880	547	72	111	244	51	400	0	Content		243	52	7856504	896451974
7873	08:35:17.814	00:00:07.873	472	262,8229	154,1924	0,3955502	0,4287891	504,8932	4,593699	0	364,3473	171,0322	0,2360079	0,4433858	511,5676	4,432753	0	13	314	163						Untertest4.avi	0	880	547	72	111	244	51	400	0	Content		242	52	7873120	896468590
7890	08:35:17.831	00:00:07.889	473	268,4363	152,5001	0,3954556	0,4285817	504,9782	4,531414	0	364,5795	165,7709	0,2358741	0,4431101	511,6069	4,304985	0	13	317	159						Untertest4.avi	0	880	547	72	111	244	51	400	0	Content		245	48	7889744	896485214
7906	08:35:17.847	00:00:07.906	474	265,5546	149,5954	0,3953998	0,4282733	504,9272	4,423258	0	372,7308	179,9565	0,2357821	0,4428039	511,3167	4,267695	0	13	319	165						Untertest4.avi	0	880	547	72	111	244	51	400	0	Content		247	54	7906367	896501837
7923	08:35:17.864	00:00:07.923	475	264,6156	152,1601	0,3953305	0,4280703	504,8463	4,415546	0	375,3889	171,1846	0,2354979	0,4426539	509,5919	4,199232	0	13	320	162						Untertest4.avi	0	880	547	72	111	244	51	400	0	Content		248	51	7923118	896518588
7940	08:35:17.881	00:00:07.939	476	229,1456	153,4741	0,3952116	0,4280994	504,8063	4,484453	0	369,4629	173,7657	0,2353933	0,4426696	509,9476	4,181289	0	13	299	164						Untertest4.avi	0	880	547	72	111	244	51	400	0	Content		227	53	7939743	896535213
7956	08:35:17.897	00:00:07.956	477	-1024	-768	-1	-1	-1	-1	4	367,7059	176,4801	0,2351618	0,4427219	508,89	4,115881	0	13	368	176						Untertest4.avi	0	880	547	72	111	244	51	400	0	Content		296	65	7956374	896551844
7973	08:35:17.914	00:00:07.972	478	260,1672	150,5733	0,3950319	0,4280447	504,5365	4,195613	0	366,8548	163,3065	0,2351069	0,4428238	508,8916	4,007566	0	13	314	157						Untertest4.avi	0	880	547	72	111	244	51	400	0	Content		242	46	7972993	896568463
7990	08:35:17.931	00:00:07.989	479	263,4575	137,3672	0,3952391	0,4277046	504,6593	4,11876	0	358,7756	165,9602	0,2353166	0,4425042	508,8916	3,983065	0	13	311	152						Untertest4.avi	0	880	547	72	111	244	51	400	0	Content		239	41	7989741	896585211
8006	08:35:17.947	00:00:08.006	480	228,5557	134,3934	0,3959759	0,4268522	504,7678	4,106362	0	356,7937	163,3735	0,2363926	0,4418294	510,5153	3,958563	0	14	293	149						Untertest4.avi	0	880	547	72	111	206	1	666	0	Content		221	38	8006365	896601835
8023	08:35:17.964	00:00:08.022	481	230,3658	105,4677	0,3960472	0,4263997	504,6786	4,025006	0	326,2804	126,3497	0,2364282	0,4415384	510,5154	3,907549	0	14	278	116						Untertest4.avi	0	880	547	72	111	206	1	666	0	Content		206	5	8022990	896618460
8040	08:35:17.981	00:00:08.039	482	229,7144	107,5738	0,3960578	0,4263824	504,5847	3,961568	0	333,3377	118,6241	0,2364298	0,4414964	510,5154	3,849515	0	14	282	113						Untertest4.avi	0	880	547	72	111	206	1	666	0	Content		210	2	8039612	896635082
8056	08:35:17.997	00:00:08.056	483	264,8302	112,9901	0,3963446	0,426221	506,0237	3,919181	0	340,3951	110,8985	0,2363855	0,4413173	510,7596	3,809504	0	14	303	112						Untertest4.avi	0	880	547	72	111	206	1	666	0	Content		231	1	8056361	896651831
8073	08:35:18.014	00:00:08.072	484	231,1609	101,9167	0,3959697	0,4262572	504,3874	3,861944	0	329,6461	114,0294	0,2362632	0,4412135	510,7597	3,744987	0	14	280	108						Untertest4.avi	0	880	547	72	111	206	1	666	0	Content		208	-3	8072991	896668461
8090	08:35:18.031	00:00:08.089	485	229,0533	113,091	0,3959175	0,426075	504,298	3,866641	0	323,8514	123,6977	0,2361611	0,4410484	510,7597	3,750024	0	14	276	118						Untertest4.avi	0	880	547	72	111	206	1	666	0	Content		204	7	8089610	896685080
8106	08:35:18.047	00:00:08.106	486	189,4775	117,3921	0,395837	0,425966	504,3263	3,871804	0	321,5669	122,7299	0,235962	0,4409094	510,1007	3,75506	0	14	256	120						Untertest4.avi	0	880	547	72	111	206	1	666	0	Content		184	9	8106236	896701706
8123	08:35:18.064	00:00:08.122	487	232,5194	107,2368	0,3957192	0,4256991	504,2105	3,768692	0	327,0321	123,5043	0,2358596	0,440755	510,1008	3,63654	0	14	280	115						Untertest4.avi	0	880	547	72	111	206	1	666	0	Content		208	4	8122984	896718454
8140	08:35:18.081	00:00:08.139	488	231,6486	106,3834	0,3956721	0,4255422	504,2176	3,70311	0	332,3887	117,9566	0,2357943	0,4406759	510,1008	3,589169	0	14	282	112						Untertest4.avi	0	880	547	72	111	206	1	666	0	Content		210	1	8139610	896735080
8156	08:35:18.097	00:00:08.156	489	187,7849	103,8239	0,3957008	0,4254546	504,2946	3,65734	0	334,3975	117,2542	0,2357851	0,4405871	510,7803	3,541797	0	14	261	111						Untertest4.avi	0	880	547	72	111	206	1	666	0	Content		189	0	8156232	896751702
8173	08:35:18.114	00:00:08.172	490	234,338	107,4372	0,3957422	0,4250629	504,2951	3,695458	0	322,948	115,0521	0,235857	0,4405007	510,7804	3,521319	0	14	279	111						Untertest4.avi	0	880	547	72	111	206	1	666	0	Content		207	0	8172857	896768327
8190	08:35:18.131	00:00:08.189	491	228,38	110,2761	0,3958422	0,4248255	504,0108	3,679831	0	322,3307	121,9726	0,2359496	0,4403171	510,7804	3,594945	0	14	275	116						Untertest4.avi	0	880	547	72	111	206	1	666	0	Content		203	5	8189607	896785077
8206	08:35:18.147	00:00:08.206	492	190,822	108,0199	0,3960628	0,4249246	504,2596	3,719218	0	321,7135	121,4507	0,2359851	0,4404654	509,7837	3,572971	0	14	256	115						Untertest4.avi	0	880	547	72	111	206	1	666	0	Content		184	4	8206231	896801701
8223	08:35:18.164	00:00:08.222	493	231,5067	107,852	0,3961121	0,4250153	504,0933	3,577588	0	324,6544	113,872	0,2360736	0,4407244	509,7838	3,392899	0	14	278	111						Untertest4.avi	0	880	547	72	111	206	1	666	0	Content		206	0	8222854	896818324
8239	08:35:18.180	00:00:08.239	494	230,5137	111,7469	0,3961241	0,4250731	504,1929	3,601774	0	333,531	118,0185	0,2360422	0,4406773	509,7838	3,454345	0	14	282	115						Untertest4.avi	0	880	547	72	111	206	1	666	0	Content		210	4	8239490	896834960
8256	08:35:18.197	00:00:08.256	495	192,3933	110,539	0,3961325	0,4249681	504,2936	3,618106	0	335,55	114,8789	0,2360084	0,440412	509,8771	3,371374	0	14	264	113						Untertest4.avi	0	880	547	72	111	206	1	666	0	Content		192	2	8256228	896851698
8273	08:35:18.214	00:00:08.272	496	228,2668	103,8617	0,3961615	0,424836	504,1736	3,534888	0	334,4729	119,5628	0,236042	0,4402717	509,8771	3,406681	0	14	281	112						Untertest4.avi	0	880	547	72	111	206	1	666	0	Content		209	1	8272851	896868321
8289	08:35:18.230	00:00:08.289	497	234,9077	106,0205	0,396312	0,4248872	504,0936	3,498652	0	319,1399	123,092	0,2361719	0,4403674	509,8771	3,416584	0	14	277	115						Untertest4.avi	0	880	547	72	111	206	1	666	0	Content		205	4	8289491	896884961
8306	08:35:18.247	00:00:08.306	498	190,8539	102,4341	0,3965437	0,4250693	504,3835	3,498426	0	317,8548	124,1705	0,2361539	0,4404389	507,8499	3,426486	0	14	254	113						Untertest4.avi	0	880	547	72	111	206	1	666	0	Content		182	2	8306100	896901570
8323	08:35:18.264	00:00:08.322	499	235,7492	102,482	0,3968286	0,4251045	504,3307	3,438822	0	324,6471	120,0132	0,2364269	0,4406506	507,85	3,26729	0	14	280	111						Untertest4.avi	0	880	547	72	111	206	1	666	0	Content		208	0	8322849	896918319
8339	08:35:18.280	00:00:08.339	500	229,9417	109,4106	0,3970433	0,4253609	504,1708	3,459114	0	315,4391	131,3033	0,2366363	0,4408817	507,85	3,32405	0	14	273	120						Untertest4.avi	0	880	547	72	111	206	1	666	0	Content		201	9	8339487	896934957
8356	08:35:18.297	00:00:08.356	501	182,7662	108,4903	0,3971989	0,4258314	504,3293	3,436864	0	316,8636	131,1894	0,2369019	0,4413588	509,27	3,264004	0	14	250	120						Untertest4.avi	0	880	547	72	111	206	1	666	0	Content		178	9	8356096	896951566
8373	08:35:18.314	00:00:08.372	502	228,595	100,9872	0,397164	0,4262299	504,2025	3,443783	0	324,6752	125,6215	0,2369023	0,4418788	509,2701	3,35004	0	14	277	113						Untertest4.avi	0	880	547	72	111	206	1	666	0	Content		205	2	8372846	896968316
8389	08:35:18.330	00:00:08.389	503	229,0274	108,7996	0,3971141	0,4266537	504,2679	3,430329	0	322,6076	113,9017	0,2368035	0,44238	509,2701	3,258646	0	14	276	111						Untertest4.avi	0	880	547	72	111	206	1	666	0	Content		204	0	8389484	896984954
8406	08:35:18.347	00:00:08.406	504	190,9163	108,2904	0,3970273	0,4271138	504,3787	3,441828	0	320,5401	110,0743	0,2365743	0,4428535	508,3101	3,260042	0	14	256	109						Untertest4.avi	0	880	547	72	111	206	1	666	0	Content		184	-2	8406092	897001562
8423	08:35:18.364	00:00:08.422	505	229,5204	106,6959	0,3968715	0,4272161	504,3148	3,43117	0	324,1534	123,2682	0,2364593	0,4431233	508,3102	3,228719	0	14	277	115						Untertest4.avi	0	880	547	72	111	206	1	666	0	Content		205	4	8422718	897018188
8439	08:35:18.380	00:00:08.439	506	238,3894	99,69006	0,3968375	0,427005	504,3923	3,343802	0	320,5467	119,8945	0,2364186	0,4431355	508,3102	3,25441	0	14	279	110						Untertest4.avi	0	880	547	72	111	206	1	666	0	Content		207	-1	8439482	897034952
8456	08:35:18.397	00:00:08.456	507	204,4109	92,19147	0,3969095	0,4264054	504,4279	3,323735	0	320,833	123,6825	0,236611	0,442704	509,834	3,243964	0	14	263	108						Untertest4.avi	0	880	547	72	111	206	1	666	0	Content		191	-3	8456090	897051560
8473	08:35:18.414	00:00:08.472	508	232,9698	103,5713	0,3970078	0,4257818	504,5125	3,36495	0	326,1042	110,0081	0,2367455	0,442276	509,834	3,205067	0	14	280	107						Untertest4.avi	0	880	547	72	111	206	1	666	0	Content		208	-4	8472714	897068184
8489	08:35:18.430	00:00:08.489	509	233,8022	105,7341	0,3971654	0,4253636	504,4948	3,312402	0	321,8395	102,0169	0,2368477	0,4419487	509,834	3,185314	0	14	278	104						Untertest4.avi	0	880	547	72	111	206	1	666	0	Content		206	-7	8489338	897084808
8506	08:35:18.447	00:00:08.506	510	195,4393	112,1926	0,3973495	0,4254564	504,4436	3,347873	0	323,8357	96,73505	0,2369564	0,4419225	509,2902	3,16556	0	14	260	104						Untertest4.avi	0	880	547	72	111	206	1	666	0	Content		188	-7	8506086	897101556
8523	08:35:18.464	00:00:08.522	511	230,0796	99,6543	0,3974415	0,4254248	504,3784	3,3008	0	318,0724	108,4952	0,2370737	0,4419784	509,2903	3,119988	0	14	274	104						Untertest4.avi	0	880	547	72	111	206	1	666	0	Content		202	-7	8522711	897118181
8539	08:35:18.480	00:00:08.539	512	236,2428	95,5538	0,3975462	0,4253518	504,2953	3,296937	0	323,1272	120,1829	0,2371885	0,4419135	509,2903	3,220849	0	14	280	108						Untertest4.avi	0	880	547	72	111	206	1	666	0	Content		208	-3	8539334	897134804
8556	08:35:18.497	00:00:08.555	513	199,1389	87,25985	0,3976837	0,4252923	504,42	3,264634	0	322,0146	124,3608	0,2374122	0,4417579	510,6574	3,203022	0	14	261	106						Untertest4.avi	0	880	547	72	111	206	1	666	0	Content		189	-5	8555958	897151428
8573	08:35:18.514	00:00:08.572	514	240,4115	102,0226	0,39779	0,425075	504,3318	3,229251	0	319,0477	105,2621	0,2374896	0,4416368	510,6575	3,169654	0	14	280	104						Untertest4.avi	0	880	547	72	111	206	1	666	0	Content		208	-7	8572709	897168179
8589	08:35:18.530	00:00:08.589	515	235,8325	102,8862	0,3978781	0,4249177	504,2944	3,296651	0	321,7659	107,8986	0,2375984	0,4414897	510,6575	3,175649	0	14	279	105						Untertest4.avi	0	880	547	72	111	206	1	666	0	Content		207	-6	8589329	897184799
8606	08:35:18.547	00:00:08.605	516	200,0394	103,3496	0,3980603	0,4247063	504,3174	3,282191	0	320,2548	110,5351	0,2375454	0,4411478	509,0405	3,181645	0	14	260	107						Untertest4.avi	0	880	547	72	111	206	1	666	0	Content		188	-4	8605955	897201425
8623	08:35:18.564	00:00:08.622	517	236,767	103,4254	0,3982072	0,4243677	504,192	3,249171	0	320,3896	113,445	0,2376912	0,440809	509,0406	3,096756	0	14	279	108						Untertest4.avi	0	880	547	72	111	206	1	666	0	Content		207	-3	8622579	897218049
8639	08:35:18.580	00:00:08.639	518	245,1195	122,2166	0,3980143	0,4243773	504,0866	3,286194	0	337,7177	126,8848	0,2375851	0,4407246	509,0406	3,148517	0	14	291	125						Untertest4.avi	0	880	547	72	111	206	1	666	0	Content		219	14	8639328	897234798
8656	08:35:18.597	00:00:08.655	519	204,4781	124,5722	0,3963159	0,4248849	504,1145	3,274023	0	339,0313	130,8432	0,2361666	0,4408017	508,7107	3,119205	0	14	272	128						Untertest4.avi	0	880	547	72	111	206	1	666	0	Content		200	17	8655951	897251421
8673	08:35:18.614	00:00:08.672	520	381,0839	164,1422	0,3942841	0,4258141	504,0966	3,258327	0	484,5209	179,3443	0,2348362	0,4413358	508,7108	3,114208	0	15	433	172						Untertest4.avi	0	880	547	72	111	403	98	216	0	Content		361	61	8672575	897268045
8689	08:35:18.630	00:00:08.689	521	408,6122	186,9332	0,3931854	0,426693	504,0835	3,199741	0	520,4495	204,9203	0,2342526	0,4415744	508,7108	3,092105	0	15	465	196						Untertest4.avi	0	880	547	72	111	403	98	216	0	Content		393	85	8689197	897284667
8706	08:35:18.647	00:00:08.705	522	406,0322	206,7244	0,3937822	0,4271989	500,626	3,147004	0	536,1671	227,1226	0,2338144	0,4414837	507,0399	3,078853	0	15	471	217						Untertest4.avi	0	880	547	72	111	403	98	216	0	Content		399	106	8705947	897301417
8723	08:35:18.664	00:00:08.722	523	423,9827	204,8498	0,3928475	0,426671	503,885	3,271688	0	526,6964	212,5383	0,2337172	0,4414339	507,0417	3,012547	0	15	475	209						Untertest4.avi	0	880	547	72	111	403	98	216	0	Content		403	98	8722572	897318042
8739	08:35:18.680	00:00:08.739	524	423,6436	200,3707	0,3927627	0,4263676	503,8458	3,259272	0	525,9973	216,4493	0,2335539	0,4411126	507,0417	3,002465	0	15	475	208						Untertest4.avi	0	880	547	72	111	403	98	216	0	Content		403	97	8739195	897334665
8756	08:35:18.697	00:00:08.755	525	392,052	199,3421	0,3934231	0,4263642	500,7698	3,27173	0	526,6939	221,7814	0,2333854	0,4408288	507,5361	3,007755	0	15	459	211						Untertest4.avi	0	880	547	72	111	403	98	216	0	Content		387	100	8755820	897351290
8773	08:35:18.714	00:00:08.772	526	422,0948	205,1839	0,3924987	0,4259224	503,6025	3,225007	0	535,9169	219,7135	0,2332145	0,4408318	507,5378	3,068016	0	15	479	212						Untertest4.avi	0	880	547	72	111	403	98	216	0	Content		407	101	8772567	897368037
8789	08:35:18.730	00:00:08.789	527	426,3821	204,0678	0,3923933	0,4257852	503,5133	3,211954	0	535,9956	213,0207	0,2330597	0,4408447	507,5378	3,087097	0	15	481	209						Untertest4.avi	0	880	547	72	111	403	98	216	0	Content		409	98	8789192	897384662
8806	08:35:18.747	00:00:08.805	528	397,3414	184,1002	0,3922811	0,4257324	503,5134	3,178529	0	536,0743	214,884	0,2329006	0,4407537	507,5359	3,106178	0	15	467	199						Untertest4.avi	0	880	547	72	111	403	98	216	0	Content		395	88	8805817	897401287
8822	08:35:18.763	00:00:08.822	529	433,9928	203,6846	0,3921917	0,4253232	503,6188	3,176404	0	531,7443	210,3499	0,2327703	0,4406723	507,536	3,037633	0	15	483	207						Untertest4.avi	0	880	547	72	111	403	98	216	0	Content		411	96	8822443	897417913
8839	08:35:18.780	00:00:08.839	530	426,5009	209,8169	0,39206	0,425185	503,4301	3,19627	0	535,61	211,3676	0,2326569	0,4405805	507,536	3,057071	0	15	481	211						Untertest4.avi	0	880	547	72	111	403	98	216	0	Content		409	100	8839191	897434661
8856	08:35:18.797	00:00:08.855	531	402,2733	200,6418	0,3934922	0,4253848	497,6798	3,108089	0	543,2136	192,1534	0,2322949	0,4403968	506,315	2,813163	0	15	473	196						Untertest4.avi	0	880	547	72	111	403	98	216	0	Content		401	85	8855814	897451284
8872	08:35:18.813	00:00:08.872	532	541,3505	216,1281	0,3900265	0,4258987	503,4868	3,118639	0	618,1918	233,1863	0,2310316	0,4412032	506,3169	2,981531	0	15	580	225						Untertest4.avi	0	880	547	72	111	403	98	216	0	Content		508	114	8872443	897467913
8889	08:35:18.830	00:00:08.889	533	568,7999	239,8556	0,3871254	0,4267854	504,2282	3,181749	0	-1024	-768	-1	-1	-1	-1	4	16	569	240						Untertest4.avi	0	880	547	72	111	681	234	1316	0	Content		497	129	8889062	897484532
8906	08:35:18.847	00:00:08.905	534	682,4798	254,627	0,3853316	0,4275827	504,5979	3,128366	0	765,7423	391,1947	0,2181651	0,4422305	415,5419	2,40987	0	16	724	323						Untertest4.avi	0	880	547	72	111	681	234	1316	0	Content		652	212	8905811	897501281
8922	08:35:18.863	00:00:08.922	535	728,3398	275,4286	0,3839611	0,4285287	506,9052	3,066224	0	809,9211	387,1972	0,2188133	0,4430987	426,6227	2,447156	0	16	769	331						Untertest4.avi	0	880	547	72	111	681	234	1316	0	Content		697	220	8922435	897517905
8939	08:35:18.880	00:00:08.939	536	730,6852	276,1205	0,384155	0,4288793	506,698	3,065928	0	815,1995	386,5284	0,2190471	0,443734	430,2379	2,438657	0	16	773	331						Untertest4.avi	0	880	547	72	111	681	234	1316	0	Content		701	220	8939058	897534528
8956	08:35:18.897	00:00:08.955	537	728,6826	274,6042	0,3842728	0,4288621	506,7342	3,083989	0	812,5463	389,3809	0,2190114	0,4439904	430,5303	2,425995	0	16	771	332						Untertest4.avi	0	880	547	72	111	681	234	1316	0	Content		699	221	8955682	897551152
8972	08:35:18.913	00:00:08.972	538	729,0086	265,3999	0,3841771	0,4289724	506,7598	3,085836	0	819,1528	382,5448	0,2190639	0,4444366	432,6235	2,472488	0	16	774	324						Untertest4.avi	0	880	547	72	111	681	234	1316	0	Content		702	213	8972433	897567903
8989	08:35:18.930	00:00:08.989	539	722,4521	272,3652	0,3839161	0,4292168	506,7763	3,084402	0	816,8788	385,8958	0,2186563	0,4448545	431,1716	2,424401	0	16	770	329						Untertest4.avi	0	880	547	72	111	681	234	1316	0	Content		698	218	8989063	897584533
9006	08:35:18.947	00:00:09.005	540	722,1482	272,2507	0,3837652	0,4296646	506,8315	3,13605	0	815,2028	385,4216	0,2184479	0,4456175	431,4018	2,453089	0	16	769	329						Untertest4.avi	0	880	547	72	111	681	234	1316	0	Content		697	218	9005682	897601152
9022	08:35:18.963	00:00:09.022	541	718,7885	272,8669	0,3834814	0,4300689	506,9088	3,101075	0	815,0488	383,0972	0,2184256	0,4463217	433,19	2,436584	0	16	767	328						Untertest4.avi	0	880	547	72	111	681	234	1316	0	Content		695	217	9022306	897617776
9039	08:35:18.980	00:00:09.039	542	723,7783	272,4471	0,3832433	0,4305524	506,9684	3,074768	0	822,5388	378,3449	0,2183522	0,4470291	434,4833	2,465735	0	16	773	325						Untertest4.avi	0	880	547	72	111	681	234	1316	0	Content		701	214	9039054	897634524
9056	08:35:18.997	00:00:09.055	543	719,5833	269,4944	0,3829142	0,4309061	507,8569	3,078225	0	823,2849	376,7976	0,2182067	0,4477128	435,2599	2,481178	0	16	771	323						Untertest4.avi	0	880	547	72	111	681	234	1316	0	Content		699	212	9055678	897651148
9072	08:35:19.013	00:00:09.072	544	740,5543	305,791	0,3786494	0,4314647	479,3109	2,914515	0	818,4152	384,6188	0,2178368	0,4485641	433,8129	2,499247	0	16	779	345						Untertest4.avi	0	880	547	72	111	681	234	1316	0	Content		707	234	9072301	897667771
9089	08:35:19.030	00:00:09.089	545	712,8275	270,1165	0,3826776	0,4320874	507,1783	3,101884	0	814,5857	380,2247	0,2177143	0,4494373	433,696	2,478178	0	16	764	325						Untertest4.avi	0	880	547	72	111	681	234	1316	0	Content		692	214	9089060	897684530
9106	08:35:19.047	00:00:09.105	546	717,981	278,0485	0,3824773	0,4326045	507,3586	3,119196	0	813,0096	381,698	0,2172296	0,4501838	431,5595	2,483394	0	16	765	330						Untertest4.avi	0	880	547	72	111	681	234	1316	0	Content		693	219	9105675	897701145
9122	08:35:19.063	00:00:09.122	547	715,9764	274,7886	0,3823102	0,4330866	507,5463	3,142103	0	818,1392	381,1198	0,2174338	0,4509509	434,6405	2,55729	0	16	767	328						Untertest4.avi	0	880	547	72	111	681	234	1316	0	Content		695	217	9122300	897717770
9139	08:35:19.080	00:00:09.138	548	743,8549	304,5492	0,3780537	0,4335594	480,5126	2,946625	0	817,6012	384,2596	0,2169399	0,4517397	432,4103	2,495494	0	16	781	344						Untertest4.avi	0	880	547	72	111	681	234	1316	0	Content		709	233	9138921	897734391
9156	08:35:19.097	00:00:09.155	549	716,8597	271,6112	0,3817039	0,43402	507,777	3,110821	0	814,353	383,1342	0,2167548	0,4524986	433,302	2,518296	0	16	766	327						Untertest4.avi	0	880	547	72	111	681	234	1316	0	Content		694	216	9155545	897751015
9172	08:35:19.113	00:00:09.172	550	721,5746	270,6142	0,3813919	0,4343662	507,8756	3,128724	0	820,2317	381,8099	0,2164096	0,4531871	432,8761	2,572244	0	16	771	326						Untertest4.avi	0	880	547	72	111	681	234	1316	0	Content		699	215	9172295	897767765
9189	08:35:19.130	00:00:09.188	551	721,9175	264,7878	0,3810208	0,4345312	508,6778	3,115041	0	816,379	382,6368	0,2161406	0,4536251	432,9933	2,546266	0	16	769	324						Untertest4.avi	0	880	547	72	111	681	234	1316	0	Content		697	213	9188919	897784389
9206	08:35:19.147	00:00:09.205	552	718,925	272,0776	0,3808783	0,4346898	507,9799	3,135383	0	811,1127	384,7365	0,2160088	0,4540546	433,4921	2,547473	0	16	765	328						Untertest4.avi	0	880	547	72	111	681	234	1316	0	Content		693	217	9205546	897801016
9222	08:35:19.163	00:00:09.222	553	718,0101	269,8216	0,3807617	0,4347925	507,9641	3,180152	0	818,6625	384,3867	0,2160266	0,4542741	434,3636	2,621214	0	16	768	327						Untertest4.avi	0	880	547	72	111	681	234	1316	0	Content		696	216	9222292	897817762
9239	08:35:19.180	00:00:09.238	554	710,2254	272,0735	0,3807139	0,4349614	508,0602	3,199653	0	817,1935	379,6824	0,2160495	0,4543679	434,8755	2,599807	0	16	764	326						Untertest4.avi	0	880	547	72	111	681	234	1316	0	Content		692	215	9238917	897834387
9256	08:35:19.197	00:00:09.255	555	715,9134	272,9467	0,3807752	0,435284	508,1963	3,184197	0	812,7791	379,5953	0,2160745	0,4545701	434,9715	2,571887	0	16	764	326						Untertest4.avi	0	880	547	72	111	681	234	1316	0	Content		692	215	9255539	897851009
9272	08:35:19.213	00:00:09.272	556	712,6133	268,2876	0,380834	0,4358095	508,2233	3,221887	0	812,3437	386,4809	0,2160249	0,4550681	434,1802	2,575607	0	16	762	327						Untertest4.avi	0	880	547	72	111	681	234	1316	0	Content		690	216	9272164	897867634
9289	08:35:19.230	00:00:09.288	557	743,7255	300,7712	0,3767646	0,4363631	480,8667	3,046139	0	815,6066	386,2053	0,2159087	0,455595	433,7993	2,634245	0	16	780	343						Untertest4.avi	0	880	547	72	111	681	234	1316	0	Content		708	232	9288914	897884384
9306	08:35:19.247	00:00:09.305	558	709,1702	271,6226	0,3809658	0,4369468	507,609	3,226331	0	799,9532	397,9919	0,215219	0,4561952	426,631	2,62112	0	16	755	335						Untertest4.avi	0	880	547	72	111	681	234	1316	0	Content		683	224	9305538	897901008
9322	08:35:19.263	00:00:09.322	559	701,5063	286,8643	0,3810897	0,4375414	507,0151	3,314831	0	788,609	409,6315	0,2142467	0,4568257	417,781	2,563381	0	16	745	348						Untertest4.avi	0	880	547	72	111	681	234	1316	0	Content		673	237	9322159	897917629
9339	08:35:19.280	00:00:09.338	560	705,3035	288,9048	0,3807114	0,4376996	507,0427	3,260649	0	780,7715	415,5088	0,2138087	0,4570103	416,1428	2,615677	0	16	743	352						Untertest4.avi	0	880	547	72	111	681	234	1316	0	Content		671	241	9338784	897934254
9356	08:35:19.297	00:00:09.355	561	690,9926	288,6776	0,3805643	0,4377642	507,1783	3,367826	0	781,3804	415,937	0,2134758	0,4572856	414,6577	2,609246	0	16	736	352						Untertest4.avi	0	880	547	72	111	681	234	1316	0	Content		664	241	9355535	897951005
9372	08:35:19.313	00:00:09.372	562	718,6013	286,559	0,3808834	0,4380011	507,0354	3,399624	0	784,4893	414,5208	0,2135494	0,4575808	416,3959	2,663851	0	16	752	351						Untertest4.avi	0	880	547	72	111	681	234	1316	0	Content		680	240	9372157	897967627
9389	08:35:19.330	00:00:09.388	563	694,4691	285,9437	0,3803496	0,4381084	507,0788	3,420313	0	783,7965	419,8806	0,2132206	0,4577874	415,0659	2,638582	0	16	739	353						Untertest4.avi	0	880	547	72	111	681	234	1316	0	Content		667	242	9388782	897984252
9405	08:35:19.346	00:00:09.405	564	700,5259	290,3203	0,3801879	0,4381914	507,0071	3,396985	0	782,4381	419,6141	0,2130636	0,457858	415,646	2,672669	0	16	741	355						Untertest4.avi	0	880	547	72	111	681	234	1316	0	Content		669	244	9405407	898000877
9422	08:35:19.363	00:00:09.422	565	699,688	281,9814	0,3799818	0,4384193	507,2861	3,390626	0	778,2461	417,4348	0,2130474	0,4580589	416,8594	2,743655	0	16	739	350						Untertest4.avi	0	880	547	72	111	681	234	1316	0	Content		667	239	9422158	898017628
9439	08:35:19.380	00:00:09.438	566	696,3344	288,1387	0,3798095	0,4386922	507,1062	3,485751	0	779,1691	422,3718	0,2125155	0,458425	413,1604	2,681161	0	16	738	355						Untertest4.avi	0	880	547	72	111	681	234	1316	0	Content		666	244	9438782	898034252
9455	08:35:19.396	00:00:09.455	567	698,3325	288,6916	0,3796064	0,4389016	507,1996	3,465338	0	776,6396	420,1479	0,212458	0,4586059	414,0045	2,773998	0	16	737	354						Untertest4.avi	0	880	547	72	111	681	234	1316	0	Content		665	243	9455405	898050875
9472	08:35:19.413	00:00:09.472	568	698,9128	288,2288	0,3793999	0,4391513	507,3199	3,476467	0	788,4639	412,8868	0,2127192	0,4589293	417,7759	2,782125	0	16	744	351						Untertest4.avi	0	880	547	72	111	681	234	1316	0	Content		672	240	9472030	898067500
9489	08:35:19.430	00:00:09.488	569	695,9451	286,2109	0,379138	0,4393115	507,2639	3,486598	0	782,5405	416,0654	0,2121211	0,4592009	414,5951	2,736589	0	16	739	351						Untertest4.avi	0	880	547	72	111	681	234	1316	0	Content		667	240	9488780	898084250
9505	08:35:19.446	00:00:09.505	570	700,2862	286,2191	0,37883	0,4393535	507,2967	3,490284	0	784,1752	410,1792	0,212445	0,459239	419,2819	2,796992	0	16	742	348						Untertest4.avi	0	880	547	72	111	681	234	1316	0	Content		670	237	9505401	898100871
9522	08:35:19.463	00:00:09.522	571	694,4715	288,2292	0,3785602	0,4394089	507,3546	3,581093	0	788,684	414,9978	0,2121997	0,4593424	420,2282	2,820245	0	16	742	352						Untertest4.avi	0	880	547	72	111	681	234	1316	0	Content		670	241	9522025	898117495
9539	08:35:19.480	00:00:09.538	572	700,7841	286,7234	0,3782061	0,439629	507,4472	3,586257	0	784,7625	415,4508	0,2113823	0,4596924	416,0173	2,891569	0	16	743	351						Untertest4.avi	0	880	547	72	111	681	234	1316	0	Content		671	240	9538650	898134120
9555	08:35:19.496	00:00:09.555	573	722,5341	279,7888	0,3781541	0,4398746	507,5504	3,605867	0	784,8846	413,77	0,2111889	0,4600317	417,5955	2,856427	0	16	754	347						Untertest4.avi	0	880	547	72	111	681	234	1316	0	Content		682	236	9555397	898150867
9572	08:35:19.513	00:00:09.572	574	699,5303	287,4851	0,3774507	0,4399005	507,6098	3,683362	0	789,1801	417,2352	0,2109518	0,4602728	418,2611	2,872804	0	16	744	352						Untertest4.avi	0	880	547	72	111	681	234	1316	0	Content		672	241	9572024	898167494
9589	08:35:19.530	00:00:09.588	575	701,7529	289,1058	0,3771825	0,4399232	507,5567	3,658967	0	783,5248	414,4159	0,2105533	0,4605893	417,3742	2,904476	0	16	743	352						Untertest4.avi	0	880	547	72	111	681	234	1316	0	Content		671	241	9588648	898184118
9605	08:35:19.546	00:00:09.605	576	704,1863	285,6136	0,3769632	0,4399505	507,653	3,684223	0	786,0692	412,7381	0,2105646	0,4609431	418,7123	2,927592	0	16	745	349						Untertest4.avi	0	880	547	72	111	681	234	1316	0	Content		673	238	9605272	898200742
9622	08:35:19.563	00:00:09.622	577	712,187	300,527	0,3765581	0,4405458	508,0389	3,708639	0	795,579	419,1887	0,211468	0,4617814	427,9409	2,964745	0	16	754	360						Untertest4.avi	0	880	547	72	111	681	234	1316	0	Content		682	249	9622019	898217489
9639	08:35:19.580	00:00:09.638	578	720,4923	315,3483	0,3763766	0,4409641	508,165	3,67993	0	791,7625	428,6016	0,2110328	0,4624817	424,3187	2,984494	0	16	756	372						Untertest4.avi	0	880	547	72	111	681	234	1316	0	Content		684	261	9638645	898234115
9655	08:35:19.596	00:00:09.655	579	715,1553	314,654	0,3763734	0,4410347	508,0172	3,683844	0	788,0286	426,4903	0,2107956	0,4627417	423,0205	2,990615	0	16	752	371						Untertest4.avi	0	880	547	72	111	681	234	1316	0	Content		680	260	9655269	898250739
9672	08:35:19.613	00:00:09.671	580	707,7429	310,9467	0,3762018	0,4413553	508,1389	3,713176	0	798,901	425,1938	0,2110702	0,4632505	426,59	3,040528	0	16	753	368						Untertest4.avi	0	880	547	72	111	681	234	1316	0	Content		681	257	9671891	898267361
9689	08:35:19.630	00:00:09.688	581	716,31	314,0067	0,3761119	0,4415803	508,1977	3,788157	0	794,0903	424,4128	0,210809	0,4636424	425,6288	3,070326	0	16	755	369						Untertest4.avi	0	880	547	72	111	681	234	1316	0	Content		683	258	9688639	898284109
9705	08:35:19.646	00:00:09.705	582	709,3332	315,144	0,3759693	0,4416505	508,1129	3,811096	0	798,1803	423,6446	0,2108705	0,4639655	427,1366	3,030369	0	16	754	369						Untertest4.avi	0	880	547	72	111	681	234	1316	0	Content		682	258	9705264	898300734
9722	08:35:19.663	00:00:09.721	583	711,8969	315,176	0,3758083	0,4417254	508,0617	3,801416	0	796,5171	426,1487	0,2105107	0,4642396	425,1583	3,06191	0	16	754	371						Untertest4.avi	0	880	547	72	111	681	234	1316	0	Content		682	260	9721887	898317357
9739	08:35:19.680	00:00:09.738	584	713,3987	314,0627	0,3756428	0,4417495	508,1646	3,794899	0	796,5928	425,4738	0,2105048	0,4644983	426,594	3,076971	0	16	755	370						Untertest4.avi	0	880	547	72	111	681	234	1316	0	Content		683	259	9738511	898333981
9755	08:35:19.696	00:00:09.755	585	710,7075	314,8389	0,375363	0,4417416	508,0641	3,834666	0	803,066	425,1961	0,2105667	0,4647227	429,024	3,165795	0	16	757	370						Untertest4.avi	0	880	547	72	111	681	234	1316	0	Content		685	259	9755262	898350732
9772	08:35:19.713	00:00:09.771	586	712,0878	315,4076	0,3751732	0,4418193	508,273	3,860434	0	800,6841	428,4806	0,2099815	0,4650849	425,6556	3,144304	0	16	756	372						Untertest4.avi	0	880	547	72	111	681	234	1316	0	Content		684	261	9771886	898367356
9789	08:35:19.730	00:00:09.788	587	715,0446	317,3755	0,3750421	0,4420359	508,0507	3,896764	0	796,3588	425,3104	0,2100664	0,4656705	428,0019	3,147369	0	16	756	371						Untertest4.avi	0	880	547	72	111	681	234	1316	0	Content		684	260	9788512	898383982
9805	08:35:19.746	00:00:09.805	588	711,6906	315,903	0,3748569	0,4421383	508,1617	3,89906	0	796,4551	427,5144	0,2096157	0,4661023	425,1461	3,083747	0	16	754	372						Untertest4.avi	0	880	547	72	111	681	234	1316	0	Content		682	261	9805260	898400730
9822	08:35:19.763	00:00:09.821	589	711,9922	314,4926	0,3746676	0,4421155	508,2778	3,919114	0	798,2336	426,4442	0,2097984	0,4664302	427,7453	3,145669	0	16	755	370						Untertest4.avi	0	880	547	72	111	681	234	1316	0	Content		683	259	9821884	898417354
9839	08:35:19.780	00:00:09.838	590	709,0746	313,8801	0,3743846	0,4420649	508,1884	3,951645	0	796,8145	428,4877	0,2094921	0,4667366	427,0213	3,188631	0	16	753	371						Untertest4.avi	0	880	547	72	111	681	234	1316	0	Content		681	260	9838507	898433977
9855	08:35:19.796	00:00:09.855	591	711,1653	312,2538	0,3740727	0,4420847	508,1772	3,955149	0	800,8588	423,4598	0,2093152	0,4672053	427,879	3,197923	0	16	756	368						Untertest4.avi	0	880	547	72	111	681	234	1316	0	Content		684	257	9855131	898450601
9872	08:35:19.813	00:00:09.871	592	710,878	319,2475	0,3736871	0,4421692	508,1236	3,953323	0	794,3376	426,7953	0,2089131	0,4675533	427,3105	3,227466	0	16	753	373						Untertest4.avi	0	880	547	72	111	681	234	1316	0	Content		681	262	9871879	898467349
9889	08:35:19.830	00:00:09.888	593	707,9567	318,6167	0,3733212	0,4423432	508,1962	3,945379	0	-1024	-768	-1	-1	-1	-1	4	16	708	319						Untertest4.avi	0	880	547	72	111	681	234	1316	0	Content		636	208	9888503	898483973
9905	08:35:19.846	00:00:09.905	594	712,7369	310,9443	0,3733039	0,4423565	508,392	4,012403	0	802,7154	424,148	0,2086243	0,4680801	428,6841	3,230991	0	16	758	368						Untertest4.avi	0	880	547	72	111	681	234	1316	0	Content		686	257	9905128	898500598
9922	08:35:19.863	00:00:09.921	595	701,3352	289,1076	0,373676	0,4414518	507,5418	4,091533	0	776,9258	424,6423	0,2073371	0,4675394	413,7398	3,146074	0	16	739	357						Untertest4.avi	0	880	547	72	111	681	234	1316	0	Content		667	246	9921753	898517223
9939	08:35:19.880	00:00:09.938	596	697,6369	266,6799	0,3739184	0,4408651	507,6229	4,062366	0	768,6865	411,7397	0,2074355	0,4673645	411,9824	3,177816	0	16	733	339						Untertest4.avi	0	880	547	72	111	681	234	1316	0	Content		661	228	9938504	898533974
9955	08:35:19.896	00:00:09.955	597	696,2788	269,0459	0,3740674	0,4409781	507,5782	4,082984	0	771,8913	404,147	0,2081777	0,4674855	418,3143	3,214928	0	16	734	337						Untertest4.avi	0	880	547	72	111	681	234	1316	0	Content		662	226	9955127	898550597
9972	08:35:19.913	00:00:09.971	598	693,8075	269,1276	0,374173	0,4410236	507,6826	4,058638	0	775,5458	403,2286	0,2084335	0,4676021	420,0807	3,234433	0	16	735	336						Untertest4.avi	0	880	547	72	111	681	234	1316	0	Content		663	225	9971752	898567222
9988	08:35:19.929	00:00:09.988	599	698,651	268,8698	0,3741392	0,4410975	507,6612	4,105147	0	773,1348	403,362	0,2082143	0,4677955	418,8726	3,238273	0	16	736	336						Untertest4.avi	0	880	547	72	111	681	234	1316	0	Content		664	225	9988375	898583845
10005	08:35:19.946	00:00:10.005	600	697,3606	271,16	0,3739931	0,4412778	507,6888	4,120129	0	768,325	407,8984	0,2075656	0,4681064	414,6221	3,208403	0	16	733	340						Untertest4.avi	0	880	547	72	111	681	234	1316	0	Content		661	229	10005124	898600594
10022	08:35:19.963	00:00:10.021	601	700,6458	268,0221	0,3738275	0,4416068	507,7173	4,07774	0	771,0317	401,3586	0,2078917	0,4685218	419,1264	3,276361	0	16	736	335						Untertest4.avi	0	880	547	72	111	681	234	1316	0	Content		664	224	10021751	898617221
10038	08:35:19.979	00:00:10.038	602	694,6657	268,443	0,3736703	0,441998	507,8299	4,146934	0	770,8436	404,2863	0,2075258	0,4690687	417,266	3,249424	0	16	733	336						Untertest4.avi	0	880	547	72	111	681	234	1316	0	Content		661	225	10038372	898633842
10055	08:35:19.996	00:00:10.054	603	695,2819	272,1414	0,3735973	0,4422779	507,8286	4,137625	0	771,1143	405,1834	0,20736	0,4695248	416,3123	3,278399	0	16	733	339						Untertest4.avi	0	880	547	72	111	681	234	1316	0	Content		661	228	10054998	898650468
10072	08:35:20.013	00:00:10.071	604	692,8268	271,9427	0,3736142	0,4423919	507,8573	4,165751	0	768,4968	407,4841	0,2072155	0,4698198	415,2867	3,287256	0	16	731	340						Untertest4.avi	0	880	547	72	111	681	234	1316	0	Content		659	229	10071747	898667217
10088	08:35:20.029	00:00:10.088	605	707,0083	290,2996	0,371429	0,442255	494,5876	4,105391	0	768,9929	404,2222	0,2075098	0,4698888	417,0651	3,289471	0	16	738	347						Untertest4.avi	0	880	547	72	111	681	234	1316	0	Content		666	236	10088371	898683841
10105	08:35:20.046	00:00:10.104	606	692,8725	272,9232	0,373765	0,4422317	507,9292	4,206972	0	771,6217	404,9481	0,2076906	0,4698594	418,1817	3,299715	0	16	732	339						Untertest4.avi	0	880	547	72	111	681	234	1316	0	Content		660	228	10104995	898700465
10122	08:35:20.063	00:00:10.121	607	696,0349	266,751	0,3738542	0,4420994	507,9723	4,179123	0	778,4904	406,1563	0,2079259	0,4698263	419,501	3,330071	0	16	737	336						Untertest4.avi	0	880	547	72	111	681	234	1316	0	Content		665	225	10121620	898717090
10138	08:35:20.079	00:00:10.138	608	692,8478	268,3423	0,3739176	0,4421591	508,0007	4,233328	0	770,5504	415,4518	0,2069458	0,4699826	410,3201	3,248598	0	16	732	342						Untertest4.avi	0	880	547	72	111	681	234	1316	0	Content		660	231	10138369	898733839
10155	08:35:20.096	00:00:10.154	609	619,3552	324,9024	0,385959	0,4423165	467,0905	3,876567	0	764,0516	412,2461	0,2073466	0,4701863	413,6354	3,296463	0	16	692	369						Untertest4.avi	0	880	547	72	111	681	234	1316	0	Content		620	258	10154996	898750466
10172	08:35:20.113	00:00:10.171	610	697,0573	274,8749	0,3738744	0,4425187	507,9918	4,272185	0	773,5565	403,6387	0,2078728	0,4704489	418,9198	3,328881	0	16	735	339						Untertest4.avi	0	880	547	72	111	681	234	1316	0	Content		663	228	10171618	898767088
10188	08:35:20.129	00:00:10.188	611	686,105	283,6261	0,3731264	0,4430342	508,8287	4,26953	0	780,2094	407,5439	0,2080055	0,4710344	421,9819	3,379101	0	16	733	346						Untertest4.avi	0	880	547	72	111	681	234	1316	0	Content		661	235	10188244	898783714
10205	08:35:20.146	00:00:10.204	612	739,2086	299,5555	0,3718804	0,4441548	510,0962	4,261971	0	845,152	391,4941	0,2106393	0,4718138	451,8183	3,608387	0	17	792	346						Untertest4.avi	0	880	547	72	111	720	240	333	0	Content		720	235	10204993	898800463
10222	08:35:20.163	00:00:10.221	613	743,5377	302,3131	0,3717372	0,4444512	509,7449	4,258015	0	852,0911	392,5079	0,2104677	0,4719642	451,8183	3,618473	0	17	798	347						Untertest4.avi	0	880	547	72	111	720	240	333	0	Content		726	236	10221618	898817088
10238	08:35:20.179	00:00:10.238	614	748,9135	352,0366	0,3652723	0,4445245	467,5705	3,9572	0	851,4589	388,5398	0,210494	0,4720308	451,8183	3,599086	0	17	800	370						Untertest4.avi	0	880	547	72	111	720	240	333	0	Content		728	259	10238240	898833710
10255	08:35:20.196	00:00:10.254	615	743,2673	304,7349	0,3718264	0,4445323	509,8713	4,279402	0	850,5882	393,1327	0,210478	0,4720585	451,8183	3,617235	0	17	797	349						Untertest4.avi	0	880	547	72	111	720	240	333	0	Content		725	238	10254864	898850334
10272	08:35:20.213	00:00:10.271	616	747,0062	307,0073	0,3719699	0,4445666	510,0652	4,299467	0	851,7417	390,5075	0,2104894	0,4720423	451,8183	3,617188	0	17	799	349						Untertest4.avi	0	880	547	72	111	720	240	333	0	Content		727	238	10271615	898867085
10288	08:35:20.229	00:00:10.288	617	738,5372	305,5627	0,3719028	0,444633	510,0916	4,308678	0	853,039	393,5294	0,2104825	0,4720413	451,8183	3,616633	0	17	796	350						Untertest4.avi	0	880	547	72	111	720	240	333	0	Content		724	239	10288250	898883720
10305	08:35:20.246	00:00:10.304	618	740,7581	305,2245	0,371841	0,4447335	510,0994	4,340776	0	852,4525	394,123	0,210447	0,4720896	451,8183	3,651821	0	17	797	350						Untertest4.avi	0	880	547	72	111	720	240	333	0	Content		725	239	10304862	898900332
10321	08:35:20.262	00:00:10.321	619	736,7349	303,9404	0,3717898	0,4449181	510,007	4,35006	0	851,1504	394,5919	0,2103575	0,4722073	451,8183	3,614918	0	17	794	349						Untertest4.avi	0	880	547	72	111	720	240	333	0	Content		722	238	10321488	898916958
10338	08:35:20.279	00:00:10.338	620	743,8188	305,9986	0,3717248	0,4450217	510,001	4,305216	0	853,0305	395,2902	0,2102801	0,4723198	451,8183	3,657119	0	17	798	351						Untertest4.avi	0	880	547	72	111	720	240	333	0	Content		726	240	10338246	898933716
10355	08:35:20.296	00:00:10.354	621	740,1971	304,6376	0,3716208	0,4451465	509,9767	4,340357	0	852,5616	397,3063	0,2101882	0,4724952	451,8183	3,673299	0	17	796	351						Untertest4.avi	0	880	547	72	111	720	240	333	0	Content		724	240	10354859	898950329
10371	08:35:20.312	00:00:10.371	622	738,4063	307,8633	0,3714996	0,4453528	510,067	4,386339	0	805,8591	446,5982	0,2048286	0,4728348	403,4117	3,277295	0	17	772	377						Untertest4.avi	0	880	547	72	111	720	240	333	0	Content		700	266	10371482	898966952
10388	08:35:20.329	00:00:10.388	623	739,1155	308,1529	0,371425	0,4455566	510,0534	4,406379	0	809,4028	444,1171	0,2049391	0,4730606	404,9173	3,3213	0	17	774	376						Untertest4.avi	0	880	547	72	111	720	240	333	0	Content		702	265	10388109	898983579
10405	08:35:20.346	00:00:10.404	624	739,7967	306,7768	0,3713849	0,4457851	510,085	4,37669	0	813,3394	445,2917	0,2049113	0,4732187	404,9482	3,327495	0	17	777	376						Untertest4.avi	0	880	547	72	111	720	240	333	0	Content		705	265	10404857	899000327
10421	08:35:20.362	00:00:10.421	625	738,3474	308,0777	0,3713964	0,4459845	510,0522	4,402349	0	807,6255	440,8637	0,2050259	0,4734901	406,2938	3,344243	0	17	773	374						Untertest4.avi	0	880	547	72	111	720	240	333	0	Content		701	263	10421479	899016949
10438	08:35:20.379	00:00:10.438	626	741,8783	306,074	0,3714738	0,4462471	510,0959	4,390012	0	807,2404	443,0043	0,2050238	0,4737975	405,7982	3,319254	0	17	775	375						Untertest4.avi	0	880	547	72	111	720	240	333	0	Content		703	264	10438104	899033574
10455	08:35:20.396	00:00:10.454	627	740,7277	307,0695	0,3715493	0,4464677	510,0645	4,392361	0	807,4227	443,2636	0,2050638	0,4740157	405,8772	3,359834	0	17	774	375						Untertest4.avi	0	880	547	72	111	720	240	333	0	Content		702	264	10454728	899050198
10471	08:35:20.412	00:00:10.471	628	739,6567	306,1781	0,3715872	0,4465889	510,094	4,421151	0	811,8463	446,4084	0,205081	0,4741884	405,8715	3,360519	0	17	776	376						Untertest4.avi	0	880	547	72	111	720	240	333	0	Content		704	265	10471480	899066950
10488	08:35:20.429	00:00:10.488	629	740,9688	302,9109	0,3715821	0,4467031	510,177	4,411114	0	810,0452	440,1599	0,2053182	0,4744388	407,8292	3,386456	0	17	776	372						Untertest4.avi	0	880	547	72	111	720	240	333	0	Content		704	261	10488106	899083576
10505	08:35:20.446	00:00:10.504	630	747,5694	305,0851	0,3716681	0,4468234	510,1178	4,421145	0	807,6143	441,5389	0,2051274	0,4746504	406,004	3,376087	0	17	778	373						Untertest4.avi	0	880	547	72	111	720	240	333	0	Content		706	262	10504729	899100199
10521	08:35:20.462	00:00:10.521	631	743,5565	302,7075	0,3717967	0,4466873	510,4502	4,439765	0	847,4075	390,5989	0,210163	0,4744346	451,9574	3,741329	0	17	795	347						Untertest4.avi	0	880	547	72	111	720	240	333	0	Content		723	236	10521477	899116947
10538	08:35:20.479	00:00:10.538	632	693,0253	272,5351	0,3724633	0,4453956	509,5821	4,434528	0	790,9329	396,3763	0,2084912	0,4734059	428,1494	3,609777	0	18	742	334						Untertest4.avi	0	880	547	72	111	655	228	866	0	Content		670	223	10538101	899133571
10555	08:35:20.496	00:00:10.554	633	688,2723	267,7037	0,3726645	0,4449458	509,5452	4,446925	0	783,4656	398,1661	0,2081138	0,4730691	423,9093	3,585676	0	18	736	333						Untertest4.avi	0	880	547	72	111	655	228	866	0	Content		664	222	10554727	899150197
10571	08:35:20.512	00:00:10.571	634	680,5282	268,1756	0,3725659	0,4452616	509,2455	4,478725	0	784,6663	398,7415	0,2077792	0,4733144	422,221	3,53802	0	18	733	333						Untertest4.avi	0	880	547	72	111	655	228	866	0	Content		661	222	10571349	899166819
10588	08:35:20.529	00:00:10.588	635	684,8549	264,1648	0,3726022	0,4453868	509,1735	4,482718	0	778,8214	401,9508	0,2075166	0,4735575	420,1573	3,537653	0	18	732	333						Untertest4.avi	0	880	547	72	111	655	228	866	0	Content		660	222	10588101	899183571
10605	08:35:20.546	00:00:10.604	636	683,5579	268,1659	0,3727163	0,4453936	509,1308	4,472842	0	778,5784	403,8084	0,2072041	0,4736137	417,0075	3,53521	0	18	731	336						Untertest4.avi	0	880	547	72	111	655	228	866	0	Content		659	225	10604721	899200191
10621	08:35:20.562	00:00:10.621	637	677,0341	267,1319	0,3728079	0,4453202	509,2285	4,484984	0	769,064	403,7655	0,2072377	0,4735494	416,5372	3,531121	0	18	723	335						Untertest4.avi	0	880	547	72	111	655	228	866	0	Content		651	224	10621345	899216815
10638	08:35:20.579	00:00:10.637	638	687,0801	267,1526	0,3729873	0,4453297	509,2136	4,470128	0	769,0695	410,8362	0,2068283	0,4735712	412,4602	3,492748	0	18	728	339						Untertest4.avi	0	880	547	72	111	655	228	866	0	Content		656	228	10637971	899233441
10655	08:35:20.596	00:00:10.654	639	684,6225	269,7102	0,3730286	0,4453884	509,1737	4,480278	0	776,99	412,3679	0,2069786	0,473644	413,1287	3,496017	0	18	731	341						Untertest4.avi	0	880	547	72	111	655	228	866	0	Content		659	230	10654720	899250190
10671	08:35:20.612	00:00:10.671	640	683,6584	268,628	0,3730645	0,4454512	509,1847	4,485953	0	768,8002	410,878	0,2068313	0,4737527	412,0575	3,509795	0	18	726	340						Untertest4.avi	0	880	547	72	111	655	228	866	0	Content		654	229	10671346	899266816
10688	08:35:20.629	00:00:10.687	641	683,9225	268,6979	0,3730929	0,4455347	509,3649	4,519575	0	771,9925	408,2159	0,2067518	0,4738863	411,217	3,491935	0	18	728	338						Untertest4.avi	0	880	547	72	111	655	228	866	0	Content		656	227	10687970	899283440
10705	08:35:20.646	00:00:10.704	642	683,2693	270,5857	0,3730794	0,4455895	509,2978	4,5197	0	771,374	413,1483	0,2067296	0,4739771	411,0409	3,484732	0	18	727	342						Untertest4.avi	0	880	547	72	111	655	228	866	0	Content		655	231	10704594	899300064
10721	08:35:20.662	00:00:10.721	643	683,7313	268,3286	0,3730712	0,4455976	509,4293	4,548936	0	772,8957	410,1072	0,2067062	0,4740326	410,9869	3,497349	0	18	728	339						Untertest4.avi	0	880	547	72	111	655	228	866	0	Content		656	228	10721343	899316813
10738	08:35:20.679	00:00:10.737	644	677,5991	268,9468	0,3730394	0,4456073	509,1828	4,551408	0	772,3311	408,3196	0,2066384	0,4740472	410,8779	3,494398	0	18	725	339						Untertest4.avi	0	880	547	72	111	655	228	866	0	Content		653	228	10737970	899333440
10755	08:35:20.696	00:00:10.754	645	680,7181	269,2628	0,3730037	0,4455538	509,2105	4,524401	0	772,9189	411,0863	0,2065881	0,4740106	410,7768	3,520355	0	18	727	340						Untertest4.avi	0	880	547	72	111	655	228	866	0	Content		655	229	10754592	899350062
10771	08:35:20.712	00:00:10.771	646	681,2541	269,3546	0,3729386	0,4455034	509,2095	4,546889	0	776,27	408,4324	0,206872	0,473967	413,6432	3,528661	0	18	729	339						Untertest4.avi	0	880	547	72	111	655	228	866	0	Content		657	228	10771230	899366700
10788	08:35:20.729	00:00:10.787	647	680,2779	271,4826	0,3728036	0,4454324	509,2185	4,573741	0	774,3684	410,1276	0,2066625	0,473942	412,4324	3,525237	0	18	727	341						Untertest4.avi	0	880	547	72	111	655	228	866	0	Content		655	230	10787964	899383434
10805	08:35:20.746	00:00:10.804	648	683,2426	269,2399	0,372747	0,4453591	509,2401	4,59394	0	770,9228	414,9131	0,2062977	0,4738997	410,0449	3,549478	0	18	727	342						Untertest4.avi	0	880	547	72	111	655	228	866	0	Content		655	231	10804589	899400059
10821	08:35:20.762	00:00:10.821	649	683,4094	267,4319	0,3727095	0,4452382	509,5203	4,577805	0	774,1703	408,1107	0,2064392	0,4738404	411,625	3,526849	0	18	729	338						Untertest4.avi	0	880	547	72	111	655	228	866	0	Content		657	227	10821225	899416695
10838	08:35:20.779	00:00:10.837	650	677,4624	265,864	0,3726963	0,445186	509,5764	4,582902	0	769,741	413,4262	0,2062198	0,4738276	410,3837	3,531085	0	18	724	340						Untertest4.avi	0	880	547	72	111	655	228	866	0	Content		652	229	10837837	899433307
10855	08:35:20.796	00:00:10.854	651	680,1867	267,6563	0,3725865	0,4451306	509,6917	4,581908	0	771,3214	411,5237	0,2062392	0,4737864	411,1382	3,539299	0	18	726	340						Untertest4.avi	0	880	547	72	111	655	228	866	0	Content		654	229	10854587	899450057
10871	08:35:20.812	00:00:10.871	652	682,9209	270,8148	0,3724244	0,4451377	509,5665	4,586619	0	772,8848	410,1267	0,2064146	0,4737905	413,6595	3,590375	0	18	728	340						Untertest4.avi	0	880	547	72	111	655	228	866	0	Content		656	229	10871226	899466696
10888	08:35:20.829	00:00:10.887	653	683,0231	271,6691	0,3723156	0,4451959	509,7354	4,614266	0	773,5049	415,7748	0,2059926	0,4738374	411,0382	3,571759	0	18	728	344						Untertest4.avi	0	880	547	72	111	655	228	866	0	Content		656	233	10887836	899483306
10904	08:35:20.845	00:00:10.904	654	686,3113	272,7889	0,3722703	0,4452569	509,7956	4,626198	0	774,4483	413,4737	0,2058715	0,4739033	410,2665	3,534226	0	18	730	343						Untertest4.avi	0	880	547	72	111	655	228	866	0	Content		658	232	10904461	899499931
10921	08:35:20.862	00:00:10.921	655	687,5517	265,2244	0,3728508	0,4452142	508,7684	4,650456	0	757,0126	420,4794	0,2051681	0,4738289	402,2795	3,470885	0	18	722	343						Untertest4.avi	0	880	547	72	111	655	228	866	0	Content		650	232	10921220	899516690
10938	08:35:20.879	00:00:10.937	656	662,3467	255,4555	0,3734691	0,4447159	508,774	4,683036	0	759,223	381,8643	0,2090954	0,473262	431,9189	3,744287	0	18	711	319						Untertest4.avi	0	880	547	72	111	655	228	866	0	Content		639	208	10937836	899533306
10954	08:35:20.895	00:00:10.954	657	660,8459	258,651	0,3735572	0,4446021	508,8146	4,662261	0	765,5472	377,715	0,2099004	0,4731098	438,5247	3,790936	0	18	713	318						Untertest4.avi	0	880	547	72	111	655	228	866	0	Content		641	207	10954458	899549928
10971	08:35:20.912	00:00:10.971	658	662,0576	257,6151	0,3736077	0,4445684	508,8398	4,676318	0	763,5275	369,6721	0,2099393	0,4730717	438,7933	3,808911	0	18	713	314						Untertest4.avi	0	880	547	72	111	655	228	866	0	Content		641	203	10971083	899566553
10988	08:35:20.929	00:00:10.987	659	665,174	257,6527	0,373661	0,4446188	508,9115	4,679169	0	768,6663	368,6216	0,210278	0,4731568	441,2895	3,895882	0	18	717	313						Untertest4.avi	0	880	547	72	111	655	228	866	0	Content		645	202	10987832	899583302
11004	08:35:20.945	00:00:11.004	660	665,0734	256,5158	0,3737253	0,4447414	508,9315	4,684161	0	762,5085	377,9433	0,2099189	0,4732711	437,5314	3,828593	0	18	714	317						Untertest4.avi	0	880	547	72	111	655	228	866	0	Content		642	206	11004454	899599924
11021	08:35:20.962	00:00:11.021	661	661,7153	258,5598	0,3738262	0,4448557	508,9296	4,693812	0	765,6237	380,7434	0,209468	0,4734232	432,7257	3,826395	0	18	714	320						Untertest4.avi	0	880	547	72	111	655	228	866	0	Content		642	209	11021081	899616551
11038	08:35:20.979	00:00:11.037	662	660,6124	259,5941	0,3739036	0,4449593	508,9554	4,707256	0	761,7468	382,1678	0,2095649	0,4734715	433,2973	3,788926	0	18	711	321						Untertest4.avi	0	880	547	72	111	655	228	866	0	Content		639	210	11037702	899633172
11054	08:35:20.995	00:00:11.054	663	659,7738	261,0712	0,3739784	0,4449899	508,886	4,69621	0	764,9058	380,5729	0,2099384	0,4734347	435,8739	3,814877	0	18	712	321						Untertest4.avi	0	880	547	72	111	655	228	866	0	Content		640	210	11054454	899649924
11071	08:35:21.012	00:00:11.071	664	663,1307	260,0354	0,3740653	0,4449961	508,9317	4,70669	0	770,7302	373,3267	0,2105688	0,473368	441,1303	3,897039	0	18	717	317						Untertest4.avi	0	880	547	72	111	655	228	866	0	Content		645	206	11071085	899666555
11088	08:35:21.029	00:00:11.087	665	661,9544	261,1451	0,3741345	0,4450537	508,9272	4,725566	0	766,5104	374,7339	0,2104427	0,4734062	439,3271	3,833296	0	18	714	318						Untertest4.avi	0	880	547	72	111	655	228	866	0	Content		642	207	11087700	899683170
11104	08:35:21.045	00:00:11.104	666	656,8854	258,7235	0,374189	0,4452405	508,9613	4,712688	0	764,3582	377,8528	0,2101485	0,4735681	436,3271	3,832164	0	18	711	318						Untertest4.avi	0	880	547	72	111	655	228	866	0	Content		639	207	11104328	899699798
11121	08:35:21.062	00:00:11.121	667	661,8782	261,8864	0,3741869	0,4454335	508,9449	4,733887	0	761,7671	375,5201	0,2101665	0,4737671	436,4966	3,851623	0	18	712	319						Untertest4.avi	0	880	547	72	111	655	228	866	0	Content		640	208	11121079	899716549
11138	08:35:21.079	00:00:11.137	668	661,4243	259,2415	0,374186	0,4457008	508,9899	4,738953	0	765,2146	370,9053	0,2107163	0,4739069	441,9012	3,896673	0	18	713	315						Untertest4.avi	0	880	547	72	111	655	228	866	0	Content		641	204	11137703	899733173
11154	08:35:21.095	00:00:11.154	669	660,4859	261,6566	0,3741647	0,445812	508,9269	4,74232	0	764,9903	367,6484	0,2106872	0,4740485	441,7245	3,90451	0	18	713	315						Untertest4.avi	0	880	547	72	111	655	228	866	0	Content		641	204	11154325	899749795
11171	08:35:21.112	00:00:11.170	670	670,2891	264,2161	0,3740078	0,446051	508,897	4,744646	0	764,5516	395,8181	0,2088485	0,4743875	425,4176	3,782901	0	18	717	330						Untertest4.avi	0	880	547	72	111	655	228	866	0	Content		645	219	11170955	899766425
11188	08:35:21.129	00:00:11.187	671	680,7878	277,6312	0,3728934	0,4467096	509,6884	4,752439	0	782,7339	409,3513	0,207767	0,474995	419,5062	3,721931	0	18	732	343						Untertest4.avi	0	880	547	72	111	655	228	866	0	Content		660	232	11187699	899783169
11204	08:35:21.145	00:00:11.204	672	684,6705	279,0684	0,3726806	0,4470963	509,7252	4,720112	0	786,0574	402,5375	0,2080796	0,4751713	423,8537	3,755188	0	18	735	341						Untertest4.avi	0	880	547	72	111	655	228	866	0	Content		663	230	11204326	899799796
11221	08:35:21.162	00:00:11.220	673	686,839	277,6459	0,3727538	0,4477545	509,7696	4,763562	0	782,6685	408,9803	0,2077839	0,475531	421,9602	3,758698	0	18	735	343						Untertest4.avi	0	880	547	72	111	655	228	866	0	Content		663	232	11220950	899816420
11238	08:35:21.179	00:00:11.237	674	687,5589	278,3691	0,3727611	0,4488191	509,6744	4,764138	0	779,5305	408,3038	0,2077756	0,4763629	421,9332	3,75301	0	18	734	343						Untertest4.avi	0	880	547	72	111	655	228	866	0	Content		662	232	11237577	899833047
11254	08:35:21.195	00:00:11.254	675	687,5443	281,1157	0,3731389	0,4497885	509,7151	4,813143	0	783,1762	409,8023	0,2079573	0,477222	421,0487	3,74312	0	18	735	345						Untertest4.avi	0	880	547	72	111	655	228	866	0	Content		663	234	11254324	899849794
11271	08:35:21.212	00:00:11.270	676	690,0488	281,0765	0,3736329	0,4501866	509,5525	4,767192	0	784,0513	409,023	0,2082323	0,4777365	419,9608	3,746995	0	18	737	345						Untertest4.avi	0	880	547	72	111	655	228	866	0	Content		665	234	11270951	899866421
11288	08:35:21.229	00:00:11.287	677	686,6652	279,1922	0,3741859	0,4502055	509,4976	4,786708	0	782,663	408,7379	0,2087868	0,4779261	420,267	3,735531	0	18	735	344						Untertest4.avi	0	880	547	72	111	655	228	866	0	Content		663	233	11287574	899883044
11304	08:35:21.245	00:00:11.304	678	683,0311	280,5998	0,374707	0,4498899	509,5412	4,802363	0	781,8897	406,2596	0,2092337	0,4777689	420,2078	3,760713	0	18	732	343						Untertest4.avi	0	880	547	72	111	655	228	866	0	Content		660	232	11304200	899899670
11321	08:35:21.262	00:00:11.320	679	689,162	281,1475	0,3750219	0,4497373	509,701	4,766588	0	778,8012	408,2985	0,2097721	0,4774649	422,6358	3,779883	0	18	734	345						Untertest4.avi	0	880	547	72	111	655	228	866	0	Content		662	234	11320948	899916418
11338	08:35:21.279	00:00:11.337	680	688,4742	279,9609	0,3752138	0,4497133	509,5643	4,799633	0	781,5836	409,2969	0,2096329	0,4771593	420,1068	3,742674	0	18	735	345						Untertest4.avi	0	880	547	72	111	655	228	866	0	Content		663	234	11337571	899933041
11354	08:35:21.295	00:00:11.354	681	684,9801	277,2736	0,3752408	0,4497244	509,5452	4,798833	0	782,5302	406,1436	0,2096675	0,4768889	420,1879	3,757116	0	18	734	342						Untertest4.avi	0	880	547	72	111	655	228	866	0	Content		662	231	11354198	899949668
11371	08:35:21.312	00:00:11.370	682	685,4658	279,9125	0,3752107	0,4497644	509,582	4,793956	0	779,4993	407,6425	0,2096464	0,476604	420,3521	3,787746	0	18	732	344						Untertest4.avi	0	880	547	72	111	655	228	866	0	Content		660	233	11370946	899966416
11388	08:35:21.329	00:00:11.387	683	672,7933	263,0178	0,3758591	0,4489857	508,791	4,828901	0	737,9551	447,5231	0,2047698	0,4757877	376,6132	3,435313	0	18	705	355						Untertest4.avi	0	880	547	72	111	655	228	866	0	Content		633	244	11387570	899983040
11404	08:35:21.345	00:00:11.404	684	646,4002	234,2798	0,3762996	0,4477898	508,7881	4,807866	0	756,2484	346,0469	0,2130155	0,4742335	441,7193	3,992084	0	19	701	290						Untertest4.avi	0	880	547	72	111	635	157	400	0	Content		629	179	11404196	899999666
11421	08:35:21.362	00:00:11.420	685	645,235	225,9763	0,3762945	0,4475592	508,8759	4,819715	0	773,8264	313,3956	0,2152034	0,4738027	463,9409	4,186785	0	19	710	270						Untertest4.avi	0	880	547	72	111	635	157	400	0	Content		638	159	11420819	900016289
11438	08:35:21.379	00:00:11.437	686	638,6194	224,7491	0,3763055	0,4477251	508,7808	4,796431	0	771,3043	315,0352	0,2151522	0,4739024	464,6541	4,177992	0	19	705	270						Untertest4.avi	0	880	547	72	111	635	157	400	0	Content		633	159	11437568	900033038
11454	08:35:21.395	00:00:11.454	687	644,9493	224,3694	0,3763876	0,4478322	508,798	4,813982	0	767,0619	313,9693	0,2151492	0,4740185	464,788	4,185884	0	19	706	269						Untertest4.avi	0	880	547	72	111	635	157	400	0	Content		634	158	11454196	900049666
11471	08:35:21.412	00:00:11.470	688	641,2329	223,0824	0,3764832	0,4479277	508,8004	4,818663	0	777,3482	310,1124	0,2154389	0,4740755	467,1148	4,231776	0	19	709	267						Untertest4.avi	0	880	547	72	111	635	157	400	0	Content		637	156	11470818	900066288
11487	08:35:21.428	00:00:11.487	689	645,0082	222,2802	0,3765703	0,4481144	508,7904	4,838995	0	772,8678	313,4448	0,215422	0,4742065	466,7331	4,200408	0	19	709	268						Untertest4.avi	0	880	547	72	111	635	157	400	0	Content		637	157	11487446	900082916
11504	08:35:21.445	00:00:11.504	690	640,2686	221,2224	0,3766483	0,4482733	508,7244	4,835797	0	775,085	310,8214	0,215445	0,4744112	466,663	4,214182	0	19	708	266						Untertest4.avi	0	880	547	72	111	635	157	400	0	Content		636	155	11504193	900099663
11521	08:35:21.462	00:00:11.520	691	640,3436	226,0553	0,3767278	0,4484938	508,6767	4,836639	0	773,9615	312,886	0,2154322	0,4745712	466,2852	4,203842	0	19	707	269						Untertest4.avi	0	880	547	72	111	635	157	400	0	Content		635	158	11520817	900116287
11537	08:35:21.478	00:00:11.537	692	639,0177	222,0323	0,3767616	0,4486694	508,6626	4,854344	0	773,8019	312,1125	0,2155204	0,4747118	467,1233	4,281896	0	19	706	267						Untertest4.avi	0	880	547	72	111	635	157	400	0	Content		634	156	11537440	900132910
11554	08:35:21.495	00:00:11.554	693	642,6126	226,9433	0,3767363	0,4486758	508,6355	4,834447	0	773,9166	312,6583	0,215271	0,4747341	465,4887	4,219665	0	19	708	270						Untertest4.avi	0	880	547	72	111	635	157	400	0	Content		636	159	11554067	900149537
11571	08:35:21.512	00:00:11.570	694	639,9794	226,8386	0,3767132	0,4485903	508,6453	4,844052	0	776,6232	303,1071	0,215707	0,4746957	470,366	4,261343	0	19	708	265						Untertest4.avi	0	880	547	72	111	635	157	400	0	Content		636	154	11570814	900166284
11587	08:35:21.528	00:00:11.587	695	641,9848	228,3763	0,3767159	0,4485146	508,6104	4,871343	0	769,3354	313,2067	0,2152198	0,4746531	465,5444	4,242517	0	19	706	271						Untertest4.avi	0	880	547	72	111	635	157	400	0	Content		634	160	11587441	900182911
11604	08:35:21.545	00:00:11.604	696	638,2151	223,0052	0,3767678	0,4484937	508,5535	4,862456	0	769,2353	311,6868	0,2152429	0,4746821	465,6014	4,24636	0	19	704	267						Untertest4.avi	0	880	547	72	111	635	157	400	0	Content		632	156	11604065	900199535
11621	08:35:21.562	00:00:11.620	697	640,0457	227,2598	0,3768448	0,448567	508,489	4,862301	0	774,9218	309,5726	0,2154488	0,4747785	466,6859	4,278581	0	19	707	268						Untertest4.avi	0	880	547	72	111	635	157	400	0	Content		635	157	11620690	900216160
11637	08:35:21.578	00:00:11.637	698	641,9794	222,8381	0,3769446	0,4485859	508,4967	4,848119	0	775,6747	311,4184	0,2155482	0,4747088	466,8614	4,269369	0	19	709	267						Untertest4.avi	0	880	547	72	111	635	157	400	0	Content		637	156	11637438	900232908
11654	08:35:21.595	00:00:11.654	699	637,4711	227,9734	0,3770814	0,4485254	508,4789	4,882874	0	774,5375	306,0536	0,215905	0,4746326	469,3978	4,293446	0	19	706	267						Untertest4.avi	0	880	547	72	111	635	157	400	0	Content		634	156	11654065	900249535
11671	08:35:21.612	00:00:11.670	700	639,6086	224,9004	0,3772225	0,4485076	508,4922	4,868141	0	773,4778	306,7177	0,2160329	0,4745863	469,9079	4,271368	0	19	707	266						Untertest4.avi	0	880	547	72	111	635	157	400	0	Content		635	155	11670687	900266157
11687	08:35:21.628	00:00:11.687	701	641,7084	225,5463	0,3773443	0,4483915	508,4407	4,868963	0	767,95	312,3134	0,2157217	0,4745201	465,606	4,247643	0	19	705	269						Untertest4.avi	0	880	547	72	111	635	157	400	0	Content		633	158	11687314	900282784
11704	08:35:21.645	00:00:11.704	702	638,1586	226,3289	0,3774896	0,4482477	508,5755	4,896432	0	773,6132	306,6328	0,215975	0,4744529	466,9567	4,29953	0	19	706	266						Untertest4.avi	0	880	547	72	111	635	157	400	0	Content		634	155	11704061	900299531
11721	08:35:21.662	00:00:11.720	703	639,1278	229,4982	0,377643	0,4480273	508,5176	4,874593	0	773,9384	301,9264	0,2165765	0,4742826	471,1912	4,286835	0	19	707	266						Untertest4.avi	0	880	547	72	111	635	157	400	0	Content		635	155	11720685	900316155
11737	08:35:21.678	00:00:11.737	704	638,2827	223,9002	0,3778467	0,4476928	508,5623	4,870574	0	771,7477	305,3195	0,2167209	0,4738974	471,2897	4,333884	0	19	705	265						Untertest4.avi	0	880	547	72	111	635	157	400	0	Content		633	154	11737309	900332779
11754	08:35:21.695	00:00:11.753	705	636,4651	226,7295	0,3780296	0,4471223	508,5063	4,882915	0	777,2098	311,0728	0,2167118	0,4733635	469,1627	4,32137	0	19	707	269						Untertest4.avi	0	880	547	72	111	635	157	400	0	Content		635	158	11753936	900349406
11771	08:35:21.712	00:00:11.770	706	643,1365	227,0946	0,3782378	0,4465597	508,5918	4,895465	0	747,1705	362,6574	0,2123275	0,4729496	425,5154	3,913394	0	19	695	295						Untertest4.avi	0	880	547	72	111	635	157	400	0	Content		623	184	11770684	900366154
11787	08:35:21.728	00:00:11.787	707	682,374	230,1815	0,3777526	0,4464659	509,061	4,901294	0	760,886	393,4375	0,2097244	0,4728111	404,5342	3,738529	0	19	722	312						Untertest4.avi	0	880	547	72	111	635	157	400	0	Content		650	201	11787310	900382780
11804	08:35:21.745	00:00:11.803	708	718,6877	244,2913	0,375942	0,4466799	510,5792	4,865228	0	801,3412	406,588	0,2091303	0,4728071	404,5342	3,669792	0	20	760	325						Untertest4.avi	0	880	547	72	111	644	272	650	0	Content		688	214	11803935	900399405
11821	08:35:21.762	00:00:11.820	709	713,0362	386,5433	0,3574445	0,4468864	408,1206	3,936622	0	-1024	-768	-1	-1	-1	-1	4	20	713	387						Untertest4.avi	0	880	547	72	111	644	272	650	0	Content		641	276	11820560	900416030
11837	08:35:21.778	00:00:11.837	710	709,581	385,9134	0,357839	0,4465809	409,277	3,959585	0	-1024	-768	-1	-1	-1	-1	4	20	710	386						Untertest4.avi	0	880	547	72	111	644	272	650	0	Content		638	275	11837307	900432777
11854	08:35:21.795	00:00:11.853	711	711,828	386,0494	0,3577307	0,4463939	408,74	3,916883	0	-1024	-768	-1	-1	-1	-1	4	20	712	386						Untertest4.avi	0	880	547	72	111	644	272	650	0	Content		640	275	11853932	900449402
11871	08:35:21.812	00:00:11.870	712	712,4479	384,0303	0,3579394	0,4460185	409,405	3,931689	0	-1024	-768	-1	-1	-1	-1	4	20	712	384						Untertest4.avi	0	880	547	72	111	644	272	650	0	Content		640	273	11870559	900466029
11887	08:35:21.828	00:00:11.887	713	712,4511	382,3829	0,3577922	0,4455465	408,4274	3,914345	0	-1024	-768	-1	-1	-1	-1	4	20	712	382						Untertest4.avi	0	880	547	72	111	644	272	650	0	Content		640	271	11887306	900482776
11904	08:35:21.845	00:00:11.903	714	712,9308	384,335	0,3580762	0,4450638	409,3041	3,951111	0	-1024	-768	-1	-1	-1	-1	4	20	713	384						Untertest4.avi	0	880	547	72	111	644	272	650	0	Content		641	273	11903931	900499401
11921	08:35:21.862	00:00:11.920	715	714,1198	384,5586	0,3581256	0,4446914	409,1088	3,906912	0	-1024	-768	-1	-1	-1	-1	4	20	714	385						Untertest4.avi	0	880	547	72	111	644	272	650	0	Content		642	274	11920556	900516026
11937	08:35:21.878	00:00:11.937	716	713,1542	385,7885	0,3583152	0,4443364	409,4073	3,899225	0	-1024	-768	-1	-1	-1	-1	4	20	713	386						Untertest4.avi	0	880	547	72	111	644	272	650	0	Content		641	275	11937180	900532650
11954	08:35:21.895	00:00:11.953	717	712,0545	386,2422	0,3582264	0,4439798	408,413	3,884095	0	-1024	-768	-1	-1	-1	-1	4	20	712	386						Untertest4.avi	0	880	547	72	111	644	272	650	0	Content		640	275	11953807	900549277
11971	08:35:21.912	00:00:11.970	718	714,9028	383,6315	0,3585451	0,4437037	409,409	3,9035	0	-1024	-768	-1	-1	-1	-1	4	20	715	384						Untertest4.avi	0	880	547	72	111	644	272	650	0	Content		643	273	11970555	900566025
11987	08:35:21.928	00:00:11.987	719	714,0846	384,2975	0,358634	0,4434591	409,6186	3,919082	0	-1024	-768	-1	-1	-1	-1	4	20	714	384						Untertest4.avi	0	880	547	72	111	644	272	650	0	Content		642	273	11987178	900582648
12004	08:35:21.945	00:00:12.003	720	711,8269	383,9785	0,3585967	0,4431688	409,3632	3,929857	0	-1024	-768	-1	-1	-1	-1	4	20	712	384						Untertest4.avi	0	880	547	72	111	644	272	650	0	Content		640	273	12003804	900599274
12021	08:35:21.962	00:00:12.020	721	713,0581	387,2148	0,3583995	0,4428725	408,4301	3,893814	0	-1024	-768	-1	-1	-1	-1	4	20	713	387						Untertest4.avi	0	880	547	72	111	644	272	650	0	Content		641	276	12020552	900616022
12037	08:35:21.978	00:00:12.037	722	716,2176	384,3733	0,3586126	0,442594	409,4373	3,88497	0	-1024	-768	-1	-1	-1	-1	4	20	716	384						Untertest4.avi	0	880	547	72	111	644	272	650	0	Content		644	273	12037176	900632646
12054	08:35:21.995	00:00:12.053	723	712,7759	385,2189	0,3584222	0,4424976	408,6587	3,904639	0	-1024	-768	-1	-1	-1	-1	4	20	713	385						Untertest4.avi	0	880	547	72	111	644	272	650	0	Content		641	274	12053799	900649269
12070	08:35:22.011	00:00:12.070	724	717,6798	386,9564	0,358463	0,4425532	408,8604	3,871389	0	-1024	-768	-1	-1	-1	-1	4	20	718	387						Untertest4.avi	0	880	547	72	111	644	272	650	0	Content		646	276	12070422	900665892
12087	08:35:22.028	00:00:12.087	725	715,6132	384,265	0,3584469	0,4426804	408,8591	3,912062	0	-1024	-768	-1	-1	-1	-1	4	20	716	384						Untertest4.avi	0	880	547	72	111	644	272	650	0	Content		644	273	12087173	900682643
12104	08:35:22.045	00:00:12.103	726	715,3655	385,296	0,3580572	0,442693	407,5153	3,892437	0	-1024	-768	-1	-1	-1	-1	4	20	715	385						Untertest4.avi	0	880	547	72	111	644	272	650	0	Content		643	274	12103798	900699268
12120	08:35:22.061	00:00:12.120	727	712,6287	387,3845	0,3580188	0,4424677	407,7253	3,904524	0	-1024	-768	-1	-1	-1	-1	4	20	713	387						Untertest4.avi	0	880	547	72	111	644	272	650	0	Content		641	276	12120420	900715890
12137	08:35:22.078	00:00:12.137	728	711,0564	383,0124	0,3581518	0,4422337	408,8461	3,898424	0	-1024	-768	-1	-1	-1	-1	4	20	711	383						Untertest4.avi	0	880	547	72	111	644	272	650	0	Content		639	272	12137048	900732518
12154	08:35:22.095	00:00:12.153	729	720,4112	372,5778	0,3604541	0,4421702	420,6411	4,009692	0	-1024	-768	-1	-1	-1	-1	4	20	720	373						Untertest4.avi	0	880	547	72	111	644	272	650	0	Content		648	262	12153796	900749266
12170	08:35:22.111	00:00:12.170	730	727,5281	378,5109	0,3621477	0,443053	430,7899	4,10669	0	-1024	-768	-1	-1	-1	-1	4	20	728	379						Untertest4.avi	0	880	547	72	111	644	272	650	0	Content		656	268	12170419	900765889
12187	08:35:22.128	00:00:12.187	731	731,8016	388,5922	0,3636892	0,4435521	439,8184	4,234055	0	-1024	-768	-1	-1	-1	-1	4	20	732	389						Untertest4.avi	0	880	547	72	111	644	272	650	0	Content		660	278	12187050	900782520
12204	08:35:22.145	00:00:12.203	732	732,0335	385,97	0,3642093	0,4432355	443,1596	4,267554	0	-1024	-768	-1	-1	-1	-1	4	20	732	386						Untertest4.avi	0	880	547	72	111	644	272	650	0	Content		660	275	12203667	900799137
12220	08:35:22.161	00:00:12.220	733	733,3957	376,6539	0,3642365	0,4428301	443,9062	4,266947	0	-1024	-768	-1	-1	-1	-1	4	20	733	377						Untertest4.avi	0	880	547	72	111	644	272	650	0	Content		661	266	12220417	900815887
12237	08:35:22.178	00:00:12.237	734	737,8906	376,6122	0,3645368	0,4425297	445,7994	4,26252	0	-1024	-768	-1	-1	-1	-1	4	20	738	377						Untertest4.avi	0	880	547	72	111	644	272	650	0	Content		666	266	12237041	900832511
12254	08:35:22.195	00:00:12.253	735	734,856	380,3427	0,3639467	0,4422658	443,0324	4,240701	0	-1024	-768	-1	-1	-1	-1	4	20	735	380						Untertest4.avi	0	880	547	72	111	644	272	650	0	Content		663	269	12253663	900849133
12270	08:35:22.211	00:00:12.270	736	730,5982	381,582	0,3638582	0,4421745	442,8911	4,293771	0	-1024	-768	-1	-1	-1	-1	4	20	731	382						Untertest4.avi	0	880	547	72	111	644	272	650	0	Content		659	271	12270290	900865760
12287	08:35:22.228	00:00:12.287	737	735,032	383,4698	0,3634196	0,4420182	441,2826	4,25631	0	-1024	-768	-1	-1	-1	-1	4	20	735	383						Untertest4.avi	0	880	547	72	111	644	272	650	0	Content		663	272	12287039	900882509
12304	08:35:22.245	00:00:12.303	738	734,1475	379,927	0,3642764	0,4416011	446,7613	4,326904	0	-1024	-768	-1	-1	-1	-1	4	20	734	380						Untertest4.avi	0	880	547	72	111	644	272	650	0	Content		662	269	12303662	900899132
12320	08:35:22.261	00:00:12.320	739	737,1332	378,6987	0,3639879	0,4412564	445,2661	4,321645	0	-1024	-768	-1	-1	-1	-1	4	20	737	379						Untertest4.avi	0	880	547	72	111	644	272	650	0	Content		665	268	12320288	900915758
12337	08:35:22.278	00:00:12.336	740	736,8168	381,8639	0,364161	0,4413552	445,6637	4,310537	0	-1024	-768	-1	-1	-1	-1	4	20	737	382						Untertest4.avi	0	880	547	72	111	644	272	650	0	Content		665	271	12336911	900932381
12354	08:35:22.295	00:00:12.353	741	734,4437	383,017	0,3635301	0,4417537	441,291	4,280834	0	-1024	-768	-1	-1	-1	-1	4	20	734	383						Untertest4.avi	0	880	547	72	111	644	272	650	0	Content		662	272	12353662	900949132
12370	08:35:22.311	00:00:12.370	742	735,0159	380,1212	0,3644643	0,4419743	445,0112	4,323008	0	-1024	-768	-1	-1	-1	-1	4	20	735	380						Untertest4.avi	0	880	547	72	111	644	272	650	0	Content		663	269	12370284	900965754
12387	08:35:22.328	00:00:12.386	743	738,1143	382,1577	0,3646057	0,4418515	444,4252	4,339744	0	-1024	-768	-1	-1	-1	-1	4	20	738	382						Untertest4.avi	0	880	547	72	111	644	272	650	0	Content		666	271	12386910	900982380
12404	08:35:22.345	00:00:12.403	744	747,647	355,7023	0,3688284	0,4414424	466,3897	4,573861	0	-1024	-768	-1	-1	-1	-1	4	20	748	356						Untertest4.avi	0	880	547	72	111	644	272	650	0	Content		676	245	12403533	900999003
12420	08:35:22.361	00:00:12.420	745	700,1472	296,3491	0,3754612	0,439965	496,0125	4,920319	0	753,85	435,4117	0,2090796	0,465578	398,6289	3,768799	0	20	727	366						Untertest4.avi	0	880	547	72	111	644	272	650	0	Content		655	255	12420284	901015754
12437	08:35:22.378	00:00:12.436	746	589,9082	242,4405	0,3809012	0,4376333	511,5397	5,027249	0	706,1559	295,7673	0,2212725	0,4635147	489,4853	4,661098	0	20	648	269						Untertest4.avi	0	880	547	72	111	644	272	650	0	Content		576	158	12436906	901032376
12454	08:35:22.395	00:00:12.453	747	479,073	192,3089	0,3839384	0,4362721	513,3478	5,066219	0	600,9921	225,2948	0,2258311	0,4625802	511,0287	4,864865	0	21	540	209						Untertest4.avi	0	880	547	72	111	261	48	500	0	Content		468	98	12453529	901048999
12470	08:35:22.411	00:00:12.470	748	398,7819	162,7076	0,3862053	0,4354822	511,7791	5,073376	0	499,4156	195,0778	0,2281612	0,4621087	510,4958	4,867172	0	21	449	179						Untertest4.avi	0	880	547	72	111	261	48	500	0	Content		377	68	12470154	901065624
12487	08:35:22.428	00:00:12.486	749	293,2982	154,0855	0,3873114	0,4356041	507,6229	5,071967	0	416,766	166,099	0,2309511	0,4620907	520,014	4,952431	0	21	355	160						Untertest4.avi	0	880	547	72	111	261	48	500	0	Content		283	49	12486904	901082374
12504	08:35:22.445	00:00:12.503	750	277,2916	150,3839	0,3881194	0,4358534	507,5402	5,055991	0	391,2037	162,0438	0,2308606	0,4625018	513,9502	4,980861	0	21	334	156						Untertest4.avi	0	880	547	72	111	261	48	500	0	Content		262	45	12503526	901098996
12520	08:35:22.461	00:00:12.520	751	276,1826	146,4194	0,3883211	0,4361936	507,554	5,065151	0	-1024	-768	-1	-1	-1	-1	4	21	276	146						Untertest4.avi	0	880	547	72	111	261	48	500	0	Content		204	35	12520153	901115623
12537	08:35:22.478	00:00:12.536	752	281,6383	148,0444	0,3886913	0,4362709	507,5088	5,04561	0	393,0323	162,3375	0,2315285	0,4627662	517,437	4,986206	0	21	337	155						Untertest4.avi	0	880	547	72	111	261	48	500	0	Content		265	44	12536776	901132246
12554	08:35:22.495	00:00:12.553	753	276,23	148,2977	0,3890451	0,4361972	507,5279	5,057911	0	382,7199	160,9817	0,2315661	0,462673	516,507	4,945255	0	21	329	155						Untertest4.avi	0	880	547	72	111	261	48	500	0	Content		257	44	12553524	901148994
12570	08:35:22.511	00:00:12.570	754	278,7758	153,5971	0,3893824	0,4360631	507,5223	5,026369	0	386,0238	166,472	0,2312129	0,4625986	511,2922	4,90514	0	21	332	160						Untertest4.avi	0	880	547	72	111	261	48	500	0	Content		260	49	12570150	901165620
12587	08:35:22.528	00:00:12.586	755	278,5047	148,7535	0,3896682	0,4359262	507,477	5,031538	0	390,1057	170,3824	0,2313793	0,4624424	511,0337	4,877748	0	21	334	160						Untertest4.avi	0	880	547	72	111	261	48	500	0	Content		262	49	12586776	901182246
12603	08:35:22.544	00:00:12.603	756	279,8973	151,5198	0,3899548	0,4359444	507,4428	4,994224	0	389,7983	172,9464	0,2315263	0,4622459	510,5061	4,868045	0	21	335	162						Untertest4.avi	0	880	547	72	111	261	48	500	0	Content		263	51	12603398	901198868
12620	08:35:22.561	00:00:12.620	757	279,845	149,966	0,3902672	0,4360425	507,4248	4,974883	0	388,8717	164,7996	0,2322998	0,4622362	515,3886	4,880791	0	21	334	157						Untertest4.avi	0	880	547	72	111	261	48	500	0	Content		262	46	12620147	901215617
12637	08:35:22.578	00:00:12.636	758	280,3571	152,8847	0,3905893	0,4358859	507,4337	4,930212	0	393,776	171,4444	0,2323149	0,4619828	513,0473	4,841713	0	21	337	162						Untertest4.avi	0	880	547	72	111	261	48	500	0	Content		265	51	12636771	901232241
12653	08:35:22.594	00:00:12.653	759	276,9854	153,6035	0,3909554	0,4354842	507,4609	4,91729	0	389,6536	165,2636	0,2329208	0,4615721	515,7532	4,848615	0	21	333	159						Untertest4.avi	0	880	547	72	111	261	48	500	0	Content		261	48	12653398	901248868
12670	08:35:22.611	00:00:12.670	760	274,6498	147,5471	0,3913437	0,4351669	507,4388	4,873855	0	392,9259	167,729	0,233288	0,4611057	515,8666	4,767417	0	21	334	158						Untertest4.avi	0	880	547	72	111	261	48	500	0	Content		262	47	12670147	901265617
12687	08:35:22.628	00:00:12.686	761	281,2578	153,6327	0,3916785	0,4349226	507,3952	4,813878	0	391,1982	167,4018	0,2333512	0,4608689	514,0459	4,714496	0	21	336	161						Untertest4.avi	0	880	547	72	111	261	48	500	0	Content		264	50	12686774	901282244
12703	08:35:22.644	00:00:12.703	762	278,5762	152,7599	0,3919592	0,4347698	507,2943	4,780239	0	389,8283	156,9368	0,2338966	0,4606186	516,6896	4,634903	0	21	334	155						Untertest4.avi	0	880	547	72	111	261	48	500	0	Content		262	44	12703396	901298866
12720	08:35:22.661	00:00:12.720	763	276,6463	147,8055	0,3922047	0,4348654	507,244	4,697828	0	393,3222	170,478	0,2338614	0,46067	514,7274	4,582024	0	21	335	159						Untertest4.avi	0	880	547	72	111	261	48	500	0	Content		263	48	12720023	901315493
12737	08:35:22.678	00:00:12.736	764	275,0565	153,8216	0,3924193	0,4349899	507,1339	4,645309	0	399,1031	169,1339	0,233987	0,4607463	513,814	4,559774	0	21	337	161						Untertest4.avi	0	880	547	72	111	261	48	500	0	Content		265	50	12736772	901332242
12753	08:35:22.694	00:00:12.753	765	279,1264	151,3209	0,3926433	0,4351495	507,2142	4,591701	0	383,1015	167,8481	0,2342611	0,4608545	514,7958	4,4844	0	21	331	160						Untertest4.avi	0	880	547	72	111	261	48	500	0	Content		259	49	12753397	901348867
12770	08:35:22.711	00:00:12.770	766	278,7917	155,5614	0,392855	0,43528	507,22	4,537422	0	379,0156	180,6072	0,2340104	0,4609272	510,9631	4,341562	0	21	329	168						Untertest4.avi	0	880	547	72	111	261	48	500	0	Content		257	57	12770037	901365507
12787	08:35:22.728	00:00:12.786	767	276,886	152,4467	0,3930257	0,4353637	507,2053	4,458871	0	376,3061	165,6254	0,2346185	0,4610083	514,8591	4,312531	0	21	327	159						Untertest4.avi	0	880	547	72	111	261	48	500	0	Content		255	48	12786648	901382118
12803	08:35:22.744	00:00:12.803	768	279,6517	149,6602	0,3931659	0,4354272	507,2075	4,367457	0	389,6147	167,8873	0,2347227	0,4610466	514,9663	4,273749	0	21	335	159						Untertest4.avi	0	880	547	72	111	261	48	500	0	Content		263	48	12803393	901398863
12820	08:35:22.761	00:00:12.820	769	279,2262	157,6104	0,3932475	0,4354731	507,1957	4,36481	0	386,0699	167,3293	0,2347468	0,4611099	514,5845	4,208466	0	21	333	162						Untertest4.avi	0	880	547	72	111	261	48	500	0	Content		261	51	12820031	901415501
12837	08:35:22.778	00:00:12.836	770	240,1438	157,0224	0,3932794	0,4355439	507,1841	4,313939	0	380,8375	171,3197	0,2347254	0,4612512	514,2699	4,165392	0	21	310	164						Untertest4.avi	0	880	547	72	111	261	48	500	0	Content		238	53	12836644	901432114
12853	08:35:22.794	00:00:12.853	771	243,7588	156,4292	0,3933036	0,4357235	507,1374	4,274539	0	386,6564	167,3039	0,2345838	0,4614694	512,7443	4,060449	0	21	315	162						Untertest4.avi	0	880	547	72	111	261	48	500	0	Content		243	51	12853269	901448739
12870	08:35:22.811	00:00:12.870	772	273,4193	150,94	0,3932437	0,4358927	507,1637	4,166672	0	382,0763	162,9116	0,2345441	0,4617544	512,7453	4,068526	0	21	328	157						Untertest4.avi	0	880	547	72	111	261	48	500	0	Content		256	46	12870029	901465499
12887	08:35:22.828	00:00:12.886	773	279,5046	151,2313	0,3932481	0,4360009	507,1689	4,075444	0	378,9917	163,6061	0,234565	0,4618394	512,7453	3,99587	0	21	329	157						Untertest4.avi	0	880	547	72	111	261	48	500	0	Content		257	46	12886644	901482114
12903	08:35:22.844	00:00:12.903	774	246,3624	139,0681	0,3933768	0,4361908	507,2239	3,951989	0	381,1814	167,6542	0,2346544	0,4618223	513,038	3,990378	0	21	314	153						Untertest4.avi	0	880	547	72	111	261	48	500	0	Content		242	42	12903267	901498737
12920	08:35:22.861	00:00:12.919	775	276,5587	149,5511	0,3933863	0,436353	507,122	4,015664	0	380,7599	162,1217	0,23473	0,4621936	513,0391	3,89477	0	21	329	156						Untertest4.avi	0	880	547	72	111	261	48	500	0	Content		257	45	12919890	901515360
12937	08:35:22.878	00:00:12.936	776	265,8402	143,8456	0,393632	0,4364129	507,2293	3,991898	0	376,2571	158,7807	0,2350062	0,4621654	513,0391	3,875312	0	21	321	151						Untertest4.avi	0	880	547	72	111	261	48	500	0	Content		249	40	12936640	901532110
12953	08:35:22.894	00:00:12.953	777	216,6805	147,3467	0,3945746	0,4359513	507,4606	4,020407	0	377,0187	159,0195	0,2362786	0,4615858	514,0912	3,855854	0	22	297	153						Untertest4.avi	0	880	547	72	111	207	-10	1283	0	Content		225	42	12953264	901548734
12970	08:35:22.911	00:00:12.969	778	229,7652	99,21174	0,3947214	0,4356855	507,4488	3,848125	0	339,9889	113,6453	0,2363933	0,4616044	514,0913	3,796628	0	22	285	106						Untertest4.avi	0	880	547	72	111	207	-10	1283	0	Content		213	-5	12969891	901565361
12987	08:35:22.928	00:00:12.986	779	233,1367	96,53479	0,3946424	0,436024	507,52	3,849846	0	328,7547	118,3	0,2363239	0,4617499	514,0913	3,776671	0	22	281	107						Untertest4.avi	0	880	547	72	111	207	-10	1283	0	Content		209	-4	12986510	901581980
13003	08:35:22.944	00:00:13.003	780	196,9946	100,3726	0,3945993	0,4363136	507,5868	3,837668	0	317,5204	122,9547	0,2359708	0,4618622	512,0086	3,756715	0	22	257	112						Untertest4.avi	0	880	547	72	111	207	-10	1283	0	Content		185	1	13003260	901598730
13020	08:35:22.961	00:00:13.019	781	231,9785	99,77475	0,3944706	0,4364578	507,6971	3,751706	0	332,4617	118,5753	0,2358055	0,4619618	512,0087	3,609771	0	22	282	109						Untertest4.avi	0	880	547	72	111	207	-10	1283	0	Content		210	-2	13019887	901615357
13037	08:35:22.978	00:00:13.036	782	235,3446	103,7664	0,3943815	0,4368218	507,6255	3,737333	0	337,5121	108,3889	0,2356953	0,4624376	512,0087	3,553972	0	22	286	106						Untertest4.avi	0	880	547	72	111	207	-10	1283	0	Content		214	-5	13036510	901631980
13053	08:35:22.994	00:00:13.053	783	192,8344	104,8575	0,3943581	0,4372494	507,6861	3,739986	0	339,7209	107,3795	0,2356906	0,4627963	512,4465	3,498173	0	22	266	106						Untertest4.avi	0	880	547	72	111	207	-10	1283	0	Content		194	-5	13053134	901648604
13070	08:35:23.011	00:00:13.069	784	230,9586	88,52451	0,3942427	0,4375313	507,7594	3,68137	0	327,0065	120,1247	0,2355951	0,4631706	512,4465	3,651776	0	22	279	104						Untertest4.avi	0	880	547	72	111	207	-10	1283	0	Content		207	-7	13069881	901665351
13087	08:35:23.028	00:00:13.086	785	235,4074	100,4953	0,3941419	0,4377897	507,7158	3,668581	0	330,7285	117,1082	0,2354531	0,4633082	512,4465	3,608232	0	22	283	109						Untertest4.avi	0	880	547	72	111	207	-10	1283	0	Content		211	-2	13086503	901681973
13103	08:35:23.044	00:00:13.103	786	199,9981	94,36111	0,3940563	0,4380364	507,8749	3,679059	0	326,4728	121,9889	0,2354245	0,4634043	513,2493	3,646863	0	22	263	108						Untertest4.avi	0	880	547	72	111	207	-10	1283	0	Content		191	-3	13103129	901698599
13120	08:35:23.061	00:00:13.119	787	230,1276	91,89795	0,3939396	0,4382137	507,9644	3,616226	0	327,6666	114,4761	0,2353219	0,4635104	513,2494	3,538031	0	22	279	103						Untertest4.avi	0	880	547	72	111	207	-10	1283	0	Content		207	-8	13119755	901715225
13137	08:35:23.078	00:00:13.136	788	231,7354	93,15466	0,3938446	0,4384294	507,9606	3,61399	0	323,874	119,7569	0,2352601	0,4637849	513,2494	3,528674	0	22	278	106						Untertest4.avi	0	880	547	72	111	207	-10	1283	0	Content		206	-5	13136502	901731972
13153	08:35:23.094	00:00:13.153	789	188,3349	96,33792	0,3938205	0,4387833	508,0192	3,644539	0	322,0918	119,1738	0,2352345	0,4640752	514,0061	3,519317	0	22	255	108						Untertest4.avi	0	880	547	72	111	207	-10	1283	0	Content		183	-3	13153127	901748597
13170	08:35:23.111	00:00:13.169	790	230,4495	99,46091	0,393798	0,4389848	508,0201	3,569305	0	318,7676	124,2008	0,2352819	0,4643237	514,0062	3,538687	0	22	275	112						Untertest4.avi	0	880	547	72	111	207	-10	1283	0	Content		203	1	13169750	901765220
13186	08:35:23.127	00:00:13.186	791	230,6298	98,3017	0,3938193	0,4393376	508,0794	3,579029	0	319,0652	115,6878	0,2352742	0,4645691	514,0062	3,416415	0	22	275	107						Untertest4.avi	0	880	547	72	111	207	-10	1283	0	Content		203	-4	13186375	901781845
13203	08:35:23.144	00:00:13.203	792	194,2111	99,33052	0,3939181	0,4394961	508,221	3,518382	0	319,3629	116,7169	0,2352614	0,464593	513,7914	3,407279	0	22	257	108						Untertest4.avi	0	880	547	72	111	207	-10	1283	0	Content		185	-3	13203126	901798596
13220	08:35:23.161	00:00:13.219	793	232,4568	100,6529	0,3939425	0,4395191	508,2808	3,514728	0	313,0446	117,4779	0,2353301	0,464596	513,7914	3,457103	0	22	273	109						Untertest4.avi	0	880	547	72	111	207	-10	1283	0	Content		201	-2	13219758	901815228
13236	08:35:23.177	00:00:13.236	794	232,3519	94,22102	0,3939797	0,4396697	508,3126	3,449581	0	329,8137	112,9478	0,2353406	0,4646107	513,7914	3,392883	0	22	281	104						Untertest4.avi	0	880	547	72	111	207	-10	1283	0	Content		209	-7	13236376	901831846
13253	08:35:23.194	00:00:13.253	795	196,3109	90,84071	0,3940584	0,4399198	508,3138	3,453136	0	329,0011	113,2401	0,2352543	0,4646513	513,1033	3,403831	0	22	263	102						Untertest4.avi	0	880	547	72	111	207	-10	1283	0	Content		191	-9	13253012	901848482
13270	08:35:23.211	00:00:13.269	796	230,2636	97,82062	0,3940643	0,4400163	508,3772	3,485433	0	327,622	110,2056	0,2352725	0,4646702	513,1034	3,375966	0	22	279	104						Untertest4.avi	0	880	547	72	111	207	-10	1283	0	Content		207	-7	13269750	901865220
13286	08:35:23.227	00:00:13.286	797	235,0213	92,04203	0,394103	0,4400374	508,3434	3,400174	0	328,5863	103,8965	0,2352875	0,4646196	513,1034	3,295423	0	22	282	98						Untertest4.avi	0	880	547	72	111	207	-10	1283	0	Content		210	-13	13286373	901881843
13303	08:35:23.244	00:00:13.303	798	198,4023	103,7396	0,394171	0,4401774	508,3688	3,409879	0	327,7193	101,9767	0,2354097	0,4646061	514,1258	3,278955	0	22	263	103						Untertest4.avi	0	880	547	72	111	207	-10	1283	0	Content		191	-8	13303007	901898477
13320	08:35:23.261	00:00:13.319	799	230,93	89,68347	0,3941557	0,4402516	508,3691	3,439317	0	329,261	100,6025	0,2354318	0,4646858	514,1259	3,254012	0	22	280	95						Untertest4.avi	0	880	547	72	111	207	-10	1283	0	Content		208	-16	13319623	901915093
13336	08:35:23.277	00:00:13.336	800	240,12	90,52585	0,3942411	0,4403704	508,3625	3,37757	0	322,8484	104,797	0,2354375	0,4648128	514,1259	3,310655	0	22	281	98						Untertest4.avi	0	880	547	72	111	207	-10	1283	0	Content		209	-13	13336371	901931841
13353	08:35:23.294	00:00:13.353	801	201,7338	90,04726	0,3942603	0,4405631	508,2934	3,410461	0	322,4358	103,7991	0,235271	0,4649099	512,2901	3,298544	0	22	262	97						Untertest4.avi	0	880	547	72	111	207	-10	1283	0	Content		190	-14	13353005	901948475
13370	08:35:23.311	00:00:13.369	802	238,3859	94,75513	0,3942563	0,4406675	508,1511	3,31131	0	319,3766	104,3624	0,2352287	0,4650313	512,2902	3,257226	0	22	279	100						Untertest4.avi	0	880	547	72	111	207	-10	1283	0	Content		207	-11	13369620	901965090
13386	08:35:23.327	00:00:13.386	803	228,3057	88,9313	0,3942496	0,4407819	508,2071	3,37124	0	333,8176	89,90805	0,2352337	0,46508	512,2902	3,084457	0	22	281	89						Untertest4.avi	0	880	547	72	111	207	-10	1283	0	Content		209	-22	13386368	901981838
13403	08:35:23.344	00:00:13.403	804	183,8664	91,90246	0,3943174	0,4407496	508,2741	3,374634	0	333,8792	88,10883	0,2352834	0,4649837	512,3777	3,041514	0	22	259	90						Untertest4.avi	0	880	547	72	111	207	-10	1283	0	Content		187	-21	13403005	901998475
13420	08:35:23.361	00:00:13.419	805	238,591	97,77419	0,3942902	0,4405364	508,1819	3,319735	0	321,9955	107,8471	0,2352247	0,4648509	512,3779	3,137593	0	22	280	103						Untertest4.avi	0	880	547	72	111	207	-10	1283	0	Content		208	-8	13419614	902015084
13436	08:35:23.377	00:00:13.436	806	234,7286	90,68444	0,3942466	0,4404536	508,0488	3,289574	0	315,8327	121,9719	0,2352141	0,464662	512,3779	3,243097	0	22	275	106						Untertest4.avi	0	880	547	72	111	207	-10	1283	0	Content		203	-5	13436239	902031709
13453	08:35:23.394	00:00:13.452	807	197,5132	94,34932	0,3942217	0,4404145	508,0363	3,283254	0	309,8937	131,5142	0,2352315	0,4644763	513,0181	3,278435	0	22	254	113						Untertest4.avi	0	880	547	72	111	207	-10	1283	0	Content		182	2	13452999	902048469
13470	08:35:23.411	00:00:13.469	808	232,1545	95,59633	0,3941496	0,4404148	507,8487	3,330438	0	326,7637	120,5065	0,235199	0,4644133	513,0182	3,19353	0	22	279	108						Untertest4.avi	0	880	547	72	111	207	-10	1283	0	Content		207	-3	13469611	902065081
13486	08:35:23.427	00:00:13.486	809	240,4185	95,84782	0,3940712	0,4404404	507,893	3,227245	0	327,6161	113,986	0,2351162	0,4643971	513,0182	3,127993	0	22	284	105						Untertest4.avi	0	880	547	72	111	207	-10	1283	0	Content		212	-6	13486238	902081708
13503	08:35:23.444	00:00:13.502	810	197,1358	88,33334	0,3940635	0,4404185	507,8617	3,222889	0	328,4685	112,6103	0,2349601	0,4644237	512,3387	3,098682	0	22	263	100						Untertest4.avi	0	880	547	72	111	207	-10	1283	0	Content		191	-11	13502862	902098332
13520	08:35:23.461	00:00:13.519	811	225,1547	94,17983	0,3939748	0,4401631	507,6745	3,233008	0	324,2637	108,5141	0,2349415	0,4642809	512,3387	3,091528	0	22	275	101						Untertest4.avi	0	880	547	72	111	207	-10	1283	0	Content		203	-10	13519611	902115081
13536	08:35:23.477	00:00:13.536	812	240,7783	92,85278	0,3939789	0,4398422	507,8328	3,244286	0	325,8388	100,484	0,234897	0,4640464	512,3387	3,072615	0	22	283	97						Untertest4.avi	0	880	547	72	111	207	-10	1283	0	Content		211	-14	13536233	902131703
13553	08:35:23.494	00:00:13.552	813	197,2448	96,84579	0,3939965	0,4396355	507,735	3,276485	0	324,5239	97,15981	0,234952	0,4636479	512,8846	3,054306	0	22	261	97						Untertest4.avi	0	880	547	72	111	207	-10	1283	0	Content		189	-14	13552857	902148327
13569	08:35:23.510	00:00:13.569	814	232,1256	98,79151	0,3939513	0,4393011	507,6273	3,262508	0	336,7277	89,75378	0,2349098	0,4633406	512,8847	3,079906	0	22	284	94						Untertest4.avi	0	880	547	72	111	207	-10	1283	0	Content		212	-17	13569483	902164953
13586	08:35:23.527	00:00:13.586	815	232,5549	93,80696	0,3939987	0,4389849	507,7027	3,216694	0	327,9165	119,7514	0,2349344	0,4629802	512,8847	3,174675	0	22	280	107						Untertest4.avi	0	880	547	72	111	207	-10	1283	0	Content		208	-4	13586231	902181701
13603	08:35:23.544	00:00:13.602	816	185,9602	100,4606	0,3940371	0,4388992	507,669	3,267005	0	331,777	118,3155	0,2348052	0,4627569	511,8587	3,188446	0	22	259	109						Untertest4.avi	0	880	547	72	111	207	-10	1283	0	Content		187	-2	13602855	902198325
13619	08:35:23.560	00:00:13.619	817	238,4219	87,89835	0,3939614	0,4386522	507,4984	3,20882	0	313,4217	113,3464	0,2347454	0,4625792	511,8588	3,125468	0	22	276	101						Untertest4.avi	0	880	547	72	111	207	-10	1283	0	Content		204	-10	13619479	902214949
13636	08:35:23.577	00:00:13.636	818	238,7172	99,32124	0,3939181	0,4384257	507,4834	3,207173	0	323,0816	106,0942	0,2346729	0,4623737	511,8588	3,033115	0	22	281	103						Untertest4.avi	0	880	547	72	111	207	-10	1283	0	Content		209	-8	13636103	902231573
13653	08:35:23.594	00:00:13.652	819	203,5706	97,31352	0,3938899	0,4382126	507,4943	3,196789	0	317,7128	102,4417	0,2344092	0,4619564	510,2234	3,000983	0	22	261	100						Untertest4.avi	0	880	547	72	111	207	-10	1283	0	Content		189	-11	13652852	902248322
13669	08:35:23.610	00:00:13.669	820	235,8915	95,06949	0,3937235	0,4378075	507,4131	3,183375	0	325,7825	109,495	0,2342699	0,4616294	510,2235	3,001734	0	22	281	102						Untertest4.avi	0	880	547	72	111	207	-10	1283	0	Content		209	-9	13669476	902264946
13686	08:35:23.627	00:00:13.686	821	241,3325	96,39754	0,3935736	0,437446	507,1657	3,166529	0	322,4873	96,76344	0,234068	0,4611364	510,2235	2,982842	0	22	282	97						Untertest4.avi	0	880	547	72	111	207	-10	1283	0	Content		210	-14	13686101	902281571
13703	08:35:23.644	00:00:13.702	822	197,1113	98,91754	0,3934226	0,4373311	507,343	3,207826	0	-1024	-768	-1	-1	-1	-1	4	22	197	99						Untertest4.avi	0	880	547	72	111	207	-10	1283	0	Content		125	-12	13702726	902298196
13719	08:35:23.660	00:00:13.719	823	236,7234	87,32604	0,3931687	0,4370706	507,1138	3,128872	0	326,0659	107,4163	0,2336496	0,4608007	510,2235	3,07691	0	22	281	97						Untertest4.avi	0	880	547	72	111	207	-10	1283	0	Content		209	-14	13719473	902314943
13736	08:35:23.677	00:00:13.736	824	235,3401	93,60751	0,3930149	0,4369281	507,2249	3,172065	0	318,0753	115,857	0,2334716	0,460592	510,2235	3,144078	0	22	277	105						Untertest4.avi	0	880	547	72	111	207	-10	1283	0	Content		205	-6	13736098	902331568
13753	08:35:23.694	00:00:13.752	825	199,6538	86,70946	0,3928999	0,4368687	507,1695	3,176431	0	318,0753	115,857	0,2335145	0,4604794	512,1697	3,144078	0	22	259	101						Untertest4.avi	0	880	547	72	111	207	-10	1283	0	Content		187	-10	13752722	902348192
13769	08:35:23.710	00:00:13.769	826	238,0764	88,75008	0,3927002	0,4367306	506,9954	3,12554	0	330,3882	92,03783	0,2333369	0,4603505	512,1698	2,98532	0	22	284	90						Untertest4.avi	0	880	547	72	111	207	-10	1283	0	Content		212	-21	13769347	902364817
13786	08:35:23.727	00:00:13.786	827	239,1748	91,96073	0,3925722	0,4366091	506,976	3,157077	0	336,2884	104,6828	0,2332049	0,4602669	512,1698	3,078131	0	22	288	98						Untertest4.avi	0	880	547	72	111	207	-10	1283	0	Content		216	-13	13786094	902381564
13803	08:35:23.744	00:00:13.802	828	204,332	92,40395	0,3923932	0,4365554	506,9833	3,16192	0	342,1886	95,50153	0,2329638	0,4601802	511,9164	3,017884	0	22	273	94						Untertest4.avi	0	880	547	72	111	207	-10	1283	0	Content		201	-17	13802721	902398191
13819	08:35:23.760	00:00:13.819	829	236,0527	99,61544	0,3921445	0,4363102	506,8916	3,18109	0	331,5762	104,7581	0,2327354	0,4600391	511,9164	3,076903	0	22	284	102						Untertest4.avi	0	880	547	72	111	207	-10	1283	0	Content		212	-9	13819344	902414814
13836	08:35:23.777	00:00:13.835	830	245,4556	91,82845	0,3919204	0,4362091	506,8824	3,095334	0	325,4424	99,81917	0,2324877	0,4598061	511,9164	3,022329	0	22	285	96						Untertest4.avi	0	880	547	72	111	207	-10	1283	0	Content		213	-15	13835969	902431439
13853	08:35:23.794	00:00:13.852	831	208,2738	89,34289	0,39176	0,436223	506,8572	3,090196	0	322,6665	99,30386	0,2323957	0,4597304	513,1792	3,015719	0	22	265	94						Untertest4.avi	0	880	547	72	111	207	-10	1283	0	Content		193	-17	13852718	902448188
13869	08:35:23.810	00:00:13.869	832	238,4861	93,20101	0,3914937	0,4361956	506,8028	3,115929	0	320,6518	107,9267	0,232157	0,4597311	513,1793	2,973304	0	22	280	101						Untertest4.avi	0	880	547	72	111	207	-10	1283	0	Content		208	-10	13869342	902464812
13886	08:35:23.827	00:00:13.885	833	238,9796	94,0326	0,3912797	0,4361497	506,7705	3,138265	0	311,9148	105,9445	0,2319369	0,4595945	513,1793	3,032517	0	22	275	100						Untertest4.avi	0	880	547	72	111	207	-10	1283	0	Content		203	-11	13885965	902481435
13903	08:35:23.844	00:00:13.902	834	200,9457	92,60089	0,3911443	0,436093	506,8084	3,126574	0	308,8148	103,9624	0,2314201	0,4596122	510,4901	3,017307	0	22	255	98						Untertest4.avi	0	880	547	72	111	207	-10	1283	0	Content		183	-13	13902588	902498058
13919	08:35:23.860	00:00:13.919	835	235,3068	97,68558	0,3909017	0,4359528	506,6253	3,13997	0	320,6711	108,9494	0,2312312	0,4594885	510,4902	2,958227	0	22	278	103						Untertest4.avi	0	880	547	72	111	207	-10	1283	0	Content		206	-8	13919336	902514806
13936	08:35:23.877	00:00:13.935	836	239,9166	93,63909	0,3907336	0,4358157	506,5858	3,101437	0	327,5716	109,1346	0,2310904	0,4593817	510,4902	2,981791	0	22	284	101						Untertest4.avi	0	880	547	72	111	207	-10	1283	0	Content		212	-10	13935961	902531431
13953	08:35:23.894	00:00:13.952	837	199,8596	96,90781	0,3906027	0,4357109	506,6308	3,109414	0	332,23	109,3198	0,2307656	0,4593025	509,3976	2,951391	0	22	266	103						Untertest4.avi	0	880	547	72	111	207	-10	1283	0	Content		194	-8	13952585	902548055
13969	08:35:23.910	00:00:13.969	838	241,7325	98,93419	0,3904004	0,4355105	506,5262	3,0574	0	327,4339	111,8003	0,2305623	0,459183	509,3977	2,922034	0	22	285	105						Untertest4.avi	0	880	547	72	111	207	-10	1283	0	Content		213	-6	13969209	902564679
13986	08:35:23.927	00:00:13.985	839	237,9411	87,01343	0,390212	0,4353854	506,4647	3,096839	0	332,5802	110,0652	0,230348	0,4589629	509,3977	2,994899	0	22	285	99						Untertest4.avi	0	880	547	72	111	207	-10	1283	0	Content		213	-12	13985959	902581429
14003	08:35:23.944	00:00:14.002	840	200,6568	82,1898	0,3900553	0,4352966	506,5676	3,075723	0	333,0909	111,0572	0,2303156	0,4588747	511,1299	2,976437	0	22	267	97						Untertest4.avi	0	880	547	72	111	207	-10	1283	0	Content		195	-14	14002584	902598054
14019	08:35:23.960	00:00:14.019	841	245,4493	94,10323	0,3898199	0,4351324	506,5616	3,054135	0	326,2023	103,3605	0,2301159	0,4587547	511,13	2,889371	0	22	286	99						Untertest4.avi	0	880	547	72	111	207	-10	1283	0	Content		214	-12	14019208	902614678
14036	08:35:23.977	00:00:14.035	842	235,7399	93,88943	0,3896266	0,4350595	506,5326	3,053237	0	319,079	98,99374	0,2299008	0,4587485	511,13	2,88169	0	22	277	96						Untertest4.avi	0	880	547	72	111	207	-10	1283	0	Content		205	-15	14035834	902631304
14053	08:35:23.994	00:00:14.052	843	198,6004	90,0809	0,3895075	0,4350989	506,5545	3,054777	0	315,4529	95,52866	0,2296717	0,4587877	510,4423	2,874009	0	22	257	93						Untertest4.avi	0	880	547	72	111	207	-10	1283	0	Content		185	-18	14052584	902648054
14069	08:35:24.010	00:00:14.069	844	240,0954	92,94272	0,3893205	0,4349639	506,4149	3,049545	0	325,706	101,9021	0,2295477	0,4587186	510,4424	2,830869	0	22	283	97						Untertest4.avi	0	880	547	72	111	207	-10	1283	0	Content		211	-14	14069206	902664676
14086	08:35:24.027	00:00:14.085	845	245,0596	95,45177	0,3892525	0,4347897	506,4159	3,030572	0	323,7434	86,90327	0,2294539	0,4586493	510,4424	2,86099	0	22	284	91						Untertest4.avi	0	880	547	72	111	207	-10	1283	0	Content		212	-20	14085830	902681300
14102	08:35:24.043	00:00:14.102	846	282,9898	100,5157	0,3896428	0,4345954	508,797	3,057893	0	-1024	-768	-1	-1	-1	-1	4	22	283	101						Untertest4.avi	0	880	547	72	111	207	-10	1283	0	Content		211	-10	14102455	902697925
14119	08:35:24.060	00:00:14.119	847	237,6827	91,85007	0,3891667	0,4344504	506,1674	3,054526	0	343,0845	83,68124	0,2293429	0,4583792	510,4424	2,894706	0	22	290	88						Untertest4.avi	0	880	547	72	111	207	-10	1283	0	Content		218	-23	14119202	902714672
14136	08:35:24.077	00:00:14.135	848	241,055	92,93195	0,3892227	0,4344164	506,3477	3,063747	0	331,437	101,0939	0,2293523	0,4582124	510,4424	2,871313	0	22	286	97						Untertest4.avi	0	880	547	72	111	207	-10	1283	0	Content		214	-14	14135835	902731305
14152	08:35:24.093	00:00:14.152	849	202,6339	94,4678	0,3892947	0,4344831	506,3513	3,078603	0	-1024	-768	-1	-1	-1	-1	4	22	203	94						Untertest4.avi	0	880	547	72	111	207	-10	1283	0	Content		131	-17	14152452	902747922
14169	08:35:24.110	00:00:14.169	850	238,3696	93,86275	0,3893253	0,4344438	506,2961	3,010223	0	328,9659	95,0291	0,2294703	0,4582314	510,4424	2,813811	0	22	284	94						Untertest4.avi	0	880	547	72	111	207	-10	1283	0	Content		212	-17	14169201	902764671
14186	08:35:24.127	00:00:14.185	851	237,047	95,66605	0,3893779	0,434472	506,2614	3,056925	0	323,4679	93,50553	0,2295072	0,4582821	510,4424	2,745521	0	22	280	95						Untertest4.avi	0	880	547	72	111	207	-10	1283	0	Content		208	-16	14185826	902781296
14202	08:35:24.143	00:00:14.202	852	201,5892	86,37434	0,3894655	0,4345661	506,3755	3,003472	0	323,4679	93,50553	0,2296988	0,4582706	511,9589	2,745521	0	22	263	90						Untertest4.avi	0	880	547	72	111	207	-10	1283	0	Content		191	-21	14202447	902797917
14219	08:35:24.160	00:00:14.219	853	251,0143	76,90855	0,3892406	0,4343218	506,3276	2,997579	0	337,4161	95,61348	0,2295912	0,4580925	511,9589	2,909463	0	22	294	86						Untertest4.avi	0	880	547	72	111	207	-10	1283	0	Content		222	-25	14219072	902814542
14236	08:35:24.177	00:00:14.235	854	284,5789	80,59321	0,3882497	0,4337545	506,4179	3,038073	0	393,2265	80,24522	0,2289272	0,4573978	511,9589	2,889172	0	23	339	80						Untertest4.avi	0	880	547	72	111	278	-40	550	0	Content		267	-31	14235829	902831299
14252	08:35:24.193	00:00:14.252	855	263,0884	64,11118	0,3878065	0,4333177	506,4634	3,001287	0	405,6269	79,47452	0,2294756	0,4567116	519,5398	2,868881	0	23	334	72						Untertest4.avi	0	880	547	72	111	278	-40	550	0	Content		262	-39	14252446	902847916
14269	08:35:24.210	00:00:14.269	856	298,6858	75,48557	0,3878601	0,4330766	506,4041	3,002594	0	400,5358	63,47195	0,2295639	0,4567456	519,5399	3,012395	0	23	350	69						Untertest4.avi	0	880	547	72	111	278	-40	550	0	Content		278	-42	14269068	902864538
14286	08:35:24.227	00:00:14.285	857	299,0465	72,50453	0,3879458	0,433132	506,4084	3,035176	0	401,2941	57,48776	0,229586	0,4567734	519,5399	2,864053	0	23	350	65						Untertest4.avi	0	880	547	72	111	278	-40	550	0	Content		278	-46	14285692	902881162
14302	08:35:24.243	00:00:14.302	858	272,2871	57,29129	0,3881049	0,4333463	506,4236	2,95923	0	402,0525	51,50357	0,2296752	0,4567274	520,3201	2,902337	0	23	337	54						Untertest4.avi	0	880	547	72	111	278	-40	550	0	Content		265	-57	14302441	902897911
14319	08:35:24.260	00:00:14.319	859	306,2561	69,51927	0,3881391	0,433348	506,4784	2,955944	0	410,7015	54,6892	0,2297578	0,4569155	520,3202	2,9523	0	23	358	62						Untertest4.avi	0	880	547	72	111	278	-40	550	0	Content		286	-49	14319064	902914534
14336	08:35:24.277	00:00:14.335	860	306,3844	68,2396	0,3882206	0,433374	506,3334	2,972214	0	406,4966	51,36517	0,2297851	0,4569467	520,3202	2,903606	0	23	356	60						Untertest4.avi	0	880	547	72	111	278	-40	550	0	Content		284	-51	14335689	902931159
14352	08:35:24.293	00:00:14.352	861	266,0691	58,99718	0,3883137	0,4334667	506,3661	2,928106	0	410,2105	49,75202	0,2294838	0,4569043	517,3406	2,937416	0	23	338	54						Untertest4.avi	0	880	547	72	111	278	-40	550	0	Content		266	-57	14352318	902947788
14369	08:35:24.310	00:00:14.369	862	299,7158	67,27979	0,3883332	0,4334533	506,3205	2,942844	0	415,0973	63,76707	0,2295299	0,4569803	517,3406	2,871882	0	23	357	66						Untertest4.avi	0	880	547	72	111	278	-40	550	0	Content		285	-45	14369066	902964536
14386	08:35:24.327	00:00:14.385	863	297,0988	69,28933	0,3884088	0,4334995	506,2503	2,982979	0	395,5523	63,64574	0,2295775	0,4570229	517,3406	2,947618	0	23	346	66						Untertest4.avi	0	880	547	72	111	278	-40	550	0	Content		274	-45	14385690	902981160
14402	08:35:24.343	00:00:14.402	864	264,626	62,77175	0,388564	0,433633	506,3439	2,950224	0	397,2032	63,5244	0,2293314	0,4570501	514,2199	2,941934	0	23	331	63						Untertest4.avi	0	880	547	72	111	278	-40	550	0	Content		259	-48	14402315	902997785
14419	08:35:24.360	00:00:14.418	865	296,9889	70,96175	0,3886285	0,4337358	506,1302	2,970458	0	393,9019	81,04192	0,2293971	0,4570808	514,22	2,965042	0	23	345	76						Untertest4.avi	0	880	547	72	111	278	-40	550	0	Content		273	-35	14418938	903014408
14436	08:35:24.377	00:00:14.435	866	300,1898	70,22248	0,388698	0,4338695	506,1001	3,009451	0	401,6216	71,07903	0,2294792	0,4571324	514,22	2,885361	0	23	351	71						Untertest4.avi	0	880	547	72	111	278	-40	550	0	Content		279	-40	14435686	903031156
14452	08:35:24.393	00:00:14.452	867	342,5079	52,20873	0,3889513	0,4340411	506,2292	2,869131	0	401,7458	77,70367	0,2294105	0,4572669	511,93	2,884252	0	23	372	65						Untertest4.avi	0	880	547	72	111	278	-40	550	0	Content		300	-46	14452309	903047779
14469	08:35:24.410	00:00:14.468	868	302,3466	75,74302	0,3891584	0,4340723	506,2883	3,021984	0	395,9069	83,34343	0,2296347	0,4576024	511,93	2,860864	0	23	349	80						Untertest4.avi	0	880	547	72	111	278	-40	550	0	Content		277	-31	14468932	903064402
14486	08:35:24.427	00:00:14.485	869	299,8867	79,81667	0,3892568	0,4344691	506,2903	2,983195	0	390,8332	83,16615	0,2297933	0,4578554	511,93	2,880862	0	23	345	81						Untertest4.avi	0	880	547	72	111	278	-40	550	0	Content		273	-30	14485557	903081027
14502	08:35:24.443	00:00:14.502	870	346,5391	48,52237	0,3893644	0,434702	506,2854	2,930622	0	387,7296	82,98886	0,2296543	0,4579293	510,5916	2,872196	0	23	367	66						Untertest4.avi	0	880	547	72	111	278	-40	550	0	Content		295	-45	14502304	903097774
14519	08:35:24.460	00:00:14.518	871	301,3379	65,51572	0,3892966	0,4345882	506,3026	2,975811	0	402,5052	77,31667	0,2296684	0,4578386	510,5917	2,844543	0	23	352	71						Untertest4.avi	0	880	547	72	111	278	-40	550	0	Content		280	-40	14518931	903114401
14536	08:35:24.477	00:00:14.535	872	305,3123	68,42559	0,3892482	0,4345567	506,3271	2,938744	0	391,7647	75,62391	0,2295868	0,4577679	510,5917	2,891286	0	23	349	72						Untertest4.avi	0	880	547	72	111	278	-40	550	0	Content		277	-39	14535555	903131025
14552	08:35:24.493	00:00:14.552	873	341,1951	70,23811	0,3898511	0,4345737	509,904	2,970931	0	395,7589	73,93115	0,2296523	0,4577284	511,8224	2,880338	0	23	368	72						Untertest4.avi	0	880	547	72	111	278	-40	550	0	Content		296	-39	14552181	903147651
14569	08:35:24.510	00:00:14.568	874	299,4691	76,13265	0,38916	0,4346793	506,1726	3,010986	0	395,049	64,36111	0,2296316	0,4577942	511,8224	2,767707	0	23	347	70						Untertest4.avi	0	880	547	72	111	278	-40	550	0	Content		275	-41	14568928	903164398
14586	08:35:24.527	00:00:14.585	875	303,9916	70,89909	0,3892495	0,4348139	506,3853	2,954428	0	402,6065	80,93799	0,2296966	0,4578199	511,8224	2,900082	0	23	353	76						Untertest4.avi	0	880	547	72	111	278	-40	550	0	Content		281	-35	14585553	903181023
14602	08:35:24.543	00:00:14.602	876	266,3843	65,59386	0,3894611	0,4350222	506,5224	2,933004	0	404,9059	77,77418	0,2299413	0,4578526	512,6476	2,859867	0	23	336	72						Untertest4.avi	0	880	547	72	111	278	-40	550	0	Content		264	-39	14602178	903197648
14619	08:35:24.560	00:00:14.618	877	304,1996	71,60785	0,3896476	0,4349309	506,4775	2,943464	0	400,7237	73,22739	0,2301096	0,4578521	512,6477	2,881451	0	23	352	72						Untertest4.avi	0	880	547	72	111	278	-40	550	0	Content		280	-39	14618803	903214273
14636	08:35:24.577	00:00:14.635	878	291,1241	70,07629	0,3898705	0,4349736	506,4498	3,002414	0	402,4035	72,52463	0,2303944	0,4577757	512,6477	2,868598	0	23	347	71						Untertest4.avi	0	880	547	72	111	278	-40	550	0	Content		275	-40	14635548	903231018
14652	08:35:24.593	00:00:14.652	879	249,8412	71,31844	0,3901651	0,4350411	506,6685	3,013991	0	401,7533	71,82185	0,2306727	0,457689	513,3215	2,858889	0	23	326	72						Untertest4.avi	0	880	547	72	111	278	-40	550	0	Content		254	-39	14652175	903247645
14669	08:35:24.610	00:00:14.668	880	301,4543	71,6605	0,3902731	0,4349839	506,5748	2,96293	0	399,0383	77,8009	0,2308427	0,4576971	513,3215	2,835982	0	23	350	75						Untertest4.avi	0	880	547	72	111	278	-40	550	0	Content		278	-36	14668799	903264269
14685	08:35:24.626	00:00:14.685	881	298,1555	81,65186	0,3903669	0,4351021	506,6291	3,013621	0	392,6477	71,23299	0,2309384	0,4577333	513,3215	2,86051	0	23	345	76						Untertest4.avi	0	880	547	72	111	278	-40	550	0	Content		273	-35	14685425	903280895
14702	08:35:24.643	00:00:14.702	882	341,3153	56,55084	0,3904255	0,4352815	506,7756	2,853529	0	390,442	72,84822	0,2307385	0,4577378	511,562	2,848739	0	23	366	65						Untertest4.avi	0	880	547	72	111	278	-40	550	0	Content		294	-46	14702174	903297644
14719	08:35:24.660	00:00:14.718	883	300,8528	71,21935	0,3903565	0,4353836	506,7356	2,954801	0	402,6888	86,2007	0,2307589	0,4577951	511,5621	2,873562	0	23	352	79						Untertest4.avi	0	880	547	72	111	278	-40	550	0	Content		280	-32	14718799	903314269
14735	08:35:24.676	00:00:14.735	884	303,8999	72,87093	0,3904133	0,4355907	506,8918	2,918557	0	399,2416	69,84905	0,2307838	0,4578377	511,5621	2,749067	0	23	352	71						Untertest4.avi	0	880	547	72	111	278	-40	550	0	Content		280	-40	14735425	903330895
14752	08:35:24.693	00:00:14.752	885	337,558	63,60026	0,3906825	0,4356109	508,9356	2,958143	0	403,3213	74,68452	0,230785	0,4578104	512,1633	2,741035	0	23	370	69						Untertest4.avi	0	880	547	72	111	278	-40	550	0	Content		298	-42	14752047	903347517
14769	08:35:24.710	00:00:14.768	886	358,5078	38,03654	0,3887919	0,4351336	507,12	2,945915	0	479,1603	47,42074	0,2299269	0,4569989	512,1634	2,906943	0	23	419	43						Untertest4.avi	0	880	547	72	111	278	-40	550	0	Content		347	-68	14768798	903364268
14785	08:35:24.726	00:00:14.785	887	401,3789	2,690816	0,3877249	0,4344791	507,4465	2,925227	0	520,5573	3,431971	0,2294525	0,4561317	512,1634	2,888443	0	24	461	3						Untertest4.avi	0	880	547	72	111	442	-187	416	0	Content		389	-108	14785421	903380891
14802	08:35:24.743	00:00:14.802	888	418,6191	-41,3633	0,3873589	0,4341903	507,5056	2,914447	0	541,1187	-4,27003	0,2284103	0,4554489	503,2372	2,807898	0	24	480	-23						Untertest4.avi	0	880	547	72	111	442	-187	416	0	Content		408	-134	14802046	903397516
14819	08:35:24.760	00:00:14.818	889	444,0924	-82,05942	0,3871852	0,4340761	507,5185	2,909579	0	560,7625	-68,16061	0,2284506	0,4557342	503,2386	2,795753	0	24	502	-75						Untertest4.avi	0	880	547	72	111	442	-187	416	0	Content		430	-186	14818668	903414138
14835	08:35:24.776	00:00:14.835	890	488,2671	-109,7464	0,3867681	0,4334019	506,312	2,939026	0	584,6637	-104,3849	0,2284612	0,4554642	503,2386	2,833648	0	24	536	-107						Untertest4.avi	0	880	547	72	111	442	-187	416	0	Content		464	-218	14835418	903430888
14852	08:35:24.793	00:00:14.852	891	454,915	-106,2931	0,3869183	0,4330269	509,0851	2,926149	0	573,9607	-64,83102	0,2276381	0,4547924	496,8231	2,788756	0	24	514	-86						Untertest4.avi	0	880	547	72	111	442	-187	416	0	Content		442	-197	14852042	903447512
14869	08:35:24.810	00:00:14.868	892	448,6375	-103,344	0,3869975	0,4329793	509,1653	2,864954	0	567,6713	-61,22874	0,2277481	0,4546532	498,4145	2,781799	0	24	508	-82						Untertest4.avi	0	880	547	72	111	442	-187	416	0	Content		436	-193	14868665	903464135
14885	08:35:24.826	00:00:14.885	893	453,6938	-99,71405	0,3870186	0,432813	509,1174	2,88385	0	572,1836	-59,43234	0,2275111	0,4544046	497,2445	2,74376	0	24	513	-80						Untertest4.avi	0	880	547	72	111	442	-187	416	0	Content		441	-191	14885415	903480885
14902	08:35:24.843	00:00:14.902	894	453,9064	-102,2196	0,3870333	0,4327215	509,1141	2,906174	0	570,4608	-62,86733	0,2274548	0,4541387	497,4223	2,798777	0	24	512	-83						Untertest4.avi	0	880	547	72	111	442	-187	416	0	Content		440	-194	14902038	903497508
14919	08:35:24.860	00:00:14.918	895	455,0365	-103,7518	0,3870766	0,4327673	509,0527	2,972623	0	576,8546	-67,13412	0,2274937	0,4540493	498,2574	2,802996	0	24	516	-85						Untertest4.avi	0	880	547	72	111	442	-187	416	0	Content		444	-196	14918664	903514134
14935	08:35:24.876	00:00:14.935	896	486,2823	-92,39029	0,3864017	0,4328733	502,6207	2,93442	0	579,2086	-63,08662	0,2274401	0,4540222	497,6822	2,780771	0	24	533	-78						Untertest4.avi	0	880	547	72	111	442	-187	416	0	Content		461	-189	14935287	903530757
14952	08:35:24.893	00:00:14.952	897	453,1216	-101,6119	0,3873048	0,432973	509,1367	2,920237	0	572,3936	-58,44974	0,227305	0,4540453	495,4903	2,764676	0	24	513	-80						Untertest4.avi	0	880	547	72	111	442	-187	416	0	Content		441	-191	14952036	903547506
14969	08:35:24.910	00:00:14.968	898	459,1861	-100,3874	0,3875408	0,4331914	509,2415	2,909136	0	567,1458	-52,8885	0,2272967	0,4541762	493,8444	2,745876	0	24	513	-77						Untertest4.avi	0	880	547	72	111	442	-187	416	0	Content		441	-188	14968662	903564132
14985	08:35:24.926	00:00:14.985	899	493,0296	-86,45532	0,3872739	0,4334669	503,9594	2,87571	0	575,1105	-48,4101	0,2272656	0,4544051	492,0595	2,797692	0	24	534	-67						Untertest4.avi	0	880	547	72	111	442	-187	416	0	Content		462	-178	14985284	903580754
15002	08:35:24.943	00:00:15.001	900	455,5868	-107,1778	0,3879363	0,4337547	509,2795	2,912611	0	565,6939	-50,20155	0,2273497	0,4544863	491,9592	2,748878	0	24	511	-79						Untertest4.avi	0	880	547	72	111	442	-187	416	0	Content		439	-190	15001907	903597377
15019	08:35:24.960	00:00:15.018	901	454,9879	-103,7811	0,3880595	0,4338926	509,3439	2,94458	0	571,4568	-44,30193	0,2274373	0,4544857	491,7914	2,76476	0	24	513	-74						Untertest4.avi	0	880	547	72	111	442	-187	416	0	Content		441	-185	15018658	903614128
15035	08:35:24.976	00:00:15.035	902	492,2975	-90,61017	0,3876955	0,4340169	504,1736	2,922168	0	565,5975	-57,14174	0,2277328	0,4545763	493,7323	2,783188	0	24	529	-74						Untertest4.avi	0	880	547	72	111	442	-187	416	0	Content		457	-185	15035281	903630751
15052	08:35:24.993	00:00:15.051	903	452,8669	-103,8693	0,3882876	0,434339	509,2942	2,945201	0	569,3503	-57,44873	0,2278619	0,4547855	494,396	2,760792	0	24	511	-81						Untertest4.avi	0	880	547	72	111	442	-187	416	0	Content		439	-192	15051905	903647375
15069	08:35:25.010	00:00:15.068	904	493,3181	-90,99168	0,3876221	0,434626	502,8081	2,920574	0	571,4622	-56,0013	0,2278436	0,4550194	493,7289	2,765457	0	24	532	-73						Untertest4.avi	0	880	547	72	111	442	-187	416	0	Content		460	-184	15068529	903663999
15085	08:35:25.026	00:00:15.085	905	490,8247	-83,34184	0,3875315	0,4349252	502,0006	2,928741	0	573,0327	-56,04974	0,227979	0,4552452	494,8288	2,90142	0	24	532	-70						Untertest4.avi	0	880	547	72	111	442	-187	416	0	Content		460	-181	15085279	903680749
15102	08:35:25.043	00:00:15.101	906	485,5942	-85,04617	0,3876246	0,4351526	502,1957	2,919034	0	567,0815	-50,20421	0,2279145	0,4554858	493,6308	2,813879	0	24	526	-68						Untertest4.avi	0	880	547	72	111	442	-187	416	0	Content		454	-179	15101902	903697372
15119	08:35:25.060	00:00:15.118	907	494,1625	-79,90448	0,3876342	0,4354697	501,8241	2,953953	0	566,9083	-55,13999	0,2280169	0,4557577	493,8219	2,802393	0	24	531	-68						Untertest4.avi	0	880	547	72	111	442	-187	416	0	Content		459	-179	15118527	903713997
15135	08:35:25.076	00:00:15.135	908	457,8431	-104,0807	0,3887397	0,4356004	509,572	3,005813	0	569,8291	-52,38851	0,2283054	0,455862	494,7678	2,819365	0	24	514	-78						Untertest4.avi	0	880	547	72	111	442	-187	416	0	Content		442	-189	15135050	903730520
15152	08:35:25.093	00:00:15.151	909	489,3801	-77,91953	0,3881712	0,4355423	502,4825	2,937411	0	571,3848	-56,96188	0,2286272	0,455808	495,486	2,894994	0	24	530	-67						Untertest4.avi	0	880	547	72	111	442	-187	416	0	Content		458	-178	15151799	903747269
15168	08:35:25.109	00:00:15.168	910	495,3004	-85,20887	0,3888357	0,4356808	504,9841	3,004841	0	572,4349	-51,22511	0,2289597	0,4559506	496,3553	2,905231	0	24	534	-68						Untertest4.avi	0	880	547	72	111	442	-187	416	0	Content		462	-179	15168427	903763897
15185	08:35:25.126	00:00:15.185	911	491,5468	-82,39255	0,3888118	0,4359645	503,2777	3,01607	0	574,3187	-57,18315	0,2292512	0,4560885	496,8052	2,952399	0	24	533	-70						Untertest4.avi	0	880	547	72	111	442	-187	416	0	Content		461	-181	15185046	903780516
15202	08:35:25.143	00:00:15.201	912	426,0985	-122,4592	0,390728	0,4366479	508,2866	3,029384	0	533,2935	-77,48866	0,2305401	0,4561129	499,5711	2,92007	0	25	480	-100						Untertest4.avi	0	880	547	72	111	343	-255	300	0	Content		408	-211	15201673	903797143
15218	08:35:25.159	00:00:15.218	913	379,3722	-169,0652	0,3923128	0,4365548	508,9419	3,088095	0	487,6756	-125,7491	0,2326773	0,4558869	505,7353	2,968026	0	25	434	-147						Untertest4.avi	0	880	547	72	111	343	-255	300	0	Content		362	-258	15218423	903813893
15235	08:35:25.176	00:00:15.235	914	356,0847	-166,5964	0,3931108	0,4359297	509,245	3,105476	0	474,5505	-128,5527	0,2332969	0,4558194	503,7849	3,015683	0	25	415	-148						Untertest4.avi	0	880	547	72	111	343	-255	300	0	Content		343	-259	15235048	903830518
15252	08:35:25.193	00:00:15.251	915	359,1673	-163,2852	0,393525	0,4360974	509,2967	3,107221	0	473,4938	-126,4383	0,2336937	0,4559841	504,3379	3,01005	0	25	416	-145						Untertest4.avi	0	880	547	72	111	343	-255	300	0	Content		344	-256	15251671	903847141
15268	08:35:25.209	00:00:15.268	916	355,2937	-165,5778	0,3938138	0,4364119	509,2182	3,125213	0	471,9398	-118,5555	0,2336404	0,4562159	501,3679	3,038747	0	25	414	-142						Untertest4.avi	0	880	547	72	111	343	-255	300	0	Content		342	-253	15268297	903863767
15285	08:35:25.226	00:00:15.285	917	354,6089	-167,8104	0,394079	0,4369531	509,3334	3,120818	0	475,2867	-116,8465	0,2337013	0,456557	500,2331	3,061433	0	25	415	-142						Untertest4.avi	0	880	547	72	111	343	-255	300	0	Content		343	-253	15285041	903880511
15302	08:35:25.243	00:00:15.301	918	355,2982	-161,124	0,3942824	0,4376431	509,2893	3,13201	0	475,3094	-118,039	0,2339438	0,4570103	500,9551	3,058896	0	25	415	-140						Untertest4.avi	0	880	547	72	111	343	-255	300	0	Content		343	-251	15301683	903897153
15318	08:35:25.259	00:00:15.318	919	358,2574	-163,7319	0,3944327	0,4383691	509,3236	3,173414	0	474,9796	-122,3632	0,2341854	0,4573586	502,2738	3,076011	0	25	417	-143						Untertest4.avi	0	880	547	72	111	343	-255	300	0	Content		345	-254	15318292	903913762
15335	08:35:25.276	00:00:15.334	920	355,3279	-158,1205	0,3946311	0,4390787	509,3546	3,147786	0	473,6104	-122,1456	0,2344091	0,4579824	503,0042	3,140337	0	25	414	-140						Untertest4.avi	0	880	547	72	111	343	-255	300	0	Content		342	-251	15334915	903930385
15352	08:35:25.293	00:00:15.351	921	355,4313	-178,2889	0,394976	0,4402198	509,3563	3,230245	0	472,3658	-118,0855	0,2343582	0,4585001	500,272	3,109325	0	25	414	-148						Untertest4.avi	0	880	547	72	111	343	-255	300	0	Content		342	-259	15351678	903947148
15368	08:35:25.309	00:00:15.368	922	354,3557	-180,003	0,3952972	0,4408121	509,3712	3,238691	0	473,4683	-108,8609	0,2346276	0,4590017	500,1839	3,094583	0	25	414	-144						Untertest4.avi	0	880	547	72	111	343	-255	300	0	Content		342	-255	15368287	903963757
15385	08:35:25.326	00:00:15.384	923	358,3736	-177,1959	0,3957037	0,4409999	509,3881	3,275772	0	473,4302	-123,3355	0,2353303	0,4592659	502,9508	3,16402	0	25	416	-150						Untertest4.avi	0	880	547	72	111	343	-255	300	0	Content		344	-261	15384913	903980383
15402	08:35:25.343	00:00:15.401	924	357,2843	-169,3753	0,3962129	0,4409398	509,5518	3,300353	0	479,9781	-123,7965	0,235812	0,4592232	502,9641	3,213211	0	25	419	-147						Untertest4.avi	0	880	547	72	111	343	-255	300	0	Content		347	-258	15401535	903997005
15418	08:35:25.359	00:00:15.418	925	354,2359	-177,7434	0,3967361	0,440849	509,6187	3,262313	0	471,6771	-109,4681	0,2361409	0,4590274	501,3355	3,19244	0	25	413	-144						Untertest4.avi	0	880	547	72	111	343	-255	300	0	Content		341	-255	15418284	904013754
15435	08:35:25.376	00:00:15.434	926	352,5872	-169,439	0,3971782	0,4407358	509,6682	3,352026	0	478,5122	-123,4625	0,2366951	0,4588093	502,528	3,245148	0	25	416	-146						Untertest4.avi	0	880	547	72	111	343	-255	300	0	Content		344	-257	15434908	904030378
15452	08:35:25.393	00:00:15.451	927	352,0322	-173,7759	0,3975244	0,4407111	509,8333	3,361652	0	472,6902	-119,2635	0,2369295	0,4585588	501,8196	3,258928	0	25	412	-147						Untertest4.avi	0	880	547	72	111	343	-255	300	0	Content		340	-258	15451532	904047002
15468	08:35:25.409	00:00:15.468	928	346,4437	-146,1715	0,3978446	0,4410836	509,9448	3,379452	0	469,8275	-92,19683	0,2372316	0,4588305	502,1607	3,298255	0	25	408	-119						Untertest4.avi	0	880	547	72	111	343	-255	300	0	Content		336	-230	15468156	904063626
15485	08:35:25.426	00:00:15.484	929	323,1127	-64,01289	0,3985177	0,4429355	509,7347	3,411298	0	-1024	-768	-1	-1	-1	-1	4	25	323	-64						Untertest4.avi	0	880	547	72	111	343	-255	300	0	Content		251	-175	15484904	904080374
15502	08:35:25.443	00:00:15.501	930	313,2137	7,624509	0,3987089	0,4449061	509,867	3,375163	0	420,856	45,29183	0,2399817	0,461813	514,5198	3,391251	0	26	367	26						Untertest4.avi	0	880	547	72	111	250	56	633	0	Content		295	-85	15501530	904097000
15518	08:35:25.459	00:00:15.518	931	307,1711	61,01383	0,3986821	0,4471009	509,9628	3,326844	0	416,0638	95,16106	0,2404743	0,4636306	514,623	3,264988	0	26	362	78						Untertest4.avi	0	880	547	72	111	250	56	633	0	Content		290	-33	15518155	904113625
15535	08:35:25.476	00:00:15.534	932	264,7949	132,0304	0,3987706	0,4487696	509,8487	3,357507	0	416,0638	95,16106	0,2409968	0,4651248	515,7235	3,264988	0	26	340	114						Untertest4.avi	0	880	547	72	111	250	56	633	0	Content		268	3	15534903	904130373
15552	08:35:25.493	00:00:15.551	933	-1024	-768	-1	-1	-1	-1	4	-1024	-768	-1	-1	-1	-1	4	26	0	0						Untertest4.avi	0	880	547	72	111	250	56	633	0	Content		-72	-111	15551525	904146995
15568	08:35:25.509	00:00:15.568	934	298,7108	167,4959	0,3990125	0,4493616	509,5212	3,531865	0	398,6273	184,7286	0,241328	0,4654545	516,8003	3,549415	0	26	349	176						Untertest4.avi	0	880	547	72	111	250	56	633	0	Content		277	65	15568148	904163618
15585	08:35:25.526	00:00:15.584	935	294,1353	177,5104	0,3992108	0,4494355	509,5705	3,592422	0	342,8049	186,7931	0,2408525	0,465549	512,1367	3,568515	0	26	318	182						Untertest4.avi	0	880	547	72	111	250	56	633	0	Content		246	71	15584772	904180242
15602	08:35:25.543	00:00:15.601	936	242,277	183,8519	0,3942439	0,4495123	530,4207	3,598978	0	401,4919	189,2311	0,2413044	0,4653382	514,9359	3,51664	0	26	322	187						Untertest4.avi	0	880	547	72	111	250	56	633	0	Content		250	76	15601522	904196992
15618	08:35:25.559	00:00:15.618	937	297,0999	172,5216	0,3996657	0,4492436	509,2995	3,632699	0	342,2799	187,2438	0,2411321	0,4651773	512,1044	3,644135	0	26	320	180						Untertest4.avi	0	880	547	72	111	250	56	633	0	Content		248	69	15618145	904213615
15635	08:35:25.576	00:00:15.634	938	291,8284	175,5362	0,399957	0,4493881	509,6364	3,68143	0	350,5461	184,012	0,2413461	0,4651735	512,007	3,651553	0	26	321	180						Untertest4.avi	0	880	547	72	111	250	56	633	0	Content		249	69	15634768	904230238
15651	08:35:25.592	00:00:15.651	939	299,0087	174,9478	0,4001824	0,449306	509,5913	3,671315	0	352,2951	190,1715	0,2415049	0,4650376	512,2096	3,604471	0	26	326	183						Untertest4.avi	0	880	547	72	111	250	56	633	0	Content		254	72	15651392	904246862
15668	08:35:25.609	00:00:15.668	940	289,8091	171,1841	0,4003753	0,4497248	509,7429	3,698095	0	356,4188	179,2106	0,2417005	0,4653648	512,2975	3,656177	0	26	323	175						Untertest4.avi	0	880	547	72	111	250	56	633	0	Content		251	64	15668140	904263610
15685	08:35:25.626	00:00:15.684	941	300,2152	172,7189	0,4005569	0,4501543	509,7859	3,691306	0	354,9678	185,0764	0,2418002	0,4658195	512,0673	3,647429	0	26	328	179						Untertest4.avi	0	880	547	72	111	250	56	633	0	Content		256	68	15684765	904280235
15701	08:35:25.642	00:00:15.701	942	287,9574	175,5199	0,4006305	0,4503213	509,7918	3,741465	0	359,1551	184,2066	0,2418367	0,4659871	512,0585	3,666238	0	26	324	180						Untertest4.avi	0	880	547	72	111	250	56	633	0	Content		252	69	15701390	904296860
15718	08:35:25.659	00:00:15.718	943	288,5694	173,7339	0,4006428	0,4503136	509,813	3,751757	0	354,8918	184,8167	0,2418604	0,4660222	512,3546	3,738102	0	26	322	179						Untertest4.avi	0	880	547	72	111	250	56	633	0	Content		250	68	15718013	904313483
15735	08:35:25.676	00:00:15.734	944	254,753	133,0855	0,3966461	0,4503605	526,1711	3,829006	0	402,9719	192,6153	0,2422926	0,465956	516,5862	3,701256	0	26	329	163						Untertest4.avi	0	880	547	72	111	250	56	633	0	Content		257	52	15734759	904330229
15751	08:35:25.692	00:00:15.751	945	245,391	133,1525	0,3956339	0,4503582	530,0287	3,87068	0	403,7394	193,0374	0,2422142	0,4659619	516,4471	3,712921	0	26	325	163						Untertest4.avi	0	880	547	72	111	250	56	633	0	Content		253	52	15751385	904346855
15768	08:35:25.709	00:00:15.768	946	-1024	-768	-1	-1	-1	-1	4	-1024	-768	-1	-1	-1	-1	4	26	0	0						Untertest4.avi	0	880	547	72	111	250	56	633	0	Content		-72	-111	15768009	904363479
15785	08:35:25.726	00:00:15.784	947	258,9828	144,0703	0,3960065	0,4506303	528,1268	3,889949	0	350,6197	181,278	0,2416153	0,466158	512,5968	3,688683	0	26	305	163						Untertest4.avi	0	880	547	72	111	250	56	633	0	Content		233	52	15784649	904380119
15801	08:35:25.742	00:00:15.801	948	260,5023	140,3267	0,3958781	0,450259	528,1268	3,822443	0	346,8723	188,4486	0,2414578	0,4657002	512,6141	3,706523	0	26	304	164						Untertest4.avi	0	880	547	72	111	250	56	633	0	Content		232	53	15801380	904396850
15818	08:35:25.759	00:00:15.818	949	241,7878	155,7125	0,3958241	0,4489715	528,1268	4,023949	0	352,2879	181,8563	0,2413975	0,4643392	512,6499	3,612053	0	26	297	169						Untertest4.avi	0	880	547	72	111	250	56	633	0	Content		225	58	15818005	904413475
15835	08:35:25.776	00:00:15.834	950	261,5045	133,3306	0,3958325	0,4483392	528,1268	3,777727	0	347,6956	184,6341	0,2413727	0,4638484	512,7433	3,657706	0	26	305	159						Untertest4.avi	0	880	547	72	111	250	56	633	0	Content		233	48	15834637	904430107
15851	08:35:25.792	00:00:15.851	951	255,6004	136,1272	0,3961463	0,4488675	527,1673	3,82999	0	392,5626	187,0231	0,2418294	0,4642797	516,7188	3,651768	0	26	324	162						Untertest4.avi	0	880	547	72	111	250	56	633	0	Content		252	51	15851251	904446721
15868	08:35:25.809	00:00:15.867	952	256,5704	146,7338	0,3961766	0,4494396	527,1674	3,769457	0	362,5791	188,3706	0,2414198	0,4650784	512,7352	3,543007	0	26	310	168						Untertest4.avi	0	880	547	72	111	250	56	633	0	Content		238	57	15867999	904463469
15885	08:35:25.826	00:00:15.884	953	257,1165	137,8464	0,3961549	0,4505326	527,1674	3,714593	0	396,8871	188,2438	0,2414567	0,4661623	512,7352	3,498925	0	26	327	163						Untertest4.avi	0	880	547	72	111	250	56	633	0	Content		255	52	15884635	904480105
15901	08:35:25.842	00:00:15.901	954	257,6627	142,8159	0,3964001	0,4519116	526,7015	3,704822	0	396,1384	193,7916	0,2418009	0,4675242	514,9839	3,446556	0	26	327	168						Untertest4.avi	0	880	547	72	111	250	56	633	0	Content		255	57	15901247	904496717
15918	08:35:25.859	00:00:15.917	955	242,8569	143,3517	0,3964773	0,4534913	526,7015	3,727179	0	357,7999	189,0319	0,2415955	0,4690975	512,649	3,573879	0	26	300	166						Untertest4.avi	0	880	547	72	111	250	56	633	0	Content		228	55	15917872	904513342
15935	08:35:25.876	00:00:15.934	956	253,5741	145,6129	0,396545	0,4550707	526,7015	3,606737	0	346,7879	190,5459	0,2416486	0,47063	512,6389	3,532386	0	26	300	168						Untertest4.avi	0	880	547	72	111	250	56	633	0	Content		228	57	15934633	904530103
15951	08:35:25.892	00:00:15.951	957	248,4273	147,8742	0,396175	0,4565206	528,7401	3,598948	0	405,0006	140,1582	0,242233	0,4719087	517,6598	3,147181	0	26	327	144						Untertest4.avi	0	880	547	72	111	250	56	633	0	Content		255	33	15951247	904546717
15968	08:35:25.909	00:00:15.967	958	267,9978	131,9	0,3961463	0,4578169	528,7401	3,53472	0	353,0714	188,5918	0,2416855	0,4732396	512,9474	3,494984	0	26	311	160						Untertest4.avi	0	880	547	72	111	250	56	633	0	Content		239	49	15967870	904563340
15984	08:35:25.925	00:00:15.984	959	244,0386	144,4791	0,3960543	0,4590006	528,7401	3,703174	0	358,84	179,0919	0,2416123	0,4745644	513,072	3,393073	0	26	301	162						Untertest4.avi	0	880	547	72	111	250	56	633	0	Content		229	51	15984494	904579964
16001	08:35:25.942	00:00:16.001	960	247,787	139,7821	0,3967786	0,4603352	525,4682	3,689884	0	400,6559	168,7845	0,2417539	0,475694	515,3892	3,321737	0	26	324	154						Untertest4.avi	0	880	547	72	111	250	56	633	0	Content		252	43	16001243	904596713
16018	08:35:25.959	00:00:16.017	961	241,0518	153,4366	0,3965642	0,461794	525,4682	3,561813	0	359,257	186,0085	0,2413294	0,477047	513,0545	3,365537	0	26	300	170						Untertest4.avi	0	880	547	72	111	250	56	633	0	Content		228	59	16017867	904613337
16034	08:35:25.975	00:00:16.034	962	247,3301	142,6974	0,3965106	0,463663	525,4682	3,543628	0	391,9217	194,931	0,2414576	0,4789108	515,3892	3,368706	0	26	320	169						Untertest4.avi	0	880	547	72	111	250	56	633	0	Content		248	58	16034491	904629961
16051	08:35:25.992	00:00:16.051	963	246,7003	145,4853	0,3958713	0,465403	527,9374	3,525444	0	389,562	195,7608	0,241295	0,4807113	514,8379	3,351716	0	26	318	171						Untertest4.avi	0	880	547	72	111	250	56	633	0	Content		246	60	16051112	904646582
16068	08:35:26.009	00:00:16.067	964	249,9938	145,15	0,3957756	0,4668965	527,9374	3,482652	0	370,9601	188,8491	0,2410358	0,4821876	513,2984	3,361511	0	26	310	167						Untertest4.avi	0	880	547	72	111	250	56	633	0	Content		238	56	16067863	904663333
16084	08:35:26.025	00:00:16.084	965	240,4564	143,7882	0,395855	0,4682412	527,9374	3,545905	0	356,4794	180,4832	0,2410637	0,4834717	513,3209	3,283659	0	26	298	162						Untertest4.avi	0	880	547	72	111	250	56	633	0	Content		226	51	16084487	904679957
16101	08:35:26.042	00:00:16.101	966	240,5805	144,7269	0,3968028	0,4691643	524,7745	3,525832	0	389,1329	179,345	0,2415766	0,4843118	516,7391	3,221061	0	26	315	162						Untertest4.avi	0	880	547	72	111	250	56	633	0	Content		243	51	16101106	904696576
16118	08:35:26.059	00:00:16.117	967	255,9506	147,0485	0,3968554	0,4701081	524,7745	3,405663	0	359,1492	188,4716	0,2412925	0,4851455	513,3112	3,21905	0	26	308	168						Untertest4.avi	0	880	547	72	111	250	56	633	0	Content		236	57	16117731	904713201
16134	08:35:26.075	00:00:16.134	968	291,5592	207,1504	0,4003132	0,4712529	511,698	3,367748	0	352,6106	221,5428	0,2415161	0,4861902	513,5453	3,226991	0	27	322	214						Untertest4.avi	0	880	547	72	111	245	149	866	0	Content		250	103	16134480	904729950
16151	08:35:26.092	00:00:16.151	969	258,2202	213,3676	0,4001972	0,4721847	511,946	3,31174	0	348,4424	257,2643	0,2417375	0,4869873	513,6395	3,269244	0	27	303	235						Untertest4.avi	0	880	547	72	111	245	149	866	0	Content		231	124	16151103	904746573
16168	08:35:26.109	00:00:16.167	970	278,414	258,5683	0,4000807	0,4724433	512,0488	3,395559	0	332,404	268,8814	0,2417641	0,4870609	513,9217	3,2898	0	27	305	264						Untertest4.avi	0	880	547	72	111	245	149	866	0	Content		233	153	16167725	904763195
16184	08:35:26.125	00:00:16.184	971	287,0112	259,1044	0,400009	0,4722749	512,1075	3,377187	0	347,401	266,8071	0,2415704	0,48686	513,9029	3,183733	0	27	317	263						Untertest4.avi	0	880	547	72	111	245	149	866	0	Content		245	152	16184353	904779823
16201	08:35:26.142	00:00:16.201	972	287,428	258,9081	0,3999184	0,4724172	511,9825	3,325377	0	333,2848	265,5144	0,2414705	0,486925	513,8083	3,232318	0	27	310	262						Untertest4.avi	0	880	547	72	111	245	149	866	0	Content		238	151	16201103	904796573
16218	08:35:26.159	00:00:16.217	973	292,9014	252,1361	0,399917	0,4727828	512,2086	3,289887	0	326,658	262,9235	0,241373	0,4872065	513,9333	3,214744	0	27	310	258						Untertest4.avi	0	880	547	72	111	245	149	866	0	Content		238	147	16217725	904813195
16234	08:35:26.175	00:00:16.234	974	290,4905	250,4634	0,3999234	0,4731458	511,9936	3,30785	0	348,5215	261,0277	0,2413544	0,4875383	513,9492	3,193547	0	27	320	256						Untertest4.avi	0	880	547	72	111	245	149	866	0	Content		248	145	16234349	904829819
16251	08:35:26.192	00:00:16.251	975	288,1113	252,9081	0,3999918	0,4735682	512,1453	3,344667	0	352,9105	261,7789	0,2413729	0,4878285	513,9306	3,177107	0	27	321	257						Untertest4.avi	0	880	547	72	111	245	149	866	0	Content		249	146	16251099	904846569
16268	08:35:26.209	00:00:16.267	976	284,4187	254,5639	0,4000708	0,4738925	512,1072	3,325609	0	343,6592	266,5611	0,2414558	0,4882198	513,837	3,175408	0	27	314	261						Untertest4.avi	0	880	547	72	111	245	149	866	0	Content		242	150	16267720	904863190
16284	08:35:26.225	00:00:16.284	977	286,2301	251,0064	0,4001846	0,4743085	512,0079	3,352842	0	333,3838	266,1154	0,2415253	0,4884464	513,8234	3,208537	0	27	310	259						Untertest4.avi	0	880	547	72	111	245	149	866	0	Content		238	148	16284348	904879818
16301	08:35:26.242	00:00:16.300	978	291,2679	251,0488	0,4003005	0,474543	512,0865	3,275341	0	344,9743	260,5463	0,2416473	0,4886228	514,1249	3,223239	0	27	318	256						Untertest4.avi	0	880	547	72	111	245	149	866	0	Content		246	145	16300970	904896440
16318	08:35:26.259	00:00:16.317	979	288,2358	254,9609	0,4004307	0,4747261	512,1052	3,288577	0	340,7152	266,0002	0,241751	0,4887621	514,001	3,213739	0	27	314	260						Untertest4.avi	0	880	547	72	111	245	149	866	0	Content		242	149	16317716	904913186
16334	08:35:26.275	00:00:16.334	980	289,2538	258,7457	0,4005289	0,4748663	512,0437	3,331155	0	345,9645	264,4058	0,2418342	0,4888857	513,9349	3,202513	0	27	318	262						Untertest4.avi	0	880	547	72	111	245	149	866	0	Content		246	151	16334342	904929812
16351	08:35:26.292	00:00:16.350	981	287,3041	256,9861	0,4006703	0,4750685	511,9698	3,307306	0	340,2743	263,5775	0,2419516	0,488994	513,8751	3,226789	0	27	314	260						Untertest4.avi	0	880	547	72	111	245	149	866	0	Content		242	149	16350966	904946436
16368	08:35:26.309	00:00:16.367	982	285,1792	258,2332	0,4008119	0,4751279	512,1954	3,314935	0	343,597	261,1909	0,2420577	0,4890442	513,9386	3,199966	0	27	314	260						Untertest4.avi	0	880	547	72	111	245	149	866	0	Content		242	149	16367590	904963060
16384	08:35:26.325	00:00:16.384	983	291,8371	250,8534	0,4009166	0,474921	512,1134	3,263615	0	344,1092	265,8762	0,2421669	0,4888434	514,1146	3,188455	0	27	318	258						Untertest4.avi	0	880	547	72	111	245	149	866	0	Content		246	147	16384338	904979808
16401	08:35:26.342	00:00:16.400	984	285,1965	258,7355	0,4010221	0,4745801	512,1033	3,30461	0	338,6194	261,8074	0,2422704	0,4884498	513,9832	3,192091	0	27	312	260						Untertest4.avi	0	880	547	72	111	245	149	866	0	Content		240	149	16400959	904996429
16418	08:35:26.359	00:00:16.417	985	290,5482	261,3625	0,4011475	0,4741754	512,1242	3,326892	0	348,7861	264,1765	0,2423766	0,4880142	513,96	3,217096	0	27	320	263						Untertest4.avi	0	880	547	72	111	245	149	866	0	Content		248	152	16417583	905013053
16434	08:35:26.375	00:00:16.434	986	281,9099	259,0912	0,4012663	0,473782	512,1314	3,368411	0	337,5286	269,0416	0,2425172	0,4875994	513,9695	3,307301	0	27	310	264						Untertest4.avi	0	880	547	72	111	245	149	866	0	Content		238	153	16434208	905029678
16451	08:35:26.392	00:00:16.450	987	296,0303	253,6975	0,401459	0,4735524	512,1953	3,290753	0	339,6696	269,1502	0,2426713	0,4873178	513,7895	3,232194	0	27	318	261						Untertest4.avi	0	880	547	72	111	245	149	866	0	Content		246	150	16450957	905046427
16468	08:35:26.409	00:00:16.467	988	296,5849	253,925	0,4017007	0,4734276	512,3005	3,300439	0	341,491	269,7209	0,2428933	0,4871389	513,9955	3,24562	0	27	319	262						Untertest4.avi	0	880	547	72	111	245	149	866	0	Content		247	151	16467579	905063049
16484	08:35:26.425	00:00:16.484	989	289,5258	254,09	0,4018848	0,4732629	512,2227	3,358489	0	349,3161	265,6802	0,2431084	0,4869971	514,1832	3,250467	0	27	319	260						Untertest4.avi	0	880	547	72	111	245	149	866	0	Content		247	149	16484203	905079673
16501	08:35:26.442	00:00:16.500	990	293,5755	255,0704	0,4020541	0,4732849	512,2871	3,375678	0	325,1139	263,2139	0,243264	0,4869806	514,0255	3,34244	0	27	309	259						Untertest4.avi	0	880	547	72	111	245	149	866	0	Content		237	148	16500827	905096297
16518	08:35:26.459	00:00:16.517	991	287,1136	256,1187	0,4022044	0,4734261	512,3337	3,421747	0	336,4843	274,811	0,2433995	0,4871106	513,9169	3,315217	0	27	312	265						Untertest4.avi	0	880	547	72	111	245	149	866	0	Content		240	154	16517577	905113047
16534	08:35:26.475	00:00:16.534	992	291,7858	253,0372	0,4022811	0,4735161	512,3113	3,3597	0	343,6332	264,6261	0,2434888	0,4872654	513,9942	3,311162	0	27	318	259						Untertest4.avi	0	880	547	72	111	245	149	866	0	Content		246	148	16534199	905129669
16551	08:35:26.492	00:00:16.550	993	283,0097	255,1175	0,402333	0,4736023	512,2958	3,38326	0	349,4846	259,414	0,2435303	0,4874399	513,9438	3,233027	0	27	316	257						Untertest4.avi	0	880	547	72	111	245	149	866	0	Content		244	146	16550825	905146295
16567	08:35:26.508	00:00:16.567	994	289,9575	256,1269	0,4023838	0,4738083	512,2253	3,419434	0	347,7953	264,4395	0,2435604	0,4876313	513,9487	3,314806	0	27	319	260						Untertest4.avi	0	880	547	72	111	245	149	866	0	Content		247	149	16567448	905162918
16584	08:35:26.525	00:00:16.584	995	292,9773	256,4316	0,4024338	0,4739808	512,1797	3,400497	0	336,5228	267,9153	0,2436472	0,4878957	514,0886	3,376087	0	27	315	262						Untertest4.avi	0	880	547	72	111	245	149	866	0	Content		243	151	16584197	905179667
16601	08:35:26.542	00:00:16.600	996	283,432	260,4186	0,402564	0,4741976	512,1461	3,463595	0	345,1265	259,896	0,2437424	0,4880718	514,0256	3,291651	0	27	314	260						Untertest4.avi	0	880	547	72	111	245	149	866	0	Content		242	149	16600820	905196290
16617	08:35:26.558	00:00:16.617	997	297,5933	250,0178	0,4026889	0,4743848	512,2894	3,356914	0	331,9918	270,1482	0,2438957	0,4882232	514,0457	3,411464	0	27	315	260						Untertest4.avi	0	880	547	72	111	245	149	866	0	Content		243	149	16617446	905212916
16634	08:35:26.575	00:00:16.634	998	293,6142	251,8044	0,4028217	0,4745469	512,3228	3,371689	0	348,9004	263,9343	0,2440059	0,4882936	513,957	3,289355	0	27	321	258						Untertest4.avi	0	880	547	72	111	245	149	866	0	Content		249	147	16634068	905229538
16651	08:35:26.592	00:00:16.650	999	284,5303	256,7969	0,4029956	0,4745536	512,361	3,451132	0	348,0117	265,6634	0,2441875	0,4882139	514,0774	3,34858	0	27	316	261						Untertest4.avi	0	880	547	72	111	245	149	866	0	Content		244	150	16650815	905246285
16667	08:35:26.608	00:00:16.667	1000	296,7537	249,4664	0,4031622	0,4743656	512,416	3,39572	0	347,2266	269,7939	0,2443948	0,4878052	514,2824	3,393432	0	27	322	260						Untertest4.avi	0	880	547	72	111	245	149	866	0	Content		250	149	16667439	905262909
16684	08:35:26.625	00:00:16.684	1001	278,7854	265,7595	0,4033091	0,4740516	512,387	3,545367	0	338,5482	267,757	0,2444784	0,4874843	514,0329	3,386407	0	27	309	267						Untertest4.avi	0	880	547	72	111	245	149	866	0	Content		237	156	16684065	905279535
16701	08:35:26.642	00:00:16.700	1002	297,2775	258,5222	0,4034565	0,473754	512,4873	3,412202	0	347,7813	264,194	0,2446551	0,4870308	514,2084	3,327654	0	27	323	261						Untertest4.avi	0	880	547	72	111	245	149	866	0	Content		251	150	16700687	905296157
16717	08:35:26.658	00:00:16.717	1003	286,8259	260,2485	0,4036269	0,4733647	512,5623	3,494239	0	343,2819	269,9087	0,2448299	0,4866537	514,2168	3,360389	0	27	315	265						Untertest4.avi	0	880	547	72	111	245	149	866	0	Content		243	154	16717436	905312906
16734	08:35:26.675	00:00:16.734	1004	297,2342	251,5445	0,4037748	0,4730881	512,5989	3,460631	0	336,4877	268,7316	0,2449813	0,4863758	514,386	3,488248	0	27	317	260						Untertest4.avi	0	880	547	72	111	245	149	866	0	Content		245	149	16734062	905329532
16751	08:35:26.692	00:00:16.750	1005	286,7497	256,4408	0,4039173	0,4731897	512,5975	3,557387	0	344,0823	263,478	0,2451066	0,4863791	514,3468	3,400064	0	27	315	260						Untertest4.avi	0	880	547	72	111	245	149	866	0	Content		243	149	16750683	905346153
16767	08:35:26.708	00:00:16.767	1006	291,2013	257,0433	0,4040797	0,4735353	512,6139	3,489778	0	344,6758	262,1207	0,2452264	0,4865778	514,3351	3,419889	0	27	318	260						Untertest4.avi	0	880	547	72	111	245	149	866	0	Content		246	149	16767307	905362777
16784	08:35:26.725	00:00:16.784	1007	287,0185	257,7388	0,404179	0,473866	512,629	3,527771	0	345,3482	263,1166	0,2453582	0,4867547	514,1992	3,423289	0	27	316	260						Untertest4.avi	0	880	547	72	111	245	149	866	0	Content		244	149	16784056	905379526
16801	08:35:26.742	00:00:16.800	1008	295,7716	261,4272	0,4042854	0,474009	512,7589	3,537152	0	336,6013	275,3543	0,2454679	0,4867748	514,4172	3,502007	0	27	316	268						Untertest4.avi	0	880	547	72	111	245	149	866	0	Content		244	157	16800679	905396149
16817	08:35:26.758	00:00:16.817	1009	293,9478	247,9544	0,4043972	0,4739702	512,6816	3,53912	0	348,5468	264,4452	0,2455671	0,4866439	514,4399	3,413229	0	27	321	256						Untertest4.avi	0	880	547	72	111	245	149	866	0	Content		249	145	16817304	905412774
16834	08:35:26.775	00:00:16.833	1010	297,7012	247,914	0,404478	0,4738061	512,6682	3,492472	0	349,2198	264,9264	0,245686	0,4863771	514,5385	3,442106	0	27	323	256						Untertest4.avi	0	880	547	72	111	245	149	866	0	Content		251	145	16833924	905429394
16851	08:35:26.792	00:00:16.850	1011	290,5486	259,195	0,4045735	0,4735829	512,762	3,575623	0	342,6163	272,2124	0,245734	0,4859876	514,4167	3,494685	0	27	317	266						Untertest4.avi	0	880	547	72	111	245	149	866	0	Content		245	155	16850675	905446145
16867	08:35:26.808	00:00:16.867	1012	302,661	252,455	0,4046394	0,4733869	512,868	3,592998	0	354,5179	273,5309	0,2457917	0,4856099	514,4188	3,508514	0	27	329	263						Untertest4.avi	0	880	547	72	111	245	149	866	0	Content		257	152	16867299	905462769
16884	08:35:26.825	00:00:16.883	1013	292,3772	254,5593	0,4046004	0,4731828	512,9694	3,55878	0	346,7881	269,6436	0,2458351	0,485391	514,6154	3,492445	0	27	320	262						Untertest4.avi	0	880	547	72	111	245	149	866	0	Content		248	151	16883924	905479394
16901	08:35:26.842	00:00:16.900	1014	284,863	256,403	0,4046337	0,4733553	512,9593	3,626053	0	341,3894	270,8911	0,2458606	0,4854394	514,6322	3,519681	0	27	313	264						Untertest4.avi	0	880	547	72	111	245	149	866	0	Content		241	153	16900547	905496017
16917	08:35:26.858	00:00:16.917	1015	290,8524	252,4767	0,4046273	0,4734792	513,0424	3,577617	0	346,2562	267,3701	0,2458635	0,4854932	514,7221	3,508131	0	27	319	260						Untertest4.avi	0	880	547	72	111	245	149	866	0	Content		247	149	16917296	905512766
16934	08:35:26.875	00:00:16.933	1016	292,5333	254,7783	0,4046059	0,4735489	513,0875	3,608686	0	347,4632	274,2166	0,245851	0,4854029	514,7707	3,594669	0	27	320	264						Untertest4.avi	0	880	547	72	111	245	149	866	0	Content		248	153	16933918	905529388
16951	08:35:26.892	00:00:16.950	1017	293,0591	254,001	0,4045703	0,4737091	513,2797	3,613613	0	348,108	271,4633	0,2458601	0,4853821	514,8316	3,536326	0	27	321	263						Untertest4.avi	0	880	547	72	111	245	149	866	0	Content		249	152	16950544	905546014
16967	08:35:26.908	00:00:16.967	1018	287,5381	253,7068	0,4046049	0,4739943	513,4501	3,646015	0	347,322	268,6366	0,2458965	0,4855037	514,9275	3,50651	0	27	317	261						Untertest4.avi	0	880	547	72	111	245	149	866	0	Content		245	150	16967294	905562764
16984	08:35:26.925	00:00:16.983	1019	317,7654	274,842	0,4039769	0,4754806	513,519	3,606654	0	387,9785	293,5811	0,2455679	0,4864999	515,4177	3,570209	0	27	353	284						Untertest4.avi	0	880	547	72	111	245	149	866	0	Content		281	173	16983916	905579386
17001	08:35:26.942	00:00:17.000	1020	377,5274	315,513	0,4023911	0,4779044	513,7158	3,632488	0	443,9123	341,1985	0,2448117	0,487886	515,7269	3,531249	0	28	411	328						Untertest4.avi	0	880	547	72	111	463	294	266	0	Content		339	217	17000538	905596008
17017	08:35:26.958	00:00:17.017	1021	438,3887	358,5944	0,4009925	0,4802192	513,9884	3,609586	0	538,5278	374,7229	0,2442554	0,489034	516,0139	3,480471	0	28	488	367						Untertest4.avi	0	880	547	72	111	463	294	266	0	Content		416	256	17017162	905612632
17034	08:35:26.975	00:00:17.033	1022	484,4405	385,1851	0,4002182	0,4818888	514,265	3,633461	0	557,1205	396,4915	0,2440961	0,4898688	516,303	3,444396	0	28	521	391						Untertest4.avi	0	880	547	72	111	463	294	266	0	Content		449	280	17033910	905629380
17051	08:35:26.992	00:00:17.050	1023	496,2015	396,7774	0,4002308	0,4830618	514,4327	3,604207	0	582,98	416,4176	0,2441911	0,4903978	516,6251	3,459367	0	28	540	407						Untertest4.avi	0	880	547	72	111	463	294	266	0	Content		468	296	17050535	905646005
17067	08:35:27.008	00:00:17.067	1024	498,5	394,3586	0,4007497	0,4840603	514,6589	3,587281	0	577,9522	412,852	0,2444579	0,4910108	516,4666	3,45062	0	28	538	404						Untertest4.avi	0	880	547	72	111	463	294	266	0	Content		466	293	17067158	905662628
17084	08:35:27.025	00:00:17.083	1025	500,2991	396,5244	0,4011615	0,4851835	514,5112	3,549568	0	575,5353	413,6029	0,2447517	0,4917964	516,5829	3,505161	0	28	538	405						Untertest4.avi	0	880	547	72	111	463	294	266	0	Content		466	294	17083783	905679253
17101	08:35:27.042	00:00:17.100	1026	501,4575	396,3209	0,4015639	0,4863045	514,883	3,559686	0	578,3981	417,7897	0,2450174	0,492398	516,602	3,491577	0	28	540	407						Untertest4.avi	0	880	547	72	111	463	294	266	0	Content		468	296	17100532	905696002
17117	08:35:27.058	00:00:17.117	1027	499,8727	398,0084	0,4019056	0,4872212	514,8918	3,583993	0	580,1449	414,1461	0,245276	0,4927878	516,7151	3,498345	0	28	540	406						Untertest4.avi	0	880	547	72	111	463	294	266	0	Content		468	295	17117157	905712627
17134	08:35:27.075	00:00:17.133	1028	498,4081	391,47	0,4022899	0,487965	514,8209	3,586344	0	572,5396	412,3243	0,2455157	0,4930332	516,5807	3,518358	0	28	535	402						Untertest4.avi	0	880	547	72	111	463	294	266	0	Content		463	291	17133780	905729250
17150	08:35:27.091	00:00:17.150	1029	496,8066	397,4732	0,4025894	0,4885359	515,0012	3,565643	0	563,5917	418,3353	0,2457441	0,4932433	516,6268	3,508061	0	28	530	408						Untertest4.avi	0	880	547	72	111	463	294	266	0	Content		458	297	17150404	905745874
17167	08:35:27.108	00:00:17.167	1030	501,7429	396,4961	0,4028886	0,4891648	515,0341	3,582793	0	568,777	418,3741	0,2459836	0,4935131	516,6627	3,521219	0	28	535	407						Untertest4.avi	0	880	547	72	111	463	294	266	0	Content		463	296	17167151	905762621
17184	08:35:27.125	00:00:17.183	1031	497,2381	395,1445	0,4031414	0,4899	515,1005	3,571004	0	571,1998	418,8605	0,2461843	0,4938684	516,6633	3,518286	0	28	534	407						Untertest4.avi	0	880	547	72	111	463	294	266	0	Content		462	296	17183776	905779246
17200	08:35:27.141	00:00:17.200	1032	495,7454	393,5418	0,4034746	0,4907352	515,1318	3,593038	0	569,3713	417,1588	0,2464501	0,4943422	516,6314	3,487174	0	28	533	405						Untertest4.avi	0	880	547	72	111	463	294	266	0	Content		461	294	17200396	905795866
17217	08:35:27.158	00:00:17.217	1033	493,7602	394,7923	0,4038432	0,4915012	515,1135	3,616411	0	572,5675	413,3843	0,2467849	0,494725	516,7137	3,516277	0	28	533	404						Untertest4.avi	0	880	547	72	111	463	294	266	0	Content		461	293	17217029	905812499
17234	08:35:27.175	00:00:17.233	1034	500,8784	394,8429	0,4043076	0,4922423	515,1956	3,602032	0	561,7387	416,9567	0,2471559	0,4950603	516,3891	3,54929	0	28	531	406						Untertest4.avi	0	880	547	72	111	463	294	266	0	Content		459	295	17233774	905829244
17250	08:35:27.191	00:00:17.250	1035	509,5386	399,0787	0,4043974	0,4930432	515,288	3,624775	0	585,7151	411,8303	0,2474645	0,4953119	516,5709	3,553711	0	28	548	405						Untertest4.avi	0	880	547	72	111	463	294	266	0	Content		476	294	17250399	905845869
17267	08:35:27.208	00:00:17.267	1036	559,4259	394,6434	0,4035211	0,4935561	515,4436	3,602843	0	657,4111	408,0484	0,2472881	0,4948883	516,9359	3,520335	0	29	608	401						Untertest4.avi	0	880	547	72	111	542	284	233	0	Content		536	290	17267022	905862492
17284	08:35:27.225	00:00:17.283	1037	572,4399	387,7348	0,4039048	0,4939161	515,4802	3,628442	0	671,537	400,5675	0,2476658	0,494669	516,9985	3,457942	0	29	622	394						Untertest4.avi	0	880	547	72	111	542	284	233	0	Content		550	283	17283648	905879118
17300	08:35:27.241	00:00:17.300	1038	566,6213	385,7456	0,4047007	0,4940982	515,5145	3,638635	0	660,4808	406,3156	0,2482919	0,4945638	516,8028	3,520693	0	29	614	396						Untertest4.avi	0	880	547	72	111	542	284	233	0	Content		542	285	17300396	905895866
17317	08:35:27.258	00:00:17.317	1039	564,3795	387,244	0,4053036	0,4938314	515,5281	3,632231	0	667,4307	404,5123	0,2488479	0,4938386	516,822	3,572794	0	29	616	396						Untertest4.avi	0	880	547	72	111	542	284	233	0	Content		544	285	17317022	905912492
17334	08:35:27.275	00:00:17.333	1040	566,0898	385,4337	0,4060025	0,4932159	515,6411	3,663446	0	668,9741	401,2728	0,2494279	0,4927202	516,6756	3,558074	0	29	618	393						Untertest4.avi	0	880	547	72	111	542	284	233	0	Content		546	282	17333646	905929116
17350	08:35:27.291	00:00:17.350	1041	567,3192	394,22	0,406718	0,4925013	515,5314	3,650021	0	669,8596	405,8338	0,2501105	0,4914293	516,7206	3,609769	0	29	619	400						Untertest4.avi	0	880	547	72	111	542	284	233	0	Content		547	289	17350269	905945739
17367	08:35:27.308	00:00:17.367	1042	568,7823	388,5997	0,4075105	0,4915806	515,6332	3,697531	0	665,4575	405,6836	0,2508204	0,4899349	516,6243	3,580449	0	29	617	397						Untertest4.avi	0	880	547	72	111	542	284	233	0	Content		545	286	17367020	905962490
17384	08:35:27.325	00:00:17.383	1043	565,1631	391,3739	0,4083934	0,4904485	515,6958	3,72464	0	658,8112	403,1565	0,2516779	0,4881954	516,5978	3,68093	0	29	612	397						Untertest4.avi	0	880	547	72	111	542	284	233	0	Content		540	286	17383640	905979110
17400	08:35:27.341	00:00:17.400	1044	570,3816	385,7589	0,4093708	0,4891808	515,6891	3,689541	0	664,5018	402,5591	0,2525961	0,4863362	516,5733	3,567872	0	29	617	394						Untertest4.avi	0	880	547	72	111	542	284	233	0	Content		545	283	17400268	905995738
17417	08:35:27.358	00:00:17.416	1045	563,6956	387,9279	0,4103949	0,4879069	515,7638	3,733161	0	669,4905	402,5914	0,2535893	0,4843775	516,4506	3,591721	0	29	617	395						Untertest4.avi	0	880	547	72	111	542	284	233	0	Content		545	284	17416891	906012361
17434	08:35:27.375	00:00:17.433	1046	559,4026	387,7208	0,4114717	0,4866041	515,8479	3,726277	0	667,1544	400,0333	0,2546427	0,4822473	516,3754	3,642279	0	29	613	394						Untertest4.avi	0	880	547	72	111	542	284	233	0	Content		541	283	17433643	906029113
17450	08:35:27.391	00:00:17.450	1047	561,0923	390,5162	0,4126058	0,4852809	515,9104	3,735346	0	664,1163	400,2602	0,2557429	0,4798944	516,2728	3,647742	0	29	613	395						Untertest4.avi	0	880	547	72	111	542	284	233	0	Content		541	284	17450266	906045736
17467	08:35:27.408	00:00:17.466	1048	558,4745	384,1929	0,413884	0,483631	515,9581	3,769083	0	665,8044	399,0143	0,2570125	0,4771532	516,3369	3,709869	0	29	612	392						Untertest4.avi	0	880	547	72	111	542	284	233	0	Content		540	281	17466889	906062359
17484	08:35:27.425	00:00:17.483	1049	468,8173	323,3044	0,4167795	0,4796795	516,0795	3,849593	0	565,0649	335,7367	0,2603069	0,4723164	516,1921	3,790135	0	29	517	330						Untertest4.avi	0	880	547	72	111	542	284	233	0	Content		445	219	17483514	906078984
17500	08:35:27.441	00:00:17.500	1050	362,5685	240,2797	0,4205161	0,475094	516,3076	3,895529	0	449,2425	250,3676	0,2641997	0,4671425	516,1827	3,807167	0	30	406	245						Untertest4.avi	0	880	547	72	111	215	52	316	0	Content		334	134	17500262	906095732
17517	08:35:27.458	00:00:17.516	1051	294,8759	188,6155	0,4235309	0,4718154	516,5092	3,943846	0	377,4704	187,9023	0,2671875	0,462806	516,1462	3,761822	0	30	336	188						Untertest4.avi	0	880	547	72	111	215	52	316	0	Content		264	77	17516887	906112357
17534	08:35:27.475	00:00:17.533	1052	180,0204	129,6309	0,4257925	0,4698894	516,4193	3,941179	0	380,2565	163,1527	0,2692378	0,459308	515,9033	3,776456	0	30	280	146						Untertest4.avi	0	880	547	72	111	215	52	316	0	Content		208	35	17533513	906128983
17550	08:35:27.491	00:00:17.550	1053	-1024	-768	-1	-1	-1	-1	4	308,6096	151,2586	0,2707576	0,4563196	515,6743	3,758628	0	30	309	151						Untertest4.avi	0	880	547	72	111	215	52	316	0	Content		237	40	17550135	906145605
17567	08:35:27.508	00:00:17.566	1054	267,9993	162,1232	0,4295562	0,4667102	516,0356	3,978208	0	336,231	174,4243	0,2724681	0,4530737	515,6315	3,960559	0	30	302	168						Untertest4.avi	0	880	547	72	111	215	52	316	0	Content		230	57	17566884	906162354
17584	08:35:27.525	00:00:17.583	1055	226,8902	149,0611	0,4313542	0,46512	516,0356	3,961697	0	345,7189	165,8397	0,274145	0,4497047	515,367	3,831254	0	30	286	157						Untertest4.avi	0	880	547	72	111	215	52	316	0	Content		214	46	17583509	906178979
17600	08:35:27.541	00:00:17.600	1056	221,5466	151,3432	0,4331606	0,4634043	516,0356	3,953117	0	338,9316	163,4384	0,2758305	0,446462	515,2426	3,86922	0	30	280	157						Untertest4.avi	0	880	547	72	111	215	52	316	0	Content		208	46	17600133	906195603
17617	08:35:27.558	00:00:17.616	1057	223,8946	154,0841	0,434861	0,461835	516,0356	3,996979	0	327,4238	170,0559	0,27747	0,4435892	515,1221	3,933949	0	30	276	162						Untertest4.avi	0	880	547	72	111	215	52	316	0	Content		204	51	17616757	906212227
17634	08:35:27.575	00:00:17.633	1058	227,81	155,7964	0,4364342	0,4603413	516,0356	4,002204	0	333,7268	170,185	0,2789718	0,4410704	515,0607	3,908043	0	30	281	163						Untertest4.avi	0	880	547	72	111	215	52	316	0	Content		209	52	17633505	906228975
17650	08:35:27.591	00:00:17.650	1059	216,0185	154,5504	0,437918	0,458677	516,0356	4,033044	0	338,1699	171,4672	0,2804367	0,438478	514,7661	3,957762	0	30	277	163						Untertest4.avi	0	880	547	72	111	215	52	316	0	Content		205	52	17650129	906245599
17667	08:35:27.608	00:00:17.666	1060	224,1885	149,989	0,4393408	0,4569539	516,0356	3,98435	0	341,04	172,9474	0,2818535	0,4360229	514,7096	3,942273	0	30	283	161						Untertest4.avi	0	880	547	72	111	215	52	316	0	Content		211	50	17666754	906262224
17684	08:35:27.625	00:00:17.683	1061	232,0691	151,9205	0,4388963	0,4552475	524,027	4,148796	0	339,5022	173,2477	0,2831838	0,4337257	514,5241	3,981116	0	30	286	163						Untertest4.avi	0	880	547	72	111	215	52	316	0	Content		214	52	17683501	906278971
17700	08:35:27.641	00:00:17.700	1062	228,5707	149,8342	0,4408871	0,4538457	520,5622	4,164258	0	346,6055	170,1429	0,2843434	0,4317271	514,4333	3,932835	0	30	288	160						Untertest4.avi	0	880	547	72	111	215	52	316	0	Content		216	49	17700126	906295596
17717	08:35:27.658	00:00:17.716	1063	-1024	-768	-1	-1	-1	-1	4	376,4988	182,2694	0,2853578	0,429973	514,1703	3,89673	0	30	376	182						Untertest4.avi	0	880	547	72	111	215	52	316	0	Content		304	71	17716753	906312223
17733	08:35:27.674	00:00:17.733	1064	228,7819	139,5828	0,4421128	0,4520767	523,1084	4,001146	0	335,2613	175,4043	0,2862139	0,4283907	513,9297	3,943172	0	30	282	157						Untertest4.avi	0	880	547	72	111	215	52	316	0	Content		210	46	17733377	906328847
17750	08:35:27.691	00:00:17.750	1065	223,0702	144,4377	0,4428097	0,4512326	523,1084	3,968837	0	330,5746	168,7166	0,2869005	0,4269423	514,0031	3,869974	0	30	277	157						Untertest4.avi	0	880	547	72	111	215	52	316	0	Content		205	46	17750124	906345594
17767	08:35:27.708	00:00:17.766	1066	223,0702	144,4377	0,4439765	0,4500541	521,2809	3,968837	0	389,2379	182,3768	0,2875617	0,4253827	513,9175	3,883687	0	30	306	163						Untertest4.avi	0	880	547	72	111	215	52	316	0	Content		234	52	17766748	906362218
17783	08:35:27.724	00:00:17.783	1067	244,8796	172,6212	0,4439511	0,4497266	521,2809	3,918717	0	359,361	190,0805	0,2876607	0,4245364	513,7358	3,791366	0	30	302	181						Untertest4.avi	0	880	547	72	111	215	52	316	0	Content		230	70	17783370	906378840
17800	08:35:27.741	00:00:17.799	1068	374,4678	233,0126	0,4430389	0,4507094	515,4919	3,824829	0	472,9374	244,7704	0,2863837	0,424738	514,0363	3,712528	0	30	424	239						Untertest4.avi	0	880	547	72	111	215	52	316	0	Content		352	128	17799996	906395466
17817	08:35:27.758	00:00:17.816	1069	437,775	297,2061	0,440254	0,4525545	517,4669	3,77634	0	578,7987	313,2792	0,2849964	0,4251029	514,2294	3,601099	0	31	508	305						Untertest4.avi	0	880	547	72	111	519	243	699	0	Content		436	194	17816745	906412215
17833	08:35:27.774	00:00:17.833	1070	499,0119	342,6168	0,4390731	0,4533851	517,4725	3,633486	0	678,9305	349,8214	0,2845056	0,4249941	514,5855	3,546234	0	31	589	346						Untertest4.avi	0	880	547	72	111	519	243	699	0	Content		517	235	17833379	906428849
17850	08:35:27.791	00:00:17.849	1071	538,4337	344,9952	0,439783	0,4529382	515,2213	3,599929	0	650,4194	349,3659	0,2845071	0,4241757	514,5034	3,477605	0	31	594	347						Untertest4.avi	0	880	547	72	111	519	243	699	0	Content		522	236	17849993	906445463
17867	08:35:27.808	00:00:17.866	1072	530,5921	349,9121	0,4399662	0,4527421	514,9787	3,545706	0	654,5676	344,4193	0,2845394	0,4236457	514,3488	3,475637	0	31	593	347						Untertest4.avi	0	880	547	72	111	519	243	699	0	Content		521	236	17866616	906462086
17883	08:35:27.824	00:00:17.883	1073	534,5617	350,9548	0,440031	0,4527166	514,7217	3,49443	0	656,6826	345,3096	0,2844796	0,4232351	514,0328	3,440822	0	31	596	348						Untertest4.avi	0	880	547	72	111	519	243	699	0	Content		524	237	17883381	906478851
17900	08:35:27.841	00:00:17.899	1074	527,5298	348,1681	0,4402001	0,4528185	514,5031	3,510443	0	648,9279	353,5711	0,2843843	0,4228567	513,2982	3,385082	0	31	588	351						Untertest4.avi	0	880	547	72	111	519	243	699	0	Content		516	240	17899991	906495461
17917	08:35:27.858	00:00:17.916	1075	528,7408	346,4085	0,4402706	0,4531046	514,1617	3,43676	0	609,1088	360,4064	0,2841665	0,4227531	513,2982	3,34125	0	31	569	353						Untertest4.avi	0	880	547	72	111	519	243	699	0	Content		497	242	17916615	906512085
17933	08:35:27.874	00:00:17.933	1076	528,968	346,7657	0,4403407	0,4534647	513,9294	3,447219	0	652,3734	353,6278	0,2843008	0,4228059	513,021	3,316318	0	31	591	350						Untertest4.avi	0	880	547	72	111	519	243	699	0	Content		519	239	17933237	906528707
17950	08:35:27.891	00:00:17.949	1077	523,9805	344,8289	0,4403663	0,4538773	513,6213	3,415644	0	647,8448	355,2098	0,2842068	0,4227967	512,5898	3,281148	0	31	586	350						Untertest4.avi	0	880	547	72	111	519	243	699	0	Content		514	239	17949988	906545458
17967	08:35:27.908	00:00:17.966	1078	529,9654	351,3053	0,4403212	0,4543808	513,3052	3,374008	0	652,8194	354,5203	0,2840725	0,4229634	512,4385	3,257478	0	31	591	353						Untertest4.avi	0	880	547	72	111	519	243	699	0	Content		519	242	17966611	906562081
17983	08:35:27.924	00:00:17.983	1079	522,4628	347,548	0,4401574	0,4549393	513,0357	3,389616	0	652,8799	361,3255	0,2837876	0,4232921	511,9566	3,227321	0	31	588	354						Untertest4.avi	0	880	547	72	111	519	243	699	0	Content		516	243	17983235	906578705
18000	08:35:27.941	00:00:17.999	1080	526,7902	346,7328	0,4399271	0,4555175	512,7209	3,35118	0	655,9364	355,5792	0,2834817	0,423866	511,9194	3,201803	0	31	591	351						Untertest4.avi	0	880	547	72	111	519	243	699	0	Content		519	240	17999859	906595329
18017	08:35:27.958	00:00:18.016	1081	526,5829	344,1791	0,439606	0,4561891	512,5724	3,344545	0	651,9368	354,1868	0,2830828	0,4246174	511,661	3,237783	0	31	589	349						Untertest4.avi	0	880	547	72	111	519	243	699	0	Content		517	238	18016607	906612077
18033	08:35:27.974	00:00:18.033	1082	533,0333	352,2437	0,439289	0,4566926	512,3296	3,322127	0	652,5901	351,0406	0,282658	0,425132	511,398	3,158634	0	31	593	352						Untertest4.avi	0	880	547	72	111	519	243	699	0	Content		521	241	18033231	906628701
18050	08:35:27.991	00:00:18.049	1083	520,7663	353,6572	0,4389397	0,4572654	512,0797	3,314328	0	659,4166	354,1531	0,2822346	0,4257589	511,2603	3,156992	0	31	590	354						Untertest4.avi	0	880	547	72	111	519	243	699	0	Content		518	243	18049856	906645326
18066	08:35:28.007	00:00:18.066	1084	527,4323	349,6372	0,4385663	0,4579585	511,9431	3,251626	0	654,7278	355,3567	0,2818069	0,4264611	511,025	3,132629	0	31	591	352						Untertest4.avi	0	880	547	72	111	519	243	699	0	Content		519	241	18066480	906661950
18083	08:35:28.024	00:00:18.083	1085	529,655	350,5728	0,4381921	0,4587066	511,7812	3,272007	0	657,1756	360,9764	0,2813519	0,4273051	510,8628	3,149721	0	31	593	356						Untertest4.avi	0	880	547	72	111	519	243	699	0	Content		521	245	18083230	906678700
18100	08:35:28.041	00:00:18.099	1086	525,8601	350,4358	0,4377556	0,4594125	511,5898	3,24978	0	654,7889	361,1999	0,2808434	0,4281197	510,6272	3,116512	0	31	590	356						Untertest4.avi	0	880	547	72	111	519	243	699	0	Content		518	245	18099853	906695323
18116	08:35:28.057	00:00:18.116	1087	524,4579	354,7052	0,4372268	0,459937	511,338	3,28228	0	662,1013	352,4902	0,2802793	0,4286934	510,593	3,080634	0	31	593	354						Untertest4.avi	0	880	547	72	111	519	243	699	0	Content		521	243	18116475	906711945
18133	08:35:28.074	00:00:18.133	1088	521,9178	352,658	0,436605	0,4604754	511,162	3,271968	0	651,3572	354,2165	0,2796249	0,4292142	510,3506	3,120473	0	31	587	353						Untertest4.avi	0	880	547	72	111	519	243	699	0	Content		515	242	18133099	906728569
18150	08:35:28.091	00:00:18.149	1089	524,7394	349,2661	0,4359155	0,4612181	511,0196	3,244165	0	663,2211	362,9757	0,2788728	0,429911	510,4138	3,089632	0	31	594	356						Untertest4.avi	0	880	547	72	111	519	243	699	0	Content		522	245	18149849	906745319
18166	08:35:28.107	00:00:18.166	1090	519,1379	351,0037	0,4351068	0,4620144	510,9188	3,258006	0	660,3241	360,8011	0,2780424	0,4306583	510,252	3,082087	0	31	590	356						Untertest4.avi	0	880	547	72	111	519	243	699	0	Content		518	245	18166472	906761942
18183	08:35:28.124	00:00:18.183	1091	523,1474	349,7477	0,4342934	0,462577	510,7303	3,290495	0	656,7751	359,4578	0,2772032	0,4312582	510,1838	3,088229	0	31	590	355						Untertest4.avi	0	880	547	72	111	519	243	699	0	Content		518	244	18183096	906778566
18200	08:35:28.141	00:00:18.199	1092	523,845	351,0088	0,4334281	0,4628861	510,5455	3,263076	0	658,3444	359,9578	0,27631	0,4317074	510,3089	3,103051	0	31	591	355						Untertest4.avi	0	880	547	72	111	519	243	699	0	Content		519	244	18199721	906795191
18216	08:35:28.157	00:00:18.216	1093	527,0892	353,9789	0,4326065	0,462913	510,5438	3,231571	0	662,2131	357,7355	0,275469	0,4320489	510,2758	3,117246	0	31	595	356						Untertest4.avi	0	880	547	72	111	519	243	699	0	Content		523	245	18216469	906811939
18233	08:35:28.174	00:00:18.233	1094	531,6089	351,1316	0,4319295	0,4627574	510,5065	3,22877	0	645,7501	359,9438	0,2746969	0,4323178	510,2851	3,229342	0	31	589	356						Untertest4.avi	0	880	547	72	111	519	243	699	0	Content		517	245	18233092	906828562
18250	08:35:28.191	00:00:18.249	1095	532,2243	352,3793	0,4313742	0,4624749	510,4142	3,26566	0	667,383	358,7707	0,2740915	0,4325577	510,1326	3,04231	0	31	600	356						Untertest4.avi	0	880	547	72	111	519	243	699	0	Content		528	245	18249720	906845190
18266	08:35:28.207	00:00:18.266	1096	532,6025	354,416	0,4308976	0,4621787	510,3757	3,250422	0	666,2527	362,3697	0,2735862	0,4328138	510,1459	3,08832	0	31	599	358						Untertest4.avi	0	880	547	72	111	519	243	699	0	Content		527	247	18266382	906861852
18283	08:35:28.224	00:00:18.283	1097	528,1583	351,9396	0,4304968	0,4618693	510,3246	3,230547	0	651,8607	363,0607	0,2731248	0,4330574	510,0683	3,11373	0	31	590	358						Untertest4.avi	0	880	547	72	111	519	243	699	0	Content		518	247	18283091	906878561
18300	08:35:28.241	00:00:18.299	1098	526,0731	349,7526	0,4301312	0,4615603	510,2452	3,270682	0	655,8305	361,5601	0,2727323	0,4332179	510,0301	3,136068	0	31	591	356						Untertest4.avi	0	880	547	72	111	519	243	699	0	Content		519	245	18299715	906895185
18316	08:35:28.257	00:00:18.316	1099	530,9803	350,3929	0,4297398	0,4612384	510,2748	3,274314	0	663,4014	361,0725	0,2723298	0,4334345	510,1274	3,160846	0	31	597	356						Untertest4.avi	0	880	547	72	111	519	243	699	0	Content		525	245	18316353	906911823
18333	08:35:28.274	00:00:18.332	1100	524,7095	353,1352	0,4293189	0,4609498	510,2017	3,296062	0	662,6497	360,8981	0,2718813	0,4336872	510,1157	3,167296	0	31	594	357						Untertest4.avi	0	880	547	72	111	519	243	699	0	Content		522	246	18332963	906928433
18350	08:35:28.291	00:00:18.349	1101	529,3004	356,062	0,4289296	0,4607971	510,1416	3,312573	0	663,1407	361,1087	0,271408	0,4340531	510,3435	3,162017	0	31	596	359						Untertest4.avi	0	880	547	72	111	519	243	699	0	Content		524	248	18349712	906945182
18366	08:35:28.307	00:00:18.366	1102	532,3638	351,1195	0,4285383	0,4607381	510,067	3,316964	0	662,398	355,7638	0,2710277	0,4345408	510,2054	3,185232	0	31	597	353						Untertest4.avi	0	880	547	72	111	519	243	699	0	Content		525	242	18366378	906961848
18383	08:35:28.324	00:00:18.382	1103	526,853	348,7411	0,4281272	0,4607235	510,1025	3,338651	0	669,5857	360,9492	0,2706106	0,4350504	510,3357	3,190733	0	31	598	355						Untertest4.avi	0	880	547	72	111	519	243	699	0	Content		526	244	18382962	906978432
18400	08:35:28.341	00:00:18.399	1104	528,8333	353,2039	0,4276724	0,4605664	510,0775	3,382295	0	659,0226	360,7177	0,270106	0,4354717	510,2253	3,220574	0	31	594	357						Untertest4.avi	0	880	547	72	111	519	243	699	0	Content		522	246	18399713	906995183
18416	08:35:28.357	00:00:18.416	1105	530,3727	352,0126	0,427189	0,460418	509,9563	3,374045	0	657,5946	363,177	0,2696457	0,4359921	510,4588	3,285898	0	31	594	358						Untertest4.avi	0	880	547	72	111	519	243	699	0	Content		522	247	18416348	907011818
18433	08:35:28.374	00:00:18.432	1106	531,1051	349,7755	0,4267027	0,4603022	509,9519	3,454265	0	657,5037	364,6361	0,2691437	0,4365383	510,5066	3,333258	0	31	594	357						Untertest4.avi	0	880	547	72	111	519	243	699	0	Content		522	246	18432958	907028428
18450	08:35:28.391	00:00:18.449	1107	529,6207	356,7121	0,4262057	0,4600966	509,9282	3,432799	0	656,3109	363,532	0,2686317	0,4370267	510,6435	3,338622	0	31	593	360						Untertest4.avi	0	880	547	72	111	519	243	699	0	Content		521	249	18449583	907045053
18466	08:35:28.407	00:00:18.466	1108	526,0433	353,657	0,425848	0,4595971	509,9569	3,467909	0	652,7564	360,3369	0,268283	0,4374153	510,6835	3,324652	0	31	589	357						Untertest4.avi	0	880	547	72	111	519	243	699	0	Content		517	246	18466345	907061815
18483	08:35:28.424	00:00:18.482	1109	454,8374	305,8232	0,4271387	0,4572915	510,0861	3,536341	0	557,0521	317,1702	0,2697226	0,436691	510,7972	3,456179	0	31	506	311						Untertest4.avi	0	880	547	72	111	519	243	699	0	Content		434	200	18482955	907078425
18500	08:35:28.441	00:00:18.499	1110	321,8045	278,0052	0,4302336	0,4543377	510,7245	3,543379	0	455,3119	269,7433	0,2712777	0,435374	511,3173	3,440862	0	31	389	274						Untertest4.avi	0	880	547	72	111	519	243	699	0	Content		317	163	18499579	907095049
18516	08:35:28.457	00:00:18.516	1111	-1024	-768	-1	-1	-1	-1	4	-1024	-768	-1	-1	-1	-1	4		0	0						Untertest4.avi	0	880	547	72	111				0	Content		-72	-111	18516204	907111674
18533	08:35:28.474	00:00:18.532	1112	-1024	-768	-1	-1	-1	-1	4	-1024	-768	-1	-1	-1	-1	4		0	0						Untertest4.avi	0	880	547	72	111				0	Content		-72	-111	18532941	907128411
18550	08:35:28.491	00:00:18.549	1113	-1024	-768	-1	-1	-1	-1	4	-1024	-768	-1	-1	-1	-1	4		0	0						Untertest4.avi	0	880	547	72	111				0	Content		-72	-111	18549564	907145034
18566	08:35:28.507	00:00:18.566	1114	-1024	-768	-1	-1	-1	-1	4	-1024	-768	-1	-1	-1	-1	4		0	0						Untertest4.avi	0	880	547	72	111				0	Content		-72	-111	18566192	907161662
18583	08:35:28.524	00:00:18.582	1115	-1024	-768	-1	-1	-1	-1	4	-1024	-768	-1	-1	-1	-1	4		0	0						Untertest4.avi	0	880	547	72	111				0	Content		-72	-111	18582812	907178282
18600	08:35:28.541	00:00:18.599	1116	-1024	-768	-1	-1	-1	-1	4	-1024	-768	-1	-1	-1	-1	4		0	0						Untertest4.avi	0	880	547	72	111				0	Content		-72	-111	18599560	907195030
18616	08:35:28.557	00:00:18.616	1117	-1024	-768	-1	-1	-1	-1	4	-1024	-768	-1	-1	-1	-1	4		0	0						Untertest4.avi	0	880	547	72	111				0	Content		-72	-111	18616185	907211655
18633	08:35:28.574	00:00:18.632	1118	-1024	-768	-1	-1	-1	-1	4	-1024	-768	-1	-1	-1	-1	4		0	0						Untertest4.avi	0	880	547	72	111				0	Content		-72	-111	18632852	907228322
18649	08:35:28.590	00:00:18.649	1119	249,61	164,1468	0,4307808	0,4539096	510,5641	3,706289	0	309,2794	184,0065	0,2726834	0,4387197	512,0196	3,713492	0	32	279	174						Untertest4.avi	0	880	547	72	111	210	62	833	0	Content		207	63	18649434	907244904
18666	08:35:28.607	00:00:18.666	1120	250,7094	143,407	0,4313206	0,4544569	510,6336	3,625687	0	355,9277	132,2958	0,2737146	0,4391669	516,9271	3,41263	0	32	303	138						Untertest4.avi	0	880	547	72	111	210	62	833	0	Content		231	27	18666184	907261654
18683	08:35:28.624	00:00:18.682	1121	214,8746	137,5933	0,4317523	0,4551248	510,5507	3,643343	0	357,7867	131,5314	0,273451	0,4398109	511,9765	3,302686	0	32	286	135						Untertest4.avi	0	880	547	72	111	210	62	833	0	Content		214	24	18682808	907278278
18699	08:35:28.640	00:00:18.699	1122	-1024	-768	-1	-1	-1	-1	4	-1024	-768	-1	-1	-1	-1	4	32	0	0						Untertest4.avi	0	880	547	72	111	210	62	833	0	Content		-72	-111	18699433	907294903
18716	08:35:28.657	00:00:18.716	1123	245,7748	177,1392	0,4319104	0,456345	510,3693	3,900908	0	305,2654	175,2988	0,2735717	0,4404354	511,8871	3,709257	0	32	276	176						Untertest4.avi	0	880	547	72	111	210	62	833	0	Content		204	65	18716059	907311529
18733	08:35:28.674	00:00:18.732	1124	256,9464	156,0823	0,4317724	0,456726	510,2573	3,776341	0	309,8673	177,3133	0,2733449	0,4404352	511,9251	3,747836	0	32	283	167						Untertest4.avi	0	880	547	72	111	210	62	833	0	Content		211	56	18732806	907328276
18749	08:35:28.690	00:00:18.749	1125	245,3931	171,3574	0,4315415	0,4567733	510,2502	3,870668	0	310,3065	176,8557	0,2731304	0,4400966	511,7827	3,790767	0	32	278	174						Untertest4.avi	0	880	547	72	111	210	62	833	0	Content		206	63	18749431	907344901
18766	08:35:28.707	00:00:18.766	1126	247,2022	167,5593	0,431404	0,4565515	510,214	3,884591	0	308,0682	182,3392	0,2730055	0,439689	511,9812	3,84034	0	32	278	175						Untertest4.avi	0	880	547	72	111	210	62	833	0	Content		206	64	18766057	907361527
18783	08:35:28.724	00:00:18.782	1127	250,1814	169,6844	0,4314629	0,4560657	510,2841	3,871279	0	306,9245	179,2214	0,2730299	0,4391725	511,9945	3,812309	0	32	279	174						Untertest4.avi	0	880	547	72	111	210	62	833	0	Content		207	63	18782678	907378148
18799	08:35:28.740	00:00:18.799	1128	246,4409	168,7895	0,4316474	0,4554257	510,112	3,894105	0	320,4268	173,3249	0,2732046	0,4386196	512,075	3,808077	0	32	283	171						Untertest4.avi	0	880	547	72	111	210	62	833	0	Content		211	60	18799427	907394897
18816	08:35:28.757	00:00:18.816	1129	252,011	165,2761	0,4318808	0,4550117	510,2916	3,876476	0	313,5204	171,5107	0,2733811	0,4381552	512,1389	3,762975	0	32	283	168						Untertest4.avi	0	880	547	72	111	210	62	833	0	Content		211	57	18816051	907411521
18833	08:35:28.774	00:00:18.832	1130	253,8468	164,914	0,4321126	0,4547918	510,2263	3,911247	0	307,0013	180,2987	0,2735884	0,4380603	511,8307	3,859304	0	32	280	173						Untertest4.avi	0	880	547	72	111	210	62	833	0	Content		208	62	18832675	907428145
18849	08:35:28.790	00:00:18.849	1131	248,4246	168,5821	0,4322727	0,454805	510,2485	3,916042	0	315,5333	180,0005	0,2737567	0,4380699	512,0253	3,8843	0	32	282	174						Untertest4.avi	0	880	547	72	111	210	62	833	0	Content		210	63	18849297	907444767
18866	08:35:28.807	00:00:18.866	1132	249,0556	167,664	0,4324528	0,4548188	510,2883	3,947032	0	313,3507	178,7522	0,2739158	0,4380374	512,0864	3,812631	0	32	281	173						Untertest4.avi	0	880	547	72	111	210	62	833	0	Content		209	62	18866047	907461517
18883	08:35:28.824	00:00:18.882	1133	246,9595	167,4765	0,4326176	0,4548149	510,248	3,950178	0	308,6438	180,456	0,2740805	0,4379363	512,0876	3,823265	0	32	278	174						Untertest4.avi	0	880	547	72	111	210	62	833	0	Content		206	63	18882673	907478143
18899	08:35:28.840	00:00:18.899	1134	249,543	168,9983	0,4327034	0,4548457	510,2359	3,920159	0	317,9656	177,3829	0,2741532	0,4378702	512,0711	3,823607	0	32	284	173						Untertest4.avi	0	880	547	72	111	210	62	833	0	Content		212	62	18899297	907494767
18916	08:35:28.857	00:00:18.915	1135	249,9476	169,8579	0,4327284	0,45496	510,2586	3,921106	0	308,6563	180,7658	0,2741772	0,4378711	512,0576	3,835603	0	32	279	175						Untertest4.avi	0	880	547	72	111	210	62	833	0	Content		207	64	18915922	907511392
18933	08:35:28.874	00:00:18.932	1136	254,7241	168,2145	0,4327182	0,4551001	510,2484	3,851333	0	308,7933	182,1617	0,274157	0,4379137	512,0608	3,840254	0	32	282	175						Untertest4.avi	0	880	547	72	111	210	62	833	0	Content		210	64	18932668	907528138
18949	08:35:28.890	00:00:18.949	1137	253,7334	170,1901	0,4326935	0,4551828	510,2601	3,834465	0	303,7128	183,9269	0,2741282	0,4379591	512,0665	3,766361	0	32	279	177						Untertest4.avi	0	880	547	72	111	210	62	833	0	Content		207	66	18949298	907544768
18966	08:35:28.907	00:00:18.965	1138	249,9542	167,9933	0,432662	0,4552964	510,2347	3,835253	0	303,6644	178,9286	0,2740873	0,4380121	512,1155	3,717592	0	32	277	173						Untertest4.avi	0	880	547	72	111	210	62	833	0	Content		205	62	18965916	907561386
18983	08:35:28.924	00:00:18.982	1139	251,5001	171,7604	0,4326281	0,4553447	510,2307	3,780023	0	308,8779	178,3447	0,2739907	0,4380719	511,991	3,705919	0	32	280	175						Untertest4.avi	0	880	547	72	111	210	62	833	0	Content		208	64	18982541	907578011
18999	08:35:28.940	00:00:18.999	1140	256,793	168,0083	0,4325324	0,4552531	510,2396	3,723681	0	312,8911	182,014	0,2739182	0,4380371	512,0916	3,663	0	32	285	175						Untertest4.avi	0	880	547	72	111	210	62	833	0	Content		213	64	18999290	907594760
19016	08:35:28.957	00:00:19.015	1141	250,1214	172,1032	0,432483	0,4551443	510,2823	3,747285	0	305,1791	180,2677	0,2738345	0,4379688	512,2642	3,632238	0	32	278	176						Untertest4.avi	0	880	547	72	111	210	62	833	0	Content		206	65	19015914	907611384
19033	08:35:28.974	00:00:19.032	1142	248,3959	174,2183	0,432455	0,4551018	510,2584	3,694289	0	308,8078	180,2475	0,2737743	0,4379332	512,0938	3,59559	0	32	279	177						Untertest4.avi	0	880	547	72	111	210	62	833	0	Content		207	66	19032536	907628006
19049	08:35:28.990	00:00:19.049	1143	256,1697	171,0007	0,4324214	0,4551101	510,3148	3,639678	0	314,0345	176,1135	0,2737379	0,4379226	512,1143	3,517209	0	32	285	174						Untertest4.avi	0	880	547	72	111	210	62	833	0	Content		213	63	19049286	907644756
19066	08:35:29.007	00:00:19.065	1144	246,8428	164,3732	0,4324005	0,4550398	510,3283	3,610393	0	311,5118	178,1642	0,27371	0,4378031	512,0739	3,53241	0	32	279	171						Untertest4.avi	0	880	547	72	111	210	62	833	0	Content		207	60	19065909	907661379
19083	08:35:29.024	00:00:19.082	1145	250,34	171,3035	0,4323134	0,454847	510,2964	3,622001	0	303,0283	185,4852	0,2735976	0,4375992	511,8942	3,540074	0	32	277	178						Untertest4.avi	0	880	547	72	111	210	62	833	0	Content		205	67	19082531	907678001
19099	08:35:29.040	00:00:19.099	1146	252,4605	165,3979	0,4322221	0,4545872	510,3217	3,542122	0	311,6217	171,0864	0,2734777	0,4373624	512,0858	3,448266	0	32	282	168						Untertest4.avi	0	880	547	72	111	210	62	833	0	Content		210	57	19099156	907694626
19116	08:35:29.057	00:00:19.115	1147	247,8309	174,1627	0,4320715	0,4543805	510,3013	3,568472	0	309,8517	175,8044	0,2733174	0,4371616	512,1186	3,417404	0	32	279	175						Untertest4.avi	0	880	547	72	111	210	62	833	0	Content		207	64	19115904	907711374
19133	08:35:29.074	00:00:19.132	1148	249,7942	166,0589	0,4319798	0,4543428	510,3286	3,4893	0	305,4612	178,0785	0,2732239	0,4371013	512,1176	3,480083	0	32	278	172						Untertest4.avi	0	880	547	72	111	210	62	833	0	Content		206	61	19132529	907727999
19149	08:35:29.090	00:00:19.149	1149	251,0351	167,5885	0,4319248	0,4544198	510,3586	3,538106	0	314,6371	177,5271	0,2731693	0,4371291	512,1149	3,439508	0	32	283	173						Untertest4.avi	0	880	547	72	111	210	62	833	0	Content		211	62	19149151	907744621
19166	08:35:29.107	00:00:19.165	1150	243,7485	168,2151	0,4318922	0,4545584	510,4096	3,531943	0	315,6763	171,9646	0,2731435	0,437165	512,1072	3,399349	0	32	280	170						Untertest4.avi	0	880	547	72	111	210	62	833	0	Content		208	59	19165776	907761246
19183	08:35:29.124	00:00:19.182	1151	256,2189	164,8781	0,4318932	0,4546879	510,4114	3,434874	0	305,0343	177,0117	0,2731439	0,437214	512,1076	3,41022	0	32	281	171						Untertest4.avi	0	880	547	72	111	210	62	833	0	Content		209	60	19182525	907777995
19199	08:35:29.140	00:00:19.199	1152	253,5612	169,4459	0,4318937	0,4548335	510,4547	3,44958	0	304,4242	178,3169	0,2731097	0,437282	511,8759	3,380014	0	32	279	174						Untertest4.avi	0	880	547	72	111	210	62	833	0	Content		207	63	19199149	907794619
19216	08:35:29.157	00:00:19.215	1153	248,5805	168,948	0,4318637	0,4549305	510,3783	3,461445	0	313,2776	178,0493	0,2730937	0,4373347	511,8907	3,315509	0	32	281	173						Untertest4.avi	0	880	547	72	111	210	62	833	0	Content		209	62	19215770	907811240
19232	08:35:29.173	00:00:19.232	1154	256,298	156,8984	0,4318398	0,4550554	510,4876	3,406563	0	309,5845	173,32	0,2730264	0,4374749	512,038	3,304029	0	32	283	165						Untertest4.avi	0	880	547	72	111	210	62	833	0	Content		211	54	19232395	907827865
19249	08:35:29.190	00:00:19.249	1155	255,5775	165,2812	0,4318367	0,4550876	510,5089	3,380851	0	309,9559	179,9978	0,2730159	0,4376226	512,0739	3,367955	0	32	283	173						Untertest4.avi	0	880	547	72	111	210	62	833	0	Content		211	62	19249145	907844615
19266	08:35:29.207	00:00:19.265	1156	252,2141	162,3422	0,4317757	0,4551388	510,4818	3,37104	0	298,2137	183,0048	0,2729721	0,4378608	512,2708	3,397523	0	32	275	173						Untertest4.avi	0	880	547	72	111	210	62	833	0	Content		203	62	19265767	907861237
19282	08:35:29.223	00:00:19.282	1157	263,9937	160,0379	0,4316331	0,4554368	510,6206	3,337468	0	304,3951	181,6936	0,2728077	0,4381797	512,2042	3,326372	0	32	284	171						Untertest4.avi	0	880	547	72	111	210	62	833	0	Content		212	60	19282396	907877866
19299	08:35:29.240	00:00:19.299	1158	249,4453	174,4921	0,431568	0,4557671	510,6719	3,391733	0	313,9037	169,7614	0,2727474	0,438696	512,2331	3,245232	0	32	282	172						Untertest4.avi	0	880	547	72	111	210	62	833	0	Content		210	61	19299022	907894492
19316	08:35:29.257	00:00:19.315	1159	255,8147	163,3347	0,4315277	0,4560185	510,5965	3,301921	0	305,6304	174,7509	0,2727372	0,4389821	512,3018	3,280431	0	32	281	169						Untertest4.avi	0	880	547	72	111	210	62	833	0	Content		209	58	19315768	907911238
19332	08:35:29.273	00:00:19.332	1160	255,5557	164,9368	0,4315436	0,4562373	510,8428	3,32517	0	312,2193	174,8339	0,2727549	0,439306	512,4935	3,259413	0	32	284	170						Untertest4.avi	0	880	547	72	111	210	62	833	0	Content		212	59	19332392	907927862
19349	08:35:29.290	00:00:19.349	1161	256,1796	157,9195	0,4315701	0,4566558	510,8254	3,2833	0	314,4008	174,9637	0,2727698	0,4397475	512,4771	3,23794	0	32	285	166						Untertest4.avi	0	880	547	72	111	210	62	833	0	Content		213	55	19349015	907944485
19366	08:35:29.307	00:00:19.365	1162	257,0022	162,6009	0,431616	0,4570408	510,8404	3,291641	0	308,8409	175,5015	0,2728248	0,4402762	512,5524	3,267571	0	32	283	169						Untertest4.avi	0	880	547	72	111	210	62	833	0	Content		211	58	19365640	907961110
19382	08:35:29.323	00:00:19.382	1163	259,0341	163,4829	0,4318279	0,4574595	510,7899	3,291571	0	319,1162	167,5827	0,2729664	0,4407929	512,3295	3,179283	0	32	289	166						Untertest4.avi	0	880	547	72	111	210	62	833	0	Content		217	55	19382388	907977858
19399	08:35:29.340	00:00:19.399	1164	253,9317	161,2778	0,4320715	0,4578634	510,9457	3,270981	0	312,8321	176,2482	0,2732524	0,4413537	512,53	3,219225	0	32	283	169						Untertest4.avi	0	880	547	72	111	210	62	833	0	Content		211	58	19399017	907994487
19416	08:35:29.357	00:00:19.415	1165	260,8222	162,538	0,4323402	0,4582538	510,891	3,245719	0	303,5745	185,6822	0,2735022	0,4419197	512,6151	3,251615	0	32	282	174						Untertest4.avi	0	880	547	72	111	210	62	833	0	Content		210	63	19415637	908011107
19432	08:35:29.373	00:00:19.432	1166	252,3416	164,5722	0,4325202	0,4587703	511,0559	3,28037	0	315,726	173,5763	0,273693	0,4424059	512,4589	3,226834	0	32	284	169						Untertest4.avi	0	880	547	72	111	210	62	833	0	Content		212	58	19432258	908027728
19449	08:35:29.390	00:00:19.449	1167	254,1345	169,3455	0,4326284	0,4591014	511,0781	3,265491	0	316,2966	166,7172	0,2737937	0,4427814	512,6389	3,163082	0	32	285	168						Untertest4.avi	0	880	547	72	111	210	62	833	0	Content		213	57	19449008	908044478
19466	08:35:29.407	00:00:19.465	1168	250,6784	187,3635	0,4326184	0,4600742	511,1484	3,262197	0	304,3587	191,9777	0,2738771	0,4435796	512,7372	3,230193	0	32	278	190						Untertest4.avi	0	880	547	72	111	210	62	833	0	Content		206	79	19465630	908061100
19482	08:35:29.423	00:00:19.482	1169	251,8243	248,6325	0,4319867	0,4625994	511,179	3,357615	0	315,2326	263,2226	0,2738698	0,4456647	512,978	3,267941	0	33	284	256						Untertest4.avi	0	880	547	72	111	277	298	100	0	Content		212	145	19482254	908077724
19499	08:35:29.440	00:00:19.498	1170	279,4782	315,449	0,4309349	0,4653636	511,1841	3,25648	0	319,8466	332,9917	0,2736941	0,4478391	512,8186	3,241828	0	33	300	324						Untertest4.avi	0	880	547	72	111	277	298	100	0	Content		228	213	19498878	908094348
19516	08:35:29.457	00:00:19.515	1171	308,8483	374,681	0,4299141	0,4677693	511,1098	3,263804	0	363,067	396,9124	0,2735501	0,4496116	513,0929	3,132513	0	33	336	386						Untertest4.avi	0	880	547	72	111	277	298	100	0	Content		264	275	19515627	908111097
19532	08:35:29.473	00:00:19.532	1172	340,8365	423,4858	0,4288179	0,4697377	511,4253	3,229057	0	384,3468	443,1261	0,2730702	0,4510637	513,2323	3,132443	0	33	363	433						Untertest4.avi	0	880	547	72	111	277	298	100	0	Content		291	322	19532250	908127720
19549	08:35:29.490	00:00:19.548	1173	383,7954	466,0339	0,4276349	0,4717233	511,5287	3,227631	0	416,3285	487,5299	0,2725973	0,4526577	513,3521	3,049798	0	33	400	477						Untertest4.avi	0	880	547	72	111	277	298	100	0	Content		328	366	19548876	908144346
19565	08:35:29.506	00:00:19.565	1174	404,3429	518,6376	0,4264298	0,4736542	511,5287	3,083484	0	397,6939	492,8334	0,2722694	0,454256	513,3522	3,017306	0	33	401	506						Untertest4.avi	0	880	547	72	111	277	298	100	0	Content		329	395	19565498	908160968
19582	08:35:29.523	00:00:19.582	1175	-1024	-768	-1	-1	-1	-1	4	-1024	-768	-1	-1	-1	-1	4		0	0						Untertest4.avi	0	880	547	72	111				0	Content		-72	-111	19582247	908177717
19599	08:35:29.540	00:00:19.598	1176	-1024	-768	-1	-1	-1	-1	4	-1024	-768	-1	-1	-1	-1	4		0	0						Untertest4.avi	0	880	547	72	111				0	Content		-72	-111	19598872	908194342
19615	08:35:29.556	00:00:19.615	1177	-1024	-768	-1	-1	-1	-1	4	-1024	-768	-1	-1	-1	-1	4		0	0						Untertest4.avi	0	880	547	72	111				0	Content		-72	-111	19615496	908210966
19632	08:35:29.573	00:00:19.632	1178	-1024	-768	-1	-1	-1	-1	4	-1024	-768	-1	-1	-1	-1	4		0	0						Untertest4.avi	0	880	547	72	111				0	Content		-72	-111	19632120	908227590
19649	08:35:29.590	00:00:19.648	1179	-1024	-768	-1	-1	-1	-1	4	-1024	-768	-1	-1	-1	-1	4		0	0						Untertest4.avi	0	880	547	72	111				0	Content		-72	-111	19648869	908244339
19665	08:35:29.606	00:00:19.665	1180	-1024	-768	-1	-1	-1	-1	4	-1024	-768	-1	-1	-1	-1	4		0	0						Untertest4.avi	0	880	547	72	111				0	Content		-72	-111	19665493	908260963
19682	08:35:29.623	00:00:19.682	1181	-1024	-768	-1	-1	-1	-1	4	-1024	-768	-1	-1	-1	-1	4		0	0						Untertest4.avi	0	880	547	72	111				0	Content		-72	-111	19682118	908277588
19699	08:35:29.640	00:00:19.698	1182	-1024	-768	-1	-1	-1	-1	4	-1024	-768	-1	-1	-1	-1	4		0	0						Untertest4.avi	0	880	547	72	111				0	Content		-72	-111	19698744	908294214
19715	08:35:29.656	00:00:19.715	1183	-1024	-768	-1	-1	-1	-1	4	-1024	-768	-1	-1	-1	-1	4		0	0						Untertest4.avi	0	880	547	72	111				0	Content		-72	-111	19715492	908310962
19732	08:35:29.673	00:00:19.732	1184	-1024	-768	-1	-1	-1	-1	4	-1024	-768	-1	-1	-1	-1	4		0	0						Untertest4.avi	0	880	547	72	111				0	Content		-72	-111	19732118	908327588
19749	08:35:29.690	00:00:19.748	1185	-1024	-768	-1	-1	-1	-1	4	-1024	-768	-1	-1	-1	-1	4		0	0						Untertest4.avi	0	880	547	72	111				0	Content		-72	-111	19748740	908344210
19765	08:35:29.706	00:00:19.765	1186	-1024	-768	-1	-1	-1	-1	4	-1024	-768	-1	-1	-1	-1	4		0	0						Untertest4.avi	0	880	547	72	111				0	Content		-72	-111	19765364	908360834
19782	08:35:29.723	00:00:19.782	1187	-1024	-768	-1	-1	-1	-1	4	-1024	-768	-1	-1	-1	-1	4		0	0						Untertest4.avi	0	880	547	72	111				0	Content		-72	-111	19782113	908377583
19799	08:35:29.740	00:00:19.798	1188	-1024	-768	-1	-1	-1	-1	4	-1024	-768	-1	-1	-1	-1	4		0	0						Untertest4.avi	0	880	547	72	111				0	Content		-72	-111	19798741	908394211
19815	08:35:29.756	00:00:19.815	1189	-1024	-768	-1	-1	-1	-1	4	-1024	-768	-1	-1	-1	-1	4		0	0						Untertest4.avi	0	880	547	72	111				0	Content		-72	-111	19815363	908410833
19832	08:35:29.773	00:00:19.832	1190	-1024	-768	-1	-1	-1	-1	4	-1024	-768	-1	-1	-1	-1	4		0	0						Untertest4.avi	0	880	547	72	111				0	Content		-72	-111	19832112	908427582
19849	08:35:29.790	00:00:19.848	1191	-1024	-768	-1	-1	-1	-1	4	-1024	-768	-1	-1	-1	-1	4		0	0						Untertest4.avi	0	880	547	72	111				0	Content		-72	-111	19848737	908444207
19865	08:35:29.806	00:00:19.865	1192	-1024	-768	-1	-1	-1	-1	4	-1024	-768	-1	-1	-1	-1	4		0	0						Untertest4.avi	0	880	547	72	111				0	Content		-72	-111	19865359	908460829
19884	08:35:29.825	00:00:19.883	1193	-1024	-768	-1	-1	-1	-1	4	-1024	-768	-1	-1	-1	-1	4		0	0						Untertest4.avi	0	880	547	72	111				0	Content		-72	-111	19883800	908479270
19899	08:35:29.840	00:00:19.898	1194	-1024	-768	-1	-1	-1	-1	4	-1024	-768	-1	-1	-1	-1	4		0	0						Untertest4.avi	0	880	547	72	111				0	Content		-72	-111	19898729	908494199
19915	08:35:29.856	00:00:19.915	1195	-1024	-768	-1	-1	-1	-1	4	-1024	-768	-1	-1	-1	-1	4		0	0						Untertest4.avi	0	880	547	72	111				0	Content		-72	-111	19915352	908510822
19932	08:35:29.873	00:00:19.932	1196	-1024	-768	-1	-1	-1	-1	4	-1024	-768	-1	-1	-1	-1	4		0	0						Untertest4.avi	0	880	547	72	111				0	Content		-72	-111	19932100	908527570
19949	08:35:29.890	00:00:19.948	1197	-1024	-768	-1	-1	-1	-1	4	-1024	-768	-1	-1	-1	-1	4		0	0						Untertest4.avi	0	880	547	72	111				0	Content		-72	-111	19948720	908544190
19965	08:35:29.906	00:00:19.965	1198	-1024	-768	-1	-1	-1	-1	4	-1024	-768	-1	-1	-1	-1	4		0	0						Untertest4.avi	0	880	547	72	111				0	Content		-72	-111	19965342	908560812
19982	08:35:29.923	00:00:19.981	1199	-1024	-768	-1	-1	-1	-1	4	-1024	-768	-1	-1	-1	-1	4		0	0						Untertest4.avi	0	880	547	72	111				0	Content		-72	-111	19981965	908577435
19999	08:35:29.940	00:00:19.999	1200	-1024	-768	-1	-1	-1	-1	4	-1024	-768	-1	-1	-1	-1	4		0	0						Untertest4.avi	0	880	547	72	111				0	Content		-72	-111	19999159	908594629
20016	08:35:29.957	00:00:20.016	1201	-1024	-768	-1	-1	-1	-1	4	-1024	-768	-1	-1	-1	-1	4		0	0						Untertest4.avi	0	880	547	72	111				0	Content		-72	-111	20016405	908611875
20034	08:35:29.975	00:00:20.033	1202	-1024	-768	-1	-1	-1	-1	4	-1024	-768	-1	-1	-1	-1	4		0	0						Untertest4.avi	0	880	547	72	111				0	Content		-72	-111	20033651	908629121
20049	08:35:29.990	00:00:20.048	1203	-1024	-768	-1	-1	-1	-1	4	-1024	-768	-1	-1	-1	-1	4		0	0						Untertest4.avi	0	880	547	72	111				0	Content		-72	-111	20048580	908644050
20065	08:35:30.006	00:00:20.065	1204	-1024	-768	-1	-1	-1	-1	4	-1024	-768	-1	-1	-1	-1	4		0	0						Untertest4.avi	0	880	547	72	111				0	Content		-72	-111	20065205	908660675
20082	08:35:30.023	00:00:20.081	1205	-1024	-768	-1	-1	-1	-1	4	-1024	-768	-1	-1	-1	-1	4		0	0						Untertest4.avi	0	880	547	72	111				0	Content		-72	-111	20081950	908677420
20099	08:35:30.040	00:00:20.098	1206	-1024	-768	-1	-1	-1	-1	4	-1024	-768	-1	-1	-1	-1	4		0	0						Untertest4.avi	0	880	547	72	111				0	Content		-72	-111	20098577	908694047
20115	08:35:30.056	00:00:20.115	1207	-1024	-768	-1	-1	-1	-1	4	-1024	-768	-1	-1	-1	-1	4		0	0						Untertest4.avi	0	880	547	72	111				0	Content		-72	-111	20115198	908710668
20132	08:35:30.073	00:00:20.131	1208	-1024	-768	-1	-1	-1	-1	4	-1024	-768	-1	-1	-1	-1	4		0	0						Untertest4.avi	0	880	547	72	111				0	Content		-72	-111	20131822	908727292
20149	08:35:30.090	00:00:20.149	1209	-1024	-768	-1	-1	-1	-1	4	-1024	-768	-1	-1	-1	-1	4		0	0						Untertest4.avi	0	880	547	72	111				0	Content		-72	-111	20149015	908744485
20166	08:35:30.107	00:00:20.166	1210	-1024	-768	-1	-1	-1	-1	4	-1024	-768	-1	-1	-1	-1	4		0	0						Untertest4.avi	0	880	547	72	111				0	Content		-72	-111	20166387	908761857
20184	08:35:30.125	00:00:20.183	1211	-1024	-768	-1	-1	-1	-1	4	-1024	-768	-1	-1	-1	-1	4		0	0						Untertest4.avi	0	880	547	72	111				0	Content		-72	-111	20183634	908779104
20198	08:35:30.139	00:00:20.198	1212	-1024	-768	-1	-1	-1	-1	4	-1024	-768	-1	-1	-1	-1	4		0	0						Untertest4.avi	0	880	547	72	111				0	Content		-72	-111	20198439	908793909
20215	08:35:30.156	00:00:20.215	1213	-1024	-768	-1	-1	-1	-1	4	-1024	-768	-1	-1	-1	-1	4		0	0						Untertest4.avi	0	880	547	72	111				0	Content		-72	-111	20215187	908810657
20232	08:35:30.173	00:00:20.231	1214	-1024	-768	-1	-1	-1	-1	4	-1024	-768	-1	-1	-1	-1	4		0	0						Untertest4.avi	0	880	547	72	111				0	Content		-72	-111	20231808	908827278
20248	08:35:30.189	00:00:20.248	1215	-1024	-768	-1	-1	-1	-1	4	-1024	-768	-1	-1	-1	-1	4		0	0						Untertest4.avi	0	880	547	72	111				0	Content		-72	-111	20248434	908843904
20265	08:35:30.206	00:00:20.265	1216	-1024	-768	-1	-1	-1	-1	4	-1024	-768	-1	-1	-1	-1	4		0	0						Untertest4.avi	0	880	547	72	111				0	Content		-72	-111	20265055	908860525
20282	08:35:30.223	00:00:20.281	1217	-1024	-768	-1	-1	-1	-1	4	-1024	-768	-1	-1	-1	-1	4		0	0						Untertest4.avi	0	880	547	72	111				0	Content		-72	-111	20281680	908877150
20299	08:35:30.240	00:00:20.298	1218	-1024	-768	-1	-1	-1	-1	4	-1024	-768	-1	-1	-1	-1	4		0	0						Untertest4.avi	0	880	547	72	111				0	Content		-72	-111	20298871	908894341
20316	08:35:30.257	00:00:20.316	1219	-1024	-768	-1	-1	-1	-1	4	-1024	-768	-1	-1	-1	-1	4		0	0						Untertest4.avi	0	880	547	72	111				0	Content		-72	-111	20316260	908911730
20334	08:35:30.275	00:00:20.333	1220	437,8258	258,4785	0,4235847	0,468198	518,7404	3,891266	0	490,4359	283,0401	0,2650341	0,4558418	514,1111	3,778126	0	34	464	271						Untertest4.avi	0	880	547	72	111	360	163	331	0	Content		392	160	20333503	908928973
20348	08:35:30.289	00:00:20.348	1221	-1024	-768	-1	-1	-1	-1	4	-1024	-768	-1	-1	-1	-1	4	34	0	0						Untertest4.avi	0	880	547	72	111	360	163	331	0	Content		-72	-111	20348425	908943895
20365	08:35:30.306	00:00:20.365	1222	395,1631	268,046	0,4220151	0,4682321	512,0994	3,882614	0	504,7495	274,3441	0,2644972	0,455846	514,1119	3,818272	0	34	450	271						Untertest4.avi	0	880	547	72	111	360	163	331	0	Content		378	160	20365036	908960506
20382	08:35:30.323	00:00:20.381	1223	397,4513	261,2433	0,4219008	0,468343	511,997	3,891107	0	467,1627	276,4421	0,2641683	0,4557758	512,8915	3,853024	0	34	432	269						Untertest4.avi	0	880	547	72	111	360	163	331	0	Content		360	158	20381672	908977142
20398	08:35:30.339	00:00:20.398	1224	395,2685	266,757	0,42172	0,4684595	511,945	3,934444	0	463,6102	277,4646	0,2639052	0,4557796	512,93	3,829811	0	34	429	272						Untertest4.avi	0	880	547	72	111	360	163	331	0	Content		357	161	20398296	908993766
20415	08:35:30.356	00:00:20.415	1225	398,4884	267,0176	0,4214986	0,4685282	511,9333	3,945773	0	467,554	277,9277	0,2636517	0,4557894	513,0406	3,802066	0	34	433	272						Untertest4.avi	0	880	547	72	111	360	163	331	0	Content		361	161	20415091	909010561
20432	08:35:30.373	00:00:20.431	1226	401,6719	263,6126	0,4213031	0,4685358	511,854	3,93524	0	467,552	276,8512	0,2633765	0,4557975	512,9888	3,844649	0	34	435	270						Untertest4.avi	0	880	547	72	111	360	163	331	0	Content		363	159	20431674	909027144
20448	08:35:30.389	00:00:20.448	1227	401,1568	269,104	0,4211046	0,4684969	511,8443	3,975595	0	465,3265	280,3349	0,263157	0,4558231	512,988	3,873609	0	34	433	275						Untertest4.avi	0	880	547	72	111	360	163	331	0	Content		361	164	20448295	909043765
20465	08:35:30.406	00:00:20.464	1228	397,8247	265,4087	0,4209552	0,4684536	511,8294	3,951643	0	461,2082	279,8294	0,2629532	0,4559082	512,847	3,86518	0	34	430	273						Untertest4.avi	0	880	547	72	111	360	163	331	0	Content		358	162	20464922	909060392
20482	08:35:30.423	00:00:20.481	1229	393,8972	263,3589	0,4208337	0,468448	511,7303	3,992487	0	464,4736	280,8977	0,2627681	0,4560006	512,8968	3,882183	0	34	429	272						Untertest4.avi	0	880	547	72	111	360	163	331	0	Content		357	161	20481544	909077014
20498	08:35:30.439	00:00:20.498	1230	396,2154	267,2676	0,4207279	0,4683476	511,6513	3,996932	0	463,4113	281,7584	0,2626151	0,4559975	512,777	3,928768	0	34	430	275						Untertest4.avi	0	880	547	72	111	360	163	331	0	Content		358	164	20498291	909093761
20515	08:35:30.456	00:00:20.514	1231	400,7469	271,8528	0,420613	0,4681569	511,5894	3,992545	0	462,8834	275,4244	0,2624806	0,4558491	512,7057	3,91824	0	34	432	274						Untertest4.avi	0	880	547	72	111	360	163	331	0	Content		360	163	20514920	909110390
20532	08:35:30.473	00:00:20.531	1232	400,4222	266,0558	0,4205194	0,4679186	511,613	4,022368	0	464,2873	283,0764	0,2623329	0,4555906	512,559	3,939158	0	34	432	275						Untertest4.avi	0	880	547	72	111	360	163	331	0	Content		360	164	20531542	909127012
20548	08:35:30.489	00:00:20.548	1233	397,2464	267,5548	0,4204173	0,4675258	511,4912	4,04689	0	460,2976	281,8765	0,2622018	0,4552602	512,5466	3,954716	0	34	429	275						Untertest4.avi	0	880	547	72	111	360	163	331	0	Content		357	164	20548292	909143762
20565	08:35:30.506	00:00:20.564	1234	400,7003	270,0596	0,4203142	0,4671072	511,4124	4,000757	0	460,8928	281,7752	0,2620377	0,4548439	512,3102	3,923885	0	34	431	276						Untertest4.avi	0	880	547	72	111	360	163	331	0	Content		359	165	20564915	909160385
20582	08:35:30.523	00:00:20.581	1235	400,5607	264,5608	0,4201678	0,466606	511,3632	3,997529	0	464,1411	282,8338	0,2618709	0,4544463	512,4694	3,928001	0	34	432	274						Untertest4.avi	0	880	547	72	111	360	163	331	0	Content		360	163	20581541	909177011
20598	08:35:30.539	00:00:20.598	1236	405,1484	270,0598	0,4199233	0,4661014	511,2863	4,008611	0	488,8369	281,9977	0,2619524	0,4539204	515,3611	4,001914	0	34	447	276						Untertest4.avi	0	880	547	72	111	360	163	331	0	Content		375	165	20598163	909193633
20615	08:35:30.556	00:00:20.614	1237	402,9373	268,8767	0,4196921	0,4655641	511,2396	3,995918	0	467,3812	281,4366	0,2613293	0,4535641	512,2403	3,947092	0	34	435	275						Untertest4.avi	0	880	547	72	111	360	163	331	0	Content		363	164	20614916	909210386
20632	08:35:30.573	00:00:20.631	1238	397,0634	268,6126	0,4194373	0,4649857	511,2317	3,993143	0	465,2402	281,9438	0,2610374	0,4530784	512,157	3,915192	0	34	431	275						Untertest4.avi	0	880	547	72	111	360	163	331	0	Content		359	164	20631538	909227008
20648	08:35:30.589	00:00:20.648	1239	397,6346	271,5026	0,4192003	0,4645748	511,0109	3,969265	0	462,3944	281,1578	0,2608154	0,4527655	512,0968	3,901227	0	34	430	276						Untertest4.avi	0	880	547	72	111	360	163	331	0	Content		358	165	20648163	909243633
20665	08:35:30.606	00:00:20.664	1240	405,7015	314,839	0,4187676	0,4656419	511,0812	3,963623	0	467,1963	336,1785	0,2607504	0,4537785	512,1319	3,885158	0	35	436	326						Untertest4.avi	0	880	547	72	111	374	248	849	0	Content		364	215	20664785	909260255
20682	08:35:30.623	00:00:20.681	1241	415,6084	349,8894	0,4183327	0,4660921	511,0234	3,92765	0	467,6116	373,9713	0,260709	0,4540607	511,9691	3,838891	0	35	442	362						Untertest4.avi	0	880	547	72	111	374	248	849	0	Content		370	251	20681534	909277004
20698	08:35:30.639	00:00:20.698	1242	415,9155	349,5436	0,418195	0,4655287	510,9754	3,90639	0	473,7666	367,155	0,260609	0,4534409	511,9282	3,848633	0	35	445	358						Untertest4.avi	0	880	547	72	111	374	248	849	0	Content		373	247	20698158	909293628
20715	08:35:30.656	00:00:20.714	1243	419,0061	344,8589	0,4182664	0,4651025	510,9811	3,863096	0	474,1731	360,8019	0,2605268	0,4530961	511,8623	3,873278	0	35	447	353						Untertest4.avi	0	880	547	72	111	374	248	849	0	Content		375	242	20714784	909310254
20731	08:35:30.672	00:00:20.731	1244	417,698	347,8047	0,4182288	0,4649143	510,7957	3,896055	0	475,3735	363,8925	0,2604382	0,4529656	511,9288	3,852582	0	35	447	356						Untertest4.avi	0	880	547	72	111	374	248	849	0	Content		375	245	20731407	909326877
20748	08:35:30.689	00:00:20.748	1245	411,718	350,6954	0,4181885	0,4646105	510,7174	3,903295	0	477,7781	366,2274	0,2603379	0,4526968	511,7971	3,773405	0	35	445	358						Untertest4.avi	0	880	547	72	111	374	248	849	0	Content		373	247	20748158	909343628
20765	08:35:30.706	00:00:20.764	1246	414,3372	348,741	0,4181753	0,4641837	510,6613	3,868611	0	477,7028	363,728	0,2602554	0,4523413	511,6385	3,793755	0	35	446	356						Untertest4.avi	0	880	547	72	111	374	248	849	0	Content		374	245	20764781	909360251
20781	08:35:30.722	00:00:20.781	1247	413,78	349,7259	0,4181448	0,4637213	510,5174	3,891393	0	477,161	365,2103	0,2601763	0,4518709	511,4345	3,776497	0	35	445	357						Untertest4.avi	0	880	547	72	111	374	248	849	0	Content		373	246	20781408	909376878
20798	08:35:30.739	00:00:20.798	1248	417,0558	350,9968	0,4181317	0,4630755	510,4639	3,853794	0	476,2176	364,4505	0,2601198	0,4512542	511,5213	3,778421	0	35	447	358						Untertest4.avi	0	880	547	72	111	374	248	849	0	Content		375	247	20798042	909393512
20815	08:35:30.756	00:00:20.814	1249	416,6163	352,0089	0,4181107	0,462405	510,4041	3,851011	0	483,237	362,7524	0,2600787	0,4505965	511,4174	3,796663	0	35	450	357						Untertest4.avi	0	880	547	72	111	374	248	849	0	Content		378	246	20814780	909410250
20831	08:35:30.772	00:00:20.831	1250	413,9386	349,4136	0,4180921	0,4617566	510,3754	3,824371	0	477,431	368,2766	0,2600201	0,4499897	511,2042	3,787219	0	35	446	359						Untertest4.avi	0	880	547	72	111	374	248	849	0	Content		374	248	20831403	909426873
20848	08:35:30.789	00:00:20.848	1251	414,6339	349,5283	0,4180655	0,4612878	510,3796	3,840318	0	479,5615	364,0107	0,2599522	0,4495477	511,1819	3,79737	0	35	447	357						Untertest4.avi	0	880	547	72	111	374	248	849	0	Content		375	246	20848043	909443513
20865	08:35:30.806	00:00:20.864	1252	418,1609	353,7867	0,418023	0,4609324	510,3495	3,833941	0	477,9158	366,9274	0,2598746	0,449243	511,0309	3,78906	0	35	448	360						Untertest4.avi	0	880	547	72	111	374	248	849	0	Content		376	249	20864651	909460121
20881	08:35:30.822	00:00:20.881	1253	412,1178	354,7827	0,4179535	0,4607373	510,2816	3,836092	0	473,8912	365,4941	0,2597686	0,4490992	511,099	3,733597	0	35	443	360						Untertest4.avi	0	880	547	72	111	374	248	849	0	Content		371	249	20881402	909476872
20898	08:35:30.839	00:00:20.898	1254	416,67	352,1696	0,4178391	0,4605581	510,2267	3,855798	0	464,6064	365,02	0,2596515	0,4489758	511,0513	3,838389	0	35	441	359						Untertest4.avi	0	880	547	72	111	374	248	849	0	Content		369	248	20898037	909493507
20915	08:35:30.856	00:00:20.914	1255	411,1833	353,5347	0,4177301	0,4603972	510,1279	3,854034	0	474,0899	361,1996	0,2595336	0,4488539	511,0866	3,799542	0	35	443	357						Untertest4.avi	0	880	547	72	111	374	248	849	0	Content		371	246	20914652	909510122
20931	08:35:30.872	00:00:20.931	1256	415,9426	347,9477	0,4176259	0,4602387	510,1368	3,8428	0	480,3191	367,0782	0,2593898	0,448748	511,1635	3,823678	0	35	448	358						Untertest4.avi	0	880	547	72	111	374	248	849	0	Content		376	247	20931275	909526745
20948	08:35:30.889	00:00:20.948	1257	413,4734	353,8247	0,4174923	0,4600961	510,1711	3,866725	0	472,0372	370,7356	0,2592336	0,4486546	510,9983	3,797769	0	35	443	362						Untertest4.avi	0	880	547	72	111	374	248	849	0	Content		371	251	20948040	909543510
20965	08:35:30.906	00:00:20.964	1258	410,293	352,1903	0,4173155	0,4598794	510,1848	3,88637	0	476,4995	369,7385	0,2590473	0,4484815	510,8697	3,788019	0	35	443	361						Untertest4.avi	0	880	547	72	111	374	248	849	0	Content		371	250	20964650	909560120
20981	08:35:30.922	00:00:20.981	1259	413,9649	348,4913	0,4171629	0,4595841	510,1685	3,906758	0	473,2791	366,3488	0,2588793	0,4482457	511,0211	3,778136	0	35	444	357						Untertest4.avi	0	880	547	72	111	374	248	849	0	Content		372	246	20981273	909576743
20998	08:35:30.939	00:00:20.997	1260	412,6361	353,3609	0,4170329	0,4592392	510,2286	3,893304	0	479,9476	364,3087	0,2587416	0,4479384	511,055	3,835521	0	35	446	359						Untertest4.avi	0	880	547	72	111	374	248	849	0	Content		374	248	20997898	909593368
21015	08:35:30.956	00:00:21.014	1261	412,2122	349,1586	0,4169129	0,458891	510,251	3,950921	0	471,6521	369,9418	0,2586126	0,4476135	511,035	3,87976	0	35	442	360						Untertest4.avi	0	880	547	72	111	374	248	849	0	Content		370	249	21014647	909610117
21031	08:35:30.972	00:00:21.031	1262	414,2245	353,2647	0,4168472	0,4585689	510,2164	3,930275	0	472,842	363,8143	0,2585277	0,4473268	511,1035	3,911939	0	35	444	359						Untertest4.avi	0	880	547	72	111	374	248	849	0	Content		372	248	21031271	909626741
21048	08:35:30.989	00:00:21.047	1263	416,1472	355,2176	0,4167809	0,4583385	510,1403	3,933933	0	474,2875	369,1458	0,258453	0,4470777	510,9592	3,931127	0	35	445	362						Untertest4.avi	0	880	547	72	111	374	248	849	0	Content		373	251	21047895	909643365
21065	08:35:31.006	00:00:21.064	1264	419,8184	350,7218	0,4167385	0,458064	510,1227	3,934836	0	518,8849	368,6536	0,2584169	0,4467851	510,9582	3,87117	0	35	469	360						Untertest4.avi	0	880	547	72	111	374	248	849	0	Content		397	249	21064519	909659989
21081	08:35:31.022	00:00:21.081	1265	412,3502	351,9212	0,4167	0,4577148	510,1393	3,997481	0	480,5357	364,6546	0,2583418	0,4465607	511,0263	3,910468	0	35	446	358						Untertest4.avi	0	880	547	72	111	374	248	849	0	Content		374	247	21081266	909676736
21098	08:35:31.039	00:00:21.097	1266	419,2791	357,3368	0,4166372	0,4573324	510,0861	3,970659	0	479,2856	366,9509	0,2582584	0,446178	510,977	3,91544	0	35	449	362						Untertest4.avi	0	880	547	72	111	374	248	849	0	Content		377	251	21097891	909693361
21115	08:35:31.056	00:00:21.114	1267	411,7383	351,4637	0,4165466	0,4568847	510,1322	4,017853	0	483,5282	365,4882	0,2581387	0,4457411	510,9129	3,907326	0	35	448	358						Untertest4.avi	0	880	547	72	111	374	248	849	0	Content		376	247	21114514	909709984
21131	08:35:31.072	00:00:21.131	1268	409,3122	352,6047	0,4164262	0,4564855	510,1833	4,038945	0	478,187	366,6381	0,2580074	0,4453458	510,787	3,938717	0	35	444	360						Untertest4.avi	0	880	547	72	111	374	248	849	0	Content		372	249	21131139	909726609
21148	08:35:31.089	00:00:21.147	1269	414,8559	352,9792	0,4163156	0,4561276	510,0149	4,020394	0	479,9618	370,9712	0,2578808	0,445051	510,8975	4,014737	0	35	447	362						Untertest4.avi	0	880	547	72	111	374	248	849	0	Content		375	251	21147889	909743359
21165	08:35:31.106	00:00:21.164	1270	415,6022	353,7578	0,4162061	0,4558041	509,9865	4,067064	0	479,7348	364,3712	0,2577448	0,4447853	510,8752	3,992816	0	35	448	359						Untertest4.avi	0	880	547	72	111	374	248	849	0	Content		376	248	21164511	909759981
21181	08:35:31.122	00:00:21.181	1271	412,4957	354,9112	0,4161032	0,4554854	509,8722	4,066652	0	480,7565	364,6221	0,2576153	0,4445087	510,6581	4,006001	0	35	447	360						Untertest4.avi	0	880	547	72	111	374	248	849	0	Content		375	249	21181135	909776605
21198	08:35:31.139	00:00:21.197	1272	378,5443	351,2266	0,4155136	0,4553887	512,0038	4,124265	0	480,3992	367,8894	0,2575469	0,4442957	510,6706	4,055339	0	35	429	360						Untertest4.avi	0	880	547	72	111	374	248	849	0	Content		357	249	21197762	909793232
21215	08:35:31.156	00:00:21.214	1273	411,401	352,3731	0,4160511	0,4549876	509,8003	4,088995	0	479,2368	365,7997	0,2575181	0,4441172	510,6869	4,030388	0	35	445	359						Untertest4.avi	0	880	547	72	111	374	248	849	0	Content		373	248	21214510	909809980
21231	08:35:31.172	00:00:21.231	1274	409,6013	354,5958	0,4160827	0,4547071	509,6951	4,156457	0	481,065	367,6941	0,2575222	0,4438448	510,4979	4,055463	0	35	445	361						Untertest4.avi	0	880	547	72	111	374	248	849	0	Content		373	250	21231134	909826604
21248	08:35:31.189	00:00:21.247	1275	411,849	353,9227	0,4161353	0,4543799	509,6086	4,143298	0	474,8344	366,3611	0,257552	0,4435202	510,4318	4,104618	0	35	443	360						Untertest4.avi	0	880	547	72	111	374	248	849	0	Content		371	249	21247758	909843228
21265	08:35:31.206	00:00:21.264	1276	413,8492	355,3774	0,4161761	0,4540519	509,5499	4,146918	0	484,8846	368,0309	0,2575833	0,4432086	510,4585	4,098603	0	35	449	362						Untertest4.avi	0	880	547	72	111	374	248	849	0	Content		377	251	21264506	909859976
21281	08:35:31.222	00:00:21.281	1277	414,8289	353,4342	0,4161978	0,4536903	509,4806	4,196817	0	482,046	365,6235	0,2575576	0,4428471	510,174	4,116236	0	35	448	360						Untertest4.avi	0	880	547	72	111	374	248	849	0	Content		376	249	21281130	909876600
21298	08:35:31.239	00:00:21.297	1278	445,9323	346,8513	0,4177668	0,4531699	518,067	4,294461	0	477,9848	365,7295	0,2575702	0,4425563	510,3547	4,10866	0	35	462	356						Untertest4.avi	0	880	547	72	111	374	248	849	0	Content		390	245	21297754	909893224
21314	08:35:31.255	00:00:21.314	1279	454,638	346,3845	0,4177644	0,4529026	518,0896	4,268645	0	478,1696	368,7037	0,2575087	0,4422662	510,2058	4,122067	0	35	466	358						Untertest4.avi	0	880	547	72	111	374	248	849	0	Content		394	247	21314378	909909848
21331	08:35:31.272	00:00:21.331	1280	410,4432	351,0948	0,4160829	0,4527876	509,181	4,233803	0	472,0063	367,8753	0,2573854	0,4420324	509,946	4,139557	0	35	441	359						Untertest4.avi	0	880	547	72	111	374	248	849	0	Content		369	248	21331126	909926596
21348	08:35:31.289	00:00:21.347	1281	417,3561	350,8685	0,4159301	0,4525899	509,1454	4,202044	0	478,6214	372,035	0,257211	0,4418524	509,9406	4,188515	0	35	448	361						Untertest4.avi	0	880	547	72	111	374	248	849	0	Content		376	250	21347756	909943226
21364	08:35:31.305	00:00:21.364	1282	411,5165	352,2672	0,4157388	0,4523771	509,0322	4,21435	0	478,5144	370,371	0,2570413	0,4416685	509,8786	4,199886	0	35	445	361						Untertest4.avi	0	880	547	72	111	374	248	849	0	Content		373	250	21364376	909959846
21381	08:35:31.322	00:00:21.381	1283	412,0248	353,0509	0,4156086	0,452102	508,9877	4,236046	0	477,8021	369,6967	0,2568853	0,4414364	509,8199	4,193892	0	35	445	361						Untertest4.avi	0	880	547	72	111	374	248	849	0	Content		373	250	21381026	909976496
21398	08:35:31.339	00:00:21.397	1284	417,7111	357,1593	0,4155391	0,4517362	508,9648	4,231836	0	477,9559	367,6651	0,2567895	0,4410993	509,7755	4,160586	0	35	448	362						Untertest4.avi	0	880	547	72	111	374	248	849	0	Content		376	251	21397754	909993224
21414	08:35:31.355	00:00:21.414	1285	452,4156	357,078	0,4155881	0,4511099	508,9648	4,277619	0	482,4979	369,3554	0,2567693	0,4406335	509,7593	4,181176	0	35	467	363						Untertest4.avi	0	880	547	72	111	374	248	849	0	Content		395	252	21414375	910009845
21431	08:35:31.372	00:00:21.431	1286	454,2493	347,9492	0,4168797	0,4506336	516,3446	4,355689	0	479,2407	372,0605	0,2567526	0,4401391	509,7572	4,21071	0	35	467	360						Untertest4.avi	0	880	547	72	111	374	248	849	0	Content		395	249	21431002	910026472
21448	08:35:31.389	00:00:21.447	1287	413,1091	357,037	0,4155266	0,4503243	508,7742	4,318375	0	476,3322	370,618	0,2567296	0,4396006	509,6103	4,207787	0	35	445	364						Untertest4.avi	0	880	547	72	111	374	248	849	0	Content		373	253	21447624	910043094
21464	08:35:31.405	00:00:21.464	1288	416,2297	358,4396	0,4155222	0,4497936	508,7776	4,284491	0	479,1726	370,212	0,2566944	0,439066	509,5748	4,201639	0	35	448	364						Untertest4.avi	0	880	547	72	111	374	248	849	0	Content		376	253	21464379	910059849
21481	08:35:31.422	00:00:21.481	1289	446,0433	351,5677	0,4169606	0,4490286	516,8738	4,382505	0	485,0847	371,1842	0,2566916	0,4385425	509,5946	4,212988	0	35	466	361						Untertest4.avi	0	880	547	72	111	374	248	849	0	Content		394	250	21481010	910076480
21498	08:35:31.439	00:00:21.497	1290	373,3987	345,8425	0,4164966	0,4480263	508,8216	4,312711	0	431,1567	356,5499	0,2576998	0,4376555	509,4916	4,272855	0	35	402	351						Untertest4.avi	0	880	547	72	111	374	248	849	0	Content		330	240	21497624	910093094
21514	08:35:31.455	00:00:21.514	1291	269,9876	319,6741	0,4189191	0,4462825	509,0641	4,340819	0	322,9009	333,1339	0,2601884	0,4364911	509,6055	4,307667	0	36	296	326						Untertest4.avi	0	880	547	72	111	66	201	283	0	Content		224	215	21514249	910109719
21531	08:35:31.472	00:00:21.530	1292	173,1373	303,1313	0,4210935	0,4452403	509,2513	4,383578	0	235,7812	323,0343	0,2622697	0,4359782	509,7914	4,318378	0	36	204	313						Untertest4.avi	0	880	547	72	111	66	201	283	0	Content		132	202	21530999	910126469
21548	08:35:31.489	00:00:21.547	1293	112,0656	298,106	0,422243	0,4447892	509,3573	4,331536	0	167,785	317,6273	0,2632977	0,4356717	509,7905	4,274311	0	36	140	308						Untertest4.avi	0	880	547	72	111	66	201	283	0	Content		68	197	21547623	910143093
21564	08:35:31.505	00:00:21.564	1294	108,8699	299,0049	0,4222386	0,4444737	509,2659	4,378309	0	165,0248	320,7946	0,2630459	0,4351694	509,689	4,295997	0	36	137	310						Untertest4.avi	0	880	547	72	111	66	201	283	0	Content		65	199	21564249	910159719
21581	08:35:31.522	00:00:21.580	1295	114,3562	303,6152	0,4220057	0,4439617	509,2381	4,368681	0	165,4372	317,1404	0,2627062	0,4344794	509,6564	4,345312	0	36	140	310						Untertest4.avi	0	880	547	72	111	66	201	283	0	Content		68	199	21580874	910176344
21598	08:35:31.539	00:00:21.597	1296	113,3135	302,6582	0,4218675	0,4433022	509,2296	4,384206	0	164,9469	317,4047	0,2624243	0,4337458	509,5523	4,316893	0	36	139	310						Untertest4.avi	0	880	547	72	111	66	201	283	0	Content		67	199	21597619	910193089
21614	08:35:31.555	00:00:21.614	1297	143,5857	300,9648	0,4228139	0,442539	515,2946	4,429237	0	157,3947	317,5716	0,2621012	0,4331041	509,4524	4,326844	0	36	150	309						Untertest4.avi	0	880	547	72	111	66	201	283	0	Content		78	198	21614246	910209716
21631	08:35:31.572	00:00:21.630	1298	109,7747	303,1942	0,4214523	0,4422878	509,085	4,369611	0	169,0005	320,1514	0,2618351	0,432677	509,6623	4,34883	0	36	139	312						Untertest4.avi	0	880	547	72	111	66	201	283	0	Content		67	201	21630869	910226339
21647	08:35:31.588	00:00:21.647	1299	108,522	306,8667	0,4212375	0,4420403	509,0506	4,406024	0	161,7541	322,6808	0,2615546	0,4324062	509,4554	4,346404	0	36	135	315						Untertest4.avi	0	880	547	72	111	66	201	283	0	Content		63	204	21647496	910242966
21664	08:35:31.605	00:00:21.664	1300	110,3736	305,0092	0,4210474	0,4419526	509,0557	4,389681	0	162,8587	319,7476	0,2613074	0,4323077	509,3989	4,383438	0	36	137	312						Untertest4.avi	0	880	547	72	111	66	201	283	0	Content		65	201	21664246	910259716
21681	08:35:31.622	00:00:21.680	1301	109,4909	305,6732	0,4209133	0,4419323	509,1024	4,412272	0	164,1736	318,1292	0,2611334	0,4322672	509,3907	4,384387	0	36	137	312						Untertest4.avi	0	880	547	72	111	66	201	283	0	Content		65	201	21680869	910276339
21697	08:35:31.638	00:00:21.697	1302	112,4019	301,7692	0,4208656	0,4418872	509,1296	4,428114	0	162,7328	317,6156	0,2610226	0,4322186	509,3255	4,383939	0	36	138	310						Untertest4.avi	0	880	547	72	111	66	201	283	0	Content		66	199	21697495	910292965
21714	08:35:31.655	00:00:21.714	1303	114,8381	306,6329	0,4208438	0,4418692	509,103	4,413809	0	161,7084	313,2789	0,2609624	0,4322318	509,322	4,363185	0	36	138	310						Untertest4.avi	0	880	547	72	111	66	201	283	0	Content		66	199	21714118	910309588
21731	08:35:31.672	00:00:21.730	1304	115,5406	305,7263	0,4208441	0,4418302	509,1065	4,42051	0	168,5833	319,3593	0,2609103	0,4322665	509,2167	4,390173	0	36	142	313						Untertest4.avi	0	880	547	72	111	66	201	283	0	Content		70	202	21730868	910326338
21747	08:35:31.688	00:00:21.747	1305	111,4539	307,2434	0,4208624	0,4417521	509,119	4,441532	0	161,4515	322,6971	0,2609152	0,4322206	509,1797	4,364871	0	36	136	315						Untertest4.avi	0	880	547	72	111	66	201	283	0	Content		64	204	21747491	910342961
21764	08:35:31.705	00:00:21.764	1306	110,5263	306,2227	0,4208547	0,4416821	509,1055	4,450933	0	159,2071	321,9336	0,2608679	0,4321708	509,2623	4,391204	0	36	135	314						Untertest4.avi	0	880	547	72	111	66	201	283	0	Content		63	203	21764116	910359586
21781	08:35:31.722	00:00:21.780	1307	105,3091	306,6817	0,4209134	0,4417436	509,1692	4,458529	0	158,618	324,2326	0,2609763	0,4322475	509,3343	4,395056	0	36	132	315						Untertest4.avi	0	880	547	72	111	66	201	283	0	Content		60	204	21780739	910376209
21797	08:35:31.738	00:00:21.797	1308	57,96685	319,1941	0,4217789	0,4424248	509,4126	4,45261	0	104,6579	332,2073	0,2621585	0,4329072	509,5993	4,372386	0	37	81	326						Untertest4.avi	0	880	547	72	111	-8	219	333	0	Content		9	215	21797489	910392959
21814	08:35:31.755	00:00:21.814	1309	38,84652	318,0968	0,4222535	0,4425641	509,4669	4,449621	0	90,24717	341,5597	0,2625635	0,4331039	509,5639	4,420187	0	37	65	330						Untertest4.avi	0	880	547	72	111	-8	219	333	0	Content		-7	219	21814114	910409584
21831	08:35:31.772	00:00:21.830	1310	36,69058	321,8513	0,4222459	0,4424993	509,4844	4,45406	0	88,8113	340,0023	0,2624584	0,4330209	509,6758	4,379657	0	37	63	331						Untertest4.avi	0	880	547	72	111	-8	219	333	0	Content		-9	220	21830737	910426207
21847	08:35:31.788	00:00:21.847	1311	36,85382	322,0592	0,4223728	0,4425522	509,4619	4,454025	0	132,8436	332,85	0,2632317	0,4330314	515,2516	4,440641	0	37	85	327						Untertest4.avi	0	880	547	72	111	-8	219	333	0	Content		13	216	21847362	910442832
21864	08:35:31.805	00:00:21.864	1312	40,03463	324,1017	0,4225109	0,4426103	509,5461	4,465957	0	85,10053	337,5135	0,2626517	0,4331883	509,6663	4,412819	0	37	63	331						Untertest4.avi	0	880	547	72	111	-8	219	333	0	Content		-9	220	21864113	910459583
21881	08:35:31.822	00:00:21.880	1313	-12,12043	309,7504	0,4208134	0,44284	516,7432	4,546845	0	92,1468	337,4193	0,2627334	0,4332888	509,61	4,438785	0	37	40	324						Untertest4.avi	0	880	547	72	111	-8	219	333	0	Content		-32	213	21880737	910476207
21897	08:35:31.838	00:00:21.897	1314	39,49644	322,2487	0,4227086	0,4427257	509,5097	4,483559	0	91,67236	335,7306	0,2628109	0,4333638	509,8502	4,44562	0	37	66	329						Untertest4.avi	0	880	547	72	111	-8	219	333	0	Content		-6	218	21897361	910492831
21914	08:35:31.855	00:00:21.913	1315	39,78799	320,316	0,4227155	0,4427113	509,5477	4,485577	0	92,42837	344,3095	0,2627884	0,4333557	509,8793	4,41412	0	37	66	332						Untertest4.avi	0	880	547	72	111	-8	219	333	0	Content		-6	221	21913985	910509455
21931	08:35:31.872	00:00:21.930	1316	-9,473297	318,393	0,4213092	0,4428924	515,027	4,595357	0	91,71367	339,4468	0,2627503	0,4333821	509,9102	4,401919	0	37	41	329						Untertest4.avi	0	880	547	72	111	-8	219	333	0	Content		-31	218	21930735	910526205
21947	08:35:31.888	00:00:21.947	1317	43,57576	321,9676	0,4227293	0,4430338	509,6203	4,486994	0	90,40775	342,4489	0,2627577	0,4336592	509,8813	4,409842	0	37	67	332						Untertest4.avi	0	880	547	72	111	-8	219	333	0	Content		-5	221	21947360	910542830
21964	08:35:31.905	00:00:21.963	1318	36,68931	324,7719	0,4228643	0,4434682	509,6926	4,488672	0	95,12864	338,0487	0,2628871	0,4340908	509,8547	4,432848	0	37	66	331						Untertest4.avi	0	880	547	72	111	-8	219	333	0	Content		-6	220	21963984	910559454
21981	08:35:31.922	00:00:21.980	1319	37,24363	321,603	0,4231698	0,443735	509,7457	4,454956	0	91,41969	334,6935	0,2631881	0,4343611	509,9405	4,357566	0	37	64	328						Untertest4.avi	0	880	547	72	111	-8	219	333	0	Content		-8	217	21980733	910576203
21997	08:35:31.938	00:00:21.997	1320	39,59861	321,4956	0,4235599	0,4438489	509,8704	4,47218	0	92,10651	337,8363	0,263572	0,4344331	509,9501	4,405987	0	37	66	330						Untertest4.avi	0	880	547	72	111	-8	219	333	0	Content		-6	219	21997358	910592828
22014	08:35:31.955	00:00:22.013	1321	36,07615	323,5862	0,4239512	0,4440324	509,9579	4,466695	0	91,04677	338,872	0,2639625	0,4345429	509,9174	4,405784	0	37	64	331						Untertest4.avi	0	880	547	72	111	-8	219	333	0	Content		-8	220	22013981	910609451
22031	08:35:31.972	00:00:22.030	1322	42,37482	320,7335	0,4243548	0,4442913	509,9845	4,488128	0	85,45732	339,2738	0,2643311	0,4347152	509,9343	4,366523	0	37	64	330						Untertest4.avi	0	880	547	72	111	-8	219	333	0	Content		-8	219	22030606	910626076
22047	08:35:31.988	00:00:22.047	1323	34,84888	321,1546	0,4246862	0,4444803	509,9529	4,460601	0	88,96378	339,0985	0,2646701	0,4347903	510,1293	4,41129	0	37	62	330						Untertest4.avi	0	880	547	72	111	-8	219	333	0	Content		-10	219	22047355	910642825
22064	08:35:32.005	00:00:22.063	1324	39,1978	322,315	0,4249758	0,4446595	510,0157	4,46117	0	95,11314	334,8323	0,2649558	0,4348374	510,0797	4,394405	0	37	67	329						Untertest4.avi	0	880	547	72	111	-8	219	333	0	Content		-5	218	22063981	910659451
22081	08:35:32.022	00:00:22.080	1325	39,50907	324,6958	0,4252876	0,4446988	510,0746	4,456406	0	80,5291	341,9349	0,2652791	0,4347782	509,98	4,363651	0	37	60	333						Untertest4.avi	0	880	547	72	111	-8	219	333	0	Content		-12	222	22080603	910676073
22097	08:35:32.038	00:00:22.097	1326	34,39596	321,5654	0,4257088	0,4444188	510,211	4,450534	0	88,91908	337,4749	0,2656514	0,4344906	510,36	4,386888	0	37	62	330						Untertest4.avi	0	880	547	72	111	-8	219	333	0	Content		-10	219	22097229	910692699
22114	08:35:32.055	00:00:22.113	1327	35,78283	320,4575	0,426249	0,4441232	510,276	4,448178	0	90,98425	338,8972	0,266133	0,4341611	510,4038	4,381125	0	37	63	330						Untertest4.avi	0	880	547	72	111	-8	219	333	0	Content		-9	219	22113979	910709449
22131	08:35:32.072	00:00:22.130	1328	-25,55109	314,811	0,4277414	0,4441411	510,6452	4,454597	0	35,87766	330,1106	0,2678278	0,4339508	510,4505	4,398359	0	38	5	322						Untertest4.avi	0	880	547	72	111	-157	195	266	0	Content		-67	211	22130602	910726072
22147	08:35:32.088	00:00:22.147	1329	-111,8355	297,8144	0,4295388	0,4439169	511,1002	4,401084	0	-30,66518	316,7138	0,2697439	0,4337011	510,8118	4,376054	0	38	-71	307						Untertest4.avi	0	880	547	72	111	-157	195	266	0	Content		-143	196	22147224	910742694
22164	08:35:32.105	00:00:22.163	1330	-133,3533	289,2784	0,4301994	0,4441849	511,3305	4,428852	0	-56,00483	310,8097	0,2700558	0,433787	510,8577	4,314887	0	38	-95	300						Untertest4.avi	0	880	547	72	111	-157	195	266	0	Content		-167	189	22163850	910759320
22181	08:35:32.122	00:00:22.180	1331	-137,858	290,7227	0,4302132	0,4448654	511,3859	4,387636	0	-47,47152	318,6892	0,2698481	0,4340885	510,7642	4,369876	0	38	-93	305						Untertest4.avi	0	880	547	72	111	-157	195	266	0	Content		-165	194	22180600	910776070
22197	08:35:32.138	00:00:22.197	1332	-140,0975	293,6158	0,4302678	0,4454945	511,299	4,429327	0	-39,31591	317,0393	0,2698231	0,4343654	510,9006	4,328325	0	38	-90	305						Untertest4.avi	0	880	547	72	111	-157	195	266	0	Content		-162	194	22197226	910792696
22214	08:35:32.155	00:00:22.213	1333	-140,1031	292,6335	0,4302569	0,4459273	511,4003	4,415589	0	-35,6078	319,1411	0,2697411	0,4345398	510,882	4,384099	0	38	-88	306						Untertest4.avi	0	880	547	72	111	-157	195	266	0	Content		-160	195	22213850	910809320
22230	08:35:32.171	00:00:22.230	1334	-143,076	297,85	0,4302956	0,4461809	511,3349	4,446188	0	-32,82612	314,997	0,2697246	0,4345504	510,9376	4,370997	0	38	-88	306						Untertest4.avi	0	880	547	72	111	-157	195	266	0	Content		-160	195	22230473	910825943
22247	08:35:32.188	00:00:22.247	1335	-142,9422	291,153	0,4303839	0,4463163	511,3547	4,453804	0	-38,52077	315,2012	0,269775	0,4345355	510,9084	4,374641	0	38	-91	303						Untertest4.avi	0	880	547	72	111	-157	195	266	0	Content		-163	192	22247224	910842694
22264	08:35:32.205	00:00:22.263	1336	-141,9277	295,5091	0,4305718	0,4466922	511,4477	4,467866	0	9,551383	324,0505	0,2700391	0,4347936	511,687	4,387401	0	38	-66	310						Untertest4.avi	0	880	547	72	111	-157	195	266	0	Content		-138	199	22263847	910859317
22280	08:35:32.221	00:00:22.280	1337	-138,2853	292,9243	0,4307891	0,4472053	511,5073	4,443677	0	-29,22002	321,3544	0,2701598	0,4352521	511,0599	4,405984	0	38	-84	307						Untertest4.avi	0	880	547	72	111	-157	195	266	0	Content		-156	196	22280472	910875942
22297	08:35:32.238	00:00:22.297	1338	-139,7581	295,9741	0,4309607	0,447597	511,5111	4,475447	0	16,89737	328,3129	0,2703608	0,4355213	511,0583	4,37957	0	38	-61	312						Untertest4.avi	0	880	547	72	111	-157	195	266	0	Content		-133	201	22297095	910892565
22314	08:35:32.255	00:00:22.313	1339	-145,1327	290,2132	0,4310546	0,4478645	511,5785	4,491111	0	12,80218	321,8187	0,2704652	0,4356816	511,0583	4,378119	0	38	-66	306						Untertest4.avi	0	880	547	72	111	-157	195	266	0	Content		-138	195	22313847	910909317
22330	08:35:32.271	00:00:22.330	1340	-140,5778	291,0187	0,4310886	0,4482954	511,6867	4,499551	0	-22,31178	319,9592	0,2704852	0,4360893	511,1694	4,458841	0	38	-81	305						Untertest4.avi	0	880	547	72	111	-157	195	266	0	Content		-153	194	22330468	910925938
22347	08:35:32.288	00:00:22.347	1341	-139,6195	293,4213	0,4310873	0,4488043	511,7222	4,481017	0	-30,65267	317,6229	0,2705097	0,4366064	511,3069	4,439616	0	38	-85	306						Untertest4.avi	0	880	547	72	111	-157	195	266	0	Content		-157	195	22347094	910942564
22364	08:35:32.305	00:00:22.363	1342	-139,7099	295,7379	0,4310956	0,44932	511,7827	4,529205	0	-29,69089	319,0779	0,2705072	0,4370669	511,1915	4,478693	0	38	-85	307						Untertest4.avi	0	880	547	72	111	-157	195	266	0	Content		-157	196	22363717	910959187
22380	08:35:32.321	00:00:22.380	1343	-142,0964	290,7937	0,4310982	0,4497738	511,8359	4,507145	0	-26,03957	318,4013	0,2705359	0,4375083	511,3254	4,51749	0	38	-84	305						Untertest4.avi	0	880	547	72	111	-157	195	266	0	Content		-156	194	22380469	910975939
22397	08:35:32.338	00:00:22.397	1344	-156,9974	292,6365	0,4312398	0,4502135	511,9411	4,582491	0	-39,43008	317,3002	0,270839	0,4378531	511,3535	4,524522	0	39	-98	305						Untertest4.avi	0	880	547	72	111	-250	179	216	0	Content		-170	194	22397093	910992563
22414	08:35:32.355	00:00:22.413	1345	-219,8207	278,8779	0,4319543	0,4502674	512,3339	4,541364	0	-108,8804	302,5026	0,2720697	0,437888	511,7628	4,469434	0	39	-164	291						Untertest4.avi	0	880	547	72	111	-250	179	216	0	Content		-236	180	22413721	911009191
22430	08:35:32.371	00:00:22.430	1346	-241,7934	274,7389	0,4321537	0,4503917	512,4719	4,567931	0	-114,5361	303,5638	0,2722188	0,4381477	511,9595	4,510464	0	39	-178	289						Untertest4.avi	0	880	547	72	111	-250	179	216	0	Content		-250	178	22430346	911025816
22447	08:35:32.388	00:00:22.447	1347	-240,0305	276,1602	0,4320509	0,4509794	512,5382	4,55781	0	-119,5711	302,8422	0,2720297	0,4387461	511,906	4,528444	0	39	-180	290						Untertest4.avi	0	880	547	72	111	-250	179	216	0	Content		-252	179	22447090	911042560
22464	08:35:32.405	00:00:22.463	1348	-240,1471	274,8641	0,4321347	0,4514734	512,6109	4,580571	0	-117,9279	307,176	0,2721033	0,4393007	511,8408	4,5274	0	39	-179	291						Untertest4.avi	0	880	547	72	111	-250	179	216	0	Content		-251	180	22463723	911059193
22480	08:35:32.421	00:00:22.480	1349	-244,4858	271,8558	0,4322051	0,4519548	512,5493	4,57954	0	-126,3057	300,6167	0,2721097	0,4398608	511,9322	4,49299	0	39	-185	286						Untertest4.avi	0	880	547	72	111	-250	179	216	0	Content		-257	175	22480344	911075814
22497	08:35:32.438	00:00:22.496	1350	-237,6145	279,4129	0,4322266	0,4525084	512,5909	4,586718	0	-119,2273	306,1271	0,2721163	0,4403439	511,8877	4,498788	0	39	-178	293						Untertest4.avi	0	880	547	72	111	-250	179	216	0	Content		-250	182	22496965	911092435
22514	08:35:32.455	00:00:22.513	1351	-246,1604	275,7333	0,4322202	0,4532034	512,5955	4,578046	0	-116,3198	302,7818	0,2720992	0,4408791	512,0198	4,49253	0	39	-181	289						Untertest4.avi	0	880	547	72	111	-250	179	216	0	Content		-253	178	22513720	911109190
22530	08:35:32.471	00:00:22.530	1352	-245,9014	279,148	0,4320835	0,4539716	512,6155	4,577592	0	-120,9111	307,9738	0,271995	0,4413465	512,1011	4,516399	0	39	-183	294						Untertest4.avi	0	880	547	72	111	-250	179	216	0	Content		-255	183	22530344	911125814
22547	08:35:32.488	00:00:22.546	1353	-244,9602	276,21	0,4318863	0,4548314	512,5783	4,5718	0	-117,7927	303,618	0,2717957	0,4418688	512,0167	4,489955	0	39	-181	290						Untertest4.avi	0	880	547	72	111	-250	179	216	0	Content		-253	179	22546963	911142433
22564	08:35:32.505	00:00:22.563	1354	-243,8323	277,8538	0,4317236	0,4557142	512,6688	4,580661	0	-111,4472	307,0341	0,2716148	0,4425323	512,1135	4,50639	0	39	-178	292						Untertest4.avi	0	880	547	72	111	-250	179	216	0	Content		-250	181	22563594	911159064
22580	08:35:32.521	00:00:22.580	1355	-240,7832	273,2653	0,4314888	0,4565404	512,5944	4,57747	0	-114,6759	305,1428	0,2713852	0,443244	512,0977	4,46771	0	39	-178	289						Untertest4.avi	0	880	547	72	111	-250	179	216	0	Content		-250	178	22580344	911175814
22597	08:35:32.538	00:00:22.596	1356	-121,855	243,1501	0,4298273	0,4555715	512,3893	4,574772	0	25,03134	258,217	0,2693272	0,4421794	512,3691	4,509236	0	39	-48	251						Untertest4.avi	0	880	547	72	111	-250	179	216	0	Content		-120	140	22596964	911192434
22614	08:35:32.555	00:00:22.613	1357	-1024	-768	-1	-1	-1	-1	4	-1024	-768	-1	-1	-1	-1	4		0	0						Untertest4.avi	0	880	547	72	111				0	Content		-72	-111	22613589	911209059
22630	08:35:32.571	00:00:22.630	1358	-1024	-768	-1	-1	-1	-1	4	-1024	-768	-1	-1	-1	-1	4		0	0						Untertest4.avi	0	880	547	72	111				0	Content		-72	-111	22630324	911225794
22647	08:35:32.588	00:00:22.646	1359	-1024	-768	-1	-1	-1	-1	4	-1024	-768	-1	-1	-1	-1	4		0	0						Untertest4.avi	0	880	547	72	111				0	Content		-72	-111	22646950	911242420
22664	08:35:32.605	00:00:22.663	1360	-1024	-768	-1	-1	-1	-1	4	-1024	-768	-1	-1	-1	-1	4		0	0						Untertest4.avi	0	880	547	72	111				0	Content		-72	-111	22663578	911259048
22680	08:35:32.621	00:00:22.680	1361	-1024	-768	-1	-1	-1	-1	4	-1024	-768	-1	-1	-1	-1	4		0	0						Untertest4.avi	0	880	547	72	111				0	Content		-72	-111	22680199	911275669
22697	08:35:32.638	00:00:22.696	1362	-1024	-768	-1	-1	-1	-1	4	-1024	-768	-1	-1	-1	-1	4		0	0						Untertest4.avi	0	880	547	72	111				0	Content		-72	-111	22696949	911292419
22714	08:35:32.655	00:00:22.713	1363	-1024	-768	-1	-1	-1	-1	4	-1024	-768	-1	-1	-1	-1	4		0	0						Untertest4.avi	0	880	547	72	111				0	Content		-72	-111	22713572	911309042
22730	08:35:32.671	00:00:22.730	1364	240,3734	214,6853	0,4207646	0,4514319	512,4141	4,000448	0	302,2727	200,8966	0,2630134	0,4380745	513,2324	4,081975	0	40	271	208						Untertest4.avi	0	880	547	72	111	197	14	1399	0	Content		199	97	22730198	911325668
22747	08:35:32.688	00:00:22.746	1365	241,7054	150,182	0,4206769	0,4517481	512,1727	4,314875	0	299,501	123,8907	0,2628272	0,4384837	512,9373	4,345698	0	40	271	137						Untertest4.avi	0	880	547	72	111	197	14	1399	0	Content		199	26	22746822	911342292
22764	08:35:32.705	00:00:22.763	1366	247,1129	128,0482	0,4207078	0,4520285	512,1709	4,522417	0	304,586	141,2666	0,262707	0,4387085	513,0176	4,288538	0	40	276	135						Untertest4.avi	0	880	547	72	111	197	14	1399	0	Content		204	24	22763572	911359042
22780	08:35:32.721	00:00:22.780	1367	211,9161	111,7491	0,4206847	0,4523387	512,0396	4,787759	0	269,6701	120,6825	0,2625715	0,4389578	512,8032	4,196721	0	40	241	116						Untertest4.avi	0	880	547	72	111	197	14	1399	0	Content		169	5	22780197	911375667
22797	08:35:32.738	00:00:22.796	1368	-1024	-768	-1	-1	-1	-1	4	340,2789	145,2899	0,2624563	0,4392638	512,8631	4,219576	0	40	340	145						Untertest4.avi	0	880	547	72	111	197	14	1399	0	Content		268	34	22796821	911392291
22813	08:35:32.754	00:00:22.813	1369	236,7486	128,5955	0,4205261	0,4528802	511,8524	4,378206	0	306,3201	136,9754	0,26226	0,439615	512,5735	4,221563	0	40	272	133						Untertest4.avi	0	880	547	72	111	197	14	1399	0	Content		200	22	22813444	911408914
22830	08:35:32.771	00:00:22.830	1370	239,7669	125,5294	0,4205068	0,453103	511,641	4,335663	0	297,2563	135,9099	0,262076	0,4398792	512,3983	4,193004	0	40	269	131						Untertest4.avi	0	880	547	72	111	197	14	1399	0	Content		197	20	22830196	911425666
22847	08:35:32.788	00:00:22.846	1371	244,2405	123,025	0,4204706	0,4532835	511,5727	4,294435	0	307,8063	131,5769	0,2619753	0,4402181	512,5688	4,092734	0	40	276	127						Untertest4.avi	0	880	547	72	111	197	14	1399	0	Content		204	16	22846834	911442304
22863	08:35:32.804	00:00:22.863	1372	241,3586	126,7507	0,4204003	0,4533631	511,6226	4,295853	0	300,6449	134,8452	0,261856	0,4404492	512,291	4,092723	0	40	271	131						Untertest4.avi	0	880	547	72	111	197	14	1399	0	Content		199	20	22863444	911458914
22880	08:35:32.821	00:00:22.880	1373	237,7115	122,7222	0,4203634	0,4533779	511,419	4,270362	0	304,8901	135,3347	0,2617926	0,4405727	512,2217	4,096443	0	40	271	129						Untertest4.avi	0	880	547	72	111	197	14	1399	0	Content		199	18	22880068	911475538
22897	08:35:32.838	00:00:22.896	1374	239,5731	122,6743	0,4203548	0,4533381	511,3714	4,233186	0	303,7611	132,8802	0,261711	0,4406201	511,9703	4,054629	0	40	272	128						Untertest4.avi	0	880	547	72	111	197	14	1399	0	Content		200	17	22896828	911492298
22913	08:35:32.854	00:00:22.913	1375	235,3787	123,2617	0,4203395	0,4532824	511,3059	4,184354	0	291,899	146,1736	0,2616141	0,4406747	512,0782	4,060908	0	40	264	135						Untertest4.avi	0	880	547	72	111	197	14	1399	0	Content		192	24	22913442	911508912
22930	08:35:32.871	00:00:22.930	1376	238,1358	122,5999	0,420287	0,4532624	511,1828	4,141585	0	304,7607	137,3415	0,2615039	0,4407809	511,9694	3,948093	0	40	271	130						Untertest4.avi	0	880	547	72	111	197	14	1399	0	Content		199	19	22930064	911525534
22947	08:35:32.888	00:00:22.946	1377	236,5003	121,5446	0,4202169	0,4532717	511,1962	4,094264	0	294,0249	135,0444	0,2613572	0,4408558	511,729	3,929554	0	40	265	128						Untertest4.avi	0	880	547	72	111	197	14	1399	0	Content		193	17	22946690	911542160
22963	08:35:32.904	00:00:22.963	1378	237,7037	118,2671	0,4201587	0,4532687	511,1149	4,063511	0	300,6883	132,6643	0,2612504	0,4409567	511,7738	3,869168	0	40	269	125						Untertest4.avi	0	880	547	72	111	197	14	1399	0	Content		197	14	22963438	911558908
22980	08:35:32.921	00:00:22.980	1379	240,4332	120,919	0,4201043	0,4532667	511,0765	4,022973	0	299,6778	137,5928	0,2611101	0,4410192	511,7271	3,830394	0	40	270	129						Untertest4.avi	0	880	547	72	111	197	14	1399	0	Content		198	18	22980063	911575533
22997	08:35:32.938	00:00:22.996	1380	241,1807	122,7023	0,4200217	0,4532116	510,8954	3,991828	0	290,9246	141,7322	0,2609983	0,4411337	511,7015	3,860249	0	40	266	132						Untertest4.avi	0	880	547	72	111	197	14	1399	0	Content		194	21	22996685	911592155
23013	08:35:32.954	00:00:23.013	1381	239,6112	117,1498	0,4199743	0,4531435	510,8133	3,912833	0	307,0026	136,254	0,2608885	0,4411628	511,7751	3,777792	0	40	273	127						Untertest4.avi	0	880	547	72	111	197	14	1399	0	Content		201	16	23013309	911608779
23030	08:35:32.971	00:00:23.030	1382	242,7194	124,6144	0,4199497	0,4530792	510,7525	3,898339	0	309,1039	126,4742	0,2608147	0,4412277	511,6635	3,650552	0	40	276	126						Untertest4.avi	0	880	547	72	111	197	14	1399	0	Content		204	15	23030059	911625529
23047	08:35:32.988	00:00:23.046	1383	238,9649	118,7096	0,4199087	0,453034	510,6271	3,84042	0	305,2137	129,5008	0,2607371	0,4412622	511,4172	3,66279	0	40	272	124						Untertest4.avi	0	880	547	72	111	197	14	1399	0	Content		200	13	23046683	911642153
23063	08:35:33.004	00:00:23.063	1384	237,862	124,6574	0,4198816	0,4528931	510,543	3,804391	0	293,4391	132,8674	0,2606813	0,4412536	511,3851	3,673662	0	40	266	129						Untertest4.avi	0	880	547	72	111	197	14	1399	0	Content		194	18	23063306	911658776
23080	08:35:33.021	00:00:23.079	1385	237,5073	123,2325	0,4198245	0,4527473	510,558	3,755756	0	304,2115	137,8468	0,2606048	0,4412198	511,4354	3,558014	0	40	271	131						Untertest4.avi	0	880	547	72	111	197	14	1399	0	Content		199	20	23079929	911675399
23097	08:35:33.038	00:00:23.096	1386	237,6623	122,3087	0,4198024	0,4525663	510,415	3,741986	0	302,5482	132,7176	0,2605073	0,4412051	511,3933	3,547579	0	40	270	128						Untertest4.avi	0	880	547	72	111	197	14	1399	0	Content		198	17	23096679	911692149
23113	08:35:33.054	00:00:23.113	1387	236,9245	116,0871	0,4196662	0,4525256	510,3919	3,655565	0	302,9422	132,724	0,2603485	0,4412591	511,2925	3,493491	0	40	270	124						Untertest4.avi	0	880	547	72	111	197	14	1399	0	Content		198	13	23113303	911708773
23130	08:35:33.071	00:00:23.129	1388	235,8564	124,442	0,4195975	0,4526427	510,4522	3,681356	0	297,4454	127,4833	0,2602586	0,441403	511,2774	3,49829	0	40	267	126						Untertest4.avi	0	880	547	72	111	197	14	1399	0	Content		195	15	23129927	911725397
23147	08:35:33.088	00:00:23.146	1389	239,4882	117,835	0,419558	0,4527302	510,4096	3,628919	0	300,1852	125,2389	0,2601358	0,4416404	511,0626	3,405401	0	40	270	122						Untertest4.avi	0	880	547	72	111	197	14	1399	0	Content		198	11	23146551	911742021
23163	08:35:33.104	00:00:23.163	1390	234,7196	123,2305	0,4195237	0,4527355	510,32	3,583141	0	295,0005	130,9542	0,26009	0,4417823	511,1146	3,41534	0	40	265	127						Untertest4.avi	0	880	547	72	111	197	14	1399	0	Content		193	16	23163302	911758772
23180	08:35:33.121	00:00:23.179	1391	238,0642	125,8713	0,4195359	0,4527547	510,2762	3,574231	0	304,0859	130,0292	0,2601013	0,441919	511,3185	3,402664	0	40	271	128						Untertest4.avi	0	880	547	72	111	197	14	1399	0	Content		199	17	23179923	911775393
23197	08:35:33.138	00:00:23.196	1392	238,4468	127,5065	0,4195963	0,4528925	510,2437	3,5427	0	298,1484	131,3791	0,2601164	0,4421816	510,9573	3,367532	0	40	268	129						Untertest4.avi	0	880	547	72	111	197	14	1399	0	Content		196	18	23196549	911792019
23213	08:35:33.154	00:00:23.213	1393	241,4662	118,8347	0,419702	0,4531334	509,9904	3,506268	0	291,0218	129,1824	0,2601686	0,4425557	510,8907	3,308919	0	40	266	124						Untertest4.avi	0	880	547	72	111	197	14	1399	0	Content		194	13	23213172	911808642
23230	08:35:33.171	00:00:23.229	1394	243,1815	116,3413	0,4197882	0,4533649	509,909	3,463215	0	298,2517	128,5273	0,2602659	0,4430338	511,0248	3,289713	0	40	271	122						Untertest4.avi	0	880	547	72	111	197	14	1399	0	Content		199	11	23229921	911825391
23247	08:35:33.188	00:00:23.246	1395	239,2208	124,1171	0,4199086	0,453492	510,0273	3,492208	0	309,9942	124,5809	0,2603374	0,4433241	510,9387	3,245776	0	40	275	124						Untertest4.avi	0	880	547	72	111	197	14	1399	0	Content		203	13	23246543	911842013
23263	08:35:33.204	00:00:23.263	1396	236,7881	124,6867	0,4200362	0,4534257	509,9585	3,473742	0	289,6371	138,9188	0,2604333	0,4435119	510,7842	3,392578	0	40	263	132						Untertest4.avi	0	880	547	72	111	197	14	1399	0	Content		191	21	23263166	911858636
23280	08:35:33.221	00:00:23.279	1397	236,389	125,003	0,4201232	0,4533159	509,7603	3,447861	0	311,4839	127,1018	0,2604637	0,4435974	510,7401	3,272788	0	40	274	126						Untertest4.avi	0	880	547	72	111	197	14	1399	0	Content		202	15	23279801	911875271
23297	08:35:33.238	00:00:23.296	1398	237,6825	124,5255	0,4201252	0,4532107	509,713	3,416807	0	306,5122	127,8721	0,2604454	0,4435193	510,7486	3,221692	0	40	272	126						Untertest4.avi	0	880	547	72	111	197	14	1399	0	Content		200	15	23296540	911892010
23313	08:35:33.254	00:00:23.313	1399	237,8335	117,194	0,4201351	0,4530844	509,6787	3,351899	0	299,1443	120,2504	0,2604536	0,4435025	510,6921	3,136982	0	40	268	119						Untertest4.avi	0	880	547	72	111	197	14	1399	0	Content		196	8	23313166	911908636
23330	08:35:33.271	00:00:23.329	1400	241,0938	112,9028	0,4201355	0,4529226	509,7206	3,344764	0	294,6801	132,4573	0,2604448	0,4434234	510,6564	3,220921	0	40	268	123						Untertest4.avi	0	880	547	72	111	197	14	1399	0	Content		196	12	23329799	911925269
23346	08:35:33.287	00:00:23.346	1401	237,1079	117,4285	0,4201387	0,4527723	509,6898	3,392511	0	301,8993	135,2138	0,2604375	0,443317	510,6376	3,221365	0	40	270	126						Untertest4.avi	0	880	547	72	111	197	14	1399	0	Content		198	15	23346413	911941883
23363	08:35:33.304	00:00:23.363	1402	237,33	128,7802	0,4201529	0,4526299	509,5514	3,37791	0	294,2601	137,9725	0,2604008	0,4431772	510,6376	3,211993	0	40	266	133						Untertest4.avi	0	880	547	72	111	197	14	1399	0	Content		194	22	23363160	911958630
23380	08:35:33.321	00:00:23.379	1403	240,7292	121,1404	0,4201281	0,4525965	509,516	3,313469	0	297,5099	133,6929	0,2603184	0,4431463	510,4493	3,154632	0	40	269	127						Untertest4.avi	0	880	547	72	111	197	14	1399	0	Content		197	16	23379796	911975266
23396	08:35:33.337	00:00:23.396	1404	242,9799	124,1587	0,4200901	0,4526727	509,4837	3,297536	0	292,7908	132,8813	0,2602648	0,4432962	510,502	3,144583	0	40	268	129						Untertest4.avi	0	880	547	72	111	197	14	1399	0	Content		196	18	23396411	911991881
23413	08:35:33.354	00:00:23.413	1405	232,8707	123,2701	0,4199804	0,4528977	509,434	3,284212	0	304,8156	133,4644	0,2602182	0,4436001	510,638	3,121133	0	40	269	128						Untertest4.avi	0	880	547	72	111	197	14	1399	0	Content		197	17	23413158	912008628
23430	08:35:33.371	00:00:23.429	1406	237,1941	123,9846	0,4199577	0,453207	509,6211	3,31933	0	292,1233	137,3853	0,2601349	0,4439046	510,4375	3,189542	0	40	265	131						Untertest4.avi	0	880	547	72	111	197	14	1399	0	Content		193	20	23429793	912025263
23446	08:35:33.387	00:00:23.446	1407	236,8232	118,741	0,4198942	0,4535463	509,5211	3,26485	0	300,1119	123,863	0,2600612	0,4443126	510,4772	3,121773	0	40	268	121						Untertest4.avi	0	880	547	72	111	197	14	1399	0	Content		196	10	23446404	912041874
23463	08:35:33.404	00:00:23.463	1408	237,6716	119,4375	0,4198885	0,4537126	509,4966	3,285188	0	298,9921	129,8758	0,2600685	0,4445797	510,4295	3,144576	0	40	268	125						Untertest4.avi	0	880	547	72	111	197	14	1399	0	Content		196	14	23463028	912058498
23480	08:35:33.421	00:00:23.479	1409	233,9314	129,0497	0,4199169	0,4537427	509,4813	3,279229	0	305,2686	121,1789	0,2600888	0,4446541	510,419	3,111871	0	40	270	125						Untertest4.avi	0	880	547	72	111	197	14	1399	0	Content		198	14	23479787	912075257
23496	08:35:33.437	00:00:23.496	1410	230,9896	118,5773	0,4199738	0,4538088	509,4461	3,254762	0	298,1834	134,8661	0,2601397	0,4446927	510,4176	3,11167	0	40	265	127						Untertest4.avi	0	880	547	72	111	197	14	1399	0	Content		193	16	23496404	912091874
23513	08:35:33.454	00:00:23.513	1411	235,8628	118,1481	0,4201191	0,4538617	509,5233	3,222434	0	289,9958	135,098	0,2602231	0,4447332	510,4802	3,12042	0	40	263	127						Untertest4.avi	0	880	547	72	111	197	14	1399	0	Content		191	16	23513027	912108497
23530	08:35:33.471	00:00:23.529	1412	235,3392	124,5333	0,4201889	0,4538976	509,5629	3,268398	0	297,5596	122,892	0,2602765	0,4447736	510,4485	3,022236	0	40	266	124						Untertest4.avi	0	880	547	72	111	197	14	1399	0	Content		194	13	23529651	912125121
23546	08:35:33.487	00:00:23.546	1413	239,3054	117,0388	0,4202526	0,45392	509,6635	3,18815	0	296,9152	125,7914	0,2603414	0,4448708	510,3578	3,077608	0	40	268	121						Untertest4.avi	0	880	547	72	111	197	14	1399	0	Content		196	10	23546398	912141868
23563	08:35:33.504	00:00:23.563	1414	238,7275	115,959	0,4202874	0,4539536	509,6637	3,210948	0	294,6528	127,8012	0,2603647	0,4449548	510,3159	3,061629	0	40	267	122						Untertest4.avi	0	880	547	72	111	197	14	1399	0	Content		195	11	23563021	912158491
23580	08:35:33.521	00:00:23.579	1415	237,5044	122,795	0,4203025	0,4539198	509,6498	3,224788	0	294,6661	127,5811	0,2603791	0,4449617	510,3024	3,018523	0	40	266	125						Untertest4.avi	0	880	547	72	111	197	14	1399	0	Content		194	14	23579647	912175117
23596	08:35:33.537	00:00:23.596	1416	232,4812	118,1578	0,4203461	0,4539117	509,7109	3,212142	0	292,4905	125,5725	0,2604511	0,4449876	510,5002	3,09371	0	40	262	122						Untertest4.avi	0	880	547	72	111	197	14	1399	0	Content		190	11	23596269	912191739
23613	08:35:33.554	00:00:23.613	1417	238,8149	125,6624	0,4204702	0,4539241	509,7501	3,187802	0	298,5045	131,0425	0,2605293	0,4450583	510,4873	3,021568	0	40	269	128						Untertest4.avi	0	880	547	72	111	197	14	1399	0	Content		197	17	23613017	912208487
23630	08:35:33.571	00:00:23.629	1418	241,1274	116,2212	0,420594	0,4540243	509,6241	3,196702	0	302,1412	119,4918	0,2606596	0,4452184	510,6392	3,050465	0	40	272	118						Untertest4.avi	0	880	547	72	111	197	14	1399	0	Content		200	7	23629640	912225110
23646	08:35:33.587	00:00:23.646	1419	238,6178	118,1786	0,4206317	0,4540663	509,6348	3,173774	0	293,5462	127,0745	0,2607046	0,4452475	510,663	3,064731	0	40	266	123						Untertest4.avi	0	880	547	72	111	197	14	1399	0	Content		194	12	23646266	912241736
23663	08:35:33.604	00:00:23.662	1420	241,6676	118,4783	0,4206385	0,4540034	509,6715	3,176056	0	300,8313	119,5555	0,2607014	0,4451961	510,6603	3,001407	0	40	271	119						Untertest4.avi	0	880	547	72	111	197	14	1399	0	Content		199	8	23662888	912258358
23680	08:35:33.621	00:00:23.679	1421	238,3895	116,7829	0,4206358	0,4538583	509,6953	3,154306	0	301,9196	121,3538	0,2607246	0,4450775	510,7878	3,044618	0	40	270	119						Untertest4.avi	0	880	547	72	111	197	14	1399	0	Content		198	8	23679638	912275108
23696	08:35:33.637	00:00:23.696	1422	238,0316	115,0579	0,4206397	0,4538393	509,6894	3,159478	0	302,9949	123,0197	0,2607245	0,4451584	510,7742	3,054274	0	40	271	119						Untertest4.avi	0	880	547	72	111	197	14	1399	0	Content		199	8	23696263	912291733
23713	08:35:33.654	00:00:23.712	1423	244,4382	117,1216	0,420622	0,4539297	509,6881	3,110587	0	308,1608	120,7085	0,2606955	0,4453196	510,6905	3,010272	0	40	276	119						Untertest4.avi	0	880	547	72	111	197	14	1399	0	Content		204	8	23712885	912308355
23730	08:35:33.671	00:00:23.729	1424	242,3402	119,7384	0,4206143	0,4542473	509,6827	3,169665	0	300,2971	119,0049	0,2606579	0,4456351	510,5785	2,980683	0	40	271	119						Untertest4.avi	0	880	547	72	111	197	14	1399	0	Content		199	8	23729509	912324979
23746	08:35:33.687	00:00:23.746	1425	236,6185	128,8578	0,4206016	0,454525	509,7462	3,187441	0	309,4092	116,2802	0,2606808	0,446095	510,7031	2,955057	0	40	273	123						Untertest4.avi	0	880	547	72	111	197	14	1399	0	Content		201	12	23746260	912341730
23763	08:35:33.704	00:00:23.762	1426	238,1816	119,4304	0,4206417	0,4545887	509,6936	3,162122	0	297,2668	124,2728	0,2606888	0,4461595	510,5652	3,000945	0	40	268	122						Untertest4.avi	0	880	547	72	111	197	14	1399	0	Content		196	11	23762883	912358353
23780	08:35:33.721	00:00:23.779	1427	238,4303	119,8204	0,4206541	0,4545343	509,8298	3,120398	0	294,7432	124,1857	0,2607198	0,4460823	510,7187	3,049878	0	40	267	122						Untertest4.avi	0	880	547	72	111	197	14	1399	0	Content		195	11	23779507	912374977
23796	08:35:33.737	00:00:23.796	1428	238,2212	125,7236	0,4207247	0,454649	509,763	3,123748	0	306,7014	129,3658	0,2607716	0,44616	510,771	3,039514	0	40	272	128						Untertest4.avi	0	880	547	72	111	197	14	1399	0	Content		200	17	23796130	912391600
23813	08:35:33.754	00:00:23.812	1429	235,3086	117,9776	0,4208151	0,4548353	509,8811	3,155176	0	307,3763	122,1792	0,2608334	0,4463368	510,7444	2,982239	0	40	271	120						Untertest4.avi	0	880	547	72	111	197	14	1399	0	Content		199	9	23812877	912408347
23830	08:35:33.771	00:00:23.829	1430	237,6044	119,3869	0,4208629	0,454883	509,8715	3,159053	0	304,4391	126,9814	0,2609089	0,4464937	510,6511	2,994477	0	40	271	123						Untertest4.avi	0	880	547	72	111	197	14	1399	0	Content		199	12	23829502	912424972
23846	08:35:33.787	00:00:23.846	1431	239,6021	116,3085	0,4208982	0,4548627	509,915	3,144236	0	291,5435	131,377	0,2609444	0,446545	510,653	2,964509	0	40	266	124						Untertest4.avi	0	880	547	72	111	197	14	1399	0	Content		194	13	23846127	912441597
23863	08:35:33.804	00:00:23.862	1432	237,0686	114,3288	0,4209094	0,4549147	509,8989	3,126776	0	289,0687	130,646	0,2609673	0,4466142	510,6764	3,071029	0	40	263	122						Untertest4.avi	0	880	547	72	111	197	14	1399	0	Content		191	11	23862753	912458223
23879	08:35:33.820	00:00:23.879	1433	237,8446	114,2512	0,4209133	0,4551126	509,8795	3,094398	0	285,0077	129,6612	0,2609716	0,4467934	510,6842	3,041995	0	40	261	122						Untertest4.avi	0	880	547	72	111	197	14	1399	0	Content		189	11	23879499	912474969
23896	08:35:33.837	00:00:23.896	1434	238,4272	120,6199	0,4209102	0,4553044	509,902	3,136138	0	290,775	128,4433	0,2609614	0,4469727	510,7452	2,962006	0	40	265	125						Untertest4.avi	0	880	547	72	111	197	14	1399	0	Content		193	14	23896124	912491594
23913	08:35:33.854	00:00:23.912	1435	238,3529	116,4803	0,4208873	0,4556175	509,965	3,085226	0	289,3423	130,5906	0,2609564	0,4471481	510,7546	3,001094	0	40	264	124						Untertest4.avi	0	880	547	72	111	197	14	1399	0	Content		192	13	23912748	912508218
23929	08:35:33.870	00:00:23.929	1436	235,1738	115,862	0,4209171	0,4559704	509,9237	3,076785	0	298,0581	115,6564	0,2609677	0,4474307	510,7697	2,964206	0	40	267	116						Untertest4.avi	0	880	547	72	111	197	14	1399	0	Content		195	5	23929370	912524840
23946	08:35:33.887	00:00:23.946	1437	240,4488	113,3865	0,4209394	0,456173	509,9354	3,038615	0	293,6645	121,0882	0,2609845	0,4477064	510,7563	2,975229	0	40	267	117						Untertest4.avi	0	880	547	72	111	197	14	1399	0	Content		195	6	23946120	912541590
23963	08:35:33.904	00:00:23.962	1438	235,8854	127,4419	0,4209642	0,4563458	509,9093	3,126168	0	291,7692	125,8001	0,2610212	0,4478664	510,8492	2,939865	0	40	264	127						Untertest4.avi	0	880	547	72	111	197	14	1399	0	Content		192	16	23962744	912558214
23979	08:35:33.920	00:00:23.979	1439	233,8325	122,1003	0,4209666	0,4564967	509,9117	3,098147	0	293,7341	126,2963	0,261026	0,4479689	510,8347	2,984563	0	40	264	124						Untertest4.avi	0	880	547	72	111	197	14	1399	0	Content		192	13	23979366	912574836
23996	08:35:33.937	00:00:23.995	1440	237,1756	114,5863	0,4209413	0,456528	509,8815	3,059704	0	297,798	119,5191	0,2610038	0,4480835	510,8806	2,913795	0	40	267	117						Untertest4.avi	0	880	547	72	111	197	14	1399	0	Content		195	6	23995988	912591458
24013	08:35:33.954	00:00:24.012	1441	235,2006	112,5688	0,4209232	0,4565599	509,9338	3,057278	0	292,3104	125,7376	0,260979	0,4481602	510,8021	2,948167	0	40	264	119						Untertest4.avi	0	880	547	72	111	197	14	1399	0	Content		192	8	24012735	912608205
24029	08:35:33.970	00:00:24.029	1442	241,5272	121,4196	0,4209229	0,456612	509,8953	3,085548	0	295,6198	129,6722	0,2609653	0,4482262	510,8366	3,014659	0	40	269	126						Untertest4.avi	0	880	547	72	111	197	14	1399	0	Content		197	15	24029361	912624831
24046	08:35:33.987	00:00:24.045	1443	238,9159	116,3524	0,4209232	0,4566887	509,878	3,093296	0	289,2601	128,3686	0,2609666	0,4483509	510,7895	2,992643	0	40	264	122						Untertest4.avi	0	880	547	72	111	197	14	1399	0	Content		192	11	24045985	912641455
24063	08:35:34.004	00:00:24.062	1444	241,6396	110,9408	0,4209349	0,4567921	509,8765	3,004676	0	295,4115	117,0341	0,2609593	0,4485259	510,796	2,912586	0	40	269	114						Untertest4.avi	0	880	547	72	111	197	14	1399	0	Content		197	3	24062736	912658206
24079	08:35:34.020	00:00:24.079	1445	244,9727	124,45	0,4204919	0,4569505	509,8083	3,097472	0	341,018	148,1023	0,260623	0,4486857	510,8079	2,989528	0	40	293	136						Untertest4.avi	0	880	547	72	111	197	14	1399	0	Content		221	25	24079356	912674826
24096	08:35:34.037	00:00:24.095	1446	342,7017	126,6987	0,4188721	0,4572162	509,9373	3,077846	0	352,7094	121,4702	0,2593831	0,4487861	511,2483	2,962978	0	40	348	124						Untertest4.avi	0	880	547	72	111	197	14	1399	0	Content		276	13	24095980	912691450
24113	08:35:34.054	00:00:24.112	1447	363,8772	143,8052	0,4171154	0,4576681	509,8687	3,118705	0	457,8904	142,7475	0,2582252	0,4490677	511,5299	2,985341	0	40	411	143						Untertest4.avi	0	880	547	72	111	197	14	1399	0	Content		339	32	24112605	912708075
24129	08:35:34.070	00:00:24.129	1448	432,1497	148,9055	0,4154918	0,4579951	509,9584	3,051551	0	515,4656	152,2632	0,2571605	0,449302	511,9637	2,957931	0	41	474	151						Untertest4.avi	0	880	547	72	111	632	125	383	0	Content		402	40	24129355	912724825
24146	08:35:34.087	00:00:24.145	1449	485,0468	173,7585	0,4139334	0,4586904	510,2085	3,00677	0	594,4897	173,6692	0,2561983	0,4498132	512,1138	2,933945	0	41	540	174						Untertest4.avi	0	880	547	72	111	632	125	383	0	Content		468	63	24145979	912741449
24163	08:35:34.104	00:00:24.162	1450	536,9902	186,2761	0,4124345	0,4597475	510,3922	3,033121	0	675,8118	194,563	0,2553546	0,4506437	512,483	3,002596	0	41	606	190						Untertest4.avi	0	880	547	72	111	632	125	383	0	Content		534	79	24162602	912758072
24179	08:35:34.120	00:00:24.179	1451	590,8486	207,9812	0,4113626	0,4608059	510,6166	3,051779	0	-1024	-768	-1	-1	-1	-1	4	41	591	208						Untertest4.avi	0	880	547	72	111	632	125	383	0	Content		519	97	24179226	912774696
24196	08:35:34.137	00:00:24.195	1452	642,8357	225,1317	0,4105054	0,4617946	510,9305	3,01767	0	-1024	-768	-1	-1	-1	-1	4	41	643	225						Untertest4.avi	0	880	547	72	111	632	125	383	0	Content		571	114	24195973	912791443
24213	08:35:34.154	00:00:24.212	1453	692,9423	230,8429	0,4100448	0,4621305	510,9305	3,010716	0	-1024	-768	-1	-1	-1	-1	4	41	693	231						Untertest4.avi	0	880	547	72	111	632	125	383	0	Content		621	120	24212597	912808067
24229	08:35:34.170	00:00:24.229	1454	644,8554	236,5881	0,4100085	0,4624639	510,612	3,095735	0	767,1509	236,5273	0,2529775	0,4526717	513,7255	2,888601	0	41	706	237						Untertest4.avi	0	880	547	72	111	632	125	383	0	Content		634	126	24229221	912824691
24246	08:35:34.187	00:00:24.245	1455	645,8378	236,3322	0,4100102	0,462631	510,5909	3,088606	0	761,5954	239,8276	0,2528143	0,4530032	513,7406	2,909002	0	41	704	238						Untertest4.avi	0	880	547	72	111	632	125	383	0	Content		632	127	24245847	912841317
24263	08:35:34.204	00:00:24.262	1456	649,2333	231,4055	0,4099219	0,4629828	510,5175	3,079327	0	765,1911	241,1509	0,2526269	0,4533638	513,5466	2,905459	0	41	707	236						Untertest4.avi	0	880	547	72	111	632	125	383	0	Content		635	125	24262597	912858067
24279	08:35:34.220	00:00:24.279	1457	650,2254	229,058	0,4097798	0,4634209	510,5725	3,047889	0	762,7808	237,8117	0,2523998	0,453854	513,6417	2,911402	0	41	707	233						Untertest4.avi	0	880	547	72	111	632	125	383	0	Content		635	122	24279219	912874689
24296	08:35:34.237	00:00:24.295	1458	648,1207	234,7442	0,4096063	0,4638978	510,6721	3,024258	0	770,9224	238,8599	0,2521888	0,4542427	513,4113	2,888874	0	41	710	237						Untertest4.avi	0	880	547	72	111	632	125	383	0	Content		638	126	24295843	912891313
24312	08:35:34.253	00:00:24.312	1459	643,7154	231,6892	0,4094381	0,4644116	510,5448	3,076313	0	760,7961	240,5081	0,2520035	0,4547575	513,5165	2,939054	0	41	702	236						Untertest4.avi	0	880	547	72	111	632	125	383	0	Content		630	125	24312468	912907938
24329	08:35:34.270	00:00:24.329	1460	643,6071	233,3217	0,4092928	0,4649497	510,651	3,085878	0	768,7081	238,9777	0,251831	0,4552954	513,4557	2,903376	0	41	706	236						Untertest4.avi	0	880	547	72	111	632	125	383	0	Content		634	125	24329217	912924687
24346	08:35:34.287	00:00:24.345	1461	646,7296	237,2855	0,4091654	0,4654466	510,6914	3,069409	0	773,5668	240,6388	0,2516373	0,4557687	513,3767	2,961766	0	41	710	239						Untertest4.avi	0	880	547	72	111	632	125	383	0	Content		638	128	24345838	912941308
24362	08:35:34.303	00:00:24.362	1462	644,4347	236,4756	0,4090216	0,4658368	510,6266	3,089808	0	766,213	242,5312	0,2515001	0,456172	513,4183	2,953804	0	41	705	240						Untertest4.avi	0	880	547	72	111	632	125	383	0	Content		633	129	24362464	912957934
24379	08:35:34.320	00:00:24.379	1463	647,3132	229,8046	0,4089646	0,4659974	510,587	3,035597	0	770,165	239,5299	0,2514306	0,456372	513,155	2,944999	0	41	709	235						Untertest4.avi	0	880	547	72	111	632	125	383	0	Content		637	124	24379086	912974556
24396	08:35:34.337	00:00:24.395	1464	640,0035	232,299	0,4090359	0,4659913	510,6324	3,098346	0	762,5627	238,2914	0,2514506	0,4564525	513,1566	2,955075	0	41	701	235						Untertest4.avi	0	880	547	72	111	632	125	383	0	Content		629	124	24395836	912991306
24412	08:35:34.353	00:00:24.412	1465	651,7419	232,096	0,4091233	0,465915	510,7654	3,064073	0	766,4548	241,9309	0,2515042	0,4564479	513,2545	2,957435	0	41	709	237						Untertest4.avi	0	880	547	72	111	632	125	383	0	Content		637	126	24412460	913007930
24429	08:35:34.370	00:00:24.429	1466	641,5107	235,6779	0,4091411	0,4659098	510,7376	3,127428	0	765,1758	238,9559	0,2514971	0,4563693	513,1647	2,963277	0	41	703	237						Untertest4.avi	0	880	547	72	111	632	125	383	0	Content		631	126	24429084	913024554
24446	08:35:34.387	00:00:24.445	1467	641,7256	234,2098	0,40908	0,4658961	510,636	3,120939	0	760,5984	236,9966	0,2514576	0,4562282	513,0845	2,967835	0	41	701	236						Untertest4.avi	0	880	547	72	111	632	125	383	0	Content		629	125	24445708	913041178
24462	08:35:34.403	00:00:24.462	1468	644,8765	230,0039	0,408983	0,4657676	510,6604	3,110724	0	765,632	245,1292	0,251308	0,4559489	513,3549	3,01987	0	41	705	238						Untertest4.avi	0	880	547	72	111	632	125	383	0	Content		633	127	24462456	913057926
24479	08:35:34.420	00:00:24.479	1469	641,0632	235,7644	0,4088534	0,4656523	510,7091	3,17162	0	761,939	244,487	0,2511673	0,4557899	513,1144	2,969516	0	41	702	240						Untertest4.avi	0	880	547	72	111	632	125	383	0	Content		630	129	24479079	913074549
24496	08:35:34.437	00:00:24.495	1470	637,4614	243,2655	0,408716	0,4655287	510,6001	3,16851	0	777,4116	246,0175	0,2511701	0,4557952	512,4545	3,047572	0	41	707	245						Untertest4.avi	0	880	547	72	111	632	125	383	0	Content		635	134	24495704	913091174
24512	08:35:34.453	00:00:24.512	1471	706,9413	254,5641	0,4077972	0,4660806	511,3629	3,160929	0	861,9294	270,9329	0,250434	0,4563993	510,3918	3,037006	0	42	784	263						Untertest4.avi	0	880	547	72	111	733	168	150	0	Content		712	152	24512334	913107804
24529	08:35:34.470	00:00:24.529	1472	738,8752	272,4089	0,4060552	0,466285	513,9677	3,163263	0	919,5046	294,411	0,2499082	0,4565695	510,3918	2,99303	0	42	829	283						Untertest4.avi	0	880	547	72	111	733	168	150	0	Content		757	172	24529079	913124549
24546	08:35:34.487	00:00:24.545	1473	753,551	273,2819	0,406083	0,4662477	512,9293	3,161999	0	862,3707	284,6189	0,2513242	0,4563537	510,3925	3,0207	0	42	808	279						Untertest4.avi	0	880	547	72	111	733	168	150	0	Content		736	168	24545700	913141170
24562	08:35:34.503	00:00:24.562	1474	738,5612	272,4804	0,4062715	0,4663318	512,9632	3,19697	0	869,341	282,7096	0,251358	0,4564779	510,3925	3,049558	0	42	804	278						Untertest4.avi	0	880	547	72	111	733	168	150	0	Content		732	167	24562326	913157796
24579	08:35:34.520	00:00:24.578	1475	748,7385	277,1844	0,406392	0,4665536	512,992	3,182989	0	859,704	282,6035	0,25137	0,4566479	510,3925	3,102563	0	42	804	280						Untertest4.avi	0	880	547	72	111	733	168	150	0	Content		732	169	24578948	913174418
24596	08:35:34.537	00:00:24.595	1476	742,8152	272,5198	0,4064412	0,4665442	512,948	3,23261	0	860,5796	286,2924	0,2513404	0,4566014	510,3925	3,091132	0	42	802	279						Untertest4.avi	0	880	547	72	111	733	168	150	0	Content		730	168	24595699	913191169
24612	08:35:34.553	00:00:24.612	1477	747,3959	277,1027	0,4063674	0,4658743	512,8165	3,211432	0	863,6952	279,313	0,251335	0,4559462	510,3925	3,059854	0	42	806	278						Untertest4.avi	0	880	547	72	111	733	168	150	0	Content		734	167	24612324	913207794
24629	08:35:34.570	00:00:24.628	1478	745,9243	275,9014	0,4063228	0,4650048	512,8454	3,262026	0	866,3625	282,899	0,2512581	0,4552025	510,3925	3,155272	0	42	806	279						Untertest4.avi	0	880	547	72	111	733	168	150	0	Content		734	168	24628951	913224421
24646	08:35:34.587	00:00:24.645	1479	744,48	269,6486	0,4062603	0,4649916	512,6309	3,294483	0	868,6026	285,5646	0,2511262	0,4552802	510,3925	3,166556	0	42	807	278						Untertest4.avi	0	880	547	72	111	733	168	150	0	Content		735	167	24645579	913241049
24662	08:35:34.603	00:00:24.662	1480	745,2681	277,2756	0,4061629	0,4651594	512,676	3,330364	0	788,874	353,6671	0,2716072	0,4555322	453,933	2,778403	0	43	767	315						Untertest4.avi	0	880	547	72	111	693	206	183	0	Content		695	204	24662321	913257791
24679	08:35:34.620	00:00:24.678	1481	748,4496	276,4407	0,4060489	0,4651797	512,7504	3,354265	0	770,588	361,5101	0,2724663	0,4555792	451,2118	2,760144	0	43	760	319						Untertest4.avi	0	880	547	72	111	693	206	183	0	Content		688	208	24678948	913274418
24696	08:35:34.637	00:00:24.695	1482	744,2001	274,5158	0,4058846	0,4653401	512,524	3,338316	0	785,3154	356,9736	0,2720345	0,455758	452,0197	2,8613	0	43	765	316						Untertest4.avi	0	880	547	72	111	693	206	183	0	Content		693	205	24695571	913291041
24712	08:35:34.653	00:00:24.712	1483	744,2872	278,6752	0,4057999	0,4655201	512,521	3,366791	0	784,5558	358,5415	0,2716098	0,4560032	452,999	2,824357	0	43	764	319						Untertest4.avi	0	880	547	72	111	693	206	183	0	Content		692	208	24712194	913307664
24729	08:35:34.670	00:00:24.728	1484	740,2198	272,263	0,4057866	0,4657393	512,5466	3,405465	0	780,8141	355,9769	0,2715464	0,4563598	452,9005	2,782908	0	43	761	314						Untertest4.avi	0	880	547	72	111	693	206	183	0	Content		689	203	24728944	913324414
24746	08:35:34.687	00:00:24.745	1485	740,6085	273,0234	0,4058327	0,4659789	512,395	3,458565	0	788,6407	361,6448	0,2714035	0,4568145	453,5419	2,847422	0	43	765	317						Untertest4.avi	0	880	547	72	111	693	206	183	0	Content		693	206	24745568	913341038
24762	08:35:34.703	00:00:24.762	1486	742,9742	276,0788	0,4058839	0,4664074	512,6196	3,450539	0	792,1198	356,5105	0,27052	0,4574324	455,7186	2,887291	0	43	768	316						Untertest4.avi	0	880	547	72	111	693	206	183	0	Content		696	205	24762192	913357662
24779	08:35:34.720	00:00:24.778	1487	742,443	278,1407	0,4059147	0,466541	512,5996	3,459192	0	789,0328	355,2899	0,2713684	0,4577623	453,7668	2,914286	0	43	766	317						Untertest4.avi	0	880	547	72	111	693	206	183	0	Content		694	206	24778943	913374413
24796	08:35:34.737	00:00:24.795	1488	745,1869	275,6518	0,4059274	0,4670785	512,7982	3,469504	0	789,4619	350,092	0,2712533	0,4583873	454,0308	2,911581	0	43	767	313						Untertest4.avi	0	880	547	72	111	693	206	183	0	Content		695	202	24795567	913391037
24812	08:35:34.753	00:00:24.812	1489	741,4124	276,357	0,405839	0,4677255	512,6323	3,471283	0	781,1558	357,1855	0,2704405	0,4590964	455,8483	2,920902	0	43	761	317						Untertest4.avi	0	880	547	72	111	693	206	183	0	Content		689	206	24812189	913407659
24829	08:35:34.770	00:00:24.828	1490	740,3325	323,5779	0,4010151	0,4679222	480,4095	3,364241	0	836,8006	366,1041	0,243032	0,4595497	452,2287	2,978443	0	43	789	345						Untertest4.avi	0	880	547	72	111	693	206	183	0	Content		717	234	24828815	913424285
24846	08:35:34.787	00:00:24.845	1491	709,0825	276,6225	0,4072203	0,4678927	511,0716	3,546859	0	783,4659	397,7195	0,240052	0,459646	424,2253	2,856211	0	44	746	337						Untertest4.avi	0	880	547	72	111	664	233	766	0	Content		674	226	24845563	913441033
24862	08:35:34.803	00:00:24.862	1492	699,2239	278,5082	0,4071876	0,4678105	510,7609	3,608552	0	772,4576	399,3969	0,239623	0,4596759	420,7598	2,825868	0	44	736	339						Untertest4.avi	0	880	547	72	111	664	233	766	0	Content		664	228	24862188	913457658
24879	08:35:34.820	00:00:24.878	1493	696,3929	272,6253	0,4071426	0,4679574	510,8286	3,597624	0	779,7974	403,0659	0,2395102	0,4598898	420,4427	2,894515	0	44	738	338						Untertest4.avi	0	880	547	72	111	664	233	766	0	Content		666	227	24878814	913474284
24895	08:35:34.836	00:00:24.895	1494	701,0894	277,4614	0,4071774	0,4680654	510,8109	3,614478	0	774,5005	401,1882	0,2396351	0,4601023	421,3751	2,895117	0	44	738	339						Untertest4.avi	0	880	547	72	111	664	233	766	0	Content		666	228	24895435	913490905
24912	08:35:34.853	00:00:24.912	1495	695,7635	279,9308	0,4072043	0,4680358	510,7982	3,660098	0	780,146	400,2756	0,2396812	0,4601946	421,6533	2,947032	0	44	738	340						Untertest4.avi	0	880	547	72	111	664	233	766	0	Content		666	229	24912186	913507656
24929	08:35:34.870	00:00:24.928	1496	701,5898	273,7581	0,4072598	0,4678015	510,7055	3,624228	0	773,1495	403,0837	0,2397301	0,4600312	421,7964	2,893088	0	44	737	338						Untertest4.avi	0	880	547	72	111	664	233	766	0	Content		665	227	24928809	913524279
24945	08:35:34.886	00:00:24.945	1497	701,4953	276,1002	0,4073373	0,4674846	510,7515	3,638484	0	778,3937	401,9965	0,2398792	0,4598213	422,5023	2,96007	0	44	740	339						Untertest4.avi	0	880	547	72	111	664	233	766	0	Content		668	228	24945433	913540903
24962	08:35:34.903	00:00:24.962	1498	692,7815	282,0279	0,4073997	0,4671864	510,7546	3,726147	0	777,9125	399,6015	0,2398634	0,4596024	421,9624	2,969767	0	44	735	341						Untertest4.avi	0	880	547	72	111	664	233	766	0	Content		663	230	24962057	913557527
24979	08:35:34.920	00:00:24.978	1499	697,375	282,9896	0,4074678	0,4671916	510,6787	3,713322	0	771,6577	406,793	0,2393702	0,4597456	417,9154	2,940127	0	44	735	345						Untertest4.avi	0	880	547	72	111	664	233	766	0	Content		663	234	24978805	913574275
24995	08:35:34.936	00:00:24.995	1500	701,3212	279,4247	0,4075133	0,4673619	510,7328	3,720202	0	773,9434	403,3888	0,2395678	0,4599086	419,1288	2,922174	0	44	738	341						Untertest4.avi	0	880	547	72	111	664	233	766	0	Content		666	230	24995430	913590900
25012	08:35:34.953	00:00:25.012	1501	699,1227	274,6434	0,4075285	0,4674695	510,6772	3,732167	0	776,4257	407,0102	0,2394207	0,4600455	418,0338	2,926967	0	44	738	341						Untertest4.avi	0	880	547	72	111	664	233	766	0	Content		666	230	25012054	913607524
25029	08:35:34.970	00:00:25.028	1502	696,6505	281,5078	0,4075121	0,46723	510,6705	3,763774	0	771,6132	405,476	0,2394996	0,4599706	418,847	2,994386	0	44	734	343						Untertest4.avi	0	880	547	72	111	664	233	766	0	Content		662	232	25028680	913624150
25045	08:35:34.986	00:00:25.045	1503	695,4292	277,5701	0,40749	0,4667261	510,7006	3,802027	0	775,3113	405,4534	0,2397059	0,45964	420,7684	3,002764	0	44	735	342						Untertest4.avi	0	880	547	72	111	664	233	766	0	Content		663	231	25045427	913640897
25062	08:35:35.003	00:00:25.062	1504	698,0773	271,9538	0,4074785	0,4661205	510,6824	3,772414	0	774,3458	400,3001	0,2397281	0,4593488	421,149	3,04792	0	44	736	336						Untertest4.avi	0	880	547	72	111	664	233	766	0	Content		664	225	25062053	913657523
25079	08:35:35.020	00:00:25.078	1505	691,9653	278,8025	0,4074921	0,4655952	510,6036	3,799493	0	771,7088	406,9153	0,2392423	0,4590491	417,7027	2,99336	0	44	732	343						Untertest4.avi	0	880	547	72	111	664	233	766	0	Content		660	232	25078673	913674143
25095	08:35:35.036	00:00:25.095	1506	694,4377	277,2384	0,4075094	0,465259	510,5522	3,85079	0	766,6514	402,8994	0,2392525	0,4588146	417,8854	3,02064	0	44	731	340						Untertest4.avi	0	880	547	72	111	664	233	766	0	Content		659	229	25095302	913690772
25112	08:35:35.053	00:00:25.112	1507	695,8173	284,2001	0,4074703	0,4651634	510,4926	3,822985	0	772,2023	400,3106	0,2396001	0,4587622	420,6782	3,010931	0	44	734	342						Untertest4.avi	0	880	547	72	111	664	233	766	0	Content		662	231	25112049	913707519
25129	08:35:35.070	00:00:25.128	1508	705,0837	298,5659	0,4072576	0,4654439	510,6052	3,862557	0	775,7061	428,8751	0,2386417	0,4590814	413,3893	3,01378	0	44	740	364						Untertest4.avi	0	880	547	72	111	664	233	766	0	Content		668	253	25128674	913724144
25145	08:35:35.086	00:00:25.145	1509	705,1555	304,2935	0,4071655	0,4652668	510,5693	3,880883	0	769,1201	438,2984	0,2375097	0,4589965	405,3487	2,985843	0	44	737	371						Untertest4.avi	0	880	547	72	111	664	233	766	0	Content		665	260	25145298	913740768
25162	08:35:35.103	00:00:25.161	1510	700,3405	303,1145	0,4069708	0,4648394	510,4182	3,914531	0	767,4747	440,2526	0,236944	0,4587293	402,4366	2,989652	0	44	734	372						Untertest4.avi	0	880	547	72	111	664	233	766	0	Content		662	261	25161925	913757395
25179	08:35:35.120	00:00:25.178	1511	701,4316	302,9606	0,4067833	0,4645091	510,392	3,915069	0	772,0511	432,0777	0,2380544	0,4584923	412,3461	3,082001	0	44	737	368						Untertest4.avi	0	880	547	72	111	664	233	766	0	Content		665	257	25178671	913774141
25195	08:35:35.136	00:00:25.195	1512	704,2678	302,6507	0,4066049	0,4642443	510,4163	3,930066	0	776,8707	424,1494	0,2382349	0,4584065	414,9393	3,063711	0	44	741	363						Untertest4.avi	0	880	547	72	111	664	233	766	0	Content		669	252	25195296	913790766
25212	08:35:35.153	00:00:25.211	1513	713,9379	328,3269	0,4030905	0,4638453	492,464	3,828006	0	779,0253	422,521	0,238758	0,4583157	420,8289	3,150827	0	44	746	375						Untertest4.avi	0	880	547	72	111	664	233	766	0	Content		674	264	25211921	913807391
25229	08:35:35.170	00:00:25.228	1514	709,968	305,3997	0,4061972	0,4637851	510,3969	3,972494	0	782,293	421,2034	0,2385364	0,4582682	420,5045	3,167217	0	44	746	363						Untertest4.avi	0	880	547	72	111	664	233	766	0	Content		674	252	25228544	913824014
25245	08:35:35.186	00:00:25.245	1515	704,4014	304,5233	0,4059955	0,4635472	510,3007	3,982748	0	786,0198	418,3607	0,2388571	0,4582196	424,4997	3,125039	0	44	745	361						Untertest4.avi	0	880	547	72	111	664	233	766	0	Content		673	250	25245294	913840764
25262	08:35:35.203	00:00:25.261	1516	706,3405	304,5659	0,4057926	0,4633781	510,3458	4,003907	0	779,9215	417,4972	0,2382828	0,458243	421,6739	3,163163	0	44	743	361						Untertest4.avi	0	880	547	72	111	664	233	766	0	Content		671	250	25261917	913857387
25279	08:35:35.220	00:00:25.278	1517	703,6108	306,4111	0,4055445	0,4631454	510,2902	3,984937	0	785,3917	418,1458	0,238426	0,4582212	424,6163	3,1632	0	44	745	362						Untertest4.avi	0	880	547	72	111	664	233	766	0	Content		673	251	25278541	913874011
25295	08:35:35.236	00:00:25.295	1518	702,0959	304,7278	0,4052908	0,4629053	510,4145	4,019644	0	783,4269	423,879	0,2377623	0,4581954	421,3707	3,153619	0	44	743	364						Untertest4.avi	0	880	547	72	111	664	233	766	0	Content		671	253	25295166	913890636
25312	08:35:35.253	00:00:25.311	1519	704,2985	305,8157	0,4050058	0,4625791	510,3138	4,041536	0	780,6816	421,7384	0,2375687	0,4580562	422,3525	3,229182	0	44	742	364						Untertest4.avi	0	880	547	72	111	664	233	766	0	Content		670	253	25311914	913907384
25329	08:35:35.270	00:00:25.328	1520	721,9239	326,9422	0,4017749	0,4620844	494,354	3,93673	0	780,843	419,1021	0,2373493	0,4578858	422,6897	3,200636	0	44	751	373						Untertest4.avi	0	880	547	72	111	664	233	766	0	Content		679	262	25328555	913924025
25345	08:35:35.286	00:00:25.345	1521	700,6314	307,9352	0,4043424	0,4619237	510,4282	4,122816	0	777,408	419,6747	0,2368499	0,4577378	421,4049	3,23689	0	44	739	364						Untertest4.avi	0	880	547	72	111	664	233	766	0	Content		667	253	25345162	913940632
25362	08:35:35.303	00:00:25.361	1522	703,3505	297,7953	0,4040008	0,4614292	510,3933	4,110156	0	776,5337	417,2341	0,23644	0,4575441	420,7413	3,190991	0	44	740	358						Untertest4.avi	0	880	547	72	111	664	233	766	0	Content		668	247	25361788	913957258
25379	08:35:35.320	00:00:25.378	1523	612,5847	329,3099	0,4133058	0,4606196	475,8623	3,818909	0	754,0251	431,3991	0,2338013	0,4573384	400,8005	3,112761	0	44	683	380						Untertest4.avi	0	880	547	72	111	664	233	766	0	Content		611	269	25378550	913974020
25395	08:35:35.336	00:00:25.395	1524	679,0217	275,5073	0,403562	0,4601162	510,2794	4,1656	0	765,1141	409,9853	0,2353854	0,4573995	414,6251	3,228049	0	44	722	343						Untertest4.avi	0	880	547	72	111	664	233	766	0	Content		650	232	25395160	913990630
25412	08:35:35.353	00:00:25.411	1525	682,7142	274,9524	0,4032687	0,460117	510,3819	4,141579	0	767,7941	406,3908	0,2355989	0,4575728	418,9664	3,249341	0	44	725	341						Untertest4.avi	0	880	547	72	111	664	233	766	0	Content		653	230	25411783	914007253
25429	08:35:35.370	00:00:25.428	1526	608,1081	325,6843	0,4121117	0,4600402	476,9645	3,841142	0	766,342	407,787	0,2352239	0,4577385	418,9665	3,276378	0	44	687	367						Untertest4.avi	0	880	547	72	111	664	233	766	0	Content		615	256	25428543	914024013
25445	08:35:35.386	00:00:25.445	1527	682,0001	279,0656	0,4026535	0,459866	510,4044	4,199845	0	767,3411	406,0375	0,2349162	0,4579795	418,9665	3,253499	0	44	725	343						Untertest4.avi	0	880	547	72	111	664	233	766	0	Content		653	232	25445155	914040625
25462	08:35:35.403	00:00:25.461	1528	682,1352	280,2125	0,4024313	0,4598279	510,396	4,143167	0	765,9674	404,5934	0,2346381	0,4583285	418,58	3,279321	0	44	724	342						Untertest4.avi	0	880	547	72	111	664	233	766	0	Content		652	231	25461779	914057249
25478	08:35:35.419	00:00:25.478	1529	679,5291	282,5497	0,4022055	0,4598356	510,3625	4,199064	0	769,9014	405,5426	0,2343933	0,4586545	418,58	3,266941	0	44	725	344						Untertest4.avi	0	880	547	72	111	664	233	766	0	Content		653	233	25478403	914073873
25495	08:35:35.436	00:00:25.495	1530	611,8553	322,9944	0,411052	0,4599318	477,414	3,906504	0	771,3708	406,8725	0,2341626	0,4589772	418,58	3,281717	0	44	692	365						Untertest4.avi	0	880	547	72	111	664	233	766	0	Content		620	254	25495151	914090621
25512	08:35:35.453	00:00:25.511	1531	682,7196	277,9806	0,4017071	0,4598299	510,4837	4,233012	0	768,0618	407,0126	0,2338628	0,4591136	418,58	3,283531	0	44	725	342						Untertest4.avi	0	880	547	72	111	664	233	766	0	Content		653	231	25511776	914107246
25528	08:35:35.469	00:00:25.528	1532	684,1168	278,3942	0,4014505	0,4598003	510,5694	4,248955	0	763,0209	413,1337	0,2332306	0,4592892	415,5189	3,302683	0	44	724	346						Untertest4.avi	0	880	547	72	111	664	233	766	0	Content		652	235	25528398	914123868
25545	08:35:35.486	00:00:25.545	1533	679,9907	279,4906	0,4011099	0,4597349	510,6172	4,231832	0	768,0118	410,3277	0,2329227	0,4594704	415,5189	3,256326	0	44	724	345						Untertest4.avi	0	880	547	72	111	664	233	766	0	Content		652	234	25545029	914140499
25562	08:35:35.503	00:00:25.561	1534	698,7317	295,0197	0,3980349	0,4595131	495,5548	4,117354	0	763,827	410,3603	0,2325609	0,4596407	415,5189	3,320979	0	44	731	353						Untertest4.avi	0	880	547	72	111	664	233	766	0	Content		659	242	25561775	914157245
25578	08:35:35.519	00:00:25.578	1535	679,777	277,279	0,4003966	0,4595802	510,7298	4,29311	0	761,7174	410,7978	0,2321732	0,4598851	415,519	3,345631	0	44	721	344						Untertest4.avi	0	880	547	72	111	664	233	766	0	Content		649	233	25578398	914173868
25595	08:35:35.536	00:00:25.595	1536	681,3222	281,0639	0,400007	0,4594226	510,6743	4,266029	0	760,4933	409,6611	0,2318106	0,4600106	415,519	3,295571	0	44	721	345						Untertest4.avi	0	880	547	72	111	664	233	766	0	Content		649	234	25595022	914190492
25612	08:35:35.553	00:00:25.611	1537	681,744	277,8997	0,3996027	0,4592517	510,6713	4,275604	0	766,2827	408,866	0,2317323	0,4601582	417,7746	3,290124	0	45	724	343						Untertest4.avi	0	880	547	72	111	618	233	100	0	Content		652	232	25611648	914207118
25628	08:35:35.569	00:00:25.628	1538	599,0979	330,9624	0,4097581	0,459166	472,8654	3,974354	0	764,937	404,6296	0,2317303	0,4603803	420,6754	3,354556	0	45	682	368						Untertest4.avi	0	880	547	72	111	618	233	100	0	Content		610	257	25628394	914223864
25645	08:35:35.586	00:00:25.645	1539	682,7368	281,3744	0,3988498	0,4589303	510,7607	4,310235	0	-1024	-768	-1	-1	-1	-1	4	45	683	281						Untertest4.avi	0	880	547	72	111	618	233	100	0	Content		611	170	25645020	914240490
25662	08:35:35.603	00:00:25.661	1540	682,2947	277,0192	0,3985382	0,4588165	510,8519	4,308905	0	-1024	-768	-1	-1	-1	-1	4	45	682	277						Untertest4.avi	0	880	547	72	111	618	233	100	0	Content		610	166	25661641	914257111
25678	08:35:35.619	00:00:25.678	1541	680,1289	280,3286	0,3982072	0,458647	510,911	4,33283	0	766,8676	407,9381	0,2305156	0,4610789	418,7446	3,390688	0	45	723	344						Untertest4.avi	0	880	547	72	111	618	233	100	0	Content		651	233	25678273	914273743
25695	08:35:35.636	00:00:25.695	1542	611,2795	326,5672	0,4074108	0,458573	476,4654	4,030809	0	769,425	404,6539	0,2306354	0,4611074	422,4814	3,395962	0	45	690	366						Untertest4.avi	0	880	547	72	111	618	233	100	0	Content		618	255	25695023	914290493
25712	08:35:35.653	00:00:25.711	1543	683,4023	282,7519	0,3975022	0,4581411	510,8236	4,341052	0	771,7626	404,2863	0,2302777	0,461019	422,4497	3,443547	0	46	728	344						Untertest4.avi	0	880	547	72	111	654	233	350	0	Content		656	233	25711643	914307113
25728	08:35:35.669	00:00:25.728	1544	686,6166	279,4741	0,3972272	0,4578219	510,8452	4,340765	0	769,9064	410,0943	0,2294462	0,4609505	417,7397	3,418925	0	46	728	345						Untertest4.avi	0	880	547	72	111	654	233	350	0	Content		656	234	25728268	914323738
25745	08:35:35.686	00:00:25.744	1545	686,6124	279,0895	0,3969858	0,4573776	510,9583	4,334341	0	770,0394	401,6035	0,2298841	0,4608296	423,4396	3,448687	0	46	728	340						Untertest4.avi	0	880	547	72	111	654	233	350	0	Content		656	229	25744891	914340361
25762	08:35:35.703	00:00:25.761	1546	686,0427	281,0808	0,3966675	0,4570052	510,8424	4,362533	0	762,5054	409,2363	0,2286995	0,46085	416,2815	3,385947	0	46	724	345						Untertest4.avi	0	880	547	72	111	654	233	350	0	Content		652	234	25761640	914357110
25778	08:35:35.719	00:00:25.778	1547	684,6606	282,4156	0,3962408	0,4568301	510,7726	4,367979	0	765,9524	407,7499	0,2284608	0,4609003	417,6247	3,408028	0	46	725	345						Untertest4.avi	0	880	547	72	111	654	233	350	0	Content		653	234	25778265	914373735
25795	08:35:35.736	00:00:25.794	1548	684,3704	280,1789	0,3958009	0,4566194	510,8033	4,36225	0	770,3155	407,054	0,2280857	0,4609138	418,0596	3,392794	0	46	727	344						Untertest4.avi	0	880	547	72	111	654	233	350	0	Content		655	233	25794889	914390359
25812	08:35:35.753	00:00:25.811	1549	687,0142	280,5032	0,3953391	0,4563466	510,693	4,363052	0	769,3232	407,0042	0,2276463	0,4608711	418,0377	3,425586	0	46	728	344						Untertest4.avi	0	880	547	72	111	654	233	350	0	Content		656	233	25811523	914406993
25828	08:35:35.769	00:00:25.828	1550	683,8563	280,8363	0,3949891	0,4561038	510,6601	4,40957	0	772,2086	402,7017	0,2277692	0,4607986	421,7114	3,482439	0	46	728	342						Untertest4.avi	0	880	547	72	111	654	233	350	0	Content		656	231	25828262	914423732
25845	08:35:35.786	00:00:25.844	1551	609,6199	322,3478	0,4042214	0,4561228	476,5401	4,075708	0	772,5287	402,8144	0,2276864	0,4608054	423,7615	3,486056	0	46	691	363						Untertest4.avi	0	880	547	72	111	654	233	350	0	Content		619	252	25844886	914440356
25862	08:35:35.803	00:00:25.861	1552	681,3154	279,6198	0,3944458	0,456234	510,5738	4,406203	0	770,232	404,3526	0,2268597	0,4611345	418,9062	3,42852	0	46	726	342						Untertest4.avi	0	880	547	72	111	654	233	350	0	Content		654	231	25861519	914456989
25878	08:35:35.819	00:00:25.878	1553	685,6237	281,1694	0,3941367	0,4564623	510,527	4,398769	0	772,9191	398,9054	0,2270134	0,4614489	422,6926	3,498349	0	46	729	340						Untertest4.avi	0	880	547	72	111	654	233	350	0	Content		657	229	25878138	914473608
25895	08:35:35.836	00:00:25.894	1554	681,9148	280,9273	0,3937955	0,4565091	510,5249	4,441935	0	767,8204	403,538	0,2266518	0,4615889	422,6927	3,483896	0	46	725	342						Untertest4.avi	0	880	547	72	111	654	233	350	0	Content		653	231	25894883	914490353
25912	08:35:35.853	00:00:25.911	1555	679,3839	283,2433	0,3934519	0,4564707	510,6201	4,429057	0	766,4289	414,1724	0,2256685	0,4616965	417,1334	3,437615	0	46	723	349						Untertest4.avi	0	880	547	72	111	654	233	350	0	Content		651	238	25911522	914506992
25928	08:35:35.869	00:00:25.928	1556	685,5024	279,2649	0,3930623	0,456403	510,5825	4,411022	0	769,576	406,4715	0,2255933	0,4617272	419,6548	3,443987	0	46	728	343						Untertest4.avi	0	880	547	72	111	654	233	350	0	Content		656	232	25928132	914523602
25945	08:35:35.886	00:00:25.944	1557	685,0579	281,8254	0,3926481	0,4562555	510,6044	4,457269	0	767,0427	409,0245	0,2251852	0,4617032	419,8549	3,477959	0	46	726	345						Untertest4.avi	0	880	547	72	111	654	233	350	0	Content		654	234	25944758	914540228
25962	08:35:35.903	00:00:25.961	1558	682,7653	282,2689	0,3921936	0,4560862	510,5722	4,482825	0	768,7877	405,7715	0,224984	0,461623	421,6278	3,527748	0	46	726	344						Untertest4.avi	0	880	547	72	111	654	233	350	0	Content		654	233	25961519	914556989
25978	08:35:35.919	00:00:25.978	1559	683,8167	283,5482	0,3917938	0,4559492	510,5451	4,435236	0	770,8287	402,1133	0,2247317	0,4615592	422,9685	3,522303	0	46	727	343						Untertest4.avi	0	880	547	72	111	654	233	350	0	Content		655	232	25978130	914573600
25995	08:35:35.936	00:00:25.994	1560	607,5226	331,7555	0,4015951	0,4558432	474,326	4,14594	0	772,1752	398,4205	0,2246159	0,4614803	424,8115	3,537771	0	46	690	365						Untertest4.avi	0	880	547	72	111	654	233	350	0	Content		618	254	25994751	914590221
26011	08:35:35.952	00:00:26.011	1561	681,0356	282,9249	0,3912109	0,4556566	510,4991	4,44357	0	761,6707	423,4075	0,2217333	0,4614808	403,3798	3,411775	0	46	721	353						Untertest4.avi	0	880	547	72	111	654	233	350	0	Content		649	242	26011376	914606846
26028	08:35:35.969	00:00:26.028	1562	686,1624	284,6739	0,3910009	0,4555309	510,581	4,465186	0	776,4032	402,0076	0,2241209	0,4612553	424,6935	3,563732	0	46	731	343						Untertest4.avi	0	880	547	72	111	654	233	350	0	Content		659	232	26028125	914623595
26045	08:35:35.986	00:00:26.044	1563	682,3416	298,4884	0,3908528	0,4559292	510,499	4,458655	0	748,9297	457,4178	0,2195937	0,4618478	388,9471	3,30653	0	46	716	378						Untertest4.avi	0	880	547	72	111	654	233	350	0	Content		644	267	26044746	914640216
26061	08:35:36.002	00:00:26.061	1564	671,7915	347,6691	0,3908894	0,4574892	510,5065	4,502274	0	769,2614	441,8805	0,226303	0,4632557	440,0047	3,72761	0	47	721	395						Untertest4.avi	0	880	547	72	111	644	340	233	0	Content		649	284	26061374	914656844
26078	08:35:36.019	00:00:26.077	1565	662,6845	394,6349	0,390703	0,4588855	510,5563	4,503981	0	793,8146	459,0008	0,2294751	0,4642781	466,1382	3,881869	0	47	728	427						Untertest4.avi	0	880	547	72	111	644	340	233	0	Content		656	316	26077995	914673465
26095	08:35:36.036	00:00:26.094	1566	660,3281	424,5168	0,3906116	0,4599335	510,6493	4,493207	0	774,5114	477,6062	0,2302343	0,4649983	472,6436	4,003205	0	47	717	451						Untertest4.avi	0	880	547	72	111	644	340	233	0	Content		645	340	26094743	914690213
26111	08:35:36.052	00:00:26.111	1567	661,4799	427,3331	0,3905111	0,4603262	510,6002	4,491054	0	769,5157	475,0541	0,2303128	0,4652653	474,7306	3,977622	0	47	715	451						Untertest4.avi	0	880	547	72	111	644	340	233	0	Content		643	340	26111368	914706838
26128	08:35:36.069	00:00:26.127	1568	655,6636	425,9607	0,3902701	0,4605075	510,5575	4,491499	0	772,5981	478,3367	0,2300184	0,465356	474,6764	4,009708	0	47	714	452						Untertest4.avi	0	880	547	72	111	644	340	233	0	Content		642	341	26127993	914723463
26145	08:35:36.086	00:00:26.144	1569	656,9667	426,0543	0,3900737	0,4606575	510,6536	4,506338	0	777,9066	480,5833	0,2297758	0,4654468	475,2832	4,002076	0	47	717	453						Untertest4.avi	0	880	547	72	111	644	340	233	0	Content		645	342	26144616	914740086
26161	08:35:36.102	00:00:26.161	1570	658,1851	428,8325	0,3898773	0,4606833	510,6753	4,519926	0	772,5328	477,2109	0,2294509	0,4655022	474,6257	4,010709	0	47	715	453						Untertest4.avi	0	880	547	72	111	644	340	233	0	Content		643	342	26161365	914756835
26178	08:35:36.119	00:00:26.177	1571	661,2185	430,1017	0,3897168	0,4607256	510,6801	4,514176	0	773,6042	476,4995	0,229265	0,4655901	474,9204	4,028852	0	47	717	453						Untertest4.avi	0	880	547	72	111	644	340	233	0	Content		645	342	26177985	914773455
26195	08:35:36.136	00:00:26.194	1572	660,0028	423,1217	0,3896298	0,4608075	510,7379	4,504064	0	769,5405	478,2917	0,2289948	0,4658123	473,975	3,994267	0	47	715	451						Untertest4.avi	0	880	547	72	111	644	340	233	0	Content		643	340	26194608	914790078
26211	08:35:36.152	00:00:26.211	1573	663,0983	426,756	0,3895526	0,4608428	510,7054	4,515182	0	765,1727	473,6522	0,2286751	0,4659307	472,2252	4,031588	0	47	714	450						Untertest4.avi	0	880	547	72	111	644	340	233	0	Content		642	339	26211360	914806830
26228	08:35:36.169	00:00:26.227	1574	661,4412	426,4769	0,3895014	0,4608494	510,7256	4,538526	0	766,7516	478,3293	0,2285914	0,4659576	472,4706	3,9892	0	47	714	452						Untertest4.avi	0	880	547	72	111	644	340	233	0	Content		642	341	26227982	914823452
26245	08:35:36.186	00:00:26.244	1575	662,4365	428,0175	0,38944	0,4608805	510,7116	4,525386	0	768,8409	479,0856	0,2285088	0,4659904	472,589	4,018162	0	47	716	454						Untertest4.avi	0	880	547	72	111	644	340	233	0	Content		644	343	26244605	914840075
26261	08:35:36.202	00:00:26.261	1576	664,3647	418,3115	0,3892905	0,4605301	510,7769	4,527295	0	773,3433	470,7411	0,2283313	0,4656948	471,393	4,001981	0	47	719	445						Untertest4.avi	0	880	547	72	111	644	340	233	0	Content		647	334	26261234	914856704
26278	08:35:36.219	00:00:26.277	1577	675,5458	367,0029	0,3889763	0,4585874	511,0088	4,538376	0	771,7584	443,6398	0,2249269	0,4641083	442,189	3,78007	0	47	724	405						Untertest4.avi	0	880	547	72	111	644	340	233	0	Content		652	294	26277982	914873452
26295	08:35:36.236	00:00:26.294	1578	-1024	-768	-1	-1	-1	-1	4	-1024	-768	-1	-1	-1	-1	4		0	0						Untertest4.avi	0	880	547	72	111				0	Content		-72	-111	26294606	914890076
26311	08:35:36.252	00:00:26.311	1579	-1024	-768	-1	-1	-1	-1	4	-1024	-768	-1	-1	-1	-1	4		0	0						Untertest4.avi	0	880	547	72	111				0	Content		-72	-111	26311220	914906690
26328	08:35:36.269	00:00:26.327	1580	-1024	-768	-1	-1	-1	-1	4	-1024	-768	-1	-1	-1	-1	4		0	0						Untertest4.avi	0	880	547	72	111				0	Content		-72	-111	26327849	914923319
26345	08:35:36.286	00:00:26.344	1581	-1024	-768	-1	-1	-1	-1	4	-1024	-768	-1	-1	-1	-1	4		0	0						Untertest4.avi	0	880	547	72	111				0	Content		-72	-111	26344598	914940068
26361	08:35:36.302	00:00:26.361	1582	-1024	-768	-1	-1	-1	-1	4	-1024	-768	-1	-1	-1	-1	4		0	0						Untertest4.avi	0	880	547	72	111				0	Content		-72	-111	26361220	914956690
26378	08:35:36.319	00:00:26.377	1583	-1024	-768	-1	-1	-1	-1	4	-1024	-768	-1	-1	-1	-1	4		0	0						Untertest4.avi	0	880	547	72	111				0	Content		-72	-111	26377842	914973312
26394	08:35:36.335	00:00:26.394	1584	-1024	-768	-1	-1	-1	-1	4	-1024	-768	-1	-1	-1	-1	4		0	0						Untertest4.avi	0	880	547	72	111				0	Content		-72	-111	26394470	914989940
26411	08:35:36.352	00:00:26.411	1585	711,1077	406,6596	0,3887757	0,4559723	511,8459	3,95036	0	-1024	-768	-1	-1	-1	-1	4	48	711	407						Untertest4.avi	0	880	547	72	111	618	201	183	0	Content		639	296	26411214	915006684
26428	08:35:36.369	00:00:26.427	1586	686,1516	409,4758	0,3887261	0,4560643	511,84	3,951581	0	-1024	-768	-1	-1	-1	-1	4	48	686	409						Untertest4.avi	0	880	547	72	111	618	201	183	0	Content		614	298	26427840	915023310
26444	08:35:36.385	00:00:26.444	1587	687,4272	325,2515	0,3884302	0,4561856	511,3433	4,532142	0	-1024	-768	-1	-1	-1	-1	4	48	687	325						Untertest4.avi	0	880	547	72	111	618	201	183	0	Content		615	214	26444467	915039937
26461	08:35:36.402	00:00:26.461	1588	690,635	301,6863	0,3883531	0,4563143	511,4061	4,643075	0	-1024	-768	-1	-1	-1	-1	4	48	691	302						Untertest4.avi	0	880	547	72	111	618	201	183	0	Content		619	191	26461087	915056557
26478	08:35:36.419	00:00:26.477	1589	691,2587	291,1364	0,3882569	0,4564116	511,3458	4,71451	0	-1024	-768	-1	-1	-1	-1	4	48	691	291						Untertest4.avi	0	880	547	72	111	618	201	183	0	Content		619	180	26477838	915073308
26494	08:35:36.435	00:00:26.494	1590	691,3299	312,873	0,3881046	0,4566115	511,3269	4,594069	0	-1024	-768	-1	-1	-1	-1	4	48	691	313						Untertest4.avi	0	880	547	72	111	618	201	183	0	Content		619	202	26494465	915089935
26511	08:35:36.452	00:00:26.511	1591	690,6122	314,2267	0,3879844	0,4568148	511,2613	4,627874	0	-1024	-768	-1	-1	-1	-1	4	48	691	314						Untertest4.avi	0	880	547	72	111	618	201	183	0	Content		619	203	26511086	915106556
26528	08:35:36.469	00:00:26.527	1592	686,9467	310,7493	0,387826	0,456976	511,3276	4,627728	0	-1024	-768	-1	-1	-1	-1	4	48	687	311						Untertest4.avi	0	880	547	72	111	618	201	183	0	Content		615	200	26527710	915123180
26544	08:35:36.485	00:00:26.544	1593	686,4854	312,27	0,3876905	0,4570527	511,1945	4,629539	0	-1024	-768	-1	-1	-1	-1	4	48	686	312						Untertest4.avi	0	880	547	72	111	618	201	183	0	Content		614	201	26544463	915139933
26561	08:35:36.502	00:00:26.561	1594	689,4464	311,6548	0,3875781	0,4570969	511,1645	4,622828	0	-1024	-768	-1	-1	-1	-1	4	48	689	312						Untertest4.avi	0	880	547	72	111	618	201	183	0	Content		617	201	26561081	915156551
26578	08:35:36.519	00:00:26.577	1595	686,3024	310,9838	0,3874962	0,4569737	511,1862	4,650368	0	-1024	-768	-1	-1	-1	-1	4	48	686	311						Untertest4.avi	0	880	547	72	111	618	201	183	0	Content		614	200	26577710	915173180
26594	08:35:36.535	00:00:26.594	1596	711,5306	302,5107	0,3864597	0,4565206	512,9507	4,640872	0	-1024	-768	-1	-1	-1	-1	4	49	712	303						Untertest4.avi	0	880	547	72	111	659	175	450	0	Content		640	192	26594339	915189809
26611	08:35:36.552	00:00:26.611	1597	731,2139	289,0775	0,385408	0,455994	513,0873	4,613552	0	-1024	-768	-1	-1	-1	-1	4	49	731	289						Untertest4.avi	0	880	547	72	111	659	175	450	0	Content		659	178	26611081	915206551
26628	08:35:36.569	00:00:26.627	1598	735,8143	284,5812	0,3854649	0,455994	512,9046	4,619771	0	-1024	-768	-1	-1	-1	-1	4	49	736	285						Untertest4.avi	0	880	547	72	111	659	175	450	0	Content		664	174	26627707	915223177
26644	08:35:36.585	00:00:26.644	1599	732,5941	282,4982	0,3854896	0,4562904	512,8763	4,590923	0	-1024	-768	-1	-1	-1	-1	4	49	733	282						Untertest4.avi	0	880	547	72	111	659	175	450	0	Content		661	171	26644332	915239802
26661	08:35:36.602	00:00:26.660	1600	731,6794	285,4626	0,3854196	0,4564472	512,7975	4,604503	0	-1024	-768	-1	-1	-1	-1	4	49	732	285						Untertest4.avi	0	880	547	72	111	659	175	450	0	Content		660	174	26660954	915256424
26678	08:35:36.619	00:00:26.677	1601	734,0465	278,2693	0,3854381	0,4565154	512,7841	4,618489	0	-1024	-768	-1	-1	-1	-1	4	49	734	278						Untertest4.avi	0	880	547	72	111	659	175	450	0	Content		662	167	26677704	915273174
26694	08:35:36.635	00:00:26.694	1602	731,074	290,6499	0,3854586	0,4565413	512,8473	4,65497	0	-1024	-768	-1	-1	-1	-1	4	49	731	291						Untertest4.avi	0	880	547	72	111	659	175	450	0	Content		659	180	26694328	915289798
26711	08:35:36.652	00:00:26.710	1603	734,8946	286,0338	0,3855098	0,4566287	512,787	4,634552	0	-1024	-768	-1	-1	-1	-1	4	49	735	286						Untertest4.avi	0	880	547	72	111	659	175	450	0	Content		663	175	26710955	915306425
26728	08:35:36.669	00:00:26.727	1604	731,8845	282,0612	0,3856145	0,4568289	512,7957	4,644492	0	-1024	-768	-1	-1	-1	-1	4	49	732	282						Untertest4.avi	0	880	547	72	111	659	175	450	0	Content		660	171	26727575	915323045
26744	08:35:36.685	00:00:26.744	1605	729,612	285,5532	0,3856867	0,4570098	512,7349	4,64471	0	-1024	-768	-1	-1	-1	-1	4	49	730	286						Untertest4.avi	0	880	547	72	111	659	175	450	0	Content		658	175	26744323	915339793
26761	08:35:36.702	00:00:26.760	1606	728,9669	287,6755	0,385725	0,4571105	512,6989	4,669302	0	-1024	-768	-1	-1	-1	-1	4	49	729	288						Untertest4.avi	0	880	547	72	111	659	175	450	0	Content		657	177	26760948	915356418
26778	08:35:36.719	00:00:26.777	1607	730,3425	284,5421	0,3857258	0,4573512	512,8417	4,653615	0	-1024	-768	-1	-1	-1	-1	4	49	730	285						Untertest4.avi	0	880	547	72	111	659	175	450	0	Content		658	174	26777572	915373042
26794	08:35:36.735	00:00:26.794	1608	731,2943	283,2936	0,3857004	0,4576704	512,8784	4,65558	0	-1024	-768	-1	-1	-1	-1	4	49	731	283						Untertest4.avi	0	880	547	72	111	659	175	450	0	Content		659	172	26794197	915389667
26811	08:35:36.752	00:00:26.810	1609	731,4391	283,0284	0,3856436	0,4579712	512,8787	4,672286	0	-1024	-768	-1	-1	-1	-1	4	49	731	283						Untertest4.avi	0	880	547	72	111	659	175	450	0	Content		659	172	26810945	915406415
26828	08:35:36.769	00:00:26.827	1610	730,0344	285,0223	0,385509	0,4583439	512,8435	4,682343	0	-1024	-768	-1	-1	-1	-1	4	49	730	285						Untertest4.avi	0	880	547	72	111	659	175	450	0	Content		658	174	26827571	915423041
26844	08:35:36.785	00:00:26.844	1611	727,3063	285,7164	0,3853666	0,4586691	512,8678	4,643549	0	-1024	-768	-1	-1	-1	-1	4	49	727	286						Untertest4.avi	0	880	547	72	111	659	175	450	0	Content		655	175	26844197	915439667
26861	08:35:36.802	00:00:26.860	1612	731,7913	283,6131	0,3852792	0,4588388	512,7841	4,686701	0	-1024	-768	-1	-1	-1	-1	4	49	732	284						Untertest4.avi	0	880	547	72	111	659	175	450	0	Content		660	173	26860822	915456292
26878	08:35:36.819	00:00:26.877	1613	733,2889	286,2086	0,3852251	0,4588701	512,8353	4,680168	0	-1024	-768	-1	-1	-1	-1	4	49	733	286						Untertest4.avi	0	880	547	72	111	659	175	450	0	Content		661	175	26877571	915473041
26894	08:35:36.835	00:00:26.894	1614	741,5973	336,2677	0,3785442	0,4589829	470,8506	4,345393	0	-1024	-768	-1	-1	-1	-1	4	49	742	336						Untertest4.avi	0	880	547	72	111	659	175	450	0	Content		670	225	26894196	915489666
26911	08:35:36.852	00:00:26.910	1615	729,5851	287,7756	0,3851962	0,4590518	512,8605	4,683857	0	-1024	-768	-1	-1	-1	-1	4	49	730	288						Untertest4.avi	0	880	547	72	111	659	175	450	0	Content		658	177	26910819	915506289
26928	08:35:36.869	00:00:26.927	1616	732,8123	284,6996	0,3851776	0,4591567	512,8405	4,691356	0	-1024	-768	-1	-1	-1	-1	4	49	733	285						Untertest4.avi	0	880	547	72	111	659	175	450	0	Content		661	174	26927567	915523037
26944	08:35:36.885	00:00:26.944	1617	732,7715	284,9559	0,3851271	0,4593205	512,8505	4,692588	0	-1024	-768	-1	-1	-1	-1	4	49	733	285						Untertest4.avi	0	880	547	72	111	659	175	450	0	Content		661	174	26944193	915539663
26961	08:35:36.902	00:00:26.960	1618	725,3802	288,4071	0,3849985	0,4593629	512,7858	4,684196	0	-1024	-768	-1	-1	-1	-1	4	49	725	288						Untertest4.avi	0	880	547	72	111	659	175	450	0	Content		653	177	26960816	915556286
26977	08:35:36.918	00:00:26.977	1619	731,8274	285,9966	0,3849589	0,4591973	512,8757	4,690603	0	-1024	-768	-1	-1	-1	-1	4	49	732	286						Untertest4.avi	0	880	547	72	111	659	175	450	0	Content		660	175	26977442	915572912
26994	08:35:36.935	00:00:26.994	1620	734,3398	288,8216	0,384981	0,4589432	512,8914	4,70015	0	-1024	-768	-1	-1	-1	-1	4	49	734	289						Untertest4.avi	0	880	547	72	111	659	175	450	0	Content		662	178	26994191	915589661
27011	08:35:36.952	00:00:27.010	1621	728,9974	285,6925	0,3850921	0,4587124	512,8499	4,720093	0	-1024	-768	-1	-1	-1	-1	4	49	729	286						Untertest4.avi	0	880	547	72	111	659	175	450	0	Content		657	175	27010815	915606285
27027	08:35:36.968	00:00:27.027	1622	730,6237	290,7527	0,3855937	0,4589063	513,289	4,689155	0	-1024	-768	-1	-1	-1	-1	4	49	731	291						Untertest4.avi	0	880	547	72	111	659	175	450	0	Content		659	180	27027437	915622907
27044	08:35:36.985	00:00:27.044	1623	654,7395	322,5707	0,387578	0,459868	510,8865	4,744377	0	772,2294	402,0094	0,2251623	0,4662308	462,0142	4,096581	0	50	713	362						Untertest4.avi	0	880	547	72	111	568	276	333	0	Content		641	251	27044064	915639534
27061	08:35:37.002	00:00:27.060	1624	584,0099	349,5782	0,3892216	0,4606075	510,7237	4,775618	0	732,4374	391,2614	0,230315	0,4668829	496,1355	4,422156	0	50	658	370						Untertest4.avi	0	880	547	72	111	568	276	333	0	Content		586	259	27060813	915656283
27077	08:35:37.018	00:00:27.077	1625	564,9415	367,5583	0,3896946	0,4609964	510,8163	4,779847	0	706,3828	406,9904	0,2305237	0,4672209	494,6147	4,469725	0	50	636	387						Untertest4.avi	0	880	547	72	111	568	276	333	0	Content		564	276	27077438	915672908
27094	08:35:37.035	00:00:27.094	1626	566,4858	366,3856	0,3896427	0,4608229	510,7647	4,779633	0	700,0121	413,3708	0,2301857	0,4670738	492,9495	4,411628	0	50	633	390						Untertest4.avi	0	880	547	72	111	568	276	333	0	Content		561	279	27094059	915689529
27111	08:35:37.052	00:00:27.110	1627	569,1649	368,532	0,3896146	0,4606752	510,5989	4,760667	0	703,0016	401,4733	0,2302915	0,4669862	494,8056	4,457683	0	50	636	385						Untertest4.avi	0	880	547	72	111	568	276	333	0	Content		564	274	27110685	915706155
27127	08:35:37.068	00:00:27.127	1628	564,192	367,7689	0,3895726	0,4606149	510,5576	4,789987	0	708,5888	401,353	0,2303464	0,4669501	496,3572	4,458636	0	50	636	385						Untertest4.avi	0	880	547	72	111	568	276	333	0	Content		564	274	27127433	915722903
27144	08:35:37.085	00:00:27.144	1629	563,8097	370,7285	0,3895593	0,4606386	510,5022	4,762971	0	715,702	403,011	0,2305887	0,4669804	499,2593	4,465454	0	50	640	387						Untertest4.avi	0	880	547	72	111	568	276	333	0	Content		568	276	27144057	915739527
27161	08:35:37.102	00:00:27.160	1630	565,8071	366,5352	0,3895923	0,4607072	510,3807	4,784152	0	719,2006	402,8889	0,2306857	0,4670761	500,3167	4,474856	0	50	643	385						Untertest4.avi	0	880	547	72	111	568	276	333	0	Content		571	274	27160683	915756153
27177	08:35:37.118	00:00:27.177	1631	562,7332	365,8847	0,3896826	0,4608165	510,5109	4,806609	0	715,1484	401,3508	0,2307098	0,4672168	500,3623	4,537326	0	50	639	384						Untertest4.avi	0	880	547	72	111	568	276	333	0	Content		567	273	27177308	915772778
27194	08:35:37.135	00:00:27.194	1632	566,8198	368,9246	0,3897821	0,4609408	510,4662	4,801895	0	709,2388	406,8564	0,2306184	0,4673678	499,0318	4,522741	0	50	638	388						Untertest4.avi	0	880	547	72	111	568	276	333	0	Content		566	277	27194056	915789526
27211	08:35:37.152	00:00:27.210	1633	558,3783	367,8023	0,3898747	0,460984	510,3894	4,813656	0	711,3144	400,8033	0,2304057	0,4674235	496,4969	4,461495	0	50	635	384						Untertest4.avi	0	880	547	72	111	568	276	333	0	Content		563	273	27210680	915806150
27227	08:35:37.168	00:00:27.227	1634	564,9681	367,1008	0,389922	0,4609207	510,3528	4,776034	0	707,6494	406,7064	0,2303935	0,4674011	496,2836	4,488161	0	50	636	387						Untertest4.avi	0	880	547	72	111	568	276	333	0	Content		564	276	27227305	915822775
27244	08:35:37.185	00:00:27.243	1635	566,7549	366,1301	0,3899409	0,4609039	510,3147	4,794955	0	709,4416	410,2062	0,2303213	0,4673878	495,6813	4,429677	0	50	638	388						Untertest4.avi	0	880	547	72	111	568	276	333	0	Content		566	277	27243929	915839399
27261	08:35:37.202	00:00:27.260	1636	562,1612	368,1776	0,3899401	0,4609169	510,3144	4,818131	0	711,5851	408,058	0,2306087	0,4674183	498,6585	4,497307	0	50	637	388						Untertest4.avi	0	880	547	72	111	568	276	333	0	Content		565	277	27260680	915856150
27277	08:35:37.218	00:00:27.277	1637	563,1602	368,1702	0,3899087	0,4609333	510,3113	4,837006	0	716,7617	405,8516	0,2306819	0,4674313	499,6448	4,510128	0	50	640	387						Untertest4.avi	0	880	547	72	111	568	276	333	0	Content		568	276	27277302	915872772
27294	08:35:37.235	00:00:27.293	1638	567,6853	367,8503	0,3898828	0,4609868	510,3009	4,829529	0	718,7751	405,0342	0,2305543	0,4675003	499,0206	4,551953	0	50	643	386						Untertest4.avi	0	880	547	72	111	568	276	333	0	Content		571	275	27293926	915889396
27311	08:35:37.252	00:00:27.310	1639	564,1293	367,7597	0,3898683	0,4609922	510,3031	4,831735	0	717,642	404,3897	0,230546	0,4675362	499,1437	4,555408	0	50	641	386						Untertest4.avi	0	880	547	72	111	568	276	333	0	Content		569	275	27310551	915906021
27327	08:35:37.268	00:00:27.327	1640	565,2971	370,3197	0,3898546	0,4609907	510,3089	4,830479	0	714,6835	406,508	0,2306292	0,4675553	500,1309	4,548773	0	50	640	388						Untertest4.avi	0	880	547	72	111	568	276	333	0	Content		568	277	27327299	915922769
27344	08:35:37.285	00:00:27.343	1641	565,6112	370,0307	0,3898592	0,4609098	510,3187	4,852056	0	723,7381	403,5124	0,2306129	0,467541	500,011	4,552945	0	50	645	387						Untertest4.avi	0	880	547	72	111	568	276	333	0	Content		573	276	27343924	915939394
27361	08:35:37.302	00:00:27.360	1642	562,6816	370,2674	0,3898555	0,4609655	510,3357	4,864062	0	718,4495	403,0802	0,2305103	0,4676037	499,1824	4,515489	0	50	641	387						Untertest4.avi	0	880	547	72	111	568	276	333	0	Content		569	276	27360548	915956018
27377	08:35:37.318	00:00:27.377	1643	618,018	346,7379	0,3885449	0,4602134	510,4019	4,859001	0	765,3772	397,6305	0,2279036	0,4671084	480,2226	4,392292	0	51	692	372						Untertest4.avi	0	880	547	72	111	700	232	183	0	Content		620	261	27377175	915972645
27394	08:35:37.335	00:00:27.393	1644	703,0882	306,7054	0,3865523	0,4587758	511,3914	4,838972	0	795,0483	423,311	0,2208253	0,4659024	424,2477	3,799111	0	51	749	365						Untertest4.avi	0	880	547	72	111	700	232	183	0	Content		677	254	27393921	915989391
27411	08:35:37.352	00:00:27.410	1645	718,9535	278,7617	0,3852463	0,4580039	513,1807	4,8319	0	817,9575	403,2877	0,2203238	0,4651139	424,2477	3,790549	0	51	768	341						Untertest4.avi	0	880	547	72	111	700	232	183	0	Content		696	230	27410548	916006018
27427	08:35:37.368	00:00:27.427	1646	727,2455	283,2025	0,3853278	0,4582111	513,2124	4,842279	0	815,9341	401,468	0,2201506	0,4653805	424,2477	3,821204	0	51	772	342						Untertest4.avi	0	880	547	72	111	700	232	183	0	Content		700	231	27427172	916022642
27444	08:35:37.385	00:00:27.443	1647	724,8765	283,5657	0,3853517	0,4583084	513,1553	4,849753	0	816,7338	400,7861	0,2199845	0,4656374	424,2477	3,816633	0	51	771	342						Untertest4.avi	0	880	547	72	111	700	232	183	0	Content		699	231	27443797	916039267
27461	08:35:37.402	00:00:27.460	1648	727,5013	283,553	0,385354	0,4583395	512,9692	4,866648	0	818,6264	405,1894	0,2198881	0,4657004	424,2477	3,819438	0	51	773	344						Untertest4.avi	0	880	547	72	111	700	232	183	0	Content		701	233	27460543	916056013
27477	08:35:37.418	00:00:27.477	1649	725,5107	283,9479	0,3853766	0,4583718	512,9641	4,818515	0	819,9807	405,2779	0,2197967	0,465783	424,2477	3,795929	0	51	773	345						Untertest4.avi	0	880	547	72	111	700	232	183	0	Content		701	234	27477170	916072640
27494	08:35:37.435	00:00:27.493	1650	724,2939	285,1018	0,385398	0,4584251	512,9312	4,836242	0	822,5768	406,0291	0,2197533	0,4659013	424,2477	3,824628	0	51	773	346						Untertest4.avi	0	880	547	72	111	700	232	183	0	Content		701	235	27493795	916089265
27510	08:35:37.451	00:00:27.510	1651	727,2668	280,2745	0,3854007	0,4584819	512,9122	4,836499	0	819,5951	406,3084	0,219709	0,4660552	424,2477	3,790371	0	51	773	343						Untertest4.avi	0	880	547	72	111	700	232	183	0	Content		701	232	27510418	916105888
27527	08:35:37.468	00:00:27.527	1652	724,3302	284,0165	0,3854151	0,4585423	512,9386	4,824795	0	820,2687	402,4919	0,2196902	0,4661314	424,2477	3,831715	0	51	772	343						Untertest4.avi	0	880	547	72	111	700	232	183	0	Content		700	232	27527167	916122637
27544	08:35:37.485	00:00:27.543	1653	723,8158	282,6328	0,385506	0,4585852	512,9839	4,834704	0	821,4399	403,9208	0,2197088	0,4662111	424,2477	3,795356	0	51	773	343						Untertest4.avi	0	880	547	72	111	700	232	183	0	Content		701	232	27543793	916139263
27560	08:35:37.501	00:00:27.560	1654	724,3034	284,3845	0,3855879	0,4586513	512,9738	4,809276	0	806,8619	421,3865	0,2177162	0,466392	407,2423	3,714825	0	52	766	353						Untertest4.avi	0	880	547	72	111	749	182	100	0	Content		694	242	27560415	916155885
27577	08:35:37.518	00:00:27.577	1655	723,7032	285,1781	0,3856486	0,4587123	512,9918	4,814273	0	918,8091	301,4463	0,2289363	0,466143	512,9909	4,615314	0	52	821	293						Untertest4.avi	0	880	547	72	111	749	182	100	0	Content		749	182	27577166	916172636
27594	08:35:37.535	00:00:27.593	1656	723,51	283,4627	0,3857046	0,4587797	513,0745	4,765892	0	805,4762	424,2862	0,2173888	0,4665552	403,8874	3,624913	0	52	764	354						Untertest4.avi	0	880	547	72	111	749	182	100	0	Content		692	243	27593791	916189261
27610	08:35:37.551	00:00:27.610	1657	721,8242	283,4897	0,3857335	0,4588101	513,0458	4,738995	0	920,1356	297,0519	0,2290023	0,4662648	513,0449	4,575369	0	52	821	290						Untertest4.avi	0	880	547	72	111	749	182	100	0	Content		749	179	27610414	916205884
27627	08:35:37.568	00:00:27.627	1658	724,1352	282,5245	0,3857814	0,4588452	513,1181	4,70326	0	920,6884	295,7704	0,2290397	0,4663251	513,1172	4,537385	0	52	822	289						Untertest4.avi	0	880	547	72	111	749	182	100	0	Content		750	178	27627042	916222512
27644	08:35:37.585	00:00:27.643	1659	722,4522	283,4635	0,3857909	0,4590243	512,9847	4,75324	0	920,4028	297,7192	0,2290507	0,4665744	512,9838	4,527354	0	52	821	291						Untertest4.avi	0	880	547	72	111	749	182	100	0	Content		749	180	27643785	916239255
27660	08:35:37.601	00:00:27.660	1660	729,3182	419,0814	0,3656493	0,4598409	405,3397	3,729827	0	830,5672	427,274	0,2174424	0,4674246	405,3395	3,573486	0	53	780	423						Untertest4.avi	0	880	547	72	111	712	313	716	0	Content		708	312	27660411	916255881
27677	08:35:37.618	00:00:27.677	1661	734,7878	419,7822	0,3653671	0,4601466	405,2086	3,705959	0	840,9006	435,9339	0,2173098	0,4675255	405,2083	3,500214	0	53	788	428						Untertest4.avi	0	880	547	72	111	712	313	716	0	Content		716	317	27677036	916272506
27694	08:35:37.635	00:00:27.693	1662	735,375	417,0429	0,3658628	0,4601661	406,687	3,717932	0	846,0165	432,2167	0,2176255	0,4675873	406,6867	3,519744	0	53	791	425						Untertest4.avi	0	880	547	72	111	712	313	716	0	Content		719	314	27693658	916289128
27710	08:35:37.651	00:00:27.710	1663	732,2636	420,4961	0,3660885	0,4602703	407,4364	3,751758	0	844,7499	427,9889	0,2177515	0,467788	407,4362	3,47692	0	53	789	424						Untertest4.avi	0	880	547	72	111	712	313	716	0	Content		717	313	27710410	916305880
27727	08:35:37.668	00:00:27.727	1664	731,267	427,0012	0,3644373	0,460495	399,4745	3,573847	0	836,5648	434,3135	0,2168425	0,4680524	399,4743	3,432561	0	53	784	431						Untertest4.avi	0	880	547	72	111	712	313	716	0	Content		712	320	27727034	916322504
27744	08:35:37.685	00:00:27.743	1665	734,608	422,0627	0,3658766	0,4606643	405,5927	3,648054	0	838,816	427,8626	0,2176608	0,4681723	405,5925	3,457423	0	53	787	425						Untertest4.avi	0	880	547	72	111	712	313	716	0	Content		715	314	27743662	916339132
27760	08:35:37.701	00:00:27.760	1666	731,6072	419,4101	0,3662454	0,4608562	406,8825	3,679765	0	840,2426	428,9437	0,2178781	0,468255	406,8823	3,472735	0	53	786	424						Untertest4.avi	0	880	547	72	111	712	313	716	0	Content		714	313	27760323	916355793
[truncated: 2,121 more rows]
