# Supplementary material for: Gaze Duration Biases for Colours in Combination with Dissonant and Consonant Sounds: A Comparative Eye-Tracking Study with Orangutans
Source: PLoS One. 2015 Oct 14;10(10):e0139894. doi: 10.1371/journal.pone.0139894 (PMC4605782; doi:10.1371/journal.pone.0139894)
Supplement: S1 Data — (ZIP) [file pone.0139894.s004.zip › Plos ColourSound Data/Apes/Farben_Musik_U4/Rec 06-All-Data.tsv]

System Properties:
Operating System:	Microsoft Windows NT 6.1.7601 Service Pack 1
System User Name:	tobiiadmin
Machine Name:	LOE7690LAP
Data properties:
Recording name:	Rec 06
Recording date:	20.08.2013
Recording time:	08:48:45
Recording resolution:	1024 x 768
Export date:	09.03.2014
Export time:	12:24:44
Participant:	Padana_S2
Filter settings:
Eye: Average
Validity: Normal
Fixation filter: Tobii fixation filter
Velocity threshold: 35
Distance threshold: 35
Timestamp	DateTimeStamp	DateTimeStampStartOffset	Number	GazePointXLeft	GazePointYLeft	CamXLeft	CamYLeft	DistanceLeft	PupilLeft	ValidityLeft	GazePointXRight	GazePointYRight	CamXRight	CamYRight	DistanceRight	PupilRight	ValidityRight	FixationIndex	GazePointX	GazePointY	Event	EventKey	Data1	Data2	Descriptor	StimuliName	StimuliID	MediaWidth	MediaHeight	MediaPosX	MediaPosY	MappedFixationPointX	MappedFixationPointY	FixationDuration	AoiIds	AoiNames	WebGroupImage	MappedGazeDataPointX	MappedGazeDataPointY	MicroSecondTimestamp	AbsoluteMicroSecondTimestamp
4	08:48:45.134	00:00:00.003	0	645,9927	297,5898	0,4230681	0,4033402	519,7224	2,988162	0	654,1127	289,2769	0,2634251	0,4230481	526,2957	2,983084	0	0	650	293						No media	0	1024	768	0	0	653	290	121	0	Content		650	293	3895	1703768781
21	08:48:45.151	00:00:00.020	1	644,2776	296,2596	0,4230361	0,4034804	519,7618	3,019877	0	662,8384	293,5392	0,2634245	0,423222	526,3217	3,021867	0	0	654	295						No media	0	1024	768	0	0	653	290	121	0	Content		654	295	20645	1703785531
37	08:48:45.167	00:00:00.037	2	648,6155	300,7697	0,4230287	0,4035282	519,7672	2,98722	0	672,5385	278,2381	0,2634668	0,4234195	526,548	3,002091	0	0	661	290						No media	0	1024	768	0	0	653	290	121	0	Content		661	290	37268	1703802154
54	08:48:45.184	00:00:00.053	3	638,4928	294,204	0,4230598	0,4036627	519,8146	3,026463	0	656,0504	283,9002	0,2634981	0,4236187	526,4003	2,989954	0	0	647	289						No media	0	1024	768	0	0	653	290	121	0	Content		647	289	53893	1703818779
71	08:48:45.201	00:00:00.070	4	654,6673	296,1339	0,4232181	0,4038558	519,5825	3,018622	0	661,3217	282,5063	0,2636507	0,423946	526,6097	3,037818	0	0	658	289						No media	0	1024	768	0	0	653	290	121	0	Content		658	289	70517	1703835403
87	08:48:45.217	00:00:00.087	5	650,916	289,7213	0,4234493	0,4043413	519,8692	3,035411	0	670,8477	279,4294	0,2639285	0,4242946	526,5222	3,006129	0	0	661	285						No media	0	1024	768	0	0	653	290	121	0	Content		661	285	87268	1703852154
104	08:48:45.234	00:00:00.103	6	642,2159	294,0391	0,4239456	0,4046521	519,8467	3,07544	0	649,3005	275,1839	0,2644899	0,4246252	526,423	3,064285	0	0	646	285						No media	0	1024	768	0	0	653	290	121	0	Content		646	285	103890	1703868776
121	08:48:45.251	00:00:00.120	7	520,6779	240,1279	0,4257937	0,4043976	520,1696	3,107915	0	496,5848	235,9978	0,2672629	0,4244069	526,6208	3,134874	0	1	509	238						No media	0	1024	768	0	0	404	130	450	0	Content		509	238	120513	1703885399
137	08:48:45.267	00:00:00.137	8	413,6945	161,7802	0,427586	0,4035797	520,5498	3,087503	0	386,4471	150,7922	0,26915	0,4234825	527,0598	3,111074	0	1	400	156						No media	0	1024	768	0	0	404	130	450	0	Content		400	156	137124	1703902010
154	08:48:45.284	00:00:00.153	9	404,882	137,1965	0,428232	0,4037107	520,4077	3,124582	0	393,9264	122,6464	0,2691574	0,4230925	526,7976	3,117898	0	1	399	130						No media	0	1024	768	0	0	404	130	450	0	Content		399	130	153874	1703918760
170	08:48:45.300	00:00:00.170	10	401,5986	134,1513	0,4287675	0,4038195	520,5236	3,161835	0	402,6103	114,9511	0,2695119	0,4229611	526,8914	3,174378	0	1	402	125						No media	0	1024	768	0	0	404	130	450	0	Content		402	125	170499	1703935385
187	08:48:45.317	00:00:00.187	11	399,7258	135,1026	0,4294027	0,4035331	520,5433	3,199589	0	408,7393	121,819	0,2699968	0,4223453	526,9268	3,166202	0	1	404	128						No media	0	1024	768	0	0	404	130	450	0	Content		404	128	187120	1703952006
204	08:48:45.334	00:00:00.203	12	402,454	138,7408	0,4299526	0,4031961	520,5397	3,212482	0	400,6041	123,8395	0,2704732	0,4217174	526,9867	3,212672	0	1	402	131						No media	0	1024	768	0	0	404	130	450	0	Content		402	131	203873	1703968759
220	08:48:45.350	00:00:00.220	13	405,7984	135,12	0,4304802	0,4027892	520,5964	3,221678	0	400,707	123,844	0,2709991	0,421049	527,2066	3,24344	0	1	403	129						No media	0	1024	768	0	0	404	130	450	0	Content		403	129	220495	1703985381
237	08:48:45.367	00:00:00.237	14	405,5196	127,6919	0,4310167	0,4023495	520,7079	3,244242	0	399,9235	121,9236	0,271446	0,420351	526,9561	3,281983	0	1	403	125						No media	0	1024	768	0	0	404	130	450	0	Content		403	125	237119	1704002005
254	08:48:45.384	00:00:00.253	15	397,4818	130,543	0,4315029	0,4019716	520,4935	3,271945	0	398,4947	114,5696	0,2719149	0,4197728	527,0106	3,285836	0	1	398	123						No media	0	1024	768	0	0	404	130	450	0	Content		398	123	253743	1704018629
270	08:48:45.400	00:00:00.270	16	401,0922	130,8415	0,4319871	0,4017086	520,7805	3,285074	0	398,6146	122,4437	0,2723989	0,4193432	527,4325	3,318787	0	1	400	127						No media	0	1024	768	0	0	404	130	450	0	Content		400	127	270492	1704035378
287	08:48:45.417	00:00:00.287	17	404,8849	145,537	0,4324815	0,401627	520,882	3,333156	0	403,8793	122,0766	0,2728962	0,4190698	527,431	3,310426	0	1	404	134						No media	0	1024	768	0	0	404	130	450	0	Content		404	134	287116	1704052002
304	08:48:45.434	00:00:00.303	18	405,0995	132,4897	0,4329827	0,4015648	520,9351	3,355999	0	405,5496	106,9428	0,2734064	0,4188726	527,4217	3,329201	0	1	405	120						No media	0	1024	768	0	0	404	130	450	0	Content		405	120	303739	1704068625
320	08:48:45.450	00:00:00.320	19	395,3	135,3838	0,4334747	0,4014785	520,9593	3,371557	0	399,6795	118,2582	0,2739006	0,4185642	527,5121	3,360766	0	1	397	127						No media	0	1024	768	0	0	404	130	450	0	Content		397	127	320365	1704085251
337	08:48:45.467	00:00:00.337	20	399,2176	144,8742	0,4339818	0,4012703	520,9091	3,399948	0	400,5023	106,4797	0,2744122	0,4182416	527,6771	3,367399	0	1	400	126						No media	0	1024	768	0	0	404	130	450	0	Content		400	126	337116	1704102002
354	08:48:45.484	00:00:00.353	21	398,0226	132,8097	0,4343994	0,4010791	521,0967	3,410234	0	397,8474	109,9795	0,2748489	0,4178552	527,7332	3,400927	0	1	398	121						No media	0	1024	768	0	0	404	130	450	0	Content		398	121	353745	1704118631
370	08:48:45.500	00:00:00.370	22	399,2817	135,1997	0,4348124	0,4009145	521,2229	3,397151	0	392,9083	111,3995	0,275301	0,4175031	527,9772	3,44412	0	1	396	123						No media	0	1024	768	0	0	404	130	450	0	Content		396	123	370365	1704135251
387	08:48:45.517	00:00:00.386	23	401,8104	134,914	0,4351851	0,4008556	521,3267	3,413852	0	397,8151	111,0408	0,2757185	0,4172547	528,0533	3,420693	0	1	400	123						No media	0	1024	768	0	0	404	130	450	0	Content		400	123	386991	1704151877
404	08:48:45.534	00:00:00.403	24	400,507	127,3108	0,4355098	0,4009177	521,2859	3,409177	0	406,5721	114,8397	0,276101	0,417106	528,0103	3,420107	0	1	404	121						No media	0	1024	768	0	0	404	130	450	0	Content		404	121	403739	1704168625
420	08:48:45.550	00:00:00.420	25	444,9729	180,2804	0,4350929	0,4016289	521,1564	3,434181	0	448,0036	150,9438	0,2758625	0,4174833	528,0333	3,454671	0	1	446	166						No media	0	1024	768	0	0	404	130	450	0	Content		446	166	420362	1704185248
437	08:48:45.567	00:00:00.436	26	519,1218	234,4687	0,4342342	0,4029013	521,029	3,417158	0	516,6592	213,3591	0,2754299	0,4183584	527,8869	3,427113	0	1	518	224						No media	0	1024	768	0	0	404	130	450	0	Content		518	224	436990	1704201876
454	08:48:45.584	00:00:00.453	27	589,5615	312,2861	0,4335474	0,4042009	521,0795	3,436897	0	588,1479	294,4437	0,2750639	0,419255	527,9402	3,48219	0	1	589	303						No media	0	1024	768	0	0	404	130	450	0	Content		589	303	453612	1704218498
470	08:48:45.600	00:00:00.470	28	693,2845	373,6896	0,432593	0,4051859	521,0846	3,461952	0	688,0771	348,0786	0,2743432	0,4199804	528,0989	3,466806	0	1	691	361						No media	0	1024	768	0	0	404	130	450	0	Content		691	361	470360	1704235246
487	08:48:45.617	00:00:00.486	29	782,3546	429,1059	0,4315464	0,4060658	521,005	3,407437	0	797,542	409,7863	0,2735382	0,4205964	528,0696	3,443115	0	1	790	419						No media	0	1024	768	0	0	404	130	450	0	Content		790	419	486984	1704251870
504	08:48:45.634	00:00:00.503	30	882,8229	468,976	0,4306959	0,4067985	521,0673	3,406994	0	911,711	450,4579	0,2728648	0,4211228	528,3826	3,410309	0	1	897	460						No media	0	1024	768	0	0	404	130	450	0	Content		897	460	503610	1704268496
520	08:48:45.650	00:00:00.520	31	975,6308	505,8611	0,4298551	0,4075935	521,2318	3,404504	0	1022,305	501,9269	0,2723218	0,4218186	528,6115	3,433723	0	1	999	504						No media	0	1024	768	0	0	404	130	450	0	Content		999	504	520232	1704285118
537	08:48:45.667	00:00:00.536	32	1090,24	557,1381	0,4292324	0,4082349	521,1741	3,403725	0	1146,356	539,6791	0,2717611	0,4224984	528,6855	3,380058	0	1	1118	548						No media	0	1024	768	0	0	404	130	450	0	Content		1118	548	536984	1704301870
554	08:48:45.684	00:00:00.553	33	1216,205	577,2484	0,4285202	0,4087845	521,5595	3,414391	0	1285,746	570,0762	0,271239	0,4229455	529,0153	3,36787	0	1	1251	574						No media	0	1024	768	0	0	404	130	450	0	Content		1251	574	553609	1704318495
570	08:48:45.700	00:00:00.570	34	1349,744	582,3707	0,4278782	0,4092256	521,8553	3,374741	0	1466,367	568,9477	0,2708903	0,423306	530,1692	3,383436	0	2	1408	576						No media	0	1024	768	0	0	1698	567	100	0	Content		1408	576	570233	1704335119
587	08:48:45.717	00:00:00.586	35	1520,137	565,1657	0,4274275	0,409654	522,4549	3,368546	0	1546,29	579,2327	0,2699937	0,4233939	530,21	3,413593	0	2	1533	572						No media	0	1024	768	0	0	1698	567	100	0	Content		1533	572	586865	1704351751
604	08:48:45.734	00:00:00.603	36	1627,913	563,2723	0,426442	0,4099154	523,8991	3,379269	0	1720,179	560,1265	0,2702385	0,423684	525,4241	3,3192	0	2	1674	562						No media	0	1024	768	0	0	1698	567	100	0	Content		1674	562	603611	1704368497
620	08:48:45.750	00:00:00.620	37	1779,7	539,4623	0,4260866	0,4101379	521,4897	3,347741	0	2050,383	503,6059	0,2703254	0,4239512	527,2838	3,388979	0	2	1915	522						No media	0	1024	768	0	0	1698	567	100	0	Content		1915	522	620230	1704385116
637	08:48:45.767	00:00:00.636	38	1533,845	626,4656	0,4070441	0,4106115	426,3376	2,748238	0	1910,882	569,1409	0,2695076	0,4234472	521,8197	3,231419	0	2	1722	598						No media	0	1024	768	0	0	1698	567	100	0	Content		1722	598	636857	1704401743
653	08:48:45.783	00:00:00.653	39	-1024	-768	-1	-1	-1	-1	4	2390,942	477,5554	0,2836172	0,424381	668,5748	3,371619	0	2	2391	478						No media	0	1024	768	0	0	1698	567	100	0	Content		2391	478	653480	1704418366
670	08:48:45.800	00:00:00.670	40	-1024	-768	-1	-1	-1	-1	4	-1024	-768	-1	-1	-1	-1	4		0	0						No media	0	1024	768	0	0				0	Content		0	0	670230	1704435116
687	08:48:45.817	00:00:00.686	41	-1024	-768	-1	-1	-1	-1	4	-1024	-768	-1	-1	-1	-1	4		0	0						No media	0	1024	768	0	0				0	Content		0	0	686853	1704451739
703	08:48:45.833	00:00:00.703	42	-1024	-768	-1	-1	-1	-1	4	-1024	-768	-1	-1	-1	-1	4		0	0						No media	0	1024	768	0	0				0	Content		0	0	703481	1704468367
720	08:48:45.850	00:00:00.720	43	-1024	-768	-1	-1	-1	-1	4	-1024	-768	-1	-1	-1	-1	4		0	0						No media	0	1024	768	0	0				0	Content		0	0	720103	1704484989
737	08:48:45.867	00:00:00.736	44	-1024	-768	-1	-1	-1	-1	4	-1024	-768	-1	-1	-1	-1	4		0	0						No media	0	1024	768	0	0				0	Content		0	0	736855	1704501741
753	08:48:45.883	00:00:00.753	45	-1024	-768	-1	-1	-1	-1	4	-1024	-768	-1	-1	-1	-1	4		0	0						No media	0	1024	768	0	0				0	Content		0	0	753481	1704518367
770	08:48:45.900	00:00:00.770	46	-1024	-768	-1	-1	-1	-1	4	-1024	-768	-1	-1	-1	-1	4		0	0						No media	0	1024	768	0	0				0	Content		0	0	770104	1704534990
787	08:48:45.917	00:00:00.786	47	-1024	-768	-1	-1	-1	-1	4	-1024	-768	-1	-1	-1	-1	4		0	0						No media	0	1024	768	0	0				0	Content		0	0	786727	1704551613
803	08:48:45.933	00:00:00.803	48	-1024	-768	-1	-1	-1	-1	4	-1024	-768	-1	-1	-1	-1	4		0	0						No media	0	1024	768	0	0				0	Content		0	0	803478	1704568364
820	08:48:45.950	00:00:00.820	49	-1024	-768	-1	-1	-1	-1	4	-1024	-768	-1	-1	-1	-1	4		0	0						No media	0	1024	768	0	0				0	Content		0	0	820098	1704584984
837	08:48:45.967	00:00:00.836	50	-1024	-768	-1	-1	-1	-1	4	-1024	-768	-1	-1	-1	-1	4		0	0						No media	0	1024	768	0	0				0	Content		0	0	836766	1704601652
853	08:48:45.983	00:00:00.853	51	-1024	-768	-1	-1	-1	-1	4	-1024	-768	-1	-1	-1	-1	4		0	0						No media	0	1024	768	0	0				0	Content		0	0	853348	1704618234
870	08:48:46.000	00:00:00.870	52	-1024	-768	-1	-1	-1	-1	4	-1024	-768	-1	-1	-1	-1	4		0	0						No media	0	1024	768	0	0				0	Content		0	0	870030	1704634916
887	08:48:46.017	00:00:00.886	53	-1024	-768	-1	-1	-1	-1	4	-1024	-768	-1	-1	-1	-1	4		0	0						No media	0	1024	768	0	0				0	Content		0	0	886698	1704651584
903	08:48:46.033	00:00:00.903	54	1477,625	611,1521	0,4218098	0,4024613	476,3503	3,318753	0	1384,777	649,6683	0,2594637	0,4191398	420,2015	2,909054	0	3	1431	630						No media	0	1024	768	0	0	1429	629	966	0	Content		1431	630	903345	1704668231
920	08:48:46.050	00:00:00.920	55	1498,339	603,2631	0,4231189	0,4020723	481,5856	3,379522	0	1377,783	647,101	0,2591676	0,4188463	418,0839	2,842755	0	3	1438	625						No media	0	1024	768	0	0	1429	629	966	0	Content		1438	625	920095	1704684981
937	08:48:46.067	00:00:00.936	56	1473,059	595,8691	0,4230704	0,4017625	480,9482	3,389713	0	1376,916	657,5272	0,259483	0,418667	420,2487	2,901573	0	3	1425	627						No media	0	1024	768	0	0	1429	629	966	0	Content		1425	627	936722	1704701608
953	08:48:46.083	00:00:00.953	57	1487,875	598,392	0,4231321	0,4015965	479,9545	3,383141	0	1376,942	656,7523	0,2593286	0,4185735	418,2542	2,880871	0	3	1432	628						No media	0	1024	768	0	0	1429	629	966	0	Content		1432	628	953347	1704718233
970	08:48:46.100	00:00:00.969	58	1478,828	603,2185	0,4235088	0,4014522	481,1649	3,431476	0	1279,478	676,6649	0,2533044	0,4186874	377,498	2,630495	0	3	1379	640						No media	0	1024	768	0	0	1429	629	966	0	Content		1379	640	969974	1704734860
987	08:48:46.117	00:00:00.986	59	1494,252	600,5287	0,4238989	0,4012668	482,4728	3,443434	0	1392,74	650,7086	0,2600662	0,4184342	421,2291	2,955642	0	3	1443	626						No media	0	1024	768	0	0	1429	629	966	0	Content		1443	626	986722	1704751608
1003	08:48:46.133	00:00:01.003	60	1474,519	604,4926	0,4235057	0,4011873	479,7045	3,462112	0	1385,41	653,3475	0,2599844	0,4184306	420,0282	2,95726	0	3	1430	629						No media	0	1024	768	0	0	1429	629	966	0	Content		1430	629	1003347	1704768233
1020	08:48:46.150	00:00:01.019	61	1484,556	603,9438	0,4240326	0,4011065	481,6389	3,470199	0	1382,389	651,3647	0,2602285	0,4184095	420,6108	2,965401	0	3	1433	628						No media	0	1024	768	0	0	1429	629	966	0	Content		1433	628	1019969	1704784855
1037	08:48:46.167	00:00:01.036	62	1486,841	597,7769	0,424204	0,4009212	482,0053	3,511444	0	1278,326	680,8469	0,253923	0,4185377	377,9408	2,685929	0	3	1383	639						No media	0	1024	768	0	0	1429	629	966	0	Content		1383	639	1036595	1704801481
1053	08:48:46.183	00:00:01.053	63	1472,64	599,115	0,4242065	0,4007583	481,3684	3,520247	0	1385,476	651,1437	0,2605685	0,4182504	421,0339	3,020899	0	3	1429	625						No media	0	1024	768	0	0	1429	629	966	0	Content		1429	625	1053346	1704818232
1070	08:48:46.200	00:00:01.069	64	1477,46	601,1196	0,4240111	0,4004988	479,6819	3,531702	0	1386,591	650,3599	0,2606918	0,4179938	420,6775	3,007097	0	3	1432	626						No media	0	1024	768	0	0	1429	629	966	0	Content		1432	626	1069969	1704834855
1087	08:48:46.217	00:00:01.086	65	1485,952	600,2215	0,4245489	0,4003105	481,6009	3,550422	0	1384,675	657,4062	0,2610798	0,4177939	422,0567	3,037696	0	3	1435	629						No media	0	1024	768	0	0	1429	629	966	0	Content		1435	629	1086592	1704851478
1103	08:48:46.233	00:00:01.103	66	1475,534	599,0864	0,4248164	0,4001443	482,0853	3,568469	0	1376,309	655,9987	0,2607696	0,4177721	418,8339	3,026004	0	3	1426	628						No media	0	1024	768	0	0	1429	629	966	0	Content		1426	628	1103217	1704868103
1120	08:48:46.250	00:00:01.119	67	1480,182	594,6987	0,4249399	0,400016	482,0992	3,562978	0	1382,107	656,5989	0,2614324	0,4177729	422,0302	3,087183	0	3	1431	626						No media	0	1024	768	0	0	1429	629	966	0	Content		1431	626	1119969	1704884855
1137	08:48:46.267	00:00:01.136	68	1470,361	592,9738	0,4247495	0,3999022	480,6958	3,607708	0	1380,378	659,2098	0,2614829	0,4178144	421,4759	3,068751	0	3	1425	626						No media	0	1024	768	0	0	1429	629	966	0	Content		1425	626	1136561	1704901447
1153	08:48:46.283	00:00:01.153	69	1484,428	598,5723	0,424907	0,3998519	481,251	3,598461	0	1384,574	656,3313	0,2615877	0,4180337	421,5918	3,090079	0	3	1435	627						No media	0	1024	768	0	0	1429	629	966	0	Content		1435	627	1153186	1704918072
1170	08:48:46.300	00:00:01.169	70	1485,087	593,3048	0,4249134	0,3998285	481,3181	3,630244	0	1381,249	645,845	0,2616281	0,4182744	421,5701	3,090096	0	3	1433	620						No media	0	1024	768	0	0	1429	629	966	0	Content		1433	620	1169810	1704934696
1187	08:48:46.317	00:00:01.186	71	1480,193	601,5314	0,4248133	0,3997494	480,9043	3,636831	0	1383,676	650,2529	0,2613803	0,4183821	419,711	3,084069	0	3	1432	626						No media	0	1024	768	0	0	1429	629	966	0	Content		1432	626	1186559	1704951445
1203	08:48:46.333	00:00:01.203	72	1492,485	598,3955	0,4248596	0,3996813	481,1632	3,652621	0	1374,88	654,3856	0,2615963	0,418515	420,6994	3,123764	0	3	1434	626						No media	0	1024	768	0	0	1429	629	966	0	Content		1434	626	1203180	1704968066
1220	08:48:46.350	00:00:01.219	73	1488,229	590,7424	0,4247342	0,3996044	480,7182	3,682564	0	1380,731	658,348	0,2616912	0,4186309	421,1115	3,151655	0	3	1434	625						No media	0	1024	768	0	0	1429	629	966	0	Content		1434	625	1219806	1704984692
1236	08:48:46.366	00:00:01.236	74	1480,178	599,2712	0,4244771	0,3995105	479,7781	3,684152	0	1377,556	652,2496	0,2615215	0,418873	420,095	3,144806	0	3	1429	626						No media	0	1024	768	0	0	1429	629	966	0	Content		1429	626	1236433	1705001319
1253	08:48:46.383	00:00:01.253	75	1482,963	601,995	0,4245372	0,3994276	480,6578	3,68588	0	1373,531	655,7812	0,2616728	0,4190879	421,5895	3,158817	0	3	1428	629						No media	0	1024	768	0	0	1429	629	966	0	Content		1428	629	1253180	1705018066
1270	08:48:46.400	00:00:01.269	76	1480,227	602,6287	0,4246663	0,3992192	481,6649	3,727042	0	1365,162	655,6167	0,2612753	0,4192444	419,0585	3,135951	0	3	1423	629						No media	0	1024	768	0	0	1429	629	966	0	Content		1423	629	1269805	1705034691
1286	08:48:46.416	00:00:01.286	77	1487,7	596,9744	0,4246694	0,3988827	481,7813	3,715382	0	1369,837	663,0649	0,2613325	0,4193489	419,2622	3,157604	0	3	1429	630						No media	0	1024	768	0	0	1429	629	966	0	Content		1429	630	1286429	1705051315
1303	08:48:46.433	00:00:01.303	78	1481,359	603,4379	0,4247483	0,3982557	481,5239	3,750676	0	1375,195	652,8614	0,2618664	0,4193508	421,5554	3,187831	0	3	1428	628						No media	0	1024	768	0	0	1429	629	966	0	Content		1428	628	1303052	1705067938
1320	08:48:46.450	00:00:01.319	79	1481,273	604,4418	0,4247148	0,3974406	480,5935	3,769829	0	1373,144	652,4401	0,2619128	0,4191458	420,7554	3,179433	0	3	1427	628						No media	0	1024	768	0	0	1429	629	966	0	Content		1427	628	1319801	1705084687
1336	08:48:46.466	00:00:01.336	80	1466,281	607,0541	0,4245292	0,3964706	479,9434	3,762424	0	1371,054	655,4878	0,261863	0,418435	420,3994	3,194668	0	3	1419	631						No media	0	1024	768	0	0	1429	629	966	0	Content		1419	631	1336426	1705101312
1353	08:48:46.483	00:00:01.353	81	1475,806	602,7092	0,4246935	0,3956275	481,5218	3,780467	0	1362,572	657,5636	0,2618341	0,4177782	420,5056	3,25678	0	3	1419	630						No media	0	1024	768	0	0	1429	629	966	0	Content		1419	630	1353051	1705117937
1370	08:48:46.500	00:00:01.369	82	1494,917	604,3087	0,4247572	0,3951429	482,5363	3,771785	0	1384,712	650,5107	0,2623229	0,4175822	424,334	3,246966	0	3	1440	627						No media	0	1024	768	0	0	1429	629	966	0	Content		1440	627	1369685	1705134571
1386	08:48:46.516	00:00:01.386	83	1482,744	596,5508	0,4243669	0,3949981	481,1301	3,773733	0	1385,756	658,3405	0,2621558	0,4175575	423,617	3,258807	0	3	1434	627						No media	0	1024	768	0	0	1429	629	966	0	Content		1434	627	1386423	1705151309
1403	08:48:46.533	00:00:01.403	84	1479,465	602,934	0,4242289	0,3949632	480,8745	3,770113	0	1380,527	660,4419	0,2617219	0,4177074	421,0784	3,224173	0	3	1430	632						No media	0	1024	768	0	0	1429	629	966	0	Content		1430	632	1403048	1705167934
1420	08:48:46.550	00:00:01.419	85	1503,545	603,2491	0,4246041	0,3950096	483,1164	3,80287	0	1372,858	659,1743	0,2615565	0,4179642	420,1552	3,22137	0	3	1438	631						No media	0	1024	768	0	0	1429	629	966	0	Content		1438	631	1419672	1705184558
1436	08:48:46.566	00:00:01.436	86	1482,194	604,1765	0,4245414	0,3950783	482,9363	3,785392	0	1372,462	656,2169	0,2616614	0,4182422	420,9099	3,223247	0	3	1427	630						No media	0	1024	768	0	0	1429	629	966	0	Content		1427	630	1436295	1705201181
1453	08:48:46.583	00:00:01.453	87	1480,062	604,3437	0,424499	0,3950822	482,8627	3,804384	0	1374,498	658,5768	0,2616886	0,4183366	421,1047	3,211531	0	3	1427	631						No media	0	1024	768	0	0	1429	629	966	0	Content		1427	631	1453046	1705217932
1470	08:48:46.600	00:00:01.469	88	1493,828	600,6429	0,4247186	0,3949746	484,2332	3,784691	0	1375,253	654,5348	0,2616665	0,4183321	421,442	3,211215	0	3	1435	628						No media	0	1024	768	0	0	1429	629	966	0	Content		1435	628	1469670	1705234556
1486	08:48:46.616	00:00:01.486	89	1488,308	603,504	0,4242695	0,3947951	482,5329	3,795195	0	1370,515	653,639	0,2611823	0,4182664	418,3996	3,18539	0	3	1429	629						No media	0	1024	768	0	0	1429	629	966	0	Content		1429	629	1486296	1705251182
1503	08:48:46.633	00:00:01.502	90	1486,711	610,4044	0,4240991	0,3945647	482,1448	3,796215	0	1371,242	660,8954	0,2613525	0,4180254	420,0688	3,207764	0	3	1429	636						No media	0	1024	768	0	0	1429	629	966	0	Content		1429	636	1502918	1705267804
1520	08:48:46.650	00:00:01.519	91	1488,387	603,3889	0,4241513	0,3943519	482,9602	3,77585	0	1366,576	659,5222	0,2613038	0,4177945	420,1624	3,189208	0	3	1427	631						No media	0	1024	768	0	0	1429	629	966	0	Content		1427	631	1519666	1705284552
1536	08:48:46.666	00:00:01.536	92	1480,695	601,6228	0,4240946	0,3942605	483,0631	3,794513	0	1380,457	656,5647	0,2613569	0,4177273	420,7253	3,213395	0	3	1431	629						No media	0	1024	768	0	0	1429	629	966	0	Content		1431	629	1536289	1705301175
1553	08:48:46.683	00:00:01.552	93	1484,244	606,0855	0,4240654	0,3943297	483,0522	3,774796	0	1373,819	655,2244	0,2613909	0,4177904	421,0836	3,222447	0	3	1429	631						No media	0	1024	768	0	0	1429	629	966	0	Content		1429	631	1552915	1705317801
1570	08:48:46.700	00:00:01.569	94	1495,2	599,7838	0,4240378	0,3946204	483,0198	3,797109	0	1371,953	654,1152	0,2613275	0,418116	420,737	3,24509	0	3	1434	627						No media	0	1024	768	0	0	1429	629	966	0	Content		1434	627	1569535	1705334421
1586	08:48:46.716	00:00:01.586	95	1481,077	605,0598	0,4240489	0,3950192	482,9234	3,800301	0	1383,07	653,0917	0,2615106	0,4184713	422,051	3,233871	0	3	1432	629						No media	0	1024	768	0	0	1429	629	966	0	Content		1432	629	1586283	1705351169
1603	08:48:46.733	00:00:01.602	96	1488,719	605,1792	0,4240403	0,3955065	483,0766	3,799937	0	1382,524	653,2205	0,2616335	0,4189441	423,1945	3,270238	0	3	1436	629						No media	0	1024	768	0	0	1429	629	966	0	Content		1436	629	1602907	1705367793
1620	08:48:46.750	00:00:01.619	97	1477,307	600,4311	0,4241222	0,3960138	483,7886	3,821745	0	1366,92	664,3031	0,2607446	0,4193949	417,6428	3,211324	0	3	1422	632						No media	0	1024	768	0	0	1429	629	966	0	Content		1422	632	1619537	1705384423
1636	08:48:46.766	00:00:01.636	98	1475,824	608,8445	0,4266472	0,3965847	496,0578	3,90568	0	1317,863	672,0688	0,2609995	0,4200479	418,2086	3,257091	0	3	1397	640						No media	0	1024	768	0	0	1429	629	966	0	Content		1397	640	1636159	1705401045
1653	08:48:46.783	00:00:01.652	99	1482,605	617,0024	0,4266786	0,3970139	496,9651	3,941525	0	1332,424	675,3333	0,2611581	0,4204567	420,2331	3,277491	0	3	1408	646						No media	0	1024	768	0	0	1429	629	966	0	Content		1408	646	1652906	1705417792
1670	08:48:46.800	00:00:01.669	100	1471,637	613,1453	0,4267346	0,3972818	498,0781	3,961677	0	1327,386	676,804	0,2609095	0,420767	420,1487	3,271776	0	3	1400	645						No media	0	1024	768	0	0	1429	629	966	0	Content		1400	645	1669529	1705434415
1686	08:48:46.816	00:00:01.686	101	1469,314	618,7042	0,4265711	0,3975604	497,8023	3,96919	0	1322,02	681,5397	0,260422	0,4209654	417,7735	3,248892	0	3	1396	650						No media	0	1024	768	0	0	1429	629	966	0	Content		1396	650	1686151	1705451037
1695	08:48:46.825																				MovieStart	128	0	0	Untertest4.avi
1703	08:48:46.833	00:00:01.702	102	1474,078	617,4706	0,4261367	0,3978362	496,2164	3,969176	0	1328,893	676,9123	0,2606618	0,4212736	420,8475	3,258706	0	3	1401	647						Untertest4.avi	0	880	547	72	111	1357	518	966	0	Content		1329	536	1702903	1705467789
1720	08:48:46.850	00:00:01.719	103	1480,028	613,91	0,4261493	0,3981829	497,0499	3,961809	0	1321,813	672,4172	0,2603666	0,4215822	419,7083	3,270025	0	3	1401	643						Untertest4.avi	0	880	547	72	111	1357	518	966	0	Content		1329	532	1719525	1705484411
1736	08:48:46.866	00:00:01.736	104	1486,342	614,6309	0,4262393	0,3984714	498,1969	4,013942	0	1325,126	683,2688	0,2599885	0,4218075	417,9636	3,269264	0	3	1406	649						Untertest4.avi	0	880	547	72	111	1357	518	966	0	Content		1334	538	1736148	1705501034
1753	08:48:46.883	00:00:01.752	105	1486,835	614,4048	0,425841	0,3988419	496,9211	4,001229	0	1322,519	673,7056	0,2601286	0,422176	420,3626	3,297945	0	3	1405	644						Untertest4.avi	0	880	547	72	111	1357	518	966	0	Content		1333	533	1752782	1705517668
1770	08:48:46.900	00:00:01.769	106	1483,566	616,4695	0,426027	0,3991819	498,6415	4,030655	0	1327,867	680,458	0,2597845	0,4225158	418,9619	3,29265	0	3	1406	648						Untertest4.avi	0	880	547	72	111	1357	518	966	0	Content		1334	537	1769519	1705534405
1786	08:48:46.916	00:00:01.786	107	1494,492	612,9614	0,4259026	0,3994952	498,8618	4,016665	0	1329,808	675,9838	0,2598419	0,4227853	420,5318	3,301972	0	3	1412	644						Untertest4.avi	0	880	547	72	111	1357	518	966	0	Content		1340	533	1786141	1705551027
1803	08:48:46.933	00:00:01.802	108	1493,81	611,1974	0,4254245	0,3996835	497,075	4,034968	0	1328,317	669,4108	0,2595208	0,4229778	419,5579	3,329458	0	3	1411	640						Untertest4.avi	0	880	547	72	111	1357	518	966	0	Content		1339	529	1802775	1705567661
1819	08:48:46.949	00:00:01.819	109	1487,718	615,9332	0,4254702	0,399765	498,0951	4,025098	0	1327,339	673,9308	0,2592996	0,4230134	418,8626	3,324572	0	3	1408	645						Untertest4.avi	0	880	547	72	111	1357	518	966	0	Content		1336	534	1819389	1705584275
1836	08:48:46.966	00:00:01.836	110	1480,867	608,6368	0,4253137	0,3998275	498,1332	4,057729	0	1339,548	676,7825	0,2593966	0,4230888	420,5943	3,350792	0	3	1410	643						Untertest4.avi	0	880	547	72	111	1357	518	966	0	Content		1338	532	1836136	1705601022
1853	08:48:46.983	00:00:01.852	111	1477,95	617,3311	0,4249587	0,3999478	496,9302	4,058295	0	1336,297	678,0316	0,2591815	0,4231932	420,2235	3,348146	0	3	1407	648						Untertest4.avi	0	880	547	72	111	1357	518	966	0	Content		1335	537	1852770	1705617656
1869	08:48:46.999	00:00:01.869	112	1518,266	688,9143	0,4227378	0,4016066	488,6192	4,052893	0	1361,217	731,6189	0,2596017	0,4246243	422,876	3,405108	0	4	1440	710						Untertest4.avi	0	880	547	72	111	1403	686	366	0	Content		1368	599	1869381	1705634267
1886	08:48:47.016	00:00:01.886	113	1562,081	793,0463	0,4193076	0,4032288	475,1848	3,912476	0	1408,969	796,9117	0,2584382	0,4256482	415,9392	3,32305	0	4	1486	795						Untertest4.avi	0	880	547	72	111	1403	686	366	0	Content		1414	684	1886006	1705650892
1903	08:48:47.033	00:00:01.902	114	1548,594	799,6691	0,4199101	0,4034461	478,1215	3,955048	0	1408,046	823,4191	0,258219	0,4259013	415,6827	3,352641	0	4	1478	812						Untertest4.avi	0	880	547	72	111	1403	686	366	0	Content		1406	701	1902770	1705667656
1919	08:48:47.049	00:00:01.919	115	1555,953	796,0259	0,4202162	0,4036949	479,5561	3,972683	0	1396,183	807,4288	0,2581033	0,4264158	416,1218	3,376797	0	4	1476	802						Untertest4.avi	0	880	547	72	111	1403	686	366	0	Content		1404	691	1919379	1705684265
1936	08:48:47.066	00:00:01.936	116	1552,312	786,824	0,4200549	0,4039838	478,7321	3,945795	0	1408,035	811,6932	0,2581104	0,4267066	416,8217	3,374418	0	4	1480	799						Untertest4.avi	0	880	547	72	111	1403	686	366	0	Content		1408	688	1936001	1705700887
1953	08:48:47.083	00:00:01.952	117	1562,814	801,5258	0,4202874	0,4044089	479,9461	3,965209	0	1416,481	818,7367	0,2581851	0,427249	417,8705	3,367255	0	4	1490	810						Untertest4.avi	0	880	547	72	111	1403	686	366	0	Content		1418	699	1952625	1705717511
1969	08:48:47.099	00:00:01.969	118	1558,85	796,2463	0,4200325	0,4046873	478,5986	3,964682	0	1408,011	810,7913	0,258004	0,4274912	417,1355	3,39815	0	4	1483	804						Untertest4.avi	0	880	547	72	111	1403	686	366	0	Content		1411	693	1969374	1705734260
1986	08:48:47.116	00:00:01.985	119	1559,768	792,9406	0,4200974	0,4047091	478,9927	3,957122	0	1408,364	805,6464	0,2578071	0,4276042	416,2892	3,348873	0	4	1484	799						Untertest4.avi	0	880	547	72	111	1403	686	366	0	Content		1412	688	1985995	1705750881
2003	08:48:47.133	00:00:02.002	120	1550,134	794,0876	0,4204012	0,4045307	480,6874	3,933047	0	1408,748	805,8037	0,2579024	0,4274692	417,2093	3,361622	0	4	1479	800						Untertest4.avi	0	880	547	72	111	1403	686	366	0	Content		1407	689	2002621	1705767507
2019	08:48:47.149	00:00:02.019	121	1558,674	791,4512	0,4200551	0,4042339	478,8498	3,896148	0	1399,967	804,3234	0,2577299	0,4272453	416,3009	3,330597	0	4	1479	798						Untertest4.avi	0	880	547	72	111	1403	686	366	0	Content		1407	687	2019244	1705784130
2036	08:48:47.166	00:00:02.035	122	1533,748	783,5305	0,4201193	0,4039815	479,0897	3,89186	0	1406,1	806,4333	0,2579479	0,4269183	417,5536	3,301924	0	4	1470	795						Untertest4.avi	0	880	547	72	111	1403	686	366	0	Content		1398	684	2035997	1705800883
2053	08:48:47.183	00:00:02.052	123	1549,789	793,3276	0,4205205	0,4036774	480,9907	3,866741	0	1404,985	808,0088	0,2579407	0,4266472	417,1487	3,272782	0	4	1477	801						Untertest4.avi	0	880	547	72	111	1403	686	366	0	Content		1405	690	2052618	1705817504
2069	08:48:47.199	00:00:02.069	124	1544,743	798,5688	0,4204817	0,403366	480,2643	3,808614	0	1402,238	795,853	0,2582133	0,4264902	418,3788	3,246071	0	4	1473	797						Untertest4.avi	0	880	547	72	111	1403	686	366	0	Content		1401	686	2069243	1705834129
2086	08:48:47.216	00:00:02.085	125	1537,999	794,1151	0,420854	0,4032432	481,5541	3,787051	0	1408,191	802,5551	0,258424	0,4263879	419,076	3,216475	0	4	1473	798						Untertest4.avi	0	880	547	72	111	1403	686	366	0	Content		1401	687	2085866	1705850752
2103	08:48:47.233	00:00:02.102	126	1538,435	788,2272	0,4207844	0,4031948	480,4571	3,746448	0	1395,193	802,3988	0,258305	0,4264266	417,5977	3,180721	0	4	1467	795						Untertest4.avi	0	880	547	72	111	1403	686	366	0	Content		1395	684	2102615	1705867501
2119	08:48:47.249	00:00:02.119	127	1523,539	791,1828	0,420889	0,4032394	480,0936	3,721731	0	1401,61	798,9281	0,2585985	0,4265454	418,3583	3,169908	0	4	1463	795						Untertest4.avi	0	880	547	72	111	1403	686	366	0	Content		1391	684	2119237	1705884123
2136	08:48:47.266	00:00:02.135	128	1547,615	787,077	0,421816	0,40326	483,7285	3,726274	0	1409,692	807,3265	0,2589491	0,4266282	419,5874	3,13684	0	4	1479	797						Untertest4.avi	0	880	547	72	111	1403	686	366	0	Content		1407	686	2135864	1705900750
2152	08:48:47.282	00:00:02.152	129	1537,419	792,9988	0,4215103	0,4032546	481,0221	3,657398	0	1405,561	798,5294	0,2591438	0,4267582	419,4571	3,114988	0	4	1471	796						Untertest4.avi	0	880	547	72	111	1403	686	366	0	Content		1399	685	2152487	1705917373
2169	08:48:47.299	00:00:02.169	130	1541,733	785,1246	0,4223343	0,4032465	484,0046	3,657787	0	1407,702	804,0936	0,259541	0,4267804	420,6488	3,106504	0	4	1475	795						Untertest4.avi	0	880	547	72	111	1403	686	366	0	Content		1403	684	2169236	1705934122
2186	08:48:47.316	00:00:02.185	131	1533,49	788,7043	0,4219673	0,4032133	481,0839	3,625504	0	1400,399	796,4965	0,2595334	0,4267857	419,6264	3,079671	0	4	1467	793						Untertest4.avi	0	880	547	72	111	1403	686	366	0	Content		1395	682	2185862	1705950748
2202	08:48:47.332	00:00:02.202	132	1501,088	746,4832	0,4279259	0,4023341	507,4103	3,788002	0	1349,349	770,3562	0,2623132	0,4259257	431,8206	3,159114	0	4	1425	758						Untertest4.avi	0	880	547	72	111	1403	686	366	0	Content		1353	647	2202487	1705967373
2219	08:48:47.349	00:00:02.219	133	1283,83	638,9305	0,4340685	0,4000087	528,9707	4,000366	0	1311,184	650,4026	0,2753156	0,4237674	517,8659	3,800301	0	4	1298	645						Untertest4.avi	0	880	547	72	111	1403	686	366	0	Content		1226	534	2219109	1705983995
2236	08:48:47.366	00:00:02.235	134	1051,999	536,1628	0,4345651	0,3981941	519,4161	3,879463	0	1121,093	546,4194	0,2788763	0,4221133	529,7097	3,855171	0	5	1087	541						Untertest4.avi	0	880	547	72	111	698	308	383	0	Content		1015	430	2235860	1706000746
2252	08:48:47.382	00:00:02.252	135	898,5283	481,5927	0,4364653	0,3969665	519,3226	3,87353	0	952,8219	491,59	0,2806502	0,4212443	529,186	3,861676	0	5	926	487						Untertest4.avi	0	880	547	72	111	698	308	383	0	Content		854	376	2252483	1706017369
2269	08:48:47.399	00:00:02.269	136	788,0068	445,154	0,4379195	0,396192	519,2358	3,874256	0	817,5308	442,5471	0,2820802	0,4206372	529,0302	3,878199	0	5	803	444						Untertest4.avi	0	880	547	72	111	698	308	383	0	Content		731	333	2269108	1706033994
2286	08:48:47.416	00:00:02.285	137	745,1099	426,7194	0,43864	0,3958285	519,249	3,868405	0	760,598	416,4276	0,2827723	0,4203841	528,7609	3,875204	0	5	753	422						Untertest4.avi	0	880	547	72	111	698	308	383	0	Content		681	311	2285744	1706050630
2302	08:48:47.432	00:00:02.302	138	753,5508	421,7343	0,4387754	0,3959424	519,0769	3,874078	0	765,3533	417,5932	0,2827165	0,4204267	528,6868	3,867603	0	5	759	420						Untertest4.avi	0	880	547	72	111	698	308	383	0	Content		687	309	2302483	1706067369
2319	08:48:47.449	00:00:02.319	139	750,0524	432,8293	0,4389848	0,3959762	518,9581	3,904343	0	763,7641	419,2113	0,2827694	0,4204489	528,6887	3,868214	0	5	757	426						Untertest4.avi	0	880	547	72	111	698	308	383	0	Content		685	315	2319105	1706083991
2336	08:48:47.466	00:00:02.335	140	767,3093	422,4551	0,439196	0,3959008	518,8917	3,873209	0	758,5753	415,7495	0,2828459	0,4203439	528,5812	3,863784	0	5	763	419						Untertest4.avi	0	880	547	72	111	698	308	383	0	Content		691	308	2335742	1706100628
2352	08:48:47.482	00:00:02.352	141	753,2012	425,7042	0,4393688	0,3958203	518,8202	3,865073	0	761,6876	421,2285	0,2829376	0,4202313	528,5306	3,86361	0	5	757	423						Untertest4.avi	0	880	547	72	111	698	308	383	0	Content		685	312	2352479	1706117365
2369	08:48:47.499	00:00:02.369	142	760,4509	430,6083	0,4395395	0,3956741	518,8046	3,860885	0	762,7086	415,7716	0,283072	0,4201289	528,5827	3,872576	0	5	762	423						Untertest4.avi	0	880	547	72	111	698	308	383	0	Content		690	312	2369105	1706133991
2386	08:48:47.516	00:00:02.385	143	768,2885	422,004	0,4396873	0,3955674	518,8295	3,869702	0	770,6223	404,9745	0,2839597	0,4199756	535,2448	3,91569	0	5	769	413						Untertest4.avi	0	880	547	72	111	698	308	383	0	Content		697	302	2385752	1706150638
2402	08:48:47.532	00:00:02.402	144	767,6734	424,66	0,4397982	0,3954481	518,7667	3,864651	0	764,627	414,1215	0,2832628	0,4198973	528,5397	3,819656	0	5	766	419						Untertest4.avi	0	880	547	72	111	698	308	383	0	Content		694	308	2402357	1706167243
2419	08:48:47.549	00:00:02.419	145	766,1643	427,3862	0,4399094	0,3953703	518,6696	3,8606	0	762,9603	423,4156	0,2833562	0,4198592	528,5631	3,827819	0	5	765	425						Untertest4.avi	0	880	547	72	111	698	308	383	0	Content		693	314	2419106	1706183992
2436	08:48:47.566	00:00:02.435	146	770,5741	423,0782	0,4399988	0,3953572	518,6628	3,832805	0	758,2136	423,2576	0,2834472	0,4199087	528,5819	3,829051	0	5	764	423						Untertest4.avi	0	880	547	72	111	698	308	383	0	Content		692	312	2435738	1706200624
2452	08:48:47.582	00:00:02.452	147	768,6112	424,3531	0,4401201	0,3953955	518,7624	3,813949	0	775,2399	401,4168	0,2843874	0,4199526	535,7037	3,843504	0	5	772	413						Untertest4.avi	0	880	547	72	111	698	308	383	0	Content		700	302	2452353	1706217239
2469	08:48:47.599	00:00:02.468	148	771,4383	424,0517	0,4402332	0,3954157	518,7412	3,771606	0	774,0935	407,3111	0,2844059	0,420033	534,8042	3,82201	0	5	773	416						Untertest4.avi	0	880	547	72	111	698	308	383	0	Content		701	305	2468977	1706233863
2486	08:48:47.616	00:00:02.485	149	767,62	429,2151	0,440344	0,3954673	518,6955	3,765938	0	758,7493	418,6444	0,2837828	0,4201093	528,4931	3,713706	0	5	763	424						Untertest4.avi	0	880	547	72	111	698	308	383	0	Content		691	313	2485733	1706250619
2502	08:48:47.632	00:00:02.502	150	767,3168	430,765	0,4404792	0,3954772	518,6113	3,726213	0	762,1404	422,4597	0,2839057	0,4201198	528,5431	3,679293	0	5	765	427						Untertest4.avi	0	880	547	72	111	698	308	383	0	Content		693	316	2502348	1706267234
2519	08:48:47.649	00:00:02.518	151	770,3121	424,1389	0,4405948	0,3954819	518,621	3,661698	0	776,2973	406,5826	0,2848234	0,4200848	535,1431	3,690734	0	5	773	415						Untertest4.avi	0	880	547	72	111	698	308	383	0	Content		701	304	2518976	1706283862
2536	08:48:47.666	00:00:02.535	152	807,0808	405,078	0,4399773	0,3953691	518,699	3,62285	0	797,8391	412,9969	0,2836852	0,419992	528,6972	3,649761	0	5	802	409						Untertest4.avi	0	880	547	72	111	698	308	383	0	Content		730	298	2535598	1706300484
2552	08:48:47.682	00:00:02.552	153	963,5684	360,4045	0,4381882	0,3949009	519,0142	3,530183	0	955,1552	349,4312	0,2824371	0,4193053	529,254	3,536801	0	5	959	355						Untertest4.avi	0	880	547	72	111	698	308	383	0	Content		887	244	2552348	1706317234
2569	08:48:47.699	00:00:02.568	154	1017,822	330,4155	0,4375225	0,3946622	519,1688	3,486202	0	1047,735	308,5556	0,2816514	0,4190732	529,3968	3,469519	0	5	1033	319						Untertest4.avi	0	880	547	72	111	698	308	383	0	Content		961	208	2568973	1706333859
2586	08:48:47.716	00:00:02.585	155	1033,526	325,5558	0,4374118	0,3946498	519,0889	3,435557	0	1058,562	315,5973	0,2814385	0,4192251	529,4414	3,438369	0	5	1046	321						Untertest4.avi	0	880	547	72	111	698	308	383	0	Content		974	210	2585598	1706350484
2602	08:48:47.732	00:00:02.602	156	1033,668	321,7688	0,4374071	0,3944785	519,0692	3,403019	0	1058,356	308,951	0,2813535	0,4192481	529,4445	3,375602	0	5	1046	315						Untertest4.avi	0	880	547	72	111	698	308	383	0	Content		974	204	2602218	1706367104
2619	08:48:47.749	00:00:02.618	157	1021,333	319,6832	0,4373429	0,3944555	519,0889	3,396802	0	1057,731	306,6404	0,2813412	0,4194025	529,5615	3,374744	0	6	1040	313						Untertest4.avi	0	880	547	72	111	1366	94	117	0	Content		968	202	2618968	1706383854
2636	08:48:47.766	00:00:02.635	158	1014,97	315,7122	0,437235	0,3942926	519,0975	3,319556	0	1054,399	310,4153	0,2812456	0,4194557	529,7106	3,338788	0	6	1035	313						Untertest4.avi	0	880	547	72	111	1366	94	117	0	Content		963	202	2635594	1706400480
2652	08:48:47.782	00:00:02.652	159	1194,765	286,3068	0,4358356	0,3947854	519,8477	3,329567	0	1245,348	269,6742	0,2805861	0,4199175	530,436	3,343434	0	6	1220	278						Untertest4.avi	0	880	547	72	111	1366	94	117	0	Content		1148	167	2652219	1706417105
2669	08:48:47.799	00:00:02.668	160	1661,785	119,1172	0,4349332	0,3960411	522,9849	3,413136	0	1651,897	146,2127	0,2804559	0,4205706	530,4361	3,403005	0	6	1657	133						Untertest4.avi	0	880	547	72	111	1366	94	117	0	Content		1585	22	2668839	1706433725
2686	08:48:47.816	00:00:02.685	161	-1024	-768	-1	-1	-1	-1	4	-1024	-768	-1	-1	-1	-1	4	6	0	0						Untertest4.avi	0	880	547	72	111	1366	94	117	0	Content		-72	-111	2685590	1706450476
2702	08:48:47.832	00:00:02.702	162	-1024	-768	-1	-1	-1	-1	4	-1024	-768	-1	-1	-1	-1	4	6	0	0						Untertest4.avi	0	880	547	72	111	1366	94	117	0	Content		-72	-111	2702209	1706467095
2719	08:48:47.849	00:00:02.718	163	2742,819	-155,0145	0,4291752	0,3964854	508,2363	3,375902	0	-1024	-768	-1	-1	-1	-1	4	6	2743	-155						Untertest4.avi	0	880	547	72	111	1366	94	117	0	Content		2671	-266	2718821	1706483707
2736	08:48:47.866	00:00:02.735	164	-1024	-768	-1	-1	-1	-1	4	-1024	-768	-1	-1	-1	-1	4		0	0						Untertest4.avi	0	880	547	72	111				0	Content		-72	-111	2735508	1706500394
2752	08:48:47.882	00:00:02.752	165	-1024	-768	-1	-1	-1	-1	4	-1024	-768	-1	-1	-1	-1	4		0	0						Untertest4.avi	0	880	547	72	111				0	Content		-72	-111	2752175	1706517061
2769	08:48:47.899	00:00:02.768	166	-1024	-768	-1	-1	-1	-1	4	-1024	-768	-1	-1	-1	-1	4		0	0						Untertest4.avi	0	880	547	72	111				0	Content		-72	-111	2768827	1706533713
2785	08:48:47.915	00:00:02.785	167	-1024	-768	-1	-1	-1	-1	4	-1024	-768	-1	-1	-1	-1	4		0	0						Untertest4.avi	0	880	547	72	111				0	Content		-72	-111	2785450	1706550336
2802	08:48:47.932	00:00:02.802	168	-1024	-768	-1	-1	-1	-1	4	-1024	-768	-1	-1	-1	-1	4		0	0						Untertest4.avi	0	880	547	72	111				0	Content		-72	-111	2802071	1706566957
2819	08:48:47.949	00:00:02.818	169	-1024	-768	-1	-1	-1	-1	4	-1024	-768	-1	-1	-1	-1	4		0	0						Untertest4.avi	0	880	547	72	111				0	Content		-72	-111	2818820	1706583706
2835	08:48:47.965	00:00:02.835	170	-1024	-768	-1	-1	-1	-1	4	-1024	-768	-1	-1	-1	-1	4		0	0						Untertest4.avi	0	880	547	72	111				0	Content		-72	-111	2835443	1706600329
2852	08:48:47.982	00:00:02.852	171	-1024	-768	-1	-1	-1	-1	4	-1024	-768	-1	-1	-1	-1	4		0	0						Untertest4.avi	0	880	547	72	111				0	Content		-72	-111	2852065	1706616951
2869	08:48:47.999	00:00:02.868	172	-1024	-768	-1	-1	-1	-1	4	-1024	-768	-1	-1	-1	-1	4		0	0						Untertest4.avi	0	880	547	72	111				0	Content		-72	-111	2868691	1706633577
2885	08:48:48.015	00:00:02.885	173	-1024	-768	-1	-1	-1	-1	4	-1024	-768	-1	-1	-1	-1	4		0	0						Untertest4.avi	0	880	547	72	111				0	Content		-72	-111	2885438	1706650324
2902	08:48:48.032	00:00:02.902	174	-1024	-768	-1	-1	-1	-1	4	-1024	-768	-1	-1	-1	-1	4		0	0						Untertest4.avi	0	880	547	72	111				0	Content		-72	-111	2902063	1706666949
2919	08:48:48.049	00:00:02.918	175	-1024	-768	-1	-1	-1	-1	4	-1024	-768	-1	-1	-1	-1	4		0	0						Untertest4.avi	0	880	547	72	111				0	Content		-72	-111	2918688	1706683574
2935	08:48:48.065	00:00:02.935	176	-1024	-768	-1	-1	-1	-1	4	-1024	-768	-1	-1	-1	-1	4		0	0						Untertest4.avi	0	880	547	72	111				0	Content		-72	-111	2935307	1706700193
2952	08:48:48.082	00:00:02.952	177	-1024	-768	-1	-1	-1	-1	4	-1024	-768	-1	-1	-1	-1	4		0	0						Untertest4.avi	0	880	547	72	111				0	Content		-72	-111	2952058	1706716944
2969	08:48:48.099	00:00:02.968	178	-1024	-768	-1	-1	-1	-1	4	-1024	-768	-1	-1	-1	-1	4		0	0						Untertest4.avi	0	880	547	72	111				0	Content		-72	-111	2968681	1706733567
2985	08:48:48.115	00:00:02.985	179	-1024	-768	-1	-1	-1	-1	4	-1024	-768	-1	-1	-1	-1	4		0	0						Untertest4.avi	0	880	547	72	111				0	Content		-72	-111	2985301	1706750187
3002	08:48:48.132	00:00:03.001	180	-1024	-768	-1	-1	-1	-1	4	-1024	-768	-1	-1	-1	-1	4		0	0						Untertest4.avi	0	880	547	72	111				0	Content		-72	-111	3001927	1706766813
3019	08:48:48.149	00:00:03.018	181	-1024	-768	-1	-1	-1	-1	4	-1024	-768	-1	-1	-1	-1	4		0	0						Untertest4.avi	0	880	547	72	111				0	Content		-72	-111	3018674	1706783560
3037	08:48:48.167	00:00:03.037	182	-1024	-768	-1	-1	-1	-1	4	-1024	-768	-1	-1	-1	-1	4		0	0						Untertest4.avi	0	880	547	72	111				0	Content		-72	-111	3037116	1706802002
3052	08:48:48.182	00:00:03.051	183	-1024	-768	-1	-1	-1	-1	4	-1024	-768	-1	-1	-1	-1	4		0	0						Untertest4.avi	0	880	547	72	111				0	Content		-72	-111	3051918	1706816804
3069	08:48:48.199	00:00:03.068	184	-1024	-768	-1	-1	-1	-1	4	-1024	-768	-1	-1	-1	-1	4		0	0						Untertest4.avi	0	880	547	72	111				0	Content		-72	-111	3068667	1706833553
3085	08:48:48.215	00:00:03.085	185	-1024	-768	-1	-1	-1	-1	4	-1024	-768	-1	-1	-1	-1	4		0	0						Untertest4.avi	0	880	547	72	111				0	Content		-72	-111	3085288	1706850174
3102	08:48:48.232	00:00:03.101	186	-1024	-768	-1	-1	-1	-1	4	-1024	-768	-1	-1	-1	-1	4		0	0						Untertest4.avi	0	880	547	72	111				0	Content		-72	-111	3101914	1706866800
3119	08:48:48.249	00:00:03.118	187	-1024	-768	-1	-1	-1	-1	4	-1024	-768	-1	-1	-1	-1	4		0	0						Untertest4.avi	0	880	547	72	111				0	Content		-72	-111	3118535	1706883421
3135	08:48:48.265	00:00:03.135	188	-1024	-768	-1	-1	-1	-1	4	-1024	-768	-1	-1	-1	-1	4		0	0						Untertest4.avi	0	880	547	72	111				0	Content		-72	-111	3135315	1706900201
3152	08:48:48.282	00:00:03.152	189	-1024	-768	-1	-1	-1	-1	4	-1024	-768	-1	-1	-1	-1	4		0	0						Untertest4.avi	0	880	547	72	111				0	Content		-72	-111	3152383	1706917269
3170	08:48:48.300	00:00:03.169	190	-1024	-768	-1	-1	-1	-1	4	-1024	-768	-1	-1	-1	-1	4		0	0						Untertest4.avi	0	880	547	72	111				0	Content		-72	-111	3169757	1706934643
3187	08:48:48.317	00:00:03.187	191	-1024	-768	-1	-1	-1	-1	4	-1024	-768	-1	-1	-1	-1	4		0	0						Untertest4.avi	0	880	547	72	111				0	Content		-72	-111	3187005	1706951891
3202	08:48:48.332	00:00:03.201	192	-1024	-768	-1	-1	-1	-1	4	-1024	-768	-1	-1	-1	-1	4		0	0						Untertest4.avi	0	880	547	72	111				0	Content		-72	-111	3201936	1706966822
3219	08:48:48.349	00:00:03.218	193	-1024	-768	-1	-1	-1	-1	4	-1024	-768	-1	-1	-1	-1	4		0	0						Untertest4.avi	0	880	547	72	111				0	Content		-72	-111	3218556	1706983442
3235	08:48:48.365	00:00:03.235	194	-1024	-768	-1	-1	-1	-1	4	-1024	-768	-1	-1	-1	-1	4		0	0						Untertest4.avi	0	880	547	72	111				0	Content		-72	-111	3235305	1707000191
3252	08:48:48.382	00:00:03.251	195	-1024	-768	-1	-1	-1	-1	4	-1024	-768	-1	-1	-1	-1	4		0	0						Untertest4.avi	0	880	547	72	111				0	Content		-72	-111	3251928	1707016814
3269	08:48:48.399	00:00:03.268	196	-1024	-768	-1	-1	-1	-1	4	-1024	-768	-1	-1	-1	-1	4		0	0						Untertest4.avi	0	880	547	72	111				0	Content		-72	-111	3268554	1707033440
3285	08:48:48.415	00:00:03.285	197	-1024	-768	-1	-1	-1	-1	4	-1024	-768	-1	-1	-1	-1	4		0	0						Untertest4.avi	0	880	547	72	111				0	Content		-72	-111	3285178	1707050064
3302	08:48:48.432	00:00:03.302	198	-1024	-768	-1	-1	-1	-1	4	-1024	-768	-1	-1	-1	-1	4		0	0						Untertest4.avi	0	880	547	72	111				0	Content		-72	-111	3302373	1707067259
3320	08:48:48.450	00:00:03.319	199	-1024	-768	-1	-1	-1	-1	4	-1024	-768	-1	-1	-1	-1	4		0	0						Untertest4.avi	0	880	547	72	111				0	Content		-72	-111	3319632	1707084518
3337	08:48:48.467	00:00:03.336	200	-1024	-768	-1	-1	-1	-1	4	-1024	-768	-1	-1	-1	-1	4		0	0						Untertest4.avi	0	880	547	72	111				0	Content		-72	-111	3336868	1707101754
3352	08:48:48.482	00:00:03.351	201	-1024	-768	-1	-1	-1	-1	4	-1024	-768	-1	-1	-1	-1	4		0	0						Untertest4.avi	0	880	547	72	111				0	Content		-72	-111	3351798	1707116684
3368	08:48:48.498	00:00:03.368	202	-1024	-768	-1	-1	-1	-1	4	-1024	-768	-1	-1	-1	-1	4		0	0						Untertest4.avi	0	880	547	72	111				0	Content		-72	-111	3368422	1707133308
3385	08:48:48.515	00:00:03.385	203	-1024	-768	-1	-1	-1	-1	4	-1024	-768	-1	-1	-1	-1	4		0	0						Untertest4.avi	0	880	547	72	111				0	Content		-72	-111	3385171	1707150057
3402	08:48:48.532	00:00:03.401	204	-1024	-768	-1	-1	-1	-1	4	-1024	-768	-1	-1	-1	-1	4		0	0						Untertest4.avi	0	880	547	72	111				0	Content		-72	-111	3401793	1707166679
3418	08:48:48.548	00:00:03.418	205	-1024	-768	-1	-1	-1	-1	4	-1024	-768	-1	-1	-1	-1	4		0	0						Untertest4.avi	0	880	547	72	111				0	Content		-72	-111	3418416	1707183302
3435	08:48:48.565	00:00:03.435	206	-1024	-768	-1	-1	-1	-1	4	-1024	-768	-1	-1	-1	-1	4		0	0						Untertest4.avi	0	880	547	72	111				0	Content		-72	-111	3435041	1707199927
3452	08:48:48.582	00:00:03.452	207	-1024	-768	-1	-1	-1	-1	4	-1024	-768	-1	-1	-1	-1	4		0	0						Untertest4.avi	0	880	547	72	111				0	Content		-72	-111	3452235	1707217121
3470	08:48:48.600	00:00:03.469	208	-1024	-768	-1	-1	-1	-1	4	-1024	-768	-1	-1	-1	-1	4		0	0						Untertest4.avi	0	880	547	72	111				0	Content		-72	-111	3469611	1707234497
3487	08:48:48.617	00:00:03.486	209	-1024	-768	-1	-1	-1	-1	4	-1024	-768	-1	-1	-1	-1	4		0	0						Untertest4.avi	0	880	547	72	111				0	Content		-72	-111	3486855	1707251741
3502	08:48:48.632	00:00:03.501	210	-1024	-768	-1	-1	-1	-1	4	-1024	-768	-1	-1	-1	-1	4		0	0						Untertest4.avi	0	880	547	72	111				0	Content		-72	-111	3501657	1707266543
3518	08:48:48.648	00:00:03.518	211	-1024	-768	-1	-1	-1	-1	4	-1024	-768	-1	-1	-1	-1	4		0	0						Untertest4.avi	0	880	547	72	111				0	Content		-72	-111	3518406	1707283292
3535	08:48:48.665	00:00:03.535	212	-1024	-768	-1	-1	-1	-1	4	-1024	-768	-1	-1	-1	-1	4		0	0						Untertest4.avi	0	880	547	72	111				0	Content		-72	-111	3535028	1707299914
3552	08:48:48.682	00:00:03.551	213	-1024	-768	-1	-1	-1	-1	4	-1024	-768	-1	-1	-1	-1	4		0	0						Untertest4.avi	0	880	547	72	111				0	Content		-72	-111	3551651	1707316537
3568	08:48:48.698	00:00:03.568	214	-1024	-768	-1	-1	-1	-1	4	-1024	-768	-1	-1	-1	-1	4		0	0						Untertest4.avi	0	880	547	72	111				0	Content		-72	-111	3568273	1707333159
3585	08:48:48.715	00:00:03.584	215	-1024	-768	-1	-1	-1	-1	4	-1024	-768	-1	-1	-1	-1	4		0	0						Untertest4.avi	0	880	547	72	111				0	Content		-72	-111	3584895	1707349781
3602	08:48:48.732	00:00:03.602	216	-1024	-768	-1	-1	-1	-1	4	-1024	-768	-1	-1	-1	-1	4		0	0						Untertest4.avi	0	880	547	72	111				0	Content		-72	-111	3602091	1707366977
3619	08:48:48.749	00:00:03.619	217	-1024	-768	-1	-1	-1	-1	4	-1024	-768	-1	-1	-1	-1	4		0	0						Untertest4.avi	0	880	547	72	111				0	Content		-72	-111	3619463	1707384349
3637	08:48:48.767	00:00:03.636	218	-1024	-768	-1	-1	-1	-1	4	-1024	-768	-1	-1	-1	-1	4		0	0						Untertest4.avi	0	880	547	72	111				0	Content		-72	-111	3636710	1707401596
3652	08:48:48.782	00:00:03.651	219	-1024	-768	-1	-1	-1	-1	4	-1024	-768	-1	-1	-1	-1	4		0	0						Untertest4.avi	0	880	547	72	111				0	Content		-72	-111	3651636	1707416522
3668	08:48:48.798	00:00:03.668	220	-1024	-768	-1	-1	-1	-1	4	-1024	-768	-1	-1	-1	-1	4		0	0						Untertest4.avi	0	880	547	72	111				0	Content		-72	-111	3668265	1707433151
3685	08:48:48.815	00:00:03.685	221	-1024	-768	-1	-1	-1	-1	4	-1024	-768	-1	-1	-1	-1	4		0	0						Untertest4.avi	0	880	547	72	111				0	Content		-72	-111	3685012	1707449898
3702	08:48:48.832	00:00:03.701	222	-1024	-768	-1	-1	-1	-1	4	-1024	-768	-1	-1	-1	-1	4		0	0						Untertest4.avi	0	880	547	72	111				0	Content		-72	-111	3701631	1707466517
3718	08:48:48.848	00:00:03.718	223	-1024	-768	-1	-1	-1	-1	4	-1024	-768	-1	-1	-1	-1	4		0	0						Untertest4.avi	0	880	547	72	111				0	Content		-72	-111	3718255	1707483141
3735	08:48:48.865	00:00:03.734	224	-1024	-768	-1	-1	-1	-1	4	-1024	-768	-1	-1	-1	-1	4		0	0						Untertest4.avi	0	880	547	72	111				0	Content		-72	-111	3734879	1707499765
3752	08:48:48.882	00:00:03.751	225	-1024	-768	-1	-1	-1	-1	4	-1024	-768	-1	-1	-1	-1	4		0	0						Untertest4.avi	0	880	547	72	111				0	Content		-72	-111	3751946	1707516832
3769	08:48:48.899	00:00:03.769	226	-1024	-768	-1	-1	-1	-1	4	-1024	-768	-1	-1	-1	-1	4		0	0						Untertest4.avi	0	880	547	72	111				0	Content		-72	-111	3769319	1707534205
3787	08:48:48.917	00:00:03.786	227	-1024	-768	-1	-1	-1	-1	4	-1024	-768	-1	-1	-1	-1	4		0	0						Untertest4.avi	0	880	547	72	111				0	Content		-72	-111	3786570	1707551456
3801	08:48:48.931	00:00:03.801	228	-1024	-768	-1	-1	-1	-1	4	-1024	-768	-1	-1	-1	-1	4		0	0						Untertest4.avi	0	880	547	72	111				0	Content		-72	-111	3801496	1707566382
3818	08:48:48.948	00:00:03.818	229	-1024	-768	-1	-1	-1	-1	4	-1024	-768	-1	-1	-1	-1	4		0	0						Untertest4.avi	0	880	547	72	111				0	Content		-72	-111	3818120	1707583006
3835	08:48:48.965	00:00:03.834	230	-1024	-768	-1	-1	-1	-1	4	-1024	-768	-1	-1	-1	-1	4		0	0						Untertest4.avi	0	880	547	72	111				0	Content		-72	-111	3834865	1707599751
3851	08:48:48.981	00:00:03.851	231	-1024	-768	-1	-1	-1	-1	4	-1024	-768	-1	-1	-1	-1	4		0	0						Untertest4.avi	0	880	547	72	111				0	Content		-72	-111	3851489	1707616375
3868	08:48:48.998	00:00:03.868	232	-1024	-768	-1	-1	-1	-1	4	-1024	-768	-1	-1	-1	-1	4		0	0						Untertest4.avi	0	880	547	72	111				0	Content		-72	-111	3868113	1707632999
3885	08:48:49.015	00:00:03.884	233	-1024	-768	-1	-1	-1	-1	4	-1024	-768	-1	-1	-1	-1	4		0	0						Untertest4.avi	0	880	547	72	111				0	Content		-72	-111	3884735	1707649621
3902	08:48:49.032	00:00:03.901	234	-1024	-768	-1	-1	-1	-1	4	-1024	-768	-1	-1	-1	-1	4		0	0						Untertest4.avi	0	880	547	72	111				0	Content		-72	-111	3901931	1707666817
3919	08:48:49.049	00:00:03.919	235	-1024	-768	-1	-1	-1	-1	4	-1024	-768	-1	-1	-1	-1	4		0	0						Untertest4.avi	0	880	547	72	111				0	Content		-72	-111	3919303	1707684189
3937	08:48:49.067	00:00:03.936	236	-1024	-768	-1	-1	-1	-1	4	-1024	-768	-1	-1	-1	-1	4		0	0						Untertest4.avi	0	880	547	72	111				0	Content		-72	-111	3936551	1707701437
3951	08:48:49.081	00:00:03.951	237	-1024	-768	-1	-1	-1	-1	4	-1024	-768	-1	-1	-1	-1	4		0	0						Untertest4.avi	0	880	547	72	111				0	Content		-72	-111	3951354	1707716240
3968	08:48:49.098	00:00:03.968	238	-1024	-768	-1	-1	-1	-1	4	-1024	-768	-1	-1	-1	-1	4		0	0						Untertest4.avi	0	880	547	72	111				0	Content		-72	-111	3968103	1707732989
3985	08:48:49.115	00:00:03.984	239	-1024	-768	-1	-1	-1	-1	4	-1024	-768	-1	-1	-1	-1	4		0	0						Untertest4.avi	0	880	547	72	111				0	Content		-72	-111	3984723	1707749609
4001	08:48:49.131	00:00:04.001	240	-1024	-768	-1	-1	-1	-1	4	-1024	-768	-1	-1	-1	-1	4		0	0						Untertest4.avi	0	880	547	72	111				0	Content		-72	-111	4001349	1707766235
4018	08:48:49.148	00:00:04.017	241	-1024	-768	-1	-1	-1	-1	4	-1024	-768	-1	-1	-1	-1	4		0	0						Untertest4.avi	0	880	547	72	111				0	Content		-72	-111	4017972	1707782858
4035	08:48:49.165	00:00:04.034	242	-1024	-768	-1	-1	-1	-1	4	-1024	-768	-1	-1	-1	-1	4		0	0						Untertest4.avi	0	880	547	72	111				0	Content		-72	-111	4034596	1707799482
4052	08:48:49.182	00:00:04.051	243	-1024	-768	-1	-1	-1	-1	4	-1024	-768	-1	-1	-1	-1	4		0	0						Untertest4.avi	0	880	547	72	111				0	Content		-72	-111	4051791	1707816677
4069	08:48:49.199	00:00:04.069	244	-1024	-768	-1	-1	-1	-1	4	-1024	-768	-1	-1	-1	-1	4		0	0						Untertest4.avi	0	880	547	72	111				0	Content		-72	-111	4069165	1707834051
4086	08:48:49.216	00:00:04.086	245	-1024	-768	-1	-1	-1	-1	4	-1024	-768	-1	-1	-1	-1	4		0	0						Untertest4.avi	0	880	547	72	111				0	Content		-72	-111	4086413	1707851299
4101	08:48:49.231	00:00:04.101	246	-1024	-768	-1	-1	-1	-1	4	-1024	-768	-1	-1	-1	-1	4		0	0						Untertest4.avi	0	880	547	72	111				0	Content		-72	-111	4101342	1707866228
4118	08:48:49.248	00:00:04.117	247	-1024	-768	-1	-1	-1	-1	4	-1024	-768	-1	-1	-1	-1	4		0	0						Untertest4.avi	0	880	547	72	111				0	Content		-72	-111	4117964	1707882850
4135	08:48:49.265	00:00:04.134	248	-1024	-768	-1	-1	-1	-1	4	-1024	-768	-1	-1	-1	-1	4		0	0						Untertest4.avi	0	880	547	72	111				0	Content		-72	-111	4134713	1707899599
4151	08:48:49.281	00:00:04.151	249	-1024	-768	-1	-1	-1	-1	4	-1024	-768	-1	-1	-1	-1	4		0	0						Untertest4.avi	0	880	547	72	111				0	Content		-72	-111	4151210	1707916096
4168	08:48:49.298	00:00:04.167	250	-1024	-768	-1	-1	-1	-1	4	-1024	-768	-1	-1	-1	-1	4		0	0						Untertest4.avi	0	880	547	72	111				0	Content		-72	-111	4167956	1707932842
4185	08:48:49.315	00:00:04.184	251	-1024	-768	-1	-1	-1	-1	4	-1024	-768	-1	-1	-1	-1	4		0	0						Untertest4.avi	0	880	547	72	111				0	Content		-72	-111	4184578	1707949464
4202	08:48:49.332	00:00:04.201	252	-1024	-768	-1	-1	-1	-1	4	-1024	-768	-1	-1	-1	-1	4		0	0						Untertest4.avi	0	880	547	72	111				0	Content		-72	-111	4201647	1707966533
4219	08:48:49.349	00:00:04.219	253	-1024	-768	-1	-1	-1	-1	4	-1024	-768	-1	-1	-1	-1	4		0	0						Untertest4.avi	0	880	547	72	111				0	Content		-72	-111	4219022	1707983908
4236	08:48:49.366	00:00:04.236	254	-1024	-768	-1	-1	-1	-1	4	-1024	-768	-1	-1	-1	-1	4		0	0						Untertest4.avi	0	880	547	72	111				0	Content		-72	-111	4236271	1708001157
4251	08:48:49.381	00:00:04.251	255	-1024	-768	-1	-1	-1	-1	4	-1024	-768	-1	-1	-1	-1	4		0	0						Untertest4.avi	0	880	547	72	111				0	Content		-72	-111	4251199	1708016085
4268	08:48:49.398	00:00:04.267	256	-1024	-768	-1	-1	-1	-1	4	-1024	-768	-1	-1	-1	-1	4		0	0						Untertest4.avi	0	880	547	72	111				0	Content		-72	-111	4267824	1708032710
4285	08:48:49.415	00:00:04.284	257	-1024	-768	-1	-1	-1	-1	4	-1024	-768	-1	-1	-1	-1	4		0	0						Untertest4.avi	0	880	547	72	111				0	Content		-72	-111	4284569	1708049455
4301	08:48:49.431	00:00:04.301	258	-1024	-768	-1	-1	-1	-1	4	-1024	-768	-1	-1	-1	-1	4		0	0						Untertest4.avi	0	880	547	72	111				0	Content		-72	-111	4301192	1708066078
4318	08:48:49.448	00:00:04.317	259	-1024	-768	-1	-1	-1	-1	4	-1024	-768	-1	-1	-1	-1	4		0	0						Untertest4.avi	0	880	547	72	111				0	Content		-72	-111	4317810	1708082696
4334	08:48:49.464	00:00:04.334	260	-1024	-768	-1	-1	-1	-1	4	-1024	-768	-1	-1	-1	-1	4		0	0						Untertest4.avi	0	880	547	72	111				0	Content		-72	-111	4334447	1708099333
4352	08:48:49.482	00:00:04.351	261	-1024	-768	-1	-1	-1	-1	4	-1024	-768	-1	-1	-1	-1	4		0	0						Untertest4.avi	0	880	547	72	111				0	Content		-72	-111	4351629	1708116515
4369	08:48:49.499	00:00:04.369	262	-1024	-768	-1	-1	-1	-1	4	-1024	-768	-1	-1	-1	-1	4		0	0						Untertest4.avi	0	880	547	72	111				0	Content		-72	-111	4369004	1708133890
4386	08:48:49.516	00:00:04.386	263	-1024	-768	-1	-1	-1	-1	4	-1024	-768	-1	-1	-1	-1	4		0	0						Untertest4.avi	0	880	547	72	111				0	Content		-72	-111	4386256	1708151142
4401	08:48:49.531	00:00:04.401	264	-1024	-768	-1	-1	-1	-1	4	-1024	-768	-1	-1	-1	-1	4		0	0						Untertest4.avi	0	880	547	72	111				0	Content		-72	-111	4401056	1708165942
4418	08:48:49.548	00:00:04.417	265	-1024	-768	-1	-1	-1	-1	4	-1024	-768	-1	-1	-1	-1	4		0	0						Untertest4.avi	0	880	547	72	111				0	Content		-72	-111	4417806	1708182692
4434	08:48:49.564	00:00:04.434	266	-1024	-768	-1	-1	-1	-1	4	-1024	-768	-1	-1	-1	-1	4		0	0						Untertest4.avi	0	880	547	72	111				0	Content		-72	-111	4434438	1708199324
4451	08:48:49.581	00:00:04.451	267	-1024	-768	-1	-1	-1	-1	4	-1024	-768	-1	-1	-1	-1	4		0	0						Untertest4.avi	0	880	547	72	111				0	Content		-72	-111	4451051	1708215937
4468	08:48:49.598	00:00:04.467	268	-1024	-768	-1	-1	-1	-1	4	-1024	-768	-1	-1	-1	-1	4		0	0						Untertest4.avi	0	880	547	72	111				0	Content		-72	-111	4467676	1708232562
4484	08:48:49.614	00:00:04.484	269	-1024	-768	-1	-1	-1	-1	4	-1024	-768	-1	-1	-1	-1	4		0	0						Untertest4.avi	0	880	547	72	111				0	Content		-72	-111	4484298	1708249184
4501	08:48:49.631	00:00:04.501	270	-1024	-768	-1	-1	-1	-1	4	-1024	-768	-1	-1	-1	-1	4		0	0						Untertest4.avi	0	880	547	72	111				0	Content		-72	-111	4501491	1708266377
4519	08:48:49.649	00:00:04.518	271	-1024	-768	-1	-1	-1	-1	4	-1024	-768	-1	-1	-1	-1	4		0	0						Untertest4.avi	0	880	547	72	111				0	Content		-72	-111	4518863	1708283749
4536	08:48:49.666	00:00:04.536	272	-1024	-768	-1	-1	-1	-1	4	-1024	-768	-1	-1	-1	-1	4		0	0						Untertest4.avi	0	880	547	72	111				0	Content		-72	-111	4536111	1708300997
4551	08:48:49.681	00:00:04.550	273	-1024	-768	-1	-1	-1	-1	4	-1024	-768	-1	-1	-1	-1	4		0	0						Untertest4.avi	0	880	547	72	111				0	Content		-72	-111	4550905	1708315791
4568	08:48:49.698	00:00:04.567	274	1186,248	828,6601	0,4386071	0,3872981	538,5019	4,065287	0	1225,879	840,0291	0,2829955	0,419829	536,4905	3,879942	0	7	1206	834						Untertest4.avi	0	880	547	72	111	1113	721	83	0	Content		1134	723	4567654	1708332540
4584	08:48:49.714	00:00:04.584	275	1157,928	827,9042	0,4359542	0,3875684	525,1548	3,957023	0	1224,996	843,5348	0,2826698	0,4197698	536,3708	3,90201	0	7	1191	836						Untertest4.avi	0	880	547	72	111	1113	721	83	0	Content		1119	725	4584287	1708349173
4601	08:48:49.731	00:00:04.600	276	1135,478	823,9421	0,4354362	0,3875623	525,1395	3,935722	0	1228,229	838,7813	0,2822344	0,4197539	536,3832	3,90862	0	7	1182	831						Untertest4.avi	0	880	547	72	111	1113	721	83	0	Content		1110	720	4600912	1708365798
4618	08:48:49.748	00:00:04.617	277	1155,075	825,912	0,4351329	0,3877205	524,862	3,944543	0	1220,183	844,78	0,281722	0,4198003	536,0528	3,901483	0	7	1188	835						Untertest4.avi	0	880	547	72	111	1113	721	83	0	Content		1116	724	4617536	1708382422
4634	08:48:49.764	00:00:04.634	278	1143,873	816,8589	0,4346976	0,388152	524,6973	3,970901	0	1220,32	834,3481	0,2812135	0,4202147	535,7599	3,900938	0	7	1182	826						Untertest4.avi	0	880	547	72	111	1113	721	83	0	Content		1110	715	4634285	1708399171
4651	08:48:49.781	00:00:04.650	279	1112,828	817,2828	0,4346721	0,3887571	524,522	3,964949	0	-1024	-768	-1	-1	-1	-1	4	8	1113	817						Untertest4.avi	0	880	547	72	111	1036	709	716	0	Content		1041	706	4650913	1708415799
4668	08:48:49.798	00:00:04.667	280	1068,516	810,6959	0,4346549	0,3895233	524,2618	3,965248	0	1147,028	824,0092	0,2811429	0,4216343	535,2693	3,926369	0	8	1108	817						Untertest4.avi	0	880	547	72	111	1036	709	716	0	Content		1036	706	4667536	1708432422
4684	08:48:49.814	00:00:04.684	281	1065,413	802,3716	0,4343074	0,3906868	524,1281	3,96153	0	1144,749	820,5295	0,2805352	0,4227173	534,8478	3,900773	0	8	1105	811						Untertest4.avi	0	880	547	72	111	1036	709	716	0	Content		1033	700	4684162	1708449048
4701	08:48:49.831	00:00:04.700	282	1066,224	815,0906	0,4339769	0,3917864	523,9092	3,945058	0	1149,936	827,7772	0,2800466	0,4237068	534,853	3,877765	0	8	1108	821						Untertest4.avi	0	880	547	72	111	1036	709	716	0	Content		1036	710	4700915	1708465801
4718	08:48:49.848	00:00:04.717	283	1063,165	808,0488	0,4336141	0,3926953	523,7486	3,936181	0	1144,006	822,3279	0,2794813	0,4245683	534,4131	3,889228	0	8	1104	815						Untertest4.avi	0	880	547	72	111	1036	709	716	0	Content		1032	704	4717534	1708482420
4734	08:48:49.864	00:00:04.734	284	1067,829	806,072	0,4331903	0,393467	523,5588	3,916159	0	1145,231	823,5559	0,2789122	0,4253744	534,2286	3,880392	0	8	1107	815						Untertest4.avi	0	880	547	72	111	1036	709	716	0	Content		1035	704	4734165	1708499051
4751	08:48:49.881	00:00:04.750	285	1073,648	814,1475	0,4327318	0,3942111	523,3961	3,927323	0	1151,127	822,3849	0,2783012	0,4261107	533,9374	3,874513	0	8	1112	818						Untertest4.avi	0	880	547	72	111	1036	709	716	0	Content		1040	707	4750784	1708515670
4768	08:48:49.898	00:00:04.767	286	1073,386	813,3413	0,4322513	0,3949877	523,1863	3,912348	0	1138,946	816,5632	0,2776718	0,4268472	533,682	3,855251	0	8	1106	815						Untertest4.avi	0	880	547	72	111	1036	709	716	0	Content		1034	704	4767536	1708532422
4784	08:48:49.914	00:00:04.784	287	1073,239	812,9528	0,4317361	0,3959115	522,9611	3,903967	0	1135,228	821,0519	0,2770365	0,4276041	533,3925	3,851033	0	8	1104	817						Untertest4.avi	0	880	547	72	111	1036	709	716	0	Content		1032	706	4784158	1708549044
4801	08:48:49.931	00:00:04.800	288	1069,272	807,8399	0,4312096	0,3969962	522,8527	3,899671	0	1134,147	822,231	0,276338	0,4284361	533,0602	3,823836	0	8	1102	815						Untertest4.avi	0	880	547	72	111	1036	709	716	0	Content		1030	704	4800784	1708565670
4817	08:48:49.947	00:00:04.817	289	1073,406	816,1123	0,4307038	0,3981081	522,7262	3,905102	0	1147,248	826,9177	0,2756937	0,4293186	532,9622	3,821942	0	8	1110	822						Untertest4.avi	0	880	547	72	111	1036	709	716	0	Content		1038	711	4817420	1708582306
4834	08:48:49.964	00:00:04.834	290	1071,368	805,2937	0,430227	0,399451	522,5335	3,895633	0	1137,778	822,3711	0,275071	0,4301962	532,6481	3,816774	0	8	1105	814						Untertest4.avi	0	880	547	72	111	1036	709	716	0	Content		1033	703	4834157	1708599043
4851	08:48:49.981	00:00:04.850	291	1075,666	812,9892	0,4298228	0,4006875	522,3087	3,889351	0	1147,064	830,896	0,2745107	0,4310629	532,3169	3,79919	0	8	1111	822						Untertest4.avi	0	880	547	72	111	1036	709	716	0	Content		1039	711	4850782	1708615668
4867	08:48:49.997	00:00:04.867	292	1076,027	814,458	0,4295046	0,4019375	522,1216	3,871998	0	1145,15	830,5587	0,2739972	0,431835	531,9669	3,821504	0	8	1111	823						Untertest4.avi	0	880	547	72	111	1036	709	716	0	Content		1039	712	4867422	1708632308
4884	08:48:50.014	00:00:04.884	293	1077,558	809,9143	0,4292494	0,4031069	521,9211	3,880126	0	1144,721	828,7621	0,2735673	0,4324852	531,8163	3,83107	0	8	1111	819						Untertest4.avi	0	880	547	72	111	1036	709	716	0	Content		1039	708	4884030	1708648916
4901	08:48:50.031	00:00:04.900	294	1072,986	815,5907	0,4290703	0,404198	521,8353	3,858636	0	1146,368	823,9563	0,2731996	0,432956	531,5714	3,827254	0	8	1110	820						Untertest4.avi	0	880	547	72	111	1036	709	716	0	Content		1038	709	4900783	1708665669
4917	08:48:50.047	00:00:04.917	295	1076,023	813,7531	0,428908	0,4050739	521,6872	3,89151	0	1146,749	830,507	0,2728642	0,433221	531,2524	3,798233	0	8	1111	822						Untertest4.avi	0	880	547	72	111	1036	709	716	0	Content		1039	711	4917421	1708682307
4934	08:48:50.064	00:00:04.934	296	1073,992	811,0566	0,4287553	0,4058624	521,391	3,87848	0	1149,268	825,2558	0,272547	0,4334216	531,1642	3,809376	0	8	1112	818						Untertest4.avi	0	880	547	72	111	1036	709	716	0	Content		1040	707	4934031	1708698917
4951	08:48:50.081	00:00:04.950	297	1084,158	818,6262	0,4286031	0,406589	521,4177	3,855534	0	1141,796	830,4699	0,2722137	0,433605	530,7986	3,793551	0	8	1113	825						Untertest4.avi	0	880	547	72	111	1036	709	716	0	Content		1041	714	4950656	1708715542
4967	08:48:50.097	00:00:04.967	298	1068,313	811,1885	0,428405	0,4072167	521,2833	3,864514	0	1143,64	830,045	0,2719219	0,4337795	530,5674	3,821035	0	8	1106	821						Untertest4.avi	0	880	547	72	111	1036	709	716	0	Content		1034	710	4967417	1708732303
4984	08:48:50.114	00:00:04.984	299	1073,811	809,4724	0,4281815	0,4076569	521,2174	3,845441	0	1135,304	838,1923	0,2715462	0,4338276	530,3564	3,830689	0	8	1105	824						Untertest4.avi	0	880	547	72	111	1036	709	716	0	Content		1033	713	4984030	1708748916
5001	08:48:50.131	00:00:05.000	300	1066,789	812,032	0,4278641	0,4078644	521,0575	3,857488	0	1154,866	831,5133	0,2711531	0,4336919	530,348	3,788857	0	8	1111	822						Untertest4.avi	0	880	547	72	111	1036	709	716	0	Content		1039	711	5000655	1708765541
5017	08:48:50.147	00:00:05.017	301	1072,539	811,4866	0,4275456	0,4078843	520,9019	3,842293	0	1147,651	823,6902	0,2707799	0,4334633	530,1315	3,800311	0	8	1110	818						Untertest4.avi	0	880	547	72	111	1036	709	716	0	Content		1038	707	5017278	1708782164
5034	08:48:50.164	00:00:05.034	302	1067,137	816,6828	0,4272285	0,4077354	520,8517	3,827512	0	1140,398	834,1132	0,2703733	0,4330929	529,9572	3,791988	0	8	1104	825						Untertest4.avi	0	880	547	72	111	1036	709	716	0	Content		1032	714	5034032	1708798918
5051	08:48:50.181	00:00:05.050	303	1073,824	812,7319	0,426933	0,4074798	520,8459	3,836313	0	1148,443	834,5861	0,2699701	0,4326103	529,9274	3,788412	0	8	1111	824						Untertest4.avi	0	880	547	72	111	1036	709	716	0	Content		1039	713	5050652	1708815538
5067	08:48:50.197	00:00:05.067	304	1074,646	812,6122	0,4266242	0,4070679	520,7624	3,832471	0	1147,645	832,9097	0,2695856	0,4320451	529,6355	3,729578	0	8	1111	823						Untertest4.avi	0	880	547	72	111	1036	709	716	0	Content		1039	712	5067277	1708832163
5084	08:48:50.214	00:00:05.083	305	1068,884	812,0938	0,4263135	0,4064527	520,6629	3,841825	0	1135,938	827,2249	0,2692219	0,4313364	529,4451	3,746714	0	8	1102	820						Untertest4.avi	0	880	547	72	111	1036	709	716	0	Content		1030	709	5083902	1708848788
5101	08:48:50.231	00:00:05.100	306	1072,201	811,6116	0,4259904	0,405686	520,553	3,813199	0	1142,318	836,7665	0,2688335	0,4304606	529,4097	3,7679	0	8	1107	824						Untertest4.avi	0	880	547	72	111	1036	709	716	0	Content		1035	713	5100650	1708865536
5117	08:48:50.247	00:00:05.117	307	1073,071	811,6843	0,425595	0,4047999	520,4268	3,785488	0	1140,81	827,7178	0,2684187	0,4295547	529,332	3,767896	0	8	1107	820						Untertest4.avi	0	880	547	72	111	1036	709	716	0	Content		1035	709	5117277	1708882163
5134	08:48:50.264	00:00:05.133	308	1079,327	810,8995	0,4251821	0,4038093	520,3965	3,799434	0	1140,245	830,5285	0,2679558	0,4285704	529,2887	3,77728	0	8	1110	821						Untertest4.avi	0	880	547	72	111	1036	709	716	0	Content		1038	710	5133900	1708898786
5151	08:48:50.281	00:00:05.150	309	1076,226	805,1183	0,424723	0,4028391	520,3087	3,810586	0	1137,201	834,625	0,2674481	0,4274798	528,9857	3,74672	0	8	1107	820						Untertest4.avi	0	880	547	72	111	1036	709	716	0	Content		1035	709	5150523	1708915409
5167	08:48:50.297	00:00:05.167	310	1077,072	810,8875	0,4242487	0,4019023	520,1973	3,793867	0	1139,911	831,8018	0,2669404	0,4263643	528,9653	3,771555	0	8	1108	821						Untertest4.avi	0	880	547	72	111	1036	709	716	0	Content		1036	710	5167274	1708932160
5184	08:48:50.314	00:00:05.183	311	1069,959	812,5442	0,4237504	0,4009426	520,0225	3,797383	0	1149,08	830,1066	0,2664551	0,4252931	528,9531	3,739885	0	8	1110	821						Untertest4.avi	0	880	547	72	111	1036	709	716	0	Content		1038	710	5183899	1708948785
5201	08:48:50.331	00:00:05.200	312	1076,794	808,9122	0,4232597	0,4000978	519,9077	3,786767	0	1135,463	830,675	0,2659314	0,4242465	528,6765	3,726673	0	8	1106	820						Untertest4.avi	0	880	547	72	111	1036	709	716	0	Content		1034	709	5200523	1708965409
5217	08:48:50.347	00:00:05.217	313	1075,246	808,3927	0,4227844	0,3994863	519,7296	3,801579	0	1137,458	834,9307	0,2654028	0,4235029	528,5651	3,759223	0	8	1106	822						Untertest4.avi	0	880	547	72	111	1036	709	716	0	Content		1034	711	5217272	1708982158
5234	08:48:50.364	00:00:05.233	314	1075,526	809,2844	0,4222981	0,3992018	519,5308	3,768962	0	1147,503	826,6929	0,2648907	0,4230796	528,3604	3,741707	0	8	1112	818						Untertest4.avi	0	880	547	72	111	1036	709	716	0	Content		1040	707	5233897	1708998783
5251	08:48:50.381	00:00:05.250	315	1074,587	811,1937	0,4218146	0,3991674	519,2472	3,79609	0	1145,532	828,0541	0,2643497	0,422994	528,2064	3,712338	0	8	1110	820						Untertest4.avi	0	880	547	72	111	1036	709	716	0	Content		1038	709	5250520	1709015406
5267	08:48:50.397	00:00:05.267	316	1076,51	808,9968	0,421296	0,3992679	519,091	3,774596	0	1135,629	831,8262	0,2637575	0,4230476	527,8771	3,727871	0	8	1106	820						Untertest4.avi	0	880	547	72	111	1036	709	716	0	Content		1034	709	5267147	1709032033
5284	08:48:50.414	00:00:05.283	317	1076,347	809,9639	0,4207523	0,399385	518,7822	3,785152	0	1141,359	828,184	0,263192	0,4231696	527,7067	3,730744	0	8	1109	819						Untertest4.avi	0	880	547	72	111	1036	709	716	0	Content		1037	708	5283895	1709048781
5301	08:48:50.431	00:00:05.300	318	1074,472	807,4615	0,4202121	0,3995506	518,5598	3,802764	0	1138,27	829,2285	0,262583	0,4233009	527,4337	3,741138	0	8	1106	818						Untertest4.avi	0	880	547	72	111	1036	709	716	0	Content		1034	707	5300520	1709065406
5317	08:48:50.447	00:00:05.317	319	1078,451	818,5345	0,4196411	0,3996607	518,3387	3,782679	0	1136,33	830,2153	0,2619733	0,4233577	527,1159	3,754764	0	8	1107	824						Untertest4.avi	0	880	547	72	111	1036	709	716	0	Content		1035	713	5317143	1709082029
5334	08:48:50.464	00:00:05.333	320	1079,024	813,0768	0,4190918	0,399777	518,1404	3,795752	0	1146,751	844,1422	0,2614399	0,4233175	527,114	3,757766	0	8	1113	829						Untertest4.avi	0	880	547	72	111	1036	709	716	0	Content		1041	718	5333771	1709098657
5351	08:48:50.481	00:00:05.350	321	1081,528	810,2057	0,418591	0,3998514	517,9928	3,788629	0	1129,147	834,8951	0,2608977	0,4232897	526,8844	3,77724	0	8	1105	823						Untertest4.avi	0	880	547	72	111	1036	709	716	0	Content		1033	712	5350518	1709115404
5367	08:48:50.497	00:00:05.367	322	1004,959	798,8342	0,4190152	0,3995323	517,8387	3,8047	0	1032,466	821,7654	0,2616307	0,4228576	526,55	3,761927	0	9	1019	810						Untertest4.avi	0	880	547	72	111	798	668	566	0	Content		947	699	5367147	1709132033
5384	08:48:50.514	00:00:05.383	323	865,1691	772,8642	0,4200327	0,3989761	517,7712	3,815989	0	886,5212	789,9022	0,2628807	0,4224151	526,4371	3,781404	0	9	876	781						Untertest4.avi	0	880	547	72	111	798	668	566	0	Content		804	670	5383769	1709148655
5400	08:48:50.530	00:00:05.400	324	864,4618	771,3331	0,4198254	0,3991815	517,511	3,790248	0	894,0195	777,5625	0,2624187	0,4223433	526,3867	3,781367	0	9	879	774						Untertest4.avi	0	880	547	72	111	798	668	566	0	Content		807	663	5400396	1709165282
5417	08:48:50.547	00:00:05.417	325	865,3198	772,6702	0,4194741	0,3996217	517,4067	3,821079	0	882,3253	780,8776	0,2620203	0,4225907	526,1711	3,771269	0	9	874	777						Untertest4.avi	0	880	547	72	111	798	668	566	0	Content		802	666	5417141	1709182027
5434	08:48:50.564	00:00:05.433	326	861,2773	768,1053	0,4193423	0,3998651	517,2351	3,817048	0	870,9677	775,749	0,2617814	0,4227431	525,8724	3,771648	0	9	866	772						Untertest4.avi	0	880	547	72	111	798	668	566	0	Content		794	661	5433766	1709198652
5450	08:48:50.580	00:00:05.450	327	870,3784	766,1465	0,4191688	0,4002162	517,2568	3,800899	0	884,3065	781,8085	0,2615708	0,4230194	526,0079	3,743049	0	9	877	774						Untertest4.avi	0	880	547	72	111	798	668	566	0	Content		805	663	5450393	1709215279
5467	08:48:50.597	00:00:05.467	328	872,2949	768,1503	0,4190019	0,4005081	517,1191	3,78055	0	879,9554	778,0032	0,2613968	0,4233245	525,877	3,760404	0	9	876	773						Untertest4.avi	0	880	547	72	111	798	668	566	0	Content		804	662	5467018	1709231904
5484	08:48:50.614	00:00:05.483	329	868,1536	769,2208	0,4188989	0,4008178	517,0587	3,803399	0	868,0008	781,9581	0,2612993	0,4236338	525,7772	3,758552	0	9	868	776						Untertest4.avi	0	880	547	72	111	798	668	566	0	Content		796	665	5483772	1709248658
5500	08:48:50.630	00:00:05.500	330	878,3977	770,8669	0,4188513	0,4011537	517,0367	3,799288	0	868,9747	786,6511	0,2612696	0,4239371	525,9519	3,769789	0	9	874	779						Untertest4.avi	0	880	547	72	111	798	668	566	0	Content		802	668	5500396	1709265282
5517	08:48:50.647	00:00:05.517	331	874,6906	772,7368	0,4188589	0,4014368	517,0163	3,811406	0	867,2838	778,6128	0,2612748	0,424266	525,8261	3,760918	0	9	871	776						Untertest4.avi	0	880	547	72	111	798	668	566	0	Content		799	665	5517021	1709281907
5534	08:48:50.664	00:00:05.533	332	872,7511	771,5198	0,41896	0,4017561	517,0203	3,792985	0	873,7964	778,2438	0,2614099	0,424574	525,933	3,779323	0	9	873	775						Untertest4.avi	0	880	547	72	111	798	668	566	0	Content		801	664	5533640	1709298526
5550	08:48:50.680	00:00:05.550	333	870,2304	777,2378	0,4191769	0,4020951	517,0819	3,822515	0	866,7701	779,1256	0,2616247	0,4248573	525,9315	3,758907	0	9	869	778						Untertest4.avi	0	880	547	72	111	798	668	566	0	Content		797	667	5550391	1709315277
5567	08:48:50.697	00:00:05.567	334	879,2732	779,9985	0,4194486	0,4023916	517,0341	3,804718	0	866,4803	782,3903	0,2618982	0,4251246	525,8186	3,764973	0	9	873	781						Untertest4.avi	0	880	547	72	111	798	668	566	0	Content		801	670	5567015	1709331901
5584	08:48:50.714	00:00:05.583	335	872,8318	778,2476	0,419778	0,4025553	516,949	3,827823	0	865,4202	779,8276	0,2622573	0,4253281	525,9042	3,761868	0	9	869	779						Untertest4.avi	0	880	547	72	111	798	668	566	0	Content		797	668	5583641	1709348527
5600	08:48:50.730	00:00:05.600	336	879,3933	776,4943	0,4201693	0,4026188	517,1242	3,806789	0	871,17	780,2126	0,26267	0,4253977	525,9742	3,747411	0	9	875	778						Untertest4.avi	0	880	547	72	111	798	668	566	0	Content		803	667	5600263	1709365149
5617	08:48:50.747	00:00:05.617	337	907,1038	780,0667	0,4245574	0,4022292	540,2476	3,95824	0	860,3812	782,3867	0,2630446	0,4253447	526,1475	3,775615	0	9	884	781						Untertest4.avi	0	880	547	72	111	798	668	566	0	Content		812	670	5617014	1709381900
5634	08:48:50.764	00:00:05.633	338	880,0034	774,4466	0,4208213	0,4022334	517,082	3,798526	0	861,6478	784,2014	0,2634157	0,4252462	526,0844	3,763692	0	9	871	779						Untertest4.avi	0	880	547	72	111	798	668	566	0	Content		799	668	5633638	1709398524
5650	08:48:50.780	00:00:05.650	339	883,1688	776,3821	0,421189	0,4020312	517,1819	3,789241	0	868,1623	788,8893	0,2638288	0,4251662	526,1251	3,758086	0	9	876	783						Untertest4.avi	0	880	547	72	111	798	668	566	0	Content		804	672	5650264	1709415150
5667	08:48:50.797	00:00:05.666	340	878,1342	772,613	0,4216093	0,4018952	517,2431	3,797525	0	862,4862	782,5839	0,2642812	0,4251532	526,2478	3,767303	0	9	870	778						Untertest4.avi	0	880	547	72	111	798	668	566	0	Content		798	667	5666887	1709431773
5684	08:48:50.814	00:00:05.683	341	902,1498	774,8138	0,4178457	0,4019428	534,6876	3,900939	0	856,7463	786,9014	0,2647944	0,4251803	526,2663	3,698039	0	9	879	781						Untertest4.avi	0	880	547	72	111	798	668	566	0	Content		807	670	5683638	1709448524
5700	08:48:50.830	00:00:05.700	342	905,7989	779,3417	0,4176038	0,4019089	538,063	3,899048	0	856,5297	788,2575	0,2653697	0,4252087	526,246	3,721344	0	9	881	784						Untertest4.avi	0	880	547	72	111	798	668	566	0	Content		809	673	5700261	1709465147
5717	08:48:50.847	00:00:05.716	343	876,6313	774,37	0,4231811	0,4017161	517,2792	3,739019	0	856,1315	787,1886	0,2659355	0,4252532	526,1906	3,674537	0	9	866	781						Untertest4.avi	0	880	547	72	111	798	668	566	0	Content		794	670	5716886	1709481772
5734	08:48:50.864	00:00:05.733	344	906,3947	768,0712	0,4273545	0,4013902	537,713	3,843084	0	851,8394	779,5527	0,2664637	0,4252609	526,1447	3,663721	0	9	879	774						Untertest4.avi	0	880	547	72	111	798	668	566	0	Content		807	663	5733510	1709498396
5750	08:48:50.880	00:00:05.750	345	877,942	779,136	0,4242083	0,401381	517,3044	3,685156	0	857,8217	779,7116	0,2669912	0,4252069	526,208	3,649791	0	9	868	779						Untertest4.avi	0	880	547	72	111	798	668	566	0	Content		796	668	5750263	1709515149
5767	08:48:50.897	00:00:05.766	346	867,7568	780,229	0,4246451	0,4010767	517,1518	3,673603	0	851,8217	781,7876	0,2674218	0,4250622	526,2744	3,63275	0	9	860	781						Untertest4.avi	0	880	547	72	111	798	668	566	0	Content		788	670	5766890	1709531776
5784	08:48:50.914	00:00:05.783	347	870,8297	775,2532	0,4250445	0,4007675	517,1277	3,671768	0	864,0726	787,3978	0,2678467	0,4249147	526,3061	3,595913	0	9	867	781						Untertest4.avi	0	880	547	72	111	798	668	566	0	Content		795	670	5783510	1709548396
5800	08:48:50.930	00:00:05.800	348	875,2192	774,0775	0,4254234	0,4004993	517,1817	3,622715	0	858,0943	781,9177	0,2682158	0,4247555	526,2916	3,597039	0	9	867	778						Untertest4.avi	0	880	547	72	111	798	668	566	0	Content		795	667	5800133	1709565019
5817	08:48:50.947	00:00:05.816	349	876,2533	771,7399	0,4257775	0,4003061	517,2316	3,615404	0	858,3271	786,573	0,2685893	0,4245918	526,1909	3,550951	0	9	867	779						Untertest4.avi	0	880	547	72	111	798	668	566	0	Content		795	668	5816882	1709581768
5834	08:48:50.964	00:00:05.833	350	873,8492	776,0612	0,4261777	0,4001317	517,1615	3,587229	0	860,9037	791,7511	0,2689796	0,4244815	526,0404	3,521431	0	9	867	784						Untertest4.avi	0	880	547	72	111	798	668	566	0	Content		795	673	5833507	1709598393
5850	08:48:50.980	00:00:05.850	351	867,5341	777,3987	0,4266031	0,3999467	516,9687	3,598987	0	865,0176	781,7896	0,2694128	0,4243533	526,0059	3,532037	0	9	866	780						Untertest4.avi	0	880	547	72	111	798	668	566	0	Content		794	669	5850131	1709615017
5867	08:48:50.997	00:00:05.866	352	876,0502	770,8186	0,4270347	0,3997202	516,91	3,543175	0	855,2205	789,0379	0,2698151	0,4241712	525,8934	3,531265	0	9	866	780						Untertest4.avi	0	880	547	72	111	798	668	566	0	Content		794	669	5866759	1709631645
5884	08:48:51.014	00:00:05.883	353	877,4111	770,3374	0,427407	0,3995496	516,8926	3,565779	0	851,7822	780,5414	0,27016	0,4240012	525,9838	3,546676	0	9	865	775						Untertest4.avi	0	880	547	72	111	798	668	566	0	Content		793	664	5883504	1709648390
5900	08:48:51.030	00:00:05.900	354	870,488	771,2102	0,4275659	0,3993808	516,7531	3,569113	0	865,78	779,6503	0,2703487	0,4238731	525,9597	3,523884	0	9	868	775						Untertest4.avi	0	880	547	72	111	798	668	566	0	Content		796	664	5900131	1709665017
5917	08:48:51.047	00:00:05.916	355	866,7189	769,4655	0,4276306	0,3988812	516,7595	3,537961	0	860,293	788,644	0,2705576	0,4233586	525,9935	3,502415	0	9	864	779						Untertest4.avi	0	880	547	72	111	798	668	566	0	Content		792	668	5916755	1709681641
5933	08:48:51.063	00:00:05.933	356	792,7516	639,7414	0,4282088	0,3964774	516,9321	3,535464	0	766,0493	641,6984	0,2718079	0,420955	525,955	3,49918	0	10	779	641						Untertest4.avi	0	880	547	72	111	549	289	250	0	Content		707	530	5933381	1709698267
5950	08:48:51.080	00:00:05.950	357	700,931	516,0984	0,4290471	0,3941334	517,1044	3,527379	0	684,8017	511,4949	0,2728801	0,418814	526,2476	3,502041	0	10	693	514						Untertest4.avi	0	880	547	72	111	549	289	250	0	Content		621	403	5950129	1709715015
5967	08:48:51.097	00:00:05.966	358	644,6755	427,4487	0,4293024	0,3932216	517,0645	3,52345	0	642,8392	432,9373	0,2729439	0,4178331	526,3127	3,522733	0	10	644	430						Untertest4.avi	0	880	547	72	111	549	289	250	0	Content		572	319	5966753	1709731639
5983	08:48:51.113	00:00:05.983	359	586,7384	340,6344	0,4290133	0,3934005	516,9794	3,507843	0	598,9106	380,5807	0,2725305	0,4178271	526,1331	3,535505	0	10	593	361						Untertest4.avi	0	880	547	72	111	549	289	250	0	Content		521	250	5983376	1709748262
6000	08:48:51.130	00:00:06.000	360	-1024	-768	-1	-1	-1	-1	4	-1024	-768	-1	-1	-1	-1	4	10	0	0						Untertest4.avi	0	880	547	72	111	549	289	250	0	Content		-72	-111	6000128	1709765014
6017	08:48:51.147	00:00:06.016	361	611,1938	405,1292	0,4281516	0,3940725	516,5003	3,485653	0	615,0751	392,6827	0,2714693	0,418529	525,9257	3,424325	0	10	613	399						Untertest4.avi	0	880	547	72	111	549	289	250	0	Content		541	288	6016748	1709781634
6033	08:48:51.163	00:00:06.033	362	621,2842	401,7112	0,4278981	0,39405	516,3902	3,461703	0	622,1053	392,5745	0,2710619	0,4186165	525,8292	3,41899	0	10	622	397						Untertest4.avi	0	880	547	72	111	549	289	250	0	Content		550	286	6033375	1709798261
6050	08:48:51.180	00:00:06.049	363	619,3124	406,5986	0,4276034	0,3940761	516,4838	3,453797	0	612,6621	398,2163	0,2706597	0,418646	525,8285	3,434536	0	10	616	402						Untertest4.avi	0	880	547	72	111	549	289	250	0	Content		544	291	6049999	1709814885
6067	08:48:51.197	00:00:06.066	364	620,9383	406,7093	0,4273436	0,394081	516,1947	3,424829	0	608,03	390,7892	0,2703435	0,4186645	525,9164	3,420003	0	10	614	399						Untertest4.avi	0	880	547	72	111	549	289	250	0	Content		542	288	6066749	1709831635
6083	08:48:51.213	00:00:06.083	365	620,4276	402,5677	0,4270527	0,3943408	516,3326	3,432112	0	622,4296	394,4268	0,2700174	0,4187363	525,6932	3,385929	0	10	621	398						Untertest4.avi	0	880	547	72	111	549	289	250	0	Content		549	287	6083371	1709848257
6100	08:48:51.230	00:00:06.099	366	619,2285	401,6507	0,4267583	0,3947302	516,2304	3,399838	0	607,8012	408,3875	0,2696388	0,41899	525,6419	3,387611	0	10	614	405						Untertest4.avi	0	880	547	72	111	549	289	250	0	Content		542	294	6099995	1709864881
6117	08:48:51.247	00:00:06.116	367	622,246	397,3195	0,426497	0,3951383	516,2141	3,40789	0	619,7575	402,645	0,2692775	0,4192995	525,7484	3,383482	0	10	621	400						Untertest4.avi	0	880	547	72	111	549	289	250	0	Content		549	289	6116620	1709881506
6133	08:48:51.263	00:00:06.133	368	639,5085	369,8909	0,4263889	0,3955397	516,2436	3,294357	0	627,039	413,8729	0,2690146	0,4196016	525,4745	3,394608	0	10	633	392						Untertest4.avi	0	880	547	72	111	549	289	250	0	Content		561	281	6133371	1709898257
6150	08:48:51.280	00:00:06.149	369	646,3275	393,0833	0,4262055	0,3958042	516,2093	3,31617	0	619,6683	408,2057	0,268893	0,4198287	525,7344	3,39364	0	10	633	401						Untertest4.avi	0	880	547	72	111	549	289	250	0	Content		561	290	6149993	1709914879
6167	08:48:51.297	00:00:06.166	370	-1024	-768	-1	-1	-1	-1	4	-1024	-768	-1	-1	-1	-1	4	10	0	0						Untertest4.avi	0	880	547	72	111	549	289	250	0	Content		-72	-111	6166617	1709931503
6183	08:48:51.313	00:00:06.183	371	533,2119	415,3411	0,4265158	0,395735	516,2092	3,309659	0	524,957	403,0875	0,2693748	0,4200716	525,6172	3,298353	0	11	529	409						Untertest4.avi	0	880	547	72	111	457	293	1599	0	Content		457	298	6183242	1709948128
6200	08:48:51.330	00:00:06.199	372	526,8718	408,1068	0,4262692	0,3957116	516,1873	3,287004	0	532,738	400,6533	0,2690446	0,4200171	525,4324	3,271254	0	11	530	404						Untertest4.avi	0	880	547	72	111	457	293	1599	0	Content		458	293	6199989	1709964875
6217	08:48:51.347	00:00:06.216	373	526,6515	413,8007	0,4261905	0,3954012	516,2089	3,260724	0	531,9831	413,1876	0,2688961	0,4198058	525,5857	3,209705	0	11	529	413						Untertest4.avi	0	880	547	72	111	457	293	1599	0	Content		457	302	6216614	1709981500
6233	08:48:51.363	00:00:06.233	374	527,2583	412,7798	0,4260649	0,3950293	516,1642	3,191616	0	535,6691	401,0237	0,2687275	0,4195565	525,6108	3,17696	0	11	531	407						Untertest4.avi	0	880	547	72	111	457	293	1599	0	Content		459	296	6233238	1709998124
6250	08:48:51.380	00:00:06.249	375	518,9376	416,7704	0,4259692	0,3947794	515,997	3,196209	0	530,6602	407,2248	0,2686617	0,4193466	525,6124	3,177723	0	11	525	412						Untertest4.avi	0	880	547	72	111	457	293	1599	0	Content		453	301	6249861	1710014747
6267	08:48:51.397	00:00:06.266	376	528,2968	413,7624	0,4260092	0,3946036	516,1525	3,177627	0	538,944	394,2725	0,2686585	0,4191637	525,6027	3,126819	0	11	534	404						Untertest4.avi	0	880	547	72	111	457	293	1599	0	Content		462	293	6266608	1710031494
6283	08:48:51.413	00:00:06.283	377	526,3246	412,7499	0,426057	0,3942207	516,1244	3,121264	0	532,7546	398,5618	0,2687109	0,4189119	525,5605	3,081924	0	11	530	406						Untertest4.avi	0	880	547	72	111	457	293	1599	0	Content		458	295	6283233	1710048119
6300	08:48:51.430	00:00:06.299	378	555,1287	396,5554	0,4262864	0,3940729	516,0978	3,043246	0	551,2	354,2833	0,268874	0,4187958	525,5589	2,928379	0	11	553	375						Untertest4.avi	0	880	547	72	111	457	293	1599	0	Content		481	264	6299857	1710064743
6316	08:48:51.446	00:00:06.316	379	558,9503	371,7485	0,4263595	0,3939359	516,1081	2,919726	0	544,9684	354,6283	0,2689355	0,4186803	525,5276	2,856006	0	11	552	363						Untertest4.avi	0	880	547	72	111	457	293	1599	0	Content		480	252	6316481	1710081367
6333	08:48:51.463	00:00:06.333	380	-1024	-768	-1	-1	-1	-1	4	-1024	-768	-1	-1	-1	-1	4	11	0	0						Untertest4.avi	0	880	547	72	111	457	293	1599	0	Content		-72	-111	6333231	1710098117
6350	08:48:51.480	00:00:06.349	381	528,822	414,1843	0,4263468	0,3936961	515,9026	3,015232	0	544,7664	389,9549	0,269074	0,418645	525,4981	3,008382	0	11	537	402						Untertest4.avi	0	880	547	72	111	457	293	1599	0	Content		465	291	6349853	1710114739
6366	08:48:51.496	00:00:06.366	382	529,7191	409,397	0,4264891	0,3936426	515,9014	2,98143	0	530,7185	405,4015	0,2691611	0,4186604	525,4295	2,995466	0	11	530	407						Untertest4.avi	0	880	547	72	111	457	293	1599	0	Content		458	296	6366478	1710131364
6383	08:48:51.513	00:00:06.383	383	529,2109	402,8165	0,4266101	0,3935043	515,8047	2,953249	0	540,7745	394,5974	0,2692636	0,4186383	525,3592	2,962608	0	11	535	399						Untertest4.avi	0	880	547	72	111	457	293	1599	0	Content		463	288	6383104	1710147990
6400	08:48:51.530	00:00:06.399	384	538,939	406,9675	0,426735	0,3932432	515,5836	2,95873	0	538,615	396,3952	0,2694005	0,4185709	525,1658	2,944515	0	11	539	402						Untertest4.avi	0	880	547	72	111	457	293	1599	0	Content		467	291	6399855	1710164741
6416	08:48:51.546	00:00:06.416	385	542,6984	401,0286	0,4268072	0,3931058	515,6179	2,920291	0	539,0221	391,0211	0,2695096	0,4185301	525,2021	2,930786	0	11	541	396						Untertest4.avi	0	880	547	72	111	457	293	1599	0	Content		469	285	6416476	1710181362
6433	08:48:51.563	00:00:06.433	386	531,7939	401,8631	0,4268638	0,3930061	515,5688	2,940409	0	537,4363	396,4407	0,2695883	0,4185406	525,28	2,917308	0	11	535	399						Untertest4.avi	0	880	547	72	111	457	293	1599	0	Content		463	288	6433104	1710197990
6450	08:48:51.580	00:00:06.449	387	532,0192	396,0846	0,4270004	0,3927566	515,5523	2,90503	0	526,7863	404,7536	0,2696784	0,4184119	525,0034	2,958289	0	11	529	400						Untertest4.avi	0	880	547	72	111	457	293	1599	0	Content		457	289	6449725	1710214611
6466	08:48:51.596	00:00:06.466	388	539,7735	401,529	0,4271674	0,3924372	515,3555	2,895405	0	533,8092	401,0814	0,2698855	0,418213	525,0664	2,936227	0	11	537	401						Untertest4.avi	0	880	547	72	111	457	293	1599	0	Content		465	290	6466476	1710231362
6483	08:48:51.613	00:00:06.483	389	525,9852	404,3295	0,4273055	0,39225	515,4603	2,917629	0	535,166	393,8284	0,2700495	0,4179778	525,0857	2,904955	0	11	531	399						Untertest4.avi	0	880	547	72	111	457	293	1599	0	Content		459	288	6483098	1710247984
6500	08:48:51.630	00:00:06.499	390	520,8164	416,726	0,4274749	0,3919761	515,449	2,939826	0	540,4086	383,3655	0,2702062	0,4178154	525,2016	2,8733	0	11	531	400						Untertest4.avi	0	880	547	72	111	457	293	1599	0	Content		459	289	6499723	1710264609
6516	08:48:51.646	00:00:06.516	391	529,2258	406,054	0,4276723	0,391733	515,2222	2,886576	0	543,4531	401,8148	0,2704554	0,4177183	525,0934	2,870497	0	11	536	404						Untertest4.avi	0	880	547	72	111	457	293	1599	0	Content		464	293	6516346	1710281232
6533	08:48:51.663	00:00:06.533	392	531,0768	402,3663	0,4278721	0,3917216	515,2756	2,891271	0	535,9311	390,2966	0,270637	0,4177481	525,1558	2,893359	0	11	534	396						Untertest4.avi	0	880	547	72	111	457	293	1599	0	Content		462	285	6533099	1710297985
6550	08:48:51.680	00:00:06.549	393	531,7833	409,3214	0,4280774	0,3916166	514,9918	2,855606	0	526,3615	404,4488	0,2708797	0,4178036	524,9271	2,919955	0	11	529	407						Untertest4.avi	0	880	547	72	111	457	293	1599	0	Content		457	296	6549718	1710314604
6566	08:48:51.696	00:00:06.566	394	531,1643	401,2385	0,4282696	0,3916069	515,2803	2,865598	0	523,973	412,4154	0,2710307	0,4179557	525,0079	2,9275	0	11	528	407						Untertest4.avi	0	880	547	72	111	457	293	1599	0	Content		456	296	6566343	1710331229
6583	08:48:51.713	00:00:06.582	395	533,207	404,8164	0,4283735	0,3916557	515,228	2,868694	0	535,6347	398,0145	0,271154	0,4181743	524,8591	2,878126	0	11	534	401						Untertest4.avi	0	880	547	72	111	457	293	1599	0	Content		462	290	6582968	1710347854
6600	08:48:51.730	00:00:06.599	396	533,4315	416,2349	0,4284301	0,3917092	515,1448	2,852757	0	538,6407	393,9569	0,2713022	0,4184861	525,0319	2,847117	0	11	536	405						Untertest4.avi	0	880	547	72	111	457	293	1599	0	Content		464	294	6599716	1710364602
6616	08:48:51.746	00:00:06.616	397	532,3995	413,257	0,4284952	0,3918905	515,2252	2,902174	0	545,9946	397,0621	0,2714128	0,4188442	525,0748	2,847883	0	11	539	405						Untertest4.avi	0	880	547	72	111	457	293	1599	0	Content		467	294	6616341	1710381227
6633	08:48:51.763	00:00:06.632	398	535,1448	398,6655	0,4285632	0,3920935	515,1599	2,84296	0	538,0023	397,1357	0,2715118	0,4193589	525,1794	2,827506	0	11	537	398						Untertest4.avi	0	880	547	72	111	457	293	1599	0	Content		465	287	6632965	1710397851
6650	08:48:51.780	00:00:06.649	399	532,7305	400,2718	0,4286468	0,3923446	515,0624	2,828483	0	530,7165	401,134	0,2715818	0,4198194	524,9203	2,80549	0	11	532	401						Untertest4.avi	0	880	547	72	111	457	293	1599	0	Content		460	290	6649712	1710414598
6666	08:48:51.796	00:00:06.666	400	522,282	406,2859	0,4286798	0,3926331	515,0472	2,857015	0	535,6079	397,5142	0,2716972	0,4203601	525,0347	2,837728	0	11	529	402						Untertest4.avi	0	880	547	72	111	457	293	1599	0	Content		457	291	6666337	1710431223
6683	08:48:51.813	00:00:06.682	401	521,9285	406,8586	0,4286542	0,3928685	514,9984	2,84997	0	534,5227	403,5376	0,2717203	0,4208815	525,0405	2,851628	0	11	528	405						Untertest4.avi	0	880	547	72	111	457	293	1599	0	Content		456	294	6682961	1710447847
6700	08:48:51.830	00:00:06.699	402	533,7923	389,8362	0,4285616	0,3930674	514,8798	2,788118	0	526,1066	402,4049	0,2717099	0,4213372	525,0752	2,83487	0	11	530	396						Untertest4.avi	0	880	547	72	111	457	293	1599	0	Content		458	285	6699583	1710464469
6716	08:48:51.846	00:00:06.716	403	526,3058	409,2935	0,4284554	0,3931082	514,9889	2,819782	0	527,4993	400,3193	0,2716488	0,4216585	525,2	2,840606	0	11	527	405						Untertest4.avi	0	880	547	72	111	457	293	1599	0	Content		455	294	6716332	1710481218
6733	08:48:51.863	00:00:06.732	404	534,5733	398,5134	0,4283375	0,3930557	515,1136	2,816551	0	539,3549	394,1842	0,2716073	0,4218633	525,3013	2,80092	0	11	537	396						Untertest4.avi	0	880	547	72	111	457	293	1599	0	Content		465	285	6732958	1710497844
6750	08:48:51.880	00:00:06.749	405	534,9604	398,0375	0,4282047	0,3929099	515,0383	2,78418	0	533,5582	391,0022	0,2715592	0,4220273	525,3641	2,827554	0	11	534	395						Untertest4.avi	0	880	547	72	111	457	293	1599	0	Content		462	284	6749582	1710514468
6766	08:48:51.896	00:00:06.766	406	531,938	398,3972	0,4280601	0,3927453	515,1007	2,806542	0	524,9327	398,1523	0,271479	0,4221746	525,2437	2,83041	0	11	528	398						Untertest4.avi	0	880	547	72	111	457	293	1599	0	Content		456	287	6766217	1710531103
6783	08:48:51.913	00:00:06.782	407	530,4178	409,9235	0,4279102	0,3925155	515,1195	2,817302	0	547,227	376,6775	0,2714376	0,4222848	525,3522	2,779727	0	11	539	393						Untertest4.avi	0	880	547	72	111	457	293	1599	0	Content		467	282	6782955	1710547841
6800	08:48:51.930	00:00:06.799	408	524,2735	408,8065	0,42778	0,3923412	515,0959	2,824848	0	522,5676	403,2752	0,2714117	0,4224005	525,4393	2,832635	0	11	523	406						Untertest4.avi	0	880	547	72	111	457	293	1599	0	Content		451	295	6799579	1710564465
6816	08:48:51.946	00:00:06.816	409	524,6495	408,4657	0,4276331	0,3922524	514,9763	2,832901	0	532,326	412,2353	0,2713747	0,4225661	525,7488	2,859613	0	11	528	410						Untertest4.avi	0	880	547	72	111	457	293	1599	0	Content		456	299	6816238	1710581124
6833	08:48:51.963	00:00:06.832	410	533,1823	392,467	0,4274825	0,3921576	515,1293	2,784156	0	526,7327	406,0253	0,2712881	0,4227386	525,9072	2,849593	0	11	530	399						Untertest4.avi	0	880	547	72	111	457	293	1599	0	Content		458	288	6832828	1710597714
6850	08:48:51.980	00:00:06.849	411	535,6401	398,7276	0,4272776	0,3920296	515,1323	2,778206	0	540,9315	387,4639	0,2711688	0,4229423	525,86	2,791396	0	11	538	393						Untertest4.avi	0	880	547	72	111	457	293	1599	0	Content		466	282	6849578	1710614464
6866	08:48:51.996	00:00:06.866	412	535,5622	402,3726	0,4270818	0,3919251	515,2136	2,80327	0	537,4386	386,2408	0,2710442	0,4231046	525,8516	2,791735	0	11	537	394						Untertest4.avi	0	880	547	72	111	457	293	1599	0	Content		465	283	6866211	1710631097
6883	08:48:52.013	00:00:06.882	413	531,8425	408,7375	0,4269196	0,3917027	515,1926	2,845514	0	542,5562	391,4989	0,2709746	0,4231854	525,92	2,777615	0	11	537	400						Untertest4.avi	0	880	547	72	111	457	293	1599	0	Content		465	289	6882823	1710647709
6899	08:48:52.029	00:00:06.899	414	528,9724	399,2155	0,4268378	0,3914216	515,2997	2,798227	0	524,0356	401,8309	0,2709404	0,42309	526,0505	2,871259	0	11	527	401						Untertest4.avi	0	880	547	72	111	457	293	1599	0	Content		455	290	6899447	1710664333
6916	08:48:52.046	00:00:06.916	415	530,2698	406,759	0,4268318	0,3908914	515,3322	2,78791	0	534,4142	401,8395	0,2710133	0,4228874	526,174	2,827865	0	11	532	404						Untertest4.avi	0	880	547	72	111	457	293	1599	0	Content		460	293	6916208	1710681094
6933	08:48:52.063	00:00:06.932	416	517,3967	401,7785	0,4268859	0,3905723	515,3843	2,832152	0	535,3971	392,3752	0,2711315	0,4226502	526,2742	2,816188	0	11	526	397						Untertest4.avi	0	880	547	72	111	457	293	1599	0	Content		454	286	6932820	1710697706
6949	08:48:52.079	00:00:06.949	417	521,7823	413,9123	0,4269923	0,3900852	515,3789	2,830951	0	535,9367	404,1346	0,2712373	0,4223911	526,1586	2,833503	0	11	529	409						Untertest4.avi	0	880	547	72	111	457	293	1599	0	Content		457	298	6949445	1710714331
6966	08:48:52.096	00:00:06.966	418	532,874	400,0015	0,4271761	0,3898533	515,4134	2,801311	0	526,9351	410,6191	0,2714526	0,4222331	526,3965	2,838243	0	11	530	405						Untertest4.avi	0	880	547	72	111	457	293	1599	0	Content		458	294	6966069	1710730955
6983	08:48:52.113	00:00:06.982	419	522,0326	397,2929	0,427339	0,3898217	515,5375	2,817984	0	533,9288	401,8694	0,2716232	0,4222189	526,2784	2,820345	0	11	528	400						Untertest4.avi	0	880	547	72	111	457	293	1599	0	Content		456	289	6982818	1710747704
6999	08:48:52.129	00:00:06.999	420	531,8287	398,197	0,4275048	0,3898581	515,4883	2,795596	0	525,5131	415,8174	0,2718637	0,4222793	526,38	2,860331	0	11	529	407						Untertest4.avi	0	880	547	72	111	457	293	1599	0	Content		457	296	6999441	1710764327
7016	08:48:52.146	00:00:07.016	421	531,2121	400,5439	0,4277948	0,3899702	515,5701	2,82716	0	537,4781	397,5103	0,2720964	0,4224107	526,3351	2,809815	0	11	534	399						Untertest4.avi	0	880	547	72	111	457	293	1599	0	Content		462	288	7016064	1710780950
7033	08:48:52.163	00:00:07.032	422	529,999	403,7097	0,4280254	0,3901109	515,3967	2,808967	0	538,8755	396,3168	0,2723914	0,4225545	526,5602	2,83187	0	11	534	400						Untertest4.avi	0	880	547	72	111	457	293	1599	0	Content		462	289	7032689	1710797575
7049	08:48:52.179	00:00:07.049	423	532,199	395,5919	0,4283386	0,3903585	515,5634	2,780533	0	539,2315	391,2365	0,2726693	0,4226391	526,5679	2,828584	0	11	536	393						Untertest4.avi	0	880	547	72	111	457	293	1599	0	Content		464	282	7049436	1710814322
7066	08:48:52.196	00:00:07.066	424	536,8095	393,8307	0,4286436	0,3905248	515,6811	2,781563	0	548,8765	393,6801	0,2729988	0,4227082	526,6071	2,829019	0	11	543	394						Untertest4.avi	0	880	547	72	111	457	293	1599	0	Content		471	283	7066062	1710830948
7083	08:48:52.213	00:00:07.082	425	519,8132	413,1122	0,4288713	0,3906396	515,5951	2,857295	0	528,5493	397,1932	0,2731903	0,4227884	526,6158	2,824794	0	11	524	405						Untertest4.avi	0	880	547	72	111	457	293	1599	0	Content		452	294	7082684	1710847570
7099	08:48:52.229	00:00:07.099	426	531,0382	397,4781	0,4291269	0,3906704	515,666	2,814463	0	533,9194	393,6531	0,2734317	0,4228044	526,4562	2,837023	0	11	532	396						Untertest4.avi	0	880	547	72	111	457	293	1599	0	Content		460	285	7099309	1710864195
7116	08:48:52.246	00:00:07.116	427	545,4709	389,212	0,4292442	0,3906931	515,6685	2,772141	0	525,0011	403,7507	0,2735658	0,4227952	526,592	2,835289	0	11	535	396						Untertest4.avi	0	880	547	72	111	457	293	1599	0	Content		463	285	7116057	1710880943
7133	08:48:52.263	00:00:07.132	428	529,0658	397,8249	0,4293177	0,3907178	515,6653	2,844513	0	538,2301	392,5059	0,2736479	0,42279	526,6082	2,834701	0	11	534	395						Untertest4.avi	0	880	547	72	111	457	293	1599	0	Content		462	284	7132684	1710897570
7149	08:48:52.279	00:00:07.149	429	522,9157	406,2961	0,429377	0,390787	515,6556	2,820871	0	533,7466	389,8005	0,2737319	0,4228297	526,7072	2,841951	0	11	528	398						Untertest4.avi	0	880	547	72	111	457	293	1599	0	Content		456	287	7149316	1710914202
7166	08:48:52.296	00:00:07.165	430	527,3489	399,8604	0,4294811	0,3909529	515,7505	2,831593	0	528,7217	400,2236	0,2738232	0,4229241	526,6199	2,865309	0	11	528	400						Untertest4.avi	0	880	547	72	111	457	293	1599	0	Content		456	289	7165941	1710930827
7183	08:48:52.313	00:00:07.182	431	530,9457	401,6784	0,4296156	0,3912141	515,7277	2,846471	0	539,3547	390,994	0,2739471	0,4230456	526,4728	2,836002	0	11	535	396						Untertest4.avi	0	880	547	72	111	457	293	1599	0	Content		463	285	7182689	1710947575
7199	08:48:52.329	00:00:07.199	432	523,7065	400,3765	0,4298235	0,391489	515,6943	2,835036	0	523,8687	404,1109	0,2741211	0,4232705	526,6639	2,849891	0	11	524	402						Untertest4.avi	0	880	547	72	111	457	293	1599	0	Content		452	291	7199313	1710964199
7216	08:48:52.346	00:00:07.215	433	526,0943	406,5736	0,4301578	0,3916524	515,7047	2,852924	0	538,161	401,4317	0,2744281	0,4234536	526,6932	2,89436	0	11	532	404						Untertest4.avi	0	880	547	72	111	457	293	1599	0	Content		460	293	7215939	1710980825
7233	08:48:52.363	00:00:07.232	434	534,0764	390,1213	0,4305361	0,3919593	515,721	2,790563	0	534,4925	405,8917	0,2747217	0,4236497	526,699	2,879882	0	11	534	398						Untertest4.avi	0	880	547	72	111	457	293	1599	0	Content		462	287	7232563	1710997449
7249	08:48:52.379	00:00:07.249	435	530,555	391,9394	0,431043	0,3921871	515,7375	2,815513	0	539,8796	390,0997	0,2751295	0,4238401	526,597	2,841504	0	11	535	391						Untertest4.avi	0	880	547	72	111	457	293	1599	0	Content		463	280	7249310	1711014196
7266	08:48:52.396	00:00:07.265	436	534,1724	391,7745	0,4315407	0,3922626	515,7221	2,796219	0	540,0258	396,4558	0,275588	0,423903	526,5742	2,874974	0	11	537	394						Untertest4.avi	0	880	547	72	111	457	293	1599	0	Content		465	283	7265935	1711030821
7283	08:48:52.413	00:00:07.282	437	527,9015	400,0041	0,4320226	0,392244	515,7559	2,831075	0	524,5828	402,8195	0,276043	0,4237645	526,5839	2,845811	0	11	526	401						Untertest4.avi	0	880	547	72	111	457	293	1599	0	Content		454	290	7282561	1711047447
7299	08:48:52.429	00:00:07.299	438	532,4286	397,7563	0,4324639	0,3920456	515,8337	2,832332	0	525,8685	394,6646	0,2764903	0,4234225	526,5728	2,866959	0	11	529	396						Untertest4.avi	0	880	547	72	111	457	293	1599	0	Content		457	285	7299195	1711064081
7316	08:48:52.446	00:00:07.315	439	521,8765	418,7937	0,4328935	0,3916959	515,9721	2,834312	0	536,0559	392,2647	0,2769442	0,4228898	526,6497	2,825322	0	11	529	406						Untertest4.avi	0	880	547	72	111	457	293	1599	0	Content		457	295	7315932	1711080818
7333	08:48:52.463	00:00:07.332	440	537,6614	384,453	0,4333096	0,3914274	516,1069	2,819995	0	543,6909	387,1035	0,2774345	0,4223937	526,9333	2,837842	0	11	541	386						Untertest4.avi	0	880	547	72	111	457	293	1599	0	Content		469	275	7332556	1711097442
7349	08:48:52.479	00:00:07.349	441	509,0806	417,2369	0,433883	0,3910684	516,135	2,855462	0	499,4509	409,7612	0,2781008	0,4219084	526,9071	2,856531	0	11	504	413						Untertest4.avi	0	880	547	72	111	457	293	1599	0	Content		432	302	7349191	1711114077
7366	08:48:52.496	00:00:07.365	442	509,5298	413,9033	0,4344496	0,3906459	516,1098	2,83155	0	510,7943	406,4629	0,2786428	0,4213487	526,8449	2,841788	0	11	510	410						Untertest4.avi	0	880	547	72	111	457	293	1599	0	Content		438	299	7365929	1711130815
7383	08:48:52.513	00:00:07.382	443	520,7739	409,1862	0,4351164	0,3903368	516,2657	2,829489	0	526,0939	398,4484	0,2793438	0,4208896	527,0242	2,830682	0	11	523	404						Untertest4.avi	0	880	547	72	111	457	293	1599	0	Content		451	293	7382553	1711147439
7399	08:48:52.529	00:00:07.399	444	517,1599	410,0153	0,4359244	0,3901364	516,4394	2,857443	0	515,173	411,652	0,2801428	0,4205356	527,1564	2,87524	0	11	516	411						Untertest4.avi	0	880	547	72	111	457	293	1599	0	Content		444	300	7399186	1711164072
7416	08:48:52.546	00:00:07.415	445	510,091	416,0362	0,4367868	0,39	516,351	2,846738	0	512,3384	409,7867	0,2810016	0,4202282	527,4107	2,867778	0	11	511	413						Untertest4.avi	0	880	547	72	111	457	293	1599	0	Content		439	302	7415801	1711180687
7433	08:48:52.563	00:00:07.432	446	511,7198	404,55	0,4377484	0,3899338	516,3419	2,843996	0	501,5086	421,0889	0,2819995	0,419788	527,2481	2,878711	0	11	507	413						Untertest4.avi	0	880	547	72	111	457	293	1599	0	Content		435	302	7432547	1711197433
7449	08:48:52.579	00:00:07.449	447	518,4849	406,4724	0,4388674	0,3897631	516,5615	2,842553	0	533,2614	397,5099	0,2831164	0,4192825	527,6271	2,848034	0	11	526	402						Untertest4.avi	0	880	547	72	111	457	293	1599	0	Content		454	291	7449180	1711214066
7466	08:48:52.596	00:00:07.465	448	510,6763	413,6123	0,4399262	0,3892723	516,5989	2,860277	0	518,6965	414,445	0,2842379	0,4184656	527,6165	2,883023	0	11	515	414						Untertest4.avi	0	880	547	72	111	457	293	1599	0	Content		443	303	7465797	1711230683
7482	08:48:52.612	00:00:07.482	449	509,7478	410,9962	0,4411218	0,388656	516,6111	2,849575	0	523,1851	408,302	0,2854643	0,4173648	527,6522	2,841444	0	11	516	410						Untertest4.avi	0	880	547	72	111	457	293	1599	0	Content		444	299	7482419	1711247305
7499	08:48:52.629	00:00:07.499	450	514,5178	408,5888	0,4423291	0,387955	516,576	2,83922	0	523,7989	409,6055	0,2867348	0,4162204	527,8793	2,880952	0	11	519	409						Untertest4.avi	0	880	547	72	111	457	293	1599	0	Content		447	298	7499176	1711264062
7516	08:48:52.646	00:00:07.515	451	505,422	424,9839	0,443562	0,387099	516,6262	2,893651	0	524,6698	396,4552	0,2880214	0,4149183	527,8212	2,850673	0	11	515	411						Untertest4.avi	0	880	547	72	111	457	293	1599	0	Content		443	300	7515793	1711280679
7532	08:48:52.662	00:00:07.532	452	510,0508	417,2026	0,444828	0,3863701	516,6664	2,855366	0	512,622	405,8116	0,2893264	0,4137745	528,0243	2,856908	0	11	511	412						Untertest4.avi	0	880	547	72	111	457	293	1599	0	Content		439	301	7532417	1711297303
7549	08:48:52.679	00:00:07.549	453	507,0815	414,8832	0,4460852	0,3857237	516,5704	2,875107	0	516,0909	395,0988	0,2906076	0,4127451	528,1411	2,855185	0	11	512	405						Untertest4.avi	0	880	547	72	111	457	293	1599	0	Content		440	294	7549051	1711313937
7566	08:48:52.696	00:00:07.565	454	504,1328	416,744	0,4472865	0,3851462	516,593	2,866878	0	520,9952	405,0468	0,2918896	0,4118599	527,8936	2,871841	0	11	513	411						Untertest4.avi	0	880	547	72	111	457	293	1599	0	Content		441	300	7565796	1711330682
7582	08:48:52.712	00:00:07.582	455	516,4008	396,8491	0,4484252	0,3847873	516,5047	2,852004	0	508,0909	410,1052	0,2930402	0,4112603	528,2762	2,914741	0	11	512	403						Untertest4.avi	0	880	547	72	111	457	293	1599	0	Content		440	292	7582415	1711347301
7599	08:48:52.729	00:00:07.599	456	510,029	419,1345	0,4493772	0,3844043	516,5272	2,900654	0	516,38	403,6889	0,2940737	0,4107953	527,904	2,856508	0	11	513	411						Untertest4.avi	0	880	547	72	111	457	293	1599	0	Content		441	300	7599039	1711363925
7616	08:48:52.746	00:00:07.615	457	502,8526	418,9891	0,450241	0,3844523	516,4055	2,939884	0	509,3082	410,116	0,2950137	0,4106971	527,9582	2,916518	0	11	506	415						Untertest4.avi	0	880	547	72	111	457	293	1599	0	Content		434	304	7615662	1711380548
7632	08:48:52.762	00:00:07.632	458	512,869	414,6107	0,4510747	0,3845945	516,2988	2,893608	0	508,2506	408,2645	0,2958601	0,4106482	528,0679	2,889418	0	11	511	411						Untertest4.avi	0	880	547	72	111	457	293	1599	0	Content		439	300	7632409	1711397295
7649	08:48:52.779	00:00:07.649	459	513,7922	407,1811	0,4518635	0,3848168	516,1784	2,857369	0	525,5392	404,8718	0,2967238	0,4105893	528,1091	2,857995	0	11	520	406						Untertest4.avi	0	880	547	72	111	457	293	1599	0	Content		448	295	7649035	1711413921
7666	08:48:52.796	00:00:07.665	460	515,9937	407,9347	0,452687	0,3849443	516,0727	2,877221	0	525,7258	407,0117	0,2975403	0,4105697	527,97	2,843825	0	11	521	407						Untertest4.avi	0	880	547	72	111	457	293	1599	0	Content		449	296	7665658	1711430544
7682	08:48:52.812	00:00:07.682	461	513,2994	418,1329	0,4534744	0,3850471	515,7933	2,880949	0	522,8481	405,0191	0,2982877	0,4105883	527,9433	2,856472	0	11	518	412						Untertest4.avi	0	880	547	72	111	457	293	1599	0	Content		446	301	7682281	1711447167
7699	08:48:52.829	00:00:07.699	462	509,9587	416,5398	0,4541853	0,3852726	515,8336	2,892584	0	520,2169	407,3394	0,2990633	0,4105052	527,9827	2,881241	0	11	515	412						Untertest4.avi	0	880	547	72	111	457	293	1599	0	Content		443	301	7699032	1711463918
7716	08:48:52.846	00:00:07.715	463	512,1074	417,1618	0,4548385	0,3854461	515,7355	2,875956	0	517,8866	406,9855	0,299666	0,4105082	527,8206	2,864127	0	11	515	412						Untertest4.avi	0	880	547	72	111	457	293	1599	0	Content		443	301	7715658	1711480544
7732	08:48:52.862	00:00:07.732	464	510,8899	414,6439	0,4554212	0,3857962	515,5164	2,892535	0	515,7105	411,5596	0,3002423	0,4107183	527,694	2,896788	0	11	513	413						Untertest4.avi	0	880	547	72	111	457	293	1599	0	Content		441	302	7732279	1711497165
7749	08:48:52.879	00:00:07.748	465	514,6844	406,9783	0,4559419	0,386523	515,4595	2,846238	0	523,8017	410,9291	0,3008412	0,4111835	527,752	2,877205	0	11	519	409						Untertest4.avi	0	880	547	72	111	457	293	1599	0	Content		447	298	7748905	1711513791
7766	08:48:52.896	00:00:07.765	466	455,7541	460,2327	0,4570373	0,388441	515,473	2,823357	0	434,7095	455,0219	0,3026176	0,4128711	527,7091	2,843715	0	11	445	458						Untertest4.avi	0	880	547	72	111	457	293	1599	0	Content		373	347	7765654	1711530540
7782	08:48:52.912	00:00:07.782	467	315,1233	566,8412	0,4586687	0,3906308	515,5513	2,910927	0	290,2988	576,7528	0,3048788	0,4150957	527,718	2,936033	0	12	303	572						Untertest4.avi	0	880	547	72	111	122	672	300	0	Content		231	461	7782277	1711547163
7799	08:48:52.929	00:00:07.798	468	221,935	630,9209	0,4599132	0,3928562	515,7708	2,925164	0	215,9221	639,2303	0,3060978	0,4167961	527,6596	2,900609	0	12	219	635						Untertest4.avi	0	880	547	72	111	122	672	300	0	Content		147	524	7798900	1711563786
7816	08:48:52.946	00:00:07.815	469	169,6024	708,7176	0,4605316	0,3946509	515,5731	2,914388	0	169,9798	691,7061	0,3066114	0,4180428	527,3282	2,901139	0	12	170	700						Untertest4.avi	0	880	547	72	111	122	672	300	0	Content		98	589	7815526	1711580412
7832	08:48:52.962	00:00:07.832	470	174,1365	740,6044	0,4607407	0,3960097	515,6161	2,883848	0	166,6187	735,9176	0,3066481	0,4187759	527,2175	2,884721	0	12	170	738						Untertest4.avi	0	880	547	72	111	122	672	300	0	Content		98	627	7832278	1711597164
7849	08:48:52.979	00:00:07.848	471	168,4149	791,8364	0,4606769	0,3971335	515,4526	2,898302	0	165,6519	773,6105	0,3066126	0,4193596	527,1721	2,884107	0	12	167	783						Untertest4.avi	0	880	547	72	111	122	672	300	0	Content		95	672	7848902	1711613788
7866	08:48:52.996	00:00:07.865	472	178,0457	797,2118	0,460708	0,3973864	515,4905	2,889437	0	167,7523	802,2813	0,3064055	0,4192507	527,2947	2,878049	0	12	173	800						Untertest4.avi	0	880	547	72	111	122	672	300	0	Content		101	689	7865525	1711630411
7882	08:48:53.012	00:00:07.882	473	180,2908	792,3268	0,4607464	0,3971658	515,4673	2,914191	0	170,0047	791,4472	0,3062392	0,4186836	527,2523	2,894775	0	12	175	792						Untertest4.avi	0	880	547	72	111	122	672	300	0	Content		103	681	7882148	1711647034
7899	08:48:53.029	00:00:07.898	474	182,6215	790,4927	0,4607195	0,3967546	515,4646	2,922537	0	183,4931	783,6094	0,3060447	0,4177671	527,2356	2,873834	0	12	183	787						Untertest4.avi	0	880	547	72	111	122	672	300	0	Content		111	676	7898899	1711663785
7916	08:48:53.046	00:00:07.915	475	181,1787	790,6207	0,4606145	0,3960742	515,422	2,911562	0	178,0157	793,9415	0,3058019	0,4166274	527,3133	2,910679	0	12	180	792						Untertest4.avi	0	880	547	72	111	122	672	300	0	Content		108	681	7915523	1711680409
7932	08:48:53.062	00:00:07.932	476	196,7935	782,334	0,4606075	0,3952708	515,4747	2,928568	0	193,2648	776,1464	0,3056051	0,4154249	527,3861	2,933648	0	12	195	779						Untertest4.avi	0	880	547	72	111	122	672	300	0	Content		123	668	7932147	1711697033
7949	08:48:53.079	00:00:07.948	477	198,89	787,8584	0,4604335	0,3944198	515,4984	2,906563	0	194,9619	787,1607	0,305265	0,414153	527,223	2,92341	0	12	197	788						Untertest4.avi	0	880	547	72	111	122	672	300	0	Content		125	677	7948773	1711713659
7966	08:48:53.096	00:00:07.965	478	202,3814	782,8297	0,46016	0,3936027	515,4951	2,932009	0	182,6246	786,7689	0,3049158	0,4130542	527,0217	2,91113	0	12	193	785						Untertest4.avi	0	880	547	72	111	122	672	300	0	Content		121	674	7965520	1711730406
7982	08:48:53.112	00:00:07.982	479	210,3226	779,6141	0,4598451	0,392757	515,4039	2,966502	0	197,4132	776,7332	0,3044754	0,4120574	526,9069	2,95911	0	12	204	778						Untertest4.avi	0	880	547	72	111	122	672	300	0	Content		132	667	7982144	1711747030
7999	08:48:53.129	00:00:07.998	480	208,2343	778,032	0,4594817	0,3919257	515,3631	2,975013	0	191,3647	781,1062	0,3040128	0,4111025	526,9115	2,967386	0	12	200	780						Untertest4.avi	0	880	547	72	111	122	672	300	0	Content		128	669	7998768	1711763654
8015	08:48:53.145	00:00:08.015	481	200,2406	784,0102	0,4590758	0,3912344	515,2849	2,984583	0	186,0818	787,7026	0,3035381	0,41025	526,723	2,944539	0	12	193	786						Untertest4.avi	0	880	547	72	111	122	672	300	0	Content		121	675	8015392	1711780278
8032	08:48:53.162	00:00:08.032	482	201,4768	784,099	0,4587014	0,3906728	515,1515	2,992769	0	185,9453	781,9332	0,3030763	0,4094819	526,5887	2,953566	0	12	194	783						Untertest4.avi	0	880	547	72	111	122	672	300	0	Content		122	672	8032141	1711797027
8049	08:48:53.179	00:00:08.048	483	204,6794	781,2728	0,4583347	0,3902864	515,0681	3,011995	0	187,9615	785,2239	0,3026487	0,408806	526,5327	2,990503	0	12	196	783						Untertest4.avi	0	880	547	72	111	122	672	300	0	Content		124	672	8048768	1711813654
8065	08:48:53.195	00:00:08.065	484	262,9838	771,2205	0,4571122	0,3892011	514,9788	3,040547	0	243,3237	767,6208	0,301374	0,4074177	526,3984	3,022857	0	12	253	769						Untertest4.avi	0	880	547	72	111	122	672	300	0	Content		181	658	8065391	1711830277
8082	08:48:53.212	00:00:08.082	485	421,6255	699,7402	0,4548993	0,387428	514,7656	3,081728	0	424,2122	707,1194	0,299295	0,4052119	526,3459	3,061624	0	13	423	703						Untertest4.avi	0	880	547	72	111	525	475	483	0	Content		351	592	8082014	1711846900
8099	08:48:53.229	00:00:08.098	486	480,7538	655,0717	0,4535598	0,3857644	514,6132	3,08791	0	497,3629	662,4671	0,2979814	0,4032502	526,0244	3,110357	0	13	489	659						Untertest4.avi	0	880	547	72	111	525	475	483	0	Content		417	548	8098764	1711863650
8115	08:48:53.245	00:00:08.115	487	585,5867	618,4094	0,4522168	0,3840721	514,4377	3,12634	0	577,5263	617,134	0,2967389	0,4013493	526,0822	3,09607	0	13	582	618						Untertest4.avi	0	880	547	72	111	525	475	483	0	Content		510	507	8115389	1711880275
8132	08:48:53.262	00:00:08.132	488	619,7986	598,2357	0,4513225	0,3823971	514,2369	3,102596	0	633,3002	585,1686	0,2958337	0,3994236	525,8824	3,090376	0	13	627	592						Untertest4.avi	0	880	547	72	111	525	475	483	0	Content		555	481	8132014	1711896900
8149	08:48:53.279	00:00:08.148	489	635,9577	588,0891	0,4512007	0,3810094	514,0585	3,138321	0	618,6693	585,6981	0,2955033	0,3980629	525,6599	3,125969	0	13	627	587						Untertest4.avi	0	880	547	72	111	525	475	483	0	Content		555	476	8148762	1711913648
8165	08:48:53.295	00:00:08.165	490	588,6677	590,0979	0,4508974	0,3795008	513,7429	3,1298	0	600,8755	581,4276	0,2951138	0,3965032	525,5241	3,111157	0	13	595	586						Untertest4.avi	0	880	547	72	111	525	475	483	0	Content		523	475	8165383	1711930269
8182	08:48:53.312	00:00:08.182	491	596,9174	589,542	0,4507399	0,3778019	513,4047	3,134648	0	591,3438	580,7654	0,2948925	0,3947313	525,0419	3,146063	0	13	594	585						Untertest4.avi	0	880	547	72	111	525	475	483	0	Content		522	474	8182008	1711946894
8199	08:48:53.329	00:00:08.198	492	593,634	585,5944	0,4507128	0,3759809	513,2178	3,16509	0	602,7842	588,8602	0,294765	0,3926662	524,8282	3,137061	0	13	598	587						Untertest4.avi	0	880	547	72	111	525	475	483	0	Content		526	476	8198634	1711963520
8215	08:48:53.345	00:00:08.215	493	592,7126	595,3321	0,4506922	0,3738377	512,9648	3,173313	0	595,6356	578,2035	0,2946243	0,3904355	524,7682	3,172125	0	13	594	587						Untertest4.avi	0	880	547	72	111	525	475	483	0	Content		522	476	8215381	1711980267
8232	08:48:53.362	00:00:08.232	494	588,6829	587,7625	0,450691	0,3715835	512,6787	3,201425	0	604,3292	590,1027	0,2944986	0,3878831	524,5709	3,173451	0	13	597	589						Untertest4.avi	0	880	547	72	111	525	475	483	0	Content		525	478	8232006	1711996892
8249	08:48:53.379	00:00:08.248	495	597,7317	588,8677	0,4507352	0,3691651	512,4026	3,220841	0	594,9061	576,803	0,2944098	0,3851523	524,1807	3,198726	0	13	596	583						Untertest4.avi	0	880	547	72	111	525	475	483	0	Content		524	472	8248629	1712013515
8265	08:48:53.395	00:00:08.265	496	593,2596	586,0599	0,4508123	0,3665572	512,2209	3,237231	0	594,82	585,6547	0,2943787	0,3822877	523,9214	3,248046	0	13	594	586						Untertest4.avi	0	880	547	72	111	525	475	483	0	Content		522	475	8265255	1712030141
8282	08:48:53.412	00:00:08.282	497	606,2454	589,6896	0,4508912	0,3639086	511,9084	3,22663	0	599,7867	576,0462	0,2942984	0,379354	523,5829	3,248954	0	13	603	583						Untertest4.avi	0	880	547	72	111	525	475	483	0	Content		531	472	8282003	1712046889
8299	08:48:53.429	00:00:08.298	498	591,3278	579,8268	0,4509363	0,3612541	511,5798	3,252007	0	603,3542	581,1451	0,2942556	0,3763614	523,2805	3,251025	0	13	597	580						Untertest4.avi	0	880	547	72	111	525	475	483	0	Content		525	469	8298627	1712063513
8315	08:48:53.445	00:00:08.315	499	604,1453	582,1279	0,451081	0,3585754	511,2218	3,216694	0	598,1177	582,9473	0,2942029	0,3734874	522,9019	3,269091	0	13	601	583						Untertest4.avi	0	880	547	72	111	525	475	483	0	Content		529	472	8315251	1712080137
8332	08:48:53.462	00:00:08.331	500	595,4835	585,1896	0,4511566	0,3561046	510,9257	3,238773	0	601,9469	588,4218	0,2941425	0,3707159	522,4117	3,215554	0	13	599	587						Untertest4.avi	0	880	547	72	111	525	475	483	0	Content		527	476	8331875	1712096761
8349	08:48:53.479	00:00:08.348	501	594,7401	589,4037	0,4512264	0,3538595	510,5085	3,224349	0	603,7839	589,0491	0,2940446	0,3681858	522,0673	3,215307	0	13	599	589						Untertest4.avi	0	880	547	72	111	525	475	483	0	Content		527	478	8348623	1712113509
8365	08:48:53.495	00:00:08.365	502	603,6381	585,5687	0,4513127	0,3518234	510,1592	3,172029	0	609,9184	588,4015	0,2939398	0,3658501	521,5565	3,181634	0	13	607	587						Untertest4.avi	0	880	547	72	111	525	475	483	0	Content		535	476	8365248	1712130134
8382	08:48:53.512	00:00:08.381	503	597,1465	583,9065	0,4512806	0,3501512	509,8795	3,16237	0	601,0828	593,407	0,2937612	0,3638195	521,3109	3,175937	0	13	599	589						Untertest4.avi	0	880	547	72	111	525	475	483	0	Content		527	478	8381873	1712146759
8398	08:48:53.528	00:00:08.398	504	591,5756	587,6428	0,451094	0,3487418	509,6049	3,163981	0	600,0973	583,58	0,2934636	0,3620029	520,9022	3,158135	0	13	596	586						Untertest4.avi	0	880	547	72	111	525	475	483	0	Content		524	475	8398497	1712163383
8415	08:48:53.545	00:00:08.415	505	598,141	582,5373	0,4508553	0,3477043	509,5161	3,109754	0	592,0039	588,7549	0,2930999	0,3605078	520,66	3,167739	0	13	595	586						Untertest4.avi	0	880	547	72	111	525	475	483	0	Content		523	475	8415246	1712180132
8432	08:48:53.562	00:00:08.431	506	587,9199	577,3903	0,4504595	0,3469225	509,3	3,116305	0	593,9452	585,774	0,292607	0,359273	520,465	3,119995	0	13	591	582						Untertest4.avi	0	880	547	72	111	525	475	483	0	Content		519	471	8431869	1712196755
8448	08:48:53.578	00:00:08.448	507	598,4313	579,7719	0,4500019	0,3463647	509,1406	3,05209	0	593,9063	580,0361	0,2920406	0,3584053	520,201	3,080935	0	13	596	580						Untertest4.avi	0	880	547	72	111	525	475	483	0	Content		524	469	8448493	1712213379
8465	08:48:53.595	00:00:08.465	508	598,708	583,6903	0,4494723	0,3461208	508,9674	3,03529	0	599,0645	586,08	0,2914709	0,3578062	520,1339	3,072788	0	13	599	585						Untertest4.avi	0	880	547	72	111	525	475	483	0	Content		527	474	8465119	1712230005
8482	08:48:53.612	00:00:08.481	509	587,1777	581,3207	0,4488554	0,3459156	508,9338	3,032764	0	611,771	580,8827	0,2908078	0,3574283	519,9282	3,035343	0	13	599	581						Untertest4.avi	0	880	547	72	111	525	475	483	0	Content		527	470	8481868	1712246754
8498	08:48:53.628	00:00:08.498	510	584,4222	583,1805	0,4480933	0,3455923	508,5419	3,036473	0	602,2676	583,0328	0,2900253	0,3571691	519,7971	3,011164	0	13	593	583						Untertest4.avi	0	880	547	72	111	525	475	483	0	Content		521	472	8498490	1712263376
8515	08:48:53.645	00:00:08.515	511	594,9789	589,2089	0,4473096	0,3453507	508,6374	2,953063	0	612,5598	577,7998	0,2892102	0,3570122	519,7554	2,997908	0	13	604	584						Untertest4.avi	0	880	547	72	111	525	475	483	0	Content		532	473	8515113	1712279999
8532	08:48:53.662	00:00:08.531	512	714,983	575,4625	0,4449638	0,345233	508,8369	3,008421	0	733,8925	573,7433	0,2873175	0,3568659	519,8066	2,980453	0	13	724	575						Untertest4.avi	0	880	547	72	111	525	475	483	0	Content		652	464	8531737	1712296623
8548	08:48:53.678	00:00:08.548	513	855,4249	565,4514	0,4423221	0,3451691	509,0358	2,978768	0	900,7949	554,4486	0,2852161	0,3566446	520,2429	2,980628	0	13	878	560						Untertest4.avi	0	880	547	72	111	525	475	483	0	Content		806	449	8548486	1712313372
8565	08:48:53.695	00:00:08.565	514	1040,282	538,6326	0,4402656	0,3453176	509,0831	2,9158	0	1071,072	527,9291	0,2834707	0,3566948	520,3756	2,938997	0	14	1056	533						Untertest4.avi	0	880	547	72	111	1494	426	1166	0	Content		984	422	8565111	1712329997
8582	08:48:53.712	00:00:08.581	515	1207,815	529,9561	0,4388743	0,3456429	509,3619	2,932323	0	1249,026	525,4185	0,2823091	0,3569529	521,0239	2,911769	0	14	1228	528						Untertest4.avi	0	880	547	72	111	1494	426	1166	0	Content		1156	417	8581741	1712346627
8598	08:48:53.728	00:00:08.598	516	1366,581	521,504	0,4379404	0,3461948	509,6817	2,916737	0	1395,868	505,9163	0,2812577	0,3572664	522,5579	2,899535	0	14	1381	514						Untertest4.avi	0	880	547	72	111	1494	426	1166	0	Content		1309	403	8598359	1712363245
8615	08:48:53.745	00:00:08.615	517	1536,029	503,3931	0,4377499	0,3469218	510,4956	2,910178	0	1542,95	522,4366	0,2811405	0,3579339	521,1448	2,897875	0	14	1539	513						Untertest4.avi	0	880	547	72	111	1494	426	1166	0	Content		1467	402	8615111	1712379997
8632	08:48:53.762	00:00:08.631	518	1540,937	525,2305	0,4373896	0,347086	511,5132	2,883673	0	1644,622	535,7958	0,2815168	0,3583497	518,2106	2,861324	0	14	1593	531						Untertest4.avi	0	880	547	72	111	1494	426	1166	0	Content		1521	420	8631735	1712396621
8648	08:48:53.778	00:00:08.648	519	1537,292	531,4511	0,4381055	0,3472981	511,3939	2,913561	0	1670,324	520,1609	0,2818967	0,3588699	518,4178	2,846455	0	14	1604	526						Untertest4.avi	0	880	547	72	111	1494	426	1166	0	Content		1532	415	8648361	1712413247
8665	08:48:53.795	00:00:08.664	520	1521,445	529,6119	0,4389089	0,3477202	511,3018	2,93153	0	1671,281	532,7175	0,2824775	0,3593868	518,5029	2,882459	0	14	1596	531						Untertest4.avi	0	880	547	72	111	1494	426	1166	0	Content		1524	420	8664984	1712429870
8682	08:48:53.812	00:00:08.681	521	1515,345	529,3248	0,4396374	0,3481927	511,129	2,909679	0	1646,623	534,5184	0,2833952	0,3599893	516,6664	2,879548	0	14	1581	532						Untertest4.avi	0	880	547	72	111	1494	426	1166	0	Content		1509	421	8681735	1712446621
8698	08:48:53.828	00:00:08.698	522	1514,592	531,1735	0,4404508	0,3487153	510,9959	2,889802	0	1666,967	529,6078	0,2839176	0,3606015	518,3597	2,880539	0	14	1591	530						Untertest4.avi	0	880	547	72	111	1494	426	1166	0	Content		1519	419	8698357	1712463243
8715	08:48:53.845	00:00:08.714	523	1512,217	538,4773	0,4411882	0,3490682	511,0424	2,882229	0	1652,73	522,5975	0,284739	0,3611511	518,3516	2,868015	0	14	1582	531						Untertest4.avi	0	880	547	72	111	1494	426	1166	0	Content		1510	420	8714980	1712479866
8732	08:48:53.862	00:00:08.731	524	1432,569	570,8575	0,437234	0,3491469	483,9151	2,793755	0	1666,58	529,1767	0,2851669	0,3615116	522,1855	2,917582	0	14	1550	550						Untertest4.avi	0	880	547	72	111	1494	426	1166	0	Content		1478	439	8731606	1712496492
8748	08:48:53.878	00:00:08.748	525	1513,164	529,4774	0,442746	0,3492868	510,9192	2,905118	0	1650,386	524,0296	0,2863083	0,3618127	518,713	2,882051	0	14	1582	527						Untertest4.avi	0	880	547	72	111	1494	426	1166	0	Content		1510	416	8748354	1712513240
8765	08:48:53.895	00:00:08.764	526	1505,793	527,6356	0,4434225	0,3492916	510,9254	2,891055	0	1641,431	521,1166	0,2871075	0,3620834	518,5631	2,891905	0	14	1574	524						Untertest4.avi	0	880	547	72	111	1494	426	1166	0	Content		1502	413	8764979	1712529865
8782	08:48:53.912	00:00:08.781	527	1515,146	533,5211	0,4441774	0,3492958	510,8136	2,926307	0	1643,129	540,9023	0,2878648	0,3623459	518,946	2,891962	0	14	1579	537						Untertest4.avi	0	880	547	72	111	1494	426	1166	0	Content		1507	426	8781603	1712546489
8798	08:48:53.928	00:00:08.798	528	1490,333	540,688	0,4448301	0,3493939	510,8235	2,954342	0	1638,377	520,0684	0,2886348	0,3626783	518,8308	2,931606	0	14	1564	530						Untertest4.avi	0	880	547	72	111	1494	426	1166	0	Content		1492	419	8798352	1712563238
8815	08:48:53.945	00:00:08.814	529	1504,34	539,5397	0,4454698	0,3495624	510,8257	2,971665	0	1645,293	536,9744	0,2889926	0,3629674	522,4301	2,958164	0	14	1575	538						Untertest4.avi	0	880	547	72	111	1494	426	1166	0	Content		1503	427	8814977	1712579863
8832	08:48:53.962	00:00:08.831	530	1488,236	542,6245	0,4461078	0,3496855	510,7771	2,985367	0	1648,124	541,7565	0,290041	0,3631687	518,8367	2,964805	0	14	1568	542						Untertest4.avi	0	880	547	72	111	1494	426	1166	0	Content		1496	431	8831601	1712596487
8848	08:48:53.978	00:00:08.848	531	1502,717	538,739	0,4466852	0,3497021	510,7018	3,026558	0	1634,189	536,8528	0,290699	0,3632727	519,2083	2,969792	0	14	1568	538						Untertest4.avi	0	880	547	72	111	1494	426	1166	0	Content		1496	427	8848224	1712613110
8865	08:48:53.995	00:00:08.864	532	1505,43	532,0085	0,4472751	0,3496702	510,5455	3,025168	0	1637,954	536,566	0,2915793	0,3632142	516,9641	2,994953	0	14	1572	534						Untertest4.avi	0	880	547	72	111	1494	426	1166	0	Content		1500	423	8864982	1712629868
8882	08:48:54.012	00:00:08.881	533	1504,597	535,5728	0,4478225	0,3495536	510,3952	3,074362	0	1636,362	532,5009	0,2919914	0,3630885	518,9698	3,025455	0	14	1570	534						Untertest4.avi	0	880	547	72	111	1494	426	1166	0	Content		1498	423	8881606	1712646492
8898	08:48:54.028	00:00:08.898	534	1503,007	530,7836	0,4483477	0,3493298	510,3273	3,077495	0	1637,215	536,4753	0,2925723	0,3628854	519,1123	3,073569	0	14	1570	534						Untertest4.avi	0	880	547	72	111	1494	426	1166	0	Content		1498	423	8898224	1712663110
8915	08:48:54.045	00:00:08.914	535	1498,809	536,3506	0,4488142	0,3490606	510,2155	3,14951	0	1640,291	535,3406	0,2931363	0,3626078	519,1626	3,109344	0	14	1570	536						Untertest4.avi	0	880	547	72	111	1494	426	1166	0	Content		1498	425	8914850	1712679736
8932	08:48:54.062	00:00:08.931	536	1494,509	535,1007	0,4492294	0,3488828	510,1295	3,163862	0	1635,656	536,653	0,293644	0,3624705	519,1366	3,109656	0	14	1565	536						Untertest4.avi	0	880	547	72	111	1494	426	1166	0	Content		1493	425	8931598	1712696484
8948	08:48:54.078	00:00:08.948	537	1500,92	529,7017	0,4496211	0,3490145	510,0945	3,155988	0	1640,661	539,986	0,2941145	0,3625241	519,0912	3,137457	0	14	1571	535						Untertest4.avi	0	880	547	72	111	1494	426	1166	0	Content		1499	424	8948224	1712713110
8965	08:48:54.095	00:00:08.964	538	1487,37	534,3909	0,4499337	0,3492944	509,9283	3,204523	0	1640,415	527,7509	0,2944883	0,3627238	519,1017	3,158488	0	14	1564	531						Untertest4.avi	0	880	547	72	111	1494	426	1166	0	Content		1492	420	8964847	1712729733
8981	08:48:54.111	00:00:08.981	539	1318,699	615,3286	0,4735596	0,3497799	426,9733	2,734757	0	1628,459	530,184	0,2948188	0,3629842	518,6558	3,179712	0	14	1474	573						Untertest4.avi	0	880	547	72	111	1494	426	1166	0	Content		1402	462	8981468	1712746354
8998	08:48:54.128	00:00:08.998	540	1493,143	541,7131	0,4503329	0,3499406	509,5665	3,268557	0	1649,439	533,8698	0,2951213	0,3634481	518,5847	3,217542	0	14	1571	538						Untertest4.avi	0	880	547	72	111	1494	426	1166	0	Content		1499	427	8998219	1712763105
9015	08:48:54.145	00:00:09.014	541	1496,553	545,5569	0,4503775	0,350249	509,467	3,257329	0	1637,582	538,6493	0,2952785	0,3638737	518,7328	3,238517	0	14	1567	542						Untertest4.avi	0	880	547	72	111	1494	426	1166	0	Content		1495	431	9014843	1712779729
9031	08:48:54.161	00:00:09.031	542	1508,017	541,027	0,4503418	0,3504659	509,3675	3,291139	0	1632,639	541,0704	0,2952964	0,3642837	518,5869	3,262407	0	14	1570	541						Untertest4.avi	0	880	547	72	111	1494	426	1166	0	Content		1498	430	9031466	1712796352
9048	08:48:54.178	00:00:09.048	543	1504,878	531,0944	0,4501577	0,3506794	509,4338	3,339826	0	1640,462	541,4675	0,2953041	0,3647046	518,8535	3,297289	0	14	1573	536						Untertest4.avi	0	880	547	72	111	1494	426	1166	0	Content		1501	425	9048092	1712812978
9065	08:48:54.195	00:00:09.064	544	1306,655	611,2777	0,4731749	0,3511376	426,8808	2,833609	0	1622,881	539,0736	0,2951852	0,3652591	518,6346	3,311295	0	14	1465	575						Untertest4.avi	0	880	547	72	111	1494	426	1166	0	Content		1393	464	9064841	1712829727
9081	08:48:54.211	00:00:09.081	545	1501,088	532,4429	0,4495592	0,3511835	509,2243	3,361842	0	1638,074	538,3943	0,2950377	0,3660088	519,1594	3,374744	0	14	1570	535						Untertest4.avi	0	880	547	72	111	1494	426	1166	0	Content		1498	424	9081463	1712846349
9098	08:48:54.228	00:00:09.098	546	1505,232	532,6804	0,4492906	0,3516668	509,2464	3,412492	0	1639,731	530,3856	0,2949357	0,3668811	519,1994	3,355694	0	14	1572	532						Untertest4.avi	0	880	547	72	111	1494	426	1166	0	Content		1500	421	9098088	1712862974
9115	08:48:54.245	00:00:09.114	547	1304,022	622,4781	0,4723093	0,3523041	426,8612	2,857346	0	1628,598	540,6979	0,2948738	0,3677737	519,221	3,386265	0	14	1466	582						Untertest4.avi	0	880	547	72	111	1494	426	1166	0	Content		1394	471	9114717	1712879603
9131	08:48:54.261	00:00:09.131	548	1499,315	532,3889	0,4487914	0,352636	509,1656	3,439766	0	1636,194	531,8836	0,294836	0,3686713	519,2672	3,402404	0	14	1568	532						Untertest4.avi	0	880	547	72	111	1494	426	1166	0	Content		1496	421	9131463	1712896349
9148	08:48:54.278	00:00:09.148	549	1510,616	536,8376	0,4485848	0,3531914	508,9861	3,451292	0	1633,807	537,3997	0,2948085	0,369608	519,308	3,429976	0	14	1572	537						Untertest4.avi	0	880	547	72	111	1494	426	1166	0	Content		1500	426	9148090	1712912976
9165	08:48:54.295	00:00:09.164	550	1300,782	615,9952	0,4722046	0,354086	425,1293	2,917832	0	1635	537,9033	0,2948299	0,3706241	519,2836	3,434036	0	14	1468	577						Untertest4.avi	0	880	547	72	111	1494	426	1166	0	Content		1396	466	9164716	1712929602
9181	08:48:54.311	00:00:09.181	551	1496,633	534,9941	0,4482148	0,354532	508,8465	3,500237	0	1626,724	536,7642	0,2948521	0,3715732	519,3622	3,430662	0	14	1562	536						Untertest4.avi	0	880	547	72	111	1494	426	1166	0	Content		1490	425	9181339	1712946225
9198	08:48:54.328	00:00:09.198	552	1499,975	545,4097	0,4481318	0,355115	508,7942	3,517874	0	1624,208	544,2411	0,2949064	0,3724163	519,4639	3,470721	0	14	1562	545						Untertest4.avi	0	880	547	72	111	1494	426	1166	0	Content		1490	434	9198090	1712962976
9215	08:48:54.345	00:00:09.214	553	1499,791	532,6085	0,448109	0,3555193	508,8106	3,531914	0	1621,046	538,6454	0,2950378	0,3731237	519,6896	3,467835	0	14	1560	536						Untertest4.avi	0	880	547	72	111	1494	426	1166	0	Content		1488	425	9214712	1712979598
9231	08:48:54.361	00:00:09.231	554	1504,682	535,7374	0,4481865	0,3557807	508,7029	3,531444	0	1638,935	539,108	0,2953447	0,373656	519,7004	3,46757	0	14	1572	537						Untertest4.avi	0	880	547	72	111	1494	426	1166	0	Content		1500	426	9231339	1712996225
9248	08:48:54.378	00:00:09.247	555	1510,675	535,1794	0,4483666	0,3558376	508,7178	3,554295	0	1637,281	541,0608	0,2957081	0,3741069	519,5508	3,485869	0	14	1574	538						Untertest4.avi	0	880	547	72	111	1494	426	1166	0	Content		1502	427	9247973	1713012859
9265	08:48:54.395	00:00:09.264	556	1312,969	616,4873	0,4715418	0,3560954	427,6872	3,012555	0	1627,039	545,0001	0,2961527	0,3743843	519,6161	3,520849	0	14	1470	581						Untertest4.avi	0	880	547	72	111	1494	426	1166	0	Content		1398	470	9264712	1713029598
9281	08:48:54.411	00:00:09.281	557	1501,588	532,9732	0,4489822	0,355774	508,3707	3,590422	0	1632,624	537,4723	0,2966695	0,3746288	519,6162	3,52466	0	14	1567	535						Untertest4.avi	0	880	547	72	111	1494	426	1166	0	Content		1495	424	9281335	1713046221
9298	08:48:54.428	00:00:09.297	558	1494,865	544,2526	0,4492761	0,3556171	508,3434	3,59859	0	1623,309	542,0078	0,2972133	0,3747044	519,6941	3,547074	0	14	1559	543						Untertest4.avi	0	880	547	72	111	1494	426	1166	0	Content		1487	432	9297975	1713062861
9315	08:48:54.445	00:00:09.314	559	1509,519	529,6558	0,4496661	0,3555018	508,209	3,606366	0	1619,712	544,7396	0,2977519	0,374787	519,7552	3,553026	0	14	1565	537						Untertest4.avi	0	880	547	72	111	1494	426	1166	0	Content		1493	426	9314584	1713079470
9331	08:48:54.461	00:00:09.331	560	1506,295	535,8003	0,4500164	0,3553869	508,1441	3,604133	0	1626,558	530,6374	0,2983615	0,3749461	520,1877	3,569928	0	14	1566	533						Untertest4.avi	0	880	547	72	111	1494	426	1166	0	Content		1494	422	9331336	1713096222
9348	08:48:54.478	00:00:09.347	561	1499,985	538,7096	0,4504467	0,3553563	507,9315	3,62034	0	1632,168	541,4818	0,2990637	0,3751623	519,856	3,566207	0	14	1566	540						Untertest4.avi	0	880	547	72	111	1494	426	1166	0	Content		1494	429	9347970	1713112856
9365	08:48:54.495	00:00:09.364	562	1497,938	533,5939	0,4509711	0,3554747	507,8818	3,61922	0	1641,834	537,5094	0,2997599	0,3756326	520,2274	3,555129	0	14	1570	536						Untertest4.avi	0	880	547	72	111	1494	426	1166	0	Content		1498	425	9364585	1713129471
9381	08:48:54.511	00:00:09.381	563	1496,494	533,0752	0,4514904	0,355701	507,7397	3,640471	0	1633,505	540,3945	0,3005152	0,3761928	520,0545	3,605608	0	14	1565	537						Untertest4.avi	0	880	547	72	111	1494	426	1166	0	Content		1493	426	9381209	1713146095
9398	08:48:54.528	00:00:09.397	564	1497,682	539,6636	0,4520631	0,3558049	507,612	3,622437	0	1625,935	538,4639	0,3012432	0,3767585	520,3071	3,60007	0	14	1562	539						Untertest4.avi	0	880	547	72	111	1494	426	1166	0	Content		1490	428	9397975	1713162861
9415	08:48:54.545	00:00:09.414	565	1508,289	538,4708	0,4526385	0,355812	507,4222	3,656391	0	1628,105	539,6075	0,3020312	0,3773131	520,1249	3,584759	0	14	1568	539						Untertest4.avi	0	880	547	72	111	1494	426	1166	0	Content		1496	428	9414584	1713179470
9431	08:48:54.561	00:00:09.431	566	1504,337	540,7911	0,4531512	0,3556934	507,3239	3,675222	0	1622,083	542,9661	0,3027407	0,3775852	520,4109	3,601457	0	14	1563	542						Untertest4.avi	0	880	547	72	111	1494	426	1166	0	Content		1491	431	9431210	1713196096
9448	08:48:54.578	00:00:09.447	567	1498,374	544,5688	0,4535899	0,3554869	507,2455	3,653993	0	1624,507	541,7632	0,3035037	0,3778541	520,3605	3,612842	0	14	1561	543						Untertest4.avi	0	880	547	72	111	1494	426	1166	0	Content		1489	432	9447831	1713212717
9465	08:48:54.595	00:00:09.464	568	1503,51	539,3779	0,4540533	0,3552662	507,141	3,649806	0	1620,118	543,4049	0,3041421	0,3779543	520,4856	3,627194	0	14	1562	541						Untertest4.avi	0	880	547	72	111	1494	426	1166	0	Content		1490	430	9464584	1713229470
9481	08:48:54.611	00:00:09.481	569	1507,219	541,41	0,4545284	0,3550624	507,055	3,684016	0	1627,743	536,992	0,3049023	0,3780872	520,4395	3,631163	0	14	1567	539						Untertest4.avi	0	880	547	72	111	1494	426	1166	0	Content		1495	428	9481207	1713246093
9498	08:48:54.628	00:00:09.497	570	1498,484	540,3813	0,4550134	0,3549564	507,0989	3,698202	0	1627,669	542,6273	0,3055713	0,3781739	520,5455	3,645771	0	14	1563	542						Untertest4.avi	0	880	547	72	111	1494	426	1166	0	Content		1491	431	9497833	1713262719
9515	08:48:54.645	00:00:09.514	571	1492,176	538,6136	0,4555191	0,3549617	507,0962	3,704087	0	1628,595	547,3108	0,3063535	0,3784152	520,7435	3,641912	0	14	1560	543						Untertest4.avi	0	880	547	72	111	1494	426	1166	0	Content		1488	432	9514581	1713279467
9531	08:48:54.661	00:00:09.531	572	1500,574	541,8906	0,4560502	0,3550227	507,0347	3,726022	0	1617,789	533,5737	0,3070816	0,3788908	521,0589	3,660785	0	14	1559	538						Untertest4.avi	0	880	547	72	111	1494	426	1166	0	Content		1487	427	9531206	1713296092
9548	08:48:54.678	00:00:09.547	573	1494,57	541,947	0,4566293	0,3551187	506,8708	3,687166	0	1614,096	543,7999	0,3078479	0,3792793	520,8932	3,66113	0	14	1554	543						Untertest4.avi	0	880	547	72	111	1494	426	1166	0	Content		1482	432	9547830	1713312716
9564	08:48:54.694	00:00:09.564	574	1489,157	544,9745	0,4571638	0,3551289	506,7644	3,734201	0	1629,281	535,2753	0,3085763	0,3797725	521,0213	3,646645	0	14	1559	540						Untertest4.avi	0	880	547	72	111	1494	426	1166	0	Content		1487	429	9564455	1713329341
9581	08:48:54.711	00:00:09.581	575	1506,308	542,7808	0,4577013	0,3551733	506,7371	3,711134	0	1628,199	535,7888	0,3093355	0,3803003	521,2614	3,682356	0	14	1567	539						Untertest4.avi	0	880	547	72	111	1494	426	1166	0	Content		1495	428	9581205	1713346091
9598	08:48:54.728	00:00:09.597	576	1487,131	537,3054	0,4582163	0,3552471	506,8129	3,763468	0	1635,802	538,6758	0,3099898	0,3807538	521,326	3,689955	0	14	1561	538						Untertest4.avi	0	880	547	72	111	1494	426	1166	0	Content		1489	427	9597831	1713362717
9614	08:48:54.744	00:00:09.614	577	1497,703	542,6053	0,4587011	0,3554513	506,8802	3,744919	0	1602,656	543,1658	0,3105713	0,3813014	521,041	3,680736	0	14	1550	543						Untertest4.avi	0	880	547	72	111	1494	426	1166	0	Content		1478	432	9614457	1713379343
9631	08:48:54.761	00:00:09.631	578	1500,586	537,3138	0,4590755	0,3557229	506,9023	3,769734	0	1626,933	543,3945	0,3111725	0,3819704	521,4142	3,708842	0	14	1564	540						Untertest4.avi	0	880	547	72	111	1494	426	1166	0	Content		1492	429	9631078	1713395964
9648	08:48:54.778	00:00:09.647	579	1505,573	543,7822	0,4594389	0,3561495	506,9803	3,753609	0	1622,072	539,0197	0,3116468	0,3827021	521,5575	3,705206	0	14	1564	541						Untertest4.avi	0	880	547	72	111	1494	426	1166	0	Content		1492	430	9647833	1713412719
9664	08:48:54.794	00:00:09.664	580	1508,104	536,5804	0,4597141	0,3566405	506,9774	3,791521	0	1624,208	537,6035	0,3120743	0,3834843	521,6993	3,714568	0	14	1566	537						Untertest4.avi	0	880	547	72	111	1494	426	1166	0	Content		1494	426	9664451	1713429337
9681	08:48:54.811	00:00:09.681	581	1503,513	534,7239	0,45996	0,3572291	507,0569	3,805689	0	1630,889	540,0005	0,3124793	0,3843041	521,9328	3,74367	0	14	1567	537						Untertest4.avi	0	880	547	72	111	1494	426	1166	0	Content		1495	426	9681079	1713445965
9698	08:48:54.828	00:00:09.697	582	1512,03	538,9022	0,4603153	0,3577749	507,0786	3,816629	0	1627,652	538,3828	0,3128847	0,3851158	521,9074	3,740598	0	14	1570	539						Untertest4.avi	0	880	547	72	111	1494	426	1166	0	Content		1498	428	9697704	1713462590
9714	08:48:54.844	00:00:09.714	583	1506,544	538,1703	0,4606597	0,3582875	507,101	3,835104	0	1640,15	537,0659	0,3130512	0,3859479	524,8484	3,78637	0	14	1573	538						Untertest4.avi	0	880	547	72	111	1494	426	1166	0	Content		1501	427	9714453	1713479339
9731	08:48:54.861	00:00:09.731	584	1504,586	543,8832	0,4609042	0,3587992	507,1586	3,805623	0	1303,218	641,3505	0,2971325	0,3869698	412,9344	2,978811	0	15	1404	593						Untertest4.avi	0	880	547	72	111	1334	482	100	0	Content		1332	482	9731080	1713495966
9748	08:48:54.878	00:00:09.747	585	1343,753	604,261	0,4799172	0,3595569	438,4676	3,336364	0	1310,473	645,1592	0,297926	0,3876907	416,2025	3,037283	0	15	1327	625						Untertest4.avi	0	880	547	72	111	1334	482	100	0	Content		1255	514	9747702	1713512588
9764	08:48:54.894	00:00:09.764	586	1518,273	541,2764	0,4612207	0,3598558	507,2734	3,826442	0	1298,036	645,7097	0,2974661	0,3884779	412,7452	3,018086	0	15	1408	593						Untertest4.avi	0	880	547	72	111	1334	482	100	0	Content		1336	482	9764328	1713529214
9781	08:48:54.911	00:00:09.781	587	1512,86	539,5355	0,4612412	0,360336	507,3446	3,845327	0	1316,389	647,9888	0,2979547	0,389184	414,8513	3,035422	0	15	1415	594						Untertest4.avi	0	880	547	72	111	1334	482	100	0	Content		1343	483	9781076	1713545962
9798	08:48:54.928	00:00:09.797	588	1514,221	537,176	0,4612305	0,3607304	507,3856	3,878567	0	1308,762	645,4576	0,2981169	0,3898745	415,394	3,065434	0	15	1411	591						Untertest4.avi	0	880	547	72	111	1334	482	100	0	Content		1339	480	9797703	1713562589
9814	08:48:54.944	00:00:09.814	589	1502,463	536,0015	0,4611676	0,3611283	507,5383	3,881146	0	1306,264	643,4977	0,2982157	0,3904002	415,8774	3,064375	0	15	1404	590						Untertest4.avi	0	880	547	72	111	1334	482	100	0	Content		1332	479	9814325	1713579211
9831	08:48:54.961	00:00:09.830	590	1509,027	537,0837	0,461088	0,3613912	507,7261	3,857365	0	1303,821	649,369	0,2982917	0,3907161	416,2241	3,083543	0	16	1406	593						Untertest4.avi	0	880	547	72	111	1505	432	300	0	Content		1334	482	9830966	1713595852
9848	08:48:54.978	00:00:09.847	591	1499,964	539,8746	0,4610558	0,3615366	507,8091	3,890327	0	1636,403	546,5536	0,314109	0,3908569	525,7396	3,837853	0	16	1568	543						Untertest4.avi	0	880	547	72	111	1505	432	300	0	Content		1496	432	9847702	1713612588
9864	08:48:54.994	00:00:09.864	592	1513,973	546,7112	0,4610659	0,3617124	507,7845	3,895869	0	1653,084	533,381	0,3141847	0,3911941	525,9659	3,870341	0	16	1584	540						Untertest4.avi	0	880	547	72	111	1505	432	300	0	Content		1512	429	9864324	1713629210
9881	08:48:55.011	00:00:09.880	593	1500,096	544,0743	0,4610764	0,3618737	507,8446	3,918559	0	1645,304	544,5321	0,314266	0,3915442	525,9647	3,876224	0	16	1573	544						Untertest4.avi	0	880	547	72	111	1505	432	300	0	Content		1501	433	9880965	1713645851
9898	08:48:55.028	00:00:09.897	594	1502,255	539,9813	0,4610631	0,3621439	507,9339	3,900473	0	1653,281	541,1011	0,3143161	0,3919377	525,9979	3,891246	0	16	1578	541						Untertest4.avi	0	880	547	72	111	1505	432	300	0	Content		1506	430	9897580	1713662466
9914	08:48:55.044	00:00:09.914	595	1490,559	541,342	0,460987	0,3623979	507,9913	3,941854	0	1647,894	544,9553	0,314285	0,3923581	526,128	3,945613	0	16	1569	543						Untertest4.avi	0	880	547	72	111	1505	432	300	0	Content		1497	432	9914328	1713679214
9931	08:48:55.061	00:00:09.930	596	1512,997	542,6645	0,4608755	0,3626104	508,0473	3,922333	0	1642,962	536,1068	0,3142287	0,3926527	526,2784	3,910134	0	16	1578	539						Untertest4.avi	0	880	547	72	111	1505	432	300	0	Content		1506	428	9930981	1713695867
9948	08:48:55.078	00:00:09.947	597	1493,598	547,3334	0,4606849	0,3627228	508,0641	3,950477	0	1650,31	539,8724	0,3141947	0,3928099	526,3214	3,92519	0	16	1572	544						Untertest4.avi	0	880	547	72	111	1505	432	300	0	Content		1500	433	9947579	1713712465
9964	08:48:55.094	00:00:09.964	598	1505,932	541,8473	0,4606072	0,3626367	508,0165	3,958987	0	1653,153	543,0966	0,3141287	0,3927878	526,374	3,958614	0	16	1580	542						Untertest4.avi	0	880	547	72	111	1505	432	300	0	Content		1508	431	9964201	1713729087
9981	08:48:55.111	00:00:09.980	599	1501,94	544,0853	0,4605067	0,3624616	508,0952	3,983353	0	1652,449	534,7611	0,3140889	0,3926396	526,3699	3,962541	0	16	1577	539						Untertest4.avi	0	880	547	72	111	1505	432	300	0	Content		1505	428	9980958	1713745844
9998	08:48:55.128	00:00:09.997	600	1500,88	545,1835	0,4604382	0,3622625	508,0717	3,967778	0	1347,787	635,8083	0,3486906	0,3925129	425,7528	3,224558	0	16	1424	590						Untertest4.avi	0	880	547	72	111	1505	432	300	0	Content		1352	479	9997572	1713762458
10014	08:48:55.144	00:00:10.014	601	1493,38	542,8314	0,4603371	0,3621383	508,0848	4,008652	0	1659,049	541,8776	0,3139445	0,3923928	526,5822	3,962629	0	16	1576	542						Untertest4.avi	0	880	547	72	111	1505	432	300	0	Content		1504	431	10014197	1713779083
10031	08:48:55.161	00:00:10.030	602	1497,328	550,0903	0,4601394	0,3621384	508,0096	4,015314	0	1663,367	543,7247	0,313815	0,3924323	526,4829	3,980701	0	16	1580	547						Untertest4.avi	0	880	547	72	111	1505	432	300	0	Content		1508	436	10030822	1713795708
10048	08:48:55.178	00:00:10.047	603	1515,315	536,7578	0,4599311	0,3622346	507,9703	4,024967	0	1660,642	533,9499	0,3136194	0,3926376	526,4419	4,021361	0	16	1588	535						Untertest4.avi	0	880	547	72	111	1505	432	300	0	Content		1516	424	10047572	1713812458
10064	08:48:55.194	00:00:10.064	604	1505,626	541,6407	0,4595597	0,3623379	507,978	4,058381	0	1658,106	542,8018	0,3132783	0,3928576	526,3964	4,021038	0	16	1582	542						Untertest4.avi	0	880	547	72	111	1505	432	300	0	Content		1510	431	10064198	1713829084
10081	08:48:55.211	00:00:10.080	605	1499,394	548,4768	0,459163	0,3624835	507,8518	4,051734	0	1643,999	544,5076	0,312875	0,393196	526,2999	4,015306	0	16	1572	546						Untertest4.avi	0	880	547	72	111	1505	432	300	0	Content		1500	435	10080822	1713845708
10097	08:48:55.227	00:00:10.097	606	1507,828	555,4148	0,4587051	0,3626116	507,8111	4,046845	0	1646,35	547,0853	0,3124389	0,393497	526,1245	4,056871	0	16	1577	551						Untertest4.avi	0	880	547	72	111	1505	432	300	0	Content		1505	440	10097446	1713862332
10114	08:48:55.244	00:00:10.114	607	1505,406	542,0809	0,4581915	0,3627878	507,8199	4,072705	0	1646,621	550,0114	0,3119783	0,3938209	526,2979	4,051481	0	16	1576	546						Untertest4.avi	0	880	547	72	111	1505	432	300	0	Content		1504	435	10114195	1713879081
10131	08:48:55.261	00:00:10.130	608	1508,492	551,5566	0,4576592	0,3628583	507,7456	4,092416	0	1651,272	544,0027	0,3114667	0,3941568	526,1656	4,051252	0	17	1580	548						Untertest4.avi	0	880	547	72	111	1306	501	216	0	Content		1508	437	10130821	1713895707
10147	08:48:55.277	00:00:10.147	609	1317,845	615,5023	0,477603	0,3630472	433,4057	3,545013	0	1340,679	632,2451	0,3453915	0,3944472	426,5185	3,332234	0	17	1329	624						Untertest4.avi	0	880	547	72	111	1306	501	216	0	Content		1257	513	10147487	1713912373
10164	08:48:55.294	00:00:10.164	610	1449,777	574,5535	0,4527503	0,3626031	486,4598	3,969458	0	1301,509	655,8292	0,2945606	0,3948121	414,3907	3,244793	0	17	1376	615						Untertest4.avi	0	880	547	72	111	1306	501	216	0	Content		1304	504	10164111	1713928997
10181	08:48:55.311	00:00:10.180	611	-1024	-768	-1	-1	-1	-1	4	-1024	-768	-1	-1	-1	-1	4	17	0	0						Untertest4.avi	0	880	547	72	111	1306	501	216	0	Content		-72	-111	10180733	1713945619
10197	08:48:55.327	00:00:10.197	612	1442,246	576,0515	0,4515705	0,3624875	484,5075	4,006421	0	1318,081	642,159	0,2943259	0,39507	416,6193	3,279745	0	17	1380	609						Untertest4.avi	0	880	547	72	111	1306	501	216	0	Content		1308	498	10197362	1713962248
10214	08:48:55.344	00:00:10.214	613	-1024	-768	-1	-1	-1	-1	4	-1024	-768	-1	-1	-1	-1	4	17	0	0						Untertest4.avi	0	880	547	72	111	1306	501	216	0	Content		-72	-111	10214106	1713978992
10231	08:48:55.361	00:00:10.230	614	-1024	-768	-1	-1	-1	-1	4	-1024	-768	-1	-1	-1	-1	4	17	0	0						Untertest4.avi	0	880	547	72	111	1306	501	216	0	Content		-72	-111	10230739	1713995625
10247	08:48:55.377	00:00:10.247	615	-1024	-768	-1	-1	-1	-1	4	-1024	-768	-1	-1	-1	-1	4	17	0	0						Untertest4.avi	0	880	547	72	111	1306	501	216	0	Content		-72	-111	10247359	1714012245
10264	08:48:55.394	00:00:10.264	616	-1024	-768	-1	-1	-1	-1	4	-1024	-768	-1	-1	-1	-1	4	17	0	0						Untertest4.avi	0	880	547	72	111	1306	501	216	0	Content		-72	-111	10264027	1714028913
10281	08:48:55.411	00:00:10.280	617	1447,004	583,9938	0,4508505	0,3621998	482,6028	4,065033	0	1303,589	648,1823	0,2936238	0,3954282	413,6451	3,326312	0	17	1375	616						Untertest4.avi	0	880	547	72	111	1306	501	216	0	Content		1303	505	10280728	1714045614
10297	08:48:55.427	00:00:10.297	618	-1024	-768	-1	-1	-1	-1	4	-1024	-768	-1	-1	-1	-1	4	17	0	0						Untertest4.avi	0	880	547	72	111	1306	501	216	0	Content		-72	-111	10297384	1714062270
10314	08:48:55.444	00:00:10.314	619	-1024	-768	-1	-1	-1	-1	4	-1024	-768	-1	-1	-1	-1	4	17	0	0						Untertest4.avi	0	880	547	72	111	1306	501	216	0	Content		-72	-111	10314052	1714078938
10331	08:48:55.461	00:00:10.330	620	1417,414	558,7485	0,4510661	0,3620285	482,6028	4,073221	0	-1024	-768	-1	-1	-1	-1	4	17	1417	559						Untertest4.avi	0	880	547	72	111	1306	501	216	0	Content		1345	448	10330677	1714095563
10347	08:48:55.477	00:00:10.347	621	-1024	-768	-1	-1	-1	-1	4	-1024	-768	-1	-1	-1	-1	4	18	0	0						Untertest4.avi	0	880	547	72	111	1549	493	133	0	Content		-72	-111	10347304	1714112190
10364	08:48:55.494	00:00:10.363	622	-1024	-768	-1	-1	-1	-1	4	-1024	-768	-1	-1	-1	-1	4	18	0	0						Untertest4.avi	0	880	547	72	111	1549	493	133	0	Content		-72	-111	10363984	1714128870
10381	08:48:55.511	00:00:10.380	623	-1024	-768	-1	-1	-1	-1	4	-1024	-768	-1	-1	-1	-1	4	18	0	0						Untertest4.avi	0	880	547	72	111	1549	493	133	0	Content		-72	-111	10380652	1714145538
10397	08:48:55.527	00:00:10.397	624	1821,434	479,8732	0,4577584	0,3631628	509,0968	4,416734	0	2665,367	332,3444	0,3136058	0,3963684	525,9605	4,79543	0	18	2243	406						Untertest4.avi	0	880	547	72	111	1549	493	133	0	Content		2171	295	10397299	1714162185
10414	08:48:55.544	00:00:10.413	625	1526,643	567,5477	0,4567701	0,3630888	507,4087	4,237231	0	1661,896	552,7629	0,3112933	0,3962665	525,9402	4,229381	0	18	1594	560						Untertest4.avi	0	880	547	72	111	1549	493	133	0	Content		1522	449	10413921	1714178807
10431	08:48:55.561	00:00:10.430	626	1513,983	599,6116	0,4569654	0,3637907	507,1134	4,214673	0	1643,681	608,3528	0,3116697	0,3969662	526,0844	4,206839	0	18	1579	604						Untertest4.avi	0	880	547	72	111	1549	493	133	0	Content		1507	493	10430678	1714195564
10447	08:48:55.577	00:00:10.447	627	1596,345	644,5011	0,4576116	0,3646537	506,8956	4,260854	0	1645,597	668,2158	0,312152	0,3977605	526,1663	4,224826	0	18	1621	656						Untertest4.avi	0	880	547	72	111	1549	493	133	0	Content		1549	545	10447298	1714212184
10464	08:48:55.594	00:00:10.463	628	1610,519	704,5165	0,4578875	0,3652075	506,8744	4,236042	0	1772,229	710,3691	0,3131627	0,3982768	526,4693	4,270978	0	18	1691	707						Untertest4.avi	0	880	547	72	111	1549	493	133	0	Content		1619	596	10463924	1714228810
10481	08:48:55.611	00:00:10.480	629	1565,704	786,3945	0,4582419	0,3659456	506,6456	4,228804	0	1687,912	796,0527	0,3139618	0,3989694	524,7203	4,22181	0	19	1627	791						Untertest4.avi	0	880	547	72	111	1369	816	366	0	Content		1555	680	10480545	1714245431
10497	08:48:55.627	00:00:10.497	630	1496,184	849,0957	0,4587585	0,3665206	506,4146	4,221236	0	-1024	-768	-1	-1	-1	-1	4	19	1496	849						Untertest4.avi	0	880	547	72	111	1369	816	366	0	Content		1424	738	10497297	1714262183
10514	08:48:55.644	00:00:10.513	631	1434,754	909,2179	0,4594364	0,3670619	506,2997	4,235739	0	1569,121	933,3587	0,3158639	0,4000943	527,0969	4,238893	0	19	1502	921						Untertest4.avi	0	880	547	72	111	1369	816	366	0	Content		1430	810	10513920	1714278806
10531	08:48:55.661	00:00:10.530	632	1399,454	930,87	0,4600254	0,3671461	506,2013	4,215456	0	1500,362	947,4749	0,3163295	0,4002436	526,8146	4,222257	0	19	1450	939						Untertest4.avi	0	880	547	72	111	1369	816	366	0	Content		1378	828	10530545	1714295431
10547	08:48:55.677	00:00:10.547	633	1384,448	921,3854	0,4604426	0,3672077	506,2227	4,218419	0	1484,393	933,3224	0,3165502	0,4002953	526,8859	4,227148	0	19	1434	927						Untertest4.avi	0	880	547	72	111	1369	816	366	0	Content		1362	816	10547171	1714312057
10564	08:48:55.694	00:00:10.563	634	1395,102	927,0991	0,4608151	0,367388	506,2155	4,22471	0	1480,595	934,6824	0,3168023	0,4004078	526,8527	4,20736	0	19	1438	931						Untertest4.avi	0	880	547	72	111	1369	816	366	0	Content		1366	820	10563918	1714328804
10581	08:48:55.711	00:00:10.580	635	1404,104	924,2913	0,4612105	0,3674788	506,2103	4,203343	0	1472,023	939,6598	0,3170842	0,4004736	526,9186	4,217961	0	19	1438	932						Untertest4.avi	0	880	547	72	111	1369	816	366	0	Content		1366	821	10580543	1714345429
10597	08:48:55.727	00:00:10.597	636	1395,704	919,6123	0,461557	0,3675582	506,2111	4,217477	0	1484,709	930,117	0,3174203	0,4004852	527,0001	4,23559	0	19	1440	925						Untertest4.avi	0	880	547	72	111	1369	816	366	0	Content		1368	814	10597168	1714362054
10614	08:48:55.744	00:00:10.613	637	1396,445	915,1736	0,4619932	0,3676004	506,2454	4,223268	0	1488,179	934,5491	0,3178126	0,4004553	527,0992	4,22175	0	19	1442	925						Untertest4.avi	0	880	547	72	111	1369	816	366	0	Content		1370	814	10613794	1714378680
10631	08:48:55.761	00:00:10.630	638	1390,44	924,5413	0,4624905	0,3676092	506,3049	4,244965	0	1476,151	936,4443	0,3182295	0,4004086	527,0349	4,226299	0	19	1433	930						Untertest4.avi	0	880	547	72	111	1369	816	366	0	Content		1361	819	10630544	1714395430
10647	08:48:55.777	00:00:10.647	639	1404,714	925,3233	0,4630798	0,3675503	506,2919	4,261943	0	1476,751	935,4811	0,3187168	0,4003972	527,0195	4,219892	0	19	1441	930						Untertest4.avi	0	880	547	72	111	1369	816	366	0	Content		1369	819	10647168	1714412054
10664	08:48:55.794	00:00:10.663	640	1398,774	922,2871	0,4636407	0,367607	506,3213	4,257574	0	1485,736	928,8876	0,3192522	0,4004487	527,1606	4,263392	0	19	1442	926						Untertest4.avi	0	880	547	72	111	1369	816	366	0	Content		1370	815	10663794	1714428680
10680	08:48:55.810	00:00:10.680	641	1402,145	918,6057	0,4642349	0,3676824	506,4012	4,28733	0	1484,127	932,6066	0,319781	0,4005215	527,1517	4,251267	0	19	1443	926						Untertest4.avi	0	880	547	72	111	1369	816	366	0	Content		1371	815	10680421	1714445307
10697	08:48:55.827	00:00:10.697	642	1397,2	922,0135	0,4648022	0,3677126	506,5485	4,281372	0	1479,745	932,0835	0,32028	0,4005168	527,1864	4,262817	0	19	1438	927						Untertest4.avi	0	880	547	72	111	1369	816	366	0	Content		1366	816	10697172	1714462058
10714	08:48:55.844	00:00:10.713	643	1408,977	915,5309	0,4652921	0,3676735	506,6371	4,308723	0	1484,12	933,2789	0,3207467	0,4003414	527,2737	4,277849	0	19	1447	924						Untertest4.avi	0	880	547	72	111	1369	816	366	0	Content		1375	813	10713811	1714478697
10730	08:48:55.860	00:00:10.730	644	1402,616	915,8987	0,4656954	0,3675655	506,5835	4,297364	0	1479,061	934,3812	0,3211256	0,4000947	527,3014	4,292751	0	19	1441	925						Untertest4.avi	0	880	547	72	111	1369	816	366	0	Content		1369	814	10730425	1714495311
10747	08:48:55.877	00:00:10.747	645	1397,579	917,7995	0,4660462	0,3675321	506,5801	4,330613	0	1482,978	940,2068	0,3214458	0,3999583	527,2985	4,304879	0	19	1440	929						Untertest4.avi	0	880	547	72	111	1369	816	366	0	Content		1368	818	10747045	1714511931
10764	08:48:55.894	00:00:10.763	646	1405,294	915,9985	0,4663669	0,3675679	506,7261	4,335219	0	1475,736	938,579	0,3217595	0,3999513	527,3695	4,301198	0	19	1441	927						Untertest4.avi	0	880	547	72	111	1369	816	366	0	Content		1369	816	10763794	1714528680
10780	08:48:55.910	00:00:10.780	647	1402,741	920,8612	0,4666419	0,3675509	506,8418	4,352645	0	1485,559	937,527	0,3220336	0,3999851	527,5995	4,328164	0	19	1444	929						Untertest4.avi	0	880	547	72	111	1369	816	366	0	Content		1372	818	10780417	1714545303
10797	08:48:55.927	00:00:10.797	648	1400,624	916,9769	0,4668321	0,3675065	506,9995	4,335169	0	1479,913	938,8025	0,3222137	0,3999646	527,6088	4,348359	0	19	1440	928						Untertest4.avi	0	880	547	72	111	1369	816	366	0	Content		1368	817	10797042	1714561928
10814	08:48:55.944	00:00:10.813	649	1405,674	925,2611	0,4669588	0,3673146	506,9847	4,351153	0	1474,876	944,6909	0,3223072	0,3998997	527,6121	4,326779	0	19	1440	935						Untertest4.avi	0	880	547	72	111	1369	816	366	0	Content		1368	824	10813668	1714578554
10830	08:48:55.960	00:00:10.830	650	1404,105	920,1612	0,4670199	0,367234	507,1874	4,380032	0	1489,814	939,1159	0,3223767	0,399943	527,9092	4,338279	0	19	1447	930						Untertest4.avi	0	880	547	72	111	1369	816	366	0	Content		1375	819	10830416	1714595302
10847	08:48:55.977	00:00:10.847	651	1480,401	918,2192	0,4665657	0,3670327	507,5498	4,402095	0	1801,164	952,9063	0,3228211	0,3996114	528,9377	4,509903	0	20	1641	936						Untertest4.avi	0	880	547	72	111	1779	578	117	0	Content		1569	825	10847043	1714611929
10864	08:48:55.994	00:00:10.863	652	-1024	-768	-1	-1	-1	-1	4	-1024	-768	-1	-1	-1	-1	4	20	0	0						Untertest4.avi	0	880	547	72	111	1779	578	117	0	Content		-72	-111	10863666	1714628552
10880	08:48:56.010	00:00:10.880	653	-1024	-768	-1	-1	-1	-1	4	1850,914	783,0679	0,3491453	0,3974274	444,0329	3,692487	0	20	1851	783						Untertest4.avi	0	880	547	72	111	1779	578	117	0	Content		1779	672	10880415	1714645301
10897	08:48:56.027	00:00:10.897	654	1647,286	701,1304	0,4445946	0,3649576	424,5406	3,623015	0	2446,607	618,9548	0,3182867	0,3966989	511,8973	4,336218	0	20	2047	660						Untertest4.avi	0	880	547	72	111	1779	578	117	0	Content		1975	549	10897039	1714661925
10914	08:48:56.044	00:00:10.913	655	1617,214	683,0763	0,4440042	0,3649229	422,6687	3,658782	0	2168,1	642,2787	0,3114368	0,397202	462,3301	3,92963	0	20	1893	663						Untertest4.avi	0	880	547	72	111	1779	578	117	0	Content		1821	552	10913666	1714678552
10930	08:48:56.060	00:00:10.930	656	-1024	-768	-1	-1	-1	-1	4	-1024	-768	-1	-1	-1	-1	4	20	0	0						Untertest4.avi	0	880	547	72	111	1779	578	117	0	Content		-72	-111	10930345	1714695231
10947	08:48:56.077	00:00:10.947	657	-1024	-768	-1	-1	-1	-1	4	-1024	-768	-1	-1	-1	-1	4	20	0	0						Untertest4.avi	0	880	547	72	111	1779	578	117	0	Content		-72	-111	10947013	1714711899
10964	08:48:56.094	00:00:10.963	658	1598,285	688,8538	0,443611	0,3649704	422,8719	3,657116	0	-1024	-768	-1	-1	-1	-1	4	21	1598	689						Untertest4.avi	0	880	547	72	111	1538	561	183	0	Content		1526	578	10963670	1714728556
10980	08:48:56.110	00:00:10.980	659	1603,209	681,9406	0,4439223	0,3648288	424,5774	3,662521	0	-1024	-768	-1	-1	-1	-1	4	21	1603	682						Untertest4.avi	0	880	547	72	111	1538	561	183	0	Content		1531	571	10980291	1714745177
10997	08:48:56.127	00:00:10.996	660	-1024	-768	-1	-1	-1	-1	4	-1024	-768	-1	-1	-1	-1	4	21	0	0						Untertest4.avi	0	880	547	72	111	1538	561	183	0	Content		-72	-111	10996914	1714761800
11014	08:48:56.144	00:00:11.013	661	-1024	-768	-1	-1	-1	-1	4	-1024	-768	-1	-1	-1	-1	4	21	0	0						Untertest4.avi	0	880	547	72	111	1538	561	183	0	Content		-72	-111	11013599	1714778485
11030	08:48:56.160	00:00:11.030	662	-1024	-768	-1	-1	-1	-1	4	-1024	-768	-1	-1	-1	-1	4	21	0	0						Untertest4.avi	0	880	547	72	111	1538	561	183	0	Content		-72	-111	11030267	1714795153
11047	08:48:56.177	00:00:11.046	663	-1024	-768	-1	-1	-1	-1	4	-1024	-768	-1	-1	-1	-1	4	21	0	0						Untertest4.avi	0	880	547	72	111	1538	561	183	0	Content		-72	-111	11046898	1714811784
11064	08:48:56.194	00:00:11.063	664	-1024	-768	-1	-1	-1	-1	4	-1024	-768	-1	-1	-1	-1	4	21	0	0						Untertest4.avi	0	880	547	72	111	1538	561	183	0	Content		-72	-111	11063565	1714828451
11080	08:48:56.210	00:00:11.080	665	1586,717	680,9395	0,4433757	0,3655152	423,0654	3,719658	0	-1024	-768	-1	-1	-1	-1	4	21	1587	681						Untertest4.avi	0	880	547	72	111	1538	561	183	0	Content		1515	570	11080283	1714845169
11097	08:48:56.227	00:00:11.096	666	1577,108	688,2181	0,4429893	0,3655344	421,0723	3,673471	0	2222,623	637,9125	0,312645	0,3991939	479,5395	4,149792	0	21	1900	663						Untertest4.avi	0	880	547	72	111	1538	561	183	0	Content		1828	552	11096909	1714861795
11114	08:48:56.244	00:00:11.113	667	1427,172	587,935	0,4393233	0,3631047	403,9284	3,579082	0	1807,074	482,078	0,312974	0,3967241	478,0927	4,055283	0	21	1617	535						Untertest4.avi	0	880	547	72	111	1538	561	183	0	Content		1545	424	11113532	1714878418
11130	08:48:56.260	00:00:11.130	668	-1024	-768	-1	-1	-1	-1	4	1647,218	364,2704	0,3101648	0,3947871	451,9399	3,778291	0	21	1647	364						Untertest4.avi	0	880	547	72	111	1538	561	183	0	Content		1575	253	11130156	1714895042
11147	08:48:56.277	00:00:11.146	669	-1024	-768	-1	-1	-1	-1	4	-1024	-768	-1	-1	-1	-1	4	22	0	0						Untertest4.avi	0	880	547	72	111	1877	15	233	0	Content		-72	-111	11146907	1714911793
11164	08:48:56.294	00:00:11.163	670	-1024	-768	-1	-1	-1	-1	4	-1024	-768	-1	-1	-1	-1	4	22	0	0						Untertest4.avi	0	880	547	72	111	1877	15	233	0	Content		-72	-111	11163530	1714928416
11180	08:48:56.310	00:00:11.180	671	-1024	-768	-1	-1	-1	-1	4	-1024	-768	-1	-1	-1	-1	4	22	0	0						Untertest4.avi	0	880	547	72	111	1877	15	233	0	Content		-72	-111	11180155	1714945041
11197	08:48:56.327	00:00:11.196	672	-1024	-768	-1	-1	-1	-1	4	2179,226	-5,604869	0,3200804	0,3955671	521,5972	4,568993	0	22	2179	-6						Untertest4.avi	0	880	547	72	111	1877	15	233	0	Content		2107	-117	11196779	1714961665
11214	08:48:56.344	00:00:11.213	673	-1024	-768	-1	-1	-1	-1	4	2065,719	62,44759	0,3195162	0,3956535	515,9902	4,378356	0	22	2066	62						Untertest4.avi	0	880	547	72	111	1877	15	233	0	Content		1994	-49	11213529	1714978415
11230	08:48:56.360	00:00:11.230	674	-1024	-768	-1	-1	-1	-1	4	2056,36	76,24557	0,319578	0,3958537	514,9786	4,328314	0	22	2056	76						Untertest4.avi	0	880	547	72	111	1877	15	233	0	Content		1984	-35	11230153	1714995039
11247	08:48:56.377	00:00:11.246	675	-1024	-768	-1	-1	-1	-1	4	1997,74	90,55654	0,3192756	0,3961097	511,4311	4,255285	0	22	1998	91						Untertest4.avi	0	880	547	72	111	1877	15	233	0	Content		1926	-20	11246777	1715011663
11263	08:48:56.393	00:00:11.263	676	-1024	-768	-1	-1	-1	-1	4	1973,949	112,7496	0,3194151	0,3963677	510,4323	4,222365	0	22	1974	113						Untertest4.avi	0	880	547	72	111	1877	15	233	0	Content		1902	2	11263400	1715028286
11280	08:48:56.410	00:00:11.280	677	-1024	-768	-1	-1	-1	-1	4	1948,846	125,6623	0,3192236	0,3967192	507,463	4,137698	0	22	1949	126						Untertest4.avi	0	880	547	72	111	1877	15	233	0	Content		1877	15	11280150	1715045036
11297	08:48:56.427	00:00:11.296	678	-1024	-768	-1	-1	-1	-1	4	-1024	-768	-1	-1	-1	-1	4	22	0	0						Untertest4.avi	0	880	547	72	111	1877	15	233	0	Content		-72	-111	11296772	1715061658
11313	08:48:56.443	00:00:11.313	679	-1024	-768	-1	-1	-1	-1	4	1910,792	145,9866	0,3194771	0,3973709	505,6956	4,043143	0	22	1911	146						Untertest4.avi	0	880	547	72	111	1877	15	233	0	Content		1839	35	11313395	1715078281
11330	08:48:56.460	00:00:11.330	680	-1024	-768	-1	-1	-1	-1	4	-1024	-768	-1	-1	-1	-1	4	22	0	0						Untertest4.avi	0	880	547	72	111	1877	15	233	0	Content		-72	-111	11330021	1715094907
11347	08:48:56.477	00:00:11.346	681	-1024	-768	-1	-1	-1	-1	4	-1024	-768	-1	-1	-1	-1	4	22	0	0						Untertest4.avi	0	880	547	72	111	1877	15	233	0	Content		-72	-111	11346769	1715111655
11363	08:48:56.493	00:00:11.363	682	-1024	-768	-1	-1	-1	-1	4	1805,254	192,7848	0,3190869	0,397915	496,9388	3,848557	0	22	1805	193						Untertest4.avi	0	880	547	72	111	1877	15	233	0	Content		1733	82	11363392	1715128278
11380	08:48:56.510	00:00:11.380	683	1297,3	408,5266	0,453103	0,3626139	435,2765	3,571534	0	1325,475	414,3831	0,31068	0,3975735	432,9634	3,323939	0	23	1311	411						Untertest4.avi	0	880	547	72	111	562	313	283	0	Content		1239	300	11380017	1715144903
11397	08:48:56.527	00:00:11.396	684	986,9647	420,6726	0,4537224	0,3625702	435,2766	3,505457	0	1007,651	431,1633	0,3113206	0,3976695	432,9634	3,310796	0	23	997	426						Untertest4.avi	0	880	547	72	111	562	313	283	0	Content		925	315	11396642	1715161528
11413	08:48:56.543	00:00:11.413	685	-1024	-768	-1	-1	-1	-1	4	1134,232	301,7101	0,3279173	0,396973	521,4972	3,964316	0	23	1134	302						Untertest4.avi	0	880	547	72	111	562	313	283	0	Content		1062	191	11413391	1715178277
11430	08:48:56.560	00:00:11.430	686	935,8479	319,7953	0,4757738	0,3625835	508,4846	4,097909	0	1003,242	308,7559	0,3311088	0,3973365	530,3371	4,030825	0	23	970	314						Untertest4.avi	0	880	547	72	111	562	313	283	0	Content		898	203	11430015	1715194901
11447	08:48:56.577	00:00:11.446	687	808,1569	352,3823	0,4778281	0,3630429	508,4384	4,119428	0	865,3642	337,4639	0,332927	0,3980481	528,3337	4,035361	0	23	837	345						Untertest4.avi	0	880	547	72	111	562	313	283	0	Content		765	234	11446639	1715211525
11463	08:48:56.593	00:00:11.463	688	711,8309	380,0959	0,4796194	0,3637031	508,4412	4,082026	0	742,9123	373,5607	0,3348136	0,3986696	528,2585	4,012999	0	23	727	377						Untertest4.avi	0	880	547	72	111	562	313	283	0	Content		655	266	11463266	1715228152
11480	08:48:56.610	00:00:11.480	689	647,1646	408,1316	0,4809142	0,364427	508,4245	4,063681	0	669,9487	378,9402	0,3371325	0,3992312	534,7827	4,058364	0	23	659	394						Untertest4.avi	0	880	547	72	111	562	313	283	0	Content		587	283	11480013	1715244899
11497	08:48:56.627	00:00:11.496	690	619,2005	437,3799	0,4816922	0,364924	508,2768	4,071486	0	613,3342	418,0798	0,3369637	0,399747	528,0806	4,000256	0	23	616	428						Untertest4.avi	0	880	547	72	111	562	313	283	0	Content		544	317	11496639	1715261525
11513	08:48:56.643	00:00:11.513	691	625,2557	439,4619	0,4820763	0,3650063	508,1258	4,050801	0	620,9781	422,1175	0,3369865	0,3997165	527,9973	3,984638	0	23	623	431						Untertest4.avi	0	880	547	72	111	562	313	283	0	Content		551	320	11513263	1715278149
11530	08:48:56.660	00:00:11.529	692	628,5874	436,9201	0,4824739	0,3650415	508,1495	4,025193	0	630,1929	416,1224	0,3371774	0,3995863	528,0756	3,974865	0	23	629	427						Untertest4.avi	0	880	547	72	111	562	313	283	0	Content		557	316	11529887	1715294773
11547	08:48:56.677	00:00:11.546	693	628,2704	438,3192	0,4828072	0,3649362	508,1135	4,00139	0	628,6183	418,0866	0,3373159	0,3993739	528,1654	3,973519	0	23	628	428						Untertest4.avi	0	880	547	72	111	562	313	283	0	Content		556	317	11546638	1715311524
11563	08:48:56.693	00:00:11.563	694	634,3466	436,9793	0,4830632	0,3647257	508,1173	4,006804	0	628,5435	426,611	0,3374094	0,3990549	528,0029	3,937312	0	23	631	432						Untertest4.avi	0	880	547	72	111	562	313	283	0	Content		559	321	11563261	1715328147
11580	08:48:56.710	00:00:11.579	695	635,3948	435,5206	0,4832532	0,3644818	508,1786	4,004045	0	626,5837	424,9249	0,3375181	0,3987223	528,1112	3,906624	0	23	631	430						Untertest4.avi	0	880	547	72	111	562	313	283	0	Content		559	319	11579889	1715344775
11597	08:48:56.727	00:00:11.596	696	640,5883	431,7273	0,4834258	0,3642804	508,202	3,997454	0	631,4371	413,465	0,3375944	0,398408	528,054	3,895267	0	23	636	423						Untertest4.avi	0	880	547	72	111	562	313	283	0	Content		564	312	11596510	1715361396
11613	08:48:56.743	00:00:11.613	697	636,6765	400,1282	0,4785192	0,3643262	530,8073	4,116569	0	633,2065	417,9294	0,33765	0,398227	528,0119	3,88095	0	23	635	409						Untertest4.avi	0	880	547	72	111	562	313	283	0	Content		563	298	11613261	1715378147
11630	08:48:56.760	00:00:11.629	698	635,488	432,0801	0,4836337	0,3640209	508,1956	3,923163	0	625,5898	418,3173	0,3376684	0,3981352	527,9714	3,850215	0	23	631	425						Untertest4.avi	0	880	547	72	111	562	313	283	0	Content		559	314	11629886	1715394772
11647	08:48:56.777	00:00:11.646	699	634,5131	437,075	0,4836943	0,3639753	508,1196	3,909709	0	632,6382	419,1184	0,3376736	0,3980951	527,9526	3,834561	0	23	634	428						Untertest4.avi	0	880	547	72	111	562	313	283	0	Content		562	317	11646509	1715411395
11663	08:48:56.793	00:00:11.663	700	586,6346	426,7272	0,4842807	0,3637692	508,2553	3,863431	0	570,1741	411,3059	0,338591	0,3979961	527,9114	3,796129	0	24	578	419						Untertest4.avi	0	880	547	72	111	463	306	233	0	Content		506	308	11663132	1715428018
11680	08:48:56.810	00:00:11.679	701	574,5506	433,3154	0,4847585	0,3635125	508,3056	3,794072	0	544,5982	408,9136	0,3389516	0,3978047	528,0042	3,763819	0	24	560	421						Untertest4.avi	0	880	547	72	111	463	306	233	0	Content		488	310	11679883	1715444769
11697	08:48:56.827	00:00:11.696	702	553,5193	438,1338	0,4847067	0,3636068	508,297	3,786403	0	542,2158	407,7575	0,3387014	0,3978308	527,8726	3,702334	0	24	548	423						Untertest4.avi	0	880	547	72	111	463	306	233	0	Content		476	312	11696507	1715461393
11713	08:48:56.843	00:00:11.713	703	534,7639	416,8474	0,4845313	0,363505	507,9775	3,713191	0	535,9288	404,3765	0,3385244	0,397735	527,8944	3,648414	0	24	535	411						Untertest4.avi	0	880	547	72	111	463	306	233	0	Content		463	300	11713129	1715478015
11730	08:48:56.860	00:00:11.729	704	534,3937	414,7266	0,484432	0,3635156	508,1351	3,671426	0	531,5663	402,9059	0,3383957	0,3976957	527,7532	3,621294	0	24	533	409						Untertest4.avi	0	880	547	72	111	463	306	233	0	Content		461	298	11729879	1715494765
11747	08:48:56.877	00:00:11.746	705	541,9969	423,4237	0,4843188	0,3635408	508,0989	3,614349	0	527,4377	409,8583	0,3382798	0,3976795	527,7546	3,59553	0	24	535	417						Untertest4.avi	0	880	547	72	111	463	306	233	0	Content		463	306	11746503	1715511389
11763	08:48:56.893	00:00:11.763	706	532,4183	416,7622	0,484212	0,3636537	508,0606	3,604008	0	531,6207	410,7862	0,3380827	0,3977437	527,8679	3,539002	0	24	532	414						Untertest4.avi	0	880	547	72	111	463	306	233	0	Content		460	303	11763127	1715528013
11780	08:48:56.910	00:00:11.779	707	535,0848	425,7878	0,4840802	0,3637621	507,9311	3,561625	0	529,7506	409,4092	0,3379187	0,3978242	527,7694	3,504339	0	24	532	418						Untertest4.avi	0	880	547	72	111	463	306	233	0	Content		460	307	11779781	1715544667
11797	08:48:56.927	00:00:11.796	708	527,0085	423,4643	0,4839173	0,3640794	508,0812	3,524593	0	536,8417	408,1328	0,3377696	0,3980117	527,7025	3,464137	0	24	532	416						Untertest4.avi	0	880	547	72	111	463	306	233	0	Content		460	305	11796501	1715561387
11813	08:48:56.943	00:00:11.813	709	534,3743	427,3195	0,4836995	0,3644137	508,0015	3,484795	0	540,7042	406,3904	0,3375325	0,3983501	527,8976	3,445554	0	24	538	417						Untertest4.avi	0	880	547	72	111	463	306	233	0	Content		466	306	11813126	1715578012
11830	08:48:56.960	00:00:11.829	710	531,5156	418,9424	0,4834283	0,3649161	507,9189	3,442469	0	547,2536	411,0112	0,3373038	0,3987256	527,7274	3,391141	0	24	539	415						Untertest4.avi	0	880	547	72	111	463	306	233	0	Content		467	304	11829762	1715594648
11846	08:48:56.976	00:00:11.846	711	536,0225	427,9714	0,4831268	0,3654132	507,8076	3,416186	0	527,3986	412,4277	0,3369544	0,3993449	527,6249	3,397341	0	24	532	420						Untertest4.avi	0	880	547	72	111	463	306	233	0	Content		460	309	11846376	1715611262
11863	08:48:56.993	00:00:11.863	712	527,2206	432,7018	0,4827674	0,3659838	507,8656	3,391533	0	532,5743	418,8622	0,3366261	0,3999051	527,6917	3,372671	0	24	530	426						Untertest4.avi	0	880	547	72	111	463	306	233	0	Content		458	315	11863126	1715628012
11880	08:48:57.010	00:00:11.879	713	532,231	421,1856	0,4824023	0,3664544	507,8427	3,368441	0	540,8389	398,389	0,3362593	0,4004117	527,5353	3,305887	0	24	537	410						Untertest4.avi	0	880	547	72	111	463	306	233	0	Content		465	299	11879762	1715644648
11896	08:48:57.026	00:00:11.896	714	584,3068	441,2017	0,4810031	0,3671743	507,8154	3,353345	0	598,5831	428,1492	0,3349786	0,4011594	527,562	3,300019	0	25	591	435						Untertest4.avi	0	880	547	72	111	869	381	100	0	Content		519	324	11896373	1715661259
11913	08:48:57.043	00:00:11.913	715	742,3809	460,8341	0,4785137	0,368295	507,9538	3,265872	0	745,7173	454,7317	0,3327748	0,40208	527,8575	3,260941	0	25	744	458						Untertest4.avi	0	880	547	72	111	869	381	100	0	Content		672	347	11913000	1715677886
11930	08:48:57.060	00:00:11.929	716	871,0292	485,9533	0,4762873	0,3692088	508,0522	3,272225	0	896,0803	477,8232	0,3308517	0,4028065	528,0389	3,244507	0	25	884	482						Untertest4.avi	0	880	547	72	111	869	381	100	0	Content		812	371	11929757	1715694643
11946	08:48:57.076	00:00:11.946	717	980,7062	507,0396	0,4745032	0,3699328	508,2488	3,223937	0	1016,567	500,1082	0,3292759	0,4034474	528,0941	3,210132	0	25	999	504						Untertest4.avi	0	880	547	72	111	869	381	100	0	Content		927	393	11946372	1715711258
11963	08:48:57.093	00:00:11.962	718	1091,678	509,4057	0,4732254	0,3702005	508,4848	3,240219	0	1154,141	494,3927	0,3280962	0,4036804	529,0087	3,203042	0	25	1123	502						Untertest4.avi	0	880	547	72	111	869	381	100	0	Content		1051	391	11962996	1715727882
11980	08:48:57.110	00:00:11.979	719	1121,078	516,8877	0,4730103	0,3701053	508,845	3,222486	0	1224,619	497,0889	0,3273317	0,4038549	529,3195	3,169024	0	25	1173	507						Untertest4.avi	0	880	547	72	111	869	381	100	0	Content		1101	396	11979621	1715744507
11996	08:48:57.126	00:00:11.996	720	-1024	-768	-1	-1	-1	-1	4	-1024	-768	-1	-1	-1	-1	4		0	0						Untertest4.avi	0	880	547	72	111				0	Content		-72	-111	11996370	1715761256
12013	08:48:57.143	00:00:12.012	721	-1024	-768	-1	-1	-1	-1	4	-1024	-768	-1	-1	-1	-1	4		0	0						Untertest4.avi	0	880	547	72	111				0	Content		-72	-111	12012995	1715777881
12030	08:48:57.160	00:00:12.029	722	-1024	-768	-1	-1	-1	-1	4	-1024	-768	-1	-1	-1	-1	4		0	0						Untertest4.avi	0	880	547	72	111				0	Content		-72	-111	12029616	1715794502
12046	08:48:57.176	00:00:12.046	723	-1024	-768	-1	-1	-1	-1	4	-1024	-768	-1	-1	-1	-1	4		0	0						Untertest4.avi	0	880	547	72	111				0	Content		-72	-111	12046238	1715811124
12063	08:48:57.193	00:00:12.062	724	-1024	-768	-1	-1	-1	-1	4	-1024	-768	-1	-1	-1	-1	4		0	0						Untertest4.avi	0	880	547	72	111				0	Content		-72	-111	12062987	1715827873
12080	08:48:57.210	00:00:12.079	725	-1024	-768	-1	-1	-1	-1	4	-1024	-768	-1	-1	-1	-1	4		0	0						Untertest4.avi	0	880	547	72	111				0	Content		-72	-111	12079605	1715844491
12096	08:48:57.226	00:00:12.096	726	-1024	-768	-1	-1	-1	-1	4	-1024	-768	-1	-1	-1	-1	4		0	0						Untertest4.avi	0	880	547	72	111				0	Content		-72	-111	12096230	1715861116
12113	08:48:57.243	00:00:12.112	727	-1024	-768	-1	-1	-1	-1	4	-1024	-768	-1	-1	-1	-1	4		0	0						Untertest4.avi	0	880	547	72	111				0	Content		-72	-111	12112852	1715877738
12130	08:48:57.260	00:00:12.129	728	-1024	-768	-1	-1	-1	-1	4	-1024	-768	-1	-1	-1	-1	4		0	0						Untertest4.avi	0	880	547	72	111				0	Content		-72	-111	12129606	1715894492
12146	08:48:57.276	00:00:12.146	729	-1024	-768	-1	-1	-1	-1	4	-1024	-768	-1	-1	-1	-1	4		0	0						Untertest4.avi	0	880	547	72	111				0	Content		-72	-111	12146229	1715911115
12163	08:48:57.293	00:00:12.162	730	-1024	-768	-1	-1	-1	-1	4	-1024	-768	-1	-1	-1	-1	4		0	0						Untertest4.avi	0	880	547	72	111				0	Content		-72	-111	12162854	1715927740
12180	08:48:57.310	00:00:12.179	731	-1024	-768	-1	-1	-1	-1	4	-1024	-768	-1	-1	-1	-1	4		0	0						Untertest4.avi	0	880	547	72	111				0	Content		-72	-111	12179521	1715944407
12196	08:48:57.326	00:00:12.196	732	-1024	-768	-1	-1	-1	-1	4	-1024	-768	-1	-1	-1	-1	4		0	0						Untertest4.avi	0	880	547	72	111				0	Content		-72	-111	12196229	1715961115
12213	08:48:57.343	00:00:12.212	733	1678,484	847,7084	0,4474225	0,3712023	424,89	2,621997	0	2155,99	853,6017	0,3134764	0,4045307	461,6406	2,736271	0	26	1917	851						Untertest4.avi	0	880	547	72	111	1848	733	150	0	Content		1845	740	12212850	1715977736
12229	08:48:57.359	00:00:12.229	734	1678,484	847,7084	0,4468024	0,3713971	422,1001	2,621997	0	2161,548	848,9329	0,3138598	0,4041708	464,5656	2,75879	0	26	1920	848						Untertest4.avi	0	880	547	72	111	1848	733	150	0	Content		1848	737	12229476	1715994362
12246	08:48:57.376	00:00:12.246	735	-1024	-768	-1	-1	-1	-1	4	-1024	-768	-1	-1	-1	-1	4	26	0	0						Untertest4.avi	0	880	547	72	111	1848	733	150	0	Content		-72	-111	12246101	1716010987
12263	08:48:57.393	00:00:12.262	736	-1024	-768	-1	-1	-1	-1	4	-1024	-768	-1	-1	-1	-1	4	26	0	0						Untertest4.avi	0	880	547	72	111	1848	733	150	0	Content		-72	-111	12262846	1716027732
12279	08:48:57.409	00:00:12.279	737	-1024	-768	-1	-1	-1	-1	4	-1024	-768	-1	-1	-1	-1	4	26	0	0						Untertest4.avi	0	880	547	72	111	1848	733	150	0	Content		-72	-111	12279471	1716044357
12296	08:48:57.426	00:00:12.296	738	-1024	-768	-1	-1	-1	-1	4	-1024	-768	-1	-1	-1	-1	4	26	0	0						Untertest4.avi	0	880	547	72	111	1848	733	150	0	Content		-72	-111	12296139	1716061025
12313	08:48:57.443	00:00:12.312	739	1622,848	850,3519	0,4440666	0,3707909	414,4742	2,587905	0	2006,217	837,5789	0,3108974	0,4032483	454,2885	2,753712	0	26	1815	844						Untertest4.avi	0	880	547	72	111	1848	733	150	0	Content		1743	733	12312733	1716077619
12329	08:48:57.459	00:00:12.329	740	1626,68	844,8168	0,4431553	0,3707006	412,7213	2,633542	0	1963,417	839,4395	0,309284	0,4029802	447,744	2,739992	0	26	1795	842						Untertest4.avi	0	880	547	72	111	1848	733	150	0	Content		1723	731	12329471	1716094357
12346	08:48:57.476	00:00:12.346	741	3060,454	821,3877	0,467984	0,369944	509,4465	3,667711	0	-1024	-768	-1	-1	-1	-1	4	26	3060	821						Untertest4.avi	0	880	547	72	111	1848	733	150	0	Content		2988	710	12346096	1716110982
12363	08:48:57.493	00:00:12.362	742	1894,713	747,8248	0,4667116	0,369448	511,9709	3,434654	0	1944,972	759,9827	0,3210897	0,4016369	529,1619	3,406272	0	27	1920	754						Untertest4.avi	0	880	547	72	111	1728	635	283	0	Content		1848	643	12362736	1716127622
12379	08:48:57.509	00:00:12.379	743	1506,086	756,4158	0,4597995	0,3697302	484,6949	3,189252	0	1339,167	770,0004	0,3029783	0,4022505	418,1711	2,633072	0	27	1423	763						Untertest4.avi	0	880	547	72	111	1728	635	283	0	Content		1351	652	12379471	1716144357
12396	08:48:57.526	00:00:12.396	744	1503,323	752,021	0,4590064	0,3704856	485,1891	3,18906	0	1350,757	770,8639	0,3020133	0,4027054	418,4526	2,6455	0	27	1427	761						Untertest4.avi	0	880	547	72	111	1728	635	283	0	Content		1355	650	12396093	1716160979
12413	08:48:57.543	00:00:12.412	745	1893,962	729,4293	0,4643976	0,3711334	511,3477	3,51006	0	1731,818	752,2081	0,3172781	0,4027433	529,1499	3,336328	0	27	1813	741						Untertest4.avi	0	880	547	72	111	1728	635	283	0	Content		1741	630	12412727	1716177613
12429	08:48:57.559	00:00:12.429	746	1844,934	730,2927	0,4634618	0,3717074	511,2212	3,544878	0	1797,264	742,6195	0,3166506	0,4030191	528,8807	3,388539	0	27	1821	736						Untertest4.avi	0	880	547	72	111	1728	635	283	0	Content		1749	625	12429342	1716194228
12446	08:48:57.576	00:00:12.446	747	1919,642	724,3831	0,4629306	0,3721835	511,2865	3,585629	0	1779,961	742,9006	0,3158255	0,4031704	528,7766	3,450468	0	27	1850	734						Untertest4.avi	0	880	547	72	111	1728	635	283	0	Content		1778	623	12446093	1716210979
12463	08:48:57.593	00:00:12.462	748	1374,765	753,8535	0,4831766	0,3728311	430,4492	2,921566	0	1684,784	750,3375	0,3146249	0,4031843	528,7493	3,447845	0	27	1530	752						Untertest4.avi	0	880	547	72	111	1728	635	283	0	Content		1458	641	12462725	1716227611
12479	08:48:57.609	00:00:12.479	749	1921,017	739,0136	0,4617959	0,3728307	511,0717	3,618509	0	1682,845	756,682	0,3139831	0,4031793	528,6523	3,470808	0	27	1802	748						Untertest4.avi	0	880	547	72	111	1728	635	283	0	Content		1730	637	12479339	1716244225
12496	08:48:57.626	00:00:12.495	750	1915,153	738,8519	0,4613274	0,3730719	510,9672	3,67633	0	1696,802	743,5803	0,3132701	0,4031248	528,4296	3,485151	0	27	1806	741						Untertest4.avi	0	880	547	72	111	1728	635	283	0	Content		1734	630	12495965	1716260851
12513	08:48:57.643	00:00:12.512	751	1914,024	733,1547	0,4608165	0,3732665	511,0156	3,7047	0	1682,078	746,994	0,3126592	0,403057	528,4946	3,530533	0	27	1798	740						Untertest4.avi	0	880	547	72	111	1728	635	283	0	Content		1726	629	12512720	1716277606
12529	08:48:57.659	00:00:12.529	752	1903,536	734,2484	0,4603015	0,3732325	511,0653	3,717261	0	1694,275	740,6888	0,3120544	0,4028338	528,2479	3,516053	0	27	1799	737						Untertest4.avi	0	880	547	72	111	1728	635	283	0	Content		1727	626	12529339	1716294225
12546	08:48:57.676	00:00:12.545	753	1883,639	727,2742	0,4596044	0,3731434	511,0386	3,740554	0	1696,487	747,0884	0,3113599	0,4024977	528,3571	3,534015	0	27	1790	737						Untertest4.avi	0	880	547	72	111	1728	635	283	0	Content		1718	626	12545963	1716310849
12563	08:48:57.693	00:00:12.562	754	1899,785	730,2561	0,4591096	0,3729458	511,1953	3,735661	0	1690,42	740,15	0,3107211	0,40222	528,3612	3,565981	0	27	1795	735						Untertest4.avi	0	880	547	72	111	1728	635	283	0	Content		1723	624	12562588	1716327474
12579	08:48:57.709	00:00:12.579	755	1827,211	735,3793	0,4583553	0,3727376	511,219	3,789718	0	1707,364	754,7872	0,3101138	0,4019009	528,2357	3,587039	0	27	1767	745						Untertest4.avi	0	880	547	72	111	1728	635	283	0	Content		1695	634	12579334	1716344220
12596	08:48:57.726	00:00:12.595	756	-1024	-768	-1	-1	-1	-1	4	1876,698	754,5281	0,3100268	0,401996	525,9301	3,647998	0	27	1877	755						Untertest4.avi	0	880	547	72	111	1728	635	283	0	Content		1805	644	12595958	1716360844
12613	08:48:57.743	00:00:12.612	757	-1024	-768	-1	-1	-1	-1	4	2213,262	781,4132	0,3086415	0,4019261	533,549	3,702351	0	27	2213	781						Untertest4.avi	0	880	547	72	111	1728	635	283	0	Content		2141	670	12612584	1716377470
12629	08:48:57.759	00:00:12.629	758	-1024	-768	-1	-1	-1	-1	4	2457,862	790,2019	0,3075663	0,4019966	533,5475	3,868807	0	27	2458	790						Untertest4.avi	0	880	547	72	111	1728	635	283	0	Content		2386	679	12629208	1716394094
12646	08:48:57.776	00:00:12.645	759	-1024	-768	-1	-1	-1	-1	4	1760,501	787,3173	0,3384944	0,4021322	439,8608	3,090267	0	28	1761	787						Untertest4.avi	0	880	547	72	111	1689	686	300	0	Content		1689	676	12645959	1716410845
12663	08:48:57.793	00:00:12.662	760	-1024	-768	-1	-1	-1	-1	4	1725,697	798,1163	0,3400382	0,4021953	434,8639	3,062205	0	28	1726	798						Untertest4.avi	0	880	547	72	111	1689	686	300	0	Content		1654	687	12662581	1716427467
12679	08:48:57.809	00:00:12.679	761	-1024	-768	-1	-1	-1	-1	4	1712,548	799,0717	0,3406977	0,4022861	432,3249	3,018952	0	28	1713	799						Untertest4.avi	0	880	547	72	111	1689	686	300	0	Content		1641	688	12679207	1716444093
12696	08:48:57.826	00:00:12.695	762	-1024	-768	-1	-1	-1	-1	4	1731,455	788,0341	0,3403809	0,4023921	432,696	3,071873	0	28	1731	788						Untertest4.avi	0	880	547	72	111	1689	686	300	0	Content		1659	677	12695833	1716460719
12713	08:48:57.843	00:00:12.712	763	-1024	-768	-1	-1	-1	-1	4	1714,809	799,1999	0,3403418	0,4023439	432,064	3,064618	0	28	1715	799						Untertest4.avi	0	880	547	72	111	1689	686	300	0	Content		1643	688	12712582	1716477468
12729	08:48:57.859	00:00:12.729	764	-1024	-768	-1	-1	-1	-1	4	1740,869	800,397	0,3386897	0,4022776	435,9345	3,090348	0	28	1741	800						Untertest4.avi	0	880	547	72	111	1689	686	300	0	Content		1669	689	12729207	1716494093
12746	08:48:57.876	00:00:12.745	765	-1024	-768	-1	-1	-1	-1	4	1775,261	797,3399	0,337091	0,4021041	439,8527	3,136615	0	28	1775	797						Untertest4.avi	0	880	547	72	111	1689	686	300	0	Content		1703	686	12745830	1716510716
12762	08:48:57.892	00:00:12.762	766	-1024	-768	-1	-1	-1	-1	4	1775,908	806,3234	0,3363293	0,4017991	441,5201	3,191085	0	28	1776	806						Untertest4.avi	0	880	547	72	111	1689	686	300	0	Content		1704	695	12762453	1716527339
12779	08:48:57.909	00:00:12.779	767	-1024	-768	-1	-1	-1	-1	4	1745,835	799,6057	0,3377516	0,4014711	437,5509	3,119906	0	28	1746	800						Untertest4.avi	0	880	547	72	111	1689	686	300	0	Content		1674	689	12779205	1716544091
12796	08:48:57.926	00:00:12.795	768	-1024	-768	-1	-1	-1	-1	4	1788,419	792,8369	0,3360944	0,4011204	442,087	3,169193	0	28	1788	793						Untertest4.avi	0	880	547	72	111	1689	686	300	0	Content		1716	682	12795830	1716560716
12812	08:48:57.942	00:00:12.812	769	-1024	-768	-1	-1	-1	-1	4	1764,518	794,8903	0,3367249	0,4006555	440,1295	3,161143	0	28	1765	795						Untertest4.avi	0	880	547	72	111	1689	686	300	0	Content		1693	684	12812462	1716577348
12829	08:48:57.959	00:00:12.829	770	-1024	-768	-1	-1	-1	-1	4	1775,752	796,9076	0,3359741	0,4003591	441,8578	3,191846	0	28	1776	797						Untertest4.avi	0	880	547	72	111	1689	686	300	0	Content		1704	686	12829084	1716593970
12846	08:48:57.976	00:00:12.845	771	-1024	-768	-1	-1	-1	-1	4	1763,352	796,3864	0,3365769	0,4000821	439,7749	3,192626	0	28	1763	796						Untertest4.avi	0	880	547	72	111	1689	686	300	0	Content		1691	685	12845830	1716610716
12862	08:48:57.992	00:00:12.862	772	-1024	-768	-1	-1	-1	-1	4	1786,746	798,1458	0,3363419	0,3999475	439,7748	3,205032	0	28	1787	798						Untertest4.avi	0	880	547	72	111	1689	686	300	0	Content		1715	687	12862461	1716627347
12879	08:48:58.009	00:00:12.879	773	-1024	-768	-1	-1	-1	-1	4	1750,791	799,8823	0,3377794	0,3998818	435,1532	3,158215	0	28	1751	800						Untertest4.avi	0	880	547	72	111	1689	686	300	0	Content		1679	689	12879078	1716643964
12896	08:48:58.026	00:00:12.895	774	-1024	-768	-1	-1	-1	-1	4	1745,823	792,2411	0,3375736	0,3999403	435,1532	3,166782	0	28	1746	792						Untertest4.avi	0	880	547	72	111	1689	686	300	0	Content		1674	681	12895705	1716660591
12912	08:48:58.042	00:00:12.912	775	-1024	-768	-1	-1	-1	-1	4	1799,889	789,9181	0,3352531	0,4001177	440,5051	3,214727	0	28	1800	790						Untertest4.avi	0	880	547	72	111	1689	686	300	0	Content		1728	679	12912453	1716677339
12929	08:48:58.059	00:00:12.929	776	-1024	-768	-1	-1	-1	-1	4	1763,182	793,8765	0,3361591	0,4003524	437,47	3,204412	0	28	1763	794						Untertest4.avi	0	880	547	72	111	1689	686	300	0	Content		1691	683	12929079	1716693965
12946	08:48:58.076	00:00:12.945	777	-1024	-768	-1	-1	-1	-1	4	1468,404	787,7308	0,2900584	0,4004941	420,9034	3,048674	0	29	1468	788						Untertest4.avi	0	880	547	72	111	1421	622	483	0	Content		1396	677	12945703	1716710589
12962	08:48:58.092	00:00:12.962	778	1667,559	717,7689	0,4539298	0,3733522	511,4599	3,964904	0	-1024	-768	-1	-1	-1	-1	4	29	1668	718						Untertest4.avi	0	880	547	72	111	1421	622	483	0	Content		1596	607	12962325	1716727211
12979	08:48:58.109	00:00:12.979	779	1653,738	712,9781	0,4537444	0,3735747	511,3867	3,943134	0	-1024	-768	-1	-1	-1	-1	4	29	1654	713						Untertest4.avi	0	880	547	72	111	1421	622	483	0	Content		1582	602	12979078	1716743964
12996	08:48:58.126	00:00:12.995	780	1713,313	706,9752	0,4538106	0,3737495	511,2159	3,994008	0	1275,98	759,2485	0,2836644	0,4006101	383,4866	2,841022	0	29	1495	733						Untertest4.avi	0	880	547	72	111	1421	622	483	0	Content		1423	622	12995699	1716760585
13012	08:48:58.142	00:00:13.012	781	1795,466	699,7889	0,4539044	0,3736703	511,2371	4,044645	0	1361,64	751,5535	0,2893062	0,4004382	418,7068	3,113042	0	29	1579	726						Untertest4.avi	0	880	547	72	111	1421	622	483	0	Content		1507	615	13012326	1716777212
13029	08:48:58.159	00:00:13.029	782	1704,008	701,9965	0,4531979	0,373555	511,1948	3,981409	0	1254,8	762,5674	0,282125	0,400592	378,5193	2,833507	0	29	1479	732						Untertest4.avi	0	880	547	72	111	1421	622	483	0	Content		1407	621	13029076	1716793962
13046	08:48:58.176	00:00:13.045	783	1647,049	714,3359	0,4526531	0,373386	511,1624	3,985664	0	1262,509	764,6974	0,2818844	0,4005124	378,5756	2,845103	0	29	1455	740						Untertest4.avi	0	880	547	72	111	1421	622	483	0	Content		1383	629	13045706	1716810592
13062	08:48:58.192	00:00:13.062	784	1671,162	708,5344	0,452493	0,3732758	511,1772	4,011468	0	1357,893	748,0031	0,2884299	0,4003953	418,8874	3,130415	0	29	1515	728						Untertest4.avi	0	880	547	72	111	1421	622	483	0	Content		1443	617	13062330	1716827216
13079	08:48:58.209	00:00:13.078	785	1624,104	703,1937	0,4520413	0,3733051	511,1231	4,015982	0	1274,381	756,2243	0,2818834	0,4007024	381,4476	2,875057	0	29	1449	730						Untertest4.avi	0	880	547	72	111	1421	622	483	0	Content		1377	619	13078952	1716843838
13096	08:48:58.226	00:00:13.095	786	1678,06	713,3363	0,452067	0,3732884	511,0224	4,047095	0	1369,076	750,0728	0,2880417	0,4007291	419,2272	3,128817	0	29	1524	732						Untertest4.avi	0	880	547	72	111	1421	622	483	0	Content		1452	621	13095584	1716860470
13112	08:48:58.242	00:00:13.112	787	1634,231	716,0474	0,4516478	0,3732732	511,0496	4,032391	0	1275,114	760,09	0,2817743	0,4010454	383,0044	2,912145	0	29	1455	738						Untertest4.avi	0	880	547	72	111	1421	622	483	0	Content		1383	627	13112324	1716877210
13129	08:48:58.259	00:00:13.128	788	1653,932	717,7329	0,4515606	0,373168	511,1128	4,028214	0	1361,917	750,4381	0,2876465	0,4009748	419,2676	3,165032	0	29	1508	734						Untertest4.avi	0	880	547	72	111	1421	622	483	0	Content		1436	623	13128950	1716893836
13146	08:48:58.276	00:00:13.145	789	1605,445	714,6689	0,4511176	0,3729249	511,1023	4,017108	0	1375,815	751,2067	0,2873989	0,4010577	418,7563	3,159247	0	29	1491	733						Untertest4.avi	0	880	547	72	111	1421	622	483	0	Content		1419	622	13145573	1716910459
13162	08:48:58.292	00:00:13.162	790	1707,467	706,4667	0,4513377	0,3727067	511,1291	4,106723	0	1358,079	754,8918	0,287213	0,4010312	419,3021	3,177243	0	29	1533	731						Untertest4.avi	0	880	547	72	111	1421	622	483	0	Content		1461	620	13162322	1716927208
13179	08:48:58.309	00:00:13.178	791	1612,329	715,7115	0,4506592	0,3724436	511,1316	4,035036	0	1361,826	755,2491	0,2869909	0,4010003	419,0331	3,186099	0	29	1487	735						Untertest4.avi	0	880	547	72	111	1421	622	483	0	Content		1415	624	13178949	1716943835
13196	08:48:58.326	00:00:13.195	792	1650,812	711,6396	0,4505523	0,3723368	511,2042	4,081447	0	1255,921	761,494	0,2798799	0,4011216	378,5508	2,914573	0	29	1453	737						Untertest4.avi	0	880	547	72	111	1421	622	483	0	Content		1381	626	13195573	1716960459
13212	08:48:58.342	00:00:13.212	793	1724,001	712,4948	0,4506809	0,3723764	511,1872	4,126735	0	1370,612	749,4191	0,2865721	0,401103	419,0293	3,208953	0	29	1547	731						Untertest4.avi	0	880	547	72	111	1421	622	483	0	Content		1475	620	13212198	1716977084
13229	08:48:58.359	00:00:13.228	794	1646,234	712,3114	0,4501838	0,3725252	511,2625	4,112854	0	1280,524	764,739	0,2802402	0,4014808	382,09	2,974567	0	29	1463	739						Untertest4.avi	0	880	547	72	111	1421	622	483	0	Content		1391	628	13228948	1716993834
13246	08:48:58.376	00:00:13.245	795	1670,723	719,5451	0,4501691	0,3727317	511,2383	4,124396	0	1375,173	757,1237	0,2864935	0,4016439	420,3075	3,24027	0	29	1523	738						Untertest4.avi	0	880	547	72	111	1421	622	483	0	Content		1451	627	13245573	1717010459
13262	08:48:58.392	00:00:13.262	796	1644,913	707,1016	0,4499572	0,3729157	511,1418	4,129852	0	1270,627	764,2638	0,2794194	0,4021945	378,9883	2,952462	0	29	1458	736						Untertest4.avi	0	880	547	72	111	1421	622	483	0	Content		1386	625	13262197	1717027083
13279	08:48:58.409	00:00:13.278	797	1653,829	709,1953	0,4498065	0,3730431	511,0911	4,160145	0	1281,715	758,5286	0,2799329	0,4025545	382,7609	2,997025	0	29	1468	734						Untertest4.avi	0	880	547	72	111	1421	622	483	0	Content		1396	623	13278821	1717043707
13296	08:48:58.426	00:00:13.295	798	1660,451	717,7999	0,4496341	0,3730911	511,1398	4,167337	0	1364,354	749,1243	0,2858492	0,4026738	419,4144	3,278325	0	29	1512	733						Untertest4.avi	0	880	547	72	111	1421	622	483	0	Content		1440	622	13295570	1717060456
13312	08:48:58.442	00:00:13.312	799	1646,852	711,2567	0,4493896	0,3731094	511,2216	4,179846	0	1274,127	762,4902	0,2790154	0,4029782	379,5066	3,016518	0	29	1460	737						Untertest4.avi	0	880	547	72	111	1421	622	483	0	Content		1388	626	13312194	1717077080
13329	08:48:58.459	00:00:13.328	800	1795,404	704,259	0,4497936	0,3731084	511,2537	4,235929	0	1364,531	756,9945	0,285586	0,4028445	419,7161	3,318681	0	29	1580	731						Untertest4.avi	0	880	547	72	111	1421	622	483	0	Content		1508	620	13328819	1717093705
13345	08:48:58.475	00:00:13.345	801	1699,841	713,3083	0,4492849	0,3730482	511,2073	4,19347	0	1358,962	752,7491	0,2852807	0,4028734	418,8211	3,305165	0	29	1529	733						Untertest4.avi	0	880	547	72	111	1421	622	483	0	Content		1457	622	13345444	1717110330
13362	08:48:58.492	00:00:13.362	802	1639,835	713,7249	0,4489223	0,3730742	511,2754	4,211526	0	1265,585	764,3397	0,278432	0,4030787	378,3389	3,004347	0	29	1453	739						Untertest4.avi	0	880	547	72	111	1421	622	483	0	Content		1381	628	13362193	1717127079
13379	08:48:58.509	00:00:13.378	803	1521,93	722,3933	0,4441139	0,3730299	484,9159	4,017109	0	1264,783	766,0336	0,2785326	0,4031478	379,0049	3,007049	0	29	1393	744						Untertest4.avi	0	880	547	72	111	1421	622	483	0	Content		1321	633	13378820	1717143706
13395	08:48:58.525	00:00:13.395	804	1630,165	714,639	0,448797	0,3732829	511,1761	4,202663	0	1268,738	761,7319	0,2784834	0,4033436	378,7874	3,032671	0	29	1449	738						Untertest4.avi	0	880	547	72	111	1421	622	483	0	Content		1377	627	13395443	1717160329
13412	08:48:58.542	00:00:13.412	805	1639,922	711,8536	0,4489204	0,3734587	510,9415	4,200099	0	1355,08	755,4865	0,2848641	0,4033601	416,4151	3,304877	0	29	1498	734						Untertest4.avi	0	880	547	72	111	1421	622	483	0	Content		1426	623	13412069	1717176955
13429	08:48:58.559	00:00:13.428	806	1561,964	696,3899	0,4495969	0,3733015	509,5991	4,222614	0	1613	707,4095	0,3004639	0,4030368	526,7859	4,188743	0	30	1587	702						Untertest4.avi	0	880	547	72	111	1504	581	266	0	Content		1515	591	13428817	1717193703
13445	08:48:58.575	00:00:13.445	807	1526,607	683,7722	0,4496689	0,3733966	509,5597	4,227427	0	1609,576	691,4528	0,3003799	0,4032671	527,3121	4,153156	0	30	1568	688						Untertest4.avi	0	880	547	72	111	1504	581	266	0	Content		1496	577	13445442	1717210328
13462	08:48:58.592	00:00:13.462	808	1533,563	684,6556	0,4494927	0,373687	509,4967	4,226616	0	1618,522	694,8705	0,3002799	0,4036416	527,3281	4,18893	0	30	1576	690						Untertest4.avi	0	880	547	72	111	1504	581	266	0	Content		1504	579	13462071	1717226957
13479	08:48:58.609	00:00:13.478	809	1534,437	687,4642	0,4494735	0,3738684	509,4438	4,219629	0	1617,786	698,2186	0,3002001	0,4039723	527,2623	4,206094	0	30	1576	693						Untertest4.avi	0	880	547	72	111	1504	581	266	0	Content		1504	582	13478692	1717243578
13495	08:48:58.625	00:00:13.495	810	1533,126	684,416	0,449463	0,3740089	509,4324	4,220415	0	1621,223	696,8118	0,3002017	0,4042301	527,5197	4,179357	0	30	1577	691						Untertest4.avi	0	880	547	72	111	1504	581	266	0	Content		1505	580	13495440	1717260326
13512	08:48:58.642	00:00:13.512	811	1531,05	685,4369	0,4495446	0,3740435	509,3389	4,217716	0	1626,817	697,1816	0,3002916	0,404325	527,5137	4,209737	0	30	1579	691						Untertest4.avi	0	880	547	72	111	1504	581	266	0	Content		1507	580	13512067	1717276953
13529	08:48:58.659	00:00:13.528	812	1529,326	692,2579	0,449728	0,3739832	509,3877	4,237129	0	1617,327	704,0931	0,3005141	0,4043036	527,0347	4,20185	0	30	1573	698						Untertest4.avi	0	880	547	72	111	1504	581	266	0	Content		1501	587	13528690	1717293576
13545	08:48:58.675	00:00:13.545	813	1520,73	685,5371	0,4500173	0,3737641	509,2802	4,239346	0	1619,968	699,3559	0,3007952	0,4041196	527,3649	4,241427	0	30	1570	692						Untertest4.avi	0	880	547	72	111	1504	581	266	0	Content		1498	581	13545315	1717310201
13562	08:48:58.692	00:00:13.562	814	1529,953	680,9754	0,4503295	0,3734573	509,3963	4,250317	0	1625,059	701,2079	0,3010646	0,4038032	527,6252	4,232721	0	30	1578	691						Untertest4.avi	0	880	547	72	111	1504	581	266	0	Content		1506	580	13562066	1717326952
13579	08:48:58.709	00:00:13.578	815	1539,53	689,9979	0,450671	0,3730197	509,4751	4,24094	0	1615,66	698,6047	0,3014468	0,4033795	527,1349	4,224733	0	30	1578	694						Untertest4.avi	0	880	547	72	111	1504	581	266	0	Content		1506	583	13578689	1717343575
13595	08:48:58.725	00:00:13.595	816	1537,811	687,0305	0,450978	0,3724993	509,3257	4,248101	0	1606,289	706,3102	0,3017239	0,4029059	527,671	4,253782	0	30	1572	697						Untertest4.avi	0	880	547	72	111	1504	581	266	0	Content		1500	586	13595314	1717360200
13612	08:48:58.742	00:00:13.611	817	1525,394	685,1825	0,451211	0,371966	509,4682	4,277796	0	1615,193	697,5229	0,3020192	0,4023508	527,5344	4,234333	0	30	1570	691						Untertest4.avi	0	880	547	72	111	1504	581	266	0	Content		1498	580	13611940	1717376826
13629	08:48:58.759	00:00:13.628	818	1524,874	691,1517	0,4514549	0,3713913	509,3859	4,276558	0	1617,615	699,7328	0,3023322	0,4017597	527,2698	4,264961	0	30	1571	695						Untertest4.avi	0	880	547	72	111	1504	581	266	0	Content		1499	584	13628689	1717393575
13645	08:48:58.775	00:00:13.645	819	1531,76	693,0967	0,4517037	0,3710221	509,563	4,283894	0	1319,172	737,5612	0,2897141	0,4016165	431,0984	3,524343	0	30	1425	715						Untertest4.avi	0	880	547	72	111	1504	581	266	0	Content		1353	604	13645316	1717410202
13662	08:48:58.792	00:00:13.661	820	1530,603	683,054	0,451979	0,3708221	509,5167	4,317705	0	1614,49	696,9739	0,3028699	0,4011858	527,7532	4,2693	0	30	1573	690						Untertest4.avi	0	880	547	72	111	1504	581	266	0	Content		1501	579	13661941	1717426827
13679	08:48:58.809	00:00:13.678	821	1527,278	681,3071	0,4522352	0,3708217	509,6134	4,316238	0	1629,07	699,4474	0,3032379	0,4011763	527,5593	4,304146	0	30	1578	690						Untertest4.avi	0	880	547	72	111	1504	581	266	0	Content		1506	579	13678562	1717443448
13695	08:48:58.825	00:00:13.695	822	1570,517	694,8325	0,4523734	0,3711058	509,9266	4,343108	0	1632,91	702,8361	0,303443	0,4014475	526,9343	4,311407	0	31	1602	699						Untertest4.avi	0	880	547	72	111	1643	601	183	0	Content		1530	588	13695312	1717460198
13712	08:48:58.842	00:00:13.711	823	1652,303	707,6904	0,4516951	0,3717315	511,6831	4,349012	0	1756,786	717,6497	0,3037352	0,4018227	524,6698	4,295536	0	31	1705	713						Untertest4.avi	0	880	547	72	111	1643	601	183	0	Content		1633	602	13711938	1717476824
13729	08:48:58.859	00:00:13.728	824	1702,312	703,3922	0,4520384	0,3718078	511,6882	4,376705	0	1756,638	720,1379	0,3040421	0,4020781	522,7642	4,323	0	31	1729	712						Untertest4.avi	0	880	547	72	111	1643	601	183	0	Content		1657	601	13728560	1717493446
13745	08:48:58.875	00:00:13.745	825	1659,925	712,3051	0,4520997	0,3720308	511,5971	4,378868	0	1773,415	727,4034	0,3040342	0,4024116	524,4707	4,348036	0	31	1717	720						Untertest4.avi	0	880	547	72	111	1643	601	183	0	Content		1645	609	13745186	1717510072
13762	08:48:58.892	00:00:13.761	826	1660,556	709,3679	0,4522268	0,3722797	511,6923	4,378563	0	1771,255	713,0116	0,3043214	0,4027192	522,9895	4,327041	0	31	1716	711						Untertest4.avi	0	880	547	72	111	1643	601	183	0	Content		1644	600	13761935	1717526821
13779	08:48:58.909	00:00:13.778	827	1702,32	708,4435	0,4525884	0,3724868	511,5497	4,408376	0	-1024	-768	-1	-1	-1	-1	4	31	1702	708						Untertest4.avi	0	880	547	72	111	1643	601	183	0	Content		1630	597	13778559	1717543445
13795	08:48:58.925	00:00:13.795	828	1648,104	719,8102	0,4525298	0,372803	511,5935	4,403384	0	1780,167	718,0555	0,3045399	0,403342	524,588	4,357188	0	31	1714	719						Untertest4.avi	0	880	547	72	111	1643	601	183	0	Content		1642	608	13795184	1717560070
13812	08:48:58.942	00:00:13.811	829	1651,677	701,2878	0,4527187	0,3730954	511,687	4,418679	0	1772,923	724,4713	0,3046532	0,4036898	524,6365	4,361286	0	31	1712	713						Untertest4.avi	0	880	547	72	111	1643	601	183	0	Content		1640	602	13811934	1717576820
13829	08:48:58.959	00:00:13.828	830	1693,56	703,8748	0,4530194	0,3733467	511,6168	4,426785	0	1752,861	723,2059	0,304762	0,4039547	524,5595	4,363779	0	31	1723	714						Untertest4.avi	0	880	547	72	111	1643	601	183	0	Content		1651	603	13828561	1717593447
13845	08:48:58.975	00:00:13.845	831	1684,7	701,6611	0,4531277	0,3735218	511,6252	4,397006	0	2100,232	704,1995	0,3061926	0,40412	522,8688	4,534305	0	31	1892	703						Untertest4.avi	0	880	547	72	111	1643	601	183	0	Content		1820	592	13845183	1717610069
13862	08:48:58.992	00:00:13.861	832	1515,015	719,7819	0,4478519	0,3734143	483,1659	4,171139	0	1757,822	721,3051	0,3051103	0,4042005	524,7656	4,359878	0	31	1636	721						Untertest4.avi	0	880	547	72	111	1643	601	183	0	Content		1564	610	13861808	1717626694
13879	08:48:59.009	00:00:13.878	833	1655,244	706,8799	0,4532351	0,3735611	511,7066	4,415553	0	2048,181	708,3331	0,3063289	0,4042773	522,7513	4,490672	0	32	1852	708						Untertest4.avi	0	880	547	72	111	1750	597	150	0	Content		1780	597	13878558	1717643444
13895	08:48:59.025	00:00:13.895	834	1643,923	706,2199	0,4533314	0,3736222	511,6266	4,401451	0	2000,946	706,863	0,306363	0,4044172	522,9415	4,465895	0	32	1822	707						Untertest4.avi	0	880	547	72	111	1750	597	150	0	Content		1750	596	13895185	1717660071
13912	08:48:59.042	00:00:13.911	835	1628,072	711,703	0,4533581	0,3737142	511,4942	4,378702	0	2062,324	704,9651	0,3065634	0,4045315	522,9509	4,460371	0	32	1845	708						Untertest4.avi	0	880	547	72	111	1750	597	150	0	Content		1773	597	13911806	1717676692
13928	08:48:59.058	00:00:13.928	836	1652,574	707,1867	0,4534982	0,3738239	511,4597	4,373723	0	2188,712	705,2668	0,3068206	0,4046165	522,8065	4,555081	0	32	1921	706						Untertest4.avi	0	880	547	72	111	1750	597	150	0	Content		1849	595	13928439	1717693325
13945	08:48:59.075	00:00:13.945	837	1656,167	708,4462	0,4535256	0,3738613	511,4585	4,360699	0	2202,015	698,1777	0,3068909	0,4046361	522,7726	4,543221	0	32	1929	703						Untertest4.avi	0	880	547	72	111	1750	597	150	0	Content		1857	592	13945187	1717710073
13962	08:48:59.092	00:00:13.961	838	1641,201	712,5871	0,4534914	0,3737292	511,3944	4,346326	0	2002,633	707,9845	0,306526	0,4045568	522,763	4,417248	0	32	1822	710						Untertest4.avi	0	880	547	72	111	1750	597	150	0	Content		1750	599	13961808	1717726694
13978	08:48:59.108	00:00:13.978	839	1662,087	711,1053	0,4535551	0,373413	511,3973	4,365891	0	1878,047	718,6661	0,3062056	0,404274	522,7552	4,369668	0	32	1770	715						Untertest4.avi	0	880	547	72	111	1750	597	150	0	Content		1698	604	13978432	1717743318
13995	08:48:59.125	00:00:13.995	840	1620,42	711,8423	0,4533598	0,3729308	511,3218	4,365876	0	1764,231	723,9382	0,3055288	0,4039263	524,5682	4,340209	0	32	1692	718						Untertest4.avi	0	880	547	72	111	1750	597	150	0	Content		1620	607	13995057	1717759943
14012	08:48:59.142	00:00:14.011	841	1648,123	708,7689	0,4534796	0,3723493	511,4026	4,351432	0	1784,163	723,8174	0,3055426	0,4033949	524,6365	4,340859	0	32	1716	716						Untertest4.avi	0	880	547	72	111	1750	597	150	0	Content		1644	605	14011806	1717776692
14028	08:48:59.158	00:00:14.028	842	1641,071	605,2311	0,4530976	0,3702909	511,8032	4,35988	0	1819,342	599,7515	0,3058712	0,4013198	524,568	4,351934	0	33	1730	602						Untertest4.avi	0	880	547	72	111	1661	409	300	0	Content		1658	491	14028430	1717793316
14045	08:48:59.175	00:00:14.045	843	1630,532	523,5923	0,4530449	0,3687499	511,3527	4,337142	0	1835,208	513,2711	0,3055408	0,3997965	529,298	4,365398	0	33	1733	518						Untertest4.avi	0	880	547	72	111	1661	409	300	0	Content		1661	407	14045055	1717809941
14062	08:48:59.192	00:00:14.061	844	1633,746	521,0762	0,4531104	0,368614	511,2828	4,363101	0	1864,953	508,9853	0,3053662	0,3997017	529,5562	4,406162	0	33	1749	515						Untertest4.avi	0	880	547	72	111	1661	409	300	0	Content		1677	404	14061681	1717826567
14078	08:48:59.208	00:00:14.078	845	1641,119	520,0963	0,4530966	0,3685597	511,3116	4,363279	0	1871,028	509,7391	0,3052854	0,3995784	529,5436	4,404466	0	33	1756	515						Untertest4.avi	0	880	547	72	111	1661	409	300	0	Content		1684	404	14078428	1717843314
14095	08:48:59.225	00:00:14.095	846	1629,749	533,0209	0,4530973	0,3684406	511,1911	4,344521	0	1859,035	513,1221	0,3052508	0,3995085	529,5052	4,385452	0	33	1744	523						Untertest4.avi	0	880	547	72	111	1661	409	300	0	Content		1672	412	14095054	1717859940
14112	08:48:59.242	00:00:14.111	847	1636,538	522,51	0,4531108	0,3685946	511,2729	4,355911	0	1843,481	516,3297	0,3052134	0,3995409	529,4523	4,404232	0	33	1740	519						Untertest4.avi	0	880	547	72	111	1661	409	300	0	Content		1668	408	14111681	1717876567
14128	08:48:59.258	00:00:14.128	848	1629,569	526,9144	0,4530855	0,3686676	511,1699	4,357099	0	1843,389	509,2245	0,3051752	0,3995303	529,3273	4,404591	0	33	1736	518						Untertest4.avi	0	880	547	72	111	1661	409	300	0	Content		1664	407	14128311	1717893197
14145	08:48:59.275	00:00:14.145	849	1628,482	527,5502	0,4530685	0,3686835	511,223	4,363083	0	1863,843	510,5839	0,3051505	0,3994935	529,2506	4,429903	0	33	1746	519						Untertest4.avi	0	880	547	72	111	1661	409	300	0	Content		1674	408	14145058	1717909944
14162	08:48:59.292	00:00:14.161	850	1618,02	522,8165	0,453104	0,3685674	511,1674	4,351852	0	1852,95	513,3667	0,3051582	0,3994265	529,2768	4,401482	0	33	1735	518						Untertest4.avi	0	880	547	72	111	1661	409	300	0	Content		1663	407	14161676	1717926562
14178	08:48:59.308	00:00:14.178	851	1603,911	528,9788	0,4531681	0,3683266	511,0392	4,352056	0	1831,376	517,4016	0,3053898	0,399355	527,2361	4,381309	0	33	1718	523						Untertest4.avi	0	880	547	72	111	1661	409	300	0	Content		1646	412	14178308	1717943194
14195	08:48:59.325	00:00:14.194	852	1621,928	529,7034	0,4532773	0,3680708	511,0844	4,348943	0	1831,543	519,5801	0,3052563	0,399244	529,2763	4,392257	0	33	1727	525						Untertest4.avi	0	880	547	72	111	1661	409	300	0	Content		1655	414	14194930	1717959816
14212	08:48:59.342	00:00:14.211	853	1621,432	525,5349	0,4532738	0,3678308	511,0716	4,362431	0	1826,211	512,7581	0,3052336	0,3989723	529,1815	4,379791	0	33	1724	519						Untertest4.avi	0	880	547	72	111	1661	409	300	0	Content		1652	408	14211677	1717976563
14228	08:48:59.358	00:00:14.228	854	1618,264	527,6926	0,4531606	0,3675475	511,0925	4,361618	0	1827,915	518,4402	0,3051996	0,3986992	529,3343	4,42969	0	33	1723	523						Untertest4.avi	0	880	547	72	111	1661	409	300	0	Content		1651	412	14228303	1717993189
14245	08:48:59.375	00:00:14.244	855	1622,4	529,9151	0,4531057	0,367416	511,2023	4,339975	0	1852,235	514,7594	0,3051226	0,3985857	529,3625	4,405747	0	33	1737	522						Untertest4.avi	0	880	547	72	111	1661	409	300	0	Content		1665	411	14244926	1718009812
14262	08:48:59.392	00:00:14.261	856	1622,829	531,6023	0,4530196	0,3674422	511,2951	4,34882	0	1842,503	514,5184	0,3050385	0,3986627	529,4313	4,392414	0	33	1733	523						Untertest4.avi	0	880	547	72	111	1661	409	300	0	Content		1661	412	14261563	1718026449
14278	08:48:59.408	00:00:14.278	857	1620,872	524,5262	0,4529823	0,3676698	511,3743	4,336948	0	1836,196	515,3171	0,304987	0,39893	529,4494	4,381817	0	33	1729	520						Untertest4.avi	0	880	547	72	111	1661	409	300	0	Content		1657	409	14278302	1718043188
14295	08:48:59.425	00:00:14.294	858	1623,368	529,5711	0,452894	0,3679647	511,403	4,355868	0	1826,469	515,0153	0,3049204	0,3992523	529,6043	4,378624	0	33	1725	522						Untertest4.avi	0	880	547	72	111	1661	409	300	0	Content		1653	411	14294926	1718059812
14312	08:48:59.442	00:00:14.311	859	1608,017	535,6965	0,4529526	0,3684529	511,5896	4,348763	0	2113,06	485,3172	0,3058115	0,3996898	530,4206	4,507607	0	33	1861	511						Untertest4.avi	0	880	547	72	111	1661	409	300	0	Content		1789	400	14311563	1718076449
14328	08:48:59.458	00:00:14.328	860	1556,994	572,413	0,4537655	0,3693352	510,2262	4,394885	0	1645,343	587,774	0,3056161	0,4003937	527,8918	4,36331	0	34	1601	580						Untertest4.avi	0	880	547	72	111	1503	477	483	0	Content		1529	469	14328178	1718093064
14345	08:48:59.475	00:00:14.344	861	1550,014	582,7863	0,4537182	0,3694597	510,1265	4,367476	0	1626,7	594,7545	0,3053979	0,4006655	527,827	4,288525	0	34	1588	589						Untertest4.avi	0	880	547	72	111	1503	477	483	0	Content		1516	478	14344925	1718109811
14362	08:48:59.492	00:00:14.361	862	1542,733	576,089	0,4536237	0,3694693	510,0966	4,355926	0	1642,017	598,2651	0,3052511	0,400652	527,9905	4,29944	0	34	1592	587						Untertest4.avi	0	880	547	72	111	1503	477	483	0	Content		1520	476	14361566	1718126452
14378	08:48:59.508	00:00:14.378	863	1541,059	583,355	0,4535453	0,3692572	510,2037	4,350696	0	1643,961	603,9252	0,305128	0,4004788	528,091	4,30929	0	34	1593	594						Untertest4.avi	0	880	547	72	111	1503	477	483	0	Content		1521	483	14378176	1718143062
14395	08:48:59.525	00:00:14.394	864	1543,587	580,4818	0,4534762	0,3690013	510,2741	4,319596	0	1633,731	595,0848	0,3050149	0,4001743	527,9409	4,273131	0	34	1589	588						Untertest4.avi	0	880	547	72	111	1503	477	483	0	Content		1517	477	14394801	1718159687
14412	08:48:59.542	00:00:14.411	865	1539,202	581,2235	0,4534173	0,3687722	510,3663	4,330164	0	1611,325	595,1711	0,3049202	0,3998911	528,0363	4,241405	0	34	1575	588						Untertest4.avi	0	880	547	72	111	1503	477	483	0	Content		1503	477	14411560	1718176446
14428	08:48:59.558	00:00:14.428	866	1531,005	584,5729	0,4534166	0,3687245	510,3905	4,284528	0	1623,639	586,2173	0,304949	0,3997489	528,2117	4,249002	0	34	1577	585						Untertest4.avi	0	880	547	72	111	1503	477	483	0	Content		1505	474	14428174	1718193060
14445	08:48:59.575	00:00:14.444	867	1534,181	579,7509	0,45345	0,3689021	510,4351	4,284873	0	1627,048	588,9431	0,3049673	0,3997323	528,1089	4,219592	0	34	1581	584						Untertest4.avi	0	880	547	72	111	1503	477	483	0	Content		1509	473	14444795	1718209681
14461	08:48:59.591	00:00:14.461	868	1531,859	578,467	0,4535006	0,3691872	510,3263	4,277625	0	1602,501	597,3324	0,3049227	0,3998614	528,0898	4,174179	0	34	1567	588						Untertest4.avi	0	880	547	72	111	1503	477	483	0	Content		1495	477	14461420	1718226306
14478	08:48:59.608	00:00:14.478	869	1531,343	583,035	0,4534945	0,3696036	510,3937	4,239892	0	1616,35	596,1692	0,3049787	0,4001353	528,1134	4,165728	0	34	1574	590						Untertest4.avi	0	880	547	72	111	1503	477	483	0	Content		1502	479	14478172	1718243058
14495	08:48:59.625	00:00:14.494	870	1532,252	584,7233	0,4535625	0,3700138	510,2777	4,229526	0	1622,859	593,2123	0,3049967	0,4005222	528,3458	4,172544	0	34	1578	589						Untertest4.avi	0	880	547	72	111	1503	477	483	0	Content		1506	478	14494795	1718259681
14511	08:48:59.641	00:00:14.511	871	1538,841	582,7098	0,4536388	0,3703961	510,3093	4,213964	0	1616,243	594,2822	0,3050283	0,4008172	528,114	4,151275	0	34	1578	588						Untertest4.avi	0	880	547	72	111	1503	477	483	0	Content		1506	477	14511420	1718276306
14528	08:48:59.658	00:00:14.528	872	1532,05	583,6725	0,4537191	0,370701	510,1698	4,213352	0	1619,716	598,7432	0,305145	0,4011154	527,9389	4,148421	0	34	1576	591						Untertest4.avi	0	880	547	72	111	1503	477	483	0	Content		1504	480	14528170	1718293056
14545	08:48:59.675	00:00:14.544	873	1536,725	581,3776	0,4538788	0,3709687	510,1729	4,200598	0	1627,902	590,1559	0,3052223	0,4014349	528,0507	4,151172	0	34	1582	586						Untertest4.avi	0	880	547	72	111	1503	477	483	0	Content		1510	475	14544794	1718309680
14561	08:48:59.691	00:00:14.561	874	1526,099	583,5536	0,4540111	0,3710915	510,1932	4,184962	0	1602,804	594,8286	0,3053157	0,4015073	527,9363	4,130644	0	34	1564	589						Untertest4.avi	0	880	547	72	111	1503	477	483	0	Content		1492	478	14561418	1718326304
14578	08:48:59.708	00:00:14.578	875	1530,704	589,2736	0,4541611	0,3710568	510,1833	4,189362	0	1605,186	594,3734	0,3053911	0,4014012	527,9874	4,115934	0	34	1568	592						Untertest4.avi	0	880	547	72	111	1503	477	483	0	Content		1496	481	14578046	1718342932
14595	08:48:59.725	00:00:14.594	876	1529,292	576,5284	0,454263	0,3709023	510,1123	4,172441	0	1621,339	603,1511	0,305538	0,401132	527,9032	4,105431	0	34	1575	590						Untertest4.avi	0	880	547	72	111	1503	477	483	0	Content		1503	479	14594793	1718359679
14611	08:48:59.741	00:00:14.611	877	1525,694	582,2855	0,4542477	0,3707655	510,0246	4,158369	0	1595,668	601,3778	0,3055105	0,4008148	527,7976	4,112544	0	34	1561	592						Untertest4.avi	0	880	547	72	111	1503	477	483	0	Content		1489	481	14611418	1718376304
14628	08:48:59.758	00:00:14.628	878	1522,829	576,7156	0,4541861	0,3705733	510,0488	4,171907	0	1307,518	677,8539	0,343556	0,4005193	419,3478	3,257322	0	34	1415	627						Untertest4.avi	0	880	547	72	111	1503	477	483	0	Content		1343	516	14628045	1718392931
14645	08:48:59.775	00:00:14.644	879	1529,726	577,5927	0,4541119	0,3702516	510,0263	4,156868	0	1627,749	591,8845	0,3054289	0,4000819	528,0396	4,092532	0	34	1579	585						Untertest4.avi	0	880	547	72	111	1503	477	483	0	Content		1507	474	14644667	1718409553
14661	08:48:59.791	00:00:14.661	880	1526,452	574,7436	0,4540569	0,3699444	510,028	4,168208	0	1618,438	591,5133	0,3053577	0,3998414	527,9651	4,098546	0	34	1572	583						Untertest4.avi	0	880	547	72	111	1503	477	483	0	Content		1500	472	14661419	1718426305
14678	08:48:59.808	00:00:14.678	881	1532,671	579,3776	0,4540575	0,3697463	509,9959	4,143806	0	1608,29	591,5828	0,3053534	0,3997768	527,9662	4,100731	0	34	1570	585						Untertest4.avi	0	880	547	72	111	1503	477	483	0	Content		1498	474	14678043	1718442929
14695	08:48:59.825	00:00:14.694	882	1529,502	579,2188	0,4540862	0,3697105	509,9885	4,154084	0	1612,098	596,3884	0,305348	0,3998496	527,9041	4,121855	0	34	1571	588						Untertest4.avi	0	880	547	72	111	1503	477	483	0	Content		1499	477	14694666	1718459552
14711	08:48:59.841	00:00:14.711	883	1535,148	577,751	0,4541096	0,3697211	509,9528	4,133839	0	1604,681	592,017	0,3053527	0,3999282	527,8686	4,114925	0	34	1570	585						Untertest4.avi	0	880	547	72	111	1503	477	483	0	Content		1498	474	14711293	1718476179
14728	08:48:59.858	00:00:14.728	884	1530,237	574,946	0,454096	0,3697544	509,9331	4,137591	0	1612,877	593,6203	0,3053539	0,3999377	527,7637	4,07968	0	34	1572	584						Untertest4.avi	0	880	547	72	111	1503	477	483	0	Content		1500	473	14728041	1718492927
14745	08:48:59.875	00:00:14.744	885	1524,478	582,595	0,4540006	0,3697591	509,9487	4,15128	0	1613,316	586,0017	0,3052764	0,3998998	527,8079	4,083722	0	34	1569	584						Untertest4.avi	0	880	547	72	111	1503	477	483	0	Content		1497	473	14744666	1718509552
14761	08:48:59.891	00:00:14.761	886	1522,513	578,8961	0,4537922	0,3696585	509,924	4,141554	0	1621,179	593,4377	0,3051387	0,3997589	527,8481	4,098731	0	34	1572	586						Untertest4.avi	0	880	547	72	111	1503	477	483	0	Content		1500	475	14761292	1718526178
14778	08:48:59.908	00:00:14.777	887	1529,395	582,1898	0,4535963	0,3694963	509,9335	4,122313	0	1620,689	586,9266	0,3049883	0,3995689	527,9126	4,099064	0	34	1575	585						Untertest4.avi	0	880	547	72	111	1503	477	483	0	Content		1503	474	14777915	1718542801
14795	08:48:59.925	00:00:14.794	888	1503,609	603,1993	0,4528579	0,3694448	510,4288	4,131557	0	1653,282	596,4762	0,3048083	0,3995193	527,7188	4,090391	0	34	1578	600						Untertest4.avi	0	880	547	72	111	1503	477	483	0	Content		1506	489	14794664	1718559550
14811	08:48:59.941	00:00:14.811	889	1480,789	648,0085	0,4406313	0,3697795	454,8491	3,648943	0	1843,716	591,2368	0,3043089	0,3994342	529,7305	4,127799	0	35	1662	620						Untertest4.avi	0	880	547	72	111	1611	480	166	0	Content		1590	509	14811291	1718576177
14828	08:48:59.958	00:00:14.827	890	1438,991	640,6938	0,4776936	0,3696982	418,8747	3,365587	0	1971,608	534,2515	0,3045762	0,3990027	525,3184	4,089025	0	35	1705	587						Untertest4.avi	0	880	547	72	111	1611	480	166	0	Content		1633	476	14827915	1718592801
14845	08:48:59.975	00:00:14.844	891	1736,26	527,0692	0,4512339	0,3694325	509,5317	4,082305	0	1982,394	500,2182	0,3043876	0,3990765	525,6409	4,115625	0	35	1859	514						Untertest4.avi	0	880	547	72	111	1611	480	166	0	Content		1787	403	14844555	1718609441
14861	08:48:59.991	00:00:14.861	892	1742,065	523,6094	0,4511712	0,3698797	509,5754	4,105554	0	1340,642	668,9229	0,2822007	0,3998774	380,2795	2,929165	0	35	1541	596						Untertest4.avi	0	880	547	72	111	1611	480	166	0	Content		1469	485	14861290	1718626176
14878	08:49:00.008	00:00:14.877	893	1737,49	527,4389	0,4511806	0,3702483	509,5678	4,087389	0	1336,191	664,3149	0,2818889	0,4002992	379,2218	2,924305	0	35	1537	596						Untertest4.avi	0	880	547	72	111	1611	480	166	0	Content		1465	485	14877916	1718642802
14895	08:49:00.025	00:00:14.894	894	1741,17	524,0179	0,4511835	0,3706089	509,6389	4,075875	0	2001,353	500,9985	0,3040732	0,4003195	526,1524	4,148015	0	35	1871	513						Untertest4.avi	0	880	547	72	111	1611	480	166	0	Content		1799	402	14894551	1718659437
14911	08:49:00.041	00:00:14.911	895	1744,057	531,1997	0,451132	0,3709356	509,5237	4,101929	0	1325,43	670,2845	0,2816037	0,4011099	378,4079	2,933911	0	35	1535	601						Untertest4.avi	0	880	547	72	111	1611	480	166	0	Content		1463	490	14911164	1718676050
14928	08:49:00.058	00:00:14.927	896	1729,128	521,437	0,4511012	0,3712819	509,7127	4,099445	0	2033,846	489,066	0,3039634	0,4010713	526,2753	4,167025	0	35	1881	505						Untertest4.avi	0	880	547	72	111	1611	480	166	0	Content		1809	394	14927915	1718692801
14945	08:49:00.075	00:00:14.944	897	1733,693	520,5522	0,4509872	0,3716176	509,6547	4,115488	0	1330,632	669,4679	0,2815028	0,4017439	378,6783	2,944339	0	35	1532	595						Untertest4.avi	0	880	547	72	111	1611	480	166	0	Content		1460	484	14944550	1718709436
14961	08:49:00.091	00:00:14.961	898	1408,742	620,5721	0,4302187	0,371626	414,7159	3,358662	0	2124,764	463,0986	0,3035788	0,4012308	529,8521	4,298867	0	35	1767	542						Untertest4.avi	0	880	547	72	111	1611	480	166	0	Content		1695	431	14961160	1718726046
14978	08:49:00.108	00:00:14.977	899	-1024	-768	-1	-1	-1	-1	4	-1024	-768	-1	-1	-1	-1	4		0	0						Untertest4.avi	0	880	547	72	111				0	Content		-72	-111	14977786	1718742672
14994	08:49:00.124	00:00:14.994	900	-1024	-768	-1	-1	-1	-1	4	-1024	-768	-1	-1	-1	-1	4		0	0						Untertest4.avi	0	880	547	72	111				0	Content		-72	-111	14994475	1718759361
15011	08:49:00.141	00:00:15.011	901	-1024	-768	-1	-1	-1	-1	4	-1024	-768	-1	-1	-1	-1	4		0	0						Untertest4.avi	0	880	547	72	111				0	Content		-72	-111	15011143	1718776029
15028	08:49:00.158	00:00:15.027	902	-1024	-768	-1	-1	-1	-1	4	-1024	-768	-1	-1	-1	-1	4		0	0						Untertest4.avi	0	880	547	72	111				0	Content		-72	-111	15027770	1718792656
15044	08:49:00.174	00:00:15.044	903	-1024	-768	-1	-1	-1	-1	4	-1024	-768	-1	-1	-1	-1	4		0	0						Untertest4.avi	0	880	547	72	111				0	Content		-72	-111	15044438	1718809324
15061	08:49:00.191	00:00:15.061	904	-1024	-768	-1	-1	-1	-1	4	-1024	-768	-1	-1	-1	-1	4		0	0						Untertest4.avi	0	880	547	72	111				0	Content		-72	-111	15061104	1718825990
15078	08:49:00.208	00:00:15.077	905	-1024	-768	-1	-1	-1	-1	4	-1024	-768	-1	-1	-1	-1	4		0	0						Untertest4.avi	0	880	547	72	111				0	Content		-72	-111	15077771	1718842657
15094	08:49:00.224	00:00:15.094	906	-1024	-768	-1	-1	-1	-1	4	-1024	-768	-1	-1	-1	-1	4		0	0						Untertest4.avi	0	880	547	72	111				0	Content		-72	-111	15094406	1718859292
15111	08:49:00.241	00:00:15.111	907	-1024	-768	-1	-1	-1	-1	4	-1024	-768	-1	-1	-1	-1	4		0	0						Untertest4.avi	0	880	547	72	111				0	Content		-72	-111	15111028	1718875914
15128	08:49:00.258	00:00:15.127	908	-1024	-768	-1	-1	-1	-1	4	-1024	-768	-1	-1	-1	-1	4		0	0						Untertest4.avi	0	880	547	72	111				0	Content		-72	-111	15127776	1718892662
15144	08:49:00.274	00:00:15.144	909	-1024	-768	-1	-1	-1	-1	4	-1024	-768	-1	-1	-1	-1	4		0	0						Untertest4.avi	0	880	547	72	111				0	Content		-72	-111	15144272	1718909158
15161	08:49:00.291	00:00:15.160	910	-1024	-768	-1	-1	-1	-1	4	-1024	-768	-1	-1	-1	-1	4		0	0						Untertest4.avi	0	880	547	72	111				0	Content		-72	-111	15160896	1718925782
15178	08:49:00.308	00:00:15.177	911	-1024	-768	-1	-1	-1	-1	4	-1024	-768	-1	-1	-1	-1	4		0	0						Untertest4.avi	0	880	547	72	111				0	Content		-72	-111	15177520	1718942406
15194	08:49:00.324	00:00:15.194	912	-1024	-768	-1	-1	-1	-1	4	-1024	-768	-1	-1	-1	-1	4		0	0						Untertest4.avi	0	880	547	72	111				0	Content		-72	-111	15194266	1718959152
15211	08:49:00.341	00:00:15.210	913	-1024	-768	-1	-1	-1	-1	4	-1024	-768	-1	-1	-1	-1	4		0	0						Untertest4.avi	0	880	547	72	111				0	Content		-72	-111	15210893	1718975779
15228	08:49:00.358	00:00:15.227	914	-1024	-768	-1	-1	-1	-1	4	-1024	-768	-1	-1	-1	-1	4		0	0						Untertest4.avi	0	880	547	72	111				0	Content		-72	-111	15227515	1718992401
15244	08:49:00.374	00:00:15.244	915	-1024	-768	-1	-1	-1	-1	4	-1024	-768	-1	-1	-1	-1	4		0	0						Untertest4.avi	0	880	547	72	111				0	Content		-72	-111	15244140	1719009026
15261	08:49:00.391	00:00:15.260	916	-1024	-768	-1	-1	-1	-1	4	-1024	-768	-1	-1	-1	-1	4		0	0						Untertest4.avi	0	880	547	72	111				0	Content		-72	-111	15260890	1719025776
15278	08:49:00.408	00:00:15.277	917	-1024	-768	-1	-1	-1	-1	4	-1024	-768	-1	-1	-1	-1	4		0	0						Untertest4.avi	0	880	547	72	111				0	Content		-72	-111	15277511	1719042397
15294	08:49:00.424	00:00:15.294	918	-1024	-768	-1	-1	-1	-1	4	-1024	-768	-1	-1	-1	-1	4		0	0						Untertest4.avi	0	880	547	72	111				0	Content		-72	-111	15294134	1719059020
15311	08:49:00.441	00:00:15.310	919	-1024	-768	-1	-1	-1	-1	4	-1024	-768	-1	-1	-1	-1	4		0	0						Untertest4.avi	0	880	547	72	111				0	Content		-72	-111	15310883	1719075769
15328	08:49:00.458	00:00:15.327	920	-1024	-768	-1	-1	-1	-1	4	-1024	-768	-1	-1	-1	-1	4		0	0						Untertest4.avi	0	880	547	72	111				0	Content		-72	-111	15327503	1719092389
15344	08:49:00.474	00:00:15.344	921	-1024	-768	-1	-1	-1	-1	4	-1024	-768	-1	-1	-1	-1	4		0	0						Untertest4.avi	0	880	547	72	111				0	Content		-72	-111	15344253	1719109139
15361	08:49:00.491	00:00:15.360	922	-1024	-768	-1	-1	-1	-1	4	-1024	-768	-1	-1	-1	-1	4		0	0						Untertest4.avi	0	880	547	72	111				0	Content		-72	-111	15360750	1719125636
15377	08:49:00.507	00:00:15.377	923	-1024	-768	-1	-1	-1	-1	4	-1024	-768	-1	-1	-1	-1	4		0	0						Untertest4.avi	0	880	547	72	111				0	Content		-72	-111	15377499	1719142385
15395	08:49:00.525	00:00:15.394	924	-1024	-768	-1	-1	-1	-1	4	-1024	-768	-1	-1	-1	-1	4		0	0						Untertest4.avi	0	880	547	72	111				0	Content		-72	-111	15394570	1719159456
15412	08:49:00.542	00:00:15.411	925	-1024	-768	-1	-1	-1	-1	4	-1024	-768	-1	-1	-1	-1	4		0	0						Untertest4.avi	0	880	547	72	111				0	Content		-72	-111	15411942	1719176828
15429	08:49:00.559	00:00:15.429	926	-1024	-768	-1	-1	-1	-1	4	-1024	-768	-1	-1	-1	-1	4		0	0						Untertest4.avi	0	880	547	72	111				0	Content		-72	-111	15429189	1719194075
15444	08:49:00.574	00:00:15.444	927	-1024	-768	-1	-1	-1	-1	4	-1024	-768	-1	-1	-1	-1	4		0	0						Untertest4.avi	0	880	547	72	111				0	Content		-72	-111	15444115	1719209001
15461	08:49:00.591	00:00:15.460	928	-1024	-768	-1	-1	-1	-1	4	-1024	-768	-1	-1	-1	-1	4		0	0						Untertest4.avi	0	880	547	72	111				0	Content		-72	-111	15460740	1719225626
15477	08:49:00.607	00:00:15.477	929	-1024	-768	-1	-1	-1	-1	4	-1024	-768	-1	-1	-1	-1	4		0	0						Untertest4.avi	0	880	547	72	111				0	Content		-72	-111	15477488	1719242374
15494	08:49:00.624	00:00:15.494	930	-1024	-768	-1	-1	-1	-1	4	-1024	-768	-1	-1	-1	-1	4		0	0						Untertest4.avi	0	880	547	72	111				0	Content		-72	-111	15494112	1719258998
15511	08:49:00.641	00:00:15.510	931	-1024	-768	-1	-1	-1	-1	4	-1024	-768	-1	-1	-1	-1	4		0	0						Untertest4.avi	0	880	547	72	111				0	Content		-72	-111	15510733	1719275619
15527	08:49:00.657	00:00:15.527	932	-1024	-768	-1	-1	-1	-1	4	-1024	-768	-1	-1	-1	-1	4		0	0						Untertest4.avi	0	880	547	72	111				0	Content		-72	-111	15527357	1719292243
15545	08:49:00.675	00:00:15.544	933	-1024	-768	-1	-1	-1	-1	4	-1024	-768	-1	-1	-1	-1	4		0	0						Untertest4.avi	0	880	547	72	111				0	Content		-72	-111	15544551	1719309437
15562	08:49:00.692	00:00:15.561	934	-1024	-768	-1	-1	-1	-1	4	-1024	-768	-1	-1	-1	-1	4		0	0						Untertest4.avi	0	880	547	72	111				0	Content		-72	-111	15561798	1719326684
15579	08:49:00.709	00:00:15.579	935	-1024	-768	-1	-1	-1	-1	4	-1024	-768	-1	-1	-1	-1	4		0	0						Untertest4.avi	0	880	547	72	111				0	Content		-72	-111	15579169	1719344055
15594	08:49:00.724	00:00:15.593	936	-1024	-768	-1	-1	-1	-1	4	-1024	-768	-1	-1	-1	-1	4		0	0						Untertest4.avi	0	880	547	72	111				0	Content		-72	-111	15593971	1719358857
15611	08:49:00.741	00:00:15.610	937	-1024	-768	-1	-1	-1	-1	4	-1024	-768	-1	-1	-1	-1	4		0	0						Untertest4.avi	0	880	547	72	111				0	Content		-72	-111	15610597	1719375483
15627	08:49:00.757	00:00:15.627	938	-1024	-768	-1	-1	-1	-1	4	-1024	-768	-1	-1	-1	-1	4		0	0						Untertest4.avi	0	880	547	72	111				0	Content		-72	-111	15627342	1719392228
15644	08:49:00.774	00:00:15.643	939	-1024	-768	-1	-1	-1	-1	4	-1024	-768	-1	-1	-1	-1	4		0	0						Untertest4.avi	0	880	547	72	111				0	Content		-72	-111	15643966	1719408852
15661	08:49:00.791	00:00:15.660	940	-1024	-768	-1	-1	-1	-1	4	-1024	-768	-1	-1	-1	-1	4		0	0						Untertest4.avi	0	880	547	72	111				0	Content		-72	-111	15660588	1719425474
15677	08:49:00.807	00:00:15.677	941	-1024	-768	-1	-1	-1	-1	4	-1024	-768	-1	-1	-1	-1	4		0	0						Untertest4.avi	0	880	547	72	111				0	Content		-72	-111	15677211	1719442097
15694	08:49:00.824	00:00:15.694	942	-1024	-768	-1	-1	-1	-1	4	-1024	-768	-1	-1	-1	-1	4		0	0						Untertest4.avi	0	880	547	72	111				0	Content		-72	-111	15694403	1719459289
15712	08:49:00.842	00:00:15.711	943	-1024	-768	-1	-1	-1	-1	4	-1024	-768	-1	-1	-1	-1	4		0	0						Untertest4.avi	0	880	547	72	111				0	Content		-72	-111	15711778	1719476664
15729	08:49:00.859	00:00:15.729	944	-1024	-768	-1	-1	-1	-1	4	-1024	-768	-1	-1	-1	-1	4		0	0						Untertest4.avi	0	880	547	72	111				0	Content		-72	-111	15729024	1719493910
15744	08:49:00.874	00:00:15.743	945	-1024	-768	-1	-1	-1	-1	4	-1024	-768	-1	-1	-1	-1	4		0	0						Untertest4.avi	0	880	547	72	111				0	Content		-72	-111	15743830	1719508716
15761	08:49:00.891	00:00:15.760	946	-1024	-768	-1	-1	-1	-1	4	-1024	-768	-1	-1	-1	-1	4		0	0						Untertest4.avi	0	880	547	72	111				0	Content		-72	-111	15760578	1719525464
15777	08:49:00.907	00:00:15.777	947	-1024	-768	-1	-1	-1	-1	4	-1024	-768	-1	-1	-1	-1	4		0	0						Untertest4.avi	0	880	547	72	111				0	Content		-72	-111	15777200	1719542086
15794	08:49:00.924	00:00:15.793	948	-1024	-768	-1	-1	-1	-1	4	-1024	-768	-1	-1	-1	-1	4		0	0						Untertest4.avi	0	880	547	72	111				0	Content		-72	-111	15793822	1719558708
15810	08:49:00.940	00:00:15.810	949	-1024	-768	-1	-1	-1	-1	4	-1024	-768	-1	-1	-1	-1	4		0	0						Untertest4.avi	0	880	547	72	111				0	Content		-72	-111	15810446	1719575332
15827	08:49:00.957	00:00:15.827	950	-1024	-768	-1	-1	-1	-1	4	-1024	-768	-1	-1	-1	-1	4		0	0						Untertest4.avi	0	880	547	72	111				0	Content		-72	-111	15827071	1719591957
15844	08:49:00.974	00:00:15.844	951	-1024	-768	-1	-1	-1	-1	4	-1024	-768	-1	-1	-1	-1	4		0	0						Untertest4.avi	0	880	547	72	111				0	Content		-72	-111	15844277	1719609163
15862	08:49:00.992	00:00:15.861	952	-1024	-768	-1	-1	-1	-1	4	-1024	-768	-1	-1	-1	-1	4		0	0						Untertest4.avi	0	880	547	72	111				0	Content		-72	-111	15861640	1719626526
15879	08:49:01.009	00:00:15.878	953	-1024	-768	-1	-1	-1	-1	4	-1024	-768	-1	-1	-1	-1	4		0	0						Untertest4.avi	0	880	547	72	111				0	Content		-72	-111	15878885	1719643771
15894	08:49:01.024	00:00:15.893	954	-1024	-768	-1	-1	-1	-1	4	-1024	-768	-1	-1	-1	-1	4		0	0						Untertest4.avi	0	880	547	72	111				0	Content		-72	-111	15893813	1719658699
15910	08:49:01.040	00:00:15.910	955	-1024	-768	-1	-1	-1	-1	4	-1024	-768	-1	-1	-1	-1	4		0	0						Untertest4.avi	0	880	547	72	111				0	Content		-72	-111	15910437	1719675323
15927	08:49:01.057	00:00:15.927	956	-1024	-768	-1	-1	-1	-1	4	-1024	-768	-1	-1	-1	-1	4		0	0						Untertest4.avi	0	880	547	72	111				0	Content		-72	-111	15927184	1719692070
15944	08:49:01.074	00:00:15.943	957	-1024	-768	-1	-1	-1	-1	4	-1024	-768	-1	-1	-1	-1	4		0	0						Untertest4.avi	0	880	547	72	111				0	Content		-72	-111	15943807	1719708693
15960	08:49:01.090	00:00:15.960	958	-1024	-768	-1	-1	-1	-1	4	-1024	-768	-1	-1	-1	-1	4		0	0						Untertest4.avi	0	880	547	72	111				0	Content		-72	-111	15960429	1719725315
15977	08:49:01.107	00:00:15.977	959	-1024	-768	-1	-1	-1	-1	4	-1024	-768	-1	-1	-1	-1	4		0	0						Untertest4.avi	0	880	547	72	111				0	Content		-72	-111	15977053	1719741939
15994	08:49:01.124	00:00:15.994	960	-1024	-768	-1	-1	-1	-1	4	-1024	-768	-1	-1	-1	-1	4		0	0						Untertest4.avi	0	880	547	72	111				0	Content		-72	-111	15994124	1719759010
16012	08:49:01.142	00:00:16.011	961	-1024	-768	-1	-1	-1	-1	4	-1024	-768	-1	-1	-1	-1	4		0	0						Untertest4.avi	0	880	547	72	111				0	Content		-72	-111	16011512	1719776398
16029	08:49:01.159	00:00:16.028	962	-1024	-768	-1	-1	-1	-1	4	-1024	-768	-1	-1	-1	-1	4		0	0						Untertest4.avi	0	880	547	72	111				0	Content		-72	-111	16028748	1719793634
16044	08:49:01.174	00:00:16.043	963	-1024	-768	-1	-1	-1	-1	4	-1024	-768	-1	-1	-1	-1	4		0	0						Untertest4.avi	0	880	547	72	111				0	Content		-72	-111	16043674	1719808560
16060	08:49:01.190	00:00:16.060	964	-1024	-768	-1	-1	-1	-1	4	-1024	-768	-1	-1	-1	-1	4		0	0						Untertest4.avi	0	880	547	72	111				0	Content		-72	-111	16060296	1719825182
16077	08:49:01.207	00:00:16.077	965	-1024	-768	-1	-1	-1	-1	4	-1024	-768	-1	-1	-1	-1	4		0	0						Untertest4.avi	0	880	547	72	111				0	Content		-72	-111	16077046	1719841932
16094	08:49:01.224	00:00:16.093	966	-1024	-768	-1	-1	-1	-1	4	-1024	-768	-1	-1	-1	-1	4		0	0						Untertest4.avi	0	880	547	72	111				0	Content		-72	-111	16093668	1719858554
16110	08:49:01.240	00:00:16.110	967	-1024	-768	-1	-1	-1	-1	4	-1024	-768	-1	-1	-1	-1	4		0	0						Untertest4.avi	0	880	547	72	111				0	Content		-72	-111	16110291	1719875177
16127	08:49:01.257	00:00:16.126	968	-1024	-768	-1	-1	-1	-1	4	-1024	-768	-1	-1	-1	-1	4		0	0						Untertest4.avi	0	880	547	72	111				0	Content		-72	-111	16126913	1719891799
16144	08:49:01.274	00:00:16.144	969	-1024	-768	-1	-1	-1	-1	4	-1024	-768	-1	-1	-1	-1	4		0	0						Untertest4.avi	0	880	547	72	111				0	Content		-72	-111	16144107	1719908993
16161	08:49:01.291	00:00:16.161	970	-1024	-768	-1	-1	-1	-1	4	-1024	-768	-1	-1	-1	-1	4		0	0						Untertest4.avi	0	880	547	72	111				0	Content		-72	-111	16161479	1719926365
16179	08:49:01.309	00:00:16.178	971	-1024	-768	-1	-1	-1	-1	4	-1024	-768	-1	-1	-1	-1	4		0	0						Untertest4.avi	0	880	547	72	111				0	Content		-72	-111	16178727	1719943613
16194	08:49:01.324	00:00:16.193	972	-1024	-768	-1	-1	-1	-1	4	-1024	-768	-1	-1	-1	-1	4		0	0						Untertest4.avi	0	880	547	72	111				0	Content		-72	-111	16193530	1719958416
16210	08:49:01.340	00:00:16.210	973	-1024	-768	-1	-1	-1	-1	4	-1024	-768	-1	-1	-1	-1	4		0	0						Untertest4.avi	0	880	547	72	111				0	Content		-72	-111	16210280	1719975166
16227	08:49:01.357	00:00:16.226	974	-1024	-768	-1	-1	-1	-1	4	-1024	-768	-1	-1	-1	-1	4		0	0						Untertest4.avi	0	880	547	72	111				0	Content		-72	-111	16226902	1719991788
16244	08:49:01.374	00:00:16.243	975	-1024	-768	-1	-1	-1	-1	4	-1024	-768	-1	-1	-1	-1	4		0	0						Untertest4.avi	0	880	547	72	111				0	Content		-72	-111	16243524	1720008410
16260	08:49:01.390	00:00:16.260	976	-1024	-768	-1	-1	-1	-1	4	-1024	-768	-1	-1	-1	-1	4		0	0						Untertest4.avi	0	880	547	72	111				0	Content		-72	-111	16260147	1720025033
16277	08:49:01.407	00:00:16.276	977	-1024	-768	-1	-1	-1	-1	4	-1024	-768	-1	-1	-1	-1	4		0	0						Untertest4.avi	0	880	547	72	111				0	Content		-72	-111	16276770	1720041656
16294	08:49:01.424	00:00:16.293	978	-1024	-768	-1	-1	-1	-1	4	-1024	-768	-1	-1	-1	-1	4		0	0						Untertest4.avi	0	880	547	72	111				0	Content		-72	-111	16293965	1720058851
16311	08:49:01.441	00:00:16.311	979	-1024	-768	-1	-1	-1	-1	4	-1024	-768	-1	-1	-1	-1	4		0	0						Untertest4.avi	0	880	547	72	111				0	Content		-72	-111	16311337	1720076223
16329	08:49:01.459	00:00:16.328	980	-1024	-768	-1	-1	-1	-1	4	-1024	-768	-1	-1	-1	-1	4		0	0						Untertest4.avi	0	880	547	72	111				0	Content		-72	-111	16328586	1720093472
16344	08:49:01.474	00:00:16.343	981	-1024	-768	-1	-1	-1	-1	4	-1024	-768	-1	-1	-1	-1	4		0	0						Untertest4.avi	0	880	547	72	111				0	Content		-72	-111	16343510	1720108396
16360	08:49:01.490	00:00:16.360	982	2357,576	742,5842	0,4580578	0,3816272	515,0148	3,821237	3	-1024	-768	-1	-1	-1	-1	4	36	2358	743						Untertest4.avi	0	880	547	72	111	1996	632	83	0	Content		2286	632	16360124	1720125010
16377	08:49:01.507	00:00:16.376	983	2384,074	737,8628	0,4584619	0,3817373	514,9508	3,833356	3	-1024	-768	-1	-1	-1	-1	4	36	2384	738						Untertest4.avi	0	880	547	72	111	1996	632	83	0	Content		2312	627	16376758	1720141644
16393	08:49:01.523	00:00:16.393	984	1800,237	764,6435	0,458085	0,3817813	514,9507	3,561846	3	1789,143	743,8675	0,4582283	0,3817771	514,9507	3,59346	1	36	1789	744						Untertest4.avi	0	880	547	72	111	1996	632	83	0	Content		1717	633	16393384	1720158270
16410	08:49:01.540	00:00:16.410	985	1187,356	781,2222	0,4600123	0,3825077	398,0395	2,744984	3	-1024	-768	-1	-1	-1	-1	4	36	1187	781						Untertest4.avi	0	880	547	72	111	1996	632	83	0	Content		1115	670	16410009	1720174895
16427	08:49:01.557	00:00:16.426	986	2347,506	741,6605	0,4596001	0,3824117	515,219	3,819167	3	-1024	-768	-1	-1	-1	-1	4	36	2348	742						Untertest4.avi	0	880	547	72	111	1996	632	83	0	Content		2276	631	16426755	1720191641
16443	08:49:01.573	00:00:16.443	987	1187,367	778,9944	0,4606631	0,3827612	398,8885	2,751268	3	-1024	-768	-1	-1	-1	-1	4	37	1187	779						Untertest4.avi	0	880	547	72	111	1120	681	533	0	Content		1115	668	16443379	1720208265
16460	08:49:01.590	00:00:16.460	988	1194,558	782,1638	0,4609387	0,3828327	398,9841	2,767798	3	-1024	-768	-1	-1	-1	-1	4	37	1195	782						Untertest4.avi	0	880	547	72	111	1120	681	533	0	Content		1123	671	16460001	1720224887
16477	08:49:01.607	00:00:16.476	989	1189,599	777,6927	0,4611346	0,3828393	398,4965	2,788466	3	-1024	-768	-1	-1	-1	-1	4	37	1190	778						Untertest4.avi	0	880	547	72	111	1120	681	533	0	Content		1118	667	16476627	1720241513
16493	08:49:01.623	00:00:16.493	990	1187,272	782,2446	0,4613162	0,3828537	398,4725	2,780245	3	-1024	-768	-1	-1	-1	-1	4	37	1187	782						Untertest4.avi	0	880	547	72	111	1120	681	533	0	Content		1115	671	16493375	1720258261
16510	08:49:01.640	00:00:16.510	991	1195,813	776,3364	0,4614144	0,3828793	400,0121	2,809029	3	-1024	-768	-1	-1	-1	-1	4	37	1196	776						Untertest4.avi	0	880	547	72	111	1120	681	533	0	Content		1124	665	16510000	1720274886
16527	08:49:01.657	00:00:16.526	992	-1024	-768	-1	-1	-1	-1	4	-1024	-768	-1	-1	-1	-1	4	37	0	0						Untertest4.avi	0	880	547	72	111	1120	681	533	0	Content		-72	-111	16526623	1720291509
16543	08:49:01.673	00:00:16.543	993	2377,094	733,4373	0,4607828	0,3828024	515,4725	3,952115	3	-1024	-768	-1	-1	-1	-1	4	37	2377	733						Untertest4.avi	0	880	547	72	111	1120	681	533	0	Content		2305	622	16543248	1720308134
16560	08:49:01.690	00:00:16.559	994	2392,317	735,3997	0,460712	0,3828867	515,4866	3,955702	3	-1024	-768	-1	-1	-1	-1	4	37	2392	735						Untertest4.avi	0	880	547	72	111	1120	681	533	0	Content		2320	624	16559995	1720324881
16577	08:49:01.707	00:00:16.576	995	-1024	-768	-1	-1	-1	-1	4	-1024	-768	-1	-1	-1	-1	4	37	0	0						Untertest4.avi	0	880	547	72	111	1120	681	533	0	Content		-72	-111	16576620	1720341506
16593	08:49:01.723	00:00:16.593	996	-1024	-768	-1	-1	-1	-1	4	-1024	-768	-1	-1	-1	-1	4	37	0	0						Untertest4.avi	0	880	547	72	111	1120	681	533	0	Content		-72	-111	16593243	1720358129
16610	08:49:01.740	00:00:16.609	997	1189,165	778,2053	0,4608344	0,3834403	400,5538	2,877276	3	-1024	-768	-1	-1	-1	-1	4	37	1189	778						Untertest4.avi	0	880	547	72	111	1120	681	533	0	Content		1117	667	16609990	1720374876
16627	08:49:01.757	00:00:16.626	998	1186,777	780,8446	0,4606008	0,383493	399,189	2,88277	3	-1024	-768	-1	-1	-1	-1	4	37	1187	781						Untertest4.avi	0	880	547	72	111	1120	681	533	0	Content		1115	670	16626613	1720391499
16643	08:49:01.773	00:00:16.643	999	1205,772	806,1545	0,4602358	0,3839842	398,9791	2,900173	3	-1024	-768	-1	-1	-1	-1	4	37	1206	806						Untertest4.avi	0	880	547	72	111	1120	681	533	0	Content		1134	695	16643237	1720408123
16660	08:49:01.790	00:00:16.659	1000	-1024	-768	-1	-1	-1	-1	4	-1024	-768	-1	-1	-1	-1	4	37	0	0						Untertest4.avi	0	880	547	72	111	1120	681	533	0	Content		-72	-111	16659861	1720424747
16677	08:49:01.807	00:00:16.676	1001	1188,591	811,5134	0,4597652	0,3838193	395,8516	2,89916	3	-1024	-768	-1	-1	-1	-1	4	37	1189	812						Untertest4.avi	0	880	547	72	111	1120	681	533	0	Content		1117	701	16676609	1720441495
16693	08:49:01.823	00:00:16.693	1002	-1024	-768	-1	-1	-1	-1	4	-1024	-768	-1	-1	-1	-1	4	37	0	0						Untertest4.avi	0	880	547	72	111	1120	681	533	0	Content		-72	-111	16693233	1720458119
16710	08:49:01.840	00:00:16.709	1003	1195,6	805,1187	0,4595305	0,3832409	396,873	2,902472	3	-1024	-768	-1	-1	-1	-1	4	37	1196	805						Untertest4.avi	0	880	547	72	111	1120	681	533	0	Content		1124	694	16709858	1720474744
16726	08:49:01.856	00:00:16.726	1004	-1024	-768	-1	-1	-1	-1	4	-1024	-768	-1	-1	-1	-1	4	37	0	0						Untertest4.avi	0	880	547	72	111	1120	681	533	0	Content		-72	-111	16726481	1720491367
16743	08:49:01.873	00:00:16.743	1005	1193,985	805,2356	0,4593924	0,3826664	397,3875	2,971901	3	-1024	-768	-1	-1	-1	-1	4	37	1194	805						Untertest4.avi	0	880	547	72	111	1120	681	533	0	Content		1122	694	16743230	1720508116
16760	08:49:01.890	00:00:16.759	1006	1203,108	803,4337	0,4593571	0,3824794	398,343	2,968641	3	-1024	-768	-1	-1	-1	-1	4	37	1203	803						Untertest4.avi	0	880	547	72	111	1120	681	533	0	Content		1131	692	16759854	1720524740
16776	08:49:01.906	00:00:16.776	1007	1194,446	805,6862	0,459298	0,3824732	396,5015	2,954017	3	-1024	-768	-1	-1	-1	-1	4	37	1194	806						Untertest4.avi	0	880	547	72	111	1120	681	533	0	Content		1122	695	16776479	1720541365
16793	08:49:01.923	00:00:16.793	1008	1188,492	800,8633	0,4592578	0,3824748	396,0115	2,98918	3	-1024	-768	-1	-1	-1	-1	4	37	1188	801						Untertest4.avi	0	880	547	72	111	1120	681	533	0	Content		1116	690	16793111	1720557997
16810	08:49:01.940	00:00:16.809	1009	-1024	-768	-1	-1	-1	-1	4	-1024	-768	-1	-1	-1	-1	4	37	0	0						Untertest4.avi	0	880	547	72	111	1120	681	533	0	Content		-72	-111	16809850	1720574736
16826	08:49:01.956	00:00:16.826	1010	1190,578	796,9939	0,4590968	0,3821769	396,8109	3,007232	3	-1024	-768	-1	-1	-1	-1	4	37	1191	797						Untertest4.avi	0	880	547	72	111	1120	681	533	0	Content		1119	686	16826474	1720591360
16843	08:49:01.973	00:00:16.843	1011	-1024	-768	-1	-1	-1	-1	4	-1024	-768	-1	-1	-1	-1	4	37	0	0						Untertest4.avi	0	880	547	72	111	1120	681	533	0	Content		-72	-111	16843109	1720607995
16860	08:49:01.990	00:00:16.859	1012	1200,263	793,3123	0,4589155	0,3814636	396,6161	3,009282	3	-1024	-768	-1	-1	-1	-1	4	37	1200	793						Untertest4.avi	0	880	547	72	111	1120	681	533	0	Content		1128	682	16859722	1720624608
16876	08:49:02.006	00:00:16.876	1013	1194,305	796,1677	0,4587783	0,3809884	397,1147	3,004801	3	-1024	-768	-1	-1	-1	-1	4	37	1194	796						Untertest4.avi	0	880	547	72	111	1120	681	533	0	Content		1122	685	16876472	1720641358
16893	08:49:02.023	00:00:16.893	1014	1190,482	792,4279	0,4587505	0,3805544	396,3548	3,023206	3	-1024	-768	-1	-1	-1	-1	4	37	1190	792						Untertest4.avi	0	880	547	72	111	1120	681	533	0	Content		1118	681	16893107	1720657993
16910	08:49:02.040	00:00:16.909	1015	1190,706	793,4222	0,4587612	0,380057	395,9793	3,025884	3	-1024	-768	-1	-1	-1	-1	4	37	1191	793						Untertest4.avi	0	880	547	72	111	1120	681	533	0	Content		1119	682	16909719	1720674605
16926	08:49:02.056	00:00:16.926	1016	1185,818	785,6292	0,4588173	0,3796243	394,939	3,026612	3	-1024	-768	-1	-1	-1	-1	4	37	1186	786						Untertest4.avi	0	880	547	72	111	1120	681	533	0	Content		1114	675	16926344	1720691230
16943	08:49:02.073	00:00:16.943	1017	1190,054	784,7906	0,4589324	0,379255	393,8551	3,036058	3	-1024	-768	-1	-1	-1	-1	4	37	1190	785						Untertest4.avi	0	880	547	72	111	1120	681	533	0	Content		1118	674	16943104	1720707990
16960	08:49:02.090	00:00:16.959	1018	-1024	-768	-1	-1	-1	-1	4	-1024	-768	-1	-1	-1	-1	4	37	0	0						Untertest4.avi	0	880	547	72	111	1120	681	533	0	Content		-72	-111	16959716	1720724602
16976	08:49:02.106	00:00:16.976	1019	1197,528	785,5915	0,4589222	0,3788351	394,474	3,038896	3	-1024	-768	-1	-1	-1	-1	4	38	1198	786						Untertest4.avi	0	880	547	72	111	1488	615	117	0	Content		1126	675	16976340	1720741226
16993	08:49:02.123	00:00:16.992	1020	2209,536	741,6792	0,457551	0,3784836	513,8955	4,188949	3	2365,535	709,0754	0,4576314	0,3784645	513,8955	4,339883	1	38	2366	709						Untertest4.avi	0	880	547	72	111	1488	615	117	0	Content		2294	598	16992963	1720757849
17010	08:49:02.140	00:00:17.009	1021	-1024	-768	-1	-1	-1	-1	4	-1024	-768	-1	-1	-1	-1	4	38	0	0						Untertest4.avi	0	880	547	72	111	1488	615	117	0	Content		-72	-111	17009715	1720774601
17026	08:49:02.156	00:00:17.026	1022	1527,513	764,7304	0,4456589	0,3782607	462,4655	3,628505	0	1431,04	777,5863	0,2931066	0,412758	420,5649	3,157588	0	38	1479	771						Untertest4.avi	0	880	547	72	111	1488	615	117	0	Content		1407	660	17026342	1720791228
17043	08:49:02.173	00:00:17.042	1023	1489,682	744,2011	0,4586488	0,3781761	410,382	3,194638	3	1471,717	725,6522	0,4821679	0,378171	417,0133	3,248688	1	38	1472	726						Untertest4.avi	0	880	547	72	111	1488	615	117	0	Content		1400	615	17042970	1720807856
17060	08:49:02.190	00:00:17.059	1024	1554,752	724,4844	0,434661	0,377723	420,1783	3,250679	0	1547,834	737,9965	0,2910038	0,4117693	409,1859	3,011667	0	38	1551	731						Untertest4.avi	0	880	547	72	111	1488	615	117	0	Content		1479	620	17059589	1720824475
17076	08:49:02.206	00:00:17.076	1025	1564,933	721,1537	0,434797	0,3775695	420,716	3,271259	0	1574,966	733,3114	0,2914083	0,4117909	412,0669	3,052121	0	38	1570	727						Untertest4.avi	0	880	547	72	111	1488	615	117	0	Content		1498	616	17076337	1720841223
17093	08:49:02.223	00:00:17.092	1026	1590,714	720,6061	0,4349764	0,3773907	421,9758	3,236406	0	1614,418	731,6725	0,2922945	0,4117954	417,502	3,090851	0	39	1603	726						Untertest4.avi	0	880	547	72	111	1568	602	100	0	Content		1531	615	17092961	1720857847
17110	08:49:02.240	00:00:17.109	1027	1614,863	714,5712	0,4358996	0,3771708	426,0426	3,295835	0	1681,803	717,4532	0,293785	0,4117176	425,9216	3,147292	0	39	1648	716						Untertest4.avi	0	880	547	72	111	1568	602	100	0	Content		1576	605	17109586	1720874472
17126	08:49:02.256	00:00:17.126	1028	1631,698	719,0248	0,4355534	0,3770352	424,6338	3,28678	0	-1024	-768	-1	-1	-1	-1	4	39	1632	719						Untertest4.avi	0	880	547	72	111	1568	602	100	0	Content		1560	608	17126210	1720891096
17143	08:49:02.273	00:00:17.142	1029	1628,913	709,5239	0,4344709	0,3769327	420,0108	3,254733	0	-1024	-768	-1	-1	-1	-1	4	39	1629	710						Untertest4.avi	0	880	547	72	111	1568	602	100	0	Content		1557	599	17142960	1720907846
17160	08:49:02.290	00:00:17.159	1030	-1024	-768	-1	-1	-1	-1	4	1945,586	706,3907	0,2952099	0,411631	427,0147	3,243779	0	39	1946	706						Untertest4.avi	0	880	547	72	111	1568	602	100	0	Content		1874	595	17159581	1720924467
17176	08:49:02.306	00:00:17.176	1031	-1024	-768	-1	-1	-1	-1	4	2458,559	677,7574	0,3011371	0,4113727	462,6772	3,639585	0	39	2459	678						Untertest4.avi	0	880	547	72	111	1568	602	100	0	Content		2387	567	17176205	1720941091
17193	08:49:02.323	00:00:17.192	1032	-1024	-768	-1	-1	-1	-1	4	-1024	-768	-1	-1	-1	-1	4		0	0						Untertest4.avi	0	880	547	72	111				0	Content		-72	-111	17192829	1720957715
17210	08:49:02.340	00:00:17.209	1033	-1024	-768	-1	-1	-1	-1	4	-1024	-768	-1	-1	-1	-1	4		0	0						Untertest4.avi	0	880	547	72	111				0	Content		-72	-111	17209580	1720974466
17226	08:49:02.356	00:00:17.226	1034	-1024	-768	-1	-1	-1	-1	4	-1024	-768	-1	-1	-1	-1	4		0	0						Untertest4.avi	0	880	547	72	111				0	Content		-72	-111	17226198	1720991084
17243	08:49:02.373	00:00:17.242	1035	-1024	-768	-1	-1	-1	-1	4	-1024	-768	-1	-1	-1	-1	4		0	0						Untertest4.avi	0	880	547	72	111				0	Content		-72	-111	17242865	1721007751
17259	08:49:02.389	00:00:17.259	1036	-1024	-768	-1	-1	-1	-1	4	-1024	-768	-1	-1	-1	-1	4		0	0						Untertest4.avi	0	880	547	72	111				0	Content		-72	-111	17259450	1721024336
17276	08:49:02.406	00:00:17.276	1037	-1024	-768	-1	-1	-1	-1	4	-1024	-768	-1	-1	-1	-1	4		0	0						Untertest4.avi	0	880	547	72	111				0	Content		-72	-111	17276203	1721041089
17293	08:49:02.423	00:00:17.292	1038	-1024	-768	-1	-1	-1	-1	4	-1024	-768	-1	-1	-1	-1	4		0	0						Untertest4.avi	0	880	547	72	111				0	Content		-72	-111	17292827	1721057713
17309	08:49:02.439	00:00:17.309	1039	-1024	-768	-1	-1	-1	-1	4	-1024	-768	-1	-1	-1	-1	4		0	0						Untertest4.avi	0	880	547	72	111				0	Content		-72	-111	17309495	1721074381
17326	08:49:02.456	00:00:17.326	1040	2368,92	801,9716	0,4346871	0,3777569	412,2629	3,147062	0	-1024	-768	-1	-1	-1	-1	4	40	2369	802						Untertest4.avi	0	880	547	72	111	3164	766	67	0	Content		2297	691	17326085	1721090971
17343	08:49:02.473	00:00:17.342	1041	2969,525	730,3489	0,4403996	0,3780119	434,4261	3,694535	0	-1024	-768	-1	-1	-1	-1	4	40	2970	730						Untertest4.avi	0	880	547	72	111	3164	766	67	0	Content		2898	619	17342822	1721107708
17359	08:49:02.489	00:00:17.359	1042	3503,298	964,6168	0,4415312	0,3760402	438,57	3,867987	0	-1024	-768	-1	-1	-1	-1	4	40	3503	965						Untertest4.avi	0	880	547	72	111	3164	766	67	0	Content		3431	854	17359445	1721124331
17376	08:49:02.506	00:00:17.376	1043	4173,192	951,5225	0,4432877	0,3763761	445,9913	4,09815	0	-1024	-768	-1	-1	-1	-1	4	40	4173	952						Untertest4.avi	0	880	547	72	111	3164	766	67	0	Content		4101	841	17376081	1721140967
17393	08:49:02.523	00:00:17.392	1044	-1024	-768	-1	-1	-1	-1	4	-1024	-768	-1	-1	-1	-1	4		0	0						Untertest4.avi	0	880	547	72	111				0	Content		-72	-111	17392821	1721157707
17409	08:49:02.539	00:00:17.409	1045	-1024	-768	-1	-1	-1	-1	4	-1024	-768	-1	-1	-1	-1	4		0	0						Untertest4.avi	0	880	547	72	111				0	Content		-72	-111	17409443	1721174329
17426	08:49:02.556	00:00:17.426	1046	-1024	-768	-1	-1	-1	-1	4	-1024	-768	-1	-1	-1	-1	4		0	0						Untertest4.avi	0	880	547	72	111				0	Content		-72	-111	17426074	1721190960
17443	08:49:02.573	00:00:17.442	1047	-1024	-768	-1	-1	-1	-1	4	-1024	-768	-1	-1	-1	-1	4		0	0						Untertest4.avi	0	880	547	72	111				0	Content		-72	-111	17442757	1721207643
17459	08:49:02.589	00:00:17.459	1048	-1024	-768	-1	-1	-1	-1	4	-1024	-768	-1	-1	-1	-1	4		0	0						Untertest4.avi	0	880	547	72	111				0	Content		-72	-111	17459424	1721224310
17476	08:49:02.606	00:00:17.476	1049	-1024	-768	-1	-1	-1	-1	4	-1024	-768	-1	-1	-1	-1	4		0	0						Untertest4.avi	0	880	547	72	111				0	Content		-72	-111	17476073	1721240959
17493	08:49:02.623	00:00:17.492	1050	-1024	-768	-1	-1	-1	-1	4	-1024	-768	-1	-1	-1	-1	4		0	0						Untertest4.avi	0	880	547	72	111				0	Content		-72	-111	17492688	1721257574
17509	08:49:02.639	00:00:17.509	1051	-1024	-768	-1	-1	-1	-1	4	-1024	-768	-1	-1	-1	-1	4		0	0						Untertest4.avi	0	880	547	72	111				0	Content		-72	-111	17509314	1721274200
17526	08:49:02.656	00:00:17.526	1052	-1024	-768	-1	-1	-1	-1	4	-1024	-768	-1	-1	-1	-1	4		0	0						Untertest4.avi	0	880	547	72	111				0	Content		-72	-111	17526000	1721290886
17543	08:49:02.673	00:00:17.542	1053	-1024	-768	-1	-1	-1	-1	4	-1024	-768	-1	-1	-1	-1	4		0	0						Untertest4.avi	0	880	547	72	111				0	Content		-72	-111	17542667	1721307553
17559	08:49:02.689	00:00:17.559	1054	-1024	-768	-1	-1	-1	-1	4	-1024	-768	-1	-1	-1	-1	4		0	0						Untertest4.avi	0	880	547	72	111				0	Content		-72	-111	17559309	1721324195
17576	08:49:02.706	00:00:17.575	1055	-1024	-768	-1	-1	-1	-1	4	-1024	-768	-1	-1	-1	-1	4		0	0						Untertest4.avi	0	880	547	72	111				0	Content		-72	-111	17575932	1721340818
17593	08:49:02.723	00:00:17.592	1056	-1024	-768	-1	-1	-1	-1	4	-1024	-768	-1	-1	-1	-1	4		0	0						Untertest4.avi	0	880	547	72	111				0	Content		-72	-111	17592682	1721357568
17609	08:49:02.739	00:00:17.609	1057	-1024	-768	-1	-1	-1	-1	4	-1024	-768	-1	-1	-1	-1	4		0	0						Untertest4.avi	0	880	547	72	111				0	Content		-72	-111	17609307	1721374193
17626	08:49:02.756	00:00:17.625	1058	-1024	-768	-1	-1	-1	-1	4	-1024	-768	-1	-1	-1	-1	4		0	0						Untertest4.avi	0	880	547	72	111				0	Content		-72	-111	17625974	1721390860
17643	08:49:02.773	00:00:17.642	1059	-1024	-768	-1	-1	-1	-1	4	-1024	-768	-1	-1	-1	-1	4		0	0						Untertest4.avi	0	880	547	72	111				0	Content		-72	-111	17642554	1721407440
17659	08:49:02.789	00:00:17.659	1060	-1024	-768	-1	-1	-1	-1	4	-1024	-768	-1	-1	-1	-1	4		0	0						Untertest4.avi	0	880	547	72	111				0	Content		-72	-111	17659301	1721424187
17676	08:49:02.806	00:00:17.675	1061	-1024	-768	-1	-1	-1	-1	4	-1024	-768	-1	-1	-1	-1	4		0	0						Untertest4.avi	0	880	547	72	111				0	Content		-72	-111	17675919	1721440805
17693	08:49:02.823	00:00:17.692	1062	-1024	-768	-1	-1	-1	-1	4	-1024	-768	-1	-1	-1	-1	4		0	0						Untertest4.avi	0	880	547	72	111				0	Content		-72	-111	17692587	1721457473
17709	08:49:02.839	00:00:17.709	1063	-1024	-768	-1	-1	-1	-1	4	-1024	-768	-1	-1	-1	-1	4		0	0						Untertest4.avi	0	880	547	72	111				0	Content		-72	-111	17709168	1721474054
17726	08:49:02.856	00:00:17.725	1064	-1024	-768	-1	-1	-1	-1	4	-1024	-768	-1	-1	-1	-1	4		0	0						Untertest4.avi	0	880	547	72	111				0	Content		-72	-111	17725918	1721490804
17743	08:49:02.873	00:00:17.742	1065	-1024	-768	-1	-1	-1	-1	4	-1024	-768	-1	-1	-1	-1	4		0	0						Untertest4.avi	0	880	547	72	111				0	Content		-72	-111	17742543	1721507429
17759	08:49:02.889	00:00:17.759	1066	-1024	-768	-1	-1	-1	-1	4	-1024	-768	-1	-1	-1	-1	4		0	0						Untertest4.avi	0	880	547	72	111				0	Content		-72	-111	17759165	1721524051
17776	08:49:02.906	00:00:17.775	1067	-1024	-768	-1	-1	-1	-1	4	-1024	-768	-1	-1	-1	-1	4		0	0						Untertest4.avi	0	880	547	72	111				0	Content		-72	-111	17775790	1721540676
17793	08:49:02.923	00:00:17.792	1068	-1024	-768	-1	-1	-1	-1	4	-1024	-768	-1	-1	-1	-1	4		0	0						Untertest4.avi	0	880	547	72	111				0	Content		-72	-111	17792538	1721557424
17809	08:49:02.939	00:00:17.809	1069	-1024	-768	-1	-1	-1	-1	4	-1024	-768	-1	-1	-1	-1	4		0	0						Untertest4.avi	0	880	547	72	111				0	Content		-72	-111	17809286	1721574172
17826	08:49:02.956	00:00:17.825	1070	-1024	-768	-1	-1	-1	-1	4	-1024	-768	-1	-1	-1	-1	4		0	0						Untertest4.avi	0	880	547	72	111				0	Content		-72	-111	17825783	1721590669
17843	08:49:02.973	00:00:17.842	1071	-1024	-768	-1	-1	-1	-1	4	-1024	-768	-1	-1	-1	-1	4		0	0						Untertest4.avi	0	880	547	72	111				0	Content		-72	-111	17842533	1721607419
17859	08:49:02.989	00:00:17.859	1072	-1024	-768	-1	-1	-1	-1	4	-1024	-768	-1	-1	-1	-1	4		0	0						Untertest4.avi	0	880	547	72	111				0	Content		-72	-111	17859156	1721624042
17876	08:49:03.006	00:00:17.876	1073	-1024	-768	-1	-1	-1	-1	4	-1024	-768	-1	-1	-1	-1	4		0	0						Untertest4.avi	0	880	547	72	111				0	Content		-72	-111	17876225	1721641111
17894	08:49:03.024	00:00:17.893	1074	-1024	-768	-1	-1	-1	-1	4	-1024	-768	-1	-1	-1	-1	4		0	0						Untertest4.avi	0	880	547	72	111				0	Content		-72	-111	17893598	1721658484
17911	08:49:03.041	00:00:17.910	1075	-1024	-768	-1	-1	-1	-1	4	-1024	-768	-1	-1	-1	-1	4		0	0						Untertest4.avi	0	880	547	72	111				0	Content		-72	-111	17910981	1721675867
17926	08:49:03.056	00:00:17.925	1076	-1024	-768	-1	-1	-1	-1	4	-1024	-768	-1	-1	-1	-1	4		0	0						Untertest4.avi	0	880	547	72	111				0	Content		-72	-111	17925772	1721690658
17942	08:49:03.072	00:00:17.942	1077	-1024	-768	-1	-1	-1	-1	4	-1024	-768	-1	-1	-1	-1	4		0	0						Untertest4.avi	0	880	547	72	111				0	Content		-72	-111	17942397	1721707283
17959	08:49:03.089	00:00:17.959	1078	-1024	-768	-1	-1	-1	-1	4	-1024	-768	-1	-1	-1	-1	4		0	0						Untertest4.avi	0	880	547	72	111				0	Content		-72	-111	17959145	1721724031
17976	08:49:03.106	00:00:17.975	1079	-1024	-768	-1	-1	-1	-1	4	-1024	-768	-1	-1	-1	-1	4		0	0						Untertest4.avi	0	880	547	72	111				0	Content		-72	-111	17975770	1721740656
17992	08:49:03.122	00:00:17.992	1080	-1024	-768	-1	-1	-1	-1	4	-1024	-768	-1	-1	-1	-1	4		0	0						Untertest4.avi	0	880	547	72	111				0	Content		-72	-111	17992391	1721757277
18009	08:49:03.139	00:00:18.009	1081	-1024	-768	-1	-1	-1	-1	4	-1024	-768	-1	-1	-1	-1	4		0	0						Untertest4.avi	0	880	547	72	111				0	Content		-72	-111	18009015	1721773901
18026	08:49:03.156	00:00:18.026	1082	-1024	-768	-1	-1	-1	-1	4	-1024	-768	-1	-1	-1	-1	4		0	0						Untertest4.avi	0	880	547	72	111				0	Content		-72	-111	18026209	1721791095
18044	08:49:03.174	00:00:18.043	1083	-1024	-768	-1	-1	-1	-1	4	-1024	-768	-1	-1	-1	-1	4		0	0						Untertest4.avi	0	880	547	72	111				0	Content		-72	-111	18043582	1721808468
18061	08:49:03.191	00:00:18.060	1084	-1024	-768	-1	-1	-1	-1	4	-1024	-768	-1	-1	-1	-1	4		0	0						Untertest4.avi	0	880	547	72	111				0	Content		-72	-111	18060838	1721825724
18076	08:49:03.206	00:00:18.075	1085	-1024	-768	-1	-1	-1	-1	4	-1024	-768	-1	-1	-1	-1	4		0	0						Untertest4.avi	0	880	547	72	111				0	Content		-72	-111	18075636	1721840522
18092	08:49:03.222	00:00:18.092	1086	-1024	-768	-1	-1	-1	-1	4	-1024	-768	-1	-1	-1	-1	4		0	0						Untertest4.avi	0	880	547	72	111				0	Content		-72	-111	18092380	1721857266
18109	08:49:03.239	00:00:18.109	1087	-1024	-768	-1	-1	-1	-1	4	-1024	-768	-1	-1	-1	-1	4		0	0						Untertest4.avi	0	880	547	72	111				0	Content		-72	-111	18109002	1721873888
18126	08:49:03.256	00:00:18.125	1088	-1024	-768	-1	-1	-1	-1	4	-1024	-768	-1	-1	-1	-1	4		0	0						Untertest4.avi	0	880	547	72	111				0	Content		-72	-111	18125623	1721890509
18142	08:49:03.272	00:00:18.142	1089	-1024	-768	-1	-1	-1	-1	4	-1024	-768	-1	-1	-1	-1	4		0	0						Untertest4.avi	0	880	547	72	111				0	Content		-72	-111	18142244	1721907130
18159	08:49:03.289	00:00:18.158	1090	-1024	-768	-1	-1	-1	-1	4	-1024	-768	-1	-1	-1	-1	4		0	0						Untertest4.avi	0	880	547	72	111				0	Content		-72	-111	18158869	1721923755
18176	08:49:03.306	00:00:18.176	1091	-1024	-768	-1	-1	-1	-1	4	-1024	-768	-1	-1	-1	-1	4		0	0						Untertest4.avi	0	880	547	72	111				0	Content		-72	-111	18176061	1721940947
18193	08:49:03.323	00:00:18.193	1092	-1024	-768	-1	-1	-1	-1	4	-1024	-768	-1	-1	-1	-1	4		0	0						Untertest4.avi	0	880	547	72	111				0	Content		-72	-111	18193436	1721958322
18211	08:49:03.341	00:00:18.210	1093	-1024	-768	-1	-1	-1	-1	4	-1024	-768	-1	-1	-1	-1	4		0	0						Untertest4.avi	0	880	547	72	111				0	Content		-72	-111	18210684	1721975570
18225	08:49:03.355	00:00:18.225	1094	-1024	-768	-1	-1	-1	-1	4	-1024	-768	-1	-1	-1	-1	4		0	0						Untertest4.avi	0	880	547	72	111				0	Content		-72	-111	18225489	1721990375
18242	08:49:03.372	00:00:18.242	1095	-1024	-768	-1	-1	-1	-1	4	-1024	-768	-1	-1	-1	-1	4		0	0						Untertest4.avi	0	880	547	72	111				0	Content		-72	-111	18242238	1722007124
18259	08:49:03.389	00:00:18.258	1096	-1024	-768	-1	-1	-1	-1	4	-1024	-768	-1	-1	-1	-1	4		0	0						Untertest4.avi	0	880	547	72	111				0	Content		-72	-111	18258984	1722023870
18276	08:49:03.406	00:00:18.275	1097	-1024	-768	-1	-1	-1	-1	4	-1024	-768	-1	-1	-1	-1	4		0	0						Untertest4.avi	0	880	547	72	111				0	Content		-72	-111	18275608	1722040494
18292	08:49:03.422	00:00:18.292	1098	-1024	-768	-1	-1	-1	-1	4	-1024	-768	-1	-1	-1	-1	4		0	0						Untertest4.avi	0	880	547	72	111				0	Content		-72	-111	18292231	1722057117
18309	08:49:03.439	00:00:18.308	1099	-1024	-768	-1	-1	-1	-1	4	-1024	-768	-1	-1	-1	-1	4		0	0						Untertest4.avi	0	880	547	72	111				0	Content		-72	-111	18308863	1722073749
18326	08:49:03.456	00:00:18.325	1100	-1024	-768	-1	-1	-1	-1	4	-1024	-768	-1	-1	-1	-1	4		0	0						Untertest4.avi	0	880	547	72	111				0	Content		-72	-111	18325938	1722090824
18343	08:49:03.473	00:00:18.343	1101	-1024	-768	-1	-1	-1	-1	4	-1024	-768	-1	-1	-1	-1	4		0	0						Untertest4.avi	0	880	547	72	111				0	Content		-72	-111	18343299	1722108185
18361	08:49:03.491	00:00:18.360	1102	-1024	-768	-1	-1	-1	-1	4	-1024	-768	-1	-1	-1	-1	4		0	0						Untertest4.avi	0	880	547	72	111				0	Content		-72	-111	18360547	1722125433
18375	08:49:03.505	00:00:18.375	1103	-1024	-768	-1	-1	-1	-1	4	-1024	-768	-1	-1	-1	-1	4		0	0						Untertest4.avi	0	880	547	72	111				0	Content		-72	-111	18375475	1722140361
18392	08:49:03.522	00:00:18.392	1104	-1024	-768	-1	-1	-1	-1	4	-1024	-768	-1	-1	-1	-1	4		0	0						Untertest4.avi	0	880	547	72	111				0	Content		-72	-111	18392098	1722156984
18409	08:49:03.539	00:00:18.408	1105	-1024	-768	-1	-1	-1	-1	4	-1024	-768	-1	-1	-1	-1	4		0	0						Untertest4.avi	0	880	547	72	111				0	Content		-72	-111	18408850	1722173736
18425	08:49:03.555	00:00:18.425	1106	-1024	-768	-1	-1	-1	-1	4	-1024	-768	-1	-1	-1	-1	4		0	0						Untertest4.avi	0	880	547	72	111				0	Content		-72	-111	18425470	1722190356
18442	08:49:03.572	00:00:18.442	1107	-1024	-768	-1	-1	-1	-1	4	-1024	-768	-1	-1	-1	-1	4		0	0						Untertest4.avi	0	880	547	72	111				0	Content		-72	-111	18442095	1722206981
18459	08:49:03.589	00:00:18.458	1108	-1024	-768	-1	-1	-1	-1	4	-1024	-768	-1	-1	-1	-1	4		0	0						Untertest4.avi	0	880	547	72	111				0	Content		-72	-111	18458717	1722223603
18476	08:49:03.606	00:00:18.475	1109	-1024	-768	-1	-1	-1	-1	4	-1024	-768	-1	-1	-1	-1	4		0	0						Untertest4.avi	0	880	547	72	111				0	Content		-72	-111	18475916	1722240802
18493	08:49:03.623	00:00:18.493	1110	-1024	-768	-1	-1	-1	-1	4	-1024	-768	-1	-1	-1	-1	4		0	0						Untertest4.avi	0	880	547	72	111				0	Content		-72	-111	18493284	1722258170
18511	08:49:03.641	00:00:18.510	1111	-1024	-768	-1	-1	-1	-1	4	-1024	-768	-1	-1	-1	-1	4		0	0						Untertest4.avi	0	880	547	72	111				0	Content		-72	-111	18510530	1722275416
18525	08:49:03.655	00:00:18.525	1112	-1024	-768	-1	-1	-1	-1	4	-1024	-768	-1	-1	-1	-1	4		0	0						Untertest4.avi	0	880	547	72	111				0	Content		-72	-111	18525333	1722290219
18542	08:49:03.672	00:00:18.542	1113	-1024	-768	-1	-1	-1	-1	4	-1024	-768	-1	-1	-1	-1	4		0	0						Untertest4.avi	0	880	547	72	111				0	Content		-72	-111	18542085	1722306971
18559	08:49:03.689	00:00:18.558	1114	-1024	-768	-1	-1	-1	-1	4	-1024	-768	-1	-1	-1	-1	4		0	0						Untertest4.avi	0	880	547	72	111				0	Content		-72	-111	18558707	1722323593
18575	08:49:03.705	00:00:18.575	1115	-1024	-768	-1	-1	-1	-1	4	-1024	-768	-1	-1	-1	-1	4		0	0						Untertest4.avi	0	880	547	72	111				0	Content		-72	-111	18575333	1722340219
18592	08:49:03.722	00:00:18.591	1116	-1024	-768	-1	-1	-1	-1	4	-1024	-768	-1	-1	-1	-1	4		0	0						Untertest4.avi	0	880	547	72	111				0	Content		-72	-111	18591957	1722356843
18609	08:49:03.739	00:00:18.608	1117	-1024	-768	-1	-1	-1	-1	4	-1024	-768	-1	-1	-1	-1	4		0	0						Untertest4.avi	0	880	547	72	111				0	Content		-72	-111	18608580	1722373466
18626	08:49:03.756	00:00:18.625	1118	-1024	-768	-1	-1	-1	-1	4	-1024	-768	-1	-1	-1	-1	4		0	0						Untertest4.avi	0	880	547	72	111				0	Content		-72	-111	18625774	1722390660
18643	08:49:03.773	00:00:18.643	1119	-1024	-768	-1	-1	-1	-1	4	-1024	-768	-1	-1	-1	-1	4		0	0						Untertest4.avi	0	880	547	72	111				0	Content		-72	-111	18643144	1722408030
18660	08:49:03.790	00:00:18.660	1120	-1024	-768	-1	-1	-1	-1	4	-1024	-768	-1	-1	-1	-1	4		0	0						Untertest4.avi	0	880	547	72	111				0	Content		-72	-111	18660391	1722425277
18675	08:49:03.805	00:00:18.675	1121	-1024	-768	-1	-1	-1	-1	4	-1024	-768	-1	-1	-1	-1	4		0	0						Untertest4.avi	0	880	547	72	111				0	Content		-72	-111	18675192	1722440078
18692	08:49:03.822	00:00:18.691	1122	-1024	-768	-1	-1	-1	-1	4	-1024	-768	-1	-1	-1	-1	4		0	0						Untertest4.avi	0	880	547	72	111				0	Content		-72	-111	18691941	1722456827
18709	08:49:03.839	00:00:18.708	1123	-1024	-768	-1	-1	-1	-1	4	-1024	-768	-1	-1	-1	-1	4		0	0						Untertest4.avi	0	880	547	72	111				0	Content		-72	-111	18708563	1722473449
18725	08:49:03.855	00:00:18.725	1124	-1024	-768	-1	-1	-1	-1	4	-1024	-768	-1	-1	-1	-1	4		0	0						Untertest4.avi	0	880	547	72	111				0	Content		-72	-111	18725186	1722490072
18742	08:49:03.872	00:00:18.741	1125	-1024	-768	-1	-1	-1	-1	4	-1024	-768	-1	-1	-1	-1	4		0	0						Untertest4.avi	0	880	547	72	111				0	Content		-72	-111	18741811	1722506697
18759	08:49:03.889	00:00:18.758	1126	-1024	-768	-1	-1	-1	-1	4	-1024	-768	-1	-1	-1	-1	4		0	0						Untertest4.avi	0	880	547	72	111				0	Content		-72	-111	18758560	1722523446
18776	08:49:03.906	00:00:18.775	1127	-1024	-768	-1	-1	-1	-1	4	-1024	-768	-1	-1	-1	-1	4		0	0						Untertest4.avi	0	880	547	72	111				0	Content		-72	-111	18775629	1722540515
18793	08:49:03.923	00:00:18.793	1128	-1024	-768	-1	-1	-1	-1	4	-1024	-768	-1	-1	-1	-1	4		0	0						Untertest4.avi	0	880	547	72	111				0	Content		-72	-111	18793003	1722557889
18810	08:49:03.940	00:00:18.810	1129	-1024	-768	-1	-1	-1	-1	4	-1024	-768	-1	-1	-1	-1	4		0	0						Untertest4.avi	0	880	547	72	111				0	Content		-72	-111	18810375	1722575261
18825	08:49:03.955	00:00:18.825	1130	-1024	-768	-1	-1	-1	-1	4	-1024	-768	-1	-1	-1	-1	4		0	0						Untertest4.avi	0	880	547	72	111				0	Content		-72	-111	18825181	1722590067
18842	08:49:03.972	00:00:18.841	1131	-1024	-768	-1	-1	-1	-1	4	-1024	-768	-1	-1	-1	-1	4		0	0						Untertest4.avi	0	880	547	72	111				0	Content		-72	-111	18841802	1722606688
18859	08:49:03.989	00:00:18.858	1132	-1024	-768	-1	-1	-1	-1	4	-1024	-768	-1	-1	-1	-1	4		0	0						Untertest4.avi	0	880	547	72	111				0	Content		-72	-111	18858548	1722623434
18875	08:49:04.005	00:00:18.875	1133	-1024	-768	-1	-1	-1	-1	4	-1024	-768	-1	-1	-1	-1	4		0	0						Untertest4.avi	0	880	547	72	111				0	Content		-72	-111	18875172	1722640058
18892	08:49:04.022	00:00:18.891	1134	-1024	-768	-1	-1	-1	-1	4	-1024	-768	-1	-1	-1	-1	4		0	0						Untertest4.avi	0	880	547	72	111				0	Content		-72	-111	18891793	1722656679
18908	08:49:04.038	00:00:18.908	1135	-1024	-768	-1	-1	-1	-1	4	-1024	-768	-1	-1	-1	-1	4		0	0						Untertest4.avi	0	880	547	72	111				0	Content		-72	-111	18908417	1722673303
18926	08:49:04.056	00:00:18.925	1136	-1024	-768	-1	-1	-1	-1	4	-1024	-768	-1	-1	-1	-1	4		0	0						Untertest4.avi	0	880	547	72	111				0	Content		-72	-111	18925612	1722690498
18943	08:49:04.073	00:00:18.942	1137	-1024	-768	-1	-1	-1	-1	4	-1024	-768	-1	-1	-1	-1	4		0	0						Untertest4.avi	0	880	547	72	111				0	Content		-72	-111	18942858	1722707744
18960	08:49:04.090	00:00:18.960	1138	-1024	-768	-1	-1	-1	-1	4	-1024	-768	-1	-1	-1	-1	4		0	0						Untertest4.avi	0	880	547	72	111				0	Content		-72	-111	18960105	1722724991
18975	08:49:04.105	00:00:18.975	1139	-1024	-768	-1	-1	-1	-1	4	-1024	-768	-1	-1	-1	-1	4		0	0						Untertest4.avi	0	880	547	72	111				0	Content		-72	-111	18975024	1722739910
18992	08:49:04.122	00:00:18.991	1140	1700,422	618,3093	0,4570087	0,3746839	515,1429	4,296585	0	1420,102	683,9921	0,2954896	0,4076334	424,9328	3,398238	0	41	1560	651						Untertest4.avi	0	880	547	72	111	1701	505	200	0	Content		1488	540	18991644	1722756530
19008	08:49:04.138	00:00:19.008	1141	1675,597	620,3027	0,4570512	0,3746462	515,2748	4,275635	0	1890,9	605,9141	0,310229	0,4073223	533,1669	4,2668	0	41	1783	613						Untertest4.avi	0	880	547	72	111	1701	505	200	0	Content		1711	502	19008281	1722773167
19025	08:49:04.155	00:00:19.025	1142	1150,407	707,2991	0,4326541	0,3747926	409,7411	3,339003	0	-1024	-768	-1	-1	-1	-1	4	41	1150	707						Untertest4.avi	0	880	547	72	111	1701	505	200	0	Content		1078	596	19025032	1722789918
19042	08:49:04.172	00:00:19.041	1143	1674,655	618,1508	0,4571553	0,3745658	515,2473	4,272182	0	1863,237	614,6216	0,3101702	0,407335	533,1639	4,255844	0	41	1769	616						Untertest4.avi	0	880	547	72	111	1701	505	200	0	Content		1697	505	19041656	1722806542
19058	08:49:04.188	00:00:19.058	1144	1677,636	624,7248	0,457177	0,3746237	515,249	4,253421	0	1869,191	597,5969	0,3101391	0,4074143	533,1208	4,290128	0	41	1773	611						Untertest4.avi	0	880	547	72	111	1701	505	200	0	Content		1701	500	19058278	1722823164
19075	08:49:04.205	00:00:19.074	1145	1669,424	615,2377	0,4571792	0,3747456	515,2535	4,276155	0	1880,611	612,9671	0,3100889	0,4074929	533,1285	4,2677	0	41	1775	614						Untertest4.avi	0	880	547	72	111	1701	505	200	0	Content		1703	503	19074904	1722839790
19092	08:49:04.222	00:00:19.091	1146	1688,677	622,3396	0,4571513	0,3748295	515,2864	4,247469	0	1867,457	613,0757	0,3100398	0,4075716	533,0667	4,233192	0	41	1778	618						Untertest4.avi	0	880	547	72	111	1701	505	200	0	Content		1706	507	19091659	1722856545
19108	08:49:04.238	00:00:19.108	1147	1673,082	623,2393	0,4570766	0,3749388	515,3477	4,229018	0	1874,661	613,4528	0,3099501	0,4076448	532,9642	4,23881	0	41	1774	618						Untertest4.avi	0	880	547	72	111	1701	505	200	0	Content		1702	507	19108282	1722873168
19125	08:49:04.255	00:00:19.124	1148	1666,654	621,1478	0,4570267	0,3750739	515,2553	4,226254	0	1860,076	607,6565	0,3098357	0,4076904	532,9535	4,211935	0	41	1763	614						Untertest4.avi	0	880	547	72	111	1701	505	200	0	Content		1691	503	19124903	1722889789
19142	08:49:04.272	00:00:19.141	1149	1681,308	617,6785	0,4569871	0,3751651	515,1927	4,269584	0	1857,818	611,3319	0,3097571	0,4076878	533,0069	4,213933	0	41	1770	615						Untertest4.avi	0	880	547	72	111	1701	505	200	0	Content		1698	504	19141532	1722906418
19158	08:49:04.288	00:00:19.158	1150	1678,294	612,1309	0,4569449	0,3752836	515,1664	4,240297	0	1881,668	605,5779	0,3096529	0,4077269	533,081	4,252194	0	41	1780	609						Untertest4.avi	0	880	547	72	111	1701	505	200	0	Content		1708	498	19158282	1722923168
19175	08:49:04.305	00:00:19.174	1151	1681,736	619,5442	0,4569072	0,3754513	515,17	4,246392	0	1867,024	616,3994	0,3095766	0,4077994	532,9729	4,236072	0	41	1774	618						Untertest4.avi	0	880	547	72	111	1701	505	200	0	Content		1702	507	19174900	1722939786
19192	08:49:04.322	00:00:19.191	1152	1678,48	622,9691	0,4568211	0,3757024	515,1761	4,218457	0	1850,311	613,0453	0,3094585	0,407932	532,7535	4,217916	0	42	1764	618						Untertest4.avi	0	880	547	72	111	1382	614	133	0	Content		1692	507	19191527	1722956413
19208	08:49:04.338	00:00:19.208	1153	1682,377	632,6149	0,4567489	0,3763106	515,3668	4,238441	0	1844,726	627,8488	0,3093964	0,4084488	533,0067	4,226703	0	42	1764	630						Untertest4.avi	0	880	547	72	111	1382	614	133	0	Content		1692	519	19208151	1722973037
19225	08:49:04.355	00:00:19.224	1154	1628,881	702,4628	0,4566383	0,3775619	515,3409	4,268188	0	1275,044	745,9073	0,2884693	0,410094	387,0853	3,093349	0	42	1452	724						Untertest4.avi	0	880	547	72	111	1382	614	133	0	Content		1380	613	19224900	1722989786
19242	08:49:04.372	00:00:19.241	1155	1629,347	698,7802	0,4564636	0,3782076	515,2902	4,236601	0	1271,7	755,1463	0,2874156	0,4107686	382,6099	3,070015	0	42	1451	727						Untertest4.avi	0	880	547	72	111	1382	614	133	0	Content		1379	616	19241526	1723006412
19258	08:49:04.388	00:00:19.258	1156	-1024	-768	-1	-1	-1	-1	4	-1024	-768	-1	-1	-1	-1	4	42	0	0						Untertest4.avi	0	880	547	72	111	1382	614	133	0	Content		-72	-111	19258148	1723023034
19275	08:49:04.405	00:00:19.274	1157	-1024	-768	-1	-1	-1	-1	4	-1024	-768	-1	-1	-1	-1	4	42	0	0						Untertest4.avi	0	880	547	72	111	1382	614	133	0	Content		-72	-111	19274831	1723039717
19291	08:49:04.421	00:00:19.291	1158	-1024	-768	-1	-1	-1	-1	4	-1024	-768	-1	-1	-1	-1	4	42	0	0						Untertest4.avi	0	880	547	72	111	1382	614	133	0	Content		-72	-111	19291499	1723056385
19308	08:49:04.438	00:00:19.308	1159	1652,876	700,6913	0,4552504	0,3806499	515,2971	4,26014	0	1261,249	757,2319	0,2856808	0,412863	381,3862	3,046403	0	42	1457	729						Untertest4.avi	0	880	547	72	111	1382	614	133	0	Content		1385	618	19308143	1723073029
19325	08:49:04.455	00:00:19.324	1160	-1024	-768	-1	-1	-1	-1	4	-1024	-768	-1	-1	-1	-1	4		0	0						Untertest4.avi	0	880	547	72	111				0	Content		-72	-111	19324768	1723089654
19341	08:49:04.471	00:00:19.341	1161	-1024	-768	-1	-1	-1	-1	4	-1024	-768	-1	-1	-1	-1	4		0	0						Untertest4.avi	0	880	547	72	111				0	Content		-72	-111	19341436	1723106322
19358	08:49:04.488	00:00:19.358	1162	-1024	-768	-1	-1	-1	-1	4	-1024	-768	-1	-1	-1	-1	4		0	0						Untertest4.avi	0	880	547	72	111				0	Content		-72	-111	19358103	1723122989
19375	08:49:04.505	00:00:19.374	1163	-1024	-768	-1	-1	-1	-1	4	-1024	-768	-1	-1	-1	-1	4		0	0						Untertest4.avi	0	880	547	72	111				0	Content		-72	-111	19374770	1723139656
19391	08:49:04.521	00:00:19.391	1164	-1024	-768	-1	-1	-1	-1	4	-1024	-768	-1	-1	-1	-1	4		0	0						Untertest4.avi	0	880	547	72	111				0	Content		-72	-111	19391391	1723156277
19408	08:49:04.538	00:00:19.408	1165	-1024	-768	-1	-1	-1	-1	4	-1024	-768	-1	-1	-1	-1	4		0	0						Untertest4.avi	0	880	547	72	111				0	Content		-72	-111	19408058	1723172944
19425	08:49:04.555	00:00:19.424	1166	-1024	-768	-1	-1	-1	-1	4	-1024	-768	-1	-1	-1	-1	4		0	0						Untertest4.avi	0	880	547	72	111				0	Content		-72	-111	19424722	1723189608
19441	08:49:04.571	00:00:19.441	1167	-1024	-768	-1	-1	-1	-1	4	-1024	-768	-1	-1	-1	-1	4		0	0						Untertest4.avi	0	880	547	72	111				0	Content		-72	-111	19441389	1723206275
19458	08:49:04.588	00:00:19.458	1168	1163,01	569,5245	0,4557765	0,3811194	513,6232	4,214135	0	1230,158	574,593	0,3083678	0,4124225	531,4364	4,182714	0	43	1197	572						Untertest4.avi	0	880	547	72	111	800	361	83	0	Content		1125	461	19458011	1723222897
19475	08:49:04.605	00:00:19.474	1169	1020,882	522,0811	0,4571594	0,3804623	513,5355	4,214678	0	1072,281	497,0179	0,3095393	0,4118026	531,1052	4,100085	0	43	1047	510						Untertest4.avi	0	880	547	72	111	800	361	83	0	Content		975	399	19474772	1723239658
19491	08:49:04.621	00:00:19.491	1170	908,4968	487,639	0,4584945	0,3799541	513,6822	4,207074	0	940,0388	488,377	0,3108647	0,4113429	530,8411	4,188861	0	43	924	488						Untertest4.avi	0	880	547	72	111	800	361	83	0	Content		852	377	19491385	1723256271
19508	08:49:04.638	00:00:19.508	1171	812,1119	461,8121	0,4595867	0,3796523	513,6553	4,223997	0	830,683	453,1371	0,3120078	0,4109943	530,8721	4,187275	0	43	821	457						Untertest4.avi	0	880	547	72	111	800	361	83	0	Content		749	346	19508009	1723272895
19525	08:49:04.655	00:00:19.524	1172	759,7961	442,115	0,460258	0,3794864	513,6489	4,225656	0	752,5015	431,4472	0,3127524	0,4106859	530,8887	4,197778	0	43	756	437						Untertest4.avi	0	880	547	72	111	800	361	83	0	Content		684	326	19524633	1723289519
19541	08:49:04.671	00:00:19.541	1173	746,3955	436,3211	0,4604124	0,3795475	513,6293	4,219658	0	748,3337	421,0822	0,312707	0,4105431	530,7112	4,183521	0	44	747	429						Untertest4.avi	0	880	547	72	111	681	318	400	0	Content		675	318	19541382	1723306268
19558	08:49:04.688	00:00:19.558	1174	755,0697	430,5134	0,4603933	0,3798576	513,6229	4,213267	0	744,8607	422,6152	0,3124465	0,4106288	530,6338	4,185635	0	44	750	427						Untertest4.avi	0	880	547	72	111	681	318	400	0	Content		678	316	19558009	1723322895
19575	08:49:04.705	00:00:19.574	1175	757,0206	431,1135	0,4604876	0,3799756	513,588	4,213057	0	743,1387	421,1155	0,312367	0,4106387	530,638	4,172778	0	44	750	426						Untertest4.avi	0	880	547	72	111	681	318	400	0	Content		678	315	19574631	1723339517
19591	08:49:04.721	00:00:19.591	1176	751,0746	433,148	0,4605932	0,3801628	513,5135	4,204125	0	743,5023	428,1538	0,312326	0,4106574	530,6342	4,164581	0	44	747	431						Untertest4.avi	0	880	547	72	111	681	318	400	0	Content		675	320	19591257	1723356143
19608	08:49:04.738	00:00:19.608	1177	755,72	428,6965	0,4607455	0,3804099	513,5125	4,205914	0	747,5438	425,4872	0,3123569	0,4107152	530,5889	4,131088	0	44	752	427						Untertest4.avi	0	880	547	72	111	681	318	400	0	Content		680	316	19608007	1723372893
19625	08:49:04.755	00:00:19.624	1178	770,8297	428,4559	0,461005	0,3806955	513,4476	4,188807	0	752,4824	424,1099	0,3124913	0,4108111	530,5604	4,159658	0	44	762	426						Untertest4.avi	0	880	547	72	111	681	318	400	0	Content		690	315	19624630	1723389516
19641	08:49:04.771	00:00:19.641	1179	764,4399	432,6424	0,4613431	0,3809195	513,491	4,175821	0	747,3467	422,112	0,3127112	0,4108306	530,4832	4,146813	0	44	756	427						Untertest4.avi	0	880	547	72	111	681	318	400	0	Content		684	316	19641255	1723406141
19658	08:49:04.788	00:00:19.657	1180	765,8677	430,2789	0,4617443	0,3811138	513,3821	4,158367	0	753,1685	421,7709	0,3130234	0,4108269	530,5173	4,118808	0	44	760	426						Untertest4.avi	0	880	547	72	111	681	318	400	0	Content		688	315	19657879	1723422765
19675	08:49:04.805	00:00:19.674	1181	761,0422	432,8451	0,4621639	0,3813551	513,433	4,138306	0	745,826	424,7894	0,3133397	0,4108072	530,4553	4,096363	0	44	753	429						Untertest4.avi	0	880	547	72	111	681	318	400	0	Content		681	318	19674628	1723439514
19691	08:49:04.821	00:00:19.691	1182	756,279	436,2183	0,4625584	0,381621	513,444	4,114625	0	746,0153	426,7717	0,3136507	0,4108872	530,4361	4,048633	0	44	751	431						Untertest4.avi	0	880	547	72	111	681	318	400	0	Content		679	320	19691254	1723456140
19708	08:49:04.838	00:00:19.707	1183	759,8607	434,9607	0,4629176	0,3819934	513,4114	4,077208	0	751,8483	423,8385	0,3139219	0,4110598	530,344	4,02105	0	44	756	429						Untertest4.avi	0	880	547	72	111	681	318	400	0	Content		684	318	19707878	1723472764
19724	08:49:04.854	00:00:19.724	1184	765,9167	431,7321	0,4632139	0,3823547	513,4454	4,017673	0	745,9136	423,0835	0,3141779	0,4112236	530,3361	3,989461	0	44	756	427						Untertest4.avi	0	880	547	72	111	681	318	400	0	Content		684	316	19724500	1723489386
19741	08:49:04.871	00:00:19.741	1185	754,1736	440,4537	0,4634747	0,3826288	513,4166	3,97128	0	745,2379	428,4495	0,3144251	0,4113499	530,2977	3,937663	0	44	750	434						Untertest4.avi	0	880	547	72	111	681	318	400	0	Content		678	323	19741253	1723506139
19758	08:49:04.888	00:00:19.757	1186	753,6837	438,1683	0,4637716	0,3829566	513,4006	3,91994	0	748,1106	431,3049	0,3146623	0,4114776	530,3953	3,896961	0	44	751	435						Untertest4.avi	0	880	547	72	111	681	318	400	0	Content		679	324	19757876	1723522762
19775	08:49:04.905	00:00:19.774	1187	752,0181	434,8788	0,4640198	0,3831972	513,5135	3,889002	0	749,1968	425,3789	0,3148787	0,4115935	530,3125	3,839476	0	44	751	430						Untertest4.avi	0	880	547	72	111	681	318	400	0	Content		679	319	19774501	1723539387
19791	08:49:04.921	00:00:19.791	1188	757,5588	439,5844	0,4642575	0,383375	513,5246	3,836362	0	745,8079	429,6481	0,3150769	0,411686	530,4324	3,809796	0	44	752	435						Untertest4.avi	0	880	547	72	111	681	318	400	0	Content		680	324	19791124	1723556010
19808	08:49:04.938	00:00:19.807	1189	781,5134	403,1866	0,4681043	0,3832108	531,9005	3,921533	0	747,6301	428,0526	0,3152708	0,4117037	530,4188	3,766938	0	44	765	416						Untertest4.avi	0	880	547	72	111	681	318	400	0	Content		693	305	19807874	1723572760
19824	08:49:04.954	00:00:19.824	1190	763,0862	436,8429	0,4647006	0,3836565	513,5851	3,774289	0	753,0421	430,0522	0,3154878	0,4116923	530,5573	3,743888	0	44	758	433						Untertest4.avi	0	880	547	72	111	681	318	400	0	Content		686	322	19824499	1723589385
19841	08:49:04.971	00:00:19.841	1191	759,6366	442,6249	0,4649004	0,383753	513,6934	3,726088	0	748,4586	429,3222	0,3156549	0,4116495	530,5997	3,701493	0	44	754	436						Untertest4.avi	0	880	547	72	111	681	318	400	0	Content		682	325	19841122	1723606008
19858	08:49:04.988	00:00:19.857	1192	751,0062	445,9566	0,4651195	0,383837	513,7123	3,71165	0	744,3672	440,1589	0,3158484	0,411612	530,642	3,677679	0	44	748	443						Untertest4.avi	0	880	547	72	111	681	318	400	0	Content		676	332	19857758	1723622644
19874	08:49:05.004	00:00:19.874	1193	760,9019	443,0826	0,465275	0,3838909	513,6846	3,665182	0	748,8976	436,2114	0,3160186	0,4116355	530,6053	3,630815	0	44	755	440						Untertest4.avi	0	880	547	72	111	681	318	400	0	Content		683	329	19874497	1723639383
19891	08:49:05.021	00:00:19.891	1194	756,4166	443,5868	0,465425	0,3839125	513,8201	3,632592	0	747,6015	428,8382	0,3161477	0,4116137	530,6766	3,612043	0	44	752	436						Untertest4.avi	0	880	547	72	111	681	318	400	0	Content		680	325	19891122	1723656008
19908	08:49:05.038	00:00:19.907	1195	757,5037	445,4609	0,4655131	0,3837889	513,9169	3,624187	0	750,2847	428,5187	0,3162869	0,4114769	530,8696	3,539814	0	44	754	437						Untertest4.avi	0	880	547	72	111	681	318	400	0	Content		682	326	19907750	1723672636
19924	08:49:05.054	00:00:19.924	1196	814,2632	372,2502	0,4647167	0,3823	514,1174	3,566536	0	822,4822	342,6897	0,3160118	0,4098851	531,1567	3,496898	0	44	818	357						Untertest4.avi	0	880	547	72	111	681	318	400	0	Content		746	246	19924365	1723689251
19941	08:49:05.071	00:00:19.941	1197	811,0491	386,2036	0,463572	0,3802892	514,6353	3,559944	0	914,9632	231,5465	0,3153791	0,407581	531,6166	3,460234	0	45	863	309						Untertest4.avi	0	880	547	72	111	910	-30	166	0	Content		791	198	19941116	1723706002
19958	08:49:05.088	00:00:19.957	1198	976,5574	125,2397	0,4632434	0,3789861	514,8953	3,423317	0	992,3224	99,80305	0,3151505	0,4060729	531,9263	3,394018	0	45	984	113						Untertest4.avi	0	880	547	72	111	910	-30	166	0	Content		912	2	19957749	1723722635
19974	08:49:05.104	00:00:19.974	1199	968,259	70,96841	0,4633397	0,3787583	515,1439	3,428839	0	992,4172	58,86647	0,3151527	0,4057966	532,3151	3,444375	0	45	980	65						Untertest4.avi	0	880	547	72	111	910	-30	166	0	Content		908	-46	19974365	1723739251
19991	08:49:05.121	00:00:19.990	1200	972,0972	84,19599	0,4635116	0,378522	515,0529	3,434613	0	993,2614	71,26993	0,3151194	0,4055791	532,2522	3,404761	0	45	983	78						Untertest4.avi	0	880	547	72	111	910	-30	166	0	Content		911	-33	19990989	1723755875
20008	08:49:05.138	00:00:20.007	1201	965,5671	88,1011	0,4636149	0,3780935	514,9623	3,422495	0	999,8571	65,88323	0,315153	0,405212	532,4013	3,413935	0	45	983	77						Untertest4.avi	0	880	547	72	111	910	-30	166	0	Content		911	-34	20007745	1723772631
20024	08:49:05.154	00:00:20.024	1202	979,2773	93,05629	0,4637591	0,3777637	514,9799	3,385328	0	995,4084	72,76364	0,3151651	0,4048842	532,3279	3,375791	0	45	987	83						Untertest4.avi	0	880	547	72	111	910	-30	166	0	Content		915	-28	20024361	1723789247
20041	08:49:05.171	00:00:20.040	1203	968,1591	82,8204	0,4638266	0,3775143	515,0815	3,400927	0	993,2839	73,17345	0,3152129	0,4046086	532,4998	3,377193	0	45	981	78						Untertest4.avi	0	880	547	72	111	910	-30	166	0	Content		909	-33	20040990	1723805876
20058	08:49:05.188	00:00:20.057	1204	965,8708	84,42988	0,4638554	0,3771908	515,2084	3,357652	0	986,3843	78,03407	0,3152311	0,4042914	532,3792	3,402969	0	45	976	81						Untertest4.avi	0	880	547	72	111	910	-30	166	0	Content		904	-30	20057614	1723822500
20074	08:49:05.204	00:00:20.074	1205	976,0888	98,82429	0,4640211	0,3766351	515,0886	3,333393	0	987,6377	78,25328	0,3151966	0,4038662	532,2315	3,324539	0	45	982	89						Untertest4.avi	0	880	547	72	111	910	-30	166	0	Content		910	-22	20074364	1723839250
20091	08:49:05.221	00:00:20.090	1206	981,16	96,14133	0,4640698	0,3764014	515,1744	3,35036	0	980,6922	91,70723	0,3152359	0,4036294	532,3101	3,321159	0	45	981	94						Untertest4.avi	0	880	547	72	111	910	-30	166	0	Content		909	-17	20090982	1723855868
20108	08:49:05.238	00:00:20.107	1207	982,4182	72,07798	0,4640587	0,3759089	515,2114	3,329074	0	992,1714	56,92054	0,3153676	0,4031047	532,3352	3,2889	0	46	987	64						Untertest4.avi	0	880	547	72	111	956	-176	483	0	Content		915	-47	20107611	1723872497
20124	08:49:05.254	00:00:20.124	1208	1012,826	-18,9163	0,4640819	0,3746686	515,8036	3,291162	0	1027	-80,19737	0,3157179	0,4020479	532,8487	3,282547	0	46	1020	-50						Untertest4.avi	0	880	547	72	111	956	-176	483	0	Content		948	-161	20124233	1723889119
20141	08:49:05.271	00:00:20.140	1209	1021,249	-37,09998	0,4641334	0,3745148	515,8242	3,324389	0	1038,304	-94,76991	0,3156054	0,4019194	532,9662	3,303154	0	46	1030	-66						Untertest4.avi	0	880	547	72	111	956	-176	483	0	Content		958	-177	20140981	1723905867
20158	08:49:05.288	00:00:20.157	1210	1014,897	-41,21135	0,4641314	0,3746123	515,7977	3,312251	0	1035,42	-77,98193	0,3155444	0,4020287	532,9994	3,314617	0	46	1025	-60						Untertest4.avi	0	880	547	72	111	956	-176	483	0	Content		953	-171	20157606	1723922492
20174	08:49:05.304	00:00:20.174	1211	1016,603	-34,57573	0,4641202	0,3744829	515,8243	3,297731	0	1035,298	-86,53555	0,3154912	0,4019028	533,0163	3,264211	0	46	1026	-61						Untertest4.avi	0	880	547	72	111	956	-176	483	0	Content		954	-172	20174230	1723939116
20191	08:49:05.321	00:00:20.190	1212	1016,921	-36,21676	0,4640899	0,3744268	515,847	3,291878	0	1032,324	-83,87234	0,3154078	0,4017793	532,9911	3,277111	0	46	1025	-60						Untertest4.avi	0	880	547	72	111	956	-176	483	0	Content		953	-171	20190983	1723955869
20208	08:49:05.338	00:00:20.207	1213	1025,523	-42,80226	0,4640318	0,3743585	515,8976	3,309314	0	1030,643	-75,87066	0,3153015	0,4015704	532,9523	3,270921	0	46	1028	-59						Untertest4.avi	0	880	547	72	111	956	-176	483	0	Content		956	-170	20207609	1723972495
20224	08:49:05.354	00:00:20.224	1214	1021,146	-39,53664	0,4639406	0,3742835	515,8721	3,299175	0	1030,784	-87,50423	0,3151949	0,4014548	533,1135	3,2717	0	46	1026	-64						Untertest4.avi	0	880	547	72	111	956	-176	483	0	Content		954	-175	20224228	1723989114
20241	08:49:05.371	00:00:20.240	1215	1024,599	-48,71157	0,4638123	0,3741741	515,8173	3,295558	0	1041,673	-84,30165	0,3150743	0,4013635	533,1252	3,273973	0	46	1033	-67						Untertest4.avi	0	880	547	72	111	956	-176	483	0	Content		961	-178	20240853	1724005739
20257	08:49:05.387	00:00:20.257	1216	1018,609	-36,87424	0,4637172	0,3740757	515,6666	3,278233	0	1045,253	-89,19229	0,314963	0,4012745	533,1604	3,249166	0	46	1032	-63						Untertest4.avi	0	880	547	72	111	956	-176	483	0	Content		960	-174	20257478	1724022364
20274	08:49:05.404	00:00:20.274	1217	1019,806	-41,66322	0,4635969	0,3739628	515,8235	3,297633	0	1035,75	-86,54274	0,3148205	0,4011882	533,1468	3,246353	0	46	1028	-64						Untertest4.avi	0	880	547	72	111	956	-176	483	0	Content		956	-175	20274227	1724039113
20291	08:49:05.421	00:00:20.290	1218	1021,094	-48,26185	0,4635285	0,3738373	515,894	3,308232	0	1025,428	-89,8635	0,3147287	0,4010452	533,1268	3,261247	0	46	1023	-69						Untertest4.avi	0	880	547	72	111	956	-176	483	0	Content		951	-180	20290851	1724055737
20307	08:49:05.437	00:00:20.307	1219	1018,859	-43,16244	0,4635344	0,3735963	515,9019	3,286723	0	1036,891	-96,83965	0,3146984	0,4008906	533,1469	3,299805	0	46	1028	-70						Untertest4.avi	0	880	547	72	111	956	-176	483	0	Content		956	-181	20307476	1724072362
20324	08:49:05.454	00:00:20.324	1220	1020,348	-47,88552	0,4636239	0,3733845	515,8969	3,293706	0	1030,38	-83,77965	0,3147326	0,4007351	533,0593	3,297362	0	46	1025	-66						Untertest4.avi	0	880	547	72	111	956	-176	483	0	Content		953	-177	20324224	1724089110
20341	08:49:05.471	00:00:20.340	1221	1025,61	-48,60815	0,4638586	0,3731983	515,9211	3,324877	0	1032,354	-82,28351	0,3148573	0,4006097	532,8837	3,298972	0	46	1029	-65						Untertest4.avi	0	880	547	72	111	956	-176	483	0	Content		957	-176	20340855	1724105741
20357	08:49:05.487	00:00:20.357	1222	1024,722	-46,76583	0,4641097	0,3730092	515,9487	3,342591	0	1031,949	-79,53108	0,3150675	0,4004436	533,0663	3,323464	0	46	1028	-63						Untertest4.avi	0	880	547	72	111	956	-176	483	0	Content		956	-174	20357478	1724122364
20374	08:49:05.504	00:00:20.374	1223	1026,243	-45,12654	0,4644245	0,3728379	515,9662	3,338536	0	1025,452	-83,36842	0,3152887	0,4002303	532,9765	3,319452	0	46	1026	-64						Untertest4.avi	0	880	547	72	111	956	-176	483	0	Content		954	-175	20374099	1724138985
20391	08:49:05.521	00:00:20.390	1224	1026,116	-46,99843	0,4647163	0,3728018	515,9075	3,352002	0	1036,074	-89,95918	0,3155284	0,4000874	533,0551	3,350397	0	46	1031	-68						Untertest4.avi	0	880	547	72	111	956	-176	483	0	Content		959	-179	20390849	1724155735
20407	08:49:05.537	00:00:20.407	1225	1033,539	-52,87386	0,465025	0,3728633	515,967	3,380618	0	1037,043	-89,21217	0,3157492	0,3999514	532,924	3,357571	0	46	1035	-71						Untertest4.avi	0	880	547	72	111	956	-176	483	0	Content		963	-182	20407473	1724172359
20424	08:49:05.554	00:00:20.424	1226	1029,655	-55,56611	0,4653086	0,3729976	515,9588	3,397929	0	1027,309	-76,9559	0,3159757	0,39991	532,9492	3,38522	0	46	1028	-66						Untertest4.avi	0	880	547	72	111	956	-176	483	0	Content		956	-177	20424099	1724188985
20441	08:49:05.571	00:00:20.440	1227	1024,271	-52,87741	0,4655387	0,3731506	515,8193	3,445417	0	1034,5	-96,63416	0,3161543	0,3998548	532,8879	3,417928	0	46	1029	-75						Untertest4.avi	0	880	547	72	111	956	-176	483	0	Content		957	-186	20440721	1724205607
20457	08:49:05.587	00:00:20.457	1228	1029,493	-53,71571	0,4657897	0,3732759	515,9269	3,442181	0	1036,7	-94,07231	0,3163387	0,3997864	532,697	3,394862	0	46	1033	-74						Untertest4.avi	0	880	547	72	111	956	-176	483	0	Content		961	-185	20457469	1724222355
20474	08:49:05.604	00:00:20.474	1229	1022,585	-45,52958	0,465978	0,3732938	515,8063	3,456391	0	1032,495	-89,41527	0,3165243	0,3996755	532,8421	3,426873	0	46	1028	-67						Untertest4.avi	0	880	547	72	111	956	-176	483	0	Content		956	-178	20474093	1724238979
20491	08:49:05.621	00:00:20.490	1230	1026,634	-56,37067	0,4662244	0,3731192	515,8476	3,493566	0	1034,786	-92,71364	0,3167428	0,3994298	532,7556	3,44653	0	46	1031	-75						Untertest4.avi	0	880	547	72	111	956	-176	483	0	Content		959	-186	20490719	1724255605
20507	08:49:05.637	00:00:20.507	1231	1025,668	-54,095	0,4664938	0,3728109	515,8293	3,476026	0	1032,893	-83,93736	0,3169534	0,3990258	532,7269	3,459561	0	46	1029	-69						Untertest4.avi	0	880	547	72	111	956	-176	483	0	Content		957	-180	20507341	1724272227
20524	08:49:05.654	00:00:20.524	1232	1024,568	-53,88133	0,4667992	0,3724459	515,8834	3,479565	0	1029,029	-91,84526	0,3172252	0,3986175	532,7211	3,478359	0	46	1027	-73						Untertest4.avi	0	880	547	72	111	956	-176	483	0	Content		955	-184	20524094	1724288980
20541	08:49:05.671	00:00:20.540	1233	1012,635	-53,34992	0,4671156	0,3720667	515,771	3,496363	0	1031,365	-83,36273	0,3174962	0,3981512	532,8076	3,475047	0	46	1022	-68						Untertest4.avi	0	880	547	72	111	956	-176	483	0	Content		950	-179	20540715	1724305601
20557	08:49:05.687	00:00:20.557	1234	1023,956	-40,63083	0,467544	0,3717018	515,7903	3,512334	0	1031,393	-83,25716	0,317878	0,3977301	532,7434	3,49985	0	46	1028	-62						Untertest4.avi	0	880	547	72	111	956	-176	483	0	Content		956	-173	20557341	1724322227
20574	08:49:05.704	00:00:20.573	1235	900,8848	-61,19888	0,4691058	0,3718686	515,5812	3,559933	0	858,7498	-39,62316	0,3199572	0,3972873	532,5822	3,520721	0	46	880	-50						Untertest4.avi	0	880	547	72	111	956	-176	483	0	Content		808	-161	20573965	1724338851
20591	08:49:05.721	00:00:20.590	1236	719,9501	-51,83797	0,4714942	0,3712494	515,8478	3,551136	0	674,6363	-28,7482	0,322656	0,3968919	532,452	3,527108	0	47	697	-40						Untertest4.avi	0	880	547	72	111	465	-163	300	0	Content		625	-151	20590717	1724355603
20607	08:49:05.737	00:00:20.607	1237	606,4403	-52,50873	0,4732078	0,3711402	515,9694	3,575	0	558,3887	-35,67741	0,3241021	0,3966914	532,3449	3,51726	0	47	582	-44						Untertest4.avi	0	880	547	72	111	465	-163	300	0	Content		510	-155	20607339	1724372225
20624	08:49:05.754	00:00:20.623	1238	537,356	-54,80416	0,4741521	0,3710444	515,8315	3,595201	0	518,9791	-49,15195	0,3245336	0,3964496	532,3156	3,527798	0	47	528	-52						Untertest4.avi	0	880	547	72	111	465	-163	300	0	Content		456	-163	20623965	1724388851
20641	08:49:05.771	00:00:20.640	1239	548,4341	-54,98453	0,4743203	0,3709377	515,8113	3,591369	0	542,1171	-45,09218	0,3243916	0,3961193	532,195	3,538244	0	47	545	-50						Untertest4.avi	0	880	547	72	111	465	-163	300	0	Content		473	-161	20640586	1724405472
20657	08:49:05.787	00:00:20.657	1240	551,9582	-52,42104	0,4744861	0,3708051	515,7744	3,607104	0	534,811	-37,28563	0,3244562	0,3958954	532,1975	3,562526	0	47	543	-45						Untertest4.avi	0	880	547	72	111	465	-163	300	0	Content		471	-156	20657337	1724422223
20674	08:49:05.804	00:00:20.673	1241	555,8712	-55,39182	0,474674	0,3706601	515,689	3,61065	0	533,6475	-57,14546	0,324526	0,3956749	532,1801	3,542391	0	47	545	-56						Untertest4.avi	0	880	547	72	111	465	-163	300	0	Content		473	-167	20673960	1724438846
20691	08:49:05.821	00:00:20.690	1242	535,728	-52,29419	0,4747063	0,3705299	515,6738	3,611115	0	538,3152	-42,85567	0,3245898	0,3953989	532,111	3,558882	0	47	537	-48						Untertest4.avi	0	880	547	72	111	465	-163	300	0	Content		465	-159	20690587	1724455473
20707	08:49:05.837	00:00:20.707	1243	535,3145	-55,09063	0,4748134	0,3703332	515,6471	3,652145	0	537,4402	-50,90602	0,324635	0,3950984	532,1871	3,587073	0	47	536	-53						Untertest4.avi	0	880	547	72	111	465	-163	300	0	Content		464	-164	20707210	1724472096
20724	08:49:05.854	00:00:20.723	1244	543,4669	-59,22564	0,4749352	0,3700832	515,5997	3,638289	0	530,8186	-45,76997	0,3246606	0,3947064	532,1803	3,608995	0	47	537	-52						Untertest4.avi	0	880	547	72	111	465	-163	300	0	Content		465	-163	20723959	1724488845
20741	08:49:05.871	00:00:20.740	1245	537,7694	-55,18665	0,4749793	0,3698421	515,603	3,648965	0	538,7582	-46,75116	0,3246655	0,3943557	532,1762	3,612725	0	47	538	-51						Untertest4.avi	0	880	547	72	111	465	-163	300	0	Content		466	-162	20740583	1724505469
20757	08:49:05.887	00:00:20.757	1246	535,0483	-57,93801	0,4749333	0,3695715	515,7735	3,687731	0	530,9697	-48,44766	0,3246143	0,3939124	532,1137	3,62592	0	47	533	-53						Untertest4.avi	0	880	547	72	111	465	-163	300	0	Content		461	-164	20757208	1724522094
20774	08:49:05.904	00:00:20.773	1247	535,3961	-52,75876	0,4748844	0,3693049	515,6461	3,667216	0	544,6354	-41,9055	0,3245381	0,3935871	532,1095	3,601942	0	47	540	-47						Untertest4.avi	0	880	547	72	111	465	-163	300	0	Content		468	-158	20773831	1724538717
20791	08:49:05.921	00:00:20.790	1248	539,9926	-52,33237	0,4747022	0,3692313	515,6898	3,644981	0	539,3023	-54,77752	0,324351	0,3934267	532,3079	3,657255	0	47	540	-54						Untertest4.avi	0	880	547	72	111	465	-163	300	0	Content		468	-165	20790581	1724555467
20807	08:49:05.937	00:00:20.807	1249	540,1446	-51,84065	0,4744783	0,3692102	515,6996	3,658294	0	533,5763	-52,81257	0,324128	0,3933221	532,1613	3,630046	0	47	537	-52						Untertest4.avi	0	880	547	72	111	465	-163	300	0	Content		465	-163	20807204	1724572090
20824	08:49:05.954	00:00:20.823	1250	532,694	-53,23037	0,4741489	0,3692606	515,7467	3,663293	0	534,3002	-51,80849	0,3238312	0,3933366	532,3863	3,668356	0	47	533	-53						Untertest4.avi	0	880	547	72	111	465	-163	300	0	Content		461	-164	20823828	1724588714
20840	08:49:05.970	00:00:20.840	1251	542,8121	-50,74717	0,4738441	0,3692816	515,6024	3,662701	0	537,5272	-52,64912	0,3235132	0,3933009	532,3032	3,628325	0	47	540	-52						Untertest4.avi	0	880	547	72	111	465	-163	300	0	Content		468	-163	20840451	1724605337
20857	08:49:05.987	00:00:20.857	1252	537,038	-56,97659	0,4734876	0,3692252	515,791	3,680378	0	526,6926	-43,29644	0,3231935	0,3931464	532,3593	3,663546	0	47	532	-50						Untertest4.avi	0	880	547	72	111	465	-163	300	0	Content		460	-161	20857201	1724622087
20874	08:49:06.004	00:00:20.873	1253	541,6369	-55,44911	0,4731722	0,3690619	515,8373	3,672429	0	527,8214	-48,13907	0,3228567	0,3929282	532,3638	3,644496	0	47	535	-52						Untertest4.avi	0	880	547	72	111	465	-163	300	0	Content		463	-163	20873824	1724638710
20890	08:49:06.020	00:00:20.890	1254	473,7592	-49,97125	0,4736833	0,3689055	516,0334	3,668214	0	449,7354	-40,15779	0,3238141	0,3928265	532,489	3,64992	0	48	462	-45						Untertest4.avi	0	880	547	72	111	229	-156	233	0	Content		390	-156	20890450	1724655336
20907	08:49:06.037	00:00:20.907	1255	349,9763	-50,876	0,4748638	0,3687064	516,3458	3,618881	0	327,6562	-35,59058	0,3254746	0,392718	532,7048	3,62819	0	48	339	-43						Untertest4.avi	0	880	547	72	111	229	-156	233	0	Content		267	-154	20907198	1724672084
20924	08:49:06.054	00:00:20.923	1256	298,6217	-41,89444	0,4754585	0,3685032	516,2906	3,622864	0	292,9739	-20,67445	0,3256365	0,3922332	532,6121	3,62388	0	48	296	-31						Untertest4.avi	0	880	547	72	111	229	-156	233	0	Content		224	-142	20923823	1724688709
20940	08:49:06.070	00:00:20.940	1257	298,2516	-42,44218	0,4753551	0,3682775	516,3657	3,595451	0	298,9871	-29,75353	0,3253336	0,3916931	532,776	3,618705	0	48	299	-36						Untertest4.avi	0	880	547	72	111	229	-156	233	0	Content		227	-147	20940445	1724705331
20957	08:49:06.087	00:00:20.957	1258	303,9071	-49,80323	0,4753301	0,3681484	516,364	3,601469	0	294,7876	-35,69376	0,3252482	0,3912723	532,6522	3,580185	0	48	299	-43						Untertest4.avi	0	880	547	72	111	229	-156	233	0	Content		227	-154	20957070	1724721956
20974	08:49:06.104	00:00:20.973	1259	299,6571	-59,98008	0,4752872	0,3682701	516,6848	3,620191	0	289,0279	-47,0044	0,325126	0,3911361	532,7697	3,581632	0	48	294	-53						Untertest4.avi	0	880	547	72	111	229	-156	233	0	Content		222	-164	20973694	1724738580
20990	08:49:06.120	00:00:20.990	1260	304,1889	-54,55413	0,4752241	0,3682759	516,6787	3,599057	0	297,2425	-49,46383	0,3250285	0,3909202	532,7363	3,582298	0	48	301	-52						Untertest4.avi	0	880	547	72	111	229	-156	233	0	Content		229	-163	20990444	1724755330
21007	08:49:06.137	00:00:21.007	1261	303,4052	-62,24065	0,4751424	0,36834	516,7358	3,608515	0	303,3913	-49,47308	0,3249007	0,3907847	532,7808	3,572481	0	48	303	-56						Untertest4.avi	0	880	547	72	111	229	-156	233	0	Content		231	-167	21007065	1724771951
21024	08:49:06.154	00:00:21.023	1262	302,3237	-65,78263	0,4750336	0,3684474	516,7772	3,582428	0	301,0279	-48,99246	0,3247151	0,3906986	532,9262	3,565522	0	48	302	-57						Untertest4.avi	0	880	547	72	111	229	-156	233	0	Content		230	-168	21023691	1724788577
21040	08:49:06.170	00:00:21.040	1263	304,5687	-64,57422	0,4748971	0,3685533	516,7496	3,597199	0	298,2061	-54,53661	0,3245825	0,3906253	532,9229	3,564262	0	48	301	-60						Untertest4.avi	0	880	547	72	111	229	-156	233	0	Content		229	-171	21040440	1724805326
21057	08:49:06.187	00:00:21.057	1264	302,7203	-66,72397	0,4747675	0,3687329	516,764	3,581521	0	297,575	-42,44013	0,3244236	0,3905709	532,8817	3,576429	0	48	300	-55						Untertest4.avi	0	880	547	72	111	229	-156	233	0	Content		228	-166	21057066	1724821952
21074	08:49:06.204	00:00:21.073	1265	300,5946	-63,14702	0,4747012	0,3689122	516,7592	3,562642	0	300,5154	-53,26489	0,3242751	0,3905463	532,8389	3,533935	0	48	301	-58						Untertest4.avi	0	880	547	72	111	229	-156	233	0	Content		229	-169	21073692	1724838578
21090	08:49:06.220	00:00:21.090	1266	367,8755	47,71439	0,4737933	0,3694721	516,5298	3,55427	0	350,796	9,713407	0,3233685	0,3910846	532,4088	3,490015	0	48	359	29						Untertest4.avi	0	880	547	72	111	229	-156	233	0	Content		287	-82	21090316	1724855202
21107	08:49:06.237	00:00:21.107	1267	371,2591	82,91283	0,4718381	0,3715923	516,027	3,546489	0	346,856	21,91011	0,3220586	0,393178	532,28	3,437297	0	48	359	52						Untertest4.avi	0	880	547	72	111	229	-156	233	0	Content		287	-59	21107064	1724871950
21124	08:49:06.254	00:00:21.123	1268	-1024	-768	-1	-1	-1	-1	4	-1024	-768	-1	-1	-1	-1	4	49	0	0						Untertest4.avi	0	880	547	72	111	457	301	266	0	Content		-72	-111	21123689	1724888575
21140	08:49:06.270	00:00:21.140	1269	544,6241	393,7295	0,4702171	0,3753038	515,7389	3,516722	0	541,5401	382,3732	0,3211159	0,39646	531,8859	3,533436	0	49	543	388						Untertest4.avi	0	880	547	72	111	457	301	266	0	Content		471	277	21140312	1724905198
21157	08:49:06.287	00:00:21.156	1270	534,3448	427,1938	0,4701604	0,3764462	515,6627	3,534833	0	534,3513	415,1226	0,3208918	0,3974284	531,8202	3,45189	0	49	534	421						Untertest4.avi	0	880	547	72	111	457	301	266	0	Content		462	310	21156936	1724921822
21174	08:49:06.304	00:00:21.173	1271	534,1304	417,8489	0,4703012	0,3770986	515,5405	3,486481	0	524,1579	406,7356	0,3206806	0,3978715	531,5623	3,469481	0	49	529	412						Untertest4.avi	0	880	547	72	111	457	301	266	0	Content		457	301	21173686	1724938572
21190	08:49:06.320	00:00:21.190	1272	540,005	409,446	0,4703996	0,3778952	515,4191	3,447628	0	536,1399	406,2219	0,3205034	0,3983828	531,6199	3,437975	0	49	538	408						Untertest4.avi	0	880	547	72	111	457	301	266	0	Content		466	297	21190310	1724955196
21207	08:49:06.337	00:00:21.206	1273	529,6345	422,4214	0,4705431	0,3784689	515,3406	3,432476	0	523,9611	411,4197	0,3203411	0,3986835	531,3358	3,374869	0	49	527	417						Untertest4.avi	0	880	547	72	111	457	301	266	0	Content		455	306	21206932	1724971818
21224	08:49:06.354	00:00:21.223	1274	530,5609	417,1775	0,4707009	0,3791136	515,2253	3,398227	0	521,054	413,0593	0,3203426	0,398935	531,4426	3,396804	0	49	526	415						Untertest4.avi	0	880	547	72	111	457	301	266	0	Content		454	304	21223558	1724988444
21240	08:49:06.370	00:00:21.240	1275	524,5267	419,0844	0,4709909	0,3795417	515,3071	3,419399	0	522,0128	405,8415	0,3203989	0,3990459	531,2543	3,364915	0	49	523	412						Untertest4.avi	0	880	547	72	111	457	301	266	0	Content		451	301	21240308	1725005194
21257	08:49:06.387	00:00:21.256	1276	554,8776	382,1232	0,471451	0,3797829	515,122	3,286508	0	533,9656	400,6171	0,3205441	0,39894	531,005	3,35115	0	49	544	391						Untertest4.avi	0	880	547	72	111	457	301	266	0	Content		472	280	21256931	1725021817
21274	08:49:06.404	00:00:21.273	1277	555,8193	367,387	0,4717033	0,3799383	515,05	3,211253	0	525,8502	399,4222	0,3206183	0,3986897	530,9029	3,346093	0	49	541	383						Untertest4.avi	0	880	547	72	111	457	301	266	0	Content		469	272	21273553	1725038439
21290	08:49:06.420	00:00:21.290	1278	-1024	-768	-1	-1	-1	-1	4	-1024	-768	-1	-1	-1	-1	4	49	0	0						Untertest4.avi	0	880	547	72	111	457	301	266	0	Content		-72	-111	21290178	1725055064
21307	08:49:06.437	00:00:21.306	1279	526,0222	412,4507	0,4718781	0,3799939	514,8582	3,30666	0	529,9454	415,8296	0,3205639	0,3978865	530,4572	3,31501	0	49	528	414						Untertest4.avi	0	880	547	72	111	457	301	266	0	Content		456	303	21306928	1725071814
21324	08:49:06.454	00:00:21.323	1280	525,4607	418,2027	0,4720207	0,3801327	514,8512	3,307832	0	527,5345	406,7089	0,3205792	0,3976152	530,3759	3,275118	0	49	526	412						Untertest4.avi	0	880	547	72	111	457	301	266	0	Content		454	301	21323551	1725088437
21340	08:49:06.470	00:00:21.340	1281	527,2719	410,6441	0,4721658	0,3803777	514,6915	3,283635	0	536,2949	414,7133	0,3206258	0,3973849	530,3917	3,24301	0	49	532	413						Untertest4.avi	0	880	547	72	111	457	301	266	0	Content		460	302	21340174	1725105060
21357	08:49:06.487	00:00:21.356	1282	517,6287	421,7172	0,4723705	0,380779	514,621	3,237168	0	529,5842	414,9174	0,3206588	0,3973253	530,2591	3,238726	0	49	524	418						Untertest4.avi	0	880	547	72	111	457	301	266	0	Content		452	307	21356798	1725121684
21374	08:49:06.504	00:00:21.373	1283	535,9025	413,2078	0,4726445	0,381512	514,4174	3,194741	0	536,6298	412,6244	0,3207433	0,3975121	529,9932	3,18943	0	49	536	413						Untertest4.avi	0	880	547	72	111	457	301	266	0	Content		464	302	21373546	1725138432
21390	08:49:06.520	00:00:21.390	1284	518,7698	411,9017	0,4729423	0,3824514	514,3859	3,190861	0	532,0811	408,3127	0,3208883	0,3978852	529,6636	3,140003	0	50	525	410						Untertest4.avi	0	880	547	72	111	469	354	100	0	Content		453	299	21390173	1725155059
21407	08:49:06.537	00:00:21.406	1285	523,8892	409,7318	0,4732992	0,3835943	514,2838	3,128616	0	541,475	404,2628	0,3210213	0,3984304	529,5999	3,072946	0	50	533	407						Untertest4.avi	0	880	547	72	111	469	354	100	0	Content		461	296	21406793	1725171679
21423	08:49:06.553	00:00:21.423	1286	524,1287	424,603	0,4735801	0,3849432	514,0572	3,114682	0	536,539	414,3941	0,3211614	0,3991248	529,254	3,074454	0	50	530	419						Untertest4.avi	0	880	547	72	111	469	354	100	0	Content		458	308	21423417	1725188303
21440	08:49:06.570	00:00:21.440	1287	542,1417	522,7973	0,4730566	0,3876734	513,9097	3,11687	0	558,314	498,27	0,3211775	0,4008802	529,0426	3,094606	0	50	550	511						Untertest4.avi	0	880	547	72	111	469	354	100	0	Content		478	400	21440166	1725205052
21457	08:49:06.587	00:00:21.456	1288	567,894	605,9603	0,4727336	0,3896696	513,8192	3,082713	0	580,6261	595,2861	0,3211501	0,4021993	528,6768	3,053974	0	50	574	601						Untertest4.avi	0	880	547	72	111	469	354	100	0	Content		502	490	21456790	1725221676
21473	08:49:06.603	00:00:21.473	1289	630,878	650,0286	0,4731251	0,3903469	513,9891	3,033964	0	643,7051	643,3036	0,3204762	0,4030206	529,2038	3,029196	0	50	637	647						Untertest4.avi	0	880	547	72	111	469	354	100	0	Content		565	536	21473415	1725238301
21490	08:49:06.620	00:00:21.490	1290	-1024	-768	-1	-1	-1	-1	4	-1024	-768	-1	-1	-1	-1	4		0	0						Untertest4.avi	0	880	547	72	111				0	Content		-72	-111	21490038	1725254924
21507	08:49:06.637	00:00:21.506	1291	-1024	-768	-1	-1	-1	-1	4	-1024	-768	-1	-1	-1	-1	4		0	0						Untertest4.avi	0	880	547	72	111				0	Content		-72	-111	21506785	1725271671
21523	08:49:06.653	00:00:21.523	1292	-1024	-768	-1	-1	-1	-1	4	-1024	-768	-1	-1	-1	-1	4		0	0						Untertest4.avi	0	880	547	72	111				0	Content		-72	-111	21523408	1725288294
21540	08:49:06.670	00:00:21.540	1293	-1024	-768	-1	-1	-1	-1	4	-1024	-768	-1	-1	-1	-1	4		0	0						Untertest4.avi	0	880	547	72	111				0	Content		-72	-111	21540031	1725304917
21557	08:49:06.687	00:00:21.556	1294	-1024	-768	-1	-1	-1	-1	4	-1024	-768	-1	-1	-1	-1	4		0	0						Untertest4.avi	0	880	547	72	111				0	Content		-72	-111	21556653	1725321539
21573	08:49:06.703	00:00:21.573	1295	-1024	-768	-1	-1	-1	-1	4	-1024	-768	-1	-1	-1	-1	4		0	0						Untertest4.avi	0	880	547	72	111				0	Content		-72	-111	21573401	1725338287
21590	08:49:06.720	00:00:21.590	1296	-1024	-768	-1	-1	-1	-1	4	-1024	-768	-1	-1	-1	-1	4		0	0						Untertest4.avi	0	880	547	72	111				0	Content		-72	-111	21590026	1725354912
21607	08:49:06.737	00:00:21.606	1297	-1024	-768	-1	-1	-1	-1	4	-1024	-768	-1	-1	-1	-1	4		0	0						Untertest4.avi	0	880	547	72	111				0	Content		-72	-111	21606648	1725371534
21623	08:49:06.753	00:00:21.623	1298	-1024	-768	-1	-1	-1	-1	4	-1024	-768	-1	-1	-1	-1	4		0	0						Untertest4.avi	0	880	547	72	111				0	Content		-72	-111	21623273	1725388159
21640	08:49:06.770	00:00:21.640	1299	-1024	-768	-1	-1	-1	-1	4	-1024	-768	-1	-1	-1	-1	4		0	0						Untertest4.avi	0	880	547	72	111				0	Content		-72	-111	21640020	1725404906
21657	08:49:06.787	00:00:21.656	1300	-1024	-768	-1	-1	-1	-1	4	-1024	-768	-1	-1	-1	-1	4		0	0						Untertest4.avi	0	880	547	72	111				0	Content		-72	-111	21656644	1725421530
21673	08:49:06.803	00:00:21.673	1301	-1024	-768	-1	-1	-1	-1	4	-1024	-768	-1	-1	-1	-1	4		0	0						Untertest4.avi	0	880	547	72	111				0	Content		-72	-111	21673269	1725438155
21690	08:49:06.820	00:00:21.690	1302	-1024	-768	-1	-1	-1	-1	4	-1024	-768	-1	-1	-1	-1	4		0	0						Untertest4.avi	0	880	547	72	111				0	Content		-72	-111	21690018	1725454904
21707	08:49:06.837	00:00:21.706	1303	-1024	-768	-1	-1	-1	-1	4	-1024	-768	-1	-1	-1	-1	4		0	0						Untertest4.avi	0	880	547	72	111				0	Content		-72	-111	21706642	1725471528
21723	08:49:06.853	00:00:21.723	1304	-1024	-768	-1	-1	-1	-1	4	-1024	-768	-1	-1	-1	-1	4		0	0						Untertest4.avi	0	880	547	72	111				0	Content		-72	-111	21723269	1725488155
21740	08:49:06.870	00:00:21.739	1305	-1024	-768	-1	-1	-1	-1	4	-1024	-768	-1	-1	-1	-1	4		0	0						Untertest4.avi	0	880	547	72	111				0	Content		-72	-111	21739890	1725504776
21757	08:49:06.887	00:00:21.756	1306	-1024	-768	-1	-1	-1	-1	4	-1024	-768	-1	-1	-1	-1	4		0	0						Untertest4.avi	0	880	547	72	111				0	Content		-72	-111	21756640	1725521526
21773	08:49:06.903	00:00:21.773	1307	-1024	-768	-1	-1	-1	-1	4	-1024	-768	-1	-1	-1	-1	4		0	0						Untertest4.avi	0	880	547	72	111				0	Content		-72	-111	21773261	1725538147
21791	08:49:06.921	00:00:21.791	1308	-1024	-768	-1	-1	-1	-1	4	-1024	-768	-1	-1	-1	-1	4		0	0						Untertest4.avi	0	880	547	72	111				0	Content		-72	-111	21791078	1725555964
21808	08:49:06.938	00:00:21.808	1309	-1024	-768	-1	-1	-1	-1	4	-1024	-768	-1	-1	-1	-1	4		0	0						Untertest4.avi	0	880	547	72	111				0	Content		-72	-111	21808326	1725573212
21823	08:49:06.953	00:00:21.823	1310	-1024	-768	-1	-1	-1	-1	4	-1024	-768	-1	-1	-1	-1	4		0	0						Untertest4.avi	0	880	547	72	111				0	Content		-72	-111	21823256	1725588142
21840	08:49:06.970	00:00:21.839	1311	-1024	-768	-1	-1	-1	-1	4	-1024	-768	-1	-1	-1	-1	4		0	0						Untertest4.avi	0	880	547	72	111				0	Content		-72	-111	21839879	1725604765
21857	08:49:06.987	00:00:21.856	1312	-1024	-768	-1	-1	-1	-1	4	-1024	-768	-1	-1	-1	-1	4		0	0						Untertest4.avi	0	880	547	72	111				0	Content		-72	-111	21856624	1725621510
21873	08:49:07.003	00:00:21.873	1313	-1024	-768	-1	-1	-1	-1	4	-1024	-768	-1	-1	-1	-1	4		0	0						Untertest4.avi	0	880	547	72	111				0	Content		-72	-111	21873247	1725638133
21890	08:49:07.020	00:00:21.889	1314	-1024	-768	-1	-1	-1	-1	4	-1024	-768	-1	-1	-1	-1	4		0	0						Untertest4.avi	0	880	547	72	111				0	Content		-72	-111	21889872	1725654758
21907	08:49:07.037	00:00:21.906	1315	-1024	-768	-1	-1	-1	-1	4	-1024	-768	-1	-1	-1	-1	4		0	0						Untertest4.avi	0	880	547	72	111				0	Content		-72	-111	21906503	1725671389
21924	08:49:07.054	00:00:21.923	1316	-1024	-768	-1	-1	-1	-1	4	-1024	-768	-1	-1	-1	-1	4		0	0						Untertest4.avi	0	880	547	72	111				0	Content		-72	-111	21923684	1725688570
21941	08:49:07.071	00:00:21.940	1317	-1024	-768	-1	-1	-1	-1	4	-1024	-768	-1	-1	-1	-1	4		0	0						Untertest4.avi	0	880	547	72	111				0	Content		-72	-111	21940934	1725705820
21958	08:49:07.088	00:00:21.958	1318	-1024	-768	-1	-1	-1	-1	4	-1024	-768	-1	-1	-1	-1	4		0	0						Untertest4.avi	0	880	547	72	111				0	Content		-72	-111	21958305	1725723191
21973	08:49:07.103	00:00:21.973	1319	-1024	-768	-1	-1	-1	-1	4	-1024	-768	-1	-1	-1	-1	4		0	0						Untertest4.avi	0	880	547	72	111				0	Content		-72	-111	21973111	1725737997
21990	08:49:07.120	00:00:21.989	1320	-1024	-768	-1	-1	-1	-1	4	-1024	-768	-1	-1	-1	-1	4		0	0						Untertest4.avi	0	880	547	72	111				0	Content		-72	-111	21989735	1725754621
22006	08:49:07.136	00:00:22.006	1321	-1024	-768	-1	-1	-1	-1	4	-1024	-768	-1	-1	-1	-1	4		0	0						Untertest4.avi	0	880	547	72	111				0	Content		-72	-111	22006493	1725771379
22023	08:49:07.153	00:00:22.023	1322	-1024	-768	-1	-1	-1	-1	4	-1024	-768	-1	-1	-1	-1	4		0	0						Untertest4.avi	0	880	547	72	111				0	Content		-72	-111	22023104	1725787990
22040	08:49:07.170	00:00:22.039	1323	-1024	-768	-1	-1	-1	-1	4	-1024	-768	-1	-1	-1	-1	4		0	0						Untertest4.avi	0	880	547	72	111				0	Content		-72	-111	22039725	1725804611
22056	08:49:07.186	00:00:22.056	1324	-1024	-768	-1	-1	-1	-1	4	-1024	-768	-1	-1	-1	-1	4		0	0						Untertest4.avi	0	880	547	72	111				0	Content		-72	-111	22056349	1725821235
22074	08:49:07.204	00:00:22.073	1325	-1024	-768	-1	-1	-1	-1	4	-1024	-768	-1	-1	-1	-1	4		0	0						Untertest4.avi	0	880	547	72	111				0	Content		-72	-111	22073542	1725838428
22091	08:49:07.221	00:00:22.090	1326	-1024	-768	-1	-1	-1	-1	4	-1024	-768	-1	-1	-1	-1	4		0	0						Untertest4.avi	0	880	547	72	111				0	Content		-72	-111	22090917	1725855803
22108	08:49:07.238	00:00:22.108	1327	-1024	-768	-1	-1	-1	-1	4	-1024	-768	-1	-1	-1	-1	4		0	0						Untertest4.avi	0	880	547	72	111				0	Content		-72	-111	22108162	1725873048
22123	08:49:07.253	00:00:22.122	1328	-1024	-768	-1	-1	-1	-1	4	-1024	-768	-1	-1	-1	-1	4		0	0						Untertest4.avi	0	880	547	72	111				0	Content		-72	-111	22122966	1725887852
22140	08:49:07.270	00:00:22.139	1329	-1024	-768	-1	-1	-1	-1	4	-1024	-768	-1	-1	-1	-1	4		0	0						Untertest4.avi	0	880	547	72	111				0	Content		-72	-111	22139716	1725904602
22156	08:49:07.286	00:00:22.156	1330	-1024	-768	-1	-1	-1	-1	4	-1024	-768	-1	-1	-1	-1	4		0	0						Untertest4.avi	0	880	547	72	111				0	Content		-72	-111	22156336	1725921222
22173	08:49:07.303	00:00:22.173	1331	-1024	-768	-1	-1	-1	-1	4	-1024	-768	-1	-1	-1	-1	4		0	0						Untertest4.avi	0	880	547	72	111				0	Content		-72	-111	22173086	1725937972
22190	08:49:07.320	00:00:22.189	1332	-1024	-768	-1	-1	-1	-1	4	-1024	-768	-1	-1	-1	-1	4		0	0						Untertest4.avi	0	880	547	72	111				0	Content		-72	-111	22189584	1725954470
22206	08:49:07.336	00:00:22.206	1333	-1024	-768	-1	-1	-1	-1	4	-1024	-768	-1	-1	-1	-1	4		0	0						Untertest4.avi	0	880	547	72	111				0	Content		-72	-111	22206208	1725971094
22223	08:49:07.353	00:00:22.223	1334	-1024	-768	-1	-1	-1	-1	4	-1024	-768	-1	-1	-1	-1	4		0	0						Untertest4.avi	0	880	547	72	111				0	Content		-72	-111	22223404	1725988290
22241	08:49:07.371	00:00:22.240	1335	-1024	-768	-1	-1	-1	-1	4	-1024	-768	-1	-1	-1	-1	4		0	0						Untertest4.avi	0	880	547	72	111				0	Content		-72	-111	22240777	1726005663
22257	08:49:07.387	00:00:22.256	1336	-1024	-768	-1	-1	-1	-1	4	-1024	-768	-1	-1	-1	-1	4		0	0						Untertest4.avi	0	880	547	72	111				0	Content		-72	-111	22256867	1726021753
22274	08:49:07.404	00:00:22.273	1337	-1024	-768	-1	-1	-1	-1	4	-1024	-768	-1	-1	-1	-1	4		0	0						Untertest4.avi	0	880	547	72	111				0	Content		-72	-111	22273535	1726038421
22290	08:49:07.420	00:00:22.289	1338	-1024	-768	-1	-1	-1	-1	4	-1024	-768	-1	-1	-1	-1	4		0	0						Untertest4.avi	0	880	547	72	111				0	Content		-72	-111	22289576	1726054462
22306	08:49:07.436	00:00:22.306	1339	-1024	-768	-1	-1	-1	-1	4	-1024	-768	-1	-1	-1	-1	4		0	0						Untertest4.avi	0	880	547	72	111				0	Content		-72	-111	22306202	1726071088
22323	08:49:07.453	00:00:22.322	1340	-1024	-768	-1	-1	-1	-1	4	-1024	-768	-1	-1	-1	-1	4		0	0						Untertest4.avi	0	880	547	72	111				0	Content		-72	-111	22322949	1726087835
22340	08:49:07.470	00:00:22.339	1341	-1024	-768	-1	-1	-1	-1	4	-1024	-768	-1	-1	-1	-1	4		0	0						Untertest4.avi	0	880	547	72	111				0	Content		-72	-111	22339571	1726104457
22356	08:49:07.486	00:00:22.356	1342	-1024	-768	-1	-1	-1	-1	4	-1024	-768	-1	-1	-1	-1	4		0	0						Untertest4.avi	0	880	547	72	111				0	Content		-72	-111	22356195	1726121081
22373	08:49:07.503	00:00:22.372	1343	-1024	-768	-1	-1	-1	-1	4	-1024	-768	-1	-1	-1	-1	4		0	0						Untertest4.avi	0	880	547	72	111				0	Content		-72	-111	22372820	1726137706
22390	08:49:07.520	00:00:22.390	1344	-1024	-768	-1	-1	-1	-1	4	-1024	-768	-1	-1	-1	-1	4		0	0						Untertest4.avi	0	880	547	72	111				0	Content		-72	-111	22390013	1726154899
22407	08:49:07.537	00:00:22.407	1345	-1024	-768	-1	-1	-1	-1	4	-1024	-768	-1	-1	-1	-1	4		0	0						Untertest4.avi	0	880	547	72	111				0	Content		-72	-111	22407433	1726172319
22425	08:49:07.555	00:00:22.424	1346	-1024	-768	-1	-1	-1	-1	4	-1024	-768	-1	-1	-1	-1	4		0	0						Untertest4.avi	0	880	547	72	111				0	Content		-72	-111	22424646	1726189532
22439	08:49:07.569	00:00:22.439	1347	-1024	-768	-1	-1	-1	-1	4	-1024	-768	-1	-1	-1	-1	4		0	0						Untertest4.avi	0	880	547	72	111				0	Content		-72	-111	22439448	1726204334
22456	08:49:07.586	00:00:22.456	1348	-1024	-768	-1	-1	-1	-1	4	-1024	-768	-1	-1	-1	-1	4		0	0						Untertest4.avi	0	880	547	72	111				0	Content		-72	-111	22456187	1726221073
22473	08:49:07.603	00:00:22.472	1349	-1024	-768	-1	-1	-1	-1	4	-1024	-768	-1	-1	-1	-1	4		0	0						Untertest4.avi	0	880	547	72	111				0	Content		-72	-111	22472807	1726237693
22489	08:49:07.619	00:00:22.489	1350	-1024	-768	-1	-1	-1	-1	4	-1024	-768	-1	-1	-1	-1	4		0	0						Untertest4.avi	0	880	547	72	111				0	Content		-72	-111	22489439	1726254325
22506	08:49:07.636	00:00:22.506	1351	-1024	-768	-1	-1	-1	-1	4	-1024	-768	-1	-1	-1	-1	4		0	0						Untertest4.avi	0	880	547	72	111				0	Content		-72	-111	22506057	1726270943
22523	08:49:07.653	00:00:22.522	1352	-1024	-768	-1	-1	-1	-1	4	-1024	-768	-1	-1	-1	-1	4		0	0						Untertest4.avi	0	880	547	72	111				0	Content		-72	-111	22522680	1726287566
22540	08:49:07.670	00:00:22.539	1353	-1024	-768	-1	-1	-1	-1	4	-1024	-768	-1	-1	-1	-1	4		0	0						Untertest4.avi	0	880	547	72	111				0	Content		-72	-111	22539874	1726304760
22557	08:49:07.687	00:00:22.557	1354	-1024	-768	-1	-1	-1	-1	4	-1024	-768	-1	-1	-1	-1	4		0	0						Untertest4.avi	0	880	547	72	111				0	Content		-72	-111	22557245	1726322131
22574	08:49:07.704	00:00:22.574	1355	-1024	-768	-1	-1	-1	-1	4	-1024	-768	-1	-1	-1	-1	4		0	0						Untertest4.avi	0	880	547	72	111				0	Content		-72	-111	22574493	1726339379
22589	08:49:07.719	00:00:22.589	1356	-1024	-768	-1	-1	-1	-1	4	-1024	-768	-1	-1	-1	-1	4		0	0						Untertest4.avi	0	880	547	72	111				0	Content		-72	-111	22589425	1726354311
22606	08:49:07.736	00:00:22.606	1357	-1024	-768	-1	-1	-1	-1	4	-1024	-768	-1	-1	-1	-1	4		0	0						Untertest4.avi	0	880	547	72	111				0	Content		-72	-111	22606042	1726370928
22623	08:49:07.753	00:00:22.622	1358	-1024	-768	-1	-1	-1	-1	4	-1024	-768	-1	-1	-1	-1	4		0	0						Untertest4.avi	0	880	547	72	111				0	Content		-72	-111	22622790	1726387676
22639	08:49:07.769	00:00:22.639	1359	-1024	-768	-1	-1	-1	-1	4	-1024	-768	-1	-1	-1	-1	4		0	0						Untertest4.avi	0	880	547	72	111				0	Content		-72	-111	22639283	1726404169
22656	08:49:07.786	00:00:22.656	1360	-1024	-768	-1	-1	-1	-1	4	-1024	-768	-1	-1	-1	-1	4		0	0						Untertest4.avi	0	880	547	72	111				0	Content		-72	-111	22656029	1726420915
22673	08:49:07.803	00:00:22.672	1361	-1024	-768	-1	-1	-1	-1	4	-1024	-768	-1	-1	-1	-1	4		0	0						Untertest4.avi	0	880	547	72	111				0	Content		-72	-111	22672652	1726437538
22690	08:49:07.820	00:00:22.689	1362	-1024	-768	-1	-1	-1	-1	4	-1024	-768	-1	-1	-1	-1	4		0	0						Untertest4.avi	0	880	547	72	111				0	Content		-72	-111	22689724	1726454610
22707	08:49:07.837	00:00:22.707	1363	-1024	-768	-1	-1	-1	-1	4	-1024	-768	-1	-1	-1	-1	4		0	0						Untertest4.avi	0	880	547	72	111				0	Content		-72	-111	22707097	1726471983
22724	08:49:07.854	00:00:22.724	1364	-1024	-768	-1	-1	-1	-1	4	-1024	-768	-1	-1	-1	-1	4		0	0						Untertest4.avi	0	880	547	72	111				0	Content		-72	-111	22724345	1726489231
22739	08:49:07.869	00:00:22.739	1365	-1024	-768	-1	-1	-1	-1	4	-1024	-768	-1	-1	-1	-1	4		0	0						Untertest4.avi	0	880	547	72	111				0	Content		-72	-111	22739272	1726504158
22756	08:49:07.886	00:00:22.755	1366	-1024	-768	-1	-1	-1	-1	4	-1024	-768	-1	-1	-1	-1	4		0	0						Untertest4.avi	0	880	547	72	111				0	Content		-72	-111	22755893	1726520779
22773	08:49:07.903	00:00:22.772	1367	-1024	-768	-1	-1	-1	-1	4	-1024	-768	-1	-1	-1	-1	4		0	0						Untertest4.avi	0	880	547	72	111				0	Content		-72	-111	22772641	1726537527
22789	08:49:07.919	00:00:22.789	1368	-1024	-768	-1	-1	-1	-1	4	-1024	-768	-1	-1	-1	-1	4		0	0						Untertest4.avi	0	880	547	72	111				0	Content		-72	-111	22789264	1726554150
22806	08:49:07.936	00:00:22.805	1369	-1024	-768	-1	-1	-1	-1	4	-1024	-768	-1	-1	-1	-1	4		0	0						Untertest4.avi	0	880	547	72	111				0	Content		-72	-111	22805887	1726570773
22823	08:49:07.953	00:00:22.822	1370	-1024	-768	-1	-1	-1	-1	4	-1024	-768	-1	-1	-1	-1	4		0	0						Untertest4.avi	0	880	547	72	111				0	Content		-72	-111	22822510	1726587396
22840	08:49:07.970	00:00:22.839	1371	-1024	-768	-1	-1	-1	-1	4	-1024	-768	-1	-1	-1	-1	4		0	0						Untertest4.avi	0	880	547	72	111				0	Content		-72	-111	22839702	1726604588
22857	08:49:07.987	00:00:22.857	1372	-1024	-768	-1	-1	-1	-1	4	-1024	-768	-1	-1	-1	-1	4		0	0						Untertest4.avi	0	880	547	72	111				0	Content		-72	-111	22857075	1726621961
22873	08:49:08.003	00:00:22.873	1373	-1024	-768	-1	-1	-1	-1	4	-1024	-768	-1	-1	-1	-1	4		0	0						Untertest4.avi	0	880	547	72	111				0	Content		-72	-111	22873096	1726637982
22890	08:49:08.020	00:00:22.889	1374	-1024	-768	-1	-1	-1	-1	4	-1024	-768	-1	-1	-1	-1	4		0	0						Untertest4.avi	0	880	547	72	111				0	Content		-72	-111	22889763	1726654649
22906	08:49:08.036	00:00:22.905	1375	-1024	-768	-1	-1	-1	-1	4	-1024	-768	-1	-1	-1	-1	4		0	0						Untertest4.avi	0	880	547	72	111				0	Content		-72	-111	22905750	1726670636
22922	08:49:08.052	00:00:22.922	1376	-1024	-768	-1	-1	-1	-1	4	-1024	-768	-1	-1	-1	-1	4		0	0						Untertest4.avi	0	880	547	72	111				0	Content		-72	-111	22922499	1726687385
22939	08:49:08.069	00:00:22.939	1377	-1024	-768	-1	-1	-1	-1	4	-1024	-768	-1	-1	-1	-1	4		0	0						Untertest4.avi	0	880	547	72	111				0	Content		-72	-111	22939122	1726704008
22956	08:49:08.086	00:00:22.955	1378	-1024	-768	-1	-1	-1	-1	4	-1024	-768	-1	-1	-1	-1	4		0	0						Untertest4.avi	0	880	547	72	111				0	Content		-72	-111	22955746	1726720632
22972	08:49:08.102	00:00:22.972	1379	-1024	-768	-1	-1	-1	-1	4	-1024	-768	-1	-1	-1	-1	4		0	0						Untertest4.avi	0	880	547	72	111				0	Content		-72	-111	22972367	1726737253
22989	08:49:08.119	00:00:22.988	1380	-1024	-768	-1	-1	-1	-1	4	-1024	-768	-1	-1	-1	-1	4		0	0						Untertest4.avi	0	880	547	72	111				0	Content		-72	-111	22988992	1726753878
23006	08:49:08.136	00:00:23.006	1381	-1024	-768	-1	-1	-1	-1	4	-1024	-768	-1	-1	-1	-1	4		0	0						Untertest4.avi	0	880	547	72	111				0	Content		-72	-111	23006185	1726771071
23024	08:49:08.154	00:00:23.023	1382	-1024	-768	-1	-1	-1	-1	4	502,3043	440,4627	0,3190246	0,3796009	539,2889	3,441688	0	51	502	440						Untertest4.avi	0	880	547	72	111	418	356	232	0	Content		430	329	23023558	1726788444
23041	08:49:08.171	00:00:23.040	1383	-1024	-768	-1	-1	-1	-1	4	-1024	-768	-1	-1	-1	-1	4	51	0	0						Untertest4.avi	0	880	547	72	111	418	356	232	0	Content		-72	-111	23040805	1726805691
23056	08:49:08.186	00:00:23.055	1384	-1024	-768	-1	-1	-1	-1	4	-1024	-768	-1	-1	-1	-1	4	51	0	0						Untertest4.avi	0	880	547	72	111	418	356	232	0	Content		-72	-111	23055723	1726820609
23072	08:49:08.202	00:00:23.072	1385	-1024	-768	-1	-1	-1	-1	4	-1024	-768	-1	-1	-1	-1	4	51	0	0						Untertest4.avi	0	880	547	72	111	418	356	232	0	Content		-72	-111	23072397	1726837283
23089	08:49:08.219	00:00:23.088	1386	494,0956	463,4945	0,4726205	0,3848239	517,5765	3,351945	0	477,5717	462,5395	0,3160798	0,3811027	528,3863	3,374684	0	51	486	463						Untertest4.avi	0	880	547	72	111	418	356	232	0	Content		414	352	23088983	1726853869
23106	08:49:08.236	00:00:23.105	1387	498,3843	458,2452	0,4723318	0,3850839	517,7495	3,346388	0	483,9932	462,3663	0,3157758	0,3816352	528,3819	3,354481	0	51	491	460						Untertest4.avi	0	880	547	72	111	418	356	232	0	Content		419	349	23105606	1726870492
23122	08:49:08.252	00:00:23.122	1388	495,0293	473,9268	0,4722862	0,3853193	517,8516	3,353296	0	511,7659	457,1049	0,3155829	0,3821039	528,4681	3,352108	0	51	503	466						Untertest4.avi	0	880	547	72	111	418	356	232	0	Content		431	355	23122356	1726887242
23139	08:49:08.269	00:00:23.138	1389	489,6372	472,1863	0,4719325	0,3855351	517,8751	3,330216	0	488,3957	464,1359	0,3152355	0,3824757	528,7844	3,287642	0	51	489	468						Untertest4.avi	0	880	547	72	111	418	356	232	0	Content		417	357	23138980	1726903866
23156	08:49:08.286	00:00:23.155	1390	491,2116	480,7574	0,4717249	0,3856686	518,2506	3,297251	0	483,1988	469,3691	0,3150337	0,3827727	528,8631	3,317772	0	51	487	475						Untertest4.avi	0	880	547	72	111	418	356	232	0	Content		415	364	23155602	1726920488
23172	08:49:08.302	00:00:23.172	1391	489,4247	480,4916	0,4714842	0,3859333	518,4489	3,283986	0	486,5682	462,8378	0,314739	0,383289	529,0827	3,273882	0	51	488	472						Untertest4.avi	0	880	547	72	111	418	356	232	0	Content		416	361	23172227	1726937113
23189	08:49:08.319	00:00:23.188	1392	484,8103	467,9748	0,4711997	0,3862377	518,5146	3,230026	0	493,4201	452,8334	0,3144889	0,3838953	529,3765	3,238338	0	51	489	460						Untertest4.avi	0	880	547	72	111	418	356	232	0	Content		417	349	23188974	1726953860
23206	08:49:08.336	00:00:23.205	1393	484,0845	474,0341	0,4707389	0,3869151	518,8688	3,217349	0	491,8398	466,03	0,3141017	0,3848659	529,4205	3,218079	0	51	488	470						Untertest4.avi	0	880	547	72	111	418	356	232	0	Content		416	359	23205597	1726970483
23222	08:49:08.352	00:00:23.222	1394	528,9038	531,1261	0,4695295	0,388502	518,95	3,193809	0	529,7745	521,8057	0,3132792	0,3866404	529,6478	3,203046	0	51	529	526						Untertest4.avi	0	880	547	72	111	418	356	232	0	Content		457	415	23222221	1726987107
23239	08:49:08.369	00:00:23.238	1395	598,5486	591,296	0,4687482	0,3900791	519,5171	3,178685	0	599,0854	567,4166	0,3120747	0,3888833	529,9752	3,142932	0	51	599	579						Untertest4.avi	0	880	547	72	111	418	356	232	0	Content		527	468	23238846	1727003732
23256	08:49:08.386	00:00:23.255	1396	-1024	-768	-1	-1	-1	-1	4	-1024	-768	-1	-1	-1	-1	4		0	0						Untertest4.avi	0	880	547	72	111				0	Content		-72	-111	23255593	1727020479
23272	08:49:08.402	00:00:23.272	1397	-1024	-768	-1	-1	-1	-1	4	-1024	-768	-1	-1	-1	-1	4		0	0						Untertest4.avi	0	880	547	72	111				0	Content		-72	-111	23272226	1727037112
23289	08:49:08.419	00:00:23.288	1398	-1024	-768	-1	-1	-1	-1	4	-1024	-768	-1	-1	-1	-1	4		0	0						Untertest4.avi	0	880	547	72	111				0	Content		-72	-111	23288841	1727053727
23305	08:49:08.435	00:00:23.305	1399	-1024	-768	-1	-1	-1	-1	4	-1024	-768	-1	-1	-1	-1	4		0	0						Untertest4.avi	0	880	547	72	111				0	Content		-72	-111	23305462	1727070348
23322	08:49:08.452	00:00:23.322	1400	-1024	-768	-1	-1	-1	-1	4	-1024	-768	-1	-1	-1	-1	4		0	0						Untertest4.avi	0	880	547	72	111				0	Content		-72	-111	23322211	1727087097
23339	08:49:08.469	00:00:23.338	1401	-1024	-768	-1	-1	-1	-1	4	-1024	-768	-1	-1	-1	-1	4		0	0						Untertest4.avi	0	880	547	72	111				0	Content		-72	-111	23338833	1727103719
23355	08:49:08.485	00:00:23.355	1402	-1024	-768	-1	-1	-1	-1	4	-1024	-768	-1	-1	-1	-1	4		0	0						Untertest4.avi	0	880	547	72	111				0	Content		-72	-111	23355458	1727120344
23372	08:49:08.502	00:00:23.372	1403	-1024	-768	-1	-1	-1	-1	4	-1024	-768	-1	-1	-1	-1	4		0	0						Untertest4.avi	0	880	547	72	111				0	Content		-72	-111	23372082	1727136968
23389	08:49:08.519	00:00:23.388	1404	-1024	-768	-1	-1	-1	-1	4	-1024	-768	-1	-1	-1	-1	4		0	0						Untertest4.avi	0	880	547	72	111				0	Content		-72	-111	23388827	1727153713
23405	08:49:08.535	00:00:23.405	1405	-1024	-768	-1	-1	-1	-1	4	-1024	-768	-1	-1	-1	-1	4		0	0						Untertest4.avi	0	880	547	72	111				0	Content		-72	-111	23405451	1727170337
23422	08:49:08.552	00:00:23.422	1406	-1024	-768	-1	-1	-1	-1	4	-1024	-768	-1	-1	-1	-1	4		0	0						Untertest4.avi	0	880	547	72	111				0	Content		-72	-111	23422077	1727186963
23439	08:49:08.569	00:00:23.438	1407	-1024	-768	-1	-1	-1	-1	4	-1024	-768	-1	-1	-1	-1	4		0	0						Untertest4.avi	0	880	547	72	111				0	Content		-72	-111	23438704	1727203590
23455	08:49:08.585	00:00:23.455	1408	-1024	-768	-1	-1	-1	-1	4	-1024	-768	-1	-1	-1	-1	4		0	0						Untertest4.avi	0	880	547	72	111				0	Content		-72	-111	23455451	1727220337
23472	08:49:08.602	00:00:23.472	1409	-1024	-768	-1	-1	-1	-1	4	-1024	-768	-1	-1	-1	-1	4		0	0						Untertest4.avi	0	880	547	72	111				0	Content		-72	-111	23472074	1727236960
23489	08:49:08.619	00:00:23.488	1410	-1024	-768	-1	-1	-1	-1	4	-1024	-768	-1	-1	-1	-1	4		0	0						Untertest4.avi	0	880	547	72	111				0	Content		-72	-111	23488697	1727253583
23505	08:49:08.635	00:00:23.505	1411	-1024	-768	-1	-1	-1	-1	4	-1024	-768	-1	-1	-1	-1	4		0	0						Untertest4.avi	0	880	547	72	111				0	Content		-72	-111	23505322	1727270208
23522	08:49:08.652	00:00:23.522	1412	-1024	-768	-1	-1	-1	-1	4	-1024	-768	-1	-1	-1	-1	4		0	0						Untertest4.avi	0	880	547	72	111				0	Content		-72	-111	23522070	1727286956
23539	08:49:08.669	00:00:23.538	1413	-1024	-768	-1	-1	-1	-1	4	-1024	-768	-1	-1	-1	-1	4		0	0						Untertest4.avi	0	880	547	72	111				0	Content		-72	-111	23538694	1727303580
23555	08:49:08.685	00:00:23.555	1414	-1024	-768	-1	-1	-1	-1	4	-1024	-768	-1	-1	-1	-1	4		0	0						Untertest4.avi	0	880	547	72	111				0	Content		-72	-111	23555316	1727320202
23572	08:49:08.702	00:00:23.572	1415	-1024	-768	-1	-1	-1	-1	4	-1024	-768	-1	-1	-1	-1	4		0	0						Untertest4.avi	0	880	547	72	111				0	Content		-72	-111	23572064	1727336950
23589	08:49:08.719	00:00:23.588	1416	-1024	-768	-1	-1	-1	-1	4	-1024	-768	-1	-1	-1	-1	4		0	0						Untertest4.avi	0	880	547	72	111				0	Content		-72	-111	23588689	1727353575
23605	08:49:08.735	00:00:23.605	1417	-1024	-768	-1	-1	-1	-1	4	-1024	-768	-1	-1	-1	-1	4		0	0						Untertest4.avi	0	880	547	72	111				0	Content		-72	-111	23605310	1727370196
23622	08:49:08.752	00:00:23.621	1418	-1024	-768	-1	-1	-1	-1	4	-1024	-768	-1	-1	-1	-1	4		0	0						Untertest4.avi	0	880	547	72	111				0	Content		-72	-111	23621933	1727386819
23639	08:49:08.769	00:00:23.638	1419	-1024	-768	-1	-1	-1	-1	4	-1024	-768	-1	-1	-1	-1	4		0	0						Untertest4.avi	0	880	547	72	111				0	Content		-72	-111	23638559	1727403445
23656	08:49:08.786	00:00:23.655	1420	-1024	-768	-1	-1	-1	-1	4	-1024	-768	-1	-1	-1	-1	4		0	0						Untertest4.avi	0	880	547	72	111				0	Content		-72	-111	23655752	1727420638
23673	08:49:08.803	00:00:23.673	1421	-1024	-768	-1	-1	-1	-1	4	-1024	-768	-1	-1	-1	-1	4		0	0						Untertest4.avi	0	880	547	72	111				0	Content		-72	-111	23673125	1727438011
23690	08:49:08.820	00:00:23.690	1422	-1024	-768	-1	-1	-1	-1	4	-1024	-768	-1	-1	-1	-1	4		0	0						Untertest4.avi	0	880	547	72	111				0	Content		-72	-111	23690372	1727455258
23705	08:49:08.835	00:00:23.705	1423	-1024	-768	-1	-1	-1	-1	4	-1024	-768	-1	-1	-1	-1	4		0	0						Untertest4.avi	0	880	547	72	111				0	Content		-72	-111	23705303	1727470189
23722	08:49:08.852	00:00:23.721	1424	-1024	-768	-1	-1	-1	-1	4	-1024	-768	-1	-1	-1	-1	4		0	0						Untertest4.avi	0	880	547	72	111				0	Content		-72	-111	23721923	1727486809
23739	08:49:08.869	00:00:23.738	1425	-1024	-768	-1	-1	-1	-1	4	-1024	-768	-1	-1	-1	-1	4		0	0						Untertest4.avi	0	880	547	72	111				0	Content		-72	-111	23738672	1727503558
23755	08:49:08.885	00:00:23.755	1426	-1024	-768	-1	-1	-1	-1	4	-1024	-768	-1	-1	-1	-1	4		0	0						Untertest4.avi	0	880	547	72	111				0	Content		-72	-111	23755294	1727520180
23772	08:49:08.902	00:00:23.771	1427	-1024	-768	-1	-1	-1	-1	4	-1024	-768	-1	-1	-1	-1	4		0	0						Untertest4.avi	0	880	547	72	111				0	Content		-72	-111	23771916	1727536802
23789	08:49:08.919	00:00:23.788	1428	-1024	-768	-1	-1	-1	-1	4	-1024	-768	-1	-1	-1	-1	4		0	0						Untertest4.avi	0	880	547	72	111				0	Content		-72	-111	23788539	1727553425
23806	08:49:08.936	00:00:23.805	1429	-1024	-768	-1	-1	-1	-1	4	-1024	-768	-1	-1	-1	-1	4		0	0						Untertest4.avi	0	880	547	72	111				0	Content		-72	-111	23805607	1727570493
23823	08:49:08.953	00:00:23.822	1430	-1024	-768	-1	-1	-1	-1	4	-1024	-768	-1	-1	-1	-1	4		0	0						Untertest4.avi	0	880	547	72	111				0	Content		-72	-111	23822981	1727587867
23840	08:49:08.970	00:00:23.840	1431	-1024	-768	-1	-1	-1	-1	4	-1024	-768	-1	-1	-1	-1	4		0	0						Untertest4.avi	0	880	547	72	111				0	Content		-72	-111	23840229	1727605115
23855	08:49:08.985	00:00:23.855	1432	-1024	-768	-1	-1	-1	-1	4	-1024	-768	-1	-1	-1	-1	4		0	0						Untertest4.avi	0	880	547	72	111				0	Content		-72	-111	23855160	1727620046
23872	08:49:09.002	00:00:23.871	1433	-1024	-768	-1	-1	-1	-1	4	-1024	-768	-1	-1	-1	-1	4		0	0						Untertest4.avi	0	880	547	72	111				0	Content		-72	-111	23871782	1727636668
23889	08:49:09.019	00:00:23.888	1434	-1024	-768	-1	-1	-1	-1	4	-1024	-768	-1	-1	-1	-1	4		0	0						Untertest4.avi	0	880	547	72	111				0	Content		-72	-111	23888530	1727653416
23905	08:49:09.035	00:00:23.905	1435	-1024	-768	-1	-1	-1	-1	4	-1024	-768	-1	-1	-1	-1	4		0	0						Untertest4.avi	0	880	547	72	111				0	Content		-72	-111	23905153	1727670039
23922	08:49:09.052	00:00:23.921	1436	-1024	-768	-1	-1	-1	-1	4	-1024	-768	-1	-1	-1	-1	4		0	0						Untertest4.avi	0	880	547	72	111				0	Content		-72	-111	23921774	1727686660
23938	08:49:09.068	00:00:23.938	1437	-1024	-768	-1	-1	-1	-1	4	-1024	-768	-1	-1	-1	-1	4		0	0						Untertest4.avi	0	880	547	72	111				0	Content		-72	-111	23938396	1727703282
23956	08:49:09.086	00:00:23.955	1438	-1024	-768	-1	-1	-1	-1	4	-1024	-768	-1	-1	-1	-1	4		0	0						Untertest4.avi	0	880	547	72	111				0	Content		-72	-111	23955589	1727720475
23973	08:49:09.103	00:00:23.972	1439	-1024	-768	-1	-1	-1	-1	4	-1024	-768	-1	-1	-1	-1	4		0	0						Untertest4.avi	0	880	547	72	111				0	Content		-72	-111	23972962	1727737848
23989	08:49:09.119	00:00:23.988	1440	-1024	-768	-1	-1	-1	-1	4	-1024	-768	-1	-1	-1	-1	4		0	0						Untertest4.avi	0	880	547	72	111				0	Content		-72	-111	23988986	1727753872
24006	08:49:09.136	00:00:24.005	1441	-1024	-768	-1	-1	-1	-1	4	-1024	-768	-1	-1	-1	-1	4		0	0						Untertest4.avi	0	880	547	72	111				0	Content		-72	-111	24005654	1727770540
24022	08:49:09.152	00:00:24.021	1442	-1024	-768	-1	-1	-1	-1	4	-1024	-768	-1	-1	-1	-1	4		0	0						Untertest4.avi	0	880	547	72	111				0	Content		-72	-111	24021636	1727786522
24038	08:49:09.168	00:00:24.038	1443	-1024	-768	-1	-1	-1	-1	4	-1024	-768	-1	-1	-1	-1	4		0	0						Untertest4.avi	0	880	547	72	111				0	Content		-72	-111	24038385	1727803271
24055	08:49:09.185	00:00:24.055	1444	-1024	-768	-1	-1	-1	-1	4	-1024	-768	-1	-1	-1	-1	4		0	0						Untertest4.avi	0	880	547	72	111				0	Content		-72	-111	24055132	1727820018
24072	08:49:09.202	00:00:24.071	1445	-1024	-768	-1	-1	-1	-1	4	-1024	-768	-1	-1	-1	-1	4		0	0						Untertest4.avi	0	880	547	72	111				0	Content		-72	-111	24071631	1727836517
24088	08:49:09.218	00:00:24.088	1446	-1024	-768	-1	-1	-1	-1	4	-1024	-768	-1	-1	-1	-1	4		0	0						Untertest4.avi	0	880	547	72	111				0	Content		-72	-111	24088377	1727853263
24105	08:49:09.235	00:00:24.104	1447	-1024	-768	-1	-1	-1	-1	4	-1024	-768	-1	-1	-1	-1	4		0	0						Untertest4.avi	0	880	547	72	111				0	Content		-72	-111	24104999	1727869885
24122	08:49:09.252	00:00:24.122	1448	-1024	-768	-1	-1	-1	-1	4	-1024	-768	-1	-1	-1	-1	4		0	0						Untertest4.avi	0	880	547	72	111				0	Content		-72	-111	24122064	1727886950
24139	08:49:09.269	00:00:24.139	1449	-1024	-768	-1	-1	-1	-1	4	-1024	-768	-1	-1	-1	-1	4		0	0						Untertest4.avi	0	880	547	72	111				0	Content		-72	-111	24139439	1727904325
24156	08:49:09.286	00:00:24.155	1450	-1024	-768	-1	-1	-1	-1	4	-1024	-768	-1	-1	-1	-1	4		0	0						Untertest4.avi	0	880	547	72	111				0	Content		-72	-111	24155523	1727920409
24172	08:49:09.302	00:00:24.172	1451	-1024	-768	-1	-1	-1	-1	4	-1024	-768	-1	-1	-1	-1	4		0	0						Untertest4.avi	0	880	547	72	111				0	Content		-72	-111	24172191	1727937077
24188	08:49:09.318	00:00:24.188	1452	-1024	-768	-1	-1	-1	-1	4	-1024	-768	-1	-1	-1	-1	4		0	0						Untertest4.avi	0	880	547	72	111				0	Content		-72	-111	24188240	1727953126
24205	08:49:09.335	00:00:24.204	1453	-1024	-768	-1	-1	-1	-1	4	-1024	-768	-1	-1	-1	-1	4		0	0						Untertest4.avi	0	880	547	72	111				0	Content		-72	-111	24204987	1727969873
24222	08:49:09.352	00:00:24.221	1454	-1024	-768	-1	-1	-1	-1	4	-1024	-768	-1	-1	-1	-1	4		0	0						Untertest4.avi	0	880	547	72	111				0	Content		-72	-111	24221612	1727986498
24238	08:49:09.368	00:00:24.238	1455	-1024	-768	-1	-1	-1	-1	4	-1024	-768	-1	-1	-1	-1	4		0	0						Untertest4.avi	0	880	547	72	111				0	Content		-72	-111	24238233	1728003119
24255	08:49:09.385	00:00:24.254	1456	-1024	-768	-1	-1	-1	-1	4	-1024	-768	-1	-1	-1	-1	4		0	0						Untertest4.avi	0	880	547	72	111				0	Content		-72	-111	24254857	1728019743
24271	08:49:09.401	00:00:24.271	1457	-1024	-768	-1	-1	-1	-1	4	-1024	-768	-1	-1	-1	-1	4		0	0						Untertest4.avi	0	880	547	72	111				0	Content		-72	-111	24271482	1728036368
24289	08:49:09.419	00:00:24.288	1458	-1024	-768	-1	-1	-1	-1	4	-1024	-768	-1	-1	-1	-1	4		0	0						Untertest4.avi	0	880	547	72	111				0	Content		-72	-111	24288677	1728053563
24306	08:49:09.436	00:00:24.306	1459	-1024	-768	-1	-1	-1	-1	4	-1024	-768	-1	-1	-1	-1	4		0	0						Untertest4.avi	0	880	547	72	111				0	Content		-72	-111	24306048	1728070934
24322	08:49:09.452	00:00:24.322	1460	-1024	-768	-1	-1	-1	-1	4	-1024	-768	-1	-1	-1	-1	4		0	0						Untertest4.avi	0	880	547	72	111				0	Content		-72	-111	24322082	1728086968
24339	08:49:09.469	00:00:24.338	1461	-1024	-768	-1	-1	-1	-1	4	-1024	-768	-1	-1	-1	-1	4		0	0						Untertest4.avi	0	880	547	72	111				0	Content		-72	-111	24338749	1728103635
24355	08:49:09.485	00:00:24.354	1462	-1024	-768	-1	-1	-1	-1	4	-1024	-768	-1	-1	-1	-1	4		0	0						Untertest4.avi	0	880	547	72	111				0	Content		-72	-111	24354726	1728119612
24371	08:49:09.501	00:00:24.371	1463	-1024	-768	-1	-1	-1	-1	4	-1024	-768	-1	-1	-1	-1	4		0	0						Untertest4.avi	0	880	547	72	111				0	Content		-72	-111	24371475	1728136361
24388	08:49:09.518	00:00:24.388	1464	-1024	-768	-1	-1	-1	-1	4	-1024	-768	-1	-1	-1	-1	4		0	0						Untertest4.avi	0	880	547	72	111				0	Content		-72	-111	24388221	1728153107
24405	08:49:09.535	00:00:24.404	1465	-1024	-768	-1	-1	-1	-1	4	-1024	-768	-1	-1	-1	-1	4		0	0						Untertest4.avi	0	880	547	72	111				0	Content		-72	-111	24404842	1728169728
24421	08:49:09.551	00:00:24.421	1466	-1024	-768	-1	-1	-1	-1	4	-1024	-768	-1	-1	-1	-1	4		0	0						Untertest4.avi	0	880	547	72	111				0	Content		-72	-111	24421464	1728186350
24438	08:49:09.568	00:00:24.438	1467	-1024	-768	-1	-1	-1	-1	4	-1024	-768	-1	-1	-1	-1	4		0	0						Untertest4.avi	0	880	547	72	111				0	Content		-72	-111	24438103	1728202989
24455	08:49:09.585	00:00:24.455	1468	-1024	-768	-1	-1	-1	-1	4	-1024	-768	-1	-1	-1	-1	4		0	0						Untertest4.avi	0	880	547	72	111				0	Content		-72	-111	24455156	1728220042
24473	08:49:09.603	00:00:24.472	1469	-1024	-768	-1	-1	-1	-1	4	-1024	-768	-1	-1	-1	-1	4		0	0						Untertest4.avi	0	880	547	72	111				0	Content		-72	-111	24472531	1728237417
24490	08:49:09.620	00:00:24.489	1470	-1024	-768	-1	-1	-1	-1	4	-1024	-768	-1	-1	-1	-1	4		0	0						Untertest4.avi	0	880	547	72	111				0	Content		-72	-111	24489902	1728254788
24505	08:49:09.635	00:00:24.504	1471	-1024	-768	-1	-1	-1	-1	4	-1024	-768	-1	-1	-1	-1	4		0	0						Untertest4.avi	0	880	547	72	111				0	Content		-72	-111	24504709	1728269595
24521	08:49:09.651	00:00:24.521	1472	-1024	-768	-1	-1	-1	-1	4	-1024	-768	-1	-1	-1	-1	4		0	0						Untertest4.avi	0	880	547	72	111				0	Content		-72	-111	24521332	1728286218
24538	08:49:09.668	00:00:24.538	1473	-1024	-768	-1	-1	-1	-1	4	-1024	-768	-1	-1	-1	-1	4		0	0						Untertest4.avi	0	880	547	72	111				0	Content		-72	-111	24538090	1728302976
24555	08:49:09.685	00:00:24.554	1474	-1024	-768	-1	-1	-1	-1	4	-1024	-768	-1	-1	-1	-1	4		0	0						Untertest4.avi	0	880	547	72	111				0	Content		-72	-111	24554703	1728319589
24571	08:49:09.701	00:00:24.571	1475	-1024	-768	-1	-1	-1	-1	4	-1024	-768	-1	-1	-1	-1	4		0	0						Untertest4.avi	0	880	547	72	111				0	Content		-72	-111	24571326	1728336212
24588	08:49:09.718	00:00:24.587	1476	-1024	-768	-1	-1	-1	-1	4	-1024	-768	-1	-1	-1	-1	4		0	0						Untertest4.avi	0	880	547	72	111				0	Content		-72	-111	24587950	1728352836
24605	08:49:09.735	00:00:24.605	1477	-1024	-768	-1	-1	-1	-1	4	-1024	-768	-1	-1	-1	-1	4		0	0						Untertest4.avi	0	880	547	72	111				0	Content		-72	-111	24605143	1728370029
24623	08:49:09.753	00:00:24.622	1478	-1024	-768	-1	-1	-1	-1	4	-1024	-768	-1	-1	-1	-1	4		0	0						Untertest4.avi	0	880	547	72	111				0	Content		-72	-111	24622514	1728387400
24640	08:49:09.770	00:00:24.639	1479	-1024	-768	-1	-1	-1	-1	4	-1024	-768	-1	-1	-1	-1	4		0	0						Untertest4.avi	0	880	547	72	111				0	Content		-72	-111	24639764	1728404650
24655	08:49:09.785	00:00:24.654	1480	-1024	-768	-1	-1	-1	-1	4	-1024	-768	-1	-1	-1	-1	4		0	0						Untertest4.avi	0	880	547	72	111				0	Content		-72	-111	24654556	1728419442
24671	08:49:09.801	00:00:24.671	1481	1748,957	426,0933	0,441457	0,3947929	515,9916	3,504167	0	-1024	-768	-1	-1	-1	-1	4	52	1749	426						Untertest4.avi	0	880	547	72	111	1751	276	283	0	Content		1677	315	24671176	1728436062
24688	08:49:09.818	00:00:24.687	1482	1730,074	403,4262	0,4408931	0,3940119	515,7793	3,533943	0	1884,249	371,0651	0,2929083	0,3837341	499,0218	3,386467	0	52	1807	387						Untertest4.avi	0	880	547	72	111	1751	276	283	0	Content		1735	276	24687937	1728452823
24705	08:49:09.835	00:00:24.704	1483	-1024	-768	-1	-1	-1	-1	4	-1024	-768	-1	-1	-1	-1	4	52	0	0						Untertest4.avi	0	880	547	72	111	1751	276	283	0	Content		-72	-111	24704561	1728469447
24721	08:49:09.851	00:00:24.721	1484	-1024	-768	-1	-1	-1	-1	4	-1024	-768	-1	-1	-1	-1	4	52	0	0						Untertest4.avi	0	880	547	72	111	1751	276	283	0	Content		-72	-111	24721184	1728486070
24738	08:49:09.868	00:00:24.737	1485	-1024	-768	-1	-1	-1	-1	4	-1024	-768	-1	-1	-1	-1	4	52	0	0						Untertest4.avi	0	880	547	72	111	1751	276	283	0	Content		-72	-111	24737871	1728502757
24755	08:49:09.885	00:00:24.754	1486	-1024	-768	-1	-1	-1	-1	4	-1024	-768	-1	-1	-1	-1	4	52	0	0						Untertest4.avi	0	880	547	72	111	1751	276	283	0	Content		-72	-111	24754538	1728519424
24771	08:49:09.901	00:00:24.771	1487	-1024	-768	-1	-1	-1	-1	4	-1024	-768	-1	-1	-1	-1	4	52	0	0						Untertest4.avi	0	880	547	72	111	1751	276	283	0	Content		-72	-111	24771168	1728536054
24788	08:49:09.918	00:00:24.787	1488	-1024	-768	-1	-1	-1	-1	4	-1024	-768	-1	-1	-1	-1	4	52	0	0						Untertest4.avi	0	880	547	72	111	1751	276	283	0	Content		-72	-111	24787835	1728552721
24804	08:49:09.934	00:00:24.804	1489	1679,21	417,442	0,4362154	0,3881274	515,9149	3,580631	0	1977,767	360,7691	0,2783616	0,3806103	522,4221	3,673875	0	52	1828	389						Untertest4.avi	0	880	547	72	111	1751	276	283	0	Content		1756	278	24804432	1728569318
24821	08:49:09.951	00:00:24.821	1490	1665,076	419,2119	0,435404	0,3870803	516,0743	3,608569	0	2161,384	300,8619	0,2765316	0,3801167	528,847	3,789292	0	52	1913	360						Untertest4.avi	0	880	547	72	111	1751	276	283	0	Content		1841	249	24821183	1728586069
24838	08:49:09.968	00:00:24.837	1491	1662,615	421,2696	0,4345746	0,3864952	516,2113	3,634984	0	2046,642	333,4765	0,2788487	0,3798064	518,4037	3,68131	0	52	1855	377						Untertest4.avi	0	880	547	72	111	1751	276	283	0	Content		1783	266	24837807	1728602693
24854	08:49:09.984	00:00:24.854	1492	1657,087	419,8047	0,4337218	0,3865224	516,4109	3,652541	0	2130,213	297,1151	0,2752613	0,3800508	527,0035	3,819168	0	52	1894	358						Untertest4.avi	0	880	547	72	111	1751	276	283	0	Content		1822	247	24854429	1728619315
24871	08:49:10.001	00:00:24.871	1493	1647,847	416,5151	0,4328066	0,3868125	516,4819	3,629535	0	2006,544	353,7197	0,2746962	0,3803406	522,7077	3,730132	0	52	1827	385						Untertest4.avi	0	880	547	72	111	1751	276	283	0	Content		1755	274	24871064	1728635950
24888	08:49:10.018	00:00:24.887	1494	1660,715	423,5618	0,4318842	0,387181	516,645	3,624506	0	1984,551	362,115	0,2736803	0,3809097	522,6013	3,726101	0	52	1823	393						Untertest4.avi	0	880	547	72	111	1751	276	283	0	Content		1751	282	24887803	1728652689
24904	08:49:10.034	00:00:24.904	1495	1641,898	420,7291	0,4309577	0,387729	516,8685	3,618684	0	1966,54	371,7485	0,272672	0,3817301	522,6002	3,728859	0	52	1804	396						Untertest4.avi	0	880	547	72	111	1751	276	283	0	Content		1732	285	24904427	1728669313
24921	08:49:10.051	00:00:24.921	1496	1656,255	425,955	0,4299484	0,3883139	517,0173	3,61179	0	1956,149	371,2894	0,2715682	0,3827276	522,5888	3,686685	0	52	1806	399						Untertest4.avi	0	880	547	72	111	1751	276	283	0	Content		1734	288	24921063	1728685949
24938	08:49:10.068	00:00:24.937	1497	1653,34	424,8192	0,4288417	0,3889885	517,3066	3,656253	0	2204,871	288,553	0,2680475	0,38415	533,4946	3,945677	0	52	1929	357						Untertest4.avi	0	880	547	72	111	1751	276	283	0	Content		1857	246	24937678	1728702564
24954	08:49:10.084	00:00:24.954	1498	1608,191	505,1288	0,4276108	0,3909685	518,9531	3,673915	0	1938,002	468,6899	0,2663875	0,3864256	533,4946	3,741844	0	53	1773	487						Untertest4.avi	0	880	547	72	111	1648	446	233	0	Content		1701	376	24954428	1728719314
24971	08:49:10.101	00:00:24.971	1499	1628,159	569,4073	0,4262213	0,3929295	519,8654	3,698686	0	1840,349	542,2095	0,2671398	0,3885604	527,3849	3,690308	0	53	1734	556						Untertest4.avi	0	880	547	72	111	1648	446	233	0	Content		1662	445	24971059	1728735945
24988	08:49:10.118	00:00:24.987	1500	1623,347	556,1536	0,4248903	0,3946393	519,9089	3,713103	0	1443,904	639,7568	0,2546392	0,3908914	431,8858	3,011332	0	53	1534	598						Untertest4.avi	0	880	547	72	111	1648	446	233	0	Content		1462	487	24987676	1728752562
25004	08:49:10.134	00:00:25.004	1501	1611,971	559,601	0,4236735	0,397062	519,8271	3,687383	0	1827,967	538,5159	0,2640798	0,3934777	527,1259	3,722219	0	53	1720	549						Untertest4.avi	0	880	547	72	111	1648	446	233	0	Content		1648	438	25004301	1728769187
25021	08:49:10.151	00:00:25.021	1502	1615,141	560,4506	0,4224174	0,4000578	519,9034	3,695914	0	1825,987	548,0353	0,2630929	0,3965894	523,154	3,721874	0	53	1721	554						Untertest4.avi	0	880	547	72	111	1648	446	233	0	Content		1649	443	25021054	1728785940
25038	08:49:10.168	00:00:25.037	1503	1608,054	562,4581	0,4211887	0,4031594	519,8226	3,716076	0	1857,973	534,6008	0,261291	0,3997903	526,7912	3,785473	0	53	1733	549						Untertest4.avi	0	880	547	72	111	1648	446	233	0	Content		1661	438	25037671	1728802557
25054	08:49:10.184	00:00:25.054	1504	1610,84	567,4779	0,4198579	0,406126	519,8732	3,728475	0	1811,55	545,494	0,2602335	0,4028983	522,9072	3,721025	0	53	1711	556						Untertest4.avi	0	880	547	72	111	1648	446	233	0	Content		1639	445	25054296	1728819182
25071	08:49:10.201	00:00:25.070	1505	1611,889	563,6218	0,4182763	0,4085622	519,9226	3,726949	0	1825,46	549,8188	0,258513	0,405491	522,8785	3,739607	0	53	1719	557						Untertest4.avi	0	880	547	72	111	1648	446	233	0	Content		1647	446	25070924	1728835810
25088	08:49:10.218	00:00:25.087	1506	1615,725	565,2999	0,4164042	0,4104314	519,9919	3,730321	0	1823,923	551,6152	0,2565775	0,4077319	522,891	3,743847	0	53	1720	558						Untertest4.avi	0	880	547	72	111	1648	446	233	0	Content		1648	447	25087671	1728852557
25104	08:49:10.234	00:00:25.104	1507	1615,077	557,0967	0,4143463	0,4121432	520,2974	3,752898	0	1804,761	555,9709	0,2544135	0,4099143	522,7214	3,732548	0	53	1710	557						Untertest4.avi	0	880	547	72	111	1648	446	233	0	Content		1638	446	25104294	1728869180
25121	08:49:10.251	00:00:25.120	1508	1627,559	568,4712	0,4121065	0,4136888	520,3892	3,756169	0	1837,629	553,8185	0,251809	0,4121952	525,7294	3,754089	0	53	1733	561						Untertest4.avi	0	880	547	72	111	1648	446	233	0	Content		1661	450	25120921	1728885807
25138	08:49:10.268	00:00:25.137	1509	1621,201	560,8544	0,4097917	0,4150468	520,9074	3,779439	0	1437,89	649,2095	0,2955385	0,4144471	406,7795	2,89653	0	53	1530	605						Untertest4.avi	0	880	547	72	111	1648	446	233	0	Content		1458	494	25137545	1728902431
25154	08:49:10.284	00:00:25.154	1510	1632,88	567,8854	0,4074994	0,4160228	520,9217	3,7846	0	1896,228	548,8833	0,2472461	0,4162569	525,7294	3,862512	0	53	1765	558						Untertest4.avi	0	880	547	72	111	1648	446	233	0	Content		1693	447	25154290	1728919176
25171	08:49:10.301	00:00:25.170	1511	1631,124	568,6552	0,4053532	0,4166681	521,101	3,790535	0	1875,55	533,9334	0,2451097	0,4178008	525,7294	3,79631	0	53	1753	551						Untertest4.avi	0	880	547	72	111	1648	446	233	0	Content		1681	440	25170917	1728935803
25188	08:49:10.318	00:00:25.187	1512	1633,053	564,067	0,4033596	0,4171996	521,3259	3,812998	0	-1024	-768	-1	-1	-1	-1	4	54	1633	564						Untertest4.avi	0	880	547	72	111	1571	455	600	0	Content		1561	453	25187539	1728952425
25204	08:49:10.334	00:00:25.204	1513	1645,728	565,9554	0,4014951	0,4174111	521,816	3,806396	0	-1024	-768	-1	-1	-1	-1	4	54	1646	566						Untertest4.avi	0	880	547	72	111	1571	455	600	0	Content		1574	455	25204164	1728969050
25221	08:49:10.351	00:00:25.220	1514	1627,876	564,2839	0,39976	0,4176341	521,734	3,802968	0	-1024	-768	-1	-1	-1	-1	4	54	1628	564						Untertest4.avi	0	880	547	72	111	1571	455	600	0	Content		1556	453	25220911	1728985797
25238	08:49:10.368	00:00:25.237	1515	1630,03	563,5667	0,3980573	0,4179488	521,8682	3,80915	0	-1024	-768	-1	-1	-1	-1	4	54	1630	564						Untertest4.avi	0	880	547	72	111	1571	455	600	0	Content		1558	453	25237537	1729002423
25254	08:49:10.384	00:00:25.254	1516	1627,088	565,0734	0,396334	0,4183757	522,0872	3,795648	0	-1024	-768	-1	-1	-1	-1	4	54	1627	565						Untertest4.avi	0	880	547	72	111	1571	455	600	0	Content		1555	454	25254164	1729019050
25271	08:49:10.401	00:00:25.270	1517	1654,406	555,8301	0,3945242	0,4190272	522,2894	3,843192	0	-1024	-768	-1	-1	-1	-1	4	54	1654	556						Untertest4.avi	0	880	547	72	111	1571	455	600	0	Content		1582	445	25270910	1729035796
25288	08:49:10.418	00:00:25.287	1518	1649,455	564,2821	0,3925715	0,419892	522,4344	3,835584	0	-1024	-768	-1	-1	-1	-1	4	54	1649	564						Untertest4.avi	0	880	547	72	111	1571	455	600	0	Content		1577	453	25287536	1729052422
25304	08:49:10.434	00:00:25.304	1519	1639,387	562,0027	0,390486	0,4209906	522,7961	3,847871	0	-1024	-768	-1	-1	-1	-1	4	54	1639	562						Untertest4.avi	0	880	547	72	111	1571	455	600	0	Content		1567	451	25304162	1729069048
25321	08:49:10.451	00:00:25.320	1520	1643,068	561,1622	0,3884186	0,4222186	523,032	3,835458	0	-1024	-768	-1	-1	-1	-1	4	54	1643	561						Untertest4.avi	0	880	547	72	111	1571	455	600	0	Content		1571	450	25320790	1729085676
25338	08:49:10.468	00:00:25.337	1521	1651,505	561,9365	0,3863883	0,4233452	522,9775	3,862108	0	-1024	-768	-1	-1	-1	-1	4	54	1652	562						Untertest4.avi	0	880	547	72	111	1571	455	600	0	Content		1580	451	25337530	1729102416
25354	08:49:10.484	00:00:25.354	1522	1635,023	561,1533	0,3844695	0,4245573	523,4401	3,872696	0	-1024	-768	-1	-1	-1	-1	4	54	1635	561						Untertest4.avi	0	880	547	72	111	1571	455	600	0	Content		1563	450	25354157	1729119043
25371	08:49:10.501	00:00:25.370	1523	1645,734	569,1771	0,3828694	0,4255913	523,3743	3,856264	0	-1024	-768	-1	-1	-1	-1	4	54	1646	569						Untertest4.avi	0	880	547	72	111	1571	455	600	0	Content		1574	458	25370780	1729135666
25387	08:49:10.517	00:00:25.387	1524	1649,774	562,3972	0,3813963	0,4264955	523,5928	3,872754	0	-1024	-768	-1	-1	-1	-1	4	54	1650	562						Untertest4.avi	0	880	547	72	111	1571	455	600	0	Content		1578	451	25387404	1729152290
25404	08:49:10.534	00:00:25.404	1525	1643,5	560,6047	0,3800825	0,4270786	524,0352	3,895416	0	-1024	-768	-1	-1	-1	-1	4	54	1644	561						Untertest4.avi	0	880	547	72	111	1571	455	600	0	Content		1572	450	25404151	1729169037
25421	08:49:10.551	00:00:25.420	1526	1637,956	572,0179	0,3789558	0,4275581	523,7724	3,851098	0	-1024	-768	-1	-1	-1	-1	4	54	1638	572						Untertest4.avi	0	880	547	72	111	1571	455	600	0	Content		1566	461	25420776	1729185662
25437	08:49:10.567	00:00:25.437	1527	1641,598	568,2376	0,3780332	0,4283003	523,9971	3,846184	0	-1024	-768	-1	-1	-1	-1	4	54	1642	568						Untertest4.avi	0	880	547	72	111	1571	455	600	0	Content		1570	457	25437398	1729202284
25454	08:49:10.584	00:00:25.454	1528	1650,28	563,1664	0,3773039	0,429254	524,2711	3,86445	0	-1024	-768	-1	-1	-1	-1	4	54	1650	563						Untertest4.avi	0	880	547	72	111	1571	455	600	0	Content		1578	452	25454024	1729218910
25471	08:49:10.601	00:00:25.470	1529	1653,711	565,0958	0,3769532	0,4304264	524,4225	3,887822	0	-1024	-768	-1	-1	-1	-1	4	54	1654	565						Untertest4.avi	0	880	547	72	111	1571	455	600	0	Content		1582	454	25470777	1729235663
25487	08:49:10.617	00:00:25.487	1530	1658,07	565,6232	0,376947	0,4314515	524,8911	3,897852	0	-1024	-768	-1	-1	-1	-1	4	54	1658	566						Untertest4.avi	0	880	547	72	111	1571	455	600	0	Content		1586	455	25487397	1729252283
25504	08:49:10.634	00:00:25.504	1531	1657,194	570,579	0,3772992	0,4319683	524,6552	3,876169	0	-1024	-768	-1	-1	-1	-1	4	54	1657	571						Untertest4.avi	0	880	547	72	111	1571	455	600	0	Content		1585	460	25504027	1729268913
25521	08:49:10.651	00:00:25.520	1532	1655,528	565,4745	0,377853	0,4319963	524,6841	3,87383	0	-1024	-768	-1	-1	-1	-1	4	54	1656	565						Untertest4.avi	0	880	547	72	111	1571	455	600	0	Content		1584	454	25520650	1729285536
25537	08:49:10.667	00:00:25.537	1533	1651,498	572,7178	0,3786341	0,4316102	524,8027	3,871616	0	-1024	-768	-1	-1	-1	-1	4	54	1651	573						Untertest4.avi	0	880	547	72	111	1571	455	600	0	Content		1579	462	25537401	1729302287
25554	08:49:10.684	00:00:25.554	1534	1639,921	570,3523	0,379592	0,4308453	524,8536	3,861696	0	-1024	-768	-1	-1	-1	-1	4	54	1640	570						Untertest4.avi	0	880	547	72	111	1571	455	600	0	Content		1568	459	25554025	1729318911
25571	08:49:10.701	00:00:25.570	1535	1648,83	567,2972	0,3806939	0,4299078	525,1591	3,870857	0	-1024	-768	-1	-1	-1	-1	4	54	1649	567						Untertest4.avi	0	880	547	72	111	1571	455	600	0	Content		1577	456	25570649	1729335535
25587	08:49:10.717	00:00:25.587	1536	1653,037	565,9027	0,3817784	0,4291039	525,0507	3,881556	0	-1024	-768	-1	-1	-1	-1	4	54	1653	566						Untertest4.avi	0	880	547	72	111	1571	455	600	0	Content		1581	455	25587271	1729352157
25604	08:49:10.734	00:00:25.604	1537	1640,889	567,6935	0,3828567	0,4285902	524,9184	3,882439	0	-1024	-768	-1	-1	-1	-1	4	54	1641	568						Untertest4.avi	0	880	547	72	111	1571	455	600	0	Content		1569	457	25604022	1729368908
25621	08:49:10.751	00:00:25.620	1538	1642,981	578,4827	0,3839535	0,428298	524,7615	3,871284	0	-1024	-768	-1	-1	-1	-1	4	54	1643	578						Untertest4.avi	0	880	547	72	111	1571	455	600	0	Content		1571	467	25620646	1729385532
25637	08:49:10.767	00:00:25.637	1539	1637,503	571,2252	0,384997	0,4281865	525,0203	3,88839	0	-1024	-768	-1	-1	-1	-1	4	54	1638	571						Untertest4.avi	0	880	547	72	111	1571	455	600	0	Content		1566	460	25637269	1729402155
25654	08:49:10.784	00:00:25.653	1540	1640,669	570,0432	0,385962	0,4280378	524,6301	3,87885	0	-1024	-768	-1	-1	-1	-1	4	54	1641	570						Untertest4.avi	0	880	547	72	111	1571	455	600	0	Content		1569	459	25653894	1729418780
25671	08:49:10.801	00:00:25.670	1541	1638,211	561,1762	0,3868169	0,4277844	524,6432	3,905067	0	-1024	-768	-1	-1	-1	-1	4	54	1638	561						Untertest4.avi	0	880	547	72	111	1571	455	600	0	Content		1566	450	25670642	1729435528
25687	08:49:10.817	00:00:25.687	1542	1648,957	563,3062	0,3875244	0,4272411	524,674	3,912073	0	-1024	-768	-1	-1	-1	-1	4	54	1649	563						Untertest4.avi	0	880	547	72	111	1571	455	600	0	Content		1577	452	25687266	1729452152
25704	08:49:10.834	00:00:25.703	1543	1642,296	567,9026	0,388155	0,4263623	524,4344	3,922427	0	-1024	-768	-1	-1	-1	-1	4	54	1642	568						Untertest4.avi	0	880	547	72	111	1571	455	600	0	Content		1570	457	25703890	1729468776
25721	08:49:10.851	00:00:25.720	1544	1643,418	566,3167	0,3886384	0,425445	524,4423	3,945746	0	-1024	-768	-1	-1	-1	-1	4	54	1643	566						Untertest4.avi	0	880	547	72	111	1571	455	600	0	Content		1571	455	25720514	1729485400
25737	08:49:10.867	00:00:25.737	1545	1644,653	564,6128	0,3889581	0,4246073	524,6278	3,936355	0	-1024	-768	-1	-1	-1	-1	4	54	1645	565						Untertest4.avi	0	880	547	72	111	1571	455	600	0	Content		1573	454	25737262	1729502148
25754	08:49:10.884	00:00:25.753	1546	1638,157	568,8257	0,3892155	0,4239592	524,3767	3,95838	0	-1024	-768	-1	-1	-1	-1	4	54	1638	569						Untertest4.avi	0	880	547	72	111	1571	455	600	0	Content		1566	458	25753887	1729518773
25771	08:49:10.901	00:00:25.770	1547	1649,477	568,3083	0,3893508	0,4238296	524,3611	3,958621	0	-1024	-768	-1	-1	-1	-1	4	54	1649	568						Untertest4.avi	0	880	547	72	111	1571	455	600	0	Content		1577	457	25770509	1729535395
25787	08:49:10.917	00:00:25.787	1548	1647,485	571,7719	0,3893673	0,4238735	524,3421	3,964494	0	1444,506	661,6689	0,2182852	0,4408409	429,5948	3,207785	0	55	1546	617						Untertest4.avi	0	880	547	72	111	1461	506	167	0	Content		1474	506	25787132	1729552018
25804	08:49:10.934	00:00:25.803	1549	1651,172	563,3226	0,3892701	0,4239978	524,3539	3,994669	0	1412,992	656,3915	0,2178256	0,4418374	426,4822	3,189917	0	55	1532	610						Untertest4.avi	0	880	547	72	111	1461	506	167	0	Content		1460	499	25803882	1729568768
25821	08:49:10.951	00:00:25.820	1550	1649,622	572,4259	0,3890366	0,4240048	524,4392	4,013003	0	1411,96	642,519	0,2175387	0,4428204	425,4022	3,162715	0	55	1531	607						Untertest4.avi	0	880	547	72	111	1461	506	167	0	Content		1459	496	25820506	1729585392
25837	08:49:10.967	00:00:25.837	1551	1639,642	568,1218	0,3887086	0,4237962	524,4291	3,981624	0	1426,923	655,2266	0,2176871	0,4435305	428,5181	3,236501	0	55	1533	612						Untertest4.avi	0	880	547	72	111	1461	506	167	0	Content		1461	501	25837131	1729602017
25854	08:49:10.984	00:00:25.853	1552	1641,459	571,6964	0,388241	0,4233388	524,4835	4,006352	0	1430,745	663,319	0,2172391	0,444074	427,6835	3,234043	0	55	1536	618						Untertest4.avi	0	880	547	72	111	1461	506	167	0	Content		1464	507	25853755	1729618641
25871	08:49:11.001	00:00:25.870	1553	1640,145	570,5262	0,3877725	0,4227915	524,5887	4,016131	0	1427,358	656,516	0,2168144	0,4445667	427,2671	3,252094	0	55	1534	614						Untertest4.avi	0	880	547	72	111	1461	506	167	0	Content		1462	503	25870505	1729635391
25887	08:49:11.017	00:00:25.887	1554	1479,805	618,759	0,3791321	0,4221786	472,5387	3,623961	0	1430,946	656,876	0,2164193	0,4447818	427,1166	3,234304	0	55	1455	638						Untertest4.avi	0	880	547	72	111	1461	506	167	0	Content		1383	527	25887129	1729652015
25904	08:49:11.034	00:00:25.903	1555	1474,618	623,0608	0,3785954	0,4215368	471,9468	3,654584	0	1441,156	660,838	0,2163047	0,4448395	428,7925	3,263425	0	55	1458	642						Untertest4.avi	0	880	547	72	111	1461	506	167	0	Content		1386	531	25903753	1729668639
25920	08:49:11.050	00:00:25.920	1556	1645,119	568,5733	0,3864754	0,4208826	525,0668	4,043405	0	1438,491	665,2029	0,2159514	0,444866	428,8002	3,24387	0	55	1542	617						Untertest4.avi	0	880	547	72	111	1461	506	167	0	Content		1470	506	25920378	1729685264
25937	08:49:11.067	00:00:25.937	1557	1655,604	571,2875	0,3861241	0,4203463	525,0004	4,054126	0	1419,734	660,7144	0,2152654	0,444903	425,8721	3,273299	0	55	1538	616						Untertest4.avi	0	880	547	72	111	1461	506	167	0	Content		1466	505	25937125	1729702011
25954	08:49:11.084	00:00:25.953	1558	1479,494	623,8564	0,3775499	0,4198329	472,6836	3,655191	0	1429,745	654,7834	0,2151717	0,4448278	427,8097	3,254747	0	56	1455	639						Untertest4.avi	0	880	547	72	111	1377	527	316	0	Content		1383	528	25953749	1729718635
25970	08:49:11.100	00:00:25.970	1559	1469,679	630,9905	0,3769064	0,4193553	471,1563	3,672687	0	1430,884	659,2941	0,2148907	0,4446738	427,9488	3,270811	0	56	1450	645						Untertest4.avi	0	880	547	72	111	1377	527	316	0	Content		1378	534	25970373	1729735259
25987	08:49:11.117	00:00:25.987	1560	1478,547	625,5354	0,3766559	0,4189892	471,8609	3,653722	0	1429,867	655,1947	0,2144681	0,4445265	427,4676	3,256429	0	56	1454	640						Untertest4.avi	0	880	547	72	111	1377	527	316	0	Content		1382	529	25987124	1729752010
26004	08:49:11.134	00:00:26.003	1561	1473,554	621,7087	0,3760815	0,4184532	470,7813	3,642547	0	1415,484	664,8341	0,213901	0,444048	425,6256	3,27152	0	56	1445	643						Untertest4.avi	0	880	547	72	111	1377	527	316	0	Content		1373	532	26003749	1729768635
26020	08:49:11.150	00:00:26.020	1562	1480,81	622,5468	0,3760306	0,4178275	472,2468	3,692625	0	1420,137	657,8956	0,214076	0,4437237	429,018	3,308488	0	56	1450	640						Untertest4.avi	0	880	547	72	111	1377	527	316	0	Content		1378	529	26020373	1729785259
26037	08:49:11.167	00:00:26.036	1563	1464,568	618,0963	0,3756744	0,4172449	471,3473	3,689572	0	1419,994	658,2648	0,2137501	0,4431888	427,7964	3,285557	0	56	1442	638						Untertest4.avi	0	880	547	72	111	1377	527	316	0	Content		1370	527	26036997	1729801883
26054	08:49:11.184	00:00:26.053	1564	1474,146	621,9076	0,3755049	0,416649	470,8745	3,703495	0	1441,575	655,919	0,2139003	0,442841	429,6277	3,306778	0	56	1458	639						Untertest4.avi	0	880	547	72	111	1377	527	316	0	Content		1386	528	26053748	1729818634
26070	08:49:11.200	00:00:26.070	1565	1478,891	616,3246	0,3755996	0,4160744	471,2916	3,699064	0	1417,35	657,4163	0,2135623	0,4423878	426,9345	3,270202	0	56	1448	637						Untertest4.avi	0	880	547	72	111	1377	527	316	0	Content		1376	526	26070370	1729835256
26087	08:49:11.217	00:00:26.086	1566	1475,944	612,674	0,3757243	0,4156053	471,6889	3,678453	0	1420,377	654,3976	0,213799	0,4421155	427,9812	3,29392	0	56	1448	634						Untertest4.avi	0	880	547	72	111	1377	527	316	0	Content		1376	523	26086997	1729851883
26104	08:49:11.234	00:00:26.103	1567	1471,235	622,0535	0,3758298	0,415271	471,5211	3,651994	0	1432,675	656,4321	0,2139809	0,4418978	428,5649	3,276028	0	56	1452	639						Untertest4.avi	0	880	547	72	111	1377	527	316	0	Content		1380	528	26103619	1729868505
26120	08:49:11.250	00:00:26.120	1568	1471,408	622,8544	0,3762309	0,4152744	472,9264	3,654228	0	1430,081	653,5011	0,2141676	0,4419423	429,059	3,254408	0	56	1451	638						Untertest4.avi	0	880	547	72	111	1377	527	316	0	Content		1379	527	26120370	1729885256
26137	08:49:11.267	00:00:26.136	1569	1480,09	613,2113	0,3763524	0,4156074	472,6929	3,632958	0	1431,169	656,6962	0,2142302	0,4421738	428,7386	3,249027	0	56	1456	635						Untertest4.avi	0	880	547	72	111	1377	527	316	0	Content		1384	524	26136993	1729901879
26154	08:49:11.284	00:00:26.153	1570	1472,252	609,7519	0,3765606	0,416048	473,1011	3,626909	0	1428,867	658,6113	0,2144123	0,4423852	429,181	3,215241	0	56	1451	634						Untertest4.avi	0	880	547	72	111	1377	527	316	0	Content		1379	523	26153617	1729918503
26170	08:49:11.300	00:00:26.170	1571	1467,112	613,0073	0,3766693	0,4166777	473,2521	3,587904	0	1436,897	649,9309	0,2144953	0,4428796	429,1984	3,188255	0	56	1452	631						Untertest4.avi	0	880	547	72	111	1377	527	316	0	Content		1380	520	26170243	1729935129
26187	08:49:11.317	00:00:26.186	1572	1472,382	619,0154	0,3768573	0,4175082	473,8837	3,587383	0	1417,723	659,167	0,2143188	0,4434713	427,3452	3,152021	0	56	1445	639						Untertest4.avi	0	880	547	72	111	1377	527	316	0	Content		1373	528	26186993	1729951879
26204	08:49:11.334	00:00:26.203	1573	1470,711	616,4307	0,3768597	0,4186949	473,4585	3,545776	0	1285,96	689,9142	0,2086126	0,444689	379,3492	2,784731	0	56	1378	653						Untertest4.avi	0	880	547	72	111	1377	527	316	0	Content		1306	542	26203618	1729968504
26220	08:49:11.350	00:00:26.220	1574	1460,707	598,9824	0,3816763	0,4197732	498,498	3,728052	0	1319,688	677,2538	0,213539	0,4454334	415,7476	3,028563	0	56	1390	638						Untertest4.avi	0	880	547	72	111	1377	527	316	0	Content		1318	527	26220242	1729985128
26237	08:49:11.367	00:00:26.236	1575	1344,913	554,7914	0,3874717	0,4206095	525,7679	3,897895	0	1364,491	595,6881	0,2233322	0,4458317	495,901	3,587952	0	56	1355	575						Untertest4.avi	0	880	547	72	111	1377	527	316	0	Content		1283	464	26236863	1730001749
26254	08:49:11.384	00:00:26.253	1576	1188,773	516,6661	0,3903474	0,4216169	534,5275	3,930345	0	1243,374	551,0396	0,2274102	0,4466244	523,0184	3,777183	0	56	1216	534						Untertest4.avi	0	880	547	72	111	1377	527	316	0	Content		1144	423	26253612	1730018498
26270	08:49:11.400	00:00:26.270	1577	999,6922	510,7956	0,389714	0,4229423	522,4052	3,829312	0	1063,971	521,3639	0,2287489	0,447647	523,6512	3,768561	0	57	1032	516						Untertest4.avi	0	880	547	72	111	492	306	483	0	Content		960	405	26270236	1730035122
26287	08:49:11.417	00:00:26.286	1578	857,3652	489,5628	0,3909799	0,4237797	522,3784	3,822788	0	924,5878	484,9795	0,2309369	0,4482997	530,9965	3,823712	0	57	891	487						Untertest4.avi	0	880	547	72	111	492	306	483	0	Content		819	376	26286861	1730051747
26303	08:49:11.433	00:00:26.303	1579	714,2473	471,8698	0,3922535	0,4243778	522,5587	3,834398	0	778,2456	458,215	0,2330581	0,448532	537,3347	3,868454	0	57	746	465						Untertest4.avi	0	880	547	72	111	492	306	483	0	Content		674	354	26303485	1730068371
26320	08:49:11.450	00:00:26.320	1580	600,621	446,2389	0,393275	0,4247493	522,7185	3,81106	0	636,2706	440,8902	0,2336923	0,4487666	531,4128	3,838362	0	57	618	444						Untertest4.avi	0	880	547	72	111	492	306	483	0	Content		546	333	26320234	1730085120
26337	08:49:11.467	00:00:26.336	1581	553,9843	427,8666	0,3934932	0,4252666	522,8206	3,800148	0	574,7305	410,7117	0,2342311	0,4488297	533,8875	3,824947	0	57	564	419						Untertest4.avi	0	880	547	72	111	492	306	483	0	Content		492	308	26336860	1730101746
26353	08:49:11.483	00:00:26.353	1582	574,0071	423,7642	0,3931972	0,4261479	522,9461	3,809988	0	578,7911	414,5679	0,2334661	0,449241	531,8688	3,789531	0	57	576	419						Untertest4.avi	0	880	547	72	111	492	306	483	0	Content		504	308	26353485	1730118371
26370	08:49:11.500	00:00:26.370	1583	569,2193	423,3329	0,3930784	0,4271582	523,1371	3,794301	0	561,3853	400,3591	0,2331678	0,4499597	531,2957	3,731075	0	57	565	412						Untertest4.avi	0	880	547	72	111	492	306	483	0	Content		493	301	26370106	1730134992
26387	08:49:11.517	00:00:26.386	1584	575,9202	421,9226	0,3931389	0,4281487	523,3258	3,773578	0	566,6862	397,2736	0,2333022	0,4507061	533,4711	3,789817	0	57	571	410						Untertest4.avi	0	880	547	72	111	492	306	483	0	Content		499	299	26386857	1730151743
26403	08:49:11.533	00:00:26.403	1585	569,066	419,5856	0,3932724	0,4290738	523,4057	3,748086	0	561,6965	401,2434	0,2334157	0,4515512	534,4987	3,778529	0	57	565	410						Untertest4.avi	0	880	547	72	111	492	306	483	0	Content		493	299	26403481	1730168367
26420	08:49:11.550	00:00:26.420	1586	575,7799	421,8006	0,3934705	0,4299759	523,55	3,751191	0	552,4318	404,8258	0,2332965	0,4523589	532,2825	3,737342	0	57	564	413						Untertest4.avi	0	880	547	72	111	492	306	483	0	Content		492	302	26420104	1730184990
26437	08:49:11.567	00:00:26.436	1587	567,7885	424,3021	0,3936546	0,4306106	523,7969	3,740044	0	578,1862	402,8262	0,2335046	0,4527907	533,3901	3,760064	0	57	573	414						Untertest4.avi	0	880	547	72	111	492	306	483	0	Content		501	303	26436730	1730201616
26453	08:49:11.583	00:00:26.453	1588	574,1655	417,4897	0,3939645	0,4307317	524,0604	3,731162	0	574,7989	391,716	0,2339079	0,4530406	534,8477	3,743165	0	57	574	405						Untertest4.avi	0	880	547	72	111	492	306	483	0	Content		502	294	26453479	1730218365
26470	08:49:11.600	00:00:26.470	1589	576,2275	426,2101	0,3943971	0,4305582	524,3289	3,712708	0	568,2195	401,076	0,2344584	0,453034	536,4526	3,744308	0	57	572	414						Untertest4.avi	0	880	547	72	111	492	306	483	0	Content		500	303	26470105	1730234991
26487	08:49:11.617	00:00:26.486	1590	571,3538	430,5911	0,3947062	0,4301827	524,4896	3,680022	0	568,2781	411,2641	0,2344019	0,4528526	533,1367	3,66256	0	57	570	421						Untertest4.avi	0	880	547	72	111	492	306	483	0	Content		498	310	26486730	1730251616
26503	08:49:11.633	00:00:26.503	1591	549,9064	419,2161	0,3946992	0,429704	524,651	3,627207	0	522,1055	413,9533	0,2338959	0,4527386	527,2708	3,598382	0	57	536	417						Untertest4.avi	0	880	547	72	111	492	306	483	0	Content		464	306	26503352	1730268238
26520	08:49:11.650	00:00:26.520	1592	544,3246	428,585	0,3946859	0,429451	524,8134	3,586032	0	534,613	414,008	0,2339019	0,4530281	527,3716	3,527002	0	57	539	421						Untertest4.avi	0	880	547	72	111	492	306	483	0	Content		467	310	26520100	1730284986
26537	08:49:11.667	00:00:26.536	1593	536,9213	432,1094	0,3946238	0,4296283	524,8963	3,52246	0	571,3986	410,928	0,2337328	0,4541313	527,3953	3,525942	0	57	554	422						Untertest4.avi	0	880	547	72	111	492	306	483	0	Content		482	311	26536725	1730301611
26553	08:49:11.683	00:00:26.553	1594	548,9641	416,1459	0,3939849	0,4301362	524,966	3,506059	0	556,7046	410,8094	0,2332265	0,4556551	527,3953	3,486568	0	57	553	413						Untertest4.avi	0	880	547	72	111	492	306	483	0	Content		481	302	26553348	1730318234
26570	08:49:11.700	00:00:26.569	1595	547,8495	420,0047	0,3933196	0,4306427	524,8787	3,441587	0	560,2189	409,4875	0,232555	0,4573634	527,3953	3,433034	0	57	554	415						Untertest4.avi	0	880	547	72	111	492	306	483	0	Content		482	304	26569974	1730334860
26587	08:49:11.717	00:00:26.586	1596	550,0679	414,4869	0,3923917	0,4311113	524,8274	3,393223	0	558,9353	408,962	0,2316518	0,4590097	527,3953	3,368238	0	57	555	412						Untertest4.avi	0	880	547	72	111	492	306	483	0	Content		483	301	26586721	1730351607
26603	08:49:11.733	00:00:26.603	1597	544,8287	422,9471	0,3912871	0,4311685	524,8785	3,389634	0	550,2001	426,0633	0,2306072	0,4602924	527,3953	3,381594	0	57	548	425						Untertest4.avi	0	880	547	72	111	492	306	483	0	Content		476	314	26603346	1730368232
26620	08:49:11.750	00:00:26.619	1598	546,6655	414,6648	0,3900124	0,4309962	524,7561	3,343321	0	558,874	414,0503	0,2293308	0,4611835	527,3953	3,292317	0	57	553	414						Untertest4.avi	0	880	547	72	111	492	306	483	0	Content		481	303	26619970	1730384856
26637	08:49:11.767	00:00:26.636	1599	543,1554	415,7125	0,3885795	0,4305698	524,7353	3,286744	0	546,4272	424,2149	0,2279151	0,4618165	527,3953	3,307687	0	57	545	420						Untertest4.avi	0	880	547	72	111	492	306	483	0	Content		473	309	26636594	1730401480
26653	08:49:11.783	00:00:26.653	1600	544,7076	425,2139	0,3870601	0,4300795	524,5642	3,276487	0	566,3571	416,4517	0,2265195	0,4622888	527,3953	3,25018	0	57	556	421						Untertest4.avi	0	880	547	72	111	492	306	483	0	Content		484	310	26653342	1730418228
26670	08:49:11.800	00:00:26.669	1601	562,6709	376,3674	0,3856905	0,4295657	524,543	3,134231	0	576,1149	421,7668	0,2254944	0,4626988	532,8134	3,359928	0	57	569	399						Untertest4.avi	0	880	547	72	111	492	306	483	0	Content		497	288	26669966	1730434852
26687	08:49:11.817	00:00:26.686	1602	548,282	369,1135	0,3841281	0,4291565	524,353	3,073071	0	576,3107	418,363	0,2241929	0,463095	535,6902	3,358871	0	57	562	394						Untertest4.avi	0	880	547	72	111	492	306	483	0	Content		490	283	26686589	1730451475
26703	08:49:11.833	00:00:26.703	1603	-1024	-768	-1	-1	-1	-1	4	-1024	-768	-1	-1	-1	-1	4	57	0	0						Untertest4.avi	0	880	547	72	111	492	306	483	0	Content		-72	-111	26703339	1730468225
26720	08:49:11.850	00:00:26.719	1604	552,006	477,6173	0,3806485	0,4297185	524,0573	3,225253	0	560,7075	446,932	0,2208014	0,4650881	535,2225	3,252256	0	57	556	462						Untertest4.avi	0	880	547	72	111	492	306	483	0	Content		484	351	26719961	1730484847
26737	08:49:11.867	00:00:26.736	1605	583,054	611,4619	0,3792323	0,4298957	524,4032	2,970073	0	-1024	-768	-1	-1	-1	-1	4	57	583	611						Untertest4.avi	0	880	547	72	111	492	306	483	0	Content		511	500	26736584	1730501470
26753	08:49:11.883	00:00:26.753	1606	-1024	-768	-1	-1	-1	-1	4	-1024	-768	-1	-1	-1	-1	4		0	0						Untertest4.avi	0	880	547	72	111				0	Content		-72	-111	26753206	1730518092
26770	08:49:11.900	00:00:26.769	1607	-1024	-768	-1	-1	-1	-1	4	-1024	-768	-1	-1	-1	-1	4		0	0						Untertest4.avi	0	880	547	72	111				0	Content		-72	-111	26769950	1730534836
26787	08:49:11.917	00:00:26.786	1608	-1024	-768	-1	-1	-1	-1	4	-1024	-768	-1	-1	-1	-1	4		0	0						Untertest4.avi	0	880	547	72	111				0	Content		-72	-111	26786570	1730551456
26803	08:49:11.933	00:00:26.803	1609	-1024	-768	-1	-1	-1	-1	4	-1024	-768	-1	-1	-1	-1	4		0	0						Untertest4.avi	0	880	547	72	111				0	Content		-72	-111	26803198	1730568084
26820	08:49:11.950	00:00:26.819	1610	-1024	-768	-1	-1	-1	-1	4	-1024	-768	-1	-1	-1	-1	4		0	0						Untertest4.avi	0	880	547	72	111				0	Content		-72	-111	26819833	1730584719
26837	08:49:11.967	00:00:26.836	1611	-1024	-768	-1	-1	-1	-1	4	-1024	-768	-1	-1	-1	-1	4		0	0						Untertest4.avi	0	880	547	72	111				0	Content		-72	-111	26836571	1730601457
26853	08:49:11.983	00:00:26.853	1612	-1024	-768	-1	-1	-1	-1	4	-1024	-768	-1	-1	-1	-1	4		0	0						Untertest4.avi	0	880	547	72	111				0	Content		-72	-111	26853192	1730618078
26870	08:49:12.000	00:00:26.869	1613	-1024	-768	-1	-1	-1	-1	4	-1024	-768	-1	-1	-1	-1	4		0	0						Untertest4.avi	0	880	547	72	111				0	Content		-72	-111	26869829	1730634715
26886	08:49:12.016	00:00:26.886	1614	-1024	-768	-1	-1	-1	-1	4	-1024	-768	-1	-1	-1	-1	4		0	0						Untertest4.avi	0	880	547	72	111				0	Content		-72	-111	26886437	1730651323
26903	08:49:12.033	00:00:26.903	1615	-1024	-768	-1	-1	-1	-1	4	-1024	-768	-1	-1	-1	-1	4		0	0						Untertest4.avi	0	880	547	72	111				0	Content		-72	-111	26903185	1730668071
26920	08:49:12.050	00:00:26.919	1616	-1024	-768	-1	-1	-1	-1	4	-1024	-768	-1	-1	-1	-1	4		0	0						Untertest4.avi	0	880	547	72	111				0	Content		-72	-111	26919824	1730684710
26936	08:49:12.066	00:00:26.936	1617	-1024	-768	-1	-1	-1	-1	4	-1024	-768	-1	-1	-1	-1	4		0	0						Untertest4.avi	0	880	547	72	111				0	Content		-72	-111	26936432	1730701318
26953	08:49:12.083	00:00:26.953	1618	-1024	-768	-1	-1	-1	-1	4	-1024	-768	-1	-1	-1	-1	4		0	0						Untertest4.avi	0	880	547	72	111				0	Content		-72	-111	26953055	1730717941
26970	08:49:12.100	00:00:26.969	1619	-1024	-768	-1	-1	-1	-1	4	-1024	-768	-1	-1	-1	-1	4		0	0						Untertest4.avi	0	880	547	72	111				0	Content		-72	-111	26969815	1730734701
26986	08:49:12.116	00:00:26.986	1620	-1024	-768	-1	-1	-1	-1	4	-1024	-768	-1	-1	-1	-1	4		0	0						Untertest4.avi	0	880	547	72	111				0	Content		-72	-111	26986428	1730751314
27003	08:49:12.133	00:00:27.003	1621	-1024	-768	-1	-1	-1	-1	4	-1024	-768	-1	-1	-1	-1	4		0	0						Untertest4.avi	0	880	547	72	111				0	Content		-72	-111	27003052	1730767938
27020	08:49:12.150	00:00:27.019	1622	-1024	-768	-1	-1	-1	-1	4	-1024	-768	-1	-1	-1	-1	4		0	0						Untertest4.avi	0	880	547	72	111				0	Content		-72	-111	27019678	1730784564
27036	08:49:12.166	00:00:27.036	1623	-1024	-768	-1	-1	-1	-1	4	-1024	-768	-1	-1	-1	-1	4		0	0						Untertest4.avi	0	880	547	72	111				0	Content		-72	-111	27036424	1730801310
27053	08:49:12.183	00:00:27.053	1624	-1024	-768	-1	-1	-1	-1	4	-1024	-768	-1	-1	-1	-1	4		0	0						Untertest4.avi	0	880	547	72	111				0	Content		-72	-111	27053046	1730817932
27070	08:49:12.200	00:00:27.069	1625	-1024	-768	-1	-1	-1	-1	4	-1024	-768	-1	-1	-1	-1	4		0	0						Untertest4.avi	0	880	547	72	111				0	Content		-72	-111	27069671	1730834557
27086	08:49:12.216	00:00:27.086	1626	-1024	-768	-1	-1	-1	-1	4	-1024	-768	-1	-1	-1	-1	4		0	0						Untertest4.avi	0	880	547	72	111				0	Content		-72	-111	27086420	1730851306
27103	08:49:12.233	00:00:27.103	1627	-1024	-768	-1	-1	-1	-1	4	-1024	-768	-1	-1	-1	-1	4		0	0						Untertest4.avi	0	880	547	72	111				0	Content		-72	-111	27103041	1730867927
27120	08:49:12.250	00:00:27.119	1628	-1024	-768	-1	-1	-1	-1	4	-1024	-768	-1	-1	-1	-1	4		0	0						Untertest4.avi	0	880	547	72	111				0	Content		-72	-111	27119665	1730884551
27136	08:49:12.266	00:00:27.136	1629	-1024	-768	-1	-1	-1	-1	4	-1024	-768	-1	-1	-1	-1	4		0	0						Untertest4.avi	0	880	547	72	111				0	Content		-72	-111	27136288	1730901174
27153	08:49:12.283	00:00:27.153	1630	-1024	-768	-1	-1	-1	-1	4	-1024	-768	-1	-1	-1	-1	4		0	0						Untertest4.avi	0	880	547	72	111				0	Content		-72	-111	27153481	1730918367
27171	08:49:12.301	00:00:27.170	1631	-1024	-768	-1	-1	-1	-1	4	-1024	-768	-1	-1	-1	-1	4		0	0						Untertest4.avi	0	880	547	72	111				0	Content		-72	-111	27170854	1730935740
27188	08:49:12.318	00:00:27.188	1632	-1024	-768	-1	-1	-1	-1	4	-1024	-768	-1	-1	-1	-1	4		0	0						Untertest4.avi	0	880	547	72	111				0	Content		-72	-111	27188100	1730952986
27203	08:49:12.333	00:00:27.202	1633	-1024	-768	-1	-1	-1	-1	4	-1024	-768	-1	-1	-1	-1	4		0	0						Untertest4.avi	0	880	547	72	111				0	Content		-72	-111	27202904	1730967790
27220	08:49:12.350	00:00:27.219	1634	-1024	-768	-1	-1	-1	-1	4	-1024	-768	-1	-1	-1	-1	4		0	0						Untertest4.avi	0	880	547	72	111				0	Content		-72	-111	27219651	1730984537
27236	08:49:12.366	00:00:27.236	1635	-1024	-768	-1	-1	-1	-1	4	-1024	-768	-1	-1	-1	-1	4		0	0						Untertest4.avi	0	880	547	72	111				0	Content		-72	-111	27236274	1731001160
27253	08:49:12.383	00:00:27.252	1636	-1024	-768	-1	-1	-1	-1	4	-1024	-768	-1	-1	-1	-1	4		0	0						Untertest4.avi	0	880	547	72	111				0	Content		-72	-111	27252895	1731017781
27270	08:49:12.400	00:00:27.269	1637	-1024	-768	-1	-1	-1	-1	4	-1024	-768	-1	-1	-1	-1	4		0	0						Untertest4.avi	0	880	547	72	111				0	Content		-72	-111	27269519	1731034405
27286	08:49:12.416	00:00:27.286	1638	-1024	-768	-1	-1	-1	-1	4	-1024	-768	-1	-1	-1	-1	4		0	0						Untertest4.avi	0	880	547	72	111				0	Content		-72	-111	27286143	1731051029
27303	08:49:12.433	00:00:27.303	1639	-1024	-768	-1	-1	-1	-1	4	-1024	-768	-1	-1	-1	-1	4		0	0						Untertest4.avi	0	880	547	72	111				0	Content		-72	-111	27303336	1731068222
27321	08:49:12.451	00:00:27.320	1640	-1024	-768	-1	-1	-1	-1	4	-1024	-768	-1	-1	-1	-1	4		0	0						Untertest4.avi	0	880	547	72	111				0	Content		-72	-111	27320712	1731085598
27338	08:49:12.468	00:00:27.338	1641	-1024	-768	-1	-1	-1	-1	4	-1024	-768	-1	-1	-1	-1	4		0	0						Untertest4.avi	0	880	547	72	111				0	Content		-72	-111	27338083	1731102969
27353	08:49:12.483	00:00:27.352	1642	-1024	-768	-1	-1	-1	-1	4	-1024	-768	-1	-1	-1	-1	4		0	0						Untertest4.avi	0	880	547	72	111				0	Content		-72	-111	27352885	1731117771
27370	08:49:12.500	00:00:27.369	1643	-1024	-768	-1	-1	-1	-1	4	-1024	-768	-1	-1	-1	-1	4		0	0						Untertest4.avi	0	880	547	72	111				0	Content		-72	-111	27369511	1731134397
27386	08:49:12.516	00:00:27.386	1644	-1024	-768	-1	-1	-1	-1	4	-1024	-768	-1	-1	-1	-1	4		0	0						Untertest4.avi	0	880	547	72	111				0	Content		-72	-111	27386261	1731151147
27403	08:49:12.533	00:00:27.402	1645	-1024	-768	-1	-1	-1	-1	4	-1024	-768	-1	-1	-1	-1	4		0	0						Untertest4.avi	0	880	547	72	111				0	Content		-72	-111	27402881	1731167767
27420	08:49:12.550	00:00:27.419	1646	-1024	-768	-1	-1	-1	-1	4	-1024	-768	-1	-1	-1	-1	4		0	0						Untertest4.avi	0	880	547	72	111				0	Content		-72	-111	27419504	1731184390
27436	08:49:12.566	00:00:27.436	1647	-1024	-768	-1	-1	-1	-1	4	-1024	-768	-1	-1	-1	-1	4		0	0						Untertest4.avi	0	880	547	72	111				0	Content		-72	-111	27436128	1731201014
27453	08:49:12.583	00:00:27.453	1648	-1024	-768	-1	-1	-1	-1	4	-1024	-768	-1	-1	-1	-1	4		0	0						Untertest4.avi	0	880	547	72	111				0	Content		-72	-111	27453197	1731218083
27471	08:49:12.601	00:00:27.470	1649	-1024	-768	-1	-1	-1	-1	4	-1024	-768	-1	-1	-1	-1	4		0	0						Untertest4.avi	0	880	547	72	111				0	Content		-72	-111	27470570	1731235456
27488	08:49:12.618	00:00:27.487	1650	-1024	-768	-1	-1	-1	-1	4	-1024	-768	-1	-1	-1	-1	4		0	0						Untertest4.avi	0	880	547	72	111				0	Content		-72	-111	27487818	1731252704
27503	08:49:12.633	00:00:27.502	1651	-1024	-768	-1	-1	-1	-1	4	-1024	-768	-1	-1	-1	-1	4		0	0						Untertest4.avi	0	880	547	72	111				0	Content		-72	-111	27502752	1731267638
27519	08:49:12.649	00:00:27.519	1652	-1024	-768	-1	-1	-1	-1	4	-1024	-768	-1	-1	-1	-1	4		0	0						Untertest4.avi	0	880	547	72	111				0	Content		-72	-111	27519370	1731284256
27536	08:49:12.666	00:00:27.536	1653	-1024	-768	-1	-1	-1	-1	4	-1024	-768	-1	-1	-1	-1	4		0	0						Untertest4.avi	0	880	547	72	111				0	Content		-72	-111	27536121	1731301007
27553	08:49:12.683	00:00:27.552	1654	-1024	-768	-1	-1	-1	-1	4	-1024	-768	-1	-1	-1	-1	4		0	0						Untertest4.avi	0	880	547	72	111				0	Content		-72	-111	27552747	1731317633
27569	08:49:12.699	00:00:27.569	1655	-1024	-768	-1	-1	-1	-1	4	-1024	-768	-1	-1	-1	-1	4		0	0						Untertest4.avi	0	880	547	72	111				0	Content		-72	-111	27569365	1731334251
27586	08:49:12.716	00:00:27.585	1656	-1024	-768	-1	-1	-1	-1	4	-1024	-768	-1	-1	-1	-1	4		0	0						Untertest4.avi	0	880	547	72	111				0	Content		-72	-111	27585989	1731350875
27603	08:49:12.733	00:00:27.603	1657	-1024	-768	-1	-1	-1	-1	4	-1024	-768	-1	-1	-1	-1	4		0	0						Untertest4.avi	0	880	547	72	111				0	Content		-72	-111	27603180	1731368066
27621	08:49:12.751	00:00:27.620	1658	-1024	-768	-1	-1	-1	-1	4	-1024	-768	-1	-1	-1	-1	4		0	0						Untertest4.avi	0	880	547	72	111				0	Content		-72	-111	27620554	1731385440
27638	08:49:12.768	00:00:27.637	1659	-1024	-768	-1	-1	-1	-1	4	-1024	-768	-1	-1	-1	-1	4		0	0						Untertest4.avi	0	880	547	72	111				0	Content		-72	-111	27637799	1731402685
27653	08:49:12.783	00:00:27.652	1660	-1024	-768	-1	-1	-1	-1	4	-1024	-768	-1	-1	-1	-1	4		0	0						Untertest4.avi	0	880	547	72	111				0	Content		-72	-111	27652602	1731417488
27669	08:49:12.799	00:00:27.669	1661	-1024	-768	-1	-1	-1	-1	4	-1024	-768	-1	-1	-1	-1	4		0	0						Untertest4.avi	0	880	547	72	111				0	Content		-72	-111	27669351	1731434237
27686	08:49:12.816	00:00:27.685	1662	-1024	-768	-1	-1	-1	-1	4	-1024	-768	-1	-1	-1	-1	4		0	0						Untertest4.avi	0	880	547	72	111				0	Content		-72	-111	27685973	1731450859
27703	08:49:12.833	00:00:27.702	1663	-1024	-768	-1	-1	-1	-1	4	-1024	-768	-1	-1	-1	-1	4		0	0						Untertest4.avi	0	880	547	72	111				0	Content		-72	-111	27702724	1731467610
27719	08:49:12.849	00:00:27.719	1664	-1024	-768	-1	-1	-1	-1	4	-1024	-768	-1	-1	-1	-1	4		0	0						Untertest4.avi	0	880	547	72	111				0	Content		-72	-111	27719220	1731484106
27736	08:49:12.866	00:00:27.735	1665	-1024	-768	-1	-1	-1	-1	4	-1024	-768	-1	-1	-1	-1	4		0	0						Untertest4.avi	0	880	547	72	111				0	Content		-72	-111	27735843	1731500729
27753	08:49:12.883	00:00:27.753	1666	-1024	-768	-1	-1	-1	-1	4	-1024	-768	-1	-1	-1	-1	4		0	0						Untertest4.avi	0	880	547	72	111				0	Content		-72	-111	27753038	1731517924
27770	08:49:12.900	00:00:27.770	1667	-1024	-768	-1	-1	-1	-1	4	-1024	-768	-1	-1	-1	-1	4		0	0						Untertest4.avi	0	880	547	72	111				0	Content		-72	-111	27770411	1731535297
27788	08:49:12.918	00:00:27.787	1668	-1024	-768	-1	-1	-1	-1	4	-1024	-768	-1	-1	-1	-1	4		0	0						Untertest4.avi	0	880	547	72	111				0	Content		-72	-111	27787656	1731552542
27803	08:49:12.933	00:00:27.802	1669	-1024	-768	-1	-1	-1	-1	4	-1024	-768	-1	-1	-1	-1	4		0	0						Untertest4.avi	0	880	547	72	111				0	Content		-72	-111	27802586	1731567472
27819	08:49:12.949	00:00:27.819	1670	-1024	-768	-1	-1	-1	-1	4	-1024	-768	-1	-1	-1	-1	4		0	0						Untertest4.avi	0	880	547	72	111				0	Content		-72	-111	27819208	1731584094
27836	08:49:12.966	00:00:27.835	1671	-1024	-768	-1	-1	-1	-1	4	-1024	-768	-1	-1	-1	-1	4		0	0						Untertest4.avi	0	880	547	72	111				0	Content		-72	-111	27835955	1731600841
27853	08:49:12.983	00:00:27.852	1672	-1024	-768	-1	-1	-1	-1	4	-1024	-768	-1	-1	-1	-1	4		0	0						Untertest4.avi	0	880	547	72	111				0	Content		-72	-111	27852578	1731617464
27869	08:49:12.999	00:00:27.869	1673	-1024	-768	-1	-1	-1	-1	4	-1024	-768	-1	-1	-1	-1	4		0	0						Untertest4.avi	0	880	547	72	111				0	Content		-72	-111	27869200	1731634086
27886	08:49:13.016	00:00:27.885	1674	-1024	-768	-1	-1	-1	-1	4	-1024	-768	-1	-1	-1	-1	4		0	0						Untertest4.avi	0	880	547	72	111				0	Content		-72	-111	27885826	1731650712
27903	08:49:13.033	00:00:27.902	1675	-1024	-768	-1	-1	-1	-1	4	-1024	-768	-1	-1	-1	-1	4		0	0						Untertest4.avi	0	880	547	72	111				0	Content		-72	-111	27902894	1731667780
27920	08:49:13.050	00:00:27.920	1676	-1024	-768	-1	-1	-1	-1	4	-1024	-768	-1	-1	-1	-1	4		0	0						Untertest4.avi	0	880	547	72	111				0	Content		-72	-111	27920268	1731685154
27938	08:49:13.068	00:00:27.937	1677	-1024	-768	-1	-1	-1	-1	4	-1024	-768	-1	-1	-1	-1	4		0	0						Untertest4.avi	0	880	547	72	111				0	Content		-72	-111	27937516	1731702402
27952	08:49:13.082	00:00:27.952	1678	-1024	-768	-1	-1	-1	-1	4	-1024	-768	-1	-1	-1	-1	4		0	0						Untertest4.avi	0	880	547	72	111				0	Content		-72	-111	27952444	1731717330
27969	08:49:13.099	00:00:27.969	1679	-1024	-768	-1	-1	-1	-1	4	-1024	-768	-1	-1	-1	-1	4		0	0						Untertest4.avi	0	880	547	72	111				0	Content		-72	-111	27969067	1731733953
27986	08:49:13.116	00:00:27.985	1680	-1024	-768	-1	-1	-1	-1	4	-1024	-768	-1	-1	-1	-1	4		0	0						Untertest4.avi	0	880	547	72	111				0	Content		-72	-111	27985816	1731750702
28002	08:49:13.132	00:00:28.002	1681	-1024	-768	-1	-1	-1	-1	4	-1024	-768	-1	-1	-1	-1	4		0	0						Untertest4.avi	0	880	547	72	111				0	Content		-72	-111	28002442	1731767328
28019	08:49:13.149	00:00:28.019	1682	-1024	-768	-1	-1	-1	-1	4	-1024	-768	-1	-1	-1	-1	4		0	0						Untertest4.avi	0	880	547	72	111				0	Content		-72	-111	28019066	1731783952
28036	08:49:13.166	00:00:28.035	1683	-1024	-768	-1	-1	-1	-1	4	-1024	-768	-1	-1	-1	-1	4		0	0						Untertest4.avi	0	880	547	72	111				0	Content		-72	-111	28035689	1731800575
28053	08:49:13.183	00:00:28.052	1684	-1024	-768	-1	-1	-1	-1	4	-1024	-768	-1	-1	-1	-1	4		0	0						Untertest4.avi	0	880	547	72	111				0	Content		-72	-111	28052882	1731817768
28070	08:49:13.200	00:00:28.070	1685	-1024	-768	-1	-1	-1	-1	4	-1024	-768	-1	-1	-1	-1	4		0	0						Untertest4.avi	0	880	547	72	111				0	Content		-72	-111	28070254	1731835140
28088	08:49:13.218	00:00:28.087	1686	-1024	-768	-1	-1	-1	-1	4	-1024	-768	-1	-1	-1	-1	4		0	0						Untertest4.avi	0	880	547	72	111				0	Content		-72	-111	28087501	1731852387
28102	08:49:13.232	00:00:28.102	1687	-1024	-768	-1	-1	-1	-1	4	-1024	-768	-1	-1	-1	-1	4		0	0						Untertest4.avi	0	880	547	72	111				0	Content		-72	-111	28102302	1731867188
28119	08:49:13.249	00:00:28.119	1688	-1024	-768	-1	-1	-1	-1	4	-1024	-768	-1	-1	-1	-1	4		0	0						Untertest4.avi	0	880	547	72	111				0	Content		-72	-111	28119050	1731883936
28136	08:49:13.266	00:00:28.135	1689	-1024	-768	-1	-1	-1	-1	4	-1024	-768	-1	-1	-1	-1	4		0	0						Untertest4.avi	0	880	547	72	111				0	Content		-72	-111	28135674	1731900560
28152	08:49:13.282	00:00:28.152	1690	-1024	-768	-1	-1	-1	-1	4	-1024	-768	-1	-1	-1	-1	4		0	0						Untertest4.avi	0	880	547	72	111				0	Content		-72	-111	28152294	1731917180
28169	08:49:13.299	00:00:28.168	1691	-1024	-768	-1	-1	-1	-1	4	-1024	-768	-1	-1	-1	-1	4		0	0						Untertest4.avi	0	880	547	72	111				0	Content		-72	-111	28168917	1731933803
28186	08:49:13.316	00:00:28.185	1692	-1024	-768	-1	-1	-1	-1	4	-1024	-768	-1	-1	-1	-1	4		0	0						Untertest4.avi	0	880	547	72	111				0	Content		-72	-111	28185540	1731950426
28203	08:49:13.333	00:00:28.202	1693	-1024	-768	-1	-1	-1	-1	4	-1024	-768	-1	-1	-1	-1	4		0	0						Untertest4.avi	0	880	547	72	111				0	Content		-72	-111	28202734	1731967620
28220	08:49:13.350	00:00:28.220	1694	-1024	-768	-1	-1	-1	-1	4	-1024	-768	-1	-1	-1	-1	4		0	0						Untertest4.avi	0	880	547	72	111				0	Content		-72	-111	28220110	1731984996
28237	08:49:13.367	00:00:28.237	1695	-1024	-768	-1	-1	-1	-1	4	-1024	-768	-1	-1	-1	-1	4		0	0						Untertest4.avi	0	880	547	72	111				0	Content		-72	-111	28237358	1732002244
28252	08:49:13.382	00:00:28.252	1696	-1024	-768	-1	-1	-1	-1	4	-1024	-768	-1	-1	-1	-1	4		0	0						Untertest4.avi	0	880	547	72	111				0	Content		-72	-111	28252286	1732017172
28269	08:49:13.399	00:00:28.268	1697	-1024	-768	-1	-1	-1	-1	4	-1024	-768	-1	-1	-1	-1	4		0	0						Untertest4.avi	0	880	547	72	111				0	Content		-72	-111	28268911	1732033797
28286	08:49:13.416	00:00:28.285	1698	-1024	-768	-1	-1	-1	-1	4	-1024	-768	-1	-1	-1	-1	4		0	0						Untertest4.avi	0	880	547	72	111				0	Content		-72	-111	28285535	1732050421
28302	08:49:13.432	00:00:28.302	1699	-1024	-768	-1	-1	-1	-1	4	-1024	-768	-1	-1	-1	-1	4		0	0						Untertest4.avi	0	880	547	72	111				0	Content		-72	-111	28302158	1732067044
28319	08:49:13.449	00:00:28.318	1700	-1024	-768	-1	-1	-1	-1	4	-1024	-768	-1	-1	-1	-1	4		0	0						Untertest4.avi	0	880	547	72	111				0	Content		-72	-111	28318904	1732083790
28336	08:49:13.466	00:00:28.335	1701	-1024	-768	-1	-1	-1	-1	4	-1024	-768	-1	-1	-1	-1	4		0	0						Untertest4.avi	0	880	547	72	111				0	Content		-72	-111	28335526	1732100412
28353	08:49:13.483	00:00:28.352	1702	-1024	-768	-1	-1	-1	-1	4	-1024	-768	-1	-1	-1	-1	4		0	0						Untertest4.avi	0	880	547	72	111				0	Content		-72	-111	28352603	1732117489
28370	08:49:13.500	00:00:28.369	1703	-1024	-768	-1	-1	-1	-1	4	-1024	-768	-1	-1	-1	-1	4		0	0						Untertest4.avi	0	880	547	72	111				0	Content		-72	-111	28369968	1732134854
28387	08:49:13.517	00:00:28.387	1704	-1024	-768	-1	-1	-1	-1	4	-1024	-768	-1	-1	-1	-1	4		0	0						Untertest4.avi	0	880	547	72	111				0	Content		-72	-111	28387343	1732152229
28402	08:49:13.532	00:00:28.402	1705	-1024	-768	-1	-1	-1	-1	4	-1024	-768	-1	-1	-1	-1	4		0	0						Untertest4.avi	0	880	547	72	111				0	Content		-72	-111	28402153	1732167039
28419	08:49:13.549	00:00:28.418	1706	-1024	-768	-1	-1	-1	-1	4	-1024	-768	-1	-1	-1	-1	4		0	0						Untertest4.avi	0	880	547	72	111				0	Content		-72	-111	28418771	1732183657
28436	08:49:13.566	00:00:28.435	1707	-1024	-768	-1	-1	-1	-1	4	-1024	-768	-1	-1	-1	-1	4		0	0						Untertest4.avi	0	880	547	72	111				0	Content		-72	-111	28435520	1732200406
28452	08:49:13.582	00:00:28.452	1708	-1024	-768	-1	-1	-1	-1	4	-1024	-768	-1	-1	-1	-1	4		0	0						Untertest4.avi	0	880	547	72	111				0	Content		-72	-111	28452143	1732217029
28469	08:49:13.599	00:00:28.468	1709	-1024	-768	-1	-1	-1	-1	4	-1024	-768	-1	-1	-1	-1	4		0	0						Untertest4.avi	0	880	547	72	111				0	Content		-72	-111	28468767	1732233653
28485	08:49:13.615	00:00:28.485	1710	-1024	-768	-1	-1	-1	-1	4	-1024	-768	-1	-1	-1	-1	4		0	0						Untertest4.avi	0	880	547	72	111				0	Content		-72	-111	28485390	1732250276
28503	08:49:13.633	00:00:28.502	1711	-1024	-768	-1	-1	-1	-1	4	-1024	-768	-1	-1	-1	-1	4		0	0						Untertest4.avi	0	880	547	72	111				0	Content		-72	-111	28502584	1732267470
28520	08:49:13.650	00:00:28.519	1712	-1024	-768	-1	-1	-1	-1	4	-1024	-768	-1	-1	-1	-1	4		0	0						Untertest4.avi	0	880	547	72	111				0	Content		-72	-111	28519953	1732284839
28537	08:49:13.667	00:00:28.537	1713	-1024	-768	-1	-1	-1	-1	4	-1024	-768	-1	-1	-1	-1	4		0	0						Untertest4.avi	0	880	547	72	111				0	Content		-72	-111	28537204	1732302090
28552	08:49:13.682	00:00:28.552	1714	-1024	-768	-1	-1	-1	-1	4	-1024	-768	-1	-1	-1	-1	4		0	0						Untertest4.avi	0	880	547	72	111				0	Content		-72	-111	28552007	1732316893
28569	08:49:13.699	00:00:28.568	1715	-1024	-768	-1	-1	-1	-1	4	-1024	-768	-1	-1	-1	-1	4		0	0						Untertest4.avi	0	880	547	72	111				0	Content		-72	-111	28568753	1732333639
28585	08:49:13.715	00:00:28.585	1716	-1024	-768	-1	-1	-1	-1	4	-1024	-768	-1	-1	-1	-1	4		0	0						Untertest4.avi	0	880	547	72	111				0	Content		-72	-111	28585376	1732350262
28602	08:49:13.732	00:00:28.602	1717	-1024	-768	-1	-1	-1	-1	4	-1024	-768	-1	-1	-1	-1	4		0	0						Untertest4.avi	0	880	547	72	111				0	Content		-72	-111	28602001	1732366887
28619	08:49:13.749	00:00:28.618	1718	-1024	-768	-1	-1	-1	-1	4	-1024	-768	-1	-1	-1	-1	4		0	0						Untertest4.avi	0	880	547	72	111				0	Content		-72	-111	28618621	1732383507
28635	08:49:13.765	00:00:28.635	1719	-1024	-768	-1	-1	-1	-1	4	-1024	-768	-1	-1	-1	-1	4		0	0						Untertest4.avi	0	880	547	72	111				0	Content		-72	-111	28635245	1732400131
28652	08:49:13.782	00:00:28.652	1720	-1024	-768	-1	-1	-1	-1	4	-1024	-768	-1	-1	-1	-1	4		0	0						Untertest4.avi	0	880	547	72	111				0	Content		-72	-111	28652440	1732417326
28670	08:49:13.800	00:00:28.669	1721	-1024	-768	-1	-1	-1	-1	4	-1024	-768	-1	-1	-1	-1	4		0	0						Untertest4.avi	0	880	547	72	111				0	Content		-72	-111	28669813	1732434699
28687	08:49:13.817	00:00:28.687	1722	-1024	-768	-1	-1	-1	-1	4	-1024	-768	-1	-1	-1	-1	4		0	0						Untertest4.avi	0	880	547	72	111				0	Content		-72	-111	28687059	1732451945
28702	08:49:13.832	00:00:28.701	1723	-1024	-768	-1	-1	-1	-1	4	-1024	-768	-1	-1	-1	-1	4		0	0						Untertest4.avi	0	880	547	72	111				0	Content		-72	-111	28701860	1732466746
28719	08:49:13.849	00:00:28.718	1724	-1024	-768	-1	-1	-1	-1	4	-1024	-768	-1	-1	-1	-1	4		0	0						Untertest4.avi	0	880	547	72	111				0	Content		-72	-111	28718612	1732483498
28735	08:49:13.865	00:00:28.735	1725	-1024	-768	-1	-1	-1	-1	4	-1024	-768	-1	-1	-1	-1	4		0	0						Untertest4.avi	0	880	547	72	111				0	Content		-72	-111	28735235	1732500121
28752	08:49:13.882	00:00:28.751	1726	-1024	-768	-1	-1	-1	-1	4	-1024	-768	-1	-1	-1	-1	4		0	0						Untertest4.avi	0	880	547	72	111				0	Content		-72	-111	28751858	1732516744
28769	08:49:13.899	00:00:28.768	1727	-1024	-768	-1	-1	-1	-1	4	-1024	-768	-1	-1	-1	-1	4		0	0						Untertest4.avi	0	880	547	72	111				0	Content		-72	-111	28768525	1732533411
28785	08:49:13.915	00:00:28.785	1728	-1024	-768	-1	-1	-1	-1	4	-1024	-768	-1	-1	-1	-1	4		0	0						Untertest4.avi	0	880	547	72	111				0	Content		-72	-111	28785357	1732550243
28802	08:49:13.932	00:00:28.802	1729	-1024	-768	-1	-1	-1	-1	4	-1024	-768	-1	-1	-1	-1	4		0	0						Untertest4.avi	0	880	547	72	111				0	Content		-72	-111	28802025	1732566911
28819	08:49:13.949	00:00:28.818	1730	-1024	-768	-1	-1	-1	-1	4	-1024	-768	-1	-1	-1	-1	4		0	0						Untertest4.avi	0	880	547	72	111				0	Content		-72	-111	28818692	1732583578
28836	08:49:13.966	00:00:28.835	1731	-1024	-768	-1	-1	-1	-1	4	-1024	-768	-1	-1	-1	-1	4		0	0						Untertest4.avi	0	880	547	72	111				0	Content		-72	-111	28835862	1732600748
28853	08:49:13.983	00:00:28.852	1732	-1024	-768	-1	-1	-1	-1	4	-1024	-768	-1	-1	-1	-1	4		0	0						Untertest4.avi	0	880	547	72	111				0	Content		-72	-111	28852530	1732617416
28870	08:49:14.000	00:00:28.869	1733	-1024	-768	-1	-1	-1	-1	4	-1024	-768	-1	-1	-1	-1	4		0	0						Untertest4.avi	0	880	547	72	111				0	Content		-72	-111	28869775	1732634661
28886	08:49:14.016	00:00:28.886	1734	-1024	-768	-1	-1	-1	-1	4	-1024	-768	-1	-1	-1	-1	4		0	0						Untertest4.avi	0	880	547	72	111				0	Content		-72	-111	28886443	1732651329
28903	08:49:14.033	00:00:28.902	1735	-1024	-768	-1	-1	-1	-1	4	-1024	-768	-1	-1	-1	-1	4		0	0						Untertest4.avi	0	880	547	72	111				0	Content		-72	-111	28902635	1732667521
28919	08:49:14.049	00:00:28.919	1736	-1024	-768	-1	-1	-1	-1	4	-1024	-768	-1	-1	-1	-1	4		0	0						Untertest4.avi	0	880	547	72	111				0	Content		-72	-111	28919302	1732684188
28936	08:49:14.066	00:00:28.935	1737	-1024	-768	-1	-1	-1	-1	4	-1024	-768	-1	-1	-1	-1	4		0	0						Untertest4.avi	0	880	547	72	111				0	Content		-72	-111	28935970	1732700856
28952	08:49:14.082	00:00:28.951	1738	-1024	-768	-1	-1	-1	-1	4	-1024	-768	-1	-1	-1	-1	4		0	0						Untertest4.avi	0	880	547	72	111				0	Content		-72	-111	28951643	1732716529
28968	08:49:14.098	00:00:28.968	1739	-1024	-768	-1	-1	-1	-1	4	-1024	-768	-1	-1	-1	-1	4		0	0						Untertest4.avi	0	880	547	72	111				0	Content		-72	-111	28968390	1732733276
28985	08:49:14.115	00:00:28.985	1740	-1024	-768	-1	-1	-1	-1	4	-1024	-768	-1	-1	-1	-1	4		0	0						Untertest4.avi	0	880	547	72	111				0	Content		-72	-111	28985044	1732749930
29002	08:49:14.132	00:00:29.001	1741	-1024	-768	-1	-1	-1	-1	4	-1024	-768	-1	-1	-1	-1	4		0	0						Untertest4.avi	0	880	547	72	111				0	Content		-72	-111	29001711	1732766597
29018	08:49:14.148	00:00:29.018	1742	-1024	-768	-1	-1	-1	-1	4	-1024	-768	-1	-1	-1	-1	4		0	0						Untertest4.avi	0	880	547	72	111				0	Content		-72	-111	29018443	1732783329
29035	08:49:14.165	00:00:29.035	1743	-1024	-768	-1	-1	-1	-1	4	-1024	-768	-1	-1	-1	-1	4		0	0						Untertest4.avi	0	880	547	72	111				0	Content		-72	-111	29035010	1732799896
29052	08:49:14.182	00:00:29.051	1744	-1024	-768	-1	-1	-1	-1	4	-1024	-768	-1	-1	-1	-1	4		0	0						Untertest4.avi	0	880	547	72	111				0	Content		-72	-111	29051947	1732816833
29069	08:49:14.199	00:00:29.068	1745	-1024	-768	-1	-1	-1	-1	4	-1024	-768	-1	-1	-1	-1	4		0	0						Untertest4.avi	0	880	547	72	111				0	Content		-72	-111	29068615	1732833501
29086	08:49:14.216	00:00:29.085	1746	-1024	-768	-1	-1	-1	-1	4	-1024	-768	-1	-1	-1	-1	4		0	0						Untertest4.avi	0	880	547	72	111				0	Content		-72	-111	29085748	1732850634
29102	08:49:14.232	00:00:29.102	1747	-1024	-768	-1	-1	-1	-1	4	-1024	-768	-1	-1	-1	-1	4		0	0						Untertest4.avi	0	880	547	72	111				0	Content		-72	-111	29102416	1732867302
29119	08:49:14.249	00:00:29.119	1748	-1024	-768	-1	-1	-1	-1	4	-1024	-768	-1	-1	-1	-1	4		0	0						Untertest4.avi	0	880	547	72	111				0	Content		-72	-111	29119446	1732884332
29136	08:49:14.266	00:00:29.136	1749	-1024	-768	-1	-1	-1	-1	4	-1024	-768	-1	-1	-1	-1	4		0	0						Untertest4.avi	0	880	547	72	111				0	Content		-72	-111	29136113	1732900999
29153	08:49:14.283	00:00:29.152	1750	-1024	-768	-1	-1	-1	-1	4	-1024	-768	-1	-1	-1	-1	4		0	0						Untertest4.avi	0	880	547	72	111				0	Content		-72	-111	29152781	1732917667
29169	08:49:14.299	00:00:29.168	1751	-1024	-768	-1	-1	-1	-1	4	-1024	-768	-1	-1	-1	-1	4		0	0						Untertest4.avi	0	880	547	72	111				0	Content		-72	-111	29168829	1732933715
29185	08:49:14.315	00:00:29.185	1752	-1024	-768	-1	-1	-1	-1	4	-1024	-768	-1	-1	-1	-1	4		0	0						Untertest4.avi	0	880	547	72	111				0	Content		-72	-111	29185497	1732950383
29202	08:49:14.332	00:00:29.201	1753	-1024	-768	-1	-1	-1	-1	4	-1024	-768	-1	-1	-1	-1	4		0	0						Untertest4.avi	0	880	547	72	111				0	Content		-72	-111	29201956	1732966842
29219	08:49:14.349	00:00:29.218	1754	-1024	-768	-1	-1	-1	-1	4	-1024	-768	-1	-1	-1	-1	4		0	0						Untertest4.avi	0	880	547	72	111				0	Content		-72	-111	29218623	1732983509
29235	08:49:14.365	00:00:29.235	1755	-1024	-768	-1	-1	-1	-1	4	-1024	-768	-1	-1	-1	-1	4		0	0						Untertest4.avi	0	880	547	72	111				0	Content		-72	-111	29235291	1733000177
29251	08:49:14.381	00:00:29.251	1756	-1024	-768	-1	-1	-1	-1	4	-1024	-768	-1	-1	-1	-1	4		0	0						Untertest4.avi	0	880	547	72	111				0	Content		-72	-111	29251496	1733016382
29268	08:49:14.398	00:00:29.268	1757	-1024	-768	-1	-1	-1	-1	4	-1024	-768	-1	-1	-1	-1	4		0	0						Untertest4.avi	0	880	547	72	111				0	Content		-72	-111	29268123	1733033009
29285	08:49:14.415	00:00:29.284	1758	-1024	-768	-1	-1	-1	-1	4	-1024	-768	-1	-1	-1	-1	4		0	0						Untertest4.avi	0	880	547	72	111				0	Content		-72	-111	29284924	1733049810
29302	08:49:14.432	00:00:29.301	1759	-1024	-768	-1	-1	-1	-1	4	-1024	-768	-1	-1	-1	-1	4		0	0						Untertest4.avi	0	880	547	72	111				0	Content		-72	-111	29301522	1733066408
29318	08:49:14.448	00:00:29.318	1760	-1024	-768	-1	-1	-1	-1	4	-1024	-768	-1	-1	-1	-1	4		0	0						Untertest4.avi	0	880	547	72	111				0	Content		-72	-111	29318190	1733083076
29335	08:49:14.465	00:00:29.335	1761	-1024	-768	-1	-1	-1	-1	4	-1024	-768	-1	-1	-1	-1	4		0	0						Untertest4.avi	0	880	547	72	111				0	Content		-72	-111	29335090	1733099976
29352	08:49:14.482	00:00:29.351	1762	-1024	-768	-1	-1	-1	-1	4	-1024	-768	-1	-1	-1	-1	4		0	0						Untertest4.avi	0	880	547	72	111				0	Content		-72	-111	29351758	1733116644
29369	08:49:14.499	00:00:29.368	1763	-1024	-768	-1	-1	-1	-1	4	-1024	-768	-1	-1	-1	-1	4		0	0						Untertest4.avi	0	880	547	72	111				0	Content		-72	-111	29368880	1733133766
29386	08:49:14.516	00:00:29.385	1764	-1024	-768	-1	-1	-1	-1	4	-1024	-768	-1	-1	-1	-1	4		0	0						Untertest4.avi	0	880	547	72	111				0	Content		-72	-111	29385547	1733150433
29403	08:49:14.533	00:00:29.402	1765	-1024	-768	-1	-1	-1	-1	4	-1024	-768	-1	-1	-1	-1	4		0	0						Untertest4.avi	0	880	547	72	111				0	Content		-72	-111	29402777	1733167663
29419	08:49:14.549	00:00:29.419	1766	-1024	-768	-1	-1	-1	-1	4	-1024	-768	-1	-1	-1	-1	4		0	0						Untertest4.avi	0	880	547	72	111				0	Content		-72	-111	29419444	1733184330
29436	08:49:14.566	00:00:29.435	1767	-1024	-768	-1	-1	-1	-1	4	-1024	-768	-1	-1	-1	-1	4		0	0						Untertest4.avi	0	880	547	72	111				0	Content		-72	-111	29435627	1733200513
29452	08:49:14.582	00:00:29.452	1768	-1024	-768	-1	-1	-1	-1	4	-1024	-768	-1	-1	-1	-1	4		0	0						Untertest4.avi	0	880	547	72	111				0	Content		-72	-111	29452294	1733217180
29469	08:49:14.599	00:00:29.468	1769	-1024	-768	-1	-1	-1	-1	4	-1024	-768	-1	-1	-1	-1	4		0	0						Untertest4.avi	0	880	547	72	111				0	Content		-72	-111	29468961	1733233847
29485	08:49:14.615	00:00:29.484	1770	-1024	-768	-1	-1	-1	-1	4	-1024	-768	-1	-1	-1	-1	4		0	0						Untertest4.avi	0	880	547	72	111				0	Content		-72	-111	29484737	1733249623
29501	08:49:14.631	00:00:29.501	1771	-1024	-768	-1	-1	-1	-1	4	-1024	-768	-1	-1	-1	-1	4		0	0						Untertest4.avi	0	880	547	72	111				0	Content		-72	-111	29501362	1733266248
29518	08:49:14.648	00:00:29.518	1772	-1024	-768	-1	-1	-1	-1	4	-1024	-768	-1	-1	-1	-1	4		0	0						Untertest4.avi	0	880	547	72	111				0	Content		-72	-111	29518014	1733282900
29535	08:49:14.665	00:00:29.534	1773	-1024	-768	-1	-1	-1	-1	4	-1024	-768	-1	-1	-1	-1	4		0	0						Untertest4.avi	0	880	547	72	111				0	Content		-72	-111	29534682	1733299568
29551	08:49:14.681	00:00:29.551	1774	-1024	-768	-1	-1	-1	-1	4	-1024	-768	-1	-1	-1	-1	4		0	0						Untertest4.avi	0	880	547	72	111				0	Content		-72	-111	29551413	1733316299
29568	08:49:14.698	00:00:29.567	1775	-1024	-768	-1	-1	-1	-1	4	-1024	-768	-1	-1	-1	-1	4		0	0						Untertest4.avi	0	880	547	72	111				0	Content		-72	-111	29567996	1733332882
29585	08:49:14.715	00:00:29.584	1776	-1024	-768	-1	-1	-1	-1	4	-1024	-768	-1	-1	-1	-1	4		0	0						Untertest4.avi	0	880	547	72	111				0	Content		-72	-111	29584927	1733349813
29602	08:49:14.732	00:00:29.601	1777	-1024	-768	-1	-1	-1	-1	4	-1024	-768	-1	-1	-1	-1	4		0	0						Untertest4.avi	0	880	547	72	111				0	Content		-72	-111	29601594	1733366480
29619	08:49:14.749	00:00:29.618	1778	-1024	-768	-1	-1	-1	-1	4	-1024	-768	-1	-1	-1	-1	4		0	0						Untertest4.avi	0	880	547	72	111				0	Content		-72	-111	29618726	1733383612
29635	08:49:14.765	00:00:29.635	1779	-1024	-768	-1	-1	-1	-1	4	-1024	-768	-1	-1	-1	-1	4		0	0						Untertest4.avi	0	880	547	72	111				0	Content		-72	-111	29635393	1733400279
29653	08:49:14.783	00:00:29.652	1780	-1024	-768	-1	-1	-1	-1	4	-1024	-768	-1	-1	-1	-1	4		0	0						Untertest4.avi	0	880	547	72	111				0	Content		-72	-111	29652628	1733417514
29669	08:49:14.799	00:00:29.669	1781	-1024	-768	-1	-1	-1	-1	4	-1024	-768	-1	-1	-1	-1	4		0	0						Untertest4.avi	0	880	547	72	111				0	Content		-72	-111	29669295	1733434181
29685	08:49:14.815	00:00:29.685	1782	-1024	-768	-1	-1	-1	-1	4	-1024	-768	-1	-1	-1	-1	4		0	0						Untertest4.avi	0	880	547	72	111				0	Content		-72	-111	29685262	1733450148
29702	08:49:14.832	00:00:29.701	1783	-1024	-768	-1	-1	-1	-1	4	-1024	-768	-1	-1	-1	-1	4		0	0						Untertest4.avi	0	880	547	72	111				0	Content		-72	-111	29701930	1733466816
29718	08:49:14.848	00:00:29.718	1784	-1024	-768	-1	-1	-1	-1	4	-1024	-768	-1	-1	-1	-1	4		0	0						Untertest4.avi	0	880	547	72	111				0	Content		-72	-111	29718207	1733483093
29735	08:49:14.865	00:00:29.734	1785	-1024	-768	-1	-1	-1	-1	4	-1024	-768	-1	-1	-1	-1	4		0	0						Untertest4.avi	0	880	547	72	111				0	Content		-72	-111	29734875	1733499761
29751	08:49:14.881	00:00:29.751	1786	-1024	-768	-1	-1	-1	-1	4	-1024	-768	-1	-1	-1	-1	4		0	0						Untertest4.avi	0	880	547	72	111				0	Content		-72	-111	29751363	1733516249
29768	08:49:14.898	00:00:29.768	1787	-1024	-768	-1	-1	-1	-1	4	-1024	-768	-1	-1	-1	-1	4		0	0						Untertest4.avi	0	880	547	72	111				0	Content		-72	-111	29768030	1733532916
29784	08:49:14.914	00:00:29.784	1788	-1024	-768	-1	-1	-1	-1	4	-1024	-768	-1	-1	-1	-1	4		0	0						Untertest4.avi	0	880	547	72	111				0	Content		-72	-111	29784473	1733549359
29801	08:49:14.931	00:00:29.801	1789	-1024	-768	-1	-1	-1	-1	4	-1024	-768	-1	-1	-1	-1	4		0	0						Untertest4.avi	0	880	547	72	111				0	Content		-72	-111	29801273	1733566159
29818	08:49:14.948	00:00:29.817	1790	-1024	-768	-1	-1	-1	-1	4	-1024	-768	-1	-1	-1	-1	4		0	0						Untertest4.avi	0	880	547	72	111				0	Content		-72	-111	29817870	1733582756
29835	08:49:14.965	00:00:29.834	1791	-1024	-768	-1	-1	-1	-1	4	-1024	-768	-1	-1	-1	-1	4		0	0						Untertest4.avi	0	880	547	72	111				0	Content		-72	-111	29834538	1733599424
29851	08:49:14.981	00:00:29.851	1792	-1024	-768	-1	-1	-1	-1	4	-1024	-768	-1	-1	-1	-1	4		0	0						Untertest4.avi	0	880	547	72	111				0	Content		-72	-111	29851440	1733616326
29868	08:49:14.998	00:00:29.868	1793	-1024	-768	-1	-1	-1	-1	4	-1024	-768	-1	-1	-1	-1	4		0	0						Untertest4.avi	0	880	547	72	111				0	Content		-72	-111	29868108	1733632994
29885	08:49:15.015	00:00:29.885	1794	-1024	-768	-1	-1	-1	-1	4	-1024	-768	-1	-1	-1	-1	4		0	0						Untertest4.avi	0	880	547	72	111				0	Content		-72	-111	29885224	1733650110
29902	08:49:15.032	00:00:29.901	1795	-1024	-768	-1	-1	-1	-1	4	-1024	-768	-1	-1	-1	-1	4		0	0						Untertest4.avi	0	880	547	72	111				0	Content		-72	-111	29901892	1733666778
29919	08:49:15.049	00:00:29.919	1796	-1024	-768	-1	-1	-1	-1	4	-1024	-768	-1	-1	-1	-1	4		0	0						Untertest4.avi	0	880	547	72	111				0	Content		-72	-111	29919115	1733684001
29936	08:49:15.066	00:00:29.935	1797	-1024	-768	-1	-1	-1	-1	4	-1024	-768	-1	-1	-1	-1	4		0	0						Untertest4.avi	0	880	547	72	111				0	Content		-72	-111	29935782	1733700668
29952	08:49:15.082	00:00:29.951	1798	-1024	-768	-1	-1	-1	-1	4	-1024	-768	-1	-1	-1	-1	4		0	0						Untertest4.avi	0	880	547	72	111				0	Content		-72	-111	29951967	1733716853
29969	08:49:15.099	00:00:29.968	1799	-1024	-768	-1	-1	-1	-1	4	-1024	-768	-1	-1	-1	-1	4		0	0						Untertest4.avi	0	880	547	72	111				0	Content		-72	-111	29968634	1733733520
29985	08:49:15.115	00:00:29.985	1800	-1024	-768	-1	-1	-1	-1	4	-1024	-768	-1	-1	-1	-1	4		0	0						Untertest4.avi	0	880	547	72	111				0	Content		-72	-111	29985301	1733750187
30001	08:49:15.131	00:00:30.001	1801	-1024	-768	-1	-1	-1	-1	4	-1024	-768	-1	-1	-1	-1	4		0	0						Untertest4.avi	0	880	547	72	111				0	Content		-72	-111	30001080	1733765966
30018	08:49:15.148	00:00:30.017	1802	-1024	-768	-1	-1	-1	-1	4	-1024	-768	-1	-1	-1	-1	4		0	0						Untertest4.avi	0	880	547	72	111				0	Content		-72	-111	30017702	1733782588
30034	08:49:15.164	00:00:30.034	1803	-1024	-768	-1	-1	-1	-1	4	-1024	-768	-1	-1	-1	-1	4		0	0						Untertest4.avi	0	880	547	72	111				0	Content		-72	-111	30034354	1733799240
30051	08:49:15.181	00:00:30.051	1804	-1024	-768	-1	-1	-1	-1	4	-1024	-768	-1	-1	-1	-1	4		0	0						Untertest4.avi	0	880	547	72	111				0	Content		-72	-111	30051021	1733815907
30068	08:49:15.198	00:00:30.067	1805	-1024	-768	-1	-1	-1	-1	4	-1024	-768	-1	-1	-1	-1	4		0	0						Untertest4.avi	0	880	547	72	111				0	Content		-72	-111	30067754	1733832640
30084	08:49:15.214	00:00:30.084	1806	-1024	-768	-1	-1	-1	-1	4	-1024	-768	-1	-1	-1	-1	4		0	0						Untertest4.avi	0	880	547	72	111				0	Content		-72	-111	30084321	1733849207
30101	08:49:15.231	00:00:30.101	1807	-1024	-768	-1	-1	-1	-1	4	-1024	-768	-1	-1	-1	-1	4		0	0						Untertest4.avi	0	880	547	72	111				0	Content		-72	-111	30101258	1733866144
30118	08:49:15.248	00:00:30.117	1808	-1024	-768	-1	-1	-1	-1	4	-1024	-768	-1	-1	-1	-1	4		0	0						Untertest4.avi	0	880	547	72	111				0	Content		-72	-111	30117926	1733882812
30135	08:49:15.265	00:00:30.135	1809	-1024	-768	-1	-1	-1	-1	4	-1024	-768	-1	-1	-1	-1	4		0	0						Untertest4.avi	0	880	547	72	111				0	Content		-72	-111	30135060	1733899946
30152	08:49:15.282	00:00:30.151	1810	-1024	-768	-1	-1	-1	-1	4	-1024	-768	-1	-1	-1	-1	4		0	0						Untertest4.avi	0	880	547	72	111				0	Content		-72	-111	30151727	1733916613
30169	08:49:15.299	00:00:30.168	1811	-1024	-768	-1	-1	-1	-1	4	-1024	-768	-1	-1	-1	-1	4		0	0						Untertest4.avi	0	880	547	72	111				0	Content		-72	-111	30168897	1733933783
30186	08:49:15.316	00:00:30.185	1812	-1024	-768	-1	-1	-1	-1	4	-1024	-768	-1	-1	-1	-1	4		0	0						Untertest4.avi	0	880	547	72	111				0	Content		-72	-111	30185564	1733950450
30202	08:49:15.332	00:00:30.201	1813	-1024	-768	-1	-1	-1	-1	4	-1024	-768	-1	-1	-1	-1	4		0	0						Untertest4.avi	0	880	547	72	111				0	Content		-72	-111	30201773	1733966659
30218	08:49:15.348	00:00:30.218	1814	-1024	-768	-1	-1	-1	-1	4	-1024	-768	-1	-1	-1	-1	4		0	0						Untertest4.avi	0	880	547	72	111				0	Content		-72	-111	30218440	1733983326
30235	08:49:15.365	00:00:30.235	1815	-1024	-768	-1	-1	-1	-1	4	-1024	-768	-1	-1	-1	-1	4		0	0						Untertest4.avi	0	880	547	72	111				0	Content		-72	-111	30235107	1733999993
30251	08:49:15.381	00:00:30.251	1816	-1024	-768	-1	-1	-1	-1	4	-1024	-768	-1	-1	-1	-1	4		0	0						Untertest4.avi	0	880	547	72	111				0	Content		-72	-111	30251468	1734016354
30268	08:49:15.398	00:00:30.268	1817	-1024	-768	-1	-1	-1	-1	4	-1024	-768	-1	-1	-1	-1	4		0	0						Untertest4.avi	0	880	547	72	111				0	Content		-72	-111	30268135	1734033021
30285	08:49:15.415	00:00:30.284	1818	-1024	-768	-1	-1	-1	-1	4	-1024	-768	-1	-1	-1	-1	4		0	0						Untertest4.avi	0	880	547	72	111				0	Content		-72	-111	30284803	1734049689
30301	08:49:15.431	00:00:30.301	1819	-1024	-768	-1	-1	-1	-1	4	-1024	-768	-1	-1	-1	-1	4		0	0						Untertest4.avi	0	880	547	72	111				0	Content		-72	-111	30301179	1734066065
30318	08:49:15.448	00:00:30.317	1820	-1024	-768	-1	-1	-1	-1	4	-1024	-768	-1	-1	-1	-1	4		0	0						Untertest4.avi	0	880	547	72	111				0	Content		-72	-111	30317846	1734082732
30334	08:49:15.464	00:00:30.334	1821	-1024	-768	-1	-1	-1	-1	4	-1024	-768	-1	-1	-1	-1	4		0	0						Untertest4.avi	0	880	547	72	111				0	Content		-72	-111	30334178	1734099064
30351	08:49:15.481	00:00:30.350	1822	-1024	-768	-1	-1	-1	-1	4	-1024	-768	-1	-1	-1	-1	4		0	0						Untertest4.avi	0	880	547	72	111				0	Content		-72	-111	30350853	1734115739
30367	08:49:15.497	00:00:30.367	1823	-1024	-768	-1	-1	-1	-1	4	-1024	-768	-1	-1	-1	-1	4		0	0						Untertest4.avi	0	880	547	72	111				0	Content		-72	-111	30367450	1734132336
30384	08:49:15.514	00:00:30.384	1824	-1024	-768	-1	-1	-1	-1	4	-1024	-768	-1	-1	-1	-1	4		0	0						Untertest4.avi	0	880	547	72	111				0	Content		-72	-111	30384118	1734149004
30401	08:49:15.531	00:00:30.401	1825	-1024	-768	-1	-1	-1	-1	4	-1024	-768	-1	-1	-1	-1	4		0	0						Untertest4.avi	0	880	547	72	111				0	Content		-72	-111	30401019	1734165905
30418	08:49:15.548	00:00:30.417	1826	-1024	-768	-1	-1	-1	-1	4	-1024	-768	-1	-1	-1	-1	4		0	0						Untertest4.avi	0	880	547	72	111				0	Content		-72	-111	30417687	1734182573
30435	08:49:15.565	00:00:30.434	1827	-1024	-768	-1	-1	-1	-1	4	-1024	-768	-1	-1	-1	-1	4		0	0						Untertest4.avi	0	880	547	72	111				0	Content		-72	-111	30434802	1734199688
30451	08:49:15.581	00:00:30.451	1828	-1024	-768	-1	-1	-1	-1	4	-1024	-768	-1	-1	-1	-1	4		0	0						Untertest4.avi	0	880	547	72	111				0	Content		-72	-111	30451469	1734216355
30469	08:49:15.599	00:00:30.468	1829	-1024	-768	-1	-1	-1	-1	4	-1024	-768	-1	-1	-1	-1	4		0	0						Untertest4.avi	0	880	547	72	111				0	Content		-72	-111	30468702	1734233588
30485	08:49:15.615	00:00:30.485	1830	-1024	-768	-1	-1	-1	-1	4	-1024	-768	-1	-1	-1	-1	4		0	0						Untertest4.avi	0	880	547	72	111				0	Content		-72	-111	30485369	1734250255
30503	08:49:15.633	00:00:30.502	1831	-1024	-768	-1	-1	-1	-1	4	-1024	-768	-1	-1	-1	-1	4		0	0						Untertest4.avi	0	880	547	72	111				0	Content		-72	-111	30502558	1734267444
30517	08:49:15.647	00:00:30.517	1832	-1024	-768	-1	-1	-1	-1	4	-1024	-768	-1	-1	-1	-1	4		0	0						Untertest4.avi	0	880	547	72	111				0	Content		-72	-111	30517461	1734282347
30534	08:49:15.664	00:00:30.534	1833	-1024	-768	-1	-1	-1	-1	4	-1024	-768	-1	-1	-1	-1	4		0	0						Untertest4.avi	0	880	547	72	111				0	Content		-72	-111	30534062	1734298948
30551	08:49:15.681	00:00:30.550	1834	-1024	-768	-1	-1	-1	-1	4	-1024	-768	-1	-1	-1	-1	4		0	0						Untertest4.avi	0	880	547	72	111				0	Content		-72	-111	30550730	1734315616
30567	08:49:15.697	00:00:30.567	1835	1060,902	61,05014	0,4489872	0,4795146	524,9243	3,917195	3	1032,654	25,26666	0,4491262	0,4795097	524,9243	3,943939	1	58	1033	25						Untertest4.avi	0	880	547	72	111	953	-58	33	0	Content		961	-86	30567285	1734332171
30584	08:49:15.714	00:00:30.583	1836	1072,629	109,8399	0,4498645	0,4801793	520,5538	3,879112	3	1017,494	82,05637	0,4497854	0,4801606	520,5538	3,896893	1	58	1017	82						Untertest4.avi	0	880	547	72	111	953	-58	33	0	Content		945	-29	30583923	1734348809
30601	08:49:15.731	00:00:30.600	1837	-1024	-768	-1	-1	-1	-1	4	-1024	-768	-1	-1	-1	-1	4		0	0						Untertest4.avi	0	880	547	72	111				0	Content		-72	-111	30600658	1734365544
30617	08:49:15.747	00:00:30.617	1838	-1024	-768	-1	-1	-1	-1	4	-1024	-768	-1	-1	-1	-1	4		0	0						Untertest4.avi	0	880	547	72	111				0	Content		-72	-111	30617281	1734382167
30634	08:49:15.764	00:00:30.633	1839	-1024	-768	-1	-1	-1	-1	4	-1024	-768	-1	-1	-1	-1	4		0	0						Untertest4.avi	0	880	547	72	111				0	Content		-72	-111	30633949	1734398835
30651	08:49:15.781	00:00:30.650	1840	-1024	-768	-1	-1	-1	-1	4	-1024	-768	-1	-1	-1	-1	4		0	0						Untertest4.avi	0	880	547	72	111				0	Content		-72	-111	30650526	1734415412
30667	08:49:15.797	00:00:30.667	1841	-1024	-768	-1	-1	-1	-1	4	-1024	-768	-1	-1	-1	-1	4		0	0						Untertest4.avi	0	880	547	72	111				0	Content		-72	-111	30667214	1734432100
30684	08:49:15.814	00:00:30.683	1842	-1024	-768	-1	-1	-1	-1	4	-1024	-768	-1	-1	-1	-1	4		0	0						Untertest4.avi	0	880	547	72	111				0	Content		-72	-111	30683882	1734448768
30701	08:49:15.831	00:00:30.700	1843	-1024	-768	-1	-1	-1	-1	4	-1024	-768	-1	-1	-1	-1	4		0	0						Untertest4.avi	0	880	547	72	111				0	Content		-72	-111	30700524	1734465410
30717	08:49:15.847	00:00:30.717	1844	-1024	-768	-1	-1	-1	-1	4	-1024	-768	-1	-1	-1	-1	4		0	0						Untertest4.avi	0	880	547	72	111				0	Content		-72	-111	30717211	1734482097
30734	08:49:15.864	00:00:30.733	1845	-1024	-768	-1	-1	-1	-1	4	-1024	-768	-1	-1	-1	-1	4		0	0						Untertest4.avi	0	880	547	72	111				0	Content		-72	-111	30733878	1734498764
[truncated: 1,859 more rows]
