# Supplementary material for: Gaze Duration Biases for Colours in Combination with Dissonant and Consonant Sounds: A Comparative Eye-Tracking Study with Orangutans
Source: PLoS One. 2015 Oct 14;10(10):e0139894. doi: 10.1371/journal.pone.0139894 (PMC4605782; doi:10.1371/journal.pone.0139894)
Supplement: S1 Data — (ZIP) [file pone.0139894.s004.zip › Plos ColourSound Data/Apes/Farben_Musik_U4/Rec 07-All-Data.tsv]

System Properties:
Operating System:	Microsoft Windows NT 6.1.7601 Service Pack 1
System User Name:	tobiiadmin
Machine Name:	LOE7690LAP
Data properties:
Recording name:	Rec 07
Recording date:	20.08.2013
Recording time:	08:54:19
Recording resolution:	1024 x 768
Export date:	09.03.2014
Export time:	12:24:44
Participant:	Suak_S2
Filter settings:
Eye: Average
Validity: Normal
Fixation filter: Tobii fixation filter
Velocity threshold: 35
Distance threshold: 35
Timestamp	DateTimeStamp	DateTimeStampStartOffset	Number	GazePointXLeft	GazePointYLeft	CamXLeft	CamYLeft	DistanceLeft	PupilLeft	ValidityLeft	GazePointXRight	GazePointYRight	CamXRight	CamYRight	DistanceRight	PupilRight	ValidityRight	FixationIndex	GazePointX	GazePointY	Event	EventKey	Data1	Data2	Descriptor	StimuliName	StimuliID	MediaWidth	MediaHeight	MediaPosX	MediaPosY	MappedFixationPointX	MappedFixationPointY	FixationDuration	AoiIds	AoiNames	WebGroupImage	MappedGazeDataPointX	MappedGazeDataPointY	MicroSecondTimestamp	AbsoluteMicroSecondTimestamp
12	08:54:19.345	00:00:00.012	0	-1024	-768	-1	-1	-1	-1	4	-1024	-768	-1	-1	-1	-1	4		0	0						No media	0	1024	768	0	0				0	Content		0	0	12147	2037971987
29	08:54:19.362	00:00:00.029	1	-1024	-768	-1	-1	-1	-1	4	-1024	-768	-1	-1	-1	-1	4		0	0						No media	0	1024	768	0	0				0	Content		0	0	29276	2037989116
46	08:54:19.379	00:00:00.045	2	-1024	-768	-1	-1	-1	-1	4	-1024	-768	-1	-1	-1	-1	4		0	0						No media	0	1024	768	0	0				0	Content		0	0	45944	2038005784
63	08:54:19.396	00:00:00.063	3	-1024	-768	-1	-1	-1	-1	4	-1024	-768	-1	-1	-1	-1	4		0	0						No media	0	1024	768	0	0				0	Content		0	0	63151	2038022991
80	08:54:19.413	00:00:00.080	4	-1024	-768	-1	-1	-1	-1	4	-1024	-768	-1	-1	-1	-1	4		0	0						No media	0	1024	768	0	0				0	Content		0	0	80398	2038040238
96	08:54:19.429	00:00:00.096	5	-1024	-768	-1	-1	-1	-1	4	-1024	-768	-1	-1	-1	-1	4		0	0						No media	0	1024	768	0	0				0	Content		0	0	96084	2038055924
113	08:54:19.446	00:00:00.112	6	-1024	-768	-1	-1	-1	-1	4	-1024	-768	-1	-1	-1	-1	4		0	0						No media	0	1024	768	0	0				0	Content		0	0	112752	2038072592
129	08:54:19.462	00:00:00.128	7	-1024	-768	-1	-1	-1	-1	4	-1024	-768	-1	-1	-1	-1	4		0	0						No media	0	1024	768	0	0				0	Content		0	0	128521	2038088361
145	08:54:19.478	00:00:00.145	8	-1024	-768	-1	-1	-1	-1	4	-1024	-768	-1	-1	-1	-1	4		0	0						No media	0	1024	768	0	0				0	Content		0	0	145145	2038104985
162	08:54:19.495	00:00:00.161	9	-1024	-768	-1	-1	-1	-1	4	-1024	-768	-1	-1	-1	-1	4		0	0						No media	0	1024	768	0	0				0	Content		0	0	161956	2038121796
179	08:54:19.512	00:00:00.178	10	-1024	-768	-1	-1	-1	-1	4	-1024	-768	-1	-1	-1	-1	4		0	0						No media	0	1024	768	0	0				0	Content		0	0	178555	2038138395
195	08:54:19.528	00:00:00.195	11	-1024	-768	-1	-1	-1	-1	4	-1024	-768	-1	-1	-1	-1	4		0	0						No media	0	1024	768	0	0				0	Content		0	0	195223	2038155063
212	08:54:19.545	00:00:00.212	12	-1024	-768	-1	-1	-1	-1	4	-1024	-768	-1	-1	-1	-1	4		0	0						No media	0	1024	768	0	0				0	Content		0	0	212131	2038171971
229	08:54:19.562	00:00:00.228	13	-1024	-768	-1	-1	-1	-1	4	-1024	-768	-1	-1	-1	-1	4		0	0						No media	0	1024	768	0	0				0	Content		0	0	228799	2038188639
246	08:54:19.579	00:00:00.245	14	-1024	-768	-1	-1	-1	-1	4	-1024	-768	-1	-1	-1	-1	4		0	0						No media	0	1024	768	0	0				0	Content		0	0	245925	2038205765
263	08:54:19.596	00:00:00.262	15	-1024	-768	-1	-1	-1	-1	4	-1024	-768	-1	-1	-1	-1	4		0	0						No media	0	1024	768	0	0				0	Content		0	0	262593	2038222433
280	08:54:19.613	00:00:00.279	16	-1024	-768	-1	-1	-1	-1	4	-1024	-768	-1	-1	-1	-1	4		0	0						No media	0	1024	768	0	0				0	Content		0	0	279754	2038239594
296	08:54:19.629	00:00:00.296	17	-1024	-768	-1	-1	-1	-1	4	-1024	-768	-1	-1	-1	-1	4		0	0						No media	0	1024	768	0	0				0	Content		0	0	296422	2038256262
314	08:54:19.647	00:00:00.313	18	-1024	-768	-1	-1	-1	-1	4	-1024	-768	-1	-1	-1	-1	4		0	0						No media	0	1024	768	0	0				0	Content		0	0	313654	2038273494
328	08:54:19.661	00:00:00.328	19	-1024	-768	-1	-1	-1	-1	4	-1024	-768	-1	-1	-1	-1	4		0	0						No media	0	1024	768	0	0				0	Content		0	0	328417	2038288257
345	08:54:19.678	00:00:00.345	20	-1024	-768	-1	-1	-1	-1	4	-1024	-768	-1	-1	-1	-1	4		0	0						No media	0	1024	768	0	0				0	Content		0	0	345098	2038304938
362	08:54:19.695	00:00:00.361	21	-1024	-768	-1	-1	-1	-1	4	-1024	-768	-1	-1	-1	-1	4		0	0						No media	0	1024	768	0	0				0	Content		0	0	361766	2038321606
378	08:54:19.711	00:00:00.378	22	-1024	-768	-1	-1	-1	-1	4	-1024	-768	-1	-1	-1	-1	4		0	0						No media	0	1024	768	0	0				0	Content		0	0	378418	2038338258
395	08:54:19.728	00:00:00.395	23	-1024	-768	-1	-1	-1	-1	4	-1024	-768	-1	-1	-1	-1	4		0	0						No media	0	1024	768	0	0				0	Content		0	0	395086	2038354926
412	08:54:19.745	00:00:00.411	24	-1024	-768	-1	-1	-1	-1	4	-1024	-768	-1	-1	-1	-1	4		0	0						No media	0	1024	768	0	0				0	Content		0	0	411680	2038371520
428	08:54:19.761	00:00:00.428	25	-1024	-768	-1	-1	-1	-1	4	-1024	-768	-1	-1	-1	-1	4		0	0						No media	0	1024	768	0	0				0	Content		0	0	428348	2038388188
445	08:54:19.778	00:00:00.444	26	-1024	-768	-1	-1	-1	-1	4	-1024	-768	-1	-1	-1	-1	4		0	0						No media	0	1024	768	0	0				0	Content		0	0	444999	2038404839
462	08:54:19.795	00:00:00.461	27	-1024	-768	-1	-1	-1	-1	4	-1024	-768	-1	-1	-1	-1	4		0	0						No media	0	1024	768	0	0				0	Content		0	0	461667	2038421507
478	08:54:19.811	00:00:00.478	28	-1024	-768	-1	-1	-1	-1	4	-1024	-768	-1	-1	-1	-1	4		0	0						No media	0	1024	768	0	0				0	Content		0	0	478494	2038438334
495	08:54:19.828	00:00:00.495	29	-1024	-768	-1	-1	-1	-1	4	-1024	-768	-1	-1	-1	-1	4		0	0						No media	0	1024	768	0	0				0	Content		0	0	495162	2038455002
512	08:54:19.845	00:00:00.511	30	-1024	-768	-1	-1	-1	-1	4	-1024	-768	-1	-1	-1	-1	4		0	0						No media	0	1024	768	0	0				0	Content		0	0	511830	2038471670
529	08:54:19.862	00:00:00.528	31	-1024	-768	-1	-1	-1	-1	4	-1024	-768	-1	-1	-1	-1	4		0	0						No media	0	1024	768	0	0				0	Content		0	0	528989	2038488829
546	08:54:19.879	00:00:00.545	32	-1024	-768	-1	-1	-1	-1	4	-1024	-768	-1	-1	-1	-1	4		0	0						No media	0	1024	768	0	0				0	Content		0	0	545657	2038505497
563	08:54:19.896	00:00:00.562	33	-1024	-768	-1	-1	-1	-1	4	-1024	-768	-1	-1	-1	-1	4		0	0						No media	0	1024	768	0	0				0	Content		0	0	562771	2038522611
580	08:54:19.913	00:00:00.580	34	-1024	-768	-1	-1	-1	-1	4	-1024	-768	-1	-1	-1	-1	4		0	0						No media	0	1024	768	0	0				0	Content		0	0	580144	2038539984
596	08:54:19.929	00:00:00.596	35	-1024	-768	-1	-1	-1	-1	4	-1024	-768	-1	-1	-1	-1	4		0	0						No media	0	1024	768	0	0				0	Content		0	0	596186	2038556026
613	08:54:19.946	00:00:00.612	36	-1024	-768	-1	-1	-1	-1	4	-1024	-768	-1	-1	-1	-1	4		0	0						No media	0	1024	768	0	0				0	Content		0	0	612854	2038572694
630	08:54:19.963	00:00:00.629	37	-1024	-768	-1	-1	-1	-1	4	-1024	-768	-1	-1	-1	-1	4		0	0						No media	0	1024	768	0	0				0	Content		0	0	629522	2038589362
645	08:54:19.978	00:00:00.644	38	-1024	-768	-1	-1	-1	-1	4	-1024	-768	-1	-1	-1	-1	4		0	0						No media	0	1024	768	0	0				0	Content		0	0	644892	2038604732
662	08:54:19.995	00:00:00.661	39	-1024	-768	-1	-1	-1	-1	4	-1024	-768	-1	-1	-1	-1	4		0	0						No media	0	1024	768	0	0				0	Content		0	0	661518	2038621358
678	08:54:20.011	00:00:00.678	40	-1024	-768	-1	-1	-1	-1	4	-1024	-768	-1	-1	-1	-1	4		0	0						No media	0	1024	768	0	0				0	Content		0	0	678194	2038638034
695	08:54:20.028	00:00:00.694	41	-1024	-768	-1	-1	-1	-1	4	-1024	-768	-1	-1	-1	-1	4		0	0						No media	0	1024	768	0	0				0	Content		0	0	694856	2038654696
712	08:54:20.045	00:00:00.711	42	-1024	-768	-1	-1	-1	-1	4	-1024	-768	-1	-1	-1	-1	4		0	0						No media	0	1024	768	0	0				0	Content		0	0	711525	2038671365
728	08:54:20.061	00:00:00.728	43	-1024	-768	-1	-1	-1	-1	4	-1024	-768	-1	-1	-1	-1	4		0	0						No media	0	1024	768	0	0				0	Content		0	0	728458	2038688298
745	08:54:20.078	00:00:00.745	44	-1024	-768	-1	-1	-1	-1	4	-1024	-768	-1	-1	-1	-1	4		0	0						No media	0	1024	768	0	0				0	Content		0	0	745126	2038704966
762	08:54:20.095	00:00:00.762	45	-1024	-768	-1	-1	-1	-1	4	-1024	-768	-1	-1	-1	-1	4		0	0						No media	0	1024	768	0	0				0	Content		0	0	762263	2038722103
779	08:54:20.112	00:00:00.778	46	-1024	-768	-1	-1	-1	-1	4	-1024	-768	-1	-1	-1	-1	4		0	0						No media	0	1024	768	0	0				0	Content		0	0	778931	2038738771
796	08:54:20.129	00:00:00.796	47	-1024	-768	-1	-1	-1	-1	4	-1024	-768	-1	-1	-1	-1	4		0	0						No media	0	1024	768	0	0				0	Content		0	0	796098	2038755938
813	08:54:20.146	00:00:00.812	48	-1024	-768	-1	-1	-1	-1	4	-1024	-768	-1	-1	-1	-1	4		0	0						No media	0	1024	768	0	0				0	Content		0	0	812766	2038772606
830	08:54:20.163	00:00:00.830	49	-1024	-768	-1	-1	-1	-1	4	-1024	-768	-1	-1	-1	-1	4		0	0						No media	0	1024	768	0	0				0	Content		0	0	830018	2038789858
845	08:54:20.178	00:00:00.844	50	-1024	-768	-1	-1	-1	-1	4	-1024	-768	-1	-1	-1	-1	4		0	0						No media	0	1024	768	0	0				0	Content		0	0	844764	2038804604
861	08:54:20.194	00:00:00.861	51	-1024	-768	-1	-1	-1	-1	4	-1024	-768	-1	-1	-1	-1	4		0	0						No media	0	1024	768	0	0				0	Content		0	0	861389	2038821229
878	08:54:20.211	00:00:00.878	52	-1024	-768	-1	-1	-1	-1	4	-1024	-768	-1	-1	-1	-1	4		0	0						No media	0	1024	768	0	0				0	Content		0	0	878068	2038837908
895	08:54:20.228	00:00:00.894	53	-1024	-768	-1	-1	-1	-1	4	-1024	-768	-1	-1	-1	-1	4		0	0						No media	0	1024	768	0	0				0	Content		0	0	894736	2038854576
911	08:54:20.244	00:00:00.911	54	-1024	-768	-1	-1	-1	-1	4	-1024	-768	-1	-1	-1	-1	4		0	0						No media	0	1024	768	0	0				0	Content		0	0	911378	2038871218
928	08:54:20.261	00:00:00.928	55	-1024	-768	-1	-1	-1	-1	4	-1024	-768	-1	-1	-1	-1	4		0	0						No media	0	1024	768	0	0				0	Content		0	0	928046	2038887886
945	08:54:20.278	00:00:00.944	56	-1024	-768	-1	-1	-1	-1	4	-1024	-768	-1	-1	-1	-1	4		0	0						No media	0	1024	768	0	0				0	Content		0	0	944653	2038904493
961	08:54:20.294	00:00:00.961	57	-1024	-768	-1	-1	-1	-1	4	-1024	-768	-1	-1	-1	-1	4		0	0						No media	0	1024	768	0	0				0	Content		0	0	961321	2038921161
978	08:54:20.311	00:00:00.978	58	-1024	-768	-1	-1	-1	-1	4	-1024	-768	-1	-1	-1	-1	4		0	0						No media	0	1024	768	0	0				0	Content		0	0	978176	2038938016
995	08:54:20.328	00:00:00.994	59	-1024	-768	-1	-1	-1	-1	4	-1024	-768	-1	-1	-1	-1	4		0	0						No media	0	1024	768	0	0				0	Content		0	0	994844	2038954684
1012	08:54:20.345	00:00:01.011	60	-1024	-768	-1	-1	-1	-1	4	-1024	-768	-1	-1	-1	-1	4		0	0						No media	0	1024	768	0	0				0	Content		0	0	1011512	2038971352
1029	08:54:20.362	00:00:01.028	61	-1024	-768	-1	-1	-1	-1	4	-1024	-768	-1	-1	-1	-1	4		0	0						No media	0	1024	768	0	0				0	Content		0	0	1028696	2038988536
1045	08:54:20.378	00:00:01.045	62	-1024	-768	-1	-1	-1	-1	4	-1024	-768	-1	-1	-1	-1	4		0	0						No media	0	1024	768	0	0				0	Content		0	0	1045364	2039005204
1063	08:54:20.396	00:00:01.062	63	-1024	-768	-1	-1	-1	-1	4	-1024	-768	-1	-1	-1	-1	4		0	0						No media	0	1024	768	0	0				0	Content		0	0	1062504	2039022344
1080	08:54:20.413	00:00:01.079	64	-1024	-768	-1	-1	-1	-1	4	-1024	-768	-1	-1	-1	-1	4		0	0						No media	0	1024	768	0	0				0	Content		0	0	1079754	2039039594
1096	08:54:20.429	00:00:01.095	65	-1024	-768	-1	-1	-1	-1	4	-1024	-768	-1	-1	-1	-1	4		0	0						No media	0	1024	768	0	0				0	Content		0	0	1095504	2039055344
1112	08:54:20.445	00:00:01.112	66	-1024	-768	-1	-1	-1	-1	4	-1024	-768	-1	-1	-1	-1	4		0	0						No media	0	1024	768	0	0				0	Content		0	0	1112172	2039072012
1128	08:54:20.461	00:00:01.127	67	-1024	-768	-1	-1	-1	-1	4	-1024	-768	-1	-1	-1	-1	4		0	0						No media	0	1024	768	0	0				0	Content		0	0	1127877	2039087717
1145	08:54:20.478	00:00:01.144	68	-1024	-768	-1	-1	-1	-1	4	-1024	-768	-1	-1	-1	-1	4		0	0						No media	0	1024	768	0	0				0	Content		0	0	1144627	2039104467
1161	08:54:20.494	00:00:01.161	69	-1024	-768	-1	-1	-1	-1	4	-1024	-768	-1	-1	-1	-1	4		0	0						No media	0	1024	768	0	0				0	Content		0	0	1161289	2039121129
1178	08:54:20.511	00:00:01.177	70	-1024	-768	-1	-1	-1	-1	4	-1024	-768	-1	-1	-1	-1	4		0	0						No media	0	1024	768	0	0				0	Content		0	0	1177886	2039137726
1195	08:54:20.528	00:00:01.194	71	-1024	-768	-1	-1	-1	-1	4	-1024	-768	-1	-1	-1	-1	4		0	0						No media	0	1024	768	0	0				0	Content		0	0	1194554	2039154394
1211	08:54:20.544	00:00:01.211	72	-1024	-768	-1	-1	-1	-1	4	-1024	-768	-1	-1	-1	-1	4		0	0						No media	0	1024	768	0	0				0	Content		0	0	1211455	2039171295
1228	08:54:20.561	00:00:01.228	73	-1024	-768	-1	-1	-1	-1	4	-1024	-768	-1	-1	-1	-1	4		0	0						No media	0	1024	768	0	0				0	Content		0	0	1228123	2039187963
1245	08:54:20.578	00:00:01.245	74	-1024	-768	-1	-1	-1	-1	4	-1024	-768	-1	-1	-1	-1	4		0	0						No media	0	1024	768	0	0				0	Content		0	0	1245245	2039205085
1262	08:54:20.595	00:00:01.261	75	-1024	-768	-1	-1	-1	-1	4	-1024	-768	-1	-1	-1	-1	4		0	0						No media	0	1024	768	0	0				0	Content		0	0	1261913	2039221753
1279	08:54:20.612	00:00:01.279	76	-1024	-768	-1	-1	-1	-1	4	-1024	-768	-1	-1	-1	-1	4		0	0						No media	0	1024	768	0	0				0	Content		0	0	1279072	2039238912
1296	08:54:20.629	00:00:01.295	77	-1024	-768	-1	-1	-1	-1	4	-1024	-768	-1	-1	-1	-1	4		0	0						No media	0	1024	768	0	0				0	Content		0	0	1295740	2039255580
1313	08:54:20.646	00:00:01.312	78	-1024	-768	-1	-1	-1	-1	4	-1024	-768	-1	-1	-1	-1	4		0	0						No media	0	1024	768	0	0				0	Content		0	0	1312991	2039272831
1329	08:54:20.662	00:00:01.328	79	-1024	-768	-1	-1	-1	-1	4	-1024	-768	-1	-1	-1	-1	4		0	0						No media	0	1024	768	0	0				0	Content		0	0	1328673	2039288513
1345	08:54:20.678	00:00:01.345	80	-1024	-768	-1	-1	-1	-1	4	-1024	-768	-1	-1	-1	-1	4		0	0						No media	0	1024	768	0	0				0	Content		0	0	1345341	2039305181
1361	08:54:20.694	00:00:01.361	81	-1024	-768	-1	-1	-1	-1	4	-1024	-768	-1	-1	-1	-1	4		0	0						No media	0	1024	768	0	0				0	Content		0	0	1361114	2039320954
1378	08:54:20.711	00:00:01.377	82	-1024	-768	-1	-1	-1	-1	4	-1024	-768	-1	-1	-1	-1	4		0	0						No media	0	1024	768	0	0				0	Content		0	0	1377730	2039337570
1394	08:54:20.727	00:00:01.394	83	-1024	-768	-1	-1	-1	-1	4	-1024	-768	-1	-1	-1	-1	4		0	0						No media	0	1024	768	0	0				0	Content		0	0	1394414	2039354254
1411	08:54:20.744	00:00:01.410	84	-1024	-768	-1	-1	-1	-1	4	-1024	-768	-1	-1	-1	-1	4		0	0						No media	0	1024	768	0	0				0	Content		0	0	1410978	2039370818
1428	08:54:20.761	00:00:01.427	85	-1024	-768	-1	-1	-1	-1	4	-1024	-768	-1	-1	-1	-1	4		0	0						No media	0	1024	768	0	0				0	Content		0	0	1427914	2039387754
1445	08:54:20.778	00:00:01.444	86	-1024	-768	-1	-1	-1	-1	4	-1024	-768	-1	-1	-1	-1	4		0	0						No media	0	1024	768	0	0				0	Content		0	0	1444582	2039404422
1462	08:54:20.795	00:00:01.461	87	-1024	-768	-1	-1	-1	-1	4	-1024	-768	-1	-1	-1	-1	4		0	0						No media	0	1024	768	0	0				0	Content		0	0	1461714	2039421554
1478	08:54:20.811	00:00:01.478	88	-1024	-768	-1	-1	-1	-1	4	-1024	-768	-1	-1	-1	-1	4		0	0						No media	0	1024	768	0	0				0	Content		0	0	1478381	2039438221
1496	08:54:20.829	00:00:01.495	89	-1024	-768	-1	-1	-1	-1	4	-1024	-768	-1	-1	-1	-1	4		0	0						No media	0	1024	768	0	0				0	Content		0	0	1495592	2039455432
1513	08:54:20.846	00:00:01.512	90	-1024	-768	-1	-1	-1	-1	4	-1024	-768	-1	-1	-1	-1	4		0	0						No media	0	1024	768	0	0				0	Content		0	0	1512839	2039472679
1529	08:54:20.862	00:00:01.528	91	-1024	-768	-1	-1	-1	-1	4	-1024	-768	-1	-1	-1	-1	4		0	0						No media	0	1024	768	0	0				0	Content		0	0	1528527	2039488367
1545	08:54:20.878	00:00:01.545	92	-1024	-768	-1	-1	-1	-1	4	-1024	-768	-1	-1	-1	-1	4		0	0						No media	0	1024	768	0	0				0	Content		0	0	1545195	2039505035
1561	08:54:20.894	00:00:01.560	93	-1024	-768	-1	-1	-1	-1	4	-1024	-768	-1	-1	-1	-1	4		0	0						No media	0	1024	768	0	0				0	Content		0	0	1560964	2039520804
1578	08:54:20.911	00:00:01.577	94	-1024	-768	-1	-1	-1	-1	4	-1024	-768	-1	-1	-1	-1	4		0	0						No media	0	1024	768	0	0				0	Content		0	0	1577582	2039537422
1594	08:54:20.927	00:00:01.594	95	-1024	-768	-1	-1	-1	-1	4	-1024	-768	-1	-1	-1	-1	4		0	0						No media	0	1024	768	0	0				0	Content		0	0	1594207	2039554047
1611	08:54:20.944	00:00:01.610	96	-1024	-768	-1	-1	-1	-1	4	-1024	-768	-1	-1	-1	-1	4		0	0						No media	0	1024	768	0	0				0	Content		0	0	1610875	2039570715
1628	08:54:20.961	00:00:01.627	97	653,4708	902,9654	0,4115549	0,5793141	513,1113	4,108975	0	630,7297	867,4652	0,2774322	0,5636718	493,7602	4,017706	0	0	642	885						No media	0	1024	768	0	0	774	885	200	0	Content		642	885	1627583	2039587423
1644	08:54:20.977	00:00:01.644	98	667,7595	890,09	0,411095	0,5822229	510,2352	4,07207	0	638,7057	878,1429	0,2775508	0,5659816	494,198	3,988934	0	0	653	884						No media	0	1024	768	0	0	774	885	200	0	Content		653	884	1644205	2039604045
1661	08:54:20.994	00:00:01.660	99	779,0022	891,6923	0,2695773	0,5673493	508,35	4,119497	1	628,6556	877,6128	0,2741613	0,5673259	494,1996	4,036258	3	0	779	892						No media	0	1024	768	0	0	774	885	200	0	Content		779	892	1660828	2039620668
1677	08:54:21.010	00:00:01.677	100	673,0558	889,9485	0,4114471	0,5854474	509,4666	4,128061	0	621,7526	872,5629	0,2781461	0,5680129	492,9999	3,998846	0	0	647	881						No media	0	1024	768	0	0	774	885	200	0	Content		647	881	1677450	2039637290
1694	08:54:21.027	00:00:01.694	101	814,3364	886,0659	0,2701079	0,5686294	510,2162	4,135079	1	661,2997	871,0087	0,2756941	0,5686078	493,0012	4,02882	3	0	814	886						No media	0	1024	768	0	0	774	885	200	0	Content		814	886	1694199	2039654039
1711	08:54:21.044	00:00:01.710	102	780,3557	885,1986	0,2707321	0,5692319	508,5735	4,119459	1	629,5314	870,8187	0,2757839	0,5692094	493,0012	4,025574	3	0	780	885						No media	0	1024	768	0	0	774	885	200	0	Content		780	885	1710822	2039670662
1727	08:54:21.060	00:00:01.727	103	688,0781	887,2802	0,411683	0,5893066	510,7867	4,158049	0	627,3525	865,0375	0,2789042	0,5702412	496,235	4,042805	0	0	658	876						No media	0	1024	768	0	0	774	885	200	0	Content		658	876	1727446	2039687286
1744	08:54:21.077	00:00:01.744	104	773,5598	881,6684	0,2710734	0,5713548	508,0826	4,196963	1	623,4901	868,7914	0,2748685	0,5713306	496,2369	4,129621	3	0	774	882						No media	0	1024	768	0	0	774	885	200	0	Content		774	882	1744070	2039703910
1761	08:54:21.094	00:00:01.760	105	784,2222	880,7443	0,2711081	0,5721545	508,1798	4,208525	1	634,7122	867,8632	0,2749422	0,5721304	496,2369	4,140364	3	0	784	881						No media	0	1024	768	0	0	774	885	200	0	Content		784	881	1760818	2039720658
1777	08:54:21.110	00:00:01.777	106	677,0669	900,656	0,4125641	0,5931029	517,0399	4,261712	0	617,8155	864,1558	0,2791623	0,5729117	498,6687	4,112105	0	0	647	882						No media	0	1024	768	0	0	774	885	200	0	Content		647	882	1777444	2039737284
1794	08:54:21.127	00:00:01.794	107	780,7356	892,3768	0,2709223	0,5738157	508,6155	4,194144	1	631,8247	880,0142	0,2740893	0,5737907	498,6702	4,141594	3	0	781	892						No media	0	1024	768	0	0	774	885	200	0	Content		781	892	1794067	2039753907
1811	08:54:21.144	00:00:01.810	108	789,9315	885,3093	0,2709429	0,5746826	507,9421	4,205868	1	637,5752	873,3481	0,2738555	0,5746573	498,6702	4,157663	3	0	790	885						No media	0	1024	768	0	0	774	885	200	0	Content		790	885	1810690	2039770530
1827	08:54:21.160	00:00:01.827	109	677,7363	903,7029	0,4116789	0,5959898	515,4562	4,271359	0	620,8685	880,7278	0,2788558	0,5754933	499,8331	4,181396	0	1	649	892						No media	0	1024	768	0	0	655	877	200	0	Content		649	892	1827439	2039787279
1844	08:54:21.177	00:00:01.844	110	-1024	-768	-1	-1	-1	-1	4	-1024	-768	-1	-1	-1	-1	4	1	0	0						No media	0	1024	768	0	0	655	877	200	0	Content		0	0	1844103	2039803943
1861	08:54:21.194	00:00:01.860	111	-1024	-768	-1	-1	-1	-1	4	-1024	-768	-1	-1	-1	-1	4	1	0	0						No media	0	1024	768	0	0	655	877	200	0	Content		0	0	1860771	2039820611
1877	08:54:21.210	00:00:01.877	112	675,8355	884,1368	0,40739	0,5988263	490,5296	4,100131	0	627,3155	867,2675	0,2778372	0,5773576	488,7222	4,092823	0	1	652	876						No media	0	1024	768	0	0	655	877	200	0	Content		652	876	1877388	2039837228
1894	08:54:21.227	00:00:01.894	113	-1024	-768	-1	-1	-1	-1	4	-1024	-768	-1	-1	-1	-1	4	1	0	0						No media	0	1024	768	0	0	655	877	200	0	Content		0	0	1894076	2039853916
1911	08:54:21.244	00:00:01.910	114	-1024	-768	-1	-1	-1	-1	4	-1024	-768	-1	-1	-1	-1	4	1	0	0						No media	0	1024	768	0	0	655	877	200	0	Content		0	0	1910744	2039870584
1927	08:54:21.260	00:00:01.927	115	682,034	880,6136	0,4086365	0,6014004	490,8188	4,108255	0	628,0522	870,2023	0,2792473	0,5792153	489,155	4,138402	0	1	655	875						No media	0	1024	768	0	0	655	877	200	0	Content		655	875	1927386	2039887226
1944	08:54:21.277	00:00:01.944	116	676,7557	882,278	0,4090674	0,6020779	490,943	4,120429	0	630,0648	864,6903	0,279728	0,5796244	489,0776	4,127102	0	1	653	873						No media	0	1024	768	0	0	655	877	200	0	Content		653	873	1944013	2039903853
1961	08:54:21.294	00:00:01.960	117	683,3074	882,774	0,4094709	0,6027362	491,0272	4,142104	0	631,373	869,2334	0,2801778	0,5800395	489,3562	4,151131	0	1	657	876						No media	0	1024	768	0	0	655	877	200	0	Content		657	876	1960638	2039920478
1977	08:54:21.310	00:00:01.977	118	677,4711	886,2659	0,4097367	0,6034927	491,1866	4,13683	0	635,9959	878,4398	0,2804928	0,580684	489,4877	4,150681	0	1	657	882						No media	0	1024	768	0	0	655	877	200	0	Content		657	882	1977387	2039937227
1994	08:54:21.327	00:00:01.994	119	680,0773	887,2213	0,4098468	0,6043004	491,2598	4,111168	0	631,0947	867,4578	0,2806474	0,5814932	489,6193	4,153805	0	1	656	877						No media	0	1024	768	0	0	655	877	200	0	Content		656	877	1994013	2039953853
2011	08:54:21.344	00:00:02.010	120	751,0057	895,6346	0,4087802	0,6053288	491,4267	4,185293	0	713,1158	878,7914	0,279569	0,5825514	489,7752	4,182885	0	1	732	887						No media	0	1024	768	0	0	655	877	200	0	Content		732	887	2010638	2039970478
2027	08:54:21.360	00:00:02.027	121	1034,213	924,9091	0,405661	0,6070343	491,737	4,107439	0	1024,23	901,9518	0,2769403	0,5837919	490,4232	4,164369	0	2	1029	913						No media	0	1024	768	0	0	1175	900	300	0	Content		1029	913	2027264	2039987104
2044	08:54:21.377	00:00:02.044	122	1189,293	910,5602	0,4039926	0,6083602	492,0374	4,118094	0	1192,771	892,8615	0,2754982	0,5850145	490,8602	4,13982	0	2	1191	902						No media	0	1024	768	0	0	1175	900	300	0	Content		1191	902	2044013	2040003853
2061	08:54:21.394	00:00:02.060	123	1185,962	910,2542	0,4039357	0,6099581	492,2041	4,115455	0	1200,34	886,4794	0,2753019	0,58667	491,0251	4,164716	0	2	1193	898						No media	0	1024	768	0	0	1175	900	300	0	Content		1193	898	2060637	2040020477
2077	08:54:21.410	00:00:02.077	124	1180,144	915,142	0,4037517	0,6122375	492,4887	4,110716	0	1193,391	887,1341	0,2749746	0,589016	491,204	4,159437	0	2	1187	901						No media	0	1024	768	0	0	1175	900	300	0	Content		1187	901	2077261	2040037101
2094	08:54:21.427	00:00:02.094	125	1173,434	909,3094	0,4033174	0,6147528	492,8014	4,145437	0	1179,836	890,1143	0,2745079	0,5918239	491,313	4,175955	0	2	1177	900						No media	0	1024	768	0	0	1175	900	300	0	Content		1177	900	2094012	2040053852
2111	08:54:21.444	00:00:02.110	126	1189,734	906,1676	0,4025964	0,6174436	493,2982	4,131343	0	1194,649	892,453	0,2737838	0,5948874	491,7006	4,191283	0	2	1192	899						No media	0	1024	768	0	0	1175	900	300	0	Content		1192	899	2110635	2040070475
2127	08:54:21.460	00:00:02.127	127	1168,253	910,6602	0,4017228	0,6201091	493,4745	4,134612	0	1190,77	892,9827	0,2729121	0,5978543	491,9955	4,177528	0	2	1180	902						No media	0	1024	768	0	0	1175	900	300	0	Content		1180	902	2127260	2040087100
2144	08:54:21.477	00:00:02.143	128	1174,02	911,494	0,4009486	0,6224189	493,838	4,155258	0	1183,63	887,5242	0,2721339	0,6003934	492,256	4,181162	0	2	1179	900						No media	0	1024	768	0	0	1175	900	300	0	Content		1179	900	2143886	2040103726
2161	08:54:21.494	00:00:02.160	129	1172,081	913,5446	0,400228	0,6244237	493,9594	4,159392	0	1187,719	890,9312	0,2714128	0,6026379	492,3576	4,190516	0	2	1180	902						No media	0	1024	768	0	0	1175	900	300	0	Content		1180	902	2160634	2040120474
2177	08:54:21.510	00:00:02.177	130	1171,961	919,116	0,399738	0,6262546	494,1729	4,15679	0	1167,069	885,2551	0,2709441	0,604664	492,3549	4,197209	0	2	1170	902						No media	0	1024	768	0	0	1175	900	300	0	Content		1170	902	2177260	2040137100
2194	08:54:21.527	00:00:02.193	131	1169,537	911,7783	0,3993769	0,6281767	494,4484	4,160932	0	1179,722	890,0726	0,2705456	0,6069255	492,5984	4,203248	0	2	1175	901						No media	0	1024	768	0	0	1175	900	300	0	Content		1175	901	2193884	2040153724
2211	08:54:21.544	00:00:02.210	132	1163,291	913,6423	0,3990058	0,6300677	494,6264	4,159397	0	1178,321	893,7014	0,2701723	0,6091373	492,778	4,202645	0	2	1171	904						No media	0	1024	768	0	0	1175	900	300	0	Content		1171	904	2210509	2040170349
2227	08:54:21.560	00:00:02.227	133	1167,047	910,601	0,3986097	0,6314908	494,6149	4,168134	0	1181,707	884,8098	0,2697646	0,6109115	492,7664	4,197189	0	2	1174	898						No media	0	1024	768	0	0	1175	900	300	0	Content		1174	898	2227259	2040187099
2244	08:54:21.577	00:00:02.243	134	1156,157	906,3484	0,3982164	0,6323025	494,7557	4,174176	0	1187,924	890,1451	0,2693675	0,6120314	493,0474	4,22764	0	2	1172	898						No media	0	1024	768	0	0	1175	900	300	0	Content		1172	898	2243883	2040203723
2261	08:54:21.594	00:00:02.260	135	1161,969	904,9969	0,3979932	0,6327869	494,9296	4,215469	0	1188,661	890,3918	0,2691292	0,6127184	493,1835	4,210491	0	2	1175	898						No media	0	1024	768	0	0	1175	900	300	0	Content		1175	898	2260508	2040220348
2277	08:54:21.610	00:00:02.277	136	1154,471	906,0079	0,397976	0,6332825	495,0855	4,206064	0	1175,632	882,0863	0,2691297	0,6132978	493,3538	4,199724	0	2	1165	894						No media	0	1024	768	0	0	1175	900	300	0	Content		1165	894	2277258	2040237098
2294	08:54:21.627	00:00:02.293	137	1152,368	903,2833	0,3980626	0,6338683	495,2798	4,218649	0	1176,268	890,3524	0,2692927	0,6138592	493,5298	4,245394	0	2	1164	897						No media	0	1024	768	0	0	1175	900	300	0	Content		1164	897	2293882	2040253722
2311	08:54:21.644	00:00:02.310	138	1152,835	905,6458	0,3982098	0,6343279	495,6053	4,220572	0	1192,339	889,892	0,2694703	0,614236	493,6696	4,258302	0	2	1173	898						No media	0	1024	768	0	0	1175	900	300	0	Content		1173	898	2310508	2040270348
2327	08:54:21.660	00:00:02.327	139	1320,124	889,1087	0,3969095	0,6348085	495,9278	4,276117	0	1434,249	888,0559	0,2685627	0,6145462	495,1506	4,340492	0	3	1377	889						No media	0	1024	768	0	0	1469	828	167	0	Content		1377	889	2327133	2040286973
2344	08:54:21.677	00:00:02.343	140	1765,656	876,5005	0,3957983	0,6349703	497,5996	4,331712	0	1302,734	836,691	0,2544316	0,6149845	399,2269	3,430458	0	3	1534	857						No media	0	1024	768	0	0	1469	828	167	0	Content		1534	857	2343882	2040303722
2361	08:54:21.694	00:00:02.360	141	1500,827	849,6861	0,3827735	0,6354518	435,5591	3,738507	0	1424,693	819,6145	0,2538093	0,6153132	399,2269	3,418422	0	3	1463	835						No media	0	1024	768	0	0	1469	828	167	0	Content		1463	835	2360516	2040320356
2377	08:54:21.710	00:00:02.377	142	1502,091	842,9811	0,3816639	0,6355246	430,2596	3,754135	0	1429,689	807,4199	0,2537678	0,615379	399,2269	3,470267	0	3	1466	825						No media	0	1024	768	0	0	1469	828	167	0	Content		1466	825	2377134	2040336974
2394	08:54:21.727	00:00:02.393	143	1492,453	843,3034	0,3820172	0,6356569	432,1361	3,788394	0	1451,667	810,72	0,2536663	0,6157739	399,2269	3,472304	0	3	1472	827						No media	0	1024	768	0	0	1469	828	167	0	Content		1472	827	2393885	2040353725
2411	08:54:21.744	00:00:02.410	144	1503,933	833,8834	0,3817263	0,6359372	431,4006	3,7417	0	1444,776	803,8914	0,2534907	0,6164375	399,2269	3,492942	0	3	1474	819						No media	0	1024	768	0	0	1469	828	167	0	Content		1474	819	2410510	2040370350
2427	08:54:21.760	00:00:02.427	145	-1024	-768	-1	-1	-1	-1	4	-1024	-768	-1	-1	-1	-1	4	3	0	0						No media	0	1024	768	0	0	1469	828	167	0	Content		0	0	2427135	2040386975
2444	08:54:21.777	00:00:02.443	146	-1024	-768	-1	-1	-1	-1	4	-1024	-768	-1	-1	-1	-1	4	3	0	0						No media	0	1024	768	0	0	1469	828	167	0	Content		0	0	2443758	2040403598
2460	08:54:21.793	00:00:02.460	147	-1024	-768	-1	-1	-1	-1	4	-1024	-768	-1	-1	-1	-1	4	3	0	0						No media	0	1024	768	0	0	1469	828	167	0	Content		0	0	2460426	2040420266
2477	08:54:21.810	00:00:02.477	148	1488,412	845,5966	0,3806554	0,6380918	431,1233	3,799075	0	1445,739	812,0573	0,2523558	0,6203657	399,2368	3,500206	0	3	1467	829						No media	0	1024	768	0	0	1469	828	167	0	Content		1467	829	2477131	2040436971
2494	08:54:21.827	00:00:02.493	149	-1024	-768	-1	-1	-1	-1	4	-1024	-768	-1	-1	-1	-1	4		0	0						No media	0	1024	768	0	0				0	Content		0	0	2493760	2040453600
2510	08:54:21.843	00:00:02.510	150	-1024	-768	-1	-1	-1	-1	4	-1024	-768	-1	-1	-1	-1	4		0	0						No media	0	1024	768	0	0				0	Content		0	0	2510443	2040470283
2527	08:54:21.860	00:00:02.527	151	-1024	-768	-1	-1	-1	-1	4	-1024	-768	-1	-1	-1	-1	4		0	0						No media	0	1024	768	0	0				0	Content		0	0	2527111	2040486951
2544	08:54:21.877	00:00:02.543	152	-1024	-768	-1	-1	-1	-1	4	-1024	-768	-1	-1	-1	-1	4		0	0						No media	0	1024	768	0	0				0	Content		0	0	2543744	2040503584
2560	08:54:21.893	00:00:02.560	153	-1024	-768	-1	-1	-1	-1	4	-1024	-768	-1	-1	-1	-1	4		0	0						No media	0	1024	768	0	0				0	Content		0	0	2560411	2040520251
2577	08:54:21.910	00:00:02.577	154	-1024	-768	-1	-1	-1	-1	4	-1024	-768	-1	-1	-1	-1	4		0	0						No media	0	1024	768	0	0				0	Content		0	0	2577081	2040536921
2594	08:54:21.927	00:00:02.593	155	-1024	-768	-1	-1	-1	-1	4	-1024	-768	-1	-1	-1	-1	4		0	0						No media	0	1024	768	0	0				0	Content		0	0	2593749	2040553589
2610	08:54:21.943	00:00:02.610	156	1513,401	830,111	0,3808446	0,6419812	433,3981	3,856337	0	1582,736	812,5723	0,2570031	0,6266106	433,3889	3,825158	0	4	1548	821						No media	0	1024	768	0	0	1543	828	450	0	Content		1548	821	2610372	2040570212
2627	08:54:21.960	00:00:02.627	157	1504,134	826,9965	0,3810066	0,6431734	433,9889	3,827162	0	1588,689	818,5717	0,2571641	0,6278311	433,9795	3,825671	0	4	1546	823						No media	0	1024	768	0	0	1543	828	450	0	Content		1546	823	2627443	2040587283
2644	08:54:21.977	00:00:02.644	158	1504,653	838,4738	0,3807173	0,6446049	433,2381	3,865881	0	1569,442	822,6268	0,2569995	0,6294807	433,2285	3,869277	0	4	1537	831						No media	0	1024	768	0	0	1543	828	450	0	Content		1537	831	2644193	2040604033
2660	08:54:21.993	00:00:02.660	159	1492,027	838,6036	0,380785	0,6462224	434,5631	3,869284	0	1570,922	811,8086	0,2569656	0,6312358	434,5534	3,82117	0	4	1531	825						No media	0	1024	768	0	0	1543	828	450	0	Content		1531	825	2660374	2040620214
2677	08:54:22.010	00:00:02.676	160	1509,236	840,0659	0,3804776	0,6478261	434,0094	3,851768	0	1573,942	805,5076	0,2567138	0,6331766	433,9994	3,84842	0	4	1542	823						No media	0	1024	768	0	0	1543	828	450	0	Content		1542	823	2676996	2040636836
2694	08:54:22.027	00:00:02.693	161	1514,049	841,5775	0,3808309	0,6493794	436,6632	3,874843	0	1585,744	810,6963	0,2569369	0,6347889	436,6532	3,851452	0	4	1550	826						No media	0	1024	768	0	0	1543	828	450	0	Content		1550	826	2693746	2040653586
2710	08:54:22.043	00:00:02.710	162	1509,929	834,1757	0,3802538	0,6508784	434,6799	3,819607	0	1576,978	824,4446	0,2564837	0,636076	434,6799	3,831993	0	4	1543	829						No media	0	1024	768	0	0	1543	828	450	0	Content		1543	829	2710371	2040670211
2727	08:54:22.060	00:00:02.726	163	1500,024	832,7401	0,3798617	0,6520143	433,9631	3,85095	0	1581,804	816,4819	0,2562047	0,6373597	433,963	3,872795	0	4	1541	825						No media	0	1024	768	0	0	1543	828	450	0	Content		1541	825	2726993	2040686833
2744	08:54:22.077	00:00:02.743	164	1495,505	837,097	0,3794983	0,6526774	433,9218	3,856017	0	1582,963	818,6321	0,255826	0,6381757	433,9217	3,884303	0	4	1539	828						No media	0	1024	768	0	0	1543	828	450	0	Content		1539	828	2743743	2040703583
2760	08:54:22.093	00:00:02.760	165	1511,349	840,8168	0,3789487	0,6526119	433,2249	3,809882	0	1574,322	810,6326	0,2552986	0,6383176	433,2249	3,833485	0	4	1543	826						No media	0	1024	768	0	0	1543	828	450	0	Content		1543	826	2760369	2040720209
2777	08:54:22.110	00:00:02.777	166	1512,64	846,507	0,3787403	0,6519984	434,5824	3,869254	0	1565,241	819,7156	0,2549541	0,6381417	434,5823	3,88676	0	4	1539	833						No media	0	1024	768	0	0	1543	828	450	0	Content		1539	833	2777121	2040736961
2794	08:54:22.127	00:00:02.793	167	1525,53	842,3699	0,3782154	0,6513352	435,1375	3,844377	0	1588,646	820,4874	0,2543657	0,6379645	435,1374	3,878244	0	4	1557	831						No media	0	1024	768	0	0	1543	828	450	0	Content		1557	831	2793740	2040753580
2810	08:54:22.143	00:00:02.810	168	1515,021	838,7487	0,3774806	0,6509207	434,5357	3,895153	0	1597,509	820,342	0,2536328	0,6380006	434,5357	3,857826	0	4	1556	830						No media	0	1024	768	0	0	1543	828	450	0	Content		1556	830	2810367	2040770207
2827	08:54:22.160	00:00:02.827	169	1510,902	844,6072	0,3767699	0,6509143	433,4474	3,839133	0	1580,622	820,5276	0,2530011	0,6384349	433,4473	3,880569	0	4	1546	833						No media	0	1024	768	0	0	1543	828	450	0	Content		1546	833	2827117	2040786957
2844	08:54:22.177	00:00:02.843	170	1503,298	841,4819	0,3765201	0,6511084	434,0712	3,873388	0	1584,553	821,2372	0,252675	0,6392164	434,0711	3,906657	0	4	1544	831						No media	0	1024	768	0	0	1543	828	450	0	Content		1544	831	2843739	2040803579
2860	08:54:22.193	00:00:02.860	171	1505,93	841,3017	0,3759907	0,651644	432,8441	3,876662	0	1574,084	822,8436	0,2521823	0,6401439	432,8441	3,882767	0	4	1540	832						No media	0	1024	768	0	0	1543	828	450	0	Content		1540	832	2860364	2040820204
2877	08:54:22.210	00:00:02.876	172	1497,61	840,4059	0,3757342	0,652178	432,6091	3,867224	0	1572,93	810,0364	0,2519558	0,6411564	432,609	3,875889	0	4	1535	825						No media	0	1024	768	0	0	1543	828	450	0	Content		1535	825	2876988	2040836828
2894	08:54:22.227	00:00:02.893	173	1508,269	836,5305	0,375417	0,6526586	431,8333	3,843728	0	1578,091	820,0681	0,2517115	0,6418743	431,8332	3,872138	0	4	1543	828						No media	0	1024	768	0	0	1543	828	450	0	Content		1543	828	2893611	2040853451
2910	08:54:22.243	00:00:02.910	174	1510,109	840,5198	0,3754087	0,6530247	432,3365	3,878461	0	1582,037	817,1222	0,2515849	0,6423446	432,3365	3,879149	0	4	1546	829						No media	0	1024	768	0	0	1543	828	450	0	Content		1546	829	2910361	2040870201
2927	08:54:22.260	00:00:02.926	175	1508,17	835,8961	0,3753763	0,6532636	433,1076	3,885752	0	1579,708	813,813	0,2515313	0,6424783	433,1075	3,882246	0	4	1544	825						No media	0	1024	768	0	0	1543	828	450	0	Content		1544	825	2926990	2040886830
2944	08:54:22.277	00:00:02.943	176	1519,476	843,4827	0,3750466	0,6534557	432,8124	3,8765	0	1577,906	817,58	0,2511398	0,6428529	432,8124	3,884739	0	4	1549	831						No media	0	1024	768	0	0	1543	828	450	0	Content		1549	831	2943612	2040903452
2960	08:54:22.293	00:00:02.960	177	1510,928	842,4406	0,3747677	0,6538315	433,8588	3,911594	0	1574,755	825,5767	0,2507693	0,643345	433,8587	3,903891	0	4	1543	834						No media	0	1024	768	0	0	1543	828	450	0	Content		1543	834	2960235	2040920075
2977	08:54:22.310	00:00:02.976	178	1497,558	846,865	0,3737359	0,6543623	432,1292	3,89926	0	1579,072	821,812	0,2498584	0,6442369	432,1291	3,884435	0	4	1538	834						No media	0	1024	768	0	0	1543	828	450	0	Content		1538	834	2976859	2040936699
2994	08:54:22.327	00:00:02.993	179	1511,363	835,0156	0,3732246	0,655194	432,6494	3,874127	0	1586,477	816,8346	0,2492332	0,6454433	432,6494	3,963224	0	4	1549	826						No media	0	1024	768	0	0	1543	828	450	0	Content		1549	826	2993610	2040953450
3010	08:54:22.343	00:00:03.010	180	1514,222	838,757	0,3725521	0,6560183	431,9376	3,889961	0	1583,737	824,5021	0,2486016	0,6463817	431,9375	3,908608	0	4	1549	832						No media	0	1024	768	0	0	1543	828	450	0	Content		1549	832	3010234	2040970074
3027	08:54:22.360	00:00:03.026	181	1505,878	836,0984	0,3722337	0,6566134	432,3775	3,908217	0	1574,036	819,7069	0,2482546	0,6471511	432,3774	3,944292	0	4	1540	828						No media	0	1024	768	0	0	1543	828	450	0	Content		1540	828	3026859	2040986699
3044	08:54:22.377	00:00:03.043	182	1571,22	841,2167	0,3817534	0,6562335	481,8302	4,337569	0	1704,395	808,1158	0,2543073	0,6467644	481,8204	4,357982	0	4	1638	825						No media	0	1024	768	0	0	1543	828	450	0	Content		1638	825	3043608	2041003448
3060	08:54:22.393	00:00:03.060	183	1452,71	845,1147	0,3880467	0,6552753	510,7122	4,599993	0	1331,198	816,6387	0,251824	0,6461449	450,1437	4,084185	0	5	1392	831						No media	0	1024	768	0	0	1315	848	183	0	Content		1392	831	3060232	2041020072
3077	08:54:22.410	00:00:03.076	184	1250,64	856,0931	0,3869319	0,6545312	499,1053	4,540747	0	1284,118	837,2261	0,2562504	0,6455605	479,9175	4,372495	0	5	1267	847						No media	0	1024	768	0	0	1315	848	183	0	Content		1267	847	3076981	2041036821
3094	08:54:22.427	00:00:03.093	185	1270,509	853,5691	0,3865311	0,65331	499,2581	4,490214	0	1396,467	836,7964	0,2580249	0,6444681	497,8389	4,565376	0	5	1333	845						No media	0	1024	768	0	0	1315	848	183	0	Content		1333	845	3093605	2041053445
3110	08:54:22.443	00:00:03.110	186	1265,4	860,8457	0,386169	0,6518152	499,2925	4,479576	0	1374,049	839,572	0,2576444	0,6431074	497,9769	4,571125	0	5	1320	850						No media	0	1024	768	0	0	1315	848	183	0	Content		1320	850	3110229	2041070069
3127	08:54:22.460	00:00:03.126	187	1263,286	859,6335	0,3856752	0,6505879	499,2983	4,459137	0	1373,391	839,0331	0,2571144	0,6419085	497,9196	4,564302	0	5	1318	849						No media	0	1024	768	0	0	1315	848	183	0	Content		1318	849	3126729	2041086569
3143	08:54:22.476	00:00:03.143	188	1271,156	861,11	0,385223	0,6498941	499,1101	4,499334	0	1360,642	838,4443	0,2565843	0,641157	497,5698	4,586733	0	5	1316	850						No media	0	1024	768	0	0	1315	848	183	0	Content		1316	850	3143478	2041103318
3160	08:54:22.493	00:00:03.160	189	1266,61	849,3104	0,3847272	0,6494177	498,7029	4,486495	0	1364,248	840,7134	0,2559994	0,6407619	497,2801	4,537817	0	5	1315	845						No media	0	1024	768	0	0	1315	848	183	0	Content		1315	845	3160038	2041119878
3177	08:54:22.510	00:00:03.176	190	1282,786	856,1624	0,3842318	0,6489716	498,3658	4,470965	0	1356,808	848,0848	0,2553805	0,6404765	496,9379	4,56921	0	5	1320	852						No media	0	1024	768	0	0	1315	848	183	0	Content		1320	852	3176788	2041136628
3193	08:54:22.526	00:00:03.193	191	1284,403	858,7026	0,3838432	0,648307	498,0163	4,500357	0	1253,269	844,4188	0,2525152	0,6400349	477,0645	4,330306	0	5	1269	852						No media	0	1024	768	0	0	1315	848	183	0	Content		1269	852	3193412	2041153252
3210	08:54:22.543	00:00:03.210	192	1274,7	856,9407	0,3835368	0,6472532	497,6339	4,491617	0	1265,908	848,0494	0,2523148	0,6390105	478,1295	4,335603	0	5	1270	852						No media	0	1024	768	0	0	1315	848	183	0	Content		1270	852	3210036	2041169876
3227	08:54:22.560	00:00:03.226	193	1276,255	853,2318	0,3833031	0,6459508	497,4591	4,492035	0	1261,787	842,245	0,2520404	0,6377237	477,8696	4,331236	0	5	1269	848						No media	0	1024	768	0	0	1315	848	183	0	Content		1269	848	3226785	2041186625
3243	08:54:22.576	00:00:03.243	194	1278,124	856,6884	0,3831916	0,644315	497,2962	4,486577	0	1251,144	833,4268	0,2515208	0,6360934	474,844	4,348939	0	6	1265	845						No media	0	1024	768	0	0	1200	909	500	0	Content		1265	845	3243285	2041203125
3260	08:54:22.593	00:00:03.260	195	1223,569	932,1458	0,3835262	0,643199	497,2769	4,498122	0	1270,818	903,733	0,2544504	0,634806	495,1897	4,492235	0	6	1247	918						No media	0	1024	768	0	0	1200	909	500	0	Content		1247	918	3260036	2041219876
3277	08:54:22.610	00:00:03.276	196	1194,888	922,5629	0,3835785	0,6417967	497,1892	4,498646	0	1259,891	909,7897	0,2544297	0,6333724	495,0043	4,512748	0	6	1227	916						No media	0	1024	768	0	0	1200	909	500	0	Content		1227	916	3276658	2041236498
3293	08:54:22.626	00:00:03.293	197	1207,525	914,7717	0,3834562	0,6403373	497,0169	4,450126	0	-1024	-768	-1	-1	-1	-1	4	6	1208	915						No media	0	1024	768	0	0	1200	909	500	0	Content		1208	915	3293282	2041253122
3310	08:54:22.643	00:00:03.309	198	1195,771	915,5634	0,3833664	0,6389415	496,955	4,476016	0	-1024	-768	-1	-1	-1	-1	4	6	1196	916						No media	0	1024	768	0	0	1200	909	500	0	Content		1196	916	3309909	2041269749
3327	08:54:22.660	00:00:03.326	199	1194,177	922,53	0,3831865	0,6372628	496,705	4,488776	0	1202,243	898,8532	0,2526175	0,6287911	484,3944	4,379448	0	6	1198	911						No media	0	1024	768	0	0	1200	909	500	0	Content		1198	911	3326656	2041286496
3343	08:54:22.676	00:00:03.343	200	1192,352	926,1357	0,3829251	0,635538	496,7292	4,491633	0	1214,476	908,8386	0,2524156	0,6273034	485,0087	4,417698	0	6	1203	917						No media	0	1024	768	0	0	1200	909	500	0	Content		1203	917	3343278	2041303118
3360	08:54:22.693	00:00:03.359	201	1198,482	918,8169	0,3825134	0,6338757	496,7372	4,488488	0	1208,319	904,0295	0,2519257	0,6262861	484,8035	4,409037	0	6	1203	911						No media	0	1024	768	0	0	1200	909	500	0	Content		1203	911	3359905	2041319745
3377	08:54:22.710	00:00:03.376	202	1204,549	920,5568	0,3820118	0,6321322	496,5752	4,462196	0	1207,847	899,3749	0,2511402	0,6253077	482,8925	4,40268	0	6	1206	910						No media	0	1024	768	0	0	1200	909	500	0	Content		1206	910	3376528	2041336368
3393	08:54:22.726	00:00:03.393	203	1203,338	914,2662	0,3815976	0,6305887	496,331	4,497943	0	-1024	-768	-1	-1	-1	-1	4	6	1203	914						No media	0	1024	768	0	0	1200	909	500	0	Content		1203	914	3393153	2041352993
3410	08:54:22.743	00:00:03.409	204	1200,074	915,1359	0,3812857	0,6290746	495,9537	4,487827	0	1211,48	898,8785	0,2503801	0,6241573	483,5417	4,393386	0	6	1206	907						No media	0	1024	768	0	0	1200	909	500	0	Content		1206	907	3409777	2041369617
3416	08:54:22.749																				MovieStart	128	0	0	Untertest4.avi
3426	08:54:22.759	00:00:03.426	205	1200,738	926,1193	0,3810697	0,627262	495,747	4,475542	0	1210,803	892,2878	0,2500685	0,6235042	483,2227	4,381985	0	6	1206	909						Untertest4.avi	0	880	547	72	111	1128	798	500	0	Content		1134	798	3426409	2041386249
3443	08:54:22.776	00:00:03.443	206	1206,679	915,4785	0,3808821	0,6253705	495,5386	4,476201	0	1192,458	903,3689	0,2496223	0,6226494	481,3879	4,394622	0	6	1200	909						Untertest4.avi	0	880	547	72	111	1128	798	500	0	Content		1128	798	3443395	2041403235
3460	08:54:22.793	00:00:03.459	207	1183,897	910,3167	0,3807398	0,6236703	495,0866	4,500708	0	1194,528	903,4105	0,2495632	0,6217303	482,3177	4,387563	0	6	1189	907						Untertest4.avi	0	880	547	72	111	1128	798	500	0	Content		1117	796	3459779	2041419619
3476	08:54:22.809	00:00:03.476	208	1191,724	917,6136	0,3806492	0,6220925	494,8401	4,463531	0	1201,637	910,4043	0,2491997	0,6208094	480,6228	4,378043	0	6	1197	914						Untertest4.avi	0	880	547	72	111	1128	798	500	0	Content		1125	803	3476410	2041436250
3493	08:54:22.826	00:00:03.493	209	1193,578	914,1777	0,3805471	0,6210797	494,551	4,464663	0	1198,682	912,0892	0,2492721	0,620057	482,3596	4,393242	0	6	1196	913						Untertest4.avi	0	880	547	72	111	1128	798	500	0	Content		1124	802	3493027	2041452867
3510	08:54:22.843	00:00:03.509	210	1204,69	910,7765	0,3803563	0,620495	494,16	4,483799	0	1208,497	896,1184	0,2490474	0,6196512	482,4501	4,401956	0	6	1207	903						Untertest4.avi	0	880	547	72	111	1128	798	500	0	Content		1135	792	3509895	2041469735
3527	08:54:22.860	00:00:03.526	211	1191,474	898,7559	0,3801148	0,6197453	493,8014	4,431938	0	1210,533	903,5975	0,2486798	0,6190953	481,2834	4,369456	0	6	1201	901						Untertest4.avi	0	880	547	72	111	1128	798	500	0	Content		1129	790	3526643	2041486483
3543	08:54:22.876	00:00:03.543	212	1198,159	923,2051	0,379952	0,6184049	493,6451	4,47039	0	1194,401	911,0059	0,2483155	0,6178837	480,2356	4,394645	0	6	1196	917						Untertest4.avi	0	880	547	72	111	1128	798	500	0	Content		1124	806	3543266	2041503106
3560	08:54:22.893	00:00:03.559	213	1195,362	915,2841	0,379627	0,6168614	493,4872	4,467407	0	1204,719	906,801	0,2478068	0,6164828	478,748	4,359721	0	6	1200	911						Untertest4.avi	0	880	547	72	111	1128	798	500	0	Content		1128	800	3559646	2041519486
3576	08:54:22.909	00:00:03.576	214	1187,869	913,2391	0,3792271	0,6153194	493,2709	4,488683	0	1175,271	897,7598	0,2472979	0,6151369	478,3084	4,391827	0	6	1182	905						Untertest4.avi	0	880	547	72	111	1128	798	500	0	Content		1110	794	3576268	2041536108
3593	08:54:22.926	00:00:03.593	215	1196,394	917,5103	0,3786548	0,6132565	493,2222	4,482551	0	1220,226	898,9585	0,2468504	0,6134551	479,24	4,354834	0	6	1208	908						Untertest4.avi	0	880	547	72	111	1128	798	500	0	Content		1136	797	3593019	2041552859
3610	08:54:22.943	00:00:03.609	216	1192,904	914,2479	0,3780883	0,6110242	492,9639	4,497372	0	1219,377	892,9759	0,2465003	0,6115903	481,1039	4,400113	0	6	1206	904						Untertest4.avi	0	880	547	72	111	1128	798	500	0	Content		1134	793	3609887	2041569727
3626	08:54:22.959	00:00:03.626	217	1188,99	911,3158	0,3775574	0,6088842	492,7704	4,457754	0	-1024	-768	-1	-1	-1	-1	4	6	1189	911						Untertest4.avi	0	880	547	72	111	1128	798	500	0	Content		1117	800	3626269	2041586109
3643	08:54:22.976	00:00:03.642	218	1179,175	914,873	0,377093	0,607063	492,7149	4,448221	0	1215,65	896,259	0,2451848	0,6084919	478,8286	4,356116	0	6	1197	906						Untertest4.avi	0	880	547	72	111	1128	798	500	0	Content		1125	795	3642891	2041602731
3660	08:54:22.993	00:00:03.659	219	1188,919	907,2504	0,3766794	0,6054647	492,4641	4,462658	0	-1024	-768	-1	-1	-1	-1	4	6	1189	907						Untertest4.avi	0	880	547	72	111	1128	798	500	0	Content		1117	796	3659640	2041619480
3676	08:54:23.009	00:00:03.676	220	1183,301	899,5901	0,3763054	0,6040041	492,1414	4,427614	0	1213,968	898,9061	0,2443024	0,6063272	478,6008	4,316679	0	6	1199	899						Untertest4.avi	0	880	547	72	111	1128	798	500	0	Content		1127	788	3676390	2041636230
3693	08:54:23.026	00:00:03.693	221	1191,861	912,5843	0,376124	0,6026111	491,9562	4,437807	0	-1024	-768	-1	-1	-1	-1	4	6	1192	913						Untertest4.avi	0	880	547	72	111	1128	798	500	0	Content		1120	802	3693014	2041652854
3710	08:54:23.043	00:00:03.709	222	1179,282	896,3728	0,3760625	0,6007811	491,6543	4,356006	0	1197,196	892,2063	0,2440241	0,6037484	478,3161	4,27342	0	6	1188	894						Untertest4.avi	0	880	547	72	111	1128	798	500	0	Content		1116	783	3709756	2041669596
3726	08:54:23.059	00:00:03.726	223	1036,971	862,3091	0,3773799	0,5978145	491,4277	4,388629	0	1080,279	857,6008	0,2462307	0,6006953	485,7415	4,291004	0	6	1059	860						Untertest4.avi	0	880	547	72	111	1128	798	500	0	Content		987	749	3726259	2041686099
3743	08:54:23.076	00:00:03.743	224	806,0514	788,1234	0,3799746	0,5937914	491,6151	4,341828	0	840,5739	770,8566	0,2500305	0,5969006	495,2437	4,372902	0	7	823	779						Untertest4.avi	0	880	547	72	111	581	543	216	0	Content		751	668	3743010	2041702850
3760	08:54:23.093	00:00:03.759	225	667,1805	708,631	0,3815855	0,5895762	491,404	4,282553	0	651,831	687,3888	0,2511738	0,5928745	488,4107	4,301608	0	7	660	698						Untertest4.avi	0	880	547	72	111	581	543	216	0	Content		588	587	3759633	2041719473
3776	08:54:23.109	00:00:03.776	226	682,8114	665,0818	0,3816915	0,5866311	491,1266	4,259086	0	640,1697	632,8195	0,2524879	0,5893158	496,2407	4,292938	0	7	661	649						Untertest4.avi	0	880	547	72	111	581	543	216	0	Content		589	538	3776258	2041736098
3793	08:54:23.126	00:00:03.792	227	691,5736	670,6103	0,3818921	0,5848297	490,8611	4,22003	0	610,0124	637,5071	0,2525453	0,5868105	496,0241	4,271212	0	7	651	654						Untertest4.avi	0	880	547	72	111	581	543	216	0	Content		579	543	3792882	2041752722
3810	08:54:23.143	00:00:03.809	228	682,3708	662,6309	0,3820986	0,5832018	490,5225	4,19894	0	610,2936	635,2753	0,2516911	0,5845916	487,4585	4,195691	0	7	646	649						Untertest4.avi	0	880	547	72	111	581	543	216	0	Content		574	538	3809506	2041769346
3826	08:54:23.159	00:00:03.826	229	684,2021	662,3492	0,3823405	0,5818528	490,2842	4,170321	0	623,2686	645,9277	0,2517878	0,5827826	486,9897	4,13403	0	7	654	654						Untertest4.avi	0	880	547	72	111	581	543	216	0	Content		582	543	3826146	2041785986
3843	08:54:23.176	00:00:03.842	230	687,5553	661,6766	0,3825077	0,5808346	490,0875	4,119444	0	617,4555	642,3898	0,2518343	0,5814785	486,8822	4,102893	0	7	653	652						Untertest4.avi	0	880	547	72	111	581	543	216	0	Content		581	541	3842755	2041802595
3860	08:54:23.193	00:00:03.859	231	684,5654	666,1111	0,3826044	0,5800218	489,726	4,073527	0	615,4012	642,5104	0,2518073	0,5805709	486,2673	4,107895	0	7	650	654						Untertest4.avi	0	880	547	72	111	581	543	216	0	Content		578	543	3859505	2041819345
3876	08:54:23.209	00:00:03.876	232	686,6327	660,0133	0,3826054	0,5791875	489,3696	4,053928	0	604,2291	642,4117	0,2517246	0,579806	486,1489	4,032465	0	7	645	651						Untertest4.avi	0	880	547	72	111	581	543	216	0	Content		573	540	3876128	2041835968
3893	08:54:23.226	00:00:03.892	233	688,3239	660,9787	0,3825502	0,5783535	489,0542	4,015829	0	627,3401	641,9764	0,2515914	0,5791748	485,8533	4,006019	0	7	658	651						Untertest4.avi	0	880	547	72	111	581	543	216	0	Content		586	540	3892751	2041852591
3909	08:54:23.242	00:00:03.909	234	685,412	666,8518	0,3824525	0,577415	488,7651	4,009119	0	630,595	645,1811	0,2514231	0,5785139	485,7024	4,047741	0	7	658	656						Untertest4.avi	0	880	547	72	111	581	543	216	0	Content		586	545	3909377	2041869217
3926	08:54:23.259	00:00:03.926	235	690,1417	728,3926	0,382169	0,5778217	488,3065	3,992747	0	592,0626	724,4833	0,2514558	0,5790166	484,9608	3,965489	0	7	641	726						Untertest4.avi	0	880	547	72	111	581	543	216	0	Content		569	615	3926125	2041885965
3943	08:54:23.276	00:00:03.942	236	667,7848	925,9607	0,3817549	0,5794975	487,9816	3,922686	0	545,3331	923,7523	0,2521022	0,5808835	485,1188	3,948732	0	7	607	925						Untertest4.avi	0	880	547	72	111	581	543	216	0	Content		535	814	3942749	2041902589
3959	08:54:23.292	00:00:03.959	237	-1024	-768	-1	-1	-1	-1	4	-1024	-768	-1	-1	-1	-1	4		0	0						Untertest4.avi	0	880	547	72	111				0	Content		-72	-111	3959376	2041919216
3976	08:54:23.309	00:00:03.976	238	-1024	-768	-1	-1	-1	-1	4	-1024	-768	-1	-1	-1	-1	4		0	0						Untertest4.avi	0	880	547	72	111				0	Content		-72	-111	3976000	2041935840
3993	08:54:23.326	00:00:03.992	239	-1024	-768	-1	-1	-1	-1	4	-1024	-768	-1	-1	-1	-1	4		0	0						Untertest4.avi	0	880	547	72	111				0	Content		-72	-111	3992747	2041952587
4009	08:54:23.342	00:00:04.009	240	-1024	-768	-1	-1	-1	-1	4	-1024	-768	-1	-1	-1	-1	4		0	0						Untertest4.avi	0	880	547	72	111				0	Content		-72	-111	4009373	2041969213
4026	08:54:23.359	00:00:04.025	241	-1024	-768	-1	-1	-1	-1	4	-1024	-768	-1	-1	-1	-1	4		0	0						Untertest4.avi	0	880	547	72	111				0	Content		-72	-111	4025997	2041985837
4043	08:54:23.376	00:00:04.042	242	-1024	-768	-1	-1	-1	-1	4	-1024	-768	-1	-1	-1	-1	4		0	0						Untertest4.avi	0	880	547	72	111				0	Content		-72	-111	4042682	2042002522
4059	08:54:23.392	00:00:04.059	243	-1024	-768	-1	-1	-1	-1	4	-1024	-768	-1	-1	-1	-1	4		0	0						Untertest4.avi	0	880	547	72	111				0	Content		-72	-111	4059349	2042019189
4076	08:54:23.409	00:00:04.075	244	-1024	-768	-1	-1	-1	-1	4	-1024	-768	-1	-1	-1	-1	4		0	0						Untertest4.avi	0	880	547	72	111				0	Content		-72	-111	4075982	2042035822
4093	08:54:23.426	00:00:04.092	245	-1024	-768	-1	-1	-1	-1	4	-1024	-768	-1	-1	-1	-1	4		0	0						Untertest4.avi	0	880	547	72	111				0	Content		-72	-111	4092649	2042052489
4109	08:54:23.442	00:00:04.109	246	-1024	-768	-1	-1	-1	-1	4	-1024	-768	-1	-1	-1	-1	4		0	0						Untertest4.avi	0	880	547	72	111				0	Content		-72	-111	4109317	2042069157
4126	08:54:23.459	00:00:04.125	247	-1024	-768	-1	-1	-1	-1	4	-1024	-768	-1	-1	-1	-1	4		0	0						Untertest4.avi	0	880	547	72	111				0	Content		-72	-111	4125984	2042085824
4143	08:54:23.476	00:00:04.142	248	-1024	-768	-1	-1	-1	-1	4	-1024	-768	-1	-1	-1	-1	4		0	0						Untertest4.avi	0	880	547	72	111				0	Content		-72	-111	4142611	2042102451
4159	08:54:23.492	00:00:04.159	249	-1024	-768	-1	-1	-1	-1	4	-1024	-768	-1	-1	-1	-1	4		0	0						Untertest4.avi	0	880	547	72	111				0	Content		-72	-111	4159278	2042119118
4176	08:54:23.509	00:00:04.175	250	-1024	-768	-1	-1	-1	-1	4	-1024	-768	-1	-1	-1	-1	4		0	0						Untertest4.avi	0	880	547	72	111				0	Content		-72	-111	4175944	2042135784
4193	08:54:23.526	00:00:04.192	251	-1024	-768	-1	-1	-1	-1	4	-1024	-768	-1	-1	-1	-1	4		0	0						Untertest4.avi	0	880	547	72	111				0	Content		-72	-111	4192611	2042152451
4209	08:54:23.542	00:00:04.209	252	-1024	-768	-1	-1	-1	-1	4	-1024	-768	-1	-1	-1	-1	4		0	0						Untertest4.avi	0	880	547	72	111				0	Content		-72	-111	4209234	2042169074
4226	08:54:23.559	00:00:04.225	253	-1024	-768	-1	-1	-1	-1	4	-1024	-768	-1	-1	-1	-1	4		0	0						Untertest4.avi	0	880	547	72	111				0	Content		-72	-111	4225858	2042185698
4243	08:54:23.576	00:00:04.242	254	-1024	-768	-1	-1	-1	-1	4	-1024	-768	-1	-1	-1	-1	4		0	0						Untertest4.avi	0	880	547	72	111				0	Content		-72	-111	4242608	2042202448
4259	08:54:23.592	00:00:04.259	255	-1024	-768	-1	-1	-1	-1	4	-1024	-768	-1	-1	-1	-1	4		0	0						Untertest4.avi	0	880	547	72	111				0	Content		-72	-111	4259228	2042219068
4276	08:54:23.609	00:00:04.275	256	-1024	-768	-1	-1	-1	-1	4	-1024	-768	-1	-1	-1	-1	4		0	0						Untertest4.avi	0	880	547	72	111				0	Content		-72	-111	4275978	2042235818
4293	08:54:23.626	00:00:04.292	257	-1024	-768	-1	-1	-1	-1	4	-1024	-768	-1	-1	-1	-1	4		0	0						Untertest4.avi	0	880	547	72	111				0	Content		-72	-111	4292598	2042252438
4309	08:54:23.642	00:00:04.309	258	-1024	-768	-1	-1	-1	-1	4	-1024	-768	-1	-1	-1	-1	4		0	0						Untertest4.avi	0	880	547	72	111				0	Content		-72	-111	4309222	2042269062
4326	08:54:23.659	00:00:04.325	259	-1024	-768	-1	-1	-1	-1	4	-1024	-768	-1	-1	-1	-1	4		0	0						Untertest4.avi	0	880	547	72	111				0	Content		-72	-111	4325847	2042285687
4343	08:54:23.676	00:00:04.342	260	-1024	-768	-1	-1	-1	-1	4	-1024	-768	-1	-1	-1	-1	4		0	0						Untertest4.avi	0	880	547	72	111				0	Content		-72	-111	4342914	2042302754
4360	08:54:23.693	00:00:04.360	261	-1024	-768	-1	-1	-1	-1	4	-1024	-768	-1	-1	-1	-1	4		0	0						Untertest4.avi	0	880	547	72	111				0	Content		-72	-111	4360288	2042320128
4378	08:54:23.711	00:00:04.377	262	-1024	-768	-1	-1	-1	-1	4	-1024	-768	-1	-1	-1	-1	4		0	0						Untertest4.avi	0	880	547	72	111				0	Content		-72	-111	4377662	2042337502
4392	08:54:23.725	00:00:04.392	263	-1024	-768	-1	-1	-1	-1	4	-1024	-768	-1	-1	-1	-1	4		0	0						Untertest4.avi	0	880	547	72	111				0	Content		-72	-111	4392477	2042352317
4409	08:54:23.742	00:00:04.409	264	-1024	-768	-1	-1	-1	-1	4	-1024	-768	-1	-1	-1	-1	4		0	0						Untertest4.avi	0	880	547	72	111				0	Content		-72	-111	4409091	2042368931
4426	08:54:23.759	00:00:04.425	265	-1024	-768	-1	-1	-1	-1	4	-1024	-768	-1	-1	-1	-1	4		0	0						Untertest4.avi	0	880	547	72	111				0	Content		-72	-111	4425837	2042385677
4442	08:54:23.775	00:00:04.442	266	-1024	-768	-1	-1	-1	-1	4	-1024	-768	-1	-1	-1	-1	4		0	0						Untertest4.avi	0	880	547	72	111				0	Content		-72	-111	4442469	2042402309
4459	08:54:23.792	00:00:04.459	267	-1024	-768	-1	-1	-1	-1	4	-1024	-768	-1	-1	-1	-1	4		0	0						Untertest4.avi	0	880	547	72	111				0	Content		-72	-111	4459080	2042418920
4476	08:54:23.809	00:00:04.475	268	-1024	-768	-1	-1	-1	-1	4	-1024	-768	-1	-1	-1	-1	4		0	0						Untertest4.avi	0	880	547	72	111				0	Content		-72	-111	4475704	2042435544
4493	08:54:23.826	00:00:04.492	269	-1024	-768	-1	-1	-1	-1	4	-1024	-768	-1	-1	-1	-1	4		0	0						Untertest4.avi	0	880	547	72	111				0	Content		-72	-111	4492899	2042452739
4510	08:54:23.843	00:00:04.510	270	-1024	-768	-1	-1	-1	-1	4	-1024	-768	-1	-1	-1	-1	4		0	0						Untertest4.avi	0	880	547	72	111				0	Content		-72	-111	4510267	2042470107
4528	08:54:23.861	00:00:04.527	271	-1024	-768	-1	-1	-1	-1	4	-1024	-768	-1	-1	-1	-1	4		0	0						Untertest4.avi	0	880	547	72	111				0	Content		-72	-111	4527528	2042487368
4543	08:54:23.876	00:00:04.543	272	-1024	-768	-1	-1	-1	-1	4	-1024	-768	-1	-1	-1	-1	4		0	0						Untertest4.avi	0	880	547	72	111				0	Content		-72	-111	4543300	2042503140
4560	08:54:23.893	00:00:04.559	273	-1024	-768	-1	-1	-1	-1	4	-1024	-768	-1	-1	-1	-1	4		0	0						Untertest4.avi	0	880	547	72	111				0	Content		-72	-111	4559968	2042519808
4576	08:54:23.909	00:00:04.575	274	-1024	-768	-1	-1	-1	-1	4	-1024	-768	-1	-1	-1	-1	4		0	0						Untertest4.avi	0	880	547	72	111				0	Content		-72	-111	4575690	2042535530
4592	08:54:23.925	00:00:04.592	275	-1024	-768	-1	-1	-1	-1	4	-1024	-768	-1	-1	-1	-1	4		0	0						Untertest4.avi	0	880	547	72	111				0	Content		-72	-111	4592313	2042552153
4609	08:54:23.942	00:00:04.609	276	-1024	-768	-1	-1	-1	-1	4	-1024	-768	-1	-1	-1	-1	4		0	0						Untertest4.avi	0	880	547	72	111				0	Content		-72	-111	4609062	2042568902
4626	08:54:23.959	00:00:04.625	277	-1024	-768	-1	-1	-1	-1	4	-1024	-768	-1	-1	-1	-1	4		0	0						Untertest4.avi	0	880	547	72	111				0	Content		-72	-111	4625554	2042585394
4642	08:54:23.975	00:00:04.642	278	-1024	-768	-1	-1	-1	-1	4	-1024	-768	-1	-1	-1	-1	4		0	0						Untertest4.avi	0	880	547	72	111				0	Content		-72	-111	4642304	2042602144
4659	08:54:23.992	00:00:04.659	279	-1024	-768	-1	-1	-1	-1	4	-1024	-768	-1	-1	-1	-1	4		0	0						Untertest4.avi	0	880	547	72	111				0	Content		-72	-111	4659372	2042619212
4677	08:54:24.010	00:00:04.676	280	-1024	-768	-1	-1	-1	-1	4	-1024	-768	-1	-1	-1	-1	4		0	0						Untertest4.avi	0	880	547	72	111				0	Content		-72	-111	4676746	2042636586
4694	08:54:24.027	00:00:04.693	281	-1024	-768	-1	-1	-1	-1	4	-1024	-768	-1	-1	-1	-1	4		0	0						Untertest4.avi	0	880	547	72	111				0	Content		-72	-111	4693992	2042653832
4710	08:54:24.043	00:00:04.709	282	-1024	-768	-1	-1	-1	-1	4	-1024	-768	-1	-1	-1	-1	4		0	0						Untertest4.avi	0	880	547	72	111				0	Content		-72	-111	4709763	2042669603
4726	08:54:24.059	00:00:04.726	283	-1024	-768	-1	-1	-1	-1	4	-1024	-768	-1	-1	-1	-1	4		0	0						Untertest4.avi	0	880	547	72	111				0	Content		-72	-111	4726430	2042686270
4742	08:54:24.075	00:00:04.742	284	-1024	-768	-1	-1	-1	-1	4	-1024	-768	-1	-1	-1	-1	4		0	0						Untertest4.avi	0	880	547	72	111				0	Content		-72	-111	4742292	2042702132
4759	08:54:24.092	00:00:04.758	285	-1024	-768	-1	-1	-1	-1	4	-1024	-768	-1	-1	-1	-1	4		0	0						Untertest4.avi	0	880	547	72	111				0	Content		-72	-111	4758912	2042718752
4776	08:54:24.109	00:00:04.775	286	-1024	-768	-1	-1	-1	-1	4	-1024	-768	-1	-1	-1	-1	4		0	0						Untertest4.avi	0	880	547	72	111				0	Content		-72	-111	4775535	2042735375
4792	08:54:24.125	00:00:04.792	287	-1024	-768	-1	-1	-1	-1	4	-1024	-768	-1	-1	-1	-1	4		0	0						Untertest4.avi	0	880	547	72	111				0	Content		-72	-111	4792160	2042752000
4809	08:54:24.142	00:00:04.808	288	-1024	-768	-1	-1	-1	-1	4	-1024	-768	-1	-1	-1	-1	4		0	0						Untertest4.avi	0	880	547	72	111				0	Content		-72	-111	4808781	2042768621
4826	08:54:24.159	00:00:04.825	289	-1024	-768	-1	-1	-1	-1	4	-1024	-768	-1	-1	-1	-1	4		0	0						Untertest4.avi	0	880	547	72	111				0	Content		-72	-111	4825977	2042785817
4843	08:54:24.176	00:00:04.843	290	-1024	-768	-1	-1	-1	-1	4	-1024	-768	-1	-1	-1	-1	4		0	0						Untertest4.avi	0	880	547	72	111				0	Content		-72	-111	4843350	2042803190
4861	08:54:24.194	00:00:04.860	291	-1024	-768	-1	-1	-1	-1	4	-1024	-768	-1	-1	-1	-1	4		0	0						Untertest4.avi	0	880	547	72	111				0	Content		-72	-111	4860596	2042820436
4875	08:54:24.208	00:00:04.875	292	-1024	-768	-1	-1	-1	-1	4	-1024	-768	-1	-1	-1	-1	4		0	0						Untertest4.avi	0	880	547	72	111				0	Content		-72	-111	4875404	2042835244
4892	08:54:24.225	00:00:04.892	293	-1024	-768	-1	-1	-1	-1	4	-1024	-768	-1	-1	-1	-1	4		0	0						Untertest4.avi	0	880	547	72	111				0	Content		-72	-111	4892148	2042851988
4909	08:54:24.242	00:00:04.908	294	-1024	-768	-1	-1	-1	-1	4	-1024	-768	-1	-1	-1	-1	4		0	0						Untertest4.avi	0	880	547	72	111				0	Content		-72	-111	4908772	2042868612
4925	08:54:24.258	00:00:04.925	295	-1024	-768	-1	-1	-1	-1	4	-1024	-768	-1	-1	-1	-1	4		0	0						Untertest4.avi	0	880	547	72	111				0	Content		-72	-111	4925397	2042885237
4942	08:54:24.275	00:00:04.942	296	-1024	-768	-1	-1	-1	-1	4	-1024	-768	-1	-1	-1	-1	4		0	0						Untertest4.avi	0	880	547	72	111				0	Content		-72	-111	4942014	2042901854
4959	08:54:24.292	00:00:04.958	297	-1024	-768	-1	-1	-1	-1	4	-1024	-768	-1	-1	-1	-1	4		0	0						Untertest4.avi	0	880	547	72	111				0	Content		-72	-111	4958765	2042918605
4976	08:54:24.309	00:00:04.975	298	-1024	-768	-1	-1	-1	-1	4	-1024	-768	-1	-1	-1	-1	4		0	0						Untertest4.avi	0	880	547	72	111				0	Content		-72	-111	4975830	2042935670
4993	08:54:24.326	00:00:04.993	299	-1024	-768	-1	-1	-1	-1	4	-1024	-768	-1	-1	-1	-1	4		0	0						Untertest4.avi	0	880	547	72	111				0	Content		-72	-111	4993203	2042953043
5011	08:54:24.344	00:00:05.010	300	-1024	-768	-1	-1	-1	-1	4	-1024	-768	-1	-1	-1	-1	4		0	0						Untertest4.avi	0	880	547	72	111				0	Content		-72	-111	5010576	2042970416
5025	08:54:24.358	00:00:05.025	301	206,9909	879,3021	0,4050061	0,548477	507,0399	3,322931	0	148,4621	872,946	0,2702218	0,5436193	488,3624	3,155786	0	8	178	876						Untertest4.avi	0	880	547	72	111	120	765	333	0	Content		106	765	5025386	2042985226
5042	08:54:24.375	00:00:05.042	302	-1024	-768	-1	-1	-1	-1	4	-1024	-768	-1	-1	-1	-1	4	8	0	0						Untertest4.avi	0	880	547	72	111	120	765	333	0	Content		-72	-111	5042002	2043001842
5059	08:54:24.392	00:00:05.058	303	181,3033	908,1385	0,4052222	0,5481182	506,6523	3,273661	0	155,0675	864,7655	0,2697053	0,5425555	482,9952	3,154284	0	8	168	886						Untertest4.avi	0	880	547	72	111	120	765	333	0	Content		96	775	5058611	2043018451
5075	08:54:24.408	00:00:05.075	304	237,9083	879,0829	0,4012465	0,5482036	485,1617	3,162937	0	150,9802	857,0183	0,2697288	0,5423299	483,0618	3,183043	0	8	194	868						Untertest4.avi	0	880	547	72	111	120	765	333	0	Content		122	757	5075245	2043035085
5092	08:54:24.425	00:00:05.091	305	219,2077	878,0925	0,4011323	0,5480427	484,9532	3,153568	0	157,5508	865,4595	0,2695635	0,5421941	483,1261	3,195046	0	8	188	872						Untertest4.avi	0	880	547	72	111	120	765	333	0	Content		116	761	5091994	2043051834
5109	08:54:24.442	00:00:05.108	306	227,6308	883,6216	0,4009352	0,5479412	484,9076	3,196294	0	154,1051	866,1762	0,2693411	0,5421548	483,0635	3,180195	0	8	191	875						Untertest4.avi	0	880	547	72	111	120	765	333	0	Content		119	764	5108617	2043068457
5125	08:54:24.458	00:00:05.125	307	227,2251	880,9932	0,4006663	0,5479876	484,9081	3,179123	0	168,237	874,8492	0,2690746	0,5423023	483,1949	3,261812	0	8	198	878						Untertest4.avi	0	880	547	72	111	120	765	333	0	Content		126	767	5125240	2043085080
5142	08:54:24.475	00:00:05.141	308	219,1257	877,3055	0,4004478	0,5482634	484,8746	3,204416	0	151,8397	863,8319	0,2688212	0,542651	482,9597	3,231187	0	8	185	871						Untertest4.avi	0	880	547	72	111	120	765	333	0	Content		113	760	5141866	2043101706
5159	08:54:24.492	00:00:05.158	309	220,4959	882,8077	0,4003158	0,548918	484,9274	3,208341	0	165,56	871,2914	0,2687022	0,5431957	483,0221	3,257258	0	8	193	877						Untertest4.avi	0	880	547	72	111	120	765	333	0	Content		121	766	5158612	2043118452
5175	08:54:24.508	00:00:05.175	310	219,4063	888,6202	0,4004223	0,5500029	484,5606	3,196953	0	164,1423	873,577	0,2687694	0,5441576	482,856	3,229933	0	8	192	881						Untertest4.avi	0	880	547	72	111	120	765	333	0	Content		120	770	5175236	2043135076
5192	08:54:24.525	00:00:05.191	311	233,0216	886,0282	0,4007555	0,5516102	484,3322	3,225078	0	172,6893	863,8291	0,2689565	0,5456344	482,6442	3,28841	0	8	203	875						Untertest4.avi	0	880	547	72	111	120	765	333	0	Content		131	764	5191859	2043151699
5208	08:54:24.541	00:00:05.208	312	218,266	884,8152	0,4011637	0,5532854	484,0423	3,201124	0	165,834	871,5905	0,269366	0,5471941	482,5202	3,241406	0	8	192	878						Untertest4.avi	0	880	547	72	111	120	765	333	0	Content		120	767	5208483	2043168323
5225	08:54:24.558	00:00:05.225	313	221,3907	887,2747	0,4018303	0,5550626	483,6185	3,178672	0	157,9676	871,5613	0,269993	0,5487813	482,0471	3,228734	0	8	190	879						Untertest4.avi	0	880	547	72	111	120	765	333	0	Content		118	768	5225232	2043185072
5242	08:54:24.575	00:00:05.241	314	229,042	880,2986	0,4025469	0,5564932	483,3788	3,163972	0	171,8717	869,8332	0,2705987	0,5501215	481,7406	3,219445	0	8	200	875						Untertest4.avi	0	880	547	72	111	120	765	333	0	Content		128	764	5241853	2043201693
5258	08:54:24.591	00:00:05.258	315	226,1365	879,9906	0,4031554	0,5571499	483,192	3,20195	0	180,5293	871,3065	0,271159	0,5507984	481,5395	3,231517	0	8	203	876						Untertest4.avi	0	880	547	72	111	120	765	333	0	Content		131	765	5258478	2043218318
5275	08:54:24.608	00:00:05.275	316	222,9733	881,1389	0,4035484	0,5567282	482,8954	3,113421	0	179,5824	866,1694	0,2715614	0,550517	481,5322	3,211634	0	8	201	874						Untertest4.avi	0	880	547	72	111	120	765	333	0	Content		129	763	5275100	2043234940
5292	08:54:24.625	00:00:05.291	317	226,0941	883,2703	0,4038995	0,5553518	482,8965	3,156858	0	187,3712	869,1851	0,2719211	0,5494528	481,6435	3,208208	0	8	207	876						Untertest4.avi	0	880	547	72	111	120	765	333	0	Content		135	765	5291851	2043251691
5308	08:54:24.641	00:00:05.308	318	224,4864	879,4236	0,4040704	0,5535077	483,0994	3,146642	0	186,1294	866,7861	0,2720447	0,5480048	481,5272	3,185054	0	8	205	873						Untertest4.avi	0	880	547	72	111	120	765	333	0	Content		133	762	5308473	2043268313
5325	08:54:24.658	00:00:05.325	319	212,0746	875,9084	0,404081	0,5516492	483,0659	3,095097	0	179,5535	864,4001	0,2721107	0,5465857	481,5572	3,150348	0	8	196	870						Untertest4.avi	0	880	547	72	111	120	765	333	0	Content		124	759	5325100	2043284940
5342	08:54:24.675	00:00:05.341	320	219,1684	880,9618	0,4039984	0,5503794	482,9746	3,141367	0	159,7977	871,0663	0,2720259	0,5456091	481,6567	3,129439	0	8	189	876						Untertest4.avi	0	880	547	72	111	120	765	333	0	Content		117	765	5341723	2043301563
5358	08:54:24.691	00:00:05.358	321	130,1273	864,8594	0,4047105	0,5497302	483,3342	3,150851	0	64,08571	858,5726	0,2729416	0,545208	481,7765	3,175486	0	9	97	862						Untertest4.avi	0	880	547	72	111	-184	744	250	0	Content		25	751	5358472	2043318312
5375	08:54:24.708	00:00:05.375	322	-63,35232	870,7958	0,4058481	0,5498363	484,0637	3,100957	0	-108,9658	858,4616	0,2744223	0,5454978	482,0771	3,18159	0	9	-86	865						Untertest4.avi	0	880	547	72	111	-184	744	250	0	Content		-158	754	5375098	2043334938
5392	08:54:24.725	00:00:05.391	323	-99,24266	852,618	0,4035401	0,550133	473,7987	3,098209	0	-128,5442	847,2725	0,2738657	0,5454987	481,7049	3,17142	0	9	-114	850						Untertest4.avi	0	880	547	72	111	-184	744	250	0	Content		-186	739	5391722	2043351562
5408	08:54:24.741	00:00:05.408	324	-144,3406	866,7843	0,4047943	0,5507876	483,8293	3,032522	0	-121,1918	844,2039	0,2729115	0,5458018	481,3582	3,133567	0	9	-133	855						Untertest4.avi	0	880	547	72	111	-184	744	250	0	Content		-205	744	5408344	2043368184
5425	08:54:24.758	00:00:05.425	325	-125,9425	866,8157	0,4042122	0,551201	483,8588	3,108844	0	-103,4156	842,6036	0,272186	0,5460188	481,167	3,171473	0	9	-115	855						Untertest4.avi	0	880	547	72	111	-184	744	250	0	Content		-187	744	5425097	2043384937
5442	08:54:24.775	00:00:05.441	326	-113,3587	867,9878	0,4036139	0,5515546	483,8145	3,136457	0	-112,1491	848,4041	0,2714847	0,5462112	481,1546	3,18243	0	9	-113	858						Untertest4.avi	0	880	547	72	111	-184	744	250	0	Content		-185	747	5441718	2043401558
5458	08:54:24.791	00:00:05.458	327	-119,8642	864,2515	0,4030536	0,5520524	483,5824	3,123158	0	-106,4488	841,4601	0,2708463	0,5465364	480,7517	3,208289	0	9	-113	853						Untertest4.avi	0	880	547	72	111	-184	744	250	0	Content		-185	742	5458346	2043418186
5475	08:54:24.808	00:00:05.474	328	-127,9214	869,9043	0,4025658	0,5525702	483,6052	3,10874	0	-107,3127	849,0276	0,2703169	0,5471216	480,8681	3,199591	0	9	-118	859						Untertest4.avi	0	880	547	72	111	-184	744	250	0	Content		-190	748	5474967	2043434807
5492	08:54:24.825	00:00:05.491	329	-128,4932	867,6638	0,402204	0,5531682	483,4956	3,15792	0	-114,7965	843,8773	0,2699348	0,5478615	480,8314	3,174987	0	9	-122	856						Untertest4.avi	0	880	547	72	111	-184	744	250	0	Content		-194	745	5491719	2043451559
5508	08:54:24.841	00:00:05.508	330	-117,0021	873,8767	0,4020914	0,5538387	483,4147	3,14635	0	-97,58456	842,4192	0,2698051	0,5486686	480,8987	3,210093	0	9	-107	858						Untertest4.avi	0	880	547	72	111	-184	744	250	0	Content		-179	747	5508347	2043468187
5525	08:54:24.858	00:00:05.524	331	-120,3899	868,9349	0,4022541	0,5544896	483,5277	3,171433	0	-87,26636	844,0558	0,2699116	0,5492889	480,9464	3,23811	0	9	-104	856						Untertest4.avi	0	880	547	72	111	-184	744	250	0	Content		-176	745	5524967	2043484807
5542	08:54:24.875	00:00:05.541	332	-120,836	862,068	0,4026297	0,5549038	483,4949	3,218813	0	-93,47372	833,9419	0,2703256	0,5494845	480,9951	3,272923	0	9	-107	848						Untertest4.avi	0	880	547	72	111	-184	744	250	0	Content		-179	737	5541589	2043501429
5558	08:54:24.891	00:00:05.558	333	-142,3609	870,9792	0,4031667	0,5548886	483,4893	3,225972	0	-91,10725	844,8613	0,2708995	0,5493006	481,1167	3,282007	0	9	-117	858						Untertest4.avi	0	880	547	72	111	-184	744	250	0	Content		-189	747	5558347	2043518187
5575	08:54:24.908	00:00:05.574	334	-118,5633	859,0992	0,4037347	0,5545999	483,7835	3,280539	0	-103,6568	851,6719	0,2714401	0,5487891	480,9936	3,314164	0	9	-111	855						Untertest4.avi	0	880	547	72	111	-184	744	250	0	Content		-183	744	5574969	2043534809
5592	08:54:24.925	00:00:05.591	335	67,83375	810,4222	0,402755	0,5529931	483,368	3,327045	0	98,61081	789,9498	0,2703328	0,5471133	481,1525	3,321319	0	9	83	800						Untertest4.avi	0	880	547	72	111	-184	744	250	0	Content		11	689	5591588	2043551428
5608	08:54:24.941	00:00:05.608	336	329,0179	702,4885	0,4002468	0,5509652	483,0769	3,33458	0	376,7144	698,0176	0,2678603	0,5445666	481,386	3,393914	0	10	353	700						Untertest4.avi	0	880	547	72	111	575	447	500	0	Content		281	589	5608337	2043568177
5625	08:54:24.958	00:00:05.624	337	556,9585	648,4325	0,3978482	0,549993	482,8228	3,421481	0	579,6718	621,0371	0,2656347	0,543067	481,5659	3,435908	0	10	568	635						Untertest4.avi	0	880	547	72	111	575	447	500	0	Content		496	524	5624963	2043584803
5642	08:54:24.975	00:00:05.641	338	669,9509	591,3347	0,3964092	0,5492858	482,9882	3,40979	0	672,438	559,9352	0,2644885	0,5422984	481,8125	3,388184	0	10	671	576						Untertest4.avi	0	880	547	72	111	575	447	500	0	Content		599	465	5641587	2043601427
5658	08:54:24.991	00:00:05.658	339	681,7233	565,2097	0,3961664	0,5489829	483,093	3,429798	0	669,224	551,608	0,2642514	0,5421345	481,6915	3,453247	0	10	675	558						Untertest4.avi	0	880	547	72	111	575	447	500	0	Content		603	447	5658212	2043618052
5675	08:54:25.008	00:00:05.674	340	679,2001	575,7754	0,3961179	0,5488843	483,0085	3,451946	0	672,2567	548,8491	0,2641039	0,542284	481,6892	3,478903	0	10	676	562						Untertest4.avi	0	880	547	72	111	575	447	500	0	Content		604	451	5674960	2043634800
5692	08:54:25.025	00:00:05.691	341	687,0743	573,0443	0,3960871	0,5486192	482,9194	3,449122	0	662,3021	549,9561	0,2640633	0,5421348	481,549	3,452385	0	10	675	562						Untertest4.avi	0	880	547	72	111	575	447	500	0	Content		603	451	5691586	2043651426
5708	08:54:25.041	00:00:05.708	342	652,5019	573,6636	0,3958569	0,5484889	482,7128	3,449064	0	663,2122	536,9525	0,263965	0,5421035	481,1035	3,417395	0	10	658	555						Untertest4.avi	0	880	547	72	111	575	447	500	0	Content		586	444	5708209	2043668049
5725	08:54:25.058	00:00:05.724	343	640,2291	581,1441	0,3958748	0,5485951	482,618	3,497191	0	635,0591	543,2935	0,2639814	0,5422344	481,0317	3,468401	0	10	638	562						Untertest4.avi	0	880	547	72	111	575	447	500	0	Content		566	451	5724833	2043684673
5742	08:54:25.075	00:00:05.741	344	651,2763	567,2173	0,3959183	0,5489089	482,4521	3,497035	0	634,0309	540,1573	0,2640166	0,5425297	481,071	3,499085	0	10	643	554						Untertest4.avi	0	880	547	72	111	575	447	500	0	Content		571	443	5741581	2043701421
5758	08:54:25.091	00:00:05.758	345	665,0309	563,2	0,396139	0,5490192	482,4476	3,493248	0	643,7549	546,1302	0,2641219	0,5425955	480,8305	3,45563	0	10	654	555						Untertest4.avi	0	880	547	72	111	575	447	500	0	Content		582	444	5758205	2043718045
5775	08:54:25.108	00:00:05.774	346	657,2626	575,2245	0,3962905	0,5490317	482,3923	3,49489	0	626,0991	547,851	0,2642947	0,5424607	480,7246	3,512962	0	10	642	562						Untertest4.avi	0	880	547	72	111	575	447	500	0	Content		570	451	5774829	2043734669
5791	08:54:25.124	00:00:05.791	347	641,8611	564,5377	0,3964659	0,5489159	482,2494	3,488912	0	638,7272	542,6712	0,2644757	0,5421327	480,8319	3,480138	0	10	640	554						Untertest4.avi	0	880	547	72	111	575	447	500	0	Content		568	443	5791451	2043751291
5808	08:54:25.141	00:00:05.808	348	653,4019	576,0363	0,3967804	0,5484733	482,4188	3,494087	0	637,7991	544,3886	0,2647544	0,5416031	480,7835	3,509083	0	10	646	560						Untertest4.avi	0	880	547	72	111	575	447	500	0	Content		574	449	5808201	2043768041
5825	08:54:25.158	00:00:05.824	349	664,5108	569,2145	0,3971281	0,5480679	482,4809	3,458947	0	638,7879	534,6761	0,2650336	0,5411281	480,6996	3,466076	0	10	652	552						Untertest4.avi	0	880	547	72	111	575	447	500	0	Content		580	441	5824825	2043784665
5841	08:54:25.174	00:00:05.841	350	658,586	573,5	0,3975106	0,5474631	482,7233	3,447332	0	637,3363	544,6201	0,2654184	0,5405274	480,916	3,460696	0	10	648	559						Untertest4.avi	0	880	547	72	111	575	447	500	0	Content		576	448	5841450	2043801290
5858	08:54:25.191	00:00:05.858	351	660,5718	577,231	0,3979749	0,547278	482,7709	3,383023	0	643,7182	540,3931	0,2658868	0,5401799	481,1003	3,44385	0	10	652	559						Untertest4.avi	0	880	547	72	111	575	447	500	0	Content		580	448	5858075	2043817915
5875	08:54:25.208	00:00:05.874	352	651,1985	560,2039	0,3984184	0,5472447	482,8596	3,360784	0	639,9724	540,1233	0,2663036	0,5400292	480,8419	3,359639	0	10	646	550						Untertest4.avi	0	880	547	72	111	575	447	500	0	Content		574	439	5874824	2043834664
5891	08:54:25.224	00:00:05.891	353	653,1875	574,7975	0,3988829	0,5473437	482,9563	3,32999	0	631,4139	549,1611	0,2667781	0,5400261	481,0305	3,333557	0	10	642	562						Untertest4.avi	0	880	547	72	111	575	447	500	0	Content		570	451	5891447	2043851287
5908	08:54:25.241	00:00:05.908	354	645,0052	578,1334	0,3992898	0,5474585	483,1238	3,309615	0	657,0758	545,5384	0,2671942	0,5400672	481,255	3,245518	0	10	651	562						Untertest4.avi	0	880	547	72	111	575	447	500	0	Content		579	451	5908069	2043867909
5925	08:54:25.258	00:00:05.924	355	655,8758	563,1627	0,3995802	0,5478049	483,0842	3,235863	0	643,8811	539,7097	0,2674583	0,540099	481,2114	3,239457	0	10	650	551						Untertest4.avi	0	880	547	72	111	575	447	500	0	Content		578	440	5924693	2043884533
5941	08:54:25.274	00:00:05.941	356	648,1584	572,2435	0,3997547	0,5483016	483,1976	3,243067	0	641,2904	536,0451	0,2676768	0,5403211	481,1295	3,219144	0	10	645	554						Untertest4.avi	0	880	547	72	111	575	447	500	0	Content		573	443	5941441	2043901281
5958	08:54:25.291	00:00:05.958	357	647,1238	563,7059	0,399901	0,5491018	483,0671	3,176738	0	640,2688	544,9392	0,2678542	0,5406064	481,335	3,134212	0	10	644	554						Untertest4.avi	0	880	547	72	111	575	447	500	0	Content		572	443	5958066	2043917906
5975	08:54:25.308	00:00:05.974	358	645,1542	568,3532	0,4000768	0,5502104	483,0706	3,150477	0	645,7634	536,9384	0,2680439	0,541258	481,2939	3,115664	0	10	645	553						Untertest4.avi	0	880	547	72	111	575	447	500	0	Content		573	442	5974691	2043934531
5991	08:54:25.324	00:00:05.991	359	647,9108	573,6373	0,4001008	0,5513207	482,9097	3,095812	0	640,8099	544,131	0,2680445	0,5419336	480,9849	3,076841	0	10	644	559						Untertest4.avi	0	880	547	72	111	575	447	500	0	Content		572	448	5991313	2043951153
6008	08:54:25.341	00:00:06.008	360	648,7487	567,009	0,4000279	0,5521043	482,7528	3,075275	0	646,1225	539,0833	0,268002	0,542334	480,9796	3,058929	0	10	647	553						Untertest4.avi	0	880	547	72	111	575	447	500	0	Content		575	442	6008064	2043967904
6025	08:54:25.358	00:00:06.024	361	643,5316	561,8154	0,3999033	0,5525447	482,9082	3,029835	0	649,6486	539,7343	0,2678195	0,5426497	481,0524	3,008037	0	10	647	551						Untertest4.avi	0	880	547	72	111	575	447	500	0	Content		575	440	6024687	2043984527
6041	08:54:25.374	00:00:06.041	362	641,8221	575,8907	0,3997188	0,552959	483,0555	3,053826	0	650,5916	532,1977	0,2676658	0,5429271	481,057	2,964366	0	10	646	554						Untertest4.avi	0	880	547	72	111	575	447	500	0	Content		574	443	6041310	2044001150
6058	08:54:25.391	00:00:06.057	363	649,7357	570,2868	0,399442	0,5535195	482,9041	3,010636	0	641,7665	533,912	0,2673258	0,5435562	480,8097	2,978908	0	10	646	552						Untertest4.avi	0	880	547	72	111	575	447	500	0	Content		574	441	6057934	2044017774
6075	08:54:25.408	00:00:06.074	364	644,8015	568,6616	0,3992244	0,5542666	482,8784	3,003841	0	653,2646	539,3361	0,2671302	0,5443715	480,797	2,960257	0	10	649	554						Untertest4.avi	0	880	547	72	111	575	447	500	0	Content		577	443	6074683	2044034523
6091	08:54:25.424	00:00:06.091	365	700,3234	576,6596	0,3982161	0,5552714	482,8795	2,955083	0	697,7936	551,8923	0,266223	0,5455056	480,7648	2,959733	0	10	699	564						Untertest4.avi	0	880	547	72	111	575	447	500	0	Content		627	453	6091304	2044051144
6108	08:54:25.441	00:00:06.107	366	884,9955	591,1189	0,3956945	0,5567513	482,8795	2,914945	0	904,1417	573,1873	0,2641609	0,5466537	481,2599	2,929883	0	11	895	582						Untertest4.avi	0	880	547	72	111	906	500	183	0	Content		823	471	6107930	2044067770
6125	08:54:25.458	00:00:06.124	367	981,7714	622,5826	0,394763	0,5569814	483,3657	2,85752	0	979,3517	593,3689	0,2633366	0,5471634	481,5863	2,928481	0	11	981	608						Untertest4.avi	0	880	547	72	111	906	500	183	0	Content		909	497	6124552	2044084392
6141	08:54:25.474	00:00:06.141	368	970,8034	621,0386	0,3948838	0,5565224	483,2605	2,826617	0	994,0692	601,0842	0,26331	0,5470029	481,5775	2,939204	0	11	982	611						Untertest4.avi	0	880	547	72	111	906	500	183	0	Content		910	500	6141302	2044101142
6158	08:54:25.491	00:00:06.157	369	968,7256	623,9221	0,3949594	0,555756	483,1388	2,8358	0	986,8658	594,6868	0,2632906	0,5465067	481,5294	2,90308	0	11	978	609						Untertest4.avi	0	880	547	72	111	906	500	183	0	Content		906	498	6157926	2044117766
6175	08:54:25.508	00:00:06.174	370	956,3464	628,9427	0,3950305	0,5548411	483,2408	2,859566	0	1000,412	592,4722	0,2632948	0,5457715	481,5313	2,852809	0	11	978	611						Untertest4.avi	0	880	547	72	111	906	500	183	0	Content		906	500	6174550	2044134390
6191	08:54:25.524	00:00:06.191	371	953,28	627,97	0,3949929	0,5538661	483,1164	2,864702	0	984,4019	594,6403	0,2632755	0,5449554	481,5547	2,879445	0	11	969	611						Untertest4.avi	0	880	547	72	111	906	500	183	0	Content		897	500	6191174	2044151014
6208	08:54:25.541	00:00:06.207	372	980,3733	631,7386	0,3952115	0,5530255	483,219	2,890718	0	980,7258	589,5387	0,2631202	0,5441487	481,2917	2,881971	0	11	981	611						Untertest4.avi	0	880	547	72	111	906	500	183	0	Content		909	500	6207923	2044167763
6225	08:54:25.558	00:00:06.224	373	966,0858	626,3534	0,3950495	0,5524966	483,1147	2,907643	0	979,026	602,877	0,2630319	0,5436311	481,521	2,885823	0	11	973	615						Untertest4.avi	0	880	547	72	111	906	500	183	0	Content		901	504	6224546	2044184386
6241	08:54:25.574	00:00:06.241	374	990,552	629,728	0,3948125	0,5523022	483,3585	2,81638	0	989,7926	598,4056	0,2628083	0,5434824	481,7761	2,849146	0	11	990	614						Untertest4.avi	0	880	547	72	111	906	500	183	0	Content		918	503	6241168	2044201008
6258	08:54:25.591	00:00:06.257	375	960,6516	634,5986	0,394573	0,5525202	483,2405	2,875648	0	991,364	595,291	0,2625709	0,5436401	481,7203	2,836761	0	11	976	615						Untertest4.avi	0	880	547	72	111	906	500	183	0	Content		904	504	6257792	2044217632
6275	08:54:25.608	00:00:06.274	376	975,8441	625,7807	0,3943669	0,5529713	483,4916	2,838749	0	972,7527	608,3098	0,2623549	0,5441056	481,9331	2,869521	0	11	974	617						Untertest4.avi	0	880	547	72	111	906	500	183	0	Content		902	506	6274539	2044234379
6291	08:54:25.624	00:00:06.291	377	1094,137	684,2104	0,3928153	0,5546732	483,6815	2,911476	0	1122,625	652,8853	0,2613011	0,5458408	482,2141	2,831309	0	12	1108	669						Untertest4.avi	0	880	547	72	111	1429	651	350	0	Content		1036	558	6291166	2044251006
6308	08:54:25.641	00:00:06.307	378	1378,009	763,6957	0,3906133	0,5565481	484,7692	2,869104	0	1374,129	751,5056	0,259461	0,5469213	482,2127	2,818735	0	12	1376	758						Untertest4.avi	0	880	547	72	111	1429	651	350	0	Content		1304	647	6307788	2044267628
6325	08:54:25.658	00:00:06.324	379	1523,896	765,4382	0,3902141	0,5569033	485,5216	2,820818	0	1477,925	753,3638	0,2586802	0,5472338	482,2127	2,759002	0	12	1501	759						Untertest4.avi	0	880	547	72	111	1429	651	350	0	Content		1429	648	6324538	2044284378
6341	08:54:25.674	00:00:06.341	380	1515,104	773,9357	0,3903757	0,5571629	485,6364	2,826291	0	1483,212	748,7217	0,2586763	0,5475538	482,2127	2,787277	0	12	1499	761						Untertest4.avi	0	880	547	72	111	1429	651	350	0	Content		1427	650	6341162	2044301002
6358	08:54:25.691	00:00:06.357	381	1508,799	765,1741	0,3905137	0,5576726	485,4714	2,843581	0	1495,238	759,2987	0,2585981	0,5482199	482,2127	2,767333	0	12	1502	762						Untertest4.avi	0	880	547	72	111	1429	651	350	0	Content		1430	651	6357785	2044317625
6374	08:54:25.707	00:00:06.374	382	1515,692	771,5178	0,3906465	0,5587367	485,5417	2,853099	0	1488,465	750,714	0,2586132	0,5491587	482,2126	2,817865	0	12	1502	761						Untertest4.avi	0	880	547	72	111	1429	651	350	0	Content		1430	650	6374407	2044334247
6391	08:54:25.724	00:00:06.391	383	1531,585	768,2424	0,3907102	0,5599034	485,5112	2,804014	0	1504,861	747,1016	0,2587047	0,5501373	482,2126	2,81575	0	12	1518	758						Untertest4.avi	0	880	547	72	111	1429	651	350	0	Content		1446	647	6391157	2044350997
6408	08:54:25.741	00:00:06.407	384	1528,818	783,5825	0,3907586	0,5606536	485,3813	2,81645	0	1493,138	759,0568	0,2587287	0,55083	482,2126	2,83707	0	12	1511	771						Untertest4.avi	0	880	547	72	111	1429	651	350	0	Content		1439	660	6407781	2044367621
6424	08:54:25.757	00:00:06.424	385	1511,414	770,425	0,3907323	0,560706	485,1986	2,85657	0	1495,062	762,2216	0,2586179	0,550836	482,2126	2,863596	0	12	1503	766						Untertest4.avi	0	880	547	72	111	1429	651	350	0	Content		1431	655	6424403	2044384243
6441	08:54:25.774	00:00:06.441	386	1501,453	769,2751	0,3906051	0,5601722	484,9496	2,843383	0	1490,95	755,6462	0,258484	0,550272	482,2126	2,844516	0	12	1496	762						Untertest4.avi	0	880	547	72	111	1429	651	350	0	Content		1424	651	6441028	2044400868
6458	08:54:25.791	00:00:06.457	387	1508,51	771,5693	0,3904263	0,5591235	484,5988	2,85204	0	1495,974	763,3738	0,2582427	0,5493364	482,2126	2,859877	0	12	1502	767						Untertest4.avi	0	880	547	72	111	1429	651	350	0	Content		1430	656	6457773	2044417613
6474	08:54:25.807	00:00:06.474	388	1516,354	764,0118	0,3901963	0,5578998	484,3875	2,840282	0	1403,075	760,9988	0,2541964	0,5483871	450,0429	2,688825	0	12	1460	763						Untertest4.avi	0	880	547	72	111	1429	651	350	0	Content		1388	652	6474397	2044434237
6491	08:54:25.824	00:00:06.491	389	1506,031	765,2817	0,3901153	0,5565307	484,3449	2,902182	0	1419,314	758,9706	0,2541559	0,5471895	450,5568	2,7126	0	12	1463	762						Untertest4.avi	0	880	547	72	111	1429	651	350	0	Content		1391	651	6491023	2044450863
6508	08:54:25.841	00:00:06.507	390	1512,461	769,276	0,3901545	0,5552089	484,0612	2,933604	0	1511,573	752,3212	0,2581366	0,5459143	484,0598	2,993785	0	12	1512	761						Untertest4.avi	0	880	547	72	111	1429	651	350	0	Content		1440	650	6507647	2044467487
6524	08:54:25.857	00:00:06.524	391	1513,433	768,7714	0,3903023	0,5541815	483,8727	2,944214	0	1401,026	754,3529	0,2541279	0,5451328	449,3791	2,763432	0	12	1457	762						Untertest4.avi	0	880	547	72	111	1429	651	350	0	Content		1385	651	6524396	2044484236
6541	08:54:25.874	00:00:06.541	392	1507,263	771,2173	0,390651	0,5537326	483,9328	2,96762	0	1416,37	744,3333	0,2545266	0,5446253	449,7725	2,766591	0	12	1462	758						Untertest4.avi	0	880	547	72	111	1429	651	350	0	Content		1390	647	6541022	2044500862
6558	08:54:25.891	00:00:06.557	393	1512,105	773,7262	0,3911715	0,5537827	483,8212	2,963274	0	1524,396	755,5524	0,2590587	0,5447296	483,8199	2,984098	0	12	1518	765						Untertest4.avi	0	880	547	72	111	1429	651	350	0	Content		1446	654	6557643	2044517483
6574	08:54:25.907	00:00:06.574	394	1515,638	777,3256	0,3916853	0,5542088	483,7384	2,965403	0	1523,33	762,2771	0,2595346	0,5451571	483,7371	3,035907	0	12	1519	770						Untertest4.avi	0	880	547	72	111	1429	651	350	0	Content		1447	659	6574267	2044534107
6591	08:54:25.924	00:00:06.591	395	1498,112	771,9312	0,3919007	0,5547779	483,8625	3,016197	0	1415,418	754,2699	0,2559497	0,5459724	451,8615	2,796202	0	12	1457	763						Untertest4.avi	0	880	547	72	111	1429	651	350	0	Content		1385	652	6591022	2044550862
6608	08:54:25.941	00:00:06.607	396	1505,085	774,49	0,3918044	0,5553123	483,8123	3,026632	0	1414,801	754,251	0,2555493	0,5465264	449,2008	2,817268	0	12	1460	764						Untertest4.avi	0	880	547	72	111	1429	651	350	0	Content		1388	653	6607642	2044567482
6624	08:54:25.957	00:00:06.624	397	1502,621	772,3475	0,3913098	0,5557366	483,8865	3,08949	0	1521,244	767,7311	0,2592375	0,5467646	483,8851	3,05886	0	12	1512	770						Untertest4.avi	0	880	547	72	111	1429	651	350	0	Content		1440	659	6624264	2044584104
6641	08:54:25.974	00:00:06.640	398	1508,781	775,4116	0,39053	0,556229	484,3275	3,04997	0	1543,873	738,9175	0,2585754	0,5473455	484,326	3,121022	0	13	1526	757						Untertest4.avi	0	880	547	72	111	1400	671	433	0	Content		1454	646	6640886	2044600726
6658	08:54:25.991	00:00:06.657	399	1508,526	776,7191	0,3895651	0,5564888	484,6246	3,092689	0	1266,245	765,9379	0,2448077	0,5480904	385,9589	2,466864	0	13	1387	771						Untertest4.avi	0	880	547	72	111	1400	671	433	0	Content		1315	660	6657635	2044617475
6674	08:54:26.007	00:00:06.674	400	1493,508	786,0006	0,3802078	0,5567179	445,7351	2,901623	0	-1024	-768	-1	-1	-1	-1	4	13	1494	786						Untertest4.avi	0	880	547	72	111	1400	671	433	0	Content		1422	675	6674261	2044634101
6691	08:54:26.024	00:00:06.690	401	1438,994	780,486	0,3747894	0,5565789	423,4773	2,747926	0	-1024	-768	-1	-1	-1	-1	4	13	1439	780						Untertest4.avi	0	880	547	72	111	1400	671	433	0	Content		1367	669	6690883	2044650723
6708	08:54:26.041	00:00:06.707	402	1446,55	786,629	0,3740662	0,5565282	422,5746	2,748009	0	-1024	-768	-1	-1	-1	-1	4	13	1447	787						Untertest4.avi	0	880	547	72	111	1400	671	433	0	Content		1375	676	6707508	2044667348
6724	08:54:26.057	00:00:06.724	403	1441,394	783,3782	0,3741607	0,5565768	424,7534	2,776673	0	-1024	-768	-1	-1	-1	-1	4	13	1441	783						Untertest4.avi	0	880	547	72	111	1400	671	433	0	Content		1369	672	6724256	2044684096
6741	08:54:26.074	00:00:06.740	404	1448,632	786,5029	0,3742163	0,5566801	425,142	2,824759	0	-1024	-768	-1	-1	-1	-1	4	13	1449	787						Untertest4.avi	0	880	547	72	111	1400	671	433	0	Content		1377	676	6740882	2044700722
6758	08:54:26.091	00:00:06.757	405	1477,333	787,301	0,3748544	0,556684	426,9547	2,780552	0	-1024	-768	-1	-1	-1	-1	4	13	1477	787						Untertest4.avi	0	880	547	72	111	1400	671	433	0	Content		1405	676	6757505	2044717345
6774	08:54:26.107	00:00:06.774	406	1448,679	782,4413	0,3749534	0,556581	425,8129	2,845385	0	-1024	-768	-1	-1	-1	-1	4	13	1449	782						Untertest4.avi	0	880	547	72	111	1400	671	433	0	Content		1377	671	6774140	2044733980
6791	08:54:26.124	00:00:06.790	407	1466,008	778,3752	0,3763541	0,5564048	429,797	2,892001	0	-1024	-768	-1	-1	-1	-1	4	13	1466	778						Untertest4.avi	0	880	547	72	111	1400	671	433	0	Content		1394	667	6790876	2044750716
6808	08:54:26.141	00:00:06.807	408	1467,761	789,0075	0,377073	0,5560554	430,6343	2,963602	0	-1024	-768	-1	-1	-1	-1	4	13	1468	789						Untertest4.avi	0	880	547	72	111	1400	671	433	0	Content		1396	678	6807502	2044767342
6824	08:54:26.157	00:00:06.824	409	1466,847	781,8566	0,3775324	0,5559598	430,7941	2,930574	0	-1024	-768	-1	-1	-1	-1	4	13	1467	782						Untertest4.avi	0	880	547	72	111	1400	671	433	0	Content		1395	671	6824138	2044783978
6841	08:54:26.174	00:00:06.840	410	1453,461	764,5613	0,3779115	0,5559506	431,4456	2,923516	0	-1024	-768	-1	-1	-1	-1	4	13	1453	765						Untertest4.avi	0	880	547	72	111	1400	671	433	0	Content		1381	654	6840750	2044800590
6858	08:54:26.191	00:00:06.857	411	1458,965	776,5503	0,3784792	0,5562081	433,2472	3,002942	0	-1024	-768	-1	-1	-1	-1	4	13	1459	777						Untertest4.avi	0	880	547	72	111	1400	671	433	0	Content		1387	666	6857501	2044817341
6874	08:54:26.207	00:00:06.874	412	1496,112	780,9731	0,3790073	0,5564267	435,6848	2,988104	0	-1024	-768	-1	-1	-1	-1	4	13	1496	781						Untertest4.avi	0	880	547	72	111	1400	671	433	0	Content		1424	670	6874135	2044833975
6891	08:54:26.224	00:00:06.890	413	1491,146	782,2267	0,3791115	0,5565032	436,2845	3,037887	0	-1024	-768	-1	-1	-1	-1	4	13	1491	782						Untertest4.avi	0	880	547	72	111	1400	671	433	0	Content		1419	671	6890747	2044850587
6907	08:54:26.240	00:00:06.907	414	1470,443	777,6908	0,379377	0,5563589	437,7633	3,099456	0	-1024	-768	-1	-1	-1	-1	4	13	1470	778						Untertest4.avi	0	880	547	72	111	1400	671	433	0	Content		1398	667	6907372	2044867212
6924	08:54:26.257	00:00:06.924	415	1489,4	791,3145	0,3790922	0,5557737	436,181	3,069998	0	-1024	-768	-1	-1	-1	-1	4	13	1489	791						Untertest4.avi	0	880	547	72	111	1400	671	433	0	Content		1417	680	6924137	2044883977
6941	08:54:26.274	00:00:06.940	416	1492,267	768,1144	0,3794565	0,5550671	437,4384	3,105402	0	-1024	-768	-1	-1	-1	-1	4	13	1492	768						Untertest4.avi	0	880	547	72	111	1400	671	433	0	Content		1420	657	6940746	2044900586
6957	08:54:26.290	00:00:06.957	417	1479,058	788,3873	0,379585	0,5545177	437,1429	3,141156	0	-1024	-768	-1	-1	-1	-1	4	13	1479	788						Untertest4.avi	0	880	547	72	111	1400	671	433	0	Content		1407	677	6957369	2044917209
6974	08:54:26.307	00:00:06.974	418	1490,099	788,222	0,3798739	0,5541045	437,5404	3,094455	0	-1024	-768	-1	-1	-1	-1	4	13	1490	788						Untertest4.avi	0	880	547	72	111	1400	671	433	0	Content		1418	677	6974128	2044933968
6991	08:54:26.324	00:00:06.990	419	1487,509	782,1431	0,3800718	0,5540532	437,9532	3,173285	0	-1024	-768	-1	-1	-1	-1	4	13	1488	782						Untertest4.avi	0	880	547	72	111	1400	671	433	0	Content		1416	671	6990740	2044950580
7007	08:54:26.340	00:00:07.007	420	1474,927	800,8427	0,3801572	0,5543651	438,1428	3,16416	0	-1024	-768	-1	-1	-1	-1	4	13	1475	801						Untertest4.avi	0	880	547	72	111	1400	671	433	0	Content		1403	690	7007361	2044967201
7024	08:54:26.357	00:00:07.023	421	1492,069	787,5557	0,3802205	0,5550043	438,6005	3,167951	0	-1024	-768	-1	-1	-1	-1	4	13	1492	788						Untertest4.avi	0	880	547	72	111	1400	671	433	0	Content		1420	677	7023988	2044983828
7041	08:54:26.374	00:00:07.040	422	1488,225	785,5358	0,3801042	0,5557351	438,5861	3,164521	0	-1024	-768	-1	-1	-1	-1	4	13	1488	786						Untertest4.avi	0	880	547	72	111	1400	671	433	0	Content		1416	675	7040736	2045000576
7057	08:54:26.390	00:00:07.057	423	1402,98	748,8956	0,3713981	0,5559645	399,4595	2,899702	0	-1024	-768	-1	-1	-1	-1	4	13	1403	749						Untertest4.avi	0	880	547	72	111	1400	671	433	0	Content		1331	638	7057360	2045017200
7074	08:54:26.407	00:00:07.073	424	-1024	-768	-1	-1	-1	-1	4	-1024	-768	-1	-1	-1	-1	4		0	0						Untertest4.avi	0	880	547	72	111				0	Content		-72	-111	7073983	2045033823
7091	08:54:26.424	00:00:07.090	425	-1024	-768	-1	-1	-1	-1	4	-1024	-768	-1	-1	-1	-1	4		0	0						Untertest4.avi	0	880	547	72	111				0	Content		-72	-111	7090606	2045050446
7107	08:54:26.440	00:00:07.107	426	-1024	-768	-1	-1	-1	-1	4	-1024	-768	-1	-1	-1	-1	4		0	0						Untertest4.avi	0	880	547	72	111				0	Content		-72	-111	7107354	2045067194
7124	08:54:26.457	00:00:07.123	427	-1024	-768	-1	-1	-1	-1	4	-1024	-768	-1	-1	-1	-1	4		0	0						Untertest4.avi	0	880	547	72	111				0	Content		-72	-111	7123980	2045083820
7141	08:54:26.474	00:00:07.140	428	-1024	-768	-1	-1	-1	-1	4	-1024	-768	-1	-1	-1	-1	4		0	0						Untertest4.avi	0	880	547	72	111				0	Content		-72	-111	7140603	2045100443
7157	08:54:26.490	00:00:07.157	429	-1024	-768	-1	-1	-1	-1	4	-1024	-768	-1	-1	-1	-1	4		0	0						Untertest4.avi	0	880	547	72	111				0	Content		-72	-111	7157228	2045117068
7174	08:54:26.507	00:00:07.174	430	-1024	-768	-1	-1	-1	-1	4	-1024	-768	-1	-1	-1	-1	4		0	0						Untertest4.avi	0	880	547	72	111				0	Content		-72	-111	7174011	2045133851
7191	08:54:26.524	00:00:07.190	431	-1024	-768	-1	-1	-1	-1	4	-1024	-768	-1	-1	-1	-1	4		0	0						Untertest4.avi	0	880	547	72	111				0	Content		-72	-111	7190679	2045150519
7207	08:54:26.540	00:00:07.207	432	-1024	-768	-1	-1	-1	-1	4	-1024	-768	-1	-1	-1	-1	4		0	0						Untertest4.avi	0	880	547	72	111				0	Content		-72	-111	7207313	2045167153
7224	08:54:26.557	00:00:07.223	433	-1024	-768	-1	-1	-1	-1	4	-1024	-768	-1	-1	-1	-1	4		0	0						Untertest4.avi	0	880	547	72	111				0	Content		-72	-111	7223981	2045183821
7241	08:54:26.574	00:00:07.240	434	-1024	-768	-1	-1	-1	-1	4	-1024	-768	-1	-1	-1	-1	4		0	0						Untertest4.avi	0	880	547	72	111				0	Content		-72	-111	7240652	2045200492
7257	08:54:26.590	00:00:07.257	435	-1024	-768	-1	-1	-1	-1	4	-1024	-768	-1	-1	-1	-1	4		0	0						Untertest4.avi	0	880	547	72	111				0	Content		-72	-111	7257320	2045217160
7274	08:54:26.607	00:00:07.273	436	-1024	-768	-1	-1	-1	-1	4	-1024	-768	-1	-1	-1	-1	4		0	0						Untertest4.avi	0	880	547	72	111				0	Content		-72	-111	7273945	2045233785
7291	08:54:26.624	00:00:07.290	437	-1024	-768	-1	-1	-1	-1	4	-1024	-768	-1	-1	-1	-1	4		0	0						Untertest4.avi	0	880	547	72	111				0	Content		-72	-111	7290626	2045250466
7307	08:54:26.640	00:00:07.307	438	-1024	-768	-1	-1	-1	-1	4	-1024	-768	-1	-1	-1	-1	4		0	0						Untertest4.avi	0	880	547	72	111				0	Content		-72	-111	7307294	2045267134
7324	08:54:26.657	00:00:07.323	439	-1024	-768	-1	-1	-1	-1	4	-1024	-768	-1	-1	-1	-1	4		0	0						Untertest4.avi	0	880	547	72	111				0	Content		-72	-111	7323942	2045283782
7341	08:54:26.674	00:00:07.340	440	-1024	-768	-1	-1	-1	-1	4	-1024	-768	-1	-1	-1	-1	4		0	0						Untertest4.avi	0	880	547	72	111				0	Content		-72	-111	7340569	2045300409
7357	08:54:26.690	00:00:07.357	441	-1024	-768	-1	-1	-1	-1	4	-1024	-768	-1	-1	-1	-1	4		0	0						Untertest4.avi	0	880	547	72	111				0	Content		-72	-111	7357236	2045317076
7374	08:54:26.707	00:00:07.373	442	-1024	-768	-1	-1	-1	-1	4	-1024	-768	-1	-1	-1	-1	4		0	0						Untertest4.avi	0	880	547	72	111				0	Content		-72	-111	7373901	2045333741
7391	08:54:26.724	00:00:07.390	443	-1024	-768	-1	-1	-1	-1	4	-1024	-768	-1	-1	-1	-1	4		0	0						Untertest4.avi	0	880	547	72	111				0	Content		-72	-111	7390569	2045350409
7407	08:54:26.740	00:00:07.407	444	-1024	-768	-1	-1	-1	-1	4	-1024	-768	-1	-1	-1	-1	4		0	0						Untertest4.avi	0	880	547	72	111				0	Content		-72	-111	7407190	2045367030
7424	08:54:26.757	00:00:07.423	445	-1024	-768	-1	-1	-1	-1	4	-1024	-768	-1	-1	-1	-1	4		0	0						Untertest4.avi	0	880	547	72	111				0	Content		-72	-111	7423858	2045383698
7441	08:54:26.774	00:00:07.440	446	-1024	-768	-1	-1	-1	-1	4	-1024	-768	-1	-1	-1	-1	4		0	0						Untertest4.avi	0	880	547	72	111				0	Content		-72	-111	7440523	2045400363
7457	08:54:26.790	00:00:07.457	447	-1024	-768	-1	-1	-1	-1	4	-1024	-768	-1	-1	-1	-1	4		0	0						Untertest4.avi	0	880	547	72	111				0	Content		-72	-111	7457191	2045417031
7474	08:54:26.807	00:00:07.473	448	-1024	-768	-1	-1	-1	-1	4	-1024	-768	-1	-1	-1	-1	4		0	0						Untertest4.avi	0	880	547	72	111				0	Content		-72	-111	7473812	2045433652
7490	08:54:26.823	00:00:07.490	449	-1024	-768	-1	-1	-1	-1	4	-1024	-768	-1	-1	-1	-1	4		0	0						Untertest4.avi	0	880	547	72	111				0	Content		-72	-111	7490480	2045450320
7507	08:54:26.840	00:00:07.507	450	-1024	-768	-1	-1	-1	-1	4	-1024	-768	-1	-1	-1	-1	4		0	0						Untertest4.avi	0	880	547	72	111				0	Content		-72	-111	7507191	2045467031
7524	08:54:26.857	00:00:07.523	451	-1024	-768	-1	-1	-1	-1	4	-1024	-768	-1	-1	-1	-1	4		0	0						Untertest4.avi	0	880	547	72	111				0	Content		-72	-111	7523809	2045483649
7541	08:54:26.874	00:00:07.540	452	-1024	-768	-1	-1	-1	-1	4	-1024	-768	-1	-1	-1	-1	4		0	0						Untertest4.avi	0	880	547	72	111				0	Content		-72	-111	7540560	2045500400
7557	08:54:26.890	00:00:07.557	453	-1024	-768	-1	-1	-1	-1	4	-1024	-768	-1	-1	-1	-1	4		0	0						Untertest4.avi	0	880	547	72	111				0	Content		-72	-111	7557183	2045517023
7574	08:54:26.907	00:00:07.573	454	-1024	-768	-1	-1	-1	-1	4	-1024	-768	-1	-1	-1	-1	4		0	0						Untertest4.avi	0	880	547	72	111				0	Content		-72	-111	7573807	2045533647
7590	08:54:26.923	00:00:07.590	455	-1024	-768	-1	-1	-1	-1	4	-1024	-768	-1	-1	-1	-1	4		0	0						Untertest4.avi	0	880	547	72	111				0	Content		-72	-111	7590426	2045550266
7607	08:54:26.940	00:00:07.607	456	-1024	-768	-1	-1	-1	-1	4	-1024	-768	-1	-1	-1	-1	4		0	0						Untertest4.avi	0	880	547	72	111				0	Content		-72	-111	7607050	2045566890
7624	08:54:26.957	00:00:07.624	457	-1024	-768	-1	-1	-1	-1	4	-1024	-768	-1	-1	-1	-1	4		0	0						Untertest4.avi	0	880	547	72	111				0	Content		-72	-111	7624249	2045584089
7642	08:54:26.975	00:00:07.641	458	-1024	-768	-1	-1	-1	-1	4	-1024	-768	-1	-1	-1	-1	4		0	0						Untertest4.avi	0	880	547	72	111				0	Content		-72	-111	7641620	2045601460
7659	08:54:26.992	00:00:07.658	459	-1024	-768	-1	-1	-1	-1	4	-1024	-768	-1	-1	-1	-1	4		0	0						Untertest4.avi	0	880	547	72	111				0	Content		-72	-111	7658866	2045618706
7674	08:54:27.007	00:00:07.673	460	-1024	-768	-1	-1	-1	-1	4	-1024	-768	-1	-1	-1	-1	4		0	0						Untertest4.avi	0	880	547	72	111				0	Content		-72	-111	7673669	2045633509
7690	08:54:27.023	00:00:07.690	461	-1024	-768	-1	-1	-1	-1	4	-1024	-768	-1	-1	-1	-1	4		0	0						Untertest4.avi	0	880	547	72	111				0	Content		-72	-111	7690418	2045650258
7707	08:54:27.040	00:00:07.707	462	-1024	-768	-1	-1	-1	-1	4	-1024	-768	-1	-1	-1	-1	4		0	0						Untertest4.avi	0	880	547	72	111				0	Content		-72	-111	7707044	2045666884
7724	08:54:27.057	00:00:07.723	463	-1024	-768	-1	-1	-1	-1	4	-1024	-768	-1	-1	-1	-1	4		0	0						Untertest4.avi	0	880	547	72	111				0	Content		-72	-111	7723666	2045683506
7740	08:54:27.073	00:00:07.740	464	-1024	-768	-1	-1	-1	-1	4	-1024	-768	-1	-1	-1	-1	4		0	0						Untertest4.avi	0	880	547	72	111				0	Content		-72	-111	7740287	2045700127
7757	08:54:27.090	00:00:07.757	465	-1024	-768	-1	-1	-1	-1	4	-1024	-768	-1	-1	-1	-1	4		0	0						Untertest4.avi	0	880	547	72	111				0	Content		-72	-111	7757034	2045716874
7774	08:54:27.107	00:00:07.774	466	-1024	-768	-1	-1	-1	-1	4	-1024	-768	-1	-1	-1	-1	4		0	0						Untertest4.avi	0	880	547	72	111				0	Content		-72	-111	7774114	2045733954
7791	08:54:27.124	00:00:07.791	467	-1024	-768	-1	-1	-1	-1	4	-1024	-768	-1	-1	-1	-1	4		0	0						Untertest4.avi	0	880	547	72	111				0	Content		-72	-111	7791475	2045751315
7809	08:54:27.142	00:00:07.808	468	-1024	-768	-1	-1	-1	-1	4	-1024	-768	-1	-1	-1	-1	4		0	0						Untertest4.avi	0	880	547	72	111				0	Content		-72	-111	7808848	2045768688
7825	08:54:27.158	00:00:07.824	469	-1024	-768	-1	-1	-1	-1	4	-1024	-768	-1	-1	-1	-1	4		0	0						Untertest4.avi	0	880	547	72	111				0	Content		-72	-111	7824560	2045784400
7841	08:54:27.174	00:00:07.841	470	-1024	-768	-1	-1	-1	-1	4	-1024	-768	-1	-1	-1	-1	4		0	0						Untertest4.avi	0	880	547	72	111				0	Content		-72	-111	7841227	2045801067
7857	08:54:27.190	00:00:07.857	471	-1024	-768	-1	-1	-1	-1	4	-1024	-768	-1	-1	-1	-1	4		0	0						Untertest4.avi	0	880	547	72	111				0	Content		-72	-111	7857028	2045816868
7874	08:54:27.207	00:00:07.873	472	-1024	-768	-1	-1	-1	-1	4	-1024	-768	-1	-1	-1	-1	4		0	0						Untertest4.avi	0	880	547	72	111				0	Content		-72	-111	7873650	2045833490
7890	08:54:27.223	00:00:07.890	473	-1024	-768	-1	-1	-1	-1	4	-1024	-768	-1	-1	-1	-1	4		0	0						Untertest4.avi	0	880	547	72	111				0	Content		-72	-111	7890273	2045850113
7907	08:54:27.240	00:00:07.906	474	-1024	-768	-1	-1	-1	-1	4	-1024	-768	-1	-1	-1	-1	4		0	0						Untertest4.avi	0	880	547	72	111				0	Content		-72	-111	7906897	2045866737
7924	08:54:27.257	00:00:07.923	475	-1024	-768	-1	-1	-1	-1	4	-1024	-768	-1	-1	-1	-1	4		0	0						Untertest4.avi	0	880	547	72	111				0	Content		-72	-111	7923520	2045883360
7941	08:54:27.274	00:00:07.940	476	-1024	-768	-1	-1	-1	-1	4	-1024	-768	-1	-1	-1	-1	4		0	0						Untertest4.avi	0	880	547	72	111				0	Content		-72	-111	7940715	2045900555
7958	08:54:27.291	00:00:07.958	477	-1024	-768	-1	-1	-1	-1	4	-1024	-768	-1	-1	-1	-1	4		0	0						Untertest4.avi	0	880	547	72	111				0	Content		-72	-111	7958106	2045917946
7975	08:54:27.308	00:00:07.975	478	-1024	-768	-1	-1	-1	-1	4	-1024	-768	-1	-1	-1	-1	4		0	0						Untertest4.avi	0	880	547	72	111				0	Content		-72	-111	7975336	2045935176
7991	08:54:27.324	00:00:07.991	479	-1024	-768	-1	-1	-1	-1	4	-1024	-768	-1	-1	-1	-1	4		0	0						Untertest4.avi	0	880	547	72	111				0	Content		-72	-111	7991110	2045950950
8008	08:54:27.341	00:00:08.007	480	-1024	-768	-1	-1	-1	-1	4	-1024	-768	-1	-1	-1	-1	4		0	0						Untertest4.avi	0	880	547	72	111				0	Content		-72	-111	8007778	2045967618
8024	08:54:27.357	00:00:08.023	481	-1024	-768	-1	-1	-1	-1	4	-1024	-768	-1	-1	-1	-1	4		0	0						Untertest4.avi	0	880	547	72	111				0	Content		-72	-111	8023508	2045983348
8040	08:54:27.373	00:00:08.040	482	-1024	-768	-1	-1	-1	-1	4	-1024	-768	-1	-1	-1	-1	4		0	0						Untertest4.avi	0	880	547	72	111				0	Content		-72	-111	8040133	2045999973
8057	08:54:27.390	00:00:08.056	483	-1024	-768	-1	-1	-1	-1	4	-1024	-768	-1	-1	-1	-1	4		0	0						Untertest4.avi	0	880	547	72	111				0	Content		-72	-111	8056881	2046016721
8073	08:54:27.406	00:00:08.073	484	-1024	-768	-1	-1	-1	-1	4	-1024	-768	-1	-1	-1	-1	4		0	0						Untertest4.avi	0	880	547	72	111				0	Content		-72	-111	8073381	2046033221
8090	08:54:27.423	00:00:08.090	485	-1024	-768	-1	-1	-1	-1	4	-1024	-768	-1	-1	-1	-1	4		0	0						Untertest4.avi	0	880	547	72	111				0	Content		-72	-111	8090129	2046049969
8107	08:54:27.440	00:00:08.107	486	-1024	-768	-1	-1	-1	-1	4	-1024	-768	-1	-1	-1	-1	4		0	0						Untertest4.avi	0	880	547	72	111				0	Content		-72	-111	8107199	2046067039
8125	08:54:27.458	00:00:08.124	487	-1024	-768	-1	-1	-1	-1	4	-1024	-768	-1	-1	-1	-1	4		0	0						Untertest4.avi	0	880	547	72	111				0	Content		-72	-111	8124573	2046084413
8142	08:54:27.475	00:00:08.141	488	-1024	-768	-1	-1	-1	-1	4	-1024	-768	-1	-1	-1	-1	4		0	0						Untertest4.avi	0	880	547	72	111				0	Content		-72	-111	8141945	2046101785
8158	08:54:27.491	00:00:08.157	489	-1024	-768	-1	-1	-1	-1	4	-1024	-768	-1	-1	-1	-1	4		0	0						Untertest4.avi	0	880	547	72	111				0	Content		-72	-111	8157659	2046117499
8174	08:54:27.507	00:00:08.174	490	-1024	-768	-1	-1	-1	-1	4	-1024	-768	-1	-1	-1	-1	4		0	0						Untertest4.avi	0	880	547	72	111				0	Content		-72	-111	8174327	2046134167
8190	08:54:27.523	00:00:08.190	491	-1024	-768	-1	-1	-1	-1	4	-1024	-768	-1	-1	-1	-1	4		0	0						Untertest4.avi	0	880	547	72	111				0	Content		-72	-111	8190121	2046149961
8207	08:54:27.540	00:00:08.206	492	-1024	-768	-1	-1	-1	-1	4	-1024	-768	-1	-1	-1	-1	4		0	0						Untertest4.avi	0	880	547	72	111				0	Content		-72	-111	8206746	2046166586
8223	08:54:27.556	00:00:08.223	493	-1024	-768	-1	-1	-1	-1	4	-1024	-768	-1	-1	-1	-1	4		0	0						Untertest4.avi	0	880	547	72	111				0	Content		-72	-111	8223369	2046183209
8240	08:54:27.573	00:00:08.239	494	-1024	-768	-1	-1	-1	-1	4	-1024	-768	-1	-1	-1	-1	4		0	0						Untertest4.avi	0	880	547	72	111				0	Content		-72	-111	8239993	2046199833
8257	08:54:27.590	00:00:08.256	495	-1024	-768	-1	-1	-1	-1	4	-1024	-768	-1	-1	-1	-1	4		0	0						Untertest4.avi	0	880	547	72	111				0	Content		-72	-111	8256618	2046216458
8274	08:54:27.607	00:00:08.273	496	-1024	-768	-1	-1	-1	-1	4	-1024	-768	-1	-1	-1	-1	4		0	0						Untertest4.avi	0	880	547	72	111				0	Content		-72	-111	8273811	2046233651
8291	08:54:27.624	00:00:08.291	497	-1024	-768	-1	-1	-1	-1	4	-1024	-768	-1	-1	-1	-1	4		0	0						Untertest4.avi	0	880	547	72	111				0	Content		-72	-111	8291180	2046251020
8308	08:54:27.641	00:00:08.308	498	-1024	-768	-1	-1	-1	-1	4	-1024	-768	-1	-1	-1	-1	4		0	0						Untertest4.avi	0	880	547	72	111				0	Content		-72	-111	8308429	2046268269
8324	08:54:27.657	00:00:08.324	499	-1024	-768	-1	-1	-1	-1	4	-1024	-768	-1	-1	-1	-1	4		0	0						Untertest4.avi	0	880	547	72	111				0	Content		-72	-111	8324207	2046284047
8341	08:54:27.674	00:00:08.340	500	-1024	-768	-1	-1	-1	-1	4	-1024	-768	-1	-1	-1	-1	4		0	0						Untertest4.avi	0	880	547	72	111				0	Content		-72	-111	8340875	2046300715
8357	08:54:27.690	00:00:08.356	501	-1024	-768	-1	-1	-1	-1	4	-1024	-768	-1	-1	-1	-1	4		0	0						Untertest4.avi	0	880	547	72	111				0	Content		-72	-111	8356608	2046316448
8373	08:54:27.706	00:00:08.373	502	-1024	-768	-1	-1	-1	-1	4	-1024	-768	-1	-1	-1	-1	4		0	0						Untertest4.avi	0	880	547	72	111				0	Content		-72	-111	8373357	2046333197
8390	08:54:27.723	00:00:08.389	503	-1024	-768	-1	-1	-1	-1	4	-1024	-768	-1	-1	-1	-1	4		0	0						Untertest4.avi	0	880	547	72	111				0	Content		-72	-111	8389979	2046349819
8407	08:54:27.740	00:00:08.406	504	-1024	-768	-1	-1	-1	-1	4	-1024	-768	-1	-1	-1	-1	4		0	0						Untertest4.avi	0	880	547	72	111				0	Content		-72	-111	8406602	2046366442
8423	08:54:27.756	00:00:08.423	505	-1024	-768	-1	-1	-1	-1	4	-1024	-768	-1	-1	-1	-1	4		0	0						Untertest4.avi	0	880	547	72	111				0	Content		-72	-111	8423226	2046383066
8440	08:54:27.773	00:00:08.440	506	-1024	-768	-1	-1	-1	-1	4	-1024	-768	-1	-1	-1	-1	4		0	0						Untertest4.avi	0	880	547	72	111				0	Content		-72	-111	8440295	2046400135
8458	08:54:27.791	00:00:08.457	507	-1024	-768	-1	-1	-1	-1	4	-1024	-768	-1	-1	-1	-1	4		0	0						Untertest4.avi	0	880	547	72	111				0	Content		-72	-111	8457671	2046417511
8475	08:54:27.808	00:00:08.474	508	-1024	-768	-1	-1	-1	-1	4	-1024	-768	-1	-1	-1	-1	4		0	0						Untertest4.avi	0	880	547	72	111				0	Content		-72	-111	8474914	2046434754
8491	08:54:27.824	00:00:08.490	509	-1024	-768	-1	-1	-1	-1	4	-1024	-768	-1	-1	-1	-1	4		0	0						Untertest4.avi	0	880	547	72	111				0	Content		-72	-111	8490689	2046450529
8507	08:54:27.840	00:00:08.507	510	-1024	-768	-1	-1	-1	-1	4	-1024	-768	-1	-1	-1	-1	4		0	0						Untertest4.avi	0	880	547	72	111				0	Content		-72	-111	8507356	2046467196
8523	08:54:27.856	00:00:08.523	511	-1024	-768	-1	-1	-1	-1	4	-1024	-768	-1	-1	-1	-1	4		0	0						Untertest4.avi	0	880	547	72	111				0	Content		-72	-111	8523213	2046483053
8540	08:54:27.873	00:00:08.539	512	-1024	-768	-1	-1	-1	-1	4	-1024	-768	-1	-1	-1	-1	4		0	0						Untertest4.avi	0	880	547	72	111				0	Content		-72	-111	8539837	2046499677
8556	08:54:27.889	00:00:08.556	513	-1024	-768	-1	-1	-1	-1	4	-1024	-768	-1	-1	-1	-1	4		0	0						Untertest4.avi	0	880	547	72	111				0	Content		-72	-111	8556462	2046516302
8573	08:54:27.906	00:00:08.573	514	-1024	-768	-1	-1	-1	-1	4	-1024	-768	-1	-1	-1	-1	4		0	0						Untertest4.avi	0	880	547	72	111				0	Content		-72	-111	8573085	2046532925
8590	08:54:27.923	00:00:08.589	515	-1024	-768	-1	-1	-1	-1	4	-1024	-768	-1	-1	-1	-1	4		0	0						Untertest4.avi	0	880	547	72	111				0	Content		-72	-111	8589711	2046549551
8607	08:54:27.940	00:00:08.606	516	-1024	-768	-1	-1	-1	-1	4	-1024	-768	-1	-1	-1	-1	4		0	0						Untertest4.avi	0	880	547	72	111				0	Content		-72	-111	8606905	2046566745
8624	08:54:27.957	00:00:08.624	517	-1024	-768	-1	-1	-1	-1	4	-1024	-768	-1	-1	-1	-1	4		0	0						Untertest4.avi	0	880	547	72	111				0	Content		-72	-111	8624276	2046584116
8642	08:54:27.975	00:00:08.641	518	-1024	-768	-1	-1	-1	-1	4	-1024	-768	-1	-1	-1	-1	4		0	0						Untertest4.avi	0	880	547	72	111				0	Content		-72	-111	8641534	2046601374
8656	08:54:27.989	00:00:08.656	519	542,876	503,7801	0,4035691	0,5618863	506,4317	2,869913	0	494,5368	491,0358	0,2698345	0,5653611	493,1923	2,881619	0	14	519	497						Untertest4.avi	0	880	547	72	111	447	413	316	0	Content		447	386	8656452	2046616292
8673	08:54:28.006	00:00:08.673	520	-1024	-768	-1	-1	-1	-1	4	-1024	-768	-1	-1	-1	-1	4	14	0	0						Untertest4.avi	0	880	547	72	111	447	413	316	0	Content		-72	-111	8673077	2046632917
8690	08:54:28.023	00:00:08.689	521	-1024	-768	-1	-1	-1	-1	4	-1024	-768	-1	-1	-1	-1	4	14	0	0						Untertest4.avi	0	880	547	72	111	447	413	316	0	Content		-72	-111	8689688	2046649528
8706	08:54:28.039	00:00:08.706	522	535,0894	544,0582	0,3996947	0,561875	484,4886	2,869534	0	501,5203	504,0922	0,2690729	0,5654826	485,0544	2,923525	0	14	518	524						Untertest4.avi	0	880	547	72	111	447	413	316	0	Content		446	413	8706322	2046666162
8723	08:54:28.056	00:00:08.722	523	548,8858	524,7892	0,3997784	0,5615844	484,4943	2,780826	0	489,4723	519,6963	0,2690858	0,5652875	484,9539	2,912982	0	14	519	522						Untertest4.avi	0	880	547	72	111	447	413	316	0	Content		447	411	8722948	2046682788
8740	08:54:28.073	00:00:08.739	524	557,027	523,2006	0,4001232	0,5614775	484,5281	2,767484	0	487,0195	528,3876	0,2691002	0,565148	484,6036	2,923752	0	14	522	526						Untertest4.avi	0	880	547	72	111	447	413	316	0	Content		450	415	8739695	2046699535
8756	08:54:28.089	00:00:08.756	525	530,9575	544,83	0,3999481	0,5610228	484,739	2,847477	0	521,6879	506,4801	0,2690789	0,5647429	485,0819	2,852582	0	14	526	526						Untertest4.avi	0	880	547	72	111	447	413	316	0	Content		454	415	8756322	2046716162
8773	08:54:28.106	00:00:08.772	526	539,8531	540,2656	0,4000157	0,5604703	484,7743	2,79775	0	494,1021	520,9661	0,2690723	0,5641024	485,0093	2,871232	0	14	517	531						Untertest4.avi	0	880	547	72	111	447	413	316	0	Content		445	420	8772945	2046732785
8790	08:54:28.123	00:00:08.789	527	544,3755	519,4658	0,4002907	0,5596536	485,0161	2,730883	0	481,7834	517,3331	0,269202	0,5630592	484,7985	2,827139	0	14	513	518						Untertest4.avi	0	880	547	72	111	447	413	316	0	Content		441	407	8789567	2046749407
8806	08:54:28.139	00:00:08.806	528	526,093	536,7911	0,4006491	0,5586293	485,0491	2,782978	0	508,5152	508,1315	0,2696078	0,5617254	485,0838	2,766737	0	14	517	522						Untertest4.avi	0	880	547	72	111	447	413	316	0	Content		445	411	8806318	2046766158
8823	08:54:28.156	00:00:08.822	529	540,8217	525,3652	0,4011249	0,5577454	485,1155	2,683332	0	497,8241	509,1107	0,2700698	0,5604672	485,0818	2,784462	0	14	519	517						Untertest4.avi	0	880	547	72	111	447	413	316	0	Content		447	406	8822941	2046782781
8840	08:54:28.173	00:00:08.839	530	530,6274	543,7405	0,4017172	0,557101	485,2414	2,764364	0	501,7104	514,3029	0,2705615	0,5594452	485,0536	2,81455	0	14	516	529						Untertest4.avi	0	880	547	72	111	447	413	316	0	Content		444	418	8839564	2046799404
8856	08:54:28.189	00:00:08.856	531	538,2139	540,2518	0,4022009	0,5566414	485,333	2,665655	0	498,828	523,2874	0,2710297	0,5586409	484,9919	2,785887	0	14	519	532						Untertest4.avi	0	880	547	72	111	447	413	316	0	Content		447	421	8856188	2046816028
8873	08:54:28.206	00:00:08.872	532	536,0948	528,7331	0,4025833	0,5563867	485,4372	2,622605	0	526,6555	498,6886	0,2714139	0,5580167	485,0231	2,649608	0	14	531	514						Untertest4.avi	0	880	547	72	111	447	413	316	0	Content		459	403	8872936	2046832776
8890	08:54:28.223	00:00:08.889	533	523,9829	539,9301	0,4027512	0,5562237	485,3424	2,614015	0	508,1157	511,8395	0,2715314	0,5575035	484,8425	2,669519	0	14	516	526						Untertest4.avi	0	880	547	72	111	447	413	316	0	Content		444	415	8889561	2046849401
8906	08:54:28.239	00:00:08.906	534	534,6091	530,2091	0,4027584	0,5562505	485,3652	2,599802	0	511,5065	517,8767	0,2715555	0,55716	485,0216	2,676089	0	14	523	524						Untertest4.avi	0	880	547	72	111	447	413	316	0	Content		451	413	8906186	2046866026
8923	08:54:28.256	00:00:08.922	535	539,4111	530,3817	0,4026742	0,5564692	485,4017	2,583478	0	512,2292	518,4546	0,2714746	0,5568883	485,0475	2,70845	0	14	526	524						Untertest4.avi	0	880	547	72	111	447	413	316	0	Content		454	413	8922810	2046882650
8940	08:54:28.273	00:00:08.939	536	531,0614	541,0131	0,4024612	0,5567732	485,4043	2,604389	0	500,4047	519,7241	0,2712078	0,5567945	485,1042	2,680431	0	14	516	530						Untertest4.avi	0	880	547	72	111	447	413	316	0	Content		444	419	8939558	2046899398
8956	08:54:28.289	00:00:08.956	537	539,3889	530,2067	0,4022088	0,5570689	485,4711	2,534704	0	507,6002	509,1586	0,2709745	0,5566933	485,0688	2,664596	0	14	523	520						Untertest4.avi	0	880	547	72	111	447	413	316	0	Content		451	409	8956182	2046916022
8973	08:54:28.306	00:00:08.972	538	534,6226	520,15	0,4018359	0,5570268	485,3947	2,525051	0	512,3262	523,4879	0,2706058	0,5564097	485,0145	2,636744	0	15	523	522						Untertest4.avi	0	880	547	72	111	865	524	183	0	Content		451	411	8972807	2046932647
8989	08:54:28.322	00:00:08.989	539	536,2693	534,6904	0,3994729	0,5576037	485,3991	2,508566	0	685,5398	575,8345	0,2687262	0,5566583	484,8618	2,560781	0	15	611	555						Untertest4.avi	0	880	547	72	111	865	524	183	0	Content		539	444	8989431	2046949271
9006	08:54:28.339	00:00:09.006	540	534,1515	533,9432	0,3962021	0,5583098	485,5158	2,501395	0	917,0689	637,9991	0,2661094	0,5562118	485,6498	2,571999	0	15	726	586						Untertest4.avi	0	880	547	72	111	865	524	183	0	Content		654	475	9006181	2046966021
9023	08:54:28.356	00:00:09.022	541	1152,191	702,9753	0,3936738	0,5583696	485,9229	2,510562	0	1143,511	667,1029	0,263965	0,556113	485,6498	2,507548	0	15	1148	685						Untertest4.avi	0	880	547	72	111	865	524	183	0	Content		1076	574	9022804	2046982644
9039	08:54:28.372	00:00:09.039	542	-1024	-768	-1	-1	-1	-1	4	-1024	-768	-1	-1	-1	-1	4	15	0	0						Untertest4.avi	0	880	547	72	111	865	524	183	0	Content		-72	-111	9039428	2046999268
9056	08:54:28.389	00:00:09.056	543	-1024	-768	-1	-1	-1	-1	4	-1024	-768	-1	-1	-1	-1	4	15	0	0						Untertest4.avi	0	880	547	72	111	865	524	183	0	Content		-72	-111	9056051	2047015891
9073	08:54:28.406	00:00:09.072	544	-1024	-768	-1	-1	-1	-1	4	-1024	-768	-1	-1	-1	-1	4	15	0	0						Untertest4.avi	0	880	547	72	111	865	524	183	0	Content		-72	-111	9072803	2047032643
9089	08:54:28.422	00:00:09.089	545	-1024	-768	-1	-1	-1	-1	4	-1024	-768	-1	-1	-1	-1	4	15	0	0						Untertest4.avi	0	880	547	72	111	865	524	183	0	Content		-72	-111	9089427	2047049267
9106	08:54:28.439	00:00:09.106	546	-1024	-768	-1	-1	-1	-1	4	-1024	-768	-1	-1	-1	-1	4	15	0	0						Untertest4.avi	0	880	547	72	111	865	524	183	0	Content		-72	-111	9106050	2047065890
9123	08:54:28.456	00:00:09.122	547	-1024	-768	-1	-1	-1	-1	4	-1024	-768	-1	-1	-1	-1	4	15	0	0						Untertest4.avi	0	880	547	72	111	865	524	183	0	Content		-72	-111	9122677	2047082517
9139	08:54:28.472	00:00:09.139	548	1457,765	904,007	0,3724619	0,566171	410,884	2,088333	0	-1024	-768	-1	-1	-1	-1	4	15	1458	904						Untertest4.avi	0	880	547	72	111	865	524	183	0	Content		1386	793	9139425	2047099265
9156	08:54:28.489	00:00:09.156	549	-1024	-768	-1	-1	-1	-1	4	-1024	-768	-1	-1	-1	-1	4		0	0						Untertest4.avi	0	880	547	72	111				0	Content		-72	-111	9156043	2047115883
9173	08:54:28.506	00:00:09.172	550	-1024	-768	-1	-1	-1	-1	4	-1024	-768	-1	-1	-1	-1	4		0	0						Untertest4.avi	0	880	547	72	111				0	Content		-72	-111	9172710	2047132550
9189	08:54:28.522	00:00:09.189	551	-1024	-768	-1	-1	-1	-1	4	-1024	-768	-1	-1	-1	-1	4		0	0						Untertest4.avi	0	880	547	72	111				0	Content		-72	-111	9189417	2047149257
9206	08:54:28.539	00:00:09.206	552	-1024	-768	-1	-1	-1	-1	4	-1024	-768	-1	-1	-1	-1	4		0	0						Untertest4.avi	0	880	547	72	111				0	Content		-72	-111	9206041	2047165881
9223	08:54:28.556	00:00:09.222	553	-1024	-768	-1	-1	-1	-1	4	-1024	-768	-1	-1	-1	-1	4		0	0						Untertest4.avi	0	880	547	72	111				0	Content		-72	-111	9222665	2047182505
9239	08:54:28.572	00:00:09.239	554	-1024	-768	-1	-1	-1	-1	4	-1024	-768	-1	-1	-1	-1	4		0	0						Untertest4.avi	0	880	547	72	111				0	Content		-72	-111	9239333	2047199173
9256	08:54:28.589	00:00:09.256	555	-1024	-768	-1	-1	-1	-1	4	-1024	-768	-1	-1	-1	-1	4		0	0						Untertest4.avi	0	880	547	72	111				0	Content		-72	-111	9256037	2047215877
9273	08:54:28.606	00:00:09.272	556	1466,713	897,5949	0,3759812	0,5691239	419,5177	2,213871	0	-1024	-768	-1	-1	-1	-1	4	16	1467	898						Untertest4.avi	0	880	547	72	111	1410	796	716	0	Content		1395	787	9272664	2047232504
9289	08:54:28.622	00:00:09.289	557	-1024	-768	-1	-1	-1	-1	4	-1024	-768	-1	-1	-1	-1	4	16	0	0						Untertest4.avi	0	880	547	72	111	1410	796	716	0	Content		-72	-111	9289288	2047249128
9306	08:54:28.639	00:00:09.305	558	-1024	-768	-1	-1	-1	-1	4	-1024	-768	-1	-1	-1	-1	4	16	0	0						Untertest4.avi	0	880	547	72	111	1410	796	716	0	Content		-72	-111	9305923	2047265763
9323	08:54:28.656	00:00:09.322	559	1462,384	904,6837	0,3761045	0,5683269	419,8115	2,296757	0	-1024	-768	-1	-1	-1	-1	4	16	1462	905						Untertest4.avi	0	880	547	72	111	1410	796	716	0	Content		1390	794	9322660	2047282500
9339	08:54:28.672	00:00:09.339	560	1509,533	892,8833	0,376413	0,5679652	421,1269	2,220722	0	-1024	-768	-1	-1	-1	-1	4	16	1510	893						Untertest4.avi	0	880	547	72	111	1410	796	716	0	Content		1438	782	9339285	2047299125
9356	08:54:28.689	00:00:09.355	561	-1024	-768	-1	-1	-1	-1	4	-1024	-768	-1	-1	-1	-1	4	16	0	0						Untertest4.avi	0	880	547	72	111	1410	796	716	0	Content		-72	-111	9355923	2047315763
9373	08:54:28.706	00:00:09.372	562	1459,953	905,0636	0,3760957	0,5680771	420,7009	2,387953	0	-1024	-768	-1	-1	-1	-1	4	16	1460	905						Untertest4.avi	0	880	547	72	111	1410	796	716	0	Content		1388	794	9372529	2047332369
9389	08:54:28.722	00:00:09.389	563	1475,773	899,3617	0,3763151	0,5682785	422,3341	2,358772	0	-1024	-768	-1	-1	-1	-1	4	16	1476	899						Untertest4.avi	0	880	547	72	111	1410	796	716	0	Content		1404	788	9389277	2047349117
9406	08:54:28.739	00:00:09.405	564	1481,939	908,5629	0,3761311	0,5683171	422,4422	2,391827	0	-1024	-768	-1	-1	-1	-1	4	16	1482	909						Untertest4.avi	0	880	547	72	111	1410	796	716	0	Content		1410	798	9405911	2047365751
9423	08:54:28.756	00:00:09.422	565	1520,531	936,012	0,3763037	0,5682957	423,829	2,360321	0	-1024	-768	-1	-1	-1	-1	4	16	1521	936						Untertest4.avi	0	880	547	72	111	1410	796	716	0	Content		1449	825	9422525	2047382365
9439	08:54:28.772	00:00:09.439	566	1447,28	894,3538	0,3756032	0,5683193	421,2803	2,489683	0	-1024	-768	-1	-1	-1	-1	4	16	1447	894						Untertest4.avi	0	880	547	72	111	1410	796	716	0	Content		1375	783	9439273	2047399113
9456	08:54:28.789	00:00:09.455	567	1463,248	895,0045	0,3754807	0,5684452	421,3113	2,468348	0	-1024	-768	-1	-1	-1	-1	4	16	1463	895						Untertest4.avi	0	880	547	72	111	1410	796	716	0	Content		1391	784	9455909	2047415749
9473	08:54:28.806	00:00:09.472	568	1471,214	900,9543	0,3755274	0,5687242	421,8862	2,569066	0	-1024	-768	-1	-1	-1	-1	4	16	1471	901						Untertest4.avi	0	880	547	72	111	1410	796	716	0	Content		1399	790	9472521	2047432361
9489	08:54:28.822	00:00:09.489	569	1474,49	911,397	0,3754149	0,5690854	421,5101	2,503336	0	-1024	-768	-1	-1	-1	-1	4	16	1474	911						Untertest4.avi	0	880	547	72	111	1410	796	716	0	Content		1402	800	9489145	2047448985
9506	08:54:28.839	00:00:09.505	570	1479,375	908,4968	0,3755525	0,5694464	422,179	2,549857	0	-1024	-768	-1	-1	-1	-1	4	16	1479	908						Untertest4.avi	0	880	547	72	111	1410	796	716	0	Content		1407	797	9505906	2047465746
9523	08:54:28.856	00:00:09.522	571	1489,479	913,0107	0,3755902	0,5699111	422,2099	2,550469	0	-1024	-768	-1	-1	-1	-1	4	16	1489	913						Untertest4.avi	0	880	547	72	111	1410	796	716	0	Content		1417	802	9522518	2047482358
9539	08:54:28.872	00:00:09.539	572	1474,278	905,5023	0,3753834	0,5703627	420,9072	2,610669	0	-1024	-768	-1	-1	-1	-1	4	16	1474	906						Untertest4.avi	0	880	547	72	111	1410	796	716	0	Content		1402	795	9539142	2047498982
9556	08:54:28.889	00:00:09.555	573	1489,457	903,6066	0,3758522	0,5706371	422,3629	2,597942	0	-1024	-768	-1	-1	-1	-1	4	16	1489	904						Untertest4.avi	0	880	547	72	111	1410	796	716	0	Content		1417	793	9555767	2047515607
9572	08:54:28.905	00:00:09.572	574	1481,854	906,4203	0,3764066	0,5707536	424,0001	2,709225	0	-1024	-768	-1	-1	-1	-1	4	16	1482	906						Untertest4.avi	0	880	547	72	111	1410	796	716	0	Content		1410	795	9572387	2047532227
9589	08:54:28.922	00:00:09.589	575	1480,533	909,0616	0,3763311	0,570815	422,408	2,650923	0	-1024	-768	-1	-1	-1	-1	4	16	1481	909						Untertest4.avi	0	880	547	72	111	1410	796	716	0	Content		1409	798	9589136	2047548976
9606	08:54:28.939	00:00:09.605	576	1482,811	918,4845	0,3767924	0,5709209	423,3723	2,733937	0	-1024	-768	-1	-1	-1	-1	4	16	1483	918						Untertest4.avi	0	880	547	72	111	1410	796	716	0	Content		1411	807	9605769	2047565609
9622	08:54:28.955	00:00:09.622	577	1487,523	925,7933	0,3770818	0,5711651	423,597	2,72961	0	-1024	-768	-1	-1	-1	-1	4	16	1488	926						Untertest4.avi	0	880	547	72	111	1410	796	716	0	Content		1416	815	9622385	2047582225
9639	08:54:28.972	00:00:09.639	578	1502,752	932,8071	0,3771951	0,5713919	423,1045	2,729933	0	-1024	-768	-1	-1	-1	-1	4	16	1503	933						Untertest4.avi	0	880	547	72	111	1410	796	716	0	Content		1431	822	9639134	2047598974
9656	08:54:28.989	00:00:09.655	579	1474,449	917,1483	0,3772457	0,5716556	422,4398	2,752604	0	-1024	-768	-1	-1	-1	-1	4	16	1474	917						Untertest4.avi	0	880	547	72	111	1410	796	716	0	Content		1402	806	9655758	2047615598
9672	08:54:29.005	00:00:09.672	580	1460,651	906,5641	0,3771862	0,5718965	421,6069	2,775308	0	-1024	-768	-1	-1	-1	-1	4	16	1461	907						Untertest4.avi	0	880	547	72	111	1410	796	716	0	Content		1389	796	9672381	2047632221
9689	08:54:29.022	00:00:09.689	581	1476,91	899,1425	0,3777379	0,5719461	423,7553	2,825323	0	-1024	-768	-1	-1	-1	-1	4	16	1477	899						Untertest4.avi	0	880	547	72	111	1410	796	716	0	Content		1405	788	9689006	2047648846
9706	08:54:29.039	00:00:09.705	582	1485,14	906,9805	0,3776626	0,5717595	423,5183	2,79072	0	-1024	-768	-1	-1	-1	-1	4	16	1485	907						Untertest4.avi	0	880	547	72	111	1410	796	716	0	Content		1413	796	9705754	2047665594
9722	08:54:29.055	00:00:09.722	583	1458,462	918,3976	0,3776398	0,5712271	423,8849	2,874142	0	-1024	-768	-1	-1	-1	-1	4	16	1458	918						Untertest4.avi	0	880	547	72	111	1410	796	716	0	Content		1386	807	9722376	2047682216
9739	08:54:29.072	00:00:09.739	584	1482,328	910,7521	0,3775545	0,5706383	423,8649	2,846803	0	-1024	-768	-1	-1	-1	-1	4	16	1482	911						Untertest4.avi	0	880	547	72	111	1410	796	716	0	Content		1410	800	9739001	2047698841
9756	08:54:29.089	00:00:09.755	585	1466,414	897,3251	0,3775157	0,5698927	424,0233	2,867152	0	-1024	-768	-1	-1	-1	-1	4	16	1466	897						Untertest4.avi	0	880	547	72	111	1410	796	716	0	Content		1394	786	9755624	2047715464
9772	08:54:29.105	00:00:09.772	586	1494,678	919,1021	0,3773732	0,569047	423,9464	2,901137	0	-1024	-768	-1	-1	-1	-1	4	16	1495	919						Untertest4.avi	0	880	547	72	111	1410	796	716	0	Content		1423	808	9772247	2047732087
9789	08:54:29.122	00:00:09.788	587	1495,428	907,9343	0,3776841	0,5687277	425,8994	2,909703	0	-1024	-768	-1	-1	-1	-1	4	16	1495	908						Untertest4.avi	0	880	547	72	111	1410	796	716	0	Content		1423	797	9788997	2047748837
9806	08:54:29.139	00:00:09.805	588	1480,583	914,8288	0,3773274	0,5690107	424,8092	2,938198	0	-1024	-768	-1	-1	-1	-1	4	16	1481	915						Untertest4.avi	0	880	547	72	111	1410	796	716	0	Content		1409	804	9805621	2047765461
9822	08:54:29.155	00:00:09.822	589	1498,242	903,2269	0,3774418	0,5697225	425,6237	2,90073	0	-1024	-768	-1	-1	-1	-1	4	16	1498	903						Untertest4.avi	0	880	547	72	111	1410	796	716	0	Content		1426	792	9822245	2047782085
9839	08:54:29.172	00:00:09.838	590	1491,833	907,0882	0,3771593	0,5705225	424,4568	2,939195	0	-1024	-768	-1	-1	-1	-1	4	16	1492	907						Untertest4.avi	0	880	547	72	111	1410	796	716	0	Content		1420	796	9838997	2047798837
9856	08:54:29.189	00:00:09.855	591	1512,655	921,5592	0,3778228	0,571283	427,7586	2,91517	0	-1024	-768	-1	-1	-1	-1	4	16	1513	922						Untertest4.avi	0	880	547	72	111	1410	796	716	0	Content		1441	811	9855620	2047815460
9872	08:54:29.205	00:00:09.872	592	1516,815	909,7131	0,3797798	0,5723422	437,1366	3,010703	0	-1024	-768	-1	-1	-1	-1	4	16	1517	910						Untertest4.avi	0	880	547	72	111	1410	796	716	0	Content		1445	799	9872243	2047832083
9889	08:54:29.222	00:00:09.888	593	1522,768	881,6725	0,3855064	0,5734431	464,9415	3,272673	0	-1024	-768	-1	-1	-1	-1	4	16	1523	882						Untertest4.avi	0	880	547	72	111	1410	796	716	0	Content		1451	771	9888872	2047848712
9906	08:54:29.239	00:00:09.905	594	-1024	-768	-1	-1	-1	-1	4	-1024	-768	-1	-1	-1	-1	4	16	0	0						Untertest4.avi	0	880	547	72	111	1410	796	716	0	Content		-72	-111	9905617	2047865457
9922	08:54:29.255	00:00:09.922	595	-1024	-768	-1	-1	-1	-1	4	-1024	-768	-1	-1	-1	-1	4	16	0	0						Untertest4.avi	0	880	547	72	111	1410	796	716	0	Content		-72	-111	9922238	2047882078
9939	08:54:29.272	00:00:09.938	596	-1024	-768	-1	-1	-1	-1	4	-1024	-768	-1	-1	-1	-1	4	16	0	0						Untertest4.avi	0	880	547	72	111	1410	796	716	0	Content		-72	-111	9938861	2047898701
9955	08:54:29.288	00:00:09.955	597	-1024	-768	-1	-1	-1	-1	4	-1024	-768	-1	-1	-1	-1	4	16	0	0						Untertest4.avi	0	880	547	72	111	1410	796	716	0	Content		-72	-111	9955486	2047915326
9972	08:54:29.305	00:00:09.972	598	-1024	-768	-1	-1	-1	-1	4	-1024	-768	-1	-1	-1	-1	4	16	0	0						Untertest4.avi	0	880	547	72	111	1410	796	716	0	Content		-72	-111	9972233	2047932073
9989	08:54:29.322	00:00:09.988	599	1447,379	979,2761	0,386794	0,5721853	464,9415	2,946138	3	1330,73	968,2626	0,3870392	0,5721754	464,9415	2,977322	1	17	1331	968						Untertest4.avi	0	880	547	72	111	1261	739	766	0	Content		1259	857	9988864	2047948704
10005	08:54:29.338	00:00:10.005	600	1472,174	875,5556	0,3869677	0,5729005	464,9415	3,280067	3	1302,596	864,1068	0,3853933	0,5728927	456,7458	3,248688	1	17	1303	864						Untertest4.avi	0	880	547	72	111	1261	739	766	0	Content		1231	753	10005482	2047965322
10022	08:54:29.355	00:00:10.022	601	1445,877	847,3365	0,3868662	0,5735886	464,9415	3,291333	3	1286,722	836,8654	0,385355	0,5735919	456,7458	3,261537	1	17	1287	837						Untertest4.avi	0	880	547	72	111	1261	739	766	0	Content		1215	726	10022107	2047981947
10039	08:54:29.372	00:00:10.038	602	1487,085	870,6176	0,3870901	0,5743749	464,9415	3,390752	3	1318,829	859,6091	0,3856119	0,5743654	457,194	3,36188	1	17	1319	860						Untertest4.avi	0	880	547	72	111	1261	739	766	0	Content		1247	749	10038854	2047998694
10055	08:54:29.388	00:00:10.055	603	1462,315	857,4524	0,3855091	0,5750288	456,6701	3,3126	3	1329,003	849,5626	0,38558	0,5749915	456,6701	3,341541	1	17	1329	850						Untertest4.avi	0	880	547	72	111	1261	739	766	0	Content		1257	739	10055481	2048015321
10072	08:54:29.405	00:00:10.072	604	1448,701	837,8824	0,3852394	0,5754569	455,2337	3,352794	3	1319,647	830,3285	0,3853329	0,5754194	455,2337	3,382817	1	17	1320	830						Untertest4.avi	0	880	547	72	111	1261	739	766	0	Content		1248	719	10072105	2048031945
10089	08:54:29.422	00:00:10.088	605	1453,242	845,6146	0,3851132	0,5756962	454,1957	3,353183	3	1320,935	837,9868	0,3851826	0,5756586	454,1957	3,382198	1	17	1321	838						Untertest4.avi	0	880	547	72	111	1261	739	766	0	Content		1249	727	10088730	2048048570
10105	08:54:29.438	00:00:10.105	606	1432,751	853,7341	0,3845164	0,5758598	451,8133	3,361388	3	1311,601	845,9956	0,3846682	0,5758216	451,8133	3,393321	1	17	1312	846						Untertest4.avi	0	880	547	72	111	1261	739	766	0	Content		1240	735	10105477	2048065317
10122	08:54:29.455	00:00:10.122	607	1469,779	860,29	0,3851594	0,5759851	453,9547	3,397316	3	1331,365	852,4729	0,385186	0,5759475	453,9547	3,425533	1	17	1331	852						Untertest4.avi	0	880	547	72	111	1261	739	766	0	Content		1259	741	10122099	2048081939
10139	08:54:29.472	00:00:10.138	608	1440,647	865,1129	0,3850283	0,5759881	453,9798	3,329293	3	1331,759	857,1301	0,3852893	0,57595	453,9798	3,364871	1	17	1332	857						Untertest4.avi	0	880	547	72	111	1261	739	766	0	Content		1260	746	10138725	2048098565
10155	08:54:29.488	00:00:10.155	609	1443,21	847,8188	0,3854246	0,5758845	454,0032	3,434749	3	1315,563	840,1769	0,3855256	0,5758467	454,0032	3,46577	1	17	1316	840						Untertest4.avi	0	880	547	72	111	1261	739	766	0	Content		1244	729	10155349	2048115189
10172	08:54:29.505	00:00:10.172	610	1507,715	853,2004	0,3865352	0,5755803	456,4596	3,432989	3	1345,349	845,5353	0,3863923	0,5755435	456,4596	3,454899	1	17	1345	846						Untertest4.avi	0	880	547	72	111	1261	739	766	0	Content		1273	735	10172097	2048131937
10189	08:54:29.522	00:00:10.188	611	1434,776	852,0781	0,3863097	0,5752699	455,1659	3,440996	3	1326,545	844,2175	0,3865697	0,575232	455,1659	3,477832	1	17	1327	844						Untertest4.avi	0	880	547	72	111	1261	739	766	0	Content		1255	733	10188720	2048148560
10205	08:54:29.538	00:00:10.205	612	1465,228	849,4377	0,3873963	0,5751594	457,2465	3,521888	3	1338,427	841,6943	0,3875137	0,5751221	457,2465	3,554885	1	17	1338	842						Untertest4.avi	0	880	547	72	111	1261	739	766	0	Content		1266	731	10205344	2048165184
10222	08:54:29.555	00:00:10.221	613	1440,639	855,9631	0,387462	0,5751715	454,8415	3,438735	3	1322,761	848,131	0,387645	0,5751337	454,8415	3,47297	1	17	1323	848						Untertest4.avi	0	880	547	72	111	1261	739	766	0	Content		1251	737	10221971	2048181811
10239	08:54:29.572	00:00:10.238	614	1464,574	861,2527	0,3888319	0,5752067	458,7375	3,545087	3	1355,293	853,2793	0,3890887	0,5751694	458,7375	3,584358	1	17	1355	853						Untertest4.avi	0	880	547	72	111	1261	739	766	0	Content		1283	742	10238720	2048198560
10255	08:54:29.588	00:00:10.255	615	1449,221	858,811	0,3889828	0,5752767	456,2895	3,463086	3	1340,115	850,8613	0,3892418	0,5752389	456,2894	3,500372	1	17	1340	851						Untertest4.avi	0	880	547	72	111	1261	739	766	0	Content		1268	740	10255344	2048215184
10272	08:54:29.605	00:00:10.271	616	1444,21	853,7745	0,3896846	0,5754209	455,5781	3,500677	3	1318,405	845,9907	0,3898067	0,5753833	455,5781	3,532641	1	17	1318	846						Untertest4.avi	0	880	547	72	111	1261	739	766	0	Content		1246	735	10271968	2048231808
10289	08:54:29.622	00:00:10.288	617	1467,377	861,6729	0,3906567	0,5754653	457,4803	3,568515	3	1343,632	853,7485	0,3908034	0,5754279	457,4803	3,602818	1	17	1344	854						Untertest4.avi	0	880	547	72	111	1261	739	766	0	Content		1272	743	10288592	2048248432
10305	08:54:29.638	00:00:10.305	618	1482,13	851,5048	0,3912646	0,5756466	457,9202	3,557508	3	1348,842	843,7343	0,3913415	0,5756095	457,9202	3,588947	1	17	1349	844						Untertest4.avi	0	880	547	72	111	1261	739	766	0	Content		1277	733	10305339	2048265179
10322	08:54:29.655	00:00:10.321	619	1470,442	856,6121	0,3913645	0,5757389	457,181	3,539032	3	1335,259	848,8065	0,391422	0,5757018	457,181	3,569462	1	17	1335	849						Untertest4.avi	0	880	547	72	111	1261	739	766	0	Content		1263	738	10321965	2048281805
10339	08:54:29.672	00:00:10.338	620	1473,887	836,1664	0,3912635	0,5757487	456,8224	3,508044	3	1342,242	828,6383	0,391348	0,5757114	456,8224	3,539132	1	17	1342	829						Untertest4.avi	0	880	547	72	111	1261	739	766	0	Content		1270	718	10338591	2048298431
10355	08:54:29.688	00:00:10.355	621	1464,832	853,2775	0,3912181	0,5756437	457,4521	3,559502	3	1329,903	845,522	0,3912752	0,5756065	457,4521	3,589864	1	17	1330	846						Untertest4.avi	0	880	547	72	111	1261	739	766	0	Content		1258	735	10355214	2048315054
10372	08:54:29.705	00:00:10.371	622	1444,47	854,6482	0,3905536	0,5752239	456,2084	3,508305	3	1335,5	846,7391	0,3908127	0,5751861	456,2084	3,545589	1	17	1336	847						Untertest4.avi	0	880	547	72	111	1261	739	766	0	Content		1264	736	10371963	2048331803
10389	08:54:29.722	00:00:10.388	623	1465,85	859,3574	0,3905779	0,5746671	456,5394	3,562721	3	1333,7	851,5002	0,3906561	0,5746298	456,5394	3,594184	1	17	1334	852						Untertest4.avi	0	880	547	72	111	1261	739	766	0	Content		1262	741	10388587	2048348427
10405	08:54:29.738	00:00:10.405	624	1456,454	851,9691	0,3902514	0,5740719	455,6841	3,537786	3	1322,758	844,2277	0,3903128	0,5740345	455,6841	3,568004	1	17	1323	844						Untertest4.avi	0	880	547	72	111	1261	739	766	0	Content		1251	733	10405211	2048365051
10422	08:54:29.755	00:00:10.421	625	1454,645	848,5288	0,3899905	0,5735409	455,4704	3,514028	3	1345,814	840,6401	0,3902503	0,573503	455,4704	3,551822	1	17	1346	841						Untertest4.avi	0	880	547	72	111	1261	739	766	0	Content		1274	730	10421836	2048381676
10439	08:54:29.772	00:00:10.438	626	1445,779	858,1775	0,3904184	0,5733671	457,0013	3,568486	3	1336,828	850,2029	0,3906768	0,5733294	457,0013	3,606466	1	17	1337	850						Untertest4.avi	0	880	547	72	111	1261	739	766	0	Content		1265	739	10438584	2048398424
10455	08:54:29.788	00:00:10.455	627	1444,42	857,9119	0,3903745	0,5733944	455,2546	3,530294	3	1326,813	850,0051	0,3905627	0,5733566	455,2546	3,565141	1	17	1327	850						Untertest4.avi	0	880	547	72	111	1261	739	766	0	Content		1255	739	10455210	2048415050
10472	08:54:29.805	00:00:10.471	628	1474,211	865,149	0,3908954	0,5735349	455,6772	3,525164	3	1341,316	857,1531	0,390973	0,5734975	455,6772	3,556205	1	17	1341	857						Untertest4.avi	0	880	547	72	111	1261	739	766	0	Content		1269	746	10471837	2048431677
10488	08:54:29.821	00:00:10.488	629	1460,278	849,2781	0,3912652	0,5738332	455,462	3,538312	3	1330,403	841,5369	0,3913591	0,5737958	455,462	3,569748	1	17	1330	842						Untertest4.avi	0	880	547	72	111	1261	739	766	0	Content		1258	731	10488457	2048448297
10505	08:54:29.838	00:00:10.505	630	1470,609	859,1934	0,3921292	0,5741983	457,799	3,544194	3	1340,808	851,2643	0,3922318	0,5741611	457,799	3,576305	1	17	1341	851						Untertest4.avi	0	880	547	72	111	1261	739	766	0	Content		1269	740	10505207	2048465047
10522	08:54:29.855	00:00:10.521	631	1474,096	861,7039	0,3921908	0,5746554	456,5835	3,531805	3	1343,996	853,7682	0,3922911	0,5746181	456,5835	3,563888	1	17	1344	854						Untertest4.avi	0	880	547	72	111	1261	739	766	0	Content		1272	743	10521831	2048481671
10538	08:54:29.871	00:00:10.538	632	1438,695	860,8435	0,3926573	0,5751663	458,625	3,575348	3	1329,327	852,866	0,3929142	0,575129	458,625	3,612966	1	17	1329	853						Untertest4.avi	0	880	547	72	111	1261	739	766	0	Content		1257	742	10538454	2048498294
10555	08:54:29.888	00:00:10.555	633	1469,347	846,2697	0,392932	0,575662	459,4296	3,534037	3	1359,076	838,3633	0,3931882	0,5756246	459,4296	3,57204	1	17	1359	838						Untertest4.avi	0	880	547	72	111	1261	739	766	0	Content		1287	727	10555082	2048514922
10572	08:54:29.905	00:00:10.571	634	1443,829	862,1298	0,3930212	0,5759706	459,9302	3,573436	3	1334,208	854,1483	0,393277	0,5759333	459,9302	3,611518	1	17	1334	854						Untertest4.avi	0	880	547	72	111	1261	739	766	0	Content		1262	743	10571831	2048531671
10588	08:54:29.921	00:00:10.588	635	1454,865	858,9103	0,3927386	0,5764617	459,2311	3,562076	3	1345,075	850,9537	0,392995	0,5764244	459,231	3,600255	1	17	1345	851						Untertest4.avi	0	880	547	72	111	1261	739	766	0	Content		1273	740	10588456	2048548296
10605	08:54:29.938	00:00:10.605	636	1434,78	864,9031	0,3921025	0,5769055	457,1718	3,560142	3	1326,017	856,9825	0,3923608	0,5768679	457,1717	3,598069	1	17	1326	857						Untertest4.avi	0	880	547	72	111	1261	739	766	0	Content		1254	746	10605079	2048564919
10622	08:54:29.955	00:00:10.621	637	1454,969	866,0044	0,3919863	0,5776232	458,1008	3,550184	3	1345,477	858,0481	0,3922437	0,5775857	458,1008	3,588624	1	17	1345	858						Untertest4.avi	0	880	547	72	111	1261	739	766	0	Content		1273	747	10621829	2048581669
10638	08:54:29.971	00:00:10.638	638	1457,63	864,8093	0,3917446	0,5784947	458,6423	3,512579	3	1347,678	856,8456	0,3920015	0,5784572	458,6423	3,550424	1	17	1348	857						Untertest4.avi	0	880	547	72	111	1261	739	766	0	Content		1276	746	10638453	2048598293
10655	08:54:29.988	00:00:10.655	639	1442,741	859,4254	0,3910396	0,5792977	456,7397	3,553901	3	1334,132	851,6047	0,3912983	0,57926	456,7397	3,592218	1	17	1334	852						Untertest4.avi	0	880	547	72	111	1261	739	766	0	Content		1262	741	10655081	2048614921
10672	08:54:30.005	00:00:10.671	640	1466,61	856,5454	0,3908971	0,5799628	456,8624	3,549523	3	1331,234	848,8464	0,3909512	0,5799255	456,8624	3,579705	1	17	1331	849						Untertest4.avi	0	880	547	72	111	1261	739	766	0	Content		1259	738	10671701	2048631541
10688	08:54:30.021	00:00:10.688	641	1511,543	865,5316	0,3911683	0,5804491	459,2171	3,583345	3	1352,075	857,6519	0,3910587	0,5804126	459,2171	3,607457	1	17	1352	858						Untertest4.avi	0	880	547	72	111	1261	739	766	0	Content		1280	747	10688449	2048648289
10705	08:54:30.038	00:00:10.705	642	1440,109	858,9109	0,3900272	0,5807797	458,0064	3,545827	3	1331,047	851,0864	0,3902846	0,5807422	458,0064	3,583456	1	17	1331	851						Untertest4.avi	0	880	547	72	111	1261	739	766	0	Content		1259	740	10705074	2048664914
10722	08:54:30.055	00:00:10.721	643	1478,791	853,8109	0,3895174	0,5808117	457,8091	3,532309	3	1344,968	846,1298	0,3895887	0,5807745	457,8091	3,563255	1	17	1345	846						Untertest4.avi	0	880	547	72	111	1261	739	766	0	Content		1273	735	10721701	2048681541
10738	08:54:30.071	00:00:10.738	644	1463,068	850,0102	0,3886709	0,580623	457,4926	3,535161	3	1332,554	842,3705	0,3887624	0,5805857	457,4926	3,566389	1	17	1333	842						Untertest4.avi	0	880	547	72	111	1261	739	766	0	Content		1261	731	10738321	2048698161
10755	08:54:30.088	00:00:10.755	645	1410,194	804,0328	0,3895541	0,5793524	465,9954	3,575401	3	1300,985	796,4291	0,3898044	0,5793161	465,9954	3,611837	1	18	1301	796						Untertest4.avi	0	880	547	72	111	1229	599	2199	0	Content		1229	685	10755070	2048714910
10772	08:54:30.105	00:00:10.771	646	1423,765	738,1517	0,3882662	0,5781064	461,1829	3,631308	3	1271,633	732,8091	0,3881465	0,5780702	461,1829	3,654469	1	18	1272	733						Untertest4.avi	0	880	547	72	111	1229	599	2199	0	Content		1200	622	10771692	2048731532
10788	08:54:30.121	00:00:10.788	647	1420,961	716,2995	0,3879141	0,5779467	463,0055	3,606127	3	1285,874	710,6054	0,3879349	0,5779105	463,0055	3,634783	1	18	1286	711						Untertest4.avi	0	880	547	72	111	1229	599	2199	0	Content		1214	600	10788317	2048748157
10805	08:54:30.138	00:00:10.804	648	1430,169	719,3696	0,3878721	0,5780469	464,3987	3,652211	3	1292,054	713,7252	0,3878723	0,5780109	464,3987	3,680624	1	18	1292	714						Untertest4.avi	0	880	547	72	111	1229	599	2199	0	Content		1220	603	10804941	2048764781
10822	08:54:30.155	00:00:10.821	649	1438,457	724,0317	0,3879578	0,5782728	466,2474	3,620301	3	1310,14	717,8699	0,3880455	0,5782369	466,2474	3,652084	1	18	1310	718						Untertest4.avi	0	880	547	72	111	1229	599	2199	0	Content		1238	607	10821691	2048781531
10838	08:54:30.171	00:00:10.838	650	1410,483	716,6392	0,3876265	0,5787249	464,1996	3,656687	3	1283,607	710,5224	0,3877116	0,5786887	464,1996	3,688213	1	18	1284	711						Untertest4.avi	0	880	547	72	111	1229	599	2199	0	Content		1212	600	10838318	2048798158
10855	08:54:30.188	00:00:10.854	651	1416,617	730,082	0,3877083	0,579129	463,2835	3,67402	3	1283,03	724,1073	0,3877401	0,5790927	463,2835	3,703638	1	18	1283	724						Untertest4.avi	0	880	547	72	111	1229	599	2199	0	Content		1211	613	10854939	2048814779
10872	08:54:30.205	00:00:10.871	652	1447,472	727,7326	0,388199	0,5795285	463,1439	3,636487	3	1293,641	722,7061	0,3880788	0,5794925	463,1439	3,659854	1	18	1294	723						Untertest4.avi	0	880	547	72	111	1229	599	2199	0	Content		1222	612	10871566	2048831406
10888	08:54:30.221	00:00:10.888	653	1420,966	727,1339	0,3889703	0,5798432	466,5005	3,656819	3	1292,148	720,9297	0,3890493	0,5798073	466,5005	3,688048	1	18	1292	721						Untertest4.avi	0	880	547	72	111	1229	599	2199	0	Content		1220	610	10888317	2048848157
10905	08:54:30.238	00:00:10.904	654	1405,523	724,9858	0,3888777	0,5801578	465,1252	3,630944	3	1285,99	718,452	0,389026	0,5801215	465,1252	3,664596	1	18	1286	718						Untertest4.avi	0	880	547	72	111	1229	599	2199	0	Content		1214	607	10904941	2048864781
10922	08:54:30.255	00:00:10.921	655	1451,938	726,3798	0,3892877	0,5805678	464,9942	3,620265	3	1295,092	721,4697	0,3891492	0,5805321	464,9942	3,642787	1	18	1295	721						Untertest4.avi	0	880	547	72	111	1229	599	2199	0	Content		1223	610	10921564	2048881404
10938	08:54:30.271	00:00:10.938	656	1417,052	725,9028	0,3891378	0,5810078	464,8198	3,625434	3	1283,647	719,9741	0,3891753	0,5809717	464,8198	3,65482	1	18	1284	720						Untertest4.avi	0	880	547	72	111	1229	599	2199	0	Content		1212	609	10938190	2048898030
10955	08:54:30.288	00:00:10.954	657	1454,013	722,278	0,3892586	0,581398	464,5915	3,649316	3	1297,211	717,5007	0,3891199	0,5813622	464,5915	3,671999	1	18	1297	718						Untertest4.avi	0	880	547	72	111	1229	599	2199	0	Content		1225	607	10954938	2048914778
10972	08:54:30.305	00:00:10.971	658	1409,694	730,1165	0,3889788	0,5818456	464,5551	3,665926	3	1278,696	724,0368	0,3890335	0,5818095	464,5551	3,696049	1	18	1279	724						Untertest4.avi	0	880	547	72	111	1229	599	2199	0	Content		1207	613	10971564	2048931404
10988	08:54:30.321	00:00:10.988	659	1447,741	728,8436	0,3888115	0,5820999	463,4828	3,616993	3	1291,408	723,9355	0,3886722	0,582064	463,4828	3,639471	1	18	1291	724						Untertest4.avi	0	880	547	72	111	1229	599	2199	0	Content		1219	613	10988188	2048948028
11005	08:54:30.338	00:00:11.004	660	1440,381	737,8439	0,3884836	0,5823192	462,7338	3,607471	3	1284,436	732,7286	0,3883439	0,5822832	462,7338	3,62981	1	18	1284	733						Untertest4.avi	0	880	547	72	111	1229	599	2199	0	Content		1212	622	11004812	2048964652
11022	08:54:30.355	00:00:11.021	661	1420,99	729,0927	0,3887425	0,5823668	464,7584	3,653587	3	1266,153	723,9833	0,3886038	0,5823311	464,7584	3,67604	1	18	1266	724						Untertest4.avi	0	880	547	72	111	1229	599	2199	0	Content		1194	613	11021561	2048981401
11038	08:54:30.371	00:00:11.038	662	1454,477	730,7028	0,3883879	0,5823468	463,4337	3,557844	3	1297,549	725,8042	0,3882486	0,5823109	463,4337	3,579981	1	18	1298	726						Untertest4.avi	0	880	547	72	111	1229	599	2199	0	Content		1226	615	11038185	2048998025
11055	08:54:30.388	00:00:11.054	663	1441,598	739,6208	0,3883331	0,5822676	463,6573	3,535783	3	1288,72	734,3219	0,3882221	0,5822316	463,6573	3,558877	1	18	1289	734						Untertest4.avi	0	880	547	72	111	1229	599	2199	0	Content		1217	623	11054810	2049014650
11072	08:54:30.405	00:00:11.071	664	1439,052	726,9894	0,3881156	0,582022	463,0875	3,553339	3	1283,332	722,0825	0,3879761	0,581986	463,0875	3,5754	1	18	1283	722						Untertest4.avi	0	880	547	72	111	1229	599	2199	0	Content		1211	611	11071559	2049031399
11088	08:54:30.421	00:00:11.088	665	1428,22	732,1096	0,3882608	0,5816791	464,7463	3,562461	3	1279,741	726,7078	0,3881797	0,5816433	464,7462	3,586812	1	18	1280	727						Untertest4.avi	0	880	547	72	111	1229	599	2199	0	Content		1208	616	11088183	2049048023
11105	08:54:30.438	00:00:11.104	666	1448,684	724,9094	0,3879972	0,5814218	463,7023	3,520316	3	1292,21	720,0764	0,387858	0,581386	463,7023	3,542233	1	18	1292	720						Untertest4.avi	0	880	547	72	111	1229	599	2199	0	Content		1220	609	11104807	2049064647
11121	08:54:30.454	00:00:11.121	667	1451,234	735,1418	0,3879969	0,5811948	464,065	3,516624	3	1294,347	730,0784	0,3878578	0,5811589	464,065	3,538559	1	18	1294	730						Untertest4.avi	0	880	547	72	111	1229	599	2199	0	Content		1222	619	11121431	2049081271
11138	08:54:30.471	00:00:11.138	668	1444,165	720,3506	0,3880023	0,5811232	464,5044	3,514773	3	1292,613	715,3623	0,3879015	0,5810874	464,5044	3,538233	1	18	1293	715						Untertest4.avi	0	880	547	72	111	1229	599	2199	0	Content		1221	604	11138057	2049097897
11155	08:54:30.488	00:00:11.154	669	1447,387	730,8038	0,3879733	0,5811615	464,2066	3,49067	3	1290,771	725,811	0,3878344	0,5811257	464,2066	3,512428	1	18	1291	726						Untertest4.avi	0	880	547	72	111	1229	599	2199	0	Content		1219	615	11154805	2049114645
11171	08:54:30.504	00:00:11.171	670	1449,152	728,4386	0,3880628	0,5812944	464,4672	3,520919	3	1292,521	723,4985	0,387924	0,5812587	464,4672	3,542907	1	18	1293	723						Untertest4.avi	0	880	547	72	111	1229	599	2199	0	Content		1221	612	11171428	2049131268
11188	08:54:30.521	00:00:11.188	671	1430,941	738,9078	0,3878846	0,5816064	463,7449	3,458541	3	1290,863	733,1107	0,3878754	0,5815703	463,7449	3,485037	1	18	1291	733						Untertest4.avi	0	880	547	72	111	1229	599	2199	0	Content		1219	622	11188054	2049147894
11205	08:54:30.538	00:00:11.204	672	1449,337	731,49	0,3884754	0,582062	465,3375	3,461771	3	1292,296	726,4805	0,388337	0,5820264	465,3375	3,483369	1	18	1292	726						Untertest4.avi	0	880	547	72	111	1229	599	2199	0	Content		1220	615	11204803	2049164643
11221	08:54:30.554	00:00:11.221	673	1448,951	731,2036	0,3873387	0,5828422	459,1906	3,440587	3	1293,144	726,4077	0,3871972	0,5828056	459,1906	3,462163	1	18	1293	726						Untertest4.avi	0	880	547	72	111	1229	599	2199	0	Content		1221	615	11221426	2049181266
11238	08:54:30.571	00:00:11.238	674	1475,511	714,7117	0,3848459	0,5833854	447,4848	3,258488	3	1320,197	710,8884	0,3846982	0,583347	447,4848	3,279349	1	18	1320	711						Untertest4.avi	0	880	547	72	111	1229	599	2199	0	Content		1248	600	11238051	2049197891
11255	08:54:30.588	00:00:11.254	675	1467,361	713,0828	0,3854541	0,5837665	449,6388	3,312171	3	1312,324	709,1761	0,3853075	0,5837285	449,6388	3,333279	1	18	1312	709						Untertest4.avi	0	880	547	72	111	1229	599	2199	0	Content		1240	598	11254674	2049214514
11271	08:54:30.604	00:00:11.271	676	1458,215	712,0212	0,3855572	0,5840264	449,8786	3,335997	3	1303,771	708,077	0,3854108	0,5839884	449,8786	3,357139	1	18	1304	708						Untertest4.avi	0	880	547	72	111	1229	599	2199	0	Content		1232	597	11271423	2049231263
11288	08:54:30.621	00:00:11.288	677	1451,779	711,9086	0,3854585	0,5839904	449,3897	3,307481	3	1297,877	707,9378	0,3853119	0,5839522	449,3897	3,328461	1	18	1298	708						Untertest4.avi	0	880	547	72	111	1229	599	2199	0	Content		1226	597	11288046	2049247886
11305	08:54:30.638	00:00:11.304	678	1445,128	713,4473	0,3853635	0,5837702	449,2415	3,328926	3	1291,65	709,3959	0,3852168	0,5837321	449,2415	3,34993	1	18	1292	709						Untertest4.avi	0	880	547	72	111	1229	599	2199	0	Content		1220	598	11304670	2049264510
11321	08:54:30.654	00:00:11.321	679	1444,486	710,8801	0,384829	0,5835772	447,3763	3,252326	3	1291,35	706,9539	0,3846812	0,5835388	447,3763	3,272891	1	18	1291	707						Untertest4.avi	0	880	547	72	111	1229	599	2199	0	Content		1219	596	11321296	2049281136
11338	08:54:30.671	00:00:11.338	680	1460,854	713,2128	0,3847104	0,5832331	447,9715	3,222868	3	1306,399	709,3176	0,384563	0,5831947	447,9715	3,243337	1	18	1306	709						Untertest4.avi	0	880	547	72	111	1229	599	2199	0	Content		1234	598	11338045	2049297885
11355	08:54:30.688	00:00:11.354	681	1451,272	716,2971	0,3844782	0,5829922	448,0762	3,210171	3	1297,461	712,2468	0,3843308	0,5829539	448,0762	3,230558	1	18	1297	712						Untertest4.avi	0	880	547	72	111	1229	599	2199	0	Content		1225	601	11354667	2049314507
11371	08:54:30.704	00:00:11.371	682	1458,008	709,1326	0,3846869	0,5828647	450,4967	3,271747	3	1303,529	705,2111	0,3845409	0,5828268	450,4967	3,292528	1	18	1304	705						Untertest4.avi	0	880	547	72	111	1229	599	2199	0	Content		1232	594	11371294	2049331134
11388	08:54:30.721	00:00:11.387	683	1457,872	709,795	0,3843496	0,5828031	450,0889	3,249895	3	1303,46	705,8695	0,3842033	0,5827651	450,0889	3,270554	1	18	1303	706						Untertest4.avi	0	880	547	72	111	1229	599	2199	0	Content		1231	595	11387919	2049347759
11405	08:54:30.738	00:00:11.404	684	1444,345	714,0187	0,3839214	0,5828605	449,0996	3,249674	3	1290,936	709,9335	0,3837745	0,5828224	449,0996	3,270209	1	18	1291	710						Untertest4.avi	0	880	547	72	111	1229	599	2199	0	Content		1219	599	11404665	2049364505
11421	08:54:30.754	00:00:11.421	685	1443,508	715,3056	0,3835061	0,5830831	447,5764	3,216262	3	1290,385	711,2422	0,3833584	0,5830447	447,5764	3,236611	1	18	1290	711						Untertest4.avi	0	880	547	72	111	1229	599	2199	0	Content		1218	600	11421290	2049381130
11438	08:54:30.771	00:00:11.437	686	1445,063	713,5347	0,3835993	0,5832001	448,0827	3,195327	3	1291,816	709,5068	0,3834519	0,5831618	448,0827	3,215623	1	18	1292	710						Untertest4.avi	0	880	547	72	111	1229	599	2199	0	Content		1220	599	11437915	2049397755
11455	08:54:30.788	00:00:11.454	687	1455,663	713,8964	0,3840135	0,5832589	449,7638	3,206394	3	1301,359	709,8776	0,3838671	0,5832208	449,7638	3,226792	1	18	1301	710						Untertest4.avi	0	880	547	72	111	1229	599	2199	0	Content		1229	599	11454538	2049414378
11471	08:54:30.804	00:00:11.471	688	1460,636	711,9404	0,3842038	0,583248	450,2666	3,195578	3	1305,94	707,9862	0,3840576	0,58321	450,2666	3,215967	1	18	1306	708						Untertest4.avi	0	880	547	72	111	1229	599	2199	0	Content		1234	597	11471288	2049431128
11488	08:54:30.821	00:00:11.487	689	1466,056	715,2173	0,3844634	0,5831751	450,9579	3,190453	3	1310,765	711,1953	0,3843176	0,5831372	450,9579	3,210824	1	18	1311	711						Untertest4.avi	0	880	547	72	111	1229	599	2199	0	Content		1239	600	11487913	2049447753
11505	08:54:30.838	00:00:11.504	690	1465,04	711,1057	0,3844214	0,5831072	449,9258	3,197878	3	1310,04	707,2177	0,384275	0,5830693	449,9258	3,218255	1	18	1310	707						Untertest4.avi	0	880	547	72	111	1229	599	2199	0	Content		1238	596	11504536	2049464376
11521	08:54:30.854	00:00:11.521	691	1457,207	709,4154	0,3847187	0,5829523	450,612	3,237808	3	1302,772	705,4778	0,3845727	0,5829144	450,612	3,258442	1	18	1303	705						Untertest4.avi	0	880	547	72	111	1229	599	2199	0	Content		1231	594	11521162	2049481002
11538	08:54:30.871	00:00:11.537	692	1476,639	715,1205	0,3845981	0,5829255	448,9102	3,179357	3	1320,932	711,2388	0,3844512	0,5828873	448,9102	3,199757	1	18	1321	711						Untertest4.avi	0	880	547	72	111	1229	599	2199	0	Content		1249	600	11537911	2049497751
11555	08:54:30.888	00:00:11.554	693	1447,814	715,7093	0,3845716	0,5829362	447,9603	3,213075	3	1294,267	711,6534	0,3844241	0,5828979	447,9603	3,233458	1	18	1294	712						Untertest4.avi	0	880	547	72	111	1229	599	2199	0	Content		1222	601	11554538	2049514378
11571	08:54:30.904	00:00:11.571	694	1458,876	704,3065	0,384892	0,5828442	448,2072	3,179881	3	1304,737	700,6001	0,3847447	0,5828059	448,2072	3,200208	1	18	1305	701						Untertest4.avi	0	880	547	72	111	1229	599	2199	0	Content		1233	590	11571161	2049531001
11588	08:54:30.921	00:00:11.587	695	1464,083	700,8511	0,3850285	0,5825084	448,2545	3,204831	3	1309,59	697,2663	0,3848812	0,5824702	448,2545	3,225272	1	18	1310	697						Untertest4.avi	0	880	547	72	111	1229	599	2199	0	Content		1238	586	11587782	2049547622
11605	08:54:30.938	00:00:11.604	696	1456,017	715,286	0,3854144	0,582001	449,3	3,255371	3	1301,73	711,2255	0,3852677	0,5819629	449,3	3,276093	1	18	1302	711						Untertest4.avi	0	880	547	72	111	1229	599	2199	0	Content		1230	600	11604532	2049564372
11621	08:54:30.954	00:00:11.621	697	1448,027	712,7098	0,3854904	0,5814322	448,5141	3,261152	3	1294,369	708,6818	0,3853433	0,581394	448,5141	3,281765	1	18	1294	709						Untertest4.avi	0	880	547	72	111	1229	599	2199	0	Content		1222	598	11621157	2049580997
11638	08:54:30.971	00:00:11.637	698	1466,093	710,2642	0,386044	0,5808845	449,931	3,305247	3	1311,089	706,3506	0,3858976	0,5808465	449,931	3,326301	1	18	1311	706						Untertest4.avi	0	880	547	72	111	1229	599	2199	0	Content		1239	595	11637785	2049597625
11654	08:54:30.987	00:00:11.654	699	1463,946	710,3527	0,3863502	0,5805575	449,7987	3,327172	3	1309,104	706,4202	0,3862037	0,5805195	449,7987	3,348328	1	18	1309	706						Untertest4.avi	0	880	547	72	111	1229	599	2199	0	Content		1237	595	11654404	2049614244
11671	08:54:31.004	00:00:11.671	700	1459,803	707,2607	0,3862344	0,5802693	447,7639	3,285601	3	1305,541	703,453	0,3860869	0,580231	447,7639	3,306446	1	18	1306	703						Untertest4.avi	0	880	547	72	111	1229	599	2199	0	Content		1234	592	11671154	2049630994
11688	08:54:31.021	00:00:11.687	701	1453,467	716,5438	0,3867078	0,5800764	448,8376	3,292595	3	1299,287	712,4196	0,3865608	0,5800382	448,8376	3,313453	1	18	1299	712						Untertest4.avi	0	880	547	72	111	1229	599	2199	0	Content		1227	601	11687780	2049647620
11704	08:54:31.037	00:00:11.704	702	1449,66	709,1503	0,3867622	0,5802398	447,931	3,338353	3	1296,035	705,2173	0,3866147	0,5802015	447,931	3,359407	1	18	1296	705						Untertest4.avi	0	880	547	72	111	1229	599	2199	0	Content		1224	594	11704404	2049664244
11721	08:54:31.054	00:00:11.721	703	1471,384	708,6992	0,3873372	0,5803855	449,78	3,356755	3	1315,984	704,8622	0,3871907	0,5803475	449,78	3,378099	1	18	1316	705						Untertest4.avi	0	880	547	72	111	1229	599	2199	0	Content		1244	594	11721032	2049680872
11738	08:54:31.071	00:00:11.737	704	1470,318	709,6072	0,3873336	0,580635	449,0331	3,369856	3	1315,154	705,7675	0,3871867	0,5805969	449,0331	3,391309	1	18	1315	706						Untertest4.avi	0	880	547	72	111	1229	599	2199	0	Content		1243	595	11737777	2049697617
11754	08:54:31.087	00:00:11.754	705	1457,026	708,1762	0,387237	0,5807866	447,876	3,370368	3	1302,969	704,3281	0,3870895	0,5807483	447,876	3,391698	1	18	1303	704						Untertest4.avi	0	880	547	72	111	1229	599	2199	0	Content		1231	593	11754405	2049714245
11771	08:54:31.104	00:00:11.771	706	1459,847	704,9268	0,3874429	0,581033	448,3772	3,403524	3	1305,676	701,1565	0,3872957	0,5809948	448,3772	3,425133	1	18	1306	701						Untertest4.avi	0	880	547	72	111	1229	599	2199	0	Content		1234	590	11771027	2049730867
11788	08:54:31.121	00:00:11.787	707	1452,377	705,3265	0,387557	0,5812299	448,4922	3,384889	3	1298,575	701,5042	0,3874099	0,5811917	448,4922	3,40626	1	18	1299	702						Untertest4.avi	0	880	547	72	111	1229	599	2199	0	Content		1227	591	11787665	2049747505
11804	08:54:31.137	00:00:11.804	708	1461,349	720,7505	0,3873875	0,5815122	447,1214	3,381038	3	1306,836	716,6638	0,3872396	0,5814738	447,1214	3,402416	1	18	1307	717						Untertest4.avi	0	880	547	72	111	1229	599	2199	0	Content		1235	606	11804401	2049764241
11821	08:54:31.154	00:00:11.821	709	1463,654	721,2845	0,3876671	0,5815384	447,851	3,385564	3	1308,878	717,1727	0,3875196	0,5815001	447,851	3,407021	1	18	1309	717						Untertest4.avi	0	880	547	72	111	1229	599	2199	0	Content		1237	606	11821026	2049780866
11838	08:54:31.171	00:00:11.837	710	1467,931	714,6583	0,3877521	0,5813786	447,9099	3,362607	3	1312,918	710,7393	0,3876046	0,5813403	447,9099	3,383948	1	18	1313	711						Untertest4.avi	0	880	547	72	111	1229	599	2199	0	Content		1241	600	11837664	2049797504
11854	08:54:31.187	00:00:11.854	711	1462,894	705,8792	0,3877932	0,5811827	448,0797	3,341836	3	1308,375	702,1369	0,3876458	0,5811445	448,0797	3,363062	1	18	1308	702						Untertest4.avi	0	880	547	72	111	1229	599	2199	0	Content		1236	591	11854273	2049814113
11871	08:54:31.204	00:00:11.871	712	1450	708,0043	0,3876894	0,5810215	447,8683	3,412753	3	1296,477	704,1116	0,3875419	0,5809833	447,8683	3,434299	1	18	1296	704						Untertest4.avi	0	880	547	72	111	1229	599	2199	0	Content		1224	593	11871023	2049830863
11888	08:54:31.221	00:00:11.887	713	1470,009	712,2018	0,387531	0,580688	447,9593	3,355048	3	1314,934	708,3387	0,3873835	0,5806497	447,9593	3,376398	1	18	1315	708						Untertest4.avi	0	880	547	72	111	1229	599	2199	0	Content		1243	597	11887663	2049847503
11904	08:54:31.237	00:00:11.904	714	1464,077	705,1401	0,3873828	0,5803618	448,3811	3,377536	3	1309,532	701,3875	0,3872356	0,5803236	448,3811	3,398984	1	18	1310	701						Untertest4.avi	0	880	547	72	111	1229	599	2199	0	Content		1238	590	11904273	2049864113
11921	08:54:31.254	00:00:11.920	715	1460,281	710,777	0,387295	0,5801982	449,8067	3,333833	3	1317,513	706,2502	0,3872502	0,58016	449,8067	3,358933	1	18	1318	706						Untertest4.avi	0	880	547	72	111	1229	599	2199	0	Content		1246	595	11920898	2049880738
11938	08:54:31.271	00:00:11.937	716	1444,638	714,7186	0,3867421	0,5800546	447,9281	3,360796	3	1291,328	710,6052	0,3865947	0,5800163	447,9281	3,381985	1	18	1291	711						Untertest4.avi	0	880	547	72	111	1229	599	2199	0	Content		1219	600	11937656	2049897496
11954	08:54:31.287	00:00:11.954	717	1443,566	716,2777	0,3866693	0,5800537	448,8063	3,369107	3	1290,128	712,0907	0,3865223	0,5800156	448,8063	3,390295	1	18	1290	712						Untertest4.avi	0	880	547	72	111	1229	599	2199	0	Content		1218	601	11954269	2049914109
11971	08:54:31.304	00:00:11.970	718	1450,103	714,2356	0,3863021	0,5801122	447,7879	3,352521	3	1296,481	710,1747	0,3861545	0,5800739	447,7879	3,373707	1	18	1296	710						Untertest4.avi	0	880	547	72	111	1229	599	2199	0	Content		1224	599	11970896	2049930736
11988	08:54:31.321	00:00:11.987	719	1455,852	715,3169	0,3858117	0,5801017	445,9887	3,270552	3	1301,975	711,3419	0,3856631	0,5800632	445,9887	3,291244	1	18	1302	711						Untertest4.avi	0	880	547	72	111	1229	599	2199	0	Content		1230	600	11987659	2049947499
12004	08:54:31.337	00:00:12.004	720	1492,97	707,5289	0,3866081	0,5802422	449,9809	3,28201	3	1336,05	703,8583	0,3864617	0,5802043	449,9809	3,30313	1	18	1336	704						Untertest4.avi	0	880	547	72	111	1229	599	2199	0	Content		1264	593	12004269	2049964109
12021	08:54:31.354	00:00:12.020	721	1475,134	708,7572	0,3861414	0,5803838	447,3807	3,264791	3	1319,934	705,0255	0,3859936	0,5803455	447,3807	3,285741	1	18	1320	705						Untertest4.avi	0	880	547	72	111	1229	599	2199	0	Content		1248	594	12020892	2049980732
12038	08:54:31.371	00:00:12.037	722	1461,399	710,8926	0,3866749	0,5807128	448,8772	3,276783	3	1306,724	706,9784	0,386528	0,5806747	448,8772	3,297575	1	18	1307	707						Untertest4.avi	0	880	547	72	111	1229	599	2199	0	Content		1235	596	12037515	2049997355
12054	08:54:31.387	00:00:12.054	723	1451,51	705,0859	0,386962	0,5810969	448,3648	3,268761	3	1297,727	701,2719	0,3868147	0,5810587	448,3648	3,289498	1	18	1298	701						Untertest4.avi	0	880	547	72	111	1229	599	2199	0	Content		1226	590	12054138	2050013978
12071	08:54:31.404	00:00:12.070	724	1463,826	713,2621	0,3872319	0,5812243	447,5503	3,246382	3	1309,104	709,3671	0,3870842	0,5811859	447,5503	3,267054	1	18	1309	709						Untertest4.avi	0	880	547	72	111	1229	599	2199	0	Content		1237	598	12070888	2050030728
12088	08:54:31.421	00:00:12.087	725	1459,462	711,9076	0,3876863	0,5812981	447,7085	3,279949	3	1305,021	708,0151	0,3875387	0,5812598	447,7085	3,300757	1	18	1305	708						Untertest4.avi	0	880	547	72	111	1229	599	2199	0	Content		1233	597	12087512	2050047352
12104	08:54:31.437	00:00:12.104	726	1479,26	713,7204	0,3880135	0,5815127	447,9307	3,203773	3	1323,24	709,9199	0,387866	0,5814745	447,9307	3,224271	1	18	1323	710						Untertest4.avi	0	880	547	72	111	1229	599	2199	0	Content		1251	599	12104134	2050063974
12121	08:54:31.454	00:00:12.120	727	1445,603	709,6976	0,3882919	0,5818624	449,4001	3,250997	3	1314,015	704,6798	0,3883368	0,5818239	449,4001	3,278738	1	18	1314	705						Untertest4.avi	0	880	547	72	111	1229	599	2199	0	Content		1242	594	12120883	2050080723
12138	08:54:31.471	00:00:12.137	728	1454,617	713,7189	0,3884137	0,5821676	449,0223	3,272236	3	1300,118	709,7317	0,3882668	0,5821295	449,0223	3,292883	1	18	1300	710						Untertest4.avi	0	880	547	72	111	1229	599	2199	0	Content		1228	599	12137504	2050097344
12154	08:54:31.487	00:00:12.154	729	1481,073	699,43	0,3883016	0,5822719	448,833	3,205739	3	1325,059	696,0026	0,3881547	0,5822337	448,833	3,226302	1	18	1325	696						Untertest4.avi	0	880	547	72	111	1229	599	2199	0	Content		1253	585	12154127	2050113967
12171	08:54:31.504	00:00:12.170	730	1457,874	712,4408	0,3882796	0,5821063	449,5401	3,233227	3	1303,113	708,4858	0,388133	0,5820683	449,5401	3,253732	1	18	1303	708						Untertest4.avi	0	880	547	72	111	1229	599	2199	0	Content		1231	597	12170752	2050130592
12188	08:54:31.521	00:00:12.187	731	1413,916	715,7411	0,3876963	0,5818833	448,2975	3,279024	3	1280,466	710,6392	0,3877097	0,5818447	448,2975	3,305321	1	18	1280	711						Untertest4.avi	0	880	547	72	111	1229	599	2199	0	Content		1208	600	12187502	2050147342
12204	08:54:31.537	00:00:12.204	732	1460,044	714,848	0,3877371	0,5814706	448,2824	3,223817	3	1305,382	710,8711	0,3875899	0,5814324	448,2824	3,244343	1	18	1305	711						Untertest4.avi	0	880	547	72	111	1229	599	2199	0	Content		1233	600	12204125	2050163965
12221	08:54:31.554	00:00:12.220	733	1455,389	712,6238	0,3873883	0,581129	447,2117	3,214225	3	1301,248	708,7039	0,3872405	0,5810905	447,2117	3,234633	1	18	1301	709						Untertest4.avi	0	880	547	72	111	1229	599	2199	0	Content		1229	598	12220749	2050180589
12237	08:54:31.570	00:00:12.237	734	1458,953	702,0425	0,3876726	0,5808277	448,9132	3,237398	3	1304,525	698,3417	0,3875257	0,5807896	448,9132	3,257999	1	18	1305	698						Untertest4.avi	0	880	547	72	111	1229	599	2199	0	Content		1233	587	12237374	2050197214
12254	08:54:31.587	00:00:12.254	735	1445,151	709,6335	0,3877428	0,5807616	449,3387	3,262357	3	1291,478	705,6272	0,3875962	0,5807235	449,3387	3,282998	1	18	1291	706						Untertest4.avi	0	880	547	72	111	1229	599	2199	0	Content		1219	595	12254119	2050213959
12271	08:54:31.604	00:00:12.270	736	1455,973	707,0003	0,3877437	0,5808294	449,3027	3,267514	3	1301,652	703,1342	0,387597	0,5807913	449,3027	3,288288	1	18	1302	703						Untertest4.avi	0	880	547	72	111	1229	599	2199	0	Content		1230	592	12270746	2050230586
12287	08:54:31.620	00:00:12.287	737	1468,438	708,3438	0,3877301	0,5811388	449,1429	3,243375	3	1313,191	704,5494	0,3875833	0,5811008	449,1429	3,264062	1	18	1313	705						Untertest4.avi	0	880	547	72	111	1229	599	2199	0	Content		1241	594	12287372	2050247212
12304	08:54:31.637	00:00:12.303	738	1460,161	707,4208	0,3877431	0,5815263	449,1255	3,259959	3	1305,521	703,6002	0,3875962	0,5814883	449,1255	3,280679	1	18	1306	704						Untertest4.avi	0	880	547	72	111	1229	599	2199	0	Content		1234	593	12303994	2050263834
12321	08:54:31.654	00:00:12.320	739	1459,292	721,1805	0,3875923	0,5820203	448,0856	3,25681	3	1304,658	717,0542	0,387445	0,581982	448,0856	3,277531	1	18	1305	717						Untertest4.avi	0	880	547	72	111	1229	599	2199	0	Content		1233	606	12320744	2050280584
12337	08:54:31.670	00:00:12.337	740	1470	723,1245	0,387882	0,5824946	449,1469	3,30328	3	1314,417	718,9897	0,3877352	0,5824565	449,1469	3,324311	1	18	1314	719						Untertest4.avi	0	880	547	72	111	1229	599	2199	0	Content		1242	608	12337369	2050297209
12354	08:54:31.687	00:00:12.353	741	1463,755	709,6482	0,3878383	0,5830612	448,9506	3,256074	3	1308,866	705,8351	0,3876913	0,583023	448,9506	3,276823	1	18	1309	706						Untertest4.avi	0	880	547	72	111	1229	599	2199	0	Content		1237	595	12353994	2050313834
12371	08:54:31.704	00:00:12.370	742	1460,747	703,4338	0,3874553	0,5837064	447,2606	3,245606	3	1306,423	699,8364	0,3873075	0,5836679	447,2606	3,266232	1	18	1306	700						Untertest4.avi	0	880	547	72	111	1229	599	2199	0	Content		1234	589	12370620	2050330460
12387	08:54:31.720	00:00:12.387	743	1458,332	705,8616	0,3877535	0,5844172	448,8817	3,269387	3	1303,968	702,1312	0,3876065	0,5843791	448,8817	3,29022	1	18	1304	702						Untertest4.avi	0	880	547	72	111	1229	599	2199	0	Content		1232	591	12387368	2050347208
12404	08:54:31.737	00:00:12.403	744	1455,429	713,0854	0,3879661	0,5848435	450,1429	3,35121	3	1301,008	709,1129	0,3878198	0,5848055	450,1429	3,372477	1	18	1301	709						Untertest4.avi	0	880	547	72	111	1229	599	2199	0	Content		1229	598	12403993	2050363833
12421	08:54:31.754	00:00:12.420	745	1459,05	712,613	0,3879502	0,5849031	450,3702	3,337043	3	1304,267	708,677	0,387804	0,5848651	450,3702	3,358194	1	18	1304	709						Untertest4.avi	0	880	547	72	111	1229	599	2199	0	Content		1232	598	12420623	2050380463
12437	08:54:31.770	00:00:12.437	746	1467,006	706,1798	0,3879239	0,5846742	450,832	3,311321	3	1311,658	702,4436	0,387778	0,5846363	450,832	3,332351	1	18	1312	702						Untertest4.avi	0	880	547	72	111	1229	599	2199	0	Content		1240	591	12437240	2050397080
12454	08:54:31.787	00:00:12.453	747	1452,102	722,9666	0,3876404	0,5841688	450,7869	3,322278	3	1297,424	718,7079	0,3874945	0,5841309	450,7869	3,343187	1	18	1297	719						Untertest4.avi	0	880	547	72	111	1229	599	2199	0	Content		1225	608	12453990	2050413830
12471	08:54:31.804	00:00:12.470	748	1452,24	720,9645	0,3870957	0,5837834	449,3778	3,332069	3	1297,966	716,7862	0,386949	0,5837454	449,3778	3,353122	1	18	1298	717						Untertest4.avi	0	880	547	72	111	1229	599	2199	0	Content		1226	606	12470617	2050430457
12487	08:54:31.820	00:00:12.487	749	1463,166	717,0862	0,3870332	0,5835639	450,6321	3,302062	3	1308,044	713,023	0,3868872	0,583526	450,6321	3,323077	1	18	1308	713						Untertest4.avi	0	880	547	72	111	1229	599	2199	0	Content		1236	602	12487239	2050447079
12504	08:54:31.837	00:00:12.503	750	1447,618	710,9818	0,3861713	0,5835355	447,8893	3,303403	3	1294,134	707,0596	0,3860238	0,5834972	447,8893	3,324273	1	18	1294	707						Untertest4.avi	0	880	547	72	111	1229	599	2199	0	Content		1222	596	12503986	2050463826
12521	08:54:31.854	00:00:12.520	751	1446,07	711,1525	0,3864429	0,5835857	450,1555	3,315503	3	1292,325	707,134	0,3862967	0,5835478	450,1555	3,336441	1	18	1292	707						Untertest4.avi	0	880	547	72	111	1229	599	2199	0	Content		1220	596	12520617	2050480457
12537	08:54:31.870	00:00:12.537	752	1468,409	710,8884	0,3862455	0,5836986	449,7522	3,294143	3	1313,231	707,0458	0,386099	0,5836606	449,7522	3,315151	1	18	1313	707						Untertest4.avi	0	880	547	72	111	1229	599	2199	0	Content		1241	596	12537234	2050497074
12554	08:54:31.887	00:00:12.553	753	1465,653	717,1097	0,3862557	0,5839561	450,0502	3,288449	3	1310,428	713,0928	0,3861094	0,5839181	450,0502	3,309339	1	18	1310	713						Untertest4.avi	0	880	547	72	111	1229	599	2199	0	Content		1238	602	12553861	2050513701
12571	08:54:31.904	00:00:12.570	754	1466,159	717,6568	0,3861857	0,5843303	449,6721	3,264146	3	1310,94	713,6517	0,3860392	0,5842923	449,6721	3,284916	1	18	1311	714						Untertest4.avi	0	880	547	72	111	1229	599	2199	0	Content		1239	603	12570612	2050530452
12587	08:54:31.920	00:00:12.587	755	1447,088	720,782	0,386095	0,5847332	449,1175	3,306187	3	1293,245	716,6012	0,3859482	0,584695	449,1175	3,327049	1	18	1293	717						Untertest4.avi	0	880	547	72	111	1229	599	2199	0	Content		1221	606	12587234	2050547074
12604	08:54:31.937	00:00:12.603	756	1478,907	721,0299	0,3861435	0,5852888	449,2745	3,21978	3	1322,716	717,0609	0,3859968	0,5852506	449,2745	3,240349	1	18	1323	717						Untertest4.avi	0	880	547	72	111	1229	599	2199	0	Content		1251	606	12603860	2050563700
12620	08:54:31.953	00:00:12.620	757	1458,633	719,2323	0,3859656	0,586065	448,4984	3,265604	3	1304,061	715,22	0,3858185	0,5860267	448,4984	3,286281	1	18	1304	715						Untertest4.avi	0	880	547	72	111	1229	599	2199	0	Content		1232	604	12620483	2050580323
12637	08:54:31.970	00:00:12.637	758	1444,209	723,5048	0,386015	0,587085	448,4892	3,325465	3	1290,645	719,3101	0,3858679	0,5870467	448,4892	3,346422	1	18	1291	719						Untertest4.avi	0	880	547	72	111	1229	599	2199	0	Content		1219	608	12637107	2050596947
12654	08:54:31.987	00:00:12.653	759	1468,952	708,6609	0,386482	0,5880392	450,037	3,243398	3	1313,576	704,977	0,3863357	0,5880011	450,037	3,264048	1	18	1314	705						Untertest4.avi	0	880	547	72	111	1229	599	2199	0	Content		1242	594	12653857	2050613697
12670	08:54:32.003	00:00:12.670	760	1464,457	716,246	0,3862844	0,5888773	447,701	3,334664	3	1309,839	712,4247	0,3861369	0,5888388	447,701	3,35589	1	18	1310	712						Untertest4.avi	0	880	547	72	111	1229	599	2199	0	Content		1238	601	12670487	2050630327
12687	08:54:32.020	00:00:12.687	761	1450,22	724,2256	0,3869928	0,5896213	449,231	3,331437	3	1295,988	720,09	0,386846	0,589583	449,231	3,352416	1	18	1296	720						Untertest4.avi	0	880	547	72	111	1229	599	2199	0	Content		1224	609	12687104	2050646944
12704	08:54:32.037	00:00:12.703	762	1468,432	714,3868	0,3875583	0,5901288	450,7236	3,343091	3	1312,961	710,569	0,3874124	0,5900908	450,7236	3,364353	1	18	1313	711						Untertest4.avi	0	880	547	72	111	1229	599	2199	0	Content		1241	600	12703855	2050663695
12720	08:54:32.053	00:00:12.720	763	1443,122	715,4532	0,3868376	0,5903875	446,4417	3,311066	3	1290,049	711,5931	0,3866893	0,5903488	446,4417	3,331952	1	18	1290	712						Untertest4.avi	0	880	547	72	111	1229	599	2199	0	Content		1218	601	12720477	2050680317
12737	08:54:32.070	00:00:12.737	764	1464,224	709,0897	0,3871595	0,5903928	447,5551	3,299874	3	1309,626	705,4978	0,3870118	0,5903543	447,5551	3,320869	1	18	1310	705						Untertest4.avi	0	880	547	72	111	1229	599	2199	0	Content		1238	594	12737103	2050696943
12754	08:54:32.087	00:00:12.753	765	1465,466	712,1694	0,3871936	0,5901556	447,9783	3,33273	3	1310,617	708,4911	0,3870461	0,5901172	447,9783	3,353838	1	18	1311	708						Untertest4.avi	0	880	547	72	111	1229	599	2199	0	Content		1239	597	12753728	2050713568
12770	08:54:32.103	00:00:12.770	766	1460,718	711,4209	0,3874618	0,5898014	450,2842	3,363518	3	1305,93	707,6296	0,3873156	0,5897633	450,2842	3,384837	1	18	1306	708						Untertest4.avi	0	880	547	72	111	1229	599	2199	0	Content		1234	597	12770476	2050730316
12787	08:54:32.120	00:00:12.787	767	1463,062	704,5115	0,3866363	0,5893772	447,6407	3,373689	3	1308,794	700,9847	0,3864887	0,5893387	447,6407	3,39514	1	18	1309	701						Untertest4.avi	0	880	547	72	111	1229	599	2199	0	Content		1237	590	12787101	2050746941
12804	08:54:32.137	00:00:12.803	768	1461,51	715,1599	0,3860289	0,5890091	446,7269	3,352462	3	1307,268	711,3837	0,3858807	0,5889705	446,7269	3,373727	1	18	1307	711						Untertest4.avi	0	880	547	72	111	1229	599	2199	0	Content		1235	600	12803727	2050763567
12820	08:54:32.153	00:00:12.820	769	1448,557	716,8075	0,3857172	0,5888264	447,1749	3,381865	3	1295,139	712,8792	0,3855694	0,5887879	447,1749	3,403179	1	18	1295	713						Untertest4.avi	0	880	547	72	111	1229	599	2199	0	Content		1223	602	12820349	2050780189
12837	08:54:32.170	00:00:12.837	770	1450,897	707,3513	0,3851506	0,5888194	446,392	3,277861	3	1297,488	703,7114	0,3850023	0,5887807	446,392	3,298554	1	18	1297	704						Untertest4.avi	0	880	547	72	111	1229	599	2199	0	Content		1225	593	12837102	2050796942
12854	08:54:32.187	00:00:12.853	771	1436,902	713,8781	0,3848307	0,5888666	446,5517	3,342566	3	1284,41	709,9634	0,3846825	0,588828	446,5517	3,363545	1	18	1284	710						Untertest4.avi	0	880	547	72	111	1229	599	2199	0	Content		1212	599	12853722	2050813562
12870	08:54:32.203	00:00:12.870	772	1438,53	719,3043	0,3840974	0,5889535	444,4343	3,277375	3	1286,223	715,3439	0,383948	0,5889145	444,4343	3,298061	1	18	1286	715						Untertest4.avi	0	880	547	72	111	1229	599	2199	0	Content		1214	604	12870346	2050830186
12887	08:54:32.220	00:00:12.887	773	1458,816	709,8163	0,384675	0,5889696	448,1185	3,246067	3	1304,579	706,1087	0,3845277	0,5889312	448,1185	3,26667	1	18	1305	706						Untertest4.avi	0	880	547	72	111	1229	599	2199	0	Content		1233	595	12887096	2050846936
12904	08:54:32.237	00:00:12.903	774	1447,798	711,2816	0,3844097	0,5893405	447,3254	3,211774	3	1294,449	707,493	0,3842619	0,5893019	447,3254	3,232158	1	18	1294	707						Untertest4.avi	0	880	547	72	111	1229	599	2199	0	Content		1222	596	12903721	2050863561
12920	08:54:32.253	00:00:12.920	775	1454,565	716,5914	0,3843839	0,5899614	447,2817	3,164171	3	1300,586	712,7397	0,3842361	0,5899228	447,2817	3,184302	1	18	1301	713						Untertest4.avi	0	880	547	72	111	1229	599	2199	0	Content		1229	602	12920345	2050880185
12937	08:54:32.270	00:00:12.936	776	1435,786	703,5925	0,3829159	0,5906609	439,8875	3,115682	3	1284,642	700,2041	0,382764	0,5906211	439,8875	3,135471	1	18	1285	700						Untertest4.avi	0	880	547	72	111	1229	599	2199	0	Content		1213	589	12936970	2050896810
12954	08:54:32.287	00:00:12.953	777	-1024	-768	-1	-1	-1	-1	4	-1024	-768	-1	-1	-1	-1	4		0	0						Untertest4.avi	0	880	547	72	111				0	Content		-72	-111	12953594	2050913434
12970	08:54:32.303	00:00:12.970	778	-1024	-768	-1	-1	-1	-1	4	-1024	-768	-1	-1	-1	-1	4		0	0						Untertest4.avi	0	880	547	72	111				0	Content		-72	-111	12970343	2050930183
12987	08:54:32.320	00:00:12.986	779	-1024	-768	-1	-1	-1	-1	4	-1024	-768	-1	-1	-1	-1	4		0	0						Untertest4.avi	0	880	547	72	111				0	Content		-72	-111	12986967	2050946807
13004	08:54:32.337	00:00:13.003	780	-1024	-768	-1	-1	-1	-1	4	-1024	-768	-1	-1	-1	-1	4		0	0						Untertest4.avi	0	880	547	72	111				0	Content		-72	-111	13003589	2050963429
13020	08:54:32.353	00:00:13.020	781	-1024	-768	-1	-1	-1	-1	4	-1024	-768	-1	-1	-1	-1	4		0	0						Untertest4.avi	0	880	547	72	111				0	Content		-72	-111	13020219	2050980059
13037	08:54:32.370	00:00:13.036	782	-1024	-768	-1	-1	-1	-1	4	-1024	-768	-1	-1	-1	-1	4		0	0						Untertest4.avi	0	880	547	72	111				0	Content		-72	-111	13036967	2050996807
13054	08:54:32.387	00:00:13.053	783	-1024	-768	-1	-1	-1	-1	4	-1024	-768	-1	-1	-1	-1	4		0	0						Untertest4.avi	0	880	547	72	111				0	Content		-72	-111	13053587	2051013427
13070	08:54:32.403	00:00:13.070	784	-1024	-768	-1	-1	-1	-1	4	-1024	-768	-1	-1	-1	-1	4		0	0						Untertest4.avi	0	880	547	72	111				0	Content		-72	-111	13070213	2051030053
13087	08:54:32.420	00:00:13.086	785	-1024	-768	-1	-1	-1	-1	4	-1024	-768	-1	-1	-1	-1	4		0	0						Untertest4.avi	0	880	547	72	111				0	Content		-72	-111	13086880	2051046720
13104	08:54:32.437	00:00:13.103	786	-1024	-768	-1	-1	-1	-1	4	-1024	-768	-1	-1	-1	-1	4		0	0						Untertest4.avi	0	880	547	72	111				0	Content		-72	-111	13103545	2051063385
13120	08:54:32.453	00:00:13.120	787	-1024	-768	-1	-1	-1	-1	4	-1024	-768	-1	-1	-1	-1	4		0	0						Untertest4.avi	0	880	547	72	111				0	Content		-72	-111	13120212	2051080052
13137	08:54:32.470	00:00:13.136	788	-1024	-768	-1	-1	-1	-1	4	-1024	-768	-1	-1	-1	-1	4		0	0						Untertest4.avi	0	880	547	72	111				0	Content		-72	-111	13136836	2051096676
13154	08:54:32.487	00:00:13.153	789	-1024	-768	-1	-1	-1	-1	4	-1024	-768	-1	-1	-1	-1	4		0	0						Untertest4.avi	0	880	547	72	111				0	Content		-72	-111	13153504	2051113344
13170	08:54:32.503	00:00:13.170	790	-1024	-768	-1	-1	-1	-1	4	-1024	-768	-1	-1	-1	-1	4		0	0						Untertest4.avi	0	880	547	72	111				0	Content		-72	-111	13170169	2051130009
13187	08:54:32.520	00:00:13.186	791	-1024	-768	-1	-1	-1	-1	4	-1024	-768	-1	-1	-1	-1	4		0	0						Untertest4.avi	0	880	547	72	111				0	Content		-72	-111	13186837	2051146677
13203	08:54:32.536	00:00:13.203	792	-1024	-768	-1	-1	-1	-1	4	-1024	-768	-1	-1	-1	-1	4		0	0						Untertest4.avi	0	880	547	72	111				0	Content		-72	-111	13203461	2051163301
13220	08:54:32.553	00:00:13.220	793	-1024	-768	-1	-1	-1	-1	4	-1024	-768	-1	-1	-1	-1	4		0	0						Untertest4.avi	0	880	547	72	111				0	Content		-72	-111	13220085	2051179925
13237	08:54:32.570	00:00:13.236	794	-1024	-768	-1	-1	-1	-1	4	-1024	-768	-1	-1	-1	-1	4		0	0						Untertest4.avi	0	880	547	72	111				0	Content		-72	-111	13236832	2051196672
13253	08:54:32.586	00:00:13.253	795	-1024	-768	-1	-1	-1	-1	4	-1024	-768	-1	-1	-1	-1	4		0	0						Untertest4.avi	0	880	547	72	111				0	Content		-72	-111	13253457	2051213297
13270	08:54:32.603	00:00:13.270	796	-1024	-768	-1	-1	-1	-1	4	-1024	-768	-1	-1	-1	-1	4		0	0						Untertest4.avi	0	880	547	72	111				0	Content		-72	-111	13270205	2051230045
13287	08:54:32.620	00:00:13.286	797	-1024	-768	-1	-1	-1	-1	4	-1024	-768	-1	-1	-1	-1	4		0	0						Untertest4.avi	0	880	547	72	111				0	Content		-72	-111	13286827	2051246667
13303	08:54:32.636	00:00:13.303	798	-1024	-768	-1	-1	-1	-1	4	-1024	-768	-1	-1	-1	-1	4		0	0						Untertest4.avi	0	880	547	72	111				0	Content		-72	-111	13303449	2051263289
13320	08:54:32.653	00:00:13.320	799	-1024	-768	-1	-1	-1	-1	4	-1024	-768	-1	-1	-1	-1	4		0	0						Untertest4.avi	0	880	547	72	111				0	Content		-72	-111	13320073	2051279913
13337	08:54:32.670	00:00:13.337	800	-1024	-768	-1	-1	-1	-1	4	-1024	-768	-1	-1	-1	-1	4		0	0						Untertest4.avi	0	880	547	72	111				0	Content		-72	-111	13337268	2051297108
13355	08:54:32.688	00:00:13.354	801	-1024	-768	-1	-1	-1	-1	4	-1024	-768	-1	-1	-1	-1	4		0	0						Untertest4.avi	0	880	547	72	111				0	Content		-72	-111	13354640	2051314480
13372	08:54:32.705	00:00:13.371	802	-1024	-768	-1	-1	-1	-1	4	-1024	-768	-1	-1	-1	-1	4		0	0						Untertest4.avi	0	880	547	72	111				0	Content		-72	-111	13371887	2051331727
13387	08:54:32.720	00:00:13.386	803	-1024	-768	-1	-1	-1	-1	4	-1024	-768	-1	-1	-1	-1	4		0	0						Untertest4.avi	0	880	547	72	111				0	Content		-72	-111	13386694	2051346534
13403	08:54:32.736	00:00:13.403	804	-1024	-768	-1	-1	-1	-1	4	-1024	-768	-1	-1	-1	-1	4		0	0						Untertest4.avi	0	880	547	72	111				0	Content		-72	-111	13403449	2051363289
13420	08:54:32.753	00:00:13.420	805	-1024	-768	-1	-1	-1	-1	4	-1024	-768	-1	-1	-1	-1	4		0	0						Untertest4.avi	0	880	547	72	111				0	Content		-72	-111	13420067	2051379907
13437	08:54:32.770	00:00:13.436	806	-1024	-768	-1	-1	-1	-1	4	-1024	-768	-1	-1	-1	-1	4		0	0						Untertest4.avi	0	880	547	72	111				0	Content		-72	-111	13436687	2051396527
13453	08:54:32.786	00:00:13.453	807	-1024	-768	-1	-1	-1	-1	4	-1024	-768	-1	-1	-1	-1	4		0	0						Untertest4.avi	0	880	547	72	111				0	Content		-72	-111	13453312	2051413152
13470	08:54:32.803	00:00:13.469	808	-1024	-768	-1	-1	-1	-1	4	-1024	-768	-1	-1	-1	-1	4		0	0						Untertest4.avi	0	880	547	72	111				0	Content		-72	-111	13469935	2051429775
13487	08:54:32.820	00:00:13.487	809	-1024	-768	-1	-1	-1	-1	4	-1024	-768	-1	-1	-1	-1	4		0	0						Untertest4.avi	0	880	547	72	111				0	Content		-72	-111	13487132	2051446972
13505	08:54:32.838	00:00:13.504	810	-1024	-768	-1	-1	-1	-1	4	-1024	-768	-1	-1	-1	-1	4		0	0						Untertest4.avi	0	880	547	72	111				0	Content		-72	-111	13504506	2051464346
13522	08:54:32.855	00:00:13.521	811	-1024	-768	-1	-1	-1	-1	4	-1024	-768	-1	-1	-1	-1	4		0	0						Untertest4.avi	0	880	547	72	111				0	Content		-72	-111	13521752	2051481592
13537	08:54:32.870	00:00:13.536	812	-1024	-768	-1	-1	-1	-1	4	-1024	-768	-1	-1	-1	-1	4		0	0						Untertest4.avi	0	880	547	72	111				0	Content		-72	-111	13536551	2051496391
13553	08:54:32.886	00:00:13.553	813	-1024	-768	-1	-1	-1	-1	4	-1024	-768	-1	-1	-1	-1	4		0	0						Untertest4.avi	0	880	547	72	111				0	Content		-72	-111	13553300	2051513140
13570	08:54:32.903	00:00:13.569	814	-1024	-768	-1	-1	-1	-1	4	-1024	-768	-1	-1	-1	-1	4		0	0						Untertest4.avi	0	880	547	72	111				0	Content		-72	-111	13569928	2051529768
13587	08:54:32.920	00:00:13.586	815	-1024	-768	-1	-1	-1	-1	4	-1024	-768	-1	-1	-1	-1	4		0	0						Untertest4.avi	0	880	547	72	111				0	Content		-72	-111	13586574	2051546414
13603	08:54:32.936	00:00:13.603	816	-1024	-768	-1	-1	-1	-1	4	-1024	-768	-1	-1	-1	-1	4		0	0						Untertest4.avi	0	880	547	72	111				0	Content		-72	-111	13603172	2051563012
13620	08:54:32.953	00:00:13.619	817	-1024	-768	-1	-1	-1	-1	4	-1024	-768	-1	-1	-1	-1	4		0	0						Untertest4.avi	0	880	547	72	111				0	Content		-72	-111	13619922	2051579762
13637	08:54:32.970	00:00:13.636	818	-1024	-768	-1	-1	-1	-1	4	-1024	-768	-1	-1	-1	-1	4		0	0						Untertest4.avi	0	880	547	72	111				0	Content		-72	-111	13636990	2051596830
13654	08:54:32.987	00:00:13.654	819	-1024	-768	-1	-1	-1	-1	4	-1024	-768	-1	-1	-1	-1	4		0	0						Untertest4.avi	0	880	547	72	111				0	Content		-72	-111	13654364	2051614204
13672	08:54:33.005	00:00:13.671	820	-1024	-768	-1	-1	-1	-1	4	-1024	-768	-1	-1	-1	-1	4		0	0						Untertest4.avi	0	880	547	72	111				0	Content		-72	-111	13671620	2051631460
13687	08:54:33.020	00:00:13.686	821	-1024	-768	-1	-1	-1	-1	4	-1024	-768	-1	-1	-1	-1	4		0	0						Untertest4.avi	0	880	547	72	111				0	Content		-72	-111	13686543	2051646383
13703	08:54:33.036	00:00:13.703	822	-1024	-768	-1	-1	-1	-1	4	-1024	-768	-1	-1	-1	-1	4		0	0						Untertest4.avi	0	880	547	72	111				0	Content		-72	-111	13703169	2051663009
13720	08:54:33.053	00:00:13.719	823	-1024	-768	-1	-1	-1	-1	4	-1024	-768	-1	-1	-1	-1	4		0	0						Untertest4.avi	0	880	547	72	111				0	Content		-72	-111	13719914	2051679754
13737	08:54:33.070	00:00:13.736	824	-1024	-768	-1	-1	-1	-1	4	-1024	-768	-1	-1	-1	-1	4		0	0						Untertest4.avi	0	880	547	72	111				0	Content		-72	-111	13736537	2051696377
13753	08:54:33.086	00:00:13.753	825	-1024	-768	-1	-1	-1	-1	4	-1024	-768	-1	-1	-1	-1	4		0	0						Untertest4.avi	0	880	547	72	111				0	Content		-72	-111	13753160	2051713000
13770	08:54:33.103	00:00:13.769	826	-1024	-768	-1	-1	-1	-1	4	-1024	-768	-1	-1	-1	-1	4		0	0						Untertest4.avi	0	880	547	72	111				0	Content		-72	-111	13769784	2051729624
13787	08:54:33.120	00:00:13.786	827	-1024	-768	-1	-1	-1	-1	4	-1024	-768	-1	-1	-1	-1	4		0	0						Untertest4.avi	0	880	547	72	111				0	Content		-72	-111	13786974	2051746814
13804	08:54:33.137	00:00:13.804	828	-1024	-768	-1	-1	-1	-1	4	-1024	-768	-1	-1	-1	-1	4		0	0						Untertest4.avi	0	880	547	72	111				0	Content		-72	-111	13804223	2051764063
13822	08:54:33.155	00:00:13.821	829	-1024	-768	-1	-1	-1	-1	4	-1024	-768	-1	-1	-1	-1	4		0	0						Untertest4.avi	0	880	547	72	111				0	Content		-72	-111	13821598	2051781438
13836	08:54:33.169	00:00:13.836	830	-1024	-768	-1	-1	-1	-1	4	-1024	-768	-1	-1	-1	-1	4		0	0						Untertest4.avi	0	880	547	72	111				0	Content		-72	-111	13836402	2051796242
13853	08:54:33.186	00:00:13.853	831	-1024	-768	-1	-1	-1	-1	4	-1024	-768	-1	-1	-1	-1	4		0	0						Untertest4.avi	0	880	547	72	111				0	Content		-72	-111	13853030	2051812870
13870	08:54:33.203	00:00:13.869	832	-1024	-768	-1	-1	-1	-1	4	-1024	-768	-1	-1	-1	-1	4		0	0						Untertest4.avi	0	880	547	72	111				0	Content		-72	-111	13869776	2051829616
13886	08:54:33.219	00:00:13.886	833	-1024	-768	-1	-1	-1	-1	4	-1024	-768	-1	-1	-1	-1	4		0	0						Untertest4.avi	0	880	547	72	111				0	Content		-72	-111	13886398	2051846238
13903	08:54:33.236	00:00:13.903	834	-1024	-768	-1	-1	-1	-1	4	-1024	-768	-1	-1	-1	-1	4		0	0						Untertest4.avi	0	880	547	72	111				0	Content		-72	-111	13903021	2051862861
13920	08:54:33.253	00:00:13.919	835	-1024	-768	-1	-1	-1	-1	4	-1024	-768	-1	-1	-1	-1	4		0	0						Untertest4.avi	0	880	547	72	111				0	Content		-72	-111	13919645	2051879485
13937	08:54:33.270	00:00:13.936	836	-1024	-768	-1	-1	-1	-1	4	-1024	-768	-1	-1	-1	-1	4		0	0						Untertest4.avi	0	880	547	72	111				0	Content		-72	-111	13936838	2051896678
13954	08:54:33.287	00:00:13.954	837	-1024	-768	-1	-1	-1	-1	4	-1024	-768	-1	-1	-1	-1	4		0	0						Untertest4.avi	0	880	547	72	111				0	Content		-72	-111	13954209	2051914049
13971	08:54:33.304	00:00:13.971	838	-1024	-768	-1	-1	-1	-1	4	-1024	-768	-1	-1	-1	-1	4		0	0						Untertest4.avi	0	880	547	72	111				0	Content		-72	-111	13971457	2051931297
13986	08:54:33.319	00:00:13.986	839	-1024	-768	-1	-1	-1	-1	4	-1024	-768	-1	-1	-1	-1	4		0	0						Untertest4.avi	0	880	547	72	111				0	Content		-72	-111	13986261	2051946101
14003	08:54:33.336	00:00:14.003	840	-1024	-768	-1	-1	-1	-1	4	-1024	-768	-1	-1	-1	-1	4		0	0						Untertest4.avi	0	880	547	72	111				0	Content		-72	-111	14003008	2051962848
14020	08:54:33.353	00:00:14.019	841	-1024	-768	-1	-1	-1	-1	4	-1024	-768	-1	-1	-1	-1	4		0	0						Untertest4.avi	0	880	547	72	111				0	Content		-72	-111	14019623	2051979463
14036	08:54:33.369	00:00:14.036	842	-1024	-768	-1	-1	-1	-1	4	-1024	-768	-1	-1	-1	-1	4		0	0						Untertest4.avi	0	880	547	72	111				0	Content		-72	-111	14036243	2051996083
14053	08:54:33.386	00:00:14.052	843	-1024	-768	-1	-1	-1	-1	4	582,1096	446,0322	0,2468042	0,5742709	490,4973	3,679865	0	19	582	446						Untertest4.avi	0	880	547	72	111	518	349	333	0	Content		510	335	14052880	2052012720
14070	08:54:33.403	00:00:14.069	844	600,7809	484,4481	0,3762162	0,5760747	490,3291	3,584892	0	576,9263	434,1599	0,2459695	0,5742741	490,499	3,668033	0	19	589	459						Untertest4.avi	0	880	547	72	111	518	349	333	0	Content		517	348	14069503	2052029343
14086	08:54:33.419	00:00:14.086	845	592,9868	484,187	0,3753985	0,5760581	490,4747	3,589544	0	575,7877	426,5033	0,2450463	0,5744362	490,499	3,613386	0	19	584	455						Untertest4.avi	0	880	547	72	111	518	349	333	0	Content		512	344	14086254	2052046094
14103	08:54:33.436	00:00:14.102	846	600,6128	490,7702	0,3743987	0,5761614	490,3368	3,559415	0	573,1083	435,5752	0,243995	0,574674	490,499	3,614849	0	19	587	463						Untertest4.avi	0	880	547	72	111	518	349	333	0	Content		515	352	14102879	2052062719
14120	08:54:33.453	00:00:14.119	847	595,6135	484,4199	0,3733426	0,5764486	490,3052	3,503033	0	585,8582	418,9124	0,2428857	0,5751734	490,499	3,532108	0	19	591	452						Untertest4.avi	0	880	547	72	111	518	349	333	0	Content		519	341	14119502	2052079342
14136	08:54:33.469	00:00:14.136	848	594,9636	485,1249	0,3723129	0,5767573	490,371	3,469441	0	588,3438	427,3529	0,2417706	0,5755354	490,499	3,464816	0	19	592	456						Untertest4.avi	0	880	547	72	111	518	349	333	0	Content		520	345	14136127	2052095967
14153	08:54:33.486	00:00:14.152	849	609,7936	478,4481	0,371352	0,5769436	490,5051	3,401979	0	593,1508	419,3744	0,2408011	0,5758798	490,499	3,387909	0	19	601	449						Untertest4.avi	0	880	547	72	111	518	349	333	0	Content		529	338	14152873	2052112713
14169	08:54:33.502	00:00:14.169	850	610,4072	484,3126	0,3707297	0,5769597	490,7185	3,378947	0	601,6157	443,9509	0,2402287	0,5756812	491,8647	3,425426	0	19	606	464						Untertest4.avi	0	880	547	72	111	518	349	333	0	Content		534	353	14169498	2052129338
14186	08:54:33.519	00:00:14.186	851	595,2742	485,4837	0,3698837	0,5767201	491,0502	3,340238	0	578,8801	426,6534	0,2395025	0,5758221	491,8676	3,36198	0	19	587	456						Untertest4.avi	0	880	547	72	111	518	349	333	0	Content		515	345	14186122	2052145962
14203	08:54:33.536	00:00:14.202	852	593,6849	489,4363	0,3695394	0,57639	491,2336	3,282711	0	593,0388	432,5051	0,2391168	0,5755495	491,8676	3,334361	0	19	593	461						Untertest4.avi	0	880	547	72	111	518	349	333	0	Content		521	350	14202871	2052162711
14219	08:54:33.552	00:00:14.219	853	592,5706	496,3327	0,369592	0,5763858	491,2413	3,30275	0	591,578	441,5632	0,2392747	0,5753313	494,0252	3,332795	0	19	592	469						Untertest4.avi	0	880	547	72	111	518	349	333	0	Content		520	358	14219494	2052179334
14236	08:54:33.569	00:00:14.236	854	598,1356	491,7026	0,3693243	0,5762553	491,4537	3,169219	0	583,5731	444,4578	0,2392258	0,5754814	494,0253	3,293493	0	19	591	468						Untertest4.avi	0	880	547	72	111	518	349	333	0	Content		519	357	14236117	2052195957
14253	08:54:33.586	00:00:14.252	855	598,8381	489,3764	0,3693781	0,5763055	491,478	3,141028	0	581,6312	429,8915	0,2393096	0,5755445	494,0253	3,199022	0	19	590	460						Untertest4.avi	0	880	547	72	111	518	349	333	0	Content		518	349	14252744	2052212584
14269	08:54:33.602	00:00:14.269	856	598,7794	490,3393	0,369835	0,5764785	491,5869	3,215177	0	579,6893	433,5853	0,2392301	0,5754393	491,2487	3,170361	0	19	589	462						Untertest4.avi	0	880	547	72	111	518	349	333	0	Content		517	351	14269490	2052229330
14286	08:54:33.619	00:00:14.286	857	605,1185	468,0863	0,3698199	0,5762075	491,5943	3,035401	0	588,421	436,1688	0,2393971	0,5753063	491,2488	3,121884	0	19	597	452						Untertest4.avi	0	880	547	72	111	518	349	333	0	Content		525	341	14286116	2052245956
14303	08:54:33.636	00:00:14.302	858	605,9451	482,3834	0,3700047	0,5756456	491,7581	2,973353	0	577,7755	438,0611	0,239571	0,5746496	491,2488	3,089918	0	19	592	460						Untertest4.avi	0	880	547	72	111	518	349	333	0	Content		520	349	14302740	2052262580
14319	08:54:33.652	00:00:14.319	859	629,7526	470,6613	0,3703336	0,5751045	491,7036	2,899176	0	579,6104	439,9533	0,2395785	0,5737419	489,4064	3,057953	0	19	605	455						Untertest4.avi	0	880	547	72	111	518	349	333	0	Content		533	344	14319378	2052279218
14336	08:54:33.669	00:00:14.336	860	588,7227	487,6371	0,3701269	0,5745763	491,4887	3,015411	0	584,3829	439,1798	0,2394852	0,5734141	489,4065	3,000558	0	19	587	463						Untertest4.avi	0	880	547	72	111	518	349	333	0	Content		515	352	14336112	2052295952
14353	08:54:33.686	00:00:14.352	861	595,3489	497,7752	0,3700127	0,5745442	491,5068	2,974401	0	565,5184	449,1485	0,2394302	0,5731556	489,4065	3,014457	0	19	580	473						Untertest4.avi	0	880	547	72	111	518	349	333	0	Content		508	362	14352736	2052312576
14369	08:54:33.702	00:00:14.369	862	598,0029	499,6308	0,3706183	0,5762488	491,1674	3,025192	0	566,3589	450,7533	0,2406441	0,5746886	490,8845	3,028356	0	19	582	475						Untertest4.avi	0	880	547	72	111	518	349	333	0	Content		510	364	14369372	2052329212
14386	08:54:33.719	00:00:14.385	863	353,6068	778,7162	0,3712374	0,5780275	491,3959	2,884176	0	312,5144	757,484	0,2422927	0,5769951	490,8846	2,97573	0	20	333	768						Untertest4.avi	0	880	547	72	111	139	736	416	0	Content		261	657	14385986	2052345826
14403	08:54:33.736	00:00:14.402	864	252,3594	838,267	0,3715728	0,576985	491,2823	2,867952	0	208,4753	820,0773	0,2426417	0,5764638	490,8846	2,937453	0	20	230	829						Untertest4.avi	0	880	547	72	111	139	736	416	0	Content		158	718	14402734	2052362574
14419	08:54:33.752	00:00:14.419	865	241,4381	857,1367	0,3710846	0,5754352	491,4014	2,830727	0	173,2966	847,6492	0,2421123	0,5751525	492,0628	2,912946	0	20	207	852						Untertest4.avi	0	880	547	72	111	139	736	416	0	Content		135	741	14419370	2052379210
14436	08:54:33.769	00:00:14.435	866	234,7917	855,9662	0,3701228	0,5735382	491,7206	2,830494	0	162,4854	843,8446	0,2411092	0,5734567	492,0645	2,928975	0	20	199	850						Untertest4.avi	0	880	547	72	111	139	736	416	0	Content		127	739	14435983	2052395823
14453	08:54:33.786	00:00:14.452	867	237,6159	856,9045	0,3695713	0,5721902	491,6161	2,813291	0	176,8826	839,2384	0,2404432	0,5722569	492,0645	2,885443	0	20	207	848						Untertest4.avi	0	880	547	72	111	139	736	416	0	Content		135	737	14452607	2052412447
14469	08:54:33.802	00:00:14.469	868	257,1584	851,3055	0,3695365	0,5717262	491,797	2,815462	0	174,7953	849,1486	0,2403905	0,5717549	494,1695	2,885517	0	20	216	850						Untertest4.avi	0	880	547	72	111	139	736	416	0	Content		144	739	14469367	2052429207
14486	08:54:33.819	00:00:14.485	869	242,0934	857,4224	0,3693983	0,5714861	491,9375	2,843646	0	180,4166	835,5856	0,2404446	0,571726	494,171	2,853349	0	20	211	847						Untertest4.avi	0	880	547	72	111	139	736	416	0	Content		139	736	14485981	2052445821
14503	08:54:33.836	00:00:14.502	870	229,3019	854,0693	0,3698165	0,5718003	492,1593	2,82593	0	172,0326	841,7764	0,2408002	0,5718425	494,171	2,861331	0	20	201	848						Untertest4.avi	0	880	547	72	111	139	736	416	0	Content		129	737	14502605	2052462445
14519	08:54:33.852	00:00:14.519	871	258,2582	854,2081	0,3707554	0,5721262	491,9669	2,801534	0	183,6534	837,8868	0,2416624	0,5719409	495,3474	2,843878	0	20	221	846						Untertest4.avi	0	880	547	72	111	139	736	416	0	Content		149	735	14519227	2052479067
14536	08:54:33.869	00:00:14.535	872	227,0753	851,8601	0,3713398	0,5722131	492,1528	2,770537	0	176,5663	850,2786	0,2424713	0,571896	495,3476	2,89017	0	20	202	851						Untertest4.avi	0	880	547	72	111	139	736	416	0	Content		130	740	14535976	2052495816
14553	08:54:33.886	00:00:14.552	873	225,5536	863,1995	0,3722475	0,5722423	492,2393	2,85703	0	175,3817	830,7042	0,2432906	0,5717287	495,3476	2,872689	0	20	200	847						Untertest4.avi	0	880	547	72	111	139	736	416	0	Content		128	736	14552600	2052512440
14569	08:54:33.902	00:00:14.569	874	253,2794	858,0574	0,3734432	0,5725708	492,2953	2,784706	0	170,635	832,8334	0,2441081	0,5715118	494,3706	2,798951	0	20	212	845						Untertest4.avi	0	880	547	72	111	139	736	416	0	Content		140	734	14569224	2052529064
14586	08:54:33.919	00:00:14.585	875	251,6436	837,9158	0,3743435	0,5730924	492,2583	2,790226	0	165,0486	837,5463	0,2454514	0,5716323	498,0227	2,844629	0	20	208	838						Untertest4.avi	0	880	547	72	111	139	736	416	0	Content		136	727	14585847	2052545687
14603	08:54:33.936	00:00:14.602	876	253,1671	849,4324	0,3752694	0,5739826	492,2603	2,778406	0	168,942	839,2015	0,2460146	0,5721392	495,2756	2,808413	0	20	211	844						Untertest4.avi	0	880	547	72	111	139	736	416	0	Content		139	733	14602600	2052562440
14619	08:54:33.952	00:00:14.619	877	255,3993	849,3865	0,3761353	0,5751179	491,9926	2,811016	0	160,9259	849,0958	0,2468267	0,5726991	494,7308	2,848179	0	20	208	849						Untertest4.avi	0	880	547	72	111	139	736	416	0	Content		136	738	14619223	2052579063
14636	08:54:33.969	00:00:14.635	878	250,6812	850,1553	0,376957	0,5762306	491,7403	2,758468	0	176,624	846,9373	0,2475104	0,5733977	493,7053	2,837112	0	20	214	849						Untertest4.avi	0	880	547	72	111	139	736	416	0	Content		142	738	14635846	2052595686
14652	08:54:33.985	00:00:14.652	879	253,8312	856,2052	0,3777466	0,5773088	491,786	2,823433	0	182,2098	837,6888	0,2486596	0,5740303	497,208	2,910753	0	20	218	847						Untertest4.avi	0	880	547	72	111	139	736	416	0	Content		146	736	14652469	2052612309
14669	08:54:34.002	00:00:14.669	880	262,6173	851,0061	0,3784583	0,5780918	491,6233	2,851826	0	173,4756	831,3357	0,2480734	0,5745155	486,2791	2,84901	0	20	218	841						Untertest4.avi	0	880	547	72	111	139	736	416	0	Content		146	730	14669220	2052629060
14686	08:54:34.019	00:00:14.685	881	247,9135	855,1232	0,379196	0,5785298	491,5094	2,797184	0	200,9073	834,1849	0,2487634	0,5748664	486,5365	2,966489	0	20	224	845						Untertest4.avi	0	880	547	72	111	139	736	416	0	Content		152	734	14685843	2052645683
14702	08:54:34.035	00:00:14.702	882	246,922	861,1047	0,3798278	0,5786874	491,4694	2,785573	0	173,2536	840,8004	0,2494065	0,5750583	486,4293	2,87983	0	20	210	851						Untertest4.avi	0	880	547	72	111	139	736	416	0	Content		138	740	14702466	2052662306
14719	08:54:34.052	00:00:14.719	883	250,2634	847,5031	0,3806035	0,5785487	491,4954	2,838079	0	193,0712	837,427	0,2501615	0,5750995	486,6671	2,868849	0	20	222	842						Untertest4.avi	0	880	547	72	111	139	736	416	0	Content		150	731	14719099	2052678939
14736	08:54:34.069	00:00:14.735	884	237,8806	843,298	0,381434	0,5782225	491,5296	2,812622	0	179,2843	838,2636	0,2510246	0,5749019	486,9102	2,88806	0	20	209	841						Untertest4.avi	0	880	547	72	111	139	736	416	0	Content		137	730	14735845	2052695685
14752	08:54:34.085	00:00:14.752	885	251,1696	851,1765	0,3825169	0,5776872	491,644	2,878888	0	184,363	834,7302	0,2521336	0,5745739	487,4135	2,875692	0	20	218	843						Untertest4.avi	0	880	547	72	111	139	736	416	0	Content		146	732	14752465	2052712305
14769	08:54:34.102	00:00:14.769	886	226,4789	862,0096	0,3833638	0,5773644	491,8913	2,902814	0	173,4684	849,2104	0,2533259	0,5743693	488,0189	2,897359	0	20	200	856						Untertest4.avi	0	880	547	72	111	139	736	416	0	Content		128	745	14769091	2052728931
14786	08:54:34.119	00:00:14.785	887	247,6335	863,3817	0,3834287	0,5786873	491,653	2,931559	0	251,5236	943,9778	0,2541028	0,5754446	488,1608	2,924099	0	20	250	904						Untertest4.avi	0	880	547	72	111	139	736	416	0	Content		178	793	14785717	2052745557
14802	08:54:34.135	00:00:14.802	888	-1024	-768	-1	-1	-1	-1	4	-1024	-768	-1	-1	-1	-1	4		0	0						Untertest4.avi	0	880	547	72	111				0	Content		-72	-111	14802463	2052762303
14819	08:54:34.152	00:00:14.819	889	-1024	-768	-1	-1	-1	-1	4	-1024	-768	-1	-1	-1	-1	4		0	0						Untertest4.avi	0	880	547	72	111				0	Content		-72	-111	14819088	2052778928
14836	08:54:34.169	00:00:14.835	890	-1024	-768	-1	-1	-1	-1	4	-1024	-768	-1	-1	-1	-1	4		0	0						Untertest4.avi	0	880	547	72	111				0	Content		-72	-111	14835713	2052795553
14852	08:54:34.185	00:00:14.852	891	-1024	-768	-1	-1	-1	-1	4	-1024	-768	-1	-1	-1	-1	4		0	0						Untertest4.avi	0	880	547	72	111				0	Content		-72	-111	14852344	2052812184
14869	08:54:34.202	00:00:14.869	892	-1024	-768	-1	-1	-1	-1	4	-1024	-768	-1	-1	-1	-1	4		0	0						Untertest4.avi	0	880	547	72	111				0	Content		-72	-111	14869088	2052828928
14886	08:54:34.219	00:00:14.885	893	-1024	-768	-1	-1	-1	-1	4	-1024	-768	-1	-1	-1	-1	4		0	0						Untertest4.avi	0	880	547	72	111				0	Content		-72	-111	14885710	2052845550
14902	08:54:34.235	00:00:14.902	894	-1024	-768	-1	-1	-1	-1	4	-1024	-768	-1	-1	-1	-1	4		0	0						Untertest4.avi	0	880	547	72	111				0	Content		-72	-111	14902336	2052862176
14919	08:54:34.252	00:00:14.919	895	-1024	-768	-1	-1	-1	-1	4	-1024	-768	-1	-1	-1	-1	4		0	0						Untertest4.avi	0	880	547	72	111				0	Content		-72	-111	14919085	2052878925
14936	08:54:34.269	00:00:14.935	896	-1024	-768	-1	-1	-1	-1	4	-1024	-768	-1	-1	-1	-1	4		0	0						Untertest4.avi	0	880	547	72	111				0	Content		-72	-111	14935706	2052895546
14952	08:54:34.285	00:00:14.952	897	-1024	-768	-1	-1	-1	-1	4	-1024	-768	-1	-1	-1	-1	4		0	0						Untertest4.avi	0	880	547	72	111				0	Content		-72	-111	14952373	2052912213
14969	08:54:34.302	00:00:14.969	898	-1024	-768	-1	-1	-1	-1	4	-1024	-768	-1	-1	-1	-1	4		0	0						Untertest4.avi	0	880	547	72	111				0	Content		-72	-111	14969040	2052928880
14986	08:54:34.319	00:00:14.985	899	-1024	-768	-1	-1	-1	-1	4	-1024	-768	-1	-1	-1	-1	4		0	0						Untertest4.avi	0	880	547	72	111				0	Content		-72	-111	14985707	2052945547
15002	08:54:34.335	00:00:15.002	900	-1024	-768	-1	-1	-1	-1	4	-1024	-768	-1	-1	-1	-1	4		0	0						Untertest4.avi	0	880	547	72	111				0	Content		-72	-111	15002331	2052962171
15019	08:54:34.352	00:00:15.018	901	-1024	-768	-1	-1	-1	-1	4	-1024	-768	-1	-1	-1	-1	4		0	0						Untertest4.avi	0	880	547	72	111				0	Content		-72	-111	15018998	2052978838
15036	08:54:34.369	00:00:15.035	902	-1024	-768	-1	-1	-1	-1	4	-1024	-768	-1	-1	-1	-1	4		0	0						Untertest4.avi	0	880	547	72	111				0	Content		-72	-111	15035663	2052995503
15052	08:54:34.385	00:00:15.052	903	-1024	-768	-1	-1	-1	-1	4	-1024	-768	-1	-1	-1	-1	4		0	0						Untertest4.avi	0	880	547	72	111				0	Content		-72	-111	15052331	2053012171
15069	08:54:34.402	00:00:15.068	904	-1024	-768	-1	-1	-1	-1	4	-1024	-768	-1	-1	-1	-1	4		0	0						Untertest4.avi	0	880	547	72	111				0	Content		-72	-111	15068950	2053028790
15086	08:54:34.419	00:00:15.085	905	-1024	-768	-1	-1	-1	-1	4	-1024	-768	-1	-1	-1	-1	4		0	0						Untertest4.avi	0	880	547	72	111				0	Content		-72	-111	15085577	2053045417
15102	08:54:34.435	00:00:15.102	906	-1024	-768	-1	-1	-1	-1	4	-1024	-768	-1	-1	-1	-1	4		0	0						Untertest4.avi	0	880	547	72	111				0	Content		-72	-111	15102200	2053062040
15119	08:54:34.452	00:00:15.118	907	-1024	-768	-1	-1	-1	-1	4	-1024	-768	-1	-1	-1	-1	4		0	0						Untertest4.avi	0	880	547	72	111				0	Content		-72	-111	15118948	2053078788
15136	08:54:34.469	00:00:15.135	908	-1024	-768	-1	-1	-1	-1	4	-1024	-768	-1	-1	-1	-1	4		0	0						Untertest4.avi	0	880	547	72	111				0	Content		-72	-111	15135695	2053095535
15152	08:54:34.485	00:00:15.152	909	-1024	-768	-1	-1	-1	-1	4	-1024	-768	-1	-1	-1	-1	4		0	0						Untertest4.avi	0	880	547	72	111				0	Content		-72	-111	15152192	2053112032
15169	08:54:34.502	00:00:15.168	910	-1024	-768	-1	-1	-1	-1	4	-1024	-768	-1	-1	-1	-1	4		0	0						Untertest4.avi	0	880	547	72	111				0	Content		-72	-111	15168939	2053128779
15186	08:54:34.519	00:00:15.185	911	-1024	-768	-1	-1	-1	-1	4	-1024	-768	-1	-1	-1	-1	4		0	0						Untertest4.avi	0	880	547	72	111				0	Content		-72	-111	15185633	2053145473
15203	08:54:34.536	00:00:15.202	912	-1024	-768	-1	-1	-1	-1	4	-1024	-768	-1	-1	-1	-1	4		0	0						Untertest4.avi	0	880	547	72	111				0	Content		-72	-111	15202686	2053162526
15220	08:54:34.553	00:00:15.220	913	-1024	-768	-1	-1	-1	-1	4	-1024	-768	-1	-1	-1	-1	4		0	0						Untertest4.avi	0	880	547	72	111				0	Content		-72	-111	15220059	2053179899
15237	08:54:34.570	00:00:15.237	914	-1024	-768	-1	-1	-1	-1	4	-1024	-768	-1	-1	-1	-1	4		0	0						Untertest4.avi	0	880	547	72	111				0	Content		-72	-111	15237321	2053197161
15252	08:54:34.585	00:00:15.252	915	-1024	-768	-1	-1	-1	-1	4	-1024	-768	-1	-1	-1	-1	4		0	0						Untertest4.avi	0	880	547	72	111				0	Content		-72	-111	15252237	2053212077
15269	08:54:34.602	00:00:15.268	916	-1024	-768	-1	-1	-1	-1	4	-1024	-768	-1	-1	-1	-1	4		0	0						Untertest4.avi	0	880	547	72	111				0	Content		-72	-111	15268860	2053228700
15286	08:54:34.619	00:00:15.285	917	-1024	-768	-1	-1	-1	-1	4	-1024	-768	-1	-1	-1	-1	4		0	0						Untertest4.avi	0	880	547	72	111				0	Content		-72	-111	15285610	2053245450
15302	08:54:34.635	00:00:15.302	918	-1024	-768	-1	-1	-1	-1	4	-1024	-768	-1	-1	-1	-1	4		0	0						Untertest4.avi	0	880	547	72	111				0	Content		-72	-111	15302232	2053262072
15319	08:54:34.652	00:00:15.318	919	-1024	-768	-1	-1	-1	-1	4	-1024	-768	-1	-1	-1	-1	4		0	0						Untertest4.avi	0	880	547	72	111				0	Content		-72	-111	15318854	2053278694
15335	08:54:34.668	00:00:15.335	920	-1024	-768	-1	-1	-1	-1	4	-1024	-768	-1	-1	-1	-1	4		0	0						Untertest4.avi	0	880	547	72	111				0	Content		-72	-111	15335480	2053295320
15353	08:54:34.686	00:00:15.352	921	-1024	-768	-1	-1	-1	-1	4	-1024	-768	-1	-1	-1	-1	4		0	0						Untertest4.avi	0	880	547	72	111				0	Content		-72	-111	15352672	2053312512
15370	08:54:34.703	00:00:15.370	922	-1024	-768	-1	-1	-1	-1	4	-1024	-768	-1	-1	-1	-1	4		0	0						Untertest4.avi	0	880	547	72	111				0	Content		-72	-111	15370046	2053329886
15387	08:54:34.720	00:00:15.387	923	-1024	-768	-1	-1	-1	-1	4	-1024	-768	-1	-1	-1	-1	4		0	0						Untertest4.avi	0	880	547	72	111				0	Content		-72	-111	15387307	2053347147
15402	08:54:34.735	00:00:15.402	924	-1024	-768	-1	-1	-1	-1	4	-1024	-768	-1	-1	-1	-1	4		0	0						Untertest4.avi	0	880	547	72	111				0	Content		-72	-111	15402098	2053361938
15419	08:54:34.752	00:00:15.418	925	-1024	-768	-1	-1	-1	-1	4	-1024	-768	-1	-1	-1	-1	4		0	0						Untertest4.avi	0	880	547	72	111				0	Content		-72	-111	15418847	2053378687
15435	08:54:34.768	00:00:15.435	926	-1024	-768	-1	-1	-1	-1	4	-1024	-768	-1	-1	-1	-1	4		0	0						Untertest4.avi	0	880	547	72	111				0	Content		-72	-111	15435469	2053395309
15452	08:54:34.785	00:00:15.452	927	-1024	-768	-1	-1	-1	-1	4	-1024	-768	-1	-1	-1	-1	4		0	0						Untertest4.avi	0	880	547	72	111				0	Content		-72	-111	15452095	2053411935
15469	08:54:34.802	00:00:15.468	928	-1024	-768	-1	-1	-1	-1	4	-1024	-768	-1	-1	-1	-1	4		0	0						Untertest4.avi	0	880	547	72	111				0	Content		-72	-111	15468717	2053428557
15485	08:54:34.818	00:00:15.485	929	-1024	-768	-1	-1	-1	-1	4	-1024	-768	-1	-1	-1	-1	4		0	0						Untertest4.avi	0	880	547	72	111				0	Content		-72	-111	15485342	2053445182
15503	08:54:34.836	00:00:15.502	930	-1024	-768	-1	-1	-1	-1	4	-1024	-768	-1	-1	-1	-1	4		0	0						Untertest4.avi	0	880	547	72	111				0	Content		-72	-111	15502536	2053462376
15520	08:54:34.853	00:00:15.519	931	-1024	-768	-1	-1	-1	-1	4	-1024	-768	-1	-1	-1	-1	4		0	0						Untertest4.avi	0	880	547	72	111				0	Content		-72	-111	15519908	2053479748
15537	08:54:34.870	00:00:15.537	932	-1024	-768	-1	-1	-1	-1	4	-1024	-768	-1	-1	-1	-1	4		0	0						Untertest4.avi	0	880	547	72	111				0	Content		-72	-111	15537155	2053496995
15552	08:54:34.885	00:00:15.551	933	-1024	-768	-1	-1	-1	-1	4	-1024	-768	-1	-1	-1	-1	4		0	0						Untertest4.avi	0	880	547	72	111				0	Content		-72	-111	15551960	2053511800
15569	08:54:34.902	00:00:15.568	934	-1024	-768	-1	-1	-1	-1	4	-1024	-768	-1	-1	-1	-1	4		0	0						Untertest4.avi	0	880	547	72	111				0	Content		-72	-111	15568641	2053528481
15585	08:54:34.918	00:00:15.585	935	-1024	-768	-1	-1	-1	-1	4	-1024	-768	-1	-1	-1	-1	4		0	0						Untertest4.avi	0	880	547	72	111				0	Content		-72	-111	15585308	2053545148
15602	08:54:34.935	00:00:15.601	936	-1024	-768	-1	-1	-1	-1	4	-1024	-768	-1	-1	-1	-1	4		0	0						Untertest4.avi	0	880	547	72	111				0	Content		-72	-111	15601955	2053561795
15619	08:54:34.952	00:00:15.618	937	-1024	-768	-1	-1	-1	-1	4	-1024	-768	-1	-1	-1	-1	4		0	0						Untertest4.avi	0	880	547	72	111				0	Content		-72	-111	15618703	2053578543
15635	08:54:34.968	00:00:15.635	938	-1024	-768	-1	-1	-1	-1	4	-1024	-768	-1	-1	-1	-1	4		0	0						Untertest4.avi	0	880	547	72	111				0	Content		-72	-111	15635325	2053595165
15652	08:54:34.985	00:00:15.651	939	-1024	-768	-1	-1	-1	-1	4	-1024	-768	-1	-1	-1	-1	4		0	0						Untertest4.avi	0	880	547	72	111				0	Content		-72	-111	15651948	2053611788
15669	08:54:35.002	00:00:15.669	940	-1024	-768	-1	-1	-1	-1	4	-1024	-768	-1	-1	-1	-1	4		0	0						Untertest4.avi	0	880	547	72	111				0	Content		-72	-111	15669020	2053628860
15686	08:54:35.019	00:00:15.686	941	-1024	-768	-1	-1	-1	-1	4	-1024	-768	-1	-1	-1	-1	4		0	0						Untertest4.avi	0	880	547	72	111				0	Content		-72	-111	15686391	2053646231
15704	08:54:35.037	00:00:15.703	942	-1024	-768	-1	-1	-1	-1	4	-1024	-768	-1	-1	-1	-1	4		0	0						Untertest4.avi	0	880	547	72	111				0	Content		-72	-111	15703641	2053663481
15719	08:54:35.052	00:00:15.718	943	-1024	-768	-1	-1	-1	-1	4	-1024	-768	-1	-1	-1	-1	4		0	0						Untertest4.avi	0	880	547	72	111				0	Content		-72	-111	15718572	2053678412
15735	08:54:35.068	00:00:15.735	944	-1024	-768	-1	-1	-1	-1	4	-1024	-768	-1	-1	-1	-1	4		0	0						Untertest4.avi	0	880	547	72	111				0	Content		-72	-111	15735263	2053695103
15752	08:54:35.085	00:00:15.751	945	-1024	-768	-1	-1	-1	-1	4	-1024	-768	-1	-1	-1	-1	4		0	0						Untertest4.avi	0	880	547	72	111				0	Content		-72	-111	15751930	2053711770
15769	08:54:35.102	00:00:15.768	946	-1024	-768	-1	-1	-1	-1	4	-1024	-768	-1	-1	-1	-1	4		0	0						Untertest4.avi	0	880	547	72	111				0	Content		-72	-111	15768571	2053728411
15785	08:54:35.118	00:00:15.785	947	-1024	-768	-1	-1	-1	-1	4	-1024	-768	-1	-1	-1	-1	4		0	0						Untertest4.avi	0	880	547	72	111				0	Content		-72	-111	15785193	2053745033
15802	08:54:35.135	00:00:15.801	948	-1024	-768	-1	-1	-1	-1	4	-1024	-768	-1	-1	-1	-1	4		0	0						Untertest4.avi	0	880	547	72	111				0	Content		-72	-111	15801822	2053761662
15818	08:54:35.151	00:00:15.818	949	-1024	-768	-1	-1	-1	-1	4	-1024	-768	-1	-1	-1	-1	4		0	0						Untertest4.avi	0	880	547	72	111				0	Content		-72	-111	15818438	2053778278
15836	08:54:35.169	00:00:15.835	950	-1024	-768	-1	-1	-1	-1	4	-1024	-768	-1	-1	-1	-1	4		0	0						Untertest4.avi	0	880	547	72	111				0	Content		-72	-111	15835631	2053795471
15853	08:54:35.186	00:00:15.853	951	-1024	-768	-1	-1	-1	-1	4	-1024	-768	-1	-1	-1	-1	4		0	0						Untertest4.avi	0	880	547	72	111				0	Content		-72	-111	15853005	2053812845
15870	08:54:35.203	00:00:15.870	952	-1024	-768	-1	-1	-1	-1	4	-1024	-768	-1	-1	-1	-1	4		0	0						Untertest4.avi	0	880	547	72	111				0	Content		-72	-111	15870261	2053830101
15885	08:54:35.218	00:00:15.885	953	-1024	-768	-1	-1	-1	-1	4	-1024	-768	-1	-1	-1	-1	4		0	0						Untertest4.avi	0	880	547	72	111				0	Content		-72	-111	15885185	2053845025
15902	08:54:35.235	00:00:15.901	954	-1024	-768	-1	-1	-1	-1	4	-1024	-768	-1	-1	-1	-1	4		0	0						Untertest4.avi	0	880	547	72	111				0	Content		-72	-111	15901866	2053861706
15919	08:54:35.252	00:00:15.918	955	-1024	-768	-1	-1	-1	-1	4	-1024	-768	-1	-1	-1	-1	4		0	0						Untertest4.avi	0	880	547	72	111				0	Content		-72	-111	15918533	2053878373
15935	08:54:35.268	00:00:15.935	956	-1024	-768	-1	-1	-1	-1	4	-1024	-768	-1	-1	-1	-1	4		0	0						Untertest4.avi	0	880	547	72	111				0	Content		-72	-111	15935180	2053895020
15952	08:54:35.285	00:00:15.951	957	-1024	-768	-1	-1	-1	-1	4	-1024	-768	-1	-1	-1	-1	4		0	0						Untertest4.avi	0	880	547	72	111				0	Content		-72	-111	15951801	2053911641
15968	08:54:35.301	00:00:15.968	958	-1024	-768	-1	-1	-1	-1	4	-1024	-768	-1	-1	-1	-1	4		0	0						Untertest4.avi	0	880	547	72	111				0	Content		-72	-111	15968422	2053928262
15985	08:54:35.318	00:00:15.985	959	-1024	-768	-1	-1	-1	-1	4	-1024	-768	-1	-1	-1	-1	4		0	0						Untertest4.avi	0	880	547	72	111				0	Content		-72	-111	15985045	2053944885
16002	08:54:35.335	00:00:16.002	960	-1024	-768	-1	-1	-1	-1	4	-1024	-768	-1	-1	-1	-1	4		0	0						Untertest4.avi	0	880	547	72	111				0	Content		-72	-111	16002241	2053962081
16019	08:54:35.352	00:00:16.019	961	-1024	-768	-1	-1	-1	-1	4	-1024	-768	-1	-1	-1	-1	4		0	0						Untertest4.avi	0	880	547	72	111				0	Content		-72	-111	16019485	2053979325
16037	08:54:35.370	00:00:16.036	962	-1024	-768	-1	-1	-1	-1	4	-1024	-768	-1	-1	-1	-1	4		0	0						Untertest4.avi	0	880	547	72	111				0	Content		-72	-111	16036856	2053996696
16052	08:54:35.385	00:00:16.051	963	-1024	-768	-1	-1	-1	-1	4	-1024	-768	-1	-1	-1	-1	4		0	0						Untertest4.avi	0	880	547	72	111				0	Content		-72	-111	16051658	2054011498
16068	08:54:35.401	00:00:16.068	964	-1024	-768	-1	-1	-1	-1	4	-1024	-768	-1	-1	-1	-1	4		0	0						Untertest4.avi	0	880	547	72	111				0	Content		-72	-111	16068347	2054028187
16085	08:54:35.418	00:00:16.085	965	-1024	-768	-1	-1	-1	-1	4	-1024	-768	-1	-1	-1	-1	4		0	0						Untertest4.avi	0	880	547	72	111				0	Content		-72	-111	16085014	2054044854
16102	08:54:35.435	00:00:16.101	966	-1024	-768	-1	-1	-1	-1	4	-1024	-768	-1	-1	-1	-1	4		0	0						Untertest4.avi	0	880	547	72	111				0	Content		-72	-111	16101657	2054061497
16118	08:54:35.451	00:00:16.118	967	-1024	-768	-1	-1	-1	-1	4	-1024	-768	-1	-1	-1	-1	4		0	0						Untertest4.avi	0	880	547	72	111				0	Content		-72	-111	16118282	2054078122
16135	08:54:35.468	00:00:16.135	968	-1024	-768	-1	-1	-1	-1	4	-1024	-768	-1	-1	-1	-1	4		0	0						Untertest4.avi	0	880	547	72	111				0	Content		-72	-111	16135030	2054094870
16152	08:54:35.485	00:00:16.151	969	-1024	-768	-1	-1	-1	-1	4	-1024	-768	-1	-1	-1	-1	4		0	0						Untertest4.avi	0	880	547	72	111				0	Content		-72	-111	16151527	2054111367
16169	08:54:35.502	00:00:16.168	970	-1024	-768	-1	-1	-1	-1	4	-1024	-768	-1	-1	-1	-1	4		0	0						Untertest4.avi	0	880	547	72	111				0	Content		-72	-111	16168722	2054128562
16186	08:54:35.519	00:00:16.186	971	-1024	-768	-1	-1	-1	-1	4	-1024	-768	-1	-1	-1	-1	4		0	0						Untertest4.avi	0	880	547	72	111				0	Content		-72	-111	16186096	2054145936
16203	08:54:35.536	00:00:16.203	972	-1024	-768	-1	-1	-1	-1	4	-1024	-768	-1	-1	-1	-1	4		0	0						Untertest4.avi	0	880	547	72	111				0	Content		-72	-111	16203468	2054163308
16218	08:54:35.551	00:00:16.218	973	-1024	-768	-1	-1	-1	-1	4	-1024	-768	-1	-1	-1	-1	4		0	0						Untertest4.avi	0	880	547	72	111				0	Content		-72	-111	16218268	2054178108
16235	08:54:35.568	00:00:16.234	974	-1024	-768	-1	-1	-1	-1	4	-1024	-768	-1	-1	-1	-1	4		0	0						Untertest4.avi	0	880	547	72	111				0	Content		-72	-111	16234951	2054194791
16252	08:54:35.585	00:00:16.251	975	-1024	-768	-1	-1	-1	-1	4	-1024	-768	-1	-1	-1	-1	4		0	0						Untertest4.avi	0	880	547	72	111				0	Content		-72	-111	16251618	2054211458
16268	08:54:35.601	00:00:16.268	976	-1024	-768	-1	-1	-1	-1	4	-1024	-768	-1	-1	-1	-1	4		0	0						Untertest4.avi	0	880	547	72	111				0	Content		-72	-111	16268262	2054228102
16285	08:54:35.618	00:00:16.284	977	-1024	-768	-1	-1	-1	-1	4	-1024	-768	-1	-1	-1	-1	4		0	0						Untertest4.avi	0	880	547	72	111				0	Content		-72	-111	16284885	2054244725
16302	08:54:35.635	00:00:16.301	978	-1024	-768	-1	-1	-1	-1	4	-1024	-768	-1	-1	-1	-1	4		0	0						Untertest4.avi	0	880	547	72	111				0	Content		-72	-111	16301513	2054261353
16318	08:54:35.651	00:00:16.318	979	-1024	-768	-1	-1	-1	-1	4	-1024	-768	-1	-1	-1	-1	4		0	0						Untertest4.avi	0	880	547	72	111				0	Content		-72	-111	16318137	2054277977
16335	08:54:35.668	00:00:16.335	980	-1024	-768	-1	-1	-1	-1	4	-1024	-768	-1	-1	-1	-1	4		0	0						Untertest4.avi	0	880	547	72	111				0	Content		-72	-111	16335329	2054295169
16353	08:54:35.686	00:00:16.352	981	-1024	-768	-1	-1	-1	-1	4	-1024	-768	-1	-1	-1	-1	4		0	0						Untertest4.avi	0	880	547	72	111				0	Content		-72	-111	16352703	2054312543
16370	08:54:35.703	00:00:16.369	982	-1024	-768	-1	-1	-1	-1	4	-1024	-768	-1	-1	-1	-1	4		0	0						Untertest4.avi	0	880	547	72	111				0	Content		-72	-111	16369952	2054329792
16385	08:54:35.718	00:00:16.384	983	-1024	-768	-1	-1	-1	-1	4	-1024	-768	-1	-1	-1	-1	4		0	0						Untertest4.avi	0	880	547	72	111				0	Content		-72	-111	16384757	2054344597
16401	08:54:35.734	00:00:16.401	984	-1024	-768	-1	-1	-1	-1	4	-1024	-768	-1	-1	-1	-1	4		0	0						Untertest4.avi	0	880	547	72	111				0	Content		-72	-111	16401437	2054361277
16418	08:54:35.751	00:00:16.418	985	-1024	-768	-1	-1	-1	-1	4	-1024	-768	-1	-1	-1	-1	4		0	0						Untertest4.avi	0	880	547	72	111				0	Content		-72	-111	16418105	2054377945
16435	08:54:35.768	00:00:16.434	986	-1024	-768	-1	-1	-1	-1	4	-1024	-768	-1	-1	-1	-1	4		0	0						Untertest4.avi	0	880	547	72	111				0	Content		-72	-111	16434752	2054394592
16452	08:54:35.785	00:00:16.451	987	-1024	-768	-1	-1	-1	-1	4	-1024	-768	-1	-1	-1	-1	4		0	0						Untertest4.avi	0	880	547	72	111				0	Content		-72	-111	16451501	2054411341
16468	08:54:35.801	00:00:16.468	988	-1024	-768	-1	-1	-1	-1	4	-1024	-768	-1	-1	-1	-1	4		0	0						Untertest4.avi	0	880	547	72	111				0	Content		-72	-111	16468134	2054427974
16485	08:54:35.818	00:00:16.484	989	-1024	-768	-1	-1	-1	-1	4	-1024	-768	-1	-1	-1	-1	4		0	0						Untertest4.avi	0	880	547	72	111				0	Content		-72	-111	16484747	2054444587
16502	08:54:35.835	00:00:16.501	990	-1024	-768	-1	-1	-1	-1	4	-1024	-768	-1	-1	-1	-1	4		0	0						Untertest4.avi	0	880	547	72	111				0	Content		-72	-111	16501815	2054461655
16519	08:54:35.852	00:00:16.519	991	-1024	-768	-1	-1	-1	-1	4	-1024	-768	-1	-1	-1	-1	4		0	0						Untertest4.avi	0	880	547	72	111				0	Content		-72	-111	16519188	2054479028
16537	08:54:35.870	00:00:16.536	992	-1024	-768	-1	-1	-1	-1	4	-1024	-768	-1	-1	-1	-1	4		0	0						Untertest4.avi	0	880	547	72	111				0	Content		-72	-111	16536559	2054496399
16551	08:54:35.884	00:00:16.551	993	-1024	-768	-1	-1	-1	-1	4	-1024	-768	-1	-1	-1	-1	4		0	0						Untertest4.avi	0	880	547	72	111				0	Content		-72	-111	16551364	2054511204
16568	08:54:35.901	00:00:16.567	994	-1024	-768	-1	-1	-1	-1	4	-1024	-768	-1	-1	-1	-1	4		0	0						Untertest4.avi	0	880	547	72	111				0	Content		-72	-111	16567987	2054527827
16585	08:54:35.918	00:00:16.584	995	-1024	-768	-1	-1	-1	-1	4	-1024	-768	-1	-1	-1	-1	4		0	0						Untertest4.avi	0	880	547	72	111				0	Content		-72	-111	16584736	2054544576
16601	08:54:35.934	00:00:16.601	996	-1024	-768	-1	-1	-1	-1	4	-1024	-768	-1	-1	-1	-1	4		0	0						Untertest4.avi	0	880	547	72	111				0	Content		-72	-111	16601359	2054561199
16618	08:54:35.951	00:00:16.617	997	-1024	-768	-1	-1	-1	-1	4	-1024	-768	-1	-1	-1	-1	4		0	0						Untertest4.avi	0	880	547	72	111				0	Content		-72	-111	16617983	2054577823
16635	08:54:35.968	00:00:16.634	998	-1024	-768	-1	-1	-1	-1	4	-1024	-768	-1	-1	-1	-1	4		0	0						Untertest4.avi	0	880	547	72	111				0	Content		-72	-111	16634608	2054594448
16652	08:54:35.985	00:00:16.651	999	-1024	-768	-1	-1	-1	-1	4	-1024	-768	-1	-1	-1	-1	4		0	0						Untertest4.avi	0	880	547	72	111				0	Content		-72	-111	16651802	2054611642
16669	08:54:36.002	00:00:16.669	1000	-1024	-768	-1	-1	-1	-1	4	-1024	-768	-1	-1	-1	-1	4		0	0						Untertest4.avi	0	880	547	72	111				0	Content		-72	-111	16669049	2054628889
16686	08:54:36.019	00:00:16.686	1001	-1024	-768	-1	-1	-1	-1	4	-1024	-768	-1	-1	-1	-1	4		0	0						Untertest4.avi	0	880	547	72	111				0	Content		-72	-111	16686420	2054646260
16701	08:54:36.034	00:00:16.701	1002	-1024	-768	-1	-1	-1	-1	4	-1024	-768	-1	-1	-1	-1	4		0	0						Untertest4.avi	0	880	547	72	111				0	Content		-72	-111	16701223	2054661063
16718	08:54:36.051	00:00:16.717	1003	-1024	-768	-1	-1	-1	-1	4	-1024	-768	-1	-1	-1	-1	4		0	0						Untertest4.avi	0	880	547	72	111				0	Content		-72	-111	16717848	2054677688
16735	08:54:36.068	00:00:16.734	1004	-1024	-768	-1	-1	-1	-1	4	-1024	-768	-1	-1	-1	-1	4		0	0						Untertest4.avi	0	880	547	72	111				0	Content		-72	-111	16734597	2054694437
16751	08:54:36.084	00:00:16.751	1005	-1024	-768	-1	-1	-1	-1	4	-1024	-768	-1	-1	-1	-1	4		0	0						Untertest4.avi	0	880	547	72	111				0	Content		-72	-111	16751220	2054711060
16768	08:54:36.101	00:00:16.767	1006	-1024	-768	-1	-1	-1	-1	4	-1024	-768	-1	-1	-1	-1	4		0	0						Untertest4.avi	0	880	547	72	111				0	Content		-72	-111	16767850	2054727690
16784	08:54:36.117	00:00:16.784	1007	-1024	-768	-1	-1	-1	-1	4	-1024	-768	-1	-1	-1	-1	4		0	0						Untertest4.avi	0	880	547	72	111				0	Content		-72	-111	16784470	2054744310
16802	08:54:36.135	00:00:16.801	1008	-1024	-768	-1	-1	-1	-1	4	-1024	-768	-1	-1	-1	-1	4		0	0						Untertest4.avi	0	880	547	72	111				0	Content		-72	-111	16801663	2054761503
16819	08:54:36.152	00:00:16.819	1009	-1024	-768	-1	-1	-1	-1	4	-1024	-768	-1	-1	-1	-1	4		0	0						Untertest4.avi	0	880	547	72	111				0	Content		-72	-111	16819029	2054778869
16835	08:54:36.168	00:00:16.835	1010	-1024	-768	-1	-1	-1	-1	4	-1024	-768	-1	-1	-1	-1	4		0	0						Untertest4.avi	0	880	547	72	111				0	Content		-72	-111	16835275	2054795115
16852	08:54:36.185	00:00:16.851	1011	-1024	-768	-1	-1	-1	-1	4	-1024	-768	-1	-1	-1	-1	4		0	0						Untertest4.avi	0	880	547	72	111				0	Content		-72	-111	16851942	2054811782
16869	08:54:36.202	00:00:16.868	1012	-1024	-768	-1	-1	-1	-1	4	-1024	-768	-1	-1	-1	-1	4		0	0						Untertest4.avi	0	880	547	72	111				0	Content		-72	-111	16868610	2054828450
16885	08:54:36.218	00:00:16.884	1013	-1024	-768	-1	-1	-1	-1	4	-1024	-768	-1	-1	-1	-1	4		0	0						Untertest4.avi	0	880	547	72	111				0	Content		-72	-111	16884811	2054844651
16901	08:54:36.234	00:00:16.901	1014	-1024	-768	-1	-1	-1	-1	4	-1024	-768	-1	-1	-1	-1	4		0	0						Untertest4.avi	0	880	547	72	111				0	Content		-72	-111	16901478	2054861318
16918	08:54:36.251	00:00:16.917	1015	-1024	-768	-1	-1	-1	-1	4	-1024	-768	-1	-1	-1	-1	4		0	0						Untertest4.avi	0	880	547	72	111				0	Content		-72	-111	16917761	2054877601
16934	08:54:36.267	00:00:16.934	1016	-1024	-768	-1	-1	-1	-1	4	-1024	-768	-1	-1	-1	-1	4		0	0						Untertest4.avi	0	880	547	72	111				0	Content		-72	-111	16934381	2054894221
16951	08:54:36.284	00:00:16.951	1017	-1024	-768	-1	-1	-1	-1	4	-1024	-768	-1	-1	-1	-1	4		0	0						Untertest4.avi	0	880	547	72	111				0	Content		-72	-111	16951061	2054910901
16968	08:54:36.301	00:00:16.967	1018	-1024	-768	-1	-1	-1	-1	4	-1024	-768	-1	-1	-1	-1	4		0	0						Untertest4.avi	0	880	547	72	111				0	Content		-72	-111	16967721	2054927561
16984	08:54:36.317	00:00:16.984	1019	-1024	-768	-1	-1	-1	-1	4	-1024	-768	-1	-1	-1	-1	4		0	0						Untertest4.avi	0	880	547	72	111				0	Content		-72	-111	16984389	2054944229
17001	08:54:36.334	00:00:17.001	1020	-1024	-768	-1	-1	-1	-1	4	-1024	-768	-1	-1	-1	-1	4		0	0						Untertest4.avi	0	880	547	72	111				0	Content		-72	-111	17001322	2054961162
17018	08:54:36.351	00:00:17.017	1021	-1024	-768	-1	-1	-1	-1	4	-1024	-768	-1	-1	-1	-1	4		0	0						Untertest4.avi	0	880	547	72	111				0	Content		-72	-111	17017989	2054977829
17035	08:54:36.368	00:00:17.034	1022	-1024	-768	-1	-1	-1	-1	4	-1024	-768	-1	-1	-1	-1	4		0	0						Untertest4.avi	0	880	547	72	111				0	Content		-72	-111	17034953	2054994793
17052	08:54:36.385	00:00:17.051	1023	-1024	-768	-1	-1	-1	-1	4	-1024	-768	-1	-1	-1	-1	4		0	0						Untertest4.avi	0	880	547	72	111				0	Content		-72	-111	17051621	2055011461
17068	08:54:36.401	00:00:17.068	1024	-1024	-768	-1	-1	-1	-1	4	-1024	-768	-1	-1	-1	-1	4		0	0						Untertest4.avi	0	880	547	72	111				0	Content		-72	-111	17068288	2055028128
17086	08:54:36.419	00:00:17.085	1025	-1024	-768	-1	-1	-1	-1	4	-1024	-768	-1	-1	-1	-1	4		0	0						Untertest4.avi	0	880	547	72	111				0	Content		-72	-111	17085518	2055045358
17102	08:54:36.435	00:00:17.102	1026	-1024	-768	-1	-1	-1	-1	4	-1024	-768	-1	-1	-1	-1	4		0	0						Untertest4.avi	0	880	547	72	111				0	Content		-72	-111	17102186	2055062026
17119	08:54:36.452	00:00:17.119	1027	-1024	-768	-1	-1	-1	-1	4	-1024	-768	-1	-1	-1	-1	4		0	0						Untertest4.avi	0	880	547	72	111				0	Content		-72	-111	17119494	2055079334
17134	08:54:36.467	00:00:17.134	1028	-1024	-768	-1	-1	-1	-1	4	-1024	-768	-1	-1	-1	-1	4		0	0						Untertest4.avi	0	880	547	72	111				0	Content		-72	-111	17134240	2055094080
17151	08:54:36.484	00:00:17.150	1029	-1024	-768	-1	-1	-1	-1	4	-1024	-768	-1	-1	-1	-1	4		0	0						Untertest4.avi	0	880	547	72	111				0	Content		-72	-111	17150927	2055110767
17168	08:54:36.501	00:00:17.167	1030	-1024	-768	-1	-1	-1	-1	4	-1024	-768	-1	-1	-1	-1	4		0	0						Untertest4.avi	0	880	547	72	111				0	Content		-72	-111	17167594	2055127434
17184	08:54:36.517	00:00:17.184	1031	-1024	-768	-1	-1	-1	-1	4	-1024	-768	-1	-1	-1	-1	4		0	0						Untertest4.avi	0	880	547	72	111				0	Content		-72	-111	17184249	2055144089
17201	08:54:36.534	00:00:17.200	1032	-1024	-768	-1	-1	-1	-1	4	-1024	-768	-1	-1	-1	-1	4		0	0						Untertest4.avi	0	880	547	72	111				0	Content		-72	-111	17200917	2055160757
17218	08:54:36.551	00:00:17.217	1033	-1024	-768	-1	-1	-1	-1	4	-1024	-768	-1	-1	-1	-1	4		0	0						Untertest4.avi	0	880	547	72	111				0	Content		-72	-111	17217537	2055177377
17234	08:54:36.567	00:00:17.234	1034	-1024	-768	-1	-1	-1	-1	4	-1024	-768	-1	-1	-1	-1	4		0	0						Untertest4.avi	0	880	547	72	111				0	Content		-72	-111	17234108	2055193948
17251	08:54:36.584	00:00:17.251	1035	-1024	-768	-1	-1	-1	-1	4	-1024	-768	-1	-1	-1	-1	4		0	0						Untertest4.avi	0	880	547	72	111				0	Content		-72	-111	17251044	2055210884
17268	08:54:36.601	00:00:17.267	1036	-1024	-768	-1	-1	-1	-1	4	-1024	-768	-1	-1	-1	-1	4		0	0						Untertest4.avi	0	880	547	72	111				0	Content		-72	-111	17267712	2055227552
17285	08:54:36.618	00:00:17.284	1037	-1024	-768	-1	-1	-1	-1	4	-1024	-768	-1	-1	-1	-1	4		0	0						Untertest4.avi	0	880	547	72	111				0	Content		-72	-111	17284844	2055244684
17302	08:54:36.635	00:00:17.301	1038	-1024	-768	-1	-1	-1	-1	4	-1024	-768	-1	-1	-1	-1	4		0	0						Untertest4.avi	0	880	547	72	111				0	Content		-72	-111	17301512	2055261352
17319	08:54:36.652	00:00:17.318	1039	-1024	-768	-1	-1	-1	-1	4	-1024	-768	-1	-1	-1	-1	4		0	0						Untertest4.avi	0	880	547	72	111				0	Content		-72	-111	17318541	2055278381
17335	08:54:36.668	00:00:17.335	1040	-1024	-768	-1	-1	-1	-1	4	-1024	-768	-1	-1	-1	-1	4		0	0						Untertest4.avi	0	880	547	72	111				0	Content		-72	-111	17335209	2055295049
17352	08:54:36.685	00:00:17.351	1041	-1024	-768	-1	-1	-1	-1	4	-1024	-768	-1	-1	-1	-1	4		0	0						Untertest4.avi	0	880	547	72	111				0	Content		-72	-111	17351876	2055311716
17368	08:54:36.701	00:00:17.367	1042	-1024	-768	-1	-1	-1	-1	4	-1024	-768	-1	-1	-1	-1	4		0	0						Untertest4.avi	0	880	547	72	111				0	Content		-72	-111	17367987	2055327827
17385	08:54:36.718	00:00:17.384	1043	-1024	-768	-1	-1	-1	-1	4	-1024	-768	-1	-1	-1	-1	4		0	0						Untertest4.avi	0	880	547	72	111				0	Content		-72	-111	17384655	2055344495
17401	08:54:36.734	00:00:17.401	1044	-1024	-768	-1	-1	-1	-1	4	-1024	-768	-1	-1	-1	-1	4		0	0						Untertest4.avi	0	880	547	72	111				0	Content		-72	-111	17401000	2055360840
17418	08:54:36.751	00:00:17.417	1045	-1024	-768	-1	-1	-1	-1	4	-1024	-768	-1	-1	-1	-1	4		0	0						Untertest4.avi	0	880	547	72	111				0	Content		-72	-111	17417668	2055377508
17434	08:54:36.767	00:00:17.434	1046	-1024	-768	-1	-1	-1	-1	4	-1024	-768	-1	-1	-1	-1	4		0	0						Untertest4.avi	0	880	547	72	111				0	Content		-72	-111	17434097	2055393937
17451	08:54:36.784	00:00:17.450	1047	-1024	-768	-1	-1	-1	-1	4	-1024	-768	-1	-1	-1	-1	4		0	0						Untertest4.avi	0	880	547	72	111				0	Content		-72	-111	17450717	2055410557
17467	08:54:36.800	00:00:17.467	1048	-1024	-768	-1	-1	-1	-1	4	-1024	-768	-1	-1	-1	-1	4		0	0						Untertest4.avi	0	880	547	72	111				0	Content		-72	-111	17467394	2055427234
17484	08:54:36.817	00:00:17.484	1049	-1024	-768	-1	-1	-1	-1	4	-1024	-768	-1	-1	-1	-1	4		0	0						Untertest4.avi	0	880	547	72	111				0	Content		-72	-111	17484055	2055443895
17501	08:54:36.834	00:00:17.500	1050	-1024	-768	-1	-1	-1	-1	4	-1024	-768	-1	-1	-1	-1	4		0	0						Untertest4.avi	0	880	547	72	111				0	Content		-72	-111	17500722	2055460562
17518	08:54:36.851	00:00:17.517	1051	-1024	-768	-1	-1	-1	-1	4	-1024	-768	-1	-1	-1	-1	4		0	0						Untertest4.avi	0	880	547	72	111				0	Content		-72	-111	17517656	2055477496
17534	08:54:36.867	00:00:17.534	1052	-1024	-768	-1	-1	-1	-1	4	-1024	-768	-1	-1	-1	-1	4		0	0						Untertest4.avi	0	880	547	72	111				0	Content		-72	-111	17534324	2055494164
17551	08:54:36.884	00:00:17.551	1053	-1024	-768	-1	-1	-1	-1	4	-1024	-768	-1	-1	-1	-1	4		0	0						Untertest4.avi	0	880	547	72	111				0	Content		-72	-111	17551289	2055511129
17568	08:54:36.901	00:00:17.567	1054	-1024	-768	-1	-1	-1	-1	4	-1024	-768	-1	-1	-1	-1	4		0	0						Untertest4.avi	0	880	547	72	111				0	Content		-72	-111	17567956	2055527796
17585	08:54:36.918	00:00:17.584	1055	-1024	-768	-1	-1	-1	-1	4	-1024	-768	-1	-1	-1	-1	4		0	0						Untertest4.avi	0	880	547	72	111				0	Content		-72	-111	17584624	2055544464
17602	08:54:36.935	00:00:17.601	1056	-1024	-768	-1	-1	-1	-1	4	-1024	-768	-1	-1	-1	-1	4		0	0						Untertest4.avi	0	880	547	72	111				0	Content		-72	-111	17601861	2055561701
17619	08:54:36.952	00:00:17.618	1057	-1024	-768	-1	-1	-1	-1	4	-1024	-768	-1	-1	-1	-1	4		0	0						Untertest4.avi	0	880	547	72	111				0	Content		-72	-111	17618528	2055578368
17636	08:54:36.969	00:00:17.635	1058	-1024	-768	-1	-1	-1	-1	4	-1024	-768	-1	-1	-1	-1	4		0	0						Untertest4.avi	0	880	547	72	111				0	Content		-72	-111	17635831	2055595671
17651	08:54:36.984	00:00:17.650	1059	-1024	-768	-1	-1	-1	-1	4	-1024	-768	-1	-1	-1	-1	4		0	0						Untertest4.avi	0	880	547	72	111				0	Content		-72	-111	17650579	2055610419
17667	08:54:37.000	00:00:17.667	1060	-1024	-768	-1	-1	-1	-1	4	-1024	-768	-1	-1	-1	-1	4		0	0						Untertest4.avi	0	880	547	72	111				0	Content		-72	-111	17667265	2055627105
17684	08:54:37.017	00:00:17.683	1061	-1024	-768	-1	-1	-1	-1	4	-1024	-768	-1	-1	-1	-1	4		0	0						Untertest4.avi	0	880	547	72	111				0	Content		-72	-111	17683933	2055643773
17701	08:54:37.034	00:00:17.700	1062	-1024	-768	-1	-1	-1	-1	4	-1024	-768	-1	-1	-1	-1	4		0	0						Untertest4.avi	0	880	547	72	111				0	Content		-72	-111	17700589	2055660429
17717	08:54:37.050	00:00:17.717	1063	-1024	-768	-1	-1	-1	-1	4	-1024	-768	-1	-1	-1	-1	4		0	0						Untertest4.avi	0	880	547	72	111				0	Content		-72	-111	17717256	2055677096
17734	08:54:37.067	00:00:17.733	1064	-1024	-768	-1	-1	-1	-1	4	-1024	-768	-1	-1	-1	-1	4		0	0						Untertest4.avi	0	880	547	72	111				0	Content		-72	-111	17733880	2055693720
17750	08:54:37.083	00:00:17.750	1065	-1024	-768	-1	-1	-1	-1	4	-1024	-768	-1	-1	-1	-1	4		0	0						Untertest4.avi	0	880	547	72	111				0	Content		-72	-111	17750447	2055710287
17767	08:54:37.100	00:00:17.767	1066	-1024	-768	-1	-1	-1	-1	4	-1024	-768	-1	-1	-1	-1	4		0	0						Untertest4.avi	0	880	547	72	111				0	Content		-72	-111	17767392	2055727232
17784	08:54:37.117	00:00:17.784	1067	-1024	-768	-1	-1	-1	-1	4	-1024	-768	-1	-1	-1	-1	4		0	0						Untertest4.avi	0	880	547	72	111				0	Content		-72	-111	17784059	2055743899
17801	08:54:37.134	00:00:17.801	1068	-1024	-768	-1	-1	-1	-1	4	-1024	-768	-1	-1	-1	-1	4		0	0						Untertest4.avi	0	880	547	72	111				0	Content		-72	-111	17801190	2055761030
17818	08:54:37.151	00:00:17.817	1069	-1024	-768	-1	-1	-1	-1	4	-1024	-768	-1	-1	-1	-1	4		0	0						Untertest4.avi	0	880	547	72	111				0	Content		-72	-111	17817858	2055777698
17835	08:54:37.168	00:00:17.834	1070	-1024	-768	-1	-1	-1	-1	4	-1024	-768	-1	-1	-1	-1	4		0	0						Untertest4.avi	0	880	547	72	111				0	Content		-72	-111	17834893	2055794733
17852	08:54:37.185	00:00:17.851	1071	-1024	-768	-1	-1	-1	-1	4	-1024	-768	-1	-1	-1	-1	4		0	0						Untertest4.avi	0	880	547	72	111				0	Content		-72	-111	17851561	2055811401
17868	08:54:37.201	00:00:17.868	1072	-1024	-768	-1	-1	-1	-1	4	-1024	-768	-1	-1	-1	-1	4		0	0						Untertest4.avi	0	880	547	72	111				0	Content		-72	-111	17868229	2055828069
17884	08:54:37.217	00:00:17.884	1073	-1024	-768	-1	-1	-1	-1	4	-1024	-768	-1	-1	-1	-1	4		0	0						Untertest4.avi	0	880	547	72	111				0	Content		-72	-111	17884337	2055844177
17901	08:54:37.234	00:00:17.901	1074	-1024	-768	-1	-1	-1	-1	4	-1024	-768	-1	-1	-1	-1	4		0	0						Untertest4.avi	0	880	547	72	111				0	Content		-72	-111	17901005	2055860845
17917	08:54:37.250	00:00:17.917	1075	-1024	-768	-1	-1	-1	-1	4	-1024	-768	-1	-1	-1	-1	4		0	0						Untertest4.avi	0	880	547	72	111				0	Content		-72	-111	17917486	2055877326
17934	08:54:37.267	00:00:17.934	1076	-1024	-768	-1	-1	-1	-1	4	-1024	-768	-1	-1	-1	-1	4		0	0						Untertest4.avi	0	880	547	72	111				0	Content		-72	-111	17934154	2055893994
17951	08:54:37.284	00:00:17.950	1077	-1024	-768	-1	-1	-1	-1	4	-1024	-768	-1	-1	-1	-1	4		0	0						Untertest4.avi	0	880	547	72	111				0	Content		-72	-111	17950821	2055910661
17967	08:54:37.300	00:00:17.967	1078	-1024	-768	-1	-1	-1	-1	4	-1024	-768	-1	-1	-1	-1	4		0	0						Untertest4.avi	0	880	547	72	111				0	Content		-72	-111	17967077	2055926917
17984	08:54:37.317	00:00:17.983	1079	-1024	-768	-1	-1	-1	-1	4	-1024	-768	-1	-1	-1	-1	4		0	0						Untertest4.avi	0	880	547	72	111				0	Content		-72	-111	17983687	2055943527
18000	08:54:37.333	00:00:18.000	1080	-1024	-768	-1	-1	-1	-1	4	-1024	-768	-1	-1	-1	-1	4		0	0						Untertest4.avi	0	880	547	72	111				0	Content		-72	-111	18000361	2055960201
18017	08:54:37.350	00:00:18.017	1081	-1024	-768	-1	-1	-1	-1	4	-1024	-768	-1	-1	-1	-1	4		0	0						Untertest4.avi	0	880	547	72	111				0	Content		-72	-111	18017022	2055976862
18034	08:54:37.367	00:00:18.033	1082	-1024	-768	-1	-1	-1	-1	4	-1024	-768	-1	-1	-1	-1	4		0	0						Untertest4.avi	0	880	547	72	111				0	Content		-72	-111	18033690	2055993530
18051	08:54:37.384	00:00:18.050	1083	-1024	-768	-1	-1	-1	-1	4	-1024	-768	-1	-1	-1	-1	4		0	0						Untertest4.avi	0	880	547	72	111				0	Content		-72	-111	18050623	2056010463
18067	08:54:37.400	00:00:18.067	1084	-1024	-768	-1	-1	-1	-1	4	-1024	-768	-1	-1	-1	-1	4		0	0						Untertest4.avi	0	880	547	72	111				0	Content		-72	-111	18067291	2056027131
18084	08:54:37.417	00:00:18.084	1085	-1024	-768	-1	-1	-1	-1	4	-1024	-768	-1	-1	-1	-1	4		0	0						Untertest4.avi	0	880	547	72	111				0	Content		-72	-111	18084254	2056044094
18101	08:54:37.434	00:00:18.100	1086	-1024	-768	-1	-1	-1	-1	4	-1024	-768	-1	-1	-1	-1	4		0	0						Untertest4.avi	0	880	547	72	111				0	Content		-72	-111	18100922	2056060762
18118	08:54:37.451	00:00:18.117	1087	-1024	-768	-1	-1	-1	-1	4	-1024	-768	-1	-1	-1	-1	4		0	0						Untertest4.avi	0	880	547	72	111				0	Content		-72	-111	18117589	2056077429
18135	08:54:37.468	00:00:18.134	1088	-1024	-768	-1	-1	-1	-1	4	-1024	-768	-1	-1	-1	-1	4		0	0						Untertest4.avi	0	880	547	72	111				0	Content		-72	-111	18134824	2056094664
18151	08:54:37.484	00:00:18.151	1089	-1024	-768	-1	-1	-1	-1	4	-1024	-768	-1	-1	-1	-1	4		0	0						Untertest4.avi	0	880	547	72	111				0	Content		-72	-111	18151492	2056111332
18169	08:54:37.502	00:00:18.168	1090	-1024	-768	-1	-1	-1	-1	4	-1024	-768	-1	-1	-1	-1	4		0	0						Untertest4.avi	0	880	547	72	111				0	Content		-72	-111	18168799	2056128639
18184	08:54:37.517	00:00:18.183	1091	-1024	-768	-1	-1	-1	-1	4	-1024	-768	-1	-1	-1	-1	4		0	0						Untertest4.avi	0	880	547	72	111				0	Content		-72	-111	18183549	2056143389
18200	08:54:37.533	00:00:18.200	1092	-1024	-768	-1	-1	-1	-1	4	-1024	-768	-1	-1	-1	-1	4		0	0						Untertest4.avi	0	880	547	72	111				0	Content		-72	-111	18200174	2056160014
18217	08:54:37.550	00:00:18.216	1093	-1024	-768	-1	-1	-1	-1	4	-1024	-768	-1	-1	-1	-1	4		0	0						Untertest4.avi	0	880	547	72	111				0	Content		-72	-111	18216889	2056176729
18234	08:54:37.567	00:00:18.233	1094	-1024	-768	-1	-1	-1	-1	4	-1024	-768	-1	-1	-1	-1	4		0	0						Untertest4.avi	0	880	547	72	111				0	Content		-72	-111	18233557	2056193397
18250	08:54:37.583	00:00:18.250	1095	-1024	-768	-1	-1	-1	-1	4	-1024	-768	-1	-1	-1	-1	4		0	0						Untertest4.avi	0	880	547	72	111				0	Content		-72	-111	18250228	2056210068
18267	08:54:37.600	00:00:18.266	1096	-1024	-768	-1	-1	-1	-1	4	-1024	-768	-1	-1	-1	-1	4		0	0						Untertest4.avi	0	880	547	72	111				0	Content		-72	-111	18266919	2056226759
18284	08:54:37.617	00:00:18.283	1097	-1024	-768	-1	-1	-1	-1	4	-1024	-768	-1	-1	-1	-1	4		0	0						Untertest4.avi	0	880	547	72	111				0	Content		-72	-111	18283795	2056243635
18300	08:54:37.633	00:00:18.300	1098	-1024	-768	-1	-1	-1	-1	4	-1024	-768	-1	-1	-1	-1	4		0	0						Untertest4.avi	0	880	547	72	111				0	Content		-72	-111	18300463	2056260303
18318	08:54:37.651	00:00:18.317	1099	-1024	-768	-1	-1	-1	-1	4	-1024	-768	-1	-1	-1	-1	4		0	0						Untertest4.avi	0	880	547	72	111				0	Content		-72	-111	18317565	2056277405
18334	08:54:37.667	00:00:18.334	1100	-1024	-768	-1	-1	-1	-1	4	-1024	-768	-1	-1	-1	-1	4		0	0						Untertest4.avi	0	880	547	72	111				0	Content		-72	-111	18334232	2056294072
18351	08:54:37.684	00:00:18.351	1101	-1024	-768	-1	-1	-1	-1	4	-1024	-768	-1	-1	-1	-1	4		0	0						Untertest4.avi	0	880	547	72	111				0	Content		-72	-111	18351251	2056311091
18368	08:54:37.701	00:00:18.367	1102	-1024	-768	-1	-1	-1	-1	4	-1024	-768	-1	-1	-1	-1	4		0	0						Untertest4.avi	0	880	547	72	111				0	Content		-72	-111	18367919	2056327759
18385	08:54:37.718	00:00:18.384	1103	-1024	-768	-1	-1	-1	-1	4	-1024	-768	-1	-1	-1	-1	4		0	0						Untertest4.avi	0	880	547	72	111				0	Content		-72	-111	18384586	2056344426
18401	08:54:37.734	00:00:18.400	1104	-1024	-768	-1	-1	-1	-1	4	-1024	-768	-1	-1	-1	-1	4		0	0						Untertest4.avi	0	880	547	72	111				0	Content		-72	-111	18400688	2056360528
18417	08:54:37.750	00:00:18.417	1105	-1024	-768	-1	-1	-1	-1	4	-1024	-768	-1	-1	-1	-1	4		0	0						Untertest4.avi	0	880	547	72	111				0	Content		-72	-111	18417356	2056377196
18434	08:54:37.767	00:00:18.433	1106	-1024	-768	-1	-1	-1	-1	4	-1024	-768	-1	-1	-1	-1	4		0	0						Untertest4.avi	0	880	547	72	111				0	Content		-72	-111	18433833	2056393673
18451	08:54:37.784	00:00:18.450	1107	-1024	-768	-1	-1	-1	-1	4	-1024	-768	-1	-1	-1	-1	4		0	0						Untertest4.avi	0	880	547	72	111				0	Content		-72	-111	18450501	2056410341
18467	08:54:37.800	00:00:18.467	1108	-1024	-768	-1	-1	-1	-1	4	-1024	-768	-1	-1	-1	-1	4		0	0						Untertest4.avi	0	880	547	72	111				0	Content		-72	-111	18467169	2056427009
18483	08:54:37.816	00:00:18.483	1109	-1024	-768	-1	-1	-1	-1	4	-1024	-768	-1	-1	-1	-1	4		0	0						Untertest4.avi	0	880	547	72	111				0	Content		-72	-111	18483407	2056443247
18500	08:54:37.833	00:00:18.500	1110	-1024	-768	-1	-1	-1	-1	4	-1024	-768	-1	-1	-1	-1	4		0	0						Untertest4.avi	0	880	547	72	111				0	Content		-72	-111	18500032	2056459872
18517	08:54:37.850	00:00:18.516	1111	-1024	-768	-1	-1	-1	-1	4	-1024	-768	-1	-1	-1	-1	4		0	0						Untertest4.avi	0	880	547	72	111				0	Content		-72	-111	18516707	2056476547
18533	08:54:37.866	00:00:18.533	1112	-1024	-768	-1	-1	-1	-1	4	-1024	-768	-1	-1	-1	-1	4		0	0						Untertest4.avi	0	880	547	72	111				0	Content		-72	-111	18533367	2056493207
18550	08:54:37.883	00:00:18.550	1113	-1024	-768	-1	-1	-1	-1	4	-1024	-768	-1	-1	-1	-1	4		0	0						Untertest4.avi	0	880	547	72	111				0	Content		-72	-111	18550034	2056509874
18567	08:54:37.900	00:00:18.566	1114	-1024	-768	-1	-1	-1	-1	4	-1024	-768	-1	-1	-1	-1	4		0	0						Untertest4.avi	0	880	547	72	111				0	Content		-72	-111	18566966	2056526806
18584	08:54:37.917	00:00:18.583	1115	-1024	-768	-1	-1	-1	-1	4	-1024	-768	-1	-1	-1	-1	4		0	0						Untertest4.avi	0	880	547	72	111				0	Content		-72	-111	18583634	2056543474
18601	08:54:37.934	00:00:18.600	1116	-1024	-768	-1	-1	-1	-1	4	-1024	-768	-1	-1	-1	-1	4		0	0						Untertest4.avi	0	880	547	72	111				0	Content		-72	-111	18600595	2056560435
18617	08:54:37.950	00:00:18.617	1117	-1024	-768	-1	-1	-1	-1	4	-1024	-768	-1	-1	-1	-1	4		0	0						Untertest4.avi	0	880	547	72	111				0	Content		-72	-111	18617263	2056577103
18634	08:54:37.967	00:00:18.633	1118	-1024	-768	-1	-1	-1	-1	4	-1024	-768	-1	-1	-1	-1	4		0	0						Untertest4.avi	0	880	547	72	111				0	Content		-72	-111	18633931	2056593771
18651	08:54:37.984	00:00:18.651	1119	-1024	-768	-1	-1	-1	-1	4	-1024	-768	-1	-1	-1	-1	4		0	0						Untertest4.avi	0	880	547	72	111				0	Content		-72	-111	18651162	2056611002
18668	08:54:38.001	00:00:18.667	1120	-1024	-768	-1	-1	-1	-1	4	-1024	-768	-1	-1	-1	-1	4		0	0						Untertest4.avi	0	880	547	72	111				0	Content		-72	-111	18667829	2056627669
18685	08:54:38.018	00:00:18.685	1121	-1024	-768	-1	-1	-1	-1	4	-1024	-768	-1	-1	-1	-1	4		0	0						Untertest4.avi	0	880	547	72	111				0	Content		-72	-111	18685139	2056644979
18700	08:54:38.033	00:00:18.699	1122	-1024	-768	-1	-1	-1	-1	4	-1024	-768	-1	-1	-1	-1	4		0	0						Untertest4.avi	0	880	547	72	111				0	Content		-72	-111	18699888	2056659728
18717	08:54:38.050	00:00:18.716	1123	-1024	-768	-1	-1	-1	-1	4	-1024	-768	-1	-1	-1	-1	4		0	0						Untertest4.avi	0	880	547	72	111				0	Content		-72	-111	18716513	2056676353
18733	08:54:38.066	00:00:18.733	1124	-1024	-768	-1	-1	-1	-1	4	-1024	-768	-1	-1	-1	-1	4		0	0						Untertest4.avi	0	880	547	72	111				0	Content		-72	-111	18733229	2056693069
18750	08:54:38.083	00:00:18.749	1125	-1024	-768	-1	-1	-1	-1	4	-1024	-768	-1	-1	-1	-1	4		0	0						Untertest4.avi	0	880	547	72	111				0	Content		-72	-111	18749897	2056709737
18767	08:54:38.100	00:00:18.766	1126	-1024	-768	-1	-1	-1	-1	4	-1024	-768	-1	-1	-1	-1	4		0	0						Untertest4.avi	0	880	547	72	111				0	Content		-72	-111	18766564	2056726404
18783	08:54:38.116	00:00:18.783	1127	-1024	-768	-1	-1	-1	-1	4	-1024	-768	-1	-1	-1	-1	4		0	0						Untertest4.avi	0	880	547	72	111				0	Content		-72	-111	18783259	2056743099
18800	08:54:38.133	00:00:18.800	1128	-1024	-768	-1	-1	-1	-1	4	-1024	-768	-1	-1	-1	-1	4		0	0						Untertest4.avi	0	880	547	72	111				0	Content		-72	-111	18800137	2056759977
18817	08:54:38.150	00:00:18.816	1129	-1024	-768	-1	-1	-1	-1	4	-1024	-768	-1	-1	-1	-1	4		0	0						Untertest4.avi	0	880	547	72	111				0	Content		-72	-111	18816804	2056776644
18834	08:54:38.167	00:00:18.833	1130	-1024	-768	-1	-1	-1	-1	4	-1024	-768	-1	-1	-1	-1	4		0	0						Untertest4.avi	0	880	547	72	111				0	Content		-72	-111	18833910	2056793750
18851	08:54:38.184	00:00:18.850	1131	-1024	-768	-1	-1	-1	-1	4	-1024	-768	-1	-1	-1	-1	4		0	0						Untertest4.avi	0	880	547	72	111				0	Content		-72	-111	18850578	2056810418
18868	08:54:38.201	00:00:18.867	1132	-1024	-768	-1	-1	-1	-1	4	-1024	-768	-1	-1	-1	-1	4		0	0						Untertest4.avi	0	880	547	72	111				0	Content		-72	-111	18867602	2056827442
18884	08:54:38.217	00:00:18.884	1133	-1024	-768	-1	-1	-1	-1	4	-1024	-768	-1	-1	-1	-1	4		0	0						Untertest4.avi	0	880	547	72	111				0	Content		-72	-111	18884269	2056844109
18901	08:54:38.234	00:00:18.900	1134	-1024	-768	-1	-1	-1	-1	4	-1024	-768	-1	-1	-1	-1	4		0	0						Untertest4.avi	0	880	547	72	111				0	Content		-72	-111	18900937	2056860777
18917	08:54:38.250	00:00:18.917	1135	-1024	-768	-1	-1	-1	-1	4	-1024	-768	-1	-1	-1	-1	4		0	0						Untertest4.avi	0	880	547	72	111				0	Content		-72	-111	18917035	2056876875
18934	08:54:38.267	00:00:18.933	1136	-1024	-768	-1	-1	-1	-1	4	-1024	-768	-1	-1	-1	-1	4		0	0						Untertest4.avi	0	880	547	72	111				0	Content		-72	-111	18933702	2056893542
18950	08:54:38.283	00:00:18.950	1137	-1024	-768	-1	-1	-1	-1	4	-1024	-768	-1	-1	-1	-1	4		0	0						Untertest4.avi	0	880	547	72	111				0	Content		-72	-111	18950043	2056909883
18967	08:54:38.300	00:00:18.966	1138	-1024	-768	-1	-1	-1	-1	4	-1024	-768	-1	-1	-1	-1	4		0	0						Untertest4.avi	0	880	547	72	111				0	Content		-72	-111	18966711	2056926551
18983	08:54:38.316	00:00:18.983	1139	-1024	-768	-1	-1	-1	-1	4	-1024	-768	-1	-1	-1	-1	4		0	0						Untertest4.avi	0	880	547	72	111				0	Content		-72	-111	18983130	2056942970
19000	08:54:38.333	00:00:18.999	1140	-1024	-768	-1	-1	-1	-1	4	-1024	-768	-1	-1	-1	-1	4		0	0						Untertest4.avi	0	880	547	72	111				0	Content		-72	-111	18999755	2056959595
19016	08:54:38.349	00:00:19.016	1141	-1024	-768	-1	-1	-1	-1	4	-1024	-768	-1	-1	-1	-1	4		0	0						Untertest4.avi	0	880	547	72	111				0	Content		-72	-111	19016431	2056976271
19033	08:54:38.366	00:00:19.033	1142	-1024	-768	-1	-1	-1	-1	4	-1024	-768	-1	-1	-1	-1	4		0	0						Untertest4.avi	0	880	547	72	111				0	Content		-72	-111	19033029	2056992869
19050	08:54:38.383	00:00:19.049	1143	-1024	-768	-1	-1	-1	-1	4	-1024	-768	-1	-1	-1	-1	4		0	0						Untertest4.avi	0	880	547	72	111				0	Content		-72	-111	19049697	2057009537
19067	08:54:38.400	00:00:19.066	1144	-1024	-768	-1	-1	-1	-1	4	-1024	-768	-1	-1	-1	-1	4		0	0						Untertest4.avi	0	880	547	72	111				0	Content		-72	-111	19066598	2057026438
19083	08:54:38.416	00:00:19.083	1145	-1024	-768	-1	-1	-1	-1	4	-1024	-768	-1	-1	-1	-1	4		0	0						Untertest4.avi	0	880	547	72	111				0	Content		-72	-111	19083266	2057043106
19100	08:54:38.433	00:00:19.100	1146	-1024	-768	-1	-1	-1	-1	4	-1024	-768	-1	-1	-1	-1	4		0	0						Untertest4.avi	0	880	547	72	111				0	Content		-72	-111	19100258	2057060098
19117	08:54:38.450	00:00:19.116	1147	-1024	-768	-1	-1	-1	-1	4	-1024	-768	-1	-1	-1	-1	4		0	0						Untertest4.avi	0	880	547	72	111				0	Content		-72	-111	19116926	2057076766
19134	08:54:38.467	00:00:19.133	1148	-1024	-768	-1	-1	-1	-1	4	-1024	-768	-1	-1	-1	-1	4		0	0						Untertest4.avi	0	880	547	72	111				0	Content		-72	-111	19133594	2057093434
19151	08:54:38.484	00:00:19.150	1149	-1024	-768	-1	-1	-1	-1	4	-1024	-768	-1	-1	-1	-1	4		0	0						Untertest4.avi	0	880	547	72	111				0	Content		-72	-111	19150855	2057110695
19168	08:54:38.501	00:00:19.167	1150	-1024	-768	-1	-1	-1	-1	4	-1024	-768	-1	-1	-1	-1	4		0	0						Untertest4.avi	0	880	547	72	111				0	Content		-72	-111	19167523	2057127363
19185	08:54:38.518	00:00:19.184	1151	-1024	-768	-1	-1	-1	-1	4	-1024	-768	-1	-1	-1	-1	4		0	0						Untertest4.avi	0	880	547	72	111				0	Content		-72	-111	19184865	2057144705
19200	08:54:38.533	00:00:19.199	1152	-1024	-768	-1	-1	-1	-1	4	-1024	-768	-1	-1	-1	-1	4		0	0						Untertest4.avi	0	880	547	72	111				0	Content		-72	-111	19199613	2057159453
19216	08:54:38.549	00:00:19.216	1153	-1024	-768	-1	-1	-1	-1	4	-1024	-768	-1	-1	-1	-1	4		0	0						Untertest4.avi	0	880	547	72	111				0	Content		-72	-111	19216237	2057176077
19233	08:54:38.566	00:00:19.232	1154	-1024	-768	-1	-1	-1	-1	4	-1024	-768	-1	-1	-1	-1	4		0	0						Untertest4.avi	0	880	547	72	111				0	Content		-72	-111	19232905	2057192745
19250	08:54:38.583	00:00:19.249	1155	-1024	-768	-1	-1	-1	-1	4	-1024	-768	-1	-1	-1	-1	4		0	0						Untertest4.avi	0	880	547	72	111				0	Content		-72	-111	19249591	2057209431
19266	08:54:38.599	00:00:19.266	1156	-1024	-768	-1	-1	-1	-1	4	-1024	-768	-1	-1	-1	-1	4		0	0						Untertest4.avi	0	880	547	72	111				0	Content		-72	-111	19266259	2057226099
19283	08:54:38.616	00:00:19.282	1157	-1024	-768	-1	-1	-1	-1	4	-1024	-768	-1	-1	-1	-1	4		0	0						Untertest4.avi	0	880	547	72	111				0	Content		-72	-111	19282919	2057242759
19299	08:54:38.632	00:00:19.299	1158	-1024	-768	-1	-1	-1	-1	4	-1024	-768	-1	-1	-1	-1	4		0	0						Untertest4.avi	0	880	547	72	111				0	Content		-72	-111	19299480	2057259320
19316	08:54:38.649	00:00:19.316	1159	-1024	-768	-1	-1	-1	-1	4	-1024	-768	-1	-1	-1	-1	4		0	0						Untertest4.avi	0	880	547	72	111				0	Content		-72	-111	19316415	2057276255
19333	08:54:38.666	00:00:19.333	1160	-1024	-768	-1	-1	-1	-1	4	-1024	-768	-1	-1	-1	-1	4		0	0						Untertest4.avi	0	880	547	72	111				0	Content		-72	-111	19333083	2057292923
19350	08:54:38.683	00:00:19.350	1161	-1024	-768	-1	-1	-1	-1	4	-1024	-768	-1	-1	-1	-1	4		0	0						Untertest4.avi	0	880	547	72	111				0	Content		-72	-111	19350217	2057310057
19367	08:54:38.700	00:00:19.366	1162	-1024	-768	-1	-1	-1	-1	4	-1024	-768	-1	-1	-1	-1	4		0	0						Untertest4.avi	0	880	547	72	111				0	Content		-72	-111	19366884	2057326724
19384	08:54:38.717	00:00:19.383	1163	-1024	-768	-1	-1	-1	-1	4	-1024	-768	-1	-1	-1	-1	4		0	0						Untertest4.avi	0	880	547	72	111				0	Content		-72	-111	19383914	2057343754
19401	08:54:38.734	00:00:19.400	1164	-1024	-768	-1	-1	-1	-1	4	-1024	-768	-1	-1	-1	-1	4		0	0						Untertest4.avi	0	880	547	72	111				0	Content		-72	-111	19400582	2057360422
19417	08:54:38.750	00:00:19.417	1165	-1024	-768	-1	-1	-1	-1	4	-1024	-768	-1	-1	-1	-1	4		0	0						Untertest4.avi	0	880	547	72	111				0	Content		-72	-111	19417250	2057377090
19433	08:54:38.766	00:00:19.433	1166	-1024	-768	-1	-1	-1	-1	4	-1024	-768	-1	-1	-1	-1	4		0	0						Untertest4.avi	0	880	547	72	111				0	Content		-72	-111	19433360	2057393200
19450	08:54:38.783	00:00:19.450	1167	-1024	-768	-1	-1	-1	-1	4	-1024	-768	-1	-1	-1	-1	4		0	0						Untertest4.avi	0	880	547	72	111				0	Content		-72	-111	19450028	2057409868
19466	08:54:38.799	00:00:19.466	1168	-1024	-768	-1	-1	-1	-1	4	-1024	-768	-1	-1	-1	-1	4		0	0						Untertest4.avi	0	880	547	72	111				0	Content		-72	-111	19466374	2057426214
19483	08:54:38.816	00:00:19.483	1169	-1024	-768	-1	-1	-1	-1	4	-1024	-768	-1	-1	-1	-1	4		0	0						Untertest4.avi	0	880	547	72	111				0	Content		-72	-111	19483041	2057442881
19499	08:54:38.832	00:00:19.499	1170	-1024	-768	-1	-1	-1	-1	4	-1024	-768	-1	-1	-1	-1	4		0	0						Untertest4.avi	0	880	547	72	111				0	Content		-72	-111	19499468	2057459308
19516	08:54:38.849	00:00:19.516	1171	-1024	-768	-1	-1	-1	-1	4	-1024	-768	-1	-1	-1	-1	4		0	0						Untertest4.avi	0	880	547	72	111				0	Content		-72	-111	19516091	2057475931
19533	08:54:38.866	00:00:19.532	1172	-1024	-768	-1	-1	-1	-1	4	-1024	-768	-1	-1	-1	-1	4		0	0						Untertest4.avi	0	880	547	72	111				0	Content		-72	-111	19532768	2057492608
19597	08:54:38.930																				KeyPress	4	27	0	Escape
19597	08:54:38.930																				MovieEnd	256	0	0	Untertest4.avi
