# Supplementary material for: Gaze Duration Biases for Colours in Combination with Dissonant and Consonant Sounds: A Comparative Eye-Tracking Study with Orangutans
Source: PLoS One. 2015 Oct 14;10(10):e0139894. doi: 10.1371/journal.pone.0139894 (PMC4605782; doi:10.1371/journal.pone.0139894)
Supplement: S1 Data — (ZIP) [file pone.0139894.s004.zip › Plos ColourSound Data/Apes/Farben_Musik_U4/Rec 09-All-Data.tsv]

System Properties:
Operating System:	Microsoft Windows NT 6.1.7601 Service Pack 1
System User Name:	tobiiadmin
Machine Name:	LOE7690LAP
Data properties:
Recording name:	Rec 09
Recording date:	20.08.2013
Recording time:	09:07:39
Recording resolution:	1024 x 768
Export date:	09.03.2014
Export time:	12:24:45
Participant:	Pini
Filter settings:
Eye: Average
Validity: Normal
Fixation filter: Tobii fixation filter
Velocity threshold: 35
Distance threshold: 35
Timestamp	DateTimeStamp	DateTimeStampStartOffset	Number	GazePointXLeft	GazePointYLeft	CamXLeft	CamYLeft	DistanceLeft	PupilLeft	ValidityLeft	GazePointXRight	GazePointYRight	CamXRight	CamYRight	DistanceRight	PupilRight	ValidityRight	FixationIndex	GazePointX	GazePointY	Event	EventKey	Data1	Data2	Descriptor	StimuliName	StimuliID	MediaWidth	MediaHeight	MediaPosX	MediaPosY	MappedFixationPointX	MappedFixationPointY	FixationDuration	AoiIds	AoiNames	WebGroupImage	MappedGazeDataPointX	MappedGazeDataPointY	MicroSecondTimestamp	AbsoluteMicroSecondTimestamp
15	09:07:39.104	00:00:00.015	0	-1024	-768	-1	-1	-1	-1	4	-1024	-768	-1	-1	-1	-1	4		0	0						No media	0	1024	768	0	0				0	Content		0	0	15474	2837710829
32	09:07:39.121	00:00:00.032	1	-1024	-768	-1	-1	-1	-1	4	-1024	-768	-1	-1	-1	-1	4		0	0						No media	0	1024	768	0	0				0	Content		0	0	32142	2837727497
49	09:07:39.138	00:00:00.049	2	-1024	-768	-1	-1	-1	-1	4	-1024	-768	-1	-1	-1	-1	4		0	0						No media	0	1024	768	0	0				0	Content		0	0	49104	2837744459
66	09:07:39.155	00:00:00.065	3	-1024	-768	-1	-1	-1	-1	4	-1024	-768	-1	-1	-1	-1	4		0	0						No media	0	1024	768	0	0				0	Content		0	0	65772	2837761127
82	09:07:39.171	00:00:00.082	4	-1024	-768	-1	-1	-1	-1	4	-1024	-768	-1	-1	-1	-1	4		0	0						No media	0	1024	768	0	0				0	Content		0	0	82439	2837777794
100	09:07:39.189	00:00:00.099	5	-1024	-768	-1	-1	-1	-1	4	-1024	-768	-1	-1	-1	-1	4		0	0						No media	0	1024	768	0	0				0	Content		0	0	99530	2837794885
116	09:07:39.205	00:00:00.116	6	-1024	-768	-1	-1	-1	-1	4	-1024	-768	-1	-1	-1	-1	4		0	0						No media	0	1024	768	0	0				0	Content		0	0	116198	2837811553
133	09:07:39.222	00:00:00.132	7	-1024	-768	-1	-1	-1	-1	4	-1024	-768	-1	-1	-1	-1	4		0	0						No media	0	1024	768	0	0				0	Content		0	0	132866	2837828221
149	09:07:39.238	00:00:00.149	8	-1024	-768	-1	-1	-1	-1	4	-1024	-768	-1	-1	-1	-1	4		0	0						No media	0	1024	768	0	0				0	Content		0	0	149183	2837844538
166	09:07:39.255	00:00:00.165	9	-1024	-768	-1	-1	-1	-1	4	-1024	-768	-1	-1	-1	-1	4		0	0						No media	0	1024	768	0	0				0	Content		0	0	165851	2837861206
183	09:07:39.272	00:00:00.182	10	-1024	-768	-1	-1	-1	-1	4	-1024	-768	-1	-1	-1	-1	4		0	0						No media	0	1024	768	0	0				0	Content		0	0	182519	2837877874
198	09:07:39.287	00:00:00.198	11	-1024	-768	-1	-1	-1	-1	4	-1024	-768	-1	-1	-1	-1	4		0	0						No media	0	1024	768	0	0				0	Content		0	0	198432	2837893787
215	09:07:39.304	00:00:00.215	12	-1024	-768	-1	-1	-1	-1	4	-1024	-768	-1	-1	-1	-1	4		0	0						No media	0	1024	768	0	0				0	Content		0	0	215044	2837910399
232	09:07:39.321	00:00:00.231	13	-1024	-768	-1	-1	-1	-1	4	-1024	-768	-1	-1	-1	-1	4		0	0						No media	0	1024	768	0	0				0	Content		0	0	231760	2837927115
248	09:07:39.337	00:00:00.248	14	-1024	-768	-1	-1	-1	-1	4	-1024	-768	-1	-1	-1	-1	4		0	0						No media	0	1024	768	0	0				0	Content		0	0	248428	2837943783
265	09:07:39.354	00:00:00.265	15	-1024	-768	-1	-1	-1	-1	4	-1024	-768	-1	-1	-1	-1	4		0	0						No media	0	1024	768	0	0				0	Content		0	0	265097	2837960452
282	09:07:39.371	00:00:00.281	16	-1024	-768	-1	-1	-1	-1	4	-1024	-768	-1	-1	-1	-1	4		0	0						No media	0	1024	768	0	0				0	Content		0	0	281666	2837977021
299	09:07:39.388	00:00:00.298	17	-1024	-768	-1	-1	-1	-1	4	-1024	-768	-1	-1	-1	-1	4		0	0						No media	0	1024	768	0	0				0	Content		0	0	298604	2837993959
315	09:07:39.404	00:00:00.315	18	-1024	-768	-1	-1	-1	-1	4	-1024	-768	-1	-1	-1	-1	4		0	0						No media	0	1024	768	0	0				0	Content		0	0	315273	2838010628
332	09:07:39.421	00:00:00.332	19	-1024	-768	-1	-1	-1	-1	4	-1024	-768	-1	-1	-1	-1	4		0	0						No media	0	1024	768	0	0				0	Content		0	0	332413	2838027768
349	09:07:39.438	00:00:00.349	20	-1024	-768	-1	-1	-1	-1	4	-1024	-768	-1	-1	-1	-1	4		0	0						No media	0	1024	768	0	0				0	Content		0	0	349082	2838044437
366	09:07:39.455	00:00:00.366	21	-1024	-768	-1	-1	-1	-1	4	-1024	-768	-1	-1	-1	-1	4		0	0						No media	0	1024	768	0	0				0	Content		0	0	366111	2838061466
383	09:07:39.472	00:00:00.382	22	-1024	-768	-1	-1	-1	-1	4	-1024	-768	-1	-1	-1	-1	4		0	0						No media	0	1024	768	0	0				0	Content		0	0	382779	2838078134
399	09:07:39.488	00:00:00.399	23	-1024	-768	-1	-1	-1	-1	4	-1024	-768	-1	-1	-1	-1	4		0	0						No media	0	1024	768	0	0				0	Content		0	0	399448	2838094803
416	09:07:39.505	00:00:00.415	24	-1024	-768	-1	-1	-1	-1	4	-1024	-768	-1	-1	-1	-1	4		0	0						No media	0	1024	768	0	0				0	Content		0	0	415729	2838111084
432	09:07:39.521	00:00:00.432	25	-1024	-768	-1	-1	-1	-1	4	-1024	-768	-1	-1	-1	-1	4		0	0						No media	0	1024	768	0	0				0	Content		0	0	432397	2838127752
449	09:07:39.538	00:00:00.449	26	-1024	-768	-1	-1	-1	-1	4	-1024	-768	-1	-1	-1	-1	4		0	0						No media	0	1024	768	0	0				0	Content		0	0	449065	2838144420
465	09:07:39.554	00:00:00.465	27	-1024	-768	-1	-1	-1	-1	4	-1024	-768	-1	-1	-1	-1	4		0	0						No media	0	1024	768	0	0				0	Content		0	0	465475	2838160830
482	09:07:39.571	00:00:00.482	28	-1024	-768	-1	-1	-1	-1	4	-1024	-768	-1	-1	-1	-1	4		0	0						No media	0	1024	768	0	0				0	Content		0	0	482143	2838177498
499	09:07:39.588	00:00:00.498	29	-1024	-768	-1	-1	-1	-1	4	-1024	-768	-1	-1	-1	-1	4		0	0						No media	0	1024	768	0	0				0	Content		0	0	498811	2838194166
515	09:07:39.604	00:00:00.514	30	-1024	-768	-1	-1	-1	-1	4	-1024	-768	-1	-1	-1	-1	4		0	0						No media	0	1024	768	0	0				0	Content		0	0	514916	2838210271
532	09:07:39.621	00:00:00.531	31	-1024	-768	-1	-1	-1	-1	4	-1024	-768	-1	-1	-1	-1	4		0	0						No media	0	1024	768	0	0				0	Content		0	0	531541	2838226896
548	09:07:39.637	00:00:00.548	32	-1024	-768	-1	-1	-1	-1	4	-1024	-768	-1	-1	-1	-1	4		0	0						No media	0	1024	768	0	0				0	Content		0	0	548216	2838243571
565	09:07:39.654	00:00:00.564	33	-1024	-768	-1	-1	-1	-1	4	-1024	-768	-1	-1	-1	-1	4		0	0						No media	0	1024	768	0	0				0	Content		0	0	564882	2838260237
582	09:07:39.671	00:00:00.581	34	-1024	-768	-1	-1	-1	-1	4	-1024	-768	-1	-1	-1	-1	4		0	0						No media	0	1024	768	0	0				0	Content		0	0	581550	2838276905
598	09:07:39.687	00:00:00.598	35	-1024	-768	-1	-1	-1	-1	4	-1024	-768	-1	-1	-1	-1	4		0	0						No media	0	1024	768	0	0				0	Content		0	0	598489	2838293844
615	09:07:39.704	00:00:00.615	36	-1024	-768	-1	-1	-1	-1	4	-1024	-768	-1	-1	-1	-1	4		0	0						No media	0	1024	768	0	0				0	Content		0	0	615158	2838310513
632	09:07:39.721	00:00:00.632	37	-1024	-768	-1	-1	-1	-1	4	-1024	-768	-1	-1	-1	-1	4		0	0						No media	0	1024	768	0	0				0	Content		0	0	632119	2838327474
649	09:07:39.738	00:00:00.648	38	-1024	-768	-1	-1	-1	-1	4	-1024	-768	-1	-1	-1	-1	4		0	0						No media	0	1024	768	0	0				0	Content		0	0	648787	2838344142
665	09:07:39.754	00:00:00.665	39	-1024	-768	-1	-1	-1	-1	4	-1024	-768	-1	-1	-1	-1	4		0	0						No media	0	1024	768	0	0				0	Content		0	0	665456	2838360811
683	09:07:39.772	00:00:00.682	40	-1024	-768	-1	-1	-1	-1	4	-1024	-768	-1	-1	-1	-1	4		0	0						No media	0	1024	768	0	0				0	Content		0	0	682525	2838377880
699	09:07:39.788	00:00:00.699	41	-1024	-768	-1	-1	-1	-1	4	-1024	-768	-1	-1	-1	-1	4		0	0						No media	0	1024	768	0	0				0	Content		0	0	699193	2838394548
716	09:07:39.805	00:00:00.715	42	-1024	-768	-1	-1	-1	-1	4	-1024	-768	-1	-1	-1	-1	4		0	0						No media	0	1024	768	0	0				0	Content		0	0	715862	2838411217
732	09:07:39.821	00:00:00.732	43	-1024	-768	-1	-1	-1	-1	4	-1024	-768	-1	-1	-1	-1	4		0	0						No media	0	1024	768	0	0				0	Content		0	0	732129	2838427484
749	09:07:39.838	00:00:00.748	44	-1024	-768	-1	-1	-1	-1	4	-1024	-768	-1	-1	-1	-1	4		0	0						No media	0	1024	768	0	0				0	Content		0	0	748797	2838444152
765	09:07:39.854	00:00:00.765	45	-1024	-768	-1	-1	-1	-1	4	-1024	-768	-1	-1	-1	-1	4		0	0						No media	0	1024	768	0	0				0	Content		0	0	765466	2838460821
781	09:07:39.870	00:00:00.781	46	-1024	-768	-1	-1	-1	-1	4	-1024	-768	-1	-1	-1	-1	4		0	0						No media	0	1024	768	0	0				0	Content		0	0	781411	2838476766
798	09:07:39.887	00:00:00.798	47	-1024	-768	-1	-1	-1	-1	4	-1024	-768	-1	-1	-1	-1	4		0	0						No media	0	1024	768	0	0				0	Content		0	0	798034	2838493389
815	09:07:39.904	00:00:00.814	48	-1024	-768	-1	-1	-1	-1	4	-1024	-768	-1	-1	-1	-1	4		0	0						No media	0	1024	768	0	0				0	Content		0	0	814750	2838510105
831	09:07:39.920	00:00:00.831	49	-1024	-768	-1	-1	-1	-1	4	-1024	-768	-1	-1	-1	-1	4		0	0						No media	0	1024	768	0	0				0	Content		0	0	831419	2838526774
848	09:07:39.937	00:00:00.848	50	-1024	-768	-1	-1	-1	-1	4	-1024	-768	-1	-1	-1	-1	4		0	0						No media	0	1024	768	0	0				0	Content		0	0	848090	2838543445
865	09:07:39.954	00:00:00.864	51	-1024	-768	-1	-1	-1	-1	4	-1024	-768	-1	-1	-1	-1	4		0	0						No media	0	1024	768	0	0				0	Content		0	0	864659	2838560014
882	09:07:39.971	00:00:00.881	52	-1024	-768	-1	-1	-1	-1	4	-1024	-768	-1	-1	-1	-1	4		0	0						No media	0	1024	768	0	0				0	Content		0	0	881598	2838576953
898	09:07:39.987	00:00:00.898	53	-1024	-768	-1	-1	-1	-1	4	-1024	-768	-1	-1	-1	-1	4		0	0						No media	0	1024	768	0	0				0	Content		0	0	898266	2838593621
915	09:07:40.004	00:00:00.915	54	-1024	-768	-1	-1	-1	-1	4	-1024	-768	-1	-1	-1	-1	4		0	0						No media	0	1024	768	0	0				0	Content		0	0	915406	2838610761
932	09:07:40.021	00:00:00.932	55	-1024	-768	-1	-1	-1	-1	4	-1024	-768	-1	-1	-1	-1	4		0	0						No media	0	1024	768	0	0				0	Content		0	0	932074	2838627429
949	09:07:40.038	00:00:00.949	56	-1024	-768	-1	-1	-1	-1	4	-1024	-768	-1	-1	-1	-1	4		0	0						No media	0	1024	768	0	0				0	Content		0	0	949108	2838644463
966	09:07:40.055	00:00:00.965	57	-1024	-768	-1	-1	-1	-1	4	-1024	-768	-1	-1	-1	-1	4		0	0						No media	0	1024	768	0	0				0	Content		0	0	965777	2838661132
982	09:07:40.071	00:00:00.982	58	-1024	-768	-1	-1	-1	-1	4	-1024	-768	-1	-1	-1	-1	4		0	0						No media	0	1024	768	0	0				0	Content		0	0	982445	2838677800
999	09:07:40.088	00:00:00.998	59	-1024	-768	-1	-1	-1	-1	4	-1024	-768	-1	-1	-1	-1	4		0	0						No media	0	1024	768	0	0				0	Content		0	0	998726	2838694081
1015	09:07:40.104	00:00:01.015	60	-1024	-768	-1	-1	-1	-1	4	-1024	-768	-1	-1	-1	-1	4		0	0						No media	0	1024	768	0	0				0	Content		0	0	1015394	2838710749
1032	09:07:40.121	00:00:01.032	61	-1024	-768	-1	-1	-1	-1	4	-1024	-768	-1	-1	-1	-1	4		0	0						No media	0	1024	768	0	0				0	Content		0	0	1032063	2838727418
1048	09:07:40.137	00:00:01.048	62	-1024	-768	-1	-1	-1	-1	4	-1024	-768	-1	-1	-1	-1	4		0	0						No media	0	1024	768	0	0				0	Content		0	0	1048472	2838743827
1065	09:07:40.154	00:00:01.065	63	-1024	-768	-1	-1	-1	-1	4	-1024	-768	-1	-1	-1	-1	4		0	0						No media	0	1024	768	0	0				0	Content		0	0	1065140	2838760495
1082	09:07:40.171	00:00:01.081	64	-1024	-768	-1	-1	-1	-1	4	-1024	-768	-1	-1	-1	-1	4		0	0						No media	0	1024	768	0	0				0	Content		0	0	1081809	2838777164
1098	09:07:40.187	00:00:01.097	65	-1024	-768	-1	-1	-1	-1	4	-1024	-768	-1	-1	-1	-1	4		0	0						No media	0	1024	768	0	0				0	Content		0	0	1097914	2838793269
1115	09:07:40.204	00:00:01.114	66	-1024	-768	-1	-1	-1	-1	4	-1024	-768	-1	-1	-1	-1	4		0	0						No media	0	1024	768	0	0				0	Content		0	0	1114538	2838809893
1131	09:07:40.220	00:00:01.131	67	-1024	-768	-1	-1	-1	-1	4	-1024	-768	-1	-1	-1	-1	4		0	0						No media	0	1024	768	0	0				0	Content		0	0	1131215	2838826570
1148	09:07:40.237	00:00:01.147	68	-1024	-768	-1	-1	-1	-1	4	-1024	-768	-1	-1	-1	-1	4		0	0						No media	0	1024	768	0	0				0	Content		0	0	1147800	2838843155
1164	09:07:40.253	00:00:01.164	69	-1024	-768	-1	-1	-1	-1	4	-1024	-768	-1	-1	-1	-1	4		0	0						No media	0	1024	768	0	0				0	Content		0	0	1164467	2838859822
1181	09:07:40.270	00:00:01.181	70	-1024	-768	-1	-1	-1	-1	4	-1024	-768	-1	-1	-1	-1	4		0	0						No media	0	1024	768	0	0				0	Content		0	0	1181400	2838876755
1198	09:07:40.287	00:00:01.198	71	-1024	-768	-1	-1	-1	-1	4	-1024	-768	-1	-1	-1	-1	4		0	0						No media	0	1024	768	0	0				0	Content		0	0	1198067	2838893422
1215	09:07:40.304	00:00:01.215	72	-1024	-768	-1	-1	-1	-1	4	-1024	-768	-1	-1	-1	-1	4		0	0						No media	0	1024	768	0	0				0	Content		0	0	1215037	2838910392
1232	09:07:40.321	00:00:01.231	73	-1024	-768	-1	-1	-1	-1	4	-1024	-768	-1	-1	-1	-1	4		0	0						No media	0	1024	768	0	0				0	Content		0	0	1231704	2838927059
1248	09:07:40.337	00:00:01.248	74	-1024	-768	-1	-1	-1	-1	4	-1024	-768	-1	-1	-1	-1	4		0	0						No media	0	1024	768	0	0				0	Content		0	0	1248371	2838943726
1265	09:07:40.354	00:00:01.265	75	-1024	-768	-1	-1	-1	-1	4	-1024	-768	-1	-1	-1	-1	4		0	0						No media	0	1024	768	0	0				0	Content		0	0	1265440	2838960795
1282	09:07:40.371	00:00:01.282	76	-1024	-768	-1	-1	-1	-1	4	-1024	-768	-1	-1	-1	-1	4		0	0						No media	0	1024	768	0	0				0	Content		0	0	1282107	2838977462
1299	09:07:40.388	00:00:01.298	77	-1024	-768	-1	-1	-1	-1	4	-1024	-768	-1	-1	-1	-1	4		0	0						No media	0	1024	768	0	0				0	Content		0	0	1298774	2838994129
1315	09:07:40.404	00:00:01.315	78	-1024	-768	-1	-1	-1	-1	4	-1024	-768	-1	-1	-1	-1	4		0	0						No media	0	1024	768	0	0				0	Content		0	0	1315083	2839010438
1332	09:07:40.421	00:00:01.331	79	-1024	-768	-1	-1	-1	-1	4	-1024	-768	-1	-1	-1	-1	4		0	0						No media	0	1024	768	0	0				0	Content		0	0	1331750	2839027105
1348	09:07:40.437	00:00:01.348	80	-1024	-768	-1	-1	-1	-1	4	-1024	-768	-1	-1	-1	-1	4		0	0						No media	0	1024	768	0	0				0	Content		0	0	1348417	2839043772
1364	09:07:40.453	00:00:01.364	81	-1024	-768	-1	-1	-1	-1	4	-1024	-768	-1	-1	-1	-1	4		0	0						No media	0	1024	768	0	0				0	Content		0	0	1364319	2839059674
1381	09:07:40.470	00:00:01.380	82	-1024	-768	-1	-1	-1	-1	4	-1024	-768	-1	-1	-1	-1	4		0	0						No media	0	1024	768	0	0				0	Content		0	0	1380940	2839076295
1398	09:07:40.487	00:00:01.397	83	-1024	-768	-1	-1	-1	-1	4	-1024	-768	-1	-1	-1	-1	4		0	0						No media	0	1024	768	0	0				0	Content		0	0	1397593	2839092948
1414	09:07:40.503	00:00:01.414	84	-1024	-768	-1	-1	-1	-1	4	-1024	-768	-1	-1	-1	-1	4		0	0						No media	0	1024	768	0	0				0	Content		0	0	1414260	2839109615
1431	09:07:40.520	00:00:01.430	85	-1024	-768	-1	-1	-1	-1	4	-1024	-768	-1	-1	-1	-1	4		0	0						No media	0	1024	768	0	0				0	Content		0	0	1430994	2839126349
1448	09:07:40.537	00:00:01.447	86	-1024	-768	-1	-1	-1	-1	4	-1024	-768	-1	-1	-1	-1	4		0	0						No media	0	1024	768	0	0				0	Content		0	0	1447562	2839142917
1464	09:07:40.553	00:00:01.464	87	-1024	-768	-1	-1	-1	-1	4	-1024	-768	-1	-1	-1	-1	4		0	0						No media	0	1024	768	0	0				0	Content		0	0	1464498	2839159853
1481	09:07:40.570	00:00:01.481	88	-1024	-768	-1	-1	-1	-1	4	-1024	-768	-1	-1	-1	-1	4		0	0						No media	0	1024	768	0	0				0	Content		0	0	1481165	2839176520
1498	09:07:40.587	00:00:01.498	89	-1024	-768	-1	-1	-1	-1	4	-1024	-768	-1	-1	-1	-1	4		0	0						No media	0	1024	768	0	0				0	Content		0	0	1498301	2839193656
1515	09:07:40.604	00:00:01.514	90	-1024	-768	-1	-1	-1	-1	4	-1024	-768	-1	-1	-1	-1	4		0	0						No media	0	1024	768	0	0				0	Content		0	0	1514968	2839210323
1532	09:07:40.621	00:00:01.531	91	-1024	-768	-1	-1	-1	-1	4	-1024	-768	-1	-1	-1	-1	4		0	0						No media	0	1024	768	0	0				0	Content		0	0	1531998	2839227353
1549	09:07:40.638	00:00:01.548	92	-1024	-768	-1	-1	-1	-1	4	-1024	-768	-1	-1	-1	-1	4		0	0						No media	0	1024	768	0	0				0	Content		0	0	1548665	2839244020
1565	09:07:40.654	00:00:01.565	93	-1024	-768	-1	-1	-1	-1	4	-1024	-768	-1	-1	-1	-1	4		0	0						No media	0	1024	768	0	0				0	Content		0	0	1565332	2839260687
1582	09:07:40.671	00:00:01.581	94	-1024	-768	-1	-1	-1	-1	4	-1024	-768	-1	-1	-1	-1	4		0	0						No media	0	1024	768	0	0				0	Content		0	0	1581615	2839276970
1598	09:07:40.687	00:00:01.598	95	-1024	-768	-1	-1	-1	-1	4	-1024	-768	-1	-1	-1	-1	4		0	0						No media	0	1024	768	0	0				0	Content		0	0	1598282	2839293637
1615	09:07:40.704	00:00:01.614	96	-1024	-768	-1	-1	-1	-1	4	-1024	-768	-1	-1	-1	-1	4		0	0						No media	0	1024	768	0	0				0	Content		0	0	1614949	2839310304
1631	09:07:40.720	00:00:01.631	97	-1024	-768	-1	-1	-1	-1	4	-1024	-768	-1	-1	-1	-1	4		0	0						No media	0	1024	768	0	0				0	Content		0	0	1631360	2839326715
1648	09:07:40.737	00:00:01.648	98	-1024	-768	-1	-1	-1	-1	4	-1024	-768	-1	-1	-1	-1	4		0	0						No media	0	1024	768	0	0				0	Content		0	0	1648027	2839343382
1665	09:07:40.754	00:00:01.664	99	-1024	-768	-1	-1	-1	-1	4	-1024	-768	-1	-1	-1	-1	4		0	0						No media	0	1024	768	0	0				0	Content		0	0	1664694	2839360049
1681	09:07:40.770	00:00:01.680	100	-1024	-768	-1	-1	-1	-1	4	-1024	-768	-1	-1	-1	-1	4		0	0						No media	0	1024	768	0	0				0	Content		0	0	1680812	2839376167
1697	09:07:40.786	00:00:01.697	101	-1024	-768	-1	-1	-1	-1	4	-1024	-768	-1	-1	-1	-1	4		0	0						No media	0	1024	768	0	0				0	Content		0	0	1697421	2839392776
1714	09:07:40.803	00:00:01.714	102	-1024	-768	-1	-1	-1	-1	4	-1024	-768	-1	-1	-1	-1	4		0	0						No media	0	1024	768	0	0				0	Content		0	0	1714098	2839409453
1731	09:07:40.820	00:00:01.730	103	-1024	-768	-1	-1	-1	-1	4	-1024	-768	-1	-1	-1	-1	4		0	0						No media	0	1024	768	0	0				0	Content		0	0	1730757	2839426112
1747	09:07:40.836	00:00:01.747	104	-1024	-768	-1	-1	-1	-1	4	-1024	-768	-1	-1	-1	-1	4		0	0						No media	0	1024	768	0	0				0	Content		0	0	1747424	2839442779
1764	09:07:40.853	00:00:01.764	105	-1024	-768	-1	-1	-1	-1	4	-1024	-768	-1	-1	-1	-1	4		0	0						No media	0	1024	768	0	0				0	Content		0	0	1764364	2839459719
1781	09:07:40.870	00:00:01.781	106	-1024	-768	-1	-1	-1	-1	4	-1024	-768	-1	-1	-1	-1	4		0	0						No media	0	1024	768	0	0				0	Content		0	0	1781031	2839476386
1798	09:07:40.887	00:00:01.797	107	-1024	-768	-1	-1	-1	-1	4	-1024	-768	-1	-1	-1	-1	4		0	0						No media	0	1024	768	0	0				0	Content		0	0	1797992	2839493347
1815	09:07:40.904	00:00:01.814	108	-1024	-768	-1	-1	-1	-1	4	-1024	-768	-1	-1	-1	-1	4		0	0						No media	0	1024	768	0	0				0	Content		0	0	1814659	2839510014
1831	09:07:40.920	00:00:01.831	109	-1024	-768	-1	-1	-1	-1	4	-1024	-768	-1	-1	-1	-1	4		0	0						No media	0	1024	768	0	0				0	Content		0	0	1831325	2839526680
1848	09:07:40.937	00:00:01.848	110	-1024	-768	-1	-1	-1	-1	4	-1024	-768	-1	-1	-1	-1	4		0	0						No media	0	1024	768	0	0				0	Content		0	0	1848395	2839543750
1865	09:07:40.954	00:00:01.865	111	-1024	-768	-1	-1	-1	-1	4	-1024	-768	-1	-1	-1	-1	4		0	0						No media	0	1024	768	0	0				0	Content		0	0	1865062	2839560417
1882	09:07:40.971	00:00:01.881	112	-1024	-768	-1	-1	-1	-1	4	-1024	-768	-1	-1	-1	-1	4		0	0						No media	0	1024	768	0	0				0	Content		0	0	1881729	2839577084
1898	09:07:40.987	00:00:01.897	113	-1024	-768	-1	-1	-1	-1	4	-1024	-768	-1	-1	-1	-1	4		0	0						No media	0	1024	768	0	0				0	Content		0	0	1897995	2839593350
1915	09:07:41.004	00:00:01.914	114	-1024	-768	-1	-1	-1	-1	4	-1024	-768	-1	-1	-1	-1	4		0	0						No media	0	1024	768	0	0				0	Content		0	0	1914662	2839610017
1931	09:07:41.020	00:00:01.931	115	-1024	-768	-1	-1	-1	-1	4	-1024	-768	-1	-1	-1	-1	4		0	0						No media	0	1024	768	0	0				0	Content		0	0	1931329	2839626684
1947	09:07:41.036	00:00:01.947	116	-1024	-768	-1	-1	-1	-1	4	-1024	-768	-1	-1	-1	-1	4		0	0						No media	0	1024	768	0	0				0	Content		0	0	1947277	2839642632
1964	09:07:41.053	00:00:01.963	117	-1024	-768	-1	-1	-1	-1	4	-1024	-768	-1	-1	-1	-1	4		0	0						No media	0	1024	768	0	0				0	Content		0	0	1963899	2839659254
1981	09:07:41.070	00:00:01.980	118	-1024	-768	-1	-1	-1	-1	4	-1024	-768	-1	-1	-1	-1	4		0	0						No media	0	1024	768	0	0				0	Content		0	0	1980554	2839675909
1997	09:07:41.086	00:00:01.997	119	-1024	-768	-1	-1	-1	-1	4	-1024	-768	-1	-1	-1	-1	4		0	0						No media	0	1024	768	0	0				0	Content		0	0	1997221	2839692576
2014	09:07:41.103	00:00:02.013	120	-1024	-768	-1	-1	-1	-1	4	-1024	-768	-1	-1	-1	-1	4		0	0						No media	0	1024	768	0	0				0	Content		0	0	2013964	2839709319
2031	09:07:41.120	00:00:02.030	121	-1024	-768	-1	-1	-1	-1	4	-1024	-768	-1	-1	-1	-1	4		0	0						No media	0	1024	768	0	0				0	Content		0	0	2030521	2839725876
2047	09:07:41.136	00:00:02.047	122	-1024	-768	-1	-1	-1	-1	4	-1024	-768	-1	-1	-1	-1	4		0	0						No media	0	1024	768	0	0				0	Content		0	0	2047457	2839742812
2064	09:07:41.153	00:00:02.064	123	-1024	-768	-1	-1	-1	-1	4	-1024	-768	-1	-1	-1	-1	4		0	0						No media	0	1024	768	0	0				0	Content		0	0	2064124	2839759479
2081	09:07:41.170	00:00:02.081	124	-1024	-768	-1	-1	-1	-1	4	-1024	-768	-1	-1	-1	-1	4		0	0						No media	0	1024	768	0	0				0	Content		0	0	2081261	2839776616
2098	09:07:41.187	00:00:02.097	125	-1024	-768	-1	-1	-1	-1	4	-1024	-768	-1	-1	-1	-1	4		0	0						No media	0	1024	768	0	0				0	Content		0	0	2097928	2839793283
2115	09:07:41.204	00:00:02.114	126	-1024	-768	-1	-1	-1	-1	4	-1024	-768	-1	-1	-1	-1	4		0	0						No media	0	1024	768	0	0				0	Content		0	0	2114957	2839810312
2132	09:07:41.221	00:00:02.131	127	-1024	-768	-1	-1	-1	-1	4	-1024	-768	-1	-1	-1	-1	4		0	0						No media	0	1024	768	0	0				0	Content		0	0	2131624	2839826979
2148	09:07:41.237	00:00:02.148	128	-1024	-768	-1	-1	-1	-1	4	-1024	-768	-1	-1	-1	-1	4		0	0						No media	0	1024	768	0	0				0	Content		0	0	2148291	2839843646
2165	09:07:41.254	00:00:02.164	129	-1024	-768	-1	-1	-1	-1	4	-1024	-768	-1	-1	-1	-1	4		0	0						No media	0	1024	768	0	0				0	Content		0	0	2164574	2839859929
2181	09:07:41.270	00:00:02.181	130	-1024	-768	-1	-1	-1	-1	4	-1024	-768	-1	-1	-1	-1	4		0	0						No media	0	1024	768	0	0				0	Content		0	0	2181241	2839876596
2198	09:07:41.287	00:00:02.197	131	-1024	-768	-1	-1	-1	-1	4	-1024	-768	-1	-1	-1	-1	4		0	0						No media	0	1024	768	0	0				0	Content		0	0	2197908	2839893263
2214	09:07:41.303	00:00:02.214	132	-1024	-768	-1	-1	-1	-1	4	-1024	-768	-1	-1	-1	-1	4		0	0						No media	0	1024	768	0	0				0	Content		0	0	2214317	2839909672
2231	09:07:41.320	00:00:02.230	133	-1024	-768	-1	-1	-1	-1	4	-1024	-768	-1	-1	-1	-1	4		0	0						No media	0	1024	768	0	0				0	Content		0	0	2230984	2839926339
2248	09:07:41.337	00:00:02.247	134	-1024	-768	-1	-1	-1	-1	4	-1024	-768	-1	-1	-1	-1	4		0	0						No media	0	1024	768	0	0				0	Content		0	0	2247651	2839943006
2264	09:07:41.353	00:00:02.263	135	-1024	-768	-1	-1	-1	-1	4	-1024	-768	-1	-1	-1	-1	4		0	0						No media	0	1024	768	0	0				0	Content		0	0	2263759	2839959114
2280	09:07:41.369	00:00:02.280	136	-1024	-768	-1	-1	-1	-1	4	-1024	-768	-1	-1	-1	-1	4		0	0						No media	0	1024	768	0	0				0	Content		0	0	2280381	2839975736
2298	09:07:41.387	00:00:02.297	137	-1024	-768	-1	-1	-1	-1	4	-1024	-768	-1	-1	-1	-1	4		0	0						No media	0	1024	768	0	0				0	Content		0	0	2297878	2839993233
2315	09:07:41.404	00:00:02.314	138	-1024	-768	-1	-1	-1	-1	4	-1024	-768	-1	-1	-1	-1	4		0	0						No media	0	1024	768	0	0				0	Content		0	0	2314564	2840009919
2331	09:07:41.420	00:00:02.331	139	-1024	-768	-1	-1	-1	-1	4	-1024	-768	-1	-1	-1	-1	4		0	0						No media	0	1024	768	0	0				0	Content		0	0	2331231	2840026586
2348	09:07:41.437	00:00:02.347	140	-1024	-768	-1	-1	-1	-1	4	-1024	-768	-1	-1	-1	-1	4		0	0						No media	0	1024	768	0	0				0	Content		0	0	2347738	2840043093
2364	09:07:41.453	00:00:02.364	141	-1024	-768	-1	-1	-1	-1	4	-1024	-768	-1	-1	-1	-1	4		0	0						No media	0	1024	768	0	0				0	Content		0	0	2364405	2840059760
2381	09:07:41.470	00:00:02.380	142	-1024	-768	-1	-1	-1	-1	4	-1024	-768	-1	-1	-1	-1	4		0	0						No media	0	1024	768	0	0				0	Content		0	0	2380995	2840076350
2398	09:07:41.487	00:00:02.397	143	-1024	-768	-1	-1	-1	-1	4	-1024	-768	-1	-1	-1	-1	4		0	0						No media	0	1024	768	0	0				0	Content		0	0	2397555	2840092910
2414	09:07:41.503	00:00:02.414	144	-1024	-768	-1	-1	-1	-1	4	-1024	-768	-1	-1	-1	-1	4		0	0						No media	0	1024	768	0	0				0	Content		0	0	2414222	2840109577
2431	09:07:41.520	00:00:02.430	145	-1024	-768	-1	-1	-1	-1	4	-1024	-768	-1	-1	-1	-1	4		0	0						No media	0	1024	768	0	0				0	Content		0	0	2430739	2840126094
2448	09:07:41.537	00:00:02.447	146	-1024	-768	-1	-1	-1	-1	4	-1024	-768	-1	-1	-1	-1	4		0	0						No media	0	1024	768	0	0				0	Content		0	0	2447613	2840142968
2464	09:07:41.553	00:00:02.464	147	-1024	-768	-1	-1	-1	-1	4	-1024	-768	-1	-1	-1	-1	4		0	0						No media	0	1024	768	0	0				0	Content		0	0	2464280	2840159635
2481	09:07:41.570	00:00:02.480	148	-1024	-768	-1	-1	-1	-1	4	-1024	-768	-1	-1	-1	-1	4		0	0						No media	0	1024	768	0	0				0	Content		0	0	2480733	2840176088
2497	09:07:41.586	00:00:02.497	149	-1024	-768	-1	-1	-1	-1	4	-1024	-768	-1	-1	-1	-1	4		0	0						No media	0	1024	768	0	0				0	Content		0	0	2497418	2840192773
2514	09:07:41.603	00:00:02.514	150	-1024	-768	-1	-1	-1	-1	4	-1024	-768	-1	-1	-1	-1	4		0	0						No media	0	1024	768	0	0				0	Content		0	0	2514085	2840209440
2531	09:07:41.620	00:00:02.530	151	-1024	-768	-1	-1	-1	-1	4	-1024	-768	-1	-1	-1	-1	4		0	0						No media	0	1024	768	0	0				0	Content		0	0	2530726	2840226081
2547	09:07:41.636	00:00:02.547	152	-1024	-768	-1	-1	-1	-1	4	-1024	-768	-1	-1	-1	-1	4		0	0						No media	0	1024	768	0	0				0	Content		0	0	2547474	2840242829
2564	09:07:41.653	00:00:02.564	153	-1024	-768	-1	-1	-1	-1	4	-1024	-768	-1	-1	-1	-1	4		0	0						No media	0	1024	768	0	0				0	Content		0	0	2564141	2840259496
2581	09:07:41.670	00:00:02.580	154	-1024	-768	-1	-1	-1	-1	4	-1024	-768	-1	-1	-1	-1	4		0	0						No media	0	1024	768	0	0				0	Content		0	0	2580849	2840276204
2598	09:07:41.687	00:00:02.597	155	-1024	-768	-1	-1	-1	-1	4	-1024	-768	-1	-1	-1	-1	4		0	0						No media	0	1024	768	0	0				0	Content		0	0	2597534	2840292889
2614	09:07:41.703	00:00:02.614	156	-1024	-768	-1	-1	-1	-1	4	-1024	-768	-1	-1	-1	-1	4		0	0						No media	0	1024	768	0	0				0	Content		0	0	2614201	2840309556
2631	09:07:41.720	00:00:02.630	157	-1024	-768	-1	-1	-1	-1	4	-1024	-768	-1	-1	-1	-1	4		0	0						No media	0	1024	768	0	0				0	Content		0	0	2630895	2840326250
2648	09:07:41.737	00:00:02.647	158	-1024	-768	-1	-1	-1	-1	4	-1024	-768	-1	-1	-1	-1	4		0	0						No media	0	1024	768	0	0				0	Content		0	0	2647562	2840342917
2664	09:07:41.753	00:00:02.664	159	-490,3197	423,9156	0,410293	0,7360807	474,8292	4,265835	3	-490,3197	423,9156	0,410293	0,7360807	474,8292	4,265835	1	0	-490	424						No media	0	1024	768	0	0	-542	376	100	0	Content		-490	424	2664212	2840359567
2681	09:07:41.770	00:00:02.680	160	-408,5613	438,2973	0,3830427	0,7354888	472,219	4,285055	3	-408,5613	438,2973	0,3830427	0,7354888	472,219	4,285055	1	0	-409	438						No media	0	1024	768	0	0	-542	376	100	0	Content		-409	438	2680835	2840376190
2697	09:07:41.786	00:00:02.697	161	-1024	-768	-1	-1	-1	-1	4	-1024	-768	-1	-1	-1	-1	4	0	0	0						No media	0	1024	768	0	0	-542	376	100	0	Content		0	0	2697374	2840392729
2714	09:07:41.803	00:00:02.714	162	-1024	-768	-1	-1	-1	-1	4	-1024	-768	-1	-1	-1	-1	4	0	0	0						No media	0	1024	768	0	0	-542	376	100	0	Content		0	0	2714041	2840409396
2731	09:07:41.820	00:00:02.730	163	-523,8398	346,0356	0,3965537	0,7344063	538,3517	4,873336	3	-601,48	327,7252	0,3960497	0,7344654	538,3517	4,879059	1	0	-601	328						No media	0	1024	768	0	0	-542	376	100	0	Content		-601	328	2730536	2840425891
2748	09:07:41.837	00:00:02.747	164	-449,2099	427,1321	0,3996787	0,7341381	474,2957	4,352627	3	-605,0832	326,2024	0,3968093	0,7340503	538,229	4,90676	1	0	-605	326						No media	0	1024	768	0	0	-542	376	100	0	Content		-605	326	2747659	2840443014
2764	09:07:41.853	00:00:02.764	165	-569,9274	331,6528	0,3980518	0,7335603	536,4238	4,897962	3	-594,5777	326,6606	0,3978943	0,733567	536,4238	4,899928	1	1	-595	327						No media	0	1024	768	0	0	-610	319	266	0	Content		-595	327	2764282	2840459637
2781	09:07:41.870	00:00:02.780	166	-445,3475	425,3461	0,4011711	0,733352	475,2172	4,371953	3	-595,6155	327,0296	0,3984424	0,7332858	536,5746	4,905696	1	1	-596	327						No media	0	1024	768	0	0	-610	319	266	0	Content		-596	327	2780974	2840476329
2797	09:07:41.886	00:00:02.797	167	-459,8648	419,006	0,4017075	0,7331218	472,9753	4,363139	3	-618,2039	312,5165	0,3989076	0,73308	536,5877	4,91872	1	1	-618	313						No media	0	1024	768	0	0	-610	319	266	0	Content		-618	313	2797155	2840492510
2814	09:07:41.903	00:00:02.813	168	-460,1138	427,4402	0,402169	0,7329974	471,4702	4,359179	3	-618,4821	321,4376	0,3993358	0,7329552	536,6397	4,928514	1	1	-618	321						No media	0	1024	768	0	0	-610	319	266	0	Content		-618	321	2813903	2840509258
2831	09:07:41.920	00:00:02.830	169	-452,9124	425,4305	0,4025894	0,732913	471,4914	4,400967	3	-610,0257	319,035	0,3997643	0,7328646	536,6005	4,975172	1	1	-610	319						No media	0	1024	768	0	0	-610	319	266	0	Content		-610	319	2830527	2840525882
2848	09:07:41.937	00:00:02.847	170	-459,1056	416,6399	0,402874	0,7329207	474,4436	4,420056	3	-612,4958	313,9919	0,4001823	0,7328575	536,4834	4,966875	1	1	-612	314						No media	0	1024	768	0	0	-610	319	266	0	Content		-612	314	2847649	2840543004
2864	09:07:41.953	00:00:02.864	171	-457,9947	416,5931	0,4031887	0,7329918	477,4351	4,422358	3	-609,0632	318,5079	0,4006076	0,7329412	536,2777	4,938855	1	1	-609	319						No media	0	1024	768	0	0	-610	319	266	0	Content		-609	319	2864272	2840559627
2881	09:07:41.970	00:00:02.880	172	-449,8614	418,0004	0,4036354	0,7330636	476,9148	4,447143	3	-598,7819	319,5733	0,4010473	0,7330109	536,3726	4,971979	1	1	-599	320						No media	0	1024	768	0	0	-610	319	266	0	Content		-599	320	2880840	2840576195
2897	09:07:41.986	00:00:02.897	173	-459,3925	415,4485	0,404109	0,7331717	476,082	4,444393	3	-609,508	317,2038	0,4015201	0,7330862	536,4213	4,976967	1	1	-610	317						No media	0	1024	768	0	0	-610	319	266	0	Content		-610	317	2897144	2840592499
2914	09:07:42.003	00:00:02.913	174	-464,4292	412,8264	0,4045289	0,7332637	476,5128	4,4778	3	-613,3828	314,9091	0,4019797	0,7331737	536,4869	5,010429	1	1	-613	315						No media	0	1024	768	0	0	-610	319	266	0	Content		-613	315	2913767	2840609122
2931	09:07:42.020	00:00:02.930	175	-459,5226	418,7631	0,4051776	0,7333286	473,2452	4,465325	3	-617,9232	315,9666	0,4024867	0,7332312	536,5083	5,029218	1	1	-618	316						No media	0	1024	768	0	0	-610	319	266	0	Content		-618	316	2930517	2840625872
2948	09:07:42.037	00:00:02.947	176	-451,0334	423,7504	0,4057411	0,7333513	472,4176	4,455516	3	-607,623	318,6732	0,4030362	0,7332928	536,5452	5,026907	1	1	-608	319						No media	0	1024	768	0	0	-610	319	266	0	Content		-608	319	2947514	2840642869
2964	09:07:42.053	00:00:02.964	177	-460,7424	411,9149	0,4061891	0,7334251	475,816	4,496205	3	-614,2536	309,2806	0,4036303	0,733365	536,5529	5,039636	1	1	-614	309						No media	0	1024	768	0	0	-610	319	266	0	Content		-614	309	2964260	2840659615
2981	09:07:42.070	00:00:02.980	178	-465,8175	411,6597	0,4067131	0,7334623	476,0273	4,505582	3	-617,6357	312,0762	0,4041933	0,7333667	536,6127	5,047687	1	1	-618	312						No media	0	1024	768	0	0	-610	319	266	0	Content		-618	312	2980830	2840676185
2997	09:07:42.086	00:00:02.997	179	-462,8498	411,4554	0,4073469	0,7334031	475,0835	4,499302	3	-619,1882	308,7192	0,404786	0,7333145	536,611	5,050705	1	1	-619	309						No media	0	1024	768	0	0	-610	319	266	0	Content		-619	309	2997013	2840692368
3014	09:07:42.103	00:00:03.013	180	-435,1789	428,9024	0,4076039	0,7336318	475,5764	4,537235	3	-579,276	333,3415	0,405088	0,7335541	536,3658	5,084143	1	1	-579	333						No media	0	1024	768	0	0	-610	319	266	0	Content		-579	333	3013765	2840709120
3030	09:07:42.119	00:00:03.030	181	-271,2318	498,0735	0,406208	0,7347259	476,4425	4,56861	3	-359,7333	427,384	0,4037255	0,7346551	536,277	5,105105	1	2	-360	427						No media	0	1024	768	0	0	81	653	133	0	Content		-360	427	3030386	2840725741
3048	09:07:42.137	00:00:03.047	182	-78,66917	587,3172	0,4046638	0,7365959	474,3356	4,579667	3	-117,5046	541,6278	0,4020316	0,7365	536,0129	5,137643	1	2	-118	542						No media	0	1024	768	0	0	81	653	133	0	Content		-118	542	3047508	2840742863
3064	09:07:42.153	00:00:03.064	183	52,43461	625,158	0,4009932	0,7380926	536,0114	5,119053	3	38,22707	623,9012	0,400875	0,7380976	536,0114	5,115733	1	2	38	624						No media	0	1024	768	0	0	81	653	133	0	Content		38	624	3064130	2840759485
3081	09:07:42.170	00:00:03.080	184	74,95599	676,4705	0,403634	0,7384492	472,077	4,576318	3	80,65833	653,4547	0,400871	0,7383744	535,8729	5,164978	1	2	81	653						No media	0	1024	768	0	0	81	653	133	0	Content		81	653	3080710	2840776065
3097	09:07:42.186	00:00:03.096	185	84,22788	677,8466	0,4041173	0,7381476	472,7561	4,566487	3	92,4818	656,8341	0,4014113	0,7380509	535,6369	5,145503	1	2	92	657						No media	0	1024	768	0	0	81	653	133	0	Content		92	657	3096999	2840792354
3114	09:07:42.203	00:00:03.114	186	77,87432	676,0411	0,4043463	0,7378995	473,2789	4,589091	3	84,28568	654,8122	0,4016769	0,7378045	535,4638	5,163334	1	2	84	655						No media	0	1024	768	0	0	81	653	133	0	Content		84	655	3114069	2840809424
3131	09:07:42.220	00:00:03.130	187	91,81735	656,4798	0,4018759	0,7373794	535,4518	5,147395	3	88,58759	656,2546	0,4018525	0,7373797	535,4518	5,14571	1	2	89	656						No media	0	1024	768	0	0	81	653	133	0	Content		89	656	3130704	2840826059
3147	09:07:42.236	00:00:03.147	188	75,91162	650,3735	0,401778	0,7370387	535,3367	5,173326	3	87,83997	651,1955	0,4018786	0,7370381	535,3367	5,176372	1	2	88	651						No media	0	1024	768	0	0	81	653	133	0	Content		88	651	3147315	2840842670
3148	09:07:42.237																				MovieStart	128	0	0	Untertest4.avi
3164	09:07:42.253	00:00:03.163	189	64,08531	659,9241	0,4016521	0,7366062	535,3499	5,196186	3	78,66208	660,8717	0,4017749	0,7366067	535,3499	5,199804	1	3	79	661						Untertest4.avi	0	880	547	72	111	67	540	367	0	Content		7	550	3163742	2840859097
3180	09:07:42.269	00:00:03.180	190	75,56097	677,3935	0,4042744	0,7363452	473,6825	4,612786	3	144,1261	657,046	0,4021436	0,7363189	535,3979	5,204777	1	3	144	657						Untertest4.avi	0	880	547	72	111	67	540	367	0	Content		72	546	3180434	2840875789
3197	09:07:42.286	00:00:03.197	191	139,0217	652,71	0,4019026	0,7360541	535,33	5,217574	3	138,9761	652,735	0,4019028	0,7360541	535,33	5,217583	1	3	139	653						Untertest4.avi	0	880	547	72	111	67	540	367	0	Content		67	542	3197058	2840892413
3214	09:07:42.303	00:00:03.214	192	152,5464	651,7119	0,4016909	0,7356704	535,3545	5,208698	3	152,4728	651,7379	0,4016912	0,7356704	535,3545	5,208659	1	3	152	652						Untertest4.avi	0	880	547	72	111	67	540	367	0	Content		80	541	3214003	2840909358
3231	09:07:42.320	00:00:03.230	193	145,9613	660,6241	0,4014119	0,7353251	535,1807	5,19636	3	145,925	660,6294	0,4014121	0,7353251	535,1807	5,196343	1	3	146	661						Untertest4.avi	0	880	547	72	111	67	540	367	0	Content		74	550	3230765	2840926120
3247	09:07:42.336	00:00:03.247	194	140,1759	658,6697	0,4012028	0,7350013	535,2408	5,262111	3	140,1422	658,6702	0,401203	0,7350013	535,2408	5,262094	1	3	140	659						Untertest4.avi	0	880	547	72	111	67	540	367	0	Content		68	548	3247374	2840942729
3264	09:07:42.353	00:00:03.263	195	146,2267	653,8356	0,401063	0,7347329	535,0433	5,223525	3	146,1972	653,8412	0,4010632	0,7347329	535,0433	5,223513	1	3	146	654						Untertest4.avi	0	880	547	72	111	67	540	367	0	Content		74	543	3263681	2840959036
3280	09:07:42.369	00:00:03.280	196	143,494	657,6981	0,4009666	0,7346404	535,1062	5,271408	3	143,4649	657,7097	0,4009668	0,7346404	535,1062	5,271409	1	3	143	658						Untertest4.avi	0	880	547	72	111	67	540	367	0	Content		71	547	3280306	2840975661
3297	09:07:42.386	00:00:03.296	197	133,1945	658,8765	0,4009566	0,734679	535,0858	5,258576	3	133,1733	658,8705	0,4009567	0,734679	535,0858	5,258539	1	3	133	659						Untertest4.avi	0	880	547	72	111	67	540	367	0	Content		61	548	3296928	2840992283
3314	09:07:42.403	00:00:03.313	198	141,3961	651,0993	0,4010112	0,7350212	534,74	5,268152	3	141,3487	651,1213	0,4010115	0,7350212	534,74	5,268159	1	3	141	651						Untertest4.avi	0	880	547	72	111	67	540	367	0	Content		69	540	3313999	2841009354
3331	09:07:42.420	00:00:03.330	199	144,4447	650,563	0,4011729	0,7355403	534,6384	5,27161	3	144,4023	650,5746	0,4011731	0,7355403	534,6384	5,271614	1	3	144	651						Untertest4.avi	0	880	547	72	111	67	540	367	0	Content		72	540	3330621	2841025976
3347	09:07:42.436	00:00:03.347	200	141,0725	649,8594	0,4014134	0,7362293	534,368	5,297141	3	141,04	649,8796	0,4014136	0,7362293	534,368	5,297152	1	3	141	650						Untertest4.avi	0	880	547	72	111	67	540	367	0	Content		69	539	3347244	2841042599
3364	09:07:42.453	00:00:03.363	201	124,2485	642,8662	0,4015631	0,7370309	534,4321	5,276801	3	124,1904	642,8911	0,4015634	0,7370309	534,4321	5,27681	1	3	124	643						Untertest4.avi	0	880	547	72	111	67	540	367	0	Content		52	532	3363672	2841059027
3380	09:07:42.469	00:00:03.380	202	138,3336	655,7991	0,4017962	0,7379316	533,9482	5,266727	3	138,2689	655,8201	0,4017965	0,7379315	533,9481	5,266765	1	3	138	656						Untertest4.avi	0	880	547	72	111	67	540	367	0	Content		66	545	3380296	2841075651
3397	09:07:42.486	00:00:03.396	203	141,8898	648,2838	0,4019211	0,7389384	533,6594	5,277884	3	141,8308	648,2964	0,4019214	0,7389384	533,6594	5,277917	1	3	142	648						Untertest4.avi	0	880	547	72	111	67	540	367	0	Content		70	537	3396919	2841092274
3414	09:07:42.503	00:00:03.413	204	138,7661	646,3188	0,4020596	0,7398595	533,4828	5,283798	3	138,7079	646,3337	0,40206	0,7398595	533,4828	5,283826	1	3	139	646						Untertest4.avi	0	880	547	72	111	67	540	367	0	Content		67	535	3413863	2841109218
3431	09:07:42.520	00:00:03.430	205	129,5524	645,8458	0,4022315	0,7408581	532,9979	5,285603	3	129,5036	645,8669	0,4022317	0,7408581	532,9979	5,285634	1	3	130	646						Untertest4.avi	0	880	547	72	111	67	540	367	0	Content		58	535	3430611	2841125966
3447	09:07:42.536	00:00:03.447	206	131,0529	646,5992	0,402301	0,7417114	532,902	5,294534	3	131,0265	646,5986	0,4023012	0,7417114	532,902	5,294507	1	3	131	647						Untertest4.avi	0	880	547	72	111	67	540	367	0	Content		59	536	3447233	2841142588
3464	09:07:42.553	00:00:03.463	207	138,3107	645,3419	0,4023275	0,7422535	532,7925	5,238335	3	138,2821	645,3474	0,4023277	0,7422535	532,7925	5,238312	1	3	138	645						Untertest4.avi	0	880	547	72	111	67	540	367	0	Content		66	534	3463664	2841159019
3480	09:07:42.569	00:00:03.480	208	126,5399	646,9513	0,4022461	0,742487	532,6619	5,215882	3	126,5216	646,9616	0,4022462	0,742487	532,6619	5,215896	1	3	127	647						Untertest4.avi	0	880	547	72	111	67	540	367	0	Content		55	536	3480160	2841175515
3497	09:07:42.586	00:00:03.496	209	121,6019	645,9482	0,402188	0,7422441	532,5763	5,194163	3	121,547	645,9653	0,4021883	0,7422441	532,5763	5,194184	1	3	122	646						Untertest4.avi	0	880	547	72	111	67	540	367	0	Content		50	535	3496908	2841192263
3514	09:07:42.603	00:00:03.513	210	63,61929	586,8555	0,4027176	0,7411903	532,769	5,124721	3	63,57216	586,8436	0,4027178	0,7411903	532,769	5,124681	1	3	64	587						Untertest4.avi	0	880	547	72	111	67	540	367	0	Content		-8	476	3513852	2841209207
3531	09:07:42.620	00:00:03.530	211	-4,581457	511,3664	0,4036418	0,7397113	532,8774	5,083148	3	-4,737986	511,4487	0,4036422	0,7397113	532,8774	5,083094	1	4	-5	511						Untertest4.avi	0	880	547	72	111	-202	338	932	0	Content		-77	400	3530599	2841225954
3547	09:07:42.636	00:00:03.547	212	-51,01252	450,632	0,4041078	0,7387381	532,9385	5,015782	3	-51,1422	450,6812	0,4041081	0,7387381	532,9385	5,015773	1	4	-51	451						Untertest4.avi	0	880	547	72	111	-202	338	932	0	Content		-123	340	3547223	2841242578
3564	09:07:42.653	00:00:03.563	213	-51,88794	454,6449	0,4040404	0,7385634	532,9789	4,995255	3	-51,97735	454,6693	0,4040407	0,7385634	532,9789	4,995252	1	4	-52	455						Untertest4.avi	0	880	547	72	111	-202	338	932	0	Content		-124	344	3563527	2841258882
3580	09:07:42.669	00:00:03.580	214	-60,04057	451,253	0,4039133	0,7385645	533,0663	4,946571	3	-60,1496	451,2988	0,4039136	0,7385645	533,0663	4,946563	1	4	-60	451						Untertest4.avi	0	880	547	72	111	-202	338	932	0	Content		-132	340	3580151	2841275506
3597	09:07:42.686	00:00:03.596	215	-81,86143	515,3843	0,4058617	0,7385693	471,9927	4,373227	3	-121,6359	449,513	0,4032876	0,7384822	532,8772	4,906042	1	4	-122	450						Untertest4.avi	0	880	547	72	111	-202	338	932	0	Content		-194	339	3596776	2841292131
3614	09:07:42.703	00:00:03.613	216	-80,32063	510,162	0,4057918	0,7386175	472,3553	4,323404	3	-119,5726	443,2497	0,4032289	0,7385319	532,9988	4,84826	1	4	-120	443						Untertest4.avi	0	880	547	72	111	-202	338	932	0	Content		-192	332	3613727	2841309082
3631	09:07:42.720	00:00:03.630	217	-85,06789	514,1131	0,4058102	0,7386553	472,0438	4,292966	3	-126,3528	448,0429	0,4032292	0,7385672	533,0288	4,816908	1	4	-126	448						Untertest4.avi	0	880	547	72	111	-202	338	932	0	Content		-198	337	3630525	2841325880
3647	09:07:42.736	00:00:03.647	218	-152,6051	443,0123	0,403045	0,7386038	533,0814	4,790895	3	-127,3654	445,9802	0,4032558	0,7386095	533,0814	4,792859	1	4	-127	446						Untertest4.avi	0	880	547	72	111	-202	338	932	0	Content		-199	335	3647148	2841342503
3663	09:07:42.752	00:00:03.663	219	-89,23539	512,1501	0,4058794	0,7387726	472,1911	4,229401	3	-131,099	444,8718	0,4033105	0,7387037	533,0986	4,745206	1	4	-131	445						Untertest4.avi	0	880	547	72	111	-202	338	932	0	Content		-203	334	3663399	2841358754
3680	09:07:42.769	00:00:03.680	220	-85,46214	515,2214	0,4059061	0,7389121	472,1964	4,214437	3	-126,4398	449,2314	0,4033378	0,738836	533,0568	4,727931	1	4	-126	449						Untertest4.avi	0	880	547	72	111	-202	338	932	0	Content		-198	338	3680022	2841375377
3697	09:07:42.786	00:00:03.696	221	-81,2254	514,0282	0,4058809	0,7390327	472,7533	4,184489	3	-120,0925	448,3019	0,4033439	0,7389637	533,0497	4,689573	1	4	-120	448						Untertest4.avi	0	880	547	72	111	-202	338	932	0	Content		-192	337	3696643	2841391998
3714	09:07:42.803	00:00:03.713	222	-82,6117	515,62	0,4059398	0,7391908	472,4274	4,147223	3	-122,9233	448,6027	0,4033829	0,739145	533,0497	4,650962	1	4	-123	449						Untertest4.avi	0	880	547	72	111	-202	338	932	0	Content		-195	338	3713731	2841409086
3731	09:07:42.820	00:00:03.730	223	-85,79585	515,3011	0,4059722	0,7394447	473,0437	4,160229	3	-126,23	450,3497	0,403446	0,7393748	533,0783	4,659613	1	4	-126	450						Untertest4.avi	0	880	547	72	111	-202	338	932	0	Content		-198	339	3730519	2841425874
3747	09:07:42.836	00:00:03.747	224	-168,7668	446,6049	0,4031486	0,7395952	533,0367	4,623452	3	-124,8666	451,139	0,403514	0,7396168	533,0367	4,627852	1	4	-125	451						Untertest4.avi	0	880	547	72	111	-202	338	932	0	Content		-197	340	3747143	2841442498
3763	09:07:42.852	00:00:03.763	225	-176,5424	447,9363	0,4031744	0,7398627	532,975	4,580565	3	-130,7065	452,6894	0,403555	0,7398847	532,975	4,58494	1	4	-131	453						Untertest4.avi	0	880	547	72	111	-202	338	932	0	Content		-203	342	3763394	2841458749
3780	09:07:42.869	00:00:03.780	226	-84,49874	508,3104	0,4061245	0,7401683	472,668	4,093148	3	-126,4847	441,8863	0,4035794	0,740083	532,9148	4,586951	1	4	-126	442						Untertest4.avi	0	880	547	72	111	-202	338	932	0	Content		-198	331	3780015	2841475370
3797	09:07:42.886	00:00:03.796	227	-82,25116	513,6034	0,4061906	0,7403054	471,8355	4,037511	3	-125,1693	447,7996	0,4036008	0,7402132	532,9411	4,532179	1	4	-125	448						Untertest4.avi	0	880	547	72	111	-202	338	932	0	Content		-197	337	3796640	2841491995
3814	09:07:42.903	00:00:03.813	228	-76,92879	512,8804	0,4062091	0,7404321	472,2545	4,007932	3	-118,1804	447,6761	0,4036401	0,7403381	532,9203	4,495381	1	4	-118	448						Untertest4.avi	0	880	547	72	111	-202	338	932	0	Content		-190	337	3813583	2841508938
3830	09:07:42.919	00:00:03.830	229	-136,8615	445,7387	0,4036272	0,7404003	532,8754	4,483318	3	-130,7928	446,5374	0,4036773	0,7404014	532,8754	4,484431	1	4	-131	447						Untertest4.avi	0	880	547	72	111	-202	338	932	0	Content		-203	336	3830387	2841525742
3847	09:07:42.936	00:00:03.847	230	-86,52035	511,0972	0,4062479	0,7405233	472,5399	3,950129	3	-130,3583	445,9854	0,4036953	0,7404295	532,8403	4,427207	1	4	-130	446						Untertest4.avi	0	880	547	72	111	-202	338	932	0	Content		-202	335	3847137	2841542492
3863	09:07:42.952	00:00:03.863	231	-82,68524	509,8096	0,4062426	0,7404985	472,4243	3,936497	3	-125,7148	444,2427	0,4036839	0,7404044	532,8628	4,413359	1	4	-126	444						Untertest4.avi	0	880	547	72	111	-202	338	932	0	Content		-198	333	3863262	2841558617
3880	09:07:42.969	00:00:03.879	232	-162,2522	443,9419	0,4034282	0,7403032	532,9425	4,390107	3	-136,1463	447,1473	0,4036448	0,7403091	532,9425	4,393413	1	4	-136	447						Untertest4.avi	0	880	547	72	111	-202	338	932	0	Content		-208	336	3879883	2841575238
3897	09:07:42.986	00:00:03.896	233	-91,0158	509,8889	0,4061746	0,7402514	471,3199	3,87366	3	-137,105	442,4708	0,4035628	0,7401646	532,9468	4,35309	1	4	-137	442						Untertest4.avi	0	880	547	72	111	-202	338	932	0	Content		-209	331	3896509	2841591864
3914	09:07:43.003	00:00:03.913	234	-76,90661	514,6254	0,4060072	0,7401143	471,9779	3,840532	3	-118,1193	448,0325	0,4034222	0,7400559	533,0815	4,311979	1	4	-118	448						Untertest4.avi	0	880	547	72	111	-202	338	932	0	Content		-190	337	3913577	2841608932
3930	09:07:43.019	00:00:03.930	235	-87,26752	514,5588	0,4057146	0,7400085	473,5215	3,876537	3	-127,8534	448,9679	0,4032094	0,7399728	533,0716	4,338653	1	4	-128	449						Untertest4.avi	0	880	547	72	111	-202	338	932	0	Content		-200	338	3930381	2841625736
3947	09:07:43.036	00:00:03.947	236	-85,58693	512,6322	0,4056181	0,739986	472,3703	3,797112	3	-127,4997	445,6064	0,4030547	0,7399404	532,9887	4,259261	1	4	-127	446						Untertest4.avi	0	880	547	72	111	-202	338	932	0	Content		-199	335	3947008	2841642363
3963	09:07:43.052	00:00:03.963	237	-87,39739	509,9485	0,4054506	0,7399286	471,682	3,808273	3	-130,1706	443,2632	0,4028511	0,7398445	533,0305	4,27764	1	4	-130	443						Untertest4.avi	0	880	547	72	111	-202	338	932	0	Content		-202	332	3963131	2841658486
3980	09:07:43.069	00:00:03.979	238	-157,0604	449,1503	0,4025894	0,7397656	533,0187	4,259794	3	-141,2636	451,2451	0,4027243	0,7397655	533,0187	4,261167	1	4	-141	451						Untertest4.avi	0	880	547	72	111	-202	338	932	0	Content		-213	340	3979880	2841675235
3997	09:07:43.086	00:00:03.996	239	-93,49786	513,7441	0,4052763	0,7397512	471,3495	3,794506	3	-139,5327	447,8386	0,4026468	0,7396604	532,9449	4,263901	1	4	-140	448						Untertest4.avi	0	880	547	72	111	-202	338	932	0	Content		-212	337	3996506	2841691861
4013	09:07:43.102	00:00:04.013	240	-93,97884	520,9612	0,405262	0,7396728	471,0838	3,791212	3	-140,9545	456,898	0,4026151	0,7395787	532,9437	4,261887	1	4	-141	457						Untertest4.avi	0	880	547	72	111	-202	338	932	0	Content		-213	346	4013448	2841708803
4030	09:07:43.119	00:00:04.030	241	-85,95975	514,8808	0,4052526	0,7396212	471,084	3,736828	3	-130,399	448,3091	0,4026116	0,7395477	532,9506	4,201798	1	4	-130	448						Untertest4.avi	0	880	547	72	111	-202	338	932	0	Content		-202	337	4030254	2841725609
4047	09:07:43.136	00:00:04.047	242	-188,7095	440,6646	0,402222	0,7395536	532,9081	4,17206	3	-139,5499	445,9908	0,4026361	0,7395766	532,9081	4,176401	1	4	-140	446						Untertest4.avi	0	880	547	72	111	-202	338	932	0	Content		-212	335	4047003	2841742358
4063	09:07:43.152	00:00:04.063	243	-91,92031	519,1963	0,4053652	0,7396799	470,1108	3,69205	3	-138,7941	452,1801	0,402683	0,7396133	532,9113	4,159035	1	4	-139	452						Untertest4.avi	0	880	547	72	111	-202	338	932	0	Content		-211	341	4063125	2841758480
4080	09:07:43.169	00:00:04.079	244	-94,00266	516,9194	0,4054461	0,7397007	470,1974	3,690142	3	-141,7673	448,9048	0,4027686	0,7396427	532,8411	4,155748	1	4	-142	449						Untertest4.avi	0	880	547	72	111	-202	338	932	0	Content		-214	338	4079749	2841775104
4096	09:07:43.185	00:00:04.096	245	-87,08534	518,4882	0,405481	0,7397743	471,4968	3,680241	3	-130,8237	453,7218	0,4028732	0,7397004	532,8865	4,134184	1	4	-131	454						Untertest4.avi	0	880	547	72	111	-202	338	932	0	Content		-203	343	4096371	2841791726
4113	09:07:43.202	00:00:04.113	246	-89,85734	516,8822	0,4055421	0,739751	472,7865	3,719198	3	-131,7052	451,8372	0,4030071	0,7397073	532,8751	4,167443	1	4	-132	452						Untertest4.avi	0	880	547	72	111	-202	338	932	0	Content		-204	341	4113441	2841808796
4130	09:07:43.219	00:00:04.130	247	-84,42269	519,3187	0,4057099	0,7397144	471,7177	3,669114	3	-127,39	454,1757	0,4031186	0,7396586	532,869	4,119902	1	4	-127	454						Untertest4.avi	0	880	547	72	111	-202	338	932	0	Content		-199	343	4130247	2841825602
4147	09:07:43.236	00:00:04.146	248	-89,98058	519,2905	0,4057337	0,739611	472,5714	3,675521	3	-132,3128	454,6089	0,4031934	0,7395698	532,8768	4,120172	1	4	-132	455						Untertest4.avi	0	880	547	72	111	-202	338	932	0	Content		-204	344	4146867	2841842222
4163	09:07:43.252	00:00:04.163	249	-88,39476	516,3551	0,4057883	0,7395283	472,3624	3,663756	3	-131,1754	450,5461	0,4032362	0,7394884	532,8298	4,1085	1	4	-131	451						Untertest4.avi	0	880	547	72	111	-202	338	932	0	Content		-203	340	4163118	2841858473
4180	09:07:43.269	00:00:04.179	250	-84,46684	519,7275	0,4058064	0,7394087	471,7151	3,62113	3	-127,6921	454,2186	0,4032168	0,7393625	532,838	4,066088	1	4	-128	454						Untertest4.avi	0	880	547	72	111	-202	338	932	0	Content		-200	343	4179742	2841875097
4196	09:07:43.285	00:00:04.196	251	-93,53397	515,2471	0,4057062	0,7393027	471,7186	3,625544	3	-138,991	448,7191	0,4031148	0,7392507	532,8478	4,07095	1	4	-139	449						Untertest4.avi	0	880	547	72	111	-202	338	932	0	Content		-211	338	4196366	2841891721
4213	09:07:43.302	00:00:04.213	252	-181,1025	439,9315	0,402578	0,7390735	532,8033	4,082744	3	-136,1731	443,9243	0,4029589	0,7391104	532,8033	4,086697	1	4	-136	444						Untertest4.avi	0	880	547	72	111	-202	338	932	0	Content		-208	333	4213433	2841908788
4230	09:07:43.319	00:00:04.230	253	-91,77238	517,9077	0,4053575	0,7390605	470,5317	3,607231	3	-139,1242	451,6206	0,4026899	0,7389857	532,8663	4,059867	1	4	-139	452						Untertest4.avi	0	880	547	72	111	-202	338	932	0	Content		-211	341	4230112	2841925467
4247	09:07:43.336	00:00:04.246	254	-201,1243	448,4221	0,401866	0,7388207	532,8344	4,04992	3	-144,2664	454,6523	0,4023437	0,7388448	532,8344	4,055014	1	4	-144	455						Untertest4.avi	0	880	547	72	111	-202	338	932	0	Content		-216	344	4246861	2841942216
4263	09:07:43.352	00:00:04.262	255	-89,97618	518,9249	0,4047125	0,7387989	469,86	3,585324	3	-139,8649	452,9235	0,4019782	0,7387055	532,7733	4,039662	1	4	-140	453						Untertest4.avi	0	880	547	72	111	-202	338	932	0	Content		-212	342	4262985	2841958340
4280	09:07:43.369	00:00:04.279	256	-85,25587	514,7806	0,4042841	0,7386356	469,2533	3,553025	3	-132,9294	447,2421	0,4015168	0,7385343	532,9169	4,009727	1	4	-133	447						Untertest4.avi	0	880	547	72	111	-202	338	932	0	Content		-205	336	4279610	2841974965
4296	09:07:43.385	00:00:04.296	257	-140,3414	452,4865	0,4009898	0,7383614	533,0038	4,008065	3	-135,7802	451,0189	0,4010152	0,7384101	533,0038	4,010111	1	4	-136	451						Untertest4.avi	0	880	547	72	111	-202	338	932	0	Content		-208	340	4296358	2841991713
4313	09:07:43.402	00:00:04.313	258	-87,97983	507,5556	0,403035	0,7383729	474,0412	3,571408	3	-132,065	443,0484	0,4004583	0,7383004	533,028	3,993151	1	4	-132	443						Untertest4.avi	0	880	547	72	111	-202	338	932	0	Content		-204	332	4313427	2842008782
4330	09:07:43.419	00:00:04.330	259	-92,62064	512,5768	0,4025187	0,738297	471,6949	3,542317	3	-133,8829	445,6492	0,3998717	0,7382526	532,9204	3,978858	1	4	-134	446						Untertest4.avi	0	880	547	72	111	-202	338	932	0	Content		-206	335	4330114	2842025469
4347	09:07:43.436	00:00:04.346	260	-85,00303	515,3608	0,401935	0,7382438	472,0487	3,556411	3	-128,722	448,9358	0,3992431	0,7381989	533,0407	3,992579	1	4	-129	449						Untertest4.avi	0	880	547	72	111	-202	338	932	0	Content		-201	338	4346731	2842042086
4363	09:07:43.452	00:00:04.362	261	-176,3956	443,351	0,3982645	0,7381402	533,0657	3,977636	3	-131,3688	447,791	0,3986418	0,7381712	533,0657	3,982838	1	4	-131	448						Untertest4.avi	0	880	547	72	111	-202	338	932	0	Content		-203	337	4362982	2842058337
4380	09:07:43.469	00:00:04.379	262	-83,16725	517,1028	0,4009315	0,7382478	471,2563	3,498779	3	-130,0809	450,4918	0,3981497	0,738192	533,0006	3,933556	1	4	-130	450						Untertest4.avi	0	880	547	72	111	-202	338	932	0	Content		-202	339	4379604	2842074959
4396	09:07:43.485	00:00:04.396	263	-84,39901	517,8036	0,4005303	0,7382531	470,9224	3,494708	3	-131,2139	451,0262	0,397728	0,7381978	532,9734	3,931427	1	4	-131	451						Untertest4.avi	0	880	547	72	111	-202	338	932	0	Content		-203	340	4396229	2842091584
4413	09:07:43.502	00:00:04.413	264	-180,4227	443,3145	0,3969342	0,7381316	532,9707	3,91402	3	-132,6818	448,0806	0,3973359	0,7381624	532,9707	3,919359	1	4	-133	448						Untertest4.avi	0	880	547	72	111	-202	338	932	0	Content		-205	337	4413297	2842108652
4430	09:07:43.519	00:00:04.430	265	-196,6377	437,3788	0,3963718	0,7381204	532,8263	3,873173	3	-133,7086	443,2136	0,3969033	0,7381709	532,8263	3,879339	1	4	-134	443						Untertest4.avi	0	880	547	72	111	-202	338	932	0	Content		-206	332	4430099	2842125454
4447	09:07:43.536	00:00:04.446	266	-132,2426	465,8779	0,395339	0,7386151	532,748	3,908316	3	-80,28153	469,7704	0,3957886	0,7386628	532,748	3,914587	1	4	-80	470						Untertest4.avi	0	880	547	72	111	-202	338	932	0	Content		-152	359	4446724	2842142079
4463	09:07:43.552	00:00:04.462	267	63,42605	581,1923	0,3967117	0,739814	472,544	3,440407	3	57,91925	534,2139	0,3938956	0,7397498	532,9553	3,862334	1	5	58	534						Untertest4.avi	0	880	547	72	111	45	450	367	0	Content		-14	423	4462973	2842158328
4479	09:07:43.568	00:00:04.479	268	114,2469	605,2241	0,3955084	0,7403832	471,787	3,438542	3	123,1385	562,3416	0,3926252	0,7403473	533,0265	3,869761	1	5	123	562						Untertest4.avi	0	880	547	72	111	45	450	367	0	Content		51	451	4479472	2842174827
4496	09:07:43.585	00:00:04.496	269	106,9664	599,1282	0,3952138	0,7402786	470,5859	3,421324	3	112,8254	555,4749	0,3922593	0,7402057	532,8266	3,857628	1	5	113	555						Untertest4.avi	0	880	547	72	111	45	450	367	0	Content		41	444	4496096	2842191451
4513	09:07:43.602	00:00:04.513	270	65,02576	558,4885	0,3914663	0,7400745	532,8013	3,811311	3	116,8671	561,7429	0,3919347	0,7400988	532,8013	3,823435	1	5	117	562						Untertest4.avi	0	880	547	72	111	45	450	367	0	Content		45	451	4513164	2842208519
4530	09:07:43.619	00:00:04.529	271	81,12366	559,532	0,3912815	0,7399232	532,7937	3,820418	3	115,3593	561,3087	0,3915869	0,7399493	532,7937	3,829113	1	5	115	561						Untertest4.avi	0	880	547	72	111	45	450	367	0	Content		43	450	4529970	2842225325
4547	09:07:43.636	00:00:04.546	272	94,8798	552,3739	0,3910751	0,7398024	532,9009	3,834082	3	118,0603	554,1382	0,3912852	0,7398075	532,9009	3,839815	1	5	118	554						Untertest4.avi	0	880	547	72	111	45	450	367	0	Content		46	443	4546535	2842241890
4563	09:07:43.652	00:00:04.562	273	110,1487	603,9244	0,3938794	0,739823	472,1136	3,377481	3	116,7413	564,1567	0,3909672	0,7397258	532,869	3,796771	1	5	117	564						Untertest4.avi	0	880	547	72	111	45	450	367	0	Content		45	453	4562843	2842258198
4579	09:07:43.668	00:00:04.579	274	106,6655	602,4955	0,3935363	0,7397338	472,494	3,39939	3	112,9846	562,5687	0,3906313	0,7396371	533,0278	3,819548	1	5	113	563						Untertest4.avi	0	880	547	72	111	45	450	367	0	Content		41	452	4579464	2842274819
4596	09:07:43.685	00:00:04.596	275	113,3992	599,0176	0,3931781	0,7396483	473,0492	3,391689	3	121,7271	557,4129	0,3902998	0,7395794	533,0044	3,807059	1	5	122	557						Untertest4.avi	0	880	547	72	111	45	450	367	0	Content		50	446	4596090	2842291445
4613	09:07:43.702	00:00:04.613	276	111,9791	606,4041	0,3928353	0,7395576	474,5505	3,382393	3	120,8029	566,8316	0,3900347	0,7395138	533,0234	3,785253	1	5	121	567						Untertest4.avi	0	880	547	72	111	45	450	367	0	Content		49	456	4613212	2842308567
4630	09:07:43.719	00:00:04.629	277	85,56073	561,0346	0,3894109	0,7394626	532,8938	3,756302	3	124,6285	562,65	0,3897626	0,7394974	532,8938	3,765947	1	5	125	563						Untertest4.avi	0	880	547	72	111	45	450	367	0	Content		53	452	4629961	2842325316
4647	09:07:43.736	00:00:04.646	278	55,67752	557,0622	0,3889665	0,7394321	532,7717	3,760658	3	117,9735	559,73	0,3895312	0,7394862	532,7717	3,774579	1	5	118	560						Untertest4.avi	0	880	547	72	111	45	450	367	0	Content		46	449	4646531	2842341886
4663	09:07:43.752	00:00:04.662	279	109,8149	604,0134	0,3924661	0,7395007	468,3428	3,327538	3	114,7782	557,5043	0,3893054	0,7394739	532,6876	3,768311	1	5	115	558						Untertest4.avi	0	880	547	72	111	45	450	367	0	Content		43	447	4662710	2842358065
4679	09:07:43.768	00:00:04.679	280	65,84407	556,3519	0,3885792	0,7393866	532,6206	3,721606	3	124,3289	557,3508	0,3891114	0,7394673	532,6205	3,73506	1	5	124	557						Untertest4.avi	0	880	547	72	111	45	450	367	0	Content		52	446	4679335	2842374690
4696	09:07:43.785	00:00:04.696	281	113,3253	602,5574	0,3919355	0,7394825	470,3305	3,28713	3	119,218	556,5769	0,3888642	0,7394723	532,8041	3,708869	1	5	119	557						Untertest4.avi	0	880	547	72	111	45	450	367	0	Content		47	446	4696085	2842391440
4713	09:07:43.802	00:00:04.713	282	109,1338	606,4126	0,3917384	0,7395179	470,6266	3,30289	3	114,084	562,7756	0,3886739	0,7394853	532,8977	3,72451	1	5	114	563						Untertest4.avi	0	880	547	72	111	45	450	367	0	Content		42	452	4713207	2842408562
4730	09:07:43.819	00:00:04.729	283	107,6356	602,6608	0,3912704	0,7395836	475,399	3,309526	3	112,9244	562,2429	0,3884567	0,7395521	533,0072	3,696707	1	5	113	562						Untertest4.avi	0	880	547	72	111	45	450	367	0	Content		41	451	4729832	2842425187
4746	09:07:43.835	00:00:04.746	284	103,6544	602,475	0,3912635	0,739715	472,1429	3,310542	3	107,9748	560,6649	0,3882668	0,7396505	533,1453	3,722713	1	5	108	561						Untertest4.avi	0	880	547	72	111	45	450	367	0	Content		36	450	4746403	2842441758
4763	09:07:43.852	00:00:04.762	285	109,707	602,0696	0,3911131	0,7398146	472,4544	3,303673	3	115,4422	560,6135	0,388128	0,7397459	533,1199	3,71304	1	5	115	561						Untertest4.avi	0	880	547	72	111	45	450	367	0	Content		43	450	4762706	2842458061
4779	09:07:43.868	00:00:04.779	286	92,8068	558,1819	0,387756	0,7398472	533,1703	3,698147	3	114,4069	559,8699	0,3879541	0,7398507	533,1703	3,702986	1	5	114	560						Untertest4.avi	0	880	547	72	111	45	450	367	0	Content		42	449	4779328	2842474683
4796	09:07:43.885	00:00:04.796	287	65,94133	565,019	0,3874428	0,7399401	533,1121	3,708142	3	106,8383	567,7166	0,387816	0,7399554	533,1121	3,716495	1	5	107	568						Untertest4.avi	0	880	547	72	111	45	450	367	0	Content		35	457	4796076	2842491431
4813	09:07:43.902	00:00:04.813	288	146,9836	614,5843	0,3904333	0,7404141	469,3078	3,312605	3	162,9949	574,0298	0,3872602	0,7403378	532,9567	3,748438	1	5	163	574						Untertest4.avi	0	880	547	72	111	45	450	367	0	Content		91	463	4813200	2842508555
4830	09:07:43.919	00:00:04.829	289	270,4353	629,3064	0,3889934	0,7414356	463,4488	3,237741	3	327,0006	586,4595	0,3854243	0,741371	533,3339	3,725275	1	6	327	586						Untertest4.avi	0	880	547	72	111	622	569	550	0	Content		255	475	4829821	2842525176
4846	09:07:43.935	00:00:04.846	290	409,3551	651,1581	0,3890455	0,7422917	438,2587	3,051817	3	454,359	593,3026	0,3829788	0,7421216	534,038	3,700151	1	6	454	593						Untertest4.avi	0	880	547	72	111	622	569	550	0	Content		382	482	4846391	2842541746
4863	09:07:43.952	00:00:04.862	291	540,1064	661,1732	0,3606279	0,7430874	414,3206	2,836089	3	540,1064	661,1732	0,3606279	0,7430874	414,3206	2,836089	1	6	540	661						Untertest4.avi	0	880	547	72	111	622	569	550	0	Content		468	550	4862583	2842557938
4879	09:07:43.968	00:00:04.879	292	784,8957	607,5334	0,3807107	0,7436061	534,038	3,711204	3	784,8957	607,5334	0,3807107	0,7436061	534,038	3,711204	1	6	785	608						Untertest4.avi	0	880	547	72	111	622	569	550	0	Content		713	497	4879321	2842574676
4896	09:07:43.985	00:00:04.895	293	918,0349	618,4999	0,3419439	0,7464338	339,8995	3,606737	3	896,4198	633,7606	0,3419439	0,7464338	339,8995	3,485685	1	6	896	634						Untertest4.avi	0	880	547	72	111	622	569	550	0	Content		824	523	4895946	2842591301
4913	09:07:44.002	00:00:04.912	294	960,5675	625,2419	0,3809119	0,7443619	534,038	3,757971	3	960,5675	625,2419	0,3809119	0,7443619	534,038	3,757971	1	6	961	625						Untertest4.avi	0	880	547	72	111	622	569	550	0	Content		889	514	4912886	2842608241
4929	09:07:44.018	00:00:04.929	295	632,4923	725,6259	0,3421193	0,7443587	340,639	2,328964	3	632,4923	725,6259	0,3421193	0,7443587	340,639	2,328964	1	6	632	726						Untertest4.avi	0	880	547	72	111	622	569	550	0	Content		560	615	4929442	2842624797
4946	09:07:44.035	00:00:04.946	296	696,1046	684,8453	0,4125874	0,7439757	429,1075	2,904919	1	960,1641	631,512	0,3809038	0,7438346	534,038	3,711331	3	6	696	685						Untertest4.avi	0	880	547	72	111	622	569	550	0	Content		624	574	4946190	2842641545
4963	09:07:44.052	00:00:04.962	297	702,9727	687,1928	0,4118131	0,743796	431,1888	2,942365	1	966,2074	636,5555	0,3808608	0,743659	534,038	3,741684	3	6	703	687						Untertest4.avi	0	880	547	72	111	622	569	550	0	Content		631	576	4962578	2842657933
4980	09:07:44.069	00:00:04.979	298	709,6194	679,1034	0,4118648	0,7436885	430,9497	2,986332	1	979,4802	623,5195	0,3808269	0,7435511	534,038	3,803338	3	6	710	679						Untertest4.avi	0	880	547	72	111	622	569	550	0	Content		638	568	4979504	2842674859
4996	09:07:44.085	00:00:04.996	299	716,4767	677,3384	0,410997	0,7436056	433,7516	3,000933	1	981,5897	622,9091	0,380945	0,7434735	534,038	3,795985	3	6	716	677						Untertest4.avi	0	880	547	72	111	622	569	550	0	Content		644	566	4996307	2842691662
5013	09:07:44.102	00:00:05.013	300	699,473	683,3966	0,412307	0,7433854	429,3535	2,94697	1	965,1221	629,3586	0,3807003	0,7432451	534,038	3,761184	3	6	699	683						Untertest4.avi	0	880	547	72	111	622	569	550	0	Content		627	572	5013001	2842708356
5029	09:07:44.118	00:00:05.029	301	717,691	685,698	0,3872285	0,7431849	429,3535	2,99674	3	956,9967	634,8032	0,3805543	0,7429977	530,6553	3,785471	1	6	957	635						Untertest4.avi	0	880	547	72	111	622	569	550	0	Content		885	524	5029305	2842724660
5046	09:07:44.135	00:00:05.045	302	707,1685	685,9839	0,4121989	0,7431667	429,3535	2,997356	3	708,9068	685,5633	0,4118785	0,743165	430,2612	3,004025	1	6	709	686						Untertest4.avi	0	880	547	72	111	622	569	550	0	Content		637	575	5045930	2842741285
5063	09:07:44.152	00:00:05.062	303	702,4276	678,8786	0,4120763	0,7431027	429,3535	3,050828	3	698,4951	679,9145	0,4128188	0,7431067	427,2604	3,035218	1	6	698	680						Untertest4.avi	0	880	547	72	111	622	569	550	0	Content		626	569	5062565	2842757920
5080	09:07:44.169	00:00:05.079	304	-1024	-768	-1	-1	-1	-1	4	-1024	-768	-1	-1	-1	-1	4	6	0	0						Untertest4.avi	0	880	547	72	111	622	569	550	0	Content		-72	-111	5079617	2842774972
5096	09:07:44.185	00:00:05.096	305	697,6761	678,5942	0,4119468	0,743068	429,3535	3,039382	3	693,8091	679,631	0,4126895	0,743072	427,2604	3,023889	1	6	694	680						Untertest4.avi	0	880	547	72	111	622	569	550	0	Content		622	569	5096172	2842791527
5113	09:07:44.202	00:00:05.112	306	-1024	-768	-1	-1	-1	-1	4	-1024	-768	-1	-1	-1	-1	4	6	0	0						Untertest4.avi	0	880	547	72	111	622	569	550	0	Content		-72	-111	5112863	2842808218
5129	09:07:44.218	00:00:05.129	307	697,6338	678,0166	0,4118725	0,7431015	429,3535	3,075624	3	693,7573	679,0593	0,4126152	0,7431056	427,2604	3,05994	1	6	694	679						Untertest4.avi	0	880	547	72	111	622	569	550	0	Content		622	568	5129295	2842824650
5146	09:07:44.235	00:00:05.145	308	696,1078	673,9081	0,4119024	0,7430593	429,3535	3,11094	3	688,5863	676,0229	0,4133603	0,7430673	425,2584	3,079942	1	6	689	676						Untertest4.avi	0	880	547	72	111	622	569	550	0	Content		617	565	5145921	2842841276
5163	09:07:44.252	00:00:05.162	309	705,6737	675,6345	0,4119402	0,7429914	429,3535	3,052763	3	691,3801	679,5261	0,4146815	0,7430065	421,6984	2,9957	1	6	691	680						Untertest4.avi	0	880	547	72	111	622	569	550	0	Content		619	569	5162552	2842857907
5180	09:07:44.269	00:00:05.179	310	695,5871	679,1602	0,4119941	0,7429099	429,3535	3,120004	3	679,421	683,5464	0,4152018	0,7429276	420,4139	3,052395	1	6	679	684						Untertest4.avi	0	880	547	72	111	622	569	550	0	Content		607	573	5179550	2842874905
5196	09:07:44.285	00:00:05.195	311	675,0399	684,8146	0,415827	0,742851	418,8976	3,000497	3	675,0399	684,8146	0,415827	0,742851	418,8976	3,000497	1	6	675	685						Untertest4.avi	0	880	547	72	111	622	569	550	0	Content		603	574	5195791	2842891146
5212	09:07:44.301	00:00:05.212	312	677,0715	683,7468	0,4160136	0,7427065	418,8976	3,035864	3	677,0715	683,7468	0,4160136	0,7427065	418,8976	3,035864	1	6	677	684						Untertest4.avi	0	880	547	72	111	622	569	550	0	Content		605	573	5212414	2842907769
5229	09:07:44.318	00:00:05.229	313	682,1609	685,6083	0,4160351	0,742523	419,2129	3,106382	3	682,1609	685,6083	0,4160351	0,742523	419,2129	3,106382	1	6	682	686						Untertest4.avi	0	880	547	72	111	622	569	550	0	Content		610	575	5229038	2842924393
5246	09:07:44.335	00:00:05.246	314	-1024	-768	-1	-1	-1	-1	4	-1024	-768	-1	-1	-1	-1	4	6	0	0						Untertest4.avi	0	880	547	72	111	622	569	550	0	Content		-72	-111	5246156	2842941511
5263	09:07:44.352	00:00:05.262	315	682,6133	683,8673	0,4164157	0,7422152	419,2129	3,154316	3	682,6133	683,8673	0,4164157	0,7422152	419,2129	3,154316	1	6	683	684						Untertest4.avi	0	880	547	72	111	622	569	550	0	Content		611	573	5262856	2842958211
5280	09:07:44.369	00:00:05.279	316	-1024	-768	-1	-1	-1	-1	4	-1024	-768	-1	-1	-1	-1	4	6	0	0						Untertest4.avi	0	880	547	72	111	622	569	550	0	Content		-72	-111	5279539	2842974894
5296	09:07:44.385	00:00:05.295	317	680,0826	686,5956	0,4168015	0,7419903	419,2129	3,138909	3	680,0826	686,5956	0,4168015	0,7419903	419,2129	3,138909	1	6	680	687						Untertest4.avi	0	880	547	72	111	622	569	550	0	Content		608	576	5295784	2842991139
5312	09:07:44.401	00:00:05.312	318	-1024	-768	-1	-1	-1	-1	4	-1024	-768	-1	-1	-1	-1	4	6	0	0						Untertest4.avi	0	880	547	72	111	622	569	550	0	Content		-72	-111	5312407	2843007762
5329	09:07:44.418	00:00:05.329	319	688,4729	682,5303	0,4170214	0,7417369	419,5161	3,219814	3	688,4729	682,5303	0,4170214	0,7417369	419,5161	3,219814	1	6	688	683						Untertest4.avi	0	880	547	72	111	622	569	550	0	Content		616	572	5329030	2843024385
5346	09:07:44.435	00:00:05.345	320	695,589	683,0438	0,4172776	0,7415781	418,9318	3,269293	3	695,589	683,0438	0,4172776	0,7415781	418,9318	3,269293	1	6	696	683						Untertest4.avi	0	880	547	72	111	622	569	550	0	Content		624	572	5345973	2843041328
5363	09:07:44.452	00:00:05.362	321	964,6139	643,6624	0,3946569	0,7418626	490,47	3,980484	3	964,6139	643,6624	0,3946569	0,7418626	490,47	3,980484	1	6	965	644						Untertest4.avi	0	880	547	72	111	622	569	550	0	Content		893	533	5362777	2843058132
5379	09:07:44.468	00:00:05.379	322	-1024	-768	-1	-1	-1	-1	4	-1024	-768	-1	-1	-1	-1	4		0	0						Untertest4.avi	0	880	547	72	111				0	Content		-72	-111	5379400	2843074755
5396	09:07:44.485	00:00:05.395	323	-1024	-768	-1	-1	-1	-1	4	-1024	-768	-1	-1	-1	-1	4		0	0						Untertest4.avi	0	880	547	72	111				0	Content		-72	-111	5395648	2843091003
5412	09:07:44.501	00:00:05.412	324	-1024	-768	-1	-1	-1	-1	4	-1024	-768	-1	-1	-1	-1	4		0	0						Untertest4.avi	0	880	547	72	111				0	Content		-72	-111	5412271	2843107626
5429	09:07:44.518	00:00:05.429	325	-1024	-768	-1	-1	-1	-1	4	-1024	-768	-1	-1	-1	-1	4		0	0						Untertest4.avi	0	880	547	72	111				0	Content		-72	-111	5429020	2843124375
5446	09:07:44.535	00:00:05.445	326	-1024	-768	-1	-1	-1	-1	4	-1024	-768	-1	-1	-1	-1	4		0	0						Untertest4.avi	0	880	547	72	111				0	Content		-72	-111	5445892	2843141247
5463	09:07:44.552	00:00:05.462	327	-1024	-768	-1	-1	-1	-1	4	-1024	-768	-1	-1	-1	-1	4		0	0						Untertest4.avi	0	880	547	72	111				0	Content		-72	-111	5462519	2843157874
5479	09:07:44.568	00:00:05.479	328	-1024	-768	-1	-1	-1	-1	4	-1024	-768	-1	-1	-1	-1	4		0	0						Untertest4.avi	0	880	547	72	111				0	Content		-72	-111	5479137	2843174492
5496	09:07:44.585	00:00:05.495	329	-1024	-768	-1	-1	-1	-1	4	-1024	-768	-1	-1	-1	-1	4		0	0						Untertest4.avi	0	880	547	72	111				0	Content		-72	-111	5495761	2843191116
5512	09:07:44.601	00:00:05.512	330	-1024	-768	-1	-1	-1	-1	4	-1024	-768	-1	-1	-1	-1	4		0	0						Untertest4.avi	0	880	547	72	111				0	Content		-72	-111	5512385	2843207740
5529	09:07:44.618	00:00:05.529	331	-1024	-768	-1	-1	-1	-1	4	-1024	-768	-1	-1	-1	-1	4		0	0						Untertest4.avi	0	880	547	72	111				0	Content		-72	-111	5529008	2843224363
5546	09:07:44.635	00:00:05.545	332	-1024	-768	-1	-1	-1	-1	4	-1024	-768	-1	-1	-1	-1	4		0	0						Untertest4.avi	0	880	547	72	111				0	Content		-72	-111	5545758	2843241113
5562	09:07:44.651	00:00:05.562	333	-1024	-768	-1	-1	-1	-1	4	-1024	-768	-1	-1	-1	-1	4		0	0						Untertest4.avi	0	880	547	72	111				0	Content		-72	-111	5562382	2843257737
5579	09:07:44.668	00:00:05.579	334	-1024	-768	-1	-1	-1	-1	4	-1024	-768	-1	-1	-1	-1	4		0	0						Untertest4.avi	0	880	547	72	111				0	Content		-72	-111	5579006	2843274361
5596	09:07:44.685	00:00:05.595	335	-1024	-768	-1	-1	-1	-1	4	-1024	-768	-1	-1	-1	-1	4		0	0						Untertest4.avi	0	880	547	72	111				0	Content		-72	-111	5595506	2843290861
5613	09:07:44.702	00:00:05.612	336	-1024	-768	-1	-1	-1	-1	4	-1024	-768	-1	-1	-1	-1	4		0	0						Untertest4.avi	0	880	547	72	111				0	Content		-72	-111	5612879	2843308234
5630	09:07:44.719	00:00:05.629	337	-1024	-768	-1	-1	-1	-1	4	-1024	-768	-1	-1	-1	-1	4		0	0						Untertest4.avi	0	880	547	72	111				0	Content		-72	-111	5629502	2843324857
5646	09:07:44.735	00:00:05.646	338	-1024	-768	-1	-1	-1	-1	4	-1024	-768	-1	-1	-1	-1	4		0	0						Untertest4.avi	0	880	547	72	111				0	Content		-72	-111	5646126	2843341481
5662	09:07:44.751	00:00:05.662	339	-1024	-768	-1	-1	-1	-1	4	-1024	-768	-1	-1	-1	-1	4		0	0						Untertest4.avi	0	880	547	72	111				0	Content		-72	-111	5662125	2843357480
5678	09:07:44.767	00:00:05.678	340	-1024	-768	-1	-1	-1	-1	4	-1024	-768	-1	-1	-1	-1	4		0	0						Untertest4.avi	0	880	547	72	111				0	Content		-72	-111	5678247	2843373602
5695	09:07:44.784	00:00:05.694	341	-1024	-768	-1	-1	-1	-1	4	-1024	-768	-1	-1	-1	-1	4		0	0						Untertest4.avi	0	880	547	72	111				0	Content		-72	-111	5694995	2843390350
5711	09:07:44.800	00:00:05.711	342	-1024	-768	-1	-1	-1	-1	4	-1024	-768	-1	-1	-1	-1	4		0	0						Untertest4.avi	0	880	547	72	111				0	Content		-72	-111	5711492	2843406847
5728	09:07:44.817	00:00:05.728	343	-1024	-768	-1	-1	-1	-1	4	-1024	-768	-1	-1	-1	-1	4		0	0						Untertest4.avi	0	880	547	72	111				0	Content		-72	-111	5728113	2843423468
5745	09:07:44.834	00:00:05.745	344	-1024	-768	-1	-1	-1	-1	4	-1024	-768	-1	-1	-1	-1	4		0	0						Untertest4.avi	0	880	547	72	111				0	Content		-72	-111	5745312	2843440667
5763	09:07:44.852	00:00:05.762	345	-1024	-768	-1	-1	-1	-1	4	-1024	-768	-1	-1	-1	-1	4		0	0						Untertest4.avi	0	880	547	72	111				0	Content		-72	-111	5762694	2843458049
5780	09:07:44.869	00:00:05.779	346	-1024	-768	-1	-1	-1	-1	4	-1024	-768	-1	-1	-1	-1	4		0	0						Untertest4.avi	0	880	547	72	111				0	Content		-72	-111	5779934	2843475289
5795	09:07:44.884	00:00:05.794	347	-1024	-768	-1	-1	-1	-1	4	-1024	-768	-1	-1	-1	-1	4		0	0						Untertest4.avi	0	880	547	72	111				0	Content		-72	-111	5794858	2843490213
5811	09:07:44.900	00:00:05.811	348	-1024	-768	-1	-1	-1	-1	4	-1024	-768	-1	-1	-1	-1	4		0	0						Untertest4.avi	0	880	547	72	111				0	Content		-72	-111	5811481	2843506836
5828	09:07:44.917	00:00:05.828	349	-1024	-768	-1	-1	-1	-1	4	-1024	-768	-1	-1	-1	-1	4		0	0						Untertest4.avi	0	880	547	72	111				0	Content		-72	-111	5828228	2843523583
5845	09:07:44.934	00:00:05.844	350	-1024	-768	-1	-1	-1	-1	4	-1024	-768	-1	-1	-1	-1	4		0	0						Untertest4.avi	0	880	547	72	111				0	Content		-72	-111	5844852	2843540207
5861	09:07:44.950	00:00:05.861	351	-1024	-768	-1	-1	-1	-1	4	-1024	-768	-1	-1	-1	-1	4		0	0						Untertest4.avi	0	880	547	72	111				0	Content		-72	-111	5861474	2843556829
5878	09:07:44.967	00:00:05.878	352	-1024	-768	-1	-1	-1	-1	4	-1024	-768	-1	-1	-1	-1	4		0	0						Untertest4.avi	0	880	547	72	111				0	Content		-72	-111	5878099	2843573454
5895	09:07:44.984	00:00:05.895	353	-1024	-768	-1	-1	-1	-1	4	-1024	-768	-1	-1	-1	-1	4		0	0						Untertest4.avi	0	880	547	72	111				0	Content		-72	-111	5895168	2843590523
5913	09:07:45.002	00:00:05.912	354	-1024	-768	-1	-1	-1	-1	4	-1024	-768	-1	-1	-1	-1	4		0	0						Untertest4.avi	0	880	547	72	111				0	Content		-72	-111	5912541	2843607896
5930	09:07:45.019	00:00:05.929	355	-1024	-768	-1	-1	-1	-1	4	-1024	-768	-1	-1	-1	-1	4		0	0						Untertest4.avi	0	880	547	72	111				0	Content		-72	-111	5929790	2843625145
5945	09:07:45.034	00:00:05.944	356	-1024	-768	-1	-1	-1	-1	4	-1024	-768	-1	-1	-1	-1	4		0	0						Untertest4.avi	0	880	547	72	111				0	Content		-72	-111	5944719	2843640074
5961	09:07:45.050	00:00:05.961	357	-1024	-768	-1	-1	-1	-1	4	-1024	-768	-1	-1	-1	-1	4		0	0						Untertest4.avi	0	880	547	72	111				0	Content		-72	-111	5961344	2843656699
5978	09:07:45.067	00:00:05.978	358	-1024	-768	-1	-1	-1	-1	4	-1024	-768	-1	-1	-1	-1	4		0	0						Untertest4.avi	0	880	547	72	111				0	Content		-72	-111	5978094	2843673449
5995	09:07:45.084	00:00:05.994	359	-1024	-768	-1	-1	-1	-1	4	-1024	-768	-1	-1	-1	-1	4		0	0						Untertest4.avi	0	880	547	72	111				0	Content		-72	-111	5994713	2843690068
6011	09:07:45.100	00:00:06.011	360	-1024	-768	-1	-1	-1	-1	4	-1024	-768	-1	-1	-1	-1	4		0	0						Untertest4.avi	0	880	547	72	111				0	Content		-72	-111	6011336	2843706691
6028	09:07:45.117	00:00:06.027	361	-1024	-768	-1	-1	-1	-1	4	-1024	-768	-1	-1	-1	-1	4		0	0						Untertest4.avi	0	880	547	72	111				0	Content		-72	-111	6027961	2843723316
6045	09:07:45.134	00:00:06.045	362	-1024	-768	-1	-1	-1	-1	4	-1024	-768	-1	-1	-1	-1	4		0	0						Untertest4.avi	0	880	547	72	111				0	Content		-72	-111	6045156	2843740511
6063	09:07:45.152	00:00:06.062	363	-1024	-768	-1	-1	-1	-1	4	-1024	-768	-1	-1	-1	-1	4		0	0						Untertest4.avi	0	880	547	72	111				0	Content		-72	-111	6062528	2843757883
6080	09:07:45.169	00:00:06.079	364	-1024	-768	-1	-1	-1	-1	4	-1024	-768	-1	-1	-1	-1	4		0	0						Untertest4.avi	0	880	547	72	111				0	Content		-72	-111	6079776	2843775131
6095	09:07:45.184	00:00:06.094	365	-1024	-768	-1	-1	-1	-1	4	-1024	-768	-1	-1	-1	-1	4		0	0						Untertest4.avi	0	880	547	72	111				0	Content		-72	-111	6094582	2843789937
6111	09:07:45.200	00:00:06.111	366	-1024	-768	-1	-1	-1	-1	4	-1024	-768	-1	-1	-1	-1	4		0	0						Untertest4.avi	0	880	547	72	111				0	Content		-72	-111	6111331	2843806686
6128	09:07:45.217	00:00:06.127	367	-1024	-768	-1	-1	-1	-1	4	-1024	-768	-1	-1	-1	-1	4		0	0						Untertest4.avi	0	880	547	72	111				0	Content		-72	-111	6127953	2843823308
6145	09:07:45.234	00:00:06.144	368	-1024	-768	-1	-1	-1	-1	4	-1024	-768	-1	-1	-1	-1	4		0	0						Untertest4.avi	0	880	547	72	111				0	Content		-72	-111	6144577	2843839932
6161	09:07:45.250	00:00:06.161	369	-1024	-768	-1	-1	-1	-1	4	-1024	-768	-1	-1	-1	-1	4		0	0						Untertest4.avi	0	880	547	72	111				0	Content		-72	-111	6161201	2843856556
6178	09:07:45.267	00:00:06.177	370	-1024	-768	-1	-1	-1	-1	4	-1024	-768	-1	-1	-1	-1	4		0	0						Untertest4.avi	0	880	547	72	111				0	Content		-72	-111	6177826	2843873181
6195	09:07:45.284	00:00:06.195	371	-1024	-768	-1	-1	-1	-1	4	-1024	-768	-1	-1	-1	-1	4		0	0						Untertest4.avi	0	880	547	72	111				0	Content		-72	-111	6195021	2843890376
6212	09:07:45.301	00:00:06.212	372	-1024	-768	-1	-1	-1	-1	4	-1024	-768	-1	-1	-1	-1	4		0	0						Untertest4.avi	0	880	547	72	111				0	Content		-72	-111	6212400	2843907755
6230	09:07:45.319	00:00:06.229	373	-1024	-768	-1	-1	-1	-1	4	-1024	-768	-1	-1	-1	-1	4		0	0						Untertest4.avi	0	880	547	72	111				0	Content		-72	-111	6229642	2843924997
6245	09:07:45.334	00:00:06.244	374	-1024	-768	-1	-1	-1	-1	4	-1024	-768	-1	-1	-1	-1	4		0	0						Untertest4.avi	0	880	547	72	111				0	Content		-72	-111	6244569	2843939924
6261	09:07:45.350	00:00:06.261	375	-1024	-768	-1	-1	-1	-1	4	-1024	-768	-1	-1	-1	-1	4		0	0						Untertest4.avi	0	880	547	72	111				0	Content		-72	-111	6261192	2843956547
6278	09:07:45.367	00:00:06.277	376	-1024	-768	-1	-1	-1	-1	4	-1024	-768	-1	-1	-1	-1	4		0	0						Untertest4.avi	0	880	547	72	111				0	Content		-72	-111	6277941	2843973296
6295	09:07:45.384	00:00:06.294	377	-1024	-768	-1	-1	-1	-1	4	-1024	-768	-1	-1	-1	-1	4		0	0						Untertest4.avi	0	880	547	72	111				0	Content		-72	-111	6294566	2843989921
6311	09:07:45.400	00:00:06.311	378	-1024	-768	-1	-1	-1	-1	4	-1024	-768	-1	-1	-1	-1	4		0	0						Untertest4.avi	0	880	547	72	111				0	Content		-72	-111	6311191	2844006546
6328	09:07:45.417	00:00:06.327	379	-1024	-768	-1	-1	-1	-1	4	-1024	-768	-1	-1	-1	-1	4		0	0						Untertest4.avi	0	880	547	72	111				0	Content		-72	-111	6327811	2844023166
6345	09:07:45.434	00:00:06.344	380	-1024	-768	-1	-1	-1	-1	4	-1024	-768	-1	-1	-1	-1	4		0	0						Untertest4.avi	0	880	547	72	111				0	Content		-72	-111	6344881	2844040236
6362	09:07:45.451	00:00:06.362	381	-1024	-768	-1	-1	-1	-1	4	-1024	-768	-1	-1	-1	-1	4		0	0						Untertest4.avi	0	880	547	72	111				0	Content		-72	-111	6362254	2844057609
6380	09:07:45.469	00:00:06.379	382	-1024	-768	-1	-1	-1	-1	4	-1024	-768	-1	-1	-1	-1	4		0	0						Untertest4.avi	0	880	547	72	111				0	Content		-72	-111	6379505	2844074860
6394	09:07:45.483	00:00:06.394	383	-1024	-768	-1	-1	-1	-1	4	-1024	-768	-1	-1	-1	-1	4		0	0						Untertest4.avi	0	880	547	72	111				0	Content		-72	-111	6394434	2844089789
6411	09:07:45.500	00:00:06.411	384	-1024	-768	-1	-1	-1	-1	4	-1024	-768	-1	-1	-1	-1	4		0	0						Untertest4.avi	0	880	547	72	111				0	Content		-72	-111	6411057	2844106412
6428	09:07:45.517	00:00:06.427	385	-1024	-768	-1	-1	-1	-1	4	-1024	-768	-1	-1	-1	-1	4		0	0						Untertest4.avi	0	880	547	72	111				0	Content		-72	-111	6427805	2844123160
6444	09:07:45.533	00:00:06.444	386	-1024	-768	-1	-1	-1	-1	4	-1024	-768	-1	-1	-1	-1	4		0	0						Untertest4.avi	0	880	547	72	111				0	Content		-72	-111	6444426	2844139781
6461	09:07:45.550	00:00:06.461	387	-1024	-768	-1	-1	-1	-1	4	-1024	-768	-1	-1	-1	-1	4		0	0						Untertest4.avi	0	880	547	72	111				0	Content		-72	-111	6461053	2844156408
6478	09:07:45.567	00:00:06.477	388	-1024	-768	-1	-1	-1	-1	4	-1024	-768	-1	-1	-1	-1	4		0	0						Untertest4.avi	0	880	547	72	111				0	Content		-72	-111	6477676	2844173031
6495	09:07:45.584	00:00:06.494	389	-1024	-768	-1	-1	-1	-1	4	-1024	-768	-1	-1	-1	-1	4		0	0						Untertest4.avi	0	880	547	72	111				0	Content		-72	-111	6494870	2844190225
6512	09:07:45.601	00:00:06.512	390	-1024	-768	-1	-1	-1	-1	4	-1024	-768	-1	-1	-1	-1	4		0	0						Untertest4.avi	0	880	547	72	111				0	Content		-72	-111	6512245	2844207600
6529	09:07:45.618	00:00:06.529	391	-1024	-768	-1	-1	-1	-1	4	-1024	-768	-1	-1	-1	-1	4		0	0						Untertest4.avi	0	880	547	72	111				0	Content		-72	-111	6529494	2844224849
6544	09:07:45.633	00:00:06.544	392	-1024	-768	-1	-1	-1	-1	4	-1024	-768	-1	-1	-1	-1	4		0	0						Untertest4.avi	0	880	547	72	111				0	Content		-72	-111	6544298	2844239653
6561	09:07:45.650	00:00:06.561	393	-1024	-768	-1	-1	-1	-1	4	-1024	-768	-1	-1	-1	-1	4		0	0						Untertest4.avi	0	880	547	72	111				0	Content		-72	-111	6561048	2844256403
6578	09:07:45.667	00:00:06.577	394	-1024	-768	-1	-1	-1	-1	4	-1024	-768	-1	-1	-1	-1	4		0	0						Untertest4.avi	0	880	547	72	111				0	Content		-72	-111	6577671	2844273026
6594	09:07:45.683	00:00:06.594	395	-1024	-768	-1	-1	-1	-1	4	-1024	-768	-1	-1	-1	-1	4		0	0						Untertest4.avi	0	880	547	72	111				0	Content		-72	-111	6594292	2844289647
6612	09:07:45.701	00:00:06.611	396	79,65201	716,5266	0,4015563	0,7425773	469,0276	4,333855	1	79,65201	716,5266	0,4015563	0,7425773	469,0276	4,333855	3	7	80	717						Untertest4.avi	0	880	547	72	111	9	591	383	0	Content		8	606	6611860	2844307215
6628	09:07:45.717	00:00:06.628	397	76,29754	713,0728	0,4013381	0,7423956	469,692	4,340743	1	76,29754	713,0728	0,4013381	0,7423956	469,692	4,340743	3	7	76	713						Untertest4.avi	0	880	547	72	111	9	591	383	0	Content		4	602	6628290	2844323645
6645	09:07:45.734	00:00:06.645	398	116,9561	710,83	0,387066	0,7421461	469,692	4,282814	3	197,3559	698,6923	0,3843396	0,742119	533,6306	4,863708	1	7	197	699						Untertest4.avi	0	880	547	72	111	9	591	383	0	Content		125	588	6645038	2844340393
6662	09:07:45.751	00:00:06.661	399	110,2834	710,3297	0,3870283	0,741952	469,692	4,284245	3	123,8309	697,4023	0,3837656	0,7418711	533,363	4,840807	1	7	124	697						Untertest4.avi	0	880	547	72	111	9	591	383	0	Content		52	586	6661536	2844356891
6679	09:07:45.768	00:00:06.678	400	73,22356	711,6886	0,4011078	0,7417893	469,6921	4,339056	3	75,46008	711,4257	0,4005257	0,7417865	471,709	4,357481	1	7	75	711						Untertest4.avi	0	880	547	72	111	9	591	383	0	Content		3	600	6678534	2844373889
6695	09:07:45.784	00:00:06.695	401	73,1753	710,3418	0,40106	0,7415843	469,692	4,337958	3	74,03655	710,0067	0,4005003	0,7415817	471,5862	4,354878	1	7	74	710						Untertest4.avi	0	880	547	72	111	9	591	383	0	Content		2	599	6695159	2844390514
6712	09:07:45.801	00:00:06.711	402	73,96532	715,0345	0,4009753	0,7413737	469,692	4,318928	3	74,12657	714,9506	0,4008248	0,741373	470,1978	4,323407	1	7	74	715						Untertest4.avi	0	880	547	72	111	9	591	383	0	Content		2	604	6711727	2844407082
6728	09:07:45.817	00:00:06.728	403	72,09879	714,1614	0,4008904	0,741102	469,692	4,315104	3	72,35291	714,1061	0,4007798	0,7411015	470,0685	4,318475	1	7	72	714						Untertest4.avi	0	880	547	72	111	9	591	383	0	Content		0	603	6728034	2844423389
6745	09:07:45.834	00:00:06.744	404	102,8261	707,5042	0,3865977	0,7408283	469,692	4,321174	3	113,1867	694,8921	0,3833193	0,7407269	533,2269	4,880177	1	7	113	695						Untertest4.avi	0	880	547	72	111	9	591	383	0	Content		41	584	6744781	2844440136
6761	09:07:45.850	00:00:06.761	405	99,35472	707,988	0,386418	0,7406376	469,692	4,321205	3	109,4216	695,5956	0,3831326	0,740535	533,3518	4,881214	1	7	109	696						Untertest4.avi	0	880	547	72	111	9	591	383	0	Content		37	585	6761406	2844456761
6778	09:07:45.867	00:00:06.778	406	102,3646	711,6111	0,3861896	0,7404242	469,692	4,29651	3	112,8115	699,6889	0,3828976	0,7403325	533,2596	4,852921	1	7	113	700						Untertest4.avi	0	880	547	72	111	9	591	383	0	Content		41	589	6778405	2844473760
6795	09:07:45.884	00:00:06.795	407	97,5385	706,3409	0,3858655	0,7402217	469,692	4,272402	3	107,0729	693,4201	0,3825724	0,7401211	533,2642	4,825347	1	7	107	693						Untertest4.avi	0	880	547	72	111	9	591	383	0	Content		35	582	6795162	2844490517
6812	09:07:45.901	00:00:06.811	408	96,03709	703,0929	0,3821678	0,7398397	533,2479	4,811186	3	103,0545	703,6367	0,3822278	0,7398381	533,2479	4,813152	1	7	103	704						Untertest4.avi	0	880	547	72	111	9	591	383	0	Content		31	593	6811722	2844507077
6828	09:07:45.917	00:00:06.828	409	71,08131	690,7968	0,3815195	0,7396125	533,2411	4,775303	3	95,89776	692,0631	0,3817322	0,7396173	533,2411	4,78074	1	7	96	692						Untertest4.avi	0	880	547	72	111	9	591	383	0	Content		24	581	6828028	2844523383
6845	09:07:45.934	00:00:06.844	410	95,43377	712,8506	0,3842634	0,7395771	471,6304	4,218804	3	106,4378	701,5504	0,3810638	0,7394968	533,1948	4,746136	1	7	106	702						Untertest4.avi	0	880	547	72	111	9	591	383	0	Content		34	591	6844652	2844540007
6861	09:07:45.950	00:00:06.861	411	57,92502	709,7913	0,3972442	0,7396709	471,0397	4,154812	3	57,92502	709,7913	0,3972442	0,7396709	471,0397	4,154812	1	7	58	710						Untertest4.avi	0	880	547	72	111	9	591	383	0	Content		-14	599	6861401	2844556756
6878	09:07:45.967	00:00:06.878	412	77,65705	704,0243	0,3821259	0,7397195	471,7701	4,147359	3	80,77468	691,1362	0,3788408	0,7396212	533,4551	4,664722	1	7	81	691						Untertest4.avi	0	880	547	72	111	9	591	383	0	Content		9	580	6878400	2844573755
6895	09:07:45.984	00:00:06.895	413	88,80025	714,9146	0,3805168	0,7398797	472,3755	4,130914	3	95,09084	705,0917	0,3772201	0,7397839	533,5253	4,642189	1	7	95	705						Untertest4.avi	0	880	547	72	111	9	591	383	0	Content		23	594	6895023	2844590378
6912	09:07:46.001	00:00:06.911	414	77,79312	702,5236	0,3785213	0,7400414	471,5387	4,109162	3	80,80981	689,1768	0,3751189	0,7399427	533,5381	4,624638	1	7	81	689						Untertest4.avi	0	880	547	72	111	9	591	383	0	Content		9	578	6911719	2844607074
6928	09:07:46.017	00:00:06.927	415	69,24267	692,6903	0,3724413	0,7401628	533,7579	4,633965	3	82,29708	693,4332	0,3725554	0,7401642	533,7579	4,636228	1	7	82	693						Untertest4.avi	0	880	547	72	111	9	591	383	0	Content		10	582	6927896	2844623251
6945	09:07:46.034	00:00:06.944	416	65,66026	709,5349	0,3730882	0,7403841	471,2531	4,068518	3	66,33234	697,1947	0,369515	0,7403042	533,7162	4,582434	1	7	66	697						Untertest4.avi	0	880	547	72	111	9	591	383	0	Content		-6	586	6944520	2844639875
6961	09:07:46.050	00:00:06.961	417	67,01562	720,8116	0,3659456	0,7411426	534,0787	4,598653	3	61,34027	720,4974	0,3658985	0,7411425	534,0787	4,597219	1	7	61	720						Untertest4.avi	0	880	547	72	111	9	591	383	0	Content		-11	609	6961281	2844656636
6978	09:07:46.067	00:00:06.978	418	-4,069536	746,8165	0,3613812	0,7427414	534,0953	4,411872	3	13,04305	747,8637	0,3615275	0,7427429	534,0953	4,414436	1	7	13	748						Untertest4.avi	0	880	547	72	111	9	591	383	0	Content		-59	637	6978393	2844673748
6995	09:07:46.084	00:00:06.995	419	-1024	-768	-1	-1	-1	-1	4	-1024	-768	-1	-1	-1	-1	4		0	0						Untertest4.avi	0	880	547	72	111				0	Content		-72	-111	6995015	2844690370
7012	09:07:46.101	00:00:07.011	420	-1024	-768	-1	-1	-1	-1	4	-1024	-768	-1	-1	-1	-1	4		0	0						Untertest4.avi	0	880	547	72	111				0	Content		-72	-111	7011583	2844706938
7028	09:07:46.117	00:00:07.027	421	-1024	-768	-1	-1	-1	-1	4	-1024	-768	-1	-1	-1	-1	4		0	0						Untertest4.avi	0	880	547	72	111				0	Content		-72	-111	7027889	2844723244
7045	09:07:46.134	00:00:07.044	422	-1024	-768	-1	-1	-1	-1	4	-1024	-768	-1	-1	-1	-1	4		0	0						Untertest4.avi	0	880	547	72	111				0	Content		-72	-111	7044882	2844740237
7061	09:07:46.150	00:00:07.061	423	-1024	-768	-1	-1	-1	-1	4	-1024	-768	-1	-1	-1	-1	4		0	0						Untertest4.avi	0	880	547	72	111				0	Content		-72	-111	7061383	2844756738
7078	09:07:46.167	00:00:07.078	424	-1024	-768	-1	-1	-1	-1	4	-1024	-768	-1	-1	-1	-1	4		0	0						Untertest4.avi	0	880	547	72	111				0	Content		-72	-111	7078005	2844773360
7095	09:07:46.184	00:00:07.094	425	-1024	-768	-1	-1	-1	-1	4	-1024	-768	-1	-1	-1	-1	4		0	0						Untertest4.avi	0	880	547	72	111				0	Content		-72	-111	7094754	2844790109
7111	09:07:46.200	00:00:07.111	426	-1024	-768	-1	-1	-1	-1	4	-1024	-768	-1	-1	-1	-1	4		0	0						Untertest4.avi	0	880	547	72	111				0	Content		-72	-111	7111378	2844806733
7128	09:07:46.217	00:00:07.128	427	-1024	-768	-1	-1	-1	-1	4	-1024	-768	-1	-1	-1	-1	4		0	0						Untertest4.avi	0	880	547	72	111				0	Content		-72	-111	7128002	2844823357
7145	09:07:46.234	00:00:07.144	428	-1024	-768	-1	-1	-1	-1	4	-1024	-768	-1	-1	-1	-1	4		0	0						Untertest4.avi	0	880	547	72	111				0	Content		-72	-111	7144751	2844840106
7161	09:07:46.250	00:00:07.161	429	-1024	-768	-1	-1	-1	-1	4	-1024	-768	-1	-1	-1	-1	4		0	0						Untertest4.avi	0	880	547	72	111				0	Content		-72	-111	7161375	2844856730
7178	09:07:46.267	00:00:07.177	430	-1024	-768	-1	-1	-1	-1	4	-1024	-768	-1	-1	-1	-1	4		0	0						Untertest4.avi	0	880	547	72	111				0	Content		-72	-111	7177997	2844873352
7195	09:07:46.284	00:00:07.194	431	-1024	-768	-1	-1	-1	-1	4	-1024	-768	-1	-1	-1	-1	4		0	0						Untertest4.avi	0	880	547	72	111				0	Content		-72	-111	7194877	2844890232
7211	09:07:46.300	00:00:07.211	432	-1024	-768	-1	-1	-1	-1	4	-1024	-768	-1	-1	-1	-1	4		0	0						Untertest4.avi	0	880	547	72	111				0	Content		-72	-111	7211379	2844906734
7229	09:07:46.318	00:00:07.228	433	-1024	-768	-1	-1	-1	-1	4	-1024	-768	-1	-1	-1	-1	4		0	0						Untertest4.avi	0	880	547	72	111				0	Content		-72	-111	7228753	2844924108
7245	09:07:46.334	00:00:07.245	434	-1024	-768	-1	-1	-1	-1	4	-1024	-768	-1	-1	-1	-1	4		0	0						Untertest4.avi	0	880	547	72	111				0	Content		-72	-111	7245379	2844940734
7262	09:07:46.351	00:00:07.262	435	-1024	-768	-1	-1	-1	-1	4	-1024	-768	-1	-1	-1	-1	4		0	0						Untertest4.avi	0	880	547	72	111				0	Content		-72	-111	7262001	2844957356
7278	09:07:46.367	00:00:07.278	436	-1024	-768	-1	-1	-1	-1	4	-1024	-768	-1	-1	-1	-1	4		0	0						Untertest4.avi	0	880	547	72	111				0	Content		-72	-111	7278004	2844973359
7294	09:07:46.383	00:00:07.294	437	-1024	-768	-1	-1	-1	-1	4	-1024	-768	-1	-1	-1	-1	4		0	0						Untertest4.avi	0	880	547	72	111				0	Content		-72	-111	7294127	2844989482
7311	09:07:46.400	00:00:07.310	438	-1024	-768	-1	-1	-1	-1	4	-1024	-768	-1	-1	-1	-1	4		0	0						Untertest4.avi	0	880	547	72	111				0	Content		-72	-111	7310753	2845006108
7327	09:07:46.416	00:00:07.327	439	-1024	-768	-1	-1	-1	-1	4	-1024	-768	-1	-1	-1	-1	4		0	0						Untertest4.avi	0	880	547	72	111				0	Content		-72	-111	7327377	2845022732
7344	09:07:46.433	00:00:07.344	440	-1024	-768	-1	-1	-1	-1	4	-1024	-768	-1	-1	-1	-1	4		0	0						Untertest4.avi	0	880	547	72	111				0	Content		-72	-111	7344001	2845039356
7361	09:07:46.450	00:00:07.361	441	-1024	-768	-1	-1	-1	-1	4	-1024	-768	-1	-1	-1	-1	4		0	0						Untertest4.avi	0	880	547	72	111				0	Content		-72	-111	7361195	2845056550
7379	09:07:46.468	00:00:07.378	442	-1024	-768	-1	-1	-1	-1	4	-1024	-768	-1	-1	-1	-1	4		0	0						Untertest4.avi	0	880	547	72	111				0	Content		-72	-111	7378569	2845073924
7396	09:07:46.485	00:00:07.395	443	-1024	-768	-1	-1	-1	-1	4	-1024	-768	-1	-1	-1	-1	4		0	0						Untertest4.avi	0	880	547	72	111				0	Content		-72	-111	7395819	2845091174
7411	09:07:46.500	00:00:07.410	444	-1024	-768	-1	-1	-1	-1	4	-1024	-768	-1	-1	-1	-1	4		0	0						Untertest4.avi	0	880	547	72	111				0	Content		-72	-111	7410626	2845105981
7427	09:07:46.516	00:00:07.427	445	-1024	-768	-1	-1	-1	-1	4	-1024	-768	-1	-1	-1	-1	4		0	0						Untertest4.avi	0	880	547	72	111				0	Content		-72	-111	7427376	2845122731
7444	09:07:46.533	00:00:07.444	446	-1024	-768	-1	-1	-1	-1	4	-1024	-768	-1	-1	-1	-1	4		0	0						Untertest4.avi	0	880	547	72	111				0	Content		-72	-111	7444001	2845139356
7461	09:07:46.550	00:00:07.460	447	-1024	-768	-1	-1	-1	-1	4	-1024	-768	-1	-1	-1	-1	4		0	0						Untertest4.avi	0	880	547	72	111				0	Content		-72	-111	7460626	2845155981
7477	09:07:46.566	00:00:07.477	448	-1024	-768	-1	-1	-1	-1	4	-1024	-768	-1	-1	-1	-1	4		0	0						Untertest4.avi	0	880	547	72	111				0	Content		-72	-111	7477252	2845172607
7494	09:07:46.583	00:00:07.494	449	-1024	-768	-1	-1	-1	-1	4	-1024	-768	-1	-1	-1	-1	4		0	0						Untertest4.avi	0	880	547	72	111				0	Content		-72	-111	7494004	2845189359
7511	09:07:46.600	00:00:07.511	450	-1024	-768	-1	-1	-1	-1	4	-1024	-768	-1	-1	-1	-1	4		0	0						Untertest4.avi	0	880	547	72	111				0	Content		-72	-111	7511074	2845206429
7528	09:07:46.617	00:00:07.528	451	-1024	-768	-1	-1	-1	-1	4	-1024	-768	-1	-1	-1	-1	4		0	0						Untertest4.avi	0	880	547	72	111				0	Content		-72	-111	7528450	2845223805
7546	09:07:46.635	00:00:07.545	452	-1024	-768	-1	-1	-1	-1	4	-1024	-768	-1	-1	-1	-1	4		0	0						Untertest4.avi	0	880	547	72	111				0	Content		-72	-111	7545698	2845241053
7561	09:07:46.650	00:00:07.560	453	-1024	-768	-1	-1	-1	-1	4	-1024	-768	-1	-1	-1	-1	4		0	0						Untertest4.avi	0	880	547	72	111				0	Content		-72	-111	7560626	2845255981
7577	09:07:46.666	00:00:07.577	454	-1024	-768	-1	-1	-1	-1	4	-1024	-768	-1	-1	-1	-1	4		0	0						Untertest4.avi	0	880	547	72	111				0	Content		-72	-111	7577254	2845272609
7594	09:07:46.683	00:00:07.594	455	-1024	-768	-1	-1	-1	-1	4	-1024	-768	-1	-1	-1	-1	4		0	0						Untertest4.avi	0	880	547	72	111				0	Content		-72	-111	7594003	2845289358
7611	09:07:46.700	00:00:07.610	456	-1024	-768	-1	-1	-1	-1	4	-1024	-768	-1	-1	-1	-1	4		0	0						Untertest4.avi	0	880	547	72	111				0	Content		-72	-111	7610626	2845305981
7627	09:07:46.716	00:00:07.627	457	-1024	-768	-1	-1	-1	-1	4	-1024	-768	-1	-1	-1	-1	4		0	0						Untertest4.avi	0	880	547	72	111				0	Content		-72	-111	7627252	2845322607
7644	09:07:46.733	00:00:07.643	458	-1024	-768	-1	-1	-1	-1	4	-1024	-768	-1	-1	-1	-1	4		0	0						Untertest4.avi	0	880	547	72	111				0	Content		-72	-111	7643877	2845339232
7661	09:07:46.750	00:00:07.661	459	-1024	-768	-1	-1	-1	-1	4	-1024	-768	-1	-1	-1	-1	4		0	0						Untertest4.avi	0	880	547	72	111				0	Content		-72	-111	7661073	2845356428
7678	09:07:46.767	00:00:07.678	460	-1024	-768	-1	-1	-1	-1	4	-1024	-768	-1	-1	-1	-1	4		0	0						Untertest4.avi	0	880	547	72	111				0	Content		-72	-111	7678321	2845373676
7696	09:07:46.785	00:00:07.695	461	-1024	-768	-1	-1	-1	-1	4	-1024	-768	-1	-1	-1	-1	4		0	0						Untertest4.avi	0	880	547	72	111				0	Content		-72	-111	7695694	2845391049
7711	09:07:46.800	00:00:07.710	462	-1024	-768	-1	-1	-1	-1	4	-1024	-768	-1	-1	-1	-1	4		0	0						Untertest4.avi	0	880	547	72	111				0	Content		-72	-111	7710504	2845405859
7727	09:07:46.816	00:00:07.727	463	-1024	-768	-1	-1	-1	-1	4	-1024	-768	-1	-1	-1	-1	4		0	0						Untertest4.avi	0	880	547	72	111				0	Content		-72	-111	7727120	2845422475
7744	09:07:46.833	00:00:07.743	464	-1024	-768	-1	-1	-1	-1	4	-1024	-768	-1	-1	-1	-1	4		0	0						Untertest4.avi	0	880	547	72	111				0	Content		-72	-111	7743873	2845439228
7761	09:07:46.850	00:00:07.760	465	-1024	-768	-1	-1	-1	-1	4	-1024	-768	-1	-1	-1	-1	4		0	0						Untertest4.avi	0	880	547	72	111				0	Content		-72	-111	7760531	2845455886
7777	09:07:46.866	00:00:07.777	466	-1024	-768	-1	-1	-1	-1	4	-1024	-768	-1	-1	-1	-1	4		0	0						Untertest4.avi	0	880	547	72	111				0	Content		-72	-111	7777122	2845472477
7794	09:07:46.883	00:00:07.793	467	-1024	-768	-1	-1	-1	-1	4	-1024	-768	-1	-1	-1	-1	4		0	0						Untertest4.avi	0	880	547	72	111				0	Content		-72	-111	7793746	2845489101
7811	09:07:46.900	00:00:07.810	468	-1024	-768	-1	-1	-1	-1	4	-1024	-768	-1	-1	-1	-1	4		0	0						Untertest4.avi	0	880	547	72	111				0	Content		-72	-111	7810941	2845506296
7828	09:07:46.917	00:00:07.828	469	-1024	-768	-1	-1	-1	-1	4	-1024	-768	-1	-1	-1	-1	4		0	0						Untertest4.avi	0	880	547	72	111				0	Content		-72	-111	7828316	2845523671
7846	09:07:46.935	00:00:07.845	470	-1024	-768	-1	-1	-1	-1	4	-1024	-768	-1	-1	-1	-1	4		0	0						Untertest4.avi	0	880	547	72	111				0	Content		-72	-111	7845566	2845540921
7860	09:07:46.949	00:00:07.860	471	-1024	-768	-1	-1	-1	-1	4	-1024	-768	-1	-1	-1	-1	4		0	0						Untertest4.avi	0	880	547	72	111				0	Content		-72	-111	7860372	2845555727
7877	09:07:46.966	00:00:07.877	472	-1024	-768	-1	-1	-1	-1	4	-1024	-768	-1	-1	-1	-1	4		0	0						Untertest4.avi	0	880	547	72	111				0	Content		-72	-111	7877116	2845572471
7894	09:07:46.983	00:00:07.893	473	-1024	-768	-1	-1	-1	-1	4	-1024	-768	-1	-1	-1	-1	4		0	0						Untertest4.avi	0	880	547	72	111				0	Content		-72	-111	7893741	2845589096
7910	09:07:46.999	00:00:07.910	474	-1024	-768	-1	-1	-1	-1	4	-1024	-768	-1	-1	-1	-1	4		0	0						Untertest4.avi	0	880	547	72	111				0	Content		-72	-111	7910368	2845605723
7927	09:07:47.016	00:00:07.926	475	-1024	-768	-1	-1	-1	-1	4	-1024	-768	-1	-1	-1	-1	4		0	0						Untertest4.avi	0	880	547	72	111				0	Content		-72	-111	7926991	2845622346
7944	09:07:47.033	00:00:07.943	476	-1024	-768	-1	-1	-1	-1	4	-1024	-768	-1	-1	-1	-1	4		0	0						Untertest4.avi	0	880	547	72	111				0	Content		-72	-111	7943617	2845638972
7961	09:07:47.050	00:00:07.960	477	-1024	-768	-1	-1	-1	-1	4	-1024	-768	-1	-1	-1	-1	4		0	0						Untertest4.avi	0	880	547	72	111				0	Content		-72	-111	7960812	2845656167
7978	09:07:47.067	00:00:07.978	478	-1024	-768	-1	-1	-1	-1	4	-1024	-768	-1	-1	-1	-1	4		0	0						Untertest4.avi	0	880	547	72	111				0	Content		-72	-111	7978187	2845673542
7995	09:07:47.084	00:00:07.995	479	-1024	-768	-1	-1	-1	-1	4	-1024	-768	-1	-1	-1	-1	4		0	0						Untertest4.avi	0	880	547	72	111				0	Content		-72	-111	7995434	2845690789
8010	09:07:47.099	00:00:08.010	480	-1024	-768	-1	-1	-1	-1	4	-1024	-768	-1	-1	-1	-1	4		0	0						Untertest4.avi	0	880	547	72	111				0	Content		-72	-111	8010363	2845705718
8027	09:07:47.116	00:00:08.026	481	-1024	-768	-1	-1	-1	-1	4	-1024	-768	-1	-1	-1	-1	4		0	0						Untertest4.avi	0	880	547	72	111				0	Content		-72	-111	8026983	2845722338
8044	09:07:47.133	00:00:08.043	482	-1024	-768	-1	-1	-1	-1	4	-1024	-768	-1	-1	-1	-1	4		0	0						Untertest4.avi	0	880	547	72	111				0	Content		-72	-111	8043734	2845739089
8060	09:07:47.149	00:00:08.060	483	-1024	-768	-1	-1	-1	-1	4	-1024	-768	-1	-1	-1	-1	4		0	0						Untertest4.avi	0	880	547	72	111				0	Content		-72	-111	8060368	2845755723
8077	09:07:47.166	00:00:08.076	484	-1024	-768	-1	-1	-1	-1	4	-1024	-768	-1	-1	-1	-1	4		0	0						Untertest4.avi	0	880	547	72	111				0	Content		-72	-111	8076984	2845772339
8094	09:07:47.183	00:00:08.093	485	-1024	-768	-1	-1	-1	-1	4	-1024	-768	-1	-1	-1	-1	4		0	0						Untertest4.avi	0	880	547	72	111				0	Content		-72	-111	8093607	2845788962
8111	09:07:47.200	00:00:08.110	486	-1024	-768	-1	-1	-1	-1	4	-1024	-768	-1	-1	-1	-1	4		0	0						Untertest4.avi	0	880	547	72	111				0	Content		-72	-111	8110681	2845806036
8128	09:07:47.217	00:00:08.128	487	-1024	-768	-1	-1	-1	-1	4	-1024	-768	-1	-1	-1	-1	4		0	0						Untertest4.avi	0	880	547	72	111				0	Content		-72	-111	8128055	2845823410
8145	09:07:47.234	00:00:08.145	488	-1024	-768	-1	-1	-1	-1	4	-1024	-768	-1	-1	-1	-1	4		0	0						Untertest4.avi	0	880	547	72	111				0	Content		-72	-111	8145440	2845840795
8160	09:07:47.249	00:00:08.160	489	-1024	-768	-1	-1	-1	-1	4	-1024	-768	-1	-1	-1	-1	4		0	0						Untertest4.avi	0	880	547	72	111				0	Content		-72	-111	8160232	2845855587
8177	09:07:47.266	00:00:08.176	490	-1024	-768	-1	-1	-1	-1	4	-1024	-768	-1	-1	-1	-1	4		0	0						Untertest4.avi	0	880	547	72	111				0	Content		-72	-111	8176857	2845872212
8194	09:07:47.283	00:00:08.193	491	-1024	-768	-1	-1	-1	-1	4	-1024	-768	-1	-1	-1	-1	4		0	0						Untertest4.avi	0	880	547	72	111				0	Content		-72	-111	8193606	2845888961
8210	09:07:47.299	00:00:08.210	492	-1024	-768	-1	-1	-1	-1	4	-1024	-768	-1	-1	-1	-1	4		0	0						Untertest4.avi	0	880	547	72	111				0	Content		-72	-111	8210227	2845905582
8227	09:07:47.316	00:00:08.226	493	-1024	-768	-1	-1	-1	-1	4	-1024	-768	-1	-1	-1	-1	4		0	0						Untertest4.avi	0	880	547	72	111				0	Content		-72	-111	8226896	2845922251
8243	09:07:47.332	00:00:08.243	494	-1024	-768	-1	-1	-1	-1	4	-1024	-768	-1	-1	-1	-1	4		0	0						Untertest4.avi	0	880	547	72	111				0	Content		-72	-111	8243479	2845938834
8260	09:07:47.349	00:00:08.260	495	-1024	-768	-1	-1	-1	-1	4	-1024	-768	-1	-1	-1	-1	4		0	0						Untertest4.avi	0	880	547	72	111				0	Content		-72	-111	8260107	2845955462
8277	09:07:47.366	00:00:08.277	496	-1024	-768	-1	-1	-1	-1	4	-1024	-768	-1	-1	-1	-1	4		0	0						Untertest4.avi	0	880	547	72	111				0	Content		-72	-111	8277301	2845972656
8295	09:07:47.384	00:00:08.294	497	-1024	-768	-1	-1	-1	-1	4	-1024	-768	-1	-1	-1	-1	4		0	0						Untertest4.avi	0	880	547	72	111				0	Content		-72	-111	8294676	2845990031
8312	09:07:47.401	00:00:08.311	498	-1024	-768	-1	-1	-1	-1	4	-1024	-768	-1	-1	-1	-1	4		0	0						Untertest4.avi	0	880	547	72	111				0	Content		-72	-111	8311923	2846007278
8327	09:07:47.416	00:00:08.326	499	-1024	-768	-1	-1	-1	-1	4	-1024	-768	-1	-1	-1	-1	4		0	0						Untertest4.avi	0	880	547	72	111				0	Content		-72	-111	8326850	2846022205
8343	09:07:47.432	00:00:08.343	500	-1024	-768	-1	-1	-1	-1	4	-1024	-768	-1	-1	-1	-1	4		0	0						Untertest4.avi	0	880	547	72	111				0	Content		-72	-111	8343476	2846038831
8360	09:07:47.449	00:00:08.360	501	-1024	-768	-1	-1	-1	-1	4	-1024	-768	-1	-1	-1	-1	4		0	0						Untertest4.avi	0	880	547	72	111				0	Content		-72	-111	8360224	2846055579
8377	09:07:47.466	00:00:08.376	502	-1024	-768	-1	-1	-1	-1	4	-1024	-768	-1	-1	-1	-1	4		0	0						Untertest4.avi	0	880	547	72	111				0	Content		-72	-111	8376852	2846072207
8394	09:07:47.483	00:00:08.394	503	480,4507	761,5371	0,380066	0,7310096	427,7737	3,784921	1	480,4507	761,5371	0,380066	0,7310096	427,7737	3,784921	3	8	480	762						Untertest4.avi	0	880	547	72	111	417	657	167	0	Content		408	651	8394293	2846089648
8411	09:07:47.500	00:00:08.410	504	508,0502	763,8375	0,3549372	0,7310553	423,8478	3,7324	3	515,5651	763,4606	0,3543842	0,7310404	429,9247	3,786081	3	8	0	0						Untertest4.avi	0	880	547	72	111	417	657	167	0	Content		-72	-111	8410728	2846106083
8427	09:07:47.516	00:00:08.427	505	533,0955	770,75	0,3283349	0,7309766	423,8478	3,744032	3	549,1404	770,5305	0,3295871	0,7309691	429,9247	3,802685	1	8	549	771						Untertest4.avi	0	880	547	72	111	417	657	167	0	Content		477	660	8427478	2846122833
8444	09:07:47.533	00:00:08.443	506	488,976	767,7148	0,3811969	0,7312096	429,0471	3,830098	1	491,0868	767,7087	0,3808875	0,731208	429,9247	3,838638	3	8	489	768						Untertest4.avi	0	880	547	72	111	417	657	167	0	Content		417	657	8443975	2846139330
8461	09:07:47.550	00:00:08.460	507	512,6443	755,0488	0,3560323	0,7309493	428,1551	3,737799	3	506,3958	755,2371	0,3562474	0,730956	425,3725	3,711713	3	8	0	0						Untertest4.avi	0	880	547	72	111	417	657	167	0	Content		-72	-111	8460919	2846156274
8477	09:07:47.566	00:00:08.477	508	511,6961	764,6483	0,3564397	0,7305894	427,8993	3,739517	3	506,1461	764,7034	0,3566252	0,7305952	425,4742	3,716754	3	8	0	0						Untertest4.avi	0	880	547	72	111	417	657	167	0	Content		-72	-111	8477226	2846172581
8494	09:07:47.583	00:00:08.493	509	503,624	770,2385	0,3567989	0,730181	427,7478	3,806557	3	513,2926	770,2654	0,3564756	0,7301711	432,0051	3,847187	3	8	0	0						Untertest4.avi	0	880	547	72	111	417	657	167	0	Content		-72	-111	8493975	2846189330
8511	09:07:47.600	00:00:08.510	510	513,0433	767,1219	0,3570525	0,7298399	429,445	3,82948	3	506,2129	767,1476	0,3572764	0,729847	426,4909	3,801122	3	8	0	0						Untertest4.avi	0	880	547	72	111	417	657	167	0	Content		-72	-111	8510601	2846205956
8527	09:07:47.616	00:00:08.527	511	515,0725	760,9487	0,3573918	0,7296219	429,3302	3,80863	3	507,5478	761,068	0,357632	0,7296295	426,1292	3,778037	3	8	0	0						Untertest4.avi	0	880	547	72	111	417	657	167	0	Content		-72	-111	8527430	2846222785
8544	09:07:47.633	00:00:08.544	512	1248,003	791,0967	0,3564617	0,7290877	576,5253	5,612511	3	538,2015	774,5	0,331968	0,7293891	428,9166	3,816796	1	8	538	774						Untertest4.avi	0	880	547	72	111	417	657	167	0	Content		466	663	8544227	2846239582
8561	09:07:47.650	00:00:08.560	513	495,8724	769,7396	0,3583249	0,7295219	424,6382	3,771683	3	516,3653	769,8334	0,3577347	0,7295028	432,8004	3,850689	3		0	0						Untertest4.avi	0	880	547	72	111				0	Content		-72	-111	8560977	2846256332
8577	09:07:47.666	00:00:08.577	514	500,6463	761,0972	0,3584588	0,7295815	426,7913	3,785434	3	510,71	760,9499	0,3581415	0,7295714	431,0791	3,826422	3		0	0						Untertest4.avi	0	880	547	72	111				0	Content		-72	-111	8577099	2846272454
8594	09:07:47.683	00:00:08.593	515	504,6749	759,9031	0,3589222	0,7296231	424,1195	3,768766	3	527,4457	759,5704	0,358274	0,7296019	433,0822	3,856009	3		0	0						Untertest4.avi	0	880	547	72	111				0	Content		-72	-111	8593725	2846289080
8610	09:07:47.699	00:00:08.610	516	501,5234	767,3989	0,3588981	0,7295352	426,6174	3,83244	3	512,3782	767,4274	0,3586197	0,7295259	430,6171	3,872139	3		0	0						Untertest4.avi	0	880	547	72	111				0	Content		-72	-111	8610473	2846305828
8627	09:07:47.716	00:00:08.627	517	495,8252	763,2441	0,3591925	0,7294766	424,4328	3,765103	3	510,7181	763,1522	0,3587913	0,7294631	430,1239	3,820455	3		0	0						Untertest4.avi	0	880	547	72	111				0	Content		-72	-111	8627425	2846322780
8644	09:07:47.733	00:00:08.644	518	490,0021	764,9247	0,3594725	0,7294145	422,4413	3,784419	3	510,9637	764,7846	0,3588265	0,7293935	431,2502	3,869545	3		0	0						Untertest4.avi	0	880	547	72	111				0	Content		-72	-111	8644221	2846339576
8661	09:07:47.750	00:00:08.660	519	502,1178	763,7155	0,3594869	0,7294461	424,2097	3,789403	3	516,687	763,6422	0,3591109	0,7294334	429,6003	3,842443	3		0	0						Untertest4.avi	0	880	547	72	111				0	Content		-72	-111	8660847	2846356202
8677	09:07:47.766	00:00:08.677	520	501,3427	768,7058	0,3594273	0,7296097	427,7849	3,862672	3	501,6259	768,7061	0,3594185	0,7296094	427,9054	3,863844	3		0	0						Untertest4.avi	0	880	547	72	111				0	Content		-72	-111	8677099	2846372454
8694	09:07:47.783	00:00:08.693	521	504,5851	766,7987	0,3597921	0,7299671	426,2849	3,829911	3	506,2393	766,7949	0,3597438	0,7299655	426,9539	3,836426	3		0	0						Untertest4.avi	0	880	547	72	111				0	Content		-72	-111	8693723	2846389078
8710	09:07:47.799	00:00:08.710	522	508,8183	771,4228	0,360079	0,7304453	427,5449	3,893896	3	509,4236	771,4287	0,3600644	0,7304448	427,7595	3,896065	3		0	0						Untertest4.avi	0	880	547	72	111				0	Content		-72	-111	8710349	2846405704
8727	09:07:47.816	00:00:08.727	523	515,7137	768,1366	0,3599319	0,7308548	433,2468	3,939936	3	506,0306	768,0822	0,3601614	0,7308627	429,8291	3,905358	3		0	0						Untertest4.avi	0	880	547	72	111				0	Content		-72	-111	8727419	2846422774
8744	09:07:47.833	00:00:08.744	524	514,0159	766,5532	0,360534	0,731292	431,0322	3,922442	3	510,2991	766,5578	0,3606379	0,7312955	429,5643	3,907888	3		0	0						Untertest4.avi	0	880	547	72	111				0	Content		-72	-111	8744098	2846439453
8761	09:07:47.850	00:00:08.760	525	509,023	769,101	0,3611549	0,7316083	428,2921	3,885283	3	507,8808	769,0988	0,3611884	0,7316095	427,8253	3,880694	3		0	0						Untertest4.avi	0	880	547	72	111				0	Content		-72	-111	8760849	2846456204
8777	09:07:47.866	00:00:08.776	526	497,1353	759,036	0,3620698	0,7317445	422,2293	3,83847	3	528,783	758,2618	0,3609784	0,7317101	436,8231	3,979591	3		0	0						Untertest4.avi	0	880	547	72	111				0	Content		-72	-111	8776973	2846472328
8794	09:07:47.883	00:00:08.793	527	459,2574	719,7017	0,3629515	0,7304397	427,0582	3,921104	3	497,0901	714,3099	0,36122	0,7303883	449,6906	4,137882	3		0	0						Untertest4.avi	0	880	547	72	111				0	Content		-72	-111	8793599	2846488954
8810	09:07:47.899	00:00:08.810	528	380,6779	645,1351	0,3621213	0,7286723	452,4084	4,175964	3	390,2419	639,1407	0,3612953	0,7286505	463,3674	4,275674	3		0	0						Untertest4.avi	0	880	547	72	111				0	Content		-72	-111	8810349	2846505704
8827	09:07:47.916	00:00:08.827	529	307,542	574,0544	0,3632932	0,7271934	457,9104	4,245338	3	310,7696	567,0964	0,3626789	0,7271775	466,0714	4,318706	3		0	0						Untertest4.avi	0	880	547	72	111				0	Content		-72	-111	8827432	2846522787
8844	09:07:47.933	00:00:08.844	530	222,0119	516,6712	0,3643557	0,7261366	465,2891	4,322936	3	223,8618	511,0969	0,3639866	0,7261267	470,5924	4,370917	3		0	0						Untertest4.avi	0	880	547	72	111				0	Content		-72	-111	8844100	2846539455
8861	09:07:47.950	00:00:08.860	531	129,8191	472,7617	0,3658752	0,7255753	465,2891	4,32435	3	140,8454	377,0978	0,3614604	0,7255104	536,3539	4,970804	1	9	141	377						Untertest4.avi	0	880	547	72	111	-132	200	367	0	Content		69	266	8860670	2846556025
8877	09:07:47.966	00:00:08.876	532	39,48655	437,3129	0,3672245	0,7254279	465,2891	4,34055	3	21,42059	330,8878	0,3628761	0,7253436	536,1448	4,981171	1	9	21	331						Untertest4.avi	0	880	547	72	111	-132	200	367	0	Content		-51	220	8876851	2846572206
8894	09:07:47.983	00:00:08.893	533	-15,92313	421,8807	0,3682111	0,7256336	465,2891	4,342065	3	-48,47439	309,3244	0,3639116	0,72556	536,467	4,98368	1	9	-48	309						Untertest4.avi	0	880	547	72	111	-132	200	367	0	Content		-120	198	8893919	2846589274
8911	09:07:48.000	00:00:08.910	534	-24,31797	422,5195	0,368431	0,7259426	465,2891	4,352776	3	-59,21331	311,7867	0,3641652	0,7258561	536,0383	4,990658	1	9	-59	312						Untertest4.avi	0	880	547	72	111	-132	200	367	0	Content		-131	201	8910724	2846606079
8927	09:07:48.016	00:00:08.927	535	-19,71619	426,0378	0,3683962	0,7264249	465,2891	4,358178	3	-47,49421	316,9211	0,3641799	0,7263458	535,8964	4,997378	1	9	-47	317						Untertest4.avi	0	880	547	72	111	-132	200	367	0	Content		-119	206	8927352	2846622707
8943	09:07:48.032	00:00:08.943	536	-30,72959	417,4354	0,368362	0,7267429	465,2891	4,353657	3	-59,08229	305,7185	0,3641729	0,7266636	535,8176	4,9925	1	9	-59	306						Untertest4.avi	0	880	547	72	111	-132	200	367	0	Content		-131	195	8943475	2846638830
8960	09:07:48.049	00:00:08.960	537	-35,42216	418,5814	0,3682916	0,7270626	465,2891	4,378111	3	-65,5561	308,5264	0,3641049	0,7269645	535,6769	5,017653	1	9	-66	309						Untertest4.avi	0	880	547	72	111	-132	200	367	0	Content		-138	198	8960227	2846655582
8977	09:07:48.066	00:00:08.976	538	-30,74061	422,689	0,3681881	0,7274138	465,2891	4,37708	3	-60,11308	314,1426	0,3639942	0,7273139	535,6273	5,015585	1	9	-60	314						Untertest4.avi	0	880	547	72	111	-132	200	367	0	Content		-132	203	8976851	2846672206
8994	09:07:48.083	00:00:08.993	539	-25,92104	418,1516	0,3680591	0,7277634	465,2891	4,399596	3	-54,01473	308,1309	0,3638642	0,7276639	535,5261	5,04123	1	9	-54	308						Untertest4.avi	0	880	547	72	111	-132	200	367	0	Content		-126	197	8993796	2846689151
9011	09:07:48.100	00:00:09.010	540	-23,01578	419,5165	0,3678642	0,7279338	465,2891	4,393465	3	-47,95108	309,898	0,3636833	0,7278422	535,4697	5,034575	1	9	-48	310						Untertest4.avi	0	880	547	72	111	-132	200	367	0	Content		-120	199	9010599	2846705954
9027	09:07:48.116	00:00:09.027	541	-35,32738	410,1194	0,3670659	0,7279719	475,0219	4,495908	3	-63,4707	314,0235	0,3634762	0,7279223	535,2899	5,046814	1	9	-63	314						Untertest4.avi	0	880	547	72	111	-132	200	367	0	Content		-135	203	9027224	2846722579
9043	09:07:48.132	00:00:09.043	542	-29,56564	404,8988	0,3668097	0,7280661	475,3714	4,478497	3	-56,13129	308,6906	0,3632315	0,7280033	535,3671	5,025295	1	9	-56	309						Untertest4.avi	0	880	547	72	111	-132	200	367	0	Content		-128	198	9043477	2846738832
9060	09:07:48.149	00:00:09.060	543	-38,31099	410,4014	0,3667206	0,7281419	472,0767	4,396222	3	-69,19283	310,8696	0,3629412	0,7280671	535,0715	4,96217	1	9	-69	311						Untertest4.avi	0	880	547	72	111	-132	200	367	0	Content		-141	200	9060101	2846755456
9077	09:07:48.166	00:00:09.076	544	-24,11942	418,1622	0,3668832	0,7282506	465,1183	4,288856	3	-56,32665	309,2391	0,362639	0,7281414	534,8836	4,909878	1	9	-56	309						Untertest4.avi	0	880	547	72	111	-132	200	367	0	Content		-128	198	9076724	2846772079
9094	09:07:48.183	00:00:09.093	545	-30,19749	419,4925	0,3666097	0,7283046	465,1708	4,265074	3	-64,57136	311,348	0,3623632	0,7281948	534,7855	4,88066	1	9	-65	311						Untertest4.avi	0	880	547	72	111	-132	200	367	0	Content		-137	200	9093794	2846789149
9110	09:07:48.199	00:00:09.110	546	-31,67046	410,0016	0,3657645	0,7283068	473,7299	4,304609	3	-59,80298	314,3267	0,362075	0,7282302	534,9523	4,842229	1	9	-60	314						Untertest4.avi	0	880	547	72	111	-132	200	367	0	Content		-132	203	9110476	2846805831
9127	09:07:48.216	00:00:09.127	547	-34,42685	404,9787	0,3651665	0,7283367	476,7427	4,27576	3	-60,52533	313,2192	0,3616655	0,7282736	535,0656	4,782035	1	9	-61	313						Untertest4.avi	0	880	547	72	111	-132	200	367	0	Content		-133	202	9127227	2846822582
9143	09:07:48.232	00:00:09.143	548	-102,5673	303,4117	0,3609772	0,7283841	534,8521	4,716771	3	-69,68162	307,909	0,3612441	0,7284023	534,8521	4,723424	1	9	-70	308						Untertest4.avi	0	880	547	72	111	-132	200	367	0	Content		-142	197	9143476	2846838831
9160	09:07:48.249	00:00:09.160	549	-30,80663	407,5085	0,36466	0,7286868	471,9114	4,143797	3	-60,44317	309,709	0,3608308	0,7285898	534,7189	4,67715	1	9	-60	310						Untertest4.avi	0	880	547	72	111	-132	200	367	0	Content		-132	199	9160104	2846855459
9177	09:07:48.266	00:00:09.176	550	-85,35159	318,6977	0,360278	0,728781	534,7584	4,640036	3	-66,71162	320,625	0,3604361	0,7288011	534,7584	4,640424	1	9	-67	321						Untertest4.avi	0	880	547	72	111	-132	200	367	0	Content		-139	210	9176725	2846872080
9194	09:07:48.283	00:00:09.193	551	-35,79185	408,731	0,3639106	0,7290623	472,5507	4,037274	3	-66,86139	312,8273	0,3600977	0,7289658	534,8253	4,551463	1	9	-67	313						Untertest4.avi	0	880	547	72	111	-132	200	367	0	Content		-139	202	9193669	2846889024
9210	09:07:48.299	00:00:09.210	552	-74,36507	313,4847	0,359933	0,7291417	534,8097	4,547108	3	-70,28246	314,2579	0,3599679	0,7291397	534,8096	4,547632	1	9	-70	314						Untertest4.avi	0	880	547	72	111	-132	200	367	0	Content		-142	203	9210476	2846905831
9227	09:07:48.316	00:00:09.227	553	-149,6638	370,9482	0,3645351	0,7296177	473,7994	3,942903	3	-211,4812	265,8675	0,3608384	0,7295374	534,5793	4,42942	1	10	-211	266						Untertest4.avi	0	880	547	72	111	-364	135	116	0	Content		-283	155	9227227	2846922582
9243	09:07:48.332	00:00:09.243	554	-211,3241	329,8303	0,3807137	0,7298786	468,8893	4,133475	3	-268,2378	263,7025	0,362071	0,7297136	534,6935	4,44236	1	10	-268	264						Untertest4.avi	0	880	547	72	111	-364	135	116	0	Content		-340	153	9243350	2846938705
9260	09:07:48.349	00:00:09.259	555	-1024	-768	-1	-1	-1	-1	4	-1024	-768	-1	-1	-1	-1	4	10	0	0						Untertest4.avi	0	880	547	72	111	-364	135	116	0	Content		-72	-111	9259979	2846955334
9277	09:07:48.366	00:00:09.276	556	-291,6003	361,7808	0,3666281	0,7297181	468,7838	3,821491	3	-327,6406	252,2208	0,3631978	0,7296928	534,8557	4,339255	1	10	-328	252						Untertest4.avi	0	880	547	72	111	-364	135	116	0	Content		-400	141	9276727	2846972082
9294	09:07:48.383	00:00:09.293	557	-337,4197	234,6732	0,3634143	0,7296816	535,0349	4,292776	3	-337,5044	234,669	0,3634144	0,7296816	535,0349	4,292813	1	10	-338	235						Untertest4.avi	0	880	547	72	111	-364	135	116	0	Content		-410	124	9293672	2846989027
9310	09:07:48.399	00:00:09.310	558	-261,8006	240,4663	0,3636167	0,7296496	535,0349	4,17672	3	-261,8006	240,4663	0,3636167	0,7296496	535,0349	4,17672	1	10	-262	240						Untertest4.avi	0	880	547	72	111	-364	135	116	0	Content		-334	129	9310480	2847005835
9327	09:07:48.416	00:00:09.327	559	-316,2217	226,6181	0,3636856	0,7296585	534,8127	4,118246	3	-316,3004	226,6519	0,3636858	0,7296585	534,8127	4,118258	1	10	-316	227						Untertest4.avi	0	880	547	72	111	-364	135	116	0	Content		-388	116	9327049	2847022404
9343	09:07:48.432	00:00:09.343	560	-334,935	235,5934	0,3637727	0,7297664	534,7731	4,125836	3	-335,0691	235,6356	0,363773	0,7297664	534,7731	4,125862	1	11	-335	236						Untertest4.avi	0	880	547	72	111	-400	149	517	0	Content		-407	125	9343229	2847038584
9360	09:07:48.449	00:00:09.360	561	-324,1242	249,2467	0,3639898	0,7297965	534,509	4,148588	3	-324,2179	249,3294	0,36399	0,7297965	534,509	4,148527	1	11	-324	249						Untertest4.avi	0	880	547	72	111	-400	149	517	0	Content		-396	138	9360173	2847055528
9377	09:07:48.466	00:00:09.376	562	-328,1721	258,7629	0,3639653	0,7300811	535,213	4,144538	3	-328,4318	258,7702	0,3639657	0,7300811	535,213	4,144525	1	11	-328	259						Untertest4.avi	0	880	547	72	111	-400	149	517	0	Content		-400	148	9376975	2847072330
9394	09:07:48.483	00:00:09.393	563	-365,9985	250,3993	0,3637532	0,7301592	535,0168	4,135324	3	-394,892	242,3912	0,3635359	0,730196	535,0168	4,136761	1	11	-395	242						Untertest4.avi	0	880	547	72	111	-400	149	517	0	Content		-467	131	9393726	2847089081
9410	09:07:48.499	00:00:09.409	564	-425,716	243,3027	0,377813	0,7305986	483,2118	4,135979	3	-419,8423	253,6283	0,3635466	0,730435	534,7713	4,133455	1	11	-420	254						Untertest4.avi	0	880	547	72	111	-400	149	517	0	Content		-492	143	9409848	2847105203
9427	09:07:48.516	00:00:09.426	565	-1024	-768	-1	-1	-1	-1	4	-1024	-768	-1	-1	-1	-1	4	11	0	0						Untertest4.avi	0	880	547	72	111	-400	149	517	0	Content		-72	-111	9426601	2847121956
9443	09:07:48.532	00:00:09.443	566	-338,2659	260,3385	0,3640669	0,7310279	534,8928	4,070097	3	-338,3546	260,3549	0,364067	0,7310279	534,8927	4,070095	1	11	-338	260						Untertest4.avi	0	880	547	72	111	-400	149	517	0	Content		-410	149	9443235	2847138590
9460	09:07:48.549	00:00:09.460	567	-341,7453	263,4423	0,3641027	0,7312802	534,7625	4,078025	3	-341,8154	263,4581	0,3641028	0,7312802	534,7625	4,078023	1	11	-342	263						Untertest4.avi	0	880	547	72	111	-400	149	517	0	Content		-414	152	9460296	2847155651
9477	09:07:48.566	00:00:09.476	568	-329,8448	263,7206	0,3641013	0,7315635	534,6296	4,050143	3	-329,916	263,7349	0,3641014	0,7315635	534,6296	4,050162	1	11	-330	264						Untertest4.avi	0	880	547	72	111	-400	149	517	0	Content		-402	153	9476978	2847172333
9494	09:07:48.583	00:00:09.493	569	-334,5438	263,0016	0,3640751	0,7319419	534,7485	4,062955	3	-334,6789	263,014	0,3640754	0,7319419	534,7485	4,062934	1	11	-335	263						Untertest4.avi	0	880	547	72	111	-400	149	517	0	Content		-407	152	9493727	2847189082
9510	09:07:48.599	00:00:09.509	570	-344,623	268,9257	0,3640832	0,7323626	534,6049	4,070244	3	-344,7397	268,9758	0,3640834	0,7323626	534,6049	4,070291	1	11	-345	269						Untertest4.avi	0	880	547	72	111	-400	149	517	0	Content		-417	158	9509852	2847205207
9526	09:07:48.615	00:00:09.526	571	-316,0352	259,321	0,3640848	0,7327871	534,6816	3,960566	3	-316,1632	259,3582	0,364085	0,7327871	534,6815	3,960585	1	11	-316	259						Untertest4.avi	0	880	547	72	111	-400	149	517	0	Content		-388	148	9526477	2847221832
9543	09:07:48.632	00:00:09.543	572	-338,3004	266,3909	0,3641248	0,7331703	534,7319	3,986823	3	-338,3878	266,4192	0,364125	0,7331703	534,7319	3,98682	1	11	-338	266						Untertest4.avi	0	880	547	72	111	-400	149	517	0	Content		-410	155	9543226	2847238581
9560	09:07:48.649	00:00:09.560	573	-336,2261	259,5589	0,3642627	0,7335666	534,6395	4,00064	3	-336,3194	259,61	0,3642629	0,7335666	534,6395	4,000633	1	11	-336	260						Untertest4.avi	0	880	547	72	111	-400	149	517	0	Content		-408	149	9560293	2847255648
9577	09:07:48.666	00:00:09.576	574	-325,5157	268,8708	0,3644695	0,7338568	534,9969	3,999397	3	-325,5596	268,8862	0,3644695	0,7338568	534,9969	3,999401	1	11	-326	269						Untertest4.avi	0	880	547	72	111	-400	149	517	0	Content		-398	158	9576973	2847272328
9594	09:07:48.683	00:00:09.593	575	-320,1273	268,0742	0,3646975	0,7341533	534,9671	3,961609	3	-320,3055	268,1786	0,3646979	0,7341533	534,967	3,961539	1	11	-320	268						Untertest4.avi	0	880	547	72	111	-400	149	517	0	Content		-392	157	9593600	2847288955
9610	09:07:48.699	00:00:09.609	576	-318,9544	260,4013	0,3649158	0,7343637	535,4442	3,981727	3	-319,1241	260,4615	0,3649162	0,7343637	535,4442	3,981707	1	11	-319	260						Untertest4.avi	0	880	547	72	111	-400	149	517	0	Content		-391	149	9609849	2847305204
9626	09:07:48.715	00:00:09.626	577	-320,6006	265,7529	0,3652096	0,7344876	535,4879	3,911675	3	-320,8233	265,7859	0,3652101	0,7344876	535,4879	3,911699	1	11	-321	266						Untertest4.avi	0	880	547	72	111	-400	149	517	0	Content		-393	155	9626474	2847321829
9643	09:07:48.732	00:00:09.643	578	-320,693	271,6474	0,3655872	0,7347087	534,9118	3,936252	3	-320,8743	271,7056	0,3655875	0,7347087	534,9118	3,936295	1	11	-321	272						Untertest4.avi	0	880	547	72	111	-400	149	517	0	Content		-393	161	9643099	2847338454
9660	09:07:48.749	00:00:09.660	579	-321,4531	256,6742	0,3658624	0,7348371	534,7453	3,872627	3	-321,5924	256,7127	0,3658626	0,7348371	534,7453	3,872672	1	11	-322	257						Untertest4.avi	0	880	547	72	111	-400	149	517	0	Content		-394	146	9660169	2847355524
9677	09:07:48.766	00:00:09.676	580	-306,2145	260,4908	0,366096	0,7348363	534,9762	3,828668	3	-306,3715	260,575	0,3660963	0,7348363	534,9762	3,82867	1	11	-306	261						Untertest4.avi	0	880	547	72	111	-400	149	517	0	Content		-378	150	9676975	2847372330
9694	09:07:48.783	00:00:09.693	581	-335,3865	259,5003	0,3662438	0,7348503	535,2245	3,883443	3	-335,6228	259,5541	0,3662443	0,7348503	535,2245	3,883438	1	11	-336	260						Untertest4.avi	0	880	547	72	111	-400	149	517	0	Content		-408	149	9693600	2847388955
9710	09:07:48.799	00:00:09.709	582	-328,141	258,9653	0,3664284	0,7348448	535,2468	3,840843	3	-328,2872	259,0089	0,3664287	0,7348448	535,2468	3,840833	1	11	-328	259						Untertest4.avi	0	880	547	72	111	-400	149	517	0	Content		-400	148	9709728	2847405083
9726	09:07:48.815	00:00:09.726	583	-326,8221	265,1111	0,366526	0,7349386	535,0606	3,828591	3	-327,0563	265,1224	0,3665265	0,7349386	535,0606	3,828685	1	11	-327	265						Untertest4.avi	0	880	547	72	111	-400	149	517	0	Content		-399	154	9726477	2847421832
9743	09:07:48.832	00:00:09.743	584	-326,8238	258,2973	0,3665996	0,7350799	534,9351	3,85361	3	-327,0119	258,3517	0,3665999	0,7350799	534,9351	3,85364	1	11	-327	258						Untertest4.avi	0	880	547	72	111	-400	149	517	0	Content		-399	147	9743102	2847438457
9760	09:07:48.849	00:00:09.760	585	-323,4858	266,6025	0,3666239	0,7352023	535,1534	3,827242	3	-323,6658	266,6396	0,3666242	0,7352023	535,1534	3,827256	1	11	-324	267						Untertest4.avi	0	880	547	72	111	-400	149	517	0	Content		-396	156	9760173	2847455528
9777	09:07:48.866	00:00:09.776	586	-330,1055	257,9058	0,3666157	0,7354723	535,081	3,835874	3	-330,2627	257,9419	0,366616	0,7354723	535,0809	3,835898	1	11	-330	258						Untertest4.avi	0	880	547	72	111	-400	149	517	0	Content		-402	147	9776853	2847472208
9793	09:07:48.882	00:00:09.793	587	-327,111	271,9577	0,3665637	0,735691	534,8088	3,839218	3	-327,31	272,0179	0,3665641	0,735691	534,8088	3,839238	1	11	-327	272						Untertest4.avi	0	880	547	72	111	-400	149	517	0	Content		-399	161	9793478	2847488833
9810	09:07:48.899	00:00:09.809	588	-337,5422	269,2008	0,3665128	0,7359667	534,7074	3,861554	3	-337,7162	269,2919	0,3665133	0,7359667	534,7073	3,861507	1	11	-338	269						Untertest4.avi	0	880	547	72	111	-400	149	517	0	Content		-410	158	9809728	2847505083
9826	09:07:48.915	00:00:09.826	589	-330,2963	255,9959	0,3664862	0,7361387	534,5764	3,772192	3	-330,4213	256,0423	0,3664864	0,7361387	534,5764	3,772204	1	11	-330	256						Untertest4.avi	0	880	547	72	111	-400	149	517	0	Content		-402	145	9826362	2847521717
9843	09:07:48.932	00:00:09.842	590	-323,1969	289,0573	0,366245	0,7366622	534,2929	3,735682	3	-323,4232	289,1594	0,3662455	0,7366622	534,2928	3,735667	1	11	-323	289						Untertest4.avi	0	880	547	72	111	-400	149	517	0	Content		-395	178	9842978	2847538333
9860	09:07:48.949	00:00:09.860	591	-228,1974	385,1804	0,3653757	0,7383375	534,0151	3,789392	3	-228,3663	385,283	0,3653761	0,7383375	534,0151	3,789362	1	12	-228	385						Untertest4.avi	0	880	547	72	111	-154	539	150	0	Content		-300	274	9860048	2847555403
9877	09:07:48.966	00:00:09.876	592	-127,2962	502,9886	0,3644366	0,740487	534,2179	3,764451	3	-127,3908	503,0432	0,364437	0,740487	534,2178	3,764432	1	12	-127	503						Untertest4.avi	0	880	547	72	111	-154	539	150	0	Content		-199	392	9876851	2847572206
9893	09:07:48.982	00:00:09.893	593	-65,30476	588,6221	0,3637589	0,7421644	534,4195	3,753309	3	-30,63696	575,0452	0,3637592	0,7421644	534,4195	3,712077	1	12	-31	575						Untertest4.avi	0	880	547	72	111	-154	539	150	0	Content		-103	464	9893477	2847588832
9910	09:07:48.999	00:00:09.909	594	-42,29544	629,929	0,363556	0,7429922	534,0121	3,698407	3	-42,39845	630,0214	0,3635564	0,7429922	534,0121	3,698431	1	12	-42	630						Untertest4.avi	0	880	547	72	111	-154	539	150	0	Content		-114	519	9909728	2847605083
9927	09:07:49.016	00:00:09.926	595	-56,41574	650,4749	0,3632894	0,7430002	534,0289	3,739285	3	-84,90464	647,0809	0,3630421	0,7430254	534,0288	3,736239	1	12	-85	647						Untertest4.avi	0	880	547	72	111	-154	539	150	0	Content		-157	536	9926796	2847622151
9943	09:07:49.032	00:00:09.943	596	-53,44798	675,0574	0,3668959	0,7431348	470,6734	3,287953	3	-88,41196	652,6035	0,3630965	0,7430651	534,0652	3,705624	1	12	-88	653						Untertest4.avi	0	880	547	72	111	-154	539	150	0	Content		-160	542	9943101	2847638456
9960	09:07:49.049	00:00:09.959	597	-47,86152	673,4747	0,3667946	0,7431619	473,9073	3,355806	3	-80,18563	653,2684	0,3631923	0,7430706	534,1541	3,758462	1	12	-80	653						Untertest4.avi	0	880	547	72	111	-154	539	150	0	Content		-152	542	9959727	2847655082
9976	09:07:49.065	00:00:09.976	598	-118,4535	659,3135	0,3631306	0,7431223	534,0851	3,723459	3	-100,8658	664,5731	0,3632794	0,7430493	534,085	3,726257	1	12	-101	665						Untertest4.avi	0	880	547	72	111	-154	539	150	0	Content		-173	554	9976362	2847671717
9993	09:07:49.082	00:00:09.993	599	-74,12216	655,1042	0,3633482	0,743081	534,0426	3,677869	3	-72,5773	654,9955	0,3633583	0,7430863	534,0426	3,678478	1	12	-73	655						Untertest4.avi	0	880	547	72	111	-154	539	150	0	Content		-145	544	9993421	2847688776
10010	09:07:49.099	00:00:10.010	600	-15,09541	658,089	0,3639129	0,7432013	534,1213	3,653318	3	-15,15654	658,1339	0,3639133	0,7432013	534,1213	3,653338	1	13	-15	658						Untertest4.avi	0	880	547	72	111	-71	551	133	0	Content		-87	547	10010227	2847705582
10027	09:07:49.116	00:00:10.026	601	-43,67997	680,1478	0,3672374	0,7432764	472,4106	3,256349	3	-14,94236	661,928	0,3640582	0,7432516	534,3402	3,668441	1	13	-15	662						Untertest4.avi	0	880	547	72	111	-71	551	133	0	Content		-87	551	10026852	2847722207
10043	09:07:49.132	00:00:10.043	602	7,192041	669,4839	0,3641686	0,743302	534,267	3,630558	3	7,116831	669,5641	0,3641689	0,743302	534,267	3,630613	1	13	7	670						Untertest4.avi	0	880	547	72	111	-71	551	133	0	Content		-65	559	10043101	2847738456
10060	09:07:49.149	00:00:10.059	603	3,408715	675,7007	0,3642955	0,7433726	534,0748	3,629858	3	3,353152	675,7415	0,3642959	0,7433726	534,0748	3,629865	1	13	3	676						Untertest4.avi	0	880	547	72	111	-71	551	133	0	Content		-69	565	10059602	2847754957
10076	09:07:49.165	00:00:10.076	604	44,24672	661,7338	0,3644243	0,7435095	534,0568	3,488221	3	44,1634	661,8524	0,3644244	0,7435095	534,0568	3,48828	1	13	44	662						Untertest4.avi	0	880	547	72	111	-71	551	133	0	Content		-28	551	10076227	2847771582
10093	09:07:49.182	00:00:10.093	605	14,12726	661,0071	0,3644752	0,7436079	533,9927	3,629195	3	14,09848	661,0349	0,3644753	0,7436079	533,9926	3,629211	1	13	14	661						Untertest4.avi	0	880	547	72	111	-71	551	133	0	Content		-58	550	10093419	2847788774
10110	09:07:49.199	00:00:10.110	606	-1,900865	661,4067	0,3644837	0,7436898	533,9824	3,60579	3	-1,925424	661,4272	0,3644839	0,7436898	533,9824	3,605795	1	13	-2	661						Untertest4.avi	0	880	547	72	111	-71	551	133	0	Content		-74	550	10110096	2847805451
10127	09:07:49.216	00:00:10.126	607	1,196655	670,8136	0,3644334	0,7437412	533,9764	3,614841	3	1,134613	670,8826	0,3644336	0,7437412	533,9764	3,614881	1	13	1	671						Untertest4.avi	0	880	547	72	111	-71	551	133	0	Content		-71	560	10126721	2847822076
10143	09:07:49.232	00:00:10.142	608	0,1290922	666,4672	0,3672575	0,7436464	473,9355	3,052133	3	-16,8822	639,3283	0,363716	0,7436646	534,0444	3,420019	1	14	-17	639						Untertest4.avi	0	880	547	72	111	-128	557	384	0	Content		-89	528	10142971	2847838326
10160	09:07:49.249	00:00:10.159	609	-34,53072	685,3149	0,367177	0,7436936	472,9208	3,217304	3	-61,99876	664,2241	0,3635394	0,7436722	534,1343	3,611262	1	14	-62	664						Untertest4.avi	0	880	547	72	111	-128	557	384	0	Content		-134	553	10159595	2847854950
10176	09:07:49.265	00:00:10.176	610	-8,685059	684,2745	0,367272	0,7438204	468,6563	3,127119	3	-35,36501	663,6487	0,363335	0,7437414	533,9564	3,539641	1	14	-35	664						Untertest4.avi	0	880	547	72	111	-128	557	384	0	Content		-107	553	10176219	2847871574
10193	09:07:49.282	00:00:10.193	611	-91,30048	667,4144	0,3627906	0,7437657	533,9833	3,60307	3	-52,10181	669,6605	0,3631214	0,7437783	533,9833	3,608275	1	14	-52	670						Untertest4.avi	0	880	547	72	111	-128	557	384	0	Content		-124	559	10193290	2847888645
10210	09:07:49.299	00:00:10.210	612	-27,90908	680,4886	0,3665465	0,7439064	473,7268	3,221062	3	-56,17901	662,0522	0,3629389	0,7438145	533,8287	3,607489	1	14	-56	662						Untertest4.avi	0	880	547	72	111	-128	557	384	0	Content		-128	551	10210095	2847905450
10227	09:07:49.316	00:00:10.226	613	-41,84718	674,5706	0,366302	0,7438976	474,4828	3,200466	3	-74,07567	654,8634	0,3627289	0,7438077	533,8511	3,57874	1	14	-74	655						Untertest4.avi	0	880	547	72	111	-128	557	384	0	Content		-146	544	10226720	2847922075
10243	09:07:49.332	00:00:10.242	614	-26,20914	690,6105	0,3660952	0,7437926	475,1364	3,210805	3	-58,82765	673,0221	0,3625132	0,7437384	533,9457	3,586191	1	14	-59	673						Untertest4.avi	0	880	547	72	111	-128	557	384	0	Content		-131	562	10242846	2847938201
10259	09:07:49.348	00:00:10.259	615	-20,80128	686,1046	0,3659596	0,7438186	474,4658	3,193145	3	-46,16095	669,4658	0,3623815	0,7437267	533,9953	3,572532	1	14	-46	669						Untertest4.avi	0	880	547	72	111	-128	557	384	0	Content		-118	558	10259471	2847954826
10276	09:07:49.365	00:00:10.276	616	-26,92129	686,492	0,3660218	0,7438399	471,9227	3,172307	3	-56,0099	668,9801	0,362267	0,7437443	534,0613	3,567402	1	14	-56	669						Untertest4.avi	0	880	547	72	111	-128	557	384	0	Content		-128	558	10276095	2847971450
10293	09:07:49.382	00:00:10.293	617	-10,33461	673,5586	0,365661	0,7437755	475,8179	3,092391	3	-32,32073	651,4987	0,3621662	0,7437403	534,075	3,451495	1	14	-32	651						Untertest4.avi	0	880	547	72	111	-128	557	384	0	Content		-104	540	10293289	2847988644
10310	09:07:49.399	00:00:10.309	618	-43,29431	670,6207	0,362122	0,7435691	533,9647	3,475059	3	-43,84134	667,8078	0,3621021	0,7436265	533,9647	3,475668	1	14	-44	668						Untertest4.avi	0	880	547	72	111	-128	557	384	0	Content		-116	557	10309968	2848005323
10327	09:07:49.416	00:00:10.326	619	-32,55192	688,4261	0,3653207	0,7434913	477,6412	3,1915	3	-55,84293	668,8856	0,3619695	0,7434992	533,8593	3,547343	1	14	-56	669						Untertest4.avi	0	880	547	72	111	-128	557	384	0	Content		-128	558	10326596	2848021951
10343	09:07:49.432	00:00:10.342	620	-17,25888	689,5519	0,3653037	0,7434064	475,0611	3,106837	3	-38,45812	670,5396	0,3617783	0,7433875	533,9531	3,472184	1	14	-38	671						Untertest4.avi	0	880	547	72	111	-128	557	384	0	Content		-110	560	10342844	2848038199
10359	09:07:49.448	00:00:10.359	621	-7,984217	684,3871	0,3648255	0,7433518	480,189	3,110202	3	-29,89754	667,4183	0,3615873	0,7433058	533,8191	3,43977	1	14	-30	667						Untertest4.avi	0	880	547	72	111	-128	557	384	0	Content		-102	556	10359469	2848054824
10376	09:07:49.465	00:00:10.376	622	-27,45193	684,6766	0,3649709	0,7432988	474,0891	3,138422	3	-56,00338	666,1068	0,3613411	0,7432333	533,7993	3,512387	1	14	-56	666						Untertest4.avi	0	880	547	72	111	-128	557	384	0	Content		-128	555	10376096	2848071451
10393	09:07:49.482	00:00:10.393	623	-38,71152	688,2532	0,3648847	0,7432308	470,857	3,139532	3	-71,77621	670,5184	0,3610392	0,7431422	533,7755	3,535896	1	14	-72	671						Untertest4.avi	0	880	547	72	111	-128	557	384	0	Content		-144	560	10393165	2848088520
10410	09:07:49.499	00:00:10.409	624	-27,42003	687,3254	0,3647318	0,7431804	469,7393	3,098444	3	-57,1084	669,3441	0,3608314	0,7430833	533,4653	3,496046	1	14	-57	669						Untertest4.avi	0	880	547	72	111	-128	557	384	0	Content		-129	558	10409971	2848105326
10427	09:07:49.516	00:00:10.426	625	-43,20516	684,1752	0,3643388	0,743074	471,9546	3,141957	3	-75,18932	666,0773	0,3605786	0,7429842	533,5349	3,52929	1	14	-75	666						Untertest4.avi	0	880	547	72	111	-128	557	384	0	Content		-147	555	10426596	2848121951
10443	09:07:49.532	00:00:10.442	626	-15,59469	690,0032	0,3640598	0,7429157	471,7964	3,055428	3	-40,4557	671,5117	0,36028	0,7428591	533,5562	3,434427	1	14	-40	672						Untertest4.avi	0	880	547	72	111	-128	557	384	0	Content		-112	561	10442721	2848138076
10459	09:07:49.548	00:00:10.459	627	-25,27175	688,1252	0,3638602	0,7428036	470,2653	3,052687	3	-55,52481	668,0005	0,3599648	0,7427552	533,3474	3,440036	1	14	-56	668						Untertest4.avi	0	880	547	72	111	-128	557	384	0	Content		-128	557	10459469	2848154824
10476	09:07:49.565	00:00:10.476	628	-67,96296	662,7495	0,3596361	0,7426634	532,999	3,443889	3	-58,69458	659,5531	0,359699	0,7427386	532,999	3,445785	1	14	-59	660						Untertest4.avi	0	880	547	72	111	-128	557	384	0	Content		-131	549	10476097	2848171452
10493	09:07:49.582	00:00:10.493	629	-76,84341	683,3219	0,3763059	0,7427555	473,3575	3,114888	3	-108,1914	663,0681	0,3593485	0,7427367	533,1981	3,487207	1	14	-108	663						Untertest4.avi	0	880	547	72	111	-128	557	384	0	Content		-180	552	10493165	2848188520
10510	09:07:49.599	00:00:10.509	630	28,9142	733,2697	0,3763124	0,7438347	469,2902	3,08722	3	28,9142	733,2697	0,3763124	0,7438347	469,2902	3,08722	1	14	29	733						Untertest4.avi	0	880	547	72	111	-128	557	384	0	Content		-43	622	10509843	2848205198
10527	09:07:49.616	00:00:10.526	631	-1024	-768	-1	-1	-1	-1	4	-1024	-768	-1	-1	-1	-1	4		0	0						Untertest4.avi	0	880	547	72	111				0	Content		-72	-111	10526593	2848221948
10543	09:07:49.632	00:00:10.542	632	-1024	-768	-1	-1	-1	-1	4	-1024	-768	-1	-1	-1	-1	4		0	0						Untertest4.avi	0	880	547	72	111				0	Content		-72	-111	10542720	2848238075
10559	09:07:49.648	00:00:10.559	633	-1024	-768	-1	-1	-1	-1	4	-1024	-768	-1	-1	-1	-1	4		0	0						Untertest4.avi	0	880	547	72	111				0	Content		-72	-111	10559346	2848254701
10576	09:07:49.665	00:00:10.576	634	-1024	-768	-1	-1	-1	-1	4	-1024	-768	-1	-1	-1	-1	4		0	0						Untertest4.avi	0	880	547	72	111				0	Content		-72	-111	10576094	2848271449
10593	09:07:49.682	00:00:10.592	635	-1024	-768	-1	-1	-1	-1	4	-1024	-768	-1	-1	-1	-1	4		0	0						Untertest4.avi	0	880	547	72	111				0	Content		-72	-111	10592972	2848288327
10610	09:07:49.699	00:00:10.609	636	-1024	-768	-1	-1	-1	-1	4	-1024	-768	-1	-1	-1	-1	4		0	0						Untertest4.avi	0	880	547	72	111				0	Content		-72	-111	10609593	2848304948
10626	09:07:49.715	00:00:10.626	637	-1024	-768	-1	-1	-1	-1	4	-1024	-768	-1	-1	-1	-1	4		0	0						Untertest4.avi	0	880	547	72	111				0	Content		-72	-111	10626220	2848321575
10643	09:07:49.732	00:00:10.642	638	-1024	-768	-1	-1	-1	-1	4	-1024	-768	-1	-1	-1	-1	4		0	0						Untertest4.avi	0	880	547	72	111				0	Content		-72	-111	10642970	2848338325
10660	09:07:49.749	00:00:10.659	639	-1024	-768	-1	-1	-1	-1	4	-1024	-768	-1	-1	-1	-1	4		0	0						Untertest4.avi	0	880	547	72	111				0	Content		-72	-111	10659591	2848354946
10676	09:07:49.765	00:00:10.676	640	-1024	-768	-1	-1	-1	-1	4	-1024	-768	-1	-1	-1	-1	4		0	0						Untertest4.avi	0	880	547	72	111				0	Content		-72	-111	10676215	2848371570
10693	09:07:49.782	00:00:10.692	641	-1024	-768	-1	-1	-1	-1	4	-1024	-768	-1	-1	-1	-1	4		0	0						Untertest4.avi	0	880	547	72	111				0	Content		-72	-111	10692841	2848388196
10709	09:07:49.798	00:00:10.709	642	-1024	-768	-1	-1	-1	-1	4	-1024	-768	-1	-1	-1	-1	4		0	0						Untertest4.avi	0	880	547	72	111				0	Content		-72	-111	10709466	2848404821
10726	09:07:49.815	00:00:10.726	643	-1024	-768	-1	-1	-1	-1	4	-1024	-768	-1	-1	-1	-1	4		0	0						Untertest4.avi	0	880	547	72	111				0	Content		-72	-111	10726092	2848421447
10743	09:07:49.832	00:00:10.742	644	-1024	-768	-1	-1	-1	-1	4	-1024	-768	-1	-1	-1	-1	4		0	0						Untertest4.avi	0	880	547	72	111				0	Content		-72	-111	10742591	2848437946
10760	09:07:49.849	00:00:10.759	645	-1024	-768	-1	-1	-1	-1	4	-1024	-768	-1	-1	-1	-1	4		0	0						Untertest4.avi	0	880	547	72	111				0	Content		-72	-111	10759966	2848455321
10777	09:07:49.866	00:00:10.776	646	-1024	-768	-1	-1	-1	-1	4	-1024	-768	-1	-1	-1	-1	4		0	0						Untertest4.avi	0	880	547	72	111				0	Content		-72	-111	10776590	2848471945
10793	09:07:49.882	00:00:10.793	647	-1024	-768	-1	-1	-1	-1	4	-1024	-768	-1	-1	-1	-1	4		0	0						Untertest4.avi	0	880	547	72	111				0	Content		-72	-111	10793217	2848488572
10809	09:07:49.898	00:00:10.809	648	-1024	-768	-1	-1	-1	-1	4	-1024	-768	-1	-1	-1	-1	4		0	0						Untertest4.avi	0	880	547	72	111				0	Content		-72	-111	10809216	2848504571
10825	09:07:49.914	00:00:10.825	649	-1024	-768	-1	-1	-1	-1	4	-1024	-768	-1	-1	-1	-1	4		0	0						Untertest4.avi	0	880	547	72	111				0	Content		-72	-111	10825339	2848520694
10842	09:07:49.931	00:00:10.841	650	-1024	-768	-1	-1	-1	-1	4	-1024	-768	-1	-1	-1	-1	4		0	0						Untertest4.avi	0	880	547	72	111				0	Content		-72	-111	10841966	2848537321
10859	09:07:49.948	00:00:10.858	651	-1024	-768	-1	-1	-1	-1	4	-1024	-768	-1	-1	-1	-1	4		0	0						Untertest4.avi	0	880	547	72	111				0	Content		-72	-111	10858591	2848553946
10875	09:07:49.964	00:00:10.875	652	-1024	-768	-1	-1	-1	-1	4	-1024	-768	-1	-1	-1	-1	4		0	0						Untertest4.avi	0	880	547	72	111				0	Content		-72	-111	10875220	2848570575
10892	09:07:49.981	00:00:10.892	653	-1024	-768	-1	-1	-1	-1	4	-1024	-768	-1	-1	-1	-1	4		0	0						Untertest4.avi	0	880	547	72	111				0	Content		-72	-111	10892410	2848587765
10910	09:07:49.999	00:00:10.909	654	-1024	-768	-1	-1	-1	-1	4	-1024	-768	-1	-1	-1	-1	4		0	0						Untertest4.avi	0	880	547	72	111				0	Content		-72	-111	10909786	2848605141
10927	09:07:50.016	00:00:10.927	655	-1024	-768	-1	-1	-1	-1	4	-1024	-768	-1	-1	-1	-1	4		0	0						Untertest4.avi	0	880	547	72	111				0	Content		-72	-111	10927032	2848622387
10942	09:07:50.031	00:00:10.941	656	-1024	-768	-1	-1	-1	-1	4	-1024	-768	-1	-1	-1	-1	4		0	0						Untertest4.avi	0	880	547	72	111				0	Content		-72	-111	10941965	2848637320
10959	09:07:50.048	00:00:10.958	657	-1024	-768	-1	-1	-1	-1	4	-1024	-768	-1	-1	-1	-1	4		0	0						Untertest4.avi	0	880	547	72	111				0	Content		-72	-111	10958587	2848653942
10975	09:07:50.064	00:00:10.975	658	-1024	-768	-1	-1	-1	-1	4	-1024	-768	-1	-1	-1	-1	4		0	0						Untertest4.avi	0	880	547	72	111				0	Content		-72	-111	10975335	2848670690
10992	09:07:50.081	00:00:10.991	659	-1024	-768	-1	-1	-1	-1	4	-1024	-768	-1	-1	-1	-1	4		0	0						Untertest4.avi	0	880	547	72	111				0	Content		-72	-111	10991959	2848687314
11009	09:07:50.098	00:00:11.008	660	-1024	-768	-1	-1	-1	-1	4	-1024	-768	-1	-1	-1	-1	4		0	0						Untertest4.avi	0	880	547	72	111				0	Content		-72	-111	11008582	2848703937
11025	09:07:50.114	00:00:11.025	661	-1024	-768	-1	-1	-1	-1	4	-1024	-768	-1	-1	-1	-1	4		0	0						Untertest4.avi	0	880	547	72	111				0	Content		-72	-111	11025204	2848720559
11042	09:07:50.131	00:00:11.042	662	-1024	-768	-1	-1	-1	-1	4	-1024	-768	-1	-1	-1	-1	4		0	0						Untertest4.avi	0	880	547	72	111				0	Content		-72	-111	11042287	2848737642
11060	09:07:50.149	00:00:11.059	663	-1024	-768	-1	-1	-1	-1	4	-1024	-768	-1	-1	-1	-1	4		0	0						Untertest4.avi	0	880	547	72	111				0	Content		-72	-111	11059652	2848755007
11077	09:07:50.166	00:00:11.077	664	-1024	-768	-1	-1	-1	-1	4	-1024	-768	-1	-1	-1	-1	4		0	0						Untertest4.avi	0	880	547	72	111				0	Content		-72	-111	11077028	2848772383
11092	09:07:50.181	00:00:11.091	665	-1024	-768	-1	-1	-1	-1	4	-1024	-768	-1	-1	-1	-1	4		0	0						Untertest4.avi	0	880	547	72	111				0	Content		-72	-111	11091830	2848787185
11108	09:07:50.197	00:00:11.108	666	-1024	-768	-1	-1	-1	-1	4	-1024	-768	-1	-1	-1	-1	4		0	0						Untertest4.avi	0	880	547	72	111				0	Content		-72	-111	11108457	2848803812
11125	09:07:50.214	00:00:11.125	667	-1024	-768	-1	-1	-1	-1	4	-1024	-768	-1	-1	-1	-1	4		0	0						Untertest4.avi	0	880	547	72	111				0	Content		-72	-111	11125208	2848820563
11142	09:07:50.231	00:00:11.141	668	-1024	-768	-1	-1	-1	-1	4	-1024	-768	-1	-1	-1	-1	4		0	0						Untertest4.avi	0	880	547	72	111				0	Content		-72	-111	11141833	2848837188
11158	09:07:50.247	00:00:11.158	669	-1024	-768	-1	-1	-1	-1	4	-1024	-768	-1	-1	-1	-1	4		0	0						Untertest4.avi	0	880	547	72	111				0	Content		-72	-111	11158456	2848853811
11175	09:07:50.264	00:00:11.175	670	-1024	-768	-1	-1	-1	-1	4	-1024	-768	-1	-1	-1	-1	4		0	0						Untertest4.avi	0	880	547	72	111				0	Content		-72	-111	11175081	2848870436
11192	09:07:50.281	00:00:11.192	671	-1024	-768	-1	-1	-1	-1	4	-1024	-768	-1	-1	-1	-1	4		0	0						Untertest4.avi	0	880	547	72	111				0	Content		-72	-111	11192278	2848887633
11210	09:07:50.299	00:00:11.209	672	-1024	-768	-1	-1	-1	-1	4	-1024	-768	-1	-1	-1	-1	4		0	0						Untertest4.avi	0	880	547	72	111				0	Content		-72	-111	11209646	2848905001
11227	09:07:50.316	00:00:11.226	673	-1024	-768	-1	-1	-1	-1	4	-1024	-768	-1	-1	-1	-1	4		0	0						Untertest4.avi	0	880	547	72	111				0	Content		-72	-111	11226895	2848922250
11242	09:07:50.331	00:00:11.241	674	-1024	-768	-1	-1	-1	-1	4	-1024	-768	-1	-1	-1	-1	4		0	0						Untertest4.avi	0	880	547	72	111				0	Content		-72	-111	11241696	2848937051
11258	09:07:50.347	00:00:11.258	675	-1024	-768	-1	-1	-1	-1	4	-1024	-768	-1	-1	-1	-1	4		0	0						Untertest4.avi	0	880	547	72	111				0	Content		-72	-111	11258447	2848953802
11275	09:07:50.364	00:00:11.275	676	-1024	-768	-1	-1	-1	-1	4	-1024	-768	-1	-1	-1	-1	4		0	0						Untertest4.avi	0	880	547	72	111				0	Content		-72	-111	11275072	2848970427
11292	09:07:50.381	00:00:11.291	677	-1024	-768	-1	-1	-1	-1	4	-1024	-768	-1	-1	-1	-1	4		0	0						Untertest4.avi	0	880	547	72	111				0	Content		-72	-111	11291698	2848987053
11308	09:07:50.397	00:00:11.308	678	-1024	-768	-1	-1	-1	-1	4	-1024	-768	-1	-1	-1	-1	4		0	0						Untertest4.avi	0	880	547	72	111				0	Content		-72	-111	11308321	2849003676
11325	09:07:50.414	00:00:11.324	679	-1024	-768	-1	-1	-1	-1	4	-1024	-768	-1	-1	-1	-1	4		0	0						Untertest4.avi	0	880	547	72	111				0	Content		-72	-111	11324950	2849020305
11342	09:07:50.431	00:00:11.342	680	-1024	-768	-1	-1	-1	-1	4	-1024	-768	-1	-1	-1	-1	4		0	0						Untertest4.avi	0	880	547	72	111				0	Content		-72	-111	11342144	2849037499
11360	09:07:50.449	00:00:11.359	681	-1024	-768	-1	-1	-1	-1	4	-1024	-768	-1	-1	-1	-1	4		0	0						Untertest4.avi	0	880	547	72	111				0	Content		-72	-111	11359516	2849054871
11377	09:07:50.466	00:00:11.376	682	-1024	-768	-1	-1	-1	-1	4	-1024	-768	-1	-1	-1	-1	4		0	0						Untertest4.avi	0	880	547	72	111				0	Content		-72	-111	11376764	2849072119
11392	09:07:50.481	00:00:11.391	683	-1024	-768	-1	-1	-1	-1	4	-1024	-768	-1	-1	-1	-1	4		0	0						Untertest4.avi	0	880	547	72	111				0	Content		-72	-111	11391692	2849087047
11408	09:07:50.497	00:00:11.408	684	-1024	-768	-1	-1	-1	-1	4	-1024	-768	-1	-1	-1	-1	4		0	0						Untertest4.avi	0	880	547	72	111				0	Content		-72	-111	11408315	2849103670
11425	09:07:50.514	00:00:11.425	685	-1024	-768	-1	-1	-1	-1	4	-1024	-768	-1	-1	-1	-1	4		0	0						Untertest4.avi	0	880	547	72	111				0	Content		-72	-111	11425066	2849120421
11442	09:07:50.531	00:00:11.441	686	-1024	-768	-1	-1	-1	-1	4	-1024	-768	-1	-1	-1	-1	4		0	0						Untertest4.avi	0	880	547	72	111				0	Content		-72	-111	11441691	2849137046
11458	09:07:50.547	00:00:11.458	687	-1024	-768	-1	-1	-1	-1	4	-1024	-768	-1	-1	-1	-1	4		0	0						Untertest4.avi	0	880	547	72	111				0	Content		-72	-111	11458317	2849153672
11475	09:07:50.564	00:00:11.474	688	-1024	-768	-1	-1	-1	-1	4	-1024	-768	-1	-1	-1	-1	4		0	0						Untertest4.avi	0	880	547	72	111				0	Content		-72	-111	11474941	2849170296
11492	09:07:50.581	00:00:11.492	689	-1024	-768	-1	-1	-1	-1	4	-1024	-768	-1	-1	-1	-1	4		0	0						Untertest4.avi	0	880	547	72	111				0	Content		-72	-111	11492012	2849187367
11509	09:07:50.598	00:00:11.509	690	-1024	-768	-1	-1	-1	-1	4	-1024	-768	-1	-1	-1	-1	4		0	0						Untertest4.avi	0	880	547	72	111				0	Content		-72	-111	11509385	2849204740
11527	09:07:50.616	00:00:11.526	691	-1024	-768	-1	-1	-1	-1	4	-1024	-768	-1	-1	-1	-1	4		0	0						Untertest4.avi	0	880	547	72	111				0	Content		-72	-111	11526636	2849221991
11542	09:07:50.631	00:00:11.541	692	-1024	-768	-1	-1	-1	-1	4	-1024	-768	-1	-1	-1	-1	4		0	0						Untertest4.avi	0	880	547	72	111				0	Content		-72	-111	11541568	2849236923
11558	09:07:50.647	00:00:11.558	693	-1024	-768	-1	-1	-1	-1	4	-1024	-768	-1	-1	-1	-1	4		0	0						Untertest4.avi	0	880	547	72	111				0	Content		-72	-111	11558193	2849253548
11575	09:07:50.664	00:00:11.574	694	-1024	-768	-1	-1	-1	-1	4	-1024	-768	-1	-1	-1	-1	4		0	0						Untertest4.avi	0	880	547	72	111				0	Content		-72	-111	11574941	2849270296
11592	09:07:50.681	00:00:11.591	695	-1024	-768	-1	-1	-1	-1	4	-1024	-768	-1	-1	-1	-1	4		0	0						Untertest4.avi	0	880	547	72	111				0	Content		-72	-111	11591566	2849286921
11608	09:07:50.697	00:00:11.608	696	-1024	-768	-1	-1	-1	-1	4	-1024	-768	-1	-1	-1	-1	4		0	0						Untertest4.avi	0	880	547	72	111				0	Content		-72	-111	11608188	2849303543
11625	09:07:50.714	00:00:11.624	697	-1024	-768	-1	-1	-1	-1	4	-1024	-768	-1	-1	-1	-1	4		0	0						Untertest4.avi	0	880	547	72	111				0	Content		-72	-111	11624814	2849320169
11642	09:07:50.731	00:00:11.642	698	-1024	-768	-1	-1	-1	-1	4	-1024	-768	-1	-1	-1	-1	4		0	0						Untertest4.avi	0	880	547	72	111				0	Content		-72	-111	11642010	2849337365
11659	09:07:50.748	00:00:11.659	699	-1024	-768	-1	-1	-1	-1	4	-1024	-768	-1	-1	-1	-1	4		0	0						Untertest4.avi	0	880	547	72	111				0	Content		-72	-111	11659382	2849354737
11677	09:07:50.766	00:00:11.676	700	-1024	-768	-1	-1	-1	-1	4	-1024	-768	-1	-1	-1	-1	4		0	0						Untertest4.avi	0	880	547	72	111				0	Content		-72	-111	11676631	2849371986
11691	09:07:50.780	00:00:11.691	701	-1024	-768	-1	-1	-1	-1	4	-1024	-768	-1	-1	-1	-1	4		0	0						Untertest4.avi	0	880	547	72	111				0	Content		-72	-111	11691438	2849386793
11708	09:07:50.797	00:00:11.708	702	-1024	-768	-1	-1	-1	-1	4	-1024	-768	-1	-1	-1	-1	4		0	0						Untertest4.avi	0	880	547	72	111				0	Content		-72	-111	11708188	2849403543
11725	09:07:50.814	00:00:11.724	703	-1024	-768	-1	-1	-1	-1	4	-1024	-768	-1	-1	-1	-1	4		0	0						Untertest4.avi	0	880	547	72	111				0	Content		-72	-111	11724813	2849420168
11741	09:07:50.830	00:00:11.741	704	-1024	-768	-1	-1	-1	-1	4	-1024	-768	-1	-1	-1	-1	4		0	0						Untertest4.avi	0	880	547	72	111				0	Content		-72	-111	11741435	2849436790
11758	09:07:50.847	00:00:11.758	705	-1024	-768	-1	-1	-1	-1	4	-1024	-768	-1	-1	-1	-1	4		0	0						Untertest4.avi	0	880	547	72	111				0	Content		-72	-111	11758057	2849453412
11775	09:07:50.864	00:00:11.774	706	-1024	-768	-1	-1	-1	-1	4	-1024	-768	-1	-1	-1	-1	4		0	0						Untertest4.avi	0	880	547	72	111				0	Content		-72	-111	11774683	2849470038
11792	09:07:50.881	00:00:11.791	707	-1024	-768	-1	-1	-1	-1	4	-1024	-768	-1	-1	-1	-1	4		0	0						Untertest4.avi	0	880	547	72	111				0	Content		-72	-111	11791878	2849487233
11809	09:07:50.898	00:00:11.809	708	-1024	-768	-1	-1	-1	-1	4	-1024	-768	-1	-1	-1	-1	4		0	0						Untertest4.avi	0	880	547	72	111				0	Content		-72	-111	11809251	2849504606
11826	09:07:50.915	00:00:11.826	709	-1024	-768	-1	-1	-1	-1	4	-1024	-768	-1	-1	-1	-1	4		0	0						Untertest4.avi	0	880	547	72	111				0	Content		-72	-111	11826500	2849521855
11841	09:07:50.930	00:00:11.841	710	-1024	-768	-1	-1	-1	-1	4	-1024	-768	-1	-1	-1	-1	4		0	0						Untertest4.avi	0	880	547	72	111				0	Content		-72	-111	11841426	2849536781
11858	09:07:50.947	00:00:11.858	711	-1024	-768	-1	-1	-1	-1	4	-1024	-768	-1	-1	-1	-1	4		0	0						Untertest4.avi	0	880	547	72	111				0	Content		-72	-111	11858050	2849553405
11875	09:07:50.964	00:00:11.874	712	-1024	-768	-1	-1	-1	-1	4	-1024	-768	-1	-1	-1	-1	4		0	0						Untertest4.avi	0	880	547	72	111				0	Content		-72	-111	11874799	2849570154
11891	09:07:50.980	00:00:11.891	713	-1024	-768	-1	-1	-1	-1	4	-1024	-768	-1	-1	-1	-1	4		0	0						Untertest4.avi	0	880	547	72	111				0	Content		-72	-111	11891428	2849586783
11908	09:07:50.997	00:00:11.908	714	-1024	-768	-1	-1	-1	-1	4	-1024	-768	-1	-1	-1	-1	4		0	0						Untertest4.avi	0	880	547	72	111				0	Content		-72	-111	11908051	2849603406
11925	09:07:51.014	00:00:11.924	715	-1024	-768	-1	-1	-1	-1	4	-1024	-768	-1	-1	-1	-1	4		0	0						Untertest4.avi	0	880	547	72	111				0	Content		-72	-111	11924675	2849620030
11942	09:07:51.031	00:00:11.941	716	-1024	-768	-1	-1	-1	-1	4	-1024	-768	-1	-1	-1	-1	4		0	0						Untertest4.avi	0	880	547	72	111				0	Content		-72	-111	11941744	2849637099
11959	09:07:51.048	00:00:11.959	717	-1024	-768	-1	-1	-1	-1	4	-1024	-768	-1	-1	-1	-1	4		0	0						Untertest4.avi	0	880	547	72	111				0	Content		-72	-111	11959120	2849654475
11976	09:07:51.065	00:00:11.976	718	-1024	-768	-1	-1	-1	-1	4	-1024	-768	-1	-1	-1	-1	4		0	0						Untertest4.avi	0	880	547	72	111				0	Content		-72	-111	11976368	2849671723
11991	09:07:51.080	00:00:11.991	719	-1024	-768	-1	-1	-1	-1	4	-1024	-768	-1	-1	-1	-1	4		0	0						Untertest4.avi	0	880	547	72	111				0	Content		-72	-111	11991299	2849686654
12008	09:07:51.097	00:00:12.007	720	-1024	-768	-1	-1	-1	-1	4	-1024	-768	-1	-1	-1	-1	4		0	0						Untertest4.avi	0	880	547	72	111				0	Content		-72	-111	12007924	2849703279
12025	09:07:51.114	00:00:12.024	721	-1024	-768	-1	-1	-1	-1	4	-1024	-768	-1	-1	-1	-1	4		0	0						Untertest4.avi	0	880	547	72	111				0	Content		-72	-111	12024672	2849720027
12041	09:07:51.130	00:00:12.041	722	-1024	-768	-1	-1	-1	-1	4	-1024	-768	-1	-1	-1	-1	4		0	0						Untertest4.avi	0	880	547	72	111				0	Content		-72	-111	12041296	2849736651
12058	09:07:51.147	00:00:12.057	723	-1024	-768	-1	-1	-1	-1	4	-1024	-768	-1	-1	-1	-1	4		0	0						Untertest4.avi	0	880	547	72	111				0	Content		-72	-111	12057920	2849753275
12075	09:07:51.164	00:00:12.074	724	-1024	-768	-1	-1	-1	-1	4	-1024	-768	-1	-1	-1	-1	4		0	0						Untertest4.avi	0	880	547	72	111				0	Content		-72	-111	12074545	2849769900
12092	09:07:51.181	00:00:12.091	725	-1024	-768	-1	-1	-1	-1	4	-1024	-768	-1	-1	-1	-1	4		0	0						Untertest4.avi	0	880	547	72	111				0	Content		-72	-111	12091739	2849787094
12109	09:07:51.198	00:00:12.109	726	-1024	-768	-1	-1	-1	-1	4	-1024	-768	-1	-1	-1	-1	4		0	0						Untertest4.avi	0	880	547	72	111				0	Content		-72	-111	12109114	2849804469
12126	09:07:51.215	00:00:12.126	727	-1024	-768	-1	-1	-1	-1	4	-1024	-768	-1	-1	-1	-1	4		0	0						Untertest4.avi	0	880	547	72	111				0	Content		-72	-111	12126365	2849821720
12141	09:07:51.230	00:00:12.141	728	-1024	-768	-1	-1	-1	-1	4	-1024	-768	-1	-1	-1	-1	4		0	0						Untertest4.avi	0	880	547	72	111				0	Content		-72	-111	12141181	2849836536
12158	09:07:51.247	00:00:12.157	729	-1024	-768	-1	-1	-1	-1	4	-1024	-768	-1	-1	-1	-1	4		0	0						Untertest4.avi	0	880	547	72	111				0	Content		-72	-111	12157922	2849853277
12175	09:07:51.264	00:00:12.174	730	-1024	-768	-1	-1	-1	-1	4	-1024	-768	-1	-1	-1	-1	4		0	0						Untertest4.avi	0	880	547	72	111				0	Content		-72	-111	12174544	2849869899
12191	09:07:51.280	00:00:12.191	731	-1024	-768	-1	-1	-1	-1	4	-1024	-768	-1	-1	-1	-1	4		0	0						Untertest4.avi	0	880	547	72	111				0	Content		-72	-111	12191179	2849886534
12208	09:07:51.297	00:00:12.207	732	-1024	-768	-1	-1	-1	-1	4	-1024	-768	-1	-1	-1	-1	4		0	0						Untertest4.avi	0	880	547	72	111				0	Content		-72	-111	12207790	2849903145
12224	09:07:51.313	00:00:12.224	733	-1024	-768	-1	-1	-1	-1	4	-1024	-768	-1	-1	-1	-1	4		0	0						Untertest4.avi	0	880	547	72	111				0	Content		-72	-111	12224416	2849919771
12242	09:07:51.331	00:00:12.241	734	-1024	-768	-1	-1	-1	-1	4	-1024	-768	-1	-1	-1	-1	4		0	0						Untertest4.avi	0	880	547	72	111				0	Content		-72	-111	12241609	2849936964
12259	09:07:51.348	00:00:12.258	735	-1024	-768	-1	-1	-1	-1	4	-1024	-768	-1	-1	-1	-1	4		0	0						Untertest4.avi	0	880	547	72	111				0	Content		-72	-111	12258984	2849954339
12276	09:07:51.365	00:00:12.276	736	-1024	-768	-1	-1	-1	-1	4	-1024	-768	-1	-1	-1	-1	4		0	0						Untertest4.avi	0	880	547	72	111				0	Content		-72	-111	12276236	2849971591
12291	09:07:51.380	00:00:12.291	737	-1024	-768	-1	-1	-1	-1	4	-1024	-768	-1	-1	-1	-1	4		0	0						Untertest4.avi	0	880	547	72	111				0	Content		-72	-111	12291040	2849986395
12308	09:07:51.397	00:00:12.307	738	-1024	-768	-1	-1	-1	-1	4	-1024	-768	-1	-1	-1	-1	4		0	0						Untertest4.avi	0	880	547	72	111				0	Content		-72	-111	12307788	2850003143
12324	09:07:51.413	00:00:12.324	739	-1024	-768	-1	-1	-1	-1	4	-1024	-768	-1	-1	-1	-1	4		0	0						Untertest4.avi	0	880	547	72	111				0	Content		-72	-111	12324414	2850019769
12341	09:07:51.430	00:00:12.341	740	-1024	-768	-1	-1	-1	-1	4	-1024	-768	-1	-1	-1	-1	4		0	0						Untertest4.avi	0	880	547	72	111				0	Content		-72	-111	12341037	2850036392
12358	09:07:51.447	00:00:12.357	741	-1024	-768	-1	-1	-1	-1	4	-1024	-768	-1	-1	-1	-1	4		0	0						Untertest4.avi	0	880	547	72	111				0	Content		-72	-111	12357663	2850053018
12374	09:07:51.463	00:00:12.374	742	-1024	-768	-1	-1	-1	-1	4	-1024	-768	-1	-1	-1	-1	4		0	0						Untertest4.avi	0	880	547	72	111				0	Content		-72	-111	12374413	2850069768
12391	09:07:51.480	00:00:12.391	743	-1024	-768	-1	-1	-1	-1	4	-1024	-768	-1	-1	-1	-1	4		0	0						Untertest4.avi	0	880	547	72	111				0	Content		-72	-111	12391483	2850086838
12409	09:07:51.498	00:00:12.408	744	-1024	-768	-1	-1	-1	-1	4	-1024	-768	-1	-1	-1	-1	4		0	0						Untertest4.avi	0	880	547	72	111				0	Content		-72	-111	12408858	2850104213
12426	09:07:51.515	00:00:12.426	745	-1024	-768	-1	-1	-1	-1	4	-1024	-768	-1	-1	-1	-1	4		0	0						Untertest4.avi	0	880	547	72	111				0	Content		-72	-111	12426231	2850121586
12441	09:07:51.530	00:00:12.441	746	-1024	-768	-1	-1	-1	-1	4	-1024	-768	-1	-1	-1	-1	4		0	0						Untertest4.avi	0	880	547	72	111				0	Content		-72	-111	12441034	2850136389
12458	09:07:51.547	00:00:12.457	747	-1024	-768	-1	-1	-1	-1	4	-1024	-768	-1	-1	-1	-1	4		0	0						Untertest4.avi	0	880	547	72	111				0	Content		-72	-111	12457658	2850153013
12474	09:07:51.563	00:00:12.474	748	-1024	-768	-1	-1	-1	-1	4	-1024	-768	-1	-1	-1	-1	4		0	0						Untertest4.avi	0	880	547	72	111				0	Content		-72	-111	12474409	2850169764
12491	09:07:51.580	00:00:12.491	749	-1024	-768	-1	-1	-1	-1	4	-1024	-768	-1	-1	-1	-1	4		0	0						Untertest4.avi	0	880	547	72	111				0	Content		-72	-111	12491031	2850186386
12508	09:07:51.597	00:00:12.507	750	-1024	-768	-1	-1	-1	-1	4	-1024	-768	-1	-1	-1	-1	4		0	0						Untertest4.avi	0	880	547	72	111				0	Content		-72	-111	12507661	2850203016
12524	09:07:51.613	00:00:12.524	751	-1024	-768	-1	-1	-1	-1	4	-1024	-768	-1	-1	-1	-1	4		0	0						Untertest4.avi	0	880	547	72	111				0	Content		-72	-111	12524281	2850219636
12541	09:07:51.630	00:00:12.541	752	-1024	-768	-1	-1	-1	-1	4	-1024	-768	-1	-1	-1	-1	4		0	0						Untertest4.avi	0	880	547	72	111				0	Content		-72	-111	12541451	2850236806
12559	09:07:51.648	00:00:12.558	753	-1024	-768	-1	-1	-1	-1	4	-1024	-768	-1	-1	-1	-1	4		0	0						Untertest4.avi	0	880	547	72	111				0	Content		-72	-111	12558534	2850253889
12575	09:07:51.664	00:00:12.575	754	-1024	-768	-1	-1	-1	-1	4	-1024	-768	-1	-1	-1	-1	4		0	0						Untertest4.avi	0	880	547	72	111				0	Content		-72	-111	12575203	2850270558
12592	09:07:51.681	00:00:12.591	755	-1024	-768	-1	-1	-1	-1	4	-1024	-768	-1	-1	-1	-1	4		0	0						Untertest4.avi	0	880	547	72	111				0	Content		-72	-111	12591872	2850287227
12608	09:07:51.697	00:00:12.608	756	-1024	-768	-1	-1	-1	-1	4	-1024	-768	-1	-1	-1	-1	4		0	0						Untertest4.avi	0	880	547	72	111				0	Content		-72	-111	12608190	2850303545
12625	09:07:51.714	00:00:12.624	757	-1024	-768	-1	-1	-1	-1	4	-1024	-768	-1	-1	-1	-1	4		0	0						Untertest4.avi	0	880	547	72	111				0	Content		-72	-111	12624859	2850320214
12642	09:07:51.731	00:00:12.641	758	-1024	-768	-1	-1	-1	-1	4	-1024	-768	-1	-1	-1	-1	4		0	0						Untertest4.avi	0	880	547	72	111				0	Content		-72	-111	12641528	2850336883
12657	09:07:51.746	00:00:12.657	759	-1024	-768	-1	-1	-1	-1	4	-1024	-768	-1	-1	-1	-1	4		0	0						Untertest4.avi	0	880	547	72	111				0	Content		-72	-111	12657450	2850352805
12674	09:07:51.763	00:00:12.674	760	-1024	-768	-1	-1	-1	-1	4	-1024	-768	-1	-1	-1	-1	4		0	0						Untertest4.avi	0	880	547	72	111				0	Content		-72	-111	12674073	2850369428
12691	09:07:51.780	00:00:12.690	761	-1024	-768	-1	-1	-1	-1	4	-1024	-768	-1	-1	-1	-1	4		0	0						Untertest4.avi	0	880	547	72	111				0	Content		-72	-111	12690757	2850386112
12707	09:07:51.796	00:00:12.707	762	-1024	-768	-1	-1	-1	-1	4	-1024	-768	-1	-1	-1	-1	4		0	0						Untertest4.avi	0	880	547	72	111				0	Content		-72	-111	12707425	2850402780
12724	09:07:51.813	00:00:12.724	763	-1024	-768	-1	-1	-1	-1	4	-1024	-768	-1	-1	-1	-1	4		0	0						Untertest4.avi	0	880	547	72	111				0	Content		-72	-111	12724094	2850419449
12741	09:07:51.830	00:00:12.740	764	-1024	-768	-1	-1	-1	-1	4	-1024	-768	-1	-1	-1	-1	4		0	0						Untertest4.avi	0	880	547	72	111				0	Content		-72	-111	12740877	2850436232
12757	09:07:51.846	00:00:12.757	765	-1024	-768	-1	-1	-1	-1	4	-1024	-768	-1	-1	-1	-1	4		0	0						Untertest4.avi	0	880	547	72	111				0	Content		-72	-111	12757448	2850452803
12774	09:07:51.863	00:00:12.774	766	-1024	-768	-1	-1	-1	-1	4	-1024	-768	-1	-1	-1	-1	4		0	0						Untertest4.avi	0	880	547	72	111				0	Content		-72	-111	12774386	2850469741
12791	09:07:51.880	00:00:12.791	767	-1024	-768	-1	-1	-1	-1	4	-1024	-768	-1	-1	-1	-1	4		0	0						Untertest4.avi	0	880	547	72	111				0	Content		-72	-111	12791055	2850486410
12808	09:07:51.897	00:00:12.808	768	-1024	-768	-1	-1	-1	-1	4	-1024	-768	-1	-1	-1	-1	4		0	0						Untertest4.avi	0	880	547	72	111				0	Content		-72	-111	12808192	2850503547
12825	09:07:51.914	00:00:12.824	769	-1024	-768	-1	-1	-1	-1	4	-1024	-768	-1	-1	-1	-1	4		0	0						Untertest4.avi	0	880	547	72	111				0	Content		-72	-111	12824860	2850520215
12842	09:07:51.931	00:00:12.841	770	-1024	-768	-1	-1	-1	-1	4	-1024	-768	-1	-1	-1	-1	4		0	0						Untertest4.avi	0	880	547	72	111				0	Content		-72	-111	12841892	2850537247
12859	09:07:51.948	00:00:12.858	771	-1024	-768	-1	-1	-1	-1	4	-1024	-768	-1	-1	-1	-1	4		0	0						Untertest4.avi	0	880	547	72	111				0	Content		-72	-111	12858561	2850553916
12875	09:07:51.964	00:00:12.875	772	-1024	-768	-1	-1	-1	-1	4	-1024	-768	-1	-1	-1	-1	4		0	0						Untertest4.avi	0	880	547	72	111				0	Content		-72	-111	12875229	2850570584
12891	09:07:51.980	00:00:12.891	773	-1024	-768	-1	-1	-1	-1	4	-1024	-768	-1	-1	-1	-1	4		0	0						Untertest4.avi	0	880	547	72	111				0	Content		-72	-111	12891472	2850586827
12908	09:07:51.997	00:00:12.908	774	-1024	-768	-1	-1	-1	-1	4	-1024	-768	-1	-1	-1	-1	4		0	0						Untertest4.avi	0	880	547	72	111				0	Content		-72	-111	12908141	2850603496
12925	09:07:52.014	00:00:12.924	775	-1024	-768	-1	-1	-1	-1	4	-1024	-768	-1	-1	-1	-1	4		0	0						Untertest4.avi	0	880	547	72	111				0	Content		-72	-111	12924809	2850620164
12941	09:07:52.030	00:00:12.941	776	-1024	-768	-1	-1	-1	-1	4	-1024	-768	-1	-1	-1	-1	4		0	0						Untertest4.avi	0	880	547	72	111				0	Content		-72	-111	12941192	2850636547
12958	09:07:52.047	00:00:12.957	777	-1024	-768	-1	-1	-1	-1	4	-1024	-768	-1	-1	-1	-1	4		0	0						Untertest4.avi	0	880	547	72	111				0	Content		-72	-111	12957861	2850653216
12975	09:07:52.064	00:00:12.974	778	-1024	-768	-1	-1	-1	-1	4	-1024	-768	-1	-1	-1	-1	4		0	0						Untertest4.avi	0	880	547	72	111				0	Content		-72	-111	12974529	2850669884
12991	09:07:52.080	00:00:12.990	779	-1024	-768	-1	-1	-1	-1	4	-1024	-768	-1	-1	-1	-1	4		0	0						Untertest4.avi	0	880	547	72	111				0	Content		-72	-111	12990706	2850686061
13007	09:07:52.096	00:00:13.007	780	-1024	-768	-1	-1	-1	-1	4	-1024	-768	-1	-1	-1	-1	4		0	0						Untertest4.avi	0	880	547	72	111				0	Content		-72	-111	13007331	2850702686
13024	09:07:52.113	00:00:13.024	781	-1024	-768	-1	-1	-1	-1	4	-1024	-768	-1	-1	-1	-1	4		0	0						Untertest4.avi	0	880	547	72	111				0	Content		-72	-111	13024009	2850719364
13041	09:07:52.130	00:00:13.040	782	-1024	-768	-1	-1	-1	-1	4	-1024	-768	-1	-1	-1	-1	4		0	0						Untertest4.avi	0	880	547	72	111				0	Content		-72	-111	13040579	2850735934
13059	09:07:52.148	00:00:13.058	783	-1024	-768	-1	-1	-1	-1	4	-1024	-768	-1	-1	-1	-1	4		0	0						Untertest4.avi	0	880	547	72	111				0	Content		-72	-111	13058827	2850754182
13075	09:07:52.164	00:00:13.075	784	-1024	-768	-1	-1	-1	-1	4	-1024	-768	-1	-1	-1	-1	4		0	0						Untertest4.avi	0	880	547	72	111				0	Content		-72	-111	13075214	2850770569
13092	09:07:52.181	00:00:13.092	785	-1024	-768	-1	-1	-1	-1	4	-1024	-768	-1	-1	-1	-1	4		0	0						Untertest4.avi	0	880	547	72	111				0	Content		-72	-111	13092076	2850787431
13109	09:07:52.198	00:00:13.108	786	-1024	-768	-1	-1	-1	-1	4	-1024	-768	-1	-1	-1	-1	4		0	0						Untertest4.avi	0	880	547	72	111				0	Content		-72	-111	13108576	2850803931
13125	09:07:52.214	00:00:13.125	787	-1024	-768	-1	-1	-1	-1	4	-1024	-768	-1	-1	-1	-1	4		0	0						Untertest4.avi	0	880	547	72	111				0	Content		-72	-111	13125265	2850820620
13142	09:07:52.231	00:00:13.141	788	-1024	-768	-1	-1	-1	-1	4	-1024	-768	-1	-1	-1	-1	4		0	0						Untertest4.avi	0	880	547	72	111				0	Content		-72	-111	13141933	2850837288
13159	09:07:52.248	00:00:13.158	789	-1024	-768	-1	-1	-1	-1	4	-1024	-768	-1	-1	-1	-1	4		0	0						Untertest4.avi	0	880	547	72	111				0	Content		-72	-111	13158706	2850854061
13175	09:07:52.264	00:00:13.175	790	-1024	-768	-1	-1	-1	-1	4	-1024	-768	-1	-1	-1	-1	4		0	0						Untertest4.avi	0	880	547	72	111				0	Content		-72	-111	13175331	2850870686
13192	09:07:52.281	00:00:13.191	791	-1024	-768	-1	-1	-1	-1	4	-1024	-768	-1	-1	-1	-1	4		0	0						Untertest4.avi	0	880	547	72	111				0	Content		-72	-111	13191953	2850887308
13209	09:07:52.298	00:00:13.208	792	-1024	-768	-1	-1	-1	-1	4	-1024	-768	-1	-1	-1	-1	4		0	0						Untertest4.avi	0	880	547	72	111				0	Content		-72	-111	13208581	2850903936
13225	09:07:52.314	00:00:13.224	793	-1024	-768	-1	-1	-1	-1	4	-1024	-768	-1	-1	-1	-1	4		0	0						Untertest4.avi	0	880	547	72	111				0	Content		-72	-111	13224953	2850920308
13242	09:07:52.331	00:00:13.241	794	-1024	-768	-1	-1	-1	-1	4	-1024	-768	-1	-1	-1	-1	4		0	0						Untertest4.avi	0	880	547	72	111				0	Content		-72	-111	13241575	2850936930
13258	09:07:52.347	00:00:13.258	795	-1024	-768	-1	-1	-1	-1	4	-1024	-768	-1	-1	-1	-1	4		0	0						Untertest4.avi	0	880	547	72	111				0	Content		-72	-111	13258452	2850953807
13275	09:07:52.364	00:00:13.275	796	-1024	-768	-1	-1	-1	-1	4	-1024	-768	-1	-1	-1	-1	4		0	0						Untertest4.avi	0	880	547	72	111				0	Content		-72	-111	13275079	2850970434
13292	09:07:52.381	00:00:13.291	797	-1024	-768	-1	-1	-1	-1	4	-1024	-768	-1	-1	-1	-1	4		0	0						Untertest4.avi	0	880	547	72	111				0	Content		-72	-111	13291577	2850986932
13309	09:07:52.398	00:00:13.308	798	-1024	-768	-1	-1	-1	-1	4	-1024	-768	-1	-1	-1	-1	4		0	0						Untertest4.avi	0	880	547	72	111				0	Content		-72	-111	13308702	2851004057
13325	09:07:52.414	00:00:13.325	799	-1024	-768	-1	-1	-1	-1	4	-1024	-768	-1	-1	-1	-1	4		0	0						Untertest4.avi	0	880	547	72	111				0	Content		-72	-111	13325080	2851020435
13342	09:07:52.431	00:00:13.341	800	-1024	-768	-1	-1	-1	-1	4	-1024	-768	-1	-1	-1	-1	4		0	0						Untertest4.avi	0	880	547	72	111				0	Content		-72	-111	13341767	2851037122
13358	09:07:52.447	00:00:13.358	801	-1024	-768	-1	-1	-1	-1	4	-1024	-768	-1	-1	-1	-1	4		0	0						Untertest4.avi	0	880	547	72	111				0	Content		-72	-111	13358435	2851053790
13375	09:07:52.464	00:00:13.375	802	-1024	-768	-1	-1	-1	-1	4	-1024	-768	-1	-1	-1	-1	4		0	0						Untertest4.avi	0	880	547	72	111				0	Content		-72	-111	13375078	2851070433
13392	09:07:52.481	00:00:13.391	803	-1024	-768	-1	-1	-1	-1	4	-1024	-768	-1	-1	-1	-1	4		0	0						Untertest4.avi	0	880	547	72	111				0	Content		-72	-111	13391830	2851087185
13408	09:07:52.497	00:00:13.408	804	-1024	-768	-1	-1	-1	-1	4	-1024	-768	-1	-1	-1	-1	4		0	0						Untertest4.avi	0	880	547	72	111				0	Content		-72	-111	13408454	2851103809
13425	09:07:52.514	00:00:13.425	805	-1024	-768	-1	-1	-1	-1	4	-1024	-768	-1	-1	-1	-1	4		0	0						Untertest4.avi	0	880	547	72	111				0	Content		-72	-111	13425082	2851120437
13442	09:07:52.531	00:00:13.441	806	-1024	-768	-1	-1	-1	-1	4	-1024	-768	-1	-1	-1	-1	4		0	0						Untertest4.avi	0	880	547	72	111				0	Content		-72	-111	13441828	2851137183
13458	09:07:52.547	00:00:13.458	807	-1024	-768	-1	-1	-1	-1	4	-1024	-768	-1	-1	-1	-1	4		0	0						Untertest4.avi	0	880	547	72	111				0	Content		-72	-111	13458391	2851153746
13475	09:07:52.564	00:00:13.475	808	-1024	-768	-1	-1	-1	-1	4	-1024	-768	-1	-1	-1	-1	4		0	0						Untertest4.avi	0	880	547	72	111				0	Content		-72	-111	13475060	2851170415
13492	09:07:52.581	00:00:13.491	809	-1024	-768	-1	-1	-1	-1	4	-1024	-768	-1	-1	-1	-1	4		0	0						Untertest4.avi	0	880	547	72	111				0	Content		-72	-111	13491579	2851186934
13509	09:07:52.598	00:00:13.508	810	-1024	-768	-1	-1	-1	-1	4	-1024	-768	-1	-1	-1	-1	4		0	0						Untertest4.avi	0	880	547	72	111				0	Content		-72	-111	13508829	2851204184
13526	09:07:52.615	00:00:13.525	811	-1024	-768	-1	-1	-1	-1	4	-1024	-768	-1	-1	-1	-1	4		0	0						Untertest4.avi	0	880	547	72	111				0	Content		-72	-111	13525591	2851220946
13542	09:07:52.631	00:00:13.542	812	-1024	-768	-1	-1	-1	-1	4	-1024	-768	-1	-1	-1	-1	4		0	0						Untertest4.avi	0	880	547	72	111				0	Content		-72	-111	13542210	2851237565
13557	09:07:52.646	00:00:13.557	813	-1024	-768	-1	-1	-1	-1	4	-1024	-768	-1	-1	-1	-1	4		0	0						Untertest4.avi	0	880	547	72	111				0	Content		-72	-111	13557076	2851252431
13574	09:07:52.663	00:00:13.573	814	-1024	-768	-1	-1	-1	-1	4	-1024	-768	-1	-1	-1	-1	4		0	0						Untertest4.avi	0	880	547	72	111				0	Content		-72	-111	13573952	2851269307
13591	09:07:52.680	00:00:13.590	815	-1024	-768	-1	-1	-1	-1	4	-1024	-768	-1	-1	-1	-1	4		0	0						Untertest4.avi	0	880	547	72	111				0	Content		-72	-111	13590621	2851285976
13608	09:07:52.697	00:00:13.607	816	-1024	-768	-1	-1	-1	-1	4	-1024	-768	-1	-1	-1	-1	4		0	0						Untertest4.avi	0	880	547	72	111				0	Content		-72	-111	13607731	2851303086
13624	09:07:52.713	00:00:13.624	817	-1024	-768	-1	-1	-1	-1	4	-1024	-768	-1	-1	-1	-1	4		0	0						Untertest4.avi	0	880	547	72	111				0	Content		-72	-111	13624400	2851319755
13641	09:07:52.730	00:00:13.641	818	-1024	-768	-1	-1	-1	-1	4	-1024	-768	-1	-1	-1	-1	4		0	0						Untertest4.avi	0	880	547	72	111				0	Content		-72	-111	13641419	2851336774
13658	09:07:52.747	00:00:13.658	819	-1024	-768	-1	-1	-1	-1	4	-1024	-768	-1	-1	-1	-1	4		0	0						Untertest4.avi	0	880	547	72	111				0	Content		-72	-111	13658088	2851353443
13675	09:07:52.764	00:00:13.674	820	-1024	-768	-1	-1	-1	-1	4	-1024	-768	-1	-1	-1	-1	4		0	0						Untertest4.avi	0	880	547	72	111				0	Content		-72	-111	13674756	2851370111
13691	09:07:52.780	00:00:13.691	821	-1024	-768	-1	-1	-1	-1	4	-1024	-768	-1	-1	-1	-1	4		0	0						Untertest4.avi	0	880	547	72	111				0	Content		-72	-111	13691033	2851386388
13708	09:07:52.797	00:00:13.707	822	-1024	-768	-1	-1	-1	-1	4	-1024	-768	-1	-1	-1	-1	4		0	0						Untertest4.avi	0	880	547	72	111				0	Content		-72	-111	13707702	2851403057
13724	09:07:52.813	00:00:13.724	823	-1024	-768	-1	-1	-1	-1	4	-1024	-768	-1	-1	-1	-1	4		0	0						Untertest4.avi	0	880	547	72	111				0	Content		-72	-111	13724370	2851419725
13741	09:07:52.830	00:00:13.740	824	-1024	-768	-1	-1	-1	-1	4	-1024	-768	-1	-1	-1	-1	4		0	0						Untertest4.avi	0	880	547	72	111				0	Content		-72	-111	13740774	2851436129
13757	09:07:52.846	00:00:13.757	825	-1024	-768	-1	-1	-1	-1	4	-1024	-768	-1	-1	-1	-1	4		0	0						Untertest4.avi	0	880	547	72	111				0	Content		-72	-111	13757443	2851452798
13774	09:07:52.863	00:00:13.774	826	-1024	-768	-1	-1	-1	-1	4	-1024	-768	-1	-1	-1	-1	4		0	0						Untertest4.avi	0	880	547	72	111				0	Content		-72	-111	13774111	2851469466
13790	09:07:52.879	00:00:13.790	827	-1024	-768	-1	-1	-1	-1	4	-1024	-768	-1	-1	-1	-1	4		0	0						Untertest4.avi	0	880	547	72	111				0	Content		-72	-111	13790212	2851485567
13807	09:07:52.896	00:00:13.806	828	-1024	-768	-1	-1	-1	-1	4	-1024	-768	-1	-1	-1	-1	4		0	0						Untertest4.avi	0	880	547	72	111				0	Content		-72	-111	13806829	2851502184
13824	09:07:52.913	00:00:13.823	829	-1024	-768	-1	-1	-1	-1	4	-1024	-768	-1	-1	-1	-1	4		0	0						Untertest4.avi	0	880	547	72	111				0	Content		-72	-111	13823509	2851518864
13840	09:07:52.929	00:00:13.840	830	-1024	-768	-1	-1	-1	-1	4	-1024	-768	-1	-1	-1	-1	4		0	0						Untertest4.avi	0	880	547	72	111				0	Content		-72	-111	13840169	2851535524
13857	09:07:52.946	00:00:13.856	831	-1024	-768	-1	-1	-1	-1	4	-1024	-768	-1	-1	-1	-1	4		0	0						Untertest4.avi	0	880	547	72	111				0	Content		-72	-111	13856838	2851552193
13874	09:07:52.963	00:00:13.873	832	-1024	-768	-1	-1	-1	-1	4	-1024	-768	-1	-1	-1	-1	4		0	0						Untertest4.avi	0	880	547	72	111				0	Content		-72	-111	13873771	2851569126
13890	09:07:52.979	00:00:13.890	833	-1024	-768	-1	-1	-1	-1	4	-1024	-768	-1	-1	-1	-1	4		0	0						Untertest4.avi	0	880	547	72	111				0	Content		-72	-111	13890440	2851585795
13907	09:07:52.996	00:00:13.907	834	-1024	-768	-1	-1	-1	-1	4	-1024	-768	-1	-1	-1	-1	4		0	0						Untertest4.avi	0	880	547	72	111				0	Content		-72	-111	13907409	2851602764
13924	09:07:53.013	00:00:13.924	835	-1024	-768	-1	-1	-1	-1	4	-1024	-768	-1	-1	-1	-1	4		0	0						Untertest4.avi	0	880	547	72	111				0	Content		-72	-111	13924077	2851619432
13941	09:07:53.030	00:00:13.940	836	-1024	-768	-1	-1	-1	-1	4	-1024	-768	-1	-1	-1	-1	4		0	0						Untertest4.avi	0	880	547	72	111				0	Content		-72	-111	13940746	2851636101
13958	09:07:53.047	00:00:13.957	837	-1024	-768	-1	-1	-1	-1	4	-1024	-768	-1	-1	-1	-1	4		0	0						Untertest4.avi	0	880	547	72	111				0	Content		-72	-111	13957984	2851653339
13975	09:07:53.064	00:00:13.974	838	-1024	-768	-1	-1	-1	-1	4	-1024	-768	-1	-1	-1	-1	4		0	0						Untertest4.avi	0	880	547	72	111				0	Content		-72	-111	13974653	2851670008
13991	09:07:53.080	00:00:13.990	839	-1024	-768	-1	-1	-1	-1	4	-1024	-768	-1	-1	-1	-1	4		0	0						Untertest4.avi	0	880	547	72	111				0	Content		-72	-111	13990880	2851686235
14008	09:07:53.097	00:00:14.007	840	-1024	-768	-1	-1	-1	-1	4	-1024	-768	-1	-1	-1	-1	4		0	0						Untertest4.avi	0	880	547	72	111				0	Content		-72	-111	14007549	2851702904
14024	09:07:53.113	00:00:14.024	841	-1024	-768	-1	-1	-1	-1	4	-1024	-768	-1	-1	-1	-1	4		0	0						Untertest4.avi	0	880	547	72	111				0	Content		-72	-111	14024218	2851719573
14040	09:07:53.129	00:00:14.039	842	-1024	-768	-1	-1	-1	-1	4	-1024	-768	-1	-1	-1	-1	4		0	0						Untertest4.avi	0	880	547	72	111				0	Content		-72	-111	14039960	2851735315
14057	09:07:53.146	00:00:14.056	843	-1024	-768	-1	-1	-1	-1	4	-1024	-768	-1	-1	-1	-1	4		0	0						Untertest4.avi	0	880	547	72	111				0	Content		-72	-111	14056713	2851752068
14073	09:07:53.162	00:00:14.073	844	-1024	-768	-1	-1	-1	-1	4	-1024	-768	-1	-1	-1	-1	4		0	0						Untertest4.avi	0	880	547	72	111				0	Content		-72	-111	14073367	2851768722
14090	09:07:53.179	00:00:14.090	845	-1024	-768	-1	-1	-1	-1	4	-1024	-768	-1	-1	-1	-1	4		0	0						Untertest4.avi	0	880	547	72	111				0	Content		-72	-111	14090036	2851785391
14107	09:07:53.196	00:00:14.106	846	-1024	-768	-1	-1	-1	-1	4	-1024	-768	-1	-1	-1	-1	4		0	0						Untertest4.avi	0	880	547	72	111				0	Content		-72	-111	14106768	2851802123
14123	09:07:53.212	00:00:14.123	847	-1024	-768	-1	-1	-1	-1	4	-1024	-768	-1	-1	-1	-1	4		0	0						Untertest4.avi	0	880	547	72	111				0	Content		-72	-111	14123338	2851818693
14140	09:07:53.229	00:00:14.140	848	-1024	-768	-1	-1	-1	-1	4	-1024	-768	-1	-1	-1	-1	4		0	0						Untertest4.avi	0	880	547	72	111				0	Content		-72	-111	14140275	2851835630
14157	09:07:53.246	00:00:14.156	849	-1024	-768	-1	-1	-1	-1	4	-1024	-768	-1	-1	-1	-1	4		0	0						Untertest4.avi	0	880	547	72	111				0	Content		-72	-111	14156944	2851852299
14174	09:07:53.263	00:00:14.174	850	-1024	-768	-1	-1	-1	-1	4	-1024	-768	-1	-1	-1	-1	4		0	0						Untertest4.avi	0	880	547	72	111				0	Content		-72	-111	14174080	2851869435
14191	09:07:53.280	00:00:14.190	851	-1024	-768	-1	-1	-1	-1	4	-1024	-768	-1	-1	-1	-1	4		0	0						Untertest4.avi	0	880	547	72	111				0	Content		-72	-111	14190748	2851886103
14208	09:07:53.297	00:00:14.207	852	-1024	-768	-1	-1	-1	-1	4	-1024	-768	-1	-1	-1	-1	4		0	0						Untertest4.avi	0	880	547	72	111				0	Content		-72	-111	14207780	2851903135
14224	09:07:53.313	00:00:14.224	853	-1024	-768	-1	-1	-1	-1	4	-1024	-768	-1	-1	-1	-1	4		0	0						Untertest4.avi	0	880	547	72	111				0	Content		-72	-111	14224449	2851919804
14241	09:07:53.330	00:00:14.241	854	-1024	-768	-1	-1	-1	-1	4	-1024	-768	-1	-1	-1	-1	4		0	0						Untertest4.avi	0	880	547	72	111				0	Content		-72	-111	14241117	2851936472
14257	09:07:53.346	00:00:14.257	855	-1024	-768	-1	-1	-1	-1	4	-1024	-768	-1	-1	-1	-1	4		0	0						Untertest4.avi	0	880	547	72	111				0	Content		-72	-111	14257359	2851952714
14274	09:07:53.363	00:00:14.274	856	-1024	-768	-1	-1	-1	-1	4	-1024	-768	-1	-1	-1	-1	4		0	0						Untertest4.avi	0	880	547	72	111				0	Content		-72	-111	14274028	2851969383
14291	09:07:53.380	00:00:14.290	857	-1024	-768	-1	-1	-1	-1	4	-1024	-768	-1	-1	-1	-1	4		0	0						Untertest4.avi	0	880	547	72	111				0	Content		-72	-111	14290696	2851986051
14307	09:07:53.396	00:00:14.307	858	-1024	-768	-1	-1	-1	-1	4	-1024	-768	-1	-1	-1	-1	4		0	0						Untertest4.avi	0	880	547	72	111				0	Content		-72	-111	14307078	2852002433
14324	09:07:53.413	00:00:14.323	859	-1024	-768	-1	-1	-1	-1	4	-1024	-768	-1	-1	-1	-1	4		0	0						Untertest4.avi	0	880	547	72	111				0	Content		-72	-111	14323747	2852019102
14340	09:07:53.429	00:00:14.340	860	-1024	-768	-1	-1	-1	-1	4	-1024	-768	-1	-1	-1	-1	4		0	0						Untertest4.avi	0	880	547	72	111				0	Content		-72	-111	14340415	2852035770
14357	09:07:53.446	00:00:14.356	861	-6,385128	206,0106	0,3481219	0,7328647	477,1487	4,064201	3	-6,385128	206,0106	0,3481219	0,7328647	477,1487	4,064201	1	15	-6	206						Untertest4.avi	0	880	547	72	111	-311	14	84	0	Content		-78	95	14356596	2852051951
14373	09:07:53.462	00:00:14.373	862	-1024	-768	-1	-1	-1	-1	4	-1024	-768	-1	-1	-1	-1	4	15	0	0						Untertest4.avi	0	880	547	72	111	-311	14	84	0	Content		-72	-111	14373219	2852068574
14390	09:07:53.479	00:00:14.390	863	-200,1864	139,6102	0,3481161	0,7320366	464,0897	4,028771	3	-200,1864	139,6102	0,3481161	0,7320366	464,0897	4,028771	1	15	-200	140						Untertest4.avi	0	880	547	72	111	-311	14	84	0	Content		-272	29	14390215	2852085570
14407	09:07:53.496	00:00:14.407	864	-278,4707	109,6135	0,3490914	0,7318029	464,0897	3,94768	3	-278,4707	109,6135	0,3490914	0,7318029	464,0897	3,94768	1	15	-278	110						Untertest4.avi	0	880	547	72	111	-311	14	84	0	Content		-350	-1	14407339	2852102694
14424	09:07:53.513	00:00:14.423	865	-406,9039	40,45399	0,3499702	0,731757	464,0897	4,038571	3	-406,9039	40,45399	0,3499702	0,731757	464,0897	4,038571	1	15	-407	40						Untertest4.avi	0	880	547	72	111	-311	14	84	0	Content		-479	-71	14423589	2852118944
14440	09:07:53.529	00:00:14.440	866	-470,4562	6,703109	0,3498962	0,7317669	458,9664	3,955696	3	-470,4562	6,703109	0,3498962	0,7317669	458,9664	3,955696	1	16	-470	7						Untertest4.avi	0	880	547	72	111	-1018	-203	267	0	Content		-542	-104	14440338	2852135693
14457	09:07:53.546	00:00:14.456	867	-574,4782	-40,63367	0,3506396	0,7323548	458,9663	3,913676	3	-574,4782	-40,63367	0,3506396	0,7323548	458,9663	3,913676	1	16	-574	-41						Untertest4.avi	0	880	547	72	111	-1018	-203	267	0	Content		-646	-152	14456840	2852152195
14474	09:07:53.563	00:00:14.473	868	-629,4869	-9,306493	0,3471082	0,7324395	438,2629	3,822721	3	-629,4869	-9,306493	0,3471082	0,7324395	438,2629	3,822721	1	16	-629	-9						Untertest4.avi	0	880	547	72	111	-1018	-203	267	0	Content		-701	-120	14473965	2852169320
14491	09:07:53.580	00:00:14.490	869	-656,9617	25,29855	0,3436055	0,73272	418,9159	3,678955	3	-656,9617	25,29855	0,3436055	0,73272	418,9159	3,678955	1	16	-657	25						Untertest4.avi	0	880	547	72	111	-1018	-203	267	0	Content		-729	-86	14490590	2852185945
14507	09:07:53.596	00:00:14.507	870	-1024	-768	-1	-1	-1	-1	4	-1024	-768	-1	-1	-1	-1	4	16	0	0						Untertest4.avi	0	880	547	72	111	-1018	-203	267	0	Content		-72	-111	14507210	2852202565
14523	09:07:53.612	00:00:14.523	871	-771,0453	37,77838	0,3398561	0,7333345	399,1359	3,510308	3	-771,0453	37,77838	0,3398561	0,7333345	399,1359	3,510308	1	16	-771	38						Untertest4.avi	0	880	547	72	111	-1018	-203	267	0	Content		-843	-73	14523468	2852218823
14540	09:07:53.629	00:00:14.540	872	-957,7424	-100,0555	0,3459159	0,7334665	424,7868	3,711439	3	-957,7424	-100,0555	0,3459159	0,7334665	424,7868	3,711439	1	16	-958	-100						Untertest4.avi	0	880	547	72	111	-1018	-203	267	0	Content		-1030	-211	14540106	2852235461
14557	09:07:53.646	00:00:14.556	873	-999,571	-180,2413	0,3456725	0,7344888	424,7868	3,646193	3	-999,571	-180,2413	0,3456725	0,7344888	424,7868	3,646193	1	16	-1000	-180						Untertest4.avi	0	880	547	72	111	-1018	-203	267	0	Content		-1072	-291	14556839	2852252194
14574	09:07:53.663	00:00:14.573	874	-980,788	-124,8705	0,3462626	0,733044	426,1776	3,716507	3	-980,788	-124,8705	0,3462626	0,733044	426,1776	3,716507	1	16	-981	-125						Untertest4.avi	0	880	547	72	111	-1018	-203	267	0	Content		-1053	-236	14573838	2852269193
14590	09:07:53.679	00:00:14.590	875	-957,4963	-101,173	0,3464277	0,7328576	426,772	3,719659	3	-957,4963	-101,173	0,3464277	0,7328576	426,772	3,719659	1	16	-957	-101						Untertest4.avi	0	880	547	72	111	-1018	-203	267	0	Content		-1029	-212	14590088	2852285443
14607	09:07:53.696	00:00:14.606	876	-1024	-768	-1	-1	-1	-1	4	-1024	-768	-1	-1	-1	-1	4	16	0	0						Untertest4.avi	0	880	547	72	111	-1018	-203	267	0	Content		-72	-111	14606711	2852302066
14623	09:07:53.712	00:00:14.623	877	-946,3873	-92,23846	0,3466758	0,7327181	427,7512	3,677869	3	-946,3873	-92,23846	0,3466758	0,7327181	427,7512	3,677869	1	16	-946	-92						Untertest4.avi	0	880	547	72	111	-1018	-203	267	0	Content		-1018	-203	14623476	2852318831
14640	09:07:53.729	00:00:14.640	878	-965,3419	-119,0292	0,3468583	0,7326644	428,5954	3,607199	3	-965,3419	-119,0292	0,3468583	0,7326644	428,5954	3,607199	1	16	-965	-119						Untertest4.avi	0	880	547	72	111	-1018	-203	267	0	Content		-1037	-230	14640463	2852335818
14657	09:07:53.746	00:00:14.656	879	-1024	-768	-1	-1	-1	-1	4	-1024	-768	-1	-1	-1	-1	4	16	0	0						Untertest4.avi	0	880	547	72	111	-1018	-203	267	0	Content		-72	-111	14656837	2852352192
14673	09:07:53.762	00:00:14.673	880	-965,7519	-106,7559	0,3466717	0,7326508	428,0356	3,594961	3	-965,7519	-106,7559	0,3466717	0,7326508	428,0356	3,594961	1	16	-966	-107						Untertest4.avi	0	880	547	72	111	-1018	-203	267	0	Content		-1038	-218	14673463	2852368818
14690	09:07:53.779	00:00:14.690	881	-932,2368	-77,56087	0,3456416	0,7326351	423,528	3,533928	3	-932,2368	-77,56087	0,3456416	0,7326351	423,528	3,533928	1	16	-932	-78						Untertest4.avi	0	880	547	72	111	-1018	-203	267	0	Content		-1004	-189	14690085	2852385440
14707	09:07:53.796	00:00:14.707	882	-1024	-768	-1	-1	-1	-1	4	-1024	-768	-1	-1	-1	-1	4	17	0	0						Untertest4.avi	0	880	547	72	111	-1584	-780	865	0	Content		-72	-111	14707085	2852402440
14724	09:07:53.813	00:00:14.723	883	-1024	-768	-1	-1	-1	-1	4	-1024	-768	-1	-1	-1	-1	4	17	0	0						Untertest4.avi	0	880	547	72	111	-1584	-780	865	0	Content		-72	-111	14723719	2852419074
14740	09:07:53.829	00:00:14.740	884	-1024	-768	-1	-1	-1	-1	4	-1024	-768	-1	-1	-1	-1	4	17	0	0						Untertest4.avi	0	880	547	72	111	-1584	-780	865	0	Content		-72	-111	14740388	2852435743
14757	09:07:53.846	00:00:14.757	885	-825,0385	69,47812	0,3746724	0,7325416	388,0156	3,166489	3	-1537,801	-685,4836	0,36639	0,7322455	535,451	4,415849	1	17	-1538	-685						Untertest4.avi	0	880	547	72	111	-1584	-780	865	0	Content		-1610	-796	14757106	2852452461
14773	09:07:53.862	00:00:14.773	886	-871,2625	11,75152	0,3736629	0,7325281	401,7447	3,261915	3	-1530,087	-700,8896	0,3662733	0,7322724	535,8716	4,39996	1	17	-1530	-701						Untertest4.avi	0	880	547	72	111	-1584	-780	865	0	Content		-1602	-812	14773410	2852468765
14790	09:07:53.879	00:00:14.790	887	-1549,185	-731,9263	0,3660732	0,7325442	536,888	4,340883	3	-1549,055	-731,8657	0,3660732	0,7325442	536,888	4,340849	1	17	-1549	-732						Untertest4.avi	0	880	547	72	111	-1584	-780	865	0	Content		-1621	-843	14790286	2852485641
14807	09:07:53.896	00:00:14.806	888	-816,8071	62,12177	0,374253	0,7325736	390,2972	3,138149	3	-1494,795	-669,4706	0,3661102	0,7322848	535,3405	4,344449	1	17	-1495	-669						Untertest4.avi	0	880	547	72	111	-1584	-780	865	0	Content		-1567	-780	14806788	2852502143
14824	09:07:53.913	00:00:14.823	889	-824,7704	59,81831	0,3741556	0,7325934	390,5336	3,130523	3	-1510,832	-675,5869	0,3660214	0,7323054	535,366	4,333205	1	17	-1511	-676						Untertest4.avi	0	880	547	72	111	-1584	-780	865	0	Content		-1583	-787	14823730	2852519085
14840	09:07:53.929	00:00:14.840	890	-1457,315	-643,163	0,3659543	0,7323186	535,252	4,296946	3	-1457,315	-643,163	0,3659543	0,7323186	535,252	4,296946	1	17	-1457	-643						Untertest4.avi	0	880	547	72	111	-1584	-780	865	0	Content		-1529	-754	14840357	2852535712
14857	09:07:53.946	00:00:14.857	891	-1472,973	-657,5459	0,3659147	0,7323359	535,2024	4,277424	3	-1472,973	-657,5459	0,3659147	0,7323359	535,2024	4,277424	1	17	-1473	-658						Untertest4.avi	0	880	547	72	111	-1584	-780	865	0	Content		-1545	-769	14857107	2852552462
14873	09:07:53.962	00:00:14.873	892	-829,6627	52,5383	0,3738551	0,7325882	392,9686	3,138544	3	-1499,422	-667,4838	0,3658819	0,7323078	535,2292	4,31462	1	17	-1499	-667						Untertest4.avi	0	880	547	72	111	-1584	-780	865	0	Content		-1571	-778	14873413	2852568768
14890	09:07:53.979	00:00:14.890	893	-1505,637	-677,0072	0,3658659	0,7322272	535,2518	4,26909	3	-1505,637	-677,0072	0,3658659	0,7322272	535,2518	4,26909	1	17	-1506	-677						Untertest4.avi	0	880	547	72	111	-1584	-780	865	0	Content		-1578	-788	14890047	2852585402
14907	09:07:53.996	00:00:14.906	894	-1502,283	-692,1954	0,3658423	0,7321858	535,6669	4,290938	3	-1502,283	-692,1954	0,3658423	0,7321858	535,6669	4,290938	1	17	-1502	-692						Untertest4.avi	0	880	547	72	111	-1584	-780	865	0	Content		-1574	-803	14906660	2852602015
14924	09:07:54.013	00:00:14.923	895	-863,7115	12,5591	0,3731377	0,7324054	403,564	3,196182	3	-1491,899	-671,1787	0,3658479	0,7321553	535,6858	4,286268	1	17	-1492	-671						Untertest4.avi	0	880	547	72	111	-1584	-780	865	0	Content		-1564	-782	14923603	2852618958
14940	09:07:54.029	00:00:14.940	896	-1491,321	-669,785	0,3658578	0,7321242	535,6954	4,273796	3	-1491,321	-669,785	0,3658578	0,7321242	535,6954	4,273796	1	17	-1491	-670						Untertest4.avi	0	880	547	72	111	-1584	-780	865	0	Content		-1563	-781	14940353	2852635708
14957	09:07:54.046	00:00:14.956	897	-864,6845	12,61482	0,3731306	0,7323681	404,1423	3,190442	3	-1486,606	-663,202	0,3658787	0,7321196	535,7333	4,270223	1	17	-1487	-663						Untertest4.avi	0	880	547	72	111	-1584	-780	865	0	Content		-1559	-774	14956980	2852652335
14973	09:07:54.062	00:00:14.973	898	-1506,224	-690,244	0,3659319	0,7320887	535,507	4,268336	3	-1506,224	-690,244	0,3659319	0,7320887	535,507	4,268336	1	17	-1506	-690						Untertest4.avi	0	880	547	72	111	-1584	-780	865	0	Content		-1578	-801	14973284	2852668639
14990	09:07:54.079	00:00:14.989	899	-828,7108	43,27529	0,3738286	0,7323635	394,9079	3,10177	3	-1486,976	-674,9772	0,365982	0,7320886	535,4859	4,251591	1	17	-1487	-675						Untertest4.avi	0	880	547	72	111	-1584	-780	865	0	Content		-1559	-786	14989912	2852685267
15007	09:07:54.096	00:00:15.006	900	-1518,908	-690,8105	0,3660219	0,732022	535,5151	4,228113	3	-1518,908	-690,8105	0,3660219	0,732022	535,5151	4,228113	1	17	-1519	-691						Untertest4.avi	0	880	547	72	111	-1584	-780	865	0	Content		-1591	-802	15006538	2852701893
15024	09:07:54.113	00:00:15.023	901	-1514,419	-684,6442	0,3660939	0,7319577	535,5954	4,222435	3	-1514,419	-684,6442	0,3660939	0,7319577	535,5954	4,222435	1	17	-1514	-685						Untertest4.avi	0	880	547	72	111	-1584	-780	865	0	Content		-1586	-796	15023605	2852718960
15040	09:07:54.129	00:00:15.040	902	-834,2829	49,69281	0,3740745	0,7321215	393,7737	3,086764	3	-1503,205	-668,9152	0,366162	0,7318432	535,5378	4,240449	1	17	-1503	-669						Untertest4.avi	0	880	547	72	111	-1584	-780	865	0	Content		-1575	-780	15040355	2852735710
15057	09:07:54.146	00:00:15.056	903	-1493,821	-668,1414	0,366253	0,7318103	535,5939	4,224211	3	-1493,821	-668,1414	0,366253	0,7318103	535,5939	4,224211	1	17	-1494	-668						Untertest4.avi	0	880	547	72	111	-1584	-780	865	0	Content		-1566	-779	15056856	2852752211
15073	09:07:54.162	00:00:15.073	904	-1484,675	-653,9834	0,3664113	0,7317955	535,6016	4,229472	3	-1484,675	-653,9834	0,3664113	0,7317955	535,6016	4,229472	1	17	-1485	-654						Untertest4.avi	0	880	547	72	111	-1584	-780	865	0	Content		-1557	-765	15073284	2852768639
15090	09:07:54.179	00:00:15.089	905	-825,5459	58,18764	0,3745109	0,7320058	393,2836	3,052976	3	-1485,356	-649,2563	0,3665915	0,7317258	535,6364	4,197467	1	17	-1485	-649						Untertest4.avi	0	880	547	72	111	-1584	-780	865	0	Content		-1557	-760	15089910	2852785265
15107	09:07:54.196	00:00:15.106	906	-821,3323	55,62058	0,3748218	0,7319044	391,7788	3,039931	3	-1490,832	-668,2837	0,3668276	0,7316201	535,4155	4,196261	1	17	-1491	-668						Untertest4.avi	0	880	547	72	111	-1584	-780	865	0	Content		-1563	-779	15106533	2852801888
15124	09:07:54.213	00:00:15.123	907	-858,6172	40,18269	0,3748008	0,7318258	395,963	3,067168	3	-1534,463	-672,335	0,3671047	0,731554	535,4292	4,189323	1	17	-1534	-672						Untertest4.avi	0	880	547	72	111	-1584	-780	865	0	Content		-1606	-783	15123603	2852818958
15140	09:07:54.229	00:00:15.140	908	-1523,102	-663,1519	0,3674352	0,7315371	535,5342	4,167076	3	-1523,102	-663,1519	0,3674352	0,7315371	535,5342	4,167076	1	17	-1523	-663						Untertest4.avi	0	880	547	72	111	-1584	-780	865	0	Content		-1595	-774	15140228	2852835583
15157	09:07:54.246	00:00:15.156	909	-1507,548	-655,8577	0,3677752	0,7315302	535,444	4,18531	3	-1507,548	-655,8577	0,3677752	0,7315302	535,444	4,18531	1	17	-1508	-656						Untertest4.avi	0	880	547	72	111	-1584	-780	865	0	Content		-1580	-767	15156852	2852852207
15173	09:07:54.262	00:00:15.173	910	-1543,784	-686,1425	0,3680744	0,7315454	535,275	4,181814	3	-1543,784	-686,1425	0,3680744	0,7315454	535,275	4,181814	1	17	-1544	-686						Untertest4.avi	0	880	547	72	111	-1584	-780	865	0	Content		-1616	-797	15173158	2852868513
15189	09:07:54.278	00:00:15.189	911	-872,4392	29,18609	0,3758192	0,7317723	398,2874	3,087186	3	-1547,219	-680,5217	0,3683635	0,7315071	535,3826	4,193878	1	17	-1547	-681						Untertest4.avi	0	880	547	72	111	-1584	-780	865	0	Content		-1619	-792	15189245	2852884600
15206	09:07:54.295	00:00:15.205	912	-1509,269	-643,0511	0,3686744	0,7314751	535,3187	4,171022	3	-1509,269	-643,0511	0,3686744	0,7314751	535,3187	4,171022	1	17	-1509	-643						Untertest4.avi	0	880	547	72	111	-1584	-780	865	0	Content		-1581	-754	15205872	2852901227
15223	09:07:54.312	00:00:15.222	913	-1579,414	-697,8647	0,3689155	0,7314878	535,7274	4,178331	3	-1579,414	-697,8647	0,3689155	0,7314878	535,7274	4,178331	1	17	-1579	-698						Untertest4.avi	0	880	547	72	111	-1584	-780	865	0	Content		-1651	-809	15222938	2852918293
15240	09:07:54.329	00:00:15.239	914	-830,8559	60,02898	0,376947	0,7317706	393,496	3,043502	3	-1489,235	-638,2792	0,3692471	0,7314913	535,2034	4,175425	1	17	-1489	-638						Untertest4.avi	0	880	547	72	111	-1584	-780	865	0	Content		-1561	-749	15239560	2852934915
15256	09:07:54.345	00:00:15.256	915	-893,7664	-61,57236	0,3486211	0,7319093	424,6275	3,25194	3	-893,7664	-61,57236	0,3486211	0,7319093	424,6275	3,25194	1	17	-894	-62						Untertest4.avi	0	880	547	72	111	-1584	-780	865	0	Content		-966	-173	15256310	2852951665
15272	09:07:54.361	00:00:15.272	916	-1486,766	-638,2363	0,3695664	0,7314841	535,3063	4,180809	3	-1486,766	-638,2363	0,3695664	0,7314841	535,3063	4,180809	1	17	-1487	-638						Untertest4.avi	0	880	547	72	111	-1584	-780	865	0	Content		-1559	-749	15272494	2852967849
15289	09:07:54.378	00:00:15.289	917	-835,2086	56,86472	0,3774989	0,7317579	391,8287	3,026675	3	-1517,006	-665,2537	0,3697207	0,7314733	535,2688	4,174369	1	17	-1517	-665						Untertest4.avi	0	880	547	72	111	-1584	-780	865	0	Content		-1589	-776	15289240	2852984595
15306	09:07:54.395	00:00:15.305	918	-1519,203	-671,0472	0,3698155	0,731483	535,283	4,153738	3	-1519,203	-671,0472	0,3698155	0,731483	535,283	4,153738	1	17	-1519	-671						Untertest4.avi	0	880	547	72	111	-1584	-780	865	0	Content		-1591	-782	15305988	2853001343
15323	09:07:54.412	00:00:15.322	919	-1527,511	-672,3796	0,3698823	0,731497	535,3237	4,163164	3	-1527,511	-672,3796	0,3698823	0,731497	535,3237	4,163164	1	17	-1528	-672						Untertest4.avi	0	880	547	72	111	-1584	-780	865	0	Content		-1600	-783	15322930	2853018285
15339	09:07:54.428	00:00:15.339	920	-852,0859	43,48866	0,3774863	0,7317743	395,1138	3,0487	3	-1524,815	-666,7708	0,369939	0,7314995	535,2243	4,168217	1	17	-1525	-667						Untertest4.avi	0	880	547	72	111	-1584	-780	865	0	Content		-1597	-778	15339111	2853034466
15356	09:07:54.445	00:00:15.355	921	-852,0767	45,4194	0,3775439	0,7317777	394,8124	3,022322	3	-1526,802	-665,0938	0,3699833	0,7315021	535,1509	4,136301	1	17	-1527	-665						Untertest4.avi	0	880	547	72	111	-1584	-780	865	0	Content		-1599	-776	15355735	2853051090
15372	09:07:54.461	00:00:15.372	922	-1517,984	-670,5427	0,3700475	0,7315052	535,1064	4,178608	3	-1517,984	-670,5427	0,3700475	0,7315052	535,1064	4,178608	1	17	-1518	-671						Untertest4.avi	0	880	547	72	111	-1584	-780	865	0	Content		-1590	-782	15372487	2853067842
15390	09:07:54.479	00:00:15.389	923	-1526,648	-673,8832	0,3701034	0,731519	535,0575	4,20568	3	-1526,648	-673,8832	0,3701034	0,731519	535,0575	4,20568	1	17	-1527	-674						Untertest4.avi	0	880	547	72	111	-1584	-780	865	0	Content		-1599	-785	15389608	2853084963
15406	09:07:54.495	00:00:15.406	924	-840,75	55,00016	0,3778109	0,7318116	392,4289	3,048874	3	-1523,097	-664,705	0,3701093	0,7315289	535,0329	4,196659	1	17	-1523	-665						Untertest4.avi	0	880	547	72	111	-1584	-780	865	0	Content		-1595	-776	15406232	2853101587
15423	09:07:54.512	00:00:15.422	925	-842,7585	54,31041	0,3777614	0,7317886	392,9441	3,043453	3	-1522,178	-661,0205	0,3700913	0,7315075	535,0519	4,183317	1	17	-1522	-661						Untertest4.avi	0	880	547	72	111	-1584	-780	865	0	Content		-1594	-772	15422799	2853118154
15439	09:07:54.528	00:00:15.439	926	-1536,372	-669,1206	0,3700359	0,7314669	535,1225	4,22393	3	-1536,372	-669,1206	0,3700359	0,7314669	535,1225	4,22393	1	17	-1536	-669						Untertest4.avi	0	880	547	72	111	-1584	-780	865	0	Content		-1608	-780	15439103	2853134458
15456	09:07:54.545	00:00:15.455	927	-1564,592	-686,8672	0,3700557	0,7315474	534,5029	4,192798	3	-1564,592	-686,8672	0,3700557	0,7315474	534,5029	4,192798	1	17	-1565	-687						Untertest4.avi	0	880	547	72	111	-1584	-780	865	0	Content		-1637	-798	15455725	2853151080
15472	09:07:54.561	00:00:15.472	928	-1195,72	-164,4345	0,4015642	0,7324101	427,8834	3,366168	3	-1195,72	-164,4345	0,4015642	0,7324101	427,8834	3,366168	1	17	-1196	-164						Untertest4.avi	0	880	547	72	111	-1584	-780	865	0	Content		-1268	-275	15472352	2853167707
15489	09:07:54.578	00:00:15.489	929	-1542,626	-401,0412	0,3918124	0,7331853	459,9411	3,579684	3	-1542,626	-401,0412	0,3918124	0,7331853	459,9411	3,579684	1	17	-1543	-401						Untertest4.avi	0	880	547	72	111	-1584	-780	865	0	Content		-1615	-512	15489475	2853184830
15506	09:07:54.595	00:00:15.506	930	-1024	-768	-1	-1	-1	-1	4	-1024	-768	-1	-1	-1	-1	4	17	0	0						Untertest4.avi	0	880	547	72	111	-1584	-780	865	0	Content		-72	-111	15506222	2853201577
15523	09:07:54.612	00:00:15.522	931	-1024	-768	-1	-1	-1	-1	4	-1024	-768	-1	-1	-1	-1	4	17	0	0						Untertest4.avi	0	880	547	72	111	-1584	-780	865	0	Content		-72	-111	15522790	2853218145
15539	09:07:54.628	00:00:15.539	932	-1024	-768	-1	-1	-1	-1	4	-1024	-768	-1	-1	-1	-1	4	17	0	0						Untertest4.avi	0	880	547	72	111	-1584	-780	865	0	Content		-72	-111	15539095	2853234450
15556	09:07:54.645	00:00:15.556	933	-1024	-768	-1	-1	-1	-1	4	-1024	-768	-1	-1	-1	-1	4	17	0	0						Untertest4.avi	0	880	547	72	111	-1584	-780	865	0	Content		-72	-111	15556088	2853251443
15572	09:07:54.661	00:00:15.572	934	-2625,13	-1301,057	0,3707697	0,7337806	538,2877	4,296742	3	-2613,18	-1290,885	0,370769	0,7337805	538,2877	4,295022	1	18	-2613	-1291						Untertest4.avi	0	880	547	72	111	-2722	-1436	233	0	Content		-2685	-1402	15572483	2853267838
15589	09:07:54.678	00:00:15.589	935	-2663,759	-1337,91	0,3708176	0,7337547	538,2725	4,329104	3	-2649,753	-1325,414	0,3708169	0,7337546	538,2725	4,326683	1	18	-2650	-1325						Untertest4.avi	0	880	547	72	111	-2722	-1436	233	0	Content		-2722	-1436	15589216	2853284571
15606	09:07:54.695	00:00:15.605	936	-1024	-768	-1	-1	-1	-1	4	-1024	-768	-1	-1	-1	-1	4	18	0	0						Untertest4.avi	0	880	547	72	111	-2722	-1436	233	0	Content		-72	-111	15605842	2853301197
15623	09:07:54.712	00:00:15.622	937	-1024	-768	-1	-1	-1	-1	4	-1024	-768	-1	-1	-1	-1	4	18	0	0						Untertest4.avi	0	880	547	72	111	-2722	-1436	233	0	Content		-72	-111	15622660	2853318015
15639	09:07:54.728	00:00:15.638	938	-1024	-768	-1	-1	-1	-1	4	-1024	-768	-1	-1	-1	-1	4	18	0	0						Untertest4.avi	0	880	547	72	111	-2722	-1436	233	0	Content		-72	-111	15638966	2853334321
15656	09:07:54.745	00:00:15.655	939	-1024	-768	-1	-1	-1	-1	4	-1024	-768	-1	-1	-1	-1	4	18	0	0						Untertest4.avi	0	880	547	72	111	-2722	-1436	233	0	Content		-72	-111	15655955	2853351310
15672	09:07:54.761	00:00:15.672	940	-2635,554	-1329,325	0,371366	0,7335244	538,1954	4,340548	3	-2623,538	-1318,908	0,3713652	0,7335244	538,1954	4,338421	1	18	-2624	-1319						Untertest4.avi	0	880	547	72	111	-2722	-1436	233	0	Content		-2696	-1430	15672463	2853367818
15689	09:07:54.778	00:00:15.689	941	-2679,307	-1376,194	0,3715431	0,7334683	538,2231	4,354996	3	-2663,945	-1362,291	0,3715424	0,7334682	538,2231	4,352232	1	18	-2664	-1362						Untertest4.avi	0	880	547	72	111	-2722	-1436	233	0	Content		-2736	-1473	15689086	2853384441
15706	09:07:54.795	00:00:15.705	942	-1024	-768	-1	-1	-1	-1	4	-1024	-768	-1	-1	-1	-1	4	18	0	0						Untertest4.avi	0	880	547	72	111	-2722	-1436	233	0	Content		-72	-111	15705836	2853401191
15723	09:07:54.812	00:00:15.722	943	-1024	-768	-1	-1	-1	-1	4	-1024	-768	-1	-1	-1	-1	4	18	0	0						Untertest4.avi	0	880	547	72	111	-2722	-1436	233	0	Content		-72	-111	15722655	2853418010
15739	09:07:54.828	00:00:15.738	944	-1024	-768	-1	-1	-1	-1	4	-1024	-768	-1	-1	-1	-1	4	18	0	0						Untertest4.avi	0	880	547	72	111	-2722	-1436	233	0	Content		-72	-111	15738959	2853434314
15756	09:07:54.845	00:00:15.755	945	-1024	-768	-1	-1	-1	-1	4	-1024	-768	-1	-1	-1	-1	4	18	0	0						Untertest4.avi	0	880	547	72	111	-2722	-1436	233	0	Content		-72	-111	15755902	2853451257
15772	09:07:54.861	00:00:15.772	946	-2737,876	-1412,909	0,3720067	0,7332183	537,9929	4,399185	3	-2722,297	-1399,016	0,3720059	0,7332183	537,9929	4,396287	1	18	-2722	-1399						Untertest4.avi	0	880	547	72	111	-2722	-1436	233	0	Content		-2794	-1510	15772329	2853467684
15789	09:07:54.878	00:00:15.789	947	-2746,964	-1408,937	0,3719769	0,7332087	538,0358	4,391725	3	-2730,636	-1394,061	0,3719761	0,7332087	538,0357	4,388522	1	18	-2731	-1394						Untertest4.avi	0	880	547	72	111	-2722	-1436	233	0	Content		-2803	-1505	15789081	2853484436
15806	09:07:54.895	00:00:15.805	948	-553,2823	173,9139	0,3487497	0,7325321	396,7092	3,034543	3	-553,2823	173,9139	0,3487497	0,7325321	396,7092	3,034543	1	19	-553	174						Untertest4.avi	0	880	547	72	111	-934	-94	200	0	Content		-625	63	15805828	2853501183
15823	09:07:54.912	00:00:15.822	949	-1024	-768	-1	-1	-1	-1	4	-1024	-768	-1	-1	-1	-1	4	19	0	0						Untertest4.avi	0	880	547	72	111	-934	-94	200	0	Content		-72	-111	15822647	2853518002
15839	09:07:54.928	00:00:15.838	950	-1024	-768	-1	-1	-1	-1	4	-1024	-768	-1	-1	-1	-1	4	19	0	0						Untertest4.avi	0	880	547	72	111	-934	-94	200	0	Content		-72	-111	15838826	2853534181
15856	09:07:54.945	00:00:15.855	951	-1024	-768	-1	-1	-1	-1	4	-1024	-768	-1	-1	-1	-1	4	19	0	0						Untertest4.avi	0	880	547	72	111	-934	-94	200	0	Content		-72	-111	15855951	2853551306
15872	09:07:54.961	00:00:15.872	952	-1024	-768	-1	-1	-1	-1	4	-1024	-768	-1	-1	-1	-1	4	19	0	0						Untertest4.avi	0	880	547	72	111	-934	-94	200	0	Content		-72	-111	15872325	2853567680
15889	09:07:54.978	00:00:15.889	953	-2687,892	-1382,267	0,3721138	0,7330135	538,1019	4,447903	3	-2668,87	-1364,696	0,372113	0,7330135	538,1019	4,444475	1	19	-2669	-1365						Untertest4.avi	0	880	547	72	111	-934	-94	200	0	Content		-2741	-1476	15889074	2853584429
15906	09:07:54.995	00:00:15.905	954	-1024	-768	-1	-1	-1	-1	4	-1024	-768	-1	-1	-1	-1	4	19	0	0						Untertest4.avi	0	880	547	72	111	-934	-94	200	0	Content		-72	-111	15905698	2853601053
15922	09:07:55.011	00:00:15.922	955	-437,1671	87,55984	0,3576444	0,7335185	426,7206	3,337132	1	-1119,154	-546,4535	0,3771867	0,7332495	543,4233	4,328089	3	19	-437	88						Untertest4.avi	0	880	547	72	111	-934	-94	200	0	Content		-509	-23	15922321	2853617676
15939	09:07:55.028	00:00:15.938	956	-1024	-768	-1	-1	-1	-1	4	-1024	-768	-1	-1	-1	-1	4	19	0	0						Untertest4.avi	0	880	547	72	111	-934	-94	200	0	Content		-72	-111	15938822	2853634177
15956	09:07:55.045	00:00:15.955	957	-1024	-768	-1	-1	-1	-1	4	-1024	-768	-1	-1	-1	-1	4	19	0	0						Untertest4.avi	0	880	547	72	111	-934	-94	200	0	Content		-72	-111	15955763	2853651118
15972	09:07:55.061	00:00:15.972	958	-1024	-768	-1	-1	-1	-1	4	-1024	-768	-1	-1	-1	-1	4	19	0	0						Untertest4.avi	0	880	547	72	111	-934	-94	200	0	Content		-72	-111	15972193	2853667548
15989	09:07:55.078	00:00:15.989	959	-2075,951	-868,3263	0,3707347	0,7313446	544,8109	4,437646	3	-1171,724	-53,9002	0,40862	0,7315105	413,763	3,325531	1	19	-1172	-54						Untertest4.avi	0	880	547	72	111	-934	-94	200	0	Content		-1244	-165	15989063	2853684418
16006	09:07:55.095	00:00:16.005	960	-751,5925	194,3706	0,3801962	0,7313138	375,9744	3,030653	3	-927,7503	36,63348	0,3770825	0,7311707	425,5529	3,417089	3	20	0	0						Untertest4.avi	0	880	547	72	111	-456	52	666	0	Content		-72	-111	16005565	2853700920
16022	09:07:55.111	00:00:16.022	961	-779,0213	70,10923	0,3740938	0,7314941	450,6979	3,624015	3	-783,9971	64,71562	0,3739946	0,7314904	452,4873	3,638057	3	20	0	0						Untertest4.avi	0	880	547	72	111	-456	52	666	0	Content		-72	-111	16022315	2853717670
16039	09:07:55.128	00:00:16.038	962	-621,0347	124,3211	0,3715475	0,7322196	467,4202	3,796362	3	-635,4695	109,8143	0,371244	0,7322103	472,4642	3,836495	3	20	0	0						Untertest4.avi	0	880	547	72	111	-456	52	666	0	Content		-72	-111	16038690	2853734045
16056	09:07:55.145	00:00:16.055	963	-615,9688	62,99631	0,3662162	0,7329151	534,9502	4,003026	4	-522,516	148,8936	0,3851264	0,7322875	472,4642	4,016386	4	20	0	0						Untertest4.avi	0	880	547	72	111	-456	52	666	0	Content		-72	-111	16055757	2853751112
16073	09:07:55.162	00:00:16.072	964	-1024	-768	-1	-1	-1	-1	4	-1024	-768	-1	-1	-1	-1	4	20	0	0						Untertest4.avi	0	880	547	72	111	-456	52	666	0	Content		-72	-111	16072563	2853767918
16089	09:07:55.178	00:00:16.089	965	-380,5489	159,3329	0,3655377	0,733615	534,9127	4,422996	1	-334,6833	284,5062	0,3686996	0,7336391	472,4642	3,91933	3	20	-381	159						Untertest4.avi	0	880	547	72	111	-456	52	666	0	Content		-453	48	16089006	2853784361
16105	09:07:55.194	00:00:16.105	966	-384,6204	170,3674	0,3655605	0,7334641	534,8796	4,39496	1	-338,0587	292,8089	0,3687203	0,7334881	472,4642	3,895849	3	20	-385	170						Untertest4.avi	0	880	547	72	111	-456	52	666	0	Content		-457	59	16105435	2853800790
16122	09:07:55.211	00:00:16.122	967	-375,9987	170,6276	0,3655177	0,7333285	534,8848	4,427831	1	-331,2504	293,1227	0,3686788	0,7333525	472,4642	3,924689	3	20	-376	171						Untertest4.avi	0	880	547	72	111	-456	52	666	0	Content		-448	60	16122434	2853817789
16139	09:07:55.228	00:00:16.139	968	-367,366	169,9902	0,3655107	0,7332206	534,941	4,376722	1	-324,2221	292,4948	0,3686748	0,7332446	472,4642	3,878518	3	20	-367	170						Untertest4.avi	0	880	547	72	111	-456	52	666	0	Content		-439	59	16139184	2853834539
16156	09:07:55.245	00:00:16.155	969	-380,194	175,5283	0,3654442	0,7331643	534,8552	4,386977	1	-334,5718	296,5779	0,3686062	0,7331883	472,4642	3,889411	3	20	-380	176						Untertest4.avi	0	880	547	72	111	-456	52	666	0	Content		-452	65	16155749	2853851104
16172	09:07:55.261	00:00:16.172	970	-391,8262	158,4589	0,3654213	0,7331381	534,8678	4,405388	1	-343,7243	283,6371	0,3685845	0,7331621	472,4642	3,904599	3	20	-392	158						Untertest4.avi	0	880	547	72	111	-456	52	666	0	Content		-464	47	16172054	2853867409
16189	09:07:55.278	00:00:16.188	971	-392,9269	162,9406	0,3654285	0,7331021	534,8619	4,401965	1	-344,67	287,0896	0,3685913	0,7331261	472,4642	3,901989	3	20	-393	163						Untertest4.avi	0	880	547	72	111	-456	52	666	0	Content		-465	52	16188677	2853884032
16205	09:07:55.294	00:00:16.205	972	-467,1603	139,4873	0,3649229	0,7330261	534,5922	4,341868	1	-346,1568	278,7165	0,3685872	0,733117	472,4642	3,850912	3	20	-467	139						Untertest4.avi	0	880	547	72	111	-456	52	666	0	Content		-539	28	16205301	2853900656
16222	09:07:55.311	00:00:16.222	973	-519,2092	134,4881	0,3649452	0,7330416	534,5861	4,351677	1	-387,1997	275,7229	0,3838092	0,7332197	467,8222	3,8614	3	20	-519	134						Untertest4.avi	0	880	547	72	111	-456	52	666	0	Content		-591	23	16222423	2853917778
16239	09:07:55.328	00:00:16.239	974	-1024	-768	-1	-1	-1	-1	4	-1024	-768	-1	-1	-1	-1	4	20	0	0						Untertest4.avi	0	880	547	72	111	-456	52	666	0	Content		-72	-111	16239047	2853934402
16256	09:07:55.345	00:00:16.255	975	-381,1316	165,6587	0,3655537	0,733209	534,8605	4,36535	1	-331,2084	298,2038	0,3689891	0,7332354	467,4572	3,829784	3	20	-381	166						Untertest4.avi	0	880	547	72	111	-456	52	666	0	Content		-453	55	16255616	2853950971
16272	09:07:55.361	00:00:16.271	976	-373,4822	169,2226	0,3655486	0,7333134	534,9143	4,298755	1	-373,2461	169,1755	0,3655482	0,7333134	534,9143	4,298735	3	20	-373	169						Untertest4.avi	0	880	547	72	111	-456	52	666	0	Content		-445	58	16271922	2853967277
16289	09:07:55.378	00:00:16.288	977	-378,3575	163,2846	0,3655269	0,7334806	534,8573	4,315099	1	-378,088	163,2323	0,3655265	0,7334806	534,8573	4,315085	3	20	-378	163						Untertest4.avi	0	880	547	72	111	-456	52	666	0	Content		-450	52	16288544	2853983899
16305	09:07:55.394	00:00:16.305	978	-384,9999	163,6501	0,3655303	0,7335588	534,8768	4,307871	1	-384,7646	163,5651	0,3655299	0,7335588	534,8769	4,307914	3	20	-385	164						Untertest4.avi	0	880	547	72	111	-456	52	666	0	Content		-457	53	16305170	2854000525
16322	09:07:55.411	00:00:16.322	979	-384,3083	162,9893	0,365563	0,7336157	534,8911	4,268763	1	-384,0716	162,8769	0,3655626	0,7336157	534,8911	4,268794	3	20	-384	163						Untertest4.avi	0	880	547	72	111	-456	52	666	0	Content		-456	52	16322419	2854017774
16339	09:07:55.428	00:00:16.339	980	-386,8378	156,5556	0,3656099	0,7336589	534,8834	4,181214	1	-386,5248	156,4344	0,3656095	0,7336589	534,8834	4,18124	3	20	-387	157						Untertest4.avi	0	880	547	72	111	-456	52	666	0	Content		-459	46	16339042	2854034397
16356	09:07:55.445	00:00:16.355	981	-380,9631	169,6798	0,3656812	0,7337596	535,0267	4,159246	1	-380,7652	169,602	0,3656808	0,7337596	535,0267	4,159306	3	20	-381	170						Untertest4.avi	0	880	547	72	111	-456	52	666	0	Content		-453	59	16355610	2854050965
16372	09:07:55.461	00:00:16.371	982	-380,8072	162,1187	0,3657117	0,7338018	535,0375	4,149834	1	-380,6007	162,0875	0,3657115	0,7338018	535,0375	4,149847	3	20	-381	162						Untertest4.avi	0	880	547	72	111	-456	52	666	0	Content		-453	51	16371786	2854067141
16389	09:07:55.478	00:00:16.388	983	-391,6537	147,7818	0,3657142	0,7338945	535,0005	4,043722	1	-391,3383	147,7446	0,3657138	0,7338945	535,0005	4,043713	3	20	-392	148						Untertest4.avi	0	880	547	72	111	-456	52	666	0	Content		-464	37	16388537	2854083892
16405	09:07:55.494	00:00:16.405	984	-391,5365	157,6098	0,3657121	0,7339824	534,954	4,059841	1	-391,2664	157,5783	0,3657116	0,7339824	534,954	4,059834	3	20	-392	158						Untertest4.avi	0	880	547	72	111	-456	52	666	0	Content		-464	47	16405162	2854100517
16422	09:07:55.511	00:00:16.422	985	-387,6558	167,2499	0,3656619	0,7340986	534,7513	4,033103	1	-387,3256	167,0944	0,3656613	0,7340986	534,7513	4,033235	3	20	-388	167						Untertest4.avi	0	880	547	72	111	-456	52	666	0	Content		-460	56	16422286	2854117641
16439	09:07:55.528	00:00:16.438	986	-389,7034	171,1878	0,3656451	0,7341778	534,7537	4,04042	1	-389,3783	171,0418	0,3656445	0,7341778	534,7538	4,040509	3	20	-390	171						Untertest4.avi	0	880	547	72	111	-456	52	666	0	Content		-462	60	16438910	2854134265
16455	09:07:55.544	00:00:16.455	987	-393,3055	167,9492	0,3656122	0,7342685	534,7109	3,999584	1	-393,0005	167,8975	0,3656117	0,7342685	534,7109	3,999484	3	20	-393	168						Untertest4.avi	0	880	547	72	111	-456	52	666	0	Content		-465	57	16455479	2854150834
16472	09:07:55.561	00:00:16.471	988	-388,297	149,979	0,365577	0,7343611	534,6801	3,968295	1	-387,9824	149,9178	0,3655765	0,7343611	534,6801	3,968324	3	20	-388	150						Untertest4.avi	0	880	547	72	111	-456	52	666	0	Content		-460	39	16471784	2854167139
16488	09:07:55.577	00:00:16.488	989	-373,2967	173,7173	0,3655431	0,7344124	534,6762	3,905622	1	-373,0477	173,604	0,3655427	0,7344124	534,6762	3,905644	3	20	-373	174						Untertest4.avi	0	880	547	72	111	-456	52	666	0	Content		-445	63	16488407	2854183762
16505	09:07:55.594	00:00:16.505	990	-382,5911	163,5958	0,365502	0,7344436	534,738	3,942119	1	-382,3871	163,4685	0,3655016	0,7344436	534,738	3,942206	3	20	-383	164						Untertest4.avi	0	880	547	72	111	-456	52	666	0	Content		-455	53	16505156	2854200511
16522	09:07:55.611	00:00:16.522	991	-376,1548	175,0348	0,3655003	0,7344488	534,7556	3,959652	1	-375,9609	174,9235	0,3654999	0,7344488	534,7556	3,959784	3	20	-376	175						Untertest4.avi	0	880	547	72	111	-456	52	666	0	Content		-448	64	16522281	2854217636
16539	09:07:55.628	00:00:16.538	992	-383,1507	150,5232	0,3654907	0,7344268	534,7654	3,879279	1	-382,8489	150,4537	0,3654903	0,7344269	534,7654	3,879293	3	20	-383	151						Untertest4.avi	0	880	547	72	111	-456	52	666	0	Content		-455	40	16538902	2854234257
16555	09:07:55.644	00:00:16.555	993	-384,1721	167,9597	0,3654687	0,7343993	534,8186	3,889031	1	-383,9203	167,8699	0,3654682	0,7343993	534,8187	3,88906	3	20	-384	168						Untertest4.avi	0	880	547	72	111	-456	52	666	0	Content		-456	57	16555471	2854250826
16572	09:07:55.661	00:00:16.571	994	-390,0497	162,8342	0,365454	0,7343863	534,8591	3,863901	1	-389,8218	162,7435	0,3654536	0,7343863	534,8592	3,863968	3	20	-390	163						Untertest4.avi	0	880	547	72	111	-456	52	666	0	Content		-462	52	16571773	2854267128
16588	09:07:55.677	00:00:16.588	995	-379,6728	161,0109	0,3654687	0,7343685	534,8497	3,843568	1	-379,3722	160,9784	0,3654682	0,7343685	534,8497	3,84355	3	20	-380	161						Untertest4.avi	0	880	547	72	111	-456	52	666	0	Content		-452	50	16588399	2854283754
16605	09:07:55.694	00:00:16.605	996	-385,7878	157,9807	0,3653647	0,7342798	534,9597	3,908057	1	-385,484	157,9069	0,3653643	0,7342798	534,9597	3,908102	3	20	-386	158						Untertest4.avi	0	880	547	72	111	-456	52	666	0	Content		-458	47	16605155	2854300510
16622	09:07:55.711	00:00:16.622	997	-412,8915	157,2696	0,3638724	0,7337937	534,566	3,916233	1	-214,5634	140,3519	0,3638723	0,7337937	534,566	3,877156	3	20	-413	157						Untertest4.avi	0	880	547	72	111	-456	52	666	0	Content		-485	46	16622148	2854317503
16639	09:07:55.728	00:00:16.638	998	-13,70965	74,14807	0,3619666	0,7331767	535,304	3,855216	1	-13,4536	74,13266	0,3619663	0,7331767	535,304	3,855278	3	20	-14	74						Untertest4.avi	0	880	547	72	111	-456	52	666	0	Content		-86	-37	16638771	2854334126
16655	09:07:55.744	00:00:16.655	999	210,3202	-24,80979	0,3609582	0,7329028	536,4059	3,936436	1	211,5627	-24,79071	0,3609571	0,7329028	536,4059	3,937859	3	20	210	-25						Untertest4.avi	0	880	547	72	111	-456	52	666	0	Content		138	-136	16655465	2854350820
16672	09:07:55.761	00:00:16.671	1000	-1024	-768	-1	-1	-1	-1	4	-1024	-768	-1	-1	-1	-1	4		0	0						Untertest4.avi	0	880	547	72	111				0	Content		-72	-111	16671644	2854366999
16689	09:07:55.778	00:00:16.688	1001	-1024	-768	-1	-1	-1	-1	4	-1024	-768	-1	-1	-1	-1	4		0	0						Untertest4.avi	0	880	547	72	111				0	Content		-72	-111	16688709	2854384064
16705	09:07:55.794	00:00:16.705	1002	-1024	-768	-1	-1	-1	-1	4	-1024	-768	-1	-1	-1	-1	4		0	0						Untertest4.avi	0	880	547	72	111				0	Content		-72	-111	16705387	2854400742
16722	09:07:55.811	00:00:16.721	1003	-1024	-768	-1	-1	-1	-1	4	-1024	-768	-1	-1	-1	-1	4		0	0						Untertest4.avi	0	880	547	72	111				0	Content		-72	-111	16721955	2854417310
16738	09:07:55.827	00:00:16.738	1004	-1024	-768	-1	-1	-1	-1	4	-1024	-768	-1	-1	-1	-1	4		0	0						Untertest4.avi	0	880	547	72	111				0	Content		-72	-111	16738379	2854433734
16755	09:07:55.844	00:00:16.755	1005	-1024	-768	-1	-1	-1	-1	4	-1024	-768	-1	-1	-1	-1	4		0	0						Untertest4.avi	0	880	547	72	111				0	Content		-72	-111	16755126	2854450481
16772	09:07:55.861	00:00:16.771	1006	-1024	-768	-1	-1	-1	-1	4	-1024	-768	-1	-1	-1	-1	4		0	0						Untertest4.avi	0	880	547	72	111				0	Content		-72	-111	16771753	2854467108
16788	09:07:55.877	00:00:16.788	1007	-1024	-768	-1	-1	-1	-1	4	-1024	-768	-1	-1	-1	-1	4		0	0						Untertest4.avi	0	880	547	72	111				0	Content		-72	-111	16788500	2854483855
16805	09:07:55.894	00:00:16.805	1008	-1024	-768	-1	-1	-1	-1	4	-1024	-768	-1	-1	-1	-1	4		0	0						Untertest4.avi	0	880	547	72	111				0	Content		-72	-111	16805123	2854500478
16822	09:07:55.911	00:00:16.821	1009	-1024	-768	-1	-1	-1	-1	4	-1024	-768	-1	-1	-1	-1	4		0	0						Untertest4.avi	0	880	547	72	111				0	Content		-72	-111	16821747	2854517102
16838	09:07:55.927	00:00:16.838	1010	-1024	-768	-1	-1	-1	-1	4	-1024	-768	-1	-1	-1	-1	4		0	0						Untertest4.avi	0	880	547	72	111				0	Content		-72	-111	16838370	2854533725
16855	09:07:55.944	00:00:16.854	1011	-1024	-768	-1	-1	-1	-1	4	-1024	-768	-1	-1	-1	-1	4		0	0						Untertest4.avi	0	880	547	72	111				0	Content		-72	-111	16854994	2854550349
16872	09:07:55.961	00:00:16.871	1012	-1024	-768	-1	-1	-1	-1	4	-1024	-768	-1	-1	-1	-1	4		0	0						Untertest4.avi	0	880	547	72	111				0	Content		-72	-111	16871742	2854567097
16888	09:07:55.977	00:00:16.888	1013	-1024	-768	-1	-1	-1	-1	4	-1024	-768	-1	-1	-1	-1	4		0	0						Untertest4.avi	0	880	547	72	111				0	Content		-72	-111	16888368	2854583723
16905	09:07:55.994	00:00:16.904	1014	-1024	-768	-1	-1	-1	-1	4	-1024	-768	-1	-1	-1	-1	4		0	0						Untertest4.avi	0	880	547	72	111				0	Content		-72	-111	16904991	2854600346
16922	09:07:56.011	00:00:16.922	1015	-1024	-768	-1	-1	-1	-1	4	-1024	-768	-1	-1	-1	-1	4		0	0						Untertest4.avi	0	880	547	72	111				0	Content		-72	-111	16922361	2854617716
16938	09:07:56.027	00:00:16.937	1016	-1024	-768	-1	-1	-1	-1	4	-1024	-768	-1	-1	-1	-1	4		0	0						Untertest4.avi	0	880	547	72	111				0	Content		-72	-111	16937741	2854633096
16955	09:07:56.044	00:00:16.954	1017	-1024	-768	-1	-1	-1	-1	4	-1024	-768	-1	-1	-1	-1	4		0	0						Untertest4.avi	0	880	547	72	111				0	Content		-72	-111	16954984	2854650339
16971	09:07:56.060	00:00:16.971	1018	-1024	-768	-1	-1	-1	-1	4	-1024	-768	-1	-1	-1	-1	4		0	0						Untertest4.avi	0	880	547	72	111				0	Content		-72	-111	16971108	2854666463
16988	09:07:56.077	00:00:16.987	1019	-1024	-768	-1	-1	-1	-1	4	-1024	-768	-1	-1	-1	-1	4		0	0						Untertest4.avi	0	880	547	72	111				0	Content		-72	-111	16987606	2854682961
17004	09:07:56.093	00:00:17.004	1020	-1024	-768	-1	-1	-1	-1	4	-1024	-768	-1	-1	-1	-1	4		0	0						Untertest4.avi	0	880	547	72	111				0	Content		-72	-111	17004357	2854699712
17021	09:07:56.110	00:00:17.021	1021	-1024	-768	-1	-1	-1	-1	4	-1024	-768	-1	-1	-1	-1	4		0	0						Untertest4.avi	0	880	547	72	111				0	Content		-72	-111	17021425	2854716780
17039	09:07:56.128	00:00:17.038	1022	-1024	-768	-1	-1	-1	-1	4	-1024	-768	-1	-1	-1	-1	4		0	0						Untertest4.avi	0	880	547	72	111				0	Content		-72	-111	17038800	2854734155
17056	09:07:56.145	00:00:17.056	1023	-1024	-768	-1	-1	-1	-1	4	-1024	-768	-1	-1	-1	-1	4		0	0						Untertest4.avi	0	880	547	72	111				0	Content		-72	-111	17056171	2854751526
17071	09:07:56.160	00:00:17.070	1024	-1024	-768	-1	-1	-1	-1	4	-1024	-768	-1	-1	-1	-1	4		0	0						Untertest4.avi	0	880	547	72	111				0	Content		-72	-111	17070976	2854766331
17088	09:07:56.177	00:00:17.087	1025	-1024	-768	-1	-1	-1	-1	4	-1024	-768	-1	-1	-1	-1	4		0	0						Untertest4.avi	0	880	547	72	111				0	Content		-72	-111	17087600	2854782955
17104	09:07:56.193	00:00:17.104	1026	-1024	-768	-1	-1	-1	-1	4	-1024	-768	-1	-1	-1	-1	4		0	0						Untertest4.avi	0	880	547	72	111				0	Content		-72	-111	17104346	2854799701
17121	09:07:56.210	00:00:17.120	1027	-1024	-768	-1	-1	-1	-1	4	-1024	-768	-1	-1	-1	-1	4		0	0						Untertest4.avi	0	880	547	72	111				0	Content		-72	-111	17120969	2854816324
17138	09:07:56.227	00:00:17.137	1028	-1024	-768	-1	-1	-1	-1	4	-1024	-768	-1	-1	-1	-1	4		0	0						Untertest4.avi	0	880	547	72	111				0	Content		-72	-111	17137590	2854832945
17154	09:07:56.243	00:00:17.154	1029	-1024	-768	-1	-1	-1	-1	4	-1024	-768	-1	-1	-1	-1	4		0	0						Untertest4.avi	0	880	547	72	111				0	Content		-72	-111	17154230	2854849585
17171	09:07:56.260	00:00:17.171	1030	-1024	-768	-1	-1	-1	-1	4	-1024	-768	-1	-1	-1	-1	4		0	0						Untertest4.avi	0	880	547	72	111				0	Content		-72	-111	17171411	2854866766
17189	09:07:56.278	00:00:17.188	1031	-1024	-768	-1	-1	-1	-1	4	-1024	-768	-1	-1	-1	-1	4		0	0						Untertest4.avi	0	880	547	72	111				0	Content		-72	-111	17188785	2854884140
17206	09:07:56.295	00:00:17.206	1032	-1024	-768	-1	-1	-1	-1	4	-1024	-768	-1	-1	-1	-1	4		0	0						Untertest4.avi	0	880	547	72	111				0	Content		-72	-111	17206031	2854901386
17221	09:07:56.310	00:00:17.220	1033	-1024	-768	-1	-1	-1	-1	4	-1024	-768	-1	-1	-1	-1	4		0	0						Untertest4.avi	0	880	547	72	111				0	Content		-72	-111	17220836	2854916191
17238	09:07:56.327	00:00:17.237	1034	-1024	-768	-1	-1	-1	-1	4	-1024	-768	-1	-1	-1	-1	4		0	0						Untertest4.avi	0	880	547	72	111				0	Content		-72	-111	17237585	2854932940
17254	09:07:56.343	00:00:17.254	1035	-1024	-768	-1	-1	-1	-1	4	-1024	-768	-1	-1	-1	-1	4		0	0						Untertest4.avi	0	880	547	72	111				0	Content		-72	-111	17254218	2854949573
17271	09:07:56.360	00:00:17.270	1036	-1024	-768	-1	-1	-1	-1	4	-1024	-768	-1	-1	-1	-1	4		0	0						Untertest4.avi	0	880	547	72	111				0	Content		-72	-111	17270828	2854966183
17287	09:07:56.376	00:00:17.287	1037	-1024	-768	-1	-1	-1	-1	4	-1024	-768	-1	-1	-1	-1	4		0	0						Untertest4.avi	0	880	547	72	111				0	Content		-72	-111	17287450	2854982805
17304	09:07:56.393	00:00:17.304	1038	-1024	-768	-1	-1	-1	-1	4	-1024	-768	-1	-1	-1	-1	4		0	0						Untertest4.avi	0	880	547	72	111				0	Content		-72	-111	17304075	2854999430
17321	09:07:56.410	00:00:17.321	1039	-1024	-768	-1	-1	-1	-1	4	-1024	-768	-1	-1	-1	-1	4		0	0						Untertest4.avi	0	880	547	72	111				0	Content		-72	-111	17321269	2855016624
17339	09:07:56.428	00:00:17.338	1040	-1024	-768	-1	-1	-1	-1	4	-1024	-768	-1	-1	-1	-1	4		0	0						Untertest4.avi	0	880	547	72	111				0	Content		-72	-111	17338641	2855033996
17356	09:07:56.445	00:00:17.355	1041	-1024	-768	-1	-1	-1	-1	4	-1024	-768	-1	-1	-1	-1	4		0	0						Untertest4.avi	0	880	547	72	111				0	Content		-72	-111	17355887	2855051242
17371	09:07:56.460	00:00:17.370	1042	-1024	-768	-1	-1	-1	-1	4	-1024	-768	-1	-1	-1	-1	4		0	0						Untertest4.avi	0	880	547	72	111				0	Content		-72	-111	17370690	2855066045
17387	09:07:56.476	00:00:17.387	1043	-1024	-768	-1	-1	-1	-1	4	-1024	-768	-1	-1	-1	-1	4		0	0						Untertest4.avi	0	880	547	72	111				0	Content		-72	-111	17387438	2855082793
17404	09:07:56.493	00:00:17.404	1044	-1024	-768	-1	-1	-1	-1	4	-1024	-768	-1	-1	-1	-1	4		0	0						Untertest4.avi	0	880	547	72	111				0	Content		-72	-111	17404061	2855099416
17421	09:07:56.510	00:00:17.420	1045	-1024	-768	-1	-1	-1	-1	4	-1024	-768	-1	-1	-1	-1	4		0	0						Untertest4.avi	0	880	547	72	111				0	Content		-72	-111	17420812	2855116167
17437	09:07:56.526	00:00:17.437	1046	-1024	-768	-1	-1	-1	-1	4	-1024	-768	-1	-1	-1	-1	4		0	0						Untertest4.avi	0	880	547	72	111				0	Content		-72	-111	17437308	2855132663
17454	09:07:56.543	00:00:17.454	1047	-1024	-768	-1	-1	-1	-1	4	-1024	-768	-1	-1	-1	-1	4		0	0						Untertest4.avi	0	880	547	72	111				0	Content		-72	-111	17454055	2855149410
17471	09:07:56.560	00:00:17.471	1048	-1024	-768	-1	-1	-1	-1	4	-1024	-768	-1	-1	-1	-1	4		0	0						Untertest4.avi	0	880	547	72	111				0	Content		-72	-111	17471125	2855166480
17488	09:07:56.577	00:00:17.488	1049	-1024	-768	-1	-1	-1	-1	4	-1024	-768	-1	-1	-1	-1	4		0	0						Untertest4.avi	0	880	547	72	111				0	Content		-72	-111	17488498	2855183853
17506	09:07:56.595	00:00:17.505	1050	-1024	-768	-1	-1	-1	-1	4	-1024	-768	-1	-1	-1	-1	4		0	0						Untertest4.avi	0	880	547	72	111				0	Content		-72	-111	17505747	2855201102
17521	09:07:56.610	00:00:17.520	1051	-1024	-768	-1	-1	-1	-1	4	-1024	-768	-1	-1	-1	-1	4		0	0						Untertest4.avi	0	880	547	72	111				0	Content		-72	-111	17520674	2855216029
17537	09:07:56.626	00:00:17.537	1052	-1024	-768	-1	-1	-1	-1	4	-1024	-768	-1	-1	-1	-1	4		0	0						Untertest4.avi	0	880	547	72	111				0	Content		-72	-111	17537295	2855232650
17554	09:07:56.643	00:00:17.554	1053	-1024	-768	-1	-1	-1	-1	4	-1024	-768	-1	-1	-1	-1	4		0	0						Untertest4.avi	0	880	547	72	111				0	Content		-72	-111	17554045	2855249400
17571	09:07:56.660	00:00:17.570	1054	-1024	-768	-1	-1	-1	-1	4	-1024	-768	-1	-1	-1	-1	4		0	0						Untertest4.avi	0	880	547	72	111				0	Content		-72	-111	17570668	2855266023
17587	09:07:56.676	00:00:17.587	1055	-1024	-768	-1	-1	-1	-1	4	-1024	-768	-1	-1	-1	-1	4		0	0						Untertest4.avi	0	880	547	72	111				0	Content		-72	-111	17587292	2855282647
17604	09:07:56.693	00:00:17.603	1056	-1024	-768	-1	-1	-1	-1	4	-1024	-768	-1	-1	-1	-1	4		0	0						Untertest4.avi	0	880	547	72	111				0	Content		-72	-111	17603915	2855299270
17621	09:07:56.710	00:00:17.621	1057	-1024	-768	-1	-1	-1	-1	4	-1024	-768	-1	-1	-1	-1	4		0	0						Untertest4.avi	0	880	547	72	111				0	Content		-72	-111	17621112	2855316467
17638	09:07:56.727	00:00:17.638	1058	-1024	-768	-1	-1	-1	-1	4	-1024	-768	-1	-1	-1	-1	4		0	0						Untertest4.avi	0	880	547	72	111				0	Content		-72	-111	17638357	2855333712
17656	09:07:56.745	00:00:17.655	1059	-1024	-768	-1	-1	-1	-1	4	-1024	-768	-1	-1	-1	-1	4		0	0						Untertest4.avi	0	880	547	72	111				0	Content		-72	-111	17655730	2855351085
17671	09:07:56.760	00:00:17.670	1060	-1024	-768	-1	-1	-1	-1	4	-1024	-768	-1	-1	-1	-1	4		0	0						Untertest4.avi	0	880	547	72	111				0	Content		-72	-111	17670532	2855365887
17687	09:07:56.776	00:00:17.687	1061	-1024	-768	-1	-1	-1	-1	4	-1024	-768	-1	-1	-1	-1	4		0	0						Untertest4.avi	0	880	547	72	111				0	Content		-72	-111	17687162	2855382517
17704	09:07:56.793	00:00:17.703	1062	-1024	-768	-1	-1	-1	-1	4	-1024	-768	-1	-1	-1	-1	4		0	0						Untertest4.avi	0	880	547	72	111				0	Content		-72	-111	17703906	2855399261
17721	09:07:56.810	00:00:17.720	1063	-1024	-768	-1	-1	-1	-1	4	-1024	-768	-1	-1	-1	-1	4		0	0						Untertest4.avi	0	880	547	72	111				0	Content		-72	-111	17720525	2855415880
17737	09:07:56.826	00:00:17.737	1064	-1024	-768	-1	-1	-1	-1	4	-1024	-768	-1	-1	-1	-1	4		0	0						Untertest4.avi	0	880	547	72	111				0	Content		-72	-111	17737155	2855432510
17754	09:07:56.843	00:00:17.753	1065	-1024	-768	-1	-1	-1	-1	4	-1024	-768	-1	-1	-1	-1	4		0	0						Untertest4.avi	0	880	547	72	111				0	Content		-72	-111	17753774	2855449129
17771	09:07:56.860	00:00:17.770	1066	-1024	-768	-1	-1	-1	-1	4	-1024	-768	-1	-1	-1	-1	4		0	0						Untertest4.avi	0	880	547	72	111				0	Content		-72	-111	17770969	2855466324
17788	09:07:56.877	00:00:17.788	1067	-1024	-768	-1	-1	-1	-1	4	-1024	-768	-1	-1	-1	-1	4		0	0						Untertest4.avi	0	880	547	72	111				0	Content		-72	-111	17788341	2855483696
17806	09:07:56.895	00:00:17.805	1068	-1024	-768	-1	-1	-1	-1	4	-1024	-768	-1	-1	-1	-1	4		0	0						Untertest4.avi	0	880	547	72	111				0	Content		-72	-111	17805587	2855500942
17820	09:07:56.909	00:00:17.820	1069	-1024	-768	-1	-1	-1	-1	4	-1024	-768	-1	-1	-1	-1	4		0	0						Untertest4.avi	0	880	547	72	111				0	Content		-72	-111	17820388	2855515743
17837	09:07:56.926	00:00:17.837	1070	-1024	-768	-1	-1	-1	-1	4	-1024	-768	-1	-1	-1	-1	4		0	0						Untertest4.avi	0	880	547	72	111				0	Content		-72	-111	17837142	2855532497
17854	09:07:56.943	00:00:17.853	1071	-1024	-768	-1	-1	-1	-1	4	-1024	-768	-1	-1	-1	-1	4		0	0						Untertest4.avi	0	880	547	72	111				0	Content		-72	-111	17853761	2855549116
17870	09:07:56.959	00:00:17.870	1072	-1024	-768	-1	-1	-1	-1	4	-1024	-768	-1	-1	-1	-1	4		0	0						Untertest4.avi	0	880	547	72	111				0	Content		-72	-111	17870383	2855565738
17887	09:07:56.976	00:00:17.887	1073	-1024	-768	-1	-1	-1	-1	4	-1024	-768	-1	-1	-1	-1	4		0	0						Untertest4.avi	0	880	547	72	111				0	Content		-72	-111	17887007	2855582362
17904	09:07:56.993	00:00:17.903	1074	-1024	-768	-1	-1	-1	-1	4	-1024	-768	-1	-1	-1	-1	4		0	0						Untertest4.avi	0	880	547	72	111				0	Content		-72	-111	17903630	2855598985
17921	09:07:57.010	00:00:17.920	1075	-1024	-768	-1	-1	-1	-1	4	-1024	-768	-1	-1	-1	-1	4		0	0						Untertest4.avi	0	880	547	72	111				0	Content		-72	-111	17920826	2855616181
17938	09:07:57.027	00:00:17.938	1076	-1024	-768	-1	-1	-1	-1	4	-1024	-768	-1	-1	-1	-1	4		0	0						Untertest4.avi	0	880	547	72	111				0	Content		-72	-111	17938199	2855633554
17956	09:07:57.045	00:00:17.955	1077	-1024	-768	-1	-1	-1	-1	4	-1024	-768	-1	-1	-1	-1	4		0	0						Untertest4.avi	0	880	547	72	111				0	Content		-72	-111	17955572	2855650927
17970	09:07:57.059	00:00:17.970	1078	-1024	-768	-1	-1	-1	-1	4	-1024	-768	-1	-1	-1	-1	4		0	0						Untertest4.avi	0	880	547	72	111				0	Content		-72	-111	17970374	2855665729
17987	09:07:57.076	00:00:17.986	1079	-1024	-768	-1	-1	-1	-1	4	-1024	-768	-1	-1	-1	-1	4		0	0						Untertest4.avi	0	880	547	72	111				0	Content		-72	-111	17986995	2855682350
18004	09:07:57.093	00:00:18.003	1080	-1024	-768	-1	-1	-1	-1	4	-1024	-768	-1	-1	-1	-1	4		0	0						Untertest4.avi	0	880	547	72	111				0	Content		-72	-111	18003740	2855699095
18020	09:07:57.109	00:00:18.020	1081	-1024	-768	-1	-1	-1	-1	4	-1024	-768	-1	-1	-1	-1	4		0	0						Untertest4.avi	0	880	547	72	111				0	Content		-72	-111	18020365	2855715720
18037	09:07:57.126	00:00:18.036	1082	-1024	-768	-1	-1	-1	-1	4	-1024	-768	-1	-1	-1	-1	4		0	0						Untertest4.avi	0	880	547	72	111				0	Content		-72	-111	18036993	2855732348
18054	09:07:57.143	00:00:18.053	1083	-1024	-768	-1	-1	-1	-1	4	-1024	-768	-1	-1	-1	-1	4		0	0						Untertest4.avi	0	880	547	72	111				0	Content		-72	-111	18053611	2855748966
18071	09:07:57.160	00:00:18.070	1084	-1024	-768	-1	-1	-1	-1	4	-1024	-768	-1	-1	-1	-1	4		0	0						Untertest4.avi	0	880	547	72	111				0	Content		-72	-111	18070681	2855766036
18088	09:07:57.177	00:00:18.088	1085	-1024	-768	-1	-1	-1	-1	4	-1024	-768	-1	-1	-1	-1	4		0	0						Untertest4.avi	0	880	547	72	111				0	Content		-72	-111	18088067	2855783422
18105	09:07:57.194	00:00:18.105	1086	-1024	-768	-1	-1	-1	-1	4	-1024	-768	-1	-1	-1	-1	4		0	0						Untertest4.avi	0	880	547	72	111				0	Content		-72	-111	18105427	2855800782
18120	09:07:57.209	00:00:18.120	1087	-1024	-768	-1	-1	-1	-1	4	-1024	-768	-1	-1	-1	-1	4		0	0						Untertest4.avi	0	880	547	72	111				0	Content		-72	-111	18120230	2855815585
18137	09:07:57.226	00:00:18.136	1088	-1024	-768	-1	-1	-1	-1	4	-1024	-768	-1	-1	-1	-1	4		0	0						Untertest4.avi	0	880	547	72	111				0	Content		-72	-111	18136853	2855832208
18154	09:07:57.243	00:00:18.153	1089	-1024	-768	-1	-1	-1	-1	4	-1024	-768	-1	-1	-1	-1	4		0	0						Untertest4.avi	0	880	547	72	111				0	Content		-72	-111	18153604	2855848959
18170	09:07:57.259	00:00:18.170	1090	-1024	-768	-1	-1	-1	-1	4	-1024	-768	-1	-1	-1	-1	4		0	0						Untertest4.avi	0	880	547	72	111				0	Content		-72	-111	18170223	2855865578
18187	09:07:57.276	00:00:18.186	1091	-1024	-768	-1	-1	-1	-1	4	-1024	-768	-1	-1	-1	-1	4		0	0						Untertest4.avi	0	880	547	72	111				0	Content		-72	-111	18186846	2855882201
18203	09:07:57.292	00:00:18.203	1092	-1024	-768	-1	-1	-1	-1	4	-1024	-768	-1	-1	-1	-1	4		0	0						Untertest4.avi	0	880	547	72	111				0	Content		-72	-111	18203470	2855898825
18221	09:07:57.310	00:00:18.220	1093	-1024	-768	-1	-1	-1	-1	4	-1024	-768	-1	-1	-1	-1	4		0	0						Untertest4.avi	0	880	547	72	111				0	Content		-72	-111	18220665	2855916020
18238	09:07:57.327	00:00:18.238	1094	-1024	-768	-1	-1	-1	-1	4	-1024	-768	-1	-1	-1	-1	4		0	0						Untertest4.avi	0	880	547	72	111				0	Content		-72	-111	18238049	2855933404
18255	09:07:57.344	00:00:18.255	1095	-1024	-768	-1	-1	-1	-1	4	-1024	-768	-1	-1	-1	-1	4		0	0						Untertest4.avi	0	880	547	72	111				0	Content		-72	-111	18255283	2855950638
18270	09:07:57.359	00:00:18.270	1096	-1024	-768	-1	-1	-1	-1	4	-1024	-768	-1	-1	-1	-1	4		0	0						Untertest4.avi	0	880	547	72	111				0	Content		-72	-111	18270085	2855965440
18287	09:07:57.376	00:00:18.286	1097	-1024	-768	-1	-1	-1	-1	4	-1024	-768	-1	-1	-1	-1	4		0	0						Untertest4.avi	0	880	547	72	111				0	Content		-72	-111	18286835	2855982190
18303	09:07:57.392	00:00:18.303	1098	-1024	-768	-1	-1	-1	-1	4	-1024	-768	-1	-1	-1	-1	4		0	0						Untertest4.avi	0	880	547	72	111				0	Content		-72	-111	18303459	2855998814
18320	09:07:57.409	00:00:18.320	1099	-1024	-768	-1	-1	-1	-1	4	-1024	-768	-1	-1	-1	-1	4		0	0						Untertest4.avi	0	880	547	72	111				0	Content		-72	-111	18320082	2856015437
18337	09:07:57.426	00:00:18.336	1100	-1024	-768	-1	-1	-1	-1	4	-1024	-768	-1	-1	-1	-1	4		0	0						Untertest4.avi	0	880	547	72	111				0	Content		-72	-111	18336705	2856032060
18353	09:07:57.442	00:00:18.353	1101	-1024	-768	-1	-1	-1	-1	4	-1024	-768	-1	-1	-1	-1	4		0	0						Untertest4.avi	0	880	547	72	111				0	Content		-72	-111	18353330	2856048685
18371	09:07:57.460	00:00:18.370	1102	-1024	-768	-1	-1	-1	-1	4	-1024	-768	-1	-1	-1	-1	4		0	0						Untertest4.avi	0	880	547	72	111				0	Content		-72	-111	18370521	2856065876
18388	09:07:57.477	00:00:18.387	1103	-1024	-768	-1	-1	-1	-1	4	-1024	-768	-1	-1	-1	-1	4		0	0						Untertest4.avi	0	880	547	72	111				0	Content		-72	-111	18387896	2856083251
18405	09:07:57.494	00:00:18.405	1104	-1024	-768	-1	-1	-1	-1	4	-1024	-768	-1	-1	-1	-1	4		0	0						Untertest4.avi	0	880	547	72	111				0	Content		-72	-111	18405143	2856100498
18420	09:07:57.509	00:00:18.420	1105	-1024	-768	-1	-1	-1	-1	4	-1024	-768	-1	-1	-1	-1	4		0	0						Untertest4.avi	0	880	547	72	111				0	Content		-72	-111	18420072	2856115427
18437	09:07:57.526	00:00:18.436	1106	-1024	-768	-1	-1	-1	-1	4	-1024	-768	-1	-1	-1	-1	4		0	0						Untertest4.avi	0	880	547	72	111				0	Content		-72	-111	18436694	2856132049
18453	09:07:57.542	00:00:18.453	1107	-1024	-768	-1	-1	-1	-1	4	-1024	-768	-1	-1	-1	-1	4		0	0						Untertest4.avi	0	880	547	72	111				0	Content		-72	-111	18453442	2856148797
18470	09:07:57.559	00:00:18.469	1108	-1024	-768	-1	-1	-1	-1	4	-1024	-768	-1	-1	-1	-1	4		0	0						Untertest4.avi	0	880	547	72	111				0	Content		-72	-111	18469938	2856165293
18487	09:07:57.576	00:00:18.486	1109	-1024	-768	-1	-1	-1	-1	4	-1024	-768	-1	-1	-1	-1	4		0	0						Untertest4.avi	0	880	547	72	111				0	Content		-72	-111	18486686	2856182041
18503	09:07:57.592	00:00:18.503	1110	-1024	-768	-1	-1	-1	-1	4	-1024	-768	-1	-1	-1	-1	4		0	0						Untertest4.avi	0	880	547	72	111				0	Content		-72	-111	18503310	2856198665
18520	09:07:57.609	00:00:18.520	1111	-1024	-768	-1	-1	-1	-1	4	-1024	-768	-1	-1	-1	-1	4		0	0						Untertest4.avi	0	880	547	72	111				0	Content		-72	-111	18520377	2856215732
18538	09:07:57.627	00:00:18.537	1112	-1024	-768	-1	-1	-1	-1	4	-1024	-768	-1	-1	-1	-1	4		0	0						Untertest4.avi	0	880	547	72	111				0	Content		-72	-111	18537751	2856233106
18555	09:07:57.644	00:00:18.555	1113	-1024	-768	-1	-1	-1	-1	4	-1024	-768	-1	-1	-1	-1	4		0	0						Untertest4.avi	0	880	547	72	111				0	Content		-72	-111	18555124	2856250479
18570	09:07:57.659	00:00:18.569	1114	-1024	-768	-1	-1	-1	-1	4	-1024	-768	-1	-1	-1	-1	4		0	0						Untertest4.avi	0	880	547	72	111				0	Content		-72	-111	18569928	2856265283
18587	09:07:57.676	00:00:18.586	1115	-1024	-768	-1	-1	-1	-1	4	-1024	-768	-1	-1	-1	-1	4		0	0						Untertest4.avi	0	880	547	72	111				0	Content		-72	-111	18586552	2856281907
18603	09:07:57.692	00:00:18.603	1116	-1024	-768	-1	-1	-1	-1	4	-1024	-768	-1	-1	-1	-1	4		0	0						Untertest4.avi	0	880	547	72	111				0	Content		-72	-111	18603300	2856298655
18620	09:07:57.709	00:00:18.619	1117	-1024	-768	-1	-1	-1	-1	4	-1024	-768	-1	-1	-1	-1	4		0	0						Untertest4.avi	0	880	547	72	111				0	Content		-72	-111	18619918	2856315273
18637	09:07:57.726	00:00:18.636	1118	-562,7976	-30,70985	0,3732708	0,728464	536,788	4,589694	3	-470,496	-17,66451	0,3738977	0,7286981	536,788	4,589063	1	21	-470	-18						Untertest4.avi	0	880	547	72	111	-960	-277	83	0	Content		-542	-129	18636924	2856332279
18654	09:07:57.743	00:00:18.653	1119	-594,9841	-55,25077	0,3757837	0,7281843	537,0946	4,606201	3	-654,4117	-86,93703	0,3754362	0,7283427	537,0945	4,618149	1	21	-654	-87						Untertest4.avi	0	880	547	72	111	-960	-277	83	0	Content		-726	-198	18653911	2856349266
18670	09:07:57.759	00:00:18.670	1120	-791,7734	-111,8123	0,3777153	0,7278916	537,465	4,686222	3	-792,111	-111,774	0,3777157	0,7278916	537,465	4,686281	1	21	-792	-112						Untertest4.avi	0	880	547	72	111	-960	-277	83	0	Content		-864	-223	18670418	2856365773
18687	09:07:57.776	00:00:18.687	1121	-984,2467	-219,9791	0,379586	0,7276924	537,6781	4,699263	3	-984,3624	-219,9092	0,3795861	0,7276924	537,6781	4,699282	1	21	-984	-220						Untertest4.avi	0	880	547	72	111	-960	-277	83	0	Content		-1056	-331	18687234	2856382589
18704	09:07:57.793	00:00:18.703	1122	-1172,279	-246,5106	0,3818952	0,7271619	538,1375	4,676618	3	-1172,801	-246,6384	0,3818955	0,7271619	538,1375	4,676764	1	21	-1173	-247						Untertest4.avi	0	880	547	72	111	-960	-277	83	0	Content		-1245	-358	18703540	2856398895
18720	09:07:57.809	00:00:18.720	1123	-1408,757	-356,783	0,3843573	0,7267432	538,556	4,6813	3	-1408,58	-356,7463	0,3843573	0,7267432	538,556	4,681243	1	22	-1409	-357						Untertest4.avi	0	880	547	72	111	-1547	-107	250	0	Content		-1481	-468	18720164	2856415519
18737	09:07:57.826	00:00:18.736	1124	-1621,071	-424,0294	0,3868751	0,7263379	538,5764	4,623488	3	-1621,071	-423,6478	0,3868752	0,7263379	538,5763	4,62349	1	22	-1621	-424						Untertest4.avi	0	880	547	72	111	-1547	-107	250	0	Content		-1693	-535	18736914	2856432269
18754	09:07:57.843	00:00:18.753	1125	-1918,449	-534,7249	0,3891611	0,7261238	539,7675	4,63774	3	-1918,797	-534,5769	0,3891613	0,7261238	539,7675	4,637814	1	22	-1919	-535						Untertest4.avi	0	880	547	72	111	-1547	-107	250	0	Content		-1991	-646	18753978	2856449333
18771	09:07:57.860	00:00:18.770	1126	-2204,856	-660,8747	0,3914442	0,7262415	540,2125	4,673596	3	-2204,818	-660,9333	0,3914442	0,7262415	540,2125	4,673596	1	22	-2205	-661						Untertest4.avi	0	880	547	72	111	-1547	-107	250	0	Content		-2277	-772	18770535	2856465890
18787	09:07:57.876	00:00:18.787	1127	-1024	-768	-1	-1	-1	-1	4	-1024	-768	-1	-1	-1	-1	4	22	0	0						Untertest4.avi	0	880	547	72	111	-1547	-107	250	0	Content		-72	-111	18787227	2856482582
18804	09:07:57.893	00:00:18.803	1128	-1464,599	21,70686	0,4281331	0,7261834	423,0547	3,696286	3	-1464,599	21,70686	0,4281331	0,7261834	423,0547	3,696286	1	22	-1465	22						Untertest4.avi	0	880	547	72	111	-1547	-107	250	0	Content		-1537	-89	18803534	2856498889
18820	09:07:57.909	00:00:18.820	1129	-1478,405	3,512095	0,4296807	0,7264349	424,1071	3,699801	3	-1478,405	3,512095	0,4296807	0,7264349	424,1071	3,699801	1	22	-1478	4						Untertest4.avi	0	880	547	72	111	-1547	-107	250	0	Content		-1550	-107	18820158	2856515513
18837	09:07:57.926	00:00:18.836	1130	-1462,61	26,29117	0,4315078	0,7269279	424,1086	3,743599	3	-1462,61	26,29117	0,4315078	0,7269279	424,1086	3,743599	1	22	-1463	26						Untertest4.avi	0	880	547	72	111	-1547	-107	250	0	Content		-1535	-85	18836781	2856532136
18854	09:07:57.943	00:00:18.853	1131	-1505,526	-9,325997	0,4324515	0,7276641	426,4565	3,769001	3	-1505,526	-9,325997	0,4324515	0,7276641	426,4565	3,769001	1	22	-1506	-9						Untertest4.avi	0	880	547	72	111	-1547	-107	250	0	Content		-1578	-120	18853776	2856549131
18870	09:07:57.959	00:00:18.870	1132	-1467,543	17,57429	0,4342968	0,7285239	425,7643	3,740727	3	-1467,543	17,57429	0,4342968	0,7285239	425,7643	3,740727	1	22	-1468	18						Untertest4.avi	0	880	547	72	111	-1547	-107	250	0	Content		-1540	-93	18870154	2856565509
18887	09:07:57.976	00:00:18.886	1133	-1486,456	8,995009	0,4356211	0,729301	425,8353	3,751163	3	-1486,456	8,995009	0,4356211	0,729301	425,8353	3,751163	1	22	-1486	9						Untertest4.avi	0	880	547	72	111	-1547	-107	250	0	Content		-1558	-102	18886778	2856582133
18903	09:07:57.992	00:00:18.903	1134	-1473,169	16,66308	0,4369293	0,7301096	425,1772	3,728722	3	-1473,169	16,66308	0,4369293	0,7301096	425,1772	3,728722	1	22	-1473	17						Untertest4.avi	0	880	547	72	111	-1547	-107	250	0	Content		-1545	-94	18903402	2856598757
18921	09:07:58.010	00:00:18.920	1135	-1449,255	20,01876	0,438715	0,730968	423,1215	3,706402	3	-1449,255	20,01876	0,438715	0,730968	423,1215	3,706402	1	22	-1449	20						Untertest4.avi	0	880	547	72	111	-1547	-107	250	0	Content		-1521	-91	18920519	2856615874
18937	09:07:58.026	00:00:18.937	1136	-1486,827	-5,730667	0,4383323	0,7319603	427,3142	3,715886	3	-1486,827	-5,730667	0,4383323	0,7319603	427,3142	3,715886	1	22	-1487	-6						Untertest4.avi	0	880	547	72	111	-1547	-107	250	0	Content		-1559	-117	18937138	2856632493
18954	09:07:58.043	00:00:18.953	1137	-1467,484	5,080804	0,4394887	0,7330889	427,1004	3,701771	3	-1467,484	5,080804	0,4394887	0,7330889	427,1004	3,701771	1	22	-1467	5						Untertest4.avi	0	880	547	72	111	-1547	-107	250	0	Content		-1539	-106	18953773	2856649128
18970	09:07:58.059	00:00:18.970	1138	-1469,953	12,3512	0,4404421	0,7341095	427,4321	3,684329	3	-1469,953	12,3512	0,4404421	0,7341095	427,4321	3,684329	1	23	-1470	12						Untertest4.avi	0	880	547	72	111	-2020	174	133	0	Content		-1542	-99	18970148	2856665503
18987	09:07:58.076	00:00:18.986	1139	-2511,927	-282,5268	0,4126545	0,7359421	435,983	3,84734	3	-1024	-768	-1	-1	-1	-1	4	23	-2512	-283						Untertest4.avi	0	880	547	72	111	-2020	174	133	0	Content		-2584	-394	18986647	2856682002
19003	09:07:58.092	00:00:19.003	1140	-1024	-768	-1	-1	-1	-1	4	-1024	-768	-1	-1	-1	-1	4	23	0	0						Untertest4.avi	0	880	547	72	111	-2020	174	133	0	Content		-72	-111	19003397	2856698752
19020	09:07:58.109	00:00:19.020	1141	-4749,208	-653,3624	0,412034	0,7421334	550,843	4,750995	3	-4749,208	-653,3624	0,412034	0,7421334	550,843	4,750995	1	23	-4749	-653						Untertest4.avi	0	880	547	72	111	-2020	174	133	0	Content		-4821	-764	19020464	2856715819
19037	09:07:58.126	00:00:19.036	1142	-1944,785	284,751	0,375146	0,7453027	370,5822	3,138907	3	-1944,785	284,751	0,375146	0,7453027	370,5822	3,138907	1	23	-1945	285						Untertest4.avi	0	880	547	72	111	-2020	174	133	0	Content		-2017	174	19036768	2856732123
19054	09:07:58.143	00:00:19.053	1143	-1680,621	399,2282	0,4630418	0,7462325	379,3223	3,181624	3	-1680,621	399,2282	0,4630418	0,7462325	379,3223	3,181624	1	23	-1681	399						Untertest4.avi	0	880	547	72	111	-2020	174	133	0	Content		-1753	288	19053837	2856749192
19070	09:07:58.159	00:00:19.070	1144	-1948,231	310,3862	0,3778	0,7475263	370,826	3,121476	3	-1948,231	310,3862	0,3778	0,7475263	370,826	3,121476	1	23	-1948	310						Untertest4.avi	0	880	547	72	111	-2020	174	133	0	Content		-2020	199	19070141	2856765496
19087	09:07:58.176	00:00:19.087	1145	-1024	-768	-1	-1	-1	-1	4	-1024	-768	-1	-1	-1	-1	4	23	0	0						Untertest4.avi	0	880	547	72	111	-2020	174	133	0	Content		-72	-111	19087084	2856782439
19104	09:07:58.193	00:00:19.103	1146	-1676,266	397,4246	0,467797	0,748911	377,7627	3,152804	3	-1676,266	397,4246	0,467797	0,748911	377,7627	3,152804	1	24	-1676	397						Untertest4.avi	0	880	547	72	111	-1767	276	134	0	Content		-1748	286	19103514	2856798869
19121	09:07:58.210	00:00:19.120	1147	-1839,944	348,526	0,4266267	0,7501048	378,037	3,13494	3	-5853,179	-633,1205	0,4218557	0,7497436	546,5441	4,68767	1	24	-5853	-633						Untertest4.avi	0	880	547	72	111	-1767	276	134	0	Content		-5925	-744	19120514	2856815869
19137	09:07:58.226	00:00:19.136	1148	-1669,464	396,6566	0,4700298	0,7510083	379,5707	3,163995	3	-1669,464	396,6566	0,4700298	0,7510083	379,5707	3,163995	1	24	-1669	397						Untertest4.avi	0	880	547	72	111	-1767	276	134	0	Content		-1741	286	19136887	2856832242
19154	09:07:58.243	00:00:19.153	1149	-1694,771	381,4641	0,4710409	0,7519487	380,6351	3,142012	3	-1694,771	381,4641	0,4710409	0,7519487	380,6351	3,142012	1	24	-1695	381						Untertest4.avi	0	880	547	72	111	-1767	276	134	0	Content		-1767	270	19153833	2856849188
19170	09:07:58.259	00:00:19.170	1150	-1024	-768	-1	-1	-1	-1	4	-1024	-768	-1	-1	-1	-1	4	24	0	0						Untertest4.avi	0	880	547	72	111	-1767	276	134	0	Content		-72	-111	19170138	2856865493
19187	09:07:58.276	00:00:19.186	1151	-1892,75	329,0128	0,4319489	0,7539125	382,9669	3,169241	3	-5839,808	-654,0022	0,4278292	0,7535661	546,5157	4,682935	1	24	-5840	-654						Untertest4.avi	0	880	547	72	111	-1767	276	134	0	Content		-5912	-765	19186761	2856882116
19203	09:07:58.292	00:00:19.203	1152	-1712,262	387,1229	0,474699	0,7546499	381,0229	3,139944	3	-1712,262	387,1229	0,474699	0,7546499	381,0229	3,139944	1	24	-1712	387						Untertest4.avi	0	880	547	72	111	-1767	276	134	0	Content		-1784	276	19203385	2856898740
19221	09:07:58.310	00:00:19.220	1153	-1693,597	391,9698	0,4756316	0,7555099	381,4521	3,146001	3	-1693,597	391,9698	0,4756316	0,7555099	381,4521	3,146001	1	24	-1694	392						Untertest4.avi	0	880	547	72	111	-1767	276	134	0	Content		-1766	281	19220503	2856915858
19237	09:07:58.326	00:00:19.237	1154	-1678,59	395,4637	0,4765053	0,7563474	381,6081	3,134391	3	-1678,59	395,4637	0,4765053	0,7563474	381,6081	3,134391	1	25	-1679	395						Untertest4.avi	0	880	547	72	111	-5957	-450	167	0	Content		-1751	284	19237133	2856932488
19254	09:07:58.343	00:00:19.253	1155	-1883,657	343,3642	0,4360173	0,7573501	383,1602	3,154822	3	-5806,903	-599,9954	0,432267	0,757003	546,2289	4,653196	1	25	-5807	-600						Untertest4.avi	0	880	547	72	111	-5957	-450	167	0	Content		-5879	-711	19253825	2856949180
19270	09:07:58.359	00:00:19.270	1156	-6183,114	-751,0471	0,4329661	0,7578462	546,3422	4,69574	3	-6183,114	-751,0471	0,4329661	0,7578462	546,3422	4,69574	1	25	-6183	-751						Untertest4.avi	0	880	547	72	111	-5957	-450	167	0	Content		-6255	-862	19270131	2856965486
19287	09:07:58.376	00:00:19.286	1157	-7438,815	-816,1041	0,433697	0,7587373	546,3422	4,746623	3	-7438,815	-816,1041	0,433697	0,7587373	546,3422	4,746623	1	25	-7439	-816						Untertest4.avi	0	880	547	72	111	-5957	-450	167	0	Content		-7511	-927	19286752	2856982107
19303	09:07:58.392	00:00:19.303	1158	-1024	-768	-1	-1	-1	-1	4	-1024	-768	-1	-1	-1	-1	4	25	0	0						Untertest4.avi	0	880	547	72	111	-5957	-450	167	0	Content		-72	-111	19303377	2856998732
19320	09:07:58.409	00:00:19.320	1159	-1024	-768	-1	-1	-1	-1	4	-1024	-768	-1	-1	-1	-1	4	25	0	0						Untertest4.avi	0	880	547	72	111	-5957	-450	167	0	Content		-72	-111	19320065	2857015420
19337	09:07:58.426	00:00:19.336	1160	-1024	-768	-1	-1	-1	-1	4	-1024	-768	-1	-1	-1	-1	4	25	0	0						Untertest4.avi	0	880	547	72	111	-5957	-450	167	0	Content		-72	-111	19336733	2857032088
19354	09:07:58.443	00:00:19.353	1161	-1711,064	451,3751	0,440048	0,7625322	363,0903	3,019827	3	-5931,298	-333,0193	0,4361794	0,7621141	541,848	4,651273	1	25	-5931	-333						Untertest4.avi	0	880	547	72	111	-5957	-450	167	0	Content		-6003	-444	19353502	2857048857
19370	09:07:58.459	00:00:19.370	1162	-1682,165	456,9855	0,4405316	0,7631204	362,422	3,019653	3	-5605,489	-274,0096	0,4367009	0,7626999	541,4289	4,642115	1	25	-5605	-274						Untertest4.avi	0	880	547	72	111	-5957	-450	167	0	Content		-5677	-385	19370444	2857065799
19387	09:07:58.476	00:00:19.386	1163	-5692,986	-294,6447	0,4371941	0,7632278	538,4013	4,630106	3	-5692,986	-294,6447	0,4371941	0,7632278	538,4013	4,630106	1	25	-5693	-295						Untertest4.avi	0	880	547	72	111	-5957	-450	167	0	Content		-5765	-406	19386749	2857082104
19404	09:07:58.493	00:00:19.403	1164	-5884,878	-339,4061	0,437525	0,7635156	541,586	4,638717	3	-5884,878	-339,4061	0,437525	0,7635156	541,586	4,638717	1	26	-5885	-339						Untertest4.avi	0	880	547	72	111	-5672	-405	183	0	Content		-5957	-450	19403691	2857099046
19420	09:07:58.509	00:00:19.420	1165	-5672,27	-274,6486	0,4378919	0,7637214	541,3875	4,679196	3	-5672,27	-274,6486	0,4378919	0,7637214	541,3875	4,679196	1	26	-5672	-275						Untertest4.avi	0	880	547	72	111	-5672	-405	183	0	Content		-5744	-386	19420498	2857115853
19437	09:07:58.526	00:00:19.437	1166	-5856,52	-331,7692	0,4382662	0,7639166	541,2361	4,697378	3	-5856,52	-331,7692	0,4382662	0,7639166	541,2361	4,697378	1	26	-5857	-332						Untertest4.avi	0	880	547	72	111	-5672	-405	183	0	Content		-5929	-443	19437120	2857132475
19453	09:07:58.542	00:00:19.453	1167	-5901,286	-360,4366	0,4386149	0,7640155	541,1136	4,71958	3	-5901,286	-360,4366	0,4386149	0,7640155	541,1136	4,71958	1	26	-5901	-360						Untertest4.avi	0	880	547	72	111	-5672	-405	183	0	Content		-5973	-471	19453371	2857148726
19470	09:07:58.559	00:00:19.469	1168	-5973,841	-386,1782	0,438998	0,7641303	541,2195	4,726875	3	-5973,841	-386,1782	0,438998	0,7641303	541,2195	4,726875	1	26	-5974	-386						Untertest4.avi	0	880	547	72	111	-5672	-405	183	0	Content		-6046	-497	19469992	2857165347
19487	09:07:58.576	00:00:19.486	1169	-1537,879	486,123	0,4903416	0,7645728	362,8885	3,08198	3	-1537,879	486,123	0,4903416	0,7645728	362,8885	3,08198	1	26	-1538	486						Untertest4.avi	0	880	547	72	111	-5672	-405	183	0	Content		-1610	375	19486613	2857181968
19504	09:07:58.593	00:00:19.503	1170	-1677,6	447,0384	0,4434216	0,7644149	363,0545	3,094384	3	-5529,107	-304,8378	0,4399518	0,7639998	538,4285	4,731437	1	26	-5529	-305						Untertest4.avi	0	880	547	72	111	-5672	-405	183	0	Content		-5601	-416	19503684	2857199039
19520	09:07:58.609	00:00:19.520	1171	-1645,099	454,1665	0,44395	0,7643225	361,2321	3,082666	3	-5468,962	-293,7629	0,4404855	0,7638998	538,5458	4,734406	1	26	-5469	-294						Untertest4.avi	0	880	547	72	111	-5672	-405	183	0	Content		-5541	-405	19520490	2857215845
19537	09:07:58.626	00:00:19.536	1172	-1024	-768	-1	-1	-1	-1	4	-1024	-768	-1	-1	-1	-1	4	26	0	0						Untertest4.avi	0	880	547	72	111	-5672	-405	183	0	Content		-72	-111	19536985	2857232340
19553	09:07:58.642	00:00:19.553	1173	-5472,811	36,35153	0,4386068	0,7647662	537,6722	4,910867	3	-5472,811	36,35153	0,4386068	0,7647662	537,6722	4,910867	1	26	-5473	36						Untertest4.avi	0	880	547	72	111	-5672	-405	183	0	Content		-5545	-75	19553362	2857248717
19570	09:07:58.659	00:00:19.569	1174	-8750,716	-112,2804	0,4390189	0,7661018	430,7643	4,147439	3	-1024	-768	-1	-1	-1	-1	4	26	-8751	-112						Untertest4.avi	0	880	547	72	111	-5672	-405	183	0	Content		-8823	-223	19569872	2857265227
19587	09:07:58.676	00:00:19.586	1175	-4391,893	559,8357	0,4383745	0,7664035	542,3099	4,985304	3	-4391,893	559,8357	0,4383745	0,7664035	542,3099	4,985304	1	27	-4392	560						Untertest4.avi	0	880	547	72	111	-4494	463	117	0	Content		-4464	449	19586610	2857281965
19604	09:07:58.693	00:00:19.603	1176	-1492,331	693,2895	0,4432227	0,7667361	433,2081	3,783643	3	-4389,651	572,9685	0,4391763	0,7665356	542,116	4,961334	1	27	-4390	573						Untertest4.avi	0	880	547	72	111	-4494	463	117	0	Content		-4462	462	19603733	2857299088
19620	09:07:58.709	00:00:19.619	1177	-4302,088	575,8065	0,4398686	0,7666297	541,8135	4,977011	3	-4302,088	575,8065	0,4398686	0,7666297	541,8135	4,977011	1	27	-4302	576						Untertest4.avi	0	880	547	72	111	-4494	463	117	0	Content		-4374	465	19619981	2857315336
19637	09:07:58.726	00:00:19.636	1178	-4452,737	586,8937	0,4405701	0,7667103	542,0338	4,985542	3	-4452,737	586,8937	0,4405701	0,7667103	542,0338	4,985542	1	27	-4453	587						Untertest4.avi	0	880	547	72	111	-4494	463	117	0	Content		-4525	476	19636609	2857331964
19653	09:07:58.742	00:00:19.653	1179	-1479,942	690,4772	0,4452085	0,767014	431,7919	3,820718	3	-4519,975	557,4339	0,4412065	0,76681	541,9485	5,03915	1	27	-4520	557						Untertest4.avi	0	880	547	72	111	-4494	463	117	0	Content		-4592	446	19653235	2857348590
19670	09:07:58.759	00:00:19.670	1180	-4587,511	592,9011	0,4418529	0,766923	541,7804	5,03576	3	-4587,511	592,9011	0,4418529	0,766923	541,7804	5,03576	1	27	-4588	593						Untertest4.avi	0	880	547	72	111	-4494	463	117	0	Content		-4660	482	19670355	2857365710
19687	09:07:58.776	00:00:19.686	1181	-3530,507	619,0303	0,4428601	0,7673191	541,7804	4,855606	3	-3530,507	619,0303	0,4428601	0,7673191	541,7804	4,855606	1	27	-3531	619						Untertest4.avi	0	880	547	72	111	-4494	463	117	0	Content		-3603	508	19686979	2857382334
19704	09:07:58.793	00:00:19.703	1182	-4470,068	552,7441	0,4430253	0,7672871	541,6272	5,038749	3	-4470,068	552,7441	0,4430253	0,7672871	541,6272	5,038749	1	28	-4470	553						Untertest4.avi	0	880	547	72	111	-4586	446	133	0	Content		-4542	442	19703551	2857398906
19720	09:07:58.809	00:00:19.719	1183	-4505,182	577,2308	0,4435264	0,7675447	541,4684	5,093277	3	-4505,182	577,2308	0,4435264	0,7675447	541,4684	5,093277	1	28	-4505	577						Untertest4.avi	0	880	547	72	111	-4586	446	133	0	Content		-4577	466	19719873	2857415228
19736	09:07:58.825	00:00:19.736	1184	-1497,431	689,7502	0,4477379	0,7680713	432,9092	3,919977	3	-4510,165	557,5137	0,4439425	0,7678708	541,1946	5,149568	1	28	-4510	558						Untertest4.avi	0	880	547	72	111	-4586	446	133	0	Content		-4582	447	19736480	2857431835
19753	09:07:58.842	00:00:19.753	1185	-4710,815	558,9153	0,4443405	0,7680616	541,0986	5,14879	3	-4710,815	558,9153	0,4443405	0,7680616	541,0986	5,14879	1	28	-4711	559						Untertest4.avi	0	880	547	72	111	-4586	446	133	0	Content		-4783	448	19753231	2857448586
19770	09:07:58.859	00:00:19.770	1186	-4652,853	554,5522	0,4448272	0,768057	541,0785	5,151858	3	-4652,853	554,5522	0,4448272	0,768057	541,0785	5,151858	1	28	-4653	555						Untertest4.avi	0	880	547	72	111	-4586	446	133	0	Content		-4725	444	19770173	2857465528
19787	09:07:58.876	00:00:19.786	1187	-4514,123	556,9791	0,4454639	0,7679121	540,9964	5,133111	3	-4514,123	556,9791	0,4454639	0,7679121	540,9964	5,133111	1	28	-4514	557						Untertest4.avi	0	880	547	72	111	-4586	446	133	0	Content		-4586	446	19786918	2857482273
19804	09:07:58.893	00:00:19.803	1188	-4518,93	548,0598	0,4461565	0,7677038	541,0631	5,127969	3	-4518,93	548,0598	0,4461565	0,7677038	541,0631	5,127969	1	28	-4519	548						Untertest4.avi	0	880	547	72	111	-4586	446	133	0	Content		-4591	437	19803544	2857498899
19820	09:07:58.909	00:00:19.819	1189	-1024	-768	-1	-1	-1	-1	4	-1024	-768	-1	-1	-1	-1	4	28	0	0						Untertest4.avi	0	880	547	72	111	-4586	446	133	0	Content		-72	-111	19819864	2857515219
19836	09:07:58.925	00:00:19.836	1190	-3002,117	628,379	0,4479385	0,7673073	540,4886	5,031187	1	-3630,333	605,1893	0,4474231	0,7672827	559,7087	5,261443	3	29	-3002	628						Untertest4.avi	0	880	547	72	111	-1893	512	117	0	Content		-3074	517	19836472	2857531827
19853	09:07:58.942	00:00:19.853	1191	-1850,405	611,3583	0,4478498	0,7666199	539,2103	4,977756	0	-2430,237	571,0311	0,2890377	0,7445065	559,7087	5,172796	0	29	-2140	591						Untertest4.avi	0	880	547	72	111	-1893	512	117	0	Content		-2212	480	19853097	2857548452
19870	09:07:58.959	00:00:19.870	1192	-1443,69	618,9197	0,4484643	0,7664286	539,0539	4,983456	0	-2225,405	576,6997	0,289085	0,7439953	559,7087	5,202188	0	29	-1835	598						Untertest4.avi	0	880	547	72	111	-1893	512	117	0	Content		-1907	487	19870165	2857565520
19887	09:07:58.976	00:00:19.886	1193	-1445,924	620,264	0,4491664	0,7665448	538,822	4,96144	0	-2195,488	575,5244	0,2896029	0,7437504	559,7087	5,200408	0	29	-1821	598						Untertest4.avi	0	880	547	72	111	-1893	512	117	0	Content		-1893	487	19886788	2857582143
19903	09:07:58.992	00:00:19.903	1194	-1489,224	621,5927	0,4494756	0,766493	538,9768	4,988913	0	-1277,087	623,5473	0,3152675	0,7436597	477,1945	4,404093	0	29	-1383	623						Untertest4.avi	0	880	547	72	111	-1893	512	117	0	Content		-1455	512	19903218	2857598573
19920	09:07:59.009	00:00:19.919	1195	-1024	-768	-1	-1	-1	-1	4	-1024	-768	-1	-1	-1	-1	4	29	0	0						Untertest4.avi	0	880	547	72	111	-1893	512	117	0	Content		-72	-111	19919887	2857615242
19937	09:07:59.026	00:00:19.936	1196	-940,3041	656,1249	0,4355815	0,7661805	463,2254	4,269618	0	-1300,463	625,4219	0,3162534	0,7430665	477,1945	4,301529	0	29	-1120	641						Untertest4.avi	0	880	547	72	111	-1893	512	117	0	Content		-1192	530	19936531	2857631886
19953	09:07:59.042	00:00:19.953	1197	-1024	-768	-1	-1	-1	-1	4	-1024	-768	-1	-1	-1	-1	4		0	0						Untertest4.avi	0	880	547	72	111				0	Content		-72	-111	19953136	2857648491
19970	09:07:59.059	00:00:19.969	1198	-1024	-768	-1	-1	-1	-1	4	-1024	-768	-1	-1	-1	-1	4		0	0						Untertest4.avi	0	880	547	72	111				0	Content		-72	-111	19969821	2857665176
19986	09:07:59.075	00:00:19.986	1199	-1024	-768	-1	-1	-1	-1	4	-1024	-768	-1	-1	-1	-1	4		0	0						Untertest4.avi	0	880	547	72	111				0	Content		-72	-111	19986489	2857681844
20003	09:07:59.092	00:00:20.003	1200	-1024	-768	-1	-1	-1	-1	4	-1024	-768	-1	-1	-1	-1	4		0	0						Untertest4.avi	0	880	547	72	111				0	Content		-72	-111	20003254	2857698609
20020	09:07:59.109	00:00:20.019	1201	-1024	-768	-1	-1	-1	-1	4	-1024	-768	-1	-1	-1	-1	4		0	0						Untertest4.avi	0	880	547	72	111				0	Content		-72	-111	20019877	2857715232
20037	09:07:59.126	00:00:20.036	1202	-1024	-768	-1	-1	-1	-1	4	-1024	-768	-1	-1	-1	-1	4		0	0						Untertest4.avi	0	880	547	72	111				0	Content		-72	-111	20036545	2857731900
20053	09:07:59.142	00:00:20.053	1203	-1024	-768	-1	-1	-1	-1	4	-1024	-768	-1	-1	-1	-1	4		0	0						Untertest4.avi	0	880	547	72	111				0	Content		-72	-111	20053209	2857748564
20070	09:07:59.159	00:00:20.069	1204	-1024	-768	-1	-1	-1	-1	4	-1024	-768	-1	-1	-1	-1	4		0	0						Untertest4.avi	0	880	547	72	111				0	Content		-72	-111	20069877	2857765232
20086	09:07:59.175	00:00:20.086	1205	-1024	-768	-1	-1	-1	-1	4	-1024	-768	-1	-1	-1	-1	4		0	0						Untertest4.avi	0	880	547	72	111				0	Content		-72	-111	20086437	2857781792
20103	09:07:59.192	00:00:20.103	1206	-1024	-768	-1	-1	-1	-1	4	-1024	-768	-1	-1	-1	-1	4		0	0						Untertest4.avi	0	880	547	72	111				0	Content		-72	-111	20103105	2857798460
20120	09:07:59.209	00:00:20.119	1207	-1024	-768	-1	-1	-1	-1	4	-1024	-768	-1	-1	-1	-1	4		0	0						Untertest4.avi	0	880	547	72	111				0	Content		-72	-111	20119625	2857814980
20136	09:07:59.225	00:00:20.136	1208	-1024	-768	-1	-1	-1	-1	4	-1024	-768	-1	-1	-1	-1	4		0	0						Untertest4.avi	0	880	547	72	111				0	Content		-72	-111	20136311	2857831666
20153	09:07:59.242	00:00:20.152	1209	-1024	-768	-1	-1	-1	-1	4	-1024	-768	-1	-1	-1	-1	4		0	0						Untertest4.avi	0	880	547	72	111				0	Content		-72	-111	20152978	2857848333
20170	09:07:59.259	00:00:20.169	1210	-1024	-768	-1	-1	-1	-1	4	-1024	-768	-1	-1	-1	-1	4		0	0						Untertest4.avi	0	880	547	72	111				0	Content		-72	-111	20169673	2857865028
20186	09:07:59.275	00:00:20.186	1211	-1024	-768	-1	-1	-1	-1	4	-1024	-768	-1	-1	-1	-1	4		0	0						Untertest4.avi	0	880	547	72	111				0	Content		-72	-111	20186341	2857881696
20203	09:07:59.292	00:00:20.202	1212	-1024	-768	-1	-1	-1	-1	4	-1024	-768	-1	-1	-1	-1	4		0	0						Untertest4.avi	0	880	547	72	111				0	Content		-72	-111	20202915	2857898270
20220	09:07:59.309	00:00:20.219	1213	-1024	-768	-1	-1	-1	-1	4	-1024	-768	-1	-1	-1	-1	4		0	0						Untertest4.avi	0	880	547	72	111				0	Content		-72	-111	20219583	2857914938
20236	09:07:59.325	00:00:20.236	1214	-1021,921	650,1595	0,4897043	0,7609333	467,376	4,397802	0	-1024	-768	-1	-1	-1	-1	4	30	-1022	650						Untertest4.avi	0	880	547	72	111	-1153	569	150	0	Content		-1094	539	20236237	2857931592
20253	09:07:59.342	00:00:20.252	1215	-1024	-768	-1	-1	-1	-1	4	-1024	-768	-1	-1	-1	-1	4	30	0	0						Untertest4.avi	0	880	547	72	111	-1153	569	150	0	Content		-72	-111	20252894	2857948249
20270	09:07:59.359	00:00:20.269	1216	-1024	-768	-1	-1	-1	-1	4	-1024	-768	-1	-1	-1	-1	4	30	0	0						Untertest4.avi	0	880	547	72	111	-1153	569	150	0	Content		-72	-111	20269561	2857964916
20286	09:07:59.375	00:00:20.286	1217	-1024	-768	-1	-1	-1	-1	4	-1024	-768	-1	-1	-1	-1	4	30	0	0						Untertest4.avi	0	880	547	72	111	-1153	569	150	0	Content		-72	-111	20286183	2857981538
20303	09:07:59.392	00:00:20.302	1218	-1024	-768	-1	-1	-1	-1	4	-1024	-768	-1	-1	-1	-1	4	30	0	0						Untertest4.avi	0	880	547	72	111	-1153	569	150	0	Content		-72	-111	20302851	2857998206
20320	09:07:59.409	00:00:20.319	1219	-1200,966	688,8325	0,4797398	0,7608613	535,5499	5,068168	0	-961,6383	697,2178	0,3182479	0,7327435	473,6511	4,407857	0	30	-1081	693						Untertest4.avi	0	880	547	72	111	-1153	569	150	0	Content		-1153	582	20319559	2858014914
20336	09:07:59.425	00:00:20.336	1220	-1024	-768	-1	-1	-1	-1	4	-1024	-768	-1	-1	-1	-1	4	30	0	0						Untertest4.avi	0	880	547	72	111	-1153	569	150	0	Content		-72	-111	20336240	2858031595
20353	09:07:59.442	00:00:20.352	1221	-1024	-768	-1	-1	-1	-1	4	-1024	-768	-1	-1	-1	-1	4	30	0	0						Untertest4.avi	0	880	547	72	111	-1153	569	150	0	Content		-72	-111	20352907	2858048262
20370	09:07:59.459	00:00:20.369	1222	-1192,859	699,1448	0,4832554	0,7604694	535,115	5,060298	0	-1427,532	659,652	0,3313634	0,7314248	539,5121	4,978652	0	30	-1310	679						Untertest4.avi	0	880	547	72	111	-1153	569	150	0	Content		-1382	568	20369556	2858064911
20386	09:07:59.475	00:00:20.386	1223	-1205,439	693,289	0,4845316	0,7605683	534,7537	5,092974	0	-1407,347	669,4752	0,3327634	0,7310429	539,4744	5,010534	0	31	-1306	681						Untertest4.avi	0	880	547	72	111	-1311	579	117	0	Content		-1378	570	20386179	2858081534
20403	09:07:59.492	00:00:20.403	1224	-1244,813	685,5143	0,4857224	0,7607126	534,3145	5,093976	0	-999,0726	699,5461	0,3255492	0,7305011	480,2498	4,506614	0	31	-1122	693						Untertest4.avi	0	880	547	72	111	-1311	579	117	0	Content		-1194	582	20403124	2858098479
20420	09:07:59.509	00:00:20.419	1225	-1211,142	695,565	0,4873386	0,7609854	534,3509	5,079028	0	-1421,827	691,1707	0,3357072	0,7302024	539,6069	5,043129	0	31	-1316	693						Untertest4.avi	0	880	547	72	111	-1311	579	117	0	Content		-1388	582	20419804	2858115159
20436	09:07:59.525	00:00:20.436	1226	-1212,602	691,7797	0,4888519	0,7612151	534,1603	5,075992	0	-1427,864	681,1871	0,3373153	0,7297327	539,6924	5,05624	0	31	-1320	686						Untertest4.avi	0	880	547	72	111	-1311	579	117	0	Content		-1392	575	20436179	2858131534
20453	09:07:59.542	00:00:20.452	1227	-1196,645	681,7042	0,4904702	0,7617494	533,6488	5,073354	0	-1393,757	685,833	0,3390468	0,729258	539,8496	5,101324	0	31	-1295	684						Untertest4.avi	0	880	547	72	111	-1311	579	117	0	Content		-1367	573	20452803	2858148158
20469	09:07:59.558	00:00:20.469	1228	-1079,457	694,0122	0,4926971	0,7623037	533,9883	5,020384	0	-1279,421	699,8259	0,3413758	0,7288535	539,8171	5,060915	0	31	-1179	697						Untertest4.avi	0	880	547	72	111	-1311	579	117	0	Content		-1251	586	20469428	2858164783
20486	09:07:59.575	00:00:20.486	1229	-1086,843	701,4573	0,4944929	0,7630197	533,7744	5,053886	0	-1280,702	703,554	0,3433776	0,7283546	539,8866	5,067288	0	31	-1184	703						Untertest4.avi	0	880	547	72	111	-1311	579	117	0	Content		-1256	592	20486177	2858181532
20503	09:07:59.592	00:00:20.502	1230	-1076,101	690,7986	0,4963651	0,7640898	533,4335	5,027726	0	-1273,339	685,5844	0,3455112	0,7278672	540,0254	5,060837	0	32	-1175	688						Untertest4.avi	0	880	547	72	111	-1247	584	233	0	Content		-1247	577	20502804	2858198159
20519	09:07:59.608	00:00:20.519	1231	-1074,833	698,9476	0,4983955	0,7651082	533,2204	5,051615	0	-1272,129	695,8552	0,3477473	0,7273849	539,9729	5,063252	0	32	-1173	697						Untertest4.avi	0	880	547	72	111	-1247	584	233	0	Content		-1245	586	20519427	2858214782
20536	09:07:59.625	00:00:20.536	1232	-1072,486	688,8332	0,5004681	0,7663809	532,9004	5,067461	0	-1286,311	680,0673	0,3500853	0,7268659	539,8983	5,045757	0	32	-1179	684						Untertest4.avi	0	880	547	72	111	-1247	584	233	0	Content		-1251	573	20536176	2858231531
20553	09:07:59.642	00:00:20.552	1233	-1075,543	698,6362	0,5027169	0,7676423	532,3964	5,046447	0	-1293,74	685,9169	0,3526484	0,7261408	540,1323	5,046931	0	32	-1185	692						Untertest4.avi	0	880	547	72	111	-1247	584	233	0	Content		-1257	581	20552802	2858248157
20569	09:07:59.658	00:00:20.569	1234	-1125,121	682,8712	0,5049784	0,7692212	532,3964	5,093165	0	-1250,666	687,5004	0,3553776	0,7253284	539,9198	5,039904	0	32	-1188	685						Untertest4.avi	0	880	547	72	111	-1247	584	233	0	Content		-1260	574	20569426	2858264781
20586	09:07:59.675	00:00:20.586	1235	-1118,6	693,408	0,507412	0,770316	532,3964	5,058939	0	-1262,976	688,8752	0,358213	0,7242022	540,3427	5,070765	0	32	-1191	691						Untertest4.avi	0	880	547	72	111	-1247	584	233	0	Content		-1263	580	20586050	2858281405
20603	09:07:59.692	00:00:20.602	1236	-1073,904	696,3451	0,5099539	0,7711646	531,8905	5,067364	0	-1286,989	696,7291	0,3611296	0,7230476	540,1282	5,055477	0	32	-1180	697						Untertest4.avi	0	880	547	72	111	-1247	584	233	0	Content		-1252	586	20602799	2858298154
20619	09:07:59.708	00:00:20.619	1237	-1073,773	696,3597	0,5124937	0,7723479	531,6493	5,038299	0	-1296,201	685,5613	0,3641478	0,721689	540,4811	5,026199	0	32	-1185	691						Untertest4.avi	0	880	547	72	111	-1247	584	233	0	Content		-1257	580	20619425	2858314780
20636	09:07:59.725	00:00:20.636	1238	-1085,492	701,9344	0,5151685	0,7734745	531,343	5,04684	0	-1311,05	688,5649	0,3672436	0,7205099	539,6584	5,06947	0	32	-1198	695						Untertest4.avi	0	880	547	72	111	-1247	584	233	0	Content		-1270	584	20636048	2858331403
20653	09:07:59.742	00:00:20.652	1239	-1077,994	693,7327	0,5179397	0,7747459	531,0685	5,057227	0	-1270,229	689,8916	0,3705519	0,7193564	540,1031	5,05534	0	32	-1174	692						Untertest4.avi	0	880	547	72	111	-1247	584	233	0	Content		-1246	581	20652800	2858348155
20669	09:07:59.758	00:00:20.669	1240	-1072,765	697,8472	0,5207745	0,7759453	530,8539	5,034328	0	-1265,619	693,1877	0,3737762	0,7182992	539,9601	5,067605	0	32	-1169	696						Untertest4.avi	0	880	547	72	111	-1247	584	233	0	Content		-1241	585	20669423	2858364778
20686	09:07:59.775	00:00:20.686	1241	-1066,791	702,0917	0,5235922	0,7773197	530,5216	5,008701	0	-1280,205	696,9548	0,3770765	0,7172797	540,0306	5,046341	0	32	-1173	700						Untertest4.avi	0	880	547	72	111	-1247	584	233	0	Content		-1245	589	20686051	2858381406
20703	09:07:59.792	00:00:20.702	1242	-1069,607	701,5644	0,5264199	0,7786711	530,2577	5,005145	0	-1268,255	692,4113	0,3802903	0,7164117	539,6978	5,031995	0	32	-1169	697						Untertest4.avi	0	880	547	72	111	-1247	584	233	0	Content		-1241	586	20702689	2858398044
20719	09:07:59.808	00:00:20.719	1243	-1002,516	738,9075	0,5286745	0,7803003	530,0104	4,999108	0	-1191,047	704,9953	0,3831145	0,7159512	539,6107	5,014275	0	32	-1097	722						Untertest4.avi	0	880	547	72	111	-1247	584	233	0	Content		-1169	611	20719428	2858414783
20736	09:07:59.825	00:00:20.736	1244	-785,7963	789,8317	0,5294998	0,7821293	529,7109	4,983704	0	-981,3133	783,3435	0,385029	0,7156335	539,5508	4,982951	0	33	-884	787						Untertest4.avi	0	880	547	72	111	-718	746	383	0	Content		-956	676	20736052	2858431407
20753	09:07:59.842	00:00:20.752	1245	-577,8284	838,2996	0,5300448	0,7837796	529,5017	5,008862	0	-721,402	830,5084	0,3868856	0,7156203	539,2704	4,998054	0	33	-650	834						Untertest4.avi	0	880	547	72	111	-718	746	383	0	Content		-722	723	20752672	2858448027
20769	09:07:59.858	00:00:20.769	1246	-492,2045	848,5287	0,5315661	0,7851123	529,074	4,986553	0	-659,7769	873,2671	0,3889913	0,7153769	539,4985	5,022607	0	33	-576	861						Untertest4.avi	0	880	547	72	111	-718	746	383	0	Content		-648	750	20769294	2858464649
20786	09:07:59.875	00:00:20.786	1247	-551,4595	847,6279	0,5331976	0,7859282	528,8658	4,97035	0	-750,1263	860,4276	0,3905744	0,7149571	539,2209	4,999182	0	33	-651	854						Untertest4.avi	0	880	547	72	111	-718	746	383	0	Content		-723	743	20786047	2858481402
20803	09:07:59.892	00:00:20.802	1248	-538,5019	847,9033	0,5351357	0,7867239	528,5504	4,936367	0	-752,6987	860,969	0,3925687	0,7145343	539,1989	4,984502	0	33	-646	854						Untertest4.avi	0	880	547	72	111	-718	746	383	0	Content		-718	743	20802671	2858498026
20819	09:07:59.908	00:00:20.819	1249	-551,6996	848,6186	0,5368147	0,7875034	528,2554	4,933755	0	-747,9141	864,6341	0,394353	0,7142574	539,2734	4,996298	0	33	-650	857						Untertest4.avi	0	880	547	72	111	-718	746	383	0	Content		-722	746	20819296	2858514651
20836	09:07:59.925	00:00:20.836	1250	-541,9019	849,1145	0,5384311	0,7884061	527,9418	4,914844	0	-749,347	870,8135	0,3960924	0,7141789	539,1682	4,939334	0	33	-646	860						Untertest4.avi	0	880	547	72	111	-718	746	383	0	Content		-718	749	20836047	2858531402
20853	09:07:59.942	00:00:20.852	1251	-538,8806	849,3598	0,539875	0,7893689	527,7851	4,923348	0	-765,1777	869,531	0,3976845	0,7142633	538,9449	4,936497	0	33	-652	859						Untertest4.avi	0	880	547	72	111	-718	746	383	0	Content		-724	748	20852670	2858548025
20869	09:07:59.958	00:00:20.869	1252	-543,8568	851,9708	0,5412837	0,7905951	527,5616	4,877255	0	-754,4763	856,364	0,3993495	0,7144277	538,8785	4,934315	0	33	-649	854						Untertest4.avi	0	880	547	72	111	-718	746	383	0	Content		-721	743	20869296	2858564651
20886	09:07:59.975	00:00:20.885	1253	-550,389	853,8721	0,5427412	0,7919612	527,2267	4,902575	0	-752,3844	871,5415	0,4011345	0,7145718	538,9719	4,882366	0	33	-651	863						Untertest4.avi	0	880	547	72	111	-718	746	383	0	Content		-723	752	20885920	2858581275
20903	09:07:59.992	00:00:20.902	1254	-535,1983	852,5183	0,5442924	0,7934707	526,8435	4,887435	0	-765,0644	859,2268	0,4029529	0,7147133	538,7479	4,891615	0	33	-650	856						Untertest4.avi	0	880	547	72	111	-718	746	383	0	Content		-722	745	20902669	2858598024
20919	09:08:00.008	00:00:20.919	1255	-540,9518	849,7566	0,545889	0,7949388	526,5886	4,899978	0	-765,0666	864,4425	0,4048645	0,714686	539,0508	4,876401	0	33	-653	857						Untertest4.avi	0	880	547	72	111	-718	746	383	0	Content		-725	746	20919296	2858614651
20936	09:08:00.025	00:00:20.935	1256	-537,7015	847,2131	0,5475537	0,796396	526,3149	4,8673	0	-759,5099	877,6976	0,4069948	0,714571	538,9349	4,884524	0	33	-649	862						Untertest4.avi	0	880	547	72	111	-718	746	383	0	Content		-721	751	20935918	2858631273
20953	09:08:00.042	00:00:20.952	1257	-547,0523	850,6595	0,5491894	0,7976248	526,2011	4,863526	0	-755,8065	860,8203	0,4090615	0,7144604	538,8507	4,885488	0	33	-651	856						Untertest4.avi	0	880	547	72	111	-718	746	383	0	Content		-723	745	20952668	2858648023
20969	09:08:00.058	00:00:20.969	1258	-529,9103	853,047	0,5507953	0,7988364	525,9385	4,848851	0	-748,0836	866,2939	0,4111	0,7142026	538,8317	4,844355	0	33	-639	860						Untertest4.avi	0	880	547	72	111	-718	746	383	0	Content		-711	749	20969293	2858664648
20986	09:08:00.075	00:00:20.985	1259	-529,5771	848,3098	0,5522316	0,7997845	525,7872	4,843135	0	-749,8409	861,7218	0,4129425	0,7139339	538,9956	4,846429	0	33	-640	855						Untertest4.avi	0	880	547	72	111	-718	746	383	0	Content		-712	744	20985917	2858681272
21003	09:08:00.092	00:00:21.002	1260	-536,2982	854,2582	0,5535033	0,8005101	525,7086	4,840899	0	-737,3354	865,7825	0,4146148	0,71368	539,0139	4,859729	0	33	-637	860						Untertest4.avi	0	880	547	72	111	-718	746	383	0	Content		-709	749	21002541	2858697896
21019	09:08:00.108	00:00:21.019	1261	-534,3767	845,0988	0,5546345	0,801008	525,6573	4,845585	0	-754,2646	862,4006	0,4160966	0,7133311	539,1668	4,857546	0	33	-644	854						Untertest4.avi	0	880	547	72	111	-718	746	383	0	Content		-716	743	21019292	2858714647
21036	09:08:00.125	00:00:21.035	1262	-535,3632	853,301	0,555634	0,8013758	525,4539	4,836393	0	-751,7943	867,0094	0,4173943	0,7128984	539,3743	4,827928	0	33	-644	860						Untertest4.avi	0	880	547	72	111	-718	746	383	0	Content		-716	749	21035914	2858731269
21053	09:08:00.142	00:00:21.052	1263	-537,5994	849,3306	0,556527	0,8016002	525,3531	4,834424	0	-749,4952	873,0115	0,4185743	0,7125282	539,4112	4,867717	0	33	-644	861						Untertest4.avi	0	880	547	72	111	-718	746	383	0	Content		-716	750	21052540	2858747895
21069	09:08:00.158	00:00:21.069	1264	-542,5947	853,4053	0,5573303	0,8018063	525,2585	4,810972	0	-741,8198	863,312	0,4197001	0,7121352	539,5165	4,820118	0	33	-642	858						Untertest4.avi	0	880	547	72	111	-718	746	383	0	Content		-714	747	21069165	2858764520
21086	09:08:00.175	00:00:21.085	1265	-531,2605	842,8713	0,5581582	0,8020904	525,2133	4,817904	0	-755,9841	865,5446	0,420711	0,7119024	539,5109	4,827766	0	33	-644	854						Untertest4.avi	0	880	547	72	111	-718	746	383	0	Content		-716	743	21085914	2858781269
21103	09:08:00.192	00:00:21.102	1266	-536,7503	850,4504	0,5589079	0,8023372	525,1055	4,815071	0	-741,0895	869,4194	0,4216818	0,7115976	539,6626	4,858738	0	33	-639	860						Untertest4.avi	0	880	547	72	111	-718	746	383	0	Content		-711	749	21102538	2858797893
21119	09:08:00.208	00:00:21.119	1267	-1024	-768	-1	-1	-1	-1	4	-1024	-768	-1	-1	-1	-1	4		0	0						Untertest4.avi	0	880	547	72	111				0	Content		-72	-111	21119167	2858814522
21136	09:08:00.225	00:00:21.135	1268	-1024	-768	-1	-1	-1	-1	4	-1024	-768	-1	-1	-1	-1	4		0	0						Untertest4.avi	0	880	547	72	111				0	Content		-72	-111	21135786	2858831141
21153	09:08:00.242	00:00:21.152	1269	-1024	-768	-1	-1	-1	-1	4	-1024	-768	-1	-1	-1	-1	4		0	0						Untertest4.avi	0	880	547	72	111				0	Content		-72	-111	21152538	2858847893
21169	09:08:00.258	00:00:21.169	1270	-1024	-768	-1	-1	-1	-1	4	-1024	-768	-1	-1	-1	-1	4		0	0						Untertest4.avi	0	880	547	72	111				0	Content		-72	-111	21169164	2858864519
21186	09:08:00.275	00:00:21.185	1271	-1024	-768	-1	-1	-1	-1	4	-1024	-768	-1	-1	-1	-1	4		0	0						Untertest4.avi	0	880	547	72	111				0	Content		-72	-111	21185904	2858881259
21203	09:08:00.292	00:00:21.202	1272	-1024	-768	-1	-1	-1	-1	4	-1024	-768	-1	-1	-1	-1	4		0	0						Untertest4.avi	0	880	547	72	111				0	Content		-72	-111	21202607	2858897962
21219	09:08:00.308	00:00:21.219	1273	-1024	-768	-1	-1	-1	-1	4	-1024	-768	-1	-1	-1	-1	4		0	0						Untertest4.avi	0	880	547	72	111				0	Content		-72	-111	21219356	2858914711
21236	09:08:00.325	00:00:21.235	1274	-1024	-768	-1	-1	-1	-1	4	-1024	-768	-1	-1	-1	-1	4		0	0						Untertest4.avi	0	880	547	72	111				0	Content		-72	-111	21235785	2858931140
21252	09:08:00.341	00:00:21.252	1275	-1024	-768	-1	-1	-1	-1	4	-1024	-768	-1	-1	-1	-1	4		0	0						Untertest4.avi	0	880	547	72	111				0	Content		-72	-111	21252340	2858947695
21269	09:08:00.358	00:00:21.269	1276	-1024	-768	-1	-1	-1	-1	4	-1024	-768	-1	-1	-1	-1	4		0	0						Untertest4.avi	0	880	547	72	111				0	Content		-72	-111	21269007	2858964362
21286	09:08:00.375	00:00:21.285	1277	-1024	-768	-1	-1	-1	-1	4	-1024	-768	-1	-1	-1	-1	4		0	0						Untertest4.avi	0	880	547	72	111				0	Content		-72	-111	21285531	2858980886
21303	09:08:00.392	00:00:21.302	1278	-1024	-768	-1	-1	-1	-1	4	-1024	-768	-1	-1	-1	-1	4		0	0						Untertest4.avi	0	880	547	72	111				0	Content		-72	-111	21302729	2858998084
21319	09:08:00.408	00:00:21.319	1279	-1024	-768	-1	-1	-1	-1	4	-1024	-768	-1	-1	-1	-1	4		0	0						Untertest4.avi	0	880	547	72	111				0	Content		-72	-111	21319400	2859014755
21336	09:08:00.425	00:00:21.336	1280	-1024	-768	-1	-1	-1	-1	4	-1024	-768	-1	-1	-1	-1	4		0	0						Untertest4.avi	0	880	547	72	111				0	Content		-72	-111	21336150	2859031505
21352	09:08:00.441	00:00:21.352	1281	-1024	-768	-1	-1	-1	-1	4	-1024	-768	-1	-1	-1	-1	4		0	0						Untertest4.avi	0	880	547	72	111				0	Content		-72	-111	21352026	2859047381
21369	09:08:00.458	00:00:21.368	1282	-1024	-768	-1	-1	-1	-1	4	-1024	-768	-1	-1	-1	-1	4		0	0						Untertest4.avi	0	880	547	72	111				0	Content		-72	-111	21368772	2859064127
21385	09:08:00.474	00:00:21.385	1283	-1024	-768	-1	-1	-1	-1	4	-1024	-768	-1	-1	-1	-1	4		0	0						Untertest4.avi	0	880	547	72	111				0	Content		-72	-111	21385394	2859080749
21403	09:08:00.492	00:00:21.402	1284	-1024	-768	-1	-1	-1	-1	4	-1024	-768	-1	-1	-1	-1	4		0	0						Untertest4.avi	0	880	547	72	111				0	Content		-72	-111	21402768	2859098123
21418	09:08:00.507	00:00:21.418	1285	-1024	-768	-1	-1	-1	-1	4	-1024	-768	-1	-1	-1	-1	4		0	0						Untertest4.avi	0	880	547	72	111				0	Content		-72	-111	21418140	2859113495
21435	09:08:00.524	00:00:21.434	1286	-1024	-768	-1	-1	-1	-1	4	-1024	-768	-1	-1	-1	-1	4		0	0						Untertest4.avi	0	880	547	72	111				0	Content		-72	-111	21434764	2859130119
21452	09:08:00.541	00:00:21.451	1287	-1024	-768	-1	-1	-1	-1	4	-1024	-768	-1	-1	-1	-1	4		0	0						Untertest4.avi	0	880	547	72	111				0	Content		-72	-111	21451833	2859147188
21469	09:08:00.558	00:00:21.469	1288	-1024	-768	-1	-1	-1	-1	4	-1024	-768	-1	-1	-1	-1	4		0	0						Untertest4.avi	0	880	547	72	111				0	Content		-72	-111	21469208	2859164563
21486	09:08:00.575	00:00:21.486	1289	-1024	-768	-1	-1	-1	-1	4	-1024	-768	-1	-1	-1	-1	4		0	0						Untertest4.avi	0	880	547	72	111				0	Content		-72	-111	21486454	2859181809
21501	09:08:00.590	00:00:21.501	1290	-1024	-768	-1	-1	-1	-1	4	-1024	-768	-1	-1	-1	-1	4		0	0						Untertest4.avi	0	880	547	72	111				0	Content		-72	-111	21501382	2859196737
21518	09:08:00.607	00:00:21.518	1291	-1024	-768	-1	-1	-1	-1	4	-1024	-768	-1	-1	-1	-1	4		0	0						Untertest4.avi	0	880	547	72	111				0	Content		-72	-111	21518008	2859213363
21535	09:08:00.624	00:00:21.534	1292	-1024	-768	-1	-1	-1	-1	4	-1024	-768	-1	-1	-1	-1	4		0	0						Untertest4.avi	0	880	547	72	111				0	Content		-72	-111	21534755	2859230110
21551	09:08:00.640	00:00:21.551	1293	-1024	-768	-1	-1	-1	-1	4	-1024	-768	-1	-1	-1	-1	4		0	0						Untertest4.avi	0	880	547	72	111				0	Content		-72	-111	21551375	2859246730
21568	09:08:00.657	00:00:21.567	1294	-1024	-768	-1	-1	-1	-1	4	-1024	-768	-1	-1	-1	-1	4		0	0						Untertest4.avi	0	880	547	72	111				0	Content		-72	-111	21567997	2859263352
21585	09:08:00.674	00:00:21.584	1295	-1024	-768	-1	-1	-1	-1	4	-1024	-768	-1	-1	-1	-1	4		0	0						Untertest4.avi	0	880	547	72	111				0	Content		-72	-111	21584623	2859279978
21602	09:08:00.691	00:00:21.601	1296	-1024	-768	-1	-1	-1	-1	4	-1024	-768	-1	-1	-1	-1	4		0	0						Untertest4.avi	0	880	547	72	111				0	Content		-72	-111	21601815	2859297170
21619	09:08:00.708	00:00:21.619	1297	-1024	-768	-1	-1	-1	-1	4	-1024	-768	-1	-1	-1	-1	4		0	0						Untertest4.avi	0	880	547	72	111				0	Content		-72	-111	21619190	2859314545
21636	09:08:00.725	00:00:21.636	1298	-1024	-768	-1	-1	-1	-1	4	-1024	-768	-1	-1	-1	-1	4		0	0						Untertest4.avi	0	880	547	72	111				0	Content		-72	-111	21636435	2859331790
21651	09:08:00.740	00:00:21.651	1299	-1024	-768	-1	-1	-1	-1	4	-1024	-768	-1	-1	-1	-1	4		0	0						Untertest4.avi	0	880	547	72	111				0	Content		-72	-111	21651241	2859346596
21668	09:08:00.757	00:00:21.667	1300	-1024	-768	-1	-1	-1	-1	4	-1024	-768	-1	-1	-1	-1	4		0	0						Untertest4.avi	0	880	547	72	111				0	Content		-72	-111	21667989	2859363344
21685	09:08:00.774	00:00:21.684	1301	-1024	-768	-1	-1	-1	-1	4	-1024	-768	-1	-1	-1	-1	4		0	0						Untertest4.avi	0	880	547	72	111				0	Content		-72	-111	21684610	2859379965
21701	09:08:00.790	00:00:21.701	1302	-1024	-768	-1	-1	-1	-1	4	-1024	-768	-1	-1	-1	-1	4		0	0						Untertest4.avi	0	880	547	72	111				0	Content		-72	-111	21701236	2859396591
21718	09:08:00.807	00:00:21.717	1303	-1024	-768	-1	-1	-1	-1	4	-1024	-768	-1	-1	-1	-1	4		0	0						Untertest4.avi	0	880	547	72	111				0	Content		-72	-111	21717859	2859413214
21734	09:08:00.823	00:00:21.734	1304	-1024	-768	-1	-1	-1	-1	4	-1024	-768	-1	-1	-1	-1	4		0	0						Untertest4.avi	0	880	547	72	111				0	Content		-72	-111	21734481	2859429836
21752	09:08:00.841	00:00:21.751	1305	-1024	-768	-1	-1	-1	-1	4	-1024	-768	-1	-1	-1	-1	4		0	0						Untertest4.avi	0	880	547	72	111				0	Content		-72	-111	21751676	2859447031
21769	09:08:00.858	00:00:21.769	1306	-1024	-768	-1	-1	-1	-1	4	-1024	-768	-1	-1	-1	-1	4		0	0						Untertest4.avi	0	880	547	72	111				0	Content		-72	-111	21769050	2859464405
21786	09:08:00.875	00:00:21.786	1307	-1024	-768	-1	-1	-1	-1	4	-1024	-768	-1	-1	-1	-1	4		0	0						Untertest4.avi	0	880	547	72	111				0	Content		-72	-111	21786298	2859481653
21801	09:08:00.890	00:00:21.801	1308	-1024	-768	-1	-1	-1	-1	4	-1024	-768	-1	-1	-1	-1	4		0	0						Untertest4.avi	0	880	547	72	111				0	Content		-72	-111	21801218	2859496573
21819	09:08:00.908	00:00:21.819	1309	-763,1121	602,2783	0,5699162	0,8036806	524,4481	5,226836	3	-797,8986	596,8624	0,5696972	0,8037109	524,4481	5,234149	1	34	-798	597						Untertest4.avi	0	880	547	72	111	-866	482	383	0	Content		-870	486	21819167	2859514522
21836	09:08:00.925	00:00:21.835	1310	-785,1967	594,9601	0,5693527	0,8028342	524,5349	5,216379	3	-806,7771	590,7336	0,5692114	0,8028688	524,5349	5,222024	1	34	-807	591						Untertest4.avi	0	880	547	72	111	-866	482	383	0	Content		-879	480	21835607	2859530962
21852	09:08:00.941	00:00:21.852	1311	-718,5	603,6276	0,5692306	0,8021067	524,6821	5,217265	3	-718,8034	603,8668	0,5692317	0,8021066	524,6821	5,21738	1	34	-719	604						Untertest4.avi	0	880	547	72	111	-866	482	383	0	Content		-791	493	21852345	2859547700
21869	09:08:00.958	00:00:21.868	1312	-587,7578	634,9833	0,5660749	0,8013933	460,4444	4,645651	3	-807,762	595,2072	0,5680628	0,801272	524,8454	5,256597	1	34	-808	595						Untertest4.avi	0	880	547	72	111	-866	482	383	0	Content		-880	484	21868718	2859564073
21886	09:08:00.975	00:00:21.885	1313	-586,9698	634,4841	0,5655139	0,8007281	462,8876	4,678131	3	-795,3277	596,4164	0,5674099	0,8006158	524,9481	5,267274	1	34	-795	596						Untertest4.avi	0	880	547	72	111	-866	482	383	0	Content		-867	485	21885785	2859581140
21902	09:08:00.991	00:00:21.902	1314	-585,3609	633,8885	0,564799	0,8001314	463,6759	4,688701	3	-790,6702	596,287	0,5666491	0,8000171	525,1429	5,272345	1	34	-791	596						Untertest4.avi	0	880	547	72	111	-866	482	383	0	Content		-863	485	21902409	2859597764
21919	09:08:01.008	00:00:21.919	1315	-584,1853	635,0087	0,5639941	0,7995522	463,8106	4,699108	3	-789,9303	596,5851	0,5658185	0,7994557	525,2929	5,284282	1	34	-790	597						Untertest4.avi	0	880	547	72	111	-866	482	383	0	Content		-862	486	21919035	2859614390
21935	09:08:01.024	00:00:21.935	1316	-599,0995	633,4948	0,5630884	0,7989204	464,3016	4,705149	3	-802,5728	594,2836	0,5649031	0,7988437	525,3184	5,285625	1	34	-803	594						Untertest4.avi	0	880	547	72	111	-866	482	383	0	Content		-875	483	21935337	2859630692
21952	09:08:01.041	00:00:21.951	1317	-589,3881	632,9437	0,5621604	0,7981903	465,2123	4,711641	3	-791,5327	595,9807	0,5638946	0,7980791	525,5341	5,285542	1	34	-792	596						Untertest4.avi	0	880	547	72	111	-866	482	383	0	Content		-864	485	21951965	2859647320
21969	09:08:01.058	00:00:21.968	1318	-578,6268	634,1482	0,560946	0,7974361	461,3044	4,682021	3	-793,8455	593,2964	0,5627708	0,7973351	525,5244	5,294228	1	34	-794	593						Untertest4.avi	0	880	547	72	111	-866	482	383	0	Content		-866	482	21968710	2859664065
21986	09:08:01.075	00:00:21.985	1319	-593,7399	628,3104	0,5598491	0,7966042	464,016	4,722013	3	-803,0761	586,6485	0,5615661	0,7965209	525,8019	5,312942	1	34	-803	587						Untertest4.avi	0	880	547	72	111	-866	482	383	0	Content		-875	476	21985529	2859680884
22002	09:08:01.091	00:00:22.002	1320	-589,7402	632,7156	0,5585985	0,7957643	463,6658	4,733474	3	-798,7334	593,3459	0,5602987	0,795665	525,8811	5,32989	1	34	-799	593						Untertest4.avi	0	880	547	72	111	-866	482	383	0	Content		-871	482	22002279	2859697634
22019	09:08:01.108	00:00:22.018	1321	-593,8528	630,8341	0,5574031	0,7949217	466,3165	4,749734	3	-793,9494	593,7614	0,5589886	0,7948143	526,0227	5,320839	1	34	-794	594						Untertest4.avi	0	880	547	72	111	-866	482	383	0	Content		-866	483	22018901	2859714256
22035	09:08:01.124	00:00:22.035	1322	-587,7184	630,6129	0,5560723	0,7940446	466,3351	4,759649	3	-784,4554	592,3713	0,5576297	0,7939565	526,0971	5,331797	1	34	-784	592						Untertest4.avi	0	880	547	72	111	-866	482	383	0	Content		-856	481	22035330	2859730685
22052	09:08:01.141	00:00:22.051	1323	-584,0858	633,6608	0,5547562	0,7930632	465,0182	4,754689	3	-788,6515	596,3279	0,5563105	0,7929496	526,444	5,344072	1	34	-789	596						Untertest4.avi	0	880	547	72	111	-866	482	383	0	Content		-861	485	22051954	2859747309
22069	09:08:01.158	00:00:22.068	1324	-578,807	633,6086	0,5535251	0,7920377	465,3225	4,771466	3	-780,7058	596,5273	0,555038	0,7919253	526,5451	5,360205	1	34	-781	597						Untertest4.avi	0	880	547	72	111	-866	482	383	0	Content		-853	486	22068593	2859763948
22086	09:08:01.175	00:00:22.085	1325	-581,3596	625,771	0,5523112	0,7909971	465,0271	4,758317	3	-782,9779	584,9277	0,5538161	0,7909015	526,64	5,349474	1	34	-783	585						Untertest4.avi	0	880	547	72	111	-866	482	383	0	Content		-855	474	22085520	2859780875
22102	09:08:01.191	00:00:22.101	1326	-587,9598	625,8672	0,5511944	0,7900132	466,1059	4,77109	3	-788,9281	585,3518	0,55264	0,7899258	526,9083	5,354993	1	34	-789	585						Untertest4.avi	0	880	547	72	111	-866	482	383	0	Content		-861	474	22101823	2859797178
22119	09:08:01.208	00:00:22.118	1327	-578,129	632,3111	0,5500247	0,7890317	463,1035	4,75007	3	-790,8765	591,1563	0,5515071	0,7889363	527,0634	5,365518	1	34	-791	591						Untertest4.avi	0	880	547	72	111	-866	482	383	0	Content		-863	480	22118583	2859813938
22135	09:08:01.224	00:00:22.135	1328	-813,4942	586,9417	0,5501511	0,7879363	527,272	5,38031	3	-781,125	590,5586	0,5503435	0,7879412	527,272	5,374139	1	34	-781	591						Untertest4.avi	0	880	547	72	111	-866	482	383	0	Content		-853	480	22135198	2859830553
22152	09:08:01.241	00:00:22.152	1329	-593,3232	631,922	0,5478048	0,7870713	467,6218	4,792653	3	-794,2418	594,9025	0,549119	0,7869704	527,5815	5,369502	1	34	-794	595						Untertest4.avi	0	880	547	72	111	-866	482	383	0	Content		-866	484	22152195	2859847550
22169	09:08:01.258	00:00:22.168	1330	-592,2525	626,987	0,5464914	0,7860689	466,8391	4,784893	3	-796,0353	587,6786	0,5477899	0,7859666	527,6069	5,369584	1	34	-796	588						Untertest4.avi	0	880	547	72	111	-866	482	383	0	Content		-868	477	22168821	2859864176
22185	09:08:01.274	00:00:22.185	1331	-738,6912	585,9171	0,5458329	0,7844028	467,6963	4,771611	3	-995,8741	532,2106	0,5471047	0,7842929	528,1353	5,359918	1	34	-996	532						Untertest4.avi	0	880	547	72	111	-866	482	383	0	Content		-1068	421	22185389	2859880744
22202	09:08:01.291	00:00:22.201	1332	-1245,365	431,8796	0,5470937	0,7819394	529,0951	5,322934	3	-1245,365	431,8796	0,5470937	0,7819394	529,0951	5,322934	1	35	-1245	432						Untertest4.avi	0	880	547	72	111	-1524	244	100	0	Content		-1317	321	22201694	2859897049
22218	09:08:01.307	00:00:22.218	1333	-1605,128	294,1848	0,546598	0,7794986	530,5351	5,319997	3	-1605,128	294,1848	0,546598	0,7794986	530,5351	5,319997	1	35	-1605	294						Untertest4.avi	0	880	547	72	111	-1524	244	100	0	Content		-1677	183	22218451	2859913806
22235	09:08:01.324	00:00:22.235	1334	-991,6147	474,4181	0,5404571	0,7771696	383,5248	3,827734	3	-3087,807	-115,7987	0,5437024	0,7768236	529,7018	5,485485	1	35	-3088	-116						Untertest4.avi	0	880	547	72	111	-1524	244	100	0	Content		-3160	-227	22235068	2859930423
22252	09:08:01.341	00:00:22.252	1335	-1371,084	360,4312	0,5696164	0,7743934	406,2901	4,059381	3	-1371,084	360,4312	0,5696164	0,7743934	406,2901	4,059381	1	35	-1371	360						Untertest4.avi	0	880	547	72	111	-1524	244	100	0	Content		-1443	249	22252011	2859947366
22268	09:08:01.357	00:00:22.268	1336	-1492,089	347,2614	0,5635825	0,7712343	418,1989	4,194116	3	-1492,089	347,2614	0,5635825	0,7712343	418,1989	4,194116	1	35	-1492	347						Untertest4.avi	0	880	547	72	111	-1524	244	100	0	Content		-1564	236	22268314	2859963669
22285	09:08:01.374	00:00:22.285	1337	-1452,168	355,3945	0,5610441	0,7681807	414,7133	4,1399	3	-1452,168	355,3945	0,5610441	0,7681807	414,7133	4,1399	1	35	-1452	355						Untertest4.avi	0	880	547	72	111	-1524	244	100	0	Content		-1524	244	22285259	2859980614
22302	09:08:01.391	00:00:22.301	1338	-1389,646	373,3223	0,5586562	0,7646789	409,278	4,084661	3	-1389,646	373,3223	0,5586562	0,7646789	409,278	4,084661	1	36	-1390	373						Untertest4.avi	0	880	547	72	111	-1395	263	133	0	Content		-1462	262	22301573	2859996928
22319	09:08:01.408	00:00:22.318	1339	-1390,932	373,3444	0,5549876	0,7608811	407,282	4,082285	3	-1390,932	373,3444	0,5549876	0,7608811	407,282	4,082285	1	36	-1391	373						Untertest4.avi	0	880	547	72	111	-1395	263	133	0	Content		-1463	262	22318569	2860013924
22335	09:08:01.424	00:00:22.334	1340	-1366,245	373,6917	0,5512642	0,757109	404,4572	4,05432	3	-1366,245	373,6917	0,5512642	0,757109	404,4572	4,05432	1	36	-1366	374						Untertest4.avi	0	880	547	72	111	-1395	263	133	0	Content		-1438	263	22334932	2860030287
22352	09:08:01.441	00:00:22.351	1341	-1373,101	367,2406	0,5466307	0,7533873	404,384	4,006396	3	-1373,101	367,2406	0,5466307	0,7533873	404,384	4,006396	1	36	-1373	367						Untertest4.avi	0	880	547	72	111	-1395	263	133	0	Content		-1445	256	22351930	2860047285
22368	09:08:01.457	00:00:22.368	1342	-1322,323	377,4856	0,5429062	0,7498426	401,0348	4,007916	3	-1322,323	377,4856	0,5429062	0,7498426	401,0348	4,007916	1	36	-1322	377						Untertest4.avi	0	880	547	72	111	-1395	263	133	0	Content		-1394	266	22368057	2860063412
22385	09:08:01.474	00:00:22.385	1343	-1322,309	372,8639	0,5381166	0,7467768	401,7077	4,026193	3	-1322,309	372,8639	0,5381166	0,7467768	401,7077	4,026193	1	36	-1322	373						Untertest4.avi	0	880	547	72	111	-1395	263	133	0	Content		-1394	262	22385178	2860080533
22401	09:08:01.490	00:00:22.401	1344	-1323,237	375,1197	0,5346053	0,7441007	398,9764	3,963886	3	-1323,237	375,1197	0,5346053	0,7441007	398,9764	3,963886	1	36	-1323	375						Untertest4.avi	0	880	547	72	111	-1395	263	133	0	Content		-1395	264	22401430	2860096785
22418	09:08:01.507	00:00:22.418	1345	-1310,136	383,1455	0,5313384	0,7421248	396,7298	3,954087	3	-1310,136	383,1455	0,5313384	0,7421248	396,7298	3,954087	1	36	-1310	383						Untertest4.avi	0	880	547	72	111	-1395	263	133	0	Content		-1382	272	22418425	2860113780
22435	09:08:01.524	00:00:22.434	1346	-1290,914	381,6557	0,5282264	0,7406525	395,4016	3,949929	3	-1290,914	381,6557	0,5282264	0,7406525	395,4016	3,949929	1	37	-1291	382						Untertest4.avi	0	880	547	72	111	-1304	299	383	0	Content		-1363	271	22434675	2860130030
22452	09:08:01.541	00:00:22.451	1347	-1271,788	379,3752	0,5251091	0,7397088	395,4472	3,97405	3	-1271,788	379,3752	0,5251091	0,7397088	395,4472	3,97405	1	37	-1272	379						Untertest4.avi	0	880	547	72	111	-1304	299	383	0	Content		-1344	268	22451673	2860147028
22468	09:08:01.557	00:00:22.468	1348	-1287,641	375,9059	0,5224139	0,7390399	395,2995	3,985177	3	-1287,641	375,9059	0,5224139	0,7390399	395,2995	3,985177	1	37	-1288	376						Untertest4.avi	0	880	547	72	111	-1304	299	383	0	Content		-1360	265	22468048	2860163403
22485	09:08:01.574	00:00:22.484	1349	-1288,622	379,6931	0,5197711	0,7386644	395,7945	3,955349	0	-1183,084	444,7252	0,3961102	0,7403777	352,7994	3,53015	0	37	-1236	412						Untertest4.avi	0	880	547	72	111	-1304	299	383	0	Content		-1308	301	22484562	2860179917
22501	09:08:01.590	00:00:22.501	1350	-1287,345	377,435	0,5177283	0,7384278	395,1555	3,961704	0	-1170,436	449,3169	0,3945393	0,7416357	351,1443	3,539283	0	37	-1229	413						Untertest4.avi	0	880	547	72	111	-1304	299	383	0	Content		-1301	302	22501297	2860196652
22518	09:08:01.607	00:00:22.518	1351	-1281,311	382,7551	0,5157483	0,7383955	395,0021	3,951548	0	-1156,484	449,7072	0,391674	0,7429419	352,7808	3,595507	0	37	-1219	416						Untertest4.avi	0	880	547	72	111	-1304	299	383	0	Content		-1291	305	22518295	2860213650
22535	09:08:01.624	00:00:22.534	1352	-1297,166	384,5357	0,513294	0,738497	396,8944	3,983652	0	-1174,069	444,3536	0,3899504	0,744251	352,308	3,57209	0	37	-1236	414						Untertest4.avi	0	880	547	72	111	-1304	299	383	0	Content		-1308	303	22534668	2860230023
22551	09:08:01.640	00:00:22.551	1353	-1273,65	383,2802	0,5118204	0,7385103	396,1965	3,985047	0	-1147,279	448,8318	0,3884597	0,7454719	351,8264	3,559711	0	37	-1210	416						Untertest4.avi	0	880	547	72	111	-1304	299	383	0	Content		-1282	305	22551417	2860246772
22568	09:08:01.657	00:00:22.568	1354	-1265,023	391,4268	0,510911	0,7382492	393,8951	3,977531	0	-1153,486	444,3921	0,3865472	0,7463427	352,4146	3,536998	0	37	-1209	418						Untertest4.avi	0	880	547	72	111	-1304	299	383	0	Content		-1281	307	22568040	2860263395
22585	09:08:01.674	00:00:22.584	1355	-1282,714	392,2957	0,509534	0,7378189	393,2213	3,924992	0	-1163,817	443,9633	0,3845388	0,7472488	353,1751	3,586761	0	37	-1223	418						Untertest4.avi	0	880	547	72	111	-1304	299	383	0	Content		-1295	307	22584664	2860280019
22601	09:08:01.690	00:00:22.601	1356	-1326,896	363,2086	0,5054758	0,73728	401,1976	3,987624	0	-1191,455	437,9829	0,3822336	0,7479936	354,5292	3,53183	0	37	-1259	401						Untertest4.avi	0	880	547	72	111	-1304	299	383	0	Content		-1331	290	22601412	2860296767
22618	09:08:01.707	00:00:22.618	1357	-1329,434	377,9289	0,5038935	0,7365785	400,6991	3,969891	0	-1147,309	451,6381	0,3824223	0,748638	350,8473	3,508841	0	37	-1238	415						Untertest4.avi	0	880	547	72	111	-1304	299	383	0	Content		-1310	304	22618037	2860313392
22635	09:08:01.724	00:00:22.634	1358	-1313,963	374,6328	0,5022308	0,7357962	400,3871	3,967131	0	-1162,6	443,0825	0,3801937	0,7493828	351,8305	3,496925	0	37	-1238	409						Untertest4.avi	0	880	547	72	111	-1304	299	383	0	Content		-1310	298	22634660	2860330015
22651	09:08:01.740	00:00:22.651	1359	-1304,831	383,2574	0,5004019	0,7348449	400,3647	3,914368	0	-1193,748	437,323	0,37691	0,7499093	355,1206	3,487328	0	37	-1249	410						Untertest4.avi	0	880	547	72	111	-1304	299	383	0	Content		-1321	299	22651285	2860346640
22668	09:08:01.757	00:00:22.668	1360	-1256,982	401,2253	0,5019456	0,7338059	389,3246	3,767776	0	-1206,032	440,9341	0,3750614	0,7504199	355,0804	3,457365	0	37	-1232	421						Untertest4.avi	0	880	547	72	111	-1304	299	383	0	Content		-1304	310	22668037	2860363392
22685	09:08:01.774	00:00:22.684	1361	-1299,814	380,4437	0,4966759	0,7325677	399,7762	3,849986	0	-1199,851	431,6509	0,3716787	0,7508152	358,4273	3,522414	0	37	-1250	406						Untertest4.avi	0	880	547	72	111	-1304	299	383	0	Content		-1322	295	22684659	2860380014
22701	09:08:01.790	00:00:22.701	1362	-1060,461	398,3959	0,5050395	0,7301489	367,5457	3,534113	0	-810,4592	493,1335	0,393984	0,7403067	309,247	2,996422	0	37	-935	446						Untertest4.avi	0	880	547	72	111	-1304	299	383	0	Content		-1007	335	22701410	2860396765
22718	09:08:01.807	00:00:22.718	1363	-1084,005	235,7301	0,4943505	0,7259786	390,5193	3,721668	0	-745,2283	418,8233	0,3912613	0,7373269	308,8046	2,976828	0	37	-915	327						Untertest4.avi	0	880	547	72	111	-1304	299	383	0	Content		-987	216	22718033	2860413388
22735	09:08:01.824	00:00:22.734	1364	-1171,546	-12,58059	0,4814736	0,7218264	421,865	3,98816	0	-757,842	342,8902	0,3895559	0,7465714	308,8046	2,95403	0	37	-965	165						Untertest4.avi	0	880	547	72	111	-1304	299	383	0	Content		-1037	54	22734657	2860430012
22751	09:08:01.840	00:00:22.751	1365	-1024	-768	-1	-1	-1	-1	4	-1024	-768	-1	-1	-1	-1	4	37	0	0						Untertest4.avi	0	880	547	72	111	-1304	299	383	0	Content		-72	-111	22751276	2860446631
22768	09:08:01.857	00:00:22.767	1366	-1024	-768	-1	-1	-1	-1	4	-1024	-768	-1	-1	-1	-1	4	37	0	0						Untertest4.avi	0	880	547	72	111	-1304	299	383	0	Content		-72	-111	22767906	2860463261
22785	09:08:01.874	00:00:22.784	1367	-1024	-768	-1	-1	-1	-1	4	-1024	-768	-1	-1	-1	-1	4	37	0	0						Untertest4.avi	0	880	547	72	111	-1304	299	383	0	Content		-72	-111	22784530	2860479885
22801	09:08:01.890	00:00:22.801	1368	-1024	-768	-1	-1	-1	-1	4	-1024	-768	-1	-1	-1	-1	4	37	0	0						Untertest4.avi	0	880	547	72	111	-1304	299	383	0	Content		-72	-111	22801150	2860496505
22818	09:08:01.907	00:00:22.817	1369	-1157,072	-460,8069	0,4689543	0,7144083	421,865	3,946292	0	-1024	-768	-1	-1	-1	-1	4	38	-1157	-461						Untertest4.avi	0	880	547	72	111	-1860	-1436	216	0	Content		-1229	-572	22817776	2860513131
22834	09:08:01.923	00:00:22.834	1370	-1161,419	-465,8392	0,4670813	0,7145734	421,865	3,936761	0	-1024	-768	-1	-1	-1	-1	4	38	-1161	-466						Untertest4.avi	0	880	547	72	111	-1860	-1436	216	0	Content		-1233	-577	22834398	2860529753
22851	09:08:01.940	00:00:22.851	1371	-1024	-768	-1	-1	-1	-1	4	-1024	-768	-1	-1	-1	-1	4	38	0	0						Untertest4.avi	0	880	547	72	111	-1860	-1436	216	0	Content		-72	-111	22851021	2860546376
22867	09:08:01.956	00:00:22.867	1372	-1024	-768	-1	-1	-1	-1	4	-1024	-768	-1	-1	-1	-1	4	38	0	0						Untertest4.avi	0	880	547	72	111	-1860	-1436	216	0	Content		-72	-111	22867395	2860562750
22885	09:08:01.974	00:00:22.884	1373	-1024	-768	-1	-1	-1	-1	4	-1024	-768	-1	-1	-1	-1	4	38	0	0						Untertest4.avi	0	880	547	72	111	-1860	-1436	216	0	Content		-72	-111	22884519	2860579874
22901	09:08:01.990	00:00:22.901	1374	-1024	-768	-1	-1	-1	-1	4	-1024	-768	-1	-1	-1	-1	4	38	0	0						Untertest4.avi	0	880	547	72	111	-1860	-1436	216	0	Content		-72	-111	22901143	2860596498
22918	09:08:02.007	00:00:22.917	1375	-1024	-768	-1	-1	-1	-1	4	-1024	-768	-1	-1	-1	-1	4	38	0	0						Untertest4.avi	0	880	547	72	111	-1860	-1436	216	0	Content		-72	-111	22917765	2860613120
22934	09:08:02.023	00:00:22.934	1376	-2415,97	-2184,372	0,4295229	0,719245	541,4153	5,289615	0	-1024	-768	-1	-1	-1	-1	4	38	-2416	-2184						Untertest4.avi	0	880	547	72	111	-1860	-1436	216	0	Content		-2488	-2295	22934261	2860629616
22951	09:08:02.040	00:00:22.950	1377	-1024	-768	-1	-1	-1	-1	4	-1024	-768	-1	-1	-1	-1	4	38	0	0						Untertest4.avi	0	880	547	72	111	-1860	-1436	216	0	Content		-72	-111	22950886	2860646241
22967	09:08:02.056	00:00:22.967	1378	-1024	-768	-1	-1	-1	-1	4	-1024	-768	-1	-1	-1	-1	4	38	0	0						Untertest4.avi	0	880	547	72	111	-1860	-1436	216	0	Content		-72	-111	22967383	2860662738
22984	09:08:02.073	00:00:22.984	1379	-1024	-768	-1	-1	-1	-1	4	-1024	-768	-1	-1	-1	-1	4	38	0	0						Untertest4.avi	0	880	547	72	111	-1860	-1436	216	0	Content		-72	-111	22984464	2860679819
23001	09:08:02.090	00:00:23.001	1380	-1024	-768	-1	-1	-1	-1	4	-1024	-768	-1	-1	-1	-1	4	38	0	0						Untertest4.avi	0	880	547	72	111	-1860	-1436	216	0	Content		-72	-111	23001133	2860696488
23018	09:08:02.107	00:00:23.017	1381	-2782,655	-2784,444	0,4261391	0,7199149	541,4153	5,322762	0	-1024	-768	-1	-1	-1	-1	4	38	-2783	-2784						Untertest4.avi	0	880	547	72	111	-1860	-1436	216	0	Content		-2855	-2895	23017747	2860713102
23034	09:08:02.123	00:00:23.034	1382	-1024	-768	-1	-1	-1	-1	4	-1024	-768	-1	-1	-1	-1	4		0	0						Untertest4.avi	0	880	547	72	111				0	Content		-72	-111	23034127	2860729482
23051	09:08:02.140	00:00:23.050	1383	-1024	-768	-1	-1	-1	-1	4	-1024	-768	-1	-1	-1	-1	4		0	0						Untertest4.avi	0	880	547	72	111				0	Content		-72	-111	23050875	2860746230
23067	09:08:02.156	00:00:23.067	1384	-1024	-768	-1	-1	-1	-1	4	-1024	-768	-1	-1	-1	-1	4		0	0						Untertest4.avi	0	880	547	72	111				0	Content		-72	-111	23067370	2860762725
23084	09:08:02.173	00:00:23.084	1385	-1024	-768	-1	-1	-1	-1	4	-1024	-768	-1	-1	-1	-1	4		0	0						Untertest4.avi	0	880	547	72	111				0	Content		-72	-111	23084244	2860779599
23101	09:08:02.190	00:00:23.100	1386	-1024	-768	-1	-1	-1	-1	4	-1024	-768	-1	-1	-1	-1	4		0	0						Untertest4.avi	0	880	547	72	111				0	Content		-72	-111	23100739	2860796094
23117	09:08:02.206	00:00:23.117	1387	-1024	-768	-1	-1	-1	-1	4	-1024	-768	-1	-1	-1	-1	4		0	0						Untertest4.avi	0	880	547	72	111				0	Content		-72	-111	23117488	2860812843
23134	09:08:02.223	00:00:23.134	1388	-1024	-768	-1	-1	-1	-1	4	-1024	-768	-1	-1	-1	-1	4		0	0						Untertest4.avi	0	880	547	72	111				0	Content		-72	-111	23134112	2860829467
23151	09:08:02.240	00:00:23.150	1389	-1024	-768	-1	-1	-1	-1	4	-1024	-768	-1	-1	-1	-1	4		0	0						Untertest4.avi	0	880	547	72	111				0	Content		-72	-111	23150736	2860846091
23167	09:08:02.256	00:00:23.167	1390	-1024	-768	-1	-1	-1	-1	4	-1024	-768	-1	-1	-1	-1	4		0	0						Untertest4.avi	0	880	547	72	111				0	Content		-72	-111	23167483	2860862838
23184	09:08:02.273	00:00:23.184	1391	-1024	-768	-1	-1	-1	-1	4	-1024	-768	-1	-1	-1	-1	4		0	0						Untertest4.avi	0	880	547	72	111				0	Content		-72	-111	23184110	2860879465
23201	09:08:02.290	00:00:23.200	1392	-1024	-768	-1	-1	-1	-1	4	-1024	-768	-1	-1	-1	-1	4		0	0						Untertest4.avi	0	880	547	72	111				0	Content		-72	-111	23200678	2860896033
23217	09:08:02.306	00:00:23.217	1393	-1024	-768	-1	-1	-1	-1	4	-1024	-768	-1	-1	-1	-1	4		0	0						Untertest4.avi	0	880	547	72	111				0	Content		-72	-111	23217302	2860912657
23234	09:08:02.323	00:00:23.234	1394	-1024	-768	-1	-1	-1	-1	4	-1024	-768	-1	-1	-1	-1	4		0	0						Untertest4.avi	0	880	547	72	111				0	Content		-72	-111	23234106	2860929461
23251	09:08:02.340	00:00:23.250	1395	-1024	-768	-1	-1	-1	-1	4	-1024	-768	-1	-1	-1	-1	4		0	0						Untertest4.avi	0	880	547	72	111				0	Content		-72	-111	23250729	2860946084
23267	09:08:02.356	00:00:23.266	1396	-1024	-768	-1	-1	-1	-1	4	-1024	-768	-1	-1	-1	-1	4		0	0						Untertest4.avi	0	880	547	72	111				0	Content		-72	-111	23266854	2860962209
23283	09:08:02.372	00:00:23.283	1397	-1024	-768	-1	-1	-1	-1	4	-1024	-768	-1	-1	-1	-1	4		0	0						Untertest4.avi	0	880	547	72	111				0	Content		-72	-111	23283477	2860978832
23301	09:08:02.390	00:00:23.301	1398	-1024	-768	-1	-1	-1	-1	4	-1024	-768	-1	-1	-1	-1	4		0	0						Untertest4.avi	0	880	547	72	111				0	Content		-72	-111	23301295	2860996650
23318	09:08:02.407	00:00:23.318	1399	-1024	-768	-1	-1	-1	-1	4	-1024	-768	-1	-1	-1	-1	4		0	0						Untertest4.avi	0	880	547	72	111				0	Content		-72	-111	23318097	2861013452
23333	09:08:02.422	00:00:23.333	1400	-1024	-768	-1	-1	-1	-1	4	-1024	-768	-1	-1	-1	-1	4		0	0						Untertest4.avi	0	880	547	72	111				0	Content		-72	-111	23333467	2861028822
23350	09:08:02.439	00:00:23.350	1401	-1024	-768	-1	-1	-1	-1	4	-1024	-768	-1	-1	-1	-1	4		0	0						Untertest4.avi	0	880	547	72	111				0	Content		-72	-111	23350091	2861045446
23367	09:08:02.456	00:00:23.366	1402	-1024	-768	-1	-1	-1	-1	4	-1024	-768	-1	-1	-1	-1	4		0	0						Untertest4.avi	0	880	547	72	111				0	Content		-72	-111	23366716	2861062071
23384	09:08:02.473	00:00:23.383	1403	-1024	-768	-1	-1	-1	-1	4	-1024	-768	-1	-1	-1	-1	4		0	0						Untertest4.avi	0	880	547	72	111				0	Content		-72	-111	23383910	2861079265
23401	09:08:02.490	00:00:23.401	1404	-1024	-768	-1	-1	-1	-1	4	-1024	-768	-1	-1	-1	-1	4		0	0						Untertest4.avi	0	880	547	72	111				0	Content		-72	-111	23401285	2861096640
23419	09:08:02.508	00:00:23.418	1405	-1024	-768	-1	-1	-1	-1	4	-1024	-768	-1	-1	-1	-1	4		0	0						Untertest4.avi	0	880	547	72	111				0	Content		-72	-111	23418531	2861113886
23433	09:08:02.522	00:00:23.433	1406	-1024	-768	-1	-1	-1	-1	4	-1024	-768	-1	-1	-1	-1	4		0	0						Untertest4.avi	0	880	547	72	111				0	Content		-72	-111	23433460	2861128815
23450	09:08:02.539	00:00:23.450	1407	-1024	-768	-1	-1	-1	-1	4	-1024	-768	-1	-1	-1	-1	4		0	0						Untertest4.avi	0	880	547	72	111				0	Content		-72	-111	23450084	2861145439
23467	09:08:02.556	00:00:23.466	1408	-1024	-768	-1	-1	-1	-1	4	-1024	-768	-1	-1	-1	-1	4		0	0						Untertest4.avi	0	880	547	72	111				0	Content		-72	-111	23466831	2861162186
23483	09:08:02.572	00:00:23.483	1409	-1024	-768	-1	-1	-1	-1	4	-1024	-768	-1	-1	-1	-1	4		0	0						Untertest4.avi	0	880	547	72	111				0	Content		-72	-111	23483453	2861178808
23500	09:08:02.589	00:00:23.500	1410	-1024	-768	-1	-1	-1	-1	4	-1024	-768	-1	-1	-1	-1	4		0	0						Untertest4.avi	0	880	547	72	111				0	Content		-72	-111	23500075	2861195430
23517	09:08:02.606	00:00:23.516	1411	-1024	-768	-1	-1	-1	-1	4	-1024	-768	-1	-1	-1	-1	4		0	0						Untertest4.avi	0	880	547	72	111				0	Content		-72	-111	23516697	2861212052
23534	09:08:02.623	00:00:23.533	1412	-1024	-768	-1	-1	-1	-1	4	-1024	-768	-1	-1	-1	-1	4		0	0						Untertest4.avi	0	880	547	72	111				0	Content		-72	-111	23533766	2861229121
23551	09:08:02.640	00:00:23.551	1413	-1024	-768	-1	-1	-1	-1	4	-1024	-768	-1	-1	-1	-1	4		0	0						Untertest4.avi	0	880	547	72	111				0	Content		-72	-111	23551140	2861246495
23568	09:08:02.657	00:00:23.568	1414	-1024	-768	-1	-1	-1	-1	4	-1024	-768	-1	-1	-1	-1	4		0	0						Untertest4.avi	0	880	547	72	111				0	Content		-72	-111	23568394	2861263749
23583	09:08:02.672	00:00:23.583	1415	-1024	-768	-1	-1	-1	-1	4	-1024	-768	-1	-1	-1	-1	4		0	0						Untertest4.avi	0	880	547	72	111				0	Content		-72	-111	23583320	2861278675
23600	09:08:02.689	00:00:23.599	1416	-1024	-768	-1	-1	-1	-1	4	-1024	-768	-1	-1	-1	-1	4		0	0						Untertest4.avi	0	880	547	72	111				0	Content		-72	-111	23599943	2861295298
23617	09:08:02.706	00:00:23.616	1417	-1024	-768	-1	-1	-1	-1	4	-1024	-768	-1	-1	-1	-1	4		0	0						Untertest4.avi	0	880	547	72	111				0	Content		-72	-111	23616692	2861312047
23633	09:08:02.722	00:00:23.633	1418	-1024	-768	-1	-1	-1	-1	4	-1024	-768	-1	-1	-1	-1	4		0	0						Untertest4.avi	0	880	547	72	111				0	Content		-72	-111	23633312	2861328667
23650	09:08:02.739	00:00:23.649	1419	-1024	-768	-1	-1	-1	-1	4	-1024	-768	-1	-1	-1	-1	4		0	0						Untertest4.avi	0	880	547	72	111				0	Content		-72	-111	23649936	2861345291
23667	09:08:02.756	00:00:23.666	1420	-1024	-768	-1	-1	-1	-1	4	-1024	-768	-1	-1	-1	-1	4		0	0						Untertest4.avi	0	880	547	72	111				0	Content		-72	-111	23666560	2861361915
23684	09:08:02.773	00:00:23.683	1421	-1024	-768	-1	-1	-1	-1	4	-1024	-768	-1	-1	-1	-1	4		0	0						Untertest4.avi	0	880	547	72	111				0	Content		-72	-111	23683755	2861379110
23701	09:08:02.790	00:00:23.701	1422	-1024	-768	-1	-1	-1	-1	4	-1024	-768	-1	-1	-1	-1	4		0	0						Untertest4.avi	0	880	547	72	111				0	Content		-72	-111	23701125	2861396480
23718	09:08:02.807	00:00:23.718	1423	-1024	-768	-1	-1	-1	-1	4	-1024	-768	-1	-1	-1	-1	4		0	0						Untertest4.avi	0	880	547	72	111				0	Content		-72	-111	23718376	2861413731
23733	09:08:02.822	00:00:23.733	1424	-1024	-768	-1	-1	-1	-1	4	-1024	-768	-1	-1	-1	-1	4		0	0						Untertest4.avi	0	880	547	72	111				0	Content		-72	-111	23733173	2861428528
23750	09:08:02.839	00:00:23.749	1425	-1024	-768	-1	-1	-1	-1	4	-1024	-768	-1	-1	-1	-1	4		0	0						Untertest4.avi	0	880	547	72	111				0	Content		-72	-111	23749922	2861445277
23767	09:08:02.856	00:00:23.766	1426	-1024	-768	-1	-1	-1	-1	4	-1024	-768	-1	-1	-1	-1	4		0	0						Untertest4.avi	0	880	547	72	111				0	Content		-72	-111	23766547	2861461902
23783	09:08:02.872	00:00:23.783	1427	-1024	-768	-1	-1	-1	-1	4	-1024	-768	-1	-1	-1	-1	4		0	0						Untertest4.avi	0	880	547	72	111				0	Content		-72	-111	23783172	2861478527
23800	09:08:02.889	00:00:23.799	1428	-1024	-768	-1	-1	-1	-1	4	-1024	-768	-1	-1	-1	-1	4		0	0						Untertest4.avi	0	880	547	72	111				0	Content		-72	-111	23799797	2861495152
23816	09:08:02.905	00:00:23.816	1429	-1024	-768	-1	-1	-1	-1	4	-1024	-768	-1	-1	-1	-1	4		0	0						Untertest4.avi	0	880	547	72	111				0	Content		-72	-111	23816419	2861511774
23834	09:08:02.923	00:00:23.833	1430	-1024	-768	-1	-1	-1	-1	4	-1024	-768	-1	-1	-1	-1	4		0	0						Untertest4.avi	0	880	547	72	111				0	Content		-72	-111	23833614	2861528969
23851	09:08:02.940	00:00:23.850	1431	-1024	-768	-1	-1	-1	-1	4	-1024	-768	-1	-1	-1	-1	4		0	0						Untertest4.avi	0	880	547	72	111				0	Content		-72	-111	23850986	2861546341
23868	09:08:02.957	00:00:23.868	1432	-1024	-768	-1	-1	-1	-1	4	-1024	-768	-1	-1	-1	-1	4		0	0						Untertest4.avi	0	880	547	72	111				0	Content		-72	-111	23868234	2861563589
23883	09:08:02.972	00:00:23.883	1433	-1024	-768	-1	-1	-1	-1	4	-1024	-768	-1	-1	-1	-1	4		0	0						Untertest4.avi	0	880	547	72	111				0	Content		-72	-111	23883161	2861578516
23900	09:08:02.989	00:00:23.899	1434	-1024	-768	-1	-1	-1	-1	4	-1024	-768	-1	-1	-1	-1	4		0	0						Untertest4.avi	0	880	547	72	111				0	Content		-72	-111	23899783	2861595138
23916	09:08:03.005	00:00:23.916	1435	-1024	-768	-1	-1	-1	-1	4	-1024	-768	-1	-1	-1	-1	4		0	0						Untertest4.avi	0	880	547	72	111				0	Content		-72	-111	23916406	2861611761
23933	09:08:03.022	00:00:23.933	1436	-1024	-768	-1	-1	-1	-1	4	-1024	-768	-1	-1	-1	-1	4		0	0						Untertest4.avi	0	880	547	72	111				0	Content		-72	-111	23933025	2861628380
23950	09:08:03.039	00:00:23.950	1437	-14,0749	288,5358	0,3974397	0,7058791	473,2367	3,892454	3	-43,18427	148,7693	0,3944384	0,7057941	538,7947	4,433506	1	39	-43	149						Untertest4.avi	0	880	547	72	111	-63	44	150	0	Content		-115	38	23950347	2861645702
23967	09:08:03.056	00:00:23.966	1438	-16,01263	288,4547	0,3970169	0,7053921	473,8643	3,9027	3	-45,79296	149,8666	0,3940271	0,7053086	538,8939	4,439724	1	39	-46	150						Untertest4.avi	0	880	547	72	111	-63	44	150	0	Content		-118	39	23966777	2861662132
23984	09:08:03.073	00:00:23.983	1439	-17,94701	292,5083	0,3967205	0,7050141	473,8643	3,951158	3	16,44608	162,9245	0,3942588	0,7049897	539,0986	4,511649	1	39	16	163						Untertest4.avi	0	880	547	72	111	-63	44	150	0	Content		-56	52	23983523	2861678878
24000	09:08:03.089	00:00:23.999	1440	-50,34196	277,2149	0,4105761	0,7049114	474,1433	3,923409	3	14,31719	153,2773	0,3934493	0,7047307	538,6437	4,486489	1	39	14	153						Untertest4.avi	0	880	547	72	111	-63	44	150	0	Content		-58	42	23999898	2861695253
24017	09:08:03.106	00:00:24.016	1441	-27,12773	288,4584	0,396171	0,704747	474,1433	3,965292	3	5,160554	158,2491	0,3937123	0,7047228	538,8975	4,52424	1	39	5	158						Untertest4.avi	0	880	547	72	111	-63	44	150	0	Content		-67	47	24016966	2861712321
24034	09:08:03.123	00:00:24.033	1442	-18,6195	284,0247	0,3960111	0,7047716	474,1433	3,903914	3	14,80986	153,6951	0,3935553	0,7047475	538,6824	4,453096	1	39	15	154						Untertest4.avi	0	880	547	72	111	-63	44	150	0	Content		-57	43	24033587	2861728942
24050	09:08:03.139	00:00:24.050	1443	-15,31459	283,8942	0,3959349	0,7047924	474,1433	3,908527	3	19,04859	153,4867	0,3934798	0,7047683	538,6011	4,458694	1	39	19	153						Untertest4.avi	0	880	547	72	111	-63	44	150	0	Content		-53	42	24050337	2861745692
24067	09:08:03.156	00:00:24.066	1444	20,14843	156,5173	0,3934697	0,70479	538,5175	4,4484	3	19,91657	156,5291	0,39347	0,70479	538,5175	4,4484	1	39	20	157						Untertest4.avi	0	880	547	72	111	-63	44	150	0	Content		-52	46	24066515	2861761870
24083	09:08:03.172	00:00:24.083	1445	-0,5323794	156,6036	0,3937027	0,7050852	538,7005	4,418585	3	-0,7753671	156,5853	0,393703	0,7050852	538,7004	4,41858	1	39	-1	157						Untertest4.avi	0	880	547	72	111	-63	44	150	0	Content		-73	46	24083264	2861778619
24100	09:08:03.189	00:00:24.099	1446	-172,7344	156,9774	0,3950637	0,7058474	538,5892	4,400441	3	-172,8847	156,9839	0,3950638	0,7058474	538,5892	4,400462	1	40	-173	157						Untertest4.avi	0	880	547	72	111	-418	82	383	0	Content		-245	46	24099887	2861795242
24117	09:08:03.206	00:00:24.116	1447	-301,1944	170,0872	0,3963359	0,7065249	538,5325	4,342028	3	-301,2957	170,1122	0,396336	0,7065249	538,5325	4,341998	1	40	-301	170						Untertest4.avi	0	880	547	72	111	-418	82	383	0	Content		-373	59	24116829	2861812184
24134	09:08:03.223	00:00:24.133	1448	-342,8786	178,7466	0,3968123	0,7068751	538,2914	4,298498	3	-343,0754	178,8215	0,3968126	0,7068751	538,2914	4,29845	1	40	-343	179						Untertest4.avi	0	880	547	72	111	-418	82	383	0	Content		-415	68	24133577	2861828932
24150	09:08:03.239	00:00:24.150	1449	-347,0384	187,4524	0,3971143	0,7068071	538,4825	4,27363	3	-347,3102	187,4996	0,3971147	0,7068071	538,4825	4,273679	1	40	-347	187						Untertest4.avi	0	880	547	72	111	-418	82	383	0	Content		-419	76	24150201	2861845556
24167	09:08:03.256	00:00:24.166	1450	-356,4182	189,2222	0,3974082	0,7069429	538,3196	4,235201	3	-356,6234	189,2867	0,3974085	0,7069429	538,3196	4,235201	1	40	-357	189						Untertest4.avi	0	880	547	72	111	-418	82	383	0	Content		-429	78	24166506	2861861861
24184	09:08:03.273	00:00:24.183	1451	-472,0967	161,7786	0,3969174	0,7070528	538,241	4,196439	3	-420,3704	172,5934	0,3972877	0,7070758	538,241	4,196538	1	40	-420	173						Untertest4.avi	0	880	547	72	111	-418	82	383	0	Content		-492	62	24183574	2861878929
24200	09:08:03.289	00:00:24.200	1452	-542,8028	164,0147	0,4143761	0,7074714	474,7808	4,191964	3	-467,1619	182,3047	0,3976829	0,7073082	538,0796	4,192651	1	40	-467	182						Untertest4.avi	0	880	547	72	111	-418	82	383	0	Content		-539	71	24200195	2861895550
24217	09:08:03.306	00:00:24.216	1453	-1024	-768	-1	-1	-1	-1	4	-1024	-768	-1	-1	-1	-1	4	40	0	0						Untertest4.avi	0	880	547	72	111	-418	82	383	0	Content		-72	-111	24216822	2861912177
24233	09:08:03.322	00:00:24.233	1454	-353,2798	200,6256	0,3990812	0,7078581	538,2426	4,161431	3	-353,4651	200,6446	0,3990815	0,7078581	538,2425	4,161492	1	40	-353	201						Untertest4.avi	0	880	547	72	111	-418	82	383	0	Content		-425	90	24233126	2861928481
24250	09:08:03.339	00:00:24.249	1455	-348,4492	195,0946	0,399518	0,7082145	538,0244	4,096518	3	-348,6317	195,1763	0,3995183	0,7082145	538,0244	4,096498	1	40	-349	195						Untertest4.avi	0	880	547	72	111	-418	82	383	0	Content		-421	84	24249748	2861945103
24266	09:08:03.355	00:00:24.266	1456	-346,3593	200,6365	0,3999686	0,7085692	538,2188	4,104074	3	-346,5402	200,6737	0,3999688	0,7085692	538,2188	4,104094	1	40	-347	201						Untertest4.avi	0	880	547	72	111	-418	82	383	0	Content		-419	90	24266498	2861961853
24283	09:08:03.372	00:00:24.283	1457	-357,8118	182,0101	0,4003792	0,7089385	538,0161	4,053743	3	-357,9379	182,0716	0,4003794	0,7089385	538,016	4,053689	1	40	-358	182						Untertest4.avi	0	880	547	72	111	-418	82	383	0	Content		-430	71	24283442	2861978797
24300	09:08:03.389	00:00:24.300	1458	-359,282	198,854	0,4007784	0,7094467	537,9065	4,079111	3	-359,4392	198,9614	0,4007787	0,7094467	537,9064	4,078996	1	40	-359	199						Untertest4.avi	0	880	547	72	111	-418	82	383	0	Content		-431	88	24300066	2861995421
24317	09:08:03.406	00:00:24.316	1459	-349,7724	189,2771	0,4012399	0,7099878	537,8448	4,001001	3	-350,0204	189,3359	0,4012403	0,7099878	537,8448	4,000993	1	40	-350	189						Untertest4.avi	0	880	547	72	111	-418	82	383	0	Content		-422	78	24316813	2862012168
24333	09:08:03.422	00:00:24.333	1460	-343,3938	197,0509	0,401754	0,7104667	537,9704	4,003156	3	-343,6288	197,1074	0,4017543	0,7104667	537,9703	4,003117	1	40	-344	197						Untertest4.avi	0	880	547	72	111	-418	82	383	0	Content		-416	86	24333117	2862028472
24350	09:08:03.439	00:00:24.349	1461	-344,6734	204,8519	0,4022717	0,7110166	537,6533	4,001003	3	-344,8295	204,9213	0,402272	0,7110166	537,6533	4,000997	1	40	-345	205						Untertest4.avi	0	880	547	72	111	-418	82	383	0	Content		-417	94	24349744	2862045099
24366	09:08:03.455	00:00:24.366	1462	-344,2449	187,6754	0,4027678	0,7115376	537,6668	3,944067	3	-344,4556	187,8102	0,4027683	0,7115376	537,6667	3,943999	1	40	-344	188						Untertest4.avi	0	880	547	72	111	-418	82	383	0	Content		-416	77	24366367	2862061722
24383	09:08:03.472	00:00:24.383	1463	-336,8315	199,7096	0,4033634	0,7120064	537,3561	3,915399	3	-336,9752	199,8011	0,4033637	0,7120064	537,3561	3,915386	1	40	-337	200						Untertest4.avi	0	880	547	72	111	-418	82	383	0	Content		-409	89	24383436	2862078791
24400	09:08:03.489	00:00:24.400	1464	-341,6205	193,6122	0,4037936	0,712603	537,1951	3,92742	3	-341,7348	193,6821	0,4037938	0,7126029	537,195	3,927405	1	40	-342	194						Untertest4.avi	0	880	547	72	111	-418	82	383	0	Content		-414	83	24400060	2862095415
24417	09:08:03.506	00:00:24.416	1465	-343,1882	195,2849	0,4041016	0,7130383	537,8067	3,894691	3	-343,3322	195,3393	0,4041019	0,7130383	537,8066	3,894666	1	40	-343	195						Untertest4.avi	0	880	547	72	111	-418	82	383	0	Content		-415	84	24416807	2862112162
24433	09:08:03.522	00:00:24.432	1466	-339,1155	196,454	0,4045021	0,713475	537,671	3,921494	3	-339,2346	196,483	0,4045022	0,713475	537,671	3,92152	1	40	-339	196						Untertest4.avi	0	880	547	72	111	-418	82	383	0	Content		-411	85	24432984	2862128339
24450	09:08:03.539	00:00:24.449	1467	-350,8334	191,7287	0,4047672	0,7139273	538,0596	3,924793	3	-350,9453	191,7278	0,4047673	0,7139273	538,0596	3,924826	1	40	-351	192						Untertest4.avi	0	880	547	72	111	-418	82	383	0	Content		-423	81	24449734	2862145089
24466	09:08:03.555	00:00:24.466	1468	-320,0535	236,2605	0,4046406	0,7149667	537,9808	3,860479	3	-320,3202	236,325	0,404641	0,7149667	537,9808	3,860516	1	40	-320	236						Untertest4.avi	0	880	547	72	111	-418	82	383	0	Content		-392	125	24466356	2862161711
24483	09:08:03.572	00:00:24.483	1469	-195,2244	338,7057	0,4036424	0,7169997	537,9476	3,89539	3	-217,037	335,1465	0,4036428	0,7169997	537,9476	3,907315	1	41	-217	335						Untertest4.avi	0	880	547	72	111	-117	433	300	0	Content		-289	224	24483298	2862178653
24500	09:08:03.589	00:00:24.500	1470	-89,81261	431,5409	0,4026794	0,7192437	537,675	3,85323	3	-89,86841	431,55	0,4026796	0,7192437	537,675	3,853225	1	41	-90	432						Untertest4.avi	0	880	547	72	111	-117	433	300	0	Content		-162	321	24500046	2862195401
24517	09:08:03.606	00:00:24.516	1471	-34,88287	489,4257	0,402094	0,7207599	537,7291	3,806312	3	-34,98401	489,4607	0,4020943	0,7207599	537,729	3,806311	1	41	-35	489						Untertest4.avi	0	880	547	72	111	-117	433	300	0	Content		-107	378	24516669	2862212024
24533	09:08:03.622	00:00:24.532	1472	-6,387788	541,5779	0,401904	0,7217254	537,5013	3,765034	3	-6,527428	541,6674	0,4019044	0,7217254	537,5013	3,765071	1	41	-7	542						Untertest4.avi	0	880	547	72	111	-117	433	300	0	Content		-79	431	24532976	2862228331
24550	09:08:03.639	00:00:24.550	1473	-40,58954	587,876	0,4040549	0,7220391	475,3445	3,356468	3	-72,30205	543,0476	0,4014126	0,7219587	537,2983	3,770862	1	41	-72	543						Untertest4.avi	0	880	547	72	111	-117	433	300	0	Content		-144	432	24550040	2862245395
24566	09:08:03.655	00:00:24.566	1474	-37,51514	587,3749	0,4041378	0,7221283	474,144	3,351755	3	-70,05714	541,5694	0,4014359	0,7220409	537,2313	3,77422	1	41	-70	542						Untertest4.avi	0	880	547	72	111	-117	433	300	0	Content		-142	431	24566344	2862261699
24583	09:08:03.672	00:00:24.582	1475	-41,09262	590,103	0,4041187	0,7222099	473,7749	3,365984	3	-72,12903	543,8429	0,4014243	0,7221455	537,153	3,792519	1	41	-72	544						Untertest4.avi	0	880	547	72	111	-117	433	300	0	Content		-144	433	24582966	2862278321
24600	09:08:03.689	00:00:24.599	1476	-42,09312	592,8016	0,403988	0,7223035	475,3472	3,370859	3	-73,32037	548,7702	0,4013544	0,7222356	537,1818	3,786142	1	41	-73	549						Untertest4.avi	0	880	547	72	111	-117	433	300	0	Content		-145	438	24599590	2862294945
24617	09:08:03.706	00:00:24.616	1477	-35,44199	596,9229	0,4038478	0,7223864	476,0765	3,36562	3	-66,10305	555,376	0,4012334	0,722303	537,0937	3,774126	1	41	-66	555						Untertest4.avi	0	880	547	72	111	-117	433	300	0	Content		-138	444	24616783	2862312138
24633	09:08:03.722	00:00:24.633	1478	-16,91544	588,2968	0,4038479	0,722433	473,9262	3,279105	3	-44,77949	543,2881	0,40113	0,7223342	537,0512	3,693653	1	41	-45	543						Untertest4.avi	0	880	547	72	111	-117	433	300	0	Content		-117	432	24633462	2862328817
24650	09:08:03.739	00:00:24.650	1479	-25,87675	579,1522	0,4037207	0,722425	474,7625	3,222451	3	-56,05336	532,5789	0,4010392	0,7223278	537,0534	3,623672	1	41	-56	533						Untertest4.avi	0	880	547	72	111	-117	433	300	0	Content		-128	422	24650086	2862345441
24666	09:08:03.755	00:00:24.666	1480	-31,46732	591,1012	0,40374	0,7224351	472,7422	3,285012	3	-64,02733	545,736	0,4009637	0,7223369	536,9801	3,707895	1	41	-64	546						Untertest4.avi	0	880	547	72	111	-117	433	300	0	Content		-136	435	24666335	2862361690
24683	09:08:03.772	00:00:24.682	1481	-17,22103	583,7767	0,4034812	0,7224149	476,0165	3,304704	3	-43,67808	538,9814	0,4008583	0,7223291	536,9509	3,706455	1	41	-44	539						Untertest4.avi	0	880	547	72	111	-117	433	300	0	Content		-116	428	24682959	2862378314
24700	09:08:03.789	00:00:24.699	1482	-51,50827	559,1868	0,4007029	0,7222936	536,8535	3,66373	3	-45,00105	559,4748	0,4007558	0,7223029	536,8535	3,665259	1	41	-45	559						Untertest4.avi	0	880	547	72	111	-117	433	300	0	Content		-117	448	24699584	2862394939
24717	09:08:03.806	00:00:24.716	1483	-11,07392	601,1592	0,4033726	0,722388	473,1482	3,255781	3	-37,61641	558,1452	0,40061	0,7223073	536,9045	3,672201	1	41	-38	558						Untertest4.avi	0	880	547	72	111	-117	433	300	0	Content		-110	447	24716652	2862412007
24733	09:08:03.822	00:00:24.733	1484	-16,4074	592,5228	0,4028929	0,7223592	479,7954	3,259163	3	-41,02284	551,9794	0,4004331	0,7223046	536,86	3,627458	1	41	-41	552						Untertest4.avi	0	880	547	72	111	-117	433	300	0	Content		-113	441	24733456	2862428811
24750	09:08:03.839	00:00:24.750	1485	-14,62582	594,3798	0,4026479	0,7222583	481,2754	3,31951	3	-37,75126	555,3012	0,4002474	0,7222074	536,9977	3,68481	1	41	-38	555						Untertest4.avi	0	880	547	72	111	-117	433	300	0	Content		-110	444	24750079	2862445434
24766	09:08:03.855	00:00:24.766	1486	-35,18247	562,202	0,3998711	0,7220653	537,0977	3,626341	3	-18,20823	563,564	0,4000202	0,7220685	537,0977	3,629189	1	41	-18	564						Untertest4.avi	0	880	547	72	111	-117	433	300	0	Content		-90	453	24766215	2862461570
24783	09:08:03.872	00:00:24.782	1487	31,69609	651,3127	0,4021442	0,7234259	474,1776	3,208809	3	17,65561	623,1077	0,3993946	0,7233377	536,9867	3,613683	1	42	18	623						Untertest4.avi	0	880	547	72	111	-20	631	317	0	Content		-54	512	24782826	2862478181
24800	09:08:03.889	00:00:24.799	1488	27,62266	736,5263	0,4154157	0,7247797	474,1776	3,099687	3	27,62266	736,5263	0,4154157	0,7247797	474,1776	3,099687	1	42	28	737						Untertest4.avi	0	880	547	72	111	-20	631	317	0	Content		-44	626	24799575	2862494930
24817	09:08:03.906	00:00:24.816	1489	43,19902	726,0023	0,4015636	0,72483	474,1776	3,173409	3	93,53638	718,0823	0,3993144	0,7248043	537,2976	3,588624	1	42	94	718						Untertest4.avi	0	880	547	72	111	-20	631	317	0	Content		22	607	24816519	2862511874
24833	09:08:03.922	00:00:24.833	1490	52,16388	737,0197	0,4016382	0,7244123	474,1776	3,199725	3	105,1331	731,8633	0,3993895	0,7243866	537,3452	3,619254	1	42	105	732						Untertest4.avi	0	880	547	72	111	-20	631	317	0	Content		33	621	24833322	2862528677
24850	09:08:03.939	00:00:24.849	1491	63,21011	744,0856	0,4016903	0,7240306	474,1776	3,106585	3	118,1325	740,6288	0,3994515	0,724005	537,0928	3,513149	1	42	118	741						Untertest4.avi	0	880	547	72	111	-20	631	317	0	Content		46	630	24849891	2862545246
24866	09:08:03.955	00:00:24.866	1492	13,2844	742,5696	0,3987002	0,7234453	537,2051	3,538324	3	50,61275	743,4581	0,3990282	0,723465	537,2051	3,543749	1	42	51	743						Untertest4.avi	0	880	547	72	111	-20	631	317	0	Content		-21	632	24866207	2862561562
24883	09:08:03.972	00:00:24.882	1493	59,77111	743,496	0,4018217	0,7229471	475,6581	3,180691	3	54,71054	740,4955	0,399132	0,7228603	537,1823	3,574416	1	42	55	740						Untertest4.avi	0	880	547	72	111	-20	631	317	0	Content		-17	629	24882943	2862578298
24900	09:08:03.989	00:00:24.899	1494	52,71028	737,7281	0,4018834	0,7222303	477,5247	3,199265	3	45,49448	733,3171	0,3992784	0,7221491	537,212	3,581632	1	42	45	733						Untertest4.avi	0	880	547	72	111	-20	631	317	0	Content		-27	622	24899569	2862594924
24917	09:08:04.006	00:00:24.916	1495	60,70842	745,2489	0,4017673	0,7215701	481,3166	3,188306	3	57,03334	742,4664	0,3993433	0,7215055	537,3138	3,543906	1	42	57	742						Untertest4.avi	0	880	547	72	111	-20	631	317	0	Content		-15	631	24916692	2862612047
24933	09:08:04.022	00:00:24.933	1496	56,22675	740,9575	0,4017246	0,7209557	482,4122	3,171594	3	57,96764	737,4673	0,399413	0,7208941	537,2589	3,517906	1	42	58	737						Untertest4.avi	0	880	547	72	111	-20	631	317	0	Content		-14	626	24933315	2862628670
24950	09:08:04.039	00:00:24.949	1497	55,46422	748,403	0,4018776	0,720354	480,0065	3,199853	3	52,10527	747,4711	0,3994104	0,720267	537,2969	3,565914	1	42	52	747						Untertest4.avi	0	880	547	72	111	-20	631	317	0	Content		-20	636	24949886	2862645241
24966	09:08:04.055	00:00:24.966	1498	57,58969	745,4936	0,401757	0,7199339	480,5155	3,167243	3	53,9628	742,3787	0,3992984	0,7198747	537,4576	3,526863	1	42	54	742						Untertest4.avi	0	880	547	72	111	-20	631	317	0	Content		-18	631	24966062	2862661417
24983	09:08:04.072	00:00:24.982	1499	57,11479	746,275	0,4016066	0,7196624	480,9098	3,18067	3	52,19572	744,7457	0,399147	0,7195769	537,5922	3,539776	1	42	52	745						Untertest4.avi	0	880	547	72	111	-20	631	317	0	Content		-20	634	24982809	2862678164
24999	09:08:04.088	00:00:24.999	1500	64,38213	753,1003	0,401549	0,7195623	479,3503	3,156544	3	58,72864	752,1236	0,3989987	0,7194915	537,4295	3,522879	1	42	59	752						Untertest4.avi	0	880	547	72	111	-20	631	317	0	Content		-13	641	24999435	2862694790
25017	09:08:04.106	00:00:25.016	1501	58,20627	751,33	0,4012106	0,7195048	481,1701	3,189893	3	53,29089	750,3978	0,3987564	0,7194307	537,4681	3,547214	1	42	53	750						Untertest4.avi	0	880	547	72	111	-20	631	317	0	Content		-19	639	25016557	2862711912
25033	09:08:04.122	00:00:25.033	1502	61,06067	745,1998	0,3985177	0,7193366	537,4119	3,525266	3	51,8957	744,1583	0,3984345	0,7193488	537,4119	3,524054	1	42	52	744						Untertest4.avi	0	880	547	72	111	-20	631	317	0	Content		-20	633	25033190	2862728545
25050	09:08:04.139	00:00:25.049	1503	65,02208	751,4282	0,3982486	0,719209	537,5398	3,502976	3	42,75587	748,7093	0,3980485	0,719242	537,5398	3,499626	1	42	43	749						Untertest4.avi	0	880	547	72	111	-20	631	317	0	Content		-29	638	25049751	2862745106
25066	09:08:04.155	00:00:25.066	1504	42,15566	739,5111	0,3976867	0,719067	537,5779	3,535964	3	44,39903	737,1356	0,397696	0,7191174	537,5779	3,537339	1	42	44	737						Untertest4.avi	0	880	547	72	111	-20	631	317	0	Content		-28	626	25066056	2862761411
25083	09:08:04.172	00:00:25.082	1505	23,79986	752,723	0,4133236	0,7190498	476,8878	3,102328	3	23,79986	752,723	0,4133236	0,7190498	476,8878	3,102328	1	42	24	753						Untertest4.avi	0	880	547	72	111	-20	631	317	0	Content		-48	642	25082680	2862778035
25099	09:08:04.188	00:00:25.099	1506	90,72661	746,481	0,3967408	0,7187296	537,4465	3,286977	3	124,9751	743,4315	0,3970473	0,7188196	537,4465	3,292029	1	43	125	743						Untertest4.avi	0	880	547	72	111	37	633	183	0	Content		53	632	25099428	2862794783
25117	09:08:04.206	00:00:25.116	1507	72,76855	750,1581	0,3994582	0,7188742	476,0843	3,032058	3	72,19568	748,1962	0,3967221	0,7188017	537,5876	3,408049	1	43	72	748						Untertest4.avi	0	880	547	72	111	37	633	183	0	Content		0	637	25116551	2862811906
25133	09:08:04.222	00:00:25.133	1508	41,63306	746,3802	0,3958292	0,7186364	537,7195	3,346896	3	108,7536	740,6565	0,3964227	0,7188078	537,7195	3,356031	1	43	109	741						Untertest4.avi	0	880	547	72	111	37	633	183	0	Content		37	630	25133184	2862828539
25150	09:08:04.239	00:00:25.149	1509	61,95242	749,827	0,3989624	0,7189502	475,0115	3,091771	3	58,80478	747,4543	0,3961538	0,7188835	537,7251	3,482925	1	43	59	747						Untertest4.avi	0	880	547	72	111	37	633	183	0	Content		-13	636	25149745	2862845100
25166	09:08:04.255	00:00:25.165	1510	50,5004	745,188	0,3987199	0,719132	475,0115	3,080173	3	102,07	742,1427	0,3964097	0,7191073	537,7347	3,480344	1	43	102	742						Untertest4.avi	0	880	547	72	111	37	633	183	0	Content		30	631	25165923	2862861278
25183	09:08:04.272	00:00:25.182	1511	65,07381	751,2781	0,3984881	0,7192497	475,0115	3,04654	3	119,9498	749,6842	0,3961749	0,7192249	537,6367	3,442813	1	43	120	750						Untertest4.avi	0	880	547	72	111	37	633	183	0	Content		48	639	25182547	2862877902
25199	09:08:04.288	00:00:25.199	1512	57,22574	747,9396	0,398196	0,7193227	475,0115	3,051851	3	110,2693	745,5806	0,3958746	0,7192981	537,6389	3,448391	1	43	110	746						Untertest4.avi	0	880	547	72	111	37	633	183	0	Content		38	635	25199295	2862894650
25216	09:08:04.305	00:00:25.216	1513	112,704	736,0504	0,3957371	0,7193167	537,5273	3,479557	3	112,6594	736,0922	0,3957375	0,7193167	537,5273	3,479565	1	43	113	736						Untertest4.avi	0	880	547	72	111	37	633	183	0	Content		41	625	25216363	2862911718
25233	09:08:04.322	00:00:25.232	1514	109,1228	741,1559	0,3955768	0,7193312	537,6582	3,497557	3	109,1113	741,1522	0,3955773	0,7193312	537,6582	3,497545	1	43	109	741						Untertest4.avi	0	880	547	72	111	37	633	183	0	Content		37	630	25232987	2862928342
25250	09:08:04.339	00:00:25.249	1515	99,46581	731,3073	0,3954668	0,7193342	537,6914	3,540505	3	99,43731	731,3451	0,3954673	0,7193342	537,6914	3,54055	1	43	99	731						Untertest4.avi	0	880	547	72	111	37	633	183	0	Content		27	620	25249612	2862944967
25266	09:08:04.355	00:00:25.265	1516	96,55734	750,7958	0,3953972	0,7193623	537,5154	3,543626	3	96,52441	750,8278	0,3953977	0,7193623	537,5154	3,54364	1	43	97	751						Untertest4.avi	0	880	547	72	111	37	633	183	0	Content		25	640	25265916	2862961271
25283	09:08:04.372	00:00:25.282	1517	108,9129	748,5471	0,3953737	0,7194716	537,5674	3,485212	3	108,9012	748,5545	0,395374	0,7194716	537,5674	3,485235	1	44	109	749						Untertest4.avi	0	880	547	72	111	132	656	100	0	Content		37	638	25282539	2862977894
25299	09:08:04.388	00:00:25.299	1518	102,9557	746,0922	0,3953622	0,7196445	537,6158	3,550741	3	102,9473	746,1036	0,3953626	0,7196445	537,6158	3,550753	1	44	103	746						Untertest4.avi	0	880	547	72	111	132	656	100	0	Content		31	635	25299188	2862994543
25316	09:08:04.405	00:00:25.316	1519	120,3573	745,4401	0,3950407	0,7199608	537,8212	3,576422	3	120,3348	745,4653	0,395041	0,7199608	537,8212	3,576414	1	44	120	745						Untertest4.avi	0	880	547	72	111	132	656	100	0	Content		48	634	25316230	2863011585
25333	09:08:04.422	00:00:25.332	1520	288,6446	785,8669	0,393562	0,7210869	538,1996	3,495075	3	288,6283	785,902	0,3935621	0,7210869	538,1996	3,495117	1	44	289	786						Untertest4.avi	0	880	547	72	111	132	656	100	0	Content		217	675	25332977	2863028332
25350	09:08:04.439	00:00:25.349	1521	473,5602	815,297	0,3919414	0,7219314	538,5392	3,592046	3	473,5674	815,2913	0,3919415	0,7219314	538,5392	3,592057	1	44	474	815						Untertest4.avi	0	880	547	72	111	132	656	100	0	Content		402	704	25349600	2863044955
25366	09:08:04.455	00:00:25.365	1522	626,9607	830,4785	0,3912769	0,7222874	538,5392	3,626502	3	626,9607	830,4785	0,3912769	0,7222874	538,5392	3,626502	1	44	627	830						Untertest4.avi	0	880	547	72	111	132	656	100	0	Content		555	719	25365906	2863061261
25383	09:08:04.472	00:00:25.382	1523	-1024	-768	-1	-1	-1	-1	4	-1024	-768	-1	-1	-1	-1	4		0	0						Untertest4.avi	0	880	547	72	111				0	Content		-72	-111	25382528	2863077883
25399	09:08:04.488	00:00:25.399	1524	-1024	-768	-1	-1	-1	-1	4	-1024	-768	-1	-1	-1	-1	4		0	0						Untertest4.avi	0	880	547	72	111				0	Content		-72	-111	25399152	2863094507
25416	09:08:04.505	00:00:25.416	1525	-1024	-768	-1	-1	-1	-1	4	-1024	-768	-1	-1	-1	-1	4		0	0						Untertest4.avi	0	880	547	72	111				0	Content		-72	-111	25416103	2863111458
25433	09:08:04.522	00:00:25.432	1526	-1024	-768	-1	-1	-1	-1	4	-1024	-768	-1	-1	-1	-1	4		0	0						Untertest4.avi	0	880	547	72	111				0	Content		-72	-111	25432644	2863127999
25449	09:08:04.538	00:00:25.449	1527	-1024	-768	-1	-1	-1	-1	4	-1024	-768	-1	-1	-1	-1	4		0	0						Untertest4.avi	0	880	547	72	111				0	Content		-72	-111	25449390	2863144745
25466	09:08:04.555	00:00:25.466	1528	-1024	-768	-1	-1	-1	-1	4	-1024	-768	-1	-1	-1	-1	4		0	0						Untertest4.avi	0	880	547	72	111				0	Content		-72	-111	25466011	2863161366
25483	09:08:04.572	00:00:25.482	1529	-1024	-768	-1	-1	-1	-1	4	-1024	-768	-1	-1	-1	-1	4		0	0						Untertest4.avi	0	880	547	72	111				0	Content		-72	-111	25482636	2863177991
25499	09:08:04.588	00:00:25.499	1530	-1024	-768	-1	-1	-1	-1	4	-1024	-768	-1	-1	-1	-1	4		0	0						Untertest4.avi	0	880	547	72	111				0	Content		-72	-111	25499383	2863194738
25516	09:08:04.605	00:00:25.516	1531	-1024	-768	-1	-1	-1	-1	4	-1024	-768	-1	-1	-1	-1	4		0	0						Untertest4.avi	0	880	547	72	111				0	Content		-72	-111	25516006	2863211361
25533	09:08:04.622	00:00:25.532	1532	-1024	-768	-1	-1	-1	-1	4	-1024	-768	-1	-1	-1	-1	4		0	0						Untertest4.avi	0	880	547	72	111				0	Content		-72	-111	25532629	2863227984
25549	09:08:04.638	00:00:25.549	1533	-1024	-768	-1	-1	-1	-1	4	-1024	-768	-1	-1	-1	-1	4		0	0						Untertest4.avi	0	880	547	72	111				0	Content		-72	-111	25549253	2863244608
25566	09:08:04.655	00:00:25.566	1534	-1024	-768	-1	-1	-1	-1	4	-1024	-768	-1	-1	-1	-1	4		0	0						Untertest4.avi	0	880	547	72	111				0	Content		-72	-111	25566000	2863261355
25583	09:08:04.672	00:00:25.582	1535	-1024	-768	-1	-1	-1	-1	4	-1024	-768	-1	-1	-1	-1	4		0	0						Untertest4.avi	0	880	547	72	111				0	Content		-72	-111	25582624	2863277979
25599	09:08:04.688	00:00:25.599	1536	-1024	-768	-1	-1	-1	-1	4	-1024	-768	-1	-1	-1	-1	4		0	0						Untertest4.avi	0	880	547	72	111				0	Content		-72	-111	25599122	2863294477
25616	09:08:04.705	00:00:25.616	1537	-1024	-768	-1	-1	-1	-1	4	-1024	-768	-1	-1	-1	-1	4		0	0						Untertest4.avi	0	880	547	72	111				0	Content		-72	-111	25616439	2863311794
25633	09:08:04.722	00:00:25.633	1538	-1024	-768	-1	-1	-1	-1	4	-1024	-768	-1	-1	-1	-1	4		0	0						Untertest4.avi	0	880	547	72	111				0	Content		-72	-111	25633241	2863328596
25650	09:08:04.739	00:00:25.649	1539	-1024	-768	-1	-1	-1	-1	4	-1024	-768	-1	-1	-1	-1	4		0	0						Untertest4.avi	0	880	547	72	111				0	Content		-72	-111	25649863	2863345218
25665	09:08:04.754	00:00:25.665	1540	-1024	-768	-1	-1	-1	-1	4	-1024	-768	-1	-1	-1	-1	4		0	0						Untertest4.avi	0	880	547	72	111				0	Content		-72	-111	25665236	2863360591
25682	09:08:04.771	00:00:25.681	1541	-1024	-768	-1	-1	-1	-1	4	-1024	-768	-1	-1	-1	-1	4		0	0						Untertest4.avi	0	880	547	72	111				0	Content		-72	-111	25681862	2863377217
25699	09:08:04.788	00:00:25.698	1542	-1024	-768	-1	-1	-1	-1	4	-1024	-768	-1	-1	-1	-1	4		0	0						Untertest4.avi	0	880	547	72	111				0	Content		-72	-111	25698611	2863393966
25715	09:08:04.804	00:00:25.715	1543	-1024	-768	-1	-1	-1	-1	4	-1024	-768	-1	-1	-1	-1	4		0	0						Untertest4.avi	0	880	547	72	111				0	Content		-72	-111	25715109	2863410464
25732	09:08:04.821	00:00:25.732	1544	-1024	-768	-1	-1	-1	-1	4	-1024	-768	-1	-1	-1	-1	4		0	0						Untertest4.avi	0	880	547	72	111				0	Content		-72	-111	25732304	2863427659
25750	09:08:04.839	00:00:25.749	1545	-1024	-768	-1	-1	-1	-1	4	-1024	-768	-1	-1	-1	-1	4		0	0						Untertest4.avi	0	880	547	72	111				0	Content		-72	-111	25749678	2863445033
25767	09:08:04.856	00:00:25.767	1546	-1024	-768	-1	-1	-1	-1	4	-1024	-768	-1	-1	-1	-1	4		0	0						Untertest4.avi	0	880	547	72	111				0	Content		-72	-111	25767064	2863462419
25782	09:08:04.871	00:00:25.781	1547	-1024	-768	-1	-1	-1	-1	4	-1024	-768	-1	-1	-1	-1	4		0	0						Untertest4.avi	0	880	547	72	111				0	Content		-72	-111	25781853	2863477208
25798	09:08:04.887	00:00:25.798	1548	-1024	-768	-1	-1	-1	-1	4	-1024	-768	-1	-1	-1	-1	4		0	0						Untertest4.avi	0	880	547	72	111				0	Content		-72	-111	25798475	2863493830
25815	09:08:04.904	00:00:25.815	1549	-1024	-768	-1	-1	-1	-1	4	-1024	-768	-1	-1	-1	-1	4		0	0						Untertest4.avi	0	880	547	72	111				0	Content		-72	-111	25815223	2863510578
25832	09:08:04.921	00:00:25.831	1550	-1024	-768	-1	-1	-1	-1	4	-1024	-768	-1	-1	-1	-1	4		0	0						Untertest4.avi	0	880	547	72	111				0	Content		-72	-111	25831856	2863527211
25848	09:08:04.937	00:00:25.848	1551	-1024	-768	-1	-1	-1	-1	4	-1024	-768	-1	-1	-1	-1	4		0	0						Untertest4.avi	0	880	547	72	111				0	Content		-72	-111	25848475	2863543830
25865	09:08:04.954	00:00:25.865	1552	-1024	-768	-1	-1	-1	-1	4	-1024	-768	-1	-1	-1	-1	4		0	0						Untertest4.avi	0	880	547	72	111				0	Content		-72	-111	25865098	2863560453
25882	09:08:04.971	00:00:25.882	1553	-1024	-768	-1	-1	-1	-1	4	-1024	-768	-1	-1	-1	-1	4		0	0						Untertest4.avi	0	880	547	72	111				0	Content		-72	-111	25882167	2863577522
25900	09:08:04.989	00:00:25.899	1554	-1024	-768	-1	-1	-1	-1	4	-1024	-768	-1	-1	-1	-1	4		0	0						Untertest4.avi	0	880	547	72	111				0	Content		-72	-111	25899539	2863594894
25917	09:08:05.006	00:00:25.916	1555	-1024	-768	-1	-1	-1	-1	4	-1024	-768	-1	-1	-1	-1	4		0	0						Untertest4.avi	0	880	547	72	111				0	Content		-72	-111	25916911	2863612266
25932	09:08:05.021	00:00:25.931	1556	-1024	-768	-1	-1	-1	-1	4	-1024	-768	-1	-1	-1	-1	4		0	0						Untertest4.avi	0	880	547	72	111				0	Content		-72	-111	25931716	2863627071
25948	09:08:05.037	00:00:25.948	1557	-1024	-768	-1	-1	-1	-1	4	-1024	-768	-1	-1	-1	-1	4		0	0						Untertest4.avi	0	880	547	72	111				0	Content		-72	-111	25948340	2863643695
25965	09:08:05.054	00:00:25.965	1558	-1024	-768	-1	-1	-1	-1	4	-1024	-768	-1	-1	-1	-1	4		0	0						Untertest4.avi	0	880	547	72	111				0	Content		-72	-111	25965088	2863660443
25982	09:08:05.071	00:00:25.981	1559	-1024	-768	-1	-1	-1	-1	4	-1024	-768	-1	-1	-1	-1	4		0	0						Untertest4.avi	0	880	547	72	111				0	Content		-72	-111	25981712	2863677067
25998	09:08:05.087	00:00:25.998	1560	-1024	-768	-1	-1	-1	-1	4	-1024	-768	-1	-1	-1	-1	4		0	0						Untertest4.avi	0	880	547	72	111				0	Content		-72	-111	25998335	2863693690
26015	09:08:05.104	00:00:26.014	1561	-1024	-768	-1	-1	-1	-1	4	-1024	-768	-1	-1	-1	-1	4		0	0						Untertest4.avi	0	880	547	72	111				0	Content		-72	-111	26014960	2863710315
26032	09:08:05.121	00:00:26.032	1562	-1024	-768	-1	-1	-1	-1	4	-1024	-768	-1	-1	-1	-1	4		0	0						Untertest4.avi	0	880	547	72	111				0	Content		-72	-111	26032152	2863727507
26050	09:08:05.139	00:00:26.049	1563	-1024	-768	-1	-1	-1	-1	4	-1024	-768	-1	-1	-1	-1	4		0	0						Untertest4.avi	0	880	547	72	111				0	Content		-72	-111	26049528	2863744883
26067	09:08:05.156	00:00:26.066	1564	-1024	-768	-1	-1	-1	-1	4	-1024	-768	-1	-1	-1	-1	4		0	0						Untertest4.avi	0	880	547	72	111				0	Content		-72	-111	26066774	2863762129
26082	09:08:05.171	00:00:26.081	1565	-1024	-768	-1	-1	-1	-1	4	-1024	-768	-1	-1	-1	-1	4		0	0						Untertest4.avi	0	880	547	72	111				0	Content		-72	-111	26081577	2863776932
26098	09:08:05.187	00:00:26.098	1566	-1024	-768	-1	-1	-1	-1	4	-1024	-768	-1	-1	-1	-1	4		0	0						Untertest4.avi	0	880	547	72	111				0	Content		-72	-111	26098328	2863793683
26115	09:08:05.204	00:00:26.114	1567	-1024	-768	-1	-1	-1	-1	4	-1024	-768	-1	-1	-1	-1	4		0	0						Untertest4.avi	0	880	547	72	111				0	Content		-72	-111	26114950	2863810305
26132	09:08:05.221	00:00:26.131	1568	-1024	-768	-1	-1	-1	-1	4	-1024	-768	-1	-1	-1	-1	4		0	0						Untertest4.avi	0	880	547	72	111				0	Content		-72	-111	26131576	2863826931
26148	09:08:05.237	00:00:26.148	1569	-1024	-768	-1	-1	-1	-1	4	-1024	-768	-1	-1	-1	-1	4		0	0						Untertest4.avi	0	880	547	72	111				0	Content		-72	-111	26148198	2863843553
26165	09:08:05.254	00:00:26.164	1570	-1024	-768	-1	-1	-1	-1	4	-1024	-768	-1	-1	-1	-1	4		0	0						Untertest4.avi	0	880	547	72	111				0	Content		-72	-111	26164821	2863860176
26182	09:08:05.271	00:00:26.182	1571	-1024	-768	-1	-1	-1	-1	4	-1024	-768	-1	-1	-1	-1	4		0	0						Untertest4.avi	0	880	547	72	111				0	Content		-72	-111	26182020	2863877375
26199	09:08:05.288	00:00:26.199	1572	-1024	-768	-1	-1	-1	-1	4	-1024	-768	-1	-1	-1	-1	4		0	0						Untertest4.avi	0	880	547	72	111				0	Content		-72	-111	26199389	2863894744
26217	09:08:05.306	00:00:26.216	1573	-1024	-768	-1	-1	-1	-1	4	-1024	-768	-1	-1	-1	-1	4		0	0						Untertest4.avi	0	880	547	72	111				0	Content		-72	-111	26216637	2863911992
26232	09:08:05.321	00:00:26.231	1574	-1024	-768	-1	-1	-1	-1	4	-1024	-768	-1	-1	-1	-1	4		0	0						Untertest4.avi	0	880	547	72	111				0	Content		-72	-111	26231565	2863926920
26248	09:08:05.337	00:00:26.248	1575	-1024	-768	-1	-1	-1	-1	4	-1024	-768	-1	-1	-1	-1	4		0	0						Untertest4.avi	0	880	547	72	111				0	Content		-72	-111	26248190	2863943545
26265	09:08:05.354	00:00:26.264	1576	-1024	-768	-1	-1	-1	-1	4	-1024	-768	-1	-1	-1	-1	4		0	0						Untertest4.avi	0	880	547	72	111				0	Content		-72	-111	26264938	2863960293
26281	09:08:05.370	00:00:26.281	1577	-1024	-768	-1	-1	-1	-1	4	-1024	-768	-1	-1	-1	-1	4		0	0						Untertest4.avi	0	880	547	72	111				0	Content		-72	-111	26281436	2863976791
26299	09:08:05.388	00:00:26.298	1578	426,3586	753,9591	0,4225603	0,7140542	429,2034	3,547295	1	426,3586	753,9591	0,4225603	0,7140542	429,2034	3,547295	3	45	426	754						Untertest4.avi	0	880	547	72	111	354	643	50	0	Content		354	643	26298551	2863993906
26315	09:08:05.404	00:00:26.315	1579	449,3643	744,4183	0,3966364	0,7141343	430,3299	3,506314	3	481,7947	743,175	0,3960442	0,714105	443,2979	3,621701	3	45	0	0						Untertest4.avi	0	880	547	72	111	354	643	50	0	Content		-72	-111	26315436	2864010791
26332	09:08:05.421	00:00:26.331	1580	481,4836	744,8962	0,3711076	0,714247	430,3299	3,542087	3	512,1266	742,915	0,3739961	0,7142305	443,2979	3,657042	1	45	512	743						Untertest4.avi	0	880	547	72	111	354	643	50	0	Content		440	632	26331940	2864027295
26349	09:08:05.438	00:00:26.348	1581	456,7103	745,4373	0,3965037	0,7142435	429,6639	3,581579	3	483,4951	744,4557	0,396018	0,7142193	440,2256	3,677793	3		0	0						Untertest4.avi	0	880	547	72	111				0	Content		-72	-111	26348927	2864044282
26365	09:08:05.454	00:00:26.365	1582	440,3996	745,9073	0,3966435	0,7143201	425,0848	3,571976	3	475,3886	744,6092	0,3959885	0,7142871	439,2113	3,701105	3		0	0						Untertest4.avi	0	880	547	72	111				0	Content		-72	-111	26365060	2864060415
26382	09:08:05.471	00:00:26.382	1583	459,3171	749,7667	0,3961768	0,7143346	431,1006	3,620021	3	478,4185	749,2214	0,3958288	0,7143173	438,6435	3,689086	3		0	0						Untertest4.avi	0	880	547	72	111				0	Content		-72	-111	26382053	2864077408
26399	09:08:05.488	00:00:26.398	1584	448,0983	753,2203	0,3960859	0,714295	430,312	3,646702	3	467,859	752,787	0,3957182	0,7142768	438,2572	3,719893	3		0	0						Untertest4.avi	0	880	547	72	111				0	Content		-72	-111	26398750	2864094105
26415	09:08:05.504	00:00:26.415	1585	447,2683	753,0436	0,3962055	0,7142951	426,5929	3,613825	3	471,5566	752,4709	0,395751	0,7142723	436,3362	3,703601	3		0	0						Untertest4.avi	0	880	547	72	111				0	Content		-72	-111	26415497	2864110852
26432	09:08:05.521	00:00:26.431	1586	445,9491	750,595	0,3962325	0,7142676	425,5202	3,605595	3	472,1905	749,8449	0,3957391	0,7142428	436,0752	3,702739	3		0	0						Untertest4.avi	0	880	547	72	111				0	Content		-72	-111	26431801	2864127156
26448	09:08:05.537	00:00:26.448	1587	443,4385	751,3753	0,39627	0,7142035	424,3738	3,602262	3	474,6934	750,528	0,3956832	0,714174	436,9186	3,718085	3		0	0						Untertest4.avi	0	880	547	72	111				0	Content		-72	-111	26448424	2864143779
26465	09:08:05.554	00:00:26.465	1588	439,3311	750,3483	0,3963008	0,7141647	423,6435	3,611699	3	472,9431	749,3766	0,395667	0,7141328	437,1837	3,737305	3		0	0						Untertest4.avi	0	880	547	72	111				0	Content		-72	-111	26465046	2864160401
26482	09:08:05.571	00:00:26.482	1589	438,9704	748,282	0,3962518	0,7141282	424,6159	3,608387	3	469,8105	747,2687	0,3956667	0,7140988	437,1302	3,723795	3		0	0						Untertest4.avi	0	880	547	72	111				0	Content		-72	-111	26482116	2864177471
26499	09:08:05.588	00:00:26.498	1590	448,5827	747,8934	0,396204	0,714096	425,7411	3,627733	3	477,5117	746,9292	0,3956653	0,714069	437,2839	3,734667	3		0	0						Untertest4.avi	0	880	547	72	111				0	Content		-72	-111	26498739	2864194094
26515	09:08:05.604	00:00:26.515	1591	446,3339	748,7044	0,3962562	0,7140834	425,6361	3,629844	3	474,873	747,8011	0,3957238	0,7140566	437,0448	3,735722	3		0	0						Untertest4.avi	0	880	547	72	111				0	Content		-72	-111	26515364	2864210719
26532	09:08:05.621	00:00:26.531	1592	452,8854	752,4018	0,3961055	0,7140585	429,0713	3,667613	3	473,6839	751,9092	0,3957228	0,7140394	437,3127	3,744462	3		0	0						Untertest4.avi	0	880	547	72	111				0	Content		-72	-111	26531667	2864227022
26548	09:08:05.637	00:00:26.548	1593	455,9368	749,3597	0,3961041	0,7140577	429,391	3,691692	3	474,3328	748,8212	0,3957668	0,7140409	436,6523	3,759801	3		0	0						Untertest4.avi	0	880	547	72	111				0	Content		-72	-111	26548294	2864243649
26565	09:08:05.654	00:00:26.565	1594	461,1115	750,2506	0,3960511	0,7141277	430,0072	3,69597	3	481,2115	749,7012	0,3956881	0,7141097	437,8387	3,76962	3		0	0						Untertest4.avi	0	880	547	72	111				0	Content		-72	-111	26565041	2864260396
26582	09:08:05.671	00:00:26.581	1595	455,7324	750,9446	0,3960128	0,7141938	429,8577	3,725865	3	481,6495	750,2723	0,3955424	0,7141705	440,0252	3,821899	3		0	0						Untertest4.avi	0	880	547	72	111				0	Content		-72	-111	26581982	2864277337
26599	09:08:05.688	00:00:26.598	1596	454,4576	753,7543	0,3960986	0,7141801	427,3196	3,710688	3	487,7031	753,0536	0,3954992	0,7141503	440,2331	3,83343	3		0	0						Untertest4.avi	0	880	547	72	111				0	Content		-72	-111	26598730	2864294085
26615	09:08:05.704	00:00:26.615	1597	455,8232	750,7483	0,3959464	0,7140437	430,4496	3,750133	3	481,7222	750,0814	0,3954788	0,7140207	440,5696	3,846375	3		0	0						Untertest4.avi	0	880	547	72	111				0	Content		-72	-111	26615354	2864310709
26632	09:08:05.721	00:00:26.631	1598	465,7911	749,57	0,3958292	0,713863	433,7289	3,806413	3	482,2529	749,1299	0,3955377	0,7138487	440,0624	3,867349	3		0	0						Untertest4.avi	0	880	547	72	111				0	Content		-72	-111	26631659	2864327014
26648	09:08:05.737	00:00:26.648	1599	469,9283	750,1337	0,3958396	0,713662	435,3117	3,781959	3	482,1578	749,816	0,3956232	0,7136514	440,0283	3,826767	3		0	0						Untertest4.avi	0	880	547	72	111				0	Content		-72	-111	26648283	2864343638
26665	09:08:05.754	00:00:26.664	1600	450,3335	749,3735	0,3966255	0,7136568	423,5626	3,702793	3	499,5523	747,9076	0,3957469	0,7136129	442,5369	3,884672	3		0	0						Untertest4.avi	0	880	547	72	111				0	Content		-72	-111	26664907	2864360262
26682	09:08:05.771	00:00:26.681	1601	447,7384	748,8181	0,3965518	0,7137268	425,8531	3,72533	3	486,5488	747,6516	0,3958509	0,7136917	441,0116	3,870471	3		0	0						Untertest4.avi	0	880	547	72	111				0	Content		-72	-111	26681973	2864377328
26699	09:08:05.788	00:00:26.698	1602	379,561	755,2849	0,4006271	0,7143456	366,2862	3,235916	3	517,626	747,3953	0,3965058	0,7141364	438,5492	3,901594	3		0	0						Untertest4.avi	0	880	547	72	111				0	Content		-72	-111	26698597	2864393952
26715	09:08:05.804	00:00:26.715	1603	469,046	744,9253	0,3963787	0,7142709	431,1172	3,745688	3	490,0111	744,1594	0,3960088	0,7142525	439,1601	3,822222	3		0	0						Untertest4.avi	0	880	547	72	111				0	Content		-72	-111	26715220	2864410575
26732	09:08:05.821	00:00:26.731	1604	470,5202	747,5202	0,3963303	0,714615	433,6585	3,807436	3	481,2559	747,191	0,3961416	0,7146056	437,7715	3,847076	3		0	0						Untertest4.avi	0	880	547	72	111				0	Content		-72	-111	26731526	2864426881
26748	09:08:05.837	00:00:26.748	1605	385,7418	750,3395	0,4006742	0,7152866	368,8322	3,254377	3	539,7862	741,1522	0,3968453	0,7150843	439,695	3,922069	3		0	0						Untertest4.avi	0	880	547	72	111				0	Content		-72	-111	26748150	2864443505
26765	09:08:05.854	00:00:26.764	1606	378,1602	753,6	0,4012362	0,7155016	362,2242	3,183873	3	592,8632	744,8248	0,3972312	0,7152668	443,4109	3,978136	3		0	0						Untertest4.avi	0	880	547	72	111				0	Content		-72	-111	26764910	2864460265
26782	09:08:05.871	00:00:26.781	1607	358,4386	746,0063	0,4021901	0,7154815	353,441	3,089976	3	461,8859	727,4434	0,3960522	0,7152029	446,9809	3,892648	3		0	0						Untertest4.avi	0	880	547	72	111				0	Content		-72	-111	26781841	2864477196
26799	09:08:05.888	00:00:26.798	1608	400,4912	696,8869	0,3971788	0,7146221	442,5633	3,895331	3	434,2969	690,8302	0,3961962	0,7145814	462,2223	4,074951	3		0	0						Untertest4.avi	0	880	547	72	111				0	Content		-72	-111	26798588	2864493943
26815	09:08:05.904	00:00:26.815	1609	364,4	670,2924	0,3971814	0,714034	456,9281	4,03813	3	378,0796	665,7687	0,3966188	0,7140126	467,913	4,135881	3		0	0						Untertest4.avi	0	880	547	72	111				0	Content		-72	-111	26815211	2864510566
26832	09:08:05.921	00:00:26.831	1610	291,7762	629,0758	0,3977677	0,7133301	465,9893	4,105212	3	292,8203	627,6371	0,3976324	0,7133255	468,435	4,126073	3		0	0						Untertest4.avi	0	880	547	72	111				0	Content		-72	-111	26831516	2864526871
26848	09:08:05.937	00:00:26.848	1611	211,0332	571,512	0,3989035	0,7123825	470,9213	4,173725	3	210,32	569,7974	0,3987851	0,7123787	472,9348	4,190574	3		0	0						Untertest4.avi	0	880	547	72	111				0	Content		-72	-111	26848141	2864543496
26865	09:08:05.954	00:00:26.864	1612	117,1003	521,5049	0,4001656	0,7115181	470,9213	4,189492	3	128,2791	447,8307	0,3971303	0,7114708	538,0697	4,769962	1	46	128	448						Untertest4.avi	0	880	547	72	111	-316	129	116	0	Content		56	337	26864902	2864560257
26882	09:08:05.971	00:00:26.881	1613	40,83866	477,5765	0,4011615	0,7108056	470,9213	4,203783	3	28,46238	389,1336	0,3981497	0,7107733	538,2443	4,784516	1	46	28	389						Untertest4.avi	0	880	547	72	111	-316	129	116	0	Content		-44	278	26881834	2864577189
26898	09:08:05.987	00:00:26.898	1614	-36,31541	436,9954	0,4021489	0,7102306	470,9213	4,214979	3	-77,74247	335,2916	0,3991243	0,7101867	538,3314	4,794346	1	46	-78	335						Untertest4.avi	0	880	547	72	111	-316	129	116	0	Content		-150	224	26898014	2864593369
26915	09:08:06.004	00:00:26.914	1615	-136,9322	387,9319	0,4030446	0,7097189	470,9213	4,218925	3	-206,0351	272,1419	0,4000856	0,7096328	538,222	4,797686	1	46	-206	272						Untertest4.avi	0	880	547	72	111	-316	129	116	0	Content		-278	161	26914763	2864610118
26931	09:08:06.020	00:00:26.931	1616	-186,6359	346,0629	0,389146	0,7092247	470,9213	4,193623	3	-283,0732	209,3119	0,4010951	0,7092137	538,3992	4,775378	1	46	-283	209						Untertest4.avi	0	880	547	72	111	-316	129	116	0	Content		-355	98	26931387	2864626742
26948	09:08:06.037	00:00:26.948	1617	-337,1496	292,9399	0,4050055	0,7091079	470,9214	4,18837	3	-389,774	155,4112	0,4026889	0,7090812	538,5971	4,772458	1	46	-390	155						Untertest4.avi	0	880	547	72	111	-316	129	116	0	Content		-462	44	26948330	2864643685
26965	09:08:06.054	00:00:26.964	1618	-456,6439	249,4939	0,4060046	0,7090132	470,9214	4,235109	3	-544,8168	94,79407	0,4037103	0,7089864	538,8539	4,827412	1	46	-545	95						Untertest4.avi	0	880	547	72	111	-316	129	116	0	Content		-617	-16	26964758	2864660113
26981	09:08:06.070	00:00:26.981	1619	-575,6051	198,1858	0,4069103	0,7089871	470,9214	4,169251	3	-701,2739	23,60343	0,4046436	0,7089602	538,8558	4,754904	1	47	-701	24						Untertest4.avi	0	880	547	72	111	-1545	-422	334	0	Content		-773	-87	26981258	2864676613
26998	09:08:06.087	00:00:26.998	1620	-707,457	147,1766	0,407751	0,7090752	470,9214	4,154928	3	-877,8399	-51,46617	0,4054972	0,709048	539,2776	4,746109	1	47	-878	-51						Untertest4.avi	0	880	547	72	111	-1545	-422	334	0	Content		-950	-162	26998005	2864693360
27015	09:08:06.104	00:00:27.014	1621	-833,3729	107,5867	0,4086075	0,7092988	470,9214	4,13439	3	-1048,541	-112,0661	0,4063755	0,7092716	539,4243	4,728203	1	47	-1049	-112						Untertest4.avi	0	880	547	72	111	-1545	-422	334	0	Content		-1121	-223	27014948	2864710303
27032	09:08:06.121	00:00:27.031	1622	-1234,245	-207,4354	0,407162	0,7096909	539,7315	4,720174	3	-1234,436	-207,2686	0,4071622	0,7096909	539,7314	4,720197	1	47	-1234	-207						Untertest4.avi	0	880	547	72	111	-1545	-422	334	0	Content		-1306	-318	27031752	2864727107
27048	09:08:06.137	00:00:27.048	1623	-1384,48	-280,5393	0,4077425	0,7097213	539,6658	4,717423	3	-1384,755	-280,5159	0,4077426	0,7097213	539,6658	4,71749	1	47	-1385	-281						Untertest4.avi	0	880	547	72	111	-1545	-422	334	0	Content		-1457	-392	27048376	2864743731
27065	09:08:06.154	00:00:27.064	1624	-1003,511	81,20147	0,411439	0,7097406	439,0571	3,844855	3	-1481,886	-321,852	0,4081079	0,7095694	540,6207	4,738841	1	47	-1482	-322						Untertest4.avi	0	880	547	72	111	-1545	-422	334	0	Content		-1554	-433	27064624	2864759979
27081	09:08:06.170	00:00:27.081	1625	-1025,406	74,02209	0,4114163	0,7094473	440,9939	3,821951	3	-1502,965	-322,9074	0,4081589	0,7092804	540,6237	4,689962	1	47	-1503	-323						Untertest4.avi	0	880	547	72	111	-1545	-422	334	0	Content		-1575	-434	27081248	2864776603
27098	09:08:06.187	00:00:27.097	1626	-1017,973	76,46541	0,4115357	0,7092792	440,7713	3,808774	3	-1491,691	-318,9944	0,4082786	0,709112	540,5139	4,67481	1	47	-1492	-319						Untertest4.avi	0	880	547	72	111	-1545	-422	334	0	Content		-1564	-430	27097884	2864793239
27115	09:08:06.204	00:00:27.114	1627	-1018,4	79,12442	0,4116494	0,7091633	441,213	3,825666	3	-1487,77	-310,6916	0,4084177	0,7089972	540,4094	4,68849	1	47	-1488	-311						Untertest4.avi	0	880	547	72	111	-1545	-422	334	0	Content		-1560	-422	27114996	2864810351
27132	09:08:06.221	00:00:27.131	1628	-1025,84	70,86229	0,4116789	0,7090901	443,0962	3,788774	3	-1485,86	-312,486	0,4085189	0,708928	540,4645	4,624381	1	47	-1486	-312						Untertest4.avi	0	880	547	72	111	-1545	-422	334	0	Content		-1558	-423	27131622	2864826977
27148	09:08:06.237	00:00:27.148	1629	-1027,356	67,34937	0,4118131	0,7090552	442,1744	3,757173	3	-1495,566	-323,9136	0,4086229	0,708891	540,5107	4,596992	1	47	-1496	-324						Untertest4.avi	0	880	547	72	111	-1545	-422	334	0	Content		-1568	-435	27148189	2864843544
27164	09:08:06.253	00:00:27.164	1630	-1024,139	68,71107	0,4119986	0,7090464	440,2284	3,67667	3	-1501,171	-329,8331	0,4087465	0,708878	540,3862	4,517438	1	47	-1501	-330						Untertest4.avi	0	880	547	72	111	-1545	-422	334	0	Content		-1573	-441	27164496	2864859851
27181	09:08:06.270	00:00:27.181	1631	-1009,578	75,27997	0,4120165	0,7090367	442,0414	3,705602	3	-1463,945	-306,9271	0,4088365	0,7088725	540,3118	4,53192	1	47	-1464	-307						Untertest4.avi	0	880	547	72	111	-1545	-422	334	0	Content		-1536	-418	27181119	2864876474
27198	09:08:06.287	00:00:27.197	1632	-1021,69	69,75637	0,4121137	0,7090099	441,2148	3,644442	3	-1488,167	-320,1202	0,408907	0,7088438	540,3041	4,466219	1	47	-1488	-320						Untertest4.avi	0	880	547	72	111	-1545	-422	334	0	Content		-1560	-431	27197742	2864893097
27215	09:08:06.304	00:00:27.214	1633	-1023,529	65,82951	0,4120791	0,7089441	443,2459	3,673231	3	-1479,854	-317,4163	0,4089451	0,7087824	540,4008	4,483168	1	47	-1480	-317						Untertest4.avi	0	880	547	72	111	-1545	-422	334	0	Content		-1552	-428	27214881	2864910236
27232	09:08:06.321	00:00:27.231	1634	-1021,49	65,16895	0,4120892	0,7088345	443,4666	3,628164	3	-1472,989	-314,9575	0,4089647	0,7086734	540,3768	4,424791	1	47	-1473	-315						Untertest4.avi	0	880	547	72	111	-1545	-422	334	0	Content		-1545	-426	27231617	2864926972
27248	09:08:06.337	00:00:27.248	1635	-1023,402	65,22914	0,4121035	0,7087165	443,3026	3,586152	3	-1475,928	-314,6448	0,4089728	0,7085549	540,4008	4,37548	1	47	-1476	-315						Untertest4.avi	0	880	547	72	111	-1545	-422	334	0	Content		-1548	-426	27248187	2864943542
27264	09:08:06.353	00:00:27.264	1636	-1464,108	-295,8479	0,4089659	0,7084545	540,3381	4,35384	3	-1464,108	-295,8479	0,4089659	0,7084545	540,3381	4,35384	1	47	-1464	-296						Untertest4.avi	0	880	547	72	111	-1545	-422	334	0	Content		-1536	-407	27264491	2864959846
27281	09:08:06.370	00:00:27.281	1637	-994,2064	87,77589	0,41217	0,7085056	440,9082	3,516459	3	-1439,63	-284,8867	0,408953	0,7083388	540,3513	4,309431	1	47	-1440	-285						Untertest4.avi	0	880	547	72	111	-1545	-422	334	0	Content		-1512	-396	27281117	2864976472
27298	09:08:06.387	00:00:27.297	1638	-1441,539	-279,7075	0,4089304	0,7082487	540,2561	4,290137	3	-1441,539	-279,7075	0,4089304	0,7082487	540,2561	4,290137	1	47	-1442	-280						Untertest4.avi	0	880	547	72	111	-1545	-422	334	0	Content		-1514	-391	27297739	2864993094
27315	09:08:06.404	00:00:27.314	1639	-996,517	89,77303	0,4121289	0,708321	441,5422	3,538213	3	-1440,604	-280,4285	0,4089381	0,7081559	540,209	4,330498	1	48	-1441	-280						Untertest4.avi	0	880	547	72	111	-1174	-396	100	0	Content		-1513	-391	27314881	2865010236
27331	09:08:06.420	00:00:27.331	1640	-995,3749	82,96249	0,4121526	0,7082238	441,1262	3,481739	3	-1439,869	-291,1891	0,4089464	0,7080578	540,2346	4,264794	1	48	-1440	-291						Untertest4.avi	0	880	547	72	111	-1174	-396	100	0	Content		-1512	-402	27331487	2865026842
27348	09:08:06.437	00:00:27.348	1641	-1006,414	70,15128	0,4356112	0,7077478	437,9312	3,440327	3	-1006,414	70,15128	0,4356112	0,7077478	437,9312	3,440327	1	48	-1006	70						Untertest4.avi	0	880	547	72	111	-1174	-396	100	0	Content		-1078	-41	27348186	2865043541
27364	09:08:06.453	00:00:27.364	1642	-848,1223	-8,592313	0,4105459	0,7059517	445,9505	3,501694	3	-1198,458	-407,3643	0,4074577	0,705797	539,9827	4,258209	1	48	-1198	-407						Untertest4.avi	0	880	547	72	111	-1174	-396	100	0	Content		-1270	-518	27364364	2865059719
27381	09:08:06.470	00:00:27.380	1643	-955,5618	-567,8744	0,4055921	0,7044635	540,0206	4,295618	3	-955,5618	-567,8744	0,4055921	0,7044635	540,0206	4,295618	1	48	-956	-568						Untertest4.avi	0	880	547	72	111	-1174	-396	100	0	Content		-1028	-679	27380987	2865076342
27398	09:08:06.487	00:00:27.397	1644	-529,9951	-262,1093	0,4330503	0,7063015	431,6535	3,45128	3	-529,9951	-262,1093	0,4330503	0,7063015	431,6535	3,45128	1	48	-530	-262						Untertest4.avi	0	880	547	72	111	-1174	-396	100	0	Content		-602	-373	27397739	2865093094
27415	09:08:06.504	00:00:27.414	1645	-1024	-768	-1	-1	-1	-1	4	-1024	-768	-1	-1	-1	-1	4		0	0						Untertest4.avi	0	880	547	72	111				0	Content		-72	-111	27414677	2865110032
27431	09:08:06.520	00:00:27.430	1646	-1024	-768	-1	-1	-1	-1	4	-1024	-768	-1	-1	-1	-1	4		0	0						Untertest4.avi	0	880	547	72	111				0	Content		-72	-111	27430976	2865126331
27448	09:08:06.537	00:00:27.447	1647	-1024	-768	-1	-1	-1	-1	4	-1024	-768	-1	-1	-1	-1	4		0	0						Untertest4.avi	0	880	547	72	111				0	Content		-72	-111	27447965	2865143320
27464	09:08:06.553	00:00:27.464	1648	-1024	-768	-1	-1	-1	-1	4	-1024	-768	-1	-1	-1	-1	4		0	0						Untertest4.avi	0	880	547	72	111				0	Content		-72	-111	27464347	2865159702
27481	09:08:06.570	00:00:27.481	1649	-1024	-768	-1	-1	-1	-1	4	-1024	-768	-1	-1	-1	-1	4		0	0						Untertest4.avi	0	880	547	72	111				0	Content		-72	-111	27481218	2865176573
27498	09:08:06.587	00:00:27.497	1650	-1024	-768	-1	-1	-1	-1	4	-1024	-768	-1	-1	-1	-1	4		0	0						Untertest4.avi	0	880	547	72	111				0	Content		-72	-111	27497849	2865193204
27514	09:08:06.603	00:00:27.514	1651	-1024	-768	-1	-1	-1	-1	4	-1024	-768	-1	-1	-1	-1	4		0	0						Untertest4.avi	0	880	547	72	111				0	Content		-72	-111	27514466	2865209821
27531	09:08:06.620	00:00:27.531	1652	-1024	-768	-1	-1	-1	-1	4	-1024	-768	-1	-1	-1	-1	4		0	0						Untertest4.avi	0	880	547	72	111				0	Content		-72	-111	27531088	2865226443
27548	09:08:06.637	00:00:27.547	1653	-1024	-768	-1	-1	-1	-1	4	-1024	-768	-1	-1	-1	-1	4		0	0						Untertest4.avi	0	880	547	72	111				0	Content		-72	-111	27547845	2865243200
27564	09:08:06.653	00:00:27.564	1654	-1024	-768	-1	-1	-1	-1	4	-1024	-768	-1	-1	-1	-1	4		0	0						Untertest4.avi	0	880	547	72	111				0	Content		-72	-111	27564336	2865259691
27581	09:08:06.670	00:00:27.581	1655	-1024	-768	-1	-1	-1	-1	4	-1024	-768	-1	-1	-1	-1	4		0	0						Untertest4.avi	0	880	547	72	111				0	Content		-72	-111	27581084	2865276439
27598	09:08:06.687	00:00:27.597	1656	-1024	-768	-1	-1	-1	-1	4	-1024	-768	-1	-1	-1	-1	4		0	0						Untertest4.avi	0	880	547	72	111				0	Content		-72	-111	27597707	2865293062
27614	09:08:06.703	00:00:27.614	1657	-1024	-768	-1	-1	-1	-1	4	-1024	-768	-1	-1	-1	-1	4		0	0						Untertest4.avi	0	880	547	72	111				0	Content		-72	-111	27614328	2865309683
27631	09:08:06.720	00:00:27.630	1658	-1024	-768	-1	-1	-1	-1	4	-1024	-768	-1	-1	-1	-1	4		0	0						Untertest4.avi	0	880	547	72	111				0	Content		-72	-111	27630573	2865325928
27648	09:08:06.737	00:00:27.647	1659	-1024	-768	-1	-1	-1	-1	4	-1024	-768	-1	-1	-1	-1	4		0	0						Untertest4.avi	0	880	547	72	111				0	Content		-72	-111	27647770	2865343125
27664	09:08:06.753	00:00:27.664	1660	-1024	-768	-1	-1	-1	-1	4	-1024	-768	-1	-1	-1	-1	4		0	0						Untertest4.avi	0	880	547	72	111				0	Content		-72	-111	27664392	2865359747
27681	09:08:06.770	00:00:27.681	1661	-1024	-768	-1	-1	-1	-1	4	-1024	-768	-1	-1	-1	-1	4		0	0						Untertest4.avi	0	880	547	72	111				0	Content		-72	-111	27681064	2865376419
27697	09:08:06.786	00:00:27.697	1662	-1024	-768	-1	-1	-1	-1	4	-1024	-768	-1	-1	-1	-1	4		0	0						Untertest4.avi	0	880	547	72	111				0	Content		-72	-111	27697313	2865392668
27714	09:08:06.803	00:00:27.713	1663	-1024	-768	-1	-1	-1	-1	4	-1024	-768	-1	-1	-1	-1	4		0	0						Untertest4.avi	0	880	547	72	111				0	Content		-72	-111	27713934	2865409289
27731	09:08:06.820	00:00:27.730	1664	-1024	-768	-1	-1	-1	-1	4	-1024	-768	-1	-1	-1	-1	4		0	0						Untertest4.avi	0	880	547	72	111				0	Content		-72	-111	27730559	2865425914
27747	09:08:06.836	00:00:27.747	1665	-1024	-768	-1	-1	-1	-1	4	-1024	-768	-1	-1	-1	-1	4		0	0						Untertest4.avi	0	880	547	72	111				0	Content		-72	-111	27747181	2865442536
27764	09:08:06.853	00:00:27.763	1666	-1024	-768	-1	-1	-1	-1	4	-1024	-768	-1	-1	-1	-1	4		0	0						Untertest4.avi	0	880	547	72	111				0	Content		-72	-111	27763808	2865459163
27780	09:08:06.869	00:00:27.780	1667	-1024	-768	-1	-1	-1	-1	4	-1024	-768	-1	-1	-1	-1	4		0	0						Untertest4.avi	0	880	547	72	111				0	Content		-72	-111	27780427	2865475782
27798	09:08:06.887	00:00:27.797	1668	-1024	-768	-1	-1	-1	-1	4	-1024	-768	-1	-1	-1	-1	4		0	0						Untertest4.avi	0	880	547	72	111				0	Content		-72	-111	27797622	2865492977
27815	09:08:06.904	00:00:27.814	1669	-1024	-768	-1	-1	-1	-1	4	-1024	-768	-1	-1	-1	-1	4		0	0						Untertest4.avi	0	880	547	72	111				0	Content		-72	-111	27814993	2865510348
27832	09:08:06.921	00:00:27.832	1670	-1024	-768	-1	-1	-1	-1	4	-1024	-768	-1	-1	-1	-1	4		0	0						Untertest4.avi	0	880	547	72	111				0	Content		-72	-111	27832239	2865527594
27847	09:08:06.936	00:00:27.847	1671	-1024	-768	-1	-1	-1	-1	4	-1024	-768	-1	-1	-1	-1	4		0	0						Untertest4.avi	0	880	547	72	111				0	Content		-72	-111	27847042	2865542397
27864	09:08:06.953	00:00:27.863	1672	-1024	-768	-1	-1	-1	-1	4	-1024	-768	-1	-1	-1	-1	4		0	0						Untertest4.avi	0	880	547	72	111				0	Content		-72	-111	27863792	2865559147
27880	09:08:06.969	00:00:27.880	1673	-1024	-768	-1	-1	-1	-1	4	-1024	-768	-1	-1	-1	-1	4		0	0						Untertest4.avi	0	880	547	72	111				0	Content		-72	-111	27880416	2865575771
27897	09:08:06.986	00:00:27.897	1674	-1024	-768	-1	-1	-1	-1	4	-1024	-768	-1	-1	-1	-1	4		0	0						Untertest4.avi	0	880	547	72	111				0	Content		-72	-111	27897037	2865592392
27914	09:08:07.003	00:00:27.913	1675	-1024	-768	-1	-1	-1	-1	4	-1024	-768	-1	-1	-1	-1	4		0	0						Untertest4.avi	0	880	547	72	111				0	Content		-72	-111	27913659	2865609014
27930	09:08:07.019	00:00:27.930	1676	-1024	-768	-1	-1	-1	-1	4	-1024	-768	-1	-1	-1	-1	4		0	0						Untertest4.avi	0	880	547	72	111				0	Content		-72	-111	27930284	2865625639
27947	09:08:07.036	00:00:27.947	1677	-1024	-768	-1	-1	-1	-1	4	-1024	-768	-1	-1	-1	-1	4		0	0						Untertest4.avi	0	880	547	72	111				0	Content		-72	-111	27947478	2865642833
27965	09:08:07.054	00:00:27.964	1678	-1024	-768	-1	-1	-1	-1	4	-1024	-768	-1	-1	-1	-1	4		0	0						Untertest4.avi	0	880	547	72	111				0	Content		-72	-111	27964852	2865660207
27982	09:08:07.071	00:00:27.982	1679	-1024	-768	-1	-1	-1	-1	4	-1024	-768	-1	-1	-1	-1	4		0	0						Untertest4.avi	0	880	547	72	111				0	Content		-72	-111	27982102	2865677457
27997	09:08:07.086	00:00:27.997	1680	-1024	-768	-1	-1	-1	-1	4	-1024	-768	-1	-1	-1	-1	4		0	0						Untertest4.avi	0	880	547	72	111				0	Content		-72	-111	27997027	2865692382
28014	09:08:07.103	00:00:28.013	1681	-1024	-768	-1	-1	-1	-1	4	-1024	-768	-1	-1	-1	-1	4		0	0						Untertest4.avi	0	880	547	72	111				0	Content		-72	-111	28013651	2865709006
28030	09:08:07.119	00:00:28.030	1682	-1024	-768	-1	-1	-1	-1	4	-1024	-768	-1	-1	-1	-1	4		0	0						Untertest4.avi	0	880	547	72	111				0	Content		-72	-111	28030397	2865725752
28047	09:08:07.136	00:00:28.047	1683	-1024	-768	-1	-1	-1	-1	4	-1024	-768	-1	-1	-1	-1	4		0	0						Untertest4.avi	0	880	547	72	111				0	Content		-72	-111	28047019	2865742374
28064	09:08:07.153	00:00:28.063	1684	-1024	-768	-1	-1	-1	-1	4	-1024	-768	-1	-1	-1	-1	4		0	0						Untertest4.avi	0	880	547	72	111				0	Content		-72	-111	28063641	2865758996
28080	09:08:07.169	00:00:28.080	1685	-1024	-768	-1	-1	-1	-1	4	-1024	-768	-1	-1	-1	-1	4		0	0						Untertest4.avi	0	880	547	72	111				0	Content		-72	-111	28080265	2865775620
28097	09:08:07.186	00:00:28.097	1686	-1024	-768	-1	-1	-1	-1	4	-1024	-768	-1	-1	-1	-1	4		0	0						Untertest4.avi	0	880	547	72	111				0	Content		-72	-111	28097333	2865792688
28115	09:08:07.204	00:00:28.114	1687	-1024	-768	-1	-1	-1	-1	4	-1024	-768	-1	-1	-1	-1	4		0	0						Untertest4.avi	0	880	547	72	111				0	Content		-72	-111	28114719	2865810074
28132	09:08:07.221	00:00:28.131	1688	-1024	-768	-1	-1	-1	-1	4	-1024	-768	-1	-1	-1	-1	4		0	0						Untertest4.avi	0	880	547	72	111				0	Content		-72	-111	28131952	2865827307
28147	09:08:07.236	00:00:28.146	1689	-1024	-768	-1	-1	-1	-1	4	-1024	-768	-1	-1	-1	-1	4		0	0						Untertest4.avi	0	880	547	72	111				0	Content		-72	-111	28146878	2865842233
28164	09:08:07.253	00:00:28.163	1690	-1024	-768	-1	-1	-1	-1	4	-1024	-768	-1	-1	-1	-1	4		0	0						Untertest4.avi	0	880	547	72	111				0	Content		-72	-111	28163503	2865858858
28180	09:08:07.269	00:00:28.180	1691	-1024	-768	-1	-1	-1	-1	4	-1024	-768	-1	-1	-1	-1	4		0	0						Untertest4.avi	0	880	547	72	111				0	Content		-72	-111	28180252	2865875607
28197	09:08:07.286	00:00:28.196	1692	-1024	-768	-1	-1	-1	-1	4	-1024	-768	-1	-1	-1	-1	4		0	0						Untertest4.avi	0	880	547	72	111				0	Content		-72	-111	28196875	2865892230
28214	09:08:07.303	00:00:28.213	1693	-1024	-768	-1	-1	-1	-1	4	-1024	-768	-1	-1	-1	-1	4		0	0						Untertest4.avi	0	880	547	72	111				0	Content		-72	-111	28213500	2865908855
28230	09:08:07.319	00:00:28.230	1694	-1024	-768	-1	-1	-1	-1	4	-1024	-768	-1	-1	-1	-1	4		0	0						Untertest4.avi	0	880	547	72	111				0	Content		-72	-111	28230123	2865925478
28247	09:08:07.336	00:00:28.247	1695	-1024	-768	-1	-1	-1	-1	4	-1024	-768	-1	-1	-1	-1	4		0	0						Untertest4.avi	0	880	547	72	111				0	Content		-72	-111	28247318	2865942673
28265	09:08:07.354	00:00:28.264	1696	-1024	-768	-1	-1	-1	-1	4	-1024	-768	-1	-1	-1	-1	4		0	0						Untertest4.avi	0	880	547	72	111				0	Content		-72	-111	28264705	2865960060
28282	09:08:07.371	00:00:28.281	1697	-1024	-768	-1	-1	-1	-1	4	-1024	-768	-1	-1	-1	-1	4		0	0						Untertest4.avi	0	880	547	72	111				0	Content		-72	-111	28281937	2865977292
28297	09:08:07.386	00:00:28.296	1698	-1024	-768	-1	-1	-1	-1	4	-1024	-768	-1	-1	-1	-1	4		0	0						Untertest4.avi	0	880	547	72	111				0	Content		-72	-111	28296739	2865992094
28313	09:08:07.402	00:00:28.313	1699	-1024	-768	-1	-1	-1	-1	4	-1024	-768	-1	-1	-1	-1	4		0	0						Untertest4.avi	0	880	547	72	111				0	Content		-72	-111	28313489	2866008844
28330	09:08:07.419	00:00:28.330	1700	-1024	-768	-1	-1	-1	-1	4	-1024	-768	-1	-1	-1	-1	4		0	0						Untertest4.avi	0	880	547	72	111				0	Content		-72	-111	28330111	2866025466
28347	09:08:07.436	00:00:28.346	1701	-1024	-768	-1	-1	-1	-1	4	-1024	-768	-1	-1	-1	-1	4		0	0						Untertest4.avi	0	880	547	72	111				0	Content		-72	-111	28346736	2866042091
28363	09:08:07.452	00:00:28.363	1702	-1024	-768	-1	-1	-1	-1	4	-1024	-768	-1	-1	-1	-1	4		0	0						Untertest4.avi	0	880	547	72	111				0	Content		-72	-111	28363367	2866058722
28380	09:08:07.469	00:00:28.379	1703	-1024	-768	-1	-1	-1	-1	4	-1024	-768	-1	-1	-1	-1	4		0	0						Untertest4.avi	0	880	547	72	111				0	Content		-72	-111	28379987	2866075342
28397	09:08:07.486	00:00:28.397	1704	-1024	-768	-1	-1	-1	-1	4	-1024	-768	-1	-1	-1	-1	4		0	0						Untertest4.avi	0	880	547	72	111				0	Content		-72	-111	28397182	2866092537
28415	09:08:07.504	00:00:28.414	1705	-1024	-768	-1	-1	-1	-1	4	-1024	-768	-1	-1	-1	-1	4		0	0						Untertest4.avi	0	880	547	72	111				0	Content		-72	-111	28414556	2866109911
28432	09:08:07.521	00:00:28.431	1706	-1024	-768	-1	-1	-1	-1	4	-1024	-768	-1	-1	-1	-1	4		0	0						Untertest4.avi	0	880	547	72	111				0	Content		-72	-111	28431805	2866127160
28447	09:08:07.536	00:00:28.446	1707	-1024	-768	-1	-1	-1	-1	4	-1024	-768	-1	-1	-1	-1	4		0	0						Untertest4.avi	0	880	547	72	111				0	Content		-72	-111	28446732	2866142087
28463	09:08:07.552	00:00:28.463	1708	-1024	-768	-1	-1	-1	-1	4	-1024	-768	-1	-1	-1	-1	4		0	0						Untertest4.avi	0	880	547	72	111				0	Content		-72	-111	28463354	2866158709
28480	09:08:07.569	00:00:28.480	1709	-1024	-768	-1	-1	-1	-1	4	-1024	-768	-1	-1	-1	-1	4		0	0						Untertest4.avi	0	880	547	72	111				0	Content		-72	-111	28480100	2866175455
28497	09:08:07.586	00:00:28.496	1710	-1024	-768	-1	-1	-1	-1	4	-1024	-768	-1	-1	-1	-1	4		0	0						Untertest4.avi	0	880	547	72	111				0	Content		-72	-111	28496723	2866192078
28513	09:08:07.602	00:00:28.513	1711	-1024	-768	-1	-1	-1	-1	4	-1024	-768	-1	-1	-1	-1	4		0	0						Untertest4.avi	0	880	547	72	111				0	Content		-72	-111	28513345	2866208700
28530	09:08:07.619	00:00:28.529	1712	-1024	-768	-1	-1	-1	-1	4	-1024	-768	-1	-1	-1	-1	4		0	0						Untertest4.avi	0	880	547	72	111				0	Content		-72	-111	28529970	2866225325
28547	09:08:07.636	00:00:28.547	1713	-1024	-768	-1	-1	-1	-1	4	-1024	-768	-1	-1	-1	-1	4		0	0						Untertest4.avi	0	880	547	72	111				0	Content		-72	-111	28547038	2866242393
28564	09:08:07.653	00:00:28.564	1714	-1024	-768	-1	-1	-1	-1	4	-1024	-768	-1	-1	-1	-1	4		0	0						Untertest4.avi	0	880	547	72	111				0	Content		-72	-111	28564412	2866259767
28582	09:08:07.671	00:00:28.581	1715	-1024	-768	-1	-1	-1	-1	4	-1024	-768	-1	-1	-1	-1	4		0	0						Untertest4.avi	0	880	547	72	111				0	Content		-72	-111	28581787	2866277142
28597	09:08:07.686	00:00:28.596	1716	-1024	-768	-1	-1	-1	-1	4	-1024	-768	-1	-1	-1	-1	4		0	0						Untertest4.avi	0	880	547	72	111				0	Content		-72	-111	28596590	2866291945
28613	09:08:07.702	00:00:28.613	1717	-1024	-768	-1	-1	-1	-1	4	-1024	-768	-1	-1	-1	-1	4		0	0						Untertest4.avi	0	880	547	72	111				0	Content		-72	-111	28613217	2866308572
28630	09:08:07.719	00:00:28.629	1718	-1024	-768	-1	-1	-1	-1	4	-1024	-768	-1	-1	-1	-1	4		0	0						Untertest4.avi	0	880	547	72	111				0	Content		-72	-111	28629963	2866325318
28647	09:08:07.736	00:00:28.646	1719	-1024	-768	-1	-1	-1	-1	4	-1024	-768	-1	-1	-1	-1	4		0	0						Untertest4.avi	0	880	547	72	111				0	Content		-72	-111	28646584	2866341939
28663	09:08:07.752	00:00:28.663	1720	-1024	-768	-1	-1	-1	-1	4	-1024	-768	-1	-1	-1	-1	4		0	0						Untertest4.avi	0	880	547	72	111				0	Content		-72	-111	28663208	2866358563
28680	09:08:07.769	00:00:28.679	1721	-1024	-768	-1	-1	-1	-1	4	-1024	-768	-1	-1	-1	-1	4		0	0						Untertest4.avi	0	880	547	72	111				0	Content		-72	-111	28679832	2866375187
28697	09:08:07.786	00:00:28.697	1722	-1024	-768	-1	-1	-1	-1	4	-1024	-768	-1	-1	-1	-1	4		0	0						Untertest4.avi	0	880	547	72	111				0	Content		-72	-111	28697026	2866392381
28714	09:08:07.803	00:00:28.714	1723	-1024	-768	-1	-1	-1	-1	4	-1024	-768	-1	-1	-1	-1	4		0	0						Untertest4.avi	0	880	547	72	111				0	Content		-72	-111	28714396	2866409751
28732	09:08:07.821	00:00:28.731	1724	-1024	-768	-1	-1	-1	-1	4	-1024	-768	-1	-1	-1	-1	4		0	0						Untertest4.avi	0	880	547	72	111				0	Content		-72	-111	28731646	2866427001
28746	09:08:07.835	00:00:28.746	1725	-1024	-768	-1	-1	-1	-1	4	-1024	-768	-1	-1	-1	-1	4		0	0						Untertest4.avi	0	880	547	72	111				0	Content		-72	-111	28746447	2866441802
28763	09:08:07.852	00:00:28.763	1726	-1024	-768	-1	-1	-1	-1	4	-1024	-768	-1	-1	-1	-1	4		0	0						Untertest4.avi	0	880	547	72	111				0	Content		-72	-111	28763195	2866458550
28780	09:08:07.869	00:00:28.779	1727	-1024	-768	-1	-1	-1	-1	4	-1024	-768	-1	-1	-1	-1	4		0	0						Untertest4.avi	0	880	547	72	111				0	Content		-72	-111	28779820	2866475175
28797	09:08:07.886	00:00:28.796	1728	-1024	-768	-1	-1	-1	-1	4	-1024	-768	-1	-1	-1	-1	4		0	0						Untertest4.avi	0	880	547	72	111				0	Content		-72	-111	28796569	2866491924
28813	09:08:07.902	00:00:28.813	1729	-1024	-768	-1	-1	-1	-1	4	-1024	-768	-1	-1	-1	-1	4		0	0						Untertest4.avi	0	880	547	72	111				0	Content		-72	-111	28813067	2866508422
28830	09:08:07.919	00:00:28.829	1730	-1024	-768	-1	-1	-1	-1	4	-1024	-768	-1	-1	-1	-1	4		0	0						Untertest4.avi	0	880	547	72	111				0	Content		-72	-111	28829689	2866525044
28847	09:08:07.936	00:00:28.846	1731	-1024	-768	-1	-1	-1	-1	4	-1024	-768	-1	-1	-1	-1	4		0	0						Untertest4.avi	0	880	547	72	111				0	Content		-72	-111	28846884	2866542239
28864	09:08:07.953	00:00:28.864	1732	-1024	-768	-1	-1	-1	-1	4	-1024	-768	-1	-1	-1	-1	4		0	0						Untertest4.avi	0	880	547	72	111				0	Content		-72	-111	28864257	2866559612
28882	09:08:07.971	00:00:28.881	1733	-1024	-768	-1	-1	-1	-1	4	-1024	-768	-1	-1	-1	-1	4		0	0						Untertest4.avi	0	880	547	72	111				0	Content		-72	-111	28881513	2866576868
28896	09:08:07.985	00:00:28.896	1734	-1024	-768	-1	-1	-1	-1	4	-1024	-768	-1	-1	-1	-1	4		0	0						Untertest4.avi	0	880	547	72	111				0	Content		-72	-111	28896441	2866591796
28913	09:08:08.002	00:00:28.913	1735	-1024	-768	-1	-1	-1	-1	4	-1024	-768	-1	-1	-1	-1	4		0	0						Untertest4.avi	0	880	547	72	111				0	Content		-72	-111	28913058	2866608413
28930	09:08:08.019	00:00:28.929	1736	-1024	-768	-1	-1	-1	-1	4	-1024	-768	-1	-1	-1	-1	4		0	0						Untertest4.avi	0	880	547	72	111				0	Content		-72	-111	28929808	2866625163
28946	09:08:08.035	00:00:28.946	1737	-1024	-768	-1	-1	-1	-1	4	-1024	-768	-1	-1	-1	-1	4		0	0						Untertest4.avi	0	880	547	72	111				0	Content		-72	-111	28946306	2866641661
28963	09:08:08.052	00:00:28.963	1738	-1024	-768	-1	-1	-1	-1	4	-1024	-768	-1	-1	-1	-1	4		0	0						Untertest4.avi	0	880	547	72	111				0	Content		-72	-111	28963054	2866658409
28980	09:08:08.069	00:00:28.979	1739	-1024	-768	-1	-1	-1	-1	4	-1024	-768	-1	-1	-1	-1	4		0	0						Untertest4.avi	0	880	547	72	111				0	Content		-72	-111	28979678	2866675033
28997	09:08:08.086	00:00:28.996	1740	-1024	-768	-1	-1	-1	-1	4	-1024	-768	-1	-1	-1	-1	4		0	0						Untertest4.avi	0	880	547	72	111				0	Content		-72	-111	28996748	2866692103
29014	09:08:08.103	00:00:29.014	1741	-1024	-768	-1	-1	-1	-1	4	-1024	-768	-1	-1	-1	-1	4		0	0						Untertest4.avi	0	880	547	72	111				0	Content		-72	-111	29014120	2866709475
29031	09:08:08.120	00:00:29.031	1742	-1024	-768	-1	-1	-1	-1	4	-1024	-768	-1	-1	-1	-1	4		0	0						Untertest4.avi	0	880	547	72	111				0	Content		-72	-111	29031492	2866726847
29046	09:08:08.135	00:00:29.046	1743	-1024	-768	-1	-1	-1	-1	4	-1024	-768	-1	-1	-1	-1	4		0	0						Untertest4.avi	0	880	547	72	111				0	Content		-72	-111	29046298	2866741653
29063	09:08:08.152	00:00:29.062	1744	-1024	-768	-1	-1	-1	-1	4	-1024	-768	-1	-1	-1	-1	4		0	0						Untertest4.avi	0	880	547	72	111				0	Content		-72	-111	29062921	2866758276
29080	09:08:08.169	00:00:29.079	1745	-1024	-768	-1	-1	-1	-1	4	-1024	-768	-1	-1	-1	-1	4		0	0						Untertest4.avi	0	880	547	72	111				0	Content		-72	-111	29079670	2866775025
29096	09:08:08.185	00:00:29.096	1746	-1024	-768	-1	-1	-1	-1	4	-1024	-768	-1	-1	-1	-1	4		0	0						Untertest4.avi	0	880	547	72	111				0	Content		-72	-111	29096291	2866791646
29113	09:08:08.202	00:00:29.112	1747	-1024	-768	-1	-1	-1	-1	4	-1024	-768	-1	-1	-1	-1	4		0	0						Untertest4.avi	0	880	547	72	111				0	Content		-72	-111	29112914	2866808269
29130	09:08:08.219	00:00:29.129	1748	-1024	-768	-1	-1	-1	-1	4	-1024	-768	-1	-1	-1	-1	4		0	0						Untertest4.avi	0	880	547	72	111				0	Content		-72	-111	29129538	2866824893
29147	09:08:08.236	00:00:29.146	1749	-1024	-768	-1	-1	-1	-1	4	-1024	-768	-1	-1	-1	-1	4		0	0						Untertest4.avi	0	880	547	72	111				0	Content		-72	-111	29146731	2866842086
29164	09:08:08.253	00:00:29.163	1750	-1024	-768	-1	-1	-1	-1	4	-1024	-768	-1	-1	-1	-1	4		0	0						Untertest4.avi	0	880	547	72	111				0	Content		-72	-111	29163982	2866859337
29181	09:08:08.270	00:00:29.181	1751	-1024	-768	-1	-1	-1	-1	4	-1024	-768	-1	-1	-1	-1	4		0	0						Untertest4.avi	0	880	547	72	111				0	Content		-72	-111	29181351	2866876706
29196	09:08:08.285	00:00:29.196	1752	-1024	-768	-1	-1	-1	-1	4	-1024	-768	-1	-1	-1	-1	4		0	0						Untertest4.avi	0	880	547	72	111				0	Content		-72	-111	29196156	2866891511
29213	09:08:08.302	00:00:29.212	1753	-1024	-768	-1	-1	-1	-1	4	-1024	-768	-1	-1	-1	-1	4		0	0						Untertest4.avi	0	880	547	72	111				0	Content		-72	-111	29212907	2866908262
29230	09:08:08.319	00:00:29.229	1754	-1024	-768	-1	-1	-1	-1	4	-1024	-768	-1	-1	-1	-1	4		0	0						Untertest4.avi	0	880	547	72	111				0	Content		-72	-111	29229529	2866924884
29246	09:08:08.335	00:00:29.246	1755	-1024	-768	-1	-1	-1	-1	4	-1024	-768	-1	-1	-1	-1	4		0	0						Untertest4.avi	0	880	547	72	111				0	Content		-72	-111	29246152	2866941507
29263	09:08:08.352	00:00:29.262	1756	-1024	-768	-1	-1	-1	-1	4	-1024	-768	-1	-1	-1	-1	4		0	0						Untertest4.avi	0	880	547	72	111				0	Content		-72	-111	29262774	2866958129
29279	09:08:08.368	00:00:29.279	1757	-1024	-768	-1	-1	-1	-1	4	-1024	-768	-1	-1	-1	-1	4		0	0						Untertest4.avi	0	880	547	72	111				0	Content		-72	-111	29279397	2866974752
29297	09:08:08.386	00:00:29.296	1758	-1024	-768	-1	-1	-1	-1	4	-1024	-768	-1	-1	-1	-1	4		0	0						Untertest4.avi	0	880	547	72	111				0	Content		-72	-111	29296591	2866991946
29314	09:08:08.403	00:00:29.313	1759	-1024	-768	-1	-1	-1	-1	4	-1024	-768	-1	-1	-1	-1	4		0	0						Untertest4.avi	0	880	547	72	111				0	Content		-72	-111	29313962	2867009317
29331	09:08:08.420	00:00:29.331	1760	-1024	-768	-1	-1	-1	-1	4	-1024	-768	-1	-1	-1	-1	4		0	0						Untertest4.avi	0	880	547	72	111				0	Content		-72	-111	29331208	2867026563
29346	09:08:08.435	00:00:29.346	1761	-1024	-768	-1	-1	-1	-1	4	-1024	-768	-1	-1	-1	-1	4		0	0						Untertest4.avi	0	880	547	72	111				0	Content		-72	-111	29346013	2867041368
29363	09:08:08.452	00:00:29.362	1762	-1024	-768	-1	-1	-1	-1	4	-1024	-768	-1	-1	-1	-1	4		0	0						Untertest4.avi	0	880	547	72	111				0	Content		-72	-111	29362760	2867058115
29379	09:08:08.468	00:00:29.379	1763	-1024	-768	-1	-1	-1	-1	4	-1024	-768	-1	-1	-1	-1	4		0	0						Untertest4.avi	0	880	547	72	111				0	Content		-72	-111	29379384	2867074739
29396	09:08:08.485	00:00:29.396	1764	-1024	-768	-1	-1	-1	-1	4	-1024	-768	-1	-1	-1	-1	4		0	0						Untertest4.avi	0	880	547	72	111				0	Content		-72	-111	29396129	2867091484
29413	09:08:08.502	00:00:29.412	1765	-1024	-768	-1	-1	-1	-1	4	-1024	-768	-1	-1	-1	-1	4		0	0						Untertest4.avi	0	880	547	72	111				0	Content		-72	-111	29412630	2867107985
29429	09:08:08.518	00:00:29.429	1766	-1024	-768	-1	-1	-1	-1	4	-1024	-768	-1	-1	-1	-1	4		0	0						Untertest4.avi	0	880	547	72	111				0	Content		-72	-111	29429299	2867124654
29447	09:08:08.536	00:00:29.446	1767	-1024	-768	-1	-1	-1	-1	4	-1024	-768	-1	-1	-1	-1	4		0	0						Untertest4.avi	0	880	547	72	111				0	Content		-72	-111	29446556	2867141911
29463	09:08:08.552	00:00:29.463	1768	-1024	-768	-1	-1	-1	-1	4	-1024	-768	-1	-1	-1	-1	4		0	0						Untertest4.avi	0	880	547	72	111				0	Content		-72	-111	29463224	2867158579
29480	09:08:08.569	00:00:29.480	1769	-1024	-768	-1	-1	-1	-1	4	-1024	-768	-1	-1	-1	-1	4		0	0						Untertest4.avi	0	880	547	72	111				0	Content		-72	-111	29480291	2867175646
29497	09:08:08.586	00:00:29.496	1770	-1024	-768	-1	-1	-1	-1	4	-1024	-768	-1	-1	-1	-1	4		0	0						Untertest4.avi	0	880	547	72	111				0	Content		-72	-111	29496959	2867192314
29514	09:08:08.603	00:00:29.513	1771	-1024	-768	-1	-1	-1	-1	4	-1024	-768	-1	-1	-1	-1	4		0	0						Untertest4.avi	0	880	547	72	111				0	Content		-72	-111	29513626	2867208981
29530	09:08:08.619	00:00:29.529	1772	-1024	-768	-1	-1	-1	-1	4	-1024	-768	-1	-1	-1	-1	4		0	0						Untertest4.avi	0	880	547	72	111				0	Content		-72	-111	29529932	2867225287
29547	09:08:08.636	00:00:29.546	1773	-1024	-768	-1	-1	-1	-1	4	-1024	-768	-1	-1	-1	-1	4		0	0						Untertest4.avi	0	880	547	72	111				0	Content		-72	-111	29546599	2867241954
29563	09:08:08.652	00:00:29.563	1774	-1024	-768	-1	-1	-1	-1	4	-1024	-768	-1	-1	-1	-1	4		0	0						Untertest4.avi	0	880	547	72	111				0	Content		-72	-111	29563267	2867258622
29580	09:08:08.669	00:00:29.579	1775	-1024	-768	-1	-1	-1	-1	4	-1024	-768	-1	-1	-1	-1	4		0	0						Untertest4.avi	0	880	547	72	111				0	Content		-72	-111	29579692	2867275047
29596	09:08:08.685	00:00:29.596	1776	-1024	-768	-1	-1	-1	-1	4	-1024	-768	-1	-1	-1	-1	4		0	0						Untertest4.avi	0	880	547	72	111				0	Content		-72	-111	29596359	2867291714
29613	09:08:08.702	00:00:29.613	1777	-1024	-768	-1	-1	-1	-1	4	-1024	-768	-1	-1	-1	-1	4		0	0						Untertest4.avi	0	880	547	72	111				0	Content		-72	-111	29613027	2867308382
29629	09:08:08.718	00:00:29.629	1778	-1024	-768	-1	-1	-1	-1	4	-1024	-768	-1	-1	-1	-1	4		0	0						Untertest4.avi	0	880	547	72	111				0	Content		-72	-111	29629166	2867324521
29646	09:08:08.735	00:00:29.645	1779	-1024	-768	-1	-1	-1	-1	4	-1024	-768	-1	-1	-1	-1	4		0	0						Untertest4.avi	0	880	547	72	111				0	Content		-72	-111	29645790	2867341145
29663	09:08:08.752	00:00:29.662	1780	-1024	-768	-1	-1	-1	-1	4	-1024	-768	-1	-1	-1	-1	4		0	0						Untertest4.avi	0	880	547	72	111				0	Content		-72	-111	29662605	2867357960
29679	09:08:08.768	00:00:29.679	1781	-1024	-768	-1	-1	-1	-1	4	-1024	-768	-1	-1	-1	-1	4		0	0						Untertest4.avi	0	880	547	72	111				0	Content		-72	-111	29679196	2867374551
29696	09:08:08.785	00:00:29.695	1782	-1024	-768	-1	-1	-1	-1	4	-1024	-768	-1	-1	-1	-1	4		0	0						Untertest4.avi	0	880	547	72	111				0	Content		-72	-111	29695863	2867391218
29713	09:08:08.802	00:00:29.712	1783	-1024	-768	-1	-1	-1	-1	4	-1024	-768	-1	-1	-1	-1	4		0	0						Untertest4.avi	0	880	547	72	111				0	Content		-72	-111	29712761	2867408116
29729	09:08:08.818	00:00:29.729	1784	-1024	-768	-1	-1	-1	-1	4	-1024	-768	-1	-1	-1	-1	4		0	0						Untertest4.avi	0	880	547	72	111				0	Content		-72	-111	29729429	2867424784
29746	09:08:08.835	00:00:29.746	1785	-1024	-768	-1	-1	-1	-1	4	-1024	-768	-1	-1	-1	-1	4		0	0						Untertest4.avi	0	880	547	72	111				0	Content		-72	-111	29746380	2867441735
29763	09:08:08.852	00:00:29.763	1786	-1024	-768	-1	-1	-1	-1	4	-1024	-768	-1	-1	-1	-1	4		0	0						Untertest4.avi	0	880	547	72	111				0	Content		-72	-111	29763048	2867458403
29780	09:08:08.869	00:00:29.779	1787	-1024	-768	-1	-1	-1	-1	4	-1024	-768	-1	-1	-1	-1	4		0	0						Untertest4.avi	0	880	547	72	111				0	Content		-72	-111	29779715	2867475070
29797	09:08:08.886	00:00:29.796	1788	-1024	-768	-1	-1	-1	-1	4	-1024	-768	-1	-1	-1	-1	4		0	0						Untertest4.avi	0	880	547	72	111				0	Content		-72	-111	29796779	2867492134
29813	09:08:08.902	00:00:29.813	1789	-1024	-768	-1	-1	-1	-1	4	-1024	-768	-1	-1	-1	-1	4		0	0						Untertest4.avi	0	880	547	72	111				0	Content		-72	-111	29813446	2867508801
29830	09:08:08.919	00:00:29.830	1790	-1024	-768	-1	-1	-1	-1	4	-1024	-768	-1	-1	-1	-1	4		0	0						Untertest4.avi	0	880	547	72	111				0	Content		-72	-111	29830114	2867525469
29847	09:08:08.936	00:00:29.846	1791	-1024	-768	-1	-1	-1	-1	4	-1024	-768	-1	-1	-1	-1	4		0	0						Untertest4.avi	0	880	547	72	111				0	Content		-72	-111	29846501	2867541856
29863	09:08:08.952	00:00:29.863	1792	-1024	-768	-1	-1	-1	-1	4	-1024	-768	-1	-1	-1	-1	4		0	0						Untertest4.avi	0	880	547	72	111				0	Content		-72	-111	29863168	2867558523
29880	09:08:08.969	00:00:29.879	1793	-1024	-768	-1	-1	-1	-1	4	-1024	-768	-1	-1	-1	-1	4		0	0						Untertest4.avi	0	880	547	72	111				0	Content		-72	-111	29879836	2867575191
29897	09:08:08.986	00:00:29.896	1794	-1024	-768	-1	-1	-1	-1	4	-1024	-768	-1	-1	-1	-1	4		0	0						Untertest4.avi	0	880	547	72	111				0	Content		-72	-111	29896503	2867591858
29912	09:08:09.001	00:00:29.912	1795	-1024	-768	-1	-1	-1	-1	4	-1024	-768	-1	-1	-1	-1	4		0	0						Untertest4.avi	0	880	547	72	111				0	Content		-72	-111	29912292	2867607647
29929	09:08:09.018	00:00:29.928	1796	-1024	-768	-1	-1	-1	-1	4	-1024	-768	-1	-1	-1	-1	4		0	0						Untertest4.avi	0	880	547	72	111				0	Content		-72	-111	29928897	2867624252
29946	09:08:09.035	00:00:29.945	1797	-1024	-768	-1	-1	-1	-1	4	-1024	-768	-1	-1	-1	-1	4		0	0						Untertest4.avi	0	880	547	72	111				0	Content		-72	-111	29945612	2867640967
29962	09:08:09.051	00:00:29.962	1798	-1024	-768	-1	-1	-1	-1	4	-1024	-768	-1	-1	-1	-1	4		0	0						Untertest4.avi	0	880	547	72	111				0	Content		-72	-111	29962279	2867657634
29979	09:08:09.068	00:00:29.978	1799	-1024	-768	-1	-1	-1	-1	4	-1024	-768	-1	-1	-1	-1	4		0	0						Untertest4.avi	0	880	547	72	111				0	Content		-72	-111	29978952	2867674307
29996	09:08:09.085	00:00:29.995	1800	-1024	-768	-1	-1	-1	-1	4	-1024	-768	-1	-1	-1	-1	4		0	0						Untertest4.avi	0	880	547	72	111				0	Content		-72	-111	29995645	2867691000
30013	09:08:09.102	00:00:30.012	1801	-1024	-768	-1	-1	-1	-1	4	-1024	-768	-1	-1	-1	-1	4		0	0						Untertest4.avi	0	880	547	72	111				0	Content		-72	-111	30012582	2867707937
30029	09:08:09.118	00:00:30.029	1802	-1024	-768	-1	-1	-1	-1	4	-1024	-768	-1	-1	-1	-1	4		0	0						Untertest4.avi	0	880	547	72	111				0	Content		-72	-111	30029250	2867724605
30046	09:08:09.135	00:00:30.046	1803	-1024	-768	-1	-1	-1	-1	4	-1024	-768	-1	-1	-1	-1	4		0	0						Untertest4.avi	0	880	547	72	111				0	Content		-72	-111	30046390	2867741745
30063	09:08:09.152	00:00:30.063	1804	-1024	-768	-1	-1	-1	-1	4	-1024	-768	-1	-1	-1	-1	4		0	0						Untertest4.avi	0	880	547	72	111				0	Content		-72	-111	30063058	2867758413
30080	09:08:09.169	00:00:30.080	1805	-1024	-768	-1	-1	-1	-1	4	-1024	-768	-1	-1	-1	-1	4		0	0						Untertest4.avi	0	880	547	72	111				0	Content		-72	-111	30080045	2867775400
30097	09:08:09.186	00:00:30.096	1806	-1024	-768	-1	-1	-1	-1	4	-1024	-768	-1	-1	-1	-1	4		0	0						Untertest4.avi	0	880	547	72	111				0	Content		-72	-111	30096712	2867792067
30113	09:08:09.202	00:00:30.113	1807	-1024	-768	-1	-1	-1	-1	4	-1024	-768	-1	-1	-1	-1	4		0	0						Untertest4.avi	0	880	547	72	111				0	Content		-72	-111	30113380	2867808735
30130	09:08:09.219	00:00:30.129	1808	-1024	-768	-1	-1	-1	-1	4	-1024	-768	-1	-1	-1	-1	4		0	0						Untertest4.avi	0	880	547	72	111				0	Content		-72	-111	30129634	2867824989
30146	09:08:09.235	00:00:30.146	1809	-1024	-768	-1	-1	-1	-1	4	-1024	-768	-1	-1	-1	-1	4		0	0						Untertest4.avi	0	880	547	72	111				0	Content		-72	-111	30146302	2867841657
30163	09:08:09.252	00:00:30.162	1810	-1024	-768	-1	-1	-1	-1	4	-1024	-768	-1	-1	-1	-1	4		0	0						Untertest4.avi	0	880	547	72	111				0	Content		-72	-111	30162969	2867858324
30179	09:08:09.268	00:00:30.179	1811	-1024	-768	-1	-1	-1	-1	4	-1024	-768	-1	-1	-1	-1	4		0	0						Untertest4.avi	0	880	547	72	111				0	Content		-72	-111	30179359	2867874714
30196	09:08:09.285	00:00:30.196	1812	-1024	-768	-1	-1	-1	-1	4	-1024	-768	-1	-1	-1	-1	4		0	0						Untertest4.avi	0	880	547	72	111				0	Content		-72	-111	30196026	2867891381
30213	09:08:09.302	00:00:30.212	1813	-1024	-768	-1	-1	-1	-1	4	-1024	-768	-1	-1	-1	-1	4		0	0						Untertest4.avi	0	880	547	72	111				0	Content		-72	-111	30212694	2867908049
30229	09:08:09.318	00:00:30.228	1814	-1024	-768	-1	-1	-1	-1	4	-1024	-768	-1	-1	-1	-1	4		0	0						Untertest4.avi	0	880	547	72	111				0	Content		-72	-111	30228761	2867924116
30245	09:08:09.334	00:00:30.245	1815	-1024	-768	-1	-1	-1	-1	4	-1024	-768	-1	-1	-1	-1	4		0	0						Untertest4.avi	0	880	547	72	111				0	Content		-72	-111	30245384	2867940739
30262	09:08:09.351	00:00:30.262	1816	-1024	-768	-1	-1	-1	-1	4	-1024	-768	-1	-1	-1	-1	4		0	0						Untertest4.avi	0	880	547	72	111				0	Content		-72	-111	30262186	2867957541
30279	09:08:09.368	00:00:30.278	1817	-1024	-768	-1	-1	-1	-1	4	-1024	-768	-1	-1	-1	-1	4		0	0						Untertest4.avi	0	880	547	72	111				0	Content		-72	-111	30278782	2867974137
30295	09:08:09.384	00:00:30.295	1818	-1024	-768	-1	-1	-1	-1	4	-1024	-768	-1	-1	-1	-1	4		0	0						Untertest4.avi	0	880	547	72	111				0	Content		-72	-111	30295450	2867990805
30312	09:08:09.401	00:00:30.312	1819	-1024	-768	-1	-1	-1	-1	4	-1024	-768	-1	-1	-1	-1	4		0	0						Untertest4.avi	0	880	547	72	111				0	Content		-72	-111	30312351	2868007706
30329	09:08:09.418	00:00:30.329	1820	-1024	-768	-1	-1	-1	-1	4	-1024	-768	-1	-1	-1	-1	4		0	0						Untertest4.avi	0	880	547	72	111				0	Content		-72	-111	30329019	2868024374
30346	09:08:09.435	00:00:30.345	1821	-1024	-768	-1	-1	-1	-1	4	-1024	-768	-1	-1	-1	-1	4		0	0						Untertest4.avi	0	880	547	72	111				0	Content		-72	-111	30345971	2868041326
30363	09:08:09.452	00:00:30.362	1822	-1024	-768	-1	-1	-1	-1	4	-1024	-768	-1	-1	-1	-1	4		0	0						Untertest4.avi	0	880	547	72	111				0	Content		-72	-111	30362639	2868057994
30379	09:08:09.468	00:00:30.379	1823	-1024	-768	-1	-1	-1	-1	4	-1024	-768	-1	-1	-1	-1	4		0	0						Untertest4.avi	0	880	547	72	111				0	Content		-72	-111	30379307	2868074662
30397	09:08:09.486	00:00:30.396	1824	-1024	-768	-1	-1	-1	-1	4	-1024	-768	-1	-1	-1	-1	4		0	0						Untertest4.avi	0	880	547	72	111				0	Content		-72	-111	30396599	2868091954
30413	09:08:09.502	00:00:30.413	1825	-1024	-768	-1	-1	-1	-1	4	-1024	-768	-1	-1	-1	-1	4		0	0						Untertest4.avi	0	880	547	72	111				0	Content		-72	-111	30413267	2868108622
30430	09:08:09.519	00:00:30.429	1826	-1024	-768	-1	-1	-1	-1	4	-1024	-768	-1	-1	-1	-1	4		0	0						Untertest4.avi	0	880	547	72	111				0	Content		-72	-111	30429516	2868124871
30446	09:08:09.535	00:00:30.446	1827	-1024	-768	-1	-1	-1	-1	4	-1024	-768	-1	-1	-1	-1	4		0	0						Untertest4.avi	0	880	547	72	111				0	Content		-72	-111	30446184	2868141539
30463	09:08:09.552	00:00:30.462	1828	-1024	-768	-1	-1	-1	-1	4	-1024	-768	-1	-1	-1	-1	4		0	0						Untertest4.avi	0	880	547	72	111				0	Content		-72	-111	30462851	2868158206
30479	09:08:09.568	00:00:30.478	1829	-1024	-768	-1	-1	-1	-1	4	-1024	-768	-1	-1	-1	-1	4		0	0						Untertest4.avi	0	880	547	72	111				0	Content		-72	-111	30478624	2868173979
30495	09:08:09.584	00:00:30.495	1830	-1024	-768	-1	-1	-1	-1	4	-1024	-768	-1	-1	-1	-1	4		0	0						Untertest4.avi	0	880	547	72	111				0	Content		-72	-111	30495250	2868190605
30512	09:08:09.601	00:00:30.511	1831	-1024	-768	-1	-1	-1	-1	4	-1024	-768	-1	-1	-1	-1	4		0	0						Untertest4.avi	0	880	547	72	111				0	Content		-72	-111	30511965	2868207320
30529	09:08:09.618	00:00:30.528	1832	-1024	-768	-1	-1	-1	-1	4	-1024	-768	-1	-1	-1	-1	4		0	0						Untertest4.avi	0	880	547	72	111				0	Content		-72	-111	30528633	2868223988
30545	09:08:09.634	00:00:30.545	1833	-1024	-768	-1	-1	-1	-1	4	-1024	-768	-1	-1	-1	-1	4		0	0						Untertest4.avi	0	880	547	72	111				0	Content		-72	-111	30545302	2868240657
30562	09:08:09.651	00:00:30.561	1834	-1024	-768	-1	-1	-1	-1	4	-1024	-768	-1	-1	-1	-1	4		0	0						Untertest4.avi	0	880	547	72	111				0	Content		-72	-111	30561995	2868257350
30579	09:08:09.668	00:00:30.578	1835	-1024	-768	-1	-1	-1	-1	4	-1024	-768	-1	-1	-1	-1	4		0	0						Untertest4.avi	0	880	547	72	111				0	Content		-72	-111	30578870	2868274225
30596	09:08:09.685	00:00:30.595	1836	-1024	-768	-1	-1	-1	-1	4	-1024	-768	-1	-1	-1	-1	4		0	0						Untertest4.avi	0	880	547	72	111				0	Content		-72	-111	30595538	2868290893
30613	09:08:09.702	00:00:30.612	1837	-1024	-768	-1	-1	-1	-1	4	-1024	-768	-1	-1	-1	-1	4		0	0						Untertest4.avi	0	880	547	72	111				0	Content		-72	-111	30612649	2868308004
30629	09:08:09.718	00:00:30.629	1838	-1024	-768	-1	-1	-1	-1	4	-1024	-768	-1	-1	-1	-1	4		0	0						Untertest4.avi	0	880	547	72	111				0	Content		-72	-111	30629316	2868324671
30646	09:08:09.735	00:00:30.646	1839	-1024	-768	-1	-1	-1	-1	4	-1024	-768	-1	-1	-1	-1	4		0	0						Untertest4.avi	0	880	547	72	111				0	Content		-72	-111	30646335	2868341690
30663	09:08:09.752	00:00:30.663	1840	-1024	-768	-1	-1	-1	-1	4	-1024	-768	-1	-1	-1	-1	4		0	0						Untertest4.avi	0	880	547	72	111				0	Content		-72	-111	30663002	2868358357
30680	09:08:09.769	00:00:30.679	1841	-1024	-768	-1	-1	-1	-1	4	-1024	-768	-1	-1	-1	-1	4		0	0						Untertest4.avi	0	880	547	72	111				0	Content		-72	-111	30679670	2868375025
30696	09:08:09.785	00:00:30.695	1842	-1024	-768	-1	-1	-1	-1	4	-1024	-768	-1	-1	-1	-1	4		0	0						Untertest4.avi	0	880	547	72	111				0	Content		-72	-111	30695947	2868391302
30713	09:08:09.802	00:00:30.712	1843	-1024	-768	-1	-1	-1	-1	4	-1024	-768	-1	-1	-1	-1	4		0	0						Untertest4.avi	0	880	547	72	111				0	Content		-72	-111	30712615	2868407970
30729	09:08:09.818	00:00:30.729	1844	-1024	-768	-1	-1	-1	-1	4	-1024	-768	-1	-1	-1	-1	4		0	0						Untertest4.avi	0	880	547	72	111				0	Content		-72	-111	30729282	2868424637
30746	09:08:09.835	00:00:30.745	1845	-1024	-768	-1	-1	-1	-1	4	-1024	-768	-1	-1	-1	-1	4		0	0						Untertest4.avi	0	880	547	72	111				0	Content		-72	-111	30745689	2868441044
30762	09:08:09.851	00:00:30.762	1846	-1024	-768	-1	-1	-1	-1	4	-1024	-768	-1	-1	-1	-1	4		0	0						Untertest4.avi	0	880	547	72	111				0	Content		-72	-111	30762357	2868457712
30779	09:08:09.868	00:00:30.779	1847	-1024	-768	-1	-1	-1	-1	4	-1024	-768	-1	-1	-1	-1	4		0	0						Untertest4.avi	0	880	547	72	111				0	Content		-72	-111	30779024	2868474379
30795	09:08:09.884	00:00:30.795	1848	-1024	-768	-1	-1	-1	-1	4	-1024	-768	-1	-1	-1	-1	4		0	0						Untertest4.avi	0	880	547	72	111				0	Content		-72	-111	30795380	2868490735
30812	09:08:09.901	00:00:30.812	1849	-1024	-768	-1	-1	-1	-1	4	-1024	-768	-1	-1	-1	-1	4		0	0						Untertest4.avi	0	880	547	72	111				0	Content		-72	-111	30812047	2868507402
30828	09:08:09.917	00:00:30.828	1850	-1024	-768	-1	-1	-1	-1	4	-1024	-768	-1	-1	-1	-1	4		0	0						Untertest4.avi	0	880	547	72	111				0	Content		-72	-111	30828492	2868523847
30845	09:08:09.934	00:00:30.845	1851	-1024	-768	-1	-1	-1	-1	4	-1024	-768	-1	-1	-1	-1	4		0	0						Untertest4.avi	0	880	547	72	111				0	Content		-72	-111	30845157	2868540512
30862	09:08:09.951	00:00:30.861	1852	-1024	-768	-1	-1	-1	-1	4	-1024	-768	-1	-1	-1	-1	4		0	0						Untertest4.avi	0	880	547	72	111				0	Content		-72	-111	30861755	2868557110
30878	09:08:09.967	00:00:30.878	1853	-1024	-768	-1	-1	-1	-1	4	-1024	-768	-1	-1	-1	-1	4		0	0						Untertest4.avi	0	880	547	72	111				0	Content		-72	-111	30878422	2868573777
30895	09:08:09.984	00:00:30.895	1854	-1024	-768	-1	-1	-1	-1	4	-1024	-768	-1	-1	-1	-1	4		0	0						Untertest4.avi	0	880	547	72	111				0	Content		-72	-111	30895325	2868590680
30912	09:08:10.001	00:00:30.911	1855	-1024	-768	-1	-1	-1	-1	4	-1024	-768	-1	-1	-1	-1	4		0	0						Untertest4.avi	0	880	547	72	111				0	Content		-72	-111	30911993	2868607348
30929	09:08:10.018	00:00:30.928	1856	-1024	-768	-1	-1	-1	-1	4	-1024	-768	-1	-1	-1	-1	4		0	0						Untertest4.avi	0	880	547	72	111				0	Content		-72	-111	30928949	2868624304
30946	09:08:10.035	00:00:30.945	1857	-1024	-768	-1	-1	-1	-1	4	-1024	-768	-1	-1	-1	-1	4		0	0						Untertest4.avi	0	880	547	72	111				0	Content		-72	-111	30945617	2868640972
30962	09:08:10.051	00:00:30.962	1858	-1024	-768	-1	-1	-1	-1	4	-1024	-768	-1	-1	-1	-1	4		0	0						Untertest4.avi	0	880	547	72	111				0	Content		-72	-111	30962284	2868657639
30980	09:08:10.069	00:00:30.979	1859	-1024	-768	-1	-1	-1	-1	4	-1024	-768	-1	-1	-1	-1	4		0	0						Untertest4.avi	0	880	547	72	111				0	Content		-72	-111	30979573	2868674928
30996	09:08:10.085	00:00:30.996	1860	-1024	-768	-1	-1	-1	-1	4	-1024	-768	-1	-1	-1	-1	4		0	0						Untertest4.avi	0	880	547	72	111				0	Content		-72	-111	30996241	2868691596
31012	09:08:10.101	00:00:31.012	1861	-1024	-768	-1	-1	-1	-1	4	-1024	-768	-1	-1	-1	-1	4		0	0						Untertest4.avi	0	880	547	72	111				0	Content		-72	-111	31012486	2868707841
31029	09:08:10.118	00:00:31.029	1862	-1024	-768	-1	-1	-1	-1	4	-1024	-768	-1	-1	-1	-1	4		0	0						Untertest4.avi	0	880	547	72	111				0	Content		-72	-111	31029154	2868724509
31046	09:08:10.135	00:00:31.045	1863	-1024	-768	-1	-1	-1	-1	4	-1024	-768	-1	-1	-1	-1	4		0	0						Untertest4.avi	0	880	547	72	111				0	Content		-72	-111	31045821	2868741176
31062	09:08:10.151	00:00:31.061	1864	-1024	-768	-1	-1	-1	-1	4	-1024	-768	-1	-1	-1	-1	4		0	0						Untertest4.avi	0	880	547	72	111				0	Content		-72	-111	31061599	2868756954
31078	09:08:10.167	00:00:31.078	1865	-1024	-768	-1	-1	-1	-1	4	-1024	-768	-1	-1	-1	-1	4		0	0						Untertest4.avi	0	880	547	72	111				0	Content		-72	-111	31078223	2868773578
31095	09:08:10.184	00:00:31.094	1866	-1024	-768	-1	-1	-1	-1	4	-1024	-768	-1	-1	-1	-1	4		0	0						Untertest4.avi	0	880	547	72	111				0	Content		-72	-111	31094939	2868790294
31112	09:08:10.201	00:00:31.111	1867	-1024	-768	-1	-1	-1	-1	4	-1024	-768	-1	-1	-1	-1	4		0	0						Untertest4.avi	0	880	547	72	111				0	Content		-72	-111	31111606	2868806961
31128	09:08:10.217	00:00:31.128	1868	-1024	-768	-1	-1	-1	-1	4	-1024	-768	-1	-1	-1	-1	4		0	0						Untertest4.avi	0	880	547	72	111				0	Content		-72	-111	31128276	2868823631
31145	09:08:10.234	00:00:31.144	1869	-1024	-768	-1	-1	-1	-1	4	-1024	-768	-1	-1	-1	-1	4		0	0						Untertest4.avi	0	880	547	72	111				0	Content		-72	-111	31144971	2868840326
31162	09:08:10.251	00:00:31.162	1870	-1024	-768	-1	-1	-1	-1	4	-1024	-768	-1	-1	-1	-1	4		0	0						Untertest4.avi	0	880	547	72	111				0	Content		-72	-111	31162249	2868857604
31179	09:08:10.268	00:00:31.178	1871	-1024	-768	-1	-1	-1	-1	4	-1024	-768	-1	-1	-1	-1	4		0	0						Untertest4.avi	0	880	547	72	111				0	Content		-72	-111	31178917	2868874272
31196	09:08:10.285	00:00:31.196	1872	-1024	-768	-1	-1	-1	-1	4	-1024	-768	-1	-1	-1	-1	4		0	0						Untertest4.avi	0	880	547	72	111				0	Content		-72	-111	31196025	2868891380
31213	09:08:10.302	00:00:31.212	1873	-1024	-768	-1	-1	-1	-1	4	-1024	-768	-1	-1	-1	-1	4		0	0						Untertest4.avi	0	880	547	72	111				0	Content		-72	-111	31212693	2868908048
31230	09:08:10.319	00:00:31.229	1874	-1024	-768	-1	-1	-1	-1	4	-1024	-768	-1	-1	-1	-1	4		0	0						Untertest4.avi	0	880	547	72	111				0	Content		-72	-111	31229711	2868925066
31246	09:08:10.335	00:00:31.246	1875	-1024	-768	-1	-1	-1	-1	4	-1024	-768	-1	-1	-1	-1	4		0	0						Untertest4.avi	0	880	547	72	111				0	Content		-72	-111	31246379	2868941734
31263	09:08:10.352	00:00:31.263	1876	-1024	-768	-1	-1	-1	-1	4	-1024	-768	-1	-1	-1	-1	4		0	0						Untertest4.avi	0	880	547	72	111				0	Content		-72	-111	31263047	2868958402
31279	09:08:10.368	00:00:31.279	1877	-1024	-768	-1	-1	-1	-1	4	-1024	-768	-1	-1	-1	-1	4		0	0						Untertest4.avi	0	880	547	72	111				0	Content		-72	-111	31279321	2868974676
31296	09:08:10.385	00:00:31.295	1878	-1024	-768	-1	-1	-1	-1	4	-1024	-768	-1	-1	-1	-1	4		0	0						Untertest4.avi	0	880	547	72	111				0	Content		-72	-111	31295989	2868991344
31313	09:08:10.402	00:00:31.312	1879	-1024	-768	-1	-1	-1	-1	4	-1024	-768	-1	-1	-1	-1	4		0	0						Untertest4.avi	0	880	547	72	111				0	Content		-72	-111	31312657	2869008012
31329	09:08:10.418	00:00:31.329	1880	-1024	-768	-1	-1	-1	-1	4	-1024	-768	-1	-1	-1	-1	4		0	0						Untertest4.avi	0	880	547	72	111				0	Content		-72	-111	31329061	2869024416
31346	09:08:10.435	00:00:31.345	1881	-1024	-768	-1	-1	-1	-1	4	-1024	-768	-1	-1	-1	-1	4		0	0						Untertest4.avi	0	880	547	72	111				0	Content		-72	-111	31345729	2869041084
31362	09:08:10.451	00:00:31.362	1882	-1024	-768	-1	-1	-1	-1	4	-1024	-768	-1	-1	-1	-1	4		0	0						Untertest4.avi	0	880	547	72	111				0	Content		-72	-111	31362397	2869057752
31378	09:08:10.467	00:00:31.378	1883	545,6291	709,5575	0,3837287	0,7041511	426,9055	4,07965	3	545,6291	709,5575	0,3837287	0,7041511	426,9055	4,07965	1	49	546	710						Untertest4.avi	0	880	547	72	111	461	604	484	0	Content		474	599	31378494	2869073849
31395	09:08:10.484	00:00:31.395	1884	-1024	-768	-1	-1	-1	-1	4	-1024	-768	-1	-1	-1	-1	4	49	0	0						Untertest4.avi	0	880	547	72	111	461	604	484	0	Content		-72	-111	31395114	2869090469
31412	09:08:10.501	00:00:31.412	1885	539,6755	714,8318	0,3842475	0,7041145	426,9947	4,096098	3	539,6755	714,8318	0,3842475	0,7041145	426,9947	4,096098	1	49	540	715						Untertest4.avi	0	880	547	72	111	461	604	484	0	Content		468	604	31412485	2869107840
31429	09:08:10.518	00:00:31.428	1886	525,6177	721,3717	0,3843162	0,7041448	426,9946	3,9993	3	525,6177	721,3717	0,3843162	0,7041448	426,9946	3,9993	1	49	526	721						Untertest4.avi	0	880	547	72	111	461	604	484	0	Content		454	610	31428735	2869124090
31446	09:08:10.535	00:00:31.445	1887	542,4939	715,3013	0,3851373	0,704093	428,6306	4,111517	3	542,4939	715,3013	0,3851373	0,704093	428,6306	4,111517	1	49	542	715						Untertest4.avi	0	880	547	72	111	461	604	484	0	Content		470	604	31445733	2869141088
31462	09:08:10.551	00:00:31.462	1888	540,9079	714,0048	0,3852877	0,7040681	428,003	4,072477	3	540,9079	714,0048	0,3852877	0,7040681	428,003	4,072477	1	49	541	714						Untertest4.avi	0	880	547	72	111	461	604	484	0	Content		469	603	31462359	2869157714
31479	09:08:10.568	00:00:31.479	1889	524,8174	717,0109	0,3854787	0,7040616	428,0029	3,974972	3	524,8174	717,0109	0,3854787	0,7040616	428,0029	3,974972	1	49	525	717						Untertest4.avi	0	880	547	72	111	461	604	484	0	Content		453	606	31479121	2869174476
31495	09:08:10.584	00:00:31.495	1890	539,6886	708,7045	0,385928	0,7039108	427,5275	4,026926	3	539,6886	708,7045	0,385928	0,7039108	427,5275	4,026926	1	49	540	709						Untertest4.avi	0	880	547	72	111	461	604	484	0	Content		468	598	31495370	2869190725
31512	09:08:10.601	00:00:31.511	1891	549,7863	718,0892	0,3865114	0,7037548	428,9574	4,047967	3	549,7863	718,0892	0,3865114	0,7037548	428,9574	4,047967	1	49	550	718						Untertest4.avi	0	880	547	72	111	461	604	484	0	Content		478	607	31511982	2869207337
31529	09:08:10.618	00:00:31.528	1892	521,2875	714,3257	0,3865605	0,7037322	428,9574	3,965735	3	521,2875	714,3257	0,3865605	0,7037322	428,9574	3,965735	1	49	521	714						Untertest4.avi	0	880	547	72	111	461	604	484	0	Content		449	603	31528607	2869223962
31546	09:08:10.635	00:00:31.545	1893	534,9401	715,0894	0,3865573	0,7035207	427,3923	3,989354	3	534,9401	715,0894	0,3865573	0,7035207	427,3923	3,989354	1	49	535	715						Untertest4.avi	0	880	547	72	111	461	604	484	0	Content		463	604	31545732	2869241087
31562	09:08:10.651	00:00:31.562	1894	536,423	715,7897	0,3865669	0,7034924	426,6622	3,985832	3	536,423	715,7897	0,3865669	0,7034924	426,6622	3,985832	1	49	536	716						Untertest4.avi	0	880	547	72	111	461	604	484	0	Content		464	605	31562479	2869257834
31579	09:08:10.668	00:00:31.579	1895	517,2872	716,0814	0,3864984	0,7036896	426,6622	3,902442	3	517,2872	716,0814	0,3864984	0,7036896	426,6622	3,902442	1	49	517	716						Untertest4.avi	0	880	547	72	111	461	604	484	0	Content		445	605	31579101	2869274456
31595	09:08:10.684	00:00:31.595	1896	538,7365	709,6223	0,3870071	0,703674	427,8485	4,016789	3	538,7365	709,6223	0,3870071	0,703674	427,8485	4,016789	1	49	539	710						Untertest4.avi	0	880	547	72	111	461	604	484	0	Content		467	599	31595350	2869290705
31612	09:08:10.701	00:00:31.611	1897	530,5881	710,4702	0,3869406	0,7037205	427,3519	3,983132	3	530,5881	710,4702	0,3869406	0,7037205	427,3519	3,983132	1	49	531	710						Untertest4.avi	0	880	547	72	111	461	604	484	0	Content		459	599	31611976	2869307331
31629	09:08:10.718	00:00:31.628	1898	518,1399	716,7911	0,3868281	0,7038064	427,3519	3,942189	3	518,1399	716,7911	0,3868281	0,7038064	427,3519	3,942189	1	49	518	717						Untertest4.avi	0	880	547	72	111	461	604	484	0	Content		446	606	31628601	2869323956
31646	09:08:10.735	00:00:31.645	1899	530,7643	711,959	0,3868106	0,7038103	426,4648	3,985377	3	530,7643	711,959	0,3868106	0,7038103	426,4648	3,985377	1	49	531	712						Untertest4.avi	0	880	547	72	111	461	604	484	0	Content		459	601	31645599	2869340954
31662	09:08:10.751	00:00:31.662	1900	525,8008	717,8125	0,3871205	0,7039337	427,8561	3,986978	3	525,8008	717,8125	0,3871205	0,7039337	427,8561	3,986978	1	49	526	718						Untertest4.avi	0	880	547	72	111	461	604	484	0	Content		454	607	31662350	2869357705
31679	09:08:10.768	00:00:31.678	1901	517,8467	719,1678	0,3869158	0,7040696	427,8561	3,92409	3	517,8467	719,1678	0,3869158	0,7040696	427,8561	3,92409	1	49	518	719						Untertest4.avi	0	880	547	72	111	461	604	484	0	Content		446	608	31678974	2869374329
31695	09:08:10.784	00:00:31.695	1902	532,9276	714,5156	0,3870676	0,704169	428,1919	3,99281	3	532,9276	714,5156	0,3870676	0,704169	428,1919	3,99281	1	49	533	715						Untertest4.avi	0	880	547	72	111	461	604	484	0	Content		461	604	31695223	2869390578
31712	09:08:10.801	00:00:31.711	1903	532,0247	721,5012	0,3869098	0,7042702	427,7257	3,994341	3	532,0247	721,5012	0,3869098	0,7042702	427,7257	3,994341	1	49	532	722						Untertest4.avi	0	880	547	72	111	461	604	484	0	Content		460	611	31711849	2869407204
31728	09:08:10.817	00:00:31.728	1904	-1024	-768	-1	-1	-1	-1	4	-1024	-768	-1	-1	-1	-1	4	49	0	0						Untertest4.avi	0	880	547	72	111	461	604	484	0	Content		-72	-111	31728474	2869423829
31745	09:08:10.834	00:00:31.745	1905	-1024	-768	-1	-1	-1	-1	4	-1024	-768	-1	-1	-1	-1	4	49	0	0						Untertest4.avi	0	880	547	72	111	461	604	484	0	Content		-72	-111	31745359	2869440714
31762	09:08:10.851	00:00:31.762	1906	-1024	-768	-1	-1	-1	-1	4	-1024	-768	-1	-1	-1	-1	4	49	0	0						Untertest4.avi	0	880	547	72	111	461	604	484	0	Content		-72	-111	31762027	2869457382
31779	09:08:10.868	00:00:31.778	1907	539,1996	711,6114	0,3867027	0,7045654	427,2383	4,012209	3	539,1996	711,6114	0,3867027	0,7045654	427,2383	4,012209	1	49	539	712						Untertest4.avi	0	880	547	72	111	461	604	484	0	Content		467	601	31778868	2869474223
31796	09:08:10.885	00:00:31.795	1908	534,0883	712,9447	0,3867042	0,7045295	427,2856	3,985448	3	534,0883	712,9447	0,3867042	0,7045295	427,2856	3,985448	1	49	534	713						Untertest4.avi	0	880	547	72	111	461	604	484	0	Content		462	602	31795543	2869490898
31812	09:08:10.901	00:00:31.811	1909	531,1431	709,4453	0,386683	0,7045138	427,1695	3,980782	3	531,1431	709,4453	0,386683	0,7045138	427,1695	3,980782	1	49	531	709						Untertest4.avi	0	880	547	72	111	461	604	484	0	Content		459	598	31811920	2869507275
31829	09:08:10.918	00:00:31.828	1910	535,9488	698,6342	0,3866587	0,7043312	427,1769	4,016136	3	535,9488	698,6342	0,3866587	0,7043312	427,1769	4,016136	1	49	536	699						Untertest4.avi	0	880	547	72	111	461	604	484	0	Content		464	588	31828862	2869524217
31846	09:08:10.935	00:00:31.845	1911	521,0458	693,8193	0,3667471	0,7035521	346,4496	3,304374	3	521,0458	693,8193	0,3667471	0,7035521	346,4496	3,304374	1	49	521	694						Untertest4.avi	0	880	547	72	111	461	604	484	0	Content		449	583	31845609	2869540964
31862	09:08:10.951	00:00:31.862	1912	-1024	-768	-1	-1	-1	-1	4	-1024	-768	-1	-1	-1	-1	4		0	0						Untertest4.avi	0	880	547	72	111				0	Content		-72	-111	31862234	2869557589
31879	09:08:10.968	00:00:31.878	1913	-1024	-768	-1	-1	-1	-1	4	-1024	-768	-1	-1	-1	-1	4		0	0						Untertest4.avi	0	880	547	72	111				0	Content		-72	-111	31878538	2869573893
31896	09:08:10.985	00:00:31.895	1914	-1024	-768	-1	-1	-1	-1	4	-1024	-768	-1	-1	-1	-1	4		0	0						Untertest4.avi	0	880	547	72	111				0	Content		-72	-111	31895531	2869590886
31912	09:08:11.001	00:00:31.911	1915	-1024	-768	-1	-1	-1	-1	4	-1024	-768	-1	-1	-1	-1	4		0	0						Untertest4.avi	0	880	547	72	111				0	Content		-72	-111	31911908	2869607263
31929	09:08:11.018	00:00:31.928	1916	-1024	-768	-1	-1	-1	-1	4	-1024	-768	-1	-1	-1	-1	4		0	0						Untertest4.avi	0	880	547	72	111				0	Content		-72	-111	31928666	2869624021
31945	09:08:11.034	00:00:31.945	1917	-1024	-768	-1	-1	-1	-1	4	-1024	-768	-1	-1	-1	-1	4		0	0						Untertest4.avi	0	880	547	72	111				0	Content		-72	-111	31945404	2869640759
31962	09:08:11.051	00:00:31.962	1918	-1024	-768	-1	-1	-1	-1	4	-1024	-768	-1	-1	-1	-1	4		0	0						Untertest4.avi	0	880	547	72	111				0	Content		-72	-111	31962028	2869657383
31979	09:08:11.068	00:00:31.978	1919	-1024	-768	-1	-1	-1	-1	4	-1024	-768	-1	-1	-1	-1	4		0	0						Untertest4.avi	0	880	547	72	111				0	Content		-72	-111	31978670	2869674025
31995	09:08:11.084	00:00:31.995	1920	-1024	-768	-1	-1	-1	-1	4	-1024	-768	-1	-1	-1	-1	4		0	0						Untertest4.avi	0	880	547	72	111				0	Content		-72	-111	31995276	2869690631
32012	09:08:11.101	00:00:32.011	1921	-1024	-768	-1	-1	-1	-1	4	-1024	-768	-1	-1	-1	-1	4		0	0						Untertest4.avi	0	880	547	72	111				0	Content		-72	-111	32011899	2869707254
32029	09:08:11.118	00:00:32.028	1922	-1024	-768	-1	-1	-1	-1	4	-1024	-768	-1	-1	-1	-1	4		0	0						Untertest4.avi	0	880	547	72	111				0	Content		-72	-111	32028661	2869724016
32045	09:08:11.134	00:00:32.045	1923	-1024	-768	-1	-1	-1	-1	4	-1024	-768	-1	-1	-1	-1	4		0	0						Untertest4.avi	0	880	547	72	111				0	Content		-72	-111	32045272	2869740627
32062	09:08:11.151	00:00:32.061	1924	-1024	-768	-1	-1	-1	-1	4	-1024	-768	-1	-1	-1	-1	4		0	0						Untertest4.avi	0	880	547	72	111				0	Content		-72	-111	32061898	2869757253
32079	09:08:11.168	00:00:32.078	1925	-1024	-768	-1	-1	-1	-1	4	-1024	-768	-1	-1	-1	-1	4		0	0						Untertest4.avi	0	880	547	72	111				0	Content		-72	-111	32078659	2869774014
32095	09:08:11.184	00:00:32.094	1926	-1024	-768	-1	-1	-1	-1	4	-1024	-768	-1	-1	-1	-1	4		0	0						Untertest4.avi	0	880	547	72	111				0	Content		-72	-111	32094771	2869790126
32111	09:08:11.200	00:00:32.111	1927	-1024	-768	-1	-1	-1	-1	4	-1024	-768	-1	-1	-1	-1	4		0	0						Untertest4.avi	0	880	547	72	111				0	Content		-72	-111	32111396	2869806751
32128	09:08:11.217	00:00:32.128	1928	-1024	-768	-1	-1	-1	-1	4	-1024	-768	-1	-1	-1	-1	4		0	0						Untertest4.avi	0	880	547	72	111				0	Content		-72	-111	32128019	2869823374
32145	09:08:11.234	00:00:32.145	1929	-1024	-768	-1	-1	-1	-1	4	-1024	-768	-1	-1	-1	-1	4		0	0						Untertest4.avi	0	880	547	72	111				0	Content		-72	-111	32145266	2869840621
32161	09:08:11.250	00:00:32.161	1930	-1024	-768	-1	-1	-1	-1	4	-1024	-768	-1	-1	-1	-1	4		0	0						Untertest4.avi	0	880	547	72	111				0	Content		-72	-111	32161390	2869856745
32178	09:08:11.267	00:00:32.178	1931	-1024	-768	-1	-1	-1	-1	4	-1024	-768	-1	-1	-1	-1	4		0	0						Untertest4.avi	0	880	547	72	111				0	Content		-72	-111	32178011	2869873366
32195	09:08:11.284	00:00:32.194	1932	-1024	-768	-1	-1	-1	-1	4	-1024	-768	-1	-1	-1	-1	4		0	0						Untertest4.avi	0	880	547	72	111				0	Content		-72	-111	32194648	2869890003
32212	09:08:11.301	00:00:32.211	1933	-1024	-768	-1	-1	-1	-1	4	-1024	-768	-1	-1	-1	-1	4		0	0						Untertest4.avi	0	880	547	72	111				0	Content		-72	-111	32211830	2869907185
32229	09:08:11.318	00:00:32.229	1934	-1024	-768	-1	-1	-1	-1	4	-1024	-768	-1	-1	-1	-1	4		0	0						Untertest4.avi	0	880	547	72	111				0	Content		-72	-111	32229205	2869924560
32246	09:08:11.335	00:00:32.246	1935	-1024	-768	-1	-1	-1	-1	4	-1024	-768	-1	-1	-1	-1	4		0	0						Untertest4.avi	0	880	547	72	111				0	Content		-72	-111	32246454	2869941809
32261	09:08:11.350	00:00:32.261	1936	-1024	-768	-1	-1	-1	-1	4	-1024	-768	-1	-1	-1	-1	4		0	0						Untertest4.avi	0	880	547	72	111				0	Content		-72	-111	32261256	2869956611
32278	09:08:11.367	00:00:32.278	1937	-1024	-768	-1	-1	-1	-1	4	-1024	-768	-1	-1	-1	-1	4		0	0						Untertest4.avi	0	880	547	72	111				0	Content		-72	-111	32278006	2869973361
32295	09:08:11.384	00:00:32.294	1938	-1024	-768	-1	-1	-1	-1	4	-1024	-768	-1	-1	-1	-1	4		0	0						Untertest4.avi	0	880	547	72	111				0	Content		-72	-111	32294639	2869989994
32311	09:08:11.400	00:00:32.311	1939	-1024	-768	-1	-1	-1	-1	4	-1024	-768	-1	-1	-1	-1	4		0	0						Untertest4.avi	0	880	547	72	111				0	Content		-72	-111	32311249	2870006604
32328	09:08:11.417	00:00:32.327	1940	-1024	-768	-1	-1	-1	-1	4	-1024	-768	-1	-1	-1	-1	4		0	0						Untertest4.avi	0	880	547	72	111				0	Content		-72	-111	32327871	2870023226
32344	09:08:11.433	00:00:32.344	1941	-1024	-768	-1	-1	-1	-1	4	-1024	-768	-1	-1	-1	-1	4		0	0						Untertest4.avi	0	880	547	72	111				0	Content		-72	-111	32344496	2870039851
32362	09:08:11.451	00:00:32.361	1942	-1024	-768	-1	-1	-1	-1	4	-1024	-768	-1	-1	-1	-1	4		0	0						Untertest4.avi	0	880	547	72	111				0	Content		-72	-111	32361687	2870057042
32379	09:08:11.468	00:00:32.379	1943	-1024	-768	-1	-1	-1	-1	4	-1024	-768	-1	-1	-1	-1	4		0	0						Untertest4.avi	0	880	547	72	111				0	Content		-72	-111	32379060	2870074415
32396	09:08:11.485	00:00:32.396	1944	-1024	-768	-1	-1	-1	-1	4	-1024	-768	-1	-1	-1	-1	4		0	0						Untertest4.avi	0	880	547	72	111				0	Content		-72	-111	32396307	2870091662
32411	09:08:11.500	00:00:32.411	1945	-1024	-768	-1	-1	-1	-1	4	-1024	-768	-1	-1	-1	-1	4		0	0						Untertest4.avi	0	880	547	72	111				0	Content		-72	-111	32411108	2870106463
32428	09:08:11.517	00:00:32.427	1946	-1024	-768	-1	-1	-1	-1	4	-1024	-768	-1	-1	-1	-1	4		0	0						Untertest4.avi	0	880	547	72	111				0	Content		-72	-111	32427859	2870123214
32444	09:08:11.533	00:00:32.444	1947	-1024	-768	-1	-1	-1	-1	4	-1024	-768	-1	-1	-1	-1	4		0	0						Untertest4.avi	0	880	547	72	111				0	Content		-72	-111	32444482	2870139837
32461	09:08:11.550	00:00:32.461	1948	-1024	-768	-1	-1	-1	-1	4	-1024	-768	-1	-1	-1	-1	4		0	0						Untertest4.avi	0	880	547	72	111				0	Content		-72	-111	32461105	2870156460
32478	09:08:11.567	00:00:32.477	1949	-1024	-768	-1	-1	-1	-1	4	-1024	-768	-1	-1	-1	-1	4		0	0						Untertest4.avi	0	880	547	72	111				0	Content		-72	-111	32477730	2870173085
32494	09:08:11.583	00:00:32.494	1950	-1024	-768	-1	-1	-1	-1	4	-1024	-768	-1	-1	-1	-1	4		0	0						Untertest4.avi	0	880	547	72	111				0	Content		-72	-111	32494479	2870189834
32512	09:08:11.601	00:00:32.511	1951	-1024	-768	-1	-1	-1	-1	4	-1024	-768	-1	-1	-1	-1	4		0	0						Untertest4.avi	0	880	547	72	111				0	Content		-72	-111	32511548	2870206903
32529	09:08:11.618	00:00:32.528	1952	-1024	-768	-1	-1	-1	-1	4	-1024	-768	-1	-1	-1	-1	4		0	0						Untertest4.avi	0	880	547	72	111				0	Content		-72	-111	32528921	2870224276
32546	09:08:11.635	00:00:32.546	1953	-1024	-768	-1	-1	-1	-1	4	-1024	-768	-1	-1	-1	-1	4		0	0						Untertest4.avi	0	880	547	72	111				0	Content		-72	-111	32546296	2870241651
[truncated: 1,838 more rows]
