# Supplementary material for: Gaze Duration Biases for Colours in Combination with Dissonant and Consonant Sounds: A Comparative Eye-Tracking Study with Orangutans
Source: PLoS One. 2015 Oct 14;10(10):e0139894. doi: 10.1371/journal.pone.0139894 (PMC4605782; doi:10.1371/journal.pone.0139894)
Supplement: S1 Data — (ZIP) [file pone.0139894.s004.zip › Plos ColourSound Data/Apes/Farben_Musik_U4/Rec 10-All-Data.tsv]

System Properties:
Operating System:	Microsoft Windows NT 6.1.7601 Service Pack 1
System User Name:	tobiiadmin
Machine Name:	LOE7690LAP
Data properties:
Recording name:	Rec 10
Recording date:	20.08.2013
Recording time:	09:17:58
Recording resolution:	1024 x 768
Export date:	09.03.2014
Export time:	12:24:45
Participant:	Batek
Filter settings:
Eye: Average
Validity: Normal
Fixation filter: Tobii fixation filter
Velocity threshold: 35
Distance threshold: 35
Timestamp	DateTimeStamp	DateTimeStampStartOffset	Number	GazePointXLeft	GazePointYLeft	CamXLeft	CamYLeft	DistanceLeft	PupilLeft	ValidityLeft	GazePointXRight	GazePointYRight	CamXRight	CamYRight	DistanceRight	PupilRight	ValidityRight	FixationIndex	GazePointX	GazePointY	Event	EventKey	Data1	Data2	Descriptor	StimuliName	StimuliID	MediaWidth	MediaHeight	MediaPosX	MediaPosY	MappedFixationPointX	MappedFixationPointY	FixationDuration	AoiIds	AoiNames	WebGroupImage	MappedGazeDataPointX	MappedGazeDataPointY	MicroSecondTimestamp	AbsoluteMicroSecondTimestamp
14	09:17:58.959	00:00:00.014	0	-1024	-768	-1	-1	-1	-1	4	-1024	-768	-1	-1	-1	-1	4		0	0						No media	0	1024	768	0	0				0	Content		0	0	14254	3457549622
31	09:17:58.976	00:00:00.030	1	-1024	-768	-1	-1	-1	-1	4	-1024	-768	-1	-1	-1	-1	4		0	0						No media	0	1024	768	0	0				0	Content		0	0	30922	3457566290
48	09:17:58.993	00:00:00.047	2	-1024	-768	-1	-1	-1	-1	4	-1024	-768	-1	-1	-1	-1	4		0	0						No media	0	1024	768	0	0				0	Content		0	0	47548	3457582916
64	09:17:59.009	00:00:00.064	3	-1024	-768	-1	-1	-1	-1	4	-1024	-768	-1	-1	-1	-1	4		0	0						No media	0	1024	768	0	0				0	Content		0	0	64300	3457599668
81	09:17:59.026	00:00:00.080	4	-1024	-768	-1	-1	-1	-1	4	-1024	-768	-1	-1	-1	-1	4		0	0						No media	0	1024	768	0	0				0	Content		0	0	80925	3457616293
98	09:17:59.043	00:00:00.097	5	-1024	-768	-1	-1	-1	-1	4	-1024	-768	-1	-1	-1	-1	4		0	0						No media	0	1024	768	0	0				0	Content		0	0	97593	3457632961
114	09:17:59.059	00:00:00.114	6	-1024	-768	-1	-1	-1	-1	4	-1024	-768	-1	-1	-1	-1	4		0	0						No media	0	1024	768	0	0				0	Content		0	0	114196	3457649564
131	09:17:59.076	00:00:00.130	7	-1024	-768	-1	-1	-1	-1	4	-1024	-768	-1	-1	-1	-1	4		0	0						No media	0	1024	768	0	0				0	Content		0	0	130864	3457666232
148	09:17:59.093	00:00:00.147	8	-1024	-768	-1	-1	-1	-1	4	-1024	-768	-1	-1	-1	-1	4		0	0						No media	0	1024	768	0	0				0	Content		0	0	147546	3457682914
164	09:17:59.109	00:00:00.164	9	-1024	-768	-1	-1	-1	-1	4	-1024	-768	-1	-1	-1	-1	4		0	0						No media	0	1024	768	0	0				0	Content		0	0	164171	3457699539
181	09:17:59.126	00:00:00.180	10	-1024	-768	-1	-1	-1	-1	4	-1024	-768	-1	-1	-1	-1	4		0	0						No media	0	1024	768	0	0				0	Content		0	0	180797	3457716165
196	09:17:59.141	00:00:00.195	11	-1024	-768	-1	-1	-1	-1	4	-1024	-768	-1	-1	-1	-1	4		0	0						No media	0	1024	768	0	0				0	Content		0	0	195670	3457731038
213	09:17:59.158	00:00:00.212	12	-1024	-768	-1	-1	-1	-1	4	-1024	-768	-1	-1	-1	-1	4		0	0						No media	0	1024	768	0	0				0	Content		0	0	212545	3457747913
229	09:17:59.174	00:00:00.229	13	-1024	-768	-1	-1	-1	-1	4	-1024	-768	-1	-1	-1	-1	4		0	0						No media	0	1024	768	0	0				0	Content		0	0	229213	3457764581
246	09:17:59.191	00:00:00.246	14	-1024	-768	-1	-1	-1	-1	4	-1024	-768	-1	-1	-1	-1	4		0	0						No media	0	1024	768	0	0				0	Content		0	0	246316	3457781684
263	09:17:59.208	00:00:00.262	15	-1024	-768	-1	-1	-1	-1	4	-1024	-768	-1	-1	-1	-1	4		0	0						No media	0	1024	768	0	0				0	Content		0	0	262985	3457798353
280	09:17:59.225	00:00:00.280	16	-1024	-768	-1	-1	-1	-1	4	-1024	-768	-1	-1	-1	-1	4		0	0						No media	0	1024	768	0	0				0	Content		0	0	280005	3457815373
297	09:17:59.242	00:00:00.296	17	-1024	-768	-1	-1	-1	-1	4	-1024	-768	-1	-1	-1	-1	4		0	0						No media	0	1024	768	0	0				0	Content		0	0	296674	3457832042
313	09:17:59.258	00:00:00.313	18	-1024	-768	-1	-1	-1	-1	4	-1024	-768	-1	-1	-1	-1	4		0	0						No media	0	1024	768	0	0				0	Content		0	0	313342	3457848710
329	09:17:59.274	00:00:00.329	19	-1024	-768	-1	-1	-1	-1	4	-1024	-768	-1	-1	-1	-1	4		0	0						No media	0	1024	768	0	0				0	Content		0	0	329444	3457864812
346	09:17:59.291	00:00:00.346	20	-1024	-768	-1	-1	-1	-1	4	-1024	-768	-1	-1	-1	-1	4		0	0						No media	0	1024	768	0	0				0	Content		0	0	346113	3457881481
363	09:17:59.308	00:00:00.362	21	-1024	-768	-1	-1	-1	-1	4	-1024	-768	-1	-1	-1	-1	4		0	0						No media	0	1024	768	0	0				0	Content		0	0	362591	3457897959
379	09:17:59.324	00:00:00.379	22	-1024	-768	-1	-1	-1	-1	4	-1024	-768	-1	-1	-1	-1	4		0	0						No media	0	1024	768	0	0				0	Content		0	0	379260	3457914628
396	09:17:59.341	00:00:00.395	23	-1024	-768	-1	-1	-1	-1	4	-1024	-768	-1	-1	-1	-1	4		0	0						No media	0	1024	768	0	0				0	Content		0	0	395928	3457931296
412	09:17:59.357	00:00:00.412	24	-1024	-768	-1	-1	-1	-1	4	-1024	-768	-1	-1	-1	-1	4		0	0						No media	0	1024	768	0	0				0	Content		0	0	412173	3457947541
429	09:17:59.374	00:00:00.428	25	-1024	-768	-1	-1	-1	-1	4	-1024	-768	-1	-1	-1	-1	4		0	0						No media	0	1024	768	0	0				0	Content		0	0	428821	3457964189
445	09:17:59.390	00:00:00.445	26	-1024	-768	-1	-1	-1	-1	4	-1024	-768	-1	-1	-1	-1	4		0	0						No media	0	1024	768	0	0				0	Content		0	0	445489	3457980857
462	09:17:59.407	00:00:00.462	27	-1024	-768	-1	-1	-1	-1	4	-1024	-768	-1	-1	-1	-1	4		0	0						No media	0	1024	768	0	0				0	Content		0	0	462143	3457997511
479	09:17:59.424	00:00:00.478	28	-1024	-768	-1	-1	-1	-1	4	-1024	-768	-1	-1	-1	-1	4		0	0						No media	0	1024	768	0	0				0	Content		0	0	478812	3458014180
495	09:17:59.440	00:00:00.495	29	-1024	-768	-1	-1	-1	-1	4	-1024	-768	-1	-1	-1	-1	4		0	0						No media	0	1024	768	0	0				0	Content		0	0	495432	3458030800
512	09:17:59.457	00:00:00.512	30	-1024	-768	-1	-1	-1	-1	4	-1024	-768	-1	-1	-1	-1	4		0	0						No media	0	1024	768	0	0				0	Content		0	0	512101	3458047469
529	09:17:59.474	00:00:00.528	31	-1024	-768	-1	-1	-1	-1	4	-1024	-768	-1	-1	-1	-1	4		0	0						No media	0	1024	768	0	0				0	Content		0	0	528769	3458064137
546	09:17:59.491	00:00:00.545	32	-1024	-768	-1	-1	-1	-1	4	-1024	-768	-1	-1	-1	-1	4		0	0						No media	0	1024	768	0	0				0	Content		0	0	545659	3458081027
562	09:17:59.507	00:00:00.562	33	-1024	-768	-1	-1	-1	-1	4	-1024	-768	-1	-1	-1	-1	4		0	0						No media	0	1024	768	0	0				0	Content		0	0	562328	3458097696
579	09:17:59.524	00:00:00.579	34	-1024	-768	-1	-1	-1	-1	4	-1024	-768	-1	-1	-1	-1	4		0	0						No media	0	1024	768	0	0				0	Content		0	0	579319	3458114687
596	09:17:59.541	00:00:00.595	35	-1024	-768	-1	-1	-1	-1	4	-1024	-768	-1	-1	-1	-1	4		0	0						No media	0	1024	768	0	0				0	Content		0	0	595988	3458131356
613	09:17:59.558	00:00:00.612	36	-1024	-768	-1	-1	-1	-1	4	-1024	-768	-1	-1	-1	-1	4		0	0						No media	0	1024	768	0	0				0	Content		0	0	612656	3458148024
630	09:17:59.575	00:00:00.629	37	-1024	-768	-1	-1	-1	-1	4	-1024	-768	-1	-1	-1	-1	4		0	0						No media	0	1024	768	0	0				0	Content		0	0	629914	3458165282
647	09:17:59.592	00:00:00.646	38	-1024	-768	-1	-1	-1	-1	4	-1024	-768	-1	-1	-1	-1	4		0	0						No media	0	1024	768	0	0				0	Content		0	0	646583	3458181951
663	09:17:59.608	00:00:00.662	39	-1024	-768	-1	-1	-1	-1	4	-1024	-768	-1	-1	-1	-1	4		0	0						No media	0	1024	768	0	0				0	Content		0	0	662821	3458198189
679	09:17:59.624	00:00:00.679	40	-1024	-768	-1	-1	-1	-1	4	-1024	-768	-1	-1	-1	-1	4		0	0						No media	0	1024	768	0	0				0	Content		0	0	679489	3458214857
696	09:17:59.641	00:00:00.696	41	-1024	-768	-1	-1	-1	-1	4	-1024	-768	-1	-1	-1	-1	4		0	0						No media	0	1024	768	0	0				0	Content		0	0	696158	3458231526
712	09:17:59.657	00:00:00.711	42	-1024	-768	-1	-1	-1	-1	4	-1024	-768	-1	-1	-1	-1	4		0	0						No media	0	1024	768	0	0				0	Content		0	0	711922	3458247290
729	09:17:59.674	00:00:00.728	43	-1024	-768	-1	-1	-1	-1	4	-1024	-768	-1	-1	-1	-1	4		0	0						No media	0	1024	768	0	0				0	Content		0	0	728670	3458264038
745	09:17:59.690	00:00:00.745	44	-1024	-768	-1	-1	-1	-1	4	-1024	-768	-1	-1	-1	-1	4		0	0						No media	0	1024	768	0	0				0	Content		0	0	745322	3458280690
762	09:17:59.707	00:00:00.761	45	-1024	-768	-1	-1	-1	-1	4	-1024	-768	-1	-1	-1	-1	4		0	0						No media	0	1024	768	0	0				0	Content		0	0	761990	3458297358
779	09:17:59.724	00:00:00.778	46	-1024	-768	-1	-1	-1	-1	4	-1024	-768	-1	-1	-1	-1	4		0	0						No media	0	1024	768	0	0				0	Content		0	0	778723	3458314091
795	09:17:59.740	00:00:00.795	47	-1024	-768	-1	-1	-1	-1	4	-1024	-768	-1	-1	-1	-1	4		0	0						No media	0	1024	768	0	0				0	Content		0	0	795293	3458330661
814	09:17:59.759	00:00:00.813	48	-1024	-768	-1	-1	-1	-1	4	-1024	-768	-1	-1	-1	-1	4		0	0						No media	0	1024	768	0	0				0	Content		0	0	813792	3458349160
830	09:17:59.775	00:00:00.830	49	-1024	-768	-1	-1	-1	-1	4	-1024	-768	-1	-1	-1	-1	4		0	0						No media	0	1024	768	0	0				0	Content		0	0	830418	3458365786
847	09:17:59.792	00:00:00.847	50	-1024	-768	-1	-1	-1	-1	4	-1024	-768	-1	-1	-1	-1	4		0	0						No media	0	1024	768	0	0				0	Content		0	0	847086	3458382454
864	09:17:59.809	00:00:00.863	51	-1024	-768	-1	-1	-1	-1	4	-1024	-768	-1	-1	-1	-1	4		0	0						No media	0	1024	768	0	0				0	Content		0	0	863758	3458399126
880	09:17:59.825	00:00:00.880	52	-1024	-768	-1	-1	-1	-1	4	-1024	-768	-1	-1	-1	-1	4		0	0						No media	0	1024	768	0	0				0	Content		0	0	880426	3458415794
897	09:17:59.842	00:00:00.897	53	-1024	-768	-1	-1	-1	-1	4	-1024	-768	-1	-1	-1	-1	4		0	0						No media	0	1024	768	0	0				0	Content		0	0	897110	3458432478
914	09:17:59.859	00:00:00.913	54	-1024	-768	-1	-1	-1	-1	4	-1024	-768	-1	-1	-1	-1	4		0	0						No media	0	1024	768	0	0				0	Content		0	0	913778	3458449146
930	09:17:59.875	00:00:00.930	55	-1024	-768	-1	-1	-1	-1	4	-1024	-768	-1	-1	-1	-1	4		0	0						No media	0	1024	768	0	0				0	Content		0	0	930416	3458465784
947	09:17:59.892	00:00:00.947	56	-1024	-768	-1	-1	-1	-1	4	-1024	-768	-1	-1	-1	-1	4		0	0						No media	0	1024	768	0	0				0	Content		0	0	947042	3458482410
964	09:17:59.909	00:00:00.963	57	-1024	-768	-1	-1	-1	-1	4	-1024	-768	-1	-1	-1	-1	4		0	0						No media	0	1024	768	0	0				0	Content		0	0	963728	3458499096
980	09:17:59.925	00:00:00.980	58	-1024	-768	-1	-1	-1	-1	4	-1024	-768	-1	-1	-1	-1	4		0	0						No media	0	1024	768	0	0				0	Content		0	0	980397	3458515765
997	09:17:59.942	00:00:00.997	59	-1024	-768	-1	-1	-1	-1	4	-1024	-768	-1	-1	-1	-1	4		0	0						No media	0	1024	768	0	0				0	Content		0	0	997030	3458532398
1014	09:17:59.959	00:00:01.013	60	-1024	-768	-1	-1	-1	-1	4	-1024	-768	-1	-1	-1	-1	4		0	0						No media	0	1024	768	0	0				0	Content		0	0	1013698	3458549066
1030	09:17:59.975	00:00:01.030	61	-1024	-768	-1	-1	-1	-1	4	-1024	-768	-1	-1	-1	-1	4		0	0						No media	0	1024	768	0	0				0	Content		0	0	1030411	3458565779
1047	09:17:59.992	00:00:01.046	62	-1024	-768	-1	-1	-1	-1	4	-1024	-768	-1	-1	-1	-1	4		0	0						No media	0	1024	768	0	0				0	Content		0	0	1046975	3458582343
1063	09:18:00.008	00:00:01.062	63	-1024	-768	-1	-1	-1	-1	4	-1024	-768	-1	-1	-1	-1	4		0	0						No media	0	1024	768	0	0				0	Content		0	0	1062662	3458598030
1079	09:18:00.024	00:00:01.079	64	-1024	-768	-1	-1	-1	-1	4	-1024	-768	-1	-1	-1	-1	4		0	0						No media	0	1024	768	0	0				0	Content		0	0	1079330	3458614698
1095	09:18:00.040	00:00:01.095	65	-1024	-768	-1	-1	-1	-1	4	-1024	-768	-1	-1	-1	-1	4		0	0						No media	0	1024	768	0	0				0	Content		0	0	1095463	3458630831
1112	09:18:00.057	00:00:01.112	66	-1024	-768	-1	-1	-1	-1	4	-1024	-768	-1	-1	-1	-1	4		0	0						No media	0	1024	768	0	0				0	Content		0	0	1112130	3458647498
1129	09:18:00.074	00:00:01.128	67	-1024	-768	-1	-1	-1	-1	4	-1024	-768	-1	-1	-1	-1	4		0	0						No media	0	1024	768	0	0				0	Content		0	0	1128825	3458664193
1145	09:18:00.090	00:00:01.145	68	-1024	-768	-1	-1	-1	-1	4	-1024	-768	-1	-1	-1	-1	4		0	0						No media	0	1024	768	0	0				0	Content		0	0	1145492	3458680860
1162	09:18:00.107	00:00:01.162	69	-1024	-768	-1	-1	-1	-1	4	-1024	-768	-1	-1	-1	-1	4		0	0						No media	0	1024	768	0	0				0	Content		0	0	1162159	3458697527
1179	09:18:00.124	00:00:01.179	70	-1024	-768	-1	-1	-1	-1	4	-1024	-768	-1	-1	-1	-1	4		0	0						No media	0	1024	768	0	0				0	Content		0	0	1179186	3458714554
1196	09:18:00.141	00:00:01.195	71	-1024	-768	-1	-1	-1	-1	4	-1024	-768	-1	-1	-1	-1	4		0	0						No media	0	1024	768	0	0				0	Content		0	0	1195853	3458731221
1213	09:18:00.158	00:00:01.212	72	-1024	-768	-1	-1	-1	-1	4	-1024	-768	-1	-1	-1	-1	4		0	0						No media	0	1024	768	0	0				0	Content		0	0	1212806	3458748174
1229	09:18:00.174	00:00:01.229	73	-1024	-768	-1	-1	-1	-1	4	-1024	-768	-1	-1	-1	-1	4		0	0						No media	0	1024	768	0	0				0	Content		0	0	1229474	3458764842
1246	09:18:00.191	00:00:01.246	74	-1024	-768	-1	-1	-1	-1	4	-1024	-768	-1	-1	-1	-1	4		0	0						No media	0	1024	768	0	0				0	Content		0	0	1246141	3458781509
1262	09:18:00.207	00:00:01.262	75	-1024	-768	-1	-1	-1	-1	4	-1024	-768	-1	-1	-1	-1	4		0	0						No media	0	1024	768	0	0				0	Content		0	0	1262176	3458797544
1279	09:18:00.224	00:00:01.278	76	-1024	-768	-1	-1	-1	-1	4	-1024	-768	-1	-1	-1	-1	4		0	0						No media	0	1024	768	0	0				0	Content		0	0	1278843	3458814211
1295	09:18:00.240	00:00:01.295	77	-1024	-768	-1	-1	-1	-1	4	-1024	-768	-1	-1	-1	-1	4		0	0						No media	0	1024	768	0	0				0	Content		0	0	1295150	3458830518
1312	09:18:00.257	00:00:01.311	78	-1024	-768	-1	-1	-1	-1	4	-1024	-768	-1	-1	-1	-1	4		0	0						No media	0	1024	768	0	0				0	Content		0	0	1311818	3458847186
1328	09:18:00.273	00:00:01.328	79	-1024	-768	-1	-1	-1	-1	4	-1024	-768	-1	-1	-1	-1	4		0	0						No media	0	1024	768	0	0				0	Content		0	0	1328324	3458863692
1345	09:18:00.290	00:00:01.344	80	-1024	-768	-1	-1	-1	-1	4	-1024	-768	-1	-1	-1	-1	4		0	0						No media	0	1024	768	0	0				0	Content		0	0	1344991	3458880359
1362	09:18:00.307	00:00:01.361	81	-1024	-768	-1	-1	-1	-1	4	-1024	-768	-1	-1	-1	-1	4		0	0						No media	0	1024	768	0	0				0	Content		0	0	1361577	3458896945
1378	09:18:00.323	00:00:01.378	82	-1024	-768	-1	-1	-1	-1	4	-1024	-768	-1	-1	-1	-1	4		0	0						No media	0	1024	768	0	0				0	Content		0	0	1378255	3458913623
1395	09:18:00.340	00:00:01.394	83	-1024	-768	-1	-1	-1	-1	4	-1024	-768	-1	-1	-1	-1	4		0	0						No media	0	1024	768	0	0				0	Content		0	0	1394828	3458930196
1412	09:18:00.357	00:00:01.411	84	-1024	-768	-1	-1	-1	-1	4	-1024	-768	-1	-1	-1	-1	4		0	0						No media	0	1024	768	0	0				0	Content		0	0	1411661	3458947029
1428	09:18:00.373	00:00:01.428	85	-1024	-768	-1	-1	-1	-1	4	-1024	-768	-1	-1	-1	-1	4		0	0						No media	0	1024	768	0	0				0	Content		0	0	1428328	3458963696
1445	09:18:00.390	00:00:01.444	86	-1024	-768	-1	-1	-1	-1	4	-1024	-768	-1	-1	-1	-1	4		0	0						No media	0	1024	768	0	0				0	Content		0	0	1444995	3458980363
1462	09:18:00.407	00:00:01.461	87	-1024	-768	-1	-1	-1	-1	4	-1024	-768	-1	-1	-1	-1	4		0	0						No media	0	1024	768	0	0				0	Content		0	0	1461944	3458997312
1479	09:18:00.424	00:00:01.479	88	-1024	-768	-1	-1	-1	-1	4	-1024	-768	-1	-1	-1	-1	4		0	0						No media	0	1024	768	0	0				0	Content		0	0	1479316	3459014684
1495	09:18:00.440	00:00:01.495	89	-1024	-768	-1	-1	-1	-1	4	-1024	-768	-1	-1	-1	-1	4		0	0						No media	0	1024	768	0	0				0	Content		0	0	1495378	3459030746
1512	09:18:00.457	00:00:01.512	90	-1024	-768	-1	-1	-1	-1	4	-1024	-768	-1	-1	-1	-1	4		0	0						No media	0	1024	768	0	0				0	Content		0	0	1512045	3459047413
1528	09:18:00.473	00:00:01.528	91	-1024	-768	-1	-1	-1	-1	4	-1024	-768	-1	-1	-1	-1	4		0	0						No media	0	1024	768	0	0				0	Content		0	0	1528072	3459063440
1545	09:18:00.490	00:00:01.544	92	-1024	-768	-1	-1	-1	-1	4	-1024	-768	-1	-1	-1	-1	4		0	0						No media	0	1024	768	0	0				0	Content		0	0	1544682	3459080050
1561	09:18:00.506	00:00:01.561	93	-1024	-768	-1	-1	-1	-1	4	-1024	-768	-1	-1	-1	-1	4		0	0						No media	0	1024	768	0	0				0	Content		0	0	1561430	3459096798
1578	09:18:00.523	00:00:01.578	94	-1024	-768	-1	-1	-1	-1	4	-1024	-768	-1	-1	-1	-1	4		0	0						No media	0	1024	768	0	0				0	Content		0	0	1578109	3459113477
1595	09:18:00.540	00:00:01.594	95	-1024	-768	-1	-1	-1	-1	4	-1024	-768	-1	-1	-1	-1	4		0	0						No media	0	1024	768	0	0				0	Content		0	0	1594679	3459130047
1611	09:18:00.556	00:00:01.611	96	-1024	-768	-1	-1	-1	-1	4	-1024	-768	-1	-1	-1	-1	4		0	0						No media	0	1024	768	0	0				0	Content		0	0	1611309	3459146677
1628	09:18:00.573	00:00:01.628	97	-1024	-768	-1	-1	-1	-1	4	-1024	-768	-1	-1	-1	-1	4		0	0						No media	0	1024	768	0	0				0	Content		0	0	1628392	3459163760
1645	09:18:00.590	00:00:01.645	98	-1024	-768	-1	-1	-1	-1	4	-1024	-768	-1	-1	-1	-1	4		0	0						No media	0	1024	768	0	0				0	Content		0	0	1645059	3459180427
1662	09:18:00.607	00:00:01.661	99	-1024	-768	-1	-1	-1	-1	4	-1024	-768	-1	-1	-1	-1	4		0	0						No media	0	1024	768	0	0				0	Content		0	0	1661726	3459197094
1679	09:18:00.624	00:00:01.679	100	-1024	-768	-1	-1	-1	-1	4	-1024	-768	-1	-1	-1	-1	4		0	0						No media	0	1024	768	0	0				0	Content		0	0	1679172	3459214540
1696	09:18:00.641	00:00:01.696	101	-1024	-768	-1	-1	-1	-1	4	-1024	-768	-1	-1	-1	-1	4		0	0						No media	0	1024	768	0	0				0	Content		0	0	1696421	3459231789
1712	09:18:00.657	00:00:01.712	102	-1024	-768	-1	-1	-1	-1	4	-1024	-768	-1	-1	-1	-1	4		0	0						No media	0	1024	768	0	0				0	Content		0	0	1712168	3459247536
1729	09:18:00.674	00:00:01.728	103	-1024	-768	-1	-1	-1	-1	4	-1024	-768	-1	-1	-1	-1	4		0	0						No media	0	1024	768	0	0				0	Content		0	0	1728836	3459264204
1745	09:18:00.690	00:00:01.744	104	-1024	-768	-1	-1	-1	-1	4	-1024	-768	-1	-1	-1	-1	4		0	0						No media	0	1024	768	0	0				0	Content		0	0	1744540	3459279908
1761	09:18:00.706	00:00:01.761	105	-1024	-768	-1	-1	-1	-1	4	-1024	-768	-1	-1	-1	-1	4		0	0						No media	0	1024	768	0	0				0	Content		0	0	1761288	3459296656
1778	09:18:00.723	00:00:01.777	106	-1024	-768	-1	-1	-1	-1	4	-1024	-768	-1	-1	-1	-1	4		0	0						No media	0	1024	768	0	0				0	Content		0	0	1777967	3459313335
1795	09:18:00.740	00:00:01.794	107	-1024	-768	-1	-1	-1	-1	4	-1024	-768	-1	-1	-1	-1	4		0	0						No media	0	1024	768	0	0				0	Content		0	0	1794563	3459329931
1811	09:18:00.756	00:00:01.811	108	-1024	-768	-1	-1	-1	-1	4	-1024	-768	-1	-1	-1	-1	4		0	0						No media	0	1024	768	0	0				0	Content		0	0	1811230	3459346598
1828	09:18:00.773	00:00:01.828	109	-1024	-768	-1	-1	-1	-1	4	-1024	-768	-1	-1	-1	-1	4		0	0						No media	0	1024	768	0	0				0	Content		0	0	1828132	3459363500
1845	09:18:00.790	00:00:01.844	110	-1024	-768	-1	-1	-1	-1	4	-1024	-768	-1	-1	-1	-1	4		0	0						No media	0	1024	768	0	0				0	Content		0	0	1844799	3459380167
1862	09:18:00.807	00:00:01.861	111	-1024	-768	-1	-1	-1	-1	4	-1024	-768	-1	-1	-1	-1	4		0	0						No media	0	1024	768	0	0				0	Content		0	0	1861782	3459397150
1879	09:18:00.824	00:00:01.878	112	-1024	-768	-1	-1	-1	-1	4	-1024	-768	-1	-1	-1	-1	4		0	0						No media	0	1024	768	0	0				0	Content		0	0	1878877	3459414245
1896	09:18:00.841	00:00:01.895	113	-1024	-768	-1	-1	-1	-1	4	-1024	-768	-1	-1	-1	-1	4		0	0						No media	0	1024	768	0	0				0	Content		0	0	1895544	3459430912
1912	09:18:00.857	00:00:01.912	114	-1024	-768	-1	-1	-1	-1	4	-1024	-768	-1	-1	-1	-1	4		0	0						No media	0	1024	768	0	0				0	Content		0	0	1912212	3459447580
1930	09:18:00.875	00:00:01.929	115	-1024	-768	-1	-1	-1	-1	4	-1024	-768	-1	-1	-1	-1	4		0	0						No media	0	1024	768	0	0				0	Content		0	0	1929657	3459465025
1944	09:18:00.889	00:00:01.944	116	-1024	-768	-1	-1	-1	-1	4	-1024	-768	-1	-1	-1	-1	4		0	0						No media	0	1024	768	0	0				0	Content		0	0	1944400	3459479768
1961	09:18:00.906	00:00:01.961	117	-1024	-768	-1	-1	-1	-1	4	-1024	-768	-1	-1	-1	-1	4		0	0						No media	0	1024	768	0	0				0	Content		0	0	1961028	3459496396
1978	09:18:00.923	00:00:01.977	118	-1024	-768	-1	-1	-1	-1	4	-1024	-768	-1	-1	-1	-1	4		0	0						No media	0	1024	768	0	0				0	Content		0	0	1977773	3459513141
1994	09:18:00.939	00:00:01.994	119	-1024	-768	-1	-1	-1	-1	4	-1024	-768	-1	-1	-1	-1	4		0	0						No media	0	1024	768	0	0				0	Content		0	0	1994451	3459529819
2011	09:18:00.956	00:00:02.011	120	-1024	-768	-1	-1	-1	-1	4	-1024	-768	-1	-1	-1	-1	4		0	0						No media	0	1024	768	0	0				0	Content		0	0	2011020	3459546388
2028	09:18:00.973	00:00:02.027	121	-1024	-768	-1	-1	-1	-1	4	-1024	-768	-1	-1	-1	-1	4		0	0						No media	0	1024	768	0	0				0	Content		0	0	2027955	3459563323
2045	09:18:00.990	00:00:02.044	122	-1024	-768	-1	-1	-1	-1	4	-1024	-768	-1	-1	-1	-1	4		0	0						No media	0	1024	768	0	0				0	Content		0	0	2044623	3459579991
2062	09:18:01.007	00:00:02.061	123	-1024	-768	-1	-1	-1	-1	4	-1024	-768	-1	-1	-1	-1	4		0	0						No media	0	1024	768	0	0				0	Content		0	0	2061765	3459597133
2078	09:18:01.023	00:00:02.078	124	-1024	-768	-1	-1	-1	-1	4	-1024	-768	-1	-1	-1	-1	4		0	0						No media	0	1024	768	0	0				0	Content		0	0	2078432	3459613800
2096	09:18:01.041	00:00:02.095	125	-1024	-768	-1	-1	-1	-1	4	-1024	-768	-1	-1	-1	-1	4		0	0						No media	0	1024	768	0	0				0	Content		0	0	2095644	3459631012
2113	09:18:01.058	00:00:02.112	126	-1024	-768	-1	-1	-1	-1	4	-1024	-768	-1	-1	-1	-1	4		0	0						No media	0	1024	768	0	0				0	Content		0	0	2112882	3459648250
2129	09:18:01.074	00:00:02.128	127	-1024	-768	-1	-1	-1	-1	4	-1024	-768	-1	-1	-1	-1	4		0	0						No media	0	1024	768	0	0				0	Content		0	0	2128568	3459663936
2145	09:18:01.090	00:00:02.145	128	-1024	-768	-1	-1	-1	-1	4	-1024	-768	-1	-1	-1	-1	4		0	0						No media	0	1024	768	0	0				0	Content		0	0	2145236	3459680604
2161	09:18:01.106	00:00:02.161	129	-1024	-768	-1	-1	-1	-1	4	-1024	-768	-1	-1	-1	-1	4		0	0						No media	0	1024	768	0	0				0	Content		0	0	2161003	3459696371
2178	09:18:01.123	00:00:02.177	130	-1024	-768	-1	-1	-1	-1	4	-1024	-768	-1	-1	-1	-1	4		0	0						No media	0	1024	768	0	0				0	Content		0	0	2177626	3459712994
2194	09:18:01.139	00:00:02.194	131	-1024	-768	-1	-1	-1	-1	4	-1024	-768	-1	-1	-1	-1	4		0	0						No media	0	1024	768	0	0				0	Content		0	0	2194306	3459729674
2211	09:18:01.156	00:00:02.210	132	-1024	-768	-1	-1	-1	-1	4	-1024	-768	-1	-1	-1	-1	4		0	0						No media	0	1024	768	0	0				0	Content		0	0	2210965	3459746333
2228	09:18:01.173	00:00:02.227	133	-1024	-768	-1	-1	-1	-1	4	-1024	-768	-1	-1	-1	-1	4		0	0						No media	0	1024	768	0	0				0	Content		0	0	2227633	3459763001
2245	09:18:01.190	00:00:02.244	134	-1024	-768	-1	-1	-1	-1	4	-1024	-768	-1	-1	-1	-1	4		0	0						No media	0	1024	768	0	0				0	Content		0	0	2244565	3459779933
2261	09:18:01.206	00:00:02.261	135	-1024	-768	-1	-1	-1	-1	4	-1024	-768	-1	-1	-1	-1	4		0	0						No media	0	1024	768	0	0				0	Content		0	0	2261232	3459796600
2278	09:18:01.223	00:00:02.278	136	-1024	-768	-1	-1	-1	-1	4	-1024	-768	-1	-1	-1	-1	4		0	0						No media	0	1024	768	0	0				0	Content		0	0	2278195	3459813563
2295	09:18:01.240	00:00:02.294	137	-1024	-768	-1	-1	-1	-1	4	-1024	-768	-1	-1	-1	-1	4		0	0						No media	0	1024	768	0	0				0	Content		0	0	2294862	3459830230
2312	09:18:01.257	00:00:02.311	138	-1024	-768	-1	-1	-1	-1	4	-1024	-768	-1	-1	-1	-1	4		0	0						No media	0	1024	768	0	0				0	Content		0	0	2311529	3459846897
2329	09:18:01.274	00:00:02.328	139	-1024	-768	-1	-1	-1	-1	4	-1024	-768	-1	-1	-1	-1	4		0	0						No media	0	1024	768	0	0				0	Content		0	0	2328760	3459864128
2345	09:18:01.290	00:00:02.345	140	-1024	-768	-1	-1	-1	-1	4	-1024	-768	-1	-1	-1	-1	4		0	0						No media	0	1024	768	0	0				0	Content		0	0	2345427	3459880795
2363	09:18:01.308	00:00:02.362	141	-1024	-768	-1	-1	-1	-1	4	-1024	-768	-1	-1	-1	-1	4		0	0						No media	0	1024	768	0	0				0	Content		0	0	2362739	3459898107
2377	09:18:01.322	00:00:02.377	142	-1024	-768	-1	-1	-1	-1	4	-1024	-768	-1	-1	-1	-1	4		0	0						No media	0	1024	768	0	0				0	Content		0	0	2377486	3459912854
2394	09:18:01.339	00:00:02.394	143	-1024	-768	-1	-1	-1	-1	4	-1024	-768	-1	-1	-1	-1	4		0	0						No media	0	1024	768	0	0				0	Content		0	0	2394173	3459929541
2411	09:18:01.356	00:00:02.410	144	-1024	-768	-1	-1	-1	-1	4	-1024	-768	-1	-1	-1	-1	4		0	0						No media	0	1024	768	0	0				0	Content		0	0	2410841	3459946209
2427	09:18:01.372	00:00:02.427	145	-1024	-768	-1	-1	-1	-1	4	-1024	-768	-1	-1	-1	-1	4		0	0						No media	0	1024	768	0	0				0	Content		0	0	2427496	3459962864
2444	09:18:01.389	00:00:02.444	146	-1024	-768	-1	-1	-1	-1	4	-1024	-768	-1	-1	-1	-1	4		0	0						No media	0	1024	768	0	0				0	Content		0	0	2444163	3459979531
2461	09:18:01.406	00:00:02.460	147	-1024	-768	-1	-1	-1	-1	4	-1024	-768	-1	-1	-1	-1	4		0	0						No media	0	1024	768	0	0				0	Content		0	0	2460758	3459996126
2477	09:18:01.422	00:00:02.477	148	-1024	-768	-1	-1	-1	-1	4	-1024	-768	-1	-1	-1	-1	4		0	0						No media	0	1024	768	0	0				0	Content		0	0	2477425	3460012793
2494	09:18:01.439	00:00:02.494	149	-1024	-768	-1	-1	-1	-1	4	-1024	-768	-1	-1	-1	-1	4		0	0						No media	0	1024	768	0	0				0	Content		0	0	2494075	3460029443
2511	09:18:01.456	00:00:02.510	150	-1024	-768	-1	-1	-1	-1	4	-1024	-768	-1	-1	-1	-1	4		0	0						No media	0	1024	768	0	0				0	Content		0	0	2510743	3460046111
2528	09:18:01.473	00:00:02.527	151	-1024	-768	-1	-1	-1	-1	4	-1024	-768	-1	-1	-1	-1	4		0	0						No media	0	1024	768	0	0				0	Content		0	0	2527569	3460062937
2544	09:18:01.489	00:00:02.544	152	-1024	-768	-1	-1	-1	-1	4	-1024	-768	-1	-1	-1	-1	4		0	0						No media	0	1024	768	0	0				0	Content		0	0	2544236	3460079604
2561	09:18:01.506	00:00:02.560	153	-1024	-768	-1	-1	-1	-1	4	-1024	-768	-1	-1	-1	-1	4		0	0						No media	0	1024	768	0	0				0	Content		0	0	2560904	3460096272
2578	09:18:01.523	00:00:02.578	154	-1024	-768	-1	-1	-1	-1	4	-1024	-768	-1	-1	-1	-1	4		0	0						No media	0	1024	768	0	0				0	Content		0	0	2578061	3460113429
2595	09:18:01.540	00:00:02.594	155	-1024	-768	-1	-1	-1	-1	4	-1024	-768	-1	-1	-1	-1	4		0	0						No media	0	1024	768	0	0				0	Content		0	0	2594729	3460130097
2612	09:18:01.557	00:00:02.611	156	-1024	-768	-1	-1	-1	-1	4	-1024	-768	-1	-1	-1	-1	4		0	0						No media	0	1024	768	0	0				0	Content		0	0	2611765	3460147133
2628	09:18:01.573	00:00:02.628	157	-1024	-768	-1	-1	-1	-1	4	-1024	-768	-1	-1	-1	-1	4		0	0						No media	0	1024	768	0	0				0	Content		0	0	2628432	3460163800
2645	09:18:01.590	00:00:02.645	158	-1024	-768	-1	-1	-1	-1	4	-1024	-768	-1	-1	-1	-1	4		0	0						No media	0	1024	768	0	0				0	Content		0	0	2645100	3460180468
2661	09:18:01.606	00:00:02.661	159	-1024	-768	-1	-1	-1	-1	4	-1024	-768	-1	-1	-1	-1	4		0	0						No media	0	1024	768	0	0				0	Content		0	0	2661386	3460196754
2678	09:18:01.623	00:00:02.678	160	-1024	-768	-1	-1	-1	-1	4	-1024	-768	-1	-1	-1	-1	4		0	0						No media	0	1024	768	0	0				0	Content		0	0	2678053	3460213421
2695	09:18:01.640	00:00:02.694	161	-1024	-768	-1	-1	-1	-1	4	-1024	-768	-1	-1	-1	-1	4		0	0						No media	0	1024	768	0	0				0	Content		0	0	2694721	3460230089
2711	09:18:01.656	00:00:02.711	162	-1024	-768	-1	-1	-1	-1	4	-1024	-768	-1	-1	-1	-1	4		0	0						No media	0	1024	768	0	0				0	Content		0	0	2711131	3460246499
2728	09:18:01.673	00:00:02.727	163	-1024	-768	-1	-1	-1	-1	4	-1024	-768	-1	-1	-1	-1	4		0	0						No media	0	1024	768	0	0				0	Content		0	0	2727799	3460263167
2744	09:18:01.689	00:00:02.744	164	-1024	-768	-1	-1	-1	-1	4	-1024	-768	-1	-1	-1	-1	4		0	0						No media	0	1024	768	0	0				0	Content		0	0	2744466	3460279834
2761	09:18:01.706	00:00:02.760	165	-1024	-768	-1	-1	-1	-1	4	-1024	-768	-1	-1	-1	-1	4		0	0						No media	0	1024	768	0	0				0	Content		0	0	2760573	3460295941
2777	09:18:01.722	00:00:02.777	166	-1024	-768	-1	-1	-1	-1	4	-1024	-768	-1	-1	-1	-1	4		0	0						No media	0	1024	768	0	0				0	Content		0	0	2777195	3460312563
2794	09:18:01.739	00:00:02.793	167	-1024	-768	-1	-1	-1	-1	4	-1024	-768	-1	-1	-1	-1	4		0	0						No media	0	1024	768	0	0				0	Content		0	0	2793881	3460329249
2811	09:18:01.756	00:00:02.810	168	-1024	-768	-1	-1	-1	-1	4	-1024	-768	-1	-1	-1	-1	4		0	0						No media	0	1024	768	0	0				0	Content		0	0	2810548	3460345916
2827	09:18:01.772	00:00:02.827	169	-1024	-768	-1	-1	-1	-1	4	-1024	-768	-1	-1	-1	-1	4		0	0						No media	0	1024	768	0	0				0	Content		0	0	2827187	3460362555
2844	09:18:01.789	00:00:02.843	170	-1024	-768	-1	-1	-1	-1	4	-1024	-768	-1	-1	-1	-1	4		0	0						No media	0	1024	768	0	0				0	Content		0	0	2843854	3460379222
2860	09:18:01.805	00:00:02.860	171	-1024	-768	-1	-1	-1	-1	4	-1024	-768	-1	-1	-1	-1	4		0	0						No media	0	1024	768	0	0				0	Content		0	0	2860439	3460395807
2877	09:18:01.822	00:00:02.877	172	-1024	-768	-1	-1	-1	-1	4	-1024	-768	-1	-1	-1	-1	4		0	0						No media	0	1024	768	0	0				0	Content		0	0	2877127	3460412495
2894	09:18:01.839	00:00:02.893	173	-1024	-768	-1	-1	-1	-1	4	-1024	-768	-1	-1	-1	-1	4		0	0						No media	0	1024	768	0	0				0	Content		0	0	2893794	3460429162
2910	09:18:01.855	00:00:02.910	174	-1024	-768	-1	-1	-1	-1	4	-1024	-768	-1	-1	-1	-1	4		0	0						No media	0	1024	768	0	0				0	Content		0	0	2910427	3460445795
2927	09:18:01.872	00:00:02.927	175	-1024	-768	-1	-1	-1	-1	4	-1024	-768	-1	-1	-1	-1	4		0	0						No media	0	1024	768	0	0				0	Content		0	0	2927095	3460462463
2944	09:18:01.889	00:00:02.943	176	-1024	-768	-1	-1	-1	-1	4	-1024	-768	-1	-1	-1	-1	4		0	0						No media	0	1024	768	0	0				0	Content		0	0	2943771	3460479139
2960	09:18:01.905	00:00:02.960	177	-1024	-768	-1	-1	-1	-1	4	-1024	-768	-1	-1	-1	-1	4		0	0						No media	0	1024	768	0	0				0	Content		0	0	2960439	3460495807
2977	09:18:01.922	00:00:02.977	178	-1024	-768	-1	-1	-1	-1	4	-1024	-768	-1	-1	-1	-1	4		0	0						No media	0	1024	768	0	0				0	Content		0	0	2977058	3460512426
2994	09:18:01.939	00:00:02.993	179	-1024	-768	-1	-1	-1	-1	4	-1024	-768	-1	-1	-1	-1	4		0	0						No media	0	1024	768	0	0				0	Content		0	0	2993679	3460529047
3010	09:18:01.955	00:00:03.010	180	-1024	-768	-1	-1	-1	-1	4	-1024	-768	-1	-1	-1	-1	4		0	0						No media	0	1024	768	0	0				0	Content		0	0	3010365	3460545733
3027	09:18:01.972	00:00:03.027	181	-1024	-768	-1	-1	-1	-1	4	-1024	-768	-1	-1	-1	-1	4		0	0						No media	0	1024	768	0	0				0	Content		0	0	3027032	3460562400
3044	09:18:01.989	00:00:03.043	182	-1024	-768	-1	-1	-1	-1	4	-1024	-768	-1	-1	-1	-1	4		0	0						No media	0	1024	768	0	0				0	Content		0	0	3043760	3460579128
3060	09:18:02.005	00:00:03.060	183	-1024	-768	-1	-1	-1	-1	4	-1024	-768	-1	-1	-1	-1	4		0	0						No media	0	1024	768	0	0				0	Content		0	0	3060389	3460595757
3077	09:18:02.022	00:00:03.077	184	-1024	-768	-1	-1	-1	-1	4	-1024	-768	-1	-1	-1	-1	4		0	0						No media	0	1024	768	0	0				0	Content		0	0	3077075	3460612443
3094	09:18:02.039	00:00:03.093	185	-1024	-768	-1	-1	-1	-1	4	-1024	-768	-1	-1	-1	-1	4		0	0						No media	0	1024	768	0	0				0	Content		0	0	3093744	3460629112
3110	09:18:02.055	00:00:03.110	186	740,1085	783,54	0,3990749	0,6088663	506,1114	4,572561	0	537,5891	797,3596	0,2745476	0,5878209	506,1114	4,710896	0	0	639	790						No media	0	1024	768	0	0	638	786	33	0	Content		639	790	3110400	3460645768
3127	09:18:02.072	00:00:03.127	187	720,4683	777,0104	0,3990273	0,6086568	504,7533	4,61129	0	553,5291	789,5586	0,2739063	0,5872326	503,0648	4,672767	0	0	637	783						No media	0	1024	768	0	0	638	786	33	0	Content		637	783	3127012	3460662380
3144	09:18:02.089	00:00:03.143	188	-1024	-768	-1	-1	-1	-1	4	-1024	-768	-1	-1	-1	-1	4		0	0						No media	0	1024	768	0	0				0	Content		0	0	3143760	3460679128
3160	09:18:02.105	00:00:03.160	189	-1024	-768	-1	-1	-1	-1	4	-1024	-768	-1	-1	-1	-1	4		0	0						No media	0	1024	768	0	0				0	Content		0	0	3160382	3460695750
3177	09:18:02.122	00:00:03.177	190	-1024	-768	-1	-1	-1	-1	4	-1024	-768	-1	-1	-1	-1	4		0	0						No media	0	1024	768	0	0				0	Content		0	0	3177006	3460712374
3194	09:18:02.139	00:00:03.193	191	-1024	-768	-1	-1	-1	-1	4	-1024	-768	-1	-1	-1	-1	4		0	0						No media	0	1024	768	0	0				0	Content		0	0	3193674	3460729042
3205	09:18:02.150																				MovieStart	128	0	0	Untertest4.avi
3210	09:18:02.155	00:00:03.210	192	-1024	-768	-1	-1	-1	-1	4	-1024	-768	-1	-1	-1	-1	4		0	0						Untertest4.avi	0	880	547	72	111				0	Content		-72	-111	3210338	3460745706
3227	09:18:02.172	00:00:03.227	193	-1024	-768	-1	-1	-1	-1	4	-1024	-768	-1	-1	-1	-1	4		0	0						Untertest4.avi	0	880	547	72	111				0	Content		-72	-111	3227006	3460762374
3244	09:18:02.189	00:00:03.243	194	-1024	-768	-1	-1	-1	-1	4	-1024	-768	-1	-1	-1	-1	4		0	0						Untertest4.avi	0	880	547	72	111				0	Content		-72	-111	3243624	3460778992
3260	09:18:02.205	00:00:03.260	195	-1024	-768	-1	-1	-1	-1	4	-1024	-768	-1	-1	-1	-1	4		0	0						Untertest4.avi	0	880	547	72	111				0	Content		-72	-111	3260280	3460795648
3277	09:18:02.222	00:00:03.276	196	-1024	-768	-1	-1	-1	-1	4	-1024	-768	-1	-1	-1	-1	4		0	0						Untertest4.avi	0	880	547	72	111				0	Content		-72	-111	3276948	3460812316
3294	09:18:02.239	00:00:03.293	197	-1024	-768	-1	-1	-1	-1	4	-1024	-768	-1	-1	-1	-1	4		0	0						Untertest4.avi	0	880	547	72	111				0	Content		-72	-111	3293633	3460829001
3310	09:18:02.255	00:00:03.310	198	-1024	-768	-1	-1	-1	-1	4	-1024	-768	-1	-1	-1	-1	4		0	0						Untertest4.avi	0	880	547	72	111				0	Content		-72	-111	3310301	3460845669
3327	09:18:02.272	00:00:03.326	199	648,9972	792,2869	0,3927199	0,6189508	492,2335	4,515451	0	664,4304	807,9808	0,2659451	0,5970533	488,0807	4,45699	0	1	657	800						Untertest4.avi	0	880	547	72	111	590	687	33	0	Content		585	689	3326946	3460862314
3344	09:18:02.289	00:00:03.343	200	664,1419	790,0802	0,3928205	0,6199433	492,1543	4,480092	0	671,2664	801,217	0,2659941	0,5980681	487,9844	4,481816	0	1	668	796						Untertest4.avi	0	880	547	72	111	590	687	33	0	Content		596	685	3343572	3460878940
3360	09:18:02.305	00:00:03.360	201	-1024	-768	-1	-1	-1	-1	4	-1024	-768	-1	-1	-1	-1	4		0	0						Untertest4.avi	0	880	547	72	111				0	Content		-72	-111	3360321	3460895689
3377	09:18:02.322	00:00:03.376	202	-1024	-768	-1	-1	-1	-1	4	-1024	-768	-1	-1	-1	-1	4		0	0						Untertest4.avi	0	880	547	72	111				0	Content		-72	-111	3376943	3460912311
3394	09:18:02.339	00:00:03.393	203	-1024	-768	-1	-1	-1	-1	4	-1024	-768	-1	-1	-1	-1	4		0	0						Untertest4.avi	0	880	547	72	111				0	Content		-72	-111	3393611	3460928979
3410	09:18:02.355	00:00:03.410	204	-1024	-768	-1	-1	-1	-1	4	-1024	-768	-1	-1	-1	-1	4		0	0						Untertest4.avi	0	880	547	72	111				0	Content		-72	-111	3410275	3460945643
3427	09:18:02.372	00:00:03.426	205	-1024	-768	-1	-1	-1	-1	4	-1024	-768	-1	-1	-1	-1	4		0	0						Untertest4.avi	0	880	547	72	111				0	Content		-72	-111	3426943	3460962311
3444	09:18:02.389	00:00:03.443	206	-1024	-768	-1	-1	-1	-1	4	-1024	-768	-1	-1	-1	-1	4		0	0						Untertest4.avi	0	880	547	72	111				0	Content		-72	-111	3443561	3460978929
3460	09:18:02.405	00:00:03.460	207	-1024	-768	-1	-1	-1	-1	4	-1024	-768	-1	-1	-1	-1	4		0	0						Untertest4.avi	0	880	547	72	111				0	Content		-72	-111	3460229	3460995597
3477	09:18:02.422	00:00:03.476	208	-1024	-768	-1	-1	-1	-1	4	-1024	-768	-1	-1	-1	-1	4		0	0						Untertest4.avi	0	880	547	72	111				0	Content		-72	-111	3476891	3461012259
3494	09:18:02.439	00:00:03.493	209	-1024	-768	-1	-1	-1	-1	4	-1024	-768	-1	-1	-1	-1	4		0	0						Untertest4.avi	0	880	547	72	111				0	Content		-72	-111	3493559	3461028927
3510	09:18:02.455	00:00:03.510	210	-1024	-768	-1	-1	-1	-1	4	-1024	-768	-1	-1	-1	-1	4		0	0						Untertest4.avi	0	880	547	72	111				0	Content		-72	-111	3510183	3461045551
3527	09:18:02.472	00:00:03.526	211	-1024	-768	-1	-1	-1	-1	4	-1024	-768	-1	-1	-1	-1	4		0	0						Untertest4.avi	0	880	547	72	111				0	Content		-72	-111	3526851	3461062219
3544	09:18:02.489	00:00:03.543	212	-1024	-768	-1	-1	-1	-1	4	-1024	-768	-1	-1	-1	-1	4		0	0						Untertest4.avi	0	880	547	72	111				0	Content		-72	-111	3543513	3461078881
3560	09:18:02.505	00:00:03.560	213	-1024	-768	-1	-1	-1	-1	4	-1024	-768	-1	-1	-1	-1	4		0	0						Untertest4.avi	0	880	547	72	111				0	Content		-72	-111	3560181	3461095549
3577	09:18:02.522	00:00:03.576	214	-1024	-768	-1	-1	-1	-1	4	-1024	-768	-1	-1	-1	-1	4		0	0						Untertest4.avi	0	880	547	72	111				0	Content		-72	-111	3576802	3461112170
3593	09:18:02.538	00:00:03.593	215	-1024	-768	-1	-1	-1	-1	4	-1024	-768	-1	-1	-1	-1	4		0	0						Untertest4.avi	0	880	547	72	111				0	Content		-72	-111	3593470	3461128838
3610	09:18:02.555	00:00:03.610	216	-1024	-768	-1	-1	-1	-1	4	-1024	-768	-1	-1	-1	-1	4		0	0						Untertest4.avi	0	880	547	72	111				0	Content		-72	-111	3610133	3461145501
3627	09:18:02.572	00:00:03.626	217	-1024	-768	-1	-1	-1	-1	4	-1024	-768	-1	-1	-1	-1	4		0	0						Untertest4.avi	0	880	547	72	111				0	Content		-72	-111	3626801	3461162169
3643	09:18:02.588	00:00:03.643	218	1012,065	781,7328	0,3853976	0,6307238	493,6404	4,204561	0	1012,685	782,9991	0,2592831	0,6092802	488,8264	4,116996	0	2	1012	782						Untertest4.avi	0	880	547	72	111	1091	663	300	0	Content		940	671	3643431	3461178799
3660	09:18:02.605	00:00:03.660	219	1099,94	788,9806	0,3838359	0,6305839	493,6945	4,138443	0	1103,905	782,4419	0,2579224	0,6092349	488,9235	4,074278	0	2	1102	786						Untertest4.avi	0	880	547	72	111	1091	663	300	0	Content		1030	675	3660058	3461195426
3677	09:18:02.622	00:00:03.676	220	1175,818	779,5682	0,3828009	0,6301746	494,0238	4,079109	0	1169,716	778,8885	0,2568758	0,6089464	489,4698	4,055376	0	2	1173	779						Untertest4.avi	0	880	547	72	111	1091	663	300	0	Content		1101	668	3676683	3461212051
3693	09:18:02.638	00:00:03.693	221	1175,085	770,7581	0,3822092	0,6293058	493,7841	4,012002	0	1185,04	776,8519	0,2561888	0,6083481	489,2252	4,023187	0	2	1180	774						Untertest4.avi	0	880	547	72	111	1091	663	300	0	Content		1108	663	3693432	3461228800
3710	09:18:02.655	00:00:03.710	222	1187,321	781,6287	0,3817049	0,6278759	493,5363	4,01091	0	1163,184	779,5809	0,2555853	0,6073532	489,2928	3,964756	0	2	1175	781						Untertest4.avi	0	880	547	72	111	1091	663	300	0	Content		1103	670	3710057	3461245425
3727	09:18:02.672	00:00:03.726	223	1150,977	768,4717	0,3810296	0,6261175	493,5307	4,004166	0	1157,488	777,4354	0,2549487	0,6060099	489,0408	3,898718	0	2	1154	773						Untertest4.avi	0	880	547	72	111	1091	663	300	0	Content		1082	662	3726684	3461262052
3743	09:18:02.688	00:00:03.743	224	1174,851	767,7686	0,3806214	0,6241092	493,432	3,966139	0	1152,36	779,7987	0,2543769	0,6044047	489,0882	3,896637	0	2	1164	774						Untertest4.avi	0	880	547	72	111	1091	663	300	0	Content		1092	663	3743306	3461278674
3760	09:18:02.705	00:00:03.760	225	1180,01	773,3348	0,3802252	0,6220794	493,4857	3,910241	0	1148,017	776,4105	0,2538982	0,6026674	489,0394	3,879693	0	2	1164	775						Untertest4.avi	0	880	547	72	111	1091	663	300	0	Content		1092	664	3760057	3461295425
3777	09:18:02.722	00:00:03.776	226	1162,63	776,2894	0,3798953	0,6201559	493,4583	3,934141	0	1173,696	771,855	0,2535374	0,6009414	489,1939	3,902818	0	2	1168	774						Untertest4.avi	0	880	547	72	111	1091	663	300	0	Content		1096	663	3776686	3461312054
3793	09:18:02.738	00:00:03.793	227	1172,942	773,2694	0,3796117	0,6183797	493,0502	3,890377	0	1147,966	778,5566	0,2532764	0,5992244	488,9258	3,840568	0	2	1160	776						Untertest4.avi	0	880	547	72	111	1091	663	300	0	Content		1088	665	3793307	3461328675
3810	09:18:02.755	00:00:03.810	228	1156,573	766,0878	0,3794777	0,6166202	493,3147	3,880155	0	1176,788	777,0243	0,2530788	0,5975152	488,788	3,86541	0	2	1167	772						Untertest4.avi	0	880	547	72	111	1091	663	300	0	Content		1095	661	3810058	3461345426
3827	09:18:02.772	00:00:03.826	229	1156,502	760,4248	0,3793532	0,6148956	493,0598	3,864044	0	1157,93	776,1037	0,2529615	0,5958073	488,6663	3,791088	0	2	1157	768						Untertest4.avi	0	880	547	72	111	1091	663	300	0	Content		1085	657	3826684	3461362052
3843	09:18:02.788	00:00:03.843	230	1164,514	761,3127	0,3793316	0,6131216	493,0241	3,809681	0	1160,529	782,2868	0,2528608	0,5940621	488,396	3,831418	0	2	1163	772						Untertest4.avi	0	880	547	72	111	1091	663	300	0	Content		1091	661	3843308	3461378676
3860	09:18:02.805	00:00:03.859	231	1168,24	770,8889	0,3793185	0,6114439	492,8696	3,85176	0	1155,94	779,9476	0,2527852	0,592393	488,4525	3,782998	0	2	1162	775						Untertest4.avi	0	880	547	72	111	1091	663	300	0	Content		1090	664	3859933	3461395301
3877	09:18:02.822	00:00:03.876	232	1157,001	761,9826	0,3792912	0,6101737	492,8566	3,819291	0	1163,672	780,8348	0,2527905	0,5911183	488,45	3,840413	0	2	1160	771						Untertest4.avi	0	880	547	72	111	1091	663	300	0	Content		1088	660	3876683	3461412051
3893	09:18:02.838	00:00:03.893	233	1160,064	778,1988	0,3792026	0,6090118	492,8049	3,850142	0	1162,389	768,6807	0,2527124	0,59013	488,5845	3,821912	0	2	1161	773						Untertest4.avi	0	880	547	72	111	1091	663	300	0	Content		1089	662	3893310	3461428678
3910	09:18:02.855	00:00:03.909	234	1335,248	787,6085	0,377797	0,6086143	493,5964	3,838845	0	1315,728	807,4965	0,2496509	0,5898965	471,6912	3,701046	0	2	1325	798						Untertest4.avi	0	880	547	72	111	1091	663	300	0	Content		1253	687	3909935	3461445303
3927	09:18:02.872	00:00:03.926	235	1848,294	826,1475	0,3772432	0,6079478	495,088	3,993393	0	-1024	-768	-1	-1	-1	-1	4	2	1848	826						Untertest4.avi	0	880	547	72	111	1091	663	300	0	Content		1776	715	3926558	3461461926
3943	09:18:02.888	00:00:03.943	236	-1024	-768	-1	-1	-1	-1	4	-1024	-768	-1	-1	-1	-1	4		0	0						Untertest4.avi	0	880	547	72	111				0	Content		-72	-111	3943308	3461478676
3960	09:18:02.905	00:00:03.959	237	-1024	-768	-1	-1	-1	-1	4	-1024	-768	-1	-1	-1	-1	4		0	0						Untertest4.avi	0	880	547	72	111				0	Content		-72	-111	3959933	3461495301
3977	09:18:02.922	00:00:03.976	238	-1024	-768	-1	-1	-1	-1	4	-1024	-768	-1	-1	-1	-1	4		0	0						Untertest4.avi	0	880	547	72	111				0	Content		-72	-111	3976559	3461511927
3993	09:18:02.938	00:00:03.993	239	-1024	-768	-1	-1	-1	-1	4	-1024	-768	-1	-1	-1	-1	4		0	0						Untertest4.avi	0	880	547	72	111				0	Content		-72	-111	3993227	3461528595
4010	09:18:02.955	00:00:04.009	240	-1024	-768	-1	-1	-1	-1	4	-1024	-768	-1	-1	-1	-1	4		0	0						Untertest4.avi	0	880	547	72	111				0	Content		-72	-111	4009894	3461545262
4027	09:18:02.972	00:00:04.026	241	-1024	-768	-1	-1	-1	-1	4	-1024	-768	-1	-1	-1	-1	4		0	0						Untertest4.avi	0	880	547	72	111				0	Content		-72	-111	4026562	3461561930
4043	09:18:02.988	00:00:04.043	242	-1024	-768	-1	-1	-1	-1	4	-1024	-768	-1	-1	-1	-1	4		0	0						Untertest4.avi	0	880	547	72	111				0	Content		-72	-111	4043184	3461578552
4060	09:18:03.005	00:00:04.059	243	-1024	-768	-1	-1	-1	-1	4	-1024	-768	-1	-1	-1	-1	4		0	0						Untertest4.avi	0	880	547	72	111				0	Content		-72	-111	4059810	3461595178
4076	09:18:03.021	00:00:04.076	244	-1024	-768	-1	-1	-1	-1	4	-1024	-768	-1	-1	-1	-1	4		0	0						Untertest4.avi	0	880	547	72	111				0	Content		-72	-111	4076498	3461611866
4093	09:18:03.038	00:00:04.093	245	-1024	-768	-1	-1	-1	-1	4	-1024	-768	-1	-1	-1	-1	4		0	0						Untertest4.avi	0	880	547	72	111				0	Content		-72	-111	4093166	3461628534
4110	09:18:03.055	00:00:04.109	246	-1024	-768	-1	-1	-1	-1	4	-1024	-768	-1	-1	-1	-1	4		0	0						Untertest4.avi	0	880	547	72	111				0	Content		-72	-111	4109800	3461645168
4126	09:18:03.071	00:00:04.126	247	-1024	-768	-1	-1	-1	-1	4	-1024	-768	-1	-1	-1	-1	4		0	0						Untertest4.avi	0	880	547	72	111				0	Content		-72	-111	4126468	3461661836
4143	09:18:03.088	00:00:04.143	248	-1024	-768	-1	-1	-1	-1	4	-1024	-768	-1	-1	-1	-1	4		0	0						Untertest4.avi	0	880	547	72	111				0	Content		-72	-111	4143140	3461678508
4160	09:18:03.105	00:00:04.159	249	-1024	-768	-1	-1	-1	-1	4	-1024	-768	-1	-1	-1	-1	4		0	0						Untertest4.avi	0	880	547	72	111				0	Content		-72	-111	4159808	3461695176
4176	09:18:03.121	00:00:04.176	250	-1024	-768	-1	-1	-1	-1	4	-1024	-768	-1	-1	-1	-1	4		0	0						Untertest4.avi	0	880	547	72	111				0	Content		-72	-111	4176428	3461711796
4193	09:18:03.138	00:00:04.193	251	-1024	-768	-1	-1	-1	-1	4	-1024	-768	-1	-1	-1	-1	4		0	0						Untertest4.avi	0	880	547	72	111				0	Content		-72	-111	4193096	3461728464
4210	09:18:03.155	00:00:04.209	252	-1024	-768	-1	-1	-1	-1	4	-1024	-768	-1	-1	-1	-1	4		0	0						Untertest4.avi	0	880	547	72	111				0	Content		-72	-111	4209810	3461745178
4226	09:18:03.171	00:00:04.226	253	-1024	-768	-1	-1	-1	-1	4	-1024	-768	-1	-1	-1	-1	4		0	0						Untertest4.avi	0	880	547	72	111				0	Content		-72	-111	4226432	3461761800
4243	09:18:03.188	00:00:04.243	254	-1024	-768	-1	-1	-1	-1	4	-1024	-768	-1	-1	-1	-1	4		0	0						Untertest4.avi	0	880	547	72	111				0	Content		-72	-111	4243121	3461778489
4260	09:18:03.205	00:00:04.259	255	-1024	-768	-1	-1	-1	-1	4	-1024	-768	-1	-1	-1	-1	4		0	0						Untertest4.avi	0	880	547	72	111				0	Content		-72	-111	4259789	3461795157
4276	09:18:03.221	00:00:04.276	256	-1024	-768	-1	-1	-1	-1	4	-1024	-768	-1	-1	-1	-1	4		0	0						Untertest4.avi	0	880	547	72	111				0	Content		-72	-111	4276422	3461811790
4293	09:18:03.238	00:00:04.293	257	1295,958	754,7177	0,3773732	0,6029429	472,0663	3,940935	3	1367,578	758,712	0,3762234	0,6029365	491,5708	4,11001	1	3	1368	759						Untertest4.avi	0	880	547	72	111	1299	652	433	0	Content		1296	648	4293044	3461828412
4310	09:18:03.255	00:00:04.309	258	1259,403	764,8591	0,3780462	0,6033314	467,3796	3,899298	3	1359,199	764,8395	0,3767152	0,6033717	491,5068	4,110287	1	3	1359	765						Untertest4.avi	0	880	547	72	111	1299	652	433	0	Content		1287	654	4309675	3461845043
4326	09:18:03.271	00:00:04.326	259	1283,134	770,646	0,378451	0,6036075	467,3796	3,871997	3	1428,029	773,944	0,3773129	0,6035974	491,9719	4,103749	1	3	1428	774						Untertest4.avi	0	880	547	72	111	1299	652	433	0	Content		1356	663	4326301	3461861669
4343	09:18:03.288	00:00:04.343	260	1443,866	760,3669	0,3775243	0,6034803	491,437	4,16294	3	1389,698	765,6013	0,3772859	0,603588	491,4369	4,143744	1	3	1390	766						Untertest4.avi	0	880	547	72	111	1299	652	433	0	Content		1318	655	4343050	3461878418
4360	09:18:03.305	00:00:04.359	261	1432,991	762,9958	0,3774289	0,603058	491,186	4,146683	3	1386,003	768,868	0,3772217	0,6031544	491,186	4,131367	1	3	1386	769						Untertest4.avi	0	880	547	72	111	1299	652	433	0	Content		1314	658	4359674	3461895042
4376	09:18:03.321	00:00:04.376	262	1298,16	753,6596	0,377885	0,6024739	473,3546	3,994771	3	1371,584	756,3107	0,3768991	0,6024902	491,171	4,1538	1	3	1372	756						Untertest4.avi	0	880	547	72	111	1299	652	433	0	Content		1300	645	4376425	3461911793
4393	09:18:03.338	00:00:04.393	263	1400,74	747,9346	0,3766216	0,6014735	490,9567	4,19729	3	1385,84	756,7234	0,3765882	0,6015096	490,9574	4,196109	1	3	1386	757						Untertest4.avi	0	880	547	72	111	1299	652	433	0	Content		1314	646	4393049	3461928417
4410	09:18:03.355	00:00:04.409	264	1261,112	759,4287	0,3771115	0,6003528	467,2702	3,967963	3	1366,22	761,7461	0,3758316	0,6003463	490,8746	4,180766	1	3	1366	762						Untertest4.avi	0	880	547	72	111	1299	652	433	0	Content		1294	651	4409674	3461945042
4426	09:18:03.371	00:00:04.426	265	1358,939	758,4263	0,3748806	0,5991635	490,8427	4,166974	3	1367,689	765,7756	0,374983	0,5992125	490,8449	4,177813	1	3	1368	766						Untertest4.avi	0	880	547	72	111	1299	652	433	0	Content		1296	655	4426424	3461961792
4443	09:18:03.388	00:00:04.443	266	1286,805	760,2849	0,3752088	0,5981296	468,8596	4,006995	3	1380,495	763,3801	0,3739599	0,5981264	490,7236	4,204526	1	3	1380	763						Untertest4.avi	0	880	547	72	111	1299	652	433	0	Content		1308	652	4443049	3461978417
4460	09:18:03.405	00:00:04.459	267	1394,285	748,3331	0,3728818	0,5971273	490,6613	4,185558	3	1369,636	756,1246	0,3727902	0,5971816	490,6617	4,180748	1	3	1370	756						Untertest4.avi	0	880	547	72	111	1299	652	433	0	Content		1298	645	4459671	3461995039
4476	09:18:03.421	00:00:04.476	268	1387,522	751,4761	0,371749	0,5963221	490,5786	4,22778	3	1363,438	762,2726	0,3716591	0,5963334	490,5792	4,222506	1	3	1363	762						Untertest4.avi	0	880	547	72	111	1299	652	433	0	Content		1291	651	4476297	3462011665
4493	09:18:03.438	00:00:04.492	269	1389,989	757,4152	0,3706296	0,5957984	490,3975	4,193463	3	1369,269	764,9448	0,3705606	0,5958561	490,3982	4,190524	1	3	1369	765						Untertest4.avi	0	880	547	72	111	1299	652	433	0	Content		1297	654	4492920	3462028288
4510	09:18:03.455	00:00:04.509	270	1406,416	755,1436	0,3696428	0,5955433	490,8355	4,215708	3	1401,093	766,2002	0,3696538	0,5955454	490,8366	4,219548	1	3	1401	766						Untertest4.avi	0	880	547	72	111	1299	652	433	0	Content		1329	655	4509546	3462044914
4526	09:18:03.471	00:00:04.526	271	1394,75	761,8781	0,368957	0,5952236	490,2242	4,193904	3	1369,376	768,5793	0,3688635	0,5952971	490,2242	4,188642	1	3	1369	769						Untertest4.avi	0	880	547	72	111	1299	652	433	0	Content		1297	658	4526295	3462061663
4543	09:18:03.488	00:00:04.542	272	1265,263	759,1523	0,3701572	0,5953339	463,3056	3,967203	3	1378,501	759,8056	0,3685087	0,5953328	490,3638	4,209707	1	3	1379	760						Untertest4.avi	0	880	547	72	111	1299	652	433	0	Content		1307	649	4542922	3462078290
4560	09:18:03.505	00:00:04.559	273	1396,459	761,476	0,3682742	0,5953142	490,3057	4,229135	3	1368,251	769,8557	0,36816	0,5953653	490,3062	4,222604	1	3	1368	770						Untertest4.avi	0	880	547	72	111	1299	652	433	0	Content		1296	659	4559545	3462094913
4576	09:18:03.521	00:00:04.576	274	1423,61	758,9484	0,3682362	0,5950965	490,3485	4,251947	3	1368,037	766,3076	0,3679748	0,595173	490,3485	4,231806	1	3	1368	766						Untertest4.avi	0	880	547	72	111	1299	652	433	0	Content		1296	655	4576171	3462111539
4593	09:18:03.538	00:00:04.592	275	1372,796	748,1688	0,3679176	0,5947962	490,4803	4,194376	3	1364,914	756,6926	0,3679222	0,5948312	490,4816	4,197294	1	3	1365	757						Untertest4.avi	0	880	547	72	111	1299	652	433	0	Content		1293	646	4592919	3462128287
4610	09:18:03.555	00:00:04.609	276	1367,935	755,2122	0,3678319	0,5943652	490,5115	4,207866	3	1383,045	762,2902	0,3679611	0,5944136	490,5135	4,222636	1	3	1383	762						Untertest4.avi	0	880	547	72	111	1299	652	433	0	Content		1311	651	4609546	3462144914
4626	09:18:03.571	00:00:04.626	277	1362,739	755,8348	0,3679753	0,5941213	490,2469	4,192715	3	1382,157	764,3349	0,3681383	0,5941476	490,2489	4,208144	1	3	1382	764						Untertest4.avi	0	880	547	72	111	1299	652	433	0	Content		1310	653	4626293	3462161661
4643	09:18:03.588	00:00:04.642	278	1376,576	758,9971	0,3684326	0,5940278	490,5312	4,177847	3	1372,016	769,9937	0,3684564	0,5940306	490,5324	4,181571	1	3	1372	770						Untertest4.avi	0	880	547	72	111	1299	652	433	0	Content		1300	659	4642919	3462178287
4660	09:18:03.605	00:00:04.659	279	1378,365	747,3146	0,3690159	0,5943543	490,1984	4,169646	3	1370,911	756,413	0,3690256	0,5943802	490,1994	4,172078	1	3	1371	756						Untertest4.avi	0	880	547	72	111	1299	652	433	0	Content		1299	645	4659541	3462194909
4676	09:18:03.621	00:00:04.676	280	1396,8	752,9998	0,3699186	0,5950668	490,3861	4,178732	3	1383,32	764,0975	0,3698889	0,5950699	490,3869	4,178434	1	3	1383	764						Untertest4.avi	0	880	547	72	111	1299	652	433	0	Content		1311	653	4676167	3462211535
4693	09:18:03.638	00:00:04.692	281	1249,595	756,2142	0,3722583	0,5960358	465,8881	3,96495	3	1357,982	758,1392	0,3708792	0,5960205	490,3394	4,185052	1	3	1358	758						Untertest4.avi	0	880	547	72	111	1299	652	433	0	Content		1286	647	4692794	3462228162
4709	09:18:03.654	00:00:04.709	282	1652,738	739,7462	0,3716201	0,597289	491,8278	4,249079	3	1660,535	751,406	0,3716219	0,5972856	491,8278	4,265318	1	3	1661	751						Untertest4.avi	0	880	547	72	111	1299	652	433	0	Content		1589	640	4709417	3462244785
4726	09:18:03.671	00:00:04.726	283	-1024	-768	-1	-1	-1	-1	4	-1024	-768	-1	-1	-1	-1	4		0	0						Untertest4.avi	0	880	547	72	111				0	Content		-72	-111	4726168	3462261536
4743	09:18:03.688	00:00:04.742	284	-1024	-768	-1	-1	-1	-1	4	-1024	-768	-1	-1	-1	-1	4		0	0						Untertest4.avi	0	880	547	72	111				0	Content		-72	-111	4742791	3462278159
4759	09:18:03.704	00:00:04.759	285	-1024	-768	-1	-1	-1	-1	4	-1024	-768	-1	-1	-1	-1	4		0	0						Untertest4.avi	0	880	547	72	111				0	Content		-72	-111	4759419	3462294787
4776	09:18:03.721	00:00:04.776	286	-1024	-768	-1	-1	-1	-1	4	-1024	-768	-1	-1	-1	-1	4		0	0						Untertest4.avi	0	880	547	72	111				0	Content		-72	-111	4776105	3462311473
4793	09:18:03.738	00:00:04.792	287	-1024	-768	-1	-1	-1	-1	4	-1024	-768	-1	-1	-1	-1	4		0	0						Untertest4.avi	0	880	547	72	111				0	Content		-72	-111	4792773	3462328141
4809	09:18:03.754	00:00:04.809	288	-1024	-768	-1	-1	-1	-1	4	-1024	-768	-1	-1	-1	-1	4		0	0						Untertest4.avi	0	880	547	72	111				0	Content		-72	-111	4809415	3462344783
4826	09:18:03.771	00:00:04.826	289	-1024	-768	-1	-1	-1	-1	4	-1024	-768	-1	-1	-1	-1	4		0	0						Untertest4.avi	0	880	547	72	111				0	Content		-72	-111	4826041	3462361409
4843	09:18:03.788	00:00:04.842	290	-1024	-768	-1	-1	-1	-1	4	-1024	-768	-1	-1	-1	-1	4		0	0						Untertest4.avi	0	880	547	72	111				0	Content		-72	-111	4842663	3462378031
4859	09:18:03.804	00:00:04.859	291	-1024	-768	-1	-1	-1	-1	4	-1024	-768	-1	-1	-1	-1	4		0	0						Untertest4.avi	0	880	547	72	111				0	Content		-72	-111	4859351	3462394719
4876	09:18:03.821	00:00:04.876	292	-1024	-768	-1	-1	-1	-1	4	-1024	-768	-1	-1	-1	-1	4		0	0						Untertest4.avi	0	880	547	72	111				0	Content		-72	-111	4876019	3462411387
4893	09:18:03.838	00:00:04.892	293	-1024	-768	-1	-1	-1	-1	4	-1024	-768	-1	-1	-1	-1	4		0	0						Untertest4.avi	0	880	547	72	111				0	Content		-72	-111	4892663	3462428031
4909	09:18:03.854	00:00:04.909	294	-1024	-768	-1	-1	-1	-1	4	-1024	-768	-1	-1	-1	-1	4		0	0						Untertest4.avi	0	880	547	72	111				0	Content		-72	-111	4909289	3462444657
4926	09:18:03.871	00:00:04.925	295	-1024	-768	-1	-1	-1	-1	4	-1024	-768	-1	-1	-1	-1	4		0	0						Untertest4.avi	0	880	547	72	111				0	Content		-72	-111	4925975	3462461343
4943	09:18:03.888	00:00:04.942	296	-1024	-768	-1	-1	-1	-1	4	-1024	-768	-1	-1	-1	-1	4		0	0						Untertest4.avi	0	880	547	72	111				0	Content		-72	-111	4942643	3462478011
4959	09:18:03.904	00:00:04.959	297	-1024	-768	-1	-1	-1	-1	4	-1024	-768	-1	-1	-1	-1	4		0	0						Untertest4.avi	0	880	547	72	111				0	Content		-72	-111	4959285	3462494653
4976	09:18:03.921	00:00:04.976	298	1375,177	656,8912	0,3683949	0,5948892	460,1851	3,975561	3	1364,598	665,7125	0,3684025	0,5948853	460,1851	3,97572	1	4	1365	666						Untertest4.avi	0	880	547	72	111	888	563	83	0	Content		1293	555	4976034	3462511402
4993	09:18:03.938	00:00:04.992	299	1277,817	635,5947	0,3748238	0,5931223	488,2411	4,255012	3	1264,073	644,0716	0,3748296	0,5931188	488,2411	4,252436	1	4	1264	644						Untertest4.avi	0	880	547	72	111	888	563	83	0	Content		1192	533	4992692	3462528060
5010	09:18:03.955	00:00:05.009	300	1040,151	650,2253	0,3762619	0,591985	488,2411	4,229013	3	1023,184	658,097	0,3762857	0,5919841	488,2411	4,223086	1	4	1023	658						Untertest4.avi	0	880	547	72	111	888	563	83	0	Content		951	547	5009733	3462545101
5026	09:18:03.971	00:00:05.026	301	921,1309	671,2245	0,3776371	0,5914575	494,125	4,326421	3	896,5897	681,6226	0,3779896	0,5914761	488,6635	4,275667	1	4	897	682						Untertest4.avi	0	880	547	72	111	888	563	83	0	Content		825	571	5026035	3462561403
5043	09:18:03.988	00:00:05.042	302	813,4897	705,1823	0,3805577	0,5911757	498,4819	4,345845	3	788,0444	714,0296	0,3805547	0,5911723	498,4819	4,336686	1	4	788	714						Untertest4.avi	0	880	547	72	111	888	563	83	0	Content		716	603	5042669	3462578037
5059	09:18:04.004	00:00:05.059	303	750,2601	729,9907	0,3832558	0,5911009	510,9907	4,441463	3	723,6931	739,5349	0,3832616	0,5910977	510,9907	4,431691	1	5	724	740						Untertest4.avi	0	880	547	72	111	588	685	433	0	Content		652	629	5059283	3462594651
5076	09:18:04.021	00:00:05.075	304	708,713	789,6367	0,3813474	0,5912325	497,1996	4,353665	3	683,7311	800,2703	0,3813711	0,5912291	497,1996	4,344184	1	5	684	800						Untertest4.avi	0	880	547	72	111	588	685	433	0	Content		612	689	5075907	3462611275
5093	09:18:04.038	00:00:05.092	305	666,6855	780,5612	0,3797511	0,5913004	488,7148	4,296514	3	652,5275	785,9742	0,3798555	0,5913705	488,7154	4,288461	1	5	653	786						Untertest4.avi	0	880	547	72	111	588	685	433	0	Content		581	675	5092669	3462628037
5109	09:18:04.054	00:00:05.109	306	673,4942	787,8719	0,3796043	0,5912476	489,1979	4,291523	3	656,7329	796,7028	0,3796844	0,5912673	489,1983	4,283294	1	5	657	797						Untertest4.avi	0	880	547	72	111	588	685	433	0	Content		585	686	5109284	3462644652
5126	09:18:04.071	00:00:05.125	307	695,7501	796,1439	0,3791998	0,5912977	494,5106	4,324342	3	660,0128	805,459	0,3794234	0,5913242	489,4662	4,275016	1	5	660	805						Untertest4.avi	0	880	547	72	111	588	685	433	0	Content		588	694	5125907	3462661275
5143	09:18:04.088	00:00:05.142	308	684,465	785,683	0,3792019	0,5914653	489,1909	4,278945	3	658,1083	795,8167	0,3791956	0,5914643	489,1918	4,270051	1	5	658	796						Untertest4.avi	0	880	547	72	111	588	685	433	0	Content		586	685	5142533	3462677901
5159	09:18:04.104	00:00:05.159	309	677,913	789,5315	0,3789441	0,5914726	489,0996	4,263183	3	654,5222	799,149	0,3789656	0,5914814	489,1	4,254971	1	5	655	799						Untertest4.avi	0	880	547	72	111	588	685	433	0	Content		583	688	5159165	3462694533
5176	09:18:04.121	00:00:05.175	310	683,9333	790,639	0,3788826	0,5912824	489,1916	4,29284	3	649,776	799,4045	0,3788079	0,5913053	489,1925	4,283688	1	5	650	799						Untertest4.avi	0	880	547	72	111	588	685	433	0	Content		578	688	5175910	3462711278
5193	09:18:04.138	00:00:05.192	311	679,7803	789,1949	0,3789699	0,5909905	489,4472	4,289248	3	646,1068	797,2901	0,3789003	0,5910234	489,4483	4,279931	1	5	646	797						Untertest4.avi	0	880	547	72	111	588	685	433	0	Content		574	686	5192535	3462727903
5209	09:18:04.154	00:00:05.209	312	701,8855	796,7536	0,3792891	0,5906804	489,4207	4,301583	3	670,2115	804,6768	0,3792326	0,5907199	489,4217	4,292411	1	5	670	805						Untertest4.avi	0	880	547	72	111	588	685	433	0	Content		598	694	5209157	3462744525
5226	09:18:04.171	00:00:05.225	313	672,0237	797,4198	0,3793694	0,5904841	489,5891	4,279817	3	658,277	806,3359	0,3794771	0,5905062	489,5899	4,271392	1	5	658	806						Untertest4.avi	0	880	547	72	111	588	685	433	0	Content		586	695	5225781	3462761149
5243	09:18:04.188	00:00:05.242	314	699,3362	797,2189	0,3801885	0,5903901	489,212	4,297068	3	664,0502	803,4772	0,380102	0,5904537	489,2131	4,287493	1	5	664	803						Untertest4.avi	0	880	547	72	111	588	685	433	0	Content		592	692	5242531	3462777899
5259	09:18:04.204	00:00:05.259	315	693,4581	782,6489	0,3806739	0,5906295	489,2365	4,292598	3	657,2098	790,7203	0,380579	0,5906606	489,2374	4,283179	1	5	657	791						Untertest4.avi	0	880	547	72	111	588	685	433	0	Content		585	680	5259154	3462794522
5276	09:18:04.221	00:00:05.275	316	672,7038	783,8798	0,3810279	0,5911348	489,1064	4,229134	3	658,196	791,864	0,3811285	0,5911669	489,1064	4,22178	1	5	658	792						Untertest4.avi	0	880	547	72	111	588	685	433	0	Content		586	681	5275783	3462811151
5293	09:18:04.238	00:00:05.292	317	685,1741	782,2714	0,3818824	0,5917813	489,375	4,229185	3	652,6758	790,5972	0,3818214	0,5918084	489,3755	4,220616	1	5	653	791						Untertest4.avi	0	880	547	72	111	588	685	433	0	Content		581	680	5292530	3462827898
5309	09:18:04.254	00:00:05.309	318	689,6687	791,5741	0,3823856	0,5924303	489,1201	4,218241	3	660,7944	801,9508	0,3823563	0,5924286	489,1214	4,209142	1	5	661	802						Untertest4.avi	0	880	547	72	111	588	685	433	0	Content		589	691	5309155	3462844523
5326	09:18:04.271	00:00:05.325	319	676,6749	789,5411	0,3827681	0,5929496	488,9044	4,170246	0	642,1835	794,8899	0,2537805	0,5792582	489,1215	4,3154	0	5	659	792						Untertest4.avi	0	880	547	72	111	588	685	433	0	Content		587	681	5325782	3462861150
5342	09:18:04.287	00:00:05.342	320	-1024	-768	-1	-1	-1	-1	4	-1024	-768	-1	-1	-1	-1	4	5	0	0						Untertest4.avi	0	880	547	72	111	588	685	433	0	Content		-72	-111	5342408	3462877776
5359	09:18:04.304	00:00:05.359	321	-1024	-768	-1	-1	-1	-1	4	-1024	-768	-1	-1	-1	-1	4	5	0	0						Untertest4.avi	0	880	547	72	111	588	685	433	0	Content		-72	-111	5359090	3462894458
5376	09:18:04.321	00:00:05.375	322	-1024	-768	-1	-1	-1	-1	4	-1024	-768	-1	-1	-1	-1	4	5	0	0						Untertest4.avi	0	880	547	72	111	588	685	433	0	Content		-72	-111	5375758	3462911126
5392	09:18:04.337	00:00:05.392	323	675,1118	783,3706	0,3834571	0,5935122	489,54	4,028017	0	651,3495	795,4022	0,2561276	0,5792669	485,1781	4,053519	0	5	663	789						Untertest4.avi	0	880	547	72	111	588	685	433	0	Content		591	678	5392422	3462927790
5409	09:18:04.354	00:00:05.409	324	674,7617	781,1538	0,3833601	0,5937324	489,7295	3,954573	0	653,6678	800,6039	0,2560513	0,5791951	485,3918	3,97495	0	5	664	791						Untertest4.avi	0	880	547	72	111	588	685	433	0	Content		592	680	5409028	3462944396
5426	09:18:04.371	00:00:05.425	325	678,3535	790,639	0,3832376	0,5940138	490,0331	3,931388	0	652,4805	801,1233	0,2559313	0,5791685	485,6764	3,99161	0	5	665	796						Untertest4.avi	0	880	547	72	111	588	685	433	0	Content		593	685	5425671	3462961039
5442	09:18:04.387	00:00:05.442	326	682,029	789,9783	0,3830735	0,5942436	490,283	3,896049	0	653,7371	803,7025	0,255806	0,5790514	485,7189	3,920952	0	5	668	797						Untertest4.avi	0	880	547	72	111	588	685	433	0	Content		596	686	5442406	3462977774
5459	09:18:04.404	00:00:05.459	327	681,1824	776,2819	0,382837	0,5947136	490,4367	3,885446	0	666,6569	794,4355	0,2556084	0,5791546	485,914	3,898575	0	5	674	785						Untertest4.avi	0	880	547	72	111	588	685	433	0	Content		602	674	5459030	3462994398
5476	09:18:04.421	00:00:05.475	328	685,1349	777,5022	0,3825463	0,5953845	490,4131	3,846076	0	653,4196	797,638	0,2553207	0,5795016	485,8789	3,916488	0	5	669	788						Untertest4.avi	0	880	547	72	111	588	685	433	0	Content		597	677	5475667	3463011035
5492	09:18:04.437	00:00:05.492	329	694,5159	791,4248	0,3818422	0,5961246	490,3363	3,819723	0	678,7615	799,7166	0,2545692	0,580037	485,9267	3,871576	0	6	687	796						Untertest4.avi	0	880	547	72	111	789	697	383	0	Content		615	685	5492283	3463027651
5509	09:18:04.454	00:00:05.509	330	840,754	811,6172	0,379867	0,5974364	490,3563	3,793387	0	849,4844	818,6779	0,2526369	0,5810261	486,2267	3,815837	0	6	845	815						Untertest4.avi	0	880	547	72	111	789	697	383	0	Content		773	704	5509032	3463044400
5526	09:18:04.471	00:00:05.525	331	856,4313	805,4121	0,3790163	0,5984421	489,9009	3,760189	0	883,9666	810,1469	0,2519239	0,5817693	486,2247	3,756673	0	6	870	808						Untertest4.avi	0	880	547	72	111	789	697	383	0	Content		798	697	5525668	3463061036
5542	09:18:04.487	00:00:05.542	332	854,3725	801,713	0,3788981	0,5996531	489,9217	3,736252	0	887,0834	807,6329	0,2527657	0,5827536	495,3065	3,838606	0	6	871	805						Untertest4.avi	0	880	547	72	111	789	697	383	0	Content		799	694	5542282	3463077650
5559	09:18:04.504	00:00:05.558	333	844,1559	796,8345	0,3788247	0,6011589	489,8124	3,79932	0	843,4288	816,3975	0,2513956	0,5839875	485,6623	3,75193	0	6	844	807						Untertest4.avi	0	880	547	72	111	789	697	383	0	Content		772	696	5558906	3463094274
5576	09:18:04.521	00:00:05.575	334	855,8618	797,4302	0,3787082	0,6026157	489,3347	3,72395	0	875,2665	813,5125	0,2521122	0,5853292	492,2733	3,804899	0	6	866	805						Untertest4.avi	0	880	547	72	111	789	697	383	0	Content		794	694	5575667	3463111035
5592	09:18:04.537	00:00:05.592	335	832,3259	801,9159	0,3786088	0,6039983	489,4538	3,724975	0	879,3441	814,7155	0,2520669	0,5865986	492,0499	3,781067	0	6	856	808						Untertest4.avi	0	880	547	72	111	789	697	383	0	Content		784	697	5592279	3463127647
5609	09:18:04.554	00:00:05.608	336	851,1352	797,5059	0,3787315	0,6054049	489,0213	3,69182	0	877,4001	817,208	0,2521828	0,5877317	492,8035	3,811304	0	6	864	807						Untertest4.avi	0	880	547	72	111	789	697	383	0	Content		792	696	5608906	3463144274
5626	09:18:04.571	00:00:05.625	337	842,6633	805,0219	0,3787183	0,6065968	488,9388	3,709387	0	888,3812	822,3389	0,2521182	0,5888116	492,2311	3,731229	0	6	866	814						Untertest4.avi	0	880	547	72	111	789	697	383	0	Content		794	703	5625531	3463160899
5642	09:18:04.587	00:00:05.642	338	844,4191	810,6956	0,3786256	0,6076174	488,5852	3,690919	0	887,5195	812,3117	0,2521764	0,589668	493,5839	3,780631	0	6	866	812						Untertest4.avi	0	880	547	72	111	789	697	383	0	Content		794	701	5642281	3463177649
5659	09:18:04.604	00:00:05.658	339	848,7106	802,7759	0,3784107	0,608515	488,7002	3,705645	0	883,1424	819,4548	0,2519555	0,5904059	493,0227	3,771617	0	6	866	811						Untertest4.avi	0	880	547	72	111	789	697	383	0	Content		794	700	5658906	3463194274
5676	09:18:04.621	00:00:05.675	340	830,1876	811,105	0,3779957	0,6093972	488,6989	3,733286	0	871,0212	813,7249	0,2516198	0,5911548	492,9025	3,754684	0	6	851	812						Untertest4.avi	0	880	547	72	111	789	697	383	0	Content		779	701	5675532	3463210900
5692	09:18:04.637	00:00:05.692	341	861,4448	797,0114	0,3777976	0,610106	488,5526	3,714493	0	881,8248	812,2821	0,2512058	0,591842	491,6896	3,771159	0	6	872	805						Untertest4.avi	0	880	547	72	111	789	697	383	0	Content		800	694	5692156	3463227524
5709	09:18:04.654	00:00:05.708	342	851,1389	809,5834	0,3774285	0,6107669	488,5757	3,691978	0	867,1775	802,3018	0,2511378	0,5924543	493,9205	3,804883	0	6	859	806						Untertest4.avi	0	880	547	72	111	789	697	383	0	Content		787	695	5708906	3463244274
5726	09:18:04.671	00:00:05.725	343	869,8165	805,142	0,377109	0,6112809	488,5214	3,695815	0	874,4062	821,0525	0,2506198	0,5929263	492,6155	3,829421	0	6	872	813						Untertest4.avi	0	880	547	72	111	789	697	383	0	Content		800	702	5725530	3463260898
5742	09:18:04.687	00:00:05.742	344	840,9788	796,8358	0,3766329	0,6116745	488,4328	3,71825	0	865,6566	820,8334	0,2500542	0,5932664	490,8361	3,806118	0	6	853	809						Untertest4.avi	0	880	547	72	111	789	697	383	0	Content		781	698	5742279	3463277647
5759	09:18:04.704	00:00:05.758	345	836,9766	800,4281	0,3761793	0,6117471	488,7661	3,729859	0	868,416	816,5249	0,2500405	0,5934334	493,1519	3,81769	0	6	853	808						Untertest4.avi	0	880	547	72	111	789	697	383	0	Content		781	697	5758903	3463294271
5776	09:18:04.721	00:00:05.775	346	847,6801	802,1263	0,3760467	0,6115074	488,459	3,740932	0	860,7844	807,2579	0,2494975	0,5933333	490,7106	3,892573	0	6	854	805						Untertest4.avi	0	880	547	72	111	789	697	383	0	Content		782	694	5775658	3463311026
5792	09:18:04.737	00:00:05.792	347	848,6904	802,7759	0,3759894	0,6109325	488,5264	3,771975	0	883,9238	831,4257	0,2496088	0,592873	492,147	3,850232	0	6	866	817						Untertest4.avi	0	880	547	72	111	789	697	383	0	Content		794	706	5792151	3463327519
5809	09:18:04.754	00:00:05.808	348	845,1245	803,9907	0,3762201	0,6099747	488,351	3,764388	0	882,3599	812,1425	0,2498042	0,592104	491,5962	3,866457	0	6	864	808						Untertest4.avi	0	880	547	72	111	789	697	383	0	Content		792	697	5808774	3463344142
5825	09:18:04.770	00:00:05.825	349	849,2321	802,1226	0,3767662	0,6091108	488,4847	3,790257	0	888,5668	817,3802	0,2505333	0,5911291	493,0402	3,868661	0	6	869	810						Untertest4.avi	0	880	547	72	111	789	697	383	0	Content		797	699	5825401	3463360769
5842	09:18:04.787	00:00:05.842	350	838,7656	802,1999	0,3775814	0,6082458	487,842	3,828749	0	873,6324	818,9112	0,2511195	0,5900968	490,9467	3,901175	0	6	856	811						Untertest4.avi	0	880	547	72	111	789	697	383	0	Content		784	700	5842278	3463377646
5859	09:18:04.804	00:00:05.858	351	804,418	807,0137	0,3792677	0,6075108	488,5815	3,833573	0	838,2211	835,3103	0,2529482	0,588867	492,6895	3,898149	0	6	821	821						Untertest4.avi	0	880	547	72	111	789	697	383	0	Content		749	710	5858902	3463394270
5876	09:18:04.821	00:00:05.875	352	740,5565	801,2463	0,3815459	0,6066449	488,6599	3,816999	0	765,64	810,5099	0,255401	0,5877796	493,5921	3,931687	0	7	753	806						Untertest4.avi	0	880	547	72	111	629	697	583	0	Content		681	695	5875644	3463411012
5892	09:18:04.837	00:00:05.892	353	693,5107	801,776	0,3832407	0,606029	488,4859	3,852011	0	688,8571	811,1415	0,2557979	0,5866366	483,1616	3,781896	0	7	691	806						Untertest4.avi	0	880	547	72	111	629	697	583	0	Content		619	695	5892021	3463427389
5909	09:18:04.854	00:00:05.908	354	698,5891	795,2584	0,3844762	0,6052345	488,8266	3,856352	0	718,2536	813,0044	0,2570331	0,5855098	483,2953	3,935249	0	7	708	804						Untertest4.avi	0	880	547	72	111	629	697	583	0	Content		636	693	5908770	3463444138
5925	09:18:04.870	00:00:05.925	355	691,0803	799,9874	0,3854078	0,6044997	488,9677	3,866514	0	713,8942	811,3226	0,2579484	0,5845098	483,2192	3,923866	0	7	702	806						Untertest4.avi	0	880	547	72	111	629	697	583	0	Content		630	695	5925396	3463460764
5942	09:18:04.887	00:00:05.942	356	686,299	802,5247	0,3860094	0,6038051	488,9655	3,872075	0	728,6787	813,1331	0,2585857	0,5837007	483,1818	3,893423	0	7	707	808						Untertest4.avi	0	880	547	72	111	629	697	583	0	Content		635	697	5942022	3463477390
5959	09:18:04.904	00:00:05.958	357	698,9971	803,7181	0,3863532	0,6032783	488,8936	3,85947	0	719,6193	813,0306	0,2589074	0,5830303	483,436	3,933448	0	7	709	808						Untertest4.avi	0	880	547	72	111	629	697	583	0	Content		637	697	5958769	3463494137
5975	09:18:04.920	00:00:05.975	358	697,5275	804,1298	0,3863941	0,6028781	488,9018	3,850474	0	712,5049	811,8424	0,2589283	0,5825649	483,3355	3,890809	0	7	705	808						Untertest4.avi	0	880	547	72	111	629	697	583	0	Content		633	697	5975395	3463510763
5992	09:18:04.937	00:00:05.992	359	693,9365	809,2146	0,3861758	0,6026704	489,1691	3,864058	0	730,4004	811,5933	0,2587761	0,5823846	483,4739	3,912216	0	7	712	810						Untertest4.avi	0	880	547	72	111	629	697	583	0	Content		640	699	5992022	3463527390
6009	09:18:04.954	00:00:06.008	360	692,4732	793,6544	0,3858634	0,6029682	489,527	3,910115	0	722,7397	809,8273	0,2584123	0,5825961	483,7657	3,941464	0	7	708	802						Untertest4.avi	0	880	547	72	111	629	697	583	0	Content		636	691	6008649	3463544017
6025	09:18:04.970	00:00:06.025	361	696,2411	808,056	0,3854272	0,603557	489,6028	3,878527	0	727,2266	809,9709	0,2579701	0,5831974	483,9083	3,946771	0	7	712	809						Untertest4.avi	0	880	547	72	111	629	697	583	0	Content		640	698	6025407	3463560775
6042	09:18:04.987	00:00:06.042	362	688,2928	799,7623	0,3849159	0,604623	489,3822	3,899851	0	717,7231	808,049	0,2574954	0,5841243	484,0055	3,948533	0	7	703	804						Untertest4.avi	0	880	547	72	111	629	697	583	0	Content		631	693	6042029	3463577397
6059	09:18:05.004	00:00:06.058	363	703,2458	804,7344	0,3844314	0,6056707	489,6925	3,903183	0	725,7045	809,981	0,2570553	0,5851891	484,2542	3,921425	0	7	714	807						Untertest4.avi	0	880	547	72	111	629	697	583	0	Content		642	696	6058662	3463594030
6075	09:18:05.020	00:00:06.075	364	695,8722	809,9881	0,3840021	0,6067348	489,7848	3,87726	0	713,0785	813,8594	0,2566669	0,586382	484,3018	3,957198	0	7	704	812						Untertest4.avi	0	880	547	72	111	629	697	583	0	Content		632	701	6075280	3463610648
6092	09:18:05.037	00:00:06.092	365	685,4121	810,5641	0,3835333	0,607779	489,9778	3,896378	0	715,636	818,7844	0,2561903	0,5874214	484,3545	3,917649	0	7	701	815						Untertest4.avi	0	880	547	72	111	629	697	583	0	Content		629	704	6092030	3463627398
6109	09:18:05.054	00:00:06.108	366	683,0025	802,6104	0,3833689	0,6086041	490,1128	3,889419	0	723,312	814,4637	0,2560362	0,5882755	484,5208	3,911357	0	7	703	809						Untertest4.avi	0	880	547	72	111	629	697	583	0	Content		631	698	6108656	3463644024
6125	09:18:05.070	00:00:06.125	367	671,1143	800,9924	0,3833149	0,6091517	490,0378	3,890045	0	723,5095	818,9427	0,2560068	0,5888991	484,5681	3,919533	0	7	697	810						Untertest4.avi	0	880	547	72	111	629	697	583	0	Content		625	699	6125276	3463660644
6142	09:18:05.087	00:00:06.141	368	676,1568	801,9697	0,3834667	0,6094828	490,2704	3,875327	0	721,4349	814,3163	0,2561415	0,5891469	484,4785	3,90231	0	7	699	808						Untertest4.avi	0	880	547	72	111	629	697	583	0	Content		627	697	6141901	3463677269
6159	09:18:05.104	00:00:06.158	369	698,3534	807,8931	0,3838443	0,6095703	490,2675	3,867681	0	720,5035	820,4197	0,2565182	0,5891758	484,5039	3,882003	0	7	709	814						Untertest4.avi	0	880	547	72	111	629	697	583	0	Content		637	703	6158654	3463694022
6175	09:18:05.120	00:00:06.175	370	683,8945	801,4741	0,3843159	0,6095192	490,2589	3,858356	0	715,9427	821,2306	0,2569902	0,5890572	484,5927	3,920376	0	7	700	811						Untertest4.avi	0	880	547	72	111	629	697	583	0	Content		628	700	6175278	3463710646
6192	09:18:05.137	00:00:06.191	371	679,576	800,546	0,3849324	0,6094974	489,8716	3,861056	0	723,0497	810,8604	0,257639	0,5889252	484,6095	3,921375	0	7	701	806						Untertest4.avi	0	880	547	72	111	629	697	583	0	Content		629	695	6191904	3463727272
6209	09:18:05.154	00:00:06.208	372	688,3788	808,7594	0,3857343	0,6095302	490,171	3,870515	0	710,1895	806,3623	0,2583963	0,5888333	484,4847	3,91809	0	7	699	808						Untertest4.avi	0	880	547	72	111	629	697	583	0	Content		627	697	6208536	3463743904
6225	09:18:05.170	00:00:06.225	373	685,1071	802,2799	0,3864788	0,6095534	490,0747	3,875791	0	713,9866	816,3235	0,2591507	0,5887103	484,3236	3,883113	0	7	700	809						Untertest4.avi	0	880	547	72	111	629	697	583	0	Content		628	698	6225284	3463760652
6242	09:18:05.187	00:00:06.241	374	677,5697	804,8669	0,3872127	0,6096899	490,1574	3,864435	0	700,7552	821,6251	0,2599191	0,5885901	484,3197	3,880952	0	7	689	813						Untertest4.avi	0	880	547	72	111	629	697	583	0	Content		617	702	6241903	3463777271
6259	09:18:05.204	00:00:06.258	375	682,0784	803,9727	0,3879497	0,6098524	489,671	3,823991	0	718,0247	809,7203	0,2606971	0,5885614	484,4161	3,880109	0	7	700	807						Untertest4.avi	0	880	547	72	111	629	697	583	0	Content		628	696	6258526	3463793894
6275	09:18:05.220	00:00:06.275	376	681,1604	797,6456	0,3885709	0,6100995	489,5253	3,836443	0	712,2348	818,1278	0,2612704	0,5885673	484,2566	3,89636	0	7	697	808						Untertest4.avi	0	880	547	72	111	629	697	583	0	Content		625	697	6275154	3463810522
6292	09:18:05.237	00:00:06.291	377	667,8239	804,9124	0,3890561	0,6102074	489,6298	3,871098	0	713,2599	818,6885	0,2617718	0,5885497	484,2608	3,849935	0	7	691	812						Untertest4.avi	0	880	547	72	111	629	697	583	0	Content		619	701	6291902	3463827270
6309	09:18:05.254	00:00:06.308	378	662,5164	803,6188	0,3894563	0,6103004	489,7759	3,818716	0	706,174	818,0143	0,262206	0,5885072	484,3544	3,869319	0	7	684	811						Untertest4.avi	0	880	547	72	111	629	697	583	0	Content		612	700	6308527	3463843895
6325	09:18:05.270	00:00:06.325	379	670,494	810,8714	0,3897303	0,610419	489,8537	3,81937	0	716,6152	820,287	0,2624697	0,5884405	484,4215	3,912329	0	7	694	816						Untertest4.avi	0	880	547	72	111	629	697	583	0	Content		622	705	6325151	3463860519
6342	09:18:05.287	00:00:06.341	380	687,1445	804,002	0,3899693	0,6106573	489,9546	3,804269	0	725,3135	823,2307	0,2626608	0,5884222	484,4361	3,862984	0	7	706	814						Untertest4.avi	0	880	547	72	111	629	697	583	0	Content		634	703	6341778	3463877146
6359	09:18:05.304	00:00:06.358	381	690,2544	798,7611	0,3900567	0,6109484	489,9072	3,794448	0	708,1718	819,9402	0,262743	0,5885209	484,4833	3,846687	0	7	699	809						Untertest4.avi	0	880	547	72	111	629	697	583	0	Content		627	698	6358526	3463893894
6375	09:18:05.320	00:00:06.375	382	668,8947	816,2834	0,3900818	0,6112089	490,0505	3,85043	0	710,6877	815,373	0,2628344	0,588735	484,9424	3,823245	0	7	690	816						Untertest4.avi	0	880	547	72	111	629	697	583	0	Content		618	705	6375152	3463910520
6392	09:18:05.337	00:00:06.391	383	686,0615	802,5614	0,3900603	0,6115867	490,1714	3,78091	0	713,9661	809,9476	0,2628565	0,5888035	485,0147	3,856979	0	7	700	806						Untertest4.avi	0	880	547	72	111	629	697	583	0	Content		628	695	6391777	3463927145
6408	09:18:05.353	00:00:06.408	384	676,8934	799,7173	0,3900374	0,611683	490,2568	3,785557	0	708,949	816,5691	0,2628615	0,5886785	485,0374	3,823657	0	7	693	808						Untertest4.avi	0	880	547	72	111	629	697	583	0	Content		621	697	6408406	3463943774
6425	09:18:05.370	00:00:06.425	385	684,199	807,9358	0,3900257	0,6116455	490,2799	3,780206	0	720,9534	808,9344	0,2628716	0,5884062	485,0753	3,827864	0	7	703	808						Untertest4.avi	0	880	547	72	111	629	697	583	0	Content		631	697	6425152	3463960520
6442	09:18:05.387	00:00:06.441	386	771,861	834,1886	0,3888572	0,6120324	490,1563	3,791255	0	812,1171	853,7977	0,2619727	0,5887964	485,1306	3,836977	0	7	792	844						Untertest4.avi	0	880	547	72	111	629	697	583	0	Content		720	733	6441779	3463977147
6458	09:18:05.403	00:00:06.458	387	947,3561	857,1414	0,3866786	0,6129614	490,4557	3,72719	0	993,6294	878,8995	0,2602824	0,5892463	485,374	3,802784	0	8	970	868						Untertest4.avi	0	880	547	72	111	1139	829	233	0	Content		898	757	6458402	3463993770
6475	09:18:05.420	00:00:06.475	388	1111,212	898,8354	0,3851485	0,6136295	490,6839	3,712965	0	1132,714	905,2998	0,2591259	0,5896531	485,7605	3,80517	0	8	1122	902						Untertest4.avi	0	880	547	72	111	1139	829	233	0	Content		1050	791	6475030	3464010398
6492	09:18:05.437	00:00:06.491	389	1180,925	930,219	0,384567	0,6143263	490,802	3,765456	0	1237,351	940,721	0,2587572	0,58991	486,0575	3,809604	0	8	1209	935						Untertest4.avi	0	880	547	72	111	1139	829	233	0	Content		1137	824	6491776	3464027144
6508	09:18:05.453	00:00:06.508	390	1209,616	930,2833	0,384626	0,614736	490,7795	3,753787	0	1262,645	966,2668	0,2587564	0,5900249	485,8326	3,814735	0	8	1236	948						Untertest4.avi	0	880	547	72	111	1139	829	233	0	Content		1164	837	6508404	3464043772
6525	09:18:05.470	00:00:06.525	391	1188,713	928,0878	0,3847852	0,6150206	490,1356	3,788096	0	1221,841	947,1914	0,2588308	0,5901076	485,1678	3,818779	0	8	1205	938						Untertest4.avi	0	880	547	72	111	1139	829	233	0	Content		1133	827	6525028	3464060396
6542	09:18:05.487	00:00:06.541	392	1193,635	921,8344	0,3849431	0,6151953	490,0129	3,774121	0	1222,436	952,5895	0,2589398	0,5900434	485,0092	3,849742	0	8	1208	937						Untertest4.avi	0	880	547	72	111	1139	829	233	0	Content		1136	826	6541653	3464077021
6558	09:18:05.503	00:00:06.558	393	1211,671	931,0296	0,3851244	0,6153376	490,0559	3,799684	0	1191,53	944,7537	0,259023	0,5900856	484,8246	3,85322	0	8	1202	938						Untertest4.avi	0	880	547	72	111	1139	829	233	0	Content		1130	827	6558403	3464093771
6575	09:18:05.520	00:00:06.575	394	1213,143	933,3174	0,3852448	0,6155599	489,9168	3,795764	0	1208,495	946,3676	0,2591104	0,5901787	484,8285	3,855292	0	8	1211	940						Untertest4.avi	0	880	547	72	111	1139	829	233	0	Content		1139	829	6575028	3464110396
6592	09:18:05.537	00:00:06.591	395	1204,182	936,8531	0,385379	0,6157934	489,8582	3,782806	0	1231,525	947,285	0,2591568	0,5902572	484,7559	3,843779	0	8	1218	942						Untertest4.avi	0	880	547	72	111	1139	829	233	0	Content		1146	831	6591656	3464127024
6608	09:18:05.553	00:00:06.608	396	1213,156	933,5939	0,3854773	0,6159452	489,915	3,833964	0	1209,691	949,8429	0,2592297	0,5903197	484,6438	3,829925	0	8	1211	942						Untertest4.avi	0	880	547	72	111	1139	829	233	0	Content		1139	831	6608402	3464143770
6625	09:18:05.570	00:00:06.625	397	1221,569	934,9188	0,3855812	0,6161246	490,1479	3,84054	0	1228,292	946,613	0,2593641	0,590421	484,8802	3,815734	0	8	1225	941						Untertest4.avi	0	880	547	72	111	1139	829	233	0	Content		1153	830	6625030	3464160398
6642	09:18:05.587	00:00:06.641	398	1200,359	935,8727	0,3856818	0,6162606	490,1309	3,831761	0	1223,164	953,2147	0,259538	0,5904779	484,853	3,84264	0	8	1212	945						Untertest4.avi	0	880	547	72	111	1139	829	233	0	Content		1140	834	6641654	3464177022
6658	09:18:05.603	00:00:06.658	399	1189,158	932,4651	0,3859126	0,6162852	489,8727	3,872627	0	1222,353	953,0228	0,2597759	0,5903113	484,8573	3,872514	0	8	1206	943						Untertest4.avi	0	880	547	72	111	1139	829	233	0	Content		1134	832	6658277	3464193645
6675	09:18:05.620	00:00:06.675	400	1208,094	927,6827	0,3863613	0,6162792	490,0047	3,832588	0	1222,958	951,8671	0,2601779	0,5901464	484,8766	3,893082	0	8	1216	940						Untertest4.avi	0	880	547	72	111	1139	829	233	0	Content		1144	829	6675027	3464210395
6692	09:18:05.637	00:00:06.691	401	1217,992	964,1877	0,3866897	0,6165218	490,5956	3,872943	0	1241,146	976,7783	0,2606803	0,5901964	485,0423	3,911963	0	9	1230	970						Untertest4.avi	0	880	547	72	111	980	894	400	0	Content		1158	859	6691652	3464227020
6708	09:18:05.653	00:00:06.708	402	1238,455	976,4792	0,3872425	0,6165822	490,5948	3,840392	0	835,7641	1003,63	0,259631	0,5901105	472,1183	3,674677	0	9	1037	990						Untertest4.avi	0	880	547	72	111	980	894	400	0	Content		965	879	6708280	3464243648
6725	09:18:05.670	00:00:06.724	403	1241,04	1007,693	0,3879032	0,6161228	490,579	3,902571	0	849,2297	999,7912	0,2603256	0,5894037	472,2979	3,711682	0	9	1045	1004						Untertest4.avi	0	880	547	72	111	980	894	400	0	Content		973	893	6724903	3464260271
6742	09:18:05.687	00:00:06.741	404	1222,869	991,6959	0,3885218	0,6152755	490,3221	3,90132	0	1277,232	1010,171	0,2627555	0,588225	485,5612	3,895615	0	9	1250	1001						Untertest4.avi	0	880	547	72	111	980	894	400	0	Content		1178	890	6741654	3464277022
6758	09:18:05.703	00:00:06.758	405	1248,616	994,7516	0,3892454	0,6141073	490,6609	3,915123	0	840,7553	996,7152	0,2617275	0,5870395	472,3509	3,743263	0	9	1045	996						Untertest4.avi	0	880	547	72	111	980	894	400	0	Content		973	885	6758279	3464293647
6775	09:18:05.720	00:00:06.774	406	1256,526	1003,692	0,3898158	0,6126376	490,6495	3,893402	0	848,4467	1006,603	0,2623129	0,5853203	472,367	3,729921	0	9	1052	1005						Untertest4.avi	0	880	547	72	111	980	894	400	0	Content		980	894	6774904	3464310272
6792	09:18:05.737	00:00:06.791	407	1240,45	998,7296	0,3902582	0,610995	490,5417	3,931388	0	1272,756	1025,622	0,2644666	0,5833332	485,6107	3,959739	0	9	1257	1012						Untertest4.avi	0	880	547	72	111	980	894	400	0	Content		1185	901	6791532	3464326900
6808	09:18:05.753	00:00:06.808	408	1242,753	996,9941	0,3904614	0,6094252	490,5683	3,920732	0	1286,822	1013,674	0,2647057	0,5816125	485,7081	3,956208	0	9	1265	1005						Untertest4.avi	0	880	547	72	111	980	894	400	0	Content		1193	894	6808281	3464343649
6825	09:18:05.770	00:00:06.824	409	1239,565	989,527	0,3904057	0,6083745	490,3042	3,937165	0	852,6419	1000,814	0,2628907	0,5804574	472,1281	3,772668	0	9	1046	995						Untertest4.avi	0	880	547	72	111	980	894	400	0	Content		974	884	6824906	3464360274
6842	09:18:05.787	00:00:06.841	410	1228,44	986,5306	0,3901825	0,6076563	490,2188	3,966237	0	953,1019	1044,162	0,2600865	0,5795437	497,6373	4,005807	0	9	1091	1015						Untertest4.avi	0	880	547	72	111	980	894	400	0	Content		1019	904	6841533	3464376901
6858	09:18:05.803	00:00:06.858	411	1255,898	996,9728	0,3897302	0,6074167	490,1191	3,939154	0	851,3239	999,6656	0,2621948	0,579446	471,9518	3,792807	0	9	1054	998						Untertest4.avi	0	880	547	72	111	980	894	400	0	Content		982	887	6858156	3464393524
6875	09:18:05.820	00:00:06.874	412	1246,64	995,0985	0,3891818	0,6075184	489,868	3,983389	0	859,5405	1003,495	0,261598	0,5796735	471,5856	3,833828	0	9	1053	999						Untertest4.avi	0	880	547	72	111	980	894	400	0	Content		981	888	6874906	3464410274
6892	09:18:05.837	00:00:06.891	413	1243,816	994,3937	0,3885271	0,6079037	489,7912	3,98221	0	860,5248	996,7989	0,2608989	0,5801668	471,6738	3,819977	0	9	1052	996						Untertest4.avi	0	880	547	72	111	980	894	400	0	Content		980	885	6891532	3464426900
6908	09:18:05.853	00:00:06.908	414	1249,219	1006,604	0,3877518	0,6083266	489,8108	3,973888	0	850,1715	997,4199	0,260187	0,5808825	471,7041	3,805164	0	9	1050	1002						Untertest4.avi	0	880	547	72	111	980	894	400	0	Content		978	891	6908156	3464443524
6925	09:18:05.870	00:00:06.924	415	1238,673	1023,822	0,3869229	0,6090247	489,8042	3,958999	0	-1024	-768	-1	-1	-1	-1	4	9	1239	1024						Untertest4.avi	0	880	547	72	111	980	894	400	0	Content		1167	913	6924782	3464460150
6942	09:18:05.887	00:00:06.941	416	921,226	1034,854	0,3826685	0,6093876	502,0191	4,050148	0	519,0722	1024,997	0,2542062	0,5822006	484,0797	3,934604	0	9	720	1030						Untertest4.avi	0	880	547	72	111	980	894	400	0	Content		648	919	6941532	3464476900
6958	09:18:05.903	00:00:06.958	417	846,0334	1008,739	0,383018	0,6096768	476,9178	3,849732	0	530,3596	1026,657	0,253433	0,5827148	484,0797	3,926804	0	9	688	1018						Untertest4.avi	0	880	547	72	111	980	894	400	0	Content		616	907	6958159	3464493527
6975	09:18:05.920	00:00:06.974	418	935,7806	1028,303	0,38107	0,6098877	502,3006	4,064016	0	-1024	-768	-1	-1	-1	-1	4	9	936	1028						Untertest4.avi	0	880	547	72	111	980	894	400	0	Content		864	917	6974783	3464510151
6991	09:18:05.936	00:00:06.991	419	1238,932	1015,036	0,3855022	0,6101089	484,1324	3,982153	0	-1024	-768	-1	-1	-1	-1	4	9	1239	1015						Untertest4.avi	0	880	547	72	111	980	894	400	0	Content		1167	904	6991408	3464526776
7008	09:18:05.953	00:00:07.008	420	1267,37	1021,518	0,3831564	0,61037	489,5497	4,015171	0	547,6362	1019,858	0,2512011	0,5842635	484,0797	3,899684	0	9	908	1021						Untertest4.avi	0	880	547	72	111	980	894	400	0	Content		836	910	7008158	3464543526
7025	09:18:05.970	00:00:07.024	421	1264,88	1024,302	0,3825594	0,6103178	490	4,012242	0	1232,17	1032,442	0,2554967	0,5843328	476,3656	3,990628	0	9	1249	1028						Untertest4.avi	0	880	547	72	111	980	894	400	0	Content		1177	917	7024783	3464560151
7041	09:18:05.986	00:00:07.041	422	-1024	-768	-1	-1	-1	-1	4	-1024	-768	-1	-1	-1	-1	4	9	0	0						Untertest4.avi	0	880	547	72	111	980	894	400	0	Content		-72	-111	7041223	3464576591
7058	09:18:06.003	00:00:07.057	423	-1024	-768	-1	-1	-1	-1	4	-1024	-768	-1	-1	-1	-1	4	9	0	0						Untertest4.avi	0	880	547	72	111	980	894	400	0	Content		-72	-111	7057904	3464593272
7075	09:18:06.020	00:00:07.074	424	-1024	-768	-1	-1	-1	-1	4	-1024	-768	-1	-1	-1	-1	4	9	0	0						Untertest4.avi	0	880	547	72	111	980	894	400	0	Content		-72	-111	7074572	3464609940
7091	09:18:06.036	00:00:07.091	425	842,0413	1001,13	0,3780914	0,6100377	477,1486	3,86673	0	-1024	-768	-1	-1	-1	-1	4	10	842	1001						Untertest4.avi	0	880	547	72	111	813	899	283	0	Content		770	890	7091219	3464626587
7108	09:18:06.053	00:00:07.107	426	-1024	-768	-1	-1	-1	-1	4	-1024	-768	-1	-1	-1	-1	4	10	0	0						Untertest4.avi	0	880	547	72	111	813	899	283	0	Content		-72	-111	7107845	3464643213
7125	09:18:06.070	00:00:07.124	427	-1024	-768	-1	-1	-1	-1	4	-1024	-768	-1	-1	-1	-1	4	10	0	0						Untertest4.avi	0	880	547	72	111	813	899	283	0	Content		-72	-111	7124532	3464659900
7141	09:18:06.086	00:00:07.141	428	-1024	-768	-1	-1	-1	-1	4	-1024	-768	-1	-1	-1	-1	4	10	0	0						Untertest4.avi	0	880	547	72	111	813	899	283	0	Content		-72	-111	7141199	3464676567
7158	09:18:06.103	00:00:07.157	429	874,2402	1006,752	0,3772404	0,6086727	477,1171	3,892326	0	549,5777	1025,143	0,2462397	0,5847399	475,242	3,934789	0	10	712	1016						Untertest4.avi	0	880	547	72	111	813	899	283	0	Content		640	905	7157842	3464693210
7175	09:18:06.120	00:00:07.174	430	908,3318	1003,5	0,3765246	0,608055	477,234	3,892884	0	617,7855	1019,349	0,2456563	0,584285	475,242	3,832196	0	10	763	1011						Untertest4.avi	0	880	547	72	111	813	899	283	0	Content		691	900	7174712	3464710080
7191	09:18:06.136	00:00:07.191	431	1366,298	1019,691	0,3788414	0,6074854	490,273	4,088312	0	617,0328	1010,452	0,2454486	0,5840076	475,242	3,882355	0	10	992	1015						Untertest4.avi	0	880	547	72	111	813	899	283	0	Content		920	904	7191334	3464726702
7208	09:18:06.153	00:00:07.207	432	1377,916	1016,602	0,3788942	0,6072643	490,1157	4,086844	0	620,405	999,2903	0,2454351	0,584002	475,242	3,860403	0	10	999	1008						Untertest4.avi	0	880	547	72	111	813	899	283	0	Content		927	897	7207965	3464743333
7224	09:18:06.169	00:00:07.224	433	1384,598	1025,013	0,3789301	0,6071546	490,2959	4,144593	0	608,1448	1012,358	0,2454782	0,5841792	475,242	3,864455	0	10	996	1019						Untertest4.avi	0	880	547	72	111	813	899	283	0	Content		924	908	7224462	3464759830
7241	09:18:06.186	00:00:07.241	434	1024,443	1035,064	0,3754274	0,6072283	502,9016	4,196381	0	619,1928	1013,308	0,2456109	0,5843535	475,242	3,847443	0	10	822	1024						Untertest4.avi	0	880	547	72	111	813	899	283	0	Content		750	913	7241084	3464776452
7258	09:18:06.203	00:00:07.257	435	1359,25	1018,327	0,3791253	0,6072852	490,1938	4,11791	0	620,9022	1010,138	0,2457262	0,5846015	475,242	3,889772	0	10	990	1014						Untertest4.avi	0	880	547	72	111	813	899	283	0	Content		918	903	7257718	3464793086
7275	09:18:06.220	00:00:07.274	436	931,417	997,7332	0,3768636	0,6074205	477,066	3,933012	0	618,9671	1020,833	0,2457969	0,5847402	475,242	3,857768	0	10	775	1009						Untertest4.avi	0	880	547	72	111	813	899	283	0	Content		703	898	7274588	3464809956
7291	09:18:06.236	00:00:07.291	437	928,8039	996,3331	0,3769245	0,607443	476,9691	3,902547	0	-1024	-768	-1	-1	-1	-1	4	10	929	996						Untertest4.avi	0	880	547	72	111	813	899	283	0	Content		857	885	7291213	3464826581
7308	09:18:06.253	00:00:07.307	438	1365,128	1026,964	0,3793496	0,6073633	490,0218	4,131226	0	1298,082	1019,208	0,2501207	0,5843927	459,6683	3,960904	0	10	1332	1023						Untertest4.avi	0	880	547	72	111	813	899	283	0	Content		1260	912	7307954	3464843322
7324	09:18:06.269	00:00:07.324	439	909,5153	1002,599	0,3769666	0,6074182	476,8427	3,932509	0	579,7281	985,8208	0,2436903	0,5849868	459,6683	3,772578	0	10	745	994						Untertest4.avi	0	880	547	72	111	813	899	283	0	Content		673	883	7324459	3464859827
7341	09:18:06.286	00:00:07.341	440	935,3599	1000,644	0,3769867	0,6073265	476,7847	3,961764	0	592,0357	992,9202	0,2436811	0,5848436	459,6683	3,808738	0	10	764	997						Untertest4.avi	0	880	547	72	111	813	899	283	0	Content		692	886	7341083	3464876451
7358	09:18:06.303	00:00:07.357	441	1374,98	1023,744	0,3793795	0,6070536	489,9098	4,152484	0	588,6885	988,829	0,2436845	0,584662	459,6683	3,802883	0	10	982	1006						Untertest4.avi	0	880	547	72	111	813	899	283	0	Content		910	895	7357707	3464893075
7375	09:18:06.320	00:00:07.374	442	1364,159	1022,868	0,3793257	0,6068087	489,8728	4,144149	0	1285,315	1022,906	0,2503669	0,5838757	462,2341	3,980147	0	11	1325	1023						Untertest4.avi	0	880	547	72	111	622	908	116	0	Content		1253	912	7374576	3464909944
7391	09:18:06.336	00:00:07.391	443	916,9073	1002,949	0,3771472	0,6067288	477,0247	3,945683	0	1307,349	1032,914	0,2510329	0,5838172	466,7144	3,977818	0	11	1112	1018						Untertest4.avi	0	880	547	72	111	622	908	116	0	Content		1040	907	7391200	3464926568
7408	09:18:06.353	00:00:07.407	444	1292,56	1021,713	0,3799779	0,6066122	489,8365	4,114194	0	523,8726	1019,733	0,245266	0,5842056	466,7144	3,933422	0	11	908	1021						Untertest4.avi	0	880	547	72	111	622	908	116	0	Content		836	910	7407828	3464943196
7424	09:18:06.369	00:00:07.424	445	481,3929	1016,515	0,3746068	0,6070123	489,3507	3,999918	0	-1024	-768	-1	-1	-1	-1	4	11	481	1017						Untertest4.avi	0	880	547	72	111	622	908	116	0	Content		409	906	7424338	3464959706
7441	09:18:06.386	00:00:07.440	446	-1024	-768	-1	-1	-1	-1	4	-1024	-768	-1	-1	-1	-1	4	11	0	0						Untertest4.avi	0	880	547	72	111	622	908	116	0	Content		-72	-111	7440952	3464976320
7458	09:18:06.403	00:00:07.457	447	-1024	-768	-1	-1	-1	-1	4	-1024	-768	-1	-1	-1	-1	4	11	0	0						Untertest4.avi	0	880	547	72	111	622	908	116	0	Content		-72	-111	7457699	3464993067
7474	09:18:06.419	00:00:07.474	448	327,429	1026,117	0,3757787	0,6089144	489,3508	4,227612	0	-1024	-768	-1	-1	-1	-1	4	11	327	1026						Untertest4.avi	0	880	547	72	111	622	908	116	0	Content		255	915	7474451	3465009819
7491	09:18:06.436	00:00:07.490	449	-1024	-768	-1	-1	-1	-1	4	-1024	-768	-1	-1	-1	-1	4		0	0						Untertest4.avi	0	880	547	72	111				0	Content		-72	-111	7490950	3465026318
7508	09:18:06.453	00:00:07.507	450	-1024	-768	-1	-1	-1	-1	4	-1024	-768	-1	-1	-1	-1	4		0	0						Untertest4.avi	0	880	547	72	111				0	Content		-72	-111	7507696	3465043064
7524	09:18:06.469	00:00:07.524	451	-1024	-768	-1	-1	-1	-1	4	-1024	-768	-1	-1	-1	-1	4		0	0						Untertest4.avi	0	880	547	72	111				0	Content		-72	-111	7524335	3465059703
7541	09:18:06.486	00:00:07.540	452	-1024	-768	-1	-1	-1	-1	4	-1024	-768	-1	-1	-1	-1	4		0	0						Untertest4.avi	0	880	547	72	111				0	Content		-72	-111	7540946	3465076314
7558	09:18:06.503	00:00:07.557	453	-1024	-768	-1	-1	-1	-1	4	-1024	-768	-1	-1	-1	-1	4		0	0						Untertest4.avi	0	880	547	72	111				0	Content		-72	-111	7557613	3465092981
7574	09:18:06.519	00:00:07.574	454	-1024	-768	-1	-1	-1	-1	4	-1024	-768	-1	-1	-1	-1	4		0	0						Untertest4.avi	0	880	547	72	111				0	Content		-72	-111	7574192	3465109560
7591	09:18:06.536	00:00:07.590	455	-1024	-768	-1	-1	-1	-1	4	-1024	-768	-1	-1	-1	-1	4		0	0						Untertest4.avi	0	880	547	72	111				0	Content		-72	-111	7590937	3465126305
7608	09:18:06.553	00:00:07.607	456	-1024	-768	-1	-1	-1	-1	4	-1024	-768	-1	-1	-1	-1	4		0	0						Untertest4.avi	0	880	547	72	111				0	Content		-72	-111	7607562	3465142930
7624	09:18:06.569	00:00:07.624	457	-1024	-768	-1	-1	-1	-1	4	-1024	-768	-1	-1	-1	-1	4		0	0						Untertest4.avi	0	880	547	72	111				0	Content		-72	-111	7624186	3465159554
7641	09:18:06.586	00:00:07.640	458	-1024	-768	-1	-1	-1	-1	4	-1024	-768	-1	-1	-1	-1	4		0	0						Untertest4.avi	0	880	547	72	111				0	Content		-72	-111	7640810	3465176178
7658	09:18:06.603	00:00:07.657	459	-1024	-768	-1	-1	-1	-1	4	-1024	-768	-1	-1	-1	-1	4		0	0						Untertest4.avi	0	880	547	72	111				0	Content		-72	-111	7657559	3465192927
7674	09:18:06.619	00:00:07.674	460	-1024	-768	-1	-1	-1	-1	4	-1024	-768	-1	-1	-1	-1	4		0	0						Untertest4.avi	0	880	547	72	111				0	Content		-72	-111	7674182	3465209550
7691	09:18:06.636	00:00:07.690	461	-1024	-768	-1	-1	-1	-1	4	-1024	-768	-1	-1	-1	-1	4		0	0						Untertest4.avi	0	880	547	72	111				0	Content		-72	-111	7690805	3465226173
7708	09:18:06.653	00:00:07.707	462	-1024	-768	-1	-1	-1	-1	4	-1024	-768	-1	-1	-1	-1	4		0	0						Untertest4.avi	0	880	547	72	111				0	Content		-72	-111	7707554	3465242922
7724	09:18:06.669	00:00:07.724	463	-1024	-768	-1	-1	-1	-1	4	-1024	-768	-1	-1	-1	-1	4		0	0						Untertest4.avi	0	880	547	72	111				0	Content		-72	-111	7724177	3465259545
7741	09:18:06.686	00:00:07.741	464	-1024	-768	-1	-1	-1	-1	4	-1024	-768	-1	-1	-1	-1	4		0	0						Untertest4.avi	0	880	547	72	111				0	Content		-72	-111	7741370	3465276738
7757	09:18:06.702	00:00:07.757	465	-1024	-768	-1	-1	-1	-1	4	-1024	-768	-1	-1	-1	-1	4		0	0						Untertest4.avi	0	880	547	72	111				0	Content		-72	-111	7757422	3465292790
7774	09:18:06.719	00:00:07.774	466	-1024	-768	-1	-1	-1	-1	4	-1024	-768	-1	-1	-1	-1	4		0	0						Untertest4.avi	0	880	547	72	111				0	Content		-72	-111	7774044	3465309412
7791	09:18:06.736	00:00:07.790	467	-1024	-768	-1	-1	-1	-1	4	-1024	-768	-1	-1	-1	-1	4		0	0						Untertest4.avi	0	880	547	72	111				0	Content		-72	-111	7790793	3465326161
7807	09:18:06.752	00:00:07.807	468	-1024	-768	-1	-1	-1	-1	4	-1024	-768	-1	-1	-1	-1	4		0	0						Untertest4.avi	0	880	547	72	111				0	Content		-72	-111	7807418	3465342786
7824	09:18:06.769	00:00:07.824	469	-1024	-768	-1	-1	-1	-1	4	-1024	-768	-1	-1	-1	-1	4		0	0						Untertest4.avi	0	880	547	72	111				0	Content		-72	-111	7824168	3465359536
7841	09:18:06.786	00:00:07.840	470	-1024	-768	-1	-1	-1	-1	4	-1024	-768	-1	-1	-1	-1	4		0	0						Untertest4.avi	0	880	547	72	111				0	Content		-72	-111	7840792	3465376160
7857	09:18:06.802	00:00:07.857	471	-1024	-768	-1	-1	-1	-1	4	-1024	-768	-1	-1	-1	-1	4		0	0						Untertest4.avi	0	880	547	72	111				0	Content		-72	-111	7857415	3465392783
7874	09:18:06.819	00:00:07.874	472	-1024	-768	-1	-1	-1	-1	4	-1024	-768	-1	-1	-1	-1	4		0	0						Untertest4.avi	0	880	547	72	111				0	Content		-72	-111	7874038	3465409406
7891	09:18:06.836	00:00:07.891	473	-1024	-768	-1	-1	-1	-1	4	-1024	-768	-1	-1	-1	-1	4		0	0						Untertest4.avi	0	880	547	72	111				0	Content		-72	-111	7891233	3465426601
7909	09:18:06.854	00:00:07.908	474	-1024	-768	-1	-1	-1	-1	4	-1024	-768	-1	-1	-1	-1	4		0	0						Untertest4.avi	0	880	547	72	111				0	Content		-72	-111	7908604	3465443972
7926	09:18:06.871	00:00:07.925	475	-1024	-768	-1	-1	-1	-1	4	-1024	-768	-1	-1	-1	-1	4		0	0						Untertest4.avi	0	880	547	72	111				0	Content		-72	-111	7925850	3465461218
7941	09:18:06.886	00:00:07.940	476	-1024	-768	-1	-1	-1	-1	4	-1024	-768	-1	-1	-1	-1	4		0	0						Untertest4.avi	0	880	547	72	111				0	Content		-72	-111	7940652	3465476020
7957	09:18:06.902	00:00:07.957	477	-1024	-768	-1	-1	-1	-1	4	-1024	-768	-1	-1	-1	-1	4		0	0						Untertest4.avi	0	880	547	72	111				0	Content		-72	-111	7957400	3465492768
7974	09:18:06.919	00:00:07.974	478	-1024	-768	-1	-1	-1	-1	4	-1024	-768	-1	-1	-1	-1	4		0	0						Untertest4.avi	0	880	547	72	111				0	Content		-72	-111	7974025	3465509393
7991	09:18:06.936	00:00:07.990	479	-1024	-768	-1	-1	-1	-1	4	-1024	-768	-1	-1	-1	-1	4		0	0						Untertest4.avi	0	880	547	72	111				0	Content		-72	-111	7990646	3465526014
8007	09:18:06.952	00:00:08.007	480	-1024	-768	-1	-1	-1	-1	4	-1024	-768	-1	-1	-1	-1	4		0	0						Untertest4.avi	0	880	547	72	111				0	Content		-72	-111	8007280	3465542648
8024	09:18:06.969	00:00:08.023	481	-1024	-768	-1	-1	-1	-1	4	-1024	-768	-1	-1	-1	-1	4		0	0						Untertest4.avi	0	880	547	72	111				0	Content		-72	-111	8023892	3465559260
8041	09:18:06.986	00:00:08.041	482	-1024	-768	-1	-1	-1	-1	4	-1024	-768	-1	-1	-1	-1	4		0	0						Untertest4.avi	0	880	547	72	111				0	Content		-72	-111	8041086	3465576454
8058	09:18:07.003	00:00:08.058	483	-1024	-768	-1	-1	-1	-1	4	-1024	-768	-1	-1	-1	-1	4		0	0						Untertest4.avi	0	880	547	72	111				0	Content		-72	-111	8058458	3465593826
8076	09:18:07.021	00:00:08.075	484	-1024	-768	-1	-1	-1	-1	4	-1024	-768	-1	-1	-1	-1	4		0	0						Untertest4.avi	0	880	547	72	111				0	Content		-72	-111	8075704	3465611072
8091	09:18:07.036	00:00:08.090	485	-1024	-768	-1	-1	-1	-1	4	-1024	-768	-1	-1	-1	-1	4		0	0						Untertest4.avi	0	880	547	72	111				0	Content		-72	-111	8090508	3465625876
8107	09:18:07.052	00:00:08.107	486	-1024	-768	-1	-1	-1	-1	4	-1024	-768	-1	-1	-1	-1	4		0	0						Untertest4.avi	0	880	547	72	111				0	Content		-72	-111	8107264	3465642632
8124	09:18:07.069	00:00:08.123	487	-1024	-768	-1	-1	-1	-1	4	-1024	-768	-1	-1	-1	-1	4		0	0						Untertest4.avi	0	880	547	72	111				0	Content		-72	-111	8123879	3465659247
8141	09:18:07.086	00:00:08.140	488	-1024	-768	-1	-1	-1	-1	4	-1024	-768	-1	-1	-1	-1	4		0	0						Untertest4.avi	0	880	547	72	111				0	Content		-72	-111	8140503	3465675871
8157	09:18:07.102	00:00:08.157	489	-1024	-768	-1	-1	-1	-1	4	-1024	-768	-1	-1	-1	-1	4		0	0						Untertest4.avi	0	880	547	72	111				0	Content		-72	-111	8157128	3465692496
8174	09:18:07.119	00:00:08.173	490	-1024	-768	-1	-1	-1	-1	4	-1024	-768	-1	-1	-1	-1	4		0	0						Untertest4.avi	0	880	547	72	111				0	Content		-72	-111	8173871	3465709239
8191	09:18:07.136	00:00:08.190	491	-1024	-768	-1	-1	-1	-1	4	-1024	-768	-1	-1	-1	-1	4		0	0						Untertest4.avi	0	880	547	72	111				0	Content		-72	-111	8190938	3465726306
8208	09:18:07.153	00:00:08.208	492	-1024	-768	-1	-1	-1	-1	4	-1024	-768	-1	-1	-1	-1	4		0	0						Untertest4.avi	0	880	547	72	111				0	Content		-72	-111	8208311	3465743679
8226	09:18:07.171	00:00:08.225	493	-1024	-768	-1	-1	-1	-1	4	-1024	-768	-1	-1	-1	-1	4		0	0						Untertest4.avi	0	880	547	72	111				0	Content		-72	-111	8225682	3465761050
8240	09:18:07.185	00:00:08.240	494	-1024	-768	-1	-1	-1	-1	4	-1024	-768	-1	-1	-1	-1	4		0	0						Untertest4.avi	0	880	547	72	111				0	Content		-72	-111	8240485	3465775853
8257	09:18:07.202	00:00:08.257	495	-1024	-768	-1	-1	-1	-1	4	-1024	-768	-1	-1	-1	-1	4		0	0						Untertest4.avi	0	880	547	72	111				0	Content		-72	-111	8257107	3465792475
8274	09:18:07.219	00:00:08.273	496	-1024	-768	-1	-1	-1	-1	4	-1024	-768	-1	-1	-1	-1	4		0	0						Untertest4.avi	0	880	547	72	111				0	Content		-72	-111	8273855	3465809223
8290	09:18:07.235	00:00:08.290	497	-1024	-768	-1	-1	-1	-1	4	-1024	-768	-1	-1	-1	-1	4		0	0						Untertest4.avi	0	880	547	72	111				0	Content		-72	-111	8290479	3465825847
8307	09:18:07.252	00:00:08.307	498	-1024	-768	-1	-1	-1	-1	4	-1024	-768	-1	-1	-1	-1	4		0	0						Untertest4.avi	0	880	547	72	111				0	Content		-72	-111	8307108	3465842476
8324	09:18:07.269	00:00:08.323	499	-1024	-768	-1	-1	-1	-1	4	-1024	-768	-1	-1	-1	-1	4		0	0						Untertest4.avi	0	880	547	72	111				0	Content		-72	-111	8323724	3465859092
8341	09:18:07.286	00:00:08.340	500	-1024	-768	-1	-1	-1	-1	4	-1024	-768	-1	-1	-1	-1	4		0	0						Untertest4.avi	0	880	547	72	111				0	Content		-72	-111	8340918	3465876286
8358	09:18:07.303	00:00:08.358	501	-1024	-768	-1	-1	-1	-1	4	-1024	-768	-1	-1	-1	-1	4		0	0						Untertest4.avi	0	880	547	72	111				0	Content		-72	-111	8358164	3465893532
8376	09:18:07.321	00:00:08.375	502	-1024	-768	-1	-1	-1	-1	4	-1024	-768	-1	-1	-1	-1	4		0	0						Untertest4.avi	0	880	547	72	111				0	Content		-72	-111	8375536	3465910904
8390	09:18:07.335	00:00:08.390	503	-1024	-768	-1	-1	-1	-1	4	-1024	-768	-1	-1	-1	-1	4		0	0						Untertest4.avi	0	880	547	72	111				0	Content		-72	-111	8390337	3465925705
8407	09:18:07.352	00:00:08.406	504	-1024	-768	-1	-1	-1	-1	4	-1024	-768	-1	-1	-1	-1	4		0	0						Untertest4.avi	0	880	547	72	111				0	Content		-72	-111	8406960	3465942328
8424	09:18:07.369	00:00:08.423	505	-1024	-768	-1	-1	-1	-1	4	-1024	-768	-1	-1	-1	-1	4		0	0						Untertest4.avi	0	880	547	72	111				0	Content		-72	-111	8423710	3465959078
8440	09:18:07.385	00:00:08.440	506	-1024	-768	-1	-1	-1	-1	4	-1024	-768	-1	-1	-1	-1	4		0	0						Untertest4.avi	0	880	547	72	111				0	Content		-72	-111	8440331	3465975699
8457	09:18:07.402	00:00:08.456	507	-1024	-768	-1	-1	-1	-1	4	-1024	-768	-1	-1	-1	-1	4		0	0						Untertest4.avi	0	880	547	72	111				0	Content		-72	-111	8456957	3465992325
8474	09:18:07.419	00:00:08.473	508	-1024	-768	-1	-1	-1	-1	4	-1024	-768	-1	-1	-1	-1	4		0	0						Untertest4.avi	0	880	547	72	111				0	Content		-72	-111	8473581	3466008949
8491	09:18:07.436	00:00:08.490	509	-1024	-768	-1	-1	-1	-1	4	-1024	-768	-1	-1	-1	-1	4		0	0						Untertest4.avi	0	880	547	72	111				0	Content		-72	-111	8490774	3466026142
8508	09:18:07.453	00:00:08.508	510	-1024	-768	-1	-1	-1	-1	4	-1024	-768	-1	-1	-1	-1	4		0	0						Untertest4.avi	0	880	547	72	111				0	Content		-72	-111	8508158	3466043526
8525	09:18:07.470	00:00:08.525	511	-1024	-768	-1	-1	-1	-1	4	-1024	-768	-1	-1	-1	-1	4		0	0						Untertest4.avi	0	880	547	72	111				0	Content		-72	-111	8525392	3466060760
8540	09:18:07.485	00:00:08.540	512	-1024	-768	-1	-1	-1	-1	4	-1024	-768	-1	-1	-1	-1	4		0	0						Untertest4.avi	0	880	547	72	111				0	Content		-72	-111	8540195	3466075563
8557	09:18:07.502	00:00:08.556	513	-1024	-768	-1	-1	-1	-1	4	-1024	-768	-1	-1	-1	-1	4		0	0						Untertest4.avi	0	880	547	72	111				0	Content		-72	-111	8556943	3466092311
8574	09:18:07.519	00:00:08.573	514	-1024	-768	-1	-1	-1	-1	4	-1024	-768	-1	-1	-1	-1	4		0	0						Untertest4.avi	0	880	547	72	111				0	Content		-72	-111	8573565	3466108933
8590	09:18:07.535	00:00:08.590	515	-1024	-768	-1	-1	-1	-1	4	-1024	-768	-1	-1	-1	-1	4		0	0						Untertest4.avi	0	880	547	72	111				0	Content		-72	-111	8590312	3466125680
8607	09:18:07.552	00:00:08.606	516	-1024	-768	-1	-1	-1	-1	4	-1024	-768	-1	-1	-1	-1	4		0	0						Untertest4.avi	0	880	547	72	111				0	Content		-72	-111	8606809	3466142177
8623	09:18:07.568	00:00:08.623	517	-1024	-768	-1	-1	-1	-1	4	-1024	-768	-1	-1	-1	-1	4		0	0						Untertest4.avi	0	880	547	72	111				0	Content		-72	-111	8623435	3466158803
8641	09:18:07.586	00:00:08.640	518	-1024	-768	-1	-1	-1	-1	4	-1024	-768	-1	-1	-1	-1	4		0	0						Untertest4.avi	0	880	547	72	111				0	Content		-72	-111	8640631	3466175999
8658	09:18:07.603	00:00:08.658	519	-1024	-768	-1	-1	-1	-1	4	-1024	-768	-1	-1	-1	-1	4		0	0						Untertest4.avi	0	880	547	72	111				0	Content		-72	-111	8658004	3466193372
8675	09:18:07.620	00:00:08.675	520	-1024	-768	-1	-1	-1	-1	4	-1024	-768	-1	-1	-1	-1	4		0	0						Untertest4.avi	0	880	547	72	111				0	Content		-72	-111	8675251	3466210619
8690	09:18:07.635	00:00:08.690	521	-1024	-768	-1	-1	-1	-1	4	-1024	-768	-1	-1	-1	-1	4		0	0						Untertest4.avi	0	880	547	72	111				0	Content		-72	-111	8690176	3466225544
8707	09:18:07.652	00:00:08.706	522	-1024	-768	-1	-1	-1	-1	4	-1024	-768	-1	-1	-1	-1	4		0	0						Untertest4.avi	0	880	547	72	111				0	Content		-72	-111	8706799	3466242167
8724	09:18:07.669	00:00:08.723	523	-1024	-768	-1	-1	-1	-1	4	-1024	-768	-1	-1	-1	-1	4		0	0						Untertest4.avi	0	880	547	72	111				0	Content		-72	-111	8723548	3466258916
8740	09:18:07.685	00:00:08.740	524	-1024	-768	-1	-1	-1	-1	4	-1024	-768	-1	-1	-1	-1	4		0	0						Untertest4.avi	0	880	547	72	111				0	Content		-72	-111	8740170	3466275538
8757	09:18:07.702	00:00:08.756	525	-1024	-768	-1	-1	-1	-1	4	-1024	-768	-1	-1	-1	-1	4		0	0						Untertest4.avi	0	880	547	72	111				0	Content		-72	-111	8756797	3466292165
8773	09:18:07.718	00:00:08.773	526	-1024	-768	-1	-1	-1	-1	4	-1024	-768	-1	-1	-1	-1	4		0	0						Untertest4.avi	0	880	547	72	111				0	Content		-72	-111	8773420	3466308788
8790	09:18:07.735	00:00:08.790	527	-1024	-768	-1	-1	-1	-1	4	-1024	-768	-1	-1	-1	-1	4		0	0						Untertest4.avi	0	880	547	72	111				0	Content		-72	-111	8790489	3466325857
8808	09:18:07.753	00:00:08.807	528	-1024	-768	-1	-1	-1	-1	4	-1024	-768	-1	-1	-1	-1	4		0	0						Untertest4.avi	0	880	547	72	111				0	Content		-72	-111	8807862	3466343230
8825	09:18:07.770	00:00:08.825	529	-1024	-768	-1	-1	-1	-1	4	-1024	-768	-1	-1	-1	-1	4		0	0						Untertest4.avi	0	880	547	72	111				0	Content		-72	-111	8825125	3466360493
8840	09:18:07.785	00:00:08.840	530	-1024	-768	-1	-1	-1	-1	4	-1024	-768	-1	-1	-1	-1	4		0	0						Untertest4.avi	0	880	547	72	111				0	Content		-72	-111	8840042	3466375410
8857	09:18:07.802	00:00:08.856	531	-1024	-768	-1	-1	-1	-1	4	-1024	-768	-1	-1	-1	-1	4		0	0						Untertest4.avi	0	880	547	72	111				0	Content		-72	-111	8856666	3466392034
8873	09:18:07.818	00:00:08.873	532	-1024	-768	-1	-1	-1	-1	4	-1024	-768	-1	-1	-1	-1	4		0	0						Untertest4.avi	0	880	547	72	111				0	Content		-72	-111	8873412	3466408780
8890	09:18:07.835	00:00:08.890	533	-1024	-768	-1	-1	-1	-1	4	-1024	-768	-1	-1	-1	-1	4		0	0						Untertest4.avi	0	880	547	72	111				0	Content		-72	-111	8890036	3466425404
8907	09:18:07.852	00:00:08.906	534	-1024	-768	-1	-1	-1	-1	4	-1024	-768	-1	-1	-1	-1	4		0	0						Untertest4.avi	0	880	547	72	111				0	Content		-72	-111	8906658	3466442026
8923	09:18:07.868	00:00:08.923	535	-1024	-768	-1	-1	-1	-1	4	-1024	-768	-1	-1	-1	-1	4		0	0						Untertest4.avi	0	880	547	72	111				0	Content		-72	-111	8923282	3466458650
8940	09:18:07.885	00:00:08.940	536	-1024	-768	-1	-1	-1	-1	4	-1024	-768	-1	-1	-1	-1	4		0	0						Untertest4.avi	0	880	547	72	111				0	Content		-72	-111	8940477	3466475845
8958	09:18:07.903	00:00:08.957	537	-1024	-768	-1	-1	-1	-1	4	-1024	-768	-1	-1	-1	-1	4		0	0						Untertest4.avi	0	880	547	72	111				0	Content		-72	-111	8957846	3466493214
8975	09:18:07.920	00:00:08.975	538	-1024	-768	-1	-1	-1	-1	4	-1024	-768	-1	-1	-1	-1	4		0	0						Untertest4.avi	0	880	547	72	111				0	Content		-72	-111	8975105	3466510473
8990	09:18:07.935	00:00:08.989	539	-1024	-768	-1	-1	-1	-1	4	-1024	-768	-1	-1	-1	-1	4		0	0						Untertest4.avi	0	880	547	72	111				0	Content		-72	-111	8989897	3466525265
9007	09:18:07.952	00:00:09.006	540	-1024	-768	-1	-1	-1	-1	4	-1024	-768	-1	-1	-1	-1	4		0	0						Untertest4.avi	0	880	547	72	111				0	Content		-72	-111	9006648	3466542016
9023	09:18:07.968	00:00:09.023	541	-1024	-768	-1	-1	-1	-1	4	-1024	-768	-1	-1	-1	-1	4		0	0						Untertest4.avi	0	880	547	72	111				0	Content		-72	-111	9023270	3466558638
9040	09:18:07.985	00:00:09.039	542	-1024	-768	-1	-1	-1	-1	4	-1024	-768	-1	-1	-1	-1	4		0	0						Untertest4.avi	0	880	547	72	111				0	Content		-72	-111	9039894	3466575262
9057	09:18:08.002	00:00:09.056	543	-1024	-768	-1	-1	-1	-1	4	-1024	-768	-1	-1	-1	-1	4		0	0						Untertest4.avi	0	880	547	72	111				0	Content		-72	-111	9056517	3466591885
9073	09:18:08.018	00:00:09.073	544	-1024	-768	-1	-1	-1	-1	4	-1024	-768	-1	-1	-1	-1	4		0	0						Untertest4.avi	0	880	547	72	111				0	Content		-72	-111	9073140	3466608508
9090	09:18:08.035	00:00:09.090	545	-1024	-768	-1	-1	-1	-1	4	-1024	-768	-1	-1	-1	-1	4		0	0						Untertest4.avi	0	880	547	72	111				0	Content		-72	-111	9090334	3466625702
9108	09:18:08.053	00:00:09.107	546	-1024	-768	-1	-1	-1	-1	4	-1024	-768	-1	-1	-1	-1	4		0	0						Untertest4.avi	0	880	547	72	111				0	Content		-72	-111	9107708	3466643076
9125	09:18:08.070	00:00:09.124	547	-1024	-768	-1	-1	-1	-1	4	-1024	-768	-1	-1	-1	-1	4		0	0						Untertest4.avi	0	880	547	72	111				0	Content		-72	-111	9124955	3466660323
9140	09:18:08.085	00:00:09.139	548	-1024	-768	-1	-1	-1	-1	4	-1024	-768	-1	-1	-1	-1	4		0	0						Untertest4.avi	0	880	547	72	111				0	Content		-72	-111	9139883	3466675251
9157	09:18:08.102	00:00:09.156	549	-1024	-768	-1	-1	-1	-1	4	-1024	-768	-1	-1	-1	-1	4		0	0						Untertest4.avi	0	880	547	72	111				0	Content		-72	-111	9156505	3466691873
9173	09:18:08.118	00:00:09.173	550	-1024	-768	-1	-1	-1	-1	4	-1024	-768	-1	-1	-1	-1	4		0	0						Untertest4.avi	0	880	547	72	111				0	Content		-72	-111	9173259	3466708627
9190	09:18:08.135	00:00:09.189	551	-1024	-768	-1	-1	-1	-1	4	-1024	-768	-1	-1	-1	-1	4		0	0						Untertest4.avi	0	880	547	72	111				0	Content		-72	-111	9189760	3466725128
9206	09:18:08.151	00:00:09.206	552	-1024	-768	-1	-1	-1	-1	4	-1024	-768	-1	-1	-1	-1	4		0	0						Untertest4.avi	0	880	547	72	111				0	Content		-72	-111	9206499	3466741867
9224	09:18:08.169	00:00:09.224	553	-1024	-768	-1	-1	-1	-1	4	-1024	-768	-1	-1	-1	-1	4		0	0						Untertest4.avi	0	880	547	72	111				0	Content		-72	-111	9224070	3466759438
9240	09:18:08.185	00:00:09.240	554	-1024	-768	-1	-1	-1	-1	4	-1024	-768	-1	-1	-1	-1	4		0	0						Untertest4.avi	0	880	547	72	111				0	Content		-72	-111	9240496	3466775864
9257	09:18:08.202	00:00:09.257	555	533,8664	1118,808	0,3256301	0,7643108	574,7538	3,811325	3	498,5381	1140,167	0,3256443	0,76431	574,7538	3,804285	1	12	499	1140						Untertest4.avi	0	880	547	72	111	356	980	117	0	Content		427	1029	9257366	3466792734
9274	09:18:08.219	00:00:09.273	556	-1024	-768	-1	-1	-1	-1	4	-1024	-768	-1	-1	-1	-1	4	12	0	0						Untertest4.avi	0	880	547	72	111	356	980	117	0	Content		-72	-111	9273991	3466809359
9291	09:18:08.236	00:00:09.290	557	-1024	-768	-1	-1	-1	-1	4	-1024	-768	-1	-1	-1	-1	4	12	0	0						Untertest4.avi	0	880	547	72	111	356	980	117	0	Content		-72	-111	9290613	3466825981
9307	09:18:08.252	00:00:09.307	558	-1024	-768	-1	-1	-1	-1	4	-1024	-768	-1	-1	-1	-1	4	12	0	0						Untertest4.avi	0	880	547	72	111	356	980	117	0	Content		-72	-111	9307114	3466842482
9324	09:18:08.269	00:00:09.324	559	-1024	-768	-1	-1	-1	-1	4	-1024	-768	-1	-1	-1	-1	4	12	0	0						Untertest4.avi	0	880	547	72	111	356	980	117	0	Content		-72	-111	9324109	3466859477
9341	09:18:08.286	00:00:09.340	560	395,2235	1023,159	0,3107303	0,780784	573,5156	3,625115	3	357,1569	1042,25	0,3107449	0,7807831	573,5156	3,618884	1	12	357	1042						Untertest4.avi	0	880	547	72	111	356	980	117	0	Content		285	931	9340613	3466875981
9357	09:18:08.302	00:00:09.357	561	199,3273	787,9515	0,3078344	0,7853866	573,5156	3,131797	3	154,6291	799,1721	0,3078524	0,7853857	573,5156	3,126375	1	12	155	799						Untertest4.avi	0	880	547	72	111	356	980	117	0	Content		83	688	9357358	3466892726
9374	09:18:08.319	00:00:09.373	562	-1024	-768	-1	-1	-1	-1	4	-1024	-768	-1	-1	-1	-1	4		0	0						Untertest4.avi	0	880	547	72	111				0	Content		-72	-111	9373982	3466909350
9391	09:18:08.336	00:00:09.390	563	-1024	-768	-1	-1	-1	-1	4	-1024	-768	-1	-1	-1	-1	4		0	0						Untertest4.avi	0	880	547	72	111				0	Content		-72	-111	9390925	3466926293
9407	09:18:08.352	00:00:09.407	564	-1024	-768	-1	-1	-1	-1	4	-1024	-768	-1	-1	-1	-1	4		0	0						Untertest4.avi	0	880	547	72	111				0	Content		-72	-111	9407228	3466942596
9424	09:18:08.369	00:00:09.424	565	-1024	-768	-1	-1	-1	-1	4	-1024	-768	-1	-1	-1	-1	4		0	0						Untertest4.avi	0	880	547	72	111				0	Content		-72	-111	9424089	3466959457
9441	09:18:08.386	00:00:09.440	566	-1024	-768	-1	-1	-1	-1	4	-1024	-768	-1	-1	-1	-1	4		0	0						Untertest4.avi	0	880	547	72	111				0	Content		-72	-111	9440592	3466975960
9457	09:18:08.402	00:00:09.457	567	-1024	-768	-1	-1	-1	-1	4	-1024	-768	-1	-1	-1	-1	4		0	0						Untertest4.avi	0	880	547	72	111				0	Content		-72	-111	9457213	3466992581
9474	09:18:08.419	00:00:09.473	568	-1024	-768	-1	-1	-1	-1	4	-1024	-768	-1	-1	-1	-1	4		0	0						Untertest4.avi	0	880	547	72	111				0	Content		-72	-111	9473960	3467009328
9491	09:18:08.436	00:00:09.490	569	-1024	-768	-1	-1	-1	-1	4	-1024	-768	-1	-1	-1	-1	4		0	0						Untertest4.avi	0	880	547	72	111				0	Content		-72	-111	9490586	3467025954
9507	09:18:08.452	00:00:09.507	570	237,3529	923,7081	0,2768129	0,8409809	573,5157	4,236456	2	191,3872	939,1624	0,2768309	0,84098	573,5157	4,228148	2		0	0						Untertest4.avi	0	880	547	72	111				0	Content		-72	-111	9507208	3467042576
9524	09:18:08.469	00:00:09.523	571	-1024	-768	-1	-1	-1	-1	4	-1024	-768	-1	-1	-1	-1	4		0	0						Untertest4.avi	0	880	547	72	111				0	Content		-72	-111	9523957	3467059325
9541	09:18:08.486	00:00:09.540	572	-1024	-768	-1	-1	-1	-1	4	-1024	-768	-1	-1	-1	-1	4		0	0						Untertest4.avi	0	880	547	72	111				0	Content		-72	-111	9540583	3467075951
9557	09:18:08.502	00:00:09.557	573	-1024	-768	-1	-1	-1	-1	4	-1024	-768	-1	-1	-1	-1	4		0	0						Untertest4.avi	0	880	547	72	111				0	Content		-72	-111	9557205	3467092573
9573	09:18:08.518	00:00:09.573	574	-1024	-768	-1	-1	-1	-1	4	-1024	-768	-1	-1	-1	-1	4		0	0						Untertest4.avi	0	880	547	72	111				0	Content		-72	-111	9573454	3467108822
9591	09:18:08.536	00:00:09.590	575	-1024	-768	-1	-1	-1	-1	4	-1024	-768	-1	-1	-1	-1	4		0	0						Untertest4.avi	0	880	547	72	111				0	Content		-72	-111	9590647	3467126015
9607	09:18:08.552	00:00:09.607	576	-1024	-768	-1	-1	-1	-1	4	-1024	-768	-1	-1	-1	-1	4		0	0						Untertest4.avi	0	880	547	72	111				0	Content		-72	-111	9607446	3467142814
9624	09:18:08.569	00:00:09.624	577	-1024	-768	-1	-1	-1	-1	4	-1024	-768	-1	-1	-1	-1	4		0	0						Untertest4.avi	0	880	547	72	111				0	Content		-72	-111	9624069	3467159437
9640	09:18:08.585	00:00:09.640	578	-1024	-768	-1	-1	-1	-1	4	-1024	-768	-1	-1	-1	-1	4		0	0						Untertest4.avi	0	880	547	72	111				0	Content		-72	-111	9640070	3467175438
9657	09:18:08.602	00:00:09.656	579	-1024	-768	-1	-1	-1	-1	4	-1024	-768	-1	-1	-1	-1	4		0	0						Untertest4.avi	0	880	547	72	111				0	Content		-72	-111	9656692	3467192060
9674	09:18:08.619	00:00:09.674	580	-1024	-768	-1	-1	-1	-1	4	-1024	-768	-1	-1	-1	-1	4		0	0						Untertest4.avi	0	880	547	72	111				0	Content		-72	-111	9674191	3467209559
9691	09:18:08.636	00:00:09.690	581	-1024	-768	-1	-1	-1	-1	4	-1024	-768	-1	-1	-1	-1	4		0	0						Untertest4.avi	0	880	547	72	111				0	Content		-72	-111	9690815	3467226183
9708	09:18:08.653	00:00:09.707	582	-1024	-768	-1	-1	-1	-1	4	-1024	-768	-1	-1	-1	-1	4		0	0						Untertest4.avi	0	880	547	72	111				0	Content		-72	-111	9707562	3467242930
9724	09:18:08.669	00:00:09.724	583	-1024	-768	-1	-1	-1	-1	4	-1024	-768	-1	-1	-1	-1	4		0	0						Untertest4.avi	0	880	547	72	111				0	Content		-72	-111	9724188	3467259556
9741	09:18:08.686	00:00:09.740	584	-1024	-768	-1	-1	-1	-1	4	-1024	-768	-1	-1	-1	-1	4		0	0						Untertest4.avi	0	880	547	72	111				0	Content		-72	-111	9740810	3467276178
9757	09:18:08.702	00:00:09.757	585	-1024	-768	-1	-1	-1	-1	4	-1024	-768	-1	-1	-1	-1	4		0	0						Untertest4.avi	0	880	547	72	111				0	Content		-72	-111	9757309	3467292677
9775	09:18:08.720	00:00:09.774	586	-1024	-768	-1	-1	-1	-1	4	-1024	-768	-1	-1	-1	-1	4		0	0						Untertest4.avi	0	880	547	72	111				0	Content		-72	-111	9774557	3467309925
9791	09:18:08.736	00:00:09.791	587	-1024	-768	-1	-1	-1	-1	4	-1024	-768	-1	-1	-1	-1	4		0	0						Untertest4.avi	0	880	547	72	111				0	Content		-72	-111	9791306	3467326674
9808	09:18:08.753	00:00:09.807	588	-1024	-768	-1	-1	-1	-1	4	-1024	-768	-1	-1	-1	-1	4		0	0						Untertest4.avi	0	880	547	72	111				0	Content		-72	-111	9807929	3467343297
9824	09:18:08.769	00:00:09.823	589	-1024	-768	-1	-1	-1	-1	4	-1024	-768	-1	-1	-1	-1	4		0	0						Untertest4.avi	0	880	547	72	111				0	Content		-72	-111	9823929	3467359297
9839	09:18:08.784	00:00:09.839	590	-1024	-768	-1	-1	-1	-1	4	-1024	-768	-1	-1	-1	-1	4		0	0						Untertest4.avi	0	880	547	72	111				0	Content		-72	-111	9839426	3467374794
9856	09:18:08.801	00:00:09.856	591	-1024	-768	-1	-1	-1	-1	4	-1024	-768	-1	-1	-1	-1	4		0	0						Untertest4.avi	0	880	547	72	111				0	Content		-72	-111	9856048	3467391416
9873	09:18:08.818	00:00:09.872	592	-1024	-768	-1	-1	-1	-1	4	-1024	-768	-1	-1	-1	-1	4		0	0						Untertest4.avi	0	880	547	72	111				0	Content		-72	-111	9872670	3467408038
9890	09:18:08.835	00:00:09.889	593	-1024	-768	-1	-1	-1	-1	4	-1024	-768	-1	-1	-1	-1	4		0	0						Untertest4.avi	0	880	547	72	111				0	Content		-72	-111	9889742	3467425110
9907	09:18:08.852	00:00:09.907	594	-1024	-768	-1	-1	-1	-1	4	-1024	-768	-1	-1	-1	-1	4		0	0						Untertest4.avi	0	880	547	72	111				0	Content		-72	-111	9907114	3467442482
9924	09:18:08.869	00:00:09.924	595	-1024	-768	-1	-1	-1	-1	4	-1024	-768	-1	-1	-1	-1	4		0	0						Untertest4.avi	0	880	547	72	111				0	Content		-72	-111	9924363	3467459731
9939	09:18:08.884	00:00:09.939	596	-1024	-768	-1	-1	-1	-1	4	-1024	-768	-1	-1	-1	-1	4		0	0						Untertest4.avi	0	880	547	72	111				0	Content		-72	-111	9939294	3467474662
9956	09:18:08.901	00:00:09.955	597	-1024	-768	-1	-1	-1	-1	4	-1024	-768	-1	-1	-1	-1	4		0	0						Untertest4.avi	0	880	547	72	111				0	Content		-72	-111	9955927	3467491295
9973	09:18:08.918	00:00:09.972	598	-1024	-768	-1	-1	-1	-1	4	-1024	-768	-1	-1	-1	-1	4		0	0						Untertest4.avi	0	880	547	72	111				0	Content		-72	-111	9972663	3467508031
9989	09:18:08.934	00:00:09.989	599	-1024	-768	-1	-1	-1	-1	4	-1024	-768	-1	-1	-1	-1	4		0	0						Untertest4.avi	0	880	547	72	111				0	Content		-72	-111	9989287	3467524655
10006	09:18:08.951	00:00:10.005	600	-1024	-768	-1	-1	-1	-1	4	-1024	-768	-1	-1	-1	-1	4		0	0						Untertest4.avi	0	880	547	72	111				0	Content		-72	-111	10005920	3467541288
10023	09:18:08.968	00:00:10.022	601	-1024	-768	-1	-1	-1	-1	4	-1024	-768	-1	-1	-1	-1	4		0	0						Untertest4.avi	0	880	547	72	111				0	Content		-72	-111	10022532	3467557900
10040	09:18:08.985	00:00:10.039	602	-1024	-768	-1	-1	-1	-1	4	-1024	-768	-1	-1	-1	-1	4		0	0						Untertest4.avi	0	880	547	72	111				0	Content		-72	-111	10039727	3467575095
10057	09:18:09.002	00:00:10.057	603	-1024	-768	-1	-1	-1	-1	4	-1024	-768	-1	-1	-1	-1	4		0	0						Untertest4.avi	0	880	547	72	111				0	Content		-72	-111	10057098	3467592466
10074	09:18:09.019	00:00:10.074	604	-1024	-768	-1	-1	-1	-1	4	-1024	-768	-1	-1	-1	-1	4		0	0						Untertest4.avi	0	880	547	72	111				0	Content		-72	-111	10074346	3467609714
10089	09:18:09.034	00:00:10.089	605	-1024	-768	-1	-1	-1	-1	4	-1024	-768	-1	-1	-1	-1	4		0	0						Untertest4.avi	0	880	547	72	111				0	Content		-72	-111	10089151	3467624519
10106	09:18:09.051	00:00:10.105	606	-1024	-768	-1	-1	-1	-1	4	-1024	-768	-1	-1	-1	-1	4		0	0						Untertest4.avi	0	880	547	72	111				0	Content		-72	-111	10105910	3467641278
10123	09:18:09.068	00:00:10.122	607	-1024	-768	-1	-1	-1	-1	4	-1024	-768	-1	-1	-1	-1	4		0	0						Untertest4.avi	0	880	547	72	111				0	Content		-72	-111	10122526	3467657894
10139	09:18:09.084	00:00:10.139	608	-1024	-768	-1	-1	-1	-1	4	-1024	-768	-1	-1	-1	-1	4		0	0						Untertest4.avi	0	880	547	72	111				0	Content		-72	-111	10139272	3467674640
10156	09:18:09.101	00:00:10.155	609	-1024	-768	-1	-1	-1	-1	4	-1024	-768	-1	-1	-1	-1	4		0	0						Untertest4.avi	0	880	547	72	111				0	Content		-72	-111	10155767	3467691135
10172	09:18:09.117	00:00:10.172	610	-1024	-768	-1	-1	-1	-1	4	-1024	-768	-1	-1	-1	-1	4		0	0						Untertest4.avi	0	880	547	72	111				0	Content		-72	-111	10172391	3467707759
10190	09:18:09.135	00:00:10.189	611	-1024	-768	-1	-1	-1	-1	4	-1024	-768	-1	-1	-1	-1	4		0	0						Untertest4.avi	0	880	547	72	111				0	Content		-72	-111	10189586	3467724954
10207	09:18:09.152	00:00:10.206	612	-1024	-768	-1	-1	-1	-1	4	-1024	-768	-1	-1	-1	-1	4		0	0						Untertest4.avi	0	880	547	72	111				0	Content		-72	-111	10206960	3467742328
10224	09:18:09.169	00:00:10.224	613	-1024	-768	-1	-1	-1	-1	4	-1024	-768	-1	-1	-1	-1	4		0	0						Untertest4.avi	0	880	547	72	111				0	Content		-72	-111	10224207	3467759575
10239	09:18:09.184	00:00:10.239	614	-1024	-768	-1	-1	-1	-1	4	-1024	-768	-1	-1	-1	-1	4		0	0						Untertest4.avi	0	880	547	72	111				0	Content		-72	-111	10239134	3467774502
10256	09:18:09.201	00:00:10.255	615	-1024	-768	-1	-1	-1	-1	4	-1024	-768	-1	-1	-1	-1	4		0	0						Untertest4.avi	0	880	547	72	111				0	Content		-72	-111	10255757	3467791125
10273	09:18:09.218	00:00:10.272	616	-1024	-768	-1	-1	-1	-1	4	-1024	-768	-1	-1	-1	-1	4		0	0						Untertest4.avi	0	880	547	72	111				0	Content		-72	-111	10272504	3467807872
10289	09:18:09.234	00:00:10.289	617	-1024	-768	-1	-1	-1	-1	4	-1024	-768	-1	-1	-1	-1	4		0	0						Untertest4.avi	0	880	547	72	111				0	Content		-72	-111	10289005	3467824373
10306	09:18:09.251	00:00:10.305	618	-1024	-768	-1	-1	-1	-1	4	-1024	-768	-1	-1	-1	-1	4		0	0						Untertest4.avi	0	880	547	72	111				0	Content		-72	-111	10305752	3467841120
10322	09:18:09.267	00:00:10.322	619	-1024	-768	-1	-1	-1	-1	4	-1024	-768	-1	-1	-1	-1	4		0	0						Untertest4.avi	0	880	547	72	111				0	Content		-72	-111	10322376	3467857744
10339	09:18:09.284	00:00:10.339	620	-1024	-768	-1	-1	-1	-1	4	-1024	-768	-1	-1	-1	-1	4		0	0						Untertest4.avi	0	880	547	72	111				0	Content		-72	-111	10339449	3467874817
10357	09:18:09.302	00:00:10.356	621	-1024	-768	-1	-1	-1	-1	4	-1024	-768	-1	-1	-1	-1	4		0	0						Untertest4.avi	0	880	547	72	111				0	Content		-72	-111	10356819	3467892187
10374	09:18:09.319	00:00:10.374	622	-1024	-768	-1	-1	-1	-1	4	-1024	-768	-1	-1	-1	-1	4		0	0						Untertest4.avi	0	880	547	72	111				0	Content		-72	-111	10374065	3467909433
10389	09:18:09.334	00:00:10.388	623	-1024	-768	-1	-1	-1	-1	4	-1024	-768	-1	-1	-1	-1	4		0	0						Untertest4.avi	0	880	547	72	111				0	Content		-72	-111	10388991	3467924359
10406	09:18:09.351	00:00:10.405	624	-1024	-768	-1	-1	-1	-1	4	-1024	-768	-1	-1	-1	-1	4		0	0						Untertest4.avi	0	880	547	72	111				0	Content		-72	-111	10405615	3467940983
10422	09:18:09.367	00:00:10.422	625	-1024	-768	-1	-1	-1	-1	4	-1024	-768	-1	-1	-1	-1	4		0	0						Untertest4.avi	0	880	547	72	111				0	Content		-72	-111	10422365	3467957733
10439	09:18:09.384	00:00:10.438	626	-1024	-768	-1	-1	-1	-1	4	-1024	-768	-1	-1	-1	-1	4		0	0						Untertest4.avi	0	880	547	72	111				0	Content		-72	-111	10438983	3467974351
10456	09:18:09.401	00:00:10.455	627	-1024	-768	-1	-1	-1	-1	4	-1024	-768	-1	-1	-1	-1	4		0	0						Untertest4.avi	0	880	547	72	111				0	Content		-72	-111	10455977	3467991345
10472	09:18:09.417	00:00:10.472	628	-1024	-768	-1	-1	-1	-1	4	-1024	-768	-1	-1	-1	-1	4		0	0						Untertest4.avi	0	880	547	72	111				0	Content		-72	-111	10472486	3468007854
10489	09:18:09.434	00:00:10.489	629	-1024	-768	-1	-1	-1	-1	4	-1024	-768	-1	-1	-1	-1	4		0	0						Untertest4.avi	0	880	547	72	111				0	Content		-72	-111	10489233	3468024601
10506	09:18:09.451	00:00:10.505	630	-1024	-768	-1	-1	-1	-1	4	-1024	-768	-1	-1	-1	-1	4		0	0						Untertest4.avi	0	880	547	72	111				0	Content		-72	-111	10505872	3468041240
10523	09:18:09.468	00:00:10.522	631	-1024	-768	-1	-1	-1	-1	4	-1024	-768	-1	-1	-1	-1	4		0	0						Untertest4.avi	0	880	547	72	111				0	Content		-72	-111	10522603	3468057971
10539	09:18:09.484	00:00:10.539	632	-1024	-768	-1	-1	-1	-1	4	-1024	-768	-1	-1	-1	-1	4		0	0						Untertest4.avi	0	880	547	72	111				0	Content		-72	-111	10539230	3468074598
10556	09:18:09.501	00:00:10.555	633	-1024	-768	-1	-1	-1	-1	4	-1024	-768	-1	-1	-1	-1	4		0	0						Untertest4.avi	0	880	547	72	111				0	Content		-72	-111	10555864	3468091232
10572	09:18:09.517	00:00:10.572	634	-1024	-768	-1	-1	-1	-1	4	-1024	-768	-1	-1	-1	-1	4		0	0						Untertest4.avi	0	880	547	72	111				0	Content		-72	-111	10572478	3468107846
10589	09:18:09.534	00:00:10.589	635	-1024	-768	-1	-1	-1	-1	4	-1024	-768	-1	-1	-1	-1	4		0	0						Untertest4.avi	0	880	547	72	111				0	Content		-72	-111	10589227	3468124595
10606	09:18:09.551	00:00:10.605	636	-1024	-768	-1	-1	-1	-1	4	-1024	-768	-1	-1	-1	-1	4		0	0						Untertest4.avi	0	880	547	72	111				0	Content		-72	-111	10605863	3468141231
10622	09:18:09.567	00:00:10.622	637	-1024	-768	-1	-1	-1	-1	4	-1024	-768	-1	-1	-1	-1	4		0	0						Untertest4.avi	0	880	547	72	111				0	Content		-72	-111	10622102	3468157470
10639	09:18:09.584	00:00:10.639	638	-1024	-768	-1	-1	-1	-1	4	-1024	-768	-1	-1	-1	-1	4		0	0						Untertest4.avi	0	880	547	72	111				0	Content		-72	-111	10639352	3468174720
10656	09:18:09.601	00:00:10.656	639	-1024	-768	-1	-1	-1	-1	4	-1024	-768	-1	-1	-1	-1	4		0	0						Untertest4.avi	0	880	547	72	111				0	Content		-72	-111	10656101	3468191469
10673	09:18:09.618	00:00:10.672	640	-1024	-768	-1	-1	-1	-1	4	-1024	-768	-1	-1	-1	-1	4		0	0						Untertest4.avi	0	880	547	72	111				0	Content		-72	-111	10672725	3468208093
10689	09:18:09.634	00:00:10.688	641	-1024	-768	-1	-1	-1	-1	4	-1024	-768	-1	-1	-1	-1	4		0	0						Untertest4.avi	0	880	547	72	111				0	Content		-72	-111	10688722	3468224090
10705	09:18:09.650	00:00:10.705	642	-1024	-768	-1	-1	-1	-1	4	-1024	-768	-1	-1	-1	-1	4		0	0						Untertest4.avi	0	880	547	72	111				0	Content		-72	-111	10705343	3468240711
10722	09:18:09.667	00:00:10.722	643	-1024	-768	-1	-1	-1	-1	4	-1024	-768	-1	-1	-1	-1	4		0	0						Untertest4.avi	0	880	547	72	111				0	Content		-72	-111	10722089	3468257457
10739	09:18:09.684	00:00:10.738	644	-1024	-768	-1	-1	-1	-1	4	-1024	-768	-1	-1	-1	-1	4		0	0						Untertest4.avi	0	880	547	72	111				0	Content		-72	-111	10738715	3468274083
10755	09:18:09.700	00:00:10.755	645	-1024	-768	-1	-1	-1	-1	4	-1024	-768	-1	-1	-1	-1	4		0	0						Untertest4.avi	0	880	547	72	111				0	Content		-72	-111	10755462	3468290830
10772	09:18:09.717	00:00:10.771	646	-1024	-768	-1	-1	-1	-1	4	-1024	-768	-1	-1	-1	-1	4		0	0						Untertest4.avi	0	880	547	72	111				0	Content		-72	-111	10771958	3468307326
10789	09:18:09.734	00:00:10.789	647	-1024	-768	-1	-1	-1	-1	4	-1024	-768	-1	-1	-1	-1	4		0	0						Untertest4.avi	0	880	547	72	111				0	Content		-72	-111	10789155	3468324523
10807	09:18:09.752	00:00:10.806	648	-1024	-768	-1	-1	-1	-1	4	-1024	-768	-1	-1	-1	-1	4		0	0						Untertest4.avi	0	880	547	72	111				0	Content		-72	-111	10806528	3468341896
10824	09:18:09.769	00:00:10.823	649	-1024	-768	-1	-1	-1	-1	4	-1024	-768	-1	-1	-1	-1	4		0	0						Untertest4.avi	0	880	547	72	111				0	Content		-72	-111	10823901	3468359269
10839	09:18:09.784	00:00:10.838	650	-1024	-768	-1	-1	-1	-1	4	-1024	-768	-1	-1	-1	-1	4		0	0						Untertest4.avi	0	880	547	72	111				0	Content		-72	-111	10838703	3468374071
10855	09:18:09.800	00:00:10.855	651	-1024	-768	-1	-1	-1	-1	4	-1024	-768	-1	-1	-1	-1	4		0	0						Untertest4.avi	0	880	547	72	111				0	Content		-72	-111	10855326	3468390694
10872	09:18:09.817	00:00:10.872	652	-1024	-768	-1	-1	-1	-1	4	-1024	-768	-1	-1	-1	-1	4		0	0						Untertest4.avi	0	880	547	72	111				0	Content		-72	-111	10872073	3468407441
10889	09:18:09.834	00:00:10.888	653	-1024	-768	-1	-1	-1	-1	4	-1024	-768	-1	-1	-1	-1	4		0	0						Untertest4.avi	0	880	547	72	111				0	Content		-72	-111	10888696	3468424064
10905	09:18:09.850	00:00:10.905	654	-1024	-768	-1	-1	-1	-1	4	-1024	-768	-1	-1	-1	-1	4		0	0						Untertest4.avi	0	880	547	72	111				0	Content		-72	-111	10905315	3468440683
10922	09:18:09.867	00:00:10.921	655	-1024	-768	-1	-1	-1	-1	4	-1024	-768	-1	-1	-1	-1	4		0	0						Untertest4.avi	0	880	547	72	111				0	Content		-72	-111	10921939	3468457307
10939	09:18:09.884	00:00:10.939	656	-1024	-768	-1	-1	-1	-1	4	-1024	-768	-1	-1	-1	-1	4		0	0						Untertest4.avi	0	880	547	72	111				0	Content		-72	-111	10939009	3468474377
10956	09:18:09.901	00:00:10.956	657	-1024	-768	-1	-1	-1	-1	4	-1024	-768	-1	-1	-1	-1	4		0	0						Untertest4.avi	0	880	547	72	111				0	Content		-72	-111	10956382	3468491750
10974	09:18:09.919	00:00:10.973	658	-1024	-768	-1	-1	-1	-1	4	-1024	-768	-1	-1	-1	-1	4		0	0						Untertest4.avi	0	880	547	72	111				0	Content		-72	-111	10973631	3468508999
10989	09:18:09.934	00:00:10.988	659	-1024	-768	-1	-1	-1	-1	4	-1024	-768	-1	-1	-1	-1	4		0	0						Untertest4.avi	0	880	547	72	111				0	Content		-72	-111	10988559	3468523927
11005	09:18:09.950	00:00:11.005	660	-1024	-768	-1	-1	-1	-1	4	-1024	-768	-1	-1	-1	-1	4		0	0						Untertest4.avi	0	880	547	72	111				0	Content		-72	-111	11005181	3468540549
11022	09:18:09.967	00:00:11.021	661	-1024	-768	-1	-1	-1	-1	4	-1024	-768	-1	-1	-1	-1	4		0	0						Untertest4.avi	0	880	547	72	111				0	Content		-72	-111	11021931	3468557299
11039	09:18:09.984	00:00:11.038	662	-1024	-768	-1	-1	-1	-1	4	-1024	-768	-1	-1	-1	-1	4		0	0						Untertest4.avi	0	880	547	72	111				0	Content		-72	-111	11038556	3468573924
11055	09:18:10.000	00:00:11.055	663	-1024	-768	-1	-1	-1	-1	4	-1024	-768	-1	-1	-1	-1	4		0	0						Untertest4.avi	0	880	547	72	111				0	Content		-72	-111	11055176	3468590544
11072	09:18:10.017	00:00:11.071	664	-1024	-768	-1	-1	-1	-1	4	-1024	-768	-1	-1	-1	-1	4		0	0						Untertest4.avi	0	880	547	72	111				0	Content		-72	-111	11071800	3468607168
11089	09:18:10.034	00:00:11.088	665	-1024	-768	-1	-1	-1	-1	4	-1024	-768	-1	-1	-1	-1	4		0	0						Untertest4.avi	0	880	547	72	111				0	Content		-72	-111	11088993	3468624361
11106	09:18:10.051	00:00:11.106	666	-1024	-768	-1	-1	-1	-1	4	-1024	-768	-1	-1	-1	-1	4		0	0						Untertest4.avi	0	880	547	72	111				0	Content		-72	-111	11106364	3468641732
11124	09:18:10.069	00:00:11.123	667	-1024	-768	-1	-1	-1	-1	4	-1024	-768	-1	-1	-1	-1	4		0	0						Untertest4.avi	0	880	547	72	111				0	Content		-72	-111	11123611	3468658979
11138	09:18:10.083	00:00:11.138	668	-1024	-768	-1	-1	-1	-1	4	-1024	-768	-1	-1	-1	-1	4		0	0						Untertest4.avi	0	880	547	72	111				0	Content		-72	-111	11138413	3468673781
11155	09:18:10.100	00:00:11.155	669	-1024	-768	-1	-1	-1	-1	4	-1024	-768	-1	-1	-1	-1	4		0	0						Untertest4.avi	0	880	547	72	111				0	Content		-72	-111	11155162	3468690530
11172	09:18:10.117	00:00:11.171	670	-1024	-768	-1	-1	-1	-1	4	-1024	-768	-1	-1	-1	-1	4		0	0						Untertest4.avi	0	880	547	72	111				0	Content		-72	-111	11171786	3468707154
11188	09:18:10.133	00:00:11.188	671	-1024	-768	-1	-1	-1	-1	4	-1024	-768	-1	-1	-1	-1	4		0	0						Untertest4.avi	0	880	547	72	111				0	Content		-72	-111	11188408	3468723776
11205	09:18:10.150	00:00:11.205	672	-1024	-768	-1	-1	-1	-1	4	-1024	-768	-1	-1	-1	-1	4		0	0						Untertest4.avi	0	880	547	72	111				0	Content		-72	-111	11205030	3468740398
11222	09:18:10.167	00:00:11.221	673	-1024	-768	-1	-1	-1	-1	4	-1024	-768	-1	-1	-1	-1	4		0	0						Untertest4.avi	0	880	547	72	111				0	Content		-72	-111	11221657	3468757025
11239	09:18:10.184	00:00:11.238	674	-1024	-768	-1	-1	-1	-1	4	-1024	-768	-1	-1	-1	-1	4		0	0						Untertest4.avi	0	880	547	72	111				0	Content		-72	-111	11238849	3468774217
11256	09:18:10.201	00:00:11.256	675	-1024	-768	-1	-1	-1	-1	4	-1024	-768	-1	-1	-1	-1	4		0	0						Untertest4.avi	0	880	547	72	111				0	Content		-72	-111	11256221	3468791589
11273	09:18:10.218	00:00:11.273	676	-1024	-768	-1	-1	-1	-1	4	-1024	-768	-1	-1	-1	-1	4		0	0						Untertest4.avi	0	880	547	72	111				0	Content		-72	-111	11273466	3468808834
11288	09:18:10.233	00:00:11.288	677	-1024	-768	-1	-1	-1	-1	4	-1024	-768	-1	-1	-1	-1	4		0	0						Untertest4.avi	0	880	547	72	111				0	Content		-72	-111	11288397	3468823765
11305	09:18:10.250	00:00:11.305	678	-1024	-768	-1	-1	-1	-1	4	-1024	-768	-1	-1	-1	-1	4		0	0						Untertest4.avi	0	880	547	72	111				0	Content		-72	-111	11305018	3468840386
11322	09:18:10.267	00:00:11.321	679	-1024	-768	-1	-1	-1	-1	4	-1024	-768	-1	-1	-1	-1	4		0	0						Untertest4.avi	0	880	547	72	111				0	Content		-72	-111	11321765	3468857133
11338	09:18:10.283	00:00:11.338	680	-1024	-768	-1	-1	-1	-1	4	-1024	-768	-1	-1	-1	-1	4		0	0						Untertest4.avi	0	880	547	72	111				0	Content		-72	-111	11338386	3468873754
11355	09:18:10.300	00:00:11.355	681	-1024	-768	-1	-1	-1	-1	4	-1024	-768	-1	-1	-1	-1	4		0	0						Untertest4.avi	0	880	547	72	111				0	Content		-72	-111	11355010	3468890378
11372	09:18:10.317	00:00:11.371	682	-1024	-768	-1	-1	-1	-1	4	-1024	-768	-1	-1	-1	-1	4		0	0						Untertest4.avi	0	880	547	72	111				0	Content		-72	-111	11371632	3468907000
11389	09:18:10.334	00:00:11.388	683	-1024	-768	-1	-1	-1	-1	4	-1024	-768	-1	-1	-1	-1	4		0	0						Untertest4.avi	0	880	547	72	111				0	Content		-72	-111	11388715	3468924083
11406	09:18:10.351	00:00:11.406	684	-1024	-768	-1	-1	-1	-1	4	-1024	-768	-1	-1	-1	-1	4		0	0						Untertest4.avi	0	880	547	72	111				0	Content		-72	-111	11406074	3468941442
11423	09:18:10.368	00:00:11.423	685	-1024	-768	-1	-1	-1	-1	4	-1024	-768	-1	-1	-1	-1	4		0	0						Untertest4.avi	0	880	547	72	111				0	Content		-72	-111	11423321	3468958689
11438	09:18:10.383	00:00:11.438	686	-1024	-768	-1	-1	-1	-1	4	-1024	-768	-1	-1	-1	-1	4		0	0						Untertest4.avi	0	880	547	72	111				0	Content		-72	-111	11438244	3468973612
11455	09:18:10.400	00:00:11.454	687	-1024	-768	-1	-1	-1	-1	4	-1024	-768	-1	-1	-1	-1	4		0	0						Untertest4.avi	0	880	547	72	111				0	Content		-72	-111	11454868	3468990236
11472	09:18:10.417	00:00:11.471	688	-1024	-768	-1	-1	-1	-1	4	-1024	-768	-1	-1	-1	-1	4		0	0						Untertest4.avi	0	880	547	72	111				0	Content		-72	-111	11471616	3469006984
11488	09:18:10.433	00:00:11.488	689	-1024	-768	-1	-1	-1	-1	4	-1024	-768	-1	-1	-1	-1	4		0	0						Untertest4.avi	0	880	547	72	111				0	Content		-72	-111	11488240	3469023608
11505	09:18:10.450	00:00:11.504	690	-1024	-768	-1	-1	-1	-1	4	-1024	-768	-1	-1	-1	-1	4		0	0						Untertest4.avi	0	880	547	72	111				0	Content		-72	-111	11504864	3469040232
11521	09:18:10.466	00:00:11.521	691	-1024	-768	-1	-1	-1	-1	4	-1024	-768	-1	-1	-1	-1	4		0	0						Untertest4.avi	0	880	547	72	111				0	Content		-72	-111	11521487	3469056855
11539	09:18:10.484	00:00:11.538	692	-1024	-768	-1	-1	-1	-1	4	-1024	-768	-1	-1	-1	-1	4		0	0						Untertest4.avi	0	880	547	72	111				0	Content		-72	-111	11538690	3469074058
11556	09:18:10.501	00:00:11.556	693	-1024	-768	-1	-1	-1	-1	4	-1024	-768	-1	-1	-1	-1	4		0	0						Untertest4.avi	0	880	547	72	111				0	Content		-72	-111	11556053	3469091421
11573	09:18:10.518	00:00:11.573	694	-1024	-768	-1	-1	-1	-1	4	-1024	-768	-1	-1	-1	-1	4		0	0						Untertest4.avi	0	880	547	72	111				0	Content		-72	-111	11573300	3469108668
11588	09:18:10.533	00:00:11.588	695	-1024	-768	-1	-1	-1	-1	4	-1024	-768	-1	-1	-1	-1	4		0	0						Untertest4.avi	0	880	547	72	111				0	Content		-72	-111	11588103	3469123471
11605	09:18:10.550	00:00:11.604	696	-1024	-768	-1	-1	-1	-1	4	-1024	-768	-1	-1	-1	-1	4		0	0						Untertest4.avi	0	880	547	72	111				0	Content		-72	-111	11604851	3469140219
11621	09:18:10.566	00:00:11.621	697	-1024	-768	-1	-1	-1	-1	4	-1024	-768	-1	-1	-1	-1	4		0	0						Untertest4.avi	0	880	547	72	111				0	Content		-72	-111	11621473	3469156841
11638	09:18:10.583	00:00:11.638	698	-1024	-768	-1	-1	-1	-1	4	-1024	-768	-1	-1	-1	-1	4		0	0						Untertest4.avi	0	880	547	72	111				0	Content		-72	-111	11638098	3469173466
11655	09:18:10.600	00:00:11.654	699	-1024	-768	-1	-1	-1	-1	4	-1024	-768	-1	-1	-1	-1	4		0	0						Untertest4.avi	0	880	547	72	111				0	Content		-72	-111	11654721	3469190089
11671	09:18:10.616	00:00:11.671	700	-1024	-768	-1	-1	-1	-1	4	-1024	-768	-1	-1	-1	-1	4		0	0						Untertest4.avi	0	880	547	72	111				0	Content		-72	-111	11671344	3469206712
11689	09:18:10.634	00:00:11.688	701	-1024	-768	-1	-1	-1	-1	4	-1024	-768	-1	-1	-1	-1	4		0	0						Untertest4.avi	0	880	547	72	111				0	Content		-72	-111	11688539	3469223907
11706	09:18:10.651	00:00:11.705	702	-1024	-768	-1	-1	-1	-1	4	-1024	-768	-1	-1	-1	-1	4		0	0						Untertest4.avi	0	880	547	72	111				0	Content		-72	-111	11705910	3469241278
11723	09:18:10.668	00:00:11.723	703	-1024	-768	-1	-1	-1	-1	4	-1024	-768	-1	-1	-1	-1	4		0	0						Untertest4.avi	0	880	547	72	111				0	Content		-72	-111	11723155	3469258523
11738	09:18:10.683	00:00:11.738	704	-1024	-768	-1	-1	-1	-1	4	-1024	-768	-1	-1	-1	-1	4		0	0						Untertest4.avi	0	880	547	72	111				0	Content		-72	-111	11738083	3469273451
11755	09:18:10.700	00:00:11.754	705	-1024	-768	-1	-1	-1	-1	4	-1024	-768	-1	-1	-1	-1	4		0	0						Untertest4.avi	0	880	547	72	111				0	Content		-72	-111	11754705	3469290073
11771	09:18:10.716	00:00:11.771	706	-1024	-768	-1	-1	-1	-1	4	-1024	-768	-1	-1	-1	-1	4		0	0						Untertest4.avi	0	880	547	72	111				0	Content		-72	-111	11771324	3469306692
11788	09:18:10.733	00:00:11.787	707	-1024	-768	-1	-1	-1	-1	4	-1024	-768	-1	-1	-1	-1	4		0	0						Untertest4.avi	0	880	547	72	111				0	Content		-72	-111	11787950	3469323318
11805	09:18:10.750	00:00:11.804	708	-1024	-768	-1	-1	-1	-1	4	-1024	-768	-1	-1	-1	-1	4		0	0						Untertest4.avi	0	880	547	72	111				0	Content		-72	-111	11804698	3469340066
11821	09:18:10.766	00:00:11.821	709	-1024	-768	-1	-1	-1	-1	4	-1024	-768	-1	-1	-1	-1	4		0	0						Untertest4.avi	0	880	547	72	111				0	Content		-72	-111	11821316	3469356684
11838	09:18:10.783	00:00:11.838	710	-1024	-768	-1	-1	-1	-1	4	-1024	-768	-1	-1	-1	-1	4		0	0						Untertest4.avi	0	880	547	72	111				0	Content		-72	-111	11838387	3469373755
11856	09:18:10.801	00:00:11.855	711	-1024	-768	-1	-1	-1	-1	4	-1024	-768	-1	-1	-1	-1	4		0	0						Untertest4.avi	0	880	547	72	111				0	Content		-72	-111	11855760	3469391128
11873	09:18:10.818	00:00:11.873	712	-1024	-768	-1	-1	-1	-1	4	-1024	-768	-1	-1	-1	-1	4		0	0						Untertest4.avi	0	880	547	72	111				0	Content		-72	-111	11873008	3469408376
11888	09:18:10.833	00:00:11.887	713	-1024	-768	-1	-1	-1	-1	4	-1024	-768	-1	-1	-1	-1	4		0	0						Untertest4.avi	0	880	547	72	111				0	Content		-72	-111	11887938	3469423306
11905	09:18:10.850	00:00:11.904	714	-1024	-768	-1	-1	-1	-1	4	-1024	-768	-1	-1	-1	-1	4		0	0						Untertest4.avi	0	880	547	72	111				0	Content		-72	-111	11904563	3469439931
11921	09:18:10.866	00:00:11.921	715	-1024	-768	-1	-1	-1	-1	4	-1024	-768	-1	-1	-1	-1	4		0	0						Untertest4.avi	0	880	547	72	111				0	Content		-72	-111	11921309	3469456677
11938	09:18:10.883	00:00:11.937	716	-1024	-768	-1	-1	-1	-1	4	-1024	-768	-1	-1	-1	-1	4		0	0						Untertest4.avi	0	880	547	72	111				0	Content		-72	-111	11937930	3469473298
11955	09:18:10.900	00:00:11.954	717	-1024	-768	-1	-1	-1	-1	4	-1024	-768	-1	-1	-1	-1	4		0	0						Untertest4.avi	0	880	547	72	111				0	Content		-72	-111	11954553	3469489921
11971	09:18:10.916	00:00:11.971	718	-1024	-768	-1	-1	-1	-1	4	-1024	-768	-1	-1	-1	-1	4		0	0						Untertest4.avi	0	880	547	72	111				0	Content		-72	-111	11971179	3469506547
11988	09:18:10.933	00:00:11.988	719	-1024	-768	-1	-1	-1	-1	4	-1024	-768	-1	-1	-1	-1	4		0	0						Untertest4.avi	0	880	547	72	111				0	Content		-72	-111	11988370	3469523738
12006	09:18:10.951	00:00:12.005	720	-1024	-768	-1	-1	-1	-1	4	-1024	-768	-1	-1	-1	-1	4		0	0						Untertest4.avi	0	880	547	72	111				0	Content		-72	-111	12005742	3469541110
12023	09:18:10.968	00:00:12.022	721	-1024	-768	-1	-1	-1	-1	4	-1024	-768	-1	-1	-1	-1	4		0	0						Untertest4.avi	0	880	547	72	111				0	Content		-72	-111	12022990	3469558358
12038	09:18:10.983	00:00:12.037	722	-1024	-768	-1	-1	-1	-1	4	-1024	-768	-1	-1	-1	-1	4		0	0						Untertest4.avi	0	880	547	72	111				0	Content		-72	-111	12037798	3469573166
12054	09:18:10.999	00:00:12.054	723	-1024	-768	-1	-1	-1	-1	4	-1024	-768	-1	-1	-1	-1	4		0	0						Untertest4.avi	0	880	547	72	111				0	Content		-72	-111	12054422	3469589790
12071	09:18:11.016	00:00:12.071	724	-1024	-768	-1	-1	-1	-1	4	-1024	-768	-1	-1	-1	-1	4		0	0						Untertest4.avi	0	880	547	72	111				0	Content		-72	-111	12071169	3469606537
12088	09:18:11.033	00:00:12.087	725	-1024	-768	-1	-1	-1	-1	4	-1024	-768	-1	-1	-1	-1	4		0	0						Untertest4.avi	0	880	547	72	111				0	Content		-72	-111	12087792	3469623160
12104	09:18:11.049	00:00:12.104	726	-1024	-768	-1	-1	-1	-1	4	-1024	-768	-1	-1	-1	-1	4		0	0						Untertest4.avi	0	880	547	72	111				0	Content		-72	-111	12104416	3469639784
12121	09:18:11.066	00:00:12.121	727	-1024	-768	-1	-1	-1	-1	4	-1024	-768	-1	-1	-1	-1	4		0	0						Untertest4.avi	0	880	547	72	111				0	Content		-72	-111	12121040	3469656408
12138	09:18:11.083	00:00:12.138	728	-1024	-768	-1	-1	-1	-1	4	-1024	-768	-1	-1	-1	-1	4		0	0						Untertest4.avi	0	880	547	72	111				0	Content		-72	-111	12138233	3469673601
12156	09:18:11.101	00:00:12.155	729	-1024	-768	-1	-1	-1	-1	4	-1024	-768	-1	-1	-1	-1	4		0	0						Untertest4.avi	0	880	547	72	111				0	Content		-72	-111	12155604	3469690972
12173	09:18:11.118	00:00:12.172	730	-1024	-768	-1	-1	-1	-1	4	-1024	-768	-1	-1	-1	-1	4		0	0						Untertest4.avi	0	880	547	72	111				0	Content		-72	-111	12172849	3469708217
12188	09:18:11.133	00:00:12.187	731	-1024	-768	-1	-1	-1	-1	4	-1024	-768	-1	-1	-1	-1	4		0	0						Untertest4.avi	0	880	547	72	111				0	Content		-72	-111	12187653	3469723021
12204	09:18:11.149	00:00:12.204	732	-1024	-768	-1	-1	-1	-1	4	-1024	-768	-1	-1	-1	-1	4		0	0						Untertest4.avi	0	880	547	72	111				0	Content		-72	-111	12204402	3469739770
12221	09:18:11.166	00:00:12.221	733	-1024	-768	-1	-1	-1	-1	4	-1024	-768	-1	-1	-1	-1	4		0	0						Untertest4.avi	0	880	547	72	111				0	Content		-72	-111	12221026	3469756394
12238	09:18:11.183	00:00:12.237	734	-1024	-768	-1	-1	-1	-1	4	-1024	-768	-1	-1	-1	-1	4		0	0						Untertest4.avi	0	880	547	72	111				0	Content		-72	-111	12237652	3469773020
12254	09:18:11.199	00:00:12.254	735	-1024	-768	-1	-1	-1	-1	4	-1024	-768	-1	-1	-1	-1	4		0	0						Untertest4.avi	0	880	547	72	111				0	Content		-72	-111	12254274	3469789642
12271	09:18:11.216	00:00:12.270	736	-1024	-768	-1	-1	-1	-1	4	-1024	-768	-1	-1	-1	-1	4		0	0						Untertest4.avi	0	880	547	72	111				0	Content		-72	-111	12270898	3469806266
12288	09:18:11.233	00:00:12.288	737	-1024	-768	-1	-1	-1	-1	4	-1024	-768	-1	-1	-1	-1	4		0	0						Untertest4.avi	0	880	547	72	111				0	Content		-72	-111	12288092	3469823460
12305	09:18:11.250	00:00:12.305	738	-1024	-768	-1	-1	-1	-1	4	-1024	-768	-1	-1	-1	-1	4		0	0						Untertest4.avi	0	880	547	72	111				0	Content		-72	-111	12305466	3469840834
12323	09:18:11.268	00:00:12.322	739	-1024	-768	-1	-1	-1	-1	4	-1024	-768	-1	-1	-1	-1	4		0	0						Untertest4.avi	0	880	547	72	111				0	Content		-72	-111	12322838	3469858206
12338	09:18:11.283	00:00:12.337	740	-1024	-768	-1	-1	-1	-1	4	-1024	-768	-1	-1	-1	-1	4		0	0						Untertest4.avi	0	880	547	72	111				0	Content		-72	-111	12337641	3469873009
12354	09:18:11.299	00:00:12.354	741	-1024	-768	-1	-1	-1	-1	4	-1024	-768	-1	-1	-1	-1	4		0	0						Untertest4.avi	0	880	547	72	111				0	Content		-72	-111	12354263	3469889631
12371	09:18:11.316	00:00:12.371	742	-1024	-768	-1	-1	-1	-1	4	-1024	-768	-1	-1	-1	-1	4		0	0						Untertest4.avi	0	880	547	72	111				0	Content		-72	-111	12371013	3469906381
12388	09:18:11.333	00:00:12.387	743	-1024	-768	-1	-1	-1	-1	4	-1024	-768	-1	-1	-1	-1	4		0	0						Untertest4.avi	0	880	547	72	111				0	Content		-72	-111	12387635	3469923003
12404	09:18:11.349	00:00:12.404	744	-1024	-768	-1	-1	-1	-1	4	-1024	-768	-1	-1	-1	-1	4		0	0						Untertest4.avi	0	880	547	72	111				0	Content		-72	-111	12404256	3469939624
12421	09:18:11.366	00:00:12.420	745	-1024	-768	-1	-1	-1	-1	4	-1024	-768	-1	-1	-1	-1	4		0	0						Untertest4.avi	0	880	547	72	111				0	Content		-72	-111	12420800	3469956168
12438	09:18:11.383	00:00:12.437	746	-1024	-768	-1	-1	-1	-1	4	-1024	-768	-1	-1	-1	-1	4		0	0						Untertest4.avi	0	880	547	72	111				0	Content		-72	-111	12437884	3469973252
12455	09:18:11.400	00:00:12.454	747	-1024	-768	-1	-1	-1	-1	4	-1024	-768	-1	-1	-1	-1	4		0	0						Untertest4.avi	0	880	547	72	111				0	Content		-72	-111	12454551	3469989919
12471	09:18:11.416	00:00:12.471	748	-1024	-768	-1	-1	-1	-1	4	-1024	-768	-1	-1	-1	-1	4		0	0						Untertest4.avi	0	880	547	72	111				0	Content		-72	-111	12471218	3470006586
12488	09:18:11.433	00:00:12.488	749	-1024	-768	-1	-1	-1	-1	4	-1024	-768	-1	-1	-1	-1	4		0	0						Untertest4.avi	0	880	547	72	111				0	Content		-72	-111	12488370	3470023738
12505	09:18:11.450	00:00:12.505	750	-1024	-768	-1	-1	-1	-1	4	-1024	-768	-1	-1	-1	-1	4		0	0						Untertest4.avi	0	880	547	72	111				0	Content		-72	-111	12505037	3470040405
12522	09:18:11.467	00:00:12.521	751	-1024	-768	-1	-1	-1	-1	4	-1024	-768	-1	-1	-1	-1	4		0	0						Untertest4.avi	0	880	547	72	111				0	Content		-72	-111	12521704	3470057072
12538	09:18:11.483	00:00:12.537	752	-1024	-768	-1	-1	-1	-1	4	-1024	-768	-1	-1	-1	-1	4		0	0						Untertest4.avi	0	880	547	72	111				0	Content		-72	-111	12537937	3470073305
12555	09:18:11.500	00:00:12.554	753	-1024	-768	-1	-1	-1	-1	4	-1024	-768	-1	-1	-1	-1	4		0	0						Untertest4.avi	0	880	547	72	111				0	Content		-72	-111	12554604	3470089972
12571	09:18:11.516	00:00:12.571	754	-1024	-768	-1	-1	-1	-1	4	-1024	-768	-1	-1	-1	-1	4		0	0						Untertest4.avi	0	880	547	72	111				0	Content		-72	-111	12571009	3470106377
12588	09:18:11.533	00:00:12.587	755	-1024	-768	-1	-1	-1	-1	4	-1024	-768	-1	-1	-1	-1	4		0	0						Untertest4.avi	0	880	547	72	111				0	Content		-72	-111	12587677	3470123045
12604	09:18:11.549	00:00:12.604	756	-1024	-768	-1	-1	-1	-1	4	-1024	-768	-1	-1	-1	-1	4		0	0						Untertest4.avi	0	880	547	72	111				0	Content		-72	-111	12604040	3470139408
12621	09:18:11.566	00:00:12.620	757	-1024	-768	-1	-1	-1	-1	4	-1024	-768	-1	-1	-1	-1	4		0	0						Untertest4.avi	0	880	547	72	111				0	Content		-72	-111	12620661	3470156029
12637	09:18:11.582	00:00:12.637	758	-1024	-768	-1	-1	-1	-1	4	-1024	-768	-1	-1	-1	-1	4		0	0						Untertest4.avi	0	880	547	72	111				0	Content		-72	-111	12637462	3470172830
12654	09:18:11.599	00:00:12.654	759	-1024	-768	-1	-1	-1	-1	4	-1024	-768	-1	-1	-1	-1	4		0	0						Untertest4.avi	0	880	547	72	111				0	Content		-72	-111	12654038	3470189406
12671	09:18:11.616	00:00:12.670	760	-1024	-768	-1	-1	-1	-1	4	-1024	-768	-1	-1	-1	-1	4		0	0						Untertest4.avi	0	880	547	72	111				0	Content		-72	-111	12670870	3470206238
12688	09:18:11.633	00:00:12.687	761	-1024	-768	-1	-1	-1	-1	4	-1024	-768	-1	-1	-1	-1	4		0	0						Untertest4.avi	0	880	547	72	111				0	Content		-72	-111	12687538	3470222906
12704	09:18:11.649	00:00:12.704	762	-1024	-768	-1	-1	-1	-1	4	-1024	-768	-1	-1	-1	-1	4		0	0						Untertest4.avi	0	880	547	72	111				0	Content		-72	-111	12704205	3470239573
12721	09:18:11.666	00:00:12.721	763	-1024	-768	-1	-1	-1	-1	4	-1024	-768	-1	-1	-1	-1	4		0	0						Untertest4.avi	0	880	547	72	111				0	Content		-72	-111	12721187	3470256555
12738	09:18:11.683	00:00:12.737	764	-1024	-768	-1	-1	-1	-1	4	-1024	-768	-1	-1	-1	-1	4		0	0						Untertest4.avi	0	880	547	72	111				0	Content		-72	-111	12737855	3470273223
12755	09:18:11.700	00:00:12.754	765	-1024	-768	-1	-1	-1	-1	4	-1024	-768	-1	-1	-1	-1	4		0	0						Untertest4.avi	0	880	547	72	111				0	Content		-72	-111	12754522	3470289890
12772	09:18:11.717	00:00:12.771	766	-1024	-768	-1	-1	-1	-1	4	-1024	-768	-1	-1	-1	-1	4		0	0						Untertest4.avi	0	880	547	72	111				0	Content		-72	-111	12771836	3470307204
12789	09:18:11.734	00:00:12.788	767	-1024	-768	-1	-1	-1	-1	4	-1024	-768	-1	-1	-1	-1	4		0	0						Untertest4.avi	0	880	547	72	111				0	Content		-72	-111	12788504	3470323872
12805	09:18:11.750	00:00:12.804	768	-1024	-768	-1	-1	-1	-1	4	-1024	-768	-1	-1	-1	-1	4		0	0						Untertest4.avi	0	880	547	72	111				0	Content		-72	-111	12804761	3470340129
12821	09:18:11.766	00:00:12.821	769	-1024	-768	-1	-1	-1	-1	4	-1024	-768	-1	-1	-1	-1	4		0	0						Untertest4.avi	0	880	547	72	111				0	Content		-72	-111	12821428	3470356796
12838	09:18:11.783	00:00:12.838	770	-1024	-768	-1	-1	-1	-1	4	-1024	-768	-1	-1	-1	-1	4		0	0						Untertest4.avi	0	880	547	72	111				0	Content		-72	-111	12838096	3470373464
12854	09:18:11.799	00:00:12.853	771	-1024	-768	-1	-1	-1	-1	4	-1024	-768	-1	-1	-1	-1	4		0	0						Untertest4.avi	0	880	547	72	111				0	Content		-72	-111	12853893	3470389261
12871	09:18:11.816	00:00:12.870	772	-1024	-768	-1	-1	-1	-1	4	-1024	-768	-1	-1	-1	-1	4		0	0						Untertest4.avi	0	880	547	72	111				0	Content		-72	-111	12870517	3470405885
12887	09:18:11.832	00:00:12.887	773	-1024	-768	-1	-1	-1	-1	4	-1024	-768	-1	-1	-1	-1	4		0	0						Untertest4.avi	0	880	547	72	111				0	Content		-72	-111	12887230	3470422598
12904	09:18:11.849	00:00:12.903	774	-1024	-768	-1	-1	-1	-1	4	-1024	-768	-1	-1	-1	-1	4		0	0						Untertest4.avi	0	880	547	72	111				0	Content		-72	-111	12903898	3470439266
12921	09:18:11.866	00:00:12.920	775	-1024	-768	-1	-1	-1	-1	4	-1024	-768	-1	-1	-1	-1	4		0	0						Untertest4.avi	0	880	547	72	111				0	Content		-72	-111	12920577	3470455945
12937	09:18:11.882	00:00:12.937	776	-1024	-768	-1	-1	-1	-1	4	-1024	-768	-1	-1	-1	-1	4		0	0						Untertest4.avi	0	880	547	72	111				0	Content		-72	-111	12937135	3470472503
12954	09:18:11.899	00:00:12.953	777	-1024	-768	-1	-1	-1	-1	4	-1024	-768	-1	-1	-1	-1	4		0	0						Untertest4.avi	0	880	547	72	111				0	Content		-72	-111	12953760	3470489128
12971	09:18:11.916	00:00:12.970	778	-1024	-768	-1	-1	-1	-1	4	-1024	-768	-1	-1	-1	-1	4		0	0						Untertest4.avi	0	880	547	72	111				0	Content		-72	-111	12970842	3470506210
12988	09:18:11.933	00:00:12.987	779	-1024	-768	-1	-1	-1	-1	4	-1024	-768	-1	-1	-1	-1	4		0	0						Untertest4.avi	0	880	547	72	111				0	Content		-72	-111	12987510	3470522878
13004	09:18:11.949	00:00:13.004	780	-1024	-768	-1	-1	-1	-1	4	-1024	-768	-1	-1	-1	-1	4		0	0						Untertest4.avi	0	880	547	72	111				0	Content		-72	-111	13004177	3470539545
13021	09:18:11.966	00:00:13.021	781	-1024	-768	-1	-1	-1	-1	4	-1024	-768	-1	-1	-1	-1	4		0	0						Untertest4.avi	0	880	547	72	111				0	Content		-72	-111	13021327	3470556695
13038	09:18:11.983	00:00:13.037	782	-1024	-768	-1	-1	-1	-1	4	-1024	-768	-1	-1	-1	-1	4		0	0						Untertest4.avi	0	880	547	72	111				0	Content		-72	-111	13037995	3470573363
13055	09:18:12.000	00:00:13.054	783	-1024	-768	-1	-1	-1	-1	4	-1024	-768	-1	-1	-1	-1	4		0	0						Untertest4.avi	0	880	547	72	111				0	Content		-72	-111	13054662	3470590030
13071	09:18:12.016	00:00:13.070	784	-1024	-768	-1	-1	-1	-1	4	-1024	-768	-1	-1	-1	-1	4		0	0						Untertest4.avi	0	880	547	72	111				0	Content		-72	-111	13070893	3470606261
13088	09:18:12.033	00:00:13.087	785	-1024	-768	-1	-1	-1	-1	4	-1024	-768	-1	-1	-1	-1	4		0	0						Untertest4.avi	0	880	547	72	111				0	Content		-72	-111	13087561	3470622929
13104	09:18:12.049	00:00:13.104	786	-1024	-768	-1	-1	-1	-1	4	-1024	-768	-1	-1	-1	-1	4		0	0						Untertest4.avi	0	880	547	72	111				0	Content		-72	-111	13104040	3470639408
13121	09:18:12.066	00:00:13.120	787	-1024	-768	-1	-1	-1	-1	4	-1024	-768	-1	-1	-1	-1	4		0	0						Untertest4.avi	0	880	547	72	111				0	Content		-72	-111	13120707	3470656075
13137	09:18:12.082	00:00:13.137	788	-1024	-768	-1	-1	-1	-1	4	-1024	-768	-1	-1	-1	-1	4		0	0						Untertest4.avi	0	880	547	72	111				0	Content		-72	-111	13137374	3470672742
13154	09:18:12.099	00:00:13.153	789	-1024	-768	-1	-1	-1	-1	4	-1024	-768	-1	-1	-1	-1	4		0	0						Untertest4.avi	0	880	547	72	111				0	Content		-72	-111	13153744	3470689112
13170	09:18:12.115	00:00:13.170	790	-1024	-768	-1	-1	-1	-1	4	-1024	-768	-1	-1	-1	-1	4		0	0						Untertest4.avi	0	880	547	72	111				0	Content		-72	-111	13170366	3470705734
13187	09:18:12.132	00:00:13.187	791	-1024	-768	-1	-1	-1	-1	4	-1024	-768	-1	-1	-1	-1	4		0	0						Untertest4.avi	0	880	547	72	111				0	Content		-72	-111	13187042	3470722410
13204	09:18:12.149	00:00:13.203	792	-1024	-768	-1	-1	-1	-1	4	-1024	-768	-1	-1	-1	-1	4		0	0						Untertest4.avi	0	880	547	72	111				0	Content		-72	-111	13203638	3470739006
13220	09:18:12.165	00:00:13.220	793	-1024	-768	-1	-1	-1	-1	4	-1024	-768	-1	-1	-1	-1	4		0	0						Untertest4.avi	0	880	547	72	111				0	Content		-72	-111	13220305	3470755673
13237	09:18:12.182	00:00:13.237	794	-1024	-768	-1	-1	-1	-1	4	-1024	-768	-1	-1	-1	-1	4		0	0						Untertest4.avi	0	880	547	72	111				0	Content		-72	-111	13237206	3470772574
13254	09:18:12.199	00:00:13.253	795	-1024	-768	-1	-1	-1	-1	4	-1024	-768	-1	-1	-1	-1	4		0	0						Untertest4.avi	0	880	547	72	111				0	Content		-72	-111	13253874	3470789242
13271	09:18:12.216	00:00:13.270	796	-1024	-768	-1	-1	-1	-1	4	-1024	-768	-1	-1	-1	-1	4		0	0						Untertest4.avi	0	880	547	72	111				0	Content		-72	-111	13270867	3470806235
13288	09:18:12.233	00:00:13.287	797	-1024	-768	-1	-1	-1	-1	4	-1024	-768	-1	-1	-1	-1	4		0	0						Untertest4.avi	0	880	547	72	111				0	Content		-72	-111	13287534	3470822902
13304	09:18:12.249	00:00:13.304	798	-1024	-768	-1	-1	-1	-1	4	-1024	-768	-1	-1	-1	-1	4		0	0						Untertest4.avi	0	880	547	72	111				0	Content		-72	-111	13304202	3470839570
13321	09:18:12.266	00:00:13.321	799	-1024	-768	-1	-1	-1	-1	4	-1024	-768	-1	-1	-1	-1	4		0	0						Untertest4.avi	0	880	547	72	111				0	Content		-72	-111	13321462	3470856830
13338	09:18:12.283	00:00:13.338	800	-1024	-768	-1	-1	-1	-1	4	-1024	-768	-1	-1	-1	-1	4		0	0						Untertest4.avi	0	880	547	72	111				0	Content		-72	-111	13338130	3470873498
13354	09:18:12.299	00:00:13.354	801	-1024	-768	-1	-1	-1	-1	4	-1024	-768	-1	-1	-1	-1	4		0	0						Untertest4.avi	0	880	547	72	111				0	Content		-72	-111	13354374	3470889742
13371	09:18:12.316	00:00:13.371	802	-1024	-768	-1	-1	-1	-1	4	-1024	-768	-1	-1	-1	-1	4		0	0						Untertest4.avi	0	880	547	72	111				0	Content		-72	-111	13371041	3470906409
13388	09:18:12.333	00:00:13.387	803	-1024	-768	-1	-1	-1	-1	4	-1024	-768	-1	-1	-1	-1	4		0	0						Untertest4.avi	0	880	547	72	111				0	Content		-72	-111	13387709	3470923077
13403	09:18:12.348	00:00:13.403	804	-1024	-768	-1	-1	-1	-1	4	-1024	-768	-1	-1	-1	-1	4		0	0						Untertest4.avi	0	880	547	72	111				0	Content		-72	-111	13403470	3470938838
13420	09:18:12.365	00:00:13.420	805	-1024	-768	-1	-1	-1	-1	4	-1024	-768	-1	-1	-1	-1	4		0	0						Untertest4.avi	0	880	547	72	111				0	Content		-72	-111	13420216	3470955584
13437	09:18:12.382	00:00:13.436	806	-1024	-768	-1	-1	-1	-1	4	-1024	-768	-1	-1	-1	-1	4		0	0						Untertest4.avi	0	880	547	72	111				0	Content		-72	-111	13436870	3470972238
13454	09:18:12.399	00:00:13.453	807	-1024	-768	-1	-1	-1	-1	4	-1024	-768	-1	-1	-1	-1	4		0	0						Untertest4.avi	0	880	547	72	111				0	Content		-72	-111	13453538	3470988906
13470	09:18:12.415	00:00:13.470	808	-1024	-768	-1	-1	-1	-1	4	-1024	-768	-1	-1	-1	-1	4		0	0						Untertest4.avi	0	880	547	72	111				0	Content		-72	-111	13470142	3471005510
13487	09:18:12.432	00:00:13.486	809	-1024	-768	-1	-1	-1	-1	4	-1024	-768	-1	-1	-1	-1	4		0	0						Untertest4.avi	0	880	547	72	111				0	Content		-72	-111	13486836	3471022204
13503	09:18:12.448	00:00:13.503	810	-1024	-768	-1	-1	-1	-1	4	-1024	-768	-1	-1	-1	-1	4		0	0						Untertest4.avi	0	880	547	72	111				0	Content		-72	-111	13503476	3471038844
13521	09:18:12.466	00:00:13.520	811	-1024	-768	-1	-1	-1	-1	4	-1024	-768	-1	-1	-1	-1	4		0	0						Untertest4.avi	0	880	547	72	111				0	Content		-72	-111	13520512	3471055880
13537	09:18:12.482	00:00:13.537	812	-1024	-768	-1	-1	-1	-1	4	-1024	-768	-1	-1	-1	-1	4		0	0						Untertest4.avi	0	880	547	72	111				0	Content		-72	-111	13537179	3471072547
13554	09:18:12.499	00:00:13.553	813	-1024	-768	-1	-1	-1	-1	4	-1024	-768	-1	-1	-1	-1	4		0	0						Untertest4.avi	0	880	547	72	111				0	Content		-72	-111	13553847	3471089215
13571	09:18:12.516	00:00:13.571	814	-1024	-768	-1	-1	-1	-1	4	-1024	-768	-1	-1	-1	-1	4		0	0						Untertest4.avi	0	880	547	72	111				0	Content		-72	-111	13571009	3471106377
13588	09:18:12.533	00:00:13.587	815	-1024	-768	-1	-1	-1	-1	4	-1024	-768	-1	-1	-1	-1	4		0	0						Untertest4.avi	0	880	547	72	111				0	Content		-72	-111	13587676	3471123044
13604	09:18:12.549	00:00:13.604	816	-1024	-768	-1	-1	-1	-1	4	-1024	-768	-1	-1	-1	-1	4		0	0						Untertest4.avi	0	880	547	72	111				0	Content		-72	-111	13604344	3471139712
13621	09:18:12.566	00:00:13.620	817	-1024	-768	-1	-1	-1	-1	4	-1024	-768	-1	-1	-1	-1	4		0	0						Untertest4.avi	0	880	547	72	111				0	Content		-72	-111	13620524	3471155892
13637	09:18:12.582	00:00:13.637	818	-1024	-768	-1	-1	-1	-1	4	-1024	-768	-1	-1	-1	-1	4		0	0						Untertest4.avi	0	880	547	72	111				0	Content		-72	-111	13637191	3471172559
13654	09:18:12.599	00:00:13.653	819	-1024	-768	-1	-1	-1	-1	4	-1024	-768	-1	-1	-1	-1	4		0	0						Untertest4.avi	0	880	547	72	111				0	Content		-72	-111	13653695	3471189063
13670	09:18:12.615	00:00:13.670	820	-1024	-768	-1	-1	-1	-1	4	-1024	-768	-1	-1	-1	-1	4		0	0						Untertest4.avi	0	880	547	72	111				0	Content		-72	-111	13670362	3471205730
13687	09:18:12.632	00:00:13.687	821	-1024	-768	-1	-1	-1	-1	4	-1024	-768	-1	-1	-1	-1	4		0	0						Untertest4.avi	0	880	547	72	111				0	Content		-72	-111	13687029	3471222397
13703	09:18:12.648	00:00:13.703	822	-1024	-768	-1	-1	-1	-1	4	-1024	-768	-1	-1	-1	-1	4		0	0						Untertest4.avi	0	880	547	72	111				0	Content		-72	-111	13703324	3471238692
13720	09:18:12.665	00:00:13.719	823	-1024	-768	-1	-1	-1	-1	4	-1024	-768	-1	-1	-1	-1	4		0	0						Untertest4.avi	0	880	547	72	111				0	Content		-72	-111	13719948	3471255316
13737	09:18:12.682	00:00:13.736	824	-1024	-768	-1	-1	-1	-1	4	-1024	-768	-1	-1	-1	-1	4		0	0						Untertest4.avi	0	880	547	72	111				0	Content		-72	-111	13736751	3471272119
13753	09:18:12.698	00:00:13.753	825	-1024	-768	-1	-1	-1	-1	4	-1024	-768	-1	-1	-1	-1	4		0	0						Untertest4.avi	0	880	547	72	111				0	Content		-72	-111	13753332	3471288700
13770	09:18:12.715	00:00:13.770	826	-1024	-768	-1	-1	-1	-1	4	-1024	-768	-1	-1	-1	-1	4		0	0						Untertest4.avi	0	880	547	72	111				0	Content		-72	-111	13770162	3471305530
13787	09:18:12.732	00:00:13.786	827	-1024	-768	-1	-1	-1	-1	4	-1024	-768	-1	-1	-1	-1	4		0	0						Untertest4.avi	0	880	547	72	111				0	Content		-72	-111	13786829	3471322197
13803	09:18:12.748	00:00:13.803	828	-1024	-768	-1	-1	-1	-1	4	-1024	-768	-1	-1	-1	-1	4		0	0						Untertest4.avi	0	880	547	72	111				0	Content		-72	-111	13803497	3471338865
13820	09:18:12.765	00:00:13.820	829	-1024	-768	-1	-1	-1	-1	4	-1024	-768	-1	-1	-1	-1	4		0	0						Untertest4.avi	0	880	547	72	111				0	Content		-72	-111	13820482	3471355850
13837	09:18:12.782	00:00:13.837	830	-1024	-768	-1	-1	-1	-1	4	-1024	-768	-1	-1	-1	-1	4		0	0						Untertest4.avi	0	880	547	72	111				0	Content		-72	-111	13837149	3471372517
13854	09:18:12.799	00:00:13.853	831	-1024	-768	-1	-1	-1	-1	4	-1024	-768	-1	-1	-1	-1	4		0	0						Untertest4.avi	0	880	547	72	111				0	Content		-72	-111	13853817	3471389185
13871	09:18:12.816	00:00:13.871	832	-1024	-768	-1	-1	-1	-1	4	-1024	-768	-1	-1	-1	-1	4		0	0						Untertest4.avi	0	880	547	72	111				0	Content		-72	-111	13871133	3471406501
13888	09:18:12.833	00:00:13.887	833	-1024	-768	-1	-1	-1	-1	4	-1024	-768	-1	-1	-1	-1	4		0	0						Untertest4.avi	0	880	547	72	111				0	Content		-72	-111	13887800	3471423168
13904	09:18:12.849	00:00:13.904	834	-1024	-768	-1	-1	-1	-1	4	-1024	-768	-1	-1	-1	-1	4		0	0						Untertest4.avi	0	880	547	72	111				0	Content		-72	-111	13904017	3471439385
13921	09:18:12.866	00:00:13.920	835	-1024	-768	-1	-1	-1	-1	4	-1024	-768	-1	-1	-1	-1	4		0	0						Untertest4.avi	0	880	547	72	111				0	Content		-72	-111	13920684	3471456052
13937	09:18:12.882	00:00:13.937	836	-1024	-768	-1	-1	-1	-1	4	-1024	-768	-1	-1	-1	-1	4		0	0						Untertest4.avi	0	880	547	72	111				0	Content		-72	-111	13937351	3471472719
13953	09:18:12.898	00:00:13.953	837	-1024	-768	-1	-1	-1	-1	4	-1024	-768	-1	-1	-1	-1	4		0	0						Untertest4.avi	0	880	547	72	111				0	Content		-72	-111	13953184	3471488552
13970	09:18:12.915	00:00:13.969	838	-1024	-768	-1	-1	-1	-1	4	-1024	-768	-1	-1	-1	-1	4		0	0						Untertest4.avi	0	880	547	72	111				0	Content		-72	-111	13969805	3471505173
13986	09:18:12.931	00:00:13.986	839	-1024	-768	-1	-1	-1	-1	4	-1024	-768	-1	-1	-1	-1	4		0	0						Untertest4.avi	0	880	547	72	111				0	Content		-72	-111	13986457	3471521825
14003	09:18:12.948	00:00:14.003	840	-1024	-768	-1	-1	-1	-1	4	-1024	-768	-1	-1	-1	-1	4		0	0						Untertest4.avi	0	880	547	72	111				0	Content		-72	-111	14003125	3471538493
14020	09:18:12.965	00:00:14.019	841	-1024	-768	-1	-1	-1	-1	4	-1024	-768	-1	-1	-1	-1	4		0	0						Untertest4.avi	0	880	547	72	111				0	Content		-72	-111	14019856	3471555224
14036	09:18:12.981	00:00:14.036	842	-1024	-768	-1	-1	-1	-1	4	-1024	-768	-1	-1	-1	-1	4		0	0						Untertest4.avi	0	880	547	72	111				0	Content		-72	-111	14036429	3471571797
14053	09:18:12.998	00:00:14.053	843	-1024	-768	-1	-1	-1	-1	4	-1024	-768	-1	-1	-1	-1	4		0	0						Untertest4.avi	0	880	547	72	111				0	Content		-72	-111	14053363	3471588731
14070	09:18:13.015	00:00:14.070	844	-1024	-768	-1	-1	-1	-1	4	-1024	-768	-1	-1	-1	-1	4		0	0						Untertest4.avi	0	880	547	72	111				0	Content		-72	-111	14070030	3471605398
14087	09:18:13.032	00:00:14.087	845	-1024	-768	-1	-1	-1	-1	4	-1024	-768	-1	-1	-1	-1	4		0	0						Untertest4.avi	0	880	547	72	111				0	Content		-72	-111	14087161	3471622529
14104	09:18:13.049	00:00:14.103	846	-1024	-768	-1	-1	-1	-1	4	-1024	-768	-1	-1	-1	-1	4		0	0						Untertest4.avi	0	880	547	72	111				0	Content		-72	-111	14103829	3471639197
14121	09:18:13.066	00:00:14.120	847	-1024	-768	-1	-1	-1	-1	4	-1024	-768	-1	-1	-1	-1	4		0	0						Untertest4.avi	0	880	547	72	111				0	Content		-72	-111	14120858	3471656226
14138	09:18:13.083	00:00:14.137	848	-1024	-768	-1	-1	-1	-1	4	-1024	-768	-1	-1	-1	-1	4		0	0						Untertest4.avi	0	880	547	72	111				0	Content		-72	-111	14137525	3471672893
14154	09:18:13.099	00:00:14.154	849	-1024	-768	-1	-1	-1	-1	4	-1024	-768	-1	-1	-1	-1	4		0	0						Untertest4.avi	0	880	547	72	111				0	Content		-72	-111	14154193	3471689561
14170	09:18:13.115	00:00:14.170	850	-1024	-768	-1	-1	-1	-1	4	-1024	-768	-1	-1	-1	-1	4		0	0						Untertest4.avi	0	880	547	72	111				0	Content		-72	-111	14170241	3471705609
14187	09:18:13.132	00:00:14.186	851	-1024	-768	-1	-1	-1	-1	4	-1024	-768	-1	-1	-1	-1	4		0	0						Untertest4.avi	0	880	547	72	111				0	Content		-72	-111	14186908	3471722276
14203	09:18:13.148	00:00:14.203	852	-1024	-768	-1	-1	-1	-1	4	-1024	-768	-1	-1	-1	-1	4		0	0						Untertest4.avi	0	880	547	72	111				0	Content		-72	-111	14203368	3471738736
14220	09:18:13.165	00:00:14.220	853	-1024	-768	-1	-1	-1	-1	4	-1024	-768	-1	-1	-1	-1	4		0	0						Untertest4.avi	0	880	547	72	111				0	Content		-72	-111	14220035	3471755403
14237	09:18:13.182	00:00:14.236	854	-1024	-768	-1	-1	-1	-1	4	-1024	-768	-1	-1	-1	-1	4		0	0						Untertest4.avi	0	880	547	72	111				0	Content		-72	-111	14236702	3471772070
14253	09:18:13.198	00:00:14.252	855	-1024	-768	-1	-1	-1	-1	4	-1024	-768	-1	-1	-1	-1	4		0	0						Untertest4.avi	0	880	547	72	111				0	Content		-72	-111	14252924	3471788292
14270	09:18:13.215	00:00:14.269	856	-1024	-768	-1	-1	-1	-1	4	-1024	-768	-1	-1	-1	-1	4		0	0						Untertest4.avi	0	880	547	72	111				0	Content		-72	-111	14269663	3471805031
14286	09:18:13.231	00:00:14.286	857	-1024	-768	-1	-1	-1	-1	4	-1024	-768	-1	-1	-1	-1	4		0	0						Untertest4.avi	0	880	547	72	111				0	Content		-72	-111	14286337	3471821705
14303	09:18:13.248	00:00:14.302	858	-1024	-768	-1	-1	-1	-1	4	-1024	-768	-1	-1	-1	-1	4		0	0						Untertest4.avi	0	880	547	72	111				0	Content		-72	-111	14302934	3471838302
14320	09:18:13.265	00:00:14.319	859	-1024	-768	-1	-1	-1	-1	4	-1024	-768	-1	-1	-1	-1	4		0	0						Untertest4.avi	0	880	547	72	111				0	Content		-72	-111	14319601	3471854969
14337	09:18:13.282	00:00:14.336	860	-1024	-768	-1	-1	-1	-1	4	-1024	-768	-1	-1	-1	-1	4		0	0						Untertest4.avi	0	880	547	72	111				0	Content		-72	-111	14336502	3471871870
14353	09:18:13.298	00:00:14.353	861	-1024	-768	-1	-1	-1	-1	4	-1024	-768	-1	-1	-1	-1	4		0	0						Untertest4.avi	0	880	547	72	111				0	Content		-72	-111	14353170	3471888538
14370	09:18:13.315	00:00:14.370	862	-1024	-768	-1	-1	-1	-1	4	-1024	-768	-1	-1	-1	-1	4		0	0						Untertest4.avi	0	880	547	72	111				0	Content		-72	-111	14370171	3471905539
14387	09:18:13.332	00:00:14.386	863	-1024	-768	-1	-1	-1	-1	4	-1024	-768	-1	-1	-1	-1	4		0	0						Untertest4.avi	0	880	547	72	111				0	Content		-72	-111	14386838	3471922206
14404	09:18:13.349	00:00:14.403	864	-1024	-768	-1	-1	-1	-1	4	-1024	-768	-1	-1	-1	-1	4		0	0						Untertest4.avi	0	880	547	72	111				0	Content		-72	-111	14403506	3471938874
14421	09:18:13.366	00:00:14.420	865	-1024	-768	-1	-1	-1	-1	4	-1024	-768	-1	-1	-1	-1	4		0	0						Untertest4.avi	0	880	547	72	111				0	Content		-72	-111	14420764	3471956132
14437	09:18:13.382	00:00:14.437	866	-1024	-768	-1	-1	-1	-1	4	-1024	-768	-1	-1	-1	-1	4		0	0						Untertest4.avi	0	880	547	72	111				0	Content		-72	-111	14437431	3471972799
14454	09:18:13.399	00:00:14.453	867	-1024	-768	-1	-1	-1	-1	4	-1024	-768	-1	-1	-1	-1	4		0	0						Untertest4.avi	0	880	547	72	111				0	Content		-72	-111	14453672	3471989040
14470	09:18:13.415	00:00:14.470	868	-1024	-768	-1	-1	-1	-1	4	-1024	-768	-1	-1	-1	-1	4		0	0						Untertest4.avi	0	880	547	72	111				0	Content		-72	-111	14470339	3472005707
14487	09:18:13.432	00:00:14.487	869	-1024	-768	-1	-1	-1	-1	4	-1024	-768	-1	-1	-1	-1	4		0	0						Untertest4.avi	0	880	547	72	111				0	Content		-72	-111	14487006	3472022374
14503	09:18:13.448	00:00:14.502	870	-1024	-768	-1	-1	-1	-1	4	-1024	-768	-1	-1	-1	-1	4		0	0						Untertest4.avi	0	880	547	72	111				0	Content		-72	-111	14502770	3472038138
14519	09:18:13.464	00:00:14.519	871	-1024	-768	-1	-1	-1	-1	4	-1024	-768	-1	-1	-1	-1	4		0	0						Untertest4.avi	0	880	547	72	111				0	Content		-72	-111	14519395	3472054763
14536	09:18:13.481	00:00:14.536	872	-1024	-768	-1	-1	-1	-1	4	-1024	-768	-1	-1	-1	-1	4		0	0						Untertest4.avi	0	880	547	72	111				0	Content		-72	-111	14536110	3472071478
14553	09:18:13.498	00:00:14.552	873	-1024	-768	-1	-1	-1	-1	4	-1024	-768	-1	-1	-1	-1	4		0	0						Untertest4.avi	0	880	547	72	111				0	Content		-72	-111	14552778	3472088146
14569	09:18:13.514	00:00:14.569	874	-1024	-768	-1	-1	-1	-1	4	-1024	-768	-1	-1	-1	-1	4		0	0						Untertest4.avi	0	880	547	72	111				0	Content		-72	-111	14569445	3472104813
14586	09:18:13.531	00:00:14.586	875	-1024	-768	-1	-1	-1	-1	4	-1024	-768	-1	-1	-1	-1	4		0	0						Untertest4.avi	0	880	547	72	111				0	Content		-72	-111	14586140	3472121508
14603	09:18:13.548	00:00:14.603	876	-1024	-768	-1	-1	-1	-1	4	-1024	-768	-1	-1	-1	-1	4		0	0						Untertest4.avi	0	880	547	72	111				0	Content		-72	-111	14603015	3472138383
14620	09:18:13.565	00:00:14.619	877	-1024	-768	-1	-1	-1	-1	4	-1024	-768	-1	-1	-1	-1	4		0	0						Untertest4.avi	0	880	547	72	111				0	Content		-72	-111	14619682	3472155050
14637	09:18:13.582	00:00:14.636	878	-1024	-768	-1	-1	-1	-1	4	-1024	-768	-1	-1	-1	-1	4		0	0						Untertest4.avi	0	880	547	72	111				0	Content		-72	-111	14636784	3472172152
14653	09:18:13.598	00:00:14.653	879	-1024	-768	-1	-1	-1	-1	4	-1024	-768	-1	-1	-1	-1	4		0	0						Untertest4.avi	0	880	547	72	111				0	Content		-72	-111	14653452	3472188820
14670	09:18:13.615	00:00:14.670	880	-1024	-768	-1	-1	-1	-1	4	-1024	-768	-1	-1	-1	-1	4		0	0						Untertest4.avi	0	880	547	72	111				0	Content		-72	-111	14670471	3472205839
14687	09:18:13.632	00:00:14.687	881	-1024	-768	-1	-1	-1	-1	4	-1024	-768	-1	-1	-1	-1	4		0	0						Untertest4.avi	0	880	547	72	111				0	Content		-72	-111	14687138	3472222506
14704	09:18:13.649	00:00:14.703	882	-1024	-768	-1	-1	-1	-1	4	-1024	-768	-1	-1	-1	-1	4		0	0						Untertest4.avi	0	880	547	72	111				0	Content		-72	-111	14703806	3472239174
14720	09:18:13.665	00:00:14.719	883	-1024	-768	-1	-1	-1	-1	4	-1024	-768	-1	-1	-1	-1	4		0	0						Untertest4.avi	0	880	547	72	111				0	Content		-72	-111	14719907	3472255275
14737	09:18:13.682	00:00:14.736	884	-1024	-768	-1	-1	-1	-1	4	-1024	-768	-1	-1	-1	-1	4		0	0						Untertest4.avi	0	880	547	72	111				0	Content		-72	-111	14736574	3472271942
14753	09:18:13.698	00:00:14.753	885	-1024	-768	-1	-1	-1	-1	4	-1024	-768	-1	-1	-1	-1	4		0	0						Untertest4.avi	0	880	547	72	111				0	Content		-72	-111	14753052	3472288420
14770	09:18:13.715	00:00:14.769	886	-1024	-768	-1	-1	-1	-1	4	-1024	-768	-1	-1	-1	-1	4		0	0						Untertest4.avi	0	880	547	72	111				0	Content		-72	-111	14769719	3472305087
14786	09:18:13.731	00:00:14.786	887	-1024	-768	-1	-1	-1	-1	4	-1024	-768	-1	-1	-1	-1	4		0	0						Untertest4.avi	0	880	547	72	111				0	Content		-72	-111	14786386	3472321754
14803	09:18:13.748	00:00:14.802	888	-1024	-768	-1	-1	-1	-1	4	-1024	-768	-1	-1	-1	-1	4		0	0						Untertest4.avi	0	880	547	72	111				0	Content		-72	-111	14802627	3472337995
14819	09:18:13.764	00:00:14.819	889	-1024	-768	-1	-1	-1	-1	4	-1024	-768	-1	-1	-1	-1	4		0	0						Untertest4.avi	0	880	547	72	111				0	Content		-72	-111	14819253	3472354621
14836	09:18:13.781	00:00:14.835	890	-1024	-768	-1	-1	-1	-1	4	-1024	-768	-1	-1	-1	-1	4		0	0						Untertest4.avi	0	880	547	72	111				0	Content		-72	-111	14835929	3472371297
14853	09:18:13.798	00:00:14.852	891	-1024	-768	-1	-1	-1	-1	4	-1024	-768	-1	-1	-1	-1	4		0	0						Untertest4.avi	0	880	547	72	111				0	Content		-72	-111	14852588	3472387956
14869	09:18:13.814	00:00:14.869	892	-1024	-768	-1	-1	-1	-1	4	-1024	-768	-1	-1	-1	-1	4		0	0						Untertest4.avi	0	880	547	72	111				0	Content		-72	-111	14869255	3472404623
14886	09:18:13.831	00:00:14.886	893	-1024	-768	-1	-1	-1	-1	4	-1024	-768	-1	-1	-1	-1	4		0	0						Untertest4.avi	0	880	547	72	111				0	Content		-72	-111	14886188	3472421556
14903	09:18:13.848	00:00:14.902	894	-1024	-768	-1	-1	-1	-1	4	-1024	-768	-1	-1	-1	-1	4		0	0						Untertest4.avi	0	880	547	72	111				0	Content		-72	-111	14902856	3472438224
14920	09:18:13.865	00:00:14.919	895	-1024	-768	-1	-1	-1	-1	4	-1024	-768	-1	-1	-1	-1	4		0	0						Untertest4.avi	0	880	547	72	111				0	Content		-72	-111	14919819	3472455187
14936	09:18:13.881	00:00:14.936	896	-1024	-768	-1	-1	-1	-1	4	-1024	-768	-1	-1	-1	-1	4		0	0						Untertest4.avi	0	880	547	72	111				0	Content		-72	-111	14936486	3472471854
14953	09:18:13.898	00:00:14.953	897	-1024	-768	-1	-1	-1	-1	4	-1024	-768	-1	-1	-1	-1	4		0	0						Untertest4.avi	0	880	547	72	111				0	Content		-72	-111	14953154	3472488522
14970	09:18:13.915	00:00:14.970	898	-1024	-768	-1	-1	-1	-1	4	-1024	-768	-1	-1	-1	-1	4		0	0						Untertest4.avi	0	880	547	72	111				0	Content		-72	-111	14970447	3472505815
14987	09:18:13.932	00:00:14.987	899	-1024	-768	-1	-1	-1	-1	4	-1024	-768	-1	-1	-1	-1	4		0	0						Untertest4.avi	0	880	547	72	111				0	Content		-72	-111	14987114	3472522482
15003	09:18:13.948	00:00:15.003	900	-1024	-768	-1	-1	-1	-1	4	-1024	-768	-1	-1	-1	-1	4		0	0						Untertest4.avi	0	880	547	72	111				0	Content		-72	-111	15003323	3472538691
15020	09:18:13.965	00:00:15.019	901	-1024	-768	-1	-1	-1	-1	4	-1024	-768	-1	-1	-1	-1	4		0	0						Untertest4.avi	0	880	547	72	111				0	Content		-72	-111	15019990	3472555358
15037	09:18:13.982	00:00:15.036	902	-1024	-768	-1	-1	-1	-1	4	-1024	-768	-1	-1	-1	-1	4		0	0						Untertest4.avi	0	880	547	72	111				0	Content		-72	-111	15036657	3472572025
15053	09:18:13.998	00:00:15.052	903	-1024	-768	-1	-1	-1	-1	4	-1024	-768	-1	-1	-1	-1	4		0	0						Untertest4.avi	0	880	547	72	111				0	Content		-72	-111	15052814	3472588182
15069	09:18:14.014	00:00:15.069	904	-1024	-768	-1	-1	-1	-1	4	-1024	-768	-1	-1	-1	-1	4		0	0						Untertest4.avi	0	880	547	72	111				0	Content		-72	-111	15069439	3472604807
15086	09:18:14.031	00:00:15.086	905	-1024	-768	-1	-1	-1	-1	4	-1024	-768	-1	-1	-1	-1	4		0	0						Untertest4.avi	0	880	547	72	111				0	Content		-72	-111	15086121	3472621489
15103	09:18:14.048	00:00:15.102	906	-1024	-768	-1	-1	-1	-1	4	-1024	-768	-1	-1	-1	-1	4		0	0						Untertest4.avi	0	880	547	72	111				0	Content		-72	-111	15102789	3472638157
15119	09:18:14.064	00:00:15.119	907	-1024	-768	-1	-1	-1	-1	4	-1024	-768	-1	-1	-1	-1	4		0	0						Untertest4.avi	0	880	547	72	111				0	Content		-72	-111	15119457	3472654825
15136	09:18:14.081	00:00:15.136	908	-1024	-768	-1	-1	-1	-1	4	-1024	-768	-1	-1	-1	-1	4		0	0						Untertest4.avi	0	880	547	72	111				0	Content		-72	-111	15136114	3472671482
15153	09:18:14.098	00:00:15.152	909	-1024	-768	-1	-1	-1	-1	4	-1024	-768	-1	-1	-1	-1	4		0	0						Untertest4.avi	0	880	547	72	111				0	Content		-72	-111	15152684	3472688052
15170	09:18:14.115	00:00:15.169	910	-1024	-768	-1	-1	-1	-1	4	-1024	-768	-1	-1	-1	-1	4		0	0						Untertest4.avi	0	880	547	72	111				0	Content		-72	-111	15169622	3472704990
15186	09:18:14.131	00:00:15.186	911	-1024	-768	-1	-1	-1	-1	4	-1024	-768	-1	-1	-1	-1	4		0	0						Untertest4.avi	0	880	547	72	111				0	Content		-72	-111	15186290	3472721658
15203	09:18:14.148	00:00:15.203	912	-1024	-768	-1	-1	-1	-1	4	-1024	-768	-1	-1	-1	-1	4		0	0						Untertest4.avi	0	880	547	72	111				0	Content		-72	-111	15203424	3472738792
15220	09:18:14.165	00:00:15.220	913	-1024	-768	-1	-1	-1	-1	4	-1024	-768	-1	-1	-1	-1	4		0	0						Untertest4.avi	0	880	547	72	111				0	Content		-72	-111	15220092	3472755460
15237	09:18:14.182	00:00:15.237	914	-1024	-768	-1	-1	-1	-1	4	-1024	-768	-1	-1	-1	-1	4		0	0						Untertest4.avi	0	880	547	72	111				0	Content		-72	-111	15237122	3472772490
15254	09:18:14.199	00:00:15.253	915	-1024	-768	-1	-1	-1	-1	4	-1024	-768	-1	-1	-1	-1	4		0	0						Untertest4.avi	0	880	547	72	111				0	Content		-72	-111	15253790	3472789158
15270	09:18:14.215	00:00:15.270	916	-1024	-768	-1	-1	-1	-1	4	-1024	-768	-1	-1	-1	-1	4		0	0						Untertest4.avi	0	880	547	72	111				0	Content		-72	-111	15270458	3472805826
15287	09:18:14.232	00:00:15.286	917	-1024	-768	-1	-1	-1	-1	4	-1024	-768	-1	-1	-1	-1	4		0	0						Untertest4.avi	0	880	547	72	111				0	Content		-72	-111	15286577	3472821945
15303	09:18:14.248	00:00:15.303	918	-1024	-768	-1	-1	-1	-1	4	-1024	-768	-1	-1	-1	-1	4		0	0						Untertest4.avi	0	880	547	72	111				0	Content		-72	-111	15303245	3472838613
15320	09:18:14.265	00:00:15.319	919	-1024	-768	-1	-1	-1	-1	4	-1024	-768	-1	-1	-1	-1	4		0	0						Untertest4.avi	0	880	547	72	111				0	Content		-72	-111	15319684	3472855052
15336	09:18:14.281	00:00:15.336	920	-1024	-768	-1	-1	-1	-1	4	-1024	-768	-1	-1	-1	-1	4		0	0						Untertest4.avi	0	880	547	72	111				0	Content		-72	-111	15336352	3472871720
15353	09:18:14.298	00:00:15.353	921	-1024	-768	-1	-1	-1	-1	4	-1024	-768	-1	-1	-1	-1	4		0	0						Untertest4.avi	0	880	547	72	111				0	Content		-72	-111	15353020	3472888388
15369	09:18:14.314	00:00:15.369	922	-1024	-768	-1	-1	-1	-1	4	-1024	-768	-1	-1	-1	-1	4		0	0						Untertest4.avi	0	880	547	72	111				0	Content		-72	-111	15369306	3472904674
15386	09:18:14.331	00:00:15.385	923	-1024	-768	-1	-1	-1	-1	4	-1024	-768	-1	-1	-1	-1	4		0	0						Untertest4.avi	0	880	547	72	111				0	Content		-72	-111	15385927	3472921295
15403	09:18:14.348	00:00:15.402	924	-1024	-768	-1	-1	-1	-1	4	-1024	-768	-1	-1	-1	-1	4		0	0						Untertest4.avi	0	880	547	72	111				0	Content		-72	-111	15402624	3472937992
15419	09:18:14.364	00:00:15.419	925	-1024	-768	-1	-1	-1	-1	4	-1024	-768	-1	-1	-1	-1	4		0	0						Untertest4.avi	0	880	547	72	111				0	Content		-72	-111	15419214	3472954582
15436	09:18:14.381	00:00:15.435	926	-1024	-768	-1	-1	-1	-1	4	-1024	-768	-1	-1	-1	-1	4		0	0						Untertest4.avi	0	880	547	72	111				0	Content		-72	-111	15435882	3472971250
15453	09:18:14.398	00:00:15.452	927	-1024	-768	-1	-1	-1	-1	4	-1024	-768	-1	-1	-1	-1	4		0	0						Untertest4.avi	0	880	547	72	111				0	Content		-72	-111	15452786	3472988154
15469	09:18:14.414	00:00:15.469	928	-1024	-768	-1	-1	-1	-1	4	-1024	-768	-1	-1	-1	-1	4		0	0						Untertest4.avi	0	880	547	72	111				0	Content		-72	-111	15469454	3473004822
15486	09:18:14.431	00:00:15.486	929	-1024	-768	-1	-1	-1	-1	4	-1024	-768	-1	-1	-1	-1	4		0	0						Untertest4.avi	0	880	547	72	111				0	Content		-72	-111	15486446	3473021814
15503	09:18:14.448	00:00:15.503	930	-1024	-768	-1	-1	-1	-1	4	-1024	-768	-1	-1	-1	-1	4		0	0						Untertest4.avi	0	880	547	72	111				0	Content		-72	-111	15503114	3473038482
15520	09:18:14.465	00:00:15.519	931	-1024	-768	-1	-1	-1	-1	4	-1024	-768	-1	-1	-1	-1	4		0	0						Untertest4.avi	0	880	547	72	111				0	Content		-72	-111	15519782	3473055150
15537	09:18:14.482	00:00:15.537	932	-1024	-768	-1	-1	-1	-1	4	-1024	-768	-1	-1	-1	-1	4		0	0						Untertest4.avi	0	880	547	72	111				0	Content		-72	-111	15537042	3473072410
15554	09:18:14.499	00:00:15.553	933	-1024	-768	-1	-1	-1	-1	4	-1024	-768	-1	-1	-1	-1	4		0	0						Untertest4.avi	0	880	547	72	111				0	Content		-72	-111	15553710	3473089078
15570	09:18:14.515	00:00:15.569	934	-1024	-768	-1	-1	-1	-1	4	-1024	-768	-1	-1	-1	-1	4		0	0						Untertest4.avi	0	880	547	72	111				0	Content		-72	-111	15569949	3473105317
15587	09:18:14.532	00:00:15.586	935	-1024	-768	-1	-1	-1	-1	4	-1024	-768	-1	-1	-1	-1	4		0	0						Untertest4.avi	0	880	547	72	111				0	Content		-72	-111	15586617	3473121985
15603	09:18:14.548	00:00:15.603	936	-1024	-768	-1	-1	-1	-1	4	-1024	-768	-1	-1	-1	-1	4		0	0						Untertest4.avi	0	880	547	72	111				0	Content		-72	-111	15603285	3473138653
15619	09:18:14.564	00:00:15.619	937	-1024	-768	-1	-1	-1	-1	4	-1024	-768	-1	-1	-1	-1	4		0	0						Untertest4.avi	0	880	547	72	111				0	Content		-72	-111	15619051	3473154419
15636	09:18:14.581	00:00:15.635	938	-1024	-768	-1	-1	-1	-1	4	-1024	-768	-1	-1	-1	-1	4		0	0						Untertest4.avi	0	880	547	72	111				0	Content		-72	-111	15635799	3473171167
15652	09:18:14.597	00:00:15.652	939	-1024	-768	-1	-1	-1	-1	4	-1024	-768	-1	-1	-1	-1	4		0	0						Untertest4.avi	0	880	547	72	111				0	Content		-72	-111	15652422	3473187790
15669	09:18:14.614	00:00:15.669	940	-1024	-768	-1	-1	-1	-1	4	-1024	-768	-1	-1	-1	-1	4		0	0						Untertest4.avi	0	880	547	72	111				0	Content		-72	-111	15669103	3473204471
15686	09:18:14.631	00:00:15.685	941	-1024	-768	-1	-1	-1	-1	4	-1024	-768	-1	-1	-1	-1	4		0	0						Untertest4.avi	0	880	547	72	111				0	Content		-72	-111	15685669	3473221037
15702	09:18:14.647	00:00:15.702	942	-1024	-768	-1	-1	-1	-1	4	-1024	-768	-1	-1	-1	-1	4		0	0						Untertest4.avi	0	880	547	72	111				0	Content		-72	-111	15702418	3473237786
15721	09:18:14.666	00:00:15.720	943	-1024	-768	-1	-1	-1	-1	4	-1024	-768	-1	-1	-1	-1	4		0	0						Untertest4.avi	0	880	547	72	111				0	Content		-72	-111	15720913	3473256281
15738	09:18:14.683	00:00:15.737	944	-1024	-768	-1	-1	-1	-1	4	-1024	-768	-1	-1	-1	-1	4		0	0						Untertest4.avi	0	880	547	72	111				0	Content		-72	-111	15737538	3473272906
15754	09:18:14.699	00:00:15.754	945	-1024	-768	-1	-1	-1	-1	4	-1024	-768	-1	-1	-1	-1	4		0	0						Untertest4.avi	0	880	547	72	111				0	Content		-72	-111	15754287	3473289655
15771	09:18:14.716	00:00:15.770	946	-1024	-768	-1	-1	-1	-1	4	-1024	-768	-1	-1	-1	-1	4		0	0						Untertest4.avi	0	880	547	72	111				0	Content		-72	-111	15770913	3473306281
15788	09:18:14.733	00:00:15.787	947	-1024	-768	-1	-1	-1	-1	4	-1024	-768	-1	-1	-1	-1	4		0	0						Untertest4.avi	0	880	547	72	111				0	Content		-72	-111	15787581	3473322949
15804	09:18:14.749	00:00:15.804	948	-1024	-768	-1	-1	-1	-1	4	-1024	-768	-1	-1	-1	-1	4		0	0						Untertest4.avi	0	880	547	72	111				0	Content		-72	-111	15804184	3473339552
15821	09:18:14.766	00:00:15.820	949	-1024	-768	-1	-1	-1	-1	4	-1024	-768	-1	-1	-1	-1	4		0	0						Untertest4.avi	0	880	547	72	111				0	Content		-72	-111	15820852	3473356220
15838	09:18:14.783	00:00:15.837	950	-1024	-768	-1	-1	-1	-1	4	-1024	-768	-1	-1	-1	-1	4		0	0						Untertest4.avi	0	880	547	72	111				0	Content		-72	-111	15837506	3473372874
15854	09:18:14.799	00:00:15.854	951	-1024	-768	-1	-1	-1	-1	4	-1024	-768	-1	-1	-1	-1	4		0	0						Untertest4.avi	0	880	547	72	111				0	Content		-72	-111	15854174	3473389542
15871	09:18:14.816	00:00:15.870	952	-1024	-768	-1	-1	-1	-1	4	-1024	-768	-1	-1	-1	-1	4		0	0						Untertest4.avi	0	880	547	72	111				0	Content		-72	-111	15870853	3473406221
15888	09:18:14.833	00:00:15.887	953	-1024	-768	-1	-1	-1	-1	4	-1024	-768	-1	-1	-1	-1	4		0	0						Untertest4.avi	0	880	547	72	111				0	Content		-72	-111	15887521	3473422889
15904	09:18:14.849	00:00:15.904	954	-1024	-768	-1	-1	-1	-1	4	-1024	-768	-1	-1	-1	-1	4		0	0						Untertest4.avi	0	880	547	72	111				0	Content		-72	-111	15904151	3473439519
15921	09:18:14.866	00:00:15.920	955	-1024	-768	-1	-1	-1	-1	4	-1024	-768	-1	-1	-1	-1	4		0	0						Untertest4.avi	0	880	547	72	111				0	Content		-72	-111	15920819	3473456187
15937	09:18:14.882	00:00:15.937	956	-1024	-768	-1	-1	-1	-1	4	-1024	-768	-1	-1	-1	-1	4		0	0						Untertest4.avi	0	880	547	72	111				0	Content		-72	-111	15937486	3473472854
15954	09:18:14.899	00:00:15.954	957	-1024	-768	-1	-1	-1	-1	4	-1024	-768	-1	-1	-1	-1	4		0	0						Untertest4.avi	0	880	547	72	111				0	Content		-72	-111	15954154	3473489522
15971	09:18:14.916	00:00:15.970	958	-1024	-768	-1	-1	-1	-1	4	-1024	-768	-1	-1	-1	-1	4		0	0						Untertest4.avi	0	880	547	72	111				0	Content		-72	-111	15970776	3473506144
15987	09:18:14.932	00:00:15.986	959	-1024	-768	-1	-1	-1	-1	4	-1024	-768	-1	-1	-1	-1	4		0	0						Untertest4.avi	0	880	547	72	111				0	Content		-72	-111	15986527	3473521895
16003	09:18:14.948	00:00:16.003	960	-1024	-768	-1	-1	-1	-1	4	-1024	-768	-1	-1	-1	-1	4		0	0						Untertest4.avi	0	880	547	72	111				0	Content		-72	-111	16003195	3473538563
16019	09:18:14.964	00:00:16.019	961	-1024	-768	-1	-1	-1	-1	4	-1024	-768	-1	-1	-1	-1	4		0	0						Untertest4.avi	0	880	547	72	111				0	Content		-72	-111	16019366	3473554734
16036	09:18:14.981	00:00:16.036	962	-1024	-768	-1	-1	-1	-1	4	-1024	-768	-1	-1	-1	-1	4		0	0						Untertest4.avi	0	880	547	72	111				0	Content		-72	-111	16036034	3473571402
16053	09:18:14.998	00:00:16.052	963	-1024	-768	-1	-1	-1	-1	4	-1024	-768	-1	-1	-1	-1	4		0	0						Untertest4.avi	0	880	547	72	111				0	Content		-72	-111	16052699	3473588067
16069	09:18:15.014	00:00:16.069	964	-1024	-768	-1	-1	-1	-1	4	-1024	-768	-1	-1	-1	-1	4		0	0						Untertest4.avi	0	880	547	72	111				0	Content		-72	-111	16069367	3473604735
16086	09:18:15.031	00:00:16.086	965	-1024	-768	-1	-1	-1	-1	4	-1024	-768	-1	-1	-1	-1	4		0	0						Untertest4.avi	0	880	547	72	111				0	Content		-72	-111	16086035	3473621403
16103	09:18:15.048	00:00:16.103	966	-1024	-768	-1	-1	-1	-1	4	-1024	-768	-1	-1	-1	-1	4		0	0						Untertest4.avi	0	880	547	72	111				0	Content		-72	-111	16103029	3473638397
16120	09:18:15.065	00:00:16.119	967	-1024	-768	-1	-1	-1	-1	4	-1024	-768	-1	-1	-1	-1	4		0	0						Untertest4.avi	0	880	547	72	111				0	Content		-72	-111	16119697	3473655065
16137	09:18:15.082	00:00:16.136	968	-1024	-768	-1	-1	-1	-1	4	-1024	-768	-1	-1	-1	-1	4		0	0						Untertest4.avi	0	880	547	72	111				0	Content		-72	-111	16136680	3473672048
16153	09:18:15.098	00:00:16.153	969	-1024	-768	-1	-1	-1	-1	4	-1024	-768	-1	-1	-1	-1	4		0	0						Untertest4.avi	0	880	547	72	111				0	Content		-72	-111	16153348	3473688716
16170	09:18:15.115	00:00:16.170	970	-1024	-768	-1	-1	-1	-1	4	-1024	-768	-1	-1	-1	-1	4		0	0						Untertest4.avi	0	880	547	72	111				0	Content		-72	-111	16170016	3473705384
16186	09:18:15.131	00:00:16.186	971	-1024	-768	-1	-1	-1	-1	4	-1024	-768	-1	-1	-1	-1	4		0	0						Untertest4.avi	0	880	547	72	111				0	Content		-72	-111	16186017	3473721385
16203	09:18:15.148	00:00:16.202	972	-1024	-768	-1	-1	-1	-1	4	-1024	-768	-1	-1	-1	-1	4		0	0						Untertest4.avi	0	880	547	72	111				0	Content		-72	-111	16202685	3473738053
16219	09:18:15.164	00:00:16.218	973	-1024	-768	-1	-1	-1	-1	4	-1024	-768	-1	-1	-1	-1	4		0	0						Untertest4.avi	0	880	547	72	111				0	Content		-72	-111	16218642	3473754010
16235	09:18:15.180	00:00:16.235	974	-1024	-768	-1	-1	-1	-1	4	-1024	-768	-1	-1	-1	-1	4		0	0						Untertest4.avi	0	880	547	72	111				0	Content		-72	-111	16235391	3473770759
16252	09:18:15.197	00:00:16.252	975	-1024	-768	-1	-1	-1	-1	4	-1024	-768	-1	-1	-1	-1	4		0	0						Untertest4.avi	0	880	547	72	111				0	Content		-72	-111	16252018	3473787386
16269	09:18:15.214	00:00:16.268	976	-1024	-768	-1	-1	-1	-1	4	-1024	-768	-1	-1	-1	-1	4		0	0						Untertest4.avi	0	880	547	72	111				0	Content		-72	-111	16268695	3473804063
16285	09:18:15.230	00:00:16.285	977	-1024	-768	-1	-1	-1	-1	4	-1024	-768	-1	-1	-1	-1	4		0	0						Untertest4.avi	0	880	547	72	111				0	Content		-72	-111	16285356	3473820724
16302	09:18:15.247	00:00:16.302	978	-1024	-768	-1	-1	-1	-1	4	-1024	-768	-1	-1	-1	-1	4		0	0						Untertest4.avi	0	880	547	72	111				0	Content		-72	-111	16302024	3473837392
16319	09:18:15.264	00:00:16.318	979	-1024	-768	-1	-1	-1	-1	4	-1024	-768	-1	-1	-1	-1	4		0	0						Untertest4.avi	0	880	547	72	111				0	Content		-72	-111	16318956	3473854324
16336	09:18:15.281	00:00:16.335	980	-1024	-768	-1	-1	-1	-1	4	-1024	-768	-1	-1	-1	-1	4		0	0						Untertest4.avi	0	880	547	72	111				0	Content		-72	-111	16335624	3473870992
16353	09:18:15.298	00:00:16.352	981	-1024	-768	-1	-1	-1	-1	4	-1024	-768	-1	-1	-1	-1	4		0	0						Untertest4.avi	0	880	547	72	111				0	Content		-72	-111	16352604	3473887972
16369	09:18:15.314	00:00:16.369	982	-1024	-768	-1	-1	-1	-1	4	-1024	-768	-1	-1	-1	-1	4		0	0						Untertest4.avi	0	880	547	72	111				0	Content		-72	-111	16369272	3473904640
16386	09:18:15.331	00:00:16.385	983	-1024	-768	-1	-1	-1	-1	4	-1024	-768	-1	-1	-1	-1	4		0	0						Untertest4.avi	0	880	547	72	111				0	Content		-72	-111	16385940	3473921308
16403	09:18:15.348	00:00:16.403	984	-1024	-768	-1	-1	-1	-1	4	-1024	-768	-1	-1	-1	-1	4		0	0						Untertest4.avi	0	880	547	72	111				0	Content		-72	-111	16403235	3473938603
16420	09:18:15.365	00:00:16.419	985	-1024	-768	-1	-1	-1	-1	4	-1024	-768	-1	-1	-1	-1	4		0	0						Untertest4.avi	0	880	547	72	111				0	Content		-72	-111	16419903	3473955271
16436	09:18:15.381	00:00:16.436	986	-1024	-768	-1	-1	-1	-1	4	-1024	-768	-1	-1	-1	-1	4		0	0						Untertest4.avi	0	880	547	72	111				0	Content		-72	-111	16436112	3473971480
16453	09:18:15.398	00:00:16.452	987	-1024	-768	-1	-1	-1	-1	4	-1024	-768	-1	-1	-1	-1	4		0	0						Untertest4.avi	0	880	547	72	111				0	Content		-72	-111	16452780	3473988148
16469	09:18:15.414	00:00:16.469	988	-1024	-768	-1	-1	-1	-1	4	-1024	-768	-1	-1	-1	-1	4		0	0						Untertest4.avi	0	880	547	72	111				0	Content		-72	-111	16469448	3474004816
16485	09:18:15.430	00:00:16.485	989	-1024	-768	-1	-1	-1	-1	4	-1024	-768	-1	-1	-1	-1	4		0	0						Untertest4.avi	0	880	547	72	111				0	Content		-72	-111	16485266	3474020634
16502	09:18:15.447	00:00:16.501	990	-1024	-768	-1	-1	-1	-1	4	-1024	-768	-1	-1	-1	-1	4		0	0						Untertest4.avi	0	880	547	72	111				0	Content		-72	-111	16501890	3474037258
16519	09:18:15.464	00:00:16.518	991	-1024	-768	-1	-1	-1	-1	4	-1024	-768	-1	-1	-1	-1	4		0	0						Untertest4.avi	0	880	547	72	111				0	Content		-72	-111	16518548	3474053916
16535	09:18:15.480	00:00:16.535	992	-1024	-768	-1	-1	-1	-1	4	-1024	-768	-1	-1	-1	-1	4		0	0						Untertest4.avi	0	880	547	72	111				0	Content		-72	-111	16535216	3474070584
16552	09:18:15.497	00:00:16.551	993	-1024	-768	-1	-1	-1	-1	4	-1024	-768	-1	-1	-1	-1	4		0	0						Untertest4.avi	0	880	547	72	111				0	Content		-72	-111	16551950	3474087318
16569	09:18:15.514	00:00:16.568	994	-1024	-768	-1	-1	-1	-1	4	-1024	-768	-1	-1	-1	-1	4		0	0						Untertest4.avi	0	880	547	72	111				0	Content		-72	-111	16568519	3474103887
16585	09:18:15.530	00:00:16.585	995	-1024	-768	-1	-1	-1	-1	4	-1024	-768	-1	-1	-1	-1	4		0	0						Untertest4.avi	0	880	547	72	111				0	Content		-72	-111	16585454	3474120822
16602	09:18:15.547	00:00:16.602	996	-1024	-768	-1	-1	-1	-1	4	-1024	-768	-1	-1	-1	-1	4		0	0						Untertest4.avi	0	880	547	72	111				0	Content		-72	-111	16602122	3474137490
16619	09:18:15.564	00:00:16.619	997	-1024	-768	-1	-1	-1	-1	4	-1024	-768	-1	-1	-1	-1	4		0	0						Untertest4.avi	0	880	547	72	111				0	Content		-72	-111	16619254	3474154622
16636	09:18:15.581	00:00:16.635	998	-1024	-768	-1	-1	-1	-1	4	-1024	-768	-1	-1	-1	-1	4		0	0						Untertest4.avi	0	880	547	72	111				0	Content		-72	-111	16635922	3474171290
16653	09:18:15.598	00:00:16.652	999	-1024	-768	-1	-1	-1	-1	4	-1024	-768	-1	-1	-1	-1	4		0	0						Untertest4.avi	0	880	547	72	111				0	Content		-72	-111	16652952	3474188320
16670	09:18:15.615	00:00:16.669	1000	-1024	-768	-1	-1	-1	-1	4	-1024	-768	-1	-1	-1	-1	4		0	0						Untertest4.avi	0	880	547	72	111				0	Content		-72	-111	16669620	3474204988
16686	09:18:15.631	00:00:16.686	1001	-1024	-768	-1	-1	-1	-1	4	-1024	-768	-1	-1	-1	-1	4		0	0						Untertest4.avi	0	880	547	72	111				0	Content		-72	-111	16686288	3474221656
16702	09:18:15.647	00:00:16.702	1002	-1024	-768	-1	-1	-1	-1	4	-1024	-768	-1	-1	-1	-1	4		0	0						Untertest4.avi	0	880	547	72	111				0	Content		-72	-111	16702336	3474237704
16719	09:18:15.664	00:00:16.719	1003	-1024	-768	-1	-1	-1	-1	4	-1024	-768	-1	-1	-1	-1	4		0	0						Untertest4.avi	0	880	547	72	111				0	Content		-72	-111	16719004	3474254372
16735	09:18:15.680	00:00:16.735	1004	-1024	-768	-1	-1	-1	-1	4	-1024	-768	-1	-1	-1	-1	4		0	0						Untertest4.avi	0	880	547	72	111				0	Content		-72	-111	16735401	3474270769
16752	09:18:15.697	00:00:16.752	1005	-1024	-768	-1	-1	-1	-1	4	-1024	-768	-1	-1	-1	-1	4		0	0						Untertest4.avi	0	880	547	72	111				0	Content		-72	-111	16752069	3474287437
16768	09:18:15.713	00:00:16.768	1006	-1024	-768	-1	-1	-1	-1	4	-1024	-768	-1	-1	-1	-1	4		0	0						Untertest4.avi	0	880	547	72	111				0	Content		-72	-111	16768379	3474303747
16785	09:18:15.730	00:00:16.785	1007	-1024	-768	-1	-1	-1	-1	4	-1024	-768	-1	-1	-1	-1	4		0	0						Untertest4.avi	0	880	547	72	111				0	Content		-72	-111	16785005	3474320373
16802	09:18:15.747	00:00:16.801	1008	-1024	-768	-1	-1	-1	-1	4	-1024	-768	-1	-1	-1	-1	4		0	0						Untertest4.avi	0	880	547	72	111				0	Content		-72	-111	16801810	3474337178
16818	09:18:15.763	00:00:16.818	1009	-1024	-768	-1	-1	-1	-1	4	-1024	-768	-1	-1	-1	-1	4		0	0						Untertest4.avi	0	880	547	72	111				0	Content		-72	-111	16818407	3474353775
16835	09:18:15.780	00:00:16.835	1010	-1024	-768	-1	-1	-1	-1	4	-1024	-768	-1	-1	-1	-1	4		0	0						Untertest4.avi	0	880	547	72	111				0	Content		-72	-111	16835075	3474370443
16852	09:18:15.797	00:00:16.851	1011	-1024	-768	-1	-1	-1	-1	4	-1024	-768	-1	-1	-1	-1	4		0	0						Untertest4.avi	0	880	547	72	111				0	Content		-72	-111	16851975	3474387343
16869	09:18:15.814	00:00:16.868	1012	-1024	-768	-1	-1	-1	-1	4	-1024	-768	-1	-1	-1	-1	4		0	0						Untertest4.avi	0	880	547	72	111				0	Content		-72	-111	16868643	3474404011
16886	09:18:15.831	00:00:16.885	1013	-1024	-768	-1	-1	-1	-1	4	-1024	-768	-1	-1	-1	-1	4		0	0						Untertest4.avi	0	880	547	72	111				0	Content		-72	-111	16885597	3474420965
16902	09:18:15.847	00:00:16.902	1014	-1024	-768	-1	-1	-1	-1	4	-1024	-768	-1	-1	-1	-1	4		0	0						Untertest4.avi	0	880	547	72	111				0	Content		-72	-111	16902265	3474437633
16919	09:18:15.864	00:00:16.918	1015	-1024	-768	-1	-1	-1	-1	4	-1024	-768	-1	-1	-1	-1	4		0	0						Untertest4.avi	0	880	547	72	111				0	Content		-72	-111	16918933	3474454301
16936	09:18:15.881	00:00:16.936	1016	-1024	-768	-1	-1	-1	-1	4	-1024	-768	-1	-1	-1	-1	4		0	0						Untertest4.avi	0	880	547	72	111				0	Content		-72	-111	16936215	3474471583
16953	09:18:15.898	00:00:16.952	1017	-1024	-768	-1	-1	-1	-1	4	-1024	-768	-1	-1	-1	-1	4		0	0						Untertest4.avi	0	880	547	72	111				0	Content		-72	-111	16952883	3474488251
16969	09:18:15.914	00:00:16.968	1018	-1024	-768	-1	-1	-1	-1	4	-1024	-768	-1	-1	-1	-1	4		0	0						Untertest4.avi	0	880	547	72	111				0	Content		-72	-111	16968881	3474504249
16986	09:18:15.931	00:00:16.985	1019	-1024	-768	-1	-1	-1	-1	4	-1024	-768	-1	-1	-1	-1	4		0	0						Untertest4.avi	0	880	547	72	111				0	Content		-72	-111	16985549	3474520917
17002	09:18:15.947	00:00:17.001	1020	-1024	-768	-1	-1	-1	-1	4	-1024	-768	-1	-1	-1	-1	4		0	0						Untertest4.avi	0	880	547	72	111				0	Content		-72	-111	17001622	3474536990
17018	09:18:15.963	00:00:17.018	1021	-1024	-768	-1	-1	-1	-1	4	-1024	-768	-1	-1	-1	-1	4		0	0						Untertest4.avi	0	880	547	72	111				0	Content		-72	-111	17018246	3474553614
17035	09:18:15.980	00:00:17.034	1022	-1024	-768	-1	-1	-1	-1	4	-1024	-768	-1	-1	-1	-1	4		0	0						Untertest4.avi	0	880	547	72	111				0	Content		-72	-111	17034914	3474570282
17051	09:18:15.996	00:00:17.051	1023	-1024	-768	-1	-1	-1	-1	4	-1024	-768	-1	-1	-1	-1	4		0	0						Untertest4.avi	0	880	547	72	111				0	Content		-72	-111	17051491	3474586859
17068	09:18:16.013	00:00:17.068	1024	-1024	-768	-1	-1	-1	-1	4	-1024	-768	-1	-1	-1	-1	4		0	0						Untertest4.avi	0	880	547	72	111				0	Content		-72	-111	17068239	3474603607
17085	09:18:16.030	00:00:17.084	1025	-1024	-768	-1	-1	-1	-1	4	-1024	-768	-1	-1	-1	-1	4		0	0						Untertest4.avi	0	880	547	72	111				0	Content		-72	-111	17084987	3474620355
17102	09:18:16.047	00:00:17.101	1026	-1024	-768	-1	-1	-1	-1	4	-1024	-768	-1	-1	-1	-1	4		0	0						Untertest4.avi	0	880	547	72	111				0	Content		-72	-111	17101611	3474636979
17118	09:18:16.063	00:00:17.118	1027	-1024	-768	-1	-1	-1	-1	4	-1024	-768	-1	-1	-1	-1	4		0	0						Untertest4.avi	0	880	547	72	111				0	Content		-72	-111	17118236	3474653604
17135	09:18:16.080	00:00:17.134	1028	-1024	-768	-1	-1	-1	-1	4	-1024	-768	-1	-1	-1	-1	4		0	0						Untertest4.avi	0	880	547	72	111				0	Content		-72	-111	17134860	3474670228
17152	09:18:16.097	00:00:17.151	1029	-1024	-768	-1	-1	-1	-1	4	-1024	-768	-1	-1	-1	-1	4		0	0						Untertest4.avi	0	880	547	72	111				0	Content		-72	-111	17151611	3474686979
17168	09:18:16.113	00:00:17.168	1030	-1024	-768	-1	-1	-1	-1	4	-1024	-768	-1	-1	-1	-1	4		0	0						Untertest4.avi	0	880	547	72	111				0	Content		-72	-111	17168235	3474703603
17185	09:18:16.130	00:00:17.184	1031	-1024	-768	-1	-1	-1	-1	4	-1024	-768	-1	-1	-1	-1	4		0	0						Untertest4.avi	0	880	547	72	111				0	Content		-72	-111	17184903	3474720271
17201	09:18:16.146	00:00:17.201	1032	-1024	-768	-1	-1	-1	-1	4	-1024	-768	-1	-1	-1	-1	4		0	0						Untertest4.avi	0	880	547	72	111				0	Content		-72	-111	17201485	3474736853
17218	09:18:16.163	00:00:17.218	1033	-1024	-768	-1	-1	-1	-1	4	-1024	-768	-1	-1	-1	-1	4		0	0						Untertest4.avi	0	880	547	72	111				0	Content		-72	-111	17218109	3474753477
17235	09:18:16.180	00:00:17.234	1034	-1024	-768	-1	-1	-1	-1	4	-1024	-768	-1	-1	-1	-1	4		0	0						Untertest4.avi	0	880	547	72	111				0	Content		-72	-111	17234777	3474770145
17251	09:18:16.196	00:00:17.251	1035	-1024	-768	-1	-1	-1	-1	4	-1024	-768	-1	-1	-1	-1	4		0	0						Untertest4.avi	0	880	547	72	111				0	Content		-72	-111	17251357	3474786725
17269	09:18:16.214	00:00:17.268	1036	-1024	-768	-1	-1	-1	-1	4	-1024	-768	-1	-1	-1	-1	4		0	0						Untertest4.avi	0	880	547	72	111				0	Content		-72	-111	17268604	3474803972
17285	09:18:16.230	00:00:17.285	1037	-1024	-768	-1	-1	-1	-1	4	-1024	-768	-1	-1	-1	-1	4		0	0						Untertest4.avi	0	880	547	72	111				0	Content		-72	-111	17285352	3474820720
17302	09:18:16.247	00:00:17.301	1038	-1024	-768	-1	-1	-1	-1	4	-1024	-768	-1	-1	-1	-1	4		0	0						Untertest4.avi	0	880	547	72	111				0	Content		-72	-111	17301976	3474837344
17318	09:18:16.263	00:00:17.318	1039	-1024	-768	-1	-1	-1	-1	4	-1024	-768	-1	-1	-1	-1	4		0	0						Untertest4.avi	0	880	547	72	111				0	Content		-72	-111	17318379	3474853747
17335	09:18:16.280	00:00:17.335	1040	-1024	-768	-1	-1	-1	-1	4	-1024	-768	-1	-1	-1	-1	4		0	0						Untertest4.avi	0	880	547	72	111				0	Content		-72	-111	17335047	3474870415
17351	09:18:16.296	00:00:17.351	1041	-1024	-768	-1	-1	-1	-1	4	-1024	-768	-1	-1	-1	-1	4		0	0						Untertest4.avi	0	880	547	72	111				0	Content		-72	-111	17351415	3474886783
17368	09:18:16.313	00:00:17.367	1042	-1024	-768	-1	-1	-1	-1	4	-1024	-768	-1	-1	-1	-1	4		0	0						Untertest4.avi	0	880	547	72	111				0	Content		-72	-111	17367972	3474903340
17385	09:18:16.330	00:00:17.384	1043	-1024	-768	-1	-1	-1	-1	4	-1024	-768	-1	-1	-1	-1	4		0	0						Untertest4.avi	0	880	547	72	111				0	Content		-72	-111	17384608	3474919976
17402	09:18:16.347	00:00:17.401	1044	-1024	-768	-1	-1	-1	-1	4	-1024	-768	-1	-1	-1	-1	4		0	0						Untertest4.avi	0	880	547	72	111				0	Content		-72	-111	17401690	3474937058
17418	09:18:16.363	00:00:17.418	1045	-1024	-768	-1	-1	-1	-1	4	-1024	-768	-1	-1	-1	-1	4		0	0						Untertest4.avi	0	880	547	72	111				0	Content		-72	-111	17418359	3474953727
17435	09:18:16.380	00:00:17.435	1046	-1024	-768	-1	-1	-1	-1	4	-1024	-768	-1	-1	-1	-1	4		0	0						Untertest4.avi	0	880	547	72	111				0	Content		-72	-111	17435027	3474970395
17452	09:18:16.397	00:00:17.452	1047	-1024	-768	-1	-1	-1	-1	4	-1024	-768	-1	-1	-1	-1	4		0	0						Untertest4.avi	0	880	547	72	111				0	Content		-72	-111	17452439	3474987807
17469	09:18:16.414	00:00:17.469	1048	-1024	-768	-1	-1	-1	-1	4	-1024	-768	-1	-1	-1	-1	4		0	0						Untertest4.avi	0	880	547	72	111				0	Content		-72	-111	17469107	3475004475
17485	09:18:16.430	00:00:17.485	1049	-1024	-768	-1	-1	-1	-1	4	-1024	-768	-1	-1	-1	-1	4		0	0						Untertest4.avi	0	880	547	72	111				0	Content		-72	-111	17485166	3475020534
17502	09:18:16.447	00:00:17.501	1050	-1024	-768	-1	-1	-1	-1	4	-1024	-768	-1	-1	-1	-1	4		0	0						Untertest4.avi	0	880	547	72	111				0	Content		-72	-111	17501834	3475037202
17518	09:18:16.463	00:00:17.518	1051	-1024	-768	-1	-1	-1	-1	4	-1024	-768	-1	-1	-1	-1	4		0	0						Untertest4.avi	0	880	547	72	111				0	Content		-72	-111	17518297	3475053665
17535	09:18:16.480	00:00:17.534	1052	-1024	-768	-1	-1	-1	-1	4	-1024	-768	-1	-1	-1	-1	4		0	0						Untertest4.avi	0	880	547	72	111				0	Content		-72	-111	17534965	3475070333
17552	09:18:16.497	00:00:17.551	1053	-1024	-768	-1	-1	-1	-1	4	-1024	-768	-1	-1	-1	-1	4		0	0						Untertest4.avi	0	880	547	72	111				0	Content		-72	-111	17551633	3475087001
17568	09:18:16.513	00:00:17.567	1054	-1024	-768	-1	-1	-1	-1	4	-1024	-768	-1	-1	-1	-1	4		0	0						Untertest4.avi	0	880	547	72	111				0	Content		-72	-111	17567864	3475103232
17585	09:18:16.530	00:00:17.584	1055	-1024	-768	-1	-1	-1	-1	4	-1024	-768	-1	-1	-1	-1	4		0	0						Untertest4.avi	0	880	547	72	111				0	Content		-72	-111	17584601	3475119969
17601	09:18:16.546	00:00:17.601	1056	-1024	-768	-1	-1	-1	-1	4	-1024	-768	-1	-1	-1	-1	4		0	0						Untertest4.avi	0	880	547	72	111				0	Content		-72	-111	17601280	3475136648
17618	09:18:16.563	00:00:17.617	1057	-1024	-768	-1	-1	-1	-1	4	-1024	-768	-1	-1	-1	-1	4		0	0						Untertest4.avi	0	880	547	72	111				0	Content		-72	-111	17617878	3475153246
17635	09:18:16.580	00:00:17.634	1058	-1024	-768	-1	-1	-1	-1	4	-1024	-768	-1	-1	-1	-1	4		0	0						Untertest4.avi	0	880	547	72	111				0	Content		-72	-111	17634546	3475169914
17651	09:18:16.596	00:00:17.651	1059	-1024	-768	-1	-1	-1	-1	4	-1024	-768	-1	-1	-1	-1	4		0	0						Untertest4.avi	0	880	547	72	111				0	Content		-72	-111	17651446	3475186814
17668	09:18:16.613	00:00:17.668	1060	-1024	-768	-1	-1	-1	-1	4	-1024	-768	-1	-1	-1	-1	4		0	0						Untertest4.avi	0	880	547	72	111				0	Content		-72	-111	17668114	3475203482
17685	09:18:16.630	00:00:17.685	1061	-1024	-768	-1	-1	-1	-1	4	-1024	-768	-1	-1	-1	-1	4		0	0						Untertest4.avi	0	880	547	72	111				0	Content		-72	-111	17685237	3475220605
17702	09:18:16.647	00:00:17.701	1062	-1024	-768	-1	-1	-1	-1	4	-1024	-768	-1	-1	-1	-1	4		0	0						Untertest4.avi	0	880	547	72	111				0	Content		-72	-111	17701905	3475237273
17719	09:18:16.664	00:00:17.719	1063	-1024	-768	-1	-1	-1	-1	4	-1024	-768	-1	-1	-1	-1	4		0	0						Untertest4.avi	0	880	547	72	111				0	Content		-72	-111	17719125	3475254493
17736	09:18:16.681	00:00:17.735	1064	-1024	-768	-1	-1	-1	-1	4	-1024	-768	-1	-1	-1	-1	4		0	0						Untertest4.avi	0	880	547	72	111				0	Content		-72	-111	17735793	3475271161
17752	09:18:16.697	00:00:17.751	1065	-1024	-768	-1	-1	-1	-1	4	-1024	-768	-1	-1	-1	-1	4		0	0						Untertest4.avi	0	880	547	72	111				0	Content		-72	-111	17751819	3475287187
17768	09:18:16.713	00:00:17.768	1066	-1024	-768	-1	-1	-1	-1	4	-1024	-768	-1	-1	-1	-1	4		0	0						Untertest4.avi	0	880	547	72	111				0	Content		-72	-111	17768487	3475303855
17784	09:18:16.729	00:00:17.784	1067	-1024	-768	-1	-1	-1	-1	4	-1024	-768	-1	-1	-1	-1	4		0	0						Untertest4.avi	0	880	547	72	111				0	Content		-72	-111	17784467	3475319835
17801	09:18:16.746	00:00:17.801	1068	-1024	-768	-1	-1	-1	-1	4	-1024	-768	-1	-1	-1	-1	4		0	0						Untertest4.avi	0	880	547	72	111				0	Content		-72	-111	17801092	3475336460
17818	09:18:16.763	00:00:17.817	1069	-1024	-768	-1	-1	-1	-1	4	-1024	-768	-1	-1	-1	-1	4		0	0						Untertest4.avi	0	880	547	72	111				0	Content		-72	-111	17817808	3475353176
17834	09:18:16.779	00:00:17.834	1070	-1024	-768	-1	-1	-1	-1	4	-1024	-768	-1	-1	-1	-1	4		0	0						Untertest4.avi	0	880	547	72	111				0	Content		-72	-111	17834476	3475369844
17851	09:18:16.796	00:00:17.851	1071	-1024	-768	-1	-1	-1	-1	4	-1024	-768	-1	-1	-1	-1	4		0	0						Untertest4.avi	0	880	547	72	111				0	Content		-72	-111	17851144	3475386512
17868	09:18:16.813	00:00:17.867	1072	-1024	-768	-1	-1	-1	-1	4	-1024	-768	-1	-1	-1	-1	4		0	0						Untertest4.avi	0	880	547	72	111				0	Content		-72	-111	17867714	3475403082
17885	09:18:16.830	00:00:17.884	1073	-1024	-768	-1	-1	-1	-1	4	-1024	-768	-1	-1	-1	-1	4		0	0						Untertest4.avi	0	880	547	72	111				0	Content		-72	-111	17884650	3475420018
17901	09:18:16.846	00:00:17.901	1074	-1024	-768	-1	-1	-1	-1	4	-1024	-768	-1	-1	-1	-1	4		0	0						Untertest4.avi	0	880	547	72	111				0	Content		-72	-111	17901318	3475436686
17918	09:18:16.863	00:00:17.918	1075	-1024	-768	-1	-1	-1	-1	4	-1024	-768	-1	-1	-1	-1	4		0	0						Untertest4.avi	0	880	547	72	111				0	Content		-72	-111	17918451	3475453819
17935	09:18:16.880	00:00:17.935	1076	-1024	-768	-1	-1	-1	-1	4	-1024	-768	-1	-1	-1	-1	4		0	0						Untertest4.avi	0	880	547	72	111				0	Content		-72	-111	17935119	3475470487
17952	09:18:16.897	00:00:17.952	1077	-1024	-768	-1	-1	-1	-1	4	-1024	-768	-1	-1	-1	-1	4		0	0						Untertest4.avi	0	880	547	72	111				0	Content		-72	-111	17952351	3475487719
17969	09:18:16.914	00:00:17.969	1078	-1024	-768	-1	-1	-1	-1	4	-1024	-768	-1	-1	-1	-1	4		0	0						Untertest4.avi	0	880	547	72	111				0	Content		-72	-111	17969019	3475504387
17985	09:18:16.930	00:00:17.984	1079	-1024	-768	-1	-1	-1	-1	4	-1024	-768	-1	-1	-1	-1	4		0	0						Untertest4.avi	0	880	547	72	111				0	Content		-72	-111	17984988	3475520356
18002	09:18:16.947	00:00:18.001	1080	-1024	-768	-1	-1	-1	-1	4	-1024	-768	-1	-1	-1	-1	4		0	0						Untertest4.avi	0	880	547	72	111				0	Content		-72	-111	18001656	3475537024
18018	09:18:16.963	00:00:18.018	1081	-1024	-768	-1	-1	-1	-1	4	-1024	-768	-1	-1	-1	-1	4		0	0						Untertest4.avi	0	880	547	72	111				0	Content		-72	-111	18018089	3475553457
18035	09:18:16.980	00:00:18.034	1082	-1024	-768	-1	-1	-1	-1	4	-1024	-768	-1	-1	-1	-1	4		0	0						Untertest4.avi	0	880	547	72	111				0	Content		-72	-111	18034757	3475570125
18051	09:18:16.996	00:00:18.051	1083	-1024	-768	-1	-1	-1	-1	4	-1024	-768	-1	-1	-1	-1	4		0	0						Untertest4.avi	0	880	547	72	111				0	Content		-72	-111	18051425	3475586793
18068	09:18:17.013	00:00:18.067	1084	-1024	-768	-1	-1	-1	-1	4	-1024	-768	-1	-1	-1	-1	4		0	0						Untertest4.avi	0	880	547	72	111				0	Content		-72	-111	18067576	3475602944
18084	09:18:17.029	00:00:18.084	1085	-1024	-768	-1	-1	-1	-1	4	-1024	-768	-1	-1	-1	-1	4		0	0						Untertest4.avi	0	880	547	72	111				0	Content		-72	-111	18084199	3475619567
18101	09:18:17.046	00:00:18.101	1086	-1024	-768	-1	-1	-1	-1	4	-1024	-768	-1	-1	-1	-1	4		0	0						Untertest4.avi	0	880	547	72	111				0	Content		-72	-111	18101000	3475636368
18118	09:18:17.063	00:00:18.117	1087	-1024	-768	-1	-1	-1	-1	4	-1024	-768	-1	-1	-1	-1	4		0	0						Untertest4.avi	0	880	547	72	111				0	Content		-72	-111	18117598	3475652966
18134	09:18:17.079	00:00:18.134	1088	-1024	-768	-1	-1	-1	-1	4	-1024	-768	-1	-1	-1	-1	4		0	0						Untertest4.avi	0	880	547	72	111				0	Content		-72	-111	18134266	3475669634
18151	09:18:17.096	00:00:18.151	1089	-1024	-768	-1	-1	-1	-1	4	-1024	-768	-1	-1	-1	-1	4		0	0						Untertest4.avi	0	880	547	72	111				0	Content		-72	-111	18151168	3475686536
18168	09:18:17.113	00:00:18.167	1090	-1024	-768	-1	-1	-1	-1	4	-1024	-768	-1	-1	-1	-1	4		0	0						Untertest4.avi	0	880	547	72	111				0	Content		-72	-111	18167836	3475703204
18185	09:18:17.130	00:00:18.184	1091	-1024	-768	-1	-1	-1	-1	4	-1024	-768	-1	-1	-1	-1	4		0	0						Untertest4.avi	0	880	547	72	111				0	Content		-72	-111	18184787	3475720155
18201	09:18:17.146	00:00:18.201	1092	-1024	-768	-1	-1	-1	-1	4	-1024	-768	-1	-1	-1	-1	4		0	0						Untertest4.avi	0	880	547	72	111				0	Content		-72	-111	18201455	3475736823
18218	09:18:17.163	00:00:18.218	1093	-1024	-768	-1	-1	-1	-1	4	-1024	-768	-1	-1	-1	-1	4		0	0						Untertest4.avi	0	880	547	72	111				0	Content		-72	-111	18218123	3475753491
18235	09:18:17.180	00:00:18.235	1094	-1024	-768	-1	-1	-1	-1	4	-1024	-768	-1	-1	-1	-1	4		0	0						Untertest4.avi	0	880	547	72	111				0	Content		-72	-111	18235406	3475770774
18252	09:18:17.197	00:00:18.252	1095	-1024	-768	-1	-1	-1	-1	4	-1024	-768	-1	-1	-1	-1	4		0	0						Untertest4.avi	0	880	547	72	111				0	Content		-72	-111	18252074	3475787442
18268	09:18:17.213	00:00:18.268	1096	-1024	-768	-1	-1	-1	-1	4	-1024	-768	-1	-1	-1	-1	4		0	0						Untertest4.avi	0	880	547	72	111				0	Content		-72	-111	18268069	3475803437
18285	09:18:17.230	00:00:18.284	1097	-1024	-768	-1	-1	-1	-1	4	-1024	-768	-1	-1	-1	-1	4		0	0						Untertest4.avi	0	880	547	72	111				0	Content		-72	-111	18284737	3475820105
18301	09:18:17.246	00:00:18.300	1098	-1024	-768	-1	-1	-1	-1	4	-1024	-768	-1	-1	-1	-1	4		0	0						Untertest4.avi	0	880	547	72	111				0	Content		-72	-111	18300688	3475836056
18317	09:18:17.262	00:00:18.317	1099	-1024	-768	-1	-1	-1	-1	4	-1024	-768	-1	-1	-1	-1	4		0	0						Untertest4.avi	0	880	547	72	111				0	Content		-72	-111	18317436	3475852804
18334	09:18:17.279	00:00:18.334	1100	-1024	-768	-1	-1	-1	-1	4	-1024	-768	-1	-1	-1	-1	4		0	0						Untertest4.avi	0	880	547	72	111				0	Content		-72	-111	18334432	3475869800
18351	09:18:17.296	00:00:18.350	1101	-1024	-768	-1	-1	-1	-1	4	-1024	-768	-1	-1	-1	-1	4		0	0						Untertest4.avi	0	880	547	72	111				0	Content		-72	-111	18350682	3475886050
18367	09:18:17.312	00:00:18.367	1102	-1024	-768	-1	-1	-1	-1	4	-1024	-768	-1	-1	-1	-1	4		0	0						Untertest4.avi	0	880	547	72	111				0	Content		-72	-111	18367349	3475902717
18384	09:18:17.329	00:00:18.384	1103	-1024	-768	-1	-1	-1	-1	4	-1024	-768	-1	-1	-1	-1	4		0	0						Untertest4.avi	0	880	547	72	111				0	Content		-72	-111	18384017	3475919385
18401	09:18:17.346	00:00:18.400	1104	-1024	-768	-1	-1	-1	-1	4	-1024	-768	-1	-1	-1	-1	4		0	0						Untertest4.avi	0	880	547	72	111				0	Content		-72	-111	18400685	3475936053
18417	09:18:17.362	00:00:18.417	1105	-1024	-768	-1	-1	-1	-1	4	-1024	-768	-1	-1	-1	-1	4		0	0						Untertest4.avi	0	880	547	72	111				0	Content		-72	-111	18417431	3475952799
18434	09:18:17.379	00:00:18.434	1106	-1024	-768	-1	-1	-1	-1	4	-1024	-768	-1	-1	-1	-1	4		0	0						Untertest4.avi	0	880	547	72	111				0	Content		-72	-111	18434100	3475969468
18451	09:18:17.396	00:00:18.450	1107	-1024	-768	-1	-1	-1	-1	4	-1024	-768	-1	-1	-1	-1	4		0	0						Untertest4.avi	0	880	547	72	111				0	Content		-72	-111	18450751	3475986119
18467	09:18:17.412	00:00:18.467	1108	-1024	-768	-1	-1	-1	-1	4	-1024	-768	-1	-1	-1	-1	4		0	0						Untertest4.avi	0	880	547	72	111				0	Content		-72	-111	18467419	3476002787
18484	09:18:17.429	00:00:18.484	1109	-1024	-768	-1	-1	-1	-1	4	-1024	-768	-1	-1	-1	-1	4		0	0						Untertest4.avi	0	880	547	72	111				0	Content		-72	-111	18484087	3476019455
18501	09:18:17.446	00:00:18.500	1110	-1024	-768	-1	-1	-1	-1	4	-1024	-768	-1	-1	-1	-1	4		0	0						Untertest4.avi	0	880	547	72	111				0	Content		-72	-111	18500757	3476036125
18517	09:18:17.462	00:00:18.517	1111	-1024	-768	-1	-1	-1	-1	4	-1024	-768	-1	-1	-1	-1	4		0	0						Untertest4.avi	0	880	547	72	111				0	Content		-72	-111	18517425	3476052793
18534	09:18:17.479	00:00:18.533	1112	-1024	-768	-1	-1	-1	-1	4	-1024	-768	-1	-1	-1	-1	4		0	0						Untertest4.avi	0	880	547	72	111				0	Content		-72	-111	18533988	3476069356
18551	09:18:17.496	00:00:18.550	1113	-1024	-768	-1	-1	-1	-1	4	-1024	-768	-1	-1	-1	-1	4		0	0						Untertest4.avi	0	880	547	72	111				0	Content		-72	-111	18550656	3476086024
18568	09:18:17.513	00:00:18.567	1114	-1024	-768	-1	-1	-1	-1	4	-1024	-768	-1	-1	-1	-1	4		0	0						Untertest4.avi	0	880	547	72	111				0	Content		-72	-111	18567540	3476102908
18584	09:18:17.529	00:00:18.584	1115	-1024	-768	-1	-1	-1	-1	4	-1024	-768	-1	-1	-1	-1	4		0	0						Untertest4.avi	0	880	547	72	111				0	Content		-72	-111	18584208	3476119576
18601	09:18:17.546	00:00:18.601	1116	-1024	-768	-1	-1	-1	-1	4	-1024	-768	-1	-1	-1	-1	4		0	0						Untertest4.avi	0	880	547	72	111				0	Content		-72	-111	18601177	3476136545
18617	09:18:17.562	00:00:18.617	1117	-1024	-768	-1	-1	-1	-1	4	-1024	-768	-1	-1	-1	-1	4		0	0						Untertest4.avi	0	880	547	72	111				0	Content		-72	-111	18617311	3476152679
18634	09:18:17.579	00:00:18.634	1118	-1024	-768	-1	-1	-1	-1	4	-1024	-768	-1	-1	-1	-1	4		0	0						Untertest4.avi	0	880	547	72	111				0	Content		-72	-111	18634175	3476169543
18651	09:18:17.596	00:00:18.650	1119	-1024	-768	-1	-1	-1	-1	4	-1024	-768	-1	-1	-1	-1	4		0	0						Untertest4.avi	0	880	547	72	111				0	Content		-72	-111	18650926	3476186294
18668	09:18:17.613	00:00:18.667	1120	-1024	-768	-1	-1	-1	-1	4	-1024	-768	-1	-1	-1	-1	4		0	0						Untertest4.avi	0	880	547	72	111				0	Content		-72	-111	18667594	3476202962
18684	09:18:17.629	00:00:18.684	1121	982,2512	981,9402	0,421626	0,6577483	504,3968	3,584163	3	950,2649	994,8972	0,4209787	0,6577536	501,0349	3,555511	1	13	950	995						Untertest4.avi	0	880	547	72	111	878	884	167	0	Content		878	884	18684313	3476219681
18701	09:18:17.646	00:00:18.700	1122	989,2821	992,9372	0,4158262	0,6576704	502,0622	3,57848	1	968,3467	1008,255	0,4160983	0,6576682	501,0349	3,567853	3	13	989	993						Untertest4.avi	0	880	547	72	111	878	884	167	0	Content		917	882	18700549	3476235917
18718	09:18:17.663	00:00:18.717	1123	961,83	989,1305	0,4194994	0,657366	502,0622	3,622022	3	936,9857	1004,148	0,4193169	0,6573663	501,0349	3,609279	1	13	937	1004						Untertest4.avi	0	880	547	72	111	878	884	167	0	Content		865	893	18717549	3476252917
18734	09:18:17.679	00:00:18.734	1124	999,009	996,8074	0,4138564	0,6574829	505,1167	3,575259	1	967,0587	1009,359	0,4148968	0,657484	501,0349	3,542874	3	13	999	997						Untertest4.avi	0	880	547	72	111	878	884	167	0	Content		927	886	18734047	3476269415
18751	09:18:17.696	00:00:18.750	1125	970,0906	976,0223	0,4193682	0,6573763	505,1166	3,701931	3	946,8731	991,7814	0,4193678	0,6573731	505,0632	3,695617	1	13	947	992						Untertest4.avi	0	880	547	72	111	878	884	167	0	Content		875	881	18750919	3476286287
18767	09:18:17.712	00:00:18.767	1126	876,9169	841,6912	0,4136124	0,6578674	505,1167	4,031588	1	857,439	853,906	0,4136379	0,6578664	505,0633	4,024857	3	13	877	842						Untertest4.avi	0	880	547	72	111	878	884	167	0	Content		805	731	18767166	3476302534
18784	09:18:17.729	00:00:18.783	1127	993,41	1000,688	0,4194025	0,6580627	505,1166	3,617706	3	969,2388	1016,376	0,4192641	0,6580614	504,3158	3,606794	1	13	969	1016						Untertest4.avi	0	880	547	72	111	878	884	167	0	Content		897	905	18783789	3476319157
18801	09:18:17.746	00:00:18.800	1128	993,8325	998,5922	0,413853	0,6590633	505,7953	3,622626	1	970,9945	1013,706	0,4142345	0,6590616	504,3158	3,608593	3	13	994	999						Untertest4.avi	0	880	547	72	111	878	884	167	0	Content		922	888	18800538	3476335906
18818	09:18:17.763	00:00:18.817	1129	978,7627	994,3079	0,4200654	0,6593723	505,7953	3,664868	3	952,5222	1009,195	0,4197955	0,659373	504,3158	3,648899	1	13	953	1009						Untertest4.avi	0	880	547	72	111	878	884	167	0	Content		881	898	18817535	3476352903
18834	09:18:17.779	00:00:18.834	1130	937,6304	973,3475	0,4147982	0,6598896	506,5468	3,680993	1	911,8566	987,2753	0,4153678	0,6598887	504,3158	3,660703	3	13	938	973						Untertest4.avi	0	880	547	72	111	878	884	167	0	Content		866	862	18834159	3476369527
18851	09:18:17.796	00:00:18.850	1131	-1024	-768	-1	-1	-1	-1	4	-1024	-768	-1	-1	-1	-1	4	14	0	0						Untertest4.avi	0	880	547	72	111	774	836	366	0	Content		-72	-111	18850909	3476386277
18867	09:18:17.812	00:00:18.867	1132	790,0942	814,1325	0,4149744	0,6606129	506,5468	4,090162	1	768,359	825,5664	0,4150491	0,6606119	506,2953	4,080959	3	14	790	814						Untertest4.avi	0	880	547	72	111	774	836	366	0	Content		718	703	18867157	3476402525
18884	09:18:17.829	00:00:18.883	1133	894,9423	928,8232	0,4208592	0,6604728	506,5468	3,707247	3	872,3408	944,536	0,4212228	0,6604645	508,4941	3,713933	1	14	872	945						Untertest4.avi	0	880	547	72	111	774	836	366	0	Content		800	834	18883781	3476419149
18901	09:18:17.846	00:00:18.900	1134	-1024	-768	-1	-1	-1	-1	4	-1024	-768	-1	-1	-1	-1	4	14	0	0						Untertest4.avi	0	880	547	72	111	774	836	366	0	Content		-72	-111	18900688	3476436056
18917	09:18:17.862	00:00:18.917	1135	-1024	-768	-1	-1	-1	-1	4	-1024	-768	-1	-1	-1	-1	4	14	0	0						Untertest4.avi	0	880	547	72	111	774	836	366	0	Content		-72	-111	18917356	3476452724
18934	09:18:17.879	00:00:18.934	1136	865,5403	894,3625	0,4167262	0,6604286	506,5468	3,88304	3	811,0104	909,9622	0,4170872	0,6604336	493,7608	3,793491	1	14	811	910						Untertest4.avi	0	880	547	72	111	774	836	366	0	Content		739	799	18934229	3476469597
18951	09:18:17.896	00:00:18.950	1137	935,6692	973,1002	0,4161752	0,6603852	506,5468	3,606008	3	876,9973	979,6126	0,4165362	0,6603902	493,8735	3,513	1	14	877	980						Untertest4.avi	0	880	547	72	111	774	836	366	0	Content		805	869	18950603	3476485971
18967	09:18:17.912	00:00:18.967	1138	907,9434	957,3981	0,4156871	0,660387	506,5468	3,632493	3	850,7812	964,4612	0,4160486	0,660392	493,9533	3,539554	1	14	851	964						Untertest4.avi	0	880	547	72	111	774	836	366	0	Content		779	853	18967101	3476502469
18984	09:18:17.929	00:00:18.983	1139	884,1963	937,4859	0,4152644	0,6604511	506,5468	3,703184	3	839,2435	942,2587	0,4157253	0,6605002	493,9005	3,609887	1	14	839	942						Untertest4.avi	0	880	547	72	111	774	836	366	0	Content		767	831	18983725	3476519093
19001	09:18:17.946	00:00:19.000	1140	893,9878	952,2749	0,4148112	0,6605811	506,5468	3,67606	3	851,0524	957,0076	0,415284	0,6606253	494,1134	3,585234	1	14	851	957						Untertest4.avi	0	880	547	72	111	774	836	366	0	Content		779	846	19000793	3476536161
19017	09:18:17.962	00:00:19.017	1141	888,2452	942,4156	0,4143372	0,6607619	506,5468	3,723873	3	845,244	947,6259	0,4148083	0,6608033	494,1459	3,632058	1	14	845	948						Untertest4.avi	0	880	547	72	111	774	836	366	0	Content		773	837	19017472	3476552840
19034	09:18:17.979	00:00:19.034	1142	888,6609	933,9755	0,4140244	0,6609939	504,1642	3,69552	3	848,336	941,5325	0,414393	0,6610219	494,2482	3,620982	1	14	848	942						Untertest4.avi	0	880	547	72	111	774	836	366	0	Content		776	831	19034223	3476569591
19050	09:18:17.995	00:00:19.050	1143	896,6497	940,5306	0,4136061	0,6611703	506,2551	3,681586	3	854,3933	947,5649	0,4140521	0,6611909	494,5764	3,595691	1	14	854	948						Untertest4.avi	0	880	547	72	111	774	836	366	0	Content		782	837	19050346	3476585714
19067	09:18:18.012	00:00:19.066	1144	902,9778	957,9958	0,4130374	0,6613497	510,3442	3,718983	3	853,5604	960,6908	0,4136378	0,6613945	494,568	3,604611	1	14	854	961						Untertest4.avi	0	880	547	72	111	774	836	366	0	Content		782	850	19066971	3476602339
19084	09:18:18.029	00:00:19.083	1145	878,0183	958,0599	0,4127257	0,6614657	507,8584	3,697196	3	833,0742	961,9722	0,4132233	0,6615133	494,736	3,601036	1	14	833	962						Untertest4.avi	0	880	547	72	111	774	836	366	0	Content		761	851	19083595	3476618963
19101	09:18:18.046	00:00:19.100	1146	884,6453	943,1089	0,4121885	0,6614806	510,0506	3,734075	3	837,5207	946,0117	0,4127747	0,6615364	494,8913	3,623448	1	14	838	946						Untertest4.avi	0	880	547	72	111	774	836	366	0	Content		766	835	19100666	3476636034
19117	09:18:18.062	00:00:19.117	1147	879,7087	935,8811	0,4118026	0,6615055	508,2908	3,716271	3	835,8034	942,0233	0,4123226	0,6615316	494,9377	3,61856	1	14	836	942						Untertest4.avi	0	880	547	72	111	774	836	366	0	Content		764	831	19117469	3476652837
19134	09:18:18.079	00:00:19.134	1148	866,7834	930,5836	0,4112648	0,661499	509,1546	3,7362	3	822,4252	936,4504	0,4118195	0,6615241	495,0304	3,632725	1	14	822	936						Untertest4.avi	0	880	547	72	111	774	836	366	0	Content		750	825	19134217	3476669585
19150	09:18:18.095	00:00:19.150	1149	890,7453	969,8787	0,4108558	0,6615033	508,5836	3,658794	3	844,9666	973,1813	0,4113839	0,6615504	495,0328	3,560806	1	14	845	973						Untertest4.avi	0	880	547	72	111	774	836	366	0	Content		773	862	19150341	3476685709
19167	09:18:18.112	00:00:19.166	1150	894,2316	958,2406	0,4106253	0,6615444	506,7929	3,609993	3	853,4595	963,4608	0,4110988	0,6615863	495,1176	3,525934	1	14	853	963						Untertest4.avi	0	880	547	72	111	774	836	366	0	Content		781	852	19166967	3476702335
19184	09:18:18.129	00:00:19.183	1151	857,4523	941,2802	0,4104055	0,6616352	505,9845	3,672359	3	819,2147	947,9008	0,4108566	0,6616671	494,9763	3,591492	1	14	819	948						Untertest4.avi	0	880	547	72	111	774	836	366	0	Content		747	837	19183589	3476718957
19201	09:18:18.146	00:00:19.200	1152	878,733	933,8329	0,4101806	0,6611546	503,8884	3,616189	3	842,1147	941,2428	0,4105343	0,661192	495,1326	3,551294	1	14	842	941						Untertest4.avi	0	880	547	72	111	774	836	366	0	Content		770	830	19200658	3476736026
19217	09:18:18.162	00:00:19.217	1153	911,3326	786,942	0,4093104	0,6589225	510,5066	3,683204	3	863,984	797,437	0,4099197	0,6589668	495,224	3,573609	1	15	864	797						Untertest4.avi	0	880	547	72	111	754	523	349	0	Content		792	686	19217338	3476752706
19234	09:18:18.179	00:00:19.234	1154	919,967	683,7115	0,4093336	0,6568232	505,3196	3,643489	3	875,965	695,6859	0,4096884	0,6568712	495,3053	3,56918	1	15	876	696						Untertest4.avi	0	880	547	72	111	754	523	349	0	Content		804	585	19234087	3476769455
19250	09:18:18.195	00:00:19.250	1155	902,2826	615,1605	0,4090911	0,6557069	510,9538	3,660309	3	855,2964	633,9485	0,4097153	0,6557457	495,2502	3,548531	1	15	855	634						Untertest4.avi	0	880	547	72	111	754	523	349	0	Content		783	523	19250338	3476785706
19267	09:18:18.212	00:00:19.267	1156	906,3782	612,6455	0,4094294	0,6554384	508,7943	3,618555	3	863,9214	629,7488	0,4099712	0,6554744	495,3826	3,523191	1	15	864	630						Untertest4.avi	0	880	547	72	111	754	523	349	0	Content		792	519	19267282	3476802650
19284	09:18:18.229	00:00:19.283	1157	880,6933	622,9727	0,4099223	0,6550485	504,8936	3,604815	3	845,5137	636,0544	0,4103328	0,6550938	495,0349	3,533461	1	15	846	636						Untertest4.avi	0	880	547	72	111	754	523	349	0	Content		774	525	19283588	3476818956
19301	09:18:18.246	00:00:19.300	1158	887,9941	613,676	0,4102963	0,65425	507,3215	3,620148	3	850,134	627,0112	0,4108122	0,6543304	494,9955	3,532551	1	15	850	627						Untertest4.avi	0	880	547	72	111	754	523	349	0	Content		778	516	19300530	3476835898
19317	09:18:18.262	00:00:19.317	1159	877,1132	618,849	0,4109043	0,6532475	506,6066	3,600461	3	843,0421	631,2567	0,411423	0,6533319	494,7739	3,5169	1	15	843	631						Untertest4.avi	0	880	547	72	111	754	523	349	0	Content		771	520	19317155	3476852523
19334	09:18:18.279	00:00:19.333	1160	869,5562	615,4357	0,4115504	0,6523475	509,8846	3,641675	3	827,2469	632,1492	0,4121598	0,6524094	494,6949	3,534439	1	15	827	632						Untertest4.avi	0	880	547	72	111	754	523	349	0	Content		755	521	19333775	3476869143
19350	09:18:18.295	00:00:19.350	1161	853,4661	619,0831	0,4125645	0,6517432	508,1808	3,664073	3	813,9841	634,1553	0,4131085	0,6518077	494,5493	3,566516	1	15	814	634						Untertest4.avi	0	880	547	72	111	754	523	349	0	Content		742	523	19350206	3476885574
19367	09:18:18.312	00:00:19.366	1162	863,2057	615,2971	0,4137721	0,6513035	505,4206	3,605577	3	827,6454	627,6027	0,4142175	0,6513805	494,4023	3,526774	1	15	828	628						Untertest4.avi	0	880	547	72	111	754	523	349	0	Content		756	517	19366830	3476902198
19383	09:18:18.328	00:00:19.383	1163	849,4608	616,4523	0,4149086	0,6510082	504,7497	3,596022	3	815,541	628,6707	0,4153411	0,6510794	494,1163	3,519969	1	15	816	629						Untertest4.avi	0	880	547	72	111	754	523	349	0	Content		744	518	19383455	3476918823
19400	09:18:18.345	00:00:19.400	1164	837,5604	624,6706	0,4161952	0,6506582	500,8822	3,627974	3	812,9644	632,9899	0,4165197	0,6507365	494,0231	3,576898	1	15	813	633						Untertest4.avi	0	880	547	72	111	754	523	349	0	Content		741	522	19400396	3476935764
19417	09:18:18.362	00:00:19.417	1165	854,8044	627,9423	0,4171506	0,6503158	504,2978	3,631681	3	821,9164	637,8215	0,4175691	0,650416	493,9942	3,557208	1	15	822	638						Untertest4.avi	0	880	547	72	111	754	523	349	0	Content		750	527	19417021	3476952389
19434	09:18:18.379	00:00:19.433	1166	857,9933	627,3846	0,4180111	0,6500815	504,4597	3,670723	3	823,9202	640,4753	0,4184307	0,6501343	493,8146	3,59286	1	15	824	640						Untertest4.avi	0	880	547	72	111	754	523	349	0	Content		752	529	19433772	3476969140
19450	09:18:18.395	00:00:19.450	1167	849,3965	608,8448	0,4187291	0,6497473	505,3078	3,680766	3	813,3721	622,6643	0,419167	0,6498086	493,7854	3,596743	1	15	813	623						Untertest4.avi	0	880	547	72	111	754	523	349	0	Content		741	512	19450077	3476985445
19467	09:18:18.412	00:00:19.466	1168	853,2553	622,5099	0,4193761	0,6494561	504,7257	3,71854	3	818,5175	636,0898	0,419795	0,6495063	493,8094	3,637764	1	15	819	636						Untertest4.avi	0	880	547	72	111	754	523	349	0	Content		747	525	19466701	3477002069
19483	09:18:18.428	00:00:19.483	1169	863,5162	619,7813	0,4197848	0,6491199	505,7806	3,695588	3	825,8423	634,3972	0,4202352	0,6491718	493,67	3,607115	1	15	826	634						Untertest4.avi	0	880	547	72	111	754	523	349	0	Content		754	523	19483455	3477018823
19500	09:18:18.445	00:00:19.500	1170	862,431	613,1174	0,4201522	0,6488453	504,4814	3,650659	3	824,9093	628,3216	0,4205436	0,648874	493,5827	3,570949	1	15	825	628						Untertest4.avi	0	880	547	72	111	754	523	349	0	Content		753	517	19500395	3477035763
19517	09:18:18.462	00:00:19.517	1171	864,0889	621,9105	0,4202566	0,6483915	504,1847	3,65704	3	826,27	635,707	0,4206344	0,6484372	493,517	3,578815	1	15	826	636						Untertest4.avi	0	880	547	72	111	754	523	349	0	Content		754	525	19517019	3477052387
19534	09:18:18.479	00:00:19.533	1172	855,9841	614,9799	0,4202161	0,6478098	504,2714	3,607241	3	819,9243	629,7271	0,4206108	0,6478426	493,5352	3,52972	1	15	820	630						Untertest4.avi	0	880	547	72	111	754	523	349	0	Content		748	519	19533642	3477069010
19550	09:18:18.495	00:00:19.550	1173	904,5731	648,1394	0,4195617	0,647628	502,7758	3,559994	3	871,9895	660,8774	0,4199391	0,6476653	493,3681	3,49248	1	15	872	661						Untertest4.avi	0	880	547	72	111	754	523	349	0	Content		800	550	19550069	3477085437
19567	09:18:18.512	00:00:19.566	1174	999,0018	737,5893	0,4181933	0,6483178	502,8459	3,518541	3	959,7881	750,0965	0,4185436	0,6483356	493,3966	3,450858	1	16	960	750						Untertest4.avi	0	880	547	72	111	967	701	250	0	Content		888	639	19566692	3477102060
19583	09:18:18.528	00:00:19.583	1175	1033,442	800,4439	0,4175847	0,6482642	500,7721	3,479398	3	998,6476	810,0714	0,4178717	0,648305	493,3992	3,426334	1	16	999	810						Untertest4.avi	0	880	547	72	111	967	701	250	0	Content		927	699	19583441	3477118809
19600	09:18:18.545	00:00:19.600	1176	1042,05	817,1325	0,4171703	0,6476231	500,7287	3,45988	3	1010,98	824,2422	0,4175019	0,6477001	493,1969	3,406853	1	16	1011	824						Untertest4.avi	0	880	547	72	111	967	701	250	0	Content		939	713	19600262	3477135630
19617	09:18:18.562	00:00:19.616	1177	1060,637	815,0045	0,4170114	0,6464959	500,2784	3,411075	3	1022,976	825,6824	0,4172588	0,6465183	493,3003	3,360993	1	16	1023	826						Untertest4.avi	0	880	547	72	111	967	701	250	0	Content		951	715	19616887	3477152255
19634	09:18:18.579	00:00:19.633	1178	1032,794	811,4556	0,4170141	0,6452296	492,9909	3,378922	0	1063,862	806,744	0,298848	0,5785655	491,4671	3,383132	0	16	1048	809						Untertest4.avi	0	880	547	72	111	967	701	250	0	Content		976	698	19633637	3477169005
19650	09:18:18.595	00:00:19.650	1179	1045,786	806,2244	0,4167988	0,6438639	492,9397	3,33284	0	1041,372	817,4946	0,2944388	0,5778592	493,5719	3,367762	0	16	1044	812						Untertest4.avi	0	880	547	72	111	967	701	250	0	Content		972	701	19650065	3477185433
19667	09:18:18.612	00:00:19.666	1180	1048,305	812,609	0,4164975	0,6422925	492,7516	3,285943	0	1046,687	819,5032	0,2983905	0,5769381	480,6037	3,232925	0	16	1047	816						Untertest4.avi	0	880	547	72	111	967	701	250	0	Content		975	705	19666689	3477202057
19683	09:18:18.628	00:00:19.683	1181	1037,156	807,3558	0,4161559	0,6406712	492,4647	3,287651	0	1018,005	811,94	0,2963556	0,5760523	484,2768	3,294245	0	16	1028	810						Untertest4.avi	0	880	547	72	111	967	701	250	0	Content		956	699	19683312	3477218680
19700	09:18:18.645	00:00:19.699	1182	1049,379	812,1722	0,4158107	0,6389011	492,3232	3,264753	0	1034,249	811,9865	0,2959183	0,5749597	484,4974	3,291191	0	16	1042	812						Untertest4.avi	0	880	547	72	111	967	701	250	0	Content		970	701	19699937	3477235305
19717	09:18:18.662	00:00:19.716	1183	1029,262	800,8405	0,4154422	0,637166	492,3166	3,246367	0	1030,123	815,1818	0,2953966	0,5738537	484,1651	3,266042	0	16	1030	808						Untertest4.avi	0	880	547	72	111	967	701	250	0	Content		958	697	19716560	3477251928
19733	09:18:18.678	00:00:19.733	1184	1024,3	810,5985	0,4150193	0,6354735	492,2065	3,23609	0	1043,191	805,6659	0,2948195	0,5727754	484,1913	3,189886	0	16	1034	808						Untertest4.avi	0	880	547	72	111	967	701	250	0	Content		962	697	19733187	3477268555
19750	09:18:18.695	00:00:19.749	1185	1030,245	802,47	0,4144797	0,6337991	492,1344	3,202088	0	1062,198	804,4143	0,2942578	0,5717787	484,5321	3,242764	0	16	1046	803						Untertest4.avi	0	880	547	72	111	967	701	250	0	Content		974	692	19749810	3477285178
19767	09:18:18.712	00:00:19.766	1186	1033,893	805,6079	0,4139122	0,6322829	491,9505	3,245614	0	1048,254	817,8426	0,2934977	0,5708961	484,1408	3,237708	0	16	1041	812						Untertest4.avi	0	880	547	72	111	967	701	250	0	Content		969	701	19766563	3477301931
19783	09:18:18.728	00:00:19.783	1187	1039,329	811,0309	0,4133879	0,6309912	492,0165	3,199132	0	1044,662	812,4302	0,2927872	0,5703692	483,8234	3,221633	0	16	1042	812						Untertest4.avi	0	880	547	72	111	967	701	250	0	Content		970	701	19783187	3477318555
19800	09:18:18.745	00:00:19.799	1188	1046,785	814,8652	0,4127463	0,6299647	491,6898	3,216997	0	1028,155	811,1667	0,2920163	0,5699657	483,6812	3,240838	0	16	1037	813						Untertest4.avi	0	880	547	72	111	967	701	250	0	Content		965	702	19799814	3477335182
19816	09:18:18.761	00:00:19.816	1189	1070,766	827,4201	0,4119855	0,6294231	491,9438	3,19858	0	1073,115	833,4279	0,2912666	0,5697753	483,3878	3,210111	0	17	1072	830						Untertest4.avi	0	880	547	72	111	1016	720	1483	0	Content		1000	719	19816436	3477351804
19833	09:18:18.778	00:00:19.833	1190	1074,568	838,3181	0,4116135	0,628707	491,8556	3,189637	0	1085,156	847,9745	0,290875	0,5693441	483,5971	3,24707	0	17	1080	843						Untertest4.avi	0	880	547	72	111	1016	720	1483	0	Content		1008	732	19833188	3477368556
19850	09:18:18.795	00:00:19.849	1191	1069,07	840,411	0,4114304	0,6279602	491,7565	3,193362	0	1089,8	842,6443	0,2906786	0,5688031	483,5064	3,23859	0	17	1079	842						Untertest4.avi	0	880	547	72	111	1016	720	1483	0	Content		1007	731	19849812	3477385180
19866	09:18:18.811	00:00:19.866	1192	1063,729	838,3066	0,4113965	0,6272715	491,6611	3,20884	0	1095,08	828,5165	0,2905857	0,5682219	483,3674	3,216379	0	17	1079	833						Untertest4.avi	0	880	547	72	111	1016	720	1483	0	Content		1007	722	19866439	3477401807
19883	09:18:18.828	00:00:19.883	1193	1070,751	831,6625	0,4114655	0,6265737	491,5108	3,222899	0	1088,883	844,8412	0,2906293	0,5675214	483,2502	3,21041	0	17	1080	838						Untertest4.avi	0	880	547	72	111	1016	720	1483	0	Content		1008	727	19883072	3477418440
19900	09:18:18.845	00:00:19.899	1194	1069,323	843,1024	0,4115925	0,6258367	491,3421	3,206239	0	1084,359	846,3334	0,2907297	0,5668777	483,1788	3,237018	0	17	1077	845						Untertest4.avi	0	880	547	72	111	1016	720	1483	0	Content		1005	734	19899811	3477435179
19916	09:18:18.861	00:00:19.916	1195	1068,187	845,2484	0,4117386	0,6251009	491,2958	3,246584	0	1084,168	839,9557	0,2908247	0,5662614	483,152	3,202437	0	17	1076	843						Untertest4.avi	0	880	547	72	111	1016	720	1483	0	Content		1004	732	19916436	3477451804
19933	09:18:18.878	00:00:19.933	1196	1080,031	847,7474	0,4119983	0,6243627	491,1315	3,255899	0	1083,395	838,1847	0,290946	0,5656814	482,874	3,279772	0	17	1082	843						Untertest4.avi	0	880	547	72	111	1016	720	1483	0	Content		1010	732	19933078	3477468446
19950	09:18:18.895	00:00:19.949	1197	1076,209	833,4507	0,4122381	0,6237407	490,9995	3,281655	0	1080,345	845,2483	0,2910716	0,5650645	482,6161	3,295353	0	17	1078	839						Untertest4.avi	0	880	547	72	111	1016	720	1483	0	Content		1006	728	19949688	3477485056
19966	09:18:18.911	00:00:19.966	1198	1079,092	847,736	0,4123926	0,6230875	490,9141	3,281522	0	1092,397	837,3362	0,2912119	0,5646193	482,7719	3,345938	0	17	1086	843						Untertest4.avi	0	880	547	72	111	1016	720	1483	0	Content		1014	732	19966439	3477501807
19983	09:18:18.928	00:00:19.983	1199	1078,566	840,0043	0,4124712	0,6224037	490,7953	3,295637	0	1088,538	841,3898	0,2911978	0,5642578	482,585	3,358319	0	17	1084	841						Untertest4.avi	0	880	547	72	111	1016	720	1483	0	Content		1012	730	19983073	3477518441
20000	09:18:18.945	00:00:19.999	1200	1072,486	837,149	0,4124824	0,6216996	490,7283	3,344306	0	1093,564	847,7089	0,2911747	0,5638525	482,7147	3,374174	0	17	1083	842						Untertest4.avi	0	880	547	72	111	1016	720	1483	0	Content		1011	731	19999687	3477535055
20016	09:18:18.961	00:00:20.016	1201	1086,118	845,1371	0,4123816	0,6210514	490,5521	3,34408	0	1117,29	845,6992	0,2909739	0,5635833	482,552	3,385039	0	17	1102	845						Untertest4.avi	0	880	547	72	111	1016	720	1483	0	Content		1030	734	20016312	3477551680
20033	09:18:18.978	00:00:20.033	1202	1104,418	868,5482	0,4121945	0,6204816	490,513	3,406346	0	1120,672	863,2708	0,2906624	0,5633649	482,6584	3,426854	0	17	1113	866						Untertest4.avi	0	880	547	72	111	1016	720	1483	0	Content		1041	755	20033079	3477568447
20050	09:18:18.995	00:00:20.049	1203	1103,949	850,7306	0,4121305	0,619701	490,3811	3,415011	0	1120,93	860,7486	0,2904484	0,56293	482,4131	3,445436	0	17	1112	856						Untertest4.avi	0	880	547	72	111	1016	720	1483	0	Content		1040	745	20049688	3477585056
20066	09:18:19.011	00:00:20.066	1204	1098,965	854,3917	0,4121199	0,6188722	490,2614	3,422357	0	1114,185	856,4447	0,290304	0,5625091	482,0979	3,472794	0	17	1107	855						Untertest4.avi	0	880	547	72	111	1016	720	1483	0	Content		1035	744	20066312	3477601680
20083	09:18:19.028	00:00:20.082	1205	1095,937	858,2697	0,4121896	0,6181337	490,1757	3,47287	0	1118,481	853,3804	0,2903055	0,5620829	482,3109	3,537722	0	17	1107	856						Untertest4.avi	0	880	547	72	111	1016	720	1483	0	Content		1035	745	20082938	3477618306
20100	09:18:19.045	00:00:20.099	1206	1097,458	862,1902	0,4123781	0,6175284	490,1662	3,497108	0	1131,869	857,4845	0,2904297	0,5616581	482,2807	3,542472	0	17	1115	860						Untertest4.avi	0	880	547	72	111	1016	720	1483	0	Content		1043	749	20099688	3477635056
20116	09:18:19.061	00:00:20.116	1207	1098,702	854,5724	0,4126999	0,6169967	489,9625	3,555427	0	1124,07	859,8814	0,2906435	0,5612721	481,9611	3,576011	0	17	1111	857						Untertest4.avi	0	880	547	72	111	1016	720	1483	0	Content		1039	746	20116313	3477651681
20133	09:18:19.078	00:00:20.132	1208	1099,946	857,7335	0,4131226	0,6166136	489,8647	3,532003	0	1133,252	852,2607	0,2910135	0,5608839	482,1307	3,583766	0	17	1117	855						Untertest4.avi	0	880	547	72	111	1016	720	1483	0	Content		1045	744	20132938	3477668306
20150	09:18:19.095	00:00:20.149	1209	1096,542	856,9232	0,4135371	0,6163403	489,7609	3,571358	0	1120,071	855,2795	0,2914418	0,5604942	481,9352	3,664225	0	17	1108	856						Untertest4.avi	0	880	547	72	111	1016	720	1483	0	Content		1036	745	20149688	3477685056
20166	09:18:19.111	00:00:20.166	1210	1089,205	866,5	0,4139742	0,6161413	489,4245	3,611006	0	1139,131	857,7885	0,2918626	0,5601856	481,9944	3,64028	0	17	1114	862						Untertest4.avi	0	880	547	72	111	1016	720	1483	0	Content		1042	751	20166314	3477701682
20183	09:18:19.128	00:00:20.182	1211	1099,916	857,5162	0,4143983	0,6160188	489,608	3,591244	0	1143,235	854,2565	0,29227	0,5599647	482,0214	3,637304	0	17	1122	856						Untertest4.avi	0	880	547	72	111	1016	720	1483	0	Content		1050	745	20182939	3477718307
20200	09:18:19.145	00:00:20.199	1212	1100,238	855,1542	0,4147686	0,6159167	489,5745	3,608982	0	1123,578	850,8115	0,2926022	0,5597797	481,6996	3,728668	0	17	1112	853						Untertest4.avi	0	880	547	72	111	1016	720	1483	0	Content		1040	742	20199565	3477734933
20216	09:18:19.161	00:00:20.216	1213	1098,843	865,4335	0,4150454	0,6158493	489,476	3,677793	0	1122,07	854,2777	0,2928666	0,5596214	481,8487	3,71988	0	17	1110	860						Untertest4.avi	0	880	547	72	111	1016	720	1483	0	Content		1038	749	20216315	3477751683
20233	09:18:19.178	00:00:20.232	1214	1092,398	866,3606	0,4152369	0,6157984	489,3562	3,698084	0	1142,615	859,6202	0,2930421	0,5595099	481,8045	3,707724	0	17	1118	863						Untertest4.avi	0	880	547	72	111	1016	720	1483	0	Content		1046	752	20232941	3477768309
20250	09:18:19.195	00:00:20.249	1215	1093,135	863,8198	0,4153487	0,6157737	489,4693	3,664262	0	1136,948	853,2148	0,2931511	0,5594707	481,8799	3,746221	0	17	1115	859						Untertest4.avi	0	880	547	72	111	1016	720	1483	0	Content		1043	748	20249564	3477784932
20266	09:18:19.211	00:00:20.266	1216	1083,355	848,5994	0,4154823	0,6155467	489,3911	3,71115	0	1115,888	837,1041	0,2932715	0,5592937	481,8035	3,762457	0	17	1100	843						Untertest4.avi	0	880	547	72	111	1016	720	1483	0	Content		1028	732	20266189	3477801557
20283	09:18:19.228	00:00:20.282	1217	1072,269	842,5604	0,4155128	0,6154156	489,4431	3,726118	0	1117,409	831,0482	0,2933325	0,5592241	482,0258	3,801237	0	17	1095	837						Untertest4.avi	0	880	547	72	111	1016	720	1483	0	Content		1023	726	20282942	3477818310
20300	09:18:19.245	00:00:20.299	1218	1067,742	840,131	0,4154465	0,6155314	489,4433	3,726196	0	1122,141	838,9456	0,2932146	0,5593687	481,8592	3,77659	0	17	1095	840						Untertest4.avi	0	880	547	72	111	1016	720	1483	0	Content		1023	729	20299565	3477834933
20316	09:18:19.261	00:00:20.316	1219	1074,671	837,5202	0,4153513	0,6157051	489,4724	3,754184	0	1129,838	836,2953	0,2931425	0,5595656	482,0042	3,786814	0	17	1102	837						Untertest4.avi	0	880	547	72	111	1016	720	1483	0	Content		1030	726	20316190	3477851558
20333	09:18:19.278	00:00:20.332	1220	1074,99	839,767	0,4152315	0,6158522	489,3972	3,764595	0	1121,968	831,089	0,2930358	0,559837	481,9548	3,813366	0	17	1098	835						Untertest4.avi	0	880	547	72	111	1016	720	1483	0	Content		1026	724	20332814	3477868182
20350	09:18:19.295	00:00:20.349	1221	1062,85	841,3861	0,4151099	0,6160974	489,4402	3,782724	0	1115,468	829,4585	0,2929301	0,5601057	481,8115	3,798201	0	17	1089	835						Untertest4.avi	0	880	547	72	111	1016	720	1483	0	Content		1017	724	20349566	3477884934
20366	09:18:19.311	00:00:20.366	1222	1073,804	835,9623	0,4150788	0,6163724	489,6112	3,79499	0	1103,028	830,6581	0,2928943	0,5603847	481,9454	3,853038	0	17	1088	833						Untertest4.avi	0	880	547	72	111	1016	720	1483	0	Content		1016	722	20366190	3477901558
20383	09:18:19.328	00:00:20.382	1223	1075,16	833,3197	0,4150608	0,6166668	489,7165	3,778698	0	1128,885	828,6195	0,292973	0,5606803	482,295	3,825501	0	17	1102	831						Untertest4.avi	0	880	547	72	111	1016	720	1483	0	Content		1030	720	20382817	3477918185
20399	09:18:19.344	00:00:20.399	1224	1060,286	836,5916	0,4150773	0,6170553	489,6474	3,782363	0	1128,481	826,9779	0,2930323	0,5609704	482,2096	3,850461	0	17	1094	832						Untertest4.avi	0	880	547	72	111	1016	720	1483	0	Content		1022	721	20399442	3477934810
20416	09:18:19.361	00:00:20.416	1225	1060,671	827,6637	0,4152407	0,6175853	489,8689	3,791888	0	1136,354	829,2723	0,2932128	0,5612694	482,2665	3,865796	0	17	1099	828						Untertest4.avi	0	880	547	72	111	1016	720	1483	0	Content		1027	717	20416193	3477951561
20433	09:18:19.378	00:00:20.432	1226	1071,056	837,62	0,4154746	0,6181574	489,8423	3,822577	0	1124,114	828,4547	0,2934096	0,5616839	482,0014	3,849533	0	17	1098	833						Untertest4.avi	0	880	547	72	111	1016	720	1483	0	Content		1026	722	20432816	3477968184
20449	09:18:19.394	00:00:20.449	1227	1073,386	839,3253	0,4157042	0,6187158	489,8665	3,814731	0	1112,517	825,1357	0,2937167	0,5620446	482,1597	3,851325	0	17	1093	832						Untertest4.avi	0	880	547	72	111	1016	720	1483	0	Content		1021	721	20449442	3477984810
20466	09:18:19.411	00:00:20.466	1228	1064,411	835,6635	0,4160292	0,6193977	489,8308	3,844354	0	1122,395	827,2964	0,2940793	0,5624037	482,371	3,903627	0	17	1093	831						Untertest4.avi	0	880	547	72	111	1016	720	1483	0	Content		1021	720	20466079	3478001447
20483	09:18:19.428	00:00:20.482	1229	1071,178	832,6558	0,416401	0,6199993	489,8627	3,839562	0	1109,095	823,7699	0,2944846	0,5627691	482,4088	3,891723	0	17	1090	828						Untertest4.avi	0	880	547	72	111	1016	720	1483	0	Content		1018	717	20482817	3478018185
20499	09:18:19.444	00:00:20.499	1230	1060,219	830,2654	0,4168025	0,6203909	489,8045	3,822695	0	1115,536	822,1507	0,2948846	0,5630092	482,6052	3,899005	0	17	1088	826						Untertest4.avi	0	880	547	72	111	1016	720	1483	0	Content		1016	715	20499442	3478034810
20516	09:18:19.461	00:00:20.516	1231	1047,501	833,381	0,4170488	0,6207151	489,7971	3,84798	0	1100,365	826,6826	0,295118	0,5632715	482,2736	3,883982	0	17	1074	830						Untertest4.avi	0	880	547	72	111	1016	720	1483	0	Content		1002	719	20516100	3478051468
20533	09:18:19.478	00:00:20.532	1232	1052,922	832,5159	0,4173025	0,6209474	489,8025	3,858158	0	1094,012	827,9142	0,2953242	0,5634732	482,2082	3,877028	0	17	1073	830						Untertest4.avi	0	880	547	72	111	1016	720	1483	0	Content		1001	719	20532696	3478068064
20549	09:18:19.494	00:00:20.549	1233	1064,198	829,4156	0,4174687	0,6210847	489,8043	3,850316	0	1099,07	815,748	0,2955419	0,5637052	482,5174	3,853817	0	17	1082	823						Untertest4.avi	0	880	547	72	111	1016	720	1483	0	Content		1010	712	20549446	3478084814
20566	09:18:19.511	00:00:20.566	1234	1039,458	830,072	0,4176124	0,6211719	489,9104	3,852424	0	1102,839	825,002	0,2956868	0,5638561	482,5932	3,884085	0	17	1071	828						Untertest4.avi	0	880	547	72	111	1016	720	1483	0	Content		999	717	20566097	3478101465
20583	09:18:19.528	00:00:20.582	1235	1052,959	837,167	0,4177611	0,6212326	489,8891	3,838982	0	1104,105	823,7192	0,2957548	0,5640579	482,7254	3,853842	0	17	1079	830						Untertest4.avi	0	880	547	72	111	1016	720	1483	0	Content		1007	719	20582696	3478118064
20599	09:18:19.544	00:00:20.599	1236	1065,908	824,2258	0,4178491	0,6213272	489,788	3,815548	0	1099,318	823,3929	0,2957641	0,5642587	482,5725	3,844837	0	17	1083	824						Untertest4.avi	0	880	547	72	111	1016	720	1483	0	Content		1011	713	20599323	3478134691
20616	09:18:19.561	00:00:20.616	1237	1052,108	827,7134	0,4179131	0,6213906	489,7761	3,835002	0	1087,832	824,4427	0,295825	0,5644268	482,7113	3,884715	0	17	1070	826						Untertest4.avi	0	880	547	72	111	1016	720	1483	0	Content		998	715	20616102	3478151470
20633	09:18:19.578	00:00:20.632	1238	1051,109	828,4385	0,4179586	0,6214686	489,7856	3,832768	0	1096,181	828,8552	0,295864	0,5646467	482,9962	3,868869	0	17	1074	829						Untertest4.avi	0	880	547	72	111	1016	720	1483	0	Content		1002	718	20632701	3478168069
20649	09:18:19.594	00:00:20.649	1239	1050,622	822,3492	0,4180114	0,6216573	489,8592	3,813861	0	1098,425	827,4097	0,2958689	0,5649186	482,7681	3,883237	0	17	1075	825						Untertest4.avi	0	880	547	72	111	1016	720	1483	0	Content		1003	714	20649320	3478184688
20666	09:18:19.611	00:00:20.665	1240	1048,327	836,4131	0,4180475	0,6218915	489,848	3,844032	0	1105,383	823,6176	0,2959131	0,5651972	482,9006	3,862903	0	17	1077	830						Untertest4.avi	0	880	547	72	111	1016	720	1483	0	Content		1005	719	20665956	3478201324
20683	09:18:19.628	00:00:20.682	1241	1056,245	830,1576	0,4181212	0,6222295	489,8492	3,811999	0	1093,648	837,1716	0,295968	0,5654875	483,1062	3,891992	0	17	1075	834						Untertest4.avi	0	880	547	72	111	1016	720	1483	0	Content		1003	723	20682702	3478218070
20699	09:18:19.644	00:00:20.699	1242	1052,595	834,5931	0,4181717	0,6226159	489,8961	3,788132	0	1110,147	831,8381	0,2960089	0,5658141	482,9363	3,877923	0	17	1081	833						Untertest4.avi	0	880	547	72	111	1016	720	1483	0	Content		1009	722	20699323	3478234691
20716	09:18:19.661	00:00:20.715	1243	1049,288	821,4066	0,4182692	0,6230464	489,9566	3,823839	0	1103,264	830,1864	0,2961324	0,5661532	483,0364	3,843723	0	17	1076	826						Untertest4.avi	0	880	547	72	111	1016	720	1483	0	Content		1004	715	20715951	3478251319
20733	09:18:19.678	00:00:20.732	1244	1046,208	820,1472	0,4183968	0,6234821	489,8797	3,787472	0	1100,463	826,2306	0,2962412	0,566451	482,8566	3,818595	0	17	1073	823						Untertest4.avi	0	880	547	72	111	1016	720	1483	0	Content		1001	712	20732575	3478267943
20749	09:18:19.694	00:00:20.749	1245	1052,51	829,447	0,4186045	0,6238872	490,0477	3,791174	0	1099,878	821,9066	0,2964789	0,566676	483,0594	3,864377	0	17	1076	826						Untertest4.avi	0	880	547	72	111	1016	720	1483	0	Content		1004	715	20749325	3478284693
20766	09:18:19.711	00:00:20.765	1246	1029,248	825,1151	0,4188529	0,6243142	489,9319	3,83485	0	1106,457	825,6487	0,2968327	0,5669733	483,4351	3,839975	0	17	1068	825						Untertest4.avi	0	880	547	72	111	1016	720	1483	0	Content		996	714	20765952	3478301320
20783	09:18:19.728	00:00:20.782	1247	1040,141	831,2002	0,4191122	0,6247901	490,041	3,780895	0	1097,583	825,0884	0,2970248	0,5673031	483,2215	3,893427	0	17	1069	828						Untertest4.avi	0	880	547	72	111	1016	720	1483	0	Content		997	717	20782573	3478317941
20799	09:18:19.744	00:00:20.799	1248	1043,671	831,2709	0,4192874	0,6251984	489,9115	3,791463	0	1076,797	824,0458	0,2971792	0,5676231	483,0436	3,874289	0	17	1060	828						Untertest4.avi	0	880	547	72	111	1016	720	1483	0	Content		988	717	20799197	3478334565
20816	09:18:19.761	00:00:20.815	1249	1039,976	823,9099	0,4194499	0,6254705	489,9146	3,818497	0	1087,02	826,8412	0,2973137	0,5678557	483,2882	3,834638	0	17	1063	825						Untertest4.avi	0	880	547	72	111	1016	720	1483	0	Content		991	714	20815948	3478351316
20833	09:18:19.778	00:00:20.832	1250	1051,619	825,7656	0,4195516	0,6256038	489,9427	3,812575	0	1081,025	824,0618	0,2973692	0,5680501	483,2123	3,846061	0	17	1066	825						Untertest4.avi	0	880	547	72	111	1016	720	1483	0	Content		994	714	20832574	3478367942
20849	09:18:19.794	00:00:20.849	1251	1051,238	830,56	0,419597	0,6256683	489,9801	3,811247	0	1068,276	832,5027	0,2973627	0,5681405	483,0157	3,843446	0	17	1060	832						Untertest4.avi	0	880	547	72	111	1016	720	1483	0	Content		988	721	20849196	3478384564
20866	09:18:19.811	00:00:20.865	1252	1047,43	827,0852	0,4195493	0,6255779	489,7838	3,786072	0	1083,849	840,4178	0,2973193	0,5682177	482,9462	3,856431	0	17	1066	834						Untertest4.avi	0	880	547	72	111	1016	720	1483	0	Content		994	723	20865946	3478401314
20883	09:18:19.828	00:00:20.882	1253	1045,838	827,4982	0,4193999	0,6253672	489,6591	3,757362	0	1090,374	824,0136	0,2971672	0,5682356	483,0391	3,861742	0	17	1068	826						Untertest4.avi	0	880	547	72	111	1016	720	1483	0	Content		996	715	20882574	3478417942
20899	09:18:19.844	00:00:20.899	1254	1054,862	835,4615	0,4191188	0,6248941	489,7177	3,810677	0	1098,275	824,411	0,2968709	0,5681866	483,2431	3,840877	0	17	1077	830						Untertest4.avi	0	880	547	72	111	1016	720	1483	0	Content		1005	719	20899199	3478434567
20916	09:18:19.861	00:00:20.915	1255	1046,955	828,6539	0,4187709	0,6243707	489,7405	3,787675	0	1078,853	825,4741	0,2963317	0,5681225	482,6445	3,867752	0	17	1063	827						Untertest4.avi	0	880	547	72	111	1016	720	1483	0	Content		991	716	20915824	3478451192
20933	09:18:19.878	00:00:20.932	1256	1051,547	830,9874	0,4183749	0,6238315	489,6428	3,822578	0	1093,914	828,6908	0,2959116	0,5680146	483,114	3,872046	0	17	1073	830						Untertest4.avi	0	880	547	72	111	1016	720	1483	0	Content		1001	719	20932576	3478467944
20949	09:18:19.894	00:00:20.949	1257	1046,051	826,697	0,417937	0,6231675	489,5901	3,791927	0	1078,596	824,3238	0,2953678	0,567822	482,8176	3,845371	0	17	1062	826						Untertest4.avi	0	880	547	72	111	1016	720	1483	0	Content		990	715	20949199	3478484567
20966	09:18:19.911	00:00:20.965	1258	1034,3	817,446	0,4175068	0,6225581	489,5027	3,811495	0	1071,52	823,0765	0,2949138	0,5676125	482,9237	3,846676	0	17	1053	820						Untertest4.avi	0	880	547	72	111	1016	720	1483	0	Content		981	709	20965825	3478501193
20982	09:18:19.927	00:00:20.982	1259	1047,04	830,7927	0,4171513	0,621887	489,3933	3,813233	0	1089,425	827,4658	0,2944652	0,5673984	482,5488	3,851132	0	17	1068	829						Untertest4.avi	0	880	547	72	111	1016	720	1483	0	Content		996	718	20982448	3478517816
20999	09:18:19.944	00:00:20.999	1260	1037,381	822,3135	0,4168565	0,6213277	489,3898	3,807358	0	1091,146	829,9081	0,2941027	0,5671039	482,577	3,856342	0	17	1064	826						Untertest4.avi	0	880	547	72	111	1016	720	1483	0	Content		992	715	20999199	3478534567
21016	09:18:19.961	00:00:21.015	1261	1045,296	824,3476	0,4166415	0,6207854	489,3337	3,80678	0	1087,377	815,3961	0,293851	0,5668894	482,3763	3,840877	0	17	1066	820						Untertest4.avi	0	880	547	72	111	1016	720	1483	0	Content		994	709	21015822	3478551190
21032	09:18:19.977	00:00:21.032	1262	1058,252	826,0862	0,4163696	0,6203836	489,2209	3,848349	0	1118,844	816,3495	0,2936046	0,5666421	482,4869	3,862103	0	17	1089	821						Untertest4.avi	0	880	547	72	111	1016	720	1483	0	Content		1017	710	21032448	3478567816
21049	09:18:19.994	00:00:21.049	1263	1077,023	830,0908	0,4160831	0,6199959	489,3398	3,830354	0	1135,133	831,7263	0,2932773	0,5663516	482,3592	3,852102	0	17	1106	831						Untertest4.avi	0	880	547	72	111	1016	720	1483	0	Content		1034	720	21049074	3478584442
21066	09:18:20.011	00:00:21.065	1264	1073,071	832,9191	0,4160032	0,6197385	489,3424	3,817895	0	1126,318	826,2212	0,2931858	0,5661164	482,4757	3,838865	0	17	1100	830						Untertest4.avi	0	880	547	72	111	1016	720	1483	0	Content		1028	719	21065824	3478601192
21082	09:18:20.027	00:00:21.082	1265	1072,961	817,9596	0,4159219	0,6194602	489,1888	3,793452	0	1123,594	834,1646	0,2931071	0,5658911	482,2566	3,81387	0	17	1098	826						Untertest4.avi	0	880	547	72	111	1016	720	1483	0	Content		1026	715	21082449	3478617817
21099	09:18:20.044	00:00:21.099	1266	1078,941	835,4554	0,4159164	0,6192188	489,2623	3,839008	0	1110,248	825,8879	0,2930837	0,5657358	482,2738	3,862185	0	17	1095	831						Untertest4.avi	0	880	547	72	111	1016	720	1483	0	Content		1023	720	21099073	3478634441
21116	09:18:20.061	00:00:21.115	1267	1079,625	830,222	0,4158626	0,6189999	489,2812	3,808757	0	1146,229	825,2206	0,2930621	0,5655851	482,4508	3,833407	0	17	1113	828						Untertest4.avi	0	880	547	72	111	1016	720	1483	0	Content		1041	717	21115698	3478651066
21132	09:18:20.077	00:00:21.132	1268	1071,855	829,3536	0,4157766	0,6188149	489,1922	3,86464	0	1136,584	820,6254	0,2929535	0,5654477	482,448	3,822919	0	17	1104	825						Untertest4.avi	0	880	547	72	111	1016	720	1483	0	Content		1032	714	21132448	3478667816
21149	09:18:20.094	00:00:21.149	1269	1070,073	833,6489	0,4156556	0,6186282	489,1577	3,829465	0	1121,316	828,7191	0,2928297	0,5653481	482,1885	3,846071	0	17	1096	831						Untertest4.avi	0	880	547	72	111	1016	720	1483	0	Content		1024	720	21149074	3478684442
21166	09:18:20.111	00:00:21.165	1270	1064,48	825,5601	0,4155705	0,6185125	489,2765	3,824231	0	1122,413	827,9202	0,2926894	0,5652917	482,1254	3,826771	0	17	1093	827						Untertest4.avi	0	880	547	72	111	1016	720	1483	0	Content		1021	716	21165697	3478701065
21182	09:18:20.127	00:00:21.182	1271	1091,597	835,9728	0,4154497	0,6184205	489,2158	3,83056	0	1130,731	831,7235	0,2925524	0,5652696	481,9828	3,890276	0	17	1111	834						Untertest4.avi	0	880	547	72	111	1016	720	1483	0	Content		1039	723	21182322	3478717690
21199	09:18:20.144	00:00:21.199	1272	1078,213	838,9427	0,4152973	0,618349	489,2752	3,822388	0	1132,318	832,4691	0,2924453	0,5653037	482,4447	3,857849	0	17	1105	836						Untertest4.avi	0	880	547	72	111	1016	720	1483	0	Content		1033	725	21199074	3478734442
21216	09:18:20.161	00:00:21.215	1273	1073,068	830,875	0,4151055	0,618298	489,309	3,815541	0	1131,342	828,7352	0,2922718	0,5653653	482,5944	3,853374	0	17	1102	830						Untertest4.avi	0	880	547	72	111	1016	720	1483	0	Content		1030	719	21215698	3478751066
21232	09:18:20.177	00:00:21.232	1274	1073,82	830,8492	0,4149436	0,6183188	489,3205	3,821985	0	1141,399	823,7936	0,2921045	0,5654418	482,3295	3,850974	0	17	1108	827						Untertest4.avi	0	880	547	72	111	1016	720	1483	0	Content		1036	716	21232323	3478767691
21249	09:18:20.194	00:00:21.248	1275	1056,531	833,3641	0,4147933	0,6183574	489,2776	3,844263	0	1121,182	833,6437	0,2919259	0,5655469	482,198	3,856716	0	17	1089	834						Untertest4.avi	0	880	547	72	111	1016	720	1483	0	Content		1017	723	21248949	3478784317
21266	09:18:20.211	00:00:21.265	1276	1072,405	828,4042	0,4147249	0,6184205	489,2841	3,839126	0	1105,269	826,2482	0,2918029	0,5657118	482,1722	3,860724	0	17	1089	827						Untertest4.avi	0	880	547	72	111	1016	720	1483	0	Content		1017	716	21265699	3478801067
21282	09:18:20.227	00:00:21.282	1277	1130,281	820,3922	0,4142161	0,6184224	489,4286	3,843164	0	1173,944	829,0452	0,2913802	0,5658586	482,2743	3,867073	0	17	1152	825						Untertest4.avi	0	880	547	72	111	1016	720	1483	0	Content		1080	714	21282325	3478817693
21299	09:18:20.244	00:00:21.298	1278	1270,214	805,2548	0,412747	0,6182225	489,9192	3,849992	0	1352,821	812,9677	0,2904406	0,5658275	482,9965	3,916005	0	18	1312	809						Untertest4.avi	0	880	547	72	111	1345	654	433	0	Content		1240	698	21298951	3478834319
21316	09:18:20.261	00:00:21.315	1279	1412,482	777,6238	0,411602	0,6179444	490,3894	3,877149	0	1466,264	788,8456	0,2895268	0,5657511	481,7826	3,858446	0	18	1439	783						Untertest4.avi	0	880	547	72	111	1345	654	433	0	Content		1367	672	21315575	3478850943
21332	09:18:20.277	00:00:21.332	1280	1403,862	775,3232	0,4076365	0,6178229	472,5309	3,713079	0	1486,535	763,917	0,2884648	0,5657805	481,7783	3,861845	0	18	1445	770						Untertest4.avi	0	880	547	72	111	1345	654	433	0	Content		1373	659	21332324	3478867692
21349	09:18:20.294	00:00:21.348	1281	1417,938	771,4824	0,4073169	0,618061	470,2696	3,725381	0	-1024	-768	-1	-1	-1	-1	4	18	1418	771						Untertest4.avi	0	880	547	72	111	1345	654	433	0	Content		1346	660	21348950	3478884318
21366	09:18:20.311	00:00:21.365	1282	1418,874	762,1828	0,4079917	0,6182368	472,3446	3,722392	0	-1024	-768	-1	-1	-1	-1	4	18	1419	762						Untertest4.avi	0	880	547	72	111	1345	654	433	0	Content		1347	651	21365574	3478900942
21382	09:18:20.327	00:00:21.382	1283	1416,848	770,6497	0,4083566	0,6185471	472,688	3,719561	0	-1024	-768	-1	-1	-1	-1	4	18	1417	771						Untertest4.avi	0	880	547	72	111	1345	654	433	0	Content		1345	660	21382200	3478917568
21399	09:18:20.344	00:00:21.398	1284	1398,961	761,4016	0,4085454	0,6188846	471,6049	3,649195	0	-1024	-768	-1	-1	-1	-1	4	18	1399	761						Untertest4.avi	0	880	547	72	111	1345	654	433	0	Content		1327	650	21398950	3478934318
21416	09:18:20.361	00:00:21.415	1285	1399,252	776,3459	0,4096134	0,6190625	474,6272	3,740784	0	-1024	-768	-1	-1	-1	-1	4	18	1399	776						Untertest4.avi	0	880	547	72	111	1345	654	433	0	Content		1327	665	21415576	3478950944
21432	09:18:20.377	00:00:21.432	1286	1436,952	762,1753	0,4106797	0,6194565	477,629	3,684216	0	-1024	-768	-1	-1	-1	-1	4	18	1437	762						Untertest4.avi	0	880	547	72	111	1345	654	433	0	Content		1365	651	21432283	3478967651
21449	09:18:20.394	00:00:21.448	1287	-1024	-768	-1	-1	-1	-1	4	-1024	-768	-1	-1	-1	-1	4	18	0	0						Untertest4.avi	0	880	547	72	111	1345	654	433	0	Content		-72	-111	21448827	3478984195
21466	09:18:20.411	00:00:21.465	1288	-1024	-768	-1	-1	-1	-1	4	-1024	-768	-1	-1	-1	-1	4	18	0	0						Untertest4.avi	0	880	547	72	111	1345	654	433	0	Content		-72	-111	21465508	3479000876
21482	09:18:20.427	00:00:21.482	1289	-1024	-768	-1	-1	-1	-1	4	-1024	-768	-1	-1	-1	-1	4	18	0	0						Untertest4.avi	0	880	547	72	111	1345	654	433	0	Content		-72	-111	21482176	3479017544
21499	09:18:20.444	00:00:21.498	1290	1405,619	775,7527	0,4114543	0,6211382	471,5384	3,657261	0	-1024	-768	-1	-1	-1	-1	4	18	1406	776						Untertest4.avi	0	880	547	72	111	1345	654	433	0	Content		1334	665	21498949	3479034317
21516	09:18:20.461	00:00:21.515	1291	-1024	-768	-1	-1	-1	-1	4	-1024	-768	-1	-1	-1	-1	4	18	0	0						Untertest4.avi	0	880	547	72	111	1345	654	433	0	Content		-72	-111	21515576	3479050944
21532	09:18:20.477	00:00:21.532	1292	-1024	-768	-1	-1	-1	-1	4	-1024	-768	-1	-1	-1	-1	4	18	0	0						Untertest4.avi	0	880	547	72	111	1345	654	433	0	Content		-72	-111	21532199	3479067567
21549	09:18:20.494	00:00:21.548	1293	-1024	-768	-1	-1	-1	-1	4	-1024	-768	-1	-1	-1	-1	4	18	0	0						Untertest4.avi	0	880	547	72	111	1345	654	433	0	Content		-72	-111	21548867	3479084235
21565	09:18:20.510	00:00:21.565	1294	1419,546	767,3986	0,4134442	0,622223	475,658	3,674783	0	-1024	-768	-1	-1	-1	-1	4	18	1420	767						Untertest4.avi	0	880	547	72	111	1345	654	433	0	Content		1348	656	21565446	3479100814
21582	09:18:20.527	00:00:21.582	1295	1415,024	773,0004	0,4132841	0,6222461	475,4071	3,700202	0	-1024	-768	-1	-1	-1	-1	4	18	1415	773						Untertest4.avi	0	880	547	72	111	1345	654	433	0	Content		1343	662	21582198	3479117566
21599	09:18:20.544	00:00:21.599	1296	1410,211	768,5878	0,4122706	0,6222221	471,8782	3,690998	0	-1024	-768	-1	-1	-1	-1	4	18	1410	769						Untertest4.avi	0	880	547	72	111	1345	654	433	0	Content		1338	658	21599269	3479134637
21615	09:18:20.560	00:00:21.615	1297	1435,941	757,3294	0,4122613	0,6221813	474,2708	3,685981	0	-1024	-768	-1	-1	-1	-1	4	18	1436	757						Untertest4.avi	0	880	547	72	111	1345	654	433	0	Content		1364	646	21615447	3479150815
21632	09:18:20.577	00:00:21.632	1298	1436,154	752,2565	0,412047	0,6220931	475,49	3,680686	0	-1024	-768	-1	-1	-1	-1	4	18	1436	752						Untertest4.avi	0	880	547	72	111	1345	654	433	0	Content		1364	641	21632317	3479167685
21649	09:18:20.594	00:00:21.648	1299	1389,007	765,4531	0,4105242	0,6220895	470,8094	3,683699	0	-1024	-768	-1	-1	-1	-1	4	18	1389	765						Untertest4.avi	0	880	547	72	111	1345	654	433	0	Content		1317	654	21648822	3479184190
21665	09:18:20.610	00:00:21.665	1300	1453,738	754,5705	0,4118922	0,622122	479,5521	3,741454	0	-1024	-768	-1	-1	-1	-1	4	18	1454	755						Untertest4.avi	0	880	547	72	111	1345	654	433	0	Content		1382	644	21665449	3479200817
21682	09:18:20.627	00:00:21.682	1301	1413,861	759,2892	0,4099254	0,6222034	472,506	3,687709	0	-1024	-768	-1	-1	-1	-1	4	18	1414	759						Untertest4.avi	0	880	547	72	111	1345	654	433	0	Content		1342	648	21682196	3479217564
21699	09:18:20.644	00:00:21.698	1302	1418,062	763,2559	0,4102753	0,6222095	475,9765	3,685267	0	-1024	-768	-1	-1	-1	-1	4	18	1418	763						Untertest4.avi	0	880	547	72	111	1345	654	433	0	Content		1346	652	21698942	3479234310
21716	09:18:20.661	00:00:21.715	1303	1392,873	754,5481	0,4087862	0,6219423	470,5396	3,682601	0	-1024	-768	-1	-1	-1	-1	4	18	1393	755						Untertest4.avi	0	880	547	72	111	1345	654	433	0	Content		1321	644	21715687	3479251055
21732	09:18:20.677	00:00:21.732	1304	1413,453	715,093	0,4094871	0,6214595	475,0637	3,711417	0	-1024	-768	-1	-1	-1	-1	4	19	1413	715						Untertest4.avi	0	880	547	72	111	1335	593	633	0	Content		1341	604	21732311	3479267679
21749	09:18:20.694	00:00:21.748	1305	1419,026	714,3788	0,4092548	0,6210673	474,8	3,75948	0	-1024	-768	-1	-1	-1	-1	4	19	1419	714						Untertest4.avi	0	880	547	72	111	1335	593	633	0	Content		1347	603	21748692	3479284060
21765	09:18:20.710	00:00:21.765	1306	1418,022	700,3617	0,4088499	0,6209096	473,765	3,707806	0	-1024	-768	-1	-1	-1	-1	4	19	1418	700						Untertest4.avi	0	880	547	72	111	1335	593	633	0	Content		1346	589	21765442	3479300810
21782	09:18:20.727	00:00:21.782	1307	1390,211	697,3728	0,4077367	0,6206909	469,4077	3,690738	0	-1024	-768	-1	-1	-1	-1	4	19	1390	697						Untertest4.avi	0	880	547	72	111	1335	593	633	0	Content		1318	586	21782069	3479317437
21799	09:18:20.744	00:00:21.798	1308	1410,301	697,0984	0,4079708	0,620572	471,3831	3,703029	0	-1024	-768	-1	-1	-1	-1	4	19	1410	697						Untertest4.avi	0	880	547	72	111	1335	593	633	0	Content		1338	586	21798929	3479334297
21816	09:18:20.761	00:00:21.815	1309	1405,963	692,3204	0,4079334	0,6202467	472,2721	3,728349	0	-1024	-768	-1	-1	-1	-1	4	19	1406	692						Untertest4.avi	0	880	547	72	111	1335	593	633	0	Content		1334	581	21815555	3479350923
21832	09:18:20.777	00:00:21.832	1310	1379,3	694,0083	0,4070557	0,6198837	469,0541	3,734178	0	-1024	-768	-1	-1	-1	-1	4	19	1379	694						Untertest4.avi	0	880	547	72	111	1335	593	633	0	Content		1307	583	21832184	3479367552
21849	09:18:20.794	00:00:21.848	1311	1390,311	685,6136	0,4073944	0,6197729	471,6241	3,762169	0	-1024	-768	-1	-1	-1	-1	4	19	1390	686						Untertest4.avi	0	880	547	72	111	1335	593	633	0	Content		1318	575	21848689	3479384057
21865	09:18:20.810	00:00:21.865	1312	1393,908	703,2003	0,4068254	0,6195036	469,8891	3,733055	0	-1024	-768	-1	-1	-1	-1	4	19	1394	703						Untertest4.avi	0	880	547	72	111	1335	593	633	0	Content		1322	592	21865439	3479400807
21882	09:18:20.827	00:00:21.882	1313	1390,673	691,2885	0,4063701	0,6193684	468,7067	3,690212	0	-1024	-768	-1	-1	-1	-1	4	19	1391	691						Untertest4.avi	0	880	547	72	111	1335	593	633	0	Content		1319	580	21882065	3479417433
21899	09:18:20.844	00:00:21.898	1314	1378,115	698,7533	0,4059733	0,6191358	467,469	3,684063	0	-1024	-768	-1	-1	-1	-1	4	19	1378	699						Untertest4.avi	0	880	547	72	111	1335	593	633	0	Content		1306	588	21898928	3479434296
21915	09:18:20.860	00:00:21.915	1315	1393,776	709,4333	0,4064502	0,6190451	470,2312	3,7105	0	-1024	-768	-1	-1	-1	-1	4	19	1394	709						Untertest4.avi	0	880	547	72	111	1335	593	633	0	Content		1322	598	21915437	3479450805
21932	09:18:20.877	00:00:21.932	1316	1383,044	695,8382	0,4066362	0,6189316	471,4759	3,825316	0	-1024	-768	-1	-1	-1	-1	4	19	1383	696						Untertest4.avi	0	880	547	72	111	1335	593	633	0	Content		1311	585	21932180	3479467548
21949	09:18:20.894	00:00:21.948	1317	1409,872	692,8076	0,4067403	0,6187221	472,228	3,765731	0	-1024	-768	-1	-1	-1	-1	4	19	1410	693						Untertest4.avi	0	880	547	72	111	1335	593	633	0	Content		1338	582	21948561	3479483929
21965	09:18:20.910	00:00:21.965	1318	1413,984	690,2134	0,4071174	0,6185904	474,49	3,788647	0	-1024	-768	-1	-1	-1	-1	4	19	1414	690						Untertest4.avi	0	880	547	72	111	1335	593	633	0	Content		1342	579	21965308	3479500676
21982	09:18:20.927	00:00:21.981	1319	1396,603	711,23	0,4067566	0,6184987	473,0659	3,782773	0	-1024	-768	-1	-1	-1	-1	4	19	1397	711						Untertest4.avi	0	880	547	72	111	1335	593	633	0	Content		1325	600	21981932	3479517300
21999	09:18:20.944	00:00:21.998	1320	1390,629	700,2166	0,4067584	0,6184372	473,4581	3,824363	0	-1024	-768	-1	-1	-1	-1	4	19	1391	700						Untertest4.avi	0	880	547	72	111	1335	593	633	0	Content		1319	589	21998798	3479534166
22015	09:18:20.960	00:00:22.015	1321	1402,584	703,5201	0,4061536	0,6184039	471,3198	3,7905	0	-1024	-768	-1	-1	-1	-1	4	19	1403	704						Untertest4.avi	0	880	547	72	111	1335	593	633	0	Content		1331	593	22015422	3479550790
22032	09:18:20.977	00:00:22.032	1322	1394,954	695,6365	0,4057163	0,618471	470,1447	3,747865	0	-1024	-768	-1	-1	-1	-1	4	19	1395	696						Untertest4.avi	0	880	547	72	111	1335	593	633	0	Content		1323	585	22032045	3479567413
22049	09:18:20.994	00:00:22.048	1323	1397,223	697,3683	0,4050556	0,6184735	468,344	3,709707	0	-1024	-768	-1	-1	-1	-1	4	19	1397	697						Untertest4.avi	0	880	547	72	111	1335	593	633	0	Content		1325	586	22048551	3479583919
22065	09:18:21.010	00:00:22.065	1324	1448,434	707,6346	0,4041113	0,6186984	465,9151	3,707389	0	-1024	-768	-1	-1	-1	-1	4	19	1448	708						Untertest4.avi	0	880	547	72	111	1335	593	633	0	Content		1376	597	22065299	3479600667
22082	09:18:21.027	00:00:22.081	1325	1414,544	712,9013	0,4012712	0,6189836	453,3824	3,698099	0	-1024	-768	-1	-1	-1	-1	4	19	1415	713						Untertest4.avi	0	880	547	72	111	1335	593	633	0	Content		1343	602	22081920	3479617288
22099	09:18:21.044	00:00:22.098	1326	1406,176	707,1637	0,4006136	0,619277	450,4822	3,658789	0	-1024	-768	-1	-1	-1	-1	4	19	1406	707						Untertest4.avi	0	880	547	72	111	1335	593	633	0	Content		1334	596	22098662	3479634030
22115	09:18:21.060	00:00:22.115	1327	-1024	-768	-1	-1	-1	-1	4	-1024	-768	-1	-1	-1	-1	4	19	0	0						Untertest4.avi	0	880	547	72	111	1335	593	633	0	Content		-72	-111	22115344	3479650712
22132	09:18:21.077	00:00:22.132	1328	-1024	-768	-1	-1	-1	-1	4	-1024	-768	-1	-1	-1	-1	4	19	0	0						Untertest4.avi	0	880	547	72	111	1335	593	633	0	Content		-72	-111	22132012	3479667380
22149	09:18:21.094	00:00:22.148	1329	1402,92	707,9452	0,4010899	0,6208324	450,9557	3,622323	0	-1024	-768	-1	-1	-1	-1	4	19	1403	708						Untertest4.avi	0	880	547	72	111	1335	593	633	0	Content		1331	597	22148662	3479684030
22165	09:18:21.110	00:00:22.165	1330	1400,07	706,9896	0,4011282	0,6214882	450,2172	3,616255	0	-1024	-768	-1	-1	-1	-1	4	19	1400	707						Untertest4.avi	0	880	547	72	111	1335	593	633	0	Content		1328	596	22165163	3479700531
22182	09:18:21.127	00:00:22.181	1331	1393,845	709,5278	0,4009153	0,6221718	448,2787	3,652015	0	-1024	-768	-1	-1	-1	-1	4	19	1394	710						Untertest4.avi	0	880	547	72	111	1335	593	633	0	Content		1322	599	22181786	3479717154
22199	09:18:21.144	00:00:22.198	1332	1422,203	704,6166	0,4015463	0,6227503	450,5753	3,658126	0	-1024	-768	-1	-1	-1	-1	4	19	1422	705						Untertest4.avi	0	880	547	72	111	1335	593	633	0	Content		1350	594	22198534	3479733902
22215	09:18:21.160	00:00:22.215	1333	1442,034	713,367	0,402423	0,6231663	453,9338	3,641007	0	-1024	-768	-1	-1	-1	-1	4	19	1442	713						Untertest4.avi	0	880	547	72	111	1335	593	633	0	Content		1370	602	22215279	3479750647
22232	09:18:21.177	00:00:22.231	1334	1428,417	718,8406	0,4024508	0,6238298	453,6731	3,692536	0	-1024	-768	-1	-1	-1	-1	4	19	1428	719						Untertest4.avi	0	880	547	72	111	1335	593	633	0	Content		1356	608	22231977	3479767345
22249	09:18:21.194	00:00:22.248	1335	1428,019	707,28	0,4027833	0,6244327	454,7959	3,712384	0	-1024	-768	-1	-1	-1	-1	4	19	1428	707						Untertest4.avi	0	880	547	72	111	1335	593	633	0	Content		1356	596	22248651	3479784019
22265	09:18:21.210	00:00:22.265	1336	1439,665	702,6429	0,4028986	0,6249301	455,0864	3,696356	0	-1024	-768	-1	-1	-1	-1	4	19	1440	703						Untertest4.avi	0	880	547	72	111	1335	593	633	0	Content		1368	592	22265027	3479800395
22282	09:18:21.227	00:00:22.281	1337	1433,891	707,6468	0,4026905	0,6256446	453,8285	3,697134	0	-1024	-768	-1	-1	-1	-1	4	19	1434	708						Untertest4.avi	0	880	547	72	111	1335	593	633	0	Content		1362	597	22281779	3479817147
22298	09:18:21.243	00:00:22.298	1338	1426,63	697,1077	0,4025394	0,6264069	453,2175	3,731315	0	-1024	-768	-1	-1	-1	-1	4	19	1427	697						Untertest4.avi	0	880	547	72	111	1335	593	633	0	Content		1355	586	22298403	3479833771
22315	09:18:21.260	00:00:22.315	1339	1417,996	698,8076	0,4022108	0,627334	452,3951	3,682627	0	-1024	-768	-1	-1	-1	-1	4	19	1418	699						Untertest4.avi	0	880	547	72	111	1335	593	633	0	Content		1346	588	22315270	3479850638
22332	09:18:21.277	00:00:22.331	1340	1433,895	705,5513	0,4019767	0,6284509	452,8713	3,71711	0	-1024	-768	-1	-1	-1	-1	4	19	1434	706						Untertest4.avi	0	880	547	72	111	1335	593	633	0	Content		1362	595	22331897	3479867265
22349	09:18:21.294	00:00:22.348	1341	1414,547	719,0872	0,403491	0,6297688	461,6087	3,793763	0	-1024	-768	-1	-1	-1	-1	4	19	1415	719						Untertest4.avi	0	880	547	72	111	1335	593	633	0	Content		1343	608	22348517	3479883885
22365	09:18:21.310	00:00:22.365	1342	1407,971	765,4745	0,40614	0,6317058	475,7515	3,997722	0	-1024	-768	-1	-1	-1	-1	4	20	1408	765						Untertest4.avi	0	880	547	72	111	1252	687	200	0	Content		1336	654	22365028	3479900396
22382	09:18:21.327	00:00:22.381	1343	1387,915	790,7876	0,4062837	0,6344695	479,2706	3,979479	0	1242,362	787,1804	0,2727317	0,5864027	393,1902	3,288602	0	20	1315	789						Untertest4.avi	0	880	547	72	111	1252	687	200	0	Content		1243	678	22381972	3479917340
22399	09:18:21.344	00:00:22.398	1344	1396,769	792,3155	0,4065746	0,6372411	484,7838	4,016899	0	1244,793	803,4113	0,2727558	0,5890275	397,6675	3,38846	0	20	1321	798						Untertest4.avi	0	880	547	72	111	1252	687	200	0	Content		1249	687	22398597	3479933965
22415	09:18:21.360	00:00:22.415	1345	1383,919	790,546	0,4049526	0,6401215	481,1165	4,008172	0	-1024	-768	-1	-1	-1	-1	4	20	1384	791						Untertest4.avi	0	880	547	72	111	1252	687	200	0	Content		1312	680	22415218	3479950586
22432	09:18:21.377	00:00:22.431	1346	1343,3	766,6123	0,4041639	0,6433101	482,1585	3,913248	0	1232,997	795,5832	0,2707603	0,5945983	394,6666	3,341868	0	20	1288	781						Untertest4.avi	0	880	547	72	111	1252	687	200	0	Content		1216	670	22431650	3479967018
22448	09:18:21.393	00:00:22.448	1347	1426,803	810,8652	0,4027148	0,6460639	480,9175	4,06043	0	1239,371	794,4819	0,2703082	0,5971805	397,851	3,389716	0	20	1333	803						Untertest4.avi	0	880	547	72	111	1252	687	200	0	Content		1261	692	22448273	3479983641
22465	09:18:21.410	00:00:22.464	1348	1422,73	796,7109	0,4019316	0,6485701	483,8579	4,05698	0	1241,438	796,3819	0,2691344	0,5996748	397,5721	3,390412	0	20	1332	797						Untertest4.avi	0	880	547	72	111	1252	687	200	0	Content		1260	686	22464911	3480000279
22482	09:18:21.427	00:00:22.481	1349	1402,392	805,1717	0,4006565	0,6505943	484,7372	3,998687	0	1245,487	793,2982	0,2680067	0,6018162	398,4233	3,386048	0	20	1324	799						Untertest4.avi	0	880	547	72	111	1252	687	200	0	Content		1252	688	22481523	3480016891
22498	09:18:21.443	00:00:22.498	1350	1396,193	807,6839	0,3995241	0,6519955	486,5053	4,07855	0	-1024	-768	-1	-1	-1	-1	4	20	1396	808						Untertest4.avi	0	880	547	72	111	1252	687	200	0	Content		1324	697	22498273	3480033641
22515	09:18:21.460	00:00:22.514	1351	996,7805	802,4522	0,3799017	0,6533595	406,9085	3,393418	0	1248,198	793,3965	0,2650241	0,6049986	395,9778	3,387529	0	20	1122	798						Untertest4.avi	0	880	547	72	111	1252	687	200	0	Content		1050	687	22514908	3480050276
22532	09:18:21.477	00:00:22.531	1352	1405,857	815,6436	0,3959216	0,65345	482,9136	4,010012	0	1258,904	798,1906	0,2643615	0,6059285	400,1339	3,448052	0	20	1332	807						Untertest4.avi	0	880	547	72	111	1252	687	200	0	Content		1260	696	22531647	3480067015
22548	09:18:21.493	00:00:22.548	1353	1248,392	808,5222	0,3912396	0,6539163	466,6945	3,981353	0	1254,624	797,8277	0,2634702	0,6066217	402,5845	3,417841	0	20	1252	803						Untertest4.avi	0	880	547	72	111	1252	687	200	0	Content		1180	692	22548271	3480083639
22565	09:18:21.510	00:00:22.564	1354	-1024	-768	-1	-1	-1	-1	4	1320,033	830,2388	0,2664354	0,6072333	429,561	3,643431	0	21	1320	830						Untertest4.avi	0	880	547	72	111	1249	729	167	0	Content		1248	719	22564907	3480100275
22582	09:18:21.527	00:00:22.581	1355	-1024	-768	-1	-1	-1	-1	4	1319,203	828,9591	0,2658569	0,6076899	431,9964	3,678461	0	21	1319	829						Untertest4.avi	0	880	547	72	111	1249	729	167	0	Content		1247	718	22581520	3480116888
22598	09:18:21.543	00:00:22.598	1356	1682,645	1061,73	0,3961497	0,6506846	503,7986	4,195715	0	1305,464	838,3391	0,2649635	0,6078287	431,4655	3,680447	0	21	1494	950						Untertest4.avi	0	880	547	72	111	1249	729	167	0	Content		1422	839	22598270	3480133638
22615	09:18:21.560	00:00:22.614	1357	1500,876	877,9709	0,3939031	0,6526734	495,7564	4,093922	0	1313,342	840,4352	0,2643903	0,6078987	431,2849	3,647443	0	21	1407	859						Untertest4.avi	0	880	547	72	111	1249	729	167	0	Content		1335	748	22614910	3480150278
22632	09:18:21.577	00:00:22.631	1358	1403,17	833,1476	0,3970764	0,6532538	483,5391	3,966536	0	1305,407	835,5886	0,2640599	0,6078875	431,3845	3,584132	0	21	1354	834						Untertest4.avi	0	880	547	72	111	1249	729	167	0	Content		1282	723	22631643	3480167011
22648	09:18:21.593	00:00:22.648	1359	1326,034	843,4587	0,4024077	0,6531037	465,4879	3,835277	0	1309,072	844,1298	0,2639217	0,6077959	431,3845	3,549151	0	21	1318	844						Untertest4.avi	0	880	547	72	111	1249	729	167	0	Content		1246	733	22648268	3480183636
22665	09:18:21.610	00:00:22.664	1360	1318,542	839,7585	0,4024134	0,6533735	465,4879	3,812663	0	1303,598	850,5021	0,2640707	0,607874	431,3845	3,561447	0	21	1311	845						Untertest4.avi	0	880	547	72	111	1249	729	167	0	Content		1239	734	22664905	3480200273
22682	09:18:21.627	00:00:22.681	1361	1346,564	829,4354	0,4021134	0,6538138	467,5591	3,777889	0	1315,819	839,3895	0,2644253	0,6079997	431,3394	3,563958	0	21	1331	834						Untertest4.avi	0	880	547	72	111	1249	729	167	0	Content		1259	723	22681839	3480217207
22698	09:18:21.643	00:00:22.698	1362	1307,483	840,4818	0,4024295	0,6541365	467,5591	3,762139	0	-1024	-768	-1	-1	-1	-1	4	21	1307	840						Untertest4.avi	0	880	547	72	111	1249	729	167	0	Content		1235	729	22698147	3480233515
22715	09:18:21.660	00:00:22.714	1363	-1024	-768	-1	-1	-1	-1	4	1322,013	833,1978	0,265613	0,6080214	433,7746	3,486838	0	21	1322	833						Untertest4.avi	0	880	547	72	111	1249	729	167	0	Content		1250	722	22714772	3480250140
22732	09:18:21.677	00:00:22.731	1364	1330,614	848,0447	0,4034263	0,6551129	466,8115	3,689777	0	1310,49	835,2036	0,2658576	0,6080995	432,7366	3,489182	0	22	1321	842						Untertest4.avi	0	880	547	72	111	1309	728	234	0	Content		1249	731	22731521	3480266889
22749	09:18:21.694	00:00:22.748	1365	1502,697	893,6274	0,3956496	0,6545912	494,858	3,901945	0	1296,851	832,4121	0,2660572	0,608171	431,9738	3,445417	0	22	1400	863						Untertest4.avi	0	880	547	72	111	1309	728	234	0	Content		1328	752	22748514	3480283882
22765	09:18:21.710	00:00:22.765	1366	1467,136	844,6229	0,3955345	0,6556486	496,0018	3,891803	0	1289,134	832,7598	0,266461	0,6081879	432,4859	3,446331	0	22	1378	839						Untertest4.avi	0	880	547	72	111	1309	728	234	0	Content		1306	728	22765216	3480300584
22782	09:18:21.727	00:00:22.781	1367	1469,67	856,8314	0,3957316	0,6559181	496,1143	3,875651	0	1291,357	832,6606	0,2665794	0,6082551	432,2606	3,384998	0	22	1381	845						Untertest4.avi	0	880	547	72	111	1309	728	234	0	Content		1309	734	22781840	3480317208
22798	09:18:21.743	00:00:22.798	1368	1464,457	848,9789	0,3957819	0,6561053	496,1721	3,839082	0	1312,603	834,3391	0,2667528	0,6083124	432,6739	3,39797	0	22	1389	842						Untertest4.avi	0	880	547	72	111	1309	728	234	0	Content		1317	731	22798149	3480333517
22815	09:18:21.760	00:00:22.814	1369	1474,962	846,7784	0,3957105	0,6561724	496,1465	3,823738	0	1302,738	830,2518	0,2666342	0,6083608	432,1329	3,373539	0	22	1389	839						Untertest4.avi	0	880	547	72	111	1309	728	234	0	Content		1317	728	22814773	3480350141
22831	09:18:21.776	00:00:22.831	1370	1461,655	853,4615	0,3955706	0,6561509	496,2455	3,79634	0	1296,776	839,043	0,2664801	0,6084014	432,0362	3,41678	0	22	1379	846						Untertest4.avi	0	880	547	72	111	1309	728	234	0	Content		1307	735	22831394	3480366762
22848	09:18:21.793	00:00:22.848	1371	1479,726	846,02	0,395361	0,6561147	496,2072	3,754307	0	1303,914	831,7667	0,2664354	0,6084024	432,8646	3,380994	0	22	1392	839						Untertest4.avi	0	880	547	72	111	1309	728	234	0	Content		1320	728	22848464	3480383832
22865	09:18:21.810	00:00:22.865	1372	1436,975	841,1469	0,3950511	0,6560445	496,4928	3,800686	0	1290,041	835,0699	0,2660375	0,6084098	431,8951	3,353289	0	22	1364	838						Untertest4.avi	0	880	547	72	111	1309	728	234	0	Content		1292	727	22865090	3480400458
22882	09:18:21.827	00:00:22.881	1373	1456,29	840,6099	0,3948041	0,6560054	496,4964	3,743132	0	1326,267	838,6722	0,2660359	0,6084099	433,4048	3,297463	0	22	1391	840						Untertest4.avi	0	880	547	72	111	1309	728	234	0	Content		1319	729	22881839	3480417207
22898	09:18:21.843	00:00:22.898	1374	1460,183	843,6929	0,3945123	0,6559914	496,5131	3,74472	0	1302,946	826,4316	0,2656448	0,6084029	432,6241	3,319235	0	22	1382	835						Untertest4.avi	0	880	547	72	111	1309	728	234	0	Content		1310	724	22898018	3480433386
22915	09:18:21.860	00:00:22.914	1375	1536,275	847,0417	0,394455	0,6558819	496,9889	3,748128	0	1302,928	844,2911	0,2654012	0,6083916	432,6197	3,321961	0	22	1420	846						Untertest4.avi	0	880	547	72	111	1309	728	234	0	Content		1348	735	22914646	3480450014
22931	09:18:21.876	00:00:22.931	1376	1440,859	800,2234	0,3939174	0,6562598	496,8596	3,699453	0	1300,488	832,1367	0,2651221	0,6083598	432,1726	3,307976	0	22	1371	816						Untertest4.avi	0	880	547	72	111	1309	728	234	0	Content		1299	705	22931393	3480466761
22948	09:18:21.893	00:00:22.948	1377	1434,076	815,0782	0,3939056	0,655978	496,5516	3,744527	0	1304,236	826,2122	0,266014	0,6083018	438,9707	3,394269	0	22	1369	821						Untertest4.avi	0	880	547	72	111	1309	728	234	0	Content		1297	710	22948338	3480483706
22965	09:18:21.910	00:00:22.965	1378	1338,342	828,7838	0,3946187	0,6553378	496,0938	3,686302	0	1290,746	820,3683	0,2696054	0,6080408	461,7231	3,541175	0	23	1315	825						Untertest4.avi	0	880	547	72	111	1124	706	216	0	Content		1243	714	22965089	3480500457
22982	09:18:21.927	00:00:22.981	1379	1231,085	813,492	0,3957848	0,6554799	494,1383	3,682638	0	1244,714	817,5094	0,272336	0,6079829	477,1124	3,68502	0	23	1238	816						Untertest4.avi	0	880	547	72	111	1124	706	216	0	Content		1166	705	22981712	3480517080
22998	09:18:21.943	00:00:22.998	1380	1200,052	804,6393	0,3961671	0,6557091	495,1776	3,689866	0	1231,98	823,2988	0,2744694	0,6078957	488,0584	3,773706	0	23	1216	814						Untertest4.avi	0	880	547	72	111	1124	706	216	0	Content		1144	703	22998015	3480533383
23015	09:18:21.960	00:00:23.014	1381	1170,808	810,4163	0,3963953	0,6558321	495,2483	3,665297	0	1221,328	824,7682	0,274715	0,6078796	487,9201	3,781062	0	23	1196	818						Untertest4.avi	0	880	547	72	111	1124	706	216	0	Content		1124	707	23014640	3480550008
23031	09:18:21.976	00:00:23.031	1382	1169,949	808,5099	0,3965745	0,6558256	495,1569	3,730807	0	1220,449	829,3123	0,2749009	0,607755	487,8556	3,77878	0	23	1195	819						Untertest4.avi	0	880	547	72	111	1124	706	216	0	Content		1123	708	23031264	3480566632
23048	09:18:21.993	00:00:23.047	1383	1199,169	816,1393	0,3967695	0,6558546	495,3154	3,634542	0	1203,22	824,0629	0,2750749	0,6076633	487,7668	3,787086	0	23	1201	820						Untertest4.avi	0	880	547	72	111	1124	706	216	0	Content		1129	709	23047902	3480583270
23065	09:18:22.010	00:00:23.064	1384	1285,692	820,2844	0,4013238	0,6556462	519,9536	3,903346	0	1219,701	820,116	0,2753085	0,6075642	487,9153	3,802929	0	23	1253	820						Untertest4.avi	0	880	547	72	111	1124	706	216	0	Content		1181	709	23064639	3480600007
23081	09:18:22.026	00:00:23.081	1385	1168,853	802,129	0,3972095	0,6560469	495,4532	3,69635	0	1220,801	823,251	0,2755708	0,6074654	488,0239	3,799312	0	23	1195	813						Untertest4.avi	0	880	547	72	111	1124	706	216	0	Content		1123	702	23081266	3480616634
23098	09:18:22.043	00:00:23.097	1386	1163,723	793,4561	0,3974772	0,6561613	495,5068	3,700409	0	1224,218	823,1096	0,2758885	0,6073269	487,9788	3,803216	0	23	1194	808						Untertest4.avi	0	880	547	72	111	1124	706	216	0	Content		1122	697	23097897	3480633265
23115	09:18:22.060	00:00:23.114	1387	1158,585	826,46	0,3972372	0,6561492	497,4413	3,664477	0	1221,448	821,9984	0,2761669	0,6072683	488,0785	3,771761	0	23	1190	824						Untertest4.avi	0	880	547	72	111	1124	706	216	0	Content		1118	713	23114641	3480650009
23131	09:18:22.076	00:00:23.131	1388	1174,626	811,9462	0,3979993	0,6564061	495,468	3,666608	0	1227,819	817,906	0,2763986	0,6072239	488,0454	3,804549	0	23	1201	815						Untertest4.avi	0	880	547	72	111	1124	706	216	0	Content		1129	704	23131266	3480666634
23148	09:18:22.093	00:00:23.147	1389	1164,666	806,1011	0,3982575	0,6565542	495,4759	3,686177	0	1217,41	824,1187	0,2766315	0,607199	488,021	3,769643	0	23	1191	815						Untertest4.avi	0	880	547	72	111	1124	706	216	0	Content		1119	704	23147892	3480683260
23165	09:18:22.110	00:00:23.164	1390	1164,667	806,1445	0,3984504	0,6566755	495,4595	3,675508	0	1226,573	815,4893	0,276842	0,6071852	487,9174	3,8188	0	23	1196	811						Untertest4.avi	0	880	547	72	111	1124	706	216	0	Content		1124	700	23164516	3480699884
23181	09:18:22.126	00:00:23.181	1391	1140,364	819,7528	0,3988573	0,6568217	495,4636	3,717388	0	1210,291	829,257	0,2772465	0,6072558	488,0654	3,802411	0	24	1175	825						Untertest4.avi	0	880	547	72	111	1078	729	250	0	Content		1103	714	23181265	3480716633
23198	09:18:22.143	00:00:23.197	1392	1129,789	846,6503	0,3973809	0,6570858	502,3217	3,771886	0	1173,922	841,9033	0,2776263	0,607415	487,8436	3,825426	0	24	1152	844						Untertest4.avi	0	880	547	72	111	1078	729	250	0	Content		1080	733	23197894	3480733262
23215	09:18:22.160	00:00:23.214	1393	1144,129	852,4742	0,3974608	0,6571317	502,4463	3,738168	0	1174,089	837,5519	0,2778291	0,6073566	487,91	3,796359	0	24	1159	845						Untertest4.avi	0	880	547	72	111	1078	729	250	0	Content		1087	734	23214515	3480749883
23231	09:18:22.176	00:00:23.231	1394	1107,542	819,3038	0,3995637	0,6574634	495,5521	3,735092	0	1181,314	850,2802	0,2780049	0,6073122	488,055	3,839427	0	24	1144	835						Untertest4.avi	0	880	547	72	111	1078	729	250	0	Content		1072	724	23231139	3480766507
23248	09:18:22.193	00:00:23.247	1395	1110,269	843,3503	0,3996306	0,6571155	495,5555	3,736044	0	1182,123	840,1749	0,278205	0,6072613	487,958	3,822396	0	24	1146	842						Untertest4.avi	0	880	547	72	111	1078	729	250	0	Content		1074	731	23247894	3480783262
23265	09:18:22.210	00:00:23.264	1396	1119,38	844,4306	0,3998422	0,6571662	495,7012	3,778464	0	1184,638	844,3427	0,2783788	0,6072408	487,9898	3,826724	0	24	1152	844						Untertest4.avi	0	880	547	72	111	1078	729	250	0	Content		1080	733	23264515	3480799883
23281	09:18:22.226	00:00:23.281	1397	1118,938	834,9279	0,4001397	0,6574283	495,3452	3,771864	0	1186,355	843,2935	0,2785896	0,6072167	487,8881	3,844568	0	24	1153	839						Untertest4.avi	0	880	547	72	111	1078	729	250	0	Content		1081	728	23281141	3480816509
23298	09:18:22.243	00:00:23.297	1398	1133,787	847,6725	0,400384	0,6575466	495,4608	3,773665	0	1181,593	842,1354	0,2788638	0,6071769	488,0316	3,844101	0	24	1158	845						Untertest4.avi	0	880	547	72	111	1078	729	250	0	Content		1086	734	23297895	3480833263
23315	09:18:22.260	00:00:23.314	1399	1131,785	830,8743	0,4006593	0,6577316	495,6434	3,76893	0	1166,368	836,4407	0,2791357	0,6071394	487,8841	3,830812	0	24	1149	834						Untertest4.avi	0	880	547	72	111	1078	729	250	0	Content		1077	723	23314518	3480849886
23331	09:18:22.276	00:00:23.331	1400	1130,742	828,7762	0,4009548	0,6579363	495,7106	3,754642	0	1166,869	842,3159	0,2794672	0,6071118	488,0121	3,845078	0	24	1149	836						Untertest4.avi	0	880	547	72	111	1078	729	250	0	Content		1077	725	23331142	3480866510
23348	09:18:22.293	00:00:23.347	1401	1146,14	847,4497	0,4013574	0,6577796	495,1338	3,722558	0	1156,068	840,807	0,2797956	0,6070817	487,7014	3,799506	0	24	1151	844						Untertest4.avi	0	880	547	72	111	1078	729	250	0	Content		1079	733	23347769	3480883137
23365	09:18:22.310	00:00:23.364	1402	1093,941	842,6691	0,4015843	0,6583178	495,1338	3,70027	0	1179,093	841,6979	0,2801643	0,6070272	487,8684	3,808124	0	24	1137	842						Untertest4.avi	0	880	547	72	111	1078	729	250	0	Content		1065	731	23364517	3480899885
23381	09:18:22.326	00:00:23.381	1403	1137,426	834,901	0,4019448	0,6584505	495,2654	3,717028	0	1174,495	839,898	0,2805026	0,6069635	487,9951	3,801485	0	24	1156	837						Untertest4.avi	0	880	547	72	111	1078	729	250	0	Content		1084	726	23381139	3480916507
23398	09:18:22.343	00:00:23.397	1404	1128,966	834,2041	0,4021814	0,6587383	495,4177	3,706978	0	1167,971	842,2363	0,2808014	0,606936	487,6848	3,778318	0	24	1148	838						Untertest4.avi	0	880	547	72	111	1078	729	250	0	Content		1076	727	23397767	3480933135
23414	09:18:22.359	00:00:23.414	1405	1123,294	836,2007	0,4023603	0,6590116	495,6229	3,728267	0	1170,174	833,3311	0,2810861	0,6068743	487,7696	3,782378	0	24	1147	835						Untertest4.avi	0	880	547	72	111	1078	729	250	0	Content		1075	724	23414391	3480949759
23431	09:18:22.376	00:00:23.431	1406	1082,484	854,3157	0,4027439	0,6591864	495,6862	3,714998	0	1146,359	858,3503	0,2815073	0,6069093	487,8343	3,785932	0	25	1114	856						Untertest4.avi	0	880	547	72	111	1018	733	1416	0	Content		1042	745	23431139	3480966507
23448	09:18:22.393	00:00:23.447	1407	1076,4	859,3182	0,4029543	0,659263	495,7157	3,67817	0	1130,449	860,3542	0,2817205	0,6068473	487,7034	3,791797	0	25	1103	860						Untertest4.avi	0	880	547	72	111	1018	733	1416	0	Content		1031	749	23447765	3480983133
23464	09:18:22.409	00:00:23.464	1408	1084,217	856,6207	0,4029911	0,6592582	495,6792	3,674384	0	1139,845	851,1085	0,2818061	0,6067425	487,9906	3,775311	0	25	1112	854						Untertest4.avi	0	880	547	72	111	1018	733	1416	0	Content		1040	743	23464392	3480999760
23481	09:18:22.426	00:00:23.481	1409	1087,191	858,087	0,4030135	0,6592571	495,6468	3,660452	0	1137,105	851,9038	0,2818345	0,6066508	487,9942	3,778261	0	25	1112	855						Untertest4.avi	0	880	547	72	111	1018	733	1416	0	Content		1040	744	23481015	3481016383
23498	09:18:22.443	00:00:23.497	1410	1074,551	854,0806	0,4030148	0,6592543	495,6645	3,678155	0	1144,029	842,5904	0,281867	0,6065583	488,0898	3,791764	0	25	1109	848						Untertest4.avi	0	880	547	72	111	1018	733	1416	0	Content		1037	737	23497766	3481033134
23514	09:18:22.459	00:00:23.514	1411	1070,082	854,5631	0,4030245	0,6592709	495,6311	3,70305	0	1140,326	840,6121	0,2819108	0,6064062	488,0182	3,729623	0	25	1105	848						Untertest4.avi	0	880	547	72	111	1018	733	1416	0	Content		1033	737	23514390	3481049758
23531	09:18:22.476	00:00:23.531	1412	1078,42	851,6223	0,4030407	0,6593528	495,6335	3,646445	0	1130,891	852,1759	0,2819521	0,6062979	487,8104	3,750586	0	25	1105	852						Untertest4.avi	0	880	547	72	111	1018	733	1416	0	Content		1033	741	23531016	3481066384
23548	09:18:22.493	00:00:23.547	1413	1075,832	849,4009	0,4030795	0,6593738	495,6083	3,667259	0	1136,856	857,4505	0,2819979	0,606203	487,8103	3,788201	0	25	1106	853						Untertest4.avi	0	880	547	72	111	1018	733	1416	0	Content		1034	742	23547641	3481083009
23564	09:18:22.509	00:00:23.564	1414	1085,719	851,5925	0,4031257	0,6593852	495,5758	3,678673	0	1127,444	853,8982	0,2820794	0,6060926	487,7898	3,75388	0	25	1107	853						Untertest4.avi	0	880	547	72	111	1018	733	1416	0	Content		1035	742	23564391	3481099759
23581	09:18:22.526	00:00:23.581	1415	1089,196	858,488	0,4032329	0,6594359	495,4547	3,65202	0	1131,093	846,9932	0,2821842	0,6060206	487,9107	3,776254	0	25	1110	853						Untertest4.avi	0	880	547	72	111	1018	733	1416	0	Content		1038	742	23581016	3481116384
23598	09:18:22.543	00:00:23.597	1416	1083,338	856,1483	0,403383	0,6595054	495,5683	3,637904	0	1133,463	852,0196	0,2823404	0,6059465	487,8582	3,755757	0	25	1108	854						Untertest4.avi	0	880	547	72	111	1018	733	1416	0	Content		1036	743	23597640	3481133008
23614	09:18:22.559	00:00:23.614	1417	1076,655	864,2494	0,403485	0,6596172	495,4787	3,662433	0	1127,474	848,2566	0,2824736	0,6058903	487,6964	3,769193	0	25	1102	856						Untertest4.avi	0	880	547	72	111	1018	733	1416	0	Content		1030	745	23614266	3481149634
23631	09:18:22.576	00:00:23.631	1418	1078,116	856,0288	0,403625	0,6597503	495,5714	3,666046	0	1130,36	857,7753	0,2826902	0,6057186	487,8914	3,756756	0	25	1104	857						Untertest4.avi	0	880	547	72	111	1018	733	1416	0	Content		1032	746	23631017	3481166385
23648	09:18:22.593	00:00:23.647	1419	1051,124	841,3131	0,4038605	0,6598786	495,5941	3,696507	0	1125,37	842,0603	0,2830032	0,6055838	488,0165	3,775867	0	25	1088	842						Untertest4.avi	0	880	547	72	111	1018	733	1416	0	Content		1016	731	23647642	3481183010
23664	09:18:22.609	00:00:23.664	1420	1066,889	836,0566	0,404053	0,6600035	495,6946	3,68062	0	1121,975	837,8677	0,2831966	0,6055106	488,0443	3,78634	0	25	1094	837						Untertest4.avi	0	880	547	72	111	1018	733	1416	0	Content		1022	726	23664267	3481199635
23681	09:18:22.626	00:00:23.680	1421	1060,675	844,0673	0,4042293	0,6601288	495,7375	3,711895	0	1123,422	838,1959	0,283367	0,6054612	487,9063	3,741849	0	25	1092	841						Untertest4.avi	0	880	547	72	111	1018	733	1416	0	Content		1020	730	23680891	3481216259
23698	09:18:22.643	00:00:23.697	1422	1064,167	851,7197	0,404407	0,6602026	495,776	3,671701	0	1115,855	842,0839	0,2835443	0,6053764	487,6615	3,776444	0	25	1090	847						Untertest4.avi	0	880	547	72	111	1018	733	1416	0	Content		1018	736	23697641	3481233009
23714	09:18:22.659	00:00:23.714	1423	1063,501	842,2906	0,4046236	0,6603613	495,668	3,694288	0	1111,367	835,3018	0,2838008	0,6052889	487,6511	3,798348	0	25	1087	839						Untertest4.avi	0	880	547	72	111	1018	733	1416	0	Content		1015	728	23714270	3481249638
23731	09:18:22.676	00:00:23.730	1424	1056,698	850,5369	0,4048754	0,6605389	495,5356	3,696657	0	1115,847	841,5878	0,2841127	0,6051832	487,8002	3,789452	0	25	1086	846						Untertest4.avi	0	880	547	72	111	1018	733	1416	0	Content		1014	735	23730897	3481266265
23748	09:18:22.693	00:00:23.747	1425	1068,269	849,3013	0,4051288	0,6607683	495,5131	3,712867	0	1110,379	843,7794	0,2844539	0,6051064	487,786	3,818776	0	25	1089	847						Untertest4.avi	0	880	547	72	111	1018	733	1416	0	Content		1017	736	23747522	3481282890
23764	09:18:22.709	00:00:23.764	1426	1062,104	844,1884	0,4054328	0,6609883	495,6389	3,71616	0	1122,417	848,106	0,2848026	0,6050822	487,7934	3,791894	0	25	1092	846						Untertest4.avi	0	880	547	72	111	1018	733	1416	0	Content		1020	735	23764271	3481299639
23781	09:18:22.726	00:00:23.780	1427	1049,788	850,2555	0,4057564	0,6613318	495,4852	3,72759	0	1105,411	839,5585	0,2851473	0,605074	487,6796	3,782417	0	25	1078	845						Untertest4.avi	0	880	547	72	111	1018	733	1416	0	Content		1006	734	23780895	3481316263
23798	09:18:22.743	00:00:23.797	1428	1069,386	840,587	0,4061265	0,6616759	495,7029	3,743386	0	1114,058	839,1528	0,2855771	0,6050942	487,9772	3,857729	0	25	1092	840						Untertest4.avi	0	880	547	72	111	1018	733	1416	0	Content		1020	729	23797523	3481332891
23814	09:18:22.759	00:00:23.814	1429	1065,26	839,4746	0,4064544	0,6620202	495,5741	3,734823	0	1119,941	833,9868	0,286008	0,6051183	488,127	3,812074	0	25	1093	837						Untertest4.avi	0	880	547	72	111	1018	733	1416	0	Content		1021	726	23814144	3481349512
23831	09:18:22.776	00:00:23.830	1430	1078,72	842,7249	0,4067549	0,6623173	495,5424	3,710965	0	1112,993	840,764	0,2863433	0,6051183	488,0187	3,841189	0	25	1096	842						Untertest4.avi	0	880	547	72	111	1018	733	1416	0	Content		1024	731	23830896	3481366264
23848	09:18:22.793	00:00:23.847	1431	1066,6	840,2015	0,4070073	0,6625453	495,6527	3,720275	0	1110,073	840,8604	0,2865647	0,605128	487,9992	3,810949	0	25	1088	841						Untertest4.avi	0	880	547	72	111	1018	733	1416	0	Content		1016	730	23847518	3481382886
23864	09:18:22.809	00:00:23.864	1432	1074,526	847,8038	0,407239	0,6627186	495,6954	3,704674	0	1114,884	840,1496	0,2868064	0,6051578	488,0778	3,836147	0	25	1095	844						Untertest4.avi	0	880	547	72	111	1018	733	1416	0	Content		1023	733	23864144	3481399512
23881	09:18:22.826	00:00:23.880	1433	1057,15	835,7756	0,4073513	0,6628184	495,6364	3,733677	0	1102,933	833,5948	0,2869491	0,6051953	487,9178	3,788942	0	25	1080	835						Untertest4.avi	0	880	547	72	111	1018	733	1416	0	Content		1008	724	23880779	3481416147
23898	09:18:22.843	00:00:23.897	1434	1069,619	840,4496	0,4074002	0,6628574	495,6779	3,681764	0	1100,119	832,7964	0,2870089	0,6052603	488,0559	3,810428	0	25	1085	837						Untertest4.avi	0	880	547	72	111	1018	733	1416	0	Content		1013	726	23897524	3481432892
23914	09:18:22.859	00:00:23.914	1435	1061,113	840,9301	0,4073647	0,6628767	495,637	3,700772	0	1103,929	840,3694	0,2869698	0,6053727	488,0717	3,810831	0	25	1083	841						Untertest4.avi	0	880	547	72	111	1018	733	1416	0	Content		1011	730	23914145	3481449513
23931	09:18:22.876	00:00:23.930	1436	1070,64	834,8987	0,4072725	0,6628118	495,6909	3,691619	0	1104,484	847,9067	0,2868136	0,6055014	488,1942	3,834009	0	25	1088	841						Untertest4.avi	0	880	547	72	111	1018	733	1416	0	Content		1016	730	23930773	3481466141
23948	09:18:22.893	00:00:23.947	1437	1080,939	839,5952	0,4070975	0,6626922	495,7529	3,670162	0	1111,883	838,4984	0,2865853	0,6056213	488,1131	3,803791	0	25	1096	839						Untertest4.avi	0	880	547	72	111	1018	733	1416	0	Content		1024	728	23947522	3481482890
23964	09:18:22.909	00:00:23.964	1438	1071,178	845,668	0,4068424	0,6625034	495,6292	3,68622	0	1097,284	833,0568	0,2863088	0,605755	488,1718	3,821233	0	25	1084	839						Untertest4.avi	0	880	547	72	111	1018	733	1416	0	Content		1012	728	23964144	3481499512
23981	09:18:22.926	00:00:23.980	1439	1075,486	839,2803	0,4066104	0,6622591	495,5898	3,685993	0	1104,476	838,2987	0,2859998	0,6059105	488,0792	3,769744	0	25	1090	839						Untertest4.avi	0	880	547	72	111	1018	733	1416	0	Content		1018	728	23980771	3481516139
23997	09:18:22.942	00:00:23.997	1440	1068,534	836,4049	0,4063954	0,6619927	495,606	3,686637	0	1112,026	838,0029	0,2857042	0,6060339	488,053	3,772036	0	25	1090	837						Untertest4.avi	0	880	547	72	111	1018	733	1416	0	Content		1018	726	23997394	3481532762
24014	09:18:22.959	00:00:24.014	1441	1067,111	841,2896	0,406234	0,6617609	495,7499	3,724538	0	1118,922	842,4733	0,2854975	0,6061667	488,2682	3,776361	0	25	1093	842						Untertest4.avi	0	880	547	72	111	1018	733	1416	0	Content		1021	731	24014019	3481549387
24031	09:18:22.976	00:00:24.030	1442	1069,715	843,9018	0,406106	0,6616303	495,7489	3,669798	0	1120,794	849,5846	0,2853448	0,6062763	488,3972	3,783661	0	25	1095	847						Untertest4.avi	0	880	547	72	111	1018	733	1416	0	Content		1023	736	24030771	3481566139
24047	09:18:22.992	00:00:24.047	1443	1064,041	844,3548	0,4060505	0,6615466	495,668	3,678234	0	1116,331	846,0917	0,2852511	0,6063958	488,3063	3,775777	0	25	1090	845						Untertest4.avi	0	880	547	72	111	1018	733	1416	0	Content		1018	734	24047393	3481582761
24064	09:18:23.009	00:00:24.064	1444	1065,068	832,9259	0,4060609	0,6614864	495,648	3,67898	0	1113,674	841,0469	0,2852	0,6065494	488,3118	3,815752	0	25	1089	837						Untertest4.avi	0	880	547	72	111	1018	733	1416	0	Content		1017	726	24064021	3481599389
24081	09:18:23.026	00:00:24.080	1445	1077,833	841,7474	0,4061142	0,6614243	495,6197	3,663106	0	1114,016	839,6519	0,2851765	0,6066582	488,142	3,747613	0	25	1096	841						Untertest4.avi	0	880	547	72	111	1018	733	1416	0	Content		1024	730	24080771	3481616139
24097	09:18:23.042	00:00:24.097	1446	1065,825	845,1685	0,4061798	0,6613444	495,5359	3,693704	0	1123,53	841,9777	0,2852079	0,6067244	488,2251	3,792256	0	25	1095	844						Untertest4.avi	0	880	547	72	111	1018	733	1416	0	Content		1023	733	24097393	3481632761
24114	09:18:23.059	00:00:24.114	1447	1061,455	845,2825	0,4062669	0,6612612	495,5833	3,711323	0	1116,794	835,2272	0,285297	0,6067634	488,2861	3,792571	0	25	1089	840						Untertest4.avi	0	880	547	72	111	1018	733	1416	0	Content		1017	729	24114019	3481649387
24131	09:18:23.076	00:00:24.130	1448	1065,708	841,787	0,4063804	0,6611781	495,5641	3,738248	0	1125,346	841,915	0,2853546	0,6067639	488,2822	3,795674	0	25	1096	842						Untertest4.avi	0	880	547	72	111	1018	733	1416	0	Content		1024	731	24130645	3481666013
24147	09:18:23.092	00:00:24.147	1449	1070,295	838,3148	0,4064722	0,6610998	495,5431	3,711652	0	1119,267	840,4448	0,2854528	0,6067462	488,3307	3,78273	0	25	1095	839						Untertest4.avi	0	880	547	72	111	1018	733	1416	0	Content		1023	728	24147395	3481682763
24164	09:18:23.109	00:00:24.164	1450	1070,176	848,4703	0,4065982	0,6610292	495,5958	3,6794	0	1115,055	842,226	0,2855382	0,6067249	488,3808	3,758592	0	25	1093	845						Untertest4.avi	0	880	547	72	111	1018	733	1416	0	Content		1021	734	24164019	3481699387
24181	09:18:23.126	00:00:24.180	1451	1086,618	844,5587	0,4067376	0,6610417	495,584	3,67351	0	1104,816	839,5215	0,285635	0,6066929	488,2356	3,759028	0	25	1096	842						Untertest4.avi	0	880	547	72	111	1018	733	1416	0	Content		1024	731	24180645	3481716013
24197	09:18:23.142	00:00:24.197	1452	1079,281	849,121	0,4068363	0,6610504	495,5207	3,694364	0	1125,15	840,952	0,2857786	0,6066014	488,3134	3,746682	0	25	1102	845						Untertest4.avi	0	880	547	72	111	1018	733	1416	0	Content		1030	734	24197270	3481732638
24214	09:18:23.159	00:00:24.214	1453	1063,368	847,8031	0,4069109	0,6610515	495,5093	3,721601	0	1119,207	843,3512	0,2858633	0,6065574	488,2067	3,733851	0	25	1091	846						Untertest4.avi	0	880	547	72	111	1018	733	1416	0	Content		1019	735	24214020	3481749388
24231	09:18:23.176	00:00:24.230	1454	1064,019	840,8944	0,4070169	0,6610947	495,476	3,709809	0	1109,803	835,7785	0,285951	0,6064966	488,171	3,783248	0	25	1087	838						Untertest4.avi	0	880	547	72	111	1018	733	1416	0	Content		1015	727	24230645	3481766013
24247	09:18:23.192	00:00:24.247	1455	1076,462	843,7256	0,4071026	0,6611138	495,5429	3,72039	0	1106,256	836,3381	0,2860333	0,6063986	488,2315	3,812276	0	25	1091	840						Untertest4.avi	0	880	547	72	111	1018	733	1416	0	Content		1019	729	24247272	3481782640
24264	09:18:23.209	00:00:24.263	1456	1074,719	845,411	0,4071524	0,6611142	495,5532	3,730905	0	1119,596	844,0217	0,2861204	0,6063228	488,1182	3,773499	0	25	1097	845						Untertest4.avi	0	880	547	72	111	1018	733	1416	0	Content		1025	734	24263898	3481799266
24281	09:18:23.226	00:00:24.280	1457	1073,794	835,0725	0,4072156	0,6610939	495,5773	3,737016	0	1120,271	854,6143	0,2861791	0,6062418	487,9919	3,783523	0	25	1097	845						Untertest4.avi	0	880	547	72	111	1018	733	1416	0	Content		1025	734	24280647	3481816015
24297	09:18:23.242	00:00:24.297	1458	1063,779	852,3953	0,4072642	0,6610855	495,5601	3,749428	0	1107,905	851,9116	0,2862383	0,6061419	487,9254	3,79489	0	25	1086	852						Untertest4.avi	0	880	547	72	111	1018	733	1416	0	Content		1014	741	24297271	3481832639
24314	09:18:23.259	00:00:24.313	1459	1069,352	847,0626	0,4073429	0,6610767	495,4931	3,724553	0	1112,976	843,1156	0,2863365	0,6060279	487,8577	3,778299	0	25	1091	845						Untertest4.avi	0	880	547	72	111	1018	733	1416	0	Content		1019	734	24313897	3481849265
24331	09:18:23.276	00:00:24.330	1460	1063,398	846,1481	0,4074578	0,661072	495,42	3,737177	0	1095,429	841,7097	0,2864687	0,6059434	487,937	3,787921	0	25	1079	844						Untertest4.avi	0	880	547	72	111	1018	733	1416	0	Content		1007	733	24330521	3481865889
24347	09:18:23.292	00:00:24.347	1461	1073,95	847,1356	0,407654	0,6610509	495,5847	3,739284	0	1110,241	838,412	0,2867095	0,6058092	488,1347	3,795585	0	25	1092	843						Untertest4.avi	0	880	547	72	111	1018	733	1416	0	Content		1020	732	24347271	3481882639
24364	09:18:23.309	00:00:24.363	1462	1064	835,4875	0,4078719	0,6610865	495,4452	3,735631	0	1114,438	846,5555	0,2869442	0,6056869	488,1755	3,807219	0	25	1089	841						Untertest4.avi	0	880	547	72	111	1018	733	1416	0	Content		1017	730	24363897	3481899265
24381	09:18:23.326	00:00:24.380	1463	1071,255	839,3701	0,4081677	0,6611451	495,5343	3,745507	0	1115,527	838,1029	0,2872761	0,60554	488,2875	3,810855	0	25	1093	839						Untertest4.avi	0	880	547	72	111	1018	733	1416	0	Content		1021	728	24380525	3481915893
24397	09:18:23.342	00:00:24.397	1464	1062,846	846,566	0,4084756	0,6612102	495,3013	3,765065	0	1109,149	844,6466	0,2875747	0,6053765	487,973	3,805709	0	25	1086	846						Untertest4.avi	0	880	547	72	111	1018	733	1416	0	Content		1014	735	24397147	3481932515
24414	09:18:23.359	00:00:24.413	1465	1074,931	847,1596	0,408845	0,6612583	495,2921	3,738565	0	1103,406	843,0187	0,2879959	0,6052043	488,0589	3,79437	0	25	1089	845						Untertest4.avi	0	880	547	72	111	1018	733	1416	0	Content		1017	734	24413899	3481949267
24431	09:18:23.376	00:00:24.430	1466	1060,15	842,6948	0,4092439	0,6613118	495,2234	3,745787	0	1111,279	835,8121	0,2884729	0,6050905	488,0027	3,810339	0	25	1086	839						Untertest4.avi	0	880	547	72	111	1018	733	1416	0	Content		1014	728	24430525	3481965893
24447	09:18:23.392	00:00:24.447	1467	1074,013	842,2843	0,4097536	0,6614671	495,3244	3,741526	0	1110,501	842,4244	0,2889524	0,6049459	488,2094	3,804181	0	25	1092	842						Untertest4.avi	0	880	547	72	111	1018	733	1416	0	Content		1020	731	24447148	3481982516
24464	09:18:23.409	00:00:24.463	1468	1049,959	840,877	0,4102731	0,6616367	495,3388	3,7619	0	1108,964	837,0259	0,2895476	0,6047862	488,2595	3,814812	0	25	1079	839						Untertest4.avi	0	880	547	72	111	1018	733	1416	0	Content		1007	728	24463772	3481999140
24481	09:18:23.426	00:00:24.480	1469	1068,211	846,2631	0,4109237	0,6618829	495,2641	3,749593	0	1118,342	841,6082	0,2901774	0,6046425	488,3194	3,831676	0	25	1093	844						Untertest4.avi	0	880	547	72	111	1018	733	1416	0	Content		1021	733	24480523	3482015891
24497	09:18:23.442	00:00:24.497	1470	1051,823	851,5157	0,4115115	0,6622023	495,1392	3,794131	0	1099,317	846,1902	0,2908806	0,6045803	487,9683	3,822893	0	25	1076	849						Untertest4.avi	0	880	547	72	111	1018	733	1416	0	Content		1004	738	24497147	3482032515
24514	09:18:23.459	00:00:24.513	1471	1063,32	850,1378	0,4122348	0,6625767	495,2213	3,775348	0	1118,038	838,1318	0,2916252	0,6044773	488,1988	3,794733	0	25	1091	844						Untertest4.avi	0	880	547	72	111	1018	733	1416	0	Content		1019	733	24513771	3482049139
24530	09:18:23.475	00:00:24.530	1472	1064,537	851,38	0,4128888	0,6629499	495,2122	3,749728	0	1120,791	836,9829	0,2924136	0,6044053	488,4528	3,846518	0	25	1093	844						Untertest4.avi	0	880	547	72	111	1018	733	1416	0	Content		1021	733	24530397	3482065765
24547	09:18:23.492	00:00:24.547	1473	1063,17	847,8462	0,4135762	0,6633765	495,1794	3,777608	0	1112,845	832,7588	0,2931167	0,6044054	488,3262	3,839855	0	25	1088	840						Untertest4.avi	0	880	547	72	111	1018	733	1416	0	Content		1016	729	24547148	3482082516
24564	09:18:23.509	00:00:24.563	1474	1055,947	841,9796	0,4141801	0,6637565	495,2695	3,781746	0	1108,218	844,472	0,2938136	0,604326	488,4201	3,823098	0	25	1082	843						Untertest4.avi	0	880	547	72	111	1018	733	1416	0	Content		1010	732	24563772	3482099140
24580	09:18:23.525	00:00:24.580	1475	1055,328	834,1591	0,4148044	0,6641753	495,1897	3,768295	0	1095,218	842,1456	0,2943809	0,6043531	488,1805	3,84888	0	25	1075	838						Untertest4.avi	0	880	547	72	111	1018	733	1416	0	Content		1003	727	24580397	3482115765
24597	09:18:23.542	00:00:24.597	1476	1057,877	839,6387	0,4152494	0,6644875	495,2663	3,805158	0	1105,956	845,9905	0,2949274	0,6043929	488,3315	3,829145	0	25	1082	843						Untertest4.avi	0	880	547	72	111	1018	733	1416	0	Content		1010	732	24597023	3482132391
24614	09:18:23.559	00:00:24.613	1477	1063,429	845,7129	0,415695	0,6648183	495,2878	3,8035	0	1099,751	841,1155	0,2953386	0,6044644	488,4253	3,837185	0	25	1082	843						Untertest4.avi	0	880	547	72	111	1018	733	1416	0	Content		1010	732	24613774	3482149142
24630	09:18:23.575	00:00:24.630	1478	1058,593	844,6064	0,4160449	0,6650768	495,1803	3,822192	0	1106,025	838,854	0,2957603	0,604449	488,2131	3,811008	0	25	1082	842						Untertest4.avi	0	880	547	72	111	1018	733	1416	0	Content		1010	731	24630398	3482165766
24647	09:18:23.592	00:00:24.647	1479	1054,134	847,6208	0,4163548	0,6653199	495,167	3,830426	0	1104,7	844,3292	0,296136	0,6044816	488,6473	3,865999	0	25	1079	846						Untertest4.avi	0	880	547	72	111	1018	733	1416	0	Content		1007	735	24647021	3482182389
24664	09:18:23.609	00:00:24.663	1480	1043,618	844,3157	0,4166105	0,6655583	495,1473	3,792249	0	1101,769	835,6531	0,296432	0,6044993	488,5827	3,816371	0	25	1073	840						Untertest4.avi	0	880	547	72	111	1018	733	1416	0	Content		1001	729	24663646	3482199014
24680	09:18:23.625	00:00:24.680	1481	1051,881	838,0128	0,416884	0,6658438	495,1204	3,794492	0	1092,123	838,2935	0,2966835	0,6045015	488,2582	3,825462	0	25	1072	838						Untertest4.avi	0	880	547	72	111	1018	733	1416	0	Content		1000	727	24680397	3482215765
24697	09:18:23.642	00:00:24.697	1482	1062,089	843,2019	0,417101	0,6661257	495,102	3,791822	0	1106,49	835,3065	0,2969671	0,604559	488,4939	3,841044	0	25	1084	839						Untertest4.avi	0	880	547	72	111	1018	733	1416	0	Content		1012	728	24697022	3482232390
24714	09:18:23.659	00:00:24.713	1483	1061,152	841,812	0,4173212	0,6664464	495,1431	3,813448	0	1110,532	850,0226	0,2972026	0,6046036	488,4998	3,84823	0	25	1086	846						Untertest4.avi	0	880	547	72	111	1018	733	1416	0	Content		1014	735	24713647	3482249015
24730	09:18:23.675	00:00:24.730	1484	1062	846,5768	0,4175173	0,6667351	495,2351	3,802713	0	1115,296	843,8494	0,2974896	0,6045907	488,6936	3,867436	0	25	1089	845						Untertest4.avi	0	880	547	72	111	1018	733	1416	0	Content		1017	734	24730273	3482265641
24747	09:18:23.692	00:00:24.747	1485	1066,081	846,0563	0,4177102	0,6670288	495,0143	3,805079	0	1100,455	845,9156	0,2977284	0,6045634	488,8064	3,841299	0	25	1083	846						Untertest4.avi	0	880	547	72	111	1018	733	1416	0	Content		1011	735	24747023	3482282391
24764	09:18:23.709	00:00:24.763	1486	1059,513	846,3556	0,4178806	0,6672687	495,0753	3,813423	0	1113,219	842,8431	0,297947	0,6045142	488,6472	3,853329	0	25	1086	845						Untertest4.avi	0	880	547	72	111	1018	733	1416	0	Content		1014	734	24763648	3482299016
24780	09:18:23.725	00:00:24.780	1487	1069,191	848,2974	0,4180654	0,6674961	495,2203	3,809411	0	1106,867	838,4633	0,2981746	0,6044459	488,7022	3,9019	0	25	1088	843						Untertest4.avi	0	880	547	72	111	1018	733	1416	0	Content		1016	732	24780273	3482315641
24797	09:18:23.742	00:00:24.797	1488	1045,827	847,7472	0,4181954	0,6676891	495,04	3,821511	0	1113,641	842,3049	0,2984132	0,604357	488,7158	3,865483	0	25	1080	845						Untertest4.avi	0	880	547	72	111	1018	733	1416	0	Content		1008	734	24797024	3482332392
24814	09:18:23.759	00:00:24.813	1489	1061,049	846,507	0,4183327	0,6679173	495,0864	3,807615	0	1092,715	846,1912	0,2985682	0,6043418	488,3459	3,878282	0	25	1077	846						Untertest4.avi	0	880	547	72	111	1018	733	1416	0	Content		1005	735	24813648	3482349016
24830	09:18:23.775	00:00:24.830	1490	1118,545	859,1743	0,4179878	0,6684031	495,2991	3,843587	0	1163,979	854,6153	0,2985057	0,6045541	488,8193	3,893987	0	25	1141	857						Untertest4.avi	0	880	547	72	111	1018	733	1416	0	Content		1069	746	24830274	3482365642
24847	09:18:23.792	00:00:24.847	1491	1179,142	904,0811	0,4174902	0,6692688	495,3158	3,84971	0	1258,487	899,9588	0,2983474	0,605109	489,2103	3,862512	0	26	1219	902						Untertest4.avi	0	880	547	72	111	1261	875	150	0	Content		1147	791	24847026	3482382394
24864	09:18:23.809	00:00:24.863	1492	1239,466	953,729	0,4170815	0,6702521	495,4343	3,828779	0	1322,03	970,597	0,2983532	0,6058241	489,2305	3,88009	0	26	1281	962						Untertest4.avi	0	880	547	72	111	1261	875	150	0	Content		1209	851	24863654	3482399022
24880	09:18:23.825	00:00:24.880	1493	1305,362	983,3279	0,4169383	0,6705194	495,5129	3,88891	0	1368,772	996,9294	0,2983625	0,6060225	489,4752	3,874138	0	26	1337	990						Untertest4.avi	0	880	547	72	111	1261	875	150	0	Content		1265	879	24880280	3482415648
24897	09:18:23.842	00:00:24.896	1494	1296,005	965,7272	0,4168681	0,6703598	495,5253	3,886383	0	1360,804	996,5404	0,2983195	0,6058999	489,3377	3,876076	0	26	1328	981						Untertest4.avi	0	880	547	72	111	1261	875	150	0	Content		1256	870	24896901	3482432269
24914	09:18:23.859	00:00:24.913	1495	1327,277	980,9457	0,4168565	0,669999	495,6288	3,910523	0	1338,735	990,5165	0,2982228	0,6057038	489,3295	3,895198	0	26	1333	986						Untertest4.avi	0	880	547	72	111	1261	875	150	0	Content		1261	875	24913650	3482449018
24930	09:18:23.875	00:00:24.930	1496	1320,116	982,8368	0,416728	0,6695535	495,6039	3,887303	0	1348,784	984,3287	0,2980057	0,6055072	489,2939	3,899131	0	26	1334	984						Untertest4.avi	0	880	547	72	111	1261	875	150	0	Content		1262	873	24930274	3482465642
24947	09:18:23.892	00:00:24.947	1497	1320,849	980,5916	0,4164892	0,6689903	495,4637	3,938538	0	1351,216	991,7108	0,2976538	0,6053616	489,2767	3,906905	0	26	1336	986						Untertest4.avi	0	880	547	72	111	1261	875	150	0	Content		1264	875	24947024	3482482392
24964	09:18:23.909	00:00:24.963	1498	1311,952	1000,766	0,4160838	0,6686504	495,3579	3,845029	0	1353,746	1000,817	0,2972358	0,6054874	489,4157	3,924224	0	26	1333	1001						Untertest4.avi	0	880	547	72	111	1261	875	150	0	Content		1261	890	24963655	3482499023
24980	09:18:23.925	00:00:24.980	1499	1339,792	1007,132	0,4155106	0,6684191	495,5089	3,872563	0	1436,656	1034,386	0,2967785	0,6057751	489,7513	3,883332	0	26	1388	1021						Untertest4.avi	0	880	547	72	111	1261	875	150	0	Content		1316	910	24980276	3482515644
24997	09:18:23.942	00:00:24.997	1500	1343,89	1024,699	0,4149405	0,6679518	495,5334	3,843566	0	1494,316	1038,868	0,2965553	0,6055602	489,3801	3,921535	0	27	1419	1032						Untertest4.avi	0	880	547	72	111	1093	902	200	0	Content		1347	921	24997026	3482532394
25014	09:18:23.959	00:00:25.013	1501	1352,401	1018,747	0,4144742	0,6675605	495,5326	3,819313	0	954,0418	1015,703	0,2934819	0,6059026	475,6926	3,692212	0	27	1153	1017						Untertest4.avi	0	880	547	72	111	1093	902	200	0	Content		1081	906	25013520	3482548888
25030	09:18:23.975	00:00:25.030	1502	1352,628	1007,295	0,4139363	0,667254	495,6046	3,867883	0	1428,617	1028,78	0,2949297	0,6058359	489,5027	3,918228	0	27	1391	1018						Untertest4.avi	0	880	547	72	111	1093	902	200	0	Content		1319	907	25030271	3482565639
25047	09:18:23.992	00:00:25.046	1503	1344,916	1001,665	0,4134933	0,6670223	495,5111	3,876896	0	957,0197	1005,085	0,2924398	0,6060858	475,6529	3,662571	0	27	1151	1003						Untertest4.avi	0	880	547	72	111	1093	902	200	0	Content		1079	892	25046897	3482582265
25064	09:18:24.009	00:00:25.063	1504	1364,795	1020,156	0,4131737	0,6669111	495,6205	3,85036	0	1435,642	1033,907	0,2940429	0,6061062	489,5615	3,899007	0	27	1400	1027						Untertest4.avi	0	880	547	72	111	1093	902	200	0	Content		1328	916	25063520	3482598888
25080	09:18:24.025	00:00:25.080	1505	1352,167	1018,552	0,4129609	0,6669126	495,7301	3,883566	0	937,018	1007,283	0,2918587	0,60633	475,7113	3,753302	0	27	1145	1013						Untertest4.avi	0	880	547	72	111	1093	902	200	0	Content		1073	902	25080271	3482615639
25097	09:18:24.042	00:00:25.096	1506	1348,081	1014,852	0,4128377	0,6669247	495,7939	3,885826	0	1423,162	1035,622	0,2937161	0,6062794	489,3816	3,917427	0	27	1386	1025						Untertest4.avi	0	880	547	72	111	1093	902	200	0	Content		1314	914	25096896	3482632264
25114	09:18:24.059	00:00:25.113	1507	1363,304	1018,352	0,4127726	0,6669623	495,7249	3,845134	0	967,3359	1002,415	0,2917101	0,6064442	475,763	3,717843	0	27	1165	1010						Untertest4.avi	0	880	547	72	111	1093	902	200	0	Content		1093	899	25113521	3482648889
25130	09:18:24.075	00:00:25.130	1508	1354,557	1005,495	0,4128025	0,6669255	495,7671	3,84977	0	1432,917	1036,936	0,2936681	0,606312	489,3956	3,918068	0	27	1394	1021						Untertest4.avi	0	880	547	72	111	1093	902	200	0	Content		1322	910	25130146	3482665514
25147	09:18:24.092	00:00:25.146	1509	1367,923	1001,054	0,4128879	0,6668696	495,8033	3,845684	0	949,2073	1009,47	0,2917993	0,6063994	475,7765	3,705393	0	27	1159	1005						Untertest4.avi	0	880	547	72	111	1093	902	200	0	Content		1087	894	25146897	3482682265
25164	09:18:24.109	00:00:25.163	1510	1367,383	1014,473	0,4130104	0,6667927	495,7417	3,836557	0	960,6559	1009,82	0,2919122	0,6063443	475,9379	3,727525	0	27	1164	1012						Untertest4.avi	0	880	547	72	111	1093	902	200	0	Content		1092	901	25163524	3482698892
25180	09:18:24.125	00:00:25.180	1511	1358,785	1002,48	0,4132061	0,666718	495,7637	3,866651	0	957,1024	1018,972	0,2921073	0,6062673	475,9915	3,688461	0	27	1158	1011						Untertest4.avi	0	880	547	72	111	1093	902	200	0	Content		1086	900	25180151	3482715519
25197	09:18:24.142	00:00:25.196	1512	1381,903	1017,618	0,413434	0,6665969	495,9388	3,836361	0	962,0961	1009,217	0,2923098	0,6061639	475,9606	3,703187	0	28	1172	1013						Untertest4.avi	0	880	547	72	111	959	905	117	0	Content		1100	902	25196898	3482732266
25213	09:18:24.158	00:00:25.213	1513	1347,376	995,6402	0,4136277	0,6665131	495,7945	3,891671	0	606,7477	1025,973	0,2883329	0,606089	488,3652	3,728529	0	28	977	1011						Untertest4.avi	0	880	547	72	111	959	905	117	0	Content		905	900	25213400	3482748768
25230	09:18:24.175	00:00:25.230	1514	1291,666	1019,38	0,4143288	0,6664631	495,7042	3,819965	0	1332,314	1016,469	0,2950008	0,6059968	488,9411	3,851701	0	28	1312	1018						Untertest4.avi	0	880	547	72	111	959	905	117	0	Content		1240	907	25230149	3482765517
25247	09:18:24.192	00:00:25.246	1515	1172,433	1008,384	0,4156376	0,6664245	495,4977	3,794509	0	787,5909	1017,302	0,2943734	0,6061308	476,2503	3,742833	0	28	980	1013						Untertest4.avi	0	880	547	72	111	959	905	117	0	Content		908	902	25246788	3482782156
25263	09:18:24.208	00:00:25.263	1516	1031,044	1015,826	0,4171652	0,6663895	495,4816	3,797725	0	-1024	-768	-1	-1	-1	-1	4	28	1031	1016						Untertest4.avi	0	880	547	72	111	959	905	117	0	Content		959	905	25263400	3482798768
25280	09:18:24.225	00:00:25.280	1517	907,7667	1028,31	0,4183057	0,6664287	495,4816	3,842175	0	-1024	-768	-1	-1	-1	-1	4	28	908	1028						Untertest4.avi	0	880	547	72	111	959	905	117	0	Content		836	917	25280151	3482815519
25297	09:18:24.242	00:00:25.296	1518	1459,039	1074,923	0,4211605	0,6663339	507,5793	4,138833	0	-1024	-768	-1	-1	-1	-1	4	28	1459	1075						Untertest4.avi	0	880	547	72	111	959	905	117	0	Content		1387	964	25296792	3482832160
25313	09:18:24.258	00:00:25.313	1519	-1024	-768	-1	-1	-1	-1	4	-1024	-768	-1	-1	-1	-1	4		0	0						Untertest4.avi	0	880	547	72	111				0	Content		-72	-111	25313400	3482848768
25330	09:18:24.275	00:00:25.330	1520	-1024	-768	-1	-1	-1	-1	4	-1024	-768	-1	-1	-1	-1	4		0	0						Untertest4.avi	0	880	547	72	111				0	Content		-72	-111	25330025	3482865393
25347	09:18:24.292	00:00:25.346	1521	-1024	-768	-1	-1	-1	-1	4	-1024	-768	-1	-1	-1	-1	4		0	0						Untertest4.avi	0	880	547	72	111				0	Content		-72	-111	25346711	3482882079
25363	09:18:24.308	00:00:25.363	1522	-1024	-768	-1	-1	-1	-1	4	-1024	-768	-1	-1	-1	-1	4		0	0						Untertest4.avi	0	880	547	72	111				0	Content		-72	-111	25363379	3482898747
25380	09:18:24.325	00:00:25.380	1523	-1024	-768	-1	-1	-1	-1	4	-1024	-768	-1	-1	-1	-1	4		0	0						Untertest4.avi	0	880	547	72	111				0	Content		-72	-111	25380005	3482915373
25397	09:18:24.342	00:00:25.396	1524	-1024	-768	-1	-1	-1	-1	4	-1024	-768	-1	-1	-1	-1	4		0	0						Untertest4.avi	0	880	547	72	111				0	Content		-72	-111	25396673	3482932041
25413	09:18:24.358	00:00:25.413	1525	-1024	-768	-1	-1	-1	-1	4	-1024	-768	-1	-1	-1	-1	4		0	0						Untertest4.avi	0	880	547	72	111				0	Content		-72	-111	25413282	3482948650
25430	09:18:24.375	00:00:25.429	1526	-1024	-768	-1	-1	-1	-1	4	-1024	-768	-1	-1	-1	-1	4		0	0						Untertest4.avi	0	880	547	72	111				0	Content		-72	-111	25429950	3482965318
25447	09:18:24.392	00:00:25.446	1527	967,6864	1017,854	0,4191838	0,6664673	495,1692	3,859764	0	-1024	-768	-1	-1	-1	-1	4	29	968	1018						Untertest4.avi	0	880	547	72	111	823	830	500	0	Content		896	907	25446517	3482981885
25464	09:18:24.409	00:00:25.463	1528	964,702	1012,915	0,4197243	0,6667661	495,0076	3,829271	0	-1024	-768	-1	-1	-1	-1	4	29	965	1013						Untertest4.avi	0	880	547	72	111	823	830	500	0	Content		893	902	25463585	3482998953
25480	09:18:24.425	00:00:25.479	1529	909,2682	974,9005	0,4209855	0,6667143	495,0892	3,837362	0	-1024	-768	-1	-1	-1	-1	4	29	909	975						Untertest4.avi	0	880	547	72	111	823	830	500	0	Content		837	864	25479890	3483015258
25497	09:18:24.442	00:00:25.496	1530	888,5954	952,8192	0,4220825	0,6670026	495,0181	3,861649	0	-1024	-768	-1	-1	-1	-1	4	29	889	953						Untertest4.avi	0	880	547	72	111	823	830	500	0	Content		817	842	25496958	3483032326
25514	09:18:24.459	00:00:25.513	1531	891,2449	943,2566	0,4230283	0,6678091	494,9853	3,855046	0	-1024	-768	-1	-1	-1	-1	4	29	891	943						Untertest4.avi	0	880	547	72	111	823	830	500	0	Content		819	832	25513708	3483049076
25530	09:18:24.475	00:00:25.530	1532	891,8535	933,4473	0,424087	0,6687785	494,9395	3,865225	0	-1024	-768	-1	-1	-1	-1	4	29	892	933						Untertest4.avi	0	880	547	72	111	823	830	500	0	Content		820	822	25530331	3483065699
25547	09:18:24.492	00:00:25.546	1533	892,3451	941,657	0,4252051	0,669793	495,0056	3,811903	0	-1024	-768	-1	-1	-1	-1	4	29	892	942						Untertest4.avi	0	880	547	72	111	823	830	500	0	Content		820	831	25546511	3483081879
25563	09:18:24.508	00:00:25.563	1534	902,4396	942,548	0,4262648	0,6709232	494,8308	3,84488	0	-1024	-768	-1	-1	-1	-1	4	29	902	943						Untertest4.avi	0	880	547	72	111	823	830	500	0	Content		830	832	25563136	3483098504
25580	09:18:24.525	00:00:25.579	1535	905,0761	932,2143	0,4272634	0,6719446	494,8674	3,810927	0	-1024	-768	-1	-1	-1	-1	4	29	905	932						Untertest4.avi	0	880	547	72	111	823	830	500	0	Content		833	821	25579765	3483115133
25597	09:18:24.542	00:00:25.596	1536	895,7531	939,7813	0,4281346	0,6728784	494,9088	3,801834	0	-1024	-768	-1	-1	-1	-1	4	29	896	940						Untertest4.avi	0	880	547	72	111	823	830	500	0	Content		824	829	25596953	3483132321
25613	09:18:24.558	00:00:25.613	1537	887,2031	926,5288	0,4287756	0,6736825	494,9555	3,771758	0	-1024	-768	-1	-1	-1	-1	4	29	887	927						Untertest4.avi	0	880	547	72	111	823	830	500	0	Content		815	816	25613133	3483148501
25630	09:18:24.575	00:00:25.629	1538	901,4783	932,6873	0,4292476	0,6742054	494,845	3,75267	0	555,3889	1045,886	0,3102909	0,6019764	504,2656	3,875721	0	29	728	989						Untertest4.avi	0	880	547	72	111	823	830	500	0	Content		656	878	25629760	3483165128
25647	09:18:24.592	00:00:25.646	1539	914,0087	935,2136	0,4294804	0,6745327	494,9283	3,712606	0	-1024	-768	-1	-1	-1	-1	4	29	914	935						Untertest4.avi	0	880	547	72	111	823	830	500	0	Content		842	824	25646505	3483181873
25664	09:18:24.609	00:00:25.663	1540	911,291	943,6266	0,4295036	0,6746106	494,9221	3,686741	0	-1024	-768	-1	-1	-1	-1	4	29	911	944						Untertest4.avi	0	880	547	72	111	823	830	500	0	Content		839	833	25663573	3483198941
25680	09:18:24.625	00:00:25.679	1541	910,2015	938,715	0,4293857	0,6745272	494,9453	3,691834	0	-1024	-768	-1	-1	-1	-1	4	29	910	939						Untertest4.avi	0	880	547	72	111	823	830	500	0	Content		838	828	25679755	3483215123
25696	09:18:24.641	00:00:25.696	1542	896,1782	927,7205	0,4291321	0,674397	494,8592	3,662634	0	1309,916	1065,046	0,3158092	0,6015979	504,2629	4,015419	0	29	1103	996						Untertest4.avi	0	880	547	72	111	823	830	500	0	Content		1031	885	25696377	3483231745
25713	09:18:24.658	00:00:25.713	1543	894,6589	937,4851	0,4287868	0,6742194	494,9114	3,671959	0	-1024	-768	-1	-1	-1	-1	4	29	895	937						Untertest4.avi	0	880	547	72	111	823	830	500	0	Content		823	826	25713128	3483248496
25730	09:18:24.675	00:00:25.729	1544	898,7432	925,9802	0,428481	0,6740314	494,9407	3,634434	0	-1024	-768	-1	-1	-1	-1	4	29	899	926						Untertest4.avi	0	880	547	72	111	823	830	500	0	Content		827	815	25729758	3483265126
25746	09:18:24.691	00:00:25.746	1545	898,3986	934,1755	0,4281424	0,6739306	494,8534	3,642468	0	-1024	-768	-1	-1	-1	-1	4	29	898	934						Untertest4.avi	0	880	547	72	111	823	830	500	0	Content		826	823	25746373	3483281741
25763	09:18:24.708	00:00:25.763	1546	895,8099	943,3907	0,4278507	0,6738728	494,9384	3,604184	0	-1024	-768	-1	-1	-1	-1	4	29	896	943						Untertest4.avi	0	880	547	72	111	823	830	500	0	Content		824	832	25763127	3483298495
25780	09:18:24.725	00:00:25.779	1547	903,7343	949,409	0,4276337	0,6739236	494,9915	3,560459	0	-1024	-768	-1	-1	-1	-1	4	29	904	949						Untertest4.avi	0	880	547	72	111	823	830	500	0	Content		832	838	25779750	3483315118
25796	09:18:24.741	00:00:25.796	1548	898,6716	938,3811	0,4274946	0,6740052	494,9897	3,587526	0	-1024	-768	-1	-1	-1	-1	4	29	899	938						Untertest4.avi	0	880	547	72	111	823	830	500	0	Content		827	827	25796375	3483331743
25813	09:18:24.758	00:00:25.812	1549	890,0026	943,2305	0,4273592	0,6741656	494,9693	3,557413	0	-1024	-768	-1	-1	-1	-1	4	29	890	943						Untertest4.avi	0	880	547	72	111	823	830	500	0	Content		818	832	25812997	3483348365
25830	09:18:24.775	00:00:25.830	1550	876,5347	932,873	0,4272877	0,6743379	494,9527	3,58248	0	-1024	-768	-1	-1	-1	-1	4	29	877	933						Untertest4.avi	0	880	547	72	111	823	830	500	0	Content		805	822	25830194	3483365562
25846	09:18:24.791	00:00:25.846	1551	893,9944	941,2011	0,4272723	0,6745642	494,9632	3,547191	0	-1024	-768	-1	-1	-1	-1	4	29	894	941						Untertest4.avi	0	880	547	72	111	823	830	500	0	Content		822	830	25846374	3483381742
25863	09:18:24.808	00:00:25.862	1552	893,5547	939,598	0,4272557	0,6748431	495,0087	3,510295	0	-1024	-768	-1	-1	-1	-1	4	29	894	940						Untertest4.avi	0	880	547	72	111	823	830	500	0	Content		822	829	25862996	3483398364
25880	09:18:24.825	00:00:25.879	1553	894,3336	936,8031	0,4272801	0,6751314	495,0315	3,487702	0	-1024	-768	-1	-1	-1	-1	4	29	894	937						Untertest4.avi	0	880	547	72	111	823	830	500	0	Content		822	826	25879622	3483414990
25897	09:18:24.842	00:00:25.896	1554	870,5703	914,8716	0,4274994	0,6752447	495,1887	3,516645	0	548,4209	1040,744	0,3155682	0,6027676	500,2602	3,592738	0	29	709	978						Untertest4.avi	0	880	547	72	111	823	830	500	0	Content		637	867	25896815	3483432183
25913	09:18:24.858	00:00:25.913	1555	866,0919	908,1887	0,4276022	0,6753349	495,1335	3,480585	0	-1024	-768	-1	-1	-1	-1	4	29	866	908						Untertest4.avi	0	880	547	72	111	823	830	500	0	Content		794	797	25913441	3483448809
25930	09:18:24.875	00:00:25.930	1556	884,7257	916,5829	0,4276109	0,6755921	495,1308	3,418072	0	-1024	-768	-1	-1	-1	-1	4	29	885	917						Untertest4.avi	0	880	547	72	111	823	830	500	0	Content		813	806	25930066	3483465434
25946	09:18:24.891	00:00:25.946	1557	859,1591	909,7802	0,4275537	0,6758253	494,9429	3,432639	0	565,1844	1035,59	0,3020282	0,6030328	526,6494	3,784958	0	30	712	973						Untertest4.avi	0	880	547	72	111	622	867	366	0	Content		640	862	25946242	3483481610
25963	09:18:24.908	00:00:25.962	1558	856,9775	914,6814	0,4275709	0,6760285	495,1443	3,472602	0	542,9709	1024,501	0,3138701	0,6031538	487,8275	3,483299	0	30	700	970						Untertest4.avi	0	880	547	72	111	622	867	366	0	Content		628	859	25962866	3483498234
25979	09:18:24.924	00:00:25.979	1559	881,4735	911,7969	0,4275499	0,6761591	495,149	3,408107	0	535,888	1032,62	0,3155324	0,6032941	499,4259	3,461447	0	30	709	972						Untertest4.avi	0	880	547	72	111	622	867	366	0	Content		637	861	25979493	3483514861
25996	09:18:24.941	00:00:25.996	1560	868,9225	915,845	0,4275058	0,6761907	495,2367	3,417858	0	-1024	-768	-1	-1	-1	-1	4	30	869	916						Untertest4.avi	0	880	547	72	111	622	867	366	0	Content		797	805	25996244	3483531612
26013	09:18:24.958	00:00:26.012	1561	854,9468	914,7776	0,4273473	0,6761108	495,3089	3,407	0	528,0865	1047,727	0,3136125	0,6033241	487,7759	3,443458	0	30	692	981						Untertest4.avi	0	880	547	72	111	622	867	366	0	Content		620	870	26012993	3483548361
26030	09:18:24.975	00:00:26.029	1562	857,8419	923,1015	0,4273714	0,6760975	495,3213	3,385545	0	538,4335	1053,716	0,3136098	0,603387	487,776	3,402829	0	30	698	988						Untertest4.avi	0	880	547	72	111	622	867	366	0	Content		626	877	26029624	3483564992
26046	09:18:24.991	00:00:26.046	1563	858,2293	918,0549	0,4274723	0,6760918	495,363	3,42617	0	518,9776	1050,437	0,3136389	0,6034041	487,748	3,437595	0	30	689	984						Untertest4.avi	0	880	547	72	111	622	867	366	0	Content		617	873	26046242	3483581610
26063	09:18:25.008	00:00:26.062	1564	855,1987	927,6189	0,4275618	0,6761522	495,282	3,395935	0	517,0206	1036,307	0,3137434	0,6034092	487,9777	3,452452	0	30	686	982						Untertest4.avi	0	880	547	72	111	622	867	366	0	Content		614	871	26062995	3483598363
26080	09:18:25.025	00:00:26.079	1565	861,108	913,7415	0,4277489	0,6760931	495,249	3,389205	0	516,9514	1041,827	0,3139163	0,6033669	487,9778	3,44468	0	30	689	978						Untertest4.avi	0	880	547	72	111	622	867	366	0	Content		617	867	26079618	3483614986
26096	09:18:25.041	00:00:26.096	1566	867,5135	921,1968	0,4279278	0,6760157	495,2682	3,416644	0	524,6747	1041,55	0,3140341	0,603299	487,9366	3,440388	0	30	696	981						Untertest4.avi	0	880	547	72	111	622	867	366	0	Content		624	870	26096244	3483631612
26113	09:18:25.058	00:00:26.112	1567	872,9375	931,0264	0,4280484	0,6758581	495,1838	3,393089	0	519,2147	1054,696	0,3142053	0,6032088	487,9872	3,463746	0	30	696	993						Untertest4.avi	0	880	547	72	111	622	867	366	0	Content		624	882	26112866	3483648234
26130	09:18:25.075	00:00:26.129	1568	857,7144	924,2965	0,42817	0,6756517	495,0227	3,38056	0	544,3849	1050,721	0,3143542	0,603049	487,7025	3,448241	0	30	701	988						Untertest4.avi	0	880	547	72	111	622	867	366	0	Content		629	877	26129618	3483664986
26146	09:18:25.091	00:00:26.146	1569	857,5322	925,1345	0,4281985	0,6754699	494,9656	3,404169	0	523,429	1052,102	0,3143721	0,6028749	487,6551	3,476034	0	30	690	989						Untertest4.avi	0	880	547	72	111	622	867	366	0	Content		618	878	26146241	3483681609
26163	09:18:25.108	00:00:26.162	1570	854,7923	919,1287	0,4281959	0,6750879	494,9439	3,414528	0	511,1277	1042,107	0,3143329	0,6026361	487,6552	3,413169	0	30	683	981						Untertest4.avi	0	880	547	72	111	622	867	366	0	Content		611	870	26162865	3483698233
26179	09:18:25.124	00:00:26.179	1571	861,3167	922,3735	0,428149	0,6747454	494,9455	3,395564	0	527,2385	1056,609	0,3141332	0,6024662	487,6552	3,479614	0	30	694	989						Untertest4.avi	0	880	547	72	111	622	867	366	0	Content		622	878	26179490	3483714858
26196	09:18:25.141	00:00:26.196	1572	863,6177	922,6525	0,4280379	0,674323	495,0847	3,406351	0	527,3541	1015,087	0,3139665	0,6023142	487,6552	3,423332	0	30	695	969						Untertest4.avi	0	880	547	72	111	622	867	366	0	Content		623	858	26196240	3483731608
26213	09:18:25.158	00:00:26.212	1573	854,6282	917,6019	0,4279515	0,6739787	495,0333	3,408914	0	533,0964	1044,933	0,3138562	0,602045	487,6552	3,419408	0	30	694	981						Untertest4.avi	0	880	547	72	111	622	867	366	0	Content		622	870	26212865	3483748233
26229	09:18:25.174	00:00:26.229	1574	857,7049	923,6642	0,4279014	0,6737064	495,0344	3,413447	0	-1024	-768	-1	-1	-1	-1	4	30	858	924						Untertest4.avi	0	880	547	72	111	622	867	366	0	Content		786	813	26229491	3483764859
26246	09:18:25.191	00:00:26.246	1575	813,7591	894,9429	0,4283062	0,673002	494,7974	3,395041	0	500,1035	1023,932	0,3141178	0,6010121	487,7469	3,449329	0	30	657	959						Untertest4.avi	0	880	547	72	111	622	867	366	0	Content		585	848	26246114	3483781482
26263	09:18:25.208	00:00:26.262	1576	700,8015	797,8284	0,4299248	0,6715294	495,0305	3,434764	0	406,9649	900,2254	0,3154314	0,5993817	487,2173	3,489439	0	30	554	849						Untertest4.avi	0	880	547	72	111	622	867	366	0	Content		482	738	26262739	3483798107
26279	09:18:25.224	00:00:26.279	1577	515,4	705,3727	0,432025	0,6701141	495,1847	3,480262	0	285,3267	788,6149	0,3176014	0,5976655	487,2103	3,468041	0	30	400	747						Untertest4.avi	0	880	547	72	111	622	867	366	0	Content		328	636	26279365	3483814733
26296	09:18:25.241	00:00:26.296	1578	269,8412	593,0869	0,4342053	0,669024	495,4572	3,402248	0	63,62452	662,6647	0,3190634	0,5966089	488,1067	3,457546	0	30	167	628						Untertest4.avi	0	880	547	72	111	622	867	366	0	Content		95	517	26296111	3483831479
26313	09:18:25.258	00:00:26.312	1579	75,90633	539,0854	0,4359087	0,6682521	496,0363	3,398382	0	-115,0707	564,2037	0,3203933	0,5958921	488,3197	3,491556	0	31	-20	552						Untertest4.avi	0	880	547	72	111	-420	241	116	0	Content		-92	441	26312734	3483848102
26329	09:18:25.274	00:00:26.329	1580	-92,96627	426,9291	0,4371571	0,6675875	496,4053	3,335948	0	-249,5102	443,2173	0,3214454	0,5951041	488,7365	3,372615	0	31	-171	435						Untertest4.avi	0	880	547	72	111	-420	241	116	0	Content		-243	324	26329362	3483864730
26346	09:18:25.291	00:00:26.345	1581	-213,5222	344,4016	0,4379403	0,6670327	496,6932	3,387222	0	-303,8484	368,3687	0,3220563	0,5944023	489,1728	3,46751	0	31	-259	356						Untertest4.avi	0	880	547	72	111	-420	241	116	0	Content		-331	245	26345984	3483881352
26363	09:18:25.308	00:00:26.362	1582	-330,1165	293,2155	0,4385991	0,6670243	496,967	3,365797	0	-404,4703	291,4861	0,3225793	0,5942272	489,0176	3,470628	0	31	-367	292						Untertest4.avi	0	880	547	72	111	-420	241	116	0	Content		-439	181	26362611	3483897979
26379	09:18:25.324	00:00:26.379	1583	-180,9344	472,7951	0,4728592	0,6679752	382,2382	2,553678	0	-514,866	230,4796	0,3230359	0,5943227	491,0202	3,391068	0	31	-348	352						Untertest4.avi	0	880	547	72	111	-420	241	116	0	Content		-420	241	26379358	3483914726
26396	09:18:25.341	00:00:26.395	1584	-1024	-768	-1	-1	-1	-1	4	-637,525	176,6229	0,3236918	0,5947483	489,1902	3,405565	0	31	-638	177						Untertest4.avi	0	880	547	72	111	-420	241	116	0	Content		-710	66	26395985	3483931353
26413	09:18:25.358	00:00:26.412	1585	-1024	-768	-1	-1	-1	-1	4	-1025,657	38,84353	0,3241793	0,5959535	488,8933	3,469815	0	31	-1026	39						Untertest4.avi	0	880	547	72	111	-420	241	116	0	Content		-1098	-72	26412608	3483947976
26429	09:18:25.374	00:00:26.429	1586	-1024	-768	-1	-1	-1	-1	4	-1024	-768	-1	-1	-1	-1	4		0	0						Untertest4.avi	0	880	547	72	111				0	Content		-72	-111	26429234	3483964602
26446	09:18:25.391	00:00:26.445	1587	-1024	-768	-1	-1	-1	-1	4	-1024	-768	-1	-1	-1	-1	4		0	0						Untertest4.avi	0	880	547	72	111				0	Content		-72	-111	26445985	3483981353
26463	09:18:25.408	00:00:26.462	1588	-1024	-768	-1	-1	-1	-1	4	-1024	-768	-1	-1	-1	-1	4		0	0						Untertest4.avi	0	880	547	72	111				0	Content		-72	-111	26462612	3483997980
26479	09:18:25.424	00:00:26.479	1589	-1024	-768	-1	-1	-1	-1	4	-1024	-768	-1	-1	-1	-1	4		0	0						Untertest4.avi	0	880	547	72	111				0	Content		-72	-111	26479358	3484014726
26496	09:18:25.441	00:00:26.495	1590	-1024	-768	-1	-1	-1	-1	4	-1024	-768	-1	-1	-1	-1	4		0	0						Untertest4.avi	0	880	547	72	111				0	Content		-72	-111	26495983	3484031351
26513	09:18:25.458	00:00:26.512	1591	-1024	-768	-1	-1	-1	-1	4	-1024	-768	-1	-1	-1	-1	4		0	0						Untertest4.avi	0	880	547	72	111				0	Content		-72	-111	26512606	3484047974
26529	09:18:25.474	00:00:26.529	1592	-1024	-768	-1	-1	-1	-1	4	-1024	-768	-1	-1	-1	-1	4		0	0						Untertest4.avi	0	880	547	72	111				0	Content		-72	-111	26529294	3484064662
26546	09:18:25.491	00:00:26.545	1593	-1024	-768	-1	-1	-1	-1	4	-1024	-768	-1	-1	-1	-1	4		0	0						Untertest4.avi	0	880	547	72	111				0	Content		-72	-111	26545962	3484081330
26563	09:18:25.508	00:00:26.562	1594	-1024	-768	-1	-1	-1	-1	4	-1024	-768	-1	-1	-1	-1	4		0	0						Untertest4.avi	0	880	547	72	111				0	Content		-72	-111	26562596	3484097964
26579	09:18:25.524	00:00:26.579	1595	-1024	-768	-1	-1	-1	-1	4	-1024	-768	-1	-1	-1	-1	4		0	0						Untertest4.avi	0	880	547	72	111				0	Content		-72	-111	26579264	3484114632
26596	09:18:25.541	00:00:26.595	1596	-1024	-768	-1	-1	-1	-1	4	-1024	-768	-1	-1	-1	-1	4		0	0						Untertest4.avi	0	880	547	72	111				0	Content		-72	-111	26595865	3484131233
26613	09:18:25.558	00:00:26.612	1597	-1024	-768	-1	-1	-1	-1	4	-1024	-768	-1	-1	-1	-1	4		0	0						Untertest4.avi	0	880	547	72	111				0	Content		-72	-111	26612533	3484147901
26629	09:18:25.574	00:00:26.629	1598	-1024	-768	-1	-1	-1	-1	4	-1024	-768	-1	-1	-1	-1	4		0	0						Untertest4.avi	0	880	547	72	111				0	Content		-72	-111	26629101	3484164469
26646	09:18:25.591	00:00:26.645	1599	-1024	-768	-1	-1	-1	-1	4	-1024	-768	-1	-1	-1	-1	4		0	0						Untertest4.avi	0	880	547	72	111				0	Content		-72	-111	26645854	3484181222
26662	09:18:25.607	00:00:26.662	1600	-1024	-768	-1	-1	-1	-1	4	-1024	-768	-1	-1	-1	-1	4		0	0						Untertest4.avi	0	880	547	72	111				0	Content		-72	-111	26662477	3484197845
26679	09:18:25.624	00:00:26.679	1601	-1024	-768	-1	-1	-1	-1	4	-1024	-768	-1	-1	-1	-1	4		0	0						Untertest4.avi	0	880	547	72	111				0	Content		-72	-111	26679100	3484214468
26696	09:18:25.641	00:00:26.695	1602	-1024	-768	-1	-1	-1	-1	4	-1024	-768	-1	-1	-1	-1	4		0	0						Untertest4.avi	0	880	547	72	111				0	Content		-72	-111	26695724	3484231092
26712	09:18:25.657	00:00:26.712	1603	-1024	-768	-1	-1	-1	-1	4	-1024	-768	-1	-1	-1	-1	4		0	0						Untertest4.avi	0	880	547	72	111				0	Content		-72	-111	26712348	3484247716
26729	09:18:25.674	00:00:26.729	1604	-1024	-768	-1	-1	-1	-1	4	-1024	-768	-1	-1	-1	-1	4		0	0						Untertest4.avi	0	880	547	72	111				0	Content		-72	-111	26729099	3484264467
26746	09:18:25.691	00:00:26.745	1605	-1024	-768	-1	-1	-1	-1	4	-1024	-768	-1	-1	-1	-1	4		0	0						Untertest4.avi	0	880	547	72	111				0	Content		-72	-111	26745723	3484281091
26762	09:18:25.707	00:00:26.762	1606	-1024	-768	-1	-1	-1	-1	4	-1024	-768	-1	-1	-1	-1	4		0	0						Untertest4.avi	0	880	547	72	111				0	Content		-72	-111	26762348	3484297716
26779	09:18:25.724	00:00:26.778	1607	-1024	-768	-1	-1	-1	-1	4	-1024	-768	-1	-1	-1	-1	4		0	0						Untertest4.avi	0	880	547	72	111				0	Content		-72	-111	26778974	3484314342
26796	09:18:25.741	00:00:26.795	1608	-1024	-768	-1	-1	-1	-1	4	-1024	-768	-1	-1	-1	-1	4		0	0						Untertest4.avi	0	880	547	72	111				0	Content		-72	-111	26795725	3484331093
26812	09:18:25.757	00:00:26.812	1609	-1024	-768	-1	-1	-1	-1	4	-1024	-768	-1	-1	-1	-1	4		0	0						Untertest4.avi	0	880	547	72	111				0	Content		-72	-111	26812349	3484347717
26829	09:18:25.774	00:00:26.828	1610	-1024	-768	-1	-1	-1	-1	4	-1024	-768	-1	-1	-1	-1	4		0	0						Untertest4.avi	0	880	547	72	111				0	Content		-72	-111	26828975	3484364343
26846	09:18:25.791	00:00:26.845	1611	-1024	-768	-1	-1	-1	-1	4	-1024	-768	-1	-1	-1	-1	4		0	0						Untertest4.avi	0	880	547	72	111				0	Content		-72	-111	26845596	3484380964
26862	09:18:25.807	00:00:26.862	1612	-1024	-768	-1	-1	-1	-1	4	-1024	-768	-1	-1	-1	-1	4		0	0						Untertest4.avi	0	880	547	72	111				0	Content		-72	-111	26862345	3484397713
26879	09:18:25.824	00:00:26.878	1613	-1024	-768	-1	-1	-1	-1	4	-1024	-768	-1	-1	-1	-1	4		0	0						Untertest4.avi	0	880	547	72	111				0	Content		-72	-111	26878971	3484414339
26896	09:18:25.841	00:00:26.895	1614	-1024	-768	-1	-1	-1	-1	4	-1024	-768	-1	-1	-1	-1	4		0	0						Untertest4.avi	0	880	547	72	111				0	Content		-72	-111	26895715	3484431083
26912	09:18:25.857	00:00:26.912	1615	-1024	-768	-1	-1	-1	-1	4	-1024	-768	-1	-1	-1	-1	4		0	0						Untertest4.avi	0	880	547	72	111				0	Content		-72	-111	26912220	3484447588
26929	09:18:25.874	00:00:26.928	1616	-1024	-768	-1	-1	-1	-1	4	-1024	-768	-1	-1	-1	-1	4		0	0						Untertest4.avi	0	880	547	72	111				0	Content		-72	-111	26928969	3484464337
26946	09:18:25.891	00:00:26.945	1617	-1024	-768	-1	-1	-1	-1	4	-1024	-768	-1	-1	-1	-1	4		0	0						Untertest4.avi	0	880	547	72	111				0	Content		-72	-111	26945594	3484480962
26962	09:18:25.907	00:00:26.962	1618	-1024	-768	-1	-1	-1	-1	4	-1024	-768	-1	-1	-1	-1	4		0	0						Untertest4.avi	0	880	547	72	111				0	Content		-72	-111	26962216	3484497584
26979	09:18:25.924	00:00:26.978	1619	-1024	-768	-1	-1	-1	-1	4	-1024	-768	-1	-1	-1	-1	4		0	0						Untertest4.avi	0	880	547	72	111				0	Content		-72	-111	26978841	3484514209
26996	09:18:25.941	00:00:26.995	1620	-1024	-768	-1	-1	-1	-1	4	-1024	-768	-1	-1	-1	-1	4		0	0						Untertest4.avi	0	880	547	72	111				0	Content		-72	-111	26995590	3484530958
27012	09:18:25.957	00:00:27.012	1621	-1024	-768	-1	-1	-1	-1	4	-1024	-768	-1	-1	-1	-1	4		0	0						Untertest4.avi	0	880	547	72	111				0	Content		-72	-111	27012214	3484547582
27029	09:18:25.974	00:00:27.028	1622	-1024	-768	-1	-1	-1	-1	4	-1024	-768	-1	-1	-1	-1	4		0	0						Untertest4.avi	0	880	547	72	111				0	Content		-72	-111	27028836	3484564204
27045	09:18:25.990	00:00:27.045	1623	-1024	-768	-1	-1	-1	-1	4	-1024	-768	-1	-1	-1	-1	4		0	0						Untertest4.avi	0	880	547	72	111				0	Content		-72	-111	27045462	3484580830
27062	09:18:26.007	00:00:27.062	1624	-1024	-768	-1	-1	-1	-1	4	-1024	-768	-1	-1	-1	-1	4		0	0						Untertest4.avi	0	880	547	72	111				0	Content		-72	-111	27062213	3484597581
27079	09:18:26.024	00:00:27.078	1625	-1024	-768	-1	-1	-1	-1	4	-1024	-768	-1	-1	-1	-1	4		0	0						Untertest4.avi	0	880	547	72	111				0	Content		-72	-111	27078836	3484614204
27095	09:18:26.040	00:00:27.095	1626	-1024	-768	-1	-1	-1	-1	4	-1024	-768	-1	-1	-1	-1	4		0	0						Untertest4.avi	0	880	547	72	111				0	Content		-72	-111	27095462	3484630830
27112	09:18:26.057	00:00:27.112	1627	-1024	-768	-1	-1	-1	-1	4	-1024	-768	-1	-1	-1	-1	4		0	0						Untertest4.avi	0	880	547	72	111				0	Content		-72	-111	27112087	3484647455
27129	09:18:26.074	00:00:27.128	1628	-1024	-768	-1	-1	-1	-1	4	-1024	-768	-1	-1	-1	-1	4		0	0						Untertest4.avi	0	880	547	72	111				0	Content		-72	-111	27128836	3484664204
27145	09:18:26.090	00:00:27.145	1629	-1024	-768	-1	-1	-1	-1	4	-1024	-768	-1	-1	-1	-1	4		0	0						Untertest4.avi	0	880	547	72	111				0	Content		-72	-111	27145462	3484680830
27162	09:18:26.107	00:00:27.162	1630	-1024	-768	-1	-1	-1	-1	4	-1024	-768	-1	-1	-1	-1	4		0	0						Untertest4.avi	0	880	547	72	111				0	Content		-72	-111	27162211	3484697579
27179	09:18:26.124	00:00:27.178	1631	-1024	-768	-1	-1	-1	-1	4	-1024	-768	-1	-1	-1	-1	4		0	0						Untertest4.avi	0	880	547	72	111				0	Content		-72	-111	27178834	3484714202
27195	09:18:26.140	00:00:27.195	1632	-1024	-768	-1	-1	-1	-1	4	-1024	-768	-1	-1	-1	-1	4		0	0						Untertest4.avi	0	880	547	72	111				0	Content		-72	-111	27195457	3484730825
27212	09:18:26.157	00:00:27.212	1633	-1024	-768	-1	-1	-1	-1	4	-1024	-768	-1	-1	-1	-1	4		0	0						Untertest4.avi	0	880	547	72	111				0	Content		-72	-111	27212080	3484747448
27229	09:18:26.174	00:00:27.229	1634	-1024	-768	-1	-1	-1	-1	4	-1024	-768	-1	-1	-1	-1	4		0	0						Untertest4.avi	0	880	547	72	111				0	Content		-72	-111	27229275	3484764643
27247	09:18:26.192	00:00:27.246	1635	-1024	-768	-1	-1	-1	-1	4	-1024	-768	-1	-1	-1	-1	4		0	0						Untertest4.avi	0	880	547	72	111				0	Content		-72	-111	27246647	3484782015
27264	09:18:26.209	00:00:27.263	1636	-1024	-768	-1	-1	-1	-1	4	-1024	-768	-1	-1	-1	-1	4		0	0						Untertest4.avi	0	880	547	72	111				0	Content		-72	-111	27263894	3484799262
27279	09:18:26.224	00:00:27.278	1637	-1024	-768	-1	-1	-1	-1	4	-1024	-768	-1	-1	-1	-1	4		0	0						Untertest4.avi	0	880	547	72	111				0	Content		-72	-111	27278695	3484814063
27295	09:18:26.240	00:00:27.295	1638	-1024	-768	-1	-1	-1	-1	4	-1024	-768	-1	-1	-1	-1	4		0	0						Untertest4.avi	0	880	547	72	111				0	Content		-72	-111	27295444	3484830812
27312	09:18:26.257	00:00:27.312	1639	-1024	-768	-1	-1	-1	-1	4	-1024	-768	-1	-1	-1	-1	4		0	0						Untertest4.avi	0	880	547	72	111				0	Content		-72	-111	27312072	3484847440
27329	09:18:26.274	00:00:27.328	1640	-1024	-768	-1	-1	-1	-1	4	-1024	-768	-1	-1	-1	-1	4		0	0						Untertest4.avi	0	880	547	72	111				0	Content		-72	-111	27328694	3484864062
27345	09:18:26.290	00:00:27.345	1641	-1024	-768	-1	-1	-1	-1	4	-1024	-768	-1	-1	-1	-1	4		0	0						Untertest4.avi	0	880	547	72	111				0	Content		-72	-111	27345318	3484880686
27362	09:18:26.307	00:00:27.361	1642	-1024	-768	-1	-1	-1	-1	4	-1024	-768	-1	-1	-1	-1	4		0	0						Untertest4.avi	0	880	547	72	111				0	Content		-72	-111	27361942	3484897310
27379	09:18:26.324	00:00:27.379	1643	-1024	-768	-1	-1	-1	-1	4	-1024	-768	-1	-1	-1	-1	4		0	0						Untertest4.avi	0	880	547	72	111				0	Content		-72	-111	27379136	3484914504
27397	09:18:26.342	00:00:27.396	1644	-1024	-768	-1	-1	-1	-1	4	-1024	-768	-1	-1	-1	-1	4		0	0						Untertest4.avi	0	880	547	72	111				0	Content		-72	-111	27396510	3484931878
27414	09:18:26.359	00:00:27.413	1645	-1024	-768	-1	-1	-1	-1	4	-1024	-768	-1	-1	-1	-1	4		0	0						Untertest4.avi	0	880	547	72	111				0	Content		-72	-111	27413758	3484949126
27429	09:18:26.374	00:00:27.428	1646	-1024	-768	-1	-1	-1	-1	4	-1024	-768	-1	-1	-1	-1	4		0	0						Untertest4.avi	0	880	547	72	111				0	Content		-72	-111	27428687	3484964055
27445	09:18:26.390	00:00:27.445	1647	-1024	-768	-1	-1	-1	-1	4	-1024	-768	-1	-1	-1	-1	4		0	0						Untertest4.avi	0	880	547	72	111				0	Content		-72	-111	27445312	3484980680
27462	09:18:26.407	00:00:27.462	1648	-1024	-768	-1	-1	-1	-1	4	-1024	-768	-1	-1	-1	-1	4		0	0						Untertest4.avi	0	880	547	72	111				0	Content		-72	-111	27462060	3484997428
27479	09:18:26.424	00:00:27.478	1649	-1024	-768	-1	-1	-1	-1	4	-1024	-768	-1	-1	-1	-1	4		0	0						Untertest4.avi	0	880	547	72	111				0	Content		-72	-111	27478573	3485013941
27495	09:18:26.440	00:00:27.495	1650	-1024	-768	-1	-1	-1	-1	4	-1024	-768	-1	-1	-1	-1	4		0	0						Untertest4.avi	0	880	547	72	111				0	Content		-72	-111	27495305	3485030673
27512	09:18:26.457	00:00:27.511	1651	-1024	-768	-1	-1	-1	-1	4	-1024	-768	-1	-1	-1	-1	4		0	0						Untertest4.avi	0	880	547	72	111				0	Content		-72	-111	27511931	3485047299
27529	09:18:26.474	00:00:27.529	1652	-1024	-768	-1	-1	-1	-1	4	-1024	-768	-1	-1	-1	-1	4		0	0						Untertest4.avi	0	880	547	72	111				0	Content		-72	-111	27529000	3485064368
27546	09:18:26.491	00:00:27.546	1653	-1024	-768	-1	-1	-1	-1	4	-1024	-768	-1	-1	-1	-1	4		0	0						Untertest4.avi	0	880	547	72	111				0	Content		-72	-111	27546372	3485081740
27564	09:18:26.509	00:00:27.563	1654	-1024	-768	-1	-1	-1	-1	4	-1024	-768	-1	-1	-1	-1	4		0	0						Untertest4.avi	0	880	547	72	111				0	Content		-72	-111	27563747	3485099115
27579	09:18:26.524	00:00:27.578	1655	-1024	-768	-1	-1	-1	-1	4	-1024	-768	-1	-1	-1	-1	4		0	0						Untertest4.avi	0	880	547	72	111				0	Content		-72	-111	27578564	3485113932
27595	09:18:26.540	00:00:27.595	1656	-1024	-768	-1	-1	-1	-1	4	-1024	-768	-1	-1	-1	-1	4		0	0						Untertest4.avi	0	880	547	72	111				0	Content		-72	-111	27595175	3485130543
27612	09:18:26.557	00:00:27.611	1657	-1024	-768	-1	-1	-1	-1	4	-1024	-768	-1	-1	-1	-1	4		0	0						Untertest4.avi	0	880	547	72	111				0	Content		-72	-111	27611924	3485147292
27629	09:18:26.574	00:00:27.628	1658	-1024	-768	-1	-1	-1	-1	4	-1024	-768	-1	-1	-1	-1	4		0	0						Untertest4.avi	0	880	547	72	111				0	Content		-72	-111	27628559	3485163927
27645	09:18:26.590	00:00:27.645	1659	-1024	-768	-1	-1	-1	-1	4	-1024	-768	-1	-1	-1	-1	4		0	0						Untertest4.avi	0	880	547	72	111				0	Content		-72	-111	27645172	3485180540
27662	09:18:26.607	00:00:27.661	1660	-1024	-768	-1	-1	-1	-1	4	-1024	-768	-1	-1	-1	-1	4		0	0						Untertest4.avi	0	880	547	72	111				0	Content		-72	-111	27661797	3485197165
27679	09:18:26.624	00:00:27.678	1661	-1024	-768	-1	-1	-1	-1	4	-1024	-768	-1	-1	-1	-1	4		0	0						Untertest4.avi	0	880	547	72	111				0	Content		-72	-111	27678991	3485214359
27696	09:18:26.641	00:00:27.696	1662	-1024	-768	-1	-1	-1	-1	4	-1024	-768	-1	-1	-1	-1	4		0	0						Untertest4.avi	0	880	547	72	111				0	Content		-72	-111	27696365	3485231733
27714	09:18:26.659	00:00:27.713	1663	-1024	-768	-1	-1	-1	-1	4	-1024	-768	-1	-1	-1	-1	4		0	0						Untertest4.avi	0	880	547	72	111				0	Content		-72	-111	27713613	3485248981
27728	09:18:26.673	00:00:27.728	1664	-1024	-768	-1	-1	-1	-1	4	-1024	-768	-1	-1	-1	-1	4		0	0						Untertest4.avi	0	880	547	72	111				0	Content		-72	-111	27728414	3485263782
27745	09:18:26.690	00:00:27.745	1665	-1024	-768	-1	-1	-1	-1	4	-1024	-768	-1	-1	-1	-1	4		0	0						Untertest4.avi	0	880	547	72	111				0	Content		-72	-111	27745165	3485280533
27762	09:18:26.707	00:00:27.761	1666	-1024	-768	-1	-1	-1	-1	4	-1024	-768	-1	-1	-1	-1	4		0	0						Untertest4.avi	0	880	547	72	111				0	Content		-72	-111	27761785	3485297153
27778	09:18:26.723	00:00:27.778	1667	-1024	-768	-1	-1	-1	-1	4	-1024	-768	-1	-1	-1	-1	4		0	0						Untertest4.avi	0	880	547	72	111				0	Content		-72	-111	27778410	3485313778
27795	09:18:26.740	00:00:27.795	1668	-1024	-768	-1	-1	-1	-1	4	-1024	-768	-1	-1	-1	-1	4		0	0						Untertest4.avi	0	880	547	72	111				0	Content		-72	-111	27795035	3485330403
27812	09:18:26.757	00:00:27.811	1669	-1024	-768	-1	-1	-1	-1	4	-1024	-768	-1	-1	-1	-1	4		0	0						Untertest4.avi	0	880	547	72	111				0	Content		-72	-111	27811660	3485347028
27829	09:18:26.774	00:00:27.828	1670	-1024	-768	-1	-1	-1	-1	4	-1024	-768	-1	-1	-1	-1	4		0	0						Untertest4.avi	0	880	547	72	111				0	Content		-72	-111	27828858	3485364226
27846	09:18:26.791	00:00:27.846	1671	-1024	-768	-1	-1	-1	-1	4	-1024	-768	-1	-1	-1	-1	4		0	0						Untertest4.avi	0	880	547	72	111				0	Content		-72	-111	27846230	3485381598
27863	09:18:26.808	00:00:27.863	1672	-1024	-768	-1	-1	-1	-1	4	-1024	-768	-1	-1	-1	-1	4		0	0						Untertest4.avi	0	880	547	72	111				0	Content		-72	-111	27863478	3485398846
27878	09:18:26.823	00:00:27.878	1673	-1024	-768	-1	-1	-1	-1	4	-1024	-768	-1	-1	-1	-1	4		0	0						Untertest4.avi	0	880	547	72	111				0	Content		-72	-111	27878282	3485413650
27895	09:18:26.840	00:00:27.895	1674	-1024	-768	-1	-1	-1	-1	4	-1024	-768	-1	-1	-1	-1	4		0	0						Untertest4.avi	0	880	547	72	111				0	Content		-72	-111	27895031	3485430399
27912	09:18:26.857	00:00:27.911	1675	-1024	-768	-1	-1	-1	-1	4	-1024	-768	-1	-1	-1	-1	4		0	0						Untertest4.avi	0	880	547	72	111				0	Content		-72	-111	27911655	3485447023
27928	09:18:26.873	00:00:27.928	1676	-1024	-768	-1	-1	-1	-1	4	-1024	-768	-1	-1	-1	-1	4		0	0						Untertest4.avi	0	880	547	72	111				0	Content		-72	-111	27928278	3485463646
27945	09:18:26.890	00:00:27.945	1677	-1024	-768	-1	-1	-1	-1	4	-1024	-768	-1	-1	-1	-1	4		0	0						Untertest4.avi	0	880	547	72	111				0	Content		-72	-111	27945033	3485480401
27962	09:18:26.907	00:00:27.961	1678	-1024	-768	-1	-1	-1	-1	4	-1024	-768	-1	-1	-1	-1	4		0	0						Untertest4.avi	0	880	547	72	111				0	Content		-72	-111	27961653	3485497021
27979	09:18:26.924	00:00:27.978	1679	-1024	-768	-1	-1	-1	-1	4	-1024	-768	-1	-1	-1	-1	4		0	0						Untertest4.avi	0	880	547	72	111				0	Content		-72	-111	27978722	3485514090
27996	09:18:26.941	00:00:27.996	1680	-1024	-768	-1	-1	-1	-1	4	-1024	-768	-1	-1	-1	-1	4		0	0						Untertest4.avi	0	880	547	72	111				0	Content		-72	-111	27996096	3485531464
28013	09:18:26.958	00:00:28.013	1681	-1024	-768	-1	-1	-1	-1	4	-1024	-768	-1	-1	-1	-1	4		0	0						Untertest4.avi	0	880	547	72	111				0	Content		-72	-111	28013345	3485548713
28028	09:18:26.973	00:00:28.028	1682	-1024	-768	-1	-1	-1	-1	4	-1024	-768	-1	-1	-1	-1	4		0	0						Untertest4.avi	0	880	547	72	111				0	Content		-72	-111	28028272	3485563640
28045	09:18:26.990	00:00:28.044	1683	-1024	-768	-1	-1	-1	-1	4	-1024	-768	-1	-1	-1	-1	4		0	0						Untertest4.avi	0	880	547	72	111				0	Content		-72	-111	28044897	3485580265
28062	09:18:27.007	00:00:28.061	1684	-1024	-768	-1	-1	-1	-1	4	-1024	-768	-1	-1	-1	-1	4		0	0						Untertest4.avi	0	880	547	72	111				0	Content		-72	-111	28061647	3485597015
28078	09:18:27.023	00:00:28.078	1685	-1024	-768	-1	-1	-1	-1	4	-1024	-768	-1	-1	-1	-1	4		0	0						Untertest4.avi	0	880	547	72	111				0	Content		-72	-111	28078268	3485613636
28095	09:18:27.040	00:00:28.094	1686	-1024	-768	-1	-1	-1	-1	4	-1024	-768	-1	-1	-1	-1	4		0	0						Untertest4.avi	0	880	547	72	111				0	Content		-72	-111	28094894	3485630262
28112	09:18:27.057	00:00:28.111	1687	-1024	-768	-1	-1	-1	-1	4	-1024	-768	-1	-1	-1	-1	4		0	0						Untertest4.avi	0	880	547	72	111				0	Content		-72	-111	28111524	3485646892
28129	09:18:27.074	00:00:28.128	1688	-1024	-768	-1	-1	-1	-1	4	-1024	-768	-1	-1	-1	-1	4		0	0						Untertest4.avi	0	880	547	72	111				0	Content		-72	-111	28128712	3485664080
28146	09:18:27.091	00:00:28.145	1689	-1024	-768	-1	-1	-1	-1	4	-1024	-768	-1	-1	-1	-1	4		0	0						Untertest4.avi	0	880	547	72	111				0	Content		-72	-111	28145962	3485681330
28163	09:18:27.108	00:00:28.163	1690	-1024	-768	-1	-1	-1	-1	4	-1024	-768	-1	-1	-1	-1	4		0	0						Untertest4.avi	0	880	547	72	111				0	Content		-72	-111	28163335	3485698703
28178	09:18:27.123	00:00:28.178	1691	-1024	-768	-1	-1	-1	-1	4	-1024	-768	-1	-1	-1	-1	4		0	0						Untertest4.avi	0	880	547	72	111				0	Content		-72	-111	28178139	3485713507
28195	09:18:27.140	00:00:28.194	1692	-1024	-768	-1	-1	-1	-1	4	-1024	-768	-1	-1	-1	-1	4		0	0						Untertest4.avi	0	880	547	72	111				0	Content		-72	-111	28194765	3485730133
28212	09:18:27.157	00:00:28.211	1693	-1024	-768	-1	-1	-1	-1	4	-1024	-768	-1	-1	-1	-1	4		0	0						Untertest4.avi	0	880	547	72	111				0	Content		-72	-111	28211516	3485746884
28228	09:18:27.173	00:00:28.228	1694	-1024	-768	-1	-1	-1	-1	4	-1024	-768	-1	-1	-1	-1	4		0	0						Untertest4.avi	0	880	547	72	111				0	Content		-72	-111	28228133	3485763501
28245	09:18:27.190	00:00:28.244	1695	-1024	-768	-1	-1	-1	-1	4	-1024	-768	-1	-1	-1	-1	4		0	0						Untertest4.avi	0	880	547	72	111				0	Content		-72	-111	28244759	3485780127
28261	09:18:27.206	00:00:28.261	1696	-441,2972	-364,6274	0,3445098	0,6057333	492,7162	3,821165	3	-533,1559	-426,9684	0,3445274	0,6057323	492,7162	3,850559	1	32	-533	-427						Untertest4.avi	0	880	547	72	111	-563	-468	433	0	Content		-605	-538	28261387	3485796755
28278	09:18:27.223	00:00:28.278	1697	-423,1785	-349,5865	0,3448172	0,6056622	492,6118	3,869233	3	-511,3501	-409,0663	0,3448348	0,6056613	492,6117	3,897345	1	32	-511	-409						Untertest4.avi	0	880	547	72	111	-563	-468	433	0	Content		-583	-520	28278011	3485813379
28295	09:18:27.240	00:00:28.294	1698	-1024	-768	-1	-1	-1	-1	4	-1024	-768	-1	-1	-1	-1	4	32	0	0						Untertest4.avi	0	880	547	72	111	-563	-468	433	0	Content		-72	-111	28294760	3485830128
28311	09:18:27.256	00:00:28.311	1699	-1024	-768	-1	-1	-1	-1	4	-1024	-768	-1	-1	-1	-1	4	32	0	0						Untertest4.avi	0	880	547	72	111	-563	-468	433	0	Content		-72	-111	28311383	3485846751
28328	09:18:27.273	00:00:28.328	1700	-1024	-768	-1	-1	-1	-1	4	-1024	-768	-1	-1	-1	-1	4	32	0	0						Untertest4.avi	0	880	547	72	111	-563	-468	433	0	Content		-72	-111	28328006	3485863374
28345	09:18:27.290	00:00:28.344	1701	-1024	-768	-1	-1	-1	-1	4	-1024	-768	-1	-1	-1	-1	4	32	0	0						Untertest4.avi	0	880	547	72	111	-563	-468	433	0	Content		-72	-111	28344631	3485879999
28361	09:18:27.306	00:00:28.361	1702	-368,0263	-212,9165	0,3448449	0,6048434	492,6118	3,762545	3	-446,3921	-260,234	0,3448575	0,6048425	492,6118	3,782041	1	32	-446	-260						Untertest4.avi	0	880	547	72	111	-563	-468	433	0	Content		-518	-371	28361379	3485896747
28378	09:18:27.323	00:00:28.378	1703	-401,0207	-299,3616	0,3446184	0,6053575	492,5449	3,871249	3	-490,8006	-358,9716	0,3446361	0,6053566	492,5448	3,902176	1	32	-491	-359						Untertest4.avi	0	880	547	72	111	-563	-468	433	0	Content		-563	-470	28378004	3485913372
28395	09:18:27.340	00:00:28.394	1704	-1024	-768	-1	-1	-1	-1	4	-1024	-768	-1	-1	-1	-1	4	32	0	0						Untertest4.avi	0	880	547	72	111	-563	-468	433	0	Content		-72	-111	28394627	3485929995
28411	09:18:27.356	00:00:28.411	1705	-1024	-768	-1	-1	-1	-1	4	-1024	-768	-1	-1	-1	-1	4	32	0	0						Untertest4.avi	0	880	547	72	111	-563	-468	433	0	Content		-72	-111	28411254	3485946622
28428	09:18:27.373	00:00:28.428	1706	-1024	-768	-1	-1	-1	-1	4	-1024	-768	-1	-1	-1	-1	4	32	0	0						Untertest4.avi	0	880	547	72	111	-563	-468	433	0	Content		-72	-111	28428001	3485963369
28445	09:18:27.390	00:00:28.444	1707	-1024	-768	-1	-1	-1	-1	4	-1024	-768	-1	-1	-1	-1	4	32	0	0						Untertest4.avi	0	880	547	72	111	-563	-468	433	0	Content		-72	-111	28444629	3485979997
28461	09:18:27.406	00:00:28.461	1708	-394,0786	-290,6987	0,3426958	0,6053958	492,9656	3,841349	3	-483,6409	-349,6221	0,3427135	0,6053948	492,9655	3,87226	1	32	-484	-350						Untertest4.avi	0	880	547	72	111	-563	-468	433	0	Content		-556	-461	28461254	3485996622
28478	09:18:27.423	00:00:28.477	1709	-387,4953	-292,1823	0,342514	0,6055754	492,5798	3,809345	3	-476,2669	-351,5571	0,3425317	0,6055744	492,5798	3,840595	1	32	-476	-352						Untertest4.avi	0	880	547	72	111	-563	-468	433	0	Content		-548	-463	28477876	3486013244
28495	09:18:27.440	00:00:28.494	1710	-1024	-768	-1	-1	-1	-1	4	-1024	-768	-1	-1	-1	-1	4	32	0	0						Untertest4.avi	0	880	547	72	111	-563	-468	433	0	Content		-72	-111	28494627	3486029995
28511	09:18:27.456	00:00:28.511	1711	-1024	-768	-1	-1	-1	-1	4	-1024	-768	-1	-1	-1	-1	4	32	0	0						Untertest4.avi	0	880	547	72	111	-563	-468	433	0	Content		-72	-111	28511251	3486046619
28528	09:18:27.473	00:00:28.527	1712	-1024	-768	-1	-1	-1	-1	4	-1024	-768	-1	-1	-1	-1	4	32	0	0						Untertest4.avi	0	880	547	72	111	-563	-468	433	0	Content		-72	-111	28527999	3486063367
28544	09:18:27.489	00:00:28.544	1713	-1024	-768	-1	-1	-1	-1	4	-1024	-768	-1	-1	-1	-1	4	32	0	0						Untertest4.avi	0	880	547	72	111	-563	-468	433	0	Content		-72	-111	28544499	3486079867
28561	09:18:27.506	00:00:28.561	1714	-380,4463	-299,7828	0,3437104	0,6063759	492,6573	3,780496	3	-466,2829	-357,0823	0,343728	0,6063749	492,6572	3,80898	1	32	-466	-357						Untertest4.avi	0	880	547	72	111	-563	-468	433	0	Content		-538	-468	28561249	3486096617
28578	09:18:27.523	00:00:28.577	1715	-415,8939	-301,1196	0,3438113	0,60631	493,367	3,785517	3	-513,8829	-367,6557	0,3438291	0,6063091	493,3669	3,824749	1	32	-514	-368						Untertest4.avi	0	880	547	72	111	-563	-468	433	0	Content		-586	-479	28577873	3486113241
28594	09:18:27.539	00:00:28.594	1716	-1024	-768	-1	-1	-1	-1	4	-1024	-768	-1	-1	-1	-1	4	32	0	0						Untertest4.avi	0	880	547	72	111	-563	-468	433	0	Content		-72	-111	28594499	3486129867
28611	09:18:27.556	00:00:28.611	1717	-1024	-768	-1	-1	-1	-1	4	-1024	-768	-1	-1	-1	-1	4	32	0	0						Untertest4.avi	0	880	547	72	111	-563	-468	433	0	Content		-72	-111	28611247	3486146615
28628	09:18:27.573	00:00:28.627	1718	-1024	-768	-1	-1	-1	-1	4	-1024	-768	-1	-1	-1	-1	4	32	0	0						Untertest4.avi	0	880	547	72	111	-563	-468	433	0	Content		-72	-111	28627872	3486163240
28644	09:18:27.589	00:00:28.644	1719	-1024	-768	-1	-1	-1	-1	4	-1024	-768	-1	-1	-1	-1	4	32	0	0						Untertest4.avi	0	880	547	72	111	-563	-468	433	0	Content		-72	-111	28644496	3486179864
28661	09:18:27.606	00:00:28.661	1720	-393,498	-273,6981	0,3456764	0,6065567	492,9388	3,741241	3	-483,4737	-332,0446	0,3456942	0,6065558	492,9388	3,772337	1	32	-483	-332						Untertest4.avi	0	880	547	72	111	-563	-468	433	0	Content		-555	-443	28661121	3486196489
28678	09:18:27.623	00:00:28.677	1721	-410,3359	-277,8952	0,3461518	0,6064764	492,9752	3,754915	3	-504,8849	-340,2691	0,3461697	0,6064754	492,9752	3,790434	1	32	-505	-340						Untertest4.avi	0	880	547	72	111	-563	-468	433	0	Content		-577	-451	28677868	3486213236
28694	09:18:27.639	00:00:28.694	1722	-1024	-768	-1	-1	-1	-1	4	-1024	-768	-1	-1	-1	-1	4	33	0	0						Untertest4.avi	0	880	547	72	111	-730	-339	200	0	Content		-72	-111	28694494	3486229862
28711	09:18:27.656	00:00:28.711	1723	-1024	-768	-1	-1	-1	-1	4	-1024	-768	-1	-1	-1	-1	4	33	0	0						Untertest4.avi	0	880	547	72	111	-730	-339	200	0	Content		-72	-111	28711117	3486246485
28728	09:18:27.673	00:00:28.727	1724	-1024	-768	-1	-1	-1	-1	4	-1024	-768	-1	-1	-1	-1	4	33	0	0						Untertest4.avi	0	880	547	72	111	-730	-339	200	0	Content		-72	-111	28727868	3486263236
28744	09:18:27.689	00:00:28.744	1725	-1024	-768	-1	-1	-1	-1	4	-1024	-768	-1	-1	-1	-1	4	33	0	0						Untertest4.avi	0	880	547	72	111	-730	-339	200	0	Content		-72	-111	28744493	3486279861
28761	09:18:27.706	00:00:28.761	1726	-622,6836	-267,4204	0,3481525	0,6073953	493,7091	3,80162	3	-738,5002	-333,8383	0,3481702	0,6073943	493,7091	3,839694	1	33	-739	-334						Untertest4.avi	0	880	547	72	111	-730	-339	200	0	Content		-811	-445	28761118	3486296486
28778	09:18:27.723	00:00:28.777	1727	-568,3997	-176,3139	0,3482154	0,6069404	493,3818	3,769782	3	-669,9531	-227,6066	0,348233	0,6069394	493,3818	3,796911	1	33	-670	-228						Untertest4.avi	0	880	547	72	111	-730	-339	200	0	Content		-742	-339	28777742	3486313110
28794	09:18:27.739	00:00:28.794	1728	-1024	-768	-1	-1	-1	-1	4	-1024	-768	-1	-1	-1	-1	4	33	0	0						Untertest4.avi	0	880	547	72	111	-730	-339	200	0	Content		-72	-111	28794367	3486329735
28811	09:18:27.756	00:00:28.811	1729	-1024	-768	-1	-1	-1	-1	4	-1024	-768	-1	-1	-1	-1	4	33	0	0						Untertest4.avi	0	880	547	72	111	-730	-339	200	0	Content		-72	-111	28811116	3486346484
28828	09:18:27.773	00:00:28.827	1730	-1024	-768	-1	-1	-1	-1	4	-1024	-768	-1	-1	-1	-1	4	33	0	0						Untertest4.avi	0	880	547	72	111	-730	-339	200	0	Content		-72	-111	28827741	3486363109
28844	09:18:27.789	00:00:28.844	1731	-1024	-768	-1	-1	-1	-1	4	-1024	-768	-1	-1	-1	-1	4	33	0	0						Untertest4.avi	0	880	547	72	111	-730	-339	200	0	Content		-72	-111	28844366	3486379734
28861	09:18:27.806	00:00:28.860	1732	-520,8431	-150,502	0,3458837	0,6038805	492,7437	3,742704	3	-615,2476	-197,6552	0,3459014	0,6038796	492,7437	3,765693	1	33	-615	-198						Untertest4.avi	0	880	547	72	111	-730	-339	200	0	Content		-687	-309	28860990	3486396358
28878	09:18:27.823	00:00:28.877	1733	-556,6334	-171,0363	0,3451746	0,6033853	492,6437	3,787835	3	-658,2977	-223,606	0,3451923	0,6033844	492,6436	3,815723	1	33	-658	-224						Untertest4.avi	0	880	547	72	111	-730	-339	200	0	Content		-730	-335	28877738	3486413106
28894	09:18:27.839	00:00:28.894	1734	-1024	-768	-1	-1	-1	-1	4	-1024	-768	-1	-1	-1	-1	4	34	0	0						Untertest4.avi	0	880	547	72	111	-469	-142	283	0	Content		-72	-111	28894365	3486429733
28911	09:18:27.856	00:00:28.910	1735	-1024	-768	-1	-1	-1	-1	4	-1024	-768	-1	-1	-1	-1	4	34	0	0						Untertest4.avi	0	880	547	72	111	-469	-142	283	0	Content		-72	-111	28910987	3486446355
28928	09:18:27.873	00:00:28.927	1736	-1024	-768	-1	-1	-1	-1	4	-1024	-768	-1	-1	-1	-1	4	34	0	0						Untertest4.avi	0	880	547	72	111	-469	-142	283	0	Content		-72	-111	28927737	3486463105
28944	09:18:27.889	00:00:28.944	1737	-1024	-768	-1	-1	-1	-1	4	-1024	-768	-1	-1	-1	-1	4	34	0	0						Untertest4.avi	0	880	547	72	111	-469	-142	283	0	Content		-72	-111	28944365	3486479733
28961	09:18:27.906	00:00:28.960	1738	-314,0838	-0,8996862	0,340095	0,6003539	491,2722	3,745496	3	-385,3445	-30,26517	0,340113	0,6003529	491,2722	3,757448	1	34	-385	-30						Untertest4.avi	0	880	547	72	111	-469	-142	283	0	Content		-457	-141	28960989	3486496357
28978	09:18:27.923	00:00:28.977	1739	-322,371	9,366314	0,3390933	0,5999821	491,0526	3,795138	3	-395,1617	-20,38928	0,3391113	0,5999812	491,0526	3,808143	1	34	-395	-20						Untertest4.avi	0	880	547	72	111	-469	-142	283	0	Content		-467	-131	28977615	3486512983
28994	09:18:27.939	00:00:28.994	1740	-1024	-768	-1	-1	-1	-1	4	-1024	-768	-1	-1	-1	-1	4	34	0	0						Untertest4.avi	0	880	547	72	111	-469	-142	283	0	Content		-72	-111	28994239	3486529607
29011	09:18:27.956	00:00:29.010	1741	-1024	-768	-1	-1	-1	-1	4	-1024	-768	-1	-1	-1	-1	4	34	0	0						Untertest4.avi	0	880	547	72	111	-469	-142	283	0	Content		-72	-111	29010990	3486546358
29028	09:18:27.973	00:00:29.027	1742	-1024	-768	-1	-1	-1	-1	4	-1024	-768	-1	-1	-1	-1	4	34	0	0						Untertest4.avi	0	880	547	72	111	-469	-142	283	0	Content		-72	-111	29027614	3486562982
29044	09:18:27.989	00:00:29.044	1743	-1024	-768	-1	-1	-1	-1	4	-1024	-768	-1	-1	-1	-1	4	34	0	0						Untertest4.avi	0	880	547	72	111	-469	-142	283	0	Content		-72	-111	29044237	3486579605
29061	09:18:28.006	00:00:29.060	1744	-335,7368	-3,408441	0,3363046	0,6004195	491,3443	3,825674	3	-409,7379	-34,07563	0,3363226	0,6004186	491,3442	3,838612	1	34	-410	-34						Untertest4.avi	0	880	547	72	111	-469	-142	283	0	Content		-482	-145	29060862	3486596230
29078	09:18:28.023	00:00:29.077	1745	-325,9626	-0,08990312	0,3361242	0,6007738	491,6295	3,826464	3	-399,5707	-30,5489	0,3361422	0,6007729	491,6295	3,839582	1	34	-400	-31						Untertest4.avi	0	880	547	72	111	-469	-142	283	0	Content		-472	-142	29077610	3486612978
29094	09:18:28.039	00:00:29.094	1746	-1024	-768	-1	-1	-1	-1	4	-1024	-768	-1	-1	-1	-1	4	34	0	0						Untertest4.avi	0	880	547	72	111	-469	-142	283	0	Content		-72	-111	29094244	3486629612
29111	09:18:28.056	00:00:29.110	1747	-1024	-768	-1	-1	-1	-1	4	-1024	-768	-1	-1	-1	-1	4	34	0	0						Untertest4.avi	0	880	547	72	111	-469	-142	283	0	Content		-72	-111	29110862	3486646230
29128	09:18:28.073	00:00:29.127	1748	-1024	-768	-1	-1	-1	-1	4	-1024	-768	-1	-1	-1	-1	4	34	0	0						Untertest4.avi	0	880	547	72	111	-469	-142	283	0	Content		-72	-111	29127613	3486662981
29144	09:18:28.089	00:00:29.144	1749	-1024	-768	-1	-1	-1	-1	4	-1024	-768	-1	-1	-1	-1	4	34	0	0						Untertest4.avi	0	880	547	72	111	-469	-142	283	0	Content		-72	-111	29144237	3486679605
29161	09:18:28.106	00:00:29.160	1750	-322,5984	-13,94309	0,3357502	0,6020987	491,501	3,885264	3	-396,27	-45,65739	0,3357681	0,6020978	491,5009	3,899197	1	34	-396	-46						Untertest4.avi	0	880	547	72	111	-469	-142	283	0	Content		-468	-157	29160862	3486696230
29177	09:18:28.122	00:00:29.177	1751	-322,4602	0,9732056	0,335806	0,6023576	491,7278	3,964273	3	-396,7557	-30,5586	0,335824	0,6023566	491,7278	3,978872	1	35	-397	-31						Untertest4.avi	0	880	547	72	111	-287	126	316	0	Content		-469	-142	29177487	3486712855
29194	09:18:28.139	00:00:29.194	1752	-321,0135	10,3973	0,3358797	0,6023284	491,7278	3,89945	3	-389,5929	-17,66791	0,3358929	0,602325	491,7278	3,908453	1	35	-390	-18						Untertest4.avi	0	880	547	72	111	-287	126	316	0	Content		-462	-129	29194112	3486729480
29211	09:18:28.156	00:00:29.210	1753	-302,0158	45,96361	0,336117	0,6026278	491,7278	3,93977	3	-368,507	20,60981	0,3361302	0,6026244	491,7278	3,94728	1	35	-369	21						Untertest4.avi	0	880	547	72	111	-287	126	316	0	Content		-441	-90	29210860	3486746228
29227	09:18:28.172	00:00:29.227	1754	-151,3119	268,4832	0,3606711	0,6029859	418,6185	3,325336	3	-200,8886	255,9516	0,3606883	0,6029813	418,6185	3,326788	1	35	-201	256						Untertest4.avi	0	880	547	72	111	-287	126	316	0	Content		-273	145	29227485	3486762853
29244	09:18:28.189	00:00:29.244	1755	-165,4884	250,5339	0,3597631	0,6034155	421,6616	3,346598	3	-216,3875	236,9055	0,3597801	0,603411	421,6616	3,348769	1	35	-216	237						Untertest4.avi	0	880	547	72	111	-287	126	316	0	Content		-288	126	29244108	3486779476
29261	09:18:28.206	00:00:29.260	1756	-1024	-768	-1	-1	-1	-1	4	-1024	-768	-1	-1	-1	-1	4	35	0	0						Untertest4.avi	0	880	547	72	111	-287	126	316	0	Content		-72	-111	29260735	3486796103
29277	09:18:28.222	00:00:29.277	1757	-1024	-768	-1	-1	-1	-1	4	-1024	-768	-1	-1	-1	-1	4	35	0	0						Untertest4.avi	0	880	547	72	111	-287	126	316	0	Content		-72	-111	29277484	3486812852
29294	09:18:28.239	00:00:29.294	1758	-1024	-768	-1	-1	-1	-1	4	-1024	-768	-1	-1	-1	-1	4	35	0	0						Untertest4.avi	0	880	547	72	111	-287	126	316	0	Content		-72	-111	29294109	3486829477
29311	09:18:28.256	00:00:29.310	1759	-1024	-768	-1	-1	-1	-1	4	-1024	-768	-1	-1	-1	-1	4	35	0	0						Untertest4.avi	0	880	547	72	111	-287	126	316	0	Content		-72	-111	29310733	3486846101
29327	09:18:28.272	00:00:29.327	1760	-332,3768	-40,50961	0,3397593	0,6069142	492,0819	3,923698	3	-407,165	-74,66464	0,3397771	0,6069132	492,0818	3,938681	1	35	-407	-75						Untertest4.avi	0	880	547	72	111	-287	126	316	0	Content		-479	-186	29327485	3486862853
29344	09:18:28.289	00:00:29.344	1761	-307,6588	0,2759947	0,3392631	0,6079016	492,8375	3,902431	3	-379,3365	-29,56695	0,339281	0,6079006	492,8374	3,914877	1	35	-379	-30						Untertest4.avi	0	880	547	72	111	-287	126	316	0	Content		-451	-141	29344109	3486879477
29361	09:18:28.306	00:00:29.360	1762	-164,0934	247,0173	0,3632422	0,6086641	417,7356	3,300696	3	-214,6026	233,225	0,3632594	0,6086595	417,7356	3,302679	1	35	-215	233						Untertest4.avi	0	880	547	72	111	-287	126	316	0	Content		-287	122	29360733	3486896101
29377	09:18:28.322	00:00:29.377	1763	-148,6293	271,8045	0,3620928	0,6095621	419,3908	3,318393	3	-198,1988	259,3022	0,3621099	0,6095576	419,3908	3,320204	1	35	-198	259						Untertest4.avi	0	880	547	72	111	-287	126	316	0	Content		-270	148	29377358	3486912726
29394	09:18:28.339	00:00:29.394	1764	-1024	-768	-1	-1	-1	-1	4	-1024	-768	-1	-1	-1	-1	4	35	0	0						Untertest4.avi	0	880	547	72	111	-287	126	316	0	Content		-72	-111	29394108	3486929476
29411	09:18:28.356	00:00:29.410	1765	-182,6512	225,7994	0,3568539	0,6115724	429,311	3,377218	3	-235,0336	211,1452	0,3568704	0,611568	429,311	3,37939	1	35	-235	211						Untertest4.avi	0	880	547	72	111	-287	126	316	0	Content		-307	100	29410730	3486946098
29427	09:18:28.372	00:00:29.427	1766	-140,3785	265,1278	0,3595254	0,6128066	420,4297	3,333899	3	-189,5139	252,5445	0,3595425	0,6128021	420,4297	3,335423	1	35	-190	253						Untertest4.avi	0	880	547	72	111	-287	126	316	0	Content		-262	142	29427356	3486962724
29444	09:18:28.389	00:00:29.443	1767	-88,01587	302,0069	0,3636343	0,6140244	408,7066	3,187315	3	-133,0423	291,6265	0,3636522	0,6140196	408,7066	3,18773	1	35	-133	292						Untertest4.avi	0	880	547	72	111	-287	126	316	0	Content		-205	181	29443979	3486979347
29461	09:18:28.406	00:00:29.460	1768	-145,034	265,3593	0,3589029	0,6153723	418,4445	3,240857	3	-194,221	252,8087	0,3589202	0,6153677	418,4445	3,242279	1	35	-194	253						Untertest4.avi	0	880	547	72	111	-287	126	316	0	Content		-266	142	29460733	3486996101
29477	09:18:28.422	00:00:29.477	1769	-130,7484	268,489	0,3579509	0,6165689	418,8228	3,294833	3	-179,2098	256,1718	0,3579681	0,6165643	418,8228	3,296187	1	35	-179	256						Untertest4.avi	0	880	547	72	111	-287	126	316	0	Content		-251	145	29477358	3487012726
29494	09:18:28.439	00:00:29.493	1770	-1024	-768	-1	-1	-1	-1	4	-1024	-768	-1	-1	-1	-1	4	36	0	0						Untertest4.avi	0	880	547	72	111	-655	-376	283	0	Content		-72	-111	29493980	3487029348
29511	09:18:28.456	00:00:29.510	1771	-1024	-768	-1	-1	-1	-1	4	-1024	-768	-1	-1	-1	-1	4	36	0	0						Untertest4.avi	0	880	547	72	111	-655	-376	283	0	Content		-72	-111	29510606	3487045974
29527	09:18:28.472	00:00:29.527	1772	-1024	-768	-1	-1	-1	-1	4	-1024	-768	-1	-1	-1	-1	4	36	0	0						Untertest4.avi	0	880	547	72	111	-655	-376	283	0	Content		-72	-111	29527355	3487062723
29544	09:18:28.489	00:00:29.543	1773	-1024	-768	-1	-1	-1	-1	4	-1024	-768	-1	-1	-1	-1	4	36	0	0						Untertest4.avi	0	880	547	72	111	-655	-376	283	0	Content		-72	-111	29543979	3487079347
29561	09:18:28.506	00:00:29.560	1774	-584,4705	-352,7373	0,3250943	0,6225265	496,5099	4,068834	3	-708,8118	-434,7847	0,3251115	0,6225255	496,5099	4,119145	1	36	-709	-435						Untertest4.avi	0	880	547	72	111	-655	-376	283	0	Content		-781	-546	29560604	3487095972
29577	09:18:28.522	00:00:29.577	1775	-513,1486	-262,2029	0,3235843	0,6236584	496,976	3,973469	3	-598,6854	-306,7417	0,3236015	0,6236573	496,976	3,986118	1	36	-599	-307						Untertest4.avi	0	880	547	72	111	-655	-376	283	0	Content		-671	-418	29577230	3487112598
29594	09:18:28.539	00:00:29.593	1776	-1024	-768	-1	-1	-1	-1	4	-1024	-768	-1	-1	-1	-1	4	36	0	0						Untertest4.avi	0	880	547	72	111	-655	-376	283	0	Content		-72	-111	29593977	3487129345
29611	09:18:28.556	00:00:29.610	1777	-1024	-768	-1	-1	-1	-1	4	-1024	-768	-1	-1	-1	-1	4	36	0	0						Untertest4.avi	0	880	547	72	111	-655	-376	283	0	Content		-72	-111	29610726	3487146094
29627	09:18:28.572	00:00:29.627	1778	-1024	-768	-1	-1	-1	-1	4	-1024	-768	-1	-1	-1	-1	4	36	0	0						Untertest4.avi	0	880	547	72	111	-655	-376	283	0	Content		-72	-111	29627228	3487162596
29644	09:18:28.589	00:00:29.643	1779	-1024	-768	-1	-1	-1	-1	4	-1024	-768	-1	-1	-1	-1	4	36	0	0						Untertest4.avi	0	880	547	72	111	-655	-376	283	0	Content		-72	-111	29643977	3487179345
29661	09:18:28.606	00:00:29.660	1780	-469,4195	-222,3191	0,3119777	0,6391106	496,8219	4,007359	3	-566,5891	-278,4202	0,311995	0,6391096	496,8219	4,035948	1	36	-567	-278						Untertest4.avi	0	880	547	72	111	-655	-376	283	0	Content		-639	-389	29660602	3487195970
29677	09:18:28.622	00:00:29.677	1781	-445,1826	-199,3672	0,3098592	0,6420614	496,3632	3,987246	3	-537,6142	-252,0131	0,3098765	0,6420604	496,3632	4,012815	1	36	-538	-252						Untertest4.avi	0	880	547	72	111	-655	-376	283	0	Content		-610	-363	29677226	3487212594
29694	09:18:28.639	00:00:29.693	1782	-1024	-768	-1	-1	-1	-1	4	-1024	-768	-1	-1	-1	-1	4	36	0	0						Untertest4.avi	0	880	547	72	111	-655	-376	283	0	Content		-72	-111	29693851	3487229219
29711	09:18:28.656	00:00:29.710	1783	-1024	-768	-1	-1	-1	-1	4	-1024	-768	-1	-1	-1	-1	4	36	0	0						Untertest4.avi	0	880	547	72	111	-655	-376	283	0	Content		-72	-111	29710720	3487246088
29727	09:18:28.672	00:00:29.727	1784	-1024	-768	-1	-1	-1	-1	4	-1024	-768	-1	-1	-1	-1	4	36	0	0						Untertest4.avi	0	880	547	72	111	-655	-376	283	0	Content		-72	-111	29727224	3487262592
29744	09:18:28.689	00:00:29.744	1785	-1024	-768	-1	-1	-1	-1	4	-1024	-768	-1	-1	-1	-1	4	36	0	0						Untertest4.avi	0	880	547	72	111	-655	-376	283	0	Content		-72	-111	29744094	3487279462
29760	09:18:28.705	00:00:29.760	1786	-1344,376	-64,19051	0,3090158	0,6677014	496,3632	4,129469	3	-1597,406	-157,6184	0,3090282	0,6677005	496,3632	4,192052	1	36	-1597	-158						Untertest4.avi	0	880	547	72	111	-655	-376	283	0	Content		-1669	-269	29760474	3487295842
29777	09:18:28.722	00:00:29.777	1787	-1024	-768	-1	-1	-1	-1	4	-1024	-768	-1	-1	-1	-1	4		0	0						Untertest4.avi	0	880	547	72	111				0	Content		-72	-111	29777222	3487312590
29794	09:18:28.739	00:00:29.793	1788	-1024	-768	-1	-1	-1	-1	4	-1024	-768	-1	-1	-1	-1	4		0	0						Untertest4.avi	0	880	547	72	111				0	Content		-72	-111	29793846	3487329214
29811	09:18:28.756	00:00:29.810	1789	-1024	-768	-1	-1	-1	-1	4	-1024	-768	-1	-1	-1	-1	4		0	0						Untertest4.avi	0	880	547	72	111				0	Content		-72	-111	29810791	3487346159
29828	09:18:28.773	00:00:29.827	1790	-1024	-768	-1	-1	-1	-1	4	-1024	-768	-1	-1	-1	-1	4		0	0						Untertest4.avi	0	880	547	72	111				0	Content		-72	-111	29827540	3487362908
29844	09:18:28.789	00:00:29.844	1791	-1024	-768	-1	-1	-1	-1	4	-1024	-768	-1	-1	-1	-1	4		0	0						Untertest4.avi	0	880	547	72	111				0	Content		-72	-111	29844287	3487379655
29861	09:18:28.806	00:00:29.860	1792	-1024	-768	-1	-1	-1	-1	4	-1024	-768	-1	-1	-1	-1	4		0	0						Untertest4.avi	0	880	547	72	111				0	Content		-72	-111	29860592	3487395960
29877	09:18:28.822	00:00:29.877	1793	-1024	-768	-1	-1	-1	-1	4	-1024	-768	-1	-1	-1	-1	4		0	0						Untertest4.avi	0	880	547	72	111				0	Content		-72	-111	29877407	3487412775
29894	09:18:28.839	00:00:29.894	1794	-1024	-768	-1	-1	-1	-1	4	-1024	-768	-1	-1	-1	-1	4		0	0						Untertest4.avi	0	880	547	72	111				0	Content		-72	-111	29894074	3487429442
29911	09:18:28.856	00:00:29.910	1795	-1024	-768	-1	-1	-1	-1	4	-1024	-768	-1	-1	-1	-1	4		0	0						Untertest4.avi	0	880	547	72	111				0	Content		-72	-111	29910651	3487446019
29927	09:18:28.872	00:00:29.927	1796	-1024	-768	-1	-1	-1	-1	4	-1024	-768	-1	-1	-1	-1	4		0	0						Untertest4.avi	0	880	547	72	111				0	Content		-72	-111	29927350	3487462718
29944	09:18:28.889	00:00:29.944	1797	-1024	-768	-1	-1	-1	-1	4	-1024	-768	-1	-1	-1	-1	4		0	0						Untertest4.avi	0	880	547	72	111				0	Content		-72	-111	29944079	3487479447
29961	09:18:28.906	00:00:29.960	1798	-1024	-768	-1	-1	-1	-1	4	-1024	-768	-1	-1	-1	-1	4		0	0						Untertest4.avi	0	880	547	72	111				0	Content		-72	-111	29960702	3487496070
29977	09:18:28.922	00:00:29.977	1799	-1024	-768	-1	-1	-1	-1	4	-1024	-768	-1	-1	-1	-1	4		0	0						Untertest4.avi	0	880	547	72	111				0	Content		-72	-111	29977269	3487512637
29994	09:18:28.939	00:00:29.993	1800	-1024	-768	-1	-1	-1	-1	4	-1024	-768	-1	-1	-1	-1	4		0	0						Untertest4.avi	0	880	547	72	111				0	Content		-72	-111	29993953	3487529321
30011	09:18:28.956	00:00:30.010	1801	-1024	-768	-1	-1	-1	-1	4	-1024	-768	-1	-1	-1	-1	4		0	0						Untertest4.avi	0	880	547	72	111				0	Content		-72	-111	30010699	3487546067
30027	09:18:28.972	00:00:30.026	1802	-1024	-768	-1	-1	-1	-1	4	-1024	-768	-1	-1	-1	-1	4		0	0						Untertest4.avi	0	880	547	72	111				0	Content		-72	-111	30026948	3487562316
30044	09:18:28.989	00:00:30.044	1803	-1024	-768	-1	-1	-1	-1	4	-1024	-768	-1	-1	-1	-1	4		0	0						Untertest4.avi	0	880	547	72	111				0	Content		-72	-111	30044198	3487579566
30061	09:18:29.006	00:00:30.060	1804	-1024	-768	-1	-1	-1	-1	4	-1024	-768	-1	-1	-1	-1	4		0	0						Untertest4.avi	0	880	547	72	111				0	Content		-72	-111	30060948	3487596316
30078	09:18:29.023	00:00:30.077	1805	-1024	-768	-1	-1	-1	-1	4	-1024	-768	-1	-1	-1	-1	4		0	0						Untertest4.avi	0	880	547	72	111				0	Content		-72	-111	30077571	3487612939
30094	09:18:29.039	00:00:30.093	1806	-1024	-768	-1	-1	-1	-1	4	-1024	-768	-1	-1	-1	-1	4		0	0						Untertest4.avi	0	880	547	72	111				0	Content		-72	-111	30093573	3487628941
30110	09:18:29.055	00:00:30.110	1807	-1024	-768	-1	-1	-1	-1	4	-1024	-768	-1	-1	-1	-1	4		0	0						Untertest4.avi	0	880	547	72	111				0	Content		-72	-111	30110363	3487645731
30127	09:18:29.072	00:00:30.126	1808	-1024	-768	-1	-1	-1	-1	4	-1024	-768	-1	-1	-1	-1	4		0	0						Untertest4.avi	0	880	547	72	111				0	Content		-72	-111	30126948	3487662316
30144	09:18:29.089	00:00:30.143	1809	-1024	-768	-1	-1	-1	-1	4	-1024	-768	-1	-1	-1	-1	4		0	0						Untertest4.avi	0	880	547	72	111				0	Content		-72	-111	30143692	3487679060
30160	09:18:29.105	00:00:30.160	1810	-1024	-768	-1	-1	-1	-1	4	-1024	-768	-1	-1	-1	-1	4		0	0						Untertest4.avi	0	880	547	72	111				0	Content		-72	-111	30160327	3487695695
30177	09:18:29.122	00:00:30.176	1811	-1024	-768	-1	-1	-1	-1	4	-1024	-768	-1	-1	-1	-1	4		0	0						Untertest4.avi	0	880	547	72	111				0	Content		-72	-111	30176940	3487712308
30194	09:18:29.139	00:00:30.194	1812	-1024	-768	-1	-1	-1	-1	4	-1024	-768	-1	-1	-1	-1	4		0	0						Untertest4.avi	0	880	547	72	111				0	Content		-72	-111	30194008	3487729376
30211	09:18:29.156	00:00:30.211	1813	-1024	-768	-1	-1	-1	-1	4	-1024	-768	-1	-1	-1	-1	4		0	0						Untertest4.avi	0	880	547	72	111				0	Content		-72	-111	30211382	3487746750
30229	09:18:29.174	00:00:30.228	1814	-1024	-768	-1	-1	-1	-1	4	-1024	-768	-1	-1	-1	-1	4		0	0						Untertest4.avi	0	880	547	72	111				0	Content		-72	-111	30228753	3487764121
30244	09:18:29.189	00:00:30.243	1815	-1024	-768	-1	-1	-1	-1	4	-1024	-768	-1	-1	-1	-1	4		0	0						Untertest4.avi	0	880	547	72	111				0	Content		-72	-111	30243556	3487778924
30260	09:18:29.205	00:00:30.260	1816	-1024	-768	-1	-1	-1	-1	4	-1024	-768	-1	-1	-1	-1	4		0	0						Untertest4.avi	0	880	547	72	111				0	Content		-72	-111	30260179	3487795547
30277	09:18:29.222	00:00:30.276	1817	-1024	-768	-1	-1	-1	-1	4	-1024	-768	-1	-1	-1	-1	4		0	0						Untertest4.avi	0	880	547	72	111				0	Content		-72	-111	30276931	3487812299
30294	09:18:29.239	00:00:30.293	1818	-1024	-768	-1	-1	-1	-1	4	-1024	-768	-1	-1	-1	-1	4		0	0						Untertest4.avi	0	880	547	72	111				0	Content		-72	-111	30293555	3487828923
30310	09:18:29.255	00:00:30.310	1819	-1024	-768	-1	-1	-1	-1	4	-1024	-768	-1	-1	-1	-1	4		0	0						Untertest4.avi	0	880	547	72	111				0	Content		-72	-111	30310177	3487845545
30327	09:18:29.272	00:00:30.326	1820	-1024	-768	-1	-1	-1	-1	4	-1024	-768	-1	-1	-1	-1	4		0	0						Untertest4.avi	0	880	547	72	111				0	Content		-72	-111	30326801	3487862169
30344	09:18:29.289	00:00:30.343	1821	-1024	-768	-1	-1	-1	-1	4	-1024	-768	-1	-1	-1	-1	4		0	0						Untertest4.avi	0	880	547	72	111				0	Content		-72	-111	30343995	3487879363
30361	09:18:29.306	00:00:30.361	1822	-1024	-768	-1	-1	-1	-1	4	-1024	-768	-1	-1	-1	-1	4		0	0						Untertest4.avi	0	880	547	72	111				0	Content		-72	-111	30361242	3487896610
30379	09:18:29.324	00:00:30.378	1823	-1024	-768	-1	-1	-1	-1	4	-1024	-768	-1	-1	-1	-1	4		0	0						Untertest4.avi	0	880	547	72	111				0	Content		-72	-111	30378614	3487913982
30393	09:18:29.338	00:00:30.393	1824	-1024	-768	-1	-1	-1	-1	4	-1024	-768	-1	-1	-1	-1	4		0	0						Untertest4.avi	0	880	547	72	111				0	Content		-72	-111	30393418	3487928786
30410	09:18:29.355	00:00:30.410	1825	-1024	-768	-1	-1	-1	-1	4	-1024	-768	-1	-1	-1	-1	4		0	0						Untertest4.avi	0	880	547	72	111				0	Content		-72	-111	30410042	3487945410
30427	09:18:29.372	00:00:30.426	1826	-1024	-768	-1	-1	-1	-1	4	-1024	-768	-1	-1	-1	-1	4		0	0						Untertest4.avi	0	880	547	72	111				0	Content		-72	-111	30426791	3487962159
30443	09:18:29.388	00:00:30.443	1827	-1024	-768	-1	-1	-1	-1	4	-1024	-768	-1	-1	-1	-1	4		0	0						Untertest4.avi	0	880	547	72	111				0	Content		-72	-111	30443414	3487978782
30460	09:18:29.405	00:00:30.460	1828	-1024	-768	-1	-1	-1	-1	4	-1024	-768	-1	-1	-1	-1	4		0	0						Untertest4.avi	0	880	547	72	111				0	Content		-72	-111	30460036	3487995404
30477	09:18:29.422	00:00:30.476	1829	-1024	-768	-1	-1	-1	-1	4	-1024	-768	-1	-1	-1	-1	4		0	0						Untertest4.avi	0	880	547	72	111				0	Content		-72	-111	30476662	3488012030
30494	09:18:29.439	00:00:30.493	1830	-1024	-768	-1	-1	-1	-1	4	-1024	-768	-1	-1	-1	-1	4		0	0						Untertest4.avi	0	880	547	72	111				0	Content		-72	-111	30493858	3488029226
30511	09:18:29.456	00:00:30.511	1831	-1024	-768	-1	-1	-1	-1	4	-1024	-768	-1	-1	-1	-1	4		0	0						Untertest4.avi	0	880	547	72	111				0	Content		-72	-111	30511228	3488046596
30528	09:18:29.473	00:00:30.528	1832	-1024	-768	-1	-1	-1	-1	4	-1024	-768	-1	-1	-1	-1	4		0	0						Untertest4.avi	0	880	547	72	111				0	Content		-72	-111	30528475	3488063843
30543	09:18:29.488	00:00:30.543	1833	-1024	-768	-1	-1	-1	-1	4	-1024	-768	-1	-1	-1	-1	4		0	0						Untertest4.avi	0	880	547	72	111				0	Content		-72	-111	30543280	3488078648
30560	09:18:29.505	00:00:30.560	1834	-1024	-768	-1	-1	-1	-1	4	-1024	-768	-1	-1	-1	-1	4		0	0						Untertest4.avi	0	880	547	72	111				0	Content		-72	-111	30560026	3488095394
30577	09:18:29.522	00:00:30.576	1835	-1024	-768	-1	-1	-1	-1	4	-1024	-768	-1	-1	-1	-1	4		0	0						Untertest4.avi	0	880	547	72	111				0	Content		-72	-111	30576649	3488112017
30593	09:18:29.538	00:00:30.593	1836	-1024	-768	-1	-1	-1	-1	4	-1024	-768	-1	-1	-1	-1	4		0	0						Untertest4.avi	0	880	547	72	111				0	Content		-72	-111	30593398	3488128766
30610	09:18:29.555	00:00:30.609	1837	-1024	-768	-1	-1	-1	-1	4	-1024	-768	-1	-1	-1	-1	4		0	0						Untertest4.avi	0	880	547	72	111				0	Content		-72	-111	30609902	3488145270
30627	09:18:29.572	00:00:30.626	1838	-1024	-768	-1	-1	-1	-1	4	-1024	-768	-1	-1	-1	-1	4		0	0						Untertest4.avi	0	880	547	72	111				0	Content		-72	-111	30626525	3488161893
30644	09:18:29.589	00:00:30.643	1839	-1024	-768	-1	-1	-1	-1	4	-1024	-768	-1	-1	-1	-1	4		0	0						Untertest4.avi	0	880	547	72	111				0	Content		-72	-111	30643719	3488179087
30661	09:18:29.606	00:00:30.661	1840	-1024	-768	-1	-1	-1	-1	4	-1024	-768	-1	-1	-1	-1	4		0	0						Untertest4.avi	0	880	547	72	111				0	Content		-72	-111	30661093	3488196461
30678	09:18:29.623	00:00:30.678	1841	-1024	-768	-1	-1	-1	-1	4	-1024	-768	-1	-1	-1	-1	4		0	0						Untertest4.avi	0	880	547	72	111				0	Content		-72	-111	30678340	3488213708
30693	09:18:29.638	00:00:30.693	1842	-1024	-768	-1	-1	-1	-1	4	-1024	-768	-1	-1	-1	-1	4		0	0						Untertest4.avi	0	880	547	72	111				0	Content		-72	-111	30693271	3488228639
30710	09:18:29.655	00:00:30.709	1843	-1024	-768	-1	-1	-1	-1	4	-1024	-768	-1	-1	-1	-1	4		0	0						Untertest4.avi	0	880	547	72	111				0	Content		-72	-111	30709889	3488245257
30727	09:18:29.672	00:00:30.726	1844	-1024	-768	-1	-1	-1	-1	4	-1024	-768	-1	-1	-1	-1	4		0	0						Untertest4.avi	0	880	547	72	111				0	Content		-72	-111	30726637	3488262005
30743	09:18:29.688	00:00:30.743	1845	-1024	-768	-1	-1	-1	-1	4	-1024	-768	-1	-1	-1	-1	4		0	0						Untertest4.avi	0	880	547	72	111				0	Content		-72	-111	30743265	3488278633
30760	09:18:29.705	00:00:30.759	1846	-1024	-768	-1	-1	-1	-1	4	-1024	-768	-1	-1	-1	-1	4		0	0						Untertest4.avi	0	880	547	72	111				0	Content		-72	-111	30759883	3488295251
30777	09:18:29.722	00:00:30.776	1847	-1024	-768	-1	-1	-1	-1	4	-1024	-768	-1	-1	-1	-1	4		0	0						Untertest4.avi	0	880	547	72	111				0	Content		-72	-111	30776509	3488311877
30794	09:18:29.739	00:00:30.793	1848	-1024	-768	-1	-1	-1	-1	4	-1024	-768	-1	-1	-1	-1	4		0	0						Untertest4.avi	0	880	547	72	111				0	Content		-72	-111	30793578	3488328946
30811	09:18:29.756	00:00:30.810	1849	-1024	-768	-1	-1	-1	-1	4	-1024	-768	-1	-1	-1	-1	4		0	0						Untertest4.avi	0	880	547	72	111				0	Content		-72	-111	30810951	3488346319
30828	09:18:29.773	00:00:30.828	1850	-1024	-768	-1	-1	-1	-1	4	-1024	-768	-1	-1	-1	-1	4		0	0						Untertest4.avi	0	880	547	72	111				0	Content		-72	-111	30828210	3488363578
30843	09:18:29.788	00:00:30.843	1851	-1024	-768	-1	-1	-1	-1	4	-1024	-768	-1	-1	-1	-1	4		0	0						Untertest4.avi	0	880	547	72	111				0	Content		-72	-111	30843129	3488378497
30860	09:18:29.805	00:00:30.859	1852	-1024	-768	-1	-1	-1	-1	4	-1024	-768	-1	-1	-1	-1	4		0	0						Untertest4.avi	0	880	547	72	111				0	Content		-72	-111	30859754	3488395122
30876	09:18:29.821	00:00:30.876	1853	-1024	-768	-1	-1	-1	-1	4	-1024	-768	-1	-1	-1	-1	4		0	0						Untertest4.avi	0	880	547	72	111				0	Content		-72	-111	30876498	3488411866
30893	09:18:29.838	00:00:30.893	1854	-1024	-768	-1	-1	-1	-1	4	-1024	-768	-1	-1	-1	-1	4		0	0						Untertest4.avi	0	880	547	72	111				0	Content		-72	-111	30893121	3488428489
30910	09:18:29.855	00:00:30.909	1855	-1024	-768	-1	-1	-1	-1	4	-1024	-768	-1	-1	-1	-1	4		0	0						Untertest4.avi	0	880	547	72	111				0	Content		-72	-111	30909744	3488445112
30926	09:18:29.871	00:00:30.926	1856	-1024	-768	-1	-1	-1	-1	4	-1024	-768	-1	-1	-1	-1	4		0	0						Untertest4.avi	0	880	547	72	111				0	Content		-72	-111	30926368	3488461736
30944	09:18:29.889	00:00:30.943	1857	-1024	-768	-1	-1	-1	-1	4	-1024	-768	-1	-1	-1	-1	4		0	0						Untertest4.avi	0	880	547	72	111				0	Content		-72	-111	30943563	3488478931
30961	09:18:29.906	00:00:30.960	1858	-1024	-768	-1	-1	-1	-1	4	-1024	-768	-1	-1	-1	-1	4		0	0						Untertest4.avi	0	880	547	72	111				0	Content		-72	-111	30960937	3488496305
30978	09:18:29.923	00:00:30.978	1859	-1024	-768	-1	-1	-1	-1	4	-1024	-768	-1	-1	-1	-1	4		0	0						Untertest4.avi	0	880	547	72	111				0	Content		-72	-111	30978196	3488513564
30993	09:18:29.938	00:00:30.992	1860	-1024	-768	-1	-1	-1	-1	4	-1024	-768	-1	-1	-1	-1	4		0	0						Untertest4.avi	0	880	547	72	111				0	Content		-72	-111	30992987	3488528355
31010	09:18:29.955	00:00:31.009	1861	-1024	-768	-1	-1	-1	-1	4	-1024	-768	-1	-1	-1	-1	4		0	0						Untertest4.avi	0	880	547	72	111				0	Content		-72	-111	31009742	3488545110
31026	09:18:29.971	00:00:31.026	1862	-1024	-768	-1	-1	-1	-1	4	-1024	-768	-1	-1	-1	-1	4		0	0						Untertest4.avi	0	880	547	72	111				0	Content		-72	-111	31026362	3488561730
31043	09:18:29.988	00:00:31.042	1863	-1024	-768	-1	-1	-1	-1	4	-1024	-768	-1	-1	-1	-1	4		0	0						Untertest4.avi	0	880	547	72	111				0	Content		-72	-111	31042987	3488578355
31059	09:18:30.004	00:00:31.059	1864	-1024	-768	-1	-1	-1	-1	4	-1024	-768	-1	-1	-1	-1	4		0	0						Untertest4.avi	0	880	547	72	111				0	Content		-72	-111	31059195	3488594563
31076	09:18:30.021	00:00:31.075	1865	-1024	-768	-1	-1	-1	-1	4	-1024	-768	-1	-1	-1	-1	4		0	0						Untertest4.avi	0	880	547	72	111				0	Content		-72	-111	31075819	3488611187
31093	09:18:30.038	00:00:31.093	1866	-1024	-768	-1	-1	-1	-1	4	-1024	-768	-1	-1	-1	-1	4		0	0						Untertest4.avi	0	880	547	72	111				0	Content		-72	-111	31093015	3488628383
31110	09:18:30.055	00:00:31.110	1867	-1024	-768	-1	-1	-1	-1	4	-1024	-768	-1	-1	-1	-1	4		0	0						Untertest4.avi	0	880	547	72	111				0	Content		-72	-111	31110388	3488645756
31128	09:18:30.073	00:00:31.127	1868	-1024	-768	-1	-1	-1	-1	4	-1024	-768	-1	-1	-1	-1	4		0	0						Untertest4.avi	0	880	547	72	111				0	Content		-72	-111	31127651	3488663019
31143	09:18:30.088	00:00:31.142	1869	-1024	-768	-1	-1	-1	-1	4	-1024	-768	-1	-1	-1	-1	4		0	0						Untertest4.avi	0	880	547	72	111				0	Content		-72	-111	31142568	3488677936
31159	09:18:30.104	00:00:31.159	1870	-1024	-768	-1	-1	-1	-1	4	-1024	-768	-1	-1	-1	-1	4		0	0						Untertest4.avi	0	880	547	72	111				0	Content		-72	-111	31159189	3488694557
31176	09:18:30.121	00:00:31.175	1871	-1024	-768	-1	-1	-1	-1	4	-1024	-768	-1	-1	-1	-1	4		0	0						Untertest4.avi	0	880	547	72	111				0	Content		-72	-111	31175939	3488711307
31192	09:18:30.137	00:00:31.192	1872	-1024	-768	-1	-1	-1	-1	4	-1024	-768	-1	-1	-1	-1	4		0	0						Untertest4.avi	0	880	547	72	111				0	Content		-72	-111	31192440	3488727808
31209	09:18:30.154	00:00:31.209	1873	-1024	-768	-1	-1	-1	-1	4	-1024	-768	-1	-1	-1	-1	4		0	0						Untertest4.avi	0	880	547	72	111				0	Content		-72	-111	31209186	3488744554
31226	09:18:30.171	00:00:31.225	1874	-1024	-768	-1	-1	-1	-1	4	-1024	-768	-1	-1	-1	-1	4		0	0						Untertest4.avi	0	880	547	72	111				0	Content		-72	-111	31225811	3488761179
31243	09:18:30.188	00:00:31.242	1875	-1024	-768	-1	-1	-1	-1	4	-1024	-768	-1	-1	-1	-1	4		0	0						Untertest4.avi	0	880	547	72	111				0	Content		-72	-111	31242878	3488778246
31260	09:18:30.205	00:00:31.260	1876	-1024	-768	-1	-1	-1	-1	4	-1024	-768	-1	-1	-1	-1	4		0	0						Untertest4.avi	0	880	547	72	111				0	Content		-72	-111	31260252	3488795620
31278	09:18:30.223	00:00:31.277	1877	-1024	-768	-1	-1	-1	-1	4	-1024	-768	-1	-1	-1	-1	4		0	0						Untertest4.avi	0	880	547	72	111				0	Content		-72	-111	31277624	3488812992
31292	09:18:30.237	00:00:31.292	1878	-1024	-768	-1	-1	-1	-1	4	-1024	-768	-1	-1	-1	-1	4		0	0						Untertest4.avi	0	880	547	72	111				0	Content		-72	-111	31292430	3488827798
31309	09:18:30.254	00:00:31.309	1879	-1024	-768	-1	-1	-1	-1	4	-1024	-768	-1	-1	-1	-1	4		0	0						Untertest4.avi	0	880	547	72	111				0	Content		-72	-111	31309056	3488844424
31326	09:18:30.271	00:00:31.325	1880	-1024	-768	-1	-1	-1	-1	4	-1024	-768	-1	-1	-1	-1	4		0	0						Untertest4.avi	0	880	547	72	111				0	Content		-72	-111	31325801	3488861169
31342	09:18:30.287	00:00:31.342	1881	-1024	-768	-1	-1	-1	-1	4	-1024	-768	-1	-1	-1	-1	4		0	0						Untertest4.avi	0	880	547	72	111				0	Content		-72	-111	31342424	3488877792
31359	09:18:30.304	00:00:31.359	1882	-1024	-768	-1	-1	-1	-1	4	-1024	-768	-1	-1	-1	-1	4		0	0						Untertest4.avi	0	880	547	72	111				0	Content		-72	-111	31359045	3488894413
31376	09:18:30.321	00:00:31.375	1883	-1024	-768	-1	-1	-1	-1	4	-1024	-768	-1	-1	-1	-1	4		0	0						Untertest4.avi	0	880	547	72	111				0	Content		-72	-111	31375671	3488911039
31393	09:18:30.338	00:00:31.392	1884	-1024	-768	-1	-1	-1	-1	4	-1024	-768	-1	-1	-1	-1	4		0	0						Untertest4.avi	0	880	547	72	111				0	Content		-72	-111	31392863	3488928231
31410	09:18:30.355	00:00:31.410	1885	-1024	-768	-1	-1	-1	-1	4	-1024	-768	-1	-1	-1	-1	4		0	0						Untertest4.avi	0	880	547	72	111				0	Content		-72	-111	31410237	3488945605
31427	09:18:30.372	00:00:31.427	1886	-1024	-768	-1	-1	-1	-1	4	-1024	-768	-1	-1	-1	-1	4		0	0						Untertest4.avi	0	880	547	72	111				0	Content		-72	-111	31427482	3488962850
31442	09:18:30.387	00:00:31.442	1887	-1024	-768	-1	-1	-1	-1	4	-1024	-768	-1	-1	-1	-1	4		0	0						Untertest4.avi	0	880	547	72	111				0	Content		-72	-111	31442288	3488977656
31459	09:18:30.404	00:00:31.459	1888	-1024	-768	-1	-1	-1	-1	4	-1024	-768	-1	-1	-1	-1	4		0	0						Untertest4.avi	0	880	547	72	111				0	Content		-72	-111	31459039	3488994407
31476	09:18:30.421	00:00:31.475	1889	-1024	-768	-1	-1	-1	-1	4	-1024	-768	-1	-1	-1	-1	4		0	0						Untertest4.avi	0	880	547	72	111				0	Content		-72	-111	31475660	3489011028
31492	09:18:30.437	00:00:31.492	1890	-1024	-768	-1	-1	-1	-1	4	-1024	-768	-1	-1	-1	-1	4		0	0						Untertest4.avi	0	880	547	72	111				0	Content		-72	-111	31492283	3489027651
31509	09:18:30.454	00:00:31.508	1891	-1024	-768	-1	-1	-1	-1	4	-1024	-768	-1	-1	-1	-1	4		0	0						Untertest4.avi	0	880	547	72	111				0	Content		-72	-111	31508907	3489044275
31526	09:18:30.471	00:00:31.525	1892	-1024	-768	-1	-1	-1	-1	4	-1024	-768	-1	-1	-1	-1	4		0	0						Untertest4.avi	0	880	547	72	111				0	Content		-72	-111	31525533	3489060901
31543	09:18:30.488	00:00:31.542	1893	-1024	-768	-1	-1	-1	-1	4	-1024	-768	-1	-1	-1	-1	4		0	0						Untertest4.avi	0	880	547	72	111				0	Content		-72	-111	31542730	3489078098
31560	09:18:30.505	00:00:31.560	1894	-1024	-768	-1	-1	-1	-1	4	-1024	-768	-1	-1	-1	-1	4		0	0						Untertest4.avi	0	880	547	72	111				0	Content		-72	-111	31560099	3489095467
31577	09:18:30.522	00:00:31.577	1895	-1024	-768	-1	-1	-1	-1	4	-1024	-768	-1	-1	-1	-1	4		0	0						Untertest4.avi	0	880	547	72	111				0	Content		-72	-111	31577346	3489112714
31592	09:18:30.537	00:00:31.592	1896	-1024	-768	-1	-1	-1	-1	4	-1024	-768	-1	-1	-1	-1	4		0	0						Untertest4.avi	0	880	547	72	111				0	Content		-72	-111	31592273	3489127641
31609	09:18:30.554	00:00:31.608	1897	-1024	-768	-1	-1	-1	-1	4	-1024	-768	-1	-1	-1	-1	4		0	0						Untertest4.avi	0	880	547	72	111				0	Content		-72	-111	31608898	3489144266
31626	09:18:30.571	00:00:31.625	1898	-1024	-768	-1	-1	-1	-1	4	-1024	-768	-1	-1	-1	-1	4		0	0						Untertest4.avi	0	880	547	72	111				0	Content		-72	-111	31625521	3489160889
31642	09:18:30.587	00:00:31.642	1899	-1024	-768	-1	-1	-1	-1	4	-1024	-768	-1	-1	-1	-1	4		0	0						Untertest4.avi	0	880	547	72	111				0	Content		-72	-111	31642146	3489177514
31659	09:18:30.604	00:00:31.658	1900	-1024	-768	-1	-1	-1	-1	4	-1024	-768	-1	-1	-1	-1	4		0	0						Untertest4.avi	0	880	547	72	111				0	Content		-72	-111	31658892	3489194260
31676	09:18:30.621	00:00:31.675	1901	-1024	-768	-1	-1	-1	-1	4	-1024	-768	-1	-1	-1	-1	4		0	0						Untertest4.avi	0	880	547	72	111				0	Content		-72	-111	31675518	3489210886
31693	09:18:30.638	00:00:31.692	1902	-1024	-768	-1	-1	-1	-1	4	-1024	-768	-1	-1	-1	-1	4		0	0						Untertest4.avi	0	880	547	72	111				0	Content		-72	-111	31692587	3489227955
31710	09:18:30.655	00:00:31.709	1903	-1024	-768	-1	-1	-1	-1	4	-1024	-768	-1	-1	-1	-1	4		0	0						Untertest4.avi	0	880	547	72	111				0	Content		-72	-111	31709960	3489245328
31727	09:18:30.672	00:00:31.727	1904	-1024	-768	-1	-1	-1	-1	4	-1024	-768	-1	-1	-1	-1	4		0	0						Untertest4.avi	0	880	547	72	111				0	Content		-72	-111	31727331	3489262699
31742	09:18:30.687	00:00:31.742	1905	-1024	-768	-1	-1	-1	-1	4	-1024	-768	-1	-1	-1	-1	4		0	0						Untertest4.avi	0	880	547	72	111				0	Content		-72	-111	31742135	3489277503
31759	09:18:30.704	00:00:31.758	1906	-1024	-768	-1	-1	-1	-1	4	-1024	-768	-1	-1	-1	-1	4		0	0						Untertest4.avi	0	880	547	72	111				0	Content		-72	-111	31758760	3489294128
31776	09:18:30.721	00:00:31.775	1907	-1024	-768	-1	-1	-1	-1	4	-1024	-768	-1	-1	-1	-1	4		0	0						Untertest4.avi	0	880	547	72	111				0	Content		-72	-111	31775507	3489310875
31792	09:18:30.737	00:00:31.792	1908	-1024	-768	-1	-1	-1	-1	4	-1024	-768	-1	-1	-1	-1	4		0	0						Untertest4.avi	0	880	547	72	111				0	Content		-72	-111	31792129	3489327497
31809	09:18:30.754	00:00:31.808	1909	-1024	-768	-1	-1	-1	-1	4	-1024	-768	-1	-1	-1	-1	4		0	0						Untertest4.avi	0	880	547	72	111				0	Content		-72	-111	31808752	3489344120
31825	09:18:30.770	00:00:31.825	1910	-1024	-768	-1	-1	-1	-1	4	-1024	-768	-1	-1	-1	-1	4		0	0						Untertest4.avi	0	880	547	72	111				0	Content		-72	-111	31825296	3489360664
31842	09:18:30.787	00:00:31.842	1911	-1024	-768	-1	-1	-1	-1	4	-1024	-768	-1	-1	-1	-1	4		0	0						Untertest4.avi	0	880	547	72	111				0	Content		-72	-111	31842378	3489377746
31859	09:18:30.804	00:00:31.859	1912	-1024	-768	-1	-1	-1	-1	4	-1024	-768	-1	-1	-1	-1	4		0	0						Untertest4.avi	0	880	547	72	111				0	Content		-72	-111	31859046	3489394414
31876	09:18:30.821	00:00:31.875	1913	-1024	-768	-1	-1	-1	-1	4	-1024	-768	-1	-1	-1	-1	4		0	0						Untertest4.avi	0	880	547	72	111				0	Content		-72	-111	31875714	3489411082
31893	09:18:30.838	00:00:31.892	1914	-1024	-768	-1	-1	-1	-1	4	-1024	-768	-1	-1	-1	-1	4		0	0						Untertest4.avi	0	880	547	72	111				0	Content		-72	-111	31892866	3489428234
31910	09:18:30.855	00:00:31.909	1915	-1024	-768	-1	-1	-1	-1	4	-1024	-768	-1	-1	-1	-1	4		0	0						Untertest4.avi	0	880	547	72	111				0	Content		-72	-111	31909534	3489444902
31926	09:18:30.871	00:00:31.926	1916	-1024	-768	-1	-1	-1	-1	4	-1024	-768	-1	-1	-1	-1	4		0	0						Untertest4.avi	0	880	547	72	111				0	Content		-72	-111	31926201	3489461569
31942	09:18:30.887	00:00:31.942	1917	-1024	-768	-1	-1	-1	-1	4	-1024	-768	-1	-1	-1	-1	4		0	0						Untertest4.avi	0	880	547	72	111				0	Content		-72	-111	31942434	3489477802
31959	09:18:30.904	00:00:31.959	1918	-1024	-768	-1	-1	-1	-1	4	-1024	-768	-1	-1	-1	-1	4		0	0						Untertest4.avi	0	880	547	72	111				0	Content		-72	-111	31959102	3489494470
31976	09:18:30.921	00:00:31.975	1919	-1024	-768	-1	-1	-1	-1	4	-1024	-768	-1	-1	-1	-1	4		0	0						Untertest4.avi	0	880	547	72	111				0	Content		-72	-111	31975581	3489510949
31992	09:18:30.937	00:00:31.992	1920	-1024	-768	-1	-1	-1	-1	4	-1024	-768	-1	-1	-1	-1	4		0	0						Untertest4.avi	0	880	547	72	111				0	Content		-72	-111	31992249	3489527617
32009	09:18:30.954	00:00:32.008	1921	-1024	-768	-1	-1	-1	-1	4	-1024	-768	-1	-1	-1	-1	4		0	0						Untertest4.avi	0	880	547	72	111				0	Content		-72	-111	32008916	3489544284
32025	09:18:30.970	00:00:32.025	1922	-1024	-768	-1	-1	-1	-1	4	-1024	-768	-1	-1	-1	-1	4		0	0						Untertest4.avi	0	880	547	72	111				0	Content		-72	-111	32025304	3489560672
32042	09:18:30.987	00:00:32.041	1923	-1024	-768	-1	-1	-1	-1	4	-1024	-768	-1	-1	-1	-1	4		0	0						Untertest4.avi	0	880	547	72	111				0	Content		-72	-111	32041912	3489577280
32059	09:18:31.004	00:00:32.058	1924	-1024	-768	-1	-1	-1	-1	4	-1024	-768	-1	-1	-1	-1	4		0	0						Untertest4.avi	0	880	547	72	111				0	Content		-72	-111	32058591	3489593959
32075	09:18:31.020	00:00:32.075	1925	-1024	-768	-1	-1	-1	-1	4	-1024	-768	-1	-1	-1	-1	4		0	0						Untertest4.avi	0	880	547	72	111				0	Content		-72	-111	32075286	3489610654
32092	09:18:31.037	00:00:32.092	1926	-1024	-768	-1	-1	-1	-1	4	-1024	-768	-1	-1	-1	-1	4		0	0						Untertest4.avi	0	880	547	72	111				0	Content		-72	-111	32092118	3489627486
32109	09:18:31.054	00:00:32.108	1927	-1024	-768	-1	-1	-1	-1	4	-1024	-768	-1	-1	-1	-1	4		0	0						Untertest4.avi	0	880	547	72	111				0	Content		-72	-111	32108786	3489644154
32125	09:18:31.070	00:00:32.125	1928	-1024	-768	-1	-1	-1	-1	4	-1024	-768	-1	-1	-1	-1	4		0	0						Untertest4.avi	0	880	547	72	111				0	Content		-72	-111	32125453	3489660821
32142	09:18:31.087	00:00:32.142	1929	-1024	-768	-1	-1	-1	-1	4	-1024	-768	-1	-1	-1	-1	4		0	0						Untertest4.avi	0	880	547	72	111				0	Content		-72	-111	32142443	3489677811
32159	09:18:31.104	00:00:32.159	1930	-1024	-768	-1	-1	-1	-1	4	-1024	-768	-1	-1	-1	-1	4		0	0						Untertest4.avi	0	880	547	72	111				0	Content		-72	-111	32159111	3489694479
32176	09:18:31.121	00:00:32.175	1931	-1024	-768	-1	-1	-1	-1	4	-1024	-768	-1	-1	-1	-1	4		0	0						Untertest4.avi	0	880	547	72	111				0	Content		-72	-111	32175778	3489711146
32193	09:18:31.138	00:00:32.193	1932	-1024	-768	-1	-1	-1	-1	4	-1024	-768	-1	-1	-1	-1	4		0	0						Untertest4.avi	0	880	547	72	111				0	Content		-72	-111	32193028	3489728396
32210	09:18:31.155	00:00:32.209	1933	-1024	-768	-1	-1	-1	-1	4	-1024	-768	-1	-1	-1	-1	4		0	0						Untertest4.avi	0	880	547	72	111				0	Content		-72	-111	32209695	3489745063
32226	09:18:31.171	00:00:32.225	1934	-1024	-768	-1	-1	-1	-1	4	-1024	-768	-1	-1	-1	-1	4		0	0						Untertest4.avi	0	880	547	72	111				0	Content		-72	-111	32225932	3489761300
32243	09:18:31.188	00:00:32.242	1935	-1024	-768	-1	-1	-1	-1	4	-1024	-768	-1	-1	-1	-1	4		0	0						Untertest4.avi	0	880	547	72	111				0	Content		-72	-111	32242600	3489777968
32259	09:18:31.204	00:00:32.259	1936	-1024	-768	-1	-1	-1	-1	4	-1024	-768	-1	-1	-1	-1	4		0	0						Untertest4.avi	0	880	547	72	111				0	Content		-72	-111	32259267	3489794635
32275	09:18:31.220	00:00:32.275	1937	-1024	-768	-1	-1	-1	-1	4	-1024	-768	-1	-1	-1	-1	4		0	0						Untertest4.avi	0	880	547	72	111				0	Content		-72	-111	32275025	3489810393
32292	09:18:31.237	00:00:32.291	1938	-1024	-768	-1	-1	-1	-1	4	-1024	-768	-1	-1	-1	-1	4		0	0						Untertest4.avi	0	880	547	72	111				0	Content		-72	-111	32291647	3489827015
32308	09:18:31.253	00:00:32.308	1939	-1024	-768	-1	-1	-1	-1	4	-1024	-768	-1	-1	-1	-1	4		0	0						Untertest4.avi	0	880	547	72	111				0	Content		-72	-111	32308361	3489843729
32325	09:18:31.270	00:00:32.325	1940	-1024	-768	-1	-1	-1	-1	4	-1024	-768	-1	-1	-1	-1	4		0	0						Untertest4.avi	0	880	547	72	111				0	Content		-72	-111	32325028	3489860396
32342	09:18:31.287	00:00:32.341	1941	-1024	-768	-1	-1	-1	-1	4	-1024	-768	-1	-1	-1	-1	4		0	0						Untertest4.avi	0	880	547	72	111				0	Content		-72	-111	32341709	3489877077
32358	09:18:31.303	00:00:32.358	1942	-1024	-768	-1	-1	-1	-1	4	-1024	-768	-1	-1	-1	-1	4		0	0						Untertest4.avi	0	880	547	72	111				0	Content		-72	-111	32358393	3489893761
32375	09:18:31.320	00:00:32.375	1943	-1024	-768	-1	-1	-1	-1	4	-1024	-768	-1	-1	-1	-1	4		0	0						Untertest4.avi	0	880	547	72	111				0	Content		-72	-111	32375019	3489910387
32392	09:18:31.337	00:00:32.392	1944	-1024	-768	-1	-1	-1	-1	4	-1024	-768	-1	-1	-1	-1	4		0	0						Untertest4.avi	0	880	547	72	111				0	Content		-72	-111	32392285	3489927653
32409	09:18:31.354	00:00:32.408	1945	-1024	-768	-1	-1	-1	-1	4	-1024	-768	-1	-1	-1	-1	4		0	0						Untertest4.avi	0	880	547	72	111				0	Content		-72	-111	32408952	3489944320
32426	09:18:31.371	00:00:32.426	1946	-1024	-768	-1	-1	-1	-1	4	-1024	-768	-1	-1	-1	-1	4		0	0						Untertest4.avi	0	880	547	72	111				0	Content		-72	-111	32426016	3489961384
32443	09:18:31.388	00:00:32.442	1947	-1024	-768	-1	-1	-1	-1	4	-1024	-768	-1	-1	-1	-1	4		0	0						Untertest4.avi	0	880	547	72	111				0	Content		-72	-111	32442684	3489978052
32459	09:18:31.404	00:00:32.459	1948	-1024	-768	-1	-1	-1	-1	4	-1024	-768	-1	-1	-1	-1	4		0	0						Untertest4.avi	0	880	547	72	111				0	Content		-72	-111	32459351	3489994719
32475	09:18:31.420	00:00:32.475	1949	-1024	-768	-1	-1	-1	-1	4	-1024	-768	-1	-1	-1	-1	4		0	0						Untertest4.avi	0	880	547	72	111				0	Content		-72	-111	32475494	3490010862
32492	09:18:31.437	00:00:32.492	1950	-1024	-768	-1	-1	-1	-1	4	-1024	-768	-1	-1	-1	-1	4		0	0						Untertest4.avi	0	880	547	72	111				0	Content		-72	-111	32492161	3490027529
32509	09:18:31.454	00:00:32.508	1951	-1024	-768	-1	-1	-1	-1	4	-1024	-768	-1	-1	-1	-1	4		0	0						Untertest4.avi	0	880	547	72	111				0	Content		-72	-111	32508523	3490043891
32525	09:18:31.470	00:00:32.525	1952	-1024	-768	-1	-1	-1	-1	4	-1024	-768	-1	-1	-1	-1	4		0	0						Untertest4.avi	0	880	547	72	111				0	Content		-72	-111	32525190	3490060558
32542	09:18:31.487	00:00:32.541	1953	-1024	-768	-1	-1	-1	-1	4	-1024	-768	-1	-1	-1	-1	4		0	0						Untertest4.avi	0	880	547	72	111				0	Content		-72	-111	32541632	3490077000
32558	09:18:31.503	00:00:32.558	1954	-1024	-768	-1	-1	-1	-1	4	-1024	-768	-1	-1	-1	-1	4		0	0						Untertest4.avi	0	880	547	72	111				0	Content		-72	-111	32558258	3490093626
32575	09:18:31.520	00:00:32.574	1955	-1024	-768	-1	-1	-1	-1	4	-1024	-768	-1	-1	-1	-1	4		0	0						Untertest4.avi	0	880	547	72	111				0	Content		-72	-111	32574934	3490110302
32592	09:18:31.537	00:00:32.591	1956	-1024	-768	-1	-1	-1	-1	4	-1024	-768	-1	-1	-1	-1	4		0	0						Untertest4.avi	0	880	547	72	111				0	Content		-72	-111	32591531	3490126899
32608	09:18:31.553	00:00:32.608	1957	-1024	-768	-1	-1	-1	-1	4	-1024	-768	-1	-1	-1	-1	4		0	0						Untertest4.avi	0	880	547	72	111				0	Content		-72	-111	32608198	3490143566
32625	09:18:31.570	00:00:32.625	1958	-1024	-768	-1	-1	-1	-1	4	-1024	-768	-1	-1	-1	-1	4		0	0						Untertest4.avi	0	880	547	72	111				0	Content		-72	-111	32625101	3490160469
32642	09:18:31.587	00:00:32.641	1959	-1024	-768	-1	-1	-1	-1	4	-1024	-768	-1	-1	-1	-1	4		0	0						Untertest4.avi	0	880	547	72	111				0	Content		-72	-111	32641769	3490177137
32659	09:18:31.604	00:00:32.658	1960	-1024	-768	-1	-1	-1	-1	4	-1024	-768	-1	-1	-1	-1	4		0	0						Untertest4.avi	0	880	547	72	111				0	Content		-72	-111	32658762	3490194130
32675	09:18:31.620	00:00:32.675	1961	-1024	-768	-1	-1	-1	-1	4	-1024	-768	-1	-1	-1	-1	4		0	0						Untertest4.avi	0	880	547	72	111				0	Content		-72	-111	32675430	3490210798
32692	09:18:31.637	00:00:32.692	1962	-1024	-768	-1	-1	-1	-1	4	-1024	-768	-1	-1	-1	-1	4		0	0						Untertest4.avi	0	880	547	72	111				0	Content		-72	-111	32692097	3490227465
32709	09:18:31.654	00:00:32.709	1963	-1024	-768	-1	-1	-1	-1	4	-1024	-768	-1	-1	-1	-1	4		0	0						Untertest4.avi	0	880	547	72	111				0	Content		-72	-111	32709358	3490244726
32726	09:18:31.671	00:00:32.726	1964	-1024	-768	-1	-1	-1	-1	4	-1024	-768	-1	-1	-1	-1	4		0	0						Untertest4.avi	0	880	547	72	111				0	Content		-72	-111	32726026	3490261394
32742	09:18:31.687	00:00:32.742	1965	-1024	-768	-1	-1	-1	-1	4	-1024	-768	-1	-1	-1	-1	4		0	0						Untertest4.avi	0	880	547	72	111				0	Content		-72	-111	32742264	3490277632
32759	09:18:31.704	00:00:32.758	1966	-1024	-768	-1	-1	-1	-1	4	-1024	-768	-1	-1	-1	-1	4		0	0						Untertest4.avi	0	880	547	72	111				0	Content		-72	-111	32758932	3490294300
32776	09:18:31.721	00:00:32.775	1967	-1024	-768	-1	-1	-1	-1	4	-1024	-768	-1	-1	-1	-1	4		0	0						Untertest4.avi	0	880	547	72	111				0	Content		-72	-111	32775599	3490310967
32791	09:18:31.736	00:00:32.791	1968	-1024	-768	-1	-1	-1	-1	4	-1024	-768	-1	-1	-1	-1	4		0	0						Untertest4.avi	0	880	547	72	111				0	Content		-72	-111	32791365	3490326733
32808	09:18:31.753	00:00:32.807	1969	-1024	-768	-1	-1	-1	-1	4	-1024	-768	-1	-1	-1	-1	4		0	0						Untertest4.avi	0	880	547	72	111				0	Content		-72	-111	32807987	3490343355
32825	09:18:31.770	00:00:32.824	1970	-1024	-768	-1	-1	-1	-1	4	-1024	-768	-1	-1	-1	-1	4		0	0						Untertest4.avi	0	880	547	72	111				0	Content		-72	-111	32824703	3490360071
32841	09:18:31.786	00:00:32.841	1971	-1024	-768	-1	-1	-1	-1	4	-1024	-768	-1	-1	-1	-1	4		0	0						Untertest4.avi	0	880	547	72	111				0	Content		-72	-111	32841371	3490376739
32858	09:18:31.803	00:00:32.858	1972	-1024	-768	-1	-1	-1	-1	4	-1024	-768	-1	-1	-1	-1	4		0	0						Untertest4.avi	0	880	547	72	111				0	Content		-72	-111	32858041	3490393409
32875	09:18:31.820	00:00:32.874	1973	-1024	-768	-1	-1	-1	-1	4	-1024	-768	-1	-1	-1	-1	4		0	0						Untertest4.avi	0	880	547	72	111				0	Content		-72	-111	32874735	3490410103
32892	09:18:31.837	00:00:32.891	1974	-1024	-768	-1	-1	-1	-1	4	-1024	-768	-1	-1	-1	-1	4		0	0						Untertest4.avi	0	880	547	72	111				0	Content		-72	-111	32891606	3490426974
32908	09:18:31.853	00:00:32.908	1975	-1024	-768	-1	-1	-1	-1	4	-1024	-768	-1	-1	-1	-1	4		0	0						Untertest4.avi	0	880	547	72	111				0	Content		-72	-111	32908274	3490443642
32925	09:18:31.870	00:00:32.925	1976	-1024	-768	-1	-1	-1	-1	4	-1024	-768	-1	-1	-1	-1	4		0	0						Untertest4.avi	0	880	547	72	111				0	Content		-72	-111	32925376	3490460744
32942	09:18:31.887	00:00:32.942	1977	-1024	-768	-1	-1	-1	-1	4	-1024	-768	-1	-1	-1	-1	4		0	0						Untertest4.avi	0	880	547	72	111				0	Content		-72	-111	32942043	3490477411
32959	09:18:31.904	00:00:32.959	1978	-1024	-768	-1	-1	-1	-1	4	-1024	-768	-1	-1	-1	-1	4		0	0						Untertest4.avi	0	880	547	72	111				0	Content		-72	-111	32959063	3490494431
32976	09:18:31.921	00:00:32.975	1979	-1024	-768	-1	-1	-1	-1	4	-1024	-768	-1	-1	-1	-1	4		0	0						Untertest4.avi	0	880	547	72	111				0	Content		-72	-111	32975730	3490511098
[truncated: 1,814 more rows]
