# Supplementary material for: Gaze Duration Biases for Colours in Combination with Dissonant and Consonant Sounds: A Comparative Eye-Tracking Study with Orangutans
Source: PLoS One. 2015 Oct 14;10(10):e0139894. doi: 10.1371/journal.pone.0139894 (PMC4605782; doi:10.1371/journal.pone.0139894)
Supplement: S1 Data — (ZIP) [file pone.0139894.s004.zip › Plos ColourSound Data/Apes/Farben_Musik_U4/Rec 14-All-Data.tsv]

System Properties:
Operating System:	Microsoft Windows NT 6.1.7601 Service Pack 1
System User Name:	tobiiadmin
Machine Name:	LOE7690LAP
Data properties:
Recording name:	Rec 14
Recording date:	04.03.2014
Recording time:	10:36:51
Recording resolution:	1024 x 768
Export date:	09.03.2014
Export time:	12:24:46
Participant:	Padana_S2
Filter settings:
Eye: Average
Validity: Normal
Fixation filter: Tobii fixation filter
Velocity threshold: 35
Distance threshold: 35
Timestamp	DateTimeStamp	DateTimeStampStartOffset	Number	GazePointXLeft	GazePointYLeft	CamXLeft	CamYLeft	DistanceLeft	PupilLeft	ValidityLeft	GazePointXRight	GazePointYRight	CamXRight	CamYRight	DistanceRight	PupilRight	ValidityRight	FixationIndex	GazePointX	GazePointY	Event	EventKey	Data1	Data2	Descriptor	StimuliName	StimuliID	MediaWidth	MediaHeight	MediaPosX	MediaPosY	MappedFixationPointX	MappedFixationPointY	FixationDuration	AoiIds	AoiNames	WebGroupImage	MappedGazeDataPointX	MappedGazeDataPointY	MicroSecondTimestamp	AbsoluteMicroSecondTimestamp
5	10:36:51.343	00:00:00.005	0	535,5804	298,0811	0,6801213	0,3755821	410,1373	2,791172	0	524,853	300,2221	0,4886683	0,3681521	414,4074	2,928968	0	0	530	299						No media	0	1024	768	0	0	519	295	338	0	Content		530	299	5125	807931142
22	10:36:51.360	00:00:00.021	1	531,7888	298,3315	0,6804678	0,3754269	410,33	2,874762	0	523,7218	298,2022	0,4888784	0,3671507	414,4074	2,845916	0	0	528	298						No media	0	1024	768	0	0	519	295	338	0	Content		528	298	21748	807947765
38	10:36:51.376	00:00:00.038	2	518,4695	301,6127	0,6806062	0,3752088	410,2396	2,870695	0	515,6259	291,8561	0,4892224	0,3673907	414,4239	2,950412	0	0	517	297						No media	0	1024	768	0	0	519	295	338	0	Content		517	297	38372	807964389
55	10:36:51.393	00:00:00.055	3	539,0433	291,2227	0,680959	0,3752246	409,9872	2,901501	0	500,9354	253,5242	0,4895584	0,3684804	414,4239	2,846851	0	0	520	272						No media	0	1024	768	0	0	519	295	338	0	Content		520	272	55123	807981140
72	10:36:51.410	00:00:00.071	4	528,4229	298,9394	0,6811014	0,3750339	409,7184	2,89145	0	512,9282	282,9706	0,4896452	0,3673854	414,4239	2,919715	0	0	521	291						No media	0	1024	768	0	0	519	295	338	0	Content		521	291	71744	807997761
88	10:36:51.426	00:00:00.088	5	518,3019	293,9398	0,6811572	0,3749894	409,8975	2,896972	0	473,7	275,0764	0,4892556	0,3671816	414,4239	2,884075	0	0	496	285						No media	0	1024	768	0	0	519	295	338	0	Content		496	285	88372	808014389
105	10:36:51.443	00:00:00.104	6	538,9161	301,4939	0,6814584	0,3746864	409,7921	2,881616	0	499,8038	300,5068	0,4899879	0,3668148	414,4239	2,891904	0	0	519	301						No media	0	1024	768	0	0	519	295	338	0	Content		519	301	104993	808031010
122	10:36:51.460	00:00:00.121	7	527,29	295,0061	0,6814888	0,3749599	409,996	2,878951	0	-1024	-768	-1	-1	-1	-1	4	0	527	295						No media	0	1024	768	0	0	519	295	338	0	Content		527	295	121616	808047633
138	10:36:51.476	00:00:00.138	8	523,1074	308,2842	0,683326	0,3759439	409,8369	2,849931	0	527,3696	311,2789	0,4918814	0,3670132	414,4239	2,833889	0	0	525	310						No media	0	1024	768	0	0	519	295	338	0	Content		525	310	138367	808064384
155	10:36:51.493	00:00:00.154	9	535,4368	293,0223	0,6844041	0,3807549	410,6041	2,849807	0	502,7672	292,154	0,4932753	0,3729312	414,4239	2,892521	0	0	519	293						No media	0	1024	768	0	0	519	295	338	0	Content		519	293	154989	808081006
172	10:36:51.510	00:00:00.171	10	495,9228	289,5296	0,680326	0,386091	410,6	2,866361	0	-1024	-768	-1	-1	-1	-1	4	0	496	290						No media	0	1024	768	0	0	519	295	338	0	Content		496	290	171613	808097630
188	10:36:51.526	00:00:00.188	11	522,825	300,5307	0,6791881	0,3899094	410,7163	2,782457	0	-1024	-768	-1	-1	-1	-1	4	0	523	301						No media	0	1024	768	0	0	519	295	338	0	Content		523	301	188360	808114377
205	10:36:51.543	00:00:00.204	12	523,2677	296,9878	0,6795197	0,3895779	411,2122	2,799045	0	532,4036	293,3152	0,4884286	0,3824153	415,1389	2,75362	0	0	528	295						No media	0	1024	768	0	0	519	295	338	0	Content		528	295	204983	808131000
222	10:36:51.560	00:00:00.221	13	537,8575	299,1075	0,6760451	0,3872256	412,1473	2,735933	0	530,6423	275,8215	0,4852074	0,3815479	416,5761	2,773208	0	0	534	287						No media	0	1024	768	0	0	519	295	338	0	Content		534	287	221607	808147624
238	10:36:51.576	00:00:00.238	14	513,8732	297,4939	0,673391	0,3839267	412,4583	2,717429	0	465,8994	277,5385	0,4822724	0,3793292	416,5761	2,742472	0	0	490	288						No media	0	1024	768	0	0	519	295	338	0	Content		490	288	238239	808164256
255	10:36:51.593	00:00:00.254	15	518,4824	301,9211	0,6741779	0,3810909	413,0089	2,704254	0	478,1957	294,8217	0,4832064	0,3777553	416,5761	2,739486	0	0	498	298						No media	0	1024	768	0	0	519	295	338	0	Content		498	298	254970	808180987
272	10:36:51.610	00:00:00.271	16	524,2063	295,9249	0,6746867	0,3806697	412,6566	2,679758	0	500,9085	298,1743	0,484151	0,3782939	416,5761	2,72062	0	0	513	297						No media	0	1024	768	0	0	519	295	338	0	Content		513	297	271594	808197611
288	10:36:51.626	00:00:00.288	17	510,4091	302,2699	0,6742274	0,3813123	413,0089	2,664728	0	519,8066	286,5652	0,4836178	0,3787614	417,7869	2,703713	0	0	515	294						No media	0	1024	768	0	0	519	295	338	0	Content		515	294	288216	808214233
305	10:36:51.643	00:00:00.304	18	512,1698	293,0993	0,6751497	0,3807682	413,0009	2,744576	0	487,7791	284,375	0,4844642	0,3796115	417,787	2,679534	0	0	500	289						No media	0	1024	768	0	0	519	295	338	0	Content		500	289	304839	808230856
322	10:36:51.660	00:00:00.321	19	491,6707	298,336	0,6764094	0,380728	413,503	2,683827	0	474,9203	294,9401	0,485964	0,3793949	417,787	2,677542	0	0	483	297						No media	0	1024	768	0	0	519	295	338	0	Content		483	297	321591	808247608
338	10:36:51.676	00:00:00.338	20	359,2754	257,1617	0,6767964	0,3786323	413,4948	2,735234	0	352,8135	244,8014	0,487173	0,3794948	417,787	2,659519	0	1	356	251						No media	0	1024	768	0	0	289	187	383	0	Content		356	251	338212	808264229
355	10:36:51.693	00:00:00.354	21	296,533	212,6224	0,6778435	0,3767664	414,5418	2,655313	0	261,6174	191,0307	0,4880795	0,378337	418,0521	2,679763	0	1	279	202						No media	0	1024	768	0	0	289	187	383	0	Content		279	202	354839	808280856
371	10:36:51.709	00:00:00.371	22	267,6613	200,9867	0,6782522	0,3742321	414,5331	2,729903	0	265,7039	219,2399	0,4878804	0,3775144	418,0521	2,676279	0	1	267	210						No media	0	1024	768	0	0	289	187	383	0	Content		267	210	371459	808297476
388	10:36:51.726	00:00:00.388	23	281,9639	196,59	0,6769011	0,374375	413,638	2,664967	0	288,0877	205,7113	0,4868519	0,3773157	418,4937	2,632951	0	1	285	201						No media	0	1024	768	0	0	289	187	383	0	Content		285	201	388211	808314228
405	10:36:51.743	00:00:00.404	24	268,8779	186,3071	0,6757767	0,3750954	414,2801	2,686114	0	280,6364	208,9171	0,4858413	0,3786446	418,9814	2,677417	0	1	275	198						No media	0	1024	768	0	0	289	187	383	0	Content		275	198	404831	808330848
421	10:36:51.759	00:00:00.421	25	280,6089	213,8654	0,6765331	0,3761429	414,9316	2,671409	0	266,9181	198,1509	0,4862743	0,3808555	418,9814	2,684065	0	1	274	206						No media	0	1024	768	0	0	289	187	383	0	Content		274	206	421456	808347473
429	10:36:51.767																				MovieStart	128	0	0	Untertest4.avi
438	10:36:51.776	00:00:00.438	26	281,9002	190,0801	0,6764238	0,3784881	414,4248	2,692531	0	300,3411	184,1545	0,4862758	0,3829217	419,1802	2,668118	0	1	291	187						Untertest4.avi	0	880	547	72	111	217	76	383	0	Content		219	76	438079	808364096
455	10:36:51.793	00:00:00.454	27	293,9437	190,1433	0,6761451	0,3805508	415,543	2,772601	0	291,0085	187,1337	0,4858611	0,3851331	419,4439	2,685576	0	1	292	189						Untertest4.avi	0	880	547	72	111	217	76	383	0	Content		220	78	454829	808380846
471	10:36:51.809	00:00:00.471	28	301,7879	195,4543	0,6761425	0,3828395	415,2257	2,691911	0	292,9252	181,853	0,4857945	0,3875166	419,9678	2,729456	0	1	297	189						Untertest4.avi	0	880	547	72	111	217	76	383	0	Content		225	78	471455	808397472
488	10:36:51.826	00:00:00.488	29	283,9174	193,4176	0,6758521	0,3848536	415,7753	2,762123	0	292,2125	190,0558	0,486927	0,3889638	424,4456	2,718226	0	1	288	192						Untertest4.avi	0	880	547	72	111	217	76	383	0	Content		216	81	488077	808414094
505	10:36:51.843	00:00:00.504	30	277,1599	192,0517	0,6752383	0,3869309	415,7181	2,88273	0	287,9815	188,7724	0,4850475	0,391471	420,4067	2,719315	0	1	283	190						Untertest4.avi	0	880	547	72	111	217	76	383	0	Content		211	79	504703	808430720
521	10:36:51.859	00:00:00.521	31	299,4271	194,8976	0,6744053	0,3894956	416,2539	2,795026	0	310,8045	189,6092	0,4843891	0,3948844	420,594	2,803633	0	1	305	192						Untertest4.avi	0	880	547	72	111	217	76	383	0	Content		233	81	521450	808447467
538	10:36:51.876	00:00:00.538	32	288,4786	189,6361	0,6731201	0,391215	416,012	2,846	0	283,2547	175,2216	0,4832213	0,3975483	420,5209	2,809832	0	1	286	182						Untertest4.avi	0	880	547	72	111	217	76	383	0	Content		214	71	538074	808464091
555	10:36:51.893	00:00:00.554	33	296,3043	193,846	0,6723388	0,392704	416,7434	2,870574	0	286,3474	168,1816	0,4823758	0,3998141	421,2807	2,815056	0	1	291	181						Untertest4.avi	0	880	547	72	111	217	76	383	0	Content		219	70	554698	808480715
571	10:36:51.909	00:00:00.571	34	286,8497	183,5206	0,6713626	0,3950308	417,1545	2,839859	0	311,4731	191,411	0,4816872	0,401645	421,2807	2,77816	0	1	299	187						Untertest4.avi	0	880	547	72	111	217	76	383	0	Content		227	76	571323	808497340
588	10:36:51.926	00:00:00.588	35	257,6864	191,641	0,6698989	0,397153	416,4095	2,922359	0	297,8781	177,672	0,4801639	0,4043979	420,6344	2,784202	0	1	278	185						Untertest4.avi	0	880	547	72	111	217	76	383	0	Content		206	74	588069	808514086
605	10:36:51.943	00:00:00.604	36	287,3821	182,3974	0,6695823	0,4000194	416,8217	2,918721	0	280,3536	169,4544	0,4799473	0,40784	421,8058	2,913855	0	1	284	176						Untertest4.avi	0	880	547	72	111	217	76	383	0	Content		212	65	604696	808530713
621	10:36:51.959	00:00:00.621	37	297,749	181,7709	0,6693931	0,4029058	417,3613	2,975503	0	312,6132	159,009	0,4798666	0,4113083	422,9097	2,942408	0	1	305	170						Untertest4.avi	0	880	547	72	111	217	76	383	0	Content		233	59	621320	808547337
638	10:36:51.976	00:00:00.637	38	295,9864	187,7139	0,6690432	0,4063459	417,5811	3,012408	0	294,2256	162,7122	0,4794363	0,4145004	421,9848	2,95809	0	1	295	175						Untertest4.avi	0	880	547	72	111	217	76	383	0	Content		223	64	637944	808563961
655	10:36:51.993	00:00:00.654	39	291,6987	181,5224	0,6691763	0,4095781	417,7514	3,03332	0	283,4117	178,3229	0,4795156	0,4172427	422,3198	2,993941	0	1	288	180						Untertest4.avi	0	880	547	72	111	217	76	383	0	Content		216	69	654694	808580711
671	10:36:52.009	00:00:00.671	40	309,6995	199,3432	0,669956	0,4119421	417,7119	3,02917	0	288,1423	165,4426	0,4801195	0,4196703	422,5255	3,011993	0	1	299	182						Untertest4.avi	0	880	547	72	111	217	76	383	0	Content		227	71	671317	808597334
688	10:36:52.026	00:00:00.687	41	301,3673	196,9546	0,6704404	0,4138293	417,7629	3,051683	0	284,3037	173,3692	0,4806862	0,4209475	422,4806	3,013867	0	1	293	185						Untertest4.avi	0	880	547	72	111	217	76	383	0	Content		221	74	687942	808613959
705	10:36:52.043	00:00:00.704	42	287,7125	169,9866	0,6705728	0,4146201	418,1194	3,12466	0	275,1547	165,6833	0,4809774	0,4210994	422,7241	3,060188	0	1	281	168						Untertest4.avi	0	880	547	72	111	217	76	383	0	Content		209	57	704566	808630583
721	10:36:52.059	00:00:00.721	43	386,2661	191,4167	0,6694007	0,4137594	418,0875	3,086262	0	399,7661	178,6997	0,4804855	0,4200929	423,7947	3,069947	0	2	393	185						Untertest4.avi	0	880	547	72	111	667	148	233	0	Content		321	74	721313	808647330
738	10:36:52.076	00:00:00.737	44	844,6467	177,986	0,6689327	0,4121406	404,6526	2,946445	0	-1024	-768	-1	-1	-1	-1	4	2	845	178						Untertest4.avi	0	880	547	72	111	667	148	233	0	Content		773	67	737936	808663953
755	10:36:52.093	00:00:00.754	45	674,6959	185,363	0,6724449	0,4094988	440,0785	3,255934	0	648,2278	222,7995	0,4754948	0,4165654	423,3308	2,978691	0	2	661	204						Untertest4.avi	0	880	547	72	111	667	148	233	0	Content		589	93	754560	808680577
771	10:36:52.109	00:00:00.771	46	712,1088	240,5182	0,6629407	0,4083947	418,3554	2,984726	0	715,5541	258,0145	0,4743704	0,4147638	423,1797	2,979054	0	2	714	249						Untertest4.avi	0	880	547	72	111	667	148	233	0	Content		642	138	771182	808697199
788	10:36:52.126	00:00:00.787	47	738,3691	277,7194	0,6622275	0,4073026	418,233	2,912368	0	755,7644	247,2893	0,4739063	0,4133428	423,0673	2,892491	0	2	747	263						Untertest4.avi	0	880	547	72	111	667	148	233	0	Content		675	152	787934	808713951
805	10:36:52.143	00:00:00.804	48	722,4289	286,8923	0,6624545	0,4054843	417,7675	3,014504	0	767,033	287,9398	0,4742007	0,4121111	422,2168	2,886922	0	2	745	287						Untertest4.avi	0	880	547	72	111	667	148	233	0	Content		673	176	804558	808730575
821	10:36:52.159	00:00:00.821	49	729,6409	293,7743	0,6629182	0,4055735	417,3738	2,960107	0	763,9832	287,6948	0,474864	0,4120926	424,8654	2,885644	0	2	747	291						Untertest4.avi	0	880	547	72	111	667	148	233	0	Content		675	180	821179	808747196
838	10:36:52.176	00:00:00.837	50	741,885	293,3576	0,6637217	0,4062241	417,5797	2,894995	0	752,4322	273,374	0,4754001	0,4129537	424,8654	2,849603	0	2	747	283						Untertest4.avi	0	880	547	72	111	667	148	233	0	Content		675	172	837927	808763944
855	10:36:52.193	00:00:00.854	51	689,4052	297,1485	0,6632693	0,4073097	415,9253	2,893347	0	743,4315	288,0228	0,4755834	0,4138117	424,8654	2,838572	0	2	716	293						Untertest4.avi	0	880	547	72	111	667	148	233	0	Content		644	182	854550	808780567
871	10:36:52.209	00:00:00.871	52	730,921	297,5876	0,6642684	0,4077224	417,5621	2,869738	0	751,538	258,0946	0,4744664	0,4147798	424,8654	2,909141	0	2	741	278						Untertest4.avi	0	880	547	72	111	667	148	233	0	Content		669	167	871172	808797189
888	10:36:52.226	00:00:00.887	53	733	285,2095	0,6643069	0,4075146	417,588	2,844046	0	735,7993	275,6573	0,4751837	0,4137541	421,8821	2,850765	0	2	734	280						Untertest4.avi	0	880	547	72	111	667	148	233	0	Content		662	169	887795	808813812
905	10:36:52.243	00:00:00.904	54	749,8704	262,927	0,6640573	0,406886	417,3594	2,805206	0	729,0034	255,0805	0,4747124	0,412842	422,3598	2,76678	0	2	739	259						Untertest4.avi	0	880	547	72	111	667	148	233	0	Content		667	148	904543	808830560
921	10:36:52.259	00:00:00.921	55	741,1786	255,8043	0,6632963	0,4059964	417,3583	2,691437	0	762,6668	239,6162	0,4743109	0,4118696	423,2013	2,752113	0	2	752	248						Untertest4.avi	0	880	547	72	111	667	148	233	0	Content		680	137	921167	808847184
938	10:36:52.276	00:00:00.937	56	624,124	222,1233	0,6645563	0,4040394	417,1797	2,789689	0	596,3347	228,9405	0,4767448	0,4088483	425,2316	2,867514	0	2	610	226						Untertest4.avi	0	880	547	72	111	667	148	233	0	Content		538	115	937790	808863807
954	10:36:52.292	00:00:00.954	57	428,2693	149,5633	0,6664682	0,4021045	418,0892	2,880823	0	430,6949	151,4063	0,4786747	0,4072626	422,8594	2,837596	0	3	429	150						Untertest4.avi	0	880	547	72	111	186	-129	100	0	Content		357	39	954418	808880435
971	10:36:52.309	00:00:00.971	58	295,7738	29,81734	0,666914	0,402566	420,8835	2,815084	0	303,5986	17,23275	0,4794433	0,4074205	423,2841	2,884775	0	3	300	24						Untertest4.avi	0	880	547	72	111	186	-129	100	0	Content		228	-87	971166	808897183
988	10:36:52.326	00:00:00.987	59	251,5643	-33,6732	0,6675599	0,4034297	419,5521	2,947516	0	245,9304	-12,50289	0,479112	0,4079882	422,7134	2,899975	0	3	249	-23						Untertest4.avi	0	880	547	72	111	186	-129	100	0	Content		177	-134	987793	808913810
1004	10:36:52.342	00:00:01.004	60	265,9966	-38,82858	0,6669725	0,4051736	419,6288	2,941112	0	250,9384	3,166647	0,4793621	0,4101641	418,0911	2,833219	0	3	258	-18						Untertest4.avi	0	880	547	72	111	186	-129	100	0	Content		186	-129	1004415	808930432
1021	10:36:52.359	00:00:01.021	61	251,8426	-59,06796	0,6661199	0,4076054	419,6237	2,951035	0	260,2955	-7,650116	0,4753683	0,4130025	418,0911	2,896307	0	3	256	-33						Untertest4.avi	0	880	547	72	111	186	-129	100	0	Content		184	-144	1021039	808947056
1038	10:36:52.376	00:00:01.037	62	242,3455	-44,25507	0,6648496	0,4109773	419,826	2,877105	0	-1024	-768	-1	-1	-1	-1	4	3	242	-44						Untertest4.avi	0	880	547	72	111	186	-129	100	0	Content		170	-155	1037786	808963803
1054	10:36:52.392	00:00:01.054	63	-1024	-768	-1	-1	-1	-1	4	271,6805	96,17075	0,481388	0,4189465	402,9776	2,689054	0	4	272	96						Untertest4.avi	0	880	547	72	111	197	-31	333	0	Content		200	-15	1054408	808980425
1071	10:36:52.409	00:00:01.071	64	254,2147	120,2192	0,6686003	0,4157403	390,1437	2,573559	0	272,6382	99,03447	0,4807569	0,4211118	402,2252	2,745666	0	4	263	110						Untertest4.avi	0	880	547	72	111	197	-31	333	0	Content		191	-1	1071031	808997048
1088	10:36:52.426	00:00:01.087	65	-1024	-768	-1	-1	-1	-1	4	280,9331	84,99292	0,479757	0,4231549	402,5273	2,689523	0	4	281	85						Untertest4.avi	0	880	547	72	111	197	-31	333	0	Content		209	-26	1087657	809013674
1104	10:36:52.442	00:00:01.104	66	-1024	-768	-1	-1	-1	-1	4	275,8884	94,57524	0,4786187	0,424744	403,2393	2,676544	0	4	276	95						Untertest4.avi	0	880	547	72	111	197	-31	333	0	Content		204	-16	1104402	809030419
1121	10:36:52.459	00:00:01.121	67	-1024	-768	-1	-1	-1	-1	4	272,0899	88,29065	0,478331	0,4263433	401,8546	2,693989	0	4	272	88						Untertest4.avi	0	880	547	72	111	197	-31	333	0	Content		200	-23	1121027	809047044
1138	10:36:52.476	00:00:01.137	68	-1024	-768	-1	-1	-1	-1	4	276,1008	95,59661	0,4773527	0,4277114	403,3227	2,669288	0	4	276	96						Untertest4.avi	0	880	547	72	111	197	-31	333	0	Content		204	-15	1137650	809063667
1154	10:36:52.492	00:00:01.154	69	-1024	-768	-1	-1	-1	-1	4	269,4773	60,0973	0,4746229	0,4290185	410,4588	2,768442	0	4	269	60						Untertest4.avi	0	880	547	72	111	197	-31	333	0	Content		197	-51	1154278	809080295
1171	10:36:52.509	00:00:01.171	70	-1024	-768	-1	-1	-1	-1	4	281,8803	79,50711	0,4749659	0,4292839	407,8432	2,712557	0	4	282	80						Untertest4.avi	0	880	547	72	111	197	-31	333	0	Content		210	-31	1171025	809097042
1188	10:36:52.526	00:00:01.187	71	268,8594	99,29139	0,6637676	0,4203896	392,7054	2,643569	0	258,859	65,28169	0,4730586	0,428888	411,9092	2,760639	0	4	264	82						Untertest4.avi	0	880	547	72	111	197	-31	333	0	Content		192	-29	1187647	809113664
1204	10:36:52.542	00:00:01.204	72	-1024	-768	-1	-1	-1	-1	4	262,4459	0,4537058	0,4688395	0,4276	424,3766	2,810432	0	4	262	0						Untertest4.avi	0	880	547	72	111	197	-31	333	0	Content		190	-111	1204270	809130287
1221	10:36:52.559	00:00:01.220	73	-1024	-768	-1	-1	-1	-1	4	267,7332	78,34193	0,4746934	0,4269122	403,8971	2,660617	0	4	268	78						Untertest4.avi	0	880	547	72	111	197	-31	333	0	Content		196	-33	1220894	809146911
1238	10:36:52.576	00:00:01.237	74	-1024	-768	-1	-1	-1	-1	4	257,5894	82,53088	0,4737862	0,4260164	405,5265	2,684008	0	4	258	83						Untertest4.avi	0	880	547	72	111	197	-31	333	0	Content		186	-28	1237644	809163661
1254	10:36:52.592	00:00:01.254	75	-1024	-768	-1	-1	-1	-1	4	271,1872	76,58273	0,473827	0,4259997	404,9768	2,667488	0	4	271	77						Untertest4.avi	0	880	547	72	111	197	-31	333	0	Content		199	-34	1254266	809180283
1271	10:36:52.609	00:00:01.270	76	-1024	-768	-1	-1	-1	-1	4	-1024	-768	-1	-1	-1	-1	4	4	0	0						Untertest4.avi	0	880	547	72	111	197	-31	333	0	Content		-72	-111	1270859	809196876
1287	10:36:52.625	00:00:01.287	77	-1024	-768	-1	-1	-1	-1	4	-1024	-768	-1	-1	-1	-1	4	4	0	0						Untertest4.avi	0	880	547	72	111	197	-31	333	0	Content		-72	-111	1287480	809213497
1304	10:36:52.642	00:00:01.304	78	-1024	-768	-1	-1	-1	-1	4	-1024	-768	-1	-1	-1	-1	4	4	0	0						Untertest4.avi	0	880	547	72	111	197	-31	333	0	Content		-72	-111	1304230	809230247
1321	10:36:52.659	00:00:01.320	79	-1024	-768	-1	-1	-1	-1	4	-1024	-768	-1	-1	-1	-1	4	4	0	0						Untertest4.avi	0	880	547	72	111	197	-31	333	0	Content		-72	-111	1320852	809246869
1338	10:36:52.676	00:00:01.337	80	-1024	-768	-1	-1	-1	-1	4	-1024	-768	-1	-1	-1	-1	4	4	0	0						Untertest4.avi	0	880	547	72	111	197	-31	333	0	Content		-72	-111	1337518	809263535
1354	10:36:52.692	00:00:01.354	81	-1024	-768	-1	-1	-1	-1	4	167,3467	-67,18322	0,4747343	0,4428803	404,9768	2,916399	0	4	167	-67						Untertest4.avi	0	880	547	72	111	197	-31	333	0	Content		95	-178	1354096	809280113
1371	10:36:52.709	00:00:01.370	82	132,8597	-78,92717	0,6623097	0,4345291	392,7054	2,733354	0	169,5087	-60,60323	0,4746687	0,4460336	404,9768	2,937762	0	4	151	-70						Untertest4.avi	0	880	547	72	111	197	-31	333	0	Content		79	-181	1370850	809296867
1387	10:36:52.725	00:00:01.387	83	-1024	-768	-1	-1	-1	-1	4	-1024	-768	-1	-1	-1	-1	4	5	0	0						Untertest4.avi	0	880	547	72	111	719	-40	183	0	Content		-72	-111	1387468	809313485
1404	10:36:52.742	00:00:01.404	84	-1024	-768	-1	-1	-1	-1	4	-1024	-768	-1	-1	-1	-1	4	5	0	0						Untertest4.avi	0	880	547	72	111	719	-40	183	0	Content		-72	-111	1404108	809330125
1421	10:36:52.759	00:00:01.420	85	-1024	-768	-1	-1	-1	-1	4	-1024	-768	-1	-1	-1	-1	4	5	0	0						Untertest4.avi	0	880	547	72	111	719	-40	183	0	Content		-72	-111	1420717	809346734
1437	10:36:52.775	00:00:01.437	86	-1024	-768	-1	-1	-1	-1	4	-1024	-768	-1	-1	-1	-1	4	5	0	0						Untertest4.avi	0	880	547	72	111	719	-40	183	0	Content		-72	-111	1437463	809363480
1454	10:36:52.792	00:00:01.454	87	-1024	-768	-1	-1	-1	-1	4	-1024	-768	-1	-1	-1	-1	4	5	0	0						Untertest4.avi	0	880	547	72	111	719	-40	183	0	Content		-72	-111	1454101	809380118
1471	10:36:52.809	00:00:01.470	88	-1024	-768	-1	-1	-1	-1	4	-1024	-768	-1	-1	-1	-1	4	5	0	0						Untertest4.avi	0	880	547	72	111	719	-40	183	0	Content		-72	-111	1470707	809396724
1487	10:36:52.825	00:00:01.487	89	689,2452	74,59486	0,4596499	0,4551099	411,8126	3,031592	3	633,8217	-35,29613	0,4634191	0,4552626	426,3994	3,152076	1	5	634	-35						Untertest4.avi	0	880	547	72	111	719	-40	183	0	Content		562	-146	1487330	809413347
1504	10:36:52.842	00:00:01.504	90	735,3267	112,0626	0,6545193	0,4403921	403,862	3,000046	0	747,977	24,29129	0,4622503	0,4547085	426,9586	3,198648	0	5	742	68						Untertest4.avi	0	880	547	72	111	719	-40	183	0	Content		670	-43	1504090	809430107
1521	10:36:52.859	00:00:01.520	91	842,3052	56,79765	0,6489016	0,4394722	422,2747	3,239584	0	840,5991	91,81052	0,4580872	0,4541727	415,0219	3,110361	0	5	841	74						Untertest4.avi	0	880	547	72	111	719	-40	183	0	Content		769	-37	1520703	809446720
1537	10:36:52.875	00:00:01.537	92	955,7834	72,00159	0,6475128	0,4386779	423,3203	3,224085	0	928,2395	180,3471	0,4514184	0,4537213	395,9139	2,930728	0	5	942	126						Untertest4.avi	0	880	547	72	111	719	-40	183	0	Content		870	15	1537325	809463342
1554	10:36:52.892	00:00:01.554	93	1011,126	92,02594	0,6454809	0,4368649	423,3203	3,28727	0	1035,195	204,4084	0,4501858	0,4524194	395,9139	2,983272	0	5	1023	148						Untertest4.avi	0	880	547	72	111	719	-40	183	0	Content		951	37	1554089	809480106
1571	10:36:52.909	00:00:01.570	94	-1024	-768	-1	-1	-1	-1	4	-1024	-768	-1	-1	-1	-1	4		0	0						Untertest4.avi	0	880	547	72	111				0	Content		-72	-111	1570698	809496715
1587	10:36:52.925	00:00:01.587	95	-1024	-768	-1	-1	-1	-1	4	-1024	-768	-1	-1	-1	-1	4		0	0						Untertest4.avi	0	880	547	72	111				0	Content		-72	-111	1587319	809513336
1604	10:36:52.942	00:00:01.603	96	-1024	-768	-1	-1	-1	-1	4	-1024	-768	-1	-1	-1	-1	4		0	0						Untertest4.avi	0	880	547	72	111				0	Content		-72	-111	1603943	809529960
1621	10:36:52.959	00:00:01.620	97	-1024	-768	-1	-1	-1	-1	4	-1024	-768	-1	-1	-1	-1	4		0	0						Untertest4.avi	0	880	547	72	111				0	Content		-72	-111	1620629	809546646
1637	10:36:52.975	00:00:01.637	98	-1024	-768	-1	-1	-1	-1	4	-1024	-768	-1	-1	-1	-1	4		0	0						Untertest4.avi	0	880	547	72	111				0	Content		-72	-111	1637295	809563312
1654	10:36:52.992	00:00:01.653	99	-1024	-768	-1	-1	-1	-1	4	-1024	-768	-1	-1	-1	-1	4		0	0						Untertest4.avi	0	880	547	72	111				0	Content		-72	-111	1653933	809579950
1671	10:36:53.009	00:00:01.670	100	-1024	-768	-1	-1	-1	-1	4	-1024	-768	-1	-1	-1	-1	4		0	0						Untertest4.avi	0	880	547	72	111				0	Content		-72	-111	1670557	809596574
1687	10:36:53.025	00:00:01.687	101	-1024	-768	-1	-1	-1	-1	4	-1024	-768	-1	-1	-1	-1	4		0	0						Untertest4.avi	0	880	547	72	111				0	Content		-72	-111	1687305	809613322
1704	10:36:53.042	00:00:01.703	102	-1024	-768	-1	-1	-1	-1	4	-1024	-768	-1	-1	-1	-1	4		0	0						Untertest4.avi	0	880	547	72	111				0	Content		-72	-111	1703928	809629945
1721	10:36:53.059	00:00:01.720	103	-1024	-768	-1	-1	-1	-1	4	-1024	-768	-1	-1	-1	-1	4		0	0						Untertest4.avi	0	880	547	72	111				0	Content		-72	-111	1720549	809646566
1737	10:36:53.075	00:00:01.737	104	-1024	-768	-1	-1	-1	-1	4	-1024	-768	-1	-1	-1	-1	4		0	0						Untertest4.avi	0	880	547	72	111				0	Content		-72	-111	1737172	809663189
1754	10:36:53.092	00:00:01.753	105	-1024	-768	-1	-1	-1	-1	4	-1024	-768	-1	-1	-1	-1	4		0	0						Untertest4.avi	0	880	547	72	111				0	Content		-72	-111	1753921	809679938
1771	10:36:53.109	00:00:01.770	106	-1024	-768	-1	-1	-1	-1	4	-1024	-768	-1	-1	-1	-1	4		0	0						Untertest4.avi	0	880	547	72	111				0	Content		-72	-111	1770541	809696558
1787	10:36:53.125	00:00:01.787	107	-1024	-768	-1	-1	-1	-1	4	-1024	-768	-1	-1	-1	-1	4		0	0						Untertest4.avi	0	880	547	72	111				0	Content		-72	-111	1787164	809713181
1804	10:36:53.142	00:00:01.803	108	-1024	-768	-1	-1	-1	-1	4	-1024	-768	-1	-1	-1	-1	4		0	0						Untertest4.avi	0	880	547	72	111				0	Content		-72	-111	1803787	809729804
1821	10:36:53.159	00:00:01.820	109	-1024	-768	-1	-1	-1	-1	4	-1024	-768	-1	-1	-1	-1	4		0	0						Untertest4.avi	0	880	547	72	111				0	Content		-72	-111	1820533	809746550
1837	10:36:53.175	00:00:01.837	110	-1024	-768	-1	-1	-1	-1	4	-1024	-768	-1	-1	-1	-1	4		0	0						Untertest4.avi	0	880	547	72	111				0	Content		-72	-111	1837155	809763172
1854	10:36:53.192	00:00:01.853	111	-1024	-768	-1	-1	-1	-1	4	-1024	-768	-1	-1	-1	-1	4		0	0						Untertest4.avi	0	880	547	72	111				0	Content		-72	-111	1853779	809779796
1872	10:36:53.210	00:00:01.872	112	-1024	-768	-1	-1	-1	-1	4	-1024	-768	-1	-1	-1	-1	4		0	0						Untertest4.avi	0	880	547	72	111				0	Content		-72	-111	1872218	809798235
1887	10:36:53.225	00:00:01.887	113	-1024	-768	-1	-1	-1	-1	4	-1024	-768	-1	-1	-1	-1	4		0	0						Untertest4.avi	0	880	547	72	111				0	Content		-72	-111	1887145	809813162
1904	10:36:53.242	00:00:01.903	114	-1024	-768	-1	-1	-1	-1	4	-1024	-768	-1	-1	-1	-1	4		0	0						Untertest4.avi	0	880	547	72	111				0	Content		-72	-111	1903770	809829787
1921	10:36:53.259	00:00:01.920	115	-1024	-768	-1	-1	-1	-1	4	-1024	-768	-1	-1	-1	-1	4		0	0						Untertest4.avi	0	880	547	72	111				0	Content		-72	-111	1920517	809846534
1937	10:36:53.275	00:00:01.937	116	-1024	-768	-1	-1	-1	-1	4	-1024	-768	-1	-1	-1	-1	4		0	0						Untertest4.avi	0	880	547	72	111				0	Content		-72	-111	1937137	809863154
1954	10:36:53.292	00:00:01.953	117	-1024	-768	-1	-1	-1	-1	4	-1024	-768	-1	-1	-1	-1	4		0	0						Untertest4.avi	0	880	547	72	111				0	Content		-72	-111	1953759	809879776
1970	10:36:53.308	00:00:01.970	118	-1024	-768	-1	-1	-1	-1	4	-1024	-768	-1	-1	-1	-1	4		0	0						Untertest4.avi	0	880	547	72	111				0	Content		-72	-111	1970382	809896399
1988	10:36:53.326	00:00:01.987	119	-1024	-768	-1	-1	-1	-1	4	-1024	-768	-1	-1	-1	-1	4		0	0						Untertest4.avi	0	880	547	72	111				0	Content		-72	-111	1987574	809913591
2005	10:36:53.343	00:00:02.004	120	-1024	-768	-1	-1	-1	-1	4	-1024	-768	-1	-1	-1	-1	4		0	0						Untertest4.avi	0	880	547	72	111				0	Content		-72	-111	2004943	809930960
2022	10:36:53.360	00:00:02.022	121	-1024	-768	-1	-1	-1	-1	4	-1024	-768	-1	-1	-1	-1	4		0	0						Untertest4.avi	0	880	547	72	111				0	Content		-72	-111	2022190	809948207
2037	10:36:53.375	00:00:02.037	122	-1024	-768	-1	-1	-1	-1	4	-1024	-768	-1	-1	-1	-1	4		0	0						Untertest4.avi	0	880	547	72	111				0	Content		-72	-111	2037004	809963021
2054	10:36:53.392	00:00:02.053	123	-1024	-768	-1	-1	-1	-1	4	-1024	-768	-1	-1	-1	-1	4		0	0						Untertest4.avi	0	880	547	72	111				0	Content		-72	-111	2053739	809979756
2070	10:36:53.408	00:00:02.070	124	-1024	-768	-1	-1	-1	-1	4	-1024	-768	-1	-1	-1	-1	4		0	0						Untertest4.avi	0	880	547	72	111				0	Content		-72	-111	2070362	809996379
2087	10:36:53.425	00:00:02.086	125	-1024	-768	-1	-1	-1	-1	4	-1024	-768	-1	-1	-1	-1	4		0	0						Untertest4.avi	0	880	547	72	111				0	Content		-72	-111	2086994	810013011
2104	10:36:53.442	00:00:02.103	126	-1024	-768	-1	-1	-1	-1	4	-1024	-768	-1	-1	-1	-1	4		0	0						Untertest4.avi	0	880	547	72	111				0	Content		-72	-111	2103606	810029623
2120	10:36:53.458	00:00:02.120	127	-1024	-768	-1	-1	-1	-1	4	-1024	-768	-1	-1	-1	-1	4		0	0						Untertest4.avi	0	880	547	72	111				0	Content		-72	-111	2120227	810046244
2137	10:36:53.475	00:00:02.137	128	-1024	-768	-1	-1	-1	-1	4	-1024	-768	-1	-1	-1	-1	4		0	0						Untertest4.avi	0	880	547	72	111				0	Content		-72	-111	2137420	810063437
2155	10:36:53.493	00:00:02.154	129	-1024	-768	-1	-1	-1	-1	4	-1024	-768	-1	-1	-1	-1	4		0	0						Untertest4.avi	0	880	547	72	111				0	Content		-72	-111	2154791	810080808
2172	10:36:53.510	00:00:02.172	130	-1024	-768	-1	-1	-1	-1	4	-1024	-768	-1	-1	-1	-1	4		0	0						Untertest4.avi	0	880	547	72	111				0	Content		-72	-111	2172036	810098053
2187	10:36:53.525	00:00:02.186	131	-1024	-768	-1	-1	-1	-1	4	-1024	-768	-1	-1	-1	-1	4		0	0						Untertest4.avi	0	880	547	72	111				0	Content		-72	-111	2186839	810112856
2204	10:36:53.542	00:00:02.203	132	-1024	-768	-1	-1	-1	-1	4	-1024	-768	-1	-1	-1	-1	4		0	0						Untertest4.avi	0	880	547	72	111				0	Content		-72	-111	2203583	810129600
2220	10:36:53.558	00:00:02.220	133	-1024	-768	-1	-1	-1	-1	4	-1024	-768	-1	-1	-1	-1	4		0	0						Untertest4.avi	0	880	547	72	111				0	Content		-72	-111	2220202	810146219
2237	10:36:53.575	00:00:02.236	134	-1024	-768	-1	-1	-1	-1	4	-1024	-768	-1	-1	-1	-1	4		0	0						Untertest4.avi	0	880	547	72	111				0	Content		-72	-111	2236823	810162840
2253	10:36:53.591	00:00:02.253	135	-1024	-768	-1	-1	-1	-1	4	-1024	-768	-1	-1	-1	-1	4		0	0						Untertest4.avi	0	880	547	72	111				0	Content		-72	-111	2253446	810179463
2270	10:36:53.608	00:00:02.270	136	-1024	-768	-1	-1	-1	-1	4	-1024	-768	-1	-1	-1	-1	4		0	0						Untertest4.avi	0	880	547	72	111				0	Content		-72	-111	2270191	810196208
2287	10:36:53.625	00:00:02.287	137	-1024	-768	-1	-1	-1	-1	4	-1024	-768	-1	-1	-1	-1	4		0	0						Untertest4.avi	0	880	547	72	111				0	Content		-72	-111	2287257	810213274
2305	10:36:53.643	00:00:02.304	138	-1024	-768	-1	-1	-1	-1	4	-1024	-768	-1	-1	-1	-1	4		0	0						Untertest4.avi	0	880	547	72	111				0	Content		-72	-111	2304630	810230647
2322	10:36:53.660	00:00:02.321	139	-1024	-768	-1	-1	-1	-1	4	-1024	-768	-1	-1	-1	-1	4		0	0						Untertest4.avi	0	880	547	72	111				0	Content		-72	-111	2321876	810247893
2337	10:36:53.675	00:00:02.336	140	-1024	-768	-1	-1	-1	-1	4	-1024	-768	-1	-1	-1	-1	4		0	0						Untertest4.avi	0	880	547	72	111				0	Content		-72	-111	2336812	810262829
2353	10:36:53.691	00:00:02.353	141	-1024	-768	-1	-1	-1	-1	4	-1024	-768	-1	-1	-1	-1	4		0	0						Untertest4.avi	0	880	547	72	111				0	Content		-72	-111	2353427	810279444
2370	10:36:53.708	00:00:02.370	142	-1024	-768	-1	-1	-1	-1	4	-1024	-768	-1	-1	-1	-1	4		0	0						Untertest4.avi	0	880	547	72	111				0	Content		-72	-111	2370172	810296189
2387	10:36:53.725	00:00:02.386	143	-1024	-768	-1	-1	-1	-1	4	-1024	-768	-1	-1	-1	-1	4		0	0						Untertest4.avi	0	880	547	72	111				0	Content		-72	-111	2386800	810312817
2403	10:36:53.741	00:00:02.403	144	-1024	-768	-1	-1	-1	-1	4	-1024	-768	-1	-1	-1	-1	4		0	0						Untertest4.avi	0	880	547	72	111				0	Content		-72	-111	2403420	810329437
2420	10:36:53.758	00:00:02.420	145	-1024	-768	-1	-1	-1	-1	4	-1024	-768	-1	-1	-1	-1	4		0	0						Untertest4.avi	0	880	547	72	111				0	Content		-72	-111	2420086	810346103
2437	10:36:53.775	00:00:02.436	146	-1024	-768	-1	-1	-1	-1	4	-1024	-768	-1	-1	-1	-1	4		0	0						Untertest4.avi	0	880	547	72	111				0	Content		-72	-111	2436660	810362677
2454	10:36:53.792	00:00:02.453	147	-1024	-768	-1	-1	-1	-1	4	-1024	-768	-1	-1	-1	-1	4		0	0						Untertest4.avi	0	880	547	72	111				0	Content		-72	-111	2453852	810379869
2471	10:36:53.809	00:00:02.471	148	-1024	-768	-1	-1	-1	-1	4	-1024	-768	-1	-1	-1	-1	4		0	0						Untertest4.avi	0	880	547	72	111				0	Content		-72	-111	2471224	810397241
2488	10:36:53.826	00:00:02.488	149	-1024	-768	-1	-1	-1	-1	4	-1024	-768	-1	-1	-1	-1	4		0	0						Untertest4.avi	0	880	547	72	111				0	Content		-72	-111	2488470	810414487
2503	10:36:53.841	00:00:02.503	150	-1024	-768	-1	-1	-1	-1	4	-1024	-768	-1	-1	-1	-1	4		0	0						Untertest4.avi	0	880	547	72	111				0	Content		-72	-111	2503271	810429288
2520	10:36:53.858	00:00:02.520	151	-1024	-768	-1	-1	-1	-1	4	-1024	-768	-1	-1	-1	-1	4		0	0						Untertest4.avi	0	880	547	72	111				0	Content		-72	-111	2520019	810446036
2537	10:36:53.875	00:00:02.536	152	-1024	-768	-1	-1	-1	-1	4	-1024	-768	-1	-1	-1	-1	4		0	0						Untertest4.avi	0	880	547	72	111				0	Content		-72	-111	2536644	810462661
2553	10:36:53.891	00:00:02.553	153	-1024	-768	-1	-1	-1	-1	4	-1024	-768	-1	-1	-1	-1	4		0	0						Untertest4.avi	0	880	547	72	111				0	Content		-72	-111	2553387	810479404
2570	10:36:53.908	00:00:02.569	154	-1024	-768	-1	-1	-1	-1	4	-1024	-768	-1	-1	-1	-1	4		0	0						Untertest4.avi	0	880	547	72	111				0	Content		-72	-111	2569883	810495900
2587	10:36:53.925	00:00:02.586	155	-1024	-768	-1	-1	-1	-1	4	-1024	-768	-1	-1	-1	-1	4		0	0						Untertest4.avi	0	880	547	72	111				0	Content		-72	-111	2586507	810512524
2604	10:36:53.942	00:00:02.603	156	-1024	-768	-1	-1	-1	-1	4	-1024	-768	-1	-1	-1	-1	4		0	0						Untertest4.avi	0	880	547	72	111				0	Content		-72	-111	2603698	810529715
2621	10:36:53.959	00:00:02.621	157	-1024	-768	-1	-1	-1	-1	4	-1024	-768	-1	-1	-1	-1	4		0	0						Untertest4.avi	0	880	547	72	111				0	Content		-72	-111	2621070	810547087
2638	10:36:53.976	00:00:02.638	158	-1024	-768	-1	-1	-1	-1	4	-1024	-768	-1	-1	-1	-1	4		0	0						Untertest4.avi	0	880	547	72	111				0	Content		-72	-111	2638317	810564334
2653	10:36:53.991	00:00:02.653	159	-1024	-768	-1	-1	-1	-1	4	-1024	-768	-1	-1	-1	-1	4		0	0						Untertest4.avi	0	880	547	72	111				0	Content		-72	-111	2653244	810579261
2670	10:36:54.008	00:00:02.669	160	-1024	-768	-1	-1	-1	-1	4	-1024	-768	-1	-1	-1	-1	4		0	0						Untertest4.avi	0	880	547	72	111				0	Content		-72	-111	2669867	810595884
2687	10:36:54.025	00:00:02.686	161	-1024	-768	-1	-1	-1	-1	4	-1024	-768	-1	-1	-1	-1	4		0	0						Untertest4.avi	0	880	547	72	111				0	Content		-72	-111	2686612	810612629
2703	10:36:54.041	00:00:02.703	162	-1024	-768	-1	-1	-1	-1	4	-1024	-768	-1	-1	-1	-1	4		0	0						Untertest4.avi	0	880	547	72	111				0	Content		-72	-111	2703234	810629251
2720	10:36:54.058	00:00:02.719	163	-1024	-768	-1	-1	-1	-1	4	-1024	-768	-1	-1	-1	-1	4		0	0						Untertest4.avi	0	880	547	72	111				0	Content		-72	-111	2719849	810645866
2737	10:36:54.075	00:00:02.736	164	-1024	-768	-1	-1	-1	-1	4	-1024	-768	-1	-1	-1	-1	4		0	0						Untertest4.avi	0	880	547	72	111				0	Content		-72	-111	2736515	810662532
2753	10:36:54.091	00:00:02.753	165	-1024	-768	-1	-1	-1	-1	4	-1024	-768	-1	-1	-1	-1	4		0	0						Untertest4.avi	0	880	547	72	111				0	Content		-72	-111	2753095	810679112
2770	10:36:54.108	00:00:02.770	166	-1024	-768	-1	-1	-1	-1	4	-1024	-768	-1	-1	-1	-1	4		0	0						Untertest4.avi	0	880	547	72	111				0	Content		-72	-111	2770289	810696306
2788	10:36:54.126	00:00:02.787	167	-1024	-768	-1	-1	-1	-1	4	-1024	-768	-1	-1	-1	-1	4		0	0						Untertest4.avi	0	880	547	72	111				0	Content		-72	-111	2787662	810713679
2805	10:36:54.143	00:00:02.804	168	-1024	-768	-1	-1	-1	-1	4	-1024	-768	-1	-1	-1	-1	4		0	0						Untertest4.avi	0	880	547	72	111				0	Content		-72	-111	2804911	810730928
2820	10:36:54.158	00:00:02.819	169	-1024	-768	-1	-1	-1	-1	4	-1024	-768	-1	-1	-1	-1	4		0	0						Untertest4.avi	0	880	547	72	111				0	Content		-72	-111	2819713	810745730
2836	10:36:54.174	00:00:02.836	170	-1024	-768	-1	-1	-1	-1	4	-1024	-768	-1	-1	-1	-1	4		0	0						Untertest4.avi	0	880	547	72	111				0	Content		-72	-111	2836461	810762478
2853	10:36:54.191	00:00:02.853	171	-1024	-768	-1	-1	-1	-1	4	-1024	-768	-1	-1	-1	-1	4		0	0						Untertest4.avi	0	880	547	72	111				0	Content		-72	-111	2853083	810779100
2870	10:36:54.208	00:00:02.869	172	-1024	-768	-1	-1	-1	-1	4	-1024	-768	-1	-1	-1	-1	4		0	0						Untertest4.avi	0	880	547	72	111				0	Content		-72	-111	2869832	810795849
2886	10:36:54.224	00:00:02.886	173	-1024	-768	-1	-1	-1	-1	4	-1024	-768	-1	-1	-1	-1	4		0	0						Untertest4.avi	0	880	547	72	111				0	Content		-72	-111	2886328	810812345
2903	10:36:54.241	00:00:02.902	174	-1024	-768	-1	-1	-1	-1	4	-1024	-768	-1	-1	-1	-1	4		0	0						Untertest4.avi	0	880	547	72	111				0	Content		-72	-111	2902951	810828968
2920	10:36:54.258	00:00:02.920	175	-1024	-768	-1	-1	-1	-1	4	-1024	-768	-1	-1	-1	-1	4		0	0						Untertest4.avi	0	880	547	72	111				0	Content		-72	-111	2920144	810846161
2938	10:36:54.276	00:00:02.937	176	-1024	-768	-1	-1	-1	-1	4	-1024	-768	-1	-1	-1	-1	4		0	0						Untertest4.avi	0	880	547	72	111				0	Content		-72	-111	2937511	810863528
2955	10:36:54.293	00:00:02.954	177	-1024	-768	-1	-1	-1	-1	4	-1024	-768	-1	-1	-1	-1	4		0	0						Untertest4.avi	0	880	547	72	111				0	Content		-72	-111	2954772	810880789
2970	10:36:54.308	00:00:02.969	178	-1024	-768	-1	-1	-1	-1	4	-1024	-768	-1	-1	-1	-1	4		0	0						Untertest4.avi	0	880	547	72	111				0	Content		-72	-111	2969563	810895580
2986	10:36:54.324	00:00:02.986	179	-1024	-768	-1	-1	-1	-1	4	-1024	-768	-1	-1	-1	-1	4		0	0						Untertest4.avi	0	880	547	72	111				0	Content		-72	-111	2986311	810912328
3003	10:36:54.341	00:00:03.002	180	-1024	-768	-1	-1	-1	-1	4	-1024	-768	-1	-1	-1	-1	4		0	0						Untertest4.avi	0	880	547	72	111				0	Content		-72	-111	3002932	810928949
3020	10:36:54.358	00:00:03.019	181	-1024	-768	-1	-1	-1	-1	4	-1024	-768	-1	-1	-1	-1	4		0	0						Untertest4.avi	0	880	547	72	111				0	Content		-72	-111	3019555	810945572
3036	10:36:54.374	00:00:03.036	182	-1024	-768	-1	-1	-1	-1	4	-1024	-768	-1	-1	-1	-1	4		0	0						Untertest4.avi	0	880	547	72	111				0	Content		-72	-111	3036305	810962322
3053	10:36:54.391	00:00:03.052	183	-1024	-768	-1	-1	-1	-1	4	-1024	-768	-1	-1	-1	-1	4		0	0						Untertest4.avi	0	880	547	72	111				0	Content		-72	-111	3052926	810978943
3070	10:36:54.408	00:00:03.069	184	-1024	-768	-1	-1	-1	-1	4	-1024	-768	-1	-1	-1	-1	4		0	0						Untertest4.avi	0	880	547	72	111				0	Content		-72	-111	3069993	810996010
3087	10:36:54.425	00:00:03.087	185	-1024	-768	-1	-1	-1	-1	4	-1024	-768	-1	-1	-1	-1	4		0	0						Untertest4.avi	0	880	547	72	111				0	Content		-72	-111	3087366	811013383
3105	10:36:54.443	00:00:03.104	186	-1024	-768	-1	-1	-1	-1	4	-1024	-768	-1	-1	-1	-1	4		0	0						Untertest4.avi	0	880	547	72	111				0	Content		-72	-111	3104746	811030763
3120	10:36:54.458	00:00:03.119	187	-1024	-768	-1	-1	-1	-1	4	-1024	-768	-1	-1	-1	-1	4		0	0						Untertest4.avi	0	880	547	72	111				0	Content		-72	-111	3119539	811045556
3136	10:36:54.474	00:00:03.136	188	-1024	-768	-1	-1	-1	-1	4	-1024	-768	-1	-1	-1	-1	4		0	0						Untertest4.avi	0	880	547	72	111				0	Content		-72	-111	3136161	811062178
3153	10:36:54.491	00:00:03.152	189	-1024	-768	-1	-1	-1	-1	4	-1024	-768	-1	-1	-1	-1	4		0	0						Untertest4.avi	0	880	547	72	111				0	Content		-72	-111	3152908	811078925
3170	10:36:54.508	00:00:03.169	190	-1024	-768	-1	-1	-1	-1	4	-1024	-768	-1	-1	-1	-1	4		0	0						Untertest4.avi	0	880	547	72	111				0	Content		-72	-111	3169531	811095548
3186	10:36:54.524	00:00:03.186	191	-1024	-768	-1	-1	-1	-1	4	-1024	-768	-1	-1	-1	-1	4		0	0						Untertest4.avi	0	880	547	72	111				0	Content		-72	-111	3186154	811112171
3203	10:36:54.541	00:00:03.202	192	-1024	-768	-1	-1	-1	-1	4	-1024	-768	-1	-1	-1	-1	4		0	0						Untertest4.avi	0	880	547	72	111				0	Content		-72	-111	3202779	811128796
3220	10:36:54.558	00:00:03.219	193	-1024	-768	-1	-1	-1	-1	4	-1024	-768	-1	-1	-1	-1	4		0	0						Untertest4.avi	0	880	547	72	111				0	Content		-72	-111	3219968	811145985
3237	10:36:54.575	00:00:03.237	194	-1024	-768	-1	-1	-1	-1	4	-1024	-768	-1	-1	-1	-1	4		0	0						Untertest4.avi	0	880	547	72	111				0	Content		-72	-111	3237212	811163229
3255	10:36:54.593	00:00:03.254	195	-1024	-768	-1	-1	-1	-1	4	-1024	-768	-1	-1	-1	-1	4		0	0						Untertest4.avi	0	880	547	72	111				0	Content		-72	-111	3254584	811180601
3269	10:36:54.607	00:00:03.269	196	-1024	-768	-1	-1	-1	-1	4	-1024	-768	-1	-1	-1	-1	4		0	0						Untertest4.avi	0	880	547	72	111				0	Content		-72	-111	3269385	811195402
3286	10:36:54.624	00:00:03.285	197	-1024	-768	-1	-1	-1	-1	4	-1024	-768	-1	-1	-1	-1	4		0	0						Untertest4.avi	0	880	547	72	111				0	Content		-72	-111	3285995	811212012
3303	10:36:54.641	00:00:03.302	198	-1024	-768	-1	-1	-1	-1	4	-1024	-768	-1	-1	-1	-1	4		0	0						Untertest4.avi	0	880	547	72	111				0	Content		-72	-111	3302739	811228756
3319	10:36:54.657	00:00:03.319	199	-1024	-768	-1	-1	-1	-1	4	-1024	-768	-1	-1	-1	-1	4		0	0						Untertest4.avi	0	880	547	72	111				0	Content		-72	-111	3319360	811245377
3336	10:36:54.674	00:00:03.335	200	-1024	-768	-1	-1	-1	-1	4	-1024	-768	-1	-1	-1	-1	4		0	0						Untertest4.avi	0	880	547	72	111				0	Content		-72	-111	3335982	811261999
3353	10:36:54.691	00:00:03.352	201	-1024	-768	-1	-1	-1	-1	4	-1024	-768	-1	-1	-1	-1	4		0	0						Untertest4.avi	0	880	547	72	111				0	Content		-72	-111	3352614	811278631
3370	10:36:54.708	00:00:03.369	202	-1024	-768	-1	-1	-1	-1	4	-1024	-768	-1	-1	-1	-1	4		0	0						Untertest4.avi	0	880	547	72	111				0	Content		-72	-111	3369795	811295812
3387	10:36:54.725	00:00:03.387	203	-1024	-768	-1	-1	-1	-1	4	-1024	-768	-1	-1	-1	-1	4		0	0						Untertest4.avi	0	880	547	72	111				0	Content		-72	-111	3387171	811313188
3404	10:36:54.742	00:00:03.404	204	-1024	-768	-1	-1	-1	-1	4	-1024	-768	-1	-1	-1	-1	4		0	0						Untertest4.avi	0	880	547	72	111				0	Content		-72	-111	3404415	811330432
3419	10:36:54.757	00:00:03.419	205	-1024	-768	-1	-1	-1	-1	4	-1024	-768	-1	-1	-1	-1	4		0	0						Untertest4.avi	0	880	547	72	111				0	Content		-72	-111	3419225	811345242
3436	10:36:54.774	00:00:03.435	206	-1024	-768	-1	-1	-1	-1	4	-1024	-768	-1	-1	-1	-1	4		0	0						Untertest4.avi	0	880	547	72	111				0	Content		-72	-111	3435968	811361985
3453	10:36:54.791	00:00:03.452	207	-1024	-768	-1	-1	-1	-1	4	-1024	-768	-1	-1	-1	-1	4		0	0						Untertest4.avi	0	880	547	72	111				0	Content		-72	-111	3452589	811378606
3469	10:36:54.807	00:00:03.469	208	-1024	-768	-1	-1	-1	-1	4	-1024	-768	-1	-1	-1	-1	4		0	0						Untertest4.avi	0	880	547	72	111				0	Content		-72	-111	3469338	811395355
3486	10:36:54.824	00:00:03.485	209	-1024	-768	-1	-1	-1	-1	4	-1024	-768	-1	-1	-1	-1	4		0	0						Untertest4.avi	0	880	547	72	111				0	Content		-72	-111	3485831	811411848
3502	10:36:54.840	00:00:03.502	210	-1024	-768	-1	-1	-1	-1	4	-1024	-768	-1	-1	-1	-1	4		0	0						Untertest4.avi	0	880	547	72	111				0	Content		-72	-111	3502455	811428472
3520	10:36:54.858	00:00:03.519	211	-1024	-768	-1	-1	-1	-1	4	-1024	-768	-1	-1	-1	-1	4		0	0						Untertest4.avi	0	880	547	72	111				0	Content		-72	-111	3519645	811445662
3537	10:36:54.875	00:00:03.537	212	-1024	-768	-1	-1	-1	-1	4	-1024	-768	-1	-1	-1	-1	4		0	0						Untertest4.avi	0	880	547	72	111				0	Content		-72	-111	3537018	811463035
3554	10:36:54.892	00:00:03.554	213	-1024	-768	-1	-1	-1	-1	4	-1024	-768	-1	-1	-1	-1	4		0	0						Untertest4.avi	0	880	547	72	111				0	Content		-72	-111	3554265	811480282
3569	10:36:54.907	00:00:03.569	214	-1024	-768	-1	-1	-1	-1	4	-1024	-768	-1	-1	-1	-1	4		0	0						Untertest4.avi	0	880	547	72	111				0	Content		-72	-111	3569188	811495205
3586	10:36:54.924	00:00:03.585	215	-1024	-768	-1	-1	-1	-1	4	-1024	-768	-1	-1	-1	-1	4		0	0						Untertest4.avi	0	880	547	72	111				0	Content		-72	-111	3585729	811511746
3602	10:36:54.940	00:00:03.602	216	-1024	-768	-1	-1	-1	-1	4	-1024	-768	-1	-1	-1	-1	4		0	0						Untertest4.avi	0	880	547	72	111				0	Content		-72	-111	3602475	811528492
3619	10:36:54.957	00:00:03.619	217	-1024	-768	-1	-1	-1	-1	4	-1024	-768	-1	-1	-1	-1	4		0	0						Untertest4.avi	0	880	547	72	111				0	Content		-72	-111	3619098	811545115
3636	10:36:54.974	00:00:03.635	218	-1024	-768	-1	-1	-1	-1	4	-1024	-768	-1	-1	-1	-1	4		0	0						Untertest4.avi	0	880	547	72	111				0	Content		-72	-111	3635765	811561782
3652	10:36:54.990	00:00:03.652	219	-1024	-768	-1	-1	-1	-1	4	-1024	-768	-1	-1	-1	-1	4		0	0						Untertest4.avi	0	880	547	72	111				0	Content		-72	-111	3652365	811578382
3669	10:36:55.007	00:00:03.669	220	-1024	-768	-1	-1	-1	-1	4	-1024	-768	-1	-1	-1	-1	4		0	0						Untertest4.avi	0	880	547	72	111				0	Content		-72	-111	3669031	811595048
3686	10:36:55.024	00:00:03.685	221	-1024	-768	-1	-1	-1	-1	4	-1024	-768	-1	-1	-1	-1	4		0	0						Untertest4.avi	0	880	547	72	111				0	Content		-72	-111	3685881	811611898
3703	10:36:55.041	00:00:03.702	222	-1024	-768	-1	-1	-1	-1	4	-1024	-768	-1	-1	-1	-1	4		0	0						Untertest4.avi	0	880	547	72	111				0	Content		-72	-111	3702547	811628564
3719	10:36:55.057	00:00:03.719	223	-1024	-768	-1	-1	-1	-1	4	-1024	-768	-1	-1	-1	-1	4		0	0						Untertest4.avi	0	880	547	72	111				0	Content		-72	-111	3719213	811645230
3736	10:36:55.074	00:00:03.736	224	-1024	-768	-1	-1	-1	-1	4	-1024	-768	-1	-1	-1	-1	4		0	0						Untertest4.avi	0	880	547	72	111				0	Content		-72	-111	3736202	811662219
3754	10:36:55.092	00:00:03.753	225	-1024	-768	-1	-1	-1	-1	4	-1024	-768	-1	-1	-1	-1	4		0	0						Untertest4.avi	0	880	547	72	111				0	Content		-72	-111	3753513	811679530
3770	10:36:55.108	00:00:03.770	226	-1024	-768	-1	-1	-1	-1	4	-1024	-768	-1	-1	-1	-1	4		0	0						Untertest4.avi	0	880	547	72	111				0	Content		-72	-111	3770179	811696196
3787	10:36:55.125	00:00:03.787	227	-1024	-768	-1	-1	-1	-1	4	-1024	-768	-1	-1	-1	-1	4		0	0						Untertest4.avi	0	880	547	72	111				0	Content		-72	-111	3787445	811713462
3802	10:36:55.140	00:00:03.802	228	-1024	-768	-1	-1	-1	-1	4	-1024	-768	-1	-1	-1	-1	4		0	0						Untertest4.avi	0	880	547	72	111				0	Content		-72	-111	3802316	811728333
3819	10:36:55.157	00:00:03.818	229	-1024	-768	-1	-1	-1	-1	4	-1024	-768	-1	-1	-1	-1	4		0	0						Untertest4.avi	0	880	547	72	111				0	Content		-72	-111	3818940	811744957
3836	10:36:55.174	00:00:03.835	230	-1024	-768	-1	-1	-1	-1	4	-1024	-768	-1	-1	-1	-1	4		0	0						Untertest4.avi	0	880	547	72	111				0	Content		-72	-111	3835606	811761623
3852	10:36:55.190	00:00:03.852	231	-1024	-768	-1	-1	-1	-1	4	-1024	-768	-1	-1	-1	-1	4		0	0						Untertest4.avi	0	880	547	72	111				0	Content		-72	-111	3852272	811778289
3869	10:36:55.207	00:00:03.868	232	-1024	-768	-1	-1	-1	-1	4	-1024	-768	-1	-1	-1	-1	4		0	0						Untertest4.avi	0	880	547	72	111				0	Content		-72	-111	3868932	811794949
3886	10:36:55.224	00:00:03.885	233	-1024	-768	-1	-1	-1	-1	4	-1024	-768	-1	-1	-1	-1	4		0	0						Untertest4.avi	0	880	547	72	111				0	Content		-72	-111	3885609	811811626
3902	10:36:55.240	00:00:03.902	234	-1024	-768	-1	-1	-1	-1	4	-1024	-768	-1	-1	-1	-1	4		0	0						Untertest4.avi	0	880	547	72	111				0	Content		-72	-111	3902206	811828223
3919	10:36:55.257	00:00:03.918	235	-1024	-768	-1	-1	-1	-1	4	-1024	-768	-1	-1	-1	-1	4		0	0						Untertest4.avi	0	880	547	72	111				0	Content		-72	-111	3918872	811844889
3936	10:36:55.274	00:00:03.935	236	-1024	-768	-1	-1	-1	-1	4	-1024	-768	-1	-1	-1	-1	4		0	0						Untertest4.avi	0	880	547	72	111				0	Content		-72	-111	3935772	811861789
3952	10:36:55.290	00:00:03.952	237	-1024	-768	-1	-1	-1	-1	4	-1024	-768	-1	-1	-1	-1	4		0	0						Untertest4.avi	0	880	547	72	111				0	Content		-72	-111	3952438	811878455
3969	10:36:55.307	00:00:03.969	238	-1024	-768	-1	-1	-1	-1	4	-1024	-768	-1	-1	-1	-1	4		0	0						Untertest4.avi	0	880	547	72	111				0	Content		-72	-111	3969433	811895450
3986	10:36:55.324	00:00:03.986	239	-1024	-768	-1	-1	-1	-1	4	-1024	-768	-1	-1	-1	-1	4		0	0						Untertest4.avi	0	880	547	72	111				0	Content		-72	-111	3986100	811912117
4003	10:36:55.341	00:00:04.002	240	-1024	-768	-1	-1	-1	-1	4	-1024	-768	-1	-1	-1	-1	4		0	0						Untertest4.avi	0	880	547	72	111				0	Content		-72	-111	4002766	811928783
4020	10:36:55.358	00:00:04.019	241	-1024	-768	-1	-1	-1	-1	4	-1024	-768	-1	-1	-1	-1	4		0	0						Untertest4.avi	0	880	547	72	111				0	Content		-72	-111	4019915	811945932
4037	10:36:55.375	00:00:04.037	242	-1024	-768	-1	-1	-1	-1	4	-1024	-768	-1	-1	-1	-1	4		0	0						Untertest4.avi	0	880	547	72	111				0	Content		-72	-111	4037283	811963300
4053	10:36:55.391	00:00:04.053	243	-1024	-768	-1	-1	-1	-1	4	-1024	-768	-1	-1	-1	-1	4		0	0						Untertest4.avi	0	880	547	72	111				0	Content		-72	-111	4053324	811979341
4070	10:36:55.408	00:00:04.069	244	-1024	-768	-1	-1	-1	-1	4	-1024	-768	-1	-1	-1	-1	4		0	0						Untertest4.avi	0	880	547	72	111				0	Content		-72	-111	4069991	811996008
4087	10:36:55.425	00:00:04.086	245	-1024	-768	-1	-1	-1	-1	4	-1024	-768	-1	-1	-1	-1	4		0	0						Untertest4.avi	0	880	547	72	111				0	Content		-72	-111	4086657	812012674
4102	10:36:55.440	00:00:04.102	246	-1024	-768	-1	-1	-1	-1	4	-1024	-768	-1	-1	-1	-1	4		0	0						Untertest4.avi	0	880	547	72	111				0	Content		-72	-111	4102026	812028043
4119	10:36:55.457	00:00:04.118	247	-1024	-768	-1	-1	-1	-1	4	-1024	-768	-1	-1	-1	-1	4		0	0						Untertest4.avi	0	880	547	72	111				0	Content		-72	-111	4118646	812044663
4135	10:36:55.473	00:00:04.135	248	-1024	-768	-1	-1	-1	-1	4	-1024	-768	-1	-1	-1	-1	4		0	0						Untertest4.avi	0	880	547	72	111				0	Content		-72	-111	4135331	812061348
4152	10:36:55.490	00:00:04.151	249	-1024	-768	-1	-1	-1	-1	4	-1024	-768	-1	-1	-1	-1	4		0	0						Untertest4.avi	0	880	547	72	111				0	Content		-72	-111	4151998	812078015
4169	10:36:55.507	00:00:04.168	250	-1024	-768	-1	-1	-1	-1	4	-1024	-768	-1	-1	-1	-1	4		0	0						Untertest4.avi	0	880	547	72	111				0	Content		-72	-111	4168632	812094649
4185	10:36:55.523	00:00:04.185	251	-1024	-768	-1	-1	-1	-1	4	-1024	-768	-1	-1	-1	-1	4		0	0						Untertest4.avi	0	880	547	72	111				0	Content		-72	-111	4185298	812111315
4202	10:36:55.540	00:00:04.202	252	-1024	-768	-1	-1	-1	-1	4	-1024	-768	-1	-1	-1	-1	4		0	0						Untertest4.avi	0	880	547	72	111				0	Content		-72	-111	4202160	812128177
4219	10:36:55.557	00:00:04.218	253	-1024	-768	-1	-1	-1	-1	4	-1024	-768	-1	-1	-1	-1	4		0	0						Untertest4.avi	0	880	547	72	111				0	Content		-72	-111	4218826	812144843
4235	10:36:55.573	00:00:04.235	254	-1024	-768	-1	-1	-1	-1	4	-1024	-768	-1	-1	-1	-1	4		0	0						Untertest4.avi	0	880	547	72	111				0	Content		-72	-111	4235493	812161510
4253	10:36:55.591	00:00:04.252	255	-1024	-768	-1	-1	-1	-1	4	-1024	-768	-1	-1	-1	-1	4		0	0						Untertest4.avi	0	880	547	72	111				0	Content		-72	-111	4252504	812178521
4270	10:36:55.608	00:00:04.269	256	-1024	-768	-1	-1	-1	-1	4	-1024	-768	-1	-1	-1	-1	4		0	0						Untertest4.avi	0	880	547	72	111				0	Content		-72	-111	4269748	812195765
4286	10:36:55.624	00:00:04.285	257	-1024	-768	-1	-1	-1	-1	4	-1024	-768	-1	-1	-1	-1	4		0	0						Untertest4.avi	0	880	547	72	111				0	Content		-72	-111	4285998	812212015
4303	10:36:55.641	00:00:04.302	258	-1024	-768	-1	-1	-1	-1	4	-1024	-768	-1	-1	-1	-1	4		0	0						Untertest4.avi	0	880	547	72	111				0	Content		-72	-111	4302664	812228681
4319	10:36:55.657	00:00:04.319	259	-1024	-768	-1	-1	-1	-1	4	-1024	-768	-1	-1	-1	-1	4		0	0						Untertest4.avi	0	880	547	72	111				0	Content		-72	-111	4319331	812245348
4336	10:36:55.674	00:00:04.335	260	-1024	-768	-1	-1	-1	-1	4	-1024	-768	-1	-1	-1	-1	4		0	0						Untertest4.avi	0	880	547	72	111				0	Content		-72	-111	4335762	812261779
4352	10:36:55.690	00:00:04.352	261	-1024	-768	-1	-1	-1	-1	4	-1024	-768	-1	-1	-1	-1	4		0	0						Untertest4.avi	0	880	547	72	111				0	Content		-72	-111	4352428	812278445
4369	10:36:55.707	00:00:04.369	262	-1024	-768	-1	-1	-1	-1	4	-1024	-768	-1	-1	-1	-1	4		0	0						Untertest4.avi	0	880	547	72	111				0	Content		-72	-111	4369094	812295111
4385	10:36:55.723	00:00:04.385	263	-1024	-768	-1	-1	-1	-1	4	-1024	-768	-1	-1	-1	-1	4		0	0						Untertest4.avi	0	880	547	72	111				0	Content		-72	-111	4385479	812311496
4402	10:36:55.740	00:00:04.402	264	-1024	-768	-1	-1	-1	-1	4	-1024	-768	-1	-1	-1	-1	4		0	0						Untertest4.avi	0	880	547	72	111				0	Content		-72	-111	4402146	812328163
4418	10:36:55.756	00:00:04.418	265	-1024	-768	-1	-1	-1	-1	4	-1024	-768	-1	-1	-1	-1	4		0	0						Untertest4.avi	0	880	547	72	111				0	Content		-72	-111	4418482	812344499
4435	10:36:55.773	00:00:04.435	266	-1024	-768	-1	-1	-1	-1	4	-1024	-768	-1	-1	-1	-1	4		0	0						Untertest4.avi	0	880	547	72	111				0	Content		-72	-111	4435166	812361183
4452	10:36:55.790	00:00:04.451	267	-1024	-768	-1	-1	-1	-1	4	-1024	-768	-1	-1	-1	-1	4		0	0						Untertest4.avi	0	880	547	72	111				0	Content		-72	-111	4451850	812377867
4469	10:36:55.807	00:00:04.468	268	-1024	-768	-1	-1	-1	-1	4	-1024	-768	-1	-1	-1	-1	4		0	0						Untertest4.avi	0	880	547	72	111				0	Content		-72	-111	4468681	812394698
4485	10:36:55.823	00:00:04.485	269	-1024	-768	-1	-1	-1	-1	4	-1024	-768	-1	-1	-1	-1	4		0	0						Untertest4.avi	0	880	547	72	111				0	Content		-72	-111	4485348	812411365
4502	10:36:55.840	00:00:04.502	270	-1024	-768	-1	-1	-1	-1	4	-1024	-768	-1	-1	-1	-1	4		0	0						Untertest4.avi	0	880	547	72	111				0	Content		-72	-111	4502014	812428031
4519	10:36:55.857	00:00:04.518	271	-1024	-768	-1	-1	-1	-1	4	-1024	-768	-1	-1	-1	-1	4		0	0						Untertest4.avi	0	880	547	72	111				0	Content		-72	-111	4518998	812445015
4536	10:36:55.874	00:00:04.535	272	-1024	-768	-1	-1	-1	-1	4	-1024	-768	-1	-1	-1	-1	4		0	0						Untertest4.avi	0	880	547	72	111				0	Content		-72	-111	4535664	812461681
4552	10:36:55.890	00:00:04.552	273	-1024	-768	-1	-1	-1	-1	4	-1024	-768	-1	-1	-1	-1	4		0	0						Untertest4.avi	0	880	547	72	111				0	Content		-72	-111	4552330	812478347
4570	10:36:55.908	00:00:04.569	274	-1024	-768	-1	-1	-1	-1	4	-1024	-768	-1	-1	-1	-1	4		0	0						Untertest4.avi	0	880	547	72	111				0	Content		-72	-111	4569582	812495599
4587	10:36:55.925	00:00:04.586	275	-1024	-768	-1	-1	-1	-1	4	-1024	-768	-1	-1	-1	-1	4		0	0						Untertest4.avi	0	880	547	72	111				0	Content		-72	-111	4586952	812512969
4603	10:36:55.941	00:00:04.602	276	-1024	-768	-1	-1	-1	-1	4	-1024	-768	-1	-1	-1	-1	4		0	0						Untertest4.avi	0	880	547	72	111				0	Content		-72	-111	4602992	812529009
4620	10:36:55.958	00:00:04.619	277	-1024	-768	-1	-1	-1	-1	4	-1024	-768	-1	-1	-1	-1	4		0	0						Untertest4.avi	0	880	547	72	111				0	Content		-72	-111	4619658	812545675
4636	10:36:55.974	00:00:04.636	278	-1024	-768	-1	-1	-1	-1	4	-1024	-768	-1	-1	-1	-1	4		0	0						Untertest4.avi	0	880	547	72	111				0	Content		-72	-111	4636324	812562341
4652	10:36:55.990	00:00:04.651	279	-1024	-768	-1	-1	-1	-1	4	-1024	-768	-1	-1	-1	-1	4		0	0						Untertest4.avi	0	880	547	72	111				0	Content		-72	-111	4651695	812577712
4668	10:36:56.006	00:00:04.668	280	-1024	-768	-1	-1	-1	-1	4	-1024	-768	-1	-1	-1	-1	4		0	0						Untertest4.avi	0	880	547	72	111				0	Content		-72	-111	4668318	812594335
4685	10:36:56.023	00:00:04.685	281	-1024	-768	-1	-1	-1	-1	4	-1024	-768	-1	-1	-1	-1	4		0	0						Untertest4.avi	0	880	547	72	111				0	Content		-72	-111	4685003	812611020
4702	10:36:56.040	00:00:04.701	282	-1024	-768	-1	-1	-1	-1	4	-1024	-768	-1	-1	-1	-1	4		0	0						Untertest4.avi	0	880	547	72	111				0	Content		-72	-111	4701669	812627686
4718	10:36:56.056	00:00:04.718	283	-1024	-768	-1	-1	-1	-1	4	-1024	-768	-1	-1	-1	-1	4		0	0						Untertest4.avi	0	880	547	72	111				0	Content		-72	-111	4718302	812644319
4735	10:36:56.073	00:00:04.734	284	-1024	-768	-1	-1	-1	-1	4	-1024	-768	-1	-1	-1	-1	4		0	0						Untertest4.avi	0	880	547	72	111				0	Content		-72	-111	4734969	812660986
4752	10:36:56.090	00:00:04.751	285	-1024	-768	-1	-1	-1	-1	4	-1024	-768	-1	-1	-1	-1	4		0	0						Untertest4.avi	0	880	547	72	111				0	Content		-72	-111	4751789	812677806
4768	10:36:56.106	00:00:04.768	286	-1024	-768	-1	-1	-1	-1	4	-1024	-768	-1	-1	-1	-1	4		0	0						Untertest4.avi	0	880	547	72	111				0	Content		-72	-111	4768455	812694472
4785	10:36:56.123	00:00:04.785	287	-1024	-768	-1	-1	-1	-1	4	-1024	-768	-1	-1	-1	-1	4		0	0						Untertest4.avi	0	880	547	72	111				0	Content		-72	-111	4785121	812711138
4802	10:36:56.140	00:00:04.802	288	-1024	-768	-1	-1	-1	-1	4	-1024	-768	-1	-1	-1	-1	4		0	0						Untertest4.avi	0	880	547	72	111				0	Content		-72	-111	4802045	812728062
4819	10:36:56.157	00:00:04.819	289	-1024	-768	-1	-1	-1	-1	4	-1024	-768	-1	-1	-1	-1	4		0	0						Untertest4.avi	0	880	547	72	111				0	Content		-72	-111	4819418	812745435
4836	10:36:56.174	00:00:04.835	290	-1024	-768	-1	-1	-1	-1	4	-1024	-768	-1	-1	-1	-1	4		0	0						Untertest4.avi	0	880	547	72	111				0	Content		-72	-111	4835667	812761684
4852	10:36:56.190	00:00:04.852	291	-1024	-768	-1	-1	-1	-1	4	-1024	-768	-1	-1	-1	-1	4		0	0						Untertest4.avi	0	880	547	72	111				0	Content		-72	-111	4852333	812778350
4869	10:36:56.207	00:00:04.868	292	-1024	-768	-1	-1	-1	-1	4	-1024	-768	-1	-1	-1	-1	4		0	0						Untertest4.avi	0	880	547	72	111				0	Content		-72	-111	4868999	812795016
4885	10:36:56.223	00:00:04.884	293	-1024	-768	-1	-1	-1	-1	4	-1024	-768	-1	-1	-1	-1	4		0	0						Untertest4.avi	0	880	547	72	111				0	Content		-72	-111	4884783	812810800
4901	10:36:56.239	00:00:04.901	294	-1024	-768	-1	-1	-1	-1	4	-1024	-768	-1	-1	-1	-1	4		0	0						Untertest4.avi	0	880	547	72	111				0	Content		-72	-111	4901405	812827422
4918	10:36:56.256	00:00:04.918	295	-1024	-768	-1	-1	-1	-1	4	-1024	-768	-1	-1	-1	-1	4		0	0						Untertest4.avi	0	880	547	72	111				0	Content		-72	-111	4918118	812844135
4935	10:36:56.273	00:00:04.934	296	-1024	-768	-1	-1	-1	-1	4	-1024	-768	-1	-1	-1	-1	4		0	0						Untertest4.avi	0	880	547	72	111				0	Content		-72	-111	4934784	812860801
4951	10:36:56.289	00:00:04.951	297	-1024	-768	-1	-1	-1	-1	4	-1024	-768	-1	-1	-1	-1	4		0	0						Untertest4.avi	0	880	547	72	111				0	Content		-72	-111	4951452	812877469
4968	10:36:56.306	00:00:04.968	298	-1024	-768	-1	-1	-1	-1	4	-1024	-768	-1	-1	-1	-1	4		0	0						Untertest4.avi	0	880	547	72	111				0	Content		-72	-111	4968144	812894161
4985	10:36:56.323	00:00:04.984	299	-1024	-768	-1	-1	-1	-1	4	-1024	-768	-1	-1	-1	-1	4		0	0						Untertest4.avi	0	880	547	72	111				0	Content		-72	-111	4984977	812910994
5002	10:36:56.340	00:00:05.001	300	-1024	-768	-1	-1	-1	-1	4	-1024	-768	-1	-1	-1	-1	4		0	0						Untertest4.avi	0	880	547	72	111				0	Content		-72	-111	5001643	812927660
5018	10:36:56.356	00:00:05.018	301	-1024	-768	-1	-1	-1	-1	4	-1024	-768	-1	-1	-1	-1	4		0	0						Untertest4.avi	0	880	547	72	111				0	Content		-72	-111	5018309	812944326
5035	10:36:56.373	00:00:05.035	302	-1024	-768	-1	-1	-1	-1	4	-1024	-768	-1	-1	-1	-1	4		0	0						Untertest4.avi	0	880	547	72	111				0	Content		-72	-111	5035291	812961308
5052	10:36:56.390	00:00:05.051	303	-1024	-768	-1	-1	-1	-1	4	-1024	-768	-1	-1	-1	-1	4		0	0						Untertest4.avi	0	880	547	72	111				0	Content		-72	-111	5051957	812977974
5069	10:36:56.407	00:00:05.068	304	-1024	-768	-1	-1	-1	-1	4	-1024	-768	-1	-1	-1	-1	4		0	0						Untertest4.avi	0	880	547	72	111				0	Content		-72	-111	5068624	812994641
5086	10:36:56.424	00:00:05.085	305	-1024	-768	-1	-1	-1	-1	4	-1024	-768	-1	-1	-1	-1	4		0	0						Untertest4.avi	0	880	547	72	111				0	Content		-72	-111	5085878	813011895
5103	10:36:56.441	00:00:05.103	306	-1024	-768	-1	-1	-1	-1	4	-1024	-768	-1	-1	-1	-1	4		0	0						Untertest4.avi	0	880	547	72	111				0	Content		-72	-111	5103253	813029270
5119	10:36:56.457	00:00:05.119	307	-1024	-768	-1	-1	-1	-1	4	-1024	-768	-1	-1	-1	-1	4		0	0						Untertest4.avi	0	880	547	72	111				0	Content		-72	-111	5119297	813045314
5136	10:36:56.474	00:00:05.135	308	-1024	-768	-1	-1	-1	-1	4	-1024	-768	-1	-1	-1	-1	4		0	0						Untertest4.avi	0	880	547	72	111				0	Content		-72	-111	5135963	813061980
5153	10:36:56.491	00:00:05.152	309	-1024	-768	-1	-1	-1	-1	4	-1024	-768	-1	-1	-1	-1	4		0	0						Untertest4.avi	0	880	547	72	111				0	Content		-72	-111	5152630	813078647
5168	10:36:56.506	00:00:05.167	310	-1024	-768	-1	-1	-1	-1	4	-1024	-768	-1	-1	-1	-1	4		0	0						Untertest4.avi	0	880	547	72	111				0	Content		-72	-111	5167992	813094009
5185	10:36:56.523	00:00:05.184	311	-1024	-768	-1	-1	-1	-1	4	-1024	-768	-1	-1	-1	-1	4		0	0						Untertest4.avi	0	880	547	72	111				0	Content		-72	-111	5184612	813110629
5201	10:36:56.539	00:00:05.201	312	-1024	-768	-1	-1	-1	-1	4	-1024	-768	-1	-1	-1	-1	4		0	0						Untertest4.avi	0	880	547	72	111				0	Content		-72	-111	5201298	813127315
5218	10:36:56.556	00:00:05.217	313	-1024	-768	-1	-1	-1	-1	4	-1024	-768	-1	-1	-1	-1	4		0	0						Untertest4.avi	0	880	547	72	111				0	Content		-72	-111	5217964	813143981
5235	10:36:56.573	00:00:05.234	314	-1024	-768	-1	-1	-1	-1	4	-1024	-768	-1	-1	-1	-1	4		0	0						Untertest4.avi	0	880	547	72	111				0	Content		-72	-111	5234597	813160614
5251	10:36:56.589	00:00:05.251	315	-1024	-768	-1	-1	-1	-1	4	-1024	-768	-1	-1	-1	-1	4		0	0						Untertest4.avi	0	880	547	72	111				0	Content		-72	-111	5251263	813177280
5268	10:36:56.606	00:00:05.268	316	-1024	-768	-1	-1	-1	-1	4	-1024	-768	-1	-1	-1	-1	4		0	0						Untertest4.avi	0	880	547	72	111				0	Content		-72	-111	5268082	813194099
5285	10:36:56.623	00:00:05.284	317	-1024	-768	-1	-1	-1	-1	4	-1024	-768	-1	-1	-1	-1	4		0	0						Untertest4.avi	0	880	547	72	111				0	Content		-72	-111	5284748	813210765
5301	10:36:56.639	00:00:05.301	318	-1024	-768	-1	-1	-1	-1	4	-1024	-768	-1	-1	-1	-1	4		0	0						Untertest4.avi	0	880	547	72	111				0	Content		-72	-111	5301414	813227431
5318	10:36:56.656	00:00:05.318	319	-1024	-768	-1	-1	-1	-1	4	-1024	-768	-1	-1	-1	-1	4		0	0						Untertest4.avi	0	880	547	72	111				0	Content		-72	-111	5318353	813244370
5336	10:36:56.674	00:00:05.335	320	-1024	-768	-1	-1	-1	-1	4	-1024	-768	-1	-1	-1	-1	4		0	0						Untertest4.avi	0	880	547	72	111				0	Content		-72	-111	5335714	813261731
5352	10:36:56.690	00:00:05.351	321	-1024	-768	-1	-1	-1	-1	4	-1024	-768	-1	-1	-1	-1	4		0	0						Untertest4.avi	0	880	547	72	111				0	Content		-72	-111	5351963	813277980
5369	10:36:56.707	00:00:05.368	322	-1024	-768	-1	-1	-1	-1	4	-1024	-768	-1	-1	-1	-1	4		0	0						Untertest4.avi	0	880	547	72	111				0	Content		-72	-111	5368629	813294646
5385	10:36:56.723	00:00:05.385	323	-1024	-768	-1	-1	-1	-1	4	-1024	-768	-1	-1	-1	-1	4		0	0						Untertest4.avi	0	880	547	72	111				0	Content		-72	-111	5385295	813311312
5401	10:36:56.739	00:00:05.401	324	-1024	-768	-1	-1	-1	-1	4	-1024	-768	-1	-1	-1	-1	4		0	0						Untertest4.avi	0	880	547	72	111				0	Content		-72	-111	5401081	813327098
5418	10:36:56.756	00:00:05.417	325	-1024	-768	-1	-1	-1	-1	4	-1024	-768	-1	-1	-1	-1	4		0	0						Untertest4.avi	0	880	547	72	111				0	Content		-72	-111	5417716	813343733
5434	10:36:56.772	00:00:05.434	326	-1024	-768	-1	-1	-1	-1	4	-1024	-768	-1	-1	-1	-1	4		0	0						Untertest4.avi	0	880	547	72	111				0	Content		-72	-111	5434427	813360444
5451	10:36:56.789	00:00:05.451	327	-1024	-768	-1	-1	-1	-1	4	-1024	-768	-1	-1	-1	-1	4		0	0						Untertest4.avi	0	880	547	72	111				0	Content		-72	-111	5451093	813377110
5468	10:36:56.806	00:00:05.467	328	-1024	-768	-1	-1	-1	-1	4	-1024	-768	-1	-1	-1	-1	4		0	0						Untertest4.avi	0	880	547	72	111				0	Content		-72	-111	5467778	813393795
5484	10:36:56.822	00:00:05.484	329	-1024	-768	-1	-1	-1	-1	4	-1024	-768	-1	-1	-1	-1	4		0	0						Untertest4.avi	0	880	547	72	111				0	Content		-72	-111	5484445	813410462
5501	10:36:56.839	00:00:05.501	330	-1024	-768	-1	-1	-1	-1	4	-1024	-768	-1	-1	-1	-1	4		0	0						Untertest4.avi	0	880	547	72	111				0	Content		-72	-111	5501075	813427092
5518	10:36:56.856	00:00:05.517	331	-1024	-768	-1	-1	-1	-1	4	-1024	-768	-1	-1	-1	-1	4		0	0						Untertest4.avi	0	880	547	72	111				0	Content		-72	-111	5517741	813443758
5534	10:36:56.872	00:00:05.534	332	-1024	-768	-1	-1	-1	-1	4	-1024	-768	-1	-1	-1	-1	4		0	0						Untertest4.avi	0	880	547	72	111				0	Content		-72	-111	5534407	813460424
5551	10:36:56.889	00:00:05.551	333	-1024	-768	-1	-1	-1	-1	4	-1024	-768	-1	-1	-1	-1	4		0	0						Untertest4.avi	0	880	547	72	111				0	Content		-72	-111	5551299	813477316
5568	10:36:56.906	00:00:05.567	334	-1024	-768	-1	-1	-1	-1	4	-1024	-768	-1	-1	-1	-1	4		0	0						Untertest4.avi	0	880	547	72	111				0	Content		-72	-111	5567965	813493982
5585	10:36:56.923	00:00:05.584	335	-1024	-768	-1	-1	-1	-1	4	-1024	-768	-1	-1	-1	-1	4		0	0						Untertest4.avi	0	880	547	72	111				0	Content		-72	-111	5584915	813510932
5602	10:36:56.940	00:00:05.601	336	-1024	-768	-1	-1	-1	-1	4	-1024	-768	-1	-1	-1	-1	4		0	0						Untertest4.avi	0	880	547	72	111				0	Content		-72	-111	5601581	813527598
5618	10:36:56.956	00:00:05.618	337	-1024	-768	-1	-1	-1	-1	4	-1024	-768	-1	-1	-1	-1	4		0	0						Untertest4.avi	0	880	547	72	111				0	Content		-72	-111	5618247	813544264
5636	10:36:56.974	00:00:05.635	338	-1024	-768	-1	-1	-1	-1	4	-1024	-768	-1	-1	-1	-1	4		0	0						Untertest4.avi	0	880	547	72	111				0	Content		-72	-111	5635553	813561570
5653	10:36:56.991	00:00:05.652	339	-1024	-768	-1	-1	-1	-1	4	-1024	-768	-1	-1	-1	-1	4		0	0						Untertest4.avi	0	880	547	72	111				0	Content		-72	-111	5652802	813578819
5669	10:36:57.007	00:00:05.668	340	-1024	-768	-1	-1	-1	-1	4	-1024	-768	-1	-1	-1	-1	4		0	0						Untertest4.avi	0	880	547	72	111				0	Content		-72	-111	5668844	813594861
5686	10:36:57.024	00:00:05.685	341	-1024	-768	-1	-1	-1	-1	4	-1024	-768	-1	-1	-1	-1	4		0	0						Untertest4.avi	0	880	547	72	111				0	Content		-72	-111	5685510	813611527
5702	10:36:57.040	00:00:05.702	342	-1024	-768	-1	-1	-1	-1	4	-1024	-768	-1	-1	-1	-1	4		0	0						Untertest4.avi	0	880	547	72	111				0	Content		-72	-111	5702176	813628193
5718	10:36:57.056	00:00:05.717	343	-1024	-768	-1	-1	-1	-1	4	-1024	-768	-1	-1	-1	-1	4		0	0						Untertest4.avi	0	880	547	72	111				0	Content		-72	-111	5717541	813643558
5734	10:36:57.072	00:00:05.734	344	-1024	-768	-1	-1	-1	-1	4	-1024	-768	-1	-1	-1	-1	4		0	0						Untertest4.avi	0	880	547	72	111				0	Content		-72	-111	5734165	813660182
5751	10:36:57.089	00:00:05.750	345	-1024	-768	-1	-1	-1	-1	4	-1024	-768	-1	-1	-1	-1	4		0	0						Untertest4.avi	0	880	547	72	111				0	Content		-72	-111	5750851	813676868
5768	10:36:57.106	00:00:05.767	346	-1024	-768	-1	-1	-1	-1	4	-1024	-768	-1	-1	-1	-1	4		0	0						Untertest4.avi	0	880	547	72	111				0	Content		-72	-111	5767517	813693534
5784	10:36:57.122	00:00:05.784	347	-1024	-768	-1	-1	-1	-1	4	-1024	-768	-1	-1	-1	-1	4		0	0						Untertest4.avi	0	880	547	72	111				0	Content		-72	-111	5784149	813710166
5801	10:36:57.139	00:00:05.800	348	-1024	-768	-1	-1	-1	-1	4	-1024	-768	-1	-1	-1	-1	4		0	0						Untertest4.avi	0	880	547	72	111				0	Content		-72	-111	5800815	813726832
5818	10:36:57.156	00:00:05.817	349	-1024	-768	-1	-1	-1	-1	4	-1024	-768	-1	-1	-1	-1	4		0	0						Untertest4.avi	0	880	547	72	111				0	Content		-72	-111	5817677	813743694
5834	10:36:57.172	00:00:05.834	350	-1024	-768	-1	-1	-1	-1	4	-1024	-768	-1	-1	-1	-1	4		0	0						Untertest4.avi	0	880	547	72	111				0	Content		-72	-111	5834344	813760361
5851	10:36:57.189	00:00:05.851	351	-1024	-768	-1	-1	-1	-1	4	-1024	-768	-1	-1	-1	-1	4		0	0						Untertest4.avi	0	880	547	72	111				0	Content		-72	-111	5851010	813777027
5868	10:36:57.206	00:00:05.868	352	-1024	-768	-1	-1	-1	-1	4	-1024	-768	-1	-1	-1	-1	4		0	0						Untertest4.avi	0	880	547	72	111				0	Content		-72	-111	5868020	813794037
5885	10:36:57.223	00:00:05.885	353	-1024	-768	-1	-1	-1	-1	4	-1024	-768	-1	-1	-1	-1	4		0	0						Untertest4.avi	0	880	547	72	111				0	Content		-72	-111	5885268	813811285
5902	10:36:57.240	00:00:05.901	354	-1024	-768	-1	-1	-1	-1	4	-1024	-768	-1	-1	-1	-1	4		0	0						Untertest4.avi	0	880	547	72	111				0	Content		-72	-111	5901517	813827534
5918	10:36:57.256	00:00:05.918	355	-1024	-768	-1	-1	-1	-1	4	-1024	-768	-1	-1	-1	-1	4		0	0						Untertest4.avi	0	880	547	72	111				0	Content		-72	-111	5918184	813844201
5935	10:36:57.273	00:00:05.934	356	-1024	-768	-1	-1	-1	-1	4	-1024	-768	-1	-1	-1	-1	4		0	0						Untertest4.avi	0	880	547	72	111				0	Content		-72	-111	5934850	813860867
5951	10:36:57.289	00:00:05.950	357	-1024	-768	-1	-1	-1	-1	4	-1024	-768	-1	-1	-1	-1	4		0	0						Untertest4.avi	0	880	547	72	111				0	Content		-72	-111	5950634	813876651
5967	10:36:57.305	00:00:05.967	358	-1024	-768	-1	-1	-1	-1	4	-1024	-768	-1	-1	-1	-1	4		0	0						Untertest4.avi	0	880	547	72	111				0	Content		-72	-111	5967382	813893399
5984	10:36:57.322	00:00:05.984	359	-1024	-768	-1	-1	-1	-1	4	-1024	-768	-1	-1	-1	-1	4		0	0						Untertest4.avi	0	880	547	72	111				0	Content		-72	-111	5984066	813910083
6001	10:36:57.339	00:00:06.000	360	-1024	-768	-1	-1	-1	-1	4	-1024	-768	-1	-1	-1	-1	4		0	0						Untertest4.avi	0	880	547	72	111				0	Content		-72	-111	6000733	813926750
6017	10:36:57.355	00:00:06.017	361	-1024	-768	-1	-1	-1	-1	4	-1024	-768	-1	-1	-1	-1	4		0	0						Untertest4.avi	0	880	547	72	111				0	Content		-72	-111	6017399	813943416
6034	10:36:57.372	00:00:06.034	362	-1024	-768	-1	-1	-1	-1	4	-1024	-768	-1	-1	-1	-1	4		0	0						Untertest4.avi	0	880	547	72	111				0	Content		-72	-111	6034011	813960028
6051	10:36:57.389	00:00:06.050	363	-1024	-768	-1	-1	-1	-1	4	-1024	-768	-1	-1	-1	-1	4		0	0						Untertest4.avi	0	880	547	72	111				0	Content		-72	-111	6050677	813976694
6067	10:36:57.405	00:00:06.067	364	-1024	-768	-1	-1	-1	-1	4	-1024	-768	-1	-1	-1	-1	4		0	0						Untertest4.avi	0	880	547	72	111				0	Content		-72	-111	6067324	813993341
6084	10:36:57.422	00:00:06.083	365	-1024	-768	-1	-1	-1	-1	4	-1024	-768	-1	-1	-1	-1	4		0	0						Untertest4.avi	0	880	547	72	111				0	Content		-72	-111	6083991	814010008
6101	10:36:57.439	00:00:06.100	366	-1024	-768	-1	-1	-1	-1	4	-1024	-768	-1	-1	-1	-1	4		0	0						Untertest4.avi	0	880	547	72	111				0	Content		-72	-111	6100657	814026674
6118	10:36:57.456	00:00:06.117	367	-1024	-768	-1	-1	-1	-1	4	-1024	-768	-1	-1	-1	-1	4		0	0						Untertest4.avi	0	880	547	72	111				0	Content		-72	-111	6117572	814043589
6134	10:36:57.472	00:00:06.134	368	-1024	-768	-1	-1	-1	-1	4	-1024	-768	-1	-1	-1	-1	4		0	0						Untertest4.avi	0	880	547	72	111				0	Content		-72	-111	6134238	814060255
6151	10:36:57.489	00:00:06.151	369	-1024	-768	-1	-1	-1	-1	4	-1024	-768	-1	-1	-1	-1	4		0	0						Untertest4.avi	0	880	547	72	111				0	Content		-72	-111	6151195	814077212
6168	10:36:57.506	00:00:06.167	370	-1024	-768	-1	-1	-1	-1	4	-1024	-768	-1	-1	-1	-1	4		0	0						Untertest4.avi	0	880	547	72	111				0	Content		-72	-111	6167862	814093879
6185	10:36:57.523	00:00:06.184	371	-1024	-768	-1	-1	-1	-1	4	-1024	-768	-1	-1	-1	-1	4		0	0						Untertest4.avi	0	880	547	72	111				0	Content		-72	-111	6184528	814110545
6202	10:36:57.540	00:00:06.201	372	-1024	-768	-1	-1	-1	-1	4	-1024	-768	-1	-1	-1	-1	4		0	0						Untertest4.avi	0	880	547	72	111				0	Content		-72	-111	6201729	814127746
6219	10:36:57.557	00:00:06.219	373	-1024	-768	-1	-1	-1	-1	4	-1024	-768	-1	-1	-1	-1	4		0	0						Untertest4.avi	0	880	547	72	111				0	Content		-72	-111	6219101	814145118
6235	10:36:57.573	00:00:06.235	374	-1024	-768	-1	-1	-1	-1	4	-1024	-768	-1	-1	-1	-1	4		0	0						Untertest4.avi	0	880	547	72	111				0	Content		-72	-111	6235142	814161159
6252	10:36:57.590	00:00:06.251	375	-1024	-768	-1	-1	-1	-1	4	-1024	-768	-1	-1	-1	-1	4		0	0						Untertest4.avi	0	880	547	72	111				0	Content		-72	-111	6251809	814177826
6268	10:36:57.606	00:00:06.268	376	-1024	-768	-1	-1	-1	-1	4	-1024	-768	-1	-1	-1	-1	4		0	0						Untertest4.avi	0	880	547	72	111				0	Content		-72	-111	6268475	814194492
6284	10:36:57.622	00:00:06.283	377	-1024	-768	-1	-1	-1	-1	4	-1024	-768	-1	-1	-1	-1	4		0	0						Untertest4.avi	0	880	547	72	111				0	Content		-72	-111	6283840	814209857
6300	10:36:57.638	00:00:06.300	378	-1024	-768	-1	-1	-1	-1	4	-1024	-768	-1	-1	-1	-1	4		0	0						Untertest4.avi	0	880	547	72	111				0	Content		-72	-111	6300459	814226476
6317	10:36:57.655	00:00:06.317	379	-1024	-768	-1	-1	-1	-1	4	-1024	-768	-1	-1	-1	-1	4		0	0						Untertest4.avi	0	880	547	72	111				0	Content		-72	-111	6317145	814243162
6334	10:36:57.672	00:00:06.333	380	-1024	-768	-1	-1	-1	-1	4	-1024	-768	-1	-1	-1	-1	4		0	0						Untertest4.avi	0	880	547	72	111				0	Content		-72	-111	6333812	814259829
6350	10:36:57.688	00:00:06.350	381	-1024	-768	-1	-1	-1	-1	4	-1024	-768	-1	-1	-1	-1	4		0	0						Untertest4.avi	0	880	547	72	111				0	Content		-72	-111	6350445	814276462
6367	10:36:57.705	00:00:06.367	382	-1024	-768	-1	-1	-1	-1	4	-1024	-768	-1	-1	-1	-1	4		0	0						Untertest4.avi	0	880	547	72	111				0	Content		-72	-111	6367111	814293128
6384	10:36:57.722	00:00:06.383	383	-1024	-768	-1	-1	-1	-1	4	-1024	-768	-1	-1	-1	-1	4		0	0						Untertest4.avi	0	880	547	72	111				0	Content		-72	-111	6383931	814309948
6401	10:36:57.739	00:00:06.400	384	-1024	-768	-1	-1	-1	-1	4	-1024	-768	-1	-1	-1	-1	4		0	0						Untertest4.avi	0	880	547	72	111				0	Content		-72	-111	6400597	814326614
6417	10:36:57.755	00:00:06.417	385	-1024	-768	-1	-1	-1	-1	4	-1024	-768	-1	-1	-1	-1	4		0	0						Untertest4.avi	0	880	547	72	111				0	Content		-72	-111	6417264	814343281
6434	10:36:57.772	00:00:06.434	386	-1024	-768	-1	-1	-1	-1	4	-1024	-768	-1	-1	-1	-1	4		0	0						Untertest4.avi	0	880	547	72	111				0	Content		-72	-111	6434322	814360339
6452	10:36:57.790	00:00:06.451	387	-1024	-768	-1	-1	-1	-1	4	-1024	-768	-1	-1	-1	-1	4		0	0						Untertest4.avi	0	880	547	72	111				0	Content		-72	-111	6451568	814377585
6468	10:36:57.806	00:00:06.467	388	-1024	-768	-1	-1	-1	-1	4	-1024	-768	-1	-1	-1	-1	4		0	0						Untertest4.avi	0	880	547	72	111				0	Content		-72	-111	6467822	814393839
6484	10:36:57.822	00:00:06.484	389	-1024	-768	-1	-1	-1	-1	4	-1024	-768	-1	-1	-1	-1	4		0	0						Untertest4.avi	0	880	547	72	111				0	Content		-72	-111	6484488	814410505
6501	10:36:57.839	00:00:06.501	390	-1024	-768	-1	-1	-1	-1	4	-1024	-768	-1	-1	-1	-1	4		0	0						Untertest4.avi	0	880	547	72	111				0	Content		-72	-111	6501155	814427172
6517	10:36:57.855	00:00:06.516	391	-1024	-768	-1	-1	-1	-1	4	-1024	-768	-1	-1	-1	-1	4		0	0						Untertest4.avi	0	880	547	72	111				0	Content		-72	-111	6516936	814442953
6534	10:36:57.872	00:00:06.533	392	-1024	-768	-1	-1	-1	-1	4	-1024	-768	-1	-1	-1	-1	4		0	0						Untertest4.avi	0	880	547	72	111				0	Content		-72	-111	6533559	814459576
6550	10:36:57.888	00:00:06.550	393	-1024	-768	-1	-1	-1	-1	4	-1024	-768	-1	-1	-1	-1	4		0	0						Untertest4.avi	0	880	547	72	111				0	Content		-72	-111	6550242	814476259
6567	10:36:57.905	00:00:06.566	394	-1024	-768	-1	-1	-1	-1	4	-1024	-768	-1	-1	-1	-1	4		0	0						Untertest4.avi	0	880	547	72	111				0	Content		-72	-111	6566908	814492925
6584	10:36:57.922	00:00:06.583	395	-1024	-768	-1	-1	-1	-1	4	-1024	-768	-1	-1	-1	-1	4		0	0						Untertest4.avi	0	880	547	72	111				0	Content		-72	-111	6583575	814509592
6600	10:36:57.938	00:00:06.600	396	-1024	-768	-1	-1	-1	-1	4	-1024	-768	-1	-1	-1	-1	4		0	0						Untertest4.avi	0	880	547	72	111				0	Content		-72	-111	6600249	814526266
6617	10:36:57.955	00:00:06.616	397	-1024	-768	-1	-1	-1	-1	4	-1024	-768	-1	-1	-1	-1	4		0	0						Untertest4.avi	0	880	547	72	111				0	Content		-72	-111	6616915	814542932
6634	10:36:57.972	00:00:06.633	398	-1024	-768	-1	-1	-1	-1	4	-1024	-768	-1	-1	-1	-1	4		0	0						Untertest4.avi	0	880	547	72	111				0	Content		-72	-111	6633542	814559559
6650	10:36:57.988	00:00:06.650	399	-1024	-768	-1	-1	-1	-1	4	-1024	-768	-1	-1	-1	-1	4		0	0						Untertest4.avi	0	880	547	72	111				0	Content		-72	-111	6650208	814576225
6667	10:36:58.005	00:00:06.666	400	-1024	-768	-1	-1	-1	-1	4	-1024	-768	-1	-1	-1	-1	4		0	0						Untertest4.avi	0	880	547	72	111				0	Content		-72	-111	6666875	814592892
6684	10:36:58.022	00:00:06.683	401	-1024	-768	-1	-1	-1	-1	4	-1024	-768	-1	-1	-1	-1	4		0	0						Untertest4.avi	0	880	547	72	111				0	Content		-72	-111	6683768	814609785
6700	10:36:58.038	00:00:06.700	402	-1024	-768	-1	-1	-1	-1	4	-1024	-768	-1	-1	-1	-1	4		0	0						Untertest4.avi	0	880	547	72	111				0	Content		-72	-111	6700434	814626451
6717	10:36:58.055	00:00:06.717	403	-1024	-768	-1	-1	-1	-1	4	-1024	-768	-1	-1	-1	-1	4		0	0						Untertest4.avi	0	880	547	72	111				0	Content		-72	-111	6717424	814643441
6734	10:36:58.072	00:00:06.734	404	-1024	-768	-1	-1	-1	-1	4	-1024	-768	-1	-1	-1	-1	4		0	0						Untertest4.avi	0	880	547	72	111				0	Content		-72	-111	6734090	814660107
6751	10:36:58.089	00:00:06.750	405	-1024	-768	-1	-1	-1	-1	4	-1024	-768	-1	-1	-1	-1	4		0	0						Untertest4.avi	0	880	547	72	111				0	Content		-72	-111	6750757	814676774
6768	10:36:58.106	00:00:06.768	406	-1024	-768	-1	-1	-1	-1	4	-1024	-768	-1	-1	-1	-1	4		0	0						Untertest4.avi	0	880	547	72	111				0	Content		-72	-111	6768024	814694041
6785	10:36:58.123	00:00:06.785	407	-1024	-768	-1	-1	-1	-1	4	-1024	-768	-1	-1	-1	-1	4		0	0						Untertest4.avi	0	880	547	72	111				0	Content		-72	-111	6785267	814711284
6801	10:36:58.139	00:00:06.801	408	-1024	-768	-1	-1	-1	-1	4	-1024	-768	-1	-1	-1	-1	4		0	0						Untertest4.avi	0	880	547	72	111				0	Content		-72	-111	6801308	814727325
6818	10:36:58.156	00:00:06.817	409	-1024	-768	-1	-1	-1	-1	4	-1024	-768	-1	-1	-1	-1	4		0	0						Untertest4.avi	0	880	547	72	111				0	Content		-72	-111	6817974	814743991
6835	10:36:58.173	00:00:06.834	410	-1024	-768	-1	-1	-1	-1	4	-1024	-768	-1	-1	-1	-1	4		0	0						Untertest4.avi	0	880	547	72	111				0	Content		-72	-111	6834641	814760658
6850	10:36:58.188	00:00:06.850	411	-1024	-768	-1	-1	-1	-1	4	-1024	-768	-1	-1	-1	-1	4		0	0						Untertest4.avi	0	880	547	72	111				0	Content		-72	-111	6850011	814776028
6867	10:36:58.205	00:00:06.866	412	-1024	-768	-1	-1	-1	-1	4	-1024	-768	-1	-1	-1	-1	4		0	0						Untertest4.avi	0	880	547	72	111				0	Content		-72	-111	6866754	814792771
6883	10:36:58.221	00:00:06.883	413	-1024	-768	-1	-1	-1	-1	4	-1024	-768	-1	-1	-1	-1	4		0	0						Untertest4.avi	0	880	547	72	111				0	Content		-72	-111	6883378	814809395
6900	10:36:58.238	00:00:06.900	414	-1024	-768	-1	-1	-1	-1	4	-1024	-768	-1	-1	-1	-1	4		0	0						Untertest4.avi	0	880	547	72	111				0	Content		-72	-111	6900044	814826061
6917	10:36:58.255	00:00:06.916	415	-1024	-768	-1	-1	-1	-1	4	-1024	-768	-1	-1	-1	-1	4		0	0						Untertest4.avi	0	880	547	72	111				0	Content		-72	-111	6916710	814842727
6933	10:36:58.271	00:00:06.933	416	-1024	-768	-1	-1	-1	-1	4	-1024	-768	-1	-1	-1	-1	4		0	0						Untertest4.avi	0	880	547	72	111				0	Content		-72	-111	6933376	814859393
6950	10:36:58.288	00:00:06.950	417	-1024	-768	-1	-1	-1	-1	4	-1024	-768	-1	-1	-1	-1	4		0	0						Untertest4.avi	0	880	547	72	111				0	Content		-72	-111	6950207	814876224
6967	10:36:58.305	00:00:06.966	418	-1024	-768	-1	-1	-1	-1	4	-1024	-768	-1	-1	-1	-1	4		0	0						Untertest4.avi	0	880	547	72	111				0	Content		-72	-111	6966873	814892890
6984	10:36:58.322	00:00:06.983	419	-1024	-768	-1	-1	-1	-1	4	-1024	-768	-1	-1	-1	-1	4		0	0						Untertest4.avi	0	880	547	72	111				0	Content		-72	-111	6983539	814909556
7000	10:36:58.338	00:00:07.000	420	-1024	-768	-1	-1	-1	-1	4	-1024	-768	-1	-1	-1	-1	4		0	0						Untertest4.avi	0	880	547	72	111				0	Content		-72	-111	7000486	814926503
7018	10:36:58.356	00:00:07.017	421	-1024	-768	-1	-1	-1	-1	4	-1024	-768	-1	-1	-1	-1	4		0	0						Untertest4.avi	0	880	547	72	111				0	Content		-72	-111	7017859	814943876
7034	10:36:58.372	00:00:07.034	422	-1024	-768	-1	-1	-1	-1	4	-1024	-768	-1	-1	-1	-1	4		0	0						Untertest4.avi	0	880	547	72	111				0	Content		-72	-111	7034107	814960124
7051	10:36:58.389	00:00:07.050	423	-1024	-768	-1	-1	-1	-1	4	-1024	-768	-1	-1	-1	-1	4		0	0						Untertest4.avi	0	880	547	72	111				0	Content		-72	-111	7050773	814976790
7067	10:36:58.405	00:00:07.067	424	-1024	-768	-1	-1	-1	-1	4	-1024	-768	-1	-1	-1	-1	4		0	0						Untertest4.avi	0	880	547	72	111				0	Content		-72	-111	7067439	814993456
7083	10:36:58.421	00:00:07.083	425	-1024	-768	-1	-1	-1	-1	4	-1024	-768	-1	-1	-1	-1	4		0	0						Untertest4.avi	0	880	547	72	111				0	Content		-72	-111	7083226	815009243
7100	10:36:58.438	00:00:07.099	426	-1024	-768	-1	-1	-1	-1	4	-1024	-768	-1	-1	-1	-1	4		0	0						Untertest4.avi	0	880	547	72	111				0	Content		-72	-111	7099847	815025864
7117	10:36:58.455	00:00:07.116	427	-1024	-768	-1	-1	-1	-1	4	-1024	-768	-1	-1	-1	-1	4		0	0						Untertest4.avi	0	880	547	72	111				0	Content		-72	-111	7116562	815042579
7133	10:36:58.471	00:00:07.133	428	-1024	-768	-1	-1	-1	-1	4	-1024	-768	-1	-1	-1	-1	4		0	0						Untertest4.avi	0	880	547	72	111				0	Content		-72	-111	7133228	815059245
7150	10:36:58.488	00:00:07.149	429	-1024	-768	-1	-1	-1	-1	4	-1024	-768	-1	-1	-1	-1	4		0	0						Untertest4.avi	0	880	547	72	111				0	Content		-72	-111	7149908	815075925
7167	10:36:58.505	00:00:07.166	430	-1024	-768	-1	-1	-1	-1	4	-1024	-768	-1	-1	-1	-1	4		0	0						Untertest4.avi	0	880	547	72	111				0	Content		-72	-111	7166575	815092592
7183	10:36:58.521	00:00:07.183	431	-1024	-768	-1	-1	-1	-1	4	-1024	-768	-1	-1	-1	-1	4		0	0						Untertest4.avi	0	880	547	72	111				0	Content		-72	-111	7183203	815109220
7200	10:36:58.538	00:00:07.199	432	-1024	-768	-1	-1	-1	-1	4	-1024	-768	-1	-1	-1	-1	4		0	0						Untertest4.avi	0	880	547	72	111				0	Content		-72	-111	7199869	815125886
7217	10:36:58.555	00:00:07.216	433	-1024	-768	-1	-1	-1	-1	4	-1024	-768	-1	-1	-1	-1	4		0	0						Untertest4.avi	0	880	547	72	111				0	Content		-72	-111	7216535	815142552
7233	10:36:58.571	00:00:07.233	434	-1024	-768	-1	-1	-1	-1	4	-1024	-768	-1	-1	-1	-1	4		0	0						Untertest4.avi	0	880	547	72	111				0	Content		-72	-111	7233431	815159448
7250	10:36:58.588	00:00:07.250	435	-1024	-768	-1	-1	-1	-1	4	-1024	-768	-1	-1	-1	-1	4		0	0						Untertest4.avi	0	880	547	72	111				0	Content		-72	-111	7250098	815176115
7267	10:36:58.605	00:00:07.267	436	-1024	-768	-1	-1	-1	-1	4	-1024	-768	-1	-1	-1	-1	4		0	0						Untertest4.avi	0	880	547	72	111				0	Content		-72	-111	7267320	815193337
7284	10:36:58.622	00:00:07.283	437	-1024	-768	-1	-1	-1	-1	4	-1024	-768	-1	-1	-1	-1	4		0	0						Untertest4.avi	0	880	547	72	111				0	Content		-72	-111	7283987	815210004
7301	10:36:58.639	00:00:07.300	438	-1024	-768	-1	-1	-1	-1	4	-1024	-768	-1	-1	-1	-1	4		0	0						Untertest4.avi	0	880	547	72	111				0	Content		-72	-111	7300654	815226671
7318	10:36:58.656	00:00:07.317	439	-1024	-768	-1	-1	-1	-1	4	-1024	-768	-1	-1	-1	-1	4		0	0						Untertest4.avi	0	880	547	72	111				0	Content		-72	-111	7317840	815243857
7335	10:36:58.673	00:00:07.335	440	-1024	-768	-1	-1	-1	-1	4	-1024	-768	-1	-1	-1	-1	4		0	0						Untertest4.avi	0	880	547	72	111				0	Content		-72	-111	7335210	815261227
7351	10:36:58.689	00:00:07.351	441	-1024	-768	-1	-1	-1	-1	4	-1024	-768	-1	-1	-1	-1	4		0	0						Untertest4.avi	0	880	547	72	111				0	Content		-72	-111	7351251	815277268
7368	10:36:58.706	00:00:07.367	442	-1024	-768	-1	-1	-1	-1	4	-1024	-768	-1	-1	-1	-1	4		0	0						Untertest4.avi	0	880	547	72	111				0	Content		-72	-111	7367919	815293936
7385	10:36:58.723	00:00:07.384	443	-1024	-768	-1	-1	-1	-1	4	-1024	-768	-1	-1	-1	-1	4		0	0						Untertest4.avi	0	880	547	72	111				0	Content		-72	-111	7384586	815310603
7400	10:36:58.738	00:00:07.399	444	-1024	-768	-1	-1	-1	-1	4	-1024	-768	-1	-1	-1	-1	4		0	0						Untertest4.avi	0	880	547	72	111				0	Content		-72	-111	7399955	815325972
7417	10:36:58.755	00:00:07.416	445	-1024	-768	-1	-1	-1	-1	4	-1024	-768	-1	-1	-1	-1	4		0	0						Untertest4.avi	0	880	547	72	111				0	Content		-72	-111	7416580	815342597
7433	10:36:58.771	00:00:07.433	446	-1024	-768	-1	-1	-1	-1	4	-1024	-768	-1	-1	-1	-1	4		0	0						Untertest4.avi	0	880	547	72	111				0	Content		-72	-111	7433266	815359283
7450	10:36:58.788	00:00:07.449	447	-1024	-768	-1	-1	-1	-1	4	-1024	-768	-1	-1	-1	-1	4		0	0						Untertest4.avi	0	880	547	72	111				0	Content		-72	-111	7449933	815375950
7467	10:36:58.805	00:00:07.466	448	-1024	-768	-1	-1	-1	-1	4	-1024	-768	-1	-1	-1	-1	4		0	0						Untertest4.avi	0	880	547	72	111				0	Content		-72	-111	7466567	815392584
7483	10:36:58.821	00:00:07.483	449	-1024	-768	-1	-1	-1	-1	4	-1024	-768	-1	-1	-1	-1	4		0	0						Untertest4.avi	0	880	547	72	111				0	Content		-72	-111	7483234	815409251
7500	10:36:58.838	00:00:07.500	450	-1024	-768	-1	-1	-1	-1	4	-1024	-768	-1	-1	-1	-1	4		0	0						Untertest4.avi	0	880	547	72	111				0	Content		-72	-111	7500103	815426120
7517	10:36:58.855	00:00:07.516	451	-1024	-768	-1	-1	-1	-1	4	-1024	-768	-1	-1	-1	-1	4		0	0						Untertest4.avi	0	880	547	72	111				0	Content		-72	-111	7516771	815442788
7533	10:36:58.871	00:00:07.533	452	-1024	-768	-1	-1	-1	-1	4	-1024	-768	-1	-1	-1	-1	4		0	0						Untertest4.avi	0	880	547	72	111				0	Content		-72	-111	7533438	815459455
7550	10:36:58.888	00:00:07.550	453	-1024	-768	-1	-1	-1	-1	4	-1024	-768	-1	-1	-1	-1	4		0	0						Untertest4.avi	0	880	547	72	111				0	Content		-72	-111	7550444	815476461
7568	10:36:58.906	00:00:07.567	454	-1024	-768	-1	-1	-1	-1	4	-1024	-768	-1	-1	-1	-1	4		0	0						Untertest4.avi	0	880	547	72	111				0	Content		-72	-111	7567691	815493708
7584	10:36:58.922	00:00:07.583	455	-1024	-768	-1	-1	-1	-1	4	-1024	-768	-1	-1	-1	-1	4		0	0						Untertest4.avi	0	880	547	72	111				0	Content		-72	-111	7583945	815509962
7601	10:36:58.939	00:00:07.600	456	-1024	-768	-1	-1	-1	-1	4	-1024	-768	-1	-1	-1	-1	4		0	0						Untertest4.avi	0	880	547	72	111				0	Content		-72	-111	7600612	815526629
7617	10:36:58.955	00:00:07.617	457	-1024	-768	-1	-1	-1	-1	4	-1024	-768	-1	-1	-1	-1	4		0	0						Untertest4.avi	0	880	547	72	111				0	Content		-72	-111	7617280	815543297
7633	10:36:58.971	00:00:07.633	458	-1024	-768	-1	-1	-1	-1	4	-1024	-768	-1	-1	-1	-1	4		0	0						Untertest4.avi	0	880	547	72	111				0	Content		-72	-111	7633063	815559080
7650	10:36:58.988	00:00:07.649	459	-1024	-768	-1	-1	-1	-1	4	-1024	-768	-1	-1	-1	-1	4		0	0						Untertest4.avi	0	880	547	72	111				0	Content		-72	-111	7649812	815575829
7666	10:36:59.004	00:00:07.666	460	-1024	-768	-1	-1	-1	-1	4	-1024	-768	-1	-1	-1	-1	4		0	0						Untertest4.avi	0	880	547	72	111				0	Content		-72	-111	7666467	815592484
7683	10:36:59.021	00:00:07.683	461	-1024	-768	-1	-1	-1	-1	4	-1024	-768	-1	-1	-1	-1	4		0	0						Untertest4.avi	0	880	547	72	111				0	Content		-72	-111	7683134	815609151
7700	10:36:59.038	00:00:07.699	462	-1024	-768	-1	-1	-1	-1	4	-1024	-768	-1	-1	-1	-1	4		0	0						Untertest4.avi	0	880	547	72	111				0	Content		-72	-111	7699783	815625800
7716	10:36:59.054	00:00:07.716	463	-1024	-768	-1	-1	-1	-1	4	-1024	-768	-1	-1	-1	-1	4		0	0						Untertest4.avi	0	880	547	72	111				0	Content		-72	-111	7716451	815642468
7733	10:36:59.071	00:00:07.733	464	-1024	-768	-1	-1	-1	-1	4	-1024	-768	-1	-1	-1	-1	4		0	0						Untertest4.avi	0	880	547	72	111				0	Content		-72	-111	7733069	815659086
7750	10:36:59.088	00:00:07.749	465	-1024	-768	-1	-1	-1	-1	4	-1024	-768	-1	-1	-1	-1	4		0	0						Untertest4.avi	0	880	547	72	111				0	Content		-72	-111	7749737	815675754
7766	10:36:59.104	00:00:07.766	466	-1024	-768	-1	-1	-1	-1	4	-1024	-768	-1	-1	-1	-1	4		0	0						Untertest4.avi	0	880	547	72	111				0	Content		-72	-111	7766404	815692421
7783	10:36:59.121	00:00:07.783	467	-1024	-768	-1	-1	-1	-1	4	-1024	-768	-1	-1	-1	-1	4		0	0						Untertest4.avi	0	880	547	72	111				0	Content		-72	-111	7783298	815709315
7800	10:36:59.138	00:00:07.799	468	-1024	-768	-1	-1	-1	-1	4	-1024	-768	-1	-1	-1	-1	4		0	0						Untertest4.avi	0	880	547	72	111				0	Content		-72	-111	7799966	815725983
7817	10:36:59.155	00:00:07.816	469	-1024	-768	-1	-1	-1	-1	4	-1024	-768	-1	-1	-1	-1	4		0	0						Untertest4.avi	0	880	547	72	111				0	Content		-72	-111	7816952	815742969
7834	10:36:59.172	00:00:07.833	470	-1024	-768	-1	-1	-1	-1	4	-1024	-768	-1	-1	-1	-1	4		0	0						Untertest4.avi	0	880	547	72	111				0	Content		-72	-111	7833619	815759636
7850	10:36:59.188	00:00:07.850	471	-1024	-768	-1	-1	-1	-1	4	-1024	-768	-1	-1	-1	-1	4		0	0						Untertest4.avi	0	880	547	72	111				0	Content		-72	-111	7850287	815776304
7868	10:36:59.206	00:00:07.867	472	-1024	-768	-1	-1	-1	-1	4	-1024	-768	-1	-1	-1	-1	4		0	0						Untertest4.avi	0	880	547	72	111				0	Content		-72	-111	7867549	815793566
7885	10:36:59.223	00:00:07.884	473	-1024	-768	-1	-1	-1	-1	4	-1024	-768	-1	-1	-1	-1	4		0	0						Untertest4.avi	0	880	547	72	111				0	Content		-72	-111	7884795	815810812
7901	10:36:59.239	00:00:07.900	474	-1024	-768	-1	-1	-1	-1	4	-1024	-768	-1	-1	-1	-1	4		0	0						Untertest4.avi	0	880	547	72	111				0	Content		-72	-111	7900837	815826854
7918	10:36:59.256	00:00:07.917	475	-1024	-768	-1	-1	-1	-1	4	-1024	-768	-1	-1	-1	-1	4		0	0						Untertest4.avi	0	880	547	72	111				0	Content		-72	-111	7917504	815843521
7934	10:36:59.272	00:00:07.934	476	-1024	-768	-1	-1	-1	-1	4	-1024	-768	-1	-1	-1	-1	4		0	0						Untertest4.avi	0	880	547	72	111				0	Content		-72	-111	7934171	815860188
7950	10:36:59.288	00:00:07.949	477	-1024	-768	-1	-1	-1	-1	4	-1024	-768	-1	-1	-1	-1	4		0	0						Untertest4.avi	0	880	547	72	111				0	Content		-72	-111	7949541	815875558
7966	10:36:59.304	00:00:07.966	478	-1024	-768	-1	-1	-1	-1	4	-1024	-768	-1	-1	-1	-1	4		0	0						Untertest4.avi	0	880	547	72	111				0	Content		-72	-111	7966176	815892193
7983	10:36:59.321	00:00:07.982	479	-1024	-768	-1	-1	-1	-1	4	-1024	-768	-1	-1	-1	-1	4		0	0						Untertest4.avi	0	880	547	72	111				0	Content		-72	-111	7982856	815908873
8000	10:36:59.338	00:00:07.999	480	-1024	-768	-1	-1	-1	-1	4	-1024	-768	-1	-1	-1	-1	4		0	0						Untertest4.avi	0	880	547	72	111				0	Content		-72	-111	7999524	815925541
8016	10:36:59.354	00:00:08.016	481	-1024	-768	-1	-1	-1	-1	4	-1024	-768	-1	-1	-1	-1	4		0	0						Untertest4.avi	0	880	547	72	111				0	Content		-72	-111	8016155	815942172
8033	10:36:59.371	00:00:08.032	482	-1024	-768	-1	-1	-1	-1	4	-1024	-768	-1	-1	-1	-1	4		0	0						Untertest4.avi	0	880	547	72	111				0	Content		-72	-111	8032822	815958839
8050	10:36:59.388	00:00:08.049	483	-1024	-768	-1	-1	-1	-1	4	-1024	-768	-1	-1	-1	-1	4		0	0						Untertest4.avi	0	880	547	72	111				0	Content		-72	-111	8049685	815975702
8066	10:36:59.404	00:00:08.066	484	-1024	-768	-1	-1	-1	-1	4	-1024	-768	-1	-1	-1	-1	4		0	0						Untertest4.avi	0	880	547	72	111				0	Content		-72	-111	8066352	815992369
8083	10:36:59.421	00:00:08.083	485	-1024	-768	-1	-1	-1	-1	4	-1024	-768	-1	-1	-1	-1	4		0	0						Untertest4.avi	0	880	547	72	111				0	Content		-72	-111	8083019	816009036
8100	10:36:59.438	00:00:08.100	486	-1024	-768	-1	-1	-1	-1	4	-1024	-768	-1	-1	-1	-1	4		0	0						Untertest4.avi	0	880	547	72	111				0	Content		-72	-111	8100027	816026044
8117	10:36:59.455	00:00:08.117	487	-1024	-768	-1	-1	-1	-1	4	-1024	-768	-1	-1	-1	-1	4		0	0						Untertest4.avi	0	880	547	72	111				0	Content		-72	-111	8117399	816043416
8135	10:36:59.473	00:00:08.134	488	-1024	-768	-1	-1	-1	-1	4	-1024	-768	-1	-1	-1	-1	4		0	0						Untertest4.avi	0	880	547	72	111				0	Content		-72	-111	8134647	816060664
8150	10:36:59.488	00:00:08.149	489	-1024	-768	-1	-1	-1	-1	4	-1024	-768	-1	-1	-1	-1	4		0	0						Untertest4.avi	0	880	547	72	111				0	Content		-72	-111	8149519	816075536
8166	10:36:59.504	00:00:08.166	490	-1024	-768	-1	-1	-1	-1	4	-1024	-768	-1	-1	-1	-1	4		0	0						Untertest4.avi	0	880	547	72	111				0	Content		-72	-111	8166143	816092160
8183	10:36:59.521	00:00:08.182	491	-1024	-768	-1	-1	-1	-1	4	-1024	-768	-1	-1	-1	-1	4		0	0						Untertest4.avi	0	880	547	72	111				0	Content		-72	-111	8182811	816108828
8199	10:36:59.537	00:00:08.199	492	-1024	-768	-1	-1	-1	-1	4	-1024	-768	-1	-1	-1	-1	4		0	0						Untertest4.avi	0	880	547	72	111				0	Content		-72	-111	8199478	816125495
8216	10:36:59.554	00:00:08.216	493	-1024	-768	-1	-1	-1	-1	4	-1024	-768	-1	-1	-1	-1	4		0	0						Untertest4.avi	0	880	547	72	111				0	Content		-72	-111	8216013	816142030
8233	10:36:59.571	00:00:08.232	494	-1024	-768	-1	-1	-1	-1	4	-1024	-768	-1	-1	-1	-1	4		0	0						Untertest4.avi	0	880	547	72	111				0	Content		-72	-111	8232818	816158835
8249	10:36:59.587	00:00:08.249	495	-1024	-768	-1	-1	-1	-1	4	-1024	-768	-1	-1	-1	-1	4		0	0						Untertest4.avi	0	880	547	72	111				0	Content		-72	-111	8249380	816175397
8266	10:36:59.604	00:00:08.266	496	-1024	-768	-1	-1	-1	-1	4	-1024	-768	-1	-1	-1	-1	4		0	0						Untertest4.avi	0	880	547	72	111				0	Content		-72	-111	8266213	816192230
8283	10:36:59.621	00:00:08.282	497	-1024	-768	-1	-1	-1	-1	4	-1024	-768	-1	-1	-1	-1	4		0	0						Untertest4.avi	0	880	547	72	111				0	Content		-72	-111	8282881	816208898
8300	10:36:59.638	00:00:08.299	498	-1024	-768	-1	-1	-1	-1	4	-1024	-768	-1	-1	-1	-1	4		0	0						Untertest4.avi	0	880	547	72	111				0	Content		-72	-111	8299548	816225565
8317	10:36:59.655	00:00:08.316	499	-1024	-768	-1	-1	-1	-1	4	-1024	-768	-1	-1	-1	-1	4		0	0						Untertest4.avi	0	880	547	72	111				0	Content		-72	-111	8316533	816242550
8333	10:36:59.671	00:00:08.333	500	-1024	-768	-1	-1	-1	-1	4	-1024	-768	-1	-1	-1	-1	4		0	0						Untertest4.avi	0	880	547	72	111				0	Content		-72	-111	8333201	816259218
8350	10:36:59.688	00:00:08.349	501	-1024	-768	-1	-1	-1	-1	4	-1024	-768	-1	-1	-1	-1	4		0	0						Untertest4.avi	0	880	547	72	111				0	Content		-72	-111	8349868	816275885
8367	10:36:59.705	00:00:08.367	502	-1024	-768	-1	-1	-1	-1	4	-1024	-768	-1	-1	-1	-1	4		0	0						Untertest4.avi	0	880	547	72	111				0	Content		-72	-111	8367247	816293264
8384	10:36:59.722	00:00:08.384	503	-1024	-768	-1	-1	-1	-1	4	-1024	-768	-1	-1	-1	-1	4		0	0						Untertest4.avi	0	880	547	72	111				0	Content		-72	-111	8384497	816310514
8401	10:36:59.739	00:00:08.400	504	-1024	-768	-1	-1	-1	-1	4	-1024	-768	-1	-1	-1	-1	4		0	0						Untertest4.avi	0	880	547	72	111				0	Content		-72	-111	8400537	816326554
8417	10:36:59.755	00:00:08.417	505	-1024	-768	-1	-1	-1	-1	4	-1024	-768	-1	-1	-1	-1	4		0	0						Untertest4.avi	0	880	547	72	111				0	Content		-72	-111	8417205	816343222
8434	10:36:59.772	00:00:08.433	506	-1024	-768	-1	-1	-1	-1	4	-1024	-768	-1	-1	-1	-1	4		0	0						Untertest4.avi	0	880	547	72	111				0	Content		-72	-111	8433872	816359889
8450	10:36:59.788	00:00:08.450	507	-1024	-768	-1	-1	-1	-1	4	-1024	-768	-1	-1	-1	-1	4		0	0						Untertest4.avi	0	880	547	72	111				0	Content		-72	-111	8450121	816376138
8467	10:36:59.805	00:00:08.466	508	-1024	-768	-1	-1	-1	-1	4	-1024	-768	-1	-1	-1	-1	4		0	0						Untertest4.avi	0	880	547	72	111				0	Content		-72	-111	8466789	816392806
8483	10:36:59.821	00:00:08.483	509	-1024	-768	-1	-1	-1	-1	4	-1024	-768	-1	-1	-1	-1	4		0	0						Untertest4.avi	0	880	547	72	111				0	Content		-72	-111	8483456	816409473
8499	10:36:59.837	00:00:08.499	510	-1024	-768	-1	-1	-1	-1	4	-1024	-768	-1	-1	-1	-1	4		0	0						Untertest4.avi	0	880	547	72	111				0	Content		-72	-111	8499241	816425258
8516	10:36:59.854	00:00:08.515	511	-1024	-768	-1	-1	-1	-1	4	-1024	-768	-1	-1	-1	-1	4		0	0						Untertest4.avi	0	880	547	72	111				0	Content		-72	-111	8515920	816441937
8532	10:36:59.870	00:00:08.532	512	-1024	-768	-1	-1	-1	-1	4	-1024	-768	-1	-1	-1	-1	4		0	0						Untertest4.avi	0	880	547	72	111				0	Content		-72	-111	8532488	816458505
8549	10:36:59.887	00:00:08.549	513	-1024	-768	-1	-1	-1	-1	4	-1024	-768	-1	-1	-1	-1	4		0	0						Untertest4.avi	0	880	547	72	111				0	Content		-72	-111	8549428	816475445
8566	10:36:59.904	00:00:08.566	514	-1024	-768	-1	-1	-1	-1	4	-1024	-768	-1	-1	-1	-1	4		0	0						Untertest4.avi	0	880	547	72	111				0	Content		-72	-111	8566096	816492113
8583	10:36:59.921	00:00:08.583	515	-1024	-768	-1	-1	-1	-1	4	-1024	-768	-1	-1	-1	-1	4		0	0						Untertest4.avi	0	880	547	72	111				0	Content		-72	-111	8583227	816509244
8600	10:36:59.938	00:00:08.599	516	-1024	-768	-1	-1	-1	-1	4	-1024	-768	-1	-1	-1	-1	4		0	0						Untertest4.avi	0	880	547	72	111				0	Content		-72	-111	8599894	816525911
8617	10:36:59.955	00:00:08.616	517	-1024	-768	-1	-1	-1	-1	4	-1024	-768	-1	-1	-1	-1	4		0	0						Untertest4.avi	0	880	547	72	111				0	Content		-72	-111	8616928	816542945
8634	10:36:59.972	00:00:08.633	518	-1024	-768	-1	-1	-1	-1	4	-1024	-768	-1	-1	-1	-1	4		0	0						Untertest4.avi	0	880	547	72	111				0	Content		-72	-111	8633595	816559612
8650	10:36:59.988	00:00:08.650	519	-1024	-768	-1	-1	-1	-1	4	-1024	-768	-1	-1	-1	-1	4		0	0						Untertest4.avi	0	880	547	72	111				0	Content		-72	-111	8650262	816576279
8668	10:37:00.006	00:00:08.667	520	-1024	-768	-1	-1	-1	-1	4	-1024	-768	-1	-1	-1	-1	4		0	0						Untertest4.avi	0	880	547	72	111				0	Content		-72	-111	8667605	816593622
8682	10:37:00.020	00:00:08.682	521	-1024	-768	-1	-1	-1	-1	4	-1024	-768	-1	-1	-1	-1	4		0	0						Untertest4.avi	0	880	547	72	111				0	Content		-72	-111	8682477	816608494
8699	10:37:00.037	00:00:08.699	522	-1024	-768	-1	-1	-1	-1	4	-1024	-768	-1	-1	-1	-1	4		0	0						Untertest4.avi	0	880	547	72	111				0	Content		-72	-111	8699097	816625114
8716	10:37:00.054	00:00:08.715	523	-1024	-768	-1	-1	-1	-1	4	-1024	-768	-1	-1	-1	-1	4		0	0						Untertest4.avi	0	880	547	72	111				0	Content		-72	-111	8715752	816641769
8732	10:37:00.070	00:00:08.732	524	-1024	-768	-1	-1	-1	-1	4	-1024	-768	-1	-1	-1	-1	4		0	0						Untertest4.avi	0	880	547	72	111				0	Content		-72	-111	8732419	816658436
8749	10:37:00.087	00:00:08.749	525	-1024	-768	-1	-1	-1	-1	4	-1024	-768	-1	-1	-1	-1	4		0	0						Untertest4.avi	0	880	547	72	111				0	Content		-72	-111	8749151	816675168
8766	10:37:00.104	00:00:08.765	526	-1024	-768	-1	-1	-1	-1	4	-1024	-768	-1	-1	-1	-1	4		0	0						Untertest4.avi	0	880	547	72	111				0	Content		-72	-111	8765719	816691736
8783	10:37:00.121	00:00:08.782	527	-1024	-768	-1	-1	-1	-1	4	-1024	-768	-1	-1	-1	-1	4		0	0						Untertest4.avi	0	880	547	72	111				0	Content		-72	-111	8782551	816708568
8799	10:37:00.137	00:00:08.799	528	-1024	-768	-1	-1	-1	-1	4	-1024	-768	-1	-1	-1	-1	4		0	0						Untertest4.avi	0	880	547	72	111				0	Content		-72	-111	8799218	816725235
8816	10:37:00.154	00:00:08.815	529	-1024	-768	-1	-1	-1	-1	4	-1024	-768	-1	-1	-1	-1	4		0	0						Untertest4.avi	0	880	547	72	111				0	Content		-72	-111	8815886	816741903
8833	10:37:00.171	00:00:08.832	530	-1024	-768	-1	-1	-1	-1	4	-1024	-768	-1	-1	-1	-1	4		0	0						Untertest4.avi	0	880	547	72	111				0	Content		-72	-111	8832870	816758887
8850	10:37:00.188	00:00:08.849	531	-1024	-768	-1	-1	-1	-1	4	-1024	-768	-1	-1	-1	-1	4		0	0						Untertest4.avi	0	880	547	72	111				0	Content		-72	-111	8849537	816775554
8866	10:37:00.204	00:00:08.866	532	-1024	-768	-1	-1	-1	-1	4	-1024	-768	-1	-1	-1	-1	4		0	0						Untertest4.avi	0	880	547	72	111				0	Content		-72	-111	8866205	816792222
8884	10:37:00.222	00:00:08.883	533	-1024	-768	-1	-1	-1	-1	4	-1024	-768	-1	-1	-1	-1	4		0	0						Untertest4.avi	0	880	547	72	111				0	Content		-72	-111	8883586	816809603
8901	10:37:00.239	00:00:08.900	534	-1024	-768	-1	-1	-1	-1	4	-1024	-768	-1	-1	-1	-1	4		0	0						Untertest4.avi	0	880	547	72	111				0	Content		-72	-111	8900833	816826850
8917	10:37:00.255	00:00:08.916	535	-1024	-768	-1	-1	-1	-1	4	-1024	-768	-1	-1	-1	-1	4		0	0						Untertest4.avi	0	880	547	72	111				0	Content		-72	-111	8916875	816842892
8934	10:37:00.272	00:00:08.933	536	-1024	-768	-1	-1	-1	-1	4	-1024	-768	-1	-1	-1	-1	4		0	0						Untertest4.avi	0	880	547	72	111				0	Content		-72	-111	8933542	816859559
8950	10:37:00.288	00:00:08.950	537	-1024	-768	-1	-1	-1	-1	4	-1024	-768	-1	-1	-1	-1	4		0	0						Untertest4.avi	0	880	547	72	111				0	Content		-72	-111	8950210	816876227
8966	10:37:00.304	00:00:08.965	538	-1024	-768	-1	-1	-1	-1	4	-1024	-768	-1	-1	-1	-1	4		0	0						Untertest4.avi	0	880	547	72	111				0	Content		-72	-111	8965581	816891598
8982	10:37:00.320	00:00:08.982	539	-1024	-768	-1	-1	-1	-1	4	-1024	-768	-1	-1	-1	-1	4		0	0						Untertest4.avi	0	880	547	72	111				0	Content		-72	-111	8982202	816908219
8999	10:37:00.337	00:00:08.999	540	-1024	-768	-1	-1	-1	-1	4	-1024	-768	-1	-1	-1	-1	4		0	0						Untertest4.avi	0	880	547	72	111				0	Content		-72	-111	8999010	816925027
9016	10:37:00.354	00:00:09.015	541	-1024	-768	-1	-1	-1	-1	4	-1024	-768	-1	-1	-1	-1	4		0	0						Untertest4.avi	0	880	547	72	111				0	Content		-72	-111	9015577	816941594
9033	10:37:00.371	00:00:09.032	542	-1024	-768	-1	-1	-1	-1	4	-1024	-768	-1	-1	-1	-1	4		0	0						Untertest4.avi	0	880	547	72	111				0	Content		-72	-111	9032512	816958529
9049	10:37:00.387	00:00:09.049	543	-1024	-768	-1	-1	-1	-1	4	-1024	-768	-1	-1	-1	-1	4		0	0						Untertest4.avi	0	880	547	72	111				0	Content		-72	-111	9049180	816975197
9066	10:37:00.404	00:00:09.066	544	-1024	-768	-1	-1	-1	-1	4	-1024	-768	-1	-1	-1	-1	4		0	0						Untertest4.avi	0	880	547	72	111				0	Content		-72	-111	9066313	816992330
9083	10:37:00.421	00:00:09.082	545	-1024	-768	-1	-1	-1	-1	4	-1024	-768	-1	-1	-1	-1	4		0	0						Untertest4.avi	0	880	547	72	111				0	Content		-72	-111	9082980	817008997
9100	10:37:00.438	00:00:09.099	546	-1024	-768	-1	-1	-1	-1	4	-1024	-768	-1	-1	-1	-1	4		0	0						Untertest4.avi	0	880	547	72	111				0	Content		-72	-111	9099970	817025987
9117	10:37:00.455	00:00:09.116	547	-1024	-768	-1	-1	-1	-1	4	-1024	-768	-1	-1	-1	-1	4		0	0						Untertest4.avi	0	880	547	72	111				0	Content		-72	-111	9116637	817042654
9133	10:37:00.471	00:00:09.133	548	-1024	-768	-1	-1	-1	-1	4	-1024	-768	-1	-1	-1	-1	4		0	0						Untertest4.avi	0	880	547	72	111				0	Content		-72	-111	9133304	817059321
9151	10:37:00.489	00:00:09.150	549	-1024	-768	-1	-1	-1	-1	4	-1024	-768	-1	-1	-1	-1	4		0	0						Untertest4.avi	0	880	547	72	111				0	Content		-72	-111	9150691	817076708
9165	10:37:00.503	00:00:09.165	550	-1024	-768	-1	-1	-1	-1	4	-1024	-768	-1	-1	-1	-1	4		0	0						Untertest4.avi	0	880	547	72	111				0	Content		-72	-111	9165436	817091453
9182	10:37:00.520	00:00:09.182	551	-1024	-768	-1	-1	-1	-1	4	-1024	-768	-1	-1	-1	-1	4		0	0						Untertest4.avi	0	880	547	72	111				0	Content		-72	-111	9182057	817108074
9199	10:37:00.537	00:00:09.198	552	-1024	-768	-1	-1	-1	-1	4	-1024	-768	-1	-1	-1	-1	4		0	0						Untertest4.avi	0	880	547	72	111				0	Content		-72	-111	9198774	817124791
9215	10:37:00.553	00:00:09.215	553	-1024	-768	-1	-1	-1	-1	4	-1024	-768	-1	-1	-1	-1	4		0	0						Untertest4.avi	0	880	547	72	111				0	Content		-72	-111	9215441	817141458
9232	10:37:00.570	00:00:09.232	554	-1024	-768	-1	-1	-1	-1	4	-1024	-768	-1	-1	-1	-1	4		0	0						Untertest4.avi	0	880	547	72	111				0	Content		-72	-111	9232107	817158124
9249	10:37:00.587	00:00:09.248	555	-1024	-768	-1	-1	-1	-1	4	-1024	-768	-1	-1	-1	-1	4		0	0						Untertest4.avi	0	880	547	72	111				0	Content		-72	-111	9248676	817174693
9266	10:37:00.604	00:00:09.265	556	-1024	-768	-1	-1	-1	-1	4	-1024	-768	-1	-1	-1	-1	4		0	0						Untertest4.avi	0	880	547	72	111				0	Content		-72	-111	9265550	817191567
9282	10:37:00.620	00:00:09.282	557	-1024	-768	-1	-1	-1	-1	4	-1024	-768	-1	-1	-1	-1	4		0	0						Untertest4.avi	0	880	547	72	111				0	Content		-72	-111	9282217	817208234
9299	10:37:00.637	00:00:09.298	558	-1024	-768	-1	-1	-1	-1	4	-1024	-768	-1	-1	-1	-1	4		0	0						Untertest4.avi	0	880	547	72	111				0	Content		-72	-111	9298885	817224902
9316	10:37:00.654	00:00:09.315	559	-1024	-768	-1	-1	-1	-1	4	-1024	-768	-1	-1	-1	-1	4		0	0						Untertest4.avi	0	880	547	72	111				0	Content		-72	-111	9315896	817241913
9333	10:37:00.671	00:00:09.332	560	-1024	-768	-1	-1	-1	-1	4	-1024	-768	-1	-1	-1	-1	4		0	0						Untertest4.avi	0	880	547	72	111				0	Content		-72	-111	9332564	817258581
9349	10:37:00.687	00:00:09.349	561	-1024	-768	-1	-1	-1	-1	4	-1024	-768	-1	-1	-1	-1	4		0	0						Untertest4.avi	0	880	547	72	111				0	Content		-72	-111	9349231	817275248
9367	10:37:00.705	00:00:09.366	562	-1024	-768	-1	-1	-1	-1	4	-1024	-768	-1	-1	-1	-1	4		0	0						Untertest4.avi	0	880	547	72	111				0	Content		-72	-111	9366541	817292558
9384	10:37:00.722	00:00:09.383	563	-1024	-768	-1	-1	-1	-1	4	-1024	-768	-1	-1	-1	-1	4		0	0						Untertest4.avi	0	880	547	72	111				0	Content		-72	-111	9383790	817309807
9400	10:37:00.738	00:00:09.399	564	-1024	-768	-1	-1	-1	-1	4	-1024	-768	-1	-1	-1	-1	4		0	0						Untertest4.avi	0	880	547	72	111				0	Content		-72	-111	9399831	817325848
9416	10:37:00.754	00:00:09.416	565	-1024	-768	-1	-1	-1	-1	4	-1024	-768	-1	-1	-1	-1	4		0	0						Untertest4.avi	0	880	547	72	111				0	Content		-72	-111	9416498	817342515
9433	10:37:00.771	00:00:09.433	566	-1024	-768	-1	-1	-1	-1	4	-1024	-768	-1	-1	-1	-1	4		0	0						Untertest4.avi	0	880	547	72	111				0	Content		-72	-111	9433166	817359183
9449	10:37:00.787	00:00:09.448	567	-1024	-768	-1	-1	-1	-1	4	-1024	-768	-1	-1	-1	-1	4		0	0						Untertest4.avi	0	880	547	72	111				0	Content		-72	-111	9448537	817374554
9465	10:37:00.803	00:00:09.465	568	-1024	-768	-1	-1	-1	-1	4	-1024	-768	-1	-1	-1	-1	4		0	0						Untertest4.avi	0	880	547	72	111				0	Content		-72	-111	9465283	817391300
9482	10:37:00.820	00:00:09.481	569	-1024	-768	-1	-1	-1	-1	4	-1024	-768	-1	-1	-1	-1	4		0	0						Untertest4.avi	0	880	547	72	111				0	Content		-72	-111	9481976	817407993
9499	10:37:00.837	00:00:09.498	570	-1024	-768	-1	-1	-1	-1	4	-1024	-768	-1	-1	-1	-1	4		0	0						Untertest4.avi	0	880	547	72	111				0	Content		-72	-111	9498533	817424550
9515	10:37:00.853	00:00:09.515	571	-1024	-768	-1	-1	-1	-1	4	-1024	-768	-1	-1	-1	-1	4		0	0						Untertest4.avi	0	880	547	72	111				0	Content		-72	-111	9515468	817441485
9532	10:37:00.870	00:00:09.532	572	-1024	-768	-1	-1	-1	-1	4	-1024	-768	-1	-1	-1	-1	4		0	0						Untertest4.avi	0	880	547	72	111				0	Content		-72	-111	9532136	817458153
9549	10:37:00.887	00:00:09.549	573	-1024	-768	-1	-1	-1	-1	4	-1024	-768	-1	-1	-1	-1	4		0	0						Untertest4.avi	0	880	547	72	111				0	Content		-72	-111	9549270	817475287
9566	10:37:00.904	00:00:09.565	574	-1024	-768	-1	-1	-1	-1	4	-1024	-768	-1	-1	-1	-1	4		0	0						Untertest4.avi	0	880	547	72	111				0	Content		-72	-111	9565937	817491954
9583	10:37:00.921	00:00:09.582	575	-1024	-768	-1	-1	-1	-1	4	-1024	-768	-1	-1	-1	-1	4		0	0						Untertest4.avi	0	880	547	72	111				0	Content		-72	-111	9582971	817508988
9600	10:37:00.938	00:00:09.599	576	-1024	-768	-1	-1	-1	-1	4	-1024	-768	-1	-1	-1	-1	4		0	0						Untertest4.avi	0	880	547	72	111				0	Content		-72	-111	9599638	817525655
9616	10:37:00.954	00:00:09.616	577	-1024	-768	-1	-1	-1	-1	4	-1024	-768	-1	-1	-1	-1	4		0	0						Untertest4.avi	0	880	547	72	111				0	Content		-72	-111	9616306	817542323
9634	10:37:00.972	00:00:09.633	578	-1024	-768	-1	-1	-1	-1	4	-1024	-768	-1	-1	-1	-1	4		0	0						Untertest4.avi	0	880	547	72	111				0	Content		-72	-111	9633647	817559664
9648	10:37:00.986	00:00:09.648	579	-1024	-768	-1	-1	-1	-1	4	-1024	-768	-1	-1	-1	-1	4		0	0						Untertest4.avi	0	880	547	72	111				0	Content		-72	-111	9648394	817574411
9665	10:37:01.003	00:00:09.665	580	-1024	-768	-1	-1	-1	-1	4	-1024	-768	-1	-1	-1	-1	4		0	0						Untertest4.avi	0	880	547	72	111				0	Content		-72	-111	9665061	817591078
9682	10:37:01.020	00:00:09.681	581	-1024	-768	-1	-1	-1	-1	4	-1024	-768	-1	-1	-1	-1	4		0	0						Untertest4.avi	0	880	547	72	111				0	Content		-72	-111	9681729	817607746
9698	10:37:01.036	00:00:09.698	582	-1024	-768	-1	-1	-1	-1	4	-1024	-768	-1	-1	-1	-1	4		0	0						Untertest4.avi	0	880	547	72	111				0	Content		-72	-111	9698396	817624413
9715	10:37:01.053	00:00:09.715	583	-1024	-768	-1	-1	-1	-1	4	-1024	-768	-1	-1	-1	-1	4		0	0						Untertest4.avi	0	880	547	72	111				0	Content		-72	-111	9715018	817641035
9732	10:37:01.070	00:00:09.731	584	-1024	-768	-1	-1	-1	-1	4	-1024	-768	-1	-1	-1	-1	4		0	0						Untertest4.avi	0	880	547	72	111				0	Content		-72	-111	9731820	817657837
9748	10:37:01.086	00:00:09.748	585	-1024	-768	-1	-1	-1	-1	4	-1024	-768	-1	-1	-1	-1	4		0	0						Untertest4.avi	0	880	547	72	111				0	Content		-72	-111	9748384	817674401
9765	10:37:01.103	00:00:09.765	586	-1024	-768	-1	-1	-1	-1	4	-1024	-768	-1	-1	-1	-1	4		0	0						Untertest4.avi	0	880	547	72	111				0	Content		-72	-111	9765218	817691235
9782	10:37:01.120	00:00:09.781	587	-1024	-768	-1	-1	-1	-1	4	-1024	-768	-1	-1	-1	-1	4		0	0						Untertest4.avi	0	880	547	72	111				0	Content		-72	-111	9781885	817707902
9799	10:37:01.137	00:00:09.798	588	-1024	-768	-1	-1	-1	-1	4	-1024	-768	-1	-1	-1	-1	4		0	0						Untertest4.avi	0	880	547	72	111				0	Content		-72	-111	9798552	817724569
9816	10:37:01.154	00:00:09.815	589	-1024	-768	-1	-1	-1	-1	4	-1024	-768	-1	-1	-1	-1	4		0	0						Untertest4.avi	0	880	547	72	111				0	Content		-72	-111	9815538	817741555
9832	10:37:01.170	00:00:09.832	590	-1024	-768	-1	-1	-1	-1	4	-1024	-768	-1	-1	-1	-1	4		0	0						Untertest4.avi	0	880	547	72	111				0	Content		-72	-111	9832205	817758222
9849	10:37:01.187	00:00:09.848	591	-1024	-768	-1	-1	-1	-1	4	-1024	-768	-1	-1	-1	-1	4		0	0						Untertest4.avi	0	880	547	72	111				0	Content		-72	-111	9848872	817774889
9866	10:37:01.204	00:00:09.866	592	-1024	-768	-1	-1	-1	-1	4	-1024	-768	-1	-1	-1	-1	4		0	0						Untertest4.avi	0	880	547	72	111				0	Content		-72	-111	9866252	817792269
9883	10:37:01.221	00:00:09.883	593	-1024	-768	-1	-1	-1	-1	4	-1024	-768	-1	-1	-1	-1	4		0	0						Untertest4.avi	0	880	547	72	111				0	Content		-72	-111	9883497	817809514
9900	10:37:01.238	00:00:09.899	594	-1024	-768	-1	-1	-1	-1	4	-1024	-768	-1	-1	-1	-1	4		0	0						Untertest4.avi	0	880	547	72	111				0	Content		-72	-111	9899538	817825555
9916	10:37:01.254	00:00:09.916	595	-1024	-768	-1	-1	-1	-1	4	-1024	-768	-1	-1	-1	-1	4		0	0						Untertest4.avi	0	880	547	72	111				0	Content		-72	-111	9916206	817842223
9933	10:37:01.271	00:00:09.932	596	-1024	-768	-1	-1	-1	-1	4	-1024	-768	-1	-1	-1	-1	4		0	0						Untertest4.avi	0	880	547	72	111				0	Content		-72	-111	9932873	817858890
9949	10:37:01.287	00:00:09.949	597	-1024	-768	-1	-1	-1	-1	4	-1024	-768	-1	-1	-1	-1	4		0	0						Untertest4.avi	0	880	547	72	111				0	Content		-72	-111	9949121	817875138
9966	10:37:01.304	00:00:09.965	598	-1024	-768	-1	-1	-1	-1	4	-1024	-768	-1	-1	-1	-1	4		0	0						Untertest4.avi	0	880	547	72	111				0	Content		-72	-111	9965789	817891806
9982	10:37:01.320	00:00:09.982	599	-1024	-768	-1	-1	-1	-1	4	-1024	-768	-1	-1	-1	-1	4		0	0						Untertest4.avi	0	880	547	72	111				0	Content		-72	-111	9982456	817908473
9998	10:37:01.336	00:00:09.998	600	-1024	-768	-1	-1	-1	-1	4	-1024	-768	-1	-1	-1	-1	4		0	0						Untertest4.avi	0	880	547	72	111				0	Content		-72	-111	9998238	817924255
10015	10:37:01.353	00:00:10.014	601	-1024	-768	-1	-1	-1	-1	4	-1024	-768	-1	-1	-1	-1	4		0	0						Untertest4.avi	0	880	547	72	111				0	Content		-72	-111	10014921	817940938
10031	10:37:01.369	00:00:10.031	602	-1024	-768	-1	-1	-1	-1	4	-1024	-768	-1	-1	-1	-1	4		0	0						Untertest4.avi	0	880	547	72	111				0	Content		-72	-111	10031487	817957504
10048	10:37:01.386	00:00:10.048	603	-1024	-768	-1	-1	-1	-1	4	-1024	-768	-1	-1	-1	-1	4		0	0						Untertest4.avi	0	880	547	72	111				0	Content		-72	-111	10048422	817974439
10065	10:37:01.403	00:00:10.065	604	-1024	-768	-1	-1	-1	-1	4	-1024	-768	-1	-1	-1	-1	4		0	0						Untertest4.avi	0	880	547	72	111				0	Content		-72	-111	10065090	817991107
10082	10:37:01.420	00:00:10.082	605	-1024	-768	-1	-1	-1	-1	4	-1024	-768	-1	-1	-1	-1	4		0	0						Untertest4.avi	0	880	547	72	111				0	Content		-72	-111	10082221	818008238
10099	10:37:01.437	00:00:10.098	606	-1024	-768	-1	-1	-1	-1	4	-1024	-768	-1	-1	-1	-1	4		0	0						Untertest4.avi	0	880	547	72	111				0	Content		-72	-111	10098889	818024906
10116	10:37:01.454	00:00:10.115	607	-1024	-768	-1	-1	-1	-1	4	-1024	-768	-1	-1	-1	-1	4		0	0						Untertest4.avi	0	880	547	72	111				0	Content		-72	-111	10115918	818041935
10133	10:37:01.471	00:00:10.132	608	-1024	-768	-1	-1	-1	-1	4	-1024	-768	-1	-1	-1	-1	4		0	0						Untertest4.avi	0	880	547	72	111				0	Content		-72	-111	10132585	818058602
10149	10:37:01.487	00:00:10.149	609	-1024	-768	-1	-1	-1	-1	4	-1024	-768	-1	-1	-1	-1	4		0	0						Untertest4.avi	0	880	547	72	111				0	Content		-72	-111	10149253	818075270
10167	10:37:01.505	00:00:10.166	610	-1024	-768	-1	-1	-1	-1	4	-1024	-768	-1	-1	-1	-1	4		0	0						Untertest4.avi	0	880	547	72	111				0	Content		-72	-111	10166721	818092738
10181	10:37:01.519	00:00:10.181	611	-1024	-768	-1	-1	-1	-1	4	-1024	-768	-1	-1	-1	-1	4		0	0						Untertest4.avi	0	880	547	72	111				0	Content		-72	-111	10181468	818107485
10198	10:37:01.536	00:00:10.198	612	-1024	-768	-1	-1	-1	-1	4	-1024	-768	-1	-1	-1	-1	4		0	0						Untertest4.avi	0	880	547	72	111				0	Content		-72	-111	10198094	818124111
10215	10:37:01.553	00:00:10.214	613	-1024	-768	-1	-1	-1	-1	4	-1024	-768	-1	-1	-1	-1	4		0	0						Untertest4.avi	0	880	547	72	111				0	Content		-72	-111	10214761	818140778
10231	10:37:01.569	00:00:10.231	614	-1024	-768	-1	-1	-1	-1	4	-1024	-768	-1	-1	-1	-1	4		0	0						Untertest4.avi	0	880	547	72	111				0	Content		-72	-111	10231428	818157445
10248	10:37:01.586	00:00:10.248	615	-1024	-768	-1	-1	-1	-1	4	-1024	-768	-1	-1	-1	-1	4		0	0						Untertest4.avi	0	880	547	72	111				0	Content		-72	-111	10248089	818174106
10265	10:37:01.603	00:00:10.264	616	-1024	-768	-1	-1	-1	-1	4	-1024	-768	-1	-1	-1	-1	4		0	0						Untertest4.avi	0	880	547	72	111				0	Content		-72	-111	10264767	818190784
10281	10:37:01.619	00:00:10.281	617	1193,077	840,5554	0,5997691	0,305959	449,0581	3,269722	1	1168,425	826,2952	0,5998701	0,305935	449,0581	3,289679	3	6	1193	841						Untertest4.avi	0	880	547	72	111	1115	733	250	0	Content		1121	730	10281334	818207351
10298	10:37:01.636	00:00:10.297	618	1235,136	866,3638	0,611595	0,3047875	449,0582	3,34997	3	1166,394	850,6243	0,609662	0,3047951	443,3018	3,319637	1	6	1166	851						Untertest4.avi	0	880	547	72	111	1115	733	250	0	Content		1094	740	10297959	818223976
10315	10:37:01.653	00:00:10.314	619	1159,196	849,8597	0,6037582	0,3059583	430,497	3,142684	1	1116,737	839,0907	0,6004751	0,3059311	443,3018	3,235821	3	6	1159	850						Untertest4.avi	0	880	547	72	111	1115	733	250	0	Content		1087	739	10314708	818240725
10331	10:37:01.669	00:00:10.331	620	-1024	-768	-1	-1	-1	-1	4	-1024	-768	-1	-1	-1	-1	4	6	0	0						Untertest4.avi	0	880	547	72	111	1115	733	250	0	Content		-72	-111	10331332	818257349
10348	10:37:01.686	00:00:10.347	621	-1024	-768	-1	-1	-1	-1	4	-1024	-768	-1	-1	-1	-1	4	6	0	0						Untertest4.avi	0	880	547	72	111	1115	733	250	0	Content		-72	-111	10347955	818273972
10365	10:37:01.703	00:00:10.364	622	1306,242	865,1724	0,6033513	0,3062872	431,7692	3,058175	1	1363,691	854,1909	0,6010377	0,3062533	443,3017	3,17355	3	6	1306	865						Untertest4.avi	0	880	547	72	111	1115	733	250	0	Content		1234	754	10364578	818290595
10381	10:37:01.719	00:00:10.381	623	1283,715	845,3895	0,6054072	0,3056394	431,7693	3,279435	3	1230,115	831,6965	0,6061293	0,3056026	434,2762	3,307113	1	6	1230	832						Untertest4.avi	0	880	547	72	111	1115	733	250	0	Content		1158	721	10381327	818307344
10398	10:37:01.736	00:00:10.397	624	1251,392	864,441	0,6036421	0,30702	431,7692	3,185654	1	1243,291	849,6934	0,6032103	0,3070194	434,2762	3,226948	3	6	1251	864						Untertest4.avi	0	880	547	72	111	1115	733	250	0	Content		1179	753	10397953	818323970
10415	10:37:01.753	00:00:10.414	625	1218,269	841,2947	0,605452	0,3063766	431,7692	3,271345	3	1167,518	826,6163	0,6037014	0,3063809	426,4643	3,246847	1	6	1168	827						Untertest4.avi	0	880	547	72	111	1115	733	250	0	Content		1096	716	10414577	818340594
10431	10:37:01.769	00:00:10.431	626	-1024	-768	-1	-1	-1	-1	4	-1024	-768	-1	-1	-1	-1	4	6	0	0						Untertest4.avi	0	880	547	72	111	1115	733	250	0	Content		-72	-111	10431199	818357216
10448	10:37:01.786	00:00:10.447	627	1282,949	850,5493	0,606658	0,3072547	431,7692	3,339408	3	1140,075	832,6633	0,5987985	0,3073579	410,458	3,185505	1	6	1140	833						Untertest4.avi	0	880	547	72	111	1115	733	250	0	Content		1068	722	10447947	818373964
10465	10:37:01.803	00:00:10.464	628	1195,813	846,3133	0,6090402	0,3090773	413,3209	3,040013	1	1132,038	832,6544	0,609579	0,3090543	410,458	3,029073	3	6	1196	846						Untertest4.avi	0	880	547	72	111	1115	733	250	0	Content		1124	735	10464571	818390588
10481	10:37:01.819	00:00:10.481	629	-1024	-768	-1	-1	-1	-1	4	-1024	-768	-1	-1	-1	-1	4	6	0	0						Untertest4.avi	0	880	547	72	111	1115	733	250	0	Content		-72	-111	10481193	818407210
10498	10:37:01.836	00:00:10.497	630	1171,433	844,1439	0,6100184	0,3104352	411,3547	3,04827	1	1111,26	831,0393	0,6100419	0,3104107	410,458	3,050269	3	6	1171	844						Untertest4.avi	0	880	547	72	111	1115	733	250	0	Content		1099	733	10497830	818423847
10515	10:37:01.853	00:00:10.514	631	1210,019	825,9538	0,6007074	0,3102097	411,3547	3,149548	3	1187,131	814,3828	0,6074085	0,3100716	431,1335	3,298929	1	6	1187	814						Untertest4.avi	0	880	547	72	111	1115	733	250	0	Content		1115	703	10514566	818440583
10531	10:37:01.869	00:00:10.531	632	-1024	-768	-1	-1	-1	-1	4	-1024	-768	-1	-1	-1	-1	4	7	0	0						Untertest4.avi	0	880	547	72	111	1194	737	3098	0	Content		-72	-111	10531190	818457207
10548	10:37:01.886	00:00:10.547	633	1191,076	836,2264	0,600958	0,3111628	411,3547	3,148734	3	1187,166	824,8407	0,6061153	0,311051	425,7779	3,266269	1	7	1187	825						Untertest4.avi	0	880	547	72	111	1194	737	3098	0	Content		1115	714	10547824	818473841
10564	10:37:01.902	00:00:10.564	634	1295,645	842,6521	0,6071426	0,3125046	427,7774	3,104384	1	1230,14	828,2884	0,607439	0,3124823	425,7779	3,10022	3	7	1296	843						Untertest4.avi	0	880	547	72	111	1194	737	3098	0	Content		1224	732	10564435	818490452
10581	10:37:01.919	00:00:10.581	635	1239,369	827,2853	0,6070408	0,3120756	427,7774	3,314028	3	1184,982	813,663	0,6075047	0,3120425	429,4771	3,335972	1	7	1185	814						Untertest4.avi	0	880	547	72	111	1194	737	3098	0	Content		1113	703	10581185	818507202
10598	10:37:01.936	00:00:10.597	636	1366,775	853,8931	0,6051162	0,3135445	435,922	3,198105	1	1292,23	837,8347	0,6065124	0,3135246	429,477	3,165212	3	7	1367	854						Untertest4.avi	0	880	547	72	111	1194	737	3098	0	Content		1295	743	10597817	818523834
10614	10:37:01.952	00:00:10.614	637	-1024	-768	-1	-1	-1	-1	4	-1024	-768	-1	-1	-1	-1	4	7	0	0						Untertest4.avi	0	880	547	72	111	1194	737	3098	0	Content		-72	-111	10614428	818540445
10631	10:37:01.969	00:00:10.631	638	-1024	-768	-1	-1	-1	-1	4	-1024	-768	-1	-1	-1	-1	4	7	0	0						Untertest4.avi	0	880	547	72	111	1194	737	3098	0	Content		-72	-111	10631050	818557067
10648	10:37:01.986	00:00:10.647	639	-1024	-768	-1	-1	-1	-1	4	-1024	-768	-1	-1	-1	-1	4	7	0	0						Untertest4.avi	0	880	547	72	111	1194	737	3098	0	Content		-72	-111	10647768	818573785
10664	10:37:02.002	00:00:10.664	640	-1024	-768	-1	-1	-1	-1	4	-1024	-768	-1	-1	-1	-1	4	7	0	0						Untertest4.avi	0	880	547	72	111	1194	737	3098	0	Content		-72	-111	10664435	818590452
10681	10:37:02.019	00:00:10.681	641	1452,719	849,1009	0,6072621	0,3146228	435,922	3,410679	3	1226,264	829,0614	0,5960352	0,31478	405,7106	3,17652	1	7	1226	829						Untertest4.avi	0	880	547	72	111	1194	737	3098	0	Content		1154	718	10681123	818607140
10698	10:37:02.036	00:00:10.697	642	1376,549	836,6768	0,6063097	0,3151697	435,922	3,403018	3	1170,258	821,6941	0,5951114	0,3152745	405,7106	3,173039	1	7	1170	822						Untertest4.avi	0	880	547	72	111	1194	737	3098	0	Content		1098	711	10697746	818623763
10714	10:37:02.052	00:00:10.714	643	1393,902	847,5756	0,6056991	0,3159569	435,922	3,51257	3	1246,565	829,4984	0,5985718	0,3160473	416,0907	3,363254	1	7	1247	829						Untertest4.avi	0	880	547	72	111	1194	737	3098	0	Content		1175	718	10714372	818640389
10731	10:37:02.069	00:00:10.731	644	1333,488	844,3573	0,6047476	0,3168226	435,922	3,433545	3	1240,433	827,2866	0,5992376	0,3168877	419,797	3,325292	1	7	1240	827						Untertest4.avi	0	880	547	72	111	1194	737	3098	0	Content		1168	716	10731122	818657139
10748	10:37:02.086	00:00:10.747	645	1359,292	847,6077	0,6040952	0,3181593	435,922	3,422126	3	1261,544	829,9594	0,5982397	0,3182301	418,7745	3,306617	1	7	1262	830						Untertest4.avi	0	880	547	72	111	1194	737	3098	0	Content		1190	719	10747744	818673761
10764	10:37:02.102	00:00:10.764	646	1337,236	804,6927	0,6032507	0,3207844	435,922	3,413425	3	1205,301	791,4089	0,5955736	0,3208841	414,1905	3,257639	1	7	1205	791						Untertest4.avi	0	880	547	72	111	1194	737	3098	0	Content		1133	680	10764369	818690386
10781	10:37:02.119	00:00:10.780	647	1368,663	853,2275	0,6024192	0,3220756	435,922	3,385333	3	1270,096	835,1277	0,5965961	0,3221457	418,8206	3,27136	1	7	1270	835						Untertest4.avi	0	880	547	72	111	1194	737	3098	0	Content		1198	724	10780992	818707009
10798	10:37:02.136	00:00:10.797	648	1319,587	862,0551	0,5948326	0,3242861	415,8961	3,268851	3	1262,055	848,3749	0,5947183	0,3242607	415,8961	3,27916	1	7	1262	848						Untertest4.avi	0	880	547	72	111	1194	737	3098	0	Content		1190	737	10797741	818723758
10814	10:37:02.152	00:00:10.814	649	1320,117	846,7317	0,5939152	0,3263992	416,1623	3,220623	3	1262,799	833,0325	0,5938009	0,3263738	416,1622	3,230891	1	7	1263	833						Untertest4.avi	0	880	547	72	111	1194	737	3098	0	Content		1191	722	10814364	818740381
10831	10:37:02.169	00:00:10.830	650	1357,824	847,7697	0,5933378	0,3284047	417,336	3,21313	3	1299,765	833,824	0,5932241	0,3283794	417,336	3,223559	1	7	1300	834						Untertest4.avi	0	880	547	72	111	1194	737	3098	0	Content		1228	723	10830989	818757006
10848	10:37:02.186	00:00:10.847	651	1287,94	847,9508	0,5887479	0,3305	408,5072	3,201517	3	1270,71	834,4274	0,5889652	0,3304699	408,5072	3,221398	1	7	1271	834						Untertest4.avi	0	880	547	72	111	1194	737	3098	0	Content		1199	723	10847610	818773627
10864	10:37:02.202	00:00:10.864	652	1361,591	867,6887	0,5913555	0,3324199	417,8882	3,18684	3	1303,437	853,822	0,591242	0,3323946	417,8882	3,197415	1	7	1303	854						Untertest4.avi	0	880	547	72	111	1194	737	3098	0	Content		1231	743	10864359	818790376
10881	10:37:02.219	00:00:10.880	653	1296,72	850,28	0,5883132	0,3347981	412,6853	3,230072	3	1248,425	836,8831	0,5882685	0,3347714	412,6853	3,24221	1	7	1248	837						Untertest4.avi	0	880	547	72	111	1194	737	3098	0	Content		1176	726	10880982	818806999
10898	10:37:02.236	00:00:10.897	654	1378,892	868,3427	0,5918558	0,336527	424,8602	3,346595	3	1320,265	854,2894	0,5917453	0,3365025	424,8602	3,35764	1	7	1320	854						Untertest4.avi	0	880	547	72	111	1194	737	3098	0	Content		1248	743	10897606	818823623
10914	10:37:02.252	00:00:10.914	655	1232,769	831,7228	0,5821182	0,3393461	402,0674	3,103872	3	1214,88	818,533	0,5823411	0,339315	402,0674	3,122037	1	7	1215	819						Untertest4.avi	0	880	547	72	111	1194	737	3098	0	Content		1143	708	10914231	818840248
10931	10:37:02.269	00:00:10.930	656	1330,06	856,3167	0,5867384	0,3410752	416,0457	3,266524	3	1272,92	842,7999	0,5866241	0,3410496	416,0457	3,277027	1	7	1273	843						Untertest4.avi	0	880	547	72	111	1194	737	3098	0	Content		1201	732	10930979	818856996
10948	10:37:02.286	00:00:10.947	657	1385,443	864,5279	0,5897055	0,3426708	426,8609	3,462821	3	1327,306	850,5319	0,5895958	0,3426464	426,8609	3,474491	1	7	1327	851						Untertest4.avi	0	880	547	72	111	1194	737	3098	0	Content		1255	740	10947605	818873622
10964	10:37:02.302	00:00:10.964	658	1407,481	862,3094	0,5883124	0,3446848	425,5852	3,360538	3	1348,687	848,1633	0,5882021	0,3446602	425,5852	3,371885	1	7	1349	848						Untertest4.avi	0	880	547	72	111	1194	737	3098	0	Content		1277	737	10964228	818890245
10981	10:37:02.319	00:00:10.980	659	1294,665	862,1084	0,5824217	0,3472956	413,4277	3,238971	3	1276,981	848,8774	0,5826347	0,347266	413,4277	3,258585	1	7	1277	849						Untertest4.avi	0	880	547	72	111	1194	737	3098	0	Content		1205	738	10980851	818906868
10998	10:37:02.336	00:00:10.997	660	1336,64	864,2891	0,5817345	0,3496639	413,0288	3,26176	3	1279,692	850,9409	0,5816188	0,3496377	413,0288	3,272306	1	7	1280	851						Untertest4.avi	0	880	547	72	111	1194	737	3098	0	Content		1208	740	10997601	818923618
11014	10:37:02.352	00:00:11.014	661	1354,231	870,7311	0,582213	0,3522467	416,9064	3,241709	3	1296,727	857,2372	0,582099	0,352221	416,9064	3,25238	1	7	1297	857						Untertest4.avi	0	880	547	72	111	1194	737	3098	0	Content		1225	746	11014224	818940241
11031	10:37:02.369	00:00:11.030	662	1436,353	866,573	0,5841265	0,3546655	424,5356	3,394964	3	1377,502	852,4377	0,5840158	0,3546405	424,5356	3,406747	1	7	1378	852						Untertest4.avi	0	880	547	72	111	1194	737	3098	0	Content		1306	741	11030847	818956864
11047	10:37:02.385	00:00:11.047	663	1295,205	846,1838	0,5782392	0,3578171	412,126	3,317782	3	1259,062	833,0056	0,5782924	0,3577889	412,126	3,333108	1	7	1259	833						Untertest4.avi	0	880	547	72	111	1194	737	3098	0	Content		1187	722	11047473	818973490
11064	10:37:02.402	00:00:11.064	664	1401,418	886,3939	0,5798587	0,359474	419,3026	3,411581	3	1343,571	872,7699	0,5797457	0,3594484	419,3026	3,423312	1	7	1344	873						Untertest4.avi	0	880	547	72	111	1194	737	3098	0	Content		1272	762	11064223	818990240
11081	10:37:02.419	00:00:11.080	665	1327,176	884,6379	0,5748682	0,3612089	410,5386	3,303197	3	1270,724	871,6584	0,5747513	0,3611823	410,5386	3,313879	1	7	1271	872						Untertest4.avi	0	880	547	72	111	1194	737	3098	0	Content		1199	761	11080846	819006863
11097	10:37:02.435	00:00:11.097	666	1248,995	855,466	0,5712173	0,361962	405,6581	3,310854	3	1194,296	842,9665	0,5710981	0,3619347	405,6581	3,320858	1	7	1194	843						Untertest4.avi	0	880	547	72	111	1194	737	3098	0	Content		1122	732	11097469	819023486
11114	10:37:02.452	00:00:11.114	667	1436,955	871,0477	0,5774145	0,3617879	426,9545	3,435768	3	1378,354	857,0098	0,5773047	0,3617631	426,9545	3,44771	1	7	1378	857						Untertest4.avi	0	880	547	72	111	1194	737	3098	0	Content		1306	746	11114094	819040111
11131	10:37:02.469	00:00:11.130	668	1335,602	857,3359	0,5709794	0,3619663	414,0128	3,29758	3	1279,249	844,155	0,570864	0,36194	414,0128	3,308261	1	7	1279	844						Untertest4.avi	0	880	547	72	111	1194	737	3098	0	Content		1207	733	11130841	819056858
11147	10:37:02.485	00:00:11.147	669	1380,655	881,342	0,5695918	0,3620202	414,3643	3,31841	3	1323,455	867,9587	0,5694766	0,361994	414,3643	3,329527	1	7	1323	868						Untertest4.avi	0	880	547	72	111	1194	737	3098	0	Content		1251	757	11147466	819073483
11164	10:37:02.502	00:00:11.164	670	1368,488	865,3749	0,5677013	0,3628145	413,8481	3,248435	3	1311,552	852,0255	0,5675858	0,3627882	413,8481	3,259174	1	7	1312	852						Untertest4.avi	0	880	547	72	111	1194	737	3098	0	Content		1240	741	11164090	819090107
11181	10:37:02.519	00:00:11.180	671	1321,928	861,7465	0,5685413	0,3634976	421,0595	3,432134	3	1265,641	848,5745	0,5684291	0,363472	421,0595	3,443054	1	7	1266	849						Untertest4.avi	0	880	547	72	111	1194	737	3098	0	Content		1194	738	11180715	819106732
11197	10:37:02.535	00:00:11.197	672	1344,717	893,4144	0,560722	0,3638789	400,4444	3,250233	3	1289,001	880,6422	0,5606002	0,3638509	400,4444	3,261013	1	7	1289	881						Untertest4.avi	0	880	547	72	111	1194	737	3098	0	Content		1217	770	11197461	819123478
11214	10:37:02.552	00:00:11.214	673	1321,274	885,5297	0,5606663	0,3649886	406,5406	3,312066	3	1266,18	872,8698	0,5606663	0,3649886	406,5406	3,322919	1	7	1266	873						Untertest4.avi	0	880	547	72	111	1194	737	3098	0	Content		1194	762	11214086	819140103
11231	10:37:02.569	00:00:11.230	674	1382,808	902,2696	0,5616891	0,3654859	413,3718	3,258421	3	1325,566	889,0095	0,5615734	0,3654595	413,3718	3,269379	1	7	1326	889						Untertest4.avi	0	880	547	72	111	1194	737	3098	0	Content		1254	778	11230709	819156726
11247	10:37:02.585	00:00:11.247	675	1331,425	877,1062	0,5604942	0,3661701	414,9252	3,389152	3	1275,447	864,1285	0,5603792	0,3661438	414,9252	3,400085	1	7	1275	864						Untertest4.avi	0	880	547	72	111	1194	737	3098	0	Content		1203	753	11247336	819173353
11264	10:37:02.602	00:00:11.264	676	1317,619	850,7561	0,5570568	0,3671501	409,8728	3,334784	3	1262,483	837,8777	0,5569395	0,3671232	409,8728	3,345486	1	7	1262	838						Untertest4.avi	0	880	547	72	111	1194	737	3098	0	Content		1190	727	11264084	819190101
11281	10:37:02.619	00:00:11.280	677	-1024	-768	-1	-1	-1	-1	4	-1024	-768	-1	-1	-1	-1	4	7	0	0						Untertest4.avi	0	880	547	72	111	1194	737	3098	0	Content		-72	-111	11280708	819206725
11297	10:37:02.635	00:00:11.297	678	1289,582	860,5959	0,5536575	0,368428	410,1652	3,38504	3	1257,921	847,884	0,5537396	0,3683991	410,1652	3,401827	1	7	1258	848						Untertest4.avi	0	880	547	72	111	1194	737	3098	0	Content		1186	737	11297333	819223350
11314	10:37:02.652	00:00:11.314	679	1346,615	868,2279	0,5530658	0,3685357	412,6119	3,329095	3	1290,852	855,2126	0,5529497	0,3685091	412,6119	3,340004	1	7	1291	855						Untertest4.avi	0	880	547	72	111	1194	737	3098	0	Content		1219	744	11314080	819240097
11331	10:37:02.669	00:00:11.330	680	1314,551	861,2477	0,5522541	0,3684967	413,9533	3,417292	3	1259,327	848,3845	0,5521386	0,3684702	413,9533	3,4281	1	7	1259	848						Untertest4.avi	0	880	547	72	111	1194	737	3098	0	Content		1187	737	11330705	819256722
11347	10:37:02.685	00:00:11.347	681	1439,385	880,9696	0,5551167	0,3678365	424,802	3,522306	3	1382,01	867,2172	0,5550059	0,3678113	424,802	3,534662	1	7	1382	867						Untertest4.avi	0	880	547	72	111	1194	737	3098	0	Content		1310	756	11347327	819273344
11364	10:37:02.702	00:00:11.363	682	1321,285	865,4769	0,5501116	0,3680045	413,502	3,421635	3	1265,998	852,6007	0,5499959	0,367978	413,502	3,432472	1	7	1266	853						Untertest4.avi	0	880	547	72	111	1194	737	3098	0	Content		1194	742	11363951	819289968
11381	10:37:02.719	00:00:11.380	683	1243,468	841,8743	0,5460877	0,3680745	405,6638	3,337513	3	1227,092	829,171	0,5463069	0,3680438	405,6638	3,357592	1	7	1227	829						Untertest4.avi	0	880	547	72	111	1194	737	3098	0	Content		1155	718	11380698	819306715
11397	10:37:02.735	00:00:11.397	684	1321,484	872,2524	0,5477269	0,3675643	411,1839	3,34429	3	1266,204	859,4376	0,5476102	0,3675375	411,1839	3,354939	1	7	1266	859						Untertest4.avi	0	880	547	72	111	1194	737	3098	0	Content		1194	748	11397321	819323338
11414	10:37:02.752	00:00:11.413	685	1369,708	879,2829	0,5490711	0,3676813	417,3893	3,424083	3	1313,599	866,106	0,5489572	0,3676552	417,3893	3,435472	1	7	1314	866						Untertest4.avi	0	880	547	72	111	1194	737	3098	0	Content		1242	755	11413945	819339962
11431	10:37:02.769	00:00:11.430	686	1354,339	876,2266	0,547425	0,3680062	415,3684	3,38392	3	1307,891	863,0832	0,547425	0,3680062	415,3684	3,397619	1	7	1308	863						Untertest4.avi	0	880	547	72	111	1194	737	3098	0	Content		1236	752	11430569	819356586
11447	10:37:02.785	00:00:11.447	687	1342,591	865,5335	0,5460938	0,3680962	413,05	3,356304	3	1287,047	852,5355	0,5459778	0,3680696	413,05	3,367101	1	7	1287	853						Untertest4.avi	0	880	547	72	111	1194	737	3098	0	Content		1215	742	11447321	819373338
11464	10:37:02.802	00:00:11.463	688	1355,475	857,7953	0,547317	0,3680444	418,2057	3,50415	3	1299,843	844,6143	0,5472034	0,3680184	418,2057	3,515491	1	7	1300	845						Untertest4.avi	0	880	547	72	111	1194	737	3098	0	Content		1228	734	11463942	819389959
11481	10:37:02.819	00:00:11.480	689	1402,506	878,4553	0,5496477	0,3679139	426,6848	3,555678	3	1345,638	864,9053	0,5495378	0,3678889	426,6848	3,567599	1	7	1346	865						Untertest4.avi	0	880	547	72	111	1194	737	3098	0	Content		1274	754	11480566	819406583
11497	10:37:02.835	00:00:11.497	690	1340,012	856,8239	0,5469962	0,3681855	420,0671	3,489587	3	1284,418	843,6857	0,5468833	0,3681597	420,0671	3,50072	1	7	1284	844						Untertest4.avi	0	880	547	72	111	1194	737	3098	0	Content		1212	733	11497189	819423206
11514	10:37:02.852	00:00:11.513	691	1344,792	852,4115	0,5459795	0,3682076	417,6804	3,411417	3	1289,345	839,2792	0,5458657	0,3681815	417,6804	3,422516	1	7	1289	839						Untertest4.avi	0	880	547	72	111	1194	737	3098	0	Content		1217	728	11513938	819439955
11531	10:37:02.869	00:00:11.530	692	1335,15	828,8849	0,5457064	0,3681376	417,014	3,481436	3	1280,218	815,7269	0,5455922	0,3681115	417,014	3,492593	1	7	1280	816						Untertest4.avi	0	880	547	72	111	1194	737	3098	0	Content		1208	705	11530578	819456595
11547	10:37:02.885	00:00:11.547	693	1325,671	855,798	0,5455529	0,3679813	416,9961	3,426522	3	1270,368	842,7938	0,5454387	0,3679551	416,996	3,437366	1	7	1270	843						Untertest4.avi	0	880	547	72	111	1194	737	3098	0	Content		1198	732	11547188	819473205
11564	10:37:02.902	00:00:11.563	694	1234,367	850,7517	0,542626	0,3679841	409,9404	3,387759	3	1217,24	838,1759	0,5428415	0,367954	409,9404	3,407318	1	7	1217	838						Untertest4.avi	0	880	547	72	111	1194	737	3098	0	Content		1145	727	11563809	819489826
11581	10:37:02.919	00:00:11.580	695	1304,887	860,6537	0,5443359	0,3671944	414,4124	3,458617	3	1250,177	847,8719	0,5442206	0,3671679	414,4124	3,469511	1	7	1250	848						Untertest4.avi	0	880	547	72	111	1194	737	3098	0	Content		1178	737	11580569	819506586
11597	10:37:02.935	00:00:11.597	696	1373,36	878,7911	0,545341	0,3664559	417,9215	3,377733	3	1317,2	865,5631	0,5452272	0,3664299	417,9215	3,389005	1	7	1317	866						Untertest4.avi	0	880	547	72	111	1194	737	3098	0	Content		1245	755	11597184	819523201
11614	10:37:02.952	00:00:11.613	697	1378,766	873,5576	0,5478506	0,3658615	426,8125	3,475766	3	1322,158	860,0971	0,5477407	0,3658365	426,8125	3,487295	1	7	1322	860						Untertest4.avi	0	880	547	72	111	1194	737	3098	0	Content		1250	749	11613808	819539825
11630	10:37:02.968	00:00:11.630	698	1369,605	891,1616	0,546373	0,3655761	423,7831	3,46914	3	1313,155	877,9088	0,5462618	0,3655508	423,7831	3,48062	1	7	1313	878						Untertest4.avi	0	880	547	72	111	1194	737	3098	0	Content		1241	767	11630440	819556457
11647	10:37:02.985	00:00:11.647	699	1275,255	860,5896	0,5424407	0,366461	413,6745	3,384322	3	1251,533	847,885	0,5425915	0,366432	413,6745	3,402964	1	7	1252	848						Untertest4.avi	0	880	547	72	111	1194	737	3098	0	Content		1180	737	11647179	819573196
11664	10:37:03.002	00:00:11.663	700	1317,455	856,4412	0,5438009	0,3674268	418,3361	3,462538	3	1266,606	843,4682	0,543722	0,3674005	418,3361	3,474704	1	7	1267	843						Untertest4.avi	0	880	547	72	111	1194	737	3098	0	Content		1195	732	11663803	819589820
11680	10:37:03.018	00:00:11.680	701	1265,583	852,9797	0,5403132	0,3691098	409,1224	3,373265	3	1249,079	840,2878	0,5405293	0,3690795	409,1224	3,393239	1	7	1249	840						Untertest4.avi	0	880	547	72	111	1194	737	3098	0	Content		1177	729	11680428	819606445
11697	10:37:03.035	00:00:11.697	702	1361,255	867,4998	0,5432678	0,3714158	417,7201	3,384104	3	1305,452	854,3693	0,5431539	0,3713896	417,7201	3,395241	1	7	1305	854						Untertest4.avi	0	880	547	72	111	1194	737	3098	0	Content		1233	743	11697054	819623071
11714	10:37:03.052	00:00:11.713	703	1380,624	891,731	0,5430397	0,3737672	417,6653	3,313912	3	1324,085	878,5662	0,5429258	0,3737411	417,6653	3,32493	1	7	1324	879						Untertest4.avi	0	880	547	72	111	1194	737	3098	0	Content		1252	768	11713801	819639818
11730	10:37:03.068	00:00:11.730	704	1314,22	865,9942	0,5428709	0,3760144	417,3579	3,38515	3	1259,054	853,1986	0,5427569	0,3759881	417,3579	3,395891	1	7	1259	853						Untertest4.avi	0	880	547	72	111	1194	737	3098	0	Content		1187	742	11730426	819656443
11747	10:37:03.085	00:00:11.747	705	1351,547	872,6732	0,5436372	0,3777624	419,0822	3,425049	3	1295,883	859,688	0,543524	0,3777363	419,0822	3,43628	1	7	1296	860						Untertest4.avi	0	880	547	72	111	1194	737	3098	0	Content		1224	749	11747044	819673061
11764	10:37:03.102	00:00:11.763	706	1319,6	848,3871	0,543522	0,3794591	418,512	3,451929	3	1268,503	835,4746	0,5434408	0,3794326	418,5119	3,463964	1	7	1269	835						Untertest4.avi	0	880	547	72	111	1194	737	3098	0	Content		1197	724	11763670	819689687
11780	10:37:03.118	00:00:11.780	707	1328,638	857,9803	0,5428253	0,3805249	415,5137	3,361656	3	1273,472	845,1478	0,5427104	0,3804984	415,5137	3,372449	1	7	1273	845						Untertest4.avi	0	880	547	72	111	1194	737	3098	0	Content		1201	734	11780419	819706436
11797	10:37:03.135	00:00:11.797	708	1376,094	884,5593	0,5443683	0,381192	419,272	3,253183	3	1319,486	871,4332	0,5442551	0,3811659	419,272	3,264004	1	7	1319	871						Untertest4.avi	0	880	547	72	111	1194	737	3098	0	Content		1247	760	11797043	819723060
11814	10:37:03.152	00:00:11.813	709	1364,426	875,805	0,5444741	0,3816529	418,9908	3,229733	3	1309,006	862,7236	0,5444741	0,3816529	418,9908	3,240611	1	7	1309	863						Untertest4.avi	0	880	547	72	111	1194	737	3098	0	Content		1237	752	11813667	819739684
11830	10:37:03.168	00:00:11.830	710	1357,64	906,0854	0,5441866	0,3816144	416,3332	3,229614	3	1301,187	893,2159	0,5440721	0,381588	416,3332	3,240285	1	7	1301	893						Untertest4.avi	0	880	547	72	111	1194	737	3098	0	Content		1229	782	11830291	819756308
11847	10:37:03.185	00:00:11.847	711	1255,986	853,8533	0,5425741	0,3815093	411,3125	3,375209	3	1239,299	841,3175	0,5427884	0,3814792	411,3125	3,395356	1	7	1239	841						Untertest4.avi	0	880	547	72	111	1194	737	3098	0	Content		1167	730	11847040	819773057
11864	10:37:03.202	00:00:11.863	712	1342,758	871,4015	0,5457761	0,3809997	418,1706	3,322233	3	1286,942	858,473	0,5456624	0,3809735	418,1706	3,333051	1	7	1287	858						Untertest4.avi	0	880	547	72	111	1194	737	3098	0	Content		1215	747	11863664	819789681
11880	10:37:03.218	00:00:11.880	713	1361,976	870,9714	0,5478477	0,3802041	422,522	3,346374	3	1305,488	857,8036	0,547736	0,3801784	422,522	3,357256	1	7	1305	858						Untertest4.avi	0	880	547	72	111	1194	737	3098	0	Content		1233	747	11880292	819806309
11897	10:37:03.235	00:00:11.896	714	1355,315	859,7386	0,5478187	0,3794496	420,2087	3,354504	3	1299,39	846,6331	0,5477059	0,3794236	420,2087	3,365561	1	7	1299	847						Untertest4.avi	0	880	547	72	111	1194	737	3098	0	Content		1227	736	11896916	819822933
11914	10:37:03.252	00:00:11.913	715	1327,629	858,1469	0,5484542	0,3786469	419,8679	3,405344	3	1289,245	845,1168	0,5484828	0,3786196	419,8679	3,420723	1	7	1289	845						Untertest4.avi	0	880	547	72	111	1194	737	3098	0	Content		1217	734	11913663	819839680
11930	10:37:03.268	00:00:11.930	716	1317,647	850,177	0,5491925	0,3778358	418,6822	3,434159	3	1262,368	837,2587	0,5490792	0,3778097	418,6822	3,445004	1	7	1262	837						Untertest4.avi	0	880	547	72	111	1194	737	3098	0	Content		1190	726	11930288	819856305
11947	10:37:03.285	00:00:11.946	717	1338,819	868,1006	0,5502648	0,3773721	418,7052	3,407225	3	1300,171	855,1163	0,550291	0,3773446	418,7052	3,422762	1	7	1300	855						Untertest4.avi	0	880	547	72	111	1194	737	3098	0	Content		1228	744	11946913	819872930
11964	10:37:03.302	00:00:11.963	718	1308,025	842,8289	0,5505838	0,3774699	416,0172	3,463587	3	1268,03	829,8441	0,5505954	0,3774423	416,0172	3,478439	1	7	1268	830						Untertest4.avi	0	880	547	72	111	1194	737	3098	0	Content		1196	719	11963547	819889564
11980	10:37:03.318	00:00:11.980	719	1305,33	877,7159	0,5509693	0,3777023	413,7733	3,243433	3	1271,068	865,0908	0,5510359	0,3776739	413,7733	3,258917	1	7	1271	865						Untertest4.avi	0	880	547	72	111	1194	737	3098	0	Content		1199	754	11980285	819906302
11997	10:37:03.335	00:00:11.996	720	1338,383	857,4949	0,5538906	0,3776487	418,2342	3,318401	3	1287	844,4361	0,5538148	0,3776222	418,2342	3,330304	1	7	1287	844						Untertest4.avi	0	880	547	72	111	1194	737	3098	0	Content		1215	733	11996910	819922927
12014	10:37:03.352	00:00:12.013	721	1328,444	874,885	0,5544835	0,3772397	415,8381	3,326313	3	1272,552	862,0221	0,5543689	0,3772133	415,8381	3,336997	1	7	1273	862						Untertest4.avi	0	880	547	72	111	1194	737	3098	0	Content		1201	751	12013548	819939565
12030	10:37:03.368	00:00:12.030	722	1373,141	897,9666	0,5558856	0,3769339	416,3099	3,285398	3	1321,194	884,9196	0,555811	0,3769071	416,3099	3,297574	1	7	1321	885						Untertest4.avi	0	880	547	72	111	1194	737	3098	0	Content		1249	774	12030284	819956301
12047	10:37:03.385	00:00:12.046	723	-1024	-768	-1	-1	-1	-1	4	-1024	-768	-1	-1	-1	-1	4	7	0	0						Untertest4.avi	0	880	547	72	111	1194	737	3098	0	Content		-72	-111	12046905	819972922
12064	10:37:03.402	00:00:12.063	724	1331,416	868,6854	0,5591402	0,3760081	420,1115	3,431539	3	1275,402	855,6952	0,5590275	0,3759823	420,1115	3,442579	1	7	1275	856						Untertest4.avi	0	880	547	72	111	1194	737	3098	0	Content		1203	745	12063543	819989560
12080	10:37:03.418	00:00:12.080	725	1325,247	864,3309	0,5582759	0,3757407	414,8513	3,375111	3	1286,48	851,4142	0,5583014	0,3757128	414,8513	3,390379	1	7	1286	851						Untertest4.avi	0	880	547	72	111	1194	737	3098	0	Content		1214	740	12080154	820006171
12097	10:37:03.435	00:00:12.096	726	1234,849	826,6232	0,557571	0,3757896	411,7237	3,438184	3	1217,577	813,6036	0,5577852	0,3757596	411,7237	3,458026	1	7	1218	814						Untertest4.avi	0	880	547	72	111	1194	737	3098	0	Content		1146	703	12096905	820022922
12114	10:37:03.452	00:00:12.113	727	1219,24	845,3855	0,554886	0,3756899	402,2496	3,302199	3	1202,258	832,9879	0,5551084	0,3756585	402,2496	3,321296	1	7	1202	833						Untertest4.avi	0	880	547	72	111	1194	737	3098	0	Content		1130	722	12113539	820039556
12130	10:37:03.468	00:00:12.130	728	1295,197	860,3566	0,5604322	0,375668	417,0562	3,467277	3	1267,226	847,5104	0,5605476	0,3756395	417,0562	3,485389	1	7	1267	848						Untertest4.avi	0	880	547	72	111	1194	737	3098	0	Content		1195	737	12130149	820056166
12147	10:37:03.485	00:00:12.146	729	1295,677	842,8834	0,5604255	0,3752042	416,9339	3,508566	3	1256,825	829,8843	0,5604485	0,3751767	416,9339	3,523811	1	7	1257	830						Untertest4.avi	0	880	547	72	111	1194	737	3098	0	Content		1185	719	12146772	820072789
12164	10:37:03.502	00:00:12.163	730	1260,79	852,4199	0,5581495	0,3744568	411,6658	3,470718	3	1243,566	839,7239	0,5583567	0,3744268	411,6658	3,491427	1	7	1244	840						Untertest4.avi	0	880	547	72	111	1194	737	3098	0	Content		1172	729	12163536	820089553
12180	10:37:03.518	00:00:12.180	731	1256,303	851,9679	0,5578361	0,3739046	412,1925	3,479347	3	1239,604	839,2623	0,5580499	0,3738746	412,1925	3,499957	1	7	1240	839						Untertest4.avi	0	880	547	72	111	1194	737	3098	0	Content		1168	728	12180144	820106161
12197	10:37:03.535	00:00:12.196	732	1251,817	851,5157	0,558868	0,3742289	416,2774	3,491535	3	1235,643	838,8008	0,558868	0,3742289	416,2774	3,512286	1	7	1236	839						Untertest4.avi	0	880	547	72	111	1194	737	3098	0	Content		1164	728	12196767	820122784
12213	10:37:03.551	00:00:12.213	733	1281,261	841,7042	0,5569043	0,3751192	411,9448	3,506589	3	1259,25	828,7396	0,5570679	0,3750897	411,9448	3,52617	1	7	1259	829						Untertest4.avi	0	880	547	72	111	1194	737	3098	0	Content		1187	718	12213391	820139408
12230	10:37:03.568	00:00:12.230	734	1352,216	875,1477	0,5593104	0,3769684	420,0862	3,447304	3	1295,696	862,0459	0,5591976	0,3769425	420,0862	3,458374	1	7	1296	862						Untertest4.avi	0	880	547	72	111	1194	737	3098	0	Content		1224	751	12230138	820156155
12247	10:37:03.585	00:00:12.246	735	1278,929	856,4937	0,5578969	0,3801982	418,2204	3,521468	3	1242,619	843,7634	0,5579424	0,3801705	418,2204	3,53723	1	7	1243	844						Untertest4.avi	0	880	547	72	111	1194	737	3098	0	Content		1171	733	12246762	820172779
12263	10:37:03.601	00:00:12.263	736	1302,27	857,702	0,5560435	0,3833601	415,3221	3,419517	3	1267,054	844,9232	0,5560983	0,383332	415,3221	3,435442	1	7	1267	845						Untertest4.avi	0	880	547	72	111	1194	737	3098	0	Content		1195	734	12263387	820189404
12280	10:37:03.618	00:00:12.280	737	1330,824	858,0207	0,5555435	0,3860823	417,88	3,520088	3	1282,816	845,1335	0,5554916	0,3860554	417,88	3,533288	1	7	1283	845						Untertest4.avi	0	880	547	72	111	1194	737	3098	0	Content		1211	734	12280007	820206024
12297	10:37:03.635	00:00:12.296	738	1387,653	862,7086	0,5561729	0,3882878	425,5675	3,590029	3	1331,15	849,4348	0,5560625	0,3882623	425,5675	3,601943	1	7	1331	849						Untertest4.avi	0	880	547	72	111	1194	737	3098	0	Content		1259	738	12296756	820222773
12313	10:37:03.651	00:00:12.313	739	1291,138	844,6263	0,549592	0,3908591	414,764	3,437556	3	1261,637	831,8381	0,5496917	0,3908303	414,764	3,455004	1	7	1262	832						Untertest4.avi	0	880	547	72	111	1194	737	3098	0	Content		1190	721	12313381	820239398
12330	10:37:03.668	00:00:12.330	740	1355,835	878,4223	0,5475169	0,3932522	417,0249	3,455879	3	1309,172	865,6741	0,5474754	0,393225	417,0249	3,469709	1	7	1309	866						Untertest4.avi	0	880	547	72	111	1194	737	3098	0	Content		1237	755	12330003	820256020
12347	10:37:03.685	00:00:12.346	741	1264,881	857,3896	0,5430151	0,395963	413,4716	3,520361	3	1248,542	844,9865	0,5432277	0,395933	413,4716	3,541173	1	7	1249	845						Untertest4.avi	0	880	547	72	111	1194	737	3098	0	Content		1177	734	12346626	820272643
12363	10:37:03.701	00:00:12.363	742	1329,232	863,1918	0,5410963	0,399689	416,5071	3,535546	3	1274,501	850,6353	0,5409818	0,3996623	416,5071	3,546897	1	7	1275	851						Untertest4.avi	0	880	547	72	111	1194	737	3098	0	Content		1203	740	12363377	820289394
12380	10:37:03.718	00:00:12.379	743	1347,956	865,2909	0,5384494	0,4035338	418,4182	3,475868	3	1300,752	852,6063	0,5384009	0,4035067	418,4182	3,489315	1	7	1301	853						Untertest4.avi	0	880	547	72	111	1194	737	3098	0	Content		1229	742	12379998	820306015
12397	10:37:03.735	00:00:12.396	744	1320,629	863,3139	0,5361344	0,4068207	421,3228	3,513942	3	1284,261	850,7335	0,5361742	0,406793	421,3228	3,530146	1	7	1284	851						Untertest4.avi	0	880	547	72	111	1194	737	3098	0	Content		1212	740	12396620	820322637
12413	10:37:03.751	00:00:12.413	745	1338,606	866,005	0,5327041	0,4096228	419,8471	3,480167	3	1301,243	853,4203	0,5327348	0,409595	419,8471	3,496139	1	7	1301	853						Untertest4.avi	0	880	547	72	111	1194	737	3098	0	Content		1229	742	12413245	820339262
12430	10:37:03.768	00:00:12.429	746	1315,816	852,5198	0,529211	0,4122142	417,7108	3,508535	3	1261,511	840,1038	0,5290971	0,4121873	417,7108	3,519547	1	7	1262	840						Untertest4.avi	0	880	547	72	111	1194	737	3098	0	Content		1190	729	12429993	820356010
12447	10:37:03.785	00:00:12.446	747	1294,752	854,8257	0,525903	0,414617	416,4966	3,541047	3	1255,797	842,5525	0,525913	0,4145889	416,4966	3,556433	1	7	1256	843						Untertest4.avi	0	880	547	72	111	1194	737	3098	0	Content		1184	732	12446618	820372635
12463	10:37:03.801	00:00:12.463	748	1306,381	860,7542	0,523416	0,4171417	417,4912	3,492806	3	1277,326	848,4415	0,5235112	0,417113	417,4912	3,510851	1	7	1277	848						Untertest4.avi	0	880	547	72	111	1194	737	3098	0	Content		1205	737	12463244	820389261
12480	10:37:03.818	00:00:12.479	749	1352,87	868,4803	0,5208859	0,4194787	417,4293	3,473214	3	1298,346	856,072	0,5207718	0,4194517	417,4293	3,484564	1	7	1298	856						Untertest4.avi	0	880	547	72	111	1194	737	3098	0	Content		1226	745	12479865	820405882
12497	10:37:03.835	00:00:12.496	750	1357,316	880,9069	0,5185558	0,4212402	418,5239	3,45479	3	1302,595	868,5406	0,5184422	0,4212132	418,5239	3,466136	1	7	1303	869						Untertest4.avi	0	880	547	72	111	1194	737	3098	0	Content		1231	758	12496615	820422632
12513	10:37:03.851	00:00:12.513	751	1352,223	865,7705	0,5169913	0,4229647	421,6697	3,570684	3	1297,891	853,3492	0,516879	0,4229381	421,6697	3,582331	1	7	1298	853						Untertest4.avi	0	880	547	72	111	1194	737	3098	0	Content		1226	742	12513240	820439257
12530	10:37:03.868	00:00:12.529	752	1265,005	867,2884	0,5100273	0,4236746	408,3737	3,433266	3	1249,555	855,5506	0,5102437	0,4236437	408,3737	3,453956	1	7	1250	856						Untertest4.avi	0	880	547	72	111	1194	737	3098	0	Content		1178	745	12529863	820455880
12546	10:37:03.884	00:00:12.546	753	1291,995	859,5729	0,5103663	0,4236538	416,5324	3,51668	3	1274,171	847,4138	0,5105538	0,4236242	416,5324	3,537739	1	7	1274	847						Untertest4.avi	0	880	547	72	111	1194	737	3098	0	Content		1202	736	12546492	820472509
12563	10:37:03.901	00:00:12.563	754	1347,181	861,3181	0,5092314	0,4227731	418,9379	3,549178	3	1293,448	848,9877	0,5091179	0,4227462	418,9379	3,560838	1	7	1293	849						Untertest4.avi	0	880	547	72	111	1194	737	3098	0	Content		1221	738	12563237	820489254
12580	10:37:03.918	00:00:12.579	755	1300,346	869,8157	0,5047198	0,4218937	411,3937	3,43545	3	1266,444	857,8932	0,5047697	0,4218645	411,3937	3,451655	1	7	1266	858						Untertest4.avi	0	880	547	72	111	1194	737	3098	0	Content		1194	747	12579863	820505880
12596	10:37:03.934	00:00:12.596	756	1273,837	834,2837	0,6986545	0,4495463	430,0421	3,793441	0	1346,933	848,8833	0,5087177	0,4208128	429,1469	3,691433	0	7	1310	842						Untertest4.avi	0	880	547	72	111	1194	737	3098	0	Content		1238	731	12596492	820522509
12613	10:37:03.951	00:00:12.613	757	1244,778	847,0508	0,6957676	0,4478409	426,7684	3,740653	0	1285,644	865,0817	0,502876	0,419778	415,0068	3,487097	0	7	1265	856						Untertest4.avi	0	880	547	72	111	1194	737	3098	0	Content		1193	745	12613110	820539127
12630	10:37:03.968	00:00:12.629	758	1240,123	847,7559	0,6917081	0,4467321	421,668	3,672876	0	1303,26	860,6578	0,5020011	0,4181171	415,0068	3,412177	0	7	1272	854						Untertest4.avi	0	880	547	72	111	1194	737	3098	0	Content		1200	743	12629860	820555877
12646	10:37:03.984	00:00:12.646	759	1222,496	842,0251	0,6913871	0,4447238	419,7979	3,621294	0	1263,338	849,0386	0,5012702	0,4167866	415,0068	3,524428	0	7	1243	846						Untertest4.avi	0	880	547	72	111	1194	737	3098	0	Content		1171	735	12646492	820572509
12663	10:37:04.001	00:00:12.663	760	1217,923	848,2402	0,6910295	0,4423514	419,8488	3,704867	0	1277,33	845,2582	0,500517	0,4148109	413,9026	3,449588	0	7	1248	847						Untertest4.avi	0	880	547	72	111	1194	737	3098	0	Content		1176	736	12663109	820589126
12680	10:37:04.018	00:00:12.679	761	1216,531	849,8289	0,6909384	0,4397788	419,8093	3,67485	0	1294,654	856,4385	0,5013019	0,4124922	416,4999	3,516366	0	7	1256	853						Untertest4.avi	0	880	547	72	111	1194	737	3098	0	Content		1184	742	12679858	820605875
12696	10:37:04.034	00:00:12.696	762	1204,567	859,774	0,6881192	0,4372621	412,7605	3,610709	0	1244,864	833,1341	0,4999995	0,4108164	412,3004	3,50775	0	7	1225	846						Untertest4.avi	0	880	547	72	111	1194	737	3098	0	Content		1153	735	12696497	820622514
12713	10:37:04.051	00:00:12.713	763	-1024	-768	-1	-1	-1	-1	4	-1024	-768	-1	-1	-1	-1	4	7	0	0						Untertest4.avi	0	880	547	72	111	1194	737	3098	0	Content		-72	-111	12713113	820639130
12730	10:37:04.068	00:00:12.729	764	-1024	-768	-1	-1	-1	-1	4	-1024	-768	-1	-1	-1	-1	4	7	0	0						Untertest4.avi	0	880	547	72	111	1194	737	3098	0	Content		-72	-111	12729797	820655814
12746	10:37:04.084	00:00:12.746	765	-1024	-768	-1	-1	-1	-1	4	-1024	-768	-1	-1	-1	-1	4	7	0	0						Untertest4.avi	0	880	547	72	111	1194	737	3098	0	Content		-72	-111	12746465	820672482
12763	10:37:04.101	00:00:12.763	766	1230,741	859,7404	0,692737	0,4349849	418,7841	3,682467	0	1228,697	844,1068	0,5013151	0,407411	411,849	3,483827	0	7	1230	852						Untertest4.avi	0	880	547	72	111	1194	737	3098	0	Content		1158	741	12763104	820689121
12780	10:37:04.118	00:00:12.779	767	1250,527	847,1234	0,6932044	0,4341815	418,7428	3,723449	0	1256,901	855,8469	0,5014292	0,4065802	411,2423	3,532721	0	7	1254	851						Untertest4.avi	0	880	547	72	111	1194	737	3098	0	Content		1182	740	12779728	820705745
12796	10:37:04.134	00:00:12.796	768	1199,479	846,7228	0,6929929	0,4333251	419,0314	3,659908	0	1259,497	848,4529	0,501826	0,4053771	412,0788	3,538713	0	7	1229	848						Untertest4.avi	0	880	547	72	111	1194	737	3098	0	Content		1157	737	12796357	820722374
12813	10:37:04.151	00:00:12.813	769	1199,803	859,6284	0,6918686	0,4308932	416,0987	3,66079	0	1286,888	857,1978	0,503186	0,4042155	416,2127	3,550361	0	7	1243	858						Untertest4.avi	0	880	547	72	111	1194	737	3098	0	Content		1171	747	12813104	820739121
12830	10:37:04.168	00:00:12.829	770	1209,762	860,059	0,693171	0,4293244	419,2786	3,656196	0	1295,404	861,2115	0,5036593	0,4027641	417,5524	3,558056	0	7	1253	861						Untertest4.avi	0	880	547	72	111	1194	737	3098	0	Content		1181	750	12829726	820755743
12846	10:37:04.184	00:00:12.846	771	1234,254	841,3364	0,6933964	0,4279093	419,2782	3,652929	0	1312,637	853,4923	0,5052372	0,4013612	422,157	3,581277	0	7	1273	847						Untertest4.avi	0	880	547	72	111	1194	737	3098	0	Content		1201	736	12846348	820772365
12863	10:37:04.201	00:00:12.863	772	-1024	-768	-1	-1	-1	-1	4	-1024	-768	-1	-1	-1	-1	4	7	0	0						Untertest4.avi	0	880	547	72	111	1194	737	3098	0	Content		-72	-111	12863029	820789046
12880	10:37:04.218	00:00:12.879	773	-1024	-768	-1	-1	-1	-1	4	-1024	-768	-1	-1	-1	-1	4	7	0	0						Untertest4.avi	0	880	547	72	111	1194	737	3098	0	Content		-72	-111	12879697	820805714
12896	10:37:04.234	00:00:12.896	774	1239,49	840,9834	0,6942726	0,4206904	419,1644	3,728293	0	1299,015	861,782	0,5044361	0,3959806	417,572	3,532973	0	7	1269	851						Untertest4.avi	0	880	547	72	111	1194	737	3098	0	Content		1197	740	12896348	820822365
12913	10:37:04.251	00:00:12.912	775	1251,073	839,9298	0,6946245	0,4185624	419,6302	3,692255	0	1252,607	837,1389	0,5038812	0,3940817	415,1621	3,568944	0	7	1252	839						Untertest4.avi	0	880	547	72	111	1194	737	3098	0	Content		1180	728	12912970	820838987
12930	10:37:04.268	00:00:12.929	776	-1024	-768	-1	-1	-1	-1	4	-1024	-768	-1	-1	-1	-1	4	7	0	0						Untertest4.avi	0	880	547	72	111	1194	737	3098	0	Content		-72	-111	12929650	820855667
12946	10:37:04.284	00:00:12.946	777	-1024	-768	-1	-1	-1	-1	4	-1024	-768	-1	-1	-1	-1	4	7	0	0						Untertest4.avi	0	880	547	72	111	1194	737	3098	0	Content		-72	-111	12946317	820872334
12963	10:37:04.301	00:00:12.962	778	-1024	-768	-1	-1	-1	-1	4	-1024	-768	-1	-1	-1	-1	4	7	0	0						Untertest4.avi	0	880	547	72	111	1194	737	3098	0	Content		-72	-111	12962947	820888964
12980	10:37:04.318	00:00:12.979	779	-1024	-768	-1	-1	-1	-1	4	-1024	-768	-1	-1	-1	-1	4	7	0	0						Untertest4.avi	0	880	547	72	111	1194	737	3098	0	Content		-72	-111	12979615	820905632
12996	10:37:04.334	00:00:12.996	780	1232,357	868,4276	0,6936103	0,4124024	419,9342	3,650478	0	1293,687	851,2466	0,5047715	0,3897331	420,4357	3,658246	0	7	1263	860						Untertest4.avi	0	880	547	72	111	1194	737	3098	0	Content		1191	749	12996212	820922229
13013	10:37:04.351	00:00:13.012	781	1242,962	852,9483	0,6934019	0,4124329	420,4908	3,703354	0	1284,482	839,7922	0,5035393	0,3903857	417,4362	3,595738	0	7	1264	846						Untertest4.avi	0	880	547	72	111	1194	737	3098	0	Content		1192	735	13012962	820938979
13030	10:37:04.368	00:00:13.029	782	1198,833	817,3416	0,6930786	0,4125844	420,4485	3,78354	0	1249,838	843,181	0,5011256	0,3908473	410,7469	3,631264	0	7	1224	830						Untertest4.avi	0	880	547	72	111	1194	737	3098	0	Content		1152	719	13029587	820955604
13046	10:37:04.384	00:00:13.046	783	1190,521	845,5347	0,6924533	0,4132142	419,3917	3,678211	0	1341,498	865,1869	0,5062533	0,3909528	428,2354	3,706016	0	7	1266	855						Untertest4.avi	0	880	547	72	111	1194	737	3098	0	Content		1194	744	13046209	820972226
13063	10:37:04.401	00:00:13.062	784	1214,883	830,4971	0,6924417	0,41406	420,0864	3,750001	0	1258,953	837,6027	0,5019159	0,3917611	415,3027	3,635843	0	7	1237	834						Untertest4.avi	0	880	547	72	111	1194	737	3098	0	Content		1165	723	13062834	820988851
13080	10:37:04.418	00:00:13.079	785	1190,913	852,6127	0,6921656	0,4148479	419,9495	3,706504	0	1277,733	854,4568	0,5023017	0,3925537	417,5337	3,601073	0	7	1234	854						Untertest4.avi	0	880	547	72	111	1194	737	3098	0	Content		1162	743	13079585	821005602
13096	10:37:04.434	00:00:13.096	786	1210,332	854,0601	0,6916495	0,4158216	420,6607	3,738835	0	1277,05	853,3123	0,5004062	0,3936975	412,5738	3,553256	0	7	1244	854						Untertest4.avi	0	880	547	72	111	1194	737	3098	0	Content		1172	743	13096209	821022226
13113	10:37:04.451	00:00:13.112	787	1257,732	835,6249	0,6950538	0,4161104	430,5257	3,93213	0	1265,155	837,8872	0,501105	0,395226	417,8541	3,598881	0	7	1261	837						Untertest4.avi	0	880	547	72	111	1194	737	3098	0	Content		1189	726	13112834	821038851
13129	10:37:04.467	00:00:13.129	788	1161,835	828,8041	0,6893337	0,4178982	419,892	3,722191	0	1258,038	843,4209	0,4982329	0,3969738	412,3411	3,580852	0	7	1210	836						Untertest4.avi	0	880	547	72	111	1194	737	3098	0	Content		1138	725	13129457	821055474
13146	10:37:04.484	00:00:13.146	789	-1024	-768	-1	-1	-1	-1	4	-1024	-768	-1	-1	-1	-1	4	7	0	0						Untertest4.avi	0	880	547	72	111	1194	737	3098	0	Content		-72	-111	13146208	821072225
13163	10:37:04.501	00:00:13.162	790	-1024	-768	-1	-1	-1	-1	4	-1024	-768	-1	-1	-1	-1	4	7	0	0						Untertest4.avi	0	880	547	72	111	1194	737	3098	0	Content		-72	-111	13162831	821088848
13179	10:37:04.517	00:00:13.179	791	-1024	-768	-1	-1	-1	-1	4	-1024	-768	-1	-1	-1	-1	4	7	0	0						Untertest4.avi	0	880	547	72	111	1194	737	3098	0	Content		-72	-111	13179499	821105516
13196	10:37:04.534	00:00:13.196	792	-1024	-768	-1	-1	-1	-1	4	-1024	-768	-1	-1	-1	-1	4	7	0	0						Untertest4.avi	0	880	547	72	111	1194	737	3098	0	Content		-72	-111	13196079	821122096
13213	10:37:04.551	00:00:13.212	793	-1024	-768	-1	-1	-1	-1	4	-1024	-768	-1	-1	-1	-1	4	7	0	0						Untertest4.avi	0	880	547	72	111	1194	737	3098	0	Content		-72	-111	13212758	821138775
13229	10:37:04.567	00:00:13.229	794	-1024	-768	-1	-1	-1	-1	4	-1024	-768	-1	-1	-1	-1	4	7	0	0						Untertest4.avi	0	880	547	72	111	1194	737	3098	0	Content		-72	-111	13229426	821155443
13246	10:37:04.584	00:00:13.246	795	1215,207	834,6946	0,6793542	0,4327458	419,9846	3,736275	0	1231,79	837,0337	0,4887127	0,4123816	414,8981	3,610583	0	7	1223	836						Untertest4.avi	0	880	547	72	111	1194	737	3098	0	Content		1151	725	13246074	821172091
13263	10:37:04.601	00:00:13.262	796	-1024	-768	-1	-1	-1	-1	4	-1024	-768	-1	-1	-1	-1	4	7	0	0						Untertest4.avi	0	880	547	72	111	1194	737	3098	0	Content		-72	-111	13262753	821188770
13279	10:37:04.617	00:00:13.279	797	-1024	-768	-1	-1	-1	-1	4	-1024	-768	-1	-1	-1	-1	4	7	0	0						Untertest4.avi	0	880	547	72	111	1194	737	3098	0	Content		-72	-111	13279420	821205437
13296	10:37:04.634	00:00:13.296	798	1219,119	862,9445	0,6800902	0,4336169	420,2103	3,714539	0	1239	833,5682	0,4903341	0,4133092	417,9622	3,611217	0	7	1229	848						Untertest4.avi	0	880	547	72	111	1194	737	3098	0	Content		1157	737	13296070	821222087
13313	10:37:04.651	00:00:13.312	799	1249,066	846,5778	0,6809295	0,433196	420,6843	3,715634	0	1267,25	835,3303	0,4894229	0,4129987	412,7327	3,561366	0	7	1258	841						Untertest4.avi	0	880	547	72	111	1194	737	3098	0	Content		1186	730	13312694	821238711
13329	10:37:04.667	00:00:13.329	800	1202,799	846,9834	0,6813791	0,4320283	419,9804	3,719919	0	1249,976	847,4141	0,4895804	0,4124004	411,0376	3,552217	0	7	1226	847						Untertest4.avi	0	880	547	72	111	1194	737	3098	0	Content		1154	736	13329443	821255460
13346	10:37:04.684	00:00:13.346	801	1265,234	852,4334	0,6821778	0,4310269	420,6547	3,725057	0	1253,931	853,9097	0,4899234	0,4117715	410,6283	3,611435	0	7	1260	853						Untertest4.avi	0	880	547	72	111	1194	737	3098	0	Content		1188	742	13346069	821272086
13363	10:37:04.701	00:00:13.362	802	1235,971	849,7509	0,6823481	0,4304506	420,7174	3,717695	0	1237,578	827,0452	0,4910746	0,4115563	413,5687	3,556392	0	7	1237	838						Untertest4.avi	0	880	547	72	111	1194	737	3098	0	Content		1165	727	13362691	821288708
13379	10:37:04.717	00:00:13.379	803	1158,267	852,2714	0,6822119	0,4301012	419,4136	3,700337	0	1254,076	848,979	0,4916583	0,4111819	413,5687	3,624065	0	7	1206	851						Untertest4.avi	0	880	547	72	111	1194	737	3098	0	Content		1134	740	13379316	821305333
13396	10:37:04.734	00:00:13.395	804	1199,634	830,5516	0,6832264	0,4295706	419,8887	3,67956	0	1259,059	857,3608	0,4932053	0,4101317	416,9717	3,694859	0	7	1229	844						Untertest4.avi	0	880	547	72	111	1194	737	3098	0	Content		1157	733	13395940	821321957
13413	10:37:04.751	00:00:13.412	805	1231,675	862,4317	0,6842379	0,4278554	419,5415	3,727417	0	1255,434	849,6996	0,4916792	0,408795	408,9401	3,691208	0	7	1244	856						Untertest4.avi	0	880	547	72	111	1194	737	3098	0	Content		1172	745	13412689	821338706
13429	10:37:04.767	00:00:13.429	806	1229,045	846,1496	0,6854424	0,4269012	419,5528	3,730882	0	1244,541	836,056	0,4953245	0,407311	416,9515	3,634821	0	7	1237	841						Untertest4.avi	0	880	547	72	111	1194	737	3098	0	Content		1165	730	13429314	821355331
13446	10:37:04.784	00:00:13.445	807	1217,011	845,62	0,6868373	0,4257295	420,1238	3,741956	0	1332,018	853,9671	0,499602	0,4058852	425,8494	3,731099	0	7	1275	850						Untertest4.avi	0	880	547	72	111	1194	737	3098	0	Content		1203	739	13445938	821371955
13463	10:37:04.801	00:00:13.462	808	-1024	-768	-1	-1	-1	-1	4	-1024	-768	-1	-1	-1	-1	4	7	0	0						Untertest4.avi	0	880	547	72	111	1194	737	3098	0	Content		-72	-111	13462618	821388635
13479	10:37:04.817	00:00:13.479	809	-1024	-768	-1	-1	-1	-1	4	-1024	-768	-1	-1	-1	-1	4	7	0	0						Untertest4.avi	0	880	547	72	111	1194	737	3098	0	Content		-72	-111	13479285	821405302
13496	10:37:04.834	00:00:13.495	810	1195,055	841,4973	0,6909478	0,4261812	419,3308	3,70896	0	1259,077	848,6169	0,4995282	0,4053412	412,0384	3,597427	0	7	1227	845						Untertest4.avi	0	880	547	72	111	1194	737	3098	0	Content		1155	734	13495934	821421951
13513	10:37:04.851	00:00:13.512	811	1214,966	819,9344	0,692158	0,4264138	418,9176	3,793619	0	1231,792	851,4214	0,5008461	0,4051197	413,1307	3,599862	0	7	1223	836						Untertest4.avi	0	880	547	72	111	1194	737	3098	0	Content		1151	725	13512558	821438575
13529	10:37:04.867	00:00:13.529	812	1217,392	838,568	0,6930272	0,4268725	419,0087	3,754014	0	1279,943	863,6298	0,5030207	0,4042627	416,8526	3,622038	0	7	1249	851						Untertest4.avi	0	880	547	72	111	1194	737	3098	0	Content		1177	740	13529308	821455325
13546	10:37:04.884	00:00:13.545	813	1223,175	828,2375	0,6938734	0,4270322	419,0026	3,729399	0	1340,371	847,0751	0,5078973	0,4034337	429,1736	3,793492	0	7	1282	838						Untertest4.avi	0	880	547	72	111	1194	737	3098	0	Content		1210	727	13545932	821471949
13563	10:37:04.901	00:00:13.562	814	1251,922	859,5786	0,6950334	0,4269833	418,9115	3,676377	0	1262,099	836,8137	0,5050249	0,4031624	417,0107	3,650764	0	7	1257	848						Untertest4.avi	0	880	547	72	111	1194	737	3098	0	Content		1185	737	13562574	821488591
13579	10:37:04.917	00:00:13.579	815	-1024	-768	-1	-1	-1	-1	4	-1024	-768	-1	-1	-1	-1	4	7	0	0						Untertest4.avi	0	880	547	72	111	1194	737	3098	0	Content		-72	-111	13579245	821505262
13596	10:37:04.934	00:00:13.595	816	-1024	-768	-1	-1	-1	-1	4	-1024	-768	-1	-1	-1	-1	4	7	0	0						Untertest4.avi	0	880	547	72	111	1194	737	3098	0	Content		-72	-111	13595912	821521929
13613	10:37:04.951	00:00:13.612	817	1210,85	847,8987	0,6994969	0,4286181	418,2339	3,711329	0	1297,662	845,4805	0,5119794	0,4025333	423,5536	3,746207	0	7	1254	847						Untertest4.avi	0	880	547	72	111	1194	737	3098	0	Content		1182	736	13612554	821538571
13629	10:37:04.967	00:00:13.629	818	-1024	-768	-1	-1	-1	-1	4	-1024	-768	-1	-1	-1	-1	4		0	0						Untertest4.avi	0	880	547	72	111				0	Content		-72	-111	13629177	821555194
13646	10:37:04.984	00:00:13.645	819	-1024	-768	-1	-1	-1	-1	4	-1024	-768	-1	-1	-1	-1	4		0	0						Untertest4.avi	0	880	547	72	111				0	Content		-72	-111	13645863	821571880
13663	10:37:05.001	00:00:13.662	820	-1024	-768	-1	-1	-1	-1	4	-1024	-768	-1	-1	-1	-1	4		0	0						Untertest4.avi	0	880	547	72	111				0	Content		-72	-111	13662530	821588547
13679	10:37:05.017	00:00:13.679	821	-1024	-768	-1	-1	-1	-1	4	-1024	-768	-1	-1	-1	-1	4		0	0						Untertest4.avi	0	880	547	72	111				0	Content		-72	-111	13679157	821605174
13696	10:37:05.034	00:00:13.695	822	-1024	-768	-1	-1	-1	-1	4	-1024	-768	-1	-1	-1	-1	4		0	0						Untertest4.avi	0	880	547	72	111				0	Content		-72	-111	13695825	821621842
13712	10:37:05.050	00:00:13.712	823	-1024	-768	-1	-1	-1	-1	4	-1024	-768	-1	-1	-1	-1	4		0	0						Untertest4.avi	0	880	547	72	111				0	Content		-72	-111	13712492	821638509
13729	10:37:05.067	00:00:13.729	824	-1024	-768	-1	-1	-1	-1	4	-1024	-768	-1	-1	-1	-1	4		0	0						Untertest4.avi	0	880	547	72	111				0	Content		-72	-111	13729159	821655176
13746	10:37:05.084	00:00:13.745	825	-1024	-768	-1	-1	-1	-1	4	-1024	-768	-1	-1	-1	-1	4		0	0						Untertest4.avi	0	880	547	72	111				0	Content		-72	-111	13745788	821671805
13762	10:37:05.100	00:00:13.762	826	-1024	-768	-1	-1	-1	-1	4	-1024	-768	-1	-1	-1	-1	4		0	0						Untertest4.avi	0	880	547	72	111				0	Content		-72	-111	13762455	821688472
13779	10:37:05.117	00:00:13.779	827	1239,917	851,6197	0,7186834	0,4339392	416,5686	3,678493	0	1293,835	866,7528	0,5291202	0,3969711	414,5052	3,627838	0	8	1267	859						Untertest4.avi	0	880	547	72	111	1195	748	17	0	Content		1195	748	13779037	821705054
13796	10:37:05.134	00:00:13.795	828	-1024	-768	-1	-1	-1	-1	4	-1024	-768	-1	-1	-1	-1	4		0	0						Untertest4.avi	0	880	547	72	111				0	Content		-72	-111	13795789	821721806
13812	10:37:05.150	00:00:13.812	829	-1024	-768	-1	-1	-1	-1	4	-1024	-768	-1	-1	-1	-1	4		0	0						Untertest4.avi	0	880	547	72	111				0	Content		-72	-111	13812411	821738428
13829	10:37:05.167	00:00:13.829	830	-1024	-768	-1	-1	-1	-1	4	-1024	-768	-1	-1	-1	-1	4		0	0						Untertest4.avi	0	880	547	72	111				0	Content		-72	-111	13829078	821755095
13846	10:37:05.184	00:00:13.845	831	-1024	-768	-1	-1	-1	-1	4	-1024	-768	-1	-1	-1	-1	4		0	0						Untertest4.avi	0	880	547	72	111				0	Content		-72	-111	13845663	821771680
13862	10:37:05.200	00:00:13.862	832	-1024	-768	-1	-1	-1	-1	4	-1024	-768	-1	-1	-1	-1	4		0	0						Untertest4.avi	0	880	547	72	111				0	Content		-72	-111	13862349	821788366
13879	10:37:05.217	00:00:13.879	833	-1024	-768	-1	-1	-1	-1	4	-1024	-768	-1	-1	-1	-1	4		0	0						Untertest4.avi	0	880	547	72	111				0	Content		-72	-111	13879016	821805033
13896	10:37:05.234	00:00:13.895	834	-1024	-768	-1	-1	-1	-1	4	-1024	-768	-1	-1	-1	-1	4		0	0						Untertest4.avi	0	880	547	72	111				0	Content		-72	-111	13895658	821821675
13912	10:37:05.250	00:00:13.912	835	-1024	-768	-1	-1	-1	-1	4	-1024	-768	-1	-1	-1	-1	4		0	0						Untertest4.avi	0	880	547	72	111				0	Content		-72	-111	13912340	821838357
13929	10:37:05.267	00:00:13.929	836	-1024	-768	-1	-1	-1	-1	4	-1024	-768	-1	-1	-1	-1	4		0	0						Untertest4.avi	0	880	547	72	111				0	Content		-72	-111	13929007	821855024
13946	10:37:05.284	00:00:13.945	837	1244,216	845,8187	0,7218001	0,4330629	422,8338	3,958531	0	1263,625	839,9199	0,5294241	0,3965029	413,8882	3,714668	0	9	1254	843						Untertest4.avi	0	880	547	72	111	1178	738	33	0	Content		1182	732	13945654	821871671
13962	10:37:05.300	00:00:13.962	838	1236,947	866,098	0,7170205	0,4338171	411,9641	3,822752	0	1256,762	846,7893	0,5274799	0,397152	407,6854	3,694205	0	9	1247	856						Untertest4.avi	0	880	547	72	111	1178	738	33	0	Content		1175	745	13962279	821888296
13979	10:37:05.317	00:00:13.978	839	-1024	-768	-1	-1	-1	-1	4	-1024	-768	-1	-1	-1	-1	4		0	0						Untertest4.avi	0	880	547	72	111				0	Content		-72	-111	13978904	821904921
13996	10:37:05.334	00:00:13.995	840	-1024	-768	-1	-1	-1	-1	4	-1024	-768	-1	-1	-1	-1	4		0	0						Untertest4.avi	0	880	547	72	111				0	Content		-72	-111	13995591	821921608
14012	10:37:05.350	00:00:14.012	841	-1024	-768	-1	-1	-1	-1	4	-1024	-768	-1	-1	-1	-1	4		0	0						Untertest4.avi	0	880	547	72	111				0	Content		-72	-111	14012258	821938275
14029	10:37:05.367	00:00:14.028	842	-1024	-768	-1	-1	-1	-1	4	-1024	-768	-1	-1	-1	-1	4		0	0						Untertest4.avi	0	880	547	72	111				0	Content		-72	-111	14028899	821954916
14046	10:37:05.384	00:00:14.045	843	-1024	-768	-1	-1	-1	-1	4	-1024	-768	-1	-1	-1	-1	4		0	0						Untertest4.avi	0	880	547	72	111				0	Content		-72	-111	14045582	821971599
14062	10:37:05.400	00:00:14.062	844	-1024	-768	-1	-1	-1	-1	4	-1024	-768	-1	-1	-1	-1	4		0	0						Untertest4.avi	0	880	547	72	111				0	Content		-72	-111	14062249	821988266
14079	10:37:05.417	00:00:14.078	845	-1024	-768	-1	-1	-1	-1	4	-1024	-768	-1	-1	-1	-1	4		0	0						Untertest4.avi	0	880	547	72	111				0	Content		-72	-111	14078879	822004896
14096	10:37:05.434	00:00:14.095	846	-1024	-768	-1	-1	-1	-1	4	-1024	-768	-1	-1	-1	-1	4		0	0						Untertest4.avi	0	880	547	72	111				0	Content		-72	-111	14095546	822021563
14112	10:37:05.450	00:00:14.112	847	1277,033	850,2128	0,7206748	0,4400574	417,5112	3,706274	0	1287,806	878,8892	0,5312183	0,4043538	415,2094	3,623168	0	10	1282	865						Untertest4.avi	0	880	547	72	111	1190	743	433	0	Content		1210	754	14112284	822038301
14129	10:37:05.467	00:00:14.128	848	-1024	-768	-1	-1	-1	-1	4	-1024	-768	-1	-1	-1	-1	4	10	0	0						Untertest4.avi	0	880	547	72	111	1190	743	433	0	Content		-72	-111	14128894	822054911
14146	10:37:05.484	00:00:14.145	849	-1024	-768	-1	-1	-1	-1	4	-1024	-768	-1	-1	-1	-1	4	10	0	0						Untertest4.avi	0	880	547	72	111	1190	743	433	0	Content		-72	-111	14145561	822071578
14162	10:37:05.500	00:00:14.162	850	-1024	-768	-1	-1	-1	-1	4	1349,974	853,7336	0,5343645	0,4052949	427,0504	3,838784	0	10	1350	854						Untertest4.avi	0	880	547	72	111	1190	743	433	0	Content		1278	743	14162137	822088154
14179	10:37:05.517	00:00:14.178	851	-1024	-768	-1	-1	-1	-1	4	-1024	-768	-1	-1	-1	-1	4	10	0	0						Untertest4.avi	0	880	547	72	111	1190	743	433	0	Content		-72	-111	14178887	822104904
14196	10:37:05.534	00:00:14.195	852	-1024	-768	-1	-1	-1	-1	4	-1024	-768	-1	-1	-1	-1	4	10	0	0						Untertest4.avi	0	880	547	72	111	1190	743	433	0	Content		-72	-111	14195508	822121525
14212	10:37:05.550	00:00:14.212	853	-1024	-768	-1	-1	-1	-1	4	-1024	-768	-1	-1	-1	-1	4	10	0	0						Untertest4.avi	0	880	547	72	111	1190	743	433	0	Content		-72	-111	14212175	822138192
14229	10:37:05.567	00:00:14.228	854	-1024	-768	-1	-1	-1	-1	4	-1024	-768	-1	-1	-1	-1	4	10	0	0						Untertest4.avi	0	880	547	72	111	1190	743	433	0	Content		-72	-111	14228834	822154851
14246	10:37:05.584	00:00:14.245	855	-1024	-768	-1	-1	-1	-1	4	-1024	-768	-1	-1	-1	-1	4	10	0	0						Untertest4.avi	0	880	547	72	111	1190	743	433	0	Content		-72	-111	14245501	822171518
14262	10:37:05.600	00:00:14.262	856	-1024	-768	-1	-1	-1	-1	4	1277,555	863,1183	0,5218321	0,405197	415,7738	3,622798	0	10	1278	863						Untertest4.avi	0	880	547	72	111	1190	743	433	0	Content		1206	752	14262129	822188146
14279	10:37:05.617	00:00:14.278	857	1235,41	836,877	0,7091638	0,4373067	421,7495	3,63819	0	1293,047	853,5172	0,5209146	0,4057462	417,9267	3,598327	0	10	1264	845						Untertest4.avi	0	880	547	72	111	1190	743	433	0	Content		1192	734	14278755	822204772
14295	10:37:05.633	00:00:14.295	858	1140,38	852,9047	0,7111084	0,437586	401,0585	3,482293	0	1285,754	856,0845	0,5186899	0,4068027	416,0216	3,552806	0	10	1213	854						Untertest4.avi	0	880	547	72	111	1190	743	433	0	Content		1141	743	14295377	822221394
14312	10:37:05.650	00:00:14.312	859	1224,277	817,7567	0,7070519	0,4385585	417,1794	3,62058	0	1276,6	842,6179	0,5181415	0,4084464	418,8603	3,632887	0	10	1250	830						Untertest4.avi	0	880	547	72	111	1190	743	433	0	Content		1178	719	14312126	822238143
14329	10:37:05.667	00:00:14.328	860	1258,071	860,8917	0,7050122	0,4394112	421,0034	3,556167	0	1261,993	831,2569	0,5161763	0,4102714	416,9756	3,631558	0	10	1260	846						Untertest4.avi	0	880	547	72	111	1190	743	433	0	Content		1188	735	14328752	822254769
14345	10:37:05.683	00:00:14.345	861	-1024	-768	-1	-1	-1	-1	4	1273,22	861,7465	0,5149054	0,4117062	417,0797	3,59868	0	10	1273	862						Untertest4.avi	0	880	547	72	111	1190	743	433	0	Content		1201	751	14345374	822271391
14362	10:37:05.700	00:00:14.362	862	1227,647	863,2183	0,7031741	0,4411645	418,8513	3,54344	0	1276,466	844,7429	0,5137983	0,4129345	416,9008	3,572142	0	10	1252	854						Untertest4.avi	0	880	547	72	111	1190	743	433	0	Content		1180	743	14362000	822288017
14379	10:37:05.717	00:00:14.378	863	-1024	-768	-1	-1	-1	-1	4	1258,411	839,5848	0,512108	0,4140799	414,4967	3,592784	0	10	1258	840						Untertest4.avi	0	880	547	72	111	1190	743	433	0	Content		1186	729	14378747	822304764
14395	10:37:05.733	00:00:14.395	864	1288,153	918,593	0,7013401	0,4417247	422,5103	3,497127	0	1253,262	849,3876	0,5127407	0,4147965	417,8333	3,633943	0	10	1271	884						Untertest4.avi	0	880	547	72	111	1190	743	433	0	Content		1199	773	14395370	822321387
14412	10:37:05.750	00:00:14.411	865	1283,618	905,942	0,7013194	0,4425907	421,466	3,470106	0	1250,515	851,0316	0,5116647	0,4152697	414,7503	3,618322	0	10	1267	878						Untertest4.avi	0	880	547	72	111	1190	743	433	0	Content		1195	767	14411994	822338011
14429	10:37:05.767	00:00:14.428	866	-1024	-768	-1	-1	-1	-1	4	1255,011	858,3452	0,5126374	0,4157943	417,2659	3,669397	0	10	1255	858						Untertest4.avi	0	880	547	72	111	1190	743	433	0	Content		1183	747	14428617	822354634
14445	10:37:05.783	00:00:14.445	867	-1024	-768	-1	-1	-1	-1	4	1292,528	875,8781	0,514239	0,4158204	421,4148	3,662728	0	10	1293	876						Untertest4.avi	0	880	547	72	111	1190	743	433	0	Content		1221	765	14445370	822371387
14462	10:37:05.800	00:00:14.461	868	1158,599	737,2352	0,7021571	0,4443781	422,1207	4,019928	0	1253,642	844,5842	0,5147322	0,4159076	421,5936	3,714065	0	10	1206	791						Untertest4.avi	0	880	547	72	111	1190	743	433	0	Content		1134	680	14461995	822388012
14479	10:37:05.817	00:00:14.478	869	-1024	-768	-1	-1	-1	-1	4	1253,524	832,1036	0,5140706	0,416107	417,6813	3,747065	0	10	1254	832						Untertest4.avi	0	880	547	72	111	1190	743	433	0	Content		1182	721	14478617	822404634
14495	10:37:05.833	00:00:14.495	870	-1024	-768	-1	-1	-1	-1	4	-1024	-768	-1	-1	-1	-1	4	10	0	0						Untertest4.avi	0	880	547	72	111	1190	743	433	0	Content		-72	-111	14495297	822421314
14512	10:37:05.850	00:00:14.511	871	-1024	-768	-1	-1	-1	-1	4	-1024	-768	-1	-1	-1	-1	4	10	0	0						Untertest4.avi	0	880	547	72	111	1190	743	433	0	Content		-72	-111	14511965	822437982
14529	10:37:05.867	00:00:14.528	872	-1024	-768	-1	-1	-1	-1	4	1240,319	864,5848	0,5158515	0,4171958	418,8261	3,592179	0	10	1240	865						Untertest4.avi	0	880	547	72	111	1190	743	433	0	Content		1168	754	14528610	822454627
14545	10:37:05.883	00:00:14.545	873	-1024	-768	-1	-1	-1	-1	4	-1024	-768	-1	-1	-1	-1	4		0	0						Untertest4.avi	0	880	547	72	111				0	Content		-72	-111	14545245	822471262
14562	10:37:05.900	00:00:14.561	874	-1024	-768	-1	-1	-1	-1	4	-1024	-768	-1	-1	-1	-1	4		0	0						Untertest4.avi	0	880	547	72	111				0	Content		-72	-111	14561855	822487872
14579	10:37:05.917	00:00:14.578	875	-1024	-768	-1	-1	-1	-1	4	-1024	-768	-1	-1	-1	-1	4		0	0						Untertest4.avi	0	880	547	72	111				0	Content		-72	-111	14578603	822504620
14595	10:37:05.933	00:00:14.595	876	-1024	-768	-1	-1	-1	-1	4	-1024	-768	-1	-1	-1	-1	4		0	0						Untertest4.avi	0	880	547	72	111				0	Content		-72	-111	14595240	822521257
14612	10:37:05.950	00:00:14.611	877	-1024	-768	-1	-1	-1	-1	4	-1024	-768	-1	-1	-1	-1	4		0	0						Untertest4.avi	0	880	547	72	111				0	Content		-72	-111	14611854	822537871
14628	10:37:05.966	00:00:14.628	878	-1024	-768	-1	-1	-1	-1	4	-1024	-768	-1	-1	-1	-1	4		0	0						Untertest4.avi	0	880	547	72	111				0	Content		-72	-111	14628479	822554496
14645	10:37:05.983	00:00:14.645	879	-1024	-768	-1	-1	-1	-1	4	-1024	-768	-1	-1	-1	-1	4		0	0						Untertest4.avi	0	880	547	72	111				0	Content		-72	-111	14645238	822571255
14662	10:37:06.000	00:00:14.661	880	-1024	-768	-1	-1	-1	-1	4	-1024	-768	-1	-1	-1	-1	4		0	0						Untertest4.avi	0	880	547	72	111				0	Content		-72	-111	14661851	822587868
14678	10:37:06.016	00:00:14.678	881	-1024	-768	-1	-1	-1	-1	4	-1024	-768	-1	-1	-1	-1	4		0	0						Untertest4.avi	0	880	547	72	111				0	Content		-72	-111	14678473	822604490
14695	10:37:06.033	00:00:14.695	882	-1024	-768	-1	-1	-1	-1	4	-1024	-768	-1	-1	-1	-1	4		0	0						Untertest4.avi	0	880	547	72	111				0	Content		-72	-111	14695096	822621113
14712	10:37:06.050	00:00:14.711	883	-1024	-768	-1	-1	-1	-1	4	-1024	-768	-1	-1	-1	-1	4		0	0						Untertest4.avi	0	880	547	72	111				0	Content		-72	-111	14711846	822637863
14728	10:37:06.066	00:00:14.728	884	-1024	-768	-1	-1	-1	-1	4	-1024	-768	-1	-1	-1	-1	4		0	0						Untertest4.avi	0	880	547	72	111				0	Content		-72	-111	14728469	822654486
14745	10:37:06.083	00:00:14.745	885	-1024	-768	-1	-1	-1	-1	4	-1024	-768	-1	-1	-1	-1	4		0	0						Untertest4.avi	0	880	547	72	111				0	Content		-72	-111	14745092	822671109
14762	10:37:06.100	00:00:14.761	886	-1024	-768	-1	-1	-1	-1	4	-1024	-768	-1	-1	-1	-1	4		0	0						Untertest4.avi	0	880	547	72	111				0	Content		-72	-111	14761719	822687736
14778	10:37:06.116	00:00:14.778	887	-1024	-768	-1	-1	-1	-1	4	-1024	-768	-1	-1	-1	-1	4		0	0						Untertest4.avi	0	880	547	72	111				0	Content		-72	-111	14778465	822704482
14795	10:37:06.133	00:00:14.795	888	-1024	-768	-1	-1	-1	-1	4	-1024	-768	-1	-1	-1	-1	4		0	0						Untertest4.avi	0	880	547	72	111				0	Content		-72	-111	14795088	822721105
14812	10:37:06.150	00:00:14.811	889	-1024	-768	-1	-1	-1	-1	4	-1024	-768	-1	-1	-1	-1	4		0	0						Untertest4.avi	0	880	547	72	111				0	Content		-72	-111	14811710	822737727
14828	10:37:06.166	00:00:14.828	890	-1024	-768	-1	-1	-1	-1	4	-1024	-768	-1	-1	-1	-1	4		0	0						Untertest4.avi	0	880	547	72	111				0	Content		-72	-111	14828455	822754472
14845	10:37:06.183	00:00:14.845	891	-1024	-768	-1	-1	-1	-1	4	-1024	-768	-1	-1	-1	-1	4		0	0						Untertest4.avi	0	880	547	72	111				0	Content		-72	-111	14845081	822771098
14862	10:37:06.200	00:00:14.861	892	-1024	-768	-1	-1	-1	-1	4	-1024	-768	-1	-1	-1	-1	4		0	0						Untertest4.avi	0	880	547	72	111				0	Content		-72	-111	14861699	822787716
14878	10:37:06.216	00:00:14.878	893	-1024	-768	-1	-1	-1	-1	4	-1024	-768	-1	-1	-1	-1	4		0	0						Untertest4.avi	0	880	547	72	111				0	Content		-72	-111	14878449	822804466
14895	10:37:06.233	00:00:14.895	894	-1024	-768	-1	-1	-1	-1	4	-1024	-768	-1	-1	-1	-1	4		0	0						Untertest4.avi	0	880	547	72	111				0	Content		-72	-111	14895072	822821089
14912	10:37:06.250	00:00:14.911	895	-1024	-768	-1	-1	-1	-1	4	-1024	-768	-1	-1	-1	-1	4		0	0						Untertest4.avi	0	880	547	72	111				0	Content		-72	-111	14911694	822837711
14928	10:37:06.266	00:00:14.928	896	-1024	-768	-1	-1	-1	-1	4	-1024	-768	-1	-1	-1	-1	4		0	0						Untertest4.avi	0	880	547	72	111				0	Content		-72	-111	14928318	822854335
14946	10:37:06.284	00:00:14.945	897	-1024	-768	-1	-1	-1	-1	4	-1024	-768	-1	-1	-1	-1	4		0	0						Untertest4.avi	0	880	547	72	111				0	Content		-72	-111	14945513	822871530
14963	10:37:06.301	00:00:14.962	898	-1024	-768	-1	-1	-1	-1	4	-1024	-768	-1	-1	-1	-1	4		0	0						Untertest4.avi	0	880	547	72	111				0	Content		-72	-111	14962882	822888899
14980	10:37:06.318	00:00:14.980	899	-1024	-768	-1	-1	-1	-1	4	-1024	-768	-1	-1	-1	-1	4		0	0						Untertest4.avi	0	880	547	72	111				0	Content		-72	-111	14980128	822906145
14995	10:37:06.333	00:00:14.994	900	-1024	-768	-1	-1	-1	-1	4	-1024	-768	-1	-1	-1	-1	4		0	0						Untertest4.avi	0	880	547	72	111				0	Content		-72	-111	14994932	822920949
15012	10:37:06.350	00:00:15.011	901	-1024	-768	-1	-1	-1	-1	4	-1024	-768	-1	-1	-1	-1	4		0	0						Untertest4.avi	0	880	547	72	111				0	Content		-72	-111	15011682	822937699
15028	10:37:06.366	00:00:15.028	902	-1024	-768	-1	-1	-1	-1	4	-1024	-768	-1	-1	-1	-1	4		0	0						Untertest4.avi	0	880	547	72	111				0	Content		-72	-111	15028303	822954320
15045	10:37:06.383	00:00:15.044	903	-1024	-768	-1	-1	-1	-1	4	-1024	-768	-1	-1	-1	-1	4		0	0						Untertest4.avi	0	880	547	72	111				0	Content		-72	-111	15044927	822970944
15062	10:37:06.400	00:00:15.061	904	-1024	-768	-1	-1	-1	-1	4	-1024	-768	-1	-1	-1	-1	4		0	0						Untertest4.avi	0	880	547	72	111				0	Content		-72	-111	15061549	822987566
15078	10:37:06.416	00:00:15.078	905	-1024	-768	-1	-1	-1	-1	4	-1024	-768	-1	-1	-1	-1	4		0	0						Untertest4.avi	0	880	547	72	111				0	Content		-72	-111	15078173	823004190
15095	10:37:06.433	00:00:15.095	906	-1024	-768	-1	-1	-1	-1	4	-1024	-768	-1	-1	-1	-1	4		0	0						Untertest4.avi	0	880	547	72	111				0	Content		-72	-111	15095367	823021384
15113	10:37:06.451	00:00:15.112	907	-1024	-768	-1	-1	-1	-1	4	-1024	-768	-1	-1	-1	-1	4		0	0						Untertest4.avi	0	880	547	72	111				0	Content		-72	-111	15112740	823038757
15130	10:37:06.468	00:00:15.129	908	-1024	-768	-1	-1	-1	-1	4	-1024	-768	-1	-1	-1	-1	4		0	0						Untertest4.avi	0	880	547	72	111				0	Content		-72	-111	15129987	823056004
15145	10:37:06.483	00:00:15.144	909	-1024	-768	-1	-1	-1	-1	4	-1024	-768	-1	-1	-1	-1	4		0	0						Untertest4.avi	0	880	547	72	111				0	Content		-72	-111	15144915	823070932
15162	10:37:06.500	00:00:15.161	910	-1024	-768	-1	-1	-1	-1	4	-1024	-768	-1	-1	-1	-1	4		0	0						Untertest4.avi	0	880	547	72	111				0	Content		-72	-111	15161538	823087555
15178	10:37:06.516	00:00:15.178	911	-1024	-768	-1	-1	-1	-1	4	-1024	-768	-1	-1	-1	-1	4		0	0						Untertest4.avi	0	880	547	72	111				0	Content		-72	-111	15178285	823104302
15195	10:37:06.533	00:00:15.194	912	-1024	-768	-1	-1	-1	-1	4	-1024	-768	-1	-1	-1	-1	4		0	0						Untertest4.avi	0	880	547	72	111				0	Content		-72	-111	15194910	823120927
15212	10:37:06.550	00:00:15.211	913	-1024	-768	-1	-1	-1	-1	4	-1024	-768	-1	-1	-1	-1	4		0	0						Untertest4.avi	0	880	547	72	111				0	Content		-72	-111	15211531	823137548
15228	10:37:06.566	00:00:15.228	914	-1024	-768	-1	-1	-1	-1	4	-1024	-768	-1	-1	-1	-1	4		0	0						Untertest4.avi	0	880	547	72	111				0	Content		-72	-111	15228158	823154175
15245	10:37:06.583	00:00:15.245	915	-1024	-768	-1	-1	-1	-1	4	-1024	-768	-1	-1	-1	-1	4		0	0						Untertest4.avi	0	880	547	72	111				0	Content		-72	-111	15245224	823171241
15263	10:37:06.601	00:00:15.262	916	-1024	-768	-1	-1	-1	-1	4	-1024	-768	-1	-1	-1	-1	4		0	0						Untertest4.avi	0	880	547	72	111				0	Content		-72	-111	15262595	823188612
15280	10:37:06.618	00:00:15.279	917	-1024	-768	-1	-1	-1	-1	4	-1024	-768	-1	-1	-1	-1	4		0	0						Untertest4.avi	0	880	547	72	111				0	Content		-72	-111	15279968	823205985
15295	10:37:06.633	00:00:15.294	918	-1024	-768	-1	-1	-1	-1	4	-1024	-768	-1	-1	-1	-1	4		0	0						Untertest4.avi	0	880	547	72	111				0	Content		-72	-111	15294771	823220788
15311	10:37:06.649	00:00:15.311	919	-1024	-768	-1	-1	-1	-1	4	-1024	-768	-1	-1	-1	-1	4		0	0						Untertest4.avi	0	880	547	72	111				0	Content		-72	-111	15311415	823237432
15328	10:37:06.666	00:00:15.328	920	-1024	-768	-1	-1	-1	-1	4	-1024	-768	-1	-1	-1	-1	4		0	0						Untertest4.avi	0	880	547	72	111				0	Content		-72	-111	15328164	823254181
15345	10:37:06.683	00:00:15.344	921	-1024	-768	-1	-1	-1	-1	4	-1024	-768	-1	-1	-1	-1	4		0	0						Untertest4.avi	0	880	547	72	111				0	Content		-72	-111	15344786	823270803
15361	10:37:06.699	00:00:15.361	922	-1024	-768	-1	-1	-1	-1	4	-1024	-768	-1	-1	-1	-1	4		0	0						Untertest4.avi	0	880	547	72	111				0	Content		-72	-111	15361406	823287423
15378	10:37:06.716	00:00:15.378	923	-1024	-768	-1	-1	-1	-1	4	-1024	-768	-1	-1	-1	-1	4		0	0						Untertest4.avi	0	880	547	72	111				0	Content		-72	-111	15378030	823304047
15395	10:37:06.733	00:00:15.395	924	-1024	-768	-1	-1	-1	-1	4	-1024	-768	-1	-1	-1	-1	4		0	0						Untertest4.avi	0	880	547	72	111				0	Content		-72	-111	15395223	823321240
15413	10:37:06.751	00:00:15.412	925	-1024	-768	-1	-1	-1	-1	4	-1024	-768	-1	-1	-1	-1	4		0	0						Untertest4.avi	0	880	547	72	111				0	Content		-72	-111	15412594	823338611
15430	10:37:06.768	00:00:15.429	926	-1024	-768	-1	-1	-1	-1	4	-1024	-768	-1	-1	-1	-1	4		0	0						Untertest4.avi	0	880	547	72	111				0	Content		-72	-111	15429842	823355859
15445	10:37:06.783	00:00:15.444	927	-1024	-768	-1	-1	-1	-1	4	-1024	-768	-1	-1	-1	-1	4		0	0						Untertest4.avi	0	880	547	72	111				0	Content		-72	-111	15444645	823370662
15461	10:37:06.799	00:00:15.461	928	-1024	-768	-1	-1	-1	-1	4	-1024	-768	-1	-1	-1	-1	4		0	0						Untertest4.avi	0	880	547	72	111				0	Content		-72	-111	15461394	823387411
15478	10:37:06.816	00:00:15.478	929	-1024	-768	-1	-1	-1	-1	4	-1024	-768	-1	-1	-1	-1	4		0	0						Untertest4.avi	0	880	547	72	111				0	Content		-72	-111	15478016	823404033
15495	10:37:06.833	00:00:15.494	930	-1024	-768	-1	-1	-1	-1	4	-1024	-768	-1	-1	-1	-1	4		0	0						Untertest4.avi	0	880	547	72	111				0	Content		-72	-111	15494636	823420653
15511	10:37:06.849	00:00:15.511	931	-1024	-768	-1	-1	-1	-1	4	-1024	-768	-1	-1	-1	-1	4		0	0						Untertest4.avi	0	880	547	72	111				0	Content		-72	-111	15511261	823437278
15528	10:37:06.866	00:00:15.527	932	-1024	-768	-1	-1	-1	-1	4	-1024	-768	-1	-1	-1	-1	4		0	0						Untertest4.avi	0	880	547	72	111				0	Content		-72	-111	15527884	823453901
15545	10:37:06.883	00:00:15.545	933	-1024	-768	-1	-1	-1	-1	4	-1024	-768	-1	-1	-1	-1	4		0	0						Untertest4.avi	0	880	547	72	111				0	Content		-72	-111	15545090	823471107
15562	10:37:06.900	00:00:15.562	934	-1024	-768	-1	-1	-1	-1	4	-1024	-768	-1	-1	-1	-1	4		0	0						Untertest4.avi	0	880	547	72	111				0	Content		-72	-111	15562449	823488466
15580	10:37:06.918	00:00:15.579	935	-1024	-768	-1	-1	-1	-1	4	-1024	-768	-1	-1	-1	-1	4		0	0						Untertest4.avi	0	880	547	72	111				0	Content		-72	-111	15579696	823505713
15594	10:37:06.932	00:00:15.594	936	-1024	-768	-1	-1	-1	-1	4	-1024	-768	-1	-1	-1	-1	4		0	0						Untertest4.avi	0	880	547	72	111				0	Content		-72	-111	15594498	823520515
15611	10:37:06.949	00:00:15.611	937	-1024	-768	-1	-1	-1	-1	4	-1024	-768	-1	-1	-1	-1	4		0	0						Untertest4.avi	0	880	547	72	111				0	Content		-72	-111	15611247	823537264
15628	10:37:06.966	00:00:15.627	938	-1024	-768	-1	-1	-1	-1	4	-1024	-768	-1	-1	-1	-1	4		0	0						Untertest4.avi	0	880	547	72	111				0	Content		-72	-111	15627872	823553889
15645	10:37:06.983	00:00:15.644	939	-1024	-768	-1	-1	-1	-1	4	-1024	-768	-1	-1	-1	-1	4		0	0						Untertest4.avi	0	880	547	72	111				0	Content		-72	-111	15644619	823570636
15661	10:37:06.999	00:00:15.661	940	-1024	-768	-1	-1	-1	-1	4	-1024	-768	-1	-1	-1	-1	4		0	0						Untertest4.avi	0	880	547	72	111				0	Content		-72	-111	15661242	823587259
15678	10:37:07.016	00:00:15.677	941	-1024	-768	-1	-1	-1	-1	4	-1024	-768	-1	-1	-1	-1	4		0	0						Untertest4.avi	0	880	547	72	111				0	Content		-72	-111	15677866	823603883
15695	10:37:07.033	00:00:15.694	942	-1024	-768	-1	-1	-1	-1	4	-1024	-768	-1	-1	-1	-1	4		0	0						Untertest4.avi	0	880	547	72	111				0	Content		-72	-111	15694935	823620952
15712	10:37:07.050	00:00:15.712	943	-1024	-768	-1	-1	-1	-1	4	-1024	-768	-1	-1	-1	-1	4		0	0						Untertest4.avi	0	880	547	72	111				0	Content		-72	-111	15712309	823638326
15730	10:37:07.068	00:00:15.729	944	-1024	-768	-1	-1	-1	-1	4	-1024	-768	-1	-1	-1	-1	4		0	0						Untertest4.avi	0	880	547	72	111				0	Content		-72	-111	15729556	823655573
15744	10:37:07.082	00:00:15.744	945	-1024	-768	-1	-1	-1	-1	4	-1024	-768	-1	-1	-1	-1	4		0	0						Untertest4.avi	0	880	547	72	111				0	Content		-72	-111	15744484	823670501
15761	10:37:07.099	00:00:15.761	946	-1024	-768	-1	-1	-1	-1	4	-1024	-768	-1	-1	-1	-1	4		0	0						Untertest4.avi	0	880	547	72	111				0	Content		-72	-111	15761108	823687125
15778	10:37:07.116	00:00:15.777	947	-1024	-768	-1	-1	-1	-1	4	-1024	-768	-1	-1	-1	-1	4		0	0						Untertest4.avi	0	880	547	72	111				0	Content		-72	-111	15777864	823703881
15794	10:37:07.132	00:00:15.794	948	-1024	-768	-1	-1	-1	-1	4	-1024	-768	-1	-1	-1	-1	4		0	0						Untertest4.avi	0	880	547	72	111				0	Content		-72	-111	15794481	823720498
15811	10:37:07.149	00:00:15.811	949	-1024	-768	-1	-1	-1	-1	4	-1024	-768	-1	-1	-1	-1	4		0	0						Untertest4.avi	0	880	547	72	111				0	Content		-72	-111	15811103	823737120
15828	10:37:07.166	00:00:15.827	950	-1024	-768	-1	-1	-1	-1	4	-1024	-768	-1	-1	-1	-1	4		0	0						Untertest4.avi	0	880	547	72	111				0	Content		-72	-111	15827728	823753745
15845	10:37:07.183	00:00:15.844	951	-1024	-768	-1	-1	-1	-1	4	-1024	-768	-1	-1	-1	-1	4		0	0						Untertest4.avi	0	880	547	72	111				0	Content		-72	-111	15844921	823770938
15862	10:37:07.200	00:00:15.862	952	-1024	-768	-1	-1	-1	-1	4	-1024	-768	-1	-1	-1	-1	4		0	0						Untertest4.avi	0	880	547	72	111				0	Content		-72	-111	15862169	823788186
15880	10:37:07.218	00:00:15.879	953	-1024	-768	-1	-1	-1	-1	4	-1024	-768	-1	-1	-1	-1	4		0	0						Untertest4.avi	0	880	547	72	111				0	Content		-72	-111	15879543	823805560
15894	10:37:07.232	00:00:15.894	954	-1024	-768	-1	-1	-1	-1	4	-1024	-768	-1	-1	-1	-1	4		0	0						Untertest4.avi	0	880	547	72	111				0	Content		-72	-111	15894350	823820367
15911	10:37:07.249	00:00:15.910	955	-1024	-768	-1	-1	-1	-1	4	-1024	-768	-1	-1	-1	-1	4		0	0						Untertest4.avi	0	880	547	72	111				0	Content		-72	-111	15910972	823836989
15928	10:37:07.266	00:00:15.927	956	-1024	-768	-1	-1	-1	-1	4	-1024	-768	-1	-1	-1	-1	4		0	0						Untertest4.avi	0	880	547	72	111				0	Content		-72	-111	15927717	823853734
15944	10:37:07.282	00:00:15.944	957	-1024	-768	-1	-1	-1	-1	4	-1024	-768	-1	-1	-1	-1	4		0	0						Untertest4.avi	0	880	547	72	111				0	Content		-72	-111	15944339	823870356
15961	10:37:07.299	00:00:15.960	958	-1024	-768	-1	-1	-1	-1	4	-1024	-768	-1	-1	-1	-1	4		0	0						Untertest4.avi	0	880	547	72	111				0	Content		-72	-111	15960960	823886977
15978	10:37:07.316	00:00:15.977	959	-1024	-768	-1	-1	-1	-1	4	-1024	-768	-1	-1	-1	-1	4		0	0						Untertest4.avi	0	880	547	72	111				0	Content		-72	-111	15977584	823903601
15995	10:37:07.333	00:00:15.994	960	-1024	-768	-1	-1	-1	-1	4	-1024	-768	-1	-1	-1	-1	4		0	0						Untertest4.avi	0	880	547	72	111				0	Content		-72	-111	15994777	823920794
16012	10:37:07.350	00:00:16.012	961	-1024	-768	-1	-1	-1	-1	4	-1024	-768	-1	-1	-1	-1	4		0	0						Untertest4.avi	0	880	547	72	111				0	Content		-72	-111	16012149	823938166
16029	10:37:07.367	00:00:16.029	962	-1024	-768	-1	-1	-1	-1	4	-1024	-768	-1	-1	-1	-1	4		0	0						Untertest4.avi	0	880	547	72	111				0	Content		-72	-111	16029398	823955415
16044	10:37:07.382	00:00:16.044	963	-1024	-768	-1	-1	-1	-1	4	-1024	-768	-1	-1	-1	-1	4		0	0						Untertest4.avi	0	880	547	72	111				0	Content		-72	-111	16044204	823970221
16061	10:37:07.399	00:00:16.060	964	-1024	-768	-1	-1	-1	-1	4	-1024	-768	-1	-1	-1	-1	4		0	0						Untertest4.avi	0	880	547	72	111				0	Content		-72	-111	16060953	823986970
16078	10:37:07.416	00:00:16.077	965	-1024	-768	-1	-1	-1	-1	4	-1024	-768	-1	-1	-1	-1	4		0	0						Untertest4.avi	0	880	547	72	111				0	Content		-72	-111	16077576	824003593
16094	10:37:07.432	00:00:16.094	966	-1024	-768	-1	-1	-1	-1	4	-1024	-768	-1	-1	-1	-1	4		0	0						Untertest4.avi	0	880	547	72	111				0	Content		-72	-111	16094199	824020216
16111	10:37:07.449	00:00:16.110	967	-1024	-768	-1	-1	-1	-1	4	-1024	-768	-1	-1	-1	-1	4		0	0						Untertest4.avi	0	880	547	72	111				0	Content		-72	-111	16110824	824036841
16127	10:37:07.465	00:00:16.127	968	-1024	-768	-1	-1	-1	-1	4	-1024	-768	-1	-1	-1	-1	4		0	0						Untertest4.avi	0	880	547	72	111				0	Content		-72	-111	16127446	824053463
16145	10:37:07.483	00:00:16.144	969	-1024	-768	-1	-1	-1	-1	4	-1024	-768	-1	-1	-1	-1	4		0	0						Untertest4.avi	0	880	547	72	111				0	Content		-72	-111	16144639	824070656
16162	10:37:07.500	00:00:16.162	970	-1024	-768	-1	-1	-1	-1	4	-1024	-768	-1	-1	-1	-1	4		0	0						Untertest4.avi	0	880	547	72	111				0	Content		-72	-111	16162016	824088033
16179	10:37:07.517	00:00:16.179	971	-1024	-768	-1	-1	-1	-1	4	-1024	-768	-1	-1	-1	-1	4		0	0						Untertest4.avi	0	880	547	72	111				0	Content		-72	-111	16179260	824105277
16194	10:37:07.532	00:00:16.194	972	-1024	-768	-1	-1	-1	-1	4	-1024	-768	-1	-1	-1	-1	4		0	0						Untertest4.avi	0	880	547	72	111				0	Content		-72	-111	16194190	824120207
16211	10:37:07.549	00:00:16.210	973	-1024	-768	-1	-1	-1	-1	4	-1024	-768	-1	-1	-1	-1	4		0	0						Untertest4.avi	0	880	547	72	111				0	Content		-72	-111	16210814	824136831
16228	10:37:07.566	00:00:16.227	974	-1024	-768	-1	-1	-1	-1	4	-1024	-768	-1	-1	-1	-1	4		0	0						Untertest4.avi	0	880	547	72	111				0	Content		-72	-111	16227563	824153580
16244	10:37:07.582	00:00:16.244	975	-1024	-768	-1	-1	-1	-1	4	-1024	-768	-1	-1	-1	-1	4		0	0						Untertest4.avi	0	880	547	72	111				0	Content		-72	-111	16244185	824170202
16261	10:37:07.599	00:00:16.260	976	-1024	-768	-1	-1	-1	-1	4	-1024	-768	-1	-1	-1	-1	4		0	0						Untertest4.avi	0	880	547	72	111				0	Content		-72	-111	16260808	824186825
16277	10:37:07.615	00:00:16.277	977	-1024	-768	-1	-1	-1	-1	4	-1024	-768	-1	-1	-1	-1	4		0	0						Untertest4.avi	0	880	547	72	111				0	Content		-72	-111	16277433	824203450
16295	10:37:07.633	00:00:16.294	978	-1024	-768	-1	-1	-1	-1	4	-1024	-768	-1	-1	-1	-1	4		0	0						Untertest4.avi	0	880	547	72	111				0	Content		-72	-111	16294627	824220644
16312	10:37:07.650	00:00:16.311	979	-1024	-768	-1	-1	-1	-1	4	-1024	-768	-1	-1	-1	-1	4		0	0						Untertest4.avi	0	880	547	72	111				0	Content		-72	-111	16311876	824237893
16329	10:37:07.667	00:00:16.329	980	-1024	-768	-1	-1	-1	-1	4	-1024	-768	-1	-1	-1	-1	4		0	0						Untertest4.avi	0	880	547	72	111				0	Content		-72	-111	16329120	824255137
16344	10:37:07.682	00:00:16.344	981	-1024	-768	-1	-1	-1	-1	4	-1024	-768	-1	-1	-1	-1	4		0	0						Untertest4.avi	0	880	547	72	111				0	Content		-72	-111	16344053	824270070
16361	10:37:07.699	00:00:16.360	982	-1024	-768	-1	-1	-1	-1	4	-1024	-768	-1	-1	-1	-1	4		0	0						Untertest4.avi	0	880	547	72	111				0	Content		-72	-111	16360675	824286692
16377	10:37:07.715	00:00:16.377	983	-1024	-768	-1	-1	-1	-1	4	-1024	-768	-1	-1	-1	-1	4		0	0						Untertest4.avi	0	880	547	72	111				0	Content		-72	-111	16377423	824303440
16394	10:37:07.732	00:00:16.394	984	-1024	-768	-1	-1	-1	-1	4	-1024	-768	-1	-1	-1	-1	4		0	0						Untertest4.avi	0	880	547	72	111				0	Content		-72	-111	16394047	824320064
16411	10:37:07.749	00:00:16.410	985	-1024	-768	-1	-1	-1	-1	4	-1024	-768	-1	-1	-1	-1	4		0	0						Untertest4.avi	0	880	547	72	111				0	Content		-72	-111	16410668	824336685
16427	10:37:07.765	00:00:16.427	986	-1024	-768	-1	-1	-1	-1	4	-1024	-768	-1	-1	-1	-1	4		0	0						Untertest4.avi	0	880	547	72	111				0	Content		-72	-111	16427291	824353308
16444	10:37:07.782	00:00:16.444	987	-1024	-768	-1	-1	-1	-1	4	-1024	-768	-1	-1	-1	-1	4		0	0						Untertest4.avi	0	880	547	72	111				0	Content		-72	-111	16444485	824370502
16462	10:37:07.800	00:00:16.461	988	-1024	-768	-1	-1	-1	-1	4	-1024	-768	-1	-1	-1	-1	4		0	0						Untertest4.avi	0	880	547	72	111				0	Content		-72	-111	16461860	824387877
16479	10:37:07.817	00:00:16.479	989	-1024	-768	-1	-1	-1	-1	4	-1024	-768	-1	-1	-1	-1	4		0	0						Untertest4.avi	0	880	547	72	111				0	Content		-72	-111	16479106	824405123
16494	10:37:07.832	00:00:16.493	990	-1024	-768	-1	-1	-1	-1	4	-1024	-768	-1	-1	-1	-1	4		0	0						Untertest4.avi	0	880	547	72	111				0	Content		-72	-111	16493909	824419926
16511	10:37:07.849	00:00:16.510	991	-1024	-768	-1	-1	-1	-1	4	-1024	-768	-1	-1	-1	-1	4		0	0						Untertest4.avi	0	880	547	72	111				0	Content		-72	-111	16510657	824436674
16527	10:37:07.865	00:00:16.527	992	-1024	-768	-1	-1	-1	-1	4	-1024	-768	-1	-1	-1	-1	4		0	0						Untertest4.avi	0	880	547	72	111				0	Content		-72	-111	16527279	824453296
16544	10:37:07.882	00:00:16.543	993	-1024	-768	-1	-1	-1	-1	4	-1024	-768	-1	-1	-1	-1	4		0	0						Untertest4.avi	0	880	547	72	111				0	Content		-72	-111	16543901	824469918
16561	10:37:07.899	00:00:16.560	994	-1024	-768	-1	-1	-1	-1	4	-1024	-768	-1	-1	-1	-1	4		0	0						Untertest4.avi	0	880	547	72	111				0	Content		-72	-111	16560566	824486583
16577	10:37:07.915	00:00:16.577	995	-1024	-768	-1	-1	-1	-1	4	-1024	-768	-1	-1	-1	-1	4		0	0						Untertest4.avi	0	880	547	72	111				0	Content		-72	-111	16577399	824503416
16594	10:37:07.932	00:00:16.594	996	-1024	-768	-1	-1	-1	-1	4	-1024	-768	-1	-1	-1	-1	4		0	0						Untertest4.avi	0	880	547	72	111				0	Content		-72	-111	16594066	824520083
16611	10:37:07.949	00:00:16.610	997	-1024	-768	-1	-1	-1	-1	4	-1024	-768	-1	-1	-1	-1	4		0	0						Untertest4.avi	0	880	547	72	111				0	Content		-72	-111	16610734	824536751
16628	10:37:07.966	00:00:16.627	998	-1024	-768	-1	-1	-1	-1	4	-1024	-768	-1	-1	-1	-1	4		0	0						Untertest4.avi	0	880	547	72	111				0	Content		-72	-111	16627719	824553736
16644	10:37:07.982	00:00:16.644	999	-1024	-768	-1	-1	-1	-1	4	-1024	-768	-1	-1	-1	-1	4		0	0						Untertest4.avi	0	880	547	72	111				0	Content		-72	-111	16644387	824570404
16661	10:37:07.999	00:00:16.661	1000	-1024	-768	-1	-1	-1	-1	4	-1024	-768	-1	-1	-1	-1	4		0	0						Untertest4.avi	0	880	547	72	111				0	Content		-72	-111	16661054	824587071
16678	10:37:08.016	00:00:16.678	1001	-1024	-768	-1	-1	-1	-1	4	-1024	-768	-1	-1	-1	-1	4		0	0						Untertest4.avi	0	880	547	72	111				0	Content		-72	-111	16678310	824604327
16696	10:37:08.034	00:00:16.695	1002	-1024	-768	-1	-1	-1	-1	4	-1024	-768	-1	-1	-1	-1	4		0	0						Untertest4.avi	0	880	547	72	111				0	Content		-72	-111	16695681	824621698
16710	10:37:08.048	00:00:16.710	1003	-1024	-768	-1	-1	-1	-1	4	-1024	-768	-1	-1	-1	-1	4		0	0						Untertest4.avi	0	880	547	72	111				0	Content		-72	-111	16710429	824636446
16727	10:37:08.065	00:00:16.727	1004	-1024	-768	-1	-1	-1	-1	4	-1024	-768	-1	-1	-1	-1	4		0	0						Untertest4.avi	0	880	547	72	111				0	Content		-72	-111	16727117	824653134
16744	10:37:08.082	00:00:16.743	1005	-1024	-768	-1	-1	-1	-1	4	-1024	-768	-1	-1	-1	-1	4		0	0						Untertest4.avi	0	880	547	72	111				0	Content		-72	-111	16743784	824669801
16760	10:37:08.098	00:00:16.760	1006	-1024	-768	-1	-1	-1	-1	4	-1024	-768	-1	-1	-1	-1	4		0	0						Untertest4.avi	0	880	547	72	111				0	Content		-72	-111	16760447	824686464
16777	10:37:08.115	00:00:16.777	1007	-1024	-768	-1	-1	-1	-1	4	-1024	-768	-1	-1	-1	-1	4		0	0						Untertest4.avi	0	880	547	72	111				0	Content		-72	-111	16777115	824703132
16794	10:37:08.132	00:00:16.793	1008	-1024	-768	-1	-1	-1	-1	4	-1024	-768	-1	-1	-1	-1	4		0	0						Untertest4.avi	0	880	547	72	111				0	Content		-72	-111	16793763	824719780
16810	10:37:08.148	00:00:16.810	1009	-1024	-768	-1	-1	-1	-1	4	-1024	-768	-1	-1	-1	-1	4		0	0						Untertest4.avi	0	880	547	72	111				0	Content		-72	-111	16810431	824736448
16827	10:37:08.165	00:00:16.827	1010	-1024	-768	-1	-1	-1	-1	4	-1024	-768	-1	-1	-1	-1	4		0	0						Untertest4.avi	0	880	547	72	111				0	Content		-72	-111	16827098	824753115
16844	10:37:08.182	00:00:16.843	1011	-1024	-768	-1	-1	-1	-1	4	-1024	-768	-1	-1	-1	-1	4		0	0						Untertest4.avi	0	880	547	72	111				0	Content		-72	-111	16843674	824769691
16860	10:37:08.198	00:00:16.860	1012	-1024	-768	-1	-1	-1	-1	4	-1024	-768	-1	-1	-1	-1	4		0	0						Untertest4.avi	0	880	547	72	111				0	Content		-72	-111	16860298	824786315
16877	10:37:08.215	00:00:16.877	1013	-1024	-768	-1	-1	-1	-1	4	-1024	-768	-1	-1	-1	-1	4		0	0						Untertest4.avi	0	880	547	72	111				0	Content		-72	-111	16877387	824803404
16894	10:37:08.232	00:00:16.894	1014	-1024	-768	-1	-1	-1	-1	4	-1024	-768	-1	-1	-1	-1	4		0	0						Untertest4.avi	0	880	547	72	111				0	Content		-72	-111	16894055	824820072
16911	10:37:08.249	00:00:16.910	1015	-1024	-768	-1	-1	-1	-1	4	-1024	-768	-1	-1	-1	-1	4		0	0						Untertest4.avi	0	880	547	72	111				0	Content		-72	-111	16910722	824836739
16928	10:37:08.266	00:00:16.928	1016	-1024	-768	-1	-1	-1	-1	4	-1024	-768	-1	-1	-1	-1	4		0	0						Untertest4.avi	0	880	547	72	111				0	Content		-72	-111	16928167	824854184
16946	10:37:08.284	00:00:16.945	1017	-1024	-768	-1	-1	-1	-1	4	-1024	-768	-1	-1	-1	-1	4		0	0						Untertest4.avi	0	880	547	72	111				0	Content		-72	-111	16945542	824871559
16961	10:37:08.299	00:00:16.961	1018	-1024	-768	-1	-1	-1	-1	4	-1024	-768	-1	-1	-1	-1	4		0	0						Untertest4.avi	0	880	547	72	111				0	Content		-72	-111	16961229	824887246
16978	10:37:08.316	00:00:16.977	1019	-1024	-768	-1	-1	-1	-1	4	-1024	-768	-1	-1	-1	-1	4		0	0						Untertest4.avi	0	880	547	72	111				0	Content		-72	-111	16977897	824903914
16994	10:37:08.332	00:00:16.994	1020	-1024	-768	-1	-1	-1	-1	4	-1024	-768	-1	-1	-1	-1	4		0	0						Untertest4.avi	0	880	547	72	111				0	Content		-72	-111	16994094	824920111
17011	10:37:08.349	00:00:17.010	1021	-1024	-768	-1	-1	-1	-1	4	-1024	-768	-1	-1	-1	-1	4		0	0						Untertest4.avi	0	880	547	72	111				0	Content		-72	-111	17010761	824936778
17027	10:37:08.365	00:00:17.026	1022	-1024	-768	-1	-1	-1	-1	4	-1024	-768	-1	-1	-1	-1	4		0	0						Untertest4.avi	0	880	547	72	111				0	Content		-72	-111	17026914	824952931
17044	10:37:08.382	00:00:17.043	1023	-1024	-768	-1	-1	-1	-1	4	-1024	-768	-1	-1	-1	-1	4		0	0						Untertest4.avi	0	880	547	72	111				0	Content		-72	-111	17043591	824969608
17060	10:37:08.398	00:00:17.060	1024	-1024	-768	-1	-1	-1	-1	4	-1024	-768	-1	-1	-1	-1	4		0	0						Untertest4.avi	0	880	547	72	111				0	Content		-72	-111	17060157	824986174
17077	10:37:08.415	00:00:17.077	1025	-1024	-768	-1	-1	-1	-1	4	-1024	-768	-1	-1	-1	-1	4		0	0						Untertest4.avi	0	880	547	72	111				0	Content		-72	-111	17077032	825003049
17094	10:37:08.432	00:00:17.093	1026	-1024	-768	-1	-1	-1	-1	4	-1024	-768	-1	-1	-1	-1	4		0	0						Untertest4.avi	0	880	547	72	111				0	Content		-72	-111	17093699	825019716
17110	10:37:08.448	00:00:17.110	1027	-1024	-768	-1	-1	-1	-1	4	-1024	-768	-1	-1	-1	-1	4		0	0						Untertest4.avi	0	880	547	72	111				0	Content		-72	-111	17110367	825036384
17127	10:37:08.465	00:00:17.127	1028	-1024	-768	-1	-1	-1	-1	4	-1024	-768	-1	-1	-1	-1	4		0	0						Untertest4.avi	0	880	547	72	111				0	Content		-72	-111	17127379	825053396
17144	10:37:08.482	00:00:17.144	1029	-1024	-768	-1	-1	-1	-1	4	-1024	-768	-1	-1	-1	-1	4		0	0						Untertest4.avi	0	880	547	72	111				0	Content		-72	-111	17144047	825070064
17161	10:37:08.499	00:00:17.160	1030	-1024	-768	-1	-1	-1	-1	4	-1024	-768	-1	-1	-1	-1	4		0	0						Untertest4.avi	0	880	547	72	111				0	Content		-72	-111	17160714	825086731
17178	10:37:08.516	00:00:17.178	1031	-1024	-768	-1	-1	-1	-1	4	-1024	-768	-1	-1	-1	-1	4		0	0						Untertest4.avi	0	880	547	72	111				0	Content		-72	-111	17178056	825104073
17195	10:37:08.533	00:00:17.194	1032	-1024	-768	-1	-1	-1	-1	4	-1024	-768	-1	-1	-1	-1	4		0	0						Untertest4.avi	0	880	547	72	111				0	Content		-72	-111	17194724	825120741
17212	10:37:08.550	00:00:17.212	1033	-1024	-768	-1	-1	-1	-1	4	-1024	-768	-1	-1	-1	-1	4		0	0						Untertest4.avi	0	880	547	72	111				0	Content		-72	-111	17212023	825138040
17227	10:37:08.565	00:00:17.226	1034	-1024	-768	-1	-1	-1	-1	4	-1024	-768	-1	-1	-1	-1	4		0	0						Untertest4.avi	0	880	547	72	111				0	Content		-72	-111	17226771	825152788
17243	10:37:08.581	00:00:17.243	1035	-1024	-768	-1	-1	-1	-1	4	-1024	-768	-1	-1	-1	-1	4		0	0						Untertest4.avi	0	880	547	72	111				0	Content		-72	-111	17243458	825169475
17260	10:37:08.598	00:00:17.260	1036	-1024	-768	-1	-1	-1	-1	4	-1024	-768	-1	-1	-1	-1	4		0	0						Untertest4.avi	0	880	547	72	111				0	Content		-72	-111	17260125	825186142
17277	10:37:08.615	00:00:17.276	1037	-1024	-768	-1	-1	-1	-1	4	-1024	-768	-1	-1	-1	-1	4		0	0						Untertest4.avi	0	880	547	72	111				0	Content		-72	-111	17276788	825202805
17293	10:37:08.631	00:00:17.293	1038	-1024	-768	-1	-1	-1	-1	4	-1024	-768	-1	-1	-1	-1	4		0	0						Untertest4.avi	0	880	547	72	111				0	Content		-72	-111	17293455	825219472
17310	10:37:08.648	00:00:17.310	1039	-1024	-768	-1	-1	-1	-1	4	-1024	-768	-1	-1	-1	-1	4		0	0						Untertest4.avi	0	880	547	72	111				0	Content		-72	-111	17310100	825236117
17327	10:37:08.665	00:00:17.326	1040	-1024	-768	-1	-1	-1	-1	4	-1024	-768	-1	-1	-1	-1	4		0	0						Untertest4.avi	0	880	547	72	111				0	Content		-72	-111	17326768	825252785
17343	10:37:08.681	00:00:17.343	1041	-1024	-768	-1	-1	-1	-1	4	-1024	-768	-1	-1	-1	-1	4		0	0						Untertest4.avi	0	880	547	72	111				0	Content		-72	-111	17343435	825269452
17360	10:37:08.698	00:00:17.360	1042	-1024	-768	-1	-1	-1	-1	4	-1024	-768	-1	-1	-1	-1	4		0	0						Untertest4.avi	0	880	547	72	111				0	Content		-72	-111	17360013	825286030
17377	10:37:08.715	00:00:17.376	1043	-1024	-768	-1	-1	-1	-1	4	-1024	-768	-1	-1	-1	-1	4		0	0						Untertest4.avi	0	880	547	72	111				0	Content		-72	-111	17376637	825302654
17394	10:37:08.732	00:00:17.393	1044	-1024	-768	-1	-1	-1	-1	4	-1024	-768	-1	-1	-1	-1	4		0	0						Untertest4.avi	0	880	547	72	111				0	Content		-72	-111	17393719	825319736
17410	10:37:08.748	00:00:17.410	1045	-1024	-768	-1	-1	-1	-1	4	-1024	-768	-1	-1	-1	-1	4		0	0						Untertest4.avi	0	880	547	72	111				0	Content		-72	-111	17410387	825336404
17427	10:37:08.765	00:00:17.427	1046	-1024	-768	-1	-1	-1	-1	4	-1024	-768	-1	-1	-1	-1	4		0	0						Untertest4.avi	0	880	547	72	111				0	Content		-72	-111	17427054	825353071
17445	10:37:08.783	00:00:17.444	1047	-1024	-768	-1	-1	-1	-1	4	-1024	-768	-1	-1	-1	-1	4		0	0						Untertest4.avi	0	880	547	72	111				0	Content		-72	-111	17444504	825370521
17461	10:37:08.799	00:00:17.460	1048	-1024	-768	-1	-1	-1	-1	4	-1024	-768	-1	-1	-1	-1	4		0	0						Untertest4.avi	0	880	547	72	111				0	Content		-72	-111	17460754	825386771
17477	10:37:08.815	00:00:17.477	1049	-1024	-768	-1	-1	-1	-1	4	-1024	-768	-1	-1	-1	-1	4		0	0						Untertest4.avi	0	880	547	72	111				0	Content		-72	-111	17477421	825403438
17494	10:37:08.832	00:00:17.494	1050	-1024	-768	-1	-1	-1	-1	4	-1024	-768	-1	-1	-1	-1	4		0	0						Untertest4.avi	0	880	547	72	111				0	Content		-72	-111	17494089	825420106
17510	10:37:08.848	00:00:17.510	1051	-1024	-768	-1	-1	-1	-1	4	-1024	-768	-1	-1	-1	-1	4		0	0						Untertest4.avi	0	880	547	72	111				0	Content		-72	-111	17510476	825436493
17527	10:37:08.865	00:00:17.527	1052	-1024	-768	-1	-1	-1	-1	4	-1024	-768	-1	-1	-1	-1	4		0	0						Untertest4.avi	0	880	547	72	111				0	Content		-72	-111	17527144	825453161
17544	10:37:08.882	00:00:17.543	1053	-1024	-768	-1	-1	-1	-1	4	-1024	-768	-1	-1	-1	-1	4		0	0						Untertest4.avi	0	880	547	72	111				0	Content		-72	-111	17543811	825469828
17560	10:37:08.898	00:00:17.560	1054	-1024	-768	-1	-1	-1	-1	4	-1024	-768	-1	-1	-1	-1	4		0	0						Untertest4.avi	0	880	547	72	111				0	Content		-72	-111	17560288	825486305
17577	10:37:08.915	00:00:17.576	1055	-1024	-768	-1	-1	-1	-1	4	-1024	-768	-1	-1	-1	-1	4		0	0						Untertest4.avi	0	880	547	72	111				0	Content		-72	-111	17576956	825502973
17594	10:37:08.932	00:00:17.593	1056	-1024	-768	-1	-1	-1	-1	4	-1024	-768	-1	-1	-1	-1	4		0	0						Untertest4.avi	0	880	547	72	111				0	Content		-72	-111	17593623	825519640
17610	10:37:08.948	00:00:17.609	1057	-1024	-768	-1	-1	-1	-1	4	-1024	-768	-1	-1	-1	-1	4		0	0						Untertest4.avi	0	880	547	72	111				0	Content		-72	-111	17609870	825535887
17627	10:37:08.965	00:00:17.626	1058	-1024	-768	-1	-1	-1	-1	4	-1024	-768	-1	-1	-1	-1	4		0	0						Untertest4.avi	0	880	547	72	111				0	Content		-72	-111	17626545	825552562
17643	10:37:08.981	00:00:17.643	1059	-1024	-768	-1	-1	-1	-1	4	-1024	-768	-1	-1	-1	-1	4		0	0						Untertest4.avi	0	880	547	72	111				0	Content		-72	-111	17643142	825569159
17660	10:37:08.998	00:00:17.659	1060	-1024	-768	-1	-1	-1	-1	4	-1024	-768	-1	-1	-1	-1	4		0	0						Untertest4.avi	0	880	547	72	111				0	Content		-72	-111	17659810	825585827
17677	10:37:09.015	00:00:17.676	1061	-1024	-768	-1	-1	-1	-1	4	-1024	-768	-1	-1	-1	-1	4		0	0						Untertest4.avi	0	880	547	72	111				0	Content		-72	-111	17676712	825602729
17693	10:37:09.031	00:00:17.693	1062	-1024	-768	-1	-1	-1	-1	4	-1024	-768	-1	-1	-1	-1	4		0	0						Untertest4.avi	0	880	547	72	111				0	Content		-72	-111	17693380	825619397
17710	10:37:09.048	00:00:17.710	1063	-1024	-768	-1	-1	-1	-1	4	-1024	-768	-1	-1	-1	-1	4		0	0						Untertest4.avi	0	880	547	72	111				0	Content		-72	-111	17710374	825636391
17727	10:37:09.065	00:00:17.727	1064	-1024	-768	-1	-1	-1	-1	4	-1024	-768	-1	-1	-1	-1	4		0	0						Untertest4.avi	0	880	547	72	111				0	Content		-72	-111	17727041	825653058
17744	10:37:09.082	00:00:17.743	1065	-1024	-768	-1	-1	-1	-1	4	-1024	-768	-1	-1	-1	-1	4		0	0						Untertest4.avi	0	880	547	72	111				0	Content		-72	-111	17743709	825669726
17761	10:37:09.099	00:00:17.760	1066	-1024	-768	-1	-1	-1	-1	4	-1024	-768	-1	-1	-1	-1	4		0	0						Untertest4.avi	0	880	547	72	111				0	Content		-72	-111	17760981	825686998
17777	10:37:09.115	00:00:17.777	1067	-1024	-768	-1	-1	-1	-1	4	-1024	-768	-1	-1	-1	-1	4		0	0						Untertest4.avi	0	880	547	72	111				0	Content		-72	-111	17777042	825703059
17794	10:37:09.132	00:00:17.793	1068	-1024	-768	-1	-1	-1	-1	4	-1024	-768	-1	-1	-1	-1	4		0	0						Untertest4.avi	0	880	547	72	111				0	Content		-72	-111	17793709	825719726
17810	10:37:09.148	00:00:17.810	1069	-1024	-768	-1	-1	-1	-1	4	-1024	-768	-1	-1	-1	-1	4		0	0						Untertest4.avi	0	880	547	72	111				0	Content		-72	-111	17810030	825736047
17827	10:37:09.165	00:00:17.826	1070	-1024	-768	-1	-1	-1	-1	4	-1024	-768	-1	-1	-1	-1	4		0	0						Untertest4.avi	0	880	547	72	111				0	Content		-72	-111	17826698	825752715
17843	10:37:09.181	00:00:17.843	1071	-1024	-768	-1	-1	-1	-1	4	-1024	-768	-1	-1	-1	-1	4		0	0						Untertest4.avi	0	880	547	72	111				0	Content		-72	-111	17843109	825769126
17860	10:37:09.198	00:00:17.859	1072	-1024	-768	-1	-1	-1	-1	4	-1024	-768	-1	-1	-1	-1	4		0	0						Untertest4.avi	0	880	547	72	111				0	Content		-72	-111	17859724	825785741
17876	10:37:09.214	00:00:17.876	1073	-1024	-768	-1	-1	-1	-1	4	-1024	-768	-1	-1	-1	-1	4		0	0						Untertest4.avi	0	880	547	72	111				0	Content		-72	-111	17876347	825802364
17893	10:37:09.231	00:00:17.893	1074	-1024	-768	-1	-1	-1	-1	4	-1024	-768	-1	-1	-1	-1	4		0	0						Untertest4.avi	0	880	547	72	111				0	Content		-72	-111	17893014	825819031
17910	10:37:09.248	00:00:17.909	1075	-1024	-768	-1	-1	-1	-1	4	-1024	-768	-1	-1	-1	-1	4		0	0						Untertest4.avi	0	880	547	72	111				0	Content		-72	-111	17909595	825835612
17926	10:37:09.264	00:00:17.926	1076	-1024	-768	-1	-1	-1	-1	4	-1024	-768	-1	-1	-1	-1	4		0	0						Untertest4.avi	0	880	547	72	111				0	Content		-72	-111	17926230	825852247
17943	10:37:09.281	00:00:17.943	1077	-1024	-768	-1	-1	-1	-1	4	-1024	-768	-1	-1	-1	-1	4		0	0						Untertest4.avi	0	880	547	72	111				0	Content		-72	-111	17943310	825869327
17960	10:37:09.298	00:00:17.959	1078	-1024	-768	-1	-1	-1	-1	4	-1024	-768	-1	-1	-1	-1	4		0	0						Untertest4.avi	0	880	547	72	111				0	Content		-72	-111	17959977	825885994
17977	10:37:09.315	00:00:17.976	1079	-1024	-768	-1	-1	-1	-1	4	-1024	-768	-1	-1	-1	-1	4		0	0						Untertest4.avi	0	880	547	72	111				0	Content		-72	-111	17976644	825902661
17994	10:37:09.332	00:00:17.993	1080	-1024	-768	-1	-1	-1	-1	4	-1024	-768	-1	-1	-1	-1	4		0	0						Untertest4.avi	0	880	547	72	111				0	Content		-72	-111	17993794	825919811
18010	10:37:09.348	00:00:18.010	1081	-1024	-768	-1	-1	-1	-1	4	-1024	-768	-1	-1	-1	-1	4		0	0						Untertest4.avi	0	880	547	72	111				0	Content		-72	-111	18010461	825936478
18027	10:37:09.365	00:00:18.027	1082	-1024	-768	-1	-1	-1	-1	4	-1024	-768	-1	-1	-1	-1	4		0	0						Untertest4.avi	0	880	547	72	111				0	Content		-72	-111	18027129	825953146
18045	10:37:09.383	00:00:18.044	1083	-1024	-768	-1	-1	-1	-1	4	-1024	-768	-1	-1	-1	-1	4		0	0						Untertest4.avi	0	880	547	72	111				0	Content		-72	-111	18044711	825970728
18060	10:37:09.398	00:00:18.059	1084	-1024	-768	-1	-1	-1	-1	4	-1024	-768	-1	-1	-1	-1	4		0	0						Untertest4.avi	0	880	547	72	111				0	Content		-72	-111	18059583	825985600
18076	10:37:09.414	00:00:18.076	1085	-1024	-768	-1	-1	-1	-1	4	-1024	-768	-1	-1	-1	-1	4		0	0						Untertest4.avi	0	880	547	72	111				0	Content		-72	-111	18076209	826002226
18093	10:37:09.431	00:00:18.092	1086	-1024	-768	-1	-1	-1	-1	4	-1024	-768	-1	-1	-1	-1	4		0	0						Untertest4.avi	0	880	547	72	111				0	Content		-72	-111	18092876	826018893
18110	10:37:09.448	00:00:18.109	1087	-1024	-768	-1	-1	-1	-1	4	-1024	-768	-1	-1	-1	-1	4		0	0						Untertest4.avi	0	880	547	72	111				0	Content		-72	-111	18109543	826035560
18126	10:37:09.464	00:00:18.126	1088	-1024	-768	-1	-1	-1	-1	4	-1024	-768	-1	-1	-1	-1	4		0	0						Untertest4.avi	0	880	547	72	111				0	Content		-72	-111	18126205	826052222
18143	10:37:09.481	00:00:18.142	1089	-1024	-768	-1	-1	-1	-1	4	-1024	-768	-1	-1	-1	-1	4		0	0						Untertest4.avi	0	880	547	72	111				0	Content		-72	-111	18142880	826068897
18159	10:37:09.497	00:00:18.159	1090	-1024	-768	-1	-1	-1	-1	4	-1024	-768	-1	-1	-1	-1	4		0	0						Untertest4.avi	0	880	547	72	111				0	Content		-72	-111	18159448	826085465
18176	10:37:09.514	00:00:18.176	1091	-1024	-768	-1	-1	-1	-1	4	-1024	-768	-1	-1	-1	-1	4		0	0						Untertest4.avi	0	880	547	72	111				0	Content		-72	-111	18176322	826102339
18193	10:37:09.531	00:00:18.192	1092	-1024	-768	-1	-1	-1	-1	4	-1024	-768	-1	-1	-1	-1	4		0	0						Untertest4.avi	0	880	547	72	111				0	Content		-72	-111	18192989	826119006
18210	10:37:09.548	00:00:18.209	1093	-1024	-768	-1	-1	-1	-1	4	-1024	-768	-1	-1	-1	-1	4		0	0						Untertest4.avi	0	880	547	72	111				0	Content		-72	-111	18209657	826135674
18227	10:37:09.565	00:00:18.226	1094	-1024	-768	-1	-1	-1	-1	4	-1024	-768	-1	-1	-1	-1	4		0	0						Untertest4.avi	0	880	547	72	111				0	Content		-72	-111	18226669	826152686
18243	10:37:09.581	00:00:18.243	1095	-1024	-768	-1	-1	-1	-1	4	-1024	-768	-1	-1	-1	-1	4		0	0						Untertest4.avi	0	880	547	72	111				0	Content		-72	-111	18243337	826169354
18260	10:37:09.598	00:00:18.260	1096	-1024	-768	-1	-1	-1	-1	4	-1024	-768	-1	-1	-1	-1	4		0	0						Untertest4.avi	0	880	547	72	111				0	Content		-72	-111	18260004	826186021
18277	10:37:09.615	00:00:18.277	1097	-1024	-768	-1	-1	-1	-1	4	-1024	-768	-1	-1	-1	-1	4		0	0						Untertest4.avi	0	880	547	72	111				0	Content		-72	-111	18277285	826203302
18294	10:37:09.632	00:00:18.293	1098	-1024	-768	-1	-1	-1	-1	4	-1024	-768	-1	-1	-1	-1	4		0	0						Untertest4.avi	0	880	547	72	111				0	Content		-72	-111	18293952	826219969
18310	10:37:09.648	00:00:18.310	1099	-1024	-768	-1	-1	-1	-1	4	-1024	-768	-1	-1	-1	-1	4		0	0						Untertest4.avi	0	880	547	72	111				0	Content		-72	-111	18310202	826236219
18327	10:37:09.665	00:00:18.326	1100	-1024	-768	-1	-1	-1	-1	4	-1024	-768	-1	-1	-1	-1	4		0	0						Untertest4.avi	0	880	547	72	111				0	Content		-72	-111	18326870	826252887
18344	10:37:09.682	00:00:18.343	1101	-1024	-768	-1	-1	-1	-1	4	-1024	-768	-1	-1	-1	-1	4		0	0						Untertest4.avi	0	880	547	72	111				0	Content		-72	-111	18343537	826269554
18360	10:37:09.698	00:00:18.359	1102	-1024	-768	-1	-1	-1	-1	4	-1024	-768	-1	-1	-1	-1	4		0	0						Untertest4.avi	0	880	547	72	111				0	Content		-72	-111	18359737	826285754
18376	10:37:09.714	00:00:18.376	1103	-1024	-768	-1	-1	-1	-1	4	-1024	-768	-1	-1	-1	-1	4		0	0						Untertest4.avi	0	880	547	72	111				0	Content		-72	-111	18376405	826302422
18393	10:37:09.731	00:00:18.392	1104	-1024	-768	-1	-1	-1	-1	4	-1024	-768	-1	-1	-1	-1	4		0	0						Untertest4.avi	0	880	547	72	111				0	Content		-72	-111	18392685	826318702
18409	10:37:09.747	00:00:18.409	1105	-1024	-768	-1	-1	-1	-1	4	-1024	-768	-1	-1	-1	-1	4		0	0						Untertest4.avi	0	880	547	72	111				0	Content		-72	-111	18409310	826335327
18426	10:37:09.764	00:00:18.425	1106	-1024	-768	-1	-1	-1	-1	4	-1024	-768	-1	-1	-1	-1	4		0	0						Untertest4.avi	0	880	547	72	111				0	Content		-72	-111	18425935	826351952
18443	10:37:09.781	00:00:18.442	1107	-1024	-768	-1	-1	-1	-1	4	-1024	-768	-1	-1	-1	-1	4		0	0						Untertest4.avi	0	880	547	72	111				0	Content		-72	-111	18442602	826368619
18459	10:37:09.797	00:00:18.459	1108	-1024	-768	-1	-1	-1	-1	4	-1024	-768	-1	-1	-1	-1	4		0	0						Untertest4.avi	0	880	547	72	111				0	Content		-72	-111	18459308	826385325
18476	10:37:09.814	00:00:18.475	1109	-1024	-768	-1	-1	-1	-1	4	-1024	-768	-1	-1	-1	-1	4		0	0						Untertest4.avi	0	880	547	72	111				0	Content		-72	-111	18475932	826401949
18493	10:37:09.831	00:00:18.492	1110	-1024	-768	-1	-1	-1	-1	4	-1024	-768	-1	-1	-1	-1	4		0	0						Untertest4.avi	0	880	547	72	111				0	Content		-72	-111	18492974	826418991
18510	10:37:09.848	00:00:18.509	1111	-1024	-768	-1	-1	-1	-1	4	-1024	-768	-1	-1	-1	-1	4		0	0						Untertest4.avi	0	880	547	72	111				0	Content		-72	-111	18509641	826435658
18526	10:37:09.864	00:00:18.526	1112	-1024	-768	-1	-1	-1	-1	4	-1024	-768	-1	-1	-1	-1	4		0	0						Untertest4.avi	0	880	547	72	111				0	Content		-72	-111	18526308	826452325
18544	10:37:09.882	00:00:18.543	1113	-1024	-768	-1	-1	-1	-1	4	-1024	-768	-1	-1	-1	-1	4		0	0						Untertest4.avi	0	880	547	72	111				0	Content		-72	-111	18543806	826469823
18561	10:37:09.899	00:00:18.561	1114	-1024	-768	-1	-1	-1	-1	4	-1024	-768	-1	-1	-1	-1	4		0	0						Untertest4.avi	0	880	547	72	111				0	Content		-72	-111	18561049	826487066
18576	10:37:09.914	00:00:18.575	1115	-1024	-768	-1	-1	-1	-1	4	-1024	-768	-1	-1	-1	-1	4		0	0						Untertest4.avi	0	880	547	72	111				0	Content		-72	-111	18575925	826501942
18593	10:37:09.931	00:00:18.592	1116	-1024	-768	-1	-1	-1	-1	4	-1024	-768	-1	-1	-1	-1	4		0	0						Untertest4.avi	0	880	547	72	111				0	Content		-72	-111	18592549	826518566
18609	10:37:09.947	00:00:18.609	1117	-1024	-768	-1	-1	-1	-1	4	-1024	-768	-1	-1	-1	-1	4		0	0						Untertest4.avi	0	880	547	72	111				0	Content		-72	-111	18609216	826535233
18626	10:37:09.964	00:00:18.625	1118	-1024	-768	-1	-1	-1	-1	4	-1024	-768	-1	-1	-1	-1	4		0	0						Untertest4.avi	0	880	547	72	111				0	Content		-72	-111	18625884	826551901
18643	10:37:09.981	00:00:18.642	1119	-1024	-768	-1	-1	-1	-1	4	-1024	-768	-1	-1	-1	-1	4		0	0						Untertest4.avi	0	880	547	72	111				0	Content		-72	-111	18642545	826568562
18659	10:37:09.997	00:00:18.659	1120	-1024	-768	-1	-1	-1	-1	4	-1024	-768	-1	-1	-1	-1	4		0	0						Untertest4.avi	0	880	547	72	111				0	Content		-72	-111	18659224	826585241
18676	10:37:10.014	00:00:18.675	1121	-1024	-768	-1	-1	-1	-1	4	-1024	-768	-1	-1	-1	-1	4		0	0						Untertest4.avi	0	880	547	72	111				0	Content		-72	-111	18675791	826601808
18693	10:37:10.031	00:00:18.692	1122	-1024	-768	-1	-1	-1	-1	4	-1024	-768	-1	-1	-1	-1	4		0	0						Untertest4.avi	0	880	547	72	111				0	Content		-72	-111	18692666	826618683
18709	10:37:10.047	00:00:18.709	1123	-1024	-768	-1	-1	-1	-1	4	-1024	-768	-1	-1	-1	-1	4		0	0						Untertest4.avi	0	880	547	72	111				0	Content		-72	-111	18709334	826635351
18726	10:37:10.064	00:00:18.726	1124	-1024	-768	-1	-1	-1	-1	4	-1024	-768	-1	-1	-1	-1	4		0	0						Untertest4.avi	0	880	547	72	111				0	Content		-72	-111	18726001	826652018
18743	10:37:10.081	00:00:18.742	1125	-1024	-768	-1	-1	-1	-1	4	-1024	-768	-1	-1	-1	-1	4		0	0						Untertest4.avi	0	880	547	72	111				0	Content		-72	-111	18742971	826668988
18760	10:37:10.098	00:00:18.759	1126	-1024	-768	-1	-1	-1	-1	4	-1024	-768	-1	-1	-1	-1	4		0	0						Untertest4.avi	0	880	547	72	111				0	Content		-72	-111	18759638	826685655
18776	10:37:10.114	00:00:18.776	1127	-1024	-768	-1	-1	-1	-1	4	-1024	-768	-1	-1	-1	-1	4		0	0						Untertest4.avi	0	880	547	72	111				0	Content		-72	-111	18776305	826702322
18794	10:37:10.132	00:00:18.793	1128	-1024	-768	-1	-1	-1	-1	4	-1024	-768	-1	-1	-1	-1	4		0	0						Untertest4.avi	0	880	547	72	111				0	Content		-72	-111	18793657	826719674
18811	10:37:10.149	00:00:18.810	1129	-1024	-768	-1	-1	-1	-1	4	-1024	-768	-1	-1	-1	-1	4		0	0						Untertest4.avi	0	880	547	72	111				0	Content		-72	-111	18810903	826736920
18827	10:37:10.165	00:00:18.826	1130	-1024	-768	-1	-1	-1	-1	4	-1024	-768	-1	-1	-1	-1	4		0	0						Untertest4.avi	0	880	547	72	111				0	Content		-72	-111	18826950	826752967
18844	10:37:10.182	00:00:18.843	1131	-1024	-768	-1	-1	-1	-1	4	-1024	-768	-1	-1	-1	-1	4		0	0						Untertest4.avi	0	880	547	72	111				0	Content		-72	-111	18843617	826769634
18860	10:37:10.198	00:00:18.860	1132	-1024	-768	-1	-1	-1	-1	4	-1024	-768	-1	-1	-1	-1	4		0	0						Untertest4.avi	0	880	547	72	111				0	Content		-72	-111	18860284	826786301
18876	10:37:10.214	00:00:18.875	1133	-1024	-768	-1	-1	-1	-1	4	-1024	-768	-1	-1	-1	-1	4		0	0						Untertest4.avi	0	880	547	72	111				0	Content		-72	-111	18875652	826801669
18892	10:37:10.230	00:00:18.892	1134	-1024	-768	-1	-1	-1	-1	4	-1024	-768	-1	-1	-1	-1	4		0	0						Untertest4.avi	0	880	547	72	111				0	Content		-72	-111	18892273	826818290
18909	10:37:10.247	00:00:18.909	1135	-1024	-768	-1	-1	-1	-1	4	-1024	-768	-1	-1	-1	-1	4		0	0						Untertest4.avi	0	880	547	72	111				0	Content		-72	-111	18909079	826835096
18926	10:37:10.264	00:00:18.925	1136	-1024	-768	-1	-1	-1	-1	4	-1024	-768	-1	-1	-1	-1	4		0	0						Untertest4.avi	0	880	547	72	111				0	Content		-72	-111	18925645	826851662
18943	10:37:10.281	00:00:18.942	1137	-1024	-768	-1	-1	-1	-1	4	-1024	-768	-1	-1	-1	-1	4		0	0						Untertest4.avi	0	880	547	72	111				0	Content		-72	-111	18942582	826868599
18959	10:37:10.297	00:00:18.959	1138	-1024	-768	-1	-1	-1	-1	4	-1024	-768	-1	-1	-1	-1	4		0	0						Untertest4.avi	0	880	547	72	111				0	Content		-72	-111	18959250	826885267
18976	10:37:10.314	00:00:18.976	1139	-1024	-768	-1	-1	-1	-1	4	-1024	-768	-1	-1	-1	-1	4		0	0						Untertest4.avi	0	880	547	72	111				0	Content		-72	-111	18976392	826902409
18993	10:37:10.331	00:00:18.993	1140	-1024	-768	-1	-1	-1	-1	4	-1024	-768	-1	-1	-1	-1	4		0	0						Untertest4.avi	0	880	547	72	111				0	Content		-72	-111	18993060	826919077
19010	10:37:10.348	00:00:19.010	1141	-1024	-768	-1	-1	-1	-1	4	-1024	-768	-1	-1	-1	-1	4		0	0						Untertest4.avi	0	880	547	72	111				0	Content		-72	-111	19010087	826936104
19027	10:37:10.365	00:00:19.026	1142	-1024	-768	-1	-1	-1	-1	4	-1024	-768	-1	-1	-1	-1	4		0	0						Untertest4.avi	0	880	547	72	111				0	Content		-72	-111	19026754	826952771
19043	10:37:10.381	00:00:19.043	1143	-1024	-768	-1	-1	-1	-1	4	-1024	-768	-1	-1	-1	-1	4		0	0						Untertest4.avi	0	880	547	72	111				0	Content		-72	-111	19043422	826969439
19061	10:37:10.399	00:00:19.060	1144	-1024	-768	-1	-1	-1	-1	4	-1024	-768	-1	-1	-1	-1	4		0	0						Untertest4.avi	0	880	547	72	111				0	Content		-72	-111	19060763	826986780
19076	10:37:10.414	00:00:19.075	1145	-1024	-768	-1	-1	-1	-1	4	-1024	-768	-1	-1	-1	-1	4		0	0						Untertest4.avi	0	880	547	72	111				0	Content		-72	-111	19075509	827001526
19092	10:37:10.430	00:00:19.092	1146	-1024	-768	-1	-1	-1	-1	4	-1024	-768	-1	-1	-1	-1	4		0	0						Untertest4.avi	0	880	547	72	111				0	Content		-72	-111	19092178	827018195
19109	10:37:10.447	00:00:19.108	1147	-1024	-768	-1	-1	-1	-1	4	-1024	-768	-1	-1	-1	-1	4		0	0						Untertest4.avi	0	880	547	72	111				0	Content		-72	-111	19108845	827034862
19126	10:37:10.464	00:00:19.125	1148	-1024	-768	-1	-1	-1	-1	4	-1024	-768	-1	-1	-1	-1	4		0	0						Untertest4.avi	0	880	547	72	111				0	Content		-72	-111	19125513	827051530
19142	10:37:10.480	00:00:19.142	1149	-1024	-768	-1	-1	-1	-1	4	-1024	-768	-1	-1	-1	-1	4		0	0						Untertest4.avi	0	880	547	72	111				0	Content		-72	-111	19142132	827068149
19159	10:37:10.497	00:00:19.158	1150	-1024	-768	-1	-1	-1	-1	4	-1024	-768	-1	-1	-1	-1	4		0	0						Untertest4.avi	0	880	547	72	111				0	Content		-72	-111	19158933	827084950
19175	10:37:10.513	00:00:19.175	1151	-1024	-768	-1	-1	-1	-1	4	-1024	-768	-1	-1	-1	-1	4		0	0						Untertest4.avi	0	880	547	72	111				0	Content		-72	-111	19175499	827101516
19192	10:37:10.530	00:00:19.192	1152	-1024	-768	-1	-1	-1	-1	4	-1024	-768	-1	-1	-1	-1	4		0	0						Untertest4.avi	0	880	547	72	111				0	Content		-72	-111	19192332	827118349
19209	10:37:10.547	00:00:19.209	1153	-1024	-768	-1	-1	-1	-1	4	-1024	-768	-1	-1	-1	-1	4		0	0						Untertest4.avi	0	880	547	72	111				0	Content		-72	-111	19209000	827135017
19226	10:37:10.564	00:00:19.225	1154	-1024	-768	-1	-1	-1	-1	4	-1024	-768	-1	-1	-1	-1	4		0	0						Untertest4.avi	0	880	547	72	111				0	Content		-72	-111	19225667	827151684
19243	10:37:10.581	00:00:19.242	1155	-1024	-768	-1	-1	-1	-1	4	-1024	-768	-1	-1	-1	-1	4		0	0						Untertest4.avi	0	880	547	72	111				0	Content		-72	-111	19242652	827168669
19259	10:37:10.597	00:00:19.259	1156	-1024	-768	-1	-1	-1	-1	4	-1024	-768	-1	-1	-1	-1	4		0	0						Untertest4.avi	0	880	547	72	111				0	Content		-72	-111	19259320	827185337
19276	10:37:10.614	00:00:19.275	1157	-1024	-768	-1	-1	-1	-1	4	-1024	-768	-1	-1	-1	-1	4		0	0						Untertest4.avi	0	880	547	72	111				0	Content		-72	-111	19275987	827202004
19293	10:37:10.631	00:00:19.293	1158	-1024	-768	-1	-1	-1	-1	4	-1024	-768	-1	-1	-1	-1	4		0	0						Untertest4.avi	0	880	547	72	111				0	Content		-72	-111	19293302	827219319
19310	10:37:10.648	00:00:19.309	1159	-1024	-768	-1	-1	-1	-1	4	-1024	-768	-1	-1	-1	-1	4		0	0						Untertest4.avi	0	880	547	72	111				0	Content		-72	-111	19309969	827235986
19326	10:37:10.664	00:00:19.326	1160	-1024	-768	-1	-1	-1	-1	4	-1024	-768	-1	-1	-1	-1	4		0	0						Untertest4.avi	0	880	547	72	111				0	Content		-72	-111	19326185	827252202
19343	10:37:10.681	00:00:19.342	1161	-1024	-768	-1	-1	-1	-1	4	-1024	-768	-1	-1	-1	-1	4		0	0						Untertest4.avi	0	880	547	72	111				0	Content		-72	-111	19342853	827268870
19360	10:37:10.698	00:00:19.359	1162	-1024	-768	-1	-1	-1	-1	4	-1024	-768	-1	-1	-1	-1	4		0	0						Untertest4.avi	0	880	547	72	111				0	Content		-72	-111	19359520	827285537
19376	10:37:10.714	00:00:19.375	1163	-1024	-768	-1	-1	-1	-1	4	-1024	-768	-1	-1	-1	-1	4		0	0						Untertest4.avi	0	880	547	72	111				0	Content		-72	-111	19375753	827301770
19392	10:37:10.730	00:00:19.392	1164	-1024	-768	-1	-1	-1	-1	4	-1024	-768	-1	-1	-1	-1	4		0	0						Untertest4.avi	0	880	547	72	111				0	Content		-72	-111	19392420	827318437
19409	10:37:10.747	00:00:19.408	1165	-1024	-768	-1	-1	-1	-1	4	-1024	-768	-1	-1	-1	-1	4		0	0						Untertest4.avi	0	880	547	72	111				0	Content		-72	-111	19408736	827334753
19425	10:37:10.763	00:00:19.425	1166	-1024	-768	-1	-1	-1	-1	4	-1024	-768	-1	-1	-1	-1	4		0	0						Untertest4.avi	0	880	547	72	111				0	Content		-72	-111	19425356	827351373
19442	10:37:10.780	00:00:19.441	1167	-1024	-768	-1	-1	-1	-1	4	-1024	-768	-1	-1	-1	-1	4		0	0						Untertest4.avi	0	880	547	72	111				0	Content		-72	-111	19441981	827367998
19459	10:37:10.797	00:00:19.458	1168	-1024	-768	-1	-1	-1	-1	4	-1024	-768	-1	-1	-1	-1	4		0	0						Untertest4.avi	0	880	547	72	111				0	Content		-72	-111	19458649	827384666
19475	10:37:10.813	00:00:19.475	1169	-1024	-768	-1	-1	-1	-1	4	-1024	-768	-1	-1	-1	-1	4		0	0						Untertest4.avi	0	880	547	72	111				0	Content		-72	-111	19475314	827401331
19492	10:37:10.830	00:00:19.491	1170	-1024	-768	-1	-1	-1	-1	4	-1024	-768	-1	-1	-1	-1	4		0	0						Untertest4.avi	0	880	547	72	111				0	Content		-72	-111	19491981	827417998
19509	10:37:10.847	00:00:19.508	1171	-1024	-768	-1	-1	-1	-1	4	-1024	-768	-1	-1	-1	-1	4		0	0						Untertest4.avi	0	880	547	72	111				0	Content		-72	-111	19508815	827434832
19525	10:37:10.863	00:00:19.525	1172	-1024	-768	-1	-1	-1	-1	4	-1024	-768	-1	-1	-1	-1	4		0	0						Untertest4.avi	0	880	547	72	111				0	Content		-72	-111	19525482	827451499
19542	10:37:10.880	00:00:19.542	1173	-1024	-768	-1	-1	-1	-1	4	-1024	-768	-1	-1	-1	-1	4		0	0						Untertest4.avi	0	880	547	72	111				0	Content		-72	-111	19542150	827468167
19559	10:37:10.897	00:00:19.559	1174	-1024	-768	-1	-1	-1	-1	4	-1024	-768	-1	-1	-1	-1	4		0	0						Untertest4.avi	0	880	547	72	111				0	Content		-72	-111	19559313	827485330
19576	10:37:10.914	00:00:19.575	1175	-1024	-768	-1	-1	-1	-1	4	-1024	-768	-1	-1	-1	-1	4		0	0						Untertest4.avi	0	880	547	72	111				0	Content		-72	-111	19575980	827501997
19593	10:37:10.931	00:00:19.593	1176	-1024	-768	-1	-1	-1	-1	4	-1024	-768	-1	-1	-1	-1	4		0	0						Untertest4.avi	0	880	547	72	111				0	Content		-72	-111	19593021	827519038
19610	10:37:10.948	00:00:19.609	1177	-1024	-768	-1	-1	-1	-1	4	-1024	-768	-1	-1	-1	-1	4		0	0						Untertest4.avi	0	880	547	72	111				0	Content		-72	-111	19609688	827535705
19626	10:37:10.964	00:00:19.626	1178	-1024	-768	-1	-1	-1	-1	4	-1024	-768	-1	-1	-1	-1	4		0	0						Untertest4.avi	0	880	547	72	111				0	Content		-72	-111	19626356	827552373
19644	10:37:10.982	00:00:19.643	1179	-1024	-768	-1	-1	-1	-1	4	-1024	-768	-1	-1	-1	-1	4		0	0						Untertest4.avi	0	880	547	72	111				0	Content		-72	-111	19643722	827569739
19659	10:37:10.997	00:00:19.659	1180	-1024	-768	-1	-1	-1	-1	4	-1024	-768	-1	-1	-1	-1	4		0	0						Untertest4.avi	0	880	547	72	111				0	Content		-72	-111	19659408	827585425
19676	10:37:11.014	00:00:19.676	1181	-1024	-768	-1	-1	-1	-1	4	-1024	-768	-1	-1	-1	-1	4		0	0						Untertest4.avi	0	880	547	72	111				0	Content		-72	-111	19676076	827602093
19692	10:37:11.030	00:00:19.692	1182	-1024	-768	-1	-1	-1	-1	4	-1024	-768	-1	-1	-1	-1	4		0	0						Untertest4.avi	0	880	547	72	111				0	Content		-72	-111	19692271	827618288
19709	10:37:11.047	00:00:19.708	1183	-1024	-768	-1	-1	-1	-1	4	-1024	-768	-1	-1	-1	-1	4		0	0						Untertest4.avi	0	880	547	72	111				0	Content		-72	-111	19708939	827634956
19725	10:37:11.063	00:00:19.725	1184	-1024	-768	-1	-1	-1	-1	4	-1024	-768	-1	-1	-1	-1	4		0	0						Untertest4.avi	0	880	547	72	111				0	Content		-72	-111	19725089	827651106
19742	10:37:11.080	00:00:19.741	1185	-1024	-768	-1	-1	-1	-1	4	-1024	-768	-1	-1	-1	-1	4		0	0						Untertest4.avi	0	880	547	72	111				0	Content		-72	-111	19741893	827667910
19758	10:37:11.096	00:00:19.758	1186	-1024	-768	-1	-1	-1	-1	4	-1024	-768	-1	-1	-1	-1	4		0	0						Untertest4.avi	0	880	547	72	111				0	Content		-72	-111	19758490	827684507
19775	10:37:11.113	00:00:19.775	1187	-1024	-768	-1	-1	-1	-1	4	-1024	-768	-1	-1	-1	-1	4		0	0						Untertest4.avi	0	880	547	72	111				0	Content		-72	-111	19775157	827701174
19792	10:37:11.130	00:00:19.792	1188	-1024	-768	-1	-1	-1	-1	4	-1024	-768	-1	-1	-1	-1	4		0	0						Untertest4.avi	0	880	547	72	111				0	Content		-72	-111	19792057	827718074
19809	10:37:11.147	00:00:19.808	1189	-1024	-768	-1	-1	-1	-1	4	-1024	-768	-1	-1	-1	-1	4		0	0						Untertest4.avi	0	880	547	72	111				0	Content		-72	-111	19808724	827734741
19826	10:37:11.164	00:00:19.825	1190	-1024	-768	-1	-1	-1	-1	4	-1024	-768	-1	-1	-1	-1	4		0	0						Untertest4.avi	0	880	547	72	111				0	Content		-72	-111	19825677	827751694
19842	10:37:11.180	00:00:19.842	1191	-1024	-768	-1	-1	-1	-1	4	-1024	-768	-1	-1	-1	-1	4		0	0						Untertest4.avi	0	880	547	72	111				0	Content		-72	-111	19842345	827768362
19859	10:37:11.197	00:00:19.859	1192	-1024	-768	-1	-1	-1	-1	4	-1024	-768	-1	-1	-1	-1	4		0	0						Untertest4.avi	0	880	547	72	111				0	Content		-72	-111	19859012	827785029
19876	10:37:11.214	00:00:19.876	1193	-1024	-768	-1	-1	-1	-1	4	-1024	-768	-1	-1	-1	-1	4		0	0						Untertest4.avi	0	880	547	72	111				0	Content		-72	-111	19876302	827802319
19893	10:37:11.231	00:00:19.892	1194	-1024	-768	-1	-1	-1	-1	4	-1024	-768	-1	-1	-1	-1	4		0	0						Untertest4.avi	0	880	547	72	111				0	Content		-72	-111	19892969	827818986
19909	10:37:11.247	00:00:19.909	1195	-1024	-768	-1	-1	-1	-1	4	-1024	-768	-1	-1	-1	-1	4		0	0						Untertest4.avi	0	880	547	72	111				0	Content		-72	-111	19909173	827835190
19926	10:37:11.264	00:00:19.925	1196	-1024	-768	-1	-1	-1	-1	4	-1024	-768	-1	-1	-1	-1	4		0	0						Untertest4.avi	0	880	547	72	111				0	Content		-72	-111	19925841	827851858
19943	10:37:11.281	00:00:19.942	1197	-1024	-768	-1	-1	-1	-1	4	-1024	-768	-1	-1	-1	-1	4		0	0						Untertest4.avi	0	880	547	72	111				0	Content		-72	-111	19942508	827868525
19958	10:37:11.296	00:00:19.958	1198	-1024	-768	-1	-1	-1	-1	4	-1024	-768	-1	-1	-1	-1	4		0	0						Untertest4.avi	0	880	547	72	111				0	Content		-72	-111	19958323	827884340
19975	10:37:11.313	00:00:19.974	1199	-1024	-768	-1	-1	-1	-1	4	-1024	-768	-1	-1	-1	-1	4		0	0						Untertest4.avi	0	880	547	72	111				0	Content		-72	-111	19974947	827900964
19992	10:37:11.330	00:00:19.991	1200	-1024	-768	-1	-1	-1	-1	4	-1024	-768	-1	-1	-1	-1	4		0	0						Untertest4.avi	0	880	547	72	111				0	Content		-72	-111	19991691	827917708
20008	10:37:11.346	00:00:20.008	1201	-1024	-768	-1	-1	-1	-1	4	-1024	-768	-1	-1	-1	-1	4		0	0						Untertest4.avi	0	880	547	72	111				0	Content		-72	-111	20008316	827934333
20025	10:37:11.363	00:00:20.024	1202	-1024	-768	-1	-1	-1	-1	4	-1024	-768	-1	-1	-1	-1	4		0	0						Untertest4.avi	0	880	547	72	111				0	Content		-72	-111	20024983	827951000
20042	10:37:11.380	00:00:20.041	1203	-1024	-768	-1	-1	-1	-1	4	-1024	-768	-1	-1	-1	-1	4		0	0						Untertest4.avi	0	880	547	72	111				0	Content		-72	-111	20041594	827967611
20058	10:37:11.396	00:00:20.058	1204	-1024	-768	-1	-1	-1	-1	4	-1024	-768	-1	-1	-1	-1	4		0	0						Untertest4.avi	0	880	547	72	111				0	Content		-72	-111	20058262	827984279
20075	10:37:11.413	00:00:20.075	1205	-1024	-768	-1	-1	-1	-1	4	-1024	-768	-1	-1	-1	-1	4		0	0						Untertest4.avi	0	880	547	72	111				0	Content		-72	-111	20075113	828001130
20092	10:37:11.430	00:00:20.091	1206	-1024	-768	-1	-1	-1	-1	4	-1024	-768	-1	-1	-1	-1	4		0	0						Untertest4.avi	0	880	547	72	111				0	Content		-72	-111	20091781	828017798
20108	10:37:11.446	00:00:20.108	1207	-1024	-768	-1	-1	-1	-1	4	-1024	-768	-1	-1	-1	-1	4		0	0						Untertest4.avi	0	880	547	72	111				0	Content		-72	-111	20108448	828034465
20126	10:37:11.464	00:00:20.125	1208	-1024	-768	-1	-1	-1	-1	4	-1024	-768	-1	-1	-1	-1	4		0	0						Untertest4.avi	0	880	547	72	111				0	Content		-72	-111	20125567	828051584
20142	10:37:11.480	00:00:20.142	1209	-1024	-768	-1	-1	-1	-1	4	-1024	-768	-1	-1	-1	-1	4		0	0						Untertest4.avi	0	880	547	72	111				0	Content		-72	-111	20142234	828068251
20159	10:37:11.497	00:00:20.159	1210	-1024	-768	-1	-1	-1	-1	4	-1024	-768	-1	-1	-1	-1	4		0	0						Untertest4.avi	0	880	547	72	111				0	Content		-72	-111	20159259	828085276
20176	10:37:11.514	00:00:20.175	1211	-1024	-768	-1	-1	-1	-1	4	-1024	-768	-1	-1	-1	-1	4		0	0						Untertest4.avi	0	880	547	72	111				0	Content		-72	-111	20175927	828101944
20193	10:37:11.531	00:00:20.192	1212	-1024	-768	-1	-1	-1	-1	4	-1024	-768	-1	-1	-1	-1	4		0	0						Untertest4.avi	0	880	547	72	111				0	Content		-72	-111	20192594	828118611
20210	10:37:11.548	00:00:20.210	1213	-1024	-768	-1	-1	-1	-1	4	-1024	-768	-1	-1	-1	-1	4		0	0						Untertest4.avi	0	880	547	72	111				0	Content		-72	-111	20210053	828136070
20225	10:37:11.563	00:00:20.224	1214	-1024	-768	-1	-1	-1	-1	4	-1024	-768	-1	-1	-1	-1	4		0	0						Untertest4.avi	0	880	547	72	111				0	Content		-72	-111	20224802	828150819
20241	10:37:11.579	00:00:20.241	1215	-1024	-768	-1	-1	-1	-1	4	-1024	-768	-1	-1	-1	-1	4		0	0						Untertest4.avi	0	880	547	72	111				0	Content		-72	-111	20241467	828167484
20258	10:37:11.596	00:00:20.258	1216	-1024	-768	-1	-1	-1	-1	4	-1024	-768	-1	-1	-1	-1	4		0	0						Untertest4.avi	0	880	547	72	111				0	Content		-72	-111	20258135	828184152
20275	10:37:11.613	00:00:20.274	1217	-1024	-768	-1	-1	-1	-1	4	-1024	-768	-1	-1	-1	-1	4		0	0						Untertest4.avi	0	880	547	72	111				0	Content		-72	-111	20274802	828200819
20291	10:37:11.629	00:00:20.291	1218	-1024	-768	-1	-1	-1	-1	4	-1024	-768	-1	-1	-1	-1	4		0	0						Untertest4.avi	0	880	547	72	111				0	Content		-72	-111	20291420	828217437
20308	10:37:11.646	00:00:20.308	1219	-1024	-768	-1	-1	-1	-1	4	-1024	-768	-1	-1	-1	-1	4		0	0						Untertest4.avi	0	880	547	72	111				0	Content		-72	-111	20308095	828234112
20325	10:37:11.663	00:00:20.324	1220	-1024	-768	-1	-1	-1	-1	4	-1024	-768	-1	-1	-1	-1	4		0	0						Untertest4.avi	0	880	547	72	111				0	Content		-72	-111	20324755	828250772
20341	10:37:11.679	00:00:20.341	1221	-1024	-768	-1	-1	-1	-1	4	-1024	-768	-1	-1	-1	-1	4		0	0						Untertest4.avi	0	880	547	72	111				0	Content		-72	-111	20341423	828267440
20358	10:37:11.696	00:00:20.358	1222	-1024	-768	-1	-1	-1	-1	4	-1024	-768	-1	-1	-1	-1	4		0	0						Untertest4.avi	0	880	547	72	111				0	Content		-72	-111	20358355	828284372
20375	10:37:11.713	00:00:20.375	1223	-1024	-768	-1	-1	-1	-1	4	-1024	-768	-1	-1	-1	-1	4		0	0						Untertest4.avi	0	880	547	72	111				0	Content		-72	-111	20375022	828301039
20392	10:37:11.730	00:00:20.391	1224	-1024	-768	-1	-1	-1	-1	4	-1024	-768	-1	-1	-1	-1	4		0	0						Untertest4.avi	0	880	547	72	111				0	Content		-72	-111	20391986	828318003
20409	10:37:11.747	00:00:20.408	1225	-1024	-768	-1	-1	-1	-1	4	-1024	-768	-1	-1	-1	-1	4		0	0						Untertest4.avi	0	880	547	72	111				0	Content		-72	-111	20408653	828334670
20425	10:37:11.763	00:00:20.425	1226	-1024	-768	-1	-1	-1	-1	4	-1024	-768	-1	-1	-1	-1	4		0	0						Untertest4.avi	0	880	547	72	111				0	Content		-72	-111	20425321	828351338
20443	10:37:11.781	00:00:20.442	1227	-1024	-768	-1	-1	-1	-1	4	-1024	-768	-1	-1	-1	-1	4		0	0						Untertest4.avi	0	880	547	72	111				0	Content		-72	-111	20442551	828368568
20459	10:37:11.797	00:00:20.459	1228	-1024	-768	-1	-1	-1	-1	4	-1024	-768	-1	-1	-1	-1	4		0	0						Untertest4.avi	0	880	547	72	111				0	Content		-72	-111	20459218	828385235
20475	10:37:11.813	00:00:20.475	1229	-1024	-768	-1	-1	-1	-1	4	-1024	-768	-1	-1	-1	-1	4		0	0						Untertest4.avi	0	880	547	72	111				0	Content		-72	-111	20475447	828401464
20492	10:37:11.830	00:00:20.492	1230	-1024	-768	-1	-1	-1	-1	4	-1024	-768	-1	-1	-1	-1	4		0	0						Untertest4.avi	0	880	547	72	111				0	Content		-72	-111	20492114	828418131
20509	10:37:11.847	00:00:20.508	1231	-1024	-768	-1	-1	-1	-1	4	-1024	-768	-1	-1	-1	-1	4		0	0						Untertest4.avi	0	880	547	72	111				0	Content		-72	-111	20508782	828434799
20525	10:37:11.863	00:00:20.524	1232	-1024	-768	-1	-1	-1	-1	4	-1024	-768	-1	-1	-1	-1	4		0	0						Untertest4.avi	0	880	547	72	111				0	Content		-72	-111	20524540	828450557
20541	10:37:11.879	00:00:20.541	1233	-1024	-768	-1	-1	-1	-1	4	-1024	-768	-1	-1	-1	-1	4		0	0						Untertest4.avi	0	880	547	72	111				0	Content		-72	-111	20541273	828467290
20558	10:37:11.896	00:00:20.557	1234	-1024	-768	-1	-1	-1	-1	4	-1024	-768	-1	-1	-1	-1	4		0	0						Untertest4.avi	0	880	547	72	111				0	Content		-72	-111	20557898	828483915
20575	10:37:11.913	00:00:20.574	1235	-1024	-768	-1	-1	-1	-1	4	-1024	-768	-1	-1	-1	-1	4		0	0						Untertest4.avi	0	880	547	72	111				0	Content		-72	-111	20574584	828500601
20591	10:37:11.929	00:00:20.591	1236	-1024	-768	-1	-1	-1	-1	4	-1024	-768	-1	-1	-1	-1	4		0	0						Untertest4.avi	0	880	547	72	111				0	Content		-72	-111	20591252	828517269
20608	10:37:11.946	00:00:20.607	1237	-1024	-768	-1	-1	-1	-1	4	-1024	-768	-1	-1	-1	-1	4		0	0						Untertest4.avi	0	880	547	72	111				0	Content		-72	-111	20607891	828533908
20625	10:37:11.963	00:00:20.624	1238	-1024	-768	-1	-1	-1	-1	4	-1024	-768	-1	-1	-1	-1	4		0	0						Untertest4.avi	0	880	547	72	111				0	Content		-72	-111	20624558	828550575
20641	10:37:11.979	00:00:20.641	1239	-1024	-768	-1	-1	-1	-1	4	-1024	-768	-1	-1	-1	-1	4		0	0						Untertest4.avi	0	880	547	72	111				0	Content		-72	-111	20641378	828567395
20658	10:37:11.996	00:00:20.658	1240	-1024	-768	-1	-1	-1	-1	4	-1024	-768	-1	-1	-1	-1	4		0	0						Untertest4.avi	0	880	547	72	111				0	Content		-72	-111	20658045	828584062
20675	10:37:12.013	00:00:20.674	1241	-1024	-768	-1	-1	-1	-1	4	-1024	-768	-1	-1	-1	-1	4		0	0						Untertest4.avi	0	880	547	72	111				0	Content		-72	-111	20674713	828600730
20692	10:37:12.030	00:00:20.691	1242	-1024	-768	-1	-1	-1	-1	4	-1024	-768	-1	-1	-1	-1	4		0	0						Untertest4.avi	0	880	547	72	111				0	Content		-72	-111	20691763	828617780
20708	10:37:12.046	00:00:20.707	1243	-1024	-768	-1	-1	-1	-1	4	-1024	-768	-1	-1	-1	-1	4		0	0						Untertest4.avi	0	880	547	72	111				0	Content		-72	-111	20707762	828633779
20724	10:37:12.062	00:00:20.724	1244	-1024	-768	-1	-1	-1	-1	4	-1024	-768	-1	-1	-1	-1	4		0	0						Untertest4.avi	0	880	547	72	111				0	Content		-72	-111	20724384	828650401
20741	10:37:12.079	00:00:20.741	1245	-1024	-768	-1	-1	-1	-1	4	-1024	-768	-1	-1	-1	-1	4		0	0						Untertest4.avi	0	880	547	72	111				0	Content		-72	-111	20741133	828667150
20758	10:37:12.096	00:00:20.757	1246	498,9926	943,5933	0,8840758	0,6234961	414,0768	3,787077	3	461,9288	936,0211	0,8841897	0,623463	414,0768	3,796911	1	11	462	936						Untertest4.avi	0	880	547	72	111	397	839	317	0	Content		390	825	20757755	828683772
20774	10:37:12.112	00:00:20.774	1247	-1024	-768	-1	-1	-1	-1	4	-1024	-768	-1	-1	-1	-1	4	11	0	0						Untertest4.avi	0	880	547	72	111	397	839	317	0	Content		-72	-111	20774378	828700395
20791	10:37:12.129	00:00:20.791	1248	541,2308	946,3098	0,889938	0,6403836	415,3701	3,858984	3	477,3792	938,3684	0,8897386	0,6403549	415,3701	3,867863	1	11	477	938						Untertest4.avi	0	880	547	72	111	397	839	317	0	Content		405	827	20791250	828717267
20808	10:37:12.146	00:00:20.807	1249	1430,066	950,3698	0,8997456	0,649322	415,3701	4,018608	1	1355,566	939,5452	0,8995465	0,6492932	415,3701	4,030827	3	11	1430	950						Untertest4.avi	0	880	547	72	111	397	839	317	0	Content		1358	839	20807747	828733764
20824	10:37:12.162	00:00:20.824	1250	-1024	-768	-1	-1	-1	-1	4	-1024	-768	-1	-1	-1	-1	4	11	0	0						Untertest4.avi	0	880	547	72	111	397	839	317	0	Content		-72	-111	20824369	828750386
20841	10:37:12.179	00:00:20.840	1251	-1024	-768	-1	-1	-1	-1	4	-1024	-768	-1	-1	-1	-1	4	11	0	0						Untertest4.avi	0	880	547	72	111	397	839	317	0	Content		-72	-111	20840992	828767009
20858	10:37:12.196	00:00:20.858	1252	-1024	-768	-1	-1	-1	-1	4	-1024	-768	-1	-1	-1	-1	4	11	0	0						Untertest4.avi	0	880	547	72	111	397	839	317	0	Content		-72	-111	20858112	828784129
20874	10:37:12.212	00:00:20.874	1253	-1024	-768	-1	-1	-1	-1	4	-1024	-768	-1	-1	-1	-1	4	11	0	0						Untertest4.avi	0	880	547	72	111	397	839	317	0	Content		-72	-111	20874359	828800376
20891	10:37:12.229	00:00:20.891	1254	-1024	-768	-1	-1	-1	-1	4	-1024	-768	-1	-1	-1	-1	4	11	0	0						Untertest4.avi	0	880	547	72	111	397	839	317	0	Content		-72	-111	20891233	828817250
20908	10:37:12.246	00:00:20.907	1255	516,7988	968,426	0,9012601	0,6835178	418,0862	3,818598	1	456,1069	958,8896	0,9012799	0,6834965	415,3701	3,805207	3	11	517	968						Untertest4.avi	0	880	547	72	111	397	839	317	0	Content		445	857	20907854	828833871
20924	10:37:12.262	00:00:20.924	1256	-1024	-768	-1	-1	-1	-1	4	-1024	-768	-1	-1	-1	-1	4	11	0	0						Untertest4.avi	0	880	547	72	111	397	839	317	0	Content		-72	-111	20924486	828850503
20941	10:37:12.279	00:00:20.941	1257	-1024	-768	-1	-1	-1	-1	4	-1024	-768	-1	-1	-1	-1	4	11	0	0						Untertest4.avi	0	880	547	72	111	397	839	317	0	Content		-72	-111	20941102	828867119
20958	10:37:12.296	00:00:20.958	1258	-1024	-768	-1	-1	-1	-1	4	-1024	-768	-1	-1	-1	-1	4	11	0	0						Untertest4.avi	0	880	547	72	111	397	839	317	0	Content		-72	-111	20958226	828884243
20975	10:37:12.313	00:00:20.974	1259	-1024	-768	-1	-1	-1	-1	4	-1024	-768	-1	-1	-1	-1	4	11	0	0						Untertest4.avi	0	880	547	72	111	397	839	317	0	Content		-72	-111	20974599	828900616
20991	10:37:12.329	00:00:20.991	1260	-1024	-768	-1	-1	-1	-1	4	-1024	-768	-1	-1	-1	-1	4	11	0	0						Untertest4.avi	0	880	547	72	111	397	839	317	0	Content		-72	-111	20991477	828917494
21008	10:37:12.346	00:00:21.007	1261	358,9852	955,4775	0,903963	0,7063959	430,5834	3,967741	1	290,7367	947,9896	0,9037752	0,7063681	430,5834	3,978921	3	11	359	955						Untertest4.avi	0	880	547	72	111	397	839	317	0	Content		287	844	21007971	828933988
21025	10:37:12.363	00:00:21.024	1262	-1024	-768	-1	-1	-1	-1	4	-1024	-768	-1	-1	-1	-1	4	11	0	0						Untertest4.avi	0	880	547	72	111	397	839	317	0	Content		-72	-111	21024719	828950736
21041	10:37:12.379	00:00:21.041	1263	-1024	-768	-1	-1	-1	-1	4	-1024	-768	-1	-1	-1	-1	4	11	0	0						Untertest4.avi	0	880	547	72	111	397	839	317	0	Content		-72	-111	21041340	828967357
21058	10:37:12.396	00:00:21.058	1264	385,2543	945,8736	0,9032881	0,7157007	421,8278	3,775979	1	331,2748	938,4352	0,9032385	0,7156698	421,8278	3,785846	3	11	385	946						Untertest4.avi	0	880	547	72	111	397	839	317	0	Content		313	835	21058337	828984354
21075	10:37:12.413	00:00:21.074	1265	-1024	-768	-1	-1	-1	-1	4	-1024	-768	-1	-1	-1	-1	4		0	0						Untertest4.avi	0	880	547	72	111				0	Content		-72	-111	21074959	829000976
21091	10:37:12.429	00:00:21.091	1266	-1024	-768	-1	-1	-1	-1	4	-1024	-768	-1	-1	-1	-1	4		0	0						Untertest4.avi	0	880	547	72	111				0	Content		-72	-111	21091462	829017479
21108	10:37:12.446	00:00:21.107	1267	-1024	-768	-1	-1	-1	-1	4	-1024	-768	-1	-1	-1	-1	4		0	0						Untertest4.avi	0	880	547	72	111				0	Content		-72	-111	21107968	829033985
21125	10:37:12.463	00:00:21.124	1268	-1024	-768	-1	-1	-1	-1	4	-1024	-768	-1	-1	-1	-1	4		0	0						Untertest4.avi	0	880	547	72	111				0	Content		-72	-111	21124954	829050971
21141	10:37:12.479	00:00:21.141	1269	-1024	-768	-1	-1	-1	-1	4	-1024	-768	-1	-1	-1	-1	4		0	0						Untertest4.avi	0	880	547	72	111				0	Content		-72	-111	21141451	829067468
21158	10:37:12.496	00:00:21.158	1270	-1024	-768	-1	-1	-1	-1	4	-1024	-768	-1	-1	-1	-1	4		0	0						Untertest4.avi	0	880	547	72	111				0	Content		-72	-111	21158074	829084091
21175	10:37:12.513	00:00:21.174	1271	-1024	-768	-1	-1	-1	-1	4	-1024	-768	-1	-1	-1	-1	4		0	0						Untertest4.avi	0	880	547	72	111				0	Content		-72	-111	21174819	829100836
21191	10:37:12.529	00:00:21.191	1272	-1024	-768	-1	-1	-1	-1	4	-1024	-768	-1	-1	-1	-1	4		0	0						Untertest4.avi	0	880	547	72	111				0	Content		-72	-111	21191447	829117464
21208	10:37:12.546	00:00:21.208	1273	-1024	-768	-1	-1	-1	-1	4	-1024	-768	-1	-1	-1	-1	4		0	0						Untertest4.avi	0	880	547	72	111				0	Content		-72	-111	21208066	829134083
21225	10:37:12.563	00:00:21.224	1274	-1024	-768	-1	-1	-1	-1	4	-1024	-768	-1	-1	-1	-1	4		0	0						Untertest4.avi	0	880	547	72	111				0	Content		-72	-111	21224692	829150709
21241	10:37:12.579	00:00:21.241	1275	-1024	-768	-1	-1	-1	-1	4	-1024	-768	-1	-1	-1	-1	4		0	0						Untertest4.avi	0	880	547	72	111				0	Content		-72	-111	21241444	829167461
21258	10:37:12.596	00:00:21.258	1276	395,447	918,5138	0,8999019	0,7567011	404,0232	3,588116	3	353,7501	910,9824	0,8999708	0,7566653	404,0232	3,597113	1	12	354	911						Untertest4.avi	0	880	547	72	111	282	800	17	0	Content		282	800	21258067	829184084
21275	10:37:12.613	00:00:21.274	1277	-1024	-768	-1	-1	-1	-1	4	-1024	-768	-1	-1	-1	-1	4		0	0						Untertest4.avi	0	880	547	72	111				0	Content		-72	-111	21274687	829200704
21291	10:37:12.629	00:00:21.291	1278	-1024	-768	-1	-1	-1	-1	4	-1024	-768	-1	-1	-1	-1	4		0	0						Untertest4.avi	0	880	547	72	111				0	Content		-72	-111	21291308	829217325
21308	10:37:12.646	00:00:21.308	1279	-1024	-768	-1	-1	-1	-1	4	-1024	-768	-1	-1	-1	-1	4		0	0						Untertest4.avi	0	880	547	72	111				0	Content		-72	-111	21308057	829234074
21325	10:37:12.663	00:00:21.325	1280	-1024	-768	-1	-1	-1	-1	4	-1024	-768	-1	-1	-1	-1	4		0	0						Untertest4.avi	0	880	547	72	111				0	Content		-72	-111	21325055	829251072
21341	10:37:12.679	00:00:21.341	1281	-1024	-768	-1	-1	-1	-1	4	-1024	-768	-1	-1	-1	-1	4		0	0						Untertest4.avi	0	880	547	72	111				0	Content		-72	-111	21341427	829267444
21358	10:37:12.696	00:00:21.358	1282	-1024	-768	-1	-1	-1	-1	4	-1024	-768	-1	-1	-1	-1	4		0	0						Untertest4.avi	0	880	547	72	111				0	Content		-72	-111	21358424	829284441
21375	10:37:12.713	00:00:21.375	1283	-1024	-768	-1	-1	-1	-1	4	-1024	-768	-1	-1	-1	-1	4		0	0						Untertest4.avi	0	880	547	72	111				0	Content		-72	-111	21375171	829301188
21392	10:37:12.730	00:00:21.391	1284	-1024	-768	-1	-1	-1	-1	4	-1024	-768	-1	-1	-1	-1	4		0	0						Untertest4.avi	0	880	547	72	111				0	Content		-72	-111	21391668	829317685
21408	10:37:12.746	00:00:21.408	1285	-1024	-768	-1	-1	-1	-1	4	-1024	-768	-1	-1	-1	-1	4		0	0						Untertest4.avi	0	880	547	72	111				0	Content		-72	-111	21408039	829334056
21425	10:37:12.763	00:00:21.425	1286	-1024	-768	-1	-1	-1	-1	4	-1024	-768	-1	-1	-1	-1	4		0	0						Untertest4.avi	0	880	547	72	111				0	Content		-72	-111	21425036	829351053
21442	10:37:12.780	00:00:21.441	1287	-1024	-768	-1	-1	-1	-1	4	-1024	-768	-1	-1	-1	-1	4		0	0						Untertest4.avi	0	880	547	72	111				0	Content		-72	-111	21441537	829367554
21458	10:37:12.796	00:00:21.458	1288	-1024	-768	-1	-1	-1	-1	4	-1024	-768	-1	-1	-1	-1	4		0	0						Untertest4.avi	0	880	547	72	111				0	Content		-72	-111	21458282	829384299
21475	10:37:12.813	00:00:21.474	1289	-1024	-768	-1	-1	-1	-1	4	-1024	-768	-1	-1	-1	-1	4		0	0						Untertest4.avi	0	880	547	72	111				0	Content		-72	-111	21474904	829400921
21492	10:37:12.830	00:00:21.491	1290	-1024	-768	-1	-1	-1	-1	4	-1024	-768	-1	-1	-1	-1	4		0	0						Untertest4.avi	0	880	547	72	111				0	Content		-72	-111	21491526	829417543
21508	10:37:12.846	00:00:21.508	1291	-1024	-768	-1	-1	-1	-1	4	-1024	-768	-1	-1	-1	-1	4		0	0						Untertest4.avi	0	880	547	72	111				0	Content		-72	-111	21508274	829434291
21525	10:37:12.863	00:00:21.524	1292	-1024	-768	-1	-1	-1	-1	4	-1024	-768	-1	-1	-1	-1	4		0	0						Untertest4.avi	0	880	547	72	111				0	Content		-72	-111	21524899	829450916
21542	10:37:12.880	00:00:21.541	1293	-1024	-768	-1	-1	-1	-1	4	-1024	-768	-1	-1	-1	-1	4		0	0						Untertest4.avi	0	880	547	72	111				0	Content		-72	-111	21541522	829467539
21558	10:37:12.896	00:00:21.558	1294	-1024	-768	-1	-1	-1	-1	4	-1024	-768	-1	-1	-1	-1	4		0	0						Untertest4.avi	0	880	547	72	111				0	Content		-72	-111	21558148	829484165
21575	10:37:12.913	00:00:21.574	1295	-1024	-768	-1	-1	-1	-1	4	-1024	-768	-1	-1	-1	-1	4		0	0						Untertest4.avi	0	880	547	72	111				0	Content		-72	-111	21574769	829500786
21591	10:37:12.929	00:00:21.591	1296	-1024	-768	-1	-1	-1	-1	4	-1024	-768	-1	-1	-1	-1	4		0	0						Untertest4.avi	0	880	547	72	111				0	Content		-72	-111	21591144	829517161
21608	10:37:12.946	00:00:21.608	1297	-1024	-768	-1	-1	-1	-1	4	-1024	-768	-1	-1	-1	-1	4		0	0						Untertest4.avi	0	880	547	72	111				0	Content		-72	-111	21608143	829534160
21625	10:37:12.963	00:00:21.625	1298	-1024	-768	-1	-1	-1	-1	4	-1024	-768	-1	-1	-1	-1	4		0	0						Untertest4.avi	0	880	547	72	111				0	Content		-72	-111	21625012	829551029
21642	10:37:12.980	00:00:21.641	1299	-1024	-768	-1	-1	-1	-1	4	-1024	-768	-1	-1	-1	-1	4		0	0						Untertest4.avi	0	880	547	72	111				0	Content		-72	-111	21641510	829567527
21658	10:37:12.996	00:00:21.658	1300	-1024	-768	-1	-1	-1	-1	4	-1024	-768	-1	-1	-1	-1	4		0	0						Untertest4.avi	0	880	547	72	111				0	Content		-72	-111	21658260	829584277
21675	10:37:13.013	00:00:21.674	1301	-1024	-768	-1	-1	-1	-1	4	-1024	-768	-1	-1	-1	-1	4		0	0						Untertest4.avi	0	880	547	72	111				0	Content		-72	-111	21674879	829600896
21692	10:37:13.030	00:00:21.691	1302	-1024	-768	-1	-1	-1	-1	4	-1024	-768	-1	-1	-1	-1	4		0	0						Untertest4.avi	0	880	547	72	111				0	Content		-72	-111	21691502	829617519
21708	10:37:13.046	00:00:21.708	1303	-1024	-768	-1	-1	-1	-1	4	-1024	-768	-1	-1	-1	-1	4		0	0						Untertest4.avi	0	880	547	72	111				0	Content		-72	-111	21708125	829634142
21725	10:37:13.063	00:00:21.724	1304	-1024	-768	-1	-1	-1	-1	4	-1024	-768	-1	-1	-1	-1	4		0	0						Untertest4.avi	0	880	547	72	111				0	Content		-72	-111	21724873	829650890
21741	10:37:13.079	00:00:21.741	1305	-1024	-768	-1	-1	-1	-1	4	-1024	-768	-1	-1	-1	-1	4		0	0						Untertest4.avi	0	880	547	72	111				0	Content		-72	-111	21741498	829667515
21758	10:37:13.096	00:00:21.758	1306	-1024	-768	-1	-1	-1	-1	4	-1024	-768	-1	-1	-1	-1	4		0	0						Untertest4.avi	0	880	547	72	111				0	Content		-72	-111	21758122	829684139
21775	10:37:13.113	00:00:21.774	1307	-1024	-768	-1	-1	-1	-1	4	-1024	-768	-1	-1	-1	-1	4		0	0						Untertest4.avi	0	880	547	72	111				0	Content		-72	-111	21774870	829700887
21791	10:37:13.129	00:00:21.790	1308	-1024	-768	-1	-1	-1	-1	4	-1024	-768	-1	-1	-1	-1	4		0	0						Untertest4.avi	0	880	547	72	111				0	Content		-72	-111	21790993	829717010
21808	10:37:13.146	00:00:21.808	1309	-1024	-768	-1	-1	-1	-1	4	-1024	-768	-1	-1	-1	-1	4		0	0						Untertest4.avi	0	880	547	72	111				0	Content		-72	-111	21808363	829734380
21825	10:37:13.163	00:00:21.824	1310	-1024	-768	-1	-1	-1	-1	4	-1024	-768	-1	-1	-1	-1	4		0	0						Untertest4.avi	0	880	547	72	111				0	Content		-72	-111	21824987	829751004
21842	10:37:13.180	00:00:21.841	1311	-1024	-768	-1	-1	-1	-1	4	-1024	-768	-1	-1	-1	-1	4		0	0						Untertest4.avi	0	880	547	72	111				0	Content		-72	-111	21841606	829767623
21859	10:37:13.197	00:00:21.858	1312	-1024	-768	-1	-1	-1	-1	4	-1024	-768	-1	-1	-1	-1	4		0	0						Untertest4.avi	0	880	547	72	111				0	Content		-72	-111	21858853	829784870
21874	10:37:13.212	00:00:21.873	1313	-1024	-768	-1	-1	-1	-1	4	-1024	-768	-1	-1	-1	-1	4		0	0						Untertest4.avi	0	880	547	72	111				0	Content		-72	-111	21873784	829799801
21890	10:37:13.228	00:00:21.890	1314	-1024	-768	-1	-1	-1	-1	4	-1024	-768	-1	-1	-1	-1	4		0	0						Untertest4.avi	0	880	547	72	111				0	Content		-72	-111	21890380	829816397
21907	10:37:13.245	00:00:21.907	1315	-1024	-768	-1	-1	-1	-1	4	-1024	-768	-1	-1	-1	-1	4		0	0						Untertest4.avi	0	880	547	72	111				0	Content		-72	-111	21907048	829833065
21924	10:37:13.262	00:00:21.923	1316	-1024	-768	-1	-1	-1	-1	4	-1024	-768	-1	-1	-1	-1	4		0	0						Untertest4.avi	0	880	547	72	111				0	Content		-72	-111	21923956	829849973
21941	10:37:13.279	00:00:21.940	1317	-1024	-768	-1	-1	-1	-1	4	-1024	-768	-1	-1	-1	-1	4		0	0						Untertest4.avi	0	880	547	72	111				0	Content		-72	-111	21940624	829866641
21958	10:37:13.296	00:00:21.957	1318	-1024	-768	-1	-1	-1	-1	4	-1024	-768	-1	-1	-1	-1	4		0	0						Untertest4.avi	0	880	547	72	111				0	Content		-72	-111	21957574	829883591
21974	10:37:13.312	00:00:21.974	1319	-1024	-768	-1	-1	-1	-1	4	-1024	-768	-1	-1	-1	-1	4		0	0						Untertest4.avi	0	880	547	72	111				0	Content		-72	-111	21974242	829900259
21991	10:37:13.329	00:00:21.990	1320	-1024	-768	-1	-1	-1	-1	4	-1024	-768	-1	-1	-1	-1	4		0	0						Untertest4.avi	0	880	547	72	111				0	Content		-72	-111	21990909	829916926
22008	10:37:13.346	00:00:22.008	1321	-1024	-768	-1	-1	-1	-1	4	-1024	-768	-1	-1	-1	-1	4		0	0						Untertest4.avi	0	880	547	72	111				0	Content		-72	-111	22008127	829934144
22025	10:37:13.363	00:00:22.024	1322	-1024	-768	-1	-1	-1	-1	4	-1024	-768	-1	-1	-1	-1	4		0	0						Untertest4.avi	0	880	547	72	111				0	Content		-72	-111	22024795	829950812
22041	10:37:13.379	00:00:22.041	1323	-1024	-768	-1	-1	-1	-1	4	-1024	-768	-1	-1	-1	-1	4		0	0						Untertest4.avi	0	880	547	72	111				0	Content		-72	-111	22041021	829967038
22058	10:37:13.396	00:00:22.057	1324	-1024	-768	-1	-1	-1	-1	4	-1024	-768	-1	-1	-1	-1	4		0	0						Untertest4.avi	0	880	547	72	111				0	Content		-72	-111	22057689	829983706
22074	10:37:13.412	00:00:22.074	1325	-1024	-768	-1	-1	-1	-1	4	-1024	-768	-1	-1	-1	-1	4		0	0						Untertest4.avi	0	880	547	72	111				0	Content		-72	-111	22074356	830000373
22090	10:37:13.428	00:00:22.090	1326	-1024	-768	-1	-1	-1	-1	4	-1024	-768	-1	-1	-1	-1	4		0	0						Untertest4.avi	0	880	547	72	111				0	Content		-72	-111	22090093	830016110
22107	10:37:13.445	00:00:22.106	1327	-1024	-768	-1	-1	-1	-1	4	-1024	-768	-1	-1	-1	-1	4		0	0						Untertest4.avi	0	880	547	72	111				0	Content		-72	-111	22106840	830032857
22123	10:37:13.461	00:00:22.123	1328	-1024	-768	-1	-1	-1	-1	4	-1024	-768	-1	-1	-1	-1	4		0	0						Untertest4.avi	0	880	547	72	111				0	Content		-72	-111	22123463	830049480
22140	10:37:13.478	00:00:22.140	1329	-1024	-768	-1	-1	-1	-1	4	-1024	-768	-1	-1	-1	-1	4		0	0						Untertest4.avi	0	880	547	72	111				0	Content		-72	-111	22140336	830066353
22157	10:37:13.495	00:00:22.156	1330	-1024	-768	-1	-1	-1	-1	4	-1024	-768	-1	-1	-1	-1	4		0	0						Untertest4.avi	0	880	547	72	111				0	Content		-72	-111	22156924	830082941
22174	10:37:13.512	00:00:22.173	1331	-1024	-768	-1	-1	-1	-1	4	-1024	-768	-1	-1	-1	-1	4		0	0						Untertest4.avi	0	880	547	72	111				0	Content		-72	-111	22173591	830099608
22190	10:37:13.528	00:00:22.190	1332	-1024	-768	-1	-1	-1	-1	4	-1024	-768	-1	-1	-1	-1	4		0	0						Untertest4.avi	0	880	547	72	111				0	Content		-72	-111	22190259	830116276
22207	10:37:13.545	00:00:22.207	1333	-1024	-768	-1	-1	-1	-1	4	-1024	-768	-1	-1	-1	-1	4		0	0						Untertest4.avi	0	880	547	72	111				0	Content		-72	-111	22207076	830133093
22224	10:37:13.562	00:00:22.223	1334	-1024	-768	-1	-1	-1	-1	4	-1024	-768	-1	-1	-1	-1	4		0	0						Untertest4.avi	0	880	547	72	111				0	Content		-72	-111	22223743	830149760
22240	10:37:13.578	00:00:22.240	1335	-1024	-768	-1	-1	-1	-1	4	-1024	-768	-1	-1	-1	-1	4		0	0						Untertest4.avi	0	880	547	72	111				0	Content		-72	-111	22240411	830166428
22257	10:37:13.595	00:00:22.257	1336	-1024	-768	-1	-1	-1	-1	4	-1024	-768	-1	-1	-1	-1	4		0	0						Untertest4.avi	0	880	547	72	111				0	Content		-72	-111	22257496	830183513
22274	10:37:13.612	00:00:22.274	1337	-1024	-768	-1	-1	-1	-1	4	-1024	-768	-1	-1	-1	-1	4		0	0						Untertest4.avi	0	880	547	72	111				0	Content		-72	-111	22274164	830200181
22291	10:37:13.629	00:00:22.291	1338	-1024	-768	-1	-1	-1	-1	4	-1024	-768	-1	-1	-1	-1	4		0	0						Untertest4.avi	0	880	547	72	111				0	Content		-72	-111	22291178	830217195
22308	10:37:13.646	00:00:22.307	1339	-1024	-768	-1	-1	-1	-1	4	-1024	-768	-1	-1	-1	-1	4		0	0						Untertest4.avi	0	880	547	72	111				0	Content		-72	-111	22307845	830233862
22325	10:37:13.663	00:00:22.324	1340	-1024	-768	-1	-1	-1	-1	4	-1024	-768	-1	-1	-1	-1	4		0	0						Untertest4.avi	0	880	547	72	111				0	Content		-72	-111	22324513	830250530
22342	10:37:13.680	00:00:22.341	1341	-1024	-768	-1	-1	-1	-1	4	-1024	-768	-1	-1	-1	-1	4		0	0						Untertest4.avi	0	880	547	72	111				0	Content		-72	-111	22341825	830267842
22357	10:37:13.695	00:00:22.356	1342	-1024	-768	-1	-1	-1	-1	4	-1024	-768	-1	-1	-1	-1	4		0	0						Untertest4.avi	0	880	547	72	111				0	Content		-72	-111	22356699	830282716
22373	10:37:13.711	00:00:22.373	1343	-1024	-768	-1	-1	-1	-1	4	-1024	-768	-1	-1	-1	-1	4		0	0						Untertest4.avi	0	880	547	72	111				0	Content		-72	-111	22373324	830299341
22390	10:37:13.728	00:00:22.389	1344	-1024	-768	-1	-1	-1	-1	4	-1024	-768	-1	-1	-1	-1	4		0	0						Untertest4.avi	0	880	547	72	111				0	Content		-72	-111	22389991	830316008
22407	10:37:13.745	00:00:22.406	1345	-1024	-768	-1	-1	-1	-1	4	-1024	-768	-1	-1	-1	-1	4		0	0						Untertest4.avi	0	880	547	72	111				0	Content		-72	-111	22406659	830332676
22423	10:37:13.761	00:00:22.423	1346	-1024	-768	-1	-1	-1	-1	4	-1024	-768	-1	-1	-1	-1	4		0	0						Untertest4.avi	0	880	547	72	111				0	Content		-72	-111	22423316	830349333
22440	10:37:13.778	00:00:22.439	1347	-1024	-768	-1	-1	-1	-1	4	-1024	-768	-1	-1	-1	-1	4		0	0						Untertest4.avi	0	880	547	72	111				0	Content		-72	-111	22439996	830366013
22457	10:37:13.795	00:00:22.456	1348	-1024	-768	-1	-1	-1	-1	4	-1024	-768	-1	-1	-1	-1	4		0	0						Untertest4.avi	0	880	547	72	111				0	Content		-72	-111	22456593	830382610
22473	10:37:13.811	00:00:22.473	1349	-1024	-768	-1	-1	-1	-1	4	-1024	-768	-1	-1	-1	-1	4		0	0						Untertest4.avi	0	880	547	72	111				0	Content		-72	-111	22473260	830399277
22490	10:37:13.828	00:00:22.490	1350	-1024	-768	-1	-1	-1	-1	4	-1024	-768	-1	-1	-1	-1	4		0	0						Untertest4.avi	0	880	547	72	111				0	Content		-72	-111	22490162	830416179
22507	10:37:13.845	00:00:22.506	1351	-1024	-768	-1	-1	-1	-1	4	-1024	-768	-1	-1	-1	-1	4		0	0						Untertest4.avi	0	880	547	72	111				0	Content		-72	-111	22506829	830432846
22524	10:37:13.862	00:00:22.523	1352	-1024	-768	-1	-1	-1	-1	4	-1024	-768	-1	-1	-1	-1	4		0	0						Untertest4.avi	0	880	547	72	111				0	Content		-72	-111	22523822	830449839
22540	10:37:13.878	00:00:22.540	1353	-1024	-768	-1	-1	-1	-1	4	-1024	-768	-1	-1	-1	-1	4		0	0						Untertest4.avi	0	880	547	72	111				0	Content		-72	-111	22540489	830466506
22557	10:37:13.895	00:00:22.557	1354	-1024	-768	-1	-1	-1	-1	4	-1024	-768	-1	-1	-1	-1	4		0	0						Untertest4.avi	0	880	547	72	111				0	Content		-72	-111	22557156	830483173
22574	10:37:13.912	00:00:22.574	1355	-1024	-768	-1	-1	-1	-1	4	-1024	-768	-1	-1	-1	-1	4		0	0						Untertest4.avi	0	880	547	72	111				0	Content		-72	-111	22574417	830500434
22591	10:37:13.929	00:00:22.591	1356	-1024	-768	-1	-1	-1	-1	4	-1024	-768	-1	-1	-1	-1	4		0	0						Untertest4.avi	0	880	547	72	111				0	Content		-72	-111	22591084	830517101
22607	10:37:13.945	00:00:22.607	1357	-1024	-768	-1	-1	-1	-1	4	-1024	-768	-1	-1	-1	-1	4		0	0						Untertest4.avi	0	880	547	72	111				0	Content		-72	-111	22607325	830533342
22624	10:37:13.962	00:00:22.623	1358	-1024	-768	-1	-1	-1	-1	4	-1024	-768	-1	-1	-1	-1	4		0	0						Untertest4.avi	0	880	547	72	111				0	Content		-72	-111	22623992	830550009
22641	10:37:13.979	00:00:22.640	1359	-1024	-768	-1	-1	-1	-1	4	-1024	-768	-1	-1	-1	-1	4		0	0						Untertest4.avi	0	880	547	72	111				0	Content		-72	-111	22640659	830566676
22656	10:37:13.994	00:00:22.656	1360	-1024	-768	-1	-1	-1	-1	4	-1024	-768	-1	-1	-1	-1	4		0	0						Untertest4.avi	0	880	547	72	111				0	Content		-72	-111	22656423	830582440
22673	10:37:14.011	00:00:22.673	1361	-1024	-768	-1	-1	-1	-1	4	-1024	-768	-1	-1	-1	-1	4		0	0						Untertest4.avi	0	880	547	72	111				0	Content		-72	-111	22673045	830599062
22690	10:37:14.028	00:00:22.689	1362	-1024	-768	-1	-1	-1	-1	4	-1024	-768	-1	-1	-1	-1	4		0	0						Untertest4.avi	0	880	547	72	111				0	Content		-72	-111	22689795	830615812
22706	10:37:14.044	00:00:22.706	1363	-1024	-768	-1	-1	-1	-1	4	-1024	-768	-1	-1	-1	-1	4		0	0						Untertest4.avi	0	880	547	72	111				0	Content		-72	-111	22706419	830632436
22723	10:37:14.061	00:00:22.723	1364	-1024	-768	-1	-1	-1	-1	4	-1024	-768	-1	-1	-1	-1	4		0	0						Untertest4.avi	0	880	547	72	111				0	Content		-72	-111	22723086	830649103
22740	10:37:14.078	00:00:22.739	1365	-1024	-768	-1	-1	-1	-1	4	-1024	-768	-1	-1	-1	-1	4		0	0						Untertest4.avi	0	880	547	72	111				0	Content		-72	-111	22739665	830665682
22756	10:37:14.094	00:00:22.756	1366	-1024	-768	-1	-1	-1	-1	4	-1024	-768	-1	-1	-1	-1	4		0	0						Untertest4.avi	0	880	547	72	111				0	Content		-72	-111	22756411	830682428
22773	10:37:14.111	00:00:22.773	1367	-1024	-768	-1	-1	-1	-1	4	-1024	-768	-1	-1	-1	-1	4		0	0						Untertest4.avi	0	880	547	72	111				0	Content		-72	-111	22773452	830699469
22790	10:37:14.128	00:00:22.790	1368	-1024	-768	-1	-1	-1	-1	4	-1024	-768	-1	-1	-1	-1	4		0	0						Untertest4.avi	0	880	547	72	111				0	Content		-72	-111	22790119	830716136
22807	10:37:14.145	00:00:22.806	1369	-1024	-768	-1	-1	-1	-1	4	-1024	-768	-1	-1	-1	-1	4		0	0						Untertest4.avi	0	880	547	72	111				0	Content		-72	-111	22806786	830732803
22824	10:37:14.162	00:00:22.823	1370	-1024	-768	-1	-1	-1	-1	4	-1024	-768	-1	-1	-1	-1	4		0	0						Untertest4.avi	0	880	547	72	111				0	Content		-72	-111	22823951	830749968
22841	10:37:14.179	00:00:22.840	1371	-1024	-768	-1	-1	-1	-1	4	-1024	-768	-1	-1	-1	-1	4		0	0						Untertest4.avi	0	880	547	72	111				0	Content		-72	-111	22840618	830766635
22857	10:37:14.195	00:00:22.857	1372	-1024	-768	-1	-1	-1	-1	4	-1024	-768	-1	-1	-1	-1	4		0	0						Untertest4.avi	0	880	547	72	111				0	Content		-72	-111	22857286	830783303
22875	10:37:14.213	00:00:22.874	1373	-1024	-768	-1	-1	-1	-1	4	-1024	-768	-1	-1	-1	-1	4		0	0						Untertest4.avi	0	880	547	72	111				0	Content		-72	-111	22874900	830800917
22890	10:37:14.228	00:00:22.889	1374	-1024	-768	-1	-1	-1	-1	4	-1024	-768	-1	-1	-1	-1	4		0	0						Untertest4.avi	0	880	547	72	111				0	Content		-72	-111	22889647	830815664
22906	10:37:14.244	00:00:22.906	1375	-1024	-768	-1	-1	-1	-1	4	-1024	-768	-1	-1	-1	-1	4		0	0						Untertest4.avi	0	880	547	72	111				0	Content		-72	-111	22906273	830832290
22923	10:37:14.261	00:00:22.922	1376	-1024	-768	-1	-1	-1	-1	4	-1024	-768	-1	-1	-1	-1	4		0	0						Untertest4.avi	0	880	547	72	111				0	Content		-72	-111	22922940	830848957
22940	10:37:14.278	00:00:22.939	1377	-1024	-768	-1	-1	-1	-1	4	-1024	-768	-1	-1	-1	-1	4		0	0						Untertest4.avi	0	880	547	72	111				0	Content		-72	-111	22939607	830865624
22956	10:37:14.294	00:00:22.956	1378	-1024	-768	-1	-1	-1	-1	4	-1024	-768	-1	-1	-1	-1	4		0	0						Untertest4.avi	0	880	547	72	111				0	Content		-72	-111	22956266	830882283
22973	10:37:14.311	00:00:22.972	1379	-1024	-768	-1	-1	-1	-1	4	-1024	-768	-1	-1	-1	-1	4		0	0						Untertest4.avi	0	880	547	72	111				0	Content		-72	-111	22972946	830898963
22990	10:37:14.328	00:00:22.989	1380	-1024	-768	-1	-1	-1	-1	4	-1024	-768	-1	-1	-1	-1	4		0	0						Untertest4.avi	0	880	547	72	111				0	Content		-72	-111	22989612	830915629
23006	10:37:14.344	00:00:23.006	1381	-1024	-768	-1	-1	-1	-1	4	-1024	-768	-1	-1	-1	-1	4		0	0						Untertest4.avi	0	880	547	72	111				0	Content		-72	-111	23006279	830932296
23023	10:37:14.361	00:00:23.022	1382	-1024	-768	-1	-1	-1	-1	4	-1024	-768	-1	-1	-1	-1	4		0	0						Untertest4.avi	0	880	547	72	111				0	Content		-72	-111	23022904	830948921
23040	10:37:14.378	00:00:23.040	1383	-1024	-768	-1	-1	-1	-1	4	-1024	-768	-1	-1	-1	-1	4		0	0						Untertest4.avi	0	880	547	72	111				0	Content		-72	-111	23040154	830966171
23057	10:37:14.395	00:00:23.057	1384	-1024	-768	-1	-1	-1	-1	4	-1024	-768	-1	-1	-1	-1	4		0	0						Untertest4.avi	0	880	547	72	111				0	Content		-72	-111	23057232	830983249
23074	10:37:14.412	00:00:23.073	1385	-1024	-768	-1	-1	-1	-1	4	-1024	-768	-1	-1	-1	-1	4		0	0						Untertest4.avi	0	880	547	72	111				0	Content		-72	-111	23073900	830999917
23091	10:37:14.429	00:00:23.090	1386	-1024	-768	-1	-1	-1	-1	4	-1024	-768	-1	-1	-1	-1	4		0	0						Untertest4.avi	0	880	547	72	111				0	Content		-72	-111	23090567	831016584
23107	10:37:14.445	00:00:23.106	1387	-1024	-768	-1	-1	-1	-1	4	-1024	-768	-1	-1	-1	-1	4		0	0						Untertest4.avi	0	880	547	72	111				0	Content		-72	-111	23106882	831032899
23124	10:37:14.462	00:00:23.123	1388	-1024	-768	-1	-1	-1	-1	4	-1024	-768	-1	-1	-1	-1	4		0	0						Untertest4.avi	0	880	547	72	111				0	Content		-72	-111	23123550	831049567
23140	10:37:14.478	00:00:23.140	1389	-1024	-768	-1	-1	-1	-1	4	-1024	-768	-1	-1	-1	-1	4		0	0						Untertest4.avi	0	880	547	72	111				0	Content		-72	-111	23140217	831066234
23156	10:37:14.494	00:00:23.156	1390	-1024	-768	-1	-1	-1	-1	4	-1024	-768	-1	-1	-1	-1	4		0	0						Untertest4.avi	0	880	547	72	111				0	Content		-72	-111	23156144	831082161
23173	10:37:14.511	00:00:23.172	1391	-1024	-768	-1	-1	-1	-1	4	-1024	-768	-1	-1	-1	-1	4		0	0						Untertest4.avi	0	880	547	72	111				0	Content		-72	-111	23172754	831098771
23190	10:37:14.528	00:00:23.189	1392	-1024	-768	-1	-1	-1	-1	4	-1024	-768	-1	-1	-1	-1	4		0	0						Untertest4.avi	0	880	547	72	111				0	Content		-72	-111	23189501	831115518
23206	10:37:14.544	00:00:23.206	1393	-1024	-768	-1	-1	-1	-1	4	-1024	-768	-1	-1	-1	-1	4		0	0						Untertest4.avi	0	880	547	72	111				0	Content		-72	-111	23206127	831132144
23223	10:37:14.561	00:00:23.222	1394	-1024	-768	-1	-1	-1	-1	4	-1024	-768	-1	-1	-1	-1	4		0	0						Untertest4.avi	0	880	547	72	111				0	Content		-72	-111	23222794	831148811
23239	10:37:14.577	00:00:23.239	1395	-1024	-768	-1	-1	-1	-1	4	-1024	-768	-1	-1	-1	-1	4		0	0						Untertest4.avi	0	880	547	72	111				0	Content		-72	-111	23239462	831165479
23256	10:37:14.594	00:00:23.255	1396	-1024	-768	-1	-1	-1	-1	4	-1024	-768	-1	-1	-1	-1	4		0	0						Untertest4.avi	0	880	547	72	111				0	Content		-72	-111	23255996	831182013
23273	10:37:14.611	00:00:23.272	1397	-1024	-768	-1	-1	-1	-1	4	-1024	-768	-1	-1	-1	-1	4		0	0						Untertest4.avi	0	880	547	72	111				0	Content		-72	-111	23272741	831198758
23290	10:37:14.628	00:00:23.289	1398	-1024	-768	-1	-1	-1	-1	4	-1024	-768	-1	-1	-1	-1	4		0	0						Untertest4.avi	0	880	547	72	111				0	Content		-72	-111	23289783	831215800
23306	10:37:14.644	00:00:23.306	1399	-1024	-768	-1	-1	-1	-1	4	-1024	-768	-1	-1	-1	-1	4		0	0						Untertest4.avi	0	880	547	72	111				0	Content		-72	-111	23306450	831232467
23323	10:37:14.661	00:00:23.323	1400	-1024	-768	-1	-1	-1	-1	4	-1024	-768	-1	-1	-1	-1	4		0	0						Untertest4.avi	0	880	547	72	111				0	Content		-72	-111	23323118	831249135
23340	10:37:14.678	00:00:23.340	1401	-1024	-768	-1	-1	-1	-1	4	-1024	-768	-1	-1	-1	-1	4		0	0						Untertest4.avi	0	880	547	72	111				0	Content		-72	-111	23340282	831266299
23357	10:37:14.695	00:00:23.356	1402	-1024	-768	-1	-1	-1	-1	4	-1024	-768	-1	-1	-1	-1	4		0	0						Untertest4.avi	0	880	547	72	111				0	Content		-72	-111	23356949	831282966
23374	10:37:14.712	00:00:23.373	1403	-1024	-768	-1	-1	-1	-1	4	-1024	-768	-1	-1	-1	-1	4		0	0						Untertest4.avi	0	880	547	72	111				0	Content		-72	-111	23373617	831299634
23390	10:37:14.728	00:00:23.389	1404	-1024	-768	-1	-1	-1	-1	4	-1024	-768	-1	-1	-1	-1	4		0	0						Untertest4.avi	0	880	547	72	111				0	Content		-72	-111	23389948	831315965
23407	10:37:14.745	00:00:23.406	1405	-1024	-768	-1	-1	-1	-1	4	-1024	-768	-1	-1	-1	-1	4		0	0						Untertest4.avi	0	880	547	72	111				0	Content		-72	-111	23406616	831332633
23423	10:37:14.761	00:00:23.423	1406	-1024	-768	-1	-1	-1	-1	4	-1024	-768	-1	-1	-1	-1	4		0	0						Untertest4.avi	0	880	547	72	111				0	Content		-72	-111	23423283	831349300
23440	10:37:14.778	00:00:23.439	1407	-1024	-768	-1	-1	-1	-1	4	-1024	-768	-1	-1	-1	-1	4		0	0						Untertest4.avi	0	880	547	72	111				0	Content		-72	-111	23439568	831365585
23456	10:37:14.794	00:00:23.456	1408	-1024	-768	-1	-1	-1	-1	4	-1024	-768	-1	-1	-1	-1	4		0	0						Untertest4.avi	0	880	547	72	111				0	Content		-72	-111	23456236	831382253
23473	10:37:14.811	00:00:23.472	1409	-1024	-768	-1	-1	-1	-1	4	-1024	-768	-1	-1	-1	-1	4		0	0						Untertest4.avi	0	880	547	72	111				0	Content		-72	-111	23472816	831398833
23489	10:37:14.827	00:00:23.489	1410	-1024	-768	-1	-1	-1	-1	4	-1024	-768	-1	-1	-1	-1	4		0	0						Untertest4.avi	0	880	547	72	111				0	Content		-72	-111	23489484	831415501
23506	10:37:14.844	00:00:23.506	1411	-1024	-768	-1	-1	-1	-1	4	-1024	-768	-1	-1	-1	-1	4		0	0						Untertest4.avi	0	880	547	72	111				0	Content		-72	-111	23506151	831432168
23523	10:37:14.861	00:00:23.522	1412	-1024	-768	-1	-1	-1	-1	4	-1024	-768	-1	-1	-1	-1	4		0	0						Untertest4.avi	0	880	547	72	111				0	Content		-72	-111	23522598	831448615
23539	10:37:14.877	00:00:23.539	1413	-1024	-768	-1	-1	-1	-1	4	-1024	-768	-1	-1	-1	-1	4		0	0						Untertest4.avi	0	880	547	72	111				0	Content		-72	-111	23539277	831465294
23556	10:37:14.894	00:00:23.555	1414	-1024	-768	-1	-1	-1	-1	4	-1024	-768	-1	-1	-1	-1	4		0	0						Untertest4.avi	0	880	547	72	111				0	Content		-72	-111	23555843	831481860
23573	10:37:14.911	00:00:23.572	1415	-1024	-768	-1	-1	-1	-1	4	-1024	-768	-1	-1	-1	-1	4		0	0						Untertest4.avi	0	880	547	72	111				0	Content		-72	-111	23572718	831498735
23589	10:37:14.927	00:00:23.589	1416	-1024	-768	-1	-1	-1	-1	4	-1024	-768	-1	-1	-1	-1	4		0	0						Untertest4.avi	0	880	547	72	111				0	Content		-72	-111	23589385	831515402
23606	10:37:14.944	00:00:23.606	1417	-1024	-768	-1	-1	-1	-1	4	-1024	-768	-1	-1	-1	-1	4		0	0						Untertest4.avi	0	880	547	72	111				0	Content		-72	-111	23606052	831532069
23623	10:37:14.961	00:00:23.623	1418	-1024	-768	-1	-1	-1	-1	4	-1024	-768	-1	-1	-1	-1	4		0	0						Untertest4.avi	0	880	547	72	111				0	Content		-72	-111	23623197	831549214
23640	10:37:14.978	00:00:23.639	1419	-1024	-768	-1	-1	-1	-1	4	-1024	-768	-1	-1	-1	-1	4		0	0						Untertest4.avi	0	880	547	72	111				0	Content		-72	-111	23639864	831565881
23657	10:37:14.995	00:00:23.656	1420	-1024	-768	-1	-1	-1	-1	4	-1024	-768	-1	-1	-1	-1	4		0	0						Untertest4.avi	0	880	547	72	111				0	Content		-72	-111	23656962	831582979
23674	10:37:15.012	00:00:23.674	1421	-1024	-768	-1	-1	-1	-1	4	-1024	-768	-1	-1	-1	-1	4		0	0						Untertest4.avi	0	880	547	72	111				0	Content		-72	-111	23674334	831600351
23690	10:37:15.028	00:00:23.690	1422	-1024	-768	-1	-1	-1	-1	4	-1024	-768	-1	-1	-1	-1	4		0	0						Untertest4.avi	0	880	547	72	111				0	Content		-72	-111	23690020	831616037
23707	10:37:15.045	00:00:23.706	1423	-1024	-768	-1	-1	-1	-1	4	-1024	-768	-1	-1	-1	-1	4		0	0						Untertest4.avi	0	880	547	72	111				0	Content		-72	-111	23706688	831632705
23722	10:37:15.060	00:00:23.722	1424	-1024	-768	-1	-1	-1	-1	4	-1024	-768	-1	-1	-1	-1	4		0	0						Untertest4.avi	0	880	547	72	111				0	Content		-72	-111	23722454	831648471
23739	10:37:15.077	00:00:23.739	1425	-1024	-768	-1	-1	-1	-1	4	-1024	-768	-1	-1	-1	-1	4		0	0						Untertest4.avi	0	880	547	72	111				0	Content		-72	-111	23739081	831665098
23756	10:37:15.094	00:00:23.755	1426	-1024	-768	-1	-1	-1	-1	4	-1024	-768	-1	-1	-1	-1	4		0	0						Untertest4.avi	0	880	547	72	111				0	Content		-72	-111	23755703	831681720
23772	10:37:15.110	00:00:23.772	1427	-1024	-768	-1	-1	-1	-1	4	-1024	-768	-1	-1	-1	-1	4		0	0						Untertest4.avi	0	880	547	72	111				0	Content		-72	-111	23772370	831698387
23789	10:37:15.127	00:00:23.789	1428	-1024	-768	-1	-1	-1	-1	4	-1024	-768	-1	-1	-1	-1	4		0	0						Untertest4.avi	0	880	547	72	111				0	Content		-72	-111	23789073	831715090
23806	10:37:15.144	00:00:23.805	1429	-1024	-768	-1	-1	-1	-1	4	-1024	-768	-1	-1	-1	-1	4		0	0						Untertest4.avi	0	880	547	72	111				0	Content		-72	-111	23805692	831731709
23823	10:37:15.161	00:00:23.822	1430	-1024	-768	-1	-1	-1	-1	4	-1024	-768	-1	-1	-1	-1	4		0	0						Untertest4.avi	0	880	547	72	111				0	Content		-72	-111	23822941	831748958
23840	10:37:15.178	00:00:23.839	1431	-1024	-768	-1	-1	-1	-1	4	-1024	-768	-1	-1	-1	-1	4		0	0						Untertest4.avi	0	880	547	72	111				0	Content		-72	-111	23839608	831765625
23857	10:37:15.195	00:00:23.856	1432	-1024	-768	-1	-1	-1	-1	4	-1024	-768	-1	-1	-1	-1	4		0	0						Untertest4.avi	0	880	547	72	111				0	Content		-72	-111	23856897	831782914
23874	10:37:15.212	00:00:23.873	1433	-1024	-768	-1	-1	-1	-1	4	-1024	-768	-1	-1	-1	-1	4		0	0						Untertest4.avi	0	880	547	72	111				0	Content		-72	-111	23873565	831799582
23891	10:37:15.229	00:00:23.890	1434	-1024	-768	-1	-1	-1	-1	4	-1024	-768	-1	-1	-1	-1	4		0	0						Untertest4.avi	0	880	547	72	111				0	Content		-72	-111	23890810	831816827
23906	10:37:15.244	00:00:23.905	1435	-1024	-768	-1	-1	-1	-1	4	-1024	-768	-1	-1	-1	-1	4		0	0						Untertest4.avi	0	880	547	72	111				0	Content		-72	-111	23905557	831831574
23922	10:37:15.260	00:00:23.922	1436	-1024	-768	-1	-1	-1	-1	4	-1024	-768	-1	-1	-1	-1	4		0	0						Untertest4.avi	0	880	547	72	111				0	Content		-72	-111	23922304	831848321
23939	10:37:15.277	00:00:23.938	1437	-1024	-768	-1	-1	-1	-1	4	-1024	-768	-1	-1	-1	-1	4		0	0						Untertest4.avi	0	880	547	72	111				0	Content		-72	-111	23938958	831864975
23956	10:37:15.294	00:00:23.955	1438	-1024	-768	-1	-1	-1	-1	4	-1024	-768	-1	-1	-1	-1	4		0	0						Untertest4.avi	0	880	547	72	111				0	Content		-72	-111	23955626	831881643
23972	10:37:15.310	00:00:23.972	1439	-1024	-768	-1	-1	-1	-1	4	-1024	-768	-1	-1	-1	-1	4		0	0						Untertest4.avi	0	880	547	72	111				0	Content		-72	-111	23972277	831898294
23989	10:37:15.327	00:00:23.988	1440	-1024	-768	-1	-1	-1	-1	4	-1024	-768	-1	-1	-1	-1	4		0	0						Untertest4.avi	0	880	547	72	111				0	Content		-72	-111	23988944	831914961
24006	10:37:15.344	00:00:24.005	1441	-1024	-768	-1	-1	-1	-1	4	-1024	-768	-1	-1	-1	-1	4		0	0						Untertest4.avi	0	880	547	72	111				0	Content		-72	-111	24005563	831931580
24022	10:37:15.360	00:00:24.022	1442	-1024	-768	-1	-1	-1	-1	4	-1024	-768	-1	-1	-1	-1	4		0	0						Untertest4.avi	0	880	547	72	111				0	Content		-72	-111	24022230	831948247
24039	10:37:15.377	00:00:24.038	1443	-1024	-768	-1	-1	-1	-1	4	-1024	-768	-1	-1	-1	-1	4		0	0						Untertest4.avi	0	880	547	72	111				0	Content		-72	-111	24038898	831964915
24056	10:37:15.394	00:00:24.055	1444	-1024	-768	-1	-1	-1	-1	4	-1024	-768	-1	-1	-1	-1	4		0	0						Untertest4.avi	0	880	547	72	111				0	Content		-72	-111	24055552	831981569
24073	10:37:15.411	00:00:24.072	1445	-1024	-768	-1	-1	-1	-1	4	-1024	-768	-1	-1	-1	-1	4		0	0						Untertest4.avi	0	880	547	72	111				0	Content		-72	-111	24072671	831998688
24090	10:37:15.428	00:00:24.089	1446	-1024	-768	-1	-1	-1	-1	4	-1024	-768	-1	-1	-1	-1	4		0	0						Untertest4.avi	0	880	547	72	111				0	Content		-72	-111	24089982	832015999
24107	10:37:15.445	00:00:24.106	1447	-1024	-768	-1	-1	-1	-1	4	-1024	-768	-1	-1	-1	-1	4		0	0						Untertest4.avi	0	880	547	72	111				0	Content		-72	-111	24106649	832032666
24123	10:37:15.461	00:00:24.122	1448	-1024	-768	-1	-1	-1	-1	4	-1024	-768	-1	-1	-1	-1	4		0	0						Untertest4.avi	0	880	547	72	111				0	Content		-72	-111	24122720	832048737
24139	10:37:15.477	00:00:24.139	1449	-1024	-768	-1	-1	-1	-1	4	-1024	-768	-1	-1	-1	-1	4		0	0						Untertest4.avi	0	880	547	72	111				0	Content		-72	-111	24139387	832065404
24156	10:37:15.494	00:00:24.155	1450	-1024	-768	-1	-1	-1	-1	4	-1024	-768	-1	-1	-1	-1	4		0	0						Untertest4.avi	0	880	547	72	111				0	Content		-72	-111	24155855	832081872
24173	10:37:15.511	00:00:24.172	1451	-1024	-768	-1	-1	-1	-1	4	-1024	-768	-1	-1	-1	-1	4		0	0						Untertest4.avi	0	880	547	72	111				0	Content		-72	-111	24172523	832098540
24189	10:37:15.527	00:00:24.189	1452	-1024	-768	-1	-1	-1	-1	4	-1024	-768	-1	-1	-1	-1	4		0	0						Untertest4.avi	0	880	547	72	111				0	Content		-72	-111	24189190	832115207
24205	10:37:15.543	00:00:24.205	1453	-1024	-768	-1	-1	-1	-1	4	-1024	-768	-1	-1	-1	-1	4		0	0						Untertest4.avi	0	880	547	72	111				0	Content		-72	-111	24205411	832131428
24222	10:37:15.560	00:00:24.222	1454	-1024	-768	-1	-1	-1	-1	4	-1024	-768	-1	-1	-1	-1	4		0	0						Untertest4.avi	0	880	547	72	111				0	Content		-72	-111	24222032	832148049
24239	10:37:15.577	00:00:24.238	1455	-1024	-768	-1	-1	-1	-1	4	-1024	-768	-1	-1	-1	-1	4		0	0						Untertest4.avi	0	880	547	72	111				0	Content		-72	-111	24238724	832164741
24255	10:37:15.593	00:00:24.255	1456	-1024	-768	-1	-1	-1	-1	4	-1024	-768	-1	-1	-1	-1	4		0	0						Untertest4.avi	0	880	547	72	111				0	Content		-72	-111	24255392	832181409
24272	10:37:15.610	00:00:24.272	1457	-1024	-768	-1	-1	-1	-1	4	-1024	-768	-1	-1	-1	-1	4		0	0						Untertest4.avi	0	880	547	72	111				0	Content		-72	-111	24272022	832198039
24289	10:37:15.627	00:00:24.288	1458	-1024	-768	-1	-1	-1	-1	4	-1024	-768	-1	-1	-1	-1	4		0	0						Untertest4.avi	0	880	547	72	111				0	Content		-72	-111	24288690	832214707
24306	10:37:15.644	00:00:24.305	1459	-1024	-768	-1	-1	-1	-1	4	-1024	-768	-1	-1	-1	-1	4		0	0						Untertest4.avi	0	880	547	72	111				0	Content		-72	-111	24305607	832231624
24322	10:37:15.660	00:00:24.322	1460	-1024	-768	-1	-1	-1	-1	4	-1024	-768	-1	-1	-1	-1	4		0	0						Untertest4.avi	0	880	547	72	111				0	Content		-72	-111	24322274	832248291
24339	10:37:15.677	00:00:24.339	1461	-1024	-768	-1	-1	-1	-1	4	-1024	-768	-1	-1	-1	-1	4		0	0						Untertest4.avi	0	880	547	72	111				0	Content		-72	-111	24339272	832265289
24357	10:37:15.695	00:00:24.356	1462	-1024	-768	-1	-1	-1	-1	4	-1024	-768	-1	-1	-1	-1	4		0	0						Untertest4.avi	0	880	547	72	111				0	Content		-72	-111	24356520	832282537
24373	10:37:15.711	00:00:24.372	1463	-1024	-768	-1	-1	-1	-1	4	-1024	-768	-1	-1	-1	-1	4		0	0						Untertest4.avi	0	880	547	72	111				0	Content		-72	-111	24372581	832298598
24389	10:37:15.727	00:00:24.389	1464	-1024	-768	-1	-1	-1	-1	4	-1024	-768	-1	-1	-1	-1	4		0	0						Untertest4.avi	0	880	547	72	111				0	Content		-72	-111	24389248	832315265
24405	10:37:15.743	00:00:24.405	1465	-1024	-768	-1	-1	-1	-1	4	-1024	-768	-1	-1	-1	-1	4		0	0						Untertest4.avi	0	880	547	72	111				0	Content		-72	-111	24405262	832331279
24422	10:37:15.760	00:00:24.421	1466	-1024	-768	-1	-1	-1	-1	4	-1024	-768	-1	-1	-1	-1	4		0	0						Untertest4.avi	0	880	547	72	111				0	Content		-72	-111	24421885	832347902
24439	10:37:15.777	00:00:24.438	1467	-1024	-768	-1	-1	-1	-1	4	-1024	-768	-1	-1	-1	-1	4		0	0						Untertest4.avi	0	880	547	72	111				0	Content		-72	-111	24438601	832364618
24455	10:37:15.793	00:00:24.455	1468	-1024	-768	-1	-1	-1	-1	4	-1024	-768	-1	-1	-1	-1	4		0	0						Untertest4.avi	0	880	547	72	111				0	Content		-72	-111	24455269	832381286
24472	10:37:15.810	00:00:24.471	1469	-1024	-768	-1	-1	-1	-1	4	-1024	-768	-1	-1	-1	-1	4		0	0						Untertest4.avi	0	880	547	72	111				0	Content		-72	-111	24471949	832397966
24489	10:37:15.827	00:00:24.488	1470	-1024	-768	-1	-1	-1	-1	4	-1024	-768	-1	-1	-1	-1	4		0	0						Untertest4.avi	0	880	547	72	111				0	Content		-72	-111	24488616	832414633
24505	10:37:15.843	00:00:24.505	1471	-1024	-768	-1	-1	-1	-1	4	-1024	-768	-1	-1	-1	-1	4		0	0						Untertest4.avi	0	880	547	72	111				0	Content		-72	-111	24505246	832431263
24522	10:37:15.860	00:00:24.521	1472	-1024	-768	-1	-1	-1	-1	4	-1024	-768	-1	-1	-1	-1	4		0	0						Untertest4.avi	0	880	547	72	111				0	Content		-72	-111	24521913	832447930
24539	10:37:15.877	00:00:24.538	1473	-1024	-768	-1	-1	-1	-1	4	-1024	-768	-1	-1	-1	-1	4		0	0						Untertest4.avi	0	880	547	72	111				0	Content		-72	-111	24538581	832464598
24555	10:37:15.893	00:00:24.555	1474	-1024	-768	-1	-1	-1	-1	4	-1024	-768	-1	-1	-1	-1	4		0	0						Untertest4.avi	0	880	547	72	111				0	Content		-72	-111	24555122	832481139
24572	10:37:15.910	00:00:24.572	1475	-1024	-768	-1	-1	-1	-1	4	-1024	-768	-1	-1	-1	-1	4		0	0						Untertest4.avi	0	880	547	72	111				0	Content		-72	-111	24572367	832498384
24590	10:37:15.928	00:00:24.589	1476	-1024	-768	-1	-1	-1	-1	4	-1024	-768	-1	-1	-1	-1	4		0	0						Untertest4.avi	0	880	547	72	111				0	Content		-72	-111	24589680	832515697
24606	10:37:15.944	00:00:24.606	1477	-1024	-768	-1	-1	-1	-1	4	-1024	-768	-1	-1	-1	-1	4		0	0						Untertest4.avi	0	880	547	72	111				0	Content		-72	-111	24606347	832532364
24622	10:37:15.960	00:00:24.622	1478	-1024	-768	-1	-1	-1	-1	4	-1024	-768	-1	-1	-1	-1	4		0	0						Untertest4.avi	0	880	547	72	111				0	Content		-72	-111	24622419	832548436
24639	10:37:15.977	00:00:24.639	1479	-1024	-768	-1	-1	-1	-1	4	-1024	-768	-1	-1	-1	-1	4		0	0						Untertest4.avi	0	880	547	72	111				0	Content		-72	-111	24639086	832565103
24656	10:37:15.994	00:00:24.655	1480	-1024	-768	-1	-1	-1	-1	4	-1024	-768	-1	-1	-1	-1	4		0	0						Untertest4.avi	0	880	547	72	111				0	Content		-72	-111	24655554	832581571
24672	10:37:16.010	00:00:24.672	1481	-1024	-768	-1	-1	-1	-1	4	-1024	-768	-1	-1	-1	-1	4		0	0						Untertest4.avi	0	880	547	72	111				0	Content		-72	-111	24672222	832598239
24689	10:37:16.027	00:00:24.688	1482	-1024	-768	-1	-1	-1	-1	4	-1024	-768	-1	-1	-1	-1	4		0	0						Untertest4.avi	0	880	547	72	111				0	Content		-72	-111	24688889	832614906
24705	10:37:16.043	00:00:24.705	1483	-1024	-768	-1	-1	-1	-1	4	-1024	-768	-1	-1	-1	-1	4		0	0						Untertest4.avi	0	880	547	72	111				0	Content		-72	-111	24705109	832631126
24722	10:37:16.060	00:00:24.721	1484	-1024	-768	-1	-1	-1	-1	4	-1024	-768	-1	-1	-1	-1	4		0	0						Untertest4.avi	0	880	547	72	111				0	Content		-72	-111	24721734	832647751
24738	10:37:16.076	00:00:24.738	1485	-1024	-768	-1	-1	-1	-1	4	-1024	-768	-1	-1	-1	-1	4		0	0						Untertest4.avi	0	880	547	72	111				0	Content		-72	-111	24738418	832664435
24755	10:37:16.093	00:00:24.755	1486	-1024	-768	-1	-1	-1	-1	4	-1024	-768	-1	-1	-1	-1	4		0	0						Untertest4.avi	0	880	547	72	111				0	Content		-72	-111	24755086	832681103
24772	10:37:16.110	00:00:24.771	1487	-1024	-768	-1	-1	-1	-1	4	-1024	-768	-1	-1	-1	-1	4		0	0						Untertest4.avi	0	880	547	72	111				0	Content		-72	-111	24771725	832697742
24788	10:37:16.126	00:00:24.788	1488	-1024	-768	-1	-1	-1	-1	4	-1024	-768	-1	-1	-1	-1	4		0	0						Untertest4.avi	0	880	547	72	111				0	Content		-72	-111	24788345	832714362
24806	10:37:16.144	00:00:24.805	1489	-1024	-768	-1	-1	-1	-1	4	-1024	-768	-1	-1	-1	-1	4		0	0						Untertest4.avi	0	880	547	72	111				0	Content		-72	-111	24805658	832731675
24822	10:37:16.160	00:00:24.822	1490	-1024	-768	-1	-1	-1	-1	4	-1024	-768	-1	-1	-1	-1	4		0	0						Untertest4.avi	0	880	547	72	111				0	Content		-72	-111	24822325	832748342
24840	10:37:16.178	00:00:24.839	1491	-1024	-768	-1	-1	-1	-1	4	-1024	-768	-1	-1	-1	-1	4		0	0						Untertest4.avi	0	880	547	72	111				0	Content		-72	-111	24839585	832765602
24856	10:37:16.194	00:00:24.856	1492	-1024	-768	-1	-1	-1	-1	4	-1024	-768	-1	-1	-1	-1	4		0	0						Untertest4.avi	0	880	547	72	111				0	Content		-72	-111	24856252	832782269
24873	10:37:16.211	00:00:24.873	1493	-1024	-768	-1	-1	-1	-1	4	-1024	-768	-1	-1	-1	-1	4		0	0						Untertest4.avi	0	880	547	72	111				0	Content		-72	-111	24873465	832799482
24888	10:37:16.226	00:00:24.888	1494	-1024	-768	-1	-1	-1	-1	4	-1024	-768	-1	-1	-1	-1	4		0	0						Untertest4.avi	0	880	547	72	111				0	Content		-72	-111	24888338	832814355
24905	10:37:16.243	00:00:24.904	1495	-1024	-768	-1	-1	-1	-1	4	-1024	-768	-1	-1	-1	-1	4		0	0						Untertest4.avi	0	880	547	72	111				0	Content		-72	-111	24904959	832830976
24922	10:37:16.260	00:00:24.921	1496	-1024	-768	-1	-1	-1	-1	4	-1024	-768	-1	-1	-1	-1	4		0	0						Untertest4.avi	0	880	547	72	111				0	Content		-72	-111	24921612	832847629
24938	10:37:16.276	00:00:24.938	1497	-1024	-768	-1	-1	-1	-1	4	-1024	-768	-1	-1	-1	-1	4		0	0						Untertest4.avi	0	880	547	72	111				0	Content		-72	-111	24938279	832864296
24955	10:37:16.293	00:00:24.954	1498	-1024	-768	-1	-1	-1	-1	4	-1024	-768	-1	-1	-1	-1	4		0	0						Untertest4.avi	0	880	547	72	111				0	Content		-72	-111	24954929	832880946
24972	10:37:16.310	00:00:24.971	1499	-1024	-768	-1	-1	-1	-1	4	-1024	-768	-1	-1	-1	-1	4		0	0						Untertest4.avi	0	880	547	72	111				0	Content		-72	-111	24971597	832897614
24988	10:37:16.326	00:00:24.988	1500	-1024	-768	-1	-1	-1	-1	4	-1024	-768	-1	-1	-1	-1	4		0	0						Untertest4.avi	0	880	547	72	111				0	Content		-72	-111	24988258	832914275
25005	10:37:16.343	00:00:25.004	1501	-1024	-768	-1	-1	-1	-1	4	-1024	-768	-1	-1	-1	-1	4		0	0						Untertest4.avi	0	880	547	72	111				0	Content		-72	-111	25004926	832930943
25022	10:37:16.360	00:00:25.021	1502	-1024	-768	-1	-1	-1	-1	4	-1024	-768	-1	-1	-1	-1	4		0	0						Untertest4.avi	0	880	547	72	111				0	Content		-72	-111	25021593	832947610
25038	10:37:16.376	00:00:25.038	1503	-1024	-768	-1	-1	-1	-1	4	-1024	-768	-1	-1	-1	-1	4		0	0						Untertest4.avi	0	880	547	72	111				0	Content		-72	-111	25038198	832964215
25055	10:37:16.393	00:00:25.055	1504	-1024	-768	-1	-1	-1	-1	4	-1024	-768	-1	-1	-1	-1	4		0	0						Untertest4.avi	0	880	547	72	111				0	Content		-72	-111	25055320	832981337
25073	10:37:16.411	00:00:25.072	1505	-1024	-768	-1	-1	-1	-1	4	-1024	-768	-1	-1	-1	-1	4		0	0						Untertest4.avi	0	880	547	72	111				0	Content		-72	-111	25072701	832998718
25089	10:37:16.427	00:00:25.089	1506	-1024	-768	-1	-1	-1	-1	4	-1024	-768	-1	-1	-1	-1	4		0	0						Untertest4.avi	0	880	547	72	111				0	Content		-72	-111	25089369	833015386
25107	10:37:16.445	00:00:25.106	1507	-1024	-768	-1	-1	-1	-1	4	-1024	-768	-1	-1	-1	-1	4		0	0						Untertest4.avi	0	880	547	72	111				0	Content		-72	-111	25106693	833032710
25121	10:37:16.459	00:00:25.121	1508	-1024	-768	-1	-1	-1	-1	4	-1024	-768	-1	-1	-1	-1	4		0	0						Untertest4.avi	0	880	547	72	111				0	Content		-72	-111	25121440	833047457
25138	10:37:16.476	00:00:25.138	1509	-1024	-768	-1	-1	-1	-1	4	-1024	-768	-1	-1	-1	-1	4		0	0						Untertest4.avi	0	880	547	72	111				0	Content		-72	-111	25138128	833064145
25155	10:37:16.493	00:00:25.154	1510	-1024	-768	-1	-1	-1	-1	4	-1024	-768	-1	-1	-1	-1	4		0	0						Untertest4.avi	0	880	547	72	111				0	Content		-72	-111	25154795	833080812
25171	10:37:16.509	00:00:25.171	1511	-1024	-768	-1	-1	-1	-1	4	-1024	-768	-1	-1	-1	-1	4		0	0						Untertest4.avi	0	880	547	72	111				0	Content		-72	-111	25171456	833097473
25188	10:37:16.526	00:00:25.188	1512	-1024	-768	-1	-1	-1	-1	4	-1024	-768	-1	-1	-1	-1	4		0	0						Untertest4.avi	0	880	547	72	111				0	Content		-72	-111	25188123	833114140
25205	10:37:16.543	00:00:25.204	1513	-1024	-768	-1	-1	-1	-1	4	-1024	-768	-1	-1	-1	-1	4		0	0						Untertest4.avi	0	880	547	72	111				0	Content		-72	-111	25204867	833130884
25221	10:37:16.559	00:00:25.221	1514	-1024	-768	-1	-1	-1	-1	4	-1024	-768	-1	-1	-1	-1	4		0	0						Untertest4.avi	0	880	547	72	111				0	Content		-72	-111	25221433	833147450
25238	10:37:16.576	00:00:25.238	1515	-1024	-768	-1	-1	-1	-1	4	-1024	-768	-1	-1	-1	-1	4		0	0						Untertest4.avi	0	880	547	72	111				0	Content		-72	-111	25238056	833164073
25255	10:37:16.593	00:00:25.255	1516	-1024	-768	-1	-1	-1	-1	4	-1024	-768	-1	-1	-1	-1	4		0	0						Untertest4.avi	0	880	547	72	111				0	Content		-72	-111	25255306	833181323
25272	10:37:16.610	00:00:25.271	1517	-1024	-768	-1	-1	-1	-1	4	-1024	-768	-1	-1	-1	-1	4		0	0						Untertest4.avi	0	880	547	72	111				0	Content		-72	-111	25271973	833197990
25289	10:37:16.627	00:00:25.289	1518	-1024	-768	-1	-1	-1	-1	4	-1024	-768	-1	-1	-1	-1	4		0	0						Untertest4.avi	0	880	547	72	111				0	Content		-72	-111	25289191	833215208
25305	10:37:16.643	00:00:25.305	1519	-1024	-768	-1	-1	-1	-1	4	-1024	-768	-1	-1	-1	-1	4		0	0						Untertest4.avi	0	880	547	72	111				0	Content		-72	-111	25305247	833231264
25322	10:37:16.660	00:00:25.321	1520	-1024	-768	-1	-1	-1	-1	4	-1024	-768	-1	-1	-1	-1	4		0	0						Untertest4.avi	0	880	547	72	111				0	Content		-72	-111	25321914	833247931
25338	10:37:16.676	00:00:25.337	1521	-1024	-768	-1	-1	-1	-1	4	-1024	-768	-1	-1	-1	-1	4		0	0						Untertest4.avi	0	880	547	72	111				0	Content		-72	-111	25337924	833263941
25355	10:37:16.693	00:00:25.354	1522	-1024	-768	-1	-1	-1	-1	4	-1024	-768	-1	-1	-1	-1	4		0	0						Untertest4.avi	0	880	547	72	111				0	Content		-72	-111	25354671	833280688
25371	10:37:16.709	00:00:25.371	1523	-1024	-768	-1	-1	-1	-1	4	-1024	-768	-1	-1	-1	-1	4		0	0						Untertest4.avi	0	880	547	72	111				0	Content		-72	-111	25371324	833297341
25388	10:37:16.726	00:00:25.387	1524	-1024	-768	-1	-1	-1	-1	4	-1024	-768	-1	-1	-1	-1	4		0	0						Untertest4.avi	0	880	547	72	111				0	Content		-72	-111	25387992	833314009
25405	10:37:16.743	00:00:25.404	1525	-1024	-768	-1	-1	-1	-1	4	-1024	-768	-1	-1	-1	-1	4		0	0						Untertest4.avi	0	880	547	72	111				0	Content		-72	-111	25404642	833330659
25421	10:37:16.759	00:00:25.421	1526	-1024	-768	-1	-1	-1	-1	4	-1024	-768	-1	-1	-1	-1	4		0	0						Untertest4.avi	0	880	547	72	111				0	Content		-72	-111	25421310	833347327
25438	10:37:16.776	00:00:25.437	1527	-1024	-768	-1	-1	-1	-1	4	-1024	-768	-1	-1	-1	-1	4		0	0						Untertest4.avi	0	880	547	72	111				0	Content		-72	-111	25437927	833363944
25455	10:37:16.793	00:00:25.454	1528	-1024	-768	-1	-1	-1	-1	4	-1024	-768	-1	-1	-1	-1	4		0	0						Untertest4.avi	0	880	547	72	111				0	Content		-72	-111	25454594	833380611
25471	10:37:16.809	00:00:25.471	1529	-1024	-768	-1	-1	-1	-1	4	-1024	-768	-1	-1	-1	-1	4		0	0						Untertest4.avi	0	880	547	72	111				0	Content		-72	-111	25471165	833397182
25488	10:37:16.826	00:00:25.488	1530	-1024	-768	-1	-1	-1	-1	4	-1024	-768	-1	-1	-1	-1	4		0	0						Untertest4.avi	0	880	547	72	111				0	Content		-72	-111	25488410	833414427
25506	10:37:16.844	00:00:25.505	1531	-1024	-768	-1	-1	-1	-1	4	-1024	-768	-1	-1	-1	-1	4		0	0						Untertest4.avi	0	880	547	72	111				0	Content		-72	-111	25505723	833431740
25522	10:37:16.860	00:00:25.522	1532	-1024	-768	-1	-1	-1	-1	4	-1024	-768	-1	-1	-1	-1	4		0	0						Untertest4.avi	0	880	547	72	111				0	Content		-72	-111	25522390	833448407
25540	10:37:16.878	00:00:25.539	1533	-1024	-768	-1	-1	-1	-1	4	-1024	-768	-1	-1	-1	-1	4		0	0						Untertest4.avi	0	880	547	72	111				0	Content		-72	-111	25539793	833465810
25555	10:37:16.893	00:00:25.554	1534	-1024	-768	-1	-1	-1	-1	4	-1024	-768	-1	-1	-1	-1	4		0	0						Untertest4.avi	0	880	547	72	111				0	Content		-72	-111	25554530	833480547
25571	10:37:16.909	00:00:25.571	1535	-1024	-768	-1	-1	-1	-1	4	-1024	-768	-1	-1	-1	-1	4		0	0						Untertest4.avi	0	880	547	72	111				0	Content		-72	-111	25571217	833497234
25588	10:37:16.926	00:00:25.587	1536	-1024	-768	-1	-1	-1	-1	4	-1024	-768	-1	-1	-1	-1	4		0	0						Untertest4.avi	0	880	547	72	111				0	Content		-72	-111	25587885	833513902
25605	10:37:16.943	00:00:25.604	1537	-1024	-768	-1	-1	-1	-1	4	-1024	-768	-1	-1	-1	-1	4		0	0						Untertest4.avi	0	880	547	72	111				0	Content		-72	-111	25604546	833530563
25621	10:37:16.959	00:00:25.621	1538	-1024	-768	-1	-1	-1	-1	4	-1024	-768	-1	-1	-1	-1	4		0	0						Untertest4.avi	0	880	547	72	111				0	Content		-72	-111	25621213	833547230
25638	10:37:16.976	00:00:25.637	1539	-1024	-768	-1	-1	-1	-1	4	-1024	-768	-1	-1	-1	-1	4		0	0						Untertest4.avi	0	880	547	72	111				0	Content		-72	-111	25637832	833563849
25654	10:37:16.992	00:00:25.654	1540	-1024	-768	-1	-1	-1	-1	4	-1024	-768	-1	-1	-1	-1	4		0	0						Untertest4.avi	0	880	547	72	111				0	Content		-72	-111	25654401	833580418
25671	10:37:17.009	00:00:25.671	1541	-1024	-768	-1	-1	-1	-1	4	-1024	-768	-1	-1	-1	-1	4		0	0						Untertest4.avi	0	880	547	72	111				0	Content		-72	-111	25671146	833597163
25688	10:37:17.026	00:00:25.688	1542	-1024	-768	-1	-1	-1	-1	4	-1024	-768	-1	-1	-1	-1	4		0	0						Untertest4.avi	0	880	547	72	111				0	Content		-72	-111	25688395	833614412
25705	10:37:17.043	00:00:25.705	1543	-1024	-768	-1	-1	-1	-1	4	-1024	-768	-1	-1	-1	-1	4		0	0						Untertest4.avi	0	880	547	72	111				0	Content		-72	-111	25705062	833631079
25722	10:37:17.060	00:00:25.722	1544	-1024	-768	-1	-1	-1	-1	4	-1024	-768	-1	-1	-1	-1	4		0	0						Untertest4.avi	0	880	547	72	111				0	Content		-72	-111	25722353	833648370
25739	10:37:17.077	00:00:25.739	1545	-1024	-768	-1	-1	-1	-1	4	-1024	-768	-1	-1	-1	-1	4		0	0						Untertest4.avi	0	880	547	72	111				0	Content		-72	-111	25739020	833665037
25756	10:37:17.094	00:00:25.756	1546	-1024	-768	-1	-1	-1	-1	4	-1024	-768	-1	-1	-1	-1	4		0	0						Untertest4.avi	0	880	547	72	111				0	Content		-72	-111	25756264	833682281
25771	10:37:17.109	00:00:25.771	1547	-1024	-768	-1	-1	-1	-1	4	-1024	-768	-1	-1	-1	-1	4		0	0						Untertest4.avi	0	880	547	72	111				0	Content		-72	-111	25771012	833697029
25788	10:37:17.126	00:00:25.787	1548	-1024	-768	-1	-1	-1	-1	4	-1024	-768	-1	-1	-1	-1	4		0	0						Untertest4.avi	0	880	547	72	111				0	Content		-72	-111	25787634	833713651
25804	10:37:17.142	00:00:25.804	1549	-1024	-768	-1	-1	-1	-1	4	-1024	-768	-1	-1	-1	-1	4		0	0						Untertest4.avi	0	880	547	72	111				0	Content		-72	-111	25804349	833730366
25821	10:37:17.159	00:00:25.821	1550	-1024	-768	-1	-1	-1	-1	4	-1024	-768	-1	-1	-1	-1	4		0	0						Untertest4.avi	0	880	547	72	111				0	Content		-72	-111	25821016	833747033
25838	10:37:17.176	00:00:25.837	1551	-1024	-768	-1	-1	-1	-1	4	-1024	-768	-1	-1	-1	-1	4		0	0						Untertest4.avi	0	880	547	72	111				0	Content		-72	-111	25837698	833763715
25854	10:37:17.192	00:00:25.854	1552	-1024	-768	-1	-1	-1	-1	4	-1024	-768	-1	-1	-1	-1	4		0	0						Untertest4.avi	0	880	547	72	111				0	Content		-72	-111	25854366	833780383
25871	10:37:17.209	00:00:25.870	1553	-1024	-768	-1	-1	-1	-1	4	-1024	-768	-1	-1	-1	-1	4		0	0						Untertest4.avi	0	880	547	72	111				0	Content		-72	-111	25870997	833797014
25888	10:37:17.226	00:00:25.887	1554	-1024	-768	-1	-1	-1	-1	4	-1024	-768	-1	-1	-1	-1	4		0	0						Untertest4.avi	0	880	547	72	111				0	Content		-72	-111	25887665	833813682
25904	10:37:17.242	00:00:25.904	1555	-1024	-768	-1	-1	-1	-1	4	-1024	-768	-1	-1	-1	-1	4		0	0						Untertest4.avi	0	880	547	72	111				0	Content		-72	-111	25904253	833830270
25922	10:37:17.260	00:00:25.921	1556	-1024	-768	-1	-1	-1	-1	4	-1024	-768	-1	-1	-1	-1	4		0	0						Untertest4.avi	0	880	547	72	111				0	Content		-72	-111	25921501	833847518
25939	10:37:17.277	00:00:25.938	1557	-1024	-768	-1	-1	-1	-1	4	-1024	-768	-1	-1	-1	-1	4		0	0						Untertest4.avi	0	880	547	72	111				0	Content		-72	-111	25938814	833864831
25955	10:37:17.293	00:00:25.955	1558	-1024	-768	-1	-1	-1	-1	4	-1024	-768	-1	-1	-1	-1	4		0	0						Untertest4.avi	0	880	547	72	111				0	Content		-72	-111	25955481	833881498
25973	10:37:17.311	00:00:25.972	1559	-1024	-768	-1	-1	-1	-1	4	-1024	-768	-1	-1	-1	-1	4		0	0						Untertest4.avi	0	880	547	72	111				0	Content		-72	-111	25972754	833898771
25988	10:37:17.326	00:00:25.987	1560	-1024	-768	-1	-1	-1	-1	4	-1024	-768	-1	-1	-1	-1	4		0	0						Untertest4.avi	0	880	547	72	111				0	Content		-72	-111	25987618	833913635
26004	10:37:17.342	00:00:26.004	1561	-1024	-768	-1	-1	-1	-1	4	-1024	-768	-1	-1	-1	-1	4		0	0						Untertest4.avi	0	880	547	72	111				0	Content		-72	-111	26004244	833930261
26021	10:37:17.359	00:00:26.020	1562	-1024	-768	-1	-1	-1	-1	4	-1024	-768	-1	-1	-1	-1	4		0	0						Untertest4.avi	0	880	547	72	111				0	Content		-72	-111	26020912	833946929
26038	10:37:17.376	00:00:26.037	1563	-1024	-768	-1	-1	-1	-1	4	-1024	-768	-1	-1	-1	-1	4		0	0						Untertest4.avi	0	880	547	72	111				0	Content		-72	-111	26037604	833963621
26054	10:37:17.392	00:00:26.054	1564	-1024	-768	-1	-1	-1	-1	4	-1024	-768	-1	-1	-1	-1	4		0	0						Untertest4.avi	0	880	547	72	111				0	Content		-72	-111	26054272	833980289
26071	10:37:17.409	00:00:26.070	1565	-1024	-768	-1	-1	-1	-1	4	-1024	-768	-1	-1	-1	-1	4		0	0						Untertest4.avi	0	880	547	72	111				0	Content		-72	-111	26070919	833996936
26087	10:37:17.425	00:00:26.087	1566	-1024	-768	-1	-1	-1	-1	4	-1024	-768	-1	-1	-1	-1	4		0	0						Untertest4.avi	0	880	547	72	111				0	Content		-72	-111	26087488	834013505
26104	10:37:17.442	00:00:26.104	1567	-1024	-768	-1	-1	-1	-1	4	-1024	-768	-1	-1	-1	-1	4		0	0						Untertest4.avi	0	880	547	72	111				0	Content		-72	-111	26104117	834030134
26121	10:37:17.459	00:00:26.121	1568	-1024	-768	-1	-1	-1	-1	4	-1024	-768	-1	-1	-1	-1	4		0	0						Untertest4.avi	0	880	547	72	111				0	Content		-72	-111	26121427	834047444
26138	10:37:17.476	00:00:26.138	1569	-1024	-768	-1	-1	-1	-1	4	-1024	-768	-1	-1	-1	-1	4		0	0						Untertest4.avi	0	880	547	72	111				0	Content		-72	-111	26138095	834064112
26155	10:37:17.493	00:00:26.155	1570	-1024	-768	-1	-1	-1	-1	4	-1024	-768	-1	-1	-1	-1	4		0	0						Untertest4.avi	0	880	547	72	111				0	Content		-72	-111	26155358	834081375
26173	10:37:17.511	00:00:26.172	1571	-1024	-768	-1	-1	-1	-1	4	-1024	-768	-1	-1	-1	-1	4		0	0						Untertest4.avi	0	880	547	72	111				0	Content		-72	-111	26172608	834098625
26187	10:37:17.525	00:00:26.187	1572	-1024	-768	-1	-1	-1	-1	4	-1024	-768	-1	-1	-1	-1	4		0	0						Untertest4.avi	0	880	547	72	111				0	Content		-72	-111	26187481	834113498
26204	10:37:17.542	00:00:26.204	1573	-1024	-768	-1	-1	-1	-1	4	-1024	-768	-1	-1	-1	-1	4		0	0						Untertest4.avi	0	880	547	72	111				0	Content		-72	-111	26204104	834130121
26221	10:37:17.559	00:00:26.220	1574	-1024	-768	-1	-1	-1	-1	4	-1024	-768	-1	-1	-1	-1	4		0	0						Untertest4.avi	0	880	547	72	111				0	Content		-72	-111	26220758	834146775
26237	10:37:17.575	00:00:26.237	1575	-1024	-768	-1	-1	-1	-1	4	-1024	-768	-1	-1	-1	-1	4		0	0						Untertest4.avi	0	880	547	72	111				0	Content		-72	-111	26237425	834163442
26254	10:37:17.592	00:00:26.254	1576	-1024	-768	-1	-1	-1	-1	4	-1024	-768	-1	-1	-1	-1	4		0	0						Untertest4.avi	0	880	547	72	111				0	Content		-72	-111	26254076	834180093
26271	10:37:17.609	00:00:26.270	1577	-1024	-768	-1	-1	-1	-1	4	-1024	-768	-1	-1	-1	-1	4		0	0						Untertest4.avi	0	880	547	72	111				0	Content		-72	-111	26270744	834196761
26287	10:37:17.625	00:00:26.287	1578	-1024	-768	-1	-1	-1	-1	4	-1024	-768	-1	-1	-1	-1	4		0	0						Untertest4.avi	0	880	547	72	111				0	Content		-72	-111	26287358	834213375
26304	10:37:17.642	00:00:26.304	1579	-1024	-768	-1	-1	-1	-1	4	-1024	-768	-1	-1	-1	-1	4		0	0						Untertest4.avi	0	880	547	72	111				0	Content		-72	-111	26304026	834230043
26321	10:37:17.659	00:00:26.320	1580	-1024	-768	-1	-1	-1	-1	4	-1024	-768	-1	-1	-1	-1	4		0	0						Untertest4.avi	0	880	547	72	111				0	Content		-72	-111	26320617	834246634
26338	10:37:17.676	00:00:26.337	1581	-1024	-768	-1	-1	-1	-1	4	-1024	-768	-1	-1	-1	-1	4		0	0						Untertest4.avi	0	880	547	72	111				0	Content		-72	-111	26337843	834263860
26355	10:37:17.693	00:00:26.355	1582	-1024	-768	-1	-1	-1	-1	4	-1024	-768	-1	-1	-1	-1	4		0	0						Untertest4.avi	0	880	547	72	111				0	Content		-72	-111	26355157	834281174
26372	10:37:17.710	00:00:26.371	1583	-1024	-768	-1	-1	-1	-1	4	-1024	-768	-1	-1	-1	-1	4		0	0						Untertest4.avi	0	880	547	72	111				0	Content		-72	-111	26371824	834297841
26389	10:37:17.727	00:00:26.389	1584	-1024	-768	-1	-1	-1	-1	4	-1024	-768	-1	-1	-1	-1	4		0	0						Untertest4.avi	0	880	547	72	111				0	Content		-72	-111	26389215	834315232
26404	10:37:17.742	00:00:26.403	1585	-1024	-768	-1	-1	-1	-1	4	-1024	-768	-1	-1	-1	-1	4		0	0						Untertest4.avi	0	880	547	72	111				0	Content		-72	-111	26403961	834329978
26421	10:37:17.759	00:00:26.420	1586	-1024	-768	-1	-1	-1	-1	4	-1024	-768	-1	-1	-1	-1	4		0	0						Untertest4.avi	0	880	547	72	111				0	Content		-72	-111	26420648	834346665
26437	10:37:17.775	00:00:26.437	1587	-1024	-768	-1	-1	-1	-1	4	-1024	-768	-1	-1	-1	-1	4		0	0						Untertest4.avi	0	880	547	72	111				0	Content		-72	-111	26437316	834363333
26454	10:37:17.792	00:00:26.453	1588	-1024	-768	-1	-1	-1	-1	4	-1024	-768	-1	-1	-1	-1	4		0	0						Untertest4.avi	0	880	547	72	111				0	Content		-72	-111	26453978	834379995
26471	10:37:17.809	00:00:26.470	1589	-1024	-768	-1	-1	-1	-1	4	-1024	-768	-1	-1	-1	-1	4		0	0						Untertest4.avi	0	880	547	72	111				0	Content		-72	-111	26470646	834396663
26487	10:37:17.825	00:00:26.487	1590	-1024	-768	-1	-1	-1	-1	4	-1024	-768	-1	-1	-1	-1	4		0	0						Untertest4.avi	0	880	547	72	111				0	Content		-72	-111	26487262	834413279
26504	10:37:17.842	00:00:26.503	1591	-1024	-768	-1	-1	-1	-1	4	-1024	-768	-1	-1	-1	-1	4		0	0						Untertest4.avi	0	880	547	72	111				0	Content		-72	-111	26503830	834429847
26521	10:37:17.859	00:00:26.520	1592	-1024	-768	-1	-1	-1	-1	4	-1024	-768	-1	-1	-1	-1	4		0	0						Untertest4.avi	0	880	547	72	111				0	Content		-72	-111	26520579	834446596
26538	10:37:17.876	00:00:26.537	1593	-1024	-768	-1	-1	-1	-1	4	-1024	-768	-1	-1	-1	-1	4		0	0						Untertest4.avi	0	880	547	72	111				0	Content		-72	-111	26537829	834463846
26554	10:37:17.892	00:00:26.554	1594	-1024	-768	-1	-1	-1	-1	4	-1024	-768	-1	-1	-1	-1	4		0	0						Untertest4.avi	0	880	547	72	111				0	Content		-72	-111	26554497	834480514
26572	10:37:17.910	00:00:26.571	1595	-1024	-768	-1	-1	-1	-1	4	-1024	-768	-1	-1	-1	-1	4		0	0						Untertest4.avi	0	880	547	72	111				0	Content		-72	-111	26571826	834497843
26589	10:37:17.927	00:00:26.589	1596	-1024	-768	-1	-1	-1	-1	4	-1024	-768	-1	-1	-1	-1	4		0	0						Untertest4.avi	0	880	547	72	111				0	Content		-72	-111	26589073	834515090
26604	10:37:17.942	00:00:26.603	1597	-1024	-768	-1	-1	-1	-1	4	-1024	-768	-1	-1	-1	-1	4		0	0						Untertest4.avi	0	880	547	72	111				0	Content		-72	-111	26603825	834529842
26620	10:37:17.958	00:00:26.620	1598	-1024	-768	-1	-1	-1	-1	4	-1024	-768	-1	-1	-1	-1	4		0	0						Untertest4.avi	0	880	547	72	111				0	Content		-72	-111	26620449	834546466
26637	10:37:17.975	00:00:26.637	1599	-1024	-768	-1	-1	-1	-1	4	-1024	-768	-1	-1	-1	-1	4		0	0						Untertest4.avi	0	880	547	72	111				0	Content		-72	-111	26637165	834563182
26654	10:37:17.992	00:00:26.653	1600	-1024	-768	-1	-1	-1	-1	4	-1024	-768	-1	-1	-1	-1	4		0	0						Untertest4.avi	0	880	547	72	111				0	Content		-72	-111	26653833	834579850
26671	10:37:18.009	00:00:26.670	1601	-1024	-768	-1	-1	-1	-1	4	-1024	-768	-1	-1	-1	-1	4		0	0						Untertest4.avi	0	880	547	72	111				0	Content		-72	-111	26670513	834596530
26687	10:37:18.025	00:00:26.687	1602	-1024	-768	-1	-1	-1	-1	4	-1024	-768	-1	-1	-1	-1	4		0	0						Untertest4.avi	0	880	547	72	111				0	Content		-72	-111	26687181	834613198
26704	10:37:18.042	00:00:26.703	1603	-1024	-768	-1	-1	-1	-1	4	-1024	-768	-1	-1	-1	-1	4		0	0						Untertest4.avi	0	880	547	72	111				0	Content		-72	-111	26703818	834629835
26720	10:37:18.058	00:00:26.720	1604	-1024	-768	-1	-1	-1	-1	4	-1024	-768	-1	-1	-1	-1	4		0	0						Untertest4.avi	0	880	547	72	111				0	Content		-72	-111	26720485	834646502
26737	10:37:18.075	00:00:26.737	1605	-1024	-768	-1	-1	-1	-1	4	-1024	-768	-1	-1	-1	-1	4		0	0						Untertest4.avi	0	880	547	72	111				0	Content		-72	-111	26737068	834663085
26754	10:37:18.092	00:00:26.754	1606	-1024	-768	-1	-1	-1	-1	4	-1024	-768	-1	-1	-1	-1	4		0	0						Untertest4.avi	0	880	547	72	111				0	Content		-72	-111	26754314	834680331
26772	10:37:18.110	00:00:26.771	1607	-1024	-768	-1	-1	-1	-1	4	-1024	-768	-1	-1	-1	-1	4		0	0						Untertest4.avi	0	880	547	72	111				0	Content		-72	-111	26771625	834697642
26788	10:37:18.126	00:00:26.788	1608	-1024	-768	-1	-1	-1	-1	4	-1024	-768	-1	-1	-1	-1	4		0	0						Untertest4.avi	0	880	547	72	111				0	Content		-72	-111	26788292	834714309
26806	10:37:18.144	00:00:26.805	1609	-1024	-768	-1	-1	-1	-1	4	-1024	-768	-1	-1	-1	-1	4		0	0						Untertest4.avi	0	880	547	72	111				0	Content		-72	-111	26805557	834731574
26820	10:37:18.158	00:00:26.820	1610	-1024	-768	-1	-1	-1	-1	4	-1024	-768	-1	-1	-1	-1	4		0	0						Untertest4.avi	0	880	547	72	111				0	Content		-72	-111	26820430	834746447
26837	10:37:18.175	00:00:26.837	1611	-1024	-768	-1	-1	-1	-1	4	-1024	-768	-1	-1	-1	-1	4		0	0						Untertest4.avi	0	880	547	72	111				0	Content		-72	-111	26837055	834763072
26854	10:37:18.192	00:00:26.853	1612	-1024	-768	-1	-1	-1	-1	4	-1024	-768	-1	-1	-1	-1	4		0	0						Untertest4.avi	0	880	547	72	111				0	Content		-72	-111	26853723	834779740
26870	10:37:18.208	00:00:26.870	1613	-1024	-768	-1	-1	-1	-1	4	-1024	-768	-1	-1	-1	-1	4		0	0						Untertest4.avi	0	880	547	72	111				0	Content		-72	-111	26870353	834796370
26887	10:37:18.225	00:00:26.887	1614	-1024	-768	-1	-1	-1	-1	4	-1024	-768	-1	-1	-1	-1	4		0	0						Untertest4.avi	0	880	547	72	111				0	Content		-72	-111	26887020	834813037
26904	10:37:18.242	00:00:26.903	1615	-1024	-768	-1	-1	-1	-1	4	-1024	-768	-1	-1	-1	-1	4		0	0						Untertest4.avi	0	880	547	72	111				0	Content		-72	-111	26903732	834829749
26920	10:37:18.258	00:00:26.920	1616	-1024	-768	-1	-1	-1	-1	4	-1024	-768	-1	-1	-1	-1	4		0	0						Untertest4.avi	0	880	547	72	111				0	Content		-72	-111	26920302	834846319
26937	10:37:18.275	00:00:26.936	1617	-1024	-768	-1	-1	-1	-1	4	-1024	-768	-1	-1	-1	-1	4		0	0						Untertest4.avi	0	880	547	72	111				0	Content		-72	-111	26936925	834862942
26954	10:37:18.292	00:00:26.954	1618	-1024	-768	-1	-1	-1	-1	4	-1024	-768	-1	-1	-1	-1	4		0	0						Untertest4.avi	0	880	547	72	111				0	Content		-72	-111	26954236	834880253
26971	10:37:18.309	00:00:26.970	1619	-1024	-768	-1	-1	-1	-1	4	-1024	-768	-1	-1	-1	-1	4		0	0						Untertest4.avi	0	880	547	72	111				0	Content		-72	-111	26970903	834896920
26988	10:37:18.326	00:00:26.988	1620	-1024	-768	-1	-1	-1	-1	4	-1024	-768	-1	-1	-1	-1	4		0	0						Untertest4.avi	0	880	547	72	111				0	Content		-72	-111	26988043	834914060
27005	10:37:18.343	00:00:27.005	1621	-1024	-768	-1	-1	-1	-1	4	-1024	-768	-1	-1	-1	-1	4		0	0						Untertest4.avi	0	880	547	72	111				0	Content		-72	-111	27005414	834931431
27020	10:37:18.358	00:00:27.020	1622	-1024	-768	-1	-1	-1	-1	4	-1024	-768	-1	-1	-1	-1	4		0	0						Untertest4.avi	0	880	547	72	111				0	Content		-72	-111	27020288	834946305
27037	10:37:18.375	00:00:27.036	1623	-1024	-768	-1	-1	-1	-1	4	-1024	-768	-1	-1	-1	-1	4		0	0						Untertest4.avi	0	880	547	72	111				0	Content		-72	-111	27036908	834962925
27054	10:37:18.392	00:00:27.053	1624	-1024	-768	-1	-1	-1	-1	4	-1024	-768	-1	-1	-1	-1	4		0	0						Untertest4.avi	0	880	547	72	111				0	Content		-72	-111	27053562	834979579
27070	10:37:18.408	00:00:27.070	1625	-1024	-768	-1	-1	-1	-1	4	-1024	-768	-1	-1	-1	-1	4		0	0						Untertest4.avi	0	880	547	72	111				0	Content		-72	-111	27070230	834996247
27087	10:37:18.425	00:00:27.086	1626	-1024	-768	-1	-1	-1	-1	4	-1024	-768	-1	-1	-1	-1	4		0	0						Untertest4.avi	0	880	547	72	111				0	Content		-72	-111	27086880	835012897
27104	10:37:18.442	00:00:27.103	1627	-1024	-768	-1	-1	-1	-1	4	-1024	-768	-1	-1	-1	-1	4		0	0						Untertest4.avi	0	880	547	72	111				0	Content		-72	-111	27103548	835029565
27120	10:37:18.458	00:00:27.120	1628	-1024	-768	-1	-1	-1	-1	4	-1024	-768	-1	-1	-1	-1	4		0	0						Untertest4.avi	0	880	547	72	111				0	Content		-72	-111	27120170	835046187
27137	10:37:18.475	00:00:27.136	1629	-1024	-768	-1	-1	-1	-1	4	-1024	-768	-1	-1	-1	-1	4		0	0						Untertest4.avi	0	880	547	72	111				0	Content		-72	-111	27136837	835062854
27153	10:37:18.491	00:00:27.153	1630	-1024	-768	-1	-1	-1	-1	4	-1024	-768	-1	-1	-1	-1	4		0	0						Untertest4.avi	0	880	547	72	111				0	Content		-72	-111	27153404	835079421
27171	10:37:18.509	00:00:27.170	1631	-1024	-768	-1	-1	-1	-1	4	-1024	-768	-1	-1	-1	-1	4		0	0						Untertest4.avi	0	880	547	72	111				0	Content		-72	-111	27170651	835096668
27188	10:37:18.526	00:00:27.187	1632	-1024	-768	-1	-1	-1	-1	4	-1024	-768	-1	-1	-1	-1	4		0	0						Untertest4.avi	0	880	547	72	111				0	Content		-72	-111	27187964	835113981
27205	10:37:18.543	00:00:27.204	1633	-1024	-768	-1	-1	-1	-1	4	-1024	-768	-1	-1	-1	-1	4		0	0						Untertest4.avi	0	880	547	72	111				0	Content		-72	-111	27204631	835130648
27222	10:37:18.560	00:00:27.221	1634	-1024	-768	-1	-1	-1	-1	4	-1024	-768	-1	-1	-1	-1	4		0	0						Untertest4.avi	0	880	547	72	111				0	Content		-72	-111	27221900	835147917
27237	10:37:18.575	00:00:27.236	1635	-1024	-768	-1	-1	-1	-1	4	-1024	-768	-1	-1	-1	-1	4		0	0						Untertest4.avi	0	880	547	72	111				0	Content		-72	-111	27236775	835162792
27253	10:37:18.591	00:00:27.253	1636	-1024	-768	-1	-1	-1	-1	4	-1024	-768	-1	-1	-1	-1	4		0	0						Untertest4.avi	0	880	547	72	111				0	Content		-72	-111	27253401	835179418
27270	10:37:18.608	00:00:27.270	1637	-1024	-768	-1	-1	-1	-1	4	-1024	-768	-1	-1	-1	-1	4		0	0						Untertest4.avi	0	880	547	72	111				0	Content		-72	-111	27270069	835196086
27287	10:37:18.625	00:00:27.286	1638	-1024	-768	-1	-1	-1	-1	4	-1024	-768	-1	-1	-1	-1	4		0	0						Untertest4.avi	0	880	547	72	111				0	Content		-72	-111	27286762	835212779
27303	10:37:18.641	00:00:27.303	1639	-1024	-768	-1	-1	-1	-1	4	-1024	-768	-1	-1	-1	-1	4		0	0						Untertest4.avi	0	880	547	72	111				0	Content		-72	-111	27303429	835229446
27320	10:37:18.658	00:00:27.320	1640	-1024	-768	-1	-1	-1	-1	4	-1024	-768	-1	-1	-1	-1	4		0	0						Untertest4.avi	0	880	547	72	111				0	Content		-72	-111	27320074	835246091
27337	10:37:18.675	00:00:27.336	1641	-1024	-768	-1	-1	-1	-1	4	-1024	-768	-1	-1	-1	-1	4		0	0						Untertest4.avi	0	880	547	72	111				0	Content		-72	-111	27336655	835262672
27353	10:37:18.691	00:00:27.353	1642	-1024	-768	-1	-1	-1	-1	4	-1024	-768	-1	-1	-1	-1	4		0	0						Untertest4.avi	0	880	547	72	111				0	Content		-72	-111	27353269	835279286
27371	10:37:18.709	00:00:27.370	1643	-1024	-768	-1	-1	-1	-1	4	-1024	-768	-1	-1	-1	-1	4		0	0						Untertest4.avi	0	880	547	72	111				0	Content		-72	-111	27370581	835296598
27387	10:37:18.725	00:00:27.387	1644	-1024	-768	-1	-1	-1	-1	4	-1024	-768	-1	-1	-1	-1	4		0	0						Untertest4.avi	0	880	547	72	111				0	Content		-72	-111	27387248	835313265
27405	10:37:18.743	00:00:27.404	1645	-1024	-768	-1	-1	-1	-1	4	-1024	-768	-1	-1	-1	-1	4		0	0						Untertest4.avi	0	880	547	72	111				0	Content		-72	-111	27404514	835330531
27422	10:37:18.760	00:00:27.421	1646	-1024	-768	-1	-1	-1	-1	4	-1024	-768	-1	-1	-1	-1	4		0	0						Untertest4.avi	0	880	547	72	111				0	Content		-72	-111	27421762	835347779
27437	10:37:18.775	00:00:27.436	1647	-1024	-768	-1	-1	-1	-1	4	-1024	-768	-1	-1	-1	-1	4		0	0						Untertest4.avi	0	880	547	72	111				0	Content		-72	-111	27436636	835362653
27453	10:37:18.791	00:00:27.453	1648	-1024	-768	-1	-1	-1	-1	4	-1024	-768	-1	-1	-1	-1	4		0	0						Untertest4.avi	0	880	547	72	111				0	Content		-72	-111	27453260	835379277
27470	10:37:18.808	00:00:27.469	1649	-1024	-768	-1	-1	-1	-1	4	-1024	-768	-1	-1	-1	-1	4		0	0						Untertest4.avi	0	880	547	72	111				0	Content		-72	-111	27469927	835395944
27487	10:37:18.825	00:00:27.486	1650	-1024	-768	-1	-1	-1	-1	4	-1024	-768	-1	-1	-1	-1	4		0	0						Untertest4.avi	0	880	547	72	111				0	Content		-72	-111	27486504	835412521
27503	10:37:18.841	00:00:27.503	1651	-1024	-768	-1	-1	-1	-1	4	-1024	-768	-1	-1	-1	-1	4		0	0						Untertest4.avi	0	880	547	72	111				0	Content		-72	-111	27503306	835429323
27520	10:37:18.858	00:00:27.519	1652	-1024	-768	-1	-1	-1	-1	4	-1024	-768	-1	-1	-1	-1	4		0	0						Untertest4.avi	0	880	547	72	111				0	Content		-72	-111	27519903	835445920
27537	10:37:18.875	00:00:27.536	1653	-1024	-768	-1	-1	-1	-1	4	-1024	-768	-1	-1	-1	-1	4		0	0						Untertest4.avi	0	880	547	72	111				0	Content		-72	-111	27536570	835462587
27553	10:37:18.891	00:00:27.553	1654	-1024	-768	-1	-1	-1	-1	4	-1024	-768	-1	-1	-1	-1	4		0	0						Untertest4.avi	0	880	547	72	111				0	Content		-72	-111	27553121	835479138
27570	10:37:18.908	00:00:27.570	1655	-1024	-768	-1	-1	-1	-1	4	-1024	-768	-1	-1	-1	-1	4		0	0						Untertest4.avi	0	880	547	72	111				0	Content		-72	-111	27570368	835496385
27588	10:37:18.926	00:00:27.587	1656	-1024	-768	-1	-1	-1	-1	4	-1024	-768	-1	-1	-1	-1	4		0	0						Untertest4.avi	0	880	547	72	111				0	Content		-72	-111	27587679	835513696
27604	10:37:18.942	00:00:27.604	1657	-1024	-768	-1	-1	-1	-1	4	-1024	-768	-1	-1	-1	-1	4		0	0						Untertest4.avi	0	880	547	72	111				0	Content		-72	-111	27604347	835530364
27622	10:37:18.960	00:00:27.621	1658	-1024	-768	-1	-1	-1	-1	4	-1024	-768	-1	-1	-1	-1	4		0	0						Untertest4.avi	0	880	547	72	111				0	Content		-72	-111	27621737	835547754
27636	10:37:18.974	00:00:27.636	1659	-1024	-768	-1	-1	-1	-1	4	-1024	-768	-1	-1	-1	-1	4		0	0						Untertest4.avi	0	880	547	72	111				0	Content		-72	-111	27636484	835562501
27653	10:37:18.991	00:00:27.653	1660	-1024	-768	-1	-1	-1	-1	4	-1024	-768	-1	-1	-1	-1	4		0	0						Untertest4.avi	0	880	547	72	111				0	Content		-72	-111	27653109	835579126
27670	10:37:19.008	00:00:27.669	1661	-1024	-768	-1	-1	-1	-1	4	-1024	-768	-1	-1	-1	-1	4		0	0						Untertest4.avi	0	880	547	72	111				0	Content		-72	-111	27669776	835595793
27686	10:37:19.024	00:00:27.686	1662	-1024	-768	-1	-1	-1	-1	4	-1024	-768	-1	-1	-1	-1	4		0	0						Untertest4.avi	0	880	547	72	111				0	Content		-72	-111	27686443	835612460
27703	10:37:19.041	00:00:27.703	1663	-1024	-768	-1	-1	-1	-1	4	-1024	-768	-1	-1	-1	-1	4		0	0						Untertest4.avi	0	880	547	72	111				0	Content		-72	-111	27703114	835629131
27720	10:37:19.058	00:00:27.719	1664	-1024	-768	-1	-1	-1	-1	4	-1024	-768	-1	-1	-1	-1	4		0	0						Untertest4.avi	0	880	547	72	111				0	Content		-72	-111	27719781	835645798
27737	10:37:19.075	00:00:27.736	1665	-1024	-768	-1	-1	-1	-1	4	-1024	-768	-1	-1	-1	-1	4		0	0						Untertest4.avi	0	880	547	72	111				0	Content		-72	-111	27736540	835662557
27753	10:37:19.091	00:00:27.753	1666	-1024	-768	-1	-1	-1	-1	4	-1024	-768	-1	-1	-1	-1	4		0	0						Untertest4.avi	0	880	547	72	111				0	Content		-72	-111	27753101	835679118
27770	10:37:19.108	00:00:27.769	1667	-1024	-768	-1	-1	-1	-1	4	-1024	-768	-1	-1	-1	-1	4		0	0						Untertest4.avi	0	880	547	72	111				0	Content		-72	-111	27769722	835695739
27787	10:37:19.125	00:00:27.786	1668	-1024	-768	-1	-1	-1	-1	4	-1024	-768	-1	-1	-1	-1	4		0	0						Untertest4.avi	0	880	547	72	111				0	Content		-72	-111	27786972	835712989
27804	10:37:19.142	00:00:27.803	1669	-1024	-768	-1	-1	-1	-1	4	-1024	-768	-1	-1	-1	-1	4		0	0						Untertest4.avi	0	880	547	72	111				0	Content		-72	-111	27803639	835729656
27821	10:37:19.159	00:00:27.820	1670	-1024	-768	-1	-1	-1	-1	4	-1024	-768	-1	-1	-1	-1	4		0	0						Untertest4.avi	0	880	547	72	111				0	Content		-72	-111	27820843	835746860
27838	10:37:19.176	00:00:27.838	1671	-1024	-768	-1	-1	-1	-1	4	-1024	-768	-1	-1	-1	-1	4		0	0						Untertest4.avi	0	880	547	72	111				0	Content		-72	-111	27838217	835764234
27853	10:37:19.191	00:00:27.852	1672	-1024	-768	-1	-1	-1	-1	4	-1024	-768	-1	-1	-1	-1	4		0	0						Untertest4.avi	0	880	547	72	111				0	Content		-72	-111	27852964	835778981
27870	10:37:19.208	00:00:27.869	1673	-1024	-768	-1	-1	-1	-1	4	-1024	-768	-1	-1	-1	-1	4		0	0						Untertest4.avi	0	880	547	72	111				0	Content		-72	-111	27869587	835795604
27886	10:37:19.224	00:00:27.886	1674	-1024	-768	-1	-1	-1	-1	4	-1024	-768	-1	-1	-1	-1	4		0	0						Untertest4.avi	0	880	547	72	111				0	Content		-72	-111	27886303	835812320
27903	10:37:19.241	00:00:27.902	1675	-1024	-768	-1	-1	-1	-1	4	-1024	-768	-1	-1	-1	-1	4		0	0						Untertest4.avi	0	880	547	72	111				0	Content		-72	-111	27902971	835828988
27920	10:37:19.258	00:00:27.919	1676	-1024	-768	-1	-1	-1	-1	4	-1024	-768	-1	-1	-1	-1	4		0	0						Untertest4.avi	0	880	547	72	111				0	Content		-72	-111	27919653	835845670
27936	10:37:19.274	00:00:27.936	1677	-1024	-768	-1	-1	-1	-1	4	-1024	-768	-1	-1	-1	-1	4		0	0						Untertest4.avi	0	880	547	72	111				0	Content		-72	-111	27936320	835862337
27953	10:37:19.291	00:00:27.952	1678	-1024	-768	-1	-1	-1	-1	4	-1024	-768	-1	-1	-1	-1	4		0	0						Untertest4.avi	0	880	547	72	111				0	Content		-72	-111	27952949	835878966
27970	10:37:19.308	00:00:27.969	1679	-1024	-768	-1	-1	-1	-1	4	-1024	-768	-1	-1	-1	-1	4		0	0						Untertest4.avi	0	880	547	72	111				0	Content		-72	-111	27969616	835895633
27986	10:37:19.324	00:00:27.986	1680	-1024	-768	-1	-1	-1	-1	4	-1024	-768	-1	-1	-1	-1	4		0	0						Untertest4.avi	0	880	547	72	111				0	Content		-72	-111	27986284	835912301
28003	10:37:19.341	00:00:28.003	1681	-1024	-768	-1	-1	-1	-1	4	-1024	-768	-1	-1	-1	-1	4		0	0						Untertest4.avi	0	880	547	72	111				0	Content		-72	-111	28003180	835929197
28020	10:37:19.358	00:00:28.019	1682	-1024	-768	-1	-1	-1	-1	4	-1024	-768	-1	-1	-1	-1	4		0	0						Untertest4.avi	0	880	547	72	111				0	Content		-72	-111	28019847	835945864
28037	10:37:19.375	00:00:28.036	1683	-1024	-768	-1	-1	-1	-1	4	-1024	-768	-1	-1	-1	-1	4		0	0						Untertest4.avi	0	880	547	72	111				0	Content		-72	-111	28036960	835962977
28054	10:37:19.392	00:00:28.053	1684	-1024	-768	-1	-1	-1	-1	4	-1024	-768	-1	-1	-1	-1	4		0	0						Untertest4.avi	0	880	547	72	111				0	Content		-72	-111	28053627	835979644
28071	10:37:19.409	00:00:28.070	1685	-1024	-768	-1	-1	-1	-1	4	-1024	-768	-1	-1	-1	-1	4		0	0						Untertest4.avi	0	880	547	72	111				0	Content		-72	-111	28070697	835996714
28088	10:37:19.426	00:00:28.088	1686	-1024	-768	-1	-1	-1	-1	4	-1024	-768	-1	-1	-1	-1	4		0	0						Untertest4.avi	0	880	547	72	111				0	Content		-72	-111	28088068	836014085
28103	10:37:19.441	00:00:28.102	1687	-1024	-768	-1	-1	-1	-1	4	-1024	-768	-1	-1	-1	-1	4		0	0						Untertest4.avi	0	880	547	72	111				0	Content		-72	-111	28102815	836028832
28120	10:37:19.458	00:00:28.119	1688	-1024	-768	-1	-1	-1	-1	4	-1024	-768	-1	-1	-1	-1	4		0	0						Untertest4.avi	0	880	547	72	111				0	Content		-72	-111	28119504	836045521
28136	10:37:19.474	00:00:28.136	1689	-1024	-768	-1	-1	-1	-1	4	-1024	-768	-1	-1	-1	-1	4		0	0						Untertest4.avi	0	880	547	72	111				0	Content		-72	-111	28136171	836062188
28153	10:37:19.491	00:00:28.152	1690	-1024	-768	-1	-1	-1	-1	4	-1024	-768	-1	-1	-1	-1	4		0	0						Untertest4.avi	0	880	547	72	111				0	Content		-72	-111	28152837	836078854
28170	10:37:19.508	00:00:28.169	1691	-1024	-768	-1	-1	-1	-1	4	-1024	-768	-1	-1	-1	-1	4		0	0						Untertest4.avi	0	880	547	72	111				0	Content		-72	-111	28169504	836095521
28186	10:37:19.524	00:00:28.186	1692	-1024	-768	-1	-1	-1	-1	4	-1024	-768	-1	-1	-1	-1	4		0	0						Untertest4.avi	0	880	547	72	111				0	Content		-72	-111	28186120	836112137
28203	10:37:19.541	00:00:28.202	1693	-1024	-768	-1	-1	-1	-1	4	-1024	-768	-1	-1	-1	-1	4		0	0						Untertest4.avi	0	880	547	72	111				0	Content		-72	-111	28202689	836128706
28219	10:37:19.557	00:00:28.219	1694	-1024	-768	-1	-1	-1	-1	4	-1024	-768	-1	-1	-1	-1	4		0	0						Untertest4.avi	0	880	547	72	111				0	Content		-72	-111	28219446	836145463
28237	10:37:19.575	00:00:28.236	1695	-1024	-768	-1	-1	-1	-1	4	-1024	-768	-1	-1	-1	-1	4		0	0						Untertest4.avi	0	880	547	72	111				0	Content		-72	-111	28236690	836162707
28253	10:37:19.591	00:00:28.253	1696	-1024	-768	-1	-1	-1	-1	4	-1024	-768	-1	-1	-1	-1	4		0	0						Untertest4.avi	0	880	547	72	111				0	Content		-72	-111	28253357	836179374
28271	10:37:19.609	00:00:28.270	1697	-1024	-768	-1	-1	-1	-1	4	-1024	-768	-1	-1	-1	-1	4		0	0						Untertest4.avi	0	880	547	72	111				0	Content		-72	-111	28270678	836196695
28288	10:37:19.626	00:00:28.287	1698	-1024	-768	-1	-1	-1	-1	4	-1024	-768	-1	-1	-1	-1	4		0	0						Untertest4.avi	0	880	547	72	111				0	Content		-72	-111	28287926	836213943
28303	10:37:19.641	00:00:28.302	1699	-1024	-768	-1	-1	-1	-1	4	-1024	-768	-1	-1	-1	-1	4		0	0						Untertest4.avi	0	880	547	72	111				0	Content		-72	-111	28302674	836228691
28319	10:37:19.657	00:00:28.319	1700	-1024	-768	-1	-1	-1	-1	4	-1024	-768	-1	-1	-1	-1	4		0	0						Untertest4.avi	0	880	547	72	111				0	Content		-72	-111	28319299	836245316
28336	10:37:19.674	00:00:28.336	1701	-1024	-768	-1	-1	-1	-1	4	-1024	-768	-1	-1	-1	-1	4		0	0						Untertest4.avi	0	880	547	72	111				0	Content		-72	-111	28336017	836262034
28353	10:37:19.691	00:00:28.352	1702	-1024	-768	-1	-1	-1	-1	4	-1024	-768	-1	-1	-1	-1	4		0	0						Untertest4.avi	0	880	547	72	111				0	Content		-72	-111	28352684	836278701
28369	10:37:19.707	00:00:28.369	1703	-1024	-768	-1	-1	-1	-1	4	-1024	-768	-1	-1	-1	-1	4		0	0						Untertest4.avi	0	880	547	72	111				0	Content		-72	-111	28369367	836295384
28386	10:37:19.724	00:00:28.386	1704	-1024	-768	-1	-1	-1	-1	4	-1024	-768	-1	-1	-1	-1	4		0	0						Untertest4.avi	0	880	547	72	111				0	Content		-72	-111	28386034	836312051
28403	10:37:19.741	00:00:28.402	1705	-1024	-768	-1	-1	-1	-1	4	-1024	-768	-1	-1	-1	-1	4		0	0						Untertest4.avi	0	880	547	72	111				0	Content		-72	-111	28402662	836328679
28419	10:37:19.757	00:00:28.419	1706	-1024	-768	-1	-1	-1	-1	4	-1024	-768	-1	-1	-1	-1	4		0	0						Untertest4.avi	0	880	547	72	111				0	Content		-72	-111	28419329	836345346
28436	10:37:19.774	00:00:28.435	1707	-1024	-768	-1	-1	-1	-1	4	-1024	-768	-1	-1	-1	-1	4		0	0						Untertest4.avi	0	880	547	72	111				0	Content		-72	-111	28435996	836362013
28453	10:37:19.791	00:00:28.452	1708	-1024	-768	-1	-1	-1	-1	4	-1024	-768	-1	-1	-1	-1	4		0	0						Untertest4.avi	0	880	547	72	111				0	Content		-72	-111	28452540	836378557
28470	10:37:19.808	00:00:28.469	1709	-1024	-768	-1	-1	-1	-1	4	-1024	-768	-1	-1	-1	-1	4		0	0						Untertest4.avi	0	880	547	72	111				0	Content		-72	-111	28469789	836395806
28487	10:37:19.825	00:00:28.487	1710	-1024	-768	-1	-1	-1	-1	4	-1024	-768	-1	-1	-1	-1	4		0	0						Untertest4.avi	0	880	547	72	111				0	Content		-72	-111	28487105	836413122
28504	10:37:19.842	00:00:28.503	1711	-1024	-768	-1	-1	-1	-1	4	-1024	-768	-1	-1	-1	-1	4		0	0						Untertest4.avi	0	880	547	72	111				0	Content		-72	-111	28503772	836429789
28521	10:37:19.859	00:00:28.521	1712	-1024	-768	-1	-1	-1	-1	4	-1024	-768	-1	-1	-1	-1	4		0	0						Untertest4.avi	0	880	547	72	111				0	Content		-72	-111	28521036	836447053
28536	10:37:19.874	00:00:28.535	1713	-1024	-768	-1	-1	-1	-1	4	-1024	-768	-1	-1	-1	-1	4		0	0						Untertest4.avi	0	880	547	72	111				0	Content		-72	-111	28535910	836461927
28553	10:37:19.891	00:00:28.552	1714	-1024	-768	-1	-1	-1	-1	4	-1024	-768	-1	-1	-1	-1	4		0	0						Untertest4.avi	0	880	547	72	111				0	Content		-72	-111	28552536	836478553
28569	10:37:19.907	00:00:28.569	1715	-1024	-768	-1	-1	-1	-1	4	-1024	-768	-1	-1	-1	-1	4		0	0						Untertest4.avi	0	880	547	72	111				0	Content		-72	-111	28569203	836495220
28586	10:37:19.924	00:00:28.585	1716	-1024	-768	-1	-1	-1	-1	4	-1024	-768	-1	-1	-1	-1	4		0	0						Untertest4.avi	0	880	547	72	111				0	Content		-72	-111	28585896	836511913
28603	10:37:19.941	00:00:28.602	1717	-1024	-768	-1	-1	-1	-1	4	-1024	-768	-1	-1	-1	-1	4		0	0						Untertest4.avi	0	880	547	72	111				0	Content		-72	-111	28602563	836528580
28619	10:37:19.957	00:00:28.619	1718	-1024	-768	-1	-1	-1	-1	4	-1024	-768	-1	-1	-1	-1	4		0	0						Untertest4.avi	0	880	547	72	111				0	Content		-72	-111	28619212	836545229
28636	10:37:19.974	00:00:28.635	1719	-1024	-768	-1	-1	-1	-1	4	-1024	-768	-1	-1	-1	-1	4		0	0						Untertest4.avi	0	880	547	72	111				0	Content		-72	-111	28635779	836561796
28652	10:37:19.990	00:00:28.652	1720	-1024	-768	-1	-1	-1	-1	4	-1024	-768	-1	-1	-1	-1	4		0	0						Untertest4.avi	0	880	547	72	111				0	Content		-72	-111	28652404	836578421
28670	10:37:20.008	00:00:28.669	1721	-1024	-768	-1	-1	-1	-1	4	-1024	-768	-1	-1	-1	-1	4		0	0						Untertest4.avi	0	880	547	72	111				0	Content		-72	-111	28669716	836595733
28686	10:37:20.024	00:00:28.686	1722	-1024	-768	-1	-1	-1	-1	4	-1024	-768	-1	-1	-1	-1	4		0	0						Untertest4.avi	0	880	547	72	111				0	Content		-72	-111	28686383	836612400
28704	10:37:20.042	00:00:28.703	1723	-1024	-768	-1	-1	-1	-1	4	-1024	-768	-1	-1	-1	-1	4		0	0						Untertest4.avi	0	880	547	72	111				0	Content		-72	-111	28703649	836629666
28721	10:37:20.059	00:00:28.720	1724	-1024	-768	-1	-1	-1	-1	4	-1024	-768	-1	-1	-1	-1	4		0	0						Untertest4.avi	0	880	547	72	111				0	Content		-72	-111	28720895	836646912
28736	10:37:20.074	00:00:28.735	1725	-1024	-768	-1	-1	-1	-1	4	-1024	-768	-1	-1	-1	-1	4		0	0						Untertest4.avi	0	880	547	72	111				0	Content		-72	-111	28735767	836661784
28752	10:37:20.090	00:00:28.752	1726	-1024	-768	-1	-1	-1	-1	4	-1024	-768	-1	-1	-1	-1	4		0	0						Untertest4.avi	0	880	547	72	111				0	Content		-72	-111	28752396	836678413
28769	10:37:20.107	00:00:28.769	1727	-1024	-768	-1	-1	-1	-1	4	-1024	-768	-1	-1	-1	-1	4		0	0						Untertest4.avi	0	880	547	72	111				0	Content		-72	-111	28769045	836695062
28786	10:37:20.124	00:00:28.785	1728	-1024	-768	-1	-1	-1	-1	4	-1024	-768	-1	-1	-1	-1	4		0	0						Untertest4.avi	0	880	547	72	111				0	Content		-72	-111	28785713	836711730
28802	10:37:20.140	00:00:28.802	1729	-1024	-768	-1	-1	-1	-1	4	-1024	-768	-1	-1	-1	-1	4		0	0						Untertest4.avi	0	880	547	72	111				0	Content		-72	-111	28802361	836728378
28819	10:37:20.157	00:00:28.819	1730	-1024	-768	-1	-1	-1	-1	4	-1024	-768	-1	-1	-1	-1	4		0	0						Untertest4.avi	0	880	547	72	111				0	Content		-72	-111	28819028	836745045
28836	10:37:20.174	00:00:28.835	1731	-1024	-768	-1	-1	-1	-1	4	-1024	-768	-1	-1	-1	-1	4		0	0						Untertest4.avi	0	880	547	72	111				0	Content		-72	-111	28835690	836761707
28852	10:37:20.190	00:00:28.852	1732	-1024	-768	-1	-1	-1	-1	4	-1024	-768	-1	-1	-1	-1	4		0	0						Untertest4.avi	0	880	547	72	111				0	Content		-72	-111	28852357	836778374
28869	10:37:20.207	00:00:28.869	1733	-1024	-768	-1	-1	-1	-1	4	-1024	-768	-1	-1	-1	-1	4		0	0						Untertest4.avi	0	880	547	72	111				0	Content		-72	-111	28869025	836795042
28886	10:37:20.224	00:00:28.885	1734	-1024	-768	-1	-1	-1	-1	4	-1024	-768	-1	-1	-1	-1	4		0	0						Untertest4.avi	0	880	547	72	111				0	Content		-72	-111	28885631	836811648
28903	10:37:20.241	00:00:28.902	1735	-1024	-768	-1	-1	-1	-1	4	-1024	-768	-1	-1	-1	-1	4		0	0						Untertest4.avi	0	880	547	72	111				0	Content		-72	-111	28902878	836828895
28920	10:37:20.258	00:00:28.920	1736	-1024	-768	-1	-1	-1	-1	4	-1024	-768	-1	-1	-1	-1	4		0	0						Untertest4.avi	0	880	547	72	111				0	Content		-72	-111	28920190	836846207
28937	10:37:20.275	00:00:28.936	1737	-1024	-768	-1	-1	-1	-1	4	-1024	-768	-1	-1	-1	-1	4		0	0						Untertest4.avi	0	880	547	72	111				0	Content		-72	-111	28936857	836862874
28954	10:37:20.292	00:00:28.954	1738	-1024	-768	-1	-1	-1	-1	4	-1024	-768	-1	-1	-1	-1	4		0	0						Untertest4.avi	0	880	547	72	111				0	Content		-72	-111	28954125	836880142
28969	10:37:20.307	00:00:28.968	1739	-1024	-768	-1	-1	-1	-1	4	-1024	-768	-1	-1	-1	-1	4		0	0						Untertest4.avi	0	880	547	72	111				0	Content		-72	-111	28968995	836895012
28986	10:37:20.324	00:00:28.985	1740	-1024	-768	-1	-1	-1	-1	4	-1024	-768	-1	-1	-1	-1	4		0	0						Untertest4.avi	0	880	547	72	111				0	Content		-72	-111	28985619	836911636
29002	10:37:20.340	00:00:29.002	1741	-1024	-768	-1	-1	-1	-1	4	-1024	-768	-1	-1	-1	-1	4		0	0						Untertest4.avi	0	880	547	72	111				0	Content		-72	-111	29002287	836928304
29019	10:37:20.357	00:00:29.018	1742	-1024	-768	-1	-1	-1	-1	4	-1024	-768	-1	-1	-1	-1	4		0	0						Untertest4.avi	0	880	547	72	111				0	Content		-72	-111	29018954	836944971
29036	10:37:20.374	00:00:29.035	1743	-1024	-768	-1	-1	-1	-1	4	-1024	-768	-1	-1	-1	-1	4		0	0						Untertest4.avi	0	880	547	72	111				0	Content		-72	-111	29035628	836961645
29052	10:37:20.390	00:00:29.052	1744	-1024	-768	-1	-1	-1	-1	4	-1024	-768	-1	-1	-1	-1	4		0	0						Untertest4.avi	0	880	547	72	111				0	Content		-72	-111	29052295	836978312
29069	10:37:20.407	00:00:29.068	1745	-1024	-768	-1	-1	-1	-1	4	-1024	-768	-1	-1	-1	-1	4		0	0						Untertest4.avi	0	880	547	72	111				0	Content		-72	-111	29068921	836994938
29085	10:37:20.423	00:00:29.085	1746	-1024	-768	-1	-1	-1	-1	4	-1024	-768	-1	-1	-1	-1	4		0	0						Untertest4.avi	0	880	547	72	111				0	Content		-72	-111	29085487	837011504
29102	10:37:20.440	00:00:29.102	1747	-1024	-768	-1	-1	-1	-1	4	-1024	-768	-1	-1	-1	-1	4		0	0						Untertest4.avi	0	880	547	72	111				0	Content		-72	-111	29102110	837028127
29119	10:37:20.457	00:00:29.119	1748	-1024	-768	-1	-1	-1	-1	4	-1024	-768	-1	-1	-1	-1	4		0	0						Untertest4.avi	0	880	547	72	111				0	Content		-72	-111	29119424	837045441
29136	10:37:20.474	00:00:29.136	1749	-1024	-768	-1	-1	-1	-1	4	-1024	-768	-1	-1	-1	-1	4		0	0						Untertest4.avi	0	880	547	72	111				0	Content		-72	-111	29136091	837062108
29153	10:37:20.491	00:00:29.153	1750	-1024	-768	-1	-1	-1	-1	4	-1024	-768	-1	-1	-1	-1	4		0	0						Untertest4.avi	0	880	547	72	111				0	Content		-72	-111	29153357	837079374
29171	10:37:20.509	00:00:29.170	1751	-1024	-768	-1	-1	-1	-1	4	-1024	-768	-1	-1	-1	-1	4		0	0						Untertest4.avi	0	880	547	72	111				0	Content		-72	-111	29170607	837096624
29185	10:37:20.523	00:00:29.185	1752	-1024	-768	-1	-1	-1	-1	4	-1024	-768	-1	-1	-1	-1	4		0	0						Untertest4.avi	0	880	547	72	111				0	Content		-72	-111	29185496	837111513
29202	10:37:20.540	00:00:29.202	1753	-1024	-768	-1	-1	-1	-1	4	-1024	-768	-1	-1	-1	-1	4		0	0						Untertest4.avi	0	880	547	72	111				0	Content		-72	-111	29202107	837128124
29219	10:37:20.557	00:00:29.218	1754	-1024	-768	-1	-1	-1	-1	4	-1024	-768	-1	-1	-1	-1	4		0	0						Untertest4.avi	0	880	547	72	111				0	Content		-72	-111	29218823	837144840
29235	10:37:20.573	00:00:29.235	1755	-1024	-768	-1	-1	-1	-1	4	-1024	-768	-1	-1	-1	-1	4		0	0						Untertest4.avi	0	880	547	72	111				0	Content		-72	-111	29235490	837161507
29252	10:37:20.590	00:00:29.252	1756	-1024	-768	-1	-1	-1	-1	4	-1024	-768	-1	-1	-1	-1	4		0	0						Untertest4.avi	0	880	547	72	111				0	Content		-72	-111	29252109	837178126
29269	10:37:20.607	00:00:29.268	1757	-1024	-768	-1	-1	-1	-1	4	-1024	-768	-1	-1	-1	-1	4		0	0						Untertest4.avi	0	880	547	72	111				0	Content		-72	-111	29268776	837194793
29285	10:37:20.623	00:00:29.285	1758	-1024	-768	-1	-1	-1	-1	4	-1024	-768	-1	-1	-1	-1	4		0	0						Untertest4.avi	0	880	547	72	111				0	Content		-72	-111	29285426	837211443
29302	10:37:20.640	00:00:29.302	1759	-1024	-768	-1	-1	-1	-1	4	-1024	-768	-1	-1	-1	-1	4		0	0						Untertest4.avi	0	880	547	72	111				0	Content		-72	-111	29302093	837228110
29319	10:37:20.657	00:00:29.318	1760	-1024	-768	-1	-1	-1	-1	4	-1024	-768	-1	-1	-1	-1	4		0	0						Untertest4.avi	0	880	547	72	111				0	Content		-72	-111	29318760	837244777
29335	10:37:20.673	00:00:29.335	1761	-1024	-768	-1	-1	-1	-1	4	-1024	-768	-1	-1	-1	-1	4		0	0						Untertest4.avi	0	880	547	72	111				0	Content		-72	-111	29335345	837261362
29352	10:37:20.690	00:00:29.352	1762	-1024	-768	-1	-1	-1	-1	4	-1024	-768	-1	-1	-1	-1	4		0	0						Untertest4.avi	0	880	547	72	111				0	Content		-72	-111	29352467	837278484
29370	10:37:20.708	00:00:29.369	1763	-1024	-768	-1	-1	-1	-1	4	-1024	-768	-1	-1	-1	-1	4		0	0						Untertest4.avi	0	880	547	72	111				0	Content		-72	-111	29369853	837295870
29387	10:37:20.725	00:00:29.386	1764	-1024	-768	-1	-1	-1	-1	4	-1024	-768	-1	-1	-1	-1	4		0	0						Untertest4.avi	0	880	547	72	111				0	Content		-72	-111	29386520	837312537
29404	10:37:20.742	00:00:29.403	1765	-1024	-768	-1	-1	-1	-1	4	-1024	-768	-1	-1	-1	-1	4		0	0						Untertest4.avi	0	880	547	72	111				0	Content		-72	-111	29403840	837329857
29419	10:37:20.757	00:00:29.418	1766	-1024	-768	-1	-1	-1	-1	4	-1024	-768	-1	-1	-1	-1	4		0	0						Untertest4.avi	0	880	547	72	111				0	Content		-72	-111	29418589	837344606
29435	10:37:20.773	00:00:29.435	1767	-1024	-768	-1	-1	-1	-1	4	-1024	-768	-1	-1	-1	-1	4		0	0						Untertest4.avi	0	880	547	72	111				0	Content		-72	-111	29435276	837361293
29452	10:37:20.790	00:00:29.451	1768	-1024	-768	-1	-1	-1	-1	4	-1024	-768	-1	-1	-1	-1	4		0	0						Untertest4.avi	0	880	547	72	111				0	Content		-72	-111	29451944	837377961
29469	10:37:20.807	00:00:29.468	1769	-1024	-768	-1	-1	-1	-1	4	-1024	-768	-1	-1	-1	-1	4		0	0						Untertest4.avi	0	880	547	72	111				0	Content		-72	-111	29468613	837394630
29485	10:37:20.823	00:00:29.485	1770	-1024	-768	-1	-1	-1	-1	4	-1024	-768	-1	-1	-1	-1	4		0	0						Untertest4.avi	0	880	547	72	111				0	Content		-72	-111	29485280	837411297
29502	10:37:20.840	00:00:29.502	1771	-1024	-768	-1	-1	-1	-1	4	-1024	-768	-1	-1	-1	-1	4		0	0						Untertest4.avi	0	880	547	72	111				0	Content		-72	-111	29502017	837428034
29519	10:37:20.857	00:00:29.518	1772	-1024	-768	-1	-1	-1	-1	4	-1024	-768	-1	-1	-1	-1	4		0	0						Untertest4.avi	0	880	547	72	111				0	Content		-72	-111	29518583	837444600
29535	10:37:20.873	00:00:29.535	1773	-1024	-768	-1	-1	-1	-1	4	-1024	-768	-1	-1	-1	-1	4		0	0						Untertest4.avi	0	880	547	72	111				0	Content		-72	-111	29535205	837461222
29552	10:37:20.890	00:00:29.552	1774	-1024	-768	-1	-1	-1	-1	4	-1024	-768	-1	-1	-1	-1	4		0	0						Untertest4.avi	0	880	547	72	111				0	Content		-72	-111	29552455	837478472
29569	10:37:20.907	00:00:29.569	1775	-1024	-768	-1	-1	-1	-1	4	-1024	-768	-1	-1	-1	-1	4		0	0						Untertest4.avi	0	880	547	72	111				0	Content		-72	-111	29569122	837495139
29586	10:37:20.924	00:00:29.586	1776	-1024	-768	-1	-1	-1	-1	4	-1024	-768	-1	-1	-1	-1	4		0	0						Untertest4.avi	0	880	547	72	111				0	Content		-72	-111	29586326	837512343
29604	10:37:20.942	00:00:29.603	1777	-1024	-768	-1	-1	-1	-1	4	-1024	-768	-1	-1	-1	-1	4		0	0						Untertest4.avi	0	880	547	72	111				0	Content		-72	-111	29603700	837529717
29618	10:37:20.956	00:00:29.618	1778	-1024	-768	-1	-1	-1	-1	4	-1024	-768	-1	-1	-1	-1	4		0	0						Untertest4.avi	0	880	547	72	111				0	Content		-72	-111	29618446	837544463
29635	10:37:20.973	00:00:29.635	1779	-1024	-768	-1	-1	-1	-1	4	-1024	-768	-1	-1	-1	-1	4		0	0						Untertest4.avi	0	880	547	72	111				0	Content		-72	-111	29635071	837561088
29652	10:37:20.990	00:00:29.651	1780	-1024	-768	-1	-1	-1	-1	4	-1024	-768	-1	-1	-1	-1	4		0	0						Untertest4.avi	0	880	547	72	111				0	Content		-72	-111	29651787	837577804
29668	10:37:21.006	00:00:29.668	1781	-1024	-768	-1	-1	-1	-1	4	-1024	-768	-1	-1	-1	-1	4		0	0						Untertest4.avi	0	880	547	72	111				0	Content		-72	-111	29668455	837594472
29685	10:37:21.023	00:00:29.685	1782	-1024	-768	-1	-1	-1	-1	4	-1024	-768	-1	-1	-1	-1	4		0	0						Untertest4.avi	0	880	547	72	111				0	Content		-72	-111	29685135	837611152
29702	10:37:21.040	00:00:29.701	1783	-1024	-768	-1	-1	-1	-1	4	-1024	-768	-1	-1	-1	-1	4		0	0						Untertest4.avi	0	880	547	72	111				0	Content		-72	-111	29701802	837627819
29718	10:37:21.056	00:00:29.718	1784	-1024	-768	-1	-1	-1	-1	4	-1024	-768	-1	-1	-1	-1	4		0	0						Untertest4.avi	0	880	547	72	111				0	Content		-72	-111	29718431	837644448
29735	10:37:21.073	00:00:29.735	1785	-1024	-768	-1	-1	-1	-1	4	-1024	-768	-1	-1	-1	-1	4		0	0						Untertest4.avi	0	880	547	72	111				0	Content		-72	-111	29735098	837661115
29752	10:37:21.090	00:00:29.751	1786	-1024	-768	-1	-1	-1	-1	4	-1024	-768	-1	-1	-1	-1	4		0	0						Untertest4.avi	0	880	547	72	111				0	Content		-72	-111	29751766	837677783
29768	10:37:21.106	00:00:29.768	1787	-1024	-768	-1	-1	-1	-1	4	-1024	-768	-1	-1	-1	-1	4		0	0						Untertest4.avi	0	880	547	72	111				0	Content		-72	-111	29768313	837694330
29786	10:37:21.124	00:00:29.785	1788	-1024	-768	-1	-1	-1	-1	4	-1024	-768	-1	-1	-1	-1	4		0	0						Untertest4.avi	0	880	547	72	111				0	Content		-72	-111	29785561	837711578
29803	10:37:21.141	00:00:29.802	1789	-1024	-768	-1	-1	-1	-1	4	-1024	-768	-1	-1	-1	-1	4		0	0						Untertest4.avi	0	880	547	72	111				0	Content		-72	-111	29802936	837728953
29820	10:37:21.158	00:00:29.819	1790	-1024	-768	-1	-1	-1	-1	4	-1024	-768	-1	-1	-1	-1	4		0	0						Untertest4.avi	0	880	547	72	111				0	Content		-72	-111	29819603	837745620
29837	10:37:21.175	00:00:29.836	1791	-1024	-768	-1	-1	-1	-1	4	-1024	-768	-1	-1	-1	-1	4		0	0						Untertest4.avi	0	880	547	72	111				0	Content		-72	-111	29836933	837762950
29852	10:37:21.190	00:00:29.851	1792	-1024	-768	-1	-1	-1	-1	4	-1024	-768	-1	-1	-1	-1	4		0	0						Untertest4.avi	0	880	547	72	111				0	Content		-72	-111	29851681	837777698
29868	10:37:21.206	00:00:29.868	1793	-1024	-768	-1	-1	-1	-1	4	-1024	-768	-1	-1	-1	-1	4		0	0						Untertest4.avi	0	880	547	72	111				0	Content		-72	-111	29868305	837794322
29885	10:37:21.223	00:00:29.884	1794	-1024	-768	-1	-1	-1	-1	4	-1024	-768	-1	-1	-1	-1	4		0	0						Untertest4.avi	0	880	547	72	111				0	Content		-72	-111	29884973	837810990
29902	10:37:21.240	00:00:29.901	1795	-1024	-768	-1	-1	-1	-1	4	-1024	-768	-1	-1	-1	-1	4		0	0						Untertest4.avi	0	880	547	72	111				0	Content		-72	-111	29901640	837827657
29918	10:37:21.256	00:00:29.918	1796	-1024	-768	-1	-1	-1	-1	4	-1024	-768	-1	-1	-1	-1	4		0	0						Untertest4.avi	0	880	547	72	111				0	Content		-72	-111	29918312	837844329
29935	10:37:21.273	00:00:29.934	1797	-1024	-768	-1	-1	-1	-1	4	-1024	-768	-1	-1	-1	-1	4		0	0						Untertest4.avi	0	880	547	72	111				0	Content		-72	-111	29934979	837860996
29952	10:37:21.290	00:00:29.951	1798	-1024	-768	-1	-1	-1	-1	4	-1024	-768	-1	-1	-1	-1	4		0	0						Untertest4.avi	0	880	547	72	111				0	Content		-72	-111	29951729	837877746
29968	10:37:21.306	00:00:29.968	1799	-1024	-768	-1	-1	-1	-1	4	-1024	-768	-1	-1	-1	-1	4		0	0						Untertest4.avi	0	880	547	72	111				0	Content		-72	-111	29968298	837894315
29985	10:37:21.323	00:00:29.984	1800	-1024	-768	-1	-1	-1	-1	4	-1024	-768	-1	-1	-1	-1	4		0	0						Untertest4.avi	0	880	547	72	111				0	Content		-72	-111	29984920	837910937
30002	10:37:21.340	00:00:30.002	1801	-1024	-768	-1	-1	-1	-1	4	-1024	-768	-1	-1	-1	-1	4		0	0						Untertest4.avi	0	880	547	72	111				0	Content		-72	-111	30002174	837928191
30019	10:37:21.357	00:00:30.018	1802	-1024	-768	-1	-1	-1	-1	4	-1024	-768	-1	-1	-1	-1	4		0	0						Untertest4.avi	0	880	547	72	111				0	Content		-72	-111	30018841	837944858
30036	10:37:21.374	00:00:30.036	1803	-1024	-768	-1	-1	-1	-1	4	-1024	-768	-1	-1	-1	-1	4		0	0						Untertest4.avi	0	880	547	72	111				0	Content		-72	-111	30036041	837962058
30052	10:37:21.390	00:00:30.051	1804	-1024	-768	-1	-1	-1	-1	4	-1024	-768	-1	-1	-1	-1	4		0	0						Untertest4.avi	0	880	547	72	111				0	Content		-72	-111	30051539	837977556
30068	10:37:21.406	00:00:30.068	1805	-1024	-768	-1	-1	-1	-1	4	-1024	-768	-1	-1	-1	-1	4		0	0						Untertest4.avi	0	880	547	72	111				0	Content		-72	-111	30068158	837994175
30085	10:37:21.423	00:00:30.084	1806	-1024	-768	-1	-1	-1	-1	4	-1024	-768	-1	-1	-1	-1	4		0	0						Untertest4.avi	0	880	547	72	111				0	Content		-72	-111	30084782	838010799
30102	10:37:21.440	00:00:30.101	1807	-1024	-768	-1	-1	-1	-1	4	-1024	-768	-1	-1	-1	-1	4		0	0						Untertest4.avi	0	880	547	72	111				0	Content		-72	-111	30101529	838027546
30118	10:37:21.456	00:00:30.118	1808	-1024	-768	-1	-1	-1	-1	4	-1024	-768	-1	-1	-1	-1	4		0	0						Untertest4.avi	0	880	547	72	111				0	Content		-72	-111	30118152	838044169
30135	10:37:21.473	00:00:30.134	1809	-1024	-768	-1	-1	-1	-1	4	-1024	-768	-1	-1	-1	-1	4		0	0						Untertest4.avi	0	880	547	72	111				0	Content		-72	-111	30134773	838060790
30151	10:37:21.489	00:00:30.151	1810	-1024	-768	-1	-1	-1	-1	4	-1024	-768	-1	-1	-1	-1	4		0	0						Untertest4.avi	0	880	547	72	111				0	Content		-72	-111	30151394	838077411
30168	10:37:21.506	00:00:30.168	1811	-1024	-768	-1	-1	-1	-1	4	-1024	-768	-1	-1	-1	-1	4		0	0						Untertest4.avi	0	880	547	72	111				0	Content		-72	-111	30168141	838094158
30185	10:37:21.523	00:00:30.184	1812	-1024	-768	-1	-1	-1	-1	4	-1024	-768	-1	-1	-1	-1	4		0	0						Untertest4.avi	0	880	547	72	111				0	Content		-72	-111	30184765	838110782
30201	10:37:21.539	00:00:30.201	1813	-1024	-768	-1	-1	-1	-1	4	-1024	-768	-1	-1	-1	-1	4		0	0						Untertest4.avi	0	880	547	72	111				0	Content		-72	-111	30201400	838127417
30218	10:37:21.556	00:00:30.218	1814	-1024	-768	-1	-1	-1	-1	4	-1024	-768	-1	-1	-1	-1	4		0	0						Untertest4.avi	0	880	547	72	111				0	Content		-72	-111	30218012	838144029
30235	10:37:21.573	00:00:30.234	1815	-1024	-768	-1	-1	-1	-1	4	-1024	-768	-1	-1	-1	-1	4		0	0						Untertest4.avi	0	880	547	72	111				0	Content		-72	-111	30234757	838160774
30251	10:37:21.589	00:00:30.251	1816	-1024	-768	-1	-1	-1	-1	4	-1024	-768	-1	-1	-1	-1	4		0	0						Untertest4.avi	0	880	547	72	111				0	Content		-72	-111	30251378	838177395
30268	10:37:21.606	00:00:30.268	1817	-1024	-768	-1	-1	-1	-1	4	-1024	-768	-1	-1	-1	-1	4		0	0						Untertest4.avi	0	880	547	72	111				0	Content		-72	-111	30268001	838194018
30285	10:37:21.623	00:00:30.284	1818	-1024	-768	-1	-1	-1	-1	4	-1024	-768	-1	-1	-1	-1	4		0	0						Untertest4.avi	0	880	547	72	111				0	Content		-72	-111	30284621	838210638
30301	10:37:21.639	00:00:30.301	1819	1190,671	1139,836	0,7921659	0,5437102	767,5588	5,896736	3	1134,847	1129,934	0,7922054	0,5437005	767,5591	5,907831	1	13	1135	1130						Untertest4.avi	0	880	547	72	111	1063	1017	166	0	Content		1063	1019	30301369	838227386
30318	10:37:21.656	00:00:30.317	1820	-1024	-768	-1	-1	-1	-1	4	-1024	-768	-1	-1	-1	-1	4	13	0	0						Untertest4.avi	0	880	547	72	111	1063	1017	166	0	Content		-72	-111	30317990	838244007
30335	10:37:21.673	00:00:30.334	1821	-1024	-768	-1	-1	-1	-1	4	-1024	-768	-1	-1	-1	-1	4	13	0	0						Untertest4.avi	0	880	547	72	111	1063	1017	166	0	Content		-72	-111	30334613	838260630
30351	10:37:21.689	00:00:30.351	1822	-1024	-768	-1	-1	-1	-1	4	-1024	-768	-1	-1	-1	-1	4	13	0	0						Untertest4.avi	0	880	547	72	111	1063	1017	166	0	Content		-72	-111	30351233	838277250
30368	10:37:21.706	00:00:30.367	1823	-1024	-768	-1	-1	-1	-1	4	-1024	-768	-1	-1	-1	-1	4	13	0	0						Untertest4.avi	0	880	547	72	111	1063	1017	166	0	Content		-72	-111	30367980	838293997
30385	10:37:21.723	00:00:30.384	1824	-1024	-768	-1	-1	-1	-1	4	-1024	-768	-1	-1	-1	-1	4	13	0	0						Untertest4.avi	0	880	547	72	111	1063	1017	166	0	Content		-72	-111	30384604	838310621
30401	10:37:21.739	00:00:30.401	1825	1264,368	1126,495	0,7918481	0,5433396	767,5677	5,771483	3	1169,484	1113,458	0,7917749	0,5433308	767,5677	5,777926	1	13	1169	1113						Untertest4.avi	0	880	547	72	111	1063	1017	166	0	Content		1097	1002	30401239	838327256
30418	10:37:21.756	00:00:30.417	1826	-1024	-768	-1	-1	-1	-1	4	-1024	-768	-1	-1	-1	-1	4	13	0	0						Untertest4.avi	0	880	547	72	111	1063	1017	166	0	Content		-72	-111	30417865	838343882
30435	10:37:21.773	00:00:30.434	1827	-1024	-768	-1	-1	-1	-1	4	-1024	-768	-1	-1	-1	-1	4	13	0	0						Untertest4.avi	0	880	547	72	111	1063	1017	166	0	Content		-72	-111	30434598	838360615
30451	10:37:21.789	00:00:30.451	1828	974,2192	1137,953	0,7917957	0,5430642	767,5677	5,923117	3	876,0943	1127,744	0,7917225	0,5430555	767,5677	5,927999	1	13	876	1128						Untertest4.avi	0	880	547	72	111	1063	1017	166	0	Content		804	1017	30451218	838377235
30468	10:37:21.806	00:00:30.467	1829	-1024	-768	-1	-1	-1	-1	4	-1024	-768	-1	-1	-1	-1	4		0	0						Untertest4.avi	0	880	547	72	111				0	Content		-72	-111	30467841	838393858
30484	10:37:21.822	00:00:30.484	1830	-1024	-768	-1	-1	-1	-1	4	-1024	-768	-1	-1	-1	-1	4		0	0						Untertest4.avi	0	880	547	72	111				0	Content		-72	-111	30484463	838410480
30501	10:37:21.839	00:00:30.501	1831	-1024	-768	-1	-1	-1	-1	4	-1024	-768	-1	-1	-1	-1	4		0	0						Untertest4.avi	0	880	547	72	111				0	Content		-72	-111	30501208	838427225
30518	10:37:21.856	00:00:30.517	1832	-1024	-768	-1	-1	-1	-1	4	-1024	-768	-1	-1	-1	-1	4		0	0						Untertest4.avi	0	880	547	72	111				0	Content		-72	-111	30517834	838443851
30534	10:37:21.872	00:00:30.534	1833	-1024	-768	-1	-1	-1	-1	4	-1024	-768	-1	-1	-1	-1	4		0	0						Untertest4.avi	0	880	547	72	111				0	Content		-72	-111	30534458	838460475
30551	10:37:21.889	00:00:30.551	1834	-1024	-768	-1	-1	-1	-1	4	-1024	-768	-1	-1	-1	-1	4		0	0						Untertest4.avi	0	880	547	72	111				0	Content		-72	-111	30551205	838477222
30568	10:37:21.906	00:00:30.567	1835	-1024	-768	-1	-1	-1	-1	4	-1024	-768	-1	-1	-1	-1	4		0	0						Untertest4.avi	0	880	547	72	111				0	Content		-72	-111	30567830	838493847
30584	10:37:21.922	00:00:30.584	1836	-1024	-768	-1	-1	-1	-1	4	-1024	-768	-1	-1	-1	-1	4		0	0						Untertest4.avi	0	880	547	72	111				0	Content		-72	-111	30584451	838510468
30601	10:37:21.939	00:00:30.601	1837	-1024	-768	-1	-1	-1	-1	4	-1024	-768	-1	-1	-1	-1	4		0	0						Untertest4.avi	0	880	547	72	111				0	Content		-72	-111	30601085	838527102
30618	10:37:21.956	00:00:30.617	1838	-1024	-768	-1	-1	-1	-1	4	-1024	-768	-1	-1	-1	-1	4		0	0						Untertest4.avi	0	880	547	72	111				0	Content		-72	-111	30617819	838543836
30634	10:37:21.972	00:00:30.634	1839	-1024	-768	-1	-1	-1	-1	4	-1024	-768	-1	-1	-1	-1	4		0	0						Untertest4.avi	0	880	547	72	111				0	Content		-72	-111	30634442	838560459
30651	10:37:21.989	00:00:30.651	1840	-1024	-768	-1	-1	-1	-1	4	-1024	-768	-1	-1	-1	-1	4		0	0						Untertest4.avi	0	880	547	72	111				0	Content		-72	-111	30651073	838577090
30668	10:37:22.006	00:00:30.667	1841	-1024	-768	-1	-1	-1	-1	4	-1024	-768	-1	-1	-1	-1	4		0	0						Untertest4.avi	0	880	547	72	111				0	Content		-72	-111	30667684	838593701
30684	10:37:22.022	00:00:30.684	1842	-1024	-768	-1	-1	-1	-1	4	-1024	-768	-1	-1	-1	-1	4		0	0						Untertest4.avi	0	880	547	72	111				0	Content		-72	-111	30684432	838610449
30701	10:37:22.039	00:00:30.701	1843	-1024	-768	-1	-1	-1	-1	4	-1024	-768	-1	-1	-1	-1	4		0	0						Untertest4.avi	0	880	547	72	111				0	Content		-72	-111	30701065	838627082
30718	10:37:22.056	00:00:30.717	1844	-1024	-768	-1	-1	-1	-1	4	-1024	-768	-1	-1	-1	-1	4		0	0						Untertest4.avi	0	880	547	72	111				0	Content		-72	-111	30717677	838643694
30734	10:37:22.072	00:00:30.734	1845	-1024	-768	-1	-1	-1	-1	4	-1024	-768	-1	-1	-1	-1	4		0	0						Untertest4.avi	0	880	547	72	111				0	Content		-72	-111	30734298	838660315
30751	10:37:22.089	00:00:30.751	1846	-1024	-768	-1	-1	-1	-1	4	-1024	-768	-1	-1	-1	-1	4		0	0						Untertest4.avi	0	880	547	72	111				0	Content		-72	-111	30751055	838677072
30768	10:37:22.106	00:00:30.767	1847	-1024	-768	-1	-1	-1	-1	4	-1024	-768	-1	-1	-1	-1	4		0	0						Untertest4.avi	0	880	547	72	111				0	Content		-72	-111	30767668	838693685
30784	10:37:22.122	00:00:30.784	1848	-1024	-768	-1	-1	-1	-1	4	-1024	-768	-1	-1	-1	-1	4		0	0						Untertest4.avi	0	880	547	72	111				0	Content		-72	-111	30784290	838710307
30801	10:37:22.139	00:00:30.800	1849	-1024	-768	-1	-1	-1	-1	4	-1024	-768	-1	-1	-1	-1	4		0	0						Untertest4.avi	0	880	547	72	111				0	Content		-72	-111	30800911	838726928
30818	10:37:22.156	00:00:30.817	1850	-1024	-768	-1	-1	-1	-1	4	-1024	-768	-1	-1	-1	-1	4		0	0						Untertest4.avi	0	880	547	72	111				0	Content		-72	-111	30817658	838743675
30834	10:37:22.172	00:00:30.834	1851	-1024	-768	-1	-1	-1	-1	4	-1024	-768	-1	-1	-1	-1	4		0	0						Untertest4.avi	0	880	547	72	111				0	Content		-72	-111	30834281	838760298
30851	10:37:22.189	00:00:30.850	1852	-1024	-768	-1	-1	-1	-1	4	-1024	-768	-1	-1	-1	-1	4		0	0						Untertest4.avi	0	880	547	72	111				0	Content		-72	-111	30850904	838776921
30868	10:37:22.206	00:00:30.867	1853	-1024	-768	-1	-1	-1	-1	4	-1024	-768	-1	-1	-1	-1	4		0	0						Untertest4.avi	0	880	547	72	111				0	Content		-72	-111	30867526	838793543
30884	10:37:22.222	00:00:30.884	1854	-1024	-768	-1	-1	-1	-1	4	-1024	-768	-1	-1	-1	-1	4		0	0						Untertest4.avi	0	880	547	72	111				0	Content		-72	-111	30884272	838810289
30901	10:37:22.239	00:00:30.900	1855	-1024	-768	-1	-1	-1	-1	4	-1024	-768	-1	-1	-1	-1	4		0	0						Untertest4.avi	0	880	547	72	111				0	Content		-72	-111	30900894	838826911
30918	10:37:22.256	00:00:30.917	1856	-1024	-768	-1	-1	-1	-1	4	-1024	-768	-1	-1	-1	-1	4		0	0						Untertest4.avi	0	880	547	72	111				0	Content		-72	-111	30917516	838843533
30934	10:37:22.272	00:00:30.934	1857	-1024	-768	-1	-1	-1	-1	4	-1024	-768	-1	-1	-1	-1	4		0	0						Untertest4.avi	0	880	547	72	111				0	Content		-72	-111	30934141	838860158
30951	10:37:22.289	00:00:30.950	1858	-1024	-768	-1	-1	-1	-1	4	-1024	-768	-1	-1	-1	-1	4		0	0						Untertest4.avi	0	880	547	72	111				0	Content		-72	-111	30950889	838876906
30968	10:37:22.306	00:00:30.967	1859	-1024	-768	-1	-1	-1	-1	4	-1024	-768	-1	-1	-1	-1	4		0	0						Untertest4.avi	0	880	547	72	111				0	Content		-72	-111	30967515	838893532
30984	10:37:22.322	00:00:30.984	1860	-1024	-768	-1	-1	-1	-1	4	-1024	-768	-1	-1	-1	-1	4		0	0						Untertest4.avi	0	880	547	72	111				0	Content		-72	-111	30984137	838910154
31001	10:37:22.339	00:00:31.000	1861	-1024	-768	-1	-1	-1	-1	4	-1024	-768	-1	-1	-1	-1	4		0	0						Untertest4.avi	0	880	547	72	111				0	Content		-72	-111	31000761	838926778
31018	10:37:22.356	00:00:31.017	1862	-1024	-768	-1	-1	-1	-1	4	-1024	-768	-1	-1	-1	-1	4		0	0						Untertest4.avi	0	880	547	72	111				0	Content		-72	-111	31017510	838943527
31034	10:37:22.372	00:00:31.034	1863	-1024	-768	-1	-1	-1	-1	4	-1024	-768	-1	-1	-1	-1	4		0	0						Untertest4.avi	0	880	547	72	111				0	Content		-72	-111	31034135	838960152
31051	10:37:22.389	00:00:31.050	1864	-1024	-768	-1	-1	-1	-1	4	-1024	-768	-1	-1	-1	-1	4		0	0						Untertest4.avi	0	880	547	72	111				0	Content		-72	-111	31050758	838976775
31067	10:37:22.405	00:00:31.067	1865	-1024	-768	-1	-1	-1	-1	4	-1024	-768	-1	-1	-1	-1	4		0	0						Untertest4.avi	0	880	547	72	111				0	Content		-72	-111	31067384	838993401
31084	10:37:22.422	00:00:31.084	1866	-1024	-768	-1	-1	-1	-1	4	-1024	-768	-1	-1	-1	-1	4		0	0						Untertest4.avi	0	880	547	72	111				0	Content		-72	-111	31084131	839010148
31101	10:37:22.439	00:00:31.100	1867	-1024	-768	-1	-1	-1	-1	4	-1024	-768	-1	-1	-1	-1	4		0	0						Untertest4.avi	0	880	547	72	111				0	Content		-72	-111	31100754	839026771
31117	10:37:22.455	00:00:31.117	1868	-1024	-768	-1	-1	-1	-1	4	-1024	-768	-1	-1	-1	-1	4		0	0						Untertest4.avi	0	880	547	72	111				0	Content		-72	-111	31117379	839043396
31134	10:37:22.472	00:00:31.134	1869	-1024	-768	-1	-1	-1	-1	4	-1024	-768	-1	-1	-1	-1	4		0	0						Untertest4.avi	0	880	547	72	111				0	Content		-72	-111	31134009	839060026
31151	10:37:22.489	00:00:31.150	1870	-1024	-768	-1	-1	-1	-1	4	-1024	-768	-1	-1	-1	-1	4		0	0						Untertest4.avi	0	880	547	72	111				0	Content		-72	-111	31150724	839076741
31167	10:37:22.505	00:00:31.167	1871	-1024	-768	-1	-1	-1	-1	4	-1024	-768	-1	-1	-1	-1	4		0	0						Untertest4.avi	0	880	547	72	111				0	Content		-72	-111	31167391	839093408
31184	10:37:22.522	00:00:31.184	1872	-1024	-768	-1	-1	-1	-1	4	-1024	-768	-1	-1	-1	-1	4		0	0						Untertest4.avi	0	880	547	72	111				0	Content		-72	-111	31184068	839110085
31201	10:37:22.539	00:00:31.200	1873	-1024	-768	-1	-1	-1	-1	4	-1024	-768	-1	-1	-1	-1	4		0	0						Untertest4.avi	0	880	547	72	111				0	Content		-72	-111	31200693	839126710
31217	10:37:22.555	00:00:31.217	1874	-1024	-768	-1	-1	-1	-1	4	-1024	-768	-1	-1	-1	-1	4		0	0						Untertest4.avi	0	880	547	72	111				0	Content		-72	-111	31217320	839143337
31234	10:37:22.572	00:00:31.234	1875	-1024	-768	-1	-1	-1	-1	4	-1024	-768	-1	-1	-1	-1	4		0	0						Untertest4.avi	0	880	547	72	111				0	Content		-72	-111	31234068	839160085
31251	10:37:22.589	00:00:31.250	1876	-1024	-768	-1	-1	-1	-1	4	-1024	-768	-1	-1	-1	-1	4		0	0						Untertest4.avi	0	880	547	72	111				0	Content		-72	-111	31250691	839176708
31267	10:37:22.605	00:00:31.267	1877	-1024	-768	-1	-1	-1	-1	4	-1024	-768	-1	-1	-1	-1	4		0	0						Untertest4.avi	0	880	547	72	111				0	Content		-72	-111	31267313	839193330
31284	10:37:22.622	00:00:31.283	1878	-1024	-768	-1	-1	-1	-1	4	-1024	-768	-1	-1	-1	-1	4		0	0						Untertest4.avi	0	880	547	72	111				0	Content		-72	-111	31283937	839209954
31301	10:37:22.639	00:00:31.300	1879	-1024	-768	-1	-1	-1	-1	4	-1024	-768	-1	-1	-1	-1	4		0	0						Untertest4.avi	0	880	547	72	111				0	Content		-72	-111	31300686	839226703
31317	10:37:22.655	00:00:31.317	1880	-1024	-768	-1	-1	-1	-1	4	-1024	-768	-1	-1	-1	-1	4		0	0						Untertest4.avi	0	880	547	72	111				0	Content		-72	-111	31317419	839243436
31334	10:37:22.672	00:00:31.334	1881	-1024	-768	-1	-1	-1	-1	4	-1024	-768	-1	-1	-1	-1	4		0	0						Untertest4.avi	0	880	547	72	111				0	Content		-72	-111	31334044	839260061
31351	10:37:22.689	00:00:31.350	1882	-1024	-768	-1	-1	-1	-1	4	-1024	-768	-1	-1	-1	-1	4		0	0						Untertest4.avi	0	880	547	72	111				0	Content		-72	-111	31350667	839276684
31367	10:37:22.705	00:00:31.367	1883	-1024	-768	-1	-1	-1	-1	4	-1024	-768	-1	-1	-1	-1	4		0	0						Untertest4.avi	0	880	547	72	111				0	Content		-72	-111	31367413	839293430
31384	10:37:22.722	00:00:31.384	1884	-1024	-768	-1	-1	-1	-1	4	-1024	-768	-1	-1	-1	-1	4		0	0						Untertest4.avi	0	880	547	72	111				0	Content		-72	-111	31384037	839310054
31401	10:37:22.739	00:00:31.400	1885	-1024	-768	-1	-1	-1	-1	4	-1024	-768	-1	-1	-1	-1	4		0	0						Untertest4.avi	0	880	547	72	111				0	Content		-72	-111	31400659	839326676
31417	10:37:22.755	00:00:31.417	1886	-1024	-768	-1	-1	-1	-1	4	-1024	-768	-1	-1	-1	-1	4		0	0						Untertest4.avi	0	880	547	72	111				0	Content		-72	-111	31417284	839343301
31434	10:37:22.772	00:00:31.434	1887	-1024	-768	-1	-1	-1	-1	4	-1024	-768	-1	-1	-1	-1	4		0	0						Untertest4.avi	0	880	547	72	111				0	Content		-72	-111	31434038	839360055
31451	10:37:22.789	00:00:31.450	1888	-1024	-768	-1	-1	-1	-1	4	-1024	-768	-1	-1	-1	-1	4		0	0						Untertest4.avi	0	880	547	72	111				0	Content		-72	-111	31450785	839376802
31467	10:37:22.805	00:00:31.467	1889	-1024	-768	-1	-1	-1	-1	4	-1024	-768	-1	-1	-1	-1	4		0	0						Untertest4.avi	0	880	547	72	111				0	Content		-72	-111	31467409	839393426
31484	10:37:22.822	00:00:31.484	1890	-1024	-768	-1	-1	-1	-1	4	-1024	-768	-1	-1	-1	-1	4		0	0						Untertest4.avi	0	880	547	72	111				0	Content		-72	-111	31484031	839410048
31501	10:37:22.839	00:00:31.500	1891	-1024	-768	-1	-1	-1	-1	4	-1024	-768	-1	-1	-1	-1	4		0	0						Untertest4.avi	0	880	547	72	111				0	Content		-72	-111	31500655	839426672
31518	10:37:22.856	00:00:31.517	1892	-1024	-768	-1	-1	-1	-1	4	-1024	-768	-1	-1	-1	-1	4		0	0						Untertest4.avi	0	880	547	72	111				0	Content		-72	-111	31517725	839443742
31535	10:37:22.873	00:00:31.535	1893	-1024	-768	-1	-1	-1	-1	4	-1024	-768	-1	-1	-1	-1	4		0	0						Untertest4.avi	0	880	547	72	111				0	Content		-72	-111	31535097	839461114
31552	10:37:22.890	00:00:31.552	1894	-1024	-768	-1	-1	-1	-1	4	-1024	-768	-1	-1	-1	-1	4		0	0						Untertest4.avi	0	880	547	72	111				0	Content		-72	-111	31552346	839478363
31567	10:37:22.905	00:00:31.567	1895	-1024	-768	-1	-1	-1	-1	4	-1024	-768	-1	-1	-1	-1	4		0	0						Untertest4.avi	0	880	547	72	111				0	Content		-72	-111	31567276	839493293
31584	10:37:22.922	00:00:31.583	1896	-1024	-768	-1	-1	-1	-1	4	-1024	-768	-1	-1	-1	-1	4		0	0						Untertest4.avi	0	880	547	72	111				0	Content		-72	-111	31583902	839509919
31601	10:37:22.939	00:00:31.600	1897	-1024	-768	-1	-1	-1	-1	4	-1024	-768	-1	-1	-1	-1	4		0	0						Untertest4.avi	0	880	547	72	111				0	Content		-72	-111	31600648	839526665
31617	10:37:22.955	00:00:31.617	1898	-1024	-768	-1	-1	-1	-1	4	-1024	-768	-1	-1	-1	-1	4		0	0						Untertest4.avi	0	880	547	72	111				0	Content		-72	-111	31617270	839543287
31634	10:37:22.972	00:00:31.633	1899	-1024	-768	-1	-1	-1	-1	4	-1024	-768	-1	-1	-1	-1	4		0	0						Untertest4.avi	0	880	547	72	111				0	Content		-72	-111	31633891	839559908
31651	10:37:22.989	00:00:31.650	1900	-1024	-768	-1	-1	-1	-1	4	-1024	-768	-1	-1	-1	-1	4		0	0						Untertest4.avi	0	880	547	72	111				0	Content		-72	-111	31650515	839576532
31668	10:37:23.006	00:00:31.667	1901	-1024	-768	-1	-1	-1	-1	4	-1024	-768	-1	-1	-1	-1	4		0	0						Untertest4.avi	0	880	547	72	111				0	Content		-72	-111	31667708	839593725
31685	10:37:23.023	00:00:31.685	1902	-1024	-768	-1	-1	-1	-1	4	-1024	-768	-1	-1	-1	-1	4		0	0						Untertest4.avi	0	880	547	72	111				0	Content		-72	-111	31685083	839611100
31702	10:37:23.040	00:00:31.702	1903	-1024	-768	-1	-1	-1	-1	4	-1024	-768	-1	-1	-1	-1	4		0	0						Untertest4.avi	0	880	547	72	111				0	Content		-72	-111	31702332	839628349
31717	10:37:23.055	00:00:31.717	1904	-1024	-768	-1	-1	-1	-1	4	-1024	-768	-1	-1	-1	-1	4		0	0						Untertest4.avi	0	880	547	72	111				0	Content		-72	-111	31717138	839643155
31734	10:37:23.072	00:00:31.733	1905	-1024	-768	-1	-1	-1	-1	4	-1024	-768	-1	-1	-1	-1	4		0	0						Untertest4.avi	0	880	547	72	111				0	Content		-72	-111	31733885	839659902
31751	10:37:23.089	00:00:31.750	1906	-1024	-768	-1	-1	-1	-1	4	-1024	-768	-1	-1	-1	-1	4		0	0						Untertest4.avi	0	880	547	72	111				0	Content		-72	-111	31750508	839676525
31767	10:37:23.105	00:00:31.767	1907	-1024	-768	-1	-1	-1	-1	4	-1024	-768	-1	-1	-1	-1	4		0	0						Untertest4.avi	0	880	547	72	111				0	Content		-72	-111	31767130	839693147
31784	10:37:23.122	00:00:31.783	1908	-1024	-768	-1	-1	-1	-1	4	-1024	-768	-1	-1	-1	-1	4		0	0						Untertest4.avi	0	880	547	72	111				0	Content		-72	-111	31783754	839709771
31800	10:37:23.138	00:00:31.800	1909	-1024	-768	-1	-1	-1	-1	4	-1024	-768	-1	-1	-1	-1	4		0	0						Untertest4.avi	0	880	547	72	111				0	Content		-72	-111	31800376	839726393
31818	10:37:23.156	00:00:31.817	1910	-1024	-768	-1	-1	-1	-1	4	-1024	-768	-1	-1	-1	-1	4		0	0						Untertest4.avi	0	880	547	72	111				0	Content		-72	-111	31817571	839743588
31835	10:37:23.173	00:00:31.834	1911	-1024	-768	-1	-1	-1	-1	4	-1024	-768	-1	-1	-1	-1	4		0	0						Untertest4.avi	0	880	547	72	111				0	Content		-72	-111	31834943	839760960
31852	10:37:23.190	00:00:31.852	1912	-1024	-768	-1	-1	-1	-1	4	-1024	-768	-1	-1	-1	-1	4		0	0						Untertest4.avi	0	880	547	72	111				0	Content		-72	-111	31852190	839778207
31867	10:37:23.205	00:00:31.867	1913	-1024	-768	-1	-1	-1	-1	4	-1024	-768	-1	-1	-1	-1	4		0	0						Untertest4.avi	0	880	547	72	111				0	Content		-72	-111	31867120	839793137
31884	10:37:23.222	00:00:31.883	1914	-1024	-768	-1	-1	-1	-1	4	-1024	-768	-1	-1	-1	-1	4		0	0						Untertest4.avi	0	880	547	72	111				0	Content		-72	-111	31883740	839809757
31900	10:37:23.238	00:00:31.900	1915	-1024	-768	-1	-1	-1	-1	4	-1024	-768	-1	-1	-1	-1	4		0	0						Untertest4.avi	0	880	547	72	111				0	Content		-72	-111	31900488	839826505
31917	10:37:23.255	00:00:31.916	1916	-1024	-768	-1	-1	-1	-1	4	-1024	-768	-1	-1	-1	-1	4		0	0						Untertest4.avi	0	880	547	72	111				0	Content		-72	-111	31916985	839843002
31934	10:37:23.272	00:00:31.933	1917	-1024	-768	-1	-1	-1	-1	4	-1024	-768	-1	-1	-1	-1	4		0	0						Untertest4.avi	0	880	547	72	111				0	Content		-72	-111	31933735	839859752
31950	10:37:23.288	00:00:31.950	1918	-1024	-768	-1	-1	-1	-1	4	-1024	-768	-1	-1	-1	-1	4		0	0						Untertest4.avi	0	880	547	72	111				0	Content		-72	-111	31950360	839876377
31967	10:37:23.305	00:00:31.967	1919	-1024	-768	-1	-1	-1	-1	4	-1024	-768	-1	-1	-1	-1	4		0	0						Untertest4.avi	0	880	547	72	111				0	Content		-72	-111	31967428	839893445
31985	10:37:23.323	00:00:31.984	1920	-1024	-768	-1	-1	-1	-1	4	-1024	-768	-1	-1	-1	-1	4		0	0						Untertest4.avi	0	880	547	72	111				0	Content		-72	-111	31984801	839910818
32002	10:37:23.340	00:00:32.002	1921	-1024	-768	-1	-1	-1	-1	4	-1024	-768	-1	-1	-1	-1	4		0	0						Untertest4.avi	0	880	547	72	111				0	Content		-72	-111	32002173	839928190
32017	10:37:23.355	00:00:32.016	1922	-1024	-768	-1	-1	-1	-1	4	-1024	-768	-1	-1	-1	-1	4		0	0						Untertest4.avi	0	880	547	72	111				0	Content		-72	-111	32016978	839942995
32034	10:37:23.372	00:00:32.033	1923	-1024	-768	-1	-1	-1	-1	4	-1024	-768	-1	-1	-1	-1	4		0	0						Untertest4.avi	0	880	547	72	111				0	Content		-72	-111	32033601	839959618
32050	10:37:23.388	00:00:32.050	1924	-1024	-768	-1	-1	-1	-1	4	-1024	-768	-1	-1	-1	-1	4		0	0						Untertest4.avi	0	880	547	72	111				0	Content		-72	-111	32050349	839976366
32067	10:37:23.405	00:00:32.066	1925	-1024	-768	-1	-1	-1	-1	4	-1024	-768	-1	-1	-1	-1	4		0	0						Untertest4.avi	0	880	547	72	111				0	Content		-72	-111	32066972	839992989
32084	10:37:23.422	00:00:32.083	1926	-1024	-768	-1	-1	-1	-1	4	-1024	-768	-1	-1	-1	-1	4		0	0						Untertest4.avi	0	880	547	72	111				0	Content		-72	-111	32083594	840009611
32100	10:37:23.438	00:00:32.100	1927	-1024	-768	-1	-1	-1	-1	4	-1024	-768	-1	-1	-1	-1	4		0	0						Untertest4.avi	0	880	547	72	111				0	Content		-72	-111	32100217	840026234
32117	10:37:23.455	00:00:32.117	1928	-1024	-768	-1	-1	-1	-1	4	-1024	-768	-1	-1	-1	-1	4		0	0						Untertest4.avi	0	880	547	72	111				0	Content		-72	-111	32117411	840043428
32135	10:37:23.473	00:00:32.134	1929	-1024	-768	-1	-1	-1	-1	4	-1024	-768	-1	-1	-1	-1	4		0	0						Untertest4.avi	0	880	547	72	111				0	Content		-72	-111	32134784	840060801
32152	10:37:23.490	00:00:32.152	1930	-1024	-768	-1	-1	-1	-1	4	-1024	-768	-1	-1	-1	-1	4		0	0						Untertest4.avi	0	880	547	72	111				0	Content		-72	-111	32152034	840078051
32167	10:37:23.505	00:00:32.166	1931	-1024	-768	-1	-1	-1	-1	4	-1024	-768	-1	-1	-1	-1	4		0	0						Untertest4.avi	0	880	547	72	111				0	Content		-72	-111	32166850	840092867
32184	10:37:23.522	00:00:32.183	1932	-1024	-768	-1	-1	-1	-1	4	-1024	-768	-1	-1	-1	-1	4		0	0						Untertest4.avi	0	880	547	72	111				0	Content		-72	-111	32183587	840109604
32200	10:37:23.538	00:00:32.200	1933	-1024	-768	-1	-1	-1	-1	4	-1024	-768	-1	-1	-1	-1	4		0	0						Untertest4.avi	0	880	547	72	111				0	Content		-72	-111	32200209	840126226
32217	10:37:23.555	00:00:32.216	1934	-1024	-768	-1	-1	-1	-1	4	-1024	-768	-1	-1	-1	-1	4		0	0						Untertest4.avi	0	880	547	72	111				0	Content		-72	-111	32216846	840142863
32233	10:37:23.571	00:00:32.233	1935	-1024	-768	-1	-1	-1	-1	4	-1024	-768	-1	-1	-1	-1	4		0	0						Untertest4.avi	0	880	547	72	111				0	Content		-72	-111	32233462	840159479
32250	10:37:23.588	00:00:32.250	1936	-1024	-768	-1	-1	-1	-1	4	-1024	-768	-1	-1	-1	-1	4		0	0						Untertest4.avi	0	880	547	72	111				0	Content		-72	-111	32250080	840176097
32267	10:37:23.605	00:00:32.267	1937	-1024	-768	-1	-1	-1	-1	4	-1024	-768	-1	-1	-1	-1	4		0	0						Untertest4.avi	0	880	547	72	111				0	Content		-72	-111	32267273	840193290
32285	10:37:23.623	00:00:32.284	1938	-1024	-768	-1	-1	-1	-1	4	-1024	-768	-1	-1	-1	-1	4		0	0						Untertest4.avi	0	880	547	72	111				0	Content		-72	-111	32284641	840210658
32302	10:37:23.640	00:00:32.301	1939	-1024	-768	-1	-1	-1	-1	4	-1024	-768	-1	-1	-1	-1	4		0	0						Untertest4.avi	0	880	547	72	111				0	Content		-72	-111	32301893	840227910
32317	10:37:23.655	00:00:32.316	1940	-1024	-768	-1	-1	-1	-1	4	-1024	-768	-1	-1	-1	-1	4		0	0						Untertest4.avi	0	880	547	72	111				0	Content		-72	-111	32316696	840242713
32333	10:37:23.671	00:00:32.333	1941	-1024	-768	-1	-1	-1	-1	4	-1024	-768	-1	-1	-1	-1	4		0	0						Untertest4.avi	0	880	547	72	111				0	Content		-72	-111	32333446	840259463
32350	10:37:23.688	00:00:32.350	1942	-1024	-768	-1	-1	-1	-1	4	-1024	-768	-1	-1	-1	-1	4		0	0						Untertest4.avi	0	880	547	72	111				0	Content		-72	-111	32350067	840276084
32367	10:37:23.705	00:00:32.366	1943	-1024	-768	-1	-1	-1	-1	4	-1024	-768	-1	-1	-1	-1	4		0	0						Untertest4.avi	0	880	547	72	111				0	Content		-72	-111	32366689	840292706
32383	10:37:23.721	00:00:32.383	1944	-1024	-768	-1	-1	-1	-1	4	-1024	-768	-1	-1	-1	-1	4		0	0						Untertest4.avi	0	880	547	72	111				0	Content		-72	-111	32383312	840309329
32400	10:37:23.738	00:00:32.400	1945	-1024	-768	-1	-1	-1	-1	4	-1024	-768	-1	-1	-1	-1	4		0	0						Untertest4.avi	0	880	547	72	111				0	Content		-72	-111	32400062	840326079
32417	10:37:23.755	00:00:32.417	1946	-1024	-768	-1	-1	-1	-1	4	-1024	-768	-1	-1	-1	-1	4		0	0						Untertest4.avi	0	880	547	72	111				0	Content		-72	-111	32417131	840343148
32435	10:37:23.773	00:00:32.434	1947	-1024	-768	-1	-1	-1	-1	4	-1024	-768	-1	-1	-1	-1	4		0	0						Untertest4.avi	0	880	547	72	111				0	Content		-72	-111	32434506	840360523
32452	10:37:23.790	00:00:32.451	1948	-1024	-768	-1	-1	-1	-1	4	-1024	-768	-1	-1	-1	-1	4		0	0						Untertest4.avi	0	880	547	72	111				0	Content		-72	-111	32451889	840377906
32467	10:37:23.805	00:00:32.466	1949	-1024	-768	-1	-1	-1	-1	4	-1024	-768	-1	-1	-1	-1	4		0	0						Untertest4.avi	0	880	547	72	111				0	Content		-72	-111	32466683	840392700
32483	10:37:23.821	00:00:32.483	1950	-1024	-768	-1	-1	-1	-1	4	-1024	-768	-1	-1	-1	-1	4		0	0						Untertest4.avi	0	880	547	72	111				0	Content		-72	-111	32483303	840409320
32500	10:37:23.838	00:00:32.500	1951	-1024	-768	-1	-1	-1	-1	4	-1024	-768	-1	-1	-1	-1	4		0	0						Untertest4.avi	0	880	547	72	111				0	Content		-72	-111	32500051	840426068
32517	10:37:23.855	00:00:32.516	1952	-1024	-768	-1	-1	-1	-1	4	-1024	-768	-1	-1	-1	-1	4		0	0						Untertest4.avi	0	880	547	72	111				0	Content		-72	-111	32516673	840442690
32533	10:37:23.871	00:00:32.533	1953	-1024	-768	-1	-1	-1	-1	4	-1024	-768	-1	-1	-1	-1	4		0	0						Untertest4.avi	0	880	547	72	111				0	Content		-72	-111	32533296	840459313
32550	10:37:23.888	00:00:32.549	1954	-1024	-768	-1	-1	-1	-1	4	-1024	-768	-1	-1	-1	-1	4		0	0						Untertest4.avi	0	880	547	72	111				0	Content		-72	-111	32549919	840475936
32567	10:37:23.905	00:00:32.567	1955	-1024	-768	-1	-1	-1	-1	4	-1024	-768	-1	-1	-1	-1	4		0	0						Untertest4.avi	0	880	547	72	111				0	Content		-72	-111	32567113	840493130
32584	10:37:23.922	00:00:32.584	1956	-1024	-768	-1	-1	-1	-1	4	-1024	-768	-1	-1	-1	-1	4		0	0						Untertest4.avi	0	880	547	72	111				0	Content		-72	-111	32584360	840510377
32602	10:37:23.940	00:00:32.601	1957	-1024	-768	-1	-1	-1	-1	4	-1024	-768	-1	-1	-1	-1	4		0	0						Untertest4.avi	0	880	547	72	111				0	Content		-72	-111	32601734	840527751
32617	10:37:23.955	00:00:32.616	1958	-1024	-768	-1	-1	-1	-1	4	-1024	-768	-1	-1	-1	-1	4		0	0						Untertest4.avi	0	880	547	72	111				0	Content		-72	-111	32616533	840542550
32634	10:37:23.972	00:00:32.634	1959	-1024	-768	-1	-1	-1	-1	4	-1024	-768	-1	-1	-1	-1	4		0	0						Untertest4.avi	0	880	547	72	111				0	Content		-72	-111	32634399	840560416
32651	10:37:23.989	00:00:32.651	1960	-1024	-768	-1	-1	-1	-1	4	-1024	-768	-1	-1	-1	-1	4		0	0						Untertest4.avi	0	880	547	72	111				0	Content		-72	-111	32651392	840577409
32668	10:37:24.006	00:00:32.667	1961	-1024	-768	-1	-1	-1	-1	4	-1024	-768	-1	-1	-1	-1	4		0	0						Untertest4.avi	0	880	547	72	111				0	Content		-72	-111	32667776	840593793
32685	10:37:24.023	00:00:32.684	1962	-1024	-768	-1	-1	-1	-1	4	-1024	-768	-1	-1	-1	-1	4		0	0						Untertest4.avi	0	880	547	72	111				0	Content		-72	-111	32684648	840610665
32701	10:37:24.039	00:00:32.701	1963	362,0039	809,6019	0,8766288	0,8471042	423,5865	3,816773	3	322,4235	799,193	0,8767378	0,8470699	423,5865	3,825509	1	14	322	799						Untertest4.avi	0	880	547	72	111	138	696	183	0	Content		250	688	32701268	840627285
32718	10:37:24.056	00:00:32.718	1964	362,0039	809,6019	0,8782914	0,8487121	425,7567	3,816773	3	322,4235	799,193	0,8782914	0,8487121	425,7567	3,825509	1	14	322	799						Untertest4.avi	0	880	547	72	111	138	696	183	0	Content		250	688	32718088	840644105
32734	10:37:24.072	00:00:32.734	1965	182,5123	875,6025	0,8784938	0,850067	433,3127	3,901614	3	128,9642	865,993	0,8785128	0,8500351	433,3127	3,912096	1	14	129	866						Untertest4.avi	0	880	547	72	111	138	696	183	0	Content		57	755	32734391	840660408
32751	10:37:24.089	00:00:32.751	1966	-1024	-768	-1	-1	-1	-1	4	-1024	-768	-1	-1	-1	-1	4	14	0	0						Untertest4.avi	0	880	547	72	111	138	696	183	0	Content		-72	-111	32751334	840677351
32768	10:37:24.106	00:00:32.767	1967	253,7882	824,1503	0,8786814	0,852186	433,3126	3,669138	3	210,0738	812,4161	0,8787812	0,8521748	433,3126	3,677733	1	14	210	812						Untertest4.avi	0	880	547	72	111	138	696	183	0	Content		138	701	32767633	840693650
32784	10:37:24.122	00:00:32.784	1968	253,7882	824,1503	0,8782763	0,8518818	429,0924	3,669138	3	210,0738	812,4161	0,8782763	0,8518818	429,0924	3,677733	1	14	210	812						Untertest4.avi	0	880	547	72	111	138	696	183	0	Content		138	701	32784382	840710399
32801	10:37:24.139	00:00:32.801	1969	218,6311	818,6633	0,8786498	0,8533108	429,0924	3,665284	3	174,5061	806,7139	0,8787512	0,8532994	429,0924	3,673949	1	14	175	807						Untertest4.avi	0	880	547	72	111	138	696	183	0	Content		103	696	32801128	840727145
32818	10:37:24.156	00:00:32.817	1970	-1024	-768	-1	-1	-1	-1	4	-1024	-768	-1	-1	-1	-1	4	14	0	0						Untertest4.avi	0	880	547	72	111	138	696	183	0	Content		-72	-111	32817945	840743962
32834	10:37:24.172	00:00:32.834	1971	-1024	-768	-1	-1	-1	-1	4	-1024	-768	-1	-1	-1	-1	4	14	0	0						Untertest4.avi	0	880	547	72	111	138	696	183	0	Content		-72	-111	32834244	840760261
32851	10:37:24.189	00:00:32.850	1972	-1024	-768	-1	-1	-1	-1	4	-1024	-768	-1	-1	-1	-1	4	14	0	0						Untertest4.avi	0	880	547	72	111	138	696	183	0	Content		-72	-111	32850981	840776998
32868	10:37:24.206	00:00:32.867	1973	263,9409	812,7014	0,878647	0,8533511	429,0924	3,587873	3	221,0316	800,819	0,8787485	0,8533397	429,0924	3,596361	1	14	221	801						Untertest4.avi	0	880	547	72	111	138	696	183	0	Content		149	690	32867731	840793748
32885	10:37:24.223	00:00:32.884	1974	-1024	-768	-1	-1	-1	-1	4	-1024	-768	-1	-1	-1	-1	4		0	0						Untertest4.avi	0	880	547	72	111				0	Content		-72	-111	32884604	840810621
32901	10:37:24.239	00:00:32.901	1975	-1024	-768	-1	-1	-1	-1	4	-1024	-768	-1	-1	-1	-1	4		0	0						Untertest4.avi	0	880	547	72	111				0	Content		-72	-111	32901102	840827119
32918	10:37:24.256	00:00:32.917	1976	-1024	-768	-1	-1	-1	-1	4	-1024	-768	-1	-1	-1	-1	4		0	0						Untertest4.avi	0	880	547	72	111				0	Content		-72	-111	32917925	840843942
32934	10:37:24.272	00:00:32.934	1977	-1024	-768	-1	-1	-1	-1	4	-1024	-768	-1	-1	-1	-1	4		0	0						Untertest4.avi	0	880	547	72	111				0	Content		-72	-111	32934344	840860361
32951	10:37:24.289	00:00:32.951	1978	-1024	-768	-1	-1	-1	-1	4	-1024	-768	-1	-1	-1	-1	4		0	0						Untertest4.avi	0	880	547	72	111				0	Content		-72	-111	32951090	840877107
32968	10:37:24.306	00:00:32.967	1979	-1024	-768	-1	-1	-1	-1	4	-1024	-768	-1	-1	-1	-1	4		0	0						Untertest4.avi	0	880	547	72	111				0	Content		-72	-111	32967843	840893860
[truncated: 1,654 more rows]
