# Supplementary material for: Gaze Duration Biases for Colours in Combination with Dissonant and Consonant Sounds: A Comparative Eye-Tracking Study with Orangutans
Source: PLoS One. 2015 Oct 14;10(10):e0139894. doi: 10.1371/journal.pone.0139894 (PMC4605782; doi:10.1371/journal.pone.0139894)
Supplement: S1 Data — (ZIP) [file pone.0139894.s004.zip › Plos ColourSound Data/Apes/Farben_Musik_U4/Rec 15-All-Data.tsv]

System Properties:
Operating System:	Microsoft Windows NT 6.1.7601 Service Pack 1
System User Name:	tobiiadmin
Machine Name:	LOE7690LAP
Data properties:
Recording name:	Rec 15
Recording date:	04.03.2014
Recording time:	10:41:45
Recording resolution:	1024 x 768
Export date:	09.03.2014
Export time:	12:24:47
Participant:	Suak_S2
Filter settings:
Eye: Average
Validity: Normal
Fixation filter: Tobii fixation filter
Velocity threshold: 35
Distance threshold: 35
Timestamp	DateTimeStamp	DateTimeStampStartOffset	Number	GazePointXLeft	GazePointYLeft	CamXLeft	CamYLeft	DistanceLeft	PupilLeft	ValidityLeft	GazePointXRight	GazePointYRight	CamXRight	CamYRight	DistanceRight	PupilRight	ValidityRight	FixationIndex	GazePointX	GazePointY	Event	EventKey	Data1	Data2	Descriptor	StimuliName	StimuliID	MediaWidth	MediaHeight	MediaPosX	MediaPosY	MappedFixationPointX	MappedFixationPointY	FixationDuration	AoiIds	AoiNames	WebGroupImage	MappedGazeDataPointX	MappedGazeDataPointY	MicroSecondTimestamp	AbsoluteMicroSecondTimestamp
16	10:41:45.986	00:00:00.016	0	-1024	-768	-1	-1	-1	-1	4	-1024	-768	-1	-1	-1	-1	4		0	0						No media	0	1024	768	0	0				0	Content		0	0	16053	1102566383
33	10:41:46.003	00:00:00.032	1	1066,209	752,1695	0,6126499	0,6037687	400,9126	2,61273	0	875,3199	680,0929	0,462509	0,601927	400,9126	2,74194	0	2	971	716						No media	0	1024	768	0	0	875	716	167	0	Content		971	716	32768	1102583098
49	10:41:46.019	00:00:00.049	2	-1024	-768	-1	-1	-1	-1	4	-1024	-768	-1	-1	-1	-1	4	2	0	0						No media	0	1024	768	0	0	875	716	167	0	Content		0	0	49397	1102599727
66	10:41:46.036	00:00:00.066	3	-1024	-768	-1	-1	-1	-1	4	-1024	-768	-1	-1	-1	-1	4	2	0	0						No media	0	1024	768	0	0	875	716	167	0	Content		0	0	66024	1102616354
83	10:41:46.053	00:00:00.082	4	-1024	-768	-1	-1	-1	-1	4	-1024	-768	-1	-1	-1	-1	4	2	0	0						No media	0	1024	768	0	0	875	716	167	0	Content		0	0	82712	1102633042
99	10:41:46.069	00:00:00.099	5	-1024	-768	-1	-1	-1	-1	4	-1024	-768	-1	-1	-1	-1	4	2	0	0						No media	0	1024	768	0	0	875	716	167	0	Content		0	0	99383	1102649713
116	10:41:46.086	00:00:00.116	6	-1024	-768	-1	-1	-1	-1	4	-1024	-768	-1	-1	-1	-1	4	2	0	0						No media	0	1024	768	0	0	875	716	167	0	Content		0	0	116018	1102666348
133	10:41:46.103	00:00:00.132	7	-1024	-768	-1	-1	-1	-1	4	-1024	-768	-1	-1	-1	-1	4	2	0	0						No media	0	1024	768	0	0	875	716	167	0	Content		0	0	132689	1102683019
149	10:41:46.119	00:00:00.149	8	-1024	-768	-1	-1	-1	-1	4	875,0781	623,0681	0,4680115	0,5968888	390,7841	2,080841	0	2	875	623						No media	0	1024	768	0	0	875	716	167	0	Content		875	623	149277	1102699607
166	10:41:46.136	00:00:00.166	9	-1024	-768	-1	-1	-1	-1	4	-1024	-768	-1	-1	-1	-1	4	2	0	0						No media	0	1024	768	0	0	875	716	167	0	Content		0	0	166029	1102716359
183	10:41:46.153	00:00:00.182	10	-1024	-768	-1	-1	-1	-1	4	829,9911	726,4109	0,4646093	0,599015	394,1875	2,643493	0	2	830	726						No media	0	1024	768	0	0	875	716	167	0	Content		830	726	182654	1102732984
199	10:41:46.169	00:00:00.199	11	-1024	-768	-1	-1	-1	-1	4	-1024	-768	-1	-1	-1	-1	4		0	0						No media	0	1024	768	0	0				0	Content		0	0	199280	1102749610
216	10:41:46.186	00:00:00.215	12	-1024	-768	-1	-1	-1	-1	4	-1024	-768	-1	-1	-1	-1	4		0	0						No media	0	1024	768	0	0				0	Content		0	0	215916	1102766246
233	10:41:46.203	00:00:00.232	13	-1024	-768	-1	-1	-1	-1	4	-1024	-768	-1	-1	-1	-1	4		0	0						No media	0	1024	768	0	0				0	Content		0	0	232661	1102782991
249	10:41:46.219	00:00:00.249	14	-1024	-768	-1	-1	-1	-1	4	-1024	-768	-1	-1	-1	-1	4		0	0						No media	0	1024	768	0	0				0	Content		0	0	249292	1102799622
266	10:41:46.236	00:00:00.265	15	-1024	-768	-1	-1	-1	-1	4	-1024	-768	-1	-1	-1	-1	4		0	0						No media	0	1024	768	0	0				0	Content		0	0	265979	1102816309
283	10:41:46.253	00:00:00.282	16	-1024	-768	-1	-1	-1	-1	4	-1024	-768	-1	-1	-1	-1	4		0	0						No media	0	1024	768	0	0				0	Content		0	0	282650	1102832980
299	10:41:46.269	00:00:00.299	17	-1024	-768	-1	-1	-1	-1	4	-1024	-768	-1	-1	-1	-1	4		0	0						No media	0	1024	768	0	0				0	Content		0	0	299287	1102849617
316	10:41:46.286	00:00:00.315	18	-1024	-768	-1	-1	-1	-1	4	-1024	-768	-1	-1	-1	-1	4		0	0						No media	0	1024	768	0	0				0	Content		0	0	315958	1102866288
333	10:41:46.303	00:00:00.332	19	-1024	-768	-1	-1	-1	-1	4	-1024	-768	-1	-1	-1	-1	4		0	0						No media	0	1024	768	0	0				0	Content		0	0	332631	1102882961
349	10:41:46.319	00:00:00.349	20	-1024	-768	-1	-1	-1	-1	4	-1024	-768	-1	-1	-1	-1	4		0	0						No media	0	1024	768	0	0				0	Content		0	0	349301	1102899631
366	10:41:46.336	00:00:00.365	21	-1024	-768	-1	-1	-1	-1	4	839,5254	676,4193	0,4663048	0,6094566	394,1875	2,795754	0	3	840	676						No media	0	1024	768	0	0	840	677	50	0	Content		840	676	365941	1102916271
383	10:41:46.353	00:00:00.382	22	1101,786	677,2814	0,6148514	0,6132939	410,5668	2,834112	0	-1024	-768	-1	-1	-1	-1	4	3	1102	677						No media	0	1024	768	0	0	840	677	50	0	Content		1102	677	382558	1102932888
399	10:41:46.369	00:00:00.399	23	-1024	-768	-1	-1	-1	-1	4	835,663	711,2719	0,4655159	0,6103906	393,3979	2,673307	0	3	836	711						No media	0	1024	768	0	0	840	677	50	0	Content		836	711	399185	1102949515
416	10:41:46.386	00:00:00.415	24	-1024	-768	-1	-1	-1	-1	4	-1024	-768	-1	-1	-1	-1	4		0	0						No media	0	1024	768	0	0				0	Content		0	0	415937	1102966267
433	10:41:46.403	00:00:00.432	25	-1024	-768	-1	-1	-1	-1	4	-1024	-768	-1	-1	-1	-1	4		0	0						No media	0	1024	768	0	0				0	Content		0	0	432690	1102983020
449	10:41:46.419	00:00:00.449	26	-1024	-768	-1	-1	-1	-1	4	-1024	-768	-1	-1	-1	-1	4		0	0						No media	0	1024	768	0	0				0	Content		0	0	449316	1102999646
466	10:41:46.436	00:00:00.465	27	-1024	-768	-1	-1	-1	-1	4	-1024	-768	-1	-1	-1	-1	4		0	0						No media	0	1024	768	0	0				0	Content		0	0	465987	1103016317
470	10:41:46.440																				MovieStart	128	0	0	Untertest4.avi
483	10:41:46.453	00:00:00.482	28	-1024	-768	-1	-1	-1	-1	4	-1024	-768	-1	-1	-1	-1	4		0	0						Untertest4.avi	0	880	547	72	111				0	Content		-72	-111	482571	1103032901
499	10:41:46.469	00:00:00.499	29	-1024	-768	-1	-1	-1	-1	4	-1024	-768	-1	-1	-1	-1	4		0	0						Untertest4.avi	0	880	547	72	111				0	Content		-72	-111	499198	1103049528
516	10:41:46.486	00:00:00.515	30	-1024	-768	-1	-1	-1	-1	4	-1024	-768	-1	-1	-1	-1	4		0	0						Untertest4.avi	0	880	547	72	111				0	Content		-72	-111	515856	1103066186
533	10:41:46.503	00:00:00.532	31	-1024	-768	-1	-1	-1	-1	4	-1024	-768	-1	-1	-1	-1	4		0	0						Untertest4.avi	0	880	547	72	111				0	Content		-72	-111	532526	1103082856
549	10:41:46.519	00:00:00.549	32	1116,211	692,8698	0,6105425	0,6063842	424,7196	3,129205	0	-1024	-768	-1	-1	-1	-1	4	4	1116	693						Untertest4.avi	0	880	547	72	111	936	582	167	0	Content		1044	582	549157	1103099487
566	10:41:46.536	00:00:00.565	33	-1024	-768	-1	-1	-1	-1	4	912,3932	665,9321	0,4690874	0,607399	405,6255	2,993001	0	4	912	666						Untertest4.avi	0	880	547	72	111	936	582	167	0	Content		840	555	565905	1103116235
583	10:41:46.553	00:00:00.582	34	-1024	-768	-1	-1	-1	-1	4	876,7705	693,4871	0,4687219	0,6074017	405,1658	2,995065	0	4	877	693						Untertest4.avi	0	880	547	72	111	936	582	167	0	Content		805	582	582534	1103132864
599	10:41:46.569	00:00:00.599	35	1147,283	712,8489	0,6093914	0,6070763	430,2375	3,197888	0	886,6947	680,9108	0,465434	0,6081851	394,7458	2,997129	0	4	1017	697						Untertest4.avi	0	880	547	72	111	936	582	167	0	Content		945	586	599404	1103149734
616	10:41:46.586	00:00:00.616	36	1138,894	647,2587	0,6138913	0,6086589	411,8029	2,977526	0	860,536	700,1749	0,4665389	0,6085781	398,8471	2,977345	0	4	1000	674						Untertest4.avi	0	880	547	72	111	936	582	167	0	Content		928	563	616029	1103166359
633	10:41:46.603	00:00:00.632	37	1093,846	633,1936	0,6168332	0,6087297	400,8939	2,82703	0	867,5386	684,5005	0,4745447	0,6092526	428,6296	3,161849	0	4	981	659						Untertest4.avi	0	880	547	72	111	936	582	167	0	Content		909	548	632539	1103182869
649	10:41:46.619	00:00:00.649	38	1095,19	673,3679	0,6146086	0,6100705	406,5993	3,086562	0	850,3442	703,5964	0,4656516	0,6104689	397,2657	2,970179	0	4	973	688						Untertest4.avi	0	880	547	72	111	936	582	167	0	Content		901	577	649173	1103199503
666	10:41:46.636	00:00:00.666	39	1069,734	703,9459	0,6157525	0,6106347	401,0746	3,092649	0	-1024	-768	-1	-1	-1	-1	4	4	1070	704						Untertest4.avi	0	880	547	72	111	936	582	167	0	Content		998	593	666047	1103216377
683	10:41:46.653	00:00:00.682	40	1125,289	711,5385	0,6125349	0,6111954	413,2286	3,105972	0	-1024	-768	-1	-1	-1	-1	4	4	1125	712						Untertest4.avi	0	880	547	72	111	936	582	167	0	Content		1053	601	682553	1103232883
699	10:41:46.669	00:00:00.699	41	1208,833	711,3329	0,6065603	0,6116117	439,0722	3,461973	0	-1024	-768	-1	-1	-1	-1	4	4	1209	711						Untertest4.avi	0	880	547	72	111	936	582	167	0	Content		1137	600	699175	1103249505
716	10:41:46.686	00:00:00.715	42	-1024	-768	-1	-1	-1	-1	4	-1024	-768	-1	-1	-1	-1	4		0	0						Untertest4.avi	0	880	547	72	111				0	Content		-72	-111	715798	1103266128
733	10:41:46.703	00:00:00.732	43	-1024	-768	-1	-1	-1	-1	4	-1024	-768	-1	-1	-1	-1	4		0	0						Untertest4.avi	0	880	547	72	111				0	Content		-72	-111	732681	1103283011
749	10:41:46.719	00:00:00.749	44	-1024	-768	-1	-1	-1	-1	4	-1024	-768	-1	-1	-1	-1	4		0	0						Untertest4.avi	0	880	547	72	111				0	Content		-72	-111	749308	1103299638
766	10:41:46.736	00:00:00.765	45	-1024	-768	-1	-1	-1	-1	4	-1024	-768	-1	-1	-1	-1	4		0	0						Untertest4.avi	0	880	547	72	111				0	Content		-72	-111	765978	1103316308
783	10:41:46.753	00:00:00.782	46	-1024	-768	-1	-1	-1	-1	4	-1024	-768	-1	-1	-1	-1	4		0	0						Untertest4.avi	0	880	547	72	111				0	Content		-72	-111	782515	1103332845
799	10:41:46.769	00:00:00.799	47	-1024	-768	-1	-1	-1	-1	4	-1024	-768	-1	-1	-1	-1	4		0	0						Untertest4.avi	0	880	547	72	111				0	Content		-72	-111	799185	1103349515
816	10:41:46.786	00:00:00.815	48	-1024	-768	-1	-1	-1	-1	4	-1024	-768	-1	-1	-1	-1	4		0	0						Untertest4.avi	0	880	547	72	111				0	Content		-72	-111	815807	1103366137
832	10:41:46.802	00:00:00.832	49	-1024	-768	-1	-1	-1	-1	4	-1024	-768	-1	-1	-1	-1	4		0	0						Untertest4.avi	0	880	547	72	111				0	Content		-72	-111	832477	1103382807
849	10:41:46.819	00:00:00.849	50	-1024	-768	-1	-1	-1	-1	4	-1024	-768	-1	-1	-1	-1	4		0	0						Untertest4.avi	0	880	547	72	111				0	Content		-72	-111	849064	1103399394
866	10:41:46.836	00:00:00.865	51	-1024	-768	-1	-1	-1	-1	4	-1024	-768	-1	-1	-1	-1	4		0	0						Untertest4.avi	0	880	547	72	111				0	Content		-72	-111	865688	1103416018
882	10:41:46.852	00:00:00.882	52	-1024	-768	-1	-1	-1	-1	4	-1024	-768	-1	-1	-1	-1	4		0	0						Untertest4.avi	0	880	547	72	111				0	Content		-72	-111	882359	1103432689
899	10:41:46.869	00:00:00.899	53	-1024	-768	-1	-1	-1	-1	4	-1024	-768	-1	-1	-1	-1	4		0	0						Untertest4.avi	0	880	547	72	111				0	Content		-72	-111	899068	1103449398
916	10:41:46.886	00:00:00.915	54	-1024	-768	-1	-1	-1	-1	4	-1024	-768	-1	-1	-1	-1	4		0	0						Untertest4.avi	0	880	547	72	111				0	Content		-72	-111	915697	1103466027
932	10:41:46.902	00:00:00.932	55	-1024	-768	-1	-1	-1	-1	4	-1024	-768	-1	-1	-1	-1	4		0	0						Untertest4.avi	0	880	547	72	111				0	Content		-72	-111	932368	1103482698
949	10:41:46.919	00:00:00.948	56	-1024	-768	-1	-1	-1	-1	4	612,6881	703,3802	0,4684722	0,6106617	399,9382	2,826987	0	5	613	703						Untertest4.avi	0	880	547	72	111	541	592	50	0	Content		541	592	948951	1103499281
966	10:41:46.936	00:00:00.965	57	-1024	-768	-1	-1	-1	-1	4	612,6881	703,3802	0,4687753	0,6102229	402,1312	2,826987	0	5	613	703						Untertest4.avi	0	880	547	72	111	541	592	50	0	Content		541	592	965622	1103515952
982	10:41:46.952	00:00:00.982	58	858,2502	715,9271	0,6117887	0,6063681	420,9867	2,954877	1	705,5748	717,3798	0,6161645	0,6063733	402,1312	2,846831	3	5	858	716						Untertest4.avi	0	880	547	72	111	541	592	50	0	Content		786	605	982375	1103532705
999	10:41:46.969	00:00:00.998	59	-1024	-768	-1	-1	-1	-1	4	-1024	-768	-1	-1	-1	-1	4		0	0						Untertest4.avi	0	880	547	72	111				0	Content		-72	-111	998819	1103549149
1015	10:41:46.985	00:00:01.015	60	-1024	-768	-1	-1	-1	-1	4	-1024	-768	-1	-1	-1	-1	4		0	0						Untertest4.avi	0	880	547	72	111				0	Content		-72	-111	1015443	1103565773
1032	10:41:47.002	00:00:01.032	61	-1024	-768	-1	-1	-1	-1	4	-1024	-768	-1	-1	-1	-1	4		0	0						Untertest4.avi	0	880	547	72	111				0	Content		-72	-111	1032071	1103582401
1049	10:41:47.019	00:00:01.048	62	-1024	-768	-1	-1	-1	-1	4	-1024	-768	-1	-1	-1	-1	4		0	0						Untertest4.avi	0	880	547	72	111				0	Content		-72	-111	1048819	1103599149
1065	10:41:47.035	00:00:01.065	63	-1024	-768	-1	-1	-1	-1	4	-1024	-768	-1	-1	-1	-1	4		0	0						Untertest4.avi	0	880	547	72	111				0	Content		-72	-111	1065441	1103615771
1082	10:41:47.052	00:00:01.082	64	-1024	-768	-1	-1	-1	-1	4	-1024	-768	-1	-1	-1	-1	4		0	0						Untertest4.avi	0	880	547	72	111				0	Content		-72	-111	1082062	1103632392
1099	10:41:47.069	00:00:01.098	65	-1024	-768	-1	-1	-1	-1	4	-1024	-768	-1	-1	-1	-1	4		0	0						Untertest4.avi	0	880	547	72	111				0	Content		-72	-111	1098685	1103649015
1115	10:41:47.085	00:00:01.115	66	-1024	-768	-1	-1	-1	-1	4	-1024	-768	-1	-1	-1	-1	4		0	0						Untertest4.avi	0	880	547	72	111				0	Content		-72	-111	1115353	1103665683
1132	10:41:47.102	00:00:01.132	67	866,2092	721,4159	0,6229479	0,603081	421,063	2,696199	0	-1024	-768	-1	-1	-1	-1	4	6	866	721						Untertest4.avi	0	880	547	72	111	781	599	33	0	Content		794	610	1132057	1103682387
1149	10:41:47.119	00:00:01.148	68	965,2217	703,4399	0,6103156	0,6033927	421,0724	2,883112	3	840,8694	699,9312	0,6118152	0,6033803	414,9739	2,864459	1	6	841	700						Untertest4.avi	0	880	547	72	111	781	599	33	0	Content		769	589	1148680	1103699010
1165	10:41:47.135	00:00:01.165	69	-1024	-768	-1	-1	-1	-1	4	-1024	-768	-1	-1	-1	-1	4		0	0						Untertest4.avi	0	880	547	72	111				0	Content		-72	-111	1165305	1103715635
1182	10:41:47.152	00:00:01.181	70	-1024	-768	-1	-1	-1	-1	4	-1024	-768	-1	-1	-1	-1	4		0	0						Untertest4.avi	0	880	547	72	111				0	Content		-72	-111	1181929	1103732259
1199	10:41:47.169	00:00:01.198	71	-1024	-768	-1	-1	-1	-1	4	-1024	-768	-1	-1	-1	-1	4		0	0						Untertest4.avi	0	880	547	72	111				0	Content		-72	-111	1198679	1103749009
1215	10:41:47.185	00:00:01.215	72	-1024	-768	-1	-1	-1	-1	4	-1024	-768	-1	-1	-1	-1	4		0	0						Untertest4.avi	0	880	547	72	111				0	Content		-72	-111	1215300	1103765630
1232	10:41:47.202	00:00:01.231	73	-1024	-768	-1	-1	-1	-1	4	-1024	-768	-1	-1	-1	-1	4		0	0						Untertest4.avi	0	880	547	72	111				0	Content		-72	-111	1231924	1103782254
1249	10:41:47.219	00:00:01.248	74	-1024	-768	-1	-1	-1	-1	4	-1024	-768	-1	-1	-1	-1	4		0	0						Untertest4.avi	0	880	547	72	111				0	Content		-72	-111	1248547	1103798877
1265	10:41:47.235	00:00:01.265	75	-1024	-768	-1	-1	-1	-1	4	-1024	-768	-1	-1	-1	-1	4		0	0						Untertest4.avi	0	880	547	72	111				0	Content		-72	-111	1265293	1103815623
1282	10:41:47.252	00:00:01.281	76	784,5	709,4592	0,6125053	0,6025223	406,0082	2,807893	3	709,4483	695,4918	0,6106416	0,6025093	414,9739	2,889014	1	7	709	695						Untertest4.avi	0	880	547	72	111	582	605	150	0	Content		637	584	1281915	1103832245
1299	10:41:47.269	00:00:01.298	77	-1024	-768	-1	-1	-1	-1	4	653,9116	722,8737	0,4674946	0,6094595	406,0083	2,89663	0	7	654	723						Untertest4.avi	0	880	547	72	111	582	605	150	0	Content		582	612	1298541	1103848871
1315	10:41:47.285	00:00:01.315	78	-1024	-768	-1	-1	-1	-1	4	-1024	-768	-1	-1	-1	-1	4	7	0	0						Untertest4.avi	0	880	547	72	111	582	605	150	0	Content		-72	-111	1315163	1103865493
1332	10:41:47.302	00:00:01.331	79	-1024	-768	-1	-1	-1	-1	4	-1024	-768	-1	-1	-1	-1	4	7	0	0						Untertest4.avi	0	880	547	72	111	582	605	150	0	Content		-72	-111	1331913	1103882243
1349	10:41:47.319	00:00:01.348	80	-1024	-768	-1	-1	-1	-1	4	-1024	-768	-1	-1	-1	-1	4	7	0	0						Untertest4.avi	0	880	547	72	111	582	605	150	0	Content		-72	-111	1348537	1103898867
1365	10:41:47.335	00:00:01.365	81	-1024	-768	-1	-1	-1	-1	4	-1024	-768	-1	-1	-1	-1	4	7	0	0						Untertest4.avi	0	880	547	72	111	582	605	150	0	Content		-72	-111	1365205	1103915535
1382	10:41:47.352	00:00:01.381	82	878,5532	768,7601	0,6146607	0,601965	406,0082	2,734643	3	773,9498	761,5139	0,6151876	0,601952	404,4271	2,745175	1	7	774	762						Untertest4.avi	0	880	547	72	111	582	605	150	0	Content		702	651	1381794	1103932124
1399	10:41:47.369	00:00:01.398	83	-1024	-768	-1	-1	-1	-1	4	647,868	715,8098	0,4675748	0,6098763	404,4271	2,861872	0	7	648	716						Untertest4.avi	0	880	547	72	111	582	605	150	0	Content		576	605	1398581	1103948911
1415	10:41:47.385	00:00:01.415	84	705,4804	655,4445	0,6139034	0,600674	404,4271	2,9096	3	609,9482	645,8235	0,6140697	0,6006609	404,4271	2,929752	1	7	610	646						Untertest4.avi	0	880	547	72	111	582	605	150	0	Content		538	535	1415301	1103965631
1432	10:41:47.402	00:00:01.431	85	-1024	-768	-1	-1	-1	-1	4	-1024	-768	-1	-1	-1	-1	4	8	0	0						Untertest4.avi	0	880	547	72	111	646	420	333	0	Content		-72	-111	1431908	1103982238
1449	10:41:47.419	00:00:01.448	86	729,1603	547,027	0,613522	0,5970773	404,4271	2,850888	3	634,5627	536,8779	0,6136883	0,5970643	404,4271	2,871891	1	8	635	537						Untertest4.avi	0	880	547	72	111	646	420	333	0	Content		563	426	1448531	1103998861
1465	10:41:47.435	00:00:01.465	87	-1024	-768	-1	-1	-1	-1	4	694,5806	519,3813	0,4653179	0,6049249	404,4271	3,10778	0	8	695	519						Untertest4.avi	0	880	547	72	111	646	420	333	0	Content		623	408	1465155	1104015485
1482	10:41:47.452	00:00:01.481	88	691,691	535,4511	0,6124734	0,5953381	404,4271	2,86373	3	597,3	524,4337	0,6126398	0,5953251	404,4271	2,884305	1	8	597	524						Untertest4.avi	0	880	547	72	111	646	420	333	0	Content		525	413	1481780	1104032110
1498	10:41:47.468	00:00:01.498	89	-1024	-768	-1	-1	-1	-1	4	-1024	-768	-1	-1	-1	-1	4	8	0	0						Untertest4.avi	0	880	547	72	111	646	420	333	0	Content		-72	-111	1498436	1104048766
1515	10:41:47.485	00:00:01.515	90	-1024	-768	-1	-1	-1	-1	4	-1024	-768	-1	-1	-1	-1	4	8	0	0						Untertest4.avi	0	880	547	72	111	646	420	333	0	Content		-72	-111	1515104	1104065434
1532	10:41:47.502	00:00:01.531	91	717,7565	530,9434	0,6116202	0,5945442	404,4271	2,913003	0	-1024	-768	-1	-1	-1	-1	4	8	718	531						Untertest4.avi	0	880	547	72	111	646	420	333	0	Content		646	420	1531729	1104082059
1548	10:41:47.518	00:00:01.548	92	-1024	-768	-1	-1	-1	-1	4	-1024	-768	-1	-1	-1	-1	4	8	0	0						Untertest4.avi	0	880	547	72	111	646	420	333	0	Content		-72	-111	1548484	1104098814
1565	10:41:47.535	00:00:01.565	93	-1024	-768	-1	-1	-1	-1	4	-1024	-768	-1	-1	-1	-1	4	8	0	0						Untertest4.avi	0	880	547	72	111	646	420	333	0	Content		-72	-111	1565100	1104115430
1582	10:41:47.552	00:00:01.581	94	-1024	-768	-1	-1	-1	-1	4	-1024	-768	-1	-1	-1	-1	4	8	0	0						Untertest4.avi	0	880	547	72	111	646	420	333	0	Content		-72	-111	1581726	1104132056
1598	10:41:47.568	00:00:01.598	95	-1024	-768	-1	-1	-1	-1	4	-1024	-768	-1	-1	-1	-1	4	8	0	0						Untertest4.avi	0	880	547	72	111	646	420	333	0	Content		-72	-111	1598477	1104148807
1615	10:41:47.585	00:00:01.615	96	-1024	-768	-1	-1	-1	-1	4	723,2158	592,8892	0,4588233	0,6039818	397,4817	3,207555	0	8	723	593						Untertest4.avi	0	880	547	72	111	646	420	333	0	Content		651	482	1615098	1104165428
1632	10:41:47.602	00:00:01.631	97	813,4083	515,9378	0,6071809	0,5922834	418,2781	2,904341	0	702,8966	544,722	0,4584881	0,6050813	397,4817	3,177701	0	8	758	530						Untertest4.avi	0	880	547	72	111	646	420	333	0	Content		686	419	1631721	1104182051
1648	10:41:47.618	00:00:01.648	98	838,9514	527,9143	0,6067298	0,5918807	418,2781	2,95245	0	717,043	538,9738	0,4580517	0,6052507	397,4817	3,028327	0	8	778	533						Untertest4.avi	0	880	547	72	111	646	420	333	0	Content		706	422	1648473	1104198803
1665	10:41:47.635	00:00:01.665	99	-1024	-768	-1	-1	-1	-1	4	708,2124	533,2256	0,4578416	0,6053576	398,8296	2,958634	0	8	708	533						Untertest4.avi	0	880	547	72	111	646	420	333	0	Content		636	422	1665094	1104215424
1682	10:41:47.652	00:00:01.681	100	806,9407	511,5092	0,6058407	0,5914752	418,2781	2,911632	0	712,4169	543,7283	0,4576469	0,6051667	398,8296	2,917518	0	8	760	528						Untertest4.avi	0	880	547	72	111	646	420	333	0	Content		688	417	1681718	1104232048
1698	10:41:47.668	00:00:01.698	101	768,6789	490,4316	0,6046678	0,5915185	418,2781	2,933238	0	709,9433	533,338	0,4572799	0,6051062	398,8296	2,922512	0	8	739	512						Untertest4.avi	0	880	547	72	111	646	420	333	0	Content		667	401	1698342	1104248672
1715	10:41:47.685	00:00:01.715	102	-1024	-768	-1	-1	-1	-1	4	707,6124	534,2966	0,4547876	0,6046458	391,3277	2,927507	0	8	708	534						Untertest4.avi	0	880	547	72	111	646	420	333	0	Content		636	423	1715095	1104265425
1732	10:41:47.702	00:00:01.731	103	835,2298	526,3636	0,6048096	0,5899544	418,2781	2,879754	0	687,8126	541,1946	0,454017	0,6045612	391,3278	2,784236	0	8	762	534						Untertest4.avi	0	880	547	72	111	646	420	333	0	Content		690	423	1731719	1104282049
1748	10:41:47.718	00:00:01.748	104	769,8155	483,5066	0,6033094	0,5902197	418,2781	2,908174	0	680,3637	561,2841	0,4535072	0,6044723	391,3278	2,84753	0	8	725	522						Untertest4.avi	0	880	547	72	111	646	420	333	0	Content		653	411	1748342	1104298672
1765	10:41:47.735	00:00:01.764	105	994,3011	652,1864	0,5944124	0,5921549	445,9267	3,243863	0	847,2792	674,2098	0,457276	0,6075945	411,2137	3,080142	0	9	921	663						Untertest4.avi	0	880	547	72	111	1100	769	550	0	Content		849	552	1764963	1104315293
1782	10:41:47.752	00:00:01.781	106	1295,856	799,5652	0,5917359	0,595408	445,9267	3,116217	0	1029,485	800,506	0,4547231	0,6114051	411,2137	2,958999	0	9	1163	800						Untertest4.avi	0	880	547	72	111	1100	769	550	0	Content		1091	689	1781714	1104332044
1798	10:41:47.768	00:00:01.798	107	1374,948	887,4989	0,5886391	0,5971957	445,9267	3,135445	0	-1024	-768	-1	-1	-1	-1	4	9	1375	887						Untertest4.avi	0	880	547	72	111	1100	769	550	0	Content		1303	776	1798339	1104348669
1815	10:41:47.785	00:00:01.815	108	-1024	-768	-1	-1	-1	-1	4	-1024	-768	-1	-1	-1	-1	4	9	0	0						Untertest4.avi	0	880	547	72	111	1100	769	550	0	Content		-72	-111	1815085	1104365415
1832	10:41:47.802	00:00:01.831	109	-1024	-768	-1	-1	-1	-1	4	-1024	-768	-1	-1	-1	-1	4	9	0	0						Untertest4.avi	0	880	547	72	111	1100	769	550	0	Content		-72	-111	1831708	1104382038
1848	10:41:47.818	00:00:01.848	110	-1024	-768	-1	-1	-1	-1	4	-1024	-768	-1	-1	-1	-1	4	9	0	0						Untertest4.avi	0	880	547	72	111	1100	769	550	0	Content		-72	-111	1848333	1104398663
1865	10:41:47.835	00:00:01.864	111	-1024	-768	-1	-1	-1	-1	4	-1024	-768	-1	-1	-1	-1	4	9	0	0						Untertest4.avi	0	880	547	72	111	1100	769	550	0	Content		-72	-111	1864954	1104415284
1882	10:41:47.852	00:00:01.881	112	-1024	-768	-1	-1	-1	-1	4	-1024	-768	-1	-1	-1	-1	4	9	0	0						Untertest4.avi	0	880	547	72	111	1100	769	550	0	Content		-72	-111	1881573	1104431903
1898	10:41:47.868	00:00:01.898	113	-1024	-768	-1	-1	-1	-1	4	-1024	-768	-1	-1	-1	-1	4	9	0	0						Untertest4.avi	0	880	547	72	111	1100	769	550	0	Content		-72	-111	1898240	1104448570
1915	10:41:47.885	00:00:01.914	114	1109,861	877,0021	0,5871214	0,5919857	406,5935	2,67044	0	-1024	-768	-1	-1	-1	-1	4	9	1110	877						Untertest4.avi	0	880	547	72	111	1100	769	550	0	Content		1038	766	1914827	1104465157
1932	10:41:47.902	00:00:01.931	115	1144,361	867,6115	0,5870195	0,5908476	401,7803	2,643903	0	-1024	-768	-1	-1	-1	-1	4	9	1144	868						Untertest4.avi	0	880	547	72	111	1100	769	550	0	Content		1072	757	1931573	1104481903
1948	10:41:47.918	00:00:01.948	116	1190,821	888,4025	0,5856282	0,5893226	401,7803	2,4696	0	-1024	-768	-1	-1	-1	-1	4	9	1191	888						Untertest4.avi	0	880	547	72	111	1100	769	550	0	Content		1119	777	1948200	1104498530
1965	10:41:47.935	00:00:01.964	117	899,2787	880,905	0,5795692	0,5896756	416,0886	2,554878	0	-1024	-768	-1	-1	-1	-1	4	9	899	881						Untertest4.avi	0	880	547	72	111	1100	769	550	0	Content		827	770	1964823	1104515153
1981	10:41:47.951	00:00:01.981	118	1312,76	919,824	0,5737831	0,5887237	431,9471	2,893395	0	-1024	-768	-1	-1	-1	-1	4	9	1313	920						Untertest4.avi	0	880	547	72	111	1100	769	550	0	Content		1241	809	1981449	1104531779
1998	10:41:47.968	00:00:01.998	119	-1024	-768	-1	-1	-1	-1	4	-1024	-768	-1	-1	-1	-1	4	9	0	0						Untertest4.avi	0	880	547	72	111	1100	769	550	0	Content		-72	-111	1998118	1104548448
2015	10:41:47.985	00:00:02.014	120	1240,905	879,5382	0,5698369	0,5869202	431,947	2,921714	0	-1024	-768	-1	-1	-1	-1	4	9	1241	880						Untertest4.avi	0	880	547	72	111	1100	769	550	0	Content		1169	769	2014862	1104565192
2031	10:41:48.001	00:00:02.031	121	-1024	-768	-1	-1	-1	-1	4	-1024	-768	-1	-1	-1	-1	4	9	0	0						Untertest4.avi	0	880	547	72	111	1100	769	550	0	Content		-72	-111	2031361	1104581691
2048	10:41:48.018	00:00:02.048	122	1254,113	876,8792	0,5666252	0,5845716	431,947	3,093099	0	-1024	-768	-1	-1	-1	-1	4	9	1254	877						Untertest4.avi	0	880	547	72	111	1100	769	550	0	Content		1182	766	2048110	1104598440
2065	10:41:48.035	00:00:02.064	123	-1024	-768	-1	-1	-1	-1	4	-1024	-768	-1	-1	-1	-1	4	9	0	0						Untertest4.avi	0	880	547	72	111	1100	769	550	0	Content		-72	-111	2064731	1104615061
2081	10:41:48.051	00:00:02.081	124	1345,039	908,1168	0,5646441	0,5807483	431,947	3,226579	0	-1024	-768	-1	-1	-1	-1	4	9	1345	908						Untertest4.avi	0	880	547	72	111	1100	769	550	0	Content		1273	797	2081356	1104631686
2098	10:41:48.068	00:00:02.097	125	1159,069	862,1006	0,5673316	0,5797192	412,6833	2,978634	0	-1024	-768	-1	-1	-1	-1	4	9	1159	862						Untertest4.avi	0	880	547	72	111	1100	769	550	0	Content		1087	751	2097980	1104648310
2115	10:41:48.085	00:00:02.114	126	-1024	-768	-1	-1	-1	-1	4	-1024	-768	-1	-1	-1	-1	4	9	0	0						Untertest4.avi	0	880	547	72	111	1100	769	550	0	Content		-72	-111	2114729	1104665059
2131	10:41:48.101	00:00:02.131	127	-1024	-768	-1	-1	-1	-1	4	-1024	-768	-1	-1	-1	-1	4	9	0	0						Untertest4.avi	0	880	547	72	111	1100	769	550	0	Content		-72	-111	2131350	1104681680
2148	10:41:48.118	00:00:02.147	128	1171,762	919,3693	0,5660184	0,5743613	409,6685	3,091656	0	-1024	-768	-1	-1	-1	-1	4	9	1172	919						Untertest4.avi	0	880	547	72	111	1100	769	550	0	Content		1100	808	2147975	1104698305
2165	10:41:48.135	00:00:02.164	129	-1024	-768	-1	-1	-1	-1	4	-1024	-768	-1	-1	-1	-1	4	9	0	0						Untertest4.avi	0	880	547	72	111	1100	769	550	0	Content		-72	-111	2164601	1104714931
2181	10:41:48.151	00:00:02.181	130	-1024	-768	-1	-1	-1	-1	4	-1024	-768	-1	-1	-1	-1	4	9	0	0						Untertest4.avi	0	880	547	72	111	1100	769	550	0	Content		-72	-111	2181350	1104731680
2198	10:41:48.168	00:00:02.197	131	-1024	-768	-1	-1	-1	-1	4	-1024	-768	-1	-1	-1	-1	4	9	0	0						Untertest4.avi	0	880	547	72	111	1100	769	550	0	Content		-72	-111	2197971	1104748301
2215	10:41:48.185	00:00:02.214	132	-1024	-768	-1	-1	-1	-1	4	-1024	-768	-1	-1	-1	-1	4	9	0	0						Untertest4.avi	0	880	547	72	111	1100	769	550	0	Content		-72	-111	2214594	1104764924
2231	10:41:48.201	00:00:02.231	133	-1024	-768	-1	-1	-1	-1	4	-1024	-768	-1	-1	-1	-1	4	9	0	0						Untertest4.avi	0	880	547	72	111	1100	769	550	0	Content		-72	-111	2231262	1104781592
2248	10:41:48.218	00:00:02.247	134	-1024	-768	-1	-1	-1	-1	4	-1024	-768	-1	-1	-1	-1	4	9	0	0						Untertest4.avi	0	880	547	72	111	1100	769	550	0	Content		-72	-111	2247967	1104798297
2265	10:41:48.235	00:00:02.264	135	1079,802	898,5016	0,5610459	0,5691935	405,7852	2,952392	0	-1024	-768	-1	-1	-1	-1	4	9	1080	899						Untertest4.avi	0	880	547	72	111	1100	769	550	0	Content		1008	788	2264591	1104814921
2281	10:41:48.251	00:00:02.281	136	-1024	-768	-1	-1	-1	-1	4	-1024	-768	-1	-1	-1	-1	4	9	0	0						Untertest4.avi	0	880	547	72	111	1100	769	550	0	Content		-72	-111	2281214	1104831544
2298	10:41:48.268	00:00:02.297	137	-1024	-768	-1	-1	-1	-1	4	-1024	-768	-1	-1	-1	-1	4	9	0	0						Untertest4.avi	0	880	547	72	111	1100	769	550	0	Content		-72	-111	2297837	1104848167
2315	10:41:48.285	00:00:02.314	138	946,9697	874,7875	0,5536226	0,5667298	437,3256	3,203402	0	-1024	-768	-1	-1	-1	-1	4	10	947	875						Untertest4.avi	0	880	547	72	111	786	749	250	0	Content		875	764	2314599	1104864929
2331	10:41:48.301	00:00:02.331	139	-1024	-768	-1	-1	-1	-1	4	-1024	-768	-1	-1	-1	-1	4	10	0	0						Untertest4.avi	0	880	547	72	111	786	749	250	0	Content		-72	-111	2331213	1104881543
2348	10:41:48.318	00:00:02.347	140	-1024	-768	-1	-1	-1	-1	4	805,2689	869,5264	0,4028417	0,6208733	433,1934	3,501602	0	10	805	870						Untertest4.avi	0	880	547	72	111	786	749	250	0	Content		733	759	2347835	1104898165
2364	10:41:48.334	00:00:02.364	141	-1024	-768	-1	-1	-1	-1	4	-1024	-768	-1	-1	-1	-1	4	10	0	0						Untertest4.avi	0	880	547	72	111	786	749	250	0	Content		-72	-111	2364463	1104914793
2381	10:41:48.351	00:00:02.381	142	-1024	-768	-1	-1	-1	-1	4	-1024	-768	-1	-1	-1	-1	4	10	0	0						Untertest4.avi	0	880	547	72	111	786	749	250	0	Content		-72	-111	2381206	1104931536
2398	10:41:48.368	00:00:02.397	143	895,0616	844,9464	0,4193569	0,6276035	427,84	3,382617	1	762,4152	839,282	0,4204167	0,6275392	433,1934	3,440467	3	10	895	845						Untertest4.avi	0	880	547	72	111	786	749	250	0	Content		823	734	2397828	1104948158
2414	10:41:48.384	00:00:02.414	144	790,6564	859,7115	0,5558593	0,5712022	414,9102	3,229582	0	-1024	-768	-1	-1	-1	-1	4	10	791	860						Untertest4.avi	0	880	547	72	111	786	749	250	0	Content		719	749	2414457	1104964787
2431	10:41:48.401	00:00:02.431	145	874,5049	853,2452	0,4145984	0,63315	414,9103	3,604696	1	833,2941	848,1683	0,4197373	0,6331025	433,1935	3,782104	3	10	875	853						Untertest4.avi	0	880	547	72	111	786	749	250	0	Content		803	742	2431210	1104981540
2448	10:41:48.418	00:00:02.447	146	-1024	-768	-1	-1	-1	-1	4	-1024	-768	-1	-1	-1	-1	4	10	0	0						Untertest4.avi	0	880	547	72	111	786	749	250	0	Content		-72	-111	2447842	1104998172
2464	10:41:48.434	00:00:02.464	147	892,5847	852,8561	0,4136239	0,6399823	414,9103	3,55889	1	852,7853	847,7697	0,4187522	0,6399351	433,1935	3,734774	3	10	893	853						Untertest4.avi	0	880	547	72	111	786	749	250	0	Content		821	742	2464457	1105014787
2481	10:41:48.451	00:00:02.481	148	-1024	-768	-1	-1	-1	-1	4	-1024	-768	-1	-1	-1	-1	4	10	0	0						Untertest4.avi	0	880	547	72	111	786	749	250	0	Content		-72	-111	2481076	1105031406
2498	10:41:48.468	00:00:02.497	149	847,4059	849,7125	0,4120487	0,6463082	414,9103	3,589551	1	803,1838	844,2488	0,4171599	0,6462613	433,1935	3,764752	3	10	847	850						Untertest4.avi	0	880	547	72	111	786	749	250	0	Content		775	739	2497821	1105048151
2514	10:41:48.484	00:00:02.514	150	-1024	-768	-1	-1	-1	-1	4	-1024	-768	-1	-1	-1	-1	4	10	0	0						Untertest4.avi	0	880	547	72	111	786	749	250	0	Content		-72	-111	2514451	1105064781
2531	10:41:48.501	00:00:02.531	151	858,0422	860,7891	0,4102553	0,6511434	414,9103	3,55093	1	765,3525	853,0124	0,4105507	0,6511298	414,9102	3,574896	3	10	858	861						Untertest4.avi	0	880	547	72	111	786	749	250	0	Content		786	750	2531068	1105081398
2548	10:41:48.518	00:00:02.547	152	858,0422	860,7891	0,4104473	0,6528808	418,2003	3,55093	1	765,3525	853,0124	0,4104473	0,6528808	418,2003	3,574896	3	10	858	861						Untertest4.avi	0	880	547	72	111	786	749	250	0	Content		786	750	2547690	1105098020
2564	10:41:48.534	00:00:02.564	153	797,8641	876,8287	0,5474005	0,5868072	418,2003	3,342029	0	-1024	-768	-1	-1	-1	-1	4	11	798	877						Untertest4.avi	0	880	547	72	111	718	759	183	0	Content		726	766	2564441	1105114771
2581	10:41:48.551	00:00:02.581	154	-1024	-768	-1	-1	-1	-1	4	-1024	-768	-1	-1	-1	-1	4	11	0	0						Untertest4.avi	0	880	547	72	111	718	759	183	0	Content		-72	-111	2581325	1105131655
2598	10:41:48.568	00:00:02.597	155	-1024	-768	-1	-1	-1	-1	4	-1024	-768	-1	-1	-1	-1	4	11	0	0						Untertest4.avi	0	880	547	72	111	718	759	183	0	Content		-72	-111	2597993	1105148323
2615	10:41:48.585	00:00:02.614	156	-1024	-768	-1	-1	-1	-1	4	-1024	-768	-1	-1	-1	-1	4	11	0	0						Untertest4.avi	0	880	547	72	111	718	759	183	0	Content		-72	-111	2614833	1105165163
2631	10:41:48.601	00:00:02.631	157	762,4476	872,9595	0,5456169	0,5878924	410,2584	3,179252	0	-1024	-768	-1	-1	-1	-1	4	11	762	873						Untertest4.avi	0	880	547	72	111	718	759	183	0	Content		690	762	2631138	1105181468
2648	10:41:48.618	00:00:02.647	158	834,6165	862,8121	0,5456085	0,5883124	410,2584	3,293433	0	745,5382	860,0511	0,4035703	0,6590981	410,2584	3,514813	0	11	790	861						Untertest4.avi	0	880	547	72	111	718	759	183	0	Content		718	750	2647762	1105198092
2664	10:41:48.634	00:00:02.664	159	-1024	-768	-1	-1	-1	-1	4	-1024	-768	-1	-1	-1	-1	4	11	0	0						Untertest4.avi	0	880	547	72	111	718	759	183	0	Content		-72	-111	2664384	1105214714
2681	10:41:48.651	00:00:02.681	160	-1024	-768	-1	-1	-1	-1	4	736,0671	850,6771	0,402066	0,6617426	410,2584	3,522285	0	11	736	851						Untertest4.avi	0	880	547	72	111	718	759	183	0	Content		664	740	2681131	1105231461
2698	10:41:48.668	00:00:02.697	161	788,806	869,5703	0,5426353	0,5891283	409,4025	3,159788	0	-1024	-768	-1	-1	-1	-1	4	11	789	870						Untertest4.avi	0	880	547	72	111	718	759	183	0	Content		717	759	2697759	1105248089
2714	10:41:48.684	00:00:02.714	162	-1024	-768	-1	-1	-1	-1	4	794,9127	872,3059	0,401425	0,6641114	409,4025	3,534067	0	11	795	872						Untertest4.avi	0	880	547	72	111	718	759	183	0	Content		723	761	2714381	1105264711
2731	10:41:48.701	00:00:02.731	163	-1024	-768	-1	-1	-1	-1	4	736,9597	856,481	0,4002574	0,6655092	409,4025	3,418299	0	11	737	856						Untertest4.avi	0	880	547	72	111	718	759	183	0	Content		665	745	2731007	1105281337
2748	10:41:48.718	00:00:02.747	164	-1024	-768	-1	-1	-1	-1	4	-1024	-768	-1	-1	-1	-1	4		0	0						Untertest4.avi	0	880	547	72	111				0	Content		-72	-111	2747759	1105298089
2764	10:41:48.734	00:00:02.764	165	-1024	-768	-1	-1	-1	-1	4	-1024	-768	-1	-1	-1	-1	4		0	0						Untertest4.avi	0	880	547	72	111				0	Content		-72	-111	2764377	1105314707
2781	10:41:48.751	00:00:02.781	166	-1024	-768	-1	-1	-1	-1	4	-1024	-768	-1	-1	-1	-1	4		0	0						Untertest4.avi	0	880	547	72	111				0	Content		-72	-111	2781002	1105331332
2798	10:41:48.768	00:00:02.797	167	-1024	-768	-1	-1	-1	-1	4	-1024	-768	-1	-1	-1	-1	4		0	0						Untertest4.avi	0	880	547	72	111				0	Content		-72	-111	2797627	1105347957
2814	10:41:48.784	00:00:02.814	168	-1024	-768	-1	-1	-1	-1	4	-1024	-768	-1	-1	-1	-1	4		0	0						Untertest4.avi	0	880	547	72	111				0	Content		-72	-111	2814377	1105364707
2831	10:41:48.801	00:00:02.830	169	-1024	-768	-1	-1	-1	-1	4	-1024	-768	-1	-1	-1	-1	4		0	0						Untertest4.avi	0	880	547	72	111				0	Content		-72	-111	2830999	1105381329
2848	10:41:48.818	00:00:02.847	170	-1024	-768	-1	-1	-1	-1	4	-1024	-768	-1	-1	-1	-1	4		0	0						Untertest4.avi	0	880	547	72	111				0	Content		-72	-111	2847624	1105397954
2864	10:41:48.834	00:00:02.864	171	-1024	-768	-1	-1	-1	-1	4	-1024	-768	-1	-1	-1	-1	4		0	0						Untertest4.avi	0	880	547	72	111				0	Content		-72	-111	2864245	1105414575
2881	10:41:48.851	00:00:02.880	172	-1024	-768	-1	-1	-1	-1	4	-1024	-768	-1	-1	-1	-1	4		0	0						Untertest4.avi	0	880	547	72	111				0	Content		-72	-111	2880994	1105431324
2898	10:41:48.868	00:00:02.897	173	-1024	-768	-1	-1	-1	-1	4	-1024	-768	-1	-1	-1	-1	4		0	0						Untertest4.avi	0	880	547	72	111				0	Content		-72	-111	2897617	1105447947
2914	10:41:48.884	00:00:02.914	174	-1024	-768	-1	-1	-1	-1	4	-1024	-768	-1	-1	-1	-1	4		0	0						Untertest4.avi	0	880	547	72	111				0	Content		-72	-111	2914242	1105464572
2931	10:41:48.901	00:00:02.930	175	-1024	-768	-1	-1	-1	-1	4	-1024	-768	-1	-1	-1	-1	4		0	0						Untertest4.avi	0	880	547	72	111				0	Content		-72	-111	2930865	1105481195
2948	10:41:48.918	00:00:02.947	176	-1024	-768	-1	-1	-1	-1	4	-1024	-768	-1	-1	-1	-1	4		0	0						Untertest4.avi	0	880	547	72	111				0	Content		-72	-111	2947612	1105497942
2964	10:41:48.934	00:00:02.964	177	-1024	-768	-1	-1	-1	-1	4	-1024	-768	-1	-1	-1	-1	4		0	0						Untertest4.avi	0	880	547	72	111				0	Content		-72	-111	2964235	1105514565
2981	10:41:48.951	00:00:02.980	178	-1024	-768	-1	-1	-1	-1	4	-1024	-768	-1	-1	-1	-1	4		0	0						Untertest4.avi	0	880	547	72	111				0	Content		-72	-111	2980856	1105531186
2997	10:41:48.967	00:00:02.997	179	-1024	-768	-1	-1	-1	-1	4	-1024	-768	-1	-1	-1	-1	4		0	0						Untertest4.avi	0	880	547	72	111				0	Content		-72	-111	2997480	1105547810
3015	10:41:48.985	00:00:03.014	180	-1024	-768	-1	-1	-1	-1	4	-1024	-768	-1	-1	-1	-1	4		0	0						Untertest4.avi	0	880	547	72	111				0	Content		-72	-111	3014720	1105565050
3031	10:41:49.001	00:00:03.031	181	-1024	-768	-1	-1	-1	-1	4	-1024	-768	-1	-1	-1	-1	4		0	0						Untertest4.avi	0	880	547	72	111				0	Content		-72	-111	3031342	1105581672
3047	10:41:49.017	00:00:03.047	182	-1024	-768	-1	-1	-1	-1	4	-1024	-768	-1	-1	-1	-1	4		0	0						Untertest4.avi	0	880	547	72	111				0	Content		-72	-111	3047463	1105597793
3064	10:41:49.034	00:00:03.064	183	-1024	-768	-1	-1	-1	-1	4	-1024	-768	-1	-1	-1	-1	4		0	0						Untertest4.avi	0	880	547	72	111				0	Content		-72	-111	3064088	1105614418
3081	10:41:49.051	00:00:03.080	184	-1024	-768	-1	-1	-1	-1	4	-1024	-768	-1	-1	-1	-1	4		0	0						Untertest4.avi	0	880	547	72	111				0	Content		-72	-111	3080838	1105631168
3097	10:41:49.067	00:00:03.097	185	-1024	-768	-1	-1	-1	-1	4	-1024	-768	-1	-1	-1	-1	4		0	0						Untertest4.avi	0	880	547	72	111				0	Content		-72	-111	3097336	1105647666
3115	10:41:49.085	00:00:03.114	186	-1024	-768	-1	-1	-1	-1	4	-1024	-768	-1	-1	-1	-1	4		0	0						Untertest4.avi	0	880	547	72	111				0	Content		-72	-111	3114529	1105664859
3132	10:41:49.102	00:00:03.131	187	-1024	-768	-1	-1	-1	-1	4	-1024	-768	-1	-1	-1	-1	4		0	0						Untertest4.avi	0	880	547	72	111				0	Content		-72	-111	3131901	1105682231
3149	10:41:49.119	00:00:03.149	188	-1024	-768	-1	-1	-1	-1	4	-1024	-768	-1	-1	-1	-1	4		0	0						Untertest4.avi	0	880	547	72	111				0	Content		-72	-111	3149275	1105699605
3164	10:41:49.134	00:00:03.164	189	-1024	-768	-1	-1	-1	-1	4	-1024	-768	-1	-1	-1	-1	4		0	0						Untertest4.avi	0	880	547	72	111				0	Content		-72	-111	3164078	1105714408
3181	10:41:49.151	00:00:03.180	190	-1024	-768	-1	-1	-1	-1	4	-1024	-768	-1	-1	-1	-1	4		0	0						Untertest4.avi	0	880	547	72	111				0	Content		-72	-111	3180702	1105731032
3197	10:41:49.167	00:00:03.197	191	-1024	-768	-1	-1	-1	-1	4	-1024	-768	-1	-1	-1	-1	4		0	0						Untertest4.avi	0	880	547	72	111				0	Content		-72	-111	3197449	1105747779
3214	10:41:49.184	00:00:03.214	192	-1024	-768	-1	-1	-1	-1	4	-1024	-768	-1	-1	-1	-1	4		0	0						Untertest4.avi	0	880	547	72	111				0	Content		-72	-111	3214073	1105764403
3214	10:41:49.184																				LeftMouseClick	1	667	600
3231	10:41:49.201	00:00:03.230	193	-1024	-768	-1	-1	-1	-1	4	-1024	-768	-1	-1	-1	-1	4		0	0						Untertest4.avi	0	880	547	72	111				0	Content		-72	-111	3230698	1105781028
3247	10:41:49.217	00:00:03.247	194	-1024	-768	-1	-1	-1	-1	4	-1024	-768	-1	-1	-1	-1	4		0	0						Untertest4.avi	0	880	547	72	111				0	Content		-72	-111	3247322	1105797652
3264	10:41:49.234	00:00:03.264	195	-1024	-768	-1	-1	-1	-1	4	-1024	-768	-1	-1	-1	-1	4		0	0						Untertest4.avi	0	880	547	72	111				0	Content		-72	-111	3264391	1105814721
3282	10:41:49.252	00:00:03.281	196	-1024	-768	-1	-1	-1	-1	4	-1024	-768	-1	-1	-1	-1	4		0	0						Untertest4.avi	0	880	547	72	111				0	Content		-72	-111	3281765	1105832095
3299	10:41:49.269	00:00:03.299	197	-1024	-768	-1	-1	-1	-1	4	-1024	-768	-1	-1	-1	-1	4		0	0						Untertest4.avi	0	880	547	72	111				0	Content		-72	-111	3299011	1105849341
3314	10:41:49.284	00:00:03.313	198	-1024	-768	-1	-1	-1	-1	4	-1024	-768	-1	-1	-1	-1	4		0	0						Untertest4.avi	0	880	547	72	111				0	Content		-72	-111	3313939	1105864269
3331	10:41:49.301	00:00:03.330	199	-1024	-768	-1	-1	-1	-1	4	-1024	-768	-1	-1	-1	-1	4		0	0						Untertest4.avi	0	880	547	72	111				0	Content		-72	-111	3330564	1105880894
3347	10:41:49.317	00:00:03.347	200	-1024	-768	-1	-1	-1	-1	4	-1024	-768	-1	-1	-1	-1	4		0	0						Untertest4.avi	0	880	547	72	111				0	Content		-72	-111	3347312	1105897642
3364	10:41:49.334	00:00:03.363	201	-1024	-768	-1	-1	-1	-1	4	-1024	-768	-1	-1	-1	-1	4		0	0						Untertest4.avi	0	880	547	72	111				0	Content		-72	-111	3363937	1105914267
3381	10:41:49.351	00:00:03.380	202	-1024	-768	-1	-1	-1	-1	4	-1024	-768	-1	-1	-1	-1	4		0	0						Untertest4.avi	0	880	547	72	111				0	Content		-72	-111	3380558	1105930888
3397	10:41:49.367	00:00:03.397	203	-1024	-768	-1	-1	-1	-1	4	-1024	-768	-1	-1	-1	-1	4		0	0						Untertest4.avi	0	880	547	72	111				0	Content		-72	-111	3397194	1105947524
3414	10:41:49.384	00:00:03.414	204	-1024	-768	-1	-1	-1	-1	4	-1024	-768	-1	-1	-1	-1	4		0	0						Untertest4.avi	0	880	547	72	111				0	Content		-72	-111	3414374	1105964704
3432	10:41:49.402	00:00:03.431	205	-1024	-768	-1	-1	-1	-1	4	-1024	-768	-1	-1	-1	-1	4		0	0						Untertest4.avi	0	880	547	72	111				0	Content		-72	-111	3431749	1105982079
3449	10:41:49.419	00:00:03.448	206	-1024	-768	-1	-1	-1	-1	4	-1024	-768	-1	-1	-1	-1	4		0	0						Untertest4.avi	0	880	547	72	111				0	Content		-72	-111	3448996	1105999326
3464	10:41:49.434	00:00:03.463	207	-1024	-768	-1	-1	-1	-1	4	-1024	-768	-1	-1	-1	-1	4		0	0						Untertest4.avi	0	880	547	72	111				0	Content		-72	-111	3463806	1106014136
3481	10:41:49.451	00:00:03.480	208	-1024	-768	-1	-1	-1	-1	4	-1024	-768	-1	-1	-1	-1	4		0	0						Untertest4.avi	0	880	547	72	111				0	Content		-72	-111	3480552	1106030882
3497	10:41:49.467	00:00:03.497	209	-1024	-768	-1	-1	-1	-1	4	-1024	-768	-1	-1	-1	-1	4		0	0						Untertest4.avi	0	880	547	72	111				0	Content		-72	-111	3497184	1106047514
3514	10:41:49.484	00:00:03.513	210	-1024	-768	-1	-1	-1	-1	4	-1024	-768	-1	-1	-1	-1	4		0	0						Untertest4.avi	0	880	547	72	111				0	Content		-72	-111	3513795	1106064125
3530	10:41:49.500	00:00:03.530	211	-1024	-768	-1	-1	-1	-1	4	-1024	-768	-1	-1	-1	-1	4		0	0						Untertest4.avi	0	880	547	72	111				0	Content		-72	-111	3530416	1106080746
3547	10:41:49.517	00:00:03.547	212	-1024	-768	-1	-1	-1	-1	4	-1024	-768	-1	-1	-1	-1	4		0	0						Untertest4.avi	0	880	547	72	111				0	Content		-72	-111	3547041	1106097371
3564	10:41:49.534	00:00:03.564	213	-1024	-768	-1	-1	-1	-1	4	-1024	-768	-1	-1	-1	-1	4		0	0						Untertest4.avi	0	880	547	72	111				0	Content		-72	-111	3564233	1106114563
3582	10:41:49.552	00:00:03.581	214	-1024	-768	-1	-1	-1	-1	4	-1024	-768	-1	-1	-1	-1	4		0	0						Untertest4.avi	0	880	547	72	111				0	Content		-72	-111	3581607	1106131937
3599	10:41:49.569	00:00:03.598	215	-1024	-768	-1	-1	-1	-1	4	-1024	-768	-1	-1	-1	-1	4		0	0						Untertest4.avi	0	880	547	72	111				0	Content		-72	-111	3598855	1106149185
3614	10:41:49.584	00:00:03.613	216	-1024	-768	-1	-1	-1	-1	4	-1024	-768	-1	-1	-1	-1	4		0	0						Untertest4.avi	0	880	547	72	111				0	Content		-72	-111	3613784	1106164114
3630	10:41:49.600	00:00:03.630	217	-1024	-768	-1	-1	-1	-1	4	-1024	-768	-1	-1	-1	-1	4		0	0						Untertest4.avi	0	880	547	72	111				0	Content		-72	-111	3630406	1106180736
3647	10:41:49.617	00:00:03.647	218	-1024	-768	-1	-1	-1	-1	4	-1024	-768	-1	-1	-1	-1	4		0	0						Untertest4.avi	0	880	547	72	111				0	Content		-72	-111	3647166	1106197496
3664	10:41:49.634	00:00:03.663	219	-1024	-768	-1	-1	-1	-1	4	-1024	-768	-1	-1	-1	-1	4		0	0						Untertest4.avi	0	880	547	72	111				0	Content		-72	-111	3663653	1106213983
3680	10:41:49.650	00:00:03.680	220	-1024	-768	-1	-1	-1	-1	4	-1024	-768	-1	-1	-1	-1	4		0	0						Untertest4.avi	0	880	547	72	111				0	Content		-72	-111	3680401	1106230731
3697	10:41:49.667	00:00:03.697	221	-1024	-768	-1	-1	-1	-1	4	-1024	-768	-1	-1	-1	-1	4		0	0						Untertest4.avi	0	880	547	72	111				0	Content		-72	-111	3697025	1106247355
3714	10:41:49.684	00:00:03.714	222	-1024	-768	-1	-1	-1	-1	4	-1024	-768	-1	-1	-1	-1	4		0	0						Untertest4.avi	0	880	547	72	111				0	Content		-72	-111	3714095	1106264425
3731	10:41:49.701	00:00:03.731	223	-1024	-768	-1	-1	-1	-1	4	-1024	-768	-1	-1	-1	-1	4		0	0						Untertest4.avi	0	880	547	72	111				0	Content		-72	-111	3731466	1106281796
3749	10:41:49.719	00:00:03.748	224	-1024	-768	-1	-1	-1	-1	4	-1024	-768	-1	-1	-1	-1	4		0	0						Untertest4.avi	0	880	547	72	111				0	Content		-72	-111	3748714	1106299044
3764	10:41:49.734	00:00:03.763	225	-1024	-768	-1	-1	-1	-1	4	-1024	-768	-1	-1	-1	-1	4		0	0						Untertest4.avi	0	880	547	72	111				0	Content		-72	-111	3763643	1106313973
3780	10:41:49.750	00:00:03.780	226	-1024	-768	-1	-1	-1	-1	4	-1024	-768	-1	-1	-1	-1	4		0	0						Untertest4.avi	0	880	547	72	111				0	Content		-72	-111	3780270	1106330600
3797	10:41:49.767	00:00:03.797	227	-1024	-768	-1	-1	-1	-1	4	-1024	-768	-1	-1	-1	-1	4		0	0						Untertest4.avi	0	880	547	72	111				0	Content		-72	-111	3797015	1106347345
3814	10:41:49.784	00:00:03.813	228	-1024	-768	-1	-1	-1	-1	4	-1024	-768	-1	-1	-1	-1	4		0	0						Untertest4.avi	0	880	547	72	111				0	Content		-72	-111	3813637	1106363967
3830	10:41:49.800	00:00:03.830	229	-1024	-768	-1	-1	-1	-1	4	-1024	-768	-1	-1	-1	-1	4		0	0						Untertest4.avi	0	880	547	72	111				0	Content		-72	-111	3830260	1106380590
3847	10:41:49.817	00:00:03.846	230	-1024	-768	-1	-1	-1	-1	4	-1024	-768	-1	-1	-1	-1	4		0	0						Untertest4.avi	0	880	547	72	111				0	Content		-72	-111	3846886	1106397216
3864	10:41:49.834	00:00:03.864	231	-1024	-768	-1	-1	-1	-1	4	-1024	-768	-1	-1	-1	-1	4		0	0						Untertest4.avi	0	880	547	72	111				0	Content		-72	-111	3864077	1106414407
3881	10:41:49.851	00:00:03.881	232	-1024	-768	-1	-1	-1	-1	4	-1024	-768	-1	-1	-1	-1	4		0	0						Untertest4.avi	0	880	547	72	111				0	Content		-72	-111	3881450	1106431780
3899	10:41:49.869	00:00:03.898	233	-1024	-768	-1	-1	-1	-1	4	-1024	-768	-1	-1	-1	-1	4		0	0						Untertest4.avi	0	880	547	72	111				0	Content		-72	-111	3898696	1106449026
3913	10:41:49.883	00:00:03.913	234	-1024	-768	-1	-1	-1	-1	4	-1024	-768	-1	-1	-1	-1	4		0	0						Untertest4.avi	0	880	547	72	111				0	Content		-72	-111	3913496	1106463826
3930	10:41:49.900	00:00:03.930	235	-1024	-768	-1	-1	-1	-1	4	-1024	-768	-1	-1	-1	-1	4		0	0						Untertest4.avi	0	880	547	72	111				0	Content		-72	-111	3930246	1106480576
3947	10:41:49.917	00:00:03.946	236	-1024	-768	-1	-1	-1	-1	4	-1024	-768	-1	-1	-1	-1	4		0	0						Untertest4.avi	0	880	547	72	111				0	Content		-72	-111	3946870	1106497200
3963	10:41:49.933	00:00:03.963	237	-1024	-768	-1	-1	-1	-1	4	-1024	-768	-1	-1	-1	-1	4		0	0						Untertest4.avi	0	880	547	72	111				0	Content		-72	-111	3963492	1106513822
3980	10:41:49.950	00:00:03.980	238	-1024	-768	-1	-1	-1	-1	4	-1024	-768	-1	-1	-1	-1	4		0	0						Untertest4.avi	0	880	547	72	111				0	Content		-72	-111	3980117	1106530447
3997	10:41:49.967	00:00:03.996	239	-1024	-768	-1	-1	-1	-1	4	-1024	-768	-1	-1	-1	-1	4		0	0						Untertest4.avi	0	880	547	72	111				0	Content		-72	-111	3996742	1106547072
4014	10:41:49.984	00:00:04.013	240	-1024	-768	-1	-1	-1	-1	4	-1024	-768	-1	-1	-1	-1	4		0	0						Untertest4.avi	0	880	547	72	111				0	Content		-72	-111	4013935	1106564265
4031	10:41:50.001	00:00:04.031	241	-1024	-768	-1	-1	-1	-1	4	-1024	-768	-1	-1	-1	-1	4		0	0						Untertest4.avi	0	880	547	72	111				0	Content		-72	-111	4031307	1106581637
4049	10:41:50.019	00:00:04.048	242	-1024	-768	-1	-1	-1	-1	4	-1024	-768	-1	-1	-1	-1	4		0	0						Untertest4.avi	0	880	547	72	111				0	Content		-72	-111	4048555	1106598885
4063	10:41:50.033	00:00:04.063	243	-1024	-768	-1	-1	-1	-1	4	-1024	-768	-1	-1	-1	-1	4		0	0						Untertest4.avi	0	880	547	72	111				0	Content		-72	-111	4063358	1106613688
4080	10:41:50.050	00:00:04.080	244	-1024	-768	-1	-1	-1	-1	4	-1024	-768	-1	-1	-1	-1	4		0	0						Untertest4.avi	0	880	547	72	111				0	Content		-72	-111	4080113	1106630443
4097	10:41:50.067	00:00:04.096	245	-1024	-768	-1	-1	-1	-1	4	-1024	-768	-1	-1	-1	-1	4		0	0						Untertest4.avi	0	880	547	72	111				0	Content		-72	-111	4096730	1106647060
4113	10:41:50.083	00:00:04.113	246	-1024	-768	-1	-1	-1	-1	4	-1024	-768	-1	-1	-1	-1	4		0	0						Untertest4.avi	0	880	547	72	111				0	Content		-72	-111	4113352	1106663682
4130	10:41:50.100	00:00:04.130	247	-1024	-768	-1	-1	-1	-1	4	-1024	-768	-1	-1	-1	-1	4		0	0						Untertest4.avi	0	880	547	72	111				0	Content		-72	-111	4130103	1106680433
4147	10:41:50.117	00:00:04.146	248	-1024	-768	-1	-1	-1	-1	4	-1024	-768	-1	-1	-1	-1	4		0	0						Untertest4.avi	0	880	547	72	111				0	Content		-72	-111	4146721	1106697051
4164	10:41:50.134	00:00:04.163	249	-1024	-768	-1	-1	-1	-1	4	-1024	-768	-1	-1	-1	-1	4		0	0						Untertest4.avi	0	880	547	72	111				0	Content		-72	-111	4163788	1106714118
4181	10:41:50.151	00:00:04.181	250	-1024	-768	-1	-1	-1	-1	4	-1024	-768	-1	-1	-1	-1	4		0	0						Untertest4.avi	0	880	547	72	111				0	Content		-72	-111	4181162	1106731492
4199	10:41:50.169	00:00:04.198	251	-1024	-768	-1	-1	-1	-1	4	-1024	-768	-1	-1	-1	-1	4		0	0						Untertest4.avi	0	880	547	72	111				0	Content		-72	-111	4198533	1106748863
4213	10:41:50.183	00:00:04.213	252	-1024	-768	-1	-1	-1	-1	4	-1024	-768	-1	-1	-1	-1	4		0	0						Untertest4.avi	0	880	547	72	111				0	Content		-72	-111	4213337	1106763667
4230	10:41:50.200	00:00:04.229	253	-1024	-768	-1	-1	-1	-1	4	-1024	-768	-1	-1	-1	-1	4		0	0						Untertest4.avi	0	880	547	72	111				0	Content		-72	-111	4229958	1106780288
4247	10:41:50.217	00:00:04.246	254	-1024	-768	-1	-1	-1	-1	4	-1024	-768	-1	-1	-1	-1	4		0	0						Untertest4.avi	0	880	547	72	111				0	Content		-72	-111	4246706	1106797036
4263	10:41:50.233	00:00:04.263	255	-1024	-768	-1	-1	-1	-1	4	-1024	-768	-1	-1	-1	-1	4		0	0						Untertest4.avi	0	880	547	72	111				0	Content		-72	-111	4263327	1106813657
4280	10:41:50.250	00:00:04.279	256	-1024	-768	-1	-1	-1	-1	4	-1024	-768	-1	-1	-1	-1	4		0	0						Untertest4.avi	0	880	547	72	111				0	Content		-72	-111	4279949	1106830279
4297	10:41:50.267	00:00:04.296	257	-1024	-768	-1	-1	-1	-1	4	-1024	-768	-1	-1	-1	-1	4		0	0						Untertest4.avi	0	880	547	72	111				0	Content		-72	-111	4296572	1106846902
4314	10:41:50.284	00:00:04.313	258	-1024	-768	-1	-1	-1	-1	4	-1024	-768	-1	-1	-1	-1	4		0	0						Untertest4.avi	0	880	547	72	111				0	Content		-72	-111	4313766	1106864096
4331	10:41:50.301	00:00:04.331	259	-1024	-768	-1	-1	-1	-1	4	-1024	-768	-1	-1	-1	-1	4		0	0						Untertest4.avi	0	880	547	72	111				0	Content		-72	-111	4331026	1106881356
4348	10:41:50.318	00:00:04.348	260	-1024	-768	-1	-1	-1	-1	4	-1024	-768	-1	-1	-1	-1	4		0	0						Untertest4.avi	0	880	547	72	111				0	Content		-72	-111	4348383	1106898713
4363	10:41:50.333	00:00:04.363	261	-1024	-768	-1	-1	-1	-1	4	-1024	-768	-1	-1	-1	-1	4		0	0						Untertest4.avi	0	880	547	72	111				0	Content		-72	-111	4363186	1106913516
4380	10:41:50.350	00:00:04.379	262	-1024	-768	-1	-1	-1	-1	4	-1024	-768	-1	-1	-1	-1	4		0	0						Untertest4.avi	0	880	547	72	111				0	Content		-72	-111	4379810	1106930140
4397	10:41:50.367	00:00:04.396	263	-1024	-768	-1	-1	-1	-1	4	-1024	-768	-1	-1	-1	-1	4		0	0						Untertest4.avi	0	880	547	72	111				0	Content		-72	-111	4396558	1106946888
4413	10:41:50.383	00:00:04.413	264	-1024	-768	-1	-1	-1	-1	4	-1024	-768	-1	-1	-1	-1	4		0	0						Untertest4.avi	0	880	547	72	111				0	Content		-72	-111	4413178	1106963508
4430	10:41:50.400	00:00:04.429	265	-1024	-768	-1	-1	-1	-1	4	-1024	-768	-1	-1	-1	-1	4		0	0						Untertest4.avi	0	880	547	72	111				0	Content		-72	-111	4429807	1106980137
4446	10:41:50.416	00:00:04.446	266	-1024	-768	-1	-1	-1	-1	4	-1024	-768	-1	-1	-1	-1	4		0	0						Untertest4.avi	0	880	547	72	111				0	Content		-72	-111	4446429	1106996759
4464	10:41:50.434	00:00:04.463	267	-1024	-768	-1	-1	-1	-1	4	-1024	-768	-1	-1	-1	-1	4		0	0						Untertest4.avi	0	880	547	72	111				0	Content		-72	-111	4463621	1107013951
4481	10:41:50.451	00:00:04.481	268	-1024	-768	-1	-1	-1	-1	4	-1024	-768	-1	-1	-1	-1	4		0	0						Untertest4.avi	0	880	547	72	111				0	Content		-72	-111	4481037	1107031367
4498	10:41:50.468	00:00:04.498	269	-1024	-768	-1	-1	-1	-1	4	-1024	-768	-1	-1	-1	-1	4		0	0						Untertest4.avi	0	880	547	72	111				0	Content		-72	-111	4498243	1107048573
4513	10:41:50.483	00:00:04.513	270	-1024	-768	-1	-1	-1	-1	4	-1024	-768	-1	-1	-1	-1	4		0	0						Untertest4.avi	0	880	547	72	111				0	Content		-72	-111	4513047	1107063377
4530	10:41:50.500	00:00:04.529	271	-1024	-768	-1	-1	-1	-1	4	-1024	-768	-1	-1	-1	-1	4		0	0						Untertest4.avi	0	880	547	72	111				0	Content		-72	-111	4529794	1107080124
4546	10:41:50.516	00:00:04.546	272	-1024	-768	-1	-1	-1	-1	4	-1024	-768	-1	-1	-1	-1	4		0	0						Untertest4.avi	0	880	547	72	111				0	Content		-72	-111	4546419	1107096749
4563	10:41:50.533	00:00:04.563	273	-1024	-768	-1	-1	-1	-1	4	-1024	-768	-1	-1	-1	-1	4		0	0						Untertest4.avi	0	880	547	72	111				0	Content		-72	-111	4563166	1107113496
4580	10:41:50.550	00:00:04.579	274	-1024	-768	-1	-1	-1	-1	4	-1024	-768	-1	-1	-1	-1	4		0	0						Untertest4.avi	0	880	547	72	111				0	Content		-72	-111	4579665	1107129995
4596	10:41:50.566	00:00:04.596	275	-1024	-768	-1	-1	-1	-1	4	-1024	-768	-1	-1	-1	-1	4		0	0						Untertest4.avi	0	880	547	72	111				0	Content		-72	-111	4596288	1107146618
4613	10:41:50.583	00:00:04.613	276	-1024	-768	-1	-1	-1	-1	4	-1024	-768	-1	-1	-1	-1	4		0	0						Untertest4.avi	0	880	547	72	111				0	Content		-72	-111	4613483	1107163813
4631	10:41:50.601	00:00:04.630	277	-1024	-768	-1	-1	-1	-1	4	-1024	-768	-1	-1	-1	-1	4		0	0						Untertest4.avi	0	880	547	72	111				0	Content		-72	-111	4630857	1107181187
4648	10:41:50.618	00:00:04.648	278	-1024	-768	-1	-1	-1	-1	4	-1024	-768	-1	-1	-1	-1	4		0	0						Untertest4.avi	0	880	547	72	111				0	Content		-72	-111	4648102	1107198432
4663	10:41:50.633	00:00:04.663	279	-1024	-768	-1	-1	-1	-1	4	-1024	-768	-1	-1	-1	-1	4		0	0						Untertest4.avi	0	880	547	72	111				0	Content		-72	-111	4663032	1107213362
4680	10:41:50.650	00:00:04.679	280	-1024	-768	-1	-1	-1	-1	4	-1024	-768	-1	-1	-1	-1	4		0	0						Untertest4.avi	0	880	547	72	111				0	Content		-72	-111	4679655	1107229985
4696	10:41:50.666	00:00:04.696	281	-1024	-768	-1	-1	-1	-1	4	-1024	-768	-1	-1	-1	-1	4		0	0						Untertest4.avi	0	880	547	72	111				0	Content		-72	-111	4696401	1107246731
4713	10:41:50.683	00:00:04.713	282	-1024	-768	-1	-1	-1	-1	4	-1024	-768	-1	-1	-1	-1	4		0	0						Untertest4.avi	0	880	547	72	111				0	Content		-72	-111	4713024	1107263354
4730	10:41:50.700	00:00:04.729	283	-1024	-768	-1	-1	-1	-1	4	-1024	-768	-1	-1	-1	-1	4		0	0						Untertest4.avi	0	880	547	72	111				0	Content		-72	-111	4729648	1107279978
4746	10:41:50.716	00:00:04.746	284	-1024	-768	-1	-1	-1	-1	4	-1024	-768	-1	-1	-1	-1	4		0	0						Untertest4.avi	0	880	547	72	111				0	Content		-72	-111	4746271	1107296601
4763	10:41:50.733	00:00:04.763	285	-1024	-768	-1	-1	-1	-1	4	-1024	-768	-1	-1	-1	-1	4		0	0						Untertest4.avi	0	880	547	72	111				0	Content		-72	-111	4763437	1107313767
4781	10:41:50.751	00:00:04.780	286	-1024	-768	-1	-1	-1	-1	4	-1024	-768	-1	-1	-1	-1	4		0	0						Untertest4.avi	0	880	547	72	111				0	Content		-72	-111	4780809	1107331139
4798	10:41:50.768	00:00:04.798	287	-1024	-768	-1	-1	-1	-1	4	-1024	-768	-1	-1	-1	-1	4		0	0						Untertest4.avi	0	880	547	72	111				0	Content		-72	-111	4798081	1107348411
4813	10:41:50.783	00:00:04.812	288	-1024	-768	-1	-1	-1	-1	4	-1024	-768	-1	-1	-1	-1	4		0	0						Untertest4.avi	0	880	547	72	111				0	Content		-72	-111	4812809	1107363139
4829	10:41:50.799	00:00:04.829	289	-1024	-768	-1	-1	-1	-1	4	-1024	-768	-1	-1	-1	-1	4		0	0						Untertest4.avi	0	880	547	72	111				0	Content		-72	-111	4829496	1107379826
4846	10:41:50.816	00:00:04.846	290	-1024	-768	-1	-1	-1	-1	4	-1024	-768	-1	-1	-1	-1	4		0	0						Untertest4.avi	0	880	547	72	111				0	Content		-72	-111	4846164	1107396494
4863	10:41:50.833	00:00:04.862	291	-1024	-768	-1	-1	-1	-1	4	-1024	-768	-1	-1	-1	-1	4		0	0						Untertest4.avi	0	880	547	72	111				0	Content		-72	-111	4862807	1107413137
4879	10:41:50.849	00:00:04.879	292	-1024	-768	-1	-1	-1	-1	4	-1024	-768	-1	-1	-1	-1	4		0	0						Untertest4.avi	0	880	547	72	111				0	Content		-72	-111	4879484	1107429814
4896	10:41:50.866	00:00:04.896	293	-1024	-768	-1	-1	-1	-1	4	-1024	-768	-1	-1	-1	-1	4		0	0						Untertest4.avi	0	880	547	72	111				0	Content		-72	-111	4896178	1107446508
4913	10:41:50.883	00:00:04.912	294	-1024	-768	-1	-1	-1	-1	4	-1024	-768	-1	-1	-1	-1	4		0	0						Untertest4.avi	0	880	547	72	111				0	Content		-72	-111	4912803	1107463133
4930	10:41:50.900	00:00:04.929	295	-1024	-768	-1	-1	-1	-1	4	-1024	-768	-1	-1	-1	-1	4		0	0						Untertest4.avi	0	880	547	72	111				0	Content		-72	-111	4929887	1107480217
4947	10:41:50.917	00:00:04.946	296	-1024	-768	-1	-1	-1	-1	4	-1024	-768	-1	-1	-1	-1	4		0	0						Untertest4.avi	0	880	547	72	111				0	Content		-72	-111	4946555	1107496885
4963	10:41:50.933	00:00:04.963	297	-1024	-768	-1	-1	-1	-1	4	-1024	-768	-1	-1	-1	-1	4		0	0						Untertest4.avi	0	880	547	72	111				0	Content		-72	-111	4963222	1107513552
4981	10:41:50.951	00:00:04.980	298	-1024	-768	-1	-1	-1	-1	4	-1024	-768	-1	-1	-1	-1	4		0	0						Untertest4.avi	0	880	547	72	111				0	Content		-72	-111	4980670	1107531000
4998	10:41:50.968	00:00:04.997	299	-1024	-768	-1	-1	-1	-1	4	-1024	-768	-1	-1	-1	-1	4		0	0						Untertest4.avi	0	880	547	72	111				0	Content		-72	-111	4997916	1107548246
5013	10:41:50.983	00:00:05.012	300	-1024	-768	-1	-1	-1	-1	4	-1024	-768	-1	-1	-1	-1	4		0	0						Untertest4.avi	0	880	547	72	111				0	Content		-72	-111	5012787	1107563117
5029	10:41:50.999	00:00:05.029	301	-1024	-768	-1	-1	-1	-1	4	-1024	-768	-1	-1	-1	-1	4		0	0						Untertest4.avi	0	880	547	72	111				0	Content		-72	-111	5029287	1107579617
5046	10:41:51.016	00:00:05.045	302	-1024	-768	-1	-1	-1	-1	4	-1024	-768	-1	-1	-1	-1	4		0	0						Untertest4.avi	0	880	547	72	111				0	Content		-72	-111	5045999	1107596329
5063	10:41:51.033	00:00:05.062	303	-1024	-768	-1	-1	-1	-1	4	-1024	-768	-1	-1	-1	-1	4		0	0						Untertest4.avi	0	880	547	72	111				0	Content		-72	-111	5062667	1107612997
5079	10:41:51.049	00:00:05.079	304	-1024	-768	-1	-1	-1	-1	4	-1024	-768	-1	-1	-1	-1	4		0	0						Untertest4.avi	0	880	547	72	111				0	Content		-72	-111	5079337	1107629667
5096	10:41:51.066	00:00:05.096	305	-1024	-768	-1	-1	-1	-1	4	-1024	-768	-1	-1	-1	-1	4		0	0						Untertest4.avi	0	880	547	72	111				0	Content		-72	-111	5096032	1107646362
5113	10:41:51.083	00:00:05.112	306	-1024	-768	-1	-1	-1	-1	4	-1024	-768	-1	-1	-1	-1	4		0	0						Untertest4.avi	0	880	547	72	111				0	Content		-72	-111	5112865	1107663195
5130	10:41:51.100	00:00:05.129	307	-1024	-768	-1	-1	-1	-1	4	-1024	-768	-1	-1	-1	-1	4		0	0						Untertest4.avi	0	880	547	72	111				0	Content		-72	-111	5129532	1107679862
5146	10:41:51.116	00:00:05.146	308	-1024	-768	-1	-1	-1	-1	4	-1024	-768	-1	-1	-1	-1	4		0	0						Untertest4.avi	0	880	547	72	111				0	Content		-72	-111	5146200	1107696530
5163	10:41:51.133	00:00:05.163	309	-1024	-768	-1	-1	-1	-1	4	-1024	-768	-1	-1	-1	-1	4		0	0						Untertest4.avi	0	880	547	72	111				0	Content		-72	-111	5163153	1107713483
5181	10:41:51.151	00:00:05.180	310	-1024	-768	-1	-1	-1	-1	4	-1024	-768	-1	-1	-1	-1	4		0	0						Untertest4.avi	0	880	547	72	111				0	Content		-72	-111	5180526	1107730856
5198	10:41:51.168	00:00:05.197	311	-1024	-768	-1	-1	-1	-1	4	-1024	-768	-1	-1	-1	-1	4		0	0						Untertest4.avi	0	880	547	72	111				0	Content		-72	-111	5197773	1107748103
5213	10:41:51.183	00:00:05.212	312	-1024	-768	-1	-1	-1	-1	4	-1024	-768	-1	-1	-1	-1	4		0	0						Untertest4.avi	0	880	547	72	111				0	Content		-72	-111	5212646	1107762976
5229	10:41:51.199	00:00:05.229	313	-1024	-768	-1	-1	-1	-1	4	-1024	-768	-1	-1	-1	-1	4		0	0						Untertest4.avi	0	880	547	72	111				0	Content		-72	-111	5229270	1107779600
5246	10:41:51.216	00:00:05.245	314	-1024	-768	-1	-1	-1	-1	4	-1024	-768	-1	-1	-1	-1	4		0	0						Untertest4.avi	0	880	547	72	111				0	Content		-72	-111	5245938	1107796268
5263	10:41:51.233	00:00:05.262	315	-1024	-768	-1	-1	-1	-1	4	-1024	-768	-1	-1	-1	-1	4		0	0						Untertest4.avi	0	880	547	72	111				0	Content		-72	-111	5262513	1107812843
5279	10:41:51.249	00:00:05.279	316	-1024	-768	-1	-1	-1	-1	4	-1024	-768	-1	-1	-1	-1	4		0	0						Untertest4.avi	0	880	547	72	111				0	Content		-72	-111	5279195	1107829525
5296	10:41:51.266	00:00:05.295	317	-1024	-768	-1	-1	-1	-1	4	-1024	-768	-1	-1	-1	-1	4		0	0						Untertest4.avi	0	880	547	72	111				0	Content		-72	-111	5295888	1107846218
5313	10:41:51.283	00:00:05.312	318	-1024	-768	-1	-1	-1	-1	4	-1024	-768	-1	-1	-1	-1	4		0	0						Untertest4.avi	0	880	547	72	111				0	Content		-72	-111	5312511	1107862841
5330	10:41:51.300	00:00:05.329	319	-1024	-768	-1	-1	-1	-1	4	-1024	-768	-1	-1	-1	-1	4		0	0						Untertest4.avi	0	880	547	72	111				0	Content		-72	-111	5329553	1107879883
5346	10:41:51.316	00:00:05.346	320	-1024	-768	-1	-1	-1	-1	4	-1024	-768	-1	-1	-1	-1	4		0	0						Untertest4.avi	0	880	547	72	111				0	Content		-72	-111	5346220	1107896550
5363	10:41:51.333	00:00:05.362	321	-1024	-768	-1	-1	-1	-1	4	-1024	-768	-1	-1	-1	-1	4		0	0						Untertest4.avi	0	880	547	72	111				0	Content		-72	-111	5362888	1107913218
5380	10:41:51.350	00:00:05.380	322	-1024	-768	-1	-1	-1	-1	4	-1024	-768	-1	-1	-1	-1	4		0	0						Untertest4.avi	0	880	547	72	111				0	Content		-72	-111	5380383	1107930713
5398	10:41:51.368	00:00:05.397	323	-1024	-768	-1	-1	-1	-1	4	-1024	-768	-1	-1	-1	-1	4		0	0						Untertest4.avi	0	880	547	72	111				0	Content		-72	-111	5397634	1107947964
5413	10:41:51.383	00:00:05.412	324	-1024	-768	-1	-1	-1	-1	4	-1024	-768	-1	-1	-1	-1	4		0	0						Untertest4.avi	0	880	547	72	111				0	Content		-72	-111	5412506	1107962836
5429	10:41:51.399	00:00:05.429	325	-1024	-768	-1	-1	-1	-1	4	-1024	-768	-1	-1	-1	-1	4		0	0						Untertest4.avi	0	880	547	72	111				0	Content		-72	-111	5429129	1107979459
5446	10:41:51.416	00:00:05.445	326	-1024	-768	-1	-1	-1	-1	4	-1024	-768	-1	-1	-1	-1	4		0	0						Untertest4.avi	0	880	547	72	111				0	Content		-72	-111	5445782	1107996112
5462	10:41:51.432	00:00:05.462	327	-1024	-768	-1	-1	-1	-1	4	-1024	-768	-1	-1	-1	-1	4		0	0						Untertest4.avi	0	880	547	72	111				0	Content		-72	-111	5462449	1108012779
5479	10:41:51.449	00:00:05.479	328	-1024	-768	-1	-1	-1	-1	4	-1024	-768	-1	-1	-1	-1	4		0	0						Untertest4.avi	0	880	547	72	111				0	Content		-72	-111	5479182	1108029512
5496	10:41:51.466	00:00:05.495	329	-1024	-768	-1	-1	-1	-1	4	-1024	-768	-1	-1	-1	-1	4		0	0						Untertest4.avi	0	880	547	72	111				0	Content		-72	-111	5495767	1108046097
5513	10:41:51.483	00:00:05.512	330	-1024	-768	-1	-1	-1	-1	4	-1024	-768	-1	-1	-1	-1	4		0	0						Untertest4.avi	0	880	547	72	111				0	Content		-72	-111	5512599	1108062929
5529	10:41:51.499	00:00:05.529	331	-1024	-768	-1	-1	-1	-1	4	-1024	-768	-1	-1	-1	-1	4		0	0						Untertest4.avi	0	880	547	72	111				0	Content		-72	-111	5529267	1108079597
5546	10:41:51.516	00:00:05.545	332	-1024	-768	-1	-1	-1	-1	4	-1024	-768	-1	-1	-1	-1	4		0	0						Untertest4.avi	0	880	547	72	111				0	Content		-72	-111	5545934	1108096264
5563	10:41:51.533	00:00:05.562	333	-1024	-768	-1	-1	-1	-1	4	-1024	-768	-1	-1	-1	-1	4		0	0						Untertest4.avi	0	880	547	72	111				0	Content		-72	-111	5562870	1108113200
5580	10:41:51.550	00:00:05.579	334	-1024	-768	-1	-1	-1	-1	4	-1024	-768	-1	-1	-1	-1	4		0	0						Untertest4.avi	0	880	547	72	111				0	Content		-72	-111	5579995	1108130325
5597	10:41:51.567	00:00:05.596	335	-1024	-768	-1	-1	-1	-1	4	-1024	-768	-1	-1	-1	-1	4		0	0						Untertest4.avi	0	880	547	72	111				0	Content		-72	-111	5596662	1108146992
5613	10:41:51.583	00:00:05.613	336	-1024	-768	-1	-1	-1	-1	4	-1024	-768	-1	-1	-1	-1	4		0	0						Untertest4.avi	0	880	547	72	111				0	Content		-72	-111	5613330	1108163660
5631	10:41:51.601	00:00:05.630	337	-1024	-768	-1	-1	-1	-1	4	-1024	-768	-1	-1	-1	-1	4		0	0						Untertest4.avi	0	880	547	72	111				0	Content		-72	-111	5630871	1108181201
5646	10:41:51.616	00:00:05.645	338	-1024	-768	-1	-1	-1	-1	4	-1024	-768	-1	-1	-1	-1	4		0	0						Untertest4.avi	0	880	547	72	111				0	Content		-72	-111	5645617	1108195947
5662	10:41:51.632	00:00:05.662	339	-1024	-768	-1	-1	-1	-1	4	-1024	-768	-1	-1	-1	-1	4		0	0						Untertest4.avi	0	880	547	72	111				0	Content		-72	-111	5662302	1108212632
5679	10:41:51.649	00:00:05.678	340	-1024	-768	-1	-1	-1	-1	4	-1024	-768	-1	-1	-1	-1	4		0	0						Untertest4.avi	0	880	547	72	111				0	Content		-72	-111	5678969	1108229299
5696	10:41:51.666	00:00:05.695	341	-1024	-768	-1	-1	-1	-1	4	-1024	-768	-1	-1	-1	-1	4		0	0						Untertest4.avi	0	880	547	72	111				0	Content		-72	-111	5695607	1108245937
5712	10:41:51.682	00:00:05.712	342	-1024	-768	-1	-1	-1	-1	4	-1024	-768	-1	-1	-1	-1	4		0	0						Untertest4.avi	0	880	547	72	111				0	Content		-72	-111	5712285	1108262615
5729	10:41:51.699	00:00:05.728	343	-1024	-768	-1	-1	-1	-1	4	-1024	-768	-1	-1	-1	-1	4		0	0						Untertest4.avi	0	880	547	72	111				0	Content		-72	-111	5728853	1108279183
5745	10:41:51.715	00:00:05.745	344	-1024	-768	-1	-1	-1	-1	4	-1024	-768	-1	-1	-1	-1	4		0	0						Untertest4.avi	0	880	547	72	111				0	Content		-72	-111	5745476	1108295806
5763	10:41:51.733	00:00:05.762	345	-1024	-768	-1	-1	-1	-1	4	-1024	-768	-1	-1	-1	-1	4		0	0						Untertest4.avi	0	880	547	72	111				0	Content		-72	-111	5762558	1108312888
5779	10:41:51.749	00:00:05.779	346	-1024	-768	-1	-1	-1	-1	4	-1024	-768	-1	-1	-1	-1	4		0	0						Untertest4.avi	0	880	547	72	111				0	Content		-72	-111	5779225	1108329555
5796	10:41:51.766	00:00:05.795	347	-1024	-768	-1	-1	-1	-1	4	-1024	-768	-1	-1	-1	-1	4		0	0						Untertest4.avi	0	880	547	72	111				0	Content		-72	-111	5795893	1108346223
5813	10:41:51.783	00:00:05.813	348	-1024	-768	-1	-1	-1	-1	4	-1024	-768	-1	-1	-1	-1	4		0	0						Untertest4.avi	0	880	547	72	111				0	Content		-72	-111	5813362	1108363692
5831	10:41:51.801	00:00:05.830	349	-1024	-768	-1	-1	-1	-1	4	-1024	-768	-1	-1	-1	-1	4		0	0						Untertest4.avi	0	880	547	72	111				0	Content		-72	-111	5830720	1108381050
5845	10:41:51.815	00:00:05.845	350	-1024	-768	-1	-1	-1	-1	4	-1024	-768	-1	-1	-1	-1	4		0	0						Untertest4.avi	0	880	547	72	111				0	Content		-72	-111	5845470	1108395800
5862	10:41:51.832	00:00:05.862	351	-1024	-768	-1	-1	-1	-1	4	-1024	-768	-1	-1	-1	-1	4		0	0						Untertest4.avi	0	880	547	72	111				0	Content		-72	-111	5862090	1108412420
5879	10:41:51.849	00:00:05.878	352	-1024	-768	-1	-1	-1	-1	4	-1024	-768	-1	-1	-1	-1	4		0	0						Untertest4.avi	0	880	547	72	111				0	Content		-72	-111	5878804	1108429134
5895	10:41:51.865	00:00:05.895	353	-1024	-768	-1	-1	-1	-1	4	-1024	-768	-1	-1	-1	-1	4		0	0						Untertest4.avi	0	880	547	72	111				0	Content		-72	-111	5895471	1108445801
5912	10:41:51.882	00:00:05.912	354	-1024	-768	-1	-1	-1	-1	4	-1024	-768	-1	-1	-1	-1	4		0	0						Untertest4.avi	0	880	547	72	111				0	Content		-72	-111	5912141	1108462471
5929	10:41:51.899	00:00:05.928	355	-1024	-768	-1	-1	-1	-1	4	-1024	-768	-1	-1	-1	-1	4		0	0						Untertest4.avi	0	880	547	72	111				0	Content		-72	-111	5928832	1108479162
5946	10:41:51.916	00:00:05.945	356	-1024	-768	-1	-1	-1	-1	4	-1024	-768	-1	-1	-1	-1	4		0	0						Untertest4.avi	0	880	547	72	111				0	Content		-72	-111	5945666	1108495996
5962	10:41:51.932	00:00:05.962	357	-1024	-768	-1	-1	-1	-1	4	-1024	-768	-1	-1	-1	-1	4		0	0						Untertest4.avi	0	880	547	72	111				0	Content		-72	-111	5962334	1108512664
5979	10:41:51.949	00:00:05.979	358	-1024	-768	-1	-1	-1	-1	4	-1024	-768	-1	-1	-1	-1	4		0	0						Untertest4.avi	0	880	547	72	111				0	Content		-72	-111	5979001	1108529331
5996	10:41:51.966	00:00:05.995	359	-1024	-768	-1	-1	-1	-1	4	-1024	-768	-1	-1	-1	-1	4		0	0						Untertest4.avi	0	880	547	72	111				0	Content		-72	-111	5995987	1108546317
6013	10:41:51.983	00:00:06.012	360	-1024	-768	-1	-1	-1	-1	4	-1024	-768	-1	-1	-1	-1	4		0	0						Untertest4.avi	0	880	547	72	111				0	Content		-72	-111	6012655	1108562985
6029	10:41:51.999	00:00:06.029	361	-1024	-768	-1	-1	-1	-1	4	-1024	-768	-1	-1	-1	-1	4		0	0						Untertest4.avi	0	880	547	72	111				0	Content		-72	-111	6029322	1108579652
6047	10:41:52.017	00:00:06.046	362	-1024	-768	-1	-1	-1	-1	4	-1024	-768	-1	-1	-1	-1	4		0	0						Untertest4.avi	0	880	547	72	111				0	Content		-72	-111	6046578	1108596908
6064	10:41:52.034	00:00:06.063	363	-1024	-768	-1	-1	-1	-1	4	-1024	-768	-1	-1	-1	-1	4		0	0						Untertest4.avi	0	880	547	72	111				0	Content		-72	-111	6063950	1108614280
6079	10:41:52.049	00:00:06.078	364	-1024	-768	-1	-1	-1	-1	4	-1024	-768	-1	-1	-1	-1	4		0	0						Untertest4.avi	0	880	547	72	111				0	Content		-72	-111	6078699	1108629029
6095	10:41:52.065	00:00:06.095	365	-1024	-768	-1	-1	-1	-1	4	-1024	-768	-1	-1	-1	-1	4		0	0						Untertest4.avi	0	880	547	72	111				0	Content		-72	-111	6095324	1108645654
6112	10:41:52.082	00:00:06.111	366	-1024	-768	-1	-1	-1	-1	4	-1024	-768	-1	-1	-1	-1	4		0	0						Untertest4.avi	0	880	547	72	111				0	Content		-72	-111	6111991	1108662321
6129	10:41:52.099	00:00:06.128	367	-1024	-768	-1	-1	-1	-1	4	-1024	-768	-1	-1	-1	-1	4		0	0						Untertest4.avi	0	880	547	72	111				0	Content		-72	-111	6128571	1108678901
6145	10:41:52.115	00:00:06.145	368	-1024	-768	-1	-1	-1	-1	4	-1024	-768	-1	-1	-1	-1	4		0	0						Untertest4.avi	0	880	547	72	111				0	Content		-72	-111	6145371	1108695701
6162	10:41:52.132	00:00:06.161	369	-1024	-768	-1	-1	-1	-1	4	-1024	-768	-1	-1	-1	-1	4		0	0						Untertest4.avi	0	880	547	72	111				0	Content		-72	-111	6161937	1108712267
6179	10:41:52.149	00:00:06.178	370	-1024	-768	-1	-1	-1	-1	4	-1024	-768	-1	-1	-1	-1	4		0	0						Untertest4.avi	0	880	547	72	111				0	Content		-72	-111	6178562	1108728892
6196	10:41:52.166	00:00:06.195	371	-1024	-768	-1	-1	-1	-1	4	-1024	-768	-1	-1	-1	-1	4		0	0						Untertest4.avi	0	880	547	72	111				0	Content		-72	-111	6195644	1108745974
6212	10:41:52.182	00:00:06.212	372	-1024	-768	-1	-1	-1	-1	4	-1024	-768	-1	-1	-1	-1	4		0	0						Untertest4.avi	0	880	547	72	111				0	Content		-72	-111	6212312	1108762642
6229	10:41:52.199	00:00:06.228	373	-1024	-768	-1	-1	-1	-1	4	-1024	-768	-1	-1	-1	-1	4		0	0						Untertest4.avi	0	880	547	72	111				0	Content		-72	-111	6228979	1108779309
6246	10:41:52.216	00:00:06.246	374	-1024	-768	-1	-1	-1	-1	4	-1024	-768	-1	-1	-1	-1	4		0	0						Untertest4.avi	0	880	547	72	111				0	Content		-72	-111	6246430	1108796760
6264	10:41:52.234	00:00:06.263	375	-1024	-768	-1	-1	-1	-1	4	-1024	-768	-1	-1	-1	-1	4		0	0						Untertest4.avi	0	880	547	72	111				0	Content		-72	-111	6263679	1108814009
6279	10:41:52.249	00:00:06.278	376	-1024	-768	-1	-1	-1	-1	4	-1024	-768	-1	-1	-1	-1	4		0	0						Untertest4.avi	0	880	547	72	111				0	Content		-72	-111	6278552	1108828882
6295	10:41:52.265	00:00:06.295	377	-1024	-768	-1	-1	-1	-1	4	-1024	-768	-1	-1	-1	-1	4		0	0						Untertest4.avi	0	880	547	72	111				0	Content		-72	-111	6295173	1108845503
6312	10:41:52.282	00:00:06.311	378	-1024	-768	-1	-1	-1	-1	4	-1024	-768	-1	-1	-1	-1	4		0	0						Untertest4.avi	0	880	547	72	111				0	Content		-72	-111	6311919	1108862249
6328	10:41:52.298	00:00:06.328	379	-1024	-768	-1	-1	-1	-1	4	-1024	-768	-1	-1	-1	-1	4		0	0						Untertest4.avi	0	880	547	72	111				0	Content		-72	-111	6328416	1108878746
6345	10:41:52.315	00:00:06.345	380	-1024	-768	-1	-1	-1	-1	4	-1024	-768	-1	-1	-1	-1	4		0	0						Untertest4.avi	0	880	547	72	111				0	Content		-72	-111	6345164	1108895494
6362	10:41:52.332	00:00:06.361	381	-1024	-768	-1	-1	-1	-1	4	-1024	-768	-1	-1	-1	-1	4		0	0						Untertest4.avi	0	880	547	72	111				0	Content		-72	-111	6361788	1108912118
6378	10:41:52.348	00:00:06.378	382	-1024	-768	-1	-1	-1	-1	4	-1024	-768	-1	-1	-1	-1	4		0	0						Untertest4.avi	0	880	547	72	111				0	Content		-72	-111	6378409	1108928739
6395	10:41:52.365	00:00:06.395	383	-1024	-768	-1	-1	-1	-1	4	-1024	-768	-1	-1	-1	-1	4		0	0						Untertest4.avi	0	880	547	72	111				0	Content		-72	-111	6395032	1108945362
6412	10:41:52.382	00:00:06.411	384	-1024	-768	-1	-1	-1	-1	4	-1024	-768	-1	-1	-1	-1	4		0	0						Untertest4.avi	0	880	547	72	111				0	Content		-72	-111	6411777	1108962107
6428	10:41:52.398	00:00:06.428	385	-1024	-768	-1	-1	-1	-1	4	-1024	-768	-1	-1	-1	-1	4		0	0						Untertest4.avi	0	880	547	72	111				0	Content		-72	-111	6428399	1108978729
6445	10:41:52.415	00:00:06.445	386	-1024	-768	-1	-1	-1	-1	4	-1024	-768	-1	-1	-1	-1	4		0	0						Untertest4.avi	0	880	547	72	111				0	Content		-72	-111	6445020	1108995350
6462	10:41:52.432	00:00:06.461	387	-1024	-768	-1	-1	-1	-1	4	-1024	-768	-1	-1	-1	-1	4		0	0						Untertest4.avi	0	880	547	72	111				0	Content		-72	-111	6461642	1109011972
6478	10:41:52.448	00:00:06.478	388	-1024	-768	-1	-1	-1	-1	4	-1024	-768	-1	-1	-1	-1	4		0	0						Untertest4.avi	0	880	547	72	111				0	Content		-72	-111	6478391	1109028721
6495	10:41:52.465	00:00:06.495	389	-1024	-768	-1	-1	-1	-1	4	-1024	-768	-1	-1	-1	-1	4		0	0						Untertest4.avi	0	880	547	72	111				0	Content		-72	-111	6495013	1109045343
6512	10:41:52.482	00:00:06.511	390	-1024	-768	-1	-1	-1	-1	4	-1024	-768	-1	-1	-1	-1	4		0	0						Untertest4.avi	0	880	547	72	111				0	Content		-72	-111	6511636	1109061966
6528	10:41:52.498	00:00:06.528	391	-1024	-768	-1	-1	-1	-1	4	-1024	-768	-1	-1	-1	-1	4		0	0						Untertest4.avi	0	880	547	72	111				0	Content		-72	-111	6528383	1109078713
6545	10:41:52.515	00:00:06.545	392	-1024	-768	-1	-1	-1	-1	4	-1024	-768	-1	-1	-1	-1	4		0	0						Untertest4.avi	0	880	547	72	111				0	Content		-72	-111	6545004	1109095334
6562	10:41:52.532	00:00:06.561	393	-1024	-768	-1	-1	-1	-1	4	-1024	-768	-1	-1	-1	-1	4		0	0						Untertest4.avi	0	880	547	72	111				0	Content		-72	-111	6561645	1109111975
6578	10:41:52.548	00:00:06.578	394	-1024	-768	-1	-1	-1	-1	4	-1024	-768	-1	-1	-1	-1	4		0	0						Untertest4.avi	0	880	547	72	111				0	Content		-72	-111	6578261	1109128591
6595	10:41:52.565	00:00:06.594	395	-1024	-768	-1	-1	-1	-1	4	-1024	-768	-1	-1	-1	-1	4		0	0						Untertest4.avi	0	880	547	72	111				0	Content		-72	-111	6594928	1109145258
6612	10:41:52.582	00:00:06.611	396	-1024	-768	-1	-1	-1	-1	4	-1024	-768	-1	-1	-1	-1	4		0	0						Untertest4.avi	0	880	547	72	111				0	Content		-72	-111	6611589	1109161919
6628	10:41:52.598	00:00:06.628	397	-1024	-768	-1	-1	-1	-1	4	-1024	-768	-1	-1	-1	-1	4		0	0						Untertest4.avi	0	880	547	72	111				0	Content		-72	-111	6628256	1109178586
6645	10:41:52.615	00:00:06.644	398	-1024	-768	-1	-1	-1	-1	4	-1024	-768	-1	-1	-1	-1	4		0	0						Untertest4.avi	0	880	547	72	111				0	Content		-72	-111	6644997	1109195327
6662	10:41:52.632	00:00:06.661	399	-1024	-768	-1	-1	-1	-1	4	-1024	-768	-1	-1	-1	-1	4		0	0						Untertest4.avi	0	880	547	72	111				0	Content		-72	-111	6661676	1109212006
6678	10:41:52.648	00:00:06.678	400	-1024	-768	-1	-1	-1	-1	4	-1024	-768	-1	-1	-1	-1	4		0	0						Untertest4.avi	0	880	547	72	111				0	Content		-72	-111	6678271	1109228601
6681	10:41:52.651																				LeftMouseClick	1	667	600
6695	10:41:52.665	00:00:06.694	401	-1024	-768	-1	-1	-1	-1	4	-1024	-768	-1	-1	-1	-1	4		0	0						Untertest4.avi	0	880	547	72	111				0	Content		-72	-111	6694939	1109245269
6711	10:41:52.681	00:00:06.711	402	-1024	-768	-1	-1	-1	-1	4	-1024	-768	-1	-1	-1	-1	4		0	0						Untertest4.avi	0	880	547	72	111				0	Content		-72	-111	6711488	1109261818
6729	10:41:52.699	00:00:06.728	403	-1024	-768	-1	-1	-1	-1	4	-1024	-768	-1	-1	-1	-1	4		0	0						Untertest4.avi	0	880	547	72	111				0	Content		-72	-111	6728749	1109279079
6746	10:41:52.716	00:00:06.745	404	-1024	-768	-1	-1	-1	-1	4	-1024	-768	-1	-1	-1	-1	4		0	0						Untertest4.avi	0	880	547	72	111				0	Content		-72	-111	6745827	1109296157
6762	10:41:52.732	00:00:06.762	405	-1024	-768	-1	-1	-1	-1	4	-1024	-768	-1	-1	-1	-1	4		0	0						Untertest4.avi	0	880	547	72	111				0	Content		-72	-111	6762494	1109312824
6779	10:41:52.749	00:00:06.779	406	-1024	-768	-1	-1	-1	-1	4	-1024	-768	-1	-1	-1	-1	4		0	0						Untertest4.avi	0	880	547	72	111				0	Content		-72	-111	6779162	1109329492
6797	10:41:52.767	00:00:06.796	407	-1024	-768	-1	-1	-1	-1	4	-1024	-768	-1	-1	-1	-1	4		0	0						Untertest4.avi	0	880	547	72	111				0	Content		-72	-111	6796743	1109347073
6811	10:41:52.781	00:00:06.811	408	-1024	-768	-1	-1	-1	-1	4	-1024	-768	-1	-1	-1	-1	4		0	0						Untertest4.avi	0	880	547	72	111				0	Content		-72	-111	6811481	1109361811
6828	10:41:52.798	00:00:06.828	409	-1024	-768	-1	-1	-1	-1	4	-1024	-768	-1	-1	-1	-1	4		0	0						Untertest4.avi	0	880	547	72	111				0	Content		-72	-111	6828170	1109378500
6845	10:41:52.815	00:00:06.844	410	-1024	-768	-1	-1	-1	-1	4	-1024	-768	-1	-1	-1	-1	4		0	0						Untertest4.avi	0	880	547	72	111				0	Content		-72	-111	6844837	1109395167
6861	10:41:52.831	00:00:06.861	411	-1024	-768	-1	-1	-1	-1	4	-1024	-768	-1	-1	-1	-1	4		0	0						Untertest4.avi	0	880	547	72	111				0	Content		-72	-111	6861488	1109411818
6878	10:41:52.848	00:00:06.878	412	-1024	-768	-1	-1	-1	-1	4	-1024	-768	-1	-1	-1	-1	4		0	0						Untertest4.avi	0	880	547	72	111				0	Content		-72	-111	6878155	1109428485
6895	10:41:52.865	00:00:06.894	413	-1024	-768	-1	-1	-1	-1	4	-1024	-768	-1	-1	-1	-1	4		0	0						Untertest4.avi	0	880	547	72	111				0	Content		-72	-111	6894822	1109445152
6911	10:41:52.881	00:00:06.911	414	-1024	-768	-1	-1	-1	-1	4	-1024	-768	-1	-1	-1	-1	4		0	0						Untertest4.avi	0	880	547	72	111				0	Content		-72	-111	6911406	1109461736
6928	10:41:52.898	00:00:06.928	415	-1024	-768	-1	-1	-1	-1	4	-1024	-768	-1	-1	-1	-1	4		0	0						Untertest4.avi	0	880	547	72	111				0	Content		-72	-111	6928102	1109478432
6945	10:41:52.915	00:00:06.945	416	-1024	-768	-1	-1	-1	-1	4	-1024	-768	-1	-1	-1	-1	4		0	0						Untertest4.avi	0	880	547	72	111				0	Content		-72	-111	6945039	1109495369
6962	10:41:52.932	00:00:06.961	417	-1024	-768	-1	-1	-1	-1	4	-1024	-768	-1	-1	-1	-1	4		0	0						Untertest4.avi	0	880	547	72	111				0	Content		-72	-111	6961706	1109512036
6979	10:41:52.949	00:00:06.978	418	-1024	-768	-1	-1	-1	-1	4	-1024	-768	-1	-1	-1	-1	4		0	0						Untertest4.avi	0	880	547	72	111				0	Content		-72	-111	6978593	1109528923
6996	10:41:52.966	00:00:06.995	419	-1024	-768	-1	-1	-1	-1	4	-1024	-768	-1	-1	-1	-1	4		0	0						Untertest4.avi	0	880	547	72	111				0	Content		-72	-111	6995966	1109546296
7013	10:41:52.983	00:00:07.013	420	-1024	-768	-1	-1	-1	-1	4	-1024	-768	-1	-1	-1	-1	4		0	0						Untertest4.avi	0	880	547	72	111				0	Content		-72	-111	7013212	1109563542
7028	10:41:52.998	00:00:07.027	421	-1024	-768	-1	-1	-1	-1	4	-1024	-768	-1	-1	-1	-1	4		0	0						Untertest4.avi	0	880	547	72	111				0	Content		-72	-111	7027960	1109578290
7045	10:41:53.015	00:00:07.044	422	-1024	-768	-1	-1	-1	-1	4	-1024	-768	-1	-1	-1	-1	4		0	0						Untertest4.avi	0	880	547	72	111				0	Content		-72	-111	7044584	1109594914
7061	10:41:53.031	00:00:07.061	423	-1024	-768	-1	-1	-1	-1	4	-1024	-768	-1	-1	-1	-1	4		0	0						Untertest4.avi	0	880	547	72	111				0	Content		-72	-111	7061300	1109611630
7078	10:41:53.048	00:00:07.077	424	-1024	-768	-1	-1	-1	-1	4	-1024	-768	-1	-1	-1	-1	4		0	0						Untertest4.avi	0	880	547	72	111				0	Content		-72	-111	7077968	1109628298
7095	10:41:53.065	00:00:07.094	425	-1024	-768	-1	-1	-1	-1	4	-1024	-768	-1	-1	-1	-1	4		0	0						Untertest4.avi	0	880	547	72	111				0	Content		-72	-111	7094650	1109644980
7111	10:41:53.081	00:00:07.111	426	-1024	-768	-1	-1	-1	-1	4	-1024	-768	-1	-1	-1	-1	4		0	0						Untertest4.avi	0	880	547	72	111				0	Content		-72	-111	7111317	1109661647
7128	10:41:53.098	00:00:07.127	427	-1024	-768	-1	-1	-1	-1	4	-1024	-768	-1	-1	-1	-1	4		0	0						Untertest4.avi	0	880	547	72	111				0	Content		-72	-111	7127946	1109678276
7145	10:41:53.115	00:00:07.144	428	-1024	-768	-1	-1	-1	-1	4	-1024	-768	-1	-1	-1	-1	4		0	0						Untertest4.avi	0	880	547	72	111				0	Content		-72	-111	7144613	1109694943
7161	10:41:53.131	00:00:07.161	429	-1024	-768	-1	-1	-1	-1	4	-1024	-768	-1	-1	-1	-1	4		0	0						Untertest4.avi	0	880	547	72	111				0	Content		-72	-111	7161280	1109711610
7178	10:41:53.148	00:00:07.177	430	-1024	-768	-1	-1	-1	-1	4	-1024	-768	-1	-1	-1	-1	4		0	0						Untertest4.avi	0	880	547	72	111				0	Content		-72	-111	7177824	1109728154
7195	10:41:53.165	00:00:07.195	431	-1024	-768	-1	-1	-1	-1	4	-1024	-768	-1	-1	-1	-1	4		0	0						Untertest4.avi	0	880	547	72	111				0	Content		-72	-111	7195071	1109745401
7212	10:41:53.182	00:00:07.212	432	-1024	-768	-1	-1	-1	-1	4	-1024	-768	-1	-1	-1	-1	4		0	0						Untertest4.avi	0	880	547	72	111				0	Content		-72	-111	7212197	1109762527
7229	10:41:53.199	00:00:07.228	433	-1024	-768	-1	-1	-1	-1	4	-1024	-768	-1	-1	-1	-1	4		0	0						Untertest4.avi	0	880	547	72	111				0	Content		-72	-111	7228864	1109779194
7246	10:41:53.216	00:00:07.245	434	-1024	-768	-1	-1	-1	-1	4	-1024	-768	-1	-1	-1	-1	4		0	0						Untertest4.avi	0	880	547	72	111				0	Content		-72	-111	7245532	1109795862
7263	10:41:53.233	00:00:07.263	435	-1024	-768	-1	-1	-1	-1	4	-1024	-768	-1	-1	-1	-1	4		0	0						Untertest4.avi	0	880	547	72	111				0	Content		-72	-111	7263067	1109813397
7278	10:41:53.248	00:00:07.277	436	-1024	-768	-1	-1	-1	-1	4	-1024	-768	-1	-1	-1	-1	4		0	0						Untertest4.avi	0	880	547	72	111				0	Content		-72	-111	7277817	1109828147
7295	10:41:53.265	00:00:07.294	437	-1024	-768	-1	-1	-1	-1	4	-1024	-768	-1	-1	-1	-1	4		0	0						Untertest4.avi	0	880	547	72	111				0	Content		-72	-111	7294506	1109844836
7311	10:41:53.281	00:00:07.311	438	-1024	-768	-1	-1	-1	-1	4	-1024	-768	-1	-1	-1	-1	4		0	0						Untertest4.avi	0	880	547	72	111				0	Content		-72	-111	7311173	1109861503
7328	10:41:53.298	00:00:07.327	439	-1024	-768	-1	-1	-1	-1	4	-1024	-768	-1	-1	-1	-1	4		0	0						Untertest4.avi	0	880	547	72	111				0	Content		-72	-111	7327816	1109878146
7344	10:41:53.314	00:00:07.344	440	-1024	-768	-1	-1	-1	-1	4	-1024	-768	-1	-1	-1	-1	4		0	0						Untertest4.avi	0	880	547	72	111				0	Content		-72	-111	7344494	1109894824
7361	10:41:53.331	00:00:07.361	441	-1024	-768	-1	-1	-1	-1	4	-1024	-768	-1	-1	-1	-1	4		0	0						Untertest4.avi	0	880	547	72	111				0	Content		-72	-111	7361187	1109911517
7378	10:41:53.348	00:00:07.378	442	-1024	-768	-1	-1	-1	-1	4	-1024	-768	-1	-1	-1	-1	4		0	0						Untertest4.avi	0	880	547	72	111				0	Content		-72	-111	7378062	1109928392
7395	10:41:53.365	00:00:07.394	443	-1024	-768	-1	-1	-1	-1	4	-1024	-768	-1	-1	-1	-1	4		0	0						Untertest4.avi	0	880	547	72	111				0	Content		-72	-111	7394729	1109945059
7412	10:41:53.382	00:00:07.411	444	-1024	-768	-1	-1	-1	-1	4	-1024	-768	-1	-1	-1	-1	4		0	0						Untertest4.avi	0	880	547	72	111				0	Content		-72	-111	7411684	1109962014
7429	10:41:53.399	00:00:07.428	445	-1024	-768	-1	-1	-1	-1	4	-1024	-768	-1	-1	-1	-1	4		0	0						Untertest4.avi	0	880	547	72	111				0	Content		-72	-111	7428930	1109979260
7446	10:41:53.416	00:00:07.446	446	1304,226	835,1142	0,4304402	0,5656329	425,349	3,87343	3	1157,828	828,4132	0,4302795	0,5655913	425,349	3,895873	1	12	1158	828						Untertest4.avi	0	880	547	72	111	1086	717	15	0	Content		1086	717	7446303	1109996633
7461	10:41:53.431	00:00:07.461	447	-1024	-768	-1	-1	-1	-1	4	-1024	-768	-1	-1	-1	-1	4		0	0						Untertest4.avi	0	880	547	72	111				0	Content		-72	-111	7461051	1110011381
7478	10:41:53.448	00:00:07.477	448	-1024	-768	-1	-1	-1	-1	4	-1024	-768	-1	-1	-1	-1	4		0	0						Untertest4.avi	0	880	547	72	111				0	Content		-72	-111	7477678	1110028008
7494	10:41:53.464	00:00:07.494	449	-1024	-768	-1	-1	-1	-1	4	-1024	-768	-1	-1	-1	-1	4		0	0						Untertest4.avi	0	880	547	72	111				0	Content		-72	-111	7494420	1110044750
7511	10:41:53.481	00:00:07.511	450	-1024	-768	-1	-1	-1	-1	4	-1024	-768	-1	-1	-1	-1	4		0	0						Untertest4.avi	0	880	547	72	111				0	Content		-72	-111	7511043	1110061373
7528	10:41:53.498	00:00:07.527	451	-1024	-768	-1	-1	-1	-1	4	-1024	-768	-1	-1	-1	-1	4		0	0						Untertest4.avi	0	880	547	72	111				0	Content		-72	-111	7527668	1110077998
7544	10:41:53.514	00:00:07.544	452	-1024	-768	-1	-1	-1	-1	4	-1024	-768	-1	-1	-1	-1	4		0	0						Untertest4.avi	0	880	547	72	111				0	Content		-72	-111	7544285	1110094615
7561	10:41:53.531	00:00:07.560	453	-1024	-768	-1	-1	-1	-1	4	-1024	-768	-1	-1	-1	-1	4		0	0						Untertest4.avi	0	880	547	72	111				0	Content		-72	-111	7560907	1110111237
7578	10:41:53.548	00:00:07.577	454	-1024	-768	-1	-1	-1	-1	4	-1024	-768	-1	-1	-1	-1	4		0	0						Untertest4.avi	0	880	547	72	111				0	Content		-72	-111	7577662	1110127992
7594	10:41:53.564	00:00:07.594	455	-1024	-768	-1	-1	-1	-1	4	-1024	-768	-1	-1	-1	-1	4		0	0						Untertest4.avi	0	880	547	72	111				0	Content		-72	-111	7594277	1110144607
7611	10:41:53.581	00:00:07.610	456	-1024	-768	-1	-1	-1	-1	4	-1024	-768	-1	-1	-1	-1	4		0	0						Untertest4.avi	0	880	547	72	111				0	Content		-72	-111	7610900	1110161230
7628	10:41:53.598	00:00:07.627	457	-1024	-768	-1	-1	-1	-1	4	-1024	-768	-1	-1	-1	-1	4		0	0						Untertest4.avi	0	880	547	72	111				0	Content		-72	-111	7627523	1110177853
7644	10:41:53.614	00:00:07.644	458	-1024	-768	-1	-1	-1	-1	4	-1024	-768	-1	-1	-1	-1	4		0	0						Untertest4.avi	0	880	547	72	111				0	Content		-72	-111	7644269	1110194599
7661	10:41:53.631	00:00:07.660	459	-1024	-768	-1	-1	-1	-1	4	-1024	-768	-1	-1	-1	-1	4		0	0						Untertest4.avi	0	880	547	72	111				0	Content		-72	-111	7660891	1110211221
7678	10:41:53.648	00:00:07.677	460	-1024	-768	-1	-1	-1	-1	4	-1024	-768	-1	-1	-1	-1	4		0	0						Untertest4.avi	0	880	547	72	111				0	Content		-72	-111	7677517	1110227847
7694	10:41:53.664	00:00:07.694	461	-1024	-768	-1	-1	-1	-1	4	-1024	-768	-1	-1	-1	-1	4		0	0						Untertest4.avi	0	880	547	72	111				0	Content		-72	-111	7694138	1110244468
7711	10:41:53.681	00:00:07.710	462	-1024	-768	-1	-1	-1	-1	4	-1024	-768	-1	-1	-1	-1	4		0	0						Untertest4.avi	0	880	547	72	111				0	Content		-72	-111	7710883	1110261213
7728	10:41:53.698	00:00:07.727	463	-1024	-768	-1	-1	-1	-1	4	-1024	-768	-1	-1	-1	-1	4		0	0						Untertest4.avi	0	880	547	72	111				0	Content		-72	-111	7727504	1110277834
7744	10:41:53.714	00:00:07.744	464	-1024	-768	-1	-1	-1	-1	4	-1024	-768	-1	-1	-1	-1	4		0	0						Untertest4.avi	0	880	547	72	111				0	Content		-72	-111	7744129	1110294459
7761	10:41:53.731	00:00:07.760	465	-1024	-768	-1	-1	-1	-1	4	-1024	-768	-1	-1	-1	-1	4		0	0						Untertest4.avi	0	880	547	72	111				0	Content		-72	-111	7760751	1110311081
7777	10:41:53.747	00:00:07.777	466	-1024	-768	-1	-1	-1	-1	4	-1024	-768	-1	-1	-1	-1	4		0	0						Untertest4.avi	0	880	547	72	111				0	Content		-72	-111	7777499	1110327829
7794	10:41:53.764	00:00:07.794	467	-1024	-768	-1	-1	-1	-1	4	-1024	-768	-1	-1	-1	-1	4		0	0						Untertest4.avi	0	880	547	72	111				0	Content		-72	-111	7794154	1110344484
7811	10:41:53.781	00:00:07.810	468	-1024	-768	-1	-1	-1	-1	4	-1024	-768	-1	-1	-1	-1	4		0	0						Untertest4.avi	0	880	547	72	111				0	Content		-72	-111	7810821	1110361151
7828	10:41:53.798	00:00:07.827	469	-1024	-768	-1	-1	-1	-1	4	-1024	-768	-1	-1	-1	-1	4		0	0						Untertest4.avi	0	880	547	72	111				0	Content		-72	-111	7827554	1110377884
7844	10:41:53.814	00:00:07.844	470	-1024	-768	-1	-1	-1	-1	4	-1024	-768	-1	-1	-1	-1	4		0	0						Untertest4.avi	0	880	547	72	111				0	Content		-72	-111	7844122	1110394452
7861	10:41:53.831	00:00:07.860	471	-1024	-768	-1	-1	-1	-1	4	-1024	-768	-1	-1	-1	-1	4		0	0						Untertest4.avi	0	880	547	72	111				0	Content		-72	-111	7860959	1110411289
7878	10:41:53.848	00:00:07.877	472	-1024	-768	-1	-1	-1	-1	4	-1024	-768	-1	-1	-1	-1	4		0	0						Untertest4.avi	0	880	547	72	111				0	Content		-72	-111	7877627	1110427957
7894	10:41:53.864	00:00:07.894	473	-1024	-768	-1	-1	-1	-1	4	-1024	-768	-1	-1	-1	-1	4		0	0						Untertest4.avi	0	880	547	72	111				0	Content		-72	-111	7894294	1110444624
7911	10:41:53.881	00:00:07.911	474	-1024	-768	-1	-1	-1	-1	4	-1024	-768	-1	-1	-1	-1	4		0	0						Untertest4.avi	0	880	547	72	111				0	Content		-72	-111	7911281	1110461611
7928	10:41:53.898	00:00:07.927	475	-1024	-768	-1	-1	-1	-1	4	-1024	-768	-1	-1	-1	-1	4		0	0						Untertest4.avi	0	880	547	72	111				0	Content		-72	-111	7927949	1110478279
7945	10:41:53.915	00:00:07.944	476	-1024	-768	-1	-1	-1	-1	4	-1024	-768	-1	-1	-1	-1	4		0	0						Untertest4.avi	0	880	547	72	111				0	Content		-72	-111	7944616	1110494946
7962	10:41:53.932	00:00:07.961	477	-1024	-768	-1	-1	-1	-1	4	-1024	-768	-1	-1	-1	-1	4		0	0						Untertest4.avi	0	880	547	72	111				0	Content		-72	-111	7961990	1110512320
7979	10:41:53.949	00:00:07.979	478	-1024	-768	-1	-1	-1	-1	4	-1024	-768	-1	-1	-1	-1	4		0	0						Untertest4.avi	0	880	547	72	111				0	Content		-72	-111	7979239	1110529569
7994	10:41:53.964	00:00:07.993	479	-1024	-768	-1	-1	-1	-1	4	-1024	-768	-1	-1	-1	-1	4		0	0						Untertest4.avi	0	880	547	72	111				0	Content		-72	-111	7993986	1110544316
8011	10:41:53.981	00:00:08.010	480	-1024	-768	-1	-1	-1	-1	4	-1024	-768	-1	-1	-1	-1	4		0	0						Untertest4.avi	0	880	547	72	111				0	Content		-72	-111	8010676	1110561006
8027	10:41:53.997	00:00:08.027	481	-1024	-768	-1	-1	-1	-1	4	-1024	-768	-1	-1	-1	-1	4		0	0						Untertest4.avi	0	880	547	72	111				0	Content		-72	-111	8027343	1110577673
8044	10:41:54.014	00:00:08.043	482	-1024	-768	-1	-1	-1	-1	4	-1024	-768	-1	-1	-1	-1	4		0	0						Untertest4.avi	0	880	547	72	111				0	Content		-72	-111	8043986	1110594316
8061	10:41:54.031	00:00:08.060	483	-1024	-768	-1	-1	-1	-1	4	-1024	-768	-1	-1	-1	-1	4		0	0						Untertest4.avi	0	880	547	72	111				0	Content		-72	-111	8060665	1110610995
8077	10:41:54.047	00:00:08.077	484	-1024	-768	-1	-1	-1	-1	4	-1024	-768	-1	-1	-1	-1	4		0	0						Untertest4.avi	0	880	547	72	111				0	Content		-72	-111	8077357	1110627687
8094	10:41:54.064	00:00:08.093	485	-1024	-768	-1	-1	-1	-1	4	-1024	-768	-1	-1	-1	-1	4		0	0						Untertest4.avi	0	880	547	72	111				0	Content		-72	-111	8093854	1110644184
8111	10:41:54.081	00:00:08.110	486	-1024	-768	-1	-1	-1	-1	4	-1024	-768	-1	-1	-1	-1	4		0	0						Untertest4.avi	0	880	547	72	111				0	Content		-72	-111	8110936	1110661266
8128	10:41:54.098	00:00:08.127	487	-1024	-768	-1	-1	-1	-1	4	-1024	-768	-1	-1	-1	-1	4		0	0						Untertest4.avi	0	880	547	72	111				0	Content		-72	-111	8127604	1110677934
8144	10:41:54.114	00:00:08.144	488	-1024	-768	-1	-1	-1	-1	4	-1024	-768	-1	-1	-1	-1	4		0	0						Untertest4.avi	0	880	547	72	111				0	Content		-72	-111	8144271	1110694601
8162	10:41:54.132	00:00:08.161	489	-1024	-768	-1	-1	-1	-1	4	-1024	-768	-1	-1	-1	-1	4		0	0						Untertest4.avi	0	880	547	72	111				0	Content		-72	-111	8161723	1110712053
8179	10:41:54.149	00:00:08.179	490	-1024	-768	-1	-1	-1	-1	4	-1024	-768	-1	-1	-1	-1	4		0	0						Untertest4.avi	0	880	547	72	111				0	Content		-72	-111	8179096	1110729426
8194	10:41:54.164	00:00:08.193	491	-1024	-768	-1	-1	-1	-1	4	-1024	-768	-1	-1	-1	-1	4		0	0						Untertest4.avi	0	880	547	72	111				0	Content		-72	-111	8193844	1110744174
8210	10:41:54.180	00:00:08.210	492	-1024	-768	-1	-1	-1	-1	4	-1024	-768	-1	-1	-1	-1	4		0	0						Untertest4.avi	0	880	547	72	111				0	Content		-72	-111	8210470	1110760800
8227	10:41:54.197	00:00:08.227	493	-1024	-768	-1	-1	-1	-1	4	-1024	-768	-1	-1	-1	-1	4		0	0						Untertest4.avi	0	880	547	72	111				0	Content		-72	-111	8227185	1110777515
8244	10:41:54.214	00:00:08.243	494	-1024	-768	-1	-1	-1	-1	4	-1024	-768	-1	-1	-1	-1	4		0	0						Untertest4.avi	0	880	547	72	111				0	Content		-72	-111	8243852	1110794182
8261	10:41:54.231	00:00:08.260	495	-1024	-768	-1	-1	-1	-1	4	-1024	-768	-1	-1	-1	-1	4		0	0						Untertest4.avi	0	880	547	72	111				0	Content		-72	-111	8260529	1110810859
8277	10:41:54.247	00:00:08.277	496	-1024	-768	-1	-1	-1	-1	4	-1024	-768	-1	-1	-1	-1	4		0	0						Untertest4.avi	0	880	547	72	111				0	Content		-72	-111	8277212	1110827542
8294	10:41:54.264	00:00:08.294	497	-1024	-768	-1	-1	-1	-1	4	-1024	-768	-1	-1	-1	-1	4		0	0						Untertest4.avi	0	880	547	72	111				0	Content		-72	-111	8294045	1110844375
8311	10:41:54.281	00:00:08.310	498	-1024	-768	-1	-1	-1	-1	4	-1024	-768	-1	-1	-1	-1	4		0	0						Untertest4.avi	0	880	547	72	111				0	Content		-72	-111	8310712	1110861042
8327	10:41:54.297	00:00:08.327	499	-1024	-768	-1	-1	-1	-1	4	-1024	-768	-1	-1	-1	-1	4		0	0						Untertest4.avi	0	880	547	72	111				0	Content		-72	-111	8327379	1110877709
8344	10:41:54.314	00:00:08.344	500	-1024	-768	-1	-1	-1	-1	4	-1024	-768	-1	-1	-1	-1	4		0	0						Untertest4.avi	0	880	547	72	111				0	Content		-72	-111	8344364	1110894694
8361	10:41:54.331	00:00:08.361	501	-1024	-768	-1	-1	-1	-1	4	-1024	-768	-1	-1	-1	-1	4		0	0						Untertest4.avi	0	880	547	72	111				0	Content		-72	-111	8361031	1110911361
8378	10:41:54.348	00:00:08.377	502	-1024	-768	-1	-1	-1	-1	4	-1024	-768	-1	-1	-1	-1	4		0	0						Untertest4.avi	0	880	547	72	111				0	Content		-72	-111	8377699	1110928029
8395	10:41:54.365	00:00:08.394	503	-1024	-768	-1	-1	-1	-1	4	-1024	-768	-1	-1	-1	-1	4		0	0						Untertest4.avi	0	880	547	72	111				0	Content		-72	-111	8394955	1110945285
8412	10:41:54.382	00:00:08.412	504	-1024	-768	-1	-1	-1	-1	4	-1024	-768	-1	-1	-1	-1	4		0	0						Untertest4.avi	0	880	547	72	111				0	Content		-72	-111	8412204	1110962534
8427	10:41:54.397	00:00:08.427	505	-1024	-768	-1	-1	-1	-1	4	-1024	-768	-1	-1	-1	-1	4		0	0						Untertest4.avi	0	880	547	72	111				0	Content		-72	-111	8427076	1110977406
8444	10:41:54.414	00:00:08.443	506	-1024	-768	-1	-1	-1	-1	4	-1024	-768	-1	-1	-1	-1	4		0	0						Untertest4.avi	0	880	547	72	111				0	Content		-72	-111	8443763	1110994093
8460	10:41:54.430	00:00:08.460	507	-1024	-768	-1	-1	-1	-1	4	-1024	-768	-1	-1	-1	-1	4		0	0						Untertest4.avi	0	880	547	72	111				0	Content		-72	-111	8460430	1111010760
8477	10:41:54.447	00:00:08.476	508	-1024	-768	-1	-1	-1	-1	4	-1024	-768	-1	-1	-1	-1	4		0	0						Untertest4.avi	0	880	547	72	111				0	Content		-72	-111	8476948	1111027278
8494	10:41:54.464	00:00:08.493	509	-1024	-768	-1	-1	-1	-1	4	-1024	-768	-1	-1	-1	-1	4		0	0						Untertest4.avi	0	880	547	72	111				0	Content		-72	-111	8493751	1111044081
8510	10:41:54.480	00:00:08.510	510	-1024	-768	-1	-1	-1	-1	4	-1024	-768	-1	-1	-1	-1	4		0	0						Untertest4.avi	0	880	547	72	111				0	Content		-72	-111	8510316	1111060646
8527	10:41:54.497	00:00:08.526	511	-1024	-768	-1	-1	-1	-1	4	-1024	-768	-1	-1	-1	-1	4		0	0						Untertest4.avi	0	880	547	72	111				0	Content		-72	-111	8526940	1111077270
8544	10:41:54.514	00:00:08.544	512	-1024	-768	-1	-1	-1	-1	4	-1024	-768	-1	-1	-1	-1	4		0	0						Untertest4.avi	0	880	547	72	111				0	Content		-72	-111	8544028	1111094358
8561	10:41:54.531	00:00:08.560	513	-1024	-768	-1	-1	-1	-1	4	-1024	-768	-1	-1	-1	-1	4		0	0						Untertest4.avi	0	880	547	72	111				0	Content		-72	-111	8560696	1111111026
8577	10:41:54.547	00:00:08.577	514	-1024	-768	-1	-1	-1	-1	4	-1024	-768	-1	-1	-1	-1	4		0	0						Untertest4.avi	0	880	547	72	111				0	Content		-72	-111	8577363	1111127693
8595	10:41:54.565	00:00:08.594	515	-1024	-768	-1	-1	-1	-1	4	-1024	-768	-1	-1	-1	-1	4		0	0						Untertest4.avi	0	880	547	72	111				0	Content		-72	-111	8594825	1111145155
8612	10:41:54.582	00:00:08.612	516	-1024	-768	-1	-1	-1	-1	4	-1024	-768	-1	-1	-1	-1	4		0	0						Untertest4.avi	0	880	547	72	111				0	Content		-72	-111	8612188	1111162518
8627	10:41:54.597	00:00:08.626	517	-1024	-768	-1	-1	-1	-1	4	-1024	-768	-1	-1	-1	-1	4		0	0						Untertest4.avi	0	880	547	72	111				0	Content		-72	-111	8626935	1111177265
8644	10:41:54.614	00:00:08.643	518	-1024	-768	-1	-1	-1	-1	4	-1024	-768	-1	-1	-1	-1	4		0	0						Untertest4.avi	0	880	547	72	111				0	Content		-72	-111	8643559	1111193889
8660	10:41:54.630	00:00:08.660	519	-1024	-768	-1	-1	-1	-1	4	-1024	-768	-1	-1	-1	-1	4		0	0						Untertest4.avi	0	880	547	72	111				0	Content		-72	-111	8660242	1111210572
8677	10:41:54.647	00:00:08.676	520	-1024	-768	-1	-1	-1	-1	4	-1024	-768	-1	-1	-1	-1	4		0	0						Untertest4.avi	0	880	547	72	111				0	Content		-72	-111	8676910	1111227240
8694	10:41:54.664	00:00:08.693	521	-1024	-768	-1	-1	-1	-1	4	-1024	-768	-1	-1	-1	-1	4		0	0						Untertest4.avi	0	880	547	72	111				0	Content		-72	-111	8693577	1111243907
8710	10:41:54.680	00:00:08.710	522	-1024	-768	-1	-1	-1	-1	4	-1024	-768	-1	-1	-1	-1	4		0	0						Untertest4.avi	0	880	547	72	111				0	Content		-72	-111	8710232	1111260562
8727	10:41:54.697	00:00:08.726	523	-1024	-768	-1	-1	-1	-1	4	-1024	-768	-1	-1	-1	-1	4		0	0						Untertest4.avi	0	880	547	72	111				0	Content		-72	-111	8726802	1111277132
8744	10:41:54.714	00:00:08.743	524	-1024	-768	-1	-1	-1	-1	4	-1024	-768	-1	-1	-1	-1	4		0	0						Untertest4.avi	0	880	547	72	111				0	Content		-72	-111	8743676	1111294006
8760	10:41:54.730	00:00:08.760	525	-1024	-768	-1	-1	-1	-1	4	-1024	-768	-1	-1	-1	-1	4		0	0						Untertest4.avi	0	880	547	72	111				0	Content		-72	-111	8760344	1111310674
8777	10:41:54.747	00:00:08.777	526	-1024	-768	-1	-1	-1	-1	4	-1024	-768	-1	-1	-1	-1	4		0	0						Untertest4.avi	0	880	547	72	111				0	Content		-72	-111	8777011	1111327341
8794	10:41:54.764	00:00:08.794	527	-1024	-768	-1	-1	-1	-1	4	-1024	-768	-1	-1	-1	-1	4		0	0						Untertest4.avi	0	880	547	72	111				0	Content		-72	-111	8794023	1111344353
8811	10:41:54.781	00:00:08.810	528	-1024	-768	-1	-1	-1	-1	4	-1024	-768	-1	-1	-1	-1	4		0	0						Untertest4.avi	0	880	547	72	111				0	Content		-72	-111	8810691	1111361021
8827	10:41:54.797	00:00:08.827	529	-1024	-768	-1	-1	-1	-1	4	-1024	-768	-1	-1	-1	-1	4		0	0						Untertest4.avi	0	880	547	72	111				0	Content		-72	-111	8827358	1111377688
8845	10:41:54.815	00:00:08.844	530	-1024	-768	-1	-1	-1	-1	4	-1024	-768	-1	-1	-1	-1	4		0	0						Untertest4.avi	0	880	547	72	111				0	Content		-72	-111	8844666	1111394996
8862	10:41:54.832	00:00:08.862	531	-1024	-768	-1	-1	-1	-1	4	-1024	-768	-1	-1	-1	-1	4		0	0						Untertest4.avi	0	880	547	72	111				0	Content		-72	-111	8862040	1111412370
8877	10:41:54.847	00:00:08.876	532	-1024	-768	-1	-1	-1	-1	4	-1024	-768	-1	-1	-1	-1	4		0	0						Untertest4.avi	0	880	547	72	111				0	Content		-72	-111	8876787	1111427117
8893	10:41:54.863	00:00:08.893	533	-1024	-768	-1	-1	-1	-1	4	-1024	-768	-1	-1	-1	-1	4		0	0						Untertest4.avi	0	880	547	72	111				0	Content		-72	-111	8893414	1111443744
8910	10:41:54.880	00:00:08.910	534	-1024	-768	-1	-1	-1	-1	4	-1024	-768	-1	-1	-1	-1	4		0	0						Untertest4.avi	0	880	547	72	111				0	Content		-72	-111	8910081	1111460411
8927	10:41:54.897	00:00:08.926	535	-1024	-768	-1	-1	-1	-1	4	-1024	-768	-1	-1	-1	-1	4		0	0						Untertest4.avi	0	880	547	72	111				0	Content		-72	-111	8926661	1111476991
8943	10:41:54.913	00:00:08.943	536	-1024	-768	-1	-1	-1	-1	4	-1024	-768	-1	-1	-1	-1	4		0	0						Untertest4.avi	0	880	547	72	111				0	Content		-72	-111	8943469	1111493799
8960	10:41:54.930	00:00:08.960	537	-1024	-768	-1	-1	-1	-1	4	-1024	-768	-1	-1	-1	-1	4		0	0						Untertest4.avi	0	880	547	72	111				0	Content		-72	-111	8960037	1111510367
8977	10:41:54.947	00:00:08.976	538	-1024	-768	-1	-1	-1	-1	4	-1024	-768	-1	-1	-1	-1	4		0	0						Untertest4.avi	0	880	547	72	111				0	Content		-72	-111	8976653	1111526983
8994	10:41:54.964	00:00:08.993	539	-1024	-768	-1	-1	-1	-1	4	-1024	-768	-1	-1	-1	-1	4		0	0						Untertest4.avi	0	880	547	72	111				0	Content		-72	-111	8993734	1111544064
9010	10:41:54.980	00:00:09.010	540	-1024	-768	-1	-1	-1	-1	4	-1024	-768	-1	-1	-1	-1	4		0	0						Untertest4.avi	0	880	547	72	111				0	Content		-72	-111	9010402	1111560732
9027	10:41:54.997	00:00:09.027	541	-1024	-768	-1	-1	-1	-1	4	-1024	-768	-1	-1	-1	-1	4		0	0						Untertest4.avi	0	880	547	72	111				0	Content		-72	-111	9027069	1111577399
9045	10:41:55.015	00:00:09.044	542	-1024	-768	-1	-1	-1	-1	4	-1024	-768	-1	-1	-1	-1	4		0	0						Untertest4.avi	0	880	547	72	111				0	Content		-72	-111	9044520	1111594850
9062	10:41:55.032	00:00:09.061	543	-1024	-768	-1	-1	-1	-1	4	-1024	-768	-1	-1	-1	-1	4		0	0						Untertest4.avi	0	880	547	72	111				0	Content		-72	-111	9061766	1111612096
9077	10:41:55.047	00:00:09.076	544	-1024	-768	-1	-1	-1	-1	4	-1024	-768	-1	-1	-1	-1	4		0	0						Untertest4.avi	0	880	547	72	111				0	Content		-72	-111	9076638	1111626968
9093	10:41:55.063	00:00:09.093	545	-1024	-768	-1	-1	-1	-1	4	-1024	-768	-1	-1	-1	-1	4		0	0						Untertest4.avi	0	880	547	72	111				0	Content		-72	-111	9093261	1111643591
9110	10:41:55.080	00:00:09.109	546	-1024	-768	-1	-1	-1	-1	4	-1024	-768	-1	-1	-1	-1	4		0	0						Untertest4.avi	0	880	547	72	111				0	Content		-72	-111	9109946	1111660276
9127	10:41:55.097	00:00:09.126	547	-1024	-768	-1	-1	-1	-1	4	-1024	-768	-1	-1	-1	-1	4		0	0						Untertest4.avi	0	880	547	72	111				0	Content		-72	-111	9126613	1111676943
9143	10:41:55.113	00:00:09.143	548	-1024	-768	-1	-1	-1	-1	4	-1024	-768	-1	-1	-1	-1	4		0	0						Untertest4.avi	0	880	547	72	111				0	Content		-72	-111	9143281	1111693611
9160	10:41:55.130	00:00:09.159	549	-1024	-768	-1	-1	-1	-1	4	-1024	-768	-1	-1	-1	-1	4		0	0						Untertest4.avi	0	880	547	72	111				0	Content		-72	-111	9159937	1111710267
9177	10:41:55.147	00:00:09.176	550	-1024	-768	-1	-1	-1	-1	4	-1024	-768	-1	-1	-1	-1	4		0	0						Untertest4.avi	0	880	547	72	111				0	Content		-72	-111	9176999	1111727329
9194	10:41:55.164	00:00:09.193	551	-1024	-768	-1	-1	-1	-1	4	-1024	-768	-1	-1	-1	-1	4		0	0						Untertest4.avi	0	880	547	72	111				0	Content		-72	-111	9193872	1111744202
9210	10:41:55.180	00:00:09.210	552	-1024	-768	-1	-1	-1	-1	4	-1024	-768	-1	-1	-1	-1	4		0	0						Untertest4.avi	0	880	547	72	111				0	Content		-72	-111	9210496	1111760826
9227	10:41:55.197	00:00:09.227	553	-1024	-768	-1	-1	-1	-1	4	-1024	-768	-1	-1	-1	-1	4		0	0						Untertest4.avi	0	880	547	72	111				0	Content		-72	-111	9227118	1111777448
9244	10:41:55.214	00:00:09.243	554	-1024	-768	-1	-1	-1	-1	4	-1024	-768	-1	-1	-1	-1	4		0	0						Untertest4.avi	0	880	547	72	111				0	Content		-72	-111	9243741	1111794071
9260	10:41:55.230	00:00:09.260	555	-1024	-768	-1	-1	-1	-1	4	-1024	-768	-1	-1	-1	-1	4		0	0						Untertest4.avi	0	880	547	72	111				0	Content		-72	-111	9260428	1111810758
9277	10:41:55.247	00:00:09.277	556	-1024	-768	-1	-1	-1	-1	4	-1024	-768	-1	-1	-1	-1	4		0	0						Untertest4.avi	0	880	547	72	111				0	Content		-72	-111	9277095	1111827425
9294	10:41:55.264	00:00:09.293	557	-1024	-768	-1	-1	-1	-1	4	-1024	-768	-1	-1	-1	-1	4		0	0						Untertest4.avi	0	880	547	72	111				0	Content		-72	-111	9293738	1111844068
9310	10:41:55.280	00:00:09.310	558	-1024	-768	-1	-1	-1	-1	4	-1024	-768	-1	-1	-1	-1	4		0	0						Untertest4.avi	0	880	547	72	111				0	Content		-72	-111	9310373	1111860703
9327	10:41:55.297	00:00:09.326	559	-1024	-768	-1	-1	-1	-1	4	-1024	-768	-1	-1	-1	-1	4		0	0						Untertest4.avi	0	880	547	72	111				0	Content		-72	-111	9326861	1111877191
9344	10:41:55.314	00:00:09.343	560	-1024	-768	-1	-1	-1	-1	4	-1024	-768	-1	-1	-1	-1	4		0	0						Untertest4.avi	0	880	547	72	111				0	Content		-72	-111	9343859	1111894189
9360	10:41:55.330	00:00:09.360	561	-1024	-768	-1	-1	-1	-1	4	-1024	-768	-1	-1	-1	-1	4		0	0						Untertest4.avi	0	880	547	72	111				0	Content		-72	-111	9360369	1111910699
9377	10:41:55.347	00:00:09.377	562	427,0383	831,8615	0,4116185	0,7335801	404,2141	2,958125	1	322,1581	822,2935	0,4117914	0,7335309	404,2141	2,975226	3	13	427	832						Untertest4.avi	0	880	547	72	111	355	721	16	0	Content		355	721	9377362	1111927692
9393	10:41:55.363	00:00:09.393	563	-1024	-768	-1	-1	-1	-1	4	-1024	-768	-1	-1	-1	-1	4		0	0						Untertest4.avi	0	880	547	72	111				0	Content		-72	-111	9393474	1111943804
9410	10:41:55.380	00:00:09.410	564	-1024	-768	-1	-1	-1	-1	4	-1024	-768	-1	-1	-1	-1	4		0	0						Untertest4.avi	0	880	547	72	111				0	Content		-72	-111	9410472	1111960802
9427	10:41:55.397	00:00:09.426	565	-1024	-768	-1	-1	-1	-1	4	-1024	-768	-1	-1	-1	-1	4		0	0						Untertest4.avi	0	880	547	72	111				0	Content		-72	-111	9426847	1111977177
9444	10:41:55.414	00:00:09.443	566	-1024	-768	-1	-1	-1	-1	4	-1024	-768	-1	-1	-1	-1	4		0	0						Untertest4.avi	0	880	547	72	111				0	Content		-72	-111	9443846	1111994176
9460	10:41:55.430	00:00:09.460	567	-1024	-768	-1	-1	-1	-1	4	-1024	-768	-1	-1	-1	-1	4		0	0						Untertest4.avi	0	880	547	72	111				0	Content		-72	-111	9460354	1112010684
9477	10:41:55.447	00:00:09.477	568	-1024	-768	-1	-1	-1	-1	4	-1024	-768	-1	-1	-1	-1	4		0	0						Untertest4.avi	0	880	547	72	111				0	Content		-72	-111	9477354	1112027684
9494	10:41:55.464	00:00:09.493	569	-1024	-768	-1	-1	-1	-1	4	-1024	-768	-1	-1	-1	-1	4		0	0						Untertest4.avi	0	880	547	72	111				0	Content		-72	-111	9493593	1112043923
9510	10:41:55.480	00:00:09.510	570	-1024	-768	-1	-1	-1	-1	4	-1024	-768	-1	-1	-1	-1	4		0	0						Untertest4.avi	0	880	547	72	111				0	Content		-72	-111	9510466	1112060796
9527	10:41:55.497	00:00:09.526	571	-1024	-768	-1	-1	-1	-1	4	-1024	-768	-1	-1	-1	-1	4		0	0						Untertest4.avi	0	880	547	72	111				0	Content		-72	-111	9526963	1112077293
9544	10:41:55.514	00:00:09.543	572	-1024	-768	-1	-1	-1	-1	4	-1024	-768	-1	-1	-1	-1	4		0	0						Untertest4.avi	0	880	547	72	111				0	Content		-72	-111	9543586	1112093916
9560	10:41:55.530	00:00:09.560	573	-1024	-768	-1	-1	-1	-1	4	-1024	-768	-1	-1	-1	-1	4		0	0						Untertest4.avi	0	880	547	72	111				0	Content		-72	-111	9560346	1112110676
9577	10:41:55.547	00:00:09.576	574	-1024	-768	-1	-1	-1	-1	4	-1024	-768	-1	-1	-1	-1	4		0	0						Untertest4.avi	0	880	547	72	111				0	Content		-72	-111	9576957	1112127287
9594	10:41:55.564	00:00:09.593	575	-1024	-768	-1	-1	-1	-1	4	-1024	-768	-1	-1	-1	-1	4		0	0						Untertest4.avi	0	880	547	72	111				0	Content		-72	-111	9593651	1112143981
9610	10:41:55.580	00:00:09.610	576	-1024	-768	-1	-1	-1	-1	4	-1024	-768	-1	-1	-1	-1	4		0	0						Untertest4.avi	0	880	547	72	111				0	Content		-72	-111	9610318	1112160648
9627	10:41:55.597	00:00:09.626	577	-1024	-768	-1	-1	-1	-1	4	-1024	-768	-1	-1	-1	-1	4		0	0						Untertest4.avi	0	880	547	72	111				0	Content		-72	-111	9626947	1112177277
9644	10:41:55.614	00:00:09.643	578	-1024	-768	-1	-1	-1	-1	4	-1024	-768	-1	-1	-1	-1	4		0	0						Untertest4.avi	0	880	547	72	111				0	Content		-72	-111	9643615	1112193945
9660	10:41:55.630	00:00:09.660	579	-1024	-768	-1	-1	-1	-1	4	-1024	-768	-1	-1	-1	-1	4		0	0						Untertest4.avi	0	880	547	72	111				0	Content		-72	-111	9660199	1112210529
9677	10:41:55.647	00:00:09.676	580	-1024	-768	-1	-1	-1	-1	4	-1024	-768	-1	-1	-1	-1	4		0	0						Untertest4.avi	0	880	547	72	111				0	Content		-72	-111	9676823	1112227153
9694	10:41:55.664	00:00:09.694	581	-1024	-768	-1	-1	-1	-1	4	-1024	-768	-1	-1	-1	-1	4		0	0						Untertest4.avi	0	880	547	72	111				0	Content		-72	-111	9694071	1112244401
9711	10:41:55.681	00:00:09.710	582	-1024	-768	-1	-1	-1	-1	4	-1024	-768	-1	-1	-1	-1	4		0	0						Untertest4.avi	0	880	547	72	111				0	Content		-72	-111	9710818	1112261148
9727	10:41:55.697	00:00:09.727	583	-1024	-768	-1	-1	-1	-1	4	-1024	-768	-1	-1	-1	-1	4		0	0						Untertest4.avi	0	880	547	72	111				0	Content		-72	-111	9727441	1112277771
9743	10:41:55.713	00:00:09.742	584	-1024	-768	-1	-1	-1	-1	4	-1024	-768	-1	-1	-1	-1	4		0	0						Untertest4.avi	0	880	547	72	111				0	Content		-72	-111	9742867	1112293197
9759	10:41:55.729	00:00:09.759	585	-1024	-768	-1	-1	-1	-1	4	-1024	-768	-1	-1	-1	-1	4		0	0						Untertest4.avi	0	880	547	72	111				0	Content		-72	-111	9759438	1112309768
9776	10:41:55.746	00:00:09.776	586	-1024	-768	-1	-1	-1	-1	4	-1024	-768	-1	-1	-1	-1	4		0	0						Untertest4.avi	0	880	547	72	111				0	Content		-72	-111	9776314	1112326644
9793	10:41:55.763	00:00:09.792	587	-1024	-768	-1	-1	-1	-1	4	-1024	-768	-1	-1	-1	-1	4		0	0						Untertest4.avi	0	880	547	72	111				0	Content		-72	-111	9792981	1112343311
9810	10:41:55.780	00:00:09.809	588	-1024	-768	-1	-1	-1	-1	4	-1024	-768	-1	-1	-1	-1	4		0	0						Untertest4.avi	0	880	547	72	111				0	Content		-72	-111	9809649	1112359979
9827	10:41:55.797	00:00:09.826	589	-1024	-768	-1	-1	-1	-1	4	-1024	-768	-1	-1	-1	-1	4		0	0						Untertest4.avi	0	880	547	72	111				0	Content		-72	-111	9826684	1112377014
9844	10:41:55.814	00:00:09.843	590	-1024	-768	-1	-1	-1	-1	4	-1024	-768	-1	-1	-1	-1	4		0	0						Untertest4.avi	0	880	547	72	111				0	Content		-72	-111	9843934	1112394264
9861	10:41:55.831	00:00:09.861	591	-1024	-768	-1	-1	-1	-1	4	-1024	-768	-1	-1	-1	-1	4		0	0						Untertest4.avi	0	880	547	72	111				0	Content		-72	-111	9861313	1112411643
9876	10:41:55.846	00:00:09.876	592	-1024	-768	-1	-1	-1	-1	4	-1024	-768	-1	-1	-1	-1	4		0	0						Untertest4.avi	0	880	547	72	111				0	Content		-72	-111	9876058	1112426388
9893	10:41:55.863	00:00:09.892	593	-1024	-768	-1	-1	-1	-1	4	-1024	-768	-1	-1	-1	-1	4		0	0						Untertest4.avi	0	880	547	72	111				0	Content		-72	-111	9892745	1112443075
9909	10:41:55.879	00:00:09.909	594	-1024	-768	-1	-1	-1	-1	4	-1024	-768	-1	-1	-1	-1	4		0	0						Untertest4.avi	0	880	547	72	111				0	Content		-72	-111	9909412	1112459742
9926	10:41:55.896	00:00:09.926	595	-1024	-768	-1	-1	-1	-1	4	-1024	-768	-1	-1	-1	-1	4		0	0						Untertest4.avi	0	880	547	72	111				0	Content		-72	-111	9926054	1112476384
9943	10:41:55.913	00:00:09.942	596	-1024	-768	-1	-1	-1	-1	4	-1024	-768	-1	-1	-1	-1	4		0	0						Untertest4.avi	0	880	547	72	111				0	Content		-72	-111	9942732	1112493062
9959	10:41:55.929	00:00:09.959	597	-1024	-768	-1	-1	-1	-1	4	-1024	-768	-1	-1	-1	-1	4		0	0						Untertest4.avi	0	880	547	72	111				0	Content		-72	-111	9959303	1112509633
9976	10:41:55.946	00:00:09.975	598	-1024	-768	-1	-1	-1	-1	4	-1024	-768	-1	-1	-1	-1	4		0	0						Untertest4.avi	0	880	547	72	111				0	Content		-72	-111	9975932	1112526262
9993	10:41:55.963	00:00:09.993	599	-1024	-768	-1	-1	-1	-1	4	-1024	-768	-1	-1	-1	-1	4		0	0						Untertest4.avi	0	880	547	72	111				0	Content		-72	-111	9993013	1112543343
10010	10:41:55.980	00:00:10.009	600	-1024	-768	-1	-1	-1	-1	4	-1024	-768	-1	-1	-1	-1	4		0	0						Untertest4.avi	0	880	547	72	111				0	Content		-72	-111	10009680	1112560010
10026	10:41:55.996	00:00:10.026	601	-1024	-768	-1	-1	-1	-1	4	-1024	-768	-1	-1	-1	-1	4		0	0						Untertest4.avi	0	880	547	72	111				0	Content		-72	-111	10026348	1112576678
10044	10:41:56.014	00:00:10.043	602	-1024	-768	-1	-1	-1	-1	4	-1024	-768	-1	-1	-1	-1	4		0	0						Untertest4.avi	0	880	547	72	111				0	Content		-72	-111	10043795	1112594125
10061	10:41:56.031	00:00:10.061	603	-1024	-768	-1	-1	-1	-1	4	-1024	-768	-1	-1	-1	-1	4		0	0						Untertest4.avi	0	880	547	72	111				0	Content		-72	-111	10061167	1112611497
10076	10:41:56.046	00:00:10.075	604	-1024	-768	-1	-1	-1	-1	4	-1024	-768	-1	-1	-1	-1	4		0	0						Untertest4.avi	0	880	547	72	111				0	Content		-72	-111	10075915	1112626245
10093	10:41:56.063	00:00:10.092	605	-1024	-768	-1	-1	-1	-1	4	-1024	-768	-1	-1	-1	-1	4		0	0						Untertest4.avi	0	880	547	72	111				0	Content		-72	-111	10092533	1112642863
10109	10:41:56.079	00:00:10.109	606	-1024	-768	-1	-1	-1	-1	4	-1024	-768	-1	-1	-1	-1	4		0	0						Untertest4.avi	0	880	547	72	111				0	Content		-72	-111	10109288	1112659618
10126	10:41:56.096	00:00:10.125	607	-1024	-768	-1	-1	-1	-1	4	-1024	-768	-1	-1	-1	-1	4		0	0						Untertest4.avi	0	880	547	72	111				0	Content		-72	-111	10125963	1112676293
10143	10:41:56.113	00:00:10.142	608	-1024	-768	-1	-1	-1	-1	4	-1024	-768	-1	-1	-1	-1	4		0	0						Untertest4.avi	0	880	547	72	111				0	Content		-72	-111	10142529	1112692859
10159	10:41:56.129	00:00:10.159	609	-1024	-768	-1	-1	-1	-1	4	-1024	-768	-1	-1	-1	-1	4		0	0						Untertest4.avi	0	880	547	72	111				0	Content		-72	-111	10159403	1112709733
10176	10:41:56.146	00:00:10.176	610	-1024	-768	-1	-1	-1	-1	4	-1024	-768	-1	-1	-1	-1	4		0	0						Untertest4.avi	0	880	547	72	111				0	Content		-72	-111	10176070	1112726400
10193	10:41:56.163	00:00:10.192	611	-1024	-768	-1	-1	-1	-1	4	-1024	-768	-1	-1	-1	-1	4		0	0						Untertest4.avi	0	880	547	72	111				0	Content		-72	-111	10192738	1112743068
10210	10:41:56.180	00:00:10.209	612	-1024	-768	-1	-1	-1	-1	4	-1024	-768	-1	-1	-1	-1	4		0	0						Untertest4.avi	0	880	547	72	111				0	Content		-72	-111	10209773	1112760103
10212	10:41:56.182																				LeftMouseClick	1	667	600
10227	10:41:56.197	00:00:10.227	613	-1024	-768	-1	-1	-1	-1	4	-1024	-768	-1	-1	-1	-1	4		0	0						Untertest4.avi	0	880	547	72	111				0	Content		-72	-111	10227021	1112777351
10244	10:41:56.214	00:00:10.244	614	-1024	-768	-1	-1	-1	-1	4	-1024	-768	-1	-1	-1	-1	4		0	0						Untertest4.avi	0	880	547	72	111				0	Content		-72	-111	10244395	1112794725
10259	10:41:56.229	00:00:10.259	615	-1024	-768	-1	-1	-1	-1	4	-1024	-768	-1	-1	-1	-1	4		0	0						Untertest4.avi	0	880	547	72	111				0	Content		-72	-111	10259142	1112809472
10276	10:41:56.246	00:00:10.275	616	-1024	-768	-1	-1	-1	-1	4	-1024	-768	-1	-1	-1	-1	4		0	0						Untertest4.avi	0	880	547	72	111				0	Content		-72	-111	10275808	1112826138
10292	10:41:56.262	00:00:10.292	617	-1024	-768	-1	-1	-1	-1	4	-1024	-768	-1	-1	-1	-1	4		0	0						Untertest4.avi	0	880	547	72	111				0	Content		-72	-111	10292475	1112842805
10309	10:41:56.279	00:00:10.309	618	-1024	-768	-1	-1	-1	-1	4	-1024	-768	-1	-1	-1	-1	4		0	0						Untertest4.avi	0	880	547	72	111				0	Content		-72	-111	10309143	1112859473
10326	10:41:56.296	00:00:10.325	619	-1024	-768	-1	-1	-1	-1	4	-1024	-768	-1	-1	-1	-1	4		0	0						Untertest4.avi	0	880	547	72	111				0	Content		-72	-111	10325760	1112876090
10342	10:41:56.312	00:00:10.342	620	-1024	-768	-1	-1	-1	-1	4	-1024	-768	-1	-1	-1	-1	4		0	0						Untertest4.avi	0	880	547	72	111				0	Content		-72	-111	10342439	1112892769
10359	10:41:56.329	00:00:10.359	621	-1024	-768	-1	-1	-1	-1	4	-1024	-768	-1	-1	-1	-1	4		0	0						Untertest4.avi	0	880	547	72	111				0	Content		-72	-111	10359132	1112909462
10376	10:41:56.346	00:00:10.375	622	-1024	-768	-1	-1	-1	-1	4	-1024	-768	-1	-1	-1	-1	4		0	0						Untertest4.avi	0	880	547	72	111				0	Content		-72	-111	10375756	1112926086
10393	10:41:56.363	00:00:10.392	623	-1024	-768	-1	-1	-1	-1	4	-1024	-768	-1	-1	-1	-1	4		0	0						Untertest4.avi	0	880	547	72	111				0	Content		-72	-111	10392841	1112943171
10410	10:41:56.380	00:00:10.409	624	-1024	-768	-1	-1	-1	-1	4	-1024	-768	-1	-1	-1	-1	4		0	0						Untertest4.avi	0	880	547	72	111				0	Content		-72	-111	10409508	1112959838
10426	10:41:56.396	00:00:10.426	625	-1024	-768	-1	-1	-1	-1	4	-1024	-768	-1	-1	-1	-1	4		0	0						Untertest4.avi	0	880	547	72	111				0	Content		-72	-111	10426175	1112976505
10444	10:41:56.414	00:00:10.443	626	-1024	-768	-1	-1	-1	-1	4	-1024	-768	-1	-1	-1	-1	4		0	0						Untertest4.avi	0	880	547	72	111				0	Content		-72	-111	10443504	1112993834
10461	10:41:56.431	00:00:10.460	627	-1024	-768	-1	-1	-1	-1	4	-1024	-768	-1	-1	-1	-1	4		0	0						Untertest4.avi	0	880	547	72	111				0	Content		-72	-111	10460874	1113011204
10476	10:41:56.446	00:00:10.475	628	-1024	-768	-1	-1	-1	-1	4	-1024	-768	-1	-1	-1	-1	4		0	0						Untertest4.avi	0	880	547	72	111				0	Content		-72	-111	10475748	1113026078
10492	10:41:56.462	00:00:10.492	629	-1024	-768	-1	-1	-1	-1	4	-1024	-768	-1	-1	-1	-1	4		0	0						Untertest4.avi	0	880	547	72	111				0	Content		-72	-111	10492245	1113042575
10509	10:41:56.479	00:00:10.508	630	-1024	-768	-1	-1	-1	-1	4	-1024	-768	-1	-1	-1	-1	4		0	0						Untertest4.avi	0	880	547	72	111				0	Content		-72	-111	10508993	1113059323
10526	10:41:56.496	00:00:10.525	631	-1024	-768	-1	-1	-1	-1	4	-1024	-768	-1	-1	-1	-1	4		0	0						Untertest4.avi	0	880	547	72	111				0	Content		-72	-111	10525618	1113075948
10542	10:41:56.512	00:00:10.542	632	-1024	-768	-1	-1	-1	-1	4	-1024	-768	-1	-1	-1	-1	4		0	0						Untertest4.avi	0	880	547	72	111				0	Content		-72	-111	10542240	1113092570
10559	10:41:56.529	00:00:10.558	633	-1024	-768	-1	-1	-1	-1	4	-1024	-768	-1	-1	-1	-1	4		0	0						Untertest4.avi	0	880	547	72	111				0	Content		-72	-111	10558863	1113109193
10576	10:41:56.546	00:00:10.575	634	-1024	-768	-1	-1	-1	-1	4	-1024	-768	-1	-1	-1	-1	4		0	0						Untertest4.avi	0	880	547	72	111				0	Content		-72	-111	10575610	1113125940
10592	10:41:56.562	00:00:10.592	635	-1024	-768	-1	-1	-1	-1	4	-1024	-768	-1	-1	-1	-1	4		0	0						Untertest4.avi	0	880	547	72	111				0	Content		-72	-111	10592230	1113142560
10609	10:41:56.579	00:00:10.608	636	797,2214	786,9091	0,4849035	0,4890987	399,6773	2,78928	3	674,1538	779,1772	0,4847256	0,4890542	399,6773	2,805423	1	14	674	779						Untertest4.avi	0	880	547	72	111	655	697	150	0	Content		602	668	10608869	1113159199
10625	10:41:56.595	00:00:10.625	637	-1024	-768	-1	-1	-1	-1	4	-1024	-768	-1	-1	-1	-1	4	14	0	0						Untertest4.avi	0	880	547	72	111	655	697	150	0	Content		-72	-111	10625491	1113175821
10642	10:41:56.612	00:00:10.642	638	857,9962	817,3578	0,4848598	0,4872318	399,6772	2,708834	3	767,7085	808,2383	0,4851761	0,48722	399,6772	2,727478	1	14	768	808						Untertest4.avi	0	880	547	72	111	655	697	150	0	Content		696	697	10642225	1113192555
10659	10:41:56.629	00:00:10.658	639	857,9962	817,3578	0,484902	0,4866959	399,829	2,708834	3	767,7085	808,2383	0,484902	0,4866959	399,829	2,727478	1	14	768	808						Untertest4.avi	0	880	547	72	111	655	697	150	0	Content		696	697	10658850	1113209180
10675	10:41:56.645	00:00:10.675	640	-1024	-768	-1	-1	-1	-1	4	-1024	-768	-1	-1	-1	-1	4	14	0	0						Untertest4.avi	0	880	547	72	111	655	697	150	0	Content		-72	-111	10675474	1113225804
10692	10:41:56.662	00:00:10.692	641	-1024	-768	-1	-1	-1	-1	4	-1024	-768	-1	-1	-1	-1	4	14	0	0						Untertest4.avi	0	880	547	72	111	655	697	150	0	Content		-72	-111	10692098	1113242428
10709	10:41:56.679	00:00:10.708	642	809,9018	830,3027	0,4841215	0,4848118	397,8612	2,985354	3	685,6363	822,8461	0,4839424	0,484767	397,8612	3,002527	1	14	686	823						Untertest4.avi	0	880	547	72	111	655	697	150	0	Content		614	712	10708845	1113259175
10725	10:41:56.695	00:00:10.725	643	-1024	-768	-1	-1	-1	-1	4	-1024	-768	-1	-1	-1	-1	4	14	0	0						Untertest4.avi	0	880	547	72	111	655	697	150	0	Content		-72	-111	10725467	1113275797
10742	10:41:56.712	00:00:10.742	644	875,7885	830,9932	0,4845509	0,483946	397,8612	2,633144	3	785,5553	821,9277	0,4848695	0,4839342	397,8612	2,651757	1	14	786	822						Untertest4.avi	0	880	547	72	111	655	697	150	0	Content		714	711	10742089	1113292419
10759	10:41:56.729	00:00:10.758	645	-1024	-768	-1	-1	-1	-1	4	-1024	-768	-1	-1	-1	-1	4		0	0						Untertest4.avi	0	880	547	72	111				0	Content		-72	-111	10758712	1113309042
10775	10:41:56.745	00:00:10.775	646	-1024	-768	-1	-1	-1	-1	4	-1024	-768	-1	-1	-1	-1	4		0	0						Untertest4.avi	0	880	547	72	111				0	Content		-72	-111	10775458	1113325788
10792	10:41:56.762	00:00:10.792	647	-1024	-768	-1	-1	-1	-1	4	-1024	-768	-1	-1	-1	-1	4		0	0						Untertest4.avi	0	880	547	72	111				0	Content		-72	-111	10792081	1113342411
10809	10:41:56.779	00:00:10.808	648	-1024	-768	-1	-1	-1	-1	4	-1024	-768	-1	-1	-1	-1	4		0	0						Untertest4.avi	0	880	547	72	111				0	Content		-72	-111	10808702	1113359032
10825	10:41:56.795	00:00:10.825	649	-1024	-768	-1	-1	-1	-1	4	-1024	-768	-1	-1	-1	-1	4		0	0						Untertest4.avi	0	880	547	72	111				0	Content		-72	-111	10825448	1113375778
10842	10:41:56.812	00:00:10.842	650	-1024	-768	-1	-1	-1	-1	4	-1024	-768	-1	-1	-1	-1	4		0	0						Untertest4.avi	0	880	547	72	111				0	Content		-72	-111	10842071	1113392401
10859	10:41:56.829	00:00:10.858	651	-1024	-768	-1	-1	-1	-1	4	-1024	-768	-1	-1	-1	-1	4		0	0						Untertest4.avi	0	880	547	72	111				0	Content		-72	-111	10858696	1113409026
10875	10:41:56.845	00:00:10.875	652	-1024	-768	-1	-1	-1	-1	4	-1024	-768	-1	-1	-1	-1	4		0	0						Untertest4.avi	0	880	547	72	111				0	Content		-72	-111	10875316	1113425646
10892	10:41:56.862	00:00:10.891	653	-1024	-768	-1	-1	-1	-1	4	-1024	-768	-1	-1	-1	-1	4		0	0						Untertest4.avi	0	880	547	72	111				0	Content		-72	-111	10891940	1113442270
10909	10:41:56.879	00:00:10.908	654	-1024	-768	-1	-1	-1	-1	4	-1024	-768	-1	-1	-1	-1	4		0	0						Untertest4.avi	0	880	547	72	111				0	Content		-72	-111	10908689	1113459019
10925	10:41:56.895	00:00:10.925	655	-1024	-768	-1	-1	-1	-1	4	-1024	-768	-1	-1	-1	-1	4		0	0						Untertest4.avi	0	880	547	72	111				0	Content		-72	-111	10925313	1113475643
10942	10:41:56.912	00:00:10.941	656	-1024	-768	-1	-1	-1	-1	4	-1024	-768	-1	-1	-1	-1	4		0	0						Untertest4.avi	0	880	547	72	111				0	Content		-72	-111	10941937	1113492267
10959	10:41:56.929	00:00:10.958	657	-1024	-768	-1	-1	-1	-1	4	-1024	-768	-1	-1	-1	-1	4		0	0						Untertest4.avi	0	880	547	72	111				0	Content		-72	-111	10958690	1113509020
10975	10:41:56.945	00:00:10.975	658	-1024	-768	-1	-1	-1	-1	4	-1024	-768	-1	-1	-1	-1	4		0	0						Untertest4.avi	0	880	547	72	111				0	Content		-72	-111	10975311	1113525641
10992	10:41:56.962	00:00:10.991	659	-1024	-768	-1	-1	-1	-1	4	-1024	-768	-1	-1	-1	-1	4		0	0						Untertest4.avi	0	880	547	72	111				0	Content		-72	-111	10991951	1113542281
11009	10:41:56.979	00:00:11.008	660	-1024	-768	-1	-1	-1	-1	4	-1024	-768	-1	-1	-1	-1	4		0	0						Untertest4.avi	0	880	547	72	111				0	Content		-72	-111	11008556	1113558886
11025	10:41:56.995	00:00:11.025	661	-1024	-768	-1	-1	-1	-1	4	-1024	-768	-1	-1	-1	-1	4		0	0						Untertest4.avi	0	880	547	72	111				0	Content		-72	-111	11025305	1113575635
11042	10:41:57.012	00:00:11.041	662	-1024	-768	-1	-1	-1	-1	4	-1024	-768	-1	-1	-1	-1	4		0	0						Untertest4.avi	0	880	547	72	111				0	Content		-72	-111	11041928	1113592258
11059	10:41:57.029	00:00:11.058	663	-1024	-768	-1	-1	-1	-1	4	-1024	-768	-1	-1	-1	-1	4		0	0						Untertest4.avi	0	880	547	72	111				0	Content		-72	-111	11058550	1113608880
11075	10:41:57.045	00:00:11.075	664	-1024	-768	-1	-1	-1	-1	4	-1024	-768	-1	-1	-1	-1	4		0	0						Untertest4.avi	0	880	547	72	111				0	Content		-72	-111	11075178	1113625508
11092	10:41:57.062	00:00:11.091	665	-1024	-768	-1	-1	-1	-1	4	-1024	-768	-1	-1	-1	-1	4		0	0						Untertest4.avi	0	880	547	72	111				0	Content		-72	-111	11091925	1113642255
11109	10:41:57.079	00:00:11.108	666	-1024	-768	-1	-1	-1	-1	4	-1024	-768	-1	-1	-1	-1	4		0	0						Untertest4.avi	0	880	547	72	111				0	Content		-72	-111	11108546	1113658876
11125	10:41:57.095	00:00:11.125	667	-1024	-768	-1	-1	-1	-1	4	-1024	-768	-1	-1	-1	-1	4		0	0						Untertest4.avi	0	880	547	72	111				0	Content		-72	-111	11125167	1113675497
11142	10:41:57.112	00:00:11.141	668	-1024	-768	-1	-1	-1	-1	4	-1024	-768	-1	-1	-1	-1	4		0	0						Untertest4.avi	0	880	547	72	111				0	Content		-72	-111	11141788	1113692118
11159	10:41:57.129	00:00:11.158	669	-1024	-768	-1	-1	-1	-1	4	-1024	-768	-1	-1	-1	-1	4		0	0						Untertest4.avi	0	880	547	72	111				0	Content		-72	-111	11158538	1113708868
11175	10:41:57.145	00:00:11.175	670	-1024	-768	-1	-1	-1	-1	4	-1024	-768	-1	-1	-1	-1	4		0	0						Untertest4.avi	0	880	547	72	111				0	Content		-72	-111	11175160	1113725490
11192	10:41:57.162	00:00:11.191	671	-1024	-768	-1	-1	-1	-1	4	-1024	-768	-1	-1	-1	-1	4		0	0						Untertest4.avi	0	880	547	72	111				0	Content		-72	-111	11191816	1113742146
11208	10:41:57.178	00:00:11.208	672	-1024	-768	-1	-1	-1	-1	4	-1024	-768	-1	-1	-1	-1	4		0	0						Untertest4.avi	0	880	547	72	111				0	Content		-72	-111	11208483	1113758813
11225	10:41:57.195	00:00:11.225	673	-1024	-768	-1	-1	-1	-1	4	-1024	-768	-1	-1	-1	-1	4		0	0						Untertest4.avi	0	880	547	72	111				0	Content		-72	-111	11225105	1113775435
11242	10:41:57.212	00:00:11.241	674	-1024	-768	-1	-1	-1	-1	4	-1024	-768	-1	-1	-1	-1	4		0	0						Untertest4.avi	0	880	547	72	111				0	Content		-72	-111	11241857	1113792187
11258	10:41:57.228	00:00:11.258	675	-1024	-768	-1	-1	-1	-1	4	-1024	-768	-1	-1	-1	-1	4		0	0						Untertest4.avi	0	880	547	72	111				0	Content		-72	-111	11258478	1113808808
11275	10:41:57.245	00:00:11.275	676	837,6507	841,2288	0,4613122	0,4870793	435,3818	3,257586	1	697,8176	833,1091	0,461028	0,4870417	435,3818	3,274042	3	15	838	841						Untertest4.avi	0	880	547	72	111	848	777	33	0	Content		766	730	11275101	1113825431
11292	10:41:57.262	00:00:11.291	677	1001,501	936,1338	0,46165	0,4897885	427,9882	3,23139	1	897,0953	927,9983	0,4618087	0,4897479	427,9882	3,258542	3	15	1002	936						Untertest4.avi	0	880	547	72	111	848	777	33	0	Content		930	825	11291726	1113842056
11308	10:41:57.278	00:00:11.308	678	-1024	-768	-1	-1	-1	-1	4	-1024	-768	-1	-1	-1	-1	4		0	0						Untertest4.avi	0	880	547	72	111				0	Content		-72	-111	11308474	1113858804
11325	10:41:57.295	00:00:11.325	679	-1024	-768	-1	-1	-1	-1	4	-1024	-768	-1	-1	-1	-1	4		0	0						Untertest4.avi	0	880	547	72	111				0	Content		-72	-111	11325095	1113875425
11342	10:41:57.312	00:00:11.341	680	-1024	-768	-1	-1	-1	-1	4	-1024	-768	-1	-1	-1	-1	4		0	0						Untertest4.avi	0	880	547	72	111				0	Content		-72	-111	11341718	1113892048
11358	10:41:57.328	00:00:11.358	681	-1024	-768	-1	-1	-1	-1	4	-1024	-768	-1	-1	-1	-1	4		0	0						Untertest4.avi	0	880	547	72	111				0	Content		-72	-111	11358344	1113908674
11375	10:41:57.345	00:00:11.375	682	-1024	-768	-1	-1	-1	-1	4	-1024	-768	-1	-1	-1	-1	4		0	0						Untertest4.avi	0	880	547	72	111				0	Content		-72	-111	11375090	1113925420
11392	10:41:57.362	00:00:11.391	683	-1024	-768	-1	-1	-1	-1	4	-1024	-768	-1	-1	-1	-1	4		0	0						Untertest4.avi	0	880	547	72	111				0	Content		-72	-111	11391713	1113942043
11408	10:41:57.378	00:00:11.408	684	-1024	-768	-1	-1	-1	-1	4	-1024	-768	-1	-1	-1	-1	4		0	0						Untertest4.avi	0	880	547	72	111				0	Content		-72	-111	11408338	1113958668
11425	10:41:57.395	00:00:11.424	685	-1024	-768	-1	-1	-1	-1	4	-1024	-768	-1	-1	-1	-1	4		0	0						Untertest4.avi	0	880	547	72	111				0	Content		-72	-111	11424970	1113975300
11442	10:41:57.412	00:00:11.441	686	-1024	-768	-1	-1	-1	-1	4	-1024	-768	-1	-1	-1	-1	4		0	0						Untertest4.avi	0	880	547	72	111				0	Content		-72	-111	11441709	1113992039
11458	10:41:57.428	00:00:11.458	687	-1024	-768	-1	-1	-1	-1	4	-1024	-768	-1	-1	-1	-1	4		0	0						Untertest4.avi	0	880	547	72	111				0	Content		-72	-111	11458334	1114008664
11475	10:41:57.445	00:00:11.474	688	-1024	-768	-1	-1	-1	-1	4	-1024	-768	-1	-1	-1	-1	4		0	0						Untertest4.avi	0	880	547	72	111				0	Content		-72	-111	11474964	1114025294
11492	10:41:57.462	00:00:11.491	689	-1024	-768	-1	-1	-1	-1	4	-1024	-768	-1	-1	-1	-1	4		0	0						Untertest4.avi	0	880	547	72	111				0	Content		-72	-111	11491581	1114041911
11508	10:41:57.478	00:00:11.508	690	-1024	-768	-1	-1	-1	-1	4	-1024	-768	-1	-1	-1	-1	4		0	0						Untertest4.avi	0	880	547	72	111				0	Content		-72	-111	11508331	1114058661
11525	10:41:57.495	00:00:11.524	691	-1024	-768	-1	-1	-1	-1	4	-1024	-768	-1	-1	-1	-1	4		0	0						Untertest4.avi	0	880	547	72	111				0	Content		-72	-111	11524959	1114075289
11542	10:41:57.512	00:00:11.541	692	-1024	-768	-1	-1	-1	-1	4	-1024	-768	-1	-1	-1	-1	4		0	0						Untertest4.avi	0	880	547	72	111				0	Content		-72	-111	11541577	1114091907
11558	10:41:57.528	00:00:11.558	693	-1024	-768	-1	-1	-1	-1	4	-1024	-768	-1	-1	-1	-1	4		0	0						Untertest4.avi	0	880	547	72	111				0	Content		-72	-111	11558200	1114108530
11575	10:41:57.545	00:00:11.574	694	-1024	-768	-1	-1	-1	-1	4	-1024	-768	-1	-1	-1	-1	4		0	0						Untertest4.avi	0	880	547	72	111				0	Content		-72	-111	11574954	1114125284
11592	10:41:57.562	00:00:11.591	695	-1024	-768	-1	-1	-1	-1	4	-1024	-768	-1	-1	-1	-1	4		0	0						Untertest4.avi	0	880	547	72	111				0	Content		-72	-111	11591573	1114141903
11608	10:41:57.578	00:00:11.608	696	-1024	-768	-1	-1	-1	-1	4	-1024	-768	-1	-1	-1	-1	4		0	0						Untertest4.avi	0	880	547	72	111				0	Content		-72	-111	11608323	1114158653
11625	10:41:57.595	00:00:11.624	697	-1024	-768	-1	-1	-1	-1	4	-1024	-768	-1	-1	-1	-1	4		0	0						Untertest4.avi	0	880	547	72	111				0	Content		-72	-111	11624950	1114175280
11642	10:41:57.612	00:00:11.641	698	-1024	-768	-1	-1	-1	-1	4	-1024	-768	-1	-1	-1	-1	4		0	0						Untertest4.avi	0	880	547	72	111				0	Content		-72	-111	11641574	1114191904
11658	10:41:57.628	00:00:11.658	699	-1024	-768	-1	-1	-1	-1	4	-1024	-768	-1	-1	-1	-1	4		0	0						Untertest4.avi	0	880	547	72	111				0	Content		-72	-111	11658193	1114208523
11675	10:41:57.645	00:00:11.674	700	-1024	-768	-1	-1	-1	-1	4	-1024	-768	-1	-1	-1	-1	4		0	0						Untertest4.avi	0	880	547	72	111				0	Content		-72	-111	11674818	1114225148
11692	10:41:57.662	00:00:11.692	701	-1024	-768	-1	-1	-1	-1	4	-1024	-768	-1	-1	-1	-1	4		0	0						Untertest4.avi	0	880	547	72	111				0	Content		-72	-111	11692012	1114242342
11709	10:41:57.679	00:00:11.709	702	-1024	-768	-1	-1	-1	-1	4	-1024	-768	-1	-1	-1	-1	4		0	0						Untertest4.avi	0	880	547	72	111				0	Content		-72	-111	11709383	1114259713
11727	10:41:57.697	00:00:11.726	703	-1024	-768	-1	-1	-1	-1	4	-1024	-768	-1	-1	-1	-1	4		0	0						Untertest4.avi	0	880	547	72	111				0	Content		-72	-111	11726629	1114276959
11741	10:41:57.711	00:00:11.741	704	-1024	-768	-1	-1	-1	-1	4	-1024	-768	-1	-1	-1	-1	4		0	0						Untertest4.avi	0	880	547	72	111				0	Content		-72	-111	11741434	1114291764
11758	10:41:57.728	00:00:11.758	705	-1024	-768	-1	-1	-1	-1	4	-1024	-768	-1	-1	-1	-1	4		0	0						Untertest4.avi	0	880	547	72	111				0	Content		-72	-111	11758179	1114308509
11775	10:41:57.745	00:00:11.774	706	-1024	-768	-1	-1	-1	-1	4	-1024	-768	-1	-1	-1	-1	4		0	0						Untertest4.avi	0	880	547	72	111				0	Content		-72	-111	11774804	1114325134
11791	10:41:57.761	00:00:11.791	707	-1024	-768	-1	-1	-1	-1	4	-1024	-768	-1	-1	-1	-1	4		0	0						Untertest4.avi	0	880	547	72	111				0	Content		-72	-111	11791424	1114341754
11808	10:41:57.778	00:00:11.808	708	-1024	-768	-1	-1	-1	-1	4	-1024	-768	-1	-1	-1	-1	4		0	0						Untertest4.avi	0	880	547	72	111				0	Content		-72	-111	11808047	1114358377
11825	10:41:57.795	00:00:11.824	709	-1024	-768	-1	-1	-1	-1	4	-1024	-768	-1	-1	-1	-1	4		0	0						Untertest4.avi	0	880	547	72	111				0	Content		-72	-111	11824670	1114375000
11842	10:41:57.812	00:00:11.841	710	-1024	-768	-1	-1	-1	-1	4	-1024	-768	-1	-1	-1	-1	4		0	0						Untertest4.avi	0	880	547	72	111				0	Content		-72	-111	11841876	1114392206
11859	10:41:57.829	00:00:11.859	711	-1024	-768	-1	-1	-1	-1	4	-1024	-768	-1	-1	-1	-1	4		0	0						Untertest4.avi	0	880	547	72	111				0	Content		-72	-111	11859239	1114409569
11877	10:41:57.847	00:00:11.876	712	-1024	-768	-1	-1	-1	-1	4	-1024	-768	-1	-1	-1	-1	4		0	0						Untertest4.avi	0	880	547	72	111				0	Content		-72	-111	11876611	1114426941
11891	10:41:57.861	00:00:11.891	713	-1024	-768	-1	-1	-1	-1	4	-1024	-768	-1	-1	-1	-1	4		0	0						Untertest4.avi	0	880	547	72	111				0	Content		-72	-111	11891413	1114441743
11908	10:41:57.878	00:00:11.908	714	-1024	-768	-1	-1	-1	-1	4	-1024	-768	-1	-1	-1	-1	4		0	0						Untertest4.avi	0	880	547	72	111				0	Content		-72	-111	11908040	1114458370
11925	10:41:57.895	00:00:11.924	715	-1024	-768	-1	-1	-1	-1	4	-1024	-768	-1	-1	-1	-1	4		0	0						Untertest4.avi	0	880	547	72	111				0	Content		-72	-111	11924787	1114475117
11941	10:41:57.911	00:00:11.941	716	-1024	-768	-1	-1	-1	-1	4	-1024	-768	-1	-1	-1	-1	4		0	0						Untertest4.avi	0	880	547	72	111				0	Content		-72	-111	11941406	1114491736
11958	10:41:57.928	00:00:11.958	717	-1024	-768	-1	-1	-1	-1	4	-1024	-768	-1	-1	-1	-1	4		0	0						Untertest4.avi	0	880	547	72	111				0	Content		-72	-111	11958030	1114508360
11975	10:41:57.945	00:00:11.974	718	-1024	-768	-1	-1	-1	-1	4	-1024	-768	-1	-1	-1	-1	4		0	0						Untertest4.avi	0	880	547	72	111				0	Content		-72	-111	11974653	1114524983
11992	10:41:57.962	00:00:11.991	719	-1024	-768	-1	-1	-1	-1	4	-1024	-768	-1	-1	-1	-1	4		0	0						Untertest4.avi	0	880	547	72	111				0	Content		-72	-111	11991722	1114542052
12009	10:41:57.979	00:00:12.009	720	-1024	-768	-1	-1	-1	-1	4	-1024	-768	-1	-1	-1	-1	4		0	0						Untertest4.avi	0	880	547	72	111				0	Content		-72	-111	12009102	1114559432
12026	10:41:57.996	00:00:12.026	721	-1024	-768	-1	-1	-1	-1	4	-1024	-768	-1	-1	-1	-1	4		0	0						Untertest4.avi	0	880	547	72	111				0	Content		-72	-111	12026471	1114576801
12041	10:41:58.011	00:00:12.041	722	-1024	-768	-1	-1	-1	-1	4	-1024	-768	-1	-1	-1	-1	4		0	0						Untertest4.avi	0	880	547	72	111				0	Content		-72	-111	12041275	1114591605
12058	10:41:58.028	00:00:12.057	723	-1024	-768	-1	-1	-1	-1	4	-1024	-768	-1	-1	-1	-1	4		0	0						Untertest4.avi	0	880	547	72	111				0	Content		-72	-111	12057895	1114608225
12075	10:41:58.045	00:00:12.074	724	-1024	-768	-1	-1	-1	-1	4	-1024	-768	-1	-1	-1	-1	4		0	0						Untertest4.avi	0	880	547	72	111				0	Content		-72	-111	12074643	1114624973
12091	10:41:58.061	00:00:12.091	725	-1024	-768	-1	-1	-1	-1	4	-1024	-768	-1	-1	-1	-1	4		0	0						Untertest4.avi	0	880	547	72	111				0	Content		-72	-111	12091266	1114641596
12108	10:41:58.078	00:00:12.107	726	-1024	-768	-1	-1	-1	-1	4	-1024	-768	-1	-1	-1	-1	4		0	0						Untertest4.avi	0	880	547	72	111				0	Content		-72	-111	12107887	1114658217
12125	10:41:58.095	00:00:12.124	727	-1024	-768	-1	-1	-1	-1	4	-1024	-768	-1	-1	-1	-1	4		0	0						Untertest4.avi	0	880	547	72	111				0	Content		-72	-111	12124509	1114674839
12142	10:41:58.112	00:00:12.141	728	-1024	-768	-1	-1	-1	-1	4	-1024	-768	-1	-1	-1	-1	4		0	0						Untertest4.avi	0	880	547	72	111				0	Content		-72	-111	12141708	1114692038
12159	10:41:58.129	00:00:12.159	729	-1024	-768	-1	-1	-1	-1	4	-1024	-768	-1	-1	-1	-1	4		0	0						Untertest4.avi	0	880	547	72	111				0	Content		-72	-111	12159080	1114709410
12176	10:41:58.146	00:00:12.176	730	-1024	-768	-1	-1	-1	-1	4	-1024	-768	-1	-1	-1	-1	4		0	0						Untertest4.avi	0	880	547	72	111				0	Content		-72	-111	12176326	1114726656
12191	10:41:58.161	00:00:12.191	731	-1024	-768	-1	-1	-1	-1	4	-1024	-768	-1	-1	-1	-1	4		0	0						Untertest4.avi	0	880	547	72	111				0	Content		-72	-111	12191129	1114741459
12208	10:41:58.178	00:00:12.207	732	-1024	-768	-1	-1	-1	-1	4	-1024	-768	-1	-1	-1	-1	4		0	0						Untertest4.avi	0	880	547	72	111				0	Content		-72	-111	12207877	1114758207
12224	10:41:58.194	00:00:12.224	733	-1024	-768	-1	-1	-1	-1	4	-1024	-768	-1	-1	-1	-1	4		0	0						Untertest4.avi	0	880	547	72	111				0	Content		-72	-111	12224500	1114774830
12241	10:41:58.211	00:00:12.241	734	-1024	-768	-1	-1	-1	-1	4	-1024	-768	-1	-1	-1	-1	4		0	0						Untertest4.avi	0	880	547	72	111				0	Content		-72	-111	12241248	1114791578
12258	10:41:58.228	00:00:12.257	735	-1024	-768	-1	-1	-1	-1	4	-1024	-768	-1	-1	-1	-1	4		0	0						Untertest4.avi	0	880	547	72	111				0	Content		-72	-111	12257743	1114808073
12274	10:41:58.244	00:00:12.274	736	-1024	-768	-1	-1	-1	-1	4	-1024	-768	-1	-1	-1	-1	4		0	0						Untertest4.avi	0	880	547	72	111				0	Content		-72	-111	12274367	1114824697
12292	10:41:58.262	00:00:12.291	737	-1024	-768	-1	-1	-1	-1	4	-1024	-768	-1	-1	-1	-1	4		0	0						Untertest4.avi	0	880	547	72	111				0	Content		-72	-111	12291562	1114841892
12309	10:41:58.279	00:00:12.308	738	-1024	-768	-1	-1	-1	-1	4	-1024	-768	-1	-1	-1	-1	4		0	0						Untertest4.avi	0	880	547	72	111				0	Content		-72	-111	12308933	1114859263
12326	10:41:58.296	00:00:12.326	739	-1024	-768	-1	-1	-1	-1	4	-1024	-768	-1	-1	-1	-1	4		0	0						Untertest4.avi	0	880	547	72	111				0	Content		-72	-111	12326183	1114876513
12341	10:41:58.311	00:00:12.341	740	-1024	-768	-1	-1	-1	-1	4	-1024	-768	-1	-1	-1	-1	4		0	0						Untertest4.avi	0	880	547	72	111				0	Content		-72	-111	12341112	1114891442
12358	10:41:58.328	00:00:12.357	741	-1024	-768	-1	-1	-1	-1	4	-1024	-768	-1	-1	-1	-1	4		0	0						Untertest4.avi	0	880	547	72	111				0	Content		-72	-111	12357733	1114908063
12374	10:41:58.344	00:00:12.374	742	-1024	-768	-1	-1	-1	-1	4	-1024	-768	-1	-1	-1	-1	4		0	0						Untertest4.avi	0	880	547	72	111				0	Content		-72	-111	12374480	1114924810
12391	10:41:58.361	00:00:12.391	743	-1024	-768	-1	-1	-1	-1	4	-1024	-768	-1	-1	-1	-1	4		0	0						Untertest4.avi	0	880	547	72	111				0	Content		-72	-111	12391102	1114941432
12408	10:41:58.378	00:00:12.407	744	-1024	-768	-1	-1	-1	-1	4	-1024	-768	-1	-1	-1	-1	4		0	0						Untertest4.avi	0	880	547	72	111				0	Content		-72	-111	12407728	1114958058
12424	10:41:58.394	00:00:12.424	745	-1024	-768	-1	-1	-1	-1	4	-1024	-768	-1	-1	-1	-1	4		0	0						Untertest4.avi	0	880	547	72	111				0	Content		-72	-111	12424350	1114974680
12441	10:41:58.411	00:00:12.441	746	-1024	-768	-1	-1	-1	-1	4	-1024	-768	-1	-1	-1	-1	4		0	0						Untertest4.avi	0	880	547	72	111				0	Content		-72	-111	12441419	1114991749
12459	10:41:58.429	00:00:12.458	747	-1024	-768	-1	-1	-1	-1	4	-1024	-768	-1	-1	-1	-1	4		0	0						Untertest4.avi	0	880	547	72	111				0	Content		-72	-111	12458797	1115009127
12476	10:41:58.446	00:00:12.476	748	-1024	-768	-1	-1	-1	-1	4	-1024	-768	-1	-1	-1	-1	4		0	0						Untertest4.avi	0	880	547	72	111				0	Content		-72	-111	12476040	1115026370
12491	10:41:58.461	00:00:12.490	749	-1024	-768	-1	-1	-1	-1	4	-1024	-768	-1	-1	-1	-1	4		0	0						Untertest4.avi	0	880	547	72	111				0	Content		-72	-111	12490972	1115041302
12508	10:41:58.478	00:00:12.507	750	-1024	-768	-1	-1	-1	-1	4	-1024	-768	-1	-1	-1	-1	4		0	0						Untertest4.avi	0	880	547	72	111				0	Content		-72	-111	12507596	1115057926
12524	10:41:58.494	00:00:12.524	751	-1024	-768	-1	-1	-1	-1	4	-1024	-768	-1	-1	-1	-1	4		0	0						Untertest4.avi	0	880	547	72	111				0	Content		-72	-111	12524341	1115074671
12541	10:41:58.511	00:00:12.540	752	-1024	-768	-1	-1	-1	-1	4	-1024	-768	-1	-1	-1	-1	4		0	0						Untertest4.avi	0	880	547	72	111				0	Content		-72	-111	12540966	1115091296
12558	10:41:58.528	00:00:12.557	753	-1024	-768	-1	-1	-1	-1	4	-1024	-768	-1	-1	-1	-1	4		0	0						Untertest4.avi	0	880	547	72	111				0	Content		-72	-111	12557590	1115107920
12574	10:41:58.544	00:00:12.574	754	-1024	-768	-1	-1	-1	-1	4	-1024	-768	-1	-1	-1	-1	4		0	0						Untertest4.avi	0	880	547	72	111				0	Content		-72	-111	12574216	1115124546
12591	10:41:58.561	00:00:12.591	755	-1024	-768	-1	-1	-1	-1	4	-1024	-768	-1	-1	-1	-1	4		0	0						Untertest4.avi	0	880	547	72	111				0	Content		-72	-111	12591409	1115141739
12609	10:41:58.579	00:00:12.608	756	-1024	-768	-1	-1	-1	-1	4	-1024	-768	-1	-1	-1	-1	4		0	0						Untertest4.avi	0	880	547	72	111				0	Content		-72	-111	12608784	1115159114
12626	10:41:58.596	00:00:12.626	757	-1024	-768	-1	-1	-1	-1	4	-1024	-768	-1	-1	-1	-1	4		0	0						Untertest4.avi	0	880	547	72	111				0	Content		-72	-111	12626027	1115176357
12641	10:41:58.611	00:00:12.640	758	-1024	-768	-1	-1	-1	-1	4	-1024	-768	-1	-1	-1	-1	4		0	0						Untertest4.avi	0	880	547	72	111				0	Content		-72	-111	12640829	1115191159
12658	10:41:58.628	00:00:12.657	759	-1024	-768	-1	-1	-1	-1	4	-1024	-768	-1	-1	-1	-1	4		0	0						Untertest4.avi	0	880	547	72	111				0	Content		-72	-111	12657585	1115207915
12674	10:41:58.644	00:00:12.674	760	-1024	-768	-1	-1	-1	-1	4	-1024	-768	-1	-1	-1	-1	4		0	0						Untertest4.avi	0	880	547	72	111				0	Content		-72	-111	12674203	1115224533
12691	10:41:58.661	00:00:12.690	761	-1024	-768	-1	-1	-1	-1	4	-1024	-768	-1	-1	-1	-1	4		0	0						Untertest4.avi	0	880	547	72	111				0	Content		-72	-111	12690825	1115241155
12707	10:41:58.677	00:00:12.707	762	-1024	-768	-1	-1	-1	-1	4	-1024	-768	-1	-1	-1	-1	4		0	0						Untertest4.avi	0	880	547	72	111				0	Content		-72	-111	12707449	1115257779
12724	10:41:58.694	00:00:12.724	763	-1024	-768	-1	-1	-1	-1	4	-1024	-768	-1	-1	-1	-1	4		0	0						Untertest4.avi	0	880	547	72	111				0	Content		-72	-111	12724071	1115274401
12741	10:41:58.711	00:00:12.741	764	-1024	-768	-1	-1	-1	-1	4	-1024	-768	-1	-1	-1	-1	4		0	0						Untertest4.avi	0	880	547	72	111				0	Content		-72	-111	12741267	1115291597
12759	10:41:58.729	00:00:12.758	765	-1024	-768	-1	-1	-1	-1	4	-1024	-768	-1	-1	-1	-1	4		0	0						Untertest4.avi	0	880	547	72	111				0	Content		-72	-111	12758640	1115308970
12776	10:41:58.746	00:00:12.775	766	-1024	-768	-1	-1	-1	-1	4	-1024	-768	-1	-1	-1	-1	4		0	0						Untertest4.avi	0	880	547	72	111				0	Content		-72	-111	12775889	1115326219
12791	10:41:58.761	00:00:12.790	767	-1024	-768	-1	-1	-1	-1	4	-1024	-768	-1	-1	-1	-1	4		0	0						Untertest4.avi	0	880	547	72	111				0	Content		-72	-111	12790818	1115341148
12807	10:41:58.777	00:00:12.807	768	-1024	-768	-1	-1	-1	-1	4	-1024	-768	-1	-1	-1	-1	4		0	0						Untertest4.avi	0	880	547	72	111				0	Content		-72	-111	12807441	1115357771
12824	10:41:58.794	00:00:12.824	769	-1024	-768	-1	-1	-1	-1	4	-1024	-768	-1	-1	-1	-1	4		0	0						Untertest4.avi	0	880	547	72	111				0	Content		-72	-111	12824193	1115374523
12841	10:41:58.811	00:00:12.840	770	-1024	-768	-1	-1	-1	-1	4	-1024	-768	-1	-1	-1	-1	4		0	0						Untertest4.avi	0	880	547	72	111				0	Content		-72	-111	12840687	1115391017
12857	10:41:58.827	00:00:12.857	771	-1024	-768	-1	-1	-1	-1	4	-1024	-768	-1	-1	-1	-1	4		0	0						Untertest4.avi	0	880	547	72	111				0	Content		-72	-111	12857432	1115407762
12874	10:41:58.844	00:00:12.874	772	-1024	-768	-1	-1	-1	-1	4	-1024	-768	-1	-1	-1	-1	4		0	0						Untertest4.avi	0	880	547	72	111				0	Content		-72	-111	12874055	1115424385
12891	10:41:58.861	00:00:12.891	773	-1024	-768	-1	-1	-1	-1	4	-1024	-768	-1	-1	-1	-1	4		0	0						Untertest4.avi	0	880	547	72	111				0	Content		-72	-111	12891122	1115441452
12908	10:41:58.878	00:00:12.908	774	-1024	-768	-1	-1	-1	-1	4	-1024	-768	-1	-1	-1	-1	4		0	0						Untertest4.avi	0	880	547	72	111				0	Content		-72	-111	12908497	1115458827
12926	10:41:58.896	00:00:12.925	775	-1024	-768	-1	-1	-1	-1	4	-1024	-768	-1	-1	-1	-1	4		0	0						Untertest4.avi	0	880	547	72	111				0	Content		-72	-111	12925872	1115476202
12941	10:41:58.911	00:00:12.940	776	-1024	-768	-1	-1	-1	-1	4	-1024	-768	-1	-1	-1	-1	4		0	0						Untertest4.avi	0	880	547	72	111				0	Content		-72	-111	12940675	1115491005
12957	10:41:58.927	00:00:12.957	777	-1024	-768	-1	-1	-1	-1	4	-1024	-768	-1	-1	-1	-1	4		0	0						Untertest4.avi	0	880	547	72	111				0	Content		-72	-111	12957302	1115507632
12974	10:41:58.944	00:00:12.974	778	-1024	-768	-1	-1	-1	-1	4	-1024	-768	-1	-1	-1	-1	4		0	0						Untertest4.avi	0	880	547	72	111				0	Content		-72	-111	12974048	1115524378
12991	10:41:58.961	00:00:12.990	779	-1024	-768	-1	-1	-1	-1	4	-1024	-768	-1	-1	-1	-1	4		0	0						Untertest4.avi	0	880	547	72	111				0	Content		-72	-111	12990672	1115541002
13007	10:41:58.977	00:00:13.007	780	-1024	-768	-1	-1	-1	-1	4	-1024	-768	-1	-1	-1	-1	4		0	0						Untertest4.avi	0	880	547	72	111				0	Content		-72	-111	13007293	1115557623
13024	10:41:58.994	00:00:13.023	781	-1024	-768	-1	-1	-1	-1	4	-1024	-768	-1	-1	-1	-1	4		0	0						Untertest4.avi	0	880	547	72	111				0	Content		-72	-111	13023917	1115574247
13041	10:41:59.011	00:00:13.041	782	-1024	-768	-1	-1	-1	-1	4	-1024	-768	-1	-1	-1	-1	4		0	0						Untertest4.avi	0	880	547	72	111				0	Content		-72	-111	13041110	1115591440
13058	10:41:59.028	00:00:13.058	783	-1024	-768	-1	-1	-1	-1	4	-1024	-768	-1	-1	-1	-1	4		0	0						Untertest4.avi	0	880	547	72	111				0	Content		-72	-111	13058482	1115608812
13076	10:41:59.046	00:00:13.075	784	-1024	-768	-1	-1	-1	-1	4	-1024	-768	-1	-1	-1	-1	4		0	0						Untertest4.avi	0	880	547	72	111				0	Content		-72	-111	13075728	1115626058
13091	10:41:59.061	00:00:13.090	785	-1024	-768	-1	-1	-1	-1	4	-1024	-768	-1	-1	-1	-1	4		0	0						Untertest4.avi	0	880	547	72	111				0	Content		-72	-111	13090531	1115640861
13107	10:41:59.077	00:00:13.107	786	-1024	-768	-1	-1	-1	-1	4	-1024	-768	-1	-1	-1	-1	4		0	0						Untertest4.avi	0	880	547	72	111				0	Content		-72	-111	13107280	1115657610
13124	10:41:59.094	00:00:13.123	787	-1024	-768	-1	-1	-1	-1	4	-1024	-768	-1	-1	-1	-1	4		0	0						Untertest4.avi	0	880	547	72	111				0	Content		-72	-111	13123904	1115674234
13141	10:41:59.111	00:00:13.140	788	-1024	-768	-1	-1	-1	-1	4	-1024	-768	-1	-1	-1	-1	4		0	0						Untertest4.avi	0	880	547	72	111				0	Content		-72	-111	13140526	1115690856
13157	10:41:59.127	00:00:13.157	789	-1024	-768	-1	-1	-1	-1	4	-1024	-768	-1	-1	-1	-1	4		0	0						Untertest4.avi	0	880	547	72	111				0	Content		-72	-111	13157151	1115707481
13174	10:41:59.144	00:00:13.173	790	-1024	-768	-1	-1	-1	-1	4	-1024	-768	-1	-1	-1	-1	4		0	0						Untertest4.avi	0	880	547	72	111				0	Content		-72	-111	13173774	1115724104
13191	10:41:59.161	00:00:13.190	791	-1024	-768	-1	-1	-1	-1	4	-1024	-768	-1	-1	-1	-1	4		0	0						Untertest4.avi	0	880	547	72	111				0	Content		-72	-111	13190968	1115741298
13208	10:41:59.178	00:00:13.208	792	-1024	-768	-1	-1	-1	-1	4	-1024	-768	-1	-1	-1	-1	4		0	0						Untertest4.avi	0	880	547	72	111				0	Content		-72	-111	13208339	1115758669
13226	10:41:59.196	00:00:13.225	793	-1024	-768	-1	-1	-1	-1	4	-1024	-768	-1	-1	-1	-1	4		0	0						Untertest4.avi	0	880	547	72	111				0	Content		-72	-111	13225585	1115775915
13240	10:41:59.210	00:00:13.240	794	-1024	-768	-1	-1	-1	-1	4	-1024	-768	-1	-1	-1	-1	4		0	0						Untertest4.avi	0	880	547	72	111				0	Content		-72	-111	13240391	1115790721
13257	10:41:59.227	00:00:13.257	795	-1024	-768	-1	-1	-1	-1	4	-1024	-768	-1	-1	-1	-1	4		0	0						Untertest4.avi	0	880	547	72	111				0	Content		-72	-111	13257140	1115807470
13274	10:41:59.244	00:00:13.273	796	-1024	-768	-1	-1	-1	-1	4	-1024	-768	-1	-1	-1	-1	4		0	0						Untertest4.avi	0	880	547	72	111				0	Content		-72	-111	13273764	1115824094
13290	10:41:59.260	00:00:13.290	797	-1024	-768	-1	-1	-1	-1	4	-1024	-768	-1	-1	-1	-1	4		0	0						Untertest4.avi	0	880	547	72	111				0	Content		-72	-111	13290385	1115840715
13307	10:41:59.277	00:00:13.307	798	-1024	-768	-1	-1	-1	-1	4	-1024	-768	-1	-1	-1	-1	4		0	0						Untertest4.avi	0	880	547	72	111				0	Content		-72	-111	13307007	1115857337
13324	10:41:59.294	00:00:13.323	799	-1024	-768	-1	-1	-1	-1	4	-1024	-768	-1	-1	-1	-1	4		0	0						Untertest4.avi	0	880	547	72	111				0	Content		-72	-111	13323674	1115874004
13341	10:41:59.311	00:00:13.340	800	-1024	-768	-1	-1	-1	-1	4	-1024	-768	-1	-1	-1	-1	4		0	0						Untertest4.avi	0	880	547	72	111				0	Content		-72	-111	13340758	1115891088
13357	10:41:59.327	00:00:13.357	801	-1024	-768	-1	-1	-1	-1	4	-1024	-768	-1	-1	-1	-1	4		0	0						Untertest4.avi	0	880	547	72	111				0	Content		-72	-111	13357425	1115907755
13374	10:41:59.344	00:00:13.374	802	-1024	-768	-1	-1	-1	-1	4	-1024	-768	-1	-1	-1	-1	4		0	0						Untertest4.avi	0	880	547	72	111				0	Content		-72	-111	13374093	1115924423
13392	10:41:59.362	00:00:13.391	803	-1024	-768	-1	-1	-1	-1	4	-1024	-768	-1	-1	-1	-1	4		0	0						Untertest4.avi	0	880	547	72	111				0	Content		-72	-111	13391548	1115941878
13409	10:41:59.379	00:00:13.408	804	-1024	-768	-1	-1	-1	-1	4	-1024	-768	-1	-1	-1	-1	4		0	0						Untertest4.avi	0	880	547	72	111				0	Content		-72	-111	13408796	1115959126
13424	10:41:59.394	00:00:13.423	805	-1024	-768	-1	-1	-1	-1	4	-1024	-768	-1	-1	-1	-1	4		0	0						Untertest4.avi	0	880	547	72	111				0	Content		-72	-111	13423669	1115973999
13440	10:41:59.410	00:00:13.440	806	-1024	-768	-1	-1	-1	-1	4	-1024	-768	-1	-1	-1	-1	4		0	0						Untertest4.avi	0	880	547	72	111				0	Content		-72	-111	13440293	1115990623
13457	10:41:59.427	00:00:13.456	807	-1024	-768	-1	-1	-1	-1	4	-1024	-768	-1	-1	-1	-1	4		0	0						Untertest4.avi	0	880	547	72	111				0	Content		-72	-111	13456948	1116007278
13461	10:41:59.431																				LeftMouseClick	1	667	600
13474	10:41:59.444	00:00:13.473	808	-1024	-768	-1	-1	-1	-1	4	-1024	-768	-1	-1	-1	-1	4		0	0						Untertest4.avi	0	880	547	72	111				0	Content		-72	-111	13473615	1116023945
13490	10:41:59.460	00:00:13.490	809	-1024	-768	-1	-1	-1	-1	4	-1024	-768	-1	-1	-1	-1	4		0	0						Untertest4.avi	0	880	547	72	111				0	Content		-72	-111	13490348	1116040678
13507	10:41:59.477	00:00:13.506	810	-1024	-768	-1	-1	-1	-1	4	-1024	-768	-1	-1	-1	-1	4		0	0						Untertest4.avi	0	880	547	72	111				0	Content		-72	-111	13506914	1116057244
13524	10:41:59.494	00:00:13.523	811	-1024	-768	-1	-1	-1	-1	4	-1024	-768	-1	-1	-1	-1	4		0	0						Untertest4.avi	0	880	547	72	111				0	Content		-72	-111	13523748	1116074078
13540	10:41:59.510	00:00:13.540	812	-1024	-768	-1	-1	-1	-1	4	-1024	-768	-1	-1	-1	-1	4		0	0						Untertest4.avi	0	880	547	72	111				0	Content		-72	-111	13540416	1116090746
13557	10:41:59.527	00:00:13.557	813	-1024	-768	-1	-1	-1	-1	4	-1024	-768	-1	-1	-1	-1	4		0	0						Untertest4.avi	0	880	547	72	111				0	Content		-72	-111	13557083	1116107413
13574	10:41:59.544	00:00:13.574	814	-1024	-768	-1	-1	-1	-1	4	-1024	-768	-1	-1	-1	-1	4		0	0						Untertest4.avi	0	880	547	72	111				0	Content		-72	-111	13574067	1116124397
13591	10:41:59.561	00:00:13.590	815	-1024	-768	-1	-1	-1	-1	4	-1024	-768	-1	-1	-1	-1	4		0	0						Untertest4.avi	0	880	547	72	111				0	Content		-72	-111	13590735	1116141065
13607	10:41:59.577	00:00:13.607	816	-1024	-768	-1	-1	-1	-1	4	-1024	-768	-1	-1	-1	-1	4		0	0						Untertest4.avi	0	880	547	72	111				0	Content		-72	-111	13607402	1116157732
13625	10:41:59.595	00:00:13.624	817	-1024	-768	-1	-1	-1	-1	4	-1024	-768	-1	-1	-1	-1	4		0	0						Untertest4.avi	0	880	547	72	111				0	Content		-72	-111	13624780	1116175110
13642	10:41:59.612	00:00:13.642	818	-1024	-768	-1	-1	-1	-1	4	-1024	-768	-1	-1	-1	-1	4		0	0						Untertest4.avi	0	880	547	72	111				0	Content		-72	-111	13642029	1116192359
13657	10:41:59.627	00:00:13.656	819	-1024	-768	-1	-1	-1	-1	4	-1024	-768	-1	-1	-1	-1	4		0	0						Untertest4.avi	0	880	547	72	111				0	Content		-72	-111	13656776	1116207106
13673	10:41:59.643	00:00:13.673	820	-1024	-768	-1	-1	-1	-1	4	-1024	-768	-1	-1	-1	-1	4		0	0						Untertest4.avi	0	880	547	72	111				0	Content		-72	-111	13673467	1116223797
13690	10:41:59.660	00:00:13.690	821	-1024	-768	-1	-1	-1	-1	4	-1024	-768	-1	-1	-1	-1	4		0	0						Untertest4.avi	0	880	547	72	111				0	Content		-72	-111	13690134	1116240464
13707	10:41:59.677	00:00:13.706	822	-1024	-768	-1	-1	-1	-1	4	-1024	-768	-1	-1	-1	-1	4		0	0						Untertest4.avi	0	880	547	72	111				0	Content		-72	-111	13706777	1116257107
13723	10:41:59.693	00:00:13.723	823	-1024	-768	-1	-1	-1	-1	4	-1024	-768	-1	-1	-1	-1	4		0	0						Untertest4.avi	0	880	547	72	111				0	Content		-72	-111	13723453	1116273783
13740	10:41:59.710	00:00:13.740	824	-1024	-768	-1	-1	-1	-1	4	-1024	-768	-1	-1	-1	-1	4		0	0						Untertest4.avi	0	880	547	72	111				0	Content		-72	-111	13740150	1116290480
13757	10:41:59.727	00:00:13.756	825	-1024	-768	-1	-1	-1	-1	4	-1024	-768	-1	-1	-1	-1	4		0	0						Untertest4.avi	0	880	547	72	111				0	Content		-72	-111	13756770	1116307100
13774	10:41:59.744	00:00:13.773	826	-1024	-768	-1	-1	-1	-1	4	-1024	-768	-1	-1	-1	-1	4		0	0						Untertest4.avi	0	880	547	72	111				0	Content		-72	-111	13773811	1116324141
13790	10:41:59.760	00:00:13.790	827	-1024	-768	-1	-1	-1	-1	4	-1024	-768	-1	-1	-1	-1	4		0	0						Untertest4.avi	0	880	547	72	111				0	Content		-72	-111	13790479	1116340809
13807	10:41:59.777	00:00:13.807	828	-1024	-768	-1	-1	-1	-1	4	-1024	-768	-1	-1	-1	-1	4		0	0						Untertest4.avi	0	880	547	72	111				0	Content		-72	-111	13807146	1116357476
13825	10:41:59.795	00:00:13.824	829	-1024	-768	-1	-1	-1	-1	4	-1024	-768	-1	-1	-1	-1	4		0	0						Untertest4.avi	0	880	547	72	111				0	Content		-72	-111	13824515	1116374845
13842	10:41:59.812	00:00:13.841	830	-1024	-768	-1	-1	-1	-1	4	-1024	-768	-1	-1	-1	-1	4		0	0						Untertest4.avi	0	880	547	72	111				0	Content		-72	-111	13841887	1116392217
13857	10:41:59.827	00:00:13.856	831	-1024	-768	-1	-1	-1	-1	4	-1024	-768	-1	-1	-1	-1	4		0	0						Untertest4.avi	0	880	547	72	111				0	Content		-72	-111	13856759	1116407089
13873	10:41:59.843	00:00:13.873	832	-1024	-768	-1	-1	-1	-1	4	-1024	-768	-1	-1	-1	-1	4		0	0						Untertest4.avi	0	880	547	72	111				0	Content		-72	-111	13873256	1116423586
13890	10:41:59.860	00:00:13.889	833	-1024	-768	-1	-1	-1	-1	4	-1024	-768	-1	-1	-1	-1	4		0	0						Untertest4.avi	0	880	547	72	111				0	Content		-72	-111	13889978	1116440308
13907	10:41:59.877	00:00:13.906	834	-1024	-768	-1	-1	-1	-1	4	-1024	-768	-1	-1	-1	-1	4		0	0						Untertest4.avi	0	880	547	72	111				0	Content		-72	-111	13906645	1116456975
13923	10:41:59.893	00:00:13.923	835	-1024	-768	-1	-1	-1	-1	4	-1024	-768	-1	-1	-1	-1	4		0	0						Untertest4.avi	0	880	547	72	111				0	Content		-72	-111	13923309	1116473639
13940	10:41:59.910	00:00:13.939	836	-1024	-768	-1	-1	-1	-1	4	-1024	-768	-1	-1	-1	-1	4		0	0						Untertest4.avi	0	880	547	72	111				0	Content		-72	-111	13939999	1116490329
13957	10:41:59.927	00:00:13.956	837	-1024	-768	-1	-1	-1	-1	4	-1024	-768	-1	-1	-1	-1	4		0	0						Untertest4.avi	0	880	547	72	111				0	Content		-72	-111	13956832	1116507162
13973	10:41:59.943	00:00:13.973	838	-1024	-768	-1	-1	-1	-1	4	-1024	-768	-1	-1	-1	-1	4		0	0						Untertest4.avi	0	880	547	72	111				0	Content		-72	-111	13973499	1116523829
13990	10:41:59.960	00:00:13.990	839	-1024	-768	-1	-1	-1	-1	4	-1024	-768	-1	-1	-1	-1	4		0	0						Untertest4.avi	0	880	547	72	111				0	Content		-72	-111	13990166	1116540496
14007	10:41:59.977	00:00:14.007	840	-1024	-768	-1	-1	-1	-1	4	-1024	-768	-1	-1	-1	-1	4		0	0						Untertest4.avi	0	880	547	72	111				0	Content		-72	-111	14007157	1116557487
14024	10:41:59.994	00:00:14.023	841	-1024	-768	-1	-1	-1	-1	4	-1024	-768	-1	-1	-1	-1	4		0	0						Untertest4.avi	0	880	547	72	111				0	Content		-72	-111	14023824	1116574154
14040	10:42:00.010	00:00:14.040	842	-1024	-768	-1	-1	-1	-1	4	-1024	-768	-1	-1	-1	-1	4		0	0						Untertest4.avi	0	880	547	72	111				0	Content		-72	-111	14040492	1116590822
14058	10:42:00.028	00:00:14.057	843	-1024	-768	-1	-1	-1	-1	4	-1024	-768	-1	-1	-1	-1	4		0	0						Untertest4.avi	0	880	547	72	111				0	Content		-72	-111	14057752	1116608082
14075	10:42:00.045	00:00:14.074	844	-1024	-768	-1	-1	-1	-1	4	-1024	-768	-1	-1	-1	-1	4		0	0						Untertest4.avi	0	880	547	72	111				0	Content		-72	-111	14074993	1116625323
14090	10:42:00.060	00:00:14.089	845	-1024	-768	-1	-1	-1	-1	4	-1024	-768	-1	-1	-1	-1	4		0	0						Untertest4.avi	0	880	547	72	111				0	Content		-72	-111	14089866	1116640196
14107	10:42:00.077	00:00:14.106	846	-1024	-768	-1	-1	-1	-1	4	-1024	-768	-1	-1	-1	-1	4		0	0						Untertest4.avi	0	880	547	72	111				0	Content		-72	-111	14106554	1116656884
14123	10:42:00.093	00:00:14.123	847	-1024	-768	-1	-1	-1	-1	4	-1024	-768	-1	-1	-1	-1	4		0	0						Untertest4.avi	0	880	547	72	111				0	Content		-72	-111	14123222	1116673552
14140	10:42:00.110	00:00:14.139	848	-1024	-768	-1	-1	-1	-1	4	-1024	-768	-1	-1	-1	-1	4		0	0						Untertest4.avi	0	880	547	72	111				0	Content		-72	-111	14139865	1116690195
14157	10:42:00.127	00:00:14.156	849	-1024	-768	-1	-1	-1	-1	4	-1024	-768	-1	-1	-1	-1	4		0	0						Untertest4.avi	0	880	547	72	111				0	Content		-72	-111	14156545	1116706875
14173	10:42:00.143	00:00:14.173	850	-1024	-768	-1	-1	-1	-1	4	-1024	-768	-1	-1	-1	-1	4		0	0						Untertest4.avi	0	880	547	72	111				0	Content		-72	-111	14173114	1116723444
14190	10:42:00.160	00:00:14.189	851	-1024	-768	-1	-1	-1	-1	4	-1024	-768	-1	-1	-1	-1	4		0	0						Untertest4.avi	0	880	547	72	111				0	Content		-72	-111	14189735	1116740065
14207	10:42:00.177	00:00:14.206	852	-1024	-768	-1	-1	-1	-1	4	-1024	-768	-1	-1	-1	-1	4		0	0						Untertest4.avi	0	880	547	72	111				0	Content		-72	-111	14206818	1116757148
14223	10:42:00.193	00:00:14.223	853	-1024	-768	-1	-1	-1	-1	4	-1024	-768	-1	-1	-1	-1	4		0	0						Untertest4.avi	0	880	547	72	111				0	Content		-72	-111	14223485	1116773815
14240	10:42:00.210	00:00:14.240	854	-1024	-768	-1	-1	-1	-1	4	-1024	-768	-1	-1	-1	-1	4		0	0						Untertest4.avi	0	880	547	72	111				0	Content		-72	-111	14240152	1116790482
14258	10:42:00.228	00:00:14.257	855	-1024	-768	-1	-1	-1	-1	4	-1024	-768	-1	-1	-1	-1	4		0	0						Untertest4.avi	0	880	547	72	111				0	Content		-72	-111	14257603	1116807933
14275	10:42:00.245	00:00:14.274	856	-1024	-768	-1	-1	-1	-1	4	-1024	-768	-1	-1	-1	-1	4		0	0						Untertest4.avi	0	880	547	72	111				0	Content		-72	-111	14274976	1116825306
14290	10:42:00.260	00:00:14.289	857	-1024	-768	-1	-1	-1	-1	4	-1024	-768	-1	-1	-1	-1	4		0	0						Untertest4.avi	0	880	547	72	111				0	Content		-72	-111	14289723	1116840053
14306	10:42:00.276	00:00:14.306	858	-1024	-768	-1	-1	-1	-1	4	-1024	-768	-1	-1	-1	-1	4		0	0						Untertest4.avi	0	880	547	72	111				0	Content		-72	-111	14306344	1116856674
14323	10:42:00.293	00:00:14.323	859	-1024	-768	-1	-1	-1	-1	4	-1024	-768	-1	-1	-1	-1	4		0	0						Untertest4.avi	0	880	547	72	111				0	Content		-72	-111	14323090	1116873420
14340	10:42:00.310	00:00:14.339	860	-1024	-768	-1	-1	-1	-1	4	-1024	-768	-1	-1	-1	-1	4		0	0						Untertest4.avi	0	880	547	72	111				0	Content		-72	-111	14339644	1116889974
14356	10:42:00.326	00:00:14.356	861	-1024	-768	-1	-1	-1	-1	4	-1024	-768	-1	-1	-1	-1	4		0	0						Untertest4.avi	0	880	547	72	111				0	Content		-72	-111	14356337	1116906667
14373	10:42:00.343	00:00:14.373	862	-1024	-768	-1	-1	-1	-1	4	-1024	-768	-1	-1	-1	-1	4		0	0						Untertest4.avi	0	880	547	72	111				0	Content		-72	-111	14373170	1116923500
14390	10:42:00.360	00:00:14.389	863	-1024	-768	-1	-1	-1	-1	4	-1024	-768	-1	-1	-1	-1	4		0	0						Untertest4.avi	0	880	547	72	111				0	Content		-72	-111	14389837	1116940167
14407	10:42:00.377	00:00:14.406	864	-1024	-768	-1	-1	-1	-1	4	-1024	-768	-1	-1	-1	-1	4		0	0						Untertest4.avi	0	880	547	72	111				0	Content		-72	-111	14406504	1116956834
14423	10:42:00.393	00:00:14.423	865	-1024	-768	-1	-1	-1	-1	4	-1024	-768	-1	-1	-1	-1	4		0	0						Untertest4.avi	0	880	547	72	111				0	Content		-72	-111	14423489	1116973819
14440	10:42:00.410	00:00:14.440	866	-1024	-768	-1	-1	-1	-1	4	-1024	-768	-1	-1	-1	-1	4		0	0						Untertest4.avi	0	880	547	72	111				0	Content		-72	-111	14440156	1116990486
14457	10:42:00.427	00:00:14.456	867	-1024	-768	-1	-1	-1	-1	4	-1024	-768	-1	-1	-1	-1	4		0	0						Untertest4.avi	0	880	547	72	111				0	Content		-72	-111	14456824	1117007154
14474	10:42:00.444	00:00:14.474	868	-1024	-768	-1	-1	-1	-1	4	-1024	-768	-1	-1	-1	-1	4		0	0						Untertest4.avi	0	880	547	72	111				0	Content		-72	-111	14474203	1117024533
14491	10:42:00.461	00:00:14.491	869	-1024	-768	-1	-1	-1	-1	4	-1024	-768	-1	-1	-1	-1	4		0	0						Untertest4.avi	0	880	547	72	111				0	Content		-72	-111	14491449	1117041779
14506	10:42:00.476	00:00:14.506	870	-1024	-768	-1	-1	-1	-1	4	-1024	-768	-1	-1	-1	-1	4		0	0						Untertest4.avi	0	880	547	72	111				0	Content		-72	-111	14506196	1117056526
14523	10:42:00.493	00:00:14.522	871	-1024	-768	-1	-1	-1	-1	4	-1024	-768	-1	-1	-1	-1	4		0	0						Untertest4.avi	0	880	547	72	111				0	Content		-72	-111	14522890	1117073220
14540	10:42:00.510	00:00:14.539	872	-1024	-768	-1	-1	-1	-1	4	-1024	-768	-1	-1	-1	-1	4		0	0						Untertest4.avi	0	880	547	72	111				0	Content		-72	-111	14539557	1117089887
14556	10:42:00.526	00:00:14.556	873	-1024	-768	-1	-1	-1	-1	4	-1024	-768	-1	-1	-1	-1	4		0	0						Untertest4.avi	0	880	547	72	111				0	Content		-72	-111	14556192	1117106522
14573	10:42:00.543	00:00:14.572	874	-1024	-768	-1	-1	-1	-1	4	-1024	-768	-1	-1	-1	-1	4		0	0						Untertest4.avi	0	880	547	72	111				0	Content		-72	-111	14572871	1117123201
14590	10:42:00.560	00:00:14.589	875	-1024	-768	-1	-1	-1	-1	4	-1024	-768	-1	-1	-1	-1	4		0	0						Untertest4.avi	0	880	547	72	111				0	Content		-72	-111	14589576	1117139906
14606	10:42:00.576	00:00:14.606	876	-1024	-768	-1	-1	-1	-1	4	-1024	-768	-1	-1	-1	-1	4		0	0						Untertest4.avi	0	880	547	72	111				0	Content		-72	-111	14606444	1117156774
14623	10:42:00.593	00:00:14.623	877	-1024	-768	-1	-1	-1	-1	4	-1024	-768	-1	-1	-1	-1	4		0	0						Untertest4.avi	0	880	547	72	111				0	Content		-72	-111	14623111	1117173441
14640	10:42:00.610	00:00:14.640	878	-1024	-768	-1	-1	-1	-1	4	-1024	-768	-1	-1	-1	-1	4		0	0						Untertest4.avi	0	880	547	72	111				0	Content		-72	-111	14640062	1117190392
14657	10:42:00.627	00:00:14.657	879	-1024	-768	-1	-1	-1	-1	4	-1024	-768	-1	-1	-1	-1	4		0	0						Untertest4.avi	0	880	547	72	111				0	Content		-72	-111	14657309	1117207639
14675	10:42:00.645	00:00:14.674	880	-1024	-768	-1	-1	-1	-1	4	-1024	-768	-1	-1	-1	-1	4		0	0						Untertest4.avi	0	880	547	72	111				0	Content		-72	-111	14674679	1117225009
14689	10:42:00.659	00:00:14.689	881	-1024	-768	-1	-1	-1	-1	4	-1024	-768	-1	-1	-1	-1	4		0	0						Untertest4.avi	0	880	547	72	111				0	Content		-72	-111	14689426	1117239756
14706	10:42:00.676	00:00:14.706	882	-1024	-768	-1	-1	-1	-1	4	-1024	-768	-1	-1	-1	-1	4		0	0						Untertest4.avi	0	880	547	72	111				0	Content		-72	-111	14706051	1117256381
14723	10:42:00.693	00:00:14.722	883	-1024	-768	-1	-1	-1	-1	4	-1024	-768	-1	-1	-1	-1	4		0	0						Untertest4.avi	0	880	547	72	111				0	Content		-72	-111	14722773	1117273103
14739	10:42:00.709	00:00:14.739	884	-1024	-768	-1	-1	-1	-1	4	-1024	-768	-1	-1	-1	-1	4		0	0						Untertest4.avi	0	880	547	72	111				0	Content		-72	-111	14739440	1117289770
14756	10:42:00.726	00:00:14.756	885	-1024	-768	-1	-1	-1	-1	4	-1024	-768	-1	-1	-1	-1	4		0	0						Untertest4.avi	0	880	547	72	111				0	Content		-72	-111	14756121	1117306451
14773	10:42:00.743	00:00:14.772	886	-1024	-768	-1	-1	-1	-1	4	-1024	-768	-1	-1	-1	-1	4		0	0						Untertest4.avi	0	880	547	72	111				0	Content		-72	-111	14772788	1117323118
14789	10:42:00.759	00:00:14.789	887	-1024	-768	-1	-1	-1	-1	4	-1024	-768	-1	-1	-1	-1	4		0	0						Untertest4.avi	0	880	547	72	111				0	Content		-72	-111	14789416	1117339746
14806	10:42:00.776	00:00:14.806	888	-1024	-768	-1	-1	-1	-1	4	-1024	-768	-1	-1	-1	-1	4		0	0						Untertest4.avi	0	880	547	72	111				0	Content		-72	-111	14806084	1117356414
14823	10:42:00.793	00:00:14.822	889	-1024	-768	-1	-1	-1	-1	4	-1024	-768	-1	-1	-1	-1	4		0	0						Untertest4.avi	0	880	547	72	111				0	Content		-72	-111	14822751	1117373081
14839	10:42:00.809	00:00:14.839	890	-1024	-768	-1	-1	-1	-1	4	-1024	-768	-1	-1	-1	-1	4		0	0						Untertest4.avi	0	880	547	72	111				0	Content		-72	-111	14839297	1117389627
14857	10:42:00.827	00:00:14.856	891	-1024	-768	-1	-1	-1	-1	4	-1024	-768	-1	-1	-1	-1	4		0	0						Untertest4.avi	0	880	547	72	111				0	Content		-72	-111	14856553	1117406883
14874	10:42:00.844	00:00:14.873	892	-1024	-768	-1	-1	-1	-1	4	-1024	-768	-1	-1	-1	-1	4		0	0						Untertest4.avi	0	880	547	72	111				0	Content		-72	-111	14873634	1117423964
14890	10:42:00.860	00:00:14.890	893	-1024	-768	-1	-1	-1	-1	4	-1024	-768	-1	-1	-1	-1	4		0	0						Untertest4.avi	0	880	547	72	111				0	Content		-72	-111	14890302	1117440632
14907	10:42:00.877	00:00:14.906	894	-1024	-768	-1	-1	-1	-1	4	-1024	-768	-1	-1	-1	-1	4		0	0						Untertest4.avi	0	880	547	72	111				0	Content		-72	-111	14906969	1117457299
14925	10:42:00.895	00:00:14.924	895	-1024	-768	-1	-1	-1	-1	4	-1024	-768	-1	-1	-1	-1	4		0	0						Untertest4.avi	0	880	547	72	111				0	Content		-72	-111	14924545	1117474875
14939	10:42:00.909	00:00:14.939	896	-1024	-768	-1	-1	-1	-1	4	-1024	-768	-1	-1	-1	-1	4		0	0						Untertest4.avi	0	880	547	72	111				0	Content		-72	-111	14939288	1117489618
14956	10:42:00.926	00:00:14.955	897	-1024	-768	-1	-1	-1	-1	4	-1024	-768	-1	-1	-1	-1	4		0	0						Untertest4.avi	0	880	547	72	111				0	Content		-72	-111	14955975	1117506305
14973	10:42:00.943	00:00:14.972	898	-1024	-768	-1	-1	-1	-1	4	-1024	-768	-1	-1	-1	-1	4		0	0						Untertest4.avi	0	880	547	72	111				0	Content		-72	-111	14972643	1117522973
14989	10:42:00.959	00:00:14.989	899	-1024	-768	-1	-1	-1	-1	4	-1024	-768	-1	-1	-1	-1	4		0	0						Untertest4.avi	0	880	547	72	111				0	Content		-72	-111	14989305	1117539635
15006	10:42:00.976	00:00:15.005	900	-1024	-768	-1	-1	-1	-1	4	-1024	-768	-1	-1	-1	-1	4		0	0						Untertest4.avi	0	880	547	72	111				0	Content		-72	-111	15005973	1117556303
15023	10:42:00.993	00:00:15.022	901	-1024	-768	-1	-1	-1	-1	4	-1024	-768	-1	-1	-1	-1	4		0	0						Untertest4.avi	0	880	547	72	111				0	Content		-72	-111	15022629	1117572959
15039	10:42:01.009	00:00:15.039	902	-1024	-768	-1	-1	-1	-1	4	-1024	-768	-1	-1	-1	-1	4		0	0						Untertest4.avi	0	880	547	72	111				0	Content		-72	-111	15039198	1117589528
15056	10:42:01.026	00:00:15.056	903	-1024	-768	-1	-1	-1	-1	4	-1024	-768	-1	-1	-1	-1	4		0	0						Untertest4.avi	0	880	547	72	111				0	Content		-72	-111	15056133	1117606463
15073	10:42:01.043	00:00:15.072	904	-1024	-768	-1	-1	-1	-1	4	-1024	-768	-1	-1	-1	-1	4		0	0						Untertest4.avi	0	880	547	72	111				0	Content		-72	-111	15072801	1117623131
15090	10:42:01.060	00:00:15.089	905	-1024	-768	-1	-1	-1	-1	4	-1024	-768	-1	-1	-1	-1	4		0	0						Untertest4.avi	0	880	547	72	111				0	Content		-72	-111	15089814	1117640144
15107	10:42:01.077	00:00:15.107	906	-1024	-768	-1	-1	-1	-1	4	-1024	-768	-1	-1	-1	-1	4		0	0						Untertest4.avi	0	880	547	72	111				0	Content		-72	-111	15107062	1117657392
15124	10:42:01.094	00:00:15.124	907	-1024	-768	-1	-1	-1	-1	4	-1024	-768	-1	-1	-1	-1	4		0	0						Untertest4.avi	0	880	547	72	111				0	Content		-72	-111	15124433	1117674763
15139	10:42:01.109	00:00:15.139	908	-1024	-768	-1	-1	-1	-1	4	-1024	-768	-1	-1	-1	-1	4		0	0						Untertest4.avi	0	880	547	72	111				0	Content		-72	-111	15139181	1117689511
15156	10:42:01.126	00:00:15.155	909	-1024	-768	-1	-1	-1	-1	4	-1024	-768	-1	-1	-1	-1	4		0	0						Untertest4.avi	0	880	547	72	111				0	Content		-72	-111	15155804	1117706134
15173	10:42:01.143	00:00:15.172	910	-1024	-768	-1	-1	-1	-1	4	-1024	-768	-1	-1	-1	-1	4		0	0						Untertest4.avi	0	880	547	72	111				0	Content		-72	-111	15172520	1117722850
15189	10:42:01.159	00:00:15.189	911	-1024	-768	-1	-1	-1	-1	4	-1024	-768	-1	-1	-1	-1	4		0	0						Untertest4.avi	0	880	547	72	111				0	Content		-72	-111	15189187	1117739517
15206	10:42:01.176	00:00:15.205	912	-1024	-768	-1	-1	-1	-1	4	-1024	-768	-1	-1	-1	-1	4		0	0						Untertest4.avi	0	880	547	72	111				0	Content		-72	-111	15205808	1117756138
15222	10:42:01.192	00:00:15.222	913	-1024	-768	-1	-1	-1	-1	4	-1024	-768	-1	-1	-1	-1	4		0	0						Untertest4.avi	0	880	547	72	111				0	Content		-72	-111	15222475	1117772805
15239	10:42:01.209	00:00:15.239	914	-1024	-768	-1	-1	-1	-1	4	-1024	-768	-1	-1	-1	-1	4		0	0						Untertest4.avi	0	880	547	72	111				0	Content		-72	-111	15239125	1117789455
15256	10:42:01.226	00:00:15.255	915	-1024	-768	-1	-1	-1	-1	4	-1024	-768	-1	-1	-1	-1	4		0	0						Untertest4.avi	0	880	547	72	111				0	Content		-72	-111	15255792	1117806122
15272	10:42:01.242	00:00:15.272	916	-1024	-768	-1	-1	-1	-1	4	-1024	-768	-1	-1	-1	-1	4		0	0						Untertest4.avi	0	880	547	72	111				0	Content		-72	-111	15272460	1117822790
15289	10:42:01.259	00:00:15.289	917	-1024	-768	-1	-1	-1	-1	4	-1024	-768	-1	-1	-1	-1	4		0	0						Untertest4.avi	0	880	547	72	111				0	Content		-72	-111	15289379	1117839709
15306	10:42:01.276	00:00:15.306	918	-1024	-768	-1	-1	-1	-1	4	-1024	-768	-1	-1	-1	-1	4		0	0						Untertest4.avi	0	880	547	72	111				0	Content		-72	-111	15306047	1117856377
15323	10:42:01.293	00:00:15.323	919	-1024	-768	-1	-1	-1	-1	4	-1024	-768	-1	-1	-1	-1	4		0	0						Untertest4.avi	0	880	547	72	111				0	Content		-72	-111	15323005	1117873335
15340	10:42:01.310	00:00:15.339	920	-1024	-768	-1	-1	-1	-1	4	-1024	-768	-1	-1	-1	-1	4		0	0						Untertest4.avi	0	880	547	72	111				0	Content		-72	-111	15339673	1117890003
15356	10:42:01.326	00:00:15.356	921	-1024	-768	-1	-1	-1	-1	4	-1024	-768	-1	-1	-1	-1	4		0	0						Untertest4.avi	0	880	547	72	111				0	Content		-72	-111	15356340	1117906670
15374	10:42:01.344	00:00:15.373	922	-1024	-768	-1	-1	-1	-1	4	-1024	-768	-1	-1	-1	-1	4		0	0						Untertest4.avi	0	880	547	72	111				0	Content		-72	-111	15373668	1117923998
15391	10:42:01.361	00:00:15.390	923	-1024	-768	-1	-1	-1	-1	4	-1024	-768	-1	-1	-1	-1	4		0	0						Untertest4.avi	0	880	547	72	111				0	Content		-72	-111	15390917	1117941247
15406	10:42:01.376	00:00:15.405	924	-1024	-768	-1	-1	-1	-1	4	-1024	-768	-1	-1	-1	-1	4		0	0						Untertest4.avi	0	880	547	72	111				0	Content		-72	-111	15405664	1117955994
15422	10:42:01.392	00:00:15.422	925	-1024	-768	-1	-1	-1	-1	4	-1024	-768	-1	-1	-1	-1	4		0	0						Untertest4.avi	0	880	547	72	111				0	Content		-72	-111	15422352	1117972682
15439	10:42:01.409	00:00:15.439	926	-1024	-768	-1	-1	-1	-1	4	-1024	-768	-1	-1	-1	-1	4		0	0						Untertest4.avi	0	880	547	72	111				0	Content		-72	-111	15439019	1117989349
15456	10:42:01.426	00:00:15.455	927	-1024	-768	-1	-1	-1	-1	4	-1024	-768	-1	-1	-1	-1	4		0	0						Untertest4.avi	0	880	547	72	111				0	Content		-72	-111	15455662	1118005992
15472	10:42:01.442	00:00:15.472	928	-1024	-768	-1	-1	-1	-1	4	-1024	-768	-1	-1	-1	-1	4		0	0						Untertest4.avi	0	880	547	72	111				0	Content		-72	-111	15472286	1118022616
15490	10:42:01.460	00:00:15.490	929	-1024	-768	-1	-1	-1	-1	4	-1024	-768	-1	-1	-1	-1	4		0	0						Untertest4.avi	0	880	547	72	111				0	Content		-72	-111	15490035	1118040365
15506	10:42:01.476	00:00:15.506	930	-1024	-768	-1	-1	-1	-1	4	-1024	-768	-1	-1	-1	-1	4		0	0						Untertest4.avi	0	880	547	72	111				0	Content		-72	-111	15506281	1118056611
15523	10:42:01.493	00:00:15.523	931	-1024	-768	-1	-1	-1	-1	4	-1024	-768	-1	-1	-1	-1	4		0	0						Untertest4.avi	0	880	547	72	111				0	Content		-72	-111	15523279	1118073609
15540	10:42:01.510	00:00:15.539	932	-1024	-768	-1	-1	-1	-1	4	-1024	-768	-1	-1	-1	-1	4		0	0						Untertest4.avi	0	880	547	72	111				0	Content		-72	-111	15539778	1118090108
15557	10:42:01.527	00:00:15.556	933	-1024	-768	-1	-1	-1	-1	4	-1024	-768	-1	-1	-1	-1	4		0	0						Untertest4.avi	0	880	547	72	111				0	Content		-72	-111	15556526	1118106856
15573	10:42:01.543	00:00:15.573	934	-1024	-768	-1	-1	-1	-1	4	-1024	-768	-1	-1	-1	-1	4		0	0						Untertest4.avi	0	880	547	72	111				0	Content		-72	-111	15573023	1118123353
15590	10:42:01.560	00:00:15.589	935	-1024	-768	-1	-1	-1	-1	4	-1024	-768	-1	-1	-1	-1	4		0	0						Untertest4.avi	0	880	547	72	111				0	Content		-72	-111	15589785	1118140115
15606	10:42:01.576	00:00:15.606	936	-1024	-768	-1	-1	-1	-1	4	-1024	-768	-1	-1	-1	-1	4		0	0						Untertest4.avi	0	880	547	72	111				0	Content		-72	-111	15606394	1118156724
15623	10:42:01.593	00:00:15.623	937	-1024	-768	-1	-1	-1	-1	4	-1024	-768	-1	-1	-1	-1	4		0	0						Untertest4.avi	0	880	547	72	111				0	Content		-72	-111	15623021	1118173351
15639	10:42:01.609	00:00:15.639	938	-1024	-768	-1	-1	-1	-1	4	-1024	-768	-1	-1	-1	-1	4		0	0						Untertest4.avi	0	880	547	72	111				0	Content		-72	-111	15639389	1118189719
15657	10:42:01.627	00:00:15.656	939	-1024	-768	-1	-1	-1	-1	4	-1024	-768	-1	-1	-1	-1	4		0	0						Untertest4.avi	0	880	547	72	111				0	Content		-72	-111	15656515	1118206845
15673	10:42:01.643	00:00:15.672	940	-1024	-768	-1	-1	-1	-1	4	-1024	-768	-1	-1	-1	-1	4		0	0						Untertest4.avi	0	880	547	72	111				0	Content		-72	-111	15672887	1118223217
15690	10:42:01.660	00:00:15.689	941	-1024	-768	-1	-1	-1	-1	4	-1024	-768	-1	-1	-1	-1	4		0	0						Untertest4.avi	0	880	547	72	111				0	Content		-72	-111	15689636	1118239966
15706	10:42:01.676	00:00:15.706	942	-1024	-768	-1	-1	-1	-1	4	-1024	-768	-1	-1	-1	-1	4		0	0						Untertest4.avi	0	880	547	72	111				0	Content		-72	-111	15706258	1118256588
15723	10:42:01.693	00:00:15.723	943	-1024	-768	-1	-1	-1	-1	4	-1024	-768	-1	-1	-1	-1	4		0	0						Untertest4.avi	0	880	547	72	111				0	Content		-72	-111	15723007	1118273337
15739	10:42:01.709	00:00:15.739	944	-1024	-768	-1	-1	-1	-1	4	-1024	-768	-1	-1	-1	-1	4		0	0						Untertest4.avi	0	880	547	72	111				0	Content		-72	-111	15739379	1118289709
15756	10:42:01.726	00:00:15.756	945	-1024	-768	-1	-1	-1	-1	4	-1024	-768	-1	-1	-1	-1	4		0	0						Untertest4.avi	0	880	547	72	111				0	Content		-72	-111	15756128	1118306458
15773	10:42:01.743	00:00:15.772	946	-1024	-768	-1	-1	-1	-1	4	-1024	-768	-1	-1	-1	-1	4		0	0						Untertest4.avi	0	880	547	72	111				0	Content		-72	-111	15772765	1118323095
15789	10:42:01.759	00:00:15.789	947	-1024	-768	-1	-1	-1	-1	4	-1024	-768	-1	-1	-1	-1	4		0	0						Untertest4.avi	0	880	547	72	111				0	Content		-72	-111	15789389	1118339719
15806	10:42:01.776	00:00:15.806	948	-1024	-768	-1	-1	-1	-1	4	-1024	-768	-1	-1	-1	-1	4		0	0						Untertest4.avi	0	880	547	72	111				0	Content		-72	-111	15806122	1118356452
15823	10:42:01.793	00:00:15.822	949	-1024	-768	-1	-1	-1	-1	4	-1024	-768	-1	-1	-1	-1	4		0	0						Untertest4.avi	0	880	547	72	111				0	Content		-72	-111	15822869	1118373199
15839	10:42:01.809	00:00:15.839	950	-1024	-768	-1	-1	-1	-1	4	-1024	-768	-1	-1	-1	-1	4		0	0						Untertest4.avi	0	880	547	72	111				0	Content		-72	-111	15839242	1118389572
15856	10:42:01.826	00:00:15.856	951	-1024	-768	-1	-1	-1	-1	4	-1024	-768	-1	-1	-1	-1	4		0	0						Untertest4.avi	0	880	547	72	111				0	Content		-72	-111	15856112	1118406442
15873	10:42:01.843	00:00:15.872	952	-1024	-768	-1	-1	-1	-1	4	-1024	-768	-1	-1	-1	-1	4		0	0						Untertest4.avi	0	880	547	72	111				0	Content		-72	-111	15872739	1118423069
15889	10:42:01.859	00:00:15.889	953	-1024	-768	-1	-1	-1	-1	4	-1024	-768	-1	-1	-1	-1	4		0	0						Untertest4.avi	0	880	547	72	111				0	Content		-72	-111	15889362	1118439692
15906	10:42:01.876	00:00:15.905	954	-1024	-768	-1	-1	-1	-1	4	-1024	-768	-1	-1	-1	-1	4		0	0						Untertest4.avi	0	880	547	72	111				0	Content		-72	-111	15905985	1118456315
15923	10:42:01.893	00:00:15.922	955	-1024	-768	-1	-1	-1	-1	4	-1024	-768	-1	-1	-1	-1	4		0	0						Untertest4.avi	0	880	547	72	111				0	Content		-72	-111	15922856	1118473186
15939	10:42:01.909																				LeftMouseClick	1	667	600
15939	10:42:01.909	00:00:15.939	956	-1024	-768	-1	-1	-1	-1	4	-1024	-768	-1	-1	-1	-1	4		0	0						Untertest4.avi	0	880	547	72	111				0	Content		-72	-111	15939103	1118489433
15956	10:42:01.926	00:00:15.956	957	-1024	-768	-1	-1	-1	-1	4	-1024	-768	-1	-1	-1	-1	4		0	0						Untertest4.avi	0	880	547	72	111				0	Content		-72	-111	15956101	1118506431
15973	10:42:01.943	00:00:15.972	958	-1024	-768	-1	-1	-1	-1	4	-1024	-768	-1	-1	-1	-1	4		0	0						Untertest4.avi	0	880	547	72	111				0	Content		-72	-111	15972597	1118522927
15989	10:42:01.959	00:00:15.989	959	-1024	-768	-1	-1	-1	-1	4	-1024	-768	-1	-1	-1	-1	4		0	0						Untertest4.avi	0	880	547	72	111				0	Content		-72	-111	15989471	1118539801
16006	10:42:01.976	00:00:16.005	960	-1024	-768	-1	-1	-1	-1	4	-1024	-768	-1	-1	-1	-1	4		0	0						Untertest4.avi	0	880	547	72	111				0	Content		-72	-111	16005844	1118556174
16023	10:42:01.993	00:00:16.022	961	-1024	-768	-1	-1	-1	-1	4	-1024	-768	-1	-1	-1	-1	4		0	0						Untertest4.avi	0	880	547	72	111				0	Content		-72	-111	16022716	1118573046
16039	10:42:02.009	00:00:16.039	962	-1024	-768	-1	-1	-1	-1	4	-1024	-768	-1	-1	-1	-1	4		0	0						Untertest4.avi	0	880	547	72	111				0	Content		-72	-111	16039214	1118589544
16056	10:42:02.026	00:00:16.055	963	-1024	-768	-1	-1	-1	-1	4	-1024	-768	-1	-1	-1	-1	4		0	0						Untertest4.avi	0	880	547	72	111				0	Content		-72	-111	16055840	1118606170
16072	10:42:02.042	00:00:16.072	964	-1024	-768	-1	-1	-1	-1	4	-1024	-768	-1	-1	-1	-1	4		0	0						Untertest4.avi	0	880	547	72	111				0	Content		-72	-111	16072474	1118622804
16090	10:42:02.060	00:00:16.089	965	-1024	-768	-1	-1	-1	-1	4	-1024	-768	-1	-1	-1	-1	4		0	0						Untertest4.avi	0	880	547	72	111				0	Content		-72	-111	16089725	1118640055
16106	10:42:02.076	00:00:16.105	966	-1024	-768	-1	-1	-1	-1	4	-1024	-768	-1	-1	-1	-1	4		0	0						Untertest4.avi	0	880	547	72	111				0	Content		-72	-111	16105958	1118656288
16123	10:42:02.093	00:00:16.122	967	-1024	-768	-1	-1	-1	-1	4	-1024	-768	-1	-1	-1	-1	4		0	0						Untertest4.avi	0	880	547	72	111				0	Content		-72	-111	16122959	1118673289
16139	10:42:02.109	00:00:16.139	968	-1024	-768	-1	-1	-1	-1	4	-1024	-768	-1	-1	-1	-1	4		0	0						Untertest4.avi	0	880	547	72	111				0	Content		-72	-111	16139331	1118689661
16156	10:42:02.126	00:00:16.156	969	-1024	-768	-1	-1	-1	-1	4	-1024	-768	-1	-1	-1	-1	4		0	0						Untertest4.avi	0	880	547	72	111				0	Content		-72	-111	16156076	1118706406
16173	10:42:02.143	00:00:16.172	970	-1024	-768	-1	-1	-1	-1	4	-1024	-768	-1	-1	-1	-1	4		0	0						Untertest4.avi	0	880	547	72	111				0	Content		-72	-111	16172698	1118723028
16189	10:42:02.159	00:00:16.189	971	-1024	-768	-1	-1	-1	-1	4	-1024	-768	-1	-1	-1	-1	4		0	0						Untertest4.avi	0	880	547	72	111				0	Content		-72	-111	16189446	1118739776
16206	10:42:02.176	00:00:16.206	972	-1024	-768	-1	-1	-1	-1	4	-1024	-768	-1	-1	-1	-1	4		0	0						Untertest4.avi	0	880	547	72	111				0	Content		-72	-111	16206069	1118756399
16223	10:42:02.193	00:00:16.222	973	-1024	-768	-1	-1	-1	-1	4	-1024	-768	-1	-1	-1	-1	4		0	0						Untertest4.avi	0	880	547	72	111				0	Content		-72	-111	16222692	1118773022
16239	10:42:02.209	00:00:16.239	974	-1024	-768	-1	-1	-1	-1	4	-1024	-768	-1	-1	-1	-1	4		0	0						Untertest4.avi	0	880	547	72	111				0	Content		-72	-111	16239312	1118789642
16256	10:42:02.226	00:00:16.255	975	-1024	-768	-1	-1	-1	-1	4	-1024	-768	-1	-1	-1	-1	4		0	0						Untertest4.avi	0	880	547	72	111				0	Content		-72	-111	16255935	1118806265
16272	10:42:02.242	00:00:16.272	976	-1024	-768	-1	-1	-1	-1	4	-1024	-768	-1	-1	-1	-1	4		0	0						Untertest4.avi	0	880	547	72	111				0	Content		-72	-111	16272306	1118822636
16290	10:42:02.260	00:00:16.289	977	-1024	-768	-1	-1	-1	-1	4	-1024	-768	-1	-1	-1	-1	4		0	0						Untertest4.avi	0	880	547	72	111				0	Content		-72	-111	16289678	1118840008
16306	10:42:02.276	00:00:16.306	978	-1024	-768	-1	-1	-1	-1	4	-1024	-768	-1	-1	-1	-1	4		0	0						Untertest4.avi	0	880	547	72	111				0	Content		-72	-111	16306300	1118856630
16323	10:42:02.293	00:00:16.322	979	-1024	-768	-1	-1	-1	-1	4	-1024	-768	-1	-1	-1	-1	4		0	0						Untertest4.avi	0	880	547	72	111				0	Content		-72	-111	16322924	1118873254
16339	10:42:02.309	00:00:16.338	980	-1024	-768	-1	-1	-1	-1	4	-1024	-768	-1	-1	-1	-1	4		0	0						Untertest4.avi	0	880	547	72	111				0	Content		-72	-111	16338919	1118889249
16355	10:42:02.325	00:00:16.355	981	-1024	-768	-1	-1	-1	-1	4	-1024	-768	-1	-1	-1	-1	4		0	0						Untertest4.avi	0	880	547	72	111				0	Content		-72	-111	16355041	1118905371
16372	10:42:02.342	00:00:16.371	982	-1024	-768	-1	-1	-1	-1	4	-1024	-768	-1	-1	-1	-1	4		0	0						Untertest4.avi	0	880	547	72	111				0	Content		-72	-111	16371719	1118922049
16388	10:42:02.358	00:00:16.388	983	-1024	-768	-1	-1	-1	-1	4	-1024	-768	-1	-1	-1	-1	4		0	0						Untertest4.avi	0	880	547	72	111				0	Content		-72	-111	16388316	1118938646
16405	10:42:02.375	00:00:16.404	984	-1024	-768	-1	-1	-1	-1	4	-1024	-768	-1	-1	-1	-1	4		0	0						Untertest4.avi	0	880	547	72	111				0	Content		-72	-111	16404984	1118955314
16422	10:42:02.392	00:00:16.421	985	-1024	-768	-1	-1	-1	-1	4	-1024	-768	-1	-1	-1	-1	4		0	0						Untertest4.avi	0	880	547	72	111				0	Content		-72	-111	16421883	1118972213
16439	10:42:02.409	00:00:16.438	986	-1024	-768	-1	-1	-1	-1	4	-1024	-768	-1	-1	-1	-1	4		0	0						Untertest4.avi	0	880	547	72	111				0	Content		-72	-111	16438551	1118988881
16456	10:42:02.426	00:00:16.455	987	-1024	-768	-1	-1	-1	-1	4	-1024	-768	-1	-1	-1	-1	4		0	0						Untertest4.avi	0	880	547	72	111				0	Content		-72	-111	16455672	1119006002
16472	10:42:02.442	00:00:16.472	988	-1024	-768	-1	-1	-1	-1	4	-1024	-768	-1	-1	-1	-1	4		0	0						Untertest4.avi	0	880	547	72	111				0	Content		-72	-111	16472340	1119022670
16490	10:42:02.460	00:00:16.489	989	-1024	-768	-1	-1	-1	-1	4	-1024	-768	-1	-1	-1	-1	4		0	0						Untertest4.avi	0	880	547	72	111				0	Content		-72	-111	16489528	1119039858
16507	10:42:02.477	00:00:16.506	990	-1024	-768	-1	-1	-1	-1	4	-1024	-768	-1	-1	-1	-1	4		0	0						Untertest4.avi	0	880	547	72	111				0	Content		-72	-111	16506774	1119057104
16522	10:42:02.492	00:00:16.521	991	-1024	-768	-1	-1	-1	-1	4	-1024	-768	-1	-1	-1	-1	4		0	0						Untertest4.avi	0	880	547	72	111				0	Content		-72	-111	16521519	1119071849
16538	10:42:02.508	00:00:16.538	992	-1024	-768	-1	-1	-1	-1	4	-1024	-768	-1	-1	-1	-1	4		0	0						Untertest4.avi	0	880	547	72	111				0	Content		-72	-111	16538207	1119088537
16555	10:42:02.525	00:00:16.554	993	-1024	-768	-1	-1	-1	-1	4	-1024	-768	-1	-1	-1	-1	4		0	0						Untertest4.avi	0	880	547	72	111				0	Content		-72	-111	16554874	1119105204
16572	10:42:02.542	00:00:16.571	994	-1024	-768	-1	-1	-1	-1	4	-1024	-768	-1	-1	-1	-1	4		0	0						Untertest4.avi	0	880	547	72	111				0	Content		-72	-111	16571537	1119121867
16588	10:42:02.558	00:00:16.588	995	-1024	-768	-1	-1	-1	-1	4	-1024	-768	-1	-1	-1	-1	4		0	0						Untertest4.avi	0	880	547	72	111				0	Content		-72	-111	16588204	1119138534
16605	10:42:02.575	00:00:16.604	996	-1024	-768	-1	-1	-1	-1	4	-1024	-768	-1	-1	-1	-1	4		0	0						Untertest4.avi	0	880	547	72	111				0	Content		-72	-111	16604946	1119155276
16622	10:42:02.592	00:00:16.621	997	-1024	-768	-1	-1	-1	-1	4	-1024	-768	-1	-1	-1	-1	4		0	0						Untertest4.avi	0	880	547	72	111				0	Content		-72	-111	16621511	1119171841
16638	10:42:02.608	00:00:16.638	998	-1024	-768	-1	-1	-1	-1	4	-1024	-768	-1	-1	-1	-1	4		0	0						Untertest4.avi	0	880	547	72	111				0	Content		-72	-111	16638386	1119188716
16655	10:42:02.625	00:00:16.655	999	-1024	-768	-1	-1	-1	-1	4	-1024	-768	-1	-1	-1	-1	4		0	0						Untertest4.avi	0	880	547	72	111				0	Content		-72	-111	16655053	1119205383
16672	10:42:02.642	00:00:16.672	1000	-1024	-768	-1	-1	-1	-1	4	-1024	-768	-1	-1	-1	-1	4		0	0						Untertest4.avi	0	880	547	72	111				0	Content		-72	-111	16672007	1119222337
16689	10:42:02.659	00:00:16.689	1001	-1024	-768	-1	-1	-1	-1	4	-1024	-768	-1	-1	-1	-1	4		0	0						Untertest4.avi	0	880	547	72	111				0	Content		-72	-111	16689379	1119239709
16707	10:42:02.677	00:00:16.706	1002	-1024	-768	-1	-1	-1	-1	4	-1024	-768	-1	-1	-1	-1	4		0	0						Untertest4.avi	0	880	547	72	111				0	Content		-72	-111	16706625	1119256955
16721	10:42:02.691	00:00:16.721	1003	-1024	-768	-1	-1	-1	-1	4	-1024	-768	-1	-1	-1	-1	4		0	0						Untertest4.avi	0	880	547	72	111				0	Content		-72	-111	16721372	1119271702
16738	10:42:02.708	00:00:16.737	1004	-1024	-768	-1	-1	-1	-1	4	-1024	-768	-1	-1	-1	-1	4		0	0						Untertest4.avi	0	880	547	72	111				0	Content		-72	-111	16737994	1119288324
16755	10:42:02.725	00:00:16.754	1005	-1024	-768	-1	-1	-1	-1	4	-1024	-768	-1	-1	-1	-1	4		0	0						Untertest4.avi	0	880	547	72	111				0	Content		-72	-111	16754710	1119305040
16771	10:42:02.741	00:00:16.771	1006	-1024	-768	-1	-1	-1	-1	4	-1024	-768	-1	-1	-1	-1	4		0	0						Untertest4.avi	0	880	547	72	111				0	Content		-72	-111	16771377	1119321707
16788	10:42:02.758	00:00:16.788	1007	-1024	-768	-1	-1	-1	-1	4	-1024	-768	-1	-1	-1	-1	4		0	0						Untertest4.avi	0	880	547	72	111				0	Content		-72	-111	16788069	1119338399
16805	10:42:02.775	00:00:16.804	1008	-1024	-768	-1	-1	-1	-1	4	-1024	-768	-1	-1	-1	-1	4		0	0						Untertest4.avi	0	880	547	72	111				0	Content		-72	-111	16804736	1119355066
16821	10:42:02.791	00:00:16.821	1009	-1024	-768	-1	-1	-1	-1	4	-1024	-768	-1	-1	-1	-1	4		0	0						Untertest4.avi	0	880	547	72	111				0	Content		-72	-111	16821368	1119371698
16838	10:42:02.808	00:00:16.838	1010	-1024	-768	-1	-1	-1	-1	4	-1024	-768	-1	-1	-1	-1	4		0	0						Untertest4.avi	0	880	547	72	111				0	Content		-72	-111	16838035	1119388365
16855	10:42:02.825	00:00:16.854	1011	-1024	-768	-1	-1	-1	-1	4	-1024	-768	-1	-1	-1	-1	4		0	0						Untertest4.avi	0	880	547	72	111				0	Content		-72	-111	16854703	1119405033
16871	10:42:02.841	00:00:16.871	1012	-1024	-768	-1	-1	-1	-1	4	-1024	-768	-1	-1	-1	-1	4		0	0						Untertest4.avi	0	880	547	72	111				0	Content		-72	-111	16871252	1119421582
16888	10:42:02.858	00:00:16.888	1013	-1024	-768	-1	-1	-1	-1	4	-1024	-768	-1	-1	-1	-1	4		0	0						Untertest4.avi	0	880	547	72	111				0	Content		-72	-111	16888486	1119438816
16906	10:42:02.876	00:00:16.905	1014	-1024	-768	-1	-1	-1	-1	4	-1024	-768	-1	-1	-1	-1	4		0	0						Untertest4.avi	0	880	547	72	111				0	Content		-72	-111	16905858	1119456188
16923	10:42:02.893	00:00:16.923	1015	-1024	-768	-1	-1	-1	-1	4	-1024	-768	-1	-1	-1	-1	4		0	0						Untertest4.avi	0	880	547	72	111				0	Content		-72	-111	16923104	1119473434
16938	10:42:02.908	00:00:16.937	1016	-1024	-768	-1	-1	-1	-1	4	-1024	-768	-1	-1	-1	-1	4		0	0						Untertest4.avi	0	880	547	72	111				0	Content		-72	-111	16937977	1119488307
16955	10:42:02.925	00:00:16.954	1017	-1024	-768	-1	-1	-1	-1	4	-1024	-768	-1	-1	-1	-1	4		0	0						Untertest4.avi	0	880	547	72	111				0	Content		-72	-111	16954609	1119504939
16971	10:42:02.941	00:00:16.971	1018	-1024	-768	-1	-1	-1	-1	4	-1024	-768	-1	-1	-1	-1	4		0	0						Untertest4.avi	0	880	547	72	111				0	Content		-72	-111	16971276	1119521606
16988	10:42:02.958	00:00:16.987	1019	-1024	-768	-1	-1	-1	-1	4	-1024	-768	-1	-1	-1	-1	4		0	0						Untertest4.avi	0	880	547	72	111				0	Content		-72	-111	16987967	1119538297
17005	10:42:02.975	00:00:17.004	1020	-1024	-768	-1	-1	-1	-1	4	-1024	-768	-1	-1	-1	-1	4		0	0						Untertest4.avi	0	880	547	72	111				0	Content		-72	-111	17004634	1119554964
17021	10:42:02.991	00:00:17.021	1021	-1024	-768	-1	-1	-1	-1	4	-1024	-768	-1	-1	-1	-1	4		0	0						Untertest4.avi	0	880	547	72	111				0	Content		-72	-111	17021277	1119571607
17038	10:42:03.008	00:00:17.037	1022	-1024	-768	-1	-1	-1	-1	4	-1024	-768	-1	-1	-1	-1	4		0	0						Untertest4.avi	0	880	547	72	111				0	Content		-72	-111	17037847	1119588177
17054	10:42:03.024	00:00:17.054	1023	-1024	-768	-1	-1	-1	-1	4	-1024	-768	-1	-1	-1	-1	4		0	0						Untertest4.avi	0	880	547	72	111				0	Content		-72	-111	17054470	1119604800
17072	10:42:03.042	00:00:17.071	1024	-1024	-768	-1	-1	-1	-1	4	-1024	-768	-1	-1	-1	-1	4		0	0						Untertest4.avi	0	880	547	72	111				0	Content		-72	-111	17071718	1119622048
17089	10:42:03.059	00:00:17.089	1025	-1024	-768	-1	-1	-1	-1	4	-1024	-768	-1	-1	-1	-1	4		0	0						Untertest4.avi	0	880	547	72	111				0	Content		-72	-111	17089092	1119639422
17106	10:42:03.076	00:00:17.106	1026	-1024	-768	-1	-1	-1	-1	4	-1024	-768	-1	-1	-1	-1	4		0	0						Untertest4.avi	0	880	547	72	111				0	Content		-72	-111	17106354	1119656684
17121	10:42:03.091	00:00:17.121	1027	-1024	-768	-1	-1	-1	-1	4	-1024	-768	-1	-1	-1	-1	4		0	0						Untertest4.avi	0	880	547	72	111				0	Content		-72	-111	17121091	1119671421
17138	10:42:03.108	00:00:17.137	1028	-1024	-768	-1	-1	-1	-1	4	-1024	-768	-1	-1	-1	-1	4		0	0						Untertest4.avi	0	880	547	72	111				0	Content		-72	-111	17137839	1119688169
17154	10:42:03.124	00:00:17.154	1029	-1024	-768	-1	-1	-1	-1	4	-1024	-768	-1	-1	-1	-1	4		0	0						Untertest4.avi	0	880	547	72	111				0	Content		-72	-111	17154492	1119704822
17171	10:42:03.141	00:00:17.171	1030	-1024	-768	-1	-1	-1	-1	4	-1024	-768	-1	-1	-1	-1	4		0	0						Untertest4.avi	0	880	547	72	111				0	Content		-72	-111	17171160	1119721490
17188	10:42:03.158	00:00:17.187	1031	-1024	-768	-1	-1	-1	-1	4	-1024	-768	-1	-1	-1	-1	4		0	0						Untertest4.avi	0	880	547	72	111				0	Content		-72	-111	17187811	1119738141
17204	10:42:03.174	00:00:17.204	1032	-1024	-768	-1	-1	-1	-1	4	-1024	-768	-1	-1	-1	-1	4		0	0						Untertest4.avi	0	880	547	72	111				0	Content		-72	-111	17204479	1119754809
17221	10:42:03.191	00:00:17.221	1033	-1024	-768	-1	-1	-1	-1	4	-1024	-768	-1	-1	-1	-1	4		0	0						Untertest4.avi	0	880	547	72	111				0	Content		-72	-111	17221097	1119771427
17238	10:42:03.208	00:00:17.237	1034	-1024	-768	-1	-1	-1	-1	4	-1024	-768	-1	-1	-1	-1	4		0	0						Untertest4.avi	0	880	547	72	111				0	Content		-72	-111	17237765	1119788095
17254	10:42:03.224	00:00:17.254	1035	-1024	-768	-1	-1	-1	-1	4	-1024	-768	-1	-1	-1	-1	4		0	0						Untertest4.avi	0	880	547	72	111				0	Content		-72	-111	17254432	1119804762
17271	10:42:03.241	00:00:17.271	1036	-1024	-768	-1	-1	-1	-1	4	-1024	-768	-1	-1	-1	-1	4		0	0						Untertest4.avi	0	880	547	72	111				0	Content		-72	-111	17271081	1119821411
17288	10:42:03.258	00:00:17.288	1037	-1024	-768	-1	-1	-1	-1	4	-1024	-768	-1	-1	-1	-1	4		0	0						Untertest4.avi	0	880	547	72	111				0	Content		-72	-111	17288214	1119838544
17306	10:42:03.276	00:00:17.305	1038	-1024	-768	-1	-1	-1	-1	4	-1024	-768	-1	-1	-1	-1	4		0	0						Untertest4.avi	0	880	547	72	111				0	Content		-72	-111	17305579	1119855909
17323	10:42:03.293	00:00:17.322	1039	-1024	-768	-1	-1	-1	-1	4	-1024	-768	-1	-1	-1	-1	4		0	0						Untertest4.avi	0	880	547	72	111				0	Content		-72	-111	17322826	1119873156
17338	10:42:03.308	00:00:17.337	1040	-1024	-768	-1	-1	-1	-1	4	-1024	-768	-1	-1	-1	-1	4		0	0						Untertest4.avi	0	880	547	72	111				0	Content		-72	-111	17337699	1119888029
17354	10:42:03.324	00:00:17.354	1041	-1024	-768	-1	-1	-1	-1	4	-1024	-768	-1	-1	-1	-1	4		0	0						Untertest4.avi	0	880	547	72	111				0	Content		-72	-111	17354325	1119904655
17371	10:42:03.341	00:00:17.370	1042	-1024	-768	-1	-1	-1	-1	4	-1024	-768	-1	-1	-1	-1	4		0	0						Untertest4.avi	0	880	547	72	111				0	Content		-72	-111	17370992	1119921322
17388	10:42:03.358	00:00:17.387	1043	-1024	-768	-1	-1	-1	-1	4	-1024	-768	-1	-1	-1	-1	4		0	0						Untertest4.avi	0	880	547	72	111				0	Content		-72	-111	17387689	1119938019
17404	10:42:03.374	00:00:17.404	1044	-1024	-768	-1	-1	-1	-1	4	-1024	-768	-1	-1	-1	-1	4		0	0						Untertest4.avi	0	880	547	72	111				0	Content		-72	-111	17404356	1119954686
17421	10:42:03.391	00:00:17.421	1045	-1024	-768	-1	-1	-1	-1	4	-1024	-768	-1	-1	-1	-1	4		0	0						Untertest4.avi	0	880	547	72	111				0	Content		-72	-111	17421006	1119971336
17438	10:42:03.408	00:00:17.437	1046	-1024	-768	-1	-1	-1	-1	4	-1024	-768	-1	-1	-1	-1	4		0	0						Untertest4.avi	0	880	547	72	111				0	Content		-72	-111	17437572	1119987902
17454	10:42:03.424	00:00:17.454	1047	-1024	-768	-1	-1	-1	-1	4	-1024	-768	-1	-1	-1	-1	4		0	0						Untertest4.avi	0	880	547	72	111				0	Content		-72	-111	17454202	1120004532
17471	10:42:03.441	00:00:17.471	1048	-1024	-768	-1	-1	-1	-1	4	-1024	-768	-1	-1	-1	-1	4		0	0						Untertest4.avi	0	880	547	72	111				0	Content		-72	-111	17471283	1120021613
17488	10:42:03.458	00:00:17.487	1049	-1024	-768	-1	-1	-1	-1	4	-1024	-768	-1	-1	-1	-1	4		0	0						Untertest4.avi	0	880	547	72	111				0	Content		-72	-111	17487951	1120038281
17505	10:42:03.475	00:00:17.504	1050	-1024	-768	-1	-1	-1	-1	4	-1024	-768	-1	-1	-1	-1	4		0	0						Untertest4.avi	0	880	547	72	111				0	Content		-72	-111	17504618	1120054948
17522	10:42:03.492	00:00:17.522	1051	-1024	-768	-1	-1	-1	-1	4	-1024	-768	-1	-1	-1	-1	4		0	0						Untertest4.avi	0	880	547	72	111				0	Content		-72	-111	17522070	1120072400
17539	10:42:03.509	00:00:17.539	1052	-1024	-768	-1	-1	-1	-1	4	-1024	-768	-1	-1	-1	-1	4		0	0						Untertest4.avi	0	880	547	72	111				0	Content		-72	-111	17539443	1120089773
17554	10:42:03.524	00:00:17.554	1053	-1024	-768	-1	-1	-1	-1	4	-1024	-768	-1	-1	-1	-1	4		0	0						Untertest4.avi	0	880	547	72	111				0	Content		-72	-111	17554189	1120104519
17571	10:42:03.541	00:00:17.570	1054	-1024	-768	-1	-1	-1	-1	4	-1024	-768	-1	-1	-1	-1	4		0	0						Untertest4.avi	0	880	547	72	111				0	Content		-72	-111	17570813	1120121143
17588	10:42:03.558	00:00:17.587	1055	-1024	-768	-1	-1	-1	-1	4	-1024	-768	-1	-1	-1	-1	4		0	0						Untertest4.avi	0	880	547	72	111				0	Content		-72	-111	17587530	1120137860
17604	10:42:03.574	00:00:17.604	1056	-1024	-768	-1	-1	-1	-1	4	-1024	-768	-1	-1	-1	-1	4		0	0						Untertest4.avi	0	880	547	72	111				0	Content		-72	-111	17604197	1120154527
17621	10:42:03.591	00:00:17.620	1057	-1024	-768	-1	-1	-1	-1	4	-1024	-768	-1	-1	-1	-1	4		0	0						Untertest4.avi	0	880	547	72	111				0	Content		-72	-111	17620880	1120171210
17638	10:42:03.608	00:00:17.637	1058	-1024	-768	-1	-1	-1	-1	4	-1024	-768	-1	-1	-1	-1	4		0	0						Untertest4.avi	0	880	547	72	111				0	Content		-72	-111	17637547	1120187877
17654	10:42:03.624	00:00:17.654	1059	-1024	-768	-1	-1	-1	-1	4	-1024	-768	-1	-1	-1	-1	4		0	0						Untertest4.avi	0	880	547	72	111				0	Content		-72	-111	17654178	1120204508
17671	10:42:03.641	00:00:17.670	1060	-1024	-768	-1	-1	-1	-1	4	-1024	-768	-1	-1	-1	-1	4		0	0						Untertest4.avi	0	880	547	72	111				0	Content		-72	-111	17670845	1120221175
17688	10:42:03.658	00:00:17.687	1061	-1024	-768	-1	-1	-1	-1	4	-1024	-768	-1	-1	-1	-1	4		0	0						Untertest4.avi	0	880	547	72	111				0	Content		-72	-111	17687512	1120237842
17704	10:42:03.674	00:00:17.704	1062	-1024	-768	-1	-1	-1	-1	4	-1024	-768	-1	-1	-1	-1	4		0	0						Untertest4.avi	0	880	547	72	111				0	Content		-72	-111	17704056	1120254386
17721	10:42:03.691	00:00:17.721	1063	-1024	-768	-1	-1	-1	-1	4	-1024	-768	-1	-1	-1	-1	4		0	0						Untertest4.avi	0	880	547	72	111				0	Content		-72	-111	17721302	1120271632
17739	10:42:03.709	00:00:17.738	1064	-1024	-768	-1	-1	-1	-1	4	-1024	-768	-1	-1	-1	-1	4		0	0						Untertest4.avi	0	880	547	72	111				0	Content		-72	-111	17738678	1120289008
17756	10:42:03.726	00:00:17.755	1065	-1024	-768	-1	-1	-1	-1	4	-1024	-768	-1	-1	-1	-1	4		0	0						Untertest4.avi	0	880	547	72	111				0	Content		-72	-111	17755927	1120306257
17771	10:42:03.741	00:00:17.770	1066	-1024	-768	-1	-1	-1	-1	4	-1024	-768	-1	-1	-1	-1	4		0	0						Untertest4.avi	0	880	547	72	111				0	Content		-72	-111	17770674	1120321004
17787	10:42:03.757	00:00:17.787	1067	-1024	-768	-1	-1	-1	-1	4	-1024	-768	-1	-1	-1	-1	4		0	0						Untertest4.avi	0	880	547	72	111				0	Content		-72	-111	17787360	1120337690
17804	10:42:03.774	00:00:17.804	1068	-1024	-768	-1	-1	-1	-1	4	-1024	-768	-1	-1	-1	-1	4		0	0						Untertest4.avi	0	880	547	72	111				0	Content		-72	-111	17804028	1120354358
17821	10:42:03.791	00:00:17.820	1069	-1024	-768	-1	-1	-1	-1	4	-1024	-768	-1	-1	-1	-1	4		0	0						Untertest4.avi	0	880	547	72	111				0	Content		-72	-111	17820669	1120370999
17837	10:42:03.807	00:00:17.837	1070	-1024	-768	-1	-1	-1	-1	4	-1024	-768	-1	-1	-1	-1	4		0	0						Untertest4.avi	0	880	547	72	111				0	Content		-72	-111	17837346	1120387676
17854	10:42:03.824	00:00:17.854	1071	-1024	-768	-1	-1	-1	-1	4	-1024	-768	-1	-1	-1	-1	4		0	0						Untertest4.avi	0	880	547	72	111				0	Content		-72	-111	17854040	1120404370
17871	10:42:03.841	00:00:17.870	1072	-1024	-768	-1	-1	-1	-1	4	-1024	-768	-1	-1	-1	-1	4		0	0						Untertest4.avi	0	880	547	72	111				0	Content		-72	-111	17870679	1120421009
17888	10:42:03.858	00:00:17.887	1073	-1024	-768	-1	-1	-1	-1	4	-1024	-768	-1	-1	-1	-1	4		0	0						Untertest4.avi	0	880	547	72	111				0	Content		-72	-111	17887717	1120438047
17904	10:42:03.874	00:00:17.904	1074	-1024	-768	-1	-1	-1	-1	4	-1024	-768	-1	-1	-1	-1	4		0	0						Untertest4.avi	0	880	547	72	111				0	Content		-72	-111	17904385	1120454715
17921	10:42:03.891	00:00:17.921	1075	-1024	-768	-1	-1	-1	-1	4	-1024	-768	-1	-1	-1	-1	4		0	0						Untertest4.avi	0	880	547	72	111				0	Content		-72	-111	17921052	1120471382
17939	10:42:03.909	00:00:17.938	1076	-1024	-768	-1	-1	-1	-1	4	-1024	-768	-1	-1	-1	-1	4		0	0						Untertest4.avi	0	880	547	72	111				0	Content		-72	-111	17938540	1120488870
17956	10:42:03.926	00:00:17.955	1077	-1024	-768	-1	-1	-1	-1	4	-1024	-768	-1	-1	-1	-1	4		0	0						Untertest4.avi	0	880	547	72	111				0	Content		-72	-111	17955787	1120506117
17971	10:42:03.941	00:00:17.970	1078	-1024	-768	-1	-1	-1	-1	4	-1024	-768	-1	-1	-1	-1	4		0	0						Untertest4.avi	0	880	547	72	111				0	Content		-72	-111	17970661	1120520991
17987	10:42:03.957	00:00:17.987	1079	-1024	-768	-1	-1	-1	-1	4	-1024	-768	-1	-1	-1	-1	4		0	0						Untertest4.avi	0	880	547	72	111				0	Content		-72	-111	17987284	1120537614
18004	10:42:03.974	00:00:18.003	1080	-1024	-768	-1	-1	-1	-1	4	-1024	-768	-1	-1	-1	-1	4		0	0						Untertest4.avi	0	880	547	72	111				0	Content		-72	-111	18003909	1120554239
18021	10:42:03.991	00:00:18.020	1081	-1024	-768	-1	-1	-1	-1	4	-1024	-768	-1	-1	-1	-1	4		0	0						Untertest4.avi	0	880	547	72	111				0	Content		-72	-111	18020586	1120570916
18037	10:42:04.007	00:00:18.037	1082	-1024	-768	-1	-1	-1	-1	4	-1024	-768	-1	-1	-1	-1	4		0	0						Untertest4.avi	0	880	547	72	111				0	Content		-72	-111	18037245	1120587575
18054	10:42:04.024	00:00:18.053	1083	-1024	-768	-1	-1	-1	-1	4	-1024	-768	-1	-1	-1	-1	4		0	0						Untertest4.avi	0	880	547	72	111				0	Content		-72	-111	18053913	1120604243
18071	10:42:04.041	00:00:18.070	1084	-1024	-768	-1	-1	-1	-1	4	-1024	-768	-1	-1	-1	-1	4		0	0						Untertest4.avi	0	880	547	72	111				0	Content		-72	-111	18070529	1120620859
18088	10:42:04.058	00:00:18.087	1085	-1024	-768	-1	-1	-1	-1	4	-1024	-768	-1	-1	-1	-1	4		0	0						Untertest4.avi	0	880	547	72	111				0	Content		-72	-111	18087651	1120637981
18105	10:42:04.075	00:00:18.104	1086	-1024	-768	-1	-1	-1	-1	4	-1024	-768	-1	-1	-1	-1	4		0	0						Untertest4.avi	0	880	547	72	111				0	Content		-72	-111	18104782	1120655112
18121	10:42:04.091	00:00:18.121	1087	-1024	-768	-1	-1	-1	-1	4	-1024	-768	-1	-1	-1	-1	4		0	0						Untertest4.avi	0	880	547	72	111				0	Content		-72	-111	18121450	1120671780
18138	10:42:04.108	00:00:18.138	1088	-1024	-768	-1	-1	-1	-1	4	-1024	-768	-1	-1	-1	-1	4		0	0						Untertest4.avi	0	880	547	72	111				0	Content		-72	-111	18138117	1120688447
18156	10:42:04.126	00:00:18.155	1089	-1024	-768	-1	-1	-1	-1	4	-1024	-768	-1	-1	-1	-1	4		0	0						Untertest4.avi	0	880	547	72	111				0	Content		-72	-111	18155651	1120705981
18171	10:42:04.141	00:00:18.170	1090	-1024	-768	-1	-1	-1	-1	4	-1024	-768	-1	-1	-1	-1	4		0	0						Untertest4.avi	0	880	547	72	111				0	Content		-72	-111	18170521	1120720851
18187	10:42:04.157	00:00:18.187	1091	-1024	-768	-1	-1	-1	-1	4	-1024	-768	-1	-1	-1	-1	4		0	0						Untertest4.avi	0	880	547	72	111				0	Content		-72	-111	18187147	1120737477
18204	10:42:04.174	00:00:18.203	1092	-1024	-768	-1	-1	-1	-1	4	-1024	-768	-1	-1	-1	-1	4		0	0						Untertest4.avi	0	880	547	72	111				0	Content		-72	-111	18203814	1120754144
18220	10:42:04.190	00:00:18.220	1093	-1024	-768	-1	-1	-1	-1	4	-1024	-768	-1	-1	-1	-1	4		0	0						Untertest4.avi	0	880	547	72	111				0	Content		-72	-111	18220396	1120770726
18237	10:42:04.207	00:00:18.237	1094	-1024	-768	-1	-1	-1	-1	4	-1024	-768	-1	-1	-1	-1	4		0	0						Untertest4.avi	0	880	547	72	111				0	Content		-72	-111	18237088	1120787418
18254	10:42:04.224	00:00:18.253	1095	-1024	-768	-1	-1	-1	-1	4	-1024	-768	-1	-1	-1	-1	4		0	0						Untertest4.avi	0	880	547	72	111				0	Content		-72	-111	18253767	1120804097
18270	10:42:04.240	00:00:18.270	1096	-1024	-768	-1	-1	-1	-1	4	-1024	-768	-1	-1	-1	-1	4		0	0						Untertest4.avi	0	880	547	72	111				0	Content		-72	-111	18270387	1120820717
18287	10:42:04.257	00:00:18.287	1097	-1024	-768	-1	-1	-1	-1	4	-1024	-768	-1	-1	-1	-1	4		0	0						Untertest4.avi	0	880	547	72	111				0	Content		-72	-111	18287430	1120837760
18304	10:42:04.274	00:00:18.304	1098	-1024	-768	-1	-1	-1	-1	4	-1024	-768	-1	-1	-1	-1	4		0	0						Untertest4.avi	0	880	547	72	111				0	Content		-72	-111	18304097	1120854427
18321	10:42:04.291	00:00:18.320	1099	-1024	-768	-1	-1	-1	-1	4	-1024	-768	-1	-1	-1	-1	4		0	0						Untertest4.avi	0	880	547	72	111				0	Content		-72	-111	18320765	1120871095
18338	10:42:04.308	00:00:18.338	1100	-1024	-768	-1	-1	-1	-1	4	-1024	-768	-1	-1	-1	-1	4		0	0						Untertest4.avi	0	880	547	72	111				0	Content		-72	-111	18338258	1120888588
18356	10:42:04.326	00:00:18.355	1101	-1024	-768	-1	-1	-1	-1	4	-1024	-768	-1	-1	-1	-1	4		0	0						Untertest4.avi	0	880	547	72	111				0	Content		-72	-111	18355507	1120905837
18370	10:42:04.340	00:00:18.370	1102	-1024	-768	-1	-1	-1	-1	4	-1024	-768	-1	-1	-1	-1	4		0	0						Untertest4.avi	0	880	547	72	111				0	Content		-72	-111	18370380	1120920710
18387	10:42:04.357	00:00:18.387	1103	-1024	-768	-1	-1	-1	-1	4	-1024	-768	-1	-1	-1	-1	4		0	0						Untertest4.avi	0	880	547	72	111				0	Content		-72	-111	18387001	1120937331
18404	10:42:04.374	00:00:18.403	1104	-1024	-768	-1	-1	-1	-1	4	-1024	-768	-1	-1	-1	-1	4		0	0						Untertest4.avi	0	880	547	72	111				0	Content		-72	-111	18403625	1120953955
18420	10:42:04.390	00:00:18.420	1105	-1024	-768	-1	-1	-1	-1	4	-1024	-768	-1	-1	-1	-1	4		0	0						Untertest4.avi	0	880	547	72	111				0	Content		-72	-111	18420305	1120970635
18437	10:42:04.407	00:00:18.436	1106	-1024	-768	-1	-1	-1	-1	4	-1024	-768	-1	-1	-1	-1	4		0	0						Untertest4.avi	0	880	547	72	111				0	Content		-72	-111	18436999	1120987329
18454	10:42:04.424	00:00:18.453	1107	-1024	-768	-1	-1	-1	-1	4	-1024	-768	-1	-1	-1	-1	4		0	0						Untertest4.avi	0	880	547	72	111				0	Content		-72	-111	18453832	1121004162
18470	10:42:04.440	00:00:18.470	1108	-1024	-768	-1	-1	-1	-1	4	-1024	-768	-1	-1	-1	-1	4		0	0						Untertest4.avi	0	880	547	72	111				0	Content		-72	-111	18470500	1121020830
18487	10:42:04.457	00:00:18.487	1109	-1024	-768	-1	-1	-1	-1	4	-1024	-768	-1	-1	-1	-1	4		0	0						Untertest4.avi	0	880	547	72	111				0	Content		-72	-111	18487167	1121037497
18504	10:42:04.474	00:00:18.504	1110	-1024	-768	-1	-1	-1	-1	4	-1024	-768	-1	-1	-1	-1	4		0	0						Untertest4.avi	0	880	547	72	111				0	Content		-72	-111	18504153	1121054483
18521	10:42:04.491	00:00:18.520	1111	-1024	-768	-1	-1	-1	-1	4	-1024	-768	-1	-1	-1	-1	4		0	0						Untertest4.avi	0	880	547	72	111				0	Content		-72	-111	18520820	1121071150
18537	10:42:04.507	00:00:18.537	1112	-1024	-768	-1	-1	-1	-1	4	-1024	-768	-1	-1	-1	-1	4		0	0						Untertest4.avi	0	880	547	72	111				0	Content		-72	-111	18537488	1121087818
18555	10:42:04.525	00:00:18.554	1113	-1024	-768	-1	-1	-1	-1	4	-1024	-768	-1	-1	-1	-1	4		0	0						Untertest4.avi	0	880	547	72	111				0	Content		-72	-111	18554744	1121105074
18572	10:42:04.542	00:00:18.572	1114	-1024	-768	-1	-1	-1	-1	4	-1024	-768	-1	-1	-1	-1	4		0	0						Untertest4.avi	0	880	547	72	111				0	Content		-72	-111	18572118	1121122448
18587	10:42:04.557	00:00:18.586	1115	-1024	-768	-1	-1	-1	-1	4	-1024	-768	-1	-1	-1	-1	4		0	0						Untertest4.avi	0	880	547	72	111				0	Content		-72	-111	18586866	1121137196
18604	10:42:04.574	00:00:18.603	1116	-1024	-768	-1	-1	-1	-1	4	-1024	-768	-1	-1	-1	-1	4		0	0						Untertest4.avi	0	880	547	72	111				0	Content		-72	-111	18603555	1121153885
18620	10:42:04.590	00:00:18.620	1117	-1024	-768	-1	-1	-1	-1	4	-1024	-768	-1	-1	-1	-1	4		0	0						Untertest4.avi	0	880	547	72	111				0	Content		-72	-111	18620222	1121170552
18637	10:42:04.607	00:00:18.636	1118	-1024	-768	-1	-1	-1	-1	4	-1024	-768	-1	-1	-1	-1	4		0	0						Untertest4.avi	0	880	547	72	111				0	Content		-72	-111	18636741	1121187071
18654	10:42:04.624	00:00:18.653	1119	-1024	-768	-1	-1	-1	-1	4	-1024	-768	-1	-1	-1	-1	4		0	0						Untertest4.avi	0	880	547	72	111				0	Content		-72	-111	18653545	1121203875
18670	10:42:04.640	00:00:18.670	1120	-1024	-768	-1	-1	-1	-1	4	-1024	-768	-1	-1	-1	-1	4		0	0						Untertest4.avi	0	880	547	72	111				0	Content		-72	-111	18670113	1121220443
18687	10:42:04.657	00:00:18.686	1121	-1024	-768	-1	-1	-1	-1	4	-1024	-768	-1	-1	-1	-1	4		0	0						Untertest4.avi	0	880	547	72	111				0	Content		-72	-111	18686735	1121237065
18704	10:42:04.674	00:00:18.703	1122	-1024	-768	-1	-1	-1	-1	4	-1024	-768	-1	-1	-1	-1	4		0	0						Untertest4.avi	0	880	547	72	111				0	Content		-72	-111	18703819	1121254149
18720	10:42:04.690	00:00:18.720	1123	-1024	-768	-1	-1	-1	-1	4	-1024	-768	-1	-1	-1	-1	4		0	0						Untertest4.avi	0	880	547	72	111				0	Content		-72	-111	18720486	1121270816
18737	10:42:04.707	00:00:18.737	1124	-1024	-768	-1	-1	-1	-1	4	-1024	-768	-1	-1	-1	-1	4		0	0						Untertest4.avi	0	880	547	72	111				0	Content		-72	-111	18737153	1121287483
18755	10:42:04.725	00:00:18.754	1125	-1024	-768	-1	-1	-1	-1	4	-1024	-768	-1	-1	-1	-1	4		0	0						Untertest4.avi	0	880	547	72	111				0	Content		-72	-111	18754605	1121304935
18772	10:42:04.742	00:00:18.771	1126	-1024	-768	-1	-1	-1	-1	4	-1024	-768	-1	-1	-1	-1	4		0	0						Untertest4.avi	0	880	547	72	111				0	Content		-72	-111	18771979	1121322309
18787	10:42:04.757	00:00:18.786	1127	-1024	-768	-1	-1	-1	-1	4	-1024	-768	-1	-1	-1	-1	4		0	0						Untertest4.avi	0	880	547	72	111				0	Content		-72	-111	18786726	1121337056
18803	10:42:04.773	00:00:18.803	1128	-1024	-768	-1	-1	-1	-1	4	-1024	-768	-1	-1	-1	-1	4		0	0						Untertest4.avi	0	880	547	72	111				0	Content		-72	-111	18803349	1121353679
18820	10:42:04.790	00:00:18.820	1129	-1024	-768	-1	-1	-1	-1	4	-1024	-768	-1	-1	-1	-1	4		0	0						Untertest4.avi	0	880	547	72	111				0	Content		-72	-111	18820035	1121370365
18837	10:42:04.807	00:00:18.836	1130	-1024	-768	-1	-1	-1	-1	4	-1024	-768	-1	-1	-1	-1	4		0	0						Untertest4.avi	0	880	547	72	111				0	Content		-72	-111	18836702	1121387032
18853	10:42:04.823	00:00:18.853	1131	-1024	-768	-1	-1	-1	-1	4	-1024	-768	-1	-1	-1	-1	4		0	0						Untertest4.avi	0	880	547	72	111				0	Content		-72	-111	18853370	1121403700
18870	10:42:04.840	00:00:18.870	1132	-1024	-768	-1	-1	-1	-1	4	-1024	-768	-1	-1	-1	-1	4		0	0						Untertest4.avi	0	880	547	72	111				0	Content		-72	-111	18870042	1121420372
18887	10:42:04.857	00:00:18.886	1133	-1024	-768	-1	-1	-1	-1	4	-1024	-768	-1	-1	-1	-1	4		0	0						Untertest4.avi	0	880	547	72	111				0	Content		-72	-111	18886594	1121436924
18903	10:42:04.873	00:00:18.903	1134	-1024	-768	-1	-1	-1	-1	4	-1024	-768	-1	-1	-1	-1	4		0	0						Untertest4.avi	0	880	547	72	111				0	Content		-72	-111	18903473	1121453803
18920	10:42:04.890	00:00:18.920	1135	-1024	-768	-1	-1	-1	-1	4	-1024	-768	-1	-1	-1	-1	4		0	0						Untertest4.avi	0	880	547	72	111				0	Content		-72	-111	18920141	1121470471
18937	10:42:04.907	00:00:18.936	1136	-1024	-768	-1	-1	-1	-1	4	-1024	-768	-1	-1	-1	-1	4		0	0						Untertest4.avi	0	880	547	72	111				0	Content		-72	-111	18936808	1121487138
18954	10:42:04.924	00:00:18.953	1137	-1024	-768	-1	-1	-1	-1	4	-1024	-768	-1	-1	-1	-1	4		0	0						Untertest4.avi	0	880	547	72	111				0	Content		-72	-111	18953841	1121504171
18971	10:42:04.941	00:00:18.971	1138	-1024	-768	-1	-1	-1	-1	4	-1024	-768	-1	-1	-1	-1	4		0	0						Untertest4.avi	0	880	547	72	111				0	Content		-72	-111	18971088	1121521418
18988	10:42:04.958	00:00:18.988	1139	-1024	-768	-1	-1	-1	-1	4	-1024	-768	-1	-1	-1	-1	4		0	0						Untertest4.avi	0	880	547	72	111				0	Content		-72	-111	18988463	1121538793
19003	10:42:04.973	00:00:19.003	1140	-1024	-768	-1	-1	-1	-1	4	-1024	-768	-1	-1	-1	-1	4		0	0						Untertest4.avi	0	880	547	72	111				0	Content		-72	-111	19003335	1121553665
19020	10:42:04.990	00:00:19.019	1141	-1024	-768	-1	-1	-1	-1	4	-1024	-768	-1	-1	-1	-1	4		0	0						Untertest4.avi	0	880	547	72	111				0	Content		-72	-111	19019960	1121570290
19037	10:42:05.007	00:00:19.036	1142	-1024	-768	-1	-1	-1	-1	4	-1024	-768	-1	-1	-1	-1	4		0	0						Untertest4.avi	0	880	547	72	111				0	Content		-72	-111	19036627	1121586957
19053	10:42:05.023	00:00:19.053	1143	-1024	-768	-1	-1	-1	-1	4	-1024	-768	-1	-1	-1	-1	4		0	0						Untertest4.avi	0	880	547	72	111				0	Content		-72	-111	19053207	1121603537
19070	10:42:05.040	00:00:19.069	1144	-1024	-768	-1	-1	-1	-1	4	-1024	-768	-1	-1	-1	-1	4		0	0						Untertest4.avi	0	880	547	72	111				0	Content		-72	-111	19069885	1121620215
19087	10:42:05.057	00:00:19.086	1145	-1024	-768	-1	-1	-1	-1	4	-1024	-768	-1	-1	-1	-1	4		0	0						Untertest4.avi	0	880	547	72	111				0	Content		-72	-111	19086574	1121636904
19103	10:42:05.073	00:00:19.103	1146	-1024	-768	-1	-1	-1	-1	4	-1024	-768	-1	-1	-1	-1	4		0	0						Untertest4.avi	0	880	547	72	111				0	Content		-72	-111	19103200	1121653530
19120	10:42:05.090	00:00:19.120	1147	-1024	-768	-1	-1	-1	-1	4	-1024	-768	-1	-1	-1	-1	4		0	0						Untertest4.avi	0	880	547	72	111				0	Content		-72	-111	19120287	1121670617
19137	10:42:05.107	00:00:19.136	1148	-1024	-768	-1	-1	-1	-1	4	-1024	-768	-1	-1	-1	-1	4		0	0						Untertest4.avi	0	880	547	72	111				0	Content		-72	-111	19136955	1121687285
19154	10:42:05.124	00:00:19.153	1149	-1024	-768	-1	-1	-1	-1	4	-1024	-768	-1	-1	-1	-1	4		0	0						Untertest4.avi	0	880	547	72	111				0	Content		-72	-111	19153622	1121703952
19171	10:42:05.141	00:00:19.171	1150	-1024	-768	-1	-1	-1	-1	4	-1024	-768	-1	-1	-1	-1	4		0	0						Untertest4.avi	0	880	547	72	111				0	Content		-72	-111	19171080	1121721410
19188	10:42:05.158	00:00:19.188	1151	-1024	-768	-1	-1	-1	-1	4	-1024	-768	-1	-1	-1	-1	4		0	0						Untertest4.avi	0	880	547	72	111				0	Content		-72	-111	19188319	1121738649
19203	10:42:05.173	00:00:19.203	1152	-1024	-768	-1	-1	-1	-1	4	-1024	-768	-1	-1	-1	-1	4		0	0						Untertest4.avi	0	880	547	72	111				0	Content		-72	-111	19203192	1121753522
19220	10:42:05.190	00:00:19.219	1153	-1024	-768	-1	-1	-1	-1	4	-1024	-768	-1	-1	-1	-1	4		0	0						Untertest4.avi	0	880	547	72	111				0	Content		-72	-111	19219689	1121770019
19236	10:42:05.206	00:00:19.236	1154	-1024	-768	-1	-1	-1	-1	4	-1024	-768	-1	-1	-1	-1	4		0	0						Untertest4.avi	0	880	547	72	111				0	Content		-72	-111	19236405	1121786735
19253	10:42:05.223	00:00:19.253	1155	-1024	-768	-1	-1	-1	-1	4	-1024	-768	-1	-1	-1	-1	4		0	0						Untertest4.avi	0	880	547	72	111				0	Content		-72	-111	19253072	1121803402
19270	10:42:05.240	00:00:19.269	1156	-1024	-768	-1	-1	-1	-1	4	-1024	-768	-1	-1	-1	-1	4		0	0						Untertest4.avi	0	880	547	72	111				0	Content		-72	-111	19269742	1121820072
19286	10:42:05.256	00:00:19.286	1157	-1024	-768	-1	-1	-1	-1	4	-1024	-768	-1	-1	-1	-1	4		0	0						Untertest4.avi	0	880	547	72	111				0	Content		-72	-111	19286435	1121836765
19303	10:42:05.273	00:00:19.303	1158	-1024	-768	-1	-1	-1	-1	4	-1024	-768	-1	-1	-1	-1	4		0	0						Untertest4.avi	0	880	547	72	111				0	Content		-72	-111	19303269	1121853599
19320	10:42:05.290	00:00:19.319	1159	-1024	-768	-1	-1	-1	-1	4	-1024	-768	-1	-1	-1	-1	4		0	0						Untertest4.avi	0	880	547	72	111				0	Content		-72	-111	19319936	1121870266
19337	10:42:05.307	00:00:19.336	1160	-1024	-768	-1	-1	-1	-1	4	-1024	-768	-1	-1	-1	-1	4		0	0						Untertest4.avi	0	880	547	72	111				0	Content		-72	-111	19336604	1121886934
19354	10:42:05.324	00:00:19.353	1161	-1024	-768	-1	-1	-1	-1	4	-1024	-768	-1	-1	-1	-1	4		0	0						Untertest4.avi	0	880	547	72	111				0	Content		-72	-111	19353589	1121903919
19370	10:42:05.340	00:00:19.370	1162	-1024	-768	-1	-1	-1	-1	4	-1024	-768	-1	-1	-1	-1	4		0	0						Untertest4.avi	0	880	547	72	111				0	Content		-72	-111	19370257	1121920587
19387	10:42:05.357	00:00:19.386	1163	-1024	-768	-1	-1	-1	-1	4	-1024	-768	-1	-1	-1	-1	4		0	0						Untertest4.avi	0	880	547	72	111				0	Content		-72	-111	19386924	1121937254
19404	10:42:05.374	00:00:19.404	1164	-1024	-768	-1	-1	-1	-1	4	-1024	-768	-1	-1	-1	-1	4		0	0						Untertest4.avi	0	880	547	72	111				0	Content		-72	-111	19404181	1121954511
19422	10:42:05.392	00:00:19.421	1165	-1024	-768	-1	-1	-1	-1	4	-1024	-768	-1	-1	-1	-1	4		0	0						Untertest4.avi	0	880	547	72	111				0	Content		-72	-111	19421552	1121971882
19436	10:42:05.406	00:00:19.436	1166	-1024	-768	-1	-1	-1	-1	4	-1024	-768	-1	-1	-1	-1	4		0	0						Untertest4.avi	0	880	547	72	111				0	Content		-72	-111	19436299	1121986629
19453	10:42:05.423	00:00:19.452	1167	-1024	-768	-1	-1	-1	-1	4	-1024	-768	-1	-1	-1	-1	4		0	0						Untertest4.avi	0	880	547	72	111				0	Content		-72	-111	19452985	1122003315
19470	10:42:05.440	00:00:19.469	1168	-1024	-768	-1	-1	-1	-1	4	-1024	-768	-1	-1	-1	-1	4		0	0						Untertest4.avi	0	880	547	72	111				0	Content		-72	-111	19469652	1122019982
19486	10:42:05.456	00:00:19.486	1169	-1024	-768	-1	-1	-1	-1	4	-1024	-768	-1	-1	-1	-1	4		0	0						Untertest4.avi	0	880	547	72	111				0	Content		-72	-111	19486292	1122036622
19503	10:42:05.473	00:00:19.502	1170	-1024	-768	-1	-1	-1	-1	4	-1024	-768	-1	-1	-1	-1	4		0	0						Untertest4.avi	0	880	547	72	111				0	Content		-72	-111	19502969	1122053299
19520	10:42:05.490	00:00:19.519	1171	-1024	-768	-1	-1	-1	-1	4	-1024	-768	-1	-1	-1	-1	4		0	0						Untertest4.avi	0	880	547	72	111				0	Content		-72	-111	19519539	1122069869
19536	10:42:05.506	00:00:19.536	1172	-1024	-768	-1	-1	-1	-1	4	-1024	-768	-1	-1	-1	-1	4		0	0						Untertest4.avi	0	880	547	72	111				0	Content		-72	-111	19536160	1122086490
19553	10:42:05.523	00:00:19.553	1173	-1024	-768	-1	-1	-1	-1	4	-1024	-768	-1	-1	-1	-1	4		0	0						Untertest4.avi	0	880	547	72	111				0	Content		-72	-111	19553245	1122103575
19570	10:42:05.540	00:00:19.569	1174	-1024	-768	-1	-1	-1	-1	4	-1024	-768	-1	-1	-1	-1	4		0	0						Untertest4.avi	0	880	547	72	111				0	Content		-72	-111	19569912	1122120242
19587	10:42:05.557	00:00:19.586	1175	-1024	-768	-1	-1	-1	-1	4	-1024	-768	-1	-1	-1	-1	4		0	0						Untertest4.avi	0	880	547	72	111				0	Content		-72	-111	19586580	1122136910
19604	10:42:05.574	00:00:19.604	1176	-1024	-768	-1	-1	-1	-1	4	-1024	-768	-1	-1	-1	-1	4		0	0						Untertest4.avi	0	880	547	72	111				0	Content		-72	-111	19604033	1122154363
19621	10:42:05.591	00:00:19.621	1177	-1024	-768	-1	-1	-1	-1	4	-1024	-768	-1	-1	-1	-1	4		0	0						Untertest4.avi	0	880	547	72	111				0	Content		-72	-111	19621405	1122171735
19636	10:42:05.606	00:00:19.636	1178	-1024	-768	-1	-1	-1	-1	4	-1024	-768	-1	-1	-1	-1	4		0	0						Untertest4.avi	0	880	547	72	111				0	Content		-72	-111	19636152	1122186482
19653	10:42:05.623	00:00:19.652	1179	-1024	-768	-1	-1	-1	-1	4	-1024	-768	-1	-1	-1	-1	4		0	0						Untertest4.avi	0	880	547	72	111				0	Content		-72	-111	19652774	1122203104
19669	10:42:05.639	00:00:19.669	1180	-1024	-768	-1	-1	-1	-1	4	-1024	-768	-1	-1	-1	-1	4		0	0						Untertest4.avi	0	880	547	72	111				0	Content		-72	-111	19669490	1122219820
19686	10:42:05.656	00:00:19.686	1181	-1024	-768	-1	-1	-1	-1	4	-1024	-768	-1	-1	-1	-1	4		0	0						Untertest4.avi	0	880	547	72	111				0	Content		-72	-111	19686158	1122236488
19703	10:42:05.673	00:00:19.702	1182	-1024	-768	-1	-1	-1	-1	4	-1024	-768	-1	-1	-1	-1	4		0	0						Untertest4.avi	0	880	547	72	111				0	Content		-72	-111	19702828	1122253158
19720	10:42:05.690	00:00:19.719	1183	-1024	-768	-1	-1	-1	-1	4	-1024	-768	-1	-1	-1	-1	4		0	0						Untertest4.avi	0	880	547	72	111				0	Content		-72	-111	19719520	1122269850
19736	10:42:05.706	00:00:19.736	1184	-1024	-768	-1	-1	-1	-1	4	-1024	-768	-1	-1	-1	-1	4		0	0						Untertest4.avi	0	880	547	72	111				0	Content		-72	-111	19736353	1122286683
19753	10:42:05.723	00:00:19.753	1185	-1024	-768	-1	-1	-1	-1	4	-1024	-768	-1	-1	-1	-1	4		0	0						Untertest4.avi	0	880	547	72	111				0	Content		-72	-111	19753020	1122303350
19770	10:42:05.740	00:00:19.769	1186	-1024	-768	-1	-1	-1	-1	4	-1024	-768	-1	-1	-1	-1	4		0	0						Untertest4.avi	0	880	547	72	111				0	Content		-72	-111	19769688	1122320018
19787	10:42:05.757	00:00:19.786	1187	-1024	-768	-1	-1	-1	-1	4	-1024	-768	-1	-1	-1	-1	4		0	0						Untertest4.avi	0	880	547	72	111				0	Content		-72	-111	19786642	1122336972
19804	10:42:05.774	00:00:19.803	1188	-1024	-768	-1	-1	-1	-1	4	-1024	-768	-1	-1	-1	-1	4		0	0						Untertest4.avi	0	880	547	72	111				0	Content		-72	-111	19803897	1122354227
19821	10:42:05.791	00:00:19.821	1189	-1024	-768	-1	-1	-1	-1	4	-1024	-768	-1	-1	-1	-1	4		0	0						Untertest4.avi	0	880	547	72	111				0	Content		-72	-111	19821259	1122371589
19836	10:42:05.806	00:00:19.836	1190	-1024	-768	-1	-1	-1	-1	4	-1024	-768	-1	-1	-1	-1	4		0	0						Untertest4.avi	0	880	547	72	111				0	Content		-72	-111	19836010	1122386340
19853	10:42:05.823	00:00:19.852	1191	-1024	-768	-1	-1	-1	-1	4	-1024	-768	-1	-1	-1	-1	4		0	0						Untertest4.avi	0	880	547	72	111				0	Content		-72	-111	19852634	1122402964
19869	10:42:05.839	00:00:19.869	1192	-1024	-768	-1	-1	-1	-1	4	-1024	-768	-1	-1	-1	-1	4		0	0						Untertest4.avi	0	880	547	72	111				0	Content		-72	-111	19869383	1122419713
19886	10:42:05.856	00:00:19.886	1193	-1024	-768	-1	-1	-1	-1	4	-1024	-768	-1	-1	-1	-1	4		0	0						Untertest4.avi	0	880	547	72	111				0	Content		-72	-111	19886065	1122436395
19903	10:42:05.873	00:00:19.902	1194	-1024	-768	-1	-1	-1	-1	4	-1024	-768	-1	-1	-1	-1	4		0	0						Untertest4.avi	0	880	547	72	111				0	Content		-72	-111	19902630	1122452960
19920	10:42:05.890	00:00:19.919	1195	-1024	-768	-1	-1	-1	-1	4	-1024	-768	-1	-1	-1	-1	4		0	0						Untertest4.avi	0	880	547	72	111				0	Content		-72	-111	19919568	1122469898
19936	10:42:05.906	00:00:19.936	1196	-1024	-768	-1	-1	-1	-1	4	-1024	-768	-1	-1	-1	-1	4		0	0						Untertest4.avi	0	880	547	72	111				0	Content		-72	-111	19936236	1122486566
19953	10:42:05.923	00:00:19.953	1197	-1024	-768	-1	-1	-1	-1	4	-1024	-768	-1	-1	-1	-1	4		0	0						Untertest4.avi	0	880	547	72	111				0	Content		-72	-111	19953379	1122503709
19970	10:42:05.940	00:00:19.970	1198	-1024	-768	-1	-1	-1	-1	4	-1024	-768	-1	-1	-1	-1	4		0	0						Untertest4.avi	0	880	547	72	111				0	Content		-72	-111	19970047	1122520377
19987	10:42:05.957	00:00:19.987	1199	-1024	-768	-1	-1	-1	-1	4	-1024	-768	-1	-1	-1	-1	4		0	0						Untertest4.avi	0	880	547	72	111				0	Content		-72	-111	19987080	1122537410
20004	10:42:05.974	00:00:20.003	1200	-1024	-768	-1	-1	-1	-1	4	-1024	-768	-1	-1	-1	-1	4		0	0						Untertest4.avi	0	880	547	72	111				0	Content		-72	-111	20003748	1122554078
20020	10:42:05.990	00:00:20.020	1201	-1024	-768	-1	-1	-1	-1	4	-1024	-768	-1	-1	-1	-1	4		0	0						Untertest4.avi	0	880	547	72	111				0	Content		-72	-111	20020415	1122570745
20038	10:42:06.008	00:00:20.037	1202	-1024	-768	-1	-1	-1	-1	4	-1024	-768	-1	-1	-1	-1	4		0	0						Untertest4.avi	0	880	547	72	111				0	Content		-72	-111	20037751	1122588081
20052	10:42:06.022	00:00:20.052	1203	-1024	-768	-1	-1	-1	-1	4	-1024	-768	-1	-1	-1	-1	4		0	0						Untertest4.avi	0	880	547	72	111				0	Content		-72	-111	20052499	1122602829
20069	10:42:06.039	00:00:20.069	1204	-1024	-768	-1	-1	-1	-1	4	-1024	-768	-1	-1	-1	-1	4		0	0						Untertest4.avi	0	880	547	72	111				0	Content		-72	-111	20069244	1122619574
20086	10:42:06.056	00:00:20.085	1205	-1024	-768	-1	-1	-1	-1	4	-1024	-768	-1	-1	-1	-1	4		0	0						Untertest4.avi	0	880	547	72	111				0	Content		-72	-111	20085868	1122636198
20103	10:42:06.073	00:00:20.102	1206	-1024	-768	-1	-1	-1	-1	4	-1024	-768	-1	-1	-1	-1	4		0	0						Untertest4.avi	0	880	547	72	111				0	Content		-72	-111	20102548	1122652878
20119	10:42:06.089	00:00:20.119	1207	-1024	-768	-1	-1	-1	-1	4	-1024	-768	-1	-1	-1	-1	4		0	0						Untertest4.avi	0	880	547	72	111				0	Content		-72	-111	20119211	1122669541
20136	10:42:06.106	00:00:20.135	1208	-1024	-768	-1	-1	-1	-1	4	-1024	-768	-1	-1	-1	-1	4		0	0						Untertest4.avi	0	880	547	72	111				0	Content		-72	-111	20135878	1122686208
20152	10:42:06.122	00:00:20.152	1209	-1024	-768	-1	-1	-1	-1	4	-1024	-768	-1	-1	-1	-1	4		0	0						Untertest4.avi	0	880	547	72	111				0	Content		-72	-111	20152488	1122702818
20170	10:42:06.140	00:00:20.169	1210	-1024	-768	-1	-1	-1	-1	4	-1024	-768	-1	-1	-1	-1	4		0	0						Untertest4.avi	0	880	547	72	111				0	Content		-72	-111	20169610	1122719940
20187	10:42:06.157	00:00:20.186	1211	-1024	-768	-1	-1	-1	-1	4	-1024	-768	-1	-1	-1	-1	4		0	0						Untertest4.avi	0	880	547	72	111				0	Content		-72	-111	20186740	1122737070
20203	10:42:06.173	00:00:20.203	1212	-1024	-768	-1	-1	-1	-1	4	-1024	-768	-1	-1	-1	-1	4		0	0						Untertest4.avi	0	880	547	72	111				0	Content		-72	-111	20203407	1122753737
20220	10:42:06.190	00:00:20.220	1213	-1024	-768	-1	-1	-1	-1	4	-1024	-768	-1	-1	-1	-1	4		0	0						Untertest4.avi	0	880	547	72	111				0	Content		-72	-111	20220075	1122770405
20238	10:42:06.208	00:00:20.237	1214	-1024	-768	-1	-1	-1	-1	4	-1024	-768	-1	-1	-1	-1	4		0	0						Untertest4.avi	0	880	547	72	111				0	Content		-72	-111	20237607	1122787937
20252	10:42:06.222	00:00:20.252	1215	-1024	-768	-1	-1	-1	-1	4	-1024	-768	-1	-1	-1	-1	4		0	0						Untertest4.avi	0	880	547	72	111				0	Content		-72	-111	20252480	1122802810
20269	10:42:06.239	00:00:20.269	1216	-1024	-768	-1	-1	-1	-1	4	-1024	-768	-1	-1	-1	-1	4		0	0						Untertest4.avi	0	880	547	72	111				0	Content		-72	-111	20269102	1122819432
20286	10:42:06.256	00:00:20.285	1217	-1024	-768	-1	-1	-1	-1	4	-1024	-768	-1	-1	-1	-1	4		0	0						Untertest4.avi	0	880	547	72	111				0	Content		-72	-111	20285729	1122836059
20302	10:42:06.272	00:00:20.302	1218	-1024	-768	-1	-1	-1	-1	4	-1024	-768	-1	-1	-1	-1	4		0	0						Untertest4.avi	0	880	547	72	111				0	Content		-72	-111	20302414	1122852744
20319	10:42:06.289	00:00:20.319	1219	-1024	-768	-1	-1	-1	-1	4	-1024	-768	-1	-1	-1	-1	4		0	0						Untertest4.avi	0	880	547	72	111				0	Content		-72	-111	20319082	1122869412
20336	10:42:06.306	00:00:20.335	1220	-1024	-768	-1	-1	-1	-1	4	-1024	-768	-1	-1	-1	-1	4		0	0						Untertest4.avi	0	880	547	72	111				0	Content		-72	-111	20335722	1122886052
20352	10:42:06.322	00:00:20.352	1221	-1024	-768	-1	-1	-1	-1	4	-1024	-768	-1	-1	-1	-1	4		0	0						Untertest4.avi	0	880	547	72	111				0	Content		-72	-111	20352346	1122902676
20369	10:42:06.339	00:00:20.369	1222	-1024	-768	-1	-1	-1	-1	4	-1024	-768	-1	-1	-1	-1	4		0	0						Untertest4.avi	0	880	547	72	111				0	Content		-72	-111	20369387	1122919717
20386	10:42:06.356	00:00:20.386	1223	-1024	-768	-1	-1	-1	-1	4	-1024	-768	-1	-1	-1	-1	4		0	0						Untertest4.avi	0	880	547	72	111				0	Content		-72	-111	20386055	1122936385
20403	10:42:06.373	00:00:20.402	1224	-1024	-768	-1	-1	-1	-1	4	-1024	-768	-1	-1	-1	-1	4		0	0						Untertest4.avi	0	880	547	72	111				0	Content		-72	-111	20402722	1122953052
20420	10:42:06.390	00:00:20.420	1225	-1024	-768	-1	-1	-1	-1	4	-1024	-768	-1	-1	-1	-1	4		0	0						Untertest4.avi	0	880	547	72	111				0	Content		-72	-111	20420216	1122970546
20436	10:42:06.406	00:00:20.435	1226	-1024	-768	-1	-1	-1	-1	4	-1024	-768	-1	-1	-1	-1	4		0	0						Untertest4.avi	0	880	547	72	111				0	Content		-72	-111	20435586	1122985916
20452	10:42:06.422	00:00:20.452	1227	-1024	-768	-1	-1	-1	-1	4	-1024	-768	-1	-1	-1	-1	4		0	0						Untertest4.avi	0	880	547	72	111				0	Content		-72	-111	20452212	1123002542
20469	10:42:06.439	00:00:20.468	1228	-1024	-768	-1	-1	-1	-1	4	-1024	-768	-1	-1	-1	-1	4		0	0						Untertest4.avi	0	880	547	72	111				0	Content		-72	-111	20468960	1123019290
20486	10:42:06.456	00:00:20.485	1229	562,389	329,4232	0,5649426	0,5848426	411,7339	2,387329	0	473,413	315,674	0,4160441	0,6670039	417,4032	2,235465	0	16	518	323						Untertest4.avi	0	880	547	72	111	466	238	50	0	Content		446	212	20485584	1123035914
20502	10:42:06.472	00:00:20.502	1230	623,6092	382,0925	0,4253015	0,6663221	411,7339	2,44927	3	538,3502	349,3946	0,4271914	0,6662972	417,4032	2,498579	1	16	538	349						Untertest4.avi	0	880	547	72	111	466	238	50	0	Content		466	238	20502208	1123052538
20519	10:42:06.489	00:00:20.518	1231	561,1569	371,7781	0,5667894	0,5853975	411,7338	2,754696	0	-1024	-768	-1	-1	-1	-1	4	16	561	372						Untertest4.avi	0	880	547	72	111	466	238	50	0	Content		489	261	20518831	1123069161
20536	10:42:06.506	00:00:20.535	1232	-1024	-768	-1	-1	-1	-1	4	-1024	-768	-1	-1	-1	-1	4		0	0						Untertest4.avi	0	880	547	72	111				0	Content		-72	-111	20535580	1123085910
20552	10:42:06.522	00:00:20.552	1233	-1024	-768	-1	-1	-1	-1	4	-1024	-768	-1	-1	-1	-1	4		0	0						Untertest4.avi	0	880	547	72	111				0	Content		-72	-111	20552202	1123102532
20569	10:42:06.539	00:00:20.568	1234	-1024	-768	-1	-1	-1	-1	4	-1024	-768	-1	-1	-1	-1	4		0	0						Untertest4.avi	0	880	547	72	111				0	Content		-72	-111	20568870	1123119200
20586	10:42:06.556	00:00:20.585	1235	-1024	-768	-1	-1	-1	-1	4	-1024	-768	-1	-1	-1	-1	4		0	0						Untertest4.avi	0	880	547	72	111				0	Content		-72	-111	20585574	1123135904
20602	10:42:06.572	00:00:20.602	1236	-1024	-768	-1	-1	-1	-1	4	-1024	-768	-1	-1	-1	-1	4		0	0						Untertest4.avi	0	880	547	72	111				0	Content		-72	-111	20602198	1123152528
20619	10:42:06.589	00:00:20.618	1237	-1024	-768	-1	-1	-1	-1	4	-1024	-768	-1	-1	-1	-1	4		0	0						Untertest4.avi	0	880	547	72	111				0	Content		-72	-111	20618884	1123169214
20636	10:42:06.606	00:00:20.635	1238	-1024	-768	-1	-1	-1	-1	4	-1024	-768	-1	-1	-1	-1	4		0	0						Untertest4.avi	0	880	547	72	111				0	Content		-72	-111	20635552	1123185882
20652	10:42:06.622	00:00:20.652	1239	-1024	-768	-1	-1	-1	-1	4	-1024	-768	-1	-1	-1	-1	4		0	0						Untertest4.avi	0	880	547	72	111				0	Content		-72	-111	20652185	1123202515
20669	10:42:06.639	00:00:20.668	1240	-1024	-768	-1	-1	-1	-1	4	-1024	-768	-1	-1	-1	-1	4		0	0						Untertest4.avi	0	880	547	72	111				0	Content		-72	-111	20668853	1123219183
20685	10:42:06.655	00:00:20.685	1241	-1024	-768	-1	-1	-1	-1	4	-1024	-768	-1	-1	-1	-1	4		0	0						Untertest4.avi	0	880	547	72	111				0	Content		-72	-111	20685440	1123235770
20702	10:42:06.672	00:00:20.702	1242	670,2763	844,5139	0,5917395	0,6013601	455,7378	2,472448	1	548,8258	832,6185	0,5792223	0,6014174	417,4032	2,292478	3	17	670	845						Untertest4.avi	0	880	547	72	111	571	519	100	0	Content		598	734	20702063	1123252393
20719	10:42:06.689	00:00:20.718	1243	-1024	-768	-1	-1	-1	-1	4	-1024	-768	-1	-1	-1	-1	4	17	0	0						Untertest4.avi	0	880	547	72	111	571	519	100	0	Content		-72	-111	20718812	1123269142
20735	10:42:06.705	00:00:20.735	1244	571,1735	630,3085	0,5653393	0,6053421	455,7378	2,974787	0	-1024	-768	-1	-1	-1	-1	4	17	571	630						Untertest4.avi	0	880	547	72	111	571	519	100	0	Content		499	519	20735434	1123285764
20752	10:42:06.722	00:00:20.752	1245	-1024	-768	-1	-1	-1	-1	4	-1024	-768	-1	-1	-1	-1	4	17	0	0						Untertest4.avi	0	880	547	72	111	571	519	100	0	Content		-72	-111	20752058	1123302388
20769	10:42:06.739	00:00:20.768	1246	-1024	-768	-1	-1	-1	-1	4	-1024	-768	-1	-1	-1	-1	4	17	0	0						Untertest4.avi	0	880	547	72	111	571	519	100	0	Content		-72	-111	20768683	1123319013
20785	10:42:06.755	00:00:20.785	1247	642,9158	628,2153	0,5706613	0,6039103	455,7378	3,017503	0	-1024	-768	-1	-1	-1	-1	4	17	643	628						Untertest4.avi	0	880	547	72	111	571	519	100	0	Content		571	517	20785430	1123335760
20802	10:42:06.772	00:00:20.802	1248	-1024	-768	-1	-1	-1	-1	4	-1024	-768	-1	-1	-1	-1	4		0	0						Untertest4.avi	0	880	547	72	111				0	Content		-72	-111	20802054	1123352384
20819	10:42:06.789	00:00:20.818	1249	-1024	-768	-1	-1	-1	-1	4	-1024	-768	-1	-1	-1	-1	4		0	0						Untertest4.avi	0	880	547	72	111				0	Content		-72	-111	20818676	1123369006
20835	10:42:06.805	00:00:20.835	1250	-1024	-768	-1	-1	-1	-1	4	-1024	-768	-1	-1	-1	-1	4		0	0						Untertest4.avi	0	880	547	72	111				0	Content		-72	-111	20835424	1123385754
20852	10:42:06.822	00:00:20.852	1251	-1024	-768	-1	-1	-1	-1	4	-1024	-768	-1	-1	-1	-1	4		0	0						Untertest4.avi	0	880	547	72	111				0	Content		-72	-111	20852046	1123402376
20869	10:42:06.839	00:00:20.868	1252	-1024	-768	-1	-1	-1	-1	4	-1024	-768	-1	-1	-1	-1	4		0	0						Untertest4.avi	0	880	547	72	111				0	Content		-72	-111	20868668	1123418998
20885	10:42:06.855	00:00:20.885	1253	-1024	-768	-1	-1	-1	-1	4	-1024	-768	-1	-1	-1	-1	4		0	0						Untertest4.avi	0	880	547	72	111				0	Content		-72	-111	20885293	1123435623
20902	10:42:06.872	00:00:20.901	1254	-1024	-768	-1	-1	-1	-1	4	-1024	-768	-1	-1	-1	-1	4		0	0						Untertest4.avi	0	880	547	72	111				0	Content		-72	-111	20901917	1123452247
20919	10:42:06.889	00:00:20.918	1255	-1024	-768	-1	-1	-1	-1	4	-1024	-768	-1	-1	-1	-1	4		0	0						Untertest4.avi	0	880	547	72	111				0	Content		-72	-111	20918665	1123468995
20935	10:42:06.905	00:00:20.935	1256	-1024	-768	-1	-1	-1	-1	4	-1024	-768	-1	-1	-1	-1	4		0	0						Untertest4.avi	0	880	547	72	111				0	Content		-72	-111	20935287	1123485617
20952	10:42:06.922	00:00:20.951	1257	-1024	-768	-1	-1	-1	-1	4	-1024	-768	-1	-1	-1	-1	4		0	0						Untertest4.avi	0	880	547	72	111				0	Content		-72	-111	20951911	1123502241
20969	10:42:06.939	00:00:20.968	1258	-1024	-768	-1	-1	-1	-1	4	-1024	-768	-1	-1	-1	-1	4		0	0						Untertest4.avi	0	880	547	72	111				0	Content		-72	-111	20968536	1123518866
20985	10:42:06.955	00:00:20.985	1259	-1024	-768	-1	-1	-1	-1	4	-1024	-768	-1	-1	-1	-1	4		0	0						Untertest4.avi	0	880	547	72	111				0	Content		-72	-111	20985288	1123535618
21002	10:42:06.972	00:00:21.001	1260	-1024	-768	-1	-1	-1	-1	4	-1024	-768	-1	-1	-1	-1	4		0	0						Untertest4.avi	0	880	547	72	111				0	Content		-72	-111	21001908	1123552238
21019	10:42:06.989	00:00:21.018	1261	-1024	-768	-1	-1	-1	-1	4	-1024	-768	-1	-1	-1	-1	4		0	0						Untertest4.avi	0	880	547	72	111				0	Content		-72	-111	21018533	1123568863
21035	10:42:07.005	00:00:21.035	1262	-1024	-768	-1	-1	-1	-1	4	-1024	-768	-1	-1	-1	-1	4		0	0						Untertest4.avi	0	880	547	72	111				0	Content		-72	-111	21035172	1123585502
21052	10:42:07.022	00:00:21.051	1263	-1024	-768	-1	-1	-1	-1	4	-1024	-768	-1	-1	-1	-1	4		0	0						Untertest4.avi	0	880	547	72	111				0	Content		-72	-111	21051909	1123602239
21069	10:42:07.039	00:00:21.068	1264	-1024	-768	-1	-1	-1	-1	4	-1024	-768	-1	-1	-1	-1	4		0	0						Untertest4.avi	0	880	547	72	111				0	Content		-72	-111	21068531	1123618861
21085	10:42:07.055	00:00:21.085	1265	-1024	-768	-1	-1	-1	-1	4	-1024	-768	-1	-1	-1	-1	4		0	0						Untertest4.avi	0	880	547	72	111				0	Content		-72	-111	21085154	1123635484
21102	10:42:07.072	00:00:21.101	1266	-1024	-768	-1	-1	-1	-1	4	-1024	-768	-1	-1	-1	-1	4		0	0						Untertest4.avi	0	880	547	72	111				0	Content		-72	-111	21101779	1123652109
21119	10:42:07.089	00:00:21.119	1267	-1024	-768	-1	-1	-1	-1	4	-1024	-768	-1	-1	-1	-1	4		0	0						Untertest4.avi	0	880	547	72	111				0	Content		-72	-111	21119025	1123669355
21135	10:42:07.105	00:00:21.135	1268	-1024	-768	-1	-1	-1	-1	4	-1024	-768	-1	-1	-1	-1	4		0	0						Untertest4.avi	0	880	547	72	111				0	Content		-72	-111	21135144	1123685474
21152	10:42:07.122	00:00:21.151	1269	-1024	-768	-1	-1	-1	-1	4	-1024	-768	-1	-1	-1	-1	4		0	0						Untertest4.avi	0	880	547	72	111				0	Content		-72	-111	21151770	1123702100
21168	10:42:07.138	00:00:21.168	1270	-1024	-768	-1	-1	-1	-1	4	-1024	-768	-1	-1	-1	-1	4		0	0						Untertest4.avi	0	880	547	72	111				0	Content		-72	-111	21168394	1123718724
21185	10:42:07.155	00:00:21.185	1271	-1024	-768	-1	-1	-1	-1	4	-1024	-768	-1	-1	-1	-1	4		0	0						Untertest4.avi	0	880	547	72	111				0	Content		-72	-111	21185139	1123735469
21202	10:42:07.172	00:00:21.201	1272	-1024	-768	-1	-1	-1	-1	4	-1024	-768	-1	-1	-1	-1	4		0	0						Untertest4.avi	0	880	547	72	111				0	Content		-72	-111	21201761	1123752091
21218	10:42:07.188	00:00:21.218	1273	-1024	-768	-1	-1	-1	-1	4	-1024	-768	-1	-1	-1	-1	4		0	0						Untertest4.avi	0	880	547	72	111				0	Content		-72	-111	21218392	1123768722
21235	10:42:07.205	00:00:21.235	1274	-1024	-768	-1	-1	-1	-1	4	-1024	-768	-1	-1	-1	-1	4		0	0						Untertest4.avi	0	880	547	72	111				0	Content		-72	-111	21235060	1123785390
21252	10:42:07.222	00:00:21.251	1275	-1024	-768	-1	-1	-1	-1	4	-1024	-768	-1	-1	-1	-1	4		0	0						Untertest4.avi	0	880	547	72	111				0	Content		-72	-111	21251758	1123802088
21268	10:42:07.238	00:00:21.268	1276	-1024	-768	-1	-1	-1	-1	4	-1024	-768	-1	-1	-1	-1	4		0	0						Untertest4.avi	0	880	547	72	111				0	Content		-72	-111	21268381	1123818711
21285	10:42:07.255	00:00:21.285	1277	-1024	-768	-1	-1	-1	-1	4	-1024	-768	-1	-1	-1	-1	4		0	0						Untertest4.avi	0	880	547	72	111				0	Content		-72	-111	21285001	1123835331
21302	10:42:07.272	00:00:21.301	1278	-1024	-768	-1	-1	-1	-1	4	-1024	-768	-1	-1	-1	-1	4		0	0						Untertest4.avi	0	880	547	72	111				0	Content		-72	-111	21301625	1123851955
21318	10:42:07.288	00:00:21.318	1279	-1024	-768	-1	-1	-1	-1	4	-1024	-768	-1	-1	-1	-1	4		0	0						Untertest4.avi	0	880	547	72	111				0	Content		-72	-111	21318372	1123868702
21335	10:42:07.305	00:00:21.334	1280	-1024	-768	-1	-1	-1	-1	4	-1024	-768	-1	-1	-1	-1	4		0	0						Untertest4.avi	0	880	547	72	111				0	Content		-72	-111	21334995	1123885325
21352	10:42:07.322	00:00:21.351	1281	-1024	-768	-1	-1	-1	-1	4	-1024	-768	-1	-1	-1	-1	4		0	0						Untertest4.avi	0	880	547	72	111				0	Content		-72	-111	21351618	1123901948
21368	10:42:07.338	00:00:21.368	1282	-1024	-768	-1	-1	-1	-1	4	-1024	-768	-1	-1	-1	-1	4		0	0						Untertest4.avi	0	880	547	72	111				0	Content		-72	-111	21368242	1123918572
21385	10:42:07.355	00:00:21.384	1283	-1024	-768	-1	-1	-1	-1	4	-1024	-768	-1	-1	-1	-1	4		0	0						Untertest4.avi	0	880	547	72	111				0	Content		-72	-111	21384989	1123935319
21402	10:42:07.372	00:00:21.401	1284	-1024	-768	-1	-1	-1	-1	4	-1024	-768	-1	-1	-1	-1	4		0	0						Untertest4.avi	0	880	547	72	111				0	Content		-72	-111	21401613	1123951943
21418	10:42:07.388	00:00:21.418	1285	-1024	-768	-1	-1	-1	-1	4	-1024	-768	-1	-1	-1	-1	4		0	0						Untertest4.avi	0	880	547	72	111				0	Content		-72	-111	21418239	1123968569
21435	10:42:07.405	00:00:21.434	1286	-1024	-768	-1	-1	-1	-1	4	-1024	-768	-1	-1	-1	-1	4		0	0						Untertest4.avi	0	880	547	72	111				0	Content		-72	-111	21434995	1123985325
21452	10:42:07.422	00:00:21.451	1287	-1024	-768	-1	-1	-1	-1	4	-1024	-768	-1	-1	-1	-1	4		0	0						Untertest4.avi	0	880	547	72	111				0	Content		-72	-111	21451611	1124001941
21468	10:42:07.438	00:00:21.468	1288	-1024	-768	-1	-1	-1	-1	4	-1024	-768	-1	-1	-1	-1	4		0	0						Untertest4.avi	0	880	547	72	111				0	Content		-72	-111	21468234	1124018564
21485	10:42:07.455	00:00:21.484	1289	-1024	-768	-1	-1	-1	-1	4	-1024	-768	-1	-1	-1	-1	4		0	0						Untertest4.avi	0	880	547	72	111				0	Content		-72	-111	21484859	1124035189
21502	10:42:07.472	00:00:21.501	1290	-1024	-768	-1	-1	-1	-1	4	-1024	-768	-1	-1	-1	-1	4		0	0						Untertest4.avi	0	880	547	72	111				0	Content		-72	-111	21501526	1124051856
21518	10:42:07.488	00:00:21.518	1291	-1024	-768	-1	-1	-1	-1	4	-1024	-768	-1	-1	-1	-1	4		0	0						Untertest4.avi	0	880	547	72	111				0	Content		-72	-111	21518230	1124068560
21535	10:42:07.505	00:00:21.534	1292	-1024	-768	-1	-1	-1	-1	4	-1024	-768	-1	-1	-1	-1	4		0	0						Untertest4.avi	0	880	547	72	111				0	Content		-72	-111	21534850	1124085180
21552	10:42:07.522	00:00:21.551	1293	-1024	-768	-1	-1	-1	-1	4	-1024	-768	-1	-1	-1	-1	4		0	0						Untertest4.avi	0	880	547	72	111				0	Content		-72	-111	21551506	1124101836
21568	10:42:07.538	00:00:21.568	1294	-1024	-768	-1	-1	-1	-1	4	-1024	-768	-1	-1	-1	-1	4		0	0						Untertest4.avi	0	880	547	72	111				0	Content		-72	-111	21568173	1124118503
21585	10:42:07.555	00:00:21.584	1295	-1024	-768	-1	-1	-1	-1	4	-1024	-768	-1	-1	-1	-1	4		0	0						Untertest4.avi	0	880	547	72	111				0	Content		-72	-111	21584864	1124135194
21602	10:42:07.572	00:00:21.601	1296	-1024	-768	-1	-1	-1	-1	4	-1024	-768	-1	-1	-1	-1	4		0	0						Untertest4.avi	0	880	547	72	111				0	Content		-72	-111	21601531	1124151861
21618	10:42:07.588	00:00:21.618	1297	-1024	-768	-1	-1	-1	-1	4	-1024	-768	-1	-1	-1	-1	4		0	0						Untertest4.avi	0	880	547	72	111				0	Content		-72	-111	21618171	1124168501
21635	10:42:07.605	00:00:21.634	1298	-1024	-768	-1	-1	-1	-1	4	-1024	-768	-1	-1	-1	-1	4		0	0						Untertest4.avi	0	880	547	72	111				0	Content		-72	-111	21634797	1124185127
21651	10:42:07.621	00:00:21.651	1299	-1024	-768	-1	-1	-1	-1	4	-1024	-768	-1	-1	-1	-1	4		0	0						Untertest4.avi	0	880	547	72	111				0	Content		-72	-111	21651422	1124201752
21668	10:42:07.638	00:00:21.668	1300	-1024	-768	-1	-1	-1	-1	4	-1024	-768	-1	-1	-1	-1	4		0	0						Untertest4.avi	0	880	547	72	111				0	Content		-72	-111	21668101	1124218431
21685	10:42:07.655	00:00:21.684	1301	-1024	-768	-1	-1	-1	-1	4	-1024	-768	-1	-1	-1	-1	4		0	0						Untertest4.avi	0	880	547	72	111				0	Content		-72	-111	21684769	1124235099
21701	10:42:07.671	00:00:21.701	1302	-1024	-768	-1	-1	-1	-1	4	-1024	-768	-1	-1	-1	-1	4		0	0						Untertest4.avi	0	880	547	72	111				0	Content		-72	-111	21701414	1124251744
21718	10:42:07.688	00:00:21.718	1303	-1024	-768	-1	-1	-1	-1	4	-1024	-768	-1	-1	-1	-1	4		0	0						Untertest4.avi	0	880	547	72	111				0	Content		-72	-111	21718037	1124268367
21735	10:42:07.705	00:00:21.734	1304	-1024	-768	-1	-1	-1	-1	4	-1024	-768	-1	-1	-1	-1	4		0	0						Untertest4.avi	0	880	547	72	111				0	Content		-72	-111	21734787	1124285117
21751	10:42:07.721	00:00:21.751	1305	-1024	-768	-1	-1	-1	-1	4	-1024	-768	-1	-1	-1	-1	4		0	0						Untertest4.avi	0	880	547	72	111				0	Content		-72	-111	21751410	1124301740
21768	10:42:07.738	00:00:21.768	1306	-1024	-768	-1	-1	-1	-1	4	-1024	-768	-1	-1	-1	-1	4		0	0						Untertest4.avi	0	880	547	72	111				0	Content		-72	-111	21768034	1124318364
21785	10:42:07.755	00:00:21.784	1307	-1024	-768	-1	-1	-1	-1	4	-1024	-768	-1	-1	-1	-1	4		0	0						Untertest4.avi	0	880	547	72	111				0	Content		-72	-111	21784783	1124335113
21801	10:42:07.771	00:00:21.801	1308	-1024	-768	-1	-1	-1	-1	4	-1024	-768	-1	-1	-1	-1	4		0	0						Untertest4.avi	0	880	547	72	111				0	Content		-72	-111	21801408	1124351738
21818	10:42:07.788	00:00:21.818	1309	-1024	-768	-1	-1	-1	-1	4	-1024	-768	-1	-1	-1	-1	4		0	0						Untertest4.avi	0	880	547	72	111				0	Content		-72	-111	21818029	1124368359
21835	10:42:07.805	00:00:21.834	1310	-1024	-768	-1	-1	-1	-1	4	-1024	-768	-1	-1	-1	-1	4		0	0						Untertest4.avi	0	880	547	72	111				0	Content		-72	-111	21834778	1124385108
21851	10:42:07.821	00:00:21.851	1311	-1024	-768	-1	-1	-1	-1	4	-1024	-768	-1	-1	-1	-1	4		0	0						Untertest4.avi	0	880	547	72	111				0	Content		-72	-111	21851398	1124401728
21868	10:42:07.838	00:00:21.868	1312	-1024	-768	-1	-1	-1	-1	4	-1024	-768	-1	-1	-1	-1	4		0	0						Untertest4.avi	0	880	547	72	111				0	Content		-72	-111	21868021	1124418351
21885	10:42:07.855	00:00:21.884	1313	-1024	-768	-1	-1	-1	-1	4	-1024	-768	-1	-1	-1	-1	4		0	0						Untertest4.avi	0	880	547	72	111				0	Content		-72	-111	21884645	1124434975
21902	10:42:07.872	00:00:21.901	1314	-1024	-768	-1	-1	-1	-1	4	-1024	-768	-1	-1	-1	-1	4		0	0						Untertest4.avi	0	880	547	72	111				0	Content		-72	-111	21901838	1124452168
21919	10:42:07.889	00:00:21.919	1315	-1024	-768	-1	-1	-1	-1	4	-1024	-768	-1	-1	-1	-1	4		0	0						Untertest4.avi	0	880	547	72	111				0	Content		-72	-111	21919209	1124469539
21936	10:42:07.906	00:00:21.936	1316	-1024	-768	-1	-1	-1	-1	4	-1024	-768	-1	-1	-1	-1	4		0	0						Untertest4.avi	0	880	547	72	111				0	Content		-72	-111	21936466	1124486796
21951	10:42:07.921	00:00:21.951	1317	-1024	-768	-1	-1	-1	-1	4	-1024	-768	-1	-1	-1	-1	4		0	0						Untertest4.avi	0	880	547	72	111				0	Content		-72	-111	21951260	1124501590
21968	10:42:07.938	00:00:21.968	1318	-1024	-768	-1	-1	-1	-1	4	-1024	-768	-1	-1	-1	-1	4		0	0						Untertest4.avi	0	880	547	72	111				0	Content		-72	-111	21968007	1124518337
21985	10:42:07.955	00:00:21.984	1319	-1024	-768	-1	-1	-1	-1	4	-1024	-768	-1	-1	-1	-1	4		0	0						Untertest4.avi	0	880	547	72	111				0	Content		-72	-111	21984632	1124534962
22001	10:42:07.971	00:00:22.001	1320	-1024	-768	-1	-1	-1	-1	4	-1024	-768	-1	-1	-1	-1	4		0	0						Untertest4.avi	0	880	547	72	111				0	Content		-72	-111	22001258	1124551588
22018	10:42:07.988	00:00:22.017	1321	-1024	-768	-1	-1	-1	-1	4	-1024	-768	-1	-1	-1	-1	4		0	0						Untertest4.avi	0	880	547	72	111				0	Content		-72	-111	22017879	1124568209
22035	10:42:08.005	00:00:22.034	1322	-1024	-768	-1	-1	-1	-1	4	-1024	-768	-1	-1	-1	-1	4		0	0						Untertest4.avi	0	880	547	72	111				0	Content		-72	-111	22034502	1124584832
22052	10:42:08.022	00:00:22.051	1323	-1024	-768	-1	-1	-1	-1	4	-1024	-768	-1	-1	-1	-1	4		0	0						Untertest4.avi	0	880	547	72	111				0	Content		-72	-111	22051697	1124602027
22069	10:42:08.039	00:00:22.069	1324	-1024	-768	-1	-1	-1	-1	4	-1024	-768	-1	-1	-1	-1	4		0	0						Untertest4.avi	0	880	547	72	111				0	Content		-72	-111	22069071	1124619401
22086	10:42:08.056	00:00:22.086	1325	-1024	-768	-1	-1	-1	-1	4	-1024	-768	-1	-1	-1	-1	4		0	0						Untertest4.avi	0	880	547	72	111				0	Content		-72	-111	22086319	1124636649
22101	10:42:08.071	00:00:22.101	1326	-1024	-768	-1	-1	-1	-1	4	-1024	-768	-1	-1	-1	-1	4		0	0						Untertest4.avi	0	880	547	72	111				0	Content		-72	-111	22101248	1124651578
22118	10:42:08.088	00:00:22.117	1327	-1024	-768	-1	-1	-1	-1	4	-1024	-768	-1	-1	-1	-1	4		0	0						Untertest4.avi	0	880	547	72	111				0	Content		-72	-111	22117870	1124668200
22135	10:42:08.105	00:00:22.134	1328	-1024	-768	-1	-1	-1	-1	4	-1024	-768	-1	-1	-1	-1	4		0	0						Untertest4.avi	0	880	547	72	111				0	Content		-72	-111	22134617	1124684947
22151	10:42:08.121	00:00:22.151	1329	-1024	-768	-1	-1	-1	-1	4	-1024	-768	-1	-1	-1	-1	4		0	0						Untertest4.avi	0	880	547	72	111				0	Content		-72	-111	22151117	1124701447
22168	10:42:08.138	00:00:22.167	1330	158,6768	837,7998	0,5419165	0,5134768	437,1906	3,214331	1	19,85505	828,5407	0,5419328	0,5134376	437,1906	3,2346	3	18	159	838						Untertest4.avi	0	880	547	72	111	57	736	283	0	Content		87	727	22167865	1124718195
22184	10:42:08.154	00:00:22.184	1331	-1024	-768	-1	-1	-1	-1	4	-1024	-768	-1	-1	-1	-1	4	18	0	0						Untertest4.avi	0	880	547	72	111	57	736	283	0	Content		-72	-111	22184490	1124734820
22202	10:42:08.172	00:00:22.201	1332	-1024	-768	-1	-1	-1	-1	4	-1024	-768	-1	-1	-1	-1	4	18	0	0						Untertest4.avi	0	880	547	72	111	57	736	283	0	Content		-72	-111	22201557	1124751887
22218	10:42:08.188	00:00:22.217	1333	-1024	-768	-1	-1	-1	-1	4	-1024	-768	-1	-1	-1	-1	4	18	0	0						Untertest4.avi	0	880	547	72	111	57	736	283	0	Content		-72	-111	22217724	1124768054
22234	10:42:08.204	00:00:22.234	1334	-1024	-768	-1	-1	-1	-1	4	-1024	-768	-1	-1	-1	-1	4	18	0	0						Untertest4.avi	0	880	547	72	111	57	736	283	0	Content		-72	-111	22234358	1124784688
22251	10:42:08.221	00:00:22.251	1335	-1024	-768	-1	-1	-1	-1	4	-1024	-768	-1	-1	-1	-1	4	18	0	0						Untertest4.avi	0	880	547	72	111	57	736	283	0	Content		-72	-111	22251046	1124801376
22268	10:42:08.238	00:00:22.267	1336	-1024	-768	-1	-1	-1	-1	4	-1024	-768	-1	-1	-1	-1	4	18	0	0						Untertest4.avi	0	880	547	72	111	57	736	283	0	Content		-72	-111	22267713	1124818043
22284	10:42:08.254	00:00:22.284	1337	216,0993	866,0386	0,552348	0,5139661	417,7761	3,223035	3	98,04109	857,2571	0,5525058	0,5139556	417,7761	3,241273	1	18	98	857						Untertest4.avi	0	880	547	72	111	57	736	283	0	Content		26	746	22284357	1124834687
22301	10:42:08.271	00:00:22.300	1338	257,5371	854,2452	0,4849109	0,5392272	417,7761	3,277373	3	144,0074	846,1555	0,4851434	0,5391832	417,7761	3,294665	3	18	0	0						Untertest4.avi	0	880	547	72	111	57	736	283	0	Content		-72	-111	22300981	1124851311
22318	10:42:08.288	00:00:22.317	1339	151,1544	873,6227	0,5548599	0,5164066	409,4121	3,209533	1	30,91344	866,7377	0,5550309	0,5163613	409,4121	3,227711	3	18	151	874						Untertest4.avi	0	880	547	72	111	57	736	283	0	Content		79	763	22317731	1124868061
22334	10:42:08.304	00:00:22.334	1340	240,4639	856,0295	0,4143001	0,5668309	409,4121	3,448883	3	128,3128	846,2715	0,4146022	0,5668184	409,4121	3,465531	1	18	128	846						Untertest4.avi	0	880	547	72	111	57	736	283	0	Content		56	735	22334356	1124884686
22351	10:42:08.321	00:00:22.350	1341	-1024	-768	-1	-1	-1	-1	4	-1024	-768	-1	-1	-1	-1	4	18	0	0						Untertest4.avi	0	880	547	72	111	57	736	283	0	Content		-72	-111	22350981	1124901311
22368	10:42:08.338	00:00:22.367	1342	-1024	-768	-1	-1	-1	-1	4	-1024	-768	-1	-1	-1	-1	4	18	0	0						Untertest4.avi	0	880	547	72	111	57	736	283	0	Content		-72	-111	22367724	1124918054
22384	10:42:08.354	00:00:22.384	1343	130,1407	847,4273	0,5545123	0,5274196	409,4121	3,264431	1	8,753297	837,6072	0,5546754	0,5274083	409,4121	3,282928	3	18	130	847						Untertest4.avi	0	880	547	72	111	57	736	283	0	Content		58	736	22384351	1124934681
22401	10:42:08.371	00:00:22.400	1344	-1024	-768	-1	-1	-1	-1	4	-1024	-768	-1	-1	-1	-1	4	18	0	0						Untertest4.avi	0	880	547	72	111	57	736	283	0	Content		-72	-111	22400974	1124951304
22418	10:42:08.388	00:00:22.417	1345	-1024	-768	-1	-1	-1	-1	4	-1024	-768	-1	-1	-1	-1	4	18	0	0						Untertest4.avi	0	880	547	72	111	57	736	283	0	Content		-72	-111	22417596	1124967926
22434	10:42:08.404	00:00:22.434	1346	74,24174	876,5576	0,5563028	0,5467505	409,412	2,900829	1	-45,4176	867,7886	0,5566089	0,546738	409,412	2,915195	3	18	74	877						Untertest4.avi	0	880	547	72	111	57	736	283	0	Content		2	766	22434346	1124984676
22451	10:42:08.421	00:00:22.450	1347	-1024	-768	-1	-1	-1	-1	4	-1024	-768	-1	-1	-1	-1	4		0	0						Untertest4.avi	0	880	547	72	111				0	Content		-72	-111	22450970	1125001300
22468	10:42:08.438	00:00:22.467	1348	-1024	-768	-1	-1	-1	-1	4	-1024	-768	-1	-1	-1	-1	4		0	0						Untertest4.avi	0	880	547	72	111				0	Content		-72	-111	22467594	1125017924
22484	10:42:08.454	00:00:22.484	1349	-1024	-768	-1	-1	-1	-1	4	-1024	-768	-1	-1	-1	-1	4		0	0						Untertest4.avi	0	880	547	72	111				0	Content		-72	-111	22484217	1125034547
22501	10:42:08.471	00:00:22.500	1350	-1024	-768	-1	-1	-1	-1	4	-1024	-768	-1	-1	-1	-1	4		0	0						Untertest4.avi	0	880	547	72	111				0	Content		-72	-111	22500969	1125051299
22518	10:42:08.488	00:00:22.517	1351	-1024	-768	-1	-1	-1	-1	4	-1024	-768	-1	-1	-1	-1	4		0	0						Untertest4.avi	0	880	547	72	111				0	Content		-72	-111	22517585	1125067915
22534	10:42:08.504	00:00:22.534	1352	-1024	-768	-1	-1	-1	-1	4	-1024	-768	-1	-1	-1	-1	4		0	0						Untertest4.avi	0	880	547	72	111				0	Content		-72	-111	22534253	1125084583
22551	10:42:08.521	00:00:22.550	1353	-1024	-768	-1	-1	-1	-1	4	-1024	-768	-1	-1	-1	-1	4		0	0						Untertest4.avi	0	880	547	72	111				0	Content		-72	-111	22550840	1125101170
22568	10:42:08.538	00:00:22.567	1354	-1024	-768	-1	-1	-1	-1	4	-1024	-768	-1	-1	-1	-1	4		0	0						Untertest4.avi	0	880	547	72	111				0	Content		-72	-111	22567590	1125117920
22584	10:42:08.554	00:00:22.584	1355	-1024	-768	-1	-1	-1	-1	4	-1024	-768	-1	-1	-1	-1	4		0	0						Untertest4.avi	0	880	547	72	111				0	Content		-72	-111	22584211	1125134541
22601	10:42:08.571	00:00:22.600	1356	-1024	-768	-1	-1	-1	-1	4	-1024	-768	-1	-1	-1	-1	4		0	0						Untertest4.avi	0	880	547	72	111				0	Content		-72	-111	22600834	1125151164
22617	10:42:08.587	00:00:22.617	1357	-1024	-768	-1	-1	-1	-1	4	-1024	-768	-1	-1	-1	-1	4		0	0						Untertest4.avi	0	880	547	72	111				0	Content		-72	-111	22617459	1125167789
22634	10:42:08.604	00:00:22.634	1358	-1024	-768	-1	-1	-1	-1	4	-1024	-768	-1	-1	-1	-1	4		0	0						Untertest4.avi	0	880	547	72	111				0	Content		-72	-111	22634209	1125184539
22651	10:42:08.621	00:00:22.650	1359	-1024	-768	-1	-1	-1	-1	4	-1024	-768	-1	-1	-1	-1	4		0	0						Untertest4.avi	0	880	547	72	111				0	Content		-72	-111	22650835	1125201165
22667	10:42:08.637	00:00:22.667	1360	-1024	-768	-1	-1	-1	-1	4	-1024	-768	-1	-1	-1	-1	4		0	0						Untertest4.avi	0	880	547	72	111				0	Content		-72	-111	22667458	1125217788
22684	10:42:08.654	00:00:22.684	1361	-1024	-768	-1	-1	-1	-1	4	-1024	-768	-1	-1	-1	-1	4		0	0						Untertest4.avi	0	880	547	72	111				0	Content		-72	-111	22684083	1125234413
22701	10:42:08.671	00:00:22.700	1362	-1024	-768	-1	-1	-1	-1	4	-1024	-768	-1	-1	-1	-1	4		0	0						Untertest4.avi	0	880	547	72	111				0	Content		-72	-111	22700832	1125251162
22718	10:42:08.688	00:00:22.717	1363	-1024	-768	-1	-1	-1	-1	4	-1024	-768	-1	-1	-1	-1	4		0	0						Untertest4.avi	0	880	547	72	111				0	Content		-72	-111	22717901	1125268231
22735	10:42:08.705	00:00:22.734	1364	-1024	-768	-1	-1	-1	-1	4	-1024	-768	-1	-1	-1	-1	4		0	0						Untertest4.avi	0	880	547	72	111				0	Content		-72	-111	22734650	1125284980
22751	10:42:08.721	00:00:22.750	1365	-1024	-768	-1	-1	-1	-1	4	-1024	-768	-1	-1	-1	-1	4		0	0						Untertest4.avi	0	880	547	72	111				0	Content		-72	-111	22750827	1125301157
22767	10:42:08.737	00:00:22.767	1366	-1024	-768	-1	-1	-1	-1	4	-1024	-768	-1	-1	-1	-1	4		0	0						Untertest4.avi	0	880	547	72	111				0	Content		-72	-111	22767448	1125317778
22784	10:42:08.754	00:00:22.784	1367	-1024	-768	-1	-1	-1	-1	4	-1024	-768	-1	-1	-1	-1	4		0	0						Untertest4.avi	0	880	547	72	111				0	Content		-72	-111	22784197	1125334527
22801	10:42:08.771	00:00:22.800	1368	-1024	-768	-1	-1	-1	-1	4	-1024	-768	-1	-1	-1	-1	4		0	0						Untertest4.avi	0	880	547	72	111				0	Content		-72	-111	22800822	1125351152
22817	10:42:08.787	00:00:22.817	1369	-1024	-768	-1	-1	-1	-1	4	-1024	-768	-1	-1	-1	-1	4		0	0						Untertest4.avi	0	880	547	72	111				0	Content		-72	-111	22817443	1125367773
22834	10:42:08.804	00:00:22.834	1370	-1024	-768	-1	-1	-1	-1	4	-1024	-768	-1	-1	-1	-1	4		0	0						Untertest4.avi	0	880	547	72	111				0	Content		-72	-111	22834064	1125384394
22851	10:42:08.821	00:00:22.851	1371	-1024	-768	-1	-1	-1	-1	4	-1024	-768	-1	-1	-1	-1	4		0	0						Untertest4.avi	0	880	547	72	111				0	Content		-72	-111	22851133	1125401463
22869	10:42:08.839	00:00:22.868	1372	-1024	-768	-1	-1	-1	-1	4	-1024	-768	-1	-1	-1	-1	4		0	0						Untertest4.avi	0	880	547	72	111				0	Content		-72	-111	22868505	1125418835
22886	10:42:08.856	00:00:22.885	1373	-1024	-768	-1	-1	-1	-1	4	-1024	-768	-1	-1	-1	-1	4		0	0						Untertest4.avi	0	880	547	72	111				0	Content		-72	-111	22885756	1125436086
22901	10:42:08.871	00:00:22.900	1374	-1024	-768	-1	-1	-1	-1	4	-1024	-768	-1	-1	-1	-1	4		0	0						Untertest4.avi	0	880	547	72	111				0	Content		-72	-111	22900685	1125451015
22917	10:42:08.887	00:00:22.917	1375	-1024	-768	-1	-1	-1	-1	4	-1024	-768	-1	-1	-1	-1	4		0	0						Untertest4.avi	0	880	547	72	111				0	Content		-72	-111	22917311	1125467641
22934	10:42:08.904	00:00:22.934	1376	-1024	-768	-1	-1	-1	-1	4	-1024	-768	-1	-1	-1	-1	4		0	0						Untertest4.avi	0	880	547	72	111				0	Content		-72	-111	22934059	1125484389
22951	10:42:08.921	00:00:22.950	1377	-1024	-768	-1	-1	-1	-1	4	-1024	-768	-1	-1	-1	-1	4		0	0						Untertest4.avi	0	880	547	72	111				0	Content		-72	-111	22950677	1125501007
22967	10:42:08.937	00:00:22.967	1378	-1024	-768	-1	-1	-1	-1	4	-1024	-768	-1	-1	-1	-1	4		0	0						Untertest4.avi	0	880	547	72	111				0	Content		-72	-111	22967300	1125517630
22984	10:42:08.954	00:00:22.983	1379	-1024	-768	-1	-1	-1	-1	4	-1024	-768	-1	-1	-1	-1	4		0	0						Untertest4.avi	0	880	547	72	111				0	Content		-72	-111	22983922	1125534252
23001	10:42:08.971	00:00:23.001	1380	-1024	-768	-1	-1	-1	-1	4	-1024	-768	-1	-1	-1	-1	4		0	0						Untertest4.avi	0	880	547	72	111				0	Content		-72	-111	23001119	1125551449
23018	10:42:08.988	00:00:23.018	1381	-1024	-768	-1	-1	-1	-1	4	-1024	-768	-1	-1	-1	-1	4		0	0						Untertest4.avi	0	880	547	72	111				0	Content		-72	-111	23018490	1125568820
23036	10:42:09.006	00:00:23.035	1382	-1024	-768	-1	-1	-1	-1	4	-1024	-768	-1	-1	-1	-1	4		0	0						Untertest4.avi	0	880	547	72	111				0	Content		-72	-111	23035738	1125586068
23051	10:42:09.021	00:00:23.050	1383	-1024	-768	-1	-1	-1	-1	4	-1024	-768	-1	-1	-1	-1	4		0	0						Untertest4.avi	0	880	547	72	111				0	Content		-72	-111	23050543	1125600873
23067	10:42:09.037	00:00:23.067	1384	-1024	-768	-1	-1	-1	-1	4	-1024	-768	-1	-1	-1	-1	4		0	0						Untertest4.avi	0	880	547	72	111				0	Content		-72	-111	23067291	1125617621
23084	10:42:09.054	00:00:23.083	1385	-1024	-768	-1	-1	-1	-1	4	-1024	-768	-1	-1	-1	-1	4		0	0						Untertest4.avi	0	880	547	72	111				0	Content		-72	-111	23083922	1125634252
23101	10:42:09.071	00:00:23.100	1386	-1024	-768	-1	-1	-1	-1	4	-1024	-768	-1	-1	-1	-1	4		0	0						Untertest4.avi	0	880	547	72	111				0	Content		-72	-111	23100540	1125650870
23117	10:42:09.087	00:00:23.117	1387	-1024	-768	-1	-1	-1	-1	4	-1024	-768	-1	-1	-1	-1	4		0	0						Untertest4.avi	0	880	547	72	111				0	Content		-72	-111	23117163	1125667493
23134	10:42:09.104	00:00:23.133	1388	-1024	-768	-1	-1	-1	-1	4	-1024	-768	-1	-1	-1	-1	4		0	0						Untertest4.avi	0	880	547	72	111				0	Content		-72	-111	23133789	1125684119
23151	10:42:09.121	00:00:23.150	1389	-1024	-768	-1	-1	-1	-1	4	-1024	-768	-1	-1	-1	-1	4		0	0						Untertest4.avi	0	880	547	72	111				0	Content		-72	-111	23150983	1125701313
23168	10:42:09.138	00:00:23.168	1390	-1024	-768	-1	-1	-1	-1	4	-1024	-768	-1	-1	-1	-1	4		0	0						Untertest4.avi	0	880	547	72	111				0	Content		-72	-111	23168355	1125718685
23186	10:42:09.156	00:00:23.185	1391	-1024	-768	-1	-1	-1	-1	4	-1024	-768	-1	-1	-1	-1	4		0	0						Untertest4.avi	0	880	547	72	111				0	Content		-72	-111	23185605	1125735935
23201	10:42:09.171	00:00:23.200	1392	-1024	-768	-1	-1	-1	-1	4	-1024	-768	-1	-1	-1	-1	4		0	0						Untertest4.avi	0	880	547	72	111				0	Content		-72	-111	23200534	1125750864
23205	10:42:09.175																				LeftMouseClick	1	666	600
23217	10:42:09.187	00:00:23.217	1393	-1024	-768	-1	-1	-1	-1	4	-1024	-768	-1	-1	-1	-1	4		0	0						Untertest4.avi	0	880	547	72	111				0	Content		-72	-111	23217158	1125767488
23234	10:42:09.204	00:00:23.233	1394	-1024	-768	-1	-1	-1	-1	4	-1024	-768	-1	-1	-1	-1	4		0	0						Untertest4.avi	0	880	547	72	111				0	Content		-72	-111	23233782	1125784112
23250	10:42:09.220	00:00:23.250	1395	-1024	-768	-1	-1	-1	-1	4	-1024	-768	-1	-1	-1	-1	4		0	0						Untertest4.avi	0	880	547	72	111				0	Content		-72	-111	23250403	1125800733
23267	10:42:09.237	00:00:23.267	1396	-1024	-768	-1	-1	-1	-1	4	-1024	-768	-1	-1	-1	-1	4		0	0						Untertest4.avi	0	880	547	72	111				0	Content		-72	-111	23267026	1125817356
23284	10:42:09.254	00:00:23.283	1397	-1024	-768	-1	-1	-1	-1	4	-1024	-768	-1	-1	-1	-1	4		0	0						Untertest4.avi	0	880	547	72	111				0	Content		-72	-111	23283776	1125834106
23301	10:42:09.271	00:00:23.300	1398	-1024	-768	-1	-1	-1	-1	4	-1024	-768	-1	-1	-1	-1	4		0	0						Untertest4.avi	0	880	547	72	111				0	Content		-72	-111	23300843	1125851173
23318	10:42:09.288	00:00:23.318	1399	-1024	-768	-1	-1	-1	-1	4	-1024	-768	-1	-1	-1	-1	4		0	0						Untertest4.avi	0	880	547	72	111				0	Content		-72	-111	23318215	1125868545
23336	10:42:09.306	00:00:23.335	1400	-1024	-768	-1	-1	-1	-1	4	-1024	-768	-1	-1	-1	-1	4		0	0						Untertest4.avi	0	880	547	72	111				0	Content		-72	-111	23335587	1125885917
23350	10:42:09.320	00:00:23.350	1401	-1024	-768	-1	-1	-1	-1	4	-1024	-768	-1	-1	-1	-1	4		0	0						Untertest4.avi	0	880	547	72	111				0	Content		-72	-111	23350390	1125900720
23367	10:42:09.337	00:00:23.367	1402	-1024	-768	-1	-1	-1	-1	4	-1024	-768	-1	-1	-1	-1	4		0	0						Untertest4.avi	0	880	547	72	111				0	Content		-72	-111	23367014	1125917344
23384	10:42:09.354	00:00:23.383	1403	-1024	-768	-1	-1	-1	-1	4	-1024	-768	-1	-1	-1	-1	4		0	0						Untertest4.avi	0	880	547	72	111				0	Content		-72	-111	23383762	1125934092
23400	10:42:09.370	00:00:23.400	1404	-1024	-768	-1	-1	-1	-1	4	-1024	-768	-1	-1	-1	-1	4		0	0						Untertest4.avi	0	880	547	72	111				0	Content		-72	-111	23400388	1125950718
23417	10:42:09.387	00:00:23.417	1405	-1024	-768	-1	-1	-1	-1	4	-1024	-768	-1	-1	-1	-1	4		0	0						Untertest4.avi	0	880	547	72	111				0	Content		-72	-111	23417008	1125967338
23434	10:42:09.404	00:00:23.433	1406	-1024	-768	-1	-1	-1	-1	4	-1024	-768	-1	-1	-1	-1	4		0	0						Untertest4.avi	0	880	547	72	111				0	Content		-72	-111	23433631	1125983961
23451	10:42:09.421	00:00:23.450	1407	-1024	-768	-1	-1	-1	-1	4	-1024	-768	-1	-1	-1	-1	4		0	0						Untertest4.avi	0	880	547	72	111				0	Content		-72	-111	23450825	1126001155
23468	10:42:09.438	00:00:23.468	1408	-1024	-768	-1	-1	-1	-1	4	-1024	-768	-1	-1	-1	-1	4		0	0						Untertest4.avi	0	880	547	72	111				0	Content		-72	-111	23468074	1126018404
23485	10:42:09.455	00:00:23.485	1409	-1024	-768	-1	-1	-1	-1	4	-1024	-768	-1	-1	-1	-1	4		0	0						Untertest4.avi	0	880	547	72	111				0	Content		-72	-111	23485449	1126035779
23500	10:42:09.470	00:00:23.500	1410	-1024	-768	-1	-1	-1	-1	4	-1024	-768	-1	-1	-1	-1	4		0	0						Untertest4.avi	0	880	547	72	111				0	Content		-72	-111	23500262	1126050592
23517	10:42:09.487	00:00:23.516	1411	-1024	-768	-1	-1	-1	-1	4	-1024	-768	-1	-1	-1	-1	4		0	0						Untertest4.avi	0	880	547	72	111				0	Content		-72	-111	23516877	1126067207
23534	10:42:09.504	00:00:23.533	1412	-1024	-768	-1	-1	-1	-1	4	-1024	-768	-1	-1	-1	-1	4		0	0						Untertest4.avi	0	880	547	72	111				0	Content		-72	-111	23533626	1126083956
23550	10:42:09.520	00:00:23.550	1413	-1024	-768	-1	-1	-1	-1	4	-1024	-768	-1	-1	-1	-1	4		0	0						Untertest4.avi	0	880	547	72	111				0	Content		-72	-111	23550265	1126100595
23567	10:42:09.537	00:00:23.566	1414	-1024	-768	-1	-1	-1	-1	4	-1024	-768	-1	-1	-1	-1	4		0	0						Untertest4.avi	0	880	547	72	111				0	Content		-72	-111	23566872	1126117202
23583	10:42:09.553	00:00:23.583	1415	-1024	-768	-1	-1	-1	-1	4	-1024	-768	-1	-1	-1	-1	4		0	0						Untertest4.avi	0	880	547	72	111				0	Content		-72	-111	23583494	1126133824
23601	10:42:09.571	00:00:23.600	1416	-1024	-768	-1	-1	-1	-1	4	-1024	-768	-1	-1	-1	-1	4		0	0						Untertest4.avi	0	880	547	72	111				0	Content		-72	-111	23600688	1126151018
23618	10:42:09.588	00:00:23.618	1417	-1024	-768	-1	-1	-1	-1	4	-1024	-768	-1	-1	-1	-1	4		0	0						Untertest4.avi	0	880	547	72	111				0	Content		-72	-111	23618059	1126168389
23635	10:42:09.605	00:00:23.635	1418	-1024	-768	-1	-1	-1	-1	4	-1024	-768	-1	-1	-1	-1	4		0	0						Untertest4.avi	0	880	547	72	111				0	Content		-72	-111	23635309	1126185639
23650	10:42:09.620	00:00:23.650	1419	-1024	-768	-1	-1	-1	-1	4	-1024	-768	-1	-1	-1	-1	4		0	0						Untertest4.avi	0	880	547	72	111				0	Content		-72	-111	23650114	1126200444
23667	10:42:09.637	00:00:23.666	1420	-1024	-768	-1	-1	-1	-1	4	-1024	-768	-1	-1	-1	-1	4		0	0						Untertest4.avi	0	880	547	72	111				0	Content		-72	-111	23666863	1126217193
23683	10:42:09.653	00:00:23.683	1421	-1024	-768	-1	-1	-1	-1	4	-1024	-768	-1	-1	-1	-1	4		0	0						Untertest4.avi	0	880	547	72	111				0	Content		-72	-111	23683484	1126233814
23700	10:42:09.670	00:00:23.700	1422	-1024	-768	-1	-1	-1	-1	4	-1024	-768	-1	-1	-1	-1	4		0	0						Untertest4.avi	0	880	547	72	111				0	Content		-72	-111	23700108	1126250438
23717	10:42:09.687	00:00:23.716	1423	-1024	-768	-1	-1	-1	-1	4	-1024	-768	-1	-1	-1	-1	4		0	0						Untertest4.avi	0	880	547	72	111				0	Content		-72	-111	23716733	1126267063
23733	10:42:09.703	00:00:23.733	1424	-1024	-768	-1	-1	-1	-1	4	-1024	-768	-1	-1	-1	-1	4		0	0						Untertest4.avi	0	880	547	72	111				0	Content		-72	-111	23733357	1126283687
23751	10:42:09.721	00:00:23.750	1425	-1024	-768	-1	-1	-1	-1	4	-1024	-768	-1	-1	-1	-1	4		0	0						Untertest4.avi	0	880	547	72	111				0	Content		-72	-111	23750551	1126300881
23768	10:42:09.738	00:00:23.767	1426	-1024	-768	-1	-1	-1	-1	4	-1024	-768	-1	-1	-1	-1	4		0	0						Untertest4.avi	0	880	547	72	111				0	Content		-72	-111	23767923	1126318253
23785	10:42:09.755	00:00:23.785	1427	-1024	-768	-1	-1	-1	-1	4	-1024	-768	-1	-1	-1	-1	4		0	0						Untertest4.avi	0	880	547	72	111				0	Content		-72	-111	23785171	1126335501
23800	10:42:09.770	00:00:23.800	1428	-1024	-768	-1	-1	-1	-1	4	-1024	-768	-1	-1	-1	-1	4		0	0						Untertest4.avi	0	880	547	72	111				0	Content		-72	-111	23800099	1126350429
23817	10:42:09.787	00:00:23.816	1429	-1024	-768	-1	-1	-1	-1	4	-1024	-768	-1	-1	-1	-1	4		0	0						Untertest4.avi	0	880	547	72	111				0	Content		-72	-111	23816720	1126367050
23833	10:42:09.803	00:00:23.833	1430	-1024	-768	-1	-1	-1	-1	4	-1024	-768	-1	-1	-1	-1	4		0	0						Untertest4.avi	0	880	547	72	111				0	Content		-72	-111	23833468	1126383798
23850	10:42:09.820	00:00:23.850	1431	-1024	-768	-1	-1	-1	-1	4	-1024	-768	-1	-1	-1	-1	4		0	0						Untertest4.avi	0	880	547	72	111				0	Content		-72	-111	23850091	1126400421
23867	10:42:09.837	00:00:23.866	1432	-1024	-768	-1	-1	-1	-1	4	-1024	-768	-1	-1	-1	-1	4		0	0						Untertest4.avi	0	880	547	72	111				0	Content		-72	-111	23866714	1126417044
23883	10:42:09.853	00:00:23.883	1433	-1024	-768	-1	-1	-1	-1	4	-1024	-768	-1	-1	-1	-1	4		0	0						Untertest4.avi	0	880	547	72	111				0	Content		-72	-111	23883340	1126433670
23900	10:42:09.870	00:00:23.900	1434	-1024	-768	-1	-1	-1	-1	4	-1024	-768	-1	-1	-1	-1	4		0	0						Untertest4.avi	0	880	547	72	111				0	Content		-72	-111	23900408	1126450738
23918	10:42:09.888	00:00:23.917	1435	-1024	-768	-1	-1	-1	-1	4	-1024	-768	-1	-1	-1	-1	4		0	0						Untertest4.avi	0	880	547	72	111				0	Content		-72	-111	23917781	1126468111
23935	10:42:09.905	00:00:23.935	1436	-1024	-768	-1	-1	-1	-1	4	-1024	-768	-1	-1	-1	-1	4		0	0						Untertest4.avi	0	880	547	72	111				0	Content		-72	-111	23935153	1126485483
23950	10:42:09.920	00:00:23.949	1437	-1024	-768	-1	-1	-1	-1	4	-1024	-768	-1	-1	-1	-1	4		0	0						Untertest4.avi	0	880	547	72	111				0	Content		-72	-111	23949956	1126500286
23967	10:42:09.937	00:00:23.966	1438	-1024	-768	-1	-1	-1	-1	4	-1024	-768	-1	-1	-1	-1	4		0	0						Untertest4.avi	0	880	547	72	111				0	Content		-72	-111	23966579	1126516909
23983	10:42:09.953	00:00:23.983	1439	-1024	-768	-1	-1	-1	-1	4	-1024	-768	-1	-1	-1	-1	4		0	0						Untertest4.avi	0	880	547	72	111				0	Content		-72	-111	23983329	1126533659
24000	10:42:09.970	00:00:23.999	1440	-1024	-768	-1	-1	-1	-1	4	-1024	-768	-1	-1	-1	-1	4		0	0						Untertest4.avi	0	880	547	72	111				0	Content		-72	-111	23999954	1126550284
24017	10:42:09.987	00:00:24.016	1441	-1024	-768	-1	-1	-1	-1	4	-1024	-768	-1	-1	-1	-1	4		0	0						Untertest4.avi	0	880	547	72	111				0	Content		-72	-111	24016575	1126566905
24033	10:42:10.003	00:00:24.033	1442	-1024	-768	-1	-1	-1	-1	4	-1024	-768	-1	-1	-1	-1	4		0	0						Untertest4.avi	0	880	547	72	111				0	Content		-72	-111	24033209	1126583539
24050	10:42:10.020	00:00:24.050	1443	-1024	-768	-1	-1	-1	-1	4	-1024	-768	-1	-1	-1	-1	4		0	0						Untertest4.avi	0	880	547	72	111				0	Content		-72	-111	24050391	1126600721
24068	10:42:10.038	00:00:24.067	1444	-1024	-768	-1	-1	-1	-1	4	-1024	-768	-1	-1	-1	-1	4		0	0						Untertest4.avi	0	880	547	72	111				0	Content		-72	-111	24067764	1126618094
24085	10:42:10.055	00:00:24.085	1445	-1024	-768	-1	-1	-1	-1	4	-1024	-768	-1	-1	-1	-1	4		0	0						Untertest4.avi	0	880	547	72	111				0	Content		-72	-111	24085010	1126635340
24100	10:42:10.070	00:00:24.099	1446	-1024	-768	-1	-1	-1	-1	4	-1024	-768	-1	-1	-1	-1	4		0	0						Untertest4.avi	0	880	547	72	111				0	Content		-72	-111	24099818	1126650148
24117	10:42:10.087	00:00:24.116	1447	-1024	-768	-1	-1	-1	-1	4	-1024	-768	-1	-1	-1	-1	4		0	0						Untertest4.avi	0	880	547	72	111				0	Content		-72	-111	24116563	1126666893
24133	10:42:10.103	00:00:24.133	1448	-1024	-768	-1	-1	-1	-1	4	-1024	-768	-1	-1	-1	-1	4		0	0						Untertest4.avi	0	880	547	72	111				0	Content		-72	-111	24133192	1126683522
24150	10:42:10.120	00:00:24.149	1449	-1024	-768	-1	-1	-1	-1	4	-1024	-768	-1	-1	-1	-1	4		0	0						Untertest4.avi	0	880	547	72	111				0	Content		-72	-111	24149935	1126700265
24166	10:42:10.136	00:00:24.166	1450	-1024	-768	-1	-1	-1	-1	4	-1024	-768	-1	-1	-1	-1	4		0	0						Untertest4.avi	0	880	547	72	111				0	Content		-72	-111	24166430	1126716760
24183	10:42:10.153	00:00:24.183	1451	-1024	-768	-1	-1	-1	-1	4	-1024	-768	-1	-1	-1	-1	4		0	0						Untertest4.avi	0	880	547	72	111				0	Content		-72	-111	24183054	1126733384
24200	10:42:10.170	00:00:24.200	1452	-1024	-768	-1	-1	-1	-1	4	-1024	-768	-1	-1	-1	-1	4		0	0						Untertest4.avi	0	880	547	72	111				0	Content		-72	-111	24200247	1126750577
24218	10:42:10.188	00:00:24.217	1453	-1024	-768	-1	-1	-1	-1	4	-1024	-768	-1	-1	-1	-1	4		0	0						Untertest4.avi	0	880	547	72	111				0	Content		-72	-111	24217618	1126767948
24235	10:42:10.205	00:00:24.234	1454	-1024	-768	-1	-1	-1	-1	4	-1024	-768	-1	-1	-1	-1	4		0	0						Untertest4.avi	0	880	547	72	111				0	Content		-72	-111	24234864	1126785194
24250	10:42:10.220	00:00:24.249	1455	-1024	-768	-1	-1	-1	-1	4	-1024	-768	-1	-1	-1	-1	4		0	0						Untertest4.avi	0	880	547	72	111				0	Content		-72	-111	24249793	1126800123
24266	10:42:10.236	00:00:24.266	1456	-1024	-768	-1	-1	-1	-1	4	-1024	-768	-1	-1	-1	-1	4		0	0						Untertest4.avi	0	880	547	72	111				0	Content		-72	-111	24266414	1126816744
24283	10:42:10.253	00:00:24.283	1457	-1024	-768	-1	-1	-1	-1	4	-1024	-768	-1	-1	-1	-1	4		0	0						Untertest4.avi	0	880	547	72	111				0	Content		-72	-111	24283171	1126833501
24300	10:42:10.270	00:00:24.299	1458	-1024	-768	-1	-1	-1	-1	4	-1024	-768	-1	-1	-1	-1	4		0	0						Untertest4.avi	0	880	547	72	111				0	Content		-72	-111	24299789	1126850119
24316	10:42:10.286	00:00:24.316	1459	-1024	-768	-1	-1	-1	-1	4	-1024	-768	-1	-1	-1	-1	4		0	0						Untertest4.avi	0	880	547	72	111				0	Content		-72	-111	24316409	1126866739
24333	10:42:10.303	00:00:24.333	1460	-1024	-768	-1	-1	-1	-1	4	-1024	-768	-1	-1	-1	-1	4		0	0						Untertest4.avi	0	880	547	72	111				0	Content		-72	-111	24333033	1126883363
24350	10:42:10.320	00:00:24.350	1461	-1024	-768	-1	-1	-1	-1	4	-1024	-768	-1	-1	-1	-1	4		0	0						Untertest4.avi	0	880	547	72	111				0	Content		-72	-111	24350100	1126900430
24367	10:42:10.337	00:00:24.367	1462	-1024	-768	-1	-1	-1	-1	4	-1024	-768	-1	-1	-1	-1	4		0	0						Untertest4.avi	0	880	547	72	111				0	Content		-72	-111	24367474	1126917804
24385	10:42:10.355	00:00:24.384	1463	-1024	-768	-1	-1	-1	-1	4	-1024	-768	-1	-1	-1	-1	4		0	0						Untertest4.avi	0	880	547	72	111				0	Content		-72	-111	24384723	1126935053
24400	10:42:10.370	00:00:24.399	1464	-1024	-768	-1	-1	-1	-1	4	-1024	-768	-1	-1	-1	-1	4		0	0						Untertest4.avi	0	880	547	72	111				0	Content		-72	-111	24399648	1126949978
24416	10:42:10.386	00:00:24.416	1465	-1024	-768	-1	-1	-1	-1	4	-1024	-768	-1	-1	-1	-1	4		0	0						Untertest4.avi	0	880	547	72	111				0	Content		-72	-111	24416273	1126966603
24433	10:42:10.403	00:00:24.433	1466	-1024	-768	-1	-1	-1	-1	4	-1024	-768	-1	-1	-1	-1	4		0	0						Untertest4.avi	0	880	547	72	111				0	Content		-72	-111	24433023	1126983353
24450	10:42:10.420	00:00:24.449	1467	-1024	-768	-1	-1	-1	-1	4	-1024	-768	-1	-1	-1	-1	4		0	0						Untertest4.avi	0	880	547	72	111				0	Content		-72	-111	24449642	1126999972
24466	10:42:10.436	00:00:24.466	1468	-1024	-768	-1	-1	-1	-1	4	-1024	-768	-1	-1	-1	-1	4		0	0						Untertest4.avi	0	880	547	72	111				0	Content		-72	-111	24466195	1127016525
24483	10:42:10.453	00:00:24.483	1469	-1024	-768	-1	-1	-1	-1	4	-1024	-768	-1	-1	-1	-1	4		0	0						Untertest4.avi	0	880	547	72	111				0	Content		-72	-111	24483066	1127033396
24500	10:42:10.470	00:00:24.499	1470	-1024	-768	-1	-1	-1	-1	4	-1024	-768	-1	-1	-1	-1	4		0	0						Untertest4.avi	0	880	547	72	111				0	Content		-72	-111	24499734	1127050064
24516	10:42:10.486	00:00:24.516	1471	-1024	-768	-1	-1	-1	-1	4	-1024	-768	-1	-1	-1	-1	4		0	0						Untertest4.avi	0	880	547	72	111				0	Content		-72	-111	24516401	1127066731
24533	10:42:10.503	00:00:24.533	1472	-1024	-768	-1	-1	-1	-1	4	-1024	-768	-1	-1	-1	-1	4		0	0						Untertest4.avi	0	880	547	72	111				0	Content		-72	-111	24533412	1127083742
24550	10:42:10.520	00:00:24.550	1473	-1024	-768	-1	-1	-1	-1	4	-1024	-768	-1	-1	-1	-1	4		0	0						Untertest4.avi	0	880	547	72	111				0	Content		-72	-111	24550079	1127100409
24567	10:42:10.537	00:00:24.566	1474	-1024	-768	-1	-1	-1	-1	4	-1024	-768	-1	-1	-1	-1	4		0	0						Untertest4.avi	0	880	547	72	111				0	Content		-72	-111	24566747	1127117077
24584	10:42:10.554	00:00:24.584	1475	-1024	-768	-1	-1	-1	-1	4	-1024	-768	-1	-1	-1	-1	4		0	0						Untertest4.avi	0	880	547	72	111				0	Content		-72	-111	24584054	1127134384
24601	10:42:10.571	00:00:24.601	1476	-1024	-768	-1	-1	-1	-1	4	-1024	-768	-1	-1	-1	-1	4		0	0						Untertest4.avi	0	880	547	72	111				0	Content		-72	-111	24601300	1127151630
24616	10:42:10.586	00:00:24.616	1477	-1024	-768	-1	-1	-1	-1	4	-1024	-768	-1	-1	-1	-1	4		0	0						Untertest4.avi	0	880	547	72	111				0	Content		-72	-111	24616188	1127166518
24633	10:42:10.603	00:00:24.632	1478	-1024	-768	-1	-1	-1	-1	4	-1024	-768	-1	-1	-1	-1	4		0	0						Untertest4.avi	0	880	547	72	111				0	Content		-72	-111	24632801	1127183131
24649	10:42:10.619	00:00:24.649	1479	-1024	-768	-1	-1	-1	-1	4	-1024	-768	-1	-1	-1	-1	4		0	0						Untertest4.avi	0	880	547	72	111				0	Content		-72	-111	24649420	1127199750
24666	10:42:10.636	00:00:24.666	1480	-1024	-768	-1	-1	-1	-1	4	-1024	-768	-1	-1	-1	-1	4		0	0						Untertest4.avi	0	880	547	72	111				0	Content		-72	-111	24666106	1127216436
24683	10:42:10.653	00:00:24.682	1481	-1024	-768	-1	-1	-1	-1	4	-1024	-768	-1	-1	-1	-1	4		0	0						Untertest4.avi	0	880	547	72	111				0	Content		-72	-111	24682773	1127233103
24699	10:42:10.669	00:00:24.699	1482	-1024	-768	-1	-1	-1	-1	4	-1024	-768	-1	-1	-1	-1	4		0	0						Untertest4.avi	0	880	547	72	111				0	Content		-72	-111	24699413	1127249743
24716	10:42:10.686	00:00:24.716	1483	-1024	-768	-1	-1	-1	-1	4	-1024	-768	-1	-1	-1	-1	4		0	0						Untertest4.avi	0	880	547	72	111				0	Content		-72	-111	24716034	1127266364
24733	10:42:10.703	00:00:24.733	1484	-1024	-768	-1	-1	-1	-1	4	-1024	-768	-1	-1	-1	-1	4		0	0						Untertest4.avi	0	880	547	72	111				0	Content		-72	-111	24733081	1127283411
24750	10:42:10.720	00:00:24.749	1485	-1024	-768	-1	-1	-1	-1	4	-1024	-768	-1	-1	-1	-1	4		0	0						Untertest4.avi	0	880	547	72	111				0	Content		-72	-111	24749748	1127300078
24766	10:42:10.736	00:00:24.766	1486	-1024	-768	-1	-1	-1	-1	4	-1024	-768	-1	-1	-1	-1	4		0	0						Untertest4.avi	0	880	547	72	111				0	Content		-72	-111	24766416	1127316746
24784	10:42:10.754	00:00:24.783	1487	-1024	-768	-1	-1	-1	-1	4	-1024	-768	-1	-1	-1	-1	4		0	0						Untertest4.avi	0	880	547	72	111				0	Content		-72	-111	24783905	1127334235
24800	10:42:10.770	00:00:24.799	1488	-1024	-768	-1	-1	-1	-1	4	-1024	-768	-1	-1	-1	-1	4		0	0						Untertest4.avi	0	880	547	72	111				0	Content		-72	-111	24799526	1127349856
24816	10:42:10.786	00:00:24.816	1489	-1024	-768	-1	-1	-1	-1	4	-1024	-768	-1	-1	-1	-1	4		0	0						Untertest4.avi	0	880	547	72	111				0	Content		-72	-111	24816025	1127366355
24833	10:42:10.803	00:00:24.832	1490	-1024	-768	-1	-1	-1	-1	4	-1024	-768	-1	-1	-1	-1	4		0	0						Untertest4.avi	0	880	547	72	111				0	Content		-72	-111	24832773	1127383103
24849	10:42:10.819	00:00:24.849	1491	-1024	-768	-1	-1	-1	-1	4	-1024	-768	-1	-1	-1	-1	4		0	0						Untertest4.avi	0	880	547	72	111				0	Content		-72	-111	24849396	1127399726
24866	10:42:10.836	00:00:24.866	1492	-1024	-768	-1	-1	-1	-1	4	-1024	-768	-1	-1	-1	-1	4		0	0						Untertest4.avi	0	880	547	72	111				0	Content		-72	-111	24866017	1127416347
24883	10:42:10.853	00:00:24.882	1493	-1024	-768	-1	-1	-1	-1	4	-1024	-768	-1	-1	-1	-1	4		0	0						Untertest4.avi	0	880	547	72	111				0	Content		-72	-111	24882640	1127432970
24900	10:42:10.870	00:00:24.899	1494	-1024	-768	-1	-1	-1	-1	4	-1024	-768	-1	-1	-1	-1	4		0	0						Untertest4.avi	0	880	547	72	111				0	Content		-72	-111	24899516	1127449846
24916	10:42:10.886	00:00:24.915	1495	-1024	-768	-1	-1	-1	-1	4	-1024	-768	-1	-1	-1	-1	4		0	0						Untertest4.avi	0	880	547	72	111				0	Content		-72	-111	24915889	1127466219
24933	10:42:10.903	00:00:24.932	1496	-1024	-768	-1	-1	-1	-1	4	-1024	-768	-1	-1	-1	-1	4		0	0						Untertest4.avi	0	880	547	72	111				0	Content		-72	-111	24932888	1127483218
24949	10:42:10.919	00:00:24.949	1497	-1024	-768	-1	-1	-1	-1	4	-1024	-768	-1	-1	-1	-1	4		0	0						Untertest4.avi	0	880	547	72	111				0	Content		-72	-111	24949264	1127499594
24966	10:42:10.936	00:00:24.966	1498	-1024	-768	-1	-1	-1	-1	4	-1024	-768	-1	-1	-1	-1	4		0	0						Untertest4.avi	0	880	547	72	111				0	Content		-72	-111	24966010	1127516340
24983	10:42:10.953	00:00:24.982	1499	-1024	-768	-1	-1	-1	-1	4	-1024	-768	-1	-1	-1	-1	4		0	0						Untertest4.avi	0	880	547	72	111				0	Content		-72	-111	24982510	1127532840
25000	10:42:10.970	00:00:24.999	1500	-1024	-768	-1	-1	-1	-1	4	-1024	-768	-1	-1	-1	-1	4		0	0						Untertest4.avi	0	880	547	72	111				0	Content		-72	-111	24999508	1127549838
25016	10:42:10.986	00:00:25.016	1501	-1024	-768	-1	-1	-1	-1	4	-1024	-768	-1	-1	-1	-1	4		0	0						Untertest4.avi	0	880	547	72	111				0	Content		-72	-111	25016134	1127566464
25033	10:42:11.003	00:00:25.032	1502	-1024	-768	-1	-1	-1	-1	4	-1024	-768	-1	-1	-1	-1	4		0	0						Untertest4.avi	0	880	547	72	111				0	Content		-72	-111	25032755	1127583085
25049	10:42:11.019	00:00:25.049	1503	-1024	-768	-1	-1	-1	-1	4	-1024	-768	-1	-1	-1	-1	4		0	0						Untertest4.avi	0	880	547	72	111				0	Content		-72	-111	25049135	1127599465
25066	10:42:11.036	00:00:25.066	1504	-1024	-768	-1	-1	-1	-1	4	-1024	-768	-1	-1	-1	-1	4		0	0						Untertest4.avi	0	880	547	72	111				0	Content		-72	-111	25066131	1127616461
25083	10:42:11.053	00:00:25.082	1505	-1024	-768	-1	-1	-1	-1	4	-1024	-768	-1	-1	-1	-1	4		0	0						Untertest4.avi	0	880	547	72	111				0	Content		-72	-111	25082501	1127632831
25099	10:42:11.069	00:00:25.099	1506	-1024	-768	-1	-1	-1	-1	4	-1024	-768	-1	-1	-1	-1	4		0	0						Untertest4.avi	0	880	547	72	111				0	Content		-72	-111	25099250	1127649580
25116	10:42:11.086	00:00:25.115	1507	-1024	-768	-1	-1	-1	-1	4	-1024	-768	-1	-1	-1	-1	4		0	0						Untertest4.avi	0	880	547	72	111				0	Content		-72	-111	25115882	1127666212
25133	10:42:11.103	00:00:25.132	1508	-1024	-768	-1	-1	-1	-1	4	-1024	-768	-1	-1	-1	-1	4		0	0						Untertest4.avi	0	880	547	72	111				0	Content		-72	-111	25132510	1127682840
25149	10:42:11.119	00:00:25.149	1509	-1024	-768	-1	-1	-1	-1	4	-1024	-768	-1	-1	-1	-1	4		0	0						Untertest4.avi	0	880	547	72	111				0	Content		-72	-111	25149244	1127699574
25166	10:42:11.136	00:00:25.166	1510	-1024	-768	-1	-1	-1	-1	4	-1024	-768	-1	-1	-1	-1	4		0	0						Untertest4.avi	0	880	547	72	111				0	Content		-72	-111	25166128	1127716458
25182	10:42:11.152	00:00:25.182	1511	-1024	-768	-1	-1	-1	-1	4	-1024	-768	-1	-1	-1	-1	4		0	0						Untertest4.avi	0	880	547	72	111				0	Content		-72	-111	25182368	1127732698
25199	10:42:11.169	00:00:25.199	1512	588,1662	323,5753	0,6905202	0,6749673	413,8876	2,68815	1	488,3305	309,5071	0,6906876	0,6749191	413,8876	2,708461	3	19	588	324						Untertest4.avi	0	880	547	72	111	516	213	133	0	Content		516	213	25199366	1127749696
25216	10:42:11.186	00:00:25.215	1513	-1024	-768	-1	-1	-1	-1	4	-1024	-768	-1	-1	-1	-1	4	19	0	0						Untertest4.avi	0	880	547	72	111	516	213	133	0	Content		-72	-111	25215864	1127766194
25233	10:42:11.203	00:00:25.232	1514	624,6764	359,0654	0,6934193	0,6772649	413,8876	2,500061	1	524,6182	345,8727	0,6935789	0,6772507	413,8876	2,519445	3	19	625	359						Untertest4.avi	0	880	547	72	111	516	213	133	0	Content		553	248	25232614	1127782944
25249	10:42:11.219	00:00:25.248	1515	-1024	-768	-1	-1	-1	-1	4	-1024	-768	-1	-1	-1	-1	4	19	0	0						Untertest4.avi	0	880	547	72	111	516	213	133	0	Content		-72	-111	25248988	1127799318
25266	10:42:11.236	00:00:25.266	1516	489,1442	322,7928	0,6918663	0,6801684	428,7056	2,661669	1	384,648	304,4621	0,6920242	0,6801233	428,7056	2,68061	3	19	489	323						Untertest4.avi	0	880	547	72	111	516	213	133	0	Content		417	212	25266112	1127816442
25283	10:42:11.253	00:00:25.282	1517	-1024	-768	-1	-1	-1	-1	4	-1024	-768	-1	-1	-1	-1	4	19	0	0						Untertest4.avi	0	880	547	72	111	516	213	133	0	Content		-72	-111	25282862	1127833192
25299	10:42:11.269	00:00:25.299	1518	-1024	-768	-1	-1	-1	-1	4	-1024	-768	-1	-1	-1	-1	4	19	0	0						Untertest4.avi	0	880	547	72	111	516	213	133	0	Content		-72	-111	25299499	1127849829
25316	10:42:11.286	00:00:25.315	1519	-1024	-768	-1	-1	-1	-1	4	-1024	-768	-1	-1	-1	-1	4	19	0	0						Untertest4.avi	0	880	547	72	111	516	213	133	0	Content		-72	-111	25315754	1127866084
25332	10:42:11.302	00:00:25.332	1520	131,9884	604,829	0,7116383	0,6997859	411,8647	2,417051	1	13,30931	584,7871	0,711711	0,6997375	411,8647	2,43239	3	20	132	605						Untertest4.avi	0	880	547	72	111	12	631	134	0	Content		60	494	25332369	1127882699
25349	10:42:11.319	00:00:25.349	1521	83,68547	741,0033	0,7146677	0,7047147	411,8647	2,700515	1	-32,74643	726,3809	0,7148362	0,7046654	411,8647	2,716137	3	20	84	741						Untertest4.avi	0	880	547	72	111	12	631	134	0	Content		12	630	25349109	1127899439
25366	10:42:11.336	00:00:25.365	1522	-1024	-768	-1	-1	-1	-1	4	-1024	-768	-1	-1	-1	-1	4	20	0	0						Untertest4.avi	0	880	547	72	111	12	631	134	0	Content		-72	-111	25365980	1127916310
25382	10:42:11.352	00:00:25.382	1523	-1024	-768	-1	-1	-1	-1	4	-1024	-768	-1	-1	-1	-1	4	20	0	0						Untertest4.avi	0	880	547	72	111	12	631	134	0	Content		-72	-111	25382478	1127932808
25400	10:42:11.370	00:00:25.399	1524	117,5567	742,4836	0,7210431	0,713997	407,2722	2,850678	1	4,483358	728,5226	0,7212146	0,7139464	407,2722	2,866944	3	20	118	742						Untertest4.avi	0	880	547	72	111	12	631	134	0	Content		46	631	25399604	1127949934
25416	10:42:11.386	00:00:25.415	1525	-1024	-768	-1	-1	-1	-1	4	-1024	-768	-1	-1	-1	-1	4	20	0	0						Untertest4.avi	0	880	547	72	111	12	631	134	0	Content		-72	-111	25415977	1127966307
25433	10:42:11.403	00:00:25.432	1526	78,12117	742,5256	0,7236535	0,7188022	407,2722	2,385214	1	-37,78336	726,5864	0,723817	0,7187867	407,2722	2,399297	3	20	78	743						Untertest4.avi	0	880	547	72	111	12	631	134	0	Content		6	632	25432852	1127983182
25449	10:42:11.419	00:00:25.449	1527	37,67965	754,2727	0,723361	0,7200933	413,5049	2,576294	1	-121,1167	738,088	0,7230618	0,7200478	413,5048	2,598841	3	20	38	754						Untertest4.avi	0	880	547	72	111	12	631	134	0	Content		-34	643	25449224	1127999554
25466	10:42:11.436	00:00:25.466	1528	-1024	-768	-1	-1	-1	-1	4	-1024	-768	-1	-1	-1	-1	4		0	0						Untertest4.avi	0	880	547	72	111				0	Content		-72	-111	25466347	1128016677
25483	10:42:11.453	00:00:25.482	1529	-1024	-768	-1	-1	-1	-1	4	-1024	-768	-1	-1	-1	-1	4		0	0						Untertest4.avi	0	880	547	72	111				0	Content		-72	-111	25482969	1128033299
25500	10:42:11.470	00:00:25.499	1530	-1024	-768	-1	-1	-1	-1	4	-1024	-768	-1	-1	-1	-1	4		0	0						Untertest4.avi	0	880	547	72	111				0	Content		-72	-111	25499715	1128050045
25516	10:42:11.486	00:00:25.515	1531	-1024	-768	-1	-1	-1	-1	4	-1024	-768	-1	-1	-1	-1	4		0	0						Untertest4.avi	0	880	547	72	111				0	Content		-72	-111	25515964	1128066294
25533	10:42:11.503	00:00:25.532	1532	-1024	-768	-1	-1	-1	-1	4	-1024	-768	-1	-1	-1	-1	4		0	0						Untertest4.avi	0	880	547	72	111				0	Content		-72	-111	25532836	1128083166
25549	10:42:11.519	00:00:25.549	1533	-1024	-768	-1	-1	-1	-1	4	-1024	-768	-1	-1	-1	-1	4		0	0						Untertest4.avi	0	880	547	72	111				0	Content		-72	-111	25549332	1128099662
25566	10:42:11.536	00:00:25.566	1534	-1024	-768	-1	-1	-1	-1	4	-1024	-768	-1	-1	-1	-1	4		0	0						Untertest4.avi	0	880	547	72	111				0	Content		-72	-111	25566083	1128116413
25583	10:42:11.553	00:00:25.582	1535	32,00846	720,0017	0,7259999	0,7205686	413,5047	2,222401	1	-88,07957	702,1387	0,7261593	0,7205535	413,5047	2,235756	3	21	32	720						Untertest4.avi	0	880	547	72	111	-16	618	267	0	Content		-40	609	25582707	1128133037
25599	10:42:11.569	00:00:25.599	1536	-1024	-768	-1	-1	-1	-1	4	-1024	-768	-1	-1	-1	-1	4	21	0	0						Untertest4.avi	0	880	547	72	111	-16	618	267	0	Content		-72	-111	25599453	1128149783
25616	10:42:11.586	00:00:25.616	1537	55,62337	728,9457	0,7262611	0,7205013	413,5047	2,359787	1	-63,01903	711,9388	0,7264205	0,7204862	413,5047	2,373823	3	21	56	729						Untertest4.avi	0	880	547	72	111	-16	618	267	0	Content		-16	618	25616078	1128166408
25633	10:42:11.603	00:00:25.632	1538	-1024	-768	-1	-1	-1	-1	4	-1024	-768	-1	-1	-1	-1	4	21	0	0						Untertest4.avi	0	880	547	72	111	-16	618	267	0	Content		-72	-111	25632672	1128183002
25649	10:42:11.619	00:00:25.649	1539	-1024	-768	-1	-1	-1	-1	4	-1024	-768	-1	-1	-1	-1	4	21	0	0						Untertest4.avi	0	880	547	72	111	-16	618	267	0	Content		-72	-111	25649340	1128199670
25666	10:42:11.636	00:00:25.665	1540	-1024	-768	-1	-1	-1	-1	4	-1024	-768	-1	-1	-1	-1	4	21	0	0						Untertest4.avi	0	880	547	72	111	-16	618	267	0	Content		-72	-111	25665901	1128216231
25683	10:42:11.653	00:00:25.683	1541	131,7032	724,1087	0,7263418	0,7216921	414,3345	3,022096	1	-18,78535	708,2139	0,7260437	0,7216468	414,3345	3,046691	3	21	132	724						Untertest4.avi	0	880	547	72	111	-16	618	267	0	Content		60	613	25683022	1128233352
25699	10:42:11.669	00:00:25.699	1542	-33,36184	712,9714	0,7255952	0,7225665	414,3344	2,779788	1	-158,8226	693,3296	0,7257541	0,7225515	414,3344	2,796633	3	21	-33	713						Untertest4.avi	0	880	547	72	111	-16	618	267	0	Content		-105	602	25699144	1128249474
25716	10:42:11.686	00:00:25.716	1543	41,34521	736,5238	0,7271252	0,7232344	414,3344	2,74976	1	-78,73389	719,5533	0,7272841	0,7232193	414,3344	2,765986	3	21	41	737						Untertest4.avi	0	880	547	72	111	-16	618	267	0	Content		-31	626	25716136	1128266466
25733	10:42:11.703	00:00:25.732	1544	-43,7958	736,9497	0,7238015	0,7236643	431,5714	2,719732	1	-145,3958	718,3716	0,7238015	0,7236643	431,5714	2,735339	3	21	-44	737						Untertest4.avi	0	880	547	72	111	-16	618	267	0	Content		-116	626	25732836	1128283166
25749	10:42:11.719	00:00:25.749	1545	34,89946	727,0941	0,7241361	0,7244234	431,5714	3,186815	1	-90,08438	709,2676	0,7242846	0,7244094	431,5714	3,205411	3	21	35	727						Untertest4.avi	0	880	547	72	111	-16	618	267	0	Content		-37	616	25749458	1128299788
25766	10:42:11.736	00:00:25.765	1546	76,66182	736,9598	0,7246535	0,7249482	431,5714	2,995723	1	-45,60031	720,3619	0,724802	0,7249342	431,5714	3,013122	3	21	77	737						Untertest4.avi	0	880	547	72	111	-16	618	267	0	Content		5	626	25765886	1128316216
25782	10:42:11.752	00:00:25.782	1547	-1024	-768	-1	-1	-1	-1	4	-1024	-768	-1	-1	-1	-1	4	21	0	0						Untertest4.avi	0	880	547	72	111	-16	618	267	0	Content		-72	-111	25782383	1128332713
25799	10:42:11.769	00:00:25.799	1548	106,7899	731,1804	0,7245154	0,726451	431,5714	3,14467	1	-13,56293	714,8151	0,7246639	0,726437	431,5714	3,162727	3	21	107	731						Untertest4.avi	0	880	547	72	111	-16	618	267	0	Content		35	620	25799131	1128349461
25816	10:42:11.786	00:00:25.816	1549	82,8656	716,268	0,7243968	0,7272656	431,5714	3,117561	1	-38,64358	698,8331	0,7245453	0,7272516	431,5714	3,13561	3	21	83	716						Untertest4.avi	0	880	547	72	111	-16	618	267	0	Content		11	605	25816201	1128366531
25833	10:42:11.803	00:00:25.832	1550	105,0066	739,0409	0,7281468	0,7275421	403,5091	3,058925	1	-18,36912	724,3578	0,7281832	0,7274915	403,5091	3,078681	3	21	105	739						Untertest4.avi	0	880	547	72	111	-16	618	267	0	Content		33	628	25832503	1128382833
25849	10:42:11.819	00:00:25.849	1551	-1024	-768	-1	-1	-1	-1	4	-1024	-768	-1	-1	-1	-1	4	22	0	0						Untertest4.avi	0	880	547	72	111	532	453	383	0	Content		-72	-111	25849251	1128399581
25866	10:42:11.836	00:00:25.865	1552	-1024	-768	-1	-1	-1	-1	4	-1024	-768	-1	-1	-1	-1	4	22	0	0						Untertest4.avi	0	880	547	72	111	532	453	383	0	Content		-72	-111	25865742	1128416072
25883	10:42:11.853	00:00:25.882	1553	-1024	-768	-1	-1	-1	-1	4	-1024	-768	-1	-1	-1	-1	4	22	0	0						Untertest4.avi	0	880	547	72	111	532	453	383	0	Content		-72	-111	25882817	1128433147
25899	10:42:11.869	00:00:25.899	1554	-1024	-768	-1	-1	-1	-1	4	-1024	-768	-1	-1	-1	-1	4	22	0	0						Untertest4.avi	0	880	547	72	111	532	453	383	0	Content		-72	-111	25899117	1128449447
25916	10:42:11.886	00:00:25.915	1555	-1024	-768	-1	-1	-1	-1	4	-1024	-768	-1	-1	-1	-1	4	22	0	0						Untertest4.avi	0	880	547	72	111	532	453	383	0	Content		-72	-111	25915737	1128466067
25932	10:42:11.902	00:00:25.932	1556	-1024	-768	-1	-1	-1	-1	4	-1024	-768	-1	-1	-1	-1	4	22	0	0						Untertest4.avi	0	880	547	72	111	532	453	383	0	Content		-72	-111	25932405	1128482735
25949	10:42:11.919	00:00:25.948	1557	824,6691	502,6412	0,7194606	0,7092136	447,7046	3,335123	3	608,4575	567,0435	0,7124638	0,7092729	397,7546	2,998283	1	22	608	567						Untertest4.avi	0	880	547	72	111	532	453	383	0	Content		536	456	25948993	1128499323
25966	10:42:11.936	00:00:25.965	1558	772,0491	409,5145	0,7180219	0,7070684	447,7046	2,911418	3	611,8537	478,5416	0,7116499	0,7074727	397,37	2,621237	1	22	612	479						Untertest4.avi	0	880	547	72	111	532	453	383	0	Content		540	368	25965935	1128516265
25982	10:42:11.952	00:00:25.982	1559	819,7118	491,4662	0,7176348	0,7050847	447,7046	3,378461	3	604,8115	558,429	0,7106934	0,705144	397,7702	3,036283	1	22	605	558						Untertest4.avi	0	880	547	72	111	532	453	383	0	Content		533	447	25982238	1128532568
25999	10:42:11.969	00:00:25.998	1560	843,2771	502,8268	0,7013279	0,7028449	447,7046	3,565085	3	651,7426	545,5486	0,706798	0,7028515	413,868	3,326442	1	22	652	546						Untertest4.avi	0	880	547	72	111	532	453	383	0	Content		580	435	25998878	1128549208
26016	10:42:11.986	00:00:26.015	1561	813,1543	520,3911	0,7149647	0,6986036	447,7046	3,588039	3	599,8007	580,5109	0,7081358	0,6986626	398,0026	3,228521	1	22	600	581						Untertest4.avi	0	880	547	72	111	532	453	383	0	Content		528	470	26015609	1128565939
26033	10:42:12.003	00:00:26.032	1562	838,4216	491,577	0,6980802	0,6947754	447,7046	3,76491	3	612,5855	558,7209	0,7063383	0,6947916	398,0026	3,382327	1	22	613	559						Untertest4.avi	0	880	547	72	111	532	453	383	0	Content		541	448	26032556	1128582886
26049	10:42:12.019	00:00:26.048	1563	814,7348	493,5246	0,7105374	0,6887521	447,7046	3,672404	3	602,4514	558,9348	0,7039257	0,6888101	398,5939	3,307948	1	22	602	559						Untertest4.avi	0	880	547	72	111	532	453	383	0	Content		530	448	26048871	1128599201
26066	10:42:12.036	00:00:26.065	1564	802,2439	493,8251	0,7072034	0,6830698	447,7046	3,597622	3	593,8969	558,1302	0,7007211	0,6831273	398,8198	3,242796	1	22	594	558						Untertest4.avi	0	880	547	72	111	532	453	383	0	Content		522	447	26065803	1128616133
26082	10:42:12.052	00:00:26.082	1565	698,7934	565,1804	0,6970874	0,6755462	399,3058	3,167709	3	605,0871	556,3547	0,697333	0,6755308	399,3058	3,189365	1	22	605	556						Untertest4.avi	0	880	547	72	111	532	453	383	0	Content		533	445	26082107	1128632437
26099	10:42:12.069	00:00:26.098	1566	665,9937	591,0511	0,6926463	0,6666397	398,8611	3,264532	3	572,7991	581,5746	0,6928933	0,6666243	398,8611	3,286257	1	22	573	582						Untertest4.avi	0	880	547	72	111	532	453	383	0	Content		501	471	26098924	1128649254
26115	10:42:12.085	00:00:26.115	1567	684,9766	571,2336	0,6878941	0,6555774	399,7332	3,153318	3	589,1022	568,4398	0,6881413	0,6555623	399,7375	3,284249	1	22	589	568						Untertest4.avi	0	880	547	72	111	532	453	383	0	Content		517	457	26115353	1128665683
26132	10:42:12.102	00:00:26.132	1568	669,073	582,3264	0,6822997	0,6425553	399,7306	3,114329	3	578,6656	572,4406	0,6826198	0,6425402	399,731	3,134055	1	22	579	572						Untertest4.avi	0	880	547	72	111	532	453	383	0	Content		507	461	26132295	1128682625
26148	10:42:12.118	00:00:26.148	1569	708,0397	558,8088	0,6764616	0,6307778	399,7375	3,196105	3	613,0654	549,5375	0,6766309	0,6307636	399,7375	3,219003	1	22	613	550						Untertest4.avi	0	880	547	72	111	532	453	383	0	Content		541	439	26148479	1128698809
26165	10:42:12.135	00:00:26.165	1570	698,1725	570,4946	0,6705175	0,6175291	399,7332	2,857691	3	607,8461	560,8545	0,6708375	0,6175145	399,7334	2,876455	1	22	608	561						Untertest4.avi	0	880	547	72	111	532	453	383	0	Content		536	450	26165417	1128715747
26182	10:42:12.152	00:00:26.181	1571	698,7559	579,6988	0,664889	0,6065894	399,7375	3,148948	3	604,2679	570,0605	0,6650583	0,6065758	399,7375	3,171344	1	22	604	570						Untertest4.avi	0	880	547	72	111	532	453	383	0	Content		532	459	26181860	1128732190
26199	10:42:12.169	00:00:26.198	1572	-1024	-768	-1	-1	-1	-1	4	-1024	-768	-1	-1	-1	-1	4	22	0	0						Untertest4.avi	0	880	547	72	111	532	453	383	0	Content		-72	-111	26198591	1128748921
26215	10:42:12.185	00:00:26.215	1573	-1024	-768	-1	-1	-1	-1	4	-1024	-768	-1	-1	-1	-1	4	22	0	0						Untertest4.avi	0	880	547	72	111	532	453	383	0	Content		-72	-111	26215087	1128765417
26232	10:42:12.202	00:00:26.231	1574	697,5928	647,8541	0,6465861	0,5777656	399,6771	3,073634	3	605,0319	638,6022	0,646832	0,5777522	399,6783	3,09429	1	23	605	639						Untertest4.avi	0	880	547	72	111	510	566	300	0	Content		533	528	26231849	1128782179
26248	10:42:12.218	00:00:26.248	1575	617,5916	657,5894	0,6405168	0,5694564	397,8047	2,898379	3	492,7802	658,9804	0,6407643	0,569443	397,806	3,052458	1	23	493	659						Untertest4.avi	0	880	547	72	111	510	566	300	0	Content		421	548	26248335	1128798665
26265	10:42:12.235	00:00:26.264	1576	677,7426	661,3041	0,6364296	0,5620959	399,6291	2,77726	3	585,4618	651,5396	0,6366753	0,5620828	399,6304	2,795556	1	23	585	652						Untertest4.avi	0	880	547	72	111	510	566	300	0	Content		513	541	26264955	1128815285
26282	10:42:12.252	00:00:26.281	1577	674,6019	681,7844	0,6306783	0,5545367	399,0906	2,784246	3	582,382	672,1083	0,6309245	0,5545238	399,0921	2,802402	1	23	582	672						Untertest4.avi	0	880	547	72	111	510	566	300	0	Content		510	561	26281707	1128832037
26298	10:42:12.268	00:00:26.298	1578	630,1401	691,5936	0,6236516	0,5482782	399,0921	2,930129	3	535,6699	681,3857	0,6238216	0,5482659	399,0921	2,949423	1	23	536	681						Untertest4.avi	0	880	547	72	111	510	566	300	0	Content		464	570	26298330	1128848660
26315	10:42:12.285	00:00:26.314	1579	676,5823	692,8502	0,618012	0,5389269	398,0242	2,738292	3	584,7246	683,0308	0,6182593	0,5389142	398,0263	2,756085	1	23	585	683						Untertest4.avi	0	880	547	72	111	510	566	300	0	Content		513	572	26314955	1128865285
26332	10:42:12.302	00:00:26.331	1580	663,2945	691,457	0,6113942	0,5300577	398,0211	2,656306	3	574,1168	681,335	0,6117159	0,5300447	398,0215	2,672551	1	23	574	681						Untertest4.avi	0	880	547	72	111	510	566	300	0	Content		502	570	26331578	1128881908
26348	10:42:12.318	00:00:26.348	1581	663,9856	676,6052	0,6044517	0,5219476	398,0199	2,572779	3	575,0202	666,3019	0,6047733	0,5219349	398,0204	2,58859	1	23	575	666						Untertest4.avi	0	880	547	72	111	510	566	300	0	Content		503	555	26348327	1128898657
26365	10:42:12.335	00:00:26.364	1582	681,2856	668,0055	0,597536	0,5143033	398,0186	2,598601	3	592,6213	657,6924	0,5978574	0,5142908	398,0191	2,614859	1	23	593	658						Untertest4.avi	0	880	547	72	111	510	566	300	0	Content		521	547	26364953	1128915283
26382	10:42:12.352	00:00:26.381	1583	678,4498	696,3923	0,5908341	0,5079241	398,0171	2,654372	3	589,614	686,2139	0,5911555	0,5079117	398,0177	2,670788	1	23	590	686						Untertest4.avi	0	880	547	72	111	510	566	300	0	Content		518	575	26381577	1128931907
26398	10:42:12.368	00:00:26.398	1584	662,7789	698,9644	0,5829382	0,5034586	394,1985	2,653412	3	572,5425	688,9497	0,5831879	0,5034465	394,1985	2,670646	1	23	573	689						Untertest4.avi	0	880	547	72	111	510	566	300	0	Content		501	578	26398199	1128948529
26415	10:42:12.385	00:00:26.414	1585	662,2969	694,3787	0,5768844	0,4994342	393,5237	2,723506	3	572,4811	684,1325	0,5771348	0,4994221	393,5237	2,741122	1	23	572	684						Untertest4.avi	0	880	547	72	111	510	566	300	0	Content		500	573	26414950	1128965280
26432	10:42:12.402	00:00:26.431	1586	692,2614	687,1702	0,5713916	0,4962082	392,7203	2,580408	3	602,7982	677,1642	0,5716426	0,4961962	392,7203	2,597545	1	23	603	677						Untertest4.avi	0	880	547	72	111	510	566	300	0	Content		531	566	26431574	1128981904
26448	10:42:12.418	00:00:26.448	1587	660,9199	697,3063	0,5664976	0,4931859	392,85	2,738764	3	571,4421	686,9764	0,5667484	0,493174	392,85	2,756321	1	23	571	687						Untertest4.avi	0	880	547	72	111	510	566	300	0	Content		499	576	26448194	1128998524
26465	10:42:12.435	00:00:26.464	1588	669,9893	670,6611	0,5625616	0,4905722	392,5672	2,676053	3	581,0464	660,1941	0,5628127	0,4905603	392,5672	2,693524	1	23	581	660						Untertest4.avi	0	880	547	72	111	510	566	300	0	Content		509	549	26464832	1129015162
26482	10:42:12.452	00:00:26.481	1589	670,4785	686,8339	0,5595386	0,4874304	392,1923	2,648125	3	581,4905	676,4667	0,55979	0,4874186	392,1923	2,665496	1	23	581	676						Untertest4.avi	0	880	547	72	111	510	566	300	0	Content		509	565	26481569	1129031899
26498	10:42:12.468	00:00:26.498	1590	701,4687	687,6214	0,556991	0,4845177	392,1923	2,861216	3	610,4243	677,4316	0,557166	0,4845064	392,1923	2,881105	1	23	610	677						Untertest4.avi	0	880	547	72	111	510	566	300	0	Content		538	566	26498193	1129048523
26515	10:42:12.485	00:00:26.514	1591	720,6477	690,6503	0,5541922	0,4813526	390,7571	2,738679	3	632,2085	680,6823	0,554445	0,4813408	390,7571	2,757254	1	23	632	681						Untertest4.avi	0	880	547	72	111	510	566	300	0	Content		560	570	26514826	1129065156
26531	10:42:12.501	00:00:26.531	1592	850,2106	764,8223	0,5480178	0,4802571	391,779	2,64701	3	800,7706	773,0165	0,5482695	0,4802453	391,779	2,76368	1	24	801	773						Untertest4.avi	0	880	547	72	111	898	709	117	0	Content		729	662	26531442	1129081772
26548	10:42:12.518	00:00:26.548	1593	979,2582	819,2554	0,542248	0,4783441	391,779	2,741066	3	883,0867	810,1584	0,5424231	0,478333	391,779	2,765139	1	24	883	810						Untertest4.avi	0	880	547	72	111	898	709	117	0	Content		811	699	26548189	1129098519
26565	10:42:12.535	00:00:26.564	1594	1089,514	854,2875	0,5394074	0,4745593	391,779	2,546528	3	994,1313	844,5499	0,5397356	0,4745472	391,779	2,568276	1	24	994	845						Untertest4.avi	0	880	547	72	111	898	709	117	0	Content		922	734	26564823	1129115153
26581	10:42:12.551	00:00:26.581	1595	1063,862	840,0645	0,5353454	0,4712344	391,779	2,537484	3	969,6609	830,4811	0,5356735	0,4712224	391,779	2,558627	1	24	970	830						Untertest4.avi	0	880	547	72	111	898	709	117	0	Content		898	719	26581438	1129131768
26598	10:42:12.568	00:00:26.598	1596	-1024	-768	-1	-1	-1	-1	4	-1024	-768	-1	-1	-1	-1	4	24	0	0						Untertest4.avi	0	880	547	72	111	898	709	117	0	Content		-72	-111	26598064	1129148394
26615	10:42:12.585	00:00:26.614	1597	-1024	-768	-1	-1	-1	-1	4	-1024	-768	-1	-1	-1	-1	4	24	0	0						Untertest4.avi	0	880	547	72	111	898	709	117	0	Content		-72	-111	26614820	1129165150
26631	10:42:12.601	00:00:26.631	1598	1252,479	804,1682	0,5262685	0,462216	390,4649	2,990213	3	1115,841	791,1901	0,5261121	0,4623137	390,4649	3,013155	1	24	1116	791						Untertest4.avi	0	880	547	72	111	898	709	117	0	Content		1044	680	26631438	1129181768
26648	10:42:12.618	00:00:26.648	1599	-1024	-768	-1	-1	-1	-1	4	-1024	-768	-1	-1	-1	-1	4		0	0						Untertest4.avi	0	880	547	72	111				0	Content		-72	-111	26648063	1129198393
26665	10:42:12.635	00:00:26.664	1600	-1024	-768	-1	-1	-1	-1	4	-1024	-768	-1	-1	-1	-1	4		0	0						Untertest4.avi	0	880	547	72	111				0	Content		-72	-111	26664685	1129215015
26681	10:42:12.651	00:00:26.681	1601	-1024	-768	-1	-1	-1	-1	4	-1024	-768	-1	-1	-1	-1	4		0	0						Untertest4.avi	0	880	547	72	111				0	Content		-72	-111	26681435	1129231765
26698	10:42:12.668	00:00:26.698	1602	-1024	-768	-1	-1	-1	-1	4	-1024	-768	-1	-1	-1	-1	4		0	0						Untertest4.avi	0	880	547	72	111				0	Content		-72	-111	26698060	1129248390
26715	10:42:12.685	00:00:26.714	1603	-1024	-768	-1	-1	-1	-1	4	-1024	-768	-1	-1	-1	-1	4		0	0						Untertest4.avi	0	880	547	72	111				0	Content		-72	-111	26714682	1129265012
26731	10:42:12.701	00:00:26.731	1604	-1024	-768	-1	-1	-1	-1	4	-1024	-768	-1	-1	-1	-1	4		0	0						Untertest4.avi	0	880	547	72	111				0	Content		-72	-111	26731434	1129281764
26748	10:42:12.718	00:00:26.748	1605	-1024	-768	-1	-1	-1	-1	4	-1024	-768	-1	-1	-1	-1	4		0	0						Untertest4.avi	0	880	547	72	111				0	Content		-72	-111	26748056	1129298386
26765	10:42:12.735	00:00:26.764	1606	-1024	-768	-1	-1	-1	-1	4	-1024	-768	-1	-1	-1	-1	4		0	0						Untertest4.avi	0	880	547	72	111				0	Content		-72	-111	26764679	1129315009
26781	10:42:12.751	00:00:26.781	1607	-1024	-768	-1	-1	-1	-1	4	-1024	-768	-1	-1	-1	-1	4		0	0						Untertest4.avi	0	880	547	72	111				0	Content		-72	-111	26781303	1129331633
26798	10:42:12.768	00:00:26.798	1608	-1024	-768	-1	-1	-1	-1	4	-1024	-768	-1	-1	-1	-1	4		0	0						Untertest4.avi	0	880	547	72	111				0	Content		-72	-111	26798052	1129348382
26815	10:42:12.785	00:00:26.814	1609	-1024	-768	-1	-1	-1	-1	4	-1024	-768	-1	-1	-1	-1	4		0	0						Untertest4.avi	0	880	547	72	111				0	Content		-72	-111	26814675	1129365005
26831	10:42:12.801	00:00:26.831	1610	1173,346	809,4807	0,5089357	0,4907557	390,7588	3,166312	1	1075,416	800,4113	0,5091115	0,4907443	390,7588	3,200002	3	25	1173	809						Untertest4.avi	0	880	547	72	111	1101	698	17	0	Content		1101	698	26831299	1129381629
26848	10:42:12.818	00:00:26.847	1611	-1024	-768	-1	-1	-1	-1	4	-1024	-768	-1	-1	-1	-1	4		0	0						Untertest4.avi	0	880	547	72	111				0	Content		-72	-111	26847922	1129398252
26865	10:42:12.835	00:00:26.864	1612	-1024	-768	-1	-1	-1	-1	4	-1024	-768	-1	-1	-1	-1	4		0	0						Untertest4.avi	0	880	547	72	111				0	Content		-72	-111	26864672	1129415002
26881	10:42:12.851	00:00:26.881	1613	-1024	-768	-1	-1	-1	-1	4	-1024	-768	-1	-1	-1	-1	4		0	0						Untertest4.avi	0	880	547	72	111				0	Content		-72	-111	26881288	1129431618
26898	10:42:12.868	00:00:26.897	1614	-1024	-768	-1	-1	-1	-1	4	-1024	-768	-1	-1	-1	-1	4		0	0						Untertest4.avi	0	880	547	72	111				0	Content		-72	-111	26897914	1129448244
26915	10:42:12.885	00:00:26.914	1615	-1024	-768	-1	-1	-1	-1	4	-1024	-768	-1	-1	-1	-1	4		0	0						Untertest4.avi	0	880	547	72	111				0	Content		-72	-111	26914541	1129464871
26931	10:42:12.901	00:00:26.931	1616	-1024	-768	-1	-1	-1	-1	4	-1024	-768	-1	-1	-1	-1	4		0	0						Untertest4.avi	0	880	547	72	111				0	Content		-72	-111	26931289	1129481619
26948	10:42:12.918	00:00:26.947	1617	-1024	-768	-1	-1	-1	-1	4	-1024	-768	-1	-1	-1	-1	4		0	0						Untertest4.avi	0	880	547	72	111				0	Content		-72	-111	26947913	1129498243
26965	10:42:12.935	00:00:26.964	1618	-1024	-768	-1	-1	-1	-1	4	-1024	-768	-1	-1	-1	-1	4		0	0						Untertest4.avi	0	880	547	72	111				0	Content		-72	-111	26964539	1129514869
26981	10:42:12.951	00:00:26.981	1619	-1024	-768	-1	-1	-1	-1	4	-1024	-768	-1	-1	-1	-1	4		0	0						Untertest4.avi	0	880	547	72	111				0	Content		-72	-111	26981165	1129531495
26998	10:42:12.968	00:00:26.997	1620	-1024	-768	-1	-1	-1	-1	4	-1024	-768	-1	-1	-1	-1	4		0	0						Untertest4.avi	0	880	547	72	111				0	Content		-72	-111	26997911	1129548241
27015	10:42:12.985	00:00:27.014	1621	-1024	-768	-1	-1	-1	-1	4	-1024	-768	-1	-1	-1	-1	4		0	0						Untertest4.avi	0	880	547	72	111				0	Content		-72	-111	27014537	1129564867
27031	10:42:13.001	00:00:27.031	1622	-1024	-768	-1	-1	-1	-1	4	-1024	-768	-1	-1	-1	-1	4		0	0						Untertest4.avi	0	880	547	72	111				0	Content		-72	-111	27031161	1129581491
27048	10:42:13.018	00:00:27.047	1623	-1024	-768	-1	-1	-1	-1	4	-1024	-768	-1	-1	-1	-1	4		0	0						Untertest4.avi	0	880	547	72	111				0	Content		-72	-111	27047786	1129598116
27065	10:42:13.035	00:00:27.064	1624	-1024	-768	-1	-1	-1	-1	4	-1024	-768	-1	-1	-1	-1	4		0	0						Untertest4.avi	0	880	547	72	111				0	Content		-72	-111	27064534	1129614864
27081	10:42:13.051	00:00:27.081	1625	-1024	-768	-1	-1	-1	-1	4	-1024	-768	-1	-1	-1	-1	4		0	0						Untertest4.avi	0	880	547	72	111				0	Content		-72	-111	27081158	1129631488
27098	10:42:13.068	00:00:27.097	1626	-1024	-768	-1	-1	-1	-1	4	-1024	-768	-1	-1	-1	-1	4		0	0						Untertest4.avi	0	880	547	72	111				0	Content		-72	-111	27097782	1129648112
27114	10:42:13.084	00:00:27.114	1627	-1024	-768	-1	-1	-1	-1	4	-1024	-768	-1	-1	-1	-1	4		0	0						Untertest4.avi	0	880	547	72	111				0	Content		-72	-111	27114406	1129664736
27131	10:42:13.101	00:00:27.131	1628	-1024	-768	-1	-1	-1	-1	4	-1024	-768	-1	-1	-1	-1	4		0	0						Untertest4.avi	0	880	547	72	111				0	Content		-72	-111	27131158	1129681488
27148	10:42:13.118	00:00:27.147	1629	1381,581	841,2535	0,4998536	0,5123287	404,0341	3,456991	1	1218,108	833,6515	0,4995337	0,5122849	404,0341	3,473334	3	26	1382	841						Untertest4.avi	0	880	547	72	111	1053	709	83	0	Content		1310	730	27147777	1129698107
27164	10:42:13.134	00:00:27.164	1630	1215,972	832,3634	0,5028589	0,5119876	404,0341	3,561775	3	1048,525	827,9921	0,5028106	0,5118578	391,0471	3,474156	1	26	1049	828						Untertest4.avi	0	880	547	72	111	1053	709	83	0	Content		977	717	27164412	1129714742
27181	10:42:13.151	00:00:27.181	1631	1386,453	828,3284	0,5002099	0,5127059	404,0341	3,549437	3	1202,129	819,6499	0,5030066	0,5126777	395,0172	3,492095	1	26	1202	820						Untertest4.avi	0	880	547	72	111	1053	709	83	0	Content		1130	709	27181030	1129731360
27198	10:42:13.168	00:00:27.197	1632	-1024	-768	-1	-1	-1	-1	4	-1024	-768	-1	-1	-1	-1	4	26	0	0						Untertest4.avi	0	880	547	72	111	1053	709	83	0	Content		-72	-111	27197779	1129748109
27214	10:42:13.184	00:00:27.214	1633	1092,676	799,0457	0,5094606	0,5115476	404,0341	3,549518	3	968,2478	792,0826	0,5082698	0,5115227	400,2273	3,542024	1	26	968	792						Untertest4.avi	0	880	547	72	111	1053	709	83	0	Content		896	681	27214401	1129764731
27231	10:42:13.201	00:00:27.231	1634	-1024	-768	-1	-1	-1	-1	4	-1024	-768	-1	-1	-1	-1	4	27	0	0						Untertest4.avi	0	880	547	72	111	645	689	550	0	Content		-72	-111	27231027	1129781357
27248	10:42:13.218	00:00:27.247	1635	810,8201	806,7023	0,5105692	0,5102565	404,0341	3,630065	3	685,3616	785,3726	0,5104691	0,5106298	391,7331	3,549069	1	27	685	785						Untertest4.avi	0	880	547	72	111	645	689	550	0	Content		613	674	27247649	1129797979
27264	10:42:13.234	00:00:27.264	1636	822,3306	812,8246	0,4998423	0,512884	404,0341	3,607289	3	691,7889	800,0852	0,5116978	0,5114839	392,5444	3,526175	1	27	692	800						Untertest4.avi	0	880	547	72	111	645	689	550	0	Content		620	689	27264400	1129814730
27281	10:42:13.251	00:00:27.281	1637	-1024	-768	-1	-1	-1	-1	4	-1024	-768	-1	-1	-1	-1	4	27	0	0						Untertest4.avi	0	880	547	72	111	645	689	550	0	Content		-72	-111	27281024	1129831354
27298	10:42:13.268	00:00:27.297	1638	835,1966	811,8855	0,5130634	0,5127532	404,0341	3,656149	3	711,8358	803,8918	0,5129833	0,5127531	392,5476	3,581854	1	27	712	804						Untertest4.avi	0	880	547	72	111	645	689	550	0	Content		640	693	27297649	1129847979
27314	10:42:13.284	00:00:27.314	1639	838,4324	812,8599	0,5134912	0,5135807	404,0341	3,645137	3	717,2782	804,7945	0,5134357	0,5135796	393,5113	3,579417	1	27	717	805						Untertest4.avi	0	880	547	72	111	645	689	550	0	Content		645	694	27314272	1129864602
27331	10:42:13.301	00:00:27.331	1640	805,1802	817,3667	0,5139206	0,5137205	393,5113	3,537262	3	717,2483	808,6492	0,5142458	0,5137078	393,5113	3,560518	1	27	717	809						Untertest4.avi	0	880	547	72	111	645	689	550	0	Content		645	698	27331022	1129881352
27348	10:42:13.318	00:00:27.347	1641	852,5891	819,5856	0,5142235	0,5145369	393,5113	3,67516	3	760,034	810,9747	0,5143973	0,5145251	393,5113	3,703201	1	27	760	811						Untertest4.avi	0	880	547	72	111	645	689	550	0	Content		688	700	27347645	1129897975
27364	10:42:13.334	00:00:27.364	1642	697,544	805,7374	0,5125663	0,5145377	393,5113	3,55774	3	604,8336	796,7535	0,5127401	0,5145259	393,5113	3,581511	1	27	605	797						Untertest4.avi	0	880	547	72	111	645	689	550	0	Content		533	686	27364270	1129914600
27381	10:42:13.351	00:00:27.380	1643	-1024	-768	-1	-1	-1	-1	4	-1024	-768	-1	-1	-1	-1	4	27	0	0						Untertest4.avi	0	880	547	72	111	645	689	550	0	Content		-72	-111	27380892	1129931222
27398	10:42:13.368	00:00:27.397	1644	850,3783	816,6757	0,5151175	0,5141787	393,5113	3,652834	3	757,7114	808,0383	0,5152913	0,514167	393,5113	3,680454	1	27	758	808						Untertest4.avi	0	880	547	72	111	645	689	550	0	Content		686	697	27397640	1129947970
27414	10:42:13.384	00:00:27.414	1645	-1024	-768	-1	-1	-1	-1	4	-1024	-768	-1	-1	-1	-1	4	27	0	0						Untertest4.avi	0	880	547	72	111	645	689	550	0	Content		-72	-111	27414263	1129964593
27431	10:42:13.401	00:00:27.430	1646	781,5302	804,9158	0,514873	0,5143682	393,5113	3,713154	3	689,5153	796,1135	0,5150468	0,5143564	393,5113	3,739733	1	27	690	796						Untertest4.avi	0	880	547	72	111	645	689	550	0	Content		618	685	27430889	1129981219
27448	10:42:13.418	00:00:27.447	1647	-1024	-768	-1	-1	-1	-1	4	-1024	-768	-1	-1	-1	-1	4	27	0	0						Untertest4.avi	0	880	547	72	111	645	689	550	0	Content		-72	-111	27447638	1129997968
27464	10:42:13.434	00:00:27.464	1648	-1024	-768	-1	-1	-1	-1	4	-1024	-768	-1	-1	-1	-1	4	27	0	0						Untertest4.avi	0	880	547	72	111	645	689	550	0	Content		-72	-111	27464264	1130014594
27481	10:42:13.451	00:00:27.480	1649	-1024	-768	-1	-1	-1	-1	4	-1024	-768	-1	-1	-1	-1	4	27	0	0						Untertest4.avi	0	880	547	72	111	645	689	550	0	Content		-72	-111	27480886	1130031216
27498	10:42:13.468	00:00:27.497	1650	-1024	-768	-1	-1	-1	-1	4	-1024	-768	-1	-1	-1	-1	4	27	0	0						Untertest4.avi	0	880	547	72	111	645	689	550	0	Content		-72	-111	27497511	1130047841
27514	10:42:13.484	00:00:27.514	1651	770,2772	792,1519	0,5061553	0,515349	415,4478	3,677862	3	672,684	782,6971	0,5063145	0,5153384	415,4478	3,703205	1	27	673	783						Untertest4.avi	0	880	547	72	111	645	689	550	0	Content		601	672	27514263	1130064593
27531	10:42:13.501	00:00:27.530	1652	893,0488	819,9177	0,5069479	0,5147326	415,4478	3,626246	3	794,3654	810,8379	0,5071071	0,514722	415,4478	3,653708	1	27	794	811						Untertest4.avi	0	880	547	72	111	645	689	550	0	Content		722	700	27530884	1130081214
27548	10:42:13.518	00:00:27.547	1653	-1024	-768	-1	-1	-1	-1	4	-1024	-768	-1	-1	-1	-1	4	27	0	0						Untertest4.avi	0	880	547	72	111	645	689	550	0	Content		-72	-111	27547506	1130097836
27564	10:42:13.534	00:00:27.564	1654	924,0709	812,0481	0,5059082	0,5153792	415,4478	3,683283	3	825,5327	802,9669	0,5060674	0,5153685	415,4478	3,712012	1	27	826	803						Untertest4.avi	0	880	547	72	111	645	689	550	0	Content		754	692	27564130	1130114460
27581	10:42:13.551	00:00:27.580	1655	814,1803	803,821	0,5041125	0,5156844	415,4478	3,665253	3	716,3879	794,5707	0,5042717	0,5156738	415,4478	3,691376	1	27	716	795						Untertest4.avi	0	880	547	72	111	645	689	550	0	Content		644	684	27580881	1130131211
27598	10:42:13.568	00:00:27.597	1656	-1024	-768	-1	-1	-1	-1	4	-1024	-768	-1	-1	-1	-1	4	27	0	0						Untertest4.avi	0	880	547	72	111	645	689	550	0	Content		-72	-111	27597505	1130147835
27614	10:42:13.584	00:00:27.614	1657	890,2534	821,3352	0,5042283	0,514569	415,4478	3,621531	3	791,6541	812,2582	0,5043875	0,5145583	415,4478	3,648944	1	27	792	812						Untertest4.avi	0	880	547	72	111	645	689	550	0	Content		720	701	27614128	1130164458
27631	10:42:13.601	00:00:27.630	1658	787,8354	792,1361	0,5025084	0,5147873	415,4478	3,659533	3	690,4382	782,7146	0,5026675	0,5147766	415,4478	3,685246	1	27	690	783						Untertest4.avi	0	880	547	72	111	645	689	550	0	Content		618	672	27630753	1130181083
27648	10:42:13.618	00:00:27.647	1659	810,2659	796,6759	0,5054667	0,5141882	404,9576	3,644324	3	712,6437	787,2931	0,5054667	0,5141882	404,9576	3,670422	1	27	713	787						Untertest4.avi	0	880	547	72	111	645	689	550	0	Content		641	676	27647501	1130197831
27664	10:42:13.634	00:00:27.664	1660	863,729	827,6838	0,5059356	0,5137617	404,9576	3,589163	3	767,9608	818,8566	0,5061015	0,5137506	404,9576	3,616415	1	27	768	819						Untertest4.avi	0	880	547	72	111	645	689	550	0	Content		696	708	27664126	1130214456
27681	10:42:13.651	00:00:27.680	1661	872,6457	813,8887	0,5054268	0,5133907	404,9576	3,515516	3	777,005	804,9827	0,5055927	0,5133795	404,9576	3,5424	1	27	777	805						Untertest4.avi	0	880	547	72	111	645	689	550	0	Content		705	694	27680755	1130231085
27697	10:42:13.667	00:00:27.697	1662	878,4566	808,976	0,506522	0,5134381	400,0583	3,785354	3	746,3663	801,9469	0,5061972	0,5133935	400,0583	3,80294	1	27	746	802						Untertest4.avi	0	880	547	72	111	645	689	550	0	Content		674	691	27697376	1130247706
27714	10:42:13.684	00:00:27.714	1663	738,6896	774,8918	0,503994	0,5136282	400,0583	3,797532	3	645,6499	765,4648	0,5041633	0,5136169	400,0583	3,82334	1	27	646	765						Untertest4.avi	0	880	547	72	111	645	689	550	0	Content		574	654	27714125	1130264455
27731	10:42:13.701	00:00:27.730	1664	839,7231	790,9103	0,5043399	0,5125439	400,0583	3,706185	3	746,1945	781,9318	0,5045092	0,5125326	400,0583	3,733438	1	27	746	782						Untertest4.avi	0	880	547	72	111	645	689	550	0	Content		674	671	27730751	1130281081
27747	10:42:13.717	00:00:27.747	1665	-1024	-768	-1	-1	-1	-1	4	-1024	-768	-1	-1	-1	-1	4	27	0	0						Untertest4.avi	0	880	547	72	111	645	689	550	0	Content		-72	-111	27747374	1130297704
27764	10:42:13.734	00:00:27.763	1666	789,8652	799,0341	0,5006464	0,5120273	400,0583	3,768107	3	696,4399	790,004	0,5008156	0,512016	400,0583	3,794727	1	27	696	790						Untertest4.avi	0	880	547	72	111	645	689	550	0	Content		624	679	27763997	1130314327
27781	10:42:13.751	00:00:27.780	1667	912,2229	814,2574	0,5005086	0,5107034	400,2916	3,695605	3	787,1212	807,1703	0,5002853	0,5106585	400,2916	3,715136	1	28	787	807						Untertest4.avi	0	880	547	72	111	707	694	683	0	Content		715	696	27780747	1130331077
27797	10:42:13.767	00:00:27.797	1668	933,152	817,0845	0,4980261	0,5110267	399,9317	3,754449	3	806,0605	810,0571	0,4977832	0,5109817	399,9317	3,773769	1	28	806	810						Untertest4.avi	0	880	547	72	111	707	694	683	0	Content		734	699	27797371	1130347701
27814	10:42:13.784	00:00:27.813	1669	-1024	-768	-1	-1	-1	-1	4	-1024	-768	-1	-1	-1	-1	4	28	0	0						Untertest4.avi	0	880	547	72	111	707	694	683	0	Content		-72	-111	27813994	1130364324
27831	10:42:13.801	00:00:27.830	1670	-1024	-768	-1	-1	-1	-1	4	-1024	-768	-1	-1	-1	-1	4	28	0	0						Untertest4.avi	0	880	547	72	111	707	694	683	0	Content		-72	-111	27830618	1130380948
27847	10:42:13.817	00:00:27.847	1671	-1024	-768	-1	-1	-1	-1	4	-1024	-768	-1	-1	-1	-1	4	28	0	0						Untertest4.avi	0	880	547	72	111	707	694	683	0	Content		-72	-111	27847368	1130397698
27864	10:42:13.834	00:00:27.863	1672	-1024	-768	-1	-1	-1	-1	4	-1024	-768	-1	-1	-1	-1	4	28	0	0						Untertest4.avi	0	880	547	72	111	707	694	683	0	Content		-72	-111	27863992	1130414322
27881	10:42:13.851	00:00:27.880	1673	933,7372	839,8243	0,4952952	0,5086054	399,9317	3,671554	3	843,2362	831,0236	0,4956115	0,5085931	399,9317	3,698071	1	28	843	831						Untertest4.avi	0	880	547	72	111	707	694	683	0	Content		771	720	27880615	1130430945
27897	10:42:13.867	00:00:27.897	1674	971,817	779,9773	0,4935546	0,508879	399,9317	3,409546	3	881,7487	771,0818	0,4938709	0,5088668	399,9317	3,435338	1	28	882	771						Untertest4.avi	0	880	547	72	111	707	694	683	0	Content		810	660	27897240	1130447570
27914	10:42:13.884	00:00:27.913	1675	828,4402	824,7916	0,4893574	0,5091257	389,4375	3,724849	3	739,5821	816,1735	0,4896107	0,5091134	389,4375	3,751241	1	28	740	816						Untertest4.avi	0	880	547	72	111	707	694	683	0	Content		668	705	27913987	1130464317
27931	10:42:13.901	00:00:27.930	1676	788,1096	808,3995	0,487366	0,5093518	389,4375	3,64654	3	690,3969	801,0764	0,4875243	0,5093025	389,4375	3,668982	1	28	690	801						Untertest4.avi	0	880	547	72	111	707	694	683	0	Content		618	690	27930612	1130480942
27947	10:42:13.917	00:00:27.947	1677	896,5646	826,2145	0,4889145	0,5097126	389,4376	3,721816	3	805,4	817,6741	0,4890911	0,5097008	389,4375	3,751433	1	28	805	818						Untertest4.avi	0	880	547	72	111	707	694	683	0	Content		733	707	27947236	1130497566
27964	10:42:13.934	00:00:27.963	1678	880,6093	825,033	0,4875094	0,5092158	391,2014	3,744285	3	791,5991	816,4967	0,4877608	0,5092036	391,2014	3,772281	1	28	792	816						Untertest4.avi	0	880	547	72	111	707	694	683	0	Content		720	705	27963860	1130514190
27981	10:42:13.951	00:00:27.980	1679	867,663	807,9731	0,4868289	0,5093516	391,7148	3,766662	3	778,8431	799,2316	0,4870797	0,5093395	391,7147	3,794349	1	28	779	799						Untertest4.avi	0	880	547	72	111	707	694	683	0	Content		707	688	27980609	1130530939
27997	10:42:13.967	00:00:27.997	1680	-1024	-768	-1	-1	-1	-1	4	-1024	-768	-1	-1	-1	-1	4	28	0	0						Untertest4.avi	0	880	547	72	111	707	694	683	0	Content		-72	-111	27997234	1130547564
28014	10:42:13.984	00:00:28.013	1681	903,3827	841,9827	0,4864358	0,5090588	391,1954	3,727205	3	813,5973	833,5541	0,4866872	0,5090466	391,1953	3,755141	1	28	814	834						Untertest4.avi	0	880	547	72	111	707	694	683	0	Content		742	723	28013856	1130564186
28030	10:42:14.000	00:00:28.030	1682	882,3726	807,7017	0,485873	0,5097585	391,1954	3,91586	3	791,5788	799,0333	0,4860483	0,5097468	391,1954	3,946115	1	28	792	799						Untertest4.avi	0	880	547	72	111	707	694	683	0	Content		720	688	28030480	1130580810
28047	10:42:14.017	00:00:28.047	1683	904,5527	840,0013	0,4858436	0,5096066	391,5103	3,781022	3	815,0038	831,5396	0,4860946	0,5095944	391,5103	3,809779	1	28	815	832						Untertest4.avi	0	880	547	72	111	707	694	683	0	Content		743	721	28047229	1130597559
28064	10:42:14.034	00:00:28.063	1684	854,0497	815,4771	0,485275	0,5100482	392,0493	3,856007	3	765,2401	806,8563	0,4855255	0,510036	392,0492	3,883847	1	28	765	807						Untertest4.avi	0	880	547	72	111	707	694	683	0	Content		693	696	28063855	1130614185
28080	10:42:14.050	00:00:28.080	1685	883,0519	812,6267	0,4856078	0,5099226	392,0493	3,652961	3	796,0599	803,9142	0,485934	0,5099099	392,0493	3,678656	1	28	796	804						Untertest4.avi	0	880	547	72	111	707	694	683	0	Content		724	693	28080477	1130630807
28097	10:42:14.067	00:00:28.097	1686	797,8996	801,9182	0,4832918	0,5116147	392,0493	3,779741	3	707,007	793,0768	0,4834665	0,5116029	392,0493	3,806996	1	28	707	793						Untertest4.avi	0	880	547	72	111	707	694	683	0	Content		635	682	28097100	1130647430
28114	10:42:14.084	00:00:28.113	1687	858,2402	818,865	0,484474	0,5115649	391,7101	3,81176	3	769,5095	810,2628	0,4847248	0,5115526	391,7101	3,839494	1	28	770	810						Untertest4.avi	0	880	547	72	111	707	694	683	0	Content		698	699	28113850	1130664180
28130	10:42:14.100	00:00:28.130	1688	870,3708	807,5377	0,4843051	0,5119021	391,7101	3,743878	3	784,0211	798,8179	0,4846318	0,5118894	391,7101	3,770036	1	28	784	799						Untertest4.avi	0	880	547	72	111	707	694	683	0	Content		712	688	28130472	1130680802
28147	10:42:14.117	00:00:28.147	1689	827,3752	823,9442	0,4830042	0,5128841	393,7143	3,802775	3	737,8667	815,3113	0,4832529	0,512872	393,7143	3,829727	1	28	738	815						Untertest4.avi	0	880	547	72	111	707	694	683	0	Content		666	704	28147097	1130697427
28164	10:42:14.134	00:00:28.163	1690	842,2199	816,6722	0,4827278	0,513665	394,235	3,79494	3	752,8279	808,0344	0,482976	0,5136528	394,235	3,822314	1	28	753	808						Untertest4.avi	0	880	547	72	111	707	694	683	0	Content		681	697	28163847	1130714177
28180	10:42:14.150	00:00:28.180	1691	898,9376	825,4866	0,4830911	0,5144825	391,7597	3,734648	3	809,6842	816,9457	0,4833418	0,5144702	391,7596	3,76289	1	28	810	817						Untertest4.avi	0	880	547	72	111	707	694	683	0	Content		738	706	28180471	1130730801
28197	10:42:14.167	00:00:28.197	1692	832,0404	804,3225	0,4816998	0,5160126	390,6827	3,727514	3	743,7886	795,5133	0,4819517	0,5160003	390,6827	3,753813	1	28	744	796						Untertest4.avi	0	880	547	72	111	707	694	683	0	Content		672	685	28197098	1130747428
28214	10:42:14.184	00:00:28.213	1693	-1024	-768	-1	-1	-1	-1	4	-1024	-768	-1	-1	-1	-1	4	28	0	0						Untertest4.avi	0	880	547	72	111	707	694	683	0	Content		-72	-111	28213721	1130764051
28230	10:42:14.200	00:00:28.230	1694	826,3698	812,0106	0,4819616	0,5185533	390,1632	3,705705	3	698,9483	802,614	0,4816296	0,5185726	390,1632	3,723234	1	28	699	803						Untertest4.avi	0	880	547	72	111	707	694	683	0	Content		627	692	28230467	1130780797
28247	10:42:14.217	00:00:28.247	1695	829,1794	820,4485	0,4817576	0,519221	390,1632	3,921922	3	743,3319	811,8953	0,4820862	0,5192081	390,1632	3,948	1	28	743	812						Untertest4.avi	0	880	547	72	111	707	694	683	0	Content		671	701	28247093	1130797423
28264	10:42:14.234	00:00:28.263	1696	879,2308	813,7242	0,4825741	0,5199703	391,4336	3,770323	3	790,5706	805,1407	0,4828252	0,5199578	391,4336	3,798302	1	28	791	805						Untertest4.avi	0	880	547	72	111	707	694	683	0	Content		719	694	28263716	1130814046
28280	10:42:14.250	00:00:28.280	1697	798,5708	783,766	0,4816701	0,5205062	391,4336	3,714075	3	708,006	774,826	0,4818452	0,5204942	391,4336	3,7407	1	28	708	775						Untertest4.avi	0	880	547	72	111	707	694	683	0	Content		636	664	28280339	1130830669
28297	10:42:14.267	00:00:28.297	1698	906,8693	806,2345	0,4831129	0,5194313	391,4336	3,566235	3	815,2722	797,6604	0,483288	0,5194194	391,4336	3,594611	1	28	815	798						Untertest4.avi	0	880	547	72	111	707	694	683	0	Content		743	687	28297090	1130847420
28314	10:42:14.284	00:00:28.313	1699	889,2394	816,3612	0,4832718	0,5182928	392,8148	3,706112	3	799,6483	807,7057	0,4835214	0,5182805	392,8147	3,733589	1	28	800	808						Untertest4.avi	0	880	547	72	111	707	694	683	0	Content		728	697	28313711	1130864041
28330	10:42:14.300	00:00:28.330	1700	860,126	816,7493	0,4835154	0,5172561	392,4655	3,736976	3	771,1675	808,1548	0,4837654	0,5172439	392,4655	3,764331	1	28	771	808						Untertest4.avi	0	880	547	72	111	707	694	683	0	Content		699	697	28330336	1130880666
28347	10:42:14.317	00:00:28.346	1701	824,5904	804,223	0,4833378	0,516268	390,019	3,711994	3	736,3249	795,3942	0,4835904	0,5162556	390,0189	3,738041	1	28	736	795						Untertest4.avi	0	880	547	72	111	707	694	683	0	Content		664	684	28346962	1130897292
28364	10:42:14.334	00:00:28.363	1702	807,1859	804,8512	0,4830971	0,5153106	390,865	3,740152	3	718,7188	795,9805	0,4833488	0,5152982	390,865	3,766001	1	28	719	796						Untertest4.avi	0	880	547	72	111	707	694	683	0	Content		647	685	28363710	1130914040
28380	10:42:14.350	00:00:28.380	1703	863,6796	804,1742	0,4834287	0,5144589	392,77	3,660936	3	774,4489	795,4351	0,4836784	0,5144467	392,7699	3,687367	1	28	774	795						Untertest4.avi	0	880	547	72	111	707	694	683	0	Content		702	684	28380334	1130930664
28397	10:42:14.367	00:00:28.396	1704	870,1484	807,3197	0,4831135	0,5136421	392,4339	3,647637	3	781,0582	798,6572	0,4833635	0,5136299	392,4339	3,674488	1	28	781	799						Untertest4.avi	0	880	547	72	111	707	694	683	0	Content		709	688	28396960	1130947290
28414	10:42:14.384	00:00:28.413	1705	875,4008	834,6718	0,4834731	0,5134444	392,5435	3,461128	3	785,0277	826,1409	0,483723	0,5134322	392,5435	3,486549	1	28	785	826						Untertest4.avi	0	880	547	72	111	707	694	683	0	Content		713	715	28413594	1130963924
28430	10:42:14.400	00:00:28.430	1706	918,9232	849,1031	0,485019	0,5123832	392,5435	2,666431	3	829,1325	840,4315	0,4853446	0,5123705	392,5435	2,685924	1	28	829	840						Untertest4.avi	0	880	547	72	111	707	694	683	0	Content		757	729	28430333	1130980663
28447	10:42:14.417	00:00:28.446	1707	843,6119	778,6588	0,4840166	0,5118741	392,5435	2,430324	3	755,8474	769,7195	0,4843422	0,5118615	392,5435	2,446979	1	28	756	770						Untertest4.avi	0	880	547	72	111	707	694	683	0	Content		684	659	28446953	1130997283
28464	10:42:14.434	00:00:28.463	1708	-1024	-768	-1	-1	-1	-1	4	-1024	-768	-1	-1	-1	-1	4	29	0	0						Untertest4.avi	0	880	547	72	111	457	733	366	0	Content		-72	-111	28463588	1131013918
28480	10:42:14.450	00:00:28.480	1709	555,2593	841,3218	0,4818282	0,5116774	392,5435	3,772895	3	459,5735	832,7236	0,4820026	0,5116657	392,5435	3,795619	1	29	460	833						Untertest4.avi	0	880	547	72	111	457	733	366	0	Content		388	722	28480200	1131030530
28497	10:42:14.467	00:00:28.496	1710	623,2802	865,4595	0,4820051	0,5101979	392,6469	3,811784	3	531,3827	857,5009	0,482255	0,5101858	392,6469	3,834538	1	29	531	858						Untertest4.avi	0	880	547	72	111	457	733	366	0	Content		459	747	28496950	1131047280
28514	10:42:14.484	00:00:28.513	1711	627,7321	852,2744	0,4813717	0,509873	392,178	3,813936	3	536,2734	843,9191	0,481622	0,5098608	392,178	3,836523	1	29	536	844						Untertest4.avi	0	880	547	72	111	457	733	366	0	Content		464	733	28513584	1131063914
28530	10:42:14.500	00:00:28.530	1712	618,0325	853,5735	0,4781172	0,5092002	401,1146	3,817562	3	524,8048	868,353	0,4781172	0,5092002	401,1146	3,843672	1	29	525	868						Untertest4.avi	0	880	547	72	111	457	733	366	0	Content		453	757	28530198	1131080528
28547	10:42:14.517	00:00:28.546	1713	587,3686	852,9423	0,4797698	0,5082408	401,1147	3,962451	3	477,2696	842,9874	0,4799398	0,5082389	390,0791	3,885554	1	29	477	843						Untertest4.avi	0	880	547	72	111	457	733	366	0	Content		405	732	28546823	1131097153
28564	10:42:14.534	00:00:28.563	1714	636,9051	845,3546	0,4829091	0,5074499	401,1146	3,85829	3	545,8044	836,7761	0,4832236	0,5074378	401,1146	3,879899	1	29	546	837						Untertest4.avi	0	880	547	72	111	457	733	366	0	Content		474	726	28563583	1131113913
28580	10:42:14.550	00:00:28.580	1715	566,001	857,2993	0,4785189	0,5068781	391,0126	3,83591	3	473,2092	849,2572	0,4787703	0,506866	391,0126	3,857894	1	29	473	849						Untertest4.avi	0	880	547	72	111	457	733	366	0	Content		401	738	28580197	1131130527
28597	10:42:14.567	00:00:28.596	1716	-1024	-768	-1	-1	-1	-1	4	-1024	-768	-1	-1	-1	-1	4	29	0	0						Untertest4.avi	0	880	547	72	111	457	733	366	0	Content		-72	-111	28596821	1131147151
28613	10:42:14.583	00:00:28.613	1717	622,0463	862,4848	0,4778092	0,5046542	391,0126	3,866642	3	533,0045	854,4545	0,4781366	0,5046416	391,0126	3,888112	1	29	533	854						Untertest4.avi	0	880	547	72	111	457	733	366	0	Content		461	743	28613445	1131163775
28630	10:42:14.600	00:00:28.630	1718	635,1216	862,261	0,4772868	0,5043649	392,6629	3,830346	3	543,3972	854,1853	0,4775364	0,5043529	392,6629	3,853279	1	29	543	854						Untertest4.avi	0	880	547	72	111	457	733	366	0	Content		471	743	28630195	1131180525
28647	10:42:14.617	00:00:28.646	1719	585,3138	860,2597	0,4762455	0,5038152	390,1602	3,969504	3	493,2305	852,3235	0,4764978	0,5038031	390,1602	3,992316	1	29	493	852						Untertest4.avi	0	880	547	72	111	457	733	366	0	Content		421	741	28646815	1131197145
28663	10:42:14.633	00:00:28.663	1720	-1024	-768	-1	-1	-1	-1	4	-1024	-768	-1	-1	-1	-1	4	29	0	0						Untertest4.avi	0	880	547	72	111	457	733	366	0	Content		-72	-111	28663442	1131213772
28680	10:42:14.650	00:00:28.680	1721	646,3052	852,0731	0,4763099	0,5037795	390,1602	3,986656	3	553,3685	843,8378	0,4764859	0,5037679	390,1602	4,011914	1	29	553	844						Untertest4.avi	0	880	547	72	111	457	733	366	0	Content		481	733	28680066	1131230396
28697	10:42:14.667	00:00:28.696	1722	-1024	-768	-1	-1	-1	-1	4	-1024	-768	-1	-1	-1	-1	4	29	0	0						Untertest4.avi	0	880	547	72	111	457	733	366	0	Content		-72	-111	28696815	1131247145
28713	10:42:14.683	00:00:28.713	1723	-1024	-768	-1	-1	-1	-1	4	-1024	-768	-1	-1	-1	-1	4	29	0	0						Untertest4.avi	0	880	547	72	111	457	733	366	0	Content		-72	-111	28713441	1131263771
28730	10:42:14.700	00:00:28.730	1724	-1024	-768	-1	-1	-1	-1	4	-1024	-768	-1	-1	-1	-1	4	29	0	0						Untertest4.avi	0	880	547	72	111	457	733	366	0	Content		-72	-111	28730062	1131280392
28747	10:42:14.717	00:00:28.746	1725	-1024	-768	-1	-1	-1	-1	4	-1024	-768	-1	-1	-1	-1	4	29	0	0						Untertest4.avi	0	880	547	72	111	457	733	366	0	Content		-72	-111	28746685	1131297015
28763	10:42:14.733	00:00:28.763	1726	623,265	836,4569	0,4726923	0,5074243	392,7238	3,939637	3	532,1721	827,9135	0,4729418	0,5074123	392,7237	3,962939	1	29	532	828						Untertest4.avi	0	880	547	72	111	457	733	366	0	Content		460	717	28763436	1131313766
28780	10:42:14.750	00:00:28.780	1727	591,2778	830,6921	0,4742361	0,5083882	398,7164	3,966623	3	502,1867	809,9167	0,4742361	0,5083882	398,7164	3,987733	1	29	502	810						Untertest4.avi	0	880	547	72	111	457	733	366	0	Content		430	699	28780060	1131330390
28797	10:42:14.767	00:00:28.796	1728	627,9836	852,5986	0,4719583	0,5093452	398,7164	3,881466	3	526,6431	843,4545	0,472195	0,5093378	393,5751	3,85835	1	29	527	843						Untertest4.avi	0	880	547	72	111	457	733	366	0	Content		455	732	28796686	1131347016
28813	10:42:14.783	00:00:28.813	1729	598,7802	853,8077	0,4734089	0,5097651	398,7164	3,853678	3	507,3874	845,411	0,4737261	0,5097529	398,7164	3,874705	1	29	507	845						Untertest4.avi	0	880	547	72	111	457	733	366	0	Content		435	734	28813433	1131363763
28830	10:42:14.800	00:00:28.830	1730	641,2311	801,5895	0,4699007	0,5098777	398,7164	3,875729	3	547,1894	792,1626	0,4700707	0,5098664	398,7164	3,900161	1	30	547	792						Untertest4.avi	0	880	547	72	111	427	650	333	0	Content		475	681	28830055	1131380385
28847	10:42:14.817	00:00:28.846	1731	554,5889	760,3408	0,470753	0,508781	391,753	3,937522	3	463,6843	749,7949	0,4710035	0,5087689	391,753	3,959632	1	30	464	750						Untertest4.avi	0	880	547	72	111	427	650	333	0	Content		392	639	28846681	1131397011
28863	10:42:14.833	00:00:28.863	1732	564,4001	761,6332	0,4703371	0,5087698	391,753	3,837589	3	476,3813	751,1476	0,4706632	0,5087572	391,753	3,857983	1	30	476	751						Untertest4.avi	0	880	547	72	111	427	650	333	0	Content		404	640	28863304	1131413634
28880	10:42:14.850	00:00:28.880	1733	563,6592	774,0546	0,4701755	0,5089414	391,753	3,872594	3	475,3922	763,8608	0,4705016	0,5089288	391,753	3,893103	1	30	475	764						Untertest4.avi	0	880	547	72	111	427	650	333	0	Content		403	653	28880054	1131430384
28897	10:42:14.867	00:00:28.896	1734	552,2062	768,0475	0,4697493	0,5096204	391,7675	3,937972	3	461,134	757,6411	0,4699998	0,5096082	391,7674	3,960005	1	30	461	758						Untertest4.avi	0	880	547	72	111	427	650	333	0	Content		389	647	28896674	1131447004
28913	10:42:14.883	00:00:28.913	1735	633,6787	769,4921	0,4700102	0,5097517	392,7425	3,907769	3	544,2861	759,645	0,4702596	0,5097396	392,7424	3,930937	1	30	544	760						Untertest4.avi	0	880	547	72	111	427	650	333	0	Content		472	649	28913298	1131463628
28930	10:42:14.900	00:00:28.929	1736	746,925	753,1075	0,469259	0,5102283	392,7425	3,468891	3	656,2183	743,5204	0,4694331	0,5102167	392,7425	3,492601	1	30	656	744						Untertest4.avi	0	880	547	72	111	427	650	333	0	Content		584	633	28929924	1131480254
28947	10:42:14.917	00:00:28.946	1737	624,4334	780,6276	0,4684024	0,5106816	392,7425	3,959179	3	532,1428	770,8299	0,4685765	0,5106699	392,7425	3,983726	1	30	532	771						Untertest4.avi	0	880	547	72	111	427	650	333	0	Content		460	660	28946672	1131497002
28963	10:42:14.933	00:00:28.963	1738	598,1234	772,698	0,4673288	0,5108733	393,9346	3,937932	3	507,6373	762,6216	0,467577	0,5108612	393,9345	3,960677	1	30	508	763						Untertest4.avi	0	880	547	72	111	427	650	333	0	Content		436	652	28963295	1131513625
28980	10:42:14.950	00:00:28.979	1739	551,2267	763,1085	0,4665169	0,5110518	393,9345	3,900508	3	462,2632	752,509	0,46684	0,5110393	393,9345	3,920983	1	30	462	753						Untertest4.avi	0	880	547	72	111	427	650	333	0	Content		390	642	28979920	1131530250
28997	10:42:14.967	00:00:28.996	1740	599,1784	778,5619	0,466309	0,5104308	393,9345	3,940888	3	511,1026	768,594	0,4666321	0,5104182	393,9345	3,962222	1	30	511	769						Untertest4.avi	0	880	547	72	111	427	650	333	0	Content		439	658	28996557	1131546887
29013	10:42:14.983	00:00:29.013	1741	590,6205	776,4564	0,4652055	0,5100889	393,6887	4,020992	3	500,0672	766,3858	0,4654538	0,5100768	393,6887	4,044041	1	30	500	766						Untertest4.avi	0	880	547	72	111	427	650	333	0	Content		428	655	29013290	1131563620
29030	10:42:15.000	00:00:29.029	1742	608,0831	772,7772	0,4653167	0,5088065	393,6887	3,913134	3	520,3931	762,7282	0,4656401	0,508794	393,6887	3,93449	1	30	520	763						Untertest4.avi	0	880	547	72	111	427	650	333	0	Content		448	652	29029915	1131580245
29047	10:42:15.017	00:00:29.046	1743	587,0505	784,5356	0,4650061	0,5077397	393,6887	3,994953	3	498,6903	774,6418	0,4653295	0,5077272	393,6887	4,016311	1	30	499	775						Untertest4.avi	0	880	547	72	111	427	650	333	0	Content		427	664	29046550	1131596880
29063	10:42:15.033	00:00:29.063	1744	595,298	765,2983	0,4648924	0,5072027	393,6887	3,982665	3	507,5576	755,0056	0,4652157	0,5071902	393,6887	4,004108	1	30	508	755						Untertest4.avi	0	880	547	72	111	427	650	333	0	Content		436	644	29063163	1131613493
29080	10:42:15.050	00:00:29.079	1745	573,8002	766,4347	0,4632699	0,5073479	393,6888	4,026921	3	480,5098	755,9829	0,4634433	0,5073364	393,6888	4,051059	1	30	481	756						Untertest4.avi	0	880	547	72	111	427	650	333	0	Content		409	645	29079913	1131630243
29097	10:42:15.067	00:00:29.096	1746	520,4476	764,9597	0,4628895	0,5067229	391,796	3,980431	3	428,6179	754,2443	0,4631399	0,5067109	391,796	4,002248	1	30	429	754						Untertest4.avi	0	880	547	72	111	427	650	333	0	Content		357	643	29096546	1131646876
29113	10:42:15.083	00:00:29.113	1747	-1024	-768	-1	-1	-1	-1	4	-1024	-768	-1	-1	-1	-1	4	30	0	0						Untertest4.avi	0	880	547	72	111	427	650	333	0	Content		-72	-111	29113161	1131663491
29130	10:42:15.100	00:00:29.129	1748	451,4899	833,9371	0,4666095	0,507773	396,8668	3,940641	3	319,2308	826,1263	0,4664295	0,5077273	396,8668	3,967148	1	30	319	826						Untertest4.avi	0	880	547	72	111	427	650	333	0	Content		247	715	29129787	1131680117
29147	10:42:15.117	00:00:29.146	1749	930,7599	878,175	0,4725447	0,509197	396,8668	3,992574	3	796,6922	871,1494	0,4722146	0,5091515	396,8668	4,010733	1	30	797	871						Untertest4.avi	0	880	547	72	111	427	650	333	0	Content		725	760	29146541	1131696871
29163	10:42:15.133	00:00:29.163	1750	-1024	-768	-1	-1	-1	-1	4	-1024	-768	-1	-1	-1	-1	4		0	0						Untertest4.avi	0	880	547	72	111				0	Content		-72	-111	29163158	1131713488
29180	10:42:15.150	00:00:29.179	1751	-1024	-768	-1	-1	-1	-1	4	-1024	-768	-1	-1	-1	-1	4		0	0						Untertest4.avi	0	880	547	72	111				0	Content		-72	-111	29179781	1131730111
29196	10:42:15.166	00:00:29.196	1752	-1024	-768	-1	-1	-1	-1	4	-1024	-768	-1	-1	-1	-1	4		0	0						Untertest4.avi	0	880	547	72	111				0	Content		-72	-111	29196405	1131746735
29213	10:42:15.183	00:00:29.213	1753	-1024	-768	-1	-1	-1	-1	4	-1024	-768	-1	-1	-1	-1	4		0	0						Untertest4.avi	0	880	547	72	111				0	Content		-72	-111	29213152	1131763482
29230	10:42:15.200	00:00:29.229	1754	-1024	-768	-1	-1	-1	-1	4	-1024	-768	-1	-1	-1	-1	4		0	0						Untertest4.avi	0	880	547	72	111				0	Content		-72	-111	29229778	1131780108
29246	10:42:15.216	00:00:29.246	1755	-1024	-768	-1	-1	-1	-1	4	-1024	-768	-1	-1	-1	-1	4		0	0						Untertest4.avi	0	880	547	72	111				0	Content		-72	-111	29246400	1131796730
29263	10:42:15.233	00:00:29.263	1756	-1024	-768	-1	-1	-1	-1	4	-1024	-768	-1	-1	-1	-1	4		0	0						Untertest4.avi	0	880	547	72	111				0	Content		-72	-111	29263027	1131813357
29280	10:42:15.250	00:00:29.279	1757	-1024	-768	-1	-1	-1	-1	4	-1024	-768	-1	-1	-1	-1	4		0	0						Untertest4.avi	0	880	547	72	111				0	Content		-72	-111	29279774	1131830104
29296	10:42:15.266	00:00:29.296	1758	-1024	-768	-1	-1	-1	-1	4	-1024	-768	-1	-1	-1	-1	4		0	0						Untertest4.avi	0	880	547	72	111				0	Content		-72	-111	29296400	1131846730
29313	10:42:15.283	00:00:29.313	1759	-1024	-768	-1	-1	-1	-1	4	-1024	-768	-1	-1	-1	-1	4		0	0						Untertest4.avi	0	880	547	72	111				0	Content		-72	-111	29313022	1131863352
29330	10:42:15.300	00:00:29.329	1760	-1024	-768	-1	-1	-1	-1	4	-1024	-768	-1	-1	-1	-1	4		0	0						Untertest4.avi	0	880	547	72	111				0	Content		-72	-111	29329646	1131879976
29346	10:42:15.316	00:00:29.346	1761	-1024	-768	-1	-1	-1	-1	4	-1024	-768	-1	-1	-1	-1	4		0	0						Untertest4.avi	0	880	547	72	111				0	Content		-72	-111	29346395	1131896725
29363	10:42:15.333	00:00:29.363	1762	-1024	-768	-1	-1	-1	-1	4	-1024	-768	-1	-1	-1	-1	4		0	0						Untertest4.avi	0	880	547	72	111				0	Content		-72	-111	29363020	1131913350
29380	10:42:15.350	00:00:29.379	1763	-1024	-768	-1	-1	-1	-1	4	-1024	-768	-1	-1	-1	-1	4		0	0						Untertest4.avi	0	880	547	72	111				0	Content		-72	-111	29379641	1131929971
29396	10:42:15.366	00:00:29.396	1764	-1024	-768	-1	-1	-1	-1	4	-1024	-768	-1	-1	-1	-1	4		0	0						Untertest4.avi	0	880	547	72	111				0	Content		-72	-111	29396266	1131946596
29413	10:42:15.383	00:00:29.413	1765	-1024	-768	-1	-1	-1	-1	4	-1024	-768	-1	-1	-1	-1	4		0	0						Untertest4.avi	0	880	547	72	111				0	Content		-72	-111	29413020	1131963350
29430	10:42:15.400	00:00:29.429	1766	-1024	-768	-1	-1	-1	-1	4	-1024	-768	-1	-1	-1	-1	4		0	0						Untertest4.avi	0	880	547	72	111				0	Content		-72	-111	29429640	1131979970
29446	10:42:15.416	00:00:29.446	1767	-1024	-768	-1	-1	-1	-1	4	-1024	-768	-1	-1	-1	-1	4		0	0						Untertest4.avi	0	880	547	72	111				0	Content		-72	-111	29446262	1131996592
29463	10:42:15.433	00:00:29.463	1768	-1024	-768	-1	-1	-1	-1	4	-1024	-768	-1	-1	-1	-1	4		0	0						Untertest4.avi	0	880	547	72	111				0	Content		-72	-111	29463013	1132013343
29480	10:42:15.450	00:00:29.479	1769	-1024	-768	-1	-1	-1	-1	4	-1024	-768	-1	-1	-1	-1	4		0	0						Untertest4.avi	0	880	547	72	111				0	Content		-72	-111	29479637	1132029967
29496	10:42:15.466	00:00:29.496	1770	-1024	-768	-1	-1	-1	-1	4	-1024	-768	-1	-1	-1	-1	4		0	0						Untertest4.avi	0	880	547	72	111				0	Content		-72	-111	29496261	1132046591
29513	10:42:15.483	00:00:29.512	1771	-1024	-768	-1	-1	-1	-1	4	-1024	-768	-1	-1	-1	-1	4		0	0						Untertest4.avi	0	880	547	72	111				0	Content		-72	-111	29512883	1132063213
29530	10:42:15.500	00:00:29.529	1772	-1024	-768	-1	-1	-1	-1	4	-1024	-768	-1	-1	-1	-1	4		0	0						Untertest4.avi	0	880	547	72	111				0	Content		-72	-111	29529511	1132079841
29547	10:42:15.517	00:00:29.546	1773	-1024	-768	-1	-1	-1	-1	4	-1024	-768	-1	-1	-1	-1	4		0	0						Untertest4.avi	0	880	547	72	111				0	Content		-72	-111	29546703	1132097033
29564	10:42:15.534	00:00:29.564	1774	-1024	-768	-1	-1	-1	-1	4	-1024	-768	-1	-1	-1	-1	4		0	0						Untertest4.avi	0	880	547	72	111				0	Content		-72	-111	29564074	1132114404
29581	10:42:15.551	00:00:29.581	1775	-1024	-768	-1	-1	-1	-1	4	-1024	-768	-1	-1	-1	-1	4		0	0						Untertest4.avi	0	880	547	72	111				0	Content		-72	-111	29581457	1132131787
29596	10:42:15.566	00:00:29.596	1776	-1024	-768	-1	-1	-1	-1	4	-1024	-768	-1	-1	-1	-1	4		0	0						Untertest4.avi	0	880	547	72	111				0	Content		-72	-111	29596250	1132146580
29613	10:42:15.583	00:00:29.612	1777	-1024	-768	-1	-1	-1	-1	4	-1024	-768	-1	-1	-1	-1	4		0	0						Untertest4.avi	0	880	547	72	111				0	Content		-72	-111	29612873	1132163203
29630	10:42:15.600	00:00:29.629	1778	-1024	-768	-1	-1	-1	-1	4	-1024	-768	-1	-1	-1	-1	4		0	0						Untertest4.avi	0	880	547	72	111				0	Content		-72	-111	29629621	1132179951
29646	10:42:15.616	00:00:29.646	1779	-1024	-768	-1	-1	-1	-1	4	-1024	-768	-1	-1	-1	-1	4		0	0						Untertest4.avi	0	880	547	72	111				0	Content		-72	-111	29646245	1132196575
29663	10:42:15.633	00:00:29.662	1780	-1024	-768	-1	-1	-1	-1	4	-1024	-768	-1	-1	-1	-1	4		0	0						Untertest4.avi	0	880	547	72	111				0	Content		-72	-111	29662869	1132213199
29679	10:42:15.649	00:00:29.679	1781	-1024	-768	-1	-1	-1	-1	4	-1024	-768	-1	-1	-1	-1	4		0	0						Untertest4.avi	0	880	547	72	111				0	Content		-72	-111	29679493	1132229823
29697	10:42:15.667	00:00:29.696	1782	-1024	-768	-1	-1	-1	-1	4	-1024	-768	-1	-1	-1	-1	4		0	0						Untertest4.avi	0	880	547	72	111				0	Content		-72	-111	29696687	1132247017
29714	10:42:15.684	00:00:29.713	1783	-1024	-768	-1	-1	-1	-1	4	-1024	-768	-1	-1	-1	-1	4		0	0						Untertest4.avi	0	880	547	72	111				0	Content		-72	-111	29713937	1132264267
29731	10:42:15.701	00:00:29.731	1784	-1024	-768	-1	-1	-1	-1	4	-1024	-768	-1	-1	-1	-1	4		0	0						Untertest4.avi	0	880	547	72	111				0	Content		-72	-111	29731181	1132281511
29746	10:42:15.716	00:00:29.746	1785	-1024	-768	-1	-1	-1	-1	4	-1024	-768	-1	-1	-1	-1	4		0	0						Untertest4.avi	0	880	547	72	111				0	Content		-72	-111	29746109	1132296439
29763	10:42:15.733	00:00:29.762	1786	-1024	-768	-1	-1	-1	-1	4	-1024	-768	-1	-1	-1	-1	4		0	0						Untertest4.avi	0	880	547	72	111				0	Content		-72	-111	29762732	1132313062
29779	10:42:15.749	00:00:29.779	1787	-1024	-768	-1	-1	-1	-1	4	-1024	-768	-1	-1	-1	-1	4		0	0						Untertest4.avi	0	880	547	72	111				0	Content		-72	-111	29779481	1132329811
29796	10:42:15.766	00:00:29.796	1788	-1024	-768	-1	-1	-1	-1	4	-1024	-768	-1	-1	-1	-1	4		0	0						Untertest4.avi	0	880	547	72	111				0	Content		-72	-111	29796104	1132346434
29813	10:42:15.783	00:00:29.812	1789	-1024	-768	-1	-1	-1	-1	4	-1024	-768	-1	-1	-1	-1	4		0	0						Untertest4.avi	0	880	547	72	111				0	Content		-72	-111	29812726	1132363056
29829	10:42:15.799	00:00:29.829	1790	-1024	-768	-1	-1	-1	-1	4	-1024	-768	-1	-1	-1	-1	4		0	0						Untertest4.avi	0	880	547	72	111				0	Content		-72	-111	29829351	1132379681
29847	10:42:15.817	00:00:29.846	1791	-1024	-768	-1	-1	-1	-1	4	-1024	-768	-1	-1	-1	-1	4		0	0						Untertest4.avi	0	880	547	72	111				0	Content		-72	-111	29846541	1132396871
29864	10:42:15.834	00:00:29.863	1792	-1024	-768	-1	-1	-1	-1	4	-1024	-768	-1	-1	-1	-1	4		0	0						Untertest4.avi	0	880	547	72	111				0	Content		-72	-111	29863917	1132414247
29881	10:42:15.851	00:00:29.881	1793	-1024	-768	-1	-1	-1	-1	4	-1024	-768	-1	-1	-1	-1	4		0	0						Untertest4.avi	0	880	547	72	111				0	Content		-72	-111	29881164	1132431494
29896	10:42:15.866	00:00:29.895	1794	-1024	-768	-1	-1	-1	-1	4	-1024	-768	-1	-1	-1	-1	4		0	0						Untertest4.avi	0	880	547	72	111				0	Content		-72	-111	29895970	1132446300
29913	10:42:15.883	00:00:29.912	1795	451,073	781,8395	0,3370537	0,6577095	407,2182	3,487455	3	314,8406	770,0092	0,3368816	0,6576616	407,2182	3,511189	1	31	315	770						Untertest4.avi	0	880	547	72	111	412	659	233	0	Content		243	659	29912717	1132463047
29929	10:42:15.899	00:00:29.929	1796	-1024	-768	-1	-1	-1	-1	4	-1024	-768	-1	-1	-1	-1	4	31	0	0						Untertest4.avi	0	880	547	72	111	412	659	233	0	Content		-72	-111	29929339	1132479669
29946	10:42:15.916	00:00:29.945	1797	-1024	-768	-1	-1	-1	-1	4	-1024	-768	-1	-1	-1	-1	4	31	0	0						Untertest4.avi	0	880	547	72	111	412	659	233	0	Content		-72	-111	29945954	1132496284
29963	10:42:15.933	00:00:29.963	1798	-1024	-768	-1	-1	-1	-1	4	-1024	-768	-1	-1	-1	-1	4	31	0	0						Untertest4.avi	0	880	547	72	111	412	659	233	0	Content		-72	-111	29963026	1132513356
29979	10:42:15.949	00:00:29.979	1799	-1024	-768	-1	-1	-1	-1	4	-1024	-768	-1	-1	-1	-1	4	31	0	0						Untertest4.avi	0	880	547	72	111	412	659	233	0	Content		-72	-111	29979327	1132529657
29996	10:42:15.966	00:00:29.996	1800	628,3491	779,2809	0,3232266	0,6536739	407,2184	2,477216	1	530,1548	768,3363	0,3233894	0,6536607	407,2184	2,493009	3	31	628	779						Untertest4.avi	0	880	547	72	111	412	659	233	0	Content		556	668	29996201	1132546531
30013	10:42:15.983	00:00:30.012	1801	-1024	-768	-1	-1	-1	-1	4	-1024	-768	-1	-1	-1	-1	4	31	0	0						Untertest4.avi	0	880	547	72	111	412	659	233	0	Content		-72	-111	30012822	1132563152
30029	10:42:15.999	00:00:30.029	1802	-1024	-768	-1	-1	-1	-1	4	-1024	-768	-1	-1	-1	-1	4	31	0	0						Untertest4.avi	0	880	547	72	111	412	659	233	0	Content		-72	-111	30029448	1132579778
30046	10:42:16.016	00:00:30.045	1803	455,5615	487,1068	0,3188439	0,6486487	419,1817	1,630414	1	343,0211	480,9351	0,3237986	0,6486287	407,2184	1,596747	3	31	456	487						Untertest4.avi	0	880	547	72	111	412	659	233	0	Content		384	376	30045946	1132596276
30063	10:42:16.033	00:00:30.062	1804	512,0325	488,9419	0,3253908	0,6458401	403,2904	1,358114	1	402,852	460,945	0,3237254	0,6457841	407,2183	1,379591	3	31	512	489						Untertest4.avi	0	880	547	72	111	412	659	233	0	Content		440	378	30062946	1132613276
30079	10:42:16.049	00:00:30.079	1805	-1024	-768	-1	-1	-1	-1	4	-1024	-768	-1	-1	-1	-1	4	31	0	0						Untertest4.avi	0	880	547	72	111	412	659	233	0	Content		-72	-111	30079321	1132629651
30096	10:42:16.066	00:00:30.095	1806	-1024	-768	-1	-1	-1	-1	4	-1024	-768	-1	-1	-1	-1	4	31	0	0						Untertest4.avi	0	880	547	72	111	412	659	233	0	Content		-72	-111	30095943	1132646273
30113	10:42:16.083	00:00:30.112	1807	-1024	-768	-1	-1	-1	-1	4	-1024	-768	-1	-1	-1	-1	4	31	0	0						Untertest4.avi	0	880	547	72	111	412	659	233	0	Content		-72	-111	30112563	1132662893
30129	10:42:16.099	00:00:30.129	1808	-1024	-768	-1	-1	-1	-1	4	-1024	-768	-1	-1	-1	-1	4	31	0	0						Untertest4.avi	0	880	547	72	111	412	659	233	0	Content		-72	-111	30129439	1132679769
30146	10:42:16.116	00:00:30.145	1809	524,611	807,8267	0,3385019	0,6302052	403,2904	3,36692	3	433,7675	796,6833	0,3400564	0,6301817	408,5878	3,424702	1	32	434	797						Untertest4.avi	0	880	547	72	111	362	682	233	0	Content		362	686	30145813	1132696143
30163	10:42:16.133	00:00:30.162	1810	-1024	-768	-1	-1	-1	-1	4	-1024	-768	-1	-1	-1	-1	4	32	0	0						Untertest4.avi	0	880	547	72	111	362	682	233	0	Content		-72	-111	30162564	1132712894
30179	10:42:16.149	00:00:30.179	1811	-1024	-768	-1	-1	-1	-1	4	-1024	-768	-1	-1	-1	-1	4	32	0	0						Untertest4.avi	0	880	547	72	111	362	682	233	0	Content		-72	-111	30179185	1132729515
30196	10:42:16.166	00:00:30.195	1812	-1024	-768	-1	-1	-1	-1	4	-1024	-768	-1	-1	-1	-1	4	32	0	0						Untertest4.avi	0	880	547	72	111	362	682	233	0	Content		-72	-111	30195934	1132746264
30213	10:42:16.183	00:00:30.212	1813	-1024	-768	-1	-1	-1	-1	4	-1024	-768	-1	-1	-1	-1	4	32	0	0						Untertest4.avi	0	880	547	72	111	362	682	233	0	Content		-72	-111	30212560	1132762890
30229	10:42:16.199	00:00:30.229	1814	-1024	-768	-1	-1	-1	-1	4	-1024	-768	-1	-1	-1	-1	4	32	0	0						Untertest4.avi	0	880	547	72	111	362	682	233	0	Content		-72	-111	30229181	1132779511
30246	10:42:16.216	00:00:30.245	1815	503,8576	804,0702	0,3359835	0,620867	386,7194	3,032336	3	411,9178	793,4782	0,3363107	0,6208524	386,7194	3,048393	1	32	412	793						Untertest4.avi	0	880	547	72	111	362	682	233	0	Content		340	682	30245811	1132796141
30262	10:42:16.232	00:00:30.262	1816	508,0344	804,3979	0,3370346	0,6208878	386,7194	3,000553	3	416,3017	793,8571	0,3373618	0,6208732	386,7194	3,016445	1	32	416	794						Untertest4.avi	0	880	547	72	111	362	682	233	0	Content		344	683	30262432	1132812762
30279	10:42:16.249	00:00:30.279	1817	-1024	-768	-1	-1	-1	-1	4	-1024	-768	-1	-1	-1	-1	4	32	0	0						Untertest4.avi	0	880	547	72	111	362	682	233	0	Content		-72	-111	30279182	1132829512
30296	10:42:16.266	00:00:30.295	1818	-1024	-768	-1	-1	-1	-1	4	-1024	-768	-1	-1	-1	-1	4	32	0	0						Untertest4.avi	0	880	547	72	111	362	682	233	0	Content		-72	-111	30295679	1132846009
30313	10:42:16.283	00:00:30.312	1819	739,9941	712,6045	0,3395276	0,6192994	386,7194	2,965891	3	656,5594	702,0181	0,3398549	0,6192847	386,7194	2,984694	1	32	657	702						Untertest4.avi	0	880	547	72	111	362	682	233	0	Content		585	591	30312873	1132863203
30330	10:42:16.300	00:00:30.329	1820	-1024	-768	-1	-1	-1	-1	4	-1024	-768	-1	-1	-1	-1	4	32	0	0						Untertest4.avi	0	880	547	72	111	362	682	233	0	Content		-72	-111	30329622	1132879952
30346	10:42:16.316	00:00:30.346	1821	734,7182	720,3462	0,3428785	0,6180689	386,7194	2,932113	3	650,9852	709,887	0,343206	0,6180543	386,7194	2,950555	1	32	651	710						Untertest4.avi	0	880	547	72	111	362	682	233	0	Content		579	599	30346246	1132896576
30362	10:42:16.332	00:00:30.362	1822	686,8753	705,9523	0,3439791	0,6171005	386,7194	2,942973	3	602,6163	694,6305	0,3443066	0,6170859	386,7194	2,960855	1	32	603	695						Untertest4.avi	0	880	547	72	111	362	682	233	0	Content		531	584	30362299	1132912629
30379	10:42:16.349	00:00:30.379	1823	-1024	-768	-1	-1	-1	-1	4	-1024	-768	-1	-1	-1	-1	4		0	0						Untertest4.avi	0	880	547	72	111				0	Content		-72	-111	30379051	1132929381
30396	10:42:16.366	00:00:30.395	1824	-1024	-768	-1	-1	-1	-1	4	-1024	-768	-1	-1	-1	-1	4		0	0						Untertest4.avi	0	880	547	72	111				0	Content		-72	-111	30395798	1132946128
30412	10:42:16.382	00:00:30.412	1825	-1024	-768	-1	-1	-1	-1	4	-1024	-768	-1	-1	-1	-1	4		0	0						Untertest4.avi	0	880	547	72	111				0	Content		-72	-111	30412421	1132962751
30429	10:42:16.399	00:00:30.429	1826	-1024	-768	-1	-1	-1	-1	4	-1024	-768	-1	-1	-1	-1	4		0	0						Untertest4.avi	0	880	547	72	111				0	Content		-72	-111	30429052	1132979382
30446	10:42:16.416	00:00:30.445	1827	-1024	-768	-1	-1	-1	-1	4	-1024	-768	-1	-1	-1	-1	4		0	0						Untertest4.avi	0	880	547	72	111				0	Content		-72	-111	30445669	1132995999
30462	10:42:16.432	00:00:30.462	1828	-1024	-768	-1	-1	-1	-1	4	-1024	-768	-1	-1	-1	-1	4		0	0						Untertest4.avi	0	880	547	72	111				0	Content		-72	-111	30462292	1133012622
30479	10:42:16.449	00:00:30.478	1829	-1024	-768	-1	-1	-1	-1	4	-1024	-768	-1	-1	-1	-1	4		0	0						Untertest4.avi	0	880	547	72	111				0	Content		-72	-111	30478913	1133029243
30496	10:42:16.466	00:00:30.495	1830	-1024	-768	-1	-1	-1	-1	4	-1024	-768	-1	-1	-1	-1	4		0	0						Untertest4.avi	0	880	547	72	111				0	Content		-72	-111	30495664	1133045994
30512	10:42:16.482	00:00:30.512	1831	-1024	-768	-1	-1	-1	-1	4	-1024	-768	-1	-1	-1	-1	4		0	0						Untertest4.avi	0	880	547	72	111				0	Content		-72	-111	30512287	1133062617
30529	10:42:16.499	00:00:30.528	1832	-1024	-768	-1	-1	-1	-1	4	-1024	-768	-1	-1	-1	-1	4		0	0						Untertest4.avi	0	880	547	72	111				0	Content		-72	-111	30528912	1133079242
30546	10:42:16.516	00:00:30.545	1833	-1024	-768	-1	-1	-1	-1	4	-1024	-768	-1	-1	-1	-1	4		0	0						Untertest4.avi	0	880	547	72	111				0	Content		-72	-111	30545661	1133095991
30562	10:42:16.532	00:00:30.562	1834	-1024	-768	-1	-1	-1	-1	4	-1024	-768	-1	-1	-1	-1	4		0	0						Untertest4.avi	0	880	547	72	111				0	Content		-72	-111	30562283	1133112613
30579	10:42:16.549	00:00:30.578	1835	285,4359	-111,2112	0,2360529	0,6104524	797,3722	4,076006	1	67,21715	-182,4913	0,2361076	0,6104397	797,3722	4,102479	3	33	285	-111						Untertest4.avi	0	880	547	72	111	1080	-28	33	0	Content		213	-222	30578904	1133129234
30596	10:42:16.566	00:00:30.595	1836	2188,626	295,1765	0,4088559	0,6114439	797,3722	5,73011	3	2018,946	278,4449	0,4089535	0,6114402	797,3722	5,796482	1	33	2019	278						Untertest4.avi	0	880	547	72	111	1080	-28	33	0	Content		1947	167	30595528	1133145858
30612	10:42:16.582	00:00:30.612	1837	-1024	-768	-1	-1	-1	-1	4	-1024	-768	-1	-1	-1	-1	4		0	0						Untertest4.avi	0	880	547	72	111				0	Content		-72	-111	30612152	1133162482
30629	10:42:16.599	00:00:30.629	1838	-1024	-768	-1	-1	-1	-1	4	-1024	-768	-1	-1	-1	-1	4		0	0						Untertest4.avi	0	880	547	72	111				0	Content		-72	-111	30629025	1133179355
30646	10:42:16.616	00:00:30.645	1839	-1024	-768	-1	-1	-1	-1	4	-1024	-768	-1	-1	-1	-1	4		0	0						Untertest4.avi	0	880	547	72	111				0	Content		-72	-111	30645518	1133195848
30662	10:42:16.632	00:00:30.662	1840	-1024	-768	-1	-1	-1	-1	4	-1024	-768	-1	-1	-1	-1	4		0	0						Untertest4.avi	0	880	547	72	111				0	Content		-72	-111	30662143	1133212473
30679	10:42:16.649	00:00:30.678	1841	-1024	-768	-1	-1	-1	-1	4	-1024	-768	-1	-1	-1	-1	4		0	0						Untertest4.avi	0	880	547	72	111				0	Content		-72	-111	30678768	1133229098
30696	10:42:16.666	00:00:30.695	1842	-1024	-768	-1	-1	-1	-1	4	-1024	-768	-1	-1	-1	-1	4		0	0						Untertest4.avi	0	880	547	72	111				0	Content		-72	-111	30695516	1133245846
30712	10:42:16.682	00:00:30.712	1843	-1024	-768	-1	-1	-1	-1	4	-1024	-768	-1	-1	-1	-1	4		0	0						Untertest4.avi	0	880	547	72	111				0	Content		-72	-111	30712139	1133262469
30729	10:42:16.699	00:00:30.728	1844	-1024	-768	-1	-1	-1	-1	4	-1024	-768	-1	-1	-1	-1	4		0	0						Untertest4.avi	0	880	547	72	111				0	Content		-72	-111	30728765	1133279095
30746	10:42:16.716	00:00:30.745	1845	1957,88	326,3663	0,4198986	0,6127154	797,3722	5,094375	3	579,2136	704,0807	0,358755	0,6131218	394,252	2,564594	1	34	579	704						Untertest4.avi	0	880	547	72	111	507	593	117	0	Content		507	593	30745513	1133295843
30762	10:42:16.732	00:00:30.762	1846	-1024	-768	-1	-1	-1	-1	4	-1024	-768	-1	-1	-1	-1	4	34	0	0						Untertest4.avi	0	880	547	72	111	507	593	117	0	Content		-72	-111	30762011	1133312341
30779	10:42:16.749	00:00:30.778	1847	-1024	-768	-1	-1	-1	-1	4	-1024	-768	-1	-1	-1	-1	4	34	0	0						Untertest4.avi	0	880	547	72	111	507	593	117	0	Content		-72	-111	30778759	1133329089
30795	10:42:16.765	00:00:30.795	1848	630,3793	689,1651	0,3605272	0,6141729	394,252	2,467215	3	542,7394	676,7806	0,3608457	0,6141587	394,252	2,481812	1	34	543	677						Untertest4.avi	0	880	547	72	111	507	593	117	0	Content		471	566	30795382	1133345712
30812	10:42:16.782	00:00:30.812	1849	669,2681	715,1035	0,3623099	0,6161561	394,252	2,59079	3	582,2171	703,8004	0,3626285	0,6161419	394,252	2,60642	1	34	582	704						Untertest4.avi	0	880	547	72	111	507	593	117	0	Content		510	593	30812130	1133362460
30829	10:42:16.799	00:00:30.828	1850	-1024	-768	-1	-1	-1	-1	4	-1024	-768	-1	-1	-1	-1	4	34	0	0						Untertest4.avi	0	880	547	72	111	507	593	117	0	Content		-72	-111	30828629	1133378959
30845	10:42:16.815	00:00:30.845	1851	612,3622	723,6174	0,3640899	0,6198226	394,252	2,669526	3	523,9111	711,8282	0,3644085	0,6198083	394,252	2,684917	1	34	524	712						Untertest4.avi	0	880	547	72	111	507	593	117	0	Content		452	601	30845368	1133395698
30862	10:42:16.832	00:00:30.862	1852	758,9577	718,462	0,3672796	0,6227576	394,252	2,415586	3	673,0331	708,3108	0,3675983	0,6227433	394,252	2,43117	1	35	673	708						Untertest4.avi	0	880	547	72	111	564	606	200	0	Content		601	597	30862441	1133412771
30879	10:42:16.849	00:00:30.878	1853	-1024	-768	-1	-1	-1	-1	4	-1024	-768	-1	-1	-1	-1	4	35	0	0						Untertest4.avi	0	880	547	72	111	564	606	200	0	Content		-72	-111	30878745	1133429075
30895	10:42:16.865	00:00:30.895	1854	-1024	-768	-1	-1	-1	-1	4	-1024	-768	-1	-1	-1	-1	4	35	0	0						Untertest4.avi	0	880	547	72	111	564	606	200	0	Content		-72	-111	30895496	1133445826
30912	10:42:16.882	00:00:30.911	1855	-1024	-768	-1	-1	-1	-1	4	-1024	-768	-1	-1	-1	-1	4	35	0	0						Untertest4.avi	0	880	547	72	111	564	606	200	0	Content		-72	-111	30911995	1133462325
30929	10:42:16.899	00:00:30.928	1856	707,4118	699,6515	0,3599921	0,633435	464,696	3,314152	3	618,5514	714,9329	0,3657725	0,6335791	401,3192	2,915555	3	35	0	0						Untertest4.avi	0	880	547	72	111	564	606	200	0	Content		-72	-111	30928743	1133479073
30945	10:42:16.915	00:00:30.945	1857	776,7058	695,8328	0,384876	0,6339371	464,7008	3,612218	3	569,14	717,2524	0,3702871	0,6340339	401,3239	3,173166	1	35	569	717						Untertest4.avi	0	880	547	72	111	564	606	200	0	Content		497	606	30945367	1133495697
30962	10:42:16.932	00:00:30.962	1858	-1024	-768	-1	-1	-1	-1	4	-1024	-768	-1	-1	-1	-1	4	35	0	0						Untertest4.avi	0	880	547	72	111	564	606	200	0	Content		-72	-111	30962183	1133512513
30979	10:42:16.949	00:00:30.978	1859	978,4662	732,7702	0,5280973	0,5305479	457,2998	2,947707	1	726,2958	745,8509	0,5104865	0,530673	401,3239	2,618916	3	35	978	733						Untertest4.avi	0	880	547	72	111	564	606	200	0	Content		906	622	30978612	1133528942
30995	10:42:16.965	00:00:30.995	1860	967,5455	706,7514	0,5282831	0,5317753	457,2998	2,851926	0	565,1049	700,4734	0,3713411	0,63658	401,3239	3,000875	0	35	766	704						Untertest4.avi	0	880	547	72	111	564	606	200	0	Content		694	593	30995477	1133545807
31012	10:42:16.982	00:00:31.012	1861	-1024	-768	-1	-1	-1	-1	4	565,1049	700,4734	0,3682737	0,6377572	386,2689	3,000875	0	35	565	700						Untertest4.avi	0	880	547	72	111	564	606	200	0	Content		493	589	31012112	1133562442
31029	10:42:16.999	00:00:31.028	1862	-1024	-768	-1	-1	-1	-1	4	474,753	769,9164	0,370903	0,6392537	386,269	2,573951	0	35	475	770						Untertest4.avi	0	880	547	72	111	564	606	200	0	Content		403	659	31028725	1133579055
31045	10:42:17.015	00:00:31.045	1863	635,7686	947,3777	0,5314757	0,5375732	457,2998	3,247794	0	-1024	-768	-1	-1	-1	-1	4	35	636	947						Untertest4.avi	0	880	547	72	111	564	606	200	0	Content		564	836	31045289	1133595619
31062	10:42:17.032	00:00:31.062	1864	-1024	-768	-1	-1	-1	-1	4	-1024	-768	-1	-1	-1	-1	4		0	0						Untertest4.avi	0	880	547	72	111				0	Content		-72	-111	31062141	1133612471
31079	10:42:17.049	00:00:31.078	1865	-1024	-768	-1	-1	-1	-1	4	-1024	-768	-1	-1	-1	-1	4		0	0						Untertest4.avi	0	880	547	72	111				0	Content		-72	-111	31078524	1133628854
31095	10:42:17.065	00:00:31.095	1866	-1024	-768	-1	-1	-1	-1	4	-1024	-768	-1	-1	-1	-1	4		0	0						Untertest4.avi	0	880	547	72	111				0	Content		-72	-111	31095392	1133645722
31112	10:42:17.082	00:00:31.111	1867	-1024	-768	-1	-1	-1	-1	4	-1024	-768	-1	-1	-1	-1	4		0	0						Untertest4.avi	0	880	547	72	111				0	Content		-72	-111	31111896	1133662226
31129	10:42:17.099	00:00:31.128	1868	-1024	-768	-1	-1	-1	-1	4	-1024	-768	-1	-1	-1	-1	4		0	0						Untertest4.avi	0	880	547	72	111				0	Content		-72	-111	31128648	1133678978
31145	10:42:17.115	00:00:31.145	1869	-1024	-768	-1	-1	-1	-1	4	-1024	-768	-1	-1	-1	-1	4		0	0						Untertest4.avi	0	880	547	72	111				0	Content		-72	-111	31145288	1133695618
31162	10:42:17.132	00:00:31.161	1870	-1024	-768	-1	-1	-1	-1	4	-1024	-768	-1	-1	-1	-1	4		0	0						Untertest4.avi	0	880	547	72	111				0	Content		-72	-111	31161894	1133712224
31179	10:42:17.149	00:00:31.178	1871	-1024	-768	-1	-1	-1	-1	4	-1024	-768	-1	-1	-1	-1	4		0	0						Untertest4.avi	0	880	547	72	111				0	Content		-72	-111	31178514	1133728844
31195	10:42:17.165	00:00:31.195	1872	-1024	-768	-1	-1	-1	-1	4	-1024	-768	-1	-1	-1	-1	4		0	0						Untertest4.avi	0	880	547	72	111				0	Content		-72	-111	31195283	1133745613
31212	10:42:17.182	00:00:31.211	1873	-1024	-768	-1	-1	-1	-1	4	-1024	-768	-1	-1	-1	-1	4		0	0						Untertest4.avi	0	880	547	72	111				0	Content		-72	-111	31211887	1133762217
31229	10:42:17.199	00:00:31.228	1874	-1024	-768	-1	-1	-1	-1	4	-1024	-768	-1	-1	-1	-1	4		0	0						Untertest4.avi	0	880	547	72	111				0	Content		-72	-111	31228512	1133778842
31245	10:42:17.215	00:00:31.245	1875	-1024	-768	-1	-1	-1	-1	4	-1024	-768	-1	-1	-1	-1	4		0	0						Untertest4.avi	0	880	547	72	111				0	Content		-72	-111	31245135	1133795465
31262	10:42:17.232	00:00:31.262	1876	-1024	-768	-1	-1	-1	-1	4	-1024	-768	-1	-1	-1	-1	4		0	0						Untertest4.avi	0	880	547	72	111				0	Content		-72	-111	31262388	1133812718
31279	10:42:17.249	00:00:31.279	1877	-1024	-768	-1	-1	-1	-1	4	-1024	-768	-1	-1	-1	-1	4		0	0						Untertest4.avi	0	880	547	72	111				0	Content		-72	-111	31279012	1133829342
31296	10:42:17.266	00:00:31.295	1878	-1024	-768	-1	-1	-1	-1	4	-1024	-768	-1	-1	-1	-1	4		0	0						Untertest4.avi	0	880	547	72	111				0	Content		-72	-111	31295580	1133845910
31312	10:42:17.282	00:00:31.311	1879	-1024	-768	-1	-1	-1	-1	4	-1024	-768	-1	-1	-1	-1	4		0	0						Untertest4.avi	0	880	547	72	111				0	Content		-72	-111	31311759	1133862089
31328	10:42:17.298	00:00:31.328	1880	-1024	-768	-1	-1	-1	-1	4	-1024	-768	-1	-1	-1	-1	4		0	0						Untertest4.avi	0	880	547	72	111				0	Content		-72	-111	31328382	1133878712
31345	10:42:17.315	00:00:31.345	1881	-1024	-768	-1	-1	-1	-1	4	-1024	-768	-1	-1	-1	-1	4		0	0						Untertest4.avi	0	880	547	72	111				0	Content		-72	-111	31345006	1133895336
31362	10:42:17.332	00:00:31.361	1882	-1024	-768	-1	-1	-1	-1	4	-1024	-768	-1	-1	-1	-1	4		0	0						Untertest4.avi	0	880	547	72	111				0	Content		-72	-111	31361760	1133912090
31379	10:42:17.349	00:00:31.378	1883	-1024	-768	-1	-1	-1	-1	4	-1024	-768	-1	-1	-1	-1	4		0	0						Untertest4.avi	0	880	547	72	111				0	Content		-72	-111	31378504	1133928834
31395	10:42:17.365	00:00:31.395	1884	-1024	-768	-1	-1	-1	-1	4	-1024	-768	-1	-1	-1	-1	4		0	0						Untertest4.avi	0	880	547	72	111				0	Content		-72	-111	31395125	1133945455
31412	10:42:17.382	00:00:31.411	1885	-1024	-768	-1	-1	-1	-1	4	-1024	-768	-1	-1	-1	-1	4		0	0						Untertest4.avi	0	880	547	72	111				0	Content		-72	-111	31411751	1133962081
31428	10:42:17.398	00:00:31.428	1886	-1024	-768	-1	-1	-1	-1	4	-1024	-768	-1	-1	-1	-1	4		0	0						Untertest4.avi	0	880	547	72	111				0	Content		-72	-111	31428376	1133978706
31445	10:42:17.415	00:00:31.445	1887	-1024	-768	-1	-1	-1	-1	4	-1024	-768	-1	-1	-1	-1	4		0	0						Untertest4.avi	0	880	547	72	111				0	Content		-72	-111	31445446	1133995776
31463	10:42:17.433	00:00:31.462	1888	-1024	-768	-1	-1	-1	-1	4	-1024	-768	-1	-1	-1	-1	4		0	0						Untertest4.avi	0	880	547	72	111				0	Content		-72	-111	31462818	1134013148
31480	10:42:17.450	00:00:31.480	1889	-1024	-768	-1	-1	-1	-1	4	-1024	-768	-1	-1	-1	-1	4		0	0						Untertest4.avi	0	880	547	72	111				0	Content		-72	-111	31480068	1134030398
31495	10:42:17.465	00:00:31.494	1890	-1024	-768	-1	-1	-1	-1	4	-1024	-768	-1	-1	-1	-1	4		0	0						Untertest4.avi	0	880	547	72	111				0	Content		-72	-111	31494997	1134045327
31512	10:42:17.482	00:00:31.511	1891	-1024	-768	-1	-1	-1	-1	4	-1024	-768	-1	-1	-1	-1	4		0	0						Untertest4.avi	0	880	547	72	111				0	Content		-72	-111	31511624	1134061954
31528	10:42:17.498	00:00:31.528	1892	-1024	-768	-1	-1	-1	-1	4	-1024	-768	-1	-1	-1	-1	4		0	0						Untertest4.avi	0	880	547	72	111				0	Content		-72	-111	31528369	1134078699
31545	10:42:17.515	00:00:31.544	1893	-1024	-768	-1	-1	-1	-1	4	-1024	-768	-1	-1	-1	-1	4		0	0						Untertest4.avi	0	880	547	72	111				0	Content		-72	-111	31544994	1134095324
31562	10:42:17.532	00:00:31.561	1894	-1024	-768	-1	-1	-1	-1	4	-1024	-768	-1	-1	-1	-1	4		0	0						Untertest4.avi	0	880	547	72	111				0	Content		-72	-111	31561614	1134111944
31578	10:42:17.548	00:00:31.578	1895	-1024	-768	-1	-1	-1	-1	4	-1024	-768	-1	-1	-1	-1	4		0	0						Untertest4.avi	0	880	547	72	111				0	Content		-72	-111	31578247	1134128577
31595	10:42:17.565	00:00:31.595	1896	-1024	-768	-1	-1	-1	-1	4	-1024	-768	-1	-1	-1	-1	4		0	0						Untertest4.avi	0	880	547	72	111				0	Content		-72	-111	31595432	1134145762
31613	10:42:17.583	00:00:31.612	1897	-1024	-768	-1	-1	-1	-1	4	-1024	-768	-1	-1	-1	-1	4		0	0						Untertest4.avi	0	880	547	72	111				0	Content		-72	-111	31612804	1134163134
31630	10:42:17.600	00:00:31.630	1898	-1024	-768	-1	-1	-1	-1	4	-1024	-768	-1	-1	-1	-1	4		0	0						Untertest4.avi	0	880	547	72	111				0	Content		-72	-111	31630050	1134180380
31645	10:42:17.615	00:00:31.644	1899	-1024	-768	-1	-1	-1	-1	4	-1024	-768	-1	-1	-1	-1	4		0	0						Untertest4.avi	0	880	547	72	111				0	Content		-72	-111	31644855	1134195185
31662	10:42:17.632	00:00:31.661	1900	-1024	-768	-1	-1	-1	-1	4	-1024	-768	-1	-1	-1	-1	4		0	0						Untertest4.avi	0	880	547	72	111				0	Content		-72	-111	31661603	1134211933
31678	10:42:17.648	00:00:31.678	1901	-1024	-768	-1	-1	-1	-1	4	-1024	-768	-1	-1	-1	-1	4		0	0						Untertest4.avi	0	880	547	72	111				0	Content		-72	-111	31678233	1134228563
31695	10:42:17.665	00:00:31.695	1902	-1024	-768	-1	-1	-1	-1	4	-1024	-768	-1	-1	-1	-1	4		0	0						Untertest4.avi	0	880	547	72	111				0	Content		-72	-111	31695166	1134245496
31712	10:42:17.682	00:00:31.711	1903	360,1189	899,6661	0,379228	0,6560129	408,4402	3,396434	3	251,7468	884,65	0,3746368	0,6560349	390,0961	3,276261	1	36	252	885						Untertest4.avi	0	880	547	72	111	306	766	117	0	Content		180	774	31711599	1134261929
31728	10:42:17.698	00:00:31.728	1904	380,7605	899,6973	0,3654214	0,6575452	408,4402	3,335693	1	262,7343	884,7134	0,3727824	0,657527	390,0961	3,217249	3	36	381	900						Untertest4.avi	0	880	547	72	111	306	766	117	0	Content		309	789	31728460	1134278790
31745	10:42:17.715	00:00:31.744	1905	-1024	-768	-1	-1	-1	-1	4	-1024	-768	-1	-1	-1	-1	4	36	0	0						Untertest4.avi	0	880	547	72	111	306	766	117	0	Content		-72	-111	31744845	1134295175
31761	10:42:17.731	00:00:31.761	1906	-1024	-768	-1	-1	-1	-1	4	-1024	-768	-1	-1	-1	-1	4	36	0	0						Untertest4.avi	0	880	547	72	111	306	766	117	0	Content		-72	-111	31761467	1134311797
31778	10:42:17.748	00:00:31.778	1907	378,0289	877,1154	0,3652693	0,6594598	408,4402	3,332248	1	260,8336	863,2716	0,3725714	0,6594419	390,2464	3,215116	3	36	378	877						Untertest4.avi	0	880	547	72	111	306	766	117	0	Content		306	766	31778092	1134328422
31795	10:42:17.765	00:00:31.795	1908	-1024	-768	-1	-1	-1	-1	4	-1024	-768	-1	-1	-1	-1	4	36	0	0						Untertest4.avi	0	880	547	72	111	306	766	117	0	Content		-72	-111	31795218	1134345548
31812	10:42:17.782	00:00:31.811	1909	392,6469	834,5867	0,3787725	0,6586964	408,4402	3,28144	3	284,6081	822,8827	0,373348	0,6587244	387,0648	3,143586	1	36	285	823						Untertest4.avi	0	880	547	72	111	306	766	117	0	Content		213	712	31811712	1134362042
31829	10:42:17.799	00:00:31.828	1910	-1024	-768	-1	-1	-1	-1	4	-1024	-768	-1	-1	-1	-1	4	37	0	0						Untertest4.avi	0	880	547	72	111	164	705	700	0	Content		-72	-111	31828530	1134378860
31845	10:42:17.815	00:00:31.844	1911	347,8982	814,0254	0,3754553	0,6622103	408,4401	2,910118	3	245,7452	802,6072	0,3722187	0,6622269	394,766	2,836358	1	37	246	803						Untertest4.avi	0	880	547	72	111	164	705	700	0	Content		174	692	31844829	1134395159
31862	10:42:17.832	00:00:31.861	1912	357,5531	827,353	0,3748591	0,6632906	408,4402	3,259149	3	251,5706	815,7952	0,3715816	0,6633027	394,7661	3,177363	1	37	252	816						Untertest4.avi	0	880	547	72	111	164	705	700	0	Content		180	705	31861698	1134412028
31878	10:42:17.848	00:00:31.878	1913	-1024	-768	-1	-1	-1	-1	4	-1024	-768	-1	-1	-1	-1	4	37	0	0						Untertest4.avi	0	880	547	72	111	164	705	700	0	Content		-72	-111	31878328	1134428658
31895	10:42:17.865	00:00:31.894	1914	385,0449	832,1073	0,3679524	0,6650446	386,024	2,747604	3	249,8321	822,4601	0,3677645	0,6649916	386,024	2,767946	1	37	250	822						Untertest4.avi	0	880	547	72	111	164	705	700	0	Content		178	711	31894948	1134445278
31912	10:42:17.882	00:00:31.911	1915	358,5203	826,2673	0,367462	0,6656915	386,0241	3,05939	3	259,4842	815,1936	0,3677913	0,6656758	386,0241	3,074558	1	37	259	815						Untertest4.avi	0	880	547	72	111	164	705	700	0	Content		187	704	31911577	1134461907
31928	10:42:17.898	00:00:31.928	1916	-1024	-768	-1	-1	-1	-1	4	-1024	-768	-1	-1	-1	-1	4	37	0	0						Untertest4.avi	0	880	547	72	111	164	705	700	0	Content		-72	-111	31928325	1134478655
31945	10:42:17.915	00:00:31.944	1917	-1024	-768	-1	-1	-1	-1	4	-1024	-768	-1	-1	-1	-1	4	37	0	0						Untertest4.avi	0	880	547	72	111	164	705	700	0	Content		-72	-111	31944944	1134495274
31962	10:42:17.932	00:00:31.961	1918	330,4319	810,0089	0,3686548	0,6664216	393,3442	3,080683	3	228,1347	797,8234	0,3689746	0,6664065	393,3442	3,095809	1	37	228	798						Untertest4.avi	0	880	547	72	111	164	705	700	0	Content		156	687	31961570	1134511900
31978	10:42:17.948	00:00:31.978	1919	-1024	-768	-1	-1	-1	-1	4	-1024	-768	-1	-1	-1	-1	4	37	0	0						Untertest4.avi	0	880	547	72	111	164	705	700	0	Content		-72	-111	31978195	1134528525
31995	10:42:17.965	00:00:31.994	1920	-1024	-768	-1	-1	-1	-1	4	-1024	-768	-1	-1	-1	-1	4	37	0	0						Untertest4.avi	0	880	547	72	111	164	705	700	0	Content		-72	-111	31994936	1134545266
32011	10:42:17.981	00:00:32.011	1921	-1024	-768	-1	-1	-1	-1	4	-1024	-768	-1	-1	-1	-1	4	37	0	0						Untertest4.avi	0	880	547	72	111	164	705	700	0	Content		-72	-111	32011312	1134561642
32029	10:42:17.999	00:00:32.028	1922	-1024	-768	-1	-1	-1	-1	4	-1024	-768	-1	-1	-1	-1	4	37	0	0						Untertest4.avi	0	880	547	72	111	164	705	700	0	Content		-72	-111	32028503	1134578833
32045	10:42:18.015	00:00:32.045	1923	-1024	-768	-1	-1	-1	-1	4	-1024	-768	-1	-1	-1	-1	4	37	0	0						Untertest4.avi	0	880	547	72	111	164	705	700	0	Content		-72	-111	32045182	1134595512
32062	10:42:18.032	00:00:32.061	1924	286,4583	882,3175	0,3659341	0,6678542	393,3442	3,236865	3	179,2435	873,0896	0,3662537	0,667839	393,3442	3,252537	1	37	179	873						Untertest4.avi	0	880	547	72	111	164	705	700	0	Content		107	762	32061794	1134612124
32078	10:42:18.048	00:00:32.077	1925	328,0087	843,4667	0,3659469	0,6686758	393,3442	3,133845	3	224,6447	832,7006	0,3662665	0,6686606	393,3442	3,14921	1	37	225	833						Untertest4.avi	0	880	547	72	111	164	705	700	0	Content		153	722	32077925	1134628255
32095	10:42:18.065	00:00:32.094	1926	274,9761	851,0801	0,3692743	0,6687363	410,0188	3,391567	3	163,9067	841,3645	0,3695807	0,668689	410,0188	3,407858	1	37	164	841						Untertest4.avi	0	880	547	72	111	164	705	700	0	Content		92	730	32094799	1134645129
32111	10:42:18.081	00:00:32.111	1927	-1024	-768	-1	-1	-1	-1	4	-1024	-768	-1	-1	-1	-1	4	37	0	0						Untertest4.avi	0	880	547	72	111	164	705	700	0	Content		-72	-111	32111299	1134661629
32128	10:42:18.098	00:00:32.128	1928	-1024	-768	-1	-1	-1	-1	4	-1024	-768	-1	-1	-1	-1	4	37	0	0						Untertest4.avi	0	880	547	72	111	164	705	700	0	Content		-72	-111	32128365	1134678695
32145	10:42:18.115	00:00:32.144	1929	-1024	-768	-1	-1	-1	-1	4	-1024	-768	-1	-1	-1	-1	4	37	0	0						Untertest4.avi	0	880	547	72	111	164	705	700	0	Content		-72	-111	32144991	1134695321
32162	10:42:18.132	00:00:32.161	1930	-1024	-768	-1	-1	-1	-1	4	-1024	-768	-1	-1	-1	-1	4	37	0	0						Untertest4.avi	0	880	547	72	111	164	705	700	0	Content		-72	-111	32161614	1134711944
32178	10:42:18.148	00:00:32.178	1931	-1024	-768	-1	-1	-1	-1	4	-1024	-768	-1	-1	-1	-1	4	37	0	0						Untertest4.avi	0	880	547	72	111	164	705	700	0	Content		-72	-111	32178170	1134728500
32195	10:42:18.165	00:00:32.194	1932	338,9879	821,8607	0,3695676	0,671445	410,0188	3,247148	3	232,471	809,8983	0,3698671	0,6714308	410,0188	3,26317	1	37	232	810						Untertest4.avi	0	880	547	72	111	164	705	700	0	Content		160	699	32194792	1134745122
32211	10:42:18.181	00:00:32.211	1933	-1024	-768	-1	-1	-1	-1	4	-1024	-768	-1	-1	-1	-1	4	37	0	0						Untertest4.avi	0	880	547	72	111	164	705	700	0	Content		-72	-111	32211417	1134761747
32228	10:42:18.198	00:00:32.228	1934	-1024	-768	-1	-1	-1	-1	4	-1024	-768	-1	-1	-1	-1	4	37	0	0						Untertest4.avi	0	880	547	72	111	164	705	700	0	Content		-72	-111	32228165	1134778495
32245	10:42:18.215	00:00:32.244	1935	-1024	-768	-1	-1	-1	-1	4	-1024	-768	-1	-1	-1	-1	4	37	0	0						Untertest4.avi	0	880	547	72	111	164	705	700	0	Content		-72	-111	32244537	1134794867
32262	10:42:18.232	00:00:32.261	1936	293,246	845,7916	0,3690405	0,6734632	410,777	2,917669	3	183,2465	835,7985	0,3693459	0,673416	410,777	2,932163	1	37	183	836						Untertest4.avi	0	880	547	72	111	164	705	700	0	Content		111	725	32261525	1134811855
32278	10:42:18.248	00:00:32.278	1937	374,847	792,9318	0,3703619	0,6748834	410,777	3,316882	3	270,9314	780,075	0,3706604	0,6748692	410,777	3,333416	1	37	271	780						Untertest4.avi	0	880	547	72	111	164	705	700	0	Content		199	669	32278038	1134828368
32295	10:42:18.265	00:00:32.294	1938	315,6202	822,5272	0,3640353	0,6750951	386,1245	3,232882	3	210,5421	810,7987	0,3642888	0,6750796	386,1243	3,249919	1	37	211	811						Untertest4.avi	0	880	547	72	111	164	705	700	0	Content		139	700	32294661	1134844991
32311	10:42:18.281	00:00:32.311	1939	330,8303	820,6683	0,364327	0,6749547	387,3809	3,070514	3	212,8663	804,2865	0,3643927	0,6750621	387,3808	3,090883	1	37	213	804						Untertest4.avi	0	880	547	72	111	164	705	700	0	Content		141	693	32311164	1134861494
32328	10:42:18.298	00:00:32.328	1940	-1024	-768	-1	-1	-1	-1	4	-1024	-768	-1	-1	-1	-1	4	37	0	0						Untertest4.avi	0	880	547	72	111	164	705	700	0	Content		-72	-111	32328225	1134878555
32345	10:42:18.315	00:00:32.344	1941	-1024	-768	-1	-1	-1	-1	4	-1024	-768	-1	-1	-1	-1	4	37	0	0						Untertest4.avi	0	880	547	72	111	164	705	700	0	Content		-72	-111	32344853	1134895183
32361	10:42:18.331	00:00:32.361	1942	-1024	-768	-1	-1	-1	-1	4	-1024	-768	-1	-1	-1	-1	4	37	0	0						Untertest4.avi	0	880	547	72	111	164	705	700	0	Content		-72	-111	32361472	1134911802
32378	10:42:18.348	00:00:32.377	1943	-1024	-768	-1	-1	-1	-1	4	-1024	-768	-1	-1	-1	-1	4	37	0	0						Untertest4.avi	0	880	547	72	111	164	705	700	0	Content		-72	-111	32377898	1134928228
32395	10:42:18.365	00:00:32.394	1944	-1024	-768	-1	-1	-1	-1	4	-1024	-768	-1	-1	-1	-1	4	37	0	0						Untertest4.avi	0	880	547	72	111	164	705	700	0	Content		-72	-111	32394772	1134945102
32411	10:42:18.381	00:00:32.411	1945	-1024	-768	-1	-1	-1	-1	4	-1024	-768	-1	-1	-1	-1	4	37	0	0						Untertest4.avi	0	880	547	72	111	164	705	700	0	Content		-72	-111	32411394	1134961724
32428	10:42:18.398	00:00:32.428	1946	338,024	861,3507	0,364797	0,6737581	387,3809	3,205332	3	236,4041	851,524	0,3651244	0,6737424	387,3809	3,221064	1	37	236	852						Untertest4.avi	0	880	547	72	111	164	705	700	0	Content		164	741	32428016	1134978346
32445	10:42:18.415	00:00:32.444	1947	-1024	-768	-1	-1	-1	-1	4	-1024	-768	-1	-1	-1	-1	4	37	0	0						Untertest4.avi	0	880	547	72	111	164	705	700	0	Content		-72	-111	32444642	1134994972
32461	10:42:18.431	00:00:32.461	1948	353,7461	822,7451	0,3647958	0,6746858	387,3809	3,19695	3	254,0901	811,3652	0,3651232	0,67467	387,3809	3,212637	1	37	254	811						Untertest4.avi	0	880	547	72	111	164	705	700	0	Content		182	700	32461265	1135011595
32478	10:42:18.448	00:00:32.478	1949	319,4391	834,0046	0,3637754	0,6748444	387,5583	3,139997	3	237,3581	818,0224	0,3643329	0,6749652	387,5582	3,152958	1	37	237	818						Untertest4.avi	0	880	547	72	111	164	705	700	0	Content		165	707	32478022	1135028352
32495	10:42:18.465	00:00:32.494	1950	382,1613	803,3373	0,3634283	0,6759114	387,5583	3,231071	3	284,5439	791,4062	0,3637553	0,6758957	387,5582	3,247015	1	37	285	791						Untertest4.avi	0	880	547	72	111	164	705	700	0	Content		213	680	32494638	1135044968
32511	10:42:18.481	00:00:32.511	1951	546,0651	864,8396	0,3609103	0,6762903	387,5583	3,220872	3	454,536	856,3427	0,3612372	0,6762746	387,5582	3,2383	1	37	455	856						Untertest4.avi	0	880	547	72	111	164	705	700	0	Content		383	745	32511263	1135061593
32528	10:42:18.498	00:00:32.528	1952	-1024	-768	-1	-1	-1	-1	4	-1024	-768	-1	-1	-1	-1	4	38	0	0						Untertest4.avi	0	880	547	72	111	685	730	333	0	Content		-72	-111	32528091	1135078421
32545	10:42:18.515	00:00:32.544	1953	-1024	-768	-1	-1	-1	-1	4	-1024	-768	-1	-1	-1	-1	4	38	0	0						Untertest4.avi	0	880	547	72	111	685	730	333	0	Content		-72	-111	32544509	1135094839
32561	10:42:18.531	00:00:32.561	1954	759,4459	809,4594	0,3562968	0,6780595	387,5583	3,176205	3	674,2541	800,9713	0,3566236	0,6780437	387,5583	3,196372	1	38	674	801						Untertest4.avi	0	880	547	72	111	685	730	333	0	Content		602	690	32561325	1135111655
32578	10:42:18.548	00:00:32.577	1955	785,1712	820,0645	0,3562343	0,678535	386,7603	3,219969	3	697,7886	811,6128	0,3564895	0,6785194	386,7601	3,241709	1	38	698	812						Untertest4.avi	0	880	547	72	111	685	730	333	0	Content		626	701	32577881	1135128211
32595	10:42:18.565	00:00:32.594	1956	-1024	-768	-1	-1	-1	-1	4	-1024	-768	-1	-1	-1	-1	4	38	0	0						Untertest4.avi	0	880	547	72	111	685	730	333	0	Content		-72	-111	32594505	1135144835
32611	10:42:18.581	00:00:32.611	1957	-1024	-768	-1	-1	-1	-1	4	-1024	-768	-1	-1	-1	-1	4	38	0	0						Untertest4.avi	0	880	547	72	111	685	730	333	0	Content		-72	-111	32611252	1135161582
32628	10:42:18.598	00:00:32.628	1958	-1024	-768	-1	-1	-1	-1	4	-1024	-768	-1	-1	-1	-1	4	38	0	0						Untertest4.avi	0	880	547	72	111	685	730	333	0	Content		-72	-111	32628074	1135178404
32645	10:42:18.615	00:00:32.644	1959	-1024	-768	-1	-1	-1	-1	4	-1024	-768	-1	-1	-1	-1	4	38	0	0						Untertest4.avi	0	880	547	72	111	685	730	333	0	Content		-72	-111	32644501	1135194831
32661	10:42:18.631	00:00:32.661	1960	843,2482	840,9479	0,3532313	0,680418	386,7603	3,242791	3	758,5558	833,4431	0,353559	0,6804022	386,7602	3,264948	1	38	759	833						Untertest4.avi	0	880	547	72	111	685	730	333	0	Content		687	722	32661245	1135211575
32678	10:42:18.648	00:00:32.677	1961	843,8737	868,5471	0,353175	0,6803617	388,1063	3,280157	3	755,9819	861,3721	0,353426	0,6803463	388,1062	3,303803	1	38	756	861						Untertest4.avi	0	880	547	72	111	685	730	333	0	Content		684	750	32677869	1135228199
32694	10:42:18.664	00:00:32.694	1962	837,0441	853,0714	0,3528649	0,6805674	388,1062	3,25135	3	711,3589	847,0602	0,3525211	0,6805143	388,1062	3,267278	1	38	711	847						Untertest4.avi	0	880	547	72	111	685	730	333	0	Content		639	736	32694495	1135244825
32711	10:42:18.681	00:00:32.711	1963	-1024	-768	-1	-1	-1	-1	4	-1024	-768	-1	-1	-1	-1	4	38	0	0						Untertest4.avi	0	880	547	72	111	685	730	333	0	Content		-72	-111	32711118	1135261448
32728	10:42:18.698	00:00:32.728	1964	988,4151	868,3604	0,3352427	0,6794755	432,9197	3,814756	3	849,7649	862,1722	0,3349551	0,6794324	432,9197	3,832891	1	38	850	862						Untertest4.avi	0	880	547	72	111	685	730	333	0	Content		778	751	32728062	1135278392
32744	10:42:18.714	00:00:32.744	1965	-1024	-768	-1	-1	-1	-1	4	-1024	-768	-1	-1	-1	-1	4	38	0	0						Untertest4.avi	0	880	547	72	111	685	730	333	0	Content		-72	-111	32744367	1135294697
32761	10:42:18.731	00:00:32.761	1966	808,4958	846,4404	0,3499772	0,680583	390,7244	3,475858	3	700,3389	840,1296	0,3498962	0,6805314	390,7244	3,496952	1	38	700	840						Untertest4.avi	0	880	547	72	111	685	730	333	0	Content		628	729	32761242	1135311572
32778	10:42:18.748	00:00:32.777	1967	886,839	844,6895	0,3513235	0,6808883	387,952	2,940544	3	766,9647	838,8	0,3511372	0,6808353	387,952	2,95727	1	38	767	839						Untertest4.avi	0	880	547	72	111	685	730	333	0	Content		695	728	32777989	1135328319
32795	10:42:18.765	00:00:32.794	1968	-1024	-768	-1	-1	-1	-1	4	-1024	-768	-1	-1	-1	-1	4	38	0	0						Untertest4.avi	0	880	547	72	111	685	730	333	0	Content		-72	-111	32794616	1135344946
32811	10:42:18.781	00:00:32.810	1969	-1024	-768	-1	-1	-1	-1	4	-1024	-768	-1	-1	-1	-1	4	38	0	0						Untertest4.avi	0	880	547	72	111	685	730	333	0	Content		-72	-111	32810988	1135361318
32827	10:42:18.797	00:00:32.827	1970	859,5014	847,9142	0,3478931	0,6851012	385,363	2,803268	3	774,6327	840,5572	0,3482223	0,6850852	385,363	2,822823	1	38	775	841						Untertest4.avi	0	880	547	72	111	685	730	333	0	Content		703	730	32827489	1135377819
32844	10:42:18.814	00:00:32.844	1971	869,2759	858,4758	0,3475569	0,6868122	385,363	2,867159	3	784,3234	851,2946	0,3478861	0,6867962	385,363	2,887371	1	38	784	851						Untertest4.avi	0	880	547	72	111	685	730	333	0	Content		712	740	32844362	1135394692
32861	10:42:18.831	00:00:32.861	1972	854,9719	848,2676	0,3476118	0,6890894	387,1389	3,15423	3	767,7923	841,0131	0,3478643	0,6890737	387,1388	3,177367	1	39	768	841						Untertest4.avi	0	880	547	72	111	755	756	233	0	Content		696	730	32861109	1135411439
32878	10:42:18.848	00:00:32.877	1973	912,2822	873,6576	0,3460162	0,6910063	387,1389	2,925937	3	826,8555	866,7865	0,3463429	0,6909903	387,1389	2,947566	1	39	827	867						Untertest4.avi	0	880	547	72	111	755	756	233	0	Content		755	756	32877732	1135428062
[truncated: 1,658 more rows]
