# Supplementary material for: Gaze Duration Biases for Colours in Combination with Dissonant and Consonant Sounds: A Comparative Eye-Tracking Study with Orangutans
Source: PLoS One. 2015 Oct 14;10(10):e0139894. doi: 10.1371/journal.pone.0139894 (PMC4605782; doi:10.1371/journal.pone.0139894)
Supplement: S1 Data — (ZIP) [file pone.0139894.s004.zip › Plos ColourSound Data/Apes/Farben_Musik_U4/Rec 17-All-Data.tsv]

System Properties:
Operating System:	Microsoft Windows NT 6.1.7601 Service Pack 1
System User Name:	tobiiadmin
Machine Name:	LOE7690LAP
Data properties:
Recording name:	Rec 17
Recording date:	04.03.2014
Recording time:	11:02:08
Recording resolution:	1024 x 768
Export date:	09.03.2014
Export time:	12:24:47
Participant:	Batek
Filter settings:
Eye: Average
Validity: Normal
Fixation filter: Tobii fixation filter
Velocity threshold: 35
Distance threshold: 35
Timestamp	DateTimeStamp	DateTimeStampStartOffset	Number	GazePointXLeft	GazePointYLeft	CamXLeft	CamYLeft	DistanceLeft	PupilLeft	ValidityLeft	GazePointXRight	GazePointYRight	CamXRight	CamYRight	DistanceRight	PupilRight	ValidityRight	FixationIndex	GazePointX	GazePointY	Event	EventKey	Data1	Data2	Descriptor	StimuliName	StimuliID	MediaWidth	MediaHeight	MediaPosX	MediaPosY	MappedFixationPointX	MappedFixationPointY	FixationDuration	AoiIds	AoiNames	WebGroupImage	MappedGazeDataPointX	MappedGazeDataPointY	MicroSecondTimestamp	AbsoluteMicroSecondTimestamp
13	11:02:08.528	00:00:00.012	0	-1024	-768	-1	-1	-1	-1	4	-1024	-768	-1	-1	-1	-1	4		0	0						No media	0	1024	768	0	0				0	Content		0	0	12912	2325077646
30	11:02:08.545	00:00:00.029	1	-1024	-768	-1	-1	-1	-1	4	-1024	-768	-1	-1	-1	-1	4		0	0						No media	0	1024	768	0	0				0	Content		0	0	29579	2325094313
46	11:02:08.561	00:00:00.046	2	-1024	-768	-1	-1	-1	-1	4	-1024	-768	-1	-1	-1	-1	4		0	0						No media	0	1024	768	0	0				0	Content		0	0	46442	2325111176
63	11:02:08.578	00:00:00.063	3	-1024	-768	-1	-1	-1	-1	4	-1024	-768	-1	-1	-1	-1	4		0	0						No media	0	1024	768	0	0				0	Content		0	0	63109	2325127843
80	11:02:08.595	00:00:00.079	4	-1024	-768	-1	-1	-1	-1	4	-1024	-768	-1	-1	-1	-1	4		0	0						No media	0	1024	768	0	0				0	Content		0	0	79776	2325144510
97	11:02:08.612	00:00:00.096	5	-1024	-768	-1	-1	-1	-1	4	-1024	-768	-1	-1	-1	-1	4		0	0						No media	0	1024	768	0	0				0	Content		0	0	96785	2325161519
114	11:02:08.629	00:00:00.114	6	-1024	-768	-1	-1	-1	-1	4	-1024	-768	-1	-1	-1	-1	4		0	0						No media	0	1024	768	0	0				0	Content		0	0	114030	2325178764
131	11:02:08.646	00:00:00.131	7	-1024	-768	-1	-1	-1	-1	4	-1024	-768	-1	-1	-1	-1	4		0	0						No media	0	1024	768	0	0				0	Content		0	0	131403	2325196137
146	11:02:08.661	00:00:00.146	8	-1024	-768	-1	-1	-1	-1	4	-1024	-768	-1	-1	-1	-1	4		0	0						No media	0	1024	768	0	0				0	Content		0	0	146150	2325210884
163	11:02:08.678	00:00:00.162	9	-1024	-768	-1	-1	-1	-1	4	-1024	-768	-1	-1	-1	-1	4		0	0						No media	0	1024	768	0	0				0	Content		0	0	162772	2325227506
180	11:02:08.695	00:00:00.179	10	-1024	-768	-1	-1	-1	-1	4	-1024	-768	-1	-1	-1	-1	4		0	0						No media	0	1024	768	0	0				0	Content		0	0	179525	2325244259
196	11:02:08.711	00:00:00.196	11	-1024	-768	-1	-1	-1	-1	4	-1024	-768	-1	-1	-1	-1	4		0	0						No media	0	1024	768	0	0				0	Content		0	0	196203	2325260937
213	11:02:08.728	00:00:00.212	12	-1024	-768	-1	-1	-1	-1	4	-1024	-768	-1	-1	-1	-1	4		0	0						No media	0	1024	768	0	0				0	Content		0	0	212855	2325277589
230	11:02:08.745	00:00:00.229	13	-1024	-768	-1	-1	-1	-1	4	-1024	-768	-1	-1	-1	-1	4		0	0						No media	0	1024	768	0	0				0	Content		0	0	229525	2325294259
246	11:02:08.761	00:00:00.246	14	-1024	-768	-1	-1	-1	-1	4	-1024	-768	-1	-1	-1	-1	4		0	0						No media	0	1024	768	0	0				0	Content		0	0	246377	2325311111
263	11:02:08.778	00:00:00.263	15	-1024	-768	-1	-1	-1	-1	4	-1024	-768	-1	-1	-1	-1	4		0	0						No media	0	1024	768	0	0				0	Content		0	0	263046	2325327780
280	11:02:08.795	00:00:00.279	16	-1024	-768	-1	-1	-1	-1	4	-1024	-768	-1	-1	-1	-1	4		0	0						No media	0	1024	768	0	0				0	Content		0	0	279715	2325344449
297	11:02:08.812	00:00:00.296	17	-1024	-768	-1	-1	-1	-1	4	-1024	-768	-1	-1	-1	-1	4		0	0						No media	0	1024	768	0	0				0	Content		0	0	296702	2325361436
314	11:02:08.829	00:00:00.313	18	-1024	-768	-1	-1	-1	-1	4	-1024	-768	-1	-1	-1	-1	4		0	0						No media	0	1024	768	0	0				0	Content		0	0	313954	2325378688
331	11:02:08.846	00:00:00.331	19	-1024	-768	-1	-1	-1	-1	4	-1024	-768	-1	-1	-1	-1	4		0	0						No media	0	1024	768	0	0				0	Content		0	0	331327	2325396061
346	11:02:08.861	00:00:00.346	20	-1024	-768	-1	-1	-1	-1	4	-1024	-768	-1	-1	-1	-1	4		0	0						No media	0	1024	768	0	0				0	Content		0	0	346079	2325410813
363	11:02:08.878	00:00:00.362	21	-1024	-768	-1	-1	-1	-1	4	-1024	-768	-1	-1	-1	-1	4		0	0						No media	0	1024	768	0	0				0	Content		0	0	362705	2325427439
379	11:02:08.894	00:00:00.379	22	-1024	-768	-1	-1	-1	-1	4	-1024	-768	-1	-1	-1	-1	4		0	0						No media	0	1024	768	0	0				0	Content		0	0	379455	2325444189
396	11:02:08.911	00:00:00.396	23	-1024	-768	-1	-1	-1	-1	4	-1024	-768	-1	-1	-1	-1	4		0	0						No media	0	1024	768	0	0				0	Content		0	0	396137	2325460871
413	11:02:08.928	00:00:00.412	24	-1024	-768	-1	-1	-1	-1	4	-1024	-768	-1	-1	-1	-1	4		0	0						No media	0	1024	768	0	0				0	Content		0	0	412703	2325477437
430	11:02:08.945	00:00:00.429	25	-1024	-768	-1	-1	-1	-1	4	-1024	-768	-1	-1	-1	-1	4		0	0						No media	0	1024	768	0	0				0	Content		0	0	429641	2325494375
435	11:02:08.950																				MovieStart	128	0	0	Untertest4.avi
446	11:02:08.961	00:00:00.446	26	-1024	-768	-1	-1	-1	-1	4	-1024	-768	-1	-1	-1	-1	4		0	0						Untertest4.avi	0	880	547	72	111				0	Content		-72	-111	446310	2325511044
463	11:02:08.978	00:00:00.463	27	-1024	-768	-1	-1	-1	-1	4	-1024	-768	-1	-1	-1	-1	4		0	0						Untertest4.avi	0	880	547	72	111				0	Content		-72	-111	463454	2325528188
480	11:02:08.995	00:00:00.480	28	-1024	-768	-1	-1	-1	-1	4	-1024	-768	-1	-1	-1	-1	4		0	0						Untertest4.avi	0	880	547	72	111				0	Content		-72	-111	480123	2325544857
497	11:02:09.012	00:00:00.497	29	-1024	-768	-1	-1	-1	-1	4	-1024	-768	-1	-1	-1	-1	4		0	0						Untertest4.avi	0	880	547	72	111				0	Content		-72	-111	497207	2325561941
515	11:02:09.030	00:00:00.514	30	-1024	-768	-1	-1	-1	-1	4	-1024	-768	-1	-1	-1	-1	4		0	0						Untertest4.avi	0	880	547	72	111				0	Content		-72	-111	514582	2325579316
529	11:02:09.044	00:00:00.529	31	-1024	-768	-1	-1	-1	-1	4	-1024	-768	-1	-1	-1	-1	4		0	0						Untertest4.avi	0	880	547	72	111				0	Content		-72	-111	529331	2325594065
546	11:02:09.061	00:00:00.545	32	-1024	-768	-1	-1	-1	-1	4	-1024	-768	-1	-1	-1	-1	4		0	0						Untertest4.avi	0	880	547	72	111				0	Content		-72	-111	545958	2325610692
563	11:02:09.078	00:00:00.562	33	-1024	-768	-1	-1	-1	-1	4	-1024	-768	-1	-1	-1	-1	4		0	0						Untertest4.avi	0	880	547	72	111				0	Content		-72	-111	562705	2325627439
579	11:02:09.094	00:00:00.579	34	-1024	-768	-1	-1	-1	-1	4	-1024	-768	-1	-1	-1	-1	4		0	0						Untertest4.avi	0	880	547	72	111				0	Content		-72	-111	579383	2325644117
596	11:02:09.111	00:00:00.595	35	-1024	-768	-1	-1	-1	-1	4	-1024	-768	-1	-1	-1	-1	4		0	0						Untertest4.avi	0	880	547	72	111				0	Content		-72	-111	595980	2325660714
613	11:02:09.128	00:00:00.612	36	-1024	-768	-1	-1	-1	-1	4	-1024	-768	-1	-1	-1	-1	4		0	0						Untertest4.avi	0	880	547	72	111				0	Content		-72	-111	612649	2325677383
630	11:02:09.145	00:00:00.629	37	-1024	-768	-1	-1	-1	-1	4	-1024	-768	-1	-1	-1	-1	4		0	0						Untertest4.avi	0	880	547	72	111				0	Content		-72	-111	629500	2325694234
646	11:02:09.161	00:00:00.646	38	-1024	-768	-1	-1	-1	-1	4	-1024	-768	-1	-1	-1	-1	4		0	0						Untertest4.avi	0	880	547	72	111				0	Content		-72	-111	646169	2325710903
663	11:02:09.178	00:00:00.662	39	-1024	-768	-1	-1	-1	-1	4	-1024	-768	-1	-1	-1	-1	4		0	0						Untertest4.avi	0	880	547	72	111				0	Content		-72	-111	662838	2325727572
680	11:02:09.195	00:00:00.679	40	-1024	-768	-1	-1	-1	-1	4	-1024	-768	-1	-1	-1	-1	4		0	0						Untertest4.avi	0	880	547	72	111				0	Content		-72	-111	679744	2325744478
696	11:02:09.211	00:00:00.696	41	-1024	-768	-1	-1	-1	-1	4	-1024	-768	-1	-1	-1	-1	4		0	0						Untertest4.avi	0	880	547	72	111				0	Content		-72	-111	696414	2325761148
713	11:02:09.228	00:00:00.713	42	-1024	-768	-1	-1	-1	-1	4	-1024	-768	-1	-1	-1	-1	4		0	0						Untertest4.avi	0	880	547	72	111				0	Content		-72	-111	713083	2325777817
730	11:02:09.245	00:00:00.729	43	-1024	-768	-1	-1	-1	-1	4	-1024	-768	-1	-1	-1	-1	4		0	0						Untertest4.avi	0	880	547	72	111				0	Content		-72	-111	729752	2325794486
747	11:02:09.262	00:00:00.747	44	-1024	-768	-1	-1	-1	-1	4	-1024	-768	-1	-1	-1	-1	4		0	0						Untertest4.avi	0	880	547	72	111				0	Content		-72	-111	747082	2325811816
764	11:02:09.279	00:00:00.764	45	-1024	-768	-1	-1	-1	-1	4	-1024	-768	-1	-1	-1	-1	4		0	0						Untertest4.avi	0	880	547	72	111				0	Content		-72	-111	764329	2325829063
779	11:02:09.294	00:00:00.779	46	-1024	-768	-1	-1	-1	-1	4	-1024	-768	-1	-1	-1	-1	4		0	0						Untertest4.avi	0	880	547	72	111				0	Content		-72	-111	779204	2325843938
796	11:02:09.311	00:00:00.795	47	-1024	-768	-1	-1	-1	-1	4	-1024	-768	-1	-1	-1	-1	4		0	0						Untertest4.avi	0	880	547	72	111				0	Content		-72	-111	795829	2325860563
812	11:02:09.327	00:00:00.812	48	-1024	-768	-1	-1	-1	-1	4	-1024	-768	-1	-1	-1	-1	4		0	0						Untertest4.avi	0	880	547	72	111				0	Content		-72	-111	812452	2325877186
829	11:02:09.344	00:00:00.829	49	-1024	-768	-1	-1	-1	-1	4	-1024	-768	-1	-1	-1	-1	4		0	0						Untertest4.avi	0	880	547	72	111				0	Content		-72	-111	829134	2325893868
846	11:02:09.361	00:00:00.845	50	-1024	-768	-1	-1	-1	-1	4	-1024	-768	-1	-1	-1	-1	4		0	0						Untertest4.avi	0	880	547	72	111				0	Content		-72	-111	845841	2325910575
863	11:02:09.378	00:00:00.862	51	-1024	-768	-1	-1	-1	-1	4	-1024	-768	-1	-1	-1	-1	4		0	0						Untertest4.avi	0	880	547	72	111				0	Content		-72	-111	862780	2325927514
879	11:02:09.394	00:00:00.879	52	-1024	-768	-1	-1	-1	-1	4	-1024	-768	-1	-1	-1	-1	4		0	0						Untertest4.avi	0	880	547	72	111				0	Content		-72	-111	879449	2325944183
897	11:02:09.412	00:00:00.896	53	-1024	-768	-1	-1	-1	-1	4	-1024	-768	-1	-1	-1	-1	4		0	0						Untertest4.avi	0	880	547	72	111				0	Content		-72	-111	896585	2325961319
913	11:02:09.428	00:00:00.913	54	-1024	-768	-1	-1	-1	-1	4	-1024	-768	-1	-1	-1	-1	4		0	0						Untertest4.avi	0	880	547	72	111				0	Content		-72	-111	913254	2325977988
930	11:02:09.445	00:00:00.930	55	-1024	-768	-1	-1	-1	-1	4	-1024	-768	-1	-1	-1	-1	4		0	0						Untertest4.avi	0	880	547	72	111				0	Content		-72	-111	930335	2325995069
948	11:02:09.463	00:00:00.947	56	-1024	-768	-1	-1	-1	-1	4	-1024	-768	-1	-1	-1	-1	4		0	0						Untertest4.avi	0	880	547	72	111				0	Content		-72	-111	947707	2326012441
962	11:02:09.477	00:00:00.962	57	-1024	-768	-1	-1	-1	-1	4	-1024	-768	-1	-1	-1	-1	4		0	0						Untertest4.avi	0	880	547	72	111				0	Content		-72	-111	962455	2326027189
980	11:02:09.495	00:00:00.980	58	-1024	-768	-1	-1	-1	-1	4	-1024	-768	-1	-1	-1	-1	4		0	0						Untertest4.avi	0	880	547	72	111				0	Content		-72	-111	980078	2326044812
996	11:02:09.511	00:00:00.996	59	-1024	-768	-1	-1	-1	-1	4	-1024	-768	-1	-1	-1	-1	4		0	0						Untertest4.avi	0	880	547	72	111				0	Content		-72	-111	996451	2326061185
1013	11:02:09.528	00:00:01.013	60	-1024	-768	-1	-1	-1	-1	4	-1024	-768	-1	-1	-1	-1	4		0	0						Untertest4.avi	0	880	547	72	111				0	Content		-72	-111	1013326	2326078060
1030	11:02:09.545	00:00:01.029	61	-1024	-768	-1	-1	-1	-1	4	-1024	-768	-1	-1	-1	-1	4		0	0						Untertest4.avi	0	880	547	72	111				0	Content		-72	-111	1029950	2326094684
1047	11:02:09.562	00:00:01.046	62	-1024	-768	-1	-1	-1	-1	4	-1024	-768	-1	-1	-1	-1	4		0	0						Untertest4.avi	0	880	547	72	111				0	Content		-72	-111	1046590	2326111324
1063	11:02:09.578	00:00:01.063	63	-1024	-768	-1	-1	-1	-1	4	-1024	-768	-1	-1	-1	-1	4		0	0						Untertest4.avi	0	880	547	72	111				0	Content		-72	-111	1063203	2326127937
1080	11:02:09.595	00:00:01.079	64	-1024	-768	-1	-1	-1	-1	4	-1024	-768	-1	-1	-1	-1	4		0	0						Untertest4.avi	0	880	547	72	111				0	Content		-72	-111	1079829	2326144563
1097	11:02:09.612	00:00:01.096	65	-1024	-768	-1	-1	-1	-1	4	-1024	-768	-1	-1	-1	-1	4		0	0						Untertest4.avi	0	880	547	72	111				0	Content		-72	-111	1096580	2326161314
1113	11:02:09.628	00:00:01.113	66	-1024	-768	-1	-1	-1	-1	4	-1024	-768	-1	-1	-1	-1	4		0	0						Untertest4.avi	0	880	547	72	111				0	Content		-72	-111	1113204	2326177938
1130	11:02:09.645	00:00:01.129	67	-1024	-768	-1	-1	-1	-1	4	-1024	-768	-1	-1	-1	-1	4		0	0						Untertest4.avi	0	880	547	72	111				0	Content		-72	-111	1129873	2326194607
1147	11:02:09.662	00:00:01.146	68	-1024	-768	-1	-1	-1	-1	4	-1024	-768	-1	-1	-1	-1	4		0	0						Untertest4.avi	0	880	547	72	111				0	Content		-72	-111	1146574	2326211308
1163	11:02:09.678	00:00:01.163	69	-1024	-768	-1	-1	-1	-1	4	-1024	-768	-1	-1	-1	-1	4		0	0						Untertest4.avi	0	880	547	72	111				0	Content		-72	-111	1163328	2326228062
1180	11:02:09.695	00:00:01.179	70	-1024	-768	-1	-1	-1	-1	4	-1024	-768	-1	-1	-1	-1	4		0	0						Untertest4.avi	0	880	547	72	111				0	Content		-72	-111	1179701	2326244435
1196	11:02:09.711	00:00:01.196	71	-1024	-768	-1	-1	-1	-1	4	-1024	-768	-1	-1	-1	-1	4		0	0						Untertest4.avi	0	880	547	72	111				0	Content		-72	-111	1196466	2326261200
1213	11:02:09.728	00:00:01.213	72	-1024	-768	-1	-1	-1	-1	4	-1024	-768	-1	-1	-1	-1	4		0	0						Untertest4.avi	0	880	547	72	111				0	Content		-72	-111	1213080	2326277814
1230	11:02:09.745	00:00:01.229	73	-1024	-768	-1	-1	-1	-1	4	-1024	-768	-1	-1	-1	-1	4		0	0						Untertest4.avi	0	880	547	72	111				0	Content		-72	-111	1229540	2326294274
1246	11:02:09.761	00:00:01.246	74	-1024	-768	-1	-1	-1	-1	4	-1024	-768	-1	-1	-1	-1	4		0	0						Untertest4.avi	0	880	547	72	111				0	Content		-72	-111	1246205	2326310939
1263	11:02:09.778	00:00:01.262	75	-1024	-768	-1	-1	-1	-1	4	-1024	-768	-1	-1	-1	-1	4		0	0						Untertest4.avi	0	880	547	72	111				0	Content		-72	-111	1262831	2326327565
1279	11:02:09.794	00:00:01.279	76	-1024	-768	-1	-1	-1	-1	4	-1024	-768	-1	-1	-1	-1	4		0	0						Untertest4.avi	0	880	547	72	111				0	Content		-72	-111	1279496	2326344230
1296	11:02:09.811	00:00:01.296	77	-1024	-768	-1	-1	-1	-1	4	-1024	-768	-1	-1	-1	-1	4		0	0						Untertest4.avi	0	880	547	72	111				0	Content		-72	-111	1296076	2326360810
1313	11:02:09.828	00:00:01.312	78	-1024	-768	-1	-1	-1	-1	4	-1024	-768	-1	-1	-1	-1	4		0	0						Untertest4.avi	0	880	547	72	111				0	Content		-72	-111	1312821	2326377555
1330	11:02:09.845	00:00:01.329	79	-1024	-768	-1	-1	-1	-1	4	-1024	-768	-1	-1	-1	-1	4		0	0						Untertest4.avi	0	880	547	72	111				0	Content		-72	-111	1329629	2326394363
1346	11:02:09.861	00:00:01.346	80	-1024	-768	-1	-1	-1	-1	4	-1024	-768	-1	-1	-1	-1	4		0	0						Untertest4.avi	0	880	547	72	111				0	Content		-72	-111	1346294	2326411028
1363	11:02:09.878	00:00:01.363	81	-1024	-768	-1	-1	-1	-1	4	-1024	-768	-1	-1	-1	-1	4		0	0						Untertest4.avi	0	880	547	72	111				0	Content		-72	-111	1363194	2326427928
1379	11:02:09.894	00:00:01.379	82	-1024	-768	-1	-1	-1	-1	4	-1024	-768	-1	-1	-1	-1	4		0	0						Untertest4.avi	0	880	547	72	111				0	Content		-72	-111	1379190	2326443924
1396	11:02:09.911	00:00:01.395	83	-1024	-768	-1	-1	-1	-1	4	-1024	-768	-1	-1	-1	-1	4		0	0						Untertest4.avi	0	880	547	72	111				0	Content		-72	-111	1395800	2326460534
1412	11:02:09.927	00:00:01.411	84	-1024	-768	-1	-1	-1	-1	4	-1024	-768	-1	-1	-1	-1	4		0	0						Untertest4.avi	0	880	547	72	111				0	Content		-72	-111	1411853	2326476587
1429	11:02:09.944	00:00:01.428	85	-1024	-768	-1	-1	-1	-1	4	-1024	-768	-1	-1	-1	-1	4		0	0						Untertest4.avi	0	880	547	72	111				0	Content		-72	-111	1428516	2326493250
1445	11:02:09.960	00:00:01.445	86	-1024	-768	-1	-1	-1	-1	4	-1024	-768	-1	-1	-1	-1	4		0	0						Untertest4.avi	0	880	547	72	111				0	Content		-72	-111	1445181	2326509915
1462	11:02:09.977	00:00:01.462	87	-1024	-768	-1	-1	-1	-1	4	-1024	-768	-1	-1	-1	-1	4		0	0						Untertest4.avi	0	880	547	72	111				0	Content		-72	-111	1462115	2326526849
1479	11:02:09.994	00:00:01.478	88	-1024	-768	-1	-1	-1	-1	4	-1024	-768	-1	-1	-1	-1	4		0	0						Untertest4.avi	0	880	547	72	111				0	Content		-72	-111	1478781	2326543515
1496	11:02:10.011	00:00:01.495	89	-1024	-768	-1	-1	-1	-1	4	-1024	-768	-1	-1	-1	-1	4		0	0						Untertest4.avi	0	880	547	72	111				0	Content		-72	-111	1495656	2326560390
1512	11:02:10.027	00:00:01.512	90	-1024	-768	-1	-1	-1	-1	4	-1024	-768	-1	-1	-1	-1	4		0	0						Untertest4.avi	0	880	547	72	111				0	Content		-72	-111	1512321	2326577055
1529	11:02:10.044	00:00:01.528	91	-1024	-768	-1	-1	-1	-1	4	-1024	-768	-1	-1	-1	-1	4		0	0						Untertest4.avi	0	880	547	72	111				0	Content		-72	-111	1528986	2326593720
1546	11:02:10.061	00:00:01.545	92	-1024	-768	-1	-1	-1	-1	4	-1024	-768	-1	-1	-1	-1	4		0	0						Untertest4.avi	0	880	547	72	111				0	Content		-72	-111	1545651	2326610385
1563	11:02:10.078	00:00:01.562	93	-1024	-768	-1	-1	-1	-1	4	-1024	-768	-1	-1	-1	-1	4		0	0						Untertest4.avi	0	880	547	72	111				0	Content		-72	-111	1562893	2326627627
1580	11:02:10.095	00:00:01.580	94	-1024	-768	-1	-1	-1	-1	4	-1024	-768	-1	-1	-1	-1	4		0	0						Untertest4.avi	0	880	547	72	111				0	Content		-72	-111	1580262	2326644996
1595	11:02:10.110	00:00:01.595	95	-1024	-768	-1	-1	-1	-1	4	-1024	-768	-1	-1	-1	-1	4		0	0						Untertest4.avi	0	880	547	72	111				0	Content		-72	-111	1595143	2326659877
1612	11:02:10.127	00:00:01.611	96	-1024	-768	-1	-1	-1	-1	4	-1024	-768	-1	-1	-1	-1	4		0	0						Untertest4.avi	0	880	547	72	111				0	Content		-72	-111	1611632	2326676366
1628	11:02:10.143	00:00:01.628	97	-1024	-768	-1	-1	-1	-1	4	-1024	-768	-1	-1	-1	-1	4		0	0						Untertest4.avi	0	880	547	72	111				0	Content		-72	-111	1628377	2326693111
1645	11:02:10.160	00:00:01.645	98	-1024	-768	-1	-1	-1	-1	4	-1024	-768	-1	-1	-1	-1	4		0	0						Untertest4.avi	0	880	547	72	111				0	Content		-72	-111	1645057	2326709791
1662	11:02:10.177	00:00:01.661	99	-1024	-768	-1	-1	-1	-1	4	-1024	-768	-1	-1	-1	-1	4		0	0						Untertest4.avi	0	880	547	72	111				0	Content		-72	-111	1661620	2326726354
1679	11:02:10.194	00:00:01.678	100	-1024	-768	-1	-1	-1	-1	4	-1024	-768	-1	-1	-1	-1	4		0	0						Untertest4.avi	0	880	547	72	111				0	Content		-72	-111	1678554	2326743288
1695	11:02:10.210	00:00:01.695	101	-1024	-768	-1	-1	-1	-1	4	-1024	-768	-1	-1	-1	-1	4		0	0						Untertest4.avi	0	880	547	72	111				0	Content		-72	-111	1695219	2326759953
1712	11:02:10.227	00:00:01.712	102	-1024	-768	-1	-1	-1	-1	4	-1024	-768	-1	-1	-1	-1	4		0	0						Untertest4.avi	0	880	547	72	111				0	Content		-72	-111	1712359	2326777093
1729	11:02:10.244	00:00:01.729	103	-1024	-768	-1	-1	-1	-1	4	-1024	-768	-1	-1	-1	-1	4		0	0						Untertest4.avi	0	880	547	72	111				0	Content		-72	-111	1729024	2326793758
1746	11:02:10.261	00:00:01.746	104	-1024	-768	-1	-1	-1	-1	4	-1024	-768	-1	-1	-1	-1	4		0	0						Untertest4.avi	0	880	547	72	111				0	Content		-72	-111	1746244	2326810978
1763	11:02:10.278	00:00:01.763	105	-1024	-768	-1	-1	-1	-1	4	-1024	-768	-1	-1	-1	-1	4		0	0						Untertest4.avi	0	880	547	72	111				0	Content		-72	-111	1763491	2326828225
1778	11:02:10.293	00:00:01.778	106	-1024	-768	-1	-1	-1	-1	4	-1024	-768	-1	-1	-1	-1	4		0	0						Untertest4.avi	0	880	547	72	111				0	Content		-72	-111	1778225	2326842959
1796	11:02:10.311	00:00:01.795	107	-1024	-768	-1	-1	-1	-1	4	-1024	-768	-1	-1	-1	-1	4		0	0						Untertest4.avi	0	880	547	72	111				0	Content		-72	-111	1795969	2326860703
1812	11:02:10.327	00:00:01.812	108	-1024	-768	-1	-1	-1	-1	4	-1024	-768	-1	-1	-1	-1	4		0	0						Untertest4.avi	0	880	547	72	111				0	Content		-72	-111	1812340	2326877074
1829	11:02:10.344	00:00:01.829	109	-1024	-768	-1	-1	-1	-1	4	-1024	-768	-1	-1	-1	-1	4		0	0						Untertest4.avi	0	880	547	72	111				0	Content		-72	-111	1829210	2326893944
1846	11:02:10.361	00:00:01.845	110	-1024	-768	-1	-1	-1	-1	4	-1024	-768	-1	-1	-1	-1	4		0	0						Untertest4.avi	0	880	547	72	111				0	Content		-72	-111	1845707	2326910441
1862	11:02:10.377	00:00:01.862	111	-1024	-768	-1	-1	-1	-1	4	-1024	-768	-1	-1	-1	-1	4		0	0						Untertest4.avi	0	880	547	72	111				0	Content		-72	-111	1862451	2326927185
1879	11:02:10.394	00:00:01.878	112	-1024	-768	-1	-1	-1	-1	4	-1024	-768	-1	-1	-1	-1	4		0	0						Untertest4.avi	0	880	547	72	111				0	Content		-72	-111	1878825	2326943559
1896	11:02:10.411	00:00:01.895	113	-1024	-768	-1	-1	-1	-1	4	-1024	-768	-1	-1	-1	-1	4		0	0						Untertest4.avi	0	880	547	72	111				0	Content		-72	-111	1895820	2326960554
1912	11:02:10.427	00:00:01.912	114	-1024	-768	-1	-1	-1	-1	4	-1024	-768	-1	-1	-1	-1	4		0	0						Untertest4.avi	0	880	547	72	111				0	Content		-72	-111	1912319	2326977053
1929	11:02:10.444	00:00:01.929	115	-1024	-768	-1	-1	-1	-1	4	-1024	-768	-1	-1	-1	-1	4		0	0						Untertest4.avi	0	880	547	72	111				0	Content		-72	-111	1929099	2326993833
1946	11:02:10.461	00:00:01.945	116	-1024	-768	-1	-1	-1	-1	4	-1024	-768	-1	-1	-1	-1	4		0	0						Untertest4.avi	0	880	547	72	111				0	Content		-72	-111	1945704	2327010438
1962	11:02:10.477	00:00:01.962	117	-1024	-768	-1	-1	-1	-1	4	-1024	-768	-1	-1	-1	-1	4		0	0						Untertest4.avi	0	880	547	72	111				0	Content		-72	-111	1962318	2327027052
1979	11:02:10.494	00:00:01.978	118	-1024	-768	-1	-1	-1	-1	4	-1024	-768	-1	-1	-1	-1	4		0	0						Untertest4.avi	0	880	547	72	111				0	Content		-72	-111	1978983	2327043717
1996	11:02:10.511	00:00:01.995	119	-1024	-768	-1	-1	-1	-1	4	-1024	-768	-1	-1	-1	-1	4		0	0						Untertest4.avi	0	880	547	72	111				0	Content		-72	-111	1995674	2327060408
2012	11:02:10.527	00:00:02.012	120	-1024	-768	-1	-1	-1	-1	4	-1024	-768	-1	-1	-1	-1	4		0	0						Untertest4.avi	0	880	547	72	111				0	Content		-72	-111	2012421	2327077155
2029	11:02:10.544	00:00:02.028	121	-1024	-768	-1	-1	-1	-1	4	-1024	-768	-1	-1	-1	-1	4		0	0						Untertest4.avi	0	880	547	72	111				0	Content		-72	-111	2028919	2327093653
2046	11:02:10.561	00:00:02.045	122	-1024	-768	-1	-1	-1	-1	4	-1024	-768	-1	-1	-1	-1	4		0	0						Untertest4.avi	0	880	547	72	111				0	Content		-72	-111	2045537	2327110271
2062	11:02:10.577	00:00:02.062	123	-1024	-768	-1	-1	-1	-1	4	-1024	-768	-1	-1	-1	-1	4		0	0						Untertest4.avi	0	880	547	72	111				0	Content		-72	-111	2062220	2327126954
2079	11:02:10.594	00:00:02.078	124	-1024	-768	-1	-1	-1	-1	4	-1024	-768	-1	-1	-1	-1	4		0	0						Untertest4.avi	0	880	547	72	111				0	Content		-72	-111	2078885	2327143619
2096	11:02:10.611	00:00:02.095	125	-1024	-768	-1	-1	-1	-1	4	-1024	-768	-1	-1	-1	-1	4		0	0						Untertest4.avi	0	880	547	72	111				0	Content		-72	-111	2095523	2327160257
2112	11:02:10.627	00:00:02.112	126	-1024	-768	-1	-1	-1	-1	4	-1024	-768	-1	-1	-1	-1	4		0	0						Untertest4.avi	0	880	547	72	111				0	Content		-72	-111	2112207	2327176941
2129	11:02:10.644	00:00:02.128	127	-1024	-768	-1	-1	-1	-1	4	-1024	-768	-1	-1	-1	-1	4		0	0						Untertest4.avi	0	880	547	72	111				0	Content		-72	-111	2128872	2327193606
2146	11:02:10.661	00:00:02.145	128	-1024	-768	-1	-1	-1	-1	4	-1024	-768	-1	-1	-1	-1	4		0	0						Untertest4.avi	0	880	547	72	111				0	Content		-72	-111	2145511	2327210245
2162	11:02:10.677	00:00:02.162	129	-1024	-768	-1	-1	-1	-1	4	-1024	-768	-1	-1	-1	-1	4		0	0						Untertest4.avi	0	880	547	72	111				0	Content		-72	-111	2162133	2327226867
2179	11:02:10.694	00:00:02.178	130	-1024	-768	-1	-1	-1	-1	4	-1024	-768	-1	-1	-1	-1	4		0	0						Untertest4.avi	0	880	547	72	111				0	Content		-72	-111	2178942	2327243676
2196	11:02:10.711	00:00:02.195	131	-1024	-768	-1	-1	-1	-1	4	-1024	-768	-1	-1	-1	-1	4		0	0						Untertest4.avi	0	880	547	72	111				0	Content		-72	-111	2195607	2327260341
2212	11:02:10.727	00:00:02.212	132	-1024	-768	-1	-1	-1	-1	4	-1024	-768	-1	-1	-1	-1	4		0	0						Untertest4.avi	0	880	547	72	111				0	Content		-72	-111	2212499	2327277233
2228	11:02:10.743	00:00:02.228	133	-1024	-768	-1	-1	-1	-1	4	-1024	-768	-1	-1	-1	-1	4		0	0						Untertest4.avi	0	880	547	72	111				0	Content		-72	-111	2228493	2327293227
2245	11:02:10.760	00:00:02.244	134	-1024	-768	-1	-1	-1	-1	4	-1024	-768	-1	-1	-1	-1	4		0	0						Untertest4.avi	0	880	547	72	111				0	Content		-72	-111	2244888	2327309622
2262	11:02:10.777	00:00:02.261	135	-1024	-768	-1	-1	-1	-1	4	-1024	-768	-1	-1	-1	-1	4		0	0						Untertest4.avi	0	880	547	72	111				0	Content		-72	-111	2261553	2327326287
2278	11:02:10.793	00:00:02.278	136	-1024	-768	-1	-1	-1	-1	4	-1024	-768	-1	-1	-1	-1	4		0	0						Untertest4.avi	0	880	547	72	111				0	Content		-72	-111	2278018	2327342752
2295	11:02:10.810	00:00:02.294	137	-1024	-768	-1	-1	-1	-1	4	-1024	-768	-1	-1	-1	-1	4		0	0						Untertest4.avi	0	880	547	72	111				0	Content		-72	-111	2294683	2327359417
2311	11:02:10.826	00:00:02.311	138	-1024	-768	-1	-1	-1	-1	4	-1024	-768	-1	-1	-1	-1	4		0	0						Untertest4.avi	0	880	547	72	111				0	Content		-72	-111	2311280	2327376014
2328	11:02:10.843	00:00:02.327	139	-1024	-768	-1	-1	-1	-1	4	-1024	-768	-1	-1	-1	-1	4		0	0						Untertest4.avi	0	880	547	72	111				0	Content		-72	-111	2327945	2327392679
2345	11:02:10.860	00:00:02.344	140	-1024	-768	-1	-1	-1	-1	4	-1024	-768	-1	-1	-1	-1	4		0	0						Untertest4.avi	0	880	547	72	111				0	Content		-72	-111	2344610	2327409344
2361	11:02:10.876	00:00:02.361	141	-1024	-768	-1	-1	-1	-1	4	-1024	-768	-1	-1	-1	-1	4		0	0						Untertest4.avi	0	880	547	72	111				0	Content		-72	-111	2361394	2327426128
2378	11:02:10.893	00:00:02.378	142	-1024	-768	-1	-1	-1	-1	4	-1024	-768	-1	-1	-1	-1	4		0	0						Untertest4.avi	0	880	547	72	111				0	Content		-72	-111	2378059	2327442793
2395	11:02:10.910	00:00:02.394	143	-1024	-768	-1	-1	-1	-1	4	-1024	-768	-1	-1	-1	-1	4		0	0						Untertest4.avi	0	880	547	72	111				0	Content		-72	-111	2394724	2327459458
2412	11:02:10.927	00:00:02.411	144	-1024	-768	-1	-1	-1	-1	4	-1024	-768	-1	-1	-1	-1	4		0	0						Untertest4.avi	0	880	547	72	111				0	Content		-72	-111	2411626	2327476360
2428	11:02:10.943	00:00:02.428	145	-1024	-768	-1	-1	-1	-1	4	-1024	-768	-1	-1	-1	-1	4		0	0						Untertest4.avi	0	880	547	72	111				0	Content		-72	-111	2428291	2327493025
2445	11:02:10.960	00:00:02.444	146	-1024	-768	-1	-1	-1	-1	4	-1024	-768	-1	-1	-1	-1	4		0	0						Untertest4.avi	0	880	547	72	111				0	Content		-72	-111	2444956	2327509690
2462	11:02:10.977	00:00:02.461	147	-1024	-768	-1	-1	-1	-1	4	-1024	-768	-1	-1	-1	-1	4		0	0						Untertest4.avi	0	880	547	72	111				0	Content		-72	-111	2461621	2327526355
2479	11:02:10.994	00:00:02.478	148	-1024	-768	-1	-1	-1	-1	4	-1024	-768	-1	-1	-1	-1	4		0	0						Untertest4.avi	0	880	547	72	111				0	Content		-72	-111	2478942	2327543676
2496	11:02:11.011	00:00:02.496	149	-1024	-768	-1	-1	-1	-1	4	-1024	-768	-1	-1	-1	-1	4		0	0						Untertest4.avi	0	880	547	72	111				0	Content		-72	-111	2496187	2327560921
2511	11:02:11.026	00:00:02.511	150	-1024	-768	-1	-1	-1	-1	4	-1024	-768	-1	-1	-1	-1	4		0	0						Untertest4.avi	0	880	547	72	111				0	Content		-72	-111	2511059	2327575793
2528	11:02:11.043	00:00:02.527	151	-1024	-768	-1	-1	-1	-1	4	-1024	-768	-1	-1	-1	-1	4		0	0						Untertest4.avi	0	880	547	72	111				0	Content		-72	-111	2527555	2327592289
2544	11:02:11.059	00:00:02.544	152	-1024	-768	-1	-1	-1	-1	4	-1024	-768	-1	-1	-1	-1	4		0	0						Untertest4.avi	0	880	547	72	111				0	Content		-72	-111	2544304	2327609038
2561	11:02:11.076	00:00:02.560	153	-1024	-768	-1	-1	-1	-1	4	-1024	-768	-1	-1	-1	-1	4		0	0						Untertest4.avi	0	880	547	72	111				0	Content		-72	-111	2560982	2327625716
2578	11:02:11.093	00:00:02.577	154	-1024	-768	-1	-1	-1	-1	4	-1024	-768	-1	-1	-1	-1	4		0	0						Untertest4.avi	0	880	547	72	111				0	Content		-72	-111	2577546	2327642280
2594	11:02:11.109	00:00:02.594	155	-1024	-768	-1	-1	-1	-1	4	-1024	-768	-1	-1	-1	-1	4		0	0						Untertest4.avi	0	880	547	72	111				0	Content		-72	-111	2594479	2327659213
2611	11:02:11.126	00:00:02.611	156	-1024	-768	-1	-1	-1	-1	4	-1024	-768	-1	-1	-1	-1	4		0	0						Untertest4.avi	0	880	547	72	111				0	Content		-72	-111	2611144	2327675878
2628	11:02:11.143	00:00:02.628	157	-1024	-768	-1	-1	-1	-1	4	-1024	-768	-1	-1	-1	-1	4		0	0						Untertest4.avi	0	880	547	72	111				0	Content		-72	-111	2628159	2327692893
2645	11:02:11.160	00:00:02.645	158	-1024	-768	-1	-1	-1	-1	4	-1024	-768	-1	-1	-1	-1	4		0	0						Untertest4.avi	0	880	547	72	111				0	Content		-72	-111	2645403	2327710137
2663	11:02:11.178	00:00:02.662	159	-1024	-768	-1	-1	-1	-1	4	-1024	-768	-1	-1	-1	-1	4		0	0						Untertest4.avi	0	880	547	72	111				0	Content		-72	-111	2662773	2327727507
2678	11:02:11.193	00:00:02.677	160	-1024	-768	-1	-1	-1	-1	4	-1024	-768	-1	-1	-1	-1	4		0	0						Untertest4.avi	0	880	547	72	111				0	Content		-72	-111	2677522	2327742256
2694	11:02:11.209	00:00:02.694	161	-1024	-768	-1	-1	-1	-1	4	-1024	-768	-1	-1	-1	-1	4		0	0						Untertest4.avi	0	880	547	72	111				0	Content		-72	-111	2694143	2327758877
2704	11:02:11.219																				LeftMouseClick	1	642	602
2711	11:02:11.226	00:00:02.710	162	-1024	-768	-1	-1	-1	-1	4	-1024	-768	-1	-1	-1	-1	4		0	0						Untertest4.avi	0	880	547	72	111				0	Content		-72	-111	2710889	2327775623
2728	11:02:11.243	00:00:02.727	163	-1024	-768	-1	-1	-1	-1	4	-1024	-768	-1	-1	-1	-1	4		0	0						Untertest4.avi	0	880	547	72	111				0	Content		-72	-111	2727565	2327792299
2744	11:02:11.259	00:00:02.744	164	-1024	-768	-1	-1	-1	-1	4	-1024	-768	-1	-1	-1	-1	4		0	0						Untertest4.avi	0	880	547	72	111				0	Content		-72	-111	2744160	2327808894
2761	11:02:11.276	00:00:02.760	165	-1024	-768	-1	-1	-1	-1	4	-1024	-768	-1	-1	-1	-1	4		0	0						Untertest4.avi	0	880	547	72	111				0	Content		-72	-111	2760825	2327825559
2778	11:02:11.293	00:00:02.777	166	-1024	-768	-1	-1	-1	-1	4	-1024	-768	-1	-1	-1	-1	4		0	0						Untertest4.avi	0	880	547	72	111				0	Content		-72	-111	2777674	2327842408
2794	11:02:11.309	00:00:02.794	167	-1024	-768	-1	-1	-1	-1	4	-1024	-768	-1	-1	-1	-1	4		0	0						Untertest4.avi	0	880	547	72	111				0	Content		-72	-111	2794339	2327859073
2811	11:02:11.326	00:00:02.811	168	-1024	-768	-1	-1	-1	-1	4	-1024	-768	-1	-1	-1	-1	4		0	0						Untertest4.avi	0	880	547	72	111				0	Content		-72	-111	2811005	2327875739
2828	11:02:11.343	00:00:02.827	169	-1024	-768	-1	-1	-1	-1	4	-1024	-768	-1	-1	-1	-1	4		0	0						Untertest4.avi	0	880	547	72	111				0	Content		-72	-111	2827905	2327892639
2845	11:02:11.360	00:00:02.844	170	-1024	-768	-1	-1	-1	-1	4	-1024	-768	-1	-1	-1	-1	4		0	0						Untertest4.avi	0	880	547	72	111				0	Content		-72	-111	2844570	2327909304
2861	11:02:11.376	00:00:02.861	171	-1024	-768	-1	-1	-1	-1	4	-1024	-768	-1	-1	-1	-1	4		0	0						Untertest4.avi	0	880	547	72	111				0	Content		-72	-111	2861235	2327925969
2878	11:02:11.393	00:00:02.877	172	-1024	-768	-1	-1	-1	-1	4	-1024	-768	-1	-1	-1	-1	4		0	0						Untertest4.avi	0	880	547	72	111				0	Content		-72	-111	2877900	2327942634
2895	11:02:11.410	00:00:02.895	173	-1024	-768	-1	-1	-1	-1	4	-1024	-768	-1	-1	-1	-1	4		0	0						Untertest4.avi	0	880	547	72	111				0	Content		-72	-111	2895226	2327959960
2912	11:02:11.427	00:00:02.912	174	-1024	-768	-1	-1	-1	-1	4	-1024	-768	-1	-1	-1	-1	4		0	0						Untertest4.avi	0	880	547	72	111				0	Content		-72	-111	2912470	2327977204
2927	11:02:11.442	00:00:02.927	175	-1024	-768	-1	-1	-1	-1	4	-1024	-768	-1	-1	-1	-1	4		0	0						Untertest4.avi	0	880	547	72	111				0	Content		-72	-111	2927343	2327992077
2944	11:02:11.459	00:00:02.943	176	-1024	-768	-1	-1	-1	-1	4	-1024	-768	-1	-1	-1	-1	4		0	0						Untertest4.avi	0	880	547	72	111				0	Content		-72	-111	2943969	2328008703
2961	11:02:11.476	00:00:02.960	177	-1024	-768	-1	-1	-1	-1	4	-1024	-768	-1	-1	-1	-1	4		0	0						Untertest4.avi	0	880	547	72	111				0	Content		-72	-111	2960585	2328025319
2977	11:02:11.492	00:00:02.977	178	-1024	-768	-1	-1	-1	-1	4	-1024	-768	-1	-1	-1	-1	4		0	0						Untertest4.avi	0	880	547	72	111				0	Content		-72	-111	2977397	2328042131
2994	11:02:11.509	00:00:02.993	179	-1024	-768	-1	-1	-1	-1	4	-1024	-768	-1	-1	-1	-1	4		0	0						Untertest4.avi	0	880	547	72	111				0	Content		-72	-111	2993955	2328058689
3011	11:02:11.526	00:00:03.010	180	-1024	-768	-1	-1	-1	-1	4	-1024	-768	-1	-1	-1	-1	4		0	0						Untertest4.avi	0	880	547	72	111				0	Content		-72	-111	3010892	2328075626
3028	11:02:11.543	00:00:03.027	181	-1024	-768	-1	-1	-1	-1	4	-1024	-768	-1	-1	-1	-1	4		0	0						Untertest4.avi	0	880	547	72	111				0	Content		-72	-111	3027557	2328092291
3045	11:02:11.560	00:00:03.044	182	-1024	-768	-1	-1	-1	-1	4	-1024	-768	-1	-1	-1	-1	4		0	0						Untertest4.avi	0	880	547	72	111				0	Content		-72	-111	3044687	2328109421
3061	11:02:11.576	00:00:03.061	183	-1024	-768	-1	-1	-1	-1	4	-1024	-768	-1	-1	-1	-1	4		0	0						Untertest4.avi	0	880	547	72	111				0	Content		-72	-111	3061352	2328126086
3078	11:02:11.593	00:00:03.078	184	-1024	-768	-1	-1	-1	-1	4	-1024	-768	-1	-1	-1	-1	4		0	0						Untertest4.avi	0	880	547	72	111				0	Content		-72	-111	3078380	2328143114
3095	11:02:11.610	00:00:03.095	185	-1024	-768	-1	-1	-1	-1	4	-1024	-768	-1	-1	-1	-1	4		0	0						Untertest4.avi	0	880	547	72	111				0	Content		-72	-111	3095045	2328159779
3112	11:02:11.627	00:00:03.111	186	-1024	-768	-1	-1	-1	-1	4	-1024	-768	-1	-1	-1	-1	4		0	0						Untertest4.avi	0	880	547	72	111				0	Content		-72	-111	3111710	2328176444
3129	11:02:11.644	00:00:03.129	187	-1024	-768	-1	-1	-1	-1	4	-1024	-768	-1	-1	-1	-1	4		0	0						Untertest4.avi	0	880	547	72	111				0	Content		-72	-111	3129053	2328193787
3144	11:02:11.659	00:00:03.143	188	-1024	-768	-1	-1	-1	-1	4	-1024	-768	-1	-1	-1	-1	4		0	0						Untertest4.avi	0	880	547	72	111				0	Content		-72	-111	3143796	2328208530
3160	11:02:11.675	00:00:03.160	189	-1024	-768	-1	-1	-1	-1	4	-1024	-768	-1	-1	-1	-1	4		0	0						Untertest4.avi	0	880	547	72	111				0	Content		-72	-111	3160417	2328225151
3177	11:02:11.692	00:00:03.177	190	-1024	-768	-1	-1	-1	-1	4	-1024	-768	-1	-1	-1	-1	4		0	0						Untertest4.avi	0	880	547	72	111				0	Content		-72	-111	3177162	2328241896
3194	11:02:11.709	00:00:03.193	191	-1024	-768	-1	-1	-1	-1	4	-1024	-768	-1	-1	-1	-1	4		0	0						Untertest4.avi	0	880	547	72	111				0	Content		-72	-111	3193837	2328258571
3211	11:02:11.726	00:00:03.210	192	-1024	-768	-1	-1	-1	-1	4	-1024	-768	-1	-1	-1	-1	4		0	0						Untertest4.avi	0	880	547	72	111				0	Content		-72	-111	3210815	2328275549
3227	11:02:11.742	00:00:03.227	193	-1024	-768	-1	-1	-1	-1	4	-1024	-768	-1	-1	-1	-1	4		0	0						Untertest4.avi	0	880	547	72	111				0	Content		-72	-111	3227484	2328292218
3244	11:02:11.759	00:00:03.244	194	-1024	-768	-1	-1	-1	-1	4	-1024	-768	-1	-1	-1	-1	4		0	0						Untertest4.avi	0	880	547	72	111				0	Content		-72	-111	3244335	2328309069
3261	11:02:11.776	00:00:03.261	195	-1024	-768	-1	-1	-1	-1	4	-1024	-768	-1	-1	-1	-1	4		0	0						Untertest4.avi	0	880	547	72	111				0	Content		-72	-111	3261004	2328325738
3278	11:02:11.793	00:00:03.277	196	-1024	-768	-1	-1	-1	-1	4	-1024	-768	-1	-1	-1	-1	4		0	0						Untertest4.avi	0	880	547	72	111				0	Content		-72	-111	3277672	2328342406
3295	11:02:11.810	00:00:03.294	197	-1024	-768	-1	-1	-1	-1	4	-1024	-768	-1	-1	-1	-1	4		0	0						Untertest4.avi	0	880	547	72	111				0	Content		-72	-111	3294578	2328359312
3311	11:02:11.826	00:00:03.311	198	-1024	-768	-1	-1	-1	-1	4	-1024	-768	-1	-1	-1	-1	4		0	0						Untertest4.avi	0	880	547	72	111				0	Content		-72	-111	3311246	2328375980
3328	11:02:11.843	00:00:03.327	199	-1024	-768	-1	-1	-1	-1	4	-1024	-768	-1	-1	-1	-1	4		0	0						Untertest4.avi	0	880	547	72	111				0	Content		-72	-111	3327914	2328392648
3345	11:02:11.860	00:00:03.344	200	-1024	-768	-1	-1	-1	-1	4	-1024	-768	-1	-1	-1	-1	4		0	0						Untertest4.avi	0	880	547	72	111				0	Content		-72	-111	3344583	2328409317
3362	11:02:11.877	00:00:03.361	201	-1024	-768	-1	-1	-1	-1	4	-1024	-768	-1	-1	-1	-1	4		0	0						Untertest4.avi	0	880	547	72	111				0	Content		-72	-111	3361908	2328426642
3379	11:02:11.894	00:00:03.379	202	-1024	-768	-1	-1	-1	-1	4	-1024	-768	-1	-1	-1	-1	4		0	0						Untertest4.avi	0	880	547	72	111				0	Content		-72	-111	3379156	2328443890
3394	11:02:11.909	00:00:03.394	203	-1024	-768	-1	-1	-1	-1	4	-1024	-768	-1	-1	-1	-1	4		0	0						Untertest4.avi	0	880	547	72	111				0	Content		-72	-111	3394029	2328458763
3411	11:02:11.926	00:00:03.410	204	-1024	-768	-1	-1	-1	-1	4	-1024	-768	-1	-1	-1	-1	4		0	0						Untertest4.avi	0	880	547	72	111				0	Content		-72	-111	3410659	2328475393
3427	11:02:11.942	00:00:03.427	205	-1024	-768	-1	-1	-1	-1	4	-1024	-768	-1	-1	-1	-1	4		0	0						Untertest4.avi	0	880	547	72	111				0	Content		-72	-111	3427403	2328492137
3444	11:02:11.959	00:00:03.444	206	-1024	-768	-1	-1	-1	-1	4	-1024	-768	-1	-1	-1	-1	4		0	0						Untertest4.avi	0	880	547	72	111				0	Content		-72	-111	3444086	2328508820
3461	11:02:11.976	00:00:03.460	207	-1024	-768	-1	-1	-1	-1	4	-1024	-768	-1	-1	-1	-1	4		0	0						Untertest4.avi	0	880	547	72	111				0	Content		-72	-111	3460651	2328525385
3478	11:02:11.993	00:00:03.477	208	-1024	-768	-1	-1	-1	-1	4	-1024	-768	-1	-1	-1	-1	4		0	0						Untertest4.avi	0	880	547	72	111				0	Content		-72	-111	3477589	2328542323
3494	11:02:12.009	00:00:03.494	209	-1024	-768	-1	-1	-1	-1	4	-1024	-768	-1	-1	-1	-1	4		0	0						Untertest4.avi	0	880	547	72	111				0	Content		-72	-111	3494258	2328558992
3511	11:02:12.026	00:00:03.511	210	-1024	-768	-1	-1	-1	-1	4	-1024	-768	-1	-1	-1	-1	4		0	0						Untertest4.avi	0	880	547	72	111				0	Content		-72	-111	3511148	2328575882
3529	11:02:12.044	00:00:03.528	211	-1024	-768	-1	-1	-1	-1	4	-1024	-768	-1	-1	-1	-1	4		0	0						Untertest4.avi	0	880	547	72	111				0	Content		-72	-111	3528524	2328593258
3546	11:02:12.061	00:00:03.545	212	-1024	-768	-1	-1	-1	-1	4	-1024	-768	-1	-1	-1	-1	4		0	0						Untertest4.avi	0	880	547	72	111				0	Content		-72	-111	3545775	2328610509
3561	11:02:12.076	00:00:03.560	213	-1024	-768	-1	-1	-1	-1	4	-1024	-768	-1	-1	-1	-1	4		0	0						Untertest4.avi	0	880	547	72	111				0	Content		-72	-111	3560523	2328625257
3577	11:02:12.092	00:00:03.577	214	-1024	-768	-1	-1	-1	-1	4	-1024	-768	-1	-1	-1	-1	4		0	0						Untertest4.avi	0	880	547	72	111				0	Content		-72	-111	3577272	2328642006
3594	11:02:12.109	00:00:03.593	215	-1024	-768	-1	-1	-1	-1	4	-1024	-768	-1	-1	-1	-1	4		0	0						Untertest4.avi	0	880	547	72	111				0	Content		-72	-111	3593896	2328658630
3611	11:02:12.126	00:00:03.610	216	-1024	-768	-1	-1	-1	-1	4	-1024	-768	-1	-1	-1	-1	4		0	0						Untertest4.avi	0	880	547	72	111				0	Content		-72	-111	3610577	2328675311
3627	11:02:12.142	00:00:03.627	217	-1024	-768	-1	-1	-1	-1	4	-1024	-768	-1	-1	-1	-1	4		0	0						Untertest4.avi	0	880	547	72	111				0	Content		-72	-111	3627237	2328691971
3644	11:02:12.159	00:00:03.643	218	-1024	-768	-1	-1	-1	-1	4	-1024	-768	-1	-1	-1	-1	4		0	0						Untertest4.avi	0	880	547	72	111				0	Content		-72	-111	3643905	2328708639
3661	11:02:12.176	00:00:03.660	219	-1024	-768	-1	-1	-1	-1	4	-1024	-768	-1	-1	-1	-1	4		0	0						Untertest4.avi	0	880	547	72	111				0	Content		-72	-111	3660737	2328725471
3677	11:02:12.192	00:00:03.677	220	-1024	-768	-1	-1	-1	-1	4	-1024	-768	-1	-1	-1	-1	4		0	0						Untertest4.avi	0	880	547	72	111				0	Content		-72	-111	3677405	2328742139
3694	11:02:12.209	00:00:03.694	221	-1024	-768	-1	-1	-1	-1	4	-1024	-768	-1	-1	-1	-1	4		0	0						Untertest4.avi	0	880	547	72	111				0	Content		-72	-111	3694074	2328758808
3711	11:02:12.226	00:00:03.711	222	-1024	-768	-1	-1	-1	-1	4	-1024	-768	-1	-1	-1	-1	4		0	0						Untertest4.avi	0	880	547	72	111				0	Content		-72	-111	3711062	2328775796
3728	11:02:12.243	00:00:03.727	223	-1024	-768	-1	-1	-1	-1	4	-1024	-768	-1	-1	-1	-1	4		0	0						Untertest4.avi	0	880	547	72	111				0	Content		-72	-111	3727731	2328792465
3744	11:02:12.259	00:00:03.744	224	-1024	-768	-1	-1	-1	-1	4	-1024	-768	-1	-1	-1	-1	4		0	0						Untertest4.avi	0	880	547	72	111				0	Content		-72	-111	3744399	2328809133
3762	11:02:12.277	00:00:03.761	225	-1024	-768	-1	-1	-1	-1	4	-1024	-768	-1	-1	-1	-1	4		0	0						Untertest4.avi	0	880	547	72	111				0	Content		-72	-111	3761644	2328826378
3779	11:02:12.294	00:00:03.779	226	-1024	-768	-1	-1	-1	-1	4	-1024	-768	-1	-1	-1	-1	4		0	0						Untertest4.avi	0	880	547	72	111				0	Content		-72	-111	3779031	2328843765
3794	11:02:12.309	00:00:03.793	227	-1024	-768	-1	-1	-1	-1	4	-1024	-768	-1	-1	-1	-1	4		0	0						Untertest4.avi	0	880	547	72	111				0	Content		-72	-111	3793767	2328858501
3810	11:02:12.325	00:00:03.810	228	-1024	-768	-1	-1	-1	-1	4	-1024	-768	-1	-1	-1	-1	4		0	0						Untertest4.avi	0	880	547	72	111				0	Content		-72	-111	3810397	2328875131
3827	11:02:12.342	00:00:03.827	229	-1024	-768	-1	-1	-1	-1	4	-1024	-768	-1	-1	-1	-1	4		0	0						Untertest4.avi	0	880	547	72	111				0	Content		-72	-111	3827144	2328891878
3844	11:02:12.359	00:00:03.843	230	-1024	-768	-1	-1	-1	-1	4	-1024	-768	-1	-1	-1	-1	4		0	0						Untertest4.avi	0	880	547	72	111				0	Content		-72	-111	3843769	2328908503
3860	11:02:12.375	00:00:03.860	231	-1024	-768	-1	-1	-1	-1	4	-1024	-768	-1	-1	-1	-1	4		0	0						Untertest4.avi	0	880	547	72	111				0	Content		-72	-111	3860438	2328925172
3877	11:02:12.392	00:00:03.877	232	-1024	-768	-1	-1	-1	-1	4	-1024	-768	-1	-1	-1	-1	4		0	0						Untertest4.avi	0	880	547	72	111				0	Content		-72	-111	3877028	2328941762
3894	11:02:12.409	00:00:03.893	233	-1024	-768	-1	-1	-1	-1	4	-1024	-768	-1	-1	-1	-1	4		0	0						Untertest4.avi	0	880	547	72	111				0	Content		-72	-111	3893641	2328958375
3911	11:02:12.426	00:00:03.910	234	-1024	-768	-1	-1	-1	-1	4	-1024	-768	-1	-1	-1	-1	4		0	0						Untertest4.avi	0	880	547	72	111				0	Content		-72	-111	3910953	2328975687
3928	11:02:12.443	00:00:03.927	235	-1024	-768	-1	-1	-1	-1	4	-1024	-768	-1	-1	-1	-1	4		0	0						Untertest4.avi	0	880	547	72	111				0	Content		-72	-111	3927622	2328992356
3945	11:02:12.460	00:00:03.944	236	-1024	-768	-1	-1	-1	-1	4	-1024	-768	-1	-1	-1	-1	4		0	0						Untertest4.avi	0	880	547	72	111				0	Content		-72	-111	3944942	2329009676
3962	11:02:12.477	00:00:03.961	237	-1024	-768	-1	-1	-1	-1	4	-1024	-768	-1	-1	-1	-1	4		0	0						Untertest4.avi	0	880	547	72	111				0	Content		-72	-111	3961611	2329026345
3979	11:02:12.494	00:00:03.978	238	-1024	-768	-1	-1	-1	-1	4	-1024	-768	-1	-1	-1	-1	4		0	0						Untertest4.avi	0	880	547	72	111				0	Content		-72	-111	3978886	2329043620
3994	11:02:12.509	00:00:03.993	239	-1024	-768	-1	-1	-1	-1	4	-1024	-768	-1	-1	-1	-1	4		0	0						Untertest4.avi	0	880	547	72	111				0	Content		-72	-111	3993634	2329058368
4010	11:02:12.525	00:00:04.010	240	-1024	-768	-1	-1	-1	-1	4	-1024	-768	-1	-1	-1	-1	4		0	0						Untertest4.avi	0	880	547	72	111				0	Content		-72	-111	4010264	2329074998
4027	11:02:12.542	00:00:04.026	241	-1024	-768	-1	-1	-1	-1	4	-1024	-768	-1	-1	-1	-1	4		0	0						Untertest4.avi	0	880	547	72	111				0	Content		-72	-111	4026977	2329091711
4044	11:02:12.559	00:00:04.043	242	-1024	-768	-1	-1	-1	-1	4	-1024	-768	-1	-1	-1	-1	4		0	0						Untertest4.avi	0	880	547	72	111				0	Content		-72	-111	4043645	2329108379
4060	11:02:12.575	00:00:04.060	243	-1024	-768	-1	-1	-1	-1	4	-1024	-768	-1	-1	-1	-1	4		0	0						Untertest4.avi	0	880	547	72	111				0	Content		-72	-111	4060313	2329125047
4077	11:02:12.592	00:00:04.077	244	-1024	-768	-1	-1	-1	-1	4	-1024	-768	-1	-1	-1	-1	4		0	0						Untertest4.avi	0	880	547	72	111				0	Content		-72	-111	4077016	2329141750
4094	11:02:12.609	00:00:04.093	245	-1024	-768	-1	-1	-1	-1	4	-1024	-768	-1	-1	-1	-1	4		0	0						Untertest4.avi	0	880	547	72	111				0	Content		-72	-111	4093849	2329158583
4111	11:02:12.626	00:00:04.110	246	-1024	-768	-1	-1	-1	-1	4	-1024	-768	-1	-1	-1	-1	4		0	0						Untertest4.avi	0	880	547	72	111				0	Content		-72	-111	4110517	2329175251
4127	11:02:12.642	00:00:04.127	247	-1024	-768	-1	-1	-1	-1	4	-1024	-768	-1	-1	-1	-1	4		0	0						Untertest4.avi	0	880	547	72	111				0	Content		-72	-111	4127186	2329191920
4144	11:02:12.659	00:00:04.144	248	-1024	-768	-1	-1	-1	-1	4	-1024	-768	-1	-1	-1	-1	4		0	0						Untertest4.avi	0	880	547	72	111				0	Content		-72	-111	4144132	2329208866
4160	11:02:12.675	00:00:04.160	249	-1024	-768	-1	-1	-1	-1	4	-1024	-768	-1	-1	-1	-1	4		0	0						Untertest4.avi	0	880	547	72	111				0	Content		-72	-111	4160257	2329224991
4177	11:02:12.692	00:00:04.176	250	-1024	-768	-1	-1	-1	-1	4	-1024	-768	-1	-1	-1	-1	4		0	0						Untertest4.avi	0	880	547	72	111				0	Content		-72	-111	4176880	2329241614
4194	11:02:12.709	00:00:04.193	251	-1024	-768	-1	-1	-1	-1	4	-1024	-768	-1	-1	-1	-1	4		0	0						Untertest4.avi	0	880	547	72	111				0	Content		-72	-111	4193505	2329258239
4210	11:02:12.725	00:00:04.210	252	-1024	-768	-1	-1	-1	-1	4	-1024	-768	-1	-1	-1	-1	4		0	0						Untertest4.avi	0	880	547	72	111				0	Content		-72	-111	4210129	2329274863
4227	11:02:12.742	00:00:04.226	253	-1024	-768	-1	-1	-1	-1	4	-1024	-768	-1	-1	-1	-1	4		0	0						Untertest4.avi	0	880	547	72	111				0	Content		-72	-111	4226878	2329291612
4244	11:02:12.759	00:00:04.243	254	-1024	-768	-1	-1	-1	-1	4	-1024	-768	-1	-1	-1	-1	4		0	0						Untertest4.avi	0	880	547	72	111				0	Content		-72	-111	4243500	2329308234
4260	11:02:12.775	00:00:04.260	255	-1024	-768	-1	-1	-1	-1	4	-1024	-768	-1	-1	-1	-1	4		0	0						Untertest4.avi	0	880	547	72	111				0	Content		-72	-111	4260127	2329324861
4277	11:02:12.792	00:00:04.276	256	-1024	-768	-1	-1	-1	-1	4	-1024	-768	-1	-1	-1	-1	4		0	0						Untertest4.avi	0	880	547	72	111				0	Content		-72	-111	4276753	2329341487
4294	11:02:12.809	00:00:04.293	257	-1024	-768	-1	-1	-1	-1	4	-1024	-768	-1	-1	-1	-1	4		0	0						Untertest4.avi	0	880	547	72	111				0	Content		-72	-111	4293500	2329358234
4310	11:02:12.825	00:00:04.310	258	-1024	-768	-1	-1	-1	-1	4	-1024	-768	-1	-1	-1	-1	4		0	0						Untertest4.avi	0	880	547	72	111				0	Content		-72	-111	4310125	2329374859
4327	11:02:12.842	00:00:04.326	259	-1024	-768	-1	-1	-1	-1	4	-1024	-768	-1	-1	-1	-1	4		0	0						Untertest4.avi	0	880	547	72	111				0	Content		-72	-111	4326749	2329391483
4343	11:02:12.858	00:00:04.343	260	-1024	-768	-1	-1	-1	-1	4	-1024	-768	-1	-1	-1	-1	4		0	0						Untertest4.avi	0	880	547	72	111				0	Content		-72	-111	4343374	2329408108
4360	11:02:12.875	00:00:04.360	261	-1024	-768	-1	-1	-1	-1	4	-1024	-768	-1	-1	-1	-1	4		0	0						Untertest4.avi	0	880	547	72	111				0	Content		-72	-111	4360124	2329424858
4377	11:02:12.892	00:00:04.376	262	-1024	-768	-1	-1	-1	-1	4	-1024	-768	-1	-1	-1	-1	4		0	0						Untertest4.avi	0	880	547	72	111				0	Content		-72	-111	4376750	2329441484
4393	11:02:12.908	00:00:04.393	263	-1024	-768	-1	-1	-1	-1	4	-1024	-768	-1	-1	-1	-1	4		0	0						Untertest4.avi	0	880	547	72	111				0	Content		-72	-111	4393372	2329458106
4410	11:02:12.925	00:00:04.410	264	-1024	-768	-1	-1	-1	-1	4	-1024	-768	-1	-1	-1	-1	4		0	0						Untertest4.avi	0	880	547	72	111				0	Content		-72	-111	4410004	2329474738
4427	11:02:12.942	00:00:04.426	265	-1024	-768	-1	-1	-1	-1	4	-1024	-768	-1	-1	-1	-1	4		0	0						Untertest4.avi	0	880	547	72	111				0	Content		-72	-111	4426745	2329491479
4443	11:02:12.958	00:00:04.443	266	-1024	-768	-1	-1	-1	-1	4	-1024	-768	-1	-1	-1	-1	4		0	0						Untertest4.avi	0	880	547	72	111				0	Content		-72	-111	4443370	2329508104
4460	11:02:12.975	00:00:04.459	267	-1024	-768	-1	-1	-1	-1	4	-1024	-768	-1	-1	-1	-1	4		0	0						Untertest4.avi	0	880	547	72	111				0	Content		-72	-111	4459997	2329524731
4477	11:02:12.992	00:00:04.476	268	-1024	-768	-1	-1	-1	-1	4	-1024	-768	-1	-1	-1	-1	4		0	0						Untertest4.avi	0	880	547	72	111				0	Content		-72	-111	4476617	2329541351
4493	11:02:13.008	00:00:04.493	269	-1024	-768	-1	-1	-1	-1	4	-1024	-768	-1	-1	-1	-1	4		0	0						Untertest4.avi	0	880	547	72	111				0	Content		-72	-111	4493366	2329558100
4510	11:02:13.025	00:00:04.509	270	-1024	-768	-1	-1	-1	-1	4	-1024	-768	-1	-1	-1	-1	4		0	0						Untertest4.avi	0	880	547	72	111				0	Content		-72	-111	4509989	2329574723
4527	11:02:13.042	00:00:04.526	271	-1024	-768	-1	-1	-1	-1	4	-1024	-768	-1	-1	-1	-1	4		0	0						Untertest4.avi	0	880	547	72	111				0	Content		-72	-111	4526658	2329591392
4543	11:02:13.058	00:00:04.543	272	-1024	-768	-1	-1	-1	-1	4	-1024	-768	-1	-1	-1	-1	4		0	0						Untertest4.avi	0	880	547	72	111				0	Content		-72	-111	4543237	2329607971
4560	11:02:13.075	00:00:04.559	273	-1024	-768	-1	-1	-1	-1	4	-1024	-768	-1	-1	-1	-1	4		0	0						Untertest4.avi	0	880	547	72	111				0	Content		-72	-111	4559988	2329624722
4577	11:02:13.092	00:00:04.576	274	-1024	-768	-1	-1	-1	-1	4	-1024	-768	-1	-1	-1	-1	4		0	0						Untertest4.avi	0	880	547	72	111				0	Content		-72	-111	4576609	2329641343
4593	11:02:13.108	00:00:04.593	275	-1024	-768	-1	-1	-1	-1	4	-1024	-768	-1	-1	-1	-1	4		0	0						Untertest4.avi	0	880	547	72	111				0	Content		-72	-111	4593231	2329657965
4610	11:02:13.125	00:00:04.609	276	-1024	-768	-1	-1	-1	-1	4	-1024	-768	-1	-1	-1	-1	4		0	0						Untertest4.avi	0	880	547	72	111				0	Content		-72	-111	4609852	2329674586
4627	11:02:13.142	00:00:04.626	277	-1024	-768	-1	-1	-1	-1	4	-1024	-768	-1	-1	-1	-1	4		0	0						Untertest4.avi	0	880	547	72	111				0	Content		-72	-111	4626603	2329691337
4643	11:02:13.158	00:00:04.643	278	-1024	-768	-1	-1	-1	-1	4	-1024	-768	-1	-1	-1	-1	4		0	0						Untertest4.avi	0	880	547	72	111				0	Content		-72	-111	4643227	2329707961
4660	11:02:13.175	00:00:04.659	279	-1024	-768	-1	-1	-1	-1	4	-1024	-768	-1	-1	-1	-1	4		0	0						Untertest4.avi	0	880	547	72	111				0	Content		-72	-111	4659852	2329724586
4676	11:02:13.191	00:00:04.676	280	-1024	-768	-1	-1	-1	-1	4	-1024	-768	-1	-1	-1	-1	4		0	0						Untertest4.avi	0	880	547	72	111				0	Content		-72	-111	4676473	2329741207
4693	11:02:13.208	00:00:04.693	281	-1024	-768	-1	-1	-1	-1	4	-1024	-768	-1	-1	-1	-1	4		0	0						Untertest4.avi	0	880	547	72	111				0	Content		-72	-111	4693222	2329757956
4710	11:02:13.225	00:00:04.709	282	-1024	-768	-1	-1	-1	-1	4	-1024	-768	-1	-1	-1	-1	4		0	0						Untertest4.avi	0	880	547	72	111				0	Content		-72	-111	4709846	2329774580
4726	11:02:13.241	00:00:04.726	283	-1024	-768	-1	-1	-1	-1	4	-1024	-768	-1	-1	-1	-1	4		0	0						Untertest4.avi	0	880	547	72	111				0	Content		-72	-111	4726467	2329791201
4743	11:02:13.258	00:00:04.743	284	-1024	-768	-1	-1	-1	-1	4	-1024	-768	-1	-1	-1	-1	4		0	0						Untertest4.avi	0	880	547	72	111				0	Content		-72	-111	4743215	2329807949
4760	11:02:13.275	00:00:04.759	285	-1024	-768	-1	-1	-1	-1	4	-1024	-768	-1	-1	-1	-1	4		0	0						Untertest4.avi	0	880	547	72	111				0	Content		-72	-111	4759839	2329824573
4776	11:02:13.291	00:00:04.776	286	-1024	-768	-1	-1	-1	-1	4	-1024	-768	-1	-1	-1	-1	4		0	0						Untertest4.avi	0	880	547	72	111				0	Content		-72	-111	4776464	2329841198
4793	11:02:13.308	00:00:04.793	287	-1024	-768	-1	-1	-1	-1	4	-1024	-768	-1	-1	-1	-1	4		0	0						Untertest4.avi	0	880	547	72	111				0	Content		-72	-111	4793088	2329857822
4810	11:02:13.325	00:00:04.809	288	-1024	-768	-1	-1	-1	-1	4	-1024	-768	-1	-1	-1	-1	4		0	0						Untertest4.avi	0	880	547	72	111				0	Content		-72	-111	4809836	2329874570
4826	11:02:13.341	00:00:04.826	289	-1024	-768	-1	-1	-1	-1	4	-1024	-768	-1	-1	-1	-1	4		0	0						Untertest4.avi	0	880	547	72	111				0	Content		-72	-111	4826461	2329891195
4843	11:02:13.358	00:00:04.843	290	-1024	-768	-1	-1	-1	-1	4	-1024	-768	-1	-1	-1	-1	4		0	0						Untertest4.avi	0	880	547	72	111				0	Content		-72	-111	4843101	2329907835
4860	11:02:13.375	00:00:04.859	291	-1024	-768	-1	-1	-1	-1	4	-1024	-768	-1	-1	-1	-1	4		0	0						Untertest4.avi	0	880	547	72	111				0	Content		-72	-111	4859712	2329924446
4876	11:02:13.391	00:00:04.876	292	-1024	-768	-1	-1	-1	-1	4	-1024	-768	-1	-1	-1	-1	4		0	0						Untertest4.avi	0	880	547	72	111				0	Content		-72	-111	4876461	2329941195
4893	11:02:13.408	00:00:04.893	293	-1024	-768	-1	-1	-1	-1	4	-1024	-768	-1	-1	-1	-1	4		0	0						Untertest4.avi	0	880	547	72	111				0	Content		-72	-111	4893088	2329957822
4910	11:02:13.425	00:00:04.909	294	-1024	-768	-1	-1	-1	-1	4	-1024	-768	-1	-1	-1	-1	4		0	0						Untertest4.avi	0	880	547	72	111				0	Content		-72	-111	4909712	2329974446
4926	11:02:13.441	00:00:04.926	295	-1024	-768	-1	-1	-1	-1	4	-1024	-768	-1	-1	-1	-1	4		0	0						Untertest4.avi	0	880	547	72	111				0	Content		-72	-111	4926338	2329991072
4943	11:02:13.458	00:00:04.943	296	-1024	-768	-1	-1	-1	-1	4	-1024	-768	-1	-1	-1	-1	4		0	0						Untertest4.avi	0	880	547	72	111				0	Content		-72	-111	4943088	2330007822
4960	11:02:13.475	00:00:04.959	297	-1024	-768	-1	-1	-1	-1	4	-1024	-768	-1	-1	-1	-1	4		0	0						Untertest4.avi	0	880	547	72	111				0	Content		-72	-111	4959713	2330024447
4976	11:02:13.491	00:00:04.976	298	-1024	-768	-1	-1	-1	-1	4	-1024	-768	-1	-1	-1	-1	4		0	0						Untertest4.avi	0	880	547	72	111				0	Content		-72	-111	4976335	2330041069
4993	11:02:13.508	00:00:04.992	299	-1024	-768	-1	-1	-1	-1	4	-1024	-768	-1	-1	-1	-1	4		0	0						Untertest4.avi	0	880	547	72	111				0	Content		-72	-111	4992959	2330057693
5010	11:02:13.525	00:00:05.009	300	-1024	-768	-1	-1	-1	-1	4	-1024	-768	-1	-1	-1	-1	4		0	0						Untertest4.avi	0	880	547	72	111				0	Content		-72	-111	5009710	2330074444
5026	11:02:13.541	00:00:05.026	301	-1024	-768	-1	-1	-1	-1	4	-1024	-768	-1	-1	-1	-1	4		0	0						Untertest4.avi	0	880	547	72	111				0	Content		-72	-111	5026340	2330091074
5043	11:02:13.558	00:00:05.042	302	-1024	-768	-1	-1	-1	-1	4	-1024	-768	-1	-1	-1	-1	4		0	0						Untertest4.avi	0	880	547	72	111				0	Content		-72	-111	5042957	2330107691
5060	11:02:13.575	00:00:05.059	303	-1024	-768	-1	-1	-1	-1	4	-1024	-768	-1	-1	-1	-1	4		0	0						Untertest4.avi	0	880	547	72	111				0	Content		-72	-111	5059581	2330124315
5076	11:02:13.591	00:00:05.076	304	-1024	-768	-1	-1	-1	-1	4	-1024	-768	-1	-1	-1	-1	4		0	0						Untertest4.avi	0	880	547	72	111				0	Content		-72	-111	5076331	2330141065
5093	11:02:13.608	00:00:05.092	305	-1024	-768	-1	-1	-1	-1	4	-1024	-768	-1	-1	-1	-1	4		0	0						Untertest4.avi	0	880	547	72	111				0	Content		-72	-111	5092957	2330157691
5110	11:02:13.625	00:00:05.109	306	-1024	-768	-1	-1	-1	-1	4	-1024	-768	-1	-1	-1	-1	4		0	0						Untertest4.avi	0	880	547	72	111				0	Content		-72	-111	5109581	2330174315
5126	11:02:13.641	00:00:05.126	307	-1024	-768	-1	-1	-1	-1	4	-1024	-768	-1	-1	-1	-1	4		0	0						Untertest4.avi	0	880	547	72	111				0	Content		-72	-111	5126207	2330190941
5143	11:02:13.658	00:00:05.142	308	-1024	-768	-1	-1	-1	-1	4	-1024	-768	-1	-1	-1	-1	4		0	0						Untertest4.avi	0	880	547	72	111				0	Content		-72	-111	5142955	2330207689
5160	11:02:13.675	00:00:05.159	309	-1024	-768	-1	-1	-1	-1	4	-1024	-768	-1	-1	-1	-1	4		0	0						Untertest4.avi	0	880	547	72	111				0	Content		-72	-111	5159614	2330224348
5176	11:02:13.691	00:00:05.176	310	-1024	-768	-1	-1	-1	-1	4	-1024	-768	-1	-1	-1	-1	4		0	0						Untertest4.avi	0	880	547	72	111				0	Content		-72	-111	5176282	2330241016
5193	11:02:13.708	00:00:05.192	311	-1024	-768	-1	-1	-1	-1	4	-1024	-768	-1	-1	-1	-1	4		0	0						Untertest4.avi	0	880	547	72	111				0	Content		-72	-111	5192908	2330257642
5210	11:02:13.725	00:00:05.209	312	-242,2839	563,155	0,4640892	0,5180851	404,947	3,811066	3	-294,5633	562,2964	0,4641074	0,5180803	404,947	3,81087	1	0	-295	562						Untertest4.avi	0	880	547	72	111	-265	468	33	0	Content		-367	451	5209534	2330274268
5226	11:02:13.741	00:00:05.226	313	-45,9167	595,1351	0,4699724	0,5206989	391,1855	3,676193	3	-90,76965	595,7991	0,4699368	0,520694	391,1855	3,674544	1	0	-91	596						Untertest4.avi	0	880	547	72	111	-265	468	33	0	Content		-163	485	5226283	2330291017
5243	11:02:13.758	00:00:05.242	314	-1024	-768	-1	-1	-1	-1	4	-1024	-768	-1	-1	-1	-1	4		0	0						Untertest4.avi	0	880	547	72	111				0	Content		-72	-111	5242910	2330307644
5260	11:02:13.775	00:00:05.259	315	-1024	-768	-1	-1	-1	-1	4	-1024	-768	-1	-1	-1	-1	4		0	0						Untertest4.avi	0	880	547	72	111				0	Content		-72	-111	5259538	2330324272
5276	11:02:13.791	00:00:05.276	316	-1024	-768	-1	-1	-1	-1	4	-1024	-768	-1	-1	-1	-1	4		0	0						Untertest4.avi	0	880	547	72	111				0	Content		-72	-111	5276221	2330340955
5293	11:02:13.808	00:00:05.292	317	-1024	-768	-1	-1	-1	-1	4	-1024	-768	-1	-1	-1	-1	4		0	0						Untertest4.avi	0	880	547	72	111				0	Content		-72	-111	5292889	2330357623
5310	11:02:13.825	00:00:05.309	318	-1024	-768	-1	-1	-1	-1	4	-1024	-768	-1	-1	-1	-1	4		0	0						Untertest4.avi	0	880	547	72	111				0	Content		-72	-111	5309534	2330374268
5326	11:02:13.841	00:00:05.326	319	-1024	-768	-1	-1	-1	-1	4	-1024	-768	-1	-1	-1	-1	4		0	0						Untertest4.avi	0	880	547	72	111				0	Content		-72	-111	5326160	2330390894
5343	11:02:13.858	00:00:05.342	320	-1024	-768	-1	-1	-1	-1	4	-1024	-768	-1	-1	-1	-1	4		0	0						Untertest4.avi	0	880	547	72	111				0	Content		-72	-111	5342828	2330407562
5360	11:02:13.875	00:00:05.359	321	-1024	-768	-1	-1	-1	-1	4	-247,6246	526,0638	0,4659565	0,5215907	390,2098	3,465316	0	1	-248	526						Untertest4.avi	0	880	547	72	111	-197	448	167	0	Content		-320	415	5359534	2330424268
5376	11:02:13.891	00:00:05.376	322	-1024	-768	-1	-1	-1	-1	4	-92,19431	605,7624	0,4674427	0,5199701	390,2098	3,545339	0	1	-92	606						Untertest4.avi	0	880	547	72	111	-197	448	167	0	Content		-164	495	5376160	2330440894
5393	11:02:13.908	00:00:05.392	323	-1024	-768	-1	-1	-1	-1	4	-123,4291	589,3135	0,4662766	0,5194007	388,2307	3,626689	0	1	-123	589						Untertest4.avi	0	880	547	72	111	-197	448	167	0	Content		-195	478	5392796	2330457530
5409	11:02:13.924	00:00:05.409	324	-1024	-768	-1	-1	-1	-1	4	470,4152	627,386	0,4727422	0,5183573	388,2308	3,485468	0	1	470	627						Untertest4.avi	0	880	547	72	111	-197	448	167	0	Content		398	516	5409412	2330474146
5426	11:02:13.941	00:00:05.426	325	-1024	-768	-1	-1	-1	-1	4	-83,5636	589,2904	0,4661721	0,5179207	389,7256	3,677302	0	1	-84	589						Untertest4.avi	0	880	547	72	111	-197	448	167	0	Content		-156	478	5426159	2330490893
5443	11:02:13.958	00:00:05.442	326	-1024	-768	-1	-1	-1	-1	4	-128,3954	555,6948	0,4655807	0,5177431	388,9307	3,607644	0	1	-128	556						Untertest4.avi	0	880	547	72	111	-197	448	167	0	Content		-200	445	5442801	2330507535
5459	11:02:13.974	00:00:05.459	327	-1024	-768	-1	-1	-1	-1	4	-180,1284	561,581	0,4655851	0,5162076	388,9307	3,627447	0	1	-180	562						Untertest4.avi	0	880	547	72	111	-197	448	167	0	Content		-252	451	5459412	2330524146
5476	11:02:13.991	00:00:05.476	328	-1024	-768	-1	-1	-1	-1	4	-153,4876	501,9827	0,468455	0,5139387	381,8154	3,600602	0	1	-153	502						Untertest4.avi	0	880	547	72	111	-197	448	167	0	Content		-225	391	5476037	2330540771
5493	11:02:14.008	00:00:05.492	329	-1024	-768	-1	-1	-1	-1	4	-1024	-768	-1	-1	-1	-1	4	1	0	0						Untertest4.avi	0	880	547	72	111	-197	448	167	0	Content		-72	-111	5492802	2330557536
5509	11:02:14.024	00:00:05.509	330	-123,2703	495,3998	0,6198636	0,4936498	381,8154	3,29618	0	-50,78419	491,8849	0,4700125	0,507918	381,8154	3,476413	0	1	-87	494						Untertest4.avi	0	880	547	72	111	-197	448	167	0	Content		-159	383	5509413	2330574147
5526	11:02:14.041	00:00:05.526	331	-1024	-768	-1	-1	-1	-1	4	-1024	-768	-1	-1	-1	-1	4		0	0						Untertest4.avi	0	880	547	72	111				0	Content		-72	-111	5526037	2330590771
5543	11:02:14.058	00:00:05.542	332	-1024	-768	-1	-1	-1	-1	4	-1024	-768	-1	-1	-1	-1	4		0	0						Untertest4.avi	0	880	547	72	111				0	Content		-72	-111	5542718	2330607452
5559	11:02:14.074	00:00:05.559	333	-1024	-768	-1	-1	-1	-1	4	-1024	-768	-1	-1	-1	-1	4		0	0						Untertest4.avi	0	880	547	72	111				0	Content		-72	-111	5559387	2330624121
5576	11:02:14.091	00:00:05.576	334	-1024	-768	-1	-1	-1	-1	4	-1024	-768	-1	-1	-1	-1	4		0	0						Untertest4.avi	0	880	547	72	111				0	Content		-72	-111	5576034	2330640768
5593	11:02:14.108	00:00:05.592	335	-1024	-768	-1	-1	-1	-1	4	-1024	-768	-1	-1	-1	-1	4		0	0						Untertest4.avi	0	880	547	72	111				0	Content		-72	-111	5592658	2330657392
5609	11:02:14.124	00:00:05.609	336	-1024	-768	-1	-1	-1	-1	4	-1024	-768	-1	-1	-1	-1	4		0	0						Untertest4.avi	0	880	547	72	111				0	Content		-72	-111	5609326	2330674060
5626	11:02:14.141	00:00:05.625	337	-1024	-768	-1	-1	-1	-1	4	-1024	-768	-1	-1	-1	-1	4		0	0						Untertest4.avi	0	880	547	72	111				0	Content		-72	-111	5625987	2330690721
5643	11:02:14.158	00:00:05.642	338	-1024	-768	-1	-1	-1	-1	4	-1024	-768	-1	-1	-1	-1	4		0	0						Untertest4.avi	0	880	547	72	111				0	Content		-72	-111	5642656	2330707390
5659	11:02:14.174	00:00:05.659	339	-132,4086	486,5523	0,6219954	0,4761867	383,7403	3,465466	0	-1024	-768	-1	-1	-1	-1	4	2	-132	487						Untertest4.avi	0	880	547	72	111	-284	339	233	0	Content		-204	376	5659286	2330724020
5676	11:02:14.191	00:00:05.675	340	-1024	-768	-1	-1	-1	-1	4	-226,4374	465,144	0,4706212	0,4759779	384,9729	3,808786	0	2	-226	465						Untertest4.avi	0	880	547	72	111	-284	339	233	0	Content		-298	354	5675913	2330740647
5693	11:02:14.208	00:00:05.692	341	-1024	-768	-1	-1	-1	-1	4	-86,99892	303,251	0,4690905	0,4752185	391,2719	3,212118	0	2	-87	303						Untertest4.avi	0	880	547	72	111	-284	339	233	0	Content		-159	192	5692663	2330757397
5709	11:02:14.224	00:00:05.709	342	-1024	-768	-1	-1	-1	-1	4	-246,7383	430,8508	0,4691239	0,4736436	391,2719	3,791166	0	2	-247	431						Untertest4.avi	0	880	547	72	111	-284	339	233	0	Content		-319	320	5709287	2330774021
5726	11:02:14.241	00:00:05.725	343	-1024	-768	-1	-1	-1	-1	4	-289,0053	449,5597	0,467074	0,4728858	398,7599	3,872507	0	2	-289	450						Untertest4.avi	0	880	547	72	111	-284	339	233	0	Content		-361	339	5725910	2330790644
5743	11:02:14.258	00:00:05.742	344	-1024	-768	-1	-1	-1	-1	4	-1024	-768	-1	-1	-1	-1	4	2	0	0						Untertest4.avi	0	880	547	72	111	-284	339	233	0	Content		-72	-111	5742660	2330807394
5759	11:02:14.274	00:00:05.759	345	-1024	-768	-1	-1	-1	-1	4	-1024	-768	-1	-1	-1	-1	4	2	0	0						Untertest4.avi	0	880	547	72	111	-284	339	233	0	Content		-72	-111	5759280	2330824014
5776	11:02:14.291	00:00:05.775	346	-1024	-768	-1	-1	-1	-1	4	-1024	-768	-1	-1	-1	-1	4	2	0	0						Untertest4.avi	0	880	547	72	111	-284	339	233	0	Content		-72	-111	5775948	2330840682
5793	11:02:14.308	00:00:05.792	347	-1024	-768	-1	-1	-1	-1	4	-1024	-768	-1	-1	-1	-1	4	2	0	0						Untertest4.avi	0	880	547	72	111	-284	339	233	0	Content		-72	-111	5792537	2330857271
5809	11:02:14.324	00:00:05.809	348	-1024	-768	-1	-1	-1	-1	4	-1024	-768	-1	-1	-1	-1	4	2	0	0						Untertest4.avi	0	880	547	72	111	-284	339	233	0	Content		-72	-111	5809221	2330873955
5826	11:02:14.341	00:00:05.825	349	-1024	-768	-1	-1	-1	-1	4	-1024	-768	-1	-1	-1	-1	4	2	0	0						Untertest4.avi	0	880	547	72	111	-284	339	233	0	Content		-72	-111	5825889	2330890623
5843	11:02:14.358	00:00:05.842	350	-82,29814	450,3125	0,4741551	0,4744415	398,689	3,394392	3	-127,8428	445,9878	0,4741893	0,4744365	398,689	3,396517	1	2	-128	446						Untertest4.avi	0	880	547	72	111	-284	339	233	0	Content		-200	335	5842536	2330907270
5859	11:02:14.374	00:00:05.859	351	-150,4333	461,3169	0,6216482	0,4771256	398,689	3,48079	0	-122,0508	441,3572	0,4707183	0,475179	398,6891	3,733083	0	2	-136	451						Untertest4.avi	0	880	547	72	111	-284	339	233	0	Content		-208	340	5859218	2330923952
5876	11:02:14.391	00:00:05.875	352	-211,6091	450,0057	0,6211907	0,4764723	398,685	3,522276	1	-263,611	444,0292	0,6212245	0,4764711	398,685	3,53076	3	2	-212	450						Untertest4.avi	0	880	547	72	111	-284	339	233	0	Content		-284	339	5875876	2330940610
5892	11:02:14.407	00:00:05.892	353	-1024	-768	-1	-1	-1	-1	4	-1024	-768	-1	-1	-1	-1	4		0	0						Untertest4.avi	0	880	547	72	111				0	Content		-72	-111	5892457	2330957191
5909	11:02:14.424	00:00:05.909	354	-1024	-768	-1	-1	-1	-1	4	-1024	-768	-1	-1	-1	-1	4		0	0						Untertest4.avi	0	880	547	72	111				0	Content		-72	-111	5909078	2330973812
5926	11:02:14.441	00:00:05.925	355	-1024	-768	-1	-1	-1	-1	4	-1024	-768	-1	-1	-1	-1	4		0	0						Untertest4.avi	0	880	547	72	111				0	Content		-72	-111	5925829	2330990563
5942	11:02:14.457	00:00:05.942	356	-1024	-768	-1	-1	-1	-1	4	-1024	-768	-1	-1	-1	-1	4		0	0						Untertest4.avi	0	880	547	72	111				0	Content		-72	-111	5942453	2331007187
5959	11:02:14.474	00:00:05.959	357	-1024	-768	-1	-1	-1	-1	4	-1024	-768	-1	-1	-1	-1	4		0	0						Untertest4.avi	0	880	547	72	111				0	Content		-72	-111	5959078	2331023812
5976	11:02:14.491	00:00:05.975	358	-1024	-768	-1	-1	-1	-1	4	-1024	-768	-1	-1	-1	-1	4		0	0						Untertest4.avi	0	880	547	72	111				0	Content		-72	-111	5975746	2331040480
5992	11:02:14.507	00:00:05.992	359	-1024	-768	-1	-1	-1	-1	4	-1024	-768	-1	-1	-1	-1	4		0	0						Untertest4.avi	0	880	547	72	111				0	Content		-72	-111	5992452	2331057186
6009	11:02:14.524	00:00:06.009	360	-1024	-768	-1	-1	-1	-1	4	-1024	-768	-1	-1	-1	-1	4		0	0						Untertest4.avi	0	880	547	72	111				0	Content		-72	-111	6009074	2331073808
6026	11:02:14.541	00:00:06.025	361	-1024	-768	-1	-1	-1	-1	4	-1024	-768	-1	-1	-1	-1	4		0	0						Untertest4.avi	0	880	547	72	111				0	Content		-72	-111	6025697	2331090431
6042	11:02:14.557	00:00:06.042	362	-1024	-768	-1	-1	-1	-1	4	-1024	-768	-1	-1	-1	-1	4		0	0						Untertest4.avi	0	880	547	72	111				0	Content		-72	-111	6042385	2331107119
6059	11:02:14.574	00:00:06.059	363	-1024	-768	-1	-1	-1	-1	4	-1024	-768	-1	-1	-1	-1	4		0	0						Untertest4.avi	0	880	547	72	111				0	Content		-72	-111	6059053	2331123787
6076	11:02:14.591	00:00:06.075	364	-1024	-768	-1	-1	-1	-1	4	-1024	-768	-1	-1	-1	-1	4		0	0						Untertest4.avi	0	880	547	72	111				0	Content		-72	-111	6075698	2331140432
6092	11:02:14.607	00:00:06.092	365	-1024	-768	-1	-1	-1	-1	4	-1024	-768	-1	-1	-1	-1	4		0	0						Untertest4.avi	0	880	547	72	111				0	Content		-72	-111	6092322	2331157056
6094	11:02:14.609																				LeftMouseClick	1	633	266
6109	11:02:14.624	00:00:06.108	366	-1024	-768	-1	-1	-1	-1	4	-1024	-768	-1	-1	-1	-1	4		0	0						Untertest4.avi	0	880	547	72	111				0	Content		-72	-111	6108945	2331173679
6126	11:02:14.641	00:00:06.125	367	-1024	-768	-1	-1	-1	-1	4	-1024	-768	-1	-1	-1	-1	4		0	0						Untertest4.avi	0	880	547	72	111				0	Content		-72	-111	6125698	2331190432
6142	11:02:14.657	00:00:06.142	368	-1024	-768	-1	-1	-1	-1	4	-1024	-768	-1	-1	-1	-1	4		0	0						Untertest4.avi	0	880	547	72	111				0	Content		-72	-111	6142319	2331207053
6159	11:02:14.674	00:00:06.158	369	-1024	-768	-1	-1	-1	-1	4	-1024	-768	-1	-1	-1	-1	4		0	0						Untertest4.avi	0	880	547	72	111				0	Content		-72	-111	6158947	2331223681
6176	11:02:14.691	00:00:06.175	370	-1024	-768	-1	-1	-1	-1	4	-1024	-768	-1	-1	-1	-1	4		0	0						Untertest4.avi	0	880	547	72	111				0	Content		-72	-111	6175694	2331240428
6177	11:02:14.692																				LeftMouseClick	1	633	266
6192	11:02:14.707	00:00:06.192	371	-1024	-768	-1	-1	-1	-1	4	-1024	-768	-1	-1	-1	-1	4		0	0						Untertest4.avi	0	880	547	72	111				0	Content		-72	-111	6192320	2331257054
6209	11:02:14.724	00:00:06.208	372	-1024	-768	-1	-1	-1	-1	4	-1024	-768	-1	-1	-1	-1	4		0	0						Untertest4.avi	0	880	547	72	111				0	Content		-72	-111	6208945	2331273679
6226	11:02:14.741	00:00:06.225	373	-1024	-768	-1	-1	-1	-1	4	-1024	-768	-1	-1	-1	-1	4		0	0						Untertest4.avi	0	880	547	72	111				0	Content		-72	-111	6225571	2331290305
6242	11:02:14.757	00:00:06.242	374	-1024	-768	-1	-1	-1	-1	4	-1024	-768	-1	-1	-1	-1	4		0	0						Untertest4.avi	0	880	547	72	111				0	Content		-72	-111	6242319	2331307053
6259	11:02:14.774	00:00:06.258	375	-1024	-768	-1	-1	-1	-1	4	-1024	-768	-1	-1	-1	-1	4		0	0						Untertest4.avi	0	880	547	72	111				0	Content		-72	-111	6258946	2331323680
6276	11:02:14.791	00:00:06.275	376	-1024	-768	-1	-1	-1	-1	4	-1024	-768	-1	-1	-1	-1	4		0	0						Untertest4.avi	0	880	547	72	111				0	Content		-72	-111	6275569	2331340303
6292	11:02:14.807	00:00:06.292	377	-1024	-768	-1	-1	-1	-1	4	-1024	-768	-1	-1	-1	-1	4		0	0						Untertest4.avi	0	880	547	72	111				0	Content		-72	-111	6292195	2331356929
6309	11:02:14.824	00:00:06.308	378	-1024	-768	-1	-1	-1	-1	4	-1024	-768	-1	-1	-1	-1	4		0	0						Untertest4.avi	0	880	547	72	111				0	Content		-72	-111	6308948	2331373682
6326	11:02:14.841	00:00:06.325	379	-1024	-768	-1	-1	-1	-1	4	-1024	-768	-1	-1	-1	-1	4		0	0						Untertest4.avi	0	880	547	72	111				0	Content		-72	-111	6325571	2331390305
6342	11:02:14.857	00:00:06.342	380	-1024	-768	-1	-1	-1	-1	4	-1024	-768	-1	-1	-1	-1	4		0	0						Untertest4.avi	0	880	547	72	111				0	Content		-72	-111	6342209	2331406943
6359	11:02:14.874	00:00:06.358	381	-1024	-768	-1	-1	-1	-1	4	-1024	-768	-1	-1	-1	-1	4		0	0						Untertest4.avi	0	880	547	72	111				0	Content		-72	-111	6358834	2331423568
6376	11:02:14.891	00:00:06.375	382	-1024	-768	-1	-1	-1	-1	4	-1024	-768	-1	-1	-1	-1	4		0	0						Untertest4.avi	0	880	547	72	111				0	Content		-72	-111	6375569	2331440303
6392	11:02:14.907	00:00:06.392	383	-1024	-768	-1	-1	-1	-1	4	-1024	-768	-1	-1	-1	-1	4		0	0						Untertest4.avi	0	880	547	72	111				0	Content		-72	-111	6392226	2331456960
6409	11:02:14.924	00:00:06.408	384	-1024	-768	-1	-1	-1	-1	4	-1024	-768	-1	-1	-1	-1	4		0	0						Untertest4.avi	0	880	547	72	111				0	Content		-72	-111	6408894	2331473628
6426	11:02:14.941	00:00:06.425	385	-1024	-768	-1	-1	-1	-1	4	-1024	-768	-1	-1	-1	-1	4		0	0						Untertest4.avi	0	880	547	72	111				0	Content		-72	-111	6425520	2331490254
6442	11:02:14.957	00:00:06.442	386	-1024	-768	-1	-1	-1	-1	4	-95,39735	406,1795	0,4642375	0,480525	390,0595	3,578527	0	3	-95	406						Untertest4.avi	0	880	547	72	111	-186	298	67	0	Content		-167	295	6442147	2331506881
6459	11:02:14.974	00:00:06.458	387	-143,0552	420,9539	0,6144682	0,4772465	390,0595	3,534205	0	-124,7215	400,1494	0,4634839	0,4801302	390,0596	3,565982	0	3	-134	411						Untertest4.avi	0	880	547	72	111	-186	298	67	0	Content		-206	300	6458894	2331523628
6476	11:02:14.991	00:00:06.475	388	-1024	-768	-1	-1	-1	-1	4	-1024	-768	-1	-1	-1	-1	4	3	0	0						Untertest4.avi	0	880	547	72	111	-186	298	67	0	Content		-72	-111	6475521	2331540255
6492	11:02:15.007	00:00:06.492	389	-1024	-768	-1	-1	-1	-1	4	-68,06874	407,7793	0,4623064	0,4804533	390,0596	3,834152	0	3	-68	408						Untertest4.avi	0	880	547	72	111	-186	298	67	0	Content		-140	297	6492147	2331556881
6509	11:02:15.024	00:00:06.508	390	-1024	-768	-1	-1	-1	-1	4	-1024	-768	-1	-1	-1	-1	4		0	0						Untertest4.avi	0	880	547	72	111				0	Content		-72	-111	6508829	2331573563
6525	11:02:15.040	00:00:06.525	391	-1024	-768	-1	-1	-1	-1	4	-1024	-768	-1	-1	-1	-1	4		0	0						Untertest4.avi	0	880	547	72	111				0	Content		-72	-111	6525497	2331590231
6542	11:02:15.057	00:00:06.542	392	-1024	-768	-1	-1	-1	-1	4	-1024	-768	-1	-1	-1	-1	4		0	0						Untertest4.avi	0	880	547	72	111				0	Content		-72	-111	6542133	2331606867
6559	11:02:15.074	00:00:06.558	393	-1024	-768	-1	-1	-1	-1	4	-1024	-768	-1	-1	-1	-1	4		0	0						Untertest4.avi	0	880	547	72	111				0	Content		-72	-111	6558802	2331623536
6575	11:02:15.090	00:00:06.575	394	-1024	-768	-1	-1	-1	-1	4	-1024	-768	-1	-1	-1	-1	4		0	0						Untertest4.avi	0	880	547	72	111				0	Content		-72	-111	6575470	2331640204
6592	11:02:15.107	00:00:06.592	395	-1024	-768	-1	-1	-1	-1	4	-1024	-768	-1	-1	-1	-1	4		0	0						Untertest4.avi	0	880	547	72	111				0	Content		-72	-111	6592139	2331656873
6609	11:02:15.124	00:00:06.608	396	-1024	-768	-1	-1	-1	-1	4	-1024	-768	-1	-1	-1	-1	4		0	0						Untertest4.avi	0	880	547	72	111				0	Content		-72	-111	6608770	2331673504
6625	11:02:15.140	00:00:06.625	397	-1024	-768	-1	-1	-1	-1	4	32,62155	221,0889	0,4694757	0,4820651	388,6857	3,716903	0	4	33	221						Untertest4.avi	0	880	547	72	111	-109	97	200	0	Content		-39	110	6625398	2331690132
6642	11:02:15.157	00:00:06.642	398	-10,90507	218,7801	0,6239359	0,482554	388,6857	3,591672	0	-1024	-768	-1	-1	-1	-1	4	4	-11	219						Untertest4.avi	0	880	547	72	111	-109	97	200	0	Content		-83	108	6642021	2331706755
6659	11:02:15.174	00:00:06.658	399	-1024	-768	-1	-1	-1	-1	4	-1024	-768	-1	-1	-1	-1	4	4	0	0						Untertest4.avi	0	880	547	72	111	-109	97	200	0	Content		-72	-111	6658771	2331723505
6675	11:02:15.190	00:00:06.675	400	-1024	-768	-1	-1	-1	-1	4	-1024	-768	-1	-1	-1	-1	4	4	0	0						Untertest4.avi	0	880	547	72	111	-109	97	200	0	Content		-72	-111	6675397	2331740131
6692	11:02:15.207	00:00:06.692	401	-1024	-768	-1	-1	-1	-1	4	-1024	-768	-1	-1	-1	-1	4	4	0	0						Untertest4.avi	0	880	547	72	111	-109	97	200	0	Content		-72	-111	6692023	2331756757
6709	11:02:15.224	00:00:06.708	402	-1024	-768	-1	-1	-1	-1	4	-1024	-768	-1	-1	-1	-1	4	4	0	0						Untertest4.avi	0	880	547	72	111	-109	97	200	0	Content		-72	-111	6708649	2331773383
6725	11:02:15.240	00:00:06.725	403	-1024	-768	-1	-1	-1	-1	4	-1024	-768	-1	-1	-1	-1	4	4	0	0						Untertest4.avi	0	880	547	72	111	-109	97	200	0	Content		-72	-111	6725335	2331790069
6742	11:02:15.257	00:00:06.742	404	-1024	-768	-1	-1	-1	-1	4	-1024	-768	-1	-1	-1	-1	4	4	0	0						Untertest4.avi	0	880	547	72	111	-109	97	200	0	Content		-72	-111	6742003	2331806737
6759	11:02:15.274	00:00:06.758	405	-115,1032	172,857	0,6308444	0,4878826	393,6119	3,515108	0	-13,37738	221,7269	0,479874	0,4845535	388,3253	3,634357	0	4	-64	197						Untertest4.avi	0	880	547	72	111	-109	97	200	0	Content		-136	86	6758645	2331823379
6775	11:02:15.290	00:00:06.775	406	-1024	-768	-1	-1	-1	-1	4	-1024	-768	-1	-1	-1	-1	4	4	0	0						Untertest4.avi	0	880	547	72	111	-109	97	200	0	Content		-72	-111	6775271	2331840005
6792	11:02:15.307	00:00:06.792	407	-1024	-768	-1	-1	-1	-1	4	-1024	-768	-1	-1	-1	-1	4	4	0	0						Untertest4.avi	0	880	547	72	111	-109	97	200	0	Content		-72	-111	6792025	2331856759
6809	11:02:15.324	00:00:06.808	408	-1024	-768	-1	-1	-1	-1	4	-1024	-768	-1	-1	-1	-1	4	4	0	0						Untertest4.avi	0	880	547	72	111	-109	97	200	0	Content		-72	-111	6808648	2331873382
6825	11:02:15.340	00:00:06.825	409	-1024	-768	-1	-1	-1	-1	4	-146,6027	107,1978	0,4842612	0,4869245	388,3253	3,73876	0	5	-147	107						Untertest4.avi	0	880	547	72	111	-222	-23	117	0	Content		-219	-4	6825276	2331890010
6842	11:02:15.357	00:00:06.841	410	-1024	-768	-1	-1	-1	-1	4	-1024	-768	-1	-1	-1	-1	4	5	0	0						Untertest4.avi	0	880	547	72	111	-222	-23	117	0	Content		-72	-111	6841898	2331906632
6859	11:02:15.374	00:00:06.858	411	-1024	-768	-1	-1	-1	-1	4	-422,7245	-52,74885	0,4829535	0,4885783	388,3253	3,880961	0	5	-423	-53						Untertest4.avi	0	880	547	72	111	-222	-23	117	0	Content		-495	-164	6858565	2331923299
6875	11:02:15.390	00:00:06.875	412	-1024	-768	-1	-1	-1	-1	4	-1024	-768	-1	-1	-1	-1	4	5	0	0						Untertest4.avi	0	880	547	72	111	-222	-23	117	0	Content		-72	-111	6875191	2331939925
6892	11:02:15.407	00:00:06.891	413	-1024	-768	-1	-1	-1	-1	4	-149,9025	88,11968	0,4850236	0,4896658	388,3253	3,764702	0	5	-150	88						Untertest4.avi	0	880	547	72	111	-222	-23	117	0	Content		-222	-23	6891955	2331956689
6909	11:02:15.424	00:00:06.908	414	-1024	-768	-1	-1	-1	-1	4	-1024	-768	-1	-1	-1	-1	4	5	0	0						Untertest4.avi	0	880	547	72	111	-222	-23	117	0	Content		-72	-111	6908584	2331973318
6925	11:02:15.440	00:00:06.925	415	-1024	-768	-1	-1	-1	-1	4	-134,3974	102,1273	0,4850789	0,4900803	388,3253	3,786681	0	5	-134	102						Untertest4.avi	0	880	547	72	111	-222	-23	117	0	Content		-206	-9	6925192	2331989926
6942	11:02:15.457	00:00:06.941	416	-1024	-768	-1	-1	-1	-1	4	-1024	-768	-1	-1	-1	-1	4		0	0						Untertest4.avi	0	880	547	72	111				0	Content		-72	-111	6941819	2332006553
6959	11:02:15.474	00:00:06.958	417	-1024	-768	-1	-1	-1	-1	4	-1024	-768	-1	-1	-1	-1	4		0	0						Untertest4.avi	0	880	547	72	111				0	Content		-72	-111	6958567	2332023301
6975	11:02:15.490	00:00:06.975	418	-1024	-768	-1	-1	-1	-1	4	-1024	-768	-1	-1	-1	-1	4		0	0						Untertest4.avi	0	880	547	72	111				0	Content		-72	-111	6975191	2332039925
6992	11:02:15.507	00:00:06.991	419	-1024	-768	-1	-1	-1	-1	4	-1024	-768	-1	-1	-1	-1	4		0	0						Untertest4.avi	0	880	547	72	111				0	Content		-72	-111	6991817	2332056551
7008	11:02:15.523	00:00:07.008	420	-1024	-768	-1	-1	-1	-1	4	-1024	-768	-1	-1	-1	-1	4		0	0						Untertest4.avi	0	880	547	72	111				0	Content		-72	-111	7008438	2332073172
7025	11:02:15.540	00:00:07.025	421	-1024	-768	-1	-1	-1	-1	4	-1024	-768	-1	-1	-1	-1	4		0	0						Untertest4.avi	0	880	547	72	111				0	Content		-72	-111	7025184	2332089918
7042	11:02:15.557	00:00:07.041	422	-1024	-768	-1	-1	-1	-1	4	-1024	-768	-1	-1	-1	-1	4		0	0						Untertest4.avi	0	880	547	72	111				0	Content		-72	-111	7041808	2332106542
7058	11:02:15.573	00:00:07.058	423	-1024	-768	-1	-1	-1	-1	4	-1024	-768	-1	-1	-1	-1	4		0	0						Untertest4.avi	0	880	547	72	111				0	Content		-72	-111	7058448	2332123182
7075	11:02:15.590	00:00:07.075	424	-1024	-768	-1	-1	-1	-1	4	-1024	-768	-1	-1	-1	-1	4		0	0						Untertest4.avi	0	880	547	72	111				0	Content		-72	-111	7075055	2332139789
7092	11:02:15.607	00:00:07.091	425	-1024	-768	-1	-1	-1	-1	4	-1024	-768	-1	-1	-1	-1	4		0	0						Untertest4.avi	0	880	547	72	111				0	Content		-72	-111	7091803	2332156537
7108	11:02:15.623	00:00:07.108	426	-1024	-768	-1	-1	-1	-1	4	-1024	-768	-1	-1	-1	-1	4		0	0						Untertest4.avi	0	880	547	72	111				0	Content		-72	-111	7108425	2332173159
7125	11:02:15.640	00:00:07.125	427	-1024	-768	-1	-1	-1	-1	4	-1024	-768	-1	-1	-1	-1	4		0	0						Untertest4.avi	0	880	547	72	111				0	Content		-72	-111	7125050	2332189784
7142	11:02:15.657	00:00:07.141	428	-1024	-768	-1	-1	-1	-1	4	-1024	-768	-1	-1	-1	-1	4		0	0						Untertest4.avi	0	880	547	72	111				0	Content		-72	-111	7141672	2332206406
7158	11:02:15.673	00:00:07.158	429	-1024	-768	-1	-1	-1	-1	4	-1024	-768	-1	-1	-1	-1	4		0	0						Untertest4.avi	0	880	547	72	111				0	Content		-72	-111	7158420	2332223154
7175	11:02:15.690	00:00:07.175	430	-1024	-768	-1	-1	-1	-1	4	-1024	-768	-1	-1	-1	-1	4		0	0						Untertest4.avi	0	880	547	72	111				0	Content		-72	-111	7175043	2332239777
7192	11:02:15.707	00:00:07.191	431	-1024	-768	-1	-1	-1	-1	4	-1024	-768	-1	-1	-1	-1	4		0	0						Untertest4.avi	0	880	547	72	111				0	Content		-72	-111	7191666	2332256400
7208	11:02:15.723	00:00:07.208	432	-1024	-768	-1	-1	-1	-1	4	-1024	-768	-1	-1	-1	-1	4		0	0						Untertest4.avi	0	880	547	72	111				0	Content		-72	-111	7208286	2332273020
7225	11:02:15.740	00:00:07.225	433	-1024	-768	-1	-1	-1	-1	4	-1024	-768	-1	-1	-1	-1	4		0	0						Untertest4.avi	0	880	547	72	111				0	Content		-72	-111	7225036	2332289770
7242	11:02:15.757	00:00:07.241	434	-1024	-768	-1	-1	-1	-1	4	-1024	-768	-1	-1	-1	-1	4		0	0						Untertest4.avi	0	880	547	72	111				0	Content		-72	-111	7241658	2332306392
7258	11:02:15.773	00:00:07.258	435	-1024	-768	-1	-1	-1	-1	4	-1024	-768	-1	-1	-1	-1	4		0	0						Untertest4.avi	0	880	547	72	111				0	Content		-72	-111	7258285	2332323019
7275	11:02:15.790	00:00:07.274	436	-1024	-768	-1	-1	-1	-1	4	-1024	-768	-1	-1	-1	-1	4		0	0						Untertest4.avi	0	880	547	72	111				0	Content		-72	-111	7274756	2332339490
7292	11:02:15.807	00:00:07.291	437	-1024	-768	-1	-1	-1	-1	4	-1024	-768	-1	-1	-1	-1	4		0	0						Untertest4.avi	0	880	547	72	111				0	Content		-72	-111	7291504	2332356238
7308	11:02:15.823	00:00:07.308	438	-1024	-768	-1	-1	-1	-1	4	-1024	-768	-1	-1	-1	-1	4		0	0						Untertest4.avi	0	880	547	72	111				0	Content		-72	-111	7308128	2332372862
7325	11:02:15.840	00:00:07.324	439	-1024	-768	-1	-1	-1	-1	4	-1024	-768	-1	-1	-1	-1	4		0	0						Untertest4.avi	0	880	547	72	111				0	Content		-72	-111	7324754	2332389488
7341	11:02:15.856	00:00:07.341	440	-1024	-768	-1	-1	-1	-1	4	-1024	-768	-1	-1	-1	-1	4		0	0						Untertest4.avi	0	880	547	72	111				0	Content		-72	-111	7341378	2332406112
7358	11:02:15.873	00:00:07.358	441	-1024	-768	-1	-1	-1	-1	4	-1024	-768	-1	-1	-1	-1	4		0	0						Untertest4.avi	0	880	547	72	111				0	Content		-72	-111	7358128	2332422862
7375	11:02:15.890	00:00:07.374	442	-1024	-768	-1	-1	-1	-1	4	-1024	-768	-1	-1	-1	-1	4		0	0						Untertest4.avi	0	880	547	72	111				0	Content		-72	-111	7374753	2332439487
7391	11:02:15.906	00:00:07.391	443	-1024	-768	-1	-1	-1	-1	4	-1024	-768	-1	-1	-1	-1	4		0	0						Untertest4.avi	0	880	547	72	111				0	Content		-72	-111	7391374	2332456108
7408	11:02:15.923	00:00:07.408	444	-1024	-768	-1	-1	-1	-1	4	-1024	-768	-1	-1	-1	-1	4		0	0						Untertest4.avi	0	880	547	72	111				0	Content		-72	-111	7408001	2332472735
7425	11:02:15.940	00:00:07.424	445	-1024	-768	-1	-1	-1	-1	4	-1024	-768	-1	-1	-1	-1	4		0	0						Untertest4.avi	0	880	547	72	111				0	Content		-72	-111	7424748	2332489482
7441	11:02:15.956	00:00:07.441	446	-1024	-768	-1	-1	-1	-1	4	-1024	-768	-1	-1	-1	-1	4		0	0						Untertest4.avi	0	880	547	72	111				0	Content		-72	-111	7441371	2332506105
7458	11:02:15.973	00:00:07.457	447	-1024	-768	-1	-1	-1	-1	4	-1024	-768	-1	-1	-1	-1	4		0	0						Untertest4.avi	0	880	547	72	111				0	Content		-72	-111	7457995	2332522729
7475	11:02:15.990	00:00:07.474	448	-1024	-768	-1	-1	-1	-1	4	-1024	-768	-1	-1	-1	-1	4		0	0						Untertest4.avi	0	880	547	72	111				0	Content		-72	-111	7474622	2332539356
7491	11:02:16.006	00:00:07.491	449	-1024	-768	-1	-1	-1	-1	4	-1024	-768	-1	-1	-1	-1	4		0	0						Untertest4.avi	0	880	547	72	111				0	Content		-72	-111	7491370	2332556104
7508	11:02:16.023	00:00:07.507	450	-1024	-768	-1	-1	-1	-1	4	-1024	-768	-1	-1	-1	-1	4		0	0						Untertest4.avi	0	880	547	72	111				0	Content		-72	-111	7507991	2332572725
7525	11:02:16.040	00:00:07.524	451	-1024	-768	-1	-1	-1	-1	4	-1024	-768	-1	-1	-1	-1	4		0	0						Untertest4.avi	0	880	547	72	111				0	Content		-72	-111	7524617	2332589351
7541	11:02:16.056	00:00:07.541	452	-1024	-768	-1	-1	-1	-1	4	-1024	-768	-1	-1	-1	-1	4		0	0						Untertest4.avi	0	880	547	72	111				0	Content		-72	-111	7541241	2332605975
7558	11:02:16.073	00:00:07.557	453	-1024	-768	-1	-1	-1	-1	4	-1024	-768	-1	-1	-1	-1	4		0	0						Untertest4.avi	0	880	547	72	111				0	Content		-72	-111	7557989	2332622723
7575	11:02:16.090	00:00:07.574	454	-1024	-768	-1	-1	-1	-1	4	-1024	-768	-1	-1	-1	-1	4		0	0						Untertest4.avi	0	880	547	72	111				0	Content		-72	-111	7574610	2332639344
7591	11:02:16.106	00:00:07.591	455	-1024	-768	-1	-1	-1	-1	4	-1024	-768	-1	-1	-1	-1	4		0	0						Untertest4.avi	0	880	547	72	111				0	Content		-72	-111	7591234	2332655968
7608	11:02:16.123	00:00:07.607	456	-1024	-768	-1	-1	-1	-1	4	-1024	-768	-1	-1	-1	-1	4		0	0						Untertest4.avi	0	880	547	72	111				0	Content		-72	-111	7607857	2332672591
7625	11:02:16.140	00:00:07.624	457	-1024	-768	-1	-1	-1	-1	4	-1024	-768	-1	-1	-1	-1	4		0	0						Untertest4.avi	0	880	547	72	111				0	Content		-72	-111	7624605	2332689339
7641	11:02:16.156	00:00:07.641	458	-1024	-768	-1	-1	-1	-1	4	-1024	-768	-1	-1	-1	-1	4		0	0						Untertest4.avi	0	880	547	72	111				0	Content		-72	-111	7641226	2332705960
7658	11:02:16.173	00:00:07.657	459	-1024	-768	-1	-1	-1	-1	4	-1024	-768	-1	-1	-1	-1	4		0	0						Untertest4.avi	0	880	547	72	111				0	Content		-72	-111	7657848	2332722582
7675	11:02:16.190	00:00:07.674	460	-1024	-768	-1	-1	-1	-1	4	-1024	-768	-1	-1	-1	-1	4		0	0						Untertest4.avi	0	880	547	72	111				0	Content		-72	-111	7674597	2332739331
7691	11:02:16.206	00:00:07.691	461	-1024	-768	-1	-1	-1	-1	4	-1024	-768	-1	-1	-1	-1	4		0	0						Untertest4.avi	0	880	547	72	111				0	Content		-72	-111	7691221	2332755955
7708	11:02:16.223	00:00:07.707	462	-1024	-768	-1	-1	-1	-1	4	-1024	-768	-1	-1	-1	-1	4		0	0						Untertest4.avi	0	880	547	72	111				0	Content		-72	-111	7707843	2332772577
7724	11:02:16.239	00:00:07.724	463	-1024	-768	-1	-1	-1	-1	4	-1024	-768	-1	-1	-1	-1	4		0	0						Untertest4.avi	0	880	547	72	111				0	Content		-72	-111	7724467	2332789201
7741	11:02:16.256	00:00:07.741	464	-1024	-768	-1	-1	-1	-1	4	-1024	-768	-1	-1	-1	-1	4		0	0						Untertest4.avi	0	880	547	72	111				0	Content		-72	-111	7741215	2332805949
7758	11:02:16.273	00:00:07.757	465	-1024	-768	-1	-1	-1	-1	4	-1024	-768	-1	-1	-1	-1	4		0	0						Untertest4.avi	0	880	547	72	111				0	Content		-72	-111	7757837	2332822571
7774	11:02:16.289	00:00:07.774	466	-1024	-768	-1	-1	-1	-1	4	-1024	-768	-1	-1	-1	-1	4		0	0						Untertest4.avi	0	880	547	72	111				0	Content		-72	-111	7774460	2332839194
7791	11:02:16.306	00:00:07.791	467	-1024	-768	-1	-1	-1	-1	4	-1024	-768	-1	-1	-1	-1	4		0	0						Untertest4.avi	0	880	547	72	111				0	Content		-72	-111	7791082	2332855816
7808	11:02:16.323	00:00:07.807	468	-1024	-768	-1	-1	-1	-1	4	-1024	-768	-1	-1	-1	-1	4		0	0						Untertest4.avi	0	880	547	72	111				0	Content		-72	-111	7807829	2332872563
7824	11:02:16.339	00:00:07.824	469	-1024	-768	-1	-1	-1	-1	4	-1024	-768	-1	-1	-1	-1	4		0	0						Untertest4.avi	0	880	547	72	111				0	Content		-72	-111	7824449	2332889183
7841	11:02:16.356	00:00:07.841	470	-1024	-768	-1	-1	-1	-1	4	-1024	-768	-1	-1	-1	-1	4		0	0						Untertest4.avi	0	880	547	72	111				0	Content		-72	-111	7841074	2332905808
7858	11:02:16.373	00:00:07.857	471	-1024	-768	-1	-1	-1	-1	4	-1024	-768	-1	-1	-1	-1	4		0	0						Untertest4.avi	0	880	547	72	111				0	Content		-72	-111	7857820	2332922554
7875	11:02:16.390	00:00:07.874	472	-1024	-768	-1	-1	-1	-1	4	-1024	-768	-1	-1	-1	-1	4		0	0						Untertest4.avi	0	880	547	72	111				0	Content		-72	-111	7874511	2332939245
7891	11:02:16.406	00:00:07.891	473	-1024	-768	-1	-1	-1	-1	4	-1024	-768	-1	-1	-1	-1	4		0	0						Untertest4.avi	0	880	547	72	111				0	Content		-72	-111	7891069	2332955803
7908	11:02:16.423	00:00:07.907	474	-1024	-768	-1	-1	-1	-1	4	-1024	-768	-1	-1	-1	-1	4		0	0						Untertest4.avi	0	880	547	72	111				0	Content		-72	-111	7907691	2332972425
7925	11:02:16.440	00:00:07.924	475	-1024	-768	-1	-1	-1	-1	4	-1024	-768	-1	-1	-1	-1	4		0	0						Untertest4.avi	0	880	547	72	111				0	Content		-72	-111	7924954	2332989688
7942	11:02:16.457	00:00:07.942	476	-1024	-768	-1	-1	-1	-1	4	-1024	-768	-1	-1	-1	-1	4		0	0						Untertest4.avi	0	880	547	72	111				0	Content		-72	-111	7942316	2333007050
7960	11:02:16.475	00:00:07.959	477	-1024	-768	-1	-1	-1	-1	4	-1024	-768	-1	-1	-1	-1	4		0	0						Untertest4.avi	0	880	547	72	111				0	Content		-72	-111	7959563	2333024297
7974	11:02:16.489	00:00:07.974	478	-1024	-768	-1	-1	-1	-1	4	-1024	-768	-1	-1	-1	-1	4		0	0						Untertest4.avi	0	880	547	72	111				0	Content		-72	-111	7974310	2333039044
7991	11:02:16.506	00:00:07.990	479	-1024	-768	-1	-1	-1	-1	4	-1024	-768	-1	-1	-1	-1	4		0	0						Untertest4.avi	0	880	547	72	111				0	Content		-72	-111	7990933	2333055667
8008	11:02:16.523	00:00:08.007	480	-1024	-768	-1	-1	-1	-1	4	-1024	-768	-1	-1	-1	-1	4		0	0						Untertest4.avi	0	880	547	72	111				0	Content		-72	-111	8007648	2333072382
8024	11:02:16.539	00:00:08.024	481	-1024	-768	-1	-1	-1	-1	4	-1024	-768	-1	-1	-1	-1	4		0	0						Untertest4.avi	0	880	547	72	111				0	Content		-72	-111	8024316	2333089050
8041	11:02:16.556	00:00:08.040	482	-1024	-768	-1	-1	-1	-1	4	-1024	-768	-1	-1	-1	-1	4		0	0						Untertest4.avi	0	880	547	72	111				0	Content		-72	-111	8040986	2333105720
8058	11:02:16.573	00:00:08.057	483	-1024	-768	-1	-1	-1	-1	4	-1024	-768	-1	-1	-1	-1	4		0	0						Untertest4.avi	0	880	547	72	111				0	Content		-72	-111	8057680	2333122414
8075	11:02:16.590	00:00:08.074	484	-1024	-768	-1	-1	-1	-1	4	-1024	-768	-1	-1	-1	-1	4		0	0						Untertest4.avi	0	880	547	72	111				0	Content		-72	-111	8074520	2333139254
8091	11:02:16.606	00:00:08.091	485	-1024	-768	-1	-1	-1	-1	4	-1024	-768	-1	-1	-1	-1	4		0	0						Untertest4.avi	0	880	547	72	111				0	Content		-72	-111	8091188	2333155922
8108	11:02:16.623	00:00:08.107	486	-1024	-768	-1	-1	-1	-1	4	-1024	-768	-1	-1	-1	-1	4		0	0						Untertest4.avi	0	880	547	72	111				0	Content		-72	-111	8107856	2333172590
8125	11:02:16.640	00:00:08.124	487	-1024	-768	-1	-1	-1	-1	4	-1024	-768	-1	-1	-1	-1	4		0	0						Untertest4.avi	0	880	547	72	111				0	Content		-72	-111	8124804	2333189538
8142	11:02:16.657	00:00:08.142	488	-1024	-768	-1	-1	-1	-1	4	-1024	-768	-1	-1	-1	-1	4		0	0						Untertest4.avi	0	880	547	72	111				0	Content		-72	-111	8142177	2333206911
8159	11:02:16.674	00:00:08.159	489	-1024	-768	-1	-1	-1	-1	4	-1024	-768	-1	-1	-1	-1	4		0	0						Untertest4.avi	0	880	547	72	111				0	Content		-72	-111	8159422	2333224156
8174	11:02:16.689	00:00:08.174	490	-1024	-768	-1	-1	-1	-1	4	-1024	-768	-1	-1	-1	-1	4		0	0						Untertest4.avi	0	880	547	72	111				0	Content		-72	-111	8174296	2333239030
8191	11:02:16.706	00:00:08.190	491	-1024	-768	-1	-1	-1	-1	4	-1024	-768	-1	-1	-1	-1	4		0	0						Untertest4.avi	0	880	547	72	111				0	Content		-72	-111	8190922	2333255656
8208	11:02:16.723	00:00:08.207	492	-1024	-768	-1	-1	-1	-1	4	-1024	-768	-1	-1	-1	-1	4		0	0						Untertest4.avi	0	880	547	72	111				0	Content		-72	-111	8207590	2333272324
8224	11:02:16.739	00:00:08.224	493	-1024	-768	-1	-1	-1	-1	4	-1024	-768	-1	-1	-1	-1	4		0	0						Untertest4.avi	0	880	547	72	111				0	Content		-72	-111	8224168	2333288902
8241	11:02:16.756	00:00:08.240	494	-1024	-768	-1	-1	-1	-1	4	-1024	-768	-1	-1	-1	-1	4		0	0						Untertest4.avi	0	880	547	72	111				0	Content		-72	-111	8240847	2333305581
8258	11:02:16.773	00:00:08.257	495	-1024	-768	-1	-1	-1	-1	4	-1024	-768	-1	-1	-1	-1	4		0	0						Untertest4.avi	0	880	547	72	111				0	Content		-72	-111	8257541	2333322275
8274	11:02:16.789	00:00:08.274	496	-1024	-768	-1	-1	-1	-1	4	-1024	-768	-1	-1	-1	-1	4		0	0						Untertest4.avi	0	880	547	72	111				0	Content		-72	-111	8274163	2333338897
8291	11:02:16.806	00:00:08.291	497	-1024	-768	-1	-1	-1	-1	4	-1024	-768	-1	-1	-1	-1	4		0	0						Untertest4.avi	0	880	547	72	111				0	Content		-72	-111	8291285	2333356019
8305	11:02:16.820																				LeftMouseClick	1	633	266
8309	11:02:16.824	00:00:08.308	498	-1024	-768	-1	-1	-1	-1	4	-1024	-768	-1	-1	-1	-1	4		0	0						Untertest4.avi	0	880	547	72	111				0	Content		-72	-111	8308657	2333373391
8326	11:02:16.841	00:00:08.325	499	-1024	-768	-1	-1	-1	-1	4	-1024	-768	-1	-1	-1	-1	4		0	0						Untertest4.avi	0	880	547	72	111				0	Content		-72	-111	8325907	2333390641
8341	11:02:16.856	00:00:08.340	500	-1024	-768	-1	-1	-1	-1	4	-1024	-768	-1	-1	-1	-1	4		0	0						Untertest4.avi	0	880	547	72	111				0	Content		-72	-111	8340781	2333405515
8357	11:02:16.872	00:00:08.357	501	-1024	-768	-1	-1	-1	-1	4	-1024	-768	-1	-1	-1	-1	4		0	0						Untertest4.avi	0	880	547	72	111				0	Content		-72	-111	8357402	2333422136
8374	11:02:16.889	00:00:08.374	502	-1024	-768	-1	-1	-1	-1	4	-1024	-768	-1	-1	-1	-1	4		0	0						Untertest4.avi	0	880	547	72	111				0	Content		-72	-111	8374117	2333438851
8391	11:02:16.906	00:00:08.390	503	-1024	-768	-1	-1	-1	-1	4	-1024	-768	-1	-1	-1	-1	4		0	0						Untertest4.avi	0	880	547	72	111				0	Content		-72	-111	8390784	2333455518
8407	11:02:16.922	00:00:08.407	504	-1024	-768	-1	-1	-1	-1	4	-1024	-768	-1	-1	-1	-1	4		0	0						Untertest4.avi	0	880	547	72	111				0	Content		-72	-111	8407466	2333472200
8424	11:02:16.939	00:00:08.424	505	-1024	-768	-1	-1	-1	-1	4	-1024	-768	-1	-1	-1	-1	4		0	0						Untertest4.avi	0	880	547	72	111				0	Content		-72	-111	8424025	2333488759
8441	11:02:16.956	00:00:08.440	506	-1024	-768	-1	-1	-1	-1	4	-1024	-768	-1	-1	-1	-1	4		0	0						Untertest4.avi	0	880	547	72	111				0	Content		-72	-111	8440902	2333505636
8458	11:02:16.973	00:00:08.457	507	-1024	-768	-1	-1	-1	-1	4	-1024	-768	-1	-1	-1	-1	4		0	0						Untertest4.avi	0	880	547	72	111				0	Content		-72	-111	8457569	2333522303
8474	11:02:16.989	00:00:08.474	508	-1024	-768	-1	-1	-1	-1	4	-1024	-768	-1	-1	-1	-1	4		0	0						Untertest4.avi	0	880	547	72	111				0	Content		-72	-111	8474237	2333538971
8491	11:02:17.006	00:00:08.491	509	-1024	-768	-1	-1	-1	-1	4	-1024	-768	-1	-1	-1	-1	4		0	0						Untertest4.avi	0	880	547	72	111				0	Content		-72	-111	8491274	2333556008
8509	11:02:17.024	00:00:08.508	510	-1024	-768	-1	-1	-1	-1	4	-1024	-768	-1	-1	-1	-1	4		0	0						Untertest4.avi	0	880	547	72	111				0	Content		-72	-111	8508522	2333573256
8526	11:02:17.041	00:00:08.525	511	-1024	-768	-1	-1	-1	-1	4	-1024	-768	-1	-1	-1	-1	4		0	0						Untertest4.avi	0	880	547	72	111				0	Content		-72	-111	8525895	2333590629
8541	11:02:17.056	00:00:08.540	512	-1024	-768	-1	-1	-1	-1	4	-1024	-768	-1	-1	-1	-1	4		0	0						Untertest4.avi	0	880	547	72	111				0	Content		-72	-111	8540642	2333605376
8557	11:02:17.072	00:00:08.557	513	-1024	-768	-1	-1	-1	-1	4	-1024	-768	-1	-1	-1	-1	4		0	0						Untertest4.avi	0	880	547	72	111				0	Content		-72	-111	8557330	2333622064
8574	11:02:17.089	00:00:08.573	514	-1024	-768	-1	-1	-1	-1	4	-1024	-768	-1	-1	-1	-1	4		0	0						Untertest4.avi	0	880	547	72	111				0	Content		-72	-111	8573998	2333638732
8591	11:02:17.106	00:00:08.590	515	-1024	-768	-1	-1	-1	-1	4	-1024	-768	-1	-1	-1	-1	4		0	0						Untertest4.avi	0	880	547	72	111				0	Content		-72	-111	8590639	2333655373
8607	11:02:17.122	00:00:08.607	516	-1024	-768	-1	-1	-1	-1	4	-1024	-768	-1	-1	-1	-1	4		0	0						Untertest4.avi	0	880	547	72	111				0	Content		-72	-111	8607320	2333672054
8624	11:02:17.139	00:00:08.623	517	-1024	-768	-1	-1	-1	-1	4	-1024	-768	-1	-1	-1	-1	4		0	0						Untertest4.avi	0	880	547	72	111				0	Content		-72	-111	8623886	2333688620
8641	11:02:17.156	00:00:08.640	518	-1024	-768	-1	-1	-1	-1	4	-1024	-768	-1	-1	-1	-1	4		0	0						Untertest4.avi	0	880	547	72	111				0	Content		-72	-111	8640513	2333705247
8658	11:02:17.173	00:00:08.657	519	-1024	-768	-1	-1	-1	-1	4	-1024	-768	-1	-1	-1	-1	4		0	0						Untertest4.avi	0	880	547	72	111				0	Content		-72	-111	8657596	2333722330
8674	11:02:17.189	00:00:08.674	520	-1024	-768	-1	-1	-1	-1	4	-1024	-768	-1	-1	-1	-1	4		0	0						Untertest4.avi	0	880	547	72	111				0	Content		-72	-111	8674264	2333738998
8691	11:02:17.206	00:00:08.690	521	-1024	-768	-1	-1	-1	-1	4	-1024	-768	-1	-1	-1	-1	4		0	0						Untertest4.avi	0	880	547	72	111				0	Content		-72	-111	8690932	2333755666
8708	11:02:17.223	00:00:08.708	522	-1024	-768	-1	-1	-1	-1	4	-1024	-768	-1	-1	-1	-1	4		0	0						Untertest4.avi	0	880	547	72	111				0	Content		-72	-111	8708395	2333773129
8726	11:02:17.241	00:00:08.725	523	-1024	-768	-1	-1	-1	-1	4	-1024	-768	-1	-1	-1	-1	4		0	0						Untertest4.avi	0	880	547	72	111				0	Content		-72	-111	8725757	2333790491
8741	11:02:17.256	00:00:08.740	524	-1024	-768	-1	-1	-1	-1	4	-1024	-768	-1	-1	-1	-1	4		0	0						Untertest4.avi	0	880	547	72	111				0	Content		-72	-111	8740509	2333805243
8757	11:02:17.272	00:00:08.757	525	-1024	-768	-1	-1	-1	-1	4	-1024	-768	-1	-1	-1	-1	4		0	0						Untertest4.avi	0	880	547	72	111				0	Content		-72	-111	8757133	2333821867
8774	11:02:17.289	00:00:08.773	526	-1024	-768	-1	-1	-1	-1	4	-1024	-768	-1	-1	-1	-1	4		0	0						Untertest4.avi	0	880	547	72	111				0	Content		-72	-111	8773848	2333838582
8791	11:02:17.306	00:00:08.790	527	-1024	-768	-1	-1	-1	-1	4	-1024	-768	-1	-1	-1	-1	4		0	0						Untertest4.avi	0	880	547	72	111				0	Content		-72	-111	8790516	2333855250
8807	11:02:17.322	00:00:08.807	528	-1024	-768	-1	-1	-1	-1	4	-1024	-768	-1	-1	-1	-1	4		0	0						Untertest4.avi	0	880	547	72	111				0	Content		-72	-111	8807235	2333871969
8824	11:02:17.339	00:00:08.823	529	-1024	-768	-1	-1	-1	-1	4	-1024	-768	-1	-1	-1	-1	4		0	0						Untertest4.avi	0	880	547	72	111				0	Content		-72	-111	8823882	2333888616
8841	11:02:17.356	00:00:08.840	530	-1024	-768	-1	-1	-1	-1	4	-1024	-768	-1	-1	-1	-1	4		0	0						Untertest4.avi	0	880	547	72	111				0	Content		-72	-111	8840718	2333905452
8857	11:02:17.372	00:00:08.857	531	-1024	-768	-1	-1	-1	-1	4	-1024	-768	-1	-1	-1	-1	4		0	0						Untertest4.avi	0	880	547	72	111				0	Content		-72	-111	8857385	2333922119
8874	11:02:17.389	00:00:08.874	532	-1024	-768	-1	-1	-1	-1	4	-1024	-768	-1	-1	-1	-1	4		0	0						Untertest4.avi	0	880	547	72	111				0	Content		-72	-111	8874053	2333938787
8891	11:02:17.406	00:00:08.891	533	-1024	-768	-1	-1	-1	-1	4	-1024	-768	-1	-1	-1	-1	4		0	0						Untertest4.avi	0	880	547	72	111				0	Content		-72	-111	8891002	2333955736
8908	11:02:17.423	00:00:08.908	534	-1024	-768	-1	-1	-1	-1	4	-1024	-768	-1	-1	-1	-1	4		0	0						Untertest4.avi	0	880	547	72	111				0	Content		-72	-111	8908250	2333972984
8926	11:02:17.441	00:00:08.925	535	-1024	-768	-1	-1	-1	-1	4	-1024	-768	-1	-1	-1	-1	4		0	0						Untertest4.avi	0	880	547	72	111				0	Content		-72	-111	8925622	2333990356
8940	11:02:17.455	00:00:08.940	536	-1024	-768	-1	-1	-1	-1	4	-1024	-768	-1	-1	-1	-1	4		0	0						Untertest4.avi	0	880	547	72	111				0	Content		-72	-111	8940428	2334005162
8957	11:02:17.472	00:00:08.957	537	-1024	-768	-1	-1	-1	-1	4	-1024	-768	-1	-1	-1	-1	4		0	0						Untertest4.avi	0	880	547	72	111				0	Content		-72	-111	8957087	2334021821
8974	11:02:17.489	00:00:08.973	538	-1024	-768	-1	-1	-1	-1	4	-1024	-768	-1	-1	-1	-1	4		0	0						Untertest4.avi	0	880	547	72	111				0	Content		-72	-111	8973755	2334038489
8990	11:02:17.505	00:00:08.990	539	-1024	-768	-1	-1	-1	-1	4	-1024	-768	-1	-1	-1	-1	4		0	0						Untertest4.avi	0	880	547	72	111				0	Content		-72	-111	8990403	2334055137
9007	11:02:17.522	00:00:09.007	540	-1024	-768	-1	-1	-1	-1	4	-1024	-768	-1	-1	-1	-1	4		0	0						Untertest4.avi	0	880	547	72	111				0	Content		-72	-111	9007071	2334071805
9024	11:02:17.539	00:00:09.023	541	-1024	-768	-1	-1	-1	-1	4	-1024	-768	-1	-1	-1	-1	4		0	0						Untertest4.avi	0	880	547	72	111				0	Content		-72	-111	9023797	2334088531
9040	11:02:17.555	00:00:09.040	542	-1024	-768	-1	-1	-1	-1	4	-1024	-768	-1	-1	-1	-1	4		0	0						Untertest4.avi	0	880	547	72	111				0	Content		-72	-111	9040372	2334105106
9057	11:02:17.572	00:00:09.056	543	-1024	-768	-1	-1	-1	-1	4	-1024	-768	-1	-1	-1	-1	4		0	0						Untertest4.avi	0	880	547	72	111				0	Content		-72	-111	9056986	2334121720
9074	11:02:17.589	00:00:09.074	544	-1024	-768	-1	-1	-1	-1	4	-1024	-768	-1	-1	-1	-1	4		0	0						Untertest4.avi	0	880	547	72	111				0	Content		-72	-111	9074070	2334138804
9091	11:02:17.606	00:00:09.090	545	-1024	-768	-1	-1	-1	-1	4	-1024	-768	-1	-1	-1	-1	4		0	0						Untertest4.avi	0	880	547	72	111				0	Content		-72	-111	9090738	2334155472
9107	11:02:17.622	00:00:09.107	546	-1024	-768	-1	-1	-1	-1	4	-1024	-768	-1	-1	-1	-1	4		0	0						Untertest4.avi	0	880	547	72	111				0	Content		-72	-111	9107405	2334172139
9125	11:02:17.640	00:00:09.124	547	-1024	-768	-1	-1	-1	-1	4	-1024	-768	-1	-1	-1	-1	4		0	0						Untertest4.avi	0	880	547	72	111				0	Content		-72	-111	9124873	2334189607
9142	11:02:17.657	00:00:09.142	548	-1024	-768	-1	-1	-1	-1	4	-1024	-768	-1	-1	-1	-1	4		0	0						Untertest4.avi	0	880	547	72	111				0	Content		-72	-111	9142107	2334206841
9157	11:02:17.672	00:00:09.156	549	-1024	-768	-1	-1	-1	-1	4	-1024	-768	-1	-1	-1	-1	4		0	0						Untertest4.avi	0	880	547	72	111				0	Content		-72	-111	9156981	2334221715
9174	11:02:17.689	00:00:09.173	550	-1024	-768	-1	-1	-1	-1	4	-1024	-768	-1	-1	-1	-1	4		0	0						Untertest4.avi	0	880	547	72	111				0	Content		-72	-111	9173602	2334238336
9190	11:02:17.705	00:00:09.190	551	-1024	-768	-1	-1	-1	-1	4	-1024	-768	-1	-1	-1	-1	4		0	0						Untertest4.avi	0	880	547	72	111				0	Content		-72	-111	9190257	2334254991
9207	11:02:17.722	00:00:09.206	552	-1024	-768	-1	-1	-1	-1	4	-1024	-768	-1	-1	-1	-1	4		0	0						Untertest4.avi	0	880	547	72	111				0	Content		-72	-111	9206925	2334271659
9224	11:02:17.739	00:00:09.223	553	-1024	-768	-1	-1	-1	-1	4	-1024	-768	-1	-1	-1	-1	4		0	0						Untertest4.avi	0	880	547	72	111				0	Content		-72	-111	9223657	2334288391
9240	11:02:17.755	00:00:09.240	554	-1024	-768	-1	-1	-1	-1	4	-1024	-768	-1	-1	-1	-1	4		0	0						Untertest4.avi	0	880	547	72	111				0	Content		-72	-111	9240228	2334304962
9257	11:02:17.772	00:00:09.257	555	-1024	-768	-1	-1	-1	-1	4	-1024	-768	-1	-1	-1	-1	4		0	0						Untertest4.avi	0	880	547	72	111				0	Content		-72	-111	9257061	2334321795
9274	11:02:17.789	00:00:09.273	556	-1024	-768	-1	-1	-1	-1	4	-1024	-768	-1	-1	-1	-1	4		0	0						Untertest4.avi	0	880	547	72	111				0	Content		-72	-111	9273729	2334338463
9290	11:02:17.805	00:00:09.290	557	-1024	-768	-1	-1	-1	-1	4	-1024	-768	-1	-1	-1	-1	4		0	0						Untertest4.avi	0	880	547	72	111				0	Content		-72	-111	9290397	2334355131
9307	11:02:17.822	00:00:09.307	558	-1024	-768	-1	-1	-1	-1	4	-1024	-768	-1	-1	-1	-1	4		0	0						Untertest4.avi	0	880	547	72	111				0	Content		-72	-111	9307356	2334372090
9325	11:02:17.840	00:00:09.324	559	-1024	-768	-1	-1	-1	-1	4	-1024	-768	-1	-1	-1	-1	4		0	0						Untertest4.avi	0	880	547	72	111				0	Content		-72	-111	9324726	2334389460
9342	11:02:17.857	00:00:09.341	560	-1024	-768	-1	-1	-1	-1	4	-1024	-768	-1	-1	-1	-1	4		0	0						Untertest4.avi	0	880	547	72	111				0	Content		-72	-111	9341973	2334406707
9357	11:02:17.872	00:00:09.356	561	-1024	-768	-1	-1	-1	-1	4	-1024	-768	-1	-1	-1	-1	4		0	0						Untertest4.avi	0	880	547	72	111				0	Content		-72	-111	9356847	2334421581
9373	11:02:17.888	00:00:09.373	562	-1024	-768	-1	-1	-1	-1	4	-1024	-768	-1	-1	-1	-1	4		0	0						Untertest4.avi	0	880	547	72	111				0	Content		-72	-111	9373473	2334438207
9390	11:02:17.905	00:00:09.390	563	-1024	-768	-1	-1	-1	-1	4	-1024	-768	-1	-1	-1	-1	4		0	0						Untertest4.avi	0	880	547	72	111				0	Content		-72	-111	9390141	2334454875
9407	11:02:17.922	00:00:09.406	564	-1024	-768	-1	-1	-1	-1	4	-1024	-768	-1	-1	-1	-1	4		0	0						Untertest4.avi	0	880	547	72	111				0	Content		-72	-111	9406772	2334471506
9423	11:02:17.938	00:00:09.423	565	-1024	-768	-1	-1	-1	-1	4	-1024	-768	-1	-1	-1	-1	4		0	0						Untertest4.avi	0	880	547	72	111				0	Content		-72	-111	9423440	2334488174
9440	11:02:17.955	00:00:09.440	566	-1024	-768	-1	-1	-1	-1	4	-1024	-768	-1	-1	-1	-1	4		0	0						Untertest4.avi	0	880	547	72	111				0	Content		-72	-111	9440149	2334504883
9457	11:02:17.972	00:00:09.456	567	-1024	-768	-1	-1	-1	-1	4	-1024	-768	-1	-1	-1	-1	4		0	0						Untertest4.avi	0	880	547	72	111				0	Content		-72	-111	9456719	2334521453
9473	11:02:17.988	00:00:09.473	568	-1024	-768	-1	-1	-1	-1	4	-1024	-768	-1	-1	-1	-1	4		0	0						Untertest4.avi	0	880	547	72	111				0	Content		-72	-111	9473345	2334538079
9490	11:02:18.005	00:00:09.490	569	-1024	-768	-1	-1	-1	-1	4	-1024	-768	-1	-1	-1	-1	4		0	0						Untertest4.avi	0	880	547	72	111				0	Content		-72	-111	9490427	2334555161
9507	11:02:18.022	00:00:09.507	570	-1024	-768	-1	-1	-1	-1	4	-1024	-768	-1	-1	-1	-1	4		0	0						Untertest4.avi	0	880	547	72	111				0	Content		-72	-111	9507095	2334571829
9524	11:02:18.039	00:00:09.523	571	-1024	-768	-1	-1	-1	-1	4	-1024	-768	-1	-1	-1	-1	4		0	0						Untertest4.avi	0	880	547	72	111				0	Content		-72	-111	9523763	2334588497
9541	11:02:18.056	00:00:09.541	572	-1024	-768	-1	-1	-1	-1	4	-1024	-768	-1	-1	-1	-1	4		0	0						Untertest4.avi	0	880	547	72	111				0	Content		-72	-111	9541214	2334605948
9559	11:02:18.074	00:00:09.558	573	-1024	-768	-1	-1	-1	-1	4	-1024	-768	-1	-1	-1	-1	4		0	0						Untertest4.avi	0	880	547	72	111				0	Content		-72	-111	9558587	2334623321
9573	11:02:18.088	00:00:09.573	574	-1024	-768	-1	-1	-1	-1	4	-1024	-768	-1	-1	-1	-1	4		0	0						Untertest4.avi	0	880	547	72	111				0	Content		-72	-111	9573335	2334638069
9590	11:02:18.105	00:00:09.589	575	-1024	-768	-1	-1	-1	-1	4	-1024	-768	-1	-1	-1	-1	4		0	0						Untertest4.avi	0	880	547	72	111				0	Content		-72	-111	9589954	2334654688
9607	11:02:18.122	00:00:09.606	576	-1024	-768	-1	-1	-1	-1	4	-1024	-768	-1	-1	-1	-1	4		0	0						Untertest4.avi	0	880	547	72	111				0	Content		-72	-111	9606608	2334671342
9623	11:02:18.138	00:00:09.623	577	-1024	-768	-1	-1	-1	-1	4	-1024	-768	-1	-1	-1	-1	4		0	0						Untertest4.avi	0	880	547	72	111				0	Content		-72	-111	9623276	2334688010
9640	11:02:18.155	00:00:09.640	578	-1024	-768	-1	-1	-1	-1	4	-1024	-768	-1	-1	-1	-1	4		0	0						Untertest4.avi	0	880	547	72	111				0	Content		-72	-111	9640010	2334704744
9657	11:02:18.172	00:00:09.656	579	-1024	-768	-1	-1	-1	-1	4	-1024	-768	-1	-1	-1	-1	4		0	0						Untertest4.avi	0	880	547	72	111				0	Content		-72	-111	9656579	2334721313
9673	11:02:18.188	00:00:09.673	580	-1024	-768	-1	-1	-1	-1	4	-1024	-768	-1	-1	-1	-1	4		0	0						Untertest4.avi	0	880	547	72	111				0	Content		-72	-111	9673455	2334738189
9690	11:02:18.205	00:00:09.690	581	-1024	-768	-1	-1	-1	-1	4	-1024	-768	-1	-1	-1	-1	4		0	0						Untertest4.avi	0	880	547	72	111				0	Content		-72	-111	9690123	2334754857
9707	11:02:18.222	00:00:09.706	582	-1024	-768	-1	-1	-1	-1	4	-1024	-768	-1	-1	-1	-1	4		0	0						Untertest4.avi	0	880	547	72	111				0	Content		-72	-111	9706791	2334771525
9724	11:02:18.239	00:00:09.723	583	-1024	-768	-1	-1	-1	-1	4	-1024	-768	-1	-1	-1	-1	4		0	0						Untertest4.avi	0	880	547	72	111				0	Content		-72	-111	9723827	2334788561
9741	11:02:18.256	00:00:09.741	584	-1024	-768	-1	-1	-1	-1	4	-1024	-768	-1	-1	-1	-1	4		0	0						Untertest4.avi	0	880	547	72	111				0	Content		-72	-111	9741077	2334805811
9758	11:02:18.273	00:00:09.758	585	-1024	-768	-1	-1	-1	-1	4	-1024	-768	-1	-1	-1	-1	4		0	0						Untertest4.avi	0	880	547	72	111				0	Content		-72	-111	9758447	2334823181
9773	11:02:18.288	00:00:09.773	586	-1024	-768	-1	-1	-1	-1	4	-1024	-768	-1	-1	-1	-1	4		0	0						Untertest4.avi	0	880	547	72	111				0	Content		-72	-111	9773197	2334837931
9790	11:02:18.305	00:00:09.789	587	-1024	-768	-1	-1	-1	-1	4	-1024	-768	-1	-1	-1	-1	4		0	0						Untertest4.avi	0	880	547	72	111				0	Content		-72	-111	9789884	2334854618
9807	11:02:18.322	00:00:09.806	588	-1024	-768	-1	-1	-1	-1	4	-1024	-768	-1	-1	-1	-1	4		0	0						Untertest4.avi	0	880	547	72	111				0	Content		-72	-111	9806551	2334871285
9823	11:02:18.338	00:00:09.823	589	-1024	-768	-1	-1	-1	-1	4	-1024	-768	-1	-1	-1	-1	4		0	0						Untertest4.avi	0	880	547	72	111				0	Content		-72	-111	9823214	2334887948
9840	11:02:18.355	00:00:09.839	590	-1024	-768	-1	-1	-1	-1	4	-1024	-768	-1	-1	-1	-1	4		0	0						Untertest4.avi	0	880	547	72	111				0	Content		-72	-111	9839882	2334904616
9857	11:02:18.372	00:00:09.856	591	-1024	-768	-1	-1	-1	-1	4	-1024	-768	-1	-1	-1	-1	4		0	0						Untertest4.avi	0	880	547	72	111				0	Content		-72	-111	9856501	2334921235
9873	11:02:18.388	00:00:09.873	592	-1024	-768	-1	-1	-1	-1	4	-1024	-768	-1	-1	-1	-1	4		0	0						Untertest4.avi	0	880	547	72	111				0	Content		-72	-111	9873070	2334937804
9890	11:02:18.405	00:00:09.889	593	-1024	-768	-1	-1	-1	-1	4	-1024	-768	-1	-1	-1	-1	4		0	0						Untertest4.avi	0	880	547	72	111				0	Content		-72	-111	9889817	2334954551
9907	11:02:18.422	00:00:09.906	594	-1024	-768	-1	-1	-1	-1	4	-1024	-768	-1	-1	-1	-1	4		0	0						Untertest4.avi	0	880	547	72	111				0	Content		-72	-111	9906905	2334971639
9924	11:02:18.439	00:00:09.923	595	-1024	-768	-1	-1	-1	-1	4	-1024	-768	-1	-1	-1	-1	4		0	0						Untertest4.avi	0	880	547	72	111				0	Content		-72	-111	9923573	2334988307
9940	11:02:18.455	00:00:09.940	596	-1024	-768	-1	-1	-1	-1	4	-1024	-768	-1	-1	-1	-1	4		0	0						Untertest4.avi	0	880	547	72	111				0	Content		-72	-111	9940241	2335004975
9958	11:02:18.473	00:00:09.957	597	-1024	-768	-1	-1	-1	-1	4	-1024	-768	-1	-1	-1	-1	4		0	0						Untertest4.avi	0	880	547	72	111				0	Content		-72	-111	9957565	2335022299
9975	11:02:18.490	00:00:09.974	598	-1024	-768	-1	-1	-1	-1	4	-1024	-768	-1	-1	-1	-1	4		0	0						Untertest4.avi	0	880	547	72	111				0	Content		-72	-111	9974956	2335039690
9990	11:02:18.505	00:00:09.989	599	-1024	-768	-1	-1	-1	-1	4	-1024	-768	-1	-1	-1	-1	4		0	0						Untertest4.avi	0	880	547	72	111				0	Content		-72	-111	9989816	2335054550
10006	11:02:18.521	00:00:10.006	600	-1024	-768	-1	-1	-1	-1	4	-1024	-768	-1	-1	-1	-1	4		0	0						Untertest4.avi	0	880	547	72	111				0	Content		-72	-111	10006310	2335071044
10023	11:02:18.538	00:00:10.023	601	-1024	-768	-1	-1	-1	-1	4	-1024	-768	-1	-1	-1	-1	4		0	0						Untertest4.avi	0	880	547	72	111				0	Content		-72	-111	10023026	2335087760
10040	11:02:18.555	00:00:10.039	602	-1024	-768	-1	-1	-1	-1	4	-1024	-768	-1	-1	-1	-1	4		0	0						Untertest4.avi	0	880	547	72	111				0	Content		-72	-111	10039693	2335104427
10056	11:02:18.571	00:00:10.056	603	-1024	-768	-1	-1	-1	-1	4	-1024	-768	-1	-1	-1	-1	4		0	0						Untertest4.avi	0	880	547	72	111				0	Content		-72	-111	10056363	2335121097
10073	11:02:18.588	00:00:10.073	604	-1024	-768	-1	-1	-1	-1	4	-1024	-768	-1	-1	-1	-1	4		0	0						Untertest4.avi	0	880	547	72	111				0	Content		-72	-111	10073059	2335137793
10090	11:02:18.605	00:00:10.089	605	-1024	-768	-1	-1	-1	-1	4	-1024	-768	-1	-1	-1	-1	4		0	0						Untertest4.avi	0	880	547	72	111				0	Content		-72	-111	10089892	2335154626
10107	11:02:18.622	00:00:10.106	606	-1024	-768	-1	-1	-1	-1	4	-1024	-768	-1	-1	-1	-1	4		0	0						Untertest4.avi	0	880	547	72	111				0	Content		-72	-111	10106560	2335171294
10123	11:02:18.638	00:00:10.123	607	-1024	-768	-1	-1	-1	-1	4	-1024	-768	-1	-1	-1	-1	4		0	0						Untertest4.avi	0	880	547	72	111				0	Content		-72	-111	10123227	2335187961
10140	11:02:18.655	00:00:10.140	608	-1024	-768	-1	-1	-1	-1	4	-1024	-768	-1	-1	-1	-1	4		0	0						Untertest4.avi	0	880	547	72	111				0	Content		-72	-111	10140201	2335204935
10158	11:02:18.673	00:00:10.157	609	-1024	-768	-1	-1	-1	-1	4	-1024	-768	-1	-1	-1	-1	4		0	0						Untertest4.avi	0	880	547	72	111				0	Content		-72	-111	10157554	2335222288
10175	11:02:18.690	00:00:10.174	610	-1024	-768	-1	-1	-1	-1	4	-1024	-768	-1	-1	-1	-1	4		0	0						Untertest4.avi	0	880	547	72	111				0	Content		-72	-111	10174801	2335239535
10190	11:02:18.705	00:00:10.189	611	-1024	-768	-1	-1	-1	-1	4	-1024	-768	-1	-1	-1	-1	4		0	0						Untertest4.avi	0	880	547	72	111				0	Content		-72	-111	10189675	2335254409
10206	11:02:18.721	00:00:10.206	612	-1024	-768	-1	-1	-1	-1	4	-1024	-768	-1	-1	-1	-1	4		0	0						Untertest4.avi	0	880	547	72	111				0	Content		-72	-111	10206299	2335271033
10223	11:02:18.738	00:00:10.222	613	-1024	-768	-1	-1	-1	-1	4	-1024	-768	-1	-1	-1	-1	4		0	0						Untertest4.avi	0	880	547	72	111				0	Content		-72	-111	10222967	2335287701
10240	11:02:18.755	00:00:10.239	614	-1024	-768	-1	-1	-1	-1	4	-1024	-768	-1	-1	-1	-1	4		0	0						Untertest4.avi	0	880	547	72	111				0	Content		-72	-111	10239545	2335304279
10256	11:02:18.771	00:00:10.256	615	-1024	-768	-1	-1	-1	-1	4	-1024	-768	-1	-1	-1	-1	4		0	0						Untertest4.avi	0	880	547	72	111				0	Content		-72	-111	10256238	2335320972
10273	11:02:18.788	00:00:10.272	616	-1024	-768	-1	-1	-1	-1	4	-1024	-768	-1	-1	-1	-1	4		0	0						Untertest4.avi	0	880	547	72	111				0	Content		-72	-111	10272921	2335337655
10290	11:02:18.805	00:00:10.289	617	-1024	-768	-1	-1	-1	-1	4	-1024	-768	-1	-1	-1	-1	4		0	0						Untertest4.avi	0	880	547	72	111				0	Content		-72	-111	10289545	2335354279
10307	11:02:18.822	00:00:10.306	618	-1024	-768	-1	-1	-1	-1	4	-1024	-768	-1	-1	-1	-1	4		0	0						Untertest4.avi	0	880	547	72	111				0	Content		-72	-111	10306587	2335371321
10323	11:02:18.838	00:00:10.323	619	-1024	-768	-1	-1	-1	-1	4	-1024	-768	-1	-1	-1	-1	4		0	0						Untertest4.avi	0	880	547	72	111				0	Content		-72	-111	10323255	2335387989
10340	11:02:18.855	00:00:10.339	620	-1024	-768	-1	-1	-1	-1	4	-1024	-768	-1	-1	-1	-1	4		0	0						Untertest4.avi	0	880	547	72	111				0	Content		-72	-111	10339923	2335404657
10357	11:02:18.872	00:00:10.357	621	-1024	-768	-1	-1	-1	-1	4	-1024	-768	-1	-1	-1	-1	4		0	0						Untertest4.avi	0	880	547	72	111				0	Content		-72	-111	10357414	2335422148
10375	11:02:18.890	00:00:10.374	622	-1024	-768	-1	-1	-1	-1	4	-1024	-768	-1	-1	-1	-1	4		0	0						Untertest4.avi	0	880	547	72	111				0	Content		-72	-111	10374663	2335439397
10390	11:02:18.905	00:00:10.389	623	-1024	-768	-1	-1	-1	-1	4	-1024	-768	-1	-1	-1	-1	4		0	0						Untertest4.avi	0	880	547	72	111				0	Content		-72	-111	10389536	2335454270
10406	11:02:18.921	00:00:10.406	624	-1024	-768	-1	-1	-1	-1	4	-1024	-768	-1	-1	-1	-1	4		0	0						Untertest4.avi	0	880	547	72	111				0	Content		-72	-111	10406033	2335470767
10423	11:02:18.938	00:00:10.422	625	-1024	-768	-1	-1	-1	-1	4	-1024	-768	-1	-1	-1	-1	4		0	0						Untertest4.avi	0	880	547	72	111				0	Content		-72	-111	10422783	2335487517
10439	11:02:18.954	00:00:10.439	626	-1024	-768	-1	-1	-1	-1	4	-1024	-768	-1	-1	-1	-1	4		0	0						Untertest4.avi	0	880	547	72	111				0	Content		-72	-111	10439404	2335504138
10456	11:02:18.971	00:00:10.456	627	-1024	-768	-1	-1	-1	-1	4	-1024	-768	-1	-1	-1	-1	4		0	0						Untertest4.avi	0	880	547	72	111				0	Content		-72	-111	10456026	2335520760
10473	11:02:18.988	00:00:10.472	628	-1024	-768	-1	-1	-1	-1	4	-1024	-768	-1	-1	-1	-1	4		0	0						Untertest4.avi	0	880	547	72	111				0	Content		-72	-111	10472775	2335537509
10489	11:02:19.004	00:00:10.489	629	-1024	-768	-1	-1	-1	-1	4	-1024	-768	-1	-1	-1	-1	4		0	0						Untertest4.avi	0	880	547	72	111				0	Content		-72	-111	10489398	2335554132
10506	11:02:19.021	00:00:10.506	630	-1024	-768	-1	-1	-1	-1	4	-1024	-768	-1	-1	-1	-1	4		0	0						Untertest4.avi	0	880	547	72	111				0	Content		-72	-111	10506020	2335570754
10523	11:02:19.038	00:00:10.522	631	-1024	-768	-1	-1	-1	-1	4	-1024	-768	-1	-1	-1	-1	4		0	0						Untertest4.avi	0	880	547	72	111				0	Content		-72	-111	10522641	2335587375
10539	11:02:19.054	00:00:10.539	632	-1024	-768	-1	-1	-1	-1	4	-1024	-768	-1	-1	-1	-1	4		0	0						Untertest4.avi	0	880	547	72	111				0	Content		-72	-111	10539391	2335604125
10556	11:02:19.071	00:00:10.556	633	-1024	-768	-1	-1	-1	-1	4	-1024	-768	-1	-1	-1	-1	4		0	0						Untertest4.avi	0	880	547	72	111				0	Content		-72	-111	10556014	2335620748
10573	11:02:19.088	00:00:10.572	634	-1024	-768	-1	-1	-1	-1	4	-1024	-768	-1	-1	-1	-1	4		0	0						Untertest4.avi	0	880	547	72	111				0	Content		-72	-111	10572635	2335637369
10589	11:02:19.104	00:00:10.589	635	-1024	-768	-1	-1	-1	-1	4	-1024	-768	-1	-1	-1	-1	4		0	0						Untertest4.avi	0	880	547	72	111				0	Content		-72	-111	10589262	2335653996
10606	11:02:19.121	00:00:10.606	636	-1024	-768	-1	-1	-1	-1	4	-1024	-768	-1	-1	-1	-1	4		0	0						Untertest4.avi	0	880	547	72	111				0	Content		-72	-111	10606007	2335670741
10623	11:02:19.138	00:00:10.622	637	-1024	-768	-1	-1	-1	-1	4	-1024	-768	-1	-1	-1	-1	4		0	0						Untertest4.avi	0	880	547	72	111				0	Content		-72	-111	10622632	2335687366
10639	11:02:19.154	00:00:10.639	638	-1024	-768	-1	-1	-1	-1	4	-1024	-768	-1	-1	-1	-1	4		0	0						Untertest4.avi	0	880	547	72	111				0	Content		-72	-111	10639254	2335703988
10656	11:02:19.171	00:00:10.655	639	-1024	-768	-1	-1	-1	-1	4	-1024	-768	-1	-1	-1	-1	4		0	0						Untertest4.avi	0	880	547	72	111				0	Content		-72	-111	10655879	2335720613
10673	11:02:19.188	00:00:10.672	640	-1024	-768	-1	-1	-1	-1	4	-1024	-768	-1	-1	-1	-1	4		0	0						Untertest4.avi	0	880	547	72	111				0	Content		-72	-111	10672624	2335737358
10689	11:02:19.204	00:00:10.689	641	-1024	-768	-1	-1	-1	-1	4	-1024	-768	-1	-1	-1	-1	4		0	0						Untertest4.avi	0	880	547	72	111				0	Content		-72	-111	10689245	2335753979
10706	11:02:19.221	00:00:10.705	642	-1024	-768	-1	-1	-1	-1	4	-1024	-768	-1	-1	-1	-1	4		0	0						Untertest4.avi	0	880	547	72	111				0	Content		-72	-111	10705869	2335770603
10723	11:02:19.238	00:00:10.722	643	-1024	-768	-1	-1	-1	-1	4	-1024	-768	-1	-1	-1	-1	4		0	0						Untertest4.avi	0	880	547	72	111				0	Content		-72	-111	10722546	2335787280
10739	11:02:19.254	00:00:10.739	644	-1024	-768	-1	-1	-1	-1	4	-1024	-768	-1	-1	-1	-1	4		0	0						Untertest4.avi	0	880	547	72	111				0	Content		-72	-111	10739243	2335803977
10756	11:02:19.271	00:00:10.755	645	-1024	-768	-1	-1	-1	-1	4	-1024	-768	-1	-1	-1	-1	4		0	0						Untertest4.avi	0	880	547	72	111				0	Content		-72	-111	10755865	2335820599
10773	11:02:19.288	00:00:10.772	646	-1024	-768	-1	-1	-1	-1	4	-1024	-768	-1	-1	-1	-1	4		0	0						Untertest4.avi	0	880	547	72	111				0	Content		-72	-111	10772906	2335837640
10790	11:02:19.305	00:00:10.789	647	-1024	-768	-1	-1	-1	-1	4	-1024	-768	-1	-1	-1	-1	4		0	0						Untertest4.avi	0	880	547	72	111				0	Content		-72	-111	10789574	2335854308
10806	11:02:19.321	00:00:10.806	648	-1024	-768	-1	-1	-1	-1	4	-1024	-768	-1	-1	-1	-1	4		0	0						Untertest4.avi	0	880	547	72	111				0	Content		-72	-111	10806242	2335870976
10824	11:02:19.339	00:00:10.823	649	-1024	-768	-1	-1	-1	-1	4	-1024	-768	-1	-1	-1	-1	4		0	0						Untertest4.avi	0	880	547	72	111				0	Content		-72	-111	10823736	2335888470
10841	11:02:19.356	00:00:10.840	650	-1024	-768	-1	-1	-1	-1	4	-1024	-768	-1	-1	-1	-1	4		0	0						Untertest4.avi	0	880	547	72	111				0	Content		-72	-111	10840986	2335905720
10856	11:02:19.371	00:00:10.855	651	-1024	-768	-1	-1	-1	-1	4	-1024	-768	-1	-1	-1	-1	4		0	0						Untertest4.avi	0	880	547	72	111				0	Content		-72	-111	10855859	2335920593
10872	11:02:19.387	00:00:10.872	652	-1024	-768	-1	-1	-1	-1	4	-1024	-768	-1	-1	-1	-1	4		0	0						Untertest4.avi	0	880	547	72	111				0	Content		-72	-111	10872482	2335937216
10889	11:02:19.404	00:00:10.889	653	-1024	-768	-1	-1	-1	-1	4	-1024	-768	-1	-1	-1	-1	4		0	0						Untertest4.avi	0	880	547	72	111				0	Content		-72	-111	10889135	2335953869
10906	11:02:19.421	00:00:10.905	654	-1024	-768	-1	-1	-1	-1	4	-1024	-768	-1	-1	-1	-1	4		0	0						Untertest4.avi	0	880	547	72	111				0	Content		-72	-111	10905803	2335970537
10923	11:02:19.438	00:00:10.922	655	-1024	-768	-1	-1	-1	-1	4	-1024	-768	-1	-1	-1	-1	4		0	0						Untertest4.avi	0	880	547	72	111				0	Content		-72	-111	10922535	2335987269
10939	11:02:19.454	00:00:10.939	656	-1024	-768	-1	-1	-1	-1	4	-1024	-768	-1	-1	-1	-1	4		0	0						Untertest4.avi	0	880	547	72	111				0	Content		-72	-111	10939104	2336003838
10956	11:02:19.471	00:00:10.955	657	-1024	-768	-1	-1	-1	-1	4	-1024	-768	-1	-1	-1	-1	4		0	0						Untertest4.avi	0	880	547	72	111				0	Content		-72	-111	10955939	2336020673
10973	11:02:19.488	00:00:10.972	658	-1024	-768	-1	-1	-1	-1	4	-1024	-768	-1	-1	-1	-1	4		0	0						Untertest4.avi	0	880	547	72	111				0	Content		-72	-111	10972607	2336037341
10989	11:02:19.504	00:00:10.989	659	-1024	-768	-1	-1	-1	-1	4	-1024	-768	-1	-1	-1	-1	4		0	0						Untertest4.avi	0	880	547	72	111				0	Content		-72	-111	10989274	2336054008
11006	11:02:19.521	00:00:11.006	660	-1024	-768	-1	-1	-1	-1	4	-1024	-768	-1	-1	-1	-1	4		0	0						Untertest4.avi	0	880	547	72	111				0	Content		-72	-111	11006241	2336070975
11024	11:02:19.539	00:00:11.023	661	-1024	-768	-1	-1	-1	-1	4	-1024	-768	-1	-1	-1	-1	4		0	0						Untertest4.avi	0	880	547	72	111				0	Content		-72	-111	11023604	2336088338
11041	11:02:19.556	00:00:11.040	662	-1024	-768	-1	-1	-1	-1	4	-1024	-768	-1	-1	-1	-1	4		0	0						Untertest4.avi	0	880	547	72	111				0	Content		-72	-111	11040853	2336105587
11056	11:02:19.571	00:00:11.055	663	-1024	-768	-1	-1	-1	-1	4	-1024	-768	-1	-1	-1	-1	4		0	0						Untertest4.avi	0	880	547	72	111				0	Content		-72	-111	11055724	2336120458
11072	11:02:19.587	00:00:11.072	664	-1024	-768	-1	-1	-1	-1	4	-1024	-768	-1	-1	-1	-1	4		0	0						Untertest4.avi	0	880	547	72	111				0	Content		-72	-111	11072349	2336137083
11089	11:02:19.604	00:00:11.089	665	-1024	-768	-1	-1	-1	-1	4	-1024	-768	-1	-1	-1	-1	4		0	0						Untertest4.avi	0	880	547	72	111				0	Content		-72	-111	11089017	2336153751
11106	11:02:19.621	00:00:11.105	666	-1024	-768	-1	-1	-1	-1	4	-1024	-768	-1	-1	-1	-1	4		0	0						Untertest4.avi	0	880	547	72	111				0	Content		-72	-111	11105596	2336170330
11122	11:02:19.637	00:00:11.122	667	-1024	-768	-1	-1	-1	-1	4	-1024	-768	-1	-1	-1	-1	4		0	0						Untertest4.avi	0	880	547	72	111				0	Content		-72	-111	11122399	2336187133
11139	11:02:19.654	00:00:11.138	668	-1024	-768	-1	-1	-1	-1	4	-1024	-768	-1	-1	-1	-1	4		0	0						Untertest4.avi	0	880	547	72	111				0	Content		-72	-111	11138966	2336203700
11156	11:02:19.671	00:00:11.155	669	-1024	-768	-1	-1	-1	-1	4	-1024	-768	-1	-1	-1	-1	4		0	0						Untertest4.avi	0	880	547	72	111				0	Content		-72	-111	11155604	2336220338
11173	11:02:19.688	00:00:11.172	670	-1024	-768	-1	-1	-1	-1	4	-1024	-768	-1	-1	-1	-1	4		0	0						Untertest4.avi	0	880	547	72	111				0	Content		-72	-111	11172689	2336237423
11189	11:02:19.704	00:00:11.189	671	-1024	-768	-1	-1	-1	-1	4	-1024	-768	-1	-1	-1	-1	4		0	0						Untertest4.avi	0	880	547	72	111				0	Content		-72	-111	11189357	2336254091
11206	11:02:19.721	00:00:11.206	672	-1024	-768	-1	-1	-1	-1	4	-1024	-768	-1	-1	-1	-1	4		0	0						Untertest4.avi	0	880	547	72	111				0	Content		-72	-111	11206025	2336270759
11223	11:02:19.738	00:00:11.223	673	-1024	-768	-1	-1	-1	-1	4	-1024	-768	-1	-1	-1	-1	4		0	0						Untertest4.avi	0	880	547	72	111				0	Content		-72	-111	11223463	2336288197
11241	11:02:19.756	00:00:11.240	674	-1024	-768	-1	-1	-1	-1	4	-1024	-768	-1	-1	-1	-1	4		0	0						Untertest4.avi	0	880	547	72	111				0	Content		-72	-111	11240707	2336305441
11256	11:02:19.771	00:00:11.255	675	-1024	-768	-1	-1	-1	-1	4	-1024	-768	-1	-1	-1	-1	4		0	0						Untertest4.avi	0	880	547	72	111				0	Content		-72	-111	11255582	2336320316
11272	11:02:19.787	00:00:11.272	676	-1024	-768	-1	-1	-1	-1	4	-1024	-768	-1	-1	-1	-1	4		0	0						Untertest4.avi	0	880	547	72	111				0	Content		-72	-111	11272206	2336336940
11289	11:02:19.804	00:00:11.288	677	-1024	-768	-1	-1	-1	-1	4	-1024	-768	-1	-1	-1	-1	4		0	0						Untertest4.avi	0	880	547	72	111				0	Content		-72	-111	11288861	2336353595
11306	11:02:19.821	00:00:11.305	678	-1024	-768	-1	-1	-1	-1	4	-1024	-768	-1	-1	-1	-1	4		0	0						Untertest4.avi	0	880	547	72	111				0	Content		-72	-111	11305528	2336370262
11322	11:02:19.837	00:00:11.322	679	-1024	-768	-1	-1	-1	-1	4	-1024	-768	-1	-1	-1	-1	4		0	0						Untertest4.avi	0	880	547	72	111				0	Content		-72	-111	11322261	2336386995
11339	11:02:19.854	00:00:11.338	680	-1024	-768	-1	-1	-1	-1	4	-1024	-768	-1	-1	-1	-1	4		0	0						Untertest4.avi	0	880	547	72	111				0	Content		-72	-111	11338829	2336403563
11356	11:02:19.871	00:00:11.355	681	-1024	-768	-1	-1	-1	-1	4	-1024	-768	-1	-1	-1	-1	4		0	0						Untertest4.avi	0	880	547	72	111				0	Content		-72	-111	11355664	2336420398
11372	11:02:19.887	00:00:11.372	682	-1024	-768	-1	-1	-1	-1	4	-1024	-768	-1	-1	-1	-1	4		0	0						Untertest4.avi	0	880	547	72	111				0	Content		-72	-111	11372332	2336437066
11389	11:02:19.904	00:00:11.388	683	-1024	-768	-1	-1	-1	-1	4	-1024	-768	-1	-1	-1	-1	4		0	0						Untertest4.avi	0	880	547	72	111				0	Content		-72	-111	11388999	2336453733
11406	11:02:19.921	00:00:11.405	684	-1024	-768	-1	-1	-1	-1	4	-1024	-768	-1	-1	-1	-1	4		0	0						Untertest4.avi	0	880	547	72	111				0	Content		-72	-111	11405953	2336470687
11423	11:02:19.938	00:00:11.423	685	-1024	-768	-1	-1	-1	-1	4	-1024	-768	-1	-1	-1	-1	4		0	0						Untertest4.avi	0	880	547	72	111				0	Content		-72	-111	11423325	2336488059
11441	11:02:19.956	00:00:11.440	686	-1024	-768	-1	-1	-1	-1	4	-1024	-768	-1	-1	-1	-1	4		0	0						Untertest4.avi	0	880	547	72	111				0	Content		-72	-111	11440574	2336505308
11455	11:02:19.970	00:00:11.455	687	-1024	-768	-1	-1	-1	-1	4	-1024	-768	-1	-1	-1	-1	4		0	0						Untertest4.avi	0	880	547	72	111				0	Content		-72	-111	11455446	2336520180
11472	11:02:19.987	00:00:11.472	688	-1024	-768	-1	-1	-1	-1	4	-1024	-768	-1	-1	-1	-1	4		0	0						Untertest4.avi	0	880	547	72	111				0	Content		-72	-111	11472070	2336536804
11489	11:02:20.004	00:00:11.488	689	-1024	-768	-1	-1	-1	-1	4	-1024	-768	-1	-1	-1	-1	4		0	0						Untertest4.avi	0	880	547	72	111				0	Content		-72	-111	11488738	2336553472
11505	11:02:20.020	00:00:11.505	690	-1024	-768	-1	-1	-1	-1	4	-1024	-768	-1	-1	-1	-1	4		0	0						Untertest4.avi	0	880	547	72	111				0	Content		-72	-111	11505317	2336570051
11522	11:02:20.037	00:00:11.522	691	-1024	-768	-1	-1	-1	-1	4	-1024	-768	-1	-1	-1	-1	4		0	0						Untertest4.avi	0	880	547	72	111				0	Content		-72	-111	11522123	2336586857
11539	11:02:20.054	00:00:11.538	692	-1024	-768	-1	-1	-1	-1	4	-1024	-768	-1	-1	-1	-1	4		0	0						Untertest4.avi	0	880	547	72	111				0	Content		-72	-111	11538690	2336603424
11555	11:02:20.070	00:00:11.555	693	-1024	-768	-1	-1	-1	-1	4	-1024	-768	-1	-1	-1	-1	4		0	0						Untertest4.avi	0	880	547	72	111				0	Content		-72	-111	11555311	2336620045
11572	11:02:20.087	00:00:11.572	694	-1024	-768	-1	-1	-1	-1	4	-1024	-768	-1	-1	-1	-1	4		0	0						Untertest4.avi	0	880	547	72	111				0	Content		-72	-111	11572394	2336637128
11589	11:02:20.104	00:00:11.589	695	-1024	-768	-1	-1	-1	-1	4	-1024	-768	-1	-1	-1	-1	4		0	0						Untertest4.avi	0	880	547	72	111				0	Content		-72	-111	11589062	2336653796
11606	11:02:20.121	00:00:11.605	696	-1024	-768	-1	-1	-1	-1	4	-1024	-768	-1	-1	-1	-1	4		0	0						Untertest4.avi	0	880	547	72	111				0	Content		-72	-111	11605730	2336670464
11623	11:02:20.138	00:00:11.623	697	-1024	-768	-1	-1	-1	-1	4	-1024	-768	-1	-1	-1	-1	4		0	0						Untertest4.avi	0	880	547	72	111				0	Content		-72	-111	11623181	2336687915
11641	11:02:20.156	00:00:11.640	698	-1024	-768	-1	-1	-1	-1	4	-1024	-768	-1	-1	-1	-1	4		0	0						Untertest4.avi	0	880	547	72	111				0	Content		-72	-111	11640554	2336705288
11655	11:02:20.170	00:00:11.655	699	-1024	-768	-1	-1	-1	-1	4	-1024	-768	-1	-1	-1	-1	4		0	0						Untertest4.avi	0	880	547	72	111				0	Content		-72	-111	11655302	2336720036
11672	11:02:20.187	00:00:11.671	700	-1024	-768	-1	-1	-1	-1	4	-1024	-768	-1	-1	-1	-1	4		0	0						Untertest4.avi	0	880	547	72	111				0	Content		-72	-111	11671926	2336736660
11689	11:02:20.204	00:00:11.688	701	-1024	-768	-1	-1	-1	-1	4	-1024	-768	-1	-1	-1	-1	4		0	0						Untertest4.avi	0	880	547	72	111				0	Content		-72	-111	11688579	2336753313
11705	11:02:20.220	00:00:11.705	702	-1024	-768	-1	-1	-1	-1	4	-1024	-768	-1	-1	-1	-1	4		0	0						Untertest4.avi	0	880	547	72	111				0	Content		-72	-111	11705246	2336769980
11722	11:02:20.237	00:00:11.721	703	-1024	-768	-1	-1	-1	-1	4	-1024	-768	-1	-1	-1	-1	4		0	0						Untertest4.avi	0	880	547	72	111				0	Content		-72	-111	11721979	2336786713
11739	11:02:20.254	00:00:11.738	704	-1024	-768	-1	-1	-1	-1	4	-1024	-768	-1	-1	-1	-1	4		0	0						Untertest4.avi	0	880	547	72	111				0	Content		-72	-111	11738550	2336803284
11755	11:02:20.270	00:00:11.755	705	-1024	-768	-1	-1	-1	-1	4	-1024	-768	-1	-1	-1	-1	4		0	0						Untertest4.avi	0	880	547	72	111				0	Content		-72	-111	11755425	2336820159
11772	11:02:20.287	00:00:11.772	706	-1024	-768	-1	-1	-1	-1	4	-1024	-768	-1	-1	-1	-1	4		0	0						Untertest4.avi	0	880	547	72	111				0	Content		-72	-111	11772093	2336836827
11789	11:02:20.304	00:00:11.788	707	-1024	-768	-1	-1	-1	-1	4	-1024	-768	-1	-1	-1	-1	4		0	0						Untertest4.avi	0	880	547	72	111				0	Content		-72	-111	11788760	2336853494
11806	11:02:20.321	00:00:11.805	708	-1024	-768	-1	-1	-1	-1	4	-1024	-768	-1	-1	-1	-1	4		0	0						Untertest4.avi	0	880	547	72	111				0	Content		-72	-111	11805797	2336870531
11823	11:02:20.338	00:00:11.823	709	-1024	-768	-1	-1	-1	-1	4	-1024	-768	-1	-1	-1	-1	4		0	0						Untertest4.avi	0	880	547	72	111				0	Content		-72	-111	11823048	2336887782
11840	11:02:20.355	00:00:11.840	710	-1024	-768	-1	-1	-1	-1	4	-1024	-768	-1	-1	-1	-1	4		0	0						Untertest4.avi	0	880	547	72	111				0	Content		-72	-111	11840416	2336905150
11855	11:02:20.370	00:00:11.855	711	-1024	-768	-1	-1	-1	-1	4	-1024	-768	-1	-1	-1	-1	4		0	0						Untertest4.avi	0	880	547	72	111				0	Content		-72	-111	11855167	2336919901
11872	11:02:20.387	00:00:11.871	712	-1024	-768	-1	-1	-1	-1	4	-1024	-768	-1	-1	-1	-1	4		0	0						Untertest4.avi	0	880	547	72	111				0	Content		-72	-111	11871855	2336936589
11889	11:02:20.404	00:00:11.888	713	-1024	-768	-1	-1	-1	-1	4	-1024	-768	-1	-1	-1	-1	4		0	0						Untertest4.avi	0	880	547	72	111				0	Content		-72	-111	11888523	2336953257
11905	11:02:20.420	00:00:11.905	714	-1024	-768	-1	-1	-1	-1	4	-1024	-768	-1	-1	-1	-1	4		0	0						Untertest4.avi	0	880	547	72	111				0	Content		-72	-111	11905046	2336969780
11922	11:02:20.437	00:00:11.921	715	-1024	-768	-1	-1	-1	-1	4	-1024	-768	-1	-1	-1	-1	4		0	0						Untertest4.avi	0	880	547	72	111				0	Content		-72	-111	11921844	2336986578
11938	11:02:20.453	00:00:11.938	716	-1024	-768	-1	-1	-1	-1	4	-1024	-768	-1	-1	-1	-1	4		0	0						Untertest4.avi	0	880	547	72	111				0	Content		-72	-111	11938413	2337003147
11955	11:02:20.470	00:00:11.955	717	-1024	-768	-1	-1	-1	-1	4	-1024	-768	-1	-1	-1	-1	4		0	0						Untertest4.avi	0	880	547	72	111				0	Content		-72	-111	11955039	2337019773
11972	11:02:20.487	00:00:11.972	718	-1024	-768	-1	-1	-1	-1	4	-1024	-768	-1	-1	-1	-1	4		0	0						Untertest4.avi	0	880	547	72	111				0	Content		-72	-111	11972121	2337036855
11989	11:02:20.504	00:00:11.988	719	-1024	-768	-1	-1	-1	-1	4	-1024	-768	-1	-1	-1	-1	4		0	0						Untertest4.avi	0	880	547	72	111				0	Content		-72	-111	11988789	2337053523
12005	11:02:20.520	00:00:12.005	720	-1024	-768	-1	-1	-1	-1	4	-1024	-768	-1	-1	-1	-1	4		0	0						Untertest4.avi	0	880	547	72	111				0	Content		-72	-111	12005457	2337070191
12023	11:02:20.538	00:00:12.022	721	-1024	-768	-1	-1	-1	-1	4	-1024	-768	-1	-1	-1	-1	4		0	0						Untertest4.avi	0	880	547	72	111				0	Content		-72	-111	12022926	2337087660
12040	11:02:20.555	00:00:12.040	722	-1024	-768	-1	-1	-1	-1	4	-1024	-768	-1	-1	-1	-1	4		0	0						Untertest4.avi	0	880	547	72	111				0	Content		-72	-111	12040280	2337105014
12055	11:02:20.570	00:00:12.055	723	-1024	-768	-1	-1	-1	-1	4	-1024	-768	-1	-1	-1	-1	4		0	0						Untertest4.avi	0	880	547	72	111				0	Content		-72	-111	12055030	2337119764
12072	11:02:20.587	00:00:12.071	724	-1024	-768	-1	-1	-1	-1	4	-1024	-768	-1	-1	-1	-1	4		0	0						Untertest4.avi	0	880	547	72	111				0	Content		-72	-111	12071651	2337136385
12088	11:02:20.603	00:00:12.088	725	-1024	-768	-1	-1	-1	-1	4	-1024	-768	-1	-1	-1	-1	4		0	0						Untertest4.avi	0	880	547	72	111				0	Content		-72	-111	12088365	2337153099
12105	11:02:20.620	00:00:12.105	726	-1024	-768	-1	-1	-1	-1	4	-1024	-768	-1	-1	-1	-1	4		0	0						Untertest4.avi	0	880	547	72	111				0	Content		-72	-111	12105032	2337169766
12122	11:02:20.637	00:00:12.121	727	-1024	-768	-1	-1	-1	-1	4	-1024	-768	-1	-1	-1	-1	4		0	0						Untertest4.avi	0	880	547	72	111				0	Content		-72	-111	12121706	2337186440
12138	11:02:20.653	00:00:12.138	728	-1024	-768	-1	-1	-1	-1	4	-1024	-768	-1	-1	-1	-1	4		0	0						Untertest4.avi	0	880	547	72	111				0	Content		-72	-111	12138271	2337203005
12155	11:02:20.670	00:00:12.155	729	-1024	-768	-1	-1	-1	-1	4	-1024	-768	-1	-1	-1	-1	4		0	0						Untertest4.avi	0	880	547	72	111				0	Content		-72	-111	12155147	2337219881
12172	11:02:20.687	00:00:12.171	730	-1024	-768	-1	-1	-1	-1	4	-1024	-768	-1	-1	-1	-1	4		0	0						Untertest4.avi	0	880	547	72	111				0	Content		-72	-111	12171815	2337236549
12188	11:02:20.703	00:00:12.188	731	-1024	-768	-1	-1	-1	-1	4	-1024	-768	-1	-1	-1	-1	4		0	0						Untertest4.avi	0	880	547	72	111				0	Content		-72	-111	12188482	2337253216
12206	11:02:20.721	00:00:12.205	732	-1024	-768	-1	-1	-1	-1	4	-1024	-768	-1	-1	-1	-1	4		0	0						Untertest4.avi	0	880	547	72	111				0	Content		-72	-111	12205518	2337270252
12223	11:02:20.738	00:00:12.222	733	-1024	-768	-1	-1	-1	-1	4	-1024	-768	-1	-1	-1	-1	4		0	0						Untertest4.avi	0	880	547	72	111				0	Content		-72	-111	12222785	2337287519
12240	11:02:20.755	00:00:12.240	734	-1024	-768	-1	-1	-1	-1	4	-1024	-768	-1	-1	-1	-1	4		0	0						Untertest4.avi	0	880	547	72	111				0	Content		-72	-111	12240140	2337304874
12255	11:02:20.770	00:00:12.254	735	-1024	-768	-1	-1	-1	-1	4	-1024	-768	-1	-1	-1	-1	4		0	0						Untertest4.avi	0	880	547	72	111				0	Content		-72	-111	12254888	2337319622
12272	11:02:20.787	00:00:12.271	736	-1024	-768	-1	-1	-1	-1	4	-1024	-768	-1	-1	-1	-1	4		0	0						Untertest4.avi	0	880	547	72	111				0	Content		-72	-111	12271576	2337336310
12288	11:02:20.803	00:00:12.288	737	-1024	-768	-1	-1	-1	-1	4	-1024	-768	-1	-1	-1	-1	4		0	0						Untertest4.avi	0	880	547	72	111				0	Content		-72	-111	12288244	2337352978
12305	11:02:20.820	00:00:12.304	738	-1024	-768	-1	-1	-1	-1	4	-1024	-768	-1	-1	-1	-1	4		0	0						Untertest4.avi	0	880	547	72	111				0	Content		-72	-111	12304889	2337369623
12322	11:02:20.837	00:00:12.321	739	-1024	-768	-1	-1	-1	-1	4	-1024	-768	-1	-1	-1	-1	4		0	0						Untertest4.avi	0	880	547	72	111				0	Content		-72	-111	12321567	2337386301
12338	11:02:20.853	00:00:12.338	740	-1024	-768	-1	-1	-1	-1	4	-1024	-768	-1	-1	-1	-1	4		0	0						Untertest4.avi	0	880	547	72	111				0	Content		-72	-111	12338132	2337402866
12355	11:02:20.870	00:00:12.354	741	-1024	-768	-1	-1	-1	-1	4	-1024	-768	-1	-1	-1	-1	4		0	0						Untertest4.avi	0	880	547	72	111				0	Content		-72	-111	12354757	2337419491
12372	11:02:20.887	00:00:12.371	742	-1024	-768	-1	-1	-1	-1	4	-1024	-768	-1	-1	-1	-1	4		0	0						Untertest4.avi	0	880	547	72	111				0	Content		-72	-111	12371842	2337436576
12389	11:02:20.904	00:00:12.388	743	-1024	-768	-1	-1	-1	-1	4	-1024	-768	-1	-1	-1	-1	4		0	0						Untertest4.avi	0	880	547	72	111				0	Content		-72	-111	12388510	2337453244
12405	11:02:20.920	00:00:12.405	744	-1024	-768	-1	-1	-1	-1	4	-1024	-768	-1	-1	-1	-1	4		0	0						Untertest4.avi	0	880	547	72	111				0	Content		-72	-111	12405178	2337469912
12423	11:02:20.938	00:00:12.422	745	-1024	-768	-1	-1	-1	-1	4	-1024	-768	-1	-1	-1	-1	4		0	0						Untertest4.avi	0	880	547	72	111				0	Content		-72	-111	12422630	2337487364
12440	11:02:20.955	00:00:12.440	746	-1024	-768	-1	-1	-1	-1	4	-1024	-768	-1	-1	-1	-1	4		0	0						Untertest4.avi	0	880	547	72	111				0	Content		-72	-111	12440005	2337504739
12455	11:02:20.970	00:00:12.454	747	-1024	-768	-1	-1	-1	-1	4	-1024	-768	-1	-1	-1	-1	4		0	0						Untertest4.avi	0	880	547	72	111				0	Content		-72	-111	12454753	2337519487
12471	11:02:20.986	00:00:12.471	748	-1024	-768	-1	-1	-1	-1	4	-1024	-768	-1	-1	-1	-1	4		0	0						Untertest4.avi	0	880	547	72	111				0	Content		-72	-111	12471377	2337536111
12488	11:02:21.003	00:00:12.488	749	-1024	-768	-1	-1	-1	-1	4	-1024	-768	-1	-1	-1	-1	4		0	0						Untertest4.avi	0	880	547	72	111				0	Content		-72	-111	12488092	2337552826
12505	11:02:21.020	00:00:12.504	750	-1024	-768	-1	-1	-1	-1	4	-1024	-768	-1	-1	-1	-1	4		0	0						Untertest4.avi	0	880	547	72	111				0	Content		-72	-111	12504759	2337569493
12521	11:02:21.036	00:00:12.521	751	-1024	-768	-1	-1	-1	-1	4	-1024	-768	-1	-1	-1	-1	4		0	0						Untertest4.avi	0	880	547	72	111				0	Content		-72	-111	12521429	2337586163
12538	11:02:21.053	00:00:12.538	752	-1024	-768	-1	-1	-1	-1	4	-1024	-768	-1	-1	-1	-1	4		0	0						Untertest4.avi	0	880	547	72	111				0	Content		-72	-111	12538123	2337602857
12555	11:02:21.070	00:00:12.554	753	-1024	-768	-1	-1	-1	-1	4	-1024	-768	-1	-1	-1	-1	4		0	0						Untertest4.avi	0	880	547	72	111				0	Content		-72	-111	12554958	2337619692
12572	11:02:21.087	00:00:12.571	754	-1024	-768	-1	-1	-1	-1	4	-1024	-768	-1	-1	-1	-1	4		0	0						Untertest4.avi	0	880	547	72	111				0	Content		-72	-111	12571625	2337636359
12588	11:02:21.103	00:00:12.588	755	-1024	-768	-1	-1	-1	-1	4	-1024	-768	-1	-1	-1	-1	4		0	0						Untertest4.avi	0	880	547	72	111				0	Content		-72	-111	12588293	2337653027
12605	11:02:21.120	00:00:12.605	756	-1024	-768	-1	-1	-1	-1	4	-1024	-768	-1	-1	-1	-1	4		0	0						Untertest4.avi	0	880	547	72	111				0	Content		-72	-111	12605248	2337669982
12622	11:02:21.137	00:00:12.622	757	-1024	-768	-1	-1	-1	-1	4	-1024	-768	-1	-1	-1	-1	4		0	0						Untertest4.avi	0	880	547	72	111				0	Content		-72	-111	12622496	2337687230
12640	11:02:21.155	00:00:12.639	758	-1024	-768	-1	-1	-1	-1	4	-1024	-768	-1	-1	-1	-1	4		0	0						Untertest4.avi	0	880	547	72	111				0	Content		-72	-111	12639867	2337704601
12655	11:02:21.170	00:00:12.654	759	-1024	-768	-1	-1	-1	-1	4	-1024	-768	-1	-1	-1	-1	4		0	0						Untertest4.avi	0	880	547	72	111				0	Content		-72	-111	12654615	2337719349
12671	11:02:21.186	00:00:12.671	760	-1024	-768	-1	-1	-1	-1	4	-1024	-768	-1	-1	-1	-1	4		0	0						Untertest4.avi	0	880	547	72	111				0	Content		-72	-111	12671303	2337736037
12688	11:02:21.203	00:00:12.687	761	-1024	-768	-1	-1	-1	-1	4	-1024	-768	-1	-1	-1	-1	4		0	0						Untertest4.avi	0	880	547	72	111				0	Content		-72	-111	12687971	2337752705
12705	11:02:21.220	00:00:12.704	762	-1024	-768	-1	-1	-1	-1	4	-1024	-768	-1	-1	-1	-1	4		0	0						Untertest4.avi	0	880	547	72	111				0	Content		-72	-111	12704612	2337769346
12721	11:02:21.236	00:00:12.721	763	-1024	-768	-1	-1	-1	-1	4	-1024	-768	-1	-1	-1	-1	4		0	0						Untertest4.avi	0	880	547	72	111				0	Content		-72	-111	12721295	2337786029
12738	11:02:21.253	00:00:12.737	764	-1024	-768	-1	-1	-1	-1	4	-1024	-768	-1	-1	-1	-1	4		0	0						Untertest4.avi	0	880	547	72	111				0	Content		-72	-111	12737987	2337802721
12755	11:02:21.270	00:00:12.754	765	-1024	-768	-1	-1	-1	-1	4	-1024	-768	-1	-1	-1	-1	4		0	0						Untertest4.avi	0	880	547	72	111				0	Content		-72	-111	12754609	2337819343
12772	11:02:21.287	00:00:12.771	766	-1024	-768	-1	-1	-1	-1	4	-1024	-768	-1	-1	-1	-1	4		0	0						Untertest4.avi	0	880	547	72	111				0	Content		-72	-111	12771733	2337836467
12789	11:02:21.304	00:00:12.789	767	-1024	-768	-1	-1	-1	-1	4	-1024	-768	-1	-1	-1	-1	4		0	0						Untertest4.avi	0	880	547	72	111				0	Content		-72	-111	12789105	2337853839
12806	11:02:21.321	00:00:12.806	768	-1024	-768	-1	-1	-1	-1	4	-1024	-768	-1	-1	-1	-1	4		0	0						Untertest4.avi	0	880	547	72	111				0	Content		-72	-111	12806480	2337871214
12821	11:02:21.336	00:00:12.821	769	-1024	-768	-1	-1	-1	-1	4	-1024	-768	-1	-1	-1	-1	4		0	0						Untertest4.avi	0	880	547	72	111				0	Content		-72	-111	12821227	2337885961
12838	11:02:21.353	00:00:12.837	770	-1024	-768	-1	-1	-1	-1	4	-1024	-768	-1	-1	-1	-1	4		0	0						Untertest4.avi	0	880	547	72	111				0	Content		-72	-111	12837849	2337902583
12855	11:02:21.370	00:00:12.854	771	-1024	-768	-1	-1	-1	-1	4	-1024	-768	-1	-1	-1	-1	4		0	0						Untertest4.avi	0	880	547	72	111				0	Content		-72	-111	12854566	2337919300
12871	11:02:21.386	00:00:12.871	772	-1024	-768	-1	-1	-1	-1	4	-1024	-768	-1	-1	-1	-1	4		0	0						Untertest4.avi	0	880	547	72	111				0	Content		-72	-111	12871234	2337935968
12888	11:02:21.403	00:00:12.887	773	-1024	-768	-1	-1	-1	-1	4	-1024	-768	-1	-1	-1	-1	4		0	0						Untertest4.avi	0	880	547	72	111				0	Content		-72	-111	12887917	2337952651
12904	11:02:21.419	00:00:12.904	774	-1024	-768	-1	-1	-1	-1	4	-1024	-768	-1	-1	-1	-1	4		0	0						Untertest4.avi	0	880	547	72	111				0	Content		-72	-111	12904470	2337969204
12921	11:02:21.436	00:00:12.921	775	-1024	-768	-1	-1	-1	-1	4	-1024	-768	-1	-1	-1	-1	4		0	0						Untertest4.avi	0	880	547	72	111				0	Content		-72	-111	12921305	2337986039
12938	11:02:21.453	00:00:12.937	776	-1024	-768	-1	-1	-1	-1	4	-1024	-768	-1	-1	-1	-1	4		0	0						Untertest4.avi	0	880	547	72	111				0	Content		-72	-111	12937973	2338002707
12955	11:02:21.470	00:00:12.954	777	-1024	-768	-1	-1	-1	-1	4	-1024	-768	-1	-1	-1	-1	4		0	0						Untertest4.avi	0	880	547	72	111				0	Content		-72	-111	12954641	2338019375
12972	11:02:21.487	00:00:12.971	778	-1024	-768	-1	-1	-1	-1	4	-1024	-768	-1	-1	-1	-1	4		0	0						Untertest4.avi	0	880	547	72	111				0	Content		-72	-111	12971720	2338036454
12989	11:02:21.504	00:00:12.988	779	-1024	-768	-1	-1	-1	-1	4	-1024	-768	-1	-1	-1	-1	4		0	0						Untertest4.avi	0	880	547	72	111				0	Content		-72	-111	12988966	2338053700
13006	11:02:21.521	00:00:13.006	780	-1024	-768	-1	-1	-1	-1	4	-1024	-768	-1	-1	-1	-1	4		0	0						Untertest4.avi	0	880	547	72	111				0	Content		-72	-111	13006213	2338070947
13021	11:02:21.536	00:00:13.021	781	-1024	-768	-1	-1	-1	-1	4	-1024	-768	-1	-1	-1	-1	4		0	0						Untertest4.avi	0	880	547	72	111				0	Content		-72	-111	13021088	2338085822
13038	11:02:21.553	00:00:13.037	782	-1024	-768	-1	-1	-1	-1	4	-1024	-768	-1	-1	-1	-1	4		0	0						Untertest4.avi	0	880	547	72	111				0	Content		-72	-111	13037716	2338102450
13054	11:02:21.569	00:00:13.054	783	-1024	-768	-1	-1	-1	-1	4	-1024	-768	-1	-1	-1	-1	4		0	0						Untertest4.avi	0	880	547	72	111				0	Content		-72	-111	13054383	2338119117
13071	11:02:21.586	00:00:13.070	784	-1024	-768	-1	-1	-1	-1	4	-1024	-768	-1	-1	-1	-1	4		0	0						Untertest4.avi	0	880	547	72	111				0	Content		-72	-111	13070961	2338135695
13088	11:02:21.603	00:00:13.087	785	-1024	-768	-1	-1	-1	-1	4	-1024	-768	-1	-1	-1	-1	4		0	0						Untertest4.avi	0	880	547	72	111				0	Content		-72	-111	13087764	2338152498
13104	11:02:21.619	00:00:13.104	786	-1024	-768	-1	-1	-1	-1	4	-1024	-768	-1	-1	-1	-1	4		0	0						Untertest4.avi	0	880	547	72	111				0	Content		-72	-111	13104330	2338169064
13121	11:02:21.636	00:00:13.120	787	-1024	-768	-1	-1	-1	-1	4	-1024	-768	-1	-1	-1	-1	4		0	0						Untertest4.avi	0	880	547	72	111				0	Content		-72	-111	13120955	2338185689
13138	11:02:21.653	00:00:13.138	788	-1024	-768	-1	-1	-1	-1	4	-1024	-768	-1	-1	-1	-1	4		0	0						Untertest4.avi	0	880	547	72	111				0	Content		-72	-111	13138041	2338202775
13155	11:02:21.670	00:00:13.154	789	-1024	-768	-1	-1	-1	-1	4	-1024	-768	-1	-1	-1	-1	4		0	0						Untertest4.avi	0	880	547	72	111				0	Content		-72	-111	13154709	2338219443
13171	11:02:21.686	00:00:13.171	790	-1024	-768	-1	-1	-1	-1	4	-1024	-768	-1	-1	-1	-1	4		0	0						Untertest4.avi	0	880	547	72	111				0	Content		-72	-111	13171377	2338236111
13189	11:02:21.704	00:00:13.188	791	-1024	-768	-1	-1	-1	-1	4	-1024	-768	-1	-1	-1	-1	4		0	0						Untertest4.avi	0	880	547	72	111				0	Content		-72	-111	13188829	2338253563
13206	11:02:21.721	00:00:13.206	792	-1024	-768	-1	-1	-1	-1	4	-1024	-768	-1	-1	-1	-1	4		0	0						Untertest4.avi	0	880	547	72	111				0	Content		-72	-111	13206201	2338270935
13221	11:02:21.736	00:00:13.220	793	-1024	-768	-1	-1	-1	-1	4	-1024	-768	-1	-1	-1	-1	4		0	0						Untertest4.avi	0	880	547	72	111				0	Content		-72	-111	13220949	2338285683
13238	11:02:21.753	00:00:13.237	794	-1024	-768	-1	-1	-1	-1	4	-1024	-768	-1	-1	-1	-1	4		0	0						Untertest4.avi	0	880	547	72	111				0	Content		-72	-111	13237580	2338302314
13254	11:02:21.769	00:00:13.254	795	-1024	-768	-1	-1	-1	-1	4	-1024	-768	-1	-1	-1	-1	4		0	0						Untertest4.avi	0	880	547	72	111				0	Content		-72	-111	13254232	2338318966
13271	11:02:21.786	00:00:13.270	796	-1024	-768	-1	-1	-1	-1	4	-1024	-768	-1	-1	-1	-1	4		0	0						Untertest4.avi	0	880	547	72	111				0	Content		-72	-111	13270900	2338335634
13288	11:02:21.803	00:00:13.287	797	-1024	-768	-1	-1	-1	-1	4	-1024	-768	-1	-1	-1	-1	4		0	0						Untertest4.avi	0	880	547	72	111				0	Content		-72	-111	13287621	2338352355
13304	11:02:21.819	00:00:13.304	798	-1024	-768	-1	-1	-1	-1	4	-1024	-768	-1	-1	-1	-1	4		0	0						Untertest4.avi	0	880	547	72	111				0	Content		-72	-111	13304195	2338368929
13321	11:02:21.836	00:00:13.321	799	-1024	-768	-1	-1	-1	-1	4	-1024	-768	-1	-1	-1	-1	4		0	0						Untertest4.avi	0	880	547	72	111				0	Content		-72	-111	13321071	2338385805
13338	11:02:21.853	00:00:13.337	800	-1024	-768	-1	-1	-1	-1	4	-1024	-768	-1	-1	-1	-1	4		0	0						Untertest4.avi	0	880	547	72	111				0	Content		-72	-111	13337739	2338402473
13354	11:02:21.869	00:00:13.354	801	-1024	-768	-1	-1	-1	-1	4	-1024	-768	-1	-1	-1	-1	4		0	0						Untertest4.avi	0	880	547	72	111				0	Content		-72	-111	13354407	2338419141
13371	11:02:21.886	00:00:13.371	802	-1024	-768	-1	-1	-1	-1	4	-1024	-768	-1	-1	-1	-1	4		0	0						Untertest4.avi	0	880	547	72	111				0	Content		-72	-111	13371441	2338436175
13389	11:02:21.904	00:00:13.388	803	-1024	-768	-1	-1	-1	-1	4	-1024	-768	-1	-1	-1	-1	4		0	0						Untertest4.avi	0	880	547	72	111				0	Content		-72	-111	13388690	2338453424
13406	11:02:21.921	00:00:13.406	804	-1024	-768	-1	-1	-1	-1	4	-1024	-768	-1	-1	-1	-1	4		0	0						Untertest4.avi	0	880	547	72	111				0	Content		-72	-111	13406064	2338470798
13421	11:02:21.936	00:00:13.420	805	-1024	-768	-1	-1	-1	-1	4	-1024	-768	-1	-1	-1	-1	4		0	0						Untertest4.avi	0	880	547	72	111				0	Content		-72	-111	13420811	2338485545
13437	11:02:21.952	00:00:13.437	806	-1024	-768	-1	-1	-1	-1	4	-1024	-768	-1	-1	-1	-1	4		0	0						Untertest4.avi	0	880	547	72	111				0	Content		-72	-111	13437497	2338502231
13454	11:02:21.969	00:00:13.454	807	-1024	-768	-1	-1	-1	-1	4	-1024	-768	-1	-1	-1	-1	4		0	0						Untertest4.avi	0	880	547	72	111				0	Content		-72	-111	13454164	2338518898
13471	11:02:21.986	00:00:13.470	808	-1024	-768	-1	-1	-1	-1	4	-1024	-768	-1	-1	-1	-1	4		0	0						Untertest4.avi	0	880	547	72	111				0	Content		-72	-111	13470805	2338535539
13487	11:02:22.002	00:00:13.487	809	-1024	-768	-1	-1	-1	-1	4	-1024	-768	-1	-1	-1	-1	4		0	0						Untertest4.avi	0	880	547	72	111				0	Content		-72	-111	13487485	2338552219
13504	11:02:22.019	00:00:13.504	810	-1024	-768	-1	-1	-1	-1	4	-1024	-768	-1	-1	-1	-1	4		0	0						Untertest4.avi	0	880	547	72	111				0	Content		-72	-111	13504053	2338568787
13521	11:02:22.036	00:00:13.520	811	-1024	-768	-1	-1	-1	-1	4	-1024	-768	-1	-1	-1	-1	4		0	0						Untertest4.avi	0	880	547	72	111				0	Content		-72	-111	13520675	2338585409
13538	11:02:22.053	00:00:13.537	812	-1024	-768	-1	-1	-1	-1	4	-1024	-768	-1	-1	-1	-1	4		0	0						Untertest4.avi	0	880	547	72	111				0	Content		-72	-111	13537759	2338602493
13554	11:02:22.069	00:00:13.554	813	-1024	-768	-1	-1	-1	-1	4	-1024	-768	-1	-1	-1	-1	4		0	0						Untertest4.avi	0	880	547	72	111				0	Content		-72	-111	13554427	2338619161
13571	11:02:22.086	00:00:13.571	814	-1024	-768	-1	-1	-1	-1	4	-1024	-768	-1	-1	-1	-1	4		0	0						Untertest4.avi	0	880	547	72	111				0	Content		-72	-111	13571095	2338635829
13589	11:02:22.104	00:00:13.588	815	-1024	-768	-1	-1	-1	-1	4	-1024	-768	-1	-1	-1	-1	4		0	0						Untertest4.avi	0	880	547	72	111				0	Content		-72	-111	13588548	2338653282
13606	11:02:22.121	00:00:13.605	816	-1024	-768	-1	-1	-1	-1	4	-1024	-768	-1	-1	-1	-1	4		0	0						Untertest4.avi	0	880	547	72	111				0	Content		-72	-111	13605922	2338670656
13621	11:02:22.136	00:00:13.620	817	-1024	-768	-1	-1	-1	-1	4	-1024	-768	-1	-1	-1	-1	4		0	0						Untertest4.avi	0	880	547	72	111				0	Content		-72	-111	13620668	2338685402
13637	11:02:22.152	00:00:13.637	818	-1024	-768	-1	-1	-1	-1	4	-1024	-768	-1	-1	-1	-1	4		0	0						Untertest4.avi	0	880	547	72	111				0	Content		-72	-111	13637293	2338702027
13654	11:02:22.169	00:00:13.654	819	-1024	-768	-1	-1	-1	-1	4	-1024	-768	-1	-1	-1	-1	4		0	0						Untertest4.avi	0	880	547	72	111				0	Content		-72	-111	13654008	2338718742
13671	11:02:22.186	00:00:13.670	820	-1024	-768	-1	-1	-1	-1	4	-1024	-768	-1	-1	-1	-1	4		0	0						Untertest4.avi	0	880	547	72	111				0	Content		-72	-111	13670676	2338735410
13687	11:02:22.202	00:00:13.687	821	-1024	-768	-1	-1	-1	-1	4	-1024	-768	-1	-1	-1	-1	4		0	0						Untertest4.avi	0	880	547	72	111				0	Content		-72	-111	13687347	2338752081
13704	11:02:22.219	00:00:13.703	822	-1024	-768	-1	-1	-1	-1	4	-1024	-768	-1	-1	-1	-1	4		0	0						Untertest4.avi	0	880	547	72	111				0	Content		-72	-111	13703913	2338768647
13721	11:02:22.236	00:00:13.720	823	-1024	-768	-1	-1	-1	-1	4	-1024	-768	-1	-1	-1	-1	4		0	0						Untertest4.avi	0	880	547	72	111				0	Content		-72	-111	13720789	2338785523
13737	11:02:22.252	00:00:13.737	824	-1024	-768	-1	-1	-1	-1	4	-1024	-768	-1	-1	-1	-1	4		0	0						Untertest4.avi	0	880	547	72	111				0	Content		-72	-111	13737457	2338802191
13754	11:02:22.269	00:00:13.754	825	-1024	-768	-1	-1	-1	-1	4	-1024	-768	-1	-1	-1	-1	4		0	0						Untertest4.avi	0	880	547	72	111				0	Content		-72	-111	13754125	2338818859
13771	11:02:22.286	00:00:13.771	826	-1024	-768	-1	-1	-1	-1	4	-1024	-768	-1	-1	-1	-1	4		0	0						Untertest4.avi	0	880	547	72	111				0	Content		-72	-111	13771165	2338835899
13788	11:02:22.303	00:00:13.788	827	-1024	-768	-1	-1	-1	-1	4	-1024	-768	-1	-1	-1	-1	4		0	0						Untertest4.avi	0	880	547	72	111				0	Content		-72	-111	13788411	2338853145
13806	11:02:22.321	00:00:13.805	828	-1024	-768	-1	-1	-1	-1	4	-1024	-768	-1	-1	-1	-1	4		0	0						Untertest4.avi	0	880	547	72	111				0	Content		-72	-111	13805793	2338870527
13821	11:02:22.336	00:00:13.820	829	-1024	-768	-1	-1	-1	-1	4	-1024	-768	-1	-1	-1	-1	4		0	0						Untertest4.avi	0	880	547	72	111				0	Content		-72	-111	13820530	2338885264
13837	11:02:22.352	00:00:13.837	830	-1024	-768	-1	-1	-1	-1	4	-1024	-768	-1	-1	-1	-1	4		0	0						Untertest4.avi	0	880	547	72	111				0	Content		-72	-111	13837217	2338901951
13854	11:02:22.369	00:00:13.853	831	-1024	-768	-1	-1	-1	-1	4	-1024	-768	-1	-1	-1	-1	4		0	0						Untertest4.avi	0	880	547	72	111				0	Content		-72	-111	13853885	2338918619
13871	11:02:22.386	00:00:13.870	832	-1024	-768	-1	-1	-1	-1	4	-1024	-768	-1	-1	-1	-1	4		0	0						Untertest4.avi	0	880	547	72	111				0	Content		-72	-111	13870529	2338935263
13887	11:02:22.402	00:00:13.887	833	-1024	-768	-1	-1	-1	-1	4	-1024	-768	-1	-1	-1	-1	4		0	0						Untertest4.avi	0	880	547	72	111				0	Content		-72	-111	13887209	2338951943
13904	11:02:22.419	00:00:13.903	834	-1024	-768	-1	-1	-1	-1	4	-1024	-768	-1	-1	-1	-1	4		0	0						Untertest4.avi	0	880	547	72	111				0	Content		-72	-111	13903790	2338968524
13920	11:02:22.435	00:00:13.920	835	-1024	-768	-1	-1	-1	-1	4	-1024	-768	-1	-1	-1	-1	4		0	0						Untertest4.avi	0	880	547	72	111				0	Content		-72	-111	13920401	2338985135
13937	11:02:22.452	00:00:13.937	836	-1024	-768	-1	-1	-1	-1	4	-1024	-768	-1	-1	-1	-1	4		0	0						Untertest4.avi	0	880	547	72	111				0	Content		-72	-111	13937484	2339002218
13954	11:02:22.469	00:00:13.954	837	-1024	-768	-1	-1	-1	-1	4	-1024	-768	-1	-1	-1	-1	4		0	0						Untertest4.avi	0	880	547	72	111				0	Content		-72	-111	13954152	2339018886
13971	11:02:22.486	00:00:13.970	838	-1024	-768	-1	-1	-1	-1	4	-1024	-768	-1	-1	-1	-1	4		0	0						Untertest4.avi	0	880	547	72	111				0	Content		-72	-111	13970820	2339035554
13988	11:02:22.503	00:00:13.988	839	-1024	-768	-1	-1	-1	-1	4	-1024	-768	-1	-1	-1	-1	4		0	0						Untertest4.avi	0	880	547	72	111				0	Content		-72	-111	13988272	2339053006
14006	11:02:22.521	00:00:14.005	840	-1024	-768	-1	-1	-1	-1	4	-1024	-768	-1	-1	-1	-1	4		0	0						Untertest4.avi	0	880	547	72	111				0	Content		-72	-111	14005644	2339070378
14020	11:02:22.535	00:00:14.020	841	-1024	-768	-1	-1	-1	-1	4	-1024	-768	-1	-1	-1	-1	4		0	0						Untertest4.avi	0	880	547	72	111				0	Content		-72	-111	14020392	2339085126
14037	11:02:22.552	00:00:14.037	842	-1024	-768	-1	-1	-1	-1	4	-1024	-768	-1	-1	-1	-1	4		0	0						Untertest4.avi	0	880	547	72	111				0	Content		-72	-111	14037016	2339101750
14054	11:02:22.569	00:00:14.053	843	-1024	-768	-1	-1	-1	-1	4	-1024	-768	-1	-1	-1	-1	4		0	0						Untertest4.avi	0	880	547	72	111				0	Content		-72	-111	14053735	2339118469
14070	11:02:22.585	00:00:14.070	844	-1024	-768	-1	-1	-1	-1	4	-1024	-768	-1	-1	-1	-1	4		0	0						Untertest4.avi	0	880	547	72	111				0	Content		-72	-111	14070402	2339135136
14087	11:02:22.602	00:00:14.087	845	-1024	-768	-1	-1	-1	-1	4	-1024	-768	-1	-1	-1	-1	4		0	0						Untertest4.avi	0	880	547	72	111				0	Content		-72	-111	14087072	2339151806
14104	11:02:22.619	00:00:14.103	846	-1024	-768	-1	-1	-1	-1	4	-1024	-768	-1	-1	-1	-1	4		0	0						Untertest4.avi	0	880	547	72	111				0	Content		-72	-111	14103802	2339168536
14121	11:02:22.636	00:00:14.120	847	-1024	-768	-1	-1	-1	-1	4	-1024	-768	-1	-1	-1	-1	4		0	0						Untertest4.avi	0	880	547	72	111				0	Content		-72	-111	14120629	2339185363
14137	11:02:22.652	00:00:14.137	848	-1024	-768	-1	-1	-1	-1	4	-1024	-768	-1	-1	-1	-1	4		0	0						Untertest4.avi	0	880	547	72	111				0	Content		-72	-111	14137297	2339202031
14154	11:02:22.669	00:00:14.153	849	-1024	-768	-1	-1	-1	-1	4	-1024	-768	-1	-1	-1	-1	4		0	0						Untertest4.avi	0	880	547	72	111				0	Content		-72	-111	14153964	2339218698
14171	11:02:22.686	00:00:14.170	850	-1024	-768	-1	-1	-1	-1	4	-1024	-768	-1	-1	-1	-1	4		0	0						Untertest4.avi	0	880	547	72	111				0	Content		-72	-111	14170888	2339235622
14188	11:02:22.703	00:00:14.188	851	-1024	-768	-1	-1	-1	-1	4	-1024	-768	-1	-1	-1	-1	4		0	0						Untertest4.avi	0	880	547	72	111				0	Content		-72	-111	14188138	2339252872
14206	11:02:22.721	00:00:14.205	852	-1024	-768	-1	-1	-1	-1	4	-1024	-768	-1	-1	-1	-1	4		0	0						Untertest4.avi	0	880	547	72	111				0	Content		-72	-111	14205510	2339270244
14220	11:02:22.735	00:00:14.220	853	-1024	-768	-1	-1	-1	-1	4	-1024	-768	-1	-1	-1	-1	4		0	0						Untertest4.avi	0	880	547	72	111				0	Content		-72	-111	14220261	2339284995
14237	11:02:22.752	00:00:14.236	854	-1024	-768	-1	-1	-1	-1	4	-1024	-768	-1	-1	-1	-1	4		0	0						Untertest4.avi	0	880	547	72	111				0	Content		-72	-111	14236947	2339301681
14254	11:02:22.769	00:00:14.253	855	-1024	-768	-1	-1	-1	-1	4	-1024	-768	-1	-1	-1	-1	4		0	0						Untertest4.avi	0	880	547	72	111				0	Content		-72	-111	14253615	2339318349
14270	11:02:22.785	00:00:14.270	856	-1024	-768	-1	-1	-1	-1	4	-1024	-768	-1	-1	-1	-1	4		0	0						Untertest4.avi	0	880	547	72	111				0	Content		-72	-111	14270269	2339335003
14287	11:02:22.802	00:00:14.286	857	-1024	-768	-1	-1	-1	-1	4	-1024	-768	-1	-1	-1	-1	4		0	0						Untertest4.avi	0	880	547	72	111				0	Content		-72	-111	14286941	2339351675
14304	11:02:22.819	00:00:14.303	858	-1024	-768	-1	-1	-1	-1	4	-1024	-768	-1	-1	-1	-1	4		0	0						Untertest4.avi	0	880	547	72	111				0	Content		-72	-111	14303636	2339368370
14320	11:02:22.835	00:00:14.320	859	-1024	-768	-1	-1	-1	-1	4	-1024	-768	-1	-1	-1	-1	4		0	0						Untertest4.avi	0	880	547	72	111				0	Content		-72	-111	14320257	2339384991
14337	11:02:22.852	00:00:14.337	860	-1024	-768	-1	-1	-1	-1	4	-1024	-768	-1	-1	-1	-1	4		0	0						Untertest4.avi	0	880	547	72	111				0	Content		-72	-111	14337300	2339402034
14354	11:02:22.869	00:00:14.353	861	-1024	-768	-1	-1	-1	-1	4	-1024	-768	-1	-1	-1	-1	4		0	0						Untertest4.avi	0	880	547	72	111				0	Content		-72	-111	14353968	2339418702
14371	11:02:22.886	00:00:14.370	862	-1024	-768	-1	-1	-1	-1	4	-1024	-768	-1	-1	-1	-1	4		0	0						Untertest4.avi	0	880	547	72	111				0	Content		-72	-111	14370636	2339435370
14388	11:02:22.903	00:00:14.388	863	-1024	-768	-1	-1	-1	-1	4	-1024	-768	-1	-1	-1	-1	4		0	0						Untertest4.avi	0	880	547	72	111				0	Content		-72	-111	14388004	2339452738
14405	11:02:22.920	00:00:14.405	864	-1024	-768	-1	-1	-1	-1	4	-1024	-768	-1	-1	-1	-1	4		0	0						Untertest4.avi	0	880	547	72	111				0	Content		-72	-111	14405377	2339470111
14420	11:02:22.935	00:00:14.420	865	-1024	-768	-1	-1	-1	-1	4	-1024	-768	-1	-1	-1	-1	4		0	0						Untertest4.avi	0	880	547	72	111				0	Content		-72	-111	14420251	2339484985
14437	11:02:22.952	00:00:14.436	866	-1024	-768	-1	-1	-1	-1	4	-1024	-768	-1	-1	-1	-1	4		0	0						Untertest4.avi	0	880	547	72	111				0	Content		-72	-111	14436757	2339501491
14453	11:02:22.968	00:00:14.453	867	-1024	-768	-1	-1	-1	-1	4	-1024	-768	-1	-1	-1	-1	4		0	0						Untertest4.avi	0	880	547	72	111				0	Content		-72	-111	14453470	2339518204
14470	11:02:22.985	00:00:14.470	868	-1024	-768	-1	-1	-1	-1	4	-1024	-768	-1	-1	-1	-1	4		0	0						Untertest4.avi	0	880	547	72	111				0	Content		-72	-111	14470137	2339534871
14487	11:02:23.002	00:00:14.486	869	-1024	-768	-1	-1	-1	-1	4	-1024	-768	-1	-1	-1	-1	4		0	0						Untertest4.avi	0	880	547	72	111				0	Content		-72	-111	14486804	2339551538
14504	11:02:23.019	00:00:14.503	870	-1024	-768	-1	-1	-1	-1	4	-1024	-768	-1	-1	-1	-1	4		0	0						Untertest4.avi	0	880	547	72	111				0	Content		-72	-111	14503501	2339568235
14520	11:02:23.035	00:00:14.520	871	-1024	-768	-1	-1	-1	-1	4	-1024	-768	-1	-1	-1	-1	4		0	0						Untertest4.avi	0	880	547	72	111				0	Content		-72	-111	14520335	2339585069
14537	11:02:23.052	00:00:14.537	872	-1024	-768	-1	-1	-1	-1	4	-1024	-768	-1	-1	-1	-1	4		0	0						Untertest4.avi	0	880	547	72	111				0	Content		-72	-111	14537003	2339601737
14554	11:02:23.069	00:00:14.553	873	-1024	-768	-1	-1	-1	-1	4	-1024	-768	-1	-1	-1	-1	4		0	0						Untertest4.avi	0	880	547	72	111				0	Content		-72	-111	14553670	2339618404
14571	11:02:23.086	00:00:14.570	874	-1024	-768	-1	-1	-1	-1	4	-1024	-768	-1	-1	-1	-1	4		0	0						Untertest4.avi	0	880	547	72	111				0	Content		-72	-111	14570623	2339635357
14588	11:02:23.103	00:00:14.587	875	-1024	-768	-1	-1	-1	-1	4	-1024	-768	-1	-1	-1	-1	4		0	0						Untertest4.avi	0	880	547	72	111				0	Content		-72	-111	14587996	2339652730
14605	11:02:23.120	00:00:14.605	876	-1024	-768	-1	-1	-1	-1	4	-1024	-768	-1	-1	-1	-1	4		0	0						Untertest4.avi	0	880	547	72	111				0	Content		-72	-111	14605245	2339669979
14620	11:02:23.135	00:00:14.620	877	-1024	-768	-1	-1	-1	-1	4	-1024	-768	-1	-1	-1	-1	4		0	0						Untertest4.avi	0	880	547	72	111				0	Content		-72	-111	14620119	2339684853
14637	11:02:23.152	00:00:14.636	878	-1024	-768	-1	-1	-1	-1	4	-1024	-768	-1	-1	-1	-1	4		0	0						Untertest4.avi	0	880	547	72	111				0	Content		-72	-111	14636744	2339701478
14653	11:02:23.168	00:00:14.653	879	-1024	-768	-1	-1	-1	-1	4	-1024	-768	-1	-1	-1	-1	4		0	0						Untertest4.avi	0	880	547	72	111				0	Content		-72	-111	14653412	2339718146
14670	11:02:23.185	00:00:14.669	880	-1024	-768	-1	-1	-1	-1	4	-1024	-768	-1	-1	-1	-1	4		0	0						Untertest4.avi	0	880	547	72	111				0	Content		-72	-111	14669992	2339734726
14687	11:02:23.202	00:00:14.686	881	-1024	-768	-1	-1	-1	-1	4	-1024	-768	-1	-1	-1	-1	4		0	0						Untertest4.avi	0	880	547	72	111				0	Content		-72	-111	14686675	2339751409
14703	11:02:23.218	00:00:14.703	882	-1024	-768	-1	-1	-1	-1	4	-1024	-768	-1	-1	-1	-1	4		0	0						Untertest4.avi	0	880	547	72	111				0	Content		-72	-111	14703365	2339768099
14720	11:02:23.235	00:00:14.719	883	-1024	-768	-1	-1	-1	-1	4	-1024	-768	-1	-1	-1	-1	4		0	0						Untertest4.avi	0	880	547	72	111				0	Content		-72	-111	14719986	2339784720
14737	11:02:23.252	00:00:14.737	884	-1024	-768	-1	-1	-1	-1	4	-1024	-768	-1	-1	-1	-1	4		0	0						Untertest4.avi	0	880	547	72	111				0	Content		-72	-111	14737069	2339801803
14754	11:02:23.269	00:00:14.753	885	-1024	-768	-1	-1	-1	-1	4	-1024	-768	-1	-1	-1	-1	4		0	0						Untertest4.avi	0	880	547	72	111				0	Content		-72	-111	14753737	2339818471
14770	11:02:23.285	00:00:14.770	886	-1024	-768	-1	-1	-1	-1	4	-1024	-768	-1	-1	-1	-1	4		0	0						Untertest4.avi	0	880	547	72	111				0	Content		-72	-111	14770405	2339835139
14788	11:02:23.303	00:00:14.787	887	-1024	-768	-1	-1	-1	-1	4	-1024	-768	-1	-1	-1	-1	4		0	0						Untertest4.avi	0	880	547	72	111				0	Content		-72	-111	14787857	2339852591
14805	11:02:23.320	00:00:14.805	888	-1024	-768	-1	-1	-1	-1	4	-1024	-768	-1	-1	-1	-1	4		0	0						Untertest4.avi	0	880	547	72	111				0	Content		-72	-111	14805106	2339869840
14820	11:02:23.335	00:00:14.819	889	-1024	-768	-1	-1	-1	-1	4	-1024	-768	-1	-1	-1	-1	4		0	0						Untertest4.avi	0	880	547	72	111				0	Content		-72	-111	14819980	2339884714
14837	11:02:23.352	00:00:14.836	890	-1024	-768	-1	-1	-1	-1	4	-1024	-768	-1	-1	-1	-1	4		0	0						Untertest4.avi	0	880	547	72	111				0	Content		-72	-111	14836604	2339901338
14853	11:02:23.368	00:00:14.853	891	-1024	-768	-1	-1	-1	-1	4	-1024	-768	-1	-1	-1	-1	4		0	0						Untertest4.avi	0	880	547	72	111				0	Content		-72	-111	14853258	2339917992
14870	11:02:23.385	00:00:14.869	892	-1024	-768	-1	-1	-1	-1	4	-1024	-768	-1	-1	-1	-1	4		0	0						Untertest4.avi	0	880	547	72	111				0	Content		-72	-111	14869925	2339934659
14887	11:02:23.402	00:00:14.886	893	-1024	-768	-1	-1	-1	-1	4	-1024	-768	-1	-1	-1	-1	4		0	0						Untertest4.avi	0	880	547	72	111				0	Content		-72	-111	14886533	2339951267
14903	11:02:23.418	00:00:14.903	894	-1024	-768	-1	-1	-1	-1	4	-1024	-768	-1	-1	-1	-1	4		0	0						Untertest4.avi	0	880	547	72	111				0	Content		-72	-111	14903228	2339967962
14920	11:02:23.435	00:00:14.920	895	-1024	-768	-1	-1	-1	-1	4	-1024	-768	-1	-1	-1	-1	4		0	0						Untertest4.avi	0	880	547	72	111				0	Content		-72	-111	14920062	2339984796
14937	11:02:23.452	00:00:14.936	896	-1024	-768	-1	-1	-1	-1	4	-1024	-768	-1	-1	-1	-1	4		0	0						Untertest4.avi	0	880	547	72	111				0	Content		-72	-111	14936730	2340001464
14953	11:02:23.468	00:00:14.953	897	-1024	-768	-1	-1	-1	-1	4	-1024	-768	-1	-1	-1	-1	4		0	0						Untertest4.avi	0	880	547	72	111				0	Content		-72	-111	14953397	2340018131
14970	11:02:23.485	00:00:14.970	898	-1024	-768	-1	-1	-1	-1	4	-1024	-768	-1	-1	-1	-1	4		0	0						Untertest4.avi	0	880	547	72	111				0	Content		-72	-111	14970352	2340035086
14988	11:02:23.503	00:00:14.987	899	-1024	-768	-1	-1	-1	-1	4	-1024	-768	-1	-1	-1	-1	4		0	0						Untertest4.avi	0	880	547	72	111				0	Content		-72	-111	14987724	2340052458
15005	11:02:23.520	00:00:15.004	900	-1024	-768	-1	-1	-1	-1	4	-1024	-768	-1	-1	-1	-1	4		0	0						Untertest4.avi	0	880	547	72	111				0	Content		-72	-111	15004971	2340069705
15020	11:02:23.535	00:00:15.019	901	-1024	-768	-1	-1	-1	-1	4	-1024	-768	-1	-1	-1	-1	4		0	0						Untertest4.avi	0	880	547	72	111				0	Content		-72	-111	15019847	2340084581
15036	11:02:23.551	00:00:15.036	902	-1024	-768	-1	-1	-1	-1	4	-1024	-768	-1	-1	-1	-1	4		0	0						Untertest4.avi	0	880	547	72	111				0	Content		-72	-111	15036472	2340101206
15053	11:02:23.568	00:00:15.053	903	-1024	-768	-1	-1	-1	-1	4	-1024	-768	-1	-1	-1	-1	4		0	0						Untertest4.avi	0	880	547	72	111				0	Content		-72	-111	15053140	2340117874
15070	11:02:23.585	00:00:15.069	904	-1024	-768	-1	-1	-1	-1	4	-1024	-768	-1	-1	-1	-1	4		0	0						Untertest4.avi	0	880	547	72	111				0	Content		-72	-111	15069721	2340134455
15086	11:02:23.601	00:00:15.086	905	-1024	-768	-1	-1	-1	-1	4	-1024	-768	-1	-1	-1	-1	4		0	0						Untertest4.avi	0	880	547	72	111				0	Content		-72	-111	15086398	2340151132
15103	11:02:23.618	00:00:15.103	906	-1024	-768	-1	-1	-1	-1	4	-1024	-768	-1	-1	-1	-1	4		0	0						Untertest4.avi	0	880	547	72	111				0	Content		-72	-111	15103093	2340167827
15120	11:02:23.635	00:00:15.119	907	-1024	-768	-1	-1	-1	-1	4	-1024	-768	-1	-1	-1	-1	4		0	0						Untertest4.avi	0	880	547	72	111				0	Content		-72	-111	15119715	2340184449
15130	11:02:23.645																				LeftMouseClick	1	627	265
15137	11:02:23.652	00:00:15.136	908	-1024	-768	-1	-1	-1	-1	4	-1024	-768	-1	-1	-1	-1	4		0	0						Untertest4.avi	0	880	547	72	111				0	Content		-72	-111	15136761	2340201495
15153	11:02:23.668	00:00:15.153	909	-1024	-768	-1	-1	-1	-1	4	-1024	-768	-1	-1	-1	-1	4		0	0						Untertest4.avi	0	880	547	72	111				0	Content		-72	-111	15153429	2340218163
15170	11:02:23.685	00:00:15.170	910	-1024	-768	-1	-1	-1	-1	4	-1024	-768	-1	-1	-1	-1	4		0	0						Untertest4.avi	0	880	547	72	111				0	Content		-72	-111	15170097	2340234831
15188	11:02:23.703	00:00:15.187	911	-1024	-768	-1	-1	-1	-1	4	-1024	-768	-1	-1	-1	-1	4		0	0						Untertest4.avi	0	880	547	72	111				0	Content		-72	-111	15187590	2340252324
15205	11:02:23.720	00:00:15.204	912	-1024	-768	-1	-1	-1	-1	4	-1024	-768	-1	-1	-1	-1	4		0	0						Untertest4.avi	0	880	547	72	111				0	Content		-72	-111	15204838	2340269572
15220	11:02:23.735	00:00:15.219	913	-1024	-768	-1	-1	-1	-1	4	-1024	-768	-1	-1	-1	-1	4		0	0						Untertest4.avi	0	880	547	72	111				0	Content		-72	-111	15219713	2340284447
15236	11:02:23.751	00:00:15.236	914	-1024	-768	-1	-1	-1	-1	4	-1024	-768	-1	-1	-1	-1	4		0	0						Untertest4.avi	0	880	547	72	111				0	Content		-72	-111	15236336	2340301070
15253	11:02:23.768	00:00:15.252	915	-1024	-768	-1	-1	-1	-1	4	-1024	-768	-1	-1	-1	-1	4		0	0						Untertest4.avi	0	880	547	72	111				0	Content		-72	-111	15252821	2340317555
15269	11:02:23.784	00:00:15.269	916	-1024	-768	-1	-1	-1	-1	4	-1024	-768	-1	-1	-1	-1	4		0	0						Untertest4.avi	0	880	547	72	111				0	Content		-72	-111	15269488	2340334222
15286	11:02:23.801	00:00:15.286	917	-1024	-768	-1	-1	-1	-1	4	-1024	-768	-1	-1	-1	-1	4		0	0						Untertest4.avi	0	880	547	72	111				0	Content		-72	-111	15286213	2340350947
15303	11:02:23.818	00:00:15.302	918	-1024	-768	-1	-1	-1	-1	4	-1024	-768	-1	-1	-1	-1	4		0	0						Untertest4.avi	0	880	547	72	111				0	Content		-72	-111	15302797	2340367531
15320	11:02:23.835	00:00:15.319	919	-1024	-768	-1	-1	-1	-1	4	-1024	-768	-1	-1	-1	-1	4		0	0						Untertest4.avi	0	880	547	72	111				0	Content		-72	-111	15319632	2340384366
15336	11:02:23.851	00:00:15.336	920	-1024	-768	-1	-1	-1	-1	4	-1024	-768	-1	-1	-1	-1	4		0	0						Untertest4.avi	0	880	547	72	111				0	Content		-72	-111	15336299	2340401033
15353	11:02:23.868	00:00:15.352	921	-1024	-768	-1	-1	-1	-1	4	-1024	-768	-1	-1	-1	-1	4		0	0						Untertest4.avi	0	880	547	72	111				0	Content		-72	-111	15352966	2340417700
15370	11:02:23.885	00:00:15.369	922	-1024	-768	-1	-1	-1	-1	4	-1024	-768	-1	-1	-1	-1	4		0	0						Untertest4.avi	0	880	547	72	111				0	Content		-72	-111	15369905	2340434639
15387	11:02:23.902	00:00:15.387	923	-1024	-768	-1	-1	-1	-1	4	-1024	-768	-1	-1	-1	-1	4		0	0						Untertest4.avi	0	880	547	72	111				0	Content		-72	-111	15387280	2340452014
15405	11:02:23.920	00:00:15.404	924	-1024	-768	-1	-1	-1	-1	4	-1024	-768	-1	-1	-1	-1	4		0	0						Untertest4.avi	0	880	547	72	111				0	Content		-72	-111	15404528	2340469262
15419	11:02:23.934	00:00:15.419	925	-1024	-768	-1	-1	-1	-1	4	-1024	-768	-1	-1	-1	-1	4		0	0						Untertest4.avi	0	880	547	72	111				0	Content		-72	-111	15419399	2340484133
15436	11:02:23.951	00:00:15.436	926	-1024	-768	-1	-1	-1	-1	4	-1024	-768	-1	-1	-1	-1	4		0	0						Untertest4.avi	0	880	547	72	111				0	Content		-72	-111	15436024	2340500758
15453	11:02:23.968	00:00:15.452	927	-1024	-768	-1	-1	-1	-1	4	-1024	-768	-1	-1	-1	-1	4		0	0						Untertest4.avi	0	880	547	72	111				0	Content		-72	-111	15452691	2340517425
15469	11:02:23.984	00:00:15.469	928	-1024	-768	-1	-1	-1	-1	4	-1024	-768	-1	-1	-1	-1	4		0	0						Untertest4.avi	0	880	547	72	111				0	Content		-72	-111	15469273	2340534007
15486	11:02:24.001	00:00:15.486	929	-1024	-768	-1	-1	-1	-1	4	-1024	-768	-1	-1	-1	-1	4		0	0						Untertest4.avi	0	880	547	72	111				0	Content		-72	-111	15486074	2340550808
15503	11:02:24.018	00:00:15.502	930	-1024	-768	-1	-1	-1	-1	4	-1024	-768	-1	-1	-1	-1	4		0	0						Untertest4.avi	0	880	547	72	111				0	Content		-72	-111	15502640	2340567374
15519	11:02:24.034	00:00:15.519	931	-1024	-768	-1	-1	-1	-1	4	-1024	-768	-1	-1	-1	-1	4		0	0						Untertest4.avi	0	880	547	72	111				0	Content		-72	-111	15519263	2340583997
15536	11:02:24.051	00:00:15.536	932	-1024	-768	-1	-1	-1	-1	4	-1024	-768	-1	-1	-1	-1	4		0	0						Untertest4.avi	0	880	547	72	111				0	Content		-72	-111	15536346	2340601080
15553	11:02:24.068	00:00:15.553	933	-1024	-768	-1	-1	-1	-1	4	-1024	-768	-1	-1	-1	-1	4		0	0						Untertest4.avi	0	880	547	72	111				0	Content		-72	-111	15553014	2340617748
15570	11:02:24.085	00:00:15.569	934	-1024	-768	-1	-1	-1	-1	4	-1024	-768	-1	-1	-1	-1	4		0	0						Untertest4.avi	0	880	547	72	111				0	Content		-72	-111	15569681	2340634415
15587	11:02:24.102	00:00:15.587	935	-1024	-768	-1	-1	-1	-1	4	-1024	-768	-1	-1	-1	-1	4		0	0						Untertest4.avi	0	880	547	72	111				0	Content		-72	-111	15587134	2340651868
15604	11:02:24.119	00:00:15.604	936	-1024	-768	-1	-1	-1	-1	4	-1024	-768	-1	-1	-1	-1	4		0	0						Untertest4.avi	0	880	547	72	111				0	Content		-72	-111	15604384	2340669118
15619	11:02:24.134	00:00:15.619	937	-1024	-768	-1	-1	-1	-1	4	-1024	-768	-1	-1	-1	-1	4		0	0						Untertest4.avi	0	880	547	72	111				0	Content		-72	-111	15619256	2340683990
15636	11:02:24.151	00:00:15.635	938	-1024	-768	-1	-1	-1	-1	4	-1024	-768	-1	-1	-1	-1	4		0	0						Untertest4.avi	0	880	547	72	111				0	Content		-72	-111	15635881	2340700615
15653	11:02:24.168	00:00:15.652	939	-1024	-768	-1	-1	-1	-1	4	-1024	-768	-1	-1	-1	-1	4		0	0						Untertest4.avi	0	880	547	72	111				0	Content		-72	-111	15652532	2340717266
15669	11:02:24.184	00:00:15.669	940	-1024	-768	-1	-1	-1	-1	4	-1024	-768	-1	-1	-1	-1	4		0	0						Untertest4.avi	0	880	547	72	111				0	Content		-72	-111	15669200	2340733934
15686	11:02:24.201	00:00:15.685	941	-1024	-768	-1	-1	-1	-1	4	-1024	-768	-1	-1	-1	-1	4		0	0						Untertest4.avi	0	880	547	72	111				0	Content		-72	-111	15685930	2340750664
15703	11:02:24.218	00:00:15.702	942	-1024	-768	-1	-1	-1	-1	4	-1024	-768	-1	-1	-1	-1	4		0	0						Untertest4.avi	0	880	547	72	111				0	Content		-72	-111	15702501	2340767235
15719	11:02:24.234	00:00:15.719	943	-1024	-768	-1	-1	-1	-1	4	-1024	-768	-1	-1	-1	-1	4		0	0						Untertest4.avi	0	880	547	72	111				0	Content		-72	-111	15719335	2340784069
15736	11:02:24.251	00:00:15.736	944	-1024	-768	-1	-1	-1	-1	4	-1024	-768	-1	-1	-1	-1	4		0	0						Untertest4.avi	0	880	547	72	111				0	Content		-72	-111	15736002	2340800736
15753	11:02:24.268	00:00:15.752	945	-1024	-768	-1	-1	-1	-1	4	-1024	-768	-1	-1	-1	-1	4		0	0						Untertest4.avi	0	880	547	72	111				0	Content		-72	-111	15752670	2340817404
15770	11:02:24.285	00:00:15.769	946	-1024	-768	-1	-1	-1	-1	4	-1024	-768	-1	-1	-1	-1	4		0	0						Untertest4.avi	0	880	547	72	111				0	Content		-72	-111	15769750	2340834484
15787	11:02:24.302	00:00:15.786	947	-1024	-768	-1	-1	-1	-1	4	-1024	-768	-1	-1	-1	-1	4		0	0						Untertest4.avi	0	880	547	72	111				0	Content		-72	-111	15786997	2340851731
15804	11:02:24.319	00:00:15.804	948	-1024	-768	-1	-1	-1	-1	4	-1024	-768	-1	-1	-1	-1	4		0	0						Untertest4.avi	0	880	547	72	111				0	Content		-72	-111	15804242	2340868976
15819	11:02:24.334	00:00:15.819	949	-1024	-768	-1	-1	-1	-1	4	-1024	-768	-1	-1	-1	-1	4		0	0						Untertest4.avi	0	880	547	72	111				0	Content		-72	-111	15819114	2340883848
15836	11:02:24.351	00:00:15.835	950	-1024	-768	-1	-1	-1	-1	4	-1024	-768	-1	-1	-1	-1	4		0	0						Untertest4.avi	0	880	547	72	111				0	Content		-72	-111	15835739	2340900473
15852	11:02:24.367	00:00:15.852	951	-1024	-768	-1	-1	-1	-1	4	-1024	-768	-1	-1	-1	-1	4		0	0						Untertest4.avi	0	880	547	72	111				0	Content		-72	-111	15852406	2340917140
15869	11:02:24.384	00:00:15.868	952	-1024	-768	-1	-1	-1	-1	4	-1024	-768	-1	-1	-1	-1	4		0	0						Untertest4.avi	0	880	547	72	111				0	Content		-72	-111	15868984	2340933718
15886	11:02:24.401	00:00:15.885	953	-1024	-768	-1	-1	-1	-1	4	-1024	-768	-1	-1	-1	-1	4		0	0						Untertest4.avi	0	880	547	72	111				0	Content		-72	-111	15885786	2340950520
15902	11:02:24.417	00:00:15.902	954	-1024	-768	-1	-1	-1	-1	4	-1024	-768	-1	-1	-1	-1	4		0	0						Untertest4.avi	0	880	547	72	111				0	Content		-72	-111	15902353	2340967087
15919	11:02:24.434	00:00:15.918	955	-1024	-768	-1	-1	-1	-1	4	-1024	-768	-1	-1	-1	-1	4		0	0						Untertest4.avi	0	880	547	72	111				0	Content		-72	-111	15918974	2340983708
15936	11:02:24.451	00:00:15.936	956	-1024	-768	-1	-1	-1	-1	4	-1024	-768	-1	-1	-1	-1	4		0	0						Untertest4.avi	0	880	547	72	111				0	Content		-72	-111	15936058	2341000792
15953	11:02:24.468	00:00:15.952	957	-1024	-768	-1	-1	-1	-1	4	-1024	-768	-1	-1	-1	-1	4		0	0						Untertest4.avi	0	880	547	72	111				0	Content		-72	-111	15952726	2341017460
15969	11:02:24.484	00:00:15.969	958	-1024	-768	-1	-1	-1	-1	4	-1024	-768	-1	-1	-1	-1	4		0	0						Untertest4.avi	0	880	547	72	111				0	Content		-72	-111	15969393	2341034127
15987	11:02:24.502	00:00:15.986	959	-1024	-768	-1	-1	-1	-1	4	-1024	-768	-1	-1	-1	-1	4		0	0						Untertest4.avi	0	880	547	72	111				0	Content		-72	-111	15986844	2341051578
16004	11:02:24.519	00:00:16.004	960	-1024	-768	-1	-1	-1	-1	4	-1024	-768	-1	-1	-1	-1	4		0	0						Untertest4.avi	0	880	547	72	111				0	Content		-72	-111	16004215	2341068949
16019	11:02:24.534	00:00:16.018	961	-1024	-768	-1	-1	-1	-1	4	-1024	-768	-1	-1	-1	-1	4		0	0						Untertest4.avi	0	880	547	72	111				0	Content		-72	-111	16018964	2341083698
16036	11:02:24.551	00:00:16.035	962	-1024	-768	-1	-1	-1	-1	4	-1024	-768	-1	-1	-1	-1	4		0	0						Untertest4.avi	0	880	547	72	111				0	Content		-72	-111	16035587	2341100321
16052	11:02:24.567	00:00:16.052	963	-1024	-768	-1	-1	-1	-1	4	-1024	-768	-1	-1	-1	-1	4		0	0						Untertest4.avi	0	880	547	72	111				0	Content		-72	-111	16052333	2341117067
16069	11:02:24.584	00:00:16.068	964	-1024	-768	-1	-1	-1	-1	4	-1024	-768	-1	-1	-1	-1	4		0	0						Untertest4.avi	0	880	547	72	111				0	Content		-72	-111	16068831	2341133565
16086	11:02:24.601	00:00:16.085	965	-1024	-768	-1	-1	-1	-1	4	-1024	-768	-1	-1	-1	-1	4		0	0						Untertest4.avi	0	880	547	72	111				0	Content		-72	-111	16085579	2341150313
16102	11:02:24.617	00:00:16.102	966	-1024	-768	-1	-1	-1	-1	4	-1024	-768	-1	-1	-1	-1	4		0	0						Untertest4.avi	0	880	547	72	111				0	Content		-72	-111	16102203	2341166937
16119	11:02:24.634	00:00:16.118	967	-1024	-768	-1	-1	-1	-1	4	-1024	-768	-1	-1	-1	-1	4		0	0						Untertest4.avi	0	880	547	72	111				0	Content		-72	-111	16118827	2341183561
16136	11:02:24.651	00:00:16.135	968	-1024	-768	-1	-1	-1	-1	4	-1024	-768	-1	-1	-1	-1	4		0	0						Untertest4.avi	0	880	547	72	111				0	Content		-72	-111	16135514	2341200248
16152	11:02:24.667	00:00:16.152	969	-1024	-768	-1	-1	-1	-1	4	-1024	-768	-1	-1	-1	-1	4		0	0						Untertest4.avi	0	880	547	72	111				0	Content		-72	-111	16152182	2341216916
16169	11:02:24.684	00:00:16.168	970	-1024	-768	-1	-1	-1	-1	4	-1024	-768	-1	-1	-1	-1	4		0	0						Untertest4.avi	0	880	547	72	111				0	Content		-72	-111	16168824	2341233558
16185	11:02:24.700	00:00:16.185	971	-1024	-768	-1	-1	-1	-1	4	-1024	-768	-1	-1	-1	-1	4		0	0						Untertest4.avi	0	880	547	72	111				0	Content		-72	-111	16185460	2341250194
16202	11:02:24.717	00:00:16.202	972	-1024	-768	-1	-1	-1	-1	4	-1024	-768	-1	-1	-1	-1	4		0	0						Untertest4.avi	0	880	547	72	111				0	Content		-72	-111	16202071	2341266805
16219	11:02:24.734	00:00:16.218	973	-1024	-768	-1	-1	-1	-1	4	-1024	-768	-1	-1	-1	-1	4		0	0						Untertest4.avi	0	880	547	72	111				0	Content		-72	-111	16218820	2341283554
16235	11:02:24.750	00:00:16.235	974	333,6598	883,8844	0,446108	0,571743	396,3717	3,655904	3	304,3394	894,6853	0,4461423	0,5717378	396,3717	3,649369	1	6	304	895						Untertest4.avi	0	880	547	72	111	80	847	117	0	Content		232	784	16235443	2341300177
16252	11:02:24.767	00:00:16.252	975	-1024	-768	-1	-1	-1	-1	4	-1024	-768	-1	-1	-1	-1	4	6	0	0						Untertest4.avi	0	880	547	72	111	80	847	117	0	Content		-72	-111	16252066	2341316800
16269	11:02:24.784	00:00:16.268	976	-1024	-768	-1	-1	-1	-1	4	-1024	-768	-1	-1	-1	-1	4	6	0	0						Untertest4.avi	0	880	547	72	111	80	847	117	0	Content		-72	-111	16268815	2341333549
16285	11:02:24.800	00:00:16.285	977	-1024	-768	-1	-1	-1	-1	4	-1024	-768	-1	-1	-1	-1	4	6	0	0						Untertest4.avi	0	880	547	72	111	80	847	117	0	Content		-72	-111	16285439	2341350173
16302	11:02:24.817	00:00:16.302	978	192,506	944,9123	0,4448084	0,5706837	396,3717	3,465007	3	152,3906	958,2849	0,4447894	0,5706787	396,3717	3,461548	1	6	152	958						Untertest4.avi	0	880	547	72	111	80	847	117	0	Content		80	847	16302062	2341366796
16319	11:02:24.834	00:00:16.318	979	-1024	-768	-1	-1	-1	-1	4	-1024	-768	-1	-1	-1	-1	4	6	0	0						Untertest4.avi	0	880	547	72	111	80	847	117	0	Content		-72	-111	16318688	2341383422
16335	11:02:24.850	00:00:16.335	980	185,4353	985,725	0,4605132	0,5689771	450,1802	3,941926	3	141,364	1001,952	0,4604978	0,5689732	450,1802	3,936979	1	6	141	1002						Untertest4.avi	0	880	547	72	111	80	847	117	0	Content		69	891	16335436	2341400170
16352	11:02:24.867	00:00:16.352	981	-1024	-768	-1	-1	-1	-1	4	-1024	-768	-1	-1	-1	-1	4		0	0						Untertest4.avi	0	880	547	72	111				0	Content		-72	-111	16352059	2341416793
16369	11:02:24.884	00:00:16.368	982	-1024	-768	-1	-1	-1	-1	4	-1024	-768	-1	-1	-1	-1	4		0	0						Untertest4.avi	0	880	547	72	111				0	Content		-72	-111	16368695	2341433429
16385	11:02:24.900	00:00:16.385	983	-1024	-768	-1	-1	-1	-1	4	-1024	-768	-1	-1	-1	-1	4		0	0						Untertest4.avi	0	880	547	72	111				0	Content		-72	-111	16385355	2341450089
16402	11:02:24.917	00:00:16.402	984	-1024	-768	-1	-1	-1	-1	4	-1024	-768	-1	-1	-1	-1	4		0	0						Untertest4.avi	0	880	547	72	111				0	Content		-72	-111	16402056	2341466790
16419	11:02:24.934	00:00:16.418	985	-1024	-768	-1	-1	-1	-1	4	-1024	-768	-1	-1	-1	-1	4		0	0						Untertest4.avi	0	880	547	72	111				0	Content		-72	-111	16418678	2341483412
16435	11:02:24.950	00:00:16.435	986	-1024	-768	-1	-1	-1	-1	4	-1024	-768	-1	-1	-1	-1	4		0	0						Untertest4.avi	0	880	547	72	111				0	Content		-72	-111	16435311	2341500045
16452	11:02:24.967	00:00:16.451	987	-1024	-768	-1	-1	-1	-1	4	-1024	-768	-1	-1	-1	-1	4		0	0						Untertest4.avi	0	880	547	72	111				0	Content		-72	-111	16451924	2341516658
16469	11:02:24.984	00:00:16.468	988	-1024	-768	-1	-1	-1	-1	4	-1024	-768	-1	-1	-1	-1	4		0	0						Untertest4.avi	0	880	547	72	111				0	Content		-72	-111	16468672	2341533406
16485	11:02:25.000	00:00:16.485	989	-1024	-768	-1	-1	-1	-1	4	-1024	-768	-1	-1	-1	-1	4		0	0						Untertest4.avi	0	880	547	72	111				0	Content		-72	-111	16485306	2341550040
16502	11:02:25.017	00:00:16.501	990	-1024	-768	-1	-1	-1	-1	4	-1024	-768	-1	-1	-1	-1	4		0	0						Untertest4.avi	0	880	547	72	111				0	Content		-72	-111	16501920	2341566654
16519	11:02:25.034	00:00:16.518	991	-1024	-768	-1	-1	-1	-1	4	-1024	-768	-1	-1	-1	-1	4		0	0						Untertest4.avi	0	880	547	72	111				0	Content		-72	-111	16518541	2341583275
16535	11:02:25.050	00:00:16.535	992	-1024	-768	-1	-1	-1	-1	4	-1024	-768	-1	-1	-1	-1	4		0	0						Untertest4.avi	0	880	547	72	111				0	Content		-72	-111	16535301	2341600035
16552	11:02:25.067	00:00:16.551	993	-1024	-768	-1	-1	-1	-1	4	-1024	-768	-1	-1	-1	-1	4		0	0						Untertest4.avi	0	880	547	72	111				0	Content		-72	-111	16551910	2341616644
16569	11:02:25.084	00:00:16.568	994	-1024	-768	-1	-1	-1	-1	4	-1024	-768	-1	-1	-1	-1	4		0	0						Untertest4.avi	0	880	547	72	111				0	Content		-72	-111	16568535	2341633269
16585	11:02:25.100	00:00:16.585	995	-1024	-768	-1	-1	-1	-1	4	-1024	-768	-1	-1	-1	-1	4		0	0						Untertest4.avi	0	880	547	72	111				0	Content		-72	-111	16585202	2341649936
16602	11:02:25.117	00:00:16.601	996	-1024	-768	-1	-1	-1	-1	4	-1024	-768	-1	-1	-1	-1	4		0	0						Untertest4.avi	0	880	547	72	111				0	Content		-72	-111	16601908	2341666642
16619	11:02:25.134	00:00:16.618	997	-1024	-768	-1	-1	-1	-1	4	-1024	-768	-1	-1	-1	-1	4		0	0						Untertest4.avi	0	880	547	72	111				0	Content		-72	-111	16618531	2341683265
16635	11:02:25.150	00:00:16.635	998	-1024	-768	-1	-1	-1	-1	4	-1024	-768	-1	-1	-1	-1	4		0	0						Untertest4.avi	0	880	547	72	111				0	Content		-72	-111	16635161	2341699895
16652	11:02:25.167	00:00:16.651	999	-1024	-768	-1	-1	-1	-1	4	-1024	-768	-1	-1	-1	-1	4		0	0						Untertest4.avi	0	880	547	72	111				0	Content		-72	-111	16651776	2341716510
16669	11:02:25.184	00:00:16.668	1000	-1024	-768	-1	-1	-1	-1	4	-1024	-768	-1	-1	-1	-1	4		0	0						Untertest4.avi	0	880	547	72	111				0	Content		-72	-111	16668524	2341733258
16685	11:02:25.200	00:00:16.685	1001	-1024	-768	-1	-1	-1	-1	4	-1024	-768	-1	-1	-1	-1	4		0	0						Untertest4.avi	0	880	547	72	111				0	Content		-72	-111	16685149	2341749883
16702	11:02:25.217	00:00:16.701	1002	374,4893	914,6512	0,4308875	0,5611885	429,6634	3,598807	1	347,0531	926,9749	0,4309033	0,5611874	429,6634	3,59183	3	7	374	915						Untertest4.avi	0	880	547	72	111	302	804	17	0	Content		302	804	16701772	2341766506
16718	11:02:25.233	00:00:16.718	1003	-1024	-768	-1	-1	-1	-1	4	-1024	-768	-1	-1	-1	-1	4		0	0						Untertest4.avi	0	880	547	72	111				0	Content		-72	-111	16718393	2341783127
16735	11:02:25.250	00:00:16.735	1004	-1024	-768	-1	-1	-1	-1	4	-1024	-768	-1	-1	-1	-1	4		0	0						Untertest4.avi	0	880	547	72	111				0	Content		-72	-111	16735141	2341799875
16752	11:02:25.267	00:00:16.751	1005	-1024	-768	-1	-1	-1	-1	4	-1024	-768	-1	-1	-1	-1	4		0	0						Untertest4.avi	0	880	547	72	111				0	Content		-72	-111	16751764	2341816498
16768	11:02:25.283	00:00:16.768	1006	-1024	-768	-1	-1	-1	-1	4	-1024	-768	-1	-1	-1	-1	4		0	0						Untertest4.avi	0	880	547	72	111				0	Content		-72	-111	16768386	2341833120
16785	11:02:25.300	00:00:16.785	1007	-1024	-768	-1	-1	-1	-1	4	-1024	-768	-1	-1	-1	-1	4		0	0						Untertest4.avi	0	880	547	72	111				0	Content		-72	-111	16785011	2341849745
16802	11:02:25.317	00:00:16.801	1008	-1024	-768	-1	-1	-1	-1	4	-1024	-768	-1	-1	-1	-1	4		0	0						Untertest4.avi	0	880	547	72	111				0	Content		-72	-111	16801757	2341866491
16818	11:02:25.333	00:00:16.818	1009	-1024	-768	-1	-1	-1	-1	4	-1024	-768	-1	-1	-1	-1	4		0	0						Untertest4.avi	0	880	547	72	111				0	Content		-72	-111	16818382	2341883116
16835	11:02:25.350	00:00:16.835	1010	-1024	-768	-1	-1	-1	-1	4	-1024	-768	-1	-1	-1	-1	4		0	0						Untertest4.avi	0	880	547	72	111				0	Content		-72	-111	16835005	2341899739
16852	11:02:25.367	00:00:16.851	1011	-1024	-768	-1	-1	-1	-1	4	-1024	-768	-1	-1	-1	-1	4		0	0						Untertest4.avi	0	880	547	72	111				0	Content		-72	-111	16851629	2341916363
16868	11:02:25.383	00:00:16.868	1012	-1024	-768	-1	-1	-1	-1	4	-1024	-768	-1	-1	-1	-1	4		0	0						Untertest4.avi	0	880	547	72	111				0	Content		-72	-111	16868379	2341933113
16885	11:02:25.400	00:00:16.885	1013	-1024	-768	-1	-1	-1	-1	4	-1024	-768	-1	-1	-1	-1	4		0	0						Untertest4.avi	0	880	547	72	111				0	Content		-72	-111	16885004	2341949738
16902	11:02:25.417	00:00:16.901	1014	-1024	-768	-1	-1	-1	-1	4	-1024	-768	-1	-1	-1	-1	4		0	0						Untertest4.avi	0	880	547	72	111				0	Content		-72	-111	16901627	2341966361
16918	11:02:25.433	00:00:16.918	1015	-1024	-768	-1	-1	-1	-1	4	-1024	-768	-1	-1	-1	-1	4		0	0						Untertest4.avi	0	880	547	72	111				0	Content		-72	-111	16918257	2341982991
16935	11:02:25.450	00:00:16.935	1016	-1024	-768	-1	-1	-1	-1	4	-1024	-768	-1	-1	-1	-1	4		0	0						Untertest4.avi	0	880	547	72	111				0	Content		-72	-111	16935001	2341999735
16952	11:02:25.467	00:00:16.951	1017	-1024	-768	-1	-1	-1	-1	4	-1024	-768	-1	-1	-1	-1	4		0	0						Untertest4.avi	0	880	547	72	111				0	Content		-72	-111	16951622	2342016356
16968	11:02:25.483	00:00:16.968	1018	-1024	-768	-1	-1	-1	-1	4	-1024	-768	-1	-1	-1	-1	4		0	0						Untertest4.avi	0	880	547	72	111				0	Content		-72	-111	16968251	2342032985
16985	11:02:25.500	00:00:16.985	1019	-1024	-768	-1	-1	-1	-1	4	-1024	-768	-1	-1	-1	-1	4		0	0						Untertest4.avi	0	880	547	72	111				0	Content		-72	-111	16985008	2342049742
17002	11:02:25.517	00:00:17.001	1020	-1024	-768	-1	-1	-1	-1	4	-1024	-768	-1	-1	-1	-1	4		0	0						Untertest4.avi	0	880	547	72	111				0	Content		-72	-111	17001620	2342066354
17018	11:02:25.533	00:00:17.018	1021	-1024	-768	-1	-1	-1	-1	4	-1024	-768	-1	-1	-1	-1	4		0	0						Untertest4.avi	0	880	547	72	111				0	Content		-72	-111	17018247	2342082981
17035	11:02:25.550	00:00:17.034	1022	-1024	-768	-1	-1	-1	-1	4	-1024	-768	-1	-1	-1	-1	4		0	0						Untertest4.avi	0	880	547	72	111				0	Content		-72	-111	17034868	2342099602
17052	11:02:25.567	00:00:17.051	1023	-1024	-768	-1	-1	-1	-1	4	-1024	-768	-1	-1	-1	-1	4		0	0						Untertest4.avi	0	880	547	72	111				0	Content		-72	-111	17051621	2342116355
17068	11:02:25.583	00:00:17.068	1024	-1024	-768	-1	-1	-1	-1	4	-1024	-768	-1	-1	-1	-1	4		0	0						Untertest4.avi	0	880	547	72	111				0	Content		-72	-111	17068244	2342132978
17085	11:02:25.600	00:00:17.084	1025	-1024	-768	-1	-1	-1	-1	4	-1024	-768	-1	-1	-1	-1	4		0	0						Untertest4.avi	0	880	547	72	111				0	Content		-72	-111	17084866	2342149600
17101	11:02:25.616	00:00:17.101	1026	-1024	-768	-1	-1	-1	-1	4	-1024	-768	-1	-1	-1	-1	4		0	0						Untertest4.avi	0	880	547	72	111				0	Content		-72	-111	17101484	2342166218
17118	11:02:25.633	00:00:17.118	1027	-1024	-768	-1	-1	-1	-1	4	-1024	-768	-1	-1	-1	-1	4		0	0						Untertest4.avi	0	880	547	72	111				0	Content		-72	-111	17118235	2342182969
17135	11:02:25.650	00:00:17.134	1028	-1024	-768	-1	-1	-1	-1	4	-1024	-768	-1	-1	-1	-1	4		0	0						Untertest4.avi	0	880	547	72	111				0	Content		-72	-111	17134855	2342199589
17151	11:02:25.666	00:00:17.151	1029	-1024	-768	-1	-1	-1	-1	4	-1024	-768	-1	-1	-1	-1	4		0	0						Untertest4.avi	0	880	547	72	111				0	Content		-72	-111	17151477	2342216211
17168	11:02:25.683	00:00:17.168	1030	-1024	-768	-1	-1	-1	-1	4	-1024	-768	-1	-1	-1	-1	4		0	0						Untertest4.avi	0	880	547	72	111				0	Content		-72	-111	17168102	2342232836
17185	11:02:25.700	00:00:17.184	1031	-1024	-768	-1	-1	-1	-1	4	-1024	-768	-1	-1	-1	-1	4		0	0						Untertest4.avi	0	880	547	72	111				0	Content		-72	-111	17184788	2342249522
17201	11:02:25.716	00:00:17.201	1032	-1024	-768	-1	-1	-1	-1	4	-1024	-768	-1	-1	-1	-1	4		0	0						Untertest4.avi	0	880	547	72	111				0	Content		-72	-111	17201456	2342266190
17218	11:02:25.733	00:00:17.218	1033	-1024	-768	-1	-1	-1	-1	4	-1024	-768	-1	-1	-1	-1	4		0	0						Untertest4.avi	0	880	547	72	111				0	Content		-72	-111	17218231	2342282965
17235	11:02:25.750	00:00:17.234	1034	-1024	-768	-1	-1	-1	-1	4	-1024	-768	-1	-1	-1	-1	4		0	0						Untertest4.avi	0	880	547	72	111				0	Content		-72	-111	17234848	2342299582
17252	11:02:25.767	00:00:17.251	1035	-1024	-768	-1	-1	-1	-1	4	-1024	-768	-1	-1	-1	-1	4		0	0						Untertest4.avi	0	880	547	72	111				0	Content		-72	-111	17251529	2342316263
17268	11:02:25.783	00:00:17.268	1036	-1024	-768	-1	-1	-1	-1	4	-1024	-768	-1	-1	-1	-1	4		0	0						Untertest4.avi	0	880	547	72	111				0	Content		-72	-111	17268096	2342332830
17285	11:02:25.800	00:00:17.284	1037	-1024	-768	-1	-1	-1	-1	4	-1024	-768	-1	-1	-1	-1	4		0	0						Untertest4.avi	0	880	547	72	111				0	Content		-72	-111	17284719	2342349453
17302	11:02:25.817	00:00:17.301	1038	-1024	-768	-1	-1	-1	-1	4	-1024	-768	-1	-1	-1	-1	4		0	0						Untertest4.avi	0	880	547	72	111				0	Content		-72	-111	17301966	2342366700
17319	11:02:25.834	00:00:17.319	1039	-1024	-768	-1	-1	-1	-1	4	-1024	-768	-1	-1	-1	-1	4		0	0						Untertest4.avi	0	880	547	72	111				0	Content		-72	-111	17319337	2342384071
17337	11:02:25.852	00:00:17.336	1040	-1024	-768	-1	-1	-1	-1	4	-1024	-768	-1	-1	-1	-1	4		0	0						Untertest4.avi	0	880	547	72	111				0	Content		-72	-111	17336586	2342401320
17351	11:02:25.866	00:00:17.351	1041	-1024	-768	-1	-1	-1	-1	4	-1024	-768	-1	-1	-1	-1	4		0	0						Untertest4.avi	0	880	547	72	111				0	Content		-72	-111	17351338	2342416072
17368	11:02:25.883	00:00:17.367	1042	-1024	-768	-1	-1	-1	-1	4	-1024	-768	-1	-1	-1	-1	4		0	0						Untertest4.avi	0	880	547	72	111				0	Content		-72	-111	17367961	2342432695
17385	11:02:25.900	00:00:17.384	1043	-1024	-768	-1	-1	-1	-1	4	-1024	-768	-1	-1	-1	-1	4		0	0						Untertest4.avi	0	880	547	72	111				0	Content		-72	-111	17384677	2342449411
17401	11:02:25.916	00:00:17.401	1044	-1024	-768	-1	-1	-1	-1	4	-1024	-768	-1	-1	-1	-1	4		0	0						Untertest4.avi	0	880	547	72	111				0	Content		-72	-111	17401345	2342466079
17418	11:02:25.933	00:00:17.418	1045	-1024	-768	-1	-1	-1	-1	4	-1024	-768	-1	-1	-1	-1	4		0	0						Untertest4.avi	0	880	547	72	111				0	Content		-72	-111	17418016	2342482750
17435	11:02:25.950	00:00:17.434	1046	-1024	-768	-1	-1	-1	-1	4	-1024	-768	-1	-1	-1	-1	4		0	0						Untertest4.avi	0	880	547	72	111				0	Content		-72	-111	17434708	2342499442
17452	11:02:25.967	00:00:17.451	1047	-1024	-768	-1	-1	-1	-1	4	-1024	-768	-1	-1	-1	-1	4		0	0						Untertest4.avi	0	880	547	72	111				0	Content		-72	-111	17451542	2342516276
17468	11:02:25.983	00:00:17.468	1048	-1024	-768	-1	-1	-1	-1	4	-1024	-768	-1	-1	-1	-1	4		0	0						Untertest4.avi	0	880	547	72	111				0	Content		-72	-111	17468210	2342532944
17485	11:02:26.000	00:00:17.484	1049	-1024	-768	-1	-1	-1	-1	4	-1024	-768	-1	-1	-1	-1	4		0	0						Untertest4.avi	0	880	547	72	111				0	Content		-72	-111	17484877	2342549611
17502	11:02:26.017	00:00:17.501	1050	-1024	-768	-1	-1	-1	-1	4	-1024	-768	-1	-1	-1	-1	4		0	0						Untertest4.avi	0	880	547	72	111				0	Content		-72	-111	17501832	2342566566
17519	11:02:26.034	00:00:17.519	1051	-1024	-768	-1	-1	-1	-1	4	-1024	-768	-1	-1	-1	-1	4		0	0						Untertest4.avi	0	880	547	72	111				0	Content		-72	-111	17519204	2342583938
17536	11:02:26.051	00:00:17.536	1052	-1024	-768	-1	-1	-1	-1	4	-1024	-768	-1	-1	-1	-1	4		0	0						Untertest4.avi	0	880	547	72	111				0	Content		-72	-111	17536452	2342601186
17551	11:02:26.066	00:00:17.551	1053	-1024	-768	-1	-1	-1	-1	4	-1024	-768	-1	-1	-1	-1	4		0	0						Untertest4.avi	0	880	547	72	111				0	Content		-72	-111	17551326	2342616060
17568	11:02:26.083	00:00:17.567	1054	-1024	-768	-1	-1	-1	-1	4	-1024	-768	-1	-1	-1	-1	4		0	0						Untertest4.avi	0	880	547	72	111				0	Content		-72	-111	17567951	2342632685
17585	11:02:26.100	00:00:17.584	1055	-1024	-768	-1	-1	-1	-1	4	-1024	-768	-1	-1	-1	-1	4		0	0						Untertest4.avi	0	880	547	72	111				0	Content		-72	-111	17584619	2342649353
17601	11:02:26.116	00:00:17.601	1056	-1024	-768	-1	-1	-1	-1	4	-1024	-768	-1	-1	-1	-1	4		0	0						Untertest4.avi	0	880	547	72	111				0	Content		-72	-111	17601199	2342665933
17618	11:02:26.133	00:00:17.617	1057	-1024	-768	-1	-1	-1	-1	4	-1024	-768	-1	-1	-1	-1	4		0	0						Untertest4.avi	0	880	547	72	111				0	Content		-72	-111	17617877	2342682611
17635	11:02:26.150	00:00:17.634	1058	-1024	-768	-1	-1	-1	-1	4	-1024	-768	-1	-1	-1	-1	4		0	0						Untertest4.avi	0	880	547	72	111				0	Content		-72	-111	17634571	2342699305
17651	11:02:26.166	00:00:17.651	1059	-1024	-768	-1	-1	-1	-1	4	-1024	-768	-1	-1	-1	-1	4		0	0						Untertest4.avi	0	880	547	72	111				0	Content		-72	-111	17651191	2342715925
17668	11:02:26.183	00:00:17.668	1060	-1024	-768	-1	-1	-1	-1	4	-1024	-768	-1	-1	-1	-1	4		0	0						Untertest4.avi	0	880	547	72	111				0	Content		-72	-111	17668313	2342733047
17686	11:02:26.201	00:00:17.685	1061	-1024	-768	-1	-1	-1	-1	4	-1024	-768	-1	-1	-1	-1	4		0	0						Untertest4.avi	0	880	547	72	111				0	Content		-72	-111	17685686	2342750420
17703	11:02:26.218	00:00:17.702	1062	-1024	-768	-1	-1	-1	-1	4	-1024	-768	-1	-1	-1	-1	4		0	0						Untertest4.avi	0	880	547	72	111				0	Content		-72	-111	17702935	2342767669
17718	11:02:26.233	00:00:17.717	1063	-1024	-768	-1	-1	-1	-1	4	-1024	-768	-1	-1	-1	-1	4		0	0						Untertest4.avi	0	880	547	72	111				0	Content		-72	-111	17717808	2342782542
17734	11:02:26.249	00:00:17.734	1064	-1024	-768	-1	-1	-1	-1	4	-1024	-768	-1	-1	-1	-1	4		0	0						Untertest4.avi	0	880	547	72	111				0	Content		-72	-111	17734431	2342799165
17751	11:02:26.266	00:00:17.751	1065	-1024	-768	-1	-1	-1	-1	4	-1024	-768	-1	-1	-1	-1	4		0	0						Untertest4.avi	0	880	547	72	111				0	Content		-72	-111	17751148	2342815882
17768	11:02:26.283	00:00:17.767	1066	-1024	-768	-1	-1	-1	-1	4	-1024	-768	-1	-1	-1	-1	4		0	0						Untertest4.avi	0	880	547	72	111				0	Content		-72	-111	17767815	2342832549
17784	11:02:26.299	00:00:17.784	1067	-1024	-768	-1	-1	-1	-1	4	-1024	-768	-1	-1	-1	-1	4		0	0						Untertest4.avi	0	880	547	72	111				0	Content		-72	-111	17784485	2342849219
17801	11:02:26.316	00:00:17.801	1068	-1024	-768	-1	-1	-1	-1	4	-1024	-768	-1	-1	-1	-1	4		0	0						Untertest4.avi	0	880	547	72	111				0	Content		-72	-111	17801054	2342865788
17818	11:02:26.333	00:00:17.817	1069	-1024	-768	-1	-1	-1	-1	4	-1024	-768	-1	-1	-1	-1	4		0	0						Untertest4.avi	0	880	547	72	111				0	Content		-72	-111	17817867	2342882601
17835	11:02:26.350	00:00:17.834	1070	-1024	-768	-1	-1	-1	-1	4	-1024	-768	-1	-1	-1	-1	4		0	0						Untertest4.avi	0	880	547	72	111				0	Content		-72	-111	17834534	2342899268
17851	11:02:26.366	00:00:17.851	1071	-1024	-768	-1	-1	-1	-1	4	-1024	-768	-1	-1	-1	-1	4		0	0						Untertest4.avi	0	880	547	72	111				0	Content		-72	-111	17851201	2342915935
17868	11:02:26.383	00:00:17.867	1072	-1024	-768	-1	-1	-1	-1	4	-1024	-768	-1	-1	-1	-1	4		0	0						Untertest4.avi	0	880	547	72	111				0	Content		-72	-111	17867869	2342932603
17885	11:02:26.400	00:00:17.884	1073	-1024	-768	-1	-1	-1	-1	4	-1024	-768	-1	-1	-1	-1	4		0	0						Untertest4.avi	0	880	547	72	111				0	Content		-72	-111	17884920	2342949654
17901	11:02:26.416	00:00:17.901	1074	-1024	-768	-1	-1	-1	-1	4	-1024	-768	-1	-1	-1	-1	4		0	0						Untertest4.avi	0	880	547	72	111				0	Content		-72	-111	17901041	2342965775
17918	11:02:26.433	00:00:17.917	1075	907,8181	858,9366	0,5928054	0,4975365	386,8084	3,19169	3	891,5312	869,241	0,5928417	0,497531	386,8084	3,187244	1	8	892	869						Untertest4.avi	0	880	547	72	111	820	761	133	0	Content		820	758	17917669	2342982403
17934	11:02:26.449	00:00:17.934	1076	-1024	-768	-1	-1	-1	-1	4	-1024	-768	-1	-1	-1	-1	4	8	0	0						Untertest4.avi	0	880	547	72	111	820	761	133	0	Content		-72	-111	17934291	2342999025
17951	11:02:26.466	00:00:17.950	1077	906,2835	869,9359	0,5928246	0,4985387	384,6318	3,123693	3	888,6586	880,4059	0,5927885	0,4985338	384,6318	3,120163	1	8	889	880						Untertest4.avi	0	880	547	72	111	820	761	133	0	Content		817	769	17950913	2343015647
17968	11:02:26.483	00:00:17.967	1078	984,6969	865,1593	0,6034716	0,4974097	413,8357	3,47492	3	963,2214	876,4443	0,6034539	0,4974054	413,8357	3,46937	1	8	963	876						Untertest4.avi	0	880	547	72	111	820	761	133	0	Content		891	765	17967662	2343032396
17984	11:02:26.499	00:00:17.984	1079	895,9099	861,5858	0,5890686	0,4986998	396,5496	3,230592	3	877,5103	872,1207	0,5890342	0,4986951	396,5496	3,226506	1	8	878	872						Untertest4.avi	0	880	547	72	111	820	761	133	0	Content		806	761	17984288	2343049022
18001	11:02:26.516	00:00:18.000	1080	-1024	-768	-1	-1	-1	-1	4	-1024	-768	-1	-1	-1	-1	4	8	0	0						Untertest4.avi	0	880	547	72	111	820	761	133	0	Content		-72	-111	18000911	2343065645
18008	11:02:26.523																				LeftMouseClick	1	624	0
18018	11:02:26.533	00:00:18.017	1081	917,7121	866,4318	0,5821741	0,4986514	421,7219	3,459423	3	898,5992	877,7339	0,5821429	0,4986472	421,7219	3,455047	1	8	899	878						Untertest4.avi	0	880	547	72	111	820	761	133	0	Content		827	767	18017530	2343082264
18034	11:02:26.549	00:00:18.034	1082	928,829	853,3391	0,5974558	0,4978268	396,7332	3,290913	3	909,3323	863,8231	0,5974564	0,4978219	396,7333	3,285832	1	8	909	864						Untertest4.avi	0	880	547	72	111	820	761	133	0	Content		837	753	18034279	2343099013
18051	11:02:26.566	00:00:18.050	1083	-1024	-768	-1	-1	-1	-1	4	-1024	-768	-1	-1	-1	-1	4	9	0	0						Untertest4.avi	0	880	547	72	111	764	753	133	0	Content		-72	-111	18050904	2343115638
18068	11:02:26.583	00:00:18.067	1084	-1024	-768	-1	-1	-1	-1	4	-1024	-768	-1	-1	-1	-1	4	9	0	0						Untertest4.avi	0	880	547	72	111	764	753	133	0	Content		-72	-111	18067560	2343132294
18084	11:02:26.599	00:00:18.084	1085	-1024	-768	-1	-1	-1	-1	4	-1024	-768	-1	-1	-1	-1	4	9	0	0						Untertest4.avi	0	880	547	72	111	764	753	133	0	Content		-72	-111	18084227	2343148961
18101	11:02:26.616	00:00:18.100	1086	586,0346	841,063	0,5885449	0,4989477	373,8298	3,06434	3	570,0876	851,5156	0,5886584	0,4989001	373,8298	3,060486	1	9	570	852						Untertest4.avi	0	880	547	72	111	764	753	133	0	Content		498	741	18100851	2343165585
18118	11:02:26.633	00:00:18.117	1087	551,6091	855,0491	0,5885506	0,498971	373,7271	3,217411	3	542,106	866,1018	0,5887633	0,4989171	373,7271	3,214008	1	9	542	866						Untertest4.avi	0	880	547	72	111	764	753	133	0	Content		470	755	18117598	2343182332
18134	11:02:26.649	00:00:18.134	1088	304,5977	835,8523	0,5891253	0,499653	373,7271	3,079137	3	280,3043	844,7565	0,5891462	0,4996474	373,7271	3,073528	1	9	280	845						Untertest4.avi	0	880	547	72	111	764	753	133	0	Content		208	734	18134224	2343198958
18151	11:02:26.666	00:00:18.150	1089	918,982	854,2652	0,5954406	0,4984378	387,6935	3,25613	3	902,9033	864,5406	0,5954768	0,4984324	387,6935	3,251685	1	9	903	865						Untertest4.avi	0	880	547	72	111	764	753	133	0	Content		831	754	18150847	2343215581
18167	11:02:26.682	00:00:18.167	1090	853,0488	845,5103	0,5943241	0,4995564	387,7034	3,277978	3	835,7823	855,4482	0,5943241	0,4995513	387,7034	3,274126	1	9	836	855						Untertest4.avi	0	880	547	72	111	764	753	133	0	Content		764	744	18167469	2343232203
18184	11:02:26.699	00:00:18.184	1091	930,506	860,4523	0,594938	0,4988811	384,2092	3,2925	3	914,7894	870,8116	0,5949747	0,4988756	384,2092	3,288103	1	10	915	871						Untertest4.avi	0	880	547	72	111	712	755	166	0	Content		843	760	18184218	2343248952
18201	11:02:26.716	00:00:18.200	1092	-1024	-768	-1	-1	-1	-1	4	-1024	-768	-1	-1	-1	-1	4	10	0	0						Untertest4.avi	0	880	547	72	111	712	755	166	0	Content		-72	-111	18200841	2343265575
18217	11:02:26.732	00:00:18.217	1093	899,4576	848,6737	0,5963122	0,5001185	393,9364	3,326341	3	871,8578	856,3749	0,5958096	0,5001519	384,3409	3,248482	1	10	872	856						Untertest4.avi	0	880	547	72	111	712	755	166	0	Content		800	745	18217461	2343282195
18234	11:02:26.749	00:00:18.234	1094	568,9316	847,4314	0,591397	0,500895	373,6496	3,131418	3	543,8951	862,6005	0,5913914	0,5007367	373,6496	3,125948	1	10	544	863						Untertest4.avi	0	880	547	72	111	712	755	166	0	Content		472	752	18234087	2343298821
18251	11:02:26.766	00:00:18.250	1095	899,8933	852,6621	0,5973712	0,5003779	386,589	3,267143	3	883,5573	862,8309	0,5974076	0,5003725	386,5891	3,26248	1	10	884	863						Untertest4.avi	0	880	547	72	111	712	755	166	0	Content		812	752	18250843	2343315577
18252	11:02:26.767																				LeftMouseClick	1	624	0
18267	11:02:26.782	00:00:18.267	1096	928,4858	864,8738	0,5975639	0,5011807	385,2309	3,291376	3	934,3488	868,6519	0,5978186	0,5013399	385,2357	3,294603	1	10	934	869						Untertest4.avi	0	880	547	72	111	712	755	166	0	Content		862	758	18267460	2343332194
18284	11:02:26.799	00:00:18.284	1097	600,3807	846,2399	0,5930625	0,5022231	373,359	3,173794	3	585,0475	860,2485	0,5931821	0,502086	373,359	3,170134	1	10	585	860						Untertest4.avi	0	880	547	72	111	712	755	166	0	Content		513	749	18284083	2343348817
18301	11:02:26.816	00:00:18.300	1098	-1024	-768	-1	-1	-1	-1	4	-1024	-768	-1	-1	-1	-1	4	10	0	0						Untertest4.avi	0	880	547	72	111	712	755	166	0	Content		-72	-111	18300709	2343365443
18317	11:02:26.832	00:00:18.317	1099	-1024	-768	-1	-1	-1	-1	4	-1024	-768	-1	-1	-1	-1	4	10	0	0						Untertest4.avi	0	880	547	72	111	712	755	166	0	Content		-72	-111	18317456	2343382190
18334	11:02:26.849	00:00:18.334	1100	712,4593	892,8992	0,6065649	0,5052678	373,359	3,345477	3	696,8713	903,325	0,6065858	0,5052621	373,359	3,340881	1	10	697	903						Untertest4.avi	0	880	547	72	111	712	755	166	0	Content		625	792	18334083	2343398817
18351	11:02:26.866	00:00:18.350	1101	-1024	-768	-1	-1	-1	-1	4	-1024	-768	-1	-1	-1	-1	4	11	0	0						Untertest4.avi	0	880	547	72	111	634	833	266	0	Content		-72	-111	18350705	2343415439
18367	11:02:26.882	00:00:18.367	1102	659,7986	952,2827	0,6086238	0,5043624	373,359	3,233499	3	642,7635	963,9724	0,6086437	0,5043611	373,359	3,228849	1	11	643	964						Untertest4.avi	0	880	547	72	111	634	833	266	0	Content		571	853	18367331	2343432065
18384	11:02:26.899	00:00:18.384	1103	-1024	-768	-1	-1	-1	-1	4	-1024	-768	-1	-1	-1	-1	4	11	0	0						Untertest4.avi	0	880	547	72	111	634	833	266	0	Content		-72	-111	18384078	2343448812
18401	11:02:26.916	00:00:18.400	1104	-1024	-768	-1	-1	-1	-1	4	-1024	-768	-1	-1	-1	-1	4	11	0	0						Untertest4.avi	0	880	547	72	111	634	833	266	0	Content		-72	-111	18400698	2343465432
18417	11:02:26.932	00:00:18.417	1105	-1024	-768	-1	-1	-1	-1	4	-1024	-768	-1	-1	-1	-1	4	11	0	0						Untertest4.avi	0	880	547	72	111	634	833	266	0	Content		-72	-111	18417326	2343482060
18434	11:02:26.949	00:00:18.433	1106	733,7343	910,7273	0,602928	0,5021178	398,1012	3,718017	3	717,3659	922,3004	0,6029469	0,5021128	398,1012	3,712667	1	11	717	922						Untertest4.avi	0	880	547	72	111	634	833	266	0	Content		645	811	18433969	2343498703
18451	11:02:26.966	00:00:18.450	1107	723,349	953,4864	0,6026258	0,501353	398,1012	3,583211	3	706,2127	965,8827	0,6026438	0,5013518	398,1012	3,57799	1	11	706	966						Untertest4.avi	0	880	547	72	111	634	833	266	0	Content		634	855	18450697	2343515431
18467	11:02:26.982	00:00:18.467	1108	582,5391	926,4337	0,6004577	0,5009972	398,1012	3,583922	3	562,7819	938,0992	0,6004757	0,500996	398,1012	3,577662	1	11	563	938						Untertest4.avi	0	880	547	72	111	634	833	266	0	Content		491	827	18467322	2343532056
18484	11:02:26.999	00:00:18.483	1109	679,1977	951,6703	0,6049171	0,5000004	385,7181	3,457481	3	642,1078	922,4562	0,6049458	0,499999	385,7214	3,418299	1	11	642	922						Untertest4.avi	0	880	547	72	111	634	833	266	0	Content		570	811	18483954	2343548688
18501	11:02:27.016	00:00:18.500	1110	733,6761	953,007	0,6034472	0,5001259	382,8959	2,894325	3	713,9488	964,9821	0,6034763	0,5001245	382,8994	2,890556	1	11	714	965						Untertest4.avi	0	880	547	72	111	634	833	266	0	Content		642	854	18500570	2343565304
18517	11:02:27.032	00:00:18.517	1111	658,9333	944,0909	0,604845	0,5003914	382,8995	3,435039	3	641,4633	955,8406	0,6048642	0,5003901	382,8995	3,429823	1	11	641	956						Untertest4.avi	0	880	547	72	111	634	833	266	0	Content		569	845	18517320	2343582054
18534	11:02:27.049	00:00:18.533	1112	958,6008	932,7764	0,6027551	0,4997354	382,8923	2,386842	3	942,1063	944,3444	0,6027911	0,499734	382,8924	2,383943	1	11	942	944						Untertest4.avi	0	880	547	72	111	634	833	266	0	Content		870	833	18533948	2343598682
18551	11:02:27.066	00:00:18.550	1113	-1024	-768	-1	-1	-1	-1	4	-1024	-768	-1	-1	-1	-1	4	11	0	0						Untertest4.avi	0	880	547	72	111	634	833	266	0	Content		-72	-111	18550569	2343615303
18567	11:02:27.082	00:00:18.567	1114	815,5703	948,3502	0,6033003	0,5006834	385,1249	2,914802	3	797,9481	960,5619	0,6033291	0,5006821	385,1284	2,911565	1	11	798	961						Untertest4.avi	0	880	547	72	111	634	833	266	0	Content		726	850	18567317	2343632051
18584	11:02:27.099	00:00:18.583	1115	643,8567	924,0544	0,6029593	0,5018392	385,1284	3,472729	3	626,0167	935,3007	0,6029783	0,5018378	385,1284	3,467141	1	11	626	935						Untertest4.avi	0	880	547	72	111	634	833	266	0	Content		554	824	18583944	2343648678
18601	11:02:27.116	00:00:18.600	1116	918,8279	921,3661	0,6028368	0,5009183	385,1214	2,461893	3	901,7487	932,6589	0,6028726	0,5009169	385,1215	2,458591	1	11	902	933						Untertest4.avi	0	880	547	72	111	634	833	266	0	Content		830	822	18600564	2343665298
18617	11:02:27.132	00:00:18.617	1117	-1024	-768	-1	-1	-1	-1	4	-1024	-768	-1	-1	-1	-1	4	12	0	0						Untertest4.avi	0	880	547	72	111	592	836	117	0	Content		-72	-111	18617188	2343681922
18634	11:02:27.149	00:00:18.633	1118	537,7339	934,5302	0,6003228	0,502633	385,1284	3,392087	3	517,645	946,0586	0,6003418	0,5026317	385,1284	3,386158	1	12	518	946						Untertest4.avi	0	880	547	72	111	592	836	117	0	Content		446	835	18633939	2343698673
18651	11:02:27.166	00:00:18.650	1119	683,7644	944,2411	0,6020014	0,501443	385,1212	3,30587	3	663,492	955,9626	0,6020371	0,5014416	385,1213	3,300035	1	12	663	956						Untertest4.avi	0	880	547	72	111	592	836	117	0	Content		591	845	18650559	2343715293
18667	11:02:27.182	00:00:18.667	1120	-1024	-768	-1	-1	-1	-1	4	-1024	-768	-1	-1	-1	-1	4	12	0	0						Untertest4.avi	0	880	547	72	111	592	836	117	0	Content		-72	-111	18667184	2343731918
18684	11:02:27.199	00:00:18.683	1121	-1024	-768	-1	-1	-1	-1	4	-1024	-768	-1	-1	-1	-1	4	12	0	0						Untertest4.avi	0	880	547	72	111	592	836	117	0	Content		-72	-111	18683808	2343748542
18701	11:02:27.216	00:00:18.700	1122	680,9219	935,6277	0,6007338	0,5026442	385,1284	3,454181	3	663,7927	947,2103	0,6007528	0,5026429	385,1284	3,449025	1	12	664	947						Untertest4.avi	0	880	547	72	111	592	836	117	0	Content		592	836	18700560	2343765294
18717	11:02:27.232	00:00:18.717	1123	682,8367	961,1484	0,6003119	0,5026596	385,1284	3,390536	3	665,5969	973,4006	0,6003309	0,5026583	385,1284	3,38566	1	12	666	973						Untertest4.avi	0	880	547	72	111	592	836	117	0	Content		594	862	18717184	2343781918
18734	11:02:27.249	00:00:18.733	1124	699,0375	924,4392	0,5998037	0,5025917	385,1284	3,329466	3	682,2484	935,7211	0,5998227	0,5025904	385,1284	3,324709	1	13	682	936						Untertest4.avi	0	880	547	72	111	634	845	183	0	Content		610	825	18733808	2343798542
18750	11:02:27.265	00:00:18.750	1125	-1024	-768	-1	-1	-1	-1	4	-1024	-768	-1	-1	-1	-1	4	13	0	0						Untertest4.avi	0	880	547	72	111	634	845	183	0	Content		-72	-111	18750431	2343815165
18767	11:02:27.282	00:00:18.767	1126	-1024	-768	-1	-1	-1	-1	4	-1024	-768	-1	-1	-1	-1	4	13	0	0						Untertest4.avi	0	880	547	72	111	634	845	183	0	Content		-72	-111	18767180	2343831914
18784	11:02:27.299	00:00:18.783	1127	-1024	-768	-1	-1	-1	-1	4	-1024	-768	-1	-1	-1	-1	4	13	0	0						Untertest4.avi	0	880	547	72	111	634	845	183	0	Content		-72	-111	18783805	2343848539
18800	11:02:27.315	00:00:18.800	1128	830,8593	943,535	0,5975665	0,5015615	385,1779	2,695646	3	813,309	955,5929	0,5975956	0,5015602	385,1819	2,692956	1	13	813	956						Untertest4.avi	0	880	547	72	111	634	845	183	0	Content		741	845	18800429	2343865163
18817	11:02:27.332	00:00:18.817	1129	-1024	-768	-1	-1	-1	-1	4	-1024	-768	-1	-1	-1	-1	4	13	0	0						Untertest4.avi	0	880	547	72	111	634	845	183	0	Content		-72	-111	18817053	2343881787
18834	11:02:27.349	00:00:18.833	1130	-1024	-768	-1	-1	-1	-1	4	-1024	-768	-1	-1	-1	-1	4	13	0	0						Untertest4.avi	0	880	547	72	111	634	845	183	0	Content		-72	-111	18833801	2343898535
18850	11:02:27.365	00:00:18.850	1131	791,6863	955,2015	0,5959026	0,5012775	385,1334	2,845232	3	773,9845	967,6602	0,5959318	0,5012761	385,1375	2,842159	1	13	774	968						Untertest4.avi	0	880	547	72	111	634	845	183	0	Content		702	857	18850426	2343915160
18867	11:02:27.382	00:00:18.867	1132	651,1751	944,1145	0,5954434	0,5013666	385,1769	3,286859	3	632,1918	955,9824	0,5954725	0,5013653	385,1811	3,281613	1	13	632	956						Untertest4.avi	0	880	547	72	111	634	845	183	0	Content		560	845	18867050	2343931784
18884	11:02:27.399	00:00:18.883	1133	-1024	-768	-1	-1	-1	-1	4	-1024	-768	-1	-1	-1	-1	4	13	0	0						Untertest4.avi	0	880	547	72	111	634	845	183	0	Content		-72	-111	18883675	2343948409
18900	11:02:27.415	00:00:18.900	1134	722,4971	956,0931	0,5949047	0,5022507	385,1811	3,133743	3	705,8823	968,1516	0,5949237	0,5022495	385,1811	3,129684	1	13	706	968						Untertest4.avi	0	880	547	72	111	634	845	183	0	Content		634	857	18900423	2343965157
18917	11:02:27.432	00:00:18.917	1135	805,3136	936,3653	0,5944849	0,5022166	385,1249	2,795727	3	787,7149	948,3228	0,5945141	0,5022153	385,1292	2,792564	1	14	788	948						Untertest4.avi	0	880	547	72	111	463	813	117	0	Content		716	837	18917048	2343981782
18934	11:02:27.449	00:00:18.933	1136	658,1857	928,2386	0,5941287	0,5026596	385,1292	3,207868	0	289,3587	898,963	0,4454001	0,5558299	385,1292	3,582924	0	14	474	914						Untertest4.avi	0	880	547	72	111	463	813	117	0	Content		402	803	18933672	2343998406
18950	11:02:27.465	00:00:18.950	1137	641,614	947,652	0,5939499	0,5021567	385,1205	3,257618	3	620,5713	959,4586	0,5939855	0,5021553	385,1205	3,251801	1	14	621	959						Untertest4.avi	0	880	547	72	111	463	813	117	0	Content		549	848	18950295	2344015029
18967	11:02:27.482	00:00:18.967	1138	634,6205	938,4688	0,5936303	0,5021961	385,1204	3,211702	3	534,8154	920,8678	0,5203058	0,5290791	385,1248	3,331661	1	14	535	921						Untertest4.avi	0	880	547	72	111	463	813	117	0	Content		463	810	18967043	2344031777
18984	11:02:27.499	00:00:18.983	1139	-1024	-768	-1	-1	-1	-1	4	-1024	-768	-1	-1	-1	-1	4	14	0	0						Untertest4.avi	0	880	547	72	111	463	813	117	0	Content		-72	-111	18983665	2344048399
19000	11:02:27.515	00:00:19.000	1140	-1024	-768	-1	-1	-1	-1	4	-1024	-768	-1	-1	-1	-1	4	14	0	0						Untertest4.avi	0	880	547	72	111	463	813	117	0	Content		-72	-111	19000291	2344065025
19017	11:02:27.532	00:00:19.016	1141	709,3196	941,8281	0,5935513	0,5030409	385,1292	3,035524	0	348,5333	914,5948	0,445014	0,554299	385,1292	3,436251	0	14	529	928						Untertest4.avi	0	880	547	72	111	463	813	117	0	Content		457	817	19016915	2344081649
19034	11:02:27.549	00:00:19.033	1142	-1024	-768	-1	-1	-1	-1	4	-1024	-768	-1	-1	-1	-1	4		0	0						Untertest4.avi	0	880	547	72	111				0	Content		-72	-111	19033584	2344098318
19050	11:02:27.565	00:00:19.050	1143	-1024	-768	-1	-1	-1	-1	4	-1024	-768	-1	-1	-1	-1	4		0	0						Untertest4.avi	0	880	547	72	111				0	Content		-72	-111	19050208	2344114942
19067	11:02:27.582	00:00:19.066	1144	-1024	-768	-1	-1	-1	-1	4	-1024	-768	-1	-1	-1	-1	4		0	0						Untertest4.avi	0	880	547	72	111				0	Content		-72	-111	19066894	2344131628
19084	11:02:27.599	00:00:19.083	1145	-1024	-768	-1	-1	-1	-1	4	-1024	-768	-1	-1	-1	-1	4		0	0						Untertest4.avi	0	880	547	72	111				0	Content		-72	-111	19083561	2344148295
19100	11:02:27.615	00:00:19.100	1146	-1024	-768	-1	-1	-1	-1	4	-1024	-768	-1	-1	-1	-1	4		0	0						Untertest4.avi	0	880	547	72	111				0	Content		-72	-111	19100201	2344164935
19117	11:02:27.632	00:00:19.116	1147	-1024	-768	-1	-1	-1	-1	4	-1024	-768	-1	-1	-1	-1	4		0	0						Untertest4.avi	0	880	547	72	111				0	Content		-72	-111	19116829	2344181563
19134	11:02:27.649	00:00:19.133	1148	-1024	-768	-1	-1	-1	-1	4	-1024	-768	-1	-1	-1	-1	4		0	0						Untertest4.avi	0	880	547	72	111				0	Content		-72	-111	19133574	2344198308
19150	11:02:27.665	00:00:19.150	1149	-1024	-768	-1	-1	-1	-1	4	-1024	-768	-1	-1	-1	-1	4		0	0						Untertest4.avi	0	880	547	72	111				0	Content		-72	-111	19150196	2344214930
19167	11:02:27.682	00:00:19.166	1150	-1024	-768	-1	-1	-1	-1	4	-1024	-768	-1	-1	-1	-1	4		0	0						Untertest4.avi	0	880	547	72	111				0	Content		-72	-111	19166820	2344231554
19183	11:02:27.698	00:00:19.183	1151	-1024	-768	-1	-1	-1	-1	4	-1024	-768	-1	-1	-1	-1	4		0	0						Untertest4.avi	0	880	547	72	111				0	Content		-72	-111	19183442	2344248176
19200	11:02:27.715	00:00:19.200	1152	-1024	-768	-1	-1	-1	-1	4	-1024	-768	-1	-1	-1	-1	4		0	0						Untertest4.avi	0	880	547	72	111				0	Content		-72	-111	19200127	2344264861
19217	11:02:27.732	00:00:19.216	1153	-1024	-768	-1	-1	-1	-1	4	-1024	-768	-1	-1	-1	-1	4		0	0						Untertest4.avi	0	880	547	72	111				0	Content		-72	-111	19216794	2344281528
19233	11:02:27.748	00:00:19.233	1154	-1024	-768	-1	-1	-1	-1	4	-1024	-768	-1	-1	-1	-1	4		0	0						Untertest4.avi	0	880	547	72	111				0	Content		-72	-111	19233437	2344298171
19250	11:02:27.765	00:00:19.250	1155	-1024	-768	-1	-1	-1	-1	4	-1024	-768	-1	-1	-1	-1	4		0	0						Untertest4.avi	0	880	547	72	111				0	Content		-72	-111	19250059	2344314793
19267	11:02:27.782	00:00:19.266	1156	-1024	-768	-1	-1	-1	-1	4	-1024	-768	-1	-1	-1	-1	4		0	0						Untertest4.avi	0	880	547	72	111				0	Content		-72	-111	19266828	2344331562
19283	11:02:27.798	00:00:19.283	1157	-1024	-768	-1	-1	-1	-1	4	-1024	-768	-1	-1	-1	-1	4		0	0						Untertest4.avi	0	880	547	72	111				0	Content		-72	-111	19283445	2344348179
19300	11:02:27.815	00:00:19.300	1158	-1024	-768	-1	-1	-1	-1	4	-1024	-768	-1	-1	-1	-1	4		0	0						Untertest4.avi	0	880	547	72	111				0	Content		-72	-111	19300058	2344364792
19317	11:02:27.832	00:00:19.316	1159	-1024	-768	-1	-1	-1	-1	4	-1024	-768	-1	-1	-1	-1	4		0	0						Untertest4.avi	0	880	547	72	111				0	Content		-72	-111	19316680	2344381414
19333	11:02:27.848	00:00:19.333	1160	-1024	-768	-1	-1	-1	-1	4	-1024	-768	-1	-1	-1	-1	4		0	0						Untertest4.avi	0	880	547	72	111				0	Content		-72	-111	19333428	2344398162
19350	11:02:27.865	00:00:19.350	1161	-1024	-768	-1	-1	-1	-1	4	-1024	-768	-1	-1	-1	-1	4		0	0						Untertest4.avi	0	880	547	72	111				0	Content		-72	-111	19350054	2344414788
19367	11:02:27.882	00:00:19.366	1162	-1024	-768	-1	-1	-1	-1	4	717,5331	931,9769	0,4483756	0,5495019	399,6284	2,737175	0	15	718	932						Untertest4.avi	0	880	547	72	111	633	835	150	0	Content		646	821	19366677	2344431411
19383	11:02:27.898	00:00:19.383	1163	-1024	-768	-1	-1	-1	-1	4	-1024	-768	-1	-1	-1	-1	4	15	0	0						Untertest4.avi	0	880	547	72	111	633	835	150	0	Content		-72	-111	19383302	2344448036
19400	11:02:27.915	00:00:19.400	1164	-1024	-768	-1	-1	-1	-1	4	-1024	-768	-1	-1	-1	-1	4	15	0	0						Untertest4.avi	0	880	547	72	111	633	835	150	0	Content		-72	-111	19400051	2344464785
19417	11:02:27.932	00:00:19.416	1165	-1024	-768	-1	-1	-1	-1	4	328,4597	921,8066	0,4464658	0,5490451	399,1564	3,505284	0	15	328	922						Untertest4.avi	0	880	547	72	111	633	835	150	0	Content		256	811	19416675	2344481409
19433	11:02:27.948	00:00:19.433	1166	731,8074	948,5138	0,6060563	0,5017107	399,1507	3,180141	3	711,4835	960,6858	0,60609	0,5017093	399,1508	3,174754	1	15	711	961						Untertest4.avi	0	880	547	72	111	633	835	150	0	Content		639	850	19433297	2344498031
19450	11:02:27.965	00:00:19.449	1167	-1024	-768	-1	-1	-1	-1	4	-1024	-768	-1	-1	-1	-1	4	15	0	0						Untertest4.avi	0	880	547	72	111	633	835	150	0	Content		-72	-111	19449959	2344514693
19467	11:02:27.982	00:00:19.466	1168	719,8619	949,1603	0,6060684	0,5021856	399,1507	3,14258	3	699,2955	961,3082	0,6061021	0,5021843	399,1508	3,137224	1	15	699	961						Untertest4.avi	0	880	547	72	111	633	835	150	0	Content		627	850	19466673	2344531407
19483	11:02:27.998	00:00:19.483	1169	-1024	-768	-1	-1	-1	-1	4	406,0858	901,0616	0,4470292	0,5480356	399,1564	3,493273	0	15	406	901						Untertest4.avi	0	880	547	72	111	633	835	150	0	Content		334	790	19483297	2344548031
19500	11:02:28.015	00:00:19.499	1170	698,0169	952,1841	0,6066597	0,5036958	399,1508	3,181411	3	677,0837	964,4171	0,6066934	0,5036945	399,1509	3,175906	1	15	677	964						Untertest4.avi	0	880	547	72	111	633	835	150	0	Content		605	853	19499921	2344564655
19517	11:02:28.032	00:00:19.516	1171	-1024	-768	-1	-1	-1	-1	4	-1024	-768	-1	-1	-1	-1	4		0	0						Untertest4.avi	0	880	547	72	111				0	Content		-72	-111	19516542	2344581276
19533	11:02:28.048	00:00:19.533	1172	-1024	-768	-1	-1	-1	-1	4	-1024	-768	-1	-1	-1	-1	4		0	0						Untertest4.avi	0	880	547	72	111				0	Content		-72	-111	19533287	2344598021
19550	11:02:28.065	00:00:19.549	1173	-1024	-768	-1	-1	-1	-1	4	-1024	-768	-1	-1	-1	-1	4		0	0						Untertest4.avi	0	880	547	72	111				0	Content		-72	-111	19549912	2344614646
19567	11:02:28.082	00:00:19.566	1174	-1024	-768	-1	-1	-1	-1	4	-1024	-768	-1	-1	-1	-1	4		0	0						Untertest4.avi	0	880	547	72	111				0	Content		-72	-111	19566533	2344631267
19583	11:02:28.098	00:00:19.583	1175	-1024	-768	-1	-1	-1	-1	4	-1024	-768	-1	-1	-1	-1	4		0	0						Untertest4.avi	0	880	547	72	111				0	Content		-72	-111	19583156	2344647890
19600	11:02:28.115	00:00:19.599	1176	-1024	-768	-1	-1	-1	-1	4	-1024	-768	-1	-1	-1	-1	4		0	0						Untertest4.avi	0	880	547	72	111				0	Content		-72	-111	19599905	2344664639
19617	11:02:28.132	00:00:19.616	1177	-1024	-768	-1	-1	-1	-1	4	-1024	-768	-1	-1	-1	-1	4		0	0						Untertest4.avi	0	880	547	72	111				0	Content		-72	-111	19616526	2344681260
19633	11:02:28.148	00:00:19.633	1178	-1024	-768	-1	-1	-1	-1	4	-1024	-768	-1	-1	-1	-1	4		0	0						Untertest4.avi	0	880	547	72	111				0	Content		-72	-111	19633149	2344697883
19650	11:02:28.165	00:00:19.649	1179	-1024	-768	-1	-1	-1	-1	4	-1024	-768	-1	-1	-1	-1	4		0	0						Untertest4.avi	0	880	547	72	111				0	Content		-72	-111	19649773	2344714507
19667	11:02:28.182	00:00:19.666	1180	-1024	-768	-1	-1	-1	-1	4	-1024	-768	-1	-1	-1	-1	4		0	0						Untertest4.avi	0	880	547	72	111				0	Content		-72	-111	19666522	2344731256
19683	11:02:28.198	00:00:19.683	1181	-1024	-768	-1	-1	-1	-1	4	-1024	-768	-1	-1	-1	-1	4		0	0						Untertest4.avi	0	880	547	72	111				0	Content		-72	-111	19683143	2344747877
19700	11:02:28.215	00:00:19.699	1182	-1024	-768	-1	-1	-1	-1	4	-1024	-768	-1	-1	-1	-1	4		0	0						Untertest4.avi	0	880	547	72	111				0	Content		-72	-111	19699771	2344764505
19716	11:02:28.231	00:00:19.716	1183	-1024	-768	-1	-1	-1	-1	4	-1024	-768	-1	-1	-1	-1	4		0	0						Untertest4.avi	0	880	547	72	111				0	Content		-72	-111	19716394	2344781128
19733	11:02:28.248	00:00:19.733	1184	-1024	-768	-1	-1	-1	-1	4	-1024	-768	-1	-1	-1	-1	4		0	0						Untertest4.avi	0	880	547	72	111				0	Content		-72	-111	19733143	2344797877
19750	11:02:28.265	00:00:19.749	1185	-1024	-768	-1	-1	-1	-1	4	-1024	-768	-1	-1	-1	-1	4		0	0						Untertest4.avi	0	880	547	72	111				0	Content		-72	-111	19749764	2344814498
19766	11:02:28.281	00:00:19.766	1186	-1024	-768	-1	-1	-1	-1	4	-1024	-768	-1	-1	-1	-1	4		0	0						Untertest4.avi	0	880	547	72	111				0	Content		-72	-111	19766385	2344831119
19783	11:02:28.298	00:00:19.783	1187	-1024	-768	-1	-1	-1	-1	4	-1024	-768	-1	-1	-1	-1	4		0	0						Untertest4.avi	0	880	547	72	111				0	Content		-72	-111	19783007	2344847741
19800	11:02:28.315	00:00:19.799	1188	-1024	-768	-1	-1	-1	-1	4	-1024	-768	-1	-1	-1	-1	4		0	0						Untertest4.avi	0	880	547	72	111				0	Content		-72	-111	19799754	2344864488
19816	11:02:28.331	00:00:19.816	1189	-1024	-768	-1	-1	-1	-1	4	-1024	-768	-1	-1	-1	-1	4		0	0						Untertest4.avi	0	880	547	72	111				0	Content		-72	-111	19816381	2344881115
19833	11:02:28.348	00:00:19.833	1190	-1024	-768	-1	-1	-1	-1	4	-1024	-768	-1	-1	-1	-1	4		0	0						Untertest4.avi	0	880	547	72	111				0	Content		-72	-111	19833097	2344897831
19850	11:02:28.365	00:00:19.849	1191	-1024	-768	-1	-1	-1	-1	4	-1024	-768	-1	-1	-1	-1	4		0	0						Untertest4.avi	0	880	547	72	111				0	Content		-72	-111	19849765	2344914499
19866	11:02:28.381	00:00:19.866	1192	-1024	-768	-1	-1	-1	-1	4	-1024	-768	-1	-1	-1	-1	4		0	0						Untertest4.avi	0	880	547	72	111				0	Content		-72	-111	19866430	2344931164
19883	11:02:28.398	00:00:19.882	1193	-1024	-768	-1	-1	-1	-1	4	-1024	-768	-1	-1	-1	-1	4		0	0						Untertest4.avi	0	880	547	72	111				0	Content		-72	-111	19882999	2344947733
19900	11:02:28.415	00:00:19.899	1194	-1024	-768	-1	-1	-1	-1	4	-1024	-768	-1	-1	-1	-1	4		0	0						Untertest4.avi	0	880	547	72	111				0	Content		-72	-111	19899875	2344964609
19917	11:02:28.432	00:00:19.916	1195	-1024	-768	-1	-1	-1	-1	4	-1024	-768	-1	-1	-1	-1	4		0	0						Untertest4.avi	0	880	547	72	111				0	Content		-72	-111	19916542	2344981276
19933	11:02:28.448	00:00:19.933	1196	-1024	-768	-1	-1	-1	-1	4	-1024	-768	-1	-1	-1	-1	4		0	0						Untertest4.avi	0	880	547	72	111				0	Content		-72	-111	19933210	2344997944
19950	11:02:28.465	00:00:19.950	1197	-1024	-768	-1	-1	-1	-1	4	-1024	-768	-1	-1	-1	-1	4		0	0						Untertest4.avi	0	880	547	72	111				0	Content		-72	-111	19950246	2345014980
19967	11:02:28.482	00:00:19.967	1198	-1024	-768	-1	-1	-1	-1	4	-1024	-768	-1	-1	-1	-1	4		0	0						Untertest4.avi	0	880	547	72	111				0	Content		-72	-111	19967496	2345032230
19985	11:02:28.500	00:00:19.984	1199	-1024	-768	-1	-1	-1	-1	4	-1024	-768	-1	-1	-1	-1	4		0	0						Untertest4.avi	0	880	547	72	111				0	Content		-72	-111	19984871	2345049605
20000	11:02:28.515	00:00:19.999	1200	-1024	-768	-1	-1	-1	-1	4	-1024	-768	-1	-1	-1	-1	4		0	0						Untertest4.avi	0	880	547	72	111				0	Content		-72	-111	19999618	2345064352
20016	11:02:28.531	00:00:20.016	1201	-1024	-768	-1	-1	-1	-1	4	-1024	-768	-1	-1	-1	-1	4		0	0						Untertest4.avi	0	880	547	72	111				0	Content		-72	-111	20016305	2345081039
20033	11:02:28.548	00:00:20.032	1202	-1024	-768	-1	-1	-1	-1	4	-1024	-768	-1	-1	-1	-1	4		0	0						Untertest4.avi	0	880	547	72	111				0	Content		-72	-111	20032972	2345097706
20050	11:02:28.565	00:00:20.049	1203	-1024	-768	-1	-1	-1	-1	4	-1024	-768	-1	-1	-1	-1	4		0	0						Untertest4.avi	0	880	547	72	111				0	Content		-72	-111	20049614	2345114348
20066	11:02:28.581	00:00:20.066	1204	-1024	-768	-1	-1	-1	-1	4	-1024	-768	-1	-1	-1	-1	4		0	0						Untertest4.avi	0	880	547	72	111				0	Content		-72	-111	20066292	2345131026
20083	11:02:28.598	00:00:20.082	1205	-1024	-768	-1	-1	-1	-1	4	-1024	-768	-1	-1	-1	-1	4		0	0						Untertest4.avi	0	880	547	72	111				0	Content		-72	-111	20082860	2345147594
20099	11:02:28.614	00:00:20.099	1206	-1024	-768	-1	-1	-1	-1	4	-1024	-768	-1	-1	-1	-1	4		0	0						Untertest4.avi	0	880	547	72	111				0	Content		-72	-111	20099484	2345164218
20117	11:02:28.632	00:00:20.116	1207	-1024	-768	-1	-1	-1	-1	4	-1024	-768	-1	-1	-1	-1	4		0	0						Untertest4.avi	0	880	547	72	111				0	Content		-72	-111	20116731	2345181465
20134	11:02:28.649	00:00:20.134	1208	-1024	-768	-1	-1	-1	-1	4	-1024	-768	-1	-1	-1	-1	4		0	0						Untertest4.avi	0	880	547	72	111				0	Content		-72	-111	20134107	2345198841
20151	11:02:28.666	00:00:20.151	1209	-1024	-768	-1	-1	-1	-1	4	-1024	-768	-1	-1	-1	-1	4		0	0						Untertest4.avi	0	880	547	72	111				0	Content		-72	-111	20151352	2345216086
20166	11:02:28.681	00:00:20.166	1210	-1024	-768	-1	-1	-1	-1	4	-1024	-768	-1	-1	-1	-1	4		0	0						Untertest4.avi	0	880	547	72	111				0	Content		-72	-111	20166226	2345230960
20183	11:02:28.698	00:00:20.182	1211	-1024	-768	-1	-1	-1	-1	4	-1024	-768	-1	-1	-1	-1	4		0	0						Untertest4.avi	0	880	547	72	111				0	Content		-72	-111	20182847	2345247581
20199	11:02:28.714	00:00:20.199	1212	-1024	-768	-1	-1	-1	-1	4	-1024	-768	-1	-1	-1	-1	4		0	0						Untertest4.avi	0	880	547	72	111				0	Content		-72	-111	20199471	2345264205
20216	11:02:28.731	00:00:20.216	1213	-1024	-768	-1	-1	-1	-1	4	-1024	-768	-1	-1	-1	-1	4		0	0						Untertest4.avi	0	880	547	72	111				0	Content		-72	-111	20216093	2345280827
20233	11:02:28.748	00:00:20.232	1214	-1024	-768	-1	-1	-1	-1	4	-1024	-768	-1	-1	-1	-1	4		0	0						Untertest4.avi	0	880	547	72	111				0	Content		-72	-111	20232728	2345297462
20249	11:02:28.764	00:00:20.249	1215	-1024	-768	-1	-1	-1	-1	4	-1024	-768	-1	-1	-1	-1	4		0	0						Untertest4.avi	0	880	547	72	111				0	Content		-72	-111	20249464	2345314198
20266	11:02:28.781	00:00:20.266	1216	-1024	-768	-1	-1	-1	-1	4	-1024	-768	-1	-1	-1	-1	4		0	0						Untertest4.avi	0	880	547	72	111				0	Content		-72	-111	20266089	2345330823
20283	11:02:28.798	00:00:20.282	1217	-1024	-768	-1	-1	-1	-1	4	-1024	-768	-1	-1	-1	-1	4		0	0						Untertest4.avi	0	880	547	72	111				0	Content		-72	-111	20282757	2345347491
20299	11:02:28.814	00:00:20.299	1218	-1024	-768	-1	-1	-1	-1	4	-1024	-768	-1	-1	-1	-1	4		0	0						Untertest4.avi	0	880	547	72	111				0	Content		-72	-111	20299424	2345364158
20316	11:02:28.831	00:00:20.316	1219	-1024	-768	-1	-1	-1	-1	4	-1024	-768	-1	-1	-1	-1	4		0	0						Untertest4.avi	0	880	547	72	111				0	Content		-72	-111	20316106	2345380840
20333	11:02:28.848	00:00:20.332	1220	-1024	-768	-1	-1	-1	-1	4	-1024	-768	-1	-1	-1	-1	4		0	0						Untertest4.avi	0	880	547	72	111				0	Content		-72	-111	20332774	2345397508
20349	11:02:28.864	00:00:20.349	1221	-1024	-768	-1	-1	-1	-1	4	-1024	-768	-1	-1	-1	-1	4		0	0						Untertest4.avi	0	880	547	72	111				0	Content		-72	-111	20349411	2345414145
20366	11:02:28.881	00:00:20.366	1222	-1024	-768	-1	-1	-1	-1	4	-1024	-768	-1	-1	-1	-1	4		0	0						Untertest4.avi	0	880	547	72	111				0	Content		-72	-111	20366037	2345430771
20383	11:02:28.898	00:00:20.382	1223	-1024	-768	-1	-1	-1	-1	4	-1024	-768	-1	-1	-1	-1	4		0	0						Untertest4.avi	0	880	547	72	111				0	Content		-72	-111	20382675	2345447409
20399	11:02:28.914	00:00:20.399	1224	710,0473	1004,685	0,6039771	0,501816	445,095	3,457222	1	583,848	989,077	0,5460094	0,5129586	445,095	3,506874	3	16	710	1005						Untertest4.avi	0	880	547	72	111	468	884	83	0	Content		638	894	20399412	2345464146
20416	11:02:28.931	00:00:20.416	1225	-1024	-768	-1	-1	-1	-1	4	519,5226	947,1973	0,4878585	0,5236798	445,095	3,543991	0	16	520	947						Untertest4.avi	0	880	547	72	111	468	884	83	0	Content		448	836	20416034	2345480768
20433	11:02:28.948	00:00:20.432	1226	712,8223	934,2087	0,6166968	0,5000449	383,5989	3,197516	0	-1024	-768	-1	-1	-1	-1	4	16	713	934						Untertest4.avi	0	880	547	72	111	468	884	83	0	Content		641	823	20432668	2345497402
20449	11:02:28.964	00:00:20.449	1227	-1024	-768	-1	-1	-1	-1	4	490,4569	995,8837	0,4870164	0,5232889	445,095	3,746449	0	16	490	996						Untertest4.avi	0	880	547	72	111	468	884	83	0	Content		418	885	20449281	2345514015
20466	11:02:28.981	00:00:20.466	1228	-1024	-768	-1	-1	-1	-1	4	539,8182	995,0662	0,4867171	0,5232843	445,095	3,587651	0	16	540	995						Untertest4.avi	0	880	547	72	111	468	884	83	0	Content		468	884	20466032	2345530766
20483	11:02:28.998	00:00:20.482	1229	-1024	-768	-1	-1	-1	-1	4	-1024	-768	-1	-1	-1	-1	4	17	0	0						Untertest4.avi	0	880	547	72	111	397	827	200	0	Content		-72	-111	20482695	2345547429
20499	11:02:29.014	00:00:20.499	1230	-1024	-768	-1	-1	-1	-1	4	-1024	-768	-1	-1	-1	-1	4	17	0	0						Untertest4.avi	0	880	547	72	111	397	827	200	0	Content		-72	-111	20499299	2345564033
20516	11:02:29.031	00:00:20.515	1231	-1024	-768	-1	-1	-1	-1	4	-1024	-768	-1	-1	-1	-1	4	17	0	0						Untertest4.avi	0	880	547	72	111	397	827	200	0	Content		-72	-111	20515967	2345580701
20533	11:02:29.048	00:00:20.532	1232	-1024	-768	-1	-1	-1	-1	4	-1024	-768	-1	-1	-1	-1	4	17	0	0						Untertest4.avi	0	880	547	72	111	397	827	200	0	Content		-72	-111	20532622	2345597356
20549	11:02:29.064	00:00:20.549	1233	-1024	-768	-1	-1	-1	-1	4	-1024	-768	-1	-1	-1	-1	4	17	0	0						Untertest4.avi	0	880	547	72	111	397	827	200	0	Content		-72	-111	20549289	2345614023
20566	11:02:29.081	00:00:20.565	1234	-1024	-768	-1	-1	-1	-1	4	-1024	-768	-1	-1	-1	-1	4	17	0	0						Untertest4.avi	0	880	547	72	111	397	827	200	0	Content		-72	-111	20565901	2345630635
20583	11:02:29.098	00:00:20.582	1235	-1024	-768	-1	-1	-1	-1	4	435,555	942,5195	0,4657382	0,5227296	383,605	3,106105	0	17	436	943						Untertest4.avi	0	880	547	72	111	397	827	200	0	Content		364	832	20582528	2345647262
20599	11:02:29.114	00:00:20.599	1236	-1024	-768	-1	-1	-1	-1	4	469,2097	927,452	0,465912	0,5238425	387,2194	3,223998	0	17	469	927						Untertest4.avi	0	880	547	72	111	397	827	200	0	Content		397	816	20599276	2345664010
20616	11:02:29.131	00:00:20.615	1237	-1024	-768	-1	-1	-1	-1	4	412,9932	875,76	0,4646128	0,524274	387,2194	3,173272	0	17	413	876						Untertest4.avi	0	880	547	72	111	397	827	200	0	Content		341	765	20615897	2345680631
20633	11:02:29.148	00:00:20.632	1238	554,3996	960,7618	0,6094084	0,4959826	387,2194	3,251436	0	406,6612	832,9294	0,4633066	0,5251267	387,2194	3,054118	0	17	481	897						Untertest4.avi	0	880	547	72	111	397	827	200	0	Content		409	786	20632525	2345697259
20649	11:02:29.164	00:00:20.649	1239	-1024	-768	-1	-1	-1	-1	4	466,354	937,5566	0,4617302	0,5269837	387,2194	3,393754	0	17	466	938						Untertest4.avi	0	880	547	72	111	397	827	200	0	Content		394	827	20649145	2345713879
20666	11:02:29.181	00:00:20.665	1240	889,7592	947,3004	0,609882	0,4935741	387,2136	2,626238	0	-1024	-768	-1	-1	-1	-1	4	17	890	947						Untertest4.avi	0	880	547	72	111	397	827	200	0	Content		818	836	20665896	2345730630
20683	11:02:29.198	00:00:20.682	1241	-1024	-768	-1	-1	-1	-1	4	-1024	-768	-1	-1	-1	-1	4		0	0						Untertest4.avi	0	880	547	72	111				0	Content		-72	-111	20682521	2345747255
20699	11:02:29.214	00:00:20.699	1242	-1024	-768	-1	-1	-1	-1	4	-1024	-768	-1	-1	-1	-1	4		0	0						Untertest4.avi	0	880	547	72	111				0	Content		-72	-111	20699188	2345763922
20716	11:02:29.231	00:00:20.715	1243	-1024	-768	-1	-1	-1	-1	4	-1024	-768	-1	-1	-1	-1	4		0	0						Untertest4.avi	0	880	547	72	111				0	Content		-72	-111	20715814	2345780548
20732	11:02:29.247	00:00:20.732	1244	-1024	-768	-1	-1	-1	-1	4	-1024	-768	-1	-1	-1	-1	4		0	0						Untertest4.avi	0	880	547	72	111				0	Content		-72	-111	20732434	2345797168
20749	11:02:29.264	00:00:20.749	1245	-1024	-768	-1	-1	-1	-1	4	-1024	-768	-1	-1	-1	-1	4		0	0						Untertest4.avi	0	880	547	72	111				0	Content		-72	-111	20749059	2345813793
20766	11:02:29.281	00:00:20.765	1246	-1024	-768	-1	-1	-1	-1	4	-1024	-768	-1	-1	-1	-1	4		0	0						Untertest4.avi	0	880	547	72	111				0	Content		-72	-111	20765808	2345830542
20782	11:02:29.297	00:00:20.782	1247	-1024	-768	-1	-1	-1	-1	4	-1024	-768	-1	-1	-1	-1	4		0	0						Untertest4.avi	0	880	547	72	111				0	Content		-72	-111	20782443	2345847177
20799	11:02:29.314	00:00:20.799	1248	-1024	-768	-1	-1	-1	-1	4	-1024	-768	-1	-1	-1	-1	4		0	0						Untertest4.avi	0	880	547	72	111				0	Content		-72	-111	20799053	2345863787
20816	11:02:29.331	00:00:20.815	1249	-1024	-768	-1	-1	-1	-1	4	-1024	-768	-1	-1	-1	-1	4		0	0						Untertest4.avi	0	880	547	72	111				0	Content		-72	-111	20815739	2345880473
20832	11:02:29.347	00:00:20.832	1250	-1024	-768	-1	-1	-1	-1	4	-1024	-768	-1	-1	-1	-1	4		0	0						Untertest4.avi	0	880	547	72	111				0	Content		-72	-111	20832407	2345897141
20849	11:02:29.364	00:00:20.849	1251	-1024	-768	-1	-1	-1	-1	4	-1024	-768	-1	-1	-1	-1	4		0	0						Untertest4.avi	0	880	547	72	111				0	Content		-72	-111	20849048	2345913782
20866	11:02:29.381	00:00:20.865	1252	-1024	-768	-1	-1	-1	-1	4	-1024	-768	-1	-1	-1	-1	4		0	0						Untertest4.avi	0	880	547	72	111				0	Content		-72	-111	20865674	2345930408
20882	11:02:29.397	00:00:20.882	1253	-1024	-768	-1	-1	-1	-1	4	-1024	-768	-1	-1	-1	-1	4		0	0						Untertest4.avi	0	880	547	72	111				0	Content		-72	-111	20882359	2345947093
20899	11:02:29.414	00:00:20.899	1254	-1024	-768	-1	-1	-1	-1	4	-1024	-768	-1	-1	-1	-1	4		0	0						Untertest4.avi	0	880	547	72	111				0	Content		-72	-111	20899026	2345963760
20916	11:02:29.431	00:00:20.915	1255	-1024	-768	-1	-1	-1	-1	4	-1024	-768	-1	-1	-1	-1	4		0	0						Untertest4.avi	0	880	547	72	111				0	Content		-72	-111	20915667	2345980401
20932	11:02:29.447	00:00:20.932	1256	-1024	-768	-1	-1	-1	-1	4	-1024	-768	-1	-1	-1	-1	4		0	0						Untertest4.avi	0	880	547	72	111				0	Content		-72	-111	20932290	2345997024
20949	11:02:29.464	00:00:20.948	1257	-1024	-768	-1	-1	-1	-1	4	-1024	-768	-1	-1	-1	-1	4		0	0						Untertest4.avi	0	880	547	72	111				0	Content		-72	-111	20948912	2346013646
20966	11:02:29.481	00:00:20.965	1258	-1024	-768	-1	-1	-1	-1	4	-1024	-768	-1	-1	-1	-1	4		0	0						Untertest4.avi	0	880	547	72	111				0	Content		-72	-111	20965658	2346030392
20982	11:02:29.497	00:00:20.982	1259	-1024	-768	-1	-1	-1	-1	4	-1024	-768	-1	-1	-1	-1	4		0	0						Untertest4.avi	0	880	547	72	111				0	Content		-72	-111	20982278	2346047012
20999	11:02:29.514	00:00:20.998	1260	-1024	-768	-1	-1	-1	-1	4	-1024	-768	-1	-1	-1	-1	4		0	0						Untertest4.avi	0	880	547	72	111				0	Content		-72	-111	20998900	2346063634
21016	11:02:29.531	00:00:21.015	1261	-1024	-768	-1	-1	-1	-1	4	-1024	-768	-1	-1	-1	-1	4		0	0						Untertest4.avi	0	880	547	72	111				0	Content		-72	-111	21015521	2346080255
21032	11:02:29.547	00:00:21.032	1262	-1024	-768	-1	-1	-1	-1	4	-1024	-768	-1	-1	-1	-1	4		0	0						Untertest4.avi	0	880	547	72	111				0	Content		-72	-111	21032270	2346097004
21049	11:02:29.564	00:00:21.048	1263	-1024	-768	-1	-1	-1	-1	4	-1024	-768	-1	-1	-1	-1	4		0	0						Untertest4.avi	0	880	547	72	111				0	Content		-72	-111	21048895	2346113629
21066	11:02:29.581	00:00:21.065	1264	-1024	-768	-1	-1	-1	-1	4	-1024	-768	-1	-1	-1	-1	4		0	0						Untertest4.avi	0	880	547	72	111				0	Content		-72	-111	21065519	2346130253
21082	11:02:29.597	00:00:21.082	1265	-1024	-768	-1	-1	-1	-1	4	-1024	-768	-1	-1	-1	-1	4		0	0						Untertest4.avi	0	880	547	72	111				0	Content		-72	-111	21082141	2346146875
21099	11:02:29.614	00:00:21.098	1266	-1024	-768	-1	-1	-1	-1	4	-1024	-768	-1	-1	-1	-1	4		0	0						Untertest4.avi	0	880	547	72	111				0	Content		-72	-111	21098890	2346163624
21116	11:02:29.631	00:00:21.115	1267	-1024	-768	-1	-1	-1	-1	4	-1024	-768	-1	-1	-1	-1	4		0	0						Untertest4.avi	0	880	547	72	111				0	Content		-72	-111	21115526	2346180260
21132	11:02:29.647	00:00:21.132	1268	-1024	-768	-1	-1	-1	-1	4	-1024	-768	-1	-1	-1	-1	4		0	0						Untertest4.avi	0	880	547	72	111				0	Content		-72	-111	21132138	2346196872
21149	11:02:29.664	00:00:21.148	1269	-1024	-768	-1	-1	-1	-1	4	-1024	-768	-1	-1	-1	-1	4		0	0						Untertest4.avi	0	880	547	72	111				0	Content		-72	-111	21148762	2346213496
21166	11:02:29.681	00:00:21.165	1270	-1024	-768	-1	-1	-1	-1	4	-1024	-768	-1	-1	-1	-1	4		0	0						Untertest4.avi	0	880	547	72	111				0	Content		-72	-111	21165508	2346230242
21182	11:02:29.697	00:00:21.182	1271	-1024	-768	-1	-1	-1	-1	4	-1024	-768	-1	-1	-1	-1	4		0	0						Untertest4.avi	0	880	547	72	111				0	Content		-72	-111	21182133	2346246867
21199	11:02:29.714	00:00:21.198	1272	-1024	-768	-1	-1	-1	-1	4	-1024	-768	-1	-1	-1	-1	4		0	0						Untertest4.avi	0	880	547	72	111				0	Content		-72	-111	21198754	2346263488
21216	11:02:29.731	00:00:21.215	1273	-1024	-768	-1	-1	-1	-1	4	-1024	-768	-1	-1	-1	-1	4		0	0						Untertest4.avi	0	880	547	72	111				0	Content		-72	-111	21215503	2346280237
21232	11:02:29.747	00:00:21.232	1274	-1024	-768	-1	-1	-1	-1	4	-1024	-768	-1	-1	-1	-1	4		0	0						Untertest4.avi	0	880	547	72	111				0	Content		-72	-111	21232128	2346296862
21249	11:02:29.764	00:00:21.248	1275	-1024	-768	-1	-1	-1	-1	4	-1024	-768	-1	-1	-1	-1	4		0	0						Untertest4.avi	0	880	547	72	111				0	Content		-72	-111	21248750	2346313484
21265	11:02:29.780	00:00:21.265	1276	-1024	-768	-1	-1	-1	-1	4	-1024	-768	-1	-1	-1	-1	4		0	0						Untertest4.avi	0	880	547	72	111				0	Content		-72	-111	21265418	2346330152
21282	11:02:29.797	00:00:21.282	1277	-1024	-768	-1	-1	-1	-1	4	-1024	-768	-1	-1	-1	-1	4		0	0						Untertest4.avi	0	880	547	72	111				0	Content		-72	-111	21282080	2346346814
21299	11:02:29.814	00:00:21.298	1278	-1024	-768	-1	-1	-1	-1	4	-1024	-768	-1	-1	-1	-1	4		0	0						Untertest4.avi	0	880	547	72	111				0	Content		-72	-111	21298748	2346363482
21315	11:02:29.830	00:00:21.315	1279	-1024	-768	-1	-1	-1	-1	4	-1024	-768	-1	-1	-1	-1	4		0	0						Untertest4.avi	0	880	547	72	111				0	Content		-72	-111	21315365	2346380099
21332	11:02:29.847	00:00:21.332	1280	-1024	-768	-1	-1	-1	-1	4	-1024	-768	-1	-1	-1	-1	4		0	0						Untertest4.avi	0	880	547	72	111				0	Content		-72	-111	21332004	2346396738
21349	11:02:29.864	00:00:21.348	1281	-1024	-768	-1	-1	-1	-1	4	-1024	-768	-1	-1	-1	-1	4		0	0						Untertest4.avi	0	880	547	72	111				0	Content		-72	-111	21348738	2346413472
21365	11:02:29.880	00:00:21.365	1282	-1024	-768	-1	-1	-1	-1	4	-1024	-768	-1	-1	-1	-1	4		0	0						Untertest4.avi	0	880	547	72	111				0	Content		-72	-111	21365363	2346430097
21382	11:02:29.897	00:00:21.381	1283	-1024	-768	-1	-1	-1	-1	4	-1024	-768	-1	-1	-1	-1	4		0	0						Untertest4.avi	0	880	547	72	111				0	Content		-72	-111	21381986	2346446720
21399	11:02:29.914	00:00:21.398	1284	-1024	-768	-1	-1	-1	-1	4	-1024	-768	-1	-1	-1	-1	4		0	0						Untertest4.avi	0	880	547	72	111				0	Content		-72	-111	21398622	2346463356
21415	11:02:29.930	00:00:21.415	1285	-1024	-768	-1	-1	-1	-1	4	-1024	-768	-1	-1	-1	-1	4		0	0						Untertest4.avi	0	880	547	72	111				0	Content		-72	-111	21415358	2346480092
21432	11:02:29.947	00:00:21.431	1286	-1024	-768	-1	-1	-1	-1	4	-1024	-768	-1	-1	-1	-1	4		0	0						Untertest4.avi	0	880	547	72	111				0	Content		-72	-111	21431979	2346496713
21449	11:02:29.964	00:00:21.448	1287	-1024	-768	-1	-1	-1	-1	4	-1024	-768	-1	-1	-1	-1	4		0	0						Untertest4.avi	0	880	547	72	111				0	Content		-72	-111	21448613	2346513347
21465	11:02:29.980	00:00:21.465	1288	-1024	-768	-1	-1	-1	-1	4	-1024	-768	-1	-1	-1	-1	4		0	0						Untertest4.avi	0	880	547	72	111				0	Content		-72	-111	21465224	2346529958
21482	11:02:29.997	00:00:21.481	1289	409,6389	859,4793	0,4661273	0,5330565	380,5826	3,005065	3	384,1491	869,083	0,4661641	0,533051	380,5826	2,999748	1	18	384	869						Untertest4.avi	0	880	547	72	111	312	758	17	0	Content		312	758	21481972	2346546706
21499	11:02:30.014	00:00:21.498	1290	-1024	-768	-1	-1	-1	-1	4	-1024	-768	-1	-1	-1	-1	4		0	0						Untertest4.avi	0	880	547	72	111				0	Content		-72	-111	21498608	2346563342
21515	11:02:30.030	00:00:21.515	1291	-1024	-768	-1	-1	-1	-1	4	-1024	-768	-1	-1	-1	-1	4		0	0						Untertest4.avi	0	880	547	72	111				0	Content		-72	-111	21515220	2346579954
21532	11:02:30.047	00:00:21.531	1292	-1024	-768	-1	-1	-1	-1	4	-1024	-768	-1	-1	-1	-1	4		0	0						Untertest4.avi	0	880	547	72	111				0	Content		-72	-111	21531842	2346596576
21549	11:02:30.064	00:00:21.548	1293	-1024	-768	-1	-1	-1	-1	4	-1024	-768	-1	-1	-1	-1	4		0	0						Untertest4.avi	0	880	547	72	111				0	Content		-72	-111	21548603	2346613337
21565	11:02:30.080	00:00:21.565	1294	-1024	-768	-1	-1	-1	-1	4	-1024	-768	-1	-1	-1	-1	4		0	0						Untertest4.avi	0	880	547	72	111				0	Content		-72	-111	21565213	2346629947
21582	11:02:30.097	00:00:21.581	1295	-1024	-768	-1	-1	-1	-1	4	-1024	-768	-1	-1	-1	-1	4		0	0						Untertest4.avi	0	880	547	72	111				0	Content		-72	-111	21581836	2346646570
21598	11:02:30.113	00:00:21.598	1296	-1024	-768	-1	-1	-1	-1	4	-1024	-768	-1	-1	-1	-1	4		0	0						Untertest4.avi	0	880	547	72	111				0	Content		-72	-111	21598459	2346663193
21615	11:02:30.130	00:00:21.615	1297	-1024	-768	-1	-1	-1	-1	4	-1024	-768	-1	-1	-1	-1	4		0	0						Untertest4.avi	0	880	547	72	111				0	Content		-72	-111	21615207	2346679941
21632	11:02:30.147	00:00:21.631	1298	-1024	-768	-1	-1	-1	-1	4	-1024	-768	-1	-1	-1	-1	4		0	0						Untertest4.avi	0	880	547	72	111				0	Content		-72	-111	21631832	2346696566
21648	11:02:30.163	00:00:21.648	1299	-1024	-768	-1	-1	-1	-1	4	-1024	-768	-1	-1	-1	-1	4		0	0						Untertest4.avi	0	880	547	72	111				0	Content		-72	-111	21648454	2346713188
21665	11:02:30.180	00:00:21.665	1300	-1024	-768	-1	-1	-1	-1	4	-1024	-768	-1	-1	-1	-1	4		0	0						Untertest4.avi	0	880	547	72	111				0	Content		-72	-111	21665083	2346729817
21682	11:02:30.197	00:00:21.681	1301	567,1443	946,1532	0,6074052	0,4953269	388,4247	2,800925	1	547,2078	957,9188	0,607424	0,4953257	388,4247	2,796463	3	19	567	946						Untertest4.avi	0	880	547	72	111	495	835	17	0	Content		495	835	21681830	2346746564
21698	11:02:30.213	00:00:21.698	1302	-1024	-768	-1	-1	-1	-1	4	-1024	-768	-1	-1	-1	-1	4		0	0						Untertest4.avi	0	880	547	72	111				0	Content		-72	-111	21698454	2346763188
21715	11:02:30.230	00:00:21.715	1303	-1024	-768	-1	-1	-1	-1	4	-1024	-768	-1	-1	-1	-1	4		0	0						Untertest4.avi	0	880	547	72	111				0	Content		-72	-111	21715074	2346779808
21732	11:02:30.247	00:00:21.731	1304	-1024	-768	-1	-1	-1	-1	4	-1024	-768	-1	-1	-1	-1	4		0	0						Untertest4.avi	0	880	547	72	111				0	Content		-72	-111	21731697	2346796431
21748	11:02:30.263	00:00:21.748	1305	-1024	-768	-1	-1	-1	-1	4	-1024	-768	-1	-1	-1	-1	4		0	0						Untertest4.avi	0	880	547	72	111				0	Content		-72	-111	21748446	2346813180
21765	11:02:30.280	00:00:21.765	1306	-1024	-768	-1	-1	-1	-1	4	-1024	-768	-1	-1	-1	-1	4		0	0						Untertest4.avi	0	880	547	72	111				0	Content		-72	-111	21765068	2346829802
21782	11:02:30.297	00:00:21.781	1307	-1024	-768	-1	-1	-1	-1	4	-1024	-768	-1	-1	-1	-1	4		0	0						Untertest4.avi	0	880	547	72	111				0	Content		-72	-111	21781690	2346846424
21798	11:02:30.313	00:00:21.798	1308	-1024	-768	-1	-1	-1	-1	4	-1024	-768	-1	-1	-1	-1	4		0	0						Untertest4.avi	0	880	547	72	111				0	Content		-72	-111	21798313	2346863047
21815	11:02:30.330	00:00:21.815	1309	-1024	-768	-1	-1	-1	-1	4	-1024	-768	-1	-1	-1	-1	4		0	0						Untertest4.avi	0	880	547	72	111				0	Content		-72	-111	21815061	2346879795
21832	11:02:30.347	00:00:21.831	1310	-1024	-768	-1	-1	-1	-1	4	-1024	-768	-1	-1	-1	-1	4		0	0						Untertest4.avi	0	880	547	72	111				0	Content		-72	-111	21831684	2346896418
21848	11:02:30.363	00:00:21.848	1311	-1024	-768	-1	-1	-1	-1	4	-1024	-768	-1	-1	-1	-1	4		0	0						Untertest4.avi	0	880	547	72	111				0	Content		-72	-111	21848309	2346913043
21865	11:02:30.380	00:00:21.864	1312	-1024	-768	-1	-1	-1	-1	4	-1024	-768	-1	-1	-1	-1	4		0	0						Untertest4.avi	0	880	547	72	111				0	Content		-72	-111	21864933	2346929667
21882	11:02:30.397	00:00:21.881	1313	-1024	-768	-1	-1	-1	-1	4	-1024	-768	-1	-1	-1	-1	4		0	0						Untertest4.avi	0	880	547	72	111				0	Content		-72	-111	21881684	2346946418
21898	11:02:30.413	00:00:21.898	1314	-1024	-768	-1	-1	-1	-1	4	-1024	-768	-1	-1	-1	-1	4		0	0						Untertest4.avi	0	880	547	72	111				0	Content		-72	-111	21898304	2346963038
21915	11:02:30.430	00:00:21.914	1315	-1024	-768	-1	-1	-1	-1	4	-1024	-768	-1	-1	-1	-1	4		0	0						Untertest4.avi	0	880	547	72	111				0	Content		-72	-111	21914962	2346979696
21932	11:02:30.447	00:00:21.931	1316	-1024	-768	-1	-1	-1	-1	4	-1024	-768	-1	-1	-1	-1	4		0	0						Untertest4.avi	0	880	547	72	111				0	Content		-72	-111	21931630	2346996364
21948	11:02:30.463	00:00:21.948	1317	-1024	-768	-1	-1	-1	-1	4	-1024	-768	-1	-1	-1	-1	4		0	0						Untertest4.avi	0	880	547	72	111				0	Content		-72	-111	21948257	2347012991
21965	11:02:30.480	00:00:21.965	1318	878,6992	948,9568	0,6088698	0,4966387	394,7253	2,330898	3	861,8229	961,0442	0,6088961	0,4966375	394,7254	2,328238	3		0	0						Untertest4.avi	0	880	547	72	111				0	Content		-72	-111	21965009	2347029743
21982	11:02:30.497	00:00:21.981	1319	640,1776	855,947	0,5345275	0,5128492	394,7278	2,66999	3	620,3868	865,7125	0,5345536	0,512848	394,7278	2,665969	3		0	0						Untertest4.avi	0	880	547	72	111				0	Content		-72	-111	21981632	2347046366
21998	11:02:30.513	00:00:21.998	1320	-1024	-768	-1	-1	-1	-1	4	-1024	-768	-1	-1	-1	-1	4		0	0						Untertest4.avi	0	880	547	72	111				0	Content		-72	-111	21998256	2347062990
22015	11:02:30.530	00:00:22.014	1321	-1024	-768	-1	-1	-1	-1	4	-1024	-768	-1	-1	-1	-1	4		0	0						Untertest4.avi	0	880	547	72	111				0	Content		-72	-111	22014881	2347079615
22032	11:02:30.547	00:00:22.031	1322	-1024	-768	-1	-1	-1	-1	4	-1024	-768	-1	-1	-1	-1	4		0	0						Untertest4.avi	0	880	547	72	111				0	Content		-72	-111	22031628	2347096362
22048	11:02:30.563	00:00:22.048	1323	-1024	-768	-1	-1	-1	-1	4	-1024	-768	-1	-1	-1	-1	4		0	0						Untertest4.avi	0	880	547	72	111				0	Content		-72	-111	22048253	2347112987
22065	11:02:30.580	00:00:22.064	1324	-1024	-768	-1	-1	-1	-1	4	-1024	-768	-1	-1	-1	-1	4		0	0						Untertest4.avi	0	880	547	72	111				0	Content		-72	-111	22064920	2347129654
22082	11:02:30.597	00:00:22.081	1325	722,7292	957,3755	0,6088407	0,4953206	394,7278	2,826145	1	705,2919	969,5986	0,6088589	0,4953194	394,7278	2,822505	3	20	723	957						Untertest4.avi	0	880	547	72	111	655	751	166	0	Content		651	846	22081626	2347146360
22098	11:02:30.613	00:00:22.098	1326	745,8513	836,3726	0,4656501	0,5295565	394,7278	1,86951	3	726,5591	845,6547	0,4656841	0,5295551	394,7278	1,866557	1	20	727	846						Untertest4.avi	0	880	547	72	111	655	751	166	0	Content		655	735	22098251	2347162985
22115	11:02:30.630	00:00:22.114	1327	745,8513	836,3726	0,611186	0,4978753	394,7278	1,86951	3	726,5591	845,6547	0,4623573	0,5304026	386,5978	1,866557	1	20	727	846						Untertest4.avi	0	880	547	72	111	655	751	166	0	Content		655	735	22114875	2347179609
22131	11:02:30.646	00:00:22.131	1328	-1024	-768	-1	-1	-1	-1	4	-1024	-768	-1	-1	-1	-1	4	20	0	0						Untertest4.avi	0	880	547	72	111	655	751	166	0	Content		-72	-111	22131499	2347196233
22148	11:02:30.663	00:00:22.148	1329	-1024	-768	-1	-1	-1	-1	4	-1024	-768	-1	-1	-1	-1	4	20	0	0						Untertest4.avi	0	880	547	72	111	655	751	166	0	Content		-72	-111	22148122	2347212856
22165	11:02:30.680	00:00:22.164	1330	-1024	-768	-1	-1	-1	-1	4	-1024	-768	-1	-1	-1	-1	4	20	0	0						Untertest4.avi	0	880	547	72	111	655	751	166	0	Content		-72	-111	22164870	2347229604
22181	11:02:30.696	00:00:22.181	1331	-1024	-768	-1	-1	-1	-1	4	-1024	-768	-1	-1	-1	-1	4	20	0	0						Untertest4.avi	0	880	547	72	111	655	751	166	0	Content		-72	-111	22181496	2347246230
22198	11:02:30.713	00:00:22.198	1332	-1024	-768	-1	-1	-1	-1	4	-1024	-768	-1	-1	-1	-1	4	20	0	0						Untertest4.avi	0	880	547	72	111	655	751	166	0	Content		-72	-111	22198120	2347262854
22215	11:02:30.730	00:00:22.214	1333	-1024	-768	-1	-1	-1	-1	4	-1024	-768	-1	-1	-1	-1	4	20	0	0						Untertest4.avi	0	880	547	72	111	655	751	166	0	Content		-72	-111	22214787	2347279521
22231	11:02:30.746	00:00:22.231	1334	941,4182	925,2506	0,6084087	0,4927686	387,3965	3,044226	1	764,6078	910,4361	0,5332008	0,5109074	387,3995	3,005232	3	20	941	925						Untertest4.avi	0	880	547	72	111	655	751	166	0	Content		869	814	22231494	2347296228
22248	11:02:30.763	00:00:22.248	1335	806,5681	872,2123	0,6068894	0,4935633	385,0834	3,054271	0	604,3113	884,0099	0,4554642	0,529415	375,9233	2,97022	0	21	705	878						Untertest4.avi	0	880	547	72	111	670	673	200	0	Content		633	767	22248120	2347312854
22265	11:02:30.780	00:00:22.264	1336	-1024	-768	-1	-1	-1	-1	4	741,612	689,8478	0,4559574	0,5295779	375,9234	2,429785	0	21	742	690						Untertest4.avi	0	880	547	72	111	670	673	200	0	Content		670	579	22264742	2347329476
22281	11:02:30.796	00:00:22.281	1337	-1024	-768	-1	-1	-1	-1	4	-1024	-768	-1	-1	-1	-1	4	21	0	0						Untertest4.avi	0	880	547	72	111	670	673	200	0	Content		-72	-111	22281490	2347346224
22298	11:02:30.813	00:00:22.298	1338	931,8341	885,4622	0,6090574	0,4948242	385,3557	3,097317	0	727,4169	655,9895	0,4567287	0,5303689	375,9234	2,238785	0	21	830	771						Untertest4.avi	0	880	547	72	111	670	673	200	0	Content		758	660	22298111	2347362845
22315	11:02:30.830	00:00:22.314	1339	932,2052	882,7087	0,6093559	0,4948725	385,5769	3,107525	0	738,5378	676,644	0,4570711	0,530423	375,9234	2,402314	0	21	835	780						Untertest4.avi	0	880	547	72	111	670	673	200	0	Content		763	669	22314738	2347379472
22331	11:02:30.846	00:00:22.331	1340	-1024	-768	-1	-1	-1	-1	4	728,5576	879,4036	0,464924	0,5308856	375,9234	3,061519	0	21	729	879						Untertest4.avi	0	880	547	72	111	670	673	200	0	Content		657	768	22331404	2347396138
22348	11:02:30.863	00:00:22.348	1341	930,7905	902,3561	0,6097901	0,4941301	385,5711	3,162647	0	608,4106	665,2257	0,4556125	0,5307631	375,9234	2,592691	0	21	770	784						Untertest4.avi	0	880	547	72	111	670	673	200	0	Content		698	673	22348047	2347412781
22365	11:02:30.880	00:00:22.364	1342	687,9137	810,6663	0,6100926	0,4945914	385,5769	2,194914	0	-1024	-768	-1	-1	-1	-1	4	21	688	811						Untertest4.avi	0	880	547	72	111	670	673	200	0	Content		616	700	22364664	2347429398
22381	11:02:30.896	00:00:22.381	1343	-1024	-768	-1	-1	-1	-1	4	734,0571	733,7314	0,4578533	0,5308188	375,9234	2,664497	0	21	734	734						Untertest4.avi	0	880	547	72	111	670	673	200	0	Content		662	623	22381278	2347446012
22398	11:02:30.913	00:00:22.398	1344	730,2133	809,4629	0,6105194	0,4947196	385,5769	2,352315	0	792,0555	719,9829	0,4657292	0,5312887	375,9233	2,519646	0	21	761	765						Untertest4.avi	0	880	547	72	111	670	673	200	0	Content		689	654	22398029	2347462763
22415	11:02:30.930	00:00:22.414	1345	843,3118	839,236	0,6108617	0,4957692	385,5769	2,829817	0	685,4977	931,0194	0,4492797	0,5313542	420,1397	3,575364	0	21	764	885						Untertest4.avi	0	880	547	72	111	670	673	200	0	Content		692	774	22414654	2347479388
22431	11:02:30.946	00:00:22.431	1346	916,061	885,7996	0,6114955	0,495816	386,9099	3,360036	0	-1024	-768	-1	-1	-1	-1	4	21	916	886						Untertest4.avi	0	880	547	72	111	670	673	200	0	Content		844	775	22431277	2347496011
22448	11:02:30.963	00:00:22.447	1347	667,1074	792,6191	0,6119299	0,4966259	386,9165	2,088114	0	-1024	-768	-1	-1	-1	-1	4	22	667	793						Untertest4.avi	0	880	547	72	111	618	762	300	0	Content		595	682	22447902	2347512636
22465	11:02:30.980	00:00:22.464	1348	-1024	-768	-1	-1	-1	-1	4	-1024	-768	-1	-1	-1	-1	4	22	0	0						Untertest4.avi	0	880	547	72	111	618	762	300	0	Content		-72	-111	22464649	2347529383
22481	11:02:30.996	00:00:22.481	1349	288,8255	860,5054	0,6031836	0,4996122	386,9166	3,080215	0	-1024	-768	-1	-1	-1	-1	4	22	289	861						Untertest4.avi	0	880	547	72	111	618	762	300	0	Content		217	750	22481275	2347546009
22498	11:02:31.013	00:00:22.497	1350	-1024	-768	-1	-1	-1	-1	4	-1024	-768	-1	-1	-1	-1	4	22	0	0						Untertest4.avi	0	880	547	72	111	618	762	300	0	Content		-72	-111	22497897	2347562631
22515	11:02:31.030	00:00:22.514	1351	923,3821	892,6464	0,6125327	0,4984562	386,9113	3,239005	0	-1024	-768	-1	-1	-1	-1	4	22	923	893						Untertest4.avi	0	880	547	72	111	618	762	300	0	Content		851	782	22514529	2347579263
22531	11:02:31.046	00:00:22.531	1352	-1024	-768	-1	-1	-1	-1	4	689,664	899,8017	0,4525009	0,5345629	413,1859	3,604809	0	22	690	900						Untertest4.avi	0	880	547	72	111	618	762	300	0	Content		618	789	22531288	2347596022
22548	11:02:31.063	00:00:22.547	1353	-1024	-768	-1	-1	-1	-1	4	-1024	-768	-1	-1	-1	-1	4	22	0	0						Untertest4.avi	0	880	547	72	111	618	762	300	0	Content		-72	-111	22547938	2347612672
22565	11:02:31.080	00:00:22.564	1354	-1024	-768	-1	-1	-1	-1	4	-1024	-768	-1	-1	-1	-1	4	22	0	0						Untertest4.avi	0	880	547	72	111	618	762	300	0	Content		-72	-111	22564605	2347629339
22581	11:02:31.096	00:00:22.581	1355	-1024	-768	-1	-1	-1	-1	4	-1024	-768	-1	-1	-1	-1	4	22	0	0						Untertest4.avi	0	880	547	72	111	618	762	300	0	Content		-72	-111	22581222	2347645956
22598	11:02:31.113	00:00:22.597	1356	-1024	-768	-1	-1	-1	-1	4	-1024	-768	-1	-1	-1	-1	4	22	0	0						Untertest4.avi	0	880	547	72	111	618	762	300	0	Content		-72	-111	22597890	2347662624
22615	11:02:31.130	00:00:22.614	1357	-1024	-768	-1	-1	-1	-1	4	783,2512	859,9587	0,4609784	0,535761	391,4789	3,430887	0	22	783	860						Untertest4.avi	0	880	547	72	111	618	762	300	0	Content		711	749	22614597	2347679331
22631	11:02:31.146	00:00:22.631	1358	923,9088	874,3036	0,6111754	0,5005916	385,7359	3,31732	0	-1024	-768	-1	-1	-1	-1	4	22	924	874						Untertest4.avi	0	880	547	72	111	618	762	300	0	Content		852	763	22631221	2347695955
22648	11:02:31.163	00:00:22.647	1359	300,8659	879,6692	0,6026555	0,5013128	385,7359	3,231741	0	-1024	-768	-1	-1	-1	-1	4	22	301	880						Untertest4.avi	0	880	547	72	111	618	762	300	0	Content		229	769	22647847	2347712581
22664	11:02:31.179	00:00:22.664	1360	316,288	874,0377	0,6025721	0,5009502	385,7359	3,210075	0	-1024	-768	-1	-1	-1	-1	4	22	316	874						Untertest4.avi	0	880	547	72	111	618	762	300	0	Content		244	763	22664469	2347729203
22681	11:02:31.196	00:00:22.681	1361	902,7228	863,7	0,6105558	0,5006661	384,4863	3,275433	0	-1024	-768	-1	-1	-1	-1	4	22	903	864						Untertest4.avi	0	880	547	72	111	618	762	300	0	Content		831	753	22681220	2347745954
22698	11:02:31.213	00:00:22.697	1362	933,9828	872,9735	0,6109129	0,4995753	385,6395	3,293688	0	691,7997	873,2411	0,4601131	0,5338353	390,1795	3,445213	0	22	813	873						Untertest4.avi	0	880	547	72	111	618	762	300	0	Content		741	762	22697844	2347762578
22714	11:02:31.229	00:00:22.714	1363	-1024	-768	-1	-1	-1	-1	4	-1024	-768	-1	-1	-1	-1	4	22	0	0						Untertest4.avi	0	880	547	72	111	618	762	300	0	Content		-72	-111	22714462	2347779196
22731	11:02:31.246	00:00:22.731	1364	-1024	-768	-1	-1	-1	-1	4	-1024	-768	-1	-1	-1	-1	4	22	0	0						Untertest4.avi	0	880	547	72	111	618	762	300	0	Content		-72	-111	22731129	2347795863
22748	11:02:31.263	00:00:22.747	1365	860,0189	864,0831	0,6047037	0,4986877	373,3085	3,077306	0	-1024	-768	-1	-1	-1	-1	4	23	860	864						Untertest4.avi	0	880	547	72	111	815	754	233	0	Content		788	753	22747842	2347812576
22764	11:02:31.279	00:00:22.764	1366	921,6525	845,3199	0,6130316	0,4988492	392,1332	3,243908	0	663,9382	873,5496	0,446257	0,5328513	427,2978	3,816666	0	23	793	859						Untertest4.avi	0	880	547	72	111	815	754	233	0	Content		721	748	22764464	2347829198
22781	11:02:31.296	00:00:22.781	1367	961,0379	864,8298	0,6149873	0,4990046	396,3643	3,361886	0	-1024	-768	-1	-1	-1	-1	4	23	961	865						Untertest4.avi	0	880	547	72	111	815	754	233	0	Content		889	754	22781090	2347845824
22798	11:02:31.313	00:00:22.797	1368	-1024	-768	-1	-1	-1	-1	4	-1024	-768	-1	-1	-1	-1	4	23	0	0						Untertest4.avi	0	880	547	72	111	815	754	233	0	Content		-72	-111	22797714	2347862448
22814	11:02:31.329	00:00:22.814	1369	-1024	-768	-1	-1	-1	-1	4	-1024	-768	-1	-1	-1	-1	4	23	0	0						Untertest4.avi	0	880	547	72	111	815	754	233	0	Content		-72	-111	22814395	2347879129
22831	11:02:31.346	00:00:22.831	1370	-1024	-768	-1	-1	-1	-1	4	-1024	-768	-1	-1	-1	-1	4	23	0	0						Untertest4.avi	0	880	547	72	111	815	754	233	0	Content		-72	-111	22831063	2347895797
22848	11:02:31.363	00:00:22.847	1371	904,1724	857,0682	0,6098955	0,5013508	386,094	3,146388	0	-1024	-768	-1	-1	-1	-1	4	23	904	857						Untertest4.avi	0	880	547	72	111	815	754	233	0	Content		832	746	22847706	2347912440
22864	11:02:31.379	00:00:22.864	1372	916,3603	863,2894	0,6096166	0,5018897	386,0941	3,219081	0	-1024	-768	-1	-1	-1	-1	4	23	916	863						Untertest4.avi	0	880	547	72	111	815	754	233	0	Content		844	752	22864348	2347929082
22881	11:02:31.396	00:00:22.881	1373	919,1435	875,0452	0,6097707	0,5011331	385,1328	3,196692	0	-1024	-768	-1	-1	-1	-1	4	23	919	875						Untertest4.avi	0	880	547	72	111	815	754	233	0	Content		847	764	22881080	2347945814
22898	11:02:31.413	00:00:22.897	1374	986,265	852,4075	0,6017185	0,5018458	415,4094	3,511285	0	691,511	941,3758	0,4572517	0,5329978	394,3286	3,557742	0	23	839	897						Untertest4.avi	0	880	547	72	111	815	754	233	0	Content		767	786	22897706	2347962440
22914	11:02:31.429	00:00:22.914	1375	897,8104	853,0961	0,609267	0,5012234	384,8231	3,239154	0	675,1636	914,0714	0,4566143	0,5328249	395,5996	3,515118	0	23	786	884						Untertest4.avi	0	880	547	72	111	815	754	233	0	Content		714	773	22914357	2347979091
22931	11:02:31.446	00:00:22.931	1376	913,5256	867,0627	0,6091034	0,5005062	384,8194	3,232261	0	-1024	-768	-1	-1	-1	-1	4	23	914	867						Untertest4.avi	0	880	547	72	111	815	754	233	0	Content		842	756	22931081	2347995815
22948	11:02:31.463	00:00:22.947	1377	915,4387	856,9042	0,6092959	0,5008392	384,7529	3,271682	0	654,6508	935,1014	0,4566513	0,5321275	395,5129	3,646863	0	23	785	896						Untertest4.avi	0	880	547	72	111	815	754	233	0	Content		713	785	22947707	2348012441
22964	11:02:31.479	00:00:22.964	1378	-1024	-768	-1	-1	-1	-1	4	-1024	-768	-1	-1	-1	-1	4	23	0	0						Untertest4.avi	0	880	547	72	111	815	754	233	0	Content		-72	-111	22964248	2348028982
22981	11:02:31.496	00:00:22.980	1379	887,0214	860,6501	0,6085938	0,4994542	384,4873	3,16593	0	-1024	-768	-1	-1	-1	-1	4	24	887	861						Untertest4.avi	0	880	547	72	111	883	761	250	0	Content		815	750	22980997	2348045731
22998	11:02:31.513	00:00:22.997	1380	948,1719	872,434	0,6066661	0,500358	396,1047	3,459689	0	-1024	-768	-1	-1	-1	-1	4	24	948	872						Untertest4.avi	0	880	547	72	111	883	761	250	0	Content		876	761	22997622	2348062356
23014	11:02:31.529	00:00:23.014	1381	964,649	878,1925	0,6156219	0,4989197	401,6443	3,338788	0	-1024	-768	-1	-1	-1	-1	4	24	965	878						Untertest4.avi	0	880	547	72	111	883	761	250	0	Content		893	767	23014246	2348078980
23031	11:02:31.546	00:00:23.030	1382	-1024	-768	-1	-1	-1	-1	4	-1024	-768	-1	-1	-1	-1	4	24	0	0						Untertest4.avi	0	880	547	72	111	883	761	250	0	Content		-72	-111	23030868	2348095602
23048	11:02:31.563	00:00:23.047	1383	-1024	-768	-1	-1	-1	-1	4	-1024	-768	-1	-1	-1	-1	4	24	0	0						Untertest4.avi	0	880	547	72	111	883	761	250	0	Content		-72	-111	23047554	2348112288
23064	11:02:31.579	00:00:23.064	1384	-1024	-768	-1	-1	-1	-1	4	-1024	-768	-1	-1	-1	-1	4	24	0	0						Untertest4.avi	0	880	547	72	111	883	761	250	0	Content		-72	-111	23064222	2348128956
23081	11:02:31.596	00:00:23.080	1385	-1024	-768	-1	-1	-1	-1	4	-1024	-768	-1	-1	-1	-1	4	24	0	0						Untertest4.avi	0	880	547	72	111	883	761	250	0	Content		-72	-111	23080854	2348145588
23098	11:02:31.613	00:00:23.097	1386	-1024	-768	-1	-1	-1	-1	4	-1024	-768	-1	-1	-1	-1	4	24	0	0						Untertest4.avi	0	880	547	72	111	883	761	250	0	Content		-72	-111	23097522	2348162256
23114	11:02:31.629	00:00:23.114	1387	1001,912	865,1891	0,6035789	0,4991885	401,5847	3,513302	0	-1024	-768	-1	-1	-1	-1	4	24	1002	865						Untertest4.avi	0	880	547	72	111	883	761	250	0	Content		930	754	23114233	2348178967
23131	11:02:31.646	00:00:23.130	1388	979,2249	881,8962	0,6160408	0,4980842	407,607	3,407223	0	-1024	-768	-1	-1	-1	-1	4	24	979	882						Untertest4.avi	0	880	547	72	111	883	761	250	0	Content		907	771	23130857	2348195591
23147	11:02:31.662	00:00:23.147	1389	962,3388	892,1962	0,5982164	0,4990771	417,0387	3,683672	0	-1024	-768	-1	-1	-1	-1	4	24	962	892						Untertest4.avi	0	880	547	72	111	883	761	250	0	Content		890	781	23147479	2348212213
23164	11:02:31.679	00:00:23.164	1390	886,8577	851,3569	0,6052912	0,4983153	383,1374	3,182044	0	-1024	-768	-1	-1	-1	-1	4	24	887	851						Untertest4.avi	0	880	547	72	111	883	761	250	0	Content		815	740	23164102	2348228836
23181	11:02:31.696	00:00:23.180	1391	-1024	-768	-1	-1	-1	-1	4	-1024	-768	-1	-1	-1	-1	4	24	0	0						Untertest4.avi	0	880	547	72	111	883	761	250	0	Content		-72	-111	23180851	2348245585
23197	11:02:31.712	00:00:23.197	1392	-1024	-768	-1	-1	-1	-1	4	-1024	-768	-1	-1	-1	-1	4	24	0	0						Untertest4.avi	0	880	547	72	111	883	761	250	0	Content		-72	-111	23197473	2348262207
23214	11:02:31.729	00:00:23.214	1393	882,9799	873,0172	0,5966204	0,4986557	417,5651	3,62206	0	-1024	-768	-1	-1	-1	-1	4	24	883	873						Untertest4.avi	0	880	547	72	111	883	761	250	0	Content		811	762	23214096	2348278830
23231	11:02:31.746	00:00:23.230	1394	-1024	-768	-1	-1	-1	-1	4	-1024	-768	-1	-1	-1	-1	4		0	0						Untertest4.avi	0	880	547	72	111				0	Content		-72	-111	23230723	2348295457
23247	11:02:31.762	00:00:23.247	1395	-1024	-768	-1	-1	-1	-1	4	-1024	-768	-1	-1	-1	-1	4		0	0						Untertest4.avi	0	880	547	72	111				0	Content		-72	-111	23247470	2348312204
23264	11:02:31.779	00:00:23.264	1396	-1024	-768	-1	-1	-1	-1	4	-1024	-768	-1	-1	-1	-1	4		0	0						Untertest4.avi	0	880	547	72	111				0	Content		-72	-111	23264094	2348328828
23281	11:02:31.796	00:00:23.280	1397	-1024	-768	-1	-1	-1	-1	4	-1024	-768	-1	-1	-1	-1	4		0	0						Untertest4.avi	0	880	547	72	111				0	Content		-72	-111	23280761	2348345495
23297	11:02:31.812	00:00:23.297	1398	-1024	-768	-1	-1	-1	-1	4	-1024	-768	-1	-1	-1	-1	4		0	0						Untertest4.avi	0	880	547	72	111				0	Content		-72	-111	23297425	2348362159
23314	11:02:31.829	00:00:23.314	1399	-1024	-768	-1	-1	-1	-1	4	-1024	-768	-1	-1	-1	-1	4		0	0						Untertest4.avi	0	880	547	72	111				0	Content		-72	-111	23314092	2348378826
23331	11:02:31.846	00:00:23.330	1400	-1024	-768	-1	-1	-1	-1	4	-1024	-768	-1	-1	-1	-1	4		0	0						Untertest4.avi	0	880	547	72	111				0	Content		-72	-111	23330711	2348395445
23347	11:02:31.862	00:00:23.347	1401	-1024	-768	-1	-1	-1	-1	4	-1024	-768	-1	-1	-1	-1	4		0	0						Untertest4.avi	0	880	547	72	111				0	Content		-72	-111	23347335	2348412069
23364	11:02:31.879	00:00:23.364	1402	-1024	-768	-1	-1	-1	-1	4	-1024	-768	-1	-1	-1	-1	4		0	0						Untertest4.avi	0	880	547	72	111				0	Content		-72	-111	23364085	2348428819
23381	11:02:31.896	00:00:23.380	1403	-1024	-768	-1	-1	-1	-1	4	-1024	-768	-1	-1	-1	-1	4		0	0						Untertest4.avi	0	880	547	72	111				0	Content		-72	-111	23380724	2348445458
23397	11:02:31.912	00:00:23.397	1404	-1024	-768	-1	-1	-1	-1	4	-1024	-768	-1	-1	-1	-1	4		0	0						Untertest4.avi	0	880	547	72	111				0	Content		-72	-111	23397341	2348462075
23414	11:02:31.929	00:00:23.414	1405	-1024	-768	-1	-1	-1	-1	4	-1024	-768	-1	-1	-1	-1	4		0	0						Untertest4.avi	0	880	547	72	111				0	Content		-72	-111	23414009	2348478743
23427	11:02:31.942																				LeftMouseClick	1	624	0
23431	11:02:31.946	00:00:23.430	1406	882,6254	854,5566	0,6085008	0,5020318	390,4469	3,466526	0	-1024	-768	-1	-1	-1	-1	4	25	883	855						Untertest4.avi	0	880	547	72	111	825	754	167	0	Content		811	744	23430705	2348495439
23447	11:02:31.962	00:00:23.447	1407	910,1927	865,9841	0,6123965	0,5013795	390,4421	3,353895	3	924,4464	880,5939	0,61663	0,5013134	400,5417	3,432131	1	25	924	881						Untertest4.avi	0	880	547	72	111	825	754	167	0	Content		852	770	23447328	2348512062
23464	11:02:31.979	00:00:23.463	1408	945,8109	866,3468	0,6124157	0,5014852	390,4405	3,314863	3	911,3844	875,3228	0,6105068	0,5015082	385,9959	3,273401	1	25	911	875						Untertest4.avi	0	880	547	72	111	825	754	167	0	Content		839	764	23463950	2348528684
23481	11:02:31.996	00:00:23.480	1409	882,2605	864,6583	0,5993187	0,5029317	423,8839	3,894471	0	-1024	-768	-1	-1	-1	-1	4	25	882	865						Untertest4.avi	0	880	547	72	111	825	754	167	0	Content		810	754	23480574	2348545308
23497	11:02:32.012	00:00:23.497	1410	1047,967	867,1609	0,625555	0,5019715	423,881	3,608417	3	875,2634	865,6475	0,6103196	0,5021822	386,8541	3,293177	1	25	875	866						Untertest4.avi	0	880	547	72	111	825	754	167	0	Content		803	755	23497322	2348562056
23514	11:02:32.029	00:00:23.513	1411	-1024	-768	-1	-1	-1	-1	4	-1024	-768	-1	-1	-1	-1	4	25	0	0						Untertest4.avi	0	880	547	72	111	825	754	167	0	Content		-72	-111	23513980	2348578714
23531	11:02:32.046	00:00:23.530	1412	-1024	-768	-1	-1	-1	-1	4	-1024	-768	-1	-1	-1	-1	4	25	0	0						Untertest4.avi	0	880	547	72	111	825	754	167	0	Content		-72	-111	23530648	2348595382
23547	11:02:32.062	00:00:23.547	1413	929,938	869,4534	0,6095781	0,5027061	385,5666	3,316476	0	-1024	-768	-1	-1	-1	-1	4	25	930	869						Untertest4.avi	0	880	547	72	111	825	754	167	0	Content		858	758	23547290	2348612024
23564	11:02:32.079	00:00:23.563	1414	925,6013	864,5861	0,6132573	0,5024496	395,0719	3,331017	0	-1024	-768	-1	-1	-1	-1	4	25	926	865						Untertest4.avi	0	880	547	72	111	825	754	167	0	Content		854	754	23563903	2348628637
23581	11:02:32.096	00:00:23.580	1415	876,7761	860,4604	0,6087177	0,5033864	385,1883	3,246388	0	-1024	-768	-1	-1	-1	-1	4	25	877	860						Untertest4.avi	0	880	547	72	111	825	754	167	0	Content		805	749	23580526	2348645260
23597	11:02:32.112	00:00:23.597	1416	950,2599	863,3325	0,609261	0,5038025	385,2248	3,339627	0	-1024	-768	-1	-1	-1	-1	4	26	950	863						Untertest4.avi	0	880	547	72	111	887	745	450	0	Content		878	752	23597290	2348662024
23614	11:02:32.129	00:00:23.613	1417	307,9099	851,2275	0,600477	0,5038968	385,2194	3,29275	0	805,8945	839,2359	0,4518757	0,5343047	410,5139	3,641694	0	26	557	845						Untertest4.avi	0	880	547	72	111	887	745	450	0	Content		485	734	23613898	2348678632
23631	11:02:32.146	00:00:23.630	1418	981,3243	863,6755	0,600623	0,5051294	416,2303	3,564789	0	-1024	-768	-1	-1	-1	-1	4	26	981	864						Untertest4.avi	0	880	547	72	111	887	745	450	0	Content		909	753	23630523	2348695257
23647	11:02:32.162	00:00:23.647	1419	-1024	-768	-1	-1	-1	-1	4	-1024	-768	-1	-1	-1	-1	4	26	0	0						Untertest4.avi	0	880	547	72	111	887	745	450	0	Content		-72	-111	23647272	2348712006
23664	11:02:32.179	00:00:23.663	1420	768,989	842,9676	0,6182139	0,5042543	416,2304	3,480361	0	-1024	-768	-1	-1	-1	-1	4	26	769	843						Untertest4.avi	0	880	547	72	111	887	745	450	0	Content		697	732	23663896	2348728630
23672	11:02:32.187																				LeftMouseClick	1	624	0
23681	11:02:32.196	00:00:23.680	1421	306,5062	857,0473	0,5997527	0,5047017	384,9365	3,271279	0	-1024	-768	-1	-1	-1	-1	4	26	307	857						Untertest4.avi	0	880	547	72	111	887	745	450	0	Content		235	746	23680520	2348745254
23697	11:02:32.212	00:00:23.697	1422	954,7039	884,6237	0,6055468	0,5047566	393,3913	3,484531	0	-1024	-768	-1	-1	-1	-1	4	26	955	885						Untertest4.avi	0	880	547	72	111	887	745	450	0	Content		883	774	23697145	2348761879
23714	11:02:32.229	00:00:23.713	1423	867,0429	855,6462	0,6065939	0,504854	383,041	3,302716	0	-1024	-768	-1	-1	-1	-1	4	26	867	856						Untertest4.avi	0	880	547	72	111	887	745	450	0	Content		795	745	23713893	2348778627
23731	11:02:32.246	00:00:23.730	1424	-1024	-768	-1	-1	-1	-1	4	-1024	-768	-1	-1	-1	-1	4	26	0	0						Untertest4.avi	0	880	547	72	111	887	745	450	0	Content		-72	-111	23730518	2348795252
23747	11:02:32.262	00:00:23.747	1425	959,0799	842,1764	0,6044459	0,5049003	383,0401	3,30783	0	-1024	-768	-1	-1	-1	-1	4	26	959	842						Untertest4.avi	0	880	547	72	111	887	745	450	0	Content		887	731	23747141	2348811875
23764	11:02:32.279	00:00:23.763	1426	-1024	-768	-1	-1	-1	-1	4	-1024	-768	-1	-1	-1	-1	4	26	0	0						Untertest4.avi	0	880	547	72	111	887	745	450	0	Content		-72	-111	23763766	2348828500
23781	11:02:32.296	00:00:23.780	1427	981,1185	839,2983	0,6042086	0,5047237	383,0325	3,309203	0	-1024	-768	-1	-1	-1	-1	4	26	981	839						Untertest4.avi	0	880	547	72	111	887	745	450	0	Content		909	728	23780511	2348845245
23797	11:02:32.312	00:00:23.797	1428	-1024	-768	-1	-1	-1	-1	4	-1024	-768	-1	-1	-1	-1	4	26	0	0						Untertest4.avi	0	880	547	72	111	887	745	450	0	Content		-72	-111	23797136	2348861870
23814	11:02:32.329	00:00:23.813	1429	964,6136	854,3018	0,6026448	0,5055301	391,9313	3,425127	0	-1024	-768	-1	-1	-1	-1	4	26	965	854						Untertest4.avi	0	880	547	72	111	887	745	450	0	Content		893	743	23813757	2348878491
23830	11:02:32.345	00:00:23.830	1430	1017,683	853,7605	0,6055719	0,5047006	385,2798	3,342879	0	730,8707	841,1229	0,4554024	0,5362127	385,2798	3,266493	0	26	874	847						Untertest4.avi	0	880	547	72	111	887	745	450	0	Content		802	736	23830382	2348895116
23847	11:02:32.362	00:00:23.847	1431	985,6974	843,9951	0,6055398	0,5035881	385,2717	3,352249	0	-1024	-768	-1	-1	-1	-1	4	26	986	844						Untertest4.avi	0	880	547	72	111	887	745	450	0	Content		914	733	23847129	2348911863
23864	11:02:32.379	00:00:23.863	1432	651,5985	845,9301	0,601017	0,5036489	373,1502	3,170554	0	796,6148	857,326	0,4620635	0,5347443	373,1503	3,310213	0	26	724	852						Untertest4.avi	0	880	547	72	111	887	745	450	0	Content		652	741	23863752	2348928486
23880	11:02:32.395	00:00:23.880	1433	-1024	-768	-1	-1	-1	-1	4	-1024	-768	-1	-1	-1	-1	4	26	0	0						Untertest4.avi	0	880	547	72	111	887	745	450	0	Content		-72	-111	23880312	2348945046
23897	11:02:32.412	00:00:23.897	1434	1052	865,5118	0,6110924	0,5015046	395,4864	3,442205	0	-1024	-768	-1	-1	-1	-1	4	26	1052	866						Untertest4.avi	0	880	547	72	111	887	745	450	0	Content		980	755	23897046	2348961780
23914	11:02:32.429	00:00:23.913	1435	-1024	-768	-1	-1	-1	-1	4	-1024	-768	-1	-1	-1	-1	4	26	0	0						Untertest4.avi	0	880	547	72	111	887	745	450	0	Content		-72	-111	23913670	2348978404
23930	11:02:32.445	00:00:23.930	1436	-1024	-768	-1	-1	-1	-1	4	-1024	-768	-1	-1	-1	-1	4	26	0	0						Untertest4.avi	0	880	547	72	111	887	745	450	0	Content		-72	-111	23930307	2348995041
23947	11:02:32.462	00:00:23.946	1437	-1024	-768	-1	-1	-1	-1	4	-1024	-768	-1	-1	-1	-1	4	26	0	0						Untertest4.avi	0	880	547	72	111	887	745	450	0	Content		-72	-111	23946917	2349011651
23964	11:02:32.479	00:00:23.963	1438	-1024	-768	-1	-1	-1	-1	4	-1024	-768	-1	-1	-1	-1	4	26	0	0						Untertest4.avi	0	880	547	72	111	887	745	450	0	Content		-72	-111	23963663	2349028397
23980	11:02:32.495	00:00:23.980	1439	-1024	-768	-1	-1	-1	-1	4	-1024	-768	-1	-1	-1	-1	4	26	0	0						Untertest4.avi	0	880	547	72	111	887	745	450	0	Content		-72	-111	23980287	2349045021
23997	11:02:32.512	00:00:23.996	1440	-1024	-768	-1	-1	-1	-1	4	-1024	-768	-1	-1	-1	-1	4	26	0	0						Untertest4.avi	0	880	547	72	111	887	745	450	0	Content		-72	-111	23996955	2349061689
24014	11:02:32.529	00:00:24.013	1441	861,2631	837,2933	0,609159	0,5005727	395,4928	3,321944	3	849,1185	862,3998	0,630905	0,5002635	457,9852	3,787074	1	26	849	862						Untertest4.avi	0	880	547	72	111	887	745	450	0	Content		777	751	24013659	2349078393
24030	11:02:32.545	00:00:24.030	1442	-1024	-768	-1	-1	-1	-1	4	1107,982	856,78	0,4365519	0,5312475	457,9852	4,003856	0	26	1108	857						Untertest4.avi	0	880	547	72	111	887	745	450	0	Content		1036	746	24030294	2349095028
24047	11:02:32.562	00:00:24.046	1443	-1024	-768	-1	-1	-1	-1	4	-1024	-768	-1	-1	-1	-1	4	27	0	0						Untertest4.avi	0	880	547	72	111	783	751	150	0	Content		-72	-111	24046905	2349111639
24064	11:02:32.579	00:00:24.063	1444	-1024	-768	-1	-1	-1	-1	4	-1024	-768	-1	-1	-1	-1	4	27	0	0						Untertest4.avi	0	880	547	72	111	783	751	150	0	Content		-72	-111	24063526	2349128260
24080	11:02:32.595	00:00:24.080	1445	-1024	-768	-1	-1	-1	-1	4	-1024	-768	-1	-1	-1	-1	4	27	0	0						Untertest4.avi	0	880	547	72	111	783	751	150	0	Content		-72	-111	24080286	2349145020
24097	11:02:32.612	00:00:24.096	1446	-1024	-768	-1	-1	-1	-1	4	243,051	862,1833	0,4269601	0,5304673	457,9852	3,854625	0	27	243	862						Untertest4.avi	0	880	547	72	111	783	751	150	0	Content		171	751	24096901	2349161635
24114	11:02:32.629	00:00:24.113	1447	-1024	-768	-1	-1	-1	-1	4	-1024	-768	-1	-1	-1	-1	4	27	0	0						Untertest4.avi	0	880	547	72	111	783	751	150	0	Content		-72	-111	24113523	2349178257
24130	11:02:32.645	00:00:24.130	1448	-1024	-768	-1	-1	-1	-1	4	-1024	-768	-1	-1	-1	-1	4	27	0	0						Untertest4.avi	0	880	547	72	111	783	751	150	0	Content		-72	-111	24130146	2349194880
24147	11:02:32.662	00:00:24.146	1449	-1024	-768	-1	-1	-1	-1	4	791,0368	863,7743	0,4554047	0,5298615	389,5555	3,324464	0	27	791	864						Untertest4.avi	0	880	547	72	111	783	751	150	0	Content		719	753	24146892	2349211626
24164	11:02:32.679	00:00:24.163	1450	1013,453	856,2421	0,6064098	0,4979229	385,4825	3,294602	3	996,7249	866,8145	0,6064224	0,4979176	385,4825	3,290572	1	27	997	867						Untertest4.avi	0	880	547	72	111	783	751	150	0	Content		925	756	24163514	2349228248
24180	11:02:32.695	00:00:24.180	1451	999,2405	831,2787	0,6058736	0,4985137	385,4869	2,985287	0	710,287	824,3378	0,4548387	0,5298541	385,487	3,241526	0	27	855	828						Untertest4.avi	0	880	547	72	111	783	751	150	0	Content		783	717	24180138	2349244872
24197	11:02:32.712	00:00:24.196	1452	-1024	-768	-1	-1	-1	-1	4	-1024	-768	-1	-1	-1	-1	4	28	0	0						Untertest4.avi	0	880	547	72	111	917	742	167	0	Content		-72	-111	24196763	2349261497
24214	11:02:32.729	00:00:24.213	1453	-1024	-768	-1	-1	-1	-1	4	-1024	-768	-1	-1	-1	-1	4	28	0	0						Untertest4.avi	0	880	547	72	111	917	742	167	0	Content		-72	-111	24213509	2349278243
24230	11:02:32.745	00:00:24.230	1454	1058,069	850,9421	0,6143982	0,4959853	408,8867	3,370371	3	1038,281	862,0875	0,6143861	0,4959808	408,8867	3,365828	1	28	1038	862						Untertest4.avi	0	880	547	72	111	917	742	167	0	Content		966	751	24230142	2349294876
24247	11:02:32.762	00:00:24.246	1455	372,3108	838,079	0,5945126	0,496624	391,3375	2,954357	0	788,7809	927,7543	0,4522689	0,525809	391,3376	3,129051	0	28	581	883						Untertest4.avi	0	880	547	72	111	917	742	167	0	Content		509	772	24246758	2349311492
24263	11:02:32.778	00:00:24.263	1456	977,5589	843,0399	0,6032151	0,4949244	382,9467	3,239635	3	962,6495	853,1622	0,6032521	0,4949189	382,9468	3,23586	1	28	963	853						Untertest4.avi	0	880	547	72	111	917	742	167	0	Content		891	742	24263381	2349328115
24280	11:02:32.795	00:00:24.280	1457	-1024	-768	-1	-1	-1	-1	4	-1024	-768	-1	-1	-1	-1	4	28	0	0						Untertest4.avi	0	880	547	72	111	917	742	167	0	Content		-72	-111	24280130	2349344864
24297	11:02:32.812	00:00:24.296	1458	1100,35	832,9788	0,5965624	0,4954993	412,4165	3,244723	0	-1024	-768	-1	-1	-1	-1	4	28	1100	833						Untertest4.avi	0	880	547	72	111	917	742	167	0	Content		1028	722	24296754	2349361488
24313	11:02:32.828	00:00:24.313	1459	1117,014	870,6095	0,615177	0,4935803	412,4118	3,494638	3	1010,067	874,8877	0,6077141	0,4936827	394,1839	3,334626	1	28	1010	875						Untertest4.avi	0	880	547	72	111	917	742	167	0	Content		938	764	24313380	2349378114
24330	11:02:32.845	00:00:24.330	1460	1142,707	874,5079	0,6153813	0,4932445	412,4119	3,475929	3	968,4807	873,1365	0,6021873	0,4934314	380,9961	3,20317	1	28	968	873						Untertest4.avi	0	880	547	72	111	917	742	167	0	Content		896	762	24330001	2349394735
24347	11:02:32.862	00:00:24.346	1461	1045,027	831,6766	0,6020168	0,4941728	393,4497	3,272364	0	-1024	-768	-1	-1	-1	-1	4	28	1045	832						Untertest4.avi	0	880	547	72	111	917	742	167	0	Content		973	721	24346751	2349411485
24363	11:02:32.878	00:00:24.363	1462	-1024	-768	-1	-1	-1	-1	4	-1024	-768	-1	-1	-1	-1	4	29	0	0						Untertest4.avi	0	880	547	72	111	825	737	150	0	Content		-72	-111	24363376	2349428110
24380	11:02:32.895	00:00:24.380	1463	-1024	-768	-1	-1	-1	-1	4	-1024	-768	-1	-1	-1	-1	4	29	0	0						Untertest4.avi	0	880	547	72	111	825	737	150	0	Content		-72	-111	24380035	2349444769
24397	11:02:32.912	00:00:24.396	1464	-1024	-768	-1	-1	-1	-1	4	-1024	-768	-1	-1	-1	-1	4	29	0	0						Untertest4.avi	0	880	547	72	111	825	737	150	0	Content		-72	-111	24396702	2349461436
24413	11:02:32.928	00:00:24.413	1465	675,5928	858,9268	0,6016167	0,4933315	392,0243	3,24584	0	-1024	-768	-1	-1	-1	-1	4	29	676	859						Untertest4.avi	0	880	547	72	111	825	737	150	0	Content		604	748	24413331	2349478065
24430	11:02:32.945	00:00:24.430	1466	959,2382	857,9915	0,6052852	0,4933264	384,2646	3,215963	0	814,7221	838,2988	0,4583379	0,5259874	381,005	3,258121	0	29	887	848						Untertest4.avi	0	880	547	72	111	825	737	150	0	Content		815	737	24430083	2349494817
24447	11:02:32.962	00:00:24.446	1467	-1024	-768	-1	-1	-1	-1	4	-1024	-768	-1	-1	-1	-1	4	29	0	0						Untertest4.avi	0	880	547	72	111	825	737	150	0	Content		-72	-111	24446701	2349511435
24463	11:02:32.978	00:00:24.463	1468	1031,508	864,2698	0,6098411	0,492945	394,1608	3,31628	0	-1024	-768	-1	-1	-1	-1	4	29	1032	864						Untertest4.avi	0	880	547	72	111	825	737	150	0	Content		960	753	24463327	2349528061
24480	11:02:32.995	00:00:24.479	1469	-1024	-768	-1	-1	-1	-1	4	896,6655	857,6115	0,43175	0,5262363	459,1869	4,080449	0	29	897	858						Untertest4.avi	0	880	547	72	111	825	737	150	0	Content		825	747	24479952	2349544686
24497	11:02:33.012	00:00:24.496	1470	1118,092	832,5576	0,5953594	0,4945133	425,9764	3,617016	0	-1024	-768	-1	-1	-1	-1	4	29	1118	833						Untertest4.avi	0	880	547	72	111	825	737	150	0	Content		1046	722	24496702	2349561436
24513	11:02:33.028	00:00:24.513	1471	-1024	-768	-1	-1	-1	-1	4	-1024	-768	-1	-1	-1	-1	4		0	0						Untertest4.avi	0	880	547	72	111				0	Content		-72	-111	24513318	2349578052
24530	11:02:33.045	00:00:24.529	1472	-1024	-768	-1	-1	-1	-1	4	-1024	-768	-1	-1	-1	-1	4		0	0						Untertest4.avi	0	880	547	72	111				0	Content		-72	-111	24529985	2349594719
24547	11:02:33.062	00:00:24.546	1473	-1024	-768	-1	-1	-1	-1	4	-1024	-768	-1	-1	-1	-1	4		0	0						Untertest4.avi	0	880	547	72	111				0	Content		-72	-111	24546569	2349611303
24563	11:02:33.078	00:00:24.563	1474	-1024	-768	-1	-1	-1	-1	4	-1024	-768	-1	-1	-1	-1	4		0	0						Untertest4.avi	0	880	547	72	111				0	Content		-72	-111	24563255	2349627989
24580	11:02:33.095	00:00:24.579	1475	-1024	-768	-1	-1	-1	-1	4	-1024	-768	-1	-1	-1	-1	4		0	0						Untertest4.avi	0	880	547	72	111				0	Content		-72	-111	24579923	2349644657
24597	11:02:33.112	00:00:24.596	1476	-1024	-768	-1	-1	-1	-1	4	-1024	-768	-1	-1	-1	-1	4		0	0						Untertest4.avi	0	880	547	72	111				0	Content		-72	-111	24596557	2349661291
24613	11:02:33.128	00:00:24.613	1477	-1024	-768	-1	-1	-1	-1	4	-1024	-768	-1	-1	-1	-1	4		0	0						Untertest4.avi	0	880	547	72	111				0	Content		-72	-111	24613224	2349677958
24630	11:02:33.145	00:00:24.629	1478	928,7931	818,7679	0,605706	0,4928122	387,7168	3,337446	0	874,7897	858,7061	0,4322892	0,5244748	459,0928	4,052148	0	30	902	839						Untertest4.avi	0	880	547	72	111	896	729	233	0	Content		830	728	24629942	2349694676
24647	11:02:33.162	00:00:24.646	1479	-1024	-768	-1	-1	-1	-1	4	-1024	-768	-1	-1	-1	-1	4	30	0	0						Untertest4.avi	0	880	547	72	111	896	729	233	0	Content		-72	-111	24646559	2349711293
24663	11:02:33.178	00:00:24.663	1480	-1024	-768	-1	-1	-1	-1	4	-1024	-768	-1	-1	-1	-1	4	30	0	0						Untertest4.avi	0	880	547	72	111	896	729	233	0	Content		-72	-111	24663227	2349727961
24680	11:02:33.195	00:00:24.679	1481	1024,13	854,9727	0,6070811	0,4924084	387,7168	3,077005	0	727,5533	754,6746	0,4572712	0,5246444	384,25	3,028785	0	30	876	805						Untertest4.avi	0	880	547	72	111	896	729	233	0	Content		804	694	24679812	2349744546
24697	11:02:33.212	00:00:24.696	1482	1006,831	856,7715	0,6091892	0,4918484	387,7097	3,341355	0	-1024	-768	-1	-1	-1	-1	4	30	1007	857						Untertest4.avi	0	880	547	72	111	896	729	233	0	Content		935	746	24696561	2349761295
24713	11:02:33.228	00:00:24.713	1483	1038,766	881,389	0,6095995	0,4919265	387,711	3,168933	0	-1024	-768	-1	-1	-1	-1	4	30	1039	881						Untertest4.avi	0	880	547	72	111	896	729	233	0	Content		967	770	24713184	2349777918
24730	11:02:33.245	00:00:24.729	1484	1025,873	862,0413	0,608566	0,4924762	385,0458	3,124982	0	-1024	-768	-1	-1	-1	-1	4	30	1026	862						Untertest4.avi	0	880	547	72	111	896	729	233	0	Content		954	751	24729808	2349794542
24746	11:02:33.261	00:00:24.746	1485	952,4944	861,6804	0,6079819	0,4928587	382,9962	3,23373	0	687,5082	834,7249	0,4584332	0,5251833	384,076	3,288468	0	30	820	848						Untertest4.avi	0	880	547	72	111	896	729	233	0	Content		748	737	24746433	2349811167
24763	11:02:33.278	00:00:24.763	1486	-1024	-768	-1	-1	-1	-1	4	801,9025	840,7773	0,460177	0,5256841	384,076	3,578398	0	30	802	841						Untertest4.avi	0	880	547	72	111	896	729	233	0	Content		730	730	24763181	2349827915
24780	11:02:33.295	00:00:24.779	1487	939,3055	866,4736	0,607517	0,4930005	382,6189	3,210425	0	759,1167	766,346	0,4588672	0,52571	384,4011	3,152188	0	30	849	816						Untertest4.avi	0	880	547	72	111	896	729	233	0	Content		777	705	24779807	2349844541
24796	11:02:33.311	00:00:24.796	1488	1225,395	893,646	0,6009703	0,4936518	416,6212	3,500331	0	757,1561	654,5483	0,4582413	0,5258812	384,4011	2,784212	0	30	991	774						Untertest4.avi	0	880	547	72	111	896	729	233	0	Content		919	663	24796430	2349861164
24813	11:02:33.328	00:00:24.813	1489	1203,65	859,9373	0,6006618	0,4937498	416,6212	3,4793	0	703,2864	834,0779	0,4578325	0,5263803	384,4011	3,461662	0	30	953	847						Untertest4.avi	0	880	547	72	111	896	729	233	0	Content		881	736	24813099	2349877833
24830	11:02:33.345	00:00:24.829	1490	1232,29	889,9905	0,6213406	0,4929998	416,6182	3,609526	0	770,2757	627,0062	0,4578542	0,5263048	384,4011	2,587638	0	30	1001	758						Untertest4.avi	0	880	547	72	111	896	729	233	0	Content		929	647	24829723	2349894457
24846	11:02:33.361	00:00:24.846	1491	1246,098	884,9313	0,6005416	0,4941557	416,6212	3,500919	0	721,9117	837,4894	0,4580428	0,527192	384,4011	3,547385	0	30	984	861						Untertest4.avi	0	880	547	72	111	896	729	233	0	Content		912	750	24846347	2349911081
24863	11:02:33.378	00:00:24.863	1492	1218,219	888,4807	0,621271	0,4928054	416,6182	3,417013	0	772,2659	631,0894	0,4577443	0,5268099	384,4011	2,489597	0	31	995	760						Untertest4.avi	0	880	547	72	111	824	709	100	0	Content		923	649	24863095	2349927829
24880	11:02:33.395	00:00:24.879	1493	-1024	-768	-1	-1	-1	-1	4	700,4146	819,8985	0,4573722	0,5271573	384,4011	3,352164	0	31	700	820						Untertest4.avi	0	880	547	72	111	824	709	100	0	Content		628	709	24879720	2349944454
24896	11:02:33.411	00:00:24.896	1494	-1024	-768	-1	-1	-1	-1	4	781,6171	611,7358	0,4575195	0,5269946	384,4011	2,264784	0	31	782	612						Untertest4.avi	0	880	547	72	111	824	709	100	0	Content		710	501	24896341	2349961075
24913	11:02:33.428	00:00:24.912	1495	1021,837	884,0436	0,5984155	0,494536	416,6212	3,397278	0	689,0073	819,7418	0,4573342	0,5271673	384,4011	3,255165	0	31	855	852						Untertest4.avi	0	880	547	72	111	824	709	100	0	Content		783	741	24912965	2349977699
24930	11:02:33.445	00:00:24.929	1496	1002,777	866,7603	0,6067486	0,4932053	382,6124	3,113113	0	788,9583	620,5868	0,4576634	0,5268474	384,4011	2,281934	0	31	896	744						Untertest4.avi	0	880	547	72	111	824	709	100	0	Content		824	633	24929716	2349994450
24946	11:02:33.461	00:00:24.946	1497	1039,459	882,5039	0,6084046	0,4938624	382,619	3,213897	0	-1024	-768	-1	-1	-1	-1	4	31	1039	883						Untertest4.avi	0	880	547	72	111	824	709	100	0	Content		967	772	24946339	2350011073
24963	11:02:33.478	00:00:24.962	1498	-1024	-768	-1	-1	-1	-1	4	-1024	-768	-1	-1	-1	-1	4	32	0	0						Untertest4.avi	0	880	547	72	111	847	752	217	0	Content		-72	-111	24962997	2350027731
24980	11:02:33.495	00:00:24.979	1499	-1024	-768	-1	-1	-1	-1	4	-1024	-768	-1	-1	-1	-1	4	32	0	0						Untertest4.avi	0	880	547	72	111	847	752	217	0	Content		-72	-111	24979665	2350044399
24996	11:02:33.511	00:00:24.996	1500	1013,638	864,6232	0,6073025	0,492735	384,9793	3,101057	0	696,9339	832,1008	0,4574218	0,5267023	384,9857	3,262424	0	32	855	848						Untertest4.avi	0	880	547	72	111	847	752	217	0	Content		783	737	24996291	2350061025
25013	11:02:33.528	00:00:25.013	1501	-1024	-768	-1	-1	-1	-1	4	-1024	-768	-1	-1	-1	-1	4	32	0	0						Untertest4.avi	0	880	547	72	111	847	752	217	0	Content		-72	-111	25013056	2350077790
25030	11:02:33.545	00:00:25.029	1502	981,3745	848,0386	0,6082112	0,4923288	388,1189	3,062138	0	771,4508	717,941	0,456013	0,525893	380,9265	2,717623	0	32	876	783						Untertest4.avi	0	880	547	72	111	847	752	217	0	Content		804	672	25029664	2350094398
25046	11:02:33.561	00:00:25.046	1503	-1024	-768	-1	-1	-1	-1	4	863,6229	854,5182	0,4581784	0,5260786	386,8674	3,075699	0	32	864	855						Untertest4.avi	0	880	547	72	111	847	752	217	0	Content		792	744	25046289	2350111023
25063	11:02:33.578	00:00:25.062	1504	974,1267	846,1061	0,6064811	0,4925413	385,4115	3,153234	0	1710,495	820,1144	0,4649744	0,526535	386,8675	3,443235	0	32	1342	833						Untertest4.avi	0	880	547	72	111	847	752	217	0	Content		1270	722	25062914	2350127648
25080	11:02:33.595	00:00:25.079	1505	1024,96	880,8569	0,606617	0,4928612	385,9076	2,93105	0	-1024	-768	-1	-1	-1	-1	4	32	1025	881						Untertest4.avi	0	880	547	72	111	847	752	217	0	Content		953	770	25079664	2350144398
25096	11:02:33.611	00:00:25.096	1506	933,0524	857,666	0,6051441	0,4930309	383,3743	2,925364	0	823,5988	721,1906	0,457067	0,526368	387,7442	2,730139	0	32	878	789						Untertest4.avi	0	880	547	72	111	847	752	217	0	Content		806	678	25096286	2350161020
25113	11:02:33.628	00:00:25.112	1507	-1024	-768	-1	-1	-1	-1	4	822,6814	872,133	0,4552111	0,5269833	387,7442	3,164422	0	32	823	872						Untertest4.avi	0	880	547	72	111	847	752	217	0	Content		751	761	25112908	2350177642
25130	11:02:33.645	00:00:25.129	1508	1193,268	886,4084	0,6029275	0,493925	385,4122	3,118411	0	911,3289	864,2073	0,4533438	0,5273738	387,7442	3,106205	0	32	1052	875						Untertest4.avi	0	880	547	72	111	847	752	217	0	Content		980	764	25129535	2350194269
25146	11:02:33.661	00:00:25.146	1509	1086,802	898,5774	0,6018143	0,4944888	385,4192	2,886338	0	1067,83	874,6337	0,4540098	0,5274418	387,7442	3,188494	0	32	1077	887						Untertest4.avi	0	880	547	72	111	847	752	217	0	Content		1005	776	25146283	2350211017
25163	11:02:33.678	00:00:25.162	1510	1063,18	881,181	0,6013336	0,4948535	385,4193	2,916389	0	856,1711	883,9851	0,4521188	0,5271821	387,7442	3,136686	0	32	960	883						Untertest4.avi	0	880	547	72	111	847	752	217	0	Content		888	772	25162909	2350227643
25180	11:02:33.695	00:00:25.179	1511	-1024	-768	-1	-1	-1	-1	4	-1024	-768	-1	-1	-1	-1	4		0	0						Untertest4.avi	0	880	547	72	111				0	Content		-72	-111	25179531	2350244265
25196	11:02:33.711	00:00:25.196	1512	-1024	-768	-1	-1	-1	-1	4	-1024	-768	-1	-1	-1	-1	4		0	0						Untertest4.avi	0	880	547	72	111				0	Content		-72	-111	25196156	2350260890
25213	11:02:33.728	00:00:25.212	1513	-1024	-768	-1	-1	-1	-1	4	-1024	-768	-1	-1	-1	-1	4		0	0						Untertest4.avi	0	880	547	72	111				0	Content		-72	-111	25212905	2350277639
25230	11:02:33.745	00:00:25.229	1514	-1024	-768	-1	-1	-1	-1	4	-1024	-768	-1	-1	-1	-1	4		0	0						Untertest4.avi	0	880	547	72	111				0	Content		-72	-111	25229529	2350294263
25246	11:02:33.761	00:00:25.246	1515	-1024	-768	-1	-1	-1	-1	4	-1024	-768	-1	-1	-1	-1	4		0	0						Untertest4.avi	0	880	547	72	111				0	Content		-72	-111	25246197	2350310931
25263	11:02:33.778	00:00:25.262	1516	-1024	-768	-1	-1	-1	-1	4	-1024	-768	-1	-1	-1	-1	4		0	0						Untertest4.avi	0	880	547	72	111				0	Content		-72	-111	25262777	2350327511
25279	11:02:33.794	00:00:25.279	1517	-1024	-768	-1	-1	-1	-1	4	-1024	-768	-1	-1	-1	-1	4		0	0						Untertest4.avi	0	880	547	72	111				0	Content		-72	-111	25279464	2350344198
25296	11:02:33.811	00:00:25.296	1518	-1024	-768	-1	-1	-1	-1	4	-1024	-768	-1	-1	-1	-1	4		0	0						Untertest4.avi	0	880	547	72	111				0	Content		-72	-111	25296131	2350360865
25313	11:02:33.828	00:00:25.312	1519	-1024	-768	-1	-1	-1	-1	4	-1024	-768	-1	-1	-1	-1	4		0	0						Untertest4.avi	0	880	547	72	111				0	Content		-72	-111	25312773	2350377507
25329	11:02:33.844	00:00:25.329	1520	-1024	-768	-1	-1	-1	-1	4	-1024	-768	-1	-1	-1	-1	4		0	0						Untertest4.avi	0	880	547	72	111				0	Content		-72	-111	25329397	2350394131
25346	11:02:33.861	00:00:25.346	1521	-1024	-768	-1	-1	-1	-1	4	888,2397	872,3872	0,4493497	0,5278052	390,5883	3,152558	0	33	888	872						Untertest4.avi	0	880	547	72	111	816	761	17	0	Content		816	761	25346145	2350410879
25363	11:02:33.878	00:00:25.362	1522	-1024	-768	-1	-1	-1	-1	4	-1024	-768	-1	-1	-1	-1	4		0	0						Untertest4.avi	0	880	547	72	111				0	Content		-72	-111	25362690	2350427424
25379	11:02:33.894	00:00:25.379	1523	-1024	-768	-1	-1	-1	-1	4	-1024	-768	-1	-1	-1	-1	4		0	0						Untertest4.avi	0	880	547	72	111				0	Content		-72	-111	25379375	2350444109
25396	11:02:33.911	00:00:25.396	1524	-1024	-768	-1	-1	-1	-1	4	-1024	-768	-1	-1	-1	-1	4		0	0						Untertest4.avi	0	880	547	72	111				0	Content		-72	-111	25396043	2350460777
25413	11:02:33.928	00:00:25.412	1525	-1024	-768	-1	-1	-1	-1	4	-1024	-768	-1	-1	-1	-1	4		0	0						Untertest4.avi	0	880	547	72	111				0	Content		-72	-111	25412686	2350477420
25429	11:02:33.944	00:00:25.429	1526	-1024	-768	-1	-1	-1	-1	4	-1024	-768	-1	-1	-1	-1	4		0	0						Untertest4.avi	0	880	547	72	111				0	Content		-72	-111	25429308	2350494042
25446	11:02:33.961	00:00:25.445	1527	-1024	-768	-1	-1	-1	-1	4	-1024	-768	-1	-1	-1	-1	4		0	0						Untertest4.avi	0	880	547	72	111				0	Content		-72	-111	25445949	2350510683
25463	11:02:33.978	00:00:25.462	1528	-1024	-768	-1	-1	-1	-1	4	-1024	-768	-1	-1	-1	-1	4		0	0						Untertest4.avi	0	880	547	72	111				0	Content		-72	-111	25462679	2350527413
25479	11:02:33.994	00:00:25.479	1529	-1024	-768	-1	-1	-1	-1	4	-1024	-768	-1	-1	-1	-1	4		0	0						Untertest4.avi	0	880	547	72	111				0	Content		-72	-111	25479305	2350544039
25496	11:02:34.011	00:00:25.495	1530	-1024	-768	-1	-1	-1	-1	4	-1024	-768	-1	-1	-1	-1	4		0	0						Untertest4.avi	0	880	547	72	111				0	Content		-72	-111	25495928	2350560662
25513	11:02:34.028	00:00:25.512	1531	-1024	-768	-1	-1	-1	-1	4	-1024	-768	-1	-1	-1	-1	4		0	0						Untertest4.avi	0	880	547	72	111				0	Content		-72	-111	25512676	2350577410
25529	11:02:34.044	00:00:25.529	1532	-1024	-768	-1	-1	-1	-1	4	-1024	-768	-1	-1	-1	-1	4		0	0						Untertest4.avi	0	880	547	72	111				0	Content		-72	-111	25529299	2350594033
25546	11:02:34.061	00:00:25.545	1533	-1024	-768	-1	-1	-1	-1	4	-1024	-768	-1	-1	-1	-1	4		0	0						Untertest4.avi	0	880	547	72	111				0	Content		-72	-111	25545922	2350610656
25563	11:02:34.078	00:00:25.562	1534	-1024	-768	-1	-1	-1	-1	4	-1024	-768	-1	-1	-1	-1	4		0	0						Untertest4.avi	0	880	547	72	111				0	Content		-72	-111	25562545	2350627279
25579	11:02:34.094	00:00:25.579	1535	-1024	-768	-1	-1	-1	-1	4	-1024	-768	-1	-1	-1	-1	4		0	0						Untertest4.avi	0	880	547	72	111				0	Content		-72	-111	25579292	2350644026
25596	11:02:34.111	00:00:25.595	1536	-1024	-768	-1	-1	-1	-1	4	-1024	-768	-1	-1	-1	-1	4		0	0						Untertest4.avi	0	880	547	72	111				0	Content		-72	-111	25595919	2350660653
25613	11:02:34.128	00:00:25.612	1537	-1024	-768	-1	-1	-1	-1	4	-1024	-768	-1	-1	-1	-1	4		0	0						Untertest4.avi	0	880	547	72	111				0	Content		-72	-111	25612554	2350677288
25629	11:02:34.144	00:00:25.629	1538	-1024	-768	-1	-1	-1	-1	4	-1024	-768	-1	-1	-1	-1	4		0	0						Untertest4.avi	0	880	547	72	111				0	Content		-72	-111	25629164	2350693898
25646	11:02:34.161	00:00:25.645	1539	-1024	-768	-1	-1	-1	-1	4	-1024	-768	-1	-1	-1	-1	4		0	0						Untertest4.avi	0	880	547	72	111				0	Content		-72	-111	25645908	2350710642
25663	11:02:34.178	00:00:25.662	1540	-1024	-768	-1	-1	-1	-1	4	-1024	-768	-1	-1	-1	-1	4		0	0						Untertest4.avi	0	880	547	72	111				0	Content		-72	-111	25662531	2350727265
25679	11:02:34.194	00:00:25.679	1541	-1024	-768	-1	-1	-1	-1	4	-1024	-768	-1	-1	-1	-1	4		0	0						Untertest4.avi	0	880	547	72	111				0	Content		-72	-111	25679154	2350743888
25696	11:02:34.211	00:00:25.695	1542	-1024	-768	-1	-1	-1	-1	4	-1024	-768	-1	-1	-1	-1	4		0	0						Untertest4.avi	0	880	547	72	111				0	Content		-72	-111	25695776	2350760510
25712	11:02:34.227	00:00:25.712	1543	-1024	-768	-1	-1	-1	-1	4	-1024	-768	-1	-1	-1	-1	4		0	0						Untertest4.avi	0	880	547	72	111				0	Content		-72	-111	25712491	2350777225
25729	11:02:34.244	00:00:25.729	1544	-1024	-768	-1	-1	-1	-1	4	-1024	-768	-1	-1	-1	-1	4		0	0						Untertest4.avi	0	880	547	72	111				0	Content		-72	-111	25729158	2350793892
25746	11:02:34.261	00:00:25.745	1545	-1024	-768	-1	-1	-1	-1	4	-1024	-768	-1	-1	-1	-1	4		0	0						Untertest4.avi	0	880	547	72	111				0	Content		-72	-111	25745825	2350810559
25763	11:02:34.278	00:00:25.762	1546	-1024	-768	-1	-1	-1	-1	4	-1024	-768	-1	-1	-1	-1	4		0	0						Untertest4.avi	0	880	547	72	111				0	Content		-72	-111	25762520	2350827254
25779	11:02:34.294	00:00:25.779	1547	-1024	-768	-1	-1	-1	-1	4	-1024	-768	-1	-1	-1	-1	4		0	0						Untertest4.avi	0	880	547	72	111				0	Content		-72	-111	25779353	2350844087
25796	11:02:34.311	00:00:25.796	1548	-1024	-768	-1	-1	-1	-1	4	-1024	-768	-1	-1	-1	-1	4		0	0						Untertest4.avi	0	880	547	72	111				0	Content		-72	-111	25796021	2350860755
25813	11:02:34.328	00:00:25.812	1549	-1024	-768	-1	-1	-1	-1	4	-1024	-768	-1	-1	-1	-1	4		0	0						Untertest4.avi	0	880	547	72	111				0	Content		-72	-111	25812688	2350877422
25830	11:02:34.345	00:00:25.829	1550	-1024	-768	-1	-1	-1	-1	4	-1024	-768	-1	-1	-1	-1	4		0	0						Untertest4.avi	0	880	547	72	111				0	Content		-72	-111	25829641	2350894375
25847	11:02:34.362	00:00:25.846	1551	-1024	-768	-1	-1	-1	-1	4	-1024	-768	-1	-1	-1	-1	4		0	0						Untertest4.avi	0	880	547	72	111				0	Content		-72	-111	25846888	2350911622
25864	11:02:34.379	00:00:25.864	1552	-1024	-768	-1	-1	-1	-1	4	-1024	-768	-1	-1	-1	-1	4		0	0						Untertest4.avi	0	880	547	72	111				0	Content		-72	-111	25864259	2350928993
25879	11:02:34.394	00:00:25.879	1553	-1024	-768	-1	-1	-1	-1	4	-1024	-768	-1	-1	-1	-1	4		0	0						Untertest4.avi	0	880	547	72	111				0	Content		-72	-111	25879132	2350943866
25896	11:02:34.411	00:00:25.895	1554	-1024	-768	-1	-1	-1	-1	4	-1024	-768	-1	-1	-1	-1	4		0	0						Untertest4.avi	0	880	547	72	111				0	Content		-72	-111	25895757	2350960491
25912	11:02:34.427	00:00:25.912	1555	-1024	-768	-1	-1	-1	-1	4	-1024	-768	-1	-1	-1	-1	4		0	0						Untertest4.avi	0	880	547	72	111				0	Content		-72	-111	25912425	2350977159
25929	11:02:34.444	00:00:25.929	1556	-1024	-768	-1	-1	-1	-1	4	-1024	-768	-1	-1	-1	-1	4		0	0						Untertest4.avi	0	880	547	72	111				0	Content		-72	-111	25929007	2350993741
25946	11:02:34.461	00:00:25.945	1557	-1024	-768	-1	-1	-1	-1	4	-1024	-768	-1	-1	-1	-1	4		0	0						Untertest4.avi	0	880	547	72	111				0	Content		-72	-111	25945685	2351010419
25962	11:02:34.477	00:00:25.962	1558	-1024	-768	-1	-1	-1	-1	4	-1024	-768	-1	-1	-1	-1	4		0	0						Untertest4.avi	0	880	547	72	111				0	Content		-72	-111	25962379	2351027113
25979	11:02:34.494	00:00:25.979	1559	-1024	-768	-1	-1	-1	-1	4	-1024	-768	-1	-1	-1	-1	4		0	0						Untertest4.avi	0	880	547	72	111				0	Content		-72	-111	25979002	2351043736
25996	11:02:34.511	00:00:25.996	1560	-1024	-768	-1	-1	-1	-1	4	-1024	-768	-1	-1	-1	-1	4		0	0						Untertest4.avi	0	880	547	72	111				0	Content		-72	-111	25996125	2351060859
26013	11:02:34.528	00:00:26.013	1561	-1024	-768	-1	-1	-1	-1	4	-1024	-768	-1	-1	-1	-1	4		0	0						Untertest4.avi	0	880	547	72	111				0	Content		-72	-111	26013495	2351078229
26031	11:02:34.546	00:00:26.030	1562	-1024	-768	-1	-1	-1	-1	4	-1024	-768	-1	-1	-1	-1	4		0	0						Untertest4.avi	0	880	547	72	111				0	Content		-72	-111	26030870	2351095604
26046	11:02:34.561	00:00:26.045	1563	-1024	-768	-1	-1	-1	-1	4	-1024	-768	-1	-1	-1	-1	4		0	0						Untertest4.avi	0	880	547	72	111				0	Content		-72	-111	26045617	2351110351
26062	11:02:34.577	00:00:26.062	1564	-1024	-768	-1	-1	-1	-1	4	-1024	-768	-1	-1	-1	-1	4		0	0						Untertest4.avi	0	880	547	72	111				0	Content		-72	-111	26062242	2351126976
26079	11:02:34.594	00:00:26.078	1565	-1024	-768	-1	-1	-1	-1	4	-1024	-768	-1	-1	-1	-1	4		0	0						Untertest4.avi	0	880	547	72	111				0	Content		-72	-111	26078956	2351143690
26096	11:02:34.611	00:00:26.095	1566	-1024	-768	-1	-1	-1	-1	4	-1024	-768	-1	-1	-1	-1	4		0	0						Untertest4.avi	0	880	547	72	111				0	Content		-72	-111	26095623	2351160357
26112	11:02:34.627	00:00:26.112	1567	-1024	-768	-1	-1	-1	-1	4	-1024	-768	-1	-1	-1	-1	4		0	0						Untertest4.avi	0	880	547	72	111				0	Content		-72	-111	26112292	2351177026
26129	11:02:34.644	00:00:26.128	1568	-1024	-768	-1	-1	-1	-1	4	-1024	-768	-1	-1	-1	-1	4		0	0						Untertest4.avi	0	880	547	72	111				0	Content		-72	-111	26128862	2351193596
26146	11:02:34.661	00:00:26.145	1569	-1024	-768	-1	-1	-1	-1	4	-1024	-768	-1	-1	-1	-1	4		0	0						Untertest4.avi	0	880	547	72	111				0	Content		-72	-111	26145739	2351210473
26162	11:02:34.677	00:00:26.162	1570	-1024	-768	-1	-1	-1	-1	4	-1024	-768	-1	-1	-1	-1	4		0	0						Untertest4.avi	0	880	547	72	111				0	Content		-72	-111	26162406	2351227140
26179	11:02:34.694	00:00:26.179	1571	-1024	-768	-1	-1	-1	-1	4	-1024	-768	-1	-1	-1	-1	4		0	0						Untertest4.avi	0	880	547	72	111				0	Content		-72	-111	26179074	2351243808
26196	11:02:34.711	00:00:26.196	1572	-1024	-768	-1	-1	-1	-1	4	-1024	-768	-1	-1	-1	-1	4		0	0						Untertest4.avi	0	880	547	72	111				0	Content		-72	-111	26196106	2351260840
26212	11:02:34.727	00:00:26.212	1573	759,4123	812,9127	0,4539585	0,5327689	393,0412	3,260701	3	744,0389	821,843	0,4539776	0,5327638	393,0412	3,256496	1	34	744	822						Untertest4.avi	0	880	547	72	111	672	711	83	0	Content		672	711	26212105	2351276839
26229	11:02:34.744	00:00:26.228	1574	-1024	-768	-1	-1	-1	-1	4	-1024	-768	-1	-1	-1	-1	4	34	0	0						Untertest4.avi	0	880	547	72	111	672	711	83	0	Content		-72	-111	26228854	2351293588
26245	11:02:34.760	00:00:26.245	1575	1066,31	822,5172	0,6039553	0,4978684	393,0411	2,89063	1	1056,038	832,5194	0,6039737	0,4978672	393,0411	2,891127	3	34	1066	823						Untertest4.avi	0	880	547	72	111	672	711	83	0	Content		994	712	26245477	2351310211
26262	11:02:34.777	00:00:26.262	1576	388,7494	822,1018	0,5954204	0,4988125	393,0411	2,858459	1	365,6448	831,0597	0,5954396	0,4988074	393,0411	2,853278	3	34	389	822						Untertest4.avi	0	880	547	72	111	672	711	83	0	Content		317	711	26262099	2351326833
26279	11:02:34.794	00:00:26.278	1577	-1024	-768	-1	-1	-1	-1	4	-1024	-768	-1	-1	-1	-1	4	34	0	0						Untertest4.avi	0	880	547	72	111	672	711	83	0	Content		-72	-111	26278724	2351343458
26295	11:02:34.810	00:00:26.295	1578	396,7198	796,1992	0,5954554	0,4996913	393,0411	2,817616	0	1692,783	810,2595	0,4612921	0,5332212	393,0411	3,725387	0	35	1045	803						Untertest4.avi	0	880	547	72	111	903	718	350	0	Content		973	692	26295472	2351360206
26312	11:02:34.827	00:00:26.312	1579	1071,529	845,7681	0,6033906	0,4991136	395,0143	3,080086	0	-1024	-768	-1	-1	-1	-1	4	35	1072	846						Untertest4.avi	0	880	547	72	111	903	718	350	0	Content		1000	735	26312097	2351376831
26329	11:02:34.844	00:00:26.328	1580	-1024	-768	-1	-1	-1	-1	4	-1024	-768	-1	-1	-1	-1	4	35	0	0						Untertest4.avi	0	880	547	72	111	903	718	350	0	Content		-72	-111	26328721	2351393455
26345	11:02:34.860	00:00:26.345	1581	-1024	-768	-1	-1	-1	-1	4	-1024	-768	-1	-1	-1	-1	4	35	0	0						Untertest4.avi	0	880	547	72	111	903	718	350	0	Content		-72	-111	26345344	2351410078
26362	11:02:34.877	00:00:26.362	1582	-1024	-768	-1	-1	-1	-1	4	-1024	-768	-1	-1	-1	-1	4	35	0	0						Untertest4.avi	0	880	547	72	111	903	718	350	0	Content		-72	-111	26362090	2351426824
26379	11:02:34.894	00:00:26.378	1583	-1024	-768	-1	-1	-1	-1	4	-1024	-768	-1	-1	-1	-1	4	35	0	0						Untertest4.avi	0	880	547	72	111	903	718	350	0	Content		-72	-111	26378713	2351443447
26395	11:02:34.910	00:00:26.395	1584	-1024	-768	-1	-1	-1	-1	4	-1024	-768	-1	-1	-1	-1	4	35	0	0						Untertest4.avi	0	880	547	72	111	903	718	350	0	Content		-72	-111	26395341	2351460075
26412	11:02:34.927	00:00:26.412	1585	-1024	-768	-1	-1	-1	-1	4	-1024	-768	-1	-1	-1	-1	4	35	0	0						Untertest4.avi	0	880	547	72	111	903	718	350	0	Content		-72	-111	26412009	2351476743
26429	11:02:34.944	00:00:26.428	1586	1084,597	837,4103	0,6043464	0,4998426	395,0143	3,076564	0	881,2424	805,8737	0,4549186	0,533429	395,0144	3,305001	0	35	983	822						Untertest4.avi	0	880	547	72	111	903	718	350	0	Content		911	711	26428708	2351493442
26445	11:02:34.960	00:00:26.445	1587	382,1858	816,8922	0,5962288	0,5005059	395,0143	2,92779	0	868,0929	824,5655	0,4552049	0,5337923	395,0921	3,401793	0	35	625	821						Untertest4.avi	0	880	547	72	111	903	718	350	0	Content		553	710	26445329	2351510063
26462	11:02:34.977	00:00:26.462	1588	-1024	-768	-1	-1	-1	-1	4	-1024	-768	-1	-1	-1	-1	4	35	0	0						Untertest4.avi	0	880	547	72	111	903	718	350	0	Content		-72	-111	26462003	2351526737
26479	11:02:34.994	00:00:26.478	1589	988,1046	818,923	0,5972617	0,5006239	421,2113	3,29319	0	-1024	-768	-1	-1	-1	-1	4	35	988	819						Untertest4.avi	0	880	547	72	111	903	718	350	0	Content		916	708	26478577	2351543311
26495	11:02:35.010	00:00:26.495	1590	-1024	-768	-1	-1	-1	-1	4	-1024	-768	-1	-1	-1	-1	4	35	0	0						Untertest4.avi	0	880	547	72	111	903	718	350	0	Content		-72	-111	26495325	2351560059
26512	11:02:35.027	00:00:26.511	1591	-1024	-768	-1	-1	-1	-1	4	779,5695	854,5166	0,4589299	0,5340504	386,0144	3,350994	0	35	780	855						Untertest4.avi	0	880	547	72	111	903	718	350	0	Content		708	744	26511958	2351576692
26529	11:02:35.044	00:00:26.528	1592	-1024	-768	-1	-1	-1	-1	4	-1024	-768	-1	-1	-1	-1	4	35	0	0						Untertest4.avi	0	880	547	72	111	903	718	350	0	Content		-72	-111	26528570	2351593304
26545	11:02:35.060	00:00:26.545	1593	-1024	-768	-1	-1	-1	-1	4	-1024	-768	-1	-1	-1	-1	4	35	0	0						Untertest4.avi	0	880	547	72	111	903	718	350	0	Content		-72	-111	26545193	2351609927
26562	11:02:35.077	00:00:26.561	1594	-1024	-768	-1	-1	-1	-1	4	-1024	-768	-1	-1	-1	-1	4	35	0	0						Untertest4.avi	0	880	547	72	111	903	718	350	0	Content		-72	-111	26561978	2351626712
26579	11:02:35.094	00:00:26.578	1595	-1024	-768	-1	-1	-1	-1	4	1705,673	822,0791	0,4671129	0,534353	386,0144	3,867821	0	35	1706	822						Untertest4.avi	0	880	547	72	111	903	718	350	0	Content		1634	711	26578565	2351643299
26595	11:02:35.110	00:00:26.595	1596	974,6848	839,9355	0,5992458	0,5013765	418,4887	3,415737	0	-1024	-768	-1	-1	-1	-1	4	35	975	840						Untertest4.avi	0	880	547	72	111	903	718	350	0	Content		903	729	26595188	2351659922
26612	11:02:35.127	00:00:26.611	1597	-1024	-768	-1	-1	-1	-1	4	-1024	-768	-1	-1	-1	-1	4	35	0	0						Untertest4.avi	0	880	547	72	111	903	718	350	0	Content		-72	-111	26611810	2351676544
26629	11:02:35.144	00:00:26.628	1598	1087,307	816,3145	0,6014323	0,5019121	414,4569	3,434249	0	789,8704	842,4923	0,4466135	0,5341627	421,7861	3,533633	0	35	939	829						Untertest4.avi	0	880	547	72	111	903	718	350	0	Content		867	718	26628572	2351693306
26645	11:02:35.160	00:00:26.645	1599	1143,528	839,2297	0,6205237	0,5004714	414,453	3,367945	3	972,9626	844,0681	0,6074745	0,5006537	383,351	3,107459	1	36	973	844						Untertest4.avi	0	880	547	72	111	726	745	167	0	Content		901	733	26645185	2351709919
26662	11:02:35.177	00:00:26.661	1600	-1024	-768	-1	-1	-1	-1	4	797,7215	843,8085	0,4579701	0,5341403	390,8806	3,423477	0	36	798	844						Untertest4.avi	0	880	547	72	111	726	745	167	0	Content		726	733	26661806	2351726540
26678	11:02:35.193	00:00:26.678	1601	-1024	-768	-1	-1	-1	-1	4	-1024	-768	-1	-1	-1	-1	4	36	0	0						Untertest4.avi	0	880	547	72	111	726	745	167	0	Content		-72	-111	26678428	2351743162
26695	11:02:35.210	00:00:26.695	1602	-1024	-768	-1	-1	-1	-1	4	-1024	-768	-1	-1	-1	-1	4	36	0	0						Untertest4.avi	0	880	547	72	111	726	745	167	0	Content		-72	-111	26695146	2351759880
26712	11:02:35.227	00:00:26.711	1603	-1024	-768	-1	-1	-1	-1	4	-1024	-768	-1	-1	-1	-1	4	36	0	0						Untertest4.avi	0	880	547	72	111	726	745	167	0	Content		-72	-111	26711813	2351776547
26728	11:02:35.243	00:00:26.728	1604	-1024	-768	-1	-1	-1	-1	4	-1024	-768	-1	-1	-1	-1	4	36	0	0						Untertest4.avi	0	880	547	72	111	726	745	167	0	Content		-72	-111	26728500	2351793234
26745	11:02:35.260	00:00:26.745	1605	-1024	-768	-1	-1	-1	-1	4	-1024	-768	-1	-1	-1	-1	4	36	0	0						Untertest4.avi	0	880	547	72	111	726	745	167	0	Content		-72	-111	26745124	2351809858
26762	11:02:35.277	00:00:26.761	1606	269,5196	869,0974	0,5956315	0,5034747	414,4569	3,508974	0	-1024	-768	-1	-1	-1	-1	4	36	270	869						Untertest4.avi	0	880	547	72	111	726	745	167	0	Content		198	758	26761748	2351826482
26778	11:02:35.293	00:00:26.778	1607	421,6533	874,2037	0,6064211	0,5053449	372,9194	3,197362	0	1593,458	979,1659	0,4708068	0,5371687	390,8806	4,285672	0	36	1008	927						Untertest4.avi	0	880	547	72	111	726	745	167	0	Content		936	816	26778496	2351843230
26795	11:02:35.310	00:00:26.795	1608	-1024	-768	-1	-1	-1	-1	4	345,4505	972,0013	0,4624732	0,538023	390,8807	3,345172	0	36	345	972						Untertest4.avi	0	880	547	72	111	726	745	167	0	Content		273	861	26795120	2351859854
26812	11:02:35.327	00:00:26.811	1609	-1024	-768	-1	-1	-1	-1	4	-1024	-768	-1	-1	-1	-1	4		0	0						Untertest4.avi	0	880	547	72	111				0	Content		-72	-111	26811743	2351876477
26828	11:02:35.343	00:00:26.828	1610	-1024	-768	-1	-1	-1	-1	4	-1024	-768	-1	-1	-1	-1	4		0	0						Untertest4.avi	0	880	547	72	111				0	Content		-72	-111	26828370	2351893104
26845	11:02:35.360	00:00:26.845	1611	-1024	-768	-1	-1	-1	-1	4	-1024	-768	-1	-1	-1	-1	4		0	0						Untertest4.avi	0	880	547	72	111				0	Content		-72	-111	26845117	2351909851
26862	11:02:35.377	00:00:26.861	1612	-1024	-768	-1	-1	-1	-1	4	-1024	-768	-1	-1	-1	-1	4		0	0						Untertest4.avi	0	880	547	72	111				0	Content		-72	-111	26861742	2351926476
26878	11:02:35.393	00:00:26.878	1613	-1024	-768	-1	-1	-1	-1	4	-1024	-768	-1	-1	-1	-1	4		0	0						Untertest4.avi	0	880	547	72	111				0	Content		-72	-111	26878364	2351943098
26895	11:02:35.410	00:00:26.894	1614	-1024	-768	-1	-1	-1	-1	4	-1024	-768	-1	-1	-1	-1	4		0	0						Untertest4.avi	0	880	547	72	111				0	Content		-72	-111	26894988	2351959722
26912	11:02:35.427	00:00:26.911	1615	-1024	-768	-1	-1	-1	-1	4	-1024	-768	-1	-1	-1	-1	4		0	0						Untertest4.avi	0	880	547	72	111				0	Content		-72	-111	26911736	2351976470
26928	11:02:35.443	00:00:26.928	1616	-1024	-768	-1	-1	-1	-1	4	-1024	-768	-1	-1	-1	-1	4		0	0						Untertest4.avi	0	880	547	72	111				0	Content		-72	-111	26928362	2351993096
26945	11:02:35.460	00:00:26.944	1617	-1024	-768	-1	-1	-1	-1	4	-1024	-768	-1	-1	-1	-1	4		0	0						Untertest4.avi	0	880	547	72	111				0	Content		-72	-111	26944983	2352009717
26962	11:02:35.477	00:00:26.961	1618	-1024	-768	-1	-1	-1	-1	4	-1024	-768	-1	-1	-1	-1	4		0	0						Untertest4.avi	0	880	547	72	111				0	Content		-72	-111	26961664	2352026398
26978	11:02:35.493	00:00:26.978	1619	-1024	-768	-1	-1	-1	-1	4	-1024	-768	-1	-1	-1	-1	4		0	0						Untertest4.avi	0	880	547	72	111				0	Content		-72	-111	26978331	2352043065
26995	11:02:35.510	00:00:26.994	1620	-1024	-768	-1	-1	-1	-1	4	-1024	-768	-1	-1	-1	-1	4		0	0						Untertest4.avi	0	880	547	72	111				0	Content		-72	-111	26994981	2352059715
27012	11:02:35.527	00:00:27.011	1621	-1024	-768	-1	-1	-1	-1	4	-1024	-768	-1	-1	-1	-1	4		0	0						Untertest4.avi	0	880	547	72	111				0	Content		-72	-111	27011606	2352076340
27028	11:02:35.543	00:00:27.028	1622	-1024	-768	-1	-1	-1	-1	4	-1024	-768	-1	-1	-1	-1	4		0	0						Untertest4.avi	0	880	547	72	111				0	Content		-72	-111	27028228	2352092962
27045	11:02:35.560	00:00:27.044	1623	-1024	-768	-1	-1	-1	-1	4	-1024	-768	-1	-1	-1	-1	4		0	0						Untertest4.avi	0	880	547	72	111				0	Content		-72	-111	27044977	2352109711
27061	11:02:35.576																				LeftMouseClick	1	630	1
27062	11:02:35.577	00:00:27.061	1624	-1024	-768	-1	-1	-1	-1	4	-1024	-768	-1	-1	-1	-1	4		0	0						Untertest4.avi	0	880	547	72	111				0	Content		-72	-111	27061599	2352126333
27078	11:02:35.593	00:00:27.078	1625	-1024	-768	-1	-1	-1	-1	4	-1024	-768	-1	-1	-1	-1	4		0	0						Untertest4.avi	0	880	547	72	111				0	Content		-72	-111	27078268	2352143002
27095	11:02:35.610	00:00:27.094	1626	-1024	-768	-1	-1	-1	-1	4	-1024	-768	-1	-1	-1	-1	4		0	0						Untertest4.avi	0	880	547	72	111				0	Content		-72	-111	27094891	2352159625
27112	11:02:35.627	00:00:27.111	1627	-1024	-768	-1	-1	-1	-1	4	-1024	-768	-1	-1	-1	-1	4		0	0						Untertest4.avi	0	880	547	72	111				0	Content		-72	-111	27111510	2352176244
27124	11:02:35.639																				LeftMouseClick	1	630	1
27128	11:02:35.643	00:00:27.128	1628	-1024	-768	-1	-1	-1	-1	4	-1024	-768	-1	-1	-1	-1	4		0	0						Untertest4.avi	0	880	547	72	111				0	Content		-72	-111	27128133	2352192867
27145	11:02:35.660	00:00:27.144	1629	-1024	-768	-1	-1	-1	-1	4	-1024	-768	-1	-1	-1	-1	4		0	0						Untertest4.avi	0	880	547	72	111				0	Content		-72	-111	27144883	2352209617
27162	11:02:35.677	00:00:27.161	1630	-1024	-768	-1	-1	-1	-1	4	-1024	-768	-1	-1	-1	-1	4		0	0						Untertest4.avi	0	880	547	72	111				0	Content		-72	-111	27161504	2352226238
27178	11:02:35.693	00:00:27.178	1631	-1024	-768	-1	-1	-1	-1	4	-1024	-768	-1	-1	-1	-1	4		0	0						Untertest4.avi	0	880	547	72	111				0	Content		-72	-111	27178127	2352242861
27195	11:02:35.710	00:00:27.194	1632	-1024	-768	-1	-1	-1	-1	4	-1024	-768	-1	-1	-1	-1	4		0	0						Untertest4.avi	0	880	547	72	111				0	Content		-72	-111	27194750	2352259484
27211	11:02:35.726	00:00:27.211	1633	-1024	-768	-1	-1	-1	-1	4	-1024	-768	-1	-1	-1	-1	4		0	0						Untertest4.avi	0	880	547	72	111				0	Content		-72	-111	27211497	2352276231
27228	11:02:35.743	00:00:27.228	1634	-1024	-768	-1	-1	-1	-1	4	-1024	-768	-1	-1	-1	-1	4		0	0						Untertest4.avi	0	880	547	72	111				0	Content		-72	-111	27228120	2352292854
27245	11:02:35.760	00:00:27.244	1635	-1024	-768	-1	-1	-1	-1	4	-1024	-768	-1	-1	-1	-1	4		0	0						Untertest4.avi	0	880	547	72	111				0	Content		-72	-111	27244743	2352309477
27261	11:02:35.776	00:00:27.261	1636	-1024	-768	-1	-1	-1	-1	4	-1024	-768	-1	-1	-1	-1	4		0	0						Untertest4.avi	0	880	547	72	111				0	Content		-72	-111	27261367	2352326101
27278	11:02:35.793	00:00:27.278	1637	-1024	-768	-1	-1	-1	-1	4	-1024	-768	-1	-1	-1	-1	4		0	0						Untertest4.avi	0	880	547	72	111				0	Content		-72	-111	27278114	2352342848
27295	11:02:35.810	00:00:27.294	1638	-1024	-768	-1	-1	-1	-1	4	-1024	-768	-1	-1	-1	-1	4		0	0						Untertest4.avi	0	880	547	72	111				0	Content		-72	-111	27294734	2352359468
27311	11:02:35.826	00:00:27.311	1639	-1024	-768	-1	-1	-1	-1	4	-1024	-768	-1	-1	-1	-1	4		0	0						Untertest4.avi	0	880	547	72	111				0	Content		-72	-111	27311359	2352376093
27328	11:02:35.843	00:00:27.328	1640	-1024	-768	-1	-1	-1	-1	4	-1024	-768	-1	-1	-1	-1	4		0	0						Untertest4.avi	0	880	547	72	111				0	Content		-72	-111	27328074	2352392808
27345	11:02:35.860	00:00:27.344	1641	-1024	-768	-1	-1	-1	-1	4	-1024	-768	-1	-1	-1	-1	4		0	0						Untertest4.avi	0	880	547	72	111				0	Content		-72	-111	27344741	2352409475
27361	11:02:35.876	00:00:27.361	1642	-1024	-768	-1	-1	-1	-1	4	-1024	-768	-1	-1	-1	-1	4		0	0						Untertest4.avi	0	880	547	72	111				0	Content		-72	-111	27361410	2352426144
27378	11:02:35.893	00:00:27.378	1643	-1024	-768	-1	-1	-1	-1	4	-1024	-768	-1	-1	-1	-1	4		0	0						Untertest4.avi	0	880	547	72	111				0	Content		-72	-111	27378104	2352442838
27395	11:02:35.910	00:00:27.394	1644	-1024	-768	-1	-1	-1	-1	4	-1024	-768	-1	-1	-1	-1	4		0	0						Untertest4.avi	0	880	547	72	111				0	Content		-72	-111	27394940	2352459674
27412	11:02:35.927	00:00:27.411	1645	-1024	-768	-1	-1	-1	-1	4	-1024	-768	-1	-1	-1	-1	4		0	0						Untertest4.avi	0	880	547	72	111				0	Content		-72	-111	27411607	2352476341
27428	11:02:35.943	00:00:27.428	1646	-1024	-768	-1	-1	-1	-1	4	-1024	-768	-1	-1	-1	-1	4		0	0						Untertest4.avi	0	880	547	72	111				0	Content		-72	-111	27428275	2352493009
27445	11:02:35.960	00:00:27.445	1647	-1024	-768	-1	-1	-1	-1	4	-1024	-768	-1	-1	-1	-1	4		0	0						Untertest4.avi	0	880	547	72	111				0	Content		-72	-111	27445225	2352509959
27462	11:02:35.977	00:00:27.462	1648	-1024	-768	-1	-1	-1	-1	4	-1024	-768	-1	-1	-1	-1	4		0	0						Untertest4.avi	0	880	547	72	111				0	Content		-72	-111	27462474	2352527208
27480	11:02:35.995	00:00:27.479	1649	-1024	-768	-1	-1	-1	-1	4	-1024	-768	-1	-1	-1	-1	4		0	0						Untertest4.avi	0	880	547	72	111				0	Content		-72	-111	27479862	2352544596
27495	11:02:36.010	00:00:27.494	1650	-1024	-768	-1	-1	-1	-1	4	-1024	-768	-1	-1	-1	-1	4		0	0						Untertest4.avi	0	880	547	72	111				0	Content		-72	-111	27494596	2352559330
27511	11:02:36.026	00:00:27.511	1651	-1024	-768	-1	-1	-1	-1	4	-1024	-768	-1	-1	-1	-1	4		0	0						Untertest4.avi	0	880	547	72	111				0	Content		-72	-111	27511285	2352576019
27528	11:02:36.043	00:00:27.527	1652	-1024	-768	-1	-1	-1	-1	4	-1024	-768	-1	-1	-1	-1	4		0	0						Untertest4.avi	0	880	547	72	111				0	Content		-72	-111	27527952	2352592686
27545	11:02:36.060	00:00:27.544	1653	-1024	-768	-1	-1	-1	-1	4	-1024	-768	-1	-1	-1	-1	4		0	0						Untertest4.avi	0	880	547	72	111				0	Content		-72	-111	27544598	2352609332
27561	11:02:36.076	00:00:27.561	1654	-1024	-768	-1	-1	-1	-1	4	-1024	-768	-1	-1	-1	-1	4		0	0						Untertest4.avi	0	880	547	72	111				0	Content		-72	-111	27561275	2352626009
27578	11:02:36.093	00:00:27.577	1655	-1024	-768	-1	-1	-1	-1	4	-1024	-768	-1	-1	-1	-1	4		0	0						Untertest4.avi	0	880	547	72	111				0	Content		-72	-111	27577967	2352642701
27595	11:02:36.110	00:00:27.594	1656	-1024	-768	-1	-1	-1	-1	4	-1024	-768	-1	-1	-1	-1	4		0	0						Untertest4.avi	0	880	547	72	111				0	Content		-72	-111	27594591	2352659325
27612	11:02:36.127	00:00:27.611	1657	-1024	-768	-1	-1	-1	-1	4	-1024	-768	-1	-1	-1	-1	4		0	0						Untertest4.avi	0	880	547	72	111				0	Content		-72	-111	27611713	2352676447
27629	11:02:36.144	00:00:27.629	1658	-1024	-768	-1	-1	-1	-1	4	-1024	-768	-1	-1	-1	-1	4		0	0						Untertest4.avi	0	880	547	72	111				0	Content		-72	-111	27629087	2352693821
27646	11:02:36.161	00:00:27.646	1659	-1024	-768	-1	-1	-1	-1	4	-1024	-768	-1	-1	-1	-1	4		0	0						Untertest4.avi	0	880	547	72	111				0	Content		-72	-111	27646350	2352711084
27661	11:02:36.176	00:00:27.661	1660	-1024	-768	-1	-1	-1	-1	4	-1024	-768	-1	-1	-1	-1	4		0	0						Untertest4.avi	0	880	547	72	111				0	Content		-72	-111	27661219	2352725953
27678	11:02:36.193	00:00:27.677	1661	-1024	-768	-1	-1	-1	-1	4	-1024	-768	-1	-1	-1	-1	4		0	0						Untertest4.avi	0	880	547	72	111				0	Content		-72	-111	27677830	2352742564
27694	11:02:36.209	00:00:27.694	1662	-1024	-768	-1	-1	-1	-1	4	-1024	-768	-1	-1	-1	-1	4		0	0						Untertest4.avi	0	880	547	72	111				0	Content		-72	-111	27694483	2352759217
27711	11:02:36.226	00:00:27.711	1663	-1024	-768	-1	-1	-1	-1	4	-1024	-768	-1	-1	-1	-1	4		0	0						Untertest4.avi	0	880	547	72	111				0	Content		-72	-111	27711151	2352775885
27728	11:02:36.243	00:00:27.727	1664	-1024	-768	-1	-1	-1	-1	4	-1024	-768	-1	-1	-1	-1	4		0	0						Untertest4.avi	0	880	547	72	111				0	Content		-72	-111	27727879	2352792613
27744	11:02:36.259	00:00:27.744	1665	-1024	-768	-1	-1	-1	-1	4	-1024	-768	-1	-1	-1	-1	4		0	0						Untertest4.avi	0	880	547	72	111				0	Content		-72	-111	27744451	2352809185
27761	11:02:36.276	00:00:27.761	1666	-1024	-768	-1	-1	-1	-1	4	-1024	-768	-1	-1	-1	-1	4		0	0						Untertest4.avi	0	880	547	72	111				0	Content		-72	-111	27761284	2352826018
27778	11:02:36.293	00:00:27.777	1667	-1024	-768	-1	-1	-1	-1	4	-1024	-768	-1	-1	-1	-1	4		0	0						Untertest4.avi	0	880	547	72	111				0	Content		-72	-111	27777952	2352842686
27795	11:02:36.310	00:00:27.794	1668	-1024	-768	-1	-1	-1	-1	4	-1024	-768	-1	-1	-1	-1	4		0	0						Untertest4.avi	0	880	547	72	111				0	Content		-72	-111	27794619	2352859353
27812	11:02:36.327	00:00:27.811	1669	-1024	-768	-1	-1	-1	-1	4	-1024	-768	-1	-1	-1	-1	4		0	0						Untertest4.avi	0	880	547	72	111				0	Content		-72	-111	27811573	2352876307
27829	11:02:36.344	00:00:27.828	1670	-1024	-768	-1	-1	-1	-1	4	-1024	-768	-1	-1	-1	-1	4		0	0						Untertest4.avi	0	880	547	72	111				0	Content		-72	-111	27828945	2352893679
27846	11:02:36.361	00:00:27.846	1671	-1024	-768	-1	-1	-1	-1	4	-1024	-768	-1	-1	-1	-1	4		0	0						Untertest4.avi	0	880	547	72	111				0	Content		-72	-111	27846193	2352910927
27861	11:02:36.376	00:00:27.861	1672	-1024	-768	-1	-1	-1	-1	4	-1024	-768	-1	-1	-1	-1	4		0	0						Untertest4.avi	0	880	547	72	111				0	Content		-72	-111	27861066	2352925800
27878	11:02:36.393	00:00:27.877	1673	-1024	-768	-1	-1	-1	-1	4	-1024	-768	-1	-1	-1	-1	4		0	0						Untertest4.avi	0	880	547	72	111				0	Content		-72	-111	27877690	2352942424
27894	11:02:36.409	00:00:27.894	1674	-1024	-768	-1	-1	-1	-1	4	-1024	-768	-1	-1	-1	-1	4		0	0						Untertest4.avi	0	880	547	72	111				0	Content		-72	-111	27894357	2352959091
27911	11:02:36.426	00:00:27.910	1675	-1024	-768	-1	-1	-1	-1	4	-1024	-768	-1	-1	-1	-1	4		0	0						Untertest4.avi	0	880	547	72	111				0	Content		-72	-111	27910938	2352975672
27928	11:02:36.443	00:00:27.927	1676	-1024	-768	-1	-1	-1	-1	4	-1024	-768	-1	-1	-1	-1	4		0	0						Untertest4.avi	0	880	547	72	111				0	Content		-72	-111	27927758	2352992492
27944	11:02:36.459	00:00:27.944	1677	-1024	-768	-1	-1	-1	-1	4	-1024	-768	-1	-1	-1	-1	4		0	0						Untertest4.avi	0	880	547	72	111				0	Content		-72	-111	27944310	2353009044
27961	11:02:36.476	00:00:27.960	1678	-1024	-768	-1	-1	-1	-1	4	-1024	-768	-1	-1	-1	-1	4		0	0						Untertest4.avi	0	880	547	72	111				0	Content		-72	-111	27960932	2353025666
27978	11:02:36.493	00:00:27.978	1679	-1024	-768	-1	-1	-1	-1	4	-1024	-768	-1	-1	-1	-1	4		0	0						Untertest4.avi	0	880	547	72	111				0	Content		-72	-111	27978181	2353042915
27996	11:02:36.511	00:00:27.995	1680	-1024	-768	-1	-1	-1	-1	4	-1024	-768	-1	-1	-1	-1	4		0	0						Untertest4.avi	0	880	547	72	111				0	Content		-72	-111	27995552	2353060286
28013	11:02:36.528	00:00:28.012	1681	-1024	-768	-1	-1	-1	-1	4	-1024	-768	-1	-1	-1	-1	4		0	0						Untertest4.avi	0	880	547	72	111				0	Content		-72	-111	28012802	2353077536
28028	11:02:36.543	00:00:28.027	1682	-1024	-768	-1	-1	-1	-1	4	-1024	-768	-1	-1	-1	-1	4		0	0						Untertest4.avi	0	880	547	72	111				0	Content		-72	-111	28027550	2353092284
28044	11:02:36.559	00:00:28.044	1683	-1024	-768	-1	-1	-1	-1	4	-1024	-768	-1	-1	-1	-1	4		0	0						Untertest4.avi	0	880	547	72	111				0	Content		-72	-111	28044172	2353108906
28061	11:02:36.576	00:00:28.060	1684	-1024	-768	-1	-1	-1	-1	4	-1024	-768	-1	-1	-1	-1	4		0	0						Untertest4.avi	0	880	547	72	111				0	Content		-72	-111	28060888	2353125622
28078	11:02:36.593	00:00:28.077	1685	-1024	-768	-1	-1	-1	-1	4	-1024	-768	-1	-1	-1	-1	4		0	0						Untertest4.avi	0	880	547	72	111				0	Content		-72	-111	28077555	2353142289
28094	11:02:36.609	00:00:28.094	1686	-1024	-768	-1	-1	-1	-1	4	-1024	-768	-1	-1	-1	-1	4		0	0						Untertest4.avi	0	880	547	72	111				0	Content		-72	-111	28094227	2353158961
28111	11:02:36.626	00:00:28.110	1687	-1024	-768	-1	-1	-1	-1	4	-1024	-768	-1	-1	-1	-1	4		0	0						Untertest4.avi	0	880	547	72	111				0	Content		-72	-111	28110919	2353175653
28128	11:02:36.643	00:00:28.127	1688	-1024	-768	-1	-1	-1	-1	4	-1024	-768	-1	-1	-1	-1	4		0	0						Untertest4.avi	0	880	547	72	111				0	Content		-72	-111	28127751	2353192485
28144	11:02:36.659	00:00:28.144	1689	-1024	-768	-1	-1	-1	-1	4	-1024	-768	-1	-1	-1	-1	4		0	0						Untertest4.avi	0	880	547	72	111				0	Content		-72	-111	28144419	2353209153
28161	11:02:36.676	00:00:28.161	1690	-1024	-768	-1	-1	-1	-1	4	-1024	-768	-1	-1	-1	-1	4		0	0						Untertest4.avi	0	880	547	72	111				0	Content		-72	-111	28161086	2353225820
28178	11:02:36.693	00:00:28.178	1691	-1024	-768	-1	-1	-1	-1	4	-1024	-768	-1	-1	-1	-1	4		0	0						Untertest4.avi	0	880	547	72	111				0	Content		-72	-111	28178040	2353242774
28195	11:02:36.710	00:00:28.195	1692	-1024	-768	-1	-1	-1	-1	4	-1024	-768	-1	-1	-1	-1	4		0	0						Untertest4.avi	0	880	547	72	111				0	Content		-72	-111	28195410	2353260144
28213	11:02:36.728	00:00:28.212	1693	-1024	-768	-1	-1	-1	-1	4	-1024	-768	-1	-1	-1	-1	4		0	0						Untertest4.avi	0	880	547	72	111				0	Content		-72	-111	28212658	2353277392
28228	11:02:36.743	00:00:28.227	1694	-1024	-768	-1	-1	-1	-1	4	-1024	-768	-1	-1	-1	-1	4		0	0						Untertest4.avi	0	880	547	72	111				0	Content		-72	-111	28227529	2353292263
28244	11:02:36.759	00:00:28.244	1695	-1024	-768	-1	-1	-1	-1	4	-1024	-768	-1	-1	-1	-1	4		0	0						Untertest4.avi	0	880	547	72	111				0	Content		-72	-111	28244154	2353308888
28261	11:02:36.776	00:00:28.260	1696	-1024	-768	-1	-1	-1	-1	4	-1024	-768	-1	-1	-1	-1	4		0	0						Untertest4.avi	0	880	547	72	111				0	Content		-72	-111	28260822	2353325556
28277	11:02:36.792	00:00:28.277	1697	-1024	-768	-1	-1	-1	-1	4	-1024	-768	-1	-1	-1	-1	4		0	0						Untertest4.avi	0	880	547	72	111				0	Content		-72	-111	28277404	2353342138
28294	11:02:36.809	00:00:28.294	1698	-1024	-768	-1	-1	-1	-1	4	-1024	-768	-1	-1	-1	-1	4		0	0						Untertest4.avi	0	880	547	72	111				0	Content		-72	-111	28294084	2353358818
28311	11:02:36.826	00:00:28.310	1699	-1024	-768	-1	-1	-1	-1	4	-1024	-768	-1	-1	-1	-1	4		0	0						Untertest4.avi	0	880	547	72	111				0	Content		-72	-111	28310775	2353375509
28327	11:02:36.842	00:00:28.327	1700	-1024	-768	-1	-1	-1	-1	4	-1024	-768	-1	-1	-1	-1	4		0	0						Untertest4.avi	0	880	547	72	111				0	Content		-72	-111	28327398	2353392132
28345	11:02:36.860	00:00:28.344	1701	-1024	-768	-1	-1	-1	-1	4	-1024	-768	-1	-1	-1	-1	4		0	0						Untertest4.avi	0	880	547	72	111				0	Content		-72	-111	28344519	2353409253
28362	11:02:36.877	00:00:28.361	1702	-1024	-768	-1	-1	-1	-1	4	-1024	-768	-1	-1	-1	-1	4		0	0						Untertest4.avi	0	880	547	72	111				0	Content		-72	-111	28361894	2353426628
28379	11:02:36.894	00:00:28.379	1703	-1024	-768	-1	-1	-1	-1	4	-1024	-768	-1	-1	-1	-1	4		0	0						Untertest4.avi	0	880	547	72	111				0	Content		-72	-111	28379140	2353443874
28394	11:02:36.909	00:00:28.394	1704	-1024	-768	-1	-1	-1	-1	4	-1024	-768	-1	-1	-1	-1	4		0	0						Untertest4.avi	0	880	547	72	111				0	Content		-72	-111	28394012	2353458746
28411	11:02:36.926	00:00:28.410	1705	-1024	-768	-1	-1	-1	-1	4	-1024	-768	-1	-1	-1	-1	4		0	0						Untertest4.avi	0	880	547	72	111				0	Content		-72	-111	28410634	2353475368
28427	11:02:36.942	00:00:28.427	1706	-1024	-768	-1	-1	-1	-1	4	-1024	-768	-1	-1	-1	-1	4		0	0						Untertest4.avi	0	880	547	72	111				0	Content		-72	-111	28427348	2353492082
28444	11:02:36.959	00:00:28.444	1707	-1024	-768	-1	-1	-1	-1	4	-1024	-768	-1	-1	-1	-1	4		0	0						Untertest4.avi	0	880	547	72	111				0	Content		-72	-111	28444016	2353508750
28461	11:02:36.976	00:00:28.460	1708	-1024	-768	-1	-1	-1	-1	4	-1024	-768	-1	-1	-1	-1	4		0	0						Untertest4.avi	0	880	547	72	111				0	Content		-72	-111	28460690	2353525424
28477	11:02:36.992	00:00:28.477	1709	-1024	-768	-1	-1	-1	-1	4	-1024	-768	-1	-1	-1	-1	4		0	0						Untertest4.avi	0	880	547	72	111				0	Content		-72	-111	28477253	2353541987
28494	11:02:37.009	00:00:28.494	1710	-1024	-768	-1	-1	-1	-1	4	-1024	-768	-1	-1	-1	-1	4		0	0						Untertest4.avi	0	880	547	72	111				0	Content		-72	-111	28494136	2353558870
28511	11:02:37.026	00:00:28.510	1711	-1024	-768	-1	-1	-1	-1	4	-1024	-768	-1	-1	-1	-1	4		0	0						Untertest4.avi	0	880	547	72	111				0	Content		-72	-111	28510803	2353575537
28527	11:02:37.042	00:00:28.527	1712	-1024	-768	-1	-1	-1	-1	4	-1024	-768	-1	-1	-1	-1	4		0	0						Untertest4.avi	0	880	547	72	111				0	Content		-72	-111	28527471	2353592205
28545	11:02:37.060	00:00:28.544	1713	-1024	-768	-1	-1	-1	-1	4	-1024	-768	-1	-1	-1	-1	4		0	0						Untertest4.avi	0	880	547	72	111				0	Content		-72	-111	28544504	2353609238
28562	11:02:37.077	00:00:28.561	1714	-1024	-768	-1	-1	-1	-1	4	-1024	-768	-1	-1	-1	-1	4		0	0						Untertest4.avi	0	880	547	72	111				0	Content		-72	-111	28561751	2353626485
28579	11:02:37.094	00:00:28.579	1715	-1024	-768	-1	-1	-1	-1	4	-1024	-768	-1	-1	-1	-1	4		0	0						Untertest4.avi	0	880	547	72	111				0	Content		-72	-111	28579125	2353643859
28594	11:02:37.109	00:00:28.593	1716	-1024	-768	-1	-1	-1	-1	4	-1024	-768	-1	-1	-1	-1	4		0	0						Untertest4.avi	0	880	547	72	111				0	Content		-72	-111	28593871	2353658605
28611	11:02:37.126	00:00:28.610	1717	-1024	-768	-1	-1	-1	-1	4	-1024	-768	-1	-1	-1	-1	4		0	0						Untertest4.avi	0	880	547	72	111				0	Content		-72	-111	28610559	2353675293
28627	11:02:37.142	00:00:28.627	1718	-1024	-768	-1	-1	-1	-1	4	-1024	-768	-1	-1	-1	-1	4		0	0						Untertest4.avi	0	880	547	72	111				0	Content		-72	-111	28627226	2353691960
28644	11:02:37.159	00:00:28.643	1719	-1024	-768	-1	-1	-1	-1	4	-1024	-768	-1	-1	-1	-1	4		0	0						Untertest4.avi	0	880	547	72	111				0	Content		-72	-111	28643868	2353708602
28661	11:02:37.176	00:00:28.660	1720	-1024	-768	-1	-1	-1	-1	4	-1024	-768	-1	-1	-1	-1	4		0	0						Untertest4.avi	0	880	547	72	111				0	Content		-72	-111	28660545	2353725279
28677	11:02:37.192	00:00:28.677	1721	-1024	-768	-1	-1	-1	-1	4	-1024	-768	-1	-1	-1	-1	4		0	0						Untertest4.avi	0	880	547	72	111				0	Content		-72	-111	28677126	2353741860
28694	11:02:37.209	00:00:28.693	1722	-1024	-768	-1	-1	-1	-1	4	-1024	-768	-1	-1	-1	-1	4		0	0						Untertest4.avi	0	880	547	72	111				0	Content		-72	-111	28693735	2353758469
28711	11:02:37.226	00:00:28.710	1723	-1024	-768	-1	-1	-1	-1	4	-1024	-768	-1	-1	-1	-1	4		0	0						Untertest4.avi	0	880	547	72	111				0	Content		-72	-111	28710983	2353775717
28728	11:02:37.243	00:00:28.728	1724	-1024	-768	-1	-1	-1	-1	4	-1024	-768	-1	-1	-1	-1	4		0	0						Untertest4.avi	0	880	547	72	111				0	Content		-72	-111	28728356	2353793090
28746	11:02:37.261	00:00:28.745	1725	-1024	-768	-1	-1	-1	-1	4	-1024	-768	-1	-1	-1	-1	4		0	0						Untertest4.avi	0	880	547	72	111				0	Content		-72	-111	28745614	2353810348
28760	11:02:37.275	00:00:28.760	1726	-1024	-768	-1	-1	-1	-1	4	-1024	-768	-1	-1	-1	-1	4		0	0						Untertest4.avi	0	880	547	72	111				0	Content		-72	-111	28760477	2353825211
28777	11:02:37.292	00:00:28.777	1727	-1024	-768	-1	-1	-1	-1	4	-1024	-768	-1	-1	-1	-1	4		0	0						Untertest4.avi	0	880	547	72	111				0	Content		-72	-111	28777098	2353841832
28794	11:02:37.309	00:00:28.793	1728	-1024	-768	-1	-1	-1	-1	4	-1024	-768	-1	-1	-1	-1	4		0	0						Untertest4.avi	0	880	547	72	111				0	Content		-72	-111	28793815	2353858549
28810	11:02:37.325	00:00:28.810	1729	-1024	-768	-1	-1	-1	-1	4	-1024	-768	-1	-1	-1	-1	4		0	0						Untertest4.avi	0	880	547	72	111				0	Content		-72	-111	28810482	2353875216
28827	11:02:37.342	00:00:28.827	1730	-1024	-768	-1	-1	-1	-1	4	-1024	-768	-1	-1	-1	-1	4		0	0						Untertest4.avi	0	880	547	72	111				0	Content		-72	-111	28827153	2353891887
28844	11:02:37.359	00:00:28.843	1731	-1024	-768	-1	-1	-1	-1	4	-1024	-768	-1	-1	-1	-1	4		0	0						Untertest4.avi	0	880	547	72	111				0	Content		-72	-111	28843720	2353908454
28861	11:02:37.376	00:00:28.860	1732	-1024	-768	-1	-1	-1	-1	4	-1024	-768	-1	-1	-1	-1	4		0	0						Untertest4.avi	0	880	547	72	111				0	Content		-72	-111	28860557	2353925291
28877	11:02:37.392	00:00:28.877	1733	-1024	-768	-1	-1	-1	-1	4	-1024	-768	-1	-1	-1	-1	4		0	0						Untertest4.avi	0	880	547	72	111				0	Content		-72	-111	28877225	2353941959
28894	11:02:37.409	00:00:28.893	1734	-1024	-768	-1	-1	-1	-1	4	-1024	-768	-1	-1	-1	-1	4		0	0						Untertest4.avi	0	880	547	72	111				0	Content		-72	-111	28893892	2353958626
28911	11:02:37.426	00:00:28.910	1735	-1024	-768	-1	-1	-1	-1	4	-1024	-768	-1	-1	-1	-1	4		0	0						Untertest4.avi	0	880	547	72	111				0	Content		-72	-111	28910845	2353975579
28928	11:02:37.443	00:00:28.928	1736	-1024	-768	-1	-1	-1	-1	4	-1024	-768	-1	-1	-1	-1	4		0	0						Untertest4.avi	0	880	547	72	111				0	Content		-72	-111	28928214	2353992948
28945	11:02:37.460	00:00:28.945	1737	-1024	-768	-1	-1	-1	-1	4	-1024	-768	-1	-1	-1	-1	4		0	0						Untertest4.avi	0	880	547	72	111				0	Content		-72	-111	28945464	2354010198
28960	11:02:37.475	00:00:28.960	1738	-1024	-768	-1	-1	-1	-1	4	-1024	-768	-1	-1	-1	-1	4		0	0						Untertest4.avi	0	880	547	72	111				0	Content		-72	-111	28960336	2354025070
28977	11:02:37.492	00:00:28.976	1739	-1024	-768	-1	-1	-1	-1	4	-1024	-768	-1	-1	-1	-1	4		0	0						Untertest4.avi	0	880	547	72	111				0	Content		-72	-111	28976967	2354041701
28994	11:02:37.509	00:00:28.993	1740	-1024	-768	-1	-1	-1	-1	4	-1024	-768	-1	-1	-1	-1	4		0	0						Untertest4.avi	0	880	547	72	111				0	Content		-72	-111	28993635	2354058369
29010	11:02:37.525	00:00:29.010	1741	-1024	-768	-1	-1	-1	-1	4	-1024	-768	-1	-1	-1	-1	4		0	0						Untertest4.avi	0	880	547	72	111				0	Content		-72	-111	29010207	2354074941
29027	11:02:37.542	00:00:29.027	1742	-1024	-768	-1	-1	-1	-1	4	-1024	-768	-1	-1	-1	-1	4		0	0						Untertest4.avi	0	880	547	72	111				0	Content		-72	-111	29027010	2354091744
29044	11:02:37.559	00:00:29.043	1743	-1024	-768	-1	-1	-1	-1	4	-1024	-768	-1	-1	-1	-1	4		0	0						Untertest4.avi	0	880	547	72	111				0	Content		-72	-111	29043588	2354108322
29060	11:02:37.575	00:00:29.060	1744	-1024	-768	-1	-1	-1	-1	4	-1024	-768	-1	-1	-1	-1	4		0	0						Untertest4.avi	0	880	547	72	111				0	Content		-72	-111	29060198	2354124932
29077	11:02:37.592	00:00:29.077	1745	-1024	-768	-1	-1	-1	-1	4	-1024	-768	-1	-1	-1	-1	4		0	0						Untertest4.avi	0	880	547	72	111				0	Content		-72	-111	29077445	2354142179
29095	11:02:37.610	00:00:29.094	1746	-1024	-768	-1	-1	-1	-1	4	-1024	-768	-1	-1	-1	-1	4		0	0						Untertest4.avi	0	880	547	72	111				0	Content		-72	-111	29094816	2354159550
29112	11:02:37.627	00:00:29.112	1747	-1024	-768	-1	-1	-1	-1	4	-1024	-768	-1	-1	-1	-1	4		0	0						Untertest4.avi	0	880	547	72	111				0	Content		-72	-111	29112064	2354176798
29127	11:02:37.642	00:00:29.126	1748	-1024	-768	-1	-1	-1	-1	4	-1024	-768	-1	-1	-1	-1	4		0	0						Untertest4.avi	0	880	547	72	111				0	Content		-72	-111	29126811	2354191545
29143	11:02:37.658	00:00:29.143	1749	-1024	-768	-1	-1	-1	-1	4	-1024	-768	-1	-1	-1	-1	4		0	0						Untertest4.avi	0	880	547	72	111				0	Content		-72	-111	29143430	2354208164
29160	11:02:37.675	00:00:29.160	1750	-1024	-768	-1	-1	-1	-1	4	-1024	-768	-1	-1	-1	-1	4		0	0						Untertest4.avi	0	880	547	72	111				0	Content		-72	-111	29160148	2354224882
29177	11:02:37.692	00:00:29.176	1751	-1024	-768	-1	-1	-1	-1	4	-1024	-768	-1	-1	-1	-1	4		0	0						Untertest4.avi	0	880	547	72	111				0	Content		-72	-111	29176815	2354241549
29193	11:02:37.708	00:00:29.193	1752	-1024	-768	-1	-1	-1	-1	4	-1024	-768	-1	-1	-1	-1	4		0	0						Untertest4.avi	0	880	547	72	111				0	Content		-72	-111	29193486	2354258220
29210	11:02:37.725	00:00:29.210	1753	-1024	-768	-1	-1	-1	-1	4	-1024	-768	-1	-1	-1	-1	4		0	0						Untertest4.avi	0	880	547	72	111				0	Content		-72	-111	29210180	2354274914
29227	11:02:37.742	00:00:29.227	1754	-1024	-768	-1	-1	-1	-1	4	-1024	-768	-1	-1	-1	-1	4		0	0						Untertest4.avi	0	880	547	72	111				0	Content		-72	-111	29227013	2354291747
29244	11:02:37.759	00:00:29.243	1755	-1024	-768	-1	-1	-1	-1	4	-1024	-768	-1	-1	-1	-1	4		0	0						Untertest4.avi	0	880	547	72	111				0	Content		-72	-111	29243680	2354308414
29260	11:02:37.775	00:00:29.260	1756	-1024	-768	-1	-1	-1	-1	4	-1024	-768	-1	-1	-1	-1	4		0	0						Untertest4.avi	0	880	547	72	111				0	Content		-72	-111	29260347	2354325081
29277	11:02:37.792	00:00:29.277	1757	-1024	-768	-1	-1	-1	-1	4	-1024	-768	-1	-1	-1	-1	4		0	0						Untertest4.avi	0	880	547	72	111				0	Content		-72	-111	29277302	2354342036
29295	11:02:37.810	00:00:29.294	1758	-1024	-768	-1	-1	-1	-1	4	-1024	-768	-1	-1	-1	-1	4		0	0						Untertest4.avi	0	880	547	72	111				0	Content		-72	-111	29294551	2354359285
29312	11:02:37.827	00:00:29.311	1759	-1024	-768	-1	-1	-1	-1	4	-1024	-768	-1	-1	-1	-1	4		0	0						Untertest4.avi	0	880	547	72	111				0	Content		-72	-111	29311923	2354376657
29327	11:02:37.842	00:00:29.326	1760	-1024	-768	-1	-1	-1	-1	4	-1024	-768	-1	-1	-1	-1	4		0	0						Untertest4.avi	0	880	547	72	111				0	Content		-72	-111	29326796	2354391530
29343	11:02:37.858	00:00:29.343	1761	-1024	-768	-1	-1	-1	-1	4	-1024	-768	-1	-1	-1	-1	4		0	0						Untertest4.avi	0	880	547	72	111				0	Content		-72	-111	29343422	2354408156
29360	11:02:37.875	00:00:29.360	1762	-1024	-768	-1	-1	-1	-1	4	-1024	-768	-1	-1	-1	-1	4		0	0						Untertest4.avi	0	880	547	72	111				0	Content		-72	-111	29360089	2354424823
29377	11:02:37.892	00:00:29.376	1763	-1024	-768	-1	-1	-1	-1	4	-1024	-768	-1	-1	-1	-1	4		0	0						Untertest4.avi	0	880	547	72	111				0	Content		-72	-111	29376666	2354441400
29393	11:02:37.908	00:00:29.393	1764	-1024	-768	-1	-1	-1	-1	4	-1024	-768	-1	-1	-1	-1	4		0	0						Untertest4.avi	0	880	547	72	111				0	Content		-72	-111	29393346	2354458080
29410	11:02:37.925	00:00:29.410	1765	-1024	-768	-1	-1	-1	-1	4	-1024	-768	-1	-1	-1	-1	4		0	0						Untertest4.avi	0	880	547	72	111				0	Content		-72	-111	29410041	2354474775
29427	11:02:37.942	00:00:29.426	1766	-1024	-768	-1	-1	-1	-1	4	-1024	-768	-1	-1	-1	-1	4		0	0						Untertest4.avi	0	880	547	72	111				0	Content		-72	-111	29426661	2354491395
29444	11:02:37.959	00:00:29.443	1767	-1024	-768	-1	-1	-1	-1	4	-1024	-768	-1	-1	-1	-1	4		0	0						Untertest4.avi	0	880	547	72	111				0	Content		-72	-111	29443784	2354508518
29461	11:02:37.976	00:00:29.461	1768	-1024	-768	-1	-1	-1	-1	4	-1024	-768	-1	-1	-1	-1	4		0	0						Untertest4.avi	0	880	547	72	111				0	Content		-72	-111	29461159	2354525893
29478	11:02:37.993	00:00:29.478	1769	-1024	-768	-1	-1	-1	-1	4	-1024	-768	-1	-1	-1	-1	4		0	0						Untertest4.avi	0	880	547	72	111				0	Content		-72	-111	29478406	2354543140
29493	11:02:38.008	00:00:29.493	1770	-1024	-768	-1	-1	-1	-1	4	-1024	-768	-1	-1	-1	-1	4		0	0						Untertest4.avi	0	880	547	72	111				0	Content		-72	-111	29493280	2354558014
29510	11:02:38.025	00:00:29.509	1771	-1024	-768	-1	-1	-1	-1	4	-1024	-768	-1	-1	-1	-1	4		0	0						Untertest4.avi	0	880	547	72	111				0	Content		-72	-111	29509903	2354574637
29527	11:02:38.042	00:00:29.526	1772	-1024	-768	-1	-1	-1	-1	4	-1024	-768	-1	-1	-1	-1	4		0	0						Untertest4.avi	0	880	547	72	111				0	Content		-72	-111	29526557	2354591291
29543	11:02:38.058	00:00:29.543	1773	-1024	-768	-1	-1	-1	-1	4	-1024	-768	-1	-1	-1	-1	4		0	0						Untertest4.avi	0	880	547	72	111				0	Content		-72	-111	29543225	2354607959
29560	11:02:38.075	00:00:29.559	1774	-1024	-768	-1	-1	-1	-1	4	-1024	-768	-1	-1	-1	-1	4		0	0						Untertest4.avi	0	880	547	72	111				0	Content		-72	-111	29559959	2354624693
29577	11:02:38.092	00:00:29.576	1775	-1024	-768	-1	-1	-1	-1	4	-1024	-768	-1	-1	-1	-1	4		0	0						Untertest4.avi	0	880	547	72	111				0	Content		-72	-111	29576556	2354641290
29593	11:02:38.108	00:00:29.593	1776	-1024	-768	-1	-1	-1	-1	4	-1024	-768	-1	-1	-1	-1	4		0	0						Untertest4.avi	0	880	547	72	111				0	Content		-72	-111	29593379	2354658113
29610	11:02:38.125	00:00:29.610	1777	-1024	-768	-1	-1	-1	-1	4	-1024	-768	-1	-1	-1	-1	4		0	0						Untertest4.avi	0	880	547	72	111				0	Content		-72	-111	29610046	2354674780
29627	11:02:38.142	00:00:29.626	1778	-1024	-768	-1	-1	-1	-1	4	-1024	-768	-1	-1	-1	-1	4		0	0						Untertest4.avi	0	880	547	72	111				0	Content		-72	-111	29626714	2354691448
29644	11:02:38.159	00:00:29.643	1779	-1024	-768	-1	-1	-1	-1	4	-1024	-768	-1	-1	-1	-1	4		0	0						Untertest4.avi	0	880	547	72	111				0	Content		-72	-111	29643771	2354708505
29661	11:02:38.176	00:00:29.661	1780	-1024	-768	-1	-1	-1	-1	4	-1024	-768	-1	-1	-1	-1	4		0	0						Untertest4.avi	0	880	547	72	111				0	Content		-72	-111	29661018	2354725752
29678	11:02:38.193	00:00:29.678	1781	-1024	-768	-1	-1	-1	-1	4	-1024	-768	-1	-1	-1	-1	4		0	0						Untertest4.avi	0	880	547	72	111				0	Content		-72	-111	29678389	2354743123
29693	11:02:38.208	00:00:29.693	1782	-1024	-768	-1	-1	-1	-1	4	-1024	-768	-1	-1	-1	-1	4		0	0						Untertest4.avi	0	880	547	72	111				0	Content		-72	-111	29693148	2354757882
29710	11:02:38.225	00:00:29.709	1783	-1024	-768	-1	-1	-1	-1	4	-1024	-768	-1	-1	-1	-1	4		0	0						Untertest4.avi	0	880	547	72	111				0	Content		-72	-111	29709830	2354774564
29726	11:02:38.241	00:00:29.726	1784	-1024	-768	-1	-1	-1	-1	4	-1024	-768	-1	-1	-1	-1	4		0	0						Untertest4.avi	0	880	547	72	111				0	Content		-72	-111	29726497	2354791231
29743	11:02:38.258	00:00:29.743	1785	-1024	-768	-1	-1	-1	-1	4	-1024	-768	-1	-1	-1	-1	4		0	0						Untertest4.avi	0	880	547	72	111				0	Content		-72	-111	29743133	2354807867
29760	11:02:38.275	00:00:29.759	1786	-1024	-768	-1	-1	-1	-1	4	-1024	-768	-1	-1	-1	-1	4		0	0						Untertest4.avi	0	880	547	72	111				0	Content		-72	-111	29759810	2354824544
29776	11:02:38.291	00:00:29.776	1787	-1024	-768	-1	-1	-1	-1	4	-1024	-768	-1	-1	-1	-1	4		0	0						Untertest4.avi	0	880	547	72	111				0	Content		-72	-111	29776382	2354841116
29793	11:02:38.308	00:00:29.793	1788	-1024	-768	-1	-1	-1	-1	4	-1024	-768	-1	-1	-1	-1	4		0	0						Untertest4.avi	0	880	547	72	111				0	Content		-72	-111	29793003	2354857737
29810	11:02:38.325	00:00:29.810	1789	-1024	-768	-1	-1	-1	-1	4	-1024	-768	-1	-1	-1	-1	4		0	0						Untertest4.avi	0	880	547	72	111				0	Content		-72	-111	29810251	2354874985
29828	11:02:38.343	00:00:29.827	1790	-1024	-768	-1	-1	-1	-1	4	-1024	-768	-1	-1	-1	-1	4		0	0						Untertest4.avi	0	880	547	72	111				0	Content		-72	-111	29827623	2354892357
29845	11:02:38.360	00:00:29.844	1791	-1024	-768	-1	-1	-1	-1	4	-1024	-768	-1	-1	-1	-1	4		0	0						Untertest4.avi	0	880	547	72	111				0	Content		-72	-111	29844873	2354909607
29860	11:02:38.375	00:00:29.859	1792	-1024	-768	-1	-1	-1	-1	4	-1024	-768	-1	-1	-1	-1	4		0	0						Untertest4.avi	0	880	547	72	111				0	Content		-72	-111	29859744	2354924478
29876	11:02:38.391	00:00:29.876	1793	-1024	-768	-1	-1	-1	-1	4	-1024	-768	-1	-1	-1	-1	4		0	0						Untertest4.avi	0	880	547	72	111				0	Content		-72	-111	29876363	2354941097
29893	11:02:38.408	00:00:29.893	1794	-1024	-768	-1	-1	-1	-1	4	-1024	-768	-1	-1	-1	-1	4		0	0						Untertest4.avi	0	880	547	72	111				0	Content		-72	-111	29893018	2354957752
29910	11:02:38.425	00:00:29.909	1795	-1024	-768	-1	-1	-1	-1	4	-1024	-768	-1	-1	-1	-1	4		0	0						Untertest4.avi	0	880	547	72	111				0	Content		-72	-111	29909685	2354974419
29926	11:02:38.441	00:00:29.926	1796	-1024	-768	-1	-1	-1	-1	4	-1024	-768	-1	-1	-1	-1	4		0	0						Untertest4.avi	0	880	547	72	111				0	Content		-72	-111	29926420	2354991154
29943	11:02:38.458	00:00:29.942	1797	-1024	-768	-1	-1	-1	-1	4	-1024	-768	-1	-1	-1	-1	4		0	0						Untertest4.avi	0	880	547	72	111				0	Content		-72	-111	29942988	2355007722
29960	11:02:38.475	00:00:29.959	1798	-1024	-768	-1	-1	-1	-1	4	-1024	-768	-1	-1	-1	-1	4		0	0						Untertest4.avi	0	880	547	72	111				0	Content		-72	-111	29959823	2355024557
29976	11:02:38.491	00:00:29.976	1799	-1024	-768	-1	-1	-1	-1	4	-1024	-768	-1	-1	-1	-1	4		0	0						Untertest4.avi	0	880	547	72	111				0	Content		-72	-111	29976491	2355041225
29993	11:02:38.508	00:00:29.993	1800	-1024	-768	-1	-1	-1	-1	4	-1024	-768	-1	-1	-1	-1	4		0	0						Untertest4.avi	0	880	547	72	111				0	Content		-72	-111	29993158	2355057892
30010	11:02:38.525	00:00:30.010	1801	-1024	-768	-1	-1	-1	-1	4	-1024	-768	-1	-1	-1	-1	4		0	0						Untertest4.avi	0	880	547	72	111				0	Content		-72	-111	30010111	2355074845
30027	11:02:38.542	00:00:30.027	1802	-1024	-768	-1	-1	-1	-1	4	-1024	-768	-1	-1	-1	-1	4		0	0						Untertest4.avi	0	880	547	72	111				0	Content		-72	-111	30027481	2355092215
30045	11:02:38.560	00:00:30.044	1803	-1024	-768	-1	-1	-1	-1	4	-1024	-768	-1	-1	-1	-1	4		0	0						Untertest4.avi	0	880	547	72	111				0	Content		-72	-111	30044728	2355109462
30060	11:02:38.575	00:00:30.059	1804	-1024	-768	-1	-1	-1	-1	4	-1024	-768	-1	-1	-1	-1	4		0	0						Untertest4.avi	0	880	547	72	111				0	Content		-72	-111	30059601	2355124335
30076	11:02:38.591	00:00:30.076	1805	-1024	-768	-1	-1	-1	-1	4	-1024	-768	-1	-1	-1	-1	4		0	0						Untertest4.avi	0	880	547	72	111				0	Content		-72	-111	30076226	2355140960
30093	11:02:38.608	00:00:30.092	1806	-1024	-768	-1	-1	-1	-1	4	-1024	-768	-1	-1	-1	-1	4		0	0						Untertest4.avi	0	880	547	72	111				0	Content		-72	-111	30092894	2355157628
30109	11:02:38.624	00:00:30.109	1807	-1024	-768	-1	-1	-1	-1	4	-1024	-768	-1	-1	-1	-1	4		0	0						Untertest4.avi	0	880	547	72	111				0	Content		-72	-111	30109474	2355174208
30126	11:02:38.641	00:00:30.126	1808	-1024	-768	-1	-1	-1	-1	4	-1024	-768	-1	-1	-1	-1	4		0	0						Untertest4.avi	0	880	547	72	111				0	Content		-72	-111	30126152	2355190886
30143	11:02:38.658	00:00:30.142	1809	-1024	-768	-1	-1	-1	-1	4	-1024	-768	-1	-1	-1	-1	4		0	0						Untertest4.avi	0	880	547	72	111				0	Content		-72	-111	30142845	2355207579
30159	11:02:38.674	00:00:30.159	1810	-1024	-768	-1	-1	-1	-1	4	-1024	-768	-1	-1	-1	-1	4		0	0						Untertest4.avi	0	880	547	72	111				0	Content		-72	-111	30159466	2355224200
30177	11:02:38.692	00:00:30.176	1811	-1024	-768	-1	-1	-1	-1	4	-1024	-768	-1	-1	-1	-1	4		0	0						Untertest4.avi	0	880	547	72	111				0	Content		-72	-111	30176716	2355241450
30194	11:02:38.709	00:00:30.193	1812	-1024	-768	-1	-1	-1	-1	4	-1024	-768	-1	-1	-1	-1	4		0	0						Untertest4.avi	0	880	547	72	111				0	Content		-72	-111	30193962	2355258696
30211	11:02:38.726	00:00:30.211	1813	-1024	-768	-1	-1	-1	-1	4	-1024	-768	-1	-1	-1	-1	4		0	0						Untertest4.avi	0	880	547	72	111				0	Content		-72	-111	30211335	2355276069
30226	11:02:38.741	00:00:30.226	1814	-1024	-768	-1	-1	-1	-1	4	-1024	-768	-1	-1	-1	-1	4		0	0						Untertest4.avi	0	880	547	72	111				0	Content		-72	-111	30226082	2355290816
30243	11:02:38.758	00:00:30.242	1815	-1024	-768	-1	-1	-1	-1	4	-1024	-768	-1	-1	-1	-1	4		0	0						Untertest4.avi	0	880	547	72	111				0	Content		-72	-111	30242702	2355307436
30259	11:02:38.774	00:00:30.259	1816	-1024	-768	-1	-1	-1	-1	4	-1024	-768	-1	-1	-1	-1	4		0	0						Untertest4.avi	0	880	547	72	111				0	Content		-72	-111	30259418	2355324152
30276	11:02:38.791	00:00:30.276	1817	-1024	-768	-1	-1	-1	-1	4	-1024	-768	-1	-1	-1	-1	4		0	0						Untertest4.avi	0	880	547	72	111				0	Content		-72	-111	30276085	2355340819
30293	11:02:38.808	00:00:30.292	1818	-1024	-768	-1	-1	-1	-1	4	-1024	-768	-1	-1	-1	-1	4		0	0						Untertest4.avi	0	880	547	72	111				0	Content		-72	-111	30292756	2355357490
30309	11:02:38.824	00:00:30.309	1819	-1024	-768	-1	-1	-1	-1	4	-1024	-768	-1	-1	-1	-1	4		0	0						Untertest4.avi	0	880	547	72	111				0	Content		-72	-111	30309450	2355374184
30326	11:02:38.841	00:00:30.326	1820	-1024	-768	-1	-1	-1	-1	4	-1024	-768	-1	-1	-1	-1	4		0	0						Untertest4.avi	0	880	547	72	111				0	Content		-72	-111	30326285	2355391019
30343	11:02:38.858	00:00:30.342	1821	-1024	-768	-1	-1	-1	-1	4	-1024	-768	-1	-1	-1	-1	4		0	0						Untertest4.avi	0	880	547	72	111				0	Content		-72	-111	30342952	2355407686
30360	11:02:38.875	00:00:30.359	1822	-1024	-768	-1	-1	-1	-1	4	-1024	-768	-1	-1	-1	-1	4		0	0						Untertest4.avi	0	880	547	72	111				0	Content		-72	-111	30359620	2355424354
30377	11:02:38.892	00:00:30.376	1823	-1024	-768	-1	-1	-1	-1	4	-1024	-768	-1	-1	-1	-1	4		0	0						Untertest4.avi	0	880	547	72	111				0	Content		-72	-111	30376570	2355441304
30394	11:02:38.909	00:00:30.393	1824	-1024	-768	-1	-1	-1	-1	4	-1024	-768	-1	-1	-1	-1	4		0	0						Untertest4.avi	0	880	547	72	111				0	Content		-72	-111	30393821	2355458555
30411	11:02:38.926	00:00:30.411	1825	-1024	-768	-1	-1	-1	-1	4	-1024	-768	-1	-1	-1	-1	4		0	0						Untertest4.avi	0	880	547	72	111				0	Content		-72	-111	30411190	2355475924
30426	11:02:38.941	00:00:30.425	1826	-1024	-768	-1	-1	-1	-1	4	-1024	-768	-1	-1	-1	-1	4		0	0						Untertest4.avi	0	880	547	72	111				0	Content		-72	-111	30425939	2355490673
30443	11:02:38.958	00:00:30.442	1827	-1024	-768	-1	-1	-1	-1	4	-1024	-768	-1	-1	-1	-1	4		0	0						Untertest4.avi	0	880	547	72	111				0	Content		-72	-111	30442627	2355507361
30459	11:02:38.974	00:00:30.459	1828	-1024	-768	-1	-1	-1	-1	4	-1024	-768	-1	-1	-1	-1	4		0	0						Untertest4.avi	0	880	547	72	111				0	Content		-72	-111	30459294	2355524028
30476	11:02:38.991	00:00:30.475	1829	-1024	-768	-1	-1	-1	-1	4	-1024	-768	-1	-1	-1	-1	4		0	0						Untertest4.avi	0	880	547	72	111				0	Content		-72	-111	30475938	2355540672
30493	11:02:39.008	00:00:30.492	1830	-1024	-768	-1	-1	-1	-1	4	-1024	-768	-1	-1	-1	-1	4		0	0						Untertest4.avi	0	880	547	72	111				0	Content		-72	-111	30492617	2355557351
30509	11:02:39.024	00:00:30.509	1831	-1024	-768	-1	-1	-1	-1	4	-1024	-768	-1	-1	-1	-1	4		0	0						Untertest4.avi	0	880	547	72	111				0	Content		-72	-111	30509310	2355574044
30526	11:02:39.041	00:00:30.525	1832	-1024	-768	-1	-1	-1	-1	4	-1024	-768	-1	-1	-1	-1	4		0	0						Untertest4.avi	0	880	547	72	111				0	Content		-72	-111	30525933	2355590667
30543	11:02:39.058	00:00:30.543	1833	-1024	-768	-1	-1	-1	-1	4	-1024	-768	-1	-1	-1	-1	4		0	0						Untertest4.avi	0	880	547	72	111				0	Content		-72	-111	30543056	2355607790
30560	11:02:39.075	00:00:30.560	1834	-1024	-768	-1	-1	-1	-1	4	-1024	-768	-1	-1	-1	-1	4		0	0						Untertest4.avi	0	880	547	72	111				0	Content		-72	-111	30560428	2355625162
30578	11:02:39.093	00:00:30.577	1835	-1024	-768	-1	-1	-1	-1	4	-1024	-768	-1	-1	-1	-1	4		0	0						Untertest4.avi	0	880	547	72	111				0	Content		-72	-111	30577675	2355642409
30593	11:02:39.108	00:00:30.592	1836	-1024	-768	-1	-1	-1	-1	4	-1024	-768	-1	-1	-1	-1	4		0	0						Untertest4.avi	0	880	547	72	111				0	Content		-72	-111	30592549	2355657283
30609	11:02:39.124	00:00:30.609	1837	-1024	-768	-1	-1	-1	-1	4	-1024	-768	-1	-1	-1	-1	4		0	0						Untertest4.avi	0	880	547	72	111				0	Content		-72	-111	30609169	2355673903
30626	11:02:39.141	00:00:30.625	1838	-1024	-768	-1	-1	-1	-1	4	-1024	-768	-1	-1	-1	-1	4		0	0						Untertest4.avi	0	880	547	72	111				0	Content		-72	-111	30625822	2355690556
30642	11:02:39.157	00:00:30.642	1839	-1024	-768	-1	-1	-1	-1	4	-1024	-768	-1	-1	-1	-1	4		0	0						Untertest4.avi	0	880	547	72	111				0	Content		-72	-111	30642490	2355707224
30659	11:02:39.174	00:00:30.659	1840	-1024	-768	-1	-1	-1	-1	4	-1024	-768	-1	-1	-1	-1	4		0	0						Untertest4.avi	0	880	547	72	111				0	Content		-72	-111	30659224	2355723958
30676	11:02:39.191	00:00:30.675	1841	-1024	-768	-1	-1	-1	-1	4	-1024	-768	-1	-1	-1	-1	4		0	0						Untertest4.avi	0	880	547	72	111				0	Content		-72	-111	30675792	2355740526
30693	11:02:39.208	00:00:30.692	1842	-1024	-768	-1	-1	-1	-1	4	-1024	-768	-1	-1	-1	-1	4		0	0						Untertest4.avi	0	880	547	72	111				0	Content		-72	-111	30692604	2355757338
30709	11:02:39.224	00:00:30.709	1843	-1024	-768	-1	-1	-1	-1	4	-1024	-768	-1	-1	-1	-1	4		0	0						Untertest4.avi	0	880	547	72	111				0	Content		-72	-111	30709272	2355774006
30726	11:02:39.241	00:00:30.725	1844	-1024	-768	-1	-1	-1	-1	4	-1024	-768	-1	-1	-1	-1	4		0	0						Untertest4.avi	0	880	547	72	111				0	Content		-72	-111	30725939	2355790673
30743	11:02:39.258	00:00:30.742	1845	-1024	-768	-1	-1	-1	-1	4	-1024	-768	-1	-1	-1	-1	4		0	0						Untertest4.avi	0	880	547	72	111				0	Content		-72	-111	30742606	2355807340
30760	11:02:39.275	00:00:30.759	1846	-1024	-768	-1	-1	-1	-1	4	-1024	-768	-1	-1	-1	-1	4		0	0						Untertest4.avi	0	880	547	72	111				0	Content		-72	-111	30759663	2355824397
30776	11:02:39.291	00:00:30.775	1847	-1024	-768	-1	-1	-1	-1	4	-1024	-768	-1	-1	-1	-1	4		0	0						Untertest4.avi	0	880	547	72	111				0	Content		-72	-111	30775783	2355840517
30792	11:02:39.307	00:00:30.792	1848	-1024	-768	-1	-1	-1	-1	4	-1024	-768	-1	-1	-1	-1	4		0	0						Untertest4.avi	0	880	547	72	111				0	Content		-72	-111	30792404	2355857138
30809	11:02:39.324	00:00:30.809	1849	-1024	-768	-1	-1	-1	-1	4	-1024	-768	-1	-1	-1	-1	4		0	0						Untertest4.avi	0	880	547	72	111				0	Content		-72	-111	30809028	2355873762
30826	11:02:39.341	00:00:30.825	1850	-1024	-768	-1	-1	-1	-1	4	-1024	-768	-1	-1	-1	-1	4		0	0						Untertest4.avi	0	880	547	72	111				0	Content		-72	-111	30825652	2355890386
30842	11:02:39.357	00:00:30.842	1851	-1024	-768	-1	-1	-1	-1	4	-1024	-768	-1	-1	-1	-1	4		0	0						Untertest4.avi	0	880	547	72	111				0	Content		-72	-111	30842274	2355907008
30859	11:02:39.374	00:00:30.859	1852	-1024	-768	-1	-1	-1	-1	4	-1024	-768	-1	-1	-1	-1	4		0	0						Untertest4.avi	0	880	547	72	111				0	Content		-72	-111	30859022	2355923756
30876	11:02:39.391	00:00:30.875	1853	-1024	-768	-1	-1	-1	-1	4	-1024	-768	-1	-1	-1	-1	4		0	0						Untertest4.avi	0	880	547	72	111				0	Content		-72	-111	30875647	2355940381
30892	11:02:39.407	00:00:30.892	1854	-1024	-768	-1	-1	-1	-1	4	-1024	-768	-1	-1	-1	-1	4		0	0						Untertest4.avi	0	880	547	72	111				0	Content		-72	-111	30892268	2355957002
30909	11:02:39.424	00:00:30.908	1855	579,5901	932,957	0,6054556	0,4953379	396,5576	2,856046	3	559,528	944,5824	0,6054736	0,4953367	396,5576	2,85146	1	37	560	945						Untertest4.avi	0	880	547	72	111	644	855	150	0	Content		488	834	30908890	2355973624
30926	11:02:39.441	00:00:30.925	1856	-1024	-768	-1	-1	-1	-1	4	-1024	-768	-1	-1	-1	-1	4	37	0	0						Untertest4.avi	0	880	547	72	111	644	855	150	0	Content		-72	-111	30925636	2355990370
30942	11:02:39.457	00:00:30.942	1857	736,5482	957,9763	0,6075145	0,4954017	396,5576	2,857574	3	719,2925	970,2842	0,6075326	0,4954005	396,5576	2,854	1	37	719	970						Untertest4.avi	0	880	547	72	111	644	855	150	0	Content		647	859	30942260	2356006994
30959	11:02:39.474	00:00:30.958	1858	-1024	-768	-1	-1	-1	-1	4	-1024	-768	-1	-1	-1	-1	4	37	0	0						Untertest4.avi	0	880	547	72	111	644	855	150	0	Content		-72	-111	30958882	2356023616
30976	11:02:39.491	00:00:30.975	1859	735,8639	956,6007	0,6076838	0,4956884	396,5576	2,925666	3	718,6359	968,8878	0,6077019	0,4956872	396,5576	2,921954	1	37	719	969						Untertest4.avi	0	880	547	72	111	644	855	150	0	Content		647	858	30975502	2356040236
30992	11:02:39.507	00:00:30.992	1860	415,0719	920,1238	0,4648611	0,5285283	396,5576	3,18469	3	388,097	931,7183	0,4648948	0,528527	396,5576	3,179055	1	37	388	932						Untertest4.avi	0	880	547	72	111	644	855	150	0	Content		316	821	30992251	2356056985
31009	11:02:39.524	00:00:31.008	1861	733,4819	953,9654	0,6079471	0,4957752	396,5576	2,879532	3	716,1979	966,174	0,6079652	0,495774	396,5576	2,875877	1	37	716	966						Untertest4.avi	0	880	547	72	111	644	855	150	0	Content		644	855	31008876	2356073610
31026	11:02:39.541	00:00:31.025	1862	-1024	-768	-1	-1	-1	-1	4	-1024	-768	-1	-1	-1	-1	4	37	0	0						Untertest4.avi	0	880	547	72	111	644	855	150	0	Content		-72	-111	31025502	2356090236
31042	11:02:39.557	00:00:31.042	1863	335,8371	928,4569	0,4638964	0,5286952	396,5576	3,250295	3	306,3823	940,52	0,46393	0,5286939	396,5576	3,244862	1	37	306	941						Untertest4.avi	0	880	547	72	111	644	855	150	0	Content		234	830	31042124	2356106858
31059	11:02:39.574	00:00:31.058	1864	-1024	-768	-1	-1	-1	-1	4	-1024	-768	-1	-1	-1	-1	4		0	0						Untertest4.avi	0	880	547	72	111				0	Content		-72	-111	31058872	2356123606
31075	11:02:39.590	00:00:31.075	1865	-1024	-768	-1	-1	-1	-1	4	-1024	-768	-1	-1	-1	-1	4		0	0						Untertest4.avi	0	880	547	72	111				0	Content		-72	-111	31075492	2356140226
31092	11:02:39.607	00:00:31.092	1866	-1024	-768	-1	-1	-1	-1	4	-1024	-768	-1	-1	-1	-1	4		0	0						Untertest4.avi	0	880	547	72	111				0	Content		-72	-111	31092116	2356156850
31109	11:02:39.624	00:00:31.108	1867	-1024	-768	-1	-1	-1	-1	4	-1024	-768	-1	-1	-1	-1	4		0	0						Untertest4.avi	0	880	547	72	111				0	Content		-72	-111	31108738	2356173472
31125	11:02:39.640	00:00:31.125	1868	-1024	-768	-1	-1	-1	-1	4	-1024	-768	-1	-1	-1	-1	4		0	0						Untertest4.avi	0	880	547	72	111				0	Content		-72	-111	31125486	2356190220
31142	11:02:39.657	00:00:31.142	1869	-1024	-768	-1	-1	-1	-1	4	-1024	-768	-1	-1	-1	-1	4		0	0						Untertest4.avi	0	880	547	72	111				0	Content		-72	-111	31142109	2356206843
31159	11:02:39.674	00:00:31.158	1870	-1024	-768	-1	-1	-1	-1	4	-1024	-768	-1	-1	-1	-1	4		0	0						Untertest4.avi	0	880	547	72	111				0	Content		-72	-111	31158732	2356223466
31175	11:02:39.690	00:00:31.175	1871	692,7051	938,5001	0,606242	0,4959404	400,0082	3,327358	3	674,8793	950,6492	0,6062607	0,4959354	400,0082	3,322453	1	38	675	951						Untertest4.avi	0	880	547	72	111	562	822	350	0	Content		603	840	31175356	2356240090
31192	11:02:39.707	00:00:31.192	1872	-1024	-768	-1	-1	-1	-1	4	-1024	-768	-1	-1	-1	-1	4	38	0	0						Untertest4.avi	0	880	547	72	111	562	822	350	0	Content		-72	-111	31192105	2356256839
31209	11:02:39.724	00:00:31.208	1873	775,4655	938,2836	0,6071975	0,4957506	400,0082	3,099227	3	758,919	950,2685	0,6072154	0,4957494	400,0082	3,095398	1	38	759	950						Untertest4.avi	0	880	547	72	111	562	822	350	0	Content		687	839	31208727	2356273461
31225	11:02:39.740	00:00:31.225	1874	781,2656	934,0656	0,6071668	0,4954468	400,0082	3,067956	3	764,9055	945,9755	0,6071846	0,4954456	400,0082	3,064339	1	38	765	946						Untertest4.avi	0	880	547	72	111	562	822	350	0	Content		693	835	31225351	2356290085
31242	11:02:39.757	00:00:31.242	1875	-1024	-768	-1	-1	-1	-1	4	450,5005	966,7148	0,4714412	0,5276249	418,7624	3,393732	0	38	451	967						Untertest4.avi	0	880	547	72	111	562	822	350	0	Content		379	856	31242100	2356306834
31259	11:02:39.774	00:00:31.258	1876	-1024	-768	-1	-1	-1	-1	4	-1024	-768	-1	-1	-1	-1	4	38	0	0						Untertest4.avi	0	880	547	72	111	562	822	350	0	Content		-72	-111	31258722	2356323456
31275	11:02:39.790	00:00:31.275	1877	-1024	-768	-1	-1	-1	-1	4	-1024	-768	-1	-1	-1	-1	4	38	0	0						Untertest4.avi	0	880	547	72	111	562	822	350	0	Content		-72	-111	31275344	2356340078
31292	11:02:39.807	00:00:31.291	1878	-1024	-768	-1	-1	-1	-1	4	-1024	-768	-1	-1	-1	-1	4	38	0	0						Untertest4.avi	0	880	547	72	111	562	822	350	0	Content		-72	-111	31291963	2356356697
31309	11:02:39.824	00:00:31.308	1879	-1024	-768	-1	-1	-1	-1	4	-1024	-768	-1	-1	-1	-1	4	38	0	0						Untertest4.avi	0	880	547	72	111	562	822	350	0	Content		-72	-111	31308619	2356373353
31325	11:02:39.840	00:00:31.325	1880	-1024	-768	-1	-1	-1	-1	4	-1024	-768	-1	-1	-1	-1	4	38	0	0						Untertest4.avi	0	880	547	72	111	562	822	350	0	Content		-72	-111	31325287	2356390021
31342	11:02:39.857	00:00:31.342	1881	675,1174	913,7416	0,6091378	0,4942472	383,2466	3,015995	0	-1024	-768	-1	-1	-1	-1	4	38	675	914						Untertest4.avi	0	880	547	72	111	562	822	350	0	Content		603	803	31342034	2356406768
31359	11:02:39.874	00:00:31.358	1882	649,694	933,1437	0,6091617	0,494088	383,1729	3,039217	0	553,9109	944,8625	0,4511966	0,5275566	418,7624	3,390076	0	38	602	939						Untertest4.avi	0	880	547	72	111	562	822	350	0	Content		530	828	31358660	2356423394
31375	11:02:39.890	00:00:31.375	1883	-1024	-768	-1	-1	-1	-1	4	-1024	-768	-1	-1	-1	-1	4	38	0	0						Untertest4.avi	0	880	547	72	111	562	822	350	0	Content		-72	-111	31375281	2356440015
31392	11:02:39.907	00:00:31.391	1884	640,6865	903,8745	0,6094232	0,4939979	383,2684	3,096618	0	-1024	-768	-1	-1	-1	-1	4	38	641	904						Untertest4.avi	0	880	547	72	111	562	822	350	0	Content		569	793	31391910	2356456644
31409	11:02:39.924	00:00:31.408	1885	713,7736	925,5974	0,6106366	0,4938354	385,8156	2,978551	0	405,5689	911,8154	0,4611602	0,5272508	385,5868	3,247792	0	38	560	919						Untertest4.avi	0	880	547	72	111	562	822	350	0	Content		488	808	31408657	2356473391
31425	11:02:39.940	00:00:31.425	1886	-1024	-768	-1	-1	-1	-1	4	-1024	-768	-1	-1	-1	-1	4	38	0	0						Untertest4.avi	0	880	547	72	111	562	822	350	0	Content		-72	-111	31425283	2356490017
31442	11:02:39.957	00:00:31.441	1887	627,0286	912,9651	0,609752	0,4949387	383,9692	3,026637	0	-1024	-768	-1	-1	-1	-1	4	38	627	913						Untertest4.avi	0	880	547	72	111	562	822	350	0	Content		555	802	31441907	2356506641
31459	11:02:39.974	00:00:31.458	1888	727,2896	922,8832	0,6112109	0,4954766	385,6496	2,98489	0	-1024	-768	-1	-1	-1	-1	4	38	727	923						Untertest4.avi	0	880	547	72	111	562	822	350	0	Content		655	812	31458529	2356523263
31475	11:02:39.990	00:00:31.475	1889	709,6426	924,9604	0,6115844	0,4963371	385,5784	2,96603	0	528,6721	907,067	0,4635037	0,5296309	385,5869	2,989097	0	38	619	916						Untertest4.avi	0	880	547	72	111	562	822	350	0	Content		547	805	31475279	2356540013
31492	11:02:40.007	00:00:31.491	1890	715,289	935,4999	0,6120147	0,4975145	385,6289	2,999885	0	-1024	-768	-1	-1	-1	-1	4	38	715	935						Untertest4.avi	0	880	547	72	111	562	822	350	0	Content		643	824	31491906	2356556640
31509	11:02:40.024	00:00:31.508	1891	712,1632	912,1361	0,6124535	0,4985116	385,6018	3,025171	0	518,666	867,6487	0,4644724	0,5322129	385,5869	3,221443	0	38	615	890						Untertest4.avi	0	880	547	72	111	562	822	350	0	Content		543	779	31508527	2356573261
31525	11:02:40.040	00:00:31.525	1892	719,5135	930,9958	0,6128858	0,4995164	385,622	3,029421	0	-1024	-768	-1	-1	-1	-1	4	39	720	931						Untertest4.avi	0	880	547	72	111	455	810	100	0	Content		648	820	31525278	2356590012
31542	11:02:40.057	00:00:31.541	1893	128,7826	928,0072	0,6082145	0,5008504	374,0311	3,084368	0	-1024	-768	-1	-1	-1	-1	4	39	129	928						Untertest4.avi	0	880	547	72	111	455	810	100	0	Content		57	817	31541901	2356606635
31559	11:02:40.074	00:00:31.558	1894	-1024	-768	-1	-1	-1	-1	4	-1024	-768	-1	-1	-1	-1	4	39	0	0						Untertest4.avi	0	880	547	72	111	455	810	100	0	Content		-72	-111	31558527	2356623261
31575	11:02:40.090	00:00:31.575	1895	704,1768	925,1467	0,6088672	0,5009688	374,0246	2,838257	0	526,5207	906,4975	0,4657442	0,5338637	385,5869	3,183447	0	39	615	916						Untertest4.avi	0	880	547	72	111	455	810	100	0	Content		543	805	31575150	2356639884
31592	11:02:40.107	00:00:31.591	1896	-1024	-768	-1	-1	-1	-1	4	526,5207	906,4975	0,4640992	0,5342895	391,2472	3,183447	0	39	527	906						Untertest4.avi	0	880	547	72	111	455	810	100	0	Content		455	795	31591900	2356656634
31609	11:02:40.124	00:00:31.608	1897	656,7684	911,5205	0,6134152	0,5023299	383,2115	3,035169	0	404,8512	901,9672	0,4624213	0,5339932	391,2472	3,272228	0	39	531	907						Untertest4.avi	0	880	547	72	111	455	810	100	0	Content		459	796	31608524	2356673258
31625	11:02:40.140	00:00:31.625	1898	652,0488	912,3472	0,6134503	0,5027643	383,2163	3,067318	0	366,8682	929,2894	0,4625053	0,5340412	391,2472	3,321845	0	40	509	921						Untertest4.avi	0	880	547	72	111	612	823	300	0	Content		437	810	31625147	2356689881
31642	11:02:40.157	00:00:31.641	1899	650,1888	935,5697	0,6139497	0,5031757	383,9114	3,296785	0	-1024	-768	-1	-1	-1	-1	4	40	650	936						Untertest4.avi	0	880	547	72	111	612	823	300	0	Content		578	825	31641773	2356706507
31659	11:02:40.174	00:00:31.658	1900	663,1877	928,3353	0,6133579	0,5035273	383,5557	3,018666	0	-1024	-768	-1	-1	-1	-1	4	40	663	928						Untertest4.avi	0	880	547	72	111	612	823	300	0	Content		591	817	31658523	2356723257
31675	11:02:40.190	00:00:31.675	1901	834,2706	950,4945	0,6298173	0,503247	423,0905	3,316162	0	-1024	-768	-1	-1	-1	-1	4	40	834	950						Untertest4.avi	0	880	547	72	111	612	823	300	0	Content		762	839	31675085	2356739819
31692	11:02:40.207	00:00:31.691	1902	-1024	-768	-1	-1	-1	-1	4	-1024	-768	-1	-1	-1	-1	4	40	0	0						Untertest4.avi	0	880	547	72	111	612	823	300	0	Content		-72	-111	31691689	2356756423
31708	11:02:40.223	00:00:31.708	1903	811,8203	941,8898	0,6296842	0,5036257	423,0905	3,384125	0	-1024	-768	-1	-1	-1	-1	4	40	812	942						Untertest4.avi	0	880	547	72	111	612	823	300	0	Content		740	831	31708438	2356773172
31725	11:02:40.240	00:00:31.725	1904	817,0879	947,4332	0,6297526	0,5032318	423,0905	3,289578	0	-1024	-768	-1	-1	-1	-1	4	40	817	947						Untertest4.avi	0	880	547	72	111	612	823	300	0	Content		745	836	31725059	2356789793
31742	11:02:40.257	00:00:31.741	1905	-1024	-768	-1	-1	-1	-1	4	-1024	-768	-1	-1	-1	-1	4	40	0	0						Untertest4.avi	0	880	547	72	111	612	823	300	0	Content		-72	-111	31741697	2356806431
31758	11:02:40.273	00:00:31.758	1906	747,3419	902,5234	0,6138428	0,5023077	384,4153	3,089481	0	-1024	-768	-1	-1	-1	-1	4	40	747	903						Untertest4.avi	0	880	547	72	111	612	823	300	0	Content		675	792	31758318	2356823052
31775	11:02:40.290	00:00:31.775	1907	-1024	-768	-1	-1	-1	-1	4	-1024	-768	-1	-1	-1	-1	4	40	0	0						Untertest4.avi	0	880	547	72	111	612	823	300	0	Content		-72	-111	31775055	2356839789
31792	11:02:40.307	00:00:31.791	1908	-1024	-768	-1	-1	-1	-1	4	-1024	-768	-1	-1	-1	-1	4	40	0	0						Untertest4.avi	0	880	547	72	111	612	823	300	0	Content		-72	-111	31791681	2356856415
31808	11:02:40.323	00:00:31.808	1909	-1024	-768	-1	-1	-1	-1	4	-1024	-768	-1	-1	-1	-1	4	40	0	0						Untertest4.avi	0	880	547	72	111	612	823	300	0	Content		-72	-111	31808301	2356873035
31825	11:02:40.340	00:00:31.824	1910	684,0091	950,5485	0,6140937	0,5024515	383,6509	3,111345	0	-1024	-768	-1	-1	-1	-1	4	40	684	951						Untertest4.avi	0	880	547	72	111	612	823	300	0	Content		612	840	31824927	2356889661
31842	11:02:40.357	00:00:31.841	1911	-1024	-768	-1	-1	-1	-1	4	-1024	-768	-1	-1	-1	-1	4	40	0	0						Untertest4.avi	0	880	547	72	111	612	823	300	0	Content		-72	-111	31841675	2356906409
31858	11:02:40.373	00:00:31.858	1912	-1024	-768	-1	-1	-1	-1	4	-1024	-768	-1	-1	-1	-1	4	40	0	0						Untertest4.avi	0	880	547	72	111	612	823	300	0	Content		-72	-111	31858301	2356923035
31875	11:02:40.390	00:00:31.874	1913	561,2028	933,406	0,613912	0,5045499	383,656	2,872727	0	-1024	-768	-1	-1	-1	-1	4	40	561	933						Untertest4.avi	0	880	547	72	111	612	823	300	0	Content		489	822	31874927	2356939661
31892	11:02:40.407	00:00:31.891	1914	569,7058	915,2341	0,6163687	0,5027834	383,6512	3,037429	0	-1024	-768	-1	-1	-1	-1	4	40	570	915						Untertest4.avi	0	880	547	72	111	612	823	300	0	Content		498	804	31891547	2356956281
31908	11:02:40.423	00:00:31.908	1915	404,4907	818,7321	0,6204853	0,5019071	383,656	2,978486	0	244,534	796,2466	0,4700666	0,5323274	388,4051	3,026417	0	40	325	807						Untertest4.avi	0	880	547	72	111	612	823	300	0	Content		253	696	31908297	2356973031
31925	11:02:40.440	00:00:31.924	1916	299,578	744,4946	0,621382	0,5003199	383,6519	3,140589	0	-1024	-768	-1	-1	-1	-1	4	41	300	744						Untertest4.avi	0	880	547	72	111	-100	435	267	0	Content		228	633	31924919	2356989653
31942	11:02:40.457	00:00:31.941	1917	222,2049	685,2628	0,625366	0,5001912	383,656	3,028066	0	123,713	665,9104	0,4757091	0,5283068	383,656	3,21023	0	41	173	676						Untertest4.avi	0	880	547	72	111	-100	435	267	0	Content		101	565	31941544	2357006278
31958	11:02:40.473	00:00:31.958	1918	49,86963	596,483	0,620561	0,4985509	411,9569	3,275496	0	-1024	-768	-1	-1	-1	-1	4	41	50	596						Untertest4.avi	0	880	547	72	111	-100	435	267	0	Content		-22	485	31958294	2357023028
31975	11:02:40.490	00:00:31.974	1919	16,40492	556,0479	0,4870729	0,5217167	411,9569	3,491947	3	-24,38828	556,3455	0,4871046	0,5217155	411,9569	3,491227	1	41	-24	556						Untertest4.avi	0	880	547	72	111	-100	435	267	0	Content		-96	445	31974919	2357039653
31992	11:02:40.507	00:00:31.991	1920	-58,3638	532,7026	0,4890051	0,5184329	411,9569	3,450089	3	-102,9957	531,7377	0,4890369	0,5184317	411,9569	3,450962	1	41	-103	532						Untertest4.avi	0	880	547	72	111	-100	435	267	0	Content		-175	421	31991540	2357056274
32008	11:02:40.523	00:00:32.008	1921	-1024	-768	-1	-1	-1	-1	4	-169,5433	576,7816	0,4821419	0,5159353	383,8684	3,238704	0	41	-170	577						Untertest4.avi	0	880	547	72	111	-100	435	267	0	Content		-242	466	32008168	2357072902
32025	11:02:40.540	00:00:32.024	1922	-1024	-768	-1	-1	-1	-1	4	-1024	-768	-1	-1	-1	-1	4	41	0	0						Untertest4.avi	0	880	547	72	111	-100	435	267	0	Content		-72	-111	32024913	2357089647
32042	11:02:40.557	00:00:32.041	1923	-1024	-768	-1	-1	-1	-1	4	-1024	-768	-1	-1	-1	-1	4	41	0	0						Untertest4.avi	0	880	547	72	111	-100	435	267	0	Content		-72	-111	32041569	2357106303
32058	11:02:40.573	00:00:32.058	1924	-1024	-768	-1	-1	-1	-1	4	-1024	-768	-1	-1	-1	-1	4	41	0	0						Untertest4.avi	0	880	547	72	111	-100	435	267	0	Content		-72	-111	32058236	2357122970
32075	11:02:40.590	00:00:32.074	1925	-58,16932	493,2686	0,6352041	0,4978654	411,9569	3,453771	0	-5,431029	537,4831	0,4890902	0,5160494	383,8684	3,230486	0	41	-32	515						Untertest4.avi	0	880	547	72	111	-100	435	267	0	Content		-104	404	32074859	2357139593
32091	11:02:40.606	00:00:32.091	1926	-1024	-768	-1	-1	-1	-1	4	-1024	-768	-1	-1	-1	-1	4	41	0	0						Untertest4.avi	0	880	547	72	111	-100	435	267	0	Content		-72	-111	32091477	2357156211
32108	11:02:40.623	00:00:32.108	1927	-1024	-768	-1	-1	-1	-1	4	-1024	-768	-1	-1	-1	-1	4	41	0	0						Untertest4.avi	0	880	547	72	111	-100	435	267	0	Content		-72	-111	32108145	2357172879
32125	11:02:40.640	00:00:32.124	1928	-1024	-768	-1	-1	-1	-1	4	-1024	-768	-1	-1	-1	-1	4	41	0	0						Untertest4.avi	0	880	547	72	111	-100	435	267	0	Content		-72	-111	32124854	2357189588
32141	11:02:40.656	00:00:32.141	1929	-1024	-768	-1	-1	-1	-1	4	-1024	-768	-1	-1	-1	-1	4	41	0	0						Untertest4.avi	0	880	547	72	111	-100	435	267	0	Content		-72	-111	32141478	2357206212
32158	11:02:40.673	00:00:32.158	1930	-1024	-768	-1	-1	-1	-1	4	13,54703	537,4561	0,4968439	0,5256886	383,186	3,410932	0	41	14	537						Untertest4.avi	0	880	547	72	111	-100	435	267	0	Content		-58	426	32158101	2357222835
32175	11:02:40.690	00:00:32.174	1931	-33,84422	552,0895	0,6523358	0,516701	383,186	3,461601	0	-5,114178	513,1375	0,4984448	0,5272538	383,186	3,291853	0	41	-19	533						Untertest4.avi	0	880	547	72	111	-100	435	267	0	Content		-91	422	32174849	2357239583
32191	11:02:40.706	00:00:32.191	1932	-1024	-768	-1	-1	-1	-1	4	-152,8378	509,026	0,4983431	0,5272703	383,186	3,547982	0	42	-153	509						Untertest4.avi	0	880	547	72	111	-225	403	100	0	Content		-225	398	32191476	2357256210
32208	11:02:40.723	00:00:32.208	1933	-1024	-768	-1	-1	-1	-1	4	-1024	-768	-1	-1	-1	-1	4	42	0	0						Untertest4.avi	0	880	547	72	111	-225	403	100	0	Content		-72	-111	32208098	2357272832
32225	11:02:40.740	00:00:32.224	1934	-1024	-768	-1	-1	-1	-1	4	-15,35237	526,5152	0,5036522	0,5264713	383,186	3,416282	0	42	-15	527						Untertest4.avi	0	880	547	72	111	-225	403	100	0	Content		-87	416	32224722	2357289456
32241	11:02:40.756	00:00:32.241	1935	-221,3775	513,8732	0,6570259	0,5201849	383,186	3,407563	0	-1024	-768	-1	-1	-1	-1	4	42	-221	514						Untertest4.avi	0	880	547	72	111	-225	403	100	0	Content		-293	403	32241474	2357306208
32258	11:02:40.773	00:00:32.258	1936	-1024	-768	-1	-1	-1	-1	4	-1024	-768	-1	-1	-1	-1	4	42	0	0						Untertest4.avi	0	880	547	72	111	-225	403	100	0	Content		-72	-111	32258095	2357322829
32275	11:02:40.790	00:00:32.274	1937	-36,79181	536,674	0,6614382	0,5214673	383,186	3,343818	0	-1024	-768	-1	-1	-1	-1	4	42	-37	537						Untertest4.avi	0	880	547	72	111	-225	403	100	0	Content		-109	426	32274718	2357339452
32291	11:02:40.806	00:00:32.291	1938	-1024	-768	-1	-1	-1	-1	4	-1024	-768	-1	-1	-1	-1	4	43	0	0						Untertest4.avi	0	880	547	72	111	-65	577	117	0	Content		-72	-111	32291340	2357356074
32308	11:02:40.823	00:00:32.308	1939	-1024	-768	-1	-1	-1	-1	4	-1024	-768	-1	-1	-1	-1	4	43	0	0						Untertest4.avi	0	880	547	72	111	-65	577	117	0	Content		-72	-111	32308083	2357372817
32325	11:02:40.840	00:00:32.324	1940	-52,26644	604,6112	0,5837156	0,528125	383,186	3,352389	3	6,628206	623,337	0,5073736	0,5292503	383,186	3,329389	1	43	7	623						Untertest4.avi	0	880	547	72	111	-65	577	117	0	Content		-65	512	32324713	2357389447
32341	11:02:40.856	00:00:32.341	1941	-1024	-768	-1	-1	-1	-1	4	-1024	-768	-1	-1	-1	-1	4	43	0	0						Untertest4.avi	0	880	547	72	111	-65	577	117	0	Content		-72	-111	32341337	2357406071
32358	11:02:40.873	00:00:32.357	1942	21,30171	753,8765	0,6567339	0,53257	390,7354	3,585471	0	-1024	-768	-1	-1	-1	-1	4	43	21	754						Untertest4.avi	0	880	547	72	111	-65	577	117	0	Content		-51	643	32357961	2357422695
32375	11:02:40.890	00:00:32.374	1943	2,006706	782,92	0,6541241	0,5363092	390,7354	3,579654	0	-4,9646	730,897	0,5060927	0,5370457	390,7354	3,170521	0	43	-1	757						Untertest4.avi	0	880	547	72	111	-65	577	117	0	Content		-73	646	32374708	2357439442
32391	11:02:40.906	00:00:32.391	1944	191,6023	847,704	0,6541182	0,5397167	390,7354	3,463198	0	-61,05448	814,6915	0,5021933	0,5401416	390,7355	3,63245	0	43	65	831						Untertest4.avi	0	880	547	72	111	-65	577	117	0	Content		-7	720	32391335	2357456069
32408	11:02:40.923	00:00:32.407	1945	-1024	-768	-1	-1	-1	-1	4	-1024	-768	-1	-1	-1	-1	4		0	0						Untertest4.avi	0	880	547	72	111				0	Content		-72	-111	32407958	2357472692
32415	11:02:40.930																				LeftMouseClick	1	630	0
32425	11:02:40.940	00:00:32.424	1946	-1024	-768	-1	-1	-1	-1	4	-1024	-768	-1	-1	-1	-1	4		0	0						Untertest4.avi	0	880	547	72	111				0	Content		-72	-111	32424622	2357489356
32441	11:02:40.956	00:00:32.441	1947	-1024	-768	-1	-1	-1	-1	4	-1024	-768	-1	-1	-1	-1	4		0	0						Untertest4.avi	0	880	547	72	111				0	Content		-72	-111	32441246	2357505980
32458	11:02:40.973	00:00:32.457	1948	-1024	-768	-1	-1	-1	-1	4	-1024	-768	-1	-1	-1	-1	4		0	0						Untertest4.avi	0	880	547	72	111				0	Content		-72	-111	32457869	2357522603
32474	11:02:40.989	00:00:32.474	1949	-1024	-768	-1	-1	-1	-1	4	-1024	-768	-1	-1	-1	-1	4		0	0						Untertest4.avi	0	880	547	72	111				0	Content		-72	-111	32474491	2357539225
32491	11:02:41.006	00:00:32.491	1950	-1024	-768	-1	-1	-1	-1	4	-1024	-768	-1	-1	-1	-1	4		0	0						Untertest4.avi	0	880	547	72	111				0	Content		-72	-111	32491241	2357555975
32508	11:02:41.023	00:00:32.507	1951	-1024	-768	-1	-1	-1	-1	4	-1024	-768	-1	-1	-1	-1	4		0	0						Untertest4.avi	0	880	547	72	111				0	Content		-72	-111	32507864	2357572598
32524	11:02:41.039	00:00:32.524	1952	-1024	-768	-1	-1	-1	-1	4	-1024	-768	-1	-1	-1	-1	4		0	0						Untertest4.avi	0	880	547	72	111				0	Content		-72	-111	32524488	2357589222
32541	11:02:41.056	00:00:32.541	1953	-1024	-768	-1	-1	-1	-1	4	-1024	-768	-1	-1	-1	-1	4		0	0						Untertest4.avi	0	880	547	72	111				0	Content		-72	-111	32541113	2357605847
32558	11:02:41.073	00:00:32.557	1954	-1024	-768	-1	-1	-1	-1	4	-1024	-768	-1	-1	-1	-1	4		0	0						Untertest4.avi	0	880	547	72	111				0	Content		-72	-111	32557861	2357622595
32574	11:02:41.089	00:00:32.574	1955	-1024	-768	-1	-1	-1	-1	4	-1024	-768	-1	-1	-1	-1	4		0	0						Untertest4.avi	0	880	547	72	111				0	Content		-72	-111	32574484	2357639218
32576	11:02:41.091																				LeftMouseClick	1	630	0
32591	11:02:41.106	00:00:32.591	1956	-1024	-768	-1	-1	-1	-1	4	-1024	-768	-1	-1	-1	-1	4		0	0						Untertest4.avi	0	880	547	72	111				0	Content		-72	-111	32591108	2357655842
32608	11:02:41.123	00:00:32.607	1957	-1024	-768	-1	-1	-1	-1	4	-1024	-768	-1	-1	-1	-1	4		0	0						Untertest4.avi	0	880	547	72	111				0	Content		-72	-111	32607856	2357672590
32624	11:02:41.139	00:00:32.624	1958	-1024	-768	-1	-1	-1	-1	4	-1024	-768	-1	-1	-1	-1	4		0	0						Untertest4.avi	0	880	547	72	111				0	Content		-72	-111	32624478	2357689212
32641	11:02:41.156	00:00:32.641	1959	-1024	-768	-1	-1	-1	-1	4	-1024	-768	-1	-1	-1	-1	4		0	0						Untertest4.avi	0	880	547	72	111				0	Content		-72	-111	32641102	2357705836
32658	11:02:41.173	00:00:32.657	1960	-1024	-768	-1	-1	-1	-1	4	-1024	-768	-1	-1	-1	-1	4		0	0						Untertest4.avi	0	880	547	72	111				0	Content		-72	-111	32657722	2357722456
32674	11:02:41.189	00:00:32.674	1961	-1024	-768	-1	-1	-1	-1	4	-1024	-768	-1	-1	-1	-1	4		0	0						Untertest4.avi	0	880	547	72	111				0	Content		-72	-111	32674471	2357739205
32691	11:02:41.206	00:00:32.691	1962	-1024	-768	-1	-1	-1	-1	4	-1024	-768	-1	-1	-1	-1	4		0	0						Untertest4.avi	0	880	547	72	111				0	Content		-72	-111	32691106	2357755840
32708	11:02:41.223	00:00:32.707	1963	-1024	-768	-1	-1	-1	-1	4	-1024	-768	-1	-1	-1	-1	4		0	0						Untertest4.avi	0	880	547	72	111				0	Content		-72	-111	32707718	2357772452
32724	11:02:41.239	00:00:32.724	1964	-1024	-768	-1	-1	-1	-1	4	-1024	-768	-1	-1	-1	-1	4		0	0						Untertest4.avi	0	880	547	72	111				0	Content		-72	-111	32724467	2357789201
32741	11:02:41.256	00:00:32.741	1965	-1024	-768	-1	-1	-1	-1	4	-1024	-768	-1	-1	-1	-1	4		0	0						Untertest4.avi	0	880	547	72	111				0	Content		-72	-111	32741091	2357805825
32758	11:02:41.273	00:00:32.757	1966	-1024	-768	-1	-1	-1	-1	4	-1024	-768	-1	-1	-1	-1	4		0	0						Untertest4.avi	0	880	547	72	111				0	Content		-72	-111	32757758	2357822492
[truncated: 1,676 more rows]
