# Supplementary material for: Gaze Duration Biases for Colours in Combination with Dissonant and Consonant Sounds: A Comparative Eye-Tracking Study with Orangutans
Source: PLoS One. 2015 Oct 14;10(10):e0139894. doi: 10.1371/journal.pone.0139894 (PMC4605782; doi:10.1371/journal.pone.0139894)
Supplement: S1 Data — (ZIP) [file pone.0139894.s004.zip › Plos ColourSound Data/Apes/Farben_Musik_U4/Rec 19-All-Data.tsv]

System Properties:
Operating System:	Microsoft Windows NT 6.1.7601 Service Pack 1
System User Name:	tobiiadmin
Machine Name:	LOE7690LAP
Data properties:
Recording name:	Rec 19
Recording date:	05.03.2014
Recording time:	08:41:02
Recording resolution:	1024 x 768
Export date:	09.03.2014
Export time:	12:24:48
Participant:	Tana
Filter settings:
Eye: Average
Validity: Normal
Fixation filter: Tobii fixation filter
Velocity threshold: 35
Distance threshold: 35
Timestamp	DateTimeStamp	DateTimeStampStartOffset	Number	GazePointXLeft	GazePointYLeft	CamXLeft	CamYLeft	DistanceLeft	PupilLeft	ValidityLeft	GazePointXRight	GazePointYRight	CamXRight	CamYRight	DistanceRight	PupilRight	ValidityRight	FixationIndex	GazePointX	GazePointY	Event	EventKey	Data1	Data2	Descriptor	StimuliName	StimuliID	MediaWidth	MediaHeight	MediaPosX	MediaPosY	MappedFixationPointX	MappedFixationPointY	FixationDuration	AoiIds	AoiNames	WebGroupImage	MappedGazeDataPointX	MappedGazeDataPointY	MicroSecondTimestamp	AbsoluteMicroSecondTimestamp
7	08:41:02.217	00:00:00.007	0	-1024	-768	-1	-1	-1	-1	4	-1024	-768	-1	-1	-1	-1	4		0	0						No media	0	1024	768	0	0				0	Content		0	0	7251	751995259
24	08:41:02.234	00:00:00.023	1	-1024	-768	-1	-1	-1	-1	4	-1024	-768	-1	-1	-1	-1	4		0	0						No media	0	1024	768	0	0				0	Content		0	0	23917	752011925
41	08:41:02.251	00:00:00.041	2	-1024	-768	-1	-1	-1	-1	4	-1024	-768	-1	-1	-1	-1	4		0	0						No media	0	1024	768	0	0				0	Content		0	0	41229	752029237
58	08:41:02.268	00:00:00.057	3	-1024	-768	-1	-1	-1	-1	4	-1024	-768	-1	-1	-1	-1	4		0	0						No media	0	1024	768	0	0				0	Content		0	0	57896	752045904
74	08:41:02.284	00:00:00.074	4	-1024	-768	-1	-1	-1	-1	4	-1024	-768	-1	-1	-1	-1	4		0	0						No media	0	1024	768	0	0				0	Content		0	0	74110	752062118
91	08:41:02.301	00:00:00.090	5	-1024	-768	-1	-1	-1	-1	4	-1024	-768	-1	-1	-1	-1	4		0	0						No media	0	1024	768	0	0				0	Content		0	0	90776	752078784
107	08:41:02.317	00:00:00.107	6	-1024	-768	-1	-1	-1	-1	4	-1024	-768	-1	-1	-1	-1	4		0	0						No media	0	1024	768	0	0				0	Content		0	0	107443	752095451
123	08:41:02.333	00:00:00.123	7	-1024	-768	-1	-1	-1	-1	4	-1024	-768	-1	-1	-1	-1	4		0	0						No media	0	1024	768	0	0				0	Content		0	0	123285	752111293
140	08:41:02.350	00:00:00.139	8	-1024	-768	-1	-1	-1	-1	4	-1024	-768	-1	-1	-1	-1	4		0	0						No media	0	1024	768	0	0				0	Content		0	0	139902	752127910
157	08:41:02.367	00:00:00.156	9	-1024	-768	-1	-1	-1	-1	4	-1024	-768	-1	-1	-1	-1	4		0	0						No media	0	1024	768	0	0				0	Content		0	0	156587	752144595
173	08:41:02.383	00:00:00.173	10	-1024	-768	-1	-1	-1	-1	4	-1024	-768	-1	-1	-1	-1	4		0	0						No media	0	1024	768	0	0				0	Content		0	0	173254	752161262
190	08:41:02.400	00:00:00.189	11	-1024	-768	-1	-1	-1	-1	4	-1024	-768	-1	-1	-1	-1	4		0	0						No media	0	1024	768	0	0				0	Content		0	0	189920	752177928
207	08:41:02.417	00:00:00.206	12	-1024	-768	-1	-1	-1	-1	4	-1024	-768	-1	-1	-1	-1	4		0	0						No media	0	1024	768	0	0				0	Content		0	0	206571	752194579
223	08:41:02.433	00:00:00.223	13	-1024	-768	-1	-1	-1	-1	4	-1024	-768	-1	-1	-1	-1	4		0	0						No media	0	1024	768	0	0				0	Content		0	0	223327	752211335
240	08:41:02.450	00:00:00.240	14	-1024	-768	-1	-1	-1	-1	4	-1024	-768	-1	-1	-1	-1	4		0	0						No media	0	1024	768	0	0				0	Content		0	0	240268	752228276
257	08:41:02.467	00:00:00.256	15	-1024	-768	-1	-1	-1	-1	4	-1024	-768	-1	-1	-1	-1	4		0	0						No media	0	1024	768	0	0				0	Content		0	0	256941	752244949
274	08:41:02.484	00:00:00.274	16	-1024	-768	-1	-1	-1	-1	4	-1024	-768	-1	-1	-1	-1	4		0	0						No media	0	1024	768	0	0				0	Content		0	0	274088	752262096
291	08:41:02.501	00:00:00.290	17	-1024	-768	-1	-1	-1	-1	4	-1024	-768	-1	-1	-1	-1	4		0	0						No media	0	1024	768	0	0				0	Content		0	0	290760	752278768
308	08:41:02.518	00:00:00.307	18	-1024	-768	-1	-1	-1	-1	4	-1024	-768	-1	-1	-1	-1	4		0	0						No media	0	1024	768	0	0				0	Content		0	0	307792	752295800
324	08:41:02.534	00:00:00.324	19	-1024	-768	-1	-1	-1	-1	4	-1024	-768	-1	-1	-1	-1	4		0	0						No media	0	1024	768	0	0				0	Content		0	0	324464	752312472
341	08:41:02.551	00:00:00.341	20	-1024	-768	-1	-1	-1	-1	4	-1024	-768	-1	-1	-1	-1	4		0	0						No media	0	1024	768	0	0				0	Content		0	0	341137	752329145
357	08:41:02.567	00:00:00.357	21	-1024	-768	-1	-1	-1	-1	4	-1024	-768	-1	-1	-1	-1	4		0	0						No media	0	1024	768	0	0				0	Content		0	0	357249	752345257
374	08:41:02.584	00:00:00.373	22	-1024	-768	-1	-1	-1	-1	4	-1024	-768	-1	-1	-1	-1	4		0	0						No media	0	1024	768	0	0				0	Content		0	0	373921	752361929
390	08:41:02.600	00:00:00.390	23	-1024	-768	-1	-1	-1	-1	4	-1024	-768	-1	-1	-1	-1	4		0	0						No media	0	1024	768	0	0				0	Content		0	0	390407	752378415
407	08:41:02.617	00:00:00.407	24	-1024	-768	-1	-1	-1	-1	4	-1024	-768	-1	-1	-1	-1	4		0	0						No media	0	1024	768	0	0				0	Content		0	0	407079	752395087
424	08:41:02.634	00:00:00.423	25	-1024	-768	-1	-1	-1	-1	4	-1024	-768	-1	-1	-1	-1	4		0	0						No media	0	1024	768	0	0				0	Content		0	0	423752	752411760
440	08:41:02.650	00:00:00.440	26	-1024	-768	-1	-1	-1	-1	4	-1024	-768	-1	-1	-1	-1	4		0	0						No media	0	1024	768	0	0				0	Content		0	0	440006	752428014
455	08:41:02.665																				MovieStart	128	0	0	Untertest4.avi
457	08:41:02.667	00:00:00.456	27	-1024	-768	-1	-1	-1	-1	4	-1024	-768	-1	-1	-1	-1	4		0	0						Untertest4.avi	0	880	547	72	111				0	Content		-72	-111	456633	752444641
473	08:41:02.683	00:00:00.473	28	-1024	-768	-1	-1	-1	-1	4	-1024	-768	-1	-1	-1	-1	4		0	0						Untertest4.avi	0	880	547	72	111				0	Content		-72	-111	473316	752461324
490	08:41:02.700	00:00:00.490	29	-1024	-768	-1	-1	-1	-1	4	-1024	-768	-1	-1	-1	-1	4		0	0						Untertest4.avi	0	880	547	72	111				0	Content		-72	-111	490016	752478024
507	08:41:02.717	00:00:00.506	30	-1024	-768	-1	-1	-1	-1	4	-1024	-768	-1	-1	-1	-1	4		0	0						Untertest4.avi	0	880	547	72	111				0	Content		-72	-111	506853	752494861
524	08:41:02.734	00:00:00.523	31	-1024	-768	-1	-1	-1	-1	4	-1024	-768	-1	-1	-1	-1	4		0	0						Untertest4.avi	0	880	547	72	111				0	Content		-72	-111	523526	752511534
540	08:41:02.750	00:00:00.540	32	-1024	-768	-1	-1	-1	-1	4	-1024	-768	-1	-1	-1	-1	4		0	0						Untertest4.avi	0	880	547	72	111				0	Content		-72	-111	540198	752528206
557	08:41:02.767	00:00:00.557	33	-1024	-768	-1	-1	-1	-1	4	-1024	-768	-1	-1	-1	-1	4		0	0						Untertest4.avi	0	880	547	72	111				0	Content		-72	-111	557189	752545197
574	08:41:02.784	00:00:00.573	34	-1024	-768	-1	-1	-1	-1	4	-1024	-768	-1	-1	-1	-1	4		0	0						Untertest4.avi	0	880	547	72	111				0	Content		-72	-111	573861	752561869
591	08:41:02.801	00:00:00.590	35	-1024	-768	-1	-1	-1	-1	4	-1024	-768	-1	-1	-1	-1	4		0	0						Untertest4.avi	0	880	547	72	111				0	Content		-72	-111	590534	752578542
608	08:41:02.818	00:00:00.607	36	-1024	-768	-1	-1	-1	-1	4	-1024	-768	-1	-1	-1	-1	4		0	0						Untertest4.avi	0	880	547	72	111				0	Content		-72	-111	607855	752595863
625	08:41:02.835	00:00:00.624	37	-1024	-768	-1	-1	-1	-1	4	-1024	-768	-1	-1	-1	-1	4		0	0						Untertest4.avi	0	880	547	72	111				0	Content		-72	-111	624527	752612535
641	08:41:02.851	00:00:00.640	38	-1024	-768	-1	-1	-1	-1	4	-1024	-768	-1	-1	-1	-1	4		0	0						Untertest4.avi	0	880	547	72	111				0	Content		-72	-111	640748	752628756
657	08:41:02.867	00:00:00.657	39	-1024	-768	-1	-1	-1	-1	4	-1024	-768	-1	-1	-1	-1	4		0	0						Untertest4.avi	0	880	547	72	111				0	Content		-72	-111	657420	752645428
674	08:41:02.884	00:00:00.674	40	-1024	-768	-1	-1	-1	-1	4	-1024	-768	-1	-1	-1	-1	4		0	0						Untertest4.avi	0	880	547	72	111				0	Content		-72	-111	674093	752662101
690	08:41:02.900	00:00:00.689	41	-1024	-768	-1	-1	-1	-1	4	-1024	-768	-1	-1	-1	-1	4		0	0						Untertest4.avi	0	880	547	72	111				0	Content		-72	-111	689817	752677825
707	08:41:02.917	00:00:00.706	42	-1024	-768	-1	-1	-1	-1	4	-1024	-768	-1	-1	-1	-1	4		0	0						Untertest4.avi	0	880	547	72	111				0	Content		-72	-111	706583	752694591
723	08:41:02.933	00:00:00.723	43	-1024	-768	-1	-1	-1	-1	4	-1024	-768	-1	-1	-1	-1	4		0	0						Untertest4.avi	0	880	547	72	111				0	Content		-72	-111	723268	752711276
740	08:41:02.950	00:00:00.739	44	-1024	-768	-1	-1	-1	-1	4	-1024	-768	-1	-1	-1	-1	4		0	0						Untertest4.avi	0	880	547	72	111				0	Content		-72	-111	739940	752727948
757	08:41:02.967	00:00:00.756	45	-1024	-768	-1	-1	-1	-1	4	-1024	-768	-1	-1	-1	-1	4		0	0						Untertest4.avi	0	880	547	72	111				0	Content		-72	-111	756613	752744621
773	08:41:02.983	00:00:00.773	46	-1024	-768	-1	-1	-1	-1	4	-1024	-768	-1	-1	-1	-1	4		0	0						Untertest4.avi	0	880	547	72	111				0	Content		-72	-111	773262	752761270
790	08:41:03.000	00:00:00.789	47	-1024	-768	-1	-1	-1	-1	4	-1024	-768	-1	-1	-1	-1	4		0	0						Untertest4.avi	0	880	547	72	111				0	Content		-72	-111	789839	752777847
806	08:41:03.016	00:00:00.806	48	-1024	-768	-1	-1	-1	-1	4	-1024	-768	-1	-1	-1	-1	4		0	0						Untertest4.avi	0	880	547	72	111				0	Content		-72	-111	806478	752794486
824	08:41:03.034	00:00:00.823	49	-1024	-768	-1	-1	-1	-1	4	-1024	-768	-1	-1	-1	-1	4		0	0						Untertest4.avi	0	880	547	72	111				0	Content		-72	-111	823564	752811572
840	08:41:03.050	00:00:00.840	50	-1024	-768	-1	-1	-1	-1	4	-1024	-768	-1	-1	-1	-1	4		0	0						Untertest4.avi	0	880	547	72	111				0	Content		-72	-111	840236	752828244
857	08:41:03.067	00:00:00.856	51	-1024	-768	-1	-1	-1	-1	4	-1024	-768	-1	-1	-1	-1	4		0	0						Untertest4.avi	0	880	547	72	111				0	Content		-72	-111	856909	752844917
874	08:41:03.084	00:00:00.874	52	-1024	-768	-1	-1	-1	-1	4	-1024	-768	-1	-1	-1	-1	4		0	0						Untertest4.avi	0	880	547	72	111				0	Content		-72	-111	874064	752862072
891	08:41:03.101	00:00:00.890	53	-1024	-768	-1	-1	-1	-1	4	-1024	-768	-1	-1	-1	-1	4		0	0						Untertest4.avi	0	880	547	72	111				0	Content		-72	-111	890736	752878744
907	08:41:03.117	00:00:00.907	54	-1024	-768	-1	-1	-1	-1	4	-1024	-768	-1	-1	-1	-1	4		0	0						Untertest4.avi	0	880	547	72	111				0	Content		-72	-111	907409	752895417
924	08:41:03.134	00:00:00.923	55	-1024	-768	-1	-1	-1	-1	4	-1024	-768	-1	-1	-1	-1	4		0	0						Untertest4.avi	0	880	547	72	111				0	Content		-72	-111	923733	752911741
940	08:41:03.150	00:00:00.940	56	-1024	-768	-1	-1	-1	-1	4	-1024	-768	-1	-1	-1	-1	4		0	0						Untertest4.avi	0	880	547	72	111				0	Content		-72	-111	940405	752928413
957	08:41:03.167	00:00:00.957	57	-1024	-768	-1	-1	-1	-1	4	-1024	-768	-1	-1	-1	-1	4		0	0						Untertest4.avi	0	880	547	72	111				0	Content		-72	-111	957078	752945086
974	08:41:03.184	00:00:00.973	58	-1024	-768	-1	-1	-1	-1	4	-1024	-768	-1	-1	-1	-1	4		0	0						Untertest4.avi	0	880	547	72	111				0	Content		-72	-111	973559	752961567
990	08:41:03.200	00:00:00.990	59	-1024	-768	-1	-1	-1	-1	4	-1024	-768	-1	-1	-1	-1	4		0	0						Untertest4.avi	0	880	547	72	111				0	Content		-72	-111	990232	752978240
1007	08:41:03.217	00:00:01.006	60	-1024	-768	-1	-1	-1	-1	4	-1024	-768	-1	-1	-1	-1	4		0	0						Untertest4.avi	0	880	547	72	111				0	Content		-72	-111	1006904	752994912
1023	08:41:03.233	00:00:01.023	61	-1024	-768	-1	-1	-1	-1	4	-1024	-768	-1	-1	-1	-1	4		0	0						Untertest4.avi	0	880	547	72	111				0	Content		-72	-111	1023148	753011156
1040	08:41:03.250	00:00:01.039	62	-1024	-768	-1	-1	-1	-1	4	-1024	-768	-1	-1	-1	-1	4		0	0						Untertest4.avi	0	880	547	72	111				0	Content		-72	-111	1039776	753027784
1056	08:41:03.266	00:00:01.056	63	-1024	-768	-1	-1	-1	-1	4	-1024	-768	-1	-1	-1	-1	4		0	0						Untertest4.avi	0	880	547	72	111				0	Content		-72	-111	1056448	753044456
1073	08:41:03.283	00:00:01.073	64	-1024	-768	-1	-1	-1	-1	4	-1024	-768	-1	-1	-1	-1	4		0	0						Untertest4.avi	0	880	547	72	111				0	Content		-72	-111	1073120	753061128
1090	08:41:03.300	00:00:01.089	65	-1024	-768	-1	-1	-1	-1	4	-1024	-768	-1	-1	-1	-1	4		0	0						Untertest4.avi	0	880	547	72	111				0	Content		-72	-111	1089793	753077801
1106	08:41:03.316	00:00:01.106	66	-1024	-768	-1	-1	-1	-1	4	-1024	-768	-1	-1	-1	-1	4		0	0						Untertest4.avi	0	880	547	72	111				0	Content		-72	-111	1106422	753094430
1123	08:41:03.333	00:00:01.123	67	-1024	-768	-1	-1	-1	-1	4	-1024	-768	-1	-1	-1	-1	4		0	0						Untertest4.avi	0	880	547	72	111				0	Content		-72	-111	1123095	753111103
1140	08:41:03.350	00:00:01.139	68	-1024	-768	-1	-1	-1	-1	4	-1024	-768	-1	-1	-1	-1	4		0	0						Untertest4.avi	0	880	547	72	111				0	Content		-72	-111	1139767	753127775
1157	08:41:03.367	00:00:01.156	69	-1024	-768	-1	-1	-1	-1	4	-1024	-768	-1	-1	-1	-1	4		0	0						Untertest4.avi	0	880	547	72	111				0	Content		-72	-111	1156663	753144671
1173	08:41:03.383	00:00:01.173	70	-1024	-768	-1	-1	-1	-1	4	-1024	-768	-1	-1	-1	-1	4		0	0						Untertest4.avi	0	880	547	72	111				0	Content		-72	-111	1173335	753161343
1190	08:41:03.400	00:00:01.189	71	-1024	-768	-1	-1	-1	-1	4	-1024	-768	-1	-1	-1	-1	4		0	0						Untertest4.avi	0	880	547	72	111				0	Content		-72	-111	1189890	753177898
1207	08:41:03.417	00:00:01.206	72	-1024	-768	-1	-1	-1	-1	4	-1024	-768	-1	-1	-1	-1	4		0	0						Untertest4.avi	0	880	547	72	111				0	Content		-72	-111	1206554	753194562
1223	08:41:03.433	00:00:01.223	73	-1024	-768	-1	-1	-1	-1	4	-1024	-768	-1	-1	-1	-1	4		0	0						Untertest4.avi	0	880	547	72	111				0	Content		-72	-111	1223219	753211227
1240	08:41:03.450	00:00:01.240	74	-1024	-768	-1	-1	-1	-1	4	-1024	-768	-1	-1	-1	-1	4		0	0						Untertest4.avi	0	880	547	72	111				0	Content		-72	-111	1240475	753228483
1257	08:41:03.467	00:00:01.257	75	-1024	-768	-1	-1	-1	-1	4	-1024	-768	-1	-1	-1	-1	4		0	0						Untertest4.avi	0	880	547	72	111				0	Content		-72	-111	1257140	753245148
1273	08:41:03.483	00:00:01.273	76	-1024	-768	-1	-1	-1	-1	4	-1024	-768	-1	-1	-1	-1	4		0	0						Untertest4.avi	0	880	547	72	111				0	Content		-72	-111	1273473	753261481
1290	08:41:03.500	00:00:01.290	77	-1024	-768	-1	-1	-1	-1	4	-1024	-768	-1	-1	-1	-1	4		0	0						Untertest4.avi	0	880	547	72	111				0	Content		-72	-111	1290137	753278145
1307	08:41:03.517	00:00:01.306	78	-1024	-768	-1	-1	-1	-1	4	-1024	-768	-1	-1	-1	-1	4		0	0						Untertest4.avi	0	880	547	72	111				0	Content		-72	-111	1306802	753294810
1323	08:41:03.533	00:00:01.323	79	-1024	-768	-1	-1	-1	-1	4	-1024	-768	-1	-1	-1	-1	4		0	0						Untertest4.avi	0	880	547	72	111				0	Content		-72	-111	1323467	753311475
1339	08:41:03.549	00:00:01.339	80	-1024	-768	-1	-1	-1	-1	4	-1024	-768	-1	-1	-1	-1	4		0	0						Untertest4.avi	0	880	547	72	111				0	Content		-72	-111	1339084	753327092
1356	08:41:03.566	00:00:01.355	81	-1024	-768	-1	-1	-1	-1	4	-1024	-768	-1	-1	-1	-1	4		0	0						Untertest4.avi	0	880	547	72	111				0	Content		-72	-111	1355831	753343839
1373	08:41:03.583	00:00:01.372	82	-1024	-768	-1	-1	-1	-1	4	-1024	-768	-1	-1	-1	-1	4		0	0						Untertest4.avi	0	880	547	72	111				0	Content		-72	-111	1372514	753360522
1389	08:41:03.599	00:00:01.389	83	-1024	-768	-1	-1	-1	-1	4	-1024	-768	-1	-1	-1	-1	4		0	0						Untertest4.avi	0	880	547	72	111				0	Content		-72	-111	1389179	753377187
1406	08:41:03.616	00:00:01.405	84	-1024	-768	-1	-1	-1	-1	4	-1024	-768	-1	-1	-1	-1	4		0	0						Untertest4.avi	0	880	547	72	111				0	Content		-72	-111	1405844	753393852
1422	08:41:03.632	00:00:01.422	85	-1024	-768	-1	-1	-1	-1	4	-1024	-768	-1	-1	-1	-1	4		0	0						Untertest4.avi	0	880	547	72	111				0	Content		-72	-111	1422495	753410503
1439	08:41:03.649	00:00:01.439	86	-1024	-768	-1	-1	-1	-1	4	-1024	-768	-1	-1	-1	-1	4		0	0						Untertest4.avi	0	880	547	72	111				0	Content		-72	-111	1439062	753427070
1456	08:41:03.666	00:00:01.455	87	-1024	-768	-1	-1	-1	-1	4	-1024	-768	-1	-1	-1	-1	4		0	0						Untertest4.avi	0	880	547	72	111				0	Content		-72	-111	1455686	753443694
1473	08:41:03.683	00:00:01.472	88	-1024	-768	-1	-1	-1	-1	4	-1024	-768	-1	-1	-1	-1	4		0	0						Untertest4.avi	0	880	547	72	111				0	Content		-72	-111	1472766	753460774
1489	08:41:03.699	00:00:01.489	89	-1024	-768	-1	-1	-1	-1	4	-1024	-768	-1	-1	-1	-1	4		0	0						Untertest4.avi	0	880	547	72	111				0	Content		-72	-111	1489431	753477439
1506	08:41:03.716	00:00:01.506	90	-1024	-768	-1	-1	-1	-1	4	-1024	-768	-1	-1	-1	-1	4		0	0						Untertest4.avi	0	880	547	72	111				0	Content		-72	-111	1506095	753494103
1523	08:41:03.733	00:00:01.523	91	-1024	-768	-1	-1	-1	-1	4	-1024	-768	-1	-1	-1	-1	4		0	0						Untertest4.avi	0	880	547	72	111				0	Content		-72	-111	1523242	753511250
1540	08:41:03.750	00:00:01.539	92	-1024	-768	-1	-1	-1	-1	4	-1024	-768	-1	-1	-1	-1	4		0	0						Untertest4.avi	0	880	547	72	111				0	Content		-72	-111	1539907	753527915
1557	08:41:03.767	00:00:01.556	93	-1024	-768	-1	-1	-1	-1	4	-1024	-768	-1	-1	-1	-1	4		0	0						Untertest4.avi	0	880	547	72	111				0	Content		-72	-111	1556572	753544580
1573	08:41:03.783	00:00:01.572	94	-1024	-768	-1	-1	-1	-1	4	-1024	-768	-1	-1	-1	-1	4		0	0						Untertest4.avi	0	880	547	72	111				0	Content		-72	-111	1572930	753560938
1590	08:41:03.800	00:00:01.589	95	-1024	-768	-1	-1	-1	-1	4	-1024	-768	-1	-1	-1	-1	4		0	0						Untertest4.avi	0	880	547	72	111				0	Content		-72	-111	1589594	753577602
1606	08:41:03.816	00:00:01.606	96	-1024	-768	-1	-1	-1	-1	4	-1024	-768	-1	-1	-1	-1	4		0	0						Untertest4.avi	0	880	547	72	111				0	Content		-72	-111	1606259	753594267
1623	08:41:03.833	00:00:01.622	97	-1024	-768	-1	-1	-1	-1	4	-1024	-768	-1	-1	-1	-1	4		0	0						Untertest4.avi	0	880	547	72	111				0	Content		-72	-111	1622720	753610728
1639	08:41:03.849	00:00:01.639	98	-1024	-768	-1	-1	-1	-1	4	-1024	-768	-1	-1	-1	-1	4		0	0						Untertest4.avi	0	880	547	72	111				0	Content		-72	-111	1639385	753627393
1656	08:41:03.866	00:00:01.656	99	-1024	-768	-1	-1	-1	-1	4	-1024	-768	-1	-1	-1	-1	4		0	0						Untertest4.avi	0	880	547	72	111				0	Content		-72	-111	1656049	753644057
1672	08:41:03.882	00:00:01.672	100	-1024	-768	-1	-1	-1	-1	4	-1024	-768	-1	-1	-1	-1	4		0	0						Untertest4.avi	0	880	547	72	111				0	Content		-72	-111	1672257	753660265
1689	08:41:03.899	00:00:01.688	101	-1024	-768	-1	-1	-1	-1	4	-1024	-768	-1	-1	-1	-1	4		0	0						Untertest4.avi	0	880	547	72	111				0	Content		-72	-111	1688877	753676885
1706	08:41:03.916	00:00:01.705	102	-1024	-768	-1	-1	-1	-1	4	-1024	-768	-1	-1	-1	-1	4		0	0						Untertest4.avi	0	880	547	72	111				0	Content		-72	-111	1705541	753693549
1722	08:41:03.932	00:00:01.722	103	-1024	-768	-1	-1	-1	-1	4	-1024	-768	-1	-1	-1	-1	4		0	0						Untertest4.avi	0	880	547	72	111				0	Content		-72	-111	1722206	753710214
1739	08:41:03.949	00:00:01.738	104	-1024	-768	-1	-1	-1	-1	4	-1024	-768	-1	-1	-1	-1	4		0	0						Untertest4.avi	0	880	547	72	111				0	Content		-72	-111	1738870	753726878
1755	08:41:03.965	00:00:01.755	105	-1024	-768	-1	-1	-1	-1	4	-1024	-768	-1	-1	-1	-1	4		0	0						Untertest4.avi	0	880	547	72	111				0	Content		-72	-111	1755491	753743499
1772	08:41:03.982	00:00:01.772	106	-1024	-768	-1	-1	-1	-1	4	-1024	-768	-1	-1	-1	-1	4		0	0						Untertest4.avi	0	880	547	72	111				0	Content		-72	-111	1772156	753760164
1789	08:41:03.999	00:00:01.788	107	-1024	-768	-1	-1	-1	-1	4	-1024	-768	-1	-1	-1	-1	4		0	0						Untertest4.avi	0	880	547	72	111				0	Content		-72	-111	1788821	753776829
1806	08:41:04.016	00:00:01.805	108	-1024	-768	-1	-1	-1	-1	4	-1024	-768	-1	-1	-1	-1	4		0	0						Untertest4.avi	0	880	547	72	111				0	Content		-72	-111	1805710	753793718
1822	08:41:04.032	00:00:01.822	109	-1024	-768	-1	-1	-1	-1	4	-1024	-768	-1	-1	-1	-1	4		0	0						Untertest4.avi	0	880	547	72	111				0	Content		-72	-111	1822375	753810383
1839	08:41:04.049	00:00:01.839	110	-1024	-768	-1	-1	-1	-1	4	-1024	-768	-1	-1	-1	-1	4		0	0						Untertest4.avi	0	880	547	72	111				0	Content		-72	-111	1839363	753827371
1856	08:41:04.066	00:00:01.856	111	-1024	-768	-1	-1	-1	-1	4	-1024	-768	-1	-1	-1	-1	4		0	0						Untertest4.avi	0	880	547	72	111				0	Content		-72	-111	1856028	753844036
1873	08:41:04.083	00:00:01.872	112	-1024	-768	-1	-1	-1	-1	4	-1024	-768	-1	-1	-1	-1	4		0	0						Untertest4.avi	0	880	547	72	111				0	Content		-72	-111	1872693	753860701
1890	08:41:04.100	00:00:01.889	113	-1024	-768	-1	-1	-1	-1	4	-1024	-768	-1	-1	-1	-1	4		0	0						Untertest4.avi	0	880	547	72	111				0	Content		-72	-111	1889948	753877956
1907	08:41:04.117	00:00:01.906	114	-1024	-768	-1	-1	-1	-1	4	-1024	-768	-1	-1	-1	-1	4		0	0						Untertest4.avi	0	880	547	72	111				0	Content		-72	-111	1906613	753894621
1923	08:41:04.133	00:00:01.922	115	-1024	-768	-1	-1	-1	-1	4	-1024	-768	-1	-1	-1	-1	4		0	0						Untertest4.avi	0	880	547	72	111				0	Content		-72	-111	1922848	753910856
1940	08:41:04.150	00:00:01.939	116	-1024	-768	-1	-1	-1	-1	4	-1024	-768	-1	-1	-1	-1	4		0	0						Untertest4.avi	0	880	547	72	111				0	Content		-72	-111	1939513	753927521
1956	08:41:04.166	00:00:01.956	117	-1024	-768	-1	-1	-1	-1	4	-1024	-768	-1	-1	-1	-1	4		0	0						Untertest4.avi	0	880	547	72	111				0	Content		-72	-111	1956177	753944185
1972	08:41:04.182	00:00:01.971	118	-1024	-768	-1	-1	-1	-1	4	-1024	-768	-1	-1	-1	-1	4		0	0						Untertest4.avi	0	880	547	72	111				0	Content		-72	-111	1971937	753959945
1989	08:41:04.199	00:00:01.988	119	-1024	-768	-1	-1	-1	-1	4	-1024	-768	-1	-1	-1	-1	4		0	0						Untertest4.avi	0	880	547	72	111				0	Content		-72	-111	1988556	753976564
2005	08:41:04.215	00:00:02.005	120	-1024	-768	-1	-1	-1	-1	4	-1024	-768	-1	-1	-1	-1	4		0	0						Untertest4.avi	0	880	547	72	111				0	Content		-72	-111	2005239	753993247
2022	08:41:04.232	00:00:02.021	121	-1024	-768	-1	-1	-1	-1	4	-1024	-768	-1	-1	-1	-1	4		0	0						Untertest4.avi	0	880	547	72	111				0	Content		-72	-111	2021904	754009912
2039	08:41:04.249	00:00:02.038	122	-1024	-768	-1	-1	-1	-1	4	-1024	-768	-1	-1	-1	-1	4		0	0						Untertest4.avi	0	880	547	72	111				0	Content		-72	-111	2038568	754026576
2055	08:41:04.265	00:00:02.055	123	-1024	-768	-1	-1	-1	-1	4	-1024	-768	-1	-1	-1	-1	4		0	0						Untertest4.avi	0	880	547	72	111				0	Content		-72	-111	2055343	754043351
2072	08:41:04.282	00:00:02.071	124	-1024	-768	-1	-1	-1	-1	4	-1024	-768	-1	-1	-1	-1	4		0	0						Untertest4.avi	0	880	547	72	111				0	Content		-72	-111	2071919	754059927
2089	08:41:04.299	00:00:02.088	125	-1024	-768	-1	-1	-1	-1	4	-1024	-768	-1	-1	-1	-1	4		0	0						Untertest4.avi	0	880	547	72	111				0	Content		-72	-111	2088848	754076856
2106	08:41:04.316	00:00:02.105	126	-1024	-768	-1	-1	-1	-1	4	-1024	-768	-1	-1	-1	-1	4		0	0						Untertest4.avi	0	880	547	72	111				0	Content		-72	-111	2105512	754093520
2123	08:41:04.333	00:00:02.122	127	-1024	-768	-1	-1	-1	-1	4	-1024	-768	-1	-1	-1	-1	4		0	0						Untertest4.avi	0	880	547	72	111				0	Content		-72	-111	2122643	754110651
2139	08:41:04.349	00:00:02.139	128	-1024	-768	-1	-1	-1	-1	4	-1024	-768	-1	-1	-1	-1	4		0	0						Untertest4.avi	0	880	547	72	111				0	Content		-72	-111	2139308	754127316
2156	08:41:04.366	00:00:02.156	129	-1024	-768	-1	-1	-1	-1	4	-1024	-768	-1	-1	-1	-1	4		0	0						Untertest4.avi	0	880	547	72	111				0	Content		-72	-111	2156334	754144342
2173	08:41:04.383	00:00:02.172	130	-1024	-768	-1	-1	-1	-1	4	-1024	-768	-1	-1	-1	-1	4		0	0						Untertest4.avi	0	880	547	72	111				0	Content		-72	-111	2172999	754161007
2190	08:41:04.400	00:00:02.189	131	-1024	-768	-1	-1	-1	-1	4	-1024	-768	-1	-1	-1	-1	4		0	0						Untertest4.avi	0	880	547	72	111				0	Content		-72	-111	2189663	754177671
2207	08:41:04.417	00:00:02.207	132	-1024	-768	-1	-1	-1	-1	4	-1024	-768	-1	-1	-1	-1	4		0	0						Untertest4.avi	0	880	547	72	111				0	Content		-72	-111	2207002	754195010
2222	08:41:04.432	00:00:02.221	133	-1024	-768	-1	-1	-1	-1	4	-1024	-768	-1	-1	-1	-1	4		0	0						Untertest4.avi	0	880	547	72	111				0	Content		-72	-111	2221750	754209758
2238	08:41:04.448	00:00:02.238	134	-1024	-768	-1	-1	-1	-1	4	-1024	-768	-1	-1	-1	-1	4		0	0						Untertest4.avi	0	880	547	72	111				0	Content		-72	-111	2238414	754226422
2255	08:41:04.465	00:00:02.255	135	-1024	-768	-1	-1	-1	-1	4	-1024	-768	-1	-1	-1	-1	4		0	0						Untertest4.avi	0	880	547	72	111				0	Content		-72	-111	2255078	754243086
2272	08:41:04.482	00:00:02.271	136	-1024	-768	-1	-1	-1	-1	4	-1024	-768	-1	-1	-1	-1	4		0	0						Untertest4.avi	0	880	547	72	111				0	Content		-72	-111	2271743	754259751
2288	08:41:04.498	00:00:02.288	137	-1024	-768	-1	-1	-1	-1	4	-1024	-768	-1	-1	-1	-1	4		0	0						Untertest4.avi	0	880	547	72	111				0	Content		-72	-111	2288356	754276364
2305	08:41:04.515	00:00:02.305	138	-1024	-768	-1	-1	-1	-1	4	-1024	-768	-1	-1	-1	-1	4		0	0						Untertest4.avi	0	880	547	72	111				0	Content		-72	-111	2305033	754293041
2322	08:41:04.532	00:00:02.321	139	-1024	-768	-1	-1	-1	-1	4	-1024	-768	-1	-1	-1	-1	4		0	0						Untertest4.avi	0	880	547	72	111				0	Content		-72	-111	2321691	754309699
2338	08:41:04.548	00:00:02.338	140	-1024	-768	-1	-1	-1	-1	4	-1024	-768	-1	-1	-1	-1	4		0	0						Untertest4.avi	0	880	547	72	111				0	Content		-72	-111	2338355	754326363
2355	08:41:04.565	00:00:02.355	141	-1024	-768	-1	-1	-1	-1	4	-1024	-768	-1	-1	-1	-1	4		0	0						Untertest4.avi	0	880	547	72	111				0	Content		-72	-111	2355187	754343195
2372	08:41:04.582	00:00:02.371	142	-1024	-768	-1	-1	-1	-1	4	-1024	-768	-1	-1	-1	-1	4		0	0						Untertest4.avi	0	880	547	72	111				0	Content		-72	-111	2371852	754359860
2389	08:41:04.599	00:00:02.388	143	-1024	-768	-1	-1	-1	-1	4	-1024	-768	-1	-1	-1	-1	4		0	0						Untertest4.avi	0	880	547	72	111				0	Content		-72	-111	2388517	754376525
2405	08:41:04.615	00:00:02.405	144	-1024	-768	-1	-1	-1	-1	4	-1024	-768	-1	-1	-1	-1	4		0	0						Untertest4.avi	0	880	547	72	111				0	Content		-72	-111	2405495	754393503
2422	08:41:04.632	00:00:02.422	145	-1024	-768	-1	-1	-1	-1	4	-1024	-768	-1	-1	-1	-1	4		0	0						Untertest4.avi	0	880	547	72	111				0	Content		-72	-111	2422160	754410168
2439	08:41:04.649	00:00:02.438	146	-1024	-768	-1	-1	-1	-1	4	-1024	-768	-1	-1	-1	-1	4		0	0						Untertest4.avi	0	880	547	72	111				0	Content		-72	-111	2438825	754426833
2456	08:41:04.666	00:00:02.456	147	-1024	-768	-1	-1	-1	-1	4	-1024	-768	-1	-1	-1	-1	4		0	0						Untertest4.avi	0	880	547	72	111				0	Content		-72	-111	2456198	754444206
2473	08:41:04.683	00:00:02.473	148	-1024	-768	-1	-1	-1	-1	4	-1024	-768	-1	-1	-1	-1	4		0	0						Untertest4.avi	0	880	547	72	111				0	Content		-72	-111	2473443	754461451
2489	08:41:04.699	00:00:02.489	149	-1024	-768	-1	-1	-1	-1	4	-1024	-768	-1	-1	-1	-1	4		0	0						Untertest4.avi	0	880	547	72	111				0	Content		-72	-111	2489482	754477490
2506	08:41:04.716	00:00:02.506	150	-1024	-768	-1	-1	-1	-1	4	-1024	-768	-1	-1	-1	-1	4		0	0						Untertest4.avi	0	880	547	72	111				0	Content		-72	-111	2506147	754494155
2523	08:41:04.733	00:00:02.522	151	-1024	-768	-1	-1	-1	-1	4	-1024	-768	-1	-1	-1	-1	4		0	0						Untertest4.avi	0	880	547	72	111				0	Content		-72	-111	2522812	754510820
2539	08:41:04.749	00:00:02.539	152	-1024	-768	-1	-1	-1	-1	4	-1024	-768	-1	-1	-1	-1	4		0	0						Untertest4.avi	0	880	547	72	111				0	Content		-72	-111	2539059	754527067
2556	08:41:04.766	00:00:02.555	153	-1024	-768	-1	-1	-1	-1	4	-1024	-768	-1	-1	-1	-1	4		0	0						Untertest4.avi	0	880	547	72	111				0	Content		-72	-111	2555723	754543731
2572	08:41:04.782	00:00:02.572	154	-1024	-768	-1	-1	-1	-1	4	-1024	-768	-1	-1	-1	-1	4		0	0						Untertest4.avi	0	880	547	72	111				0	Content		-72	-111	2572388	754560396
2588	08:41:04.798	00:00:02.588	155	-1024	-768	-1	-1	-1	-1	4	-1024	-768	-1	-1	-1	-1	4		0	0						Untertest4.avi	0	880	547	72	111				0	Content		-72	-111	2588172	754576180
2605	08:41:04.815	00:00:02.604	156	-1024	-768	-1	-1	-1	-1	4	-1024	-768	-1	-1	-1	-1	4		0	0						Untertest4.avi	0	880	547	72	111				0	Content		-72	-111	2604850	754592858
2621	08:41:04.831	00:00:02.621	157	-1024	-768	-1	-1	-1	-1	4	-1024	-768	-1	-1	-1	-1	4		0	0						Untertest4.avi	0	880	547	72	111				0	Content		-72	-111	2621413	754609421
2638	08:41:04.848	00:00:02.638	158	-1024	-768	-1	-1	-1	-1	4	-1024	-768	-1	-1	-1	-1	4		0	0						Untertest4.avi	0	880	547	72	111				0	Content		-72	-111	2638347	754626355
2655	08:41:04.865	00:00:02.655	159	-1024	-768	-1	-1	-1	-1	4	-1024	-768	-1	-1	-1	-1	4		0	0						Untertest4.avi	0	880	547	72	111				0	Content		-72	-111	2655012	754643020
2672	08:41:04.882	00:00:02.672	160	-1024	-768	-1	-1	-1	-1	4	-1024	-768	-1	-1	-1	-1	4		0	0						Untertest4.avi	0	880	547	72	111				0	Content		-72	-111	2672149	754660157
2689	08:41:04.899	00:00:02.688	161	-1024	-768	-1	-1	-1	-1	4	-1024	-768	-1	-1	-1	-1	4		0	0						Untertest4.avi	0	880	547	72	111				0	Content		-72	-111	2688814	754676822
2706	08:41:04.916	00:00:02.705	162	-1024	-768	-1	-1	-1	-1	4	-1024	-768	-1	-1	-1	-1	4		0	0						Untertest4.avi	0	880	547	72	111				0	Content		-72	-111	2705839	754693847
2723	08:41:04.933	00:00:02.722	163	-1024	-768	-1	-1	-1	-1	4	-1024	-768	-1	-1	-1	-1	4		0	0						Untertest4.avi	0	880	547	72	111				0	Content		-72	-111	2722504	754710512
2739	08:41:04.949	00:00:02.739	164	-1024	-768	-1	-1	-1	-1	4	-1024	-768	-1	-1	-1	-1	4		0	0						Untertest4.avi	0	880	547	72	111				0	Content		-72	-111	2739169	754727177
2757	08:41:04.967	00:00:02.756	165	-1024	-768	-1	-1	-1	-1	4	-1024	-768	-1	-1	-1	-1	4		0	0						Untertest4.avi	0	880	547	72	111				0	Content		-72	-111	2756509	754744517
2771	08:41:04.981	00:00:02.771	166	-1024	-768	-1	-1	-1	-1	4	-1024	-768	-1	-1	-1	-1	4		0	0						Untertest4.avi	0	880	547	72	111				0	Content		-72	-111	2771380	754759388
2788	08:41:04.998	00:00:02.788	167	-1024	-768	-1	-1	-1	-1	4	-1024	-768	-1	-1	-1	-1	4		0	0						Untertest4.avi	0	880	547	72	111				0	Content		-72	-111	2788001	754776009
2805	08:41:05.015	00:00:02.804	168	-1024	-768	-1	-1	-1	-1	4	-1024	-768	-1	-1	-1	-1	4		0	0						Untertest4.avi	0	880	547	72	111				0	Content		-72	-111	2804666	754792674
2821	08:41:05.031	00:00:02.821	169	-1024	-768	-1	-1	-1	-1	4	-1024	-768	-1	-1	-1	-1	4		0	0						Untertest4.avi	0	880	547	72	111				0	Content		-72	-111	2821331	754809339
2838	08:41:05.048	00:00:02.837	170	-1024	-768	-1	-1	-1	-1	4	-1024	-768	-1	-1	-1	-1	4		0	0						Untertest4.avi	0	880	547	72	111				0	Content		-72	-111	2837989	754825997
2855	08:41:05.065	00:00:02.854	171	-1024	-768	-1	-1	-1	-1	4	-1024	-768	-1	-1	-1	-1	4		0	0						Untertest4.avi	0	880	547	72	111				0	Content		-72	-111	2854666	754842674
2871	08:41:05.081	00:00:02.871	172	-1024	-768	-1	-1	-1	-1	4	-1024	-768	-1	-1	-1	-1	4		0	0						Untertest4.avi	0	880	547	72	111				0	Content		-72	-111	2871261	754859269
2888	08:41:05.098	00:00:02.887	173	-1024	-768	-1	-1	-1	-1	4	-1024	-768	-1	-1	-1	-1	4		0	0						Untertest4.avi	0	880	547	72	111				0	Content		-72	-111	2887926	754875934
2905	08:41:05.115	00:00:02.904	174	-1024	-768	-1	-1	-1	-1	4	-1024	-768	-1	-1	-1	-1	4		0	0						Untertest4.avi	0	880	547	72	111				0	Content		-72	-111	2904774	754892782
2921	08:41:05.131	00:00:02.921	175	-1024	-768	-1	-1	-1	-1	4	-1024	-768	-1	-1	-1	-1	4		0	0						Untertest4.avi	0	880	547	72	111				0	Content		-72	-111	2921439	754909447
2938	08:41:05.148	00:00:02.938	176	-1024	-768	-1	-1	-1	-1	4	-1024	-768	-1	-1	-1	-1	4		0	0						Untertest4.avi	0	880	547	72	111				0	Content		-72	-111	2938103	754926111
2955	08:41:05.165	00:00:02.955	177	-1024	-768	-1	-1	-1	-1	4	-1024	-768	-1	-1	-1	-1	4		0	0						Untertest4.avi	0	880	547	72	111				0	Content		-72	-111	2955097	754943105
2972	08:41:05.182	00:00:02.971	178	-1024	-768	-1	-1	-1	-1	4	-1024	-768	-1	-1	-1	-1	4		0	0						Untertest4.avi	0	880	547	72	111				0	Content		-72	-111	2971762	754959770
2988	08:41:05.198	00:00:02.988	179	-1024	-768	-1	-1	-1	-1	4	-1024	-768	-1	-1	-1	-1	4		0	0						Untertest4.avi	0	880	547	72	111				0	Content		-72	-111	2988427	754976435
3006	08:41:05.216	00:00:03.005	180	-1024	-768	-1	-1	-1	-1	4	-1024	-768	-1	-1	-1	-1	4		0	0						Untertest4.avi	0	880	547	72	111				0	Content		-72	-111	3005752	754993760
3022	08:41:05.232	00:00:03.022	181	-1024	-768	-1	-1	-1	-1	4	-1024	-768	-1	-1	-1	-1	4		0	0						Untertest4.avi	0	880	547	72	111				0	Content		-72	-111	3022417	755010425
3039	08:41:05.249	00:00:03.038	182	-1024	-768	-1	-1	-1	-1	4	-1024	-768	-1	-1	-1	-1	4		0	0						Untertest4.avi	0	880	547	72	111				0	Content		-72	-111	3038635	755026643
3055	08:41:05.265	00:00:03.055	183	-1024	-768	-1	-1	-1	-1	4	-1024	-768	-1	-1	-1	-1	4		0	0						Untertest4.avi	0	880	547	72	111				0	Content		-72	-111	3055300	755043308
3072	08:41:05.282	00:00:03.071	184	-1024	-768	-1	-1	-1	-1	4	-1024	-768	-1	-1	-1	-1	4		0	0						Untertest4.avi	0	880	547	72	111				0	Content		-72	-111	3071965	755059973
3088	08:41:05.298	00:00:03.087	185	-1024	-768	-1	-1	-1	-1	4	-1024	-768	-1	-1	-1	-1	4		0	0						Untertest4.avi	0	880	547	72	111				0	Content		-72	-111	3087689	755075697
3104	08:41:05.314	00:00:03.104	186	-1024	-768	-1	-1	-1	-1	4	-1024	-768	-1	-1	-1	-1	4		0	0						Untertest4.avi	0	880	547	72	111				0	Content		-72	-111	3104434	755092442
3121	08:41:05.331	00:00:03.121	187	-1024	-768	-1	-1	-1	-1	4	-1024	-768	-1	-1	-1	-1	4		0	0						Untertest4.avi	0	880	547	72	111				0	Content		-72	-111	3121117	755109125
3138	08:41:05.348	00:00:03.137	188	-1024	-768	-1	-1	-1	-1	4	-1024	-768	-1	-1	-1	-1	4		0	0						Untertest4.avi	0	880	547	72	111				0	Content		-72	-111	3137782	755125790
3154	08:41:05.364	00:00:03.154	189	-1024	-768	-1	-1	-1	-1	4	-1024	-768	-1	-1	-1	-1	4		0	0						Untertest4.avi	0	880	547	72	111				0	Content		-72	-111	3154446	755142454
3171	08:41:05.381	00:00:03.171	190	-1024	-768	-1	-1	-1	-1	4	-1024	-768	-1	-1	-1	-1	4		0	0						Untertest4.avi	0	880	547	72	111				0	Content		-72	-111	3171100	755159108
3188	08:41:05.398	00:00:03.187	191	-1024	-768	-1	-1	-1	-1	4	-1024	-768	-1	-1	-1	-1	4		0	0						Untertest4.avi	0	880	547	72	111				0	Content		-72	-111	3187667	755175675
3205	08:41:05.415	00:00:03.204	192	-1024	-768	-1	-1	-1	-1	4	-1024	-768	-1	-1	-1	-1	4		0	0						Untertest4.avi	0	880	547	72	111				0	Content		-72	-111	3204626	755192634
3221	08:41:05.431	00:00:03.221	193	-1024	-768	-1	-1	-1	-1	4	-1024	-768	-1	-1	-1	-1	4		0	0						Untertest4.avi	0	880	547	72	111				0	Content		-72	-111	3221291	755209299
3238	08:41:05.448	00:00:03.238	194	-1024	-768	-1	-1	-1	-1	4	-1024	-768	-1	-1	-1	-1	4		0	0						Untertest4.avi	0	880	547	72	111				0	Content		-72	-111	3238253	755226261
3255	08:41:05.465	00:00:03.254	195	-1024	-768	-1	-1	-1	-1	4	-1024	-768	-1	-1	-1	-1	4		0	0						Untertest4.avi	0	880	547	72	111				0	Content		-72	-111	3254918	755242926
3272	08:41:05.482	00:00:03.271	196	-1024	-768	-1	-1	-1	-1	4	-1024	-768	-1	-1	-1	-1	4		0	0						Untertest4.avi	0	880	547	72	111				0	Content		-72	-111	3271583	755259591
3289	08:41:05.499	00:00:03.288	197	-1024	-768	-1	-1	-1	-1	4	-1024	-768	-1	-1	-1	-1	4		0	0						Untertest4.avi	0	880	547	72	111				0	Content		-72	-111	3288652	755276660
3305	08:41:05.515	00:00:03.305	198	-1024	-768	-1	-1	-1	-1	4	-1024	-768	-1	-1	-1	-1	4		0	0						Untertest4.avi	0	880	547	72	111				0	Content		-72	-111	3305317	755293325
3322	08:41:05.532	00:00:03.321	199	-1024	-768	-1	-1	-1	-1	4	-1024	-768	-1	-1	-1	-1	4		0	0						Untertest4.avi	0	880	547	72	111				0	Content		-72	-111	3321982	755309990
3339	08:41:05.549	00:00:03.339	200	-1024	-768	-1	-1	-1	-1	4	-1024	-768	-1	-1	-1	-1	4		0	0						Untertest4.avi	0	880	547	72	111				0	Content		-72	-111	3339410	755327418
3354	08:41:05.564	00:00:03.354	201	-1024	-768	-1	-1	-1	-1	4	-1024	-768	-1	-1	-1	-1	4		0	0						Untertest4.avi	0	880	547	72	111				0	Content		-72	-111	3354279	755342287
3371	08:41:05.581	00:00:03.370	202	-1024	-768	-1	-1	-1	-1	4	-1024	-768	-1	-1	-1	-1	4		0	0						Untertest4.avi	0	880	547	72	111				0	Content		-72	-111	3370902	755358910
3388	08:41:05.598	00:00:03.387	203	-1024	-768	-1	-1	-1	-1	4	-1024	-768	-1	-1	-1	-1	4		0	0						Untertest4.avi	0	880	547	72	111				0	Content		-72	-111	3387567	755375575
3404	08:41:05.614	00:00:03.404	204	-1024	-768	-1	-1	-1	-1	4	-1024	-768	-1	-1	-1	-1	4		0	0						Untertest4.avi	0	880	547	72	111				0	Content		-72	-111	3404232	755392240
3421	08:41:05.631	00:00:03.420	205	-1024	-768	-1	-1	-1	-1	4	-1024	-768	-1	-1	-1	-1	4		0	0						Untertest4.avi	0	880	547	72	111				0	Content		-72	-111	3420888	755408896
3438	08:41:05.648	00:00:03.437	206	-1024	-768	-1	-1	-1	-1	4	-1024	-768	-1	-1	-1	-1	4		0	0						Untertest4.avi	0	880	547	72	111				0	Content		-72	-111	3437563	755425571
3454	08:41:05.664	00:00:03.454	207	-1024	-768	-1	-1	-1	-1	4	-1024	-768	-1	-1	-1	-1	4		0	0						Untertest4.avi	0	880	547	72	111				0	Content		-72	-111	3454159	755442167
3471	08:41:05.681	00:00:03.470	208	-1024	-768	-1	-1	-1	-1	4	-1024	-768	-1	-1	-1	-1	4		0	0						Untertest4.avi	0	880	547	72	111				0	Content		-72	-111	3470824	755458832
3488	08:41:05.698	00:00:03.487	209	-1024	-768	-1	-1	-1	-1	4	-1024	-768	-1	-1	-1	-1	4		0	0						Untertest4.avi	0	880	547	72	111				0	Content		-72	-111	3487673	755475681
3504	08:41:05.714	00:00:03.504	210	-1024	-768	-1	-1	-1	-1	4	-1024	-768	-1	-1	-1	-1	4		0	0						Untertest4.avi	0	880	547	72	111				0	Content		-72	-111	3504338	755492346
3521	08:41:05.731	00:00:03.521	211	-1024	-768	-1	-1	-1	-1	4	-1024	-768	-1	-1	-1	-1	4		0	0						Untertest4.avi	0	880	547	72	111				0	Content		-72	-111	3521003	755509011
3538	08:41:05.748	00:00:03.537	212	-1024	-768	-1	-1	-1	-1	4	-1024	-768	-1	-1	-1	-1	4		0	0						Untertest4.avi	0	880	547	72	111				0	Content		-72	-111	3537997	755526005
3555	08:41:05.765	00:00:03.554	213	-1024	-768	-1	-1	-1	-1	4	-1024	-768	-1	-1	-1	-1	4		0	0						Untertest4.avi	0	880	547	72	111				0	Content		-72	-111	3554662	755542670
3571	08:41:05.781	00:00:03.571	214	-1024	-768	-1	-1	-1	-1	4	-1024	-768	-1	-1	-1	-1	4		0	0						Untertest4.avi	0	880	547	72	111				0	Content		-72	-111	3571327	755559335
3589	08:41:05.799	00:00:03.588	215	-1024	-768	-1	-1	-1	-1	4	-1024	-768	-1	-1	-1	-1	4		0	0						Untertest4.avi	0	880	547	72	111				0	Content		-72	-111	3588591	755576599
3605	08:41:05.815	00:00:03.605	216	-1024	-768	-1	-1	-1	-1	4	-1024	-768	-1	-1	-1	-1	4		0	0						Untertest4.avi	0	880	547	72	111				0	Content		-72	-111	3605256	755593264
3621	08:41:05.831	00:00:03.621	217	-1024	-768	-1	-1	-1	-1	4	-1024	-768	-1	-1	-1	-1	4		0	0						Untertest4.avi	0	880	547	72	111				0	Content		-72	-111	3621494	755609502
3638	08:41:05.848	00:00:03.638	218	-1024	-768	-1	-1	-1	-1	4	-1024	-768	-1	-1	-1	-1	4		0	0						Untertest4.avi	0	880	547	72	111				0	Content		-72	-111	3638159	755626167
3655	08:41:05.865	00:00:03.654	219	-1024	-768	-1	-1	-1	-1	4	-1024	-768	-1	-1	-1	-1	4		0	0						Untertest4.avi	0	880	547	72	111				0	Content		-72	-111	3654824	755642832
3671	08:41:05.881	00:00:03.670	220	-1024	-768	-1	-1	-1	-1	4	-1024	-768	-1	-1	-1	-1	4		0	0						Untertest4.avi	0	880	547	72	111				0	Content		-72	-111	3670591	755658599
3687	08:41:05.897	00:00:03.687	221	-1024	-768	-1	-1	-1	-1	4	-1024	-768	-1	-1	-1	-1	4		0	0						Untertest4.avi	0	880	547	72	111				0	Content		-72	-111	3687336	755675344
3704	08:41:05.914	00:00:03.703	222	-1024	-768	-1	-1	-1	-1	4	-1024	-768	-1	-1	-1	-1	4		0	0						Untertest4.avi	0	880	547	72	111				0	Content		-72	-111	3703978	755691986
3721	08:41:05.931	00:00:03.720	223	-1024	-768	-1	-1	-1	-1	4	-1024	-768	-1	-1	-1	-1	4		0	0						Untertest4.avi	0	880	547	72	111				0	Content		-72	-111	3720643	755708651
3737	08:41:05.947	00:00:03.737	224	-1024	-768	-1	-1	-1	-1	4	-1024	-768	-1	-1	-1	-1	4		0	0						Untertest4.avi	0	880	547	72	111				0	Content		-72	-111	3737308	755725316
3754	08:41:05.964	00:00:03.754	225	-1024	-768	-1	-1	-1	-1	4	-1024	-768	-1	-1	-1	-1	4		0	0						Untertest4.avi	0	880	547	72	111				0	Content		-72	-111	3754001	755742009
3771	08:41:05.981	00:00:03.770	226	-1024	-768	-1	-1	-1	-1	4	-1024	-768	-1	-1	-1	-1	4		0	0						Untertest4.avi	0	880	547	72	111				0	Content		-72	-111	3770567	755758575
3788	08:41:05.998	00:00:03.787	227	-1024	-768	-1	-1	-1	-1	4	-1024	-768	-1	-1	-1	-1	4		0	0						Untertest4.avi	0	880	547	72	111				0	Content		-72	-111	3787502	755775510
3804	08:41:06.014	00:00:03.804	228	-1024	-768	-1	-1	-1	-1	4	-1024	-768	-1	-1	-1	-1	4		0	0						Untertest4.avi	0	880	547	72	111				0	Content		-72	-111	3804167	755792175
3821	08:41:06.031	00:00:03.821	229	-1024	-768	-1	-1	-1	-1	4	-1024	-768	-1	-1	-1	-1	4		0	0						Untertest4.avi	0	880	547	72	111				0	Content		-72	-111	3821309	755809317
3838	08:41:06.048	00:00:03.837	230	-1024	-768	-1	-1	-1	-1	4	-1024	-768	-1	-1	-1	-1	4		0	0						Untertest4.avi	0	880	547	72	111				0	Content		-72	-111	3837974	755825982
3855	08:41:06.065	00:00:03.855	231	-1024	-768	-1	-1	-1	-1	4	-1024	-768	-1	-1	-1	-1	4		0	0						Untertest4.avi	0	880	547	72	111				0	Content		-72	-111	3855005	755843013
3872	08:41:06.082	00:00:03.871	232	-1024	-768	-1	-1	-1	-1	4	-1024	-768	-1	-1	-1	-1	4		0	0						Untertest4.avi	0	880	547	72	111				0	Content		-72	-111	3871670	755859678
3888	08:41:06.098	00:00:03.888	233	-1024	-768	-1	-1	-1	-1	4	-1024	-768	-1	-1	-1	-1	4		0	0						Untertest4.avi	0	880	547	72	111				0	Content		-72	-111	3888335	755876343
3906	08:41:06.116	00:00:03.905	234	-1024	-768	-1	-1	-1	-1	4	-1024	-768	-1	-1	-1	-1	4		0	0						Untertest4.avi	0	880	547	72	111				0	Content		-72	-111	3905669	755893677
3920	08:41:06.130	00:00:03.920	235	-1024	-768	-1	-1	-1	-1	4	-1024	-768	-1	-1	-1	-1	4		0	0						Untertest4.avi	0	880	547	72	111				0	Content		-72	-111	3920416	755908424
3937	08:41:06.147	00:00:03.937	236	-1024	-768	-1	-1	-1	-1	4	-1024	-768	-1	-1	-1	-1	4		0	0						Untertest4.avi	0	880	547	72	111				0	Content		-72	-111	3937079	755925087
3954	08:41:06.164	00:00:03.953	237	-1024	-768	-1	-1	-1	-1	4	-1024	-768	-1	-1	-1	-1	4		0	0						Untertest4.avi	0	880	547	72	111				0	Content		-72	-111	3953744	755941752
3970	08:41:06.180	00:00:03.970	238	-1024	-768	-1	-1	-1	-1	4	-1024	-768	-1	-1	-1	-1	4		0	0						Untertest4.avi	0	880	547	72	111				0	Content		-72	-111	3970409	755958417
3987	08:41:06.197	00:00:03.987	239	-1024	-768	-1	-1	-1	-1	4	-1024	-768	-1	-1	-1	-1	4		0	0						Untertest4.avi	0	880	547	72	111				0	Content		-72	-111	3987028	755975036
4004	08:41:06.214	00:00:04.003	240	-1024	-768	-1	-1	-1	-1	4	-1024	-768	-1	-1	-1	-1	4		0	0						Untertest4.avi	0	880	547	72	111				0	Content		-72	-111	4003825	755991833
4020	08:41:06.230	00:00:04.020	241	-1024	-768	-1	-1	-1	-1	4	-1024	-768	-1	-1	-1	-1	4		0	0						Untertest4.avi	0	880	547	72	111				0	Content		-72	-111	4020419	756008427
4037	08:41:06.247	00:00:04.037	242	-1024	-768	-1	-1	-1	-1	4	-1024	-768	-1	-1	-1	-1	4		0	0						Untertest4.avi	0	880	547	72	111				0	Content		-72	-111	4037084	756025092
4054	08:41:06.264	00:00:04.053	243	-1024	-768	-1	-1	-1	-1	4	-1024	-768	-1	-1	-1	-1	4		0	0						Untertest4.avi	0	880	547	72	111				0	Content		-72	-111	4053891	756041899
4071	08:41:06.281	00:00:04.070	244	-1024	-768	-1	-1	-1	-1	4	-1024	-768	-1	-1	-1	-1	4		0	0						Untertest4.avi	0	880	547	72	111				0	Content		-72	-111	4070556	756058564
4087	08:41:06.297	00:00:04.087	245	-1024	-768	-1	-1	-1	-1	4	-1024	-768	-1	-1	-1	-1	4		0	0						Untertest4.avi	0	880	547	72	111				0	Content		-72	-111	4087221	756075229
4104	08:41:06.314	00:00:04.104	246	-1024	-768	-1	-1	-1	-1	4	-1024	-768	-1	-1	-1	-1	4		0	0						Untertest4.avi	0	880	547	72	111				0	Content		-72	-111	4104187	756092195
4121	08:41:06.331	00:00:04.120	247	-1024	-768	-1	-1	-1	-1	4	-1024	-768	-1	-1	-1	-1	4		0	0						Untertest4.avi	0	880	547	72	111				0	Content		-72	-111	4120852	756108860
4138	08:41:06.348	00:00:04.137	248	-1024	-768	-1	-1	-1	-1	4	-1024	-768	-1	-1	-1	-1	4		0	0						Untertest4.avi	0	880	547	72	111				0	Content		-72	-111	4137517	756125525
4155	08:41:06.365	00:00:04.154	249	-1024	-768	-1	-1	-1	-1	4	-1024	-768	-1	-1	-1	-1	4		0	0						Untertest4.avi	0	880	547	72	111				0	Content		-72	-111	4154815	756142823
4171	08:41:06.381	00:00:04.171	250	-1024	-768	-1	-1	-1	-1	4	-1024	-768	-1	-1	-1	-1	4		0	0						Untertest4.avi	0	880	547	72	111				0	Content		-72	-111	4171480	756159488
4188	08:41:06.398	00:00:04.187	251	-1024	-768	-1	-1	-1	-1	4	-1024	-768	-1	-1	-1	-1	4		0	0						Untertest4.avi	0	880	547	72	111				0	Content		-72	-111	4187729	756175737
4204	08:41:06.414	00:00:04.204	252	-1024	-768	-1	-1	-1	-1	4	-1024	-768	-1	-1	-1	-1	4		0	0						Untertest4.avi	0	880	547	72	111				0	Content		-72	-111	4204394	756192402
4221	08:41:06.431	00:00:04.221	253	-1024	-768	-1	-1	-1	-1	4	-1024	-768	-1	-1	-1	-1	4		0	0						Untertest4.avi	0	880	547	72	111				0	Content		-72	-111	4221059	756209067
4237	08:41:06.447	00:00:04.236	254	-1024	-768	-1	-1	-1	-1	4	-1024	-768	-1	-1	-1	-1	4		0	0						Untertest4.avi	0	880	547	72	111				0	Content		-72	-111	4236849	756224857
4253	08:41:06.463	00:00:04.253	255	-1024	-768	-1	-1	-1	-1	4	-1024	-768	-1	-1	-1	-1	4		0	0						Untertest4.avi	0	880	547	72	111				0	Content		-72	-111	4253469	756241477
4270	08:41:06.480	00:00:04.270	256	-1024	-768	-1	-1	-1	-1	4	-1024	-768	-1	-1	-1	-1	4		0	0						Untertest4.avi	0	880	547	72	111				0	Content		-72	-111	4270152	756258160
4287	08:41:06.497	00:00:04.286	257	-1024	-768	-1	-1	-1	-1	4	-1024	-768	-1	-1	-1	-1	4		0	0						Untertest4.avi	0	880	547	72	111				0	Content		-72	-111	4286817	756274825
4303	08:41:06.513	00:00:04.303	258	-1024	-768	-1	-1	-1	-1	4	-1024	-768	-1	-1	-1	-1	4		0	0						Untertest4.avi	0	880	547	72	111				0	Content		-72	-111	4303482	756291490
4320	08:41:06.530	00:00:04.320	259	-1024	-768	-1	-1	-1	-1	4	-1024	-768	-1	-1	-1	-1	4		0	0						Untertest4.avi	0	880	547	72	111				0	Content		-72	-111	4320259	756308267
4337	08:41:06.547	00:00:04.336	260	-1024	-768	-1	-1	-1	-1	4	-1024	-768	-1	-1	-1	-1	4		0	0						Untertest4.avi	0	880	547	72	111				0	Content		-72	-111	4336822	756324830
4354	08:41:06.564	00:00:04.353	261	-1024	-768	-1	-1	-1	-1	4	-1024	-768	-1	-1	-1	-1	4		0	0						Untertest4.avi	0	880	547	72	111				0	Content		-72	-111	4353700	756341708
4370	08:41:06.580	00:00:04.370	262	-1024	-768	-1	-1	-1	-1	4	-1024	-768	-1	-1	-1	-1	4		0	0						Untertest4.avi	0	880	547	72	111				0	Content		-72	-111	4370365	756358373
4388	08:41:06.598	00:00:04.387	263	-1024	-768	-1	-1	-1	-1	4	-1024	-768	-1	-1	-1	-1	4		0	0						Untertest4.avi	0	880	547	72	111				0	Content		-72	-111	4387530	756375538
4404	08:41:06.614	00:00:04.404	264	-1024	-768	-1	-1	-1	-1	4	-1024	-768	-1	-1	-1	-1	4		0	0						Untertest4.avi	0	880	547	72	111				0	Content		-72	-111	4404195	756392203
4421	08:41:06.631	00:00:04.421	265	-1024	-768	-1	-1	-1	-1	4	-1024	-768	-1	-1	-1	-1	4		0	0						Untertest4.avi	0	880	547	72	111				0	Content		-72	-111	4421195	756409203
4438	08:41:06.648	00:00:04.437	266	-1024	-768	-1	-1	-1	-1	4	-1024	-768	-1	-1	-1	-1	4		0	0						Untertest4.avi	0	880	547	72	111				0	Content		-72	-111	4437860	756425868
4455	08:41:06.665	00:00:04.454	267	-1024	-768	-1	-1	-1	-1	4	-1024	-768	-1	-1	-1	-1	4		0	0						Untertest4.avi	0	880	547	72	111				0	Content		-72	-111	4454525	756442533
4472	08:41:06.682	00:00:04.471	268	-1024	-768	-1	-1	-1	-1	4	-1024	-768	-1	-1	-1	-1	4		0	0						Untertest4.avi	0	880	547	72	111				0	Content		-72	-111	4471923	756459931
4487	08:41:06.697	00:00:04.486	269	-1024	-768	-1	-1	-1	-1	4	-1024	-768	-1	-1	-1	-1	4		0	0						Untertest4.avi	0	880	547	72	111				0	Content		-72	-111	4486666	756474674
4503	08:41:06.713	00:00:04.503	270	-1024	-768	-1	-1	-1	-1	4	-1024	-768	-1	-1	-1	-1	4		0	0						Untertest4.avi	0	880	547	72	111				0	Content		-72	-111	4503330	756491338
4520	08:41:06.730	00:00:04.519	271	-1024	-768	-1	-1	-1	-1	4	-1024	-768	-1	-1	-1	-1	4		0	0						Untertest4.avi	0	880	547	72	111				0	Content		-72	-111	4519995	756508003
4537	08:41:06.747	00:00:04.536	272	-1024	-768	-1	-1	-1	-1	4	-1024	-768	-1	-1	-1	-1	4		0	0						Untertest4.avi	0	880	547	72	111				0	Content		-72	-111	4536660	756524668
4553	08:41:06.763	00:00:04.553	273	-1024	-768	-1	-1	-1	-1	4	-1024	-768	-1	-1	-1	-1	4		0	0						Untertest4.avi	0	880	547	72	111				0	Content		-72	-111	4553277	756541285
4570	08:41:06.780	00:00:04.569	274	-1024	-768	-1	-1	-1	-1	4	-1024	-768	-1	-1	-1	-1	4		0	0						Untertest4.avi	0	880	547	72	111				0	Content		-72	-111	4569952	756557960
4587	08:41:06.797	00:00:04.586	275	-1024	-768	-1	-1	-1	-1	4	-1024	-768	-1	-1	-1	-1	4		0	0						Untertest4.avi	0	880	547	72	111				0	Content		-72	-111	4586616	756574624
4603	08:41:06.813	00:00:04.603	276	-1024	-768	-1	-1	-1	-1	4	-1024	-768	-1	-1	-1	-1	4		0	0						Untertest4.avi	0	880	547	72	111				0	Content		-72	-111	4603281	756591289
4620	08:41:06.830	00:00:04.620	277	-1024	-768	-1	-1	-1	-1	4	-1024	-768	-1	-1	-1	-1	4		0	0						Untertest4.avi	0	880	547	72	111				0	Content		-72	-111	4620108	756608116
4637	08:41:06.847	00:00:04.636	278	-1024	-768	-1	-1	-1	-1	4	-1024	-768	-1	-1	-1	-1	4		0	0						Untertest4.avi	0	880	547	72	111				0	Content		-72	-111	4636773	756624781
4653	08:41:06.863	00:00:04.653	279	-1024	-768	-1	-1	-1	-1	4	-1024	-768	-1	-1	-1	-1	4		0	0						Untertest4.avi	0	880	547	72	111				0	Content		-72	-111	4653438	756641446
4670	08:41:06.880	00:00:04.670	280	-1024	-768	-1	-1	-1	-1	4	-1024	-768	-1	-1	-1	-1	4		0	0						Untertest4.avi	0	880	547	72	111				0	Content		-72	-111	4670417	756658425
4687	08:41:06.897	00:00:04.687	281	-1024	-768	-1	-1	-1	-1	4	-1024	-768	-1	-1	-1	-1	4		0	0						Untertest4.avi	0	880	547	72	111				0	Content		-72	-111	4687082	756675090
4704	08:41:06.914	00:00:04.703	282	-1024	-768	-1	-1	-1	-1	4	-1024	-768	-1	-1	-1	-1	4		0	0						Untertest4.avi	0	880	547	72	111				0	Content		-72	-111	4703747	756691755
4721	08:41:06.931	00:00:04.721	283	-1024	-768	-1	-1	-1	-1	4	-1024	-768	-1	-1	-1	-1	4		0	0						Untertest4.avi	0	880	547	72	111				0	Content		-72	-111	4721057	756709065
4738	08:41:06.948	00:00:04.737	284	-1024	-768	-1	-1	-1	-1	4	-1024	-768	-1	-1	-1	-1	4		0	0						Untertest4.avi	0	880	547	72	111				0	Content		-72	-111	4737722	756725730
4754	08:41:06.964	00:00:04.753	285	-1024	-768	-1	-1	-1	-1	4	-1024	-768	-1	-1	-1	-1	4		0	0						Untertest4.avi	0	880	547	72	111				0	Content		-72	-111	4753934	756741942
4771	08:41:06.981	00:00:04.770	286	-1024	-768	-1	-1	-1	-1	4	-1024	-768	-1	-1	-1	-1	4		0	0						Untertest4.avi	0	880	547	72	111				0	Content		-72	-111	4770599	756758607
4787	08:41:06.997	00:00:04.787	287	-1024	-768	-1	-1	-1	-1	4	-1024	-768	-1	-1	-1	-1	4		0	0						Untertest4.avi	0	880	547	72	111				0	Content		-72	-111	4787264	756775272
4803	08:41:07.013	00:00:04.803	288	-1024	-768	-1	-1	-1	-1	4	-1024	-768	-1	-1	-1	-1	4		0	0						Untertest4.avi	0	880	547	72	111				0	Content		-72	-111	4803105	756791113
4820	08:41:07.030	00:00:04.819	289	-1024	-768	-1	-1	-1	-1	4	-1024	-768	-1	-1	-1	-1	4		0	0						Untertest4.avi	0	880	547	72	111				0	Content		-72	-111	4819727	756807735
4836	08:41:07.046	00:00:04.836	290	-1024	-768	-1	-1	-1	-1	4	-1024	-768	-1	-1	-1	-1	4		0	0						Untertest4.avi	0	880	547	72	111				0	Content		-72	-111	4836410	756824418
4853	08:41:07.063	00:00:04.853	291	-1024	-768	-1	-1	-1	-1	4	-1024	-768	-1	-1	-1	-1	4		0	0						Untertest4.avi	0	880	547	72	111				0	Content		-72	-111	4853075	756841083
4870	08:41:07.080	00:00:04.869	292	-1024	-768	-1	-1	-1	-1	4	-1024	-768	-1	-1	-1	-1	4		0	0						Untertest4.avi	0	880	547	72	111				0	Content		-72	-111	4869740	756857748
4886	08:41:07.096	00:00:04.886	293	-1024	-768	-1	-1	-1	-1	4	-1024	-768	-1	-1	-1	-1	4		0	0						Untertest4.avi	0	880	547	72	111				0	Content		-72	-111	4886391	756874399
4903	08:41:07.113	00:00:04.902	294	-1024	-768	-1	-1	-1	-1	4	-1024	-768	-1	-1	-1	-1	4		0	0						Untertest4.avi	0	880	547	72	111				0	Content		-72	-111	4902974	756890982
4920	08:41:07.130	00:00:04.919	295	-1024	-768	-1	-1	-1	-1	4	-1024	-768	-1	-1	-1	-1	4		0	0						Untertest4.avi	0	880	547	72	111				0	Content		-72	-111	4919842	756907850
4937	08:41:07.147	00:00:04.936	296	-1024	-768	-1	-1	-1	-1	4	-1024	-768	-1	-1	-1	-1	4		0	0						Untertest4.avi	0	880	547	72	111				0	Content		-72	-111	4936507	756924515
4953	08:41:07.163	00:00:04.953	297	-1024	-768	-1	-1	-1	-1	4	-1024	-768	-1	-1	-1	-1	4		0	0						Untertest4.avi	0	880	547	72	111				0	Content		-72	-111	4953172	756941180
4970	08:41:07.180	00:00:04.970	298	-1024	-768	-1	-1	-1	-1	4	-1024	-768	-1	-1	-1	-1	4		0	0						Untertest4.avi	0	880	547	72	111				0	Content		-72	-111	4970312	756958320
4987	08:41:07.197	00:00:04.986	299	-1024	-768	-1	-1	-1	-1	4	-1024	-768	-1	-1	-1	-1	4		0	0						Untertest4.avi	0	880	547	72	111				0	Content		-72	-111	4986977	756974985
5004	08:41:07.214	00:00:05.004	300	-1024	-768	-1	-1	-1	-1	4	-1024	-768	-1	-1	-1	-1	4		0	0						Untertest4.avi	0	880	547	72	111				0	Content		-72	-111	5004005	756992013
5021	08:41:07.231	00:00:05.020	301	-1024	-768	-1	-1	-1	-1	4	-1024	-768	-1	-1	-1	-1	4		0	0						Untertest4.avi	0	880	547	72	111				0	Content		-72	-111	5020670	757008678
5037	08:41:07.247	00:00:05.037	302	-1024	-768	-1	-1	-1	-1	4	-1024	-768	-1	-1	-1	-1	4		0	0						Untertest4.avi	0	880	547	72	111				0	Content		-72	-111	5037335	757025343
5055	08:41:07.265	00:00:05.054	303	-1024	-768	-1	-1	-1	-1	4	-1024	-768	-1	-1	-1	-1	4		0	0						Untertest4.avi	0	880	547	72	111				0	Content		-72	-111	5054804	757042812
5070	08:41:07.280	00:00:05.069	304	-1024	-768	-1	-1	-1	-1	4	-1024	-768	-1	-1	-1	-1	4		0	0						Untertest4.avi	0	880	547	72	111				0	Content		-72	-111	5069548	757057556
5086	08:41:07.296	00:00:05.086	305	-1024	-768	-1	-1	-1	-1	4	-1024	-768	-1	-1	-1	-1	4		0	0						Untertest4.avi	0	880	547	72	111				0	Content		-72	-111	5086213	757074221
5103	08:41:07.313	00:00:05.102	306	-1024	-768	-1	-1	-1	-1	4	-1024	-768	-1	-1	-1	-1	4		0	0						Untertest4.avi	0	880	547	72	111				0	Content		-72	-111	5102878	757090886
5120	08:41:07.330	00:00:05.119	307	-1024	-768	-1	-1	-1	-1	4	-1024	-768	-1	-1	-1	-1	4		0	0						Untertest4.avi	0	880	547	72	111				0	Content		-72	-111	5119543	757107551
5136	08:41:07.346	00:00:05.136	308	-1024	-768	-1	-1	-1	-1	4	-1024	-768	-1	-1	-1	-1	4		0	0						Untertest4.avi	0	880	547	72	111				0	Content		-72	-111	5136168	757124176
5153	08:41:07.363	00:00:05.152	309	-1024	-768	-1	-1	-1	-1	4	-1024	-768	-1	-1	-1	-1	4		0	0						Untertest4.avi	0	880	547	72	111				0	Content		-72	-111	5152830	757140838
5169	08:41:07.379	00:00:05.169	310	-1024	-768	-1	-1	-1	-1	4	-1024	-768	-1	-1	-1	-1	4		0	0						Untertest4.avi	0	880	547	72	111				0	Content		-72	-111	5169492	757157500
5186	08:41:07.396	00:00:05.186	311	-1024	-768	-1	-1	-1	-1	4	-1024	-768	-1	-1	-1	-1	4		0	0						Untertest4.avi	0	880	547	72	111				0	Content		-72	-111	5186157	757174165
5203	08:41:07.413	00:00:05.202	312	-1024	-768	-1	-1	-1	-1	4	-1024	-768	-1	-1	-1	-1	4		0	0						Untertest4.avi	0	880	547	72	111				0	Content		-72	-111	5202983	757190991
5220	08:41:07.430	00:00:05.219	313	-1024	-768	-1	-1	-1	-1	4	-1024	-768	-1	-1	-1	-1	4		0	0						Untertest4.avi	0	880	547	72	111				0	Content		-72	-111	5219648	757207656
5236	08:41:07.446	00:00:05.236	314	-1024	-768	-1	-1	-1	-1	4	-1024	-768	-1	-1	-1	-1	4		0	0						Untertest4.avi	0	880	547	72	111				0	Content		-72	-111	5236313	757224321
5253	08:41:07.463	00:00:05.253	315	-1024	-768	-1	-1	-1	-1	4	-1024	-768	-1	-1	-1	-1	4		0	0						Untertest4.avi	0	880	547	72	111				0	Content		-72	-111	5253292	757241300
5270	08:41:07.480	00:00:05.269	316	-1024	-768	-1	-1	-1	-1	4	-1024	-768	-1	-1	-1	-1	4		0	0						Untertest4.avi	0	880	547	72	111				0	Content		-72	-111	5269957	757257965
5287	08:41:07.497	00:00:05.286	317	-1024	-768	-1	-1	-1	-1	4	-1024	-768	-1	-1	-1	-1	4		0	0						Untertest4.avi	0	880	547	72	111				0	Content		-72	-111	5286622	757274630
5304	08:41:07.514	00:00:05.303	318	-1024	-768	-1	-1	-1	-1	4	-1024	-768	-1	-1	-1	-1	4		0	0						Untertest4.avi	0	880	547	72	111				0	Content		-72	-111	5303932	757291940
5321	08:41:07.531	00:00:05.320	319	-1024	-768	-1	-1	-1	-1	4	-1024	-768	-1	-1	-1	-1	4		0	0						Untertest4.avi	0	880	547	72	111				0	Content		-72	-111	5320597	757308605
5337	08:41:07.547	00:00:05.336	320	-1024	-768	-1	-1	-1	-1	4	-1024	-768	-1	-1	-1	-1	4		0	0						Untertest4.avi	0	880	547	72	111				0	Content		-72	-111	5336811	757324819
5353	08:41:07.563	00:00:05.353	321	-1024	-768	-1	-1	-1	-1	4	-1024	-768	-1	-1	-1	-1	4		0	0						Untertest4.avi	0	880	547	72	111				0	Content		-72	-111	5353476	757341484
5370	08:41:07.580	00:00:05.370	322	-1024	-768	-1	-1	-1	-1	4	-1024	-768	-1	-1	-1	-1	4		0	0						Untertest4.avi	0	880	547	72	111				0	Content		-72	-111	5370141	757358149
5386	08:41:07.596	00:00:05.385	323	-1024	-768	-1	-1	-1	-1	4	-1024	-768	-1	-1	-1	-1	4		0	0						Untertest4.avi	0	880	547	72	111				0	Content		-72	-111	5385992	757374000
5403	08:41:07.613	00:00:05.402	324	-1024	-768	-1	-1	-1	-1	4	-1024	-768	-1	-1	-1	-1	4		0	0						Untertest4.avi	0	880	547	72	111				0	Content		-72	-111	5402670	757390678
5419	08:41:07.629	00:00:05.419	325	-1024	-768	-1	-1	-1	-1	4	-1024	-768	-1	-1	-1	-1	4		0	0						Untertest4.avi	0	880	547	72	111				0	Content		-72	-111	5419335	757407343
5436	08:41:07.646	00:00:05.435	326	-1024	-768	-1	-1	-1	-1	4	-1024	-768	-1	-1	-1	-1	4		0	0						Untertest4.avi	0	880	547	72	111				0	Content		-72	-111	5435980	757423988
5453	08:41:07.663	00:00:05.452	327	-1024	-768	-1	-1	-1	-1	4	-1024	-768	-1	-1	-1	-1	4		0	0						Untertest4.avi	0	880	547	72	111				0	Content		-72	-111	5452645	757440653
5469	08:41:07.679	00:00:05.469	328	-1024	-768	-1	-1	-1	-1	4	-1024	-768	-1	-1	-1	-1	4		0	0						Untertest4.avi	0	880	547	72	111				0	Content		-72	-111	5469310	757457318
5486	08:41:07.696	00:00:05.485	329	-1024	-768	-1	-1	-1	-1	4	-1024	-768	-1	-1	-1	-1	4		0	0						Untertest4.avi	0	880	547	72	111				0	Content		-72	-111	5485890	757473898
5503	08:41:07.713	00:00:05.502	330	-1024	-768	-1	-1	-1	-1	4	-1024	-768	-1	-1	-1	-1	4		0	0						Untertest4.avi	0	880	547	72	111				0	Content		-72	-111	5502582	757490590
5519	08:41:07.729	00:00:05.519	331	-1024	-768	-1	-1	-1	-1	4	-1024	-768	-1	-1	-1	-1	4		0	0						Untertest4.avi	0	880	547	72	111				0	Content		-72	-111	5519455	757507463
5536	08:41:07.746	00:00:05.536	332	-1024	-768	-1	-1	-1	-1	4	-1024	-768	-1	-1	-1	-1	4		0	0						Untertest4.avi	0	880	547	72	111				0	Content		-72	-111	5536120	757524128
5553	08:41:07.763	00:00:05.553	333	-1024	-768	-1	-1	-1	-1	4	-1024	-768	-1	-1	-1	-1	4		0	0						Untertest4.avi	0	880	547	72	111				0	Content		-72	-111	5553226	757541234
5570	08:41:07.780	00:00:05.569	334	-1024	-768	-1	-1	-1	-1	4	-1024	-768	-1	-1	-1	-1	4		0	0						Untertest4.avi	0	880	547	72	111				0	Content		-72	-111	5569891	757557899
5587	08:41:07.797	00:00:05.586	335	-1024	-768	-1	-1	-1	-1	4	-1024	-768	-1	-1	-1	-1	4		0	0						Untertest4.avi	0	880	547	72	111				0	Content		-72	-111	5586907	757574915
5604	08:41:07.814	00:00:05.603	336	-1024	-768	-1	-1	-1	-1	4	-1024	-768	-1	-1	-1	-1	4		0	0						Untertest4.avi	0	880	547	72	111				0	Content		-72	-111	5603572	757591580
5620	08:41:07.830	00:00:05.620	337	-1024	-768	-1	-1	-1	-1	4	-1024	-768	-1	-1	-1	-1	4		0	0						Untertest4.avi	0	880	547	72	111				0	Content		-72	-111	5620237	757608245
5638	08:41:07.848	00:00:05.637	338	-1024	-768	-1	-1	-1	-1	4	-1024	-768	-1	-1	-1	-1	4		0	0						Untertest4.avi	0	880	547	72	111				0	Content		-72	-111	5637679	757625687
5652	08:41:07.862	00:00:05.652	339	-1024	-768	-1	-1	-1	-1	4	-1024	-768	-1	-1	-1	-1	4		0	0						Untertest4.avi	0	880	547	72	111				0	Content		-72	-111	5652426	757640434
5669	08:41:07.879	00:00:05.669	340	-1024	-768	-1	-1	-1	-1	4	-1024	-768	-1	-1	-1	-1	4		0	0						Untertest4.avi	0	880	547	72	111				0	Content		-72	-111	5669090	757657098
5686	08:41:07.896	00:00:05.685	341	-1024	-768	-1	-1	-1	-1	4	-1024	-768	-1	-1	-1	-1	4		0	0						Untertest4.avi	0	880	547	72	111				0	Content		-72	-111	5685755	757673763
5702	08:41:07.912	00:00:05.702	342	-1024	-768	-1	-1	-1	-1	4	-1024	-768	-1	-1	-1	-1	4		0	0						Untertest4.avi	0	880	547	72	111				0	Content		-72	-111	5702420	757690428
5719	08:41:07.929	00:00:05.719	343	-1024	-768	-1	-1	-1	-1	4	-1024	-768	-1	-1	-1	-1	4		0	0						Untertest4.avi	0	880	547	72	111				0	Content		-72	-111	5719035	757707043
5736	08:41:07.946	00:00:05.735	344	-1024	-768	-1	-1	-1	-1	4	-1024	-768	-1	-1	-1	-1	4		0	0						Untertest4.avi	0	880	547	72	111				0	Content		-72	-111	5735708	757723716
5752	08:41:07.962	00:00:05.752	345	-1024	-768	-1	-1	-1	-1	4	-1024	-768	-1	-1	-1	-1	4		0	0						Untertest4.avi	0	880	547	72	111				0	Content		-72	-111	5752365	757740373
5769	08:41:07.979	00:00:05.769	346	-1024	-768	-1	-1	-1	-1	4	-1024	-768	-1	-1	-1	-1	4		0	0						Untertest4.avi	0	880	547	72	111				0	Content		-72	-111	5769030	757757038
5786	08:41:07.996	00:00:05.785	347	-1024	-768	-1	-1	-1	-1	4	-1024	-768	-1	-1	-1	-1	4		0	0						Untertest4.avi	0	880	547	72	111				0	Content		-72	-111	5785858	757773866
5803	08:41:08.013	00:00:05.802	348	-1024	-768	-1	-1	-1	-1	4	-1024	-768	-1	-1	-1	-1	4		0	0						Untertest4.avi	0	880	547	72	111				0	Content		-72	-111	5802523	757790531
5819	08:41:08.029	00:00:05.819	349	-1024	-768	-1	-1	-1	-1	4	-1024	-768	-1	-1	-1	-1	4		0	0						Untertest4.avi	0	880	547	72	111				0	Content		-72	-111	5819188	757807196
5836	08:41:08.046	00:00:05.836	350	-1024	-768	-1	-1	-1	-1	4	-1024	-768	-1	-1	-1	-1	4		0	0						Untertest4.avi	0	880	547	72	111				0	Content		-72	-111	5836169	757824177
5853	08:41:08.063	00:00:05.852	351	-1024	-768	-1	-1	-1	-1	4	-1024	-768	-1	-1	-1	-1	4		0	0						Untertest4.avi	0	880	547	72	111				0	Content		-72	-111	5852834	757840842
5869	08:41:08.079	00:00:05.869	352	-1024	-768	-1	-1	-1	-1	4	-1024	-768	-1	-1	-1	-1	4		0	0						Untertest4.avi	0	880	547	72	111				0	Content		-72	-111	5869499	757857507
5887	08:41:08.097	00:00:05.886	353	-1024	-768	-1	-1	-1	-1	4	-1024	-768	-1	-1	-1	-1	4		0	0						Untertest4.avi	0	880	547	72	111				0	Content		-72	-111	5886811	757874819
5903	08:41:08.113	00:00:05.903	354	-1024	-768	-1	-1	-1	-1	4	-1024	-768	-1	-1	-1	-1	4		0	0						Untertest4.avi	0	880	547	72	111				0	Content		-72	-111	5903476	757891484
5920	08:41:08.130	00:00:05.919	355	-1024	-768	-1	-1	-1	-1	4	-1024	-768	-1	-1	-1	-1	4		0	0						Untertest4.avi	0	880	547	72	111				0	Content		-72	-111	5919693	757907701
5936	08:41:08.146	00:00:05.936	356	-1024	-768	-1	-1	-1	-1	4	-1024	-768	-1	-1	-1	-1	4		0	0						Untertest4.avi	0	880	547	72	111				0	Content		-72	-111	5936358	757924366
5953	08:41:08.163	00:00:05.953	357	-1024	-768	-1	-1	-1	-1	4	-1024	-768	-1	-1	-1	-1	4		0	0						Untertest4.avi	0	880	547	72	111				0	Content		-72	-111	5953023	757941031
5969	08:41:08.179	00:00:05.969	358	-1024	-768	-1	-1	-1	-1	4	-1024	-768	-1	-1	-1	-1	4		0	0						Untertest4.avi	0	880	547	72	111				0	Content		-72	-111	5969257	757957265
5986	08:41:08.196	00:00:05.985	359	-1024	-768	-1	-1	-1	-1	4	-1024	-768	-1	-1	-1	-1	4		0	0						Untertest4.avi	0	880	547	72	111				0	Content		-72	-111	5985922	757973930
6002	08:41:08.212	00:00:06.002	360	-1024	-768	-1	-1	-1	-1	4	-1024	-768	-1	-1	-1	-1	4		0	0						Untertest4.avi	0	880	547	72	111				0	Content		-72	-111	6002440	757990448
6019	08:41:08.229	00:00:06.019	361	-1024	-768	-1	-1	-1	-1	4	-1024	-768	-1	-1	-1	-1	4		0	0						Untertest4.avi	0	880	547	72	111				0	Content		-72	-111	6019105	758007113
6036	08:41:08.246	00:00:06.035	362	-1024	-768	-1	-1	-1	-1	4	-1024	-768	-1	-1	-1	-1	4		0	0						Untertest4.avi	0	880	547	72	111				0	Content		-72	-111	6035770	758023778
6052	08:41:08.262	00:00:06.052	363	-1024	-768	-1	-1	-1	-1	4	-1024	-768	-1	-1	-1	-1	4		0	0						Untertest4.avi	0	880	547	72	111				0	Content		-72	-111	6052273	758040281
6069	08:41:08.279	00:00:06.068	364	-1024	-768	-1	-1	-1	-1	4	-1024	-768	-1	-1	-1	-1	4		0	0						Untertest4.avi	0	880	547	72	111				0	Content		-72	-111	6068938	758056946
6086	08:41:08.296	00:00:06.085	365	-1024	-768	-1	-1	-1	-1	4	-1024	-768	-1	-1	-1	-1	4		0	0						Untertest4.avi	0	880	547	72	111				0	Content		-72	-111	6085520	758073528
6102	08:41:08.312	00:00:06.102	366	-1024	-768	-1	-1	-1	-1	4	-1024	-768	-1	-1	-1	-1	4		0	0						Untertest4.avi	0	880	547	72	111				0	Content		-72	-111	6102086	758090094
6119	08:41:08.329	00:00:06.119	367	-1024	-768	-1	-1	-1	-1	4	-1024	-768	-1	-1	-1	-1	4		0	0						Untertest4.avi	0	880	547	72	111				0	Content		-72	-111	6119021	758107029
6136	08:41:08.346	00:00:06.135	368	-1024	-768	-1	-1	-1	-1	4	-1024	-768	-1	-1	-1	-1	4		0	0						Untertest4.avi	0	880	547	72	111				0	Content		-72	-111	6135686	758123694
6153	08:41:08.363	00:00:06.152	369	-1024	-768	-1	-1	-1	-1	4	-1024	-768	-1	-1	-1	-1	4		0	0						Untertest4.avi	0	880	547	72	111				0	Content		-72	-111	6152818	758140826
6169	08:41:08.379	00:00:06.169	370	-1024	-768	-1	-1	-1	-1	4	-1024	-768	-1	-1	-1	-1	4		0	0						Untertest4.avi	0	880	547	72	111				0	Content		-72	-111	6169483	758157491
6187	08:41:08.397	00:00:06.186	371	-1024	-768	-1	-1	-1	-1	4	-1024	-768	-1	-1	-1	-1	4		0	0						Untertest4.avi	0	880	547	72	111				0	Content		-72	-111	6186511	758174519
6203	08:41:08.413	00:00:06.203	372	-1024	-768	-1	-1	-1	-1	4	-1024	-768	-1	-1	-1	-1	4		0	0						Untertest4.avi	0	880	547	72	111				0	Content		-72	-111	6203176	758191184
6220	08:41:08.430	00:00:06.219	373	-1024	-768	-1	-1	-1	-1	4	-1024	-768	-1	-1	-1	-1	4		0	0						Untertest4.avi	0	880	547	72	111				0	Content		-72	-111	6219841	758207849
6237	08:41:08.447	00:00:06.237	374	-1024	-768	-1	-1	-1	-1	4	-1024	-768	-1	-1	-1	-1	4		0	0						Untertest4.avi	0	880	547	72	111				0	Content		-72	-111	6237185	758225193
6252	08:41:08.462	00:00:06.251	375	-1024	-768	-1	-1	-1	-1	4	-1024	-768	-1	-1	-1	-1	4		0	0						Untertest4.avi	0	880	547	72	111				0	Content		-72	-111	6251930	758239938
6269	08:41:08.479	00:00:06.268	376	-1024	-768	-1	-1	-1	-1	4	-1024	-768	-1	-1	-1	-1	4		0	0						Untertest4.avi	0	880	547	72	111				0	Content		-72	-111	6268595	758256603
6285	08:41:08.495	00:00:06.285	377	-1024	-768	-1	-1	-1	-1	4	-1024	-768	-1	-1	-1	-1	4		0	0						Untertest4.avi	0	880	547	72	111				0	Content		-72	-111	6285260	758273268
6302	08:41:08.512	00:00:06.301	378	-1024	-768	-1	-1	-1	-1	4	-1024	-768	-1	-1	-1	-1	4		0	0						Untertest4.avi	0	880	547	72	111				0	Content		-72	-111	6301925	758289933
6319	08:41:08.529	00:00:06.318	379	-1024	-768	-1	-1	-1	-1	4	-1024	-768	-1	-1	-1	-1	4		0	0						Untertest4.avi	0	880	547	72	111				0	Content		-72	-111	6318545	758306553
6335	08:41:08.545	00:00:06.335	380	-1024	-768	-1	-1	-1	-1	4	-1024	-768	-1	-1	-1	-1	4		0	0						Untertest4.avi	0	880	547	72	111				0	Content		-72	-111	6335346	758323354
6352	08:41:08.562	00:00:06.351	381	-1024	-768	-1	-1	-1	-1	4	-1024	-768	-1	-1	-1	-1	4		0	0						Untertest4.avi	0	880	547	72	111				0	Content		-72	-111	6351940	758339948
6369	08:41:08.579	00:00:06.368	382	-1024	-768	-1	-1	-1	-1	4	-1024	-768	-1	-1	-1	-1	4		0	0						Untertest4.avi	0	880	547	72	111				0	Content		-72	-111	6368605	758356613
6385	08:41:08.595	00:00:06.385	383	-1024	-768	-1	-1	-1	-1	4	-1024	-768	-1	-1	-1	-1	4		0	0						Untertest4.avi	0	880	547	72	111				0	Content		-72	-111	6385410	758373418
6402	08:41:08.612	00:00:06.402	384	-1024	-768	-1	-1	-1	-1	4	-1024	-768	-1	-1	-1	-1	4		0	0						Untertest4.avi	0	880	547	72	111				0	Content		-72	-111	6402075	758390083
6419	08:41:08.629	00:00:06.418	385	-1024	-768	-1	-1	-1	-1	4	-1024	-768	-1	-1	-1	-1	4		0	0						Untertest4.avi	0	880	547	72	111				0	Content		-72	-111	6418740	758406748
6436	08:41:08.646	00:00:06.435	386	-1024	-768	-1	-1	-1	-1	4	-1024	-768	-1	-1	-1	-1	4		0	0						Untertest4.avi	0	880	547	72	111				0	Content		-72	-111	6435711	758423719
6452	08:41:08.662	00:00:06.452	387	-1024	-768	-1	-1	-1	-1	4	-1024	-768	-1	-1	-1	-1	4		0	0						Untertest4.avi	0	880	547	72	111				0	Content		-72	-111	6452376	758440384
6469	08:41:08.679	00:00:06.469	388	-1024	-768	-1	-1	-1	-1	4	-1024	-768	-1	-1	-1	-1	4		0	0						Untertest4.avi	0	880	547	72	111				0	Content		-72	-111	6469041	758457049
6486	08:41:08.696	00:00:06.486	389	-1024	-768	-1	-1	-1	-1	4	-1024	-768	-1	-1	-1	-1	4		0	0						Untertest4.avi	0	880	547	72	111				0	Content		-72	-111	6486336	758474344
6503	08:41:08.713	00:00:06.503	390	-1024	-768	-1	-1	-1	-1	4	-1024	-768	-1	-1	-1	-1	4		0	0						Untertest4.avi	0	880	547	72	111				0	Content		-72	-111	6503001	758491009
6519	08:41:08.729	00:00:06.519	391	-1024	-768	-1	-1	-1	-1	4	-1024	-768	-1	-1	-1	-1	4		0	0						Untertest4.avi	0	880	547	72	111				0	Content		-72	-111	6519253	758507261
6536	08:41:08.746	00:00:06.535	392	-1024	-768	-1	-1	-1	-1	4	-1024	-768	-1	-1	-1	-1	4		0	0						Untertest4.avi	0	880	547	72	111				0	Content		-72	-111	6535918	758523926
6553	08:41:08.763	00:00:06.552	393	-1024	-768	-1	-1	-1	-1	4	-1024	-768	-1	-1	-1	-1	4		0	0						Untertest4.avi	0	880	547	72	111				0	Content		-72	-111	6552583	758540591
6569	08:41:08.779	00:00:06.568	394	-1024	-768	-1	-1	-1	-1	4	-1024	-768	-1	-1	-1	-1	4		0	0						Untertest4.avi	0	880	547	72	111				0	Content		-72	-111	6568787	758556795
6585	08:41:08.795	00:00:06.585	395	-1024	-768	-1	-1	-1	-1	4	-1024	-768	-1	-1	-1	-1	4		0	0						Untertest4.avi	0	880	547	72	111				0	Content		-72	-111	6585452	758573460
6602	08:41:08.812	00:00:06.601	396	-1024	-768	-1	-1	-1	-1	4	-1024	-768	-1	-1	-1	-1	4		0	0						Untertest4.avi	0	880	547	72	111				0	Content		-72	-111	6601963	758589971
6619	08:41:08.829	00:00:06.618	397	-1024	-768	-1	-1	-1	-1	4	-1024	-768	-1	-1	-1	-1	4		0	0						Untertest4.avi	0	880	547	72	111				0	Content		-72	-111	6618628	758606636
6635	08:41:08.845	00:00:06.635	398	-1024	-768	-1	-1	-1	-1	4	-1024	-768	-1	-1	-1	-1	4		0	0						Untertest4.avi	0	880	547	72	111				0	Content		-72	-111	6635293	758623301
6652	08:41:08.862	00:00:06.651	399	-1024	-768	-1	-1	-1	-1	4	-1024	-768	-1	-1	-1	-1	4		0	0						Untertest4.avi	0	880	547	72	111				0	Content		-72	-111	6651785	758639793
6668	08:41:08.878	00:00:06.668	400	-1024	-768	-1	-1	-1	-1	4	-1024	-768	-1	-1	-1	-1	4		0	0						Untertest4.avi	0	880	547	72	111				0	Content		-72	-111	6668450	758656458
6685	08:41:08.895	00:00:06.685	401	-1024	-768	-1	-1	-1	-1	4	-1024	-768	-1	-1	-1	-1	4		0	0						Untertest4.avi	0	880	547	72	111				0	Content		-72	-111	6685020	758673028
6702	08:41:08.912	00:00:06.701	402	-1024	-768	-1	-1	-1	-1	4	-1024	-768	-1	-1	-1	-1	4		0	0						Untertest4.avi	0	880	547	72	111				0	Content		-72	-111	6701587	758689595
6719	08:41:08.929	00:00:06.718	403	-1024	-768	-1	-1	-1	-1	4	-1024	-768	-1	-1	-1	-1	4		0	0						Untertest4.avi	0	880	547	72	111				0	Content		-72	-111	6718521	758706529
6735	08:41:08.945	00:00:06.735	404	-1024	-768	-1	-1	-1	-1	4	-1024	-768	-1	-1	-1	-1	4		0	0						Untertest4.avi	0	880	547	72	111				0	Content		-72	-111	6735186	758723194
6752	08:41:08.962	00:00:06.752	405	-1024	-768	-1	-1	-1	-1	4	-1024	-768	-1	-1	-1	-1	4		0	0						Untertest4.avi	0	880	547	72	111				0	Content		-72	-111	6752323	758740331
6769	08:41:08.979	00:00:06.768	406	-1024	-768	-1	-1	-1	-1	4	-1024	-768	-1	-1	-1	-1	4		0	0						Untertest4.avi	0	880	547	72	111				0	Content		-72	-111	6768988	758756996
6786	08:41:08.996	00:00:06.786	407	-1024	-768	-1	-1	-1	-1	4	-1024	-768	-1	-1	-1	-1	4		0	0						Untertest4.avi	0	880	547	72	111				0	Content		-72	-111	6786015	758774023
6803	08:41:09.013	00:00:06.802	408	-1024	-768	-1	-1	-1	-1	4	-1024	-768	-1	-1	-1	-1	4		0	0						Untertest4.avi	0	880	547	72	111				0	Content		-72	-111	6802680	758790688
6819	08:41:09.029	00:00:06.819	409	-1024	-768	-1	-1	-1	-1	4	-1024	-768	-1	-1	-1	-1	4		0	0						Untertest4.avi	0	880	547	72	111				0	Content		-72	-111	6819345	758807353
6837	08:41:09.047	00:00:06.836	410	-1024	-768	-1	-1	-1	-1	4	-1024	-768	-1	-1	-1	-1	4		0	0						Untertest4.avi	0	880	547	72	111				0	Content		-72	-111	6836683	758824691
6851	08:41:09.061	00:00:06.851	411	-1024	-768	-1	-1	-1	-1	4	-1024	-768	-1	-1	-1	-1	4		0	0						Untertest4.avi	0	880	547	72	111				0	Content		-72	-111	6851429	758839437
6868	08:41:09.078	00:00:06.868	412	-1024	-768	-1	-1	-1	-1	4	-1024	-768	-1	-1	-1	-1	4		0	0						Untertest4.avi	0	880	547	72	111				0	Content		-72	-111	6868093	758856101
6885	08:41:09.095	00:00:06.884	413	-1024	-768	-1	-1	-1	-1	4	-1024	-768	-1	-1	-1	-1	4		0	0						Untertest4.avi	0	880	547	72	111				0	Content		-72	-111	6884758	758872766
6901	08:41:09.111	00:00:06.901	414	-1024	-768	-1	-1	-1	-1	4	-1024	-768	-1	-1	-1	-1	4		0	0						Untertest4.avi	0	880	547	72	111				0	Content		-72	-111	6901423	758889431
6918	08:41:09.128	00:00:06.918	415	-1024	-768	-1	-1	-1	-1	4	-1024	-768	-1	-1	-1	-1	4		0	0						Untertest4.avi	0	880	547	72	111				0	Content		-72	-111	6918037	758906045
6935	08:41:09.145	00:00:06.934	416	-1024	-768	-1	-1	-1	-1	4	-1024	-768	-1	-1	-1	-1	4		0	0						Untertest4.avi	0	880	547	72	111				0	Content		-72	-111	6934838	758922846
6951	08:41:09.161	00:00:06.951	417	-1024	-768	-1	-1	-1	-1	4	-1024	-768	-1	-1	-1	-1	4		0	0						Untertest4.avi	0	880	547	72	111				0	Content		-72	-111	6951433	758939441
6968	08:41:09.178	00:00:06.968	418	-1024	-768	-1	-1	-1	-1	4	-1024	-768	-1	-1	-1	-1	4		0	0						Untertest4.avi	0	880	547	72	111				0	Content		-72	-111	6968098	758956106
6985	08:41:09.195	00:00:06.984	419	-1024	-768	-1	-1	-1	-1	4	-1024	-768	-1	-1	-1	-1	4		0	0						Untertest4.avi	0	880	547	72	111				0	Content		-72	-111	6984947	758972955
7002	08:41:09.212	00:00:07.001	420	-1024	-768	-1	-1	-1	-1	4	-1024	-768	-1	-1	-1	-1	4		0	0						Untertest4.avi	0	880	547	72	111				0	Content		-72	-111	7001612	758989620
7018	08:41:09.228	00:00:07.018	421	-1024	-768	-1	-1	-1	-1	4	-1024	-768	-1	-1	-1	-1	4		0	0						Untertest4.avi	0	880	547	72	111				0	Content		-72	-111	7018277	759006285
7035	08:41:09.245	00:00:07.035	422	-1024	-768	-1	-1	-1	-1	4	-1024	-768	-1	-1	-1	-1	4		0	0						Untertest4.avi	0	880	547	72	111				0	Content		-72	-111	7035270	759023278
7052	08:41:09.262	00:00:07.051	423	-1024	-768	-1	-1	-1	-1	4	-1024	-768	-1	-1	-1	-1	4		0	0						Untertest4.avi	0	880	547	72	111				0	Content		-72	-111	7051934	759039942
7069	08:41:09.279	00:00:07.068	424	-1024	-768	-1	-1	-1	-1	4	-1024	-768	-1	-1	-1	-1	4		0	0						Untertest4.avi	0	880	547	72	111				0	Content		-72	-111	7068599	759056607
7086	08:41:09.296	00:00:07.085	425	-1024	-768	-1	-1	-1	-1	4	-1024	-768	-1	-1	-1	-1	4		0	0						Untertest4.avi	0	880	547	72	111				0	Content		-72	-111	7085862	759073870
7103	08:41:09.313	00:00:07.102	426	-1024	-768	-1	-1	-1	-1	4	-1024	-768	-1	-1	-1	-1	4		0	0						Untertest4.avi	0	880	547	72	111				0	Content		-72	-111	7102527	759090535
7119	08:41:09.329	00:00:07.118	427	-1024	-768	-1	-1	-1	-1	4	-1024	-768	-1	-1	-1	-1	4		0	0						Untertest4.avi	0	880	547	72	111				0	Content		-72	-111	7118765	759106773
7135	08:41:09.345	00:00:07.135	428	-1024	-768	-1	-1	-1	-1	4	-1024	-768	-1	-1	-1	-1	4		0	0						Untertest4.avi	0	880	547	72	111				0	Content		-72	-111	7135430	759123438
7152	08:41:09.362	00:00:07.152	429	-1024	-768	-1	-1	-1	-1	4	-1024	-768	-1	-1	-1	-1	4		0	0						Untertest4.avi	0	880	547	72	111				0	Content		-72	-111	7152095	759140103
7168	08:41:09.378	00:00:07.168	430	-1024	-768	-1	-1	-1	-1	4	-1024	-768	-1	-1	-1	-1	4		0	0						Untertest4.avi	0	880	547	72	111				0	Content		-72	-111	7168289	759156297
7185	08:41:09.395	00:00:07.184	431	-1024	-768	-1	-1	-1	-1	4	-1024	-768	-1	-1	-1	-1	4		0	0						Untertest4.avi	0	880	547	72	111				0	Content		-72	-111	7184954	759172962
7202	08:41:09.412	00:00:07.202	432	-1024	-768	-1	-1	-1	-1	4	-1024	-768	-1	-1	-1	-1	4		0	0						Untertest4.avi	0	880	547	72	111				0	Content		-72	-111	7202296	759190304
7219	08:41:09.429	00:00:07.218	433	-1024	-768	-1	-1	-1	-1	4	-1024	-768	-1	-1	-1	-1	4		0	0						Untertest4.avi	0	880	547	72	111				0	Content		-72	-111	7218965	759206973
7236	08:41:09.446	00:00:07.235	434	-1024	-768	-1	-1	-1	-1	4	-1024	-768	-1	-1	-1	-1	4		0	0						Untertest4.avi	0	880	547	72	111				0	Content		-72	-111	7235633	759223641
7252	08:41:09.462	00:00:07.252	435	-1024	-768	-1	-1	-1	-1	4	-1024	-768	-1	-1	-1	-1	4		0	0						Untertest4.avi	0	880	547	72	111				0	Content		-72	-111	7252189	759240197
7269	08:41:09.479	00:00:07.268	436	-1024	-768	-1	-1	-1	-1	4	-1024	-768	-1	-1	-1	-1	4		0	0						Untertest4.avi	0	880	547	72	111				0	Content		-72	-111	7268857	759256865
7285	08:41:09.495	00:00:07.285	437	-1024	-768	-1	-1	-1	-1	4	-1024	-768	-1	-1	-1	-1	4		0	0						Untertest4.avi	0	880	547	72	111				0	Content		-72	-111	7285367	759273375
7302	08:41:09.512	00:00:07.301	438	-1024	-768	-1	-1	-1	-1	4	-1024	-768	-1	-1	-1	-1	4		0	0						Untertest4.avi	0	880	547	72	111				0	Content		-72	-111	7301937	759289945
7319	08:41:09.529	00:00:07.318	439	-1024	-768	-1	-1	-1	-1	4	-1024	-768	-1	-1	-1	-1	4		0	0						Untertest4.avi	0	880	547	72	111				0	Content		-72	-111	7318874	759306882
7336	08:41:09.546	00:00:07.335	440	-1024	-768	-1	-1	-1	-1	4	-1024	-768	-1	-1	-1	-1	4		0	0						Untertest4.avi	0	880	547	72	111				0	Content		-72	-111	7335542	759323550
7353	08:41:09.563	00:00:07.352	441	-1024	-768	-1	-1	-1	-1	4	-1024	-768	-1	-1	-1	-1	4		0	0						Untertest4.avi	0	880	547	72	111				0	Content		-72	-111	7352511	759340519
7369	08:41:09.579	00:00:07.369	442	-1024	-768	-1	-1	-1	-1	4	-1024	-768	-1	-1	-1	-1	4		0	0						Untertest4.avi	0	880	547	72	111				0	Content		-72	-111	7369180	759357188
7386	08:41:09.596	00:00:07.385	443	-1024	-768	-1	-1	-1	-1	4	-1024	-768	-1	-1	-1	-1	4		0	0						Untertest4.avi	0	880	547	72	111				0	Content		-72	-111	7385848	759373856
7403	08:41:09.613	00:00:07.402	444	-1024	-768	-1	-1	-1	-1	4	-1024	-768	-1	-1	-1	-1	4		0	0						Untertest4.avi	0	880	547	72	111				0	Content		-72	-111	7402920	759390928
7420	08:41:09.630	00:00:07.419	445	-1024	-768	-1	-1	-1	-1	4	-1024	-768	-1	-1	-1	-1	4		0	0						Untertest4.avi	0	880	547	72	111				0	Content		-72	-111	7419588	759407596
7436	08:41:09.646	00:00:07.436	446	-1024	-768	-1	-1	-1	-1	4	-1024	-768	-1	-1	-1	-1	4		0	0						Untertest4.avi	0	880	547	72	111				0	Content		-72	-111	7436257	759424265
7454	08:41:09.664	00:00:07.453	447	-1024	-768	-1	-1	-1	-1	4	-1024	-768	-1	-1	-1	-1	4		0	0						Untertest4.avi	0	880	547	72	111				0	Content		-72	-111	7453684	759441692
7469	08:41:09.679	00:00:07.468	448	-1024	-768	-1	-1	-1	-1	4	-1024	-768	-1	-1	-1	-1	4		0	0						Untertest4.avi	0	880	547	72	111				0	Content		-72	-111	7468561	759456569
7485	08:41:09.695	00:00:07.485	449	-1024	-768	-1	-1	-1	-1	4	-1024	-768	-1	-1	-1	-1	4		0	0						Untertest4.avi	0	880	547	72	111				0	Content		-72	-111	7485231	759473239
7502	08:41:09.712	00:00:07.501	450	-1024	-768	-1	-1	-1	-1	4	-1024	-768	-1	-1	-1	-1	4		0	0						Untertest4.avi	0	880	547	72	111				0	Content		-72	-111	7501900	759489908
7519	08:41:09.729	00:00:07.518	451	-1024	-768	-1	-1	-1	-1	4	-1024	-768	-1	-1	-1	-1	4		0	0						Untertest4.avi	0	880	547	72	111				0	Content		-72	-111	7518568	759506576
7535	08:41:09.745	00:00:07.535	452	-1024	-768	-1	-1	-1	-1	4	-1024	-768	-1	-1	-1	-1	4		0	0						Untertest4.avi	0	880	547	72	111				0	Content		-72	-111	7535189	759523197
7552	08:41:09.762	00:00:07.551	453	-1024	-768	-1	-1	-1	-1	4	-1024	-768	-1	-1	-1	-1	4		0	0						Untertest4.avi	0	880	547	72	111				0	Content		-72	-111	7551868	759539876
7569	08:41:09.779	00:00:07.568	454	-1024	-768	-1	-1	-1	-1	4	-1024	-768	-1	-1	-1	-1	4		0	0						Untertest4.avi	0	880	547	72	111				0	Content		-72	-111	7568573	759556581
7585	08:41:09.795	00:00:07.585	455	-1024	-768	-1	-1	-1	-1	4	-1024	-768	-1	-1	-1	-1	4		0	0						Untertest4.avi	0	880	547	72	111				0	Content		-72	-111	7585404	759573412
7602	08:41:09.812	00:00:07.602	456	-1024	-768	-1	-1	-1	-1	4	-1024	-768	-1	-1	-1	-1	4		0	0						Untertest4.avi	0	880	547	72	111				0	Content		-72	-111	7602073	759590081
7619	08:41:09.829	00:00:07.618	457	-1024	-768	-1	-1	-1	-1	4	-1024	-768	-1	-1	-1	-1	4		0	0						Untertest4.avi	0	880	547	72	111				0	Content		-72	-111	7618741	759606749
7636	08:41:09.846	00:00:07.635	458	-1024	-768	-1	-1	-1	-1	4	-1024	-768	-1	-1	-1	-1	4		0	0						Untertest4.avi	0	880	547	72	111				0	Content		-72	-111	7635725	759623733
7652	08:41:09.862	00:00:07.652	459	-1024	-768	-1	-1	-1	-1	4	-1024	-768	-1	-1	-1	-1	4		0	0						Untertest4.avi	0	880	547	72	111				0	Content		-72	-111	7652393	759640401
7669	08:41:09.879	00:00:07.669	460	-1024	-768	-1	-1	-1	-1	4	-1024	-768	-1	-1	-1	-1	4		0	0						Untertest4.avi	0	880	547	72	111				0	Content		-72	-111	7669062	759657070
7686	08:41:09.896	00:00:07.686	461	-1024	-768	-1	-1	-1	-1	4	-1024	-768	-1	-1	-1	-1	4		0	0						Untertest4.avi	0	880	547	72	111				0	Content		-72	-111	7686377	759674385
7703	08:41:09.913	00:00:07.703	462	-1024	-768	-1	-1	-1	-1	4	-1024	-768	-1	-1	-1	-1	4		0	0						Untertest4.avi	0	880	547	72	111				0	Content		-72	-111	7703046	759691054
7719	08:41:09.929	00:00:07.719	463	-1024	-768	-1	-1	-1	-1	4	-1024	-768	-1	-1	-1	-1	4		0	0						Untertest4.avi	0	880	547	72	111				0	Content		-72	-111	7719266	759707274
7736	08:41:09.946	00:00:07.735	464	-1024	-768	-1	-1	-1	-1	4	-1024	-768	-1	-1	-1	-1	4		0	0						Untertest4.avi	0	880	547	72	111				0	Content		-72	-111	7735935	759723943
7753	08:41:09.963	00:00:07.752	465	-1024	-768	-1	-1	-1	-1	4	-1024	-768	-1	-1	-1	-1	4		0	0						Untertest4.avi	0	880	547	72	111				0	Content		-72	-111	7752603	759740611
7769	08:41:09.979	00:00:07.768	466	-1024	-768	-1	-1	-1	-1	4	-1024	-768	-1	-1	-1	-1	4		0	0						Untertest4.avi	0	880	547	72	111				0	Content		-72	-111	7768834	759756842
7786	08:41:09.996	00:00:07.785	467	-1024	-768	-1	-1	-1	-1	4	-1024	-768	-1	-1	-1	-1	4		0	0						Untertest4.avi	0	880	547	72	111				0	Content		-72	-111	7785502	759773510
7802	08:41:10.012	00:00:07.802	468	-1024	-768	-1	-1	-1	-1	4	-1024	-768	-1	-1	-1	-1	4		0	0						Untertest4.avi	0	880	547	72	111				0	Content		-72	-111	7802024	759790032
7819	08:41:10.029	00:00:07.818	469	-1024	-768	-1	-1	-1	-1	4	-1024	-768	-1	-1	-1	-1	4		0	0						Untertest4.avi	0	880	547	72	111				0	Content		-72	-111	7818692	759806700
7835	08:41:10.045	00:00:07.835	470	-1024	-768	-1	-1	-1	-1	4	-1024	-768	-1	-1	-1	-1	4		0	0						Untertest4.avi	0	880	547	72	111				0	Content		-72	-111	7835361	759823369
7852	08:41:10.062	00:00:07.851	471	-1024	-768	-1	-1	-1	-1	4	-1024	-768	-1	-1	-1	-1	4		0	0						Untertest4.avi	0	880	547	72	111				0	Content		-72	-111	7851860	759839868
7869	08:41:10.079	00:00:07.868	472	-1024	-768	-1	-1	-1	-1	4	-1024	-768	-1	-1	-1	-1	4		0	0						Untertest4.avi	0	880	547	72	111				0	Content		-72	-111	7868529	759856537
7885	08:41:10.095	00:00:07.884	473	-1024	-768	-1	-1	-1	-1	4	-1024	-768	-1	-1	-1	-1	4		0	0						Untertest4.avi	0	880	547	72	111				0	Content		-72	-111	7884994	759873002
7902	08:41:10.112	00:00:07.901	474	-1024	-768	-1	-1	-1	-1	4	-1024	-768	-1	-1	-1	-1	4		0	0						Untertest4.avi	0	880	547	72	111				0	Content		-72	-111	7901564	759889572
7919	08:41:10.129	00:00:07.918	475	-1024	-768	-1	-1	-1	-1	4	-1024	-768	-1	-1	-1	-1	4		0	0						Untertest4.avi	0	880	547	72	111				0	Content		-72	-111	7918505	759906513
7935	08:41:10.145	00:00:07.935	476	-1024	-768	-1	-1	-1	-1	4	-1024	-768	-1	-1	-1	-1	4		0	0						Untertest4.avi	0	880	547	72	111				0	Content		-72	-111	7935173	759923181
7952	08:41:10.162	00:00:07.952	477	-1024	-768	-1	-1	-1	-1	4	-1024	-768	-1	-1	-1	-1	4		0	0						Untertest4.avi	0	880	547	72	111				0	Content		-72	-111	7952180	759940188
7969	08:41:10.179	00:00:07.968	478	-1024	-768	-1	-1	-1	-1	4	-1024	-768	-1	-1	-1	-1	4		0	0						Untertest4.avi	0	880	547	72	111				0	Content		-72	-111	7968848	759956856
7986	08:41:10.196	00:00:07.985	479	-1024	-768	-1	-1	-1	-1	4	-1024	-768	-1	-1	-1	-1	4		0	0						Untertest4.avi	0	880	547	72	111				0	Content		-72	-111	7985517	759973525
8003	08:41:10.213	00:00:08.002	480	-1024	-768	-1	-1	-1	-1	4	-1024	-768	-1	-1	-1	-1	4		0	0						Untertest4.avi	0	880	547	72	111				0	Content		-72	-111	8002622	759990630
8019	08:41:10.229	00:00:08.019	481	-1024	-768	-1	-1	-1	-1	4	-1024	-768	-1	-1	-1	-1	4		0	0						Untertest4.avi	0	880	547	72	111				0	Content		-72	-111	8019291	760007299
8036	08:41:10.246	00:00:08.035	482	-1024	-768	-1	-1	-1	-1	4	-1024	-768	-1	-1	-1	-1	4		0	0						Untertest4.avi	0	880	547	72	111				0	Content		-72	-111	8035959	760023967
8053	08:41:10.263	00:00:08.053	483	-1024	-768	-1	-1	-1	-1	4	-1024	-768	-1	-1	-1	-1	4		0	0						Untertest4.avi	0	880	547	72	111				0	Content		-72	-111	8053448	760041456
8068	08:41:10.278	00:00:08.068	484	-1024	-768	-1	-1	-1	-1	4	-1024	-768	-1	-1	-1	-1	4		0	0						Untertest4.avi	0	880	547	72	111				0	Content		-72	-111	8068190	760056198
8085	08:41:10.295	00:00:08.084	485	-1024	-768	-1	-1	-1	-1	4	-1024	-768	-1	-1	-1	-1	4		0	0						Untertest4.avi	0	880	547	72	111				0	Content		-72	-111	8084859	760072867
8102	08:41:10.312	00:00:08.101	486	-1024	-768	-1	-1	-1	-1	4	-1024	-768	-1	-1	-1	-1	4		0	0						Untertest4.avi	0	880	547	72	111				0	Content		-72	-111	8101527	760089535
8118	08:41:10.328	00:00:08.118	487	-1024	-768	-1	-1	-1	-1	4	-1024	-768	-1	-1	-1	-1	4		0	0						Untertest4.avi	0	880	547	72	111				0	Content		-72	-111	8118196	760106204
8135	08:41:10.345	00:00:08.134	488	-1024	-768	-1	-1	-1	-1	4	-1024	-768	-1	-1	-1	-1	4		0	0						Untertest4.avi	0	880	547	72	111				0	Content		-72	-111	8134840	760122848
8152	08:41:10.362	00:00:08.151	489	-1024	-768	-1	-1	-1	-1	4	-1024	-768	-1	-1	-1	-1	4		0	0						Untertest4.avi	0	880	547	72	111				0	Content		-72	-111	8151509	760139517
8168	08:41:10.378	00:00:08.168	490	-1024	-768	-1	-1	-1	-1	4	-1024	-768	-1	-1	-1	-1	4		0	0						Untertest4.avi	0	880	547	72	111				0	Content		-72	-111	8168177	760156185
8185	08:41:10.395	00:00:08.184	491	-1024	-768	-1	-1	-1	-1	4	-1024	-768	-1	-1	-1	-1	4		0	0						Untertest4.avi	0	880	547	72	111				0	Content		-72	-111	8184812	760172820
8201	08:41:10.411	00:00:08.201	492	-1024	-768	-1	-1	-1	-1	4	-1024	-768	-1	-1	-1	-1	4		0	0						Untertest4.avi	0	880	547	72	111				0	Content		-72	-111	8201480	760189488
8218	08:41:10.428	00:00:08.218	493	-1024	-768	-1	-1	-1	-1	4	-1024	-768	-1	-1	-1	-1	4		0	0						Untertest4.avi	0	880	547	72	111				0	Content		-72	-111	8218135	760206143
8235	08:41:10.445	00:00:08.234	494	-1024	-768	-1	-1	-1	-1	4	-1024	-768	-1	-1	-1	-1	4		0	0						Untertest4.avi	0	880	547	72	111				0	Content		-72	-111	8234803	760222811
8251	08:41:10.461	00:00:08.251	495	-1024	-768	-1	-1	-1	-1	4	-1024	-768	-1	-1	-1	-1	4		0	0						Untertest4.avi	0	880	547	72	111				0	Content		-72	-111	8251472	760239480
8268	08:41:10.478	00:00:08.268	496	-1024	-768	-1	-1	-1	-1	4	-1024	-768	-1	-1	-1	-1	4		0	0						Untertest4.avi	0	880	547	72	111				0	Content		-72	-111	8268296	760256304
8285	08:41:10.495	00:00:08.284	497	-1024	-768	-1	-1	-1	-1	4	-1024	-768	-1	-1	-1	-1	4		0	0						Untertest4.avi	0	880	547	72	111				0	Content		-72	-111	8284965	760272973
8302	08:41:10.512	00:00:08.301	498	-1024	-768	-1	-1	-1	-1	4	-1024	-768	-1	-1	-1	-1	4		0	0						Untertest4.avi	0	880	547	72	111				0	Content		-72	-111	8301633	760289641
8319	08:41:10.529	00:00:08.318	499	-1024	-768	-1	-1	-1	-1	4	-1024	-768	-1	-1	-1	-1	4		0	0						Untertest4.avi	0	880	547	72	111				0	Content		-72	-111	8318612	760306620
8335	08:41:10.545	00:00:08.335	500	-1024	-768	-1	-1	-1	-1	4	-1024	-768	-1	-1	-1	-1	4		0	0						Untertest4.avi	0	880	547	72	111				0	Content		-72	-111	8335281	760323289
8352	08:41:10.562	00:00:08.351	501	-1024	-768	-1	-1	-1	-1	4	-1024	-768	-1	-1	-1	-1	4		0	0						Untertest4.avi	0	880	547	72	111				0	Content		-72	-111	8351949	760339957
8369	08:41:10.579	00:00:08.369	502	-1024	-768	-1	-1	-1	-1	4	-1024	-768	-1	-1	-1	-1	4		0	0						Untertest4.avi	0	880	547	72	111				0	Content		-72	-111	8369260	760357268
8386	08:41:10.596	00:00:08.385	503	-1024	-768	-1	-1	-1	-1	4	-1024	-768	-1	-1	-1	-1	4		0	0						Untertest4.avi	0	880	547	72	111				0	Content		-72	-111	8385928	760373936
8402	08:41:10.612	00:00:08.402	504	-1024	-768	-1	-1	-1	-1	4	-1024	-768	-1	-1	-1	-1	4		0	0						Untertest4.avi	0	880	547	72	111				0	Content		-72	-111	8402186	760390194
8419	08:41:10.629	00:00:08.418	505	-1024	-768	-1	-1	-1	-1	4	-1024	-768	-1	-1	-1	-1	4		0	0						Untertest4.avi	0	880	547	72	111				0	Content		-72	-111	8418854	760406862
8436	08:41:10.646	00:00:08.435	506	-1024	-768	-1	-1	-1	-1	4	-1024	-768	-1	-1	-1	-1	4		0	0						Untertest4.avi	0	880	547	72	111				0	Content		-72	-111	8435523	760423531
8452	08:41:10.662	00:00:08.451	507	-1024	-768	-1	-1	-1	-1	4	-1024	-768	-1	-1	-1	-1	4		0	0						Untertest4.avi	0	880	547	72	111				0	Content		-72	-111	8451734	760439742
8468	08:41:10.678	00:00:08.468	508	-1024	-768	-1	-1	-1	-1	4	-1024	-768	-1	-1	-1	-1	4		0	0						Untertest4.avi	0	880	547	72	111				0	Content		-72	-111	8468403	760456411
8485	08:41:10.695	00:00:08.484	509	-1024	-768	-1	-1	-1	-1	4	-1024	-768	-1	-1	-1	-1	4		0	0						Untertest4.avi	0	880	547	72	111				0	Content		-72	-111	8484918	760472926
8502	08:41:10.712	00:00:08.501	510	-1024	-768	-1	-1	-1	-1	4	-1024	-768	-1	-1	-1	-1	4		0	0						Untertest4.avi	0	880	547	72	111				0	Content		-72	-111	8501587	760489595
8518	08:41:10.728	00:00:08.518	511	-1024	-768	-1	-1	-1	-1	4	-1024	-768	-1	-1	-1	-1	4		0	0						Untertest4.avi	0	880	547	72	111				0	Content		-72	-111	8518255	760506263
8535	08:41:10.745	00:00:08.534	512	-1024	-768	-1	-1	-1	-1	4	-1024	-768	-1	-1	-1	-1	4		0	0						Untertest4.avi	0	880	547	72	111				0	Content		-72	-111	8534754	760522762
8551	08:41:10.761	00:00:08.551	513	-1024	-768	-1	-1	-1	-1	4	-1024	-768	-1	-1	-1	-1	4		0	0						Untertest4.avi	0	880	547	72	111				0	Content		-72	-111	8551422	760539430
8568	08:41:10.778	00:00:08.568	514	-1024	-768	-1	-1	-1	-1	4	-1024	-768	-1	-1	-1	-1	4		0	0						Untertest4.avi	0	880	547	72	111				0	Content		-72	-111	8568000	760556008
8585	08:41:10.795	00:00:08.584	515	-1024	-768	-1	-1	-1	-1	4	-1024	-768	-1	-1	-1	-1	4		0	0						Untertest4.avi	0	880	547	72	111				0	Content		-72	-111	8584571	760572579
8602	08:41:10.812	00:00:08.601	516	-1024	-768	-1	-1	-1	-1	4	-1024	-768	-1	-1	-1	-1	4		0	0						Untertest4.avi	0	880	547	72	111				0	Content		-72	-111	8601509	760589517
8618	08:41:10.828	00:00:08.618	517	-1024	-768	-1	-1	-1	-1	4	-1024	-768	-1	-1	-1	-1	4		0	0						Untertest4.avi	0	880	547	72	111				0	Content		-72	-111	8618177	760606185
8635	08:41:10.845	00:00:08.635	518	-1024	-768	-1	-1	-1	-1	4	-1024	-768	-1	-1	-1	-1	4		0	0						Untertest4.avi	0	880	547	72	111				0	Content		-72	-111	8635143	760623151
8652	08:41:10.862	00:00:08.651	519	-1024	-768	-1	-1	-1	-1	4	-1024	-768	-1	-1	-1	-1	4		0	0						Untertest4.avi	0	880	547	72	111				0	Content		-72	-111	8651811	760639819
8668	08:41:10.878	00:00:08.668	520	-1024	-768	-1	-1	-1	-1	4	-1024	-768	-1	-1	-1	-1	4		0	0						Untertest4.avi	0	880	547	72	111				0	Content		-72	-111	8668480	760656488
8686	08:41:10.896	00:00:08.685	521	-1024	-768	-1	-1	-1	-1	4	-1024	-768	-1	-1	-1	-1	4		0	0						Untertest4.avi	0	880	547	72	111				0	Content		-72	-111	8685553	760673561
8702	08:41:10.912	00:00:08.702	522	-1024	-768	-1	-1	-1	-1	4	-1024	-768	-1	-1	-1	-1	4		0	0						Untertest4.avi	0	880	547	72	111				0	Content		-72	-111	8702222	760690230
8719	08:41:10.929	00:00:08.718	523	-1024	-768	-1	-1	-1	-1	4	-1024	-768	-1	-1	-1	-1	4		0	0						Untertest4.avi	0	880	547	72	111				0	Content		-72	-111	8718891	760706899
8736	08:41:10.946	00:00:08.736	524	-1024	-768	-1	-1	-1	-1	4	-1024	-768	-1	-1	-1	-1	4		0	0						Untertest4.avi	0	880	547	72	111				0	Content		-72	-111	8736322	760724330
8751	08:41:10.961	00:00:08.751	525	-1024	-768	-1	-1	-1	-1	4	-1024	-768	-1	-1	-1	-1	4		0	0						Untertest4.avi	0	880	547	72	111				0	Content		-72	-111	8751194	760739202
8768	08:41:10.978	00:00:08.767	526	-1024	-768	-1	-1	-1	-1	4	-1024	-768	-1	-1	-1	-1	4		0	0						Untertest4.avi	0	880	547	72	111				0	Content		-72	-111	8767820	760755828
8784	08:41:10.994	00:00:08.784	527	-1024	-768	-1	-1	-1	-1	4	-1024	-768	-1	-1	-1	-1	4		0	0						Untertest4.avi	0	880	547	72	111				0	Content		-72	-111	8784488	760772496
8801	08:41:11.011	00:00:08.801	528	-1024	-768	-1	-1	-1	-1	4	-1024	-768	-1	-1	-1	-1	4		0	0						Untertest4.avi	0	880	547	72	111				0	Content		-72	-111	8801157	760789165
8818	08:41:11.028	00:00:08.817	529	-1024	-768	-1	-1	-1	-1	4	-1024	-768	-1	-1	-1	-1	4		0	0						Untertest4.avi	0	880	547	72	111				0	Content		-72	-111	8817815	760805823
8834	08:41:11.044	00:00:08.834	530	-1024	-768	-1	-1	-1	-1	4	-1024	-768	-1	-1	-1	-1	4		0	0						Untertest4.avi	0	880	547	72	111				0	Content		-72	-111	8834484	760822492
8851	08:41:11.061	00:00:08.851	531	-1024	-768	-1	-1	-1	-1	4	-1024	-768	-1	-1	-1	-1	4		0	0						Untertest4.avi	0	880	547	72	111				0	Content		-72	-111	8851153	760839161
8868	08:41:11.078	00:00:08.867	532	-1024	-768	-1	-1	-1	-1	4	-1024	-768	-1	-1	-1	-1	4		0	0						Untertest4.avi	0	880	547	72	111				0	Content		-72	-111	8867799	760855807
8884	08:41:11.094	00:00:08.884	533	-1024	-768	-1	-1	-1	-1	4	-1024	-768	-1	-1	-1	-1	4		0	0						Untertest4.avi	0	880	547	72	111				0	Content		-72	-111	8884468	760872476
8901	08:41:11.111	00:00:08.901	534	-1024	-768	-1	-1	-1	-1	4	-1024	-768	-1	-1	-1	-1	4		0	0						Untertest4.avi	0	880	547	72	111				0	Content		-72	-111	8901086	760889094
8918	08:41:11.128	00:00:08.917	535	-1024	-768	-1	-1	-1	-1	4	-1024	-768	-1	-1	-1	-1	4		0	0						Untertest4.avi	0	880	547	72	111				0	Content		-72	-111	8917755	760905763
8934	08:41:11.144	00:00:08.934	536	-1024	-768	-1	-1	-1	-1	4	-1024	-768	-1	-1	-1	-1	4		0	0						Untertest4.avi	0	880	547	72	111				0	Content		-72	-111	8934423	760922431
8951	08:41:11.161	00:00:08.951	537	-1024	-768	-1	-1	-1	-1	4	-1024	-768	-1	-1	-1	-1	4		0	0						Untertest4.avi	0	880	547	72	111				0	Content		-72	-111	8951315	760939323
8968	08:41:11.178	00:00:08.967	538	-1024	-768	-1	-1	-1	-1	4	-1024	-768	-1	-1	-1	-1	4		0	0						Untertest4.avi	0	880	547	72	111				0	Content		-72	-111	8967983	760955991
8985	08:41:11.195	00:00:08.984	539	-1024	-768	-1	-1	-1	-1	4	-1024	-768	-1	-1	-1	-1	4		0	0						Untertest4.avi	0	880	547	72	111				0	Content		-72	-111	8984973	760972981
9002	08:41:11.212	00:00:09.001	540	-1024	-768	-1	-1	-1	-1	4	-1024	-768	-1	-1	-1	-1	4		0	0						Untertest4.avi	0	880	547	72	111				0	Content		-72	-111	9001641	760989649
9018	08:41:11.228	00:00:09.018	541	-1024	-768	-1	-1	-1	-1	4	-1024	-768	-1	-1	-1	-1	4		0	0						Untertest4.avi	0	880	547	72	111				0	Content		-72	-111	9018310	761006318
9036	08:41:11.246	00:00:09.035	542	-1024	-768	-1	-1	-1	-1	4	-1024	-768	-1	-1	-1	-1	4		0	0						Untertest4.avi	0	880	547	72	111				0	Content		-72	-111	9035576	761023584
9052	08:41:11.262	00:00:09.052	543	-1024	-768	-1	-1	-1	-1	4	-1024	-768	-1	-1	-1	-1	4		0	0						Untertest4.avi	0	880	547	72	111				0	Content		-72	-111	9052245	761040253
9068	08:41:11.278	00:00:09.068	544	-1024	-768	-1	-1	-1	-1	4	-1024	-768	-1	-1	-1	-1	4		0	0						Untertest4.avi	0	880	547	72	111				0	Content		-72	-111	9068486	761056494
9085	08:41:11.295	00:00:09.085	545	-1024	-768	-1	-1	-1	-1	4	-1024	-768	-1	-1	-1	-1	4		0	0						Untertest4.avi	0	880	547	72	111				0	Content		-72	-111	9085155	761073163
9102	08:41:11.312	00:00:09.101	546	-1024	-768	-1	-1	-1	-1	4	-1024	-768	-1	-1	-1	-1	4		0	0						Untertest4.avi	0	880	547	72	111				0	Content		-72	-111	9101823	761089831
9118	08:41:11.328	00:00:09.117	547	-1024	-768	-1	-1	-1	-1	4	-1024	-768	-1	-1	-1	-1	4		0	0						Untertest4.avi	0	880	547	72	111				0	Content		-72	-111	9117591	761105599
9134	08:41:11.344	00:00:09.134	548	-1024	-768	-1	-1	-1	-1	4	-1024	-768	-1	-1	-1	-1	4		0	0						Untertest4.avi	0	880	547	72	111				0	Content		-72	-111	9134211	761122219
9151	08:41:11.361	00:00:09.150	549	-1024	-768	-1	-1	-1	-1	4	-1024	-768	-1	-1	-1	-1	4		0	0						Untertest4.avi	0	880	547	72	111				0	Content		-72	-111	9150896	761138904
9168	08:41:11.378	00:00:09.167	550	-1024	-768	-1	-1	-1	-1	4	-1024	-768	-1	-1	-1	-1	4		0	0						Untertest4.avi	0	880	547	72	111				0	Content		-72	-111	9167564	761155572
9184	08:41:11.394	00:00:09.184	551	-1024	-768	-1	-1	-1	-1	4	-1024	-768	-1	-1	-1	-1	4		0	0						Untertest4.avi	0	880	547	72	111				0	Content		-72	-111	9184233	761172241
9201	08:41:11.411	00:00:09.201	552	-1024	-768	-1	-1	-1	-1	4	-1024	-768	-1	-1	-1	-1	4		0	0						Untertest4.avi	0	880	547	72	111				0	Content		-72	-111	9201010	761189018
9218	08:41:11.428	00:00:09.217	553	-1024	-768	-1	-1	-1	-1	4	-1024	-768	-1	-1	-1	-1	4		0	0						Untertest4.avi	0	880	547	72	111				0	Content		-72	-111	9217579	761205587
9235	08:41:11.445	00:00:09.234	554	-1024	-768	-1	-1	-1	-1	4	-1024	-768	-1	-1	-1	-1	4		0	0						Untertest4.avi	0	880	547	72	111				0	Content		-72	-111	9234516	761222524
9251	08:41:11.461	00:00:09.251	555	-1024	-768	-1	-1	-1	-1	4	-1024	-768	-1	-1	-1	-1	4		0	0						Untertest4.avi	0	880	547	72	111				0	Content		-72	-111	9251185	761239193
9268	08:41:11.478	00:00:09.268	556	-1024	-768	-1	-1	-1	-1	4	-1024	-768	-1	-1	-1	-1	4		0	0						Untertest4.avi	0	880	547	72	111				0	Content		-72	-111	9268150	761256158
9285	08:41:11.495	00:00:09.284	557	-1024	-768	-1	-1	-1	-1	4	-1024	-768	-1	-1	-1	-1	4		0	0						Untertest4.avi	0	880	547	72	111				0	Content		-72	-111	9284818	761272826
9301	08:41:11.511	00:00:09.301	558	-1024	-768	-1	-1	-1	-1	4	-1024	-768	-1	-1	-1	-1	4		0	0						Untertest4.avi	0	880	547	72	111				0	Content		-72	-111	9301487	761289495
9319	08:41:11.529	00:00:09.318	559	-1024	-768	-1	-1	-1	-1	4	-1024	-768	-1	-1	-1	-1	4		0	0						Untertest4.avi	0	880	547	72	111				0	Content		-72	-111	9318559	761306567
9335	08:41:11.545	00:00:09.335	560	-1024	-768	-1	-1	-1	-1	4	-1024	-768	-1	-1	-1	-1	4		0	0						Untertest4.avi	0	880	547	72	111				0	Content		-72	-111	9335228	761323236
9352	08:41:11.562	00:00:09.351	561	-1024	-768	-1	-1	-1	-1	4	-1024	-768	-1	-1	-1	-1	4		0	0						Untertest4.avi	0	880	547	72	111				0	Content		-72	-111	9351896	761339904
9369	08:41:11.579	00:00:09.369	562	-1024	-768	-1	-1	-1	-1	4	-1024	-768	-1	-1	-1	-1	4		0	0						Untertest4.avi	0	880	547	72	111				0	Content		-72	-111	9369327	761357335
9384	08:41:11.594	00:00:09.384	563	-1024	-768	-1	-1	-1	-1	4	-1024	-768	-1	-1	-1	-1	4		0	0						Untertest4.avi	0	880	547	72	111				0	Content		-72	-111	9384075	761372083
9401	08:41:11.611	00:00:09.400	564	-1024	-768	-1	-1	-1	-1	4	-1024	-768	-1	-1	-1	-1	4		0	0						Untertest4.avi	0	880	547	72	111				0	Content		-72	-111	9400744	761388752
9417	08:41:11.627	00:00:09.417	565	-1024	-768	-1	-1	-1	-1	4	-1024	-768	-1	-1	-1	-1	4		0	0						Untertest4.avi	0	880	547	72	111				0	Content		-72	-111	9417412	761405420
9434	08:41:11.644	00:00:09.434	566	-1024	-768	-1	-1	-1	-1	4	-1024	-768	-1	-1	-1	-1	4		0	0						Untertest4.avi	0	880	547	72	111				0	Content		-72	-111	9434081	761422089
9451	08:41:11.661	00:00:09.450	567	-1024	-768	-1	-1	-1	-1	4	-1024	-768	-1	-1	-1	-1	4		0	0						Untertest4.avi	0	880	547	72	111				0	Content		-72	-111	9450765	761438773
9467	08:41:11.677	00:00:09.467	568	-1024	-768	-1	-1	-1	-1	4	-1024	-768	-1	-1	-1	-1	4		0	0						Untertest4.avi	0	880	547	72	111				0	Content		-72	-111	9467434	761455442
9484	08:41:11.694	00:00:09.484	569	-1024	-768	-1	-1	-1	-1	4	-1024	-768	-1	-1	-1	-1	4		0	0						Untertest4.avi	0	880	547	72	111				0	Content		-72	-111	9484102	761472110
9501	08:41:11.711	00:00:09.500	570	-1024	-768	-1	-1	-1	-1	4	-1024	-768	-1	-1	-1	-1	4		0	0						Untertest4.avi	0	880	547	72	111				0	Content		-72	-111	9500778	761488786
9517	08:41:11.727	00:00:09.517	571	-1024	-768	-1	-1	-1	-1	4	-1024	-768	-1	-1	-1	-1	4		0	0						Untertest4.avi	0	880	547	72	111				0	Content		-72	-111	9517446	761505454
9534	08:41:11.744	00:00:09.534	572	-1024	-768	-1	-1	-1	-1	4	-1024	-768	-1	-1	-1	-1	4		0	0						Untertest4.avi	0	880	547	72	111				0	Content		-72	-111	9534088	761522096
9551	08:41:11.761	00:00:09.550	573	-1024	-768	-1	-1	-1	-1	4	-1024	-768	-1	-1	-1	-1	4		0	0						Untertest4.avi	0	880	547	72	111				0	Content		-72	-111	9550756	761538764
9567	08:41:11.777	00:00:09.567	574	-1024	-768	-1	-1	-1	-1	4	-1024	-768	-1	-1	-1	-1	4		0	0						Untertest4.avi	0	880	547	72	111				0	Content		-72	-111	9567425	761555433
9584	08:41:11.794	00:00:09.584	575	-1024	-768	-1	-1	-1	-1	4	-1024	-768	-1	-1	-1	-1	4		0	0						Untertest4.avi	0	880	547	72	111				0	Content		-72	-111	9584322	761572330
9601	08:41:11.811	00:00:09.600	576	-1024	-768	-1	-1	-1	-1	4	-1024	-768	-1	-1	-1	-1	4		0	0						Untertest4.avi	0	880	547	72	111				0	Content		-72	-111	9600991	761588999
9618	08:41:11.828	00:00:09.617	577	-1024	-768	-1	-1	-1	-1	4	-1024	-768	-1	-1	-1	-1	4		0	0						Untertest4.avi	0	880	547	72	111				0	Content		-72	-111	9617939	761605947
9635	08:41:11.845	00:00:09.634	578	-1024	-768	-1	-1	-1	-1	4	-1024	-768	-1	-1	-1	-1	4		0	0						Untertest4.avi	0	880	547	72	111				0	Content		-72	-111	9634608	761622616
9651	08:41:11.861	00:00:09.651	579	-1024	-768	-1	-1	-1	-1	4	-1024	-768	-1	-1	-1	-1	4		0	0						Untertest4.avi	0	880	547	72	111				0	Content		-72	-111	9651276	761639284
9669	08:41:11.879	00:00:09.668	580	-1024	-768	-1	-1	-1	-1	4	-1024	-768	-1	-1	-1	-1	4		0	0						Untertest4.avi	0	880	547	72	111				0	Content		-72	-111	9668555	761656563
9685	08:41:11.895	00:00:09.685	581	-1024	-768	-1	-1	-1	-1	4	-1024	-768	-1	-1	-1	-1	4		0	0						Untertest4.avi	0	880	547	72	111				0	Content		-72	-111	9685224	761673232
9702	08:41:11.912	00:00:09.701	582	-1024	-768	-1	-1	-1	-1	4	-1024	-768	-1	-1	-1	-1	4		0	0						Untertest4.avi	0	880	547	72	111				0	Content		-72	-111	9701565	761689573
9718	08:41:11.928	00:00:09.718	583	-1024	-768	-1	-1	-1	-1	4	-1024	-768	-1	-1	-1	-1	4		0	0						Untertest4.avi	0	880	547	72	111				0	Content		-72	-111	9718234	761706242
9735	08:41:11.945	00:00:09.734	584	-1024	-768	-1	-1	-1	-1	4	-1024	-768	-1	-1	-1	-1	4		0	0						Untertest4.avi	0	880	547	72	111				0	Content		-72	-111	9734902	761722910
9752	08:41:11.962	00:00:09.751	585	-1024	-768	-1	-1	-1	-1	4	-1024	-768	-1	-1	-1	-1	4		0	0						Untertest4.avi	0	880	547	72	111				0	Content		-72	-111	9751571	761739579
9767	08:41:11.977	00:00:09.767	586	-1024	-768	-1	-1	-1	-1	4	-1024	-768	-1	-1	-1	-1	4		0	0						Untertest4.avi	0	880	547	72	111				0	Content		-72	-111	9767208	761755216
9784	08:41:11.994	00:00:09.783	587	-1024	-768	-1	-1	-1	-1	4	-1024	-768	-1	-1	-1	-1	4		0	0						Untertest4.avi	0	880	547	72	111				0	Content		-72	-111	9783835	761771843
9801	08:41:12.011	00:00:09.800	588	-1024	-768	-1	-1	-1	-1	4	-1024	-768	-1	-1	-1	-1	4		0	0						Untertest4.avi	0	880	547	72	111				0	Content		-72	-111	9800520	761788528
9817	08:41:12.027	00:00:09.817	589	-1024	-768	-1	-1	-1	-1	4	-1024	-768	-1	-1	-1	-1	4		0	0						Untertest4.avi	0	880	547	72	111				0	Content		-72	-111	9817189	761805197
9834	08:41:12.044	00:00:09.833	590	-1024	-768	-1	-1	-1	-1	4	-1024	-768	-1	-1	-1	-1	4		0	0						Untertest4.avi	0	880	547	72	111				0	Content		-72	-111	9833857	761821865
9851	08:41:12.061	00:00:09.850	591	-1024	-768	-1	-1	-1	-1	4	-1024	-768	-1	-1	-1	-1	4		0	0						Untertest4.avi	0	880	547	72	111				0	Content		-72	-111	9850638	761838646
9867	08:41:12.077	00:00:09.867	592	-1024	-768	-1	-1	-1	-1	4	-1024	-768	-1	-1	-1	-1	4		0	0						Untertest4.avi	0	880	547	72	111				0	Content		-72	-111	9867204	761855212
9884	08:41:12.094	00:00:09.884	593	-1024	-768	-1	-1	-1	-1	4	-1024	-768	-1	-1	-1	-1	4		0	0						Untertest4.avi	0	880	547	72	111				0	Content		-72	-111	9884141	761872149
9901	08:41:12.111	00:00:09.900	594	-1024	-768	-1	-1	-1	-1	4	-1024	-768	-1	-1	-1	-1	4		0	0						Untertest4.avi	0	880	547	72	111				0	Content		-72	-111	9900809	761888817
9918	08:41:12.128	00:00:09.917	595	-1024	-768	-1	-1	-1	-1	4	-1024	-768	-1	-1	-1	-1	4		0	0						Untertest4.avi	0	880	547	72	111				0	Content		-72	-111	9917774	761905782
9934	08:41:12.144	00:00:09.934	596	-1024	-768	-1	-1	-1	-1	4	-1024	-768	-1	-1	-1	-1	4		0	0						Untertest4.avi	0	880	547	72	111				0	Content		-72	-111	9934442	761922450
9951	08:41:12.161	00:00:09.951	597	-1024	-768	-1	-1	-1	-1	4	-1024	-768	-1	-1	-1	-1	4		0	0						Untertest4.avi	0	880	547	72	111				0	Content		-72	-111	9951111	761939119
9968	08:41:12.178	00:00:09.968	598	-1024	-768	-1	-1	-1	-1	4	-1024	-768	-1	-1	-1	-1	4		0	0						Untertest4.avi	0	880	547	72	111				0	Content		-72	-111	9968187	761956195
9985	08:41:12.195	00:00:09.984	599	-1024	-768	-1	-1	-1	-1	4	-1024	-768	-1	-1	-1	-1	4		0	0						Untertest4.avi	0	880	547	72	111				0	Content		-72	-111	9984856	761972864
10002	08:41:12.212	00:00:10.001	600	-1024	-768	-1	-1	-1	-1	4	-1024	-768	-1	-1	-1	-1	4		0	0						Untertest4.avi	0	880	547	72	111				0	Content		-72	-111	10001524	761989532
10019	08:41:12.229	00:00:10.018	601	-1024	-768	-1	-1	-1	-1	4	-1024	-768	-1	-1	-1	-1	4		0	0						Untertest4.avi	0	880	547	72	111				0	Content		-72	-111	10018947	762006955
10034	08:41:12.244	00:00:10.033	602	-1024	-768	-1	-1	-1	-1	4	-1024	-768	-1	-1	-1	-1	4		0	0						Untertest4.avi	0	880	547	72	111				0	Content		-72	-111	10033698	762021706
10050	08:41:12.260	00:00:10.050	603	-1024	-768	-1	-1	-1	-1	4	-1024	-768	-1	-1	-1	-1	4		0	0						Untertest4.avi	0	880	547	72	111				0	Content		-72	-111	10050366	762038374
10067	08:41:12.277	00:00:10.067	604	-1024	-768	-1	-1	-1	-1	4	-1024	-768	-1	-1	-1	-1	4		0	0						Untertest4.avi	0	880	547	72	111				0	Content		-72	-111	10067034	762055042
10084	08:41:12.294	00:00:10.083	605	-1024	-768	-1	-1	-1	-1	4	-1024	-768	-1	-1	-1	-1	4		0	0						Untertest4.avi	0	880	547	72	111				0	Content		-72	-111	10083703	762071711
10100	08:41:12.310	00:00:10.100	606	-1024	-768	-1	-1	-1	-1	4	-1024	-768	-1	-1	-1	-1	4		0	0						Untertest4.avi	0	880	547	72	111				0	Content		-72	-111	10100389	762088397
10117	08:41:12.327	00:00:10.117	607	-1024	-768	-1	-1	-1	-1	4	-1024	-768	-1	-1	-1	-1	4		0	0						Untertest4.avi	0	880	547	72	111				0	Content		-72	-111	10117058	762105066
10134	08:41:12.344	00:00:10.133	608	-1024	-768	-1	-1	-1	-1	4	-1024	-768	-1	-1	-1	-1	4		0	0						Untertest4.avi	0	880	547	72	111				0	Content		-72	-111	10133726	762121734
10150	08:41:12.360	00:00:10.150	609	-1024	-768	-1	-1	-1	-1	4	-1024	-768	-1	-1	-1	-1	4		0	0						Untertest4.avi	0	880	547	72	111				0	Content		-72	-111	10150401	762138409
10167	08:41:12.377	00:00:10.167	610	-1024	-768	-1	-1	-1	-1	4	-1024	-768	-1	-1	-1	-1	4		0	0						Untertest4.avi	0	880	547	72	111				0	Content		-72	-111	10167069	762155077
10184	08:41:12.394	00:00:10.183	611	-1024	-768	-1	-1	-1	-1	4	-1024	-768	-1	-1	-1	-1	4		0	0						Untertest4.avi	0	880	547	72	111				0	Content		-72	-111	10183699	762171707
10200	08:41:12.410	00:00:10.200	612	-1024	-768	-1	-1	-1	-1	4	-1024	-768	-1	-1	-1	-1	4		0	0						Untertest4.avi	0	880	547	72	111				0	Content		-72	-111	10200367	762188375
10217	08:41:12.427	00:00:10.217	613	-1024	-768	-1	-1	-1	-1	4	-1024	-768	-1	-1	-1	-1	4		0	0						Untertest4.avi	0	880	547	72	111				0	Content		-72	-111	10217036	762205044
10234	08:41:12.444	00:00:10.233	614	-1024	-768	-1	-1	-1	-1	4	-1024	-768	-1	-1	-1	-1	4		0	0						Untertest4.avi	0	880	547	72	111				0	Content		-72	-111	10233936	762221944
10251	08:41:12.461	00:00:10.250	615	-1024	-768	-1	-1	-1	-1	4	-1024	-768	-1	-1	-1	-1	4		0	0						Untertest4.avi	0	880	547	72	111				0	Content		-72	-111	10250604	762238612
10268	08:41:12.478	00:00:10.267	616	-1024	-768	-1	-1	-1	-1	4	-1024	-768	-1	-1	-1	-1	4		0	0						Untertest4.avi	0	880	547	72	111				0	Content		-72	-111	10267556	762255564
10284	08:41:12.494	00:00:10.284	617	-1024	-768	-1	-1	-1	-1	4	-1024	-768	-1	-1	-1	-1	4		0	0						Untertest4.avi	0	880	547	72	111				0	Content		-72	-111	10284224	762272232
10301	08:41:12.511	00:00:10.300	618	-1024	-768	-1	-1	-1	-1	4	-1024	-768	-1	-1	-1	-1	4		0	0						Untertest4.avi	0	880	547	72	111				0	Content		-72	-111	10300893	762288901
10318	08:41:12.528	00:00:10.318	619	-1024	-768	-1	-1	-1	-1	4	-1024	-768	-1	-1	-1	-1	4		0	0						Untertest4.avi	0	880	547	72	111				0	Content		-72	-111	10318174	762306182
10335	08:41:12.545	00:00:10.334	620	-1024	-768	-1	-1	-1	-1	4	-1024	-768	-1	-1	-1	-1	4		0	0						Untertest4.avi	0	880	547	72	111				0	Content		-72	-111	10334843	762322851
10351	08:41:12.561	00:00:10.351	621	-1024	-768	-1	-1	-1	-1	4	-1024	-768	-1	-1	-1	-1	4		0	0						Untertest4.avi	0	880	547	72	111				0	Content		-72	-111	10351089	762339097
10368	08:41:12.578	00:00:10.367	622	-1024	-768	-1	-1	-1	-1	4	-1024	-768	-1	-1	-1	-1	4		0	0						Untertest4.avi	0	880	547	72	111				0	Content		-72	-111	10367758	762355766
10384	08:41:12.594	00:00:10.384	623	-1024	-768	-1	-1	-1	-1	4	-1024	-768	-1	-1	-1	-1	4		0	0						Untertest4.avi	0	880	547	72	111				0	Content		-72	-111	10384426	762372434
10400	08:41:12.610	00:00:10.400	624	-1024	-768	-1	-1	-1	-1	4	-1024	-768	-1	-1	-1	-1	4		0	0						Untertest4.avi	0	880	547	72	111				0	Content		-72	-111	10400213	762388221
10417	08:41:12.627	00:00:10.416	625	-1024	-768	-1	-1	-1	-1	4	-1024	-768	-1	-1	-1	-1	4		0	0						Untertest4.avi	0	880	547	72	111				0	Content		-72	-111	10416838	762404846
10434	08:41:12.644	00:00:10.433	626	-1024	-768	-1	-1	-1	-1	4	-1024	-768	-1	-1	-1	-1	4		0	0						Untertest4.avi	0	880	547	72	111				0	Content		-72	-111	10433523	762421531
10450	08:41:12.660	00:00:10.450	627	-1024	-768	-1	-1	-1	-1	4	-1024	-768	-1	-1	-1	-1	4		0	0						Untertest4.avi	0	880	547	72	111				0	Content		-72	-111	10450191	762438199
10467	08:41:12.677	00:00:10.466	628	-1024	-768	-1	-1	-1	-1	4	-1024	-768	-1	-1	-1	-1	4		0	0						Untertest4.avi	0	880	547	72	111				0	Content		-72	-111	10466860	762454868
10484	08:41:12.694	00:00:10.483	629	-1024	-768	-1	-1	-1	-1	4	-1024	-768	-1	-1	-1	-1	4		0	0						Untertest4.avi	0	880	547	72	111				0	Content		-72	-111	10483512	762471520
10500	08:41:12.710	00:00:10.500	630	-1024	-768	-1	-1	-1	-1	4	-1024	-768	-1	-1	-1	-1	4		0	0						Untertest4.avi	0	880	547	72	111				0	Content		-72	-111	10500082	762488090
10517	08:41:12.727	00:00:10.517	631	-1024	-768	-1	-1	-1	-1	4	-1024	-768	-1	-1	-1	-1	4		0	0						Untertest4.avi	0	880	547	72	111				0	Content		-72	-111	10517020	762505028
10534	08:41:12.744	00:00:10.533	632	-1024	-768	-1	-1	-1	-1	4	-1024	-768	-1	-1	-1	-1	4		0	0						Untertest4.avi	0	880	547	72	111				0	Content		-72	-111	10533689	762521697
10551	08:41:12.761	00:00:10.550	633	-1024	-768	-1	-1	-1	-1	4	-1024	-768	-1	-1	-1	-1	4		0	0						Untertest4.avi	0	880	547	72	111				0	Content		-72	-111	10550695	762538703
10567	08:41:12.777	00:00:10.567	634	-1024	-768	-1	-1	-1	-1	4	-1024	-768	-1	-1	-1	-1	4		0	0						Untertest4.avi	0	880	547	72	111				0	Content		-72	-111	10567364	762555372
10584	08:41:12.794	00:00:10.584	635	-1024	-768	-1	-1	-1	-1	4	-1024	-768	-1	-1	-1	-1	4		0	0						Untertest4.avi	0	880	547	72	111				0	Content		-72	-111	10584032	762572040
10601	08:41:12.811	00:00:10.601	636	-1024	-768	-1	-1	-1	-1	4	-1024	-768	-1	-1	-1	-1	4		0	0						Untertest4.avi	0	880	547	72	111				0	Content		-72	-111	10601134	762589142
10618	08:41:12.828	00:00:10.617	637	-1024	-768	-1	-1	-1	-1	4	-1024	-768	-1	-1	-1	-1	4		0	0						Untertest4.avi	0	880	547	72	111				0	Content		-72	-111	10617803	762605811
10634	08:41:12.844	00:00:10.634	638	-1024	-768	-1	-1	-1	-1	4	-1024	-768	-1	-1	-1	-1	4		0	0						Untertest4.avi	0	880	547	72	111				0	Content		-72	-111	10634471	762622479
10652	08:41:12.862	00:00:10.651	639	-1024	-768	-1	-1	-1	-1	4	-1024	-768	-1	-1	-1	-1	4		0	0						Untertest4.avi	0	880	547	72	111				0	Content		-72	-111	10651972	762639980
10667	08:41:12.877	00:00:10.666	640	-1024	-768	-1	-1	-1	-1	4	-1024	-768	-1	-1	-1	-1	4		0	0						Untertest4.avi	0	880	547	72	111				0	Content		-72	-111	10666704	762654712
10683	08:41:12.893	00:00:10.683	641	-1024	-768	-1	-1	-1	-1	4	-1024	-768	-1	-1	-1	-1	4		0	0						Untertest4.avi	0	880	547	72	111				0	Content		-72	-111	10683372	762671380
10700	08:41:12.910	00:00:10.700	642	-1024	-768	-1	-1	-1	-1	4	-1024	-768	-1	-1	-1	-1	4		0	0						Untertest4.avi	0	880	547	72	111				0	Content		-72	-111	10700041	762688049
10717	08:41:12.927	00:00:10.716	643	-1024	-768	-1	-1	-1	-1	4	-1024	-768	-1	-1	-1	-1	4		0	0						Untertest4.avi	0	880	547	72	111				0	Content		-72	-111	10716709	762704717
10733	08:41:12.943	00:00:10.733	644	-1024	-768	-1	-1	-1	-1	4	-1024	-768	-1	-1	-1	-1	4		0	0						Untertest4.avi	0	880	547	72	111				0	Content		-72	-111	10733395	762721403
10750	08:41:12.960	00:00:10.750	645	-1024	-768	-1	-1	-1	-1	4	-1024	-768	-1	-1	-1	-1	4		0	0						Untertest4.avi	0	880	547	72	111				0	Content		-72	-111	10750064	762738072
10767	08:41:12.977	00:00:10.766	646	-1024	-768	-1	-1	-1	-1	4	-1024	-768	-1	-1	-1	-1	4		0	0						Untertest4.avi	0	880	547	72	111				0	Content		-72	-111	10766732	762754740
10783	08:41:12.993	00:00:10.783	647	-1024	-768	-1	-1	-1	-1	4	-1024	-768	-1	-1	-1	-1	4		0	0						Untertest4.avi	0	880	547	72	111				0	Content		-72	-111	10783344	762771352
10800	08:41:13.010	00:00:10.800	648	-1024	-768	-1	-1	-1	-1	4	-1024	-768	-1	-1	-1	-1	4		0	0						Untertest4.avi	0	880	547	72	111				0	Content		-72	-111	10800012	762788020
10817	08:41:13.027	00:00:10.816	649	-1024	-768	-1	-1	-1	-1	4	-1024	-768	-1	-1	-1	-1	4		0	0						Untertest4.avi	0	880	547	72	111				0	Content		-72	-111	10816661	762804669
10833	08:41:13.043	00:00:10.833	650	-1024	-768	-1	-1	-1	-1	4	-1024	-768	-1	-1	-1	-1	4		0	0						Untertest4.avi	0	880	547	72	111				0	Content		-72	-111	10833329	762821337
10850	08:41:13.060	00:00:10.849	651	-1024	-768	-1	-1	-1	-1	4	-1024	-768	-1	-1	-1	-1	4		0	0						Untertest4.avi	0	880	547	72	111				0	Content		-72	-111	10849998	762838006
10867	08:41:13.077	00:00:10.866	652	-1024	-768	-1	-1	-1	-1	4	-1024	-768	-1	-1	-1	-1	4		0	0						Untertest4.avi	0	880	547	72	111				0	Content		-72	-111	10866919	762854927
10884	08:41:13.094	00:00:10.883	653	-1024	-768	-1	-1	-1	-1	4	-1024	-768	-1	-1	-1	-1	4		0	0						Untertest4.avi	0	880	547	72	111				0	Content		-72	-111	10883588	762871596
10901	08:41:13.111	00:00:10.900	654	-1024	-768	-1	-1	-1	-1	4	-1024	-768	-1	-1	-1	-1	4		0	0						Untertest4.avi	0	880	547	72	111				0	Content		-72	-111	10900544	762888552
10917	08:41:13.127	00:00:10.917	655	-1024	-768	-1	-1	-1	-1	4	-1024	-768	-1	-1	-1	-1	4		0	0						Untertest4.avi	0	880	547	72	111				0	Content		-72	-111	10917213	762905221
10934	08:41:13.144	00:00:10.933	656	-1024	-768	-1	-1	-1	-1	4	-1024	-768	-1	-1	-1	-1	4		0	0						Untertest4.avi	0	880	547	72	111				0	Content		-72	-111	10933881	762921889
10951	08:41:13.161	00:00:10.951	657	-1024	-768	-1	-1	-1	-1	4	-1024	-768	-1	-1	-1	-1	4		0	0						Untertest4.avi	0	880	547	72	111				0	Content		-72	-111	10951169	762939177
10968	08:41:13.178	00:00:10.967	658	-1024	-768	-1	-1	-1	-1	4	-1024	-768	-1	-1	-1	-1	4		0	0						Untertest4.avi	0	880	547	72	111				0	Content		-72	-111	10967837	762955845
10984	08:41:13.194	00:00:10.984	659	-1024	-768	-1	-1	-1	-1	4	-1024	-768	-1	-1	-1	-1	4		0	0						Untertest4.avi	0	880	547	72	111				0	Content		-72	-111	10984045	762972053
11001	08:41:13.211	00:00:11.000	660	-1024	-768	-1	-1	-1	-1	4	-1024	-768	-1	-1	-1	-1	4		0	0						Untertest4.avi	0	880	547	72	111				0	Content		-72	-111	11000713	762988721
11017	08:41:13.227	00:00:11.017	661	-1024	-768	-1	-1	-1	-1	4	-1024	-768	-1	-1	-1	-1	4		0	0						Untertest4.avi	0	880	547	72	111				0	Content		-72	-111	11017382	763005390
11033	08:41:13.243	00:00:11.033	662	-1024	-768	-1	-1	-1	-1	4	-1024	-768	-1	-1	-1	-1	4		0	0						Untertest4.avi	0	880	547	72	111				0	Content		-72	-111	11033220	763021228
11050	08:41:13.260	00:00:11.049	663	-1024	-768	-1	-1	-1	-1	4	-1024	-768	-1	-1	-1	-1	4		0	0						Untertest4.avi	0	880	547	72	111				0	Content		-72	-111	11049852	763037860
11067	08:41:13.277	00:00:11.066	664	-1024	-768	-1	-1	-1	-1	4	-1024	-768	-1	-1	-1	-1	4		0	0						Untertest4.avi	0	880	547	72	111				0	Content		-72	-111	11066532	763054540
11083	08:41:13.293	00:00:11.083	665	-1024	-768	-1	-1	-1	-1	4	-1024	-768	-1	-1	-1	-1	4		0	0						Untertest4.avi	0	880	547	72	111				0	Content		-72	-111	11083201	763071209
11100	08:41:13.310	00:00:11.099	666	-1024	-768	-1	-1	-1	-1	4	-1024	-768	-1	-1	-1	-1	4		0	0						Untertest4.avi	0	880	547	72	111				0	Content		-72	-111	11099869	763087877
11117	08:41:13.327	00:00:11.116	667	-1024	-768	-1	-1	-1	-1	4	-1024	-768	-1	-1	-1	-1	4		0	0						Untertest4.avi	0	880	547	72	111				0	Content		-72	-111	11116513	763104521
11133	08:41:13.343	00:00:11.133	668	-1024	-768	-1	-1	-1	-1	4	-1024	-768	-1	-1	-1	-1	4		0	0						Untertest4.avi	0	880	547	72	111				0	Content		-72	-111	11133082	763121090
11150	08:41:13.360	00:00:11.150	669	-1024	-768	-1	-1	-1	-1	4	-1024	-768	-1	-1	-1	-1	4		0	0						Untertest4.avi	0	880	547	72	111				0	Content		-72	-111	11150022	763138030
11167	08:41:13.377	00:00:11.166	670	-1024	-768	-1	-1	-1	-1	4	-1024	-768	-1	-1	-1	-1	4		0	0						Untertest4.avi	0	880	547	72	111				0	Content		-72	-111	11166690	763154698
11184	08:41:13.394	00:00:11.183	671	-1024	-768	-1	-1	-1	-1	4	-1024	-768	-1	-1	-1	-1	4		0	0						Untertest4.avi	0	880	547	72	111				0	Content		-72	-111	11183830	763171838
11200	08:41:13.410	00:00:11.200	672	-1024	-768	-1	-1	-1	-1	4	-1024	-768	-1	-1	-1	-1	4		0	0						Untertest4.avi	0	880	547	72	111				0	Content		-72	-111	11200499	763188507
11218	08:41:13.428	00:00:11.217	673	-1024	-768	-1	-1	-1	-1	4	-1024	-768	-1	-1	-1	-1	4		0	0						Untertest4.avi	0	880	547	72	111				0	Content		-72	-111	11217535	763205543
11234	08:41:13.444	00:00:11.234	674	-1024	-768	-1	-1	-1	-1	4	-1024	-768	-1	-1	-1	-1	4		0	0						Untertest4.avi	0	880	547	72	111				0	Content		-72	-111	11234204	763222212
11251	08:41:13.461	00:00:11.250	675	-1024	-768	-1	-1	-1	-1	4	-1024	-768	-1	-1	-1	-1	4		0	0						Untertest4.avi	0	880	547	72	111				0	Content		-72	-111	11250872	763238880
11268	08:41:13.478	00:00:11.268	676	-1024	-768	-1	-1	-1	-1	4	-1024	-768	-1	-1	-1	-1	4		0	0						Untertest4.avi	0	880	547	72	111				0	Content		-72	-111	11268212	763256220
11283	08:41:13.493	00:00:11.283	677	-1024	-768	-1	-1	-1	-1	4	-1024	-768	-1	-1	-1	-1	4		0	0						Untertest4.avi	0	880	547	72	111				0	Content		-72	-111	11283087	763271095
11300	08:41:13.510	00:00:11.299	678	-1024	-768	-1	-1	-1	-1	4	-1024	-768	-1	-1	-1	-1	4		0	0						Untertest4.avi	0	880	547	72	111				0	Content		-72	-111	11299714	763287722
11316	08:41:13.526	00:00:11.316	679	-1024	-768	-1	-1	-1	-1	4	-1024	-768	-1	-1	-1	-1	4		0	0						Untertest4.avi	0	880	547	72	111				0	Content		-72	-111	11316382	763304390
11333	08:41:13.543	00:00:11.333	680	-1024	-768	-1	-1	-1	-1	4	-1024	-768	-1	-1	-1	-1	4		0	0						Untertest4.avi	0	880	547	72	111				0	Content		-72	-111	11333051	763321059
11350	08:41:13.560	00:00:11.349	681	-1024	-768	-1	-1	-1	-1	4	-1024	-768	-1	-1	-1	-1	4		0	0						Untertest4.avi	0	880	547	72	111				0	Content		-72	-111	11349707	763337715
11366	08:41:13.576	00:00:11.366	682	-1024	-768	-1	-1	-1	-1	4	-1024	-768	-1	-1	-1	-1	4		0	0						Untertest4.avi	0	880	547	72	111				0	Content		-72	-111	11366376	763354384
11383	08:41:13.593	00:00:11.383	683	-1024	-768	-1	-1	-1	-1	4	-1024	-768	-1	-1	-1	-1	4		0	0						Untertest4.avi	0	880	547	72	111				0	Content		-72	-111	11383044	763371052
11400	08:41:13.610	00:00:11.399	684	-1024	-768	-1	-1	-1	-1	4	-1024	-768	-1	-1	-1	-1	4		0	0						Untertest4.avi	0	880	547	72	111				0	Content		-72	-111	11399692	763387700
11416	08:41:13.626	00:00:11.416	685	-1024	-768	-1	-1	-1	-1	4	-1024	-768	-1	-1	-1	-1	4		0	0						Untertest4.avi	0	880	547	72	111				0	Content		-72	-111	11416360	763404368
11433	08:41:13.643	00:00:11.432	686	-1024	-768	-1	-1	-1	-1	4	-1024	-768	-1	-1	-1	-1	4		0	0						Untertest4.avi	0	880	547	72	111				0	Content		-72	-111	11432979	763420987
11450	08:41:13.660	00:00:11.449	687	-1024	-768	-1	-1	-1	-1	4	-1024	-768	-1	-1	-1	-1	4		0	0						Untertest4.avi	0	880	547	72	111				0	Content		-72	-111	11449647	763437655
11466	08:41:13.676	00:00:11.466	688	-1024	-768	-1	-1	-1	-1	4	-1024	-768	-1	-1	-1	-1	4		0	0						Untertest4.avi	0	880	547	72	111				0	Content		-72	-111	11466316	763454324
11483	08:41:13.693	00:00:11.483	689	-1024	-768	-1	-1	-1	-1	4	-1024	-768	-1	-1	-1	-1	4		0	0						Untertest4.avi	0	880	547	72	111				0	Content		-72	-111	11483203	763471211
11500	08:41:13.710	00:00:11.499	690	-1024	-768	-1	-1	-1	-1	4	-1024	-768	-1	-1	-1	-1	4		0	0						Untertest4.avi	0	880	547	72	111				0	Content		-72	-111	11499872	763487880
11517	08:41:13.727	00:00:11.516	691	-1024	-768	-1	-1	-1	-1	4	-1024	-768	-1	-1	-1	-1	4		0	0						Untertest4.avi	0	880	547	72	111				0	Content		-72	-111	11516985	763504993
11534	08:41:13.744	00:00:11.533	692	-1024	-768	-1	-1	-1	-1	4	-1024	-768	-1	-1	-1	-1	4		0	0						Untertest4.avi	0	880	547	72	111				0	Content		-72	-111	11533654	763521662
11551	08:41:13.761	00:00:11.550	693	-1024	-768	-1	-1	-1	-1	4	-1024	-768	-1	-1	-1	-1	4		0	0						Untertest4.avi	0	880	547	72	111				0	Content		-72	-111	11550873	763538881
11568	08:41:13.778	00:00:11.567	694	-1024	-768	-1	-1	-1	-1	4	-1024	-768	-1	-1	-1	-1	4		0	0						Untertest4.avi	0	880	547	72	111				0	Content		-72	-111	11567541	763555549
11584	08:41:13.794	00:00:11.583	695	-1024	-768	-1	-1	-1	-1	4	-1024	-768	-1	-1	-1	-1	4		0	0						Untertest4.avi	0	880	547	72	111				0	Content		-72	-111	11583868	763571876
11601	08:41:13.811	00:00:11.600	696	-1024	-768	-1	-1	-1	-1	4	-1024	-768	-1	-1	-1	-1	4		0	0						Untertest4.avi	0	880	547	72	111				0	Content		-72	-111	11600536	763588544
11617	08:41:13.827	00:00:11.617	697	-1024	-768	-1	-1	-1	-1	4	-1024	-768	-1	-1	-1	-1	4		0	0						Untertest4.avi	0	880	547	72	111				0	Content		-72	-111	11617205	763605213
11634	08:41:13.844	00:00:11.633	698	-1024	-768	-1	-1	-1	-1	4	-1024	-768	-1	-1	-1	-1	4		0	0						Untertest4.avi	0	880	547	72	111				0	Content		-72	-111	11633873	763621881
11649	08:41:13.859	00:00:11.649	699	-1024	-768	-1	-1	-1	-1	4	-1024	-768	-1	-1	-1	-1	4		0	0						Untertest4.avi	0	880	547	72	111				0	Content		-72	-111	11649465	763637473
11668	08:41:13.878	00:00:11.667	700	966,8228	569,8598	0,7743733	0,8851604	398,6418	3,776799	3	966,8228	569,8598	0,7743733	0,8851604	398,6418	3,776799	1	0	967	570						Untertest4.avi	0	880	547	72	111	895	460	117	0	Content		895	459	11667602	763655610
11684	08:41:13.894	00:00:11.684	701	-1024	-768	-1	-1	-1	-1	4	-1024	-768	-1	-1	-1	-1	4	0	0	0						Untertest4.avi	0	880	547	72	111	895	460	117	0	Content		-72	-111	11684479	763672487
11701	08:41:13.911	00:00:11.701	702	-1024	-768	-1	-1	-1	-1	4	-1024	-768	-1	-1	-1	-1	4	0	0	0						Untertest4.avi	0	880	547	72	111	895	460	117	0	Content		-72	-111	11701090	763689098
11718	08:41:13.928	00:00:11.717	703	966,886	571,2672	0,7749426	0,884421	396,6676	3,74703	3	966,886	571,2672	0,7749426	0,884421	396,6676	3,74703	1	0	967	571						Untertest4.avi	0	880	547	72	111	895	460	117	0	Content		895	460	11717965	763705973
11734	08:41:13.944	00:00:11.734	704	-1024	-768	-1	-1	-1	-1	4	-1024	-768	-1	-1	-1	-1	4	0	0	0						Untertest4.avi	0	880	547	72	111	895	460	117	0	Content		-72	-111	11734213	763722221
11751	08:41:13.961	00:00:11.751	705	1028,585	572,439	0,7746574	0,882001	396,6676	3,561225	3	1028,585	572,439	0,7746574	0,882001	396,6676	3,561225	1	0	1029	572						Untertest4.avi	0	880	547	72	111	895	460	117	0	Content		957	461	11751213	763739221
11768	08:41:13.978	00:00:11.767	706	935,1595	590,8384	0,7692069	0,8796731	419,5884	4,230978	3	935,1595	590,8384	0,7692069	0,8796731	419,5884	4,230978	1	0	935	591						Untertest4.avi	0	880	547	72	111	895	460	117	0	Content		863	480	11767587	763755595
11785	08:41:13.995	00:00:11.784	707	-1024	-768	-1	-1	-1	-1	4	-1024	-768	-1	-1	-1	-1	4		0	0						Untertest4.avi	0	880	547	72	111				0	Content		-72	-111	11784587	763772595
11801	08:41:14.011	00:00:11.801	708	-1024	-768	-1	-1	-1	-1	4	-1024	-768	-1	-1	-1	-1	4		0	0						Untertest4.avi	0	880	547	72	111				0	Content		-72	-111	11801210	763789218
11818	08:41:14.028	00:00:11.817	709	-1024	-768	-1	-1	-1	-1	4	-1024	-768	-1	-1	-1	-1	4		0	0						Untertest4.avi	0	880	547	72	111				0	Content		-72	-111	11817960	763805968
11834	08:41:14.044	00:00:11.834	710	-1024	-768	-1	-1	-1	-1	4	-1024	-768	-1	-1	-1	-1	4		0	0						Untertest4.avi	0	880	547	72	111				0	Content		-72	-111	11834209	763822217
11851	08:41:14.061	00:00:11.851	711	-1024	-768	-1	-1	-1	-1	4	-1024	-768	-1	-1	-1	-1	4		0	0						Untertest4.avi	0	880	547	72	111				0	Content		-72	-111	11851086	763839094
11868	08:41:14.078	00:00:11.867	712	-1024	-768	-1	-1	-1	-1	4	-1024	-768	-1	-1	-1	-1	4		0	0						Untertest4.avi	0	880	547	72	111				0	Content		-72	-111	11867583	763855591
11884	08:41:14.094	00:00:11.884	713	-1024	-768	-1	-1	-1	-1	4	-1024	-768	-1	-1	-1	-1	4		0	0						Untertest4.avi	0	880	547	72	111				0	Content		-72	-111	11884334	763872342
11901	08:41:14.111	00:00:11.900	714	1131,104	536,3629	0,768326	0,8753335	419,5884	3,732254	3	1131,104	536,3629	0,768326	0,8753335	419,5884	3,732254	1	1	1131	536						Untertest4.avi	0	880	547	72	111	854	461	266	0	Content		1059	425	11900957	763888965
11918	08:41:14.128	00:00:11.917	715	-1024	-768	-1	-1	-1	-1	4	-1024	-768	-1	-1	-1	-1	4	1	0	0						Untertest4.avi	0	880	547	72	111	854	461	266	0	Content		-72	-111	11917583	763905591
11934	08:41:14.144	00:00:11.934	716	-1024	-768	-1	-1	-1	-1	4	-1024	-768	-1	-1	-1	-1	4	1	0	0						Untertest4.avi	0	880	547	72	111	854	461	266	0	Content		-72	-111	11934206	763922214
11951	08:41:14.161	00:00:11.951	717	925,6243	581,1402	0,7729177	0,874817	379,7967	3,568484	3	925,6243	581,1402	0,7729177	0,874817	379,7967	3,568484	1	1	926	581						Untertest4.avi	0	880	547	72	111	854	461	266	0	Content		854	470	11951082	763939090
11967	08:41:14.177	00:00:11.967	718	-1024	-768	-1	-1	-1	-1	4	-1024	-768	-1	-1	-1	-1	4	1	0	0						Untertest4.avi	0	880	547	72	111	854	461	266	0	Content		-72	-111	11967456	763955464
11984	08:41:14.194	00:00:11.984	719	-1024	-768	-1	-1	-1	-1	4	-1024	-768	-1	-1	-1	-1	4	1	0	0						Untertest4.avi	0	880	547	72	111	854	461	266	0	Content		-72	-111	11984328	763972336
12001	08:41:14.211	00:00:12.000	720	923,7571	572,4747	0,7722002	0,874531	379,7964	3,706867	3	923,7571	572,4747	0,7722002	0,874531	379,7964	3,706867	1	1	924	572						Untertest4.avi	0	880	547	72	111	854	461	266	0	Content		852	461	12000576	763988584
12018	08:41:14.228	00:00:12.017	721	-1024	-768	-1	-1	-1	-1	4	-1024	-768	-1	-1	-1	-1	4	1	0	0						Untertest4.avi	0	880	547	72	111	854	461	266	0	Content		-72	-111	12017699	764005707
12034	08:41:14.244	00:00:12.034	722	-1024	-768	-1	-1	-1	-1	4	-1024	-768	-1	-1	-1	-1	4	1	0	0						Untertest4.avi	0	880	547	72	111	854	461	266	0	Content		-72	-111	12034074	764022082
12051	08:41:14.261	00:00:12.051	723	-1024	-768	-1	-1	-1	-1	4	-1024	-768	-1	-1	-1	-1	4	1	0	0						Untertest4.avi	0	880	547	72	111	854	461	266	0	Content		-72	-111	12051070	764039078
12067	08:41:14.277	00:00:12.067	724	-1024	-768	-1	-1	-1	-1	4	-1024	-768	-1	-1	-1	-1	4	1	0	0						Untertest4.avi	0	880	547	72	111	854	461	266	0	Content		-72	-111	12067319	764055327
12084	08:41:14.294	00:00:12.084	725	845,1453	585,511	0,7683927	0,8694034	379,7964	3,592858	3	845,1453	585,511	0,7683927	0,8694034	379,7964	3,592858	1	1	845	586						Untertest4.avi	0	880	547	72	111	854	461	266	0	Content		773	475	12084193	764072201
12101	08:41:14.311	00:00:12.100	726	-1024	-768	-1	-1	-1	-1	4	-1024	-768	-1	-1	-1	-1	4	1	0	0						Untertest4.avi	0	880	547	72	111	854	461	266	0	Content		-72	-111	12100821	764088829
12117	08:41:14.327	00:00:12.117	727	-1024	-768	-1	-1	-1	-1	4	-1024	-768	-1	-1	-1	-1	4	1	0	0						Untertest4.avi	0	880	547	72	111	854	461	266	0	Content		-72	-111	12117441	764105449
12134	08:41:14.344	00:00:12.133	728	949,0366	539,6888	0,7624395	0,8685449	415,5718	4,131931	3	949,0366	539,6888	0,7624395	0,8685449	415,5718	4,131931	1	1	949	540						Untertest4.avi	0	880	547	72	111	854	461	266	0	Content		877	429	12133817	764121825
12151	08:41:14.361	00:00:12.150	729	1090,545	496,9218	0,7646343	0,8658502	392,8535	3,724893	3	1090,545	496,9218	0,7646343	0,8658502	392,8535	3,724893	1	1	1091	497						Untertest4.avi	0	880	547	72	111	854	461	266	0	Content		1019	386	12150940	764138948
12167	08:41:14.377	00:00:12.167	730	-1024	-768	-1	-1	-1	-1	4	-1024	-768	-1	-1	-1	-1	4		0	0						Untertest4.avi	0	880	547	72	111				0	Content		-72	-111	12167315	764155323
12184	08:41:14.394	00:00:12.184	731	-1024	-768	-1	-1	-1	-1	4	-1024	-768	-1	-1	-1	-1	4		0	0						Untertest4.avi	0	880	547	72	111				0	Content		-72	-111	12184187	764172195
12200	08:41:14.410	00:00:12.200	732	-1024	-768	-1	-1	-1	-1	4	-1024	-768	-1	-1	-1	-1	4		0	0						Untertest4.avi	0	880	547	72	111				0	Content		-72	-111	12200434	764188442
12217	08:41:14.427	00:00:12.217	733	-1024	-768	-1	-1	-1	-1	4	-1024	-768	-1	-1	-1	-1	4		0	0						Untertest4.avi	0	880	547	72	111				0	Content		-72	-111	12217432	764205440
12234	08:41:14.444	00:00:12.233	734	-1024	-768	-1	-1	-1	-1	4	-1024	-768	-1	-1	-1	-1	4		0	0						Untertest4.avi	0	880	547	72	111				0	Content		-72	-111	12233931	764221939
12251	08:41:14.461	00:00:12.250	735	-1024	-768	-1	-1	-1	-1	4	-1024	-768	-1	-1	-1	-1	4		0	0						Untertest4.avi	0	880	547	72	111				0	Content		-72	-111	12250680	764238688
12267	08:41:14.477	00:00:12.267	736	-1024	-768	-1	-1	-1	-1	4	-1024	-768	-1	-1	-1	-1	4		0	0						Untertest4.avi	0	880	547	72	111				0	Content		-72	-111	12267316	764255324
12284	08:41:14.494	00:00:12.283	737	-1024	-768	-1	-1	-1	-1	4	-1024	-768	-1	-1	-1	-1	4		0	0						Untertest4.avi	0	880	547	72	111				0	Content		-72	-111	12283946	764271954
12301	08:41:14.511	00:00:12.300	738	-1024	-768	-1	-1	-1	-1	4	-1024	-768	-1	-1	-1	-1	4		0	0						Untertest4.avi	0	880	547	72	111				0	Content		-72	-111	12300567	764288575
12317	08:41:14.527	00:00:12.317	739	-1024	-768	-1	-1	-1	-1	4	-1024	-768	-1	-1	-1	-1	4		0	0						Untertest4.avi	0	880	547	72	111				0	Content		-72	-111	12317309	764305317
12334	08:41:14.544	00:00:12.333	740	-1024	-768	-1	-1	-1	-1	4	-1024	-768	-1	-1	-1	-1	4		0	0						Untertest4.avi	0	880	547	72	111				0	Content		-72	-111	12333933	764321941
12351	08:41:14.561	00:00:12.350	741	-1024	-768	-1	-1	-1	-1	4	-1024	-768	-1	-1	-1	-1	4		0	0						Untertest4.avi	0	880	547	72	111				0	Content		-72	-111	12350558	764338566
12367	08:41:14.577	00:00:12.367	742	-1024	-768	-1	-1	-1	-1	4	-1024	-768	-1	-1	-1	-1	4		0	0						Untertest4.avi	0	880	547	72	111				0	Content		-72	-111	12367193	764355201
12384	08:41:14.594	00:00:12.383	743	-1024	-768	-1	-1	-1	-1	4	-1024	-768	-1	-1	-1	-1	4		0	0						Untertest4.avi	0	880	547	72	111				0	Content		-72	-111	12383680	764371688
12401	08:41:14.611	00:00:12.400	744	-1024	-768	-1	-1	-1	-1	4	-1024	-768	-1	-1	-1	-1	4		0	0						Untertest4.avi	0	880	547	72	111				0	Content		-72	-111	12400931	764388939
12418	08:41:14.628	00:00:12.417	745	-1024	-768	-1	-1	-1	-1	4	-1024	-768	-1	-1	-1	-1	4		0	0						Untertest4.avi	0	880	547	72	111				0	Content		-72	-111	12417556	764405564
12434	08:41:14.644	00:00:12.434	746	-1024	-768	-1	-1	-1	-1	4	-1024	-768	-1	-1	-1	-1	4		0	0						Untertest4.avi	0	880	547	72	111				0	Content		-72	-111	12434305	764422313
12450	08:41:14.660	00:00:12.450	747	-1024	-768	-1	-1	-1	-1	4	-1024	-768	-1	-1	-1	-1	4		0	0						Untertest4.avi	0	880	547	72	111				0	Content		-72	-111	12450304	764438312
12467	08:41:14.677	00:00:12.466	748	-1024	-768	-1	-1	-1	-1	4	-1024	-768	-1	-1	-1	-1	4		0	0						Untertest4.avi	0	880	547	72	111				0	Content		-72	-111	12466514	764454522
12483	08:41:14.693	00:00:12.483	749	-1024	-768	-1	-1	-1	-1	4	-1024	-768	-1	-1	-1	-1	4		0	0						Untertest4.avi	0	880	547	72	111				0	Content		-72	-111	12483182	764471190
12500	08:41:14.710	00:00:12.499	750	-1024	-768	-1	-1	-1	-1	4	-1024	-768	-1	-1	-1	-1	4		0	0						Untertest4.avi	0	880	547	72	111				0	Content		-72	-111	12499851	764487859
12516	08:41:14.726	00:00:12.516	751	-1024	-768	-1	-1	-1	-1	4	-1024	-768	-1	-1	-1	-1	4		0	0						Untertest4.avi	0	880	547	72	111				0	Content		-72	-111	12516212	764504220
12533	08:41:14.743	00:00:12.532	752	-1024	-768	-1	-1	-1	-1	4	-1024	-768	-1	-1	-1	-1	4		0	0						Untertest4.avi	0	880	547	72	111				0	Content		-72	-111	12532881	764520889
12550	08:41:14.760	00:00:12.549	753	-1024	-768	-1	-1	-1	-1	4	-1024	-768	-1	-1	-1	-1	4		0	0						Untertest4.avi	0	880	547	72	111				0	Content		-72	-111	12549549	764537557
12566	08:41:14.776	00:00:12.566	754	-1024	-768	-1	-1	-1	-1	4	-1024	-768	-1	-1	-1	-1	4		0	0						Untertest4.avi	0	880	547	72	111				0	Content		-72	-111	12566178	764554186
12583	08:41:14.793	00:00:12.582	755	-1024	-768	-1	-1	-1	-1	4	-1024	-768	-1	-1	-1	-1	4		0	0						Untertest4.avi	0	880	547	72	111				0	Content		-72	-111	12582847	764570855
12600	08:41:14.810	00:00:12.599	756	-1024	-768	-1	-1	-1	-1	4	-1024	-768	-1	-1	-1	-1	4		0	0						Untertest4.avi	0	880	547	72	111				0	Content		-72	-111	12599515	764587523
12616	08:41:14.826	00:00:12.616	757	-1024	-768	-1	-1	-1	-1	4	-1024	-768	-1	-1	-1	-1	4		0	0						Untertest4.avi	0	880	547	72	111				0	Content		-72	-111	12616364	764604372
12633	08:41:14.843	00:00:12.633	758	-1024	-768	-1	-1	-1	-1	4	-1024	-768	-1	-1	-1	-1	4		0	0						Untertest4.avi	0	880	547	72	111				0	Content		-72	-111	12633032	764621040
12650	08:41:14.860	00:00:12.649	759	-1024	-768	-1	-1	-1	-1	4	-1024	-768	-1	-1	-1	-1	4		0	0						Untertest4.avi	0	880	547	72	111				0	Content		-72	-111	12649701	764637709
12667	08:41:14.877	00:00:12.666	760	-1024	-768	-1	-1	-1	-1	4	-1024	-768	-1	-1	-1	-1	4		0	0						Untertest4.avi	0	880	547	72	111				0	Content		-72	-111	12666879	764654887
12684	08:41:14.894	00:00:12.683	761	-1024	-768	-1	-1	-1	-1	4	-1024	-768	-1	-1	-1	-1	4		0	0						Untertest4.avi	0	880	547	72	111				0	Content		-72	-111	12683548	764671556
12700	08:41:14.910	00:00:12.699	762	-1024	-768	-1	-1	-1	-1	4	-1024	-768	-1	-1	-1	-1	4		0	0						Untertest4.avi	0	880	547	72	111				0	Content		-72	-111	12699777	764687785
12716	08:41:14.926	00:00:12.716	763	-1024	-768	-1	-1	-1	-1	4	-1024	-768	-1	-1	-1	-1	4		0	0						Untertest4.avi	0	880	547	72	111				0	Content		-72	-111	12716446	764704454
12733	08:41:14.943	00:00:12.733	764	-1024	-768	-1	-1	-1	-1	4	-1024	-768	-1	-1	-1	-1	4		0	0						Untertest4.avi	0	880	547	72	111				0	Content		-72	-111	12733114	764721122
12749	08:41:14.959	00:00:12.749	765	-1024	-768	-1	-1	-1	-1	4	-1024	-768	-1	-1	-1	-1	4		0	0						Untertest4.avi	0	880	547	72	111				0	Content		-72	-111	12749274	764737282
12766	08:41:14.976	00:00:12.765	766	-1024	-768	-1	-1	-1	-1	4	-1024	-768	-1	-1	-1	-1	4		0	0						Untertest4.avi	0	880	547	72	111				0	Content		-72	-111	12765942	764753950
12782	08:41:14.992	00:00:12.782	767	-1024	-768	-1	-1	-1	-1	4	-1024	-768	-1	-1	-1	-1	4		0	0						Untertest4.avi	0	880	547	72	111				0	Content		-72	-111	12782440	764770448
12799	08:41:15.009	00:00:12.799	768	-1024	-768	-1	-1	-1	-1	4	-1024	-768	-1	-1	-1	-1	4		0	0						Untertest4.avi	0	880	547	72	111				0	Content		-72	-111	12799108	764787116
12816	08:41:15.026	00:00:12.815	769	-1024	-768	-1	-1	-1	-1	4	-1024	-768	-1	-1	-1	-1	4		0	0						Untertest4.avi	0	880	547	72	111				0	Content		-72	-111	12815777	764803785
12832	08:41:15.042	00:00:12.832	770	-1024	-768	-1	-1	-1	-1	4	-1024	-768	-1	-1	-1	-1	4		0	0						Untertest4.avi	0	880	547	72	111				0	Content		-72	-111	12832317	764820325
12849	08:41:15.059	00:00:12.848	771	-1024	-768	-1	-1	-1	-1	4	-1024	-768	-1	-1	-1	-1	4		0	0						Untertest4.avi	0	880	547	72	111				0	Content		-72	-111	12848986	764836994
12865	08:41:15.075	00:00:12.865	772	-1024	-768	-1	-1	-1	-1	4	-1024	-768	-1	-1	-1	-1	4		0	0						Untertest4.avi	0	880	547	72	111				0	Content		-72	-111	12865485	764853493
12882	08:41:15.092	00:00:12.882	773	-1024	-768	-1	-1	-1	-1	4	-1024	-768	-1	-1	-1	-1	4		0	0						Untertest4.avi	0	880	547	72	111				0	Content		-72	-111	12882055	764870063
12899	08:41:15.109	00:00:12.898	774	-1024	-768	-1	-1	-1	-1	4	-1024	-768	-1	-1	-1	-1	4		0	0						Untertest4.avi	0	880	547	72	111				0	Content		-72	-111	12898992	764887000
12916	08:41:15.126	00:00:12.915	775	-1024	-768	-1	-1	-1	-1	4	-1024	-768	-1	-1	-1	-1	4		0	0						Untertest4.avi	0	880	547	72	111				0	Content		-72	-111	12915661	764903669
12933	08:41:15.143	00:00:12.932	776	-1024	-768	-1	-1	-1	-1	4	-1024	-768	-1	-1	-1	-1	4		0	0						Untertest4.avi	0	880	547	72	111				0	Content		-72	-111	12932801	764920809
12949	08:41:15.159	00:00:12.949	777	-1024	-768	-1	-1	-1	-1	4	-1024	-768	-1	-1	-1	-1	4		0	0						Untertest4.avi	0	880	547	72	111				0	Content		-72	-111	12949470	764937478
12966	08:41:15.176	00:00:12.966	778	-1024	-768	-1	-1	-1	-1	4	-1024	-768	-1	-1	-1	-1	4		0	0						Untertest4.avi	0	880	547	72	111				0	Content		-72	-111	12966499	764954507
12983	08:41:15.193	00:00:12.983	779	-1024	-768	-1	-1	-1	-1	4	-1024	-768	-1	-1	-1	-1	4		0	0						Untertest4.avi	0	880	547	72	111				0	Content		-72	-111	12983167	764971175
13000	08:41:15.210	00:00:12.999	780	-1024	-768	-1	-1	-1	-1	4	-1024	-768	-1	-1	-1	-1	4		0	0						Untertest4.avi	0	880	547	72	111				0	Content		-72	-111	12999836	764987844
13017	08:41:15.227	00:00:13.017	781	-1024	-768	-1	-1	-1	-1	4	-1024	-768	-1	-1	-1	-1	4		0	0						Untertest4.avi	0	880	547	72	111				0	Content		-72	-111	13017186	765005194
13032	08:41:15.242	00:00:13.031	782	-1024	-768	-1	-1	-1	-1	4	-1024	-768	-1	-1	-1	-1	4		0	0						Untertest4.avi	0	880	547	72	111				0	Content		-72	-111	13031927	765019935
13049	08:41:15.259	00:00:13.048	783	-1024	-768	-1	-1	-1	-1	4	-1024	-768	-1	-1	-1	-1	4		0	0						Untertest4.avi	0	880	547	72	111				0	Content		-72	-111	13048597	765036605
13065	08:41:15.275	00:00:13.065	784	-1024	-768	-1	-1	-1	-1	4	-1024	-768	-1	-1	-1	-1	4		0	0						Untertest4.avi	0	880	547	72	111				0	Content		-72	-111	13065265	765053273
13082	08:41:15.292	00:00:13.081	785	-1024	-768	-1	-1	-1	-1	4	-1024	-768	-1	-1	-1	-1	4		0	0						Untertest4.avi	0	880	547	72	111				0	Content		-72	-111	13081934	765069942
13099	08:41:15.309	00:00:13.098	786	-1024	-768	-1	-1	-1	-1	4	-1024	-768	-1	-1	-1	-1	4		0	0						Untertest4.avi	0	880	547	72	111				0	Content		-72	-111	13098619	765086627
13115	08:41:15.325	00:00:13.115	787	-1024	-768	-1	-1	-1	-1	4	-1024	-768	-1	-1	-1	-1	4		0	0						Untertest4.avi	0	880	547	72	111				0	Content		-72	-111	13115288	765103296
13132	08:41:15.342	00:00:13.131	788	-1024	-768	-1	-1	-1	-1	4	-1024	-768	-1	-1	-1	-1	4		0	0						Untertest4.avi	0	880	547	72	111				0	Content		-72	-111	13131957	765119965
13149	08:41:15.359	00:00:13.148	789	-1024	-768	-1	-1	-1	-1	4	-1024	-768	-1	-1	-1	-1	4		0	0						Untertest4.avi	0	880	547	72	111				0	Content		-72	-111	13148632	765136640
13165	08:41:15.375	00:00:13.165	790	-1024	-768	-1	-1	-1	-1	4	-1024	-768	-1	-1	-1	-1	4		0	0						Untertest4.avi	0	880	547	72	111				0	Content		-72	-111	13165301	765153309
13182	08:41:15.392	00:00:13.181	791	-1024	-768	-1	-1	-1	-1	4	-1024	-768	-1	-1	-1	-1	4		0	0						Untertest4.avi	0	880	547	72	111				0	Content		-72	-111	13181931	765169939
13199	08:41:15.409	00:00:13.198	792	-1024	-768	-1	-1	-1	-1	4	-1024	-768	-1	-1	-1	-1	4		0	0						Untertest4.avi	0	880	547	72	111				0	Content		-72	-111	13198600	765186608
13215	08:41:15.425	00:00:13.215	793	-1024	-768	-1	-1	-1	-1	4	-1024	-768	-1	-1	-1	-1	4		0	0						Untertest4.avi	0	880	547	72	111				0	Content		-72	-111	13215268	765203276
13232	08:41:15.442	00:00:13.232	794	-1024	-768	-1	-1	-1	-1	4	-1024	-768	-1	-1	-1	-1	4		0	0						Untertest4.avi	0	880	547	72	111				0	Content		-72	-111	13232116	765220124
13249	08:41:15.459	00:00:13.248	795	-1024	-768	-1	-1	-1	-1	4	-1024	-768	-1	-1	-1	-1	4		0	0						Untertest4.avi	0	880	547	72	111				0	Content		-72	-111	13248784	765236792
13265	08:41:15.475	00:00:13.265	796	-1024	-768	-1	-1	-1	-1	4	-1024	-768	-1	-1	-1	-1	4		0	0						Untertest4.avi	0	880	547	72	111				0	Content		-72	-111	13265453	765253461
13282	08:41:15.492	00:00:13.282	797	-1024	-768	-1	-1	-1	-1	4	-1024	-768	-1	-1	-1	-1	4		0	0						Untertest4.avi	0	880	547	72	111				0	Content		-72	-111	13282453	765270461
13299	08:41:15.509	00:00:13.299	798	-1024	-768	-1	-1	-1	-1	4	-1024	-768	-1	-1	-1	-1	4		0	0						Untertest4.avi	0	880	547	72	111				0	Content		-72	-111	13299122	765287130
13316	08:41:15.526	00:00:13.315	799	-1024	-768	-1	-1	-1	-1	4	-1024	-768	-1	-1	-1	-1	4		0	0						Untertest4.avi	0	880	547	72	111				0	Content		-72	-111	13315790	765303798
13333	08:41:15.543	00:00:13.333	800	-1024	-768	-1	-1	-1	-1	4	-1024	-768	-1	-1	-1	-1	4		0	0						Untertest4.avi	0	880	547	72	111				0	Content		-72	-111	13333114	765321122
13350	08:41:15.560	00:00:13.349	801	-1024	-768	-1	-1	-1	-1	4	-1024	-768	-1	-1	-1	-1	4		0	0						Untertest4.avi	0	880	547	72	111				0	Content		-72	-111	13349782	765337790
13366	08:41:15.576	00:00:13.366	802	-1024	-768	-1	-1	-1	-1	4	-1024	-768	-1	-1	-1	-1	4		0	0						Untertest4.avi	0	880	547	72	111				0	Content		-72	-111	13366002	765354010
13383	08:41:15.593	00:00:13.382	803	-1024	-768	-1	-1	-1	-1	4	-1024	-768	-1	-1	-1	-1	4		0	0						Untertest4.avi	0	880	547	72	111				0	Content		-72	-111	13382670	765370678
13399	08:41:15.609	00:00:13.399	804	-1024	-768	-1	-1	-1	-1	4	-1024	-768	-1	-1	-1	-1	4		0	0						Untertest4.avi	0	880	547	72	111				0	Content		-72	-111	13399339	765387347
13415	08:41:15.625	00:00:13.415	805	-1024	-768	-1	-1	-1	-1	4	-1024	-768	-1	-1	-1	-1	4		0	0						Untertest4.avi	0	880	547	72	111				0	Content		-72	-111	13415060	765403068
13432	08:41:15.642	00:00:13.431	806	-1024	-768	-1	-1	-1	-1	4	-1024	-768	-1	-1	-1	-1	4		0	0						Untertest4.avi	0	880	547	72	111				0	Content		-72	-111	13431682	765419690
13448	08:41:15.658	00:00:13.448	807	-1024	-768	-1	-1	-1	-1	4	-1024	-768	-1	-1	-1	-1	4		0	0						Untertest4.avi	0	880	547	72	111				0	Content		-72	-111	13448367	765436375
13465	08:41:15.675	00:00:13.465	808	-1024	-768	-1	-1	-1	-1	4	-1024	-768	-1	-1	-1	-1	4		0	0						Untertest4.avi	0	880	547	72	111				0	Content		-72	-111	13465036	765453044
13482	08:41:15.692	00:00:13.481	809	-1024	-768	-1	-1	-1	-1	4	-1024	-768	-1	-1	-1	-1	4		0	0						Untertest4.avi	0	880	547	72	111				0	Content		-72	-111	13481704	765469712
13498	08:41:15.708	00:00:13.498	810	-1024	-768	-1	-1	-1	-1	4	-1024	-768	-1	-1	-1	-1	4		0	0						Untertest4.avi	0	880	547	72	111				0	Content		-72	-111	13498486	765486494
13515	08:41:15.725	00:00:13.515	811	-1024	-768	-1	-1	-1	-1	4	-1024	-768	-1	-1	-1	-1	4		0	0						Untertest4.avi	0	880	547	72	111				0	Content		-72	-111	13515056	765503064
13532	08:41:15.742	00:00:13.531	812	-1024	-768	-1	-1	-1	-1	4	-1024	-768	-1	-1	-1	-1	4		0	0						Untertest4.avi	0	880	547	72	111				0	Content		-72	-111	13531993	765520001
13549	08:41:15.759	00:00:13.548	813	-1024	-768	-1	-1	-1	-1	4	-1024	-768	-1	-1	-1	-1	4		0	0						Untertest4.avi	0	880	547	72	111				0	Content		-72	-111	13548661	765536669
13566	08:41:15.776	00:00:13.565	814	-1024	-768	-1	-1	-1	-1	4	-1024	-768	-1	-1	-1	-1	4		0	0						Untertest4.avi	0	880	547	72	111				0	Content		-72	-111	13565795	765553803
13582	08:41:15.792	00:00:13.582	815	-1024	-768	-1	-1	-1	-1	4	-1024	-768	-1	-1	-1	-1	4		0	0						Untertest4.avi	0	880	547	72	111				0	Content		-72	-111	13582464	765570472
13599	08:41:15.809	00:00:13.599	816	-1024	-768	-1	-1	-1	-1	4	-1024	-768	-1	-1	-1	-1	4		0	0						Untertest4.avi	0	880	547	72	111				0	Content		-72	-111	13599496	765587504
13616	08:41:15.826	00:00:13.616	817	-1024	-768	-1	-1	-1	-1	4	-1024	-768	-1	-1	-1	-1	4		0	0						Untertest4.avi	0	880	547	72	111				0	Content		-72	-111	13616165	765604173
13633	08:41:15.843	00:00:13.632	818	-1024	-768	-1	-1	-1	-1	4	-1024	-768	-1	-1	-1	-1	4		0	0						Untertest4.avi	0	880	547	72	111				0	Content		-72	-111	13632833	765620841
13650	08:41:15.860	00:00:13.650	819	-1024	-768	-1	-1	-1	-1	4	-1024	-768	-1	-1	-1	-1	4		0	0						Untertest4.avi	0	880	547	72	111				0	Content		-72	-111	13650181	765638189
13665	08:41:15.875	00:00:13.664	820	-1024	-768	-1	-1	-1	-1	4	-1024	-768	-1	-1	-1	-1	4		0	0						Untertest4.avi	0	880	547	72	111				0	Content		-72	-111	13664927	765652935
13682	08:41:15.892	00:00:13.681	821	-1024	-768	-1	-1	-1	-1	4	-1024	-768	-1	-1	-1	-1	4		0	0						Untertest4.avi	0	880	547	72	111				0	Content		-72	-111	13681596	765669604
13698	08:41:15.908	00:00:13.698	822	-1024	-768	-1	-1	-1	-1	4	-1024	-768	-1	-1	-1	-1	4		0	0						Untertest4.avi	0	880	547	72	111				0	Content		-72	-111	13698264	765686272
13715	08:41:15.925	00:00:13.714	823	-1024	-768	-1	-1	-1	-1	4	-1024	-768	-1	-1	-1	-1	4		0	0						Untertest4.avi	0	880	547	72	111				0	Content		-72	-111	13714933	765702941
13732	08:41:15.942	00:00:13.731	824	-1024	-768	-1	-1	-1	-1	4	-1024	-768	-1	-1	-1	-1	4		0	0						Untertest4.avi	0	880	547	72	111				0	Content		-72	-111	13731620	765719628
13748	08:41:15.958	00:00:13.748	825	-1024	-768	-1	-1	-1	-1	4	-1024	-768	-1	-1	-1	-1	4		0	0						Untertest4.avi	0	880	547	72	111				0	Content		-72	-111	13748289	765736297
13765	08:41:15.975	00:00:13.764	826	-1024	-768	-1	-1	-1	-1	4	-1024	-768	-1	-1	-1	-1	4		0	0						Untertest4.avi	0	880	547	72	111				0	Content		-72	-111	13764957	765752965
13782	08:41:15.992	00:00:13.781	827	-1024	-768	-1	-1	-1	-1	4	-1024	-768	-1	-1	-1	-1	4		0	0						Untertest4.avi	0	880	547	72	111				0	Content		-72	-111	13781614	765769622
13798	08:41:16.008	00:00:13.798	828	-1024	-768	-1	-1	-1	-1	4	-1024	-768	-1	-1	-1	-1	4		0	0						Untertest4.avi	0	880	547	72	111				0	Content		-72	-111	13798183	765786191
13815	08:41:16.025	00:00:13.815	829	-1024	-768	-1	-1	-1	-1	4	-1024	-768	-1	-1	-1	-1	4		0	0						Untertest4.avi	0	880	547	72	111				0	Content		-72	-111	13815060	765803068
13832	08:41:16.042	00:00:13.831	830	-1024	-768	-1	-1	-1	-1	4	-1024	-768	-1	-1	-1	-1	4		0	0						Untertest4.avi	0	880	547	72	111				0	Content		-72	-111	13831728	765819736
13848	08:41:16.058	00:00:13.848	831	-1024	-768	-1	-1	-1	-1	4	-1024	-768	-1	-1	-1	-1	4		0	0						Untertest4.avi	0	880	547	72	111				0	Content		-72	-111	13848397	765836405
13865	08:41:16.075	00:00:13.865	832	-1024	-768	-1	-1	-1	-1	4	-1024	-768	-1	-1	-1	-1	4		0	0						Untertest4.avi	0	880	547	72	111				0	Content		-72	-111	13865409	765853417
13882	08:41:16.092	00:00:13.882	833	-1024	-768	-1	-1	-1	-1	4	-1024	-768	-1	-1	-1	-1	4		0	0						Untertest4.avi	0	880	547	72	111				0	Content		-72	-111	13882078	765870086
13899	08:41:16.109	00:00:13.898	834	-1024	-768	-1	-1	-1	-1	4	-1024	-768	-1	-1	-1	-1	4		0	0						Untertest4.avi	0	880	547	72	111				0	Content		-72	-111	13898746	765886754
13916	08:41:16.126	00:00:13.916	835	-1024	-768	-1	-1	-1	-1	4	-1024	-768	-1	-1	-1	-1	4		0	0						Untertest4.avi	0	880	547	72	111				0	Content		-72	-111	13916028	765904036
13933	08:41:16.143	00:00:13.932	836	-1024	-768	-1	-1	-1	-1	4	-1024	-768	-1	-1	-1	-1	4		0	0						Untertest4.avi	0	880	547	72	111				0	Content		-72	-111	13932697	765920705
13949	08:41:16.159	00:00:13.948	837	-1024	-768	-1	-1	-1	-1	4	-1024	-768	-1	-1	-1	-1	4		0	0						Untertest4.avi	0	880	547	72	111				0	Content		-72	-111	13948944	765936952
13966	08:41:16.176	00:00:13.965	838	-1024	-768	-1	-1	-1	-1	4	-1024	-768	-1	-1	-1	-1	4		0	0						Untertest4.avi	0	880	547	72	111				0	Content		-72	-111	13965613	765953621
13982	08:41:16.192	00:00:13.982	839	-1024	-768	-1	-1	-1	-1	4	-1024	-768	-1	-1	-1	-1	4		0	0						Untertest4.avi	0	880	547	72	111				0	Content		-72	-111	13982281	765970289
13998	08:41:16.208	00:00:13.998	840	-1024	-768	-1	-1	-1	-1	4	-1024	-768	-1	-1	-1	-1	4		0	0						Untertest4.avi	0	880	547	72	111				0	Content		-72	-111	13998061	765986069
14016	08:41:16.226	00:00:14.016	841	-1024	-768	-1	-1	-1	-1	4	-1024	-768	-1	-1	-1	-1	4		0	0						Untertest4.avi	0	880	547	72	111				0	Content		-72	-111	14016429	766004437
14033	08:41:16.243	00:00:14.033	842	-1024	-768	-1	-1	-1	-1	4	-1024	-768	-1	-1	-1	-1	4		0	0						Untertest4.avi	0	880	547	72	111				0	Content		-72	-111	14033053	766021061
14050	08:41:16.260	00:00:14.049	843	-1024	-768	-1	-1	-1	-1	4	-1024	-768	-1	-1	-1	-1	4		0	0						Untertest4.avi	0	880	547	72	111				0	Content		-72	-111	14049685	766037693
14066	08:41:16.276	00:00:14.066	844	-1024	-768	-1	-1	-1	-1	4	-1024	-768	-1	-1	-1	-1	4		0	0						Untertest4.avi	0	880	547	72	111				0	Content		-72	-111	14066303	766054311
14083	08:41:16.293	00:00:14.082	845	-1024	-768	-1	-1	-1	-1	4	-1024	-768	-1	-1	-1	-1	4		0	0						Untertest4.avi	0	880	547	72	111				0	Content		-72	-111	14082929	766070937
14100	08:41:16.310	00:00:14.099	846	-1024	-768	-1	-1	-1	-1	4	-1024	-768	-1	-1	-1	-1	4		0	0						Untertest4.avi	0	880	547	72	111				0	Content		-72	-111	14099681	766087689
14116	08:41:16.326	00:00:14.116	847	-1024	-768	-1	-1	-1	-1	4	-1024	-768	-1	-1	-1	-1	4		0	0						Untertest4.avi	0	880	547	72	111				0	Content		-72	-111	14116304	766104312
14133	08:41:16.343	00:00:14.132	848	-1024	-768	-1	-1	-1	-1	4	-1024	-768	-1	-1	-1	-1	4		0	0						Untertest4.avi	0	880	547	72	111				0	Content		-72	-111	14132929	766120937
14150	08:41:16.360	00:00:14.149	849	-1024	-768	-1	-1	-1	-1	4	-1024	-768	-1	-1	-1	-1	4		0	0						Untertest4.avi	0	880	547	72	111				0	Content		-72	-111	14149555	766137563
14166	08:41:16.376	00:00:14.165	850	-1024	-768	-1	-1	-1	-1	4	-1024	-768	-1	-1	-1	-1	4		0	0						Untertest4.avi	0	880	547	72	111				0	Content		-72	-111	14165933	766153941
14183	08:41:16.393	00:00:14.183	851	-1024	-768	-1	-1	-1	-1	4	-1024	-768	-1	-1	-1	-1	4		0	0						Untertest4.avi	0	880	547	72	111				0	Content		-72	-111	14183179	766171187
14200	08:41:16.410	00:00:14.199	852	-1024	-768	-1	-1	-1	-1	4	-1024	-768	-1	-1	-1	-1	4		0	0						Untertest4.avi	0	880	547	72	111				0	Content		-72	-111	14199867	766187875
14217	08:41:16.427	00:00:14.216	853	-1024	-768	-1	-1	-1	-1	4	-1024	-768	-1	-1	-1	-1	4		0	0						Untertest4.avi	0	880	547	72	111				0	Content		-72	-111	14216535	766204543
14233	08:41:16.443	00:00:14.232	854	-1024	-768	-1	-1	-1	-1	4	-1024	-768	-1	-1	-1	-1	4		0	0						Untertest4.avi	0	880	547	72	111				0	Content		-72	-111	14232858	766220866
14250	08:41:16.460	00:00:14.249	855	-1024	-768	-1	-1	-1	-1	4	-1024	-768	-1	-1	-1	-1	4		0	0						Untertest4.avi	0	880	547	72	111				0	Content		-72	-111	14249526	766237534
14266	08:41:16.476	00:00:14.265	856	-1024	-768	-1	-1	-1	-1	4	-1024	-768	-1	-1	-1	-1	4		0	0						Untertest4.avi	0	880	547	72	111				0	Content		-72	-111	14265681	766253689
14282	08:41:16.492	00:00:14.282	857	-1024	-768	-1	-1	-1	-1	4	-1024	-768	-1	-1	-1	-1	4		0	0						Untertest4.avi	0	880	547	72	111				0	Content		-72	-111	14282349	766270357
14299	08:41:16.509	00:00:14.299	858	-1024	-768	-1	-1	-1	-1	4	-1024	-768	-1	-1	-1	-1	4		0	0						Untertest4.avi	0	880	547	72	111				0	Content		-72	-111	14299018	766287026
14315	08:41:16.525	00:00:14.314	859	-1024	-768	-1	-1	-1	-1	4	-1024	-768	-1	-1	-1	-1	4		0	0						Untertest4.avi	0	880	547	72	111				0	Content		-72	-111	14314612	766302620
14331	08:41:16.541	00:00:14.331	860	-1024	-768	-1	-1	-1	-1	4	-1024	-768	-1	-1	-1	-1	4		0	0						Untertest4.avi	0	880	547	72	111				0	Content		-72	-111	14331307	766319315
14348	08:41:16.558	00:00:14.348	861	-1024	-768	-1	-1	-1	-1	4	-1024	-768	-1	-1	-1	-1	4		0	0						Untertest4.avi	0	880	547	72	111				0	Content		-72	-111	14348140	766336148
14365	08:41:16.575	00:00:14.364	862	-1024	-768	-1	-1	-1	-1	4	-1024	-768	-1	-1	-1	-1	4		0	0						Untertest4.avi	0	880	547	72	111				0	Content		-72	-111	14364809	766352817
14381	08:41:16.591	00:00:14.381	863	-1024	-768	-1	-1	-1	-1	4	-1024	-768	-1	-1	-1	-1	4		0	0						Untertest4.avi	0	880	547	72	111				0	Content		-72	-111	14381477	766369485
14398	08:41:16.608	00:00:14.398	864	-1024	-768	-1	-1	-1	-1	4	-1024	-768	-1	-1	-1	-1	4		0	0						Untertest4.avi	0	880	547	72	111				0	Content		-72	-111	14398464	766386472
14415	08:41:16.625	00:00:14.415	865	-1024	-768	-1	-1	-1	-1	4	-1024	-768	-1	-1	-1	-1	4		0	0						Untertest4.avi	0	880	547	72	111				0	Content		-72	-111	14415132	766403140
14432	08:41:16.642	00:00:14.431	866	-1024	-768	-1	-1	-1	-1	4	-1024	-768	-1	-1	-1	-1	4		0	0						Untertest4.avi	0	880	547	72	111				0	Content		-72	-111	14431801	766419809
14449	08:41:16.659	00:00:14.449	867	-1024	-768	-1	-1	-1	-1	4	-1024	-768	-1	-1	-1	-1	4		0	0						Untertest4.avi	0	880	547	72	111				0	Content		-72	-111	14449119	766437127
14466	08:41:16.676	00:00:14.465	868	-1024	-768	-1	-1	-1	-1	4	-1024	-768	-1	-1	-1	-1	4		0	0						Untertest4.avi	0	880	547	72	111				0	Content		-72	-111	14465787	766453795
14482	08:41:16.692	00:00:14.482	869	-1024	-768	-1	-1	-1	-1	4	-1024	-768	-1	-1	-1	-1	4		0	0						Untertest4.avi	0	880	547	72	111				0	Content		-72	-111	14482005	766470013
14499	08:41:16.709	00:00:14.498	870	-1024	-768	-1	-1	-1	-1	4	-1024	-768	-1	-1	-1	-1	4		0	0						Untertest4.avi	0	880	547	72	111				0	Content		-72	-111	14498673	766486681
14515	08:41:16.725	00:00:14.515	871	-1024	-768	-1	-1	-1	-1	4	-1024	-768	-1	-1	-1	-1	4		0	0						Untertest4.avi	0	880	547	72	111				0	Content		-72	-111	14515342	766503350
14531	08:41:16.741	00:00:14.531	872	-1024	-768	-1	-1	-1	-1	4	-1024	-768	-1	-1	-1	-1	4		0	0						Untertest4.avi	0	880	547	72	111				0	Content		-72	-111	14531059	766519067
14548	08:41:16.758	00:00:14.547	873	-1024	-768	-1	-1	-1	-1	4	-1024	-768	-1	-1	-1	-1	4		0	0						Untertest4.avi	0	880	547	72	111				0	Content		-72	-111	14547809	766535817
14564	08:41:16.774	00:00:14.564	874	-1024	-768	-1	-1	-1	-1	4	-1024	-768	-1	-1	-1	-1	4		0	0						Untertest4.avi	0	880	547	72	111				0	Content		-72	-111	14564497	766552505
14581	08:41:16.791	00:00:14.581	875	-1024	-768	-1	-1	-1	-1	4	-1024	-768	-1	-1	-1	-1	4		0	0						Untertest4.avi	0	880	547	72	111				0	Content		-72	-111	14581166	766569174
14598	08:41:16.808	00:00:14.597	876	-1024	-768	-1	-1	-1	-1	4	-1024	-768	-1	-1	-1	-1	4		0	0						Untertest4.avi	0	880	547	72	111				0	Content		-72	-111	14597834	766585842
14614	08:41:16.824	00:00:14.614	877	-1024	-768	-1	-1	-1	-1	4	-1024	-768	-1	-1	-1	-1	4		0	0						Untertest4.avi	0	880	547	72	111				0	Content		-72	-111	14614487	766602495
14631	08:41:16.841	00:00:14.631	878	-1024	-768	-1	-1	-1	-1	4	-1024	-768	-1	-1	-1	-1	4		0	0						Untertest4.avi	0	880	547	72	111				0	Content		-72	-111	14631058	766619066
14648	08:41:16.858	00:00:14.647	879	-1024	-768	-1	-1	-1	-1	4	-1024	-768	-1	-1	-1	-1	4		0	0						Untertest4.avi	0	880	547	72	111				0	Content		-72	-111	14647683	766635691
14665	08:41:16.875	00:00:14.664	880	-1024	-768	-1	-1	-1	-1	4	-1024	-768	-1	-1	-1	-1	4		0	0						Untertest4.avi	0	880	547	72	111				0	Content		-72	-111	14664767	766652775
14681	08:41:16.891	00:00:14.681	881	-1024	-768	-1	-1	-1	-1	4	-1024	-768	-1	-1	-1	-1	4		0	0						Untertest4.avi	0	880	547	72	111				0	Content		-72	-111	14681436	766669444
14698	08:41:16.908	00:00:14.698	882	-1024	-768	-1	-1	-1	-1	4	-1024	-768	-1	-1	-1	-1	4		0	0						Untertest4.avi	0	880	547	72	111				0	Content		-72	-111	14698104	766686112
14715	08:41:16.925	00:00:14.715	883	-1024	-768	-1	-1	-1	-1	4	-1024	-768	-1	-1	-1	-1	4		0	0						Untertest4.avi	0	880	547	72	111				0	Content		-72	-111	14715256	766703264
14732	08:41:16.942	00:00:14.731	884	-1024	-768	-1	-1	-1	-1	4	-1024	-768	-1	-1	-1	-1	4		0	0						Untertest4.avi	0	880	547	72	111				0	Content		-72	-111	14731924	766719932
14749	08:41:16.959	00:00:14.748	885	-1024	-768	-1	-1	-1	-1	4	-1024	-768	-1	-1	-1	-1	4		0	0						Untertest4.avi	0	880	547	72	111				0	Content		-72	-111	14748593	766736601
14765	08:41:16.975	00:00:14.764	886	-1024	-768	-1	-1	-1	-1	4	-1024	-768	-1	-1	-1	-1	4		0	0						Untertest4.avi	0	880	547	72	111				0	Content		-72	-111	14764852	766752860
14782	08:41:16.992	00:00:14.781	887	-1024	-768	-1	-1	-1	-1	4	-1024	-768	-1	-1	-1	-1	4		0	0						Untertest4.avi	0	880	547	72	111				0	Content		-72	-111	14781521	766769529
14798	08:41:17.008	00:00:14.797	888	-1024	-768	-1	-1	-1	-1	4	-1024	-768	-1	-1	-1	-1	4		0	0						Untertest4.avi	0	880	547	72	111				0	Content		-72	-111	14797998	766786006
14815	08:41:17.025	00:00:14.814	889	-1024	-768	-1	-1	-1	-1	4	-1024	-768	-1	-1	-1	-1	4		0	0						Untertest4.avi	0	880	547	72	111				0	Content		-72	-111	14814667	766802675
14831	08:41:17.041	00:00:14.831	890	-1024	-768	-1	-1	-1	-1	4	-1024	-768	-1	-1	-1	-1	4		0	0						Untertest4.avi	0	880	547	72	111				0	Content		-72	-111	14831335	766819343
14848	08:41:17.058	00:00:14.847	891	-1024	-768	-1	-1	-1	-1	4	-1024	-768	-1	-1	-1	-1	4		0	0						Untertest4.avi	0	880	547	72	111				0	Content		-72	-111	14847562	766835570
14864	08:41:17.074	00:00:14.864	892	-1024	-768	-1	-1	-1	-1	4	-1024	-768	-1	-1	-1	-1	4		0	0						Untertest4.avi	0	880	547	72	111				0	Content		-72	-111	14864308	766852316
14881	08:41:17.091	00:00:14.880	893	-1024	-768	-1	-1	-1	-1	4	-1024	-768	-1	-1	-1	-1	4		0	0						Untertest4.avi	0	880	547	72	111				0	Content		-72	-111	14880934	766868942
14898	08:41:17.108	00:00:14.897	894	-1024	-768	-1	-1	-1	-1	4	-1024	-768	-1	-1	-1	-1	4		0	0						Untertest4.avi	0	880	547	72	111				0	Content		-72	-111	14897602	766885610
14914	08:41:17.124	00:00:14.914	895	-1024	-768	-1	-1	-1	-1	4	-1024	-768	-1	-1	-1	-1	4		0	0						Untertest4.avi	0	880	547	72	111				0	Content		-72	-111	14914271	766902279
14931	08:41:17.141	00:00:14.930	896	-1024	-768	-1	-1	-1	-1	4	-1024	-768	-1	-1	-1	-1	4		0	0						Untertest4.avi	0	880	547	72	111				0	Content		-72	-111	14930908	766918916
14948	08:41:17.158	00:00:14.947	897	-1024	-768	-1	-1	-1	-1	4	-1024	-768	-1	-1	-1	-1	4		0	0						Untertest4.avi	0	880	547	72	111				0	Content		-72	-111	14947577	766935585
14964	08:41:17.174	00:00:14.964	898	-1024	-768	-1	-1	-1	-1	4	-1024	-768	-1	-1	-1	-1	4		0	0						Untertest4.avi	0	880	547	72	111				0	Content		-72	-111	14964245	766952253
14981	08:41:17.191	00:00:14.980	899	-1024	-768	-1	-1	-1	-1	4	-1024	-768	-1	-1	-1	-1	4		0	0						Untertest4.avi	0	880	547	72	111				0	Content		-72	-111	14980845	766968853
14998	08:41:17.208	00:00:14.998	900	-1024	-768	-1	-1	-1	-1	4	-1024	-768	-1	-1	-1	-1	4		0	0						Untertest4.avi	0	880	547	72	111				0	Content		-72	-111	14998079	766986087
15015	08:41:17.225	00:00:15.015	901	-1024	-768	-1	-1	-1	-1	4	-1024	-768	-1	-1	-1	-1	4		0	0						Untertest4.avi	0	880	547	72	111				0	Content		-72	-111	15015156	767003164
15032	08:41:17.242	00:00:15.031	902	-1024	-768	-1	-1	-1	-1	4	-1024	-768	-1	-1	-1	-1	4		0	0						Untertest4.avi	0	880	547	72	111				0	Content		-72	-111	15031825	767019833
15048	08:41:17.258	00:00:15.048	903	-1024	-768	-1	-1	-1	-1	4	-1024	-768	-1	-1	-1	-1	4		0	0						Untertest4.avi	0	880	547	72	111				0	Content		-72	-111	15048493	767036501
15065	08:41:17.275	00:00:15.064	904	-1024	-768	-1	-1	-1	-1	4	-1024	-768	-1	-1	-1	-1	4		0	0						Untertest4.avi	0	880	547	72	111				0	Content		-72	-111	15064809	767052817
15081	08:41:17.291	00:00:15.081	905	-1024	-768	-1	-1	-1	-1	4	-1024	-768	-1	-1	-1	-1	4		0	0						Untertest4.avi	0	880	547	72	111				0	Content		-72	-111	15081477	767069485
15098	08:41:17.308	00:00:15.098	906	-1024	-768	-1	-1	-1	-1	4	-1024	-768	-1	-1	-1	-1	4		0	0						Untertest4.avi	0	880	547	72	111				0	Content		-72	-111	15098146	767086154
15114	08:41:17.324	00:00:15.114	907	-1024	-768	-1	-1	-1	-1	4	-1024	-768	-1	-1	-1	-1	4		0	0						Untertest4.avi	0	880	547	72	111				0	Content		-72	-111	15114070	767102078
15131	08:41:17.341	00:00:15.130	908	-1024	-768	-1	-1	-1	-1	4	-1024	-768	-1	-1	-1	-1	4		0	0						Untertest4.avi	0	880	547	72	111				0	Content		-72	-111	15130806	767118814
15147	08:41:17.357	00:00:15.147	909	-1024	-768	-1	-1	-1	-1	4	-1024	-768	-1	-1	-1	-1	4		0	0						Untertest4.avi	0	880	547	72	111				0	Content		-72	-111	15147492	767135500
15164	08:41:17.374	00:00:15.164	910	-1024	-768	-1	-1	-1	-1	4	-1024	-768	-1	-1	-1	-1	4		0	0						Untertest4.avi	0	880	547	72	111				0	Content		-72	-111	15164161	767152169
15181	08:41:17.391	00:00:15.180	911	-1024	-768	-1	-1	-1	-1	4	-1024	-768	-1	-1	-1	-1	4		0	0						Untertest4.avi	0	880	547	72	111				0	Content		-72	-111	15180829	767168837
15197	08:41:17.407	00:00:15.197	912	-1024	-768	-1	-1	-1	-1	4	-1024	-768	-1	-1	-1	-1	4		0	0						Untertest4.avi	0	880	547	72	111				0	Content		-72	-111	15197483	767185491
15214	08:41:17.424	00:00:15.214	913	-1024	-768	-1	-1	-1	-1	4	-1024	-768	-1	-1	-1	-1	4		0	0						Untertest4.avi	0	880	547	72	111				0	Content		-72	-111	15214065	767202073
15230	08:41:17.440	00:00:15.229	914	-1024	-768	-1	-1	-1	-1	4	-1024	-768	-1	-1	-1	-1	4		0	0						Untertest4.avi	0	880	547	72	111				0	Content		-72	-111	15229959	767217967
15247	08:41:17.457	00:00:15.247	915	-1024	-768	-1	-1	-1	-1	4	-1024	-768	-1	-1	-1	-1	4		0	0						Untertest4.avi	0	880	547	72	111				0	Content		-72	-111	15247041	767235049
15264	08:41:17.474	00:00:15.263	916	-1024	-768	-1	-1	-1	-1	4	-1024	-768	-1	-1	-1	-1	4		0	0						Untertest4.avi	0	880	547	72	111				0	Content		-72	-111	15263708	767251716
15280	08:41:17.490	00:00:15.280	917	-1024	-768	-1	-1	-1	-1	4	-1024	-768	-1	-1	-1	-1	4		0	0						Untertest4.avi	0	880	547	72	111				0	Content		-72	-111	15280375	767268383
15298	08:41:17.508	00:00:15.297	918	-1024	-768	-1	-1	-1	-1	4	-1024	-768	-1	-1	-1	-1	4		0	0						Untertest4.avi	0	880	547	72	111				0	Content		-72	-111	15297525	767285533
15314	08:41:17.524	00:00:15.314	919	-1024	-768	-1	-1	-1	-1	4	-1024	-768	-1	-1	-1	-1	4		0	0						Untertest4.avi	0	880	547	72	111				0	Content		-72	-111	15314192	767302200
15331	08:41:17.541	00:00:15.330	920	-1024	-768	-1	-1	-1	-1	4	-1024	-768	-1	-1	-1	-1	4		0	0						Untertest4.avi	0	880	547	72	111				0	Content		-72	-111	15330859	767318867
15347	08:41:17.557	00:00:15.347	921	-1024	-768	-1	-1	-1	-1	4	-1024	-768	-1	-1	-1	-1	4		0	0						Untertest4.avi	0	880	547	72	111				0	Content		-72	-111	15347097	767335105
15364	08:41:17.574	00:00:15.363	922	-1024	-768	-1	-1	-1	-1	4	-1024	-768	-1	-1	-1	-1	4		0	0						Untertest4.avi	0	880	547	72	111				0	Content		-72	-111	15363764	767351772
15380	08:41:17.590	00:00:15.380	923	-1024	-768	-1	-1	-1	-1	4	-1024	-768	-1	-1	-1	-1	4		0	0						Untertest4.avi	0	880	547	72	111				0	Content		-72	-111	15380245	767368253
15397	08:41:17.607	00:00:15.396	924	-1024	-768	-1	-1	-1	-1	4	-1024	-768	-1	-1	-1	-1	4		0	0						Untertest4.avi	0	880	547	72	111				0	Content		-72	-111	15396912	767384920
15414	08:41:17.624	00:00:15.413	925	-1024	-768	-1	-1	-1	-1	4	-1024	-768	-1	-1	-1	-1	4		0	0						Untertest4.avi	0	880	547	72	111				0	Content		-72	-111	15413579	767401587
15430	08:41:17.640	00:00:15.429	926	-1024	-768	-1	-1	-1	-1	4	-1024	-768	-1	-1	-1	-1	4		0	0						Untertest4.avi	0	880	547	72	111				0	Content		-72	-111	15429816	767417824
15447	08:41:17.657	00:00:15.446	927	-1024	-768	-1	-1	-1	-1	4	-1024	-768	-1	-1	-1	-1	4		0	0						Untertest4.avi	0	880	547	72	111				0	Content		-72	-111	15446560	767434568
15463	08:41:17.673	00:00:15.463	928	-1024	-768	-1	-1	-1	-1	4	-1024	-768	-1	-1	-1	-1	4		0	0						Untertest4.avi	0	880	547	72	111				0	Content		-72	-111	15463185	767451193
15480	08:41:17.690	00:00:15.479	929	-1024	-768	-1	-1	-1	-1	4	-1024	-768	-1	-1	-1	-1	4		0	0						Untertest4.avi	0	880	547	72	111				0	Content		-72	-111	15479852	767467860
15497	08:41:17.707	00:00:15.496	930	-1024	-768	-1	-1	-1	-1	4	-1024	-768	-1	-1	-1	-1	4		0	0						Untertest4.avi	0	880	547	72	111				0	Content		-72	-111	15496519	767484527
15513	08:41:17.723	00:00:15.513	931	-1024	-768	-1	-1	-1	-1	4	-1024	-768	-1	-1	-1	-1	4		0	0						Untertest4.avi	0	880	547	72	111				0	Content		-72	-111	15513167	767501175
15530	08:41:17.740	00:00:15.529	932	-1024	-768	-1	-1	-1	-1	4	-1024	-768	-1	-1	-1	-1	4		0	0						Untertest4.avi	0	880	547	72	111				0	Content		-72	-111	15529834	767517842
15546	08:41:17.756	00:00:15.546	933	-1024	-768	-1	-1	-1	-1	4	-1024	-768	-1	-1	-1	-1	4		0	0						Untertest4.avi	0	880	547	72	111				0	Content		-72	-111	15546436	767534444
15564	08:41:17.774	00:00:15.563	934	-1024	-768	-1	-1	-1	-1	4	-1024	-768	-1	-1	-1	-1	4		0	0						Untertest4.avi	0	880	547	72	111				0	Content		-72	-111	15563743	767551751
15580	08:41:17.790	00:00:15.580	935	-1024	-768	-1	-1	-1	-1	4	-1024	-768	-1	-1	-1	-1	4		0	0						Untertest4.avi	0	880	547	72	111				0	Content		-72	-111	15580410	767568418
15598	08:41:17.808	00:00:15.597	936	-1024	-768	-1	-1	-1	-1	4	-1024	-768	-1	-1	-1	-1	4		0	0						Untertest4.avi	0	880	547	72	111				0	Content		-72	-111	15597666	767585674
15614	08:41:17.824	00:00:15.614	937	-1024	-768	-1	-1	-1	-1	4	-1024	-768	-1	-1	-1	-1	4		0	0						Untertest4.avi	0	880	547	72	111				0	Content		-72	-111	15614333	767602341
15631	08:41:17.841	00:00:15.630	938	-1024	-768	-1	-1	-1	-1	4	-1024	-768	-1	-1	-1	-1	4		0	0						Untertest4.avi	0	880	547	72	111				0	Content		-72	-111	15630570	767618578
15647	08:41:17.857	00:00:15.647	939	-1024	-768	-1	-1	-1	-1	4	-1024	-768	-1	-1	-1	-1	4		0	0						Untertest4.avi	0	880	547	72	111				0	Content		-72	-111	15647237	767635245
15664	08:41:17.874	00:00:15.663	940	-1024	-768	-1	-1	-1	-1	4	-1024	-768	-1	-1	-1	-1	4		0	0						Untertest4.avi	0	880	547	72	111				0	Content		-72	-111	15663904	767651912
15680	08:41:17.890	00:00:15.679	941	-1024	-768	-1	-1	-1	-1	4	-1024	-768	-1	-1	-1	-1	4		0	0						Untertest4.avi	0	880	547	72	111				0	Content		-72	-111	15679663	767667671
15696	08:41:17.906	00:00:15.696	942	-1024	-768	-1	-1	-1	-1	4	-1024	-768	-1	-1	-1	-1	4		0	0						Untertest4.avi	0	880	547	72	111				0	Content		-72	-111	15696288	767684296
15713	08:41:17.923	00:00:15.712	943	-1024	-768	-1	-1	-1	-1	4	-1024	-768	-1	-1	-1	-1	4		0	0						Untertest4.avi	0	880	547	72	111				0	Content		-72	-111	15712973	767700981
15730	08:41:17.940	00:00:15.729	944	-1024	-768	-1	-1	-1	-1	4	-1024	-768	-1	-1	-1	-1	4		0	0						Untertest4.avi	0	880	547	72	111				0	Content		-72	-111	15729640	767717648
15746	08:41:17.956	00:00:15.746	945	-1024	-768	-1	-1	-1	-1	4	-1024	-768	-1	-1	-1	-1	4		0	0						Untertest4.avi	0	880	547	72	111				0	Content		-72	-111	15746307	767734315
15763	08:41:17.973	00:00:15.763	946	-1024	-768	-1	-1	-1	-1	4	-1024	-768	-1	-1	-1	-1	4		0	0						Untertest4.avi	0	880	547	72	111				0	Content		-72	-111	15763087	767751095
15780	08:41:17.990	00:00:15.779	947	-1024	-768	-1	-1	-1	-1	4	-1024	-768	-1	-1	-1	-1	4		0	0						Untertest4.avi	0	880	547	72	111				0	Content		-72	-111	15779653	767767661
15796	08:41:18.006	00:00:15.796	948	-1024	-768	-1	-1	-1	-1	4	-1024	-768	-1	-1	-1	-1	4		0	0						Untertest4.avi	0	880	547	72	111				0	Content		-72	-111	15796283	767784291
15813	08:41:18.023	00:00:15.813	949	-1024	-768	-1	-1	-1	-1	4	-1024	-768	-1	-1	-1	-1	4		0	0						Untertest4.avi	0	880	547	72	111				0	Content		-72	-111	15813325	767801333
15830	08:41:18.040	00:00:15.829	950	-1024	-768	-1	-1	-1	-1	4	-1024	-768	-1	-1	-1	-1	4		0	0						Untertest4.avi	0	880	547	72	111				0	Content		-72	-111	15829992	767818000
15847	08:41:18.057	00:00:15.846	951	-1024	-768	-1	-1	-1	-1	4	-1024	-768	-1	-1	-1	-1	4		0	0						Untertest4.avi	0	880	547	72	111				0	Content		-72	-111	15846659	767834667
15864	08:41:18.074	00:00:15.863	952	-1024	-768	-1	-1	-1	-1	4	-1024	-768	-1	-1	-1	-1	4		0	0						Untertest4.avi	0	880	547	72	111				0	Content		-72	-111	15863821	767851829
15880	08:41:18.090	00:00:15.880	953	-1024	-768	-1	-1	-1	-1	4	-1024	-768	-1	-1	-1	-1	4		0	0						Untertest4.avi	0	880	547	72	111				0	Content		-72	-111	15880488	767868496
15897	08:41:18.107	00:00:15.897	954	-1024	-768	-1	-1	-1	-1	4	-1024	-768	-1	-1	-1	-1	4		0	0						Untertest4.avi	0	880	547	72	111				0	Content		-72	-111	15897155	767885163
15913	08:41:18.123	00:00:15.913	955	-1024	-768	-1	-1	-1	-1	4	-1024	-768	-1	-1	-1	-1	4		0	0						Untertest4.avi	0	880	547	72	111				0	Content		-72	-111	15913337	767901345
15930	08:41:18.140	00:00:15.930	956	-1024	-768	-1	-1	-1	-1	4	-1024	-768	-1	-1	-1	-1	4		0	0						Untertest4.avi	0	880	547	72	111				0	Content		-72	-111	15930004	767918012
15947	08:41:18.157	00:00:15.946	957	-1024	-768	-1	-1	-1	-1	4	-1024	-768	-1	-1	-1	-1	4		0	0						Untertest4.avi	0	880	547	72	111				0	Content		-72	-111	15946507	767934515
15963	08:41:18.173	00:00:15.963	958	-1024	-768	-1	-1	-1	-1	4	-1024	-768	-1	-1	-1	-1	4		0	0						Untertest4.avi	0	880	547	72	111				0	Content		-72	-111	15963174	767951182
15980	08:41:18.190	00:00:15.979	959	-1024	-768	-1	-1	-1	-1	4	-1024	-768	-1	-1	-1	-1	4		0	0						Untertest4.avi	0	880	547	72	111				0	Content		-72	-111	15979841	767967849
15996	08:41:18.206	00:00:15.996	960	-1024	-768	-1	-1	-1	-1	4	-1024	-768	-1	-1	-1	-1	4		0	0						Untertest4.avi	0	880	547	72	111				0	Content		-72	-111	15996135	767984143
16013	08:41:18.223	00:00:16.012	961	-1024	-768	-1	-1	-1	-1	4	-1024	-768	-1	-1	-1	-1	4		0	0						Untertest4.avi	0	880	547	72	111				0	Content		-72	-111	16012758	768000766
16029	08:41:18.239	00:00:16.029	962	-1024	-768	-1	-1	-1	-1	4	-1024	-768	-1	-1	-1	-1	4		0	0						Untertest4.avi	0	880	547	72	111				0	Content		-72	-111	16029424	768017432
16046	08:41:18.256	00:00:16.046	963	-1024	-768	-1	-1	-1	-1	4	-1024	-768	-1	-1	-1	-1	4		0	0						Untertest4.avi	0	880	547	72	111				0	Content		-72	-111	16046091	768034099
16063	08:41:18.273	00:00:16.062	964	-1024	-768	-1	-1	-1	-1	4	-1024	-768	-1	-1	-1	-1	4		0	0						Untertest4.avi	0	880	547	72	111				0	Content		-72	-111	16062758	768050766
16079	08:41:18.289	00:00:16.079	965	-1024	-768	-1	-1	-1	-1	4	-1024	-768	-1	-1	-1	-1	4		0	0						Untertest4.avi	0	880	547	72	111				0	Content		-72	-111	16079387	768067395
16096	08:41:18.306	00:00:16.096	966	-1024	-768	-1	-1	-1	-1	4	-1024	-768	-1	-1	-1	-1	4		0	0						Untertest4.avi	0	880	547	72	111				0	Content		-72	-111	16096054	768084062
16113	08:41:18.323	00:00:16.112	967	-1024	-768	-1	-1	-1	-1	4	-1024	-768	-1	-1	-1	-1	4		0	0						Untertest4.avi	0	880	547	72	111				0	Content		-72	-111	16112965	768100973
16130	08:41:18.340	00:00:16.129	968	-1024	-768	-1	-1	-1	-1	4	-1024	-768	-1	-1	-1	-1	4		0	0						Untertest4.avi	0	880	547	72	111				0	Content		-72	-111	16129632	768117640
16147	08:41:18.357	00:00:16.146	969	-1024	-768	-1	-1	-1	-1	4	-1024	-768	-1	-1	-1	-1	4		0	0						Untertest4.avi	0	880	547	72	111				0	Content		-72	-111	16146629	768134637
16163	08:41:18.373	00:00:16.163	970	-1024	-768	-1	-1	-1	-1	4	-1024	-768	-1	-1	-1	-1	4		0	0						Untertest4.avi	0	880	547	72	111				0	Content		-72	-111	16163296	768151304
16180	08:41:18.390	00:00:16.179	971	-1024	-768	-1	-1	-1	-1	4	-1024	-768	-1	-1	-1	-1	4		0	0						Untertest4.avi	0	880	547	72	111				0	Content		-72	-111	16179964	768167972
16197	08:41:18.407	00:00:16.197	972	-1024	-768	-1	-1	-1	-1	4	-1024	-768	-1	-1	-1	-1	4		0	0						Untertest4.avi	0	880	547	72	111				0	Content		-72	-111	16197227	768185235
16214	08:41:18.424	00:00:16.213	973	-1024	-768	-1	-1	-1	-1	4	-1024	-768	-1	-1	-1	-1	4		0	0						Untertest4.avi	0	880	547	72	111				0	Content		-72	-111	16213894	768201902
16230	08:41:18.440	00:00:16.230	974	-1024	-768	-1	-1	-1	-1	4	-1024	-768	-1	-1	-1	-1	4		0	0						Untertest4.avi	0	880	547	72	111				0	Content		-72	-111	16230134	768218142
16247	08:41:18.457	00:00:16.246	975	-1024	-768	-1	-1	-1	-1	4	-1024	-768	-1	-1	-1	-1	4		0	0						Untertest4.avi	0	880	547	72	111				0	Content		-72	-111	16246801	768234809
16263	08:41:18.473	00:00:16.263	976	-1024	-768	-1	-1	-1	-1	4	-1024	-768	-1	-1	-1	-1	4		0	0						Untertest4.avi	0	880	547	72	111				0	Content		-72	-111	16263468	768251476
16279	08:41:18.489	00:00:16.279	977	-1024	-768	-1	-1	-1	-1	4	-1024	-768	-1	-1	-1	-1	4		0	0						Untertest4.avi	0	880	547	72	111				0	Content		-72	-111	16279234	768267242
16296	08:41:18.506	00:00:16.295	978	-1024	-768	-1	-1	-1	-1	4	-1024	-768	-1	-1	-1	-1	4		0	0						Untertest4.avi	0	880	547	72	111				0	Content		-72	-111	16295981	768283989
16313	08:41:18.523	00:00:16.312	979	-1024	-768	-1	-1	-1	-1	4	-1024	-768	-1	-1	-1	-1	4		0	0						Untertest4.avi	0	880	547	72	111				0	Content		-72	-111	16312624	768300632
16329	08:41:18.539	00:00:16.329	980	-1024	-768	-1	-1	-1	-1	4	-1024	-768	-1	-1	-1	-1	4		0	0						Untertest4.avi	0	880	547	72	111				0	Content		-72	-111	16329291	768317299
16346	08:41:18.556	00:00:16.345	981	-1024	-768	-1	-1	-1	-1	4	-1024	-768	-1	-1	-1	-1	4		0	0						Untertest4.avi	0	880	547	72	111				0	Content		-72	-111	16345958	768333966
16363	08:41:18.573	00:00:16.362	982	-1024	-768	-1	-1	-1	-1	4	-1024	-768	-1	-1	-1	-1	4		0	0						Untertest4.avi	0	880	547	72	111				0	Content		-72	-111	16362654	768350662
16379	08:41:18.589	00:00:16.379	983	-1024	-768	-1	-1	-1	-1	4	-1024	-768	-1	-1	-1	-1	4		0	0						Untertest4.avi	0	880	547	72	111				0	Content		-72	-111	16379223	768367231
16396	08:41:18.606	00:00:16.395	984	-1024	-768	-1	-1	-1	-1	4	-1024	-768	-1	-1	-1	-1	4		0	0						Untertest4.avi	0	880	547	72	111				0	Content		-72	-111	16395845	768383853
16413	08:41:18.623	00:00:16.412	985	-1024	-768	-1	-1	-1	-1	4	-1024	-768	-1	-1	-1	-1	4		0	0						Untertest4.avi	0	880	547	72	111				0	Content		-72	-111	16412928	768400936
16430	08:41:18.640	00:00:16.429	986	-1024	-768	-1	-1	-1	-1	4	-1024	-768	-1	-1	-1	-1	4		0	0						Untertest4.avi	0	880	547	72	111				0	Content		-72	-111	16429595	768417603
16446	08:41:18.656	00:00:16.446	987	-1024	-768	-1	-1	-1	-1	4	-1024	-768	-1	-1	-1	-1	4		0	0						Untertest4.avi	0	880	547	72	111				0	Content		-72	-111	16446262	768434270
16463	08:41:18.673	00:00:16.463	988	-1024	-768	-1	-1	-1	-1	4	-1024	-768	-1	-1	-1	-1	4		0	0						Untertest4.avi	0	880	547	72	111				0	Content		-72	-111	16463412	768451420
16480	08:41:18.690	00:00:16.480	989	-1024	-768	-1	-1	-1	-1	4	-1024	-768	-1	-1	-1	-1	4		0	0						Untertest4.avi	0	880	547	72	111				0	Content		-72	-111	16480079	768468087
16497	08:41:18.707	00:00:16.496	990	-1024	-768	-1	-1	-1	-1	4	-1024	-768	-1	-1	-1	-1	4		0	0						Untertest4.avi	0	880	547	72	111				0	Content		-72	-111	16496746	768484754
16513	08:41:18.723	00:00:16.512	991	-1024	-768	-1	-1	-1	-1	4	-1024	-768	-1	-1	-1	-1	4		0	0						Untertest4.avi	0	880	547	72	111				0	Content		-72	-111	16512980	768500988
16530	08:41:18.740	00:00:16.529	992	-1024	-768	-1	-1	-1	-1	4	-1024	-768	-1	-1	-1	-1	4		0	0						Untertest4.avi	0	880	547	72	111				0	Content		-72	-111	16529647	768517655
16546	08:41:18.756	00:00:16.546	993	-1024	-768	-1	-1	-1	-1	4	-1024	-768	-1	-1	-1	-1	4		0	0						Untertest4.avi	0	880	547	72	111				0	Content		-72	-111	16546126	768534134
16563	08:41:18.773	00:00:16.562	994	-1024	-768	-1	-1	-1	-1	4	-1024	-768	-1	-1	-1	-1	4		0	0						Untertest4.avi	0	880	547	72	111				0	Content		-72	-111	16562793	768550801
16579	08:41:18.789	00:00:16.579	995	-1024	-768	-1	-1	-1	-1	4	-1024	-768	-1	-1	-1	-1	4		0	0						Untertest4.avi	0	880	547	72	111				0	Content		-72	-111	16579460	768567468
16596	08:41:18.806	00:00:16.595	996	-1024	-768	-1	-1	-1	-1	4	-1024	-768	-1	-1	-1	-1	4		0	0						Untertest4.avi	0	880	547	72	111				0	Content		-72	-111	16595702	768583710
16612	08:41:18.822	00:00:16.612	997	-1024	-768	-1	-1	-1	-1	4	-1024	-768	-1	-1	-1	-1	4		0	0						Untertest4.avi	0	880	547	72	111				0	Content		-72	-111	16612449	768600457
16629	08:41:18.839	00:00:16.629	998	-1024	-768	-1	-1	-1	-1	4	-1024	-768	-1	-1	-1	-1	4		0	0						Untertest4.avi	0	880	547	72	111				0	Content		-72	-111	16629074	768617082
16646	08:41:18.856	00:00:16.645	999	-1024	-768	-1	-1	-1	-1	4	-1024	-768	-1	-1	-1	-1	4		0	0						Untertest4.avi	0	880	547	72	111				0	Content		-72	-111	16645741	768633749
16662	08:41:18.872	00:00:16.662	1000	-1024	-768	-1	-1	-1	-1	4	-1024	-768	-1	-1	-1	-1	4		0	0						Untertest4.avi	0	880	547	72	111				0	Content		-72	-111	16662408	768650416
16679	08:41:18.889	00:00:16.679	1001	-1024	-768	-1	-1	-1	-1	4	-1024	-768	-1	-1	-1	-1	4		0	0						Untertest4.avi	0	880	547	72	111				0	Content		-72	-111	16679056	768667064
16696	08:41:18.906	00:00:16.695	1002	-1024	-768	-1	-1	-1	-1	4	-1024	-768	-1	-1	-1	-1	4		0	0						Untertest4.avi	0	880	547	72	111				0	Content		-72	-111	16695723	768683731
16712	08:41:18.922	00:00:16.712	1003	-1024	-768	-1	-1	-1	-1	4	-1024	-768	-1	-1	-1	-1	4		0	0						Untertest4.avi	0	880	547	72	111				0	Content		-72	-111	16712326	768700334
16730	08:41:18.940	00:00:16.729	1004	-1024	-768	-1	-1	-1	-1	4	-1024	-768	-1	-1	-1	-1	4		0	0						Untertest4.avi	0	880	547	72	111				0	Content		-72	-111	16729578	768717586
16747	08:41:18.957	00:00:16.746	1005	-1024	-768	-1	-1	-1	-1	4	-1024	-768	-1	-1	-1	-1	4		0	0						Untertest4.avi	0	880	547	72	111				0	Content		-72	-111	16746658	768734666
16763	08:41:18.973	00:00:16.763	1006	-1024	-768	-1	-1	-1	-1	4	-1024	-768	-1	-1	-1	-1	4		0	0						Untertest4.avi	0	880	547	72	111				0	Content		-72	-111	16763325	768751333
16780	08:41:18.990	00:00:16.779	1007	-1024	-768	-1	-1	-1	-1	4	-1024	-768	-1	-1	-1	-1	4		0	0						Untertest4.avi	0	880	547	72	111				0	Content		-72	-111	16779992	768768000
16796	08:41:19.006	00:00:16.796	1008	-1024	-768	-1	-1	-1	-1	4	-1024	-768	-1	-1	-1	-1	4		0	0						Untertest4.avi	0	880	547	72	111				0	Content		-72	-111	16796309	768784317
16813	08:41:19.023	00:00:16.812	1009	-1024	-768	-1	-1	-1	-1	4	-1024	-768	-1	-1	-1	-1	4		0	0						Untertest4.avi	0	880	547	72	111				0	Content		-72	-111	16812976	768800984
16830	08:41:19.040	00:00:16.829	1010	-1024	-768	-1	-1	-1	-1	4	-1024	-768	-1	-1	-1	-1	4		0	0						Untertest4.avi	0	880	547	72	111				0	Content		-72	-111	16829643	768817651
16846	08:41:19.056	00:00:16.845	1011	-1024	-768	-1	-1	-1	-1	4	-1024	-768	-1	-1	-1	-1	4		0	0						Untertest4.avi	0	880	547	72	111				0	Content		-72	-111	16845559	768833567
16862	08:41:19.072	00:00:16.862	1012	-1024	-768	-1	-1	-1	-1	4	-1024	-768	-1	-1	-1	-1	4		0	0						Untertest4.avi	0	880	547	72	111				0	Content		-72	-111	16862183	768850191
16879	08:41:19.089	00:00:16.878	1013	-1024	-768	-1	-1	-1	-1	4	-1024	-768	-1	-1	-1	-1	4		0	0						Untertest4.avi	0	880	547	72	111				0	Content		-72	-111	16878868	768866876
16896	08:41:19.106	00:00:16.895	1014	-1024	-768	-1	-1	-1	-1	4	-1024	-768	-1	-1	-1	-1	4		0	0						Untertest4.avi	0	880	547	72	111				0	Content		-72	-111	16895535	768883543
16912	08:41:19.122	00:00:16.912	1015	-1024	-768	-1	-1	-1	-1	4	-1024	-768	-1	-1	-1	-1	4		0	0						Untertest4.avi	0	880	547	72	111				0	Content		-72	-111	16912202	768900210
16929	08:41:19.139	00:00:16.928	1016	-1024	-768	-1	-1	-1	-1	4	-1024	-768	-1	-1	-1	-1	4		0	0						Untertest4.avi	0	880	547	72	111				0	Content		-72	-111	16928984	768916992
16946	08:41:19.156	00:00:16.945	1017	-1024	-768	-1	-1	-1	-1	4	-1024	-768	-1	-1	-1	-1	4		0	0						Untertest4.avi	0	880	547	72	111				0	Content		-72	-111	16945552	768933560
16962	08:41:19.172	00:00:16.962	1018	-1024	-768	-1	-1	-1	-1	4	-1024	-768	-1	-1	-1	-1	4		0	0						Untertest4.avi	0	880	547	72	111				0	Content		-72	-111	16962174	768950182
16979	08:41:19.189	00:00:16.979	1019	-1024	-768	-1	-1	-1	-1	4	-1024	-768	-1	-1	-1	-1	4		0	0						Untertest4.avi	0	880	547	72	111				0	Content		-72	-111	16979215	768967223
16996	08:41:19.206	00:00:16.995	1020	-1024	-768	-1	-1	-1	-1	4	-1024	-768	-1	-1	-1	-1	4		0	0						Untertest4.avi	0	880	547	72	111				0	Content		-72	-111	16995882	768983890
17013	08:41:19.223	00:00:17.012	1021	-1024	-768	-1	-1	-1	-1	4	-1024	-768	-1	-1	-1	-1	4		0	0						Untertest4.avi	0	880	547	72	111				0	Content		-72	-111	17012549	769000557
17030	08:41:19.240	00:00:17.029	1022	-1024	-768	-1	-1	-1	-1	4	-1024	-768	-1	-1	-1	-1	4		0	0						Untertest4.avi	0	880	547	72	111				0	Content		-72	-111	17029715	769017723
17046	08:41:19.256	00:00:17.046	1023	-1024	-768	-1	-1	-1	-1	4	-1024	-768	-1	-1	-1	-1	4		0	0						Untertest4.avi	0	880	547	72	111				0	Content		-72	-111	17046382	769034390
17063	08:41:19.273	00:00:17.063	1024	-1024	-768	-1	-1	-1	-1	4	-1024	-768	-1	-1	-1	-1	4		0	0						Untertest4.avi	0	880	547	72	111				0	Content		-72	-111	17063049	769051057
17079	08:41:19.289	00:00:17.079	1025	-1024	-768	-1	-1	-1	-1	4	-1024	-768	-1	-1	-1	-1	4		0	0						Untertest4.avi	0	880	547	72	111				0	Content		-72	-111	17079232	769067240
17096	08:41:19.306	00:00:17.095	1026	-1024	-768	-1	-1	-1	-1	4	-1024	-768	-1	-1	-1	-1	4		0	0						Untertest4.avi	0	880	547	72	111				0	Content		-72	-111	17095899	769083907
17112	08:41:19.322	00:00:17.112	1027	-1024	-768	-1	-1	-1	-1	4	-1024	-768	-1	-1	-1	-1	4		0	0						Untertest4.avi	0	880	547	72	111				0	Content		-72	-111	17112404	769100412
17129	08:41:19.339	00:00:17.129	1028	-1024	-768	-1	-1	-1	-1	4	-1024	-768	-1	-1	-1	-1	4		0	0						Untertest4.avi	0	880	547	72	111				0	Content		-72	-111	17129071	769117079
17146	08:41:19.356	00:00:17.145	1029	-1024	-768	-1	-1	-1	-1	4	-1024	-768	-1	-1	-1	-1	4		0	0						Untertest4.avi	0	880	547	72	111				0	Content		-72	-111	17145738	769133746
17162	08:41:19.372	00:00:17.162	1030	-1024	-768	-1	-1	-1	-1	4	-1024	-768	-1	-1	-1	-1	4		0	0						Untertest4.avi	0	880	547	72	111				0	Content		-72	-111	17162031	769150039
17179	08:41:19.389	00:00:17.178	1031	-1024	-768	-1	-1	-1	-1	4	-1024	-768	-1	-1	-1	-1	4		0	0						Untertest4.avi	0	880	547	72	111				0	Content		-72	-111	17178652	769166660
17195	08:41:19.405	00:00:17.195	1032	-1024	-768	-1	-1	-1	-1	4	-1024	-768	-1	-1	-1	-1	4		0	0						Untertest4.avi	0	880	547	72	111				0	Content		-72	-111	17195318	769183326
17212	08:41:19.422	00:00:17.211	1033	-1024	-768	-1	-1	-1	-1	4	-1024	-768	-1	-1	-1	-1	4		0	0						Untertest4.avi	0	880	547	72	111				0	Content		-72	-111	17211985	769199993
17229	08:41:19.439	00:00:17.228	1034	-1024	-768	-1	-1	-1	-1	4	-1024	-768	-1	-1	-1	-1	4		0	0						Untertest4.avi	0	880	547	72	111				0	Content		-72	-111	17228652	769216660
17245	08:41:19.455	00:00:17.245	1035	-1024	-768	-1	-1	-1	-1	4	-1024	-768	-1	-1	-1	-1	4		0	0						Untertest4.avi	0	880	547	72	111				0	Content		-72	-111	17245298	769233306
17262	08:41:19.472	00:00:17.261	1036	-1024	-768	-1	-1	-1	-1	4	-1024	-768	-1	-1	-1	-1	4		0	0						Untertest4.avi	0	880	547	72	111				0	Content		-72	-111	17261965	769249973
17279	08:41:19.489	00:00:17.278	1037	-1024	-768	-1	-1	-1	-1	4	-1024	-768	-1	-1	-1	-1	4		0	0						Untertest4.avi	0	880	547	72	111				0	Content		-72	-111	17278658	769266666
17296	08:41:19.506	00:00:17.295	1038	-1024	-768	-1	-1	-1	-1	4	-1024	-768	-1	-1	-1	-1	4		0	0						Untertest4.avi	0	880	547	72	111				0	Content		-72	-111	17295781	769283789
17313	08:41:19.523	00:00:17.312	1039	-1024	-768	-1	-1	-1	-1	4	-1024	-768	-1	-1	-1	-1	4		0	0						Untertest4.avi	0	880	547	72	111				0	Content		-72	-111	17312900	769300908
17330	08:41:19.540	00:00:17.329	1040	-1024	-768	-1	-1	-1	-1	4	-1024	-768	-1	-1	-1	-1	4		0	0						Untertest4.avi	0	880	547	72	111				0	Content		-72	-111	17329567	769317575
17346	08:41:19.556	00:00:17.346	1041	-1024	-768	-1	-1	-1	-1	4	-1024	-768	-1	-1	-1	-1	4		0	0						Untertest4.avi	0	880	547	72	111				0	Content		-72	-111	17346234	769334242
17363	08:41:19.573	00:00:17.362	1042	-1024	-768	-1	-1	-1	-1	4	-1024	-768	-1	-1	-1	-1	4		0	0						Untertest4.avi	0	880	547	72	111				0	Content		-72	-111	17362536	769350544
17379	08:41:19.589	00:00:17.379	1043	-1024	-768	-1	-1	-1	-1	4	-1024	-768	-1	-1	-1	-1	4		0	0						Untertest4.avi	0	880	547	72	111				0	Content		-72	-111	17379203	769367211
17396	08:41:19.606	00:00:17.395	1044	-1024	-768	-1	-1	-1	-1	4	-1024	-768	-1	-1	-1	-1	4		0	0						Untertest4.avi	0	880	547	72	111				0	Content		-72	-111	17395870	769383878
17412	08:41:19.622	00:00:17.411	1045	-1024	-768	-1	-1	-1	-1	4	-1024	-768	-1	-1	-1	-1	4		0	0						Untertest4.avi	0	880	547	72	111				0	Content		-72	-111	17411884	769399892
17429	08:41:19.639	00:00:17.428	1046	-1024	-768	-1	-1	-1	-1	4	-1024	-768	-1	-1	-1	-1	4		0	0						Untertest4.avi	0	880	547	72	111				0	Content		-72	-111	17428504	769416512
17445	08:41:19.655	00:00:17.445	1047	-1024	-768	-1	-1	-1	-1	4	-1024	-768	-1	-1	-1	-1	4		0	0						Untertest4.avi	0	880	547	72	111				0	Content		-72	-111	17445190	769433198
17462	08:41:19.672	00:00:17.461	1048	-1024	-768	-1	-1	-1	-1	4	-1024	-768	-1	-1	-1	-1	4		0	0						Untertest4.avi	0	880	547	72	111				0	Content		-72	-111	17461857	769449865
17479	08:41:19.689	00:00:17.478	1049	-1024	-768	-1	-1	-1	-1	4	-1024	-768	-1	-1	-1	-1	4		0	0						Untertest4.avi	0	880	547	72	111				0	Content		-72	-111	17478524	769466532
17495	08:41:19.705	00:00:17.495	1050	-1024	-768	-1	-1	-1	-1	4	-1024	-768	-1	-1	-1	-1	4		0	0						Untertest4.avi	0	880	547	72	111				0	Content		-72	-111	17495179	769483187
17512	08:41:19.722	00:00:17.511	1051	-1024	-768	-1	-1	-1	-1	4	-1024	-768	-1	-1	-1	-1	4		0	0						Untertest4.avi	0	880	547	72	111				0	Content		-72	-111	17511747	769499755
17528	08:41:19.738	00:00:17.528	1052	-1024	-768	-1	-1	-1	-1	4	-1024	-768	-1	-1	-1	-1	4		0	0						Untertest4.avi	0	880	547	72	111				0	Content		-72	-111	17528495	769516503
17546	08:41:19.756	00:00:17.545	1053	-1024	-768	-1	-1	-1	-1	4	-1024	-768	-1	-1	-1	-1	4		0	0						Untertest4.avi	0	880	547	72	111				0	Content		-72	-111	17545537	769533545
17562	08:41:19.772	00:00:17.562	1054	-1024	-768	-1	-1	-1	-1	4	-1024	-768	-1	-1	-1	-1	4		0	0						Untertest4.avi	0	880	547	72	111				0	Content		-72	-111	17562204	769550212
17579	08:41:19.789	00:00:17.578	1055	-1024	-768	-1	-1	-1	-1	4	-1024	-768	-1	-1	-1	-1	4		0	0						Untertest4.avi	0	880	547	72	111				0	Content		-72	-111	17578871	769566879
17596	08:41:19.806	00:00:17.595	1056	-1024	-768	-1	-1	-1	-1	4	-1024	-768	-1	-1	-1	-1	4		0	0						Untertest4.avi	0	880	547	72	111				0	Content		-72	-111	17595993	769584001
17613	08:41:19.823	00:00:17.612	1057	-1024	-768	-1	-1	-1	-1	4	-1024	-768	-1	-1	-1	-1	4		0	0						Untertest4.avi	0	880	547	72	111				0	Content		-72	-111	17612660	769600668
17629	08:41:19.839	00:00:17.629	1058	-1024	-768	-1	-1	-1	-1	4	-1024	-768	-1	-1	-1	-1	4		0	0						Untertest4.avi	0	880	547	72	111				0	Content		-72	-111	17629328	769617336
17646	08:41:19.856	00:00:17.645	1059	-1024	-768	-1	-1	-1	-1	4	-1024	-768	-1	-1	-1	-1	4		0	0						Untertest4.avi	0	880	547	72	111				0	Content		-72	-111	17645532	769633540
17662	08:41:19.872	00:00:17.662	1060	-1024	-768	-1	-1	-1	-1	4	-1024	-768	-1	-1	-1	-1	4		0	0						Untertest4.avi	0	880	547	72	111				0	Content		-72	-111	17662200	769650208
17679	08:41:19.889	00:00:17.678	1061	-1024	-768	-1	-1	-1	-1	4	-1024	-768	-1	-1	-1	-1	4		0	0						Untertest4.avi	0	880	547	72	111				0	Content		-72	-111	17678711	769666719
17695	08:41:19.905	00:00:17.695	1062	-1024	-768	-1	-1	-1	-1	4	-1024	-768	-1	-1	-1	-1	4		0	0						Untertest4.avi	0	880	547	72	111				0	Content		-72	-111	17695378	769683386
17712	08:41:19.922	00:00:17.712	1063	-1024	-768	-1	-1	-1	-1	4	-1024	-768	-1	-1	-1	-1	4		0	0						Untertest4.avi	0	880	547	72	111				0	Content		-72	-111	17712045	769700053
17728	08:41:19.938	00:00:17.728	1064	-1024	-768	-1	-1	-1	-1	4	-1024	-768	-1	-1	-1	-1	4		0	0						Untertest4.avi	0	880	547	72	111				0	Content		-72	-111	17728358	769716366
17745	08:41:19.955	00:00:17.744	1065	-1024	-768	-1	-1	-1	-1	4	-1024	-768	-1	-1	-1	-1	4		0	0						Untertest4.avi	0	880	547	72	111				0	Content		-72	-111	17744993	769733001
17762	08:41:19.972	00:00:17.761	1066	-1024	-768	-1	-1	-1	-1	4	-1024	-768	-1	-1	-1	-1	4		0	0						Untertest4.avi	0	880	547	72	111				0	Content		-72	-111	17761657	769749665
17778	08:41:19.988	00:00:17.778	1067	-1024	-768	-1	-1	-1	-1	4	-1024	-768	-1	-1	-1	-1	4		0	0						Untertest4.avi	0	880	547	72	111				0	Content		-72	-111	17778324	769766332
17795	08:41:20.005	00:00:17.794	1068	-1024	-768	-1	-1	-1	-1	4	-1024	-768	-1	-1	-1	-1	4		0	0						Untertest4.avi	0	880	547	72	111				0	Content		-72	-111	17794991	769782999
17812	08:41:20.022	00:00:17.811	1069	-1024	-768	-1	-1	-1	-1	4	-1024	-768	-1	-1	-1	-1	4		0	0						Untertest4.avi	0	880	547	72	111				0	Content		-72	-111	17811610	769799618
17828	08:41:20.038	00:00:17.828	1070	-1024	-768	-1	-1	-1	-1	4	-1024	-768	-1	-1	-1	-1	4		0	0						Untertest4.avi	0	880	547	72	111				0	Content		-72	-111	17828277	769816285
17845	08:41:20.055	00:00:17.844	1071	-1024	-768	-1	-1	-1	-1	4	-1024	-768	-1	-1	-1	-1	4		0	0						Untertest4.avi	0	880	547	72	111				0	Content		-72	-111	17844894	769832902
17862	08:41:20.072	00:00:17.862	1072	-1024	-768	-1	-1	-1	-1	4	-1024	-768	-1	-1	-1	-1	4		0	0						Untertest4.avi	0	880	547	72	111				0	Content		-72	-111	17862179	769850187
17879	08:41:20.089	00:00:17.878	1073	-1024	-768	-1	-1	-1	-1	4	-1024	-768	-1	-1	-1	-1	4		0	0						Untertest4.avi	0	880	547	72	111				0	Content		-72	-111	17878846	769866854
17896	08:41:20.106	00:00:17.896	1074	-1024	-768	-1	-1	-1	-1	4	-1024	-768	-1	-1	-1	-1	4		0	0						Untertest4.avi	0	880	547	72	111				0	Content		-72	-111	17896101	769884109
17913	08:41:20.123	00:00:17.912	1075	-1024	-768	-1	-1	-1	-1	4	-1024	-768	-1	-1	-1	-1	4		0	0						Untertest4.avi	0	880	547	72	111				0	Content		-72	-111	17912768	769900776
17929	08:41:20.139	00:00:17.928	1076	-1024	-768	-1	-1	-1	-1	4	-1024	-768	-1	-1	-1	-1	4		0	0						Untertest4.avi	0	880	547	72	111				0	Content		-72	-111	17928999	769917007
17946	08:41:20.156	00:00:17.945	1077	-1024	-768	-1	-1	-1	-1	4	-1024	-768	-1	-1	-1	-1	4		0	0						Untertest4.avi	0	880	547	72	111				0	Content		-72	-111	17945666	769933674
17962	08:41:20.172	00:00:17.962	1078	-1024	-768	-1	-1	-1	-1	4	-1024	-768	-1	-1	-1	-1	4		0	0						Untertest4.avi	0	880	547	72	111				0	Content		-72	-111	17962333	769950341
17978	08:41:20.188	00:00:17.978	1079	-1024	-768	-1	-1	-1	-1	4	-1024	-768	-1	-1	-1	-1	4		0	0						Untertest4.avi	0	880	547	72	111				0	Content		-72	-111	17978081	769966089
17995	08:41:20.205	00:00:17.994	1080	-1024	-768	-1	-1	-1	-1	4	-1024	-768	-1	-1	-1	-1	4		0	0						Untertest4.avi	0	880	547	72	111				0	Content		-72	-111	17994828	769982836
18012	08:41:20.222	00:00:18.011	1081	-1024	-768	-1	-1	-1	-1	4	-1024	-768	-1	-1	-1	-1	4		0	0						Untertest4.avi	0	880	547	72	111				0	Content		-72	-111	18011514	769999522
18028	08:41:20.238	00:00:18.028	1082	-1024	-768	-1	-1	-1	-1	4	-1024	-768	-1	-1	-1	-1	4		0	0						Untertest4.avi	0	880	547	72	111				0	Content		-72	-111	18028181	770016189
18045	08:41:20.255	00:00:18.044	1083	-1024	-768	-1	-1	-1	-1	4	-1024	-768	-1	-1	-1	-1	4		0	0						Untertest4.avi	0	880	547	72	111				0	Content		-72	-111	18044848	770032856
18062	08:41:20.272	00:00:18.061	1084	-1024	-768	-1	-1	-1	-1	4	-1024	-768	-1	-1	-1	-1	4		0	0						Untertest4.avi	0	880	547	72	111				0	Content		-72	-111	18061501	770049509
18078	08:41:20.288	00:00:18.078	1085	-1024	-768	-1	-1	-1	-1	4	-1024	-768	-1	-1	-1	-1	4		0	0						Untertest4.avi	0	880	547	72	111				0	Content		-72	-111	18078108	770066116
18095	08:41:20.305	00:00:18.094	1086	-1024	-768	-1	-1	-1	-1	4	-1024	-768	-1	-1	-1	-1	4		0	0						Untertest4.avi	0	880	547	72	111				0	Content		-72	-111	18094775	770082783
18111	08:41:20.321	00:00:18.111	1087	-1024	-768	-1	-1	-1	-1	4	-1024	-768	-1	-1	-1	-1	4		0	0						Untertest4.avi	0	880	547	72	111				0	Content		-72	-111	18111442	770099450
18128	08:41:20.338	00:00:18.128	1088	-1024	-768	-1	-1	-1	-1	4	-1024	-768	-1	-1	-1	-1	4		0	0						Untertest4.avi	0	880	547	72	111				0	Content		-72	-111	18128276	770116284
18145	08:41:20.355	00:00:18.144	1089	-1024	-768	-1	-1	-1	-1	4	-1024	-768	-1	-1	-1	-1	4		0	0						Untertest4.avi	0	880	547	72	111				0	Content		-72	-111	18144943	770132951
18162	08:41:20.372	00:00:18.161	1090	-1024	-768	-1	-1	-1	-1	4	-1024	-768	-1	-1	-1	-1	4		0	0						Untertest4.avi	0	880	547	72	111				0	Content		-72	-111	18161610	770149618
18179	08:41:20.389	00:00:18.178	1091	-1024	-768	-1	-1	-1	-1	4	-1024	-768	-1	-1	-1	-1	4		0	0						Untertest4.avi	0	880	547	72	111				0	Content		-72	-111	18178777	770166785
18195	08:41:20.405	00:00:18.195	1092	-1024	-768	-1	-1	-1	-1	4	-1024	-768	-1	-1	-1	-1	4		0	0						Untertest4.avi	0	880	547	72	111				0	Content		-72	-111	18195444	770183452
18212	08:41:20.422	00:00:18.212	1093	-1024	-768	-1	-1	-1	-1	4	-1024	-768	-1	-1	-1	-1	4		0	0						Untertest4.avi	0	880	547	72	111				0	Content		-72	-111	18212441	770200449
18229	08:41:20.439	00:00:18.229	1094	-1024	-768	-1	-1	-1	-1	4	-1024	-768	-1	-1	-1	-1	4		0	0						Untertest4.avi	0	880	547	72	111				0	Content		-72	-111	18229108	770217116
18246	08:41:20.456	00:00:18.245	1095	-1024	-768	-1	-1	-1	-1	4	-1024	-768	-1	-1	-1	-1	4		0	0						Untertest4.avi	0	880	547	72	111				0	Content		-72	-111	18245775	770233783
18262	08:41:20.472	00:00:18.261	1096	-1024	-768	-1	-1	-1	-1	4	-1024	-768	-1	-1	-1	-1	4		0	0						Untertest4.avi	0	880	547	72	111				0	Content		-72	-111	18261854	770249862
18279	08:41:20.489	00:00:18.278	1097	-1024	-768	-1	-1	-1	-1	4	-1024	-768	-1	-1	-1	-1	4		0	0						Untertest4.avi	0	880	547	72	111				0	Content		-72	-111	18278521	770266529
18295	08:41:20.505	00:00:18.294	1098	-1024	-768	-1	-1	-1	-1	4	-1024	-768	-1	-1	-1	-1	4		0	0						Untertest4.avi	0	880	547	72	111				0	Content		-72	-111	18294994	770283002
18312	08:41:20.522	00:00:18.311	1099	-1024	-768	-1	-1	-1	-1	4	-1024	-768	-1	-1	-1	-1	4		0	0						Untertest4.avi	0	880	547	72	111				0	Content		-72	-111	18311661	770299669
18328	08:41:20.538	00:00:18.328	1100	-1024	-768	-1	-1	-1	-1	4	-1024	-768	-1	-1	-1	-1	4		0	0						Untertest4.avi	0	880	547	72	111				0	Content		-72	-111	18328328	770316336
18345	08:41:20.555	00:00:18.344	1101	-1024	-768	-1	-1	-1	-1	4	-1024	-768	-1	-1	-1	-1	4		0	0						Untertest4.avi	0	880	547	72	111				0	Content		-72	-111	18344552	770332560
18361	08:41:20.571	00:00:18.361	1102	-1024	-768	-1	-1	-1	-1	4	-1024	-768	-1	-1	-1	-1	4		0	0						Untertest4.avi	0	880	547	72	111				0	Content		-72	-111	18361174	770349182
18378	08:41:20.588	00:00:18.377	1103	-1024	-768	-1	-1	-1	-1	4	-1024	-768	-1	-1	-1	-1	4		0	0						Untertest4.avi	0	880	547	72	111				0	Content		-72	-111	18377839	770365847
18395	08:41:20.605	00:00:18.394	1104	-1024	-768	-1	-1	-1	-1	4	-1024	-768	-1	-1	-1	-1	4		0	0						Untertest4.avi	0	880	547	72	111				0	Content		-72	-111	18394506	770382514
18411	08:41:20.621	00:00:18.411	1105	-1024	-768	-1	-1	-1	-1	4	-1024	-768	-1	-1	-1	-1	4		0	0						Untertest4.avi	0	880	547	72	111				0	Content		-72	-111	18411173	770399181
18428	08:41:20.638	00:00:18.427	1106	-1024	-768	-1	-1	-1	-1	4	-1024	-768	-1	-1	-1	-1	4		0	0						Untertest4.avi	0	880	547	72	111				0	Content		-72	-111	18427864	770415872
18445	08:41:20.655	00:00:18.444	1107	-1024	-768	-1	-1	-1	-1	4	-1024	-768	-1	-1	-1	-1	4		0	0						Untertest4.avi	0	880	547	72	111				0	Content		-72	-111	18444531	770432539
18461	08:41:20.671	00:00:18.461	1108	-1024	-768	-1	-1	-1	-1	4	-1024	-768	-1	-1	-1	-1	4		0	0						Untertest4.avi	0	880	547	72	111				0	Content		-72	-111	18461173	770449181
18478	08:41:20.688	00:00:18.478	1109	-1024	-768	-1	-1	-1	-1	4	-1024	-768	-1	-1	-1	-1	4		0	0						Untertest4.avi	0	880	547	72	111				0	Content		-72	-111	18478427	770466435
18496	08:41:20.706	00:00:18.495	1110	-1024	-768	-1	-1	-1	-1	4	-1024	-768	-1	-1	-1	-1	4		0	0						Untertest4.avi	0	880	547	72	111				0	Content		-72	-111	18495505	770483513
18512	08:41:20.722	00:00:18.512	1111	-1024	-768	-1	-1	-1	-1	4	-1024	-768	-1	-1	-1	-1	4		0	0						Untertest4.avi	0	880	547	72	111				0	Content		-72	-111	18512172	770500180
18529	08:41:20.739	00:00:18.528	1112	-1024	-768	-1	-1	-1	-1	4	-1024	-768	-1	-1	-1	-1	4		0	0						Untertest4.avi	0	880	547	72	111				0	Content		-72	-111	18528839	770516847
18545	08:41:20.755	00:00:18.545	1113	-1024	-768	-1	-1	-1	-1	4	-1024	-768	-1	-1	-1	-1	4		0	0						Untertest4.avi	0	880	547	72	111				0	Content		-72	-111	18545155	770533163
18562	08:41:20.772	00:00:18.561	1114	-1024	-768	-1	-1	-1	-1	4	-1024	-768	-1	-1	-1	-1	4		0	0						Untertest4.avi	0	880	547	72	111				0	Content		-72	-111	18561822	770549830
18578	08:41:20.788	00:00:18.578	1115	-1024	-768	-1	-1	-1	-1	4	-1024	-768	-1	-1	-1	-1	4		0	0						Untertest4.avi	0	880	547	72	111				0	Content		-72	-111	18578489	770566497
18594	08:41:20.804	00:00:18.594	1116	-1024	-768	-1	-1	-1	-1	4	-1024	-768	-1	-1	-1	-1	4		0	0						Untertest4.avi	0	880	547	72	111				0	Content		-72	-111	18594406	770582414
18611	08:41:20.821	00:00:18.611	1117	-1024	-768	-1	-1	-1	-1	4	-1024	-768	-1	-1	-1	-1	4		0	0						Untertest4.avi	0	880	547	72	111				0	Content		-72	-111	18611030	770599038
18628	08:41:20.838	00:00:18.627	1118	-1024	-768	-1	-1	-1	-1	4	-1024	-768	-1	-1	-1	-1	4		0	0						Untertest4.avi	0	880	547	72	111				0	Content		-72	-111	18627716	770615724
18644	08:41:20.854	00:00:18.644	1119	-1024	-768	-1	-1	-1	-1	4	-1024	-768	-1	-1	-1	-1	4		0	0						Untertest4.avi	0	880	547	72	111				0	Content		-72	-111	18644383	770632391
18661	08:41:20.871	00:00:18.661	1120	-1024	-768	-1	-1	-1	-1	4	-1024	-768	-1	-1	-1	-1	4		0	0						Untertest4.avi	0	880	547	72	111				0	Content		-72	-111	18661050	770649058
18678	08:41:20.888	00:00:18.677	1121	-1024	-768	-1	-1	-1	-1	4	-1024	-768	-1	-1	-1	-1	4		0	0						Untertest4.avi	0	880	547	72	111				0	Content		-72	-111	18677831	770665839
18694	08:41:20.904	00:00:18.694	1122	-1024	-768	-1	-1	-1	-1	4	-1024	-768	-1	-1	-1	-1	4		0	0						Untertest4.avi	0	880	547	72	111				0	Content		-72	-111	18694273	770682281
18711	08:41:20.921	00:00:18.711	1123	-1024	-768	-1	-1	-1	-1	4	-1024	-768	-1	-1	-1	-1	4		0	0						Untertest4.avi	0	880	547	72	111				0	Content		-72	-111	18711022	770699030
18728	08:41:20.938	00:00:18.728	1124	-1024	-768	-1	-1	-1	-1	4	-1024	-768	-1	-1	-1	-1	4		0	0						Untertest4.avi	0	880	547	72	111				0	Content		-72	-111	18728063	770716071
18745	08:41:20.955	00:00:18.744	1125	-1024	-768	-1	-1	-1	-1	4	-1024	-768	-1	-1	-1	-1	4		0	0						Untertest4.avi	0	880	547	72	111				0	Content		-72	-111	18744730	770732738
18761	08:41:20.971	00:00:18.761	1126	-1024	-768	-1	-1	-1	-1	4	-1024	-768	-1	-1	-1	-1	4		0	0						Untertest4.avi	0	880	547	72	111				0	Content		-72	-111	18761397	770749405
18779	08:41:20.989	00:00:18.778	1127	-1024	-768	-1	-1	-1	-1	4	-1024	-768	-1	-1	-1	-1	4		0	0						Untertest4.avi	0	880	547	72	111				0	Content		-72	-111	18778562	770766570
18795	08:41:21.005	00:00:18.795	1128	-1024	-768	-1	-1	-1	-1	4	-1024	-768	-1	-1	-1	-1	4		0	0						Untertest4.avi	0	880	547	72	111				0	Content		-72	-111	18795229	770783237
18812	08:41:21.022	00:00:18.811	1129	-1024	-768	-1	-1	-1	-1	4	-1024	-768	-1	-1	-1	-1	4		0	0						Untertest4.avi	0	880	547	72	111				0	Content		-72	-111	18811896	770799904
18828	08:41:21.038	00:00:18.828	1130	-1024	-768	-1	-1	-1	-1	4	-1024	-768	-1	-1	-1	-1	4		0	0						Untertest4.avi	0	880	547	72	111				0	Content		-72	-111	18828080	770816088
18845	08:41:21.055	00:00:18.844	1131	-1024	-768	-1	-1	-1	-1	4	-1024	-768	-1	-1	-1	-1	4		0	0						Untertest4.avi	0	880	547	72	111				0	Content		-72	-111	18844747	770832755
18861	08:41:21.071	00:00:18.861	1132	-1024	-768	-1	-1	-1	-1	4	-1024	-768	-1	-1	-1	-1	4		0	0						Untertest4.avi	0	880	547	72	111				0	Content		-72	-111	18861251	770849259
18878	08:41:21.088	00:00:18.877	1133	-1024	-768	-1	-1	-1	-1	4	-1024	-768	-1	-1	-1	-1	4		0	0						Untertest4.avi	0	880	547	72	111				0	Content		-72	-111	18877918	770865926
18895	08:41:21.105	00:00:18.894	1134	-1024	-768	-1	-1	-1	-1	4	-1024	-768	-1	-1	-1	-1	4		0	0						Untertest4.avi	0	880	547	72	111				0	Content		-72	-111	18894585	770882593
18911	08:41:21.121	00:00:18.910	1135	-1024	-768	-1	-1	-1	-1	4	-1024	-768	-1	-1	-1	-1	4		0	0						Untertest4.avi	0	880	547	72	111				0	Content		-72	-111	18910882	770898890
18928	08:41:21.138	00:00:18.927	1136	-1024	-768	-1	-1	-1	-1	4	-1024	-768	-1	-1	-1	-1	4		0	0						Untertest4.avi	0	880	547	72	111				0	Content		-72	-111	18927505	770915513
18944	08:41:21.154	00:00:18.944	1137	-1024	-768	-1	-1	-1	-1	4	-1024	-768	-1	-1	-1	-1	4		0	0						Untertest4.avi	0	880	547	72	111				0	Content		-72	-111	18944172	770932180
18961	08:41:21.171	00:00:18.960	1138	-1024	-768	-1	-1	-1	-1	4	-1024	-768	-1	-1	-1	-1	4		0	0						Untertest4.avi	0	880	547	72	111				0	Content		-72	-111	18960839	770948847
18978	08:41:21.188	00:00:18.977	1139	-1024	-768	-1	-1	-1	-1	4	-1024	-768	-1	-1	-1	-1	4		0	0						Untertest4.avi	0	880	547	72	111				0	Content		-72	-111	18977506	770965514
18994	08:41:21.204	00:00:18.994	1140	-1024	-768	-1	-1	-1	-1	4	-1024	-768	-1	-1	-1	-1	4		0	0						Untertest4.avi	0	880	547	72	111				0	Content		-72	-111	18994136	770982144
19011	08:41:21.221	00:00:19.010	1141	-1024	-768	-1	-1	-1	-1	4	-1024	-768	-1	-1	-1	-1	4		0	0						Untertest4.avi	0	880	547	72	111				0	Content		-72	-111	19010803	770998811
19028	08:41:21.238	00:00:19.027	1142	-1024	-768	-1	-1	-1	-1	4	-1024	-768	-1	-1	-1	-1	4		0	0						Untertest4.avi	0	880	547	72	111				0	Content		-72	-111	19027504	771015512
19045	08:41:21.255	00:00:19.044	1143	-1024	-768	-1	-1	-1	-1	4	-1024	-768	-1	-1	-1	-1	4		0	0						Untertest4.avi	0	880	547	72	111				0	Content		-72	-111	19044634	771032642
19062	08:41:21.272	00:00:19.061	1144	-1024	-768	-1	-1	-1	-1	4	-1024	-768	-1	-1	-1	-1	4		0	0						Untertest4.avi	0	880	547	72	111				0	Content		-72	-111	19061754	771049762
19078	08:41:21.288	00:00:19.078	1145	-1024	-768	-1	-1	-1	-1	4	-1024	-768	-1	-1	-1	-1	4		0	0						Untertest4.avi	0	880	547	72	111				0	Content		-72	-111	19078421	771066429
19095	08:41:21.305	00:00:19.095	1146	-1024	-768	-1	-1	-1	-1	4	-1024	-768	-1	-1	-1	-1	4		0	0						Untertest4.avi	0	880	547	72	111				0	Content		-72	-111	19095089	771083097
19111	08:41:21.321	00:00:19.111	1147	-1024	-768	-1	-1	-1	-1	4	-1024	-768	-1	-1	-1	-1	4		0	0						Untertest4.avi	0	880	547	72	111				0	Content		-72	-111	19111389	771099397
19128	08:41:21.338	00:00:19.128	1148	-1024	-768	-1	-1	-1	-1	4	-1024	-768	-1	-1	-1	-1	4		0	0						Untertest4.avi	0	880	547	72	111				0	Content		-72	-111	19128057	771116065
19145	08:41:21.355	00:00:19.144	1149	-1024	-768	-1	-1	-1	-1	4	-1024	-768	-1	-1	-1	-1	4		0	0						Untertest4.avi	0	880	547	72	111				0	Content		-72	-111	19144724	771132732
19161	08:41:21.371	00:00:19.160	1150	-1024	-768	-1	-1	-1	-1	4	-1024	-768	-1	-1	-1	-1	4		0	0						Untertest4.avi	0	880	547	72	111				0	Content		-72	-111	19160737	771148745
19177	08:41:21.387	00:00:19.177	1151	-1024	-768	-1	-1	-1	-1	4	-1024	-768	-1	-1	-1	-1	4		0	0						Untertest4.avi	0	880	547	72	111				0	Content		-72	-111	19177361	771165369
19194	08:41:21.404	00:00:19.194	1152	-1024	-768	-1	-1	-1	-1	4	-1024	-768	-1	-1	-1	-1	4		0	0						Untertest4.avi	0	880	547	72	111				0	Content		-72	-111	19194046	771182054
19211	08:41:21.421	00:00:19.210	1153	-1024	-768	-1	-1	-1	-1	4	-1024	-768	-1	-1	-1	-1	4		0	0						Untertest4.avi	0	880	547	72	111				0	Content		-72	-111	19210713	771198721
19227	08:41:21.437	00:00:19.227	1154	-1024	-768	-1	-1	-1	-1	4	-1024	-768	-1	-1	-1	-1	4		0	0						Untertest4.avi	0	880	547	72	111				0	Content		-72	-111	19227380	771215388
19244	08:41:21.454	00:00:19.244	1155	-1024	-768	-1	-1	-1	-1	4	-1024	-768	-1	-1	-1	-1	4		0	0						Untertest4.avi	0	880	547	72	111				0	Content		-72	-111	19244034	771232042
19261	08:41:21.471	00:00:19.260	1156	-1024	-768	-1	-1	-1	-1	4	-1024	-768	-1	-1	-1	-1	4		0	0						Untertest4.avi	0	880	547	72	111				0	Content		-72	-111	19260603	771248611
19277	08:41:21.487	00:00:19.277	1157	-1024	-768	-1	-1	-1	-1	4	-1024	-768	-1	-1	-1	-1	4		0	0						Untertest4.avi	0	880	547	72	111				0	Content		-72	-111	19277228	771265236
19294	08:41:21.504	00:00:19.294	1158	-1024	-768	-1	-1	-1	-1	4	-1024	-768	-1	-1	-1	-1	4		0	0						Untertest4.avi	0	880	547	72	111				0	Content		-72	-111	19294309	771282317
19311	08:41:21.521	00:00:19.310	1159	-1024	-768	-1	-1	-1	-1	4	-1024	-768	-1	-1	-1	-1	4		0	0						Untertest4.avi	0	880	547	72	111				0	Content		-72	-111	19310976	771298984
19328	08:41:21.538	00:00:19.327	1160	-1024	-768	-1	-1	-1	-1	4	-1024	-768	-1	-1	-1	-1	4		0	0						Untertest4.avi	0	880	547	72	111				0	Content		-72	-111	19327643	771315651
19345	08:41:21.555	00:00:19.344	1161	-1024	-768	-1	-1	-1	-1	4	-1024	-768	-1	-1	-1	-1	4		0	0						Untertest4.avi	0	880	547	72	111				0	Content		-72	-111	19344793	771332801
19361	08:41:21.571	00:00:19.361	1162	-1024	-768	-1	-1	-1	-1	4	-1024	-768	-1	-1	-1	-1	4		0	0						Untertest4.avi	0	880	547	72	111				0	Content		-72	-111	19361460	771349468
19378	08:41:21.588	00:00:19.378	1163	-1024	-768	-1	-1	-1	-1	4	-1024	-768	-1	-1	-1	-1	4		0	0						Untertest4.avi	0	880	547	72	111				0	Content		-72	-111	19378127	771366135
19394	08:41:21.604	00:00:19.394	1164	-1024	-768	-1	-1	-1	-1	4	-1024	-768	-1	-1	-1	-1	4		0	0						Untertest4.avi	0	880	547	72	111				0	Content		-72	-111	19394360	771382368
19411	08:41:21.621	00:00:19.411	1165	-1024	-768	-1	-1	-1	-1	4	-1024	-768	-1	-1	-1	-1	4		0	0						Untertest4.avi	0	880	547	72	111				0	Content		-72	-111	19411027	771399035
19428	08:41:21.638	00:00:19.427	1166	-1024	-768	-1	-1	-1	-1	4	-1024	-768	-1	-1	-1	-1	4		0	0						Untertest4.avi	0	880	547	72	111				0	Content		-72	-111	19427548	771415556
19444	08:41:21.654	00:00:19.444	1167	-1024	-768	-1	-1	-1	-1	4	-1024	-768	-1	-1	-1	-1	4		0	0						Untertest4.avi	0	880	547	72	111				0	Content		-72	-111	19444215	771432223
19461	08:41:21.671	00:00:19.460	1168	-1024	-768	-1	-1	-1	-1	4	-1024	-768	-1	-1	-1	-1	4		0	0						Untertest4.avi	0	880	547	72	111				0	Content		-72	-111	19460882	771448890
19477	08:41:21.687	00:00:19.477	1169	-1024	-768	-1	-1	-1	-1	4	-1024	-768	-1	-1	-1	-1	4		0	0						Untertest4.avi	0	880	547	72	111				0	Content		-72	-111	19477212	771465220
19494	08:41:21.704	00:00:19.493	1170	-1024	-768	-1	-1	-1	-1	4	-1024	-768	-1	-1	-1	-1	4		0	0						Untertest4.avi	0	880	547	72	111				0	Content		-72	-111	19493833	771481841
19510	08:41:21.720	00:00:19.510	1171	-1024	-768	-1	-1	-1	-1	4	-1024	-768	-1	-1	-1	-1	4		0	0						Untertest4.avi	0	880	547	72	111				0	Content		-72	-111	19510500	771498508
19527	08:41:21.737	00:00:19.527	1172	-1024	-768	-1	-1	-1	-1	4	-1024	-768	-1	-1	-1	-1	4		0	0						Untertest4.avi	0	880	547	72	111				0	Content		-72	-111	19527167	771515175
19544	08:41:21.754	00:00:19.543	1173	-1024	-768	-1	-1	-1	-1	4	-1024	-768	-1	-1	-1	-1	4		0	0						Untertest4.avi	0	880	547	72	111				0	Content		-72	-111	19543834	771531842
19560	08:41:21.770	00:00:19.560	1174	-1024	-768	-1	-1	-1	-1	4	-1024	-768	-1	-1	-1	-1	4		0	0						Untertest4.avi	0	880	547	72	111				0	Content		-72	-111	19560457	771548465
19577	08:41:21.787	00:00:19.577	1175	-1024	-768	-1	-1	-1	-1	4	-1024	-768	-1	-1	-1	-1	4		0	0						Untertest4.avi	0	880	547	72	111				0	Content		-72	-111	19577124	771565132
19594	08:41:21.804	00:00:19.593	1176	-1024	-768	-1	-1	-1	-1	4	-1024	-768	-1	-1	-1	-1	4		0	0						Untertest4.avi	0	880	547	72	111				0	Content		-72	-111	19593791	771581799
19610	08:41:21.820	00:00:19.610	1177	-1024	-768	-1	-1	-1	-1	4	-1024	-768	-1	-1	-1	-1	4		0	0						Untertest4.avi	0	880	547	72	111				0	Content		-72	-111	19610461	771598469
19628	08:41:21.838	00:00:19.627	1178	-1024	-768	-1	-1	-1	-1	4	-1024	-768	-1	-1	-1	-1	4		0	0						Untertest4.avi	0	880	547	72	111				0	Content		-72	-111	19627586	771615594
19645	08:41:21.855	00:00:19.644	1179	-1024	-768	-1	-1	-1	-1	4	-1024	-768	-1	-1	-1	-1	4		0	0						Untertest4.avi	0	880	547	72	111				0	Content		-72	-111	19644707	771632715
19661	08:41:21.871	00:00:19.661	1180	-1024	-768	-1	-1	-1	-1	4	-1024	-768	-1	-1	-1	-1	4		0	0						Untertest4.avi	0	880	547	72	111				0	Content		-72	-111	19661374	771649382
19678	08:41:21.888	00:00:19.678	1181	-1024	-768	-1	-1	-1	-1	4	-1024	-768	-1	-1	-1	-1	4		0	0						Untertest4.avi	0	880	547	72	111				0	Content		-72	-111	19678041	771666049
19694	08:41:21.904	00:00:19.694	1182	-1024	-768	-1	-1	-1	-1	4	-1024	-768	-1	-1	-1	-1	4		0	0						Untertest4.avi	0	880	547	72	111				0	Content		-72	-111	19694341	771682349
19711	08:41:21.921	00:00:19.711	1183	-1024	-768	-1	-1	-1	-1	4	-1024	-768	-1	-1	-1	-1	4		0	0						Untertest4.avi	0	880	547	72	111				0	Content		-72	-111	19711008	771699016
19728	08:41:21.938	00:00:19.727	1184	-1024	-768	-1	-1	-1	-1	4	-1024	-768	-1	-1	-1	-1	4		0	0						Untertest4.avi	0	880	547	72	111				0	Content		-72	-111	19727675	771715683
19744	08:41:21.954	00:00:19.743	1185	-1024	-768	-1	-1	-1	-1	4	-1024	-768	-1	-1	-1	-1	4		0	0						Untertest4.avi	0	880	547	72	111				0	Content		-72	-111	19743689	771731697
19760	08:41:21.970	00:00:19.760	1186	-1024	-768	-1	-1	-1	-1	4	-1024	-768	-1	-1	-1	-1	4		0	0						Untertest4.avi	0	880	547	72	111				0	Content		-72	-111	19760311	771748319
19777	08:41:21.987	00:00:19.776	1187	-1024	-768	-1	-1	-1	-1	4	-1024	-768	-1	-1	-1	-1	4		0	0						Untertest4.avi	0	880	547	72	111				0	Content		-72	-111	19776995	771765003
19794	08:41:22.004	00:00:19.793	1188	-1024	-768	-1	-1	-1	-1	4	-1024	-768	-1	-1	-1	-1	4		0	0						Untertest4.avi	0	880	547	72	111				0	Content		-72	-111	19793662	771781670
19810	08:41:22.020	00:00:19.810	1189	-1024	-768	-1	-1	-1	-1	4	-1024	-768	-1	-1	-1	-1	4		0	0						Untertest4.avi	0	880	547	72	111				0	Content		-72	-111	19810329	771798337
19827	08:41:22.037	00:00:19.826	1190	-1024	-768	-1	-1	-1	-1	4	-1024	-768	-1	-1	-1	-1	4		0	0						Untertest4.avi	0	880	547	72	111				0	Content		-72	-111	19826982	771814990
19844	08:41:22.054	00:00:19.843	1191	-1024	-768	-1	-1	-1	-1	4	-1024	-768	-1	-1	-1	-1	4		0	0						Untertest4.avi	0	880	547	72	111				0	Content		-72	-111	19843553	771831561
19860	08:41:22.070	00:00:19.860	1192	-1024	-768	-1	-1	-1	-1	4	-1024	-768	-1	-1	-1	-1	4		0	0						Untertest4.avi	0	880	547	72	111				0	Content		-72	-111	19860177	771848185
19877	08:41:22.087	00:00:19.877	1193	-1024	-768	-1	-1	-1	-1	4	-1024	-768	-1	-1	-1	-1	4		0	0						Untertest4.avi	0	880	547	72	111				0	Content		-72	-111	19877259	771865267
19894	08:41:22.104	00:00:19.893	1194	-1024	-768	-1	-1	-1	-1	4	-1024	-768	-1	-1	-1	-1	4		0	0						Untertest4.avi	0	880	547	72	111				0	Content		-72	-111	19893926	771881934
19911	08:41:22.121	00:00:19.910	1195	-1024	-768	-1	-1	-1	-1	4	-1024	-768	-1	-1	-1	-1	4		0	0						Untertest4.avi	0	880	547	72	111				0	Content		-72	-111	19910593	771898601
19928	08:41:22.138	00:00:19.927	1196	-1024	-768	-1	-1	-1	-1	4	-1024	-768	-1	-1	-1	-1	4		0	0						Untertest4.avi	0	880	547	72	111				0	Content		-72	-111	19927744	771915752
19944	08:41:22.154	00:00:19.944	1197	-1024	-768	-1	-1	-1	-1	4	-1024	-768	-1	-1	-1	-1	4		0	0						Untertest4.avi	0	880	547	72	111				0	Content		-72	-111	19944411	771932419
19961	08:41:22.171	00:00:19.961	1198	-1024	-768	-1	-1	-1	-1	4	-1024	-768	-1	-1	-1	-1	4		0	0						Untertest4.avi	0	880	547	72	111				0	Content		-72	-111	19961078	771949086
19977	08:41:22.187	00:00:19.977	1199	-1024	-768	-1	-1	-1	-1	4	-1024	-768	-1	-1	-1	-1	4		0	0						Untertest4.avi	0	880	547	72	111				0	Content		-72	-111	19977319	771965327
19994	08:41:22.204	00:00:19.993	1200	-1024	-768	-1	-1	-1	-1	4	-1024	-768	-1	-1	-1	-1	4		0	0						Untertest4.avi	0	880	547	72	111				0	Content		-72	-111	19993986	771981994
20011	08:41:22.221	00:00:20.010	1201	-1024	-768	-1	-1	-1	-1	4	-1024	-768	-1	-1	-1	-1	4		0	0						Untertest4.avi	0	880	547	72	111				0	Content		-72	-111	20010509	771998517
20027	08:41:22.237	00:00:20.027	1202	-1024	-768	-1	-1	-1	-1	4	-1024	-768	-1	-1	-1	-1	4		0	0						Untertest4.avi	0	880	547	72	111				0	Content		-72	-111	20027176	772015184
20044	08:41:22.254	00:00:20.043	1203	-1024	-768	-1	-1	-1	-1	4	-1024	-768	-1	-1	-1	-1	4		0	0						Untertest4.avi	0	880	547	72	111				0	Content		-72	-111	20043843	772031851
20060	08:41:22.270	00:00:20.060	1204	-1024	-768	-1	-1	-1	-1	4	-1024	-768	-1	-1	-1	-1	4		0	0						Untertest4.avi	0	880	547	72	111				0	Content		-72	-111	20060162	772048170
20077	08:41:22.287	00:00:20.076	1205	-1024	-768	-1	-1	-1	-1	4	-1024	-768	-1	-1	-1	-1	4		0	0						Untertest4.avi	0	880	547	72	111				0	Content		-72	-111	20076782	772064790
20093	08:41:22.303	00:00:20.093	1206	-1024	-768	-1	-1	-1	-1	4	-1024	-768	-1	-1	-1	-1	4		0	0						Untertest4.avi	0	880	547	72	111				0	Content		-72	-111	20093448	772081456
20110	08:41:22.320	00:00:20.110	1207	-1024	-768	-1	-1	-1	-1	4	-1024	-768	-1	-1	-1	-1	4		0	0						Untertest4.avi	0	880	547	72	111				0	Content		-72	-111	20110115	772098123
20127	08:41:22.337	00:00:20.126	1208	-1024	-768	-1	-1	-1	-1	4	-1024	-768	-1	-1	-1	-1	4		0	0						Untertest4.avi	0	880	547	72	111				0	Content		-72	-111	20126782	772114790
20143	08:41:22.353	00:00:20.143	1209	-1024	-768	-1	-1	-1	-1	4	-1024	-768	-1	-1	-1	-1	4		0	0						Untertest4.avi	0	880	547	72	111				0	Content		-72	-111	20143408	772131416
20160	08:41:22.370	00:00:20.160	1210	-1024	-768	-1	-1	-1	-1	4	-1024	-768	-1	-1	-1	-1	4		0	0						Untertest4.avi	0	880	547	72	111				0	Content		-72	-111	20160075	772148083
20177	08:41:22.387	00:00:20.176	1211	-1024	-768	-1	-1	-1	-1	4	-1024	-768	-1	-1	-1	-1	4		0	0						Untertest4.avi	0	880	547	72	111				0	Content		-72	-111	20176679	772164687
20194	08:41:22.404	00:00:20.193	1212	-1024	-768	-1	-1	-1	-1	4	-1024	-768	-1	-1	-1	-1	4		0	0						Untertest4.avi	0	880	547	72	111				0	Content		-72	-111	20193910	772181918
20211	08:41:22.421	00:00:20.210	1213	-1024	-768	-1	-1	-1	-1	4	-1024	-768	-1	-1	-1	-1	4		0	0						Untertest4.avi	0	880	547	72	111				0	Content		-72	-111	20210989	772198997
20228	08:41:22.438	00:00:20.227	1214	-1024	-768	-1	-1	-1	-1	4	-1024	-768	-1	-1	-1	-1	4		0	0						Untertest4.avi	0	880	547	72	111				0	Content		-72	-111	20227656	772215664
20244	08:41:22.454	00:00:20.244	1215	-1024	-768	-1	-1	-1	-1	4	-1024	-768	-1	-1	-1	-1	4		0	0						Untertest4.avi	0	880	547	72	111				0	Content		-72	-111	20244323	772232331
20261	08:41:22.471	00:00:20.260	1216	-1024	-768	-1	-1	-1	-1	4	-1024	-768	-1	-1	-1	-1	4		0	0						Untertest4.avi	0	880	547	72	111				0	Content		-72	-111	20260638	772248646
20277	08:41:22.487	00:00:20.277	1217	-1024	-768	-1	-1	-1	-1	4	-1024	-768	-1	-1	-1	-1	4		0	0						Untertest4.avi	0	880	547	72	111				0	Content		-72	-111	20277305	772265313
20294	08:41:22.504	00:00:20.293	1218	-1024	-768	-1	-1	-1	-1	4	-1024	-768	-1	-1	-1	-1	4		0	0						Untertest4.avi	0	880	547	72	111				0	Content		-72	-111	20293972	772281980
20310	08:41:22.520	00:00:20.309	1219	-1024	-768	-1	-1	-1	-1	4	-1024	-768	-1	-1	-1	-1	4		0	0						Untertest4.avi	0	880	547	72	111				0	Content		-72	-111	20309886	772297894
20327	08:41:22.537	00:00:20.326	1220	-1024	-768	-1	-1	-1	-1	4	-1024	-768	-1	-1	-1	-1	4		0	0						Untertest4.avi	0	880	547	72	111				0	Content		-72	-111	20326647	772314655
20343	08:41:22.553	00:00:20.343	1221	-1024	-768	-1	-1	-1	-1	4	-1024	-768	-1	-1	-1	-1	4		0	0						Untertest4.avi	0	880	547	72	111				0	Content		-72	-111	20343329	772331337
20360	08:41:22.570	00:00:20.359	1222	-1024	-768	-1	-1	-1	-1	4	-1024	-768	-1	-1	-1	-1	4		0	0						Untertest4.avi	0	880	547	72	111				0	Content		-72	-111	20359996	772348004
20377	08:41:22.587	00:00:20.376	1223	-1024	-768	-1	-1	-1	-1	4	-1024	-768	-1	-1	-1	-1	4		0	0						Untertest4.avi	0	880	547	72	111				0	Content		-72	-111	20376663	772364671
20393	08:41:22.603	00:00:20.393	1224	-1024	-768	-1	-1	-1	-1	4	-1024	-768	-1	-1	-1	-1	4		0	0						Untertest4.avi	0	880	547	72	111				0	Content		-72	-111	20393307	772381315
20410	08:41:22.620	00:00:20.409	1225	-1024	-768	-1	-1	-1	-1	4	-1024	-768	-1	-1	-1	-1	4		0	0						Untertest4.avi	0	880	547	72	111				0	Content		-72	-111	20409876	772397884
20426	08:41:22.636	00:00:20.426	1226	-1024	-768	-1	-1	-1	-1	4	-1024	-768	-1	-1	-1	-1	4		0	0						Untertest4.avi	0	880	547	72	111				0	Content		-72	-111	20426497	772414505
20444	08:41:22.654	00:00:20.443	1227	-1024	-768	-1	-1	-1	-1	4	-1024	-768	-1	-1	-1	-1	4		0	0						Untertest4.avi	0	880	547	72	111				0	Content		-72	-111	20443578	772431586
20460	08:41:22.670	00:00:20.460	1228	-1024	-768	-1	-1	-1	-1	4	-1024	-768	-1	-1	-1	-1	4		0	0						Untertest4.avi	0	880	547	72	111				0	Content		-72	-111	20460245	772448253
20477	08:41:22.687	00:00:20.476	1229	-1024	-768	-1	-1	-1	-1	4	-1024	-768	-1	-1	-1	-1	4		0	0						Untertest4.avi	0	880	547	72	111				0	Content		-72	-111	20476912	772464920
20494	08:41:22.704	00:00:20.494	1230	-1024	-768	-1	-1	-1	-1	4	-1024	-768	-1	-1	-1	-1	4		0	0						Untertest4.avi	0	880	547	72	111				0	Content		-72	-111	20494062	772482070
20511	08:41:22.721	00:00:20.510	1231	-1024	-768	-1	-1	-1	-1	4	-1024	-768	-1	-1	-1	-1	4		0	0						Untertest4.avi	0	880	547	72	111				0	Content		-72	-111	20510729	772498737
20527	08:41:22.737	00:00:20.527	1232	-1024	-768	-1	-1	-1	-1	4	-1024	-768	-1	-1	-1	-1	4		0	0						Untertest4.avi	0	880	547	72	111				0	Content		-72	-111	20527396	772515404
20544	08:41:22.754	00:00:20.543	1233	-1024	-768	-1	-1	-1	-1	4	-1024	-768	-1	-1	-1	-1	4		0	0						Untertest4.avi	0	880	547	72	111				0	Content		-72	-111	20543635	772531643
20560	08:41:22.770	00:00:20.560	1234	-1024	-768	-1	-1	-1	-1	4	-1024	-768	-1	-1	-1	-1	4		0	0						Untertest4.avi	0	880	547	72	111				0	Content		-72	-111	20560302	772548310
20577	08:41:22.787	00:00:20.576	1235	-1024	-768	-1	-1	-1	-1	4	-1024	-768	-1	-1	-1	-1	4		0	0						Untertest4.avi	0	880	547	72	111				0	Content		-72	-111	20576783	772564791
20593	08:41:22.803	00:00:20.593	1236	-1024	-768	-1	-1	-1	-1	4	-1024	-768	-1	-1	-1	-1	4		0	0						Untertest4.avi	0	880	547	72	111				0	Content		-72	-111	20593450	772581458
20610	08:41:22.820	00:00:20.610	1237	-1024	-768	-1	-1	-1	-1	4	-1024	-768	-1	-1	-1	-1	4		0	0						Untertest4.avi	0	880	547	72	111				0	Content		-72	-111	20610117	772598125
20626	08:41:22.836	00:00:20.626	1238	-1024	-768	-1	-1	-1	-1	4	-1024	-768	-1	-1	-1	-1	4		0	0						Untertest4.avi	0	880	547	72	111				0	Content		-72	-111	20626357	772614365
20643	08:41:22.853	00:00:20.643	1239	-1024	-768	-1	-1	-1	-1	4	-1024	-768	-1	-1	-1	-1	4		0	0						Untertest4.avi	0	880	547	72	111				0	Content		-72	-111	20643106	772631114
20660	08:41:22.870	00:00:20.659	1240	-1024	-768	-1	-1	-1	-1	4	-1024	-768	-1	-1	-1	-1	4		0	0						Untertest4.avi	0	880	547	72	111				0	Content		-72	-111	20659732	772647740
20676	08:41:22.886	00:00:20.676	1241	-1024	-768	-1	-1	-1	-1	4	-1024	-768	-1	-1	-1	-1	4		0	0						Untertest4.avi	0	880	547	72	111				0	Content		-72	-111	20676399	772664407
20693	08:41:22.903	00:00:20.693	1242	-1024	-768	-1	-1	-1	-1	4	-1024	-768	-1	-1	-1	-1	4		0	0						Untertest4.avi	0	880	547	72	111				0	Content		-72	-111	20693066	772681074
20710	08:41:22.920	00:00:20.709	1243	-1024	-768	-1	-1	-1	-1	4	-1024	-768	-1	-1	-1	-1	4		0	0						Untertest4.avi	0	880	547	72	111				0	Content		-72	-111	20709714	772697722
20726	08:41:22.936	00:00:20.726	1244	-1024	-768	-1	-1	-1	-1	4	-1024	-768	-1	-1	-1	-1	4		0	0						Untertest4.avi	0	880	547	72	111				0	Content		-72	-111	20726381	772714389
20743	08:41:22.953	00:00:20.742	1245	-1024	-768	-1	-1	-1	-1	4	-1024	-768	-1	-1	-1	-1	4		0	0						Untertest4.avi	0	880	547	72	111				0	Content		-72	-111	20742986	772730994
20760	08:41:22.970	00:00:20.760	1246	-1024	-768	-1	-1	-1	-1	4	-1024	-768	-1	-1	-1	-1	4		0	0						Untertest4.avi	0	880	547	72	111				0	Content		-72	-111	20760293	772748301
20777	08:41:22.987	00:00:20.776	1247	-1024	-768	-1	-1	-1	-1	4	-1024	-768	-1	-1	-1	-1	4		0	0						Untertest4.avi	0	880	547	72	111				0	Content		-72	-111	20776960	772764968
20794	08:41:23.004	00:00:20.794	1248	-1024	-768	-1	-1	-1	-1	4	-1024	-768	-1	-1	-1	-1	4		0	0						Untertest4.avi	0	880	547	72	111				0	Content		-72	-111	20794213	772782221
20811	08:41:23.021	00:00:20.810	1249	-1024	-768	-1	-1	-1	-1	4	-1024	-768	-1	-1	-1	-1	4		0	0						Untertest4.avi	0	880	547	72	111				0	Content		-72	-111	20810880	772798888
20827	08:41:23.037	00:00:20.827	1250	-1024	-768	-1	-1	-1	-1	4	-1024	-768	-1	-1	-1	-1	4		0	0						Untertest4.avi	0	880	547	72	111				0	Content		-72	-111	20827117	772815125
20844	08:41:23.054	00:00:20.843	1251	-1024	-768	-1	-1	-1	-1	4	-1024	-768	-1	-1	-1	-1	4		0	0						Untertest4.avi	0	880	547	72	111				0	Content		-72	-111	20843784	772831792
20860	08:41:23.070	00:00:20.860	1252	-1024	-768	-1	-1	-1	-1	4	-1024	-768	-1	-1	-1	-1	4		0	0						Untertest4.avi	0	880	547	72	111				0	Content		-72	-111	20860451	772848459
20876	08:41:23.086	00:00:20.876	1253	-1024	-768	-1	-1	-1	-1	4	-1024	-768	-1	-1	-1	-1	4		0	0						Untertest4.avi	0	880	547	72	111				0	Content		-72	-111	20876206	772864214
20893	08:41:23.103	00:00:20.892	1254	-1024	-768	-1	-1	-1	-1	4	-1024	-768	-1	-1	-1	-1	4		0	0						Untertest4.avi	0	880	547	72	111				0	Content		-72	-111	20892828	772880836
20910	08:41:23.120	00:00:20.909	1255	-1024	-768	-1	-1	-1	-1	4	-1024	-768	-1	-1	-1	-1	4		0	0						Untertest4.avi	0	880	547	72	111				0	Content		-72	-111	20909513	772897521
20926	08:41:23.136	00:00:20.926	1256	-1024	-768	-1	-1	-1	-1	4	-1024	-768	-1	-1	-1	-1	4		0	0						Untertest4.avi	0	880	547	72	111				0	Content		-72	-111	20926180	772914188
20943	08:41:23.153	00:00:20.942	1257	-1024	-768	-1	-1	-1	-1	4	-1024	-768	-1	-1	-1	-1	4		0	0						Untertest4.avi	0	880	547	72	111				0	Content		-72	-111	20942847	772930855
20960	08:41:23.170	00:00:20.959	1258	-1024	-768	-1	-1	-1	-1	4	-1024	-768	-1	-1	-1	-1	4		0	0						Untertest4.avi	0	880	547	72	111				0	Content		-72	-111	20959625	772947633
20976	08:41:23.186	00:00:20.976	1259	-1024	-768	-1	-1	-1	-1	4	-1024	-768	-1	-1	-1	-1	4		0	0						Untertest4.avi	0	880	547	72	111				0	Content		-72	-111	20976191	772964199
20993	08:41:23.203	00:00:20.992	1260	-1024	-768	-1	-1	-1	-1	4	-1024	-768	-1	-1	-1	-1	4		0	0						Untertest4.avi	0	880	547	72	111				0	Content		-72	-111	20992813	772980821
21010	08:41:23.220	00:00:21.009	1261	-1024	-768	-1	-1	-1	-1	4	-1024	-768	-1	-1	-1	-1	4		0	0						Untertest4.avi	0	880	547	72	111				0	Content		-72	-111	21009895	772997903
21027	08:41:23.237	00:00:21.026	1262	-1024	-768	-1	-1	-1	-1	4	-1024	-768	-1	-1	-1	-1	4		0	0						Untertest4.avi	0	880	547	72	111				0	Content		-72	-111	21026562	773014570
21043	08:41:23.253	00:00:21.043	1263	-1024	-768	-1	-1	-1	-1	4	-1024	-768	-1	-1	-1	-1	4		0	0						Untertest4.avi	0	880	547	72	111				0	Content		-72	-111	21043229	773031237
21060	08:41:23.270	00:00:21.060	1264	-1024	-768	-1	-1	-1	-1	4	-1024	-768	-1	-1	-1	-1	4		0	0						Untertest4.avi	0	880	547	72	111				0	Content		-72	-111	21060384	773048392
21077	08:41:23.287	00:00:21.077	1265	-1024	-768	-1	-1	-1	-1	4	-1024	-768	-1	-1	-1	-1	4		0	0						Untertest4.avi	0	880	547	72	111				0	Content		-72	-111	21077051	773065059
21094	08:41:23.304	00:00:21.093	1266	-1024	-768	-1	-1	-1	-1	4	-1024	-768	-1	-1	-1	-1	4		0	0						Untertest4.avi	0	880	547	72	111				0	Content		-72	-111	21093718	773081726
21110	08:41:23.320	00:00:21.109	1267	-1024	-768	-1	-1	-1	-1	4	-1024	-768	-1	-1	-1	-1	4		0	0						Untertest4.avi	0	880	547	72	111				0	Content		-72	-111	21109886	773097894
21127	08:41:23.337	00:00:21.126	1268	-1024	-768	-1	-1	-1	-1	4	-1024	-768	-1	-1	-1	-1	4		0	0						Untertest4.avi	0	880	547	72	111				0	Content		-72	-111	21126553	773114561
21143	08:41:23.353	00:00:21.143	1269	-1024	-768	-1	-1	-1	-1	4	-1024	-768	-1	-1	-1	-1	4		0	0						Untertest4.avi	0	880	547	72	111				0	Content		-72	-111	21143052	773131060
21160	08:41:23.370	00:00:21.159	1270	-1024	-768	-1	-1	-1	-1	4	-1024	-768	-1	-1	-1	-1	4		0	0						Untertest4.avi	0	880	547	72	111				0	Content		-72	-111	21159719	773147727
21176	08:41:23.386	00:00:21.176	1271	-1024	-768	-1	-1	-1	-1	4	-1024	-768	-1	-1	-1	-1	4		0	0						Untertest4.avi	0	880	547	72	111				0	Content		-72	-111	21176386	773164394
21193	08:41:23.403	00:00:21.192	1272	-1024	-768	-1	-1	-1	-1	4	-1024	-768	-1	-1	-1	-1	4		0	0						Untertest4.avi	0	880	547	72	111				0	Content		-72	-111	21192674	773180682
21209	08:41:23.419	00:00:21.209	1273	-1024	-768	-1	-1	-1	-1	4	-1024	-768	-1	-1	-1	-1	4		0	0						Untertest4.avi	0	880	547	72	111				0	Content		-72	-111	21209298	773197306
21226	08:41:23.436	00:00:21.225	1274	-1024	-768	-1	-1	-1	-1	4	-1024	-768	-1	-1	-1	-1	4		0	0						Untertest4.avi	0	880	547	72	111				0	Content		-72	-111	21225964	773213972
21243	08:41:23.453	00:00:21.242	1275	-1024	-768	-1	-1	-1	-1	4	-1024	-768	-1	-1	-1	-1	4		0	0						Untertest4.avi	0	880	547	72	111				0	Content		-72	-111	21242631	773230639
21259	08:41:23.469	00:00:21.259	1276	-1024	-768	-1	-1	-1	-1	4	-1024	-768	-1	-1	-1	-1	4		0	0						Untertest4.avi	0	880	547	72	111				0	Content		-72	-111	21259298	773247306
21276	08:41:23.486	00:00:21.275	1277	-1024	-768	-1	-1	-1	-1	4	-1024	-768	-1	-1	-1	-1	4		0	0						Untertest4.avi	0	880	547	72	111				0	Content		-72	-111	21275963	773263971
21293	08:41:23.503	00:00:21.292	1278	-1024	-768	-1	-1	-1	-1	4	-1024	-768	-1	-1	-1	-1	4		0	0						Untertest4.avi	0	880	547	72	111				0	Content		-72	-111	21292630	773280638
21309	08:41:23.519	00:00:21.309	1279	-1024	-768	-1	-1	-1	-1	4	-1024	-768	-1	-1	-1	-1	4		0	0						Untertest4.avi	0	880	547	72	111				0	Content		-72	-111	21309297	773297305
21326	08:41:23.536	00:00:21.325	1280	-1024	-768	-1	-1	-1	-1	4	-1024	-768	-1	-1	-1	-1	4		0	0						Untertest4.avi	0	880	547	72	111				0	Content		-72	-111	21325924	773313932
21343	08:41:23.553	00:00:21.343	1281	-1024	-768	-1	-1	-1	-1	4	-1024	-768	-1	-1	-1	-1	4		0	0						Untertest4.avi	0	880	547	72	111				0	Content		-72	-111	21343172	773331180
21360	08:41:23.570	00:00:21.360	1282	-1024	-768	-1	-1	-1	-1	4	-1024	-768	-1	-1	-1	-1	4		0	0						Untertest4.avi	0	880	547	72	111				0	Content		-72	-111	21360252	773348260
21377	08:41:23.587	00:00:21.376	1283	-1024	-768	-1	-1	-1	-1	4	-1024	-768	-1	-1	-1	-1	4		0	0						Untertest4.avi	0	880	547	72	111				0	Content		-72	-111	21376919	773364927
21394	08:41:23.604	00:00:21.393	1284	-1024	-768	-1	-1	-1	-1	4	-1024	-768	-1	-1	-1	-1	4		0	0						Untertest4.avi	0	880	547	72	111				0	Content		-72	-111	21393586	773381594
21410	08:41:23.620	00:00:21.409	1285	-1024	-768	-1	-1	-1	-1	4	-1024	-768	-1	-1	-1	-1	4		0	0						Untertest4.avi	0	880	547	72	111				0	Content		-72	-111	21409902	773397910
21427	08:41:23.637	00:00:21.426	1286	-1024	-768	-1	-1	-1	-1	4	-1024	-768	-1	-1	-1	-1	4		0	0						Untertest4.avi	0	880	547	72	111				0	Content		-72	-111	21426569	773414577
21443	08:41:23.653	00:00:21.443	1287	-1024	-768	-1	-1	-1	-1	4	-1024	-768	-1	-1	-1	-1	4		0	0						Untertest4.avi	0	880	547	72	111				0	Content		-72	-111	21443236	773431244
21459	08:41:23.669	00:00:21.459	1288	-1024	-768	-1	-1	-1	-1	4	-1024	-768	-1	-1	-1	-1	4		0	0						Untertest4.avi	0	880	547	72	111				0	Content		-72	-111	21459152	773447160
21476	08:41:23.686	00:00:21.475	1289	-1024	-768	-1	-1	-1	-1	4	-1024	-768	-1	-1	-1	-1	4		0	0						Untertest4.avi	0	880	547	72	111				0	Content		-72	-111	21475772	773463780
21492	08:41:23.702	00:00:21.492	1290	-1024	-768	-1	-1	-1	-1	4	-1024	-768	-1	-1	-1	-1	4		0	0						Untertest4.avi	0	880	547	72	111				0	Content		-72	-111	21492457	773480465
21509	08:41:23.719	00:00:21.509	1291	-1024	-768	-1	-1	-1	-1	4	-1024	-768	-1	-1	-1	-1	4		0	0						Untertest4.avi	0	880	547	72	111				0	Content		-72	-111	21509124	773497132
21526	08:41:23.736	00:00:21.525	1292	-1024	-768	-1	-1	-1	-1	4	-1024	-768	-1	-1	-1	-1	4		0	0						Untertest4.avi	0	880	547	72	111				0	Content		-72	-111	21525791	773513799
21543	08:41:23.753	00:00:21.542	1293	-1024	-768	-1	-1	-1	-1	4	-1024	-768	-1	-1	-1	-1	4		0	0						Untertest4.avi	0	880	547	72	111				0	Content		-72	-111	21542573	773530581
21559	08:41:23.769	00:00:21.559	1294	-1024	-768	-1	-1	-1	-1	4	-1024	-768	-1	-1	-1	-1	4		0	0						Untertest4.avi	0	880	547	72	111				0	Content		-72	-111	21559141	773547149
21576	08:41:23.786	00:00:21.575	1295	-1024	-768	-1	-1	-1	-1	4	-1024	-768	-1	-1	-1	-1	4		0	0						Untertest4.avi	0	880	547	72	111				0	Content		-72	-111	21575764	773563772
21593	08:41:23.803	00:00:21.593	1296	-1024	-768	-1	-1	-1	-1	4	-1024	-768	-1	-1	-1	-1	4		0	0						Untertest4.avi	0	880	547	72	111				0	Content		-72	-111	21593021	773581029
21610	08:41:23.820	00:00:21.609	1297	-1024	-768	-1	-1	-1	-1	4	-1024	-768	-1	-1	-1	-1	4		0	0						Untertest4.avi	0	880	547	72	111				0	Content		-72	-111	21609688	773597696
21627	08:41:23.837	00:00:21.626	1298	-1024	-768	-1	-1	-1	-1	4	-1024	-768	-1	-1	-1	-1	4		0	0						Untertest4.avi	0	880	547	72	111				0	Content		-72	-111	21626759	773614767
21643	08:41:23.853	00:00:21.643	1299	-1024	-768	-1	-1	-1	-1	4	-1024	-768	-1	-1	-1	-1	4		0	0						Untertest4.avi	0	880	547	72	111				0	Content		-72	-111	21643426	773631434
21660	08:41:23.870	00:00:21.660	1300	-1024	-768	-1	-1	-1	-1	4	-1024	-768	-1	-1	-1	-1	4		0	0						Untertest4.avi	0	880	547	72	111				0	Content		-72	-111	21660093	773648101
21676	08:41:23.886	00:00:21.676	1301	-1024	-768	-1	-1	-1	-1	4	-1024	-768	-1	-1	-1	-1	4		0	0						Untertest4.avi	0	880	547	72	111				0	Content		-72	-111	21676246	773664254
21693	08:41:23.903	00:00:21.692	1302	-1024	-768	-1	-1	-1	-1	4	-1024	-768	-1	-1	-1	-1	4		0	0						Untertest4.avi	0	880	547	72	111				0	Content		-72	-111	21692913	773680921
21709	08:41:23.919	00:00:21.709	1303	-1024	-768	-1	-1	-1	-1	4	-1024	-768	-1	-1	-1	-1	4		0	0						Untertest4.avi	0	880	547	72	111				0	Content		-72	-111	21709402	773697410
21726	08:41:23.936	00:00:21.726	1304	-1024	-768	-1	-1	-1	-1	4	-1024	-768	-1	-1	-1	-1	4		0	0						Untertest4.avi	0	880	547	72	111				0	Content		-72	-111	21726069	773714077
21743	08:41:23.953	00:00:21.742	1305	-1024	-768	-1	-1	-1	-1	4	-1024	-768	-1	-1	-1	-1	4		0	0						Untertest4.avi	0	880	547	72	111				0	Content		-72	-111	21742736	773730744
21759	08:41:23.969	00:00:21.759	1306	-1024	-768	-1	-1	-1	-1	4	-1024	-768	-1	-1	-1	-1	4		0	0						Untertest4.avi	0	880	547	72	111				0	Content		-72	-111	21759003	773747011
21776	08:41:23.986	00:00:21.775	1307	-1024	-768	-1	-1	-1	-1	4	-1024	-768	-1	-1	-1	-1	4		0	0						Untertest4.avi	0	880	547	72	111				0	Content		-72	-111	21775625	773763633
21792	08:41:24.002	00:00:21.792	1308	-1024	-768	-1	-1	-1	-1	4	-1024	-768	-1	-1	-1	-1	4		0	0						Untertest4.avi	0	880	547	72	111				0	Content		-72	-111	21792291	773780299
21809	08:41:24.019	00:00:21.808	1309	-1024	-768	-1	-1	-1	-1	4	-1024	-768	-1	-1	-1	-1	4		0	0						Untertest4.avi	0	880	547	72	111				0	Content		-72	-111	21808958	773796966
21826	08:41:24.036	00:00:21.825	1310	-1024	-768	-1	-1	-1	-1	4	-1024	-768	-1	-1	-1	-1	4		0	0						Untertest4.avi	0	880	547	72	111				0	Content		-72	-111	21825625	773813633
21842	08:41:24.052	00:00:21.842	1311	-1024	-768	-1	-1	-1	-1	4	-1024	-768	-1	-1	-1	-1	4		0	0						Untertest4.avi	0	880	547	72	111				0	Content		-72	-111	21842248	773830256
21859	08:41:24.069	00:00:21.858	1312	-1024	-768	-1	-1	-1	-1	4	-1024	-768	-1	-1	-1	-1	4		0	0						Untertest4.avi	0	880	547	72	111				0	Content		-72	-111	21858915	773846923
21876	08:41:24.086	00:00:21.875	1313	-1024	-768	-1	-1	-1	-1	4	-1024	-768	-1	-1	-1	-1	4		0	0						Untertest4.avi	0	880	547	72	111				0	Content		-72	-111	21875582	773863590
21892	08:41:24.102	00:00:21.892	1314	-1024	-768	-1	-1	-1	-1	4	-1024	-768	-1	-1	-1	-1	4		0	0						Untertest4.avi	0	880	547	72	111				0	Content		-72	-111	21892252	773880260
21909	08:41:24.119	00:00:21.909	1315	-1024	-768	-1	-1	-1	-1	4	-1024	-768	-1	-1	-1	-1	4		0	0						Untertest4.avi	0	880	547	72	111				0	Content		-72	-111	21909494	773897502
21926	08:41:24.136	00:00:21.926	1316	-1024	-768	-1	-1	-1	-1	4	-1024	-768	-1	-1	-1	-1	4		0	0						Untertest4.avi	0	880	547	72	111				0	Content		-72	-111	21926161	773914169
21943	08:41:24.153	00:00:21.943	1317	-1024	-768	-1	-1	-1	-1	4	-1024	-768	-1	-1	-1	-1	4		0	0						Untertest4.avi	0	880	547	72	111				0	Content		-72	-111	21943448	773931456
21960	08:41:24.170	00:00:21.960	1318	-1024	-768	-1	-1	-1	-1	4	-1024	-768	-1	-1	-1	-1	4		0	0						Untertest4.avi	0	880	547	72	111				0	Content		-72	-111	21960115	773948123
21976	08:41:24.186	00:00:21.976	1319	-1024	-768	-1	-1	-1	-1	4	-1024	-768	-1	-1	-1	-1	4		0	0						Untertest4.avi	0	880	547	72	111				0	Content		-72	-111	21976319	773964327
21993	08:41:24.203	00:00:21.992	1320	-1024	-768	-1	-1	-1	-1	4	-1024	-768	-1	-1	-1	-1	4		0	0						Untertest4.avi	0	880	547	72	111				0	Content		-72	-111	21992986	773980994
22010	08:41:24.220	00:00:22.009	1321	-1024	-768	-1	-1	-1	-1	4	-1024	-768	-1	-1	-1	-1	4		0	0						Untertest4.avi	0	880	547	72	111				0	Content		-72	-111	22009653	773997661
22025	08:41:24.235	00:00:22.025	1322	-1024	-768	-1	-1	-1	-1	4	-1024	-768	-1	-1	-1	-1	4		0	0						Untertest4.avi	0	880	547	72	111				0	Content		-72	-111	22025475	774013483
22042	08:41:24.252	00:00:22.042	1323	-1024	-768	-1	-1	-1	-1	4	-1024	-768	-1	-1	-1	-1	4		0	0						Untertest4.avi	0	880	547	72	111				0	Content		-72	-111	22042095	774030103
22059	08:41:24.269	00:00:22.058	1324	-1024	-768	-1	-1	-1	-1	4	-1024	-768	-1	-1	-1	-1	4		0	0						Untertest4.avi	0	880	547	72	111				0	Content		-72	-111	22058781	774046789
22075	08:41:24.285	00:00:22.075	1325	-1024	-768	-1	-1	-1	-1	4	-1024	-768	-1	-1	-1	-1	4		0	0						Untertest4.avi	0	880	547	72	111				0	Content		-72	-111	22075448	774063456
22092	08:41:24.302	00:00:22.092	1326	-1024	-768	-1	-1	-1	-1	4	-1024	-768	-1	-1	-1	-1	4		0	0						Untertest4.avi	0	880	547	72	111				0	Content		-72	-111	22092115	774080123
22109	08:41:24.319	00:00:22.108	1327	-1024	-768	-1	-1	-1	-1	4	-1024	-768	-1	-1	-1	-1	4		0	0						Untertest4.avi	0	880	547	72	111				0	Content		-72	-111	22108771	774096779
22125	08:41:24.335	00:00:22.125	1328	-1024	-768	-1	-1	-1	-1	4	-1024	-768	-1	-1	-1	-1	4		0	0						Untertest4.avi	0	880	547	72	111				0	Content		-72	-111	22125339	774113347
22142	08:41:24.352	00:00:22.142	1329	-1024	-768	-1	-1	-1	-1	4	-1024	-768	-1	-1	-1	-1	4		0	0						Untertest4.avi	0	880	547	72	111				0	Content		-72	-111	22142089	774130097
22159	08:41:24.369	00:00:22.159	1330	-1024	-768	-1	-1	-1	-1	4	-1024	-768	-1	-1	-1	-1	4		0	0						Untertest4.avi	0	880	547	72	111				0	Content		-72	-111	22159343	774147351
22176	08:41:24.386	00:00:22.176	1331	-1024	-768	-1	-1	-1	-1	4	-1024	-768	-1	-1	-1	-1	4		0	0						Untertest4.avi	0	880	547	72	111				0	Content		-72	-111	22176010	774164018
22193	08:41:24.403	00:00:22.193	1332	-1024	-768	-1	-1	-1	-1	4	-1024	-768	-1	-1	-1	-1	4		0	0						Untertest4.avi	0	880	547	72	111				0	Content		-72	-111	22193077	774181085
22210	08:41:24.420	00:00:22.209	1333	-1024	-768	-1	-1	-1	-1	4	-1024	-768	-1	-1	-1	-1	4		0	0						Untertest4.avi	0	880	547	72	111				0	Content		-72	-111	22209744	774197752
22226	08:41:24.436	00:00:22.226	1334	-1024	-768	-1	-1	-1	-1	4	-1024	-768	-1	-1	-1	-1	4		0	0						Untertest4.avi	0	880	547	72	111				0	Content		-72	-111	22226411	774214419
22243	08:41:24.453	00:00:22.242	1335	-1024	-768	-1	-1	-1	-1	4	-1024	-768	-1	-1	-1	-1	4		0	0						Untertest4.avi	0	880	547	72	111				0	Content		-72	-111	22242557	774230565
22259	08:41:24.469	00:00:22.259	1336	-1024	-768	-1	-1	-1	-1	4	-1024	-768	-1	-1	-1	-1	4		0	0						Untertest4.avi	0	880	547	72	111				0	Content		-72	-111	22259224	774247232
22276	08:41:24.486	00:00:22.275	1337	-1024	-768	-1	-1	-1	-1	4	-1024	-768	-1	-1	-1	-1	4		0	0						Untertest4.avi	0	880	547	72	111				0	Content		-72	-111	22275674	774263682
22292	08:41:24.502	00:00:22.292	1338	-1024	-768	-1	-1	-1	-1	4	-1024	-768	-1	-1	-1	-1	4		0	0						Untertest4.avi	0	880	547	72	111				0	Content		-72	-111	22292341	774280349
22309	08:41:24.519	00:00:22.309	1339	-1024	-768	-1	-1	-1	-1	4	-1024	-768	-1	-1	-1	-1	4		0	0						Untertest4.avi	0	880	547	72	111				0	Content		-72	-111	22309008	774297016
22325	08:41:24.535	00:00:22.325	1340	-1024	-768	-1	-1	-1	-1	4	-1024	-768	-1	-1	-1	-1	4		0	0						Untertest4.avi	0	880	547	72	111				0	Content		-72	-111	22325323	774313331
22342	08:41:24.552	00:00:22.341	1341	-1024	-768	-1	-1	-1	-1	4	-1024	-768	-1	-1	-1	-1	4		0	0						Untertest4.avi	0	880	547	72	111				0	Content		-72	-111	22341945	774329953
22359	08:41:24.569	00:00:22.358	1342	-1024	-768	-1	-1	-1	-1	4	-1024	-768	-1	-1	-1	-1	4		0	0						Untertest4.avi	0	880	547	72	111				0	Content		-72	-111	22358569	774346577
22375	08:41:24.585	00:00:22.375	1343	-1024	-768	-1	-1	-1	-1	4	-1024	-768	-1	-1	-1	-1	4		0	0						Untertest4.avi	0	880	547	72	111				0	Content		-72	-111	22375236	774363244
22392	08:41:24.602	00:00:22.391	1344	-1024	-768	-1	-1	-1	-1	4	-1024	-768	-1	-1	-1	-1	4		0	0						Untertest4.avi	0	880	547	72	111				0	Content		-72	-111	22391903	774379911
22409	08:41:24.619	00:00:22.408	1345	-1024	-768	-1	-1	-1	-1	4	-1024	-768	-1	-1	-1	-1	4		0	0						Untertest4.avi	0	880	547	72	111				0	Content		-72	-111	22408552	774396560
22425	08:41:24.635	00:00:22.425	1346	-1024	-768	-1	-1	-1	-1	4	-1024	-768	-1	-1	-1	-1	4		0	0						Untertest4.avi	0	880	547	72	111				0	Content		-72	-111	22425219	774413227
22442	08:41:24.652	00:00:22.441	1347	-1024	-768	-1	-1	-1	-1	4	-1024	-768	-1	-1	-1	-1	4		0	0						Untertest4.avi	0	880	547	72	111				0	Content		-72	-111	22441813	774429821
22459	08:41:24.669	00:00:22.459	1348	-1024	-768	-1	-1	-1	-1	4	-1024	-768	-1	-1	-1	-1	4		0	0						Untertest4.avi	0	880	547	72	111				0	Content		-72	-111	22459070	774447078
22476	08:41:24.686	00:00:22.476	1349	-1024	-768	-1	-1	-1	-1	4	-1024	-768	-1	-1	-1	-1	4		0	0						Untertest4.avi	0	880	547	72	111				0	Content		-72	-111	22476150	774464158
22493	08:41:24.703	00:00:22.492	1350	-1024	-768	-1	-1	-1	-1	4	-1024	-768	-1	-1	-1	-1	4		0	0						Untertest4.avi	0	880	547	72	111				0	Content		-72	-111	22492817	774480825
22509	08:41:24.719	00:00:22.509	1351	-1024	-768	-1	-1	-1	-1	4	-1024	-768	-1	-1	-1	-1	4		0	0						Untertest4.avi	0	880	547	72	111				0	Content		-72	-111	22509484	774497492
22526	08:41:24.736	00:00:22.525	1352	-1024	-768	-1	-1	-1	-1	4	-1024	-768	-1	-1	-1	-1	4		0	0						Untertest4.avi	0	880	547	72	111				0	Content		-72	-111	22525798	774513806
22542	08:41:24.752	00:00:22.542	1353	-1024	-768	-1	-1	-1	-1	4	-1024	-768	-1	-1	-1	-1	4		0	0						Untertest4.avi	0	880	547	72	111				0	Content		-72	-111	22542465	774530473
22559	08:41:24.769	00:00:22.559	1354	-1024	-768	-1	-1	-1	-1	4	-1024	-768	-1	-1	-1	-1	4		0	0						Untertest4.avi	0	880	547	72	111				0	Content		-72	-111	22559132	774547140
22575	08:41:24.785	00:00:22.575	1355	-1024	-768	-1	-1	-1	-1	4	-1024	-768	-1	-1	-1	-1	4		0	0						Untertest4.avi	0	880	547	72	111				0	Content		-72	-111	22575050	774563058
22592	08:41:24.802	00:00:22.591	1356	-1024	-768	-1	-1	-1	-1	4	-1024	-768	-1	-1	-1	-1	4		0	0						Untertest4.avi	0	880	547	72	111				0	Content		-72	-111	22591671	774579679
22608	08:41:24.818	00:00:22.608	1357	-1024	-768	-1	-1	-1	-1	4	-1024	-768	-1	-1	-1	-1	4		0	0						Untertest4.avi	0	880	547	72	111				0	Content		-72	-111	22608355	774596363
22625	08:41:24.835	00:00:22.625	1358	-1024	-768	-1	-1	-1	-1	4	-1024	-768	-1	-1	-1	-1	4		0	0						Untertest4.avi	0	880	547	72	111				0	Content		-72	-111	22625022	774613030
22642	08:41:24.852	00:00:22.641	1359	-1024	-768	-1	-1	-1	-1	4	-1024	-768	-1	-1	-1	-1	4		0	0						Untertest4.avi	0	880	547	72	111				0	Content		-72	-111	22641689	774629697
22658	08:41:24.868	00:00:22.658	1360	-1024	-768	-1	-1	-1	-1	4	-1024	-768	-1	-1	-1	-1	4		0	0						Untertest4.avi	0	880	547	72	111				0	Content		-72	-111	22658465	774646473
22675	08:41:24.885	00:00:22.675	1361	-1024	-768	-1	-1	-1	-1	4	-1024	-768	-1	-1	-1	-1	4		0	0						Untertest4.avi	0	880	547	72	111				0	Content		-72	-111	22675038	774663046
22692	08:41:24.902	00:00:22.691	1362	-1024	-768	-1	-1	-1	-1	4	-1024	-768	-1	-1	-1	-1	4		0	0						Untertest4.avi	0	880	547	72	111				0	Content		-72	-111	22691660	774679668
22709	08:41:24.919	00:00:22.708	1363	-1024	-768	-1	-1	-1	-1	4	-1024	-768	-1	-1	-1	-1	4		0	0						Untertest4.avi	0	880	547	72	111				0	Content		-72	-111	22708705	774696713
22725	08:41:24.935	00:00:22.725	1364	-1024	-768	-1	-1	-1	-1	4	-1024	-768	-1	-1	-1	-1	4		0	0						Untertest4.avi	0	880	547	72	111				0	Content		-72	-111	22725372	774713380
22742	08:41:24.952	00:00:22.742	1365	-1024	-768	-1	-1	-1	-1	4	-1024	-768	-1	-1	-1	-1	4		0	0						Untertest4.avi	0	880	547	72	111				0	Content		-72	-111	22742039	774730047
22759	08:41:24.969	00:00:22.759	1366	-1024	-768	-1	-1	-1	-1	4	-1024	-768	-1	-1	-1	-1	4		0	0						Untertest4.avi	0	880	547	72	111				0	Content		-72	-111	22759204	774747212
22776	08:41:24.986	00:00:22.775	1367	-1024	-768	-1	-1	-1	-1	4	-1024	-768	-1	-1	-1	-1	4		0	0						Untertest4.avi	0	880	547	72	111				0	Content		-72	-111	22775871	774763879
22793	08:41:25.003	00:00:22.792	1368	-1024	-768	-1	-1	-1	-1	4	-1024	-768	-1	-1	-1	-1	4		0	0						Untertest4.avi	0	880	547	72	111				0	Content		-72	-111	22792538	774780546
22809	08:41:25.019	00:00:22.808	1369	-1024	-768	-1	-1	-1	-1	4	-1024	-768	-1	-1	-1	-1	4		0	0						Untertest4.avi	0	880	547	72	111				0	Content		-72	-111	22808720	774796728
22825	08:41:25.035	00:00:22.825	1370	-1024	-768	-1	-1	-1	-1	4	-1024	-768	-1	-1	-1	-1	4		0	0						Untertest4.avi	0	880	547	72	111				0	Content		-72	-111	22825387	774813395
22842	08:41:25.052	00:00:22.841	1371	-1024	-768	-1	-1	-1	-1	4	-1024	-768	-1	-1	-1	-1	4		0	0						Untertest4.avi	0	880	547	72	111				0	Content		-72	-111	22841892	774829900
22859	08:41:25.069	00:00:22.858	1372	-1024	-768	-1	-1	-1	-1	4	-1024	-768	-1	-1	-1	-1	4		0	0						Untertest4.avi	0	880	547	72	111				0	Content		-72	-111	22858559	774846567
22875	08:41:25.085	00:00:22.875	1373	-1024	-768	-1	-1	-1	-1	4	-1024	-768	-1	-1	-1	-1	4		0	0						Untertest4.avi	0	880	547	72	111				0	Content		-72	-111	22875226	774863234
22892	08:41:25.102	00:00:22.891	1374	-1024	-768	-1	-1	-1	-1	4	-1024	-768	-1	-1	-1	-1	4		0	0						Untertest4.avi	0	880	547	72	111				0	Content		-72	-111	22891518	774879526
22908	08:41:25.118	00:00:22.908	1375	-1024	-768	-1	-1	-1	-1	4	-1024	-768	-1	-1	-1	-1	4		0	0						Untertest4.avi	0	880	547	72	111				0	Content		-72	-111	22908139	774896147
22925	08:41:25.135	00:00:22.924	1376	-1024	-768	-1	-1	-1	-1	4	-1024	-768	-1	-1	-1	-1	4		0	0						Untertest4.avi	0	880	547	72	111				0	Content		-72	-111	22924805	774912813
22941	08:41:25.151	00:00:22.941	1377	-1024	-768	-1	-1	-1	-1	4	-1024	-768	-1	-1	-1	-1	4		0	0						Untertest4.avi	0	880	547	72	111				0	Content		-72	-111	22941472	774929480
22958	08:41:25.168	00:00:22.958	1378	-1024	-768	-1	-1	-1	-1	4	-1024	-768	-1	-1	-1	-1	4		0	0						Untertest4.avi	0	880	547	72	111				0	Content		-72	-111	22958139	774946147
22975	08:41:25.185	00:00:22.974	1379	-1024	-768	-1	-1	-1	-1	4	-1024	-768	-1	-1	-1	-1	4		0	0						Untertest4.avi	0	880	547	72	111				0	Content		-72	-111	22974828	774962836
22991	08:41:25.201	00:00:22.991	1380	-1024	-768	-1	-1	-1	-1	4	-1024	-768	-1	-1	-1	-1	4		0	0						Untertest4.avi	0	880	547	72	111				0	Content		-72	-111	22991495	774979503
23008	08:41:25.218	00:00:23.008	1381	-1024	-768	-1	-1	-1	-1	4	-1024	-768	-1	-1	-1	-1	4		0	0						Untertest4.avi	0	880	547	72	111				0	Content		-72	-111	23008141	774996149
23025	08:41:25.235	00:00:23.025	1382	-1024	-768	-1	-1	-1	-1	4	-1024	-768	-1	-1	-1	-1	4		0	0						Untertest4.avi	0	880	547	72	111				0	Content		-72	-111	23025392	775013400
23042	08:41:25.252	00:00:23.042	1383	-1024	-768	-1	-1	-1	-1	4	-1024	-768	-1	-1	-1	-1	4		0	0						Untertest4.avi	0	880	547	72	111				0	Content		-72	-111	23042470	775030478
23059	08:41:25.269	00:00:23.059	1384	-1024	-768	-1	-1	-1	-1	4	-1024	-768	-1	-1	-1	-1	4		0	0						Untertest4.avi	0	880	547	72	111				0	Content		-72	-111	23059137	775047145
23076	08:41:25.286	00:00:23.075	1385	-1024	-768	-1	-1	-1	-1	4	-1024	-768	-1	-1	-1	-1	4		0	0						Untertest4.avi	0	880	547	72	111				0	Content		-72	-111	23075804	775063812
23092	08:41:25.302	00:00:23.092	1386	-1024	-768	-1	-1	-1	-1	4	-1024	-768	-1	-1	-1	-1	4		0	0						Untertest4.avi	0	880	547	72	111				0	Content		-72	-111	23092125	775080133
23109	08:41:25.319	00:00:23.108	1387	-1024	-768	-1	-1	-1	-1	4	-1024	-768	-1	-1	-1	-1	4		0	0						Untertest4.avi	0	880	547	72	111				0	Content		-72	-111	23108792	775096800
23125	08:41:25.335	00:00:23.125	1388	-1024	-768	-1	-1	-1	-1	4	-1024	-768	-1	-1	-1	-1	4		0	0						Untertest4.avi	0	880	547	72	111				0	Content		-72	-111	23125459	775113467
23141	08:41:25.351	00:00:23.141	1389	-1024	-768	-1	-1	-1	-1	4	-1024	-768	-1	-1	-1	-1	4		0	0						Untertest4.avi	0	880	547	72	111				0	Content		-72	-111	23141376	775129384
23158	08:41:25.368	00:00:23.157	1390	-1024	-768	-1	-1	-1	-1	4	-1024	-768	-1	-1	-1	-1	4		0	0						Untertest4.avi	0	880	547	72	111				0	Content		-72	-111	23157999	775146007
23175	08:41:25.385	00:00:23.174	1391	-1024	-768	-1	-1	-1	-1	4	-1024	-768	-1	-1	-1	-1	4		0	0						Untertest4.avi	0	880	547	72	111				0	Content		-72	-111	23174683	775162691
23191	08:41:25.401	00:00:23.191	1392	-1024	-768	-1	-1	-1	-1	4	-1024	-768	-1	-1	-1	-1	4		0	0						Untertest4.avi	0	880	547	72	111				0	Content		-72	-111	23191350	775179358
23208	08:41:25.418	00:00:23.208	1393	-1024	-768	-1	-1	-1	-1	4	-1024	-768	-1	-1	-1	-1	4		0	0						Untertest4.avi	0	880	547	72	111				0	Content		-72	-111	23208017	775196025
23225	08:41:25.435	00:00:23.224	1394	-1024	-768	-1	-1	-1	-1	4	-1024	-768	-1	-1	-1	-1	4		0	0						Untertest4.avi	0	880	547	72	111				0	Content		-72	-111	23224795	775212803
23241	08:41:25.451	00:00:23.241	1395	-1024	-768	-1	-1	-1	-1	4	-1024	-768	-1	-1	-1	-1	4		0	0						Untertest4.avi	0	880	547	72	111				0	Content		-72	-111	23241246	775229254
23258	08:41:25.468	00:00:23.257	1396	-1024	-768	-1	-1	-1	-1	4	-1024	-768	-1	-1	-1	-1	4		0	0						Untertest4.avi	0	880	547	72	111				0	Content		-72	-111	23257985	775245993
23275	08:41:25.485	00:00:23.275	1397	-1024	-768	-1	-1	-1	-1	4	-1024	-768	-1	-1	-1	-1	4		0	0						Untertest4.avi	0	880	547	72	111				0	Content		-72	-111	23275069	775263077
23292	08:41:25.502	00:00:23.291	1398	-1024	-768	-1	-1	-1	-1	4	-1024	-768	-1	-1	-1	-1	4		0	0						Untertest4.avi	0	880	547	72	111				0	Content		-72	-111	23291736	775279744
23308	08:41:25.518	00:00:23.308	1399	-1024	-768	-1	-1	-1	-1	4	-1024	-768	-1	-1	-1	-1	4		0	0						Untertest4.avi	0	880	547	72	111				0	Content		-72	-111	23308403	775296411
23326	08:41:25.536	00:00:23.325	1400	-1024	-768	-1	-1	-1	-1	4	-1024	-768	-1	-1	-1	-1	4		0	0						Untertest4.avi	0	880	547	72	111				0	Content		-72	-111	23325552	775313560
23342	08:41:25.552	00:00:23.342	1401	-1024	-768	-1	-1	-1	-1	4	-1024	-768	-1	-1	-1	-1	4		0	0						Untertest4.avi	0	880	547	72	111				0	Content		-72	-111	23342219	775330227
23359	08:41:25.569	00:00:23.358	1402	-1024	-768	-1	-1	-1	-1	4	-1024	-768	-1	-1	-1	-1	4		0	0						Untertest4.avi	0	880	547	72	111				0	Content		-72	-111	23358886	775346894
23375	08:41:25.585	00:00:23.375	1403	-1024	-768	-1	-1	-1	-1	4	-1024	-768	-1	-1	-1	-1	4		0	0						Untertest4.avi	0	880	547	72	111				0	Content		-72	-111	23375056	775363064
23392	08:41:25.602	00:00:23.391	1404	-1024	-768	-1	-1	-1	-1	4	-1024	-768	-1	-1	-1	-1	4		0	0						Untertest4.avi	0	880	547	72	111				0	Content		-72	-111	23391723	775379731
23408	08:41:25.618	00:00:23.408	1405	-1024	-768	-1	-1	-1	-1	4	-1024	-768	-1	-1	-1	-1	4		0	0						Untertest4.avi	0	880	547	72	111				0	Content		-72	-111	23408223	775396231
23425	08:41:25.635	00:00:23.424	1406	-1024	-768	-1	-1	-1	-1	4	-1024	-768	-1	-1	-1	-1	4		0	0						Untertest4.avi	0	880	547	72	111				0	Content		-72	-111	23424890	775412898
23442	08:41:25.652	00:00:23.441	1407	-1024	-768	-1	-1	-1	-1	4	-1024	-768	-1	-1	-1	-1	4		0	0						Untertest4.avi	0	880	547	72	111				0	Content		-72	-111	23441557	775429565
23458	08:41:25.668	00:00:23.457	1408	-1024	-768	-1	-1	-1	-1	4	-1024	-768	-1	-1	-1	-1	4		0	0						Untertest4.avi	0	880	547	72	111				0	Content		-72	-111	23457840	775445848
23474	08:41:25.684	00:00:23.474	1409	-1024	-768	-1	-1	-1	-1	4	-1024	-768	-1	-1	-1	-1	4		0	0						Untertest4.avi	0	880	547	72	111				0	Content		-72	-111	23474461	775462469
23491	08:41:25.701	00:00:23.491	1410	-1024	-768	-1	-1	-1	-1	4	-1024	-768	-1	-1	-1	-1	4		0	0						Untertest4.avi	0	880	547	72	111				0	Content		-72	-111	23491128	775479136
23508	08:41:25.718	00:00:23.507	1411	-1024	-768	-1	-1	-1	-1	4	-1024	-768	-1	-1	-1	-1	4		0	0						Untertest4.avi	0	880	547	72	111				0	Content		-72	-111	23507795	775495803
23524	08:41:25.734	00:00:23.524	1412	-1024	-768	-1	-1	-1	-1	4	-1024	-768	-1	-1	-1	-1	4		0	0						Untertest4.avi	0	880	547	72	111				0	Content		-72	-111	23524462	775512470
23541	08:41:25.751	00:00:23.541	1413	-1024	-768	-1	-1	-1	-1	4	-1024	-768	-1	-1	-1	-1	4		0	0						Untertest4.avi	0	880	547	72	111				0	Content		-72	-111	23541083	775529091
23558	08:41:25.768	00:00:23.557	1414	-1024	-768	-1	-1	-1	-1	4	-1024	-768	-1	-1	-1	-1	4		0	0						Untertest4.avi	0	880	547	72	111				0	Content		-72	-111	23557750	775545758
23574	08:41:25.784	00:00:23.574	1415	-1024	-768	-1	-1	-1	-1	4	-1024	-768	-1	-1	-1	-1	4		0	0						Untertest4.avi	0	880	547	72	111				0	Content		-72	-111	23574458	775562466
23592	08:41:25.802	00:00:23.591	1416	-1024	-768	-1	-1	-1	-1	4	-1024	-768	-1	-1	-1	-1	4		0	0						Untertest4.avi	0	880	547	72	111				0	Content		-72	-111	23591589	775579597
23609	08:41:25.819	00:00:23.608	1417	-1024	-768	-1	-1	-1	-1	4	-1024	-768	-1	-1	-1	-1	4		0	0						Untertest4.avi	0	880	547	72	111				0	Content		-72	-111	23608708	775596716
23625	08:41:25.835	00:00:23.625	1418	-1024	-768	-1	-1	-1	-1	4	-1024	-768	-1	-1	-1	-1	4		0	0						Untertest4.avi	0	880	547	72	111				0	Content		-72	-111	23625375	775613383
23642	08:41:25.852	00:00:23.642	1419	-1024	-768	-1	-1	-1	-1	4	-1024	-768	-1	-1	-1	-1	4		0	0						Untertest4.avi	0	880	547	72	111				0	Content		-72	-111	23642042	775630050
23658	08:41:25.868	00:00:23.658	1420	-1024	-768	-1	-1	-1	-1	4	-1024	-768	-1	-1	-1	-1	4		0	0						Untertest4.avi	0	880	547	72	111				0	Content		-72	-111	23658343	775646351
23675	08:41:25.885	00:00:23.675	1421	-1024	-768	-1	-1	-1	-1	4	-1024	-768	-1	-1	-1	-1	4		0	0						Untertest4.avi	0	880	547	72	111				0	Content		-72	-111	23675010	775663018
23692	08:41:25.902	00:00:23.691	1422	-1024	-768	-1	-1	-1	-1	4	-1024	-768	-1	-1	-1	-1	4		0	0						Untertest4.avi	0	880	547	72	111				0	Content		-72	-111	23691677	775679685
23708	08:41:25.918	00:00:23.707	1423	-1024	-768	-1	-1	-1	-1	4	-1024	-768	-1	-1	-1	-1	4		0	0						Untertest4.avi	0	880	547	72	111				0	Content		-72	-111	23707692	775695700
23724	08:41:25.934	00:00:23.724	1424	-1024	-768	-1	-1	-1	-1	4	-1024	-768	-1	-1	-1	-1	4		0	0						Untertest4.avi	0	880	547	72	111				0	Content		-72	-111	23724314	775712322
23741	08:41:25.951	00:00:23.740	1425	-1024	-768	-1	-1	-1	-1	4	-1024	-768	-1	-1	-1	-1	4		0	0						Untertest4.avi	0	880	547	72	111				0	Content		-72	-111	23740999	775729007
23758	08:41:25.968	00:00:23.757	1426	-1024	-768	-1	-1	-1	-1	4	-1024	-768	-1	-1	-1	-1	4		0	0						Untertest4.avi	0	880	547	72	111				0	Content		-72	-111	23757666	775745674
23774	08:41:25.984	00:00:23.774	1427	-1024	-768	-1	-1	-1	-1	4	-1024	-768	-1	-1	-1	-1	4		0	0						Untertest4.avi	0	880	547	72	111				0	Content		-72	-111	23774333	775762341
23791	08:41:26.001	00:00:23.790	1428	-1024	-768	-1	-1	-1	-1	4	-1024	-768	-1	-1	-1	-1	4		0	0						Untertest4.avi	0	880	547	72	111				0	Content		-72	-111	23790993	775779001
23808	08:41:26.018	00:00:23.807	1429	-1024	-768	-1	-1	-1	-1	4	-1024	-768	-1	-1	-1	-1	4		0	0						Untertest4.avi	0	880	547	72	111				0	Content		-72	-111	23807640	775795648
23824	08:41:26.034	00:00:23.824	1430	-1024	-768	-1	-1	-1	-1	4	-1024	-768	-1	-1	-1	-1	4		0	0						Untertest4.avi	0	880	547	72	111				0	Content		-72	-111	23824307	775812315
23841	08:41:26.051	00:00:23.840	1431	-1024	-768	-1	-1	-1	-1	4	-1024	-768	-1	-1	-1	-1	4		0	0						Untertest4.avi	0	880	547	72	111				0	Content		-72	-111	23840974	775828982
23858	08:41:26.068	00:00:23.857	1432	-1024	-768	-1	-1	-1	-1	4	-1024	-768	-1	-1	-1	-1	4		0	0						Untertest4.avi	0	880	547	72	111				0	Content		-72	-111	23857793	775845801
23874	08:41:26.084	00:00:23.874	1433	-1024	-768	-1	-1	-1	-1	4	-1024	-768	-1	-1	-1	-1	4		0	0						Untertest4.avi	0	880	547	72	111				0	Content		-72	-111	23874460	775862468
23891	08:41:26.101	00:00:23.891	1434	-1024	-768	-1	-1	-1	-1	4	-1024	-768	-1	-1	-1	-1	4		0	0						Untertest4.avi	0	880	547	72	111				0	Content		-72	-111	23891127	775879135
23908	08:41:26.118	00:00:23.908	1435	-1024	-768	-1	-1	-1	-1	4	-1024	-768	-1	-1	-1	-1	4		0	0						Untertest4.avi	0	880	547	72	111				0	Content		-72	-111	23908275	775896283
23925	08:41:26.135	00:00:23.924	1436	-1024	-768	-1	-1	-1	-1	4	-1024	-768	-1	-1	-1	-1	4		0	0						Untertest4.avi	0	880	547	72	111				0	Content		-72	-111	23924942	775912950
23942	08:41:26.152	00:00:23.941	1437	-1024	-768	-1	-1	-1	-1	4	-1024	-768	-1	-1	-1	-1	4		0	0						Untertest4.avi	0	880	547	72	111				0	Content		-72	-111	23941977	775929985
23959	08:41:26.169	00:00:23.958	1438	-1024	-768	-1	-1	-1	-1	4	-1024	-768	-1	-1	-1	-1	4		0	0						Untertest4.avi	0	880	547	72	111				0	Content		-72	-111	23958644	775946652
23975	08:41:26.185	00:00:23.975	1439	-1024	-768	-1	-1	-1	-1	4	-1024	-768	-1	-1	-1	-1	4		0	0						Untertest4.avi	0	880	547	72	111				0	Content		-72	-111	23975311	775963319
23991	08:41:26.201	00:00:23.991	1440	-1024	-768	-1	-1	-1	-1	4	-1024	-768	-1	-1	-1	-1	4		0	0						Untertest4.avi	0	880	547	72	111				0	Content		-72	-111	23991363	775979371
24008	08:41:26.218	00:00:24.008	1441	-1024	-768	-1	-1	-1	-1	4	-1024	-768	-1	-1	-1	-1	4		0	0						Untertest4.avi	0	880	547	72	111				0	Content		-72	-111	24008030	775996038
24024	08:41:26.234	00:00:24.024	1442	-1024	-768	-1	-1	-1	-1	4	-1024	-768	-1	-1	-1	-1	4		0	0						Untertest4.avi	0	880	547	72	111				0	Content		-72	-111	24024491	776012499
24041	08:41:26.251	00:00:24.041	1443	-1024	-768	-1	-1	-1	-1	4	-1024	-768	-1	-1	-1	-1	4		0	0						Untertest4.avi	0	880	547	72	111				0	Content		-72	-111	24041158	776029166
24058	08:41:26.268	00:00:24.057	1444	-1024	-768	-1	-1	-1	-1	4	-1024	-768	-1	-1	-1	-1	4		0	0						Untertest4.avi	0	880	547	72	111				0	Content		-72	-111	24057825	776045833
24074	08:41:26.284	00:00:24.074	1445	-1024	-768	-1	-1	-1	-1	4	-1024	-768	-1	-1	-1	-1	4		0	0						Untertest4.avi	0	880	547	72	111				0	Content		-72	-111	24074034	776062042
24091	08:41:26.301	00:00:24.090	1446	-1024	-768	-1	-1	-1	-1	4	-1024	-768	-1	-1	-1	-1	4		0	0						Untertest4.avi	0	880	547	72	111				0	Content		-72	-111	24090779	776078787
24107	08:41:26.317	00:00:24.107	1447	-1024	-768	-1	-1	-1	-1	4	-1024	-768	-1	-1	-1	-1	4		0	0						Untertest4.avi	0	880	547	72	111				0	Content		-72	-111	24107410	776095418
24124	08:41:26.334	00:00:24.124	1448	-1024	-768	-1	-1	-1	-1	4	-1024	-768	-1	-1	-1	-1	4		0	0						Untertest4.avi	0	880	547	72	111				0	Content		-72	-111	24124077	776112085
24141	08:41:26.351	00:00:24.140	1449	-1024	-768	-1	-1	-1	-1	4	-1024	-768	-1	-1	-1	-1	4		0	0						Untertest4.avi	0	880	547	72	111				0	Content		-72	-111	24140744	776128752
24157	08:41:26.367	00:00:24.157	1450	-1024	-768	-1	-1	-1	-1	4	-1024	-768	-1	-1	-1	-1	4		0	0						Untertest4.avi	0	880	547	72	111				0	Content		-72	-111	24157380	776145388
24174	08:41:26.384	00:00:24.174	1451	-1024	-768	-1	-1	-1	-1	4	-1024	-768	-1	-1	-1	-1	4		0	0						Untertest4.avi	0	880	547	72	111				0	Content		-72	-111	24174047	776162055
24191	08:41:26.401	00:00:24.190	1452	-1024	-768	-1	-1	-1	-1	4	-1024	-768	-1	-1	-1	-1	4		0	0						Untertest4.avi	0	880	547	72	111				0	Content		-72	-111	24190714	776178722
24207	08:41:26.417	00:00:24.207	1453	-1024	-768	-1	-1	-1	-1	4	-1024	-768	-1	-1	-1	-1	4		0	0						Untertest4.avi	0	880	547	72	111				0	Content		-72	-111	24207283	776195291
24225	08:41:26.435	00:00:24.224	1454	-1024	-768	-1	-1	-1	-1	4	-1024	-768	-1	-1	-1	-1	4		0	0						Untertest4.avi	0	880	547	72	111				0	Content		-72	-111	24224534	776212542
24242	08:41:26.452	00:00:24.241	1455	-1024	-768	-1	-1	-1	-1	4	-1024	-768	-1	-1	-1	-1	4		0	0						Untertest4.avi	0	880	547	72	111				0	Content		-72	-111	24241613	776229621
24258	08:41:26.468	00:00:24.258	1456	-1024	-768	-1	-1	-1	-1	4	-1024	-768	-1	-1	-1	-1	4		0	0						Untertest4.avi	0	880	547	72	111				0	Content		-72	-111	24258280	776246288
24275	08:41:26.485	00:00:24.274	1457	-1024	-768	-1	-1	-1	-1	4	-1024	-768	-1	-1	-1	-1	4		0	0						Untertest4.avi	0	880	547	72	111				0	Content		-72	-111	24274947	776262955
24291	08:41:26.501	00:00:24.291	1458	-1024	-768	-1	-1	-1	-1	4	-1024	-768	-1	-1	-1	-1	4		0	0						Untertest4.avi	0	880	547	72	111				0	Content		-72	-111	24291261	776279269
24308	08:41:26.518	00:00:24.307	1459	-1024	-768	-1	-1	-1	-1	4	-1024	-768	-1	-1	-1	-1	4		0	0						Untertest4.avi	0	880	547	72	111				0	Content		-72	-111	24307928	776295936
24325	08:41:26.535	00:00:24.324	1460	-1024	-768	-1	-1	-1	-1	4	-1024	-768	-1	-1	-1	-1	4		0	0						Untertest4.avi	0	880	547	72	111				0	Content		-72	-111	24324595	776312603
24341	08:41:26.551	00:00:24.340	1461	-1024	-768	-1	-1	-1	-1	4	-1024	-768	-1	-1	-1	-1	4		0	0						Untertest4.avi	0	880	547	72	111				0	Content		-72	-111	24340512	776328520
24357	08:41:26.567	00:00:24.357	1462	-1024	-768	-1	-1	-1	-1	4	-1024	-768	-1	-1	-1	-1	4		0	0						Untertest4.avi	0	880	547	72	111				0	Content		-72	-111	24357262	776345270
24374	08:41:26.584	00:00:24.373	1463	-1024	-768	-1	-1	-1	-1	4	-1024	-768	-1	-1	-1	-1	4		0	0						Untertest4.avi	0	880	547	72	111				0	Content		-72	-111	24373948	776361956
24391	08:41:26.601	00:00:24.390	1464	-1024	-768	-1	-1	-1	-1	4	-1024	-768	-1	-1	-1	-1	4		0	0						Untertest4.avi	0	880	547	72	111				0	Content		-72	-111	24390615	776378623
24407	08:41:26.617	00:00:24.407	1465	-1024	-768	-1	-1	-1	-1	4	-1024	-768	-1	-1	-1	-1	4		0	0						Untertest4.avi	0	880	547	72	111				0	Content		-72	-111	24407282	776395290
24424	08:41:26.634	00:00:24.423	1466	-1024	-768	-1	-1	-1	-1	4	-1024	-768	-1	-1	-1	-1	4		0	0						Untertest4.avi	0	880	547	72	111				0	Content		-72	-111	24423935	776411943
24441	08:41:26.651	00:00:24.440	1467	-1024	-768	-1	-1	-1	-1	4	-1024	-768	-1	-1	-1	-1	4		0	0						Untertest4.avi	0	880	547	72	111				0	Content		-72	-111	24440503	776428511
24457	08:41:26.667	00:00:24.457	1468	-1024	-768	-1	-1	-1	-1	4	-1024	-768	-1	-1	-1	-1	4		0	0						Untertest4.avi	0	880	547	72	111				0	Content		-72	-111	24457128	776445136
24474	08:41:26.684	00:00:24.474	1469	-1024	-768	-1	-1	-1	-1	4	-1024	-768	-1	-1	-1	-1	4		0	0						Untertest4.avi	0	880	547	72	111				0	Content		-72	-111	24474210	776462218
24491	08:41:26.701	00:00:24.490	1470	-1024	-768	-1	-1	-1	-1	4	-1024	-768	-1	-1	-1	-1	4		0	0						Untertest4.avi	0	880	547	72	111				0	Content		-72	-111	24490877	776478885
24508	08:41:26.718	00:00:24.507	1471	-1024	-768	-1	-1	-1	-1	4	-1024	-768	-1	-1	-1	-1	4		0	0						Untertest4.avi	0	880	547	72	111				0	Content		-72	-111	24507544	776495552
24525	08:41:26.735	00:00:24.524	1472	-1024	-768	-1	-1	-1	-1	4	-1024	-768	-1	-1	-1	-1	4		0	0						Untertest4.avi	0	880	547	72	111				0	Content		-72	-111	24524694	776512702
24541	08:41:26.751	00:00:24.541	1473	-1024	-768	-1	-1	-1	-1	4	-1024	-768	-1	-1	-1	-1	4		0	0						Untertest4.avi	0	880	547	72	111				0	Content		-72	-111	24541361	776529369
24558	08:41:26.768	00:00:24.558	1474	-1024	-768	-1	-1	-1	-1	4	-1024	-768	-1	-1	-1	-1	4		0	0						Untertest4.avi	0	880	547	72	111				0	Content		-72	-111	24558028	776546036
24574	08:41:26.784	00:00:24.574	1475	-1024	-768	-1	-1	-1	-1	4	-1024	-768	-1	-1	-1	-1	4		0	0						Untertest4.avi	0	880	547	72	111				0	Content		-72	-111	24574259	776562267
24591	08:41:26.801	00:00:24.590	1476	-1024	-768	-1	-1	-1	-1	4	-1024	-768	-1	-1	-1	-1	4		0	0						Untertest4.avi	0	880	547	72	111				0	Content		-72	-111	24590926	776578934
24607	08:41:26.817	00:00:24.607	1477	-1024	-768	-1	-1	-1	-1	4	-1024	-768	-1	-1	-1	-1	4		0	0						Untertest4.avi	0	880	547	72	111				0	Content		-72	-111	24607406	776595414
24624	08:41:26.834	00:00:24.624	1478	-1024	-768	-1	-1	-1	-1	4	-1024	-768	-1	-1	-1	-1	4		0	0						Untertest4.avi	0	880	547	72	111				0	Content		-72	-111	24624073	776612081
24641	08:41:26.851	00:00:24.640	1479	-1024	-768	-1	-1	-1	-1	4	-1024	-768	-1	-1	-1	-1	4		0	0						Untertest4.avi	0	880	547	72	111				0	Content		-72	-111	24640740	776628748
24657	08:41:26.867	00:00:24.656	1480	-1024	-768	-1	-1	-1	-1	4	-1024	-768	-1	-1	-1	-1	4		0	0						Untertest4.avi	0	880	547	72	111				0	Content		-72	-111	24656984	776644992
24674	08:41:26.884	00:00:24.673	1481	-1024	-768	-1	-1	-1	-1	4	-1024	-768	-1	-1	-1	-1	4		0	0						Untertest4.avi	0	880	547	72	111				0	Content		-72	-111	24673731	776661739
24690	08:41:26.900	00:00:24.690	1482	-1024	-768	-1	-1	-1	-1	4	-1024	-768	-1	-1	-1	-1	4		0	0						Untertest4.avi	0	880	547	72	111				0	Content		-72	-111	24690356	776678364
24707	08:41:26.917	00:00:24.707	1483	-1024	-768	-1	-1	-1	-1	4	-1024	-768	-1	-1	-1	-1	4		0	0						Untertest4.avi	0	880	547	72	111				0	Content		-72	-111	24707023	776695031
24724	08:41:26.934	00:00:24.723	1484	-1024	-768	-1	-1	-1	-1	4	-1024	-768	-1	-1	-1	-1	4		0	0						Untertest4.avi	0	880	547	72	111				0	Content		-72	-111	24723690	776711698
24740	08:41:26.950	00:00:24.740	1485	-1024	-768	-1	-1	-1	-1	4	-1024	-768	-1	-1	-1	-1	4		0	0						Untertest4.avi	0	880	547	72	111				0	Content		-72	-111	24740327	776728335
24757	08:41:26.967	00:00:24.756	1486	-1024	-768	-1	-1	-1	-1	4	-1024	-768	-1	-1	-1	-1	4		0	0						Untertest4.avi	0	880	547	72	111				0	Content		-72	-111	24756994	776745002
24774	08:41:26.984	00:00:24.773	1487	-1024	-768	-1	-1	-1	-1	4	-1024	-768	-1	-1	-1	-1	4		0	0						Untertest4.avi	0	880	547	72	111				0	Content		-72	-111	24773661	776761669
24791	08:41:27.001	00:00:24.790	1488	-1024	-768	-1	-1	-1	-1	4	-1024	-768	-1	-1	-1	-1	4		0	0						Untertest4.avi	0	880	547	72	111				0	Content		-72	-111	24790565	776778573
24807	08:41:27.017	00:00:24.807	1489	-1024	-768	-1	-1	-1	-1	4	-1024	-768	-1	-1	-1	-1	4		0	0						Untertest4.avi	0	880	547	72	111				0	Content		-72	-111	24807232	776795240
24824	08:41:27.034	00:00:24.824	1490	-1024	-768	-1	-1	-1	-1	4	-1024	-768	-1	-1	-1	-1	4		0	0						Untertest4.avi	0	880	547	72	111				0	Content		-72	-111	24824188	776812196
24841	08:41:27.051	00:00:24.840	1491	-1024	-768	-1	-1	-1	-1	4	-1024	-768	-1	-1	-1	-1	4		0	0						Untertest4.avi	0	880	547	72	111				0	Content		-72	-111	24840855	776828863
24858	08:41:27.068	00:00:24.857	1492	-1024	-768	-1	-1	-1	-1	4	-1024	-768	-1	-1	-1	-1	4		0	0						Untertest4.avi	0	880	547	72	111				0	Content		-72	-111	24857522	776845530
24875	08:41:27.085	00:00:24.874	1493	-1024	-768	-1	-1	-1	-1	4	-1024	-768	-1	-1	-1	-1	4		0	0						Untertest4.avi	0	880	547	72	111				0	Content		-72	-111	24874804	776862812
24891	08:41:27.101	00:00:24.891	1494	-1024	-768	-1	-1	-1	-1	4	-1024	-768	-1	-1	-1	-1	4		0	0						Untertest4.avi	0	880	547	72	111				0	Content		-72	-111	24891471	776879479
24908	08:41:27.118	00:00:24.907	1495	-1024	-768	-1	-1	-1	-1	4	-1024	-768	-1	-1	-1	-1	4		0	0						Untertest4.avi	0	880	547	72	111				0	Content		-72	-111	24907717	776895725
24924	08:41:27.134	00:00:24.924	1496	-1024	-768	-1	-1	-1	-1	4	-1024	-768	-1	-1	-1	-1	4		0	0						Untertest4.avi	0	880	547	72	111				0	Content		-72	-111	24924384	776912392
24941	08:41:27.151	00:00:24.941	1497	-1024	-768	-1	-1	-1	-1	4	-1024	-768	-1	-1	-1	-1	4		0	0						Untertest4.avi	0	880	547	72	111				0	Content		-72	-111	24941051	776929059
24957	08:41:27.167	00:00:24.956	1498	-1024	-768	-1	-1	-1	-1	4	-1024	-768	-1	-1	-1	-1	4		0	0						Untertest4.avi	0	880	547	72	111				0	Content		-72	-111	24956829	776944837
24973	08:41:27.183	00:00:24.973	1499	-1024	-768	-1	-1	-1	-1	4	-1024	-768	-1	-1	-1	-1	4		0	0						Untertest4.avi	0	880	547	72	111				0	Content		-72	-111	24973452	776961460
24990	08:41:27.200	00:00:24.990	1500	-1024	-768	-1	-1	-1	-1	4	-1024	-768	-1	-1	-1	-1	4		0	0						Untertest4.avi	0	880	547	72	111				0	Content		-72	-111	24990135	776978143
25007	08:41:27.217	00:00:25.006	1501	-1024	-768	-1	-1	-1	-1	4	-1024	-768	-1	-1	-1	-1	4		0	0						Untertest4.avi	0	880	547	72	111				0	Content		-72	-111	25006802	776994810
25023	08:41:27.233	00:00:25.023	1502	-1024	-768	-1	-1	-1	-1	4	-1024	-768	-1	-1	-1	-1	4		0	0						Untertest4.avi	0	880	547	72	111				0	Content		-72	-111	25023469	777011477
25040	08:41:27.250	00:00:25.040	1503	-1024	-768	-1	-1	-1	-1	4	-1024	-768	-1	-1	-1	-1	4		0	0						Untertest4.avi	0	880	547	72	111				0	Content		-72	-111	25040124	777028132
25057	08:41:27.267	00:00:25.056	1504	-1024	-768	-1	-1	-1	-1	4	-1024	-768	-1	-1	-1	-1	4		0	0						Untertest4.avi	0	880	547	72	111				0	Content		-72	-111	25056693	777044701
25073	08:41:27.283	00:00:25.073	1505	-1024	-768	-1	-1	-1	-1	4	-1024	-768	-1	-1	-1	-1	4		0	0						Untertest4.avi	0	880	547	72	111				0	Content		-72	-111	25073441	777061449
25090	08:41:27.300	00:00:25.090	1506	-1024	-768	-1	-1	-1	-1	4	-1024	-768	-1	-1	-1	-1	4		0	0						Untertest4.avi	0	880	547	72	111				0	Content		-72	-111	25090482	777078490
25107	08:41:27.317	00:00:25.107	1507	-1024	-768	-1	-1	-1	-1	4	-1024	-768	-1	-1	-1	-1	4		0	0						Untertest4.avi	0	880	547	72	111				0	Content		-72	-111	25107149	777095157
25124	08:41:27.334	00:00:25.123	1508	-1024	-768	-1	-1	-1	-1	4	-1024	-768	-1	-1	-1	-1	4		0	0						Untertest4.avi	0	880	547	72	111				0	Content		-72	-111	25123816	777111824
25141	08:41:27.351	00:00:25.140	1509	-1024	-768	-1	-1	-1	-1	4	-1024	-768	-1	-1	-1	-1	4		0	0						Untertest4.avi	0	880	547	72	111				0	Content		-72	-111	25140938	777128946
25158	08:41:27.368	00:00:25.157	1510	-1024	-768	-1	-1	-1	-1	4	-1024	-768	-1	-1	-1	-1	4		0	0						Untertest4.avi	0	880	547	72	111				0	Content		-72	-111	25157605	777145613
25174	08:41:27.384	00:00:25.174	1511	-1024	-768	-1	-1	-1	-1	4	-1024	-768	-1	-1	-1	-1	4		0	0						Untertest4.avi	0	880	547	72	111				0	Content		-72	-111	25174272	777162280
25190	08:41:27.400	00:00:25.190	1512	-1024	-768	-1	-1	-1	-1	4	-1024	-768	-1	-1	-1	-1	4		0	0						Untertest4.avi	0	880	547	72	111				0	Content		-72	-111	25190484	777178492
25207	08:41:27.417	00:00:25.207	1513	-1024	-768	-1	-1	-1	-1	4	-1024	-768	-1	-1	-1	-1	4		0	0						Untertest4.avi	0	880	547	72	111				0	Content		-72	-111	25207151	777195159
25224	08:41:27.434	00:00:25.223	1514	-1024	-768	-1	-1	-1	-1	4	-1024	-768	-1	-1	-1	-1	4		0	0						Untertest4.avi	0	880	547	72	111				0	Content		-72	-111	25223665	777211673
25240	08:41:27.450	00:00:25.240	1515	-1024	-768	-1	-1	-1	-1	4	-1024	-768	-1	-1	-1	-1	4		0	0						Untertest4.avi	0	880	547	72	111				0	Content		-72	-111	25240332	777228340
25257	08:41:27.467	00:00:25.256	1516	-1024	-768	-1	-1	-1	-1	4	-1024	-768	-1	-1	-1	-1	4		0	0						Untertest4.avi	0	880	547	72	111				0	Content		-72	-111	25256999	777245007
25273	08:41:27.483	00:00:25.273	1517	-1024	-768	-1	-1	-1	-1	4	-1024	-768	-1	-1	-1	-1	4		0	0						Untertest4.avi	0	880	547	72	111				0	Content		-72	-111	25273300	777261308
25290	08:41:27.500	00:00:25.289	1518	-1024	-768	-1	-1	-1	-1	4	-1024	-768	-1	-1	-1	-1	4		0	0						Untertest4.avi	0	880	547	72	111				0	Content		-72	-111	25289937	777277945
25307	08:41:27.517	00:00:25.306	1519	-1024	-768	-1	-1	-1	-1	4	-1024	-768	-1	-1	-1	-1	4		0	0						Untertest4.avi	0	880	547	72	111				0	Content		-72	-111	25306603	777294611
25323	08:41:27.533	00:00:25.323	1520	-1024	-768	-1	-1	-1	-1	4	-1024	-768	-1	-1	-1	-1	4		0	0						Untertest4.avi	0	880	547	72	111				0	Content		-72	-111	25323270	777311278
25340	08:41:27.550	00:00:25.339	1521	-1024	-768	-1	-1	-1	-1	4	-1024	-768	-1	-1	-1	-1	4		0	0						Untertest4.avi	0	880	547	72	111				0	Content		-72	-111	25339937	777327945
25357	08:41:27.567	00:00:25.356	1522	-1024	-768	-1	-1	-1	-1	4	-1024	-768	-1	-1	-1	-1	4		0	0						Untertest4.avi	0	880	547	72	111				0	Content		-72	-111	25356552	777344560
25373	08:41:27.583	00:00:25.373	1523	-1024	-768	-1	-1	-1	-1	4	-1024	-768	-1	-1	-1	-1	4		0	0						Untertest4.avi	0	880	547	72	111				0	Content		-72	-111	25373219	777361227
25390	08:41:27.600	00:00:25.389	1524	-1024	-768	-1	-1	-1	-1	4	-1024	-768	-1	-1	-1	-1	4		0	0						Untertest4.avi	0	880	547	72	111				0	Content		-72	-111	25389944	777377952
25407	08:41:27.617	00:00:25.407	1525	-1024	-768	-1	-1	-1	-1	4	-1024	-768	-1	-1	-1	-1	4		0	0						Untertest4.avi	0	880	547	72	111				0	Content		-72	-111	25407050	777395058
25424	08:41:27.634	00:00:25.424	1526	-1024	-768	-1	-1	-1	-1	4	-1024	-768	-1	-1	-1	-1	4		0	0						Untertest4.avi	0	880	547	72	111				0	Content		-72	-111	25424172	777412180
25441	08:41:27.651	00:00:25.440	1527	-1024	-768	-1	-1	-1	-1	4	-1024	-768	-1	-1	-1	-1	4		0	0						Untertest4.avi	0	880	547	72	111				0	Content		-72	-111	25440839	777428847
25458	08:41:27.668	00:00:25.457	1528	-1024	-768	-1	-1	-1	-1	4	-1024	-768	-1	-1	-1	-1	4		0	0						Untertest4.avi	0	880	547	72	111				0	Content		-72	-111	25457506	777445514
25474	08:41:27.684	00:00:25.473	1529	-1024	-768	-1	-1	-1	-1	4	-1024	-768	-1	-1	-1	-1	4		0	0						Untertest4.avi	0	880	547	72	111				0	Content		-72	-111	25473807	777461815
25490	08:41:27.700	00:00:25.490	1530	-1024	-768	-1	-1	-1	-1	4	-1024	-768	-1	-1	-1	-1	4		0	0						Untertest4.avi	0	880	547	72	111				0	Content		-72	-111	25490474	777478482
25507	08:41:27.717	00:00:25.507	1531	-1024	-768	-1	-1	-1	-1	4	-1024	-768	-1	-1	-1	-1	4		0	0						Untertest4.avi	0	880	547	72	111				0	Content		-72	-111	25507141	777495149
25523	08:41:27.733	00:00:25.523	1532	-1024	-768	-1	-1	-1	-1	4	-1024	-768	-1	-1	-1	-1	4		0	0						Untertest4.avi	0	880	547	72	111				0	Content		-72	-111	25523154	777511162
25540	08:41:27.750	00:00:25.539	1533	-1024	-768	-1	-1	-1	-1	4	-1024	-768	-1	-1	-1	-1	4		0	0						Untertest4.avi	0	880	547	72	111				0	Content		-72	-111	25539777	777527785
25556	08:41:27.766	00:00:25.556	1534	-1024	-768	-1	-1	-1	-1	4	-1024	-768	-1	-1	-1	-1	4		0	0						Untertest4.avi	0	880	547	72	111				0	Content		-72	-111	25556463	777544471
25573	08:41:27.783	00:00:25.573	1535	-1024	-768	-1	-1	-1	-1	4	-1024	-768	-1	-1	-1	-1	4		0	0						Untertest4.avi	0	880	547	72	111				0	Content		-72	-111	25573130	777561138
25590	08:41:27.800	00:00:25.589	1536	-1024	-768	-1	-1	-1	-1	4	-1024	-768	-1	-1	-1	-1	4		0	0						Untertest4.avi	0	880	547	72	111				0	Content		-72	-111	25589797	777577805
25606	08:41:27.816	00:00:25.606	1537	-1024	-768	-1	-1	-1	-1	4	-1024	-768	-1	-1	-1	-1	4		0	0						Untertest4.avi	0	880	547	72	111				0	Content		-72	-111	25606451	777594459
25623	08:41:27.833	00:00:25.623	1538	-1024	-768	-1	-1	-1	-1	4	-1024	-768	-1	-1	-1	-1	4		0	0						Untertest4.avi	0	880	547	72	111				0	Content		-72	-111	25623019	777611027
25640	08:41:27.850	00:00:25.639	1539	-1024	-768	-1	-1	-1	-1	4	-1024	-768	-1	-1	-1	-1	4		0	0						Untertest4.avi	0	880	547	72	111				0	Content		-72	-111	25639642	777627650
25657	08:41:27.867	00:00:25.656	1540	-1024	-768	-1	-1	-1	-1	4	-1024	-768	-1	-1	-1	-1	4		0	0						Untertest4.avi	0	880	547	72	111				0	Content		-72	-111	25656729	777644737
25673	08:41:27.883	00:00:25.673	1541	-1024	-768	-1	-1	-1	-1	4	-1024	-768	-1	-1	-1	-1	4		0	0						Untertest4.avi	0	880	547	72	111				0	Content		-72	-111	25673396	777661404
25690	08:41:27.900	00:00:25.690	1542	-1024	-768	-1	-1	-1	-1	4	-1024	-768	-1	-1	-1	-1	4		0	0						Untertest4.avi	0	880	547	72	111				0	Content		-72	-111	25690063	777678071
25707	08:41:27.917	00:00:25.707	1543	-1024	-768	-1	-1	-1	-1	4	-1024	-768	-1	-1	-1	-1	4		0	0						Untertest4.avi	0	880	547	72	111				0	Content		-72	-111	25707212	777695220
25724	08:41:27.934	00:00:25.723	1544	-1024	-768	-1	-1	-1	-1	4	-1024	-768	-1	-1	-1	-1	4		0	0						Untertest4.avi	0	880	547	72	111				0	Content		-72	-111	25723879	777711887
25741	08:41:27.951	00:00:25.740	1545	-1024	-768	-1	-1	-1	-1	4	-1024	-768	-1	-1	-1	-1	4		0	0						Untertest4.avi	0	880	547	72	111				0	Content		-72	-111	25740546	777728554
25757	08:41:27.967	00:00:25.756	1546	-1024	-768	-1	-1	-1	-1	4	-1024	-768	-1	-1	-1	-1	4		0	0						Untertest4.avi	0	880	547	72	111				0	Content		-72	-111	25756777	777744785
25773	08:41:27.983	00:00:25.773	1547	-1024	-768	-1	-1	-1	-1	4	-1024	-768	-1	-1	-1	-1	4		0	0						Untertest4.avi	0	880	547	72	111				0	Content		-72	-111	25773444	777761452
25790	08:41:28.000	00:00:25.789	1548	-1024	-768	-1	-1	-1	-1	4	-1024	-768	-1	-1	-1	-1	4		0	0						Untertest4.avi	0	880	547	72	111				0	Content		-72	-111	25789927	777777935
25807	08:41:28.017	00:00:25.806	1549	-1024	-768	-1	-1	-1	-1	4	-1024	-768	-1	-1	-1	-1	4		0	0						Untertest4.avi	0	880	547	72	111				0	Content		-72	-111	25806594	777794602
25823	08:41:28.033	00:00:25.823	1550	-1024	-768	-1	-1	-1	-1	4	-1024	-768	-1	-1	-1	-1	4		0	0						Untertest4.avi	0	880	547	72	111				0	Content		-72	-111	25823261	777811269
25840	08:41:28.050	00:00:25.839	1551	-1024	-768	-1	-1	-1	-1	4	-1024	-768	-1	-1	-1	-1	4		0	0						Untertest4.avi	0	880	547	72	111				0	Content		-72	-111	25839627	777827635
25856	08:41:28.066	00:00:25.856	1552	-1024	-768	-1	-1	-1	-1	4	-1024	-768	-1	-1	-1	-1	4		0	0						Untertest4.avi	0	880	547	72	111				0	Content		-72	-111	25856248	777844256
25873	08:41:28.083	00:00:25.872	1553	-1024	-768	-1	-1	-1	-1	4	-1024	-768	-1	-1	-1	-1	4		0	0						Untertest4.avi	0	880	547	72	111				0	Content		-72	-111	25872872	777860880
25890	08:41:28.100	00:00:25.889	1554	-1024	-768	-1	-1	-1	-1	4	-1024	-768	-1	-1	-1	-1	4		0	0						Untertest4.avi	0	880	547	72	111				0	Content		-72	-111	25889539	777877547
25906	08:41:28.116	00:00:25.906	1555	-1024	-768	-1	-1	-1	-1	4	-1024	-768	-1	-1	-1	-1	4		0	0						Untertest4.avi	0	880	547	72	111				0	Content		-72	-111	25906206	777894214
25923	08:41:28.133	00:00:25.922	1556	-1024	-768	-1	-1	-1	-1	4	-1024	-768	-1	-1	-1	-1	4		0	0						Untertest4.avi	0	880	547	72	111				0	Content		-72	-111	25922843	777910851
25940	08:41:28.150	00:00:25.939	1557	-1024	-768	-1	-1	-1	-1	4	-1024	-768	-1	-1	-1	-1	4		0	0						Untertest4.avi	0	880	547	72	111				0	Content		-72	-111	25939510	777927518
25956	08:41:28.166	00:00:25.956	1558	-1024	-768	-1	-1	-1	-1	4	-1024	-768	-1	-1	-1	-1	4		0	0						Untertest4.avi	0	880	547	72	111				0	Content		-72	-111	25956177	777944185
25973	08:41:28.183	00:00:25.972	1559	-1024	-768	-1	-1	-1	-1	4	-1024	-768	-1	-1	-1	-1	4		0	0						Untertest4.avi	0	880	547	72	111				0	Content		-72	-111	25972749	777960757
25990	08:41:28.200	00:00:25.989	1560	-1024	-768	-1	-1	-1	-1	4	-1024	-768	-1	-1	-1	-1	4		0	0						Untertest4.avi	0	880	547	72	111				0	Content		-72	-111	25989998	777978006
26007	08:41:28.217	00:00:26.007	1561	-1024	-768	-1	-1	-1	-1	4	-1024	-768	-1	-1	-1	-1	4		0	0						Untertest4.avi	0	880	547	72	111				0	Content		-72	-111	26007120	777995128
26024	08:41:28.234	00:00:26.023	1562	-1024	-768	-1	-1	-1	-1	4	-1024	-768	-1	-1	-1	-1	4		0	0						Untertest4.avi	0	880	547	72	111				0	Content		-72	-111	26023787	778011795
26040	08:41:28.250	00:00:26.040	1563	-1024	-768	-1	-1	-1	-1	4	-1024	-768	-1	-1	-1	-1	4		0	0						Untertest4.avi	0	880	547	72	111				0	Content		-72	-111	26040454	778028462
26057	08:41:28.267	00:00:26.056	1564	-1024	-768	-1	-1	-1	-1	4	-1024	-768	-1	-1	-1	-1	4		0	0						Untertest4.avi	0	880	547	72	111				0	Content		-72	-111	26056755	778044763
26073	08:41:28.283	00:00:26.073	1565	-1024	-768	-1	-1	-1	-1	4	-1024	-768	-1	-1	-1	-1	4		0	0						Untertest4.avi	0	880	547	72	111				0	Content		-72	-111	26073422	778061430
26090	08:41:28.300	00:00:26.090	1566	-1024	-768	-1	-1	-1	-1	4	-1024	-768	-1	-1	-1	-1	4		0	0						Untertest4.avi	0	880	547	72	111				0	Content		-72	-111	26090089	778078097
26106	08:41:28.316	00:00:26.105	1567	-1024	-768	-1	-1	-1	-1	4	-1024	-768	-1	-1	-1	-1	4		0	0						Untertest4.avi	0	880	547	72	111				0	Content		-72	-111	26105978	778093986
26123	08:41:28.333	00:00:26.122	1568	-1024	-768	-1	-1	-1	-1	4	-1024	-768	-1	-1	-1	-1	4		0	0						Untertest4.avi	0	880	547	72	111				0	Content		-72	-111	26122726	778110734
26139	08:41:28.349	00:00:26.139	1569	-1024	-768	-1	-1	-1	-1	4	-1024	-768	-1	-1	-1	-1	4		0	0						Untertest4.avi	0	880	547	72	111				0	Content		-72	-111	26139412	778127420
26156	08:41:28.366	00:00:26.156	1570	-1024	-768	-1	-1	-1	-1	4	-1024	-768	-1	-1	-1	-1	4		0	0						Untertest4.avi	0	880	547	72	111				0	Content		-72	-111	26156079	778144087
26173	08:41:28.383	00:00:26.172	1571	-1024	-768	-1	-1	-1	-1	4	-1024	-768	-1	-1	-1	-1	4		0	0						Untertest4.avi	0	880	547	72	111				0	Content		-72	-111	26172746	778160754
26189	08:41:28.399	00:00:26.189	1572	-1024	-768	-1	-1	-1	-1	4	-1024	-768	-1	-1	-1	-1	4		0	0						Untertest4.avi	0	880	547	72	111				0	Content		-72	-111	26189400	778177408
26206	08:41:28.416	00:00:26.205	1573	-1024	-768	-1	-1	-1	-1	4	-1024	-768	-1	-1	-1	-1	4		0	0						Untertest4.avi	0	880	547	72	111				0	Content		-72	-111	26205970	778193978
26223	08:41:28.433	00:00:26.222	1574	-1024	-768	-1	-1	-1	-1	4	-1024	-768	-1	-1	-1	-1	4		0	0						Untertest4.avi	0	880	547	72	111				0	Content		-72	-111	26222593	778210601
26240	08:41:28.450	00:00:26.239	1575	-1024	-768	-1	-1	-1	-1	4	-1024	-768	-1	-1	-1	-1	4		0	0						Untertest4.avi	0	880	547	72	111				0	Content		-72	-111	26239684	778227692
26256	08:41:28.466	00:00:26.256	1576	-1024	-768	-1	-1	-1	-1	4	-1024	-768	-1	-1	-1	-1	4		0	0						Untertest4.avi	0	880	547	72	111				0	Content		-72	-111	26256351	778244359
26273	08:41:28.483	00:00:26.273	1577	-1024	-768	-1	-1	-1	-1	4	-1024	-768	-1	-1	-1	-1	4		0	0						Untertest4.avi	0	880	547	72	111				0	Content		-72	-111	26273018	778261026
26290	08:41:28.500	00:00:26.290	1578	-1024	-768	-1	-1	-1	-1	4	-1024	-768	-1	-1	-1	-1	4		0	0						Untertest4.avi	0	880	547	72	111				0	Content		-72	-111	26290166	778278174
26307	08:41:28.517	00:00:26.306	1579	-1024	-768	-1	-1	-1	-1	4	-1024	-768	-1	-1	-1	-1	4		0	0						Untertest4.avi	0	880	547	72	111				0	Content		-72	-111	26306833	778294841
26324	08:41:28.534	00:00:26.323	1580	-1024	-768	-1	-1	-1	-1	4	-1024	-768	-1	-1	-1	-1	4		0	0						Untertest4.avi	0	880	547	72	111				0	Content		-72	-111	26323500	778311508
26340	08:41:28.550	00:00:26.339	1581	-1024	-768	-1	-1	-1	-1	4	-1024	-768	-1	-1	-1	-1	4		0	0						Untertest4.avi	0	880	547	72	111				0	Content		-72	-111	26339729	778327737
26356	08:41:28.566	00:00:26.356	1582	-1024	-768	-1	-1	-1	-1	4	-1024	-768	-1	-1	-1	-1	4		0	0						Untertest4.avi	0	880	547	72	111				0	Content		-72	-111	26356396	778344404
26373	08:41:28.583	00:00:26.372	1583	-1024	-768	-1	-1	-1	-1	4	-1024	-768	-1	-1	-1	-1	4		0	0						Untertest4.avi	0	880	547	72	111				0	Content		-72	-111	26372874	778360882
26390	08:41:28.600	00:00:26.389	1584	-1024	-768	-1	-1	-1	-1	4	-1024	-768	-1	-1	-1	-1	4		0	0						Untertest4.avi	0	880	547	72	111				0	Content		-72	-111	26389541	778377549
26406	08:41:28.616	00:00:26.406	1585	-1024	-768	-1	-1	-1	-1	4	-1024	-768	-1	-1	-1	-1	4		0	0						Untertest4.avi	0	880	547	72	111				0	Content		-72	-111	26406208	778394216
26423	08:41:28.633	00:00:26.422	1586	-1024	-768	-1	-1	-1	-1	4	-1024	-768	-1	-1	-1	-1	4		0	0						Untertest4.avi	0	880	547	72	111				0	Content		-72	-111	26422577	778410585
26439	08:41:28.649	00:00:26.439	1587	-1024	-768	-1	-1	-1	-1	4	-1024	-768	-1	-1	-1	-1	4		0	0						Untertest4.avi	0	880	547	72	111				0	Content		-72	-111	26439198	778427206
26456	08:41:28.666	00:00:26.455	1588	-1024	-768	-1	-1	-1	-1	4	-1024	-768	-1	-1	-1	-1	4		0	0						Untertest4.avi	0	880	547	72	111				0	Content		-72	-111	26455822	778443830
26472	08:41:28.682	00:00:26.472	1589	-1024	-768	-1	-1	-1	-1	4	-1024	-768	-1	-1	-1	-1	4		0	0						Untertest4.avi	0	880	547	72	111				0	Content		-72	-111	26472489	778460497
26489	08:41:28.699	00:00:26.489	1590	-1024	-768	-1	-1	-1	-1	4	-1024	-768	-1	-1	-1	-1	4		0	0						Untertest4.avi	0	880	547	72	111				0	Content		-72	-111	26489156	778477164
26506	08:41:28.716	00:00:26.505	1591	-1024	-768	-1	-1	-1	-1	4	-1024	-768	-1	-1	-1	-1	4		0	0						Untertest4.avi	0	880	547	72	111				0	Content		-72	-111	26505805	778493813
26522	08:41:28.732	00:00:26.522	1592	-1024	-768	-1	-1	-1	-1	4	-1024	-768	-1	-1	-1	-1	4		0	0						Untertest4.avi	0	880	547	72	111				0	Content		-72	-111	26522472	778510480
26539	08:41:28.749	00:00:26.539	1593	-1024	-768	-1	-1	-1	-1	4	-1024	-768	-1	-1	-1	-1	4		0	0						Untertest4.avi	0	880	547	72	111				0	Content		-72	-111	26539078	778527086
26556	08:41:28.766	00:00:26.556	1594	-1024	-768	-1	-1	-1	-1	4	-1024	-768	-1	-1	-1	-1	4		0	0						Untertest4.avi	0	880	547	72	111				0	Content		-72	-111	26556326	778544334
26573	08:41:28.783	00:00:26.573	1595	-1024	-768	-1	-1	-1	-1	4	-1024	-768	-1	-1	-1	-1	4		0	0						Untertest4.avi	0	880	547	72	111				0	Content		-72	-111	26573405	778561413
26590	08:41:28.800	00:00:26.590	1596	-1024	-768	-1	-1	-1	-1	4	-1024	-768	-1	-1	-1	-1	4		0	0						Untertest4.avi	0	880	547	72	111				0	Content		-72	-111	26590072	778578080
26607	08:41:28.817	00:00:26.606	1597	-1024	-768	-1	-1	-1	-1	4	-1024	-768	-1	-1	-1	-1	4		0	0						Untertest4.avi	0	880	547	72	111				0	Content		-72	-111	26606739	778594747
26623	08:41:28.833	00:00:26.623	1598	-1024	-768	-1	-1	-1	-1	4	-1024	-768	-1	-1	-1	-1	4		0	0						Untertest4.avi	0	880	547	72	111				0	Content		-72	-111	26623054	778611062
26640	08:41:28.850	00:00:26.639	1599	-1024	-768	-1	-1	-1	-1	4	-1024	-768	-1	-1	-1	-1	4		0	0						Untertest4.avi	0	880	547	72	111				0	Content		-72	-111	26639721	778627729
26656	08:41:28.866	00:00:26.656	1600	-1024	-768	-1	-1	-1	-1	4	-1024	-768	-1	-1	-1	-1	4		0	0						Untertest4.avi	0	880	547	72	111				0	Content		-72	-111	26656388	778644396
26672	08:41:28.882	00:00:26.672	1601	-1024	-768	-1	-1	-1	-1	4	-1024	-768	-1	-1	-1	-1	4		0	0						Untertest4.avi	0	880	547	72	111				0	Content		-72	-111	26672304	778660312
26689	08:41:28.899	00:00:26.689	1602	-1024	-768	-1	-1	-1	-1	4	-1024	-768	-1	-1	-1	-1	4		0	0						Untertest4.avi	0	880	547	72	111				0	Content		-72	-111	26689050	778677058
26706	08:41:28.916	00:00:26.705	1603	-1024	-768	-1	-1	-1	-1	4	-1024	-768	-1	-1	-1	-1	4		0	0						Untertest4.avi	0	880	547	72	111				0	Content		-72	-111	26705693	778693701
26722	08:41:28.932	00:00:26.722	1604	-1024	-768	-1	-1	-1	-1	4	-1024	-768	-1	-1	-1	-1	4		0	0						Untertest4.avi	0	880	547	72	111				0	Content		-72	-111	26722360	778710368
26739	08:41:28.949	00:00:26.739	1605	-1024	-768	-1	-1	-1	-1	4	-1024	-768	-1	-1	-1	-1	4		0	0						Untertest4.avi	0	880	547	72	111				0	Content		-72	-111	26739027	778727035
26756	08:41:28.966	00:00:26.755	1606	-1024	-768	-1	-1	-1	-1	4	-1024	-768	-1	-1	-1	-1	4		0	0						Untertest4.avi	0	880	547	72	111				0	Content		-72	-111	26755736	778743744
26772	08:41:28.982	00:00:26.772	1607	-1024	-768	-1	-1	-1	-1	4	-1024	-768	-1	-1	-1	-1	4		0	0						Untertest4.avi	0	880	547	72	111				0	Content		-72	-111	26772294	778760302
26789	08:41:28.999	00:00:26.788	1608	-1024	-768	-1	-1	-1	-1	4	-1024	-768	-1	-1	-1	-1	4		0	0						Untertest4.avi	0	880	547	72	111				0	Content		-72	-111	26788918	778776926
26806	08:41:29.016	00:00:26.805	1609	-1024	-768	-1	-1	-1	-1	4	-1024	-768	-1	-1	-1	-1	4		0	0						Untertest4.avi	0	880	547	72	111				0	Content		-72	-111	26805999	778794007
26823	08:41:29.033	00:00:26.822	1610	-1024	-768	-1	-1	-1	-1	4	-1024	-768	-1	-1	-1	-1	4		0	0						Untertest4.avi	0	880	547	72	111				0	Content		-72	-111	26822666	778810674
26839	08:41:29.049	00:00:26.839	1611	-1024	-768	-1	-1	-1	-1	4	-1024	-768	-1	-1	-1	-1	4		0	0						Untertest4.avi	0	880	547	72	111				0	Content		-72	-111	26839333	778827341
26856	08:41:29.066	00:00:26.856	1612	-1024	-768	-1	-1	-1	-1	4	-1024	-768	-1	-1	-1	-1	4		0	0						Untertest4.avi	0	880	547	72	111				0	Content		-72	-111	26856483	778844491
26873	08:41:29.083	00:00:26.873	1613	-1024	-768	-1	-1	-1	-1	4	-1024	-768	-1	-1	-1	-1	4		0	0						Untertest4.avi	0	880	547	72	111				0	Content		-72	-111	26873150	778861158
26890	08:41:29.100	00:00:26.889	1614	-1024	-768	-1	-1	-1	-1	4	-1024	-768	-1	-1	-1	-1	4		0	0						Untertest4.avi	0	880	547	72	111				0	Content		-72	-111	26889817	778877825
26906	08:41:29.116	00:00:26.905	1615	-1024	-768	-1	-1	-1	-1	4	-1024	-768	-1	-1	-1	-1	4		0	0						Untertest4.avi	0	880	547	72	111				0	Content		-72	-111	26905992	778894000
26923	08:41:29.133	00:00:26.922	1616	-1024	-768	-1	-1	-1	-1	4	-1024	-768	-1	-1	-1	-1	4		0	0						Untertest4.avi	0	880	547	72	111				0	Content		-72	-111	26922659	778910667
26939	08:41:29.149	00:00:26.939	1617	-1024	-768	-1	-1	-1	-1	4	-1024	-768	-1	-1	-1	-1	4		0	0						Untertest4.avi	0	880	547	72	111				0	Content		-72	-111	26939160	778927168
26956	08:41:29.166	00:00:26.955	1618	-1024	-768	-1	-1	-1	-1	4	-1024	-768	-1	-1	-1	-1	4		0	0						Untertest4.avi	0	880	547	72	111				0	Content		-72	-111	26955827	778943835
26972	08:41:29.182	00:00:26.972	1619	-1024	-768	-1	-1	-1	-1	4	-1024	-768	-1	-1	-1	-1	4		0	0						Untertest4.avi	0	880	547	72	111				0	Content		-72	-111	26972494	778960502
26989	08:41:29.199	00:00:26.988	1620	-1024	-768	-1	-1	-1	-1	4	-1024	-768	-1	-1	-1	-1	4		0	0						Untertest4.avi	0	880	547	72	111				0	Content		-72	-111	26988777	778976785
27005	08:41:29.215	00:00:27.005	1621	-1024	-768	-1	-1	-1	-1	4	-1024	-768	-1	-1	-1	-1	4		0	0						Untertest4.avi	0	880	547	72	111				0	Content		-72	-111	27005398	778993406
27022	08:41:29.232	00:00:27.022	1622	-1024	-768	-1	-1	-1	-1	4	-1024	-768	-1	-1	-1	-1	4		0	0						Untertest4.avi	0	880	547	72	111				0	Content		-72	-111	27022063	779010071
27039	08:41:29.249	00:00:27.038	1623	-1024	-768	-1	-1	-1	-1	4	-1024	-768	-1	-1	-1	-1	4		0	0						Untertest4.avi	0	880	547	72	111				0	Content		-72	-111	27038730	779026738
27055	08:41:29.265	00:00:27.055	1624	-1024	-768	-1	-1	-1	-1	4	-1024	-768	-1	-1	-1	-1	4		0	0						Untertest4.avi	0	880	547	72	111				0	Content		-72	-111	27055397	779043405
27072	08:41:29.282	00:00:27.072	1625	-1024	-768	-1	-1	-1	-1	4	-1024	-768	-1	-1	-1	-1	4		0	0						Untertest4.avi	0	880	547	72	111				0	Content		-72	-111	27072083	779060091
27089	08:41:29.299	00:00:27.088	1626	-1024	-768	-1	-1	-1	-1	4	-1024	-768	-1	-1	-1	-1	4		0	0						Untertest4.avi	0	880	547	72	111				0	Content		-72	-111	27088750	779076758
27105	08:41:29.315	00:00:27.105	1627	-1024	-768	-1	-1	-1	-1	4	-1024	-768	-1	-1	-1	-1	4		0	0						Untertest4.avi	0	880	547	72	111				0	Content		-72	-111	27105396	779093404
27123	08:41:29.333	00:00:27.122	1628	-1024	-768	-1	-1	-1	-1	4	-1024	-768	-1	-1	-1	-1	4		0	0						Untertest4.avi	0	880	547	72	111				0	Content		-72	-111	27122647	779110655
27140	08:41:29.350	00:00:27.139	1629	-1024	-768	-1	-1	-1	-1	4	-1024	-768	-1	-1	-1	-1	4		0	0						Untertest4.avi	0	880	547	72	111				0	Content		-72	-111	27139966	779127974
27157	08:41:29.367	00:00:27.156	1630	-1024	-768	-1	-1	-1	-1	4	-1024	-768	-1	-1	-1	-1	4		0	0						Untertest4.avi	0	880	547	72	111				0	Content		-72	-111	27156633	779144641
27173	08:41:29.383	00:00:27.172	1631	-1024	-768	-1	-1	-1	-1	4	-1024	-768	-1	-1	-1	-1	4		0	0						Untertest4.avi	0	880	547	72	111				0	Content		-72	-111	27172842	779160850
27190	08:41:29.400	00:00:27.189	1632	-1024	-768	-1	-1	-1	-1	4	-1024	-768	-1	-1	-1	-1	4		0	0						Untertest4.avi	0	880	547	72	111				0	Content		-72	-111	27189509	779177517
27206	08:41:29.416	00:00:27.206	1633	-1024	-768	-1	-1	-1	-1	4	-1024	-768	-1	-1	-1	-1	4		0	0						Untertest4.avi	0	880	547	72	111				0	Content		-72	-111	27206176	779194184
27222	08:41:29.432	00:00:27.222	1634	-1024	-768	-1	-1	-1	-1	4	-1024	-768	-1	-1	-1	-1	4		0	0						Untertest4.avi	0	880	547	72	111				0	Content		-72	-111	27222006	779210014
27239	08:41:29.449	00:00:27.238	1635	-1024	-768	-1	-1	-1	-1	4	-1024	-768	-1	-1	-1	-1	4		0	0						Untertest4.avi	0	880	547	72	111				0	Content		-72	-111	27238625	779226633
27255	08:41:29.465	00:00:27.255	1636	-1024	-768	-1	-1	-1	-1	4	-1024	-768	-1	-1	-1	-1	4		0	0						Untertest4.avi	0	880	547	72	111				0	Content		-72	-111	27255315	779243323
27272	08:41:29.482	00:00:27.271	1637	-1024	-768	-1	-1	-1	-1	4	-1024	-768	-1	-1	-1	-1	4		0	0						Untertest4.avi	0	880	547	72	111				0	Content		-72	-111	27271982	779259990
27289	08:41:29.499	00:00:27.288	1638	-1024	-768	-1	-1	-1	-1	4	-1024	-768	-1	-1	-1	-1	4		0	0						Untertest4.avi	0	880	547	72	111				0	Content		-72	-111	27288649	779276657
27305	08:41:29.515	00:00:27.305	1639	-1024	-768	-1	-1	-1	-1	4	-1024	-768	-1	-1	-1	-1	4		0	0						Untertest4.avi	0	880	547	72	111				0	Content		-72	-111	27305303	779293311
27322	08:41:29.532	00:00:27.321	1640	-1024	-768	-1	-1	-1	-1	4	-1024	-768	-1	-1	-1	-1	4		0	0						Untertest4.avi	0	880	547	72	111				0	Content		-72	-111	27321883	779309891
27338	08:41:29.548	00:00:27.338	1641	-1024	-768	-1	-1	-1	-1	4	-1024	-768	-1	-1	-1	-1	4		0	0						Untertest4.avi	0	880	547	72	111				0	Content		-72	-111	27338496	779326504
27356	08:41:29.566	00:00:27.355	1642	-1024	-768	-1	-1	-1	-1	4	-1024	-768	-1	-1	-1	-1	4		0	0						Untertest4.avi	0	880	547	72	111				0	Content		-72	-111	27355578	779343586
27372	08:41:29.582	00:00:27.372	1643	-1024	-768	-1	-1	-1	-1	4	-1024	-768	-1	-1	-1	-1	4		0	0						Untertest4.avi	0	880	547	72	111				0	Content		-72	-111	27372245	779360253
27389	08:41:29.599	00:00:27.388	1644	-1024	-768	-1	-1	-1	-1	4	-1024	-768	-1	-1	-1	-1	4		0	0						Untertest4.avi	0	880	547	72	111				0	Content		-72	-111	27388912	779376920
27406	08:41:29.616	00:00:27.406	1645	-1024	-768	-1	-1	-1	-1	4	-1024	-768	-1	-1	-1	-1	4		0	0						Untertest4.avi	0	880	547	72	111				0	Content		-72	-111	27406061	779394069
27423	08:41:29.633	00:00:27.422	1646	-1024	-768	-1	-1	-1	-1	4	-1024	-768	-1	-1	-1	-1	4		0	0						Untertest4.avi	0	880	547	72	111				0	Content		-72	-111	27422728	779410736
27439	08:41:29.649	00:00:27.439	1647	-1024	-768	-1	-1	-1	-1	4	-1024	-768	-1	-1	-1	-1	4		0	0						Untertest4.avi	0	880	547	72	111				0	Content		-72	-111	27439395	779427403
27456	08:41:29.666	00:00:27.455	1648	-1024	-768	-1	-1	-1	-1	4	-1024	-768	-1	-1	-1	-1	4		0	0						Untertest4.avi	0	880	547	72	111				0	Content		-72	-111	27455626	779443634
27472	08:41:29.682	00:00:27.472	1649	-1024	-768	-1	-1	-1	-1	4	-1024	-768	-1	-1	-1	-1	4		0	0						Untertest4.avi	0	880	547	72	111				0	Content		-72	-111	27472293	779460301
27489	08:41:29.699	00:00:27.488	1650	-1024	-768	-1	-1	-1	-1	4	-1024	-768	-1	-1	-1	-1	4		0	0						Untertest4.avi	0	880	547	72	111				0	Content		-72	-111	27488814	779476822
27505	08:41:29.715	00:00:27.505	1651	-1024	-768	-1	-1	-1	-1	4	-1024	-768	-1	-1	-1	-1	4		0	0						Untertest4.avi	0	880	547	72	111				0	Content		-72	-111	27505481	779493489
27522	08:41:29.732	00:00:27.522	1652	-1024	-768	-1	-1	-1	-1	4	-1024	-768	-1	-1	-1	-1	4		0	0						Untertest4.avi	0	880	547	72	111				0	Content		-72	-111	27522148	779510156
27538	08:41:29.748	00:00:27.538	1653	-1024	-768	-1	-1	-1	-1	4	-1024	-768	-1	-1	-1	-1	4		0	0						Untertest4.avi	0	880	547	72	111				0	Content		-72	-111	27538476	779526484
27555	08:41:29.765	00:00:27.555	1654	-1024	-768	-1	-1	-1	-1	4	-1024	-768	-1	-1	-1	-1	4		0	0						Untertest4.avi	0	880	547	72	111				0	Content		-72	-111	27555098	779543106
27572	08:41:29.782	00:00:27.571	1655	-1024	-768	-1	-1	-1	-1	4	-1024	-768	-1	-1	-1	-1	4		0	0						Untertest4.avi	0	880	547	72	111				0	Content		-72	-111	27571764	779559772
27588	08:41:29.798	00:00:27.588	1656	-1024	-768	-1	-1	-1	-1	4	-1024	-768	-1	-1	-1	-1	4		0	0						Untertest4.avi	0	880	547	72	111				0	Content		-72	-111	27588431	779576439
27605	08:41:29.815	00:00:27.605	1657	-1024	-768	-1	-1	-1	-1	4	-1024	-768	-1	-1	-1	-1	4		0	0						Untertest4.avi	0	880	547	72	111				0	Content		-72	-111	27605098	779593106
27622	08:41:29.832	00:00:27.621	1658	-1024	-768	-1	-1	-1	-1	4	-1024	-768	-1	-1	-1	-1	4		0	0						Untertest4.avi	0	880	547	72	111				0	Content		-72	-111	27621720	779609728
27638	08:41:29.848	00:00:27.638	1659	-1024	-768	-1	-1	-1	-1	4	-1024	-768	-1	-1	-1	-1	4		0	0						Untertest4.avi	0	880	547	72	111				0	Content		-72	-111	27638387	779626395
27655	08:41:29.865	00:00:27.654	1660	-1024	-768	-1	-1	-1	-1	4	-1024	-768	-1	-1	-1	-1	4		0	0						Untertest4.avi	0	880	547	72	111				0	Content		-72	-111	27654974	779642982
27672	08:41:29.882	00:00:27.672	1661	-1024	-768	-1	-1	-1	-1	4	-1024	-768	-1	-1	-1	-1	4		0	0						Untertest4.avi	0	880	547	72	111				0	Content		-72	-111	27672221	779660229
27689	08:41:29.899	00:00:27.689	1662	-1024	-768	-1	-1	-1	-1	4	-1024	-768	-1	-1	-1	-1	4		0	0						Untertest4.avi	0	880	547	72	111				0	Content		-72	-111	27689301	779677309
27706	08:41:29.916	00:00:27.705	1663	-1024	-768	-1	-1	-1	-1	4	-1024	-768	-1	-1	-1	-1	4		0	0						Untertest4.avi	0	880	547	72	111				0	Content		-72	-111	27705968	779693976
27723	08:41:29.933	00:00:27.722	1664	-1024	-768	-1	-1	-1	-1	4	-1024	-768	-1	-1	-1	-1	4		0	0						Untertest4.avi	0	880	547	72	111				0	Content		-72	-111	27722635	779710643
27739	08:41:29.949	00:00:27.738	1665	-1024	-768	-1	-1	-1	-1	4	-1024	-768	-1	-1	-1	-1	4		0	0						Untertest4.avi	0	880	547	72	111				0	Content		-72	-111	27738950	779726958
27756	08:41:29.966	00:00:27.755	1666	-1024	-768	-1	-1	-1	-1	4	-1024	-768	-1	-1	-1	-1	4		0	0						Untertest4.avi	0	880	547	72	111				0	Content		-72	-111	27755617	779743625
27772	08:41:29.982	00:00:27.772	1667	-1024	-768	-1	-1	-1	-1	4	-1024	-768	-1	-1	-1	-1	4		0	0						Untertest4.avi	0	880	547	72	111				0	Content		-72	-111	27772284	779760292
27788	08:41:29.998	00:00:27.788	1668	-1024	-768	-1	-1	-1	-1	4	-1024	-768	-1	-1	-1	-1	4		0	0						Untertest4.avi	0	880	547	72	111				0	Content		-72	-111	27788200	779776208
27805	08:41:30.015	00:00:27.804	1669	-1024	-768	-1	-1	-1	-1	4	-1024	-768	-1	-1	-1	-1	4		0	0						Untertest4.avi	0	880	547	72	111				0	Content		-72	-111	27804945	779792953
27822	08:41:30.032	00:00:27.821	1670	-1024	-768	-1	-1	-1	-1	4	-1024	-768	-1	-1	-1	-1	4		0	0						Untertest4.avi	0	880	547	72	111				0	Content		-72	-111	27821631	779809639
27838	08:41:30.048	00:00:27.838	1671	-1024	-768	-1	-1	-1	-1	4	-1024	-768	-1	-1	-1	-1	4		0	0						Untertest4.avi	0	880	547	72	111				0	Content		-72	-111	27838298	779826306
27855	08:41:30.065	00:00:27.854	1672	-1024	-768	-1	-1	-1	-1	4	-1024	-768	-1	-1	-1	-1	4		0	0						Untertest4.avi	0	880	547	72	111				0	Content		-72	-111	27854965	779842973
27872	08:41:30.082	00:00:27.871	1673	-1024	-768	-1	-1	-1	-1	4	-1024	-768	-1	-1	-1	-1	4		0	0						Untertest4.avi	0	880	547	72	111				0	Content		-72	-111	27871622	779859630
27888	08:41:30.098	00:00:27.888	1674	-1024	-768	-1	-1	-1	-1	4	-1024	-768	-1	-1	-1	-1	4		0	0						Untertest4.avi	0	880	547	72	111				0	Content		-72	-111	27888189	779876197
27905	08:41:30.115	00:00:27.904	1675	-1024	-768	-1	-1	-1	-1	4	-1024	-768	-1	-1	-1	-1	4		0	0						Untertest4.avi	0	880	547	72	111				0	Content		-72	-111	27904810	779892818
27922	08:41:30.132	00:00:27.921	1676	-1024	-768	-1	-1	-1	-1	4	-1024	-768	-1	-1	-1	-1	4		0	0						Untertest4.avi	0	880	547	72	111				0	Content		-72	-111	27921891	779909899
27939	08:41:30.149	00:00:27.938	1677	-1024	-768	-1	-1	-1	-1	4	-1024	-768	-1	-1	-1	-1	4		0	0						Untertest4.avi	0	880	547	72	111				0	Content		-72	-111	27938558	779926566
27955	08:41:30.165	00:00:27.955	1678	-1024	-768	-1	-1	-1	-1	4	-1024	-768	-1	-1	-1	-1	4		0	0						Untertest4.avi	0	880	547	72	111				0	Content		-72	-111	27955225	779943233
27972	08:41:30.182	00:00:27.972	1679	-1024	-768	-1	-1	-1	-1	4	-1024	-768	-1	-1	-1	-1	4		0	0						Untertest4.avi	0	880	547	72	111				0	Content		-72	-111	27972379	779960387
27989	08:41:30.199	00:00:27.989	1680	-1024	-768	-1	-1	-1	-1	4	-1024	-768	-1	-1	-1	-1	4		0	0						Untertest4.avi	0	880	547	72	111				0	Content		-72	-111	27989046	779977054
28006	08:41:30.216	00:00:28.005	1681	-1024	-768	-1	-1	-1	-1	4	-1024	-768	-1	-1	-1	-1	4		0	0						Untertest4.avi	0	880	547	72	111				0	Content		-72	-111	28005713	779993721
28022	08:41:30.232	00:00:28.021	1682	-1024	-768	-1	-1	-1	-1	4	-1024	-768	-1	-1	-1	-1	4		0	0						Untertest4.avi	0	880	547	72	111				0	Content		-72	-111	28021943	780009951
28039	08:41:30.249	00:00:28.038	1683	-1024	-768	-1	-1	-1	-1	4	-1024	-768	-1	-1	-1	-1	4		0	0						Untertest4.avi	0	880	547	72	111				0	Content		-72	-111	28038610	780026618
28055	08:41:30.265	00:00:28.055	1684	-1024	-768	-1	-1	-1	-1	4	-1024	-768	-1	-1	-1	-1	4		0	0						Untertest4.avi	0	880	547	72	111				0	Content		-72	-111	28055089	780043097
28072	08:41:30.282	00:00:28.071	1685	-1024	-768	-1	-1	-1	-1	4	-1024	-768	-1	-1	-1	-1	4		0	0						Untertest4.avi	0	880	547	72	111				0	Content		-72	-111	28071756	780059764
28088	08:41:30.298	00:00:28.088	1686	-1024	-768	-1	-1	-1	-1	4	-1024	-768	-1	-1	-1	-1	4		0	0						Untertest4.avi	0	880	547	72	111				0	Content		-72	-111	28088423	780076431
28105	08:41:30.315	00:00:28.104	1687	-1024	-768	-1	-1	-1	-1	4	-1024	-768	-1	-1	-1	-1	4		0	0						Untertest4.avi	0	880	547	72	111				0	Content		-72	-111	28104667	780092675
28121	08:41:30.331	00:00:28.121	1688	-1024	-768	-1	-1	-1	-1	4	-1024	-768	-1	-1	-1	-1	4		0	0						Untertest4.avi	0	880	547	72	111				0	Content		-72	-111	28121416	780109424
28138	08:41:30.348	00:00:28.138	1689	-1024	-768	-1	-1	-1	-1	4	-1024	-768	-1	-1	-1	-1	4		0	0						Untertest4.avi	0	880	547	72	111				0	Content		-72	-111	28138040	780126048
28155	08:41:30.365	00:00:28.154	1690	-1024	-768	-1	-1	-1	-1	4	-1024	-768	-1	-1	-1	-1	4		0	0						Untertest4.avi	0	880	547	72	111				0	Content		-72	-111	28154707	780142715
28171	08:41:30.381	00:00:28.171	1691	-1024	-768	-1	-1	-1	-1	4	-1024	-768	-1	-1	-1	-1	4		0	0						Untertest4.avi	0	880	547	72	111				0	Content		-72	-111	28171374	780159382
28188	08:41:30.398	00:00:28.188	1692	-1024	-768	-1	-1	-1	-1	4	-1024	-768	-1	-1	-1	-1	4		0	0						Untertest4.avi	0	880	547	72	111				0	Content		-72	-111	28188020	780176028
28205	08:41:30.415	00:00:28.204	1693	-1024	-768	-1	-1	-1	-1	4	-1024	-768	-1	-1	-1	-1	4		0	0						Untertest4.avi	0	880	547	72	111				0	Content		-72	-111	28204687	780192695
28221	08:41:30.431	00:00:28.221	1694	-1024	-768	-1	-1	-1	-1	4	-1024	-768	-1	-1	-1	-1	4		0	0						Untertest4.avi	0	880	547	72	111				0	Content		-72	-111	28221292	780209300
28239	08:41:30.449	00:00:28.238	1695	-1024	-768	-1	-1	-1	-1	4	-1024	-768	-1	-1	-1	-1	4		0	0						Untertest4.avi	0	880	547	72	111				0	Content		-72	-111	28238573	780226581
28256	08:41:30.466	00:00:28.255	1696	-1024	-768	-1	-1	-1	-1	4	-1024	-768	-1	-1	-1	-1	4		0	0						Untertest4.avi	0	880	547	72	111				0	Content		-72	-111	28255642	780243650
28272	08:41:30.482	00:00:28.272	1697	-1024	-768	-1	-1	-1	-1	4	-1024	-768	-1	-1	-1	-1	4		0	0						Untertest4.avi	0	880	547	72	111				0	Content		-72	-111	28272309	780260317
28289	08:41:30.499	00:00:28.288	1698	-1024	-768	-1	-1	-1	-1	4	-1024	-768	-1	-1	-1	-1	4		0	0						Untertest4.avi	0	880	547	72	111				0	Content		-72	-111	28288976	780276984
28305	08:41:30.515	00:00:28.305	1699	-1024	-768	-1	-1	-1	-1	4	-1024	-768	-1	-1	-1	-1	4		0	0						Untertest4.avi	0	880	547	72	111				0	Content		-72	-111	28305289	780293297
28322	08:41:30.532	00:00:28.321	1700	-1024	-768	-1	-1	-1	-1	4	-1024	-768	-1	-1	-1	-1	4		0	0						Untertest4.avi	0	880	547	72	111				0	Content		-72	-111	28321956	780309964
28339	08:41:30.549	00:00:28.338	1701	-1024	-768	-1	-1	-1	-1	4	-1024	-768	-1	-1	-1	-1	4		0	0						Untertest4.avi	0	880	547	72	111				0	Content		-72	-111	28338623	780326631
28355	08:41:30.565	00:00:28.354	1702	-1024	-768	-1	-1	-1	-1	4	-1024	-768	-1	-1	-1	-1	4		0	0						Untertest4.avi	0	880	547	72	111				0	Content		-72	-111	28354535	780342543
28371	08:41:30.581	00:00:28.371	1703	-1024	-768	-1	-1	-1	-1	4	-1024	-768	-1	-1	-1	-1	4		0	0						Untertest4.avi	0	880	547	72	111				0	Content		-72	-111	28371147	780359155
28388	08:41:30.598	00:00:28.387	1704	-1024	-768	-1	-1	-1	-1	4	-1024	-768	-1	-1	-1	-1	4		0	0						Untertest4.avi	0	880	547	72	111				0	Content		-72	-111	28387832	780375840
28404	08:41:30.614	00:00:28.404	1705	-1024	-768	-1	-1	-1	-1	4	-1024	-768	-1	-1	-1	-1	4		0	0						Untertest4.avi	0	880	547	72	111				0	Content		-72	-111	28404499	780392507
28421	08:41:30.631	00:00:28.421	1706	-1024	-768	-1	-1	-1	-1	4	-1024	-768	-1	-1	-1	-1	4		0	0						Untertest4.avi	0	880	547	72	111				0	Content		-72	-111	28421166	780409174
28438	08:41:30.648	00:00:28.437	1707	-1024	-768	-1	-1	-1	-1	4	-1024	-768	-1	-1	-1	-1	4		0	0						Untertest4.avi	0	880	547	72	111				0	Content		-72	-111	28437945	780425953
28455	08:41:30.665	00:00:28.454	1708	-1024	-768	-1	-1	-1	-1	4	-1024	-768	-1	-1	-1	-1	4		0	0						Untertest4.avi	0	880	547	72	111				0	Content		-72	-111	28454517	780442525
28471	08:41:30.681	00:00:28.471	1709	-1024	-768	-1	-1	-1	-1	4	-1024	-768	-1	-1	-1	-1	4		0	0						Untertest4.avi	0	880	547	72	111				0	Content		-72	-111	28471134	780459142
28488	08:41:30.698	00:00:28.488	1710	-1024	-768	-1	-1	-1	-1	4	-1024	-768	-1	-1	-1	-1	4		0	0						Untertest4.avi	0	880	547	72	111				0	Content		-72	-111	28488389	780476397
28505	08:41:30.715	00:00:28.505	1711	-1024	-768	-1	-1	-1	-1	4	-1024	-768	-1	-1	-1	-1	4		0	0						Untertest4.avi	0	880	547	72	111				0	Content		-72	-111	28505056	780493064
28522	08:41:30.732	00:00:28.522	1712	-1024	-768	-1	-1	-1	-1	4	-1024	-768	-1	-1	-1	-1	4		0	0						Untertest4.avi	0	880	547	72	111				0	Content		-72	-111	28522122	780510130
28539	08:41:30.749	00:00:28.538	1713	-1024	-768	-1	-1	-1	-1	4	-1024	-768	-1	-1	-1	-1	4		0	0						Untertest4.avi	0	880	547	72	111				0	Content		-72	-111	28538789	780526797
28555	08:41:30.765	00:00:28.555	1714	-1024	-768	-1	-1	-1	-1	4	-1024	-768	-1	-1	-1	-1	4		0	0						Untertest4.avi	0	880	547	72	111				0	Content		-72	-111	28555456	780543464
28572	08:41:30.782	00:00:28.571	1715	-1024	-768	-1	-1	-1	-1	4	-1024	-768	-1	-1	-1	-1	4		0	0						Untertest4.avi	0	880	547	72	111				0	Content		-72	-111	28571604	780559612
28588	08:41:30.798	00:00:28.588	1716	-1024	-768	-1	-1	-1	-1	4	-1024	-768	-1	-1	-1	-1	4		0	0						Untertest4.avi	0	880	547	72	111				0	Content		-72	-111	28588271	780576279
28605	08:41:30.815	00:00:28.604	1717	-1024	-768	-1	-1	-1	-1	4	-1024	-768	-1	-1	-1	-1	4		0	0						Untertest4.avi	0	880	547	72	111				0	Content		-72	-111	28604763	780592771
28621	08:41:30.831	00:00:28.621	1718	-1024	-768	-1	-1	-1	-1	4	-1024	-768	-1	-1	-1	-1	4		0	0						Untertest4.avi	0	880	547	72	111				0	Content		-72	-111	28621430	780609438
28638	08:41:30.848	00:00:28.638	1719	-1024	-768	-1	-1	-1	-1	4	-1024	-768	-1	-1	-1	-1	4		0	0						Untertest4.avi	0	880	547	72	111				0	Content		-72	-111	28638097	780626105
28654	08:41:30.864	00:00:28.654	1720	-1024	-768	-1	-1	-1	-1	4	-1024	-768	-1	-1	-1	-1	4		0	0						Untertest4.avi	0	880	547	72	111				0	Content		-72	-111	28654370	780642378
28671	08:41:30.881	00:00:28.670	1721	-1024	-768	-1	-1	-1	-1	4	-1024	-768	-1	-1	-1	-1	4		0	0						Untertest4.avi	0	880	547	72	111				0	Content		-72	-111	28670993	780659001
28688	08:41:30.898	00:00:28.687	1722	-1024	-768	-1	-1	-1	-1	4	-1024	-768	-1	-1	-1	-1	4		0	0						Untertest4.avi	0	880	547	72	111				0	Content		-72	-111	28687659	780675667
28704	08:41:30.914	00:00:28.704	1723	-1024	-768	-1	-1	-1	-1	4	-1024	-768	-1	-1	-1	-1	4		0	0						Untertest4.avi	0	880	547	72	111				0	Content		-72	-111	28704326	780692334
28721	08:41:30.931	00:00:28.720	1724	-1024	-768	-1	-1	-1	-1	4	-1024	-768	-1	-1	-1	-1	4		0	0						Untertest4.avi	0	880	547	72	111				0	Content		-72	-111	28720993	780709001
28738	08:41:30.948	00:00:28.737	1725	-1024	-768	-1	-1	-1	-1	4	-1024	-768	-1	-1	-1	-1	4		0	0						Untertest4.avi	0	880	547	72	111				0	Content		-72	-111	28737623	780725631
28754	08:41:30.964	00:00:28.754	1726	-1024	-768	-1	-1	-1	-1	4	-1024	-768	-1	-1	-1	-1	4		0	0						Untertest4.avi	0	880	547	72	111				0	Content		-72	-111	28754290	780742298
28771	08:41:30.981	00:00:28.770	1727	-1024	-768	-1	-1	-1	-1	4	-1024	-768	-1	-1	-1	-1	4		0	0						Untertest4.avi	0	880	547	72	111				0	Content		-72	-111	28770996	780759004
28788	08:41:30.998	00:00:28.788	1728	-1024	-768	-1	-1	-1	-1	4	-1024	-768	-1	-1	-1	-1	4		0	0						Untertest4.avi	0	880	547	72	111				0	Content		-72	-111	28788200	780776208
28805	08:41:31.015	00:00:28.805	1729	-1024	-768	-1	-1	-1	-1	4	-1024	-768	-1	-1	-1	-1	4		0	0						Untertest4.avi	0	880	547	72	111				0	Content		-72	-111	28805297	780793305
28822	08:41:31.032	00:00:28.821	1730	-1024	-768	-1	-1	-1	-1	4	-1024	-768	-1	-1	-1	-1	4		0	0						Untertest4.avi	0	880	547	72	111				0	Content		-72	-111	28821964	780809972
28839	08:41:31.049	00:00:28.838	1731	-1024	-768	-1	-1	-1	-1	4	-1024	-768	-1	-1	-1	-1	4		0	0						Untertest4.avi	0	880	547	72	111				0	Content		-72	-111	28838631	780826639
28855	08:41:31.065	00:00:28.854	1732	-1024	-768	-1	-1	-1	-1	4	-1024	-768	-1	-1	-1	-1	4		0	0						Untertest4.avi	0	880	547	72	111				0	Content		-72	-111	28854915	780842923
28872	08:41:31.082	00:00:28.871	1733	-1024	-768	-1	-1	-1	-1	4	-1024	-768	-1	-1	-1	-1	4		0	0						Untertest4.avi	0	880	547	72	111				0	Content		-72	-111	28871582	780859590
28888	08:41:31.098	00:00:28.888	1734	-1024	-768	-1	-1	-1	-1	4	-1024	-768	-1	-1	-1	-1	4		0	0						Untertest4.avi	0	880	547	72	111				0	Content		-72	-111	28888249	780876257
28904	08:41:31.114	00:00:28.904	1735	-1024	-768	-1	-1	-1	-1	4	-1024	-768	-1	-1	-1	-1	4		0	0						Untertest4.avi	0	880	547	72	111				0	Content		-72	-111	28904225	780892233
28921	08:41:31.131	00:00:28.920	1736	-1024	-768	-1	-1	-1	-1	4	-1024	-768	-1	-1	-1	-1	4		0	0						Untertest4.avi	0	880	547	72	111				0	Content		-72	-111	28920848	780908856
28938	08:41:31.148	00:00:28.937	1737	-1024	-768	-1	-1	-1	-1	4	-1024	-768	-1	-1	-1	-1	4		0	0						Untertest4.avi	0	880	547	72	111				0	Content		-72	-111	28937533	780925541
28954	08:41:31.164	00:00:28.954	1738	-1024	-768	-1	-1	-1	-1	4	-1024	-768	-1	-1	-1	-1	4		0	0						Untertest4.avi	0	880	547	72	111				0	Content		-72	-111	28954200	780942208
28971	08:41:31.181	00:00:28.970	1739	-1024	-768	-1	-1	-1	-1	4	-1024	-768	-1	-1	-1	-1	4		0	0						Untertest4.avi	0	880	547	72	111				0	Content		-72	-111	28970867	780958875
28988	08:41:31.198	00:00:28.987	1740	-1024	-768	-1	-1	-1	-1	4	-1024	-768	-1	-1	-1	-1	4		0	0						Untertest4.avi	0	880	547	72	111				0	Content		-72	-111	28987520	780975528
29004	08:41:31.214	00:00:29.004	1741	-1024	-768	-1	-1	-1	-1	4	-1024	-768	-1	-1	-1	-1	4		0	0						Untertest4.avi	0	880	547	72	111				0	Content		-72	-111	29004089	780992097
29021	08:41:31.231	00:00:29.020	1742	-1024	-768	-1	-1	-1	-1	4	-1024	-768	-1	-1	-1	-1	4		0	0						Untertest4.avi	0	880	547	72	111				0	Content		-72	-111	29020728	781008736
29038	08:41:31.248	00:00:29.038	1743	-1024	-768	-1	-1	-1	-1	4	-1024	-768	-1	-1	-1	-1	4		0	0						Untertest4.avi	0	880	547	72	111				0	Content		-72	-111	29038040	781026048
29055	08:41:31.265	00:00:29.054	1744	-1024	-768	-1	-1	-1	-1	4	-1024	-768	-1	-1	-1	-1	4		0	0						Untertest4.avi	0	880	547	72	111				0	Content		-72	-111	29054707	781042715
29072	08:41:31.282	00:00:29.071	1745	-1024	-768	-1	-1	-1	-1	4	-1024	-768	-1	-1	-1	-1	4		0	0						Untertest4.avi	0	880	547	72	111				0	Content		-72	-111	29071793	781059801
29088	08:41:31.298	00:00:29.088	1746	-1024	-768	-1	-1	-1	-1	4	-1024	-768	-1	-1	-1	-1	4		0	0						Untertest4.avi	0	880	547	72	111				0	Content		-72	-111	29088460	781076468
29105	08:41:31.315	00:00:29.105	1747	-1024	-768	-1	-1	-1	-1	4	-1024	-768	-1	-1	-1	-1	4		0	0						Untertest4.avi	0	880	547	72	111				0	Content		-72	-111	29105127	781093135
29121	08:41:31.331	00:00:29.121	1748	-1024	-768	-1	-1	-1	-1	4	-1024	-768	-1	-1	-1	-1	4		0	0						Untertest4.avi	0	880	547	72	111				0	Content		-72	-111	29121230	781109238
29138	08:41:31.348	00:00:29.137	1749	-1024	-768	-1	-1	-1	-1	4	-1024	-768	-1	-1	-1	-1	4		0	0						Untertest4.avi	0	880	547	72	111				0	Content		-72	-111	29137897	781125905
29154	08:41:31.364	00:00:29.154	1750	-1024	-768	-1	-1	-1	-1	4	-1024	-768	-1	-1	-1	-1	4		0	0						Untertest4.avi	0	880	547	72	111				0	Content		-72	-111	29154375	781142383
29171	08:41:31.381	00:00:29.171	1751	-1024	-768	-1	-1	-1	-1	4	-1024	-768	-1	-1	-1	-1	4		0	0						Untertest4.avi	0	880	547	72	111				0	Content		-72	-111	29171042	781159050
29188	08:41:31.398	00:00:29.187	1752	-1024	-768	-1	-1	-1	-1	4	-1024	-768	-1	-1	-1	-1	4		0	0						Untertest4.avi	0	880	547	72	111				0	Content		-72	-111	29187709	781175717
29204	08:41:31.414	00:00:29.203	1753	-1024	-768	-1	-1	-1	-1	4	-1024	-768	-1	-1	-1	-1	4		0	0						Untertest4.avi	0	880	547	72	111				0	Content		-72	-111	29203952	781191960
29221	08:41:31.431	00:00:29.220	1754	-1024	-768	-1	-1	-1	-1	4	-1024	-768	-1	-1	-1	-1	4		0	0						Untertest4.avi	0	880	547	72	111				0	Content		-72	-111	29220572	781208580
29237	08:41:31.447	00:00:29.237	1755	-1024	-768	-1	-1	-1	-1	4	-1024	-768	-1	-1	-1	-1	4		0	0						Untertest4.avi	0	880	547	72	111				0	Content		-72	-111	29237240	781225248
29254	08:41:31.464	00:00:29.253	1756	-1024	-768	-1	-1	-1	-1	4	-1024	-768	-1	-1	-1	-1	4		0	0						Untertest4.avi	0	880	547	72	111				0	Content		-72	-111	29253907	781241915
29271	08:41:31.481	00:00:29.270	1757	-1024	-768	-1	-1	-1	-1	4	-1024	-768	-1	-1	-1	-1	4		0	0						Untertest4.avi	0	880	547	72	111				0	Content		-72	-111	29270574	781258582
29287	08:41:31.497	00:00:29.287	1758	-1024	-768	-1	-1	-1	-1	4	-1024	-768	-1	-1	-1	-1	4		0	0						Untertest4.avi	0	880	547	72	111				0	Content		-72	-111	29287260	781275268
29304	08:41:31.514	00:00:29.303	1759	-1024	-768	-1	-1	-1	-1	4	-1024	-768	-1	-1	-1	-1	4		0	0						Untertest4.avi	0	880	547	72	111				0	Content		-72	-111	29303927	781291935
29321	08:41:31.531	00:00:29.320	1760	-1024	-768	-1	-1	-1	-1	4	-1024	-768	-1	-1	-1	-1	4		0	0						Untertest4.avi	0	880	547	72	111				0	Content		-72	-111	29320574	781308582
29338	08:41:31.548	00:00:29.337	1761	-1024	-768	-1	-1	-1	-1	4	-1024	-768	-1	-1	-1	-1	4		0	0						Untertest4.avi	0	880	547	72	111				0	Content		-72	-111	29337827	781325835
29355	08:41:31.565	00:00:29.354	1762	-1024	-768	-1	-1	-1	-1	4	-1024	-768	-1	-1	-1	-1	4		0	0						Untertest4.avi	0	880	547	72	111				0	Content		-72	-111	29354912	781342920
29372	08:41:31.582	00:00:29.371	1763	-1024	-768	-1	-1	-1	-1	4	-1024	-768	-1	-1	-1	-1	4		0	0						Untertest4.avi	0	880	547	72	111				0	Content		-72	-111	29371579	781359587
29388	08:41:31.598	00:00:29.388	1764	-1024	-768	-1	-1	-1	-1	4	-1024	-768	-1	-1	-1	-1	4		0	0						Untertest4.avi	0	880	547	72	111				0	Content		-72	-111	29388246	781376254
29405	08:41:31.615	00:00:29.404	1765	-1024	-768	-1	-1	-1	-1	4	-1024	-768	-1	-1	-1	-1	4		0	0						Untertest4.avi	0	880	547	72	111				0	Content		-72	-111	29404560	781392568
29421	08:41:31.631	00:00:29.421	1766	-1024	-768	-1	-1	-1	-1	4	-1024	-768	-1	-1	-1	-1	4		0	0						Untertest4.avi	0	880	547	72	111				0	Content		-72	-111	29421227	781409235
29438	08:41:31.648	00:00:29.437	1767	-1024	-768	-1	-1	-1	-1	4	-1024	-768	-1	-1	-1	-1	4		0	0						Untertest4.avi	0	880	547	72	111				0	Content		-72	-111	29437894	781425902
29454	08:41:31.664	00:00:29.453	1768	-1024	-768	-1	-1	-1	-1	4	-1024	-768	-1	-1	-1	-1	4		0	0						Untertest4.avi	0	880	547	72	111				0	Content		-72	-111	29453811	781441819
29470	08:41:31.680	00:00:29.470	1769	-1024	-768	-1	-1	-1	-1	4	-1024	-768	-1	-1	-1	-1	4		0	0						Untertest4.avi	0	880	547	72	111				0	Content		-72	-111	29470432	781458440
29487	08:41:31.697	00:00:29.487	1770	-1024	-768	-1	-1	-1	-1	4	-1024	-768	-1	-1	-1	-1	4		0	0						Untertest4.avi	0	880	547	72	111				0	Content		-72	-111	29487117	781475125
29504	08:41:31.714	00:00:29.503	1771	-1024	-768	-1	-1	-1	-1	4	-1024	-768	-1	-1	-1	-1	4		0	0						Untertest4.avi	0	880	547	72	111				0	Content		-72	-111	29503784	781491792
29520	08:41:31.730	00:00:29.520	1772	-1024	-768	-1	-1	-1	-1	4	-1024	-768	-1	-1	-1	-1	4		0	0						Untertest4.avi	0	880	547	72	111				0	Content		-72	-111	29520452	781508460
29537	08:41:31.747	00:00:29.537	1773	-1024	-768	-1	-1	-1	-1	4	-1024	-768	-1	-1	-1	-1	4		0	0						Untertest4.avi	0	880	547	72	111				0	Content		-72	-111	29537234	781525242
29554	08:41:31.764	00:00:29.553	1774	-1024	-768	-1	-1	-1	-1	4	-1024	-768	-1	-1	-1	-1	4		0	0						Untertest4.avi	0	880	547	72	111				0	Content		-72	-111	29553800	781541808
29570	08:41:31.780	00:00:29.570	1775	-1024	-768	-1	-1	-1	-1	4	-1024	-768	-1	-1	-1	-1	4		0	0						Untertest4.avi	0	880	547	72	111				0	Content		-72	-111	29570424	781558432
29587	08:41:31.797	00:00:29.587	1776	-1024	-768	-1	-1	-1	-1	4	-1024	-768	-1	-1	-1	-1	4		0	0						Untertest4.avi	0	880	547	72	111				0	Content		-72	-111	29587464	781575472
29604	08:41:31.814	00:00:29.604	1777	-1024	-768	-1	-1	-1	-1	4	-1024	-768	-1	-1	-1	-1	4		0	0						Untertest4.avi	0	880	547	72	111				0	Content		-72	-111	29604131	781592139
29621	08:41:31.831	00:00:29.620	1778	-1024	-768	-1	-1	-1	-1	4	-1024	-768	-1	-1	-1	-1	4		0	0						Untertest4.avi	0	880	547	72	111				0	Content		-72	-111	29620798	781608806
29638	08:41:31.848	00:00:29.637	1779	-1024	-768	-1	-1	-1	-1	4	-1024	-768	-1	-1	-1	-1	4		0	0						Untertest4.avi	0	880	547	72	111				0	Content		-72	-111	29637962	781625970
29655	08:41:31.865	00:00:29.654	1780	-1024	-768	-1	-1	-1	-1	4	-1024	-768	-1	-1	-1	-1	4		0	0						Untertest4.avi	0	880	547	72	111				0	Content		-72	-111	29654629	781642637
29671	08:41:31.881	00:00:29.671	1781	-1024	-768	-1	-1	-1	-1	4	-1024	-768	-1	-1	-1	-1	4		0	0						Untertest4.avi	0	880	547	72	111				0	Content		-72	-111	29671296	781659304
29687	08:41:31.897	00:00:29.687	1782	-1024	-768	-1	-1	-1	-1	4	-1024	-768	-1	-1	-1	-1	4		0	0						Untertest4.avi	0	880	547	72	111				0	Content		-72	-111	29687480	781675488
29704	08:41:31.914	00:00:29.704	1783	-1024	-768	-1	-1	-1	-1	4	-1024	-768	-1	-1	-1	-1	4		0	0						Untertest4.avi	0	880	547	72	111				0	Content		-72	-111	29704147	781692155
29721	08:41:31.931	00:00:29.720	1784	-1024	-768	-1	-1	-1	-1	4	-1024	-768	-1	-1	-1	-1	4		0	0						Untertest4.avi	0	880	547	72	111				0	Content		-72	-111	29720651	781708659
29737	08:41:31.947	00:00:29.737	1785	-1024	-768	-1	-1	-1	-1	4	-1024	-768	-1	-1	-1	-1	4		0	0						Untertest4.avi	0	880	547	72	111				0	Content		-72	-111	29737318	781725326
29754	08:41:31.964	00:00:29.753	1786	-1024	-768	-1	-1	-1	-1	4	-1024	-768	-1	-1	-1	-1	4		0	0						Untertest4.avi	0	880	547	72	111				0	Content		-72	-111	29753985	781741993
29770	08:41:31.980	00:00:29.770	1787	-1024	-768	-1	-1	-1	-1	4	-1024	-768	-1	-1	-1	-1	4		0	0						Untertest4.avi	0	880	547	72	111				0	Content		-72	-111	29770281	781758289
29787	08:41:31.997	00:00:29.786	1788	-1024	-768	-1	-1	-1	-1	4	-1024	-768	-1	-1	-1	-1	4		0	0						Untertest4.avi	0	880	547	72	111				0	Content		-72	-111	29786906	781774914
29804	08:41:32.014	00:00:29.803	1789	-1024	-768	-1	-1	-1	-1	4	-1024	-768	-1	-1	-1	-1	4		0	0						Untertest4.avi	0	880	547	72	111				0	Content		-72	-111	29803571	781791579
29820	08:41:32.030	00:00:29.820	1790	-1024	-768	-1	-1	-1	-1	4	-1024	-768	-1	-1	-1	-1	4		0	0						Untertest4.avi	0	880	547	72	111				0	Content		-72	-111	29820238	781808246
29837	08:41:32.047	00:00:29.836	1791	-1024	-768	-1	-1	-1	-1	4	-1024	-768	-1	-1	-1	-1	4		0	0						Untertest4.avi	0	880	547	72	111				0	Content		-72	-111	29836905	781824913
29854	08:41:32.064	00:00:29.853	1792	-1024	-768	-1	-1	-1	-1	4	-1024	-768	-1	-1	-1	-1	4		0	0						Untertest4.avi	0	880	547	72	111				0	Content		-72	-111	29853527	781841535
29870	08:41:32.080	00:00:29.870	1793	-1024	-768	-1	-1	-1	-1	4	-1024	-768	-1	-1	-1	-1	4		0	0						Untertest4.avi	0	880	547	72	111				0	Content		-72	-111	29870194	781858202
29887	08:41:32.097	00:00:29.886	1794	-1024	-768	-1	-1	-1	-1	4	-1024	-768	-1	-1	-1	-1	4		0	0						Untertest4.avi	0	880	547	72	111				0	Content		-72	-111	29886906	781874914
29904	08:41:32.114	00:00:29.904	1795	-1024	-768	-1	-1	-1	-1	4	-1024	-768	-1	-1	-1	-1	4		0	0						Untertest4.avi	0	880	547	72	111				0	Content		-72	-111	29904033	781892041
29921	08:41:32.131	00:00:29.921	1796	-1024	-768	-1	-1	-1	-1	4	-1024	-768	-1	-1	-1	-1	4		0	0						Untertest4.avi	0	880	547	72	111				0	Content		-72	-111	29921153	781909161
29938	08:41:32.148	00:00:29.937	1797	-1024	-768	-1	-1	-1	-1	4	-1024	-768	-1	-1	-1	-1	4		0	0						Untertest4.avi	0	880	547	72	111				0	Content		-72	-111	29937820	781925828
29954	08:41:32.164	00:00:29.954	1798	-1024	-768	-1	-1	-1	-1	4	-1024	-768	-1	-1	-1	-1	4		0	0						Untertest4.avi	0	880	547	72	111				0	Content		-72	-111	29954487	781942495
29971	08:41:32.181	00:00:29.970	1799	-1024	-768	-1	-1	-1	-1	4	-1024	-768	-1	-1	-1	-1	4		0	0						Untertest4.avi	0	880	547	72	111				0	Content		-72	-111	29970789	781958797
29987	08:41:32.197	00:00:29.987	1800	-1024	-768	-1	-1	-1	-1	4	-1024	-768	-1	-1	-1	-1	4		0	0						Untertest4.avi	0	880	547	72	111				0	Content		-72	-111	29987456	781975464
30004	08:41:32.214	00:00:30.004	1801	-1024	-768	-1	-1	-1	-1	4	-1024	-768	-1	-1	-1	-1	4		0	0						Untertest4.avi	0	880	547	72	111				0	Content		-72	-111	30004123	781992131
30020	08:41:32.230	00:00:30.020	1802	-1024	-768	-1	-1	-1	-1	4	-1024	-768	-1	-1	-1	-1	4		0	0						Untertest4.avi	0	880	547	72	111				0	Content		-72	-111	30020138	782008146
30037	08:41:32.247	00:00:30.036	1803	-1024	-768	-1	-1	-1	-1	4	-1024	-768	-1	-1	-1	-1	4		0	0						Untertest4.avi	0	880	547	72	111				0	Content		-72	-111	30036759	782024767
30053	08:41:32.263	00:00:30.053	1804	-1024	-768	-1	-1	-1	-1	4	-1024	-768	-1	-1	-1	-1	4		0	0						Untertest4.avi	0	880	547	72	111				0	Content		-72	-111	30053444	782041452
30070	08:41:32.280	00:00:30.070	1805	-1024	-768	-1	-1	-1	-1	4	-1024	-768	-1	-1	-1	-1	4		0	0						Untertest4.avi	0	880	547	72	111				0	Content		-72	-111	30070111	782058119
30087	08:41:32.297	00:00:30.086	1806	-1024	-768	-1	-1	-1	-1	4	-1024	-768	-1	-1	-1	-1	4		0	0						Untertest4.avi	0	880	547	72	111				0	Content		-72	-111	30086778	782074786
30103	08:41:32.313	00:00:30.103	1807	-1024	-768	-1	-1	-1	-1	4	-1024	-768	-1	-1	-1	-1	4		0	0						Untertest4.avi	0	880	547	72	111				0	Content		-72	-111	30103434	782091442
30120	08:41:32.330	00:00:30.120	1808	-1024	-768	-1	-1	-1	-1	4	-1024	-768	-1	-1	-1	-1	4		0	0						Untertest4.avi	0	880	547	72	111				0	Content		-72	-111	30120005	782108013
30137	08:41:32.347	00:00:30.136	1809	-1024	-768	-1	-1	-1	-1	4	-1024	-768	-1	-1	-1	-1	4		0	0						Untertest4.avi	0	880	547	72	111				0	Content		-72	-111	30136751	782124759
30154	08:41:32.364	00:00:30.153	1810	-1024	-768	-1	-1	-1	-1	4	-1024	-768	-1	-1	-1	-1	4		0	0						Untertest4.avi	0	880	547	72	111				0	Content		-72	-111	30153792	782141800
30170	08:41:32.380	00:00:30.170	1811	-1024	-768	-1	-1	-1	-1	4	-1024	-768	-1	-1	-1	-1	4		0	0						Untertest4.avi	0	880	547	72	111				0	Content		-72	-111	30170459	782158467
30187	08:41:32.397	00:00:30.187	1812	-1024	-768	-1	-1	-1	-1	4	-1024	-768	-1	-1	-1	-1	4		0	0						Untertest4.avi	0	880	547	72	111				0	Content		-72	-111	30187126	782175134
30204	08:41:32.414	00:00:30.204	1813	-1024	-768	-1	-1	-1	-1	4	-1024	-768	-1	-1	-1	-1	4		0	0						Untertest4.avi	0	880	547	72	111				0	Content		-72	-111	30204249	782192257
30221	08:41:32.431	00:00:30.220	1814	-1024	-768	-1	-1	-1	-1	4	-1024	-768	-1	-1	-1	-1	4		0	0						Untertest4.avi	0	880	547	72	111				0	Content		-72	-111	30220916	782208924
30238	08:41:32.448	00:00:30.237	1815	-1024	-768	-1	-1	-1	-1	4	-1024	-768	-1	-1	-1	-1	4		0	0						Untertest4.avi	0	880	547	72	111				0	Content		-72	-111	30237583	782225591
30254	08:41:32.464	00:00:30.253	1816	-1024	-768	-1	-1	-1	-1	4	-1024	-768	-1	-1	-1	-1	4		0	0						Untertest4.avi	0	880	547	72	111				0	Content		-72	-111	30253786	782241794
30270	08:41:32.480	00:00:30.270	1817	-1024	-768	-1	-1	-1	-1	4	-1024	-768	-1	-1	-1	-1	4		0	0						Untertest4.avi	0	880	547	72	111				0	Content		-72	-111	30270453	782258461
30287	08:41:32.497	00:00:30.286	1818	-1024	-768	-1	-1	-1	-1	4	-1024	-768	-1	-1	-1	-1	4		0	0						Untertest4.avi	0	880	547	72	111				0	Content		-72	-111	30286964	782274972
30304	08:41:32.514	00:00:30.303	1819	-1024	-768	-1	-1	-1	-1	4	-1024	-768	-1	-1	-1	-1	4		0	0						Untertest4.avi	0	880	547	72	111				0	Content		-72	-111	30303631	782291639
30320	08:41:32.530	00:00:30.320	1820	-1024	-768	-1	-1	-1	-1	4	-1024	-768	-1	-1	-1	-1	4		0	0						Untertest4.avi	0	880	547	72	111				0	Content		-72	-111	30320298	782308306
30337	08:41:32.547	00:00:30.336	1821	-1024	-768	-1	-1	-1	-1	4	-1024	-768	-1	-1	-1	-1	4		0	0						Untertest4.avi	0	880	547	72	111				0	Content		-72	-111	30336609	782324617
30353	08:41:32.563	00:00:30.353	1822	-1024	-768	-1	-1	-1	-1	4	-1024	-768	-1	-1	-1	-1	4		0	0						Untertest4.avi	0	880	547	72	111				0	Content		-72	-111	30353231	782341239
30370	08:41:32.580	00:00:30.369	1823	-1024	-768	-1	-1	-1	-1	4	-1024	-768	-1	-1	-1	-1	4		0	0						Untertest4.avi	0	880	547	72	111				0	Content		-72	-111	30369915	782357923
30387	08:41:32.597	00:00:30.386	1824	-1024	-768	-1	-1	-1	-1	4	-1024	-768	-1	-1	-1	-1	4		0	0						Untertest4.avi	0	880	547	72	111				0	Content		-72	-111	30386582	782374590
30403	08:41:32.613	00:00:30.403	1825	-1024	-768	-1	-1	-1	-1	4	-1024	-768	-1	-1	-1	-1	4		0	0						Untertest4.avi	0	880	547	72	111				0	Content		-72	-111	30403249	782391257
30420	08:41:32.630	00:00:30.419	1826	-1024	-768	-1	-1	-1	-1	4	-1024	-768	-1	-1	-1	-1	4		0	0						Untertest4.avi	0	880	547	72	111				0	Content		-72	-111	30419867	782407875
30437	08:41:32.647	00:00:30.436	1827	-1024	-768	-1	-1	-1	-1	4	-1024	-768	-1	-1	-1	-1	4		0	0						Untertest4.avi	0	880	547	72	111				0	Content		-72	-111	30436534	782424542
30453	08:41:32.663	00:00:30.453	1828	-1024	-768	-1	-1	-1	-1	4	-1024	-768	-1	-1	-1	-1	4		0	0						Untertest4.avi	0	880	547	72	111				0	Content		-72	-111	30453201	782441209
30470	08:41:32.680	00:00:30.470	1829	-1024	-768	-1	-1	-1	-1	4	-1024	-768	-1	-1	-1	-1	4		0	0						Untertest4.avi	0	880	547	72	111				0	Content		-72	-111	30470086	782458094
30487	08:41:32.697	00:00:30.486	1830	-1024	-768	-1	-1	-1	-1	4	-1024	-768	-1	-1	-1	-1	4		0	0						Untertest4.avi	0	880	547	72	111				0	Content		-72	-111	30486753	782474761
30504	08:41:32.714	00:00:30.503	1831	-1024	-768	-1	-1	-1	-1	4	-1024	-768	-1	-1	-1	-1	4		0	0						Untertest4.avi	0	880	547	72	111				0	Content		-72	-111	30503740	782491748
30520	08:41:32.730	00:00:30.520	1832	-1024	-768	-1	-1	-1	-1	4	-1024	-768	-1	-1	-1	-1	4		0	0						Untertest4.avi	0	880	547	72	111				0	Content		-72	-111	30520407	782508415
30537	08:41:32.747	00:00:30.537	1833	-1024	-768	-1	-1	-1	-1	4	-1024	-768	-1	-1	-1	-1	4		0	0						Untertest4.avi	0	880	547	72	111				0	Content		-72	-111	30537074	782525082
30554	08:41:32.764	00:00:30.554	1834	-1024	-768	-1	-1	-1	-1	4	-1024	-768	-1	-1	-1	-1	4		0	0						Untertest4.avi	0	880	547	72	111				0	Content		-72	-111	30554330	782542338
30571	08:41:32.781	00:00:30.570	1835	-1024	-768	-1	-1	-1	-1	4	-1024	-768	-1	-1	-1	-1	4		0	0						Untertest4.avi	0	880	547	72	111				0	Content		-72	-111	30570997	782559005
30587	08:41:32.797	00:00:30.587	1836	-1024	-768	-1	-1	-1	-1	4	-1024	-768	-1	-1	-1	-1	4		0	0						Untertest4.avi	0	880	547	72	111				0	Content		-72	-111	30587234	782575242
30604	08:41:32.814	00:00:30.603	1837	-1024	-768	-1	-1	-1	-1	4	-1024	-768	-1	-1	-1	-1	4		0	0						Untertest4.avi	0	880	547	72	111				0	Content		-72	-111	30603901	782591909
30621	08:41:32.831	00:00:30.620	1838	-1024	-768	-1	-1	-1	-1	4	-1024	-768	-1	-1	-1	-1	4		0	0						Untertest4.avi	0	880	547	72	111				0	Content		-72	-111	30620568	782608576
30636	08:41:32.846	00:00:30.636	1839	-1024	-768	-1	-1	-1	-1	4	-1024	-768	-1	-1	-1	-1	4		0	0						Untertest4.avi	0	880	547	72	111				0	Content		-72	-111	30636328	782624336
30653	08:41:32.863	00:00:30.652	1840	-1024	-768	-1	-1	-1	-1	4	-1024	-768	-1	-1	-1	-1	4		0	0						Untertest4.avi	0	880	547	72	111				0	Content		-72	-111	30652950	782640958
30670	08:41:32.880	00:00:30.669	1841	-1024	-768	-1	-1	-1	-1	4	-1024	-768	-1	-1	-1	-1	4		0	0						Untertest4.avi	0	880	547	72	111				0	Content		-72	-111	30669635	782657643
30686	08:41:32.896	00:00:30.686	1842	-1024	-768	-1	-1	-1	-1	4	-1024	-768	-1	-1	-1	-1	4		0	0						Untertest4.avi	0	880	547	72	111				0	Content		-72	-111	30686302	782674310
30703	08:41:32.913	00:00:30.702	1843	-1024	-768	-1	-1	-1	-1	4	-1024	-768	-1	-1	-1	-1	4		0	0						Untertest4.avi	0	880	547	72	111				0	Content		-72	-111	30702969	782690977
30720	08:41:32.930	00:00:30.719	1844	-1024	-768	-1	-1	-1	-1	4	-1024	-768	-1	-1	-1	-1	4		0	0						Untertest4.avi	0	880	547	72	111				0	Content		-72	-111	30719747	782707755
30736	08:41:32.946	00:00:30.736	1845	-1024	-768	-1	-1	-1	-1	4	-1024	-768	-1	-1	-1	-1	4		0	0						Untertest4.avi	0	880	547	72	111				0	Content		-72	-111	30736316	782724324
30753	08:41:32.963	00:00:30.752	1846	-1024	-768	-1	-1	-1	-1	4	-1024	-768	-1	-1	-1	-1	4		0	0						Untertest4.avi	0	880	547	72	111				0	Content		-72	-111	30752940	782740948
30770	08:41:32.980	00:00:30.770	1847	-1024	-768	-1	-1	-1	-1	4	-1024	-768	-1	-1	-1	-1	4		0	0						Untertest4.avi	0	880	547	72	111				0	Content		-72	-111	30770027	782758035
30787	08:41:32.997	00:00:30.786	1848	-1024	-768	-1	-1	-1	-1	4	-1024	-768	-1	-1	-1	-1	4		0	0						Untertest4.avi	0	880	547	72	111				0	Content		-72	-111	30786694	782774702
30803	08:41:33.013	00:00:30.803	1849	-1024	-768	-1	-1	-1	-1	4	-1024	-768	-1	-1	-1	-1	4		0	0						Untertest4.avi	0	880	547	72	111				0	Content		-72	-111	30803361	782791369
30821	08:41:33.031	00:00:30.820	1850	-1024	-768	-1	-1	-1	-1	4	-1024	-768	-1	-1	-1	-1	4		0	0						Untertest4.avi	0	880	547	72	111				0	Content		-72	-111	30820511	782808519
30837	08:41:33.047	00:00:30.837	1851	-1024	-768	-1	-1	-1	-1	4	-1024	-768	-1	-1	-1	-1	4		0	0						Untertest4.avi	0	880	547	72	111				0	Content		-72	-111	30837178	782825186
30854	08:41:33.064	00:00:30.853	1852	-1024	-768	-1	-1	-1	-1	4	-1024	-768	-1	-1	-1	-1	4		0	0						Untertest4.avi	0	880	547	72	111				0	Content		-72	-111	30853845	782841853
30870	08:41:33.080	00:00:30.870	1853	-1024	-768	-1	-1	-1	-1	4	-1024	-768	-1	-1	-1	-1	4		0	0						Untertest4.avi	0	880	547	72	111				0	Content		-72	-111	30870019	782858027
30887	08:41:33.097	00:00:30.886	1854	-1024	-768	-1	-1	-1	-1	4	-1024	-768	-1	-1	-1	-1	4		0	0						Untertest4.avi	0	880	547	72	111				0	Content		-72	-111	30886686	782874694
30903	08:41:33.113	00:00:30.903	1855	-1024	-768	-1	-1	-1	-1	4	-1024	-768	-1	-1	-1	-1	4		0	0						Untertest4.avi	0	880	547	72	111				0	Content		-72	-111	30903187	782891195
30920	08:41:33.130	00:00:30.919	1856	-1024	-768	-1	-1	-1	-1	4	-1024	-768	-1	-1	-1	-1	4		0	0						Untertest4.avi	0	880	547	72	111				0	Content		-72	-111	30919854	782907862
30937	08:41:33.147	00:00:30.936	1857	-1024	-768	-1	-1	-1	-1	4	-1024	-768	-1	-1	-1	-1	4		0	0						Untertest4.avi	0	880	547	72	111				0	Content		-72	-111	30936521	782924529
30953	08:41:33.163	00:00:30.952	1858	-1024	-768	-1	-1	-1	-1	4	-1024	-768	-1	-1	-1	-1	4		0	0						Untertest4.avi	0	880	547	72	111				0	Content		-72	-111	30952802	782940810
30969	08:41:33.179	00:00:30.969	1859	-1024	-768	-1	-1	-1	-1	4	-1024	-768	-1	-1	-1	-1	4		0	0						Untertest4.avi	0	880	547	72	111				0	Content		-72	-111	30969424	782957432
30986	08:41:33.196	00:00:30.986	1860	-1024	-768	-1	-1	-1	-1	4	-1024	-768	-1	-1	-1	-1	4		0	0						Untertest4.avi	0	880	547	72	111				0	Content		-72	-111	30986089	782974097
31003	08:41:33.213	00:00:31.002	1861	-1024	-768	-1	-1	-1	-1	4	-1024	-768	-1	-1	-1	-1	4		0	0						Untertest4.avi	0	880	547	72	111				0	Content		-72	-111	31002757	782990765
31019	08:41:33.229	00:00:31.019	1862	-1024	-768	-1	-1	-1	-1	4	-1024	-768	-1	-1	-1	-1	4		0	0						Untertest4.avi	0	880	547	72	111				0	Content		-72	-111	31019424	783007432
31036	08:41:33.246	00:00:31.036	1863	-1024	-768	-1	-1	-1	-1	4	-1024	-768	-1	-1	-1	-1	4		0	0						Untertest4.avi	0	880	547	72	111				0	Content		-72	-111	31036087	783024095
31053	08:41:33.263	00:00:31.052	1864	-1024	-768	-1	-1	-1	-1	4	-1024	-768	-1	-1	-1	-1	4		0	0						Untertest4.avi	0	880	547	72	111				0	Content		-72	-111	31052754	783040762
31069	08:41:33.279	00:00:31.069	1865	-1024	-768	-1	-1	-1	-1	4	-1024	-768	-1	-1	-1	-1	4		0	0						Untertest4.avi	0	880	547	72	111				0	Content		-72	-111	31069421	783057429
31086	08:41:33.296	00:00:31.086	1866	-1024	-768	-1	-1	-1	-1	4	-1024	-768	-1	-1	-1	-1	4		0	0						Untertest4.avi	0	880	547	72	111				0	Content		-72	-111	31086058	783074066
31103	08:41:33.313	00:00:31.103	1867	-1024	-768	-1	-1	-1	-1	4	-1024	-768	-1	-1	-1	-1	4		0	0						Untertest4.avi	0	880	547	72	111				0	Content		-72	-111	31103298	783091306
31120	08:41:33.330	00:00:31.120	1868	-1024	-768	-1	-1	-1	-1	4	-1024	-768	-1	-1	-1	-1	4		0	0						Untertest4.avi	0	880	547	72	111				0	Content		-72	-111	31120381	783108389
31137	08:41:33.347	00:00:31.137	1869	-1024	-768	-1	-1	-1	-1	4	-1024	-768	-1	-1	-1	-1	4		0	0						Untertest4.avi	0	880	547	72	111				0	Content		-72	-111	31137048	783125056
31154	08:41:33.364	00:00:31.153	1870	-1024	-768	-1	-1	-1	-1	4	-1024	-768	-1	-1	-1	-1	4		0	0						Untertest4.avi	0	880	547	72	111				0	Content		-72	-111	31153715	783141723
31170	08:41:33.380	00:00:31.170	1871	-1024	-768	-1	-1	-1	-1	4	-1024	-768	-1	-1	-1	-1	4		0	0						Untertest4.avi	0	880	547	72	111				0	Content		-72	-111	31170029	783158037
31187	08:41:33.397	00:00:31.186	1872	-1024	-768	-1	-1	-1	-1	4	-1024	-768	-1	-1	-1	-1	4		0	0						Untertest4.avi	0	880	547	72	111				0	Content		-72	-111	31186696	783174704
31203	08:41:33.413	00:00:31.203	1873	-1024	-768	-1	-1	-1	-1	4	-1024	-768	-1	-1	-1	-1	4		0	0						Untertest4.avi	0	880	547	72	111				0	Content		-72	-111	31203363	783191371
31219	08:41:33.429	00:00:31.219	1874	-1024	-768	-1	-1	-1	-1	4	-1024	-768	-1	-1	-1	-1	4		0	0						Untertest4.avi	0	880	547	72	111				0	Content		-72	-111	31219278	783207286
31236	08:41:33.446	00:00:31.235	1875	-1024	-768	-1	-1	-1	-1	4	-1024	-768	-1	-1	-1	-1	4		0	0						Untertest4.avi	0	880	547	72	111				0	Content		-72	-111	31235848	783223856
31253	08:41:33.463	00:00:31.252	1876	-1024	-768	-1	-1	-1	-1	4	-1024	-768	-1	-1	-1	-1	4		0	0						Untertest4.avi	0	880	547	72	111				0	Content		-72	-111	31252535	783240543
31269	08:41:33.479	00:00:31.269	1877	-1024	-768	-1	-1	-1	-1	4	-1024	-768	-1	-1	-1	-1	4		0	0						Untertest4.avi	0	880	547	72	111				0	Content		-72	-111	31269202	783257210
31286	08:41:33.496	00:00:31.285	1878	-1024	-768	-1	-1	-1	-1	4	-1024	-768	-1	-1	-1	-1	4		0	0						Untertest4.avi	0	880	547	72	111				0	Content		-72	-111	31285869	783273877
31303	08:41:33.513	00:00:31.302	1879	-1024	-768	-1	-1	-1	-1	4	-1024	-768	-1	-1	-1	-1	4		0	0						Untertest4.avi	0	880	547	72	111				0	Content		-72	-111	31302650	783290658
31319	08:41:33.529	00:00:31.319	1880	-1024	-768	-1	-1	-1	-1	4	-1024	-768	-1	-1	-1	-1	4		0	0						Untertest4.avi	0	880	547	72	111				0	Content		-72	-111	31319217	783307225
31336	08:41:33.546	00:00:31.335	1881	-1024	-768	-1	-1	-1	-1	4	-1024	-768	-1	-1	-1	-1	4		0	0						Untertest4.avi	0	880	547	72	111				0	Content		-72	-111	31335841	783323849
31353	08:41:33.563	00:00:31.352	1882	-1024	-768	-1	-1	-1	-1	4	-1024	-768	-1	-1	-1	-1	4		0	0						Untertest4.avi	0	880	547	72	111				0	Content		-72	-111	31352923	783340931
31370	08:41:33.580	00:00:31.369	1883	-1024	-768	-1	-1	-1	-1	4	-1024	-768	-1	-1	-1	-1	4		0	0						Untertest4.avi	0	880	547	72	111				0	Content		-72	-111	31369590	783357598
31386	08:41:33.596	00:00:31.386	1884	-1024	-768	-1	-1	-1	-1	4	-1024	-768	-1	-1	-1	-1	4		0	0						Untertest4.avi	0	880	547	72	111				0	Content		-72	-111	31386257	783374265
31403	08:41:33.613	00:00:31.403	1885	-1024	-768	-1	-1	-1	-1	4	-1024	-768	-1	-1	-1	-1	4		0	0						Untertest4.avi	0	880	547	72	111				0	Content		-72	-111	31403407	783391415
31420	08:41:33.630	00:00:31.420	1886	-1024	-768	-1	-1	-1	-1	4	-1024	-768	-1	-1	-1	-1	4		0	0						Untertest4.avi	0	880	547	72	111				0	Content		-72	-111	31420074	783408082
31437	08:41:33.647	00:00:31.436	1887	-1024	-768	-1	-1	-1	-1	4	-1024	-768	-1	-1	-1	-1	4		0	0						Untertest4.avi	0	880	547	72	111				0	Content		-72	-111	31436741	783424749
31453	08:41:33.663	00:00:31.452	1888	-1024	-768	-1	-1	-1	-1	4	-1024	-768	-1	-1	-1	-1	4		0	0						Untertest4.avi	0	880	547	72	111				0	Content		-72	-111	31452926	783440934
31470	08:41:33.680	00:00:31.469	1889	-1024	-768	-1	-1	-1	-1	4	-1024	-768	-1	-1	-1	-1	4		0	0						Untertest4.avi	0	880	547	72	111				0	Content		-72	-111	31469593	783457601
31486	08:41:33.696	00:00:31.486	1890	-1024	-768	-1	-1	-1	-1	4	-1024	-768	-1	-1	-1	-1	4		0	0						Untertest4.avi	0	880	547	72	111				0	Content		-72	-111	31486094	783474102
31503	08:41:33.713	00:00:31.502	1891	-1024	-768	-1	-1	-1	-1	4	-1024	-768	-1	-1	-1	-1	4		0	0						Untertest4.avi	0	880	547	72	111				0	Content		-72	-111	31502761	783490769
31519	08:41:33.729	00:00:31.519	1892	-1024	-768	-1	-1	-1	-1	4	-1024	-768	-1	-1	-1	-1	4		0	0						Untertest4.avi	0	880	547	72	111				0	Content		-72	-111	31519428	783507436
31536	08:41:33.746	00:00:31.535	1893	-1024	-768	-1	-1	-1	-1	4	-1024	-768	-1	-1	-1	-1	4		0	0						Untertest4.avi	0	880	547	72	111				0	Content		-72	-111	31535697	783523705
31552	08:41:33.762	00:00:31.552	1894	-1024	-768	-1	-1	-1	-1	4	-1024	-768	-1	-1	-1	-1	4		0	0						Untertest4.avi	0	880	547	72	111				0	Content		-72	-111	31552319	783540327
31569	08:41:33.779	00:00:31.568	1895	-1024	-768	-1	-1	-1	-1	4	-1024	-768	-1	-1	-1	-1	4		0	0						Untertest4.avi	0	880	547	72	111				0	Content		-72	-111	31568984	783556992
31586	08:41:33.796	00:00:31.585	1896	-1024	-768	-1	-1	-1	-1	4	-1024	-768	-1	-1	-1	-1	4		0	0						Untertest4.avi	0	880	547	72	111				0	Content		-72	-111	31585651	783573659
31602	08:41:33.812	00:00:31.602	1897	-1024	-768	-1	-1	-1	-1	4	-1024	-768	-1	-1	-1	-1	4		0	0						Untertest4.avi	0	880	547	72	111				0	Content		-72	-111	31602318	783590326
31619	08:41:33.829	00:00:31.619	1898	-1024	-768	-1	-1	-1	-1	4	-1024	-768	-1	-1	-1	-1	4		0	0						Untertest4.avi	0	880	547	72	111				0	Content		-72	-111	31619003	783607011
31636	08:41:33.846	00:00:31.635	1899	-1024	-768	-1	-1	-1	-1	4	-1024	-768	-1	-1	-1	-1	4		0	0						Untertest4.avi	0	880	547	72	111				0	Content		-72	-111	31635670	783623678
31652	08:41:33.862	00:00:31.652	1900	-1024	-768	-1	-1	-1	-1	4	-1024	-768	-1	-1	-1	-1	4		0	0						Untertest4.avi	0	880	547	72	111				0	Content		-72	-111	31652313	783640321
31670	08:41:33.880	00:00:31.669	1901	-1024	-768	-1	-1	-1	-1	4	-1024	-768	-1	-1	-1	-1	4		0	0						Untertest4.avi	0	880	547	72	111				0	Content		-72	-111	31669570	783657578
31687	08:41:33.897	00:00:31.686	1902	-1024	-768	-1	-1	-1	-1	4	-1024	-768	-1	-1	-1	-1	4		0	0						Untertest4.avi	0	880	547	72	111				0	Content		-72	-111	31686648	783674656
31703	08:41:33.913	00:00:31.703	1903	-1024	-768	-1	-1	-1	-1	4	-1024	-768	-1	-1	-1	-1	4		0	0						Untertest4.avi	0	880	547	72	111				0	Content		-72	-111	31703315	783691323
31720	08:41:33.930	00:00:31.719	1904	-1024	-768	-1	-1	-1	-1	4	-1024	-768	-1	-1	-1	-1	4		0	0						Untertest4.avi	0	880	547	72	111				0	Content		-72	-111	31719982	783707990
31736	08:41:33.946	00:00:31.736	1905	-1024	-768	-1	-1	-1	-1	4	-1024	-768	-1	-1	-1	-1	4		0	0						Untertest4.avi	0	880	547	72	111				0	Content		-72	-111	31736297	783724305
31753	08:41:33.963	00:00:31.752	1906	-1024	-768	-1	-1	-1	-1	4	-1024	-768	-1	-1	-1	-1	4		0	0						Untertest4.avi	0	880	547	72	111				0	Content		-72	-111	31752964	783740972
31770	08:41:33.980	00:00:31.769	1907	-1024	-768	-1	-1	-1	-1	4	-1024	-768	-1	-1	-1	-1	4		0	0						Untertest4.avi	0	880	547	72	111				0	Content		-72	-111	31769631	783757639
31786	08:41:33.996	00:00:31.785	1908	-1024	-768	-1	-1	-1	-1	4	-1024	-768	-1	-1	-1	-1	4		0	0						Untertest4.avi	0	880	547	72	111				0	Content		-72	-111	31785546	783773554
31802	08:41:34.012	00:00:31.802	1909	-1024	-768	-1	-1	-1	-1	4	-1024	-768	-1	-1	-1	-1	4		0	0						Untertest4.avi	0	880	547	72	111				0	Content		-72	-111	31802170	783790178
31819	08:41:34.029	00:00:31.818	1910	-1024	-768	-1	-1	-1	-1	4	-1024	-768	-1	-1	-1	-1	4		0	0						Untertest4.avi	0	880	547	72	111				0	Content		-72	-111	31818855	783806863
31836	08:41:34.046	00:00:31.835	1911	-1024	-768	-1	-1	-1	-1	4	-1024	-768	-1	-1	-1	-1	4		0	0						Untertest4.avi	0	880	547	72	111				0	Content		-72	-111	31835522	783823530
31852	08:41:34.062	00:00:31.852	1912	-1024	-768	-1	-1	-1	-1	4	-1024	-768	-1	-1	-1	-1	4		0	0						Untertest4.avi	0	880	547	72	111				0	Content		-72	-111	31852189	783840197
31869	08:41:34.079	00:00:31.868	1913	-1024	-768	-1	-1	-1	-1	4	-1024	-768	-1	-1	-1	-1	4		0	0						Untertest4.avi	0	880	547	72	111				0	Content		-72	-111	31868971	783856979
31886	08:41:34.096	00:00:31.885	1914	-1024	-768	-1	-1	-1	-1	4	-1024	-768	-1	-1	-1	-1	4		0	0						Untertest4.avi	0	880	547	72	111				0	Content		-72	-111	31885538	783873546
31902	08:41:34.112	00:00:31.902	1915	-1024	-768	-1	-1	-1	-1	4	-1024	-768	-1	-1	-1	-1	4		0	0						Untertest4.avi	0	880	547	72	111				0	Content		-72	-111	31902162	783890170
31919	08:41:34.129	00:00:31.919	1916	-1024	-768	-1	-1	-1	-1	4	-1024	-768	-1	-1	-1	-1	4		0	0						Untertest4.avi	0	880	547	72	111				0	Content		-72	-111	31919244	783907252
31936	08:41:34.146	00:00:31.935	1917	-1024	-768	-1	-1	-1	-1	4	-1024	-768	-1	-1	-1	-1	4		0	0						Untertest4.avi	0	880	547	72	111				0	Content		-72	-111	31935911	783923919
31953	08:41:34.163	00:00:31.952	1918	-1024	-768	-1	-1	-1	-1	4	-1024	-768	-1	-1	-1	-1	4		0	0						Untertest4.avi	0	880	547	72	111				0	Content		-72	-111	31952578	783940586
31970	08:41:34.180	00:00:31.969	1919	-1024	-768	-1	-1	-1	-1	4	-1024	-768	-1	-1	-1	-1	4		0	0						Untertest4.avi	0	880	547	72	111				0	Content		-72	-111	31969728	783957736
31986	08:41:34.196	00:00:31.986	1920	-1024	-768	-1	-1	-1	-1	4	-1024	-768	-1	-1	-1	-1	4		0	0						Untertest4.avi	0	880	547	72	111				0	Content		-72	-111	31986395	783974403
32003	08:41:34.213	00:00:32.003	1921	-1024	-768	-1	-1	-1	-1	4	-1024	-768	-1	-1	-1	-1	4		0	0						Untertest4.avi	0	880	547	72	111				0	Content		-72	-111	32003062	783991070
32019	08:41:34.229	00:00:32.019	1922	-1024	-768	-1	-1	-1	-1	4	-1024	-768	-1	-1	-1	-1	4		0	0						Untertest4.avi	0	880	547	72	111				0	Content		-72	-111	32019231	784007239
32036	08:41:34.246	00:00:32.035	1923	-1024	-768	-1	-1	-1	-1	4	-1024	-768	-1	-1	-1	-1	4		0	0						Untertest4.avi	0	880	547	72	111				0	Content		-72	-111	32035898	784023906
32052	08:41:34.262	00:00:32.052	1924	-1024	-768	-1	-1	-1	-1	4	-1024	-768	-1	-1	-1	-1	4		0	0						Untertest4.avi	0	880	547	72	111				0	Content		-72	-111	32052398	784040406
32069	08:41:34.279	00:00:32.069	1925	-1024	-768	-1	-1	-1	-1	4	-1024	-768	-1	-1	-1	-1	4		0	0						Untertest4.avi	0	880	547	72	111				0	Content		-72	-111	32069065	784057073
32086	08:41:34.296	00:00:32.085	1926	-1024	-768	-1	-1	-1	-1	4	-1024	-768	-1	-1	-1	-1	4		0	0						Untertest4.avi	0	880	547	72	111				0	Content		-72	-111	32085732	784073740
32102	08:41:34.312	00:00:32.102	1927	-1024	-768	-1	-1	-1	-1	4	-1024	-768	-1	-1	-1	-1	4		0	0						Untertest4.avi	0	880	547	72	111				0	Content		-72	-111	32102018	784090026
32119	08:41:34.329	00:00:32.118	1928	-1024	-768	-1	-1	-1	-1	4	-1024	-768	-1	-1	-1	-1	4		0	0						Untertest4.avi	0	880	547	72	111				0	Content		-72	-111	32118641	784106649
32135	08:41:34.345	00:00:32.135	1929	-1024	-768	-1	-1	-1	-1	4	-1024	-768	-1	-1	-1	-1	4		0	0						Untertest4.avi	0	880	547	72	111				0	Content		-72	-111	32135311	784123319
32152	08:41:34.362	00:00:32.151	1930	-1024	-768	-1	-1	-1	-1	4	-1024	-768	-1	-1	-1	-1	4		0	0						Untertest4.avi	0	880	547	72	111				0	Content		-72	-111	32151978	784139986
32169	08:41:34.379	00:00:32.168	1931	-1024	-768	-1	-1	-1	-1	4	-1024	-768	-1	-1	-1	-1	4		0	0						Untertest4.avi	0	880	547	72	111				0	Content		-72	-111	32168645	784156653
32185	08:41:34.395	00:00:32.185	1932	-1024	-768	-1	-1	-1	-1	4	-1024	-768	-1	-1	-1	-1	4		0	0						Untertest4.avi	0	880	547	72	111				0	Content		-72	-111	32185272	784173280
32202	08:41:34.412	00:00:32.201	1933	-1024	-768	-1	-1	-1	-1	4	-1024	-768	-1	-1	-1	-1	4		0	0						Untertest4.avi	0	880	547	72	111				0	Content		-72	-111	32201939	784189947
32219	08:41:34.429	00:00:32.218	1934	-1024	-768	-1	-1	-1	-1	4	-1024	-768	-1	-1	-1	-1	4		0	0						Untertest4.avi	0	880	547	72	111				0	Content		-72	-111	32218641	784206649
32236	08:41:34.446	00:00:32.235	1935	-1024	-768	-1	-1	-1	-1	4	-1024	-768	-1	-1	-1	-1	4		0	0						Untertest4.avi	0	880	547	72	111				0	Content		-72	-111	32235771	784223779
32253	08:41:34.463	00:00:32.252	1936	-1024	-768	-1	-1	-1	-1	4	-1024	-768	-1	-1	-1	-1	4		0	0						Untertest4.avi	0	880	547	72	111				0	Content		-72	-111	32252892	784240900
32270	08:41:34.480	00:00:32.269	1937	-1024	-768	-1	-1	-1	-1	4	-1024	-768	-1	-1	-1	-1	4		0	0						Untertest4.avi	0	880	547	72	111				0	Content		-72	-111	32269559	784257567
32286	08:41:34.496	00:00:32.286	1938	-1024	-768	-1	-1	-1	-1	4	-1024	-768	-1	-1	-1	-1	4		0	0						Untertest4.avi	0	880	547	72	111				0	Content		-72	-111	32286226	784274234
32303	08:41:34.513	00:00:32.302	1939	-1024	-768	-1	-1	-1	-1	4	-1024	-768	-1	-1	-1	-1	4		0	0						Untertest4.avi	0	880	547	72	111				0	Content		-72	-111	32302526	784290534
32319	08:41:34.529	00:00:32.319	1940	-1024	-768	-1	-1	-1	-1	4	-1024	-768	-1	-1	-1	-1	4		0	0						Untertest4.avi	0	880	547	72	111				0	Content		-72	-111	32319193	784307201
32336	08:41:34.546	00:00:32.335	1941	-1024	-768	-1	-1	-1	-1	4	-1024	-768	-1	-1	-1	-1	4		0	0						Untertest4.avi	0	880	547	72	111				0	Content		-72	-111	32335860	784323868
32352	08:41:34.562	00:00:32.351	1942	-1024	-768	-1	-1	-1	-1	4	-1024	-768	-1	-1	-1	-1	4		0	0						Untertest4.avi	0	880	547	72	111				0	Content		-72	-111	32351875	784339883
32368	08:41:34.578	00:00:32.368	1943	-1024	-768	-1	-1	-1	-1	4	-1024	-768	-1	-1	-1	-1	4		0	0						Untertest4.avi	0	880	547	72	111				0	Content		-72	-111	32368496	784356504
32385	08:41:34.595	00:00:32.385	1944	-1024	-768	-1	-1	-1	-1	4	-1024	-768	-1	-1	-1	-1	4		0	0						Untertest4.avi	0	880	547	72	111				0	Content		-72	-111	32385180	784373188
32402	08:41:34.612	00:00:32.401	1945	-1024	-768	-1	-1	-1	-1	4	-1024	-768	-1	-1	-1	-1	4		0	0						Untertest4.avi	0	880	547	72	111				0	Content		-72	-111	32401846	784389854
32419	08:41:34.629	00:00:32.418	1946	-1024	-768	-1	-1	-1	-1	4	-1024	-768	-1	-1	-1	-1	4		0	0						Untertest4.avi	0	880	547	72	111				0	Content		-72	-111	32418513	784406521
32435	08:41:34.645	00:00:32.435	1947	-1024	-768	-1	-1	-1	-1	4	-1024	-768	-1	-1	-1	-1	4		0	0						Untertest4.avi	0	880	547	72	111				0	Content		-72	-111	32435168	784423176
32452	08:41:34.662	00:00:32.451	1948	-1024	-768	-1	-1	-1	-1	4	-1024	-768	-1	-1	-1	-1	4		0	0						Untertest4.avi	0	880	547	72	111				0	Content		-72	-111	32451737	784439745
32468	08:41:34.678	00:00:32.468	1949	-1024	-768	-1	-1	-1	-1	4	-1024	-768	-1	-1	-1	-1	4		0	0						Untertest4.avi	0	880	547	72	111				0	Content		-72	-111	32468361	784456369
32485	08:41:34.695	00:00:32.485	1950	-1024	-768	-1	-1	-1	-1	4	-1024	-768	-1	-1	-1	-1	4		0	0						Untertest4.avi	0	880	547	72	111				0	Content		-72	-111	32485442	784473450
32502	08:41:34.712	00:00:32.502	1951	-1024	-768	-1	-1	-1	-1	4	-1024	-768	-1	-1	-1	-1	4		0	0						Untertest4.avi	0	880	547	72	111				0	Content		-72	-111	32502109	784490117
32519	08:41:34.729	00:00:32.518	1952	-1024	-768	-1	-1	-1	-1	4	-1024	-768	-1	-1	-1	-1	4		0	0						Untertest4.avi	0	880	547	72	111				0	Content		-72	-111	32518776	784506784
32536	08:41:34.746	00:00:32.535	1953	-1024	-768	-1	-1	-1	-1	4	-1024	-768	-1	-1	-1	-1	4		0	0						Untertest4.avi	0	880	547	72	111				0	Content		-72	-111	32535931	784523939
32553	08:41:34.763	00:00:32.552	1954	-1024	-768	-1	-1	-1	-1	4	-1024	-768	-1	-1	-1	-1	4		0	0						Untertest4.avi	0	880	547	72	111				0	Content		-72	-111	32552598	784540606
32569	08:41:34.779	00:00:32.569	1955	-1024	-768	-1	-1	-1	-1	4	-1024	-768	-1	-1	-1	-1	4		0	0						Untertest4.avi	0	880	547	72	111				0	Content		-72	-111	32569265	784557273
32585	08:41:34.795	00:00:32.585	1956	-1024	-768	-1	-1	-1	-1	4	-1024	-768	-1	-1	-1	-1	4		0	0						Untertest4.avi	0	880	547	72	111				0	Content		-72	-111	32585495	784573503
32602	08:41:34.812	00:00:32.602	1957	-1024	-768	-1	-1	-1	-1	4	-1024	-768	-1	-1	-1	-1	4		0	0						Untertest4.avi	0	880	547	72	111				0	Content		-72	-111	32602162	784590170
32619	08:41:34.829	00:00:32.618	1958	-1024	-768	-1	-1	-1	-1	4	-1024	-768	-1	-1	-1	-1	4		0	0						Untertest4.avi	0	880	547	72	111				0	Content		-72	-111	32618683	784606691
32635	08:41:34.845	00:00:32.635	1959	-1024	-768	-1	-1	-1	-1	4	-1024	-768	-1	-1	-1	-1	4		0	0						Untertest4.avi	0	880	547	72	111				0	Content		-72	-111	32635350	784623358
32652	08:41:34.862	00:00:32.652	1960	-1024	-768	-1	-1	-1	-1	4	-1024	-768	-1	-1	-1	-1	4		0	0						Untertest4.avi	0	880	547	72	111				0	Content		-72	-111	32652017	784640025
32668	08:41:34.878	00:00:32.668	1961	-1024	-768	-1	-1	-1	-1	4	-1024	-768	-1	-1	-1	-1	4		0	0						Untertest4.avi	0	880	547	72	111				0	Content		-72	-111	32668343	784656351
32685	08:41:34.895	00:00:32.684	1962	-1024	-768	-1	-1	-1	-1	4	-1024	-768	-1	-1	-1	-1	4		0	0						Untertest4.avi	0	880	547	72	111				0	Content		-72	-111	32684967	784672975
32702	08:41:34.912	00:00:32.701	1963	-1024	-768	-1	-1	-1	-1	4	-1024	-768	-1	-1	-1	-1	4		0	0						Untertest4.avi	0	880	547	72	111				0	Content		-72	-111	32701632	784689640
32718	08:41:34.928	00:00:32.718	1964	-1024	-768	-1	-1	-1	-1	4	-1024	-768	-1	-1	-1	-1	4		0	0						Untertest4.avi	0	880	547	72	111				0	Content		-72	-111	32718299	784706307
32735	08:41:34.945	00:00:32.734	1965	-1024	-768	-1	-1	-1	-1	4	-1024	-768	-1	-1	-1	-1	4		0	0						Untertest4.avi	0	880	547	72	111				0	Content		-72	-111	32734966	784722974
32752	08:41:34.962	00:00:32.751	1966	-1024	-768	-1	-1	-1	-1	4	-1024	-768	-1	-1	-1	-1	4		0	0						Untertest4.avi	0	880	547	72	111				0	Content		-72	-111	32751591	784739599
32768	08:41:34.978	00:00:32.768	1967	-1024	-768	-1	-1	-1	-1	4	-1024	-768	-1	-1	-1	-1	4		0	0						Untertest4.avi	0	880	547	72	111				0	Content		-72	-111	32768258	784756266
32785	08:41:34.995	00:00:32.784	1968	-1024	-768	-1	-1	-1	-1	4	-1024	-768	-1	-1	-1	-1	4		0	0						Untertest4.avi	0	880	547	72	111				0	Content		-72	-111	32784841	784772849
32802	08:41:35.012	00:00:32.802	1969	-1024	-768	-1	-1	-1	-1	4	-1024	-768	-1	-1	-1	-1	4		0	0						Untertest4.avi	0	880	547	72	111				0	Content		-72	-111	32802091	784790099
32819	08:41:35.029	00:00:32.819	1970	-1024	-768	-1	-1	-1	-1	4	-1024	-768	-1	-1	-1	-1	4		0	0						Untertest4.avi	0	880	547	72	111				0	Content		-72	-111	32819170	784807178
32836	08:41:35.046	00:00:32.835	1971	-1024	-768	-1	-1	-1	-1	4	-1024	-768	-1	-1	-1	-1	4		0	0						Untertest4.avi	0	880	547	72	111				0	Content		-72	-111	32835837	784823845
32853	08:41:35.063	00:00:32.852	1972	-1024	-768	-1	-1	-1	-1	4	-1024	-768	-1	-1	-1	-1	4		0	0						Untertest4.avi	0	880	547	72	111				0	Content		-72	-111	32852504	784840512
32869	08:41:35.079	00:00:32.868	1973	-1024	-768	-1	-1	-1	-1	4	-1024	-768	-1	-1	-1	-1	4		0	0						Untertest4.avi	0	880	547	72	111				0	Content		-72	-111	32868820	784856828
32885	08:41:35.095	00:00:32.885	1974	-1024	-768	-1	-1	-1	-1	4	-1024	-768	-1	-1	-1	-1	4		0	0						Untertest4.avi	0	880	547	72	111				0	Content		-72	-111	32885487	784873495
32902	08:41:35.112	00:00:32.902	1975	-1024	-768	-1	-1	-1	-1	4	-1024	-768	-1	-1	-1	-1	4		0	0						Untertest4.avi	0	880	547	72	111				0	Content		-72	-111	32902154	784890162
32918	08:41:35.128	00:00:32.918	1976	-1024	-768	-1	-1	-1	-1	4	-1024	-768	-1	-1	-1	-1	4		0	0						Untertest4.avi	0	880	547	72	111				0	Content		-72	-111	32918069	784906077
32935	08:41:35.145	00:00:32.934	1977	-1024	-768	-1	-1	-1	-1	4	-1024	-768	-1	-1	-1	-1	4		0	0						Untertest4.avi	0	880	547	72	111				0	Content		-72	-111	32934817	784922825
32952	08:41:35.162	00:00:32.951	1978	-1024	-768	-1	-1	-1	-1	4	-1024	-768	-1	-1	-1	-1	4		0	0						Untertest4.avi	0	880	547	72	111				0	Content		-72	-111	32951503	784939511
32968	08:41:35.178	00:00:32.968	1979	-1024	-768	-1	-1	-1	-1	4	-1024	-768	-1	-1	-1	-1	4		0	0						Untertest4.avi	0	880	547	72	111				0	Content		-72	-111	32968170	784956178
[truncated: 1,654 more rows]
