# Supplementary material for: Gaze Duration Biases for Colours in Combination with Dissonant and Consonant Sounds: A Comparative Eye-Tracking Study with Orangutans
Source: PLoS One. 2015 Oct 14;10(10):e0139894. doi: 10.1371/journal.pone.0139894 (PMC4605782; doi:10.1371/journal.pone.0139894)
Supplement: S1 Data — (ZIP) [file pone.0139894.s004.zip › Plos ColourSound Data/Apes/Farben_Musik_U4/Rec 21-All-Data.tsv]

System Properties:
Operating System:	Microsoft Windows NT 6.1.7601 Service Pack 1
System User Name:	tobiiadmin
Machine Name:	LOE7690LAP
Data properties:
Recording name:	Rec 21
Recording date:	05.03.2014
Recording time:	08:47:59
Recording resolution:	1024 x 768
Export date:	09.03.2014
Export time:	12:24:48
Participant:	Padana_S2
Filter settings:
Eye: Average
Validity: Normal
Fixation filter: Tobii fixation filter
Velocity threshold: 35
Distance threshold: 35
Timestamp	DateTimeStamp	DateTimeStampStartOffset	Number	GazePointXLeft	GazePointYLeft	CamXLeft	CamYLeft	DistanceLeft	PupilLeft	ValidityLeft	GazePointXRight	GazePointYRight	CamXRight	CamYRight	DistanceRight	PupilRight	ValidityRight	FixationIndex	GazePointX	GazePointY	Event	EventKey	Data1	Data2	Descriptor	StimuliName	StimuliID	MediaWidth	MediaHeight	MediaPosX	MediaPosY	MappedFixationPointX	MappedFixationPointY	FixationDuration	AoiIds	AoiNames	WebGroupImage	MappedGazeDataPointX	MappedGazeDataPointY	MicroSecondTimestamp	AbsoluteMicroSecondTimestamp
9	08:47:59.666	00:00:00.008	0	1151,211	623,9169	0,2684504	0,7045985	486,2483	3,73732	1	1142,811	598,6346	0,2669959	0,7045214	499,418	3,848508	3	0	1151	624						No media	0	1024	768	0	0	1148	623	109	0	Content		1151	624	8732	1169431837
26	08:47:59.683	00:00:00.025	1	1145,338	625,1614	0,2688667	0,7069742	485,9617	3,767857	1	1107,883	609,7281	0,2688625	0,7069492	485,9618	3,782231	3	0	1145	625						No media	0	1024	768	0	0	1148	623	109	0	Content		1145	625	25676	1169448781
42	08:47:59.699	00:00:00.042	2	1151,766	626,7412	0,2696063	0,7083818	485,6786	3,756223	1	1115,764	611,5989	0,2696137	0,7083518	485,6786	3,771144	3	0	1152	627						No media	0	1024	768	0	0	1148	623	109	0	Content		1152	627	42103	1169465208
59	08:47:59.716	00:00:00.059	3	1142,688	623,6663	0,2707119	0,7097026	485,4374	3,730172	1	1105,932	608,597	0,2707157	0,709671	485,4374	3,744461	3	0	1143	624						No media	0	1024	768	0	0	1148	623	109	0	Content		1143	624	59048	1169482153
75	08:47:59.732	00:00:00.075	4	1151,284	621,6265	0,2717681	0,7108543	485,1634	3,73279	1	1113,062	606,4377	0,2717579	0,7108262	485,1635	3,746777	3	0	1151	622						No media	0	1024	768	0	0	1148	623	109	0	Content		1151	622	75350	1169498455
92	08:47:59.749	00:00:00.091	5	1146,893	628,7331	0,2725039	0,7117452	484,9862	3,694086	1	1113,74	615,5479	0,2724703	0,7116733	485,5098	3,712638	3	0	1147	629						No media	0	1024	768	0	0	1148	623	109	0	Content		1147	629	91971	1169515076
109	08:47:59.766	00:00:00.108	6	1139,517	625,8703	0,2730947	0,7127916	484,513	3,70031	1	1102,466	610,7367	0,2730964	0,7127633	484,513	3,714464	3	1	1140	626						No media	0	1024	768	0	0	1145	659	217	0	Content		1140	626	108594	1169531699
126	08:47:59.783	00:00:00.125	7	1145,341	660,3406	0,2735135	0,7141911	484,5757	3,657645	1	1109,144	645,7019	0,2735243	0,7141662	484,5758	3,671849	3	1	1145	660						No media	0	1024	768	0	0	1145	659	217	0	Content		1145	660	125787	1169548892
142	08:47:59.799	00:00:00.142	8	1140,47	657,0034	0,2739674	0,71491	484,4212	3,622588	1	1102,406	642,462	0,2739628	0,7148837	484,4212	3,636195	3	1	1140	657						No media	0	1024	768	0	0	1145	659	217	0	Content		1140	657	142090	1169565195
159	08:47:59.816	00:00:00.158	9	1156,874	667,5009	0,2743358	0,71548	484,3267	3,601046	1	1118,372	655,4376	0,274325	0,7154153	484,3268	3,614443	3	1	1157	668						No media	0	1024	768	0	0	1145	659	217	0	Content		1157	668	158714	1169581819
175	08:47:59.832	00:00:00.175	10	1146,033	656,1451	0,2745551	0,7162906	483,7412	3,555971	1	1109,876	641,8559	0,2745669	0,7162597	483,7412	3,569904	3	1	1146	656						No media	0	1024	768	0	0	1145	659	217	0	Content		1146	656	175338	1169598443
192	08:47:59.849	00:00:00.192	11	1144,582	659,141	0,2749497	0,7186226	483,8321	3,557909	1	1108,537	646,1975	0,2749624	0,7185684	483,8321	3,571953	3	1	1145	659						No media	0	1024	768	0	0	1145	659	217	0	Content		1145	659	192404	1169615509
209	08:47:59.866	00:00:00.209	12	1150,522	655,303	0,2750111	0,7209508	483,6095	3,525377	1	1112,726	643,601	0,275007	0,7208752	483,6096	3,53868	3	1	1151	655						No media	0	1024	768	0	0	1145	659	217	0	Content		1151	655	209238	1169632343
226	08:47:59.883	00:00:00.225	13	1138,842	664,5121	0,2746789	0,7214261	483,4131	3,504203	1	1101,034	651,002	0,274678	0,7213858	483,4131	3,517451	3	1	1139	665						No media	0	1024	768	0	0	1145	659	217	0	Content		1139	665	225991	1169649096
242	08:47:59.899	00:00:00.242	14	1152,153	656,7544	0,2745906	0,7217225	483,3777	3,411855	1	1116,063	645,8018	0,274603	0,721634	483,3778	3,425383	3	1	1152	657						No media	0	1024	768	0	0	1145	659	217	0	Content		1152	657	242122	1169665227
259	08:47:59.916	00:00:00.259	15	1145,052	663,2766	0,2746543	0,7215001	483,323	3,428421	1	1107,674	650,2076	0,2746565	0,7214515	483,323	3,441768	3	1	1145	663						No media	0	1024	768	0	0	1145	659	217	0	Content		1145	663	259194	1169682299
276	08:47:59.933	00:00:00.276	16	1156,986	663,1595	0,2747082	0,7212898	483,1911	3,403488	1	1119,636	649,4845	0,2747108	0,7212532	483,1911	3,416851	3	1	1157	663						No media	0	1024	768	0	0	1145	659	217	0	Content		1157	663	276001	1169699106
293	08:47:59.950	00:00:00.292	17	1148,438	650,8824	0,2747091	0,7213964	482,9543	3,357514	1	1113,922	638,7605	0,274737	0,7213258	482,9544	3,371509	3	1	1148	651						No media	0	1024	768	0	0	1145	659	217	0	Content		1148	651	292631	1169715736
309	08:47:59.966	00:00:00.308	18	1145,283	658,8579	0,2747076	0,7210462	482,6887	3,361373	1	1116,682	645,7646	0,2747871	0,7209908	482,6888	3,377373	3	1	1145	659						No media	0	1024	768	0	0	1145	659	217	0	Content		1145	659	308885	1169731990
326	08:47:59.983	00:00:00.325	19	1298,591	693,0107	0,2741663	0,7206376	483,2245	3,354534	1	1237,346	684,9344	0,2750076	0,7206104	475,4502	3,315688	3	2	1299	693						No media	0	1024	768	0	0	1567	723	117	0	Content		1299	693	325515	1169748620
342	08:47:59.999	00:00:00.342	20	1490,273	728,2412	0,2739727	0,7201836	484,2227	3,32924	1	1460,74	715,0054	0,2739915	0,7201595	484,2227	3,350377	3	2	1490	728						No media	0	1024	768	0	0	1567	723	117	0	Content		1490	728	342142	1169765247
359	08:48:00.016	00:00:00.359	21	1648,984	725,1234	0,2748948	0,7188942	484,7936	3,386009	1	1635,862	710,6663	0,2749467	0,7188703	484,7936	3,421135	3	2	1649	725						No media	0	1024	768	0	0	1567	723	117	0	Content		1649	725	359220	1169782325
376	08:48:00.033	00:00:00.375	22	1645,028	722,1525	0,2754649	0,7174218	484,7326	3,406571	1	1637,125	707,3306	0,2755463	0,7173981	484,7326	3,444321	3	2	1645	722						No media	0	1024	768	0	0	1567	723	117	0	Content		1645	722	375900	1169799005
393	08:48:00.050	00:00:00.392	23	1635,629	729,2947	0,2758799	0,7156974	484,559	3,388525	1	1621,538	714,9724	0,2759348	0,7156736	484,559	3,422209	3	2	1636	729						No media	0	1024	768	0	0	1567	723	117	0	Content		1636	729	392655	1169815760
409	08:48:00.066	00:00:00.408	24	1571,809	719,052	0,2761549	0,7136229	484,4176	3,357027	1	1547,688	705,1676	0,2761784	0,7135989	484,4176	3,384073	3	2	1572	719						No media	0	1024	768	0	0	1567	723	117	0	Content		1572	719	408784	1169831889
425	08:48:00.082	00:00:00.425	25	1561,614	728,1859	0,2767132	0,7109869	484,1007	3,341031	1	1188,633	744,5446	0,2843902	0,7111325	414,9122	2,848458	3	2	1562	728						No media	0	1024	768	0	0	1567	723	117	0	Content		1562	728	425413	1169848518
442	08:48:00.099	00:00:00.442	26	1431,428	719,6256	0,2767055	0,7079812	483,7368	3,30128	1	1387,178	706,8334	0,27663	0,7079568	483,7368	3,315443	3	3	1431	720						No media	0	1024	768	0	0	1481	720	100	0	Content		1431	720	442170	1169865275
444	08:48:00.101																				MovieStart	128	0	0	Untertest4.avi
459	08:48:00.116	00:00:00.459	27	1491,016	727,4475	0,2778352	0,7043149	483,5474	3,341991	1	1456,643	714,3171	0,2778245	0,7042908	483,5474	3,360812	3	3	1491	727						Untertest4.avi	0	880	547	72	111	1409	609	100	0	Content		1419	616	459115	1169882220
475	08:48:00.132	00:00:00.475	28	1459,251	719,6093	0,278502	0,6999913	483,428	3,301863	1	1422,714	706,3846	0,2784795	0,6999672	483,428	3,318985	3	3	1459	720						Untertest4.avi	0	880	547	72	111	1409	609	100	0	Content		1387	609	475423	1169898528
492	08:48:00.149	00:00:00.492	29	1480,652	717,2877	0,2796932	0,6951655	482,9654	3,36481	1	1443,505	704,0521	0,279661	0,6951413	482,9654	3,382989	3	3	1481	717						Untertest4.avi	0	880	547	72	111	1409	609	100	0	Content		1409	606	492372	1169915477
509	08:48:00.166	00:00:00.508	30	1552,644	711,0236	0,2811444	0,6900607	482,5735	3,426032	1	1197,863	732,2312	0,2890802	0,6902097	412,3794	2,915909	3	3	1553	711						Untertest4.avi	0	880	547	72	111	1409	609	100	0	Content		1481	600	508681	1169931786
526	08:48:00.183	00:00:00.525	31	1446,025	724,764	0,2812963	0,6847653	482,2006	3,422636	1	1400,427	711,9437	0,2812074	0,6847411	482,2006	3,437027	3	3	1446	725						Untertest4.avi	0	880	547	72	111	1409	609	100	0	Content		1374	614	525630	1169948735
542	08:48:00.199	00:00:00.541	32	1540,001	719,0842	0,2827705	0,6792774	481,5774	3,458475	1	1512,089	705,2085	0,2827789	0,6792534	481,5774	3,483126	3	4	1540	719						Untertest4.avi	0	880	547	72	111	1551	602	117	0	Content		1468	608	541937	1169965042
559	08:48:00.216	00:00:00.558	33	1651,078	711,0064	0,2840728	0,6739107	481,3869	3,528564	1	1201,777	737,2594	0,292358	0,674073	406,0507	2,933593	3	4	1651	711						Untertest4.avi	0	880	547	72	111	1551	602	117	0	Content		1579	600	558886	1169981991
575	08:48:00.232	00:00:00.575	34	1576,051	713,3521	0,2843762	0,6696903	481,1558	3,537084	1	1556,159	698,7755	0,2844212	0,6696665	481,1558	3,566808	3	4	1576	713						Untertest4.avi	0	880	547	72	111	1551	602	117	0	Content		1504	602	575193	1169998298
592	08:48:00.249	00:00:00.592	35	1628,598	713,0313	0,285046	0,6666459	480,7352	3,571169	1	1193,613	737,429	0,2930334	0,666801	407,4764	2,983844	3	4	1629	713						Untertest4.avi	0	880	547	72	111	1551	602	117	0	Content		1557	602	592140	1170015245
608	08:48:00.265	00:00:00.608	36	1648,796	712,5745	0,2850384	0,6643353	480,4626	3,604959	1	1645,114	696,6724	0,2851236	0,6643116	480,4626	3,647313	3	4	1649	713						Untertest4.avi	0	880	547	72	111	1551	602	117	0	Content		1577	602	608448	1170031553
625	08:48:00.282	00:00:00.625	37	1667,167	710,8842	0,2846462	0,6629732	480,2307	3,631043	1	1661,909	694,9532	0,2847005	0,6629494	480,2307	3,674327	3	4	1667	711						Untertest4.avi	0	880	547	72	111	1551	602	117	0	Content		1595	600	625395	1170048500
642	08:48:00.299	00:00:00.641	38	1617,212	712,6633	0,2835103	0,6632611	480,1992	3,605751	1	1222,165	735,9548	0,2921593	0,6634227	405,7748	3,016903	3	4	1617	713						Untertest4.avi	0	880	547	72	111	1551	602	117	0	Content		1545	602	641701	1170064806
659	08:48:00.316	00:00:00.658	39	1440,718	711,0677	0,2815723	0,6644527	479,3934	3,567289	1	1403,224	697,6105	0,2815355	0,6644285	479,3934	3,584992	3	5	1441	711						Untertest4.avi	0	880	547	72	111	1113	556	417	0	Content		1369	600	658651	1170081756
675	08:48:00.332	00:00:00.675	40	1245,029	678,034	0,2820598	0,664427	478,4241	3,622019	1	1209,703	663,8288	0,2820588	0,664403	478,4242	3,637965	3	5	1245	678						Untertest4.avi	0	880	547	72	111	1113	556	417	0	Content		1173	567	675463	1170098568
692	08:48:00.349	00:00:00.692	41	1170,831	660,1072	0,2814907	0,66472	478,1201	3,664666	1	1136,103	646,6615	0,2815043	0,664674	478,1201	3,679624	3	5	1171	660						Untertest4.avi	0	880	547	72	111	1113	556	417	0	Content		1099	549	692089	1170115194
708	08:48:00.365	00:00:00.708	42	1184,88	663,3838	0,2800518	0,6654608	478,1795	3,655052	1	1149,085	649,6632	0,2800544	0,6654221	478,1795	3,66985	3	5	1185	663						Untertest4.avi	0	880	547	72	111	1113	556	417	0	Content		1113	552	708342	1170131447
725	08:48:00.382	00:00:00.724	43	1178,103	664,9133	0,2792007	0,6658419	478,0089	3,686409	1	1143,684	651,0475	0,2792156	0,6658049	478,0089	3,701641	3	5	1178	665						Untertest4.avi	0	880	547	72	111	1113	556	417	0	Content		1106	554	724971	1170148076
742	08:48:00.399	00:00:00.741	44	1183,761	664,8012	0,2784339	0,6660091	478,0801	3,68081	1	1148,008	650,4866	0,2784368	0,6659811	478,0801	3,695682	3	5	1184	665						Untertest4.avi	0	880	547	72	111	1113	556	417	0	Content		1112	554	741598	1170164703
759	08:48:00.416	00:00:00.758	45	1184,962	666,9666	0,277776	0,6660572	478,0491	3,696232	1	1152,058	652,3715	0,2776626	0,6660199	479,1173	3,719176	3	5	1185	667						Untertest4.avi	0	880	547	72	111	1113	556	417	0	Content		1113	556	758674	1170181779
775	08:48:00.432	00:00:00.775	46	1176,628	663,4159	0,2773149	0,6659858	477,9083	3,685727	1	1142,293	649,6669	0,2773304	0,6659461	477,9083	3,700777	3	5	1177	663						Untertest4.avi	0	880	547	72	111	1113	556	417	0	Content		1105	552	775357	1170198462
792	08:48:00.449	00:00:00.792	47	1194,919	669,2271	0,2769518	0,6657628	477,7434	3,701401	1	1159,632	654,785	0,2769558	0,6657386	477,7435	3,716709	3	5	1195	669						Untertest4.avi	0	880	547	72	111	1113	556	417	0	Content		1123	558	792113	1170215218
808	08:48:00.465	00:00:00.808	48	1189,26	668,7083	0,276615	0,6655881	477,7797	3,675734	1	1153,067	654,4916	0,2766129	0,6655604	477,7797	3,690469	3	5	1189	669						Untertest4.avi	0	880	547	72	111	1113	556	417	0	Content		1117	558	808240	1170231345
825	08:48:00.482	00:00:00.824	49	1182,135	666,4604	0,2764858	0,6653796	477,752	3,692786	1	1145,743	652,205	0,2764828	0,6653515	477,752	3,707443	3	5	1182	666						Untertest4.avi	0	880	547	72	111	1113	556	417	0	Content		1110	555	824995	1170248100
842	08:48:00.499	00:00:00.841	50	1184,082	667,0399	0,2764716	0,665083	477,8055	3,658599	1	1151,914	653,6761	0,2763717	0,6650243	478,8053	3,68105	3	5	1184	667						Untertest4.avi	0	880	547	72	111	1113	556	417	0	Content		1112	556	841623	1170264728
859	08:48:00.516	00:00:00.858	51	1185,159	668,1052	0,2765611	0,6649314	477,8425	3,64829	1	1150,101	653,8843	0,2765699	0,664903	477,8425	3,663298	3	5	1185	668						Untertest4.avi	0	880	547	72	111	1113	556	417	0	Content		1113	557	858572	1170281677
875	08:48:00.532	00:00:00.875	52	1188,141	670,8218	0,2766599	0,6648324	478,0135	3,634361	1	1151,14	657,2527	0,2766515	0,6647946	478,0136	3,648656	3	5	1188	671						Untertest4.avi	0	880	547	72	111	1113	556	417	0	Content		1116	560	875380	1170298485
892	08:48:00.549	00:00:00.892	53	1196,665	666,4721	0,2767263	0,6649858	478,2009	3,620486	1	1163,163	654,1606	0,2767462	0,664922	478,2009	3,635969	3	5	1197	666						Untertest4.avi	0	880	547	72	111	1113	556	417	0	Content		1125	555	892008	1170315113
908	08:48:00.565	00:00:00.908	54	1188,618	659,1882	0,2767915	0,6652198	478,1939	3,619958	1	1154,291	645,8821	0,2768051	0,6651713	478,194	3,635219	3	5	1189	659						Untertest4.avi	0	880	547	72	111	1113	556	417	0	Content		1117	548	908258	1170331363
925	08:48:00.582	00:00:00.924	55	1184,922	663,1716	0,2769753	0,6650798	478,0802	3,589634	1	1160,454	647,6698	0,276447	0,6650053	482,8619	3,638972	3	5	1185	663						Untertest4.avi	0	880	547	72	111	1113	556	417	0	Content		1113	552	924884	1170347989
942	08:48:00.599	00:00:00.941	56	1180,557	655,9859	0,2770437	0,6654574	478,0853	3,587996	1	1147,129	641,9329	0,2770675	0,6654204	478,0853	3,603412	3	5	1181	656						Untertest4.avi	0	880	547	72	111	1113	556	417	0	Content		1109	545	941512	1170364617
959	08:48:00.616	00:00:00.958	57	1188,041	670,3536	0,2771155	0,6658326	478,3078	3,575137	1	1149,841	657,8827	0,2770982	0,6657764	478,3078	3,588687	3	5	1188	670						Untertest4.avi	0	880	547	72	111	1113	556	417	0	Content		1116	559	958589	1170381694
975	08:48:00.632	00:00:00.975	58	1186,305	665,1479	0,2771366	0,6663601	478,1798	3,559677	1	1150,018	650,6879	0,2771373	0,6663365	478,1799	3,574077	3	5	1186	665						Untertest4.avi	0	880	547	72	111	1113	556	417	0	Content		1114	554	975269	1170398374
992	08:48:00.649	00:00:00.992	59	1178,54	666,1924	0,2772421	0,6668811	478,3009	3,558441	1	1141,297	652,5679	0,2772347	0,666843	478,301	3,572321	3	5	1179	666						Untertest4.avi	0	880	547	72	111	1113	556	417	0	Content		1107	555	992024	1170415129
1008	08:48:00.665	00:00:01.008	60	1182,421	668,223	0,2775366	0,6672611	478,2886	3,550459	1	1149,756	653,9547	0,2775682	0,6672321	478,2886	3,566162	3	5	1182	668						Untertest4.avi	0	880	547	72	111	1113	556	417	0	Content		1110	557	1008154	1170431259
1025	08:48:00.682	00:00:01.024	61	1184,424	666,6404	0,2779739	0,6676648	478,5696	3,536119	1	1146,674	653,118	0,2779617	0,6676259	478,5696	3,550031	3	5	1184	667						Untertest4.avi	0	880	547	72	111	1113	556	417	0	Content		1112	556	1024908	1170448013
1042	08:48:00.699	00:00:01.041	62	1181,926	668,0323	0,2785106	0,6679165	478,575	3,519978	1	1142,387	653,976	0,2784847	0,6678889	478,575	3,533157	3	5	1182	668						Untertest4.avi	0	880	547	72	111	1113	556	417	0	Content		1110	557	1041536	1170464641
1058	08:48:00.715	00:00:01.058	63	1221,937	681,145	0,2787426	0,6685104	478,9777	3,5318	1	1187,097	667,4453	0,2787514	0,6684782	478,9778	3,547153	3	5	1222	681						Untertest4.avi	0	880	547	72	111	1113	556	417	0	Content		1150	570	1058485	1170481590
1075	08:48:00.732	00:00:01.075	64	1490,556	734,3608	0,2785899	0,6698462	480,1661	3,561301	1	1476,095	720,2152	0,2786965	0,6698225	480,1661	3,590077	3	6	1491	734						Untertest4.avi	0	880	547	72	111	2010	699	216	0	Content		1419	623	1075292	1170498397
1092	08:48:00.749	00:00:01.092	65	2041,061	792,2	0,2796911	0,6710762	479,7837	3,670089	1	2080,96	776,255	0,279817	0,6710525	479,7837	3,744481	3	6	2041	792						Untertest4.avi	0	880	547	72	111	2010	699	216	0	Content		1969	681	1092048	1170515153
1108	08:48:00.765	00:00:01.108	66	2079,573	809,6316	0,2797829	0,6722144	479,4765	3,675629	1	2125,315	794,2585	0,2799089	0,6721907	479,4765	3,755616	3	6	2080	810						Untertest4.avi	0	880	547	72	111	2010	699	216	0	Content		2008	699	1108299	1170531404
1125	08:48:00.782	00:00:01.125	67	2097,876	808,4457	0,2799864	0,6731734	480,0653	3,690825	1	2149,856	792,8029	0,2801122	0,6731497	480,0653	3,775164	3	6	2098	808						Untertest4.avi	0	880	547	72	111	2010	699	216	0	Content		2026	697	1125247	1170548352
1142	08:48:00.799	00:00:01.141	68	2088,064	812,129	0,2800216	0,6739559	480,3683	3,713434	1	2137,187	796,8697	0,2801472	0,6739322	480,3683	3,795583	3	6	2088	812						Untertest4.avi	0	880	547	72	111	2010	699	216	0	Content		2016	701	1141555	1170564660
1158	08:48:00.815	00:00:01.158	69	2102,5	813,4792	0,2804805	0,673266	480,2332	3,729758	1	2168,751	797,8181	0,2806062	0,6732423	480,2332	3,827157	3	6	2102	813						Untertest4.avi	0	880	547	72	111	2010	699	216	0	Content		2030	702	1158184	1170581289
1175	08:48:00.832	00:00:01.174	70	2045,844	810,4081	0,2808381	0,6722148	480,1702	3,678696	1	2085,166	795,4048	0,2809639	0,6721911	480,1702	3,752676	3	6	2046	810						Untertest4.avi	0	880	547	72	111	2010	699	216	0	Content		1974	699	1174939	1170598044
1192	08:48:00.849	00:00:01.191	71	2084,423	817,6518	0,2811096	0,6721041	480,4047	3,701274	1	2142,205	802,7379	0,2812352	0,6720804	480,4047	3,790488	3	6	2084	818						Untertest4.avi	0	880	547	72	111	2010	699	216	0	Content		2012	707	1191885	1170614990
1209	08:48:00.866	00:00:01.208	72	2074,708	803,8384	0,2810772	0,6723456	480,438	3,701988	1	2126,449	788,1167	0,2812028	0,6723219	480,438	3,786683	3	6	2075	804						Untertest4.avi	0	880	547	72	111	2010	699	216	0	Content		2003	693	1208639	1170631744
1225	08:48:00.882	00:00:01.224	73	2084,915	813,6612	0,280841	0,672572	480,186	3,681229	1	2137,769	798,5067	0,2809667	0,6725483	480,186	3,766421	3	6	2085	814						Untertest4.avi	0	880	547	72	111	2010	699	216	0	Content		2013	703	1224975	1170648080
1241	08:48:00.898	00:00:01.241	74	2088,462	811,8602	0,2805121	0,6728431	480,3367	3,707222	1	2141,428	796,4884	0,2806377	0,6728194	480,3367	3,792523	3	6	2088	812						Untertest4.avi	0	880	547	72	111	2010	699	216	0	Content		2016	701	1241279	1170664384
1258	08:48:00.915	00:00:01.257	75	2065,736	808,6718	0,2801949	0,6731195	480,3038	3,681728	1	2112,177	793,4008	0,2803206	0,6730958	480,3038	3,761741	3	6	2066	809						Untertest4.avi	0	880	547	72	111	2010	699	216	0	Content		1994	698	1257904	1170681009
1275	08:48:00.932	00:00:01.274	76	2102,951	811,1022	0,2801944	0,6734431	480,2926	3,709455	1	2160,049	795,7479	0,28032	0,6734194	480,2926	3,798346	3	6	2103	811						Untertest4.avi	0	880	547	72	111	2010	699	216	0	Content		2031	700	1274527	1170697632
1292	08:48:00.949	00:00:01.291	77	2069,62	819,717	0,2802636	0,6736179	479,7764	3,735111	1	2114,099	805,0739	0,2803895	0,6735941	479,7764	3,813837	3	7	2070	820						Untertest4.avi	0	880	547	72	111	1373	703	516	0	Content		1998	709	1291590	1170714695
1308	08:48:00.965	00:00:01.308	78	1419,293	796,297	0,2658124	0,6738129	396,2834	2,865799	1	1412,102	785,4289	0,2660317	0,673779	396,2834	2,889978	3	7	1419	796						Untertest4.avi	0	880	547	72	111	1373	703	516	0	Content		1347	685	1308215	1170731320
1325	08:48:00.982	00:00:01.324	79	1448,06	802,2133	0,2670863	0,6740387	404,5379	3,000011	1	1441,448	791,2177	0,2672987	0,674006	404,5379	3,02596	3	7	1448	802						Untertest4.avi	0	880	547	72	111	1373	703	516	0	Content		1376	691	1324840	1170747945
1341	08:48:00.998	00:00:01.341	80	1445,766	802,2496	0,2671344	0,674628	403,2865	2,989307	1	1438,964	791,2954	0,2673478	0,6745951	403,2865	3,014659	3	7	1446	802						Untertest4.avi	0	880	547	72	111	1373	703	516	0	Content		1374	691	1341144	1170764249
1358	08:48:01.015	00:00:01.358	81	1446,556	811,9644	0,2671085	0,6748565	401,387	2,946669	1	1439,956	801,2574	0,2673235	0,6748234	401,387	2,971994	3	7	1447	812						Untertest4.avi	0	880	547	72	111	1373	703	516	0	Content		1375	701	1358268	1170781373
1375	08:48:01.032	00:00:01.374	82	1454,346	805,5865	0,2676724	0,6753791	402,8432	2,969759	1	1447,92	794,6925	0,2678861	0,6753461	402,8432	2,995416	3	7	1454	806						Untertest4.avi	0	880	547	72	111	1373	703	516	0	Content		1382	695	1374642	1170797747
1391	08:48:01.048	00:00:01.391	83	1440,39	823,1155	0,2677248	0,6757305	401,9372	2,999875	1	1433,611	812,6651	0,2679393	0,6756974	401,9372	3,025229	3	7	1440	823						Untertest4.avi	0	880	547	72	111	1373	703	516	0	Content		1368	712	1391380	1170814485
1408	08:48:01.065	00:00:01.408	84	1447,554	814,6508	0,2679136	0,6762059	402,2189	3,018629	1	1441,263	803,991	0,2681279	0,6761729	402,2189	3,044761	3	7	1448	815						Untertest4.avi	0	880	547	72	111	1373	703	516	0	Content		1376	704	1408004	1170831109
1425	08:48:01.082	00:00:01.424	85	1444,128	820,9254	0,2681931	0,6764408	403,3566	3,041256	1	1437,741	810,3946	0,2684065	0,676408	403,3565	3,067594	3	7	1444	821						Untertest4.avi	0	880	547	72	111	1373	703	516	0	Content		1372	710	1424626	1170847731
1441	08:48:01.098	00:00:01.441	86	1445,695	817,1682	0,2682834	0,6765754	403,5117	3,021962	1	1439,188	806,5479	0,2684967	0,6765425	403,5116	3,048016	3	7	1446	817						Untertest4.avi	0	880	547	72	111	1373	703	516	0	Content		1374	706	1441256	1170864361
1458	08:48:01.115	00:00:01.458	87	1444,097	813,8688	0,2683103	0,6768454	403,4777	3,030105	1	1437,338	803,1846	0,2685236	0,6768125	403,4777	3,055673	3	7	1444	814						Untertest4.avi	0	880	547	72	111	1373	703	516	0	Content		1372	703	1458005	1170881110
1475	08:48:01.132	00:00:01.474	88	1442,787	816,0706	0,2683245	0,6768158	403,5621	3,050935	1	1436,1	805,4357	0,2685377	0,676783	403,5621	3,076732	3	7	1443	816						Untertest4.avi	0	880	547	72	111	1373	703	516	0	Content		1371	705	1474628	1170897733
1491	08:48:01.148	00:00:01.491	89	1431,422	813,7242	0,2679763	0,67672	401,3483	3,010397	1	1424,471	803,1132	0,2681913	0,6766868	401,3483	3,035694	3	7	1431	814						Untertest4.avi	0	880	547	72	111	1373	703	516	0	Content		1359	703	1491239	1170914344
1508	08:48:01.165	00:00:01.507	90	1436,133	823,7192	0,2679781	0,676564	401,3886	3,037915	1	1429,528	813,3118	0,2681931	0,6765309	401,3886	3,063726	3	7	1436	824						Untertest4.avi	0	880	547	72	111	1373	703	516	0	Content		1364	713	1507873	1170930978
1524	08:48:01.181	00:00:01.524	91	1451,233	823,3046	0,2683007	0,6764503	403,6242	3,034492	1	1444,765	812,801	0,2685139	0,6764175	403,6242	3,060359	3	7	1451	823						Untertest4.avi	0	880	547	72	111	1373	703	516	0	Content		1379	712	1524245	1170947350
1542	08:48:01.199	00:00:01.541	92	1448,469	816,1525	0,2681706	0,6762744	403,2686	3,039272	1	1442,229	805,5029	0,268384	0,6762415	403,2686	3,065701	3	7	1448	816						Untertest4.avi	0	880	547	72	111	1373	703	516	0	Content		1376	705	1541508	1170964613
1558	08:48:01.215	00:00:01.558	93	1437,222	812,9207	0,2679901	0,6761577	403,0366	3,049816	1	1430,612	802,2355	0,2682038	0,6761248	403,0366	3,07594	3	7	1437	813						Untertest4.avi	0	880	547	72	111	1373	703	516	0	Content		1365	702	1558118	1170981223
1575	08:48:01.232	00:00:01.574	94	1436,848	808,78	0,2677784	0,6760151	402,2948	3,05194	1	1430,082	798,0203	0,2679926	0,6759821	402,2948	3,077567	3	7	1437	809						Untertest4.avi	0	880	547	72	111	1373	703	516	0	Content		1365	698	1574865	1170997970
1591	08:48:01.248	00:00:01.590	95	1453,156	818,3959	0,2677703	0,675899	403,0201	3,044446	1	1447,07	807,785	0,2679839	0,6758661	403,02	3,0709	3	7	1453	818						Untertest4.avi	0	880	547	72	111	1373	703	516	0	Content		1381	707	1590991	1171014096
1608	08:48:01.265	00:00:01.607	96	1432,152	811,168	0,2677631	0,6760433	403,1112	3,041498	1	1425,084	800,4594	0,2679766	0,6760104	403,1112	3,066888	3	7	1432	811						Untertest4.avi	0	880	547	72	111	1373	703	516	0	Content		1360	700	1607616	1171030721
1625	08:48:01.282	00:00:01.624	97	1430,067	816,4612	0,2674858	0,6761052	401,0671	3,050447	1	1423,161	805,9141	0,2677011	0,6760719	401,0671	3,075812	3	7	1430	816						Untertest4.avi	0	880	547	72	111	1373	703	516	0	Content		1358	705	1624684	1171047789
1641	08:48:01.298	00:00:01.641	98	1448,867	806,9545	0,2679273	0,676085	402,9773	3,044951	1	1442,531	796,1051	0,268141	0,6760521	402,9772	3,071081	3	7	1449	807						Untertest4.avi	0	880	547	72	111	1373	703	516	0	Content		1377	696	1641364	1171064469
1658	08:48:01.315	00:00:01.658	99	1431,39	811,42	0,2678779	0,6761267	401,6833	3,035077	1	1424,741	800,7438	0,2680926	0,6760936	401,6832	3,061106	3	7	1431	811						Untertest4.avi	0	880	547	72	111	1373	703	516	0	Content		1359	700	1658110	1171081215
1674	08:48:01.331	00:00:01.674	100	1454,735	820,9565	0,2684723	0,6760212	403,3198	3,056098	1	1448,696	810,3928	0,2686857	0,6759883	403,3198	3,082641	3	7	1455	821						Untertest4.avi	0	880	547	72	111	1373	703	516	0	Content		1383	710	1674358	1171097463
1691	08:48:01.348	00:00:01.690	101	1442,353	815,3883	0,2690199	0,675785	403,7464	3,014454	1	1435,423	804,7284	0,269233	0,6757522	403,7464	3,039816	3	7	1442	815						Untertest4.avi	0	880	547	72	111	1373	703	516	0	Content		1370	704	1690861	1171113966
1708	08:48:01.365	00:00:01.707	102	1444,827	820,3794	0,2696095	0,6755778	403,3554	3,039638	1	1438,173	809,8262	0,2698229	0,6755449	403,3554	3,065382	3	7	1445	820						Untertest4.avi	0	880	547	72	111	1373	703	516	0	Content		1373	709	1707606	1171130711
1725	08:48:01.382	00:00:01.724	103	1441,098	813,444	0,2700756	0,6753876	401,4603	3,008422	1	1434,542	802,7829	0,2702906	0,6753544	401,4603	3,034165	3	7	1441	813						Untertest4.avi	0	880	547	72	111	1373	703	516	0	Content		1369	702	1724551	1171147656
1741	08:48:01.398	00:00:01.741	104	1447,9	818,2347	0,2714057	0,674843	403,3321	3,03701	1	1441,62	807,6168	0,2716192	0,6748101	403,3321	3,063441	3	7	1448	818						Untertest4.avi	0	880	547	72	111	1373	703	516	0	Content		1376	707	1741360	1171164465
1758	08:48:01.415	00:00:01.758	105	1439,374	810,0188	0,2724468	0,6745589	402,9528	3,021536	1	1432,474	799,2512	0,2726606	0,674526	402,9528	3,046983	3	7	1439	810						Untertest4.avi	0	880	547	72	111	1373	703	516	0	Content		1367	699	1758104	1171181209
1774	08:48:01.431	00:00:01.774	106	1452,251	812,3268	0,273924	0,67401	404,6547	3,017836	1	1445,661	801,5327	0,2741365	0,6739773	404,6546	3,043736	3	7	1452	812						Untertest4.avi	0	880	547	72	111	1373	703	516	0	Content		1380	701	1774226	1171197331
1791	08:48:01.448	00:00:01.790	107	1538,416	786,0529	0,2731824	0,6731426	390,953	2,926907	1	1533,329	774,7288	0,2733736	0,6731077	390,953	2,955339	3	7	1538	786						Untertest4.avi	0	880	547	72	111	1373	703	516	0	Content		1466	675	1790850	1171213955
1807	08:48:01.464	00:00:01.807	108	-1024	-768	-1	-1	-1	-1	4	-1024	-768	-1	-1	-1	-1	4		0	0						Untertest4.avi	0	880	547	72	111				0	Content		-72	-111	1807490	1171230595
1825	08:48:01.482	00:00:01.824	109	-1024	-768	-1	-1	-1	-1	4	-1024	-768	-1	-1	-1	-1	4		0	0						Untertest4.avi	0	880	547	72	111				0	Content		-72	-111	1824543	1171247648
1841	08:48:01.498	00:00:01.841	110	-1024	-768	-1	-1	-1	-1	4	-1024	-768	-1	-1	-1	-1	4		0	0						Untertest4.avi	0	880	547	72	111				0	Content		-72	-111	1841222	1171264327
1858	08:48:01.515	00:00:01.857	111	-1024	-768	-1	-1	-1	-1	4	-1024	-768	-1	-1	-1	-1	4		0	0						Untertest4.avi	0	880	547	72	111				0	Content		-72	-111	1857915	1171281020
1874	08:48:01.531	00:00:01.874	112	-1024	-768	-1	-1	-1	-1	4	-1024	-768	-1	-1	-1	-1	4		0	0						Untertest4.avi	0	880	547	72	111				0	Content		-72	-111	1874217	1171297322
1891	08:48:01.548	00:00:01.890	113	-1024	-768	-1	-1	-1	-1	4	-1024	-768	-1	-1	-1	-1	4		0	0						Untertest4.avi	0	880	547	72	111				0	Content		-72	-111	1890961	1171314066
1908	08:48:01.565	00:00:01.907	114	-1024	-768	-1	-1	-1	-1	4	-1024	-768	-1	-1	-1	-1	4		0	0						Untertest4.avi	0	880	547	72	111				0	Content		-72	-111	1907581	1171330686
1924	08:48:01.581	00:00:01.924	115	-1024	-768	-1	-1	-1	-1	4	-1024	-768	-1	-1	-1	-1	4		0	0						Untertest4.avi	0	880	547	72	111				0	Content		-72	-111	1924331	1171347436
1941	08:48:01.598	00:00:01.940	116	-1024	-768	-1	-1	-1	-1	4	-1024	-768	-1	-1	-1	-1	4		0	0						Untertest4.avi	0	880	547	72	111				0	Content		-72	-111	1940953	1171364058
1958	08:48:01.615	00:00:01.957	117	-1024	-768	-1	-1	-1	-1	4	-1024	-768	-1	-1	-1	-1	4		0	0						Untertest4.avi	0	880	547	72	111				0	Content		-72	-111	1957576	1171380681
1974	08:48:01.631	00:00:01.974	118	-1024	-768	-1	-1	-1	-1	4	-1024	-768	-1	-1	-1	-1	4		0	0						Untertest4.avi	0	880	547	72	111				0	Content		-72	-111	1974327	1171397432
1991	08:48:01.648	00:00:01.990	119	-1024	-768	-1	-1	-1	-1	4	-1024	-768	-1	-1	-1	-1	4		0	0						Untertest4.avi	0	880	547	72	111				0	Content		-72	-111	1990948	1171414053
2008	08:48:01.665	00:00:02.007	120	-1024	-768	-1	-1	-1	-1	4	-1024	-768	-1	-1	-1	-1	4		0	0						Untertest4.avi	0	880	547	72	111				0	Content		-72	-111	2007571	1171430676
2024	08:48:01.681	00:00:02.024	121	-1024	-768	-1	-1	-1	-1	4	-1024	-768	-1	-1	-1	-1	4		0	0						Untertest4.avi	0	880	547	72	111				0	Content		-72	-111	2024194	1171447299
2041	08:48:01.698	00:00:02.040	122	-1024	-768	-1	-1	-1	-1	4	-1024	-768	-1	-1	-1	-1	4		0	0						Untertest4.avi	0	880	547	72	111				0	Content		-72	-111	2040566	1171463671
2058	08:48:01.715	00:00:02.057	123	-1024	-768	-1	-1	-1	-1	4	-1024	-768	-1	-1	-1	-1	4		0	0						Untertest4.avi	0	880	547	72	111				0	Content		-72	-111	2057815	1171480920
2074	08:48:01.731	00:00:02.074	124	-1024	-768	-1	-1	-1	-1	4	-1024	-768	-1	-1	-1	-1	4		0	0						Untertest4.avi	0	880	547	72	111				0	Content		-72	-111	2074447	1171497552
2091	08:48:01.748	00:00:02.091	125	-1024	-768	-1	-1	-1	-1	4	-1024	-768	-1	-1	-1	-1	4		0	0						Untertest4.avi	0	880	547	72	111				0	Content		-72	-111	2091059	1171514164
2107	08:48:01.764	00:00:02.107	126	-1024	-768	-1	-1	-1	-1	4	-1024	-768	-1	-1	-1	-1	4		0	0						Untertest4.avi	0	880	547	72	111				0	Content		-72	-111	2107184	1171530289
2124	08:48:01.781	00:00:02.123	127	-1024	-768	-1	-1	-1	-1	4	-1024	-768	-1	-1	-1	-1	4		0	0						Untertest4.avi	0	880	547	72	111				0	Content		-72	-111	2123808	1171546913
2141	08:48:01.798	00:00:02.140	128	-1024	-768	-1	-1	-1	-1	4	-1024	-768	-1	-1	-1	-1	4		0	0						Untertest4.avi	0	880	547	72	111				0	Content		-72	-111	2140557	1171563662
2157	08:48:01.814	00:00:02.157	129	-1024	-768	-1	-1	-1	-1	4	-1024	-768	-1	-1	-1	-1	4		0	0						Untertest4.avi	0	880	547	72	111				0	Content		-72	-111	2157181	1171580286
2174	08:48:01.831	00:00:02.173	130	-1024	-768	-1	-1	-1	-1	4	-1024	-768	-1	-1	-1	-1	4		0	0						Untertest4.avi	0	880	547	72	111				0	Content		-72	-111	2173803	1171596908
2190	08:48:01.847	00:00:02.190	131	-1024	-768	-1	-1	-1	-1	4	-1024	-768	-1	-1	-1	-1	4		0	0						Untertest4.avi	0	880	547	72	111				0	Content		-72	-111	2190434	1171613539
2208	08:48:01.865	00:00:02.207	132	-1024	-768	-1	-1	-1	-1	4	-1024	-768	-1	-1	-1	-1	4		0	0						Untertest4.avi	0	880	547	72	111				0	Content		-72	-111	2207619	1171630724
2225	08:48:01.882	00:00:02.224	133	-1024	-768	-1	-1	-1	-1	4	-1024	-768	-1	-1	-1	-1	4		0	0						Untertest4.avi	0	880	547	72	111				0	Content		-72	-111	2224994	1171648099
2242	08:48:01.899	00:00:02.242	134	-1024	-768	-1	-1	-1	-1	4	-1024	-768	-1	-1	-1	-1	4		0	0						Untertest4.avi	0	880	547	72	111				0	Content		-72	-111	2242240	1171665345
2257	08:48:01.914	00:00:02.257	135	-1024	-768	-1	-1	-1	-1	4	-1024	-768	-1	-1	-1	-1	4		0	0						Untertest4.avi	0	880	547	72	111				0	Content		-72	-111	2257043	1171680148
2274	08:48:01.931	00:00:02.273	136	-1024	-768	-1	-1	-1	-1	4	-1024	-768	-1	-1	-1	-1	4		0	0						Untertest4.avi	0	880	547	72	111				0	Content		-72	-111	2273793	1171696898
2290	08:48:01.947	00:00:02.290	137	-1024	-768	-1	-1	-1	-1	4	-1024	-768	-1	-1	-1	-1	4		0	0						Untertest4.avi	0	880	547	72	111				0	Content		-72	-111	2290418	1171713523
2307	08:48:01.964	00:00:02.307	138	-1024	-768	-1	-1	-1	-1	4	-1024	-768	-1	-1	-1	-1	4		0	0						Untertest4.avi	0	880	547	72	111				0	Content		-72	-111	2307035	1171730140
2324	08:48:01.981	00:00:02.323	139	-1024	-768	-1	-1	-1	-1	4	-1024	-768	-1	-1	-1	-1	4		0	0						Untertest4.avi	0	880	547	72	111				0	Content		-72	-111	2323660	1171746765
2340	08:48:01.997	00:00:02.340	140	-1024	-768	-1	-1	-1	-1	4	-1024	-768	-1	-1	-1	-1	4		0	0						Untertest4.avi	0	880	547	72	111				0	Content		-72	-111	2340284	1171763389
2357	08:48:02.014	00:00:02.357	141	-1024	-768	-1	-1	-1	-1	4	-1024	-768	-1	-1	-1	-1	4		0	0						Untertest4.avi	0	880	547	72	111				0	Content		-72	-111	2357474	1171780579
2375	08:48:02.032	00:00:02.374	142	-1024	-768	-1	-1	-1	-1	4	-1024	-768	-1	-1	-1	-1	4		0	0						Untertest4.avi	0	880	547	72	111				0	Content		-72	-111	2374846	1171797951
2392	08:48:02.049	00:00:02.392	143	-1024	-768	-1	-1	-1	-1	4	-1024	-768	-1	-1	-1	-1	4		0	0						Untertest4.avi	0	880	547	72	111				0	Content		-72	-111	2392091	1171815196
2407	08:48:02.064	00:00:02.407	144	-1024	-768	-1	-1	-1	-1	4	-1024	-768	-1	-1	-1	-1	4		0	0						Untertest4.avi	0	880	547	72	111				0	Content		-72	-111	2407016	1171830121
2424	08:48:02.081	00:00:02.423	145	-1024	-768	-1	-1	-1	-1	4	-1024	-768	-1	-1	-1	-1	4		0	0						Untertest4.avi	0	880	547	72	111				0	Content		-72	-111	2423639	1171846744
2440	08:48:02.097	00:00:02.440	146	-1024	-768	-1	-1	-1	-1	4	-1024	-768	-1	-1	-1	-1	4		0	0						Untertest4.avi	0	880	547	72	111				0	Content		-72	-111	2440392	1171863497
2457	08:48:02.114	00:00:02.457	147	-1024	-768	-1	-1	-1	-1	4	-1024	-768	-1	-1	-1	-1	4		0	0						Untertest4.avi	0	880	547	72	111				0	Content		-72	-111	2457008	1171880113
2474	08:48:02.131	00:00:02.473	148	-1024	-768	-1	-1	-1	-1	4	-1024	-768	-1	-1	-1	-1	4		0	0						Untertest4.avi	0	880	547	72	111				0	Content		-72	-111	2473628	1171896733
2490	08:48:02.147	00:00:02.490	149	-1024	-768	-1	-1	-1	-1	4	-1024	-768	-1	-1	-1	-1	4		0	0						Untertest4.avi	0	880	547	72	111				0	Content		-72	-111	2490254	1171913359
2507	08:48:02.164	00:00:02.507	150	-1024	-768	-1	-1	-1	-1	4	-1024	-768	-1	-1	-1	-1	4		0	0						Untertest4.avi	0	880	547	72	111				0	Content		-72	-111	2507333	1171930438
2525	08:48:02.182	00:00:02.524	151	-1024	-768	-1	-1	-1	-1	4	-1024	-768	-1	-1	-1	-1	4		0	0						Untertest4.avi	0	880	547	72	111				0	Content		-72	-111	2524694	1171947799
2542	08:48:02.199	00:00:02.541	152	-1024	-768	-1	-1	-1	-1	4	-1024	-768	-1	-1	-1	-1	4		0	0						Untertest4.avi	0	880	547	72	111				0	Content		-72	-111	2541943	1171965048
2557	08:48:02.214	00:00:02.556	153	-1024	-768	-1	-1	-1	-1	4	-1024	-768	-1	-1	-1	-1	4		0	0						Untertest4.avi	0	880	547	72	111				0	Content		-72	-111	2556870	1171979975
2573	08:48:02.230	00:00:02.573	154	-1024	-768	-1	-1	-1	-1	4	-1024	-768	-1	-1	-1	-1	4		0	0						Untertest4.avi	0	880	547	72	111				0	Content		-72	-111	2573492	1171996597
2590	08:48:02.247	00:00:02.590	155	-1024	-768	-1	-1	-1	-1	4	-1024	-768	-1	-1	-1	-1	4		0	0						Untertest4.avi	0	880	547	72	111				0	Content		-72	-111	2590241	1172013346
2607	08:48:02.264	00:00:02.606	156	-1024	-768	-1	-1	-1	-1	4	-1024	-768	-1	-1	-1	-1	4		0	0						Untertest4.avi	0	880	547	72	111				0	Content		-72	-111	2606863	1172029968
2623	08:48:02.280	00:00:02.623	157	-1024	-768	-1	-1	-1	-1	4	-1024	-768	-1	-1	-1	-1	4		0	0						Untertest4.avi	0	880	547	72	111				0	Content		-72	-111	2623484	1172046589
2640	08:48:02.297	00:00:02.640	158	-1024	-768	-1	-1	-1	-1	4	-1024	-768	-1	-1	-1	-1	4		0	0						Untertest4.avi	0	880	547	72	111				0	Content		-72	-111	2640109	1172063214
2657	08:48:02.314	00:00:02.657	159	-1024	-768	-1	-1	-1	-1	4	-1024	-768	-1	-1	-1	-1	4		0	0						Untertest4.avi	0	880	547	72	111				0	Content		-72	-111	2657316	1172080421
2675	08:48:02.332	00:00:02.674	160	-1024	-768	-1	-1	-1	-1	4	-1024	-768	-1	-1	-1	-1	4		0	0						Untertest4.avi	0	880	547	72	111				0	Content		-72	-111	2674674	1172097779
2692	08:48:02.349	00:00:02.691	161	-1024	-768	-1	-1	-1	-1	4	-1024	-768	-1	-1	-1	-1	4		0	0						Untertest4.avi	0	880	547	72	111				0	Content		-72	-111	2691922	1172115027
2707	08:48:02.364	00:00:02.706	162	-1024	-768	-1	-1	-1	-1	4	-1024	-768	-1	-1	-1	-1	4		0	0						Untertest4.avi	0	880	547	72	111				0	Content		-72	-111	2706724	1172129829
2723	08:48:02.380	00:00:02.723	163	-1024	-768	-1	-1	-1	-1	4	-1024	-768	-1	-1	-1	-1	4		0	0						Untertest4.avi	0	880	547	72	111				0	Content		-72	-111	2723473	1172146578
2740	08:48:02.397	00:00:02.740	164	-1024	-768	-1	-1	-1	-1	4	-1024	-768	-1	-1	-1	-1	4		0	0						Untertest4.avi	0	880	547	72	111				0	Content		-72	-111	2740096	1172163201
2757	08:48:02.414	00:00:02.756	165	-1024	-768	-1	-1	-1	-1	4	-1024	-768	-1	-1	-1	-1	4		0	0						Untertest4.avi	0	880	547	72	111				0	Content		-72	-111	2756719	1172179824
2773	08:48:02.430	00:00:02.773	166	-1024	-768	-1	-1	-1	-1	4	-1024	-768	-1	-1	-1	-1	4		0	0						Untertest4.avi	0	880	547	72	111				0	Content		-72	-111	2773347	1172196452
2790	08:48:02.447	00:00:02.789	167	-1024	-768	-1	-1	-1	-1	4	-1024	-768	-1	-1	-1	-1	4		0	0						Untertest4.avi	0	880	547	72	111				0	Content		-72	-111	2789966	1172213071
2807	08:48:02.464	00:00:02.807	168	-1024	-768	-1	-1	-1	-1	4	-1024	-768	-1	-1	-1	-1	4		0	0						Untertest4.avi	0	880	547	72	111				0	Content		-72	-111	2807161	1172230266
2825	08:48:02.482	00:00:02.824	169	-1024	-768	-1	-1	-1	-1	4	-1024	-768	-1	-1	-1	-1	4		0	0						Untertest4.avi	0	880	547	72	111				0	Content		-72	-111	2824534	1172247639
2842	08:48:02.499	00:00:02.841	170	-1024	-768	-1	-1	-1	-1	4	-1024	-768	-1	-1	-1	-1	4		0	0						Untertest4.avi	0	880	547	72	111				0	Content		-72	-111	2841781	1172264886
2857	08:48:02.514	00:00:02.856	171	-1024	-768	-1	-1	-1	-1	4	-1024	-768	-1	-1	-1	-1	4		0	0						Untertest4.avi	0	880	547	72	111				0	Content		-72	-111	2856709	1172279814
2873	08:48:02.530	00:00:02.873	172	-1024	-768	-1	-1	-1	-1	4	-1024	-768	-1	-1	-1	-1	4		0	0						Untertest4.avi	0	880	547	72	111				0	Content		-72	-111	2873331	1172296436
2890	08:48:02.547	00:00:02.890	173	-1024	-768	-1	-1	-1	-1	4	-1024	-768	-1	-1	-1	-1	4		0	0						Untertest4.avi	0	880	547	72	111				0	Content		-72	-111	2890078	1172313183
2907	08:48:02.564	00:00:02.906	174	-1024	-768	-1	-1	-1	-1	4	-1024	-768	-1	-1	-1	-1	4		0	0						Untertest4.avi	0	880	547	72	111				0	Content		-72	-111	2906578	1172329683
2923	08:48:02.580	00:00:02.923	175	-1024	-768	-1	-1	-1	-1	4	-1024	-768	-1	-1	-1	-1	4		0	0						Untertest4.avi	0	880	547	72	111				0	Content		-72	-111	2923322	1172346427
2940	08:48:02.597	00:00:02.939	176	-1024	-768	-1	-1	-1	-1	4	-1024	-768	-1	-1	-1	-1	4		0	0						Untertest4.avi	0	880	547	72	111				0	Content		-72	-111	2939942	1172363047
2957	08:48:02.614	00:00:02.957	177	-1024	-768	-1	-1	-1	-1	4	-1024	-768	-1	-1	-1	-1	4		0	0						Untertest4.avi	0	880	547	72	111				0	Content		-72	-111	2957013	1172380118
2974	08:48:02.631	00:00:02.974	178	-1024	-768	-1	-1	-1	-1	4	-1024	-768	-1	-1	-1	-1	4		0	0						Untertest4.avi	0	880	547	72	111				0	Content		-72	-111	2974385	1172397490
2992	08:48:02.649	00:00:02.991	179	-1024	-768	-1	-1	-1	-1	4	-1024	-768	-1	-1	-1	-1	4		0	0						Untertest4.avi	0	880	547	72	111				0	Content		-72	-111	2991634	1172414739
3007	08:48:02.664	00:00:03.006	180	-1024	-768	-1	-1	-1	-1	4	-1024	-768	-1	-1	-1	-1	4		0	0						Untertest4.avi	0	880	547	72	111				0	Content		-72	-111	3006563	1172429668
3023	08:48:02.680	00:00:03.023	181	-1024	-768	-1	-1	-1	-1	4	-1024	-768	-1	-1	-1	-1	4		0	0						Untertest4.avi	0	880	547	72	111				0	Content		-72	-111	3023189	1172446294
3040	08:48:02.697	00:00:03.039	182	-1024	-768	-1	-1	-1	-1	4	-1024	-768	-1	-1	-1	-1	4		0	0						Untertest4.avi	0	880	547	72	111				0	Content		-72	-111	3039934	1172463039
3057	08:48:02.714	00:00:03.056	183	-1024	-768	-1	-1	-1	-1	4	-1024	-768	-1	-1	-1	-1	4		0	0						Untertest4.avi	0	880	547	72	111				0	Content		-72	-111	3056556	1172479661
3073	08:48:02.730	00:00:03.073	184	-1024	-768	-1	-1	-1	-1	4	-1024	-768	-1	-1	-1	-1	4		0	0						Untertest4.avi	0	880	547	72	111				0	Content		-72	-111	3073177	1172496282
3090	08:48:02.747	00:00:03.089	185	-1024	-768	-1	-1	-1	-1	4	-1024	-768	-1	-1	-1	-1	4		0	0						Untertest4.avi	0	880	547	72	111				0	Content		-72	-111	3089802	1172512907
3107	08:48:02.764	00:00:03.106	186	-1024	-768	-1	-1	-1	-1	4	-1024	-768	-1	-1	-1	-1	4		0	0						Untertest4.avi	0	880	547	72	111				0	Content		-72	-111	3106996	1172530101
3124	08:48:02.781	00:00:03.124	187	-1024	-768	-1	-1	-1	-1	4	-1024	-768	-1	-1	-1	-1	4		0	0						Untertest4.avi	0	880	547	72	111				0	Content		-72	-111	3124366	1172547471
3142	08:48:02.799	00:00:03.141	188	-1024	-768	-1	-1	-1	-1	4	-1024	-768	-1	-1	-1	-1	4		0	0						Untertest4.avi	0	880	547	72	111				0	Content		-72	-111	3141615	1172564720
3156	08:48:02.813	00:00:03.156	189	-1024	-768	-1	-1	-1	-1	4	-1024	-768	-1	-1	-1	-1	4		0	0						Untertest4.avi	0	880	547	72	111				0	Content		-72	-111	3156419	1172579524
3173	08:48:02.830	00:00:03.173	190	-1024	-768	-1	-1	-1	-1	4	-1024	-768	-1	-1	-1	-1	4		0	0						Untertest4.avi	0	880	547	72	111				0	Content		-72	-111	3173168	1172596273
3190	08:48:02.847	00:00:03.189	191	-1024	-768	-1	-1	-1	-1	4	-1024	-768	-1	-1	-1	-1	4		0	0						Untertest4.avi	0	880	547	72	111				0	Content		-72	-111	3189790	1172612895
3206	08:48:02.863	00:00:03.206	192	-1024	-768	-1	-1	-1	-1	4	-1024	-768	-1	-1	-1	-1	4		0	0						Untertest4.avi	0	880	547	72	111				0	Content		-72	-111	3206413	1172629518
3223	08:48:02.880	00:00:03.223	193	-1024	-768	-1	-1	-1	-1	4	-1024	-768	-1	-1	-1	-1	4		0	0						Untertest4.avi	0	880	547	72	111				0	Content		-72	-111	3223036	1172646141
3240	08:48:02.897	00:00:03.239	194	-1024	-768	-1	-1	-1	-1	4	-1024	-768	-1	-1	-1	-1	4		0	0						Untertest4.avi	0	880	547	72	111				0	Content		-72	-111	3239719	1172662824
3257	08:48:02.914	00:00:03.256	195	-1024	-768	-1	-1	-1	-1	4	-1024	-768	-1	-1	-1	-1	4		0	0						Untertest4.avi	0	880	547	72	111				0	Content		-72	-111	3256915	1172680020
3274	08:48:02.931	00:00:03.274	196	-1024	-768	-1	-1	-1	-1	4	-1024	-768	-1	-1	-1	-1	4		0	0						Untertest4.avi	0	880	547	72	111				0	Content		-72	-111	3274286	1172697391
3292	08:48:02.949	00:00:03.291	197	-1024	-768	-1	-1	-1	-1	4	-1024	-768	-1	-1	-1	-1	4		0	0						Untertest4.avi	0	880	547	72	111				0	Content		-72	-111	3291534	1172714639
3306	08:48:02.963	00:00:03.306	198	-1024	-768	-1	-1	-1	-1	4	-1024	-768	-1	-1	-1	-1	4		0	0						Untertest4.avi	0	880	547	72	111				0	Content		-72	-111	3306460	1172729565
3323	08:48:02.980	00:00:03.323	199	-1024	-768	-1	-1	-1	-1	4	-1024	-768	-1	-1	-1	-1	4		0	0						Untertest4.avi	0	880	547	72	111				0	Content		-72	-111	3323087	1172746192
3340	08:48:02.997	00:00:03.339	200	-1024	-768	-1	-1	-1	-1	4	-1024	-768	-1	-1	-1	-1	4		0	0						Untertest4.avi	0	880	547	72	111				0	Content		-72	-111	3339837	1172762942
3356	08:48:03.013	00:00:03.356	201	-1024	-768	-1	-1	-1	-1	4	-1024	-768	-1	-1	-1	-1	4		0	0						Untertest4.avi	0	880	547	72	111				0	Content		-72	-111	3356334	1172779439
3373	08:48:03.030	00:00:03.373	202	-1024	-768	-1	-1	-1	-1	4	-1024	-768	-1	-1	-1	-1	4		0	0						Untertest4.avi	0	880	547	72	111				0	Content		-72	-111	3373083	1172796188
3390	08:48:03.047	00:00:03.389	203	-1024	-768	-1	-1	-1	-1	4	-1024	-768	-1	-1	-1	-1	4		0	0						Untertest4.avi	0	880	547	72	111				0	Content		-72	-111	3389709	1172812814
3407	08:48:03.064	00:00:03.406	204	-1024	-768	-1	-1	-1	-1	4	-1024	-768	-1	-1	-1	-1	4		0	0						Untertest4.avi	0	880	547	72	111				0	Content		-72	-111	3406779	1172829884
3424	08:48:03.081	00:00:03.424	205	-1024	-768	-1	-1	-1	-1	4	-1024	-768	-1	-1	-1	-1	4		0	0						Untertest4.avi	0	880	547	72	111				0	Content		-72	-111	3424152	1172847257
3442	08:48:03.099	00:00:03.441	206	-1024	-768	-1	-1	-1	-1	4	-1024	-768	-1	-1	-1	-1	4		0	0						Untertest4.avi	0	880	547	72	111				0	Content		-72	-111	3441524	1172864629
3456	08:48:03.113	00:00:03.456	207	-1024	-768	-1	-1	-1	-1	4	-1024	-768	-1	-1	-1	-1	4		0	0						Untertest4.avi	0	880	547	72	111				0	Content		-72	-111	3456324	1172879429
3473	08:48:03.130	00:00:03.472	208	-1024	-768	-1	-1	-1	-1	4	-1024	-768	-1	-1	-1	-1	4		0	0						Untertest4.avi	0	880	547	72	111				0	Content		-72	-111	3472950	1172896055
3490	08:48:03.147	00:00:03.489	209	-1024	-768	-1	-1	-1	-1	4	-1024	-768	-1	-1	-1	-1	4		0	0						Untertest4.avi	0	880	547	72	111				0	Content		-72	-111	3489695	1172912800
3506	08:48:03.163	00:00:03.506	210	-1024	-768	-1	-1	-1	-1	4	-1024	-768	-1	-1	-1	-1	4		0	0						Untertest4.avi	0	880	547	72	111				0	Content		-72	-111	3506317	1172929422
3523	08:48:03.180	00:00:03.522	211	-1024	-768	-1	-1	-1	-1	4	-1024	-768	-1	-1	-1	-1	4		0	0						Untertest4.avi	0	880	547	72	111				0	Content		-72	-111	3522943	1172946048
3540	08:48:03.197	00:00:03.539	212	-1024	-768	-1	-1	-1	-1	4	-1024	-768	-1	-1	-1	-1	4		0	0						Untertest4.avi	0	880	547	72	111				0	Content		-72	-111	3539568	1172962673
3557	08:48:03.214	00:00:03.556	213	-1024	-768	-1	-1	-1	-1	4	-1024	-768	-1	-1	-1	-1	4		0	0						Untertest4.avi	0	880	547	72	111				0	Content		-72	-111	3556762	1172979867
3574	08:48:03.231	00:00:03.574	214	-1024	-768	-1	-1	-1	-1	4	-1024	-768	-1	-1	-1	-1	4		0	0						Untertest4.avi	0	880	547	72	111				0	Content		-72	-111	3574010	1172997115
3591	08:48:03.248	00:00:03.591	215	-1024	-768	-1	-1	-1	-1	4	-1024	-768	-1	-1	-1	-1	4		0	0						Untertest4.avi	0	880	547	72	111				0	Content		-72	-111	3591385	1173014490
3606	08:48:03.263	00:00:03.606	216	-1024	-768	-1	-1	-1	-1	4	-1024	-768	-1	-1	-1	-1	4		0	0						Untertest4.avi	0	880	547	72	111				0	Content		-72	-111	3606187	1173029292
3623	08:48:03.280	00:00:03.622	217	-1024	-768	-1	-1	-1	-1	4	-1024	-768	-1	-1	-1	-1	4		0	0						Untertest4.avi	0	880	547	72	111				0	Content		-72	-111	3622812	1173045917
3640	08:48:03.297	00:00:03.639	218	-1024	-768	-1	-1	-1	-1	4	-1024	-768	-1	-1	-1	-1	4		0	0						Untertest4.avi	0	880	547	72	111				0	Content		-72	-111	3639558	1173062663
3656	08:48:03.313	00:00:03.656	219	-1024	-768	-1	-1	-1	-1	4	-1024	-768	-1	-1	-1	-1	4		0	0						Untertest4.avi	0	880	547	72	111				0	Content		-72	-111	3656182	1173079287
3673	08:48:03.330	00:00:03.672	220	-1024	-768	-1	-1	-1	-1	4	-1024	-768	-1	-1	-1	-1	4		0	0						Untertest4.avi	0	880	547	72	111				0	Content		-72	-111	3672802	1173095907
3689	08:48:03.346	00:00:03.689	221	-1024	-768	-1	-1	-1	-1	4	-1024	-768	-1	-1	-1	-1	4		0	0						Untertest4.avi	0	880	547	72	111				0	Content		-72	-111	3689427	1173112532
3707	08:48:03.364	00:00:03.706	222	-1024	-768	-1	-1	-1	-1	4	-1024	-768	-1	-1	-1	-1	4		0	0						Untertest4.avi	0	880	547	72	111				0	Content		-72	-111	3706623	1173129728
3724	08:48:03.381	00:00:03.724	223	-1024	-768	-1	-1	-1	-1	4	-1024	-768	-1	-1	-1	-1	4		0	0						Untertest4.avi	0	880	547	72	111				0	Content		-72	-111	3724008	1173147113
3741	08:48:03.398	00:00:03.741	224	-1024	-768	-1	-1	-1	-1	4	-1024	-768	-1	-1	-1	-1	4		0	0						Untertest4.avi	0	880	547	72	111				0	Content		-72	-111	3741245	1173164350
3756	08:48:03.413	00:00:03.756	225	-1024	-768	-1	-1	-1	-1	4	-1024	-768	-1	-1	-1	-1	4		0	0						Untertest4.avi	0	880	547	72	111				0	Content		-72	-111	3756050	1173179155
3773	08:48:03.430	00:00:03.772	226	-1024	-768	-1	-1	-1	-1	4	-1024	-768	-1	-1	-1	-1	4		0	0						Untertest4.avi	0	880	547	72	111				0	Content		-72	-111	3772798	1173195903
3789	08:48:03.446	00:00:03.789	227	-1024	-768	-1	-1	-1	-1	4	-1024	-768	-1	-1	-1	-1	4		0	0						Untertest4.avi	0	880	547	72	111				0	Content		-72	-111	3789424	1173212529
3806	08:48:03.463	00:00:03.806	228	-1024	-768	-1	-1	-1	-1	4	-1024	-768	-1	-1	-1	-1	4		0	0						Untertest4.avi	0	880	547	72	111				0	Content		-72	-111	3806173	1173229278
3823	08:48:03.480	00:00:03.822	229	-1024	-768	-1	-1	-1	-1	4	-1024	-768	-1	-1	-1	-1	4		0	0						Untertest4.avi	0	880	547	72	111				0	Content		-72	-111	3822670	1173245775
3839	08:48:03.496	00:00:03.839	230	-1024	-768	-1	-1	-1	-1	4	-1024	-768	-1	-1	-1	-1	4		0	0						Untertest4.avi	0	880	547	72	111				0	Content		-72	-111	3839339	1173262444
3857	08:48:03.514	00:00:03.856	231	-1024	-768	-1	-1	-1	-1	4	-1024	-768	-1	-1	-1	-1	4		0	0						Untertest4.avi	0	880	547	72	111				0	Content		-72	-111	3856593	1173279698
3873	08:48:03.530	00:00:03.873	232	-1024	-768	-1	-1	-1	-1	4	-1024	-768	-1	-1	-1	-1	4		0	0						Untertest4.avi	0	880	547	72	111				0	Content		-72	-111	3873261	1173296366
3891	08:48:03.548	00:00:03.890	233	-1024	-768	-1	-1	-1	-1	4	-1024	-768	-1	-1	-1	-1	4		0	0						Untertest4.avi	0	880	547	72	111				0	Content		-72	-111	3890549	1173313654
3907	08:48:03.564	00:00:03.907	234	-1024	-768	-1	-1	-1	-1	4	-1024	-768	-1	-1	-1	-1	4		0	0						Untertest4.avi	0	880	547	72	111				0	Content		-72	-111	3907217	1173330322
3923	08:48:03.580	00:00:03.923	235	-1024	-768	-1	-1	-1	-1	4	-1024	-768	-1	-1	-1	-1	4		0	0						Untertest4.avi	0	880	547	72	111				0	Content		-72	-111	3923212	1173346317
3940	08:48:03.597	00:00:03.939	236	-1024	-768	-1	-1	-1	-1	4	-1024	-768	-1	-1	-1	-1	4		0	0						Untertest4.avi	0	880	547	72	111				0	Content		-72	-111	3939880	1173362985
3956	08:48:03.613	00:00:03.956	237	-1024	-768	-1	-1	-1	-1	4	-1024	-768	-1	-1	-1	-1	4		0	0						Untertest4.avi	0	880	547	72	111				0	Content		-72	-111	3956231	1173379336
3973	08:48:03.630	00:00:03.972	238	-1024	-768	-1	-1	-1	-1	4	-1024	-768	-1	-1	-1	-1	4		0	0						Untertest4.avi	0	880	547	72	111				0	Content		-72	-111	3972899	1173396004
3989	08:48:03.646	00:00:03.989	239	-1024	-768	-1	-1	-1	-1	4	-1024	-768	-1	-1	-1	-1	4		0	0						Untertest4.avi	0	880	547	72	111				0	Content		-72	-111	3989461	1173412566
4006	08:48:03.663	00:00:04.006	240	-1024	-768	-1	-1	-1	-1	4	-1024	-768	-1	-1	-1	-1	4		0	0						Untertest4.avi	0	880	547	72	111				0	Content		-72	-111	4006129	1173429234
4023	08:48:03.680	00:00:04.022	241	-1024	-768	-1	-1	-1	-1	4	-1024	-768	-1	-1	-1	-1	4		0	0						Untertest4.avi	0	880	547	72	111				0	Content		-72	-111	4022797	1173445902
4039	08:48:03.696	00:00:04.039	242	-1024	-768	-1	-1	-1	-1	4	-1024	-768	-1	-1	-1	-1	4		0	0						Untertest4.avi	0	880	547	72	111				0	Content		-72	-111	4039206	1173462311
4056	08:48:03.713	00:00:04.055	243	-1024	-768	-1	-1	-1	-1	4	-1024	-768	-1	-1	-1	-1	4		0	0						Untertest4.avi	0	880	547	72	111				0	Content		-72	-111	4055885	1173478990
4073	08:48:03.730	00:00:04.072	244	-1024	-768	-1	-1	-1	-1	4	-1024	-768	-1	-1	-1	-1	4		0	0						Untertest4.avi	0	880	547	72	111				0	Content		-72	-111	4072545	1173495650
4089	08:48:03.746	00:00:04.089	245	-1024	-768	-1	-1	-1	-1	4	-1024	-768	-1	-1	-1	-1	4		0	0						Untertest4.avi	0	880	547	72	111				0	Content		-72	-111	4089213	1173512318
4106	08:48:03.763	00:00:04.106	246	-1024	-768	-1	-1	-1	-1	4	-1024	-768	-1	-1	-1	-1	4		0	0						Untertest4.avi	0	880	547	72	111				0	Content		-72	-111	4106146	1173529251
4123	08:48:03.780	00:00:04.122	247	-1024	-768	-1	-1	-1	-1	4	-1024	-768	-1	-1	-1	-1	4		0	0						Untertest4.avi	0	880	547	72	111				0	Content		-72	-111	4122814	1173545919
4140	08:48:03.797	00:00:04.139	248	-1024	-768	-1	-1	-1	-1	4	-1024	-768	-1	-1	-1	-1	4		0	0						Untertest4.avi	0	880	547	72	111				0	Content		-72	-111	4139945	1173563050
4157	08:48:03.814	00:00:04.156	249	-1024	-768	-1	-1	-1	-1	4	-1024	-768	-1	-1	-1	-1	4		0	0						Untertest4.avi	0	880	547	72	111				0	Content		-72	-111	4156612	1173579717
4174	08:48:03.831	00:00:04.173	250	-1024	-768	-1	-1	-1	-1	4	-1024	-768	-1	-1	-1	-1	4		0	0						Untertest4.avi	0	880	547	72	111				0	Content		-72	-111	4173844	1173596949
4191	08:48:03.848	00:00:04.190	251	-1024	-768	-1	-1	-1	-1	4	-1024	-768	-1	-1	-1	-1	4		0	0						Untertest4.avi	0	880	547	72	111				0	Content		-72	-111	4190512	1173613617
4206	08:48:03.863	00:00:04.206	252	-1024	-768	-1	-1	-1	-1	4	-1024	-768	-1	-1	-1	-1	4		0	0						Untertest4.avi	0	880	547	72	111				0	Content		-72	-111	4206481	1173629586
4223	08:48:03.880	00:00:04.223	253	-1024	-768	-1	-1	-1	-1	4	-1024	-768	-1	-1	-1	-1	4		0	0						Untertest4.avi	0	880	547	72	111				0	Content		-72	-111	4223149	1173646254
4239	08:48:03.896	00:00:04.239	254	-1024	-768	-1	-1	-1	-1	4	-1024	-768	-1	-1	-1	-1	4		0	0						Untertest4.avi	0	880	547	72	111				0	Content		-72	-111	4239424	1173662529
4256	08:48:03.913	00:00:04.256	255	-1024	-768	-1	-1	-1	-1	4	-1024	-768	-1	-1	-1	-1	4		0	0						Untertest4.avi	0	880	547	72	111				0	Content		-72	-111	4256092	1173679197
4273	08:48:03.930	00:00:04.272	256	-1024	-768	-1	-1	-1	-1	4	-1024	-768	-1	-1	-1	-1	4		0	0						Untertest4.avi	0	880	547	72	111				0	Content		-72	-111	4272582	1173695687
4289	08:48:03.946	00:00:04.289	257	-1024	-768	-1	-1	-1	-1	4	-1024	-768	-1	-1	-1	-1	4		0	0						Untertest4.avi	0	880	547	72	111				0	Content		-72	-111	4289250	1173712355
4306	08:48:03.963	00:00:04.305	258	-1024	-768	-1	-1	-1	-1	4	-1024	-768	-1	-1	-1	-1	4		0	0						Untertest4.avi	0	880	547	72	111				0	Content		-72	-111	4305876	1173728981
4323	08:48:03.980	00:00:04.322	259	-1024	-768	-1	-1	-1	-1	4	-1024	-768	-1	-1	-1	-1	4		0	0						Untertest4.avi	0	880	547	72	111				0	Content		-72	-111	4322544	1173745649
4339	08:48:03.996	00:00:04.339	260	-1024	-768	-1	-1	-1	-1	4	-1024	-768	-1	-1	-1	-1	4		0	0						Untertest4.avi	0	880	547	72	111				0	Content		-72	-111	4339122	1173762227
4356	08:48:04.013	00:00:04.355	261	-1024	-768	-1	-1	-1	-1	4	-1024	-768	-1	-1	-1	-1	4		0	0						Untertest4.avi	0	880	547	72	111				0	Content		-72	-111	4355690	1173778795
4373	08:48:04.030	00:00:04.372	262	-1024	-768	-1	-1	-1	-1	4	-1024	-768	-1	-1	-1	-1	4		0	0						Untertest4.avi	0	880	547	72	111				0	Content		-72	-111	4372627	1173795732
4389	08:48:04.046	00:00:04.389	263	-1024	-768	-1	-1	-1	-1	4	-1024	-768	-1	-1	-1	-1	4		0	0						Untertest4.avi	0	880	547	72	111				0	Content		-72	-111	4389294	1173812399
4406	08:48:04.063	00:00:04.406	264	-1024	-768	-1	-1	-1	-1	4	-1024	-768	-1	-1	-1	-1	4		0	0						Untertest4.avi	0	880	547	72	111				0	Content		-72	-111	4406427	1173829532
4423	08:48:04.080	00:00:04.423	265	-1024	-768	-1	-1	-1	-1	4	-1024	-768	-1	-1	-1	-1	4		0	0						Untertest4.avi	0	880	547	72	111				0	Content		-72	-111	4423095	1173846200
4440	08:48:04.097	00:00:04.440	266	-1024	-768	-1	-1	-1	-1	4	-1024	-768	-1	-1	-1	-1	4		0	0						Untertest4.avi	0	880	547	72	111				0	Content		-72	-111	4440264	1173863369
4457	08:48:04.114	00:00:04.456	267	-1024	-768	-1	-1	-1	-1	4	-1024	-768	-1	-1	-1	-1	4		0	0						Untertest4.avi	0	880	547	72	111				0	Content		-72	-111	4456932	1173880037
4473	08:48:04.130	00:00:04.472	268	-1024	-768	-1	-1	-1	-1	4	-1024	-768	-1	-1	-1	-1	4		0	0						Untertest4.avi	0	880	547	72	111				0	Content		-72	-111	4472932	1173896037
4490	08:48:04.147	00:00:04.489	269	-1024	-768	-1	-1	-1	-1	4	-1024	-768	-1	-1	-1	-1	4		0	0						Untertest4.avi	0	880	547	72	111				0	Content		-72	-111	4489600	1173912705
4506	08:48:04.163	00:00:04.505	270	-1024	-768	-1	-1	-1	-1	4	-1024	-768	-1	-1	-1	-1	4		0	0						Untertest4.avi	0	880	547	72	111				0	Content		-72	-111	4505889	1173928994
4523	08:48:04.180	00:00:04.522	271	-1024	-768	-1	-1	-1	-1	4	-1024	-768	-1	-1	-1	-1	4		0	0						Untertest4.avi	0	880	547	72	111				0	Content		-72	-111	4522557	1173945662
4539	08:48:04.196	00:00:04.539	272	-1024	-768	-1	-1	-1	-1	4	-1024	-768	-1	-1	-1	-1	4		0	0						Untertest4.avi	0	880	547	72	111				0	Content		-72	-111	4539055	1173962160
4556	08:48:04.213	00:00:04.555	273	-1024	-768	-1	-1	-1	-1	4	-1024	-768	-1	-1	-1	-1	4		0	0						Untertest4.avi	0	880	547	72	111				0	Content		-72	-111	4555723	1173978828
4572	08:48:04.229	00:00:04.572	274	-1024	-768	-1	-1	-1	-1	4	-1024	-768	-1	-1	-1	-1	4		0	0						Untertest4.avi	0	880	547	72	111				0	Content		-72	-111	4572175	1173995280
4589	08:48:04.246	00:00:04.588	275	-1024	-768	-1	-1	-1	-1	4	-1024	-768	-1	-1	-1	-1	4		0	0						Untertest4.avi	0	880	547	72	111				0	Content		-72	-111	4588976	1174012081
4606	08:48:04.263	00:00:04.605	276	-1024	-768	-1	-1	-1	-1	4	-1024	-768	-1	-1	-1	-1	4		0	0						Untertest4.avi	0	880	547	72	111				0	Content		-72	-111	4605572	1174028677
4622	08:48:04.279	00:00:04.622	277	-1024	-768	-1	-1	-1	-1	4	-1024	-768	-1	-1	-1	-1	4		0	0						Untertest4.avi	0	880	547	72	111				0	Content		-72	-111	4622240	1174045345
4639	08:48:04.296	00:00:04.639	278	-1024	-768	-1	-1	-1	-1	4	-1024	-768	-1	-1	-1	-1	4		0	0						Untertest4.avi	0	880	547	72	111				0	Content		-72	-111	4639142	1174062247
4656	08:48:04.313	00:00:04.655	279	-1024	-768	-1	-1	-1	-1	4	-1024	-768	-1	-1	-1	-1	4		0	0						Untertest4.avi	0	880	547	72	111				0	Content		-72	-111	4655810	1174078915
4673	08:48:04.330	00:00:04.672	280	-1024	-768	-1	-1	-1	-1	4	-1024	-768	-1	-1	-1	-1	4		0	0						Untertest4.avi	0	880	547	72	111				0	Content		-72	-111	4672926	1174096031
4690	08:48:04.347	00:00:04.689	281	-1024	-768	-1	-1	-1	-1	4	-1024	-768	-1	-1	-1	-1	4		0	0						Untertest4.avi	0	880	547	72	111				0	Content		-72	-111	4689594	1174112699
4707	08:48:04.364	00:00:04.706	282	-1024	-768	-1	-1	-1	-1	4	-1024	-768	-1	-1	-1	-1	4		0	0						Untertest4.avi	0	880	547	72	111				0	Content		-72	-111	4706818	1174129923
4723	08:48:04.380	00:00:04.723	283	-1024	-768	-1	-1	-1	-1	4	-1024	-768	-1	-1	-1	-1	4		0	0						Untertest4.avi	0	880	547	72	111				0	Content		-72	-111	4723486	1174146591
4739	08:48:04.396	00:00:04.739	284	-1024	-768	-1	-1	-1	-1	4	-1024	-768	-1	-1	-1	-1	4		0	0						Untertest4.avi	0	880	547	72	111				0	Content		-72	-111	4739459	1174162564
4756	08:48:04.413	00:00:04.756	285	-1024	-768	-1	-1	-1	-1	4	-1024	-768	-1	-1	-1	-1	4		0	0						Untertest4.avi	0	880	547	72	111				0	Content		-72	-111	4756127	1174179232
4772	08:48:04.429	00:00:04.772	286	-1024	-768	-1	-1	-1	-1	4	-1024	-768	-1	-1	-1	-1	4		0	0						Untertest4.avi	0	880	547	72	111				0	Content		-72	-111	4772398	1174195503
4789	08:48:04.446	00:00:04.789	287	-1024	-768	-1	-1	-1	-1	4	-1024	-768	-1	-1	-1	-1	4		0	0						Untertest4.avi	0	880	547	72	111				0	Content		-72	-111	4789066	1174212171
4806	08:48:04.463	00:00:04.805	288	-1024	-768	-1	-1	-1	-1	4	-1024	-768	-1	-1	-1	-1	4		0	0						Untertest4.avi	0	880	547	72	111				0	Content		-72	-111	4805554	1174228659
4822	08:48:04.479	00:00:04.822	289	-1024	-768	-1	-1	-1	-1	4	-1024	-768	-1	-1	-1	-1	4		0	0						Untertest4.avi	0	880	547	72	111				0	Content		-72	-111	4822222	1174245327
4839	08:48:04.496	00:00:04.838	290	-1024	-768	-1	-1	-1	-1	4	-1024	-768	-1	-1	-1	-1	4		0	0						Untertest4.avi	0	880	547	72	111				0	Content		-72	-111	4838782	1174261887
4855	08:48:04.512	00:00:04.855	291	-1024	-768	-1	-1	-1	-1	4	-1024	-768	-1	-1	-1	-1	4		0	0						Untertest4.avi	0	880	547	72	111				0	Content		-72	-111	4855450	1174278555
4872	08:48:04.529	00:00:04.872	292	-1024	-768	-1	-1	-1	-1	4	-1024	-768	-1	-1	-1	-1	4		0	0						Untertest4.avi	0	880	547	72	111				0	Content		-72	-111	4872091	1174295196
4889	08:48:04.546	00:00:04.888	293	-1024	-768	-1	-1	-1	-1	4	-1024	-768	-1	-1	-1	-1	4		0	0						Untertest4.avi	0	880	547	72	111				0	Content		-72	-111	4888658	1174311763
4906	08:48:04.563	00:00:04.905	294	-1024	-768	-1	-1	-1	-1	4	-1024	-768	-1	-1	-1	-1	4		0	0						Untertest4.avi	0	880	547	72	111				0	Content		-72	-111	4905595	1174328700
4922	08:48:04.579	00:00:04.922	295	-1024	-768	-1	-1	-1	-1	4	-1024	-768	-1	-1	-1	-1	4		0	0						Untertest4.avi	0	880	547	72	111				0	Content		-72	-111	4922263	1174345368
4939	08:48:04.596	00:00:04.939	296	-1024	-768	-1	-1	-1	-1	4	-1024	-768	-1	-1	-1	-1	4		0	0						Untertest4.avi	0	880	547	72	111				0	Content		-72	-111	4939396	1174362501
4956	08:48:04.613	00:00:04.956	297	-1024	-768	-1	-1	-1	-1	4	-1024	-768	-1	-1	-1	-1	4		0	0						Untertest4.avi	0	880	547	72	111				0	Content		-72	-111	4956064	1174379169
4973	08:48:04.630	00:00:04.973	298	-1024	-768	-1	-1	-1	-1	4	-1024	-768	-1	-1	-1	-1	4		0	0						Untertest4.avi	0	880	547	72	111				0	Content		-72	-111	4973295	1174396400
4990	08:48:04.647	00:00:04.989	299	-1024	-768	-1	-1	-1	-1	4	-1024	-768	-1	-1	-1	-1	4		0	0						Untertest4.avi	0	880	547	72	111				0	Content		-72	-111	4989963	1174413068
5006	08:48:04.663	00:00:05.005	300	-1024	-768	-1	-1	-1	-1	4	-1024	-768	-1	-1	-1	-1	4		0	0						Untertest4.avi	0	880	547	72	111				0	Content		-72	-111	5005933	1174429038
5023	08:48:04.680	00:00:05.022	301	-1024	-768	-1	-1	-1	-1	4	-1024	-768	-1	-1	-1	-1	4		0	0						Untertest4.avi	0	880	547	72	111				0	Content		-72	-111	5022601	1174445706
5039	08:48:04.696	00:00:05.038	302	-1024	-768	-1	-1	-1	-1	4	-1024	-768	-1	-1	-1	-1	4		0	0						Untertest4.avi	0	880	547	72	111				0	Content		-72	-111	5038939	1174462044
5056	08:48:04.713	00:00:05.055	303	-1024	-768	-1	-1	-1	-1	4	-1024	-768	-1	-1	-1	-1	4		0	0						Untertest4.avi	0	880	547	72	111				0	Content		-72	-111	5055607	1174478712
5072	08:48:04.729	00:00:05.072	304	-1024	-768	-1	-1	-1	-1	4	-1024	-768	-1	-1	-1	-1	4		0	0						Untertest4.avi	0	880	547	72	111				0	Content		-72	-111	5072065	1174495170
5089	08:48:04.746	00:00:05.088	305	-1024	-768	-1	-1	-1	-1	4	-1024	-768	-1	-1	-1	-1	4		0	0						Untertest4.avi	0	880	547	72	111				0	Content		-72	-111	5088733	1174511838
5105	08:48:04.762	00:00:05.105	306	-1024	-768	-1	-1	-1	-1	4	-1024	-768	-1	-1	-1	-1	4		0	0						Untertest4.avi	0	880	547	72	111				0	Content		-72	-111	5105269	1174528374
5122	08:48:04.779	00:00:05.121	307	-1024	-768	-1	-1	-1	-1	4	-1024	-768	-1	-1	-1	-1	4		0	0						Untertest4.avi	0	880	547	72	111				0	Content		-72	-111	5121950	1174545055
5139	08:48:04.796	00:00:05.138	308	-1024	-768	-1	-1	-1	-1	4	-1024	-768	-1	-1	-1	-1	4		0	0						Untertest4.avi	0	880	547	72	111				0	Content		-72	-111	5138551	1174561656
5155	08:48:04.812	00:00:05.155	309	-1024	-768	-1	-1	-1	-1	4	-1024	-768	-1	-1	-1	-1	4		0	0						Untertest4.avi	0	880	547	72	111				0	Content		-72	-111	5155219	1174578324
5172	08:48:04.829	00:00:05.172	310	-1024	-768	-1	-1	-1	-1	4	-1024	-768	-1	-1	-1	-1	4		0	0						Untertest4.avi	0	880	547	72	111				0	Content		-72	-111	5172117	1174595222
5189	08:48:04.846	00:00:05.188	311	-1024	-768	-1	-1	-1	-1	4	-1024	-768	-1	-1	-1	-1	4		0	0						Untertest4.avi	0	880	547	72	111				0	Content		-72	-111	5188785	1174611890
5206	08:48:04.863	00:00:05.205	312	-1024	-768	-1	-1	-1	-1	4	-1024	-768	-1	-1	-1	-1	4		0	0						Untertest4.avi	0	880	547	72	111				0	Content		-72	-111	5205760	1174628865
5222	08:48:04.879	00:00:05.221	313	-1024	-768	-1	-1	-1	-1	4	-1024	-768	-1	-1	-1	-1	4		0	0						Untertest4.avi	0	880	547	72	111				0	Content		-72	-111	5221758	1174644863
5238	08:48:04.895	00:00:05.238	314	-1024	-768	-1	-1	-1	-1	4	-1024	-768	-1	-1	-1	-1	4		0	0						Untertest4.avi	0	880	547	72	111				0	Content		-72	-111	5238381	1174661486
5255	08:48:04.912	00:00:05.255	315	-1024	-768	-1	-1	-1	-1	4	-1024	-768	-1	-1	-1	-1	4		0	0						Untertest4.avi	0	880	547	72	111				0	Content		-72	-111	5255069	1174678174
5272	08:48:04.929	00:00:05.271	316	-1024	-768	-1	-1	-1	-1	4	-1024	-768	-1	-1	-1	-1	4		0	0						Untertest4.avi	0	880	547	72	111				0	Content		-72	-111	5271737	1174694842
5288	08:48:04.945	00:00:05.288	317	-1024	-768	-1	-1	-1	-1	4	-1024	-768	-1	-1	-1	-1	4		0	0						Untertest4.avi	0	880	547	72	111				0	Content		-72	-111	5288381	1174711486
5305	08:48:04.962	00:00:05.305	318	-1024	-768	-1	-1	-1	-1	4	-1024	-768	-1	-1	-1	-1	4		0	0						Untertest4.avi	0	880	547	72	111				0	Content		-72	-111	5305005	1174728110
5322	08:48:04.979	00:00:05.321	319	-1024	-768	-1	-1	-1	-1	4	-1024	-768	-1	-1	-1	-1	4		0	0						Untertest4.avi	0	880	547	72	111				0	Content		-72	-111	5321691	1174744796
5338	08:48:04.995	00:00:05.338	320	-1024	-768	-1	-1	-1	-1	4	-1024	-768	-1	-1	-1	-1	4		0	0						Untertest4.avi	0	880	547	72	111				0	Content		-72	-111	5338359	1174761464
5355	08:48:05.012	00:00:05.355	321	1125,481	942,3759	0,3821298	0,6180616	454,642	3,469958	3	1102,466	932,3251	0,3823049	0,618054	454,6419	3,485843	1	8	1102	932						Untertest4.avi	0	880	547	72	111	1030	800	33	0	Content		1030	821	5355001	1174778106
5372	08:48:05.029	00:00:05.371	322	1126,659	900,9607	0,3883379	0,6184987	479,1914	3,989309	3	1102,707	890,7025	0,3885026	0,6184747	479,1914	4,005657	1	8	1103	891						Untertest4.avi	0	880	547	72	111	1030	800	33	0	Content		1031	780	5371626	1174794731
5388	08:48:05.045	00:00:05.388	323	-1024	-768	-1	-1	-1	-1	4	-1024	-768	-1	-1	-1	-1	4		0	0						Untertest4.avi	0	880	547	72	111				0	Content		-72	-111	5388376	1174811481
5405	08:48:05.062	00:00:05.405	324	-1024	-768	-1	-1	-1	-1	4	-1024	-768	-1	-1	-1	-1	4		0	0						Untertest4.avi	0	880	547	72	111				0	Content		-72	-111	5405000	1174828105
5422	08:48:05.079	00:00:05.421	325	-1024	-768	-1	-1	-1	-1	4	-1024	-768	-1	-1	-1	-1	4		0	0						Untertest4.avi	0	880	547	72	111				0	Content		-72	-111	5421746	1174844851
5438	08:48:05.095	00:00:05.438	326	-1024	-768	-1	-1	-1	-1	4	-1024	-768	-1	-1	-1	-1	4		0	0						Untertest4.avi	0	880	547	72	111				0	Content		-72	-111	5438371	1174861476
5455	08:48:05.112	00:00:05.454	327	-1024	-768	-1	-1	-1	-1	4	-1024	-768	-1	-1	-1	-1	4		0	0						Untertest4.avi	0	880	547	72	111				0	Content		-72	-111	5454996	1174878101
5472	08:48:05.129	00:00:05.471	328	-1024	-768	-1	-1	-1	-1	4	-1024	-768	-1	-1	-1	-1	4		0	0						Untertest4.avi	0	880	547	72	111				0	Content		-72	-111	5471664	1174894769
5488	08:48:05.145	00:00:05.488	329	-1024	-768	-1	-1	-1	-1	4	-1024	-768	-1	-1	-1	-1	4		0	0						Untertest4.avi	0	880	547	72	111				0	Content		-72	-111	5488267	1174911372
5505	08:48:05.162	00:00:05.504	330	-1024	-768	-1	-1	-1	-1	4	-1024	-768	-1	-1	-1	-1	4		0	0						Untertest4.avi	0	880	547	72	111				0	Content		-72	-111	5504935	1174928040
5522	08:48:05.179	00:00:05.521	331	-1024	-768	-1	-1	-1	-1	4	-1024	-768	-1	-1	-1	-1	4		0	0						Untertest4.avi	0	880	547	72	111				0	Content		-72	-111	5521591	1174944696
5538	08:48:05.195	00:00:05.538	332	-1024	-768	-1	-1	-1	-1	4	-1024	-768	-1	-1	-1	-1	4		0	0						Untertest4.avi	0	880	547	72	111				0	Content		-72	-111	5538258	1174961363
5555	08:48:05.212	00:00:05.554	333	-1024	-768	-1	-1	-1	-1	4	-1024	-768	-1	-1	-1	-1	4		0	0						Untertest4.avi	0	880	547	72	111				0	Content		-72	-111	5554869	1174977974
5572	08:48:05.229	00:00:05.571	334	-1024	-768	-1	-1	-1	-1	4	-1024	-768	-1	-1	-1	-1	4		0	0						Untertest4.avi	0	880	547	72	111				0	Content		-72	-111	5571743	1174994848
5588	08:48:05.245	00:00:05.588	335	-1024	-768	-1	-1	-1	-1	4	-1024	-768	-1	-1	-1	-1	4		0	0						Untertest4.avi	0	880	547	72	111				0	Content		-72	-111	5588243	1175011348
5605	08:48:05.262	00:00:05.604	336	-1024	-768	-1	-1	-1	-1	4	-1024	-768	-1	-1	-1	-1	4		0	0						Untertest4.avi	0	880	547	72	111				0	Content		-72	-111	5604867	1175027972
5621	08:48:05.278	00:00:05.621	337	-1024	-768	-1	-1	-1	-1	4	-1024	-768	-1	-1	-1	-1	4		0	0						Untertest4.avi	0	880	547	72	111				0	Content		-72	-111	5621490	1175044595
5638	08:48:05.295	00:00:05.638	338	-1024	-768	-1	-1	-1	-1	4	-1024	-768	-1	-1	-1	-1	4		0	0						Untertest4.avi	0	880	547	72	111				0	Content		-72	-111	5638241	1175061346
5655	08:48:05.312	00:00:05.654	339	-1024	-768	-1	-1	-1	-1	4	-1024	-768	-1	-1	-1	-1	4		0	0						Untertest4.avi	0	880	547	72	111				0	Content		-72	-111	5654863	1175077968
5671	08:48:05.328	00:00:05.671	340	-1024	-768	-1	-1	-1	-1	4	-1024	-768	-1	-1	-1	-1	4		0	0						Untertest4.avi	0	880	547	72	111				0	Content		-72	-111	5671489	1175094594
5688	08:48:05.345	00:00:05.688	341	-1024	-768	-1	-1	-1	-1	4	-1024	-768	-1	-1	-1	-1	4		0	0						Untertest4.avi	0	880	547	72	111				0	Content		-72	-111	5688157	1175111262
5705	08:48:05.362	00:00:05.704	342	-1024	-768	-1	-1	-1	-1	4	-1024	-768	-1	-1	-1	-1	4		0	0						Untertest4.avi	0	880	547	72	111				0	Content		-72	-111	5704820	1175127925
5721	08:48:05.378	00:00:05.721	343	-1024	-768	-1	-1	-1	-1	4	-1024	-768	-1	-1	-1	-1	4		0	0						Untertest4.avi	0	880	547	72	111				0	Content		-72	-111	5721488	1175144593
5738	08:48:05.395	00:00:05.738	344	-1024	-768	-1	-1	-1	-1	4	-1024	-768	-1	-1	-1	-1	4		0	0						Untertest4.avi	0	880	547	72	111				0	Content		-72	-111	5738110	1175161215
5755	08:48:05.412	00:00:05.754	345	-1024	-768	-1	-1	-1	-1	4	-1024	-768	-1	-1	-1	-1	4		0	0						Untertest4.avi	0	880	547	72	111				0	Content		-72	-111	5754778	1175177883
5771	08:48:05.428	00:00:05.771	346	-1024	-768	-1	-1	-1	-1	4	-1024	-768	-1	-1	-1	-1	4		0	0						Untertest4.avi	0	880	547	72	111				0	Content		-72	-111	5771479	1175194584
5789	08:48:05.446	00:00:05.788	347	-1024	-768	-1	-1	-1	-1	4	-1024	-768	-1	-1	-1	-1	4		0	0						Untertest4.avi	0	880	547	72	111				0	Content		-72	-111	5788622	1175211727
5805	08:48:05.462	00:00:05.804	348	-1024	-768	-1	-1	-1	-1	4	-1024	-768	-1	-1	-1	-1	4		0	0						Untertest4.avi	0	880	547	72	111				0	Content		-72	-111	5804739	1175227844
5821	08:48:05.478	00:00:05.821	349	-1024	-768	-1	-1	-1	-1	4	-1024	-768	-1	-1	-1	-1	4		0	0						Untertest4.avi	0	880	547	72	111				0	Content		-72	-111	5821480	1175244585
5839	08:48:05.496	00:00:05.838	350	-1024	-768	-1	-1	-1	-1	4	-1024	-768	-1	-1	-1	-1	4		0	0						Untertest4.avi	0	880	547	72	111				0	Content		-72	-111	5838616	1175261721
5855	08:48:05.512	00:00:05.855	351	-1024	-768	-1	-1	-1	-1	4	-1024	-768	-1	-1	-1	-1	4		0	0						Untertest4.avi	0	880	547	72	111				0	Content		-72	-111	5855013	1175278118
5872	08:48:05.529	00:00:05.871	352	-1024	-768	-1	-1	-1	-1	4	-1024	-768	-1	-1	-1	-1	4		0	0						Untertest4.avi	0	880	547	72	111				0	Content		-72	-111	5871681	1175294786
5888	08:48:05.545	00:00:05.888	353	-1024	-768	-1	-1	-1	-1	4	-1024	-768	-1	-1	-1	-1	4		0	0						Untertest4.avi	0	880	547	72	111				0	Content		-72	-111	5888203	1175311308
5905	08:48:05.562	00:00:05.904	354	-1024	-768	-1	-1	-1	-1	4	-1024	-768	-1	-1	-1	-1	4		0	0						Untertest4.avi	0	880	547	72	111				0	Content		-72	-111	5904871	1175327976
5921	08:48:05.578	00:00:05.921	355	-1024	-768	-1	-1	-1	-1	4	-1024	-768	-1	-1	-1	-1	4		0	0						Untertest4.avi	0	880	547	72	111				0	Content		-72	-111	5921449	1175344554
5938	08:48:05.595	00:00:05.938	356	-1024	-768	-1	-1	-1	-1	4	-1024	-768	-1	-1	-1	-1	4		0	0						Untertest4.avi	0	880	547	72	111				0	Content		-72	-111	5938117	1175361222
5955	08:48:05.612	00:00:05.954	357	-1024	-768	-1	-1	-1	-1	4	-1024	-768	-1	-1	-1	-1	4		0	0						Untertest4.avi	0	880	547	72	111				0	Content		-72	-111	5954785	1175377890
5972	08:48:05.629	00:00:05.971	358	-1024	-768	-1	-1	-1	-1	4	-1024	-768	-1	-1	-1	-1	4		0	0						Untertest4.avi	0	880	547	72	111				0	Content		-72	-111	5971630	1175394735
5988	08:48:05.645	00:00:05.988	359	-1024	-768	-1	-1	-1	-1	4	-1024	-768	-1	-1	-1	-1	4		0	0						Untertest4.avi	0	880	547	72	111				0	Content		-72	-111	5988298	1175411403
6005	08:48:05.662	00:00:06.005	360	-1024	-768	-1	-1	-1	-1	4	-1024	-768	-1	-1	-1	-1	4		0	0						Untertest4.avi	0	880	547	72	111				0	Content		-72	-111	6005387	1175428492
6022	08:48:05.679	00:00:06.022	361	-1024	-768	-1	-1	-1	-1	4	-1024	-768	-1	-1	-1	-1	4		0	0						Untertest4.avi	0	880	547	72	111				0	Content		-72	-111	6022054	1175445159
6039	08:48:05.696	00:00:06.039	362	-1024	-768	-1	-1	-1	-1	4	-1024	-768	-1	-1	-1	-1	4		0	0						Untertest4.avi	0	880	547	72	111				0	Content		-72	-111	6039263	1175462368
6056	08:48:05.713	00:00:06.055	363	-1024	-768	-1	-1	-1	-1	4	-1024	-768	-1	-1	-1	-1	4		0	0						Untertest4.avi	0	880	547	72	111				0	Content		-72	-111	6055931	1175479036
6072	08:48:05.729	00:00:06.071	364	-1024	-768	-1	-1	-1	-1	4	-1024	-768	-1	-1	-1	-1	4		0	0						Untertest4.avi	0	880	547	72	111				0	Content		-72	-111	6071953	1175495058
6089	08:48:05.746	00:00:06.088	365	-1024	-768	-1	-1	-1	-1	4	-1024	-768	-1	-1	-1	-1	4		0	0						Untertest4.avi	0	880	547	72	111				0	Content		-72	-111	6088621	1175511726
6105	08:48:05.762	00:00:06.104	366	-1024	-768	-1	-1	-1	-1	4	-1024	-768	-1	-1	-1	-1	4		0	0						Untertest4.avi	0	880	547	72	111				0	Content		-72	-111	6104923	1175528028
6122	08:48:05.779	00:00:06.121	367	-1024	-768	-1	-1	-1	-1	4	-1024	-768	-1	-1	-1	-1	4		0	0						Untertest4.avi	0	880	547	72	111				0	Content		-72	-111	6121591	1175544696
6138	08:48:05.795	00:00:06.138	368	-1024	-768	-1	-1	-1	-1	4	-1024	-768	-1	-1	-1	-1	4		0	0						Untertest4.avi	0	880	547	72	111				0	Content		-72	-111	6138094	1175561199
6155	08:48:05.812	00:00:06.154	369	-1024	-768	-1	-1	-1	-1	4	-1024	-768	-1	-1	-1	-1	4		0	0						Untertest4.avi	0	880	547	72	111				0	Content		-72	-111	6154762	1175577867
6171	08:48:05.828	00:00:06.171	370	-1024	-768	-1	-1	-1	-1	4	-1024	-768	-1	-1	-1	-1	4		0	0						Untertest4.avi	0	880	547	72	111				0	Content		-72	-111	6171331	1175594436
6188	08:48:05.845	00:00:06.187	371	-1024	-768	-1	-1	-1	-1	4	-1024	-768	-1	-1	-1	-1	4		0	0						Untertest4.avi	0	880	547	72	111				0	Content		-72	-111	6187999	1175611104
6205	08:48:05.862	00:00:06.204	372	-1024	-768	-1	-1	-1	-1	4	-1024	-768	-1	-1	-1	-1	4		0	0						Untertest4.avi	0	880	547	72	111				0	Content		-72	-111	6204524	1175627629
6221	08:48:05.878	00:00:06.221	373	-1024	-768	-1	-1	-1	-1	4	-1024	-768	-1	-1	-1	-1	4		0	0						Untertest4.avi	0	880	547	72	111				0	Content		-72	-111	6221219	1175644324
6238	08:48:05.895	00:00:06.238	374	-1024	-768	-1	-1	-1	-1	4	-1024	-768	-1	-1	-1	-1	4		0	0						Untertest4.avi	0	880	547	72	111				0	Content		-72	-111	6238093	1175661198
6255	08:48:05.912	00:00:06.254	375	-1024	-768	-1	-1	-1	-1	4	-1024	-768	-1	-1	-1	-1	4		0	0						Untertest4.avi	0	880	547	72	111				0	Content		-72	-111	6254761	1175677866
6272	08:48:05.929	00:00:06.271	376	-1024	-768	-1	-1	-1	-1	4	-1024	-768	-1	-1	-1	-1	4		0	0						Untertest4.avi	0	880	547	72	111				0	Content		-72	-111	6271864	1175694969
6289	08:48:05.946	00:00:06.288	377	-1024	-768	-1	-1	-1	-1	4	-1024	-768	-1	-1	-1	-1	4		0	0						Untertest4.avi	0	880	547	72	111				0	Content		-72	-111	6288532	1175711637
6306	08:48:05.963	00:00:06.305	378	-1024	-768	-1	-1	-1	-1	4	-1024	-768	-1	-1	-1	-1	4		0	0						Untertest4.avi	0	880	547	72	111				0	Content		-72	-111	6305749	1175728854
6322	08:48:05.979	00:00:06.322	379	-1024	-768	-1	-1	-1	-1	4	-1024	-768	-1	-1	-1	-1	4		0	0						Untertest4.avi	0	880	547	72	111				0	Content		-72	-111	6322417	1175745522
6338	08:48:05.995	00:00:06.338	380	-1024	-768	-1	-1	-1	-1	4	-1024	-768	-1	-1	-1	-1	4		0	0						Untertest4.avi	0	880	547	72	111				0	Content		-72	-111	6338440	1175761545
6355	08:48:06.012	00:00:06.355	381	-1024	-768	-1	-1	-1	-1	4	-1024	-768	-1	-1	-1	-1	4		0	0						Untertest4.avi	0	880	547	72	111				0	Content		-72	-111	6355108	1175778213
6372	08:48:06.029	00:00:06.371	382	-1024	-768	-1	-1	-1	-1	4	-1024	-768	-1	-1	-1	-1	4		0	0						Untertest4.avi	0	880	547	72	111				0	Content		-72	-111	6371560	1175794665
6388	08:48:06.045	00:00:06.388	383	-1024	-768	-1	-1	-1	-1	4	-1024	-768	-1	-1	-1	-1	4		0	0						Untertest4.avi	0	880	547	72	111				0	Content		-72	-111	6388228	1175811333
6405	08:48:06.062	00:00:06.404	384	-1024	-768	-1	-1	-1	-1	4	-1024	-768	-1	-1	-1	-1	4		0	0						Untertest4.avi	0	880	547	72	111				0	Content		-72	-111	6404896	1175828001
6421	08:48:06.078	00:00:06.421	385	-1024	-768	-1	-1	-1	-1	4	-1024	-768	-1	-1	-1	-1	4		0	0						Untertest4.avi	0	880	547	72	111				0	Content		-72	-111	6421303	1175844408
6438	08:48:06.095	00:00:06.437	386	-1024	-768	-1	-1	-1	-1	4	-1024	-768	-1	-1	-1	-1	4		0	0						Untertest4.avi	0	880	547	72	111				0	Content		-72	-111	6437971	1175861076
6454	08:48:06.111	00:00:06.454	387	-1024	-768	-1	-1	-1	-1	4	-1024	-768	-1	-1	-1	-1	4		0	0						Untertest4.avi	0	880	547	72	111				0	Content		-72	-111	6454334	1175877439
6471	08:48:06.128	00:00:06.471	388	-1024	-768	-1	-1	-1	-1	4	-1024	-768	-1	-1	-1	-1	4		0	0						Untertest4.avi	0	880	547	72	111				0	Content		-72	-111	6471136	1175894241
6488	08:48:06.145	00:00:06.487	389	-1024	-768	-1	-1	-1	-1	4	-1024	-768	-1	-1	-1	-1	4		0	0						Untertest4.avi	0	880	547	72	111				0	Content		-72	-111	6487733	1175910838
6504	08:48:06.161	00:00:06.504	390	-1024	-768	-1	-1	-1	-1	4	-1024	-768	-1	-1	-1	-1	4		0	0						Untertest4.avi	0	880	547	72	111				0	Content		-72	-111	6504401	1175927506
6521	08:48:06.178	00:00:06.521	391	-1024	-768	-1	-1	-1	-1	4	-1024	-768	-1	-1	-1	-1	4		0	0						Untertest4.avi	0	880	547	72	111				0	Content		-72	-111	6521303	1175944408
6538	08:48:06.195	00:00:06.537	392	-1024	-768	-1	-1	-1	-1	4	-1024	-768	-1	-1	-1	-1	4		0	0						Untertest4.avi	0	880	547	72	111				0	Content		-72	-111	6537971	1175961076
6555	08:48:06.212	00:00:06.554	393	-1024	-768	-1	-1	-1	-1	4	-1024	-768	-1	-1	-1	-1	4		0	0						Untertest4.avi	0	880	547	72	111				0	Content		-72	-111	6554925	1175978030
6572	08:48:06.229	00:00:06.571	394	-1024	-768	-1	-1	-1	-1	4	-1024	-768	-1	-1	-1	-1	4		0	0						Untertest4.avi	0	880	547	72	111				0	Content		-72	-111	6571593	1175994698
6588	08:48:06.245	00:00:06.588	395	-1024	-768	-1	-1	-1	-1	4	-1024	-768	-1	-1	-1	-1	4		0	0						Untertest4.avi	0	880	547	72	111				0	Content		-72	-111	6588261	1176011366
6606	08:48:06.263	00:00:06.605	396	-1024	-768	-1	-1	-1	-1	4	-1024	-768	-1	-1	-1	-1	4		0	0						Untertest4.avi	0	880	547	72	111				0	Content		-72	-111	6605542	1176028647
6622	08:48:06.279	00:00:06.622	397	-1024	-768	-1	-1	-1	-1	4	-1024	-768	-1	-1	-1	-1	4		0	0						Untertest4.avi	0	880	547	72	111				0	Content		-72	-111	6622210	1176045315
6638	08:48:06.295	00:00:06.638	398	-1024	-768	-1	-1	-1	-1	4	-1024	-768	-1	-1	-1	-1	4		0	0						Untertest4.avi	0	880	547	72	111				0	Content		-72	-111	6638416	1176061521
6655	08:48:06.312	00:00:06.655	399	-1024	-768	-1	-1	-1	-1	4	-1024	-768	-1	-1	-1	-1	4		0	0						Untertest4.avi	0	880	547	72	111				0	Content		-72	-111	6655084	1176078189
6672	08:48:06.329	00:00:06.671	400	-1024	-768	-1	-1	-1	-1	4	-1024	-768	-1	-1	-1	-1	4		0	0						Untertest4.avi	0	880	547	72	111				0	Content		-72	-111	6671752	1176094857
6688	08:48:06.345	00:00:06.687	401	-1024	-768	-1	-1	-1	-1	4	-1024	-768	-1	-1	-1	-1	4		0	0						Untertest4.avi	0	880	547	72	111				0	Content		-72	-111	6687977	1176111082
6705	08:48:06.362	00:00:06.704	402	-1024	-768	-1	-1	-1	-1	4	-1024	-768	-1	-1	-1	-1	4		0	0						Untertest4.avi	0	880	547	72	111				0	Content		-72	-111	6704645	1176127750
6721	08:48:06.378	00:00:06.721	403	-1024	-768	-1	-1	-1	-1	4	-1024	-768	-1	-1	-1	-1	4		0	0						Untertest4.avi	0	880	547	72	111				0	Content		-72	-111	6721109	1176144214
6738	08:48:06.395	00:00:06.737	404	-1024	-768	-1	-1	-1	-1	4	-1024	-768	-1	-1	-1	-1	4		0	0						Untertest4.avi	0	880	547	72	111				0	Content		-72	-111	6737777	1176160882
6754	08:48:06.411	00:00:06.754	405	-1024	-768	-1	-1	-1	-1	4	-1024	-768	-1	-1	-1	-1	4		0	0						Untertest4.avi	0	880	547	72	111				0	Content		-72	-111	6754199	1176177304
6771	08:48:06.428	00:00:06.770	406	-1024	-768	-1	-1	-1	-1	4	-1024	-768	-1	-1	-1	-1	4		0	0						Untertest4.avi	0	880	547	72	111				0	Content		-72	-111	6770822	1176193927
6787	08:48:06.444	00:00:06.787	407	-1024	-768	-1	-1	-1	-1	4	-1024	-768	-1	-1	-1	-1	4		0	0						Untertest4.avi	0	880	547	72	111				0	Content		-72	-111	6787490	1176210595
6804	08:48:06.461	00:00:06.804	408	947,9121	803,0627	0,561523	0,5541856	483,3653	4,042431	0	972,0703	800,9617	0,40173	0,5374297	495,6071	4,008914	0	9	960	802						Untertest4.avi	0	880	547	72	111	808	701	117	0	Content		888	691	6804071	1176227176
6821	08:48:06.478	00:00:06.820	409	950,5774	819,697	0,5615813	0,553493	488,0997	4,109908	0	967,9273	806,3392	0,4007746	0,5361757	496,8797	4,004285	0	9	959	813						Untertest4.avi	0	880	547	72	111	808	701	117	0	Content		887	702	6820827	1176243932
6837	08:48:06.494	00:00:06.837	410	953,3844	824,1263	0,5499082	0,5539635	488,0997	4,086501	3	880,1434	811,1198	0,5528858	0,5539567	474,1496	3,988041	1	9	880	811						Untertest4.avi	0	880	547	72	111	808	701	117	0	Content		808	700	6837459	1176260564
6854	08:48:06.511	00:00:06.854	411	-1024	-768	-1	-1	-1	-1	4	-1024	-768	-1	-1	-1	-1	4	9	0	0						Untertest4.avi	0	880	547	72	111	808	701	117	0	Content		-72	-111	6854071	1176277176
6871	08:48:06.528	00:00:06.870	412	-1024	-768	-1	-1	-1	-1	4	-1024	-768	-1	-1	-1	-1	4	9	0	0						Untertest4.avi	0	880	547	72	111	808	701	117	0	Content		-72	-111	6870757	1176293862
6887	08:48:06.544	00:00:06.887	413	-1024	-768	-1	-1	-1	-1	4	-1024	-768	-1	-1	-1	-1	4	9	0	0						Untertest4.avi	0	880	547	72	111	808	701	117	0	Content		-72	-111	6887425	1176310530
6904	08:48:06.561	00:00:06.904	414	544,0381	830,3095	0,5525786	0,5555309	489,3369	4,113728	0	-1024	-768	-1	-1	-1	-1	4	9	544	830						Untertest4.avi	0	880	547	72	111	808	701	117	0	Content		472	719	6904066	1176327171
6921	08:48:06.578	00:00:06.920	415	-1024	-768	-1	-1	-1	-1	4	-1024	-768	-1	-1	-1	-1	4	10	0	0						Untertest4.avi	0	880	547	72	111	486	717	250	0	Content		-72	-111	6920691	1176343796
6937	08:48:06.594	00:00:06.937	416	-1024	-768	-1	-1	-1	-1	4	-1024	-768	-1	-1	-1	-1	4	10	0	0						Untertest4.avi	0	880	547	72	111	486	717	250	0	Content		-72	-111	6937376	1176360481
6954	08:48:06.611	00:00:06.954	417	-1024	-768	-1	-1	-1	-1	4	-1024	-768	-1	-1	-1	-1	4	10	0	0						Untertest4.avi	0	880	547	72	111	486	717	250	0	Content		-72	-111	6954044	1176377149
6971	08:48:06.628	00:00:06.970	418	549,8292	827,3531	0,5513126	0,5581273	492,7044	4,156013	0	-1024	-768	-1	-1	-1	-1	4	10	550	827						Untertest4.avi	0	880	547	72	111	486	717	250	0	Content		478	716	6970696	1176393801
6987	08:48:06.644	00:00:06.987	419	548,9801	837,89	0,5610798	0,5574903	486,8121	4,109547	0	563,9822	827,1333	0,4008255	0,5384339	500,9576	4,078945	0	10	556	833						Untertest4.avi	0	880	547	72	111	486	717	250	0	Content		484	722	6987308	1176410413
7004	08:48:06.661	00:00:07.003	420	-1024	-768	-1	-1	-1	-1	4	-1024	-768	-1	-1	-1	-1	4	10	0	0						Untertest4.avi	0	880	547	72	111	486	717	250	0	Content		-72	-111	7003965	1176427070
7021	08:48:06.678	00:00:07.020	421	-1024	-768	-1	-1	-1	-1	4	-1024	-768	-1	-1	-1	-1	4	10	0	0						Untertest4.avi	0	880	547	72	111	486	717	250	0	Content		-72	-111	7020633	1176443738
7037	08:48:06.694	00:00:07.037	422	547,1617	837,5052	0,5497258	0,5596634	491,981	4,116878	0	569,0686	816,2002	0,3989647	0,5416878	498,4095	4,036093	0	10	558	827						Untertest4.avi	0	880	547	72	111	486	717	250	0	Content		486	716	7037382	1176460487
7054	08:48:06.711	00:00:07.054	423	548,9177	825,9263	0,5482343	0,5604132	492,0208	4,1238	0	567,134	824,569	0,3970194	0,5440581	495,2957	4,023665	0	10	558	825						Untertest4.avi	0	880	547	72	111	486	717	250	0	Content		486	714	7054004	1176477109
7071	08:48:06.728	00:00:07.070	424	545,6929	825,5649	0,5511467	0,56027	469,0735	3,994012	0	572,2114	825,8824	0,3956246	0,5464394	499,0806	4,027415	0	10	559	826						Untertest4.avi	0	880	547	72	111	486	717	250	0	Content		487	715	7070629	1176493734
7087	08:48:06.744	00:00:07.087	425	549,8856	833,4718	0,5482209	0,5595262	468,8318	3,971744	0	576,2736	836,6355	0,3933281	0,548349	501,8184	4,083852	0	10	563	835						Untertest4.avi	0	880	547	72	111	486	717	250	0	Content		491	724	7087254	1176510359
7104	08:48:06.761	00:00:07.104	426	549,2662	831,0867	0,5446424	0,5580183	469,0471	3,963412	0	581,2942	826,5613	0,3895588	0,5500645	498,3791	4,085264	0	10	565	829						Untertest4.avi	0	880	547	72	111	486	717	250	0	Content		493	718	7104007	1176527112
7121	08:48:06.778	00:00:07.120	427	545,9162	827,7115	0,5408033	0,5561431	469,1573	3,991048	0	567,9817	811,8145	0,3863756	0,5519955	501,0063	4,089271	0	10	557	820						Untertest4.avi	0	880	547	72	111	486	717	250	0	Content		485	709	7120629	1176543734
7137	08:48:06.794	00:00:07.137	428	554,9279	837,5546	0,5366607	0,5544729	469,2216	3,961376	0	573,9798	824,4943	0,3828456	0,5542427	503,1846	4,110533	0	10	564	831						Untertest4.avi	0	880	547	72	111	486	717	250	0	Content		492	720	7137257	1176560362
7154	08:48:06.811	00:00:07.153	429	677,5753	819,3644	0,531112	0,5527305	469,3069	3,945734	0	738,6981	806,0165	0,3769087	0,5568573	498,6086	4,070424	0	10	708	813						Untertest4.avi	0	880	547	72	111	486	717	250	0	Content		636	702	7153891	1176576996
7171	08:48:06.828	00:00:07.170	430	-1024	-768	-1	-1	-1	-1	4	-1024	-768	-1	-1	-1	-1	4		0	0						Untertest4.avi	0	880	547	72	111				0	Content		-72	-111	7170630	1176593735
7187	08:48:06.844	00:00:07.187	431	-1024	-768	-1	-1	-1	-1	4	-1024	-768	-1	-1	-1	-1	4		0	0						Untertest4.avi	0	880	547	72	111				0	Content		-72	-111	7187253	1176610358
7204	08:48:06.861	00:00:07.203	432	-1024	-768	-1	-1	-1	-1	4	-1024	-768	-1	-1	-1	-1	4		0	0						Untertest4.avi	0	880	547	72	111				0	Content		-72	-111	7203886	1176626991
7221	08:48:06.878	00:00:07.220	433	-1024	-768	-1	-1	-1	-1	4	-1024	-768	-1	-1	-1	-1	4		0	0						Untertest4.avi	0	880	547	72	111				0	Content		-72	-111	7220501	1176643606
7237	08:48:06.894	00:00:07.237	434	-1024	-768	-1	-1	-1	-1	4	-1024	-768	-1	-1	-1	-1	4		0	0						Untertest4.avi	0	880	547	72	111				0	Content		-72	-111	7237251	1176660356
7254	08:48:06.911	00:00:07.253	435	-1024	-768	-1	-1	-1	-1	4	-1024	-768	-1	-1	-1	-1	4		0	0						Untertest4.avi	0	880	547	72	111				0	Content		-72	-111	7253732	1176676837
7270	08:48:06.927	00:00:07.270	436	-1024	-768	-1	-1	-1	-1	4	-1024	-768	-1	-1	-1	-1	4		0	0						Untertest4.avi	0	880	547	72	111				0	Content		-72	-111	7270346	1176693451
7287	08:48:06.944	00:00:07.286	437	-1024	-768	-1	-1	-1	-1	4	-1024	-768	-1	-1	-1	-1	4		0	0						Untertest4.avi	0	880	547	72	111				0	Content		-72	-111	7286971	1176710076
7304	08:48:06.961	00:00:07.303	438	-1024	-768	-1	-1	-1	-1	4	-1024	-768	-1	-1	-1	-1	4		0	0						Untertest4.avi	0	880	547	72	111				0	Content		-72	-111	7303730	1176726835
7320	08:48:06.977	00:00:07.320	439	-1024	-768	-1	-1	-1	-1	4	-1024	-768	-1	-1	-1	-1	4		0	0						Untertest4.avi	0	880	547	72	111				0	Content		-72	-111	7320343	1176743448
7337	08:48:06.994	00:00:07.336	440	-1024	-768	-1	-1	-1	-1	4	-1024	-768	-1	-1	-1	-1	4		0	0						Untertest4.avi	0	880	547	72	111				0	Content		-72	-111	7336967	1176760072
7354	08:48:07.011	00:00:07.353	441	-1024	-768	-1	-1	-1	-1	4	-1024	-768	-1	-1	-1	-1	4		0	0						Untertest4.avi	0	880	547	72	111				0	Content		-72	-111	7353589	1176776694
7370	08:48:07.027	00:00:07.370	442	-1024	-768	-1	-1	-1	-1	4	-1024	-768	-1	-1	-1	-1	4		0	0						Untertest4.avi	0	880	547	72	111				0	Content		-72	-111	7370255	1176793360
7387	08:48:07.044	00:00:07.386	443	-1024	-768	-1	-1	-1	-1	4	-1024	-768	-1	-1	-1	-1	4		0	0						Untertest4.avi	0	880	547	72	111				0	Content		-72	-111	7386878	1176809983
7404	08:48:07.061	00:00:07.403	444	-1024	-768	-1	-1	-1	-1	4	-1024	-768	-1	-1	-1	-1	4		0	0						Untertest4.avi	0	880	547	72	111				0	Content		-72	-111	7403565	1176826670
7420	08:48:07.077	00:00:07.420	445	-1024	-768	-1	-1	-1	-1	4	-1024	-768	-1	-1	-1	-1	4		0	0						Untertest4.avi	0	880	547	72	111				0	Content		-72	-111	7420232	1176843337
7437	08:48:07.094	00:00:07.436	446	-1024	-768	-1	-1	-1	-1	4	-1024	-768	-1	-1	-1	-1	4		0	0						Untertest4.avi	0	880	547	72	111				0	Content		-72	-111	7436873	1176859978
7453	08:48:07.110	00:00:07.453	447	-1024	-768	-1	-1	-1	-1	4	-1024	-768	-1	-1	-1	-1	4		0	0						Untertest4.avi	0	880	547	72	111				0	Content		-72	-111	7453494	1176876599
7470	08:48:07.127	00:00:07.470	448	-1024	-768	-1	-1	-1	-1	4	-1024	-768	-1	-1	-1	-1	4		0	0						Untertest4.avi	0	880	547	72	111				0	Content		-72	-111	7470160	1176893265
7487	08:48:07.144	00:00:07.486	449	-1024	-768	-1	-1	-1	-1	4	-1024	-768	-1	-1	-1	-1	4		0	0						Untertest4.avi	0	880	547	72	111				0	Content		-72	-111	7486827	1176909932
7503	08:48:07.160	00:00:07.503	450	-1024	-768	-1	-1	-1	-1	4	-1024	-768	-1	-1	-1	-1	4		0	0						Untertest4.avi	0	880	547	72	111				0	Content		-72	-111	7503495	1176926600
7520	08:48:07.177	00:00:07.520	451	-1024	-768	-1	-1	-1	-1	4	-1024	-768	-1	-1	-1	-1	4		0	0						Untertest4.avi	0	880	547	72	111				0	Content		-72	-111	7520160	1176943265
7537	08:48:07.194	00:00:07.536	452	-1024	-768	-1	-1	-1	-1	4	-1024	-768	-1	-1	-1	-1	4		0	0						Untertest4.avi	0	880	547	72	111				0	Content		-72	-111	7536827	1176959932
7553	08:48:07.210	00:00:07.553	453	-1024	-768	-1	-1	-1	-1	4	-1024	-768	-1	-1	-1	-1	4		0	0						Untertest4.avi	0	880	547	72	111				0	Content		-72	-111	7553494	1176976599
7570	08:48:07.227	00:00:07.570	454	-1024	-768	-1	-1	-1	-1	4	-1024	-768	-1	-1	-1	-1	4		0	0						Untertest4.avi	0	880	547	72	111				0	Content		-72	-111	7570207	1176993312
7587	08:48:07.244	00:00:07.586	455	-1024	-768	-1	-1	-1	-1	4	-1024	-768	-1	-1	-1	-1	4		0	0						Untertest4.avi	0	880	547	72	111				0	Content		-72	-111	7586874	1177009979
7603	08:48:07.260	00:00:07.603	456	-1024	-768	-1	-1	-1	-1	4	-1024	-768	-1	-1	-1	-1	4		0	0						Untertest4.avi	0	880	547	72	111				0	Content		-72	-111	7603492	1177026597
7620	08:48:07.277	00:00:07.620	457	-1024	-768	-1	-1	-1	-1	4	-1024	-768	-1	-1	-1	-1	4		0	0						Untertest4.avi	0	880	547	72	111				0	Content		-72	-111	7620159	1177043264
7637	08:48:07.294	00:00:07.636	458	-1024	-768	-1	-1	-1	-1	4	-1024	-768	-1	-1	-1	-1	4		0	0						Untertest4.avi	0	880	547	72	111				0	Content		-72	-111	7636822	1177059927
7653	08:48:07.310	00:00:07.653	459	-1024	-768	-1	-1	-1	-1	4	-1024	-768	-1	-1	-1	-1	4		0	0						Untertest4.avi	0	880	547	72	111				0	Content		-72	-111	7653489	1177076594
7670	08:48:07.327	00:00:07.670	460	-1024	-768	-1	-1	-1	-1	4	-1024	-768	-1	-1	-1	-1	4		0	0						Untertest4.avi	0	880	547	72	111				0	Content		-72	-111	7670320	1177093425
7687	08:48:07.344	00:00:07.686	461	-1024	-768	-1	-1	-1	-1	4	-1024	-768	-1	-1	-1	-1	4		0	0						Untertest4.avi	0	880	547	72	111				0	Content		-72	-111	7686987	1177110092
7704	08:48:07.361	00:00:07.703	462	-1024	-768	-1	-1	-1	-1	4	-1024	-768	-1	-1	-1	-1	4		0	0						Untertest4.avi	0	880	547	72	111				0	Content		-72	-111	7703655	1177126760
7721	08:48:07.378	00:00:07.720	463	-1024	-768	-1	-1	-1	-1	4	-1024	-768	-1	-1	-1	-1	4		0	0						Untertest4.avi	0	880	547	72	111				0	Content		-72	-111	7720816	1177143921
7737	08:48:07.394	00:00:07.737	464	-1024	-768	-1	-1	-1	-1	4	-1024	-768	-1	-1	-1	-1	4		0	0						Untertest4.avi	0	880	547	72	111				0	Content		-72	-111	7737483	1177160588
7754	08:48:07.411	00:00:07.754	465	-1024	-768	-1	-1	-1	-1	4	-1024	-768	-1	-1	-1	-1	4		0	0						Untertest4.avi	0	880	547	72	111				0	Content		-72	-111	7754481	1177177586
7771	08:48:07.428	00:00:07.771	466	-1024	-768	-1	-1	-1	-1	4	-1024	-768	-1	-1	-1	-1	4		0	0						Untertest4.avi	0	880	547	72	111				0	Content		-72	-111	7771149	1177194254
7788	08:48:07.445	00:00:07.787	467	-1024	-768	-1	-1	-1	-1	4	-1024	-768	-1	-1	-1	-1	4		0	0						Untertest4.avi	0	880	547	72	111				0	Content		-72	-111	7787816	1177210921
7804	08:48:07.461	00:00:07.803	468	-1024	-768	-1	-1	-1	-1	4	-1024	-768	-1	-1	-1	-1	4		0	0						Untertest4.avi	0	880	547	72	111				0	Content		-72	-111	7803893	1177226998
7821	08:48:07.478	00:00:07.820	469	-1024	-768	-1	-1	-1	-1	4	-1024	-768	-1	-1	-1	-1	4		0	0						Untertest4.avi	0	880	547	72	111				0	Content		-72	-111	7820560	1177243665
7837	08:48:07.494	00:00:07.837	470	-1024	-768	-1	-1	-1	-1	4	-1024	-768	-1	-1	-1	-1	4		0	0						Untertest4.avi	0	880	547	72	111				0	Content		-72	-111	7837033	1177260138
7854	08:48:07.511	00:00:07.853	471	-1024	-768	-1	-1	-1	-1	4	-1024	-768	-1	-1	-1	-1	4		0	0						Untertest4.avi	0	880	547	72	111				0	Content		-72	-111	7853701	1177276806
7870	08:48:07.527	00:00:07.870	472	-1024	-768	-1	-1	-1	-1	4	-1024	-768	-1	-1	-1	-1	4		0	0						Untertest4.avi	0	880	547	72	111				0	Content		-72	-111	7870368	1177293473
7887	08:48:07.544	00:00:07.886	473	-1024	-768	-1	-1	-1	-1	4	-1024	-768	-1	-1	-1	-1	4		0	0						Untertest4.avi	0	880	547	72	111				0	Content		-72	-111	7886796	1177309901
7903	08:48:07.560	00:00:07.903	474	-1024	-768	-1	-1	-1	-1	4	-1024	-768	-1	-1	-1	-1	4		0	0						Untertest4.avi	0	880	547	72	111				0	Content		-72	-111	7903463	1177326568
7920	08:48:07.577	00:00:07.919	475	-1024	-768	-1	-1	-1	-1	4	-1024	-768	-1	-1	-1	-1	4		0	0						Untertest4.avi	0	880	547	72	111				0	Content		-72	-111	7919968	1177343073
7937	08:48:07.594	00:00:07.936	476	-1024	-768	-1	-1	-1	-1	4	-1024	-768	-1	-1	-1	-1	4		0	0						Untertest4.avi	0	880	547	72	111				0	Content		-72	-111	7936645	1177359750
7953	08:48:07.610	00:00:07.953	477	-1024	-768	-1	-1	-1	-1	4	-1024	-768	-1	-1	-1	-1	4		0	0						Untertest4.avi	0	880	547	72	111				0	Content		-72	-111	7953242	1177376347
7970	08:48:07.627	00:00:07.969	478	-1024	-768	-1	-1	-1	-1	4	-1024	-768	-1	-1	-1	-1	4		0	0						Untertest4.avi	0	880	547	72	111				0	Content		-72	-111	7969909	1177393014
7987	08:48:07.644	00:00:07.986	479	-1024	-768	-1	-1	-1	-1	4	-1024	-768	-1	-1	-1	-1	4		0	0						Untertest4.avi	0	880	547	72	111				0	Content		-72	-111	7986815	1177409920
8003	08:48:07.660	00:00:08.003	480	-1024	-768	-1	-1	-1	-1	4	-1024	-768	-1	-1	-1	-1	4		0	0						Untertest4.avi	0	880	547	72	111				0	Content		-72	-111	8003482	1177426587
8020	08:48:07.677	00:00:08.020	481	-1024	-768	-1	-1	-1	-1	4	-1024	-768	-1	-1	-1	-1	4		0	0						Untertest4.avi	0	880	547	72	111				0	Content		-72	-111	8020475	1177443580
8037	08:48:07.694	00:00:08.037	482	-1024	-768	-1	-1	-1	-1	4	-1024	-768	-1	-1	-1	-1	4		0	0						Untertest4.avi	0	880	547	72	111				0	Content		-72	-111	8037142	1177460247
8054	08:48:07.711	00:00:08.053	483	-1024	-768	-1	-1	-1	-1	4	-1024	-768	-1	-1	-1	-1	4		0	0						Untertest4.avi	0	880	547	72	111				0	Content		-72	-111	8053810	1177476915
8071	08:48:07.728	00:00:08.071	484	-1024	-768	-1	-1	-1	-1	4	-1024	-768	-1	-1	-1	-1	4		0	0						Untertest4.avi	0	880	547	72	111				0	Content		-72	-111	8071070	1177494175
8088	08:48:07.745	00:00:08.087	485	-1024	-768	-1	-1	-1	-1	4	-1024	-768	-1	-1	-1	-1	4		0	0						Untertest4.avi	0	880	547	72	111				0	Content		-72	-111	8087737	1177510842
8104	08:48:07.761	00:00:08.103	486	-1024	-768	-1	-1	-1	-1	4	-1024	-768	-1	-1	-1	-1	4		0	0						Untertest4.avi	0	880	547	72	111				0	Content		-72	-111	8103977	1177527082
8121	08:48:07.778	00:00:08.120	487	-1024	-768	-1	-1	-1	-1	4	-1024	-768	-1	-1	-1	-1	4		0	0						Untertest4.avi	0	880	547	72	111				0	Content		-72	-111	8120645	1177543750
8137	08:48:07.794	00:00:08.137	488	-1024	-768	-1	-1	-1	-1	4	-1024	-768	-1	-1	-1	-1	4		0	0						Untertest4.avi	0	880	547	72	111				0	Content		-72	-111	8137312	1177560417
8154	08:48:07.811	00:00:08.153	489	-1024	-768	-1	-1	-1	-1	4	-1024	-768	-1	-1	-1	-1	4		0	0						Untertest4.avi	0	880	547	72	111				0	Content		-72	-111	8153512	1177576617
8170	08:48:07.827	00:00:08.170	490	-1024	-768	-1	-1	-1	-1	4	-1024	-768	-1	-1	-1	-1	4		0	0						Untertest4.avi	0	880	547	72	111				0	Content		-72	-111	8170179	1177593284
8187	08:48:07.844	00:00:08.186	491	-1024	-768	-1	-1	-1	-1	4	-1024	-768	-1	-1	-1	-1	4		0	0						Untertest4.avi	0	880	547	72	111				0	Content		-72	-111	8186728	1177609833
8203	08:48:07.860	00:00:08.203	492	-1024	-768	-1	-1	-1	-1	4	-1024	-768	-1	-1	-1	-1	4		0	0						Untertest4.avi	0	880	547	72	111				0	Content		-72	-111	8203396	1177626501
8220	08:48:07.877	00:00:08.220	493	-1024	-768	-1	-1	-1	-1	4	-1024	-768	-1	-1	-1	-1	4		0	0						Untertest4.avi	0	880	547	72	111				0	Content		-72	-111	8220063	1177643168
8237	08:48:07.894	00:00:08.236	494	-1024	-768	-1	-1	-1	-1	4	-1024	-768	-1	-1	-1	-1	4		0	0						Untertest4.avi	0	880	547	72	111				0	Content		-72	-111	8236596	1177659701
8253	08:48:07.910	00:00:08.253	495	-1024	-768	-1	-1	-1	-1	4	-1024	-768	-1	-1	-1	-1	4		0	0						Untertest4.avi	0	880	547	72	111				0	Content		-72	-111	8253263	1177676368
8270	08:48:07.927	00:00:08.269	496	-1024	-768	-1	-1	-1	-1	4	-1024	-768	-1	-1	-1	-1	4		0	0						Untertest4.avi	0	880	547	72	111				0	Content		-72	-111	8269825	1177692930
8286	08:48:07.943	00:00:08.286	497	-1024	-768	-1	-1	-1	-1	4	-1024	-768	-1	-1	-1	-1	4		0	0						Untertest4.avi	0	880	547	72	111				0	Content		-72	-111	8286492	1177709597
8303	08:48:07.960	00:00:08.303	498	-1024	-768	-1	-1	-1	-1	4	-1024	-768	-1	-1	-1	-1	4		0	0						Untertest4.avi	0	880	547	72	111				0	Content		-72	-111	8303159	1177726264
8320	08:48:07.977	00:00:08.319	499	-1024	-768	-1	-1	-1	-1	4	-1024	-768	-1	-1	-1	-1	4		0	0						Untertest4.avi	0	880	547	72	111				0	Content		-72	-111	8319739	1177742844
8336	08:48:07.993	00:00:08.336	500	-1024	-768	-1	-1	-1	-1	4	-1024	-768	-1	-1	-1	-1	4		0	0						Untertest4.avi	0	880	547	72	111				0	Content		-72	-111	8336407	1177759512
8353	08:48:08.010	00:00:08.353	501	-1024	-768	-1	-1	-1	-1	4	-1024	-768	-1	-1	-1	-1	4		0	0						Untertest4.avi	0	880	547	72	111				0	Content		-72	-111	8353252	1177776357
8370	08:48:08.027	00:00:08.369	502	-1024	-768	-1	-1	-1	-1	4	-1024	-768	-1	-1	-1	-1	4		0	0						Untertest4.avi	0	880	547	72	111				0	Content		-72	-111	8369919	1177793024
8387	08:48:08.044	00:00:08.386	503	-1024	-768	-1	-1	-1	-1	4	-1024	-768	-1	-1	-1	-1	4		0	0						Untertest4.avi	0	880	547	72	111				0	Content		-72	-111	8386586	1177809691
8404	08:48:08.061	00:00:08.403	504	-1024	-768	-1	-1	-1	-1	4	-1024	-768	-1	-1	-1	-1	4		0	0						Untertest4.avi	0	880	547	72	111				0	Content		-72	-111	8403698	1177826803
8420	08:48:08.077	00:00:08.420	505	-1024	-768	-1	-1	-1	-1	4	-1024	-768	-1	-1	-1	-1	4		0	0						Untertest4.avi	0	880	547	72	111				0	Content		-72	-111	8420365	1177843470
8437	08:48:08.094	00:00:08.437	506	-1024	-768	-1	-1	-1	-1	4	-1024	-768	-1	-1	-1	-1	4		0	0						Untertest4.avi	0	880	547	72	111				0	Content		-72	-111	8437387	1177860492
8454	08:48:08.111	00:00:08.454	507	-1024	-768	-1	-1	-1	-1	4	-1024	-768	-1	-1	-1	-1	4		0	0						Untertest4.avi	0	880	547	72	111				0	Content		-72	-111	8454054	1177877159
8471	08:48:08.128	00:00:08.470	508	-1024	-768	-1	-1	-1	-1	4	-1024	-768	-1	-1	-1	-1	4		0	0						Untertest4.avi	0	880	547	72	111				0	Content		-72	-111	8470722	1177893827
8487	08:48:08.144	00:00:08.486	509	-1024	-768	-1	-1	-1	-1	4	-1024	-768	-1	-1	-1	-1	4		0	0						Untertest4.avi	0	880	547	72	111				0	Content		-72	-111	8486825	1177909930
8503	08:48:08.160	00:00:08.503	510	-1024	-768	-1	-1	-1	-1	4	-1024	-768	-1	-1	-1	-1	4		0	0						Untertest4.avi	0	880	547	72	111				0	Content		-72	-111	8503492	1177926597
8520	08:48:08.177	00:00:08.519	511	-1024	-768	-1	-1	-1	-1	4	-1024	-768	-1	-1	-1	-1	4		0	0						Untertest4.avi	0	880	547	72	111				0	Content		-72	-111	8519969	1177943074
8537	08:48:08.194	00:00:08.536	512	-1024	-768	-1	-1	-1	-1	4	-1024	-768	-1	-1	-1	-1	4		0	0						Untertest4.avi	0	880	547	72	111				0	Content		-72	-111	8536636	1177959741
8553	08:48:08.210	00:00:08.553	513	-1024	-768	-1	-1	-1	-1	4	-1024	-768	-1	-1	-1	-1	4		0	0						Untertest4.avi	0	880	547	72	111				0	Content		-72	-111	8553304	1177976409
8570	08:48:08.227	00:00:08.569	514	-1024	-768	-1	-1	-1	-1	4	-1024	-768	-1	-1	-1	-1	4		0	0						Untertest4.avi	0	880	547	72	111				0	Content		-72	-111	8569740	1177992845
8586	08:48:08.243	00:00:08.586	515	-1024	-768	-1	-1	-1	-1	4	-1024	-768	-1	-1	-1	-1	4		0	0						Untertest4.avi	0	880	547	72	111				0	Content		-72	-111	8586407	1178009512
8603	08:48:08.260	00:00:08.602	516	-1024	-768	-1	-1	-1	-1	4	-1024	-768	-1	-1	-1	-1	4		0	0						Untertest4.avi	0	880	547	72	111				0	Content		-72	-111	8602796	1178025901
8620	08:48:08.277	00:00:08.619	517	-1024	-768	-1	-1	-1	-1	4	-1024	-768	-1	-1	-1	-1	4		0	0						Untertest4.avi	0	880	547	72	111				0	Content		-72	-111	8619602	1178042707
8636	08:48:08.293	00:00:08.636	518	-1024	-768	-1	-1	-1	-1	4	-1024	-768	-1	-1	-1	-1	4		0	0						Untertest4.avi	0	880	547	72	111				0	Content		-72	-111	8636198	1178059303
8653	08:48:08.310	00:00:08.652	519	-1024	-768	-1	-1	-1	-1	4	-1024	-768	-1	-1	-1	-1	4		0	0						Untertest4.avi	0	880	547	72	111				0	Content		-72	-111	8652865	1178075970
8670	08:48:08.327	00:00:08.669	520	-1024	-768	-1	-1	-1	-1	4	-1024	-768	-1	-1	-1	-1	4		0	0						Untertest4.avi	0	880	547	72	111				0	Content		-72	-111	8669765	1178092870
8686	08:48:08.343	00:00:08.686	521	-1024	-768	-1	-1	-1	-1	4	-1024	-768	-1	-1	-1	-1	4		0	0						Untertest4.avi	0	880	547	72	111				0	Content		-72	-111	8686433	1178109538
8703	08:48:08.360	00:00:08.703	522	-1024	-768	-1	-1	-1	-1	4	-1024	-768	-1	-1	-1	-1	4		0	0						Untertest4.avi	0	880	547	72	111				0	Content		-72	-111	8703385	1178126490
8720	08:48:08.377	00:00:08.720	523	-1024	-768	-1	-1	-1	-1	4	-1024	-768	-1	-1	-1	-1	4		0	0						Untertest4.avi	0	880	547	72	111				0	Content		-72	-111	8720052	1178143157
8737	08:48:08.394	00:00:08.736	524	-1024	-768	-1	-1	-1	-1	4	-1024	-768	-1	-1	-1	-1	4		0	0						Untertest4.avi	0	880	547	72	111				0	Content		-72	-111	8736719	1178159824
8754	08:48:08.411	00:00:08.754	525	-1024	-768	-1	-1	-1	-1	4	-1024	-768	-1	-1	-1	-1	4		0	0						Untertest4.avi	0	880	547	72	111				0	Content		-72	-111	8754003	1178177108
8771	08:48:08.428	00:00:08.770	526	-1024	-768	-1	-1	-1	-1	4	-1024	-768	-1	-1	-1	-1	4		0	0						Untertest4.avi	0	880	547	72	111				0	Content		-72	-111	8770670	1178193775
8787	08:48:08.444	00:00:08.786	527	-1024	-768	-1	-1	-1	-1	4	-1024	-768	-1	-1	-1	-1	4		0	0						Untertest4.avi	0	880	547	72	111				0	Content		-72	-111	8786874	1178209979
8804	08:48:08.461	00:00:08.803	528	-1024	-768	-1	-1	-1	-1	4	-1024	-768	-1	-1	-1	-1	4		0	0						Untertest4.avi	0	880	547	72	111				0	Content		-72	-111	8803541	1178226646
8820	08:48:08.477	00:00:08.820	529	-1024	-768	-1	-1	-1	-1	4	-1024	-768	-1	-1	-1	-1	4		0	0						Untertest4.avi	0	880	547	72	111				0	Content		-72	-111	8820209	1178243314
8836	08:48:08.493	00:00:08.836	530	-1024	-768	-1	-1	-1	-1	4	-1024	-768	-1	-1	-1	-1	4		0	0						Untertest4.avi	0	880	547	72	111				0	Content		-72	-111	8836433	1178259538
8853	08:48:08.510	00:00:08.853	531	-1024	-768	-1	-1	-1	-1	4	-1024	-768	-1	-1	-1	-1	4		0	0						Untertest4.avi	0	880	547	72	111				0	Content		-72	-111	8853100	1178276205
8869	08:48:08.526	00:00:08.869	532	-1024	-768	-1	-1	-1	-1	4	-1024	-768	-1	-1	-1	-1	4		0	0						Untertest4.avi	0	880	547	72	111				0	Content		-72	-111	8869277	1178292382
8886	08:48:08.543	00:00:08.886	533	-1024	-768	-1	-1	-1	-1	4	-1024	-768	-1	-1	-1	-1	4		0	0						Untertest4.avi	0	880	547	72	111				0	Content		-72	-111	8886023	1178309128
8903	08:48:08.560	00:00:08.902	534	-1024	-768	-1	-1	-1	-1	4	-1024	-768	-1	-1	-1	-1	4		0	0						Untertest4.avi	0	880	547	72	111				0	Content		-72	-111	8902659	1178325764
8919	08:48:08.576	00:00:08.919	535	-1024	-768	-1	-1	-1	-1	4	-1024	-768	-1	-1	-1	-1	4		0	0						Untertest4.avi	0	880	547	72	111				0	Content		-72	-111	8919326	1178342431
8936	08:48:08.593	00:00:08.935	536	-1024	-768	-1	-1	-1	-1	4	-1024	-768	-1	-1	-1	-1	4		0	0						Untertest4.avi	0	880	547	72	111				0	Content		-72	-111	8935933	1178359038
8953	08:48:08.610	00:00:08.952	537	-1024	-768	-1	-1	-1	-1	4	-1024	-768	-1	-1	-1	-1	4		0	0						Untertest4.avi	0	880	547	72	111				0	Content		-72	-111	8952600	1178375705
8969	08:48:08.626	00:00:08.969	538	-1024	-768	-1	-1	-1	-1	4	-1024	-768	-1	-1	-1	-1	4		0	0						Untertest4.avi	0	880	547	72	111				0	Content		-72	-111	8969454	1178392559
8986	08:48:08.643	00:00:08.986	539	-1024	-768	-1	-1	-1	-1	4	-1024	-768	-1	-1	-1	-1	4		0	0						Untertest4.avi	0	880	547	72	111				0	Content		-72	-111	8986121	1178409226
9003	08:48:08.660	00:00:09.002	540	-1024	-768	-1	-1	-1	-1	4	-1024	-768	-1	-1	-1	-1	4		0	0						Untertest4.avi	0	880	547	72	111				0	Content		-72	-111	9002788	1178425893
9020	08:48:08.677	00:00:09.019	541	-1024	-768	-1	-1	-1	-1	4	-1024	-768	-1	-1	-1	-1	4		0	0						Untertest4.avi	0	880	547	72	111				0	Content		-72	-111	9019964	1178443069
9037	08:48:08.694	00:00:09.036	542	-1024	-768	-1	-1	-1	-1	4	-1024	-768	-1	-1	-1	-1	4		0	0						Untertest4.avi	0	880	547	72	111				0	Content		-72	-111	9036632	1178459737
9054	08:48:08.711	00:00:09.053	543	-1024	-768	-1	-1	-1	-1	4	-1024	-768	-1	-1	-1	-1	4		0	0						Untertest4.avi	0	880	547	72	111				0	Content		-72	-111	9053634	1178476739
9070	08:48:08.727	00:00:09.070	544	-1024	-768	-1	-1	-1	-1	4	-1024	-768	-1	-1	-1	-1	4		0	0						Untertest4.avi	0	880	547	72	111				0	Content		-72	-111	9070301	1178493406
9087	08:48:08.744	00:00:09.086	545	-1024	-768	-1	-1	-1	-1	4	-1024	-768	-1	-1	-1	-1	4		0	0						Untertest4.avi	0	880	547	72	111				0	Content		-72	-111	9086968	1178510073
9103	08:48:08.760	00:00:09.103	546	-1024	-768	-1	-1	-1	-1	4	-1024	-768	-1	-1	-1	-1	4		0	0						Untertest4.avi	0	880	547	72	111				0	Content		-72	-111	9103050	1178526155
9120	08:48:08.777	00:00:09.119	547	-1024	-768	-1	-1	-1	-1	4	-1024	-768	-1	-1	-1	-1	4		0	0						Untertest4.avi	0	880	547	72	111				0	Content		-72	-111	9119717	1178542822
9136	08:48:08.793	00:00:09.136	548	-1024	-768	-1	-1	-1	-1	4	-1024	-768	-1	-1	-1	-1	4		0	0						Untertest4.avi	0	880	547	72	111				0	Content		-72	-111	9136188	1178559293
9153	08:48:08.810	00:00:09.152	549	-1024	-768	-1	-1	-1	-1	4	-1024	-768	-1	-1	-1	-1	4		0	0						Untertest4.avi	0	880	547	72	111				0	Content		-72	-111	9152855	1178575960
9170	08:48:08.827	00:00:09.169	550	-1024	-768	-1	-1	-1	-1	4	-1024	-768	-1	-1	-1	-1	4		0	0						Untertest4.avi	0	880	547	72	111				0	Content		-72	-111	9169522	1178592627
9186	08:48:08.843	00:00:09.186	551	-1024	-768	-1	-1	-1	-1	4	-1024	-768	-1	-1	-1	-1	4		0	0						Untertest4.avi	0	880	547	72	111				0	Content		-72	-111	9186057	1178609162
9203	08:48:08.860	00:00:09.202	552	-1024	-768	-1	-1	-1	-1	4	-1024	-768	-1	-1	-1	-1	4		0	0						Untertest4.avi	0	880	547	72	111				0	Content		-72	-111	9202724	1178625829
9219	08:48:08.876	00:00:09.219	553	-1024	-768	-1	-1	-1	-1	4	-1024	-768	-1	-1	-1	-1	4		0	0						Untertest4.avi	0	880	547	72	111				0	Content		-72	-111	9219391	1178642496
9236	08:48:08.893	00:00:09.235	554	-1024	-768	-1	-1	-1	-1	4	-1024	-768	-1	-1	-1	-1	4		0	0						Untertest4.avi	0	880	547	72	111				0	Content		-72	-111	9235944	1178659049
9253	08:48:08.910	00:00:09.252	555	-1024	-768	-1	-1	-1	-1	4	-1024	-768	-1	-1	-1	-1	4		0	0						Untertest4.avi	0	880	547	72	111				0	Content		-72	-111	9252612	1178675717
9269	08:48:08.926	00:00:09.269	556	-1024	-768	-1	-1	-1	-1	4	-1024	-768	-1	-1	-1	-1	4		0	0						Untertest4.avi	0	880	547	72	111				0	Content		-72	-111	9269279	1178692384
9286	08:48:08.943	00:00:09.285	557	-1024	-768	-1	-1	-1	-1	4	-1024	-768	-1	-1	-1	-1	4		0	0						Untertest4.avi	0	880	547	72	111				0	Content		-72	-111	9285823	1178708928
9302	08:48:08.959	00:00:09.302	558	-1024	-768	-1	-1	-1	-1	4	-1024	-768	-1	-1	-1	-1	4		0	0						Untertest4.avi	0	880	547	72	111				0	Content		-72	-111	9302490	1178725595
9319	08:48:08.976	00:00:09.319	559	-1024	-768	-1	-1	-1	-1	4	-1024	-768	-1	-1	-1	-1	4		0	0						Untertest4.avi	0	880	547	72	111				0	Content		-72	-111	9319116	1178742221
9336	08:48:08.993	00:00:09.335	560	-1024	-768	-1	-1	-1	-1	4	-1024	-768	-1	-1	-1	-1	4		0	0						Untertest4.avi	0	880	547	72	111				0	Content		-72	-111	9335783	1178758888
9352	08:48:09.009	00:00:09.352	561	-1024	-768	-1	-1	-1	-1	4	-1024	-768	-1	-1	-1	-1	4		0	0						Untertest4.avi	0	880	547	72	111				0	Content		-72	-111	9352450	1178775555
9369	08:48:09.026	00:00:09.369	562	-1024	-768	-1	-1	-1	-1	4	-1024	-768	-1	-1	-1	-1	4		0	0						Untertest4.avi	0	880	547	72	111				0	Content		-72	-111	9369343	1178792448
9386	08:48:09.043	00:00:09.386	563	-1024	-768	-1	-1	-1	-1	4	-1024	-768	-1	-1	-1	-1	4		0	0						Untertest4.avi	0	880	547	72	111				0	Content		-72	-111	9386011	1178809116
9403	08:48:09.060	00:00:09.402	564	-1024	-768	-1	-1	-1	-1	4	-1024	-768	-1	-1	-1	-1	4		0	0						Untertest4.avi	0	880	547	72	111				0	Content		-72	-111	9402961	1178826066
9420	08:48:09.077	00:00:09.419	565	-1024	-768	-1	-1	-1	-1	4	-1024	-768	-1	-1	-1	-1	4		0	0						Untertest4.avi	0	880	547	72	111				0	Content		-72	-111	9419628	1178842733
9436	08:48:09.093	00:00:09.436	566	-1024	-768	-1	-1	-1	-1	4	-1024	-768	-1	-1	-1	-1	4		0	0						Untertest4.avi	0	880	547	72	111				0	Content		-72	-111	9436295	1178859400
9454	08:48:09.111	00:00:09.453	567	-1024	-768	-1	-1	-1	-1	4	-1024	-768	-1	-1	-1	-1	4		0	0						Untertest4.avi	0	880	547	72	111				0	Content		-72	-111	9453513	1178876618
9470	08:48:09.127	00:00:09.470	568	-1024	-768	-1	-1	-1	-1	4	-1024	-768	-1	-1	-1	-1	4		0	0						Untertest4.avi	0	880	547	72	111				0	Content		-72	-111	9470180	1178893285
9486	08:48:09.143	00:00:09.486	569	-1024	-768	-1	-1	-1	-1	4	-1024	-768	-1	-1	-1	-1	4		0	0						Untertest4.avi	0	880	547	72	111				0	Content		-72	-111	9486404	1178909509
9503	08:48:09.160	00:00:09.503	570	-1024	-768	-1	-1	-1	-1	4	-1024	-768	-1	-1	-1	-1	4		0	0						Untertest4.avi	0	880	547	72	111				0	Content		-72	-111	9503071	1178926176
9520	08:48:09.177	00:00:09.519	571	-1024	-768	-1	-1	-1	-1	4	-1024	-768	-1	-1	-1	-1	4		0	0						Untertest4.avi	0	880	547	72	111				0	Content		-72	-111	9519739	1178942844
9536	08:48:09.193	00:00:09.535	572	-1024	-768	-1	-1	-1	-1	4	-1024	-768	-1	-1	-1	-1	4		0	0						Untertest4.avi	0	880	547	72	111				0	Content		-72	-111	9535980	1178959085
9553	08:48:09.210	00:00:09.552	573	-1024	-768	-1	-1	-1	-1	4	-1024	-768	-1	-1	-1	-1	4		0	0						Untertest4.avi	0	880	547	72	111				0	Content		-72	-111	9552647	1178975752
9569	08:48:09.226	00:00:09.569	574	-1024	-768	-1	-1	-1	-1	4	-1024	-768	-1	-1	-1	-1	4		0	0						Untertest4.avi	0	880	547	72	111				0	Content		-72	-111	9569171	1178992276
9586	08:48:09.243	00:00:09.585	575	-1024	-768	-1	-1	-1	-1	4	-1024	-768	-1	-1	-1	-1	4		0	0						Untertest4.avi	0	880	547	72	111				0	Content		-72	-111	9585838	1179008943
9603	08:48:09.260	00:00:09.602	576	-1024	-768	-1	-1	-1	-1	4	-1024	-768	-1	-1	-1	-1	4		0	0						Untertest4.avi	0	880	547	72	111				0	Content		-72	-111	9602506	1179025611
9619	08:48:09.276	00:00:09.619	577	-1024	-768	-1	-1	-1	-1	4	-1024	-768	-1	-1	-1	-1	4		0	0						Untertest4.avi	0	880	547	72	111				0	Content		-72	-111	9619025	1179042130
9636	08:48:09.293	00:00:09.635	578	-1024	-768	-1	-1	-1	-1	4	-1024	-768	-1	-1	-1	-1	4		0	0						Untertest4.avi	0	880	547	72	111				0	Content		-72	-111	9635692	1179058797
9652	08:48:09.309	00:00:09.652	579	-1024	-768	-1	-1	-1	-1	4	-1024	-768	-1	-1	-1	-1	4		0	0						Untertest4.avi	0	880	547	72	111				0	Content		-72	-111	9652143	1179075248
9669	08:48:09.326	00:00:09.668	580	-1024	-768	-1	-1	-1	-1	4	-1024	-768	-1	-1	-1	-1	4		0	0						Untertest4.avi	0	880	547	72	111				0	Content		-72	-111	9668837	1179091942
9686	08:48:09.343	00:00:09.685	581	-1024	-768	-1	-1	-1	-1	4	-1024	-768	-1	-1	-1	-1	4		0	0						Untertest4.avi	0	880	547	72	111				0	Content		-72	-111	9685711	1179108816
9702	08:48:09.359	00:00:09.702	582	-1024	-768	-1	-1	-1	-1	4	-1024	-768	-1	-1	-1	-1	4		0	0						Untertest4.avi	0	880	547	72	111				0	Content		-72	-111	9702378	1179125483
9719	08:48:09.376	00:00:09.719	583	-1024	-768	-1	-1	-1	-1	4	-1024	-768	-1	-1	-1	-1	4		0	0						Untertest4.avi	0	880	547	72	111				0	Content		-72	-111	9719478	1179142583
9736	08:48:09.393	00:00:09.736	584	-1024	-768	-1	-1	-1	-1	4	-1024	-768	-1	-1	-1	-1	4		0	0						Untertest4.avi	0	880	547	72	111				0	Content		-72	-111	9736146	1179159251
9753	08:48:09.410	00:00:09.753	585	-1024	-768	-1	-1	-1	-1	4	-1024	-768	-1	-1	-1	-1	4		0	0						Untertest4.avi	0	880	547	72	111				0	Content		-72	-111	9753165	1179176270
9770	08:48:09.427	00:00:09.769	586	-1024	-768	-1	-1	-1	-1	4	-1024	-768	-1	-1	-1	-1	4		0	0						Untertest4.avi	0	880	547	72	111				0	Content		-72	-111	9769832	1179192937
9786	08:48:09.443	00:00:09.786	587	-1024	-768	-1	-1	-1	-1	4	-1024	-768	-1	-1	-1	-1	4		0	0						Untertest4.avi	0	880	547	72	111				0	Content		-72	-111	9786499	1179209604
9803	08:48:09.460	00:00:09.802	588	-1024	-768	-1	-1	-1	-1	4	-1024	-768	-1	-1	-1	-1	4		0	0						Untertest4.avi	0	880	547	72	111				0	Content		-72	-111	9802600	1179225705
9819	08:48:09.476	00:00:09.819	589	-1024	-768	-1	-1	-1	-1	4	-1024	-768	-1	-1	-1	-1	4		0	0						Untertest4.avi	0	880	547	72	111				0	Content		-72	-111	9819267	1179242372
9836	08:48:09.493	00:00:09.835	590	-1024	-768	-1	-1	-1	-1	4	-1024	-768	-1	-1	-1	-1	4		0	0						Untertest4.avi	0	880	547	72	111				0	Content		-72	-111	9835744	1179258849
9852	08:48:09.509	00:00:09.852	591	-1024	-768	-1	-1	-1	-1	4	-1024	-768	-1	-1	-1	-1	4		0	0						Untertest4.avi	0	880	547	72	111				0	Content		-72	-111	9852411	1179275516
9869	08:48:09.526	00:00:09.869	592	-1024	-768	-1	-1	-1	-1	4	-1024	-768	-1	-1	-1	-1	4		0	0						Untertest4.avi	0	880	547	72	111				0	Content		-72	-111	9869078	1179292183
9886	08:48:09.543	00:00:09.885	593	-1024	-768	-1	-1	-1	-1	4	-1024	-768	-1	-1	-1	-1	4		0	0						Untertest4.avi	0	880	547	72	111				0	Content		-72	-111	9885511	1179308616
9902	08:48:09.559	00:00:09.902	594	-1024	-768	-1	-1	-1	-1	4	-1024	-768	-1	-1	-1	-1	4		0	0						Untertest4.avi	0	880	547	72	111				0	Content		-72	-111	9902178	1179325283
9919	08:48:09.576	00:00:09.918	595	-1024	-768	-1	-1	-1	-1	4	-1024	-768	-1	-1	-1	-1	4		0	0						Untertest4.avi	0	880	547	72	111				0	Content		-72	-111	9918784	1179341889
9935	08:48:09.592	00:00:09.935	596	-1024	-768	-1	-1	-1	-1	4	-1024	-768	-1	-1	-1	-1	4		0	0						Untertest4.avi	0	880	547	72	111				0	Content		-72	-111	9935451	1179358556
9952	08:48:09.609	00:00:09.952	597	-1024	-768	-1	-1	-1	-1	4	-1024	-768	-1	-1	-1	-1	4		0	0						Untertest4.avi	0	880	547	72	111				0	Content		-72	-111	9952119	1179375224
9969	08:48:09.626	00:00:09.968	598	-1024	-768	-1	-1	-1	-1	4	-1024	-768	-1	-1	-1	-1	4		0	0						Untertest4.avi	0	880	547	72	111				0	Content		-72	-111	9968725	1179391830
9985	08:48:09.642	00:00:09.985	599	-1024	-768	-1	-1	-1	-1	4	-1024	-768	-1	-1	-1	-1	4		0	0						Untertest4.avi	0	880	547	72	111				0	Content		-72	-111	9985392	1179408497
10002	08:48:09.659	00:00:10.002	600	-1024	-768	-1	-1	-1	-1	4	-1024	-768	-1	-1	-1	-1	4		0	0						Untertest4.avi	0	880	547	72	111				0	Content		-72	-111	10002059	1179425164
10019	08:48:09.676	00:00:10.018	601	-1024	-768	-1	-1	-1	-1	4	-1024	-768	-1	-1	-1	-1	4		0	0						Untertest4.avi	0	880	547	72	111				0	Content		-72	-111	10018643	1179441748
10035	08:48:09.692	00:00:10.035	602	-1024	-768	-1	-1	-1	-1	4	-1024	-768	-1	-1	-1	-1	4		0	0						Untertest4.avi	0	880	547	72	111				0	Content		-72	-111	10035310	1179458415
10052	08:48:09.709	00:00:10.051	603	-1024	-768	-1	-1	-1	-1	4	-1024	-768	-1	-1	-1	-1	4		0	0						Untertest4.avi	0	880	547	72	111				0	Content		-72	-111	10051977	1179475082
10069	08:48:09.726	00:00:10.068	604	-1024	-768	-1	-1	-1	-1	4	-1024	-768	-1	-1	-1	-1	4		0	0						Untertest4.avi	0	880	547	72	111				0	Content		-72	-111	10068830	1179491935
10085	08:48:09.742	00:00:10.085	605	-1024	-768	-1	-1	-1	-1	4	-1024	-768	-1	-1	-1	-1	4		0	0						Untertest4.avi	0	880	547	72	111				0	Content		-72	-111	10085498	1179508603
10102	08:48:09.759	00:00:10.102	606	-1024	-768	-1	-1	-1	-1	4	-1024	-768	-1	-1	-1	-1	4		0	0						Untertest4.avi	0	880	547	72	111				0	Content		-72	-111	10102480	1179525585
10119	08:48:09.776	00:00:10.119	607	-1024	-768	-1	-1	-1	-1	4	-1024	-768	-1	-1	-1	-1	4		0	0						Untertest4.avi	0	880	547	72	111				0	Content		-72	-111	10119147	1179542252
10136	08:48:09.793	00:00:10.135	608	-1024	-768	-1	-1	-1	-1	4	-1024	-768	-1	-1	-1	-1	4		0	0						Untertest4.avi	0	880	547	72	111				0	Content		-72	-111	10135814	1179558919
10153	08:48:09.810	00:00:10.153	609	-1024	-768	-1	-1	-1	-1	4	-1024	-768	-1	-1	-1	-1	4		0	0						Untertest4.avi	0	880	547	72	111				0	Content		-72	-111	10153059	1179576164
10170	08:48:09.827	00:00:10.169	610	-1024	-768	-1	-1	-1	-1	4	-1024	-768	-1	-1	-1	-1	4		0	0						Untertest4.avi	0	880	547	72	111				0	Content		-72	-111	10169726	1179592831
10186	08:48:09.843	00:00:10.185	611	-1024	-768	-1	-1	-1	-1	4	-1024	-768	-1	-1	-1	-1	4		0	0						Untertest4.avi	0	880	547	72	111				0	Content		-72	-111	10185963	1179609068
10203	08:48:09.860	00:00:10.202	612	-1024	-768	-1	-1	-1	-1	4	-1024	-768	-1	-1	-1	-1	4		0	0						Untertest4.avi	0	880	547	72	111				0	Content		-72	-111	10202630	1179625735
10219	08:48:09.876	00:00:10.219	613	-1024	-768	-1	-1	-1	-1	4	-1024	-768	-1	-1	-1	-1	4		0	0						Untertest4.avi	0	880	547	72	111				0	Content		-72	-111	10219298	1179642403
10235	08:48:09.892	00:00:10.235	614	-1024	-768	-1	-1	-1	-1	4	-1024	-768	-1	-1	-1	-1	4		0	0						Untertest4.avi	0	880	547	72	111				0	Content		-72	-111	10235485	1179658590
10252	08:48:09.909	00:00:10.252	615	-1024	-768	-1	-1	-1	-1	4	-1024	-768	-1	-1	-1	-1	4		0	0						Untertest4.avi	0	880	547	72	111				0	Content		-72	-111	10252152	1179675257
10269	08:48:09.926	00:00:10.268	616	-1024	-768	-1	-1	-1	-1	4	-1024	-768	-1	-1	-1	-1	4		0	0						Untertest4.avi	0	880	547	72	111				0	Content		-72	-111	10268656	1179691761
10285	08:48:09.942	00:00:10.285	617	-1024	-768	-1	-1	-1	-1	4	-1024	-768	-1	-1	-1	-1	4		0	0						Untertest4.avi	0	880	547	72	111				0	Content		-72	-111	10285323	1179708428
10302	08:48:09.959	00:00:10.301	618	-1024	-768	-1	-1	-1	-1	4	-1024	-768	-1	-1	-1	-1	4		0	0						Untertest4.avi	0	880	547	72	111				0	Content		-72	-111	10301991	1179725096
10319	08:48:09.976	00:00:10.318	619	-1024	-768	-1	-1	-1	-1	4	-1024	-768	-1	-1	-1	-1	4		0	0						Untertest4.avi	0	880	547	72	111				0	Content		-72	-111	10318567	1179741672
10335	08:48:09.992	00:00:10.335	620	-1024	-768	-1	-1	-1	-1	4	-1024	-768	-1	-1	-1	-1	4		0	0						Untertest4.avi	0	880	547	72	111				0	Content		-72	-111	10335234	1179758339
10352	08:48:10.009	00:00:10.351	621	-1024	-768	-1	-1	-1	-1	4	-1024	-768	-1	-1	-1	-1	4		0	0						Untertest4.avi	0	880	547	72	111				0	Content		-72	-111	10351901	1179775006
10368	08:48:10.025	00:00:10.368	622	-1024	-768	-1	-1	-1	-1	4	-1024	-768	-1	-1	-1	-1	4		0	0						Untertest4.avi	0	880	547	72	111				0	Content		-72	-111	10368488	1179791593
10385	08:48:10.042	00:00:10.385	623	-1024	-768	-1	-1	-1	-1	4	-1024	-768	-1	-1	-1	-1	4		0	0						Untertest4.avi	0	880	547	72	111				0	Content		-72	-111	10385155	1179808260
10402	08:48:10.059	00:00:10.401	624	-1024	-768	-1	-1	-1	-1	4	-1024	-768	-1	-1	-1	-1	4		0	0						Untertest4.avi	0	880	547	72	111				0	Content		-72	-111	10401822	1179824927
10418	08:48:10.075	00:00:10.418	625	-1024	-768	-1	-1	-1	-1	4	-1024	-768	-1	-1	-1	-1	4		0	0						Untertest4.avi	0	880	547	72	111				0	Content		-72	-111	10418367	1179841472
10435	08:48:10.092	00:00:10.435	626	-1024	-768	-1	-1	-1	-1	4	-1024	-768	-1	-1	-1	-1	4		0	0						Untertest4.avi	0	880	547	72	111				0	Content		-72	-111	10435035	1179858140
10452	08:48:10.109	00:00:10.451	627	-1024	-768	-1	-1	-1	-1	4	-1024	-768	-1	-1	-1	-1	4		0	0						Untertest4.avi	0	880	547	72	111				0	Content		-72	-111	10451868	1179874973
10469	08:48:10.126	00:00:10.468	628	-1024	-768	-1	-1	-1	-1	4	-1024	-768	-1	-1	-1	-1	4		0	0						Untertest4.avi	0	880	547	72	111				0	Content		-72	-111	10468535	1179891640
10485	08:48:10.142	00:00:10.485	629	-1024	-768	-1	-1	-1	-1	4	-1024	-768	-1	-1	-1	-1	4		0	0						Untertest4.avi	0	880	547	72	111				0	Content		-72	-111	10485202	1179908307
10502	08:48:10.159	00:00:10.502	630	-1024	-768	-1	-1	-1	-1	4	-1024	-768	-1	-1	-1	-1	4		0	0						Untertest4.avi	0	880	547	72	111				0	Content		-72	-111	10502310	1179925415
10519	08:48:10.176	00:00:10.518	631	-1024	-768	-1	-1	-1	-1	4	-1024	-768	-1	-1	-1	-1	4		0	0						Untertest4.avi	0	880	547	72	111				0	Content		-72	-111	10518977	1179942082
10536	08:48:10.193	00:00:10.535	632	-1024	-768	-1	-1	-1	-1	4	-1024	-768	-1	-1	-1	-1	4		0	0						Untertest4.avi	0	880	547	72	111				0	Content		-72	-111	10535996	1179959101
10553	08:48:10.210	00:00:10.552	633	-1024	-768	-1	-1	-1	-1	4	-1024	-768	-1	-1	-1	-1	4		0	0						Untertest4.avi	0	880	547	72	111				0	Content		-72	-111	10552663	1179975768
10569	08:48:10.226	00:00:10.569	634	-1024	-768	-1	-1	-1	-1	4	-1024	-768	-1	-1	-1	-1	4		0	0						Untertest4.avi	0	880	547	72	111				0	Content		-72	-111	10569331	1179992436
10585	08:48:10.242	00:00:10.585	635	-1024	-768	-1	-1	-1	-1	4	-1024	-768	-1	-1	-1	-1	4		0	0						Untertest4.avi	0	880	547	72	111				0	Content		-72	-111	10585428	1180008533
10602	08:48:10.259	00:00:10.602	636	-1024	-768	-1	-1	-1	-1	4	-1024	-768	-1	-1	-1	-1	4		0	0						Untertest4.avi	0	880	547	72	111				0	Content		-72	-111	10602095	1180025200
10619	08:48:10.276	00:00:10.618	637	-1024	-768	-1	-1	-1	-1	4	-1024	-768	-1	-1	-1	-1	4		0	0						Untertest4.avi	0	880	547	72	111				0	Content		-72	-111	10618570	1180041675
10635	08:48:10.292	00:00:10.635	638	-1024	-768	-1	-1	-1	-1	4	-1024	-768	-1	-1	-1	-1	4		0	0						Untertest4.avi	0	880	547	72	111				0	Content		-72	-111	10635237	1180058342
10652	08:48:10.309	00:00:10.651	639	-1024	-768	-1	-1	-1	-1	4	-1024	-768	-1	-1	-1	-1	4		0	0						Untertest4.avi	0	880	547	72	111				0	Content		-72	-111	10651905	1180075010
10668	08:48:10.325	00:00:10.668	640	-1024	-768	-1	-1	-1	-1	4	-1024	-768	-1	-1	-1	-1	4		0	0						Untertest4.avi	0	880	547	72	111				0	Content		-72	-111	10668338	1180091443
10685	08:48:10.342	00:00:10.685	641	-1024	-768	-1	-1	-1	-1	4	-1024	-768	-1	-1	-1	-1	4		0	0						Untertest4.avi	0	880	547	72	111				0	Content		-72	-111	10685005	1180108110
10701	08:48:10.358	00:00:10.701	642	-1024	-768	-1	-1	-1	-1	4	-1024	-768	-1	-1	-1	-1	4		0	0						Untertest4.avi	0	880	547	72	111				0	Content		-72	-111	10701400	1180124505
10718	08:48:10.375	00:00:10.718	643	-1024	-768	-1	-1	-1	-1	4	-1024	-768	-1	-1	-1	-1	4		0	0						Untertest4.avi	0	880	547	72	111				0	Content		-72	-111	10718193	1180141298
10735	08:48:10.392	00:00:10.734	644	-1024	-768	-1	-1	-1	-1	4	-1024	-768	-1	-1	-1	-1	4		0	0						Untertest4.avi	0	880	547	72	111				0	Content		-72	-111	10734805	1180157910
10751	08:48:10.408	00:00:10.751	645	-1024	-768	-1	-1	-1	-1	4	-1024	-768	-1	-1	-1	-1	4		0	0						Untertest4.avi	0	880	547	72	111				0	Content		-72	-111	10751472	1180174577
10768	08:48:10.425	00:00:10.768	646	-1024	-768	-1	-1	-1	-1	4	-1024	-768	-1	-1	-1	-1	4		0	0						Untertest4.avi	0	880	547	72	111				0	Content		-72	-111	10768366	1180191471
10785	08:48:10.442	00:00:10.785	647	-1024	-768	-1	-1	-1	-1	4	-1024	-768	-1	-1	-1	-1	4		0	0						Untertest4.avi	0	880	547	72	111				0	Content		-72	-111	10785034	1180208139
10802	08:48:10.459	00:00:10.801	648	-1024	-768	-1	-1	-1	-1	4	-1024	-768	-1	-1	-1	-1	4		0	0						Untertest4.avi	0	880	547	72	111				0	Content		-72	-111	10801984	1180225089
10819	08:48:10.476	00:00:10.818	649	-1024	-768	-1	-1	-1	-1	4	-1024	-768	-1	-1	-1	-1	4		0	0						Untertest4.avi	0	880	547	72	111				0	Content		-72	-111	10818651	1180241756
10835	08:48:10.492	00:00:10.835	650	-1024	-768	-1	-1	-1	-1	4	-1024	-768	-1	-1	-1	-1	4		0	0						Untertest4.avi	0	880	547	72	111				0	Content		-72	-111	10835318	1180258423
10853	08:48:10.510	00:00:10.852	651	-1024	-768	-1	-1	-1	-1	4	-1024	-768	-1	-1	-1	-1	4		0	0						Untertest4.avi	0	880	547	72	111				0	Content		-72	-111	10852599	1180275704
10869	08:48:10.526	00:00:10.869	652	-1024	-768	-1	-1	-1	-1	4	-1024	-768	-1	-1	-1	-1	4		0	0						Untertest4.avi	0	880	547	72	111				0	Content		-72	-111	10869266	1180292371
10886	08:48:10.543	00:00:10.885	653	-1024	-768	-1	-1	-1	-1	4	-1024	-768	-1	-1	-1	-1	4		0	0						Untertest4.avi	0	880	547	72	111				0	Content		-72	-111	10885511	1180308616
10902	08:48:10.559	00:00:10.902	654	-1024	-768	-1	-1	-1	-1	4	-1024	-768	-1	-1	-1	-1	4		0	0						Untertest4.avi	0	880	547	72	111				0	Content		-72	-111	10902178	1180325283
10919	08:48:10.576	00:00:10.918	655	-1024	-768	-1	-1	-1	-1	4	-1024	-768	-1	-1	-1	-1	4		0	0						Untertest4.avi	0	880	547	72	111				0	Content		-72	-111	10918846	1180341951
10935	08:48:10.592	00:00:10.935	656	-1024	-768	-1	-1	-1	-1	4	-1024	-768	-1	-1	-1	-1	4		0	0						Untertest4.avi	0	880	547	72	111				0	Content		-72	-111	10935048	1180358153
10952	08:48:10.609	00:00:10.951	657	-1024	-768	-1	-1	-1	-1	4	-1024	-768	-1	-1	-1	-1	4		0	0						Untertest4.avi	0	880	547	72	111				0	Content		-72	-111	10951715	1180374820
10968	08:48:10.625	00:00:10.968	658	-1024	-768	-1	-1	-1	-1	4	-1024	-768	-1	-1	-1	-1	4		0	0						Untertest4.avi	0	880	547	72	111				0	Content		-72	-111	10968172	1180391277
10985	08:48:10.642	00:00:10.984	659	-1024	-768	-1	-1	-1	-1	4	-1024	-768	-1	-1	-1	-1	4		0	0						Untertest4.avi	0	880	547	72	111				0	Content		-72	-111	10984839	1180407944
11001	08:48:10.658	00:00:11.001	660	841,7228	1017,046	0,4026763	0,644415	505,0164	3,545752	3	792,301	1008,885	0,4027051	0,6443931	505,0164	3,555603	1	11	792	1009						Untertest4.avi	0	880	547	72	111	720	898	17	0	Content		720	898	11001260	1180424365
11018	08:48:10.675	00:00:11.018	661	-1024	-768	-1	-1	-1	-1	4	-1024	-768	-1	-1	-1	-1	4		0	0						Untertest4.avi	0	880	547	72	111				0	Content		-72	-111	11018010	1180441115
11035	08:48:10.692	00:00:11.034	662	-1024	-768	-1	-1	-1	-1	4	-1024	-768	-1	-1	-1	-1	4		0	0						Untertest4.avi	0	880	547	72	111				0	Content		-72	-111	11034621	1180457726
11052	08:48:10.709	00:00:11.051	663	-1024	-768	-1	-1	-1	-1	4	-1024	-768	-1	-1	-1	-1	4		0	0						Untertest4.avi	0	880	547	72	111				0	Content		-72	-111	11051632	1180474737
11068	08:48:10.725	00:00:11.068	664	-1024	-768	-1	-1	-1	-1	4	-1024	-768	-1	-1	-1	-1	4		0	0						Untertest4.avi	0	880	547	72	111				0	Content		-72	-111	11068189	1180491294
11085	08:48:10.742	00:00:11.084	665	-1024	-768	-1	-1	-1	-1	4	-1024	-768	-1	-1	-1	-1	4		0	0						Untertest4.avi	0	880	547	72	111				0	Content		-72	-111	11084856	1180507961
11101	08:48:10.758	00:00:11.101	666	-1024	-768	-1	-1	-1	-1	4	-1024	-768	-1	-1	-1	-1	4		0	0						Untertest4.avi	0	880	547	72	111				0	Content		-72	-111	11101422	1180524527
11118	08:48:10.775	00:00:11.118	667	-1024	-768	-1	-1	-1	-1	4	-1024	-768	-1	-1	-1	-1	4		0	0						Untertest4.avi	0	880	547	72	111				0	Content		-72	-111	11118089	1180541194
11135	08:48:10.792	00:00:11.134	668	-1024	-768	-1	-1	-1	-1	4	-1024	-768	-1	-1	-1	-1	4		0	0						Untertest4.avi	0	880	547	72	111				0	Content		-72	-111	11134725	1180557830
11151	08:48:10.808	00:00:11.151	669	-1024	-768	-1	-1	-1	-1	4	-1024	-768	-1	-1	-1	-1	4		0	0						Untertest4.avi	0	880	547	72	111				0	Content		-72	-111	11151392	1180574497
11168	08:48:10.825	00:00:11.167	670	-1024	-768	-1	-1	-1	-1	4	-1024	-768	-1	-1	-1	-1	4		0	0						Untertest4.avi	0	880	547	72	111				0	Content		-72	-111	11167999	1180591104
11185	08:48:10.842	00:00:11.184	671	-1024	-768	-1	-1	-1	-1	4	-1024	-768	-1	-1	-1	-1	4		0	0						Untertest4.avi	0	880	547	72	111				0	Content		-72	-111	11184666	1180607771
11201	08:48:10.858	00:00:11.201	672	-1024	-768	-1	-1	-1	-1	4	-1024	-768	-1	-1	-1	-1	4		0	0						Untertest4.avi	0	880	547	72	111				0	Content		-72	-111	11201260	1180624365
11218	08:48:10.875	00:00:11.217	673	-1024	-768	-1	-1	-1	-1	4	-1024	-768	-1	-1	-1	-1	4		0	0						Untertest4.avi	0	880	547	72	111				0	Content		-72	-111	11217927	1180641032
11235	08:48:10.892	00:00:11.234	674	-1024	-768	-1	-1	-1	-1	4	-1024	-768	-1	-1	-1	-1	4		0	0						Untertest4.avi	0	880	547	72	111				0	Content		-72	-111	11234513	1180657618
11251	08:48:10.908	00:00:11.251	675	-1024	-768	-1	-1	-1	-1	4	-1024	-768	-1	-1	-1	-1	4		0	0						Untertest4.avi	0	880	547	72	111				0	Content		-72	-111	11251180	1180674285
11268	08:48:10.925	00:00:11.267	676	-1024	-768	-1	-1	-1	-1	4	-1024	-768	-1	-1	-1	-1	4		0	0						Untertest4.avi	0	880	547	72	111				0	Content		-72	-111	11267723	1180690828
11285	08:48:10.942	00:00:11.284	677	-1024	-768	-1	-1	-1	-1	4	-1024	-768	-1	-1	-1	-1	4		0	0						Untertest4.avi	0	880	547	72	111				0	Content		-72	-111	11284975	1180708080
11302	08:48:10.959	00:00:11.301	678	-1024	-768	-1	-1	-1	-1	4	-1024	-768	-1	-1	-1	-1	4		0	0						Untertest4.avi	0	880	547	72	111				0	Content		-72	-111	11301597	1180724702
11318	08:48:10.975	00:00:11.317	679	-1024	-768	-1	-1	-1	-1	4	-1024	-768	-1	-1	-1	-1	4		0	0						Untertest4.avi	0	880	547	72	111				0	Content		-72	-111	11317972	1180741077
11335	08:48:10.992	00:00:11.334	680	-1024	-768	-1	-1	-1	-1	4	-1024	-768	-1	-1	-1	-1	4		0	0						Untertest4.avi	0	880	547	72	111				0	Content		-72	-111	11334639	1180757744
11351	08:48:11.008	00:00:11.351	681	-1024	-768	-1	-1	-1	-1	4	-1024	-768	-1	-1	-1	-1	4		0	0						Untertest4.avi	0	880	547	72	111				0	Content		-72	-111	11351209	1180774314
11368	08:48:11.025	00:00:11.367	682	-1024	-768	-1	-1	-1	-1	4	-1024	-768	-1	-1	-1	-1	4		0	0						Untertest4.avi	0	880	547	72	111				0	Content		-72	-111	11367876	1180790981
11384	08:48:11.041	00:00:11.384	683	-1024	-768	-1	-1	-1	-1	4	-1024	-768	-1	-1	-1	-1	4		0	0						Untertest4.avi	0	880	547	72	111				0	Content		-72	-111	11384398	1180807503
11401	08:48:11.058	00:00:11.400	684	-1024	-768	-1	-1	-1	-1	4	-1024	-768	-1	-1	-1	-1	4		0	0						Untertest4.avi	0	880	547	72	111				0	Content		-72	-111	11400964	1180824069
11418	08:48:11.075	00:00:11.417	685	-1024	-768	-1	-1	-1	-1	4	-1024	-768	-1	-1	-1	-1	4		0	0						Untertest4.avi	0	880	547	72	111				0	Content		-72	-111	11417902	1180841007
11435	08:48:11.092	00:00:11.434	686	-1024	-768	-1	-1	-1	-1	4	-1024	-768	-1	-1	-1	-1	4		0	0						Untertest4.avi	0	880	547	72	111				0	Content		-72	-111	11434569	1180857674
11452	08:48:11.109	00:00:11.451	687	-1024	-768	-1	-1	-1	-1	4	-1024	-768	-1	-1	-1	-1	4		0	0						Untertest4.avi	0	880	547	72	111				0	Content		-72	-111	11451703	1180874808
11468	08:48:11.125	00:00:11.468	688	-1024	-768	-1	-1	-1	-1	4	-1024	-768	-1	-1	-1	-1	4		0	0						Untertest4.avi	0	880	547	72	111				0	Content		-72	-111	11468370	1180891475
11485	08:48:11.142	00:00:11.485	689	-1024	-768	-1	-1	-1	-1	4	-1024	-768	-1	-1	-1	-1	4		0	0						Untertest4.avi	0	880	547	72	111				0	Content		-72	-111	11485401	1180908506
11502	08:48:11.159	00:00:11.502	690	-1024	-768	-1	-1	-1	-1	4	-1024	-768	-1	-1	-1	-1	4		0	0						Untertest4.avi	0	880	547	72	111				0	Content		-72	-111	11502068	1180925173
11519	08:48:11.176	00:00:11.518	691	-1024	-768	-1	-1	-1	-1	4	-1024	-768	-1	-1	-1	-1	4		0	0						Untertest4.avi	0	880	547	72	111				0	Content		-72	-111	11518735	1180941840
11535	08:48:11.192	00:00:11.534	692	-1024	-768	-1	-1	-1	-1	4	-1024	-768	-1	-1	-1	-1	4		0	0						Untertest4.avi	0	880	547	72	111				0	Content		-72	-111	11534846	1180957951
11552	08:48:11.209	00:00:11.551	693	-1024	-768	-1	-1	-1	-1	4	-1024	-768	-1	-1	-1	-1	4		0	0						Untertest4.avi	0	880	547	72	111				0	Content		-72	-111	11551514	1180974619
11568	08:48:11.225	00:00:11.567	694	-1024	-768	-1	-1	-1	-1	4	-1024	-768	-1	-1	-1	-1	4		0	0						Untertest4.avi	0	880	547	72	111				0	Content		-72	-111	11567952	1180991057
11585	08:48:11.242	00:00:11.584	695	-1024	-768	-1	-1	-1	-1	4	-1024	-768	-1	-1	-1	-1	4		0	0						Untertest4.avi	0	880	547	72	111				0	Content		-72	-111	11584619	1181007724
11601	08:48:11.258	00:00:11.601	696	-1024	-768	-1	-1	-1	-1	4	-1024	-768	-1	-1	-1	-1	4		0	0						Untertest4.avi	0	880	547	72	111				0	Content		-72	-111	11601286	1181024391
11618	08:48:11.275	00:00:11.617	697	-1024	-768	-1	-1	-1	-1	4	-1024	-768	-1	-1	-1	-1	4		0	0						Untertest4.avi	0	880	547	72	111				0	Content		-72	-111	11617744	1181040849
11634	08:48:11.291	00:00:11.634	698	-1024	-768	-1	-1	-1	-1	4	-1024	-768	-1	-1	-1	-1	4		0	0						Untertest4.avi	0	880	547	72	111				0	Content		-72	-111	11634411	1181057516
11651	08:48:11.308	00:00:11.650	699	-1024	-768	-1	-1	-1	-1	4	-1024	-768	-1	-1	-1	-1	4		0	0						Untertest4.avi	0	880	547	72	111				0	Content		-72	-111	11650822	1181073927
11668	08:48:11.325	00:00:11.667	700	-1024	-768	-1	-1	-1	-1	4	-1024	-768	-1	-1	-1	-1	4		0	0						Untertest4.avi	0	880	547	72	111				0	Content		-72	-111	11667500	1181090605
11684	08:48:11.341	00:00:11.684	701	-1024	-768	-1	-1	-1	-1	4	-1024	-768	-1	-1	-1	-1	4		0	0						Untertest4.avi	0	880	547	72	111				0	Content		-72	-111	11684147	1181107252
11701	08:48:11.358	00:00:11.700	702	-1024	-768	-1	-1	-1	-1	4	-1024	-768	-1	-1	-1	-1	4		0	0						Untertest4.avi	0	880	547	72	111				0	Content		-72	-111	11700815	1181123920
11717	08:48:11.374	00:00:11.717	703	-1024	-768	-1	-1	-1	-1	4	-1024	-768	-1	-1	-1	-1	4		0	0						Untertest4.avi	0	880	547	72	111				0	Content		-72	-111	11717482	1181140587
11734	08:48:11.391	00:00:11.734	704	-1024	-768	-1	-1	-1	-1	4	-1024	-768	-1	-1	-1	-1	4		0	0						Untertest4.avi	0	880	547	72	111				0	Content		-72	-111	11734399	1181157504
11751	08:48:11.408	00:00:11.751	705	-1024	-768	-1	-1	-1	-1	4	-1024	-768	-1	-1	-1	-1	4		0	0						Untertest4.avi	0	880	547	72	111				0	Content		-72	-111	11751066	1181174171
11768	08:48:11.425	00:00:11.768	706	-1024	-768	-1	-1	-1	-1	4	-1024	-768	-1	-1	-1	-1	4		0	0						Untertest4.avi	0	880	547	72	111				0	Content		-72	-111	11768025	1181191130
11785	08:48:11.442	00:00:11.784	707	-1024	-768	-1	-1	-1	-1	4	-1024	-768	-1	-1	-1	-1	4		0	0						Untertest4.avi	0	880	547	72	111				0	Content		-72	-111	11784692	1181207797
11801	08:48:11.458	00:00:11.801	708	-1024	-768	-1	-1	-1	-1	4	-1024	-768	-1	-1	-1	-1	4		0	0						Untertest4.avi	0	880	547	72	111				0	Content		-72	-111	11801359	1181224464
11819	08:48:11.476	00:00:11.818	709	-1024	-768	-1	-1	-1	-1	4	-1024	-768	-1	-1	-1	-1	4		0	0						Untertest4.avi	0	880	547	72	111				0	Content		-72	-111	11818647	1181241752
11835	08:48:11.492	00:00:11.835	710	-1024	-768	-1	-1	-1	-1	4	-1024	-768	-1	-1	-1	-1	4		0	0						Untertest4.avi	0	880	547	72	111				0	Content		-72	-111	11835315	1181258420
11852	08:48:11.509	00:00:11.851	711	-1024	-768	-1	-1	-1	-1	4	-1024	-768	-1	-1	-1	-1	4		0	0						Untertest4.avi	0	880	547	72	111				0	Content		-72	-111	11851521	1181274626
11868	08:48:11.525	00:00:11.868	712	-1024	-768	-1	-1	-1	-1	4	-1024	-768	-1	-1	-1	-1	4		0	0						Untertest4.avi	0	880	547	72	111				0	Content		-72	-111	11868188	1181291293
11885	08:48:11.542	00:00:11.884	713	-1024	-768	-1	-1	-1	-1	4	-1024	-768	-1	-1	-1	-1	4		0	0						Untertest4.avi	0	880	547	72	111				0	Content		-72	-111	11884855	1181307960
11901	08:48:11.558	00:00:11.901	714	-1024	-768	-1	-1	-1	-1	4	-1024	-768	-1	-1	-1	-1	4		0	0						Untertest4.avi	0	880	547	72	111				0	Content		-72	-111	11901082	1181324187
11918	08:48:11.575	00:00:11.917	715	-1024	-768	-1	-1	-1	-1	4	-1024	-768	-1	-1	-1	-1	4		0	0						Untertest4.avi	0	880	547	72	111				0	Content		-72	-111	11917749	1181340854
11934	08:48:11.591	00:00:11.934	716	-1024	-768	-1	-1	-1	-1	4	-1024	-768	-1	-1	-1	-1	4		0	0						Untertest4.avi	0	880	547	72	111				0	Content		-72	-111	11934268	1181357373
11951	08:48:11.608	00:00:11.950	717	-1024	-768	-1	-1	-1	-1	4	-1024	-768	-1	-1	-1	-1	4		0	0						Untertest4.avi	0	880	547	72	111				0	Content		-72	-111	11950935	1181374040
11968	08:48:11.625	00:00:11.967	718	-1024	-768	-1	-1	-1	-1	4	-1024	-768	-1	-1	-1	-1	4		0	0						Untertest4.avi	0	880	547	72	111				0	Content		-72	-111	11967603	1181390708
11984	08:48:11.641	00:00:11.984	719	-1024	-768	-1	-1	-1	-1	4	-1024	-768	-1	-1	-1	-1	4		0	0						Untertest4.avi	0	880	547	72	111				0	Content		-72	-111	11984188	1181407293
12001	08:48:11.658	00:00:12.000	720	-1024	-768	-1	-1	-1	-1	4	-1024	-768	-1	-1	-1	-1	4		0	0						Untertest4.avi	0	880	547	72	111				0	Content		-72	-111	12000855	1181423960
12018	08:48:11.675	00:00:12.017	721	-1024	-768	-1	-1	-1	-1	4	-1024	-768	-1	-1	-1	-1	4		0	0						Untertest4.avi	0	880	547	72	111				0	Content		-72	-111	12017522	1181440627
12034	08:48:11.691	00:00:12.033	722	-1024	-768	-1	-1	-1	-1	4	-1024	-768	-1	-1	-1	-1	4		0	0						Untertest4.avi	0	880	547	72	111				0	Content		-72	-111	12033975	1181457080
12051	08:48:11.708	00:00:12.050	723	-1024	-768	-1	-1	-1	-1	4	-1024	-768	-1	-1	-1	-1	4		0	0						Untertest4.avi	0	880	547	72	111				0	Content		-72	-111	12050553	1181473658
12067	08:48:11.724	00:00:12.067	724	-1024	-768	-1	-1	-1	-1	4	-1024	-768	-1	-1	-1	-1	4		0	0						Untertest4.avi	0	880	547	72	111				0	Content		-72	-111	12067495	1181490600
12084	08:48:11.741	00:00:12.084	725	-1024	-768	-1	-1	-1	-1	4	-1024	-768	-1	-1	-1	-1	4		0	0						Untertest4.avi	0	880	547	72	111				0	Content		-72	-111	12084162	1181507267
12101	08:48:11.758	00:00:12.101	726	-1024	-768	-1	-1	-1	-1	4	-1024	-768	-1	-1	-1	-1	4		0	0						Untertest4.avi	0	880	547	72	111				0	Content		-72	-111	12101290	1181524395
12118	08:48:11.775	00:00:12.117	727	-1024	-768	-1	-1	-1	-1	4	-1024	-768	-1	-1	-1	-1	4		0	0						Untertest4.avi	0	880	547	72	111				0	Content		-72	-111	12117958	1181541063
12135	08:48:11.792	00:00:12.134	728	-1024	-768	-1	-1	-1	-1	4	-1024	-768	-1	-1	-1	-1	4		0	0						Untertest4.avi	0	880	547	72	111				0	Content		-72	-111	12134986	1181558091
12152	08:48:11.809	00:00:12.151	729	-1024	-768	-1	-1	-1	-1	4	-1024	-768	-1	-1	-1	-1	4		0	0						Untertest4.avi	0	880	547	72	111				0	Content		-72	-111	12151653	1181574758
12168	08:48:11.825	00:00:12.168	730	-1024	-768	-1	-1	-1	-1	4	-1024	-768	-1	-1	-1	-1	4		0	0						Untertest4.avi	0	880	547	72	111				0	Content		-72	-111	12168320	1181591425
12184	08:48:11.841	00:00:12.184	731	-1024	-768	-1	-1	-1	-1	4	-1024	-768	-1	-1	-1	-1	4		0	0						Untertest4.avi	0	880	547	72	111				0	Content		-72	-111	12184428	1181607533
12201	08:48:11.858	00:00:12.201	732	-1024	-768	-1	-1	-1	-1	4	-1024	-768	-1	-1	-1	-1	4		0	0						Untertest4.avi	0	880	547	72	111				0	Content		-72	-111	12201095	1181624200
12218	08:48:11.875	00:00:12.217	733	-1024	-768	-1	-1	-1	-1	4	-1024	-768	-1	-1	-1	-1	4		0	0						Untertest4.avi	0	880	547	72	111				0	Content		-72	-111	12217532	1181640637
12234	08:48:11.891	00:00:12.234	734	-1024	-768	-1	-1	-1	-1	4	-1024	-768	-1	-1	-1	-1	4		0	0						Untertest4.avi	0	880	547	72	111				0	Content		-72	-111	12234199	1181657304
12251	08:48:11.908	00:00:12.250	735	-1024	-768	-1	-1	-1	-1	4	-1024	-768	-1	-1	-1	-1	4		0	0						Untertest4.avi	0	880	547	72	111				0	Content		-72	-111	12250867	1181673972
12267	08:48:11.924	00:00:12.267	736	-1024	-768	-1	-1	-1	-1	4	-1024	-768	-1	-1	-1	-1	4		0	0						Untertest4.avi	0	880	547	72	111				0	Content		-72	-111	12267323	1181690428
12284	08:48:11.941	00:00:12.283	737	-1024	-768	-1	-1	-1	-1	4	-1024	-768	-1	-1	-1	-1	4		0	0						Untertest4.avi	0	880	547	72	111				0	Content		-72	-111	12283990	1181707095
12300	08:48:11.957	00:00:12.300	738	-1024	-768	-1	-1	-1	-1	4	-1024	-768	-1	-1	-1	-1	4		0	0						Untertest4.avi	0	880	547	72	111				0	Content		-72	-111	12300400	1181723505
12317	08:48:11.974	00:00:12.317	739	-1024	-768	-1	-1	-1	-1	4	-1024	-768	-1	-1	-1	-1	4		0	0						Untertest4.avi	0	880	547	72	111				0	Content		-72	-111	12317077	1181740182
12334	08:48:11.991	00:00:12.333	740	-1024	-768	-1	-1	-1	-1	4	-1024	-768	-1	-1	-1	-1	4		0	0						Untertest4.avi	0	880	547	72	111				0	Content		-72	-111	12333725	1181756830
12350	08:48:12.007	00:00:12.350	741	-1024	-768	-1	-1	-1	-1	4	-1024	-768	-1	-1	-1	-1	4		0	0						Untertest4.avi	0	880	547	72	111				0	Content		-72	-111	12350392	1181773497
12367	08:48:12.024	00:00:12.367	742	-1024	-768	-1	-1	-1	-1	4	-1024	-768	-1	-1	-1	-1	4		0	0						Untertest4.avi	0	880	547	72	111				0	Content		-72	-111	12367059	1181790164
12384	08:48:12.041	00:00:12.383	743	-1024	-768	-1	-1	-1	-1	4	-1024	-768	-1	-1	-1	-1	4		0	0						Untertest4.avi	0	880	547	72	111				0	Content		-72	-111	12383974	1181807079
12401	08:48:12.058	00:00:12.400	744	-1024	-768	-1	-1	-1	-1	4	-1024	-768	-1	-1	-1	-1	4		0	0						Untertest4.avi	0	880	547	72	111				0	Content		-72	-111	12400642	1181823747
12418	08:48:12.075	00:00:12.417	745	-1024	-768	-1	-1	-1	-1	4	-1024	-768	-1	-1	-1	-1	4		0	0						Untertest4.avi	0	880	547	72	111				0	Content		-72	-111	12417598	1181840703
12434	08:48:12.091	00:00:12.434	746	-1024	-768	-1	-1	-1	-1	4	-1024	-768	-1	-1	-1	-1	4		0	0						Untertest4.avi	0	880	547	72	111				0	Content		-72	-111	12434265	1181857370
12451	08:48:12.108	00:00:12.450	747	-1024	-768	-1	-1	-1	-1	4	-1024	-768	-1	-1	-1	-1	4		0	0						Untertest4.avi	0	880	547	72	111				0	Content		-72	-111	12450932	1181874037
12468	08:48:12.125	00:00:12.468	748	-1024	-768	-1	-1	-1	-1	4	-1024	-768	-1	-1	-1	-1	4		0	0						Untertest4.avi	0	880	547	72	111				0	Content		-72	-111	12468218	1181891323
12485	08:48:12.142	00:00:12.484	749	-1024	-768	-1	-1	-1	-1	4	-1024	-768	-1	-1	-1	-1	4		0	0						Untertest4.avi	0	880	547	72	111				0	Content		-72	-111	12484885	1181907990
12501	08:48:12.158	00:00:12.501	750	-1024	-768	-1	-1	-1	-1	4	-1024	-768	-1	-1	-1	-1	4		0	0						Untertest4.avi	0	880	547	72	111				0	Content		-72	-111	12501133	1181924238
12518	08:48:12.175	00:00:12.517	751	-1024	-768	-1	-1	-1	-1	4	-1024	-768	-1	-1	-1	-1	4		0	0						Untertest4.avi	0	880	547	72	111				0	Content		-72	-111	12517800	1181940905
12534	08:48:12.191	00:00:12.534	752	-1024	-768	-1	-1	-1	-1	4	-1024	-768	-1	-1	-1	-1	4		0	0						Untertest4.avi	0	880	547	72	111				0	Content		-72	-111	12534468	1181957573
12551	08:48:12.208	00:00:12.550	753	-1024	-768	-1	-1	-1	-1	4	-1024	-768	-1	-1	-1	-1	4		0	0						Untertest4.avi	0	880	547	72	111				0	Content		-72	-111	12550671	1181973776
12567	08:48:12.224	00:00:12.567	754	-1024	-768	-1	-1	-1	-1	4	-1024	-768	-1	-1	-1	-1	4		0	0						Untertest4.avi	0	880	547	72	111				0	Content		-72	-111	12567338	1181990443
12584	08:48:12.241	00:00:12.583	755	-1024	-768	-1	-1	-1	-1	4	-1024	-768	-1	-1	-1	-1	4		0	0						Untertest4.avi	0	880	547	72	111				0	Content		-72	-111	12583849	1182006954
12601	08:48:12.258	00:00:12.600	756	-1024	-768	-1	-1	-1	-1	4	-1024	-768	-1	-1	-1	-1	4		0	0						Untertest4.avi	0	880	547	72	111				0	Content		-72	-111	12600517	1182023622
12617	08:48:12.274	00:00:12.617	757	-1024	-768	-1	-1	-1	-1	4	-1024	-768	-1	-1	-1	-1	4		0	0						Untertest4.avi	0	880	547	72	111				0	Content		-72	-111	12617184	1182040289
12634	08:48:12.291	00:00:12.633	758	-1024	-768	-1	-1	-1	-1	4	-1024	-768	-1	-1	-1	-1	4		0	0						Untertest4.avi	0	880	547	72	111				0	Content		-72	-111	12633762	1182056867
12650	08:48:12.307	00:00:12.650	759	-1024	-768	-1	-1	-1	-1	4	-1024	-768	-1	-1	-1	-1	4		0	0						Untertest4.avi	0	880	547	72	111				0	Content		-72	-111	12650429	1182073534
12667	08:48:12.324	00:00:12.667	760	-1024	-768	-1	-1	-1	-1	4	-1024	-768	-1	-1	-1	-1	4		0	0						Untertest4.avi	0	880	547	72	111				0	Content		-72	-111	12667097	1182090202
12684	08:48:12.341	00:00:12.683	761	-1024	-768	-1	-1	-1	-1	4	-1024	-768	-1	-1	-1	-1	4		0	0						Untertest4.avi	0	880	547	72	111				0	Content		-72	-111	12683541	1182106646
12700	08:48:12.357	00:00:12.700	762	-1024	-768	-1	-1	-1	-1	4	-1024	-768	-1	-1	-1	-1	4		0	0						Untertest4.avi	0	880	547	72	111				0	Content		-72	-111	12700123	1182123228
12717	08:48:12.374	00:00:12.717	763	-1024	-768	-1	-1	-1	-1	4	-1024	-768	-1	-1	-1	-1	4		0	0						Untertest4.avi	0	880	547	72	111				0	Content		-72	-111	12717054	1182140159
12734	08:48:12.391	00:00:12.733	764	-1024	-768	-1	-1	-1	-1	4	-1024	-768	-1	-1	-1	-1	4		0	0						Untertest4.avi	0	880	547	72	111				0	Content		-72	-111	12733721	1182156826
12751	08:48:12.408	00:00:12.750	765	-1024	-768	-1	-1	-1	-1	4	-1024	-768	-1	-1	-1	-1	4		0	0						Untertest4.avi	0	880	547	72	111				0	Content		-72	-111	12750852	1182173957
12768	08:48:12.425	00:00:12.767	766	-1024	-768	-1	-1	-1	-1	4	-1024	-768	-1	-1	-1	-1	4		0	0						Untertest4.avi	0	880	547	72	111				0	Content		-72	-111	12767519	1182190624
12785	08:48:12.442	00:00:12.784	767	-1024	-768	-1	-1	-1	-1	4	-1024	-768	-1	-1	-1	-1	4		0	0						Untertest4.avi	0	880	547	72	111				0	Content		-72	-111	12784547	1182207652
12801	08:48:12.458	00:00:12.801	768	-1024	-768	-1	-1	-1	-1	4	-1024	-768	-1	-1	-1	-1	4		0	0						Untertest4.avi	0	880	547	72	111				0	Content		-72	-111	12801214	1182224319
12818	08:48:12.475	00:00:12.817	769	-1024	-768	-1	-1	-1	-1	4	-1024	-768	-1	-1	-1	-1	4		0	0						Untertest4.avi	0	880	547	72	111				0	Content		-72	-111	12817882	1182240987
12834	08:48:12.491	00:00:12.833	770	-1024	-768	-1	-1	-1	-1	4	-1024	-768	-1	-1	-1	-1	4		0	0						Untertest4.avi	0	880	547	72	111				0	Content		-72	-111	12833998	1182257103
12851	08:48:12.508	00:00:12.850	771	-1024	-768	-1	-1	-1	-1	4	-1024	-768	-1	-1	-1	-1	4		0	0						Untertest4.avi	0	880	547	72	111				0	Content		-72	-111	12850665	1182273770
12867	08:48:12.524	00:00:12.867	772	-1024	-768	-1	-1	-1	-1	4	-1024	-768	-1	-1	-1	-1	4		0	0						Untertest4.avi	0	880	547	72	111				0	Content		-72	-111	12867101	1182290206
12884	08:48:12.541	00:00:12.883	773	-1024	-768	-1	-1	-1	-1	4	-1024	-768	-1	-1	-1	-1	4		0	0						Untertest4.avi	0	880	547	72	111				0	Content		-72	-111	12883769	1182306874
12900	08:48:12.557	00:00:12.900	774	-1024	-768	-1	-1	-1	-1	4	-1024	-768	-1	-1	-1	-1	4		0	0						Untertest4.avi	0	880	547	72	111				0	Content		-72	-111	12900436	1182323541
12917	08:48:12.574	00:00:12.916	775	-1024	-768	-1	-1	-1	-1	4	-1024	-768	-1	-1	-1	-1	4		0	0						Untertest4.avi	0	880	547	72	111				0	Content		-72	-111	12916890	1182339995
12934	08:48:12.591	00:00:12.933	776	-1024	-768	-1	-1	-1	-1	4	-1024	-768	-1	-1	-1	-1	4		0	0						Untertest4.avi	0	880	547	72	111				0	Content		-72	-111	12933557	1182356662
12950	08:48:12.607	00:00:12.949	777	-1024	-768	-1	-1	-1	-1	4	-1024	-768	-1	-1	-1	-1	4		0	0						Untertest4.avi	0	880	547	72	111				0	Content		-72	-111	12949970	1182373075
12967	08:48:12.624	00:00:12.966	778	-1024	-768	-1	-1	-1	-1	4	-1024	-768	-1	-1	-1	-1	4		0	0						Untertest4.avi	0	880	547	72	111				0	Content		-72	-111	12966644	1182389749
12983	08:48:12.640	00:00:12.983	779	-1024	-768	-1	-1	-1	-1	4	-1024	-768	-1	-1	-1	-1	4		0	0						Untertest4.avi	0	880	547	72	111				0	Content		-72	-111	12983306	1182406411
13000	08:48:12.657	00:00:12.999	780	-1024	-768	-1	-1	-1	-1	4	-1024	-768	-1	-1	-1	-1	4		0	0						Untertest4.avi	0	880	547	72	111				0	Content		-72	-111	12999973	1182423078
13017	08:48:12.674	00:00:13.016	781	-1024	-768	-1	-1	-1	-1	4	-1024	-768	-1	-1	-1	-1	4		0	0						Untertest4.avi	0	880	547	72	111				0	Content		-72	-111	13016905	1182440010
13034	08:48:12.691	00:00:13.033	782	-1024	-768	-1	-1	-1	-1	4	-1024	-768	-1	-1	-1	-1	4		0	0						Untertest4.avi	0	880	547	72	111				0	Content		-72	-111	13033572	1182456677
13051	08:48:12.708	00:00:13.050	783	-1024	-768	-1	-1	-1	-1	4	-1024	-768	-1	-1	-1	-1	4		0	0						Untertest4.avi	0	880	547	72	111				0	Content		-72	-111	13050540	1182473645
13067	08:48:12.724	00:00:13.067	784	-1024	-768	-1	-1	-1	-1	4	-1024	-768	-1	-1	-1	-1	4		0	0						Untertest4.avi	0	880	547	72	111				0	Content		-72	-111	13067207	1182490312
13084	08:48:12.741	00:00:13.083	785	-1024	-768	-1	-1	-1	-1	4	-1024	-768	-1	-1	-1	-1	4		0	0						Untertest4.avi	0	880	547	72	111				0	Content		-72	-111	13083875	1182506980
13101	08:48:12.758	00:00:13.101	786	-1024	-768	-1	-1	-1	-1	4	-1024	-768	-1	-1	-1	-1	4		0	0						Untertest4.avi	0	880	547	72	111				0	Content		-72	-111	13101112	1182524217
13118	08:48:12.775	00:00:13.117	787	-1024	-768	-1	-1	-1	-1	4	-1024	-768	-1	-1	-1	-1	4		0	0						Untertest4.avi	0	880	547	72	111				0	Content		-72	-111	13117779	1182540884
13134	08:48:12.791	00:00:13.134	788	-1024	-768	-1	-1	-1	-1	4	-1024	-768	-1	-1	-1	-1	4		0	0						Untertest4.avi	0	880	547	72	111				0	Content		-72	-111	13134009	1182557114
13151	08:48:12.808	00:00:13.150	789	-1024	-768	-1	-1	-1	-1	4	-1024	-768	-1	-1	-1	-1	4		0	0						Untertest4.avi	0	880	547	72	111				0	Content		-72	-111	13150676	1182573781
13167	08:48:12.824	00:00:13.167	790	-1024	-768	-1	-1	-1	-1	4	-1024	-768	-1	-1	-1	-1	4		0	0						Untertest4.avi	0	880	547	72	111				0	Content		-72	-111	13167344	1182590449
13184	08:48:12.841	00:00:13.183	791	-1024	-768	-1	-1	-1	-1	4	-1024	-768	-1	-1	-1	-1	4		0	0						Untertest4.avi	0	880	547	72	111				0	Content		-72	-111	13183585	1182606690
13200	08:48:12.857	00:00:13.200	792	-1024	-768	-1	-1	-1	-1	4	-1024	-768	-1	-1	-1	-1	4		0	0						Untertest4.avi	0	880	547	72	111				0	Content		-72	-111	13200252	1182623357
13217	08:48:12.874	00:00:13.216	793	-1024	-768	-1	-1	-1	-1	4	-1024	-768	-1	-1	-1	-1	4		0	0						Untertest4.avi	0	880	547	72	111				0	Content		-72	-111	13216776	1182639881
13233	08:48:12.890	00:00:13.233	794	-1024	-768	-1	-1	-1	-1	4	-1024	-768	-1	-1	-1	-1	4		0	0						Untertest4.avi	0	880	547	72	111				0	Content		-72	-111	13233444	1182656549
13250	08:48:12.907	00:00:13.250	795	-1024	-768	-1	-1	-1	-1	4	-1024	-768	-1	-1	-1	-1	4		0	0						Untertest4.avi	0	880	547	72	111				0	Content		-72	-111	13250111	1182673216
13267	08:48:12.924	00:00:13.266	796	-1024	-768	-1	-1	-1	-1	4	-1024	-768	-1	-1	-1	-1	4		0	0						Untertest4.avi	0	880	547	72	111				0	Content		-72	-111	13266697	1182689802
13283	08:48:12.940	00:00:13.283	797	-1024	-768	-1	-1	-1	-1	4	-1024	-768	-1	-1	-1	-1	4		0	0						Untertest4.avi	0	880	547	72	111				0	Content		-72	-111	13283364	1182706469
13300	08:48:12.957	00:00:13.300	798	-1024	-768	-1	-1	-1	-1	4	-1024	-768	-1	-1	-1	-1	4		0	0						Untertest4.avi	0	880	547	72	111				0	Content		-72	-111	13300032	1182723137
13316	08:48:12.973	00:00:13.316	799	-1024	-768	-1	-1	-1	-1	4	-1024	-768	-1	-1	-1	-1	4		0	0						Untertest4.avi	0	880	547	72	111				0	Content		-72	-111	13316493	1182739598
13333	08:48:12.990	00:00:13.333	800	-1024	-768	-1	-1	-1	-1	4	-1024	-768	-1	-1	-1	-1	4		0	0						Untertest4.avi	0	880	547	72	111				0	Content		-72	-111	13333064	1182756169
13350	08:48:13.007	00:00:13.349	801	-1024	-768	-1	-1	-1	-1	4	-1024	-768	-1	-1	-1	-1	4		0	0						Untertest4.avi	0	880	547	72	111				0	Content		-72	-111	13349999	1182773104
13367	08:48:13.024	00:00:13.366	802	-1024	-768	-1	-1	-1	-1	4	-1024	-768	-1	-1	-1	-1	4		0	0						Untertest4.avi	0	880	547	72	111				0	Content		-72	-111	13366667	1182789772
13384	08:48:13.041	00:00:13.383	803	-1024	-768	-1	-1	-1	-1	4	-1024	-768	-1	-1	-1	-1	4		0	0						Untertest4.avi	0	880	547	72	111				0	Content		-72	-111	13383798	1182806903
13400	08:48:13.057	00:00:13.400	804	-1024	-768	-1	-1	-1	-1	4	-1024	-768	-1	-1	-1	-1	4		0	0						Untertest4.avi	0	880	547	72	111				0	Content		-72	-111	13400465	1182823570
13417	08:48:13.074	00:00:13.417	805	-1024	-768	-1	-1	-1	-1	4	-1024	-768	-1	-1	-1	-1	4		0	0						Untertest4.avi	0	880	547	72	111				0	Content		-72	-111	13417494	1182840599
13434	08:48:13.091	00:00:13.434	806	-1024	-768	-1	-1	-1	-1	4	-1024	-768	-1	-1	-1	-1	4		0	0						Untertest4.avi	0	880	547	72	111				0	Content		-72	-111	13434162	1182857267
13451	08:48:13.108	00:00:13.450	807	-1024	-768	-1	-1	-1	-1	4	-1024	-768	-1	-1	-1	-1	4		0	0						Untertest4.avi	0	880	547	72	111				0	Content		-72	-111	13450829	1182873934
13467	08:48:13.124	00:00:13.466	808	-1024	-768	-1	-1	-1	-1	4	-1024	-768	-1	-1	-1	-1	4		0	0						Untertest4.avi	0	880	547	72	111				0	Content		-72	-111	13466876	1182889981
13484	08:48:13.141	00:00:13.483	809	-1024	-768	-1	-1	-1	-1	4	-1024	-768	-1	-1	-1	-1	4		0	0						Untertest4.avi	0	880	547	72	111				0	Content		-72	-111	13483543	1182906648
13500	08:48:13.157	00:00:13.500	810	-1024	-768	-1	-1	-1	-1	4	-1024	-768	-1	-1	-1	-1	4		0	0						Untertest4.avi	0	880	547	72	111				0	Content		-72	-111	13500002	1182923107
13517	08:48:13.174	00:00:13.516	811	-1024	-768	-1	-1	-1	-1	4	-1024	-768	-1	-1	-1	-1	4		0	0						Untertest4.avi	0	880	547	72	111				0	Content		-72	-111	13516670	1182939775
13533	08:48:13.190	00:00:13.533	812	-1024	-768	-1	-1	-1	-1	4	-1024	-768	-1	-1	-1	-1	4		0	0						Untertest4.avi	0	880	547	72	111				0	Content		-72	-111	13533337	1182956442
13550	08:48:13.207	00:00:13.549	813	-1024	-768	-1	-1	-1	-1	4	-1024	-768	-1	-1	-1	-1	4		0	0						Untertest4.avi	0	880	547	72	111				0	Content		-72	-111	13549753	1182972858
13566	08:48:13.223	00:00:13.566	814	-1024	-768	-1	-1	-1	-1	4	-1024	-768	-1	-1	-1	-1	4		0	0						Untertest4.avi	0	880	547	72	111				0	Content		-72	-111	13566420	1182989525
13583	08:48:13.240	00:00:13.582	815	-1024	-768	-1	-1	-1	-1	4	-1024	-768	-1	-1	-1	-1	4		0	0						Untertest4.avi	0	880	547	72	111				0	Content		-72	-111	13582916	1183006021
13600	08:48:13.257	00:00:13.599	816	-1024	-768	-1	-1	-1	-1	4	-1024	-768	-1	-1	-1	-1	4		0	0						Untertest4.avi	0	880	547	72	111				0	Content		-72	-111	13599593	1183022698
13616	08:48:13.273	00:00:13.616	817	-1024	-768	-1	-1	-1	-1	4	-1024	-768	-1	-1	-1	-1	4		0	0						Untertest4.avi	0	880	547	72	111				0	Content		-72	-111	13616190	1183039295
13633	08:48:13.290	00:00:13.632	818	-1024	-768	-1	-1	-1	-1	4	-1024	-768	-1	-1	-1	-1	4		0	0						Untertest4.avi	0	880	547	72	111				0	Content		-72	-111	13632857	1183055962
13650	08:48:13.307	00:00:13.649	819	-1024	-768	-1	-1	-1	-1	4	-1024	-768	-1	-1	-1	-1	4		0	0						Untertest4.avi	0	880	547	72	111				0	Content		-72	-111	13649760	1183072865
13666	08:48:13.323	00:00:13.666	820	-1024	-768	-1	-1	-1	-1	4	-1024	-768	-1	-1	-1	-1	4		0	0						Untertest4.avi	0	880	547	72	111				0	Content		-72	-111	13666427	1183089532
13683	08:48:13.340	00:00:13.683	821	-1024	-768	-1	-1	-1	-1	4	-1024	-768	-1	-1	-1	-1	4		0	0						Untertest4.avi	0	880	547	72	111				0	Content		-72	-111	13683421	1183106526
13700	08:48:13.357	00:00:13.700	822	-1024	-768	-1	-1	-1	-1	4	-1024	-768	-1	-1	-1	-1	4		0	0						Untertest4.avi	0	880	547	72	111				0	Content		-72	-111	13700088	1183123193
13717	08:48:13.374	00:00:13.716	823	-1024	-768	-1	-1	-1	-1	4	-1024	-768	-1	-1	-1	-1	4		0	0						Untertest4.avi	0	880	547	72	111				0	Content		-72	-111	13716756	1183139861
13734	08:48:13.391	00:00:13.734	824	-1024	-768	-1	-1	-1	-1	4	-1024	-768	-1	-1	-1	-1	4		0	0						Untertest4.avi	0	880	547	72	111				0	Content		-72	-111	13734017	1183157122
13751	08:48:13.408	00:00:13.750	825	-1024	-768	-1	-1	-1	-1	4	-1024	-768	-1	-1	-1	-1	4		0	0						Untertest4.avi	0	880	547	72	111				0	Content		-72	-111	13750684	1183173789
13767	08:48:13.424	00:00:13.766	826	-1024	-768	-1	-1	-1	-1	4	-1024	-768	-1	-1	-1	-1	4		0	0						Untertest4.avi	0	880	547	72	111				0	Content		-72	-111	13766923	1183190028
13784	08:48:13.441	00:00:13.783	827	-1024	-768	-1	-1	-1	-1	4	-1024	-768	-1	-1	-1	-1	4		0	0						Untertest4.avi	0	880	547	72	111				0	Content		-72	-111	13783591	1183206696
13800	08:48:13.457	00:00:13.800	828	-1024	-768	-1	-1	-1	-1	4	-1024	-768	-1	-1	-1	-1	4		0	0						Untertest4.avi	0	880	547	72	111				0	Content		-72	-111	13800258	1183223363
13816	08:48:13.473	00:00:13.816	829	-1024	-768	-1	-1	-1	-1	4	-1024	-768	-1	-1	-1	-1	4		0	0						Untertest4.avi	0	880	547	72	111				0	Content		-72	-111	13816453	1183239558
13833	08:48:13.490	00:00:13.833	830	-1024	-768	-1	-1	-1	-1	4	-1024	-768	-1	-1	-1	-1	4		0	0						Untertest4.avi	0	880	547	72	111				0	Content		-72	-111	13833120	1183256225
13850	08:48:13.507	00:00:13.849	831	-1024	-768	-1	-1	-1	-1	4	-1024	-768	-1	-1	-1	-1	4		0	0						Untertest4.avi	0	880	547	72	111				0	Content		-72	-111	13849669	1183272774
13866	08:48:13.523	00:00:13.866	832	-1024	-768	-1	-1	-1	-1	4	-1024	-768	-1	-1	-1	-1	4		0	0						Untertest4.avi	0	880	547	72	111				0	Content		-72	-111	13866337	1183289442
13883	08:48:13.540	00:00:13.883	833	-1024	-768	-1	-1	-1	-1	4	-1024	-768	-1	-1	-1	-1	4		0	0						Untertest4.avi	0	880	547	72	111				0	Content		-72	-111	13883004	1183306109
13900	08:48:13.557	00:00:13.899	834	-1024	-768	-1	-1	-1	-1	4	-1024	-768	-1	-1	-1	-1	4		0	0						Untertest4.avi	0	880	547	72	111				0	Content		-72	-111	13899567	1183322672
13916	08:48:13.573	00:00:13.916	835	-1024	-768	-1	-1	-1	-1	4	-1024	-768	-1	-1	-1	-1	4		0	0						Untertest4.avi	0	880	547	72	111				0	Content		-72	-111	13916234	1183339339
13933	08:48:13.590	00:00:13.932	836	-1024	-768	-1	-1	-1	-1	4	-1024	-768	-1	-1	-1	-1	4		0	0						Untertest4.avi	0	880	547	72	111				0	Content		-72	-111	13932902	1183356007
13949	08:48:13.606	00:00:13.949	837	-1024	-768	-1	-1	-1	-1	4	-1024	-768	-1	-1	-1	-1	4		0	0						Untertest4.avi	0	880	547	72	111				0	Content		-72	-111	13949315	1183372420
13966	08:48:13.623	00:00:13.966	838	-1024	-768	-1	-1	-1	-1	4	-1024	-768	-1	-1	-1	-1	4		0	0						Untertest4.avi	0	880	547	72	111				0	Content		-72	-111	13966008	1183389113
13983	08:48:13.640	00:00:13.982	839	-1024	-768	-1	-1	-1	-1	4	-1024	-768	-1	-1	-1	-1	4		0	0						Untertest4.avi	0	880	547	72	111				0	Content		-72	-111	13982882	1183405987
14000	08:48:13.657	00:00:13.999	840	-1024	-768	-1	-1	-1	-1	4	-1024	-768	-1	-1	-1	-1	4		0	0						Untertest4.avi	0	880	547	72	111				0	Content		-72	-111	13999550	1183422655
14017	08:48:13.674	00:00:14.016	841	-1024	-768	-1	-1	-1	-1	4	-1024	-768	-1	-1	-1	-1	4		0	0						Untertest4.avi	0	880	547	72	111				0	Content		-72	-111	14016652	1183439757
14033	08:48:13.690	00:00:14.033	842	-1024	-768	-1	-1	-1	-1	4	-1024	-768	-1	-1	-1	-1	4		0	0						Untertest4.avi	0	880	547	72	111				0	Content		-72	-111	14033319	1183456424
14050	08:48:13.707	00:00:14.050	843	-1024	-768	-1	-1	-1	-1	4	-1024	-768	-1	-1	-1	-1	4		0	0						Untertest4.avi	0	880	547	72	111				0	Content		-72	-111	14050339	1183473444
14067	08:48:13.724	00:00:14.067	844	-1024	-768	-1	-1	-1	-1	4	-1024	-768	-1	-1	-1	-1	4		0	0						Untertest4.avi	0	880	547	72	111				0	Content		-72	-111	14067007	1183490112
14084	08:48:13.741	00:00:14.083	845	-1024	-768	-1	-1	-1	-1	4	-1024	-768	-1	-1	-1	-1	4		0	0						Untertest4.avi	0	880	547	72	111				0	Content		-72	-111	14083674	1183506779
14100	08:48:13.757	00:00:14.099	846	-1024	-768	-1	-1	-1	-1	4	-1024	-768	-1	-1	-1	-1	4		0	0						Untertest4.avi	0	880	547	72	111				0	Content		-72	-111	14099777	1183522882
14116	08:48:13.773	00:00:14.116	847	-1024	-768	-1	-1	-1	-1	4	-1024	-768	-1	-1	-1	-1	4		0	0						Untertest4.avi	0	880	547	72	111				0	Content		-72	-111	14116444	1183539549
14133	08:48:13.790	00:00:14.132	848	-1024	-768	-1	-1	-1	-1	4	-1024	-768	-1	-1	-1	-1	4		0	0						Untertest4.avi	0	880	547	72	111				0	Content		-72	-111	14132920	1183556025
14150	08:48:13.807	00:00:14.149	849	-1024	-768	-1	-1	-1	-1	4	-1024	-768	-1	-1	-1	-1	4		0	0						Untertest4.avi	0	880	547	72	111				0	Content		-72	-111	14149588	1183572693
14166	08:48:13.823	00:00:14.166	850	-1024	-768	-1	-1	-1	-1	4	-1024	-768	-1	-1	-1	-1	4		0	0						Untertest4.avi	0	880	547	72	111				0	Content		-72	-111	14166255	1183589360
14183	08:48:13.840	00:00:14.182	851	-1024	-768	-1	-1	-1	-1	4	-1024	-768	-1	-1	-1	-1	4		0	0						Untertest4.avi	0	880	547	72	111				0	Content		-72	-111	14182689	1183605794
14199	08:48:13.856	00:00:14.199	852	-1024	-768	-1	-1	-1	-1	4	-1024	-768	-1	-1	-1	-1	4		0	0						Untertest4.avi	0	880	547	72	111				0	Content		-72	-111	14199356	1183622461
14216	08:48:13.873	00:00:14.215	853	-1024	-768	-1	-1	-1	-1	4	-1024	-768	-1	-1	-1	-1	4		0	0						Untertest4.avi	0	880	547	72	111				0	Content		-72	-111	14215869	1183638974
14233	08:48:13.890	00:00:14.232	854	-1024	-768	-1	-1	-1	-1	4	-1024	-768	-1	-1	-1	-1	4		0	0						Untertest4.avi	0	880	547	72	111				0	Content		-72	-111	14232546	1183655651
14249	08:48:13.906	00:00:14.249	855	-1024	-768	-1	-1	-1	-1	4	-1024	-768	-1	-1	-1	-1	4		0	0						Untertest4.avi	0	880	547	72	111				0	Content		-72	-111	14249147	1183672252
14266	08:48:13.923	00:00:14.265	856	-1024	-768	-1	-1	-1	-1	4	-1024	-768	-1	-1	-1	-1	4		0	0						Untertest4.avi	0	880	547	72	111				0	Content		-72	-111	14265814	1183688919
14283	08:48:13.940	00:00:14.282	857	-1024	-768	-1	-1	-1	-1	4	-1024	-768	-1	-1	-1	-1	4		0	0						Untertest4.avi	0	880	547	72	111				0	Content		-72	-111	14282715	1183705820
14299	08:48:13.956	00:00:14.299	858	-1024	-768	-1	-1	-1	-1	4	-1024	-768	-1	-1	-1	-1	4		0	0						Untertest4.avi	0	880	547	72	111				0	Content		-72	-111	14299382	1183722487
14316	08:48:13.973	00:00:14.316	859	-1024	-768	-1	-1	-1	-1	4	-1024	-768	-1	-1	-1	-1	4		0	0						Untertest4.avi	0	880	547	72	111				0	Content		-72	-111	14316333	1183739438
14333	08:48:13.990	00:00:14.333	860	-1024	-768	-1	-1	-1	-1	4	-1024	-768	-1	-1	-1	-1	4		0	0						Untertest4.avi	0	880	547	72	111				0	Content		-72	-111	14333000	1183756105
14350	08:48:14.007	00:00:14.349	861	-1024	-768	-1	-1	-1	-1	4	-1024	-768	-1	-1	-1	-1	4		0	0						Untertest4.avi	0	880	547	72	111				0	Content		-72	-111	14349668	1183772773
14367	08:48:14.024	00:00:14.366	862	-1024	-768	-1	-1	-1	-1	4	-1024	-768	-1	-1	-1	-1	4		0	0						Untertest4.avi	0	880	547	72	111				0	Content		-72	-111	14366949	1183790054
14384	08:48:14.041	00:00:14.383	863	-1024	-768	-1	-1	-1	-1	4	-1024	-768	-1	-1	-1	-1	4		0	0						Untertest4.avi	0	880	547	72	111				0	Content		-72	-111	14383616	1183806721
14400	08:48:14.057	00:00:14.399	864	-1024	-768	-1	-1	-1	-1	4	-1024	-768	-1	-1	-1	-1	4		0	0						Untertest4.avi	0	880	547	72	111				0	Content		-72	-111	14399861	1183822966
14417	08:48:14.074	00:00:14.416	865	-1024	-768	-1	-1	-1	-1	4	-1024	-768	-1	-1	-1	-1	4		0	0						Untertest4.avi	0	880	547	72	111				0	Content		-72	-111	14416529	1183839634
14433	08:48:14.090	00:00:14.433	866	-1024	-768	-1	-1	-1	-1	4	-1024	-768	-1	-1	-1	-1	4		0	0						Untertest4.avi	0	880	547	72	111				0	Content		-72	-111	14433196	1183856301
14449	08:48:14.106	00:00:14.449	867	-1024	-768	-1	-1	-1	-1	4	-1024	-768	-1	-1	-1	-1	4		0	0						Untertest4.avi	0	880	547	72	111				0	Content		-72	-111	14449398	1183872503
14466	08:48:14.123	00:00:14.466	868	-1024	-768	-1	-1	-1	-1	4	-1024	-768	-1	-1	-1	-1	4		0	0						Untertest4.avi	0	880	547	72	111				0	Content		-72	-111	14466065	1183889170
14483	08:48:14.140	00:00:14.482	869	-1024	-768	-1	-1	-1	-1	4	-1024	-768	-1	-1	-1	-1	4		0	0						Untertest4.avi	0	880	547	72	111				0	Content		-72	-111	14482575	1183905680
14499	08:48:14.156	00:00:14.499	870	-1024	-768	-1	-1	-1	-1	4	-1024	-768	-1	-1	-1	-1	4		0	0						Untertest4.avi	0	880	547	72	111				0	Content		-72	-111	14499243	1183922348
14516	08:48:14.173	00:00:14.515	871	-1024	-768	-1	-1	-1	-1	4	-1024	-768	-1	-1	-1	-1	4		0	0						Untertest4.avi	0	880	547	72	111				0	Content		-72	-111	14515910	1183939015
14532	08:48:14.189	00:00:14.532	872	-1024	-768	-1	-1	-1	-1	4	-1024	-768	-1	-1	-1	-1	4		0	0						Untertest4.avi	0	880	547	72	111				0	Content		-72	-111	14532486	1183955591
14549	08:48:14.206	00:00:14.549	873	-1024	-768	-1	-1	-1	-1	4	-1024	-768	-1	-1	-1	-1	4		0	0						Untertest4.avi	0	880	547	72	111				0	Content		-72	-111	14549153	1183972258
14566	08:48:14.223	00:00:14.565	874	-1024	-768	-1	-1	-1	-1	4	-1024	-768	-1	-1	-1	-1	4		0	0						Untertest4.avi	0	880	547	72	111				0	Content		-72	-111	14565821	1183988926
14582	08:48:14.239	00:00:14.582	875	-1024	-768	-1	-1	-1	-1	4	-1024	-768	-1	-1	-1	-1	4		0	0						Untertest4.avi	0	880	547	72	111				0	Content		-72	-111	14582268	1184005373
14599	08:48:14.256	00:00:14.598	876	-1024	-768	-1	-1	-1	-1	4	-1024	-768	-1	-1	-1	-1	4		0	0						Untertest4.avi	0	880	547	72	111				0	Content		-72	-111	14598838	1184021943
14616	08:48:14.273	00:00:14.615	877	-1024	-768	-1	-1	-1	-1	4	-1024	-768	-1	-1	-1	-1	4		0	0						Untertest4.avi	0	880	547	72	111				0	Content		-72	-111	14615775	1184038880
14632	08:48:14.289	00:00:14.632	878	-1024	-768	-1	-1	-1	-1	4	-1024	-768	-1	-1	-1	-1	4		0	0						Untertest4.avi	0	880	547	72	111				0	Content		-72	-111	14632443	1184055548
14650	08:48:14.307	00:00:14.649	879	-1024	-768	-1	-1	-1	-1	4	-1024	-768	-1	-1	-1	-1	4		0	0						Untertest4.avi	0	880	547	72	111				0	Content		-72	-111	14649577	1184072682
14666	08:48:14.323	00:00:14.666	880	-1024	-768	-1	-1	-1	-1	4	-1024	-768	-1	-1	-1	-1	4		0	0						Untertest4.avi	0	880	547	72	111				0	Content		-72	-111	14666244	1184089349
14683	08:48:14.340	00:00:14.683	881	-1024	-768	-1	-1	-1	-1	4	-1024	-768	-1	-1	-1	-1	4		0	0						Untertest4.avi	0	880	547	72	111				0	Content		-72	-111	14683274	1184106379
14700	08:48:14.357	00:00:14.699	882	-1024	-768	-1	-1	-1	-1	4	-1024	-768	-1	-1	-1	-1	4		0	0						Untertest4.avi	0	880	547	72	111				0	Content		-72	-111	14699942	1184123047
14717	08:48:14.374	00:00:14.716	883	-1024	-768	-1	-1	-1	-1	4	-1024	-768	-1	-1	-1	-1	4		0	0						Untertest4.avi	0	880	547	72	111				0	Content		-72	-111	14716609	1184139714
14733	08:48:14.390	00:00:14.732	884	-1024	-768	-1	-1	-1	-1	4	-1024	-768	-1	-1	-1	-1	4		0	0						Untertest4.avi	0	880	547	72	111				0	Content		-72	-111	14732720	1184155825
14749	08:48:14.406	00:00:14.749	885	-1024	-768	-1	-1	-1	-1	4	-1024	-768	-1	-1	-1	-1	4		0	0						Untertest4.avi	0	880	547	72	111				0	Content		-72	-111	14749387	1184172492
14766	08:48:14.423	00:00:14.765	886	-1024	-768	-1	-1	-1	-1	4	-1024	-768	-1	-1	-1	-1	4		0	0						Untertest4.avi	0	880	547	72	111				0	Content		-72	-111	14765868	1184188973
14783	08:48:14.440	00:00:14.782	887	-1024	-768	-1	-1	-1	-1	4	-1024	-768	-1	-1	-1	-1	4		0	0						Untertest4.avi	0	880	547	72	111				0	Content		-72	-111	14782535	1184205640
14799	08:48:14.456	00:00:14.799	888	-1024	-768	-1	-1	-1	-1	4	-1024	-768	-1	-1	-1	-1	4		0	0						Untertest4.avi	0	880	547	72	111				0	Content		-72	-111	14799202	1184222307
14816	08:48:14.473	00:00:14.815	889	-1024	-768	-1	-1	-1	-1	4	-1024	-768	-1	-1	-1	-1	4		0	0						Untertest4.avi	0	880	547	72	111				0	Content		-72	-111	14815639	1184238744
14832	08:48:14.489	00:00:14.832	890	-1024	-768	-1	-1	-1	-1	4	-1024	-768	-1	-1	-1	-1	4		0	0						Untertest4.avi	0	880	547	72	111				0	Content		-72	-111	14832306	1184255411
14849	08:48:14.506	00:00:14.848	891	-1024	-768	-1	-1	-1	-1	4	-1024	-768	-1	-1	-1	-1	4		0	0						Untertest4.avi	0	880	547	72	111				0	Content		-72	-111	14848699	1184271804
14865	08:48:14.522	00:00:14.865	892	-1024	-768	-1	-1	-1	-1	4	-1024	-768	-1	-1	-1	-1	4		0	0						Untertest4.avi	0	880	547	72	111				0	Content		-72	-111	14865497	1184288602
14882	08:48:14.539	00:00:14.882	893	-1024	-768	-1	-1	-1	-1	4	-1024	-768	-1	-1	-1	-1	4		0	0						Untertest4.avi	0	880	547	72	111				0	Content		-72	-111	14882104	1184305209
14899	08:48:14.556	00:00:14.898	894	-1024	-768	-1	-1	-1	-1	4	-1024	-768	-1	-1	-1	-1	4		0	0						Untertest4.avi	0	880	547	72	111				0	Content		-72	-111	14898771	1184321876
14915	08:48:14.572	00:00:14.915	895	-1024	-768	-1	-1	-1	-1	4	-1024	-768	-1	-1	-1	-1	4		0	0						Untertest4.avi	0	880	547	72	111				0	Content		-72	-111	14915439	1184338544
14932	08:48:14.589	00:00:14.932	896	-1024	-768	-1	-1	-1	-1	4	-1024	-768	-1	-1	-1	-1	4		0	0						Untertest4.avi	0	880	547	72	111				0	Content		-72	-111	14932314	1184355419
14949	08:48:14.606	00:00:14.948	897	-1024	-768	-1	-1	-1	-1	4	-1024	-768	-1	-1	-1	-1	4		0	0						Untertest4.avi	0	880	547	72	111				0	Content		-72	-111	14948981	1184372086
14966	08:48:14.623	00:00:14.965	898	-1024	-768	-1	-1	-1	-1	4	-1024	-768	-1	-1	-1	-1	4		0	0						Untertest4.avi	0	880	547	72	111				0	Content		-72	-111	14965925	1184389030
14983	08:48:14.640	00:00:14.982	899	-1024	-768	-1	-1	-1	-1	4	-1024	-768	-1	-1	-1	-1	4		0	0						Untertest4.avi	0	880	547	72	111				0	Content		-72	-111	14982593	1184405698
14999	08:48:14.656	00:00:14.999	900	-1024	-768	-1	-1	-1	-1	4	-1024	-768	-1	-1	-1	-1	4		0	0						Untertest4.avi	0	880	547	72	111				0	Content		-72	-111	14999260	1184422365
15017	08:48:14.674	00:00:15.016	901	-1024	-768	-1	-1	-1	-1	4	-1024	-768	-1	-1	-1	-1	4		0	0						Untertest4.avi	0	880	547	72	111				0	Content		-72	-111	15016534	1184439639
15033	08:48:14.690	00:00:15.033	902	-1024	-768	-1	-1	-1	-1	4	-1024	-768	-1	-1	-1	-1	4		0	0						Untertest4.avi	0	880	547	72	111				0	Content		-72	-111	15033201	1184456306
15049	08:48:14.706	00:00:15.049	903	-1024	-768	-1	-1	-1	-1	4	-1024	-768	-1	-1	-1	-1	4		0	0						Untertest4.avi	0	880	547	72	111				0	Content		-72	-111	15049446	1184472551
15066	08:48:14.723	00:00:15.066	904	-1024	-768	-1	-1	-1	-1	4	-1024	-768	-1	-1	-1	-1	4		0	0						Untertest4.avi	0	880	547	72	111				0	Content		-72	-111	15066113	1184489218
15083	08:48:14.740	00:00:15.082	905	-1024	-768	-1	-1	-1	-1	4	-1024	-768	-1	-1	-1	-1	4		0	0						Untertest4.avi	0	880	547	72	111				0	Content		-72	-111	15082780	1184505885
15099	08:48:14.756	00:00:15.098	906	-1024	-768	-1	-1	-1	-1	4	-1024	-768	-1	-1	-1	-1	4		0	0						Untertest4.avi	0	880	547	72	111				0	Content		-72	-111	15098979	1184522084
15116	08:48:14.773	00:00:15.115	907	-1024	-768	-1	-1	-1	-1	4	-1024	-768	-1	-1	-1	-1	4		0	0						Untertest4.avi	0	880	547	72	111				0	Content		-72	-111	15115647	1184538752
15132	08:48:14.789	00:00:15.132	908	-1024	-768	-1	-1	-1	-1	4	-1024	-768	-1	-1	-1	-1	4		0	0						Untertest4.avi	0	880	547	72	111				0	Content		-72	-111	15132161	1184555266
15149	08:48:14.806	00:00:15.148	909	-1024	-768	-1	-1	-1	-1	4	-1024	-768	-1	-1	-1	-1	4		0	0						Untertest4.avi	0	880	547	72	111				0	Content		-72	-111	15148828	1184571933
15165	08:48:14.822	00:00:15.165	910	-1024	-768	-1	-1	-1	-1	4	-1024	-768	-1	-1	-1	-1	4		0	0						Untertest4.avi	0	880	547	72	111				0	Content		-72	-111	15165495	1184588600
15182	08:48:14.839	00:00:15.181	911	1367,815	874,7319	0,3561887	0,6403471	394,6742	2,58097	3	1357,061	865,2369	0,3564126	0,6403126	394,6742	2,600869	1	12	1357	865						Untertest4.avi	0	880	547	72	111	1276	750	400	0	Content		1285	754	15181811	1184604916
15199	08:48:14.856	00:00:15.198	912	-1024	-768	-1	-1	-1	-1	4	-1024	-768	-1	-1	-1	-1	4	12	0	0						Untertest4.avi	0	880	547	72	111	1276	750	400	0	Content		-72	-111	15198545	1184621650
15215	08:48:14.872	00:00:15.215	913	1357,389	870,563	0,3553144	0,6404099	393,5562	2,601894	3	1346,634	861,0493	0,3555392	0,6403753	393,5562	2,621973	1	12	1347	861						Untertest4.avi	0	880	547	72	111	1276	750	400	0	Content		1275	750	15215308	1184638413
15232	08:48:14.889	00:00:15.232	914	1360,536	871,4785	0,3553592	0,6406017	394,9937	2,609762	3	1349,604	861,9403	0,3555828	0,6405672	394,9937	2,629648	1	12	1350	862						Untertest4.avi	0	880	547	72	111	1276	750	400	0	Content		1278	751	15232177	1184655282
15248	08:48:14.905	00:00:15.248	915	673,8961	823,1331	0,3545332	0,6408733	394,9879	1,933095	3	631,7688	811,978	0,3545338	0,6408707	394,9882	1,938643	1	12	632	812						Untertest4.avi	0	880	547	72	111	1276	750	400	0	Content		560	701	15248255	1184671360
15265	08:48:14.922	00:00:15.265	916	-1024	-768	-1	-1	-1	-1	4	-1024	-768	-1	-1	-1	-1	4	12	0	0						Untertest4.avi	0	880	547	72	111	1276	750	400	0	Content		-72	-111	15265003	1184688108
15282	08:48:14.939	00:00:15.281	917	1359,014	865,6615	0,3543223	0,6408151	392,9342	2,561579	3	1348,105	856,0497	0,3545477	0,6407803	392,9342	2,580982	1	12	1348	856						Untertest4.avi	0	880	547	72	111	1276	750	400	0	Content		1276	745	15281634	1184704739
15299	08:48:14.956	00:00:15.298	918	672,4518	827,1458	0,3535816	0,6409016	392,9284	1,892752	3	630,4688	816,1227	0,3535823	0,640899	392,9286	1,898196	1	12	630	816						Untertest4.avi	0	880	547	72	111	1276	750	400	0	Content		558	705	15298633	1184721738
15315	08:48:14.972	00:00:15.314	919	-1024	-768	-1	-1	-1	-1	4	-1024	-768	-1	-1	-1	-1	4	12	0	0						Untertest4.avi	0	880	547	72	111	1276	750	400	0	Content		-72	-111	15314870	1184737975
15332	08:48:14.989	00:00:15.331	920	1354,293	873,4876	0,3541155	0,6409699	393,7429	2,549679	3	1343,282	864,0325	0,3543401	0,6409352	393,7429	2,569295	1	12	1343	864						Untertest4.avi	0	880	547	72	111	1276	750	400	0	Content		1271	753	15331628	1184754733
15348	08:48:15.005	00:00:15.348	921	-1024	-768	-1	-1	-1	-1	4	-1024	-768	-1	-1	-1	-1	4	12	0	0						Untertest4.avi	0	880	547	72	111	1276	750	400	0	Content		-72	-111	15348239	1184771344
15365	08:48:15.022	00:00:15.365	922	1375,74	870,2112	0,3543528	0,6413879	395,8657	2,555183	3	1364,921	860,5829	0,3545756	0,6413536	395,8657	2,574772	1	12	1365	861						Untertest4.avi	0	880	547	72	111	1276	750	400	0	Content		1293	750	15365237	1184788342
15381	08:48:15.038	00:00:15.381	923	1373,453	874,2728	0,3542297	0,6416205	395,5214	2,560714	3	1362,666	864,7421	0,3544528	0,6415861	395,5214	2,580416	1	12	1363	865						Untertest4.avi	0	880	547	72	111	1276	750	400	0	Content		1291	754	15381484	1184804589
15398	08:48:15.055	00:00:15.398	924	-1024	-768	-1	-1	-1	-1	4	-1024	-768	-1	-1	-1	-1	4	12	0	0						Untertest4.avi	0	880	547	72	111	1276	750	400	0	Content		-72	-111	15398232	1184821337
15415	08:48:15.072	00:00:15.414	925	1364,915	866,8185	0,3541065	0,6416682	395,0511	2,560979	3	1353,932	857,1769	0,3543299	0,6416337	395,0511	2,580474	1	12	1354	857						Untertest4.avi	0	880	547	72	111	1276	750	400	0	Content		1282	746	15414854	1184837959
15432	08:48:15.089	00:00:15.431	926	1359,133	871,0364	0,3540632	0,64156	394,8914	2,519521	3	1347,944	861,4909	0,3542868	0,6415255	394,8914	2,53875	1	12	1348	861						Untertest4.avi	0	880	547	72	111	1276	750	400	0	Content		1276	750	15431850	1184854955
15448	08:48:15.105	00:00:15.448	927	-1024	-768	-1	-1	-1	-1	4	-1024	-768	-1	-1	-1	-1	4	12	0	0						Untertest4.avi	0	880	547	72	111	1276	750	400	0	Content		-72	-111	15448100	1184871205
15465	08:48:15.122	00:00:15.464	928	1371,898	872,0693	0,354291	0,6412828	395,5535	2,542182	3	1361,042	862,4954	0,354514	0,6412484	395,5535	2,561789	1	12	1361	862						Untertest4.avi	0	880	547	72	111	1276	750	400	0	Content		1289	751	15464847	1184887952
15481	08:48:15.138	00:00:15.481	929	1363,08	871,765	0,3539079	0,6413504	393,945	2,54102	3	1352,073	862,2383	0,3541324	0,6413158	393,945	2,56025	1	12	1352	862						Untertest4.avi	0	880	547	72	111	1276	750	400	0	Content		1280	751	15481468	1184904573
15498	08:48:15.155	00:00:15.498	930	-1024	-768	-1	-1	-1	-1	4	-1024	-768	-1	-1	-1	-1	4	12	0	0						Untertest4.avi	0	880	547	72	111	1276	750	400	0	Content		-72	-111	15498339	1184921444
15515	08:48:15.172	00:00:15.515	931	-1024	-768	-1	-1	-1	-1	4	-1024	-768	-1	-1	-1	-1	4	12	0	0						Untertest4.avi	0	880	547	72	111	1276	750	400	0	Content		-72	-111	15515004	1184938109
15532	08:48:15.189	00:00:15.531	932	-1024	-768	-1	-1	-1	-1	4	-1024	-768	-1	-1	-1	-1	4	12	0	0						Untertest4.avi	0	880	547	72	111	1276	750	400	0	Content		-72	-111	15531671	1184954776
15548	08:48:15.205	00:00:15.548	933	-1024	-768	-1	-1	-1	-1	4	-1024	-768	-1	-1	-1	-1	4	12	0	0						Untertest4.avi	0	880	547	72	111	1276	750	400	0	Content		-72	-111	15548338	1184971443
15565	08:48:15.222	00:00:15.565	934	1357,38	865,7085	0,3545972	0,6416015	395,0762	2,545658	3	1346,332	856,073	0,3548207	0,6415671	395,0762	2,565371	1	12	1346	856						Untertest4.avi	0	880	547	72	111	1276	750	400	0	Content		1274	745	15565084	1184988189
15581	08:48:15.238	00:00:15.581	935	-1024	-768	-1	-1	-1	-1	4	-1024	-768	-1	-1	-1	-1	4		0	0						Untertest4.avi	0	880	547	72	111				0	Content		-72	-111	15581330	1185004435
15598	08:48:15.255	00:00:15.598	936	-1024	-768	-1	-1	-1	-1	4	-1024	-768	-1	-1	-1	-1	4		0	0						Untertest4.avi	0	880	547	72	111				0	Content		-72	-111	15598048	1185021153
15615	08:48:15.272	00:00:15.614	937	-1024	-768	-1	-1	-1	-1	4	-1024	-768	-1	-1	-1	-1	4		0	0						Untertest4.avi	0	880	547	72	111				0	Content		-72	-111	15614714	1185037819
15631	08:48:15.288	00:00:15.631	938	-1024	-768	-1	-1	-1	-1	4	-1024	-768	-1	-1	-1	-1	4		0	0						Untertest4.avi	0	880	547	72	111				0	Content		-72	-111	15631399	1185054504
15648	08:48:15.305	00:00:15.648	939	-1024	-768	-1	-1	-1	-1	4	-1024	-768	-1	-1	-1	-1	4		0	0						Untertest4.avi	0	880	547	72	111				0	Content		-72	-111	15648264	1185071369
15665	08:48:15.322	00:00:15.665	940	-1024	-768	-1	-1	-1	-1	4	-1024	-768	-1	-1	-1	-1	4		0	0						Untertest4.avi	0	880	547	72	111				0	Content		-72	-111	15665019	1185088124
15682	08:48:15.339	00:00:15.681	941	-1024	-768	-1	-1	-1	-1	4	-1024	-768	-1	-1	-1	-1	4		0	0						Untertest4.avi	0	880	547	72	111				0	Content		-72	-111	15681586	1185104691
15698	08:48:15.355	00:00:15.698	942	891,6407	1038,448	0,3831235	0,6443611	493,9209	3,165744	3	857,322	1029,758	0,3832413	0,6443546	493,9209	3,177099	1	13	857	1030						Untertest4.avi	0	880	547	72	111	751	899	167	0	Content		785	919	15698013	1185121118
15715	08:48:15.372	00:00:15.714	943	830,6657	1016,042	0,3836003	0,6442539	483,8266	3,13277	3	806,3082	1011,111	0,383291	0,6442428	493,8349	3,229082	1	13	806	1011						Untertest4.avi	0	880	547	72	111	751	899	167	0	Content		734	900	15714885	1185137990
15732	08:48:15.389	00:00:15.731	944	909,1492	1025,181	0,3851141	0,6442897	504,218	3,288542	3	859,4399	1016,902	0,38513	0,6442679	504,218	3,298192	1	13	859	1017						Untertest4.avi	0	880	547	72	111	751	899	167	0	Content		787	906	15731506	1185154611
15748	08:48:15.405	00:00:15.748	945	866,0753	1001,691	0,383067	0,6446187	495,6961	3,224205	3	820,9394	990,5887	0,3832258	0,6446142	493,6235	3,221827	1	13	821	991						Untertest4.avi	0	880	547	72	111	751	899	167	0	Content		749	880	15748325	1185171430
15765	08:48:15.422	00:00:15.764	946	852,7427	990,2346	0,3830448	0,6447394	495,1141	3,345618	3	806,9058	980,1819	0,3831531	0,6447251	493,7061	3,346836	1	13	807	980						Untertest4.avi	0	880	547	72	111	751	899	167	0	Content		735	869	15764627	1185187732
15782	08:48:15.439	00:00:15.781	947	867,7922	1017,313	0,3824746	0,6450204	495,9115	3,257987	3	818,5976	1009,165	0,3824379	0,644998	495,9117	3,267988	1	13	819	1009						Untertest4.avi	0	880	547	72	111	751	899	167	0	Content		747	898	15781625	1185204730
15798	08:48:15.455	00:00:15.798	948	872,2411	1007,927	0,3842041	0,6450194	501,3596	3,285367	3	824,9414	999,4843	0,384242	0,6449972	501,3596	3,29497	1	13	825	999						Untertest4.avi	0	880	547	72	111	751	899	167	0	Content		753	888	15798246	1185221351
15815	08:48:15.472	00:00:15.814	949	863,2513	1026,016	0,3832704	0,6452118	497,9409	3,29814	3	829,3211	1018,198	0,3834248	0,6451892	497,9409	3,308797	1	13	829	1018						Untertest4.avi	0	880	547	72	111	751	899	167	0	Content		757	907	15814942	1185238047
15831	08:48:15.488	00:00:15.831	950	-1024	-768	-1	-1	-1	-1	4	-1024	-768	-1	-1	-1	-1	4	13	0	0						Untertest4.avi	0	880	547	72	111	751	899	167	0	Content		-72	-111	15831244	1185254349
15848	08:48:15.505	00:00:15.848	951	863,4351	1015,769	0,3819697	0,6456726	493,6455	3,282856	3	821,0296	1006,956	0,3820181	0,6456614	493,648	3,293016	1	13	821	1007						Untertest4.avi	0	880	547	72	111	751	899	167	0	Content		749	896	15848243	1185271348
15865	08:48:15.522	00:00:15.864	952	-1024	-768	-1	-1	-1	-1	4	-1024	-768	-1	-1	-1	-1	4		0	0						Untertest4.avi	0	880	547	72	111				0	Content		-72	-111	15864615	1185287720
15881	08:48:15.538	00:00:15.881	953	-1024	-768	-1	-1	-1	-1	4	-1024	-768	-1	-1	-1	-1	4		0	0						Untertest4.avi	0	880	547	72	111				0	Content		-72	-111	15881363	1185304468
15898	08:48:15.555	00:00:15.897	954	-1024	-768	-1	-1	-1	-1	4	-1024	-768	-1	-1	-1	-1	4		0	0						Untertest4.avi	0	880	547	72	111				0	Content		-72	-111	15897862	1185320967
15915	08:48:15.572	00:00:15.914	955	-1024	-768	-1	-1	-1	-1	4	-1024	-768	-1	-1	-1	-1	4		0	0						Untertest4.avi	0	880	547	72	111				0	Content		-72	-111	15914804	1185337909
15931	08:48:15.588	00:00:15.931	956	-1024	-768	-1	-1	-1	-1	4	-1024	-768	-1	-1	-1	-1	4		0	0						Untertest4.avi	0	880	547	72	111				0	Content		-72	-111	15931228	1185354333
15948	08:48:15.605	00:00:15.947	957	-1024	-768	-1	-1	-1	-1	4	-1024	-768	-1	-1	-1	-1	4		0	0						Untertest4.avi	0	880	547	72	111				0	Content		-72	-111	15947979	1185371084
15965	08:48:15.622	00:00:15.964	958	-1024	-768	-1	-1	-1	-1	4	-1024	-768	-1	-1	-1	-1	4		0	0						Untertest4.avi	0	880	547	72	111				0	Content		-72	-111	15964603	1185387708
15981	08:48:15.638	00:00:15.981	959	-1024	-768	-1	-1	-1	-1	4	-1024	-768	-1	-1	-1	-1	4		0	0						Untertest4.avi	0	880	547	72	111				0	Content		-72	-111	15981350	1185404455
15998	08:48:15.655	00:00:15.997	960	-1024	-768	-1	-1	-1	-1	4	-1024	-768	-1	-1	-1	-1	4		0	0						Untertest4.avi	0	880	547	72	111				0	Content		-72	-111	15997972	1185421077
16015	08:48:15.672	00:00:16.014	961	-1024	-768	-1	-1	-1	-1	4	-1024	-768	-1	-1	-1	-1	4		0	0						Untertest4.avi	0	880	547	72	111				0	Content		-72	-111	16014597	1185437702
16031	08:48:15.688	00:00:16.031	962	-1024	-768	-1	-1	-1	-1	4	-1024	-768	-1	-1	-1	-1	4		0	0						Untertest4.avi	0	880	547	72	111				0	Content		-72	-111	16031346	1185454451
16048	08:48:15.705	00:00:16.047	963	-1024	-768	-1	-1	-1	-1	4	-1024	-768	-1	-1	-1	-1	4		0	0						Untertest4.avi	0	880	547	72	111				0	Content		-72	-111	16047970	1185471075
16065	08:48:15.722	00:00:16.064	964	-1024	-768	-1	-1	-1	-1	4	-1024	-768	-1	-1	-1	-1	4		0	0						Untertest4.avi	0	880	547	72	111				0	Content		-72	-111	16064593	1185487698
16081	08:48:15.738	00:00:16.081	965	-1024	-768	-1	-1	-1	-1	4	-1024	-768	-1	-1	-1	-1	4		0	0						Untertest4.avi	0	880	547	72	111				0	Content		-72	-111	16081090	1185504195
16098	08:48:15.755	00:00:16.098	966	-1024	-768	-1	-1	-1	-1	4	-1024	-768	-1	-1	-1	-1	4		0	0						Untertest4.avi	0	880	547	72	111				0	Content		-72	-111	16098339	1185521444
16115	08:48:15.772	00:00:16.114	967	-1024	-768	-1	-1	-1	-1	4	-1024	-768	-1	-1	-1	-1	4		0	0						Untertest4.avi	0	880	547	72	111				0	Content		-72	-111	16114965	1185538070
16132	08:48:15.789	00:00:16.131	968	-1024	-768	-1	-1	-1	-1	4	-1024	-768	-1	-1	-1	-1	4		0	0						Untertest4.avi	0	880	547	72	111				0	Content		-72	-111	16131588	1185554693
16148	08:48:15.805	00:00:16.147	969	-1024	-768	-1	-1	-1	-1	4	-1024	-768	-1	-1	-1	-1	4		0	0						Untertest4.avi	0	880	547	72	111				0	Content		-72	-111	16147710	1185570815
16164	08:48:15.821	00:00:16.164	970	-1024	-768	-1	-1	-1	-1	4	-1024	-768	-1	-1	-1	-1	4		0	0						Untertest4.avi	0	880	547	72	111				0	Content		-72	-111	16164332	1185587437
16181	08:48:15.838	00:00:16.181	971	-1024	-768	-1	-1	-1	-1	4	-1024	-768	-1	-1	-1	-1	4		0	0						Untertest4.avi	0	880	547	72	111				0	Content		-72	-111	16181086	1185604191
16198	08:48:15.855	00:00:16.197	972	-1024	-768	-1	-1	-1	-1	4	-1024	-768	-1	-1	-1	-1	4		0	0						Untertest4.avi	0	880	547	72	111				0	Content		-72	-111	16197707	1185620812
16214	08:48:15.871	00:00:16.214	973	-1024	-768	-1	-1	-1	-1	4	-1024	-768	-1	-1	-1	-1	4		0	0						Untertest4.avi	0	880	547	72	111				0	Content		-72	-111	16214326	1185637431
16231	08:48:15.888	00:00:16.230	974	-1024	-768	-1	-1	-1	-1	4	-1024	-768	-1	-1	-1	-1	4		0	0						Untertest4.avi	0	880	547	72	111				0	Content		-72	-111	16230951	1185654056
16248	08:48:15.905	00:00:16.248	975	-1024	-768	-1	-1	-1	-1	4	-1024	-768	-1	-1	-1	-1	4		0	0						Untertest4.avi	0	880	547	72	111				0	Content		-72	-111	16248149	1185671254
16266	08:48:15.923	00:00:16.265	976	-1024	-768	-1	-1	-1	-1	4	-1024	-768	-1	-1	-1	-1	4		0	0						Untertest4.avi	0	880	547	72	111				0	Content		-72	-111	16265519	1185688624
16283	08:48:15.940	00:00:16.282	977	-1024	-768	-1	-1	-1	-1	4	-1024	-768	-1	-1	-1	-1	4		0	0						Untertest4.avi	0	880	547	72	111				0	Content		-72	-111	16282766	1185705871
16298	08:48:15.955	00:00:16.297	978	-1024	-768	-1	-1	-1	-1	4	-1024	-768	-1	-1	-1	-1	4		0	0						Untertest4.avi	0	880	547	72	111				0	Content		-72	-111	16297571	1185720676
16314	08:48:15.971	00:00:16.314	979	-1024	-768	-1	-1	-1	-1	4	-1024	-768	-1	-1	-1	-1	4		0	0						Untertest4.avi	0	880	547	72	111				0	Content		-72	-111	16314319	1185737424
16331	08:48:15.988	00:00:16.330	980	-1024	-768	-1	-1	-1	-1	4	-1024	-768	-1	-1	-1	-1	4		0	0						Untertest4.avi	0	880	547	72	111				0	Content		-72	-111	16330942	1185754047
16348	08:48:16.005	00:00:16.347	981	-1024	-768	-1	-1	-1	-1	4	-1024	-768	-1	-1	-1	-1	4		0	0						Untertest4.avi	0	880	547	72	111				0	Content		-72	-111	16347563	1185770668
16364	08:48:16.021	00:00:16.364	982	-1024	-768	-1	-1	-1	-1	4	-1024	-768	-1	-1	-1	-1	4		0	0						Untertest4.avi	0	880	547	72	111				0	Content		-72	-111	16364185	1185787290
16381	08:48:16.038	00:00:16.380	983	-1024	-768	-1	-1	-1	-1	4	-1024	-768	-1	-1	-1	-1	4		0	0						Untertest4.avi	0	880	547	72	111				0	Content		-72	-111	16380810	1185803915
16398	08:48:16.055	00:00:16.398	984	-1024	-768	-1	-1	-1	-1	4	-1024	-768	-1	-1	-1	-1	4		0	0						Untertest4.avi	0	880	547	72	111				0	Content		-72	-111	16398006	1185821111
16415	08:48:16.072	00:00:16.415	985	-1024	-768	-1	-1	-1	-1	4	-1024	-768	-1	-1	-1	-1	4		0	0						Untertest4.avi	0	880	547	72	111				0	Content		-72	-111	16415375	1185838480
16433	08:48:16.090	00:00:16.432	986	-1024	-768	-1	-1	-1	-1	4	-1024	-768	-1	-1	-1	-1	4		0	0						Untertest4.avi	0	880	547	72	111				0	Content		-72	-111	16432621	1185855726
16448	08:48:16.105	00:00:16.447	987	-1024	-768	-1	-1	-1	-1	4	-1024	-768	-1	-1	-1	-1	4		0	0						Untertest4.avi	0	880	547	72	111				0	Content		-72	-111	16447548	1185870653
16464	08:48:16.121	00:00:16.464	988	-1024	-768	-1	-1	-1	-1	4	-1024	-768	-1	-1	-1	-1	4		0	0						Untertest4.avi	0	880	547	72	111				0	Content		-72	-111	16464169	1185887274
16481	08:48:16.138	00:00:16.480	989	-1024	-768	-1	-1	-1	-1	4	-1024	-768	-1	-1	-1	-1	4		0	0						Untertest4.avi	0	880	547	72	111				0	Content		-72	-111	16480918	1185904023
16497	08:48:16.154	00:00:16.497	990	-1024	-768	-1	-1	-1	-1	4	-1024	-768	-1	-1	-1	-1	4		0	0						Untertest4.avi	0	880	547	72	111				0	Content		-72	-111	16497415	1185920520
16514	08:48:16.171	00:00:16.514	991	-1024	-768	-1	-1	-1	-1	4	-1024	-768	-1	-1	-1	-1	4		0	0						Untertest4.avi	0	880	547	72	111				0	Content		-72	-111	16514162	1185937267
16531	08:48:16.188	00:00:16.530	992	-1024	-768	-1	-1	-1	-1	4	-1024	-768	-1	-1	-1	-1	4		0	0						Untertest4.avi	0	880	547	72	111				0	Content		-72	-111	16530783	1185953888
16548	08:48:16.205	00:00:16.547	993	-1024	-768	-1	-1	-1	-1	4	-1024	-768	-1	-1	-1	-1	4		0	0						Untertest4.avi	0	880	547	72	111				0	Content		-72	-111	16547853	1185970958
16565	08:48:16.222	00:00:16.565	994	-1024	-768	-1	-1	-1	-1	4	-1024	-768	-1	-1	-1	-1	4		0	0						Untertest4.avi	0	880	547	72	111				0	Content		-72	-111	16565223	1185988328
16582	08:48:16.239	00:00:16.582	995	-1024	-768	-1	-1	-1	-1	4	-1024	-768	-1	-1	-1	-1	4		0	0						Untertest4.avi	0	880	547	72	111				0	Content		-72	-111	16582470	1186005575
16597	08:48:16.254	00:00:16.597	996	-1024	-768	-1	-1	-1	-1	4	-1024	-768	-1	-1	-1	-1	4		0	0						Untertest4.avi	0	880	547	72	111				0	Content		-72	-111	16597398	1186020503
16614	08:48:16.271	00:00:16.614	997	-1024	-768	-1	-1	-1	-1	4	-1024	-768	-1	-1	-1	-1	4		0	0						Untertest4.avi	0	880	547	72	111				0	Content		-72	-111	16614020	1186037125
16631	08:48:16.288	00:00:16.630	998	-1024	-768	-1	-1	-1	-1	4	-1024	-768	-1	-1	-1	-1	4		0	0						Untertest4.avi	0	880	547	72	111				0	Content		-72	-111	16630767	1186053872
16647	08:48:16.304	00:00:16.647	999	-1024	-768	-1	-1	-1	-1	4	-1024	-768	-1	-1	-1	-1	4		0	0						Untertest4.avi	0	880	547	72	111				0	Content		-72	-111	16647390	1186070495
16664	08:48:16.321	00:00:16.664	1000	-1024	-768	-1	-1	-1	-1	4	-1024	-768	-1	-1	-1	-1	4		0	0						Untertest4.avi	0	880	547	72	111				0	Content		-72	-111	16664013	1186087118
16681	08:48:16.338	00:00:16.680	1001	-1024	-768	-1	-1	-1	-1	4	-1024	-768	-1	-1	-1	-1	4		0	0						Untertest4.avi	0	880	547	72	111				0	Content		-72	-111	16680636	1186103741
16698	08:48:16.355	00:00:16.697	1002	-1024	-768	-1	-1	-1	-1	4	-1024	-768	-1	-1	-1	-1	4		0	0						Untertest4.avi	0	880	547	72	111				0	Content		-72	-111	16697831	1186120936
16715	08:48:16.372	00:00:16.715	1003	-1024	-768	-1	-1	-1	-1	4	-1024	-768	-1	-1	-1	-1	4		0	0						Untertest4.avi	0	880	547	72	111				0	Content		-72	-111	16715075	1186138180
16732	08:48:16.389	00:00:16.732	1004	-1024	-768	-1	-1	-1	-1	4	-1024	-768	-1	-1	-1	-1	4		0	0						Untertest4.avi	0	880	547	72	111				0	Content		-72	-111	16732450	1186155555
16747	08:48:16.404	00:00:16.747	1005	-1024	-768	-1	-1	-1	-1	4	-1024	-768	-1	-1	-1	-1	4		0	0						Untertest4.avi	0	880	547	72	111				0	Content		-72	-111	16747263	1186170368
16764	08:48:16.421	00:00:16.764	1006	910,7652	1006,941	0,376853	0,6466178	502,7103	3,24643	3	865,6269	998,3479	0,3769039	0,6465957	502,7103	3,256267	1	14	866	998						Untertest4.avi	0	880	547	72	111	735	872	466	0	Content		794	887	16764002	1186187107
16781	08:48:16.438	00:00:16.780	1007	-1024	-768	-1	-1	-1	-1	4	-1024	-768	-1	-1	-1	-1	4	14	0	0						Untertest4.avi	0	880	547	72	111	735	872	466	0	Content		-72	-111	16780624	1186203729
16797	08:48:16.454	00:00:16.797	1008	882,4896	1003,165	0,3739486	0,6474308	503,7499	3,33083	3	807,3641	981,7628	0,3745002	0,6474801	492,1638	3,266635	1	14	807	982						Untertest4.avi	0	880	547	72	111	735	872	466	0	Content		735	871	16797234	1186220339
16814	08:48:16.471	00:00:16.814	1009	902,6476	1005,75	0,3714315	0,6479664	501,8817	3,300079	3	839,6927	997,0272	0,3712766	0,6479445	501,8821	3,307969	1	14	840	997						Untertest4.avi	0	880	547	72	111	735	872	466	0	Content		768	886	16814187	1186237292
16831	08:48:16.488	00:00:16.830	1010	885,1879	995,9419	0,3737722	0,6482681	492,2923	3,249922	3	821,3483	985,0511	0,3736243	0,6482805	492,2923	3,257927	1	14	821	985						Untertest4.avi	0	880	547	72	111	735	872	466	0	Content		749	874	16830614	1186253719
16847	08:48:16.504	00:00:16.847	1011	886,9911	979,2501	0,373326	0,6485134	492,2923	3,284533	3	827,2787	970,3097	0,3732394	0,6484905	492,2923	3,292989	1	14	827	970						Untertest4.avi	0	880	547	72	111	735	872	466	0	Content		755	859	16847248	1186270353
16864	08:48:16.521	00:00:16.863	1012	861,5273	984,1273	0,3727024	0,6489801	492,0267	3,27904	3	809,491	975,184	0,3726608	0,6489608	492,0267	3,287972	1	14	809	975						Untertest4.avi	0	880	547	72	111	735	872	466	0	Content		737	864	16863861	1186286966
16881	08:48:16.538	00:00:16.880	1013	879,8812	990,8772	0,3721578	0,6491352	495,7964	3,28116	3	817,157	978,1216	0,372278	0,6491367	492,1436	3,26713	1	14	817	978						Untertest4.avi	0	880	547	72	111	735	872	466	0	Content		745	867	16880804	1186303909
16897	08:48:16.554	00:00:16.897	1014	874,0726	998,926	0,3735796	0,6490984	502,1956	3,331606	3	825,9993	990,3016	0,3736092	0,6490763	502,1956	3,341174	1	14	826	990						Untertest4.avi	0	880	547	72	111	735	872	466	0	Content		754	879	16897243	1186320348
16914	08:48:16.571	00:00:16.913	1015	867,1857	982,6771	0,3709136	0,6493428	500,8375	3,345552	3	808,4161	966,6553	0,3714321	0,6493465	491,9808	3,299753	1	14	808	967						Untertest4.avi	0	880	547	72	111	735	872	466	0	Content		736	856	16913851	1186336956
16930	08:48:16.587	00:00:16.930	1016	862,1157	1000,122	0,3704311	0,6494347	502,1588	3,33597	3	802,5776	981,8296	0,3710458	0,6494534	491,8559	3,281529	1	14	803	982						Untertest4.avi	0	880	547	72	111	735	872	466	0	Content		731	871	16930473	1186353578
16947	08:48:16.604	00:00:16.947	1017	852,2669	986,7828	0,3707792	0,6495375	491,9856	3,270847	3	803,8575	977,8453	0,370771	0,6495202	491,9856	3,28075	1	14	804	978						Untertest4.avi	0	880	547	72	111	735	872	466	0	Content		732	867	16947418	1186370523
16964	08:48:16.621	00:00:16.964	1018	855,0792	993,2783	0,3704756	0,649628	492,0794	3,308753	3	809,6118	984,5818	0,3704941	0,6496091	492,0794	3,318911	1	14	810	985						Untertest4.avi	0	880	547	72	111	735	872	466	0	Content		738	874	16964042	1186387147
16981	08:48:16.638	00:00:16.980	1019	845,9709	983,1763	0,3702686	0,6496941	492,1113	3,319395	3	801,7915	974,148	0,3702987	0,6496775	492,1113	3,329804	1	14	802	974						Untertest4.avi	0	880	547	72	111	735	872	466	0	Content		730	863	16980789	1186403894
16997	08:48:16.654	00:00:16.997	1020	866,3632	1006,295	0,3668182	0,6500013	504,0037	3,373561	3	818,4296	997,8273	0,3667989	0,6499795	503,9995	3,383898	1	14	818	998						Untertest4.avi	0	880	547	72	111	735	872	466	0	Content		746	887	16997095	1186420200
17014	08:48:16.671	00:00:17.013	1021	855,6373	986,127	0,3702019	0,6500019	492,3129	3,312825	3	798,6547	976,0076	0,3701178	0,6500005	492,3128	3,321948	1	14	799	976						Untertest4.avi	0	880	547	72	111	735	872	466	0	Content		727	865	17013842	1186436947
17030	08:48:16.687	00:00:17.030	1022	878,7808	1002,564	0,3694518	0,6499852	504,36	3,37822	3	811,3433	982,7767	0,3701226	0,6500064	492,3391	3,311857	1	14	811	983						Untertest4.avi	0	880	547	72	111	735	872	466	0	Content		739	872	17030466	1186453571
17047	08:48:16.704	00:00:17.047	1023	887,4074	1005,065	0,3719144	0,6498187	501,8498	3,374784	3	826,3502	996,4404	0,3718306	0,6497967	501,8498	3,383482	1	14	826	996						Untertest4.avi	0	880	547	72	111	735	872	466	0	Content		754	885	17047409	1186470514
17064	08:48:16.721	00:00:17.064	1024	853,7596	989,7424	0,3696801	0,6500969	503,379	3,394538	3	790,1452	972,3362	0,3703189	0,6500967	492,1866	3,333041	1	14	790	972						Untertest4.avi	0	880	547	72	111	735	872	466	0	Content		718	861	17064031	1186487136
17081	08:48:16.738	00:00:17.080	1025	840,3177	991,2416	0,3705145	0,6501591	492,0861	3,32279	3	789,0681	982,6259	0,3704841	0,6501383	492,0861	3,33229	1	14	789	983						Untertest4.avi	0	880	547	72	111	735	872	466	0	Content		717	872	17080652	1186503757
17097	08:48:16.754	00:00:17.097	1026	842,3569	985,4271	0,3707103	0,6502153	492,0846	3,32313	3	788,3173	976,7085	0,3706539	0,6501938	492,0846	3,332167	1	14	788	977						Untertest4.avi	0	880	547	72	111	735	872	466	0	Content		716	866	17097080	1186520185
17114	08:48:16.771	00:00:17.113	1027	852,5681	998,6314	0,3708182	0,650234	492,2327	3,285981	3	806,4795	989,5571	0,3708321	0,6502226	492,2327	3,296293	1	14	806	990						Untertest4.avi	0	880	547	72	111	735	872	466	0	Content		734	879	17113704	1186536809
17130	08:48:16.787	00:00:17.130	1028	857,4771	998,7573	0,3704181	0,6501501	501,4512	3,355266	3	797,2876	982,6241	0,3709579	0,6501458	492,1296	3,306226	1	14	797	983						Untertest4.avi	0	880	547	72	111	735	872	466	0	Content		725	872	17130326	1186553431
17147	08:48:16.804	00:00:17.147	1029	859,4762	1004,211	0,3703213	0,6500428	504,3957	3,389457	3	796,1339	985,5024	0,3710346	0,650046	492,1412	3,321777	1	14	796	986						Untertest4.avi	0	880	547	72	111	735	872	466	0	Content		724	875	17147269	1186570374
17164	08:48:16.821	00:00:17.164	1030	844,7413	992,9174	0,3711395	0,6499231	492,3776	3,345486	3	790,8261	984,3544	0,3710843	0,6499017	492,3775	3,354663	1	14	791	984						Untertest4.avi	0	880	547	72	111	735	872	466	0	Content		719	873	17164019	1186587124
17181	08:48:16.838	00:00:17.180	1031	852,4042	988,5452	0,3710493	0,6497175	492,4117	3,295877	3	804,6852	979,7527	0,3710481	0,6496985	492,4117	3,305852	1	14	805	980						Untertest4.avi	0	880	547	72	111	735	872	466	0	Content		733	869	17180643	1186603748
17197	08:48:16.854	00:00:17.196	1032	868,7155	1003,418	0,3703866	0,649361	501,671	3,350657	3	808,2537	986,9035	0,3709385	0,6493599	492,1789	3,300771	1	14	808	987						Untertest4.avi	0	880	547	72	111	735	872	466	0	Content		736	876	17196950	1186620055
17214	08:48:16.871	00:00:17.213	1033	835,2897	1014,779	0,373485	0,6494371	502,5619	3,33609	3	786,6348	1006,553	0,3735185	0,649415	502,5619	3,345555	1	14	787	1007						Untertest4.avi	0	880	547	72	111	735	872	466	0	Content		715	896	17213698	1186636803
17230	08:48:16.887	00:00:17.230	1034	-1024	-768	-1	-1	-1	-1	4	-1024	-768	-1	-1	-1	-1	4		0	0						Untertest4.avi	0	880	547	72	111				0	Content		-72	-111	17230316	1186653421
17247	08:48:16.904	00:00:17.247	1035	-1024	-768	-1	-1	-1	-1	4	-1024	-768	-1	-1	-1	-1	4		0	0						Untertest4.avi	0	880	547	72	111				0	Content		-72	-111	17247261	1186670366
17264	08:48:16.921	00:00:17.263	1036	-1024	-768	-1	-1	-1	-1	4	-1024	-768	-1	-1	-1	-1	4		0	0						Untertest4.avi	0	880	547	72	111				0	Content		-72	-111	17263566	1186686671
17280	08:48:16.937	00:00:17.280	1037	-1024	-768	-1	-1	-1	-1	4	-1024	-768	-1	-1	-1	-1	4		0	0						Untertest4.avi	0	880	547	72	111				0	Content		-72	-111	17280429	1186703534
17297	08:48:16.954	00:00:17.297	1038	-1024	-768	-1	-1	-1	-1	4	-1024	-768	-1	-1	-1	-1	4		0	0						Untertest4.avi	0	880	547	72	111				0	Content		-72	-111	17297061	1186720166
17314	08:48:16.971	00:00:17.313	1039	-1024	-768	-1	-1	-1	-1	4	-1024	-768	-1	-1	-1	-1	4		0	0						Untertest4.avi	0	880	547	72	111				0	Content		-72	-111	17313682	1186736787
17330	08:48:16.987	00:00:17.330	1040	-1024	-768	-1	-1	-1	-1	4	-1024	-768	-1	-1	-1	-1	4		0	0						Untertest4.avi	0	880	547	72	111				0	Content		-72	-111	17330429	1186753534
17347	08:48:17.004	00:00:17.347	1041	-1024	-768	-1	-1	-1	-1	4	-1024	-768	-1	-1	-1	-1	4		0	0						Untertest4.avi	0	880	547	72	111				0	Content		-72	-111	17347053	1186770158
17364	08:48:17.021	00:00:17.363	1042	-1024	-768	-1	-1	-1	-1	4	-1024	-768	-1	-1	-1	-1	4		0	0						Untertest4.avi	0	880	547	72	111				0	Content		-72	-111	17363676	1186786781
17380	08:48:17.037	00:00:17.380	1043	-1024	-768	-1	-1	-1	-1	4	-1024	-768	-1	-1	-1	-1	4		0	0						Untertest4.avi	0	880	547	72	111				0	Content		-72	-111	17380298	1186803403
17397	08:48:17.054	00:00:17.397	1044	-1024	-768	-1	-1	-1	-1	4	-1024	-768	-1	-1	-1	-1	4		0	0						Untertest4.avi	0	880	547	72	111				0	Content		-72	-111	17397048	1186820153
17414	08:48:17.071	00:00:17.413	1045	-1024	-768	-1	-1	-1	-1	4	-1024	-768	-1	-1	-1	-1	4		0	0						Untertest4.avi	0	880	547	72	111				0	Content		-72	-111	17413674	1186836779
17430	08:48:17.087	00:00:17.430	1046	-1024	-768	-1	-1	-1	-1	4	-1024	-768	-1	-1	-1	-1	4		0	0						Untertest4.avi	0	880	547	72	111				0	Content		-72	-111	17430188	1186853293
17447	08:48:17.104	00:00:17.447	1047	-1024	-768	-1	-1	-1	-1	4	-1024	-768	-1	-1	-1	-1	4		0	0						Untertest4.avi	0	880	547	72	111				0	Content		-72	-111	17447239	1186870344
17464	08:48:17.121	00:00:17.464	1048	-1024	-768	-1	-1	-1	-1	4	-1024	-768	-1	-1	-1	-1	4		0	0						Untertest4.avi	0	880	547	72	111				0	Content		-72	-111	17464040	1186887145
17481	08:48:17.138	00:00:17.480	1049	-1024	-768	-1	-1	-1	-1	4	-1024	-768	-1	-1	-1	-1	4		0	0						Untertest4.avi	0	880	547	72	111				0	Content		-72	-111	17480665	1186903770
17497	08:48:17.154	00:00:17.496	1050	-1024	-768	-1	-1	-1	-1	4	-1024	-768	-1	-1	-1	-1	4		0	0						Untertest4.avi	0	880	547	72	111				0	Content		-72	-111	17496787	1186919892
17513	08:48:17.170	00:00:17.513	1051	-1024	-768	-1	-1	-1	-1	4	-1024	-768	-1	-1	-1	-1	4		0	0						Untertest4.avi	0	880	547	72	111				0	Content		-72	-111	17513409	1186936514
17530	08:48:17.187	00:00:17.530	1052	-1024	-768	-1	-1	-1	-1	4	-1024	-768	-1	-1	-1	-1	4		0	0						Untertest4.avi	0	880	547	72	111				0	Content		-72	-111	17530034	1186953139
17547	08:48:17.204	00:00:17.546	1053	-1024	-768	-1	-1	-1	-1	4	-1024	-768	-1	-1	-1	-1	4		0	0						Untertest4.avi	0	880	547	72	111				0	Content		-72	-111	17546782	1186969887
17563	08:48:17.220	00:00:17.563	1054	-1024	-768	-1	-1	-1	-1	4	-1024	-768	-1	-1	-1	-1	4		0	0						Untertest4.avi	0	880	547	72	111				0	Content		-72	-111	17563404	1186986509
17580	08:48:17.237	00:00:17.580	1055	-1024	-768	-1	-1	-1	-1	4	-1024	-768	-1	-1	-1	-1	4		0	0						Untertest4.avi	0	880	547	72	111				0	Content		-72	-111	17580026	1187003131
17597	08:48:17.254	00:00:17.596	1056	-1024	-768	-1	-1	-1	-1	4	-1024	-768	-1	-1	-1	-1	4		0	0						Untertest4.avi	0	880	547	72	111				0	Content		-72	-111	17596646	1187019751
17614	08:48:17.271	00:00:17.613	1057	-1024	-768	-1	-1	-1	-1	4	-1024	-768	-1	-1	-1	-1	4		0	0						Untertest4.avi	0	880	547	72	111				0	Content		-72	-111	17613841	1187036946
17631	08:48:17.288	00:00:17.631	1058	-1024	-768	-1	-1	-1	-1	4	-1024	-768	-1	-1	-1	-1	4		0	0						Untertest4.avi	0	880	547	72	111				0	Content		-72	-111	17631210	1187054315
17648	08:48:17.305	00:00:17.648	1059	-1024	-768	-1	-1	-1	-1	4	-1024	-768	-1	-1	-1	-1	4		0	0						Untertest4.avi	0	880	547	72	111				0	Content		-72	-111	17648455	1187071560
17663	08:48:17.320	00:00:17.663	1060	-1024	-768	-1	-1	-1	-1	4	-1024	-768	-1	-1	-1	-1	4		0	0						Untertest4.avi	0	880	547	72	111				0	Content		-72	-111	17663258	1187086363
17680	08:48:17.337	00:00:17.680	1061	-1024	-768	-1	-1	-1	-1	4	-1024	-768	-1	-1	-1	-1	4		0	0						Untertest4.avi	0	880	547	72	111				0	Content		-72	-111	17680004	1187103109
17697	08:48:17.354	00:00:17.696	1062	-1024	-768	-1	-1	-1	-1	4	-1024	-768	-1	-1	-1	-1	4		0	0						Untertest4.avi	0	880	547	72	111				0	Content		-72	-111	17696627	1187119732
17713	08:48:17.370	00:00:17.713	1063	-1024	-768	-1	-1	-1	-1	4	-1024	-768	-1	-1	-1	-1	4		0	0						Untertest4.avi	0	880	547	72	111				0	Content		-72	-111	17713377	1187136482
17730	08:48:17.387	00:00:17.729	1064	-1024	-768	-1	-1	-1	-1	4	-1024	-768	-1	-1	-1	-1	4		0	0						Untertest4.avi	0	880	547	72	111				0	Content		-72	-111	17729875	1187152980
17746	08:48:17.403	00:00:17.746	1065	-1024	-768	-1	-1	-1	-1	4	-1024	-768	-1	-1	-1	-1	4		0	0						Untertest4.avi	0	880	547	72	111				0	Content		-72	-111	17746497	1187169602
17764	08:48:17.421	00:00:17.763	1066	-1024	-768	-1	-1	-1	-1	4	-1024	-768	-1	-1	-1	-1	4		0	0						Untertest4.avi	0	880	547	72	111				0	Content		-72	-111	17763693	1187186798
17781	08:48:17.438	00:00:17.781	1067	-1024	-768	-1	-1	-1	-1	4	-1024	-768	-1	-1	-1	-1	4		0	0						Untertest4.avi	0	880	547	72	111				0	Content		-72	-111	17781078	1187204183
17798	08:48:17.455	00:00:17.798	1068	-1024	-768	-1	-1	-1	-1	4	-1024	-768	-1	-1	-1	-1	4		0	0						Untertest4.avi	0	880	547	72	111				0	Content		-72	-111	17798312	1187221417
17813	08:48:17.470	00:00:17.813	1069	-1024	-768	-1	-1	-1	-1	4	-1024	-768	-1	-1	-1	-1	4		0	0						Untertest4.avi	0	880	547	72	111				0	Content		-72	-111	17813238	1187236343
17830	08:48:17.487	00:00:17.829	1070	-1024	-768	-1	-1	-1	-1	4	-1024	-768	-1	-1	-1	-1	4		0	0						Untertest4.avi	0	880	547	72	111				0	Content		-72	-111	17829862	1187252967
17847	08:48:17.504	00:00:17.846	1071	-1024	-768	-1	-1	-1	-1	4	-1024	-768	-1	-1	-1	-1	4		0	0						Untertest4.avi	0	880	547	72	111				0	Content		-72	-111	17846610	1187269715
17863	08:48:17.520	00:00:17.863	1072	-1024	-768	-1	-1	-1	-1	4	-1024	-768	-1	-1	-1	-1	4		0	0						Untertest4.avi	0	880	547	72	111				0	Content		-72	-111	17863109	1187286214
17880	08:48:17.537	00:00:17.879	1073	-1024	-768	-1	-1	-1	-1	4	-1024	-768	-1	-1	-1	-1	4		0	0						Untertest4.avi	0	880	547	72	111				0	Content		-72	-111	17879854	1187302959
17896	08:48:17.553	00:00:17.896	1074	-1024	-768	-1	-1	-1	-1	4	-1024	-768	-1	-1	-1	-1	4		0	0						Untertest4.avi	0	880	547	72	111				0	Content		-72	-111	17896478	1187319583
17914	08:48:17.571	00:00:17.913	1075	-1024	-768	-1	-1	-1	-1	4	-1024	-768	-1	-1	-1	-1	4		0	0						Untertest4.avi	0	880	547	72	111				0	Content		-72	-111	17913547	1187336652
17931	08:48:17.588	00:00:17.930	1076	-1024	-768	-1	-1	-1	-1	4	-1024	-768	-1	-1	-1	-1	4		0	0						Untertest4.avi	0	880	547	72	111				0	Content		-72	-111	17930920	1187354025
17948	08:48:17.605	00:00:17.948	1077	-1024	-768	-1	-1	-1	-1	4	-1024	-768	-1	-1	-1	-1	4		0	0						Untertest4.avi	0	880	547	72	111				0	Content		-72	-111	17948169	1187371274
17963	08:48:17.620	00:00:17.963	1078	-1024	-768	-1	-1	-1	-1	4	-1024	-768	-1	-1	-1	-1	4		0	0						Untertest4.avi	0	880	547	72	111				0	Content		-72	-111	17963096	1187386201
17980	08:48:17.637	00:00:17.979	1079	-1024	-768	-1	-1	-1	-1	4	-1024	-768	-1	-1	-1	-1	4		0	0						Untertest4.avi	0	880	547	72	111				0	Content		-72	-111	17979721	1187402826
17996	08:48:17.653	00:00:17.996	1080	-1024	-768	-1	-1	-1	-1	4	-1024	-768	-1	-1	-1	-1	4		0	0						Untertest4.avi	0	880	547	72	111				0	Content		-72	-111	17996468	1187419573
18013	08:48:17.670	00:00:18.013	1081	-1024	-768	-1	-1	-1	-1	4	-1024	-768	-1	-1	-1	-1	4		0	0						Untertest4.avi	0	880	547	72	111				0	Content		-72	-111	18013089	1187436194
18030	08:48:17.687	00:00:18.029	1082	-1024	-768	-1	-1	-1	-1	4	-1024	-768	-1	-1	-1	-1	4		0	0						Untertest4.avi	0	880	547	72	111				0	Content		-72	-111	18029713	1187452818
18046	08:48:17.703	00:00:18.046	1083	-1024	-768	-1	-1	-1	-1	4	-1024	-768	-1	-1	-1	-1	4		0	0						Untertest4.avi	0	880	547	72	111				0	Content		-72	-111	18046335	1187469440
18064	08:48:17.721	00:00:18.063	1084	-1024	-768	-1	-1	-1	-1	4	-1024	-768	-1	-1	-1	-1	4		0	0						Untertest4.avi	0	880	547	72	111				0	Content		-72	-111	18063530	1187486635
18081	08:48:17.738	00:00:18.080	1085	-1024	-768	-1	-1	-1	-1	4	-1024	-768	-1	-1	-1	-1	4		0	0						Untertest4.avi	0	880	547	72	111				0	Content		-72	-111	18080902	1187504007
18098	08:48:17.755	00:00:18.098	1086	-1024	-768	-1	-1	-1	-1	4	-1024	-768	-1	-1	-1	-1	4		0	0						Untertest4.avi	0	880	547	72	111				0	Content		-72	-111	18098146	1187521251
18113	08:48:17.770	00:00:18.112	1087	-1024	-768	-1	-1	-1	-1	4	-1024	-768	-1	-1	-1	-1	4		0	0						Untertest4.avi	0	880	547	72	111				0	Content		-72	-111	18112951	1187536056
18130	08:48:17.787	00:00:18.129	1088	-1024	-768	-1	-1	-1	-1	4	-1024	-768	-1	-1	-1	-1	4		0	0						Untertest4.avi	0	880	547	72	111				0	Content		-72	-111	18129698	1187552803
18146	08:48:17.803	00:00:18.146	1089	-1024	-768	-1	-1	-1	-1	4	-1024	-768	-1	-1	-1	-1	4		0	0						Untertest4.avi	0	880	547	72	111				0	Content		-72	-111	18146322	1187569427
18163	08:48:17.820	00:00:18.162	1090	-1024	-768	-1	-1	-1	-1	4	-1024	-768	-1	-1	-1	-1	4		0	0						Untertest4.avi	0	880	547	72	111				0	Content		-72	-111	18162946	1187586051
18180	08:48:17.837	00:00:18.179	1091	-1024	-768	-1	-1	-1	-1	4	-1024	-768	-1	-1	-1	-1	4		0	0						Untertest4.avi	0	880	547	72	111				0	Content		-72	-111	18179568	1187602673
18196	08:48:17.853	00:00:18.196	1092	-1024	-768	-1	-1	-1	-1	4	-1024	-768	-1	-1	-1	-1	4		0	0						Untertest4.avi	0	880	547	72	111				0	Content		-72	-111	18196191	1187619296
18213	08:48:17.870	00:00:18.213	1093	-1024	-768	-1	-1	-1	-1	4	-1024	-768	-1	-1	-1	-1	4		0	0						Untertest4.avi	0	880	547	72	111				0	Content		-72	-111	18213385	1187636490
18231	08:48:17.888	00:00:18.230	1094	-1024	-768	-1	-1	-1	-1	4	-1024	-768	-1	-1	-1	-1	4		0	0						Untertest4.avi	0	880	547	72	111				0	Content		-72	-111	18230772	1187653877
18248	08:48:17.905	00:00:18.248	1095	-1024	-768	-1	-1	-1	-1	4	-1024	-768	-1	-1	-1	-1	4		0	0						Untertest4.avi	0	880	547	72	111				0	Content		-72	-111	18248017	1187671122
18263	08:48:17.920	00:00:18.262	1096	-1024	-768	-1	-1	-1	-1	4	-1024	-768	-1	-1	-1	-1	4		0	0						Untertest4.avi	0	880	547	72	111				0	Content		-72	-111	18262810	1187685915
18280	08:48:17.937	00:00:18.279	1097	-1024	-768	-1	-1	-1	-1	4	-1024	-768	-1	-1	-1	-1	4		0	0						Untertest4.avi	0	880	547	72	111				0	Content		-72	-111	18279557	1187702662
18296	08:48:17.953	00:00:18.296	1098	-1024	-768	-1	-1	-1	-1	4	-1024	-768	-1	-1	-1	-1	4		0	0						Untertest4.avi	0	880	547	72	111				0	Content		-72	-111	18296178	1187719283
18313	08:48:17.970	00:00:18.312	1099	-1024	-768	-1	-1	-1	-1	4	-1024	-768	-1	-1	-1	-1	4		0	0						Untertest4.avi	0	880	547	72	111				0	Content		-72	-111	18312811	1187735916
18329	08:48:17.986	00:00:18.329	1100	-1024	-768	-1	-1	-1	-1	4	-1024	-768	-1	-1	-1	-1	4		0	0						Untertest4.avi	0	880	547	72	111				0	Content		-72	-111	18329427	1187752532
18346	08:48:18.003	00:00:18.346	1101	-1024	-768	-1	-1	-1	-1	4	-1024	-768	-1	-1	-1	-1	4		0	0						Untertest4.avi	0	880	547	72	111				0	Content		-72	-111	18346174	1187769279
18363	08:48:18.020	00:00:18.363	1102	-1024	-768	-1	-1	-1	-1	4	-1024	-768	-1	-1	-1	-1	4		0	0						Untertest4.avi	0	880	547	72	111				0	Content		-72	-111	18363245	1187786350
18381	08:48:18.038	00:00:18.380	1103	-1024	-768	-1	-1	-1	-1	4	-1024	-768	-1	-1	-1	-1	4		0	0						Untertest4.avi	0	880	547	72	111				0	Content		-72	-111	18380617	1187803722
18398	08:48:18.055	00:00:18.397	1104	-1024	-768	-1	-1	-1	-1	4	-1024	-768	-1	-1	-1	-1	4		0	0						Untertest4.avi	0	880	547	72	111				0	Content		-72	-111	18397865	1187820970
18413	08:48:18.070	00:00:18.412	1105	-1024	-768	-1	-1	-1	-1	4	-1024	-768	-1	-1	-1	-1	4		0	0						Untertest4.avi	0	880	547	72	111				0	Content		-72	-111	18412792	1187835897
18429	08:48:18.086	00:00:18.429	1106	-1024	-768	-1	-1	-1	-1	4	-1024	-768	-1	-1	-1	-1	4		0	0						Untertest4.avi	0	880	547	72	111				0	Content		-72	-111	18429413	1187852518
18446	08:48:18.103	00:00:18.446	1107	-1024	-768	-1	-1	-1	-1	4	-1024	-768	-1	-1	-1	-1	4		0	0						Untertest4.avi	0	880	547	72	111				0	Content		-72	-111	18446161	1187869266
18463	08:48:18.120	00:00:18.462	1108	-1024	-768	-1	-1	-1	-1	4	-1024	-768	-1	-1	-1	-1	4		0	0						Untertest4.avi	0	880	547	72	111				0	Content		-72	-111	18462784	1187885889
18479	08:48:18.136	00:00:18.479	1109	-1024	-768	-1	-1	-1	-1	4	-1024	-768	-1	-1	-1	-1	4		0	0						Untertest4.avi	0	880	547	72	111				0	Content		-72	-111	18479407	1187902512
18496	08:48:18.153	00:00:18.496	1110	-1024	-768	-1	-1	-1	-1	4	-1024	-768	-1	-1	-1	-1	4		0	0						Untertest4.avi	0	880	547	72	111				0	Content		-72	-111	18496031	1187919136
18513	08:48:18.170	00:00:18.513	1111	-1024	-768	-1	-1	-1	-1	4	-1024	-768	-1	-1	-1	-1	4		0	0						Untertest4.avi	0	880	547	72	111				0	Content		-72	-111	18513225	1187936330
18530	08:48:18.187	00:00:18.530	1112	-1024	-768	-1	-1	-1	-1	4	-1024	-768	-1	-1	-1	-1	4		0	0						Untertest4.avi	0	880	547	72	111				0	Content		-72	-111	18530470	1187953575
18548	08:48:18.205	00:00:18.547	1113	-1024	-768	-1	-1	-1	-1	4	-1024	-768	-1	-1	-1	-1	4		0	0						Untertest4.avi	0	880	547	72	111				0	Content		-72	-111	18547715	1187970820
18563	08:48:18.220	00:00:18.562	1114	-1024	-768	-1	-1	-1	-1	4	-1024	-768	-1	-1	-1	-1	4		0	0						Untertest4.avi	0	880	547	72	111				0	Content		-72	-111	18562641	1187985746
18579	08:48:18.236	00:00:18.579	1115	-1024	-768	-1	-1	-1	-1	4	-1024	-768	-1	-1	-1	-1	4		0	0						Untertest4.avi	0	880	547	72	111				0	Content		-72	-111	18579267	1188002372
18596	08:48:18.253	00:00:18.596	1116	-1024	-768	-1	-1	-1	-1	4	-1024	-768	-1	-1	-1	-1	4		0	0						Untertest4.avi	0	880	547	72	111				0	Content		-72	-111	18596013	1188019118
18613	08:48:18.270	00:00:18.612	1117	-1024	-768	-1	-1	-1	-1	4	-1024	-768	-1	-1	-1	-1	4		0	0						Untertest4.avi	0	880	547	72	111				0	Content		-72	-111	18612633	1188035738
18629	08:48:18.286	00:00:18.629	1118	-1024	-768	-1	-1	-1	-1	4	-1024	-768	-1	-1	-1	-1	4		0	0						Untertest4.avi	0	880	547	72	111				0	Content		-72	-111	18629254	1188052359
18646	08:48:18.303	00:00:18.645	1119	-1024	-768	-1	-1	-1	-1	4	-1024	-768	-1	-1	-1	-1	4		0	0						Untertest4.avi	0	880	547	72	111				0	Content		-72	-111	18645878	1188068983
18663	08:48:18.320	00:00:18.663	1120	-1024	-768	-1	-1	-1	-1	4	-1024	-768	-1	-1	-1	-1	4		0	0						Untertest4.avi	0	880	547	72	111				0	Content		-72	-111	18663069	1188086174
18680	08:48:18.337	00:00:18.680	1121	-1024	-768	-1	-1	-1	-1	4	-1024	-768	-1	-1	-1	-1	4		0	0						Untertest4.avi	0	880	547	72	111				0	Content		-72	-111	18680444	1188103549
18698	08:48:18.355	00:00:18.697	1122	-1024	-768	-1	-1	-1	-1	4	-1024	-768	-1	-1	-1	-1	4		0	0						Untertest4.avi	0	880	547	72	111				0	Content		-72	-111	18697692	1188120797
18712	08:48:18.369	00:00:18.712	1123	-1024	-768	-1	-1	-1	-1	4	-1024	-768	-1	-1	-1	-1	4		0	0						Untertest4.avi	0	880	547	72	111				0	Content		-72	-111	18712494	1188135599
18729	08:48:18.386	00:00:18.729	1124	-1024	-768	-1	-1	-1	-1	4	-1024	-768	-1	-1	-1	-1	4		0	0						Untertest4.avi	0	880	547	72	111				0	Content		-72	-111	18729240	1188152345
18746	08:48:18.403	00:00:18.745	1125	-1024	-768	-1	-1	-1	-1	4	-1024	-768	-1	-1	-1	-1	4		0	0						Untertest4.avi	0	880	547	72	111				0	Content		-72	-111	18745862	1188168967
18762	08:48:18.419	00:00:18.762	1126	-1024	-768	-1	-1	-1	-1	4	-1024	-768	-1	-1	-1	-1	4		0	0						Untertest4.avi	0	880	547	72	111				0	Content		-72	-111	18762483	1188185588
18779	08:48:18.436	00:00:18.779	1127	-1024	-768	-1	-1	-1	-1	4	-1024	-768	-1	-1	-1	-1	4		0	0						Untertest4.avi	0	880	547	72	111				0	Content		-72	-111	18779106	1188202211
18796	08:48:18.453	00:00:18.795	1128	-1024	-768	-1	-1	-1	-1	4	-1024	-768	-1	-1	-1	-1	4		0	0						Untertest4.avi	0	880	547	72	111				0	Content		-72	-111	18795728	1188218833
18813	08:48:18.470	00:00:18.812	1129	-1024	-768	-1	-1	-1	-1	4	-1024	-768	-1	-1	-1	-1	4		0	0						Untertest4.avi	0	880	547	72	111				0	Content		-72	-111	18812921	1188236026
18830	08:48:18.487	00:00:18.830	1130	-1024	-768	-1	-1	-1	-1	4	-1024	-768	-1	-1	-1	-1	4		0	0						Untertest4.avi	0	880	547	72	111				0	Content		-72	-111	18830295	1188253400
18848	08:48:18.505	00:00:18.847	1131	-1024	-768	-1	-1	-1	-1	4	-1024	-768	-1	-1	-1	-1	4		0	0						Untertest4.avi	0	880	547	72	111				0	Content		-72	-111	18847541	1188270646
18862	08:48:18.519	00:00:18.862	1132	-1024	-768	-1	-1	-1	-1	4	-1024	-768	-1	-1	-1	-1	4		0	0						Untertest4.avi	0	880	547	72	111				0	Content		-72	-111	18862468	1188285573
18879	08:48:18.536	00:00:18.879	1133	-1024	-768	-1	-1	-1	-1	4	-1024	-768	-1	-1	-1	-1	4		0	0						Untertest4.avi	0	880	547	72	111				0	Content		-72	-111	18879090	1188302195
18896	08:48:18.553	00:00:18.895	1134	-1024	-768	-1	-1	-1	-1	4	-1024	-768	-1	-1	-1	-1	4		0	0						Untertest4.avi	0	880	547	72	111				0	Content		-72	-111	18895838	1188318943
18912	08:48:18.569	00:00:18.912	1135	-1024	-768	-1	-1	-1	-1	4	-1024	-768	-1	-1	-1	-1	4		0	0						Untertest4.avi	0	880	547	72	111				0	Content		-72	-111	18912458	1188335563
18929	08:48:18.586	00:00:18.929	1136	-1024	-768	-1	-1	-1	-1	4	-1024	-768	-1	-1	-1	-1	4		0	0						Untertest4.avi	0	880	547	72	111				0	Content		-72	-111	18929080	1188352185
18946	08:48:18.603	00:00:18.945	1137	-1024	-768	-1	-1	-1	-1	4	-1024	-768	-1	-1	-1	-1	4		0	0						Untertest4.avi	0	880	547	72	111				0	Content		-72	-111	18945706	1188368811
18963	08:48:18.620	00:00:18.962	1138	-1024	-768	-1	-1	-1	-1	4	-1024	-768	-1	-1	-1	-1	4		0	0						Untertest4.avi	0	880	547	72	111				0	Content		-72	-111	18962775	1188385880
18980	08:48:18.637	00:00:18.980	1139	-1024	-768	-1	-1	-1	-1	4	-1024	-768	-1	-1	-1	-1	4		0	0						Untertest4.avi	0	880	547	72	111				0	Content		-72	-111	18980147	1188403252
18997	08:48:18.654	00:00:18.997	1140	-1024	-768	-1	-1	-1	-1	4	-1024	-768	-1	-1	-1	-1	4		0	0						Untertest4.avi	0	880	547	72	111				0	Content		-72	-111	18997394	1188420499
19012	08:48:18.669	00:00:19.012	1141	-1024	-768	-1	-1	-1	-1	4	-1024	-768	-1	-1	-1	-1	4		0	0						Untertest4.avi	0	880	547	72	111				0	Content		-72	-111	19012319	1188435424
19029	08:48:18.686	00:00:19.028	1142	-1024	-768	-1	-1	-1	-1	4	-1024	-768	-1	-1	-1	-1	4		0	0						Untertest4.avi	0	880	547	72	111				0	Content		-72	-111	19028944	1188452049
19046	08:48:18.703	00:00:19.045	1143	-1024	-768	-1	-1	-1	-1	4	-1024	-768	-1	-1	-1	-1	4		0	0						Untertest4.avi	0	880	547	72	111				0	Content		-72	-111	19045691	1188468796
19062	08:48:18.719	00:00:19.062	1144	-1024	-768	-1	-1	-1	-1	4	-1024	-768	-1	-1	-1	-1	4		0	0						Untertest4.avi	0	880	547	72	111				0	Content		-72	-111	19062314	1188485419
19079	08:48:18.736	00:00:19.078	1145	-1024	-768	-1	-1	-1	-1	4	-1024	-768	-1	-1	-1	-1	4		0	0						Untertest4.avi	0	880	547	72	111				0	Content		-72	-111	19078935	1188502040
19096	08:48:18.753	00:00:19.095	1146	-1024	-768	-1	-1	-1	-1	4	-1024	-768	-1	-1	-1	-1	4		0	0						Untertest4.avi	0	880	547	72	111				0	Content		-72	-111	19095557	1188518662
19113	08:48:18.770	00:00:19.112	1147	-1024	-768	-1	-1	-1	-1	4	-1024	-768	-1	-1	-1	-1	4		0	0						Untertest4.avi	0	880	547	72	111				0	Content		-72	-111	19112753	1188535858
19130	08:48:18.787	00:00:19.130	1148	-1024	-768	-1	-1	-1	-1	4	-1024	-768	-1	-1	-1	-1	4		0	0						Untertest4.avi	0	880	547	72	111				0	Content		-72	-111	19130121	1188553226
19147	08:48:18.804	00:00:19.147	1149	-1024	-768	-1	-1	-1	-1	4	-1024	-768	-1	-1	-1	-1	4		0	0						Untertest4.avi	0	880	547	72	111				0	Content		-72	-111	19147370	1188570475
19162	08:48:18.819	00:00:19.162	1150	-1024	-768	-1	-1	-1	-1	4	-1024	-768	-1	-1	-1	-1	4		0	0						Untertest4.avi	0	880	547	72	111				0	Content		-72	-111	19162173	1188585278
19179	08:48:18.836	00:00:19.178	1151	-1024	-768	-1	-1	-1	-1	4	-1024	-768	-1	-1	-1	-1	4		0	0						Untertest4.avi	0	880	547	72	111				0	Content		-72	-111	19178920	1188602025
19196	08:48:18.853	00:00:19.195	1152	-1024	-768	-1	-1	-1	-1	4	-1024	-768	-1	-1	-1	-1	4		0	0						Untertest4.avi	0	880	547	72	111				0	Content		-72	-111	19195541	1188618646
19212	08:48:18.869	00:00:19.212	1153	-1024	-768	-1	-1	-1	-1	4	-1024	-768	-1	-1	-1	-1	4		0	0						Untertest4.avi	0	880	547	72	111				0	Content		-72	-111	19212162	1188635267
19229	08:48:18.886	00:00:19.228	1154	-1024	-768	-1	-1	-1	-1	4	-1024	-768	-1	-1	-1	-1	4		0	0						Untertest4.avi	0	880	547	72	111				0	Content		-72	-111	19228795	1188651900
19245	08:48:18.902	00:00:19.245	1155	-1024	-768	-1	-1	-1	-1	4	-1024	-768	-1	-1	-1	-1	4		0	0						Untertest4.avi	0	880	547	72	111				0	Content		-72	-111	19245463	1188668568
19262	08:48:18.919	00:00:19.262	1156	-1024	-768	-1	-1	-1	-1	4	-1024	-768	-1	-1	-1	-1	4		0	0						Untertest4.avi	0	880	547	72	111				0	Content		-72	-111	19262500	1188685605
19279	08:48:18.936	00:00:19.279	1157	-1024	-768	-1	-1	-1	-1	4	-1024	-768	-1	-1	-1	-1	4		0	0						Untertest4.avi	0	880	547	72	111				0	Content		-72	-111	19279167	1188702272
19296	08:48:18.953	00:00:19.295	1158	-1024	-768	-1	-1	-1	-1	4	-1024	-768	-1	-1	-1	-1	4		0	0						Untertest4.avi	0	880	547	72	111				0	Content		-72	-111	19295834	1188718939
19313	08:48:18.970	00:00:19.313	1159	-1024	-768	-1	-1	-1	-1	4	-1024	-768	-1	-1	-1	-1	4		0	0						Untertest4.avi	0	880	547	72	111				0	Content		-72	-111	19313002	1188736107
19330	08:48:18.987	00:00:19.329	1160	-1024	-768	-1	-1	-1	-1	4	-1024	-768	-1	-1	-1	-1	4		0	0						Untertest4.avi	0	880	547	72	111				0	Content		-72	-111	19329669	1188752774
19346	08:48:19.003	00:00:19.346	1161	-1024	-768	-1	-1	-1	-1	4	-1024	-768	-1	-1	-1	-1	4		0	0						Untertest4.avi	0	880	547	72	111				0	Content		-72	-111	19346336	1188769441
19363	08:48:19.020	00:00:19.362	1162	-1024	-768	-1	-1	-1	-1	4	-1024	-768	-1	-1	-1	-1	4		0	0						Untertest4.avi	0	880	547	72	111				0	Content		-72	-111	19362515	1188785620
19379	08:48:19.036	00:00:19.379	1163	-1024	-768	-1	-1	-1	-1	4	-1024	-768	-1	-1	-1	-1	4		0	0						Untertest4.avi	0	880	547	72	111				0	Content		-72	-111	19379182	1188802287
19396	08:48:19.053	00:00:19.395	1164	-1024	-768	-1	-1	-1	-1	4	-1024	-768	-1	-1	-1	-1	4		0	0						Untertest4.avi	0	880	547	72	111				0	Content		-72	-111	19395685	1188818790
19412	08:48:19.069	00:00:19.412	1165	-1024	-768	-1	-1	-1	-1	4	-1024	-768	-1	-1	-1	-1	4		0	0						Untertest4.avi	0	880	547	72	111				0	Content		-72	-111	19412352	1188835457
19429	08:48:19.086	00:00:19.429	1166	-1024	-768	-1	-1	-1	-1	4	-1024	-768	-1	-1	-1	-1	4		0	0						Untertest4.avi	0	880	547	72	111				0	Content		-72	-111	19429019	1188852124
19445	08:48:19.102	00:00:19.445	1167	-1024	-768	-1	-1	-1	-1	4	-1024	-768	-1	-1	-1	-1	4		0	0						Untertest4.avi	0	880	547	72	111				0	Content		-72	-111	19445478	1188868583
19462	08:48:19.119	00:00:19.462	1168	-1024	-768	-1	-1	-1	-1	4	-1024	-768	-1	-1	-1	-1	4		0	0						Untertest4.avi	0	880	547	72	111				0	Content		-72	-111	19462145	1188885250
19479	08:48:19.136	00:00:19.478	1169	-1024	-768	-1	-1	-1	-1	4	-1024	-768	-1	-1	-1	-1	4		0	0						Untertest4.avi	0	880	547	72	111				0	Content		-72	-111	19478561	1188901666
19495	08:48:19.152	00:00:19.495	1170	-1024	-768	-1	-1	-1	-1	4	-1024	-768	-1	-1	-1	-1	4		0	0						Untertest4.avi	0	880	547	72	111				0	Content		-72	-111	19495362	1188918467
19512	08:48:19.169	00:00:19.511	1171	-1024	-768	-1	-1	-1	-1	4	-1024	-768	-1	-1	-1	-1	4		0	0						Untertest4.avi	0	880	547	72	111				0	Content		-72	-111	19511960	1188935065
19529	08:48:19.186	00:00:19.528	1172	-1024	-768	-1	-1	-1	-1	4	-1024	-768	-1	-1	-1	-1	4		0	0						Untertest4.avi	0	880	547	72	111				0	Content		-72	-111	19528627	1188951732
19546	08:48:19.203	00:00:19.545	1173	-1024	-768	-1	-1	-1	-1	4	-1024	-768	-1	-1	-1	-1	4		0	0						Untertest4.avi	0	880	547	72	111				0	Content		-72	-111	19545530	1188968635
19562	08:48:19.219	00:00:19.562	1174	-1024	-768	-1	-1	-1	-1	4	-1024	-768	-1	-1	-1	-1	4		0	0						Untertest4.avi	0	880	547	72	111				0	Content		-72	-111	19562196	1188985301
19579	08:48:19.236	00:00:19.579	1175	-1024	-768	-1	-1	-1	-1	4	-1024	-768	-1	-1	-1	-1	4		0	0						Untertest4.avi	0	880	547	72	111				0	Content		-72	-111	19579148	1189002253
19596	08:48:19.253	00:00:19.595	1176	-1024	-768	-1	-1	-1	-1	4	-1024	-768	-1	-1	-1	-1	4		0	0						Untertest4.avi	0	880	547	72	111				0	Content		-72	-111	19595815	1189018920
19612	08:48:19.269	00:00:19.612	1177	-1024	-768	-1	-1	-1	-1	4	-1024	-768	-1	-1	-1	-1	4		0	0						Untertest4.avi	0	880	547	72	111				0	Content		-72	-111	19612482	1189035587
19630	08:48:19.287	00:00:19.629	1178	-1024	-768	-1	-1	-1	-1	4	-1024	-768	-1	-1	-1	-1	4		0	0						Untertest4.avi	0	880	547	72	111				0	Content		-72	-111	19629765	1189052870
19646	08:48:19.303	00:00:19.646	1179	-1024	-768	-1	-1	-1	-1	4	-1024	-768	-1	-1	-1	-1	4		0	0						Untertest4.avi	0	880	547	72	111				0	Content		-72	-111	19646432	1189069537
19663	08:48:19.320	00:00:19.662	1180	-1024	-768	-1	-1	-1	-1	4	-1024	-768	-1	-1	-1	-1	4		0	0						Untertest4.avi	0	880	547	72	111				0	Content		-72	-111	19662678	1189085783
19679	08:48:19.336	00:00:19.679	1181	-1024	-768	-1	-1	-1	-1	4	-1024	-768	-1	-1	-1	-1	4		0	0						Untertest4.avi	0	880	547	72	111				0	Content		-72	-111	19679345	1189102450
19696	08:48:19.353	00:00:19.696	1182	-1024	-768	-1	-1	-1	-1	4	-1024	-768	-1	-1	-1	-1	4		0	0						Untertest4.avi	0	880	547	72	111				0	Content		-72	-111	19696012	1189119117
19712	08:48:19.369	00:00:19.712	1183	-1024	-768	-1	-1	-1	-1	4	-1024	-768	-1	-1	-1	-1	4		0	0						Untertest4.avi	0	880	547	72	111				0	Content		-72	-111	19712214	1189135319
19729	08:48:19.386	00:00:19.728	1184	-1024	-768	-1	-1	-1	-1	4	-1024	-768	-1	-1	-1	-1	4		0	0						Untertest4.avi	0	880	547	72	111				0	Content		-72	-111	19728881	1189151986
19745	08:48:19.402	00:00:19.745	1185	-1024	-768	-1	-1	-1	-1	4	-1024	-768	-1	-1	-1	-1	4		0	0						Untertest4.avi	0	880	547	72	111				0	Content		-72	-111	19745392	1189168497
19762	08:48:19.419	00:00:19.762	1186	-1024	-768	-1	-1	-1	-1	4	-1024	-768	-1	-1	-1	-1	4		0	0						Untertest4.avi	0	880	547	72	111				0	Content		-72	-111	19762059	1189185164
19779	08:48:19.436	00:00:19.778	1187	-1024	-768	-1	-1	-1	-1	4	-1024	-768	-1	-1	-1	-1	4		0	0						Untertest4.avi	0	880	547	72	111				0	Content		-72	-111	19778726	1189201831
19795	08:48:19.452	00:00:19.795	1188	-1024	-768	-1	-1	-1	-1	4	-1024	-768	-1	-1	-1	-1	4		0	0						Untertest4.avi	0	880	547	72	111				0	Content		-72	-111	19795222	1189218327
19812	08:48:19.469	00:00:19.811	1189	-1024	-768	-1	-1	-1	-1	4	-1024	-768	-1	-1	-1	-1	4		0	0						Untertest4.avi	0	880	547	72	111				0	Content		-72	-111	19811889	1189234994
19828	08:48:19.485	00:00:19.828	1190	-1024	-768	-1	-1	-1	-1	4	-1024	-768	-1	-1	-1	-1	4		0	0						Untertest4.avi	0	880	547	72	111				0	Content		-72	-111	19828477	1189251582
19845	08:48:19.502	00:00:19.845	1191	-1024	-768	-1	-1	-1	-1	4	-1024	-768	-1	-1	-1	-1	4		0	0						Untertest4.avi	0	880	547	72	111				0	Content		-72	-111	19845144	1189268249
19862	08:48:19.519	00:00:19.861	1192	-1024	-768	-1	-1	-1	-1	4	-1024	-768	-1	-1	-1	-1	4		0	0						Untertest4.avi	0	880	547	72	111				0	Content		-72	-111	19861811	1189284916
19878	08:48:19.535	00:00:19.878	1193	-1024	-768	-1	-1	-1	-1	4	-1024	-768	-1	-1	-1	-1	4		0	0						Untertest4.avi	0	880	547	72	111				0	Content		-72	-111	19878419	1189301524
19895	08:48:19.552	00:00:19.895	1194	-1024	-768	-1	-1	-1	-1	4	-1024	-768	-1	-1	-1	-1	4		0	0						Untertest4.avi	0	880	547	72	111				0	Content		-72	-111	19895086	1189318191
19912	08:48:19.569	00:00:19.911	1195	-1024	-768	-1	-1	-1	-1	4	-1024	-768	-1	-1	-1	-1	4		0	0						Untertest4.avi	0	880	547	72	111				0	Content		-72	-111	19911899	1189335004
19929	08:48:19.586	00:00:19.928	1196	-1024	-768	-1	-1	-1	-1	4	-1024	-768	-1	-1	-1	-1	4		0	0						Untertest4.avi	0	880	547	72	111				0	Content		-72	-111	19928565	1189351670
19945	08:48:19.602	00:00:19.945	1197	-1024	-768	-1	-1	-1	-1	4	-1024	-768	-1	-1	-1	-1	4		0	0						Untertest4.avi	0	880	547	72	111				0	Content		-72	-111	19945232	1189368337
19962	08:48:19.619	00:00:19.962	1198	-1024	-768	-1	-1	-1	-1	4	-1024	-768	-1	-1	-1	-1	4		0	0						Untertest4.avi	0	880	547	72	111				0	Content		-72	-111	19962374	1189385479
19979	08:48:19.636	00:00:19.979	1199	-1024	-768	-1	-1	-1	-1	4	-1024	-768	-1	-1	-1	-1	4		0	0						Untertest4.avi	0	880	547	72	111				0	Content		-72	-111	19979041	1189402146
19996	08:48:19.653	00:00:19.996	1200	-1024	-768	-1	-1	-1	-1	4	-1024	-768	-1	-1	-1	-1	4		0	0						Untertest4.avi	0	880	547	72	111				0	Content		-72	-111	19996073	1189419178
20013	08:48:19.670	00:00:20.012	1201	-1024	-768	-1	-1	-1	-1	4	-1024	-768	-1	-1	-1	-1	4		0	0						Untertest4.avi	0	880	547	72	111				0	Content		-72	-111	20012740	1189435845
20029	08:48:19.686	00:00:20.029	1202	-1024	-768	-1	-1	-1	-1	4	-1024	-768	-1	-1	-1	-1	4		0	0						Untertest4.avi	0	880	547	72	111				0	Content		-72	-111	20029407	1189452512
20045	08:48:19.702	00:00:20.045	1203	-1024	-768	-1	-1	-1	-1	4	-1024	-768	-1	-1	-1	-1	4		0	0						Untertest4.avi	0	880	547	72	111				0	Content		-72	-111	20045457	1189468562
20062	08:48:19.719	00:00:20.062	1204	-1024	-768	-1	-1	-1	-1	4	-1024	-768	-1	-1	-1	-1	4		0	0						Untertest4.avi	0	880	547	72	111				0	Content		-72	-111	20062124	1189485229
20079	08:48:19.736	00:00:20.078	1205	-1024	-768	-1	-1	-1	-1	4	-1024	-768	-1	-1	-1	-1	4		0	0						Untertest4.avi	0	880	547	72	111				0	Content		-72	-111	20078584	1189501689
20095	08:48:19.752	00:00:20.095	1206	-1024	-768	-1	-1	-1	-1	4	-1024	-768	-1	-1	-1	-1	4		0	0						Untertest4.avi	0	880	547	72	111				0	Content		-72	-111	20095251	1189518356
20112	08:48:19.769	00:00:20.111	1207	-1024	-768	-1	-1	-1	-1	4	-1024	-768	-1	-1	-1	-1	4		0	0						Untertest4.avi	0	880	547	72	111				0	Content		-72	-111	20111917	1189535022
20128	08:48:19.785	00:00:20.128	1208	-1024	-768	-1	-1	-1	-1	4	-1024	-768	-1	-1	-1	-1	4		0	0						Untertest4.avi	0	880	547	72	111				0	Content		-72	-111	20128396	1189551501
20145	08:48:19.802	00:00:20.145	1209	-1024	-768	-1	-1	-1	-1	4	-1024	-768	-1	-1	-1	-1	4		0	0						Untertest4.avi	0	880	547	72	111				0	Content		-72	-111	20145063	1189568168
20161	08:48:19.818	00:00:20.161	1210	-1024	-768	-1	-1	-1	-1	4	-1024	-768	-1	-1	-1	-1	4		0	0						Untertest4.avi	0	880	547	72	111				0	Content		-72	-111	20161496	1189584601
20178	08:48:19.835	00:00:20.178	1211	-1024	-768	-1	-1	-1	-1	4	-1024	-768	-1	-1	-1	-1	4		0	0						Untertest4.avi	0	880	547	72	111				0	Content		-72	-111	20178172	1189601277
20195	08:48:19.852	00:00:20.194	1212	-1024	-768	-1	-1	-1	-1	4	-1024	-768	-1	-1	-1	-1	4		0	0						Untertest4.avi	0	880	547	72	111				0	Content		-72	-111	20194831	1189617936
20211	08:48:19.868	00:00:20.211	1213	-1024	-768	-1	-1	-1	-1	4	-1024	-768	-1	-1	-1	-1	4		0	0						Untertest4.avi	0	880	547	72	111				0	Content		-72	-111	20211498	1189634603
20228	08:48:19.885	00:00:20.228	1214	-1024	-768	-1	-1	-1	-1	4	-1024	-768	-1	-1	-1	-1	4		0	0						Untertest4.avi	0	880	547	72	111				0	Content		-72	-111	20228431	1189651536
20245	08:48:19.902	00:00:20.245	1215	-1024	-768	-1	-1	-1	-1	4	-1024	-768	-1	-1	-1	-1	4		0	0						Untertest4.avi	0	880	547	72	111				0	Content		-72	-111	20245098	1189668203
20262	08:48:19.919	00:00:20.262	1216	-1024	-768	-1	-1	-1	-1	4	-1024	-768	-1	-1	-1	-1	4		0	0						Untertest4.avi	0	880	547	72	111				0	Content		-72	-111	20262065	1189685170
20279	08:48:19.936	00:00:20.278	1217	-1024	-768	-1	-1	-1	-1	4	-1024	-768	-1	-1	-1	-1	4		0	0						Untertest4.avi	0	880	547	72	111				0	Content		-72	-111	20278732	1189701837
20295	08:48:19.952	00:00:20.295	1218	-1024	-768	-1	-1	-1	-1	4	-1024	-768	-1	-1	-1	-1	4		0	0						Untertest4.avi	0	880	547	72	111				0	Content		-72	-111	20295399	1189718504
20313	08:48:19.970	00:00:20.312	1219	-1024	-768	-1	-1	-1	-1	4	-1024	-768	-1	-1	-1	-1	4		0	0						Untertest4.avi	0	880	547	72	111				0	Content		-72	-111	20312627	1189735732
20329	08:48:19.986	00:00:20.329	1220	-1024	-768	-1	-1	-1	-1	4	-1024	-768	-1	-1	-1	-1	4		0	0						Untertest4.avi	0	880	547	72	111				0	Content		-72	-111	20329294	1189752399
20346	08:48:20.003	00:00:20.345	1221	-1024	-768	-1	-1	-1	-1	4	-1024	-768	-1	-1	-1	-1	4		0	0						Untertest4.avi	0	880	547	72	111				0	Content		-72	-111	20345525	1189768630
20362	08:48:20.019	00:00:20.362	1222	-1024	-768	-1	-1	-1	-1	4	-1024	-768	-1	-1	-1	-1	4		0	0						Untertest4.avi	0	880	547	72	111				0	Content		-72	-111	20362192	1189785297
20379	08:48:20.036	00:00:20.378	1223	-1024	-768	-1	-1	-1	-1	4	-1024	-768	-1	-1	-1	-1	4		0	0						Untertest4.avi	0	880	547	72	111				0	Content		-72	-111	20378859	1189801964
20395	08:48:20.052	00:00:20.395	1224	-1024	-768	-1	-1	-1	-1	4	-1024	-768	-1	-1	-1	-1	4		0	0						Untertest4.avi	0	880	547	72	111				0	Content		-72	-111	20395104	1189818209
20412	08:48:20.069	00:00:20.411	1225	-1024	-768	-1	-1	-1	-1	4	-1024	-768	-1	-1	-1	-1	4		0	0						Untertest4.avi	0	880	547	72	111				0	Content		-72	-111	20411771	1189834876
20428	08:48:20.085	00:00:20.428	1226	-1024	-768	-1	-1	-1	-1	4	-1024	-768	-1	-1	-1	-1	4		0	0						Untertest4.avi	0	880	547	72	111				0	Content		-72	-111	20428297	1189851402
20445	08:48:20.102	00:00:20.444	1227	-1024	-768	-1	-1	-1	-1	4	-1024	-768	-1	-1	-1	-1	4		0	0						Untertest4.avi	0	880	547	72	111				0	Content		-72	-111	20444964	1189868069
20462	08:48:20.119	00:00:20.461	1228	-1024	-768	-1	-1	-1	-1	4	-1024	-768	-1	-1	-1	-1	4		0	0						Untertest4.avi	0	880	547	72	111				0	Content		-72	-111	20461631	1189884736
20478	08:48:20.135	00:00:20.478	1229	-1024	-768	-1	-1	-1	-1	4	-1024	-768	-1	-1	-1	-1	4		0	0						Untertest4.avi	0	880	547	72	111				0	Content		-72	-111	20478139	1189901244
20495	08:48:20.152	00:00:20.494	1230	-1024	-768	-1	-1	-1	-1	4	-1024	-768	-1	-1	-1	-1	4		0	0						Untertest4.avi	0	880	547	72	111				0	Content		-72	-111	20494805	1189917910
20511	08:48:20.168	00:00:20.511	1231	-1024	-768	-1	-1	-1	-1	4	-1024	-768	-1	-1	-1	-1	4		0	0						Untertest4.avi	0	880	547	72	111				0	Content		-72	-111	20511269	1189934374
20528	08:48:20.185	00:00:20.527	1232	-1024	-768	-1	-1	-1	-1	4	-1024	-768	-1	-1	-1	-1	4		0	0						Untertest4.avi	0	880	547	72	111				0	Content		-72	-111	20527838	1189950943
20545	08:48:20.202	00:00:20.544	1233	-1024	-768	-1	-1	-1	-1	4	-1024	-768	-1	-1	-1	-1	4		0	0						Untertest4.avi	0	880	547	72	111				0	Content		-72	-111	20544780	1189967885
20561	08:48:20.218	00:00:20.561	1234	-1024	-768	-1	-1	-1	-1	4	-1024	-768	-1	-1	-1	-1	4		0	0						Untertest4.avi	0	880	547	72	111				0	Content		-72	-111	20561447	1189984552
20579	08:48:20.236	00:00:20.578	1235	-1024	-768	-1	-1	-1	-1	4	-1024	-768	-1	-1	-1	-1	4		0	0						Untertest4.avi	0	880	547	72	111				0	Content		-72	-111	20578583	1190001688
20595	08:48:20.252	00:00:20.595	1236	-1024	-768	-1	-1	-1	-1	4	-1024	-768	-1	-1	-1	-1	4		0	0						Untertest4.avi	0	880	547	72	111				0	Content		-72	-111	20595250	1190018355
20612	08:48:20.269	00:00:20.612	1237	-1024	-768	-1	-1	-1	-1	4	-1024	-768	-1	-1	-1	-1	4		0	0						Untertest4.avi	0	880	547	72	111				0	Content		-72	-111	20612277	1190035382
20629	08:48:20.286	00:00:20.628	1238	-1024	-768	-1	-1	-1	-1	4	-1024	-768	-1	-1	-1	-1	4		0	0						Untertest4.avi	0	880	547	72	111				0	Content		-72	-111	20628944	1190052049
20646	08:48:20.303	00:00:20.645	1239	-1024	-768	-1	-1	-1	-1	4	-1024	-768	-1	-1	-1	-1	4		0	0						Untertest4.avi	0	880	547	72	111				0	Content		-72	-111	20645611	1190068716
20662	08:48:20.319	00:00:20.661	1240	-1024	-768	-1	-1	-1	-1	4	-1024	-768	-1	-1	-1	-1	4		0	0						Untertest4.avi	0	880	547	72	111				0	Content		-72	-111	20661720	1190084825
20678	08:48:20.335	00:00:20.678	1241	-1024	-768	-1	-1	-1	-1	4	-1024	-768	-1	-1	-1	-1	4		0	0						Untertest4.avi	0	880	547	72	111				0	Content		-72	-111	20678386	1190101491
20695	08:48:20.352	00:00:20.694	1242	-1024	-768	-1	-1	-1	-1	4	-1024	-768	-1	-1	-1	-1	4		0	0						Untertest4.avi	0	880	547	72	111				0	Content		-72	-111	20694866	1190117971
20712	08:48:20.369	00:00:20.711	1243	-1024	-768	-1	-1	-1	-1	4	-1024	-768	-1	-1	-1	-1	4		0	0						Untertest4.avi	0	880	547	72	111				0	Content		-72	-111	20711533	1190134638
20728	08:48:20.385	00:00:20.728	1244	-1024	-768	-1	-1	-1	-1	4	-1024	-768	-1	-1	-1	-1	4		0	0						Untertest4.avi	0	880	547	72	111				0	Content		-72	-111	20728200	1190151305
20745	08:48:20.402	00:00:20.744	1245	-1024	-768	-1	-1	-1	-1	4	-1024	-768	-1	-1	-1	-1	4		0	0						Untertest4.avi	0	880	547	72	111				0	Content		-72	-111	20744636	1190167741
20761	08:48:20.418	00:00:20.761	1246	-1024	-768	-1	-1	-1	-1	4	-1024	-768	-1	-1	-1	-1	4		0	0						Untertest4.avi	0	880	547	72	111				0	Content		-72	-111	20761303	1190184408
20778	08:48:20.435	00:00:20.777	1247	-1024	-768	-1	-1	-1	-1	4	-1024	-768	-1	-1	-1	-1	4		0	0						Untertest4.avi	0	880	547	72	111				0	Content		-72	-111	20777709	1190200814
20794	08:48:20.451	00:00:20.794	1248	-1024	-768	-1	-1	-1	-1	4	-1024	-768	-1	-1	-1	-1	4		0	0						Untertest4.avi	0	880	547	72	111				0	Content		-72	-111	20794493	1190217598
20811	08:48:20.468	00:00:20.811	1249	-1024	-768	-1	-1	-1	-1	4	-1024	-768	-1	-1	-1	-1	4		0	0						Untertest4.avi	0	880	547	72	111				0	Content		-72	-111	20811098	1190234203
20828	08:48:20.485	00:00:20.827	1250	-1024	-768	-1	-1	-1	-1	4	-1024	-768	-1	-1	-1	-1	4		0	0						Untertest4.avi	0	880	547	72	111				0	Content		-72	-111	20827765	1190250870
20845	08:48:20.502	00:00:20.844	1251	-1024	-768	-1	-1	-1	-1	4	-1024	-768	-1	-1	-1	-1	4		0	0						Untertest4.avi	0	880	547	72	111				0	Content		-72	-111	20844664	1190267769
20861	08:48:20.518	00:00:20.861	1252	-1024	-768	-1	-1	-1	-1	4	-1024	-768	-1	-1	-1	-1	4		0	0						Untertest4.avi	0	880	547	72	111				0	Content		-72	-111	20861330	1190284435
20878	08:48:20.535	00:00:20.878	1253	-1024	-768	-1	-1	-1	-1	4	-1024	-768	-1	-1	-1	-1	4		0	0						Untertest4.avi	0	880	547	72	111				0	Content		-72	-111	20878281	1190301386
20895	08:48:20.552	00:00:20.894	1254	-1024	-768	-1	-1	-1	-1	4	-1024	-768	-1	-1	-1	-1	4		0	0						Untertest4.avi	0	880	547	72	111				0	Content		-72	-111	20894948	1190318053
20912	08:48:20.569	00:00:20.911	1255	-1024	-768	-1	-1	-1	-1	4	-1024	-768	-1	-1	-1	-1	4		0	0						Untertest4.avi	0	880	547	72	111				0	Content		-72	-111	20911615	1190334720
20929	08:48:20.586	00:00:20.928	1256	-1024	-768	-1	-1	-1	-1	4	-1024	-768	-1	-1	-1	-1	4		0	0						Untertest4.avi	0	880	547	72	111				0	Content		-72	-111	20928898	1190352003
20946	08:48:20.603	00:00:20.945	1257	-1024	-768	-1	-1	-1	-1	4	-1024	-768	-1	-1	-1	-1	4		0	0						Untertest4.avi	0	880	547	72	111				0	Content		-72	-111	20945565	1190368670
20962	08:48:20.619	00:00:20.961	1258	-1024	-768	-1	-1	-1	-1	4	-1024	-768	-1	-1	-1	-1	4		0	0						Untertest4.avi	0	880	547	72	111				0	Content		-72	-111	20961811	1190384916
20978	08:48:20.635	00:00:20.978	1259	-1024	-768	-1	-1	-1	-1	4	-1024	-768	-1	-1	-1	-1	4		0	0						Untertest4.avi	0	880	547	72	111				0	Content		-72	-111	20978478	1190401583
20995	08:48:20.652	00:00:20.995	1260	-1024	-768	-1	-1	-1	-1	4	-1024	-768	-1	-1	-1	-1	4		0	0						Untertest4.avi	0	880	547	72	111				0	Content		-72	-111	20995145	1190418250
21011	08:48:20.668	00:00:21.011	1261	-1024	-768	-1	-1	-1	-1	4	-1024	-768	-1	-1	-1	-1	4		0	0						Untertest4.avi	0	880	547	72	111				0	Content		-72	-111	21011347	1190434452
21028	08:48:20.685	00:00:21.028	1262	-1024	-768	-1	-1	-1	-1	4	-1024	-768	-1	-1	-1	-1	4		0	0						Untertest4.avi	0	880	547	72	111				0	Content		-72	-111	21028014	1190451119
21045	08:48:20.702	00:00:21.044	1263	-1024	-768	-1	-1	-1	-1	4	-1024	-768	-1	-1	-1	-1	4		0	0						Untertest4.avi	0	880	547	72	111				0	Content		-72	-111	21044526	1190467631
21061	08:48:20.718	00:00:21.061	1264	-1024	-768	-1	-1	-1	-1	4	-1024	-768	-1	-1	-1	-1	4		0	0						Untertest4.avi	0	880	547	72	111				0	Content		-72	-111	21061193	1190484298
21078	08:48:20.735	00:00:21.077	1265	-1024	-768	-1	-1	-1	-1	4	-1024	-768	-1	-1	-1	-1	4		0	0						Untertest4.avi	0	880	547	72	111				0	Content		-72	-111	21077860	1190500965
21094	08:48:20.751	00:00:21.094	1266	-1024	-768	-1	-1	-1	-1	4	-1024	-768	-1	-1	-1	-1	4		0	0						Untertest4.avi	0	880	547	72	111				0	Content		-72	-111	21094356	1190517461
21111	08:48:20.768	00:00:21.111	1267	-1024	-768	-1	-1	-1	-1	4	-1024	-768	-1	-1	-1	-1	4		0	0						Untertest4.avi	0	880	547	72	111				0	Content		-72	-111	21111023	1190534128
21128	08:48:20.785	00:00:21.127	1268	-1024	-768	-1	-1	-1	-1	4	-1024	-768	-1	-1	-1	-1	4		0	0						Untertest4.avi	0	880	547	72	111				0	Content		-72	-111	21127613	1190550718
21144	08:48:20.801	00:00:21.144	1269	-1024	-768	-1	-1	-1	-1	4	-1024	-768	-1	-1	-1	-1	4		0	0						Untertest4.avi	0	880	547	72	111				0	Content		-72	-111	21144280	1190567385
21161	08:48:20.818	00:00:21.160	1270	-1024	-768	-1	-1	-1	-1	4	-1024	-768	-1	-1	-1	-1	4		0	0						Untertest4.avi	0	880	547	72	111				0	Content		-72	-111	21160947	1190584052
21178	08:48:20.835	00:00:21.177	1271	-1024	-768	-1	-1	-1	-1	4	-1024	-768	-1	-1	-1	-1	4		0	0						Untertest4.avi	0	880	547	72	111				0	Content		-72	-111	21177562	1190600667
21194	08:48:20.851	00:00:21.194	1272	-1024	-768	-1	-1	-1	-1	4	-1024	-768	-1	-1	-1	-1	4		0	0						Untertest4.avi	0	880	547	72	111				0	Content		-72	-111	21194229	1190617334
21211	08:48:20.868	00:00:21.210	1273	-1024	-768	-1	-1	-1	-1	4	-1024	-768	-1	-1	-1	-1	4		0	0						Untertest4.avi	0	880	547	72	111				0	Content		-72	-111	21210896	1190634001
21228	08:48:20.885	00:00:21.227	1274	-1024	-768	-1	-1	-1	-1	4	-1024	-768	-1	-1	-1	-1	4		0	0						Untertest4.avi	0	880	547	72	111				0	Content		-72	-111	21227692	1190650797
21244	08:48:20.901	00:00:21.244	1275	-1024	-768	-1	-1	-1	-1	4	-1024	-768	-1	-1	-1	-1	4		0	0						Untertest4.avi	0	880	547	72	111				0	Content		-72	-111	21244358	1190667463
21261	08:48:20.918	00:00:21.261	1276	-1024	-768	-1	-1	-1	-1	4	-1024	-768	-1	-1	-1	-1	4		0	0						Untertest4.avi	0	880	547	72	111				0	Content		-72	-111	21261025	1190684130
21278	08:48:20.935	00:00:21.278	1277	-1024	-768	-1	-1	-1	-1	4	-1024	-768	-1	-1	-1	-1	4		0	0						Untertest4.avi	0	880	547	72	111				0	Content		-72	-111	21278153	1190701258
21295	08:48:20.952	00:00:21.294	1278	-1024	-768	-1	-1	-1	-1	4	-1024	-768	-1	-1	-1	-1	4		0	0						Untertest4.avi	0	880	547	72	111				0	Content		-72	-111	21294820	1190717925
21312	08:48:20.969	00:00:21.311	1279	-1024	-768	-1	-1	-1	-1	4	-1024	-768	-1	-1	-1	-1	4		0	0						Untertest4.avi	0	880	547	72	111				0	Content		-72	-111	21311853	1190734958
21329	08:48:20.986	00:00:21.328	1280	-1024	-768	-1	-1	-1	-1	4	-1024	-768	-1	-1	-1	-1	4		0	0						Untertest4.avi	0	880	547	72	111				0	Content		-72	-111	21328520	1190751625
21345	08:48:21.002	00:00:21.345	1281	-1024	-768	-1	-1	-1	-1	4	-1024	-768	-1	-1	-1	-1	4		0	0						Untertest4.avi	0	880	547	72	111				0	Content		-72	-111	21345187	1190768292
21361	08:48:21.018	00:00:21.361	1282	-1024	-768	-1	-1	-1	-1	4	-1024	-768	-1	-1	-1	-1	4		0	0						Untertest4.avi	0	880	547	72	111				0	Content		-72	-111	21361295	1190784400
21378	08:48:21.035	00:00:21.377	1283	-1024	-768	-1	-1	-1	-1	4	-1024	-768	-1	-1	-1	-1	4		0	0						Untertest4.avi	0	880	547	72	111				0	Content		-72	-111	21377962	1190801067
21394	08:48:21.051	00:00:21.394	1284	-1024	-768	-1	-1	-1	-1	4	-1024	-768	-1	-1	-1	-1	4		0	0						Untertest4.avi	0	880	547	72	111				0	Content		-72	-111	21394443	1190817548
21411	08:48:21.068	00:00:21.411	1285	-1024	-768	-1	-1	-1	-1	4	-1024	-768	-1	-1	-1	-1	4		0	0						Untertest4.avi	0	880	547	72	111				0	Content		-72	-111	21411110	1190834215
21428	08:48:21.085	00:00:21.427	1286	-1024	-768	-1	-1	-1	-1	4	-1024	-768	-1	-1	-1	-1	4		0	0						Untertest4.avi	0	880	547	72	111				0	Content		-72	-111	21427776	1190850881
21444	08:48:21.101	00:00:21.444	1287	-1024	-768	-1	-1	-1	-1	4	-1024	-768	-1	-1	-1	-1	4		0	0						Untertest4.avi	0	880	547	72	111				0	Content		-72	-111	21444211	1190867316
21461	08:48:21.118	00:00:21.460	1288	-1024	-768	-1	-1	-1	-1	4	-1024	-768	-1	-1	-1	-1	4		0	0						Untertest4.avi	0	880	547	72	111				0	Content		-72	-111	21460878	1190883983
21477	08:48:21.134	00:00:21.477	1289	-1024	-768	-1	-1	-1	-1	4	-1024	-768	-1	-1	-1	-1	4		0	0						Untertest4.avi	0	880	547	72	111				0	Content		-72	-111	21477269	1190900374
21494	08:48:21.151	00:00:21.494	1290	-1024	-768	-1	-1	-1	-1	4	-1024	-768	-1	-1	-1	-1	4		0	0						Untertest4.avi	0	880	547	72	111				0	Content		-72	-111	21494071	1190917176
21511	08:48:21.168	00:00:21.510	1291	-1024	-768	-1	-1	-1	-1	4	-1024	-768	-1	-1	-1	-1	4		0	0						Untertest4.avi	0	880	547	72	111				0	Content		-72	-111	21510669	1190933774
21527	08:48:21.184	00:00:21.527	1292	-1024	-768	-1	-1	-1	-1	4	-1024	-768	-1	-1	-1	-1	4		0	0						Untertest4.avi	0	880	547	72	111				0	Content		-72	-111	21527336	1190950441
21544	08:48:21.201	00:00:21.544	1293	-1024	-768	-1	-1	-1	-1	4	-1024	-768	-1	-1	-1	-1	4		0	0						Untertest4.avi	0	880	547	72	111				0	Content		-72	-111	21544239	1190967344
21561	08:48:21.218	00:00:21.560	1294	-1024	-768	-1	-1	-1	-1	4	-1024	-768	-1	-1	-1	-1	4		0	0						Untertest4.avi	0	880	547	72	111				0	Content		-72	-111	21560906	1190984011
21578	08:48:21.235	00:00:21.577	1295	-1024	-768	-1	-1	-1	-1	4	-1024	-768	-1	-1	-1	-1	4		0	0						Untertest4.avi	0	880	547	72	111				0	Content		-72	-111	21577858	1191000963
21595	08:48:21.252	00:00:21.594	1296	-1024	-768	-1	-1	-1	-1	4	-1024	-768	-1	-1	-1	-1	4		0	0						Untertest4.avi	0	880	547	72	111				0	Content		-72	-111	21594525	1191017630
21611	08:48:21.268	00:00:21.611	1297	-1024	-768	-1	-1	-1	-1	4	-1024	-768	-1	-1	-1	-1	4		0	0						Untertest4.avi	0	880	547	72	111				0	Content		-72	-111	21611191	1191034296
21628	08:48:21.285	00:00:21.628	1298	-1024	-768	-1	-1	-1	-1	4	-1024	-768	-1	-1	-1	-1	4		0	0						Untertest4.avi	0	880	547	72	111				0	Content		-72	-111	21628473	1191051578
21645	08:48:21.302	00:00:21.645	1299	-1024	-768	-1	-1	-1	-1	4	-1024	-768	-1	-1	-1	-1	4		0	0						Untertest4.avi	0	880	547	72	111				0	Content		-72	-111	21645140	1191068245
21661	08:48:21.318	00:00:21.661	1300	-1024	-768	-1	-1	-1	-1	4	-1024	-768	-1	-1	-1	-1	4		0	0						Untertest4.avi	0	880	547	72	111				0	Content		-72	-111	21661345	1191084450
21678	08:48:21.335	00:00:21.678	1301	-1024	-768	-1	-1	-1	-1	4	-1024	-768	-1	-1	-1	-1	4		0	0						Untertest4.avi	0	880	547	72	111				0	Content		-72	-111	21678012	1191101117
21695	08:48:21.352	00:00:21.694	1302	-1024	-768	-1	-1	-1	-1	4	-1024	-768	-1	-1	-1	-1	4		0	0						Untertest4.avi	0	880	547	72	111				0	Content		-72	-111	21694679	1191117784
21711	08:48:21.368	00:00:21.710	1303	-1024	-768	-1	-1	-1	-1	4	-1024	-768	-1	-1	-1	-1	4		0	0						Untertest4.avi	0	880	547	72	111				0	Content		-72	-111	21710901	1191134006
21728	08:48:21.385	00:00:21.727	1304	-1024	-768	-1	-1	-1	-1	4	-1024	-768	-1	-1	-1	-1	4		0	0						Untertest4.avi	0	880	547	72	111				0	Content		-72	-111	21727568	1191150673
21744	08:48:21.401	00:00:21.744	1305	-1024	-768	-1	-1	-1	-1	4	-1024	-768	-1	-1	-1	-1	4		0	0						Untertest4.avi	0	880	547	72	111				0	Content		-72	-111	21744032	1191167137
21761	08:48:21.418	00:00:21.760	1306	-1024	-768	-1	-1	-1	-1	4	-1024	-768	-1	-1	-1	-1	4		0	0						Untertest4.avi	0	880	547	72	111				0	Content		-72	-111	21760699	1191183804
21777	08:48:21.434	00:00:21.777	1307	-1024	-768	-1	-1	-1	-1	4	-1024	-768	-1	-1	-1	-1	4		0	0						Untertest4.avi	0	880	547	72	111				0	Content		-72	-111	21777118	1191200223
21794	08:48:21.451	00:00:21.793	1308	-1024	-768	-1	-1	-1	-1	4	-1024	-768	-1	-1	-1	-1	4		0	0						Untertest4.avi	0	880	547	72	111				0	Content		-72	-111	21793866	1191216971
21811	08:48:21.468	00:00:21.810	1309	-1024	-768	-1	-1	-1	-1	4	-1024	-768	-1	-1	-1	-1	4		0	0						Untertest4.avi	0	880	547	72	111				0	Content		-72	-111	21810533	1191233638
21827	08:48:21.484	00:00:21.827	1310	-1024	-768	-1	-1	-1	-1	4	-1024	-768	-1	-1	-1	-1	4		0	0						Untertest4.avi	0	880	547	72	111				0	Content		-72	-111	21827258	1191250363
21844	08:48:21.501	00:00:21.843	1311	-1024	-768	-1	-1	-1	-1	4	-1024	-768	-1	-1	-1	-1	4		0	0						Untertest4.avi	0	880	547	72	111				0	Content		-72	-111	21843925	1191267030
21861	08:48:21.518	00:00:21.860	1312	-1024	-768	-1	-1	-1	-1	4	-1024	-768	-1	-1	-1	-1	4		0	0						Untertest4.avi	0	880	547	72	111				0	Content		-72	-111	21860579	1191283684
21877	08:48:21.534	00:00:21.877	1313	-1024	-768	-1	-1	-1	-1	4	-1024	-768	-1	-1	-1	-1	4		0	0						Untertest4.avi	0	880	547	72	111				0	Content		-72	-111	21877246	1191300351
21894	08:48:21.551	00:00:21.893	1314	-1024	-768	-1	-1	-1	-1	4	-1024	-768	-1	-1	-1	-1	4		0	0						Untertest4.avi	0	880	547	72	111				0	Content		-72	-111	21893925	1191317030
21911	08:48:21.568	00:00:21.910	1315	-1024	-768	-1	-1	-1	-1	4	-1024	-768	-1	-1	-1	-1	4		0	0						Untertest4.avi	0	880	547	72	111				0	Content		-72	-111	21910592	1191333697
21927	08:48:21.584	00:00:21.927	1316	-1024	-768	-1	-1	-1	-1	4	-1024	-768	-1	-1	-1	-1	4		0	0						Untertest4.avi	0	880	547	72	111				0	Content		-72	-111	21927097	1191350202
21944	08:48:21.601	00:00:21.943	1317	-1024	-768	-1	-1	-1	-1	4	-1024	-768	-1	-1	-1	-1	4		0	0						Untertest4.avi	0	880	547	72	111				0	Content		-72	-111	21943764	1191366869
21960	08:48:21.617	00:00:21.960	1318	-1024	-768	-1	-1	-1	-1	4	-1024	-768	-1	-1	-1	-1	4		0	0						Untertest4.avi	0	880	547	72	111				0	Content		-72	-111	21960222	1191383327
21977	08:48:21.634	00:00:21.977	1319	-1024	-768	-1	-1	-1	-1	4	-1024	-768	-1	-1	-1	-1	4		0	0						Untertest4.avi	0	880	547	72	111				0	Content		-72	-111	21977345	1191400450
21994	08:48:21.651	00:00:21.993	1320	-1024	-768	-1	-1	-1	-1	4	-1024	-768	-1	-1	-1	-1	4		0	0						Untertest4.avi	0	880	547	72	111				0	Content		-72	-111	21993968	1191417073
22011	08:48:21.668	00:00:22.010	1321	-1024	-768	-1	-1	-1	-1	4	-1024	-768	-1	-1	-1	-1	4		0	0						Untertest4.avi	0	880	547	72	111				0	Content		-72	-111	22010635	1191433740
22027	08:48:21.684	00:00:22.027	1322	-1024	-768	-1	-1	-1	-1	4	-1024	-768	-1	-1	-1	-1	4		0	0						Untertest4.avi	0	880	547	72	111				0	Content		-72	-111	22027236	1191450341
22044	08:48:21.701	00:00:22.043	1323	-1024	-768	-1	-1	-1	-1	4	-1024	-768	-1	-1	-1	-1	4		0	0						Untertest4.avi	0	880	547	72	111				0	Content		-72	-111	22043903	1191467008
22060	08:48:21.717	00:00:22.060	1324	-1024	-768	-1	-1	-1	-1	4	-1024	-768	-1	-1	-1	-1	4		0	0						Untertest4.avi	0	880	547	72	111				0	Content		-72	-111	22060458	1191483563
22077	08:48:21.734	00:00:22.077	1325	-1024	-768	-1	-1	-1	-1	4	-1024	-768	-1	-1	-1	-1	4		0	0						Untertest4.avi	0	880	547	72	111				0	Content		-72	-111	22077334	1191500439
22094	08:48:21.751	00:00:22.093	1326	-1024	-768	-1	-1	-1	-1	4	-1024	-768	-1	-1	-1	-1	4		0	0						Untertest4.avi	0	880	547	72	111				0	Content		-72	-111	22093892	1191516997
22111	08:48:21.768	00:00:22.110	1327	-1024	-768	-1	-1	-1	-1	4	-1024	-768	-1	-1	-1	-1	4		0	0						Untertest4.avi	0	880	547	72	111				0	Content		-72	-111	22110559	1191533664
22127	08:48:21.784	00:00:22.127	1328	-1024	-768	-1	-1	-1	-1	4	-1024	-768	-1	-1	-1	-1	4		0	0						Untertest4.avi	0	880	547	72	111				0	Content		-72	-111	22127131	1191550236
22144	08:48:21.801	00:00:22.143	1329	-1024	-768	-1	-1	-1	-1	4	-1024	-768	-1	-1	-1	-1	4		0	0						Untertest4.avi	0	880	547	72	111				0	Content		-72	-111	22143798	1191566903
22160	08:48:21.817	00:00:22.160	1330	-1024	-768	-1	-1	-1	-1	4	-1024	-768	-1	-1	-1	-1	4		0	0						Untertest4.avi	0	880	547	72	111				0	Content		-72	-111	22160437	1191583542
22177	08:48:21.834	00:00:22.177	1331	-1024	-768	-1	-1	-1	-1	4	-1024	-768	-1	-1	-1	-1	4		0	0						Untertest4.avi	0	880	547	72	111				0	Content		-72	-111	22177103	1191600208
22194	08:48:21.851	00:00:22.193	1332	-1024	-768	-1	-1	-1	-1	4	-1024	-768	-1	-1	-1	-1	4		0	0						Untertest4.avi	0	880	547	72	111				0	Content		-72	-111	22193711	1191616816
22210	08:48:21.867	00:00:22.210	1333	-1024	-768	-1	-1	-1	-1	4	-1024	-768	-1	-1	-1	-1	4		0	0						Untertest4.avi	0	880	547	72	111				0	Content		-72	-111	22210378	1191633483
22227	08:48:21.884	00:00:22.227	1334	-1024	-768	-1	-1	-1	-1	4	-1024	-768	-1	-1	-1	-1	4		0	0						Untertest4.avi	0	880	547	72	111				0	Content		-72	-111	22227065	1191650170
22244	08:48:21.901	00:00:22.243	1335	-1024	-768	-1	-1	-1	-1	4	-1024	-768	-1	-1	-1	-1	4		0	0						Untertest4.avi	0	880	547	72	111				0	Content		-72	-111	22243815	1191666920
22260	08:48:21.917	00:00:22.260	1336	-1024	-768	-1	-1	-1	-1	4	-1024	-768	-1	-1	-1	-1	4		0	0						Untertest4.avi	0	880	547	72	111				0	Content		-72	-111	22260375	1191683480
22277	08:48:21.934	00:00:22.277	1337	-1024	-768	-1	-1	-1	-1	4	-1024	-768	-1	-1	-1	-1	4		0	0						Untertest4.avi	0	880	547	72	111				0	Content		-72	-111	22277042	1191700147
22294	08:48:21.951	00:00:22.293	1338	-1024	-768	-1	-1	-1	-1	4	-1024	-768	-1	-1	-1	-1	4		0	0						Untertest4.avi	0	880	547	72	111				0	Content		-72	-111	22293675	1191716780
22310	08:48:21.967	00:00:22.310	1339	-1024	-768	-1	-1	-1	-1	4	-1024	-768	-1	-1	-1	-1	4		0	0						Untertest4.avi	0	880	547	72	111				0	Content		-72	-111	22310342	1191733447
22327	08:48:21.984	00:00:22.326	1340	-1024	-768	-1	-1	-1	-1	4	-1024	-768	-1	-1	-1	-1	4		0	0						Untertest4.avi	0	880	547	72	111				0	Content		-72	-111	22326949	1191750054
22344	08:48:22.001	00:00:22.343	1341	-1024	-768	-1	-1	-1	-1	4	-1024	-768	-1	-1	-1	-1	4		0	0						Untertest4.avi	0	880	547	72	111				0	Content		-72	-111	22343616	1191766721
22360	08:48:22.017	00:00:22.360	1342	-1024	-768	-1	-1	-1	-1	4	-1024	-768	-1	-1	-1	-1	4		0	0						Untertest4.avi	0	880	547	72	111				0	Content		-72	-111	22360215	1191783320
22377	08:48:22.034	00:00:22.376	1343	-1024	-768	-1	-1	-1	-1	4	-1024	-768	-1	-1	-1	-1	4		0	0						Untertest4.avi	0	880	547	72	111				0	Content		-72	-111	22376882	1191799987
22394	08:48:22.051	00:00:22.393	1344	-1024	-768	-1	-1	-1	-1	4	-1024	-768	-1	-1	-1	-1	4		0	0						Untertest4.avi	0	880	547	72	111				0	Content		-72	-111	22393529	1191816634
22410	08:48:22.067	00:00:22.410	1345	-1024	-768	-1	-1	-1	-1	4	-1024	-768	-1	-1	-1	-1	4		0	0						Untertest4.avi	0	880	547	72	111				0	Content		-72	-111	22410196	1191833301
22427	08:48:22.084	00:00:22.426	1346	-1024	-768	-1	-1	-1	-1	4	-1024	-768	-1	-1	-1	-1	4		0	0						Untertest4.avi	0	880	547	72	111				0	Content		-72	-111	22426747	1191849852
22443	08:48:22.100	00:00:22.443	1347	-1024	-768	-1	-1	-1	-1	4	-1024	-768	-1	-1	-1	-1	4		0	0						Untertest4.avi	0	880	547	72	111				0	Content		-72	-111	22443414	1191866519
22460	08:48:22.117	00:00:22.459	1348	-1024	-768	-1	-1	-1	-1	4	-1024	-768	-1	-1	-1	-1	4		0	0						Untertest4.avi	0	880	547	72	111				0	Content		-72	-111	22459920	1191883025
22477	08:48:22.134	00:00:22.477	1349	-1024	-768	-1	-1	-1	-1	4	-1024	-768	-1	-1	-1	-1	4		0	0						Untertest4.avi	0	880	547	72	111				0	Content		-72	-111	22477169	1191900274
22494	08:48:22.151	00:00:22.493	1350	-1024	-768	-1	-1	-1	-1	4	-1024	-768	-1	-1	-1	-1	4		0	0						Untertest4.avi	0	880	547	72	111				0	Content		-72	-111	22493645	1191916750
22510	08:48:22.167	00:00:22.510	1351	-1024	-768	-1	-1	-1	-1	4	-1024	-768	-1	-1	-1	-1	4		0	0						Untertest4.avi	0	880	547	72	111				0	Content		-72	-111	22510312	1191933417
22527	08:48:22.184	00:00:22.526	1352	-1024	-768	-1	-1	-1	-1	4	-1024	-768	-1	-1	-1	-1	4		0	0						Untertest4.avi	0	880	547	72	111				0	Content		-72	-111	22526979	1191950084
22543	08:48:22.200	00:00:22.543	1353	-1024	-768	-1	-1	-1	-1	4	-1024	-768	-1	-1	-1	-1	4		0	0						Untertest4.avi	0	880	547	72	111				0	Content		-72	-111	22543498	1191966603
22560	08:48:22.217	00:00:22.560	1354	-1024	-768	-1	-1	-1	-1	4	-1024	-768	-1	-1	-1	-1	4		0	0						Untertest4.avi	0	880	547	72	111				0	Content		-72	-111	22560165	1191983270
22577	08:48:22.234	00:00:22.576	1355	-1024	-768	-1	-1	-1	-1	4	-1024	-768	-1	-1	-1	-1	4		0	0						Untertest4.avi	0	880	547	72	111				0	Content		-72	-111	22576832	1191999937
22593	08:48:22.250	00:00:22.593	1356	-1024	-768	-1	-1	-1	-1	4	-1024	-768	-1	-1	-1	-1	4		0	0						Untertest4.avi	0	880	547	72	111				0	Content		-72	-111	22593311	1192016416
22610	08:48:22.267	00:00:22.609	1357	-1024	-768	-1	-1	-1	-1	4	-1024	-768	-1	-1	-1	-1	4		0	0						Untertest4.avi	0	880	547	72	111				0	Content		-72	-111	22609978	1192033083
22627	08:48:22.284	00:00:22.626	1358	-1024	-768	-1	-1	-1	-1	4	-1024	-768	-1	-1	-1	-1	4		0	0						Untertest4.avi	0	880	547	72	111				0	Content		-72	-111	22626801	1192049906
22643	08:48:22.300	00:00:22.643	1359	-1024	-768	-1	-1	-1	-1	4	-1024	-768	-1	-1	-1	-1	4		0	0						Untertest4.avi	0	880	547	72	111				0	Content		-72	-111	22643468	1192066573
22660	08:48:22.317	00:00:22.660	1360	-1024	-768	-1	-1	-1	-1	4	-1024	-768	-1	-1	-1	-1	4		0	0						Untertest4.avi	0	880	547	72	111				0	Content		-72	-111	22660135	1192083240
22677	08:48:22.334	00:00:22.677	1361	-1024	-768	-1	-1	-1	-1	4	-1024	-768	-1	-1	-1	-1	4		0	0						Untertest4.avi	0	880	547	72	111				0	Content		-72	-111	22677270	1192100375
22694	08:48:22.351	00:00:22.693	1362	-1024	-768	-1	-1	-1	-1	4	-1024	-768	-1	-1	-1	-1	4		0	0						Untertest4.avi	0	880	547	72	111				0	Content		-72	-111	22693937	1192117042
22711	08:48:22.368	00:00:22.710	1363	-1024	-768	-1	-1	-1	-1	4	-1024	-768	-1	-1	-1	-1	4		0	0						Untertest4.avi	0	880	547	72	111				0	Content		-72	-111	22710925	1192134030
22728	08:48:22.385	00:00:22.727	1364	-1024	-768	-1	-1	-1	-1	4	-1024	-768	-1	-1	-1	-1	4		0	0						Untertest4.avi	0	880	547	72	111				0	Content		-72	-111	22727592	1192150697
22744	08:48:22.401	00:00:22.744	1365	-1024	-768	-1	-1	-1	-1	4	-1024	-768	-1	-1	-1	-1	4		0	0						Untertest4.avi	0	880	547	72	111				0	Content		-72	-111	22744258	1192167363
22760	08:48:22.417	00:00:22.760	1366	-1024	-768	-1	-1	-1	-1	4	-1024	-768	-1	-1	-1	-1	4		0	0						Untertest4.avi	0	880	547	72	111				0	Content		-72	-111	22760327	1192183432
22777	08:48:22.434	00:00:22.776	1367	-1024	-768	-1	-1	-1	-1	4	-1024	-768	-1	-1	-1	-1	4		0	0						Untertest4.avi	0	880	547	72	111				0	Content		-72	-111	22776994	1192200099
22793	08:48:22.450	00:00:22.793	1368	-1024	-768	-1	-1	-1	-1	4	-1024	-768	-1	-1	-1	-1	4		0	0						Untertest4.avi	0	880	547	72	111				0	Content		-72	-111	22793461	1192216566
22810	08:48:22.467	00:00:22.810	1369	-1024	-768	-1	-1	-1	-1	4	-1024	-768	-1	-1	-1	-1	4		0	0						Untertest4.avi	0	880	547	72	111				0	Content		-72	-111	22810128	1192233233
22827	08:48:22.484	00:00:22.826	1370	-1024	-768	-1	-1	-1	-1	4	-1024	-768	-1	-1	-1	-1	4		0	0						Untertest4.avi	0	880	547	72	111				0	Content		-72	-111	22826795	1192249900
22843	08:48:22.500	00:00:22.843	1371	-1024	-768	-1	-1	-1	-1	4	-1024	-768	-1	-1	-1	-1	4		0	0						Untertest4.avi	0	880	547	72	111				0	Content		-72	-111	22843219	1192266324
22860	08:48:22.517	00:00:22.859	1372	-1024	-768	-1	-1	-1	-1	4	-1024	-768	-1	-1	-1	-1	4		0	0						Untertest4.avi	0	880	547	72	111				0	Content		-72	-111	22859886	1192282991
22876	08:48:22.533	00:00:22.876	1373	-1024	-768	-1	-1	-1	-1	4	-1024	-768	-1	-1	-1	-1	4		0	0						Untertest4.avi	0	880	547	72	111				0	Content		-72	-111	22876401	1192299506
22893	08:48:22.550	00:00:22.893	1374	-1024	-768	-1	-1	-1	-1	4	-1024	-768	-1	-1	-1	-1	4		0	0						Untertest4.avi	0	880	547	72	111				0	Content		-72	-111	22893067	1192316172
22910	08:48:22.567	00:00:22.909	1375	-1024	-768	-1	-1	-1	-1	4	-1024	-768	-1	-1	-1	-1	4		0	0						Untertest4.avi	0	880	547	72	111				0	Content		-72	-111	22909663	1192332768
22926	08:48:22.583	00:00:22.926	1376	-1024	-768	-1	-1	-1	-1	4	-1024	-768	-1	-1	-1	-1	4		0	0						Untertest4.avi	0	880	547	72	111				0	Content		-72	-111	22926329	1192349434
22943	08:48:22.600	00:00:22.943	1377	-1024	-768	-1	-1	-1	-1	4	-1024	-768	-1	-1	-1	-1	4		0	0						Untertest4.avi	0	880	547	72	111				0	Content		-72	-111	22943233	1192366338
22960	08:48:22.617	00:00:22.959	1378	-1024	-768	-1	-1	-1	-1	4	-1024	-768	-1	-1	-1	-1	4		0	0						Untertest4.avi	0	880	547	72	111				0	Content		-72	-111	22959900	1192383005
22977	08:48:22.634	00:00:22.976	1379	-1024	-768	-1	-1	-1	-1	4	-1024	-768	-1	-1	-1	-1	4		0	0						Untertest4.avi	0	880	547	72	111				0	Content		-72	-111	22976893	1192399998
22994	08:48:22.651	00:00:22.993	1380	-1024	-768	-1	-1	-1	-1	4	-1024	-768	-1	-1	-1	-1	4		0	0						Untertest4.avi	0	880	547	72	111				0	Content		-72	-111	22993560	1192416665
23010	08:48:22.667	00:00:23.010	1381	-1024	-768	-1	-1	-1	-1	4	-1024	-768	-1	-1	-1	-1	4		0	0						Untertest4.avi	0	880	547	72	111				0	Content		-72	-111	23010227	1192433332
23027	08:48:22.684	00:00:23.027	1382	-1024	-768	-1	-1	-1	-1	4	-1024	-768	-1	-1	-1	-1	4		0	0						Untertest4.avi	0	880	547	72	111				0	Content		-72	-111	23027489	1192450594
23044	08:48:22.701	00:00:23.044	1383	-1024	-768	-1	-1	-1	-1	4	-1024	-768	-1	-1	-1	-1	4		0	0						Untertest4.avi	0	880	547	72	111				0	Content		-72	-111	23044156	1192467261
23060	08:48:22.717	00:00:23.060	1384	-1024	-768	-1	-1	-1	-1	4	-1024	-768	-1	-1	-1	-1	4		0	0						Untertest4.avi	0	880	547	72	111				0	Content		-72	-111	23060395	1192483500
23077	08:48:22.734	00:00:23.077	1385	-1024	-768	-1	-1	-1	-1	4	-1024	-768	-1	-1	-1	-1	4		0	0						Untertest4.avi	0	880	547	72	111				0	Content		-72	-111	23077062	1192500167
23094	08:48:22.751	00:00:23.093	1386	-1024	-768	-1	-1	-1	-1	4	-1024	-768	-1	-1	-1	-1	4		0	0						Untertest4.avi	0	880	547	72	111				0	Content		-72	-111	23093729	1192516834
23110	08:48:22.767	00:00:23.109	1387	-1024	-768	-1	-1	-1	-1	4	-1024	-768	-1	-1	-1	-1	4		0	0						Untertest4.avi	0	880	547	72	111				0	Content		-72	-111	23109923	1192533028
23127	08:48:22.784	00:00:23.126	1388	-1024	-768	-1	-1	-1	-1	4	-1024	-768	-1	-1	-1	-1	4		0	0						Untertest4.avi	0	880	547	72	111				0	Content		-72	-111	23126590	1192549695
23143	08:48:22.800	00:00:23.142	1389	-1024	-768	-1	-1	-1	-1	4	-1024	-768	-1	-1	-1	-1	4		0	0						Untertest4.avi	0	880	547	72	111				0	Content		-72	-111	23142866	1192565971
23159	08:48:22.816	00:00:23.159	1390	-1024	-768	-1	-1	-1	-1	4	-1024	-768	-1	-1	-1	-1	4		0	0						Untertest4.avi	0	880	547	72	111				0	Content		-72	-111	23159488	1192582593
23176	08:48:22.833	00:00:23.176	1391	-1024	-768	-1	-1	-1	-1	4	-1024	-768	-1	-1	-1	-1	4		0	0						Untertest4.avi	0	880	547	72	111				0	Content		-72	-111	23176237	1192599342
23193	08:48:22.850	00:00:23.192	1392	-1024	-768	-1	-1	-1	-1	4	-1024	-768	-1	-1	-1	-1	4		0	0						Untertest4.avi	0	880	547	72	111				0	Content		-72	-111	23192904	1192616009
23210	08:48:22.867	00:00:23.209	1393	738,3915	1016,131	0,3817366	0,6535451	501,4513	3,279751	3	700,7715	1007,086	0,3818856	0,6535386	501,4513	3,288993	1	15	701	1007						Untertest4.avi	0	880	547	72	111	652	904	167	0	Content		629	896	23209609	1192632714
23226	08:48:22.883	00:00:23.226	1394	-1024	-768	-1	-1	-1	-1	4	-1024	-768	-1	-1	-1	-1	4	15	0	0						Untertest4.avi	0	880	547	72	111	652	904	167	0	Content		-72	-111	23226480	1192649585
23243	08:48:22.900	00:00:23.242	1395	729,9587	1028,366	0,3779328	0,6551744	501,4513	3,235255	1	690,2691	1019,588	0,378013	0,6551681	501,4513	3,245675	3	15	730	1028						Untertest4.avi	0	880	547	72	111	652	904	167	0	Content		658	917	23242731	1192665836
23259	08:48:22.916	00:00:23.259	1396	734,765	1023,982	0,3823834	0,6553181	501,4513	3,291644	3	697,0245	1015,162	0,3825324	0,6553115	501,4513	3,300938	1	15	697	1015						Untertest4.avi	0	880	547	72	111	652	904	167	0	Content		625	904	23259367	1192682472
23276	08:48:22.933	00:00:23.276	1397	-1024	-768	-1	-1	-1	-1	4	-1024	-768	-1	-1	-1	-1	4	15	0	0						Untertest4.avi	0	880	547	72	111	652	904	167	0	Content		-72	-111	23276101	1192699206
23293	08:48:22.950	00:00:23.293	1398	770,8359	1015,526	0,3751681	0,6570041	514,8565	3,355708	1	707,2232	995,7173	0,3788188	0,6569968	501,4513	3,283008	3	15	771	1016						Untertest4.avi	0	880	547	72	111	652	904	167	0	Content		699	905	23293099	1192716204
23310	08:48:22.967	00:00:23.309	1399	-1024	-768	-1	-1	-1	-1	4	-1024	-768	-1	-1	-1	-1	4	15	0	0						Untertest4.avi	0	880	547	72	111	652	904	167	0	Content		-72	-111	23309846	1192732951
23326	08:48:22.983	00:00:23.326	1400	771,3904	1024,933	0,3734616	0,6580707	524,4001	3,411236	1	711,6649	999,0292	0,3789301	0,6580703	504,322	3,298966	3	15	771	1025						Untertest4.avi	0	880	547	72	111	652	904	167	0	Content		699	914	23326351	1192749456
23343	08:48:23.000	00:00:23.342	1401	797,0669	1022,59	0,388393	0,6582458	524,4001	3,421877	3	719,1738	997,5269	0,3849658	0,6582621	504,3221	3,30771	1	15	719	998						Untertest4.avi	0	880	547	72	111	652	904	167	0	Content		647	887	23342717	1192765822
23360	08:48:23.017	00:00:23.359	1402	759,4672	1017,977	0,378294	0,6590635	509,9169	3,353132	1	701,877	1004,883	0,379793	0,659048	504,322	3,327959	3	15	759	1018						Untertest4.avi	0	880	547	72	111	652	904	167	0	Content		687	907	23359715	1192782820
23376	08:48:23.033	00:00:23.376	1403	-1024	-768	-1	-1	-1	-1	4	-1024	-768	-1	-1	-1	-1	4		0	0						Untertest4.avi	0	880	547	72	111				0	Content		-72	-111	23376463	1192799568
23393	08:48:23.050	00:00:23.393	1404	-1024	-768	-1	-1	-1	-1	4	-1024	-768	-1	-1	-1	-1	4		0	0						Untertest4.avi	0	880	547	72	111				0	Content		-72	-111	23393087	1192816192
23409	08:48:23.066	00:00:23.409	1405	-1024	-768	-1	-1	-1	-1	4	-1024	-768	-1	-1	-1	-1	4		0	0						Untertest4.avi	0	880	547	72	111				0	Content		-72	-111	23409369	1192832474
23426	08:48:23.083	00:00:23.425	1406	-1024	-768	-1	-1	-1	-1	4	-1024	-768	-1	-1	-1	-1	4		0	0						Untertest4.avi	0	880	547	72	111				0	Content		-72	-111	23425971	1192849076
23443	08:48:23.100	00:00:23.442	1407	-1024	-768	-1	-1	-1	-1	4	-1024	-768	-1	-1	-1	-1	4		0	0						Untertest4.avi	0	880	547	72	111				0	Content		-72	-111	23442726	1192865831
23460	08:48:23.117	00:00:23.459	1408	-1024	-768	-1	-1	-1	-1	4	-1024	-768	-1	-1	-1	-1	4		0	0						Untertest4.avi	0	880	547	72	111				0	Content		-72	-111	23459593	1192882698
23476	08:48:23.133	00:00:23.476	1409	-1024	-768	-1	-1	-1	-1	4	-1024	-768	-1	-1	-1	-1	4		0	0						Untertest4.avi	0	880	547	72	111				0	Content		-72	-111	23476206	1192899311
23493	08:48:23.150	00:00:23.492	1410	-1024	-768	-1	-1	-1	-1	4	-1024	-768	-1	-1	-1	-1	4		0	0						Untertest4.avi	0	880	547	72	111				0	Content		-72	-111	23492827	1192915932
23509	08:48:23.166	00:00:23.509	1411	-1024	-768	-1	-1	-1	-1	4	-1024	-768	-1	-1	-1	-1	4		0	0						Untertest4.avi	0	880	547	72	111				0	Content		-72	-111	23509450	1192932555
23526	08:48:23.183	00:00:23.526	1412	-1024	-768	-1	-1	-1	-1	4	-1024	-768	-1	-1	-1	-1	4		0	0						Untertest4.avi	0	880	547	72	111				0	Content		-72	-111	23526199	1192949304
23543	08:48:23.200	00:00:23.542	1413	-1024	-768	-1	-1	-1	-1	4	-1024	-768	-1	-1	-1	-1	4		0	0						Untertest4.avi	0	880	547	72	111				0	Content		-72	-111	23542823	1192965928
23559	08:48:23.216	00:00:23.559	1414	-1024	-768	-1	-1	-1	-1	4	-1024	-768	-1	-1	-1	-1	4		0	0						Untertest4.avi	0	880	547	72	111				0	Content		-72	-111	23559450	1192982555
23576	08:48:23.233	00:00:23.576	1415	-1024	-768	-1	-1	-1	-1	4	-1024	-768	-1	-1	-1	-1	4		0	0						Untertest4.avi	0	880	547	72	111				0	Content		-72	-111	23576009	1192999114
23593	08:48:23.250	00:00:23.592	1416	-1024	-768	-1	-1	-1	-1	4	-1024	-768	-1	-1	-1	-1	4		0	0						Untertest4.avi	0	880	547	72	111				0	Content		-72	-111	23592676	1193015781
23609	08:48:23.266	00:00:23.609	1417	-1024	-768	-1	-1	-1	-1	4	-1024	-768	-1	-1	-1	-1	4		0	0						Untertest4.avi	0	880	547	72	111				0	Content		-72	-111	23609193	1193032298
23626	08:48:23.283	00:00:23.626	1418	-1024	-768	-1	-1	-1	-1	4	-1024	-768	-1	-1	-1	-1	4		0	0						Untertest4.avi	0	880	547	72	111				0	Content		-72	-111	23626443	1193049548
23643	08:48:23.300	00:00:23.643	1419	-1024	-768	-1	-1	-1	-1	4	-1024	-768	-1	-1	-1	-1	4		0	0						Untertest4.avi	0	880	547	72	111				0	Content		-72	-111	23643067	1193066172
23659	08:48:23.316	00:00:23.659	1420	-1024	-768	-1	-1	-1	-1	4	-1024	-768	-1	-1	-1	-1	4		0	0						Untertest4.avi	0	880	547	72	111				0	Content		-72	-111	23659441	1193082546
23676	08:48:23.333	00:00:23.676	1421	-1024	-768	-1	-1	-1	-1	4	-1024	-768	-1	-1	-1	-1	4		0	0						Untertest4.avi	0	880	547	72	111				0	Content		-72	-111	23676107	1193099212
23692	08:48:23.349	00:00:23.692	1422	-1024	-768	-1	-1	-1	-1	4	-1024	-768	-1	-1	-1	-1	4		0	0						Untertest4.avi	0	880	547	72	111				0	Content		-72	-111	23692434	1193115539
23709	08:48:23.366	00:00:23.709	1423	-1024	-768	-1	-1	-1	-1	4	-1024	-768	-1	-1	-1	-1	4		0	0						Untertest4.avi	0	880	547	72	111				0	Content		-72	-111	23709183	1193132288
23726	08:48:23.383	00:00:23.725	1424	-1024	-768	-1	-1	-1	-1	4	-1024	-768	-1	-1	-1	-1	4		0	0						Untertest4.avi	0	880	547	72	111				0	Content		-72	-111	23725807	1193148912
23742	08:48:23.399	00:00:23.742	1425	-1024	-768	-1	-1	-1	-1	4	-1024	-768	-1	-1	-1	-1	4		0	0						Untertest4.avi	0	880	547	72	111				0	Content		-72	-111	23742474	1193165579
23759	08:48:23.416	00:00:23.759	1426	-1024	-768	-1	-1	-1	-1	4	-1024	-768	-1	-1	-1	-1	4		0	0						Untertest4.avi	0	880	547	72	111				0	Content		-72	-111	23759126	1193182231
23776	08:48:23.433	00:00:23.775	1427	-1024	-768	-1	-1	-1	-1	4	-1024	-768	-1	-1	-1	-1	4		0	0						Untertest4.avi	0	880	547	72	111				0	Content		-72	-111	23775793	1193198898
23792	08:48:23.449	00:00:23.792	1428	-1024	-768	-1	-1	-1	-1	4	-1024	-768	-1	-1	-1	-1	4		0	0						Untertest4.avi	0	880	547	72	111				0	Content		-72	-111	23792460	1193215565
23809	08:48:23.466	00:00:23.809	1429	-1024	-768	-1	-1	-1	-1	4	-1024	-768	-1	-1	-1	-1	4		0	0						Untertest4.avi	0	880	547	72	111				0	Content		-72	-111	23809282	1193232387
23826	08:48:23.483	00:00:23.825	1430	-1024	-768	-1	-1	-1	-1	4	-1024	-768	-1	-1	-1	-1	4		0	0						Untertest4.avi	0	880	547	72	111				0	Content		-72	-111	23825949	1193249054
23843	08:48:23.500	00:00:23.842	1431	-1024	-768	-1	-1	-1	-1	4	-1024	-768	-1	-1	-1	-1	4		0	0						Untertest4.avi	0	880	547	72	111				0	Content		-72	-111	23842616	1193265721
23860	08:48:23.517	00:00:23.859	1432	-1024	-768	-1	-1	-1	-1	4	-1024	-768	-1	-1	-1	-1	4		0	0						Untertest4.avi	0	880	547	72	111				0	Content		-72	-111	23859766	1193282871
23876	08:48:23.533	00:00:23.876	1433	-1024	-768	-1	-1	-1	-1	4	-1024	-768	-1	-1	-1	-1	4		0	0						Untertest4.avi	0	880	547	72	111				0	Content		-72	-111	23876433	1193299538
23893	08:48:23.550	00:00:23.893	1434	-1024	-768	-1	-1	-1	-1	4	-1024	-768	-1	-1	-1	-1	4		0	0						Untertest4.avi	0	880	547	72	111				0	Content		-72	-111	23893468	1193316573
23910	08:48:23.567	00:00:23.910	1435	-1024	-768	-1	-1	-1	-1	4	-1024	-768	-1	-1	-1	-1	4		0	0						Untertest4.avi	0	880	547	72	111				0	Content		-72	-111	23910135	1193333240
23927	08:48:23.584	00:00:23.926	1436	-1024	-768	-1	-1	-1	-1	4	-1024	-768	-1	-1	-1	-1	4		0	0						Untertest4.avi	0	880	547	72	111				0	Content		-72	-111	23926802	1193349907
23943	08:48:23.600	00:00:23.942	1437	-1024	-768	-1	-1	-1	-1	4	-1024	-768	-1	-1	-1	-1	4		0	0						Untertest4.avi	0	880	547	72	111				0	Content		-72	-111	23942856	1193365961
23960	08:48:23.617	00:00:23.959	1438	-1024	-768	-1	-1	-1	-1	4	-1024	-768	-1	-1	-1	-1	4		0	0						Untertest4.avi	0	880	547	72	111				0	Content		-72	-111	23959523	1193382628
23976	08:48:23.633	00:00:23.975	1439	-1024	-768	-1	-1	-1	-1	4	-1024	-768	-1	-1	-1	-1	4		0	0						Untertest4.avi	0	880	547	72	111				0	Content		-72	-111	23975985	1193399090
23993	08:48:23.650	00:00:23.992	1440	-1024	-768	-1	-1	-1	-1	4	-1024	-768	-1	-1	-1	-1	4		0	0						Untertest4.avi	0	880	547	72	111				0	Content		-72	-111	23992652	1193415757
24009	08:48:23.666	00:00:24.009	1441	-1024	-768	-1	-1	-1	-1	4	-1024	-768	-1	-1	-1	-1	4		0	0						Untertest4.avi	0	880	547	72	111				0	Content		-72	-111	24009319	1193432424
24026	08:48:23.683	00:00:24.025	1442	-1024	-768	-1	-1	-1	-1	4	-1024	-768	-1	-1	-1	-1	4		0	0						Untertest4.avi	0	880	547	72	111				0	Content		-72	-111	24025799	1193448904
24042	08:48:23.699	00:00:24.042	1443	-1024	-768	-1	-1	-1	-1	4	-1024	-768	-1	-1	-1	-1	4		0	0						Untertest4.avi	0	880	547	72	111				0	Content		-72	-111	24042465	1193465570
24059	08:48:23.716	00:00:24.058	1444	-1024	-768	-1	-1	-1	-1	4	-1024	-768	-1	-1	-1	-1	4		0	0						Untertest4.avi	0	880	547	72	111				0	Content		-72	-111	24058898	1193482003
24076	08:48:23.733	00:00:24.075	1445	-1024	-768	-1	-1	-1	-1	4	-1024	-768	-1	-1	-1	-1	4		0	0						Untertest4.avi	0	880	547	72	111				0	Content		-72	-111	24075578	1193498683
24092	08:48:23.749	00:00:24.092	1446	-1024	-768	-1	-1	-1	-1	4	-1024	-768	-1	-1	-1	-1	4		0	0						Untertest4.avi	0	880	547	72	111				0	Content		-72	-111	24092175	1193515280
24109	08:48:23.766	00:00:24.108	1447	-1024	-768	-1	-1	-1	-1	4	-1024	-768	-1	-1	-1	-1	4		0	0						Untertest4.avi	0	880	547	72	111				0	Content		-72	-111	24108842	1193531947
24126	08:48:23.783	00:00:24.125	1448	-1024	-768	-1	-1	-1	-1	4	-1024	-768	-1	-1	-1	-1	4		0	0						Untertest4.avi	0	880	547	72	111				0	Content		-72	-111	24125744	1193548849
24142	08:48:23.799	00:00:24.142	1449	-1024	-768	-1	-1	-1	-1	4	-1024	-768	-1	-1	-1	-1	4		0	0						Untertest4.avi	0	880	547	72	111				0	Content		-72	-111	24142411	1193565516
24159	08:48:23.816	00:00:24.159	1450	-1024	-768	-1	-1	-1	-1	4	-1024	-768	-1	-1	-1	-1	4		0	0						Untertest4.avi	0	880	547	72	111				0	Content		-72	-111	24159404	1193582509
24176	08:48:23.833	00:00:24.176	1451	-1024	-768	-1	-1	-1	-1	4	-1024	-768	-1	-1	-1	-1	4		0	0						Untertest4.avi	0	880	547	72	111				0	Content		-72	-111	24176071	1193599176
24193	08:48:23.850	00:00:24.192	1452	-1024	-768	-1	-1	-1	-1	4	-1024	-768	-1	-1	-1	-1	4		0	0						Untertest4.avi	0	880	547	72	111				0	Content		-72	-111	24192738	1193615843
24210	08:48:23.867	00:00:24.210	1453	-1024	-768	-1	-1	-1	-1	4	-1024	-768	-1	-1	-1	-1	4		0	0						Untertest4.avi	0	880	547	72	111				0	Content		-72	-111	24210000	1193633105
24227	08:48:23.884	00:00:24.226	1454	-1024	-768	-1	-1	-1	-1	4	-1024	-768	-1	-1	-1	-1	4		0	0						Untertest4.avi	0	880	547	72	111				0	Content		-72	-111	24226667	1193649772
24243	08:48:23.900	00:00:24.242	1455	-1024	-768	-1	-1	-1	-1	4	-1024	-768	-1	-1	-1	-1	4		0	0						Untertest4.avi	0	880	547	72	111				0	Content		-72	-111	24242906	1193666011
24260	08:48:23.917	00:00:24.259	1456	-1024	-768	-1	-1	-1	-1	4	-1024	-768	-1	-1	-1	-1	4		0	0						Untertest4.avi	0	880	547	72	111				0	Content		-72	-111	24259573	1193682678
24276	08:48:23.933	00:00:24.276	1457	-1024	-768	-1	-1	-1	-1	4	-1024	-768	-1	-1	-1	-1	4		0	0						Untertest4.avi	0	880	547	72	111				0	Content		-72	-111	24276240	1193699345
24292	08:48:23.949	00:00:24.292	1458	-1024	-768	-1	-1	-1	-1	4	-1024	-768	-1	-1	-1	-1	4		0	0						Untertest4.avi	0	880	547	72	111				0	Content		-72	-111	24292497	1193715602
24309	08:48:23.966	00:00:24.309	1459	-1024	-768	-1	-1	-1	-1	4	-1024	-768	-1	-1	-1	-1	4		0	0						Untertest4.avi	0	880	547	72	111				0	Content		-72	-111	24309164	1193732269
24326	08:48:23.983	00:00:24.325	1460	-1024	-768	-1	-1	-1	-1	4	-1024	-768	-1	-1	-1	-1	4		0	0						Untertest4.avi	0	880	547	72	111				0	Content		-72	-111	24325694	1193748799
24342	08:48:23.999	00:00:24.342	1461	-1024	-768	-1	-1	-1	-1	4	-1024	-768	-1	-1	-1	-1	4		0	0						Untertest4.avi	0	880	547	72	111				0	Content		-72	-111	24342361	1193765466
24359	08:48:24.016	00:00:24.359	1462	-1024	-768	-1	-1	-1	-1	4	-1024	-768	-1	-1	-1	-1	4		0	0						Untertest4.avi	0	880	547	72	111				0	Content		-72	-111	24359028	1193782133
24376	08:48:24.033	00:00:24.375	1463	-1024	-768	-1	-1	-1	-1	4	-1024	-768	-1	-1	-1	-1	4		0	0						Untertest4.avi	0	880	547	72	111				0	Content		-72	-111	24375543	1193798648
24392	08:48:24.049	00:00:24.392	1464	-1024	-768	-1	-1	-1	-1	4	-1024	-768	-1	-1	-1	-1	4		0	0						Untertest4.avi	0	880	547	72	111				0	Content		-72	-111	24392210	1193815315
24409	08:48:24.066	00:00:24.408	1465	-1024	-768	-1	-1	-1	-1	4	-1024	-768	-1	-1	-1	-1	4		0	0						Untertest4.avi	0	880	547	72	111				0	Content		-72	-111	24408814	1193831919
24425	08:48:24.082	00:00:24.425	1466	-1024	-768	-1	-1	-1	-1	4	-1024	-768	-1	-1	-1	-1	4		0	0						Untertest4.avi	0	880	547	72	111				0	Content		-72	-111	24425480	1193848585
24442	08:48:24.099	00:00:24.442	1467	-1024	-768	-1	-1	-1	-1	4	-1024	-768	-1	-1	-1	-1	4		0	0						Untertest4.avi	0	880	547	72	111				0	Content		-72	-111	24442147	1193865252
24459	08:48:24.116	00:00:24.458	1468	-1024	-768	-1	-1	-1	-1	4	-1024	-768	-1	-1	-1	-1	4		0	0						Untertest4.avi	0	880	547	72	111				0	Content		-72	-111	24458702	1193881807
24475	08:48:24.132	00:00:24.475	1469	-1024	-768	-1	-1	-1	-1	4	-1024	-768	-1	-1	-1	-1	4		0	0						Untertest4.avi	0	880	547	72	111				0	Content		-72	-111	24475369	1193898474
24492	08:48:24.149	00:00:24.492	1470	-1024	-768	-1	-1	-1	-1	4	-1024	-768	-1	-1	-1	-1	4		0	0						Untertest4.avi	0	880	547	72	111				0	Content		-72	-111	24492208	1193915313
24509	08:48:24.166	00:00:24.508	1471	-1024	-768	-1	-1	-1	-1	4	-1024	-768	-1	-1	-1	-1	4		0	0						Untertest4.avi	0	880	547	72	111				0	Content		-72	-111	24508875	1193931980
24526	08:48:24.183	00:00:24.525	1472	-1024	-768	-1	-1	-1	-1	4	-1024	-768	-1	-1	-1	-1	4		0	0						Untertest4.avi	0	880	547	72	111				0	Content		-72	-111	24525542	1193948647
24543	08:48:24.200	00:00:24.542	1473	-1024	-768	-1	-1	-1	-1	4	-1024	-768	-1	-1	-1	-1	4		0	0						Untertest4.avi	0	880	547	72	111				0	Content		-72	-111	24542642	1193965747
24559	08:48:24.216	00:00:24.559	1474	-1024	-768	-1	-1	-1	-1	4	-1024	-768	-1	-1	-1	-1	4		0	0						Untertest4.avi	0	880	547	72	111				0	Content		-72	-111	24559309	1193982414
24576	08:48:24.233	00:00:24.576	1475	-1024	-768	-1	-1	-1	-1	4	-1024	-768	-1	-1	-1	-1	4		0	0						Untertest4.avi	0	880	547	72	111				0	Content		-72	-111	24576327	1193999432
24593	08:48:24.250	00:00:24.592	1476	-1024	-768	-1	-1	-1	-1	4	-1024	-768	-1	-1	-1	-1	4		0	0						Untertest4.avi	0	880	547	72	111				0	Content		-72	-111	24592994	1194016099
24610	08:48:24.267	00:00:24.609	1477	-1024	-768	-1	-1	-1	-1	4	-1024	-768	-1	-1	-1	-1	4		0	0						Untertest4.avi	0	880	547	72	111				0	Content		-72	-111	24609660	1194032765
24626	08:48:24.283	00:00:24.625	1478	-1024	-768	-1	-1	-1	-1	4	-1024	-768	-1	-1	-1	-1	4		0	0						Untertest4.avi	0	880	547	72	111				0	Content		-72	-111	24625758	1194048863
24642	08:48:24.299	00:00:24.642	1479	-1024	-768	-1	-1	-1	-1	4	-1024	-768	-1	-1	-1	-1	4		0	0						Untertest4.avi	0	880	547	72	111				0	Content		-72	-111	24642425	1194065530
24659	08:48:24.316	00:00:24.658	1480	-1024	-768	-1	-1	-1	-1	4	-1024	-768	-1	-1	-1	-1	4		0	0						Untertest4.avi	0	880	547	72	111				0	Content		-72	-111	24658902	1194082007
24676	08:48:24.333	00:00:24.675	1481	-1024	-768	-1	-1	-1	-1	4	-1024	-768	-1	-1	-1	-1	4		0	0						Untertest4.avi	0	880	547	72	111				0	Content		-72	-111	24675569	1194098674
24692	08:48:24.349	00:00:24.692	1482	-1024	-768	-1	-1	-1	-1	4	-1024	-768	-1	-1	-1	-1	4		0	0						Untertest4.avi	0	880	547	72	111				0	Content		-72	-111	24692236	1194115341
24709	08:48:24.366	00:00:24.708	1483	-1024	-768	-1	-1	-1	-1	4	-1024	-768	-1	-1	-1	-1	4		0	0						Untertest4.avi	0	880	547	72	111				0	Content		-72	-111	24708669	1194131774
24725	08:48:24.382	00:00:24.725	1484	-1024	-768	-1	-1	-1	-1	4	-1024	-768	-1	-1	-1	-1	4		0	0						Untertest4.avi	0	880	547	72	111				0	Content		-72	-111	24725336	1194148441
24742	08:48:24.399	00:00:24.741	1485	-1024	-768	-1	-1	-1	-1	4	-1024	-768	-1	-1	-1	-1	4		0	0						Untertest4.avi	0	880	547	72	111				0	Content		-72	-111	24741723	1194164828
24759	08:48:24.416	00:00:24.758	1486	-1024	-768	-1	-1	-1	-1	4	-1024	-768	-1	-1	-1	-1	4		0	0						Untertest4.avi	0	880	547	72	111				0	Content		-72	-111	24758523	1194181628
24775	08:48:24.432	00:00:24.775	1487	-1024	-768	-1	-1	-1	-1	4	-1024	-768	-1	-1	-1	-1	4		0	0						Untertest4.avi	0	880	547	72	111				0	Content		-72	-111	24775122	1194198227
24792	08:48:24.449	00:00:24.791	1488	-1024	-768	-1	-1	-1	-1	4	-1024	-768	-1	-1	-1	-1	4		0	0						Untertest4.avi	0	880	547	72	111				0	Content		-72	-111	24791788	1194214893
24809	08:48:24.466	00:00:24.808	1489	-1024	-768	-1	-1	-1	-1	4	-1024	-768	-1	-1	-1	-1	4		0	0						Untertest4.avi	0	880	547	72	111				0	Content		-72	-111	24808689	1194231794
24825	08:48:24.482	00:00:24.825	1490	-1024	-768	-1	-1	-1	-1	4	-1024	-768	-1	-1	-1	-1	4		0	0						Untertest4.avi	0	880	547	72	111				0	Content		-72	-111	24825356	1194248461
24842	08:48:24.499	00:00:24.842	1491	-1024	-768	-1	-1	-1	-1	4	-1024	-768	-1	-1	-1	-1	4		0	0						Untertest4.avi	0	880	547	72	111				0	Content		-72	-111	24842308	1194265413
24859	08:48:24.516	00:00:24.858	1492	-1024	-768	-1	-1	-1	-1	4	-1024	-768	-1	-1	-1	-1	4		0	0						Untertest4.avi	0	880	547	72	111				0	Content		-72	-111	24858975	1194282080
24876	08:48:24.533	00:00:24.875	1493	-1024	-768	-1	-1	-1	-1	4	-1024	-768	-1	-1	-1	-1	4		0	0						Untertest4.avi	0	880	547	72	111				0	Content		-72	-111	24875642	1194298747
24893	08:48:24.550	00:00:24.892	1494	-1024	-768	-1	-1	-1	-1	4	-1024	-768	-1	-1	-1	-1	4		0	0						Untertest4.avi	0	880	547	72	111				0	Content		-72	-111	24892923	1194316028
24910	08:48:24.567	00:00:24.909	1495	-1024	-768	-1	-1	-1	-1	4	-1024	-768	-1	-1	-1	-1	4		0	0						Untertest4.avi	0	880	547	72	111				0	Content		-72	-111	24909590	1194332695
24926	08:48:24.583	00:00:24.925	1496	-1024	-768	-1	-1	-1	-1	4	-1024	-768	-1	-1	-1	-1	4		0	0						Untertest4.avi	0	880	547	72	111				0	Content		-72	-111	24925836	1194348941
24943	08:48:24.600	00:00:24.942	1497	-1024	-768	-1	-1	-1	-1	4	-1024	-768	-1	-1	-1	-1	4		0	0						Untertest4.avi	0	880	547	72	111				0	Content		-72	-111	24942503	1194365608
24959	08:48:24.616	00:00:24.959	1498	-1024	-768	-1	-1	-1	-1	4	-1024	-768	-1	-1	-1	-1	4		0	0						Untertest4.avi	0	880	547	72	111				0	Content		-72	-111	24959170	1194382275
24975	08:48:24.632	00:00:24.975	1499	-1024	-768	-1	-1	-1	-1	4	-1024	-768	-1	-1	-1	-1	4		0	0						Untertest4.avi	0	880	547	72	111				0	Content		-72	-111	24975369	1194398474
24992	08:48:24.649	00:00:24.992	1500	-1024	-768	-1	-1	-1	-1	4	-1024	-768	-1	-1	-1	-1	4		0	0						Untertest4.avi	0	880	547	72	111				0	Content		-72	-111	24992036	1194415141
25008	08:48:24.665	00:00:25.008	1501	-1024	-768	-1	-1	-1	-1	4	-1024	-768	-1	-1	-1	-1	4		0	0						Untertest4.avi	0	880	547	72	111				0	Content		-72	-111	25008314	1194431419
25025	08:48:24.682	00:00:25.024	1502	-1024	-768	-1	-1	-1	-1	4	-1024	-768	-1	-1	-1	-1	4		0	0						Untertest4.avi	0	880	547	72	111				0	Content		-72	-111	25024935	1194448040
25042	08:48:24.699	00:00:25.041	1503	-1024	-768	-1	-1	-1	-1	4	-1024	-768	-1	-1	-1	-1	4		0	0						Untertest4.avi	0	880	547	72	111				0	Content		-72	-111	25041560	1194464665
25058	08:48:24.715	00:00:25.058	1504	-1024	-768	-1	-1	-1	-1	4	-1024	-768	-1	-1	-1	-1	4		0	0						Untertest4.avi	0	880	547	72	111				0	Content		-72	-111	25058227	1194481332
25075	08:48:24.732	00:00:25.074	1505	-1024	-768	-1	-1	-1	-1	4	-1024	-768	-1	-1	-1	-1	4		0	0						Untertest4.avi	0	880	547	72	111				0	Content		-72	-111	25074877	1194497982
25092	08:48:24.749	00:00:25.091	1506	-1024	-768	-1	-1	-1	-1	4	-1024	-768	-1	-1	-1	-1	4		0	0						Untertest4.avi	0	880	547	72	111				0	Content		-72	-111	25091544	1194514649
25108	08:48:24.765	00:00:25.108	1507	-1024	-768	-1	-1	-1	-1	4	-1024	-768	-1	-1	-1	-1	4		0	0						Untertest4.avi	0	880	547	72	111				0	Content		-72	-111	25108211	1194531316
25125	08:48:24.782	00:00:25.125	1508	-1024	-768	-1	-1	-1	-1	4	-1024	-768	-1	-1	-1	-1	4		0	0						Untertest4.avi	0	880	547	72	111				0	Content		-72	-111	25125032	1194548137
25142	08:48:24.799	00:00:25.141	1509	-1024	-768	-1	-1	-1	-1	4	-1024	-768	-1	-1	-1	-1	4		0	0						Untertest4.avi	0	880	547	72	111				0	Content		-72	-111	25141699	1194564804
25158	08:48:24.815	00:00:25.158	1510	-1024	-768	-1	-1	-1	-1	4	-1024	-768	-1	-1	-1	-1	4		0	0						Untertest4.avi	0	880	547	72	111				0	Content		-72	-111	25158366	1194581471
25176	08:48:24.833	00:00:25.175	1511	-1024	-768	-1	-1	-1	-1	4	-1024	-768	-1	-1	-1	-1	4		0	0						Untertest4.avi	0	880	547	72	111				0	Content		-72	-111	25175516	1194598621
25192	08:48:24.849	00:00:25.192	1512	-1024	-768	-1	-1	-1	-1	4	-1024	-768	-1	-1	-1	-1	4		0	0						Untertest4.avi	0	880	547	72	111				0	Content		-72	-111	25192183	1194615288
25209	08:48:24.866	00:00:25.209	1513	-1024	-768	-1	-1	-1	-1	4	-1024	-768	-1	-1	-1	-1	4		0	0						Untertest4.avi	0	880	547	72	111				0	Content		-72	-111	25209218	1194632323
25226	08:48:24.883	00:00:25.225	1514	-1024	-768	-1	-1	-1	-1	4	-1024	-768	-1	-1	-1	-1	4		0	0						Untertest4.avi	0	880	547	72	111				0	Content		-72	-111	25225885	1194648990
25243	08:48:24.900	00:00:25.242	1515	-1024	-768	-1	-1	-1	-1	4	-1024	-768	-1	-1	-1	-1	4		0	0						Untertest4.avi	0	880	547	72	111				0	Content		-72	-111	25242552	1194665657
25259	08:48:24.916	00:00:25.258	1516	-1024	-768	-1	-1	-1	-1	4	-1024	-768	-1	-1	-1	-1	4		0	0						Untertest4.avi	0	880	547	72	111				0	Content		-72	-111	25258605	1194681710
25275	08:48:24.932	00:00:25.275	1517	-1024	-768	-1	-1	-1	-1	4	-1024	-768	-1	-1	-1	-1	4		0	0						Untertest4.avi	0	880	547	72	111				0	Content		-72	-111	25275272	1194698377
25292	08:48:24.949	00:00:25.291	1518	-1024	-768	-1	-1	-1	-1	4	-1024	-768	-1	-1	-1	-1	4		0	0						Untertest4.avi	0	880	547	72	111				0	Content		-72	-111	25291733	1194714838
25308	08:48:24.965	00:00:25.308	1519	-1024	-768	-1	-1	-1	-1	4	-1024	-768	-1	-1	-1	-1	4		0	0						Untertest4.avi	0	880	547	72	111				0	Content		-72	-111	25308400	1194731505
25325	08:48:24.982	00:00:25.325	1520	-1024	-768	-1	-1	-1	-1	4	-1024	-768	-1	-1	-1	-1	4		0	0						Untertest4.avi	0	880	547	72	111				0	Content		-72	-111	25325067	1194748172
25342	08:48:24.999	00:00:25.341	1521	-1024	-768	-1	-1	-1	-1	4	-1024	-768	-1	-1	-1	-1	4		0	0						Untertest4.avi	0	880	547	72	111				0	Content		-72	-111	25341546	1194764651
25358	08:48:25.015	00:00:25.358	1522	-1024	-768	-1	-1	-1	-1	4	-1024	-768	-1	-1	-1	-1	4		0	0						Untertest4.avi	0	880	547	72	111				0	Content		-72	-111	25358212	1194781317
25375	08:48:25.032	00:00:25.374	1523	-1024	-768	-1	-1	-1	-1	4	-1024	-768	-1	-1	-1	-1	4		0	0						Untertest4.avi	0	880	547	72	111				0	Content		-72	-111	25374645	1194797750
25391	08:48:25.048	00:00:25.391	1524	-1024	-768	-1	-1	-1	-1	4	-1024	-768	-1	-1	-1	-1	4		0	0						Untertest4.avi	0	880	547	72	111				0	Content		-72	-111	25391321	1194814426
25408	08:48:25.065	00:00:25.407	1525	-1024	-768	-1	-1	-1	-1	4	-1024	-768	-1	-1	-1	-1	4		0	0						Untertest4.avi	0	880	547	72	111				0	Content		-72	-111	25407984	1194831089
25425	08:48:25.082	00:00:25.424	1526	-1024	-768	-1	-1	-1	-1	4	-1024	-768	-1	-1	-1	-1	4		0	0						Untertest4.avi	0	880	547	72	111				0	Content		-72	-111	25424651	1194847756
25442	08:48:25.099	00:00:25.441	1527	-1024	-768	-1	-1	-1	-1	4	-1024	-768	-1	-1	-1	-1	4		0	0						Untertest4.avi	0	880	547	72	111				0	Content		-72	-111	25441582	1194864687
25458	08:48:25.115	00:00:25.458	1528	-1024	-768	-1	-1	-1	-1	4	-1024	-768	-1	-1	-1	-1	4		0	0						Untertest4.avi	0	880	547	72	111				0	Content		-72	-111	25458249	1194881354
25475	08:48:25.132	00:00:25.475	1529	-1024	-768	-1	-1	-1	-1	4	-1024	-768	-1	-1	-1	-1	4		0	0						Untertest4.avi	0	880	547	72	111				0	Content		-72	-111	25475211	1194898316
25492	08:48:25.149	00:00:25.491	1530	-1024	-768	-1	-1	-1	-1	4	-1024	-768	-1	-1	-1	-1	4		0	0						Untertest4.avi	0	880	547	72	111				0	Content		-72	-111	25491878	1194914983
25509	08:48:25.166	00:00:25.508	1531	-1024	-768	-1	-1	-1	-1	4	-1024	-768	-1	-1	-1	-1	4		0	0						Untertest4.avi	0	880	547	72	111				0	Content		-72	-111	25508545	1194931650
25526	08:48:25.183	00:00:25.525	1532	-1024	-768	-1	-1	-1	-1	4	-1024	-768	-1	-1	-1	-1	4		0	0						Untertest4.avi	0	880	547	72	111				0	Content		-72	-111	25525796	1194948901
25542	08:48:25.199	00:00:25.542	1533	-1024	-768	-1	-1	-1	-1	4	-1024	-768	-1	-1	-1	-1	4		0	0						Untertest4.avi	0	880	547	72	111				0	Content		-72	-111	25542463	1194965568
25559	08:48:25.216	00:00:25.558	1534	-1024	-768	-1	-1	-1	-1	4	-1024	-768	-1	-1	-1	-1	4		0	0						Untertest4.avi	0	880	547	72	111				0	Content		-72	-111	25558687	1194981792
25575	08:48:25.232	00:00:25.575	1535	-1024	-768	-1	-1	-1	-1	4	-1024	-768	-1	-1	-1	-1	4		0	0						Untertest4.avi	0	880	547	72	111				0	Content		-72	-111	25575354	1194998459
25592	08:48:25.249	00:00:25.592	1536	-1024	-768	-1	-1	-1	-1	4	-1024	-768	-1	-1	-1	-1	4		0	0						Untertest4.avi	0	880	547	72	111				0	Content		-72	-111	25592021	1195015126
25608	08:48:25.265	00:00:25.608	1537	-1024	-768	-1	-1	-1	-1	4	-1024	-768	-1	-1	-1	-1	4		0	0						Untertest4.avi	0	880	547	72	111				0	Content		-72	-111	25608261	1195031366
25625	08:48:25.282	00:00:25.624	1538	-1024	-768	-1	-1	-1	-1	4	-1024	-768	-1	-1	-1	-1	4		0	0						Untertest4.avi	0	880	547	72	111				0	Content		-72	-111	25624928	1195048033
25641	08:48:25.298	00:00:25.641	1539	-1024	-768	-1	-1	-1	-1	4	-1024	-768	-1	-1	-1	-1	4		0	0						Untertest4.avi	0	880	547	72	111				0	Content		-72	-111	25641121	1195064226
25658	08:48:25.315	00:00:25.657	1540	-1024	-768	-1	-1	-1	-1	4	-1024	-768	-1	-1	-1	-1	4		0	0						Untertest4.avi	0	880	547	72	111				0	Content		-72	-111	25657806	1195080911
25674	08:48:25.331	00:00:25.674	1541	-1024	-768	-1	-1	-1	-1	4	-1024	-768	-1	-1	-1	-1	4		0	0						Untertest4.avi	0	880	547	72	111				0	Content		-72	-111	25674473	1195097578
25691	08:48:25.348	00:00:25.691	1542	-1024	-768	-1	-1	-1	-1	4	-1024	-768	-1	-1	-1	-1	4		0	0						Untertest4.avi	0	880	547	72	111				0	Content		-72	-111	25691140	1195114245
25708	08:48:25.365	00:00:25.707	1543	-1024	-768	-1	-1	-1	-1	4	-1024	-768	-1	-1	-1	-1	4		0	0						Untertest4.avi	0	880	547	72	111				0	Content		-72	-111	25707798	1195130903
25724	08:48:25.381	00:00:25.724	1544	-1024	-768	-1	-1	-1	-1	4	-1024	-768	-1	-1	-1	-1	4		0	0						Untertest4.avi	0	880	547	72	111				0	Content		-72	-111	25724464	1195147569
25741	08:48:25.398	00:00:25.741	1545	-1024	-768	-1	-1	-1	-1	4	-1024	-768	-1	-1	-1	-1	4		0	0						Untertest4.avi	0	880	547	72	111				0	Content		-72	-111	25741131	1195164236
25758	08:48:25.415	00:00:25.757	1546	-1024	-768	-1	-1	-1	-1	4	-1024	-768	-1	-1	-1	-1	4		0	0						Untertest4.avi	0	880	547	72	111				0	Content		-72	-111	25757749	1195180854
25774	08:48:25.431	00:00:25.774	1547	-1024	-768	-1	-1	-1	-1	4	-1024	-768	-1	-1	-1	-1	4		0	0						Untertest4.avi	0	880	547	72	111				0	Content		-72	-111	25774416	1195197521
25791	08:48:25.448	00:00:25.791	1548	-1024	-768	-1	-1	-1	-1	4	-1024	-768	-1	-1	-1	-1	4		0	0						Untertest4.avi	0	880	547	72	111				0	Content		-72	-111	25791277	1195214382
25808	08:48:25.465	00:00:25.807	1549	-1024	-768	-1	-1	-1	-1	4	-1024	-768	-1	-1	-1	-1	4		0	0						Untertest4.avi	0	880	547	72	111				0	Content		-72	-111	25807944	1195231049
25825	08:48:25.482	00:00:25.824	1550	-1024	-768	-1	-1	-1	-1	4	-1024	-768	-1	-1	-1	-1	4		0	0						Untertest4.avi	0	880	547	72	111				0	Content		-72	-111	25824611	1195247716
25842	08:48:25.499	00:00:25.841	1551	-1024	-768	-1	-1	-1	-1	4	-1024	-768	-1	-1	-1	-1	4		0	0						Untertest4.avi	0	880	547	72	111				0	Content		-72	-111	25841733	1195264838
25858	08:48:25.515	00:00:25.858	1552	-1024	-768	-1	-1	-1	-1	4	-1024	-768	-1	-1	-1	-1	4		0	0						Untertest4.avi	0	880	547	72	111				0	Content		-72	-111	25858400	1195281505
25875	08:48:25.532	00:00:25.875	1553	-1024	-768	-1	-1	-1	-1	4	-1024	-768	-1	-1	-1	-1	4		0	0						Untertest4.avi	0	880	547	72	111				0	Content		-72	-111	25875427	1195298532
25892	08:48:25.549	00:00:25.892	1554	-1024	-768	-1	-1	-1	-1	4	-1024	-768	-1	-1	-1	-1	4		0	0						Untertest4.avi	0	880	547	72	111				0	Content		-72	-111	25892094	1195315199
25909	08:48:25.566	00:00:25.908	1555	-1024	-768	-1	-1	-1	-1	4	-1024	-768	-1	-1	-1	-1	4		0	0						Untertest4.avi	0	880	547	72	111				0	Content		-72	-111	25908761	1195331866
25925	08:48:25.582	00:00:25.924	1556	-1024	-768	-1	-1	-1	-1	4	-1024	-768	-1	-1	-1	-1	4		0	0						Untertest4.avi	0	880	547	72	111				0	Content		-72	-111	25924871	1195347976
25942	08:48:25.599	00:00:25.941	1557	-1024	-768	-1	-1	-1	-1	4	-1024	-768	-1	-1	-1	-1	4		0	0						Untertest4.avi	0	880	547	72	111				0	Content		-72	-111	25941538	1195364643
25958	08:48:25.615	00:00:25.958	1558	-1024	-768	-1	-1	-1	-1	4	-1024	-768	-1	-1	-1	-1	4		0	0						Untertest4.avi	0	880	547	72	111				0	Content		-72	-111	25958017	1195381122
25975	08:48:25.632	00:00:25.974	1559	-1024	-768	-1	-1	-1	-1	4	-1024	-768	-1	-1	-1	-1	4		0	0						Untertest4.avi	0	880	547	72	111				0	Content		-72	-111	25974684	1195397789
25991	08:48:25.648	00:00:25.991	1560	-1024	-768	-1	-1	-1	-1	4	-1024	-768	-1	-1	-1	-1	4		0	0						Untertest4.avi	0	880	547	72	111				0	Content		-72	-111	25991351	1195414456
26008	08:48:25.665	00:00:26.007	1561	-1024	-768	-1	-1	-1	-1	4	-1024	-768	-1	-1	-1	-1	4		0	0						Untertest4.avi	0	880	547	72	111				0	Content		-72	-111	26007784	1195430889
26024	08:48:25.681	00:00:26.024	1562	-1024	-768	-1	-1	-1	-1	4	-1024	-768	-1	-1	-1	-1	4		0	0						Untertest4.avi	0	880	547	72	111				0	Content		-72	-111	26024451	1195447556
26041	08:48:25.698	00:00:26.040	1563	-1024	-768	-1	-1	-1	-1	4	-1024	-768	-1	-1	-1	-1	4		0	0						Untertest4.avi	0	880	547	72	111				0	Content		-72	-111	26040839	1195463944
26058	08:48:25.715	00:00:26.057	1564	-1024	-768	-1	-1	-1	-1	4	-1024	-768	-1	-1	-1	-1	4		0	0						Untertest4.avi	0	880	547	72	111				0	Content		-72	-111	26057638	1195480743
26074	08:48:25.731	00:00:26.074	1565	-1024	-768	-1	-1	-1	-1	4	-1024	-768	-1	-1	-1	-1	4		0	0						Untertest4.avi	0	880	547	72	111				0	Content		-72	-111	26074235	1195497340
26091	08:48:25.748	00:00:26.090	1566	-1024	-768	-1	-1	-1	-1	4	-1024	-768	-1	-1	-1	-1	4		0	0						Untertest4.avi	0	880	547	72	111				0	Content		-72	-111	26090902	1195514007
26108	08:48:25.765	00:00:26.107	1567	-1024	-768	-1	-1	-1	-1	4	-1024	-768	-1	-1	-1	-1	4		0	0						Untertest4.avi	0	880	547	72	111				0	Content		-72	-111	26107803	1195530908
26124	08:48:25.781	00:00:26.124	1568	-1024	-768	-1	-1	-1	-1	4	-1024	-768	-1	-1	-1	-1	4		0	0						Untertest4.avi	0	880	547	72	111				0	Content		-72	-111	26124470	1195547575
26141	08:48:25.798	00:00:26.141	1569	-1024	-768	-1	-1	-1	-1	4	-1024	-768	-1	-1	-1	-1	4		0	0						Untertest4.avi	0	880	547	72	111				0	Content		-72	-111	26141422	1195564527
26158	08:48:25.815	00:00:26.158	1570	-1024	-768	-1	-1	-1	-1	4	-1024	-768	-1	-1	-1	-1	4		0	0						Untertest4.avi	0	880	547	72	111				0	Content		-72	-111	26158089	1195581194
26175	08:48:25.832	00:00:26.174	1571	-1024	-768	-1	-1	-1	-1	4	-1024	-768	-1	-1	-1	-1	4		0	0						Untertest4.avi	0	880	547	72	111				0	Content		-72	-111	26174756	1195597861
26192	08:48:25.849	00:00:26.192	1572	-1024	-768	-1	-1	-1	-1	4	-1024	-768	-1	-1	-1	-1	4		0	0						Untertest4.avi	0	880	547	72	111				0	Content		-72	-111	26192039	1195615144
26209	08:48:25.866	00:00:26.208	1573	-1024	-768	-1	-1	-1	-1	4	-1024	-768	-1	-1	-1	-1	4		0	0						Untertest4.avi	0	880	547	72	111				0	Content		-72	-111	26208706	1195631811
26225	08:48:25.882	00:00:26.224	1574	-1024	-768	-1	-1	-1	-1	4	-1024	-768	-1	-1	-1	-1	4		0	0						Untertest4.avi	0	880	547	72	111				0	Content		-72	-111	26224910	1195648015
26242	08:48:25.899	00:00:26.241	1575	-1024	-768	-1	-1	-1	-1	4	-1024	-768	-1	-1	-1	-1	4		0	0						Untertest4.avi	0	880	547	72	111				0	Content		-72	-111	26241577	1195664682
26258	08:48:25.915	00:00:26.258	1576	-1024	-768	-1	-1	-1	-1	4	-1024	-768	-1	-1	-1	-1	4		0	0						Untertest4.avi	0	880	547	72	111				0	Content		-72	-111	26258244	1195681349
26274	08:48:25.931	00:00:26.274	1577	-1024	-768	-1	-1	-1	-1	4	-1024	-768	-1	-1	-1	-1	4		0	0						Untertest4.avi	0	880	547	72	111				0	Content		-72	-111	26274468	1195697573
26291	08:48:25.948	00:00:26.291	1578	-1024	-768	-1	-1	-1	-1	4	-1024	-768	-1	-1	-1	-1	4		0	0						Untertest4.avi	0	880	547	72	111				0	Content		-72	-111	26291134	1195714239
26307	08:48:25.964	00:00:26.307	1579	-1024	-768	-1	-1	-1	-1	4	-1024	-768	-1	-1	-1	-1	4		0	0						Untertest4.avi	0	880	547	72	111				0	Content		-72	-111	26307436	1195730541
26324	08:48:25.981	00:00:26.324	1580	-1024	-768	-1	-1	-1	-1	4	-1024	-768	-1	-1	-1	-1	4		0	0						Untertest4.avi	0	880	547	72	111				0	Content		-72	-111	26324079	1195747184
26341	08:48:25.998	00:00:26.340	1581	-1024	-768	-1	-1	-1	-1	4	-1024	-768	-1	-1	-1	-1	4		0	0						Untertest4.avi	0	880	547	72	111				0	Content		-72	-111	26340746	1195763851
26357	08:48:26.014	00:00:26.357	1582	-1024	-768	-1	-1	-1	-1	4	-1024	-768	-1	-1	-1	-1	4		0	0						Untertest4.avi	0	880	547	72	111				0	Content		-72	-111	26357413	1195780518
26374	08:48:26.031	00:00:26.374	1583	-1024	-768	-1	-1	-1	-1	4	-1024	-768	-1	-1	-1	-1	4		0	0						Untertest4.avi	0	880	547	72	111				0	Content		-72	-111	26374045	1195797150
26391	08:48:26.048	00:00:26.390	1584	-1024	-768	-1	-1	-1	-1	4	-1024	-768	-1	-1	-1	-1	4		0	0						Untertest4.avi	0	880	547	72	111				0	Content		-72	-111	26390712	1195813817
26407	08:48:26.064	00:00:26.407	1585	-1024	-768	-1	-1	-1	-1	4	-1024	-768	-1	-1	-1	-1	4		0	0						Untertest4.avi	0	880	547	72	111				0	Content		-72	-111	26407379	1195830484
26424	08:48:26.081	00:00:26.423	1586	-1024	-768	-1	-1	-1	-1	4	-1024	-768	-1	-1	-1	-1	4		0	0						Untertest4.avi	0	880	547	72	111				0	Content		-72	-111	26423966	1195847071
26441	08:48:26.098	00:00:26.440	1587	-1024	-768	-1	-1	-1	-1	4	-1024	-768	-1	-1	-1	-1	4		0	0						Untertest4.avi	0	880	547	72	111				0	Content		-72	-111	26440633	1195863738
26457	08:48:26.114	00:00:26.457	1588	-1024	-768	-1	-1	-1	-1	4	-1024	-768	-1	-1	-1	-1	4		0	0						Untertest4.avi	0	880	547	72	111				0	Content		-72	-111	26457480	1195880585
26474	08:48:26.131	00:00:26.474	1589	-1024	-768	-1	-1	-1	-1	4	-1024	-768	-1	-1	-1	-1	4		0	0						Untertest4.avi	0	880	547	72	111				0	Content		-72	-111	26474146	1195897251
26491	08:48:26.148	00:00:26.490	1590	-1024	-768	-1	-1	-1	-1	4	-1024	-768	-1	-1	-1	-1	4		0	0						Untertest4.avi	0	880	547	72	111				0	Content		-72	-111	26490813	1195913918
26508	08:48:26.165	00:00:26.507	1591	-1024	-768	-1	-1	-1	-1	4	-1024	-768	-1	-1	-1	-1	4		0	0						Untertest4.avi	0	880	547	72	111				0	Content		-72	-111	26507928	1195931033
26525	08:48:26.182	00:00:26.524	1592	-1024	-768	-1	-1	-1	-1	4	-1024	-768	-1	-1	-1	-1	4		0	0						Untertest4.avi	0	880	547	72	111				0	Content		-72	-111	26524595	1195947700
26542	08:48:26.199	00:00:26.541	1593	-1024	-768	-1	-1	-1	-1	4	-1024	-768	-1	-1	-1	-1	4		0	0						Untertest4.avi	0	880	547	72	111				0	Content		-72	-111	26541621	1195964726
26558	08:48:26.215	00:00:26.558	1594	-1024	-768	-1	-1	-1	-1	4	-1024	-768	-1	-1	-1	-1	4		0	0						Untertest4.avi	0	880	547	72	111				0	Content		-72	-111	26558288	1195981393
26575	08:48:26.232	00:00:26.574	1595	-1024	-768	-1	-1	-1	-1	4	-1024	-768	-1	-1	-1	-1	4		0	0						Untertest4.avi	0	880	547	72	111				0	Content		-72	-111	26574955	1195998060
26591	08:48:26.248	00:00:26.591	1596	-1024	-768	-1	-1	-1	-1	4	-1024	-768	-1	-1	-1	-1	4		0	0						Untertest4.avi	0	880	547	72	111				0	Content		-72	-111	26591059	1196014164
26608	08:48:26.265	00:00:26.607	1597	-1024	-768	-1	-1	-1	-1	4	-1024	-768	-1	-1	-1	-1	4		0	0						Untertest4.avi	0	880	547	72	111				0	Content		-72	-111	26607726	1196030831
26624	08:48:26.281	00:00:26.624	1598	-1024	-768	-1	-1	-1	-1	4	-1024	-768	-1	-1	-1	-1	4		0	0						Untertest4.avi	0	880	547	72	111				0	Content		-72	-111	26624205	1196047310
26641	08:48:26.298	00:00:26.640	1599	-1024	-768	-1	-1	-1	-1	4	-1024	-768	-1	-1	-1	-1	4		0	0						Untertest4.avi	0	880	547	72	111				0	Content		-72	-111	26640872	1196063977
26658	08:48:26.315	00:00:26.657	1600	-1024	-768	-1	-1	-1	-1	4	-1024	-768	-1	-1	-1	-1	4		0	0						Untertest4.avi	0	880	547	72	111				0	Content		-72	-111	26657539	1196080644
26674	08:48:26.331	00:00:26.673	1601	-1024	-768	-1	-1	-1	-1	4	-1024	-768	-1	-1	-1	-1	4		0	0						Untertest4.avi	0	880	547	72	111				0	Content		-72	-111	26673971	1196097076
26691	08:48:26.348	00:00:26.690	1602	-1024	-768	-1	-1	-1	-1	4	-1024	-768	-1	-1	-1	-1	4		0	0						Untertest4.avi	0	880	547	72	111				0	Content		-72	-111	26690638	1196113743
26707	08:48:26.364	00:00:26.707	1603	-1024	-768	-1	-1	-1	-1	4	-1024	-768	-1	-1	-1	-1	4		0	0						Untertest4.avi	0	880	547	72	111				0	Content		-72	-111	26707152	1196130257
26724	08:48:26.381	00:00:26.723	1604	-1024	-768	-1	-1	-1	-1	4	-1024	-768	-1	-1	-1	-1	4		0	0						Untertest4.avi	0	880	547	72	111				0	Content		-72	-111	26723832	1196146937
26740	08:48:26.397	00:00:26.740	1605	-1024	-768	-1	-1	-1	-1	4	-1024	-768	-1	-1	-1	-1	4		0	0						Untertest4.avi	0	880	547	72	111				0	Content		-72	-111	26740433	1196163538
26757	08:48:26.414	00:00:26.757	1606	-1024	-768	-1	-1	-1	-1	4	-1024	-768	-1	-1	-1	-1	4		0	0						Untertest4.avi	0	880	547	72	111				0	Content		-72	-111	26757100	1196180205
26774	08:48:26.431	00:00:26.773	1607	-1024	-768	-1	-1	-1	-1	4	-1024	-768	-1	-1	-1	-1	4		0	0						Untertest4.avi	0	880	547	72	111				0	Content		-72	-111	26773999	1196197104
26791	08:48:26.448	00:00:26.790	1608	-1024	-768	-1	-1	-1	-1	4	-1024	-768	-1	-1	-1	-1	4		0	0						Untertest4.avi	0	880	547	72	111				0	Content		-72	-111	26790666	1196213771
26808	08:48:26.465	00:00:26.807	1609	-1024	-768	-1	-1	-1	-1	4	-1024	-768	-1	-1	-1	-1	4		0	0						Untertest4.avi	0	880	547	72	111				0	Content		-72	-111	26807659	1196230764
26824	08:48:26.481	00:00:26.824	1610	-1024	-768	-1	-1	-1	-1	4	-1024	-768	-1	-1	-1	-1	4		0	0						Untertest4.avi	0	880	547	72	111				0	Content		-72	-111	26824326	1196247431
26841	08:48:26.498	00:00:26.840	1611	-1024	-768	-1	-1	-1	-1	4	-1024	-768	-1	-1	-1	-1	4		0	0						Untertest4.avi	0	880	547	72	111				0	Content		-72	-111	26840993	1196264098
26858	08:48:26.515	00:00:26.858	1612	-1024	-768	-1	-1	-1	-1	4	-1024	-768	-1	-1	-1	-1	4		0	0						Untertest4.avi	0	880	547	72	111				0	Content		-72	-111	26858253	1196281358
26875	08:48:26.532	00:00:26.874	1613	-1024	-768	-1	-1	-1	-1	4	-1024	-768	-1	-1	-1	-1	4		0	0						Untertest4.avi	0	880	547	72	111				0	Content		-72	-111	26874920	1196298025
26891	08:48:26.548	00:00:26.891	1614	-1024	-768	-1	-1	-1	-1	4	-1024	-768	-1	-1	-1	-1	4		0	0						Untertest4.avi	0	880	547	72	111				0	Content		-72	-111	26891160	1196314265
26908	08:48:26.565	00:00:26.907	1615	-1024	-768	-1	-1	-1	-1	4	-1024	-768	-1	-1	-1	-1	4		0	0						Untertest4.avi	0	880	547	72	111				0	Content		-72	-111	26907827	1196330932
26924	08:48:26.581	00:00:26.924	1616	-1024	-768	-1	-1	-1	-1	4	-1024	-768	-1	-1	-1	-1	4		0	0						Untertest4.avi	0	880	547	72	111				0	Content		-72	-111	26924494	1196347599
26941	08:48:26.598	00:00:26.940	1617	-1024	-768	-1	-1	-1	-1	4	-1024	-768	-1	-1	-1	-1	4		0	0						Untertest4.avi	0	880	547	72	111				0	Content		-72	-111	26940689	1196363794
26957	08:48:26.614	00:00:26.957	1618	-1024	-768	-1	-1	-1	-1	4	-1024	-768	-1	-1	-1	-1	4		0	0						Untertest4.avi	0	880	547	72	111				0	Content		-72	-111	26957356	1196380461
26974	08:48:26.631	00:00:26.973	1619	-1024	-768	-1	-1	-1	-1	4	-1024	-768	-1	-1	-1	-1	4		0	0						Untertest4.avi	0	880	547	72	111				0	Content		-72	-111	26973628	1196396733
26990	08:48:26.647	00:00:26.990	1620	-1024	-768	-1	-1	-1	-1	4	-1024	-768	-1	-1	-1	-1	4		0	0						Untertest4.avi	0	880	547	72	111				0	Content		-72	-111	26990252	1196413357
27007	08:48:26.664	00:00:27.006	1621	-1024	-768	-1	-1	-1	-1	4	-1024	-768	-1	-1	-1	-1	4		0	0						Untertest4.avi	0	880	547	72	111				0	Content		-72	-111	27006878	1196429983
27024	08:48:26.681	00:00:27.023	1622	-1024	-768	-1	-1	-1	-1	4	-1024	-768	-1	-1	-1	-1	4		0	0						Untertest4.avi	0	880	547	72	111				0	Content		-72	-111	27023545	1196446650
27040	08:48:26.697	00:00:27.040	1623	-1024	-768	-1	-1	-1	-1	4	-1024	-768	-1	-1	-1	-1	4		0	0						Untertest4.avi	0	880	547	72	111				0	Content		-72	-111	27040195	1196463300
27057	08:48:26.714	00:00:27.056	1624	-1024	-768	-1	-1	-1	-1	4	-1024	-768	-1	-1	-1	-1	4		0	0						Untertest4.avi	0	880	547	72	111				0	Content		-72	-111	27056862	1196479967
27074	08:48:26.731	00:00:27.073	1625	-1024	-768	-1	-1	-1	-1	4	-1024	-768	-1	-1	-1	-1	4		0	0						Untertest4.avi	0	880	547	72	111				0	Content		-72	-111	27073529	1196496634
27090	08:48:26.747	00:00:27.090	1626	-1024	-768	-1	-1	-1	-1	4	-1024	-768	-1	-1	-1	-1	4		0	0						Untertest4.avi	0	880	547	72	111				0	Content		-72	-111	27090392	1196513497
27107	08:48:26.764	00:00:27.107	1627	-1024	-768	-1	-1	-1	-1	4	-1024	-768	-1	-1	-1	-1	4		0	0						Untertest4.avi	0	880	547	72	111				0	Content		-72	-111	27107059	1196530164
27124	08:48:26.781	00:00:27.123	1628	-1024	-768	-1	-1	-1	-1	4	-1024	-768	-1	-1	-1	-1	4		0	0						Untertest4.avi	0	880	547	72	111				0	Content		-72	-111	27123726	1196546831
27141	08:48:26.798	00:00:27.140	1629	-1024	-768	-1	-1	-1	-1	4	-1024	-768	-1	-1	-1	-1	4		0	0						Untertest4.avi	0	880	547	72	111				0	Content		-72	-111	27140855	1196563960
27158	08:48:26.815	00:00:27.157	1630	-1024	-768	-1	-1	-1	-1	4	-1024	-768	-1	-1	-1	-1	4		0	0						Untertest4.avi	0	880	547	72	111				0	Content		-72	-111	27157522	1196580627
27175	08:48:26.832	00:00:27.174	1631	-1024	-768	-1	-1	-1	-1	4	-1024	-768	-1	-1	-1	-1	4		0	0						Untertest4.avi	0	880	547	72	111				0	Content		-72	-111	27174550	1196597655
27191	08:48:26.848	00:00:27.191	1632	-1024	-768	-1	-1	-1	-1	4	-1024	-768	-1	-1	-1	-1	4		0	0						Untertest4.avi	0	880	547	72	111				0	Content		-72	-111	27191217	1196614322
27208	08:48:26.865	00:00:27.207	1633	-1024	-768	-1	-1	-1	-1	4	-1024	-768	-1	-1	-1	-1	4		0	0						Untertest4.avi	0	880	547	72	111				0	Content		-72	-111	27207884	1196630989
27224	08:48:26.881	00:00:27.223	1634	-1024	-768	-1	-1	-1	-1	4	-1024	-768	-1	-1	-1	-1	4		0	0						Untertest4.avi	0	880	547	72	111				0	Content		-72	-111	27223992	1196647097
27241	08:48:26.898	00:00:27.240	1635	-1024	-768	-1	-1	-1	-1	4	-1024	-768	-1	-1	-1	-1	4		0	0						Untertest4.avi	0	880	547	72	111				0	Content		-72	-111	27240659	1196663764
27257	08:48:26.914	00:00:27.257	1636	-1024	-768	-1	-1	-1	-1	4	-1024	-768	-1	-1	-1	-1	4		0	0						Untertest4.avi	0	880	547	72	111				0	Content		-72	-111	27257138	1196680243
27274	08:48:26.931	00:00:27.273	1637	-1024	-768	-1	-1	-1	-1	4	-1024	-768	-1	-1	-1	-1	4		0	0						Untertest4.avi	0	880	547	72	111				0	Content		-72	-111	27273805	1196696910
27290	08:48:26.947	00:00:27.290	1638	-1024	-768	-1	-1	-1	-1	4	-1024	-768	-1	-1	-1	-1	4		0	0						Untertest4.avi	0	880	547	72	111				0	Content		-72	-111	27290472	1196713577
27307	08:48:26.964	00:00:27.306	1639	-1024	-768	-1	-1	-1	-1	4	-1024	-768	-1	-1	-1	-1	4		0	0						Untertest4.avi	0	880	547	72	111				0	Content		-72	-111	27306908	1196730013
27324	08:48:26.981	00:00:27.323	1640	-1024	-768	-1	-1	-1	-1	4	-1024	-768	-1	-1	-1	-1	4		0	0						Untertest4.avi	0	880	547	72	111				0	Content		-72	-111	27323575	1196746680
27340	08:48:26.997	00:00:27.339	1641	-1024	-768	-1	-1	-1	-1	4	-1024	-768	-1	-1	-1	-1	4		0	0						Untertest4.avi	0	880	547	72	111				0	Content		-72	-111	27339965	1196763070
27357	08:48:27.014	00:00:27.356	1642	-1024	-768	-1	-1	-1	-1	4	-1024	-768	-1	-1	-1	-1	4		0	0						Untertest4.avi	0	880	547	72	111				0	Content		-72	-111	27356780	1196779885
27373	08:48:27.030	00:00:27.373	1643	-1024	-768	-1	-1	-1	-1	4	-1024	-768	-1	-1	-1	-1	4		0	0						Untertest4.avi	0	880	547	72	111				0	Content		-72	-111	27373377	1196796482
27390	08:48:27.047	00:00:27.390	1644	-1024	-768	-1	-1	-1	-1	4	-1024	-768	-1	-1	-1	-1	4		0	0						Untertest4.avi	0	880	547	72	111				0	Content		-72	-111	27390044	1196813149
27407	08:48:27.064	00:00:27.406	1645	-1024	-768	-1	-1	-1	-1	4	-1024	-768	-1	-1	-1	-1	4		0	0						Untertest4.avi	0	880	547	72	111				0	Content		-72	-111	27406939	1196830044
27424	08:48:27.081	00:00:27.423	1646	-1024	-768	-1	-1	-1	-1	4	-1024	-768	-1	-1	-1	-1	4		0	0						Untertest4.avi	0	880	547	72	111				0	Content		-72	-111	27423606	1196846711
27441	08:48:27.098	00:00:27.440	1647	-1024	-768	-1	-1	-1	-1	4	-1024	-768	-1	-1	-1	-1	4		0	0						Untertest4.avi	0	880	547	72	111				0	Content		-72	-111	27440556	1196863661
27457	08:48:27.114	00:00:27.457	1648	-1024	-768	-1	-1	-1	-1	4	-1024	-768	-1	-1	-1	-1	4		0	0						Untertest4.avi	0	880	547	72	111				0	Content		-72	-111	27457223	1196880328
27474	08:48:27.131	00:00:27.473	1649	-1024	-768	-1	-1	-1	-1	4	-1024	-768	-1	-1	-1	-1	4		0	0						Untertest4.avi	0	880	547	72	111				0	Content		-72	-111	27473890	1196896995
27491	08:48:27.148	00:00:27.491	1650	-1024	-768	-1	-1	-1	-1	4	-1024	-768	-1	-1	-1	-1	4		0	0						Untertest4.avi	0	880	547	72	111				0	Content		-72	-111	27491170	1196914275
27508	08:48:27.165	00:00:27.507	1651	-1024	-768	-1	-1	-1	-1	4	-1024	-768	-1	-1	-1	-1	4		0	0						Untertest4.avi	0	880	547	72	111				0	Content		-72	-111	27507837	1196930942
27524	08:48:27.181	00:00:27.524	1652	-1024	-768	-1	-1	-1	-1	4	-1024	-768	-1	-1	-1	-1	4		0	0						Untertest4.avi	0	880	547	72	111				0	Content		-72	-111	27524040	1196947145
27541	08:48:27.198	00:00:27.540	1653	-1024	-768	-1	-1	-1	-1	4	-1024	-768	-1	-1	-1	-1	4		0	0						Untertest4.avi	0	880	547	72	111				0	Content		-72	-111	27540707	1196963812
27557	08:48:27.214	00:00:27.557	1654	-1024	-768	-1	-1	-1	-1	4	-1024	-768	-1	-1	-1	-1	4		0	0						Untertest4.avi	0	880	547	72	111				0	Content		-72	-111	27557374	1196980479
27574	08:48:27.231	00:00:27.573	1655	-1024	-768	-1	-1	-1	-1	4	-1024	-768	-1	-1	-1	-1	4		0	0						Untertest4.avi	0	880	547	72	111				0	Content		-72	-111	27573598	1196996703
27590	08:48:27.247	00:00:27.590	1656	-1024	-768	-1	-1	-1	-1	4	-1024	-768	-1	-1	-1	-1	4		0	0						Untertest4.avi	0	880	547	72	111				0	Content		-72	-111	27590265	1197013370
27607	08:48:27.264	00:00:27.606	1657	-1024	-768	-1	-1	-1	-1	4	-1024	-768	-1	-1	-1	-1	4		0	0						Untertest4.avi	0	880	547	72	111				0	Content		-72	-111	27606566	1197029671
27623	08:48:27.280	00:00:27.623	1658	-1024	-768	-1	-1	-1	-1	4	-1024	-768	-1	-1	-1	-1	4		0	0						Untertest4.avi	0	880	547	72	111				0	Content		-72	-111	27623191	1197046296
27640	08:48:27.297	00:00:27.639	1659	-1024	-768	-1	-1	-1	-1	4	-1024	-768	-1	-1	-1	-1	4		0	0						Untertest4.avi	0	880	547	72	111				0	Content		-72	-111	27639815	1197062920
27656	08:48:27.313	00:00:27.656	1660	-1024	-768	-1	-1	-1	-1	4	-1024	-768	-1	-1	-1	-1	4		0	0						Untertest4.avi	0	880	547	72	111				0	Content		-72	-111	27656482	1197079587
27673	08:48:27.330	00:00:27.673	1661	-1024	-768	-1	-1	-1	-1	4	-1024	-768	-1	-1	-1	-1	4		0	0						Untertest4.avi	0	880	547	72	111				0	Content		-72	-111	27673133	1197096238
27690	08:48:27.347	00:00:27.689	1662	-1024	-768	-1	-1	-1	-1	4	-1024	-768	-1	-1	-1	-1	4		0	0						Untertest4.avi	0	880	547	72	111				0	Content		-72	-111	27689800	1197112905
27706	08:48:27.363	00:00:27.706	1663	-1024	-768	-1	-1	-1	-1	4	-1024	-768	-1	-1	-1	-1	4		0	0						Untertest4.avi	0	880	547	72	111				0	Content		-72	-111	27706467	1197129572
27723	08:48:27.380	00:00:27.723	1664	-1024	-768	-1	-1	-1	-1	4	-1024	-768	-1	-1	-1	-1	4		0	0						Untertest4.avi	0	880	547	72	111				0	Content		-72	-111	27723290	1197146395
27740	08:48:27.397	00:00:27.739	1665	-1024	-768	-1	-1	-1	-1	4	-1024	-768	-1	-1	-1	-1	4		0	0						Untertest4.avi	0	880	547	72	111				0	Content		-72	-111	27739957	1197163062
27757	08:48:27.414	00:00:27.756	1666	-1024	-768	-1	-1	-1	-1	4	-1024	-768	-1	-1	-1	-1	4		0	0						Untertest4.avi	0	880	547	72	111				0	Content		-72	-111	27756624	1197179729
27774	08:48:27.431	00:00:27.773	1667	-1024	-768	-1	-1	-1	-1	4	-1024	-768	-1	-1	-1	-1	4		0	0						Untertest4.avi	0	880	547	72	111				0	Content		-72	-111	27773776	1197196881
27790	08:48:27.447	00:00:27.790	1668	-1024	-768	-1	-1	-1	-1	4	-1024	-768	-1	-1	-1	-1	4		0	0						Untertest4.avi	0	880	547	72	111				0	Content		-72	-111	27790442	1197213547
27807	08:48:27.464	00:00:27.807	1669	-1024	-768	-1	-1	-1	-1	4	-1024	-768	-1	-1	-1	-1	4		0	0						Untertest4.avi	0	880	547	72	111				0	Content		-72	-111	27807478	1197230583
27824	08:48:27.481	00:00:27.824	1670	-1024	-768	-1	-1	-1	-1	4	-1024	-768	-1	-1	-1	-1	4		0	0						Untertest4.avi	0	880	547	72	111				0	Content		-72	-111	27824145	1197247250
27841	08:48:27.498	00:00:27.840	1671	-1024	-768	-1	-1	-1	-1	4	-1024	-768	-1	-1	-1	-1	4		0	0						Untertest4.avi	0	880	547	72	111				0	Content		-72	-111	27840812	1197263917
27857	08:48:27.514	00:00:27.856	1672	-1024	-768	-1	-1	-1	-1	4	-1024	-768	-1	-1	-1	-1	4		0	0						Untertest4.avi	0	880	547	72	111				0	Content		-72	-111	27856866	1197279971
27874	08:48:27.531	00:00:27.873	1673	-1024	-768	-1	-1	-1	-1	4	-1024	-768	-1	-1	-1	-1	4		0	0						Untertest4.avi	0	880	547	72	111				0	Content		-72	-111	27873533	1197296638
27890	08:48:27.547	00:00:27.889	1674	-1024	-768	-1	-1	-1	-1	4	-1024	-768	-1	-1	-1	-1	4		0	0						Untertest4.avi	0	880	547	72	111				0	Content		-72	-111	27889994	1197313099
27907	08:48:27.564	00:00:27.906	1675	-1024	-768	-1	-1	-1	-1	4	-1024	-768	-1	-1	-1	-1	4		0	0						Untertest4.avi	0	880	547	72	111				0	Content		-72	-111	27906661	1197329766
27923	08:48:27.580	00:00:27.923	1676	-1024	-768	-1	-1	-1	-1	4	-1024	-768	-1	-1	-1	-1	4		0	0						Untertest4.avi	0	880	547	72	111				0	Content		-72	-111	27923328	1197346433
27940	08:48:27.597	00:00:27.939	1677	-1024	-768	-1	-1	-1	-1	4	-1024	-768	-1	-1	-1	-1	4		0	0						Untertest4.avi	0	880	547	72	111				0	Content		-72	-111	27939807	1197362912
27956	08:48:27.613	00:00:27.956	1678	-1024	-768	-1	-1	-1	-1	4	-1024	-768	-1	-1	-1	-1	4		0	0						Untertest4.avi	0	880	547	72	111				0	Content		-72	-111	27956474	1197379579
27973	08:48:27.630	00:00:27.972	1679	-1024	-768	-1	-1	-1	-1	4	-1024	-768	-1	-1	-1	-1	4		0	0						Untertest4.avi	0	880	547	72	111				0	Content		-72	-111	27972908	1197396013
27990	08:48:27.647	00:00:27.989	1680	-1024	-768	-1	-1	-1	-1	4	-1024	-768	-1	-1	-1	-1	4		0	0						Untertest4.avi	0	880	547	72	111				0	Content		-72	-111	27989665	1197412770
28007	08:48:27.664	00:00:28.006	1681	-1024	-768	-1	-1	-1	-1	4	-1024	-768	-1	-1	-1	-1	4		0	0						Untertest4.avi	0	880	547	72	111				0	Content		-72	-111	28006534	1197429639
28023	08:48:27.680	00:00:28.023	1682	-1024	-768	-1	-1	-1	-1	4	-1024	-768	-1	-1	-1	-1	4		0	0						Untertest4.avi	0	880	547	72	111				0	Content		-72	-111	28023153	1197446258
28040	08:48:27.697	00:00:28.039	1683	-1024	-768	-1	-1	-1	-1	4	-1024	-768	-1	-1	-1	-1	4		0	0						Untertest4.avi	0	880	547	72	111				0	Content		-72	-111	28039820	1197462925
28056	08:48:27.713	00:00:28.056	1684	-1024	-768	-1	-1	-1	-1	4	-1024	-768	-1	-1	-1	-1	4		0	0						Untertest4.avi	0	880	547	72	111				0	Content		-72	-111	28056419	1197479524
28073	08:48:27.730	00:00:28.073	1685	-1024	-768	-1	-1	-1	-1	4	-1024	-768	-1	-1	-1	-1	4		0	0						Untertest4.avi	0	880	547	72	111				0	Content		-72	-111	28073086	1197496191
28090	08:48:27.747	00:00:28.089	1686	-1024	-768	-1	-1	-1	-1	4	-1024	-768	-1	-1	-1	-1	4		0	0						Untertest4.avi	0	880	547	72	111				0	Content		-72	-111	28089767	1197512872
28107	08:48:27.764	00:00:28.106	1687	-1024	-768	-1	-1	-1	-1	4	-1024	-768	-1	-1	-1	-1	4		0	0						Untertest4.avi	0	880	547	72	111				0	Content		-72	-111	28106516	1197529621
28123	08:48:27.780	00:00:28.123	1688	-1024	-768	-1	-1	-1	-1	4	-1024	-768	-1	-1	-1	-1	4		0	0						Untertest4.avi	0	880	547	72	111				0	Content		-72	-111	28123140	1197546245
28140	08:48:27.797	00:00:28.139	1689	-1024	-768	-1	-1	-1	-1	4	-1024	-768	-1	-1	-1	-1	4		0	0						Untertest4.avi	0	880	547	72	111				0	Content		-72	-111	28139807	1197562912
28156	08:48:27.813	00:00:28.156	1690	-1024	-768	-1	-1	-1	-1	4	-1024	-768	-1	-1	-1	-1	4		0	0						Untertest4.avi	0	880	547	72	111				0	Content		-72	-111	28156389	1197579494
28173	08:48:27.830	00:00:28.173	1691	-1024	-768	-1	-1	-1	-1	4	-1024	-768	-1	-1	-1	-1	4		0	0						Untertest4.avi	0	880	547	72	111				0	Content		-72	-111	28173022	1197596127
28190	08:48:27.847	00:00:28.189	1692	-1024	-768	-1	-1	-1	-1	4	-1024	-768	-1	-1	-1	-1	4		0	0						Untertest4.avi	0	880	547	72	111				0	Content		-72	-111	28189703	1197612808
28206	08:48:27.863	00:00:28.206	1693	-1024	-768	-1	-1	-1	-1	4	-1024	-768	-1	-1	-1	-1	4		0	0						Untertest4.avi	0	880	547	72	111				0	Content		-72	-111	28206370	1197629475
28223	08:48:27.880	00:00:28.223	1694	-1024	-768	-1	-1	-1	-1	4	-1024	-768	-1	-1	-1	-1	4		0	0						Untertest4.avi	0	880	547	72	111				0	Content		-72	-111	28223007	1197646112
28240	08:48:27.897	00:00:28.239	1695	-1024	-768	-1	-1	-1	-1	4	-1024	-768	-1	-1	-1	-1	4		0	0						Untertest4.avi	0	880	547	72	111				0	Content		-72	-111	28239674	1197662779
28256	08:48:27.913	00:00:28.256	1696	-1024	-768	-1	-1	-1	-1	4	-1024	-768	-1	-1	-1	-1	4		0	0						Untertest4.avi	0	880	547	72	111				0	Content		-72	-111	28256274	1197679379
28273	08:48:27.930	00:00:28.272	1697	-1024	-768	-1	-1	-1	-1	4	-1024	-768	-1	-1	-1	-1	4		0	0						Untertest4.avi	0	880	547	72	111				0	Content		-72	-111	28272941	1197696046
28289	08:48:27.946	00:00:28.289	1698	-1024	-768	-1	-1	-1	-1	4	-1024	-768	-1	-1	-1	-1	4		0	0						Untertest4.avi	0	880	547	72	111				0	Content		-72	-111	28289469	1197712574
28306	08:48:27.963	00:00:28.306	1699	-1024	-768	-1	-1	-1	-1	4	-1024	-768	-1	-1	-1	-1	4		0	0						Untertest4.avi	0	880	547	72	111				0	Content		-72	-111	28306136	1197729241
28323	08:48:27.980	00:00:28.322	1700	-1024	-768	-1	-1	-1	-1	4	-1024	-768	-1	-1	-1	-1	4		0	0						Untertest4.avi	0	880	547	72	111				0	Content		-72	-111	28322632	1197745737
28340	08:48:27.997	00:00:28.339	1701	-1024	-768	-1	-1	-1	-1	4	-1024	-768	-1	-1	-1	-1	4		0	0						Untertest4.avi	0	880	547	72	111				0	Content		-72	-111	28339867	1197762972
28356	08:48:28.013	00:00:28.356	1702	-1024	-768	-1	-1	-1	-1	4	-1024	-768	-1	-1	-1	-1	4		0	0						Untertest4.avi	0	880	547	72	111				0	Content		-72	-111	28356342	1197779447
28373	08:48:28.030	00:00:28.373	1703	-1024	-768	-1	-1	-1	-1	4	-1024	-768	-1	-1	-1	-1	4		0	0						Untertest4.avi	0	880	547	72	111				0	Content		-72	-111	28373009	1197796114
28390	08:48:28.047	00:00:28.389	1704	-1024	-768	-1	-1	-1	-1	4	-1024	-768	-1	-1	-1	-1	4		0	0						Untertest4.avi	0	880	547	72	111				0	Content		-72	-111	28389676	1197812781
28406	08:48:28.063	00:00:28.406	1705	-1024	-768	-1	-1	-1	-1	4	-1024	-768	-1	-1	-1	-1	4		0	0						Untertest4.avi	0	880	547	72	111				0	Content		-72	-111	28406196	1197829301
28423	08:48:28.080	00:00:28.422	1706	-1024	-768	-1	-1	-1	-1	4	-1024	-768	-1	-1	-1	-1	4		0	0						Untertest4.avi	0	880	547	72	111				0	Content		-72	-111	28422863	1197845968
28440	08:48:28.097	00:00:28.439	1707	-1024	-768	-1	-1	-1	-1	4	-1024	-768	-1	-1	-1	-1	4		0	0						Untertest4.avi	0	880	547	72	111				0	Content		-72	-111	28439530	1197862635
28456	08:48:28.113	00:00:28.456	1708	-1024	-768	-1	-1	-1	-1	4	-1024	-768	-1	-1	-1	-1	4		0	0						Untertest4.avi	0	880	547	72	111				0	Content		-72	-111	28456073	1197879178
28473	08:48:28.130	00:00:28.472	1709	-1024	-768	-1	-1	-1	-1	4	-1024	-768	-1	-1	-1	-1	4		0	0						Untertest4.avi	0	880	547	72	111				0	Content		-72	-111	28472740	1197895845
28490	08:48:28.147	00:00:28.489	1710	-1024	-768	-1	-1	-1	-1	4	-1024	-768	-1	-1	-1	-1	4		0	0						Untertest4.avi	0	880	547	72	111				0	Content		-72	-111	28489529	1197912634
28506	08:48:28.163	00:00:28.506	1711	-1024	-768	-1	-1	-1	-1	4	-1024	-768	-1	-1	-1	-1	4		0	0						Untertest4.avi	0	880	547	72	111				0	Content		-72	-111	28506196	1197929301
28523	08:48:28.180	00:00:28.522	1712	-1024	-768	-1	-1	-1	-1	4	-1024	-768	-1	-1	-1	-1	4		0	0						Untertest4.avi	0	880	547	72	111				0	Content		-72	-111	28522863	1197945968
28540	08:48:28.197	00:00:28.539	1713	-1024	-768	-1	-1	-1	-1	4	-1024	-768	-1	-1	-1	-1	4		0	0						Untertest4.avi	0	880	547	72	111				0	Content		-72	-111	28539982	1197963087
28557	08:48:28.214	00:00:28.556	1714	-1024	-768	-1	-1	-1	-1	4	-1024	-768	-1	-1	-1	-1	4		0	0						Untertest4.avi	0	880	547	72	111				0	Content		-72	-111	28556649	1197979754
28574	08:48:28.231	00:00:28.573	1715	-1024	-768	-1	-1	-1	-1	4	-1024	-768	-1	-1	-1	-1	4		0	0						Untertest4.avi	0	880	547	72	111				0	Content		-72	-111	28573678	1197996783
28590	08:48:28.247	00:00:28.590	1716	-1024	-768	-1	-1	-1	-1	4	-1024	-768	-1	-1	-1	-1	4		0	0						Untertest4.avi	0	880	547	72	111				0	Content		-72	-111	28590345	1198013450
28607	08:48:28.264	00:00:28.607	1717	-1024	-768	-1	-1	-1	-1	4	-1024	-768	-1	-1	-1	-1	4		0	0						Untertest4.avi	0	880	547	72	111				0	Content		-72	-111	28607012	1198030117
28623	08:48:28.280	00:00:28.623	1718	-1024	-768	-1	-1	-1	-1	4	-1024	-768	-1	-1	-1	-1	4		0	0						Untertest4.avi	0	880	547	72	111				0	Content		-72	-111	28623053	1198046158
28640	08:48:28.297	00:00:28.639	1719	-1024	-768	-1	-1	-1	-1	4	-1024	-768	-1	-1	-1	-1	4		0	0						Untertest4.avi	0	880	547	72	111				0	Content		-72	-111	28639720	1198062825
28656	08:48:28.313	00:00:28.656	1720	-1024	-768	-1	-1	-1	-1	4	-1024	-768	-1	-1	-1	-1	4		0	0						Untertest4.avi	0	880	547	72	111				0	Content		-72	-111	28656178	1198079283
28673	08:48:28.330	00:00:28.672	1721	-1024	-768	-1	-1	-1	-1	4	-1024	-768	-1	-1	-1	-1	4		0	0						Untertest4.avi	0	880	547	72	111				0	Content		-72	-111	28672845	1198095950
28690	08:48:28.347	00:00:28.689	1722	-1024	-768	-1	-1	-1	-1	4	-1024	-768	-1	-1	-1	-1	4		0	0						Untertest4.avi	0	880	547	72	111				0	Content		-72	-111	28689512	1198112617
28706	08:48:28.363	00:00:28.705	1723	-1024	-768	-1	-1	-1	-1	4	-1024	-768	-1	-1	-1	-1	4		0	0						Untertest4.avi	0	880	547	72	111				0	Content		-72	-111	28705988	1198129093
28723	08:48:28.380	00:00:28.722	1724	-1024	-768	-1	-1	-1	-1	4	-1024	-768	-1	-1	-1	-1	4		0	0						Untertest4.avi	0	880	547	72	111				0	Content		-72	-111	28722654	1198145759
28739	08:48:28.396	00:00:28.739	1725	-1024	-768	-1	-1	-1	-1	4	-1024	-768	-1	-1	-1	-1	4		0	0						Untertest4.avi	0	880	547	72	111				0	Content		-72	-111	28739083	1198162188
28757	08:48:28.414	00:00:28.756	1726	-1024	-768	-1	-1	-1	-1	4	-1024	-768	-1	-1	-1	-1	4		0	0						Untertest4.avi	0	880	547	72	111				0	Content		-72	-111	28756587	1198179692
28773	08:48:28.430	00:00:28.772	1727	-1024	-768	-1	-1	-1	-1	4	-1024	-768	-1	-1	-1	-1	4		0	0						Untertest4.avi	0	880	547	72	111				0	Content		-72	-111	28772828	1198195933
28790	08:48:28.447	00:00:28.789	1728	-1024	-768	-1	-1	-1	-1	4	-1024	-768	-1	-1	-1	-1	4		0	0						Untertest4.avi	0	880	547	72	111				0	Content		-72	-111	28789700	1198212805
28806	08:48:28.463	00:00:28.806	1729	-1024	-768	-1	-1	-1	-1	4	-1024	-768	-1	-1	-1	-1	4		0	0						Untertest4.avi	0	880	547	72	111				0	Content		-72	-111	28806323	1198229428
28823	08:48:28.480	00:00:28.822	1730	-1024	-768	-1	-1	-1	-1	4	-1024	-768	-1	-1	-1	-1	4		0	0						Untertest4.avi	0	880	547	72	111				0	Content		-72	-111	28822947	1198246052
28840	08:48:28.497	00:00:28.839	1731	-1024	-768	-1	-1	-1	-1	4	-1024	-768	-1	-1	-1	-1	4		0	0						Untertest4.avi	0	880	547	72	111				0	Content		-72	-111	28839574	1198262679
28856	08:48:28.513	00:00:28.856	1732	-1024	-768	-1	-1	-1	-1	4	-1024	-768	-1	-1	-1	-1	4		0	0						Untertest4.avi	0	880	547	72	111				0	Content		-72	-111	28856197	1198279302
28873	08:48:28.530	00:00:28.872	1733	-1024	-768	-1	-1	-1	-1	4	-1024	-768	-1	-1	-1	-1	4		0	0						Untertest4.avi	0	880	547	72	111				0	Content		-72	-111	28872945	1198296050
28890	08:48:28.547	00:00:28.889	1734	-1024	-768	-1	-1	-1	-1	4	-1024	-768	-1	-1	-1	-1	4		0	0						Untertest4.avi	0	880	547	72	111				0	Content		-72	-111	28889574	1198312679
28906	08:48:28.563	00:00:28.906	1735	-1024	-768	-1	-1	-1	-1	4	-1024	-768	-1	-1	-1	-1	4		0	0						Untertest4.avi	0	880	547	72	111				0	Content		-72	-111	28906191	1198329296
28923	08:48:28.580	00:00:28.922	1736	-1024	-768	-1	-1	-1	-1	4	-1024	-768	-1	-1	-1	-1	4		0	0						Untertest4.avi	0	880	547	72	111				0	Content		-72	-111	28922876	1198345981
28940	08:48:28.597	00:00:28.939	1737	-1024	-768	-1	-1	-1	-1	4	-1024	-768	-1	-1	-1	-1	4		0	0						Untertest4.avi	0	880	547	72	111				0	Content		-72	-111	28939543	1198362648
28956	08:48:28.613	00:00:28.956	1738	-1024	-768	-1	-1	-1	-1	4	-1024	-768	-1	-1	-1	-1	4		0	0						Untertest4.avi	0	880	547	72	111				0	Content		-72	-111	28956183	1198379288
28974	08:48:28.631	00:00:28.973	1739	-1024	-768	-1	-1	-1	-1	4	-1024	-768	-1	-1	-1	-1	4		0	0						Untertest4.avi	0	880	547	72	111				0	Content		-72	-111	28973556	1198396661
28989	08:48:28.646	00:00:28.988	1740	-1024	-768	-1	-1	-1	-1	4	-1024	-768	-1	-1	-1	-1	4		0	0						Untertest4.avi	0	880	547	72	111				0	Content		-72	-111	28988927	1198412032
29006	08:48:28.663	00:00:29.005	1741	-1024	-768	-1	-1	-1	-1	4	-1024	-768	-1	-1	-1	-1	4		0	0						Untertest4.avi	0	880	547	72	111				0	Content		-72	-111	29005551	1198428656
29022	08:48:28.679	00:00:29.022	1742	-1024	-768	-1	-1	-1	-1	4	-1024	-768	-1	-1	-1	-1	4		0	0						Untertest4.avi	0	880	547	72	111				0	Content		-72	-111	29022218	1198445323
29039	08:48:28.696	00:00:29.038	1743	-1024	-768	-1	-1	-1	-1	4	-1024	-768	-1	-1	-1	-1	4		0	0						Untertest4.avi	0	880	547	72	111				0	Content		-72	-111	29038800	1198461905
29056	08:48:28.713	00:00:29.055	1744	-1024	-768	-1	-1	-1	-1	4	-1024	-768	-1	-1	-1	-1	4		0	0						Untertest4.avi	0	880	547	72	111				0	Content		-72	-111	29055605	1198478710
29072	08:48:28.729	00:00:29.072	1745	-1024	-768	-1	-1	-1	-1	4	-1024	-768	-1	-1	-1	-1	4		0	0						Untertest4.avi	0	880	547	72	111				0	Content		-72	-111	29072171	1198495276
29089	08:48:28.746	00:00:29.089	1746	-1024	-768	-1	-1	-1	-1	4	-1024	-768	-1	-1	-1	-1	4		0	0						Untertest4.avi	0	880	547	72	111				0	Content		-72	-111	29089002	1198512107
29106	08:48:28.763	00:00:29.105	1747	-1024	-768	-1	-1	-1	-1	4	-1024	-768	-1	-1	-1	-1	4		0	0						Untertest4.avi	0	880	547	72	111				0	Content		-72	-111	29105669	1198528774
29122	08:48:28.779	00:00:29.122	1748	-1024	-768	-1	-1	-1	-1	4	-1024	-768	-1	-1	-1	-1	4		0	0						Untertest4.avi	0	880	547	72	111				0	Content		-72	-111	29122336	1198545441
29139	08:48:28.796	00:00:29.139	1749	-1024	-768	-1	-1	-1	-1	4	-1024	-768	-1	-1	-1	-1	4		0	0						Untertest4.avi	0	880	547	72	111				0	Content		-72	-111	29139320	1198562425
29156	08:48:28.813	00:00:29.155	1750	-1024	-768	-1	-1	-1	-1	4	-1024	-768	-1	-1	-1	-1	4		0	0						Untertest4.avi	0	880	547	72	111				0	Content		-72	-111	29155987	1198579092
29173	08:48:28.830	00:00:29.172	1751	-1024	-768	-1	-1	-1	-1	4	-1024	-768	-1	-1	-1	-1	4		0	0						Untertest4.avi	0	880	547	72	111				0	Content		-72	-111	29172654	1198595759
29190	08:48:28.847	00:00:29.189	1752	-1024	-768	-1	-1	-1	-1	4	-1024	-768	-1	-1	-1	-1	4		0	0						Untertest4.avi	0	880	547	72	111				0	Content		-72	-111	29189738	1198612843
29206	08:48:28.863	00:00:29.206	1753	-1024	-768	-1	-1	-1	-1	4	-1024	-768	-1	-1	-1	-1	4		0	0						Untertest4.avi	0	880	547	72	111				0	Content		-72	-111	29206405	1198629510
29223	08:48:28.880	00:00:29.223	1754	-1024	-768	-1	-1	-1	-1	4	-1024	-768	-1	-1	-1	-1	4		0	0						Untertest4.avi	0	880	547	72	111				0	Content		-72	-111	29223072	1198646177
29239	08:48:28.896	00:00:29.239	1755	-1024	-768	-1	-1	-1	-1	4	-1024	-768	-1	-1	-1	-1	4		0	0						Untertest4.avi	0	880	547	72	111				0	Content		-72	-111	29239236	1198662341
29256	08:48:28.913	00:00:29.255	1756	-1024	-768	-1	-1	-1	-1	4	-1024	-768	-1	-1	-1	-1	4		0	0						Untertest4.avi	0	880	547	72	111				0	Content		-72	-111	29255903	1198679008
29272	08:48:28.929	00:00:29.272	1757	-1024	-768	-1	-1	-1	-1	4	-1024	-768	-1	-1	-1	-1	4		0	0						Untertest4.avi	0	880	547	72	111				0	Content		-72	-111	29272402	1198695507
29289	08:48:28.946	00:00:29.289	1758	-1024	-768	-1	-1	-1	-1	4	-1024	-768	-1	-1	-1	-1	4		0	0						Untertest4.avi	0	880	547	72	111				0	Content		-72	-111	29289068	1198712173
29306	08:48:28.963	00:00:29.305	1759	-1024	-768	-1	-1	-1	-1	4	-1024	-768	-1	-1	-1	-1	4		0	0						Untertest4.avi	0	880	547	72	111				0	Content		-72	-111	29305735	1198728840
29322	08:48:28.979	00:00:29.322	1760	-1024	-768	-1	-1	-1	-1	4	-1024	-768	-1	-1	-1	-1	4		0	0						Untertest4.avi	0	880	547	72	111				0	Content		-72	-111	29322020	1198745125
29339	08:48:28.996	00:00:29.338	1761	-1024	-768	-1	-1	-1	-1	4	-1024	-768	-1	-1	-1	-1	4		0	0						Untertest4.avi	0	880	547	72	111				0	Content		-72	-111	29338642	1198761747
29355	08:48:29.012	00:00:29.355	1762	-1024	-768	-1	-1	-1	-1	4	-1024	-768	-1	-1	-1	-1	4		0	0						Untertest4.avi	0	880	547	72	111				0	Content		-72	-111	29355320	1198778425
29372	08:48:29.029	00:00:29.372	1763	-1024	-768	-1	-1	-1	-1	4	-1024	-768	-1	-1	-1	-1	4		0	0						Untertest4.avi	0	880	547	72	111				0	Content		-72	-111	29372012	1198795117
29390	08:48:29.047	00:00:29.389	1764	-1024	-768	-1	-1	-1	-1	4	-1024	-768	-1	-1	-1	-1	4		0	0						Untertest4.avi	0	880	547	72	111				0	Content		-72	-111	29389885	1198812990
29407	08:48:29.064	00:00:29.407	1765	-1024	-768	-1	-1	-1	-1	4	-1024	-768	-1	-1	-1	-1	4		0	0						Untertest4.avi	0	880	547	72	111				0	Content		-72	-111	29407008	1198830113
29423	08:48:29.080	00:00:29.423	1766	-1024	-768	-1	-1	-1	-1	4	-1024	-768	-1	-1	-1	-1	4		0	0						Untertest4.avi	0	880	547	72	111				0	Content		-72	-111	29423379	1198846484
29440	08:48:29.097	00:00:29.440	1767	-1024	-768	-1	-1	-1	-1	4	-1024	-768	-1	-1	-1	-1	4		0	0						Untertest4.avi	0	880	547	72	111				0	Content		-72	-111	29440254	1198863359
29457	08:48:29.114	00:00:29.456	1768	-1024	-768	-1	-1	-1	-1	4	-1024	-768	-1	-1	-1	-1	4		0	0						Untertest4.avi	0	880	547	72	111				0	Content		-72	-111	29456876	1198879981
29474	08:48:29.131	00:00:29.473	1769	-1024	-768	-1	-1	-1	-1	4	-1024	-768	-1	-1	-1	-1	4		0	0						Untertest4.avi	0	880	547	72	111				0	Content		-72	-111	29473543	1198896648
29490	08:48:29.147	00:00:29.490	1770	-1024	-768	-1	-1	-1	-1	4	-1024	-768	-1	-1	-1	-1	4		0	0						Untertest4.avi	0	880	547	72	111				0	Content		-72	-111	29490121	1198913226
29506	08:48:29.163	00:00:29.506	1771	-1024	-768	-1	-1	-1	-1	4	-1024	-768	-1	-1	-1	-1	4		0	0						Untertest4.avi	0	880	547	72	111				0	Content		-72	-111	29506494	1198929599
29523	08:48:29.180	00:00:29.523	1772	705,0463	820,5302	0,3878724	0,8458397	528,3311	2,530479	3	659,2483	806,632	0,3879435	0,8458269	528,3311	2,538126	1	16	659	807						Untertest4.avi	0	880	547	72	111	620	775	232	0	Content		587	696	29523492	1198946597
29540	08:48:29.197	00:00:29.539	1773	813,3852	757,0619	0,3857494	0,8406136	528,3311	2,725279	3	773,8041	742,0022	0,3858225	0,8406064	528,3311	2,734155	1	16	774	742						Untertest4.avi	0	880	547	72	111	620	775	232	0	Content		702	631	29539989	1198963094
29557	08:48:29.214	00:00:29.556	1774	-1024	-768	-1	-1	-1	-1	4	-1024	-768	-1	-1	-1	-1	4	16	0	0						Untertest4.avi	0	880	547	72	111	620	775	232	0	Content		-72	-111	29556737	1198979842
29573	08:48:29.230	00:00:29.572	1775	740,9519	891,123	0,3887586	0,8290123	525,3143	3,1071	3	691,4167	879,3765	0,3887835	0,8289996	525,3143	3,115971	1	16	691	879						Untertest4.avi	0	880	547	72	111	620	775	232	0	Content		619	768	29572985	1198996090
29590	08:48:29.247	00:00:29.590	1776	-1024	-768	-1	-1	-1	-1	4	-1024	-768	-1	-1	-1	-1	4	16	0	0						Untertest4.avi	0	880	547	72	111	620	775	232	0	Content		-72	-111	29590108	1199013213
29606	08:48:29.263	00:00:29.606	1777	-1024	-768	-1	-1	-1	-1	4	-1024	-768	-1	-1	-1	-1	4	16	0	0						Untertest4.avi	0	880	547	72	111	620	775	232	0	Content		-72	-111	29606369	1199029474
29623	08:48:29.280	00:00:29.623	1778	-1024	-768	-1	-1	-1	-1	4	-1024	-768	-1	-1	-1	-1	4	16	0	0						Untertest4.avi	0	880	547	72	111	620	775	232	0	Content		-72	-111	29623352	1199046457
29640	08:48:29.297	00:00:29.639	1779	739,3912	905,9899	0,3900037	0,8010722	529,1945	2,889182	3	677,7382	894,4109	0,3899357	0,8010597	529,1945	2,896359	1	16	678	894						Untertest4.avi	0	880	547	72	111	620	775	232	0	Content		606	783	29639597	1199062702
29656	08:48:29.313	00:00:29.656	1780	-1024	-768	-1	-1	-1	-1	4	-1024	-768	-1	-1	-1	-1	4	16	0	0						Untertest4.avi	0	880	547	72	111	620	775	232	0	Content		-72	-111	29656473	1199079578
29673	08:48:29.330	00:00:29.673	1781	750,0084	1041,282	0,387193	0,7865868	529,1945	3,61555	3	708,1812	1032,693	0,387266	0,78658	529,1945	3,62677	1	16	708	1033						Untertest4.avi	0	880	547	72	111	620	775	232	0	Content		636	922	29673095	1199096200
29690	08:48:29.347	00:00:29.689	1782	-1024	-768	-1	-1	-1	-1	4	-1024	-768	-1	-1	-1	-1	4	16	0	0						Untertest4.avi	0	880	547	72	111	620	775	232	0	Content		-72	-111	29689717	1199112822
29706	08:48:29.363	00:00:29.706	1783	-1024	-768	-1	-1	-1	-1	4	-1024	-768	-1	-1	-1	-1	4	16	0	0						Untertest4.avi	0	880	547	72	111	620	775	232	0	Content		-72	-111	29706347	1199129452
29723	08:48:29.380	00:00:29.723	1784	-1024	-768	-1	-1	-1	-1	4	-1024	-768	-1	-1	-1	-1	4	16	0	0						Untertest4.avi	0	880	547	72	111	620	775	232	0	Content		-72	-111	29723014	1199146119
29740	08:48:29.397	00:00:29.739	1785	741,6805	1024,419	0,3936024	0,7588474	528,0178	3,67061	3	692,955	1016,487	0,3936706	0,7588263	528,0178	3,680337	1	16	693	1016						Untertest4.avi	0	880	547	72	111	620	775	232	0	Content		621	905	29739603	1199162708
29756	08:48:29.413	00:00:29.755	1786	-1024	-768	-1	-1	-1	-1	4	-1024	-768	-1	-1	-1	-1	4		0	0						Untertest4.avi	0	880	547	72	111				0	Content		-72	-111	29755837	1199178942
29773	08:48:29.430	00:00:29.772	1787	-1024	-768	-1	-1	-1	-1	4	-1024	-768	-1	-1	-1	-1	4		0	0						Untertest4.avi	0	880	547	72	111				0	Content		-72	-111	29772709	1199195814
29789	08:48:29.446	00:00:29.789	1788	-1024	-768	-1	-1	-1	-1	4	-1024	-768	-1	-1	-1	-1	4		0	0						Untertest4.avi	0	880	547	72	111				0	Content		-72	-111	29789365	1199212470
29806	08:48:29.463	00:00:29.806	1789	-1024	-768	-1	-1	-1	-1	4	-1024	-768	-1	-1	-1	-1	4		0	0						Untertest4.avi	0	880	547	72	111				0	Content		-72	-111	29806032	1199229137
29823	08:48:29.480	00:00:29.822	1790	-1024	-768	-1	-1	-1	-1	4	-1024	-768	-1	-1	-1	-1	4		0	0						Untertest4.avi	0	880	547	72	111				0	Content		-72	-111	29822724	1199245829
29839	08:48:29.496	00:00:29.839	1791	-1024	-768	-1	-1	-1	-1	4	-1024	-768	-1	-1	-1	-1	4		0	0						Untertest4.avi	0	880	547	72	111				0	Content		-72	-111	29839401	1199262506
29856	08:48:29.513	00:00:29.856	1792	-1024	-768	-1	-1	-1	-1	4	-1024	-768	-1	-1	-1	-1	4		0	0						Untertest4.avi	0	880	547	72	111				0	Content		-72	-111	29856024	1199279129
29873	08:48:29.530	00:00:29.872	1793	-1024	-768	-1	-1	-1	-1	4	-1024	-768	-1	-1	-1	-1	4		0	0						Untertest4.avi	0	880	547	72	111				0	Content		-72	-111	29872649	1199295754
29889	08:48:29.546	00:00:29.889	1794	-1024	-768	-1	-1	-1	-1	4	-1024	-768	-1	-1	-1	-1	4		0	0						Untertest4.avi	0	880	547	72	111				0	Content		-72	-111	29889385	1199312490
29906	08:48:29.563	00:00:29.905	1795	-1024	-768	-1	-1	-1	-1	4	-1024	-768	-1	-1	-1	-1	4		0	0						Untertest4.avi	0	880	547	72	111				0	Content		-72	-111	29905642	1199328747
29923	08:48:29.580	00:00:29.922	1796	-1024	-768	-1	-1	-1	-1	4	-1024	-768	-1	-1	-1	-1	4		0	0						Untertest4.avi	0	880	547	72	111				0	Content		-72	-111	29922835	1199345940
29939	08:48:29.596	00:00:29.939	1797	-1024	-768	-1	-1	-1	-1	4	-1024	-768	-1	-1	-1	-1	4		0	0						Untertest4.avi	0	880	547	72	111				0	Content		-72	-111	29939455	1199362560
29956	08:48:29.613	00:00:29.956	1798	-1024	-768	-1	-1	-1	-1	4	-1024	-768	-1	-1	-1	-1	4		0	0						Untertest4.avi	0	880	547	72	111				0	Content		-72	-111	29956076	1199379181
29972	08:48:29.629	00:00:29.972	1799	-1024	-768	-1	-1	-1	-1	4	-1024	-768	-1	-1	-1	-1	4		0	0						Untertest4.avi	0	880	547	72	111				0	Content		-72	-111	29972126	1199395231
29989	08:48:29.646	00:00:29.988	1800	-1024	-768	-1	-1	-1	-1	4	-1024	-768	-1	-1	-1	-1	4		0	0						Untertest4.avi	0	880	547	72	111				0	Content		-72	-111	29988873	1199411978
30005	08:48:29.662	00:00:30.005	1801	-1024	-768	-1	-1	-1	-1	4	-1024	-768	-1	-1	-1	-1	4		0	0						Untertest4.avi	0	880	547	72	111				0	Content		-72	-111	30005493	1199428598
30023	08:48:29.680	00:00:30.022	1802	-1024	-768	-1	-1	-1	-1	4	-1024	-768	-1	-1	-1	-1	4		0	0						Untertest4.avi	0	880	547	72	111				0	Content		-72	-111	30022738	1199445843
30039	08:48:29.696	00:00:30.039	1803	-1024	-768	-1	-1	-1	-1	4	-1024	-768	-1	-1	-1	-1	4		0	0						Untertest4.avi	0	880	547	72	111				0	Content		-72	-111	30039305	1199462410
30055	08:48:29.712	00:00:30.054	1804	-1024	-768	-1	-1	-1	-1	4	-1024	-768	-1	-1	-1	-1	4		0	0						Untertest4.avi	0	880	547	72	111				0	Content		-72	-111	30054982	1199478087
30071	08:48:29.728	00:00:30.071	1805	-1024	-768	-1	-1	-1	-1	4	-1024	-768	-1	-1	-1	-1	4		0	0						Untertest4.avi	0	880	547	72	111				0	Content		-72	-111	30071480	1199494585
30088	08:48:29.745	00:00:30.088	1806	-1024	-768	-1	-1	-1	-1	4	-1024	-768	-1	-1	-1	-1	4		0	0						Untertest4.avi	0	880	547	72	111				0	Content		-72	-111	30088103	1199511208
30105	08:48:29.762	00:00:30.104	1807	-1024	-768	-1	-1	-1	-1	4	-1024	-768	-1	-1	-1	-1	4		0	0						Untertest4.avi	0	880	547	72	111				0	Content		-72	-111	30104722	1199527827
30122	08:48:29.779	00:00:30.121	1808	-1024	-768	-1	-1	-1	-1	4	-1024	-768	-1	-1	-1	-1	4		0	0						Untertest4.avi	0	880	547	72	111				0	Content		-72	-111	30121916	1199545021
30139	08:48:29.796	00:00:30.139	1809	-1024	-768	-1	-1	-1	-1	4	-1024	-768	-1	-1	-1	-1	4		0	0						Untertest4.avi	0	880	547	72	111				0	Content		-72	-111	30139288	1199562393
30157	08:48:29.814	00:00:30.156	1810	-1024	-768	-1	-1	-1	-1	4	-1024	-768	-1	-1	-1	-1	4		0	0						Untertest4.avi	0	880	547	72	111				0	Content		-72	-111	30156533	1199579638
30171	08:48:29.828	00:00:30.171	1811	-1024	-768	-1	-1	-1	-1	4	-1024	-768	-1	-1	-1	-1	4		0	0						Untertest4.avi	0	880	547	72	111				0	Content		-72	-111	30171460	1199594565
30188	08:48:29.845	00:00:30.188	1812	-1024	-768	-1	-1	-1	-1	4	-1024	-768	-1	-1	-1	-1	4		0	0						Untertest4.avi	0	880	547	72	111				0	Content		-72	-111	30188083	1199611188
30205	08:48:29.862	00:00:30.204	1813	-1024	-768	-1	-1	-1	-1	4	-1024	-768	-1	-1	-1	-1	4		0	0						Untertest4.avi	0	880	547	72	111				0	Content		-72	-111	30204832	1199627937
30221	08:48:29.878	00:00:30.221	1814	-1024	-768	-1	-1	-1	-1	4	-1024	-768	-1	-1	-1	-1	4		0	0						Untertest4.avi	0	880	547	72	111				0	Content		-72	-111	30221327	1199644432
30238	08:48:29.895	00:00:30.238	1815	-1024	-768	-1	-1	-1	-1	4	-1024	-768	-1	-1	-1	-1	4		0	0						Untertest4.avi	0	880	547	72	111				0	Content		-72	-111	30238076	1199661181
30255	08:48:29.912	00:00:30.254	1816	-1024	-768	-1	-1	-1	-1	4	-1024	-768	-1	-1	-1	-1	4		0	0						Untertest4.avi	0	880	547	72	111				0	Content		-72	-111	30254695	1199677800
30272	08:48:29.929	00:00:30.271	1817	-1024	-768	-1	-1	-1	-1	4	-1024	-768	-1	-1	-1	-1	4		0	0						Untertest4.avi	0	880	547	72	111				0	Content		-72	-111	30271765	1199694870
30289	08:48:29.946	00:00:30.289	1818	-1024	-768	-1	-1	-1	-1	4	-1024	-768	-1	-1	-1	-1	4		0	0						Untertest4.avi	0	880	547	72	111				0	Content		-72	-111	30289138	1199712243
30306	08:48:29.963	00:00:30.306	1819	-1024	-768	-1	-1	-1	-1	4	-1024	-768	-1	-1	-1	-1	4		0	0						Untertest4.avi	0	880	547	72	111				0	Content		-72	-111	30306386	1199729491
30321	08:48:29.978	00:00:30.321	1820	-1024	-768	-1	-1	-1	-1	4	-1024	-768	-1	-1	-1	-1	4		0	0						Untertest4.avi	0	880	547	72	111				0	Content		-72	-111	30321313	1199744418
30338	08:48:29.995	00:00:30.337	1821	-1024	-768	-1	-1	-1	-1	4	-1024	-768	-1	-1	-1	-1	4		0	0						Untertest4.avi	0	880	547	72	111				0	Content		-72	-111	30337935	1199761040
30355	08:48:30.012	00:00:30.354	1822	-1024	-768	-1	-1	-1	-1	4	-1024	-768	-1	-1	-1	-1	4		0	0						Untertest4.avi	0	880	547	72	111				0	Content		-72	-111	30354686	1199777791
30371	08:48:30.028	00:00:30.371	1823	-1024	-768	-1	-1	-1	-1	4	-1024	-768	-1	-1	-1	-1	4		0	0						Untertest4.avi	0	880	547	72	111				0	Content		-72	-111	30371307	1199794412
30388	08:48:30.045	00:00:30.387	1824	-1024	-768	-1	-1	-1	-1	4	-1024	-768	-1	-1	-1	-1	4		0	0						Untertest4.avi	0	880	547	72	111				0	Content		-72	-111	30387930	1199811035
30405	08:48:30.062	00:00:30.404	1825	-1024	-768	-1	-1	-1	-1	4	-1024	-768	-1	-1	-1	-1	4		0	0						Untertest4.avi	0	880	547	72	111				0	Content		-72	-111	30404553	1199827658
30422	08:48:30.079	00:00:30.421	1826	-1024	-768	-1	-1	-1	-1	4	-1024	-768	-1	-1	-1	-1	4		0	0						Untertest4.avi	0	880	547	72	111				0	Content		-72	-111	30421747	1199844852
30439	08:48:30.096	00:00:30.439	1827	-1024	-768	-1	-1	-1	-1	4	-1024	-768	-1	-1	-1	-1	4		0	0						Untertest4.avi	0	880	547	72	111				0	Content		-72	-111	30439118	1199862223
30456	08:48:30.113	00:00:30.456	1828	-1024	-768	-1	-1	-1	-1	4	-1024	-768	-1	-1	-1	-1	4		0	0						Untertest4.avi	0	880	547	72	111				0	Content		-72	-111	30456363	1199879468
30471	08:48:30.128	00:00:30.471	1829	-1024	-768	-1	-1	-1	-1	4	-1024	-768	-1	-1	-1	-1	4		0	0						Untertest4.avi	0	880	547	72	111				0	Content		-72	-111	30471166	1199894271
30488	08:48:30.145	00:00:30.487	1830	-1024	-768	-1	-1	-1	-1	4	-1024	-768	-1	-1	-1	-1	4		0	0						Untertest4.avi	0	880	547	72	111				0	Content		-72	-111	30487850	1199910955
30505	08:48:30.162	00:00:30.504	1831	-1024	-768	-1	-1	-1	-1	4	-1024	-768	-1	-1	-1	-1	4		0	0						Untertest4.avi	0	880	547	72	111				0	Content		-72	-111	30504517	1199927622
30521	08:48:30.178	00:00:30.521	1832	-1024	-768	-1	-1	-1	-1	4	-1024	-768	-1	-1	-1	-1	4		0	0						Untertest4.avi	0	880	547	72	111				0	Content		-72	-111	30521158	1199944263
30538	08:48:30.195	00:00:30.537	1833	-1024	-768	-1	-1	-1	-1	4	-1024	-768	-1	-1	-1	-1	4		0	0						Untertest4.avi	0	880	547	72	111				0	Content		-72	-111	30537778	1199960883
30555	08:48:30.212	00:00:30.554	1834	-1024	-768	-1	-1	-1	-1	4	-1024	-768	-1	-1	-1	-1	4		0	0						Untertest4.avi	0	880	547	72	111				0	Content		-72	-111	30554525	1199977630
30571	08:48:30.228	00:00:30.571	1835	-1024	-768	-1	-1	-1	-1	4	-1024	-768	-1	-1	-1	-1	4		0	0						Untertest4.avi	0	880	547	72	111				0	Content		-72	-111	30571020	1199994125
30588	08:48:30.245	00:00:30.588	1836	-1024	-768	-1	-1	-1	-1	4	-1024	-768	-1	-1	-1	-1	4		0	0						Untertest4.avi	0	880	547	72	111				0	Content		-72	-111	30588214	1200011319
30606	08:48:30.263	00:00:30.605	1837	-1024	-768	-1	-1	-1	-1	4	-1024	-768	-1	-1	-1	-1	4		0	0						Untertest4.avi	0	880	547	72	111				0	Content		-72	-111	30605587	1200028692
30623	08:48:30.280	00:00:30.622	1838	-1024	-768	-1	-1	-1	-1	4	-1024	-768	-1	-1	-1	-1	4		0	0						Untertest4.avi	0	880	547	72	111				0	Content		-72	-111	30622853	1200045958
30638	08:48:30.295	00:00:30.637	1839	-1024	-768	-1	-1	-1	-1	4	-1024	-768	-1	-1	-1	-1	4		0	0						Untertest4.avi	0	880	547	72	111				0	Content		-72	-111	30637765	1200060870
30654	08:48:30.311	00:00:30.654	1840	-1024	-768	-1	-1	-1	-1	4	-1024	-768	-1	-1	-1	-1	4		0	0						Untertest4.avi	0	880	547	72	111				0	Content		-72	-111	30654386	1200077491
30671	08:48:30.328	00:00:30.671	1841	-1024	-768	-1	-1	-1	-1	4	-1024	-768	-1	-1	-1	-1	4		0	0						Untertest4.avi	0	880	547	72	111				0	Content		-72	-111	30671126	1200094231
30688	08:48:30.345	00:00:30.687	1842	202,6404	547,3109	0,5380498	0,6292862	499,1676	3,331008	0	154,678	551,2516	0,3704658	0,6207886	494,6369	3,238916	0	17	179	549						Untertest4.avi	0	880	547	72	111	-152	225	83	0	Content		107	438	30687744	1200110849
30705	08:48:30.362	00:00:30.704	1843	99,24209	446,6566	0,5372163	0,6286225	492,5183	3,268787	0	76,19025	444,2347	0,3709832	0,619607	494,774	3,244876	0	17	88	445						Untertest4.avi	0	880	547	72	111	-152	225	83	0	Content		16	334	30704501	1200127606
30721	08:48:30.378	00:00:30.721	1844	-27,78695	378,1394	0,5362971	0,629079	487,1144	3,218743	0	-4,472777	389,9747	0,3711828	0,6190449	494,7797	3,262587	0	17	-16	384						Untertest4.avi	0	880	547	72	111	-152	225	83	0	Content		-88	273	30721002	1200144107
30738	08:48:30.395	00:00:30.737	1845	-166,408	297,4045	0,5365313	0,6299881	489,0685	3,208843	0	-120,8816	279,9702	0,3713014	0,6193767	495,4568	3,238347	0	17	-144	289						Untertest4.avi	0	880	547	72	111	-152	225	83	0	Content		-216	178	30737748	1200160853
30754	08:48:30.411	00:00:30.754	1846	-239,2787	229,9026	0,5361173	0,6306275	487,9812	3,203785	0	-217,7934	162,1592	0,3705181	0,619528	495,9359	3,235152	0	17	-229	196						Untertest4.avi	0	880	547	72	111	-152	225	83	0	Content		-301	85	30754252	1200177357
30771	08:48:30.428	00:00:30.771	1847	-155,7114	323,1397	0,5498197	0,6318476	425,1123	2,759586	0	-217,4455	139,6368	0,3698437	0,6193088	496,8011	3,216018	0	18	-187	231						Untertest4.avi	0	880	547	72	111	-259	21	233	0	Content		-259	120	30771002	1200194107
30788	08:48:30.445	00:00:30.787	1848	-1024	-768	-1	-1	-1	-1	4	-231,206	90,69181	0,3683802	0,619963	497,5258	3,228135	0	18	-231	91						Untertest4.avi	0	880	547	72	111	-259	21	233	0	Content		-303	-20	30787622	1200210727
30804	08:48:30.461	00:00:30.804	1849	-1024	-768	-1	-1	-1	-1	4	-207,6074	107,8773	0,3669207	0,620711	497,7916	3,216874	0	18	-208	108						Untertest4.avi	0	880	547	72	111	-259	21	233	0	Content		-280	-3	30804245	1200227350
30821	08:48:30.478	00:00:30.820	1850	-1024	-768	-1	-1	-1	-1	4	-201,1516	124,1525	0,3656754	0,6210036	497,7924	3,259837	0	18	-201	124						Untertest4.avi	0	880	547	72	111	-259	21	233	0	Content		-273	13	30820993	1200244098
30838	08:48:30.495	00:00:30.837	1851	-1024	-768	-1	-1	-1	-1	4	-191,613	110,9879	0,364612	0,6210699	498,2005	3,230175	0	18	-192	111						Untertest4.avi	0	880	547	72	111	-259	21	233	0	Content		-264	0	30837615	1200260720
30854	08:48:30.511	00:00:30.854	1852	-1024	-768	-1	-1	-1	-1	4	-190,3763	122,3936	0,363609	0,6209308	498,2956	3,279966	0	18	-190	122						Untertest4.avi	0	880	547	72	111	-259	21	233	0	Content		-262	11	30854238	1200277343
30871	08:48:30.528	00:00:30.870	1853	-1024	-768	-1	-1	-1	-1	4	-179,6438	121,4916	0,3626398	0,6207695	498,4351	3,284979	0	18	-180	121						Untertest4.avi	0	880	547	72	111	-259	21	233	0	Content		-252	10	30870864	1200293969
30888	08:48:30.545	00:00:30.887	1854	-1024	-768	-1	-1	-1	-1	4	-174,6913	138,3876	0,3616956	0,6207129	497,8573	3,294186	0	18	-175	138						Untertest4.avi	0	880	547	72	111	-259	21	233	0	Content		-247	27	30887610	1200310715
30904	08:48:30.561	00:00:30.904	1855	-1024	-768	-1	-1	-1	-1	4	-168,0953	139,6961	0,3607096	0,6208603	497,7412	3,31654	0	18	-168	140						Untertest4.avi	0	880	547	72	111	-259	21	233	0	Content		-240	29	30904360	1200327465
30921	08:48:30.578	00:00:30.920	1856	-1024	-768	-1	-1	-1	-1	4	-166,815	131,7128	0,359706	0,6210501	498,575	3,292968	0	18	-167	132						Untertest4.avi	0	880	547	72	111	-259	21	233	0	Content		-239	21	30920855	1200343960
30938	08:48:30.595	00:00:30.937	1857	-1024	-768	-1	-1	-1	-1	4	-102,3566	249,8644	0,3693472	0,6215127	460,9572	3,065816	0	18	-102	250						Untertest4.avi	0	880	547	72	111	-259	21	233	0	Content		-174	139	30937727	1200360832
30954	08:48:30.611	00:00:30.954	1858	-1024	-768	-1	-1	-1	-1	4	-177,5308	132,436	0,3576489	0,6217974	498,7467	3,296291	0	18	-178	132						Untertest4.avi	0	880	547	72	111	-259	21	233	0	Content		-250	21	30954226	1200377331
30971	08:48:30.628	00:00:30.970	1859	-1024	-768	-1	-1	-1	-1	4	-171,4874	128,9578	0,3562988	0,6221094	498,6898	3,256726	0	18	-171	129						Untertest4.avi	0	880	547	72	111	-259	21	233	0	Content		-243	18	30970849	1200393954
30987	08:48:30.644	00:00:30.987	1860	-1024	-768	-1	-1	-1	-1	4	-193,6543	140,7005	0,3561063	0,6223327	498,3734	3,252198	0	18	-194	141						Untertest4.avi	0	880	547	72	111	-259	21	233	0	Content		-266	30	30987473	1200410578
31004	08:48:30.661	00:00:31.004	1861	-1024	-768	-1	-1	-1	-1	4	-1024	-768	-1	-1	-1	-1	4	19	0	0						Untertest4.avi	0	880	547	72	111	-662	-165	400	0	Content		-72	-111	31004335	1200427440
31021	08:48:30.678	00:00:31.020	1862	-1024	-768	-1	-1	-1	-1	4	-1024	-768	-1	-1	-1	-1	4	19	0	0						Untertest4.avi	0	880	547	72	111	-662	-165	400	0	Content		-72	-111	31020965	1200444070
31038	08:48:30.695	00:00:31.037	1863	-1024	-768	-1	-1	-1	-1	4	-1024	-768	-1	-1	-1	-1	4	19	0	0						Untertest4.avi	0	880	547	72	111	-662	-165	400	0	Content		-72	-111	31037707	1200460812
31054	08:48:30.711	00:00:31.054	1864	-1024	-768	-1	-1	-1	-1	4	-1024	-768	-1	-1	-1	-1	4	19	0	0						Untertest4.avi	0	880	547	72	111	-662	-165	400	0	Content		-72	-111	31054089	1200477194
31071	08:48:30.728	00:00:31.070	1865	-1024	-768	-1	-1	-1	-1	4	-588,6385	-49,67522	0,354751	0,6218891	497,6594	3,262093	0	19	-589	-50						Untertest4.avi	0	880	547	72	111	-662	-165	400	0	Content		-661	-161	31070837	1200493942
31087	08:48:30.744	00:00:31.087	1866	-1024	-768	-1	-1	-1	-1	4	-577,5126	-46,42297	0,3541765	0,6214391	497,5435	3,219516	0	19	-578	-46						Untertest4.avi	0	880	547	72	111	-662	-165	400	0	Content		-650	-157	31087459	1200510564
31104	08:48:30.761	00:00:31.104	1867	-1024	-768	-1	-1	-1	-1	4	-1024	-768	-1	-1	-1	-1	4	19	0	0						Untertest4.avi	0	880	547	72	111	-662	-165	400	0	Content		-72	-111	31104084	1200527189
31121	08:48:30.778	00:00:31.120	1868	-1024	-768	-1	-1	-1	-1	4	-1024	-768	-1	-1	-1	-1	4	19	0	0						Untertest4.avi	0	880	547	72	111	-662	-165	400	0	Content		-72	-111	31120707	1200543812
31138	08:48:30.795	00:00:31.137	1869	-1024	-768	-1	-1	-1	-1	4	-1024	-768	-1	-1	-1	-1	4	19	0	0						Untertest4.avi	0	880	547	72	111	-662	-165	400	0	Content		-72	-111	31137574	1200560679
31154	08:48:30.811	00:00:31.154	1870	-1024	-768	-1	-1	-1	-1	4	-1024	-768	-1	-1	-1	-1	4	19	0	0						Untertest4.avi	0	880	547	72	111	-662	-165	400	0	Content		-72	-111	31154193	1200577298
31171	08:48:30.828	00:00:31.170	1871	-1024	-768	-1	-1	-1	-1	4	-602,3691	-59,02374	0,3519633	0,620077	497,6585	3,215171	0	19	-602	-59						Untertest4.avi	0	880	547	72	111	-662	-165	400	0	Content		-674	-170	31170699	1200593804
31187	08:48:30.844	00:00:31.187	1872	-1024	-768	-1	-1	-1	-1	4	-512,6481	14,66588	0,3516449	0,6196775	497,6585	3,183184	0	19	-513	15						Untertest4.avi	0	880	547	72	111	-662	-165	400	0	Content		-585	-96	31187321	1200610426
31204	08:48:30.861	00:00:31.203	1873	-1024	-768	-1	-1	-1	-1	4	-1024	-768	-1	-1	-1	-1	4	19	0	0						Untertest4.avi	0	880	547	72	111	-662	-165	400	0	Content		-72	-111	31203945	1200627050
31221	08:48:30.878	00:00:31.220	1874	-1024	-768	-1	-1	-1	-1	4	-1024	-768	-1	-1	-1	-1	4	19	0	0						Untertest4.avi	0	880	547	72	111	-662	-165	400	0	Content		-72	-111	31220692	1200643797
31237	08:48:30.894	00:00:31.237	1875	-1024	-768	-1	-1	-1	-1	4	-1024	-768	-1	-1	-1	-1	4	19	0	0						Untertest4.avi	0	880	547	72	111	-662	-165	400	0	Content		-72	-111	31237318	1200660423
31254	08:48:30.911	00:00:31.253	1876	-1024	-768	-1	-1	-1	-1	4	-1024	-768	-1	-1	-1	-1	4	19	0	0						Untertest4.avi	0	880	547	72	111	-662	-165	400	0	Content		-72	-111	31253942	1200677047
31271	08:48:30.928	00:00:31.270	1877	-1024	-768	-1	-1	-1	-1	4	-605,2926	-70,86504	0,3504728	0,6213491	497,654	3,301056	0	19	-605	-71						Untertest4.avi	0	880	547	72	111	-662	-165	400	0	Content		-677	-182	31270848	1200693953
31288	08:48:30.945	00:00:31.287	1878	-1024	-768	-1	-1	-1	-1	4	-622,7001	-78,4343	0,3503037	0,6216769	497,6243	3,292227	0	19	-623	-78						Untertest4.avi	0	880	547	72	111	-662	-165	400	0	Content		-695	-189	31287597	1200710702
31304	08:48:30.961	00:00:31.304	1879	-1024	-768	-1	-1	-1	-1	4	-1024	-768	-1	-1	-1	-1	4	19	0	0						Untertest4.avi	0	880	547	72	111	-662	-165	400	0	Content		-72	-111	31304219	1200727324
31321	08:48:30.978	00:00:31.320	1880	-1024	-768	-1	-1	-1	-1	4	-1024	-768	-1	-1	-1	-1	4	19	0	0						Untertest4.avi	0	880	547	72	111	-662	-165	400	0	Content		-72	-111	31320844	1200743949
31338	08:48:30.995	00:00:31.337	1881	-1024	-768	-1	-1	-1	-1	4	-1024	-768	-1	-1	-1	-1	4	19	0	0						Untertest4.avi	0	880	547	72	111	-662	-165	400	0	Content		-72	-111	31337710	1200760815
31354	08:48:31.011	00:00:31.354	1882	-1024	-768	-1	-1	-1	-1	4	-1024	-768	-1	-1	-1	-1	4	19	0	0						Untertest4.avi	0	880	547	72	111	-662	-165	400	0	Content		-72	-111	31354089	1200777194
31371	08:48:31.028	00:00:31.370	1883	-1024	-768	-1	-1	-1	-1	4	-591,6895	-64,80086	0,3498488	0,622365	497,565	3,354337	0	19	-592	-65						Untertest4.avi	0	880	547	72	111	-662	-165	400	0	Content		-664	-176	31370837	1200793942
31387	08:48:31.044	00:00:31.387	1884	-1024	-768	-1	-1	-1	-1	4	-600,5007	-63,82401	0,3494829	0,6228743	497,8114	3,364574	0	19	-601	-64						Untertest4.avi	0	880	547	72	111	-662	-165	400	0	Content		-673	-175	31387460	1200810565
31404	08:48:31.061	00:00:31.404	1885	-1024	-768	-1	-1	-1	-1	4	-1024	-768	-1	-1	-1	-1	4		0	0						Untertest4.avi	0	880	547	72	111				0	Content		-72	-111	31404085	1200827190
31421	08:48:31.078	00:00:31.420	1886	-1024	-768	-1	-1	-1	-1	4	-1024	-768	-1	-1	-1	-1	4		0	0						Untertest4.avi	0	880	547	72	111				0	Content		-72	-111	31420833	1200843938
31438	08:48:31.095	00:00:31.437	1887	-1024	-768	-1	-1	-1	-1	4	-1024	-768	-1	-1	-1	-1	4		0	0						Untertest4.avi	0	880	547	72	111				0	Content		-72	-111	31437701	1200860806
31454	08:48:31.111	00:00:31.454	1888	-1024	-768	-1	-1	-1	-1	4	-1024	-768	-1	-1	-1	-1	4		0	0						Untertest4.avi	0	880	547	72	111				0	Content		-72	-111	31454325	1200877430
31471	08:48:31.128	00:00:31.470	1889	-1024	-768	-1	-1	-1	-1	4	-1024	-768	-1	-1	-1	-1	4		0	0						Untertest4.avi	0	880	547	72	111				0	Content		-72	-111	31470827	1200893932
31487	08:48:31.144	00:00:31.487	1890	-1024	-768	-1	-1	-1	-1	4	-1024	-768	-1	-1	-1	-1	4		0	0						Untertest4.avi	0	880	547	72	111				0	Content		-72	-111	31487447	1200910552
31504	08:48:31.161	00:00:31.504	1891	-1024	-768	-1	-1	-1	-1	4	-1024	-768	-1	-1	-1	-1	4		0	0						Untertest4.avi	0	880	547	72	111				0	Content		-72	-111	31504070	1200927175
31521	08:48:31.178	00:00:31.520	1892	-1024	-768	-1	-1	-1	-1	4	-1024	-768	-1	-1	-1	-1	4		0	0						Untertest4.avi	0	880	547	72	111				0	Content		-72	-111	31520694	1200943799
31537	08:48:31.194	00:00:31.537	1893	-1024	-768	-1	-1	-1	-1	4	-1024	-768	-1	-1	-1	-1	4		0	0						Untertest4.avi	0	880	547	72	111				0	Content		-72	-111	31537316	1200960421
31554	08:48:31.211	00:00:31.554	1894	-1024	-768	-1	-1	-1	-1	4	-1024	-768	-1	-1	-1	-1	4		0	0						Untertest4.avi	0	880	547	72	111				0	Content		-72	-111	31554063	1200977168
31571	08:48:31.228	00:00:31.570	1895	-1024	-768	-1	-1	-1	-1	4	-1024	-768	-1	-1	-1	-1	4		0	0						Untertest4.avi	0	880	547	72	111				0	Content		-72	-111	31570689	1200993794
31587	08:48:31.244	00:00:31.587	1896	-1024	-768	-1	-1	-1	-1	4	-1024	-768	-1	-1	-1	-1	4		0	0						Untertest4.avi	0	880	547	72	111				0	Content		-72	-111	31587309	1201010414
31604	08:48:31.261	00:00:31.603	1897	-1024	-768	-1	-1	-1	-1	4	-1024	-768	-1	-1	-1	-1	4		0	0						Untertest4.avi	0	880	547	72	111				0	Content		-72	-111	31603931	1201027036
31621	08:48:31.278	00:00:31.620	1898	-1024	-768	-1	-1	-1	-1	4	-1024	-768	-1	-1	-1	-1	4		0	0						Untertest4.avi	0	880	547	72	111				0	Content		-72	-111	31620679	1201043784
31637	08:48:31.294	00:00:31.637	1899	-1024	-768	-1	-1	-1	-1	4	-1024	-768	-1	-1	-1	-1	4		0	0						Untertest4.avi	0	880	547	72	111				0	Content		-72	-111	31637304	1201060409
31654	08:48:31.311	00:00:31.653	1900	-1024	-768	-1	-1	-1	-1	4	-1024	-768	-1	-1	-1	-1	4		0	0						Untertest4.avi	0	880	547	72	111				0	Content		-72	-111	31653927	1201077032
31671	08:48:31.328	00:00:31.671	1901	-1024	-768	-1	-1	-1	-1	4	-1024	-768	-1	-1	-1	-1	4		0	0						Untertest4.avi	0	880	547	72	111				0	Content		-72	-111	31671120	1201094225
31687	08:48:31.344	00:00:31.687	1902	-1024	-768	-1	-1	-1	-1	4	-1024	-768	-1	-1	-1	-1	4		0	0						Untertest4.avi	0	880	547	72	111				0	Content		-72	-111	31687291	1201110396
31704	08:48:31.361	00:00:31.704	1903	-1024	-768	-1	-1	-1	-1	4	-1024	-768	-1	-1	-1	-1	4		0	0						Untertest4.avi	0	880	547	72	111				0	Content		-72	-111	31704036	1201127141
31721	08:48:31.378	00:00:31.720	1904	-1024	-768	-1	-1	-1	-1	4	-1024	-768	-1	-1	-1	-1	4		0	0						Untertest4.avi	0	880	547	72	111				0	Content		-72	-111	31720537	1201143642
31737	08:48:31.394	00:00:31.737	1905	-1024	-768	-1	-1	-1	-1	4	-1024	-768	-1	-1	-1	-1	4		0	0						Untertest4.avi	0	880	547	72	111				0	Content		-72	-111	31737158	1201160263
31754	08:48:31.411	00:00:31.753	1906	-1024	-768	-1	-1	-1	-1	4	-1024	-768	-1	-1	-1	-1	4		0	0						Untertest4.avi	0	880	547	72	111				0	Content		-72	-111	31753906	1201177011
31771	08:48:31.428	00:00:31.770	1907	-1024	-768	-1	-1	-1	-1	4	-1024	-768	-1	-1	-1	-1	4		0	0						Untertest4.avi	0	880	547	72	111				0	Content		-72	-111	31770530	1201193635
31787	08:48:31.444	00:00:31.787	1908	-1024	-768	-1	-1	-1	-1	4	-1024	-768	-1	-1	-1	-1	4		0	0						Untertest4.avi	0	880	547	72	111				0	Content		-72	-111	31787152	1201210257
31804	08:48:31.461	00:00:31.803	1909	-1024	-768	-1	-1	-1	-1	4	-1024	-768	-1	-1	-1	-1	4		0	0						Untertest4.avi	0	880	547	72	111				0	Content		-72	-111	31803776	1201226881
31821	08:48:31.478	00:00:31.820	1910	-1024	-768	-1	-1	-1	-1	4	-1024	-768	-1	-1	-1	-1	4		0	0						Untertest4.avi	0	880	547	72	111				0	Content		-72	-111	31820525	1201243630
31837	08:48:31.494	00:00:31.837	1911	-1024	-768	-1	-1	-1	-1	4	-1024	-768	-1	-1	-1	-1	4		0	0						Untertest4.avi	0	880	547	72	111				0	Content		-72	-111	31837147	1201260252
31854	08:48:31.511	00:00:31.853	1912	-1024	-768	-1	-1	-1	-1	4	-1024	-768	-1	-1	-1	-1	4		0	0						Untertest4.avi	0	880	547	72	111				0	Content		-72	-111	31853770	1201276875
31870	08:48:31.527	00:00:31.870	1913	-1024	-768	-1	-1	-1	-1	4	-1024	-768	-1	-1	-1	-1	4		0	0						Untertest4.avi	0	880	547	72	111				0	Content		-72	-111	31870394	1201293499
31887	08:48:31.544	00:00:31.887	1914	-1024	-768	-1	-1	-1	-1	4	-1024	-768	-1	-1	-1	-1	4		0	0						Untertest4.avi	0	880	547	72	111				0	Content		-72	-111	31887142	1201310247
31904	08:48:31.561	00:00:31.904	1915	-1024	-768	-1	-1	-1	-1	4	-1024	-768	-1	-1	-1	-1	4		0	0						Untertest4.avi	0	880	547	72	111				0	Content		-72	-111	31904391	1201327496
31921	08:48:31.578	00:00:31.920	1916	-1024	-768	-1	-1	-1	-1	4	-1024	-768	-1	-1	-1	-1	4		0	0						Untertest4.avi	0	880	547	72	111				0	Content		-72	-111	31920513	1201343618
31937	08:48:31.594	00:00:31.937	1917	-1024	-768	-1	-1	-1	-1	4	-1024	-768	-1	-1	-1	-1	4		0	0						Untertest4.avi	0	880	547	72	111				0	Content		-72	-111	31937144	1201360249
31954	08:48:31.611	00:00:31.953	1918	-1024	-768	-1	-1	-1	-1	4	-1024	-768	-1	-1	-1	-1	4		0	0						Untertest4.avi	0	880	547	72	111				0	Content		-72	-111	31953753	1201376858
31971	08:48:31.628	00:00:31.970	1919	-1024	-768	-1	-1	-1	-1	4	-1024	-768	-1	-1	-1	-1	4		0	0						Untertest4.avi	0	880	547	72	111				0	Content		-72	-111	31970502	1201393607
31987	08:48:31.644	00:00:31.987	1920	-1024	-768	-1	-1	-1	-1	4	-1024	-768	-1	-1	-1	-1	4		0	0						Untertest4.avi	0	880	547	72	111				0	Content		-72	-111	31987133	1201410238
32004	08:48:31.661	00:00:32.003	1921	-1024	-768	-1	-1	-1	-1	4	-1024	-768	-1	-1	-1	-1	4		0	0						Untertest4.avi	0	880	547	72	111				0	Content		-72	-111	32003620	1201426725
32021	08:48:31.678	00:00:32.020	1922	-1024	-768	-1	-1	-1	-1	4	-1024	-768	-1	-1	-1	-1	4		0	0						Untertest4.avi	0	880	547	72	111				0	Content		-72	-111	32020814	1201443919
32038	08:48:31.695	00:00:32.038	1923	-1024	-768	-1	-1	-1	-1	4	-1024	-768	-1	-1	-1	-1	4		0	0						Untertest4.avi	0	880	547	72	111				0	Content		-72	-111	32038187	1201461292
32056	08:48:31.713	00:00:32.055	1924	-1024	-768	-1	-1	-1	-1	4	-1024	-768	-1	-1	-1	-1	4		0	0						Untertest4.avi	0	880	547	72	111				0	Content		-72	-111	32055561	1201478666
32070	08:48:31.727	00:00:32.070	1925	-1024	-768	-1	-1	-1	-1	4	-1024	-768	-1	-1	-1	-1	4		0	0						Untertest4.avi	0	880	547	72	111				0	Content		-72	-111	32070363	1201493468
32087	08:48:31.744	00:00:32.086	1926	-1024	-768	-1	-1	-1	-1	4	-1024	-768	-1	-1	-1	-1	4		0	0						Untertest4.avi	0	880	547	72	111				0	Content		-72	-111	32086984	1201510089
32104	08:48:31.761	00:00:32.103	1927	-1024	-768	-1	-1	-1	-1	4	-1024	-768	-1	-1	-1	-1	4		0	0						Untertest4.avi	0	880	547	72	111				0	Content		-72	-111	32103733	1201526838
32120	08:48:31.777	00:00:32.120	1928	-1024	-768	-1	-1	-1	-1	4	-1024	-768	-1	-1	-1	-1	4		0	0						Untertest4.avi	0	880	547	72	111				0	Content		-72	-111	32120356	1201543461
32137	08:48:31.794	00:00:32.136	1929	-1024	-768	-1	-1	-1	-1	4	-1024	-768	-1	-1	-1	-1	4		0	0						Untertest4.avi	0	880	547	72	111				0	Content		-72	-111	32136979	1201560084
32154	08:48:31.811	00:00:32.153	1930	-1024	-768	-1	-1	-1	-1	4	-1024	-768	-1	-1	-1	-1	4		0	0						Untertest4.avi	0	880	547	72	111				0	Content		-72	-111	32153602	1201576707
32171	08:48:31.828	00:00:32.170	1931	-1024	-768	-1	-1	-1	-1	4	-1024	-768	-1	-1	-1	-1	4		0	0						Untertest4.avi	0	880	547	72	111				0	Content		-72	-111	32170796	1201593901
32188	08:48:31.845	00:00:32.188	1932	-1024	-768	-1	-1	-1	-1	4	-1024	-768	-1	-1	-1	-1	4		0	0						Untertest4.avi	0	880	547	72	111				0	Content		-72	-111	32188042	1201611147
32205	08:48:31.862	00:00:32.205	1933	-1024	-768	-1	-1	-1	-1	4	-1024	-768	-1	-1	-1	-1	4		0	0						Untertest4.avi	0	880	547	72	111				0	Content		-72	-111	32205288	1201628393
32220	08:48:31.877	00:00:32.220	1934	-1024	-768	-1	-1	-1	-1	4	-1024	-768	-1	-1	-1	-1	4		0	0						Untertest4.avi	0	880	547	72	111				0	Content		-72	-111	32220216	1201643321
32237	08:48:31.894	00:00:32.236	1935	-1024	-768	-1	-1	-1	-1	4	-1024	-768	-1	-1	-1	-1	4		0	0						Untertest4.avi	0	880	547	72	111				0	Content		-72	-111	32236841	1201659946
32254	08:48:31.911	00:00:32.253	1936	-1024	-768	-1	-1	-1	-1	4	-1024	-768	-1	-1	-1	-1	4		0	0						Untertest4.avi	0	880	547	72	111				0	Content		-72	-111	32253587	1201676692
32270	08:48:31.927	00:00:32.270	1937	26,28065	359,0748	0,480486	0,6450669	426,6998	3,11555	0	64,22389	196,3667	0,3276421	0,6417028	486,1219	3,467795	0	20	45	278						Untertest4.avi	0	880	547	72	111	-71	78	150	0	Content		-27	167	32270201	1201693306
32287	08:48:31.944	00:00:32.286	1938	-48,37226	201,9995	0,4986344	0,6455477	493,317	3,614085	2	-19,40577	187,4858	0,4139395	0,6440601	487,6532	3,571725	2	20	0	0						Untertest4.avi	0	880	547	72	111	-71	78	150	0	Content		-72	-111	32286834	1201709939
32304	08:48:31.961	00:00:32.303	1939	-48,48186	211,5158	0,4991912	0,6459036	492,0968	3,596194	0	45,70656	191,541	0,3298606	0,642964	495,2348	3,575178	0	20	-1	202						Untertest4.avi	0	880	547	72	111	-71	78	150	0	Content		-73	91	32303582	1201726687
32320	08:48:31.977	00:00:32.320	1940	-42,19015	210,3239	0,4999995	0,6461965	493,1792	3,631497	0	47,61239	168,4032	0,3305471	0,6438062	495,394	3,588291	0	20	3	189						Untertest4.avi	0	880	547	72	111	-71	78	150	0	Content		-69	78	32320205	1201743310
32337	08:48:31.994	00:00:32.337	1941	-34,38241	200,0372	0,5009356	0,6463655	493,1524	3,591272	0	39,05773	166,8759	0,3314315	0,6442481	495,4788	3,582793	0	20	2	183						Untertest4.avi	0	880	547	72	111	-71	78	150	0	Content		-70	72	32337085	1201760190
32354	08:48:32.011	00:00:32.353	1942	-49,41929	209,7313	0,5018249	0,6464541	493,1836	3,617161	0	35,22907	166,5706	0,3322871	0,6442431	495,4558	3,546068	0	20	-7	188						Untertest4.avi	0	880	547	72	111	-71	78	150	0	Content		-79	77	32353579	1201776684
32370	08:48:32.027	00:00:32.370	1943	-46,41243	198,1868	0,5023988	0,6464794	493,2864	3,645825	0	48,48072	172,3982	0,3329807	0,6436239	495,4836	3,57228	0	20	1	185						Untertest4.avi	0	880	547	72	111	-71	78	150	0	Content		-71	74	32370205	1201793310
32387	08:48:32.044	00:00:32.386	1944	-38,76498	208,3857	0,5032551	0,6464097	493,0451	3,592514	0	43,21866	172,3705	0,3338379	0,6428737	495,6435	3,566725	0	20	2	190						Untertest4.avi	0	880	547	72	111	-71	78	150	0	Content		-70	79	32386828	1201809933
32403	08:48:32.060	00:00:32.403	1945	-56,15857	208,1608	0,5043606	0,6464664	493,0134	3,595024	0	39,08537	156,4429	0,3350698	0,6423335	495,7549	3,580938	0	20	-9	182						Untertest4.avi	0	880	547	72	111	-71	78	150	0	Content		-81	71	32403452	1201826557
32420	08:48:32.077	00:00:32.420	1946	-49,50592	248,9405	0,5057452	0,6472519	492,9425	3,643493	0	26,93595	203,923	0,33673	0,6426288	495,6607	3,578938	0	21	-11	226						Untertest4.avi	0	880	547	72	111	-128	149	534	0	Content		-83	115	32420202	1201843307
32437	08:48:32.094	00:00:32.436	1947	-78,62515	280,0126	0,507416	0,647801	492,9777	3,615123	0	13,48285	246,3934	0,3387798	0,6428578	495,6434	3,594407	0	21	-33	263						Untertest4.avi	0	880	547	72	111	-128	149	534	0	Content		-105	152	32436827	1201859932
32453	08:48:32.110	00:00:32.453	1948	-86,84103	290,6699	0,5093306	0,6478093	492,7923	3,618092	0	-2,162882	242,7933	0,3404895	0,6422687	495,6047	3,599065	0	21	-45	267						Untertest4.avi	0	880	547	72	111	-128	149	534	0	Content		-117	156	32453450	1201876555
32470	08:48:32.127	00:00:32.470	1949	-101,7978	272,7964	0,5111972	0,6477732	492,7544	3,631299	0	12,00582	250,687	0,3422477	0,6413406	495,4931	3,63293	0	21	-45	262						Untertest4.avi	0	880	547	72	111	-128	149	534	0	Content		-117	151	32470087	1201893192
32487	08:48:32.144	00:00:32.486	1950	-92,46211	279,6623	0,5133088	0,6476481	492,5632	3,623654	0	-6,981676	241,459	0,344265	0,6404013	495,3083	3,565711	0	21	-50	261						Untertest4.avi	0	880	547	72	111	-128	149	534	0	Content		-122	150	32486822	1201909927
32503	08:48:32.160	00:00:32.503	1951	-96,4321	277,4781	0,5155137	0,6474209	492,5284	3,624071	0	-0,01854745	243,5649	0,3464924	0,6395262	495,4897	3,578212	0	21	-48	261						Untertest4.avi	0	880	547	72	111	-128	149	534	0	Content		-120	150	32503447	1201926552
32520	08:48:32.177	00:00:32.520	1952	-101,9251	270,6123	0,5179288	0,6472898	492,3444	3,596818	0	6,252399	244,3325	0,3488526	0,638761	495,454	3,546104	0	21	-48	257						Untertest4.avi	0	880	547	72	111	-128	149	534	0	Content		-120	146	32520083	1201943188
32537	08:48:32.194	00:00:32.536	1953	-86,33736	271,9163	0,5203913	0,6471607	492,3504	3,642553	0	1,604726	251,6749	0,3512987	0,6380889	495,4339	3,622111	0	21	-42	262						Untertest4.avi	0	880	547	72	111	-128	149	534	0	Content		-114	151	32536697	1201959802
32553	08:48:32.210	00:00:32.553	1954	-92,65437	280,3699	0,5229493	0,6469749	492,0735	3,632267	0	2,654065	245,7883	0,3539196	0,6374154	495,4461	3,575941	0	21	-45	263						Untertest4.avi	0	880	547	72	111	-128	149	534	0	Content		-117	152	32553445	1201976550
32570	08:48:32.227	00:00:32.570	1955	-100,0839	267,6003	0,5256142	0,6468239	492,0257	3,581033	0	-11,47828	238,9552	0,3566398	0,6366444	495,556	3,57524	0	21	-56	253						Untertest4.avi	0	880	547	72	111	-128	149	534	0	Content		-128	142	32570083	1201993188
32587	08:48:32.244	00:00:32.586	1956	-88,83533	277,2715	0,5284205	0,6465901	492,1517	3,611795	0	1,571647	237,5047	0,3595348	0,6358629	495,7899	3,57125	0	21	-44	257						Untertest4.avi	0	880	547	72	111	-128	149	534	0	Content		-116	146	32586693	1202009798
32603	08:48:32.260	00:00:32.603	1957	-106,0312	275,435	0,5313666	0,6462195	492,0664	3,613549	0	-5,953422	239,138	0,3625631	0,635103	495,8292	3,556599	0	21	-56	257						Untertest4.avi	0	880	547	72	111	-128	149	534	0	Content		-128	146	32603317	1202026422
32620	08:48:32.277	00:00:32.620	1958	-96,43681	275,4629	0,5345231	0,6459933	492,1414	3,630781	0	-7,315602	239,8249	0,3656921	0,6345075	496,0462	3,580464	0	21	-52	258						Untertest4.avi	0	880	547	72	111	-128	149	534	0	Content		-124	147	32620078	1202043183
32637	08:48:32.294	00:00:32.636	1959	-103,9522	274,7823	0,5375168	0,6457528	492,2492	3,587467	0	-12,86529	234,5277	0,3687369	0,6343248	496,1321	3,564177	0	21	-58	255						Untertest4.avi	0	880	547	72	111	-128	149	534	0	Content		-130	144	32636692	1202059797
32653	08:48:32.310	00:00:32.653	1960	-101,116	276,6663	0,5405665	0,6456001	492,247	3,614648	0	-8,057482	236,6353	0,3717571	0,6343486	496,1692	3,548219	0	21	-55	257						Untertest4.avi	0	880	547	72	111	-128	149	534	0	Content		-127	146	32653317	1202076422
32670	08:48:32.327	00:00:32.669	1961	-111,0543	280,9885	0,5436153	0,6455529	492,3893	3,595996	0	-22,66331	230,7167	0,374811	0,634551	496,455	3,541686	0	21	-67	256						Untertest4.avi	0	880	547	72	111	-128	149	534	0	Content		-139	145	32669946	1202093051
32687	08:48:32.344	00:00:32.686	1962	-109,5274	277,6885	0,5468261	0,6457477	492,5701	3,584758	0	-2,683248	247,4773	0,3779835	0,6348775	496,5991	3,564378	0	21	-56	263						Untertest4.avi	0	880	547	72	111	-128	149	534	0	Content		-128	152	32686694	1202109799
32703	08:48:32.360	00:00:32.703	1963	-120,7747	275,5121	0,5501858	0,6462846	492,6588	3,630536	0	-16,6534	234,122	0,3813413	0,6354444	496,7837	3,55411	0	21	-69	255						Untertest4.avi	0	880	547	72	111	-128	149	534	0	Content		-141	144	32703315	1202126420
32720	08:48:32.377	00:00:32.719	1964	-113,7378	266,0111	0,5539052	0,6471623	492,9026	3,619419	0	-19,19305	238,4873	0,3850421	0,6362422	496,8493	3,575858	0	21	-66	252						Untertest4.avi	0	880	547	72	111	-128	149	534	0	Content		-138	141	32719944	1202143049
32737	08:48:32.394	00:00:32.736	1965	-122,0327	275,9168	0,5578774	0,6485813	493,1461	3,583053	0	-20,53414	238,9699	0,3889577	0,6376109	496,8432	3,585334	0	21	-71	257						Untertest4.avi	0	880	547	72	111	-128	149	534	0	Content		-143	146	32736687	1202159792
32753	08:48:32.410	00:00:32.753	1966	-130,9295	261,6657	0,5621759	0,6509811	493,0984	3,584963	0	-21,01929	248,6743	0,3931137	0,6397956	496,9191	3,605883	0	21	-76	255						Untertest4.avi	0	880	547	72	111	-128	149	534	0	Content		-148	144	32753311	1202176416
32770	08:48:32.427	00:00:32.769	1967	-139,4163	274,891	0,566662	0,6540321	493,417	3,591782	0	-25,93764	247,547	0,3975228	0,6425896	496,9428	3,5783	0	21	-83	261						Untertest4.avi	0	880	547	72	111	-128	149	534	0	Content		-155	150	32769938	1202193043
32787	08:48:32.444	00:00:32.786	1968	-134,8078	274,3146	0,5714507	0,6577221	493,4334	3,616128	0	-17,96583	259,4763	0,4020939	0,6460343	496,7584	3,633178	0	21	-76	267						Untertest4.avi	0	880	547	72	111	-128	149	534	0	Content		-148	156	32786559	1202209664
32803	08:48:32.460	00:00:32.803	1969	-119,9504	270,5948	0,5762867	0,6627347	493,4515	3,618067	0	-26,23901	243,4565	0,4067619	0,6507844	496,6319	3,57747	0	21	-73	257						Untertest4.avi	0	880	547	72	111	-128	149	534	0	Content		-145	146	32803315	1202226420
32820	08:48:32.477	00:00:32.819	1970	-134,3357	282,616	0,5812165	0,6693363	493,2622	3,624826	0	-37,53342	238,2829	0,4114029	0,6571597	496,1155	3,59998	0	21	-86	260						Untertest4.avi	0	880	547	72	111	-128	149	534	0	Content		-158	149	32819941	1202243046
32837	08:48:32.494	00:00:32.836	1971	-144,9516	275,7822	0,5861045	0,6777217	493,2969	3,598796	0	-42,49157	245,7657	0,4160981	0,665372	495,7652	3,62611	0	21	-94	261						Untertest4.avi	0	880	547	72	111	-128	149	534	0	Content		-166	150	32836687	1202259792
32853	08:48:32.510	00:00:32.853	1972	-142,2138	274,4599	0,5909514	0,6881338	493,0393	3,626592	0	-49,77739	251,9161	0,4206444	0,6756976	495,0545	3,594461	0	21	-96	263						Untertest4.avi	0	880	547	72	111	-128	149	534	0	Content		-168	152	32853436	1202276541
32870	08:48:32.527	00:00:32.870	1973	-112,8137	264,8879	0,5955581	0,7005544	492,7623	3,60586	0	-2,926064	238,6688	0,42505	0,6884272	493,9626	3,586474	0	21	-58	252						Untertest4.avi	0	880	547	72	111	-128	149	534	0	Content		-130	141	32870180	1202293285
32887	08:48:32.544	00:00:32.886	1974	-125,6795	287,511	0,6006459	0,7152182	492,3211	3,605869	0	-12,71751	272,8072	0,429713	0,7036327	492,7828	3,624704	0	21	-69	280						Untertest4.avi	0	880	547	72	111	-128	149	534	0	Content		-141	169	32886806	1202309911
32904	08:48:32.561	00:00:32.903	1975	-112,3957	290,2667	0,6061453	0,7320532	491,5034	3,570667	0	-7,322398	269,1978	0,4347277	0,7210093	491,499	3,607152	0	21	-60	280						Untertest4.avi	0	880	547	72	111	-128	149	534	0	Content		-132	169	32903554	1202326659
32920	08:48:32.577	00:00:32.920	1976	50,85724	317,5355	0,4399731	0,7407823	490,0982	3,617132	1	-18,28824	287,8207	0,439984	0,7405663	491,499	3,639003	3	21	51	318						Untertest4.avi	0	880	547	72	111	-128	149	534	0	Content		-21	207	32920304	1202343409
32937	08:48:32.594	00:00:32.937	1977	-116,6717	316,3363	0,6185889	0,771694	490,0982	3,684079	3	-48,82755	439,7055	0,5915926	0,7719495	410,5305	3,12243	1	21	-49	440						Untertest4.avi	0	880	547	72	111	-128	149	534	0	Content		-121	329	32937059	1202360164
32954	08:48:32.611	00:00:32.953	1978	-1024	-768	-1	-1	-1	-1	4	-1024	-768	-1	-1	-1	-1	4		0	0						Untertest4.avi	0	880	547	72	111				0	Content		-72	-111	32953804	1202376909
32971	08:48:32.628	00:00:32.970	1979	-1024	-768	-1	-1	-1	-1	4	-1024	-768	-1	-1	-1	-1	4		0	0						Untertest4.avi	0	880	547	72	111				0	Content		-72	-111	32970541	1202393646
[truncated: 1,652 more rows]
