# Supplementary material for: Gaze Duration Biases for Colours in Combination with Dissonant and Consonant Sounds: A Comparative Eye-Tracking Study with Orangutans
Source: PLoS One. 2015 Oct 14;10(10):e0139894. doi: 10.1371/journal.pone.0139894 (PMC4605782; doi:10.1371/journal.pone.0139894)
Supplement: S1 Data — (ZIP) [file pone.0139894.s004.zip › Plos ColourSound Data/Apes/Farben_Musik_U4/Rec 27-All-Data.tsv]

System Properties:
Operating System:	Microsoft Windows NT 6.1.7601 Service Pack 1
System User Name:	tobiiadmin
Machine Name:	LOE7690LAP
Data properties:
Recording name:	Rec 27
Recording date:	06.03.2014
Recording time:	08:49:32
Recording resolution:	1024 x 768
Export date:	09.03.2014
Export time:	12:24:50
Participant:	Padana_S4
Filter settings:
Eye: Average
Validity: Normal
Fixation filter: Tobii fixation filter
Velocity threshold: 35
Distance threshold: 35
Timestamp	DateTimeStamp	DateTimeStampStartOffset	Number	GazePointXLeft	GazePointYLeft	CamXLeft	CamYLeft	DistanceLeft	PupilLeft	ValidityLeft	GazePointXRight	GazePointYRight	CamXRight	CamYRight	DistanceRight	PupilRight	ValidityRight	FixationIndex	GazePointX	GazePointY	Event	EventKey	Data1	Data2	Descriptor	StimuliName	StimuliID	MediaWidth	MediaHeight	MediaPosX	MediaPosY	MappedFixationPointX	MappedFixationPointY	FixationDuration	AoiIds	AoiNames	WebGroupImage	MappedGazeDataPointX	MappedGazeDataPointY	MicroSecondTimestamp	AbsoluteMicroSecondTimestamp
1	08:49:32.082	00:00:00.001	0	-1024	-768	-1	-1	-1	-1	4	-1024	-768	-1	-1	-1	-1	4		0	0						No media	0	1024	768	0	0				0	Content		0	0	1040	1324677253
18	08:49:32.099	00:00:00.017	1	-1024	-768	-1	-1	-1	-1	4	-1024	-768	-1	-1	-1	-1	4		0	0						No media	0	1024	768	0	0				0	Content		0	0	17707	1324693920
35	08:49:32.116	00:00:00.034	2	-1024	-768	-1	-1	-1	-1	4	-1024	-768	-1	-1	-1	-1	4		0	0						No media	0	1024	768	0	0				0	Content		0	0	34834	1324711047
52	08:49:32.133	00:00:00.051	3	-1024	-768	-1	-1	-1	-1	4	-1024	-768	-1	-1	-1	-1	4		0	0						No media	0	1024	768	0	0				0	Content		0	0	51501	1324727714
69	08:49:32.150	00:00:00.068	4	-1024	-768	-1	-1	-1	-1	4	-1024	-768	-1	-1	-1	-1	4		0	0						No media	0	1024	768	0	0				0	Content		0	0	68730	1324744943
85	08:49:32.166	00:00:00.085	5	-1024	-768	-1	-1	-1	-1	4	-1024	-768	-1	-1	-1	-1	4		0	0						No media	0	1024	768	0	0				0	Content		0	0	85397	1324761610
101	08:49:32.182	00:00:00.101	6	-1024	-768	-1	-1	-1	-1	4	-1024	-768	-1	-1	-1	-1	4		0	0						No media	0	1024	768	0	0				0	Content		0	0	101427	1324777640
118	08:49:32.199	00:00:00.118	7	-1024	-768	-1	-1	-1	-1	4	-1024	-768	-1	-1	-1	-1	4		0	0						No media	0	1024	768	0	0				0	Content		0	0	118093	1324794306
134	08:49:32.215	00:00:00.134	8	-1024	-768	-1	-1	-1	-1	4	-1024	-768	-1	-1	-1	-1	4		0	0						No media	0	1024	768	0	0				0	Content		0	0	134398	1324810611
151	08:49:32.232	00:00:00.151	9	-1024	-768	-1	-1	-1	-1	4	-1024	-768	-1	-1	-1	-1	4		0	0						No media	0	1024	768	0	0				0	Content		0	0	151065	1324827278
168	08:49:32.249	00:00:00.167	10	-1024	-768	-1	-1	-1	-1	4	-1024	-768	-1	-1	-1	-1	4		0	0						No media	0	1024	768	0	0				0	Content		0	0	167758	1324843971
184	08:49:32.265	00:00:00.184	11	-1024	-768	-1	-1	-1	-1	4	-1024	-768	-1	-1	-1	-1	4		0	0						No media	0	1024	768	0	0				0	Content		0	0	184430	1324860643
201	08:49:32.282	00:00:00.201	12	-1024	-768	-1	-1	-1	-1	4	-1024	-768	-1	-1	-1	-1	4		0	0						No media	0	1024	768	0	0				0	Content		0	0	201102	1324877315
218	08:49:32.299	00:00:00.217	13	-1024	-768	-1	-1	-1	-1	4	-1024	-768	-1	-1	-1	-1	4		0	0						No media	0	1024	768	0	0				0	Content		0	0	217632	1324893845
234	08:49:32.315	00:00:00.234	14	-1024	-768	-1	-1	-1	-1	4	-1024	-768	-1	-1	-1	-1	4		0	0						No media	0	1024	768	0	0				0	Content		0	0	234304	1324910517
251	08:49:32.332	00:00:00.250	15	-1024	-768	-1	-1	-1	-1	4	-1024	-768	-1	-1	-1	-1	4		0	0						No media	0	1024	768	0	0				0	Content		0	0	250912	1324927125
268	08:49:32.349	00:00:00.267	16	-1024	-768	-1	-1	-1	-1	4	-1024	-768	-1	-1	-1	-1	4		0	0						No media	0	1024	768	0	0				0	Content		0	0	267584	1324943797
284	08:49:32.365	00:00:00.284	17	-1024	-768	-1	-1	-1	-1	4	-1024	-768	-1	-1	-1	-1	4		0	0						No media	0	1024	768	0	0				0	Content		0	0	284256	1324960469
301	08:49:32.382	00:00:00.300	18	-1024	-768	-1	-1	-1	-1	4	-1024	-768	-1	-1	-1	-1	4		0	0						No media	0	1024	768	0	0				0	Content		0	0	300818	1324977031
317	08:49:32.398	00:00:00.317	19	-1024	-768	-1	-1	-1	-1	4	-1024	-768	-1	-1	-1	-1	4		0	0						No media	0	1024	768	0	0				0	Content		0	0	317490	1324993703
334	08:49:32.415	00:00:00.334	20	-1024	-768	-1	-1	-1	-1	4	-1024	-768	-1	-1	-1	-1	4		0	0						No media	0	1024	768	0	0				0	Content		0	0	334376	1325010589
351	08:49:32.432	00:00:00.351	21	-1024	-768	-1	-1	-1	-1	4	-1024	-768	-1	-1	-1	-1	4		0	0						No media	0	1024	768	0	0				0	Content		0	0	351049	1325027262
368	08:49:32.449	00:00:00.368	22	-1024	-768	-1	-1	-1	-1	4	-1024	-768	-1	-1	-1	-1	4		0	0						No media	0	1024	768	0	0				0	Content		0	0	368158	1325044371
385	08:49:32.466	00:00:00.384	23	-1024	-768	-1	-1	-1	-1	4	-1024	-768	-1	-1	-1	-1	4		0	0						No media	0	1024	768	0	0				0	Content		0	0	384830	1325061043
402	08:49:32.483	00:00:00.402	24	-1024	-768	-1	-1	-1	-1	4	-1024	-768	-1	-1	-1	-1	4		0	0						No media	0	1024	768	0	0				0	Content		0	0	402052	1325078265
419	08:49:32.500	00:00:00.418	25	-1024	-768	-1	-1	-1	-1	4	-1024	-768	-1	-1	-1	-1	4		0	0						No media	0	1024	768	0	0				0	Content		0	0	418725	1325094938
435	08:49:32.516	00:00:00.434	26	-1024	-768	-1	-1	-1	-1	4	-1024	-768	-1	-1	-1	-1	4		0	0						No media	0	1024	768	0	0				0	Content		0	0	434752	1325110965
451	08:49:32.532	00:00:00.451	27	-1024	-768	-1	-1	-1	-1	4	-1024	-768	-1	-1	-1	-1	4		0	0						No media	0	1024	768	0	0				0	Content		0	0	451425	1325127638
458	08:49:32.539																				MovieStart	128	0	0	Untertest4.avi
468	08:49:32.549	00:00:00.467	28	-1024	-768	-1	-1	-1	-1	4	-1024	-768	-1	-1	-1	-1	4		0	0						Untertest4.avi	0	880	547	72	111				0	Content		-72	-111	467732	1325143945
484	08:49:32.565	00:00:00.484	29	-1024	-768	-1	-1	-1	-1	4	-1024	-768	-1	-1	-1	-1	4		0	0						Untertest4.avi	0	880	547	72	111				0	Content		-72	-111	484404	1325160617
501	08:49:32.582	00:00:00.500	30	-1024	-768	-1	-1	-1	-1	4	-1024	-768	-1	-1	-1	-1	4		0	0						Untertest4.avi	0	880	547	72	111				0	Content		-72	-111	500913	1325177126
518	08:49:32.599	00:00:00.517	31	-1024	-768	-1	-1	-1	-1	4	-1024	-768	-1	-1	-1	-1	4		0	0						Untertest4.avi	0	880	547	72	111				0	Content		-72	-111	517585	1325193798
534	08:49:32.615	00:00:00.534	32	-1024	-768	-1	-1	-1	-1	4	-1024	-768	-1	-1	-1	-1	4		0	0						Untertest4.avi	0	880	547	72	111				0	Content		-72	-111	534178	1325210391
551	08:49:32.632	00:00:00.550	33	-1024	-768	-1	-1	-1	-1	4	-1024	-768	-1	-1	-1	-1	4		0	0						Untertest4.avi	0	880	547	72	111				0	Content		-72	-111	550850	1325227063
568	08:49:32.649	00:00:00.567	34	-1024	-768	-1	-1	-1	-1	4	-1024	-768	-1	-1	-1	-1	4		0	0						Untertest4.avi	0	880	547	72	111				0	Content		-72	-111	567523	1325243736
584	08:49:32.665	00:00:00.584	35	-1024	-768	-1	-1	-1	-1	4	-1024	-768	-1	-1	-1	-1	4		0	0						Untertest4.avi	0	880	547	72	111				0	Content		-72	-111	584114	1325260327
601	08:49:32.682	00:00:00.600	36	-1024	-768	-1	-1	-1	-1	4	-1024	-768	-1	-1	-1	-1	4		0	0						Untertest4.avi	0	880	547	72	111				0	Content		-72	-111	600689	1325276902
618	08:49:32.699	00:00:00.617	37	-1024	-768	-1	-1	-1	-1	4	-1024	-768	-1	-1	-1	-1	4		0	0						Untertest4.avi	0	880	547	72	111				0	Content		-72	-111	617631	1325293844
634	08:49:32.715	00:00:00.634	38	-1024	-768	-1	-1	-1	-1	4	-1024	-768	-1	-1	-1	-1	4		0	0						Untertest4.avi	0	880	547	72	111				0	Content		-72	-111	634303	1325310516
651	08:49:32.732	00:00:00.651	39	-1024	-768	-1	-1	-1	-1	4	-1024	-768	-1	-1	-1	-1	4		0	0						Untertest4.avi	0	880	547	72	111				0	Content		-72	-111	651440	1325327653
668	08:49:32.749	00:00:00.668	40	-1024	-768	-1	-1	-1	-1	4	-1024	-768	-1	-1	-1	-1	4		0	0						Untertest4.avi	0	880	547	72	111				0	Content		-72	-111	668113	1325344326
685	08:49:32.766	00:00:00.685	41	-1024	-768	-1	-1	-1	-1	4	-1024	-768	-1	-1	-1	-1	4		0	0						Untertest4.avi	0	880	547	72	111				0	Content		-72	-111	685348	1325361561
702	08:49:32.783	00:00:00.702	42	-1024	-768	-1	-1	-1	-1	4	-1024	-768	-1	-1	-1	-1	4		0	0						Untertest4.avi	0	880	547	72	111				0	Content		-72	-111	702020	1325378233
718	08:49:32.799	00:00:00.717	43	-1024	-768	-1	-1	-1	-1	4	-1024	-768	-1	-1	-1	-1	4		0	0						Untertest4.avi	0	880	547	72	111				0	Content		-72	-111	717992	1325394205
735	08:49:32.816	00:00:00.734	44	-1024	-768	-1	-1	-1	-1	4	-1024	-768	-1	-1	-1	-1	4		0	0						Untertest4.avi	0	880	547	72	111				0	Content		-72	-111	734664	1325410877
751	08:49:32.832	00:00:00.750	45	-1024	-768	-1	-1	-1	-1	4	-1024	-768	-1	-1	-1	-1	4		0	0						Untertest4.avi	0	880	547	72	111				0	Content		-72	-111	750943	1325427156
768	08:49:32.849	00:00:00.767	46	-1024	-768	-1	-1	-1	-1	4	-1024	-768	-1	-1	-1	-1	4		0	0						Untertest4.avi	0	880	547	72	111				0	Content		-72	-111	767615	1325443828
784	08:49:32.865	00:00:00.784	47	-1024	-768	-1	-1	-1	-1	4	-1024	-768	-1	-1	-1	-1	4		0	0						Untertest4.avi	0	880	547	72	111				0	Content		-72	-111	784154	1325460367
801	08:49:32.882	00:00:00.800	48	-1024	-768	-1	-1	-1	-1	4	-1024	-768	-1	-1	-1	-1	4		0	0						Untertest4.avi	0	880	547	72	111				0	Content		-72	-111	800827	1325477040
817	08:49:32.898	00:00:00.817	49	-1024	-768	-1	-1	-1	-1	4	-1024	-768	-1	-1	-1	-1	4		0	0						Untertest4.avi	0	880	547	72	111				0	Content		-72	-111	817499	1325493712
834	08:49:32.915	00:00:00.834	50	-1024	-768	-1	-1	-1	-1	4	-1024	-768	-1	-1	-1	-1	4		0	0						Untertest4.avi	0	880	547	72	111				0	Content		-72	-111	834083	1325510296
851	08:49:32.932	00:00:00.850	51	-1024	-768	-1	-1	-1	-1	4	-1024	-768	-1	-1	-1	-1	4		0	0						Untertest4.avi	0	880	547	72	111				0	Content		-72	-111	850755	1325526968
867	08:49:32.948	00:00:00.867	52	-1024	-768	-1	-1	-1	-1	4	-1024	-768	-1	-1	-1	-1	4		0	0						Untertest4.avi	0	880	547	72	111				0	Content		-72	-111	867336	1325543549
884	08:49:32.965	00:00:00.884	53	-1024	-768	-1	-1	-1	-1	4	-1024	-768	-1	-1	-1	-1	4		0	0						Untertest4.avi	0	880	547	72	111				0	Content		-72	-111	884008	1325560221
901	08:49:32.982	00:00:00.900	54	-1024	-768	-1	-1	-1	-1	4	-1024	-768	-1	-1	-1	-1	4		0	0						Untertest4.avi	0	880	547	72	111				0	Content		-72	-111	900681	1325576894
917	08:49:32.998	00:00:00.917	55	-1024	-768	-1	-1	-1	-1	4	-1024	-768	-1	-1	-1	-1	4		0	0						Untertest4.avi	0	880	547	72	111				0	Content		-72	-111	917281	1325593494
934	08:49:33.015	00:00:00.933	56	-1024	-768	-1	-1	-1	-1	4	-1024	-768	-1	-1	-1	-1	4		0	0						Untertest4.avi	0	880	547	72	111				0	Content		-72	-111	933953	1325610166
951	08:49:33.032	00:00:00.950	57	-1024	-768	-1	-1	-1	-1	4	-1024	-768	-1	-1	-1	-1	4		0	0						Untertest4.avi	0	880	547	72	111				0	Content		-72	-111	950864	1325627077
968	08:49:33.049	00:00:00.967	58	-1024	-768	-1	-1	-1	-1	4	-1024	-768	-1	-1	-1	-1	4		0	0						Untertest4.avi	0	880	547	72	111				0	Content		-72	-111	967536	1325643749
985	08:49:33.066	00:00:00.984	59	-1024	-768	-1	-1	-1	-1	4	-1024	-768	-1	-1	-1	-1	4		0	0						Untertest4.avi	0	880	547	72	111				0	Content		-72	-111	984655	1325660868
1001	08:49:33.082	00:00:01.001	60	-1024	-768	-1	-1	-1	-1	4	-1024	-768	-1	-1	-1	-1	4		0	0						Untertest4.avi	0	880	547	72	111				0	Content		-72	-111	1001327	1325677540
1018	08:49:33.099	00:00:01.018	61	-1024	-768	-1	-1	-1	-1	4	-1024	-768	-1	-1	-1	-1	4		0	0						Untertest4.avi	0	880	547	72	111				0	Content		-72	-111	1018494	1325694707
1035	08:49:33.116	00:00:01.035	62	-1024	-768	-1	-1	-1	-1	4	-1024	-768	-1	-1	-1	-1	4		0	0						Untertest4.avi	0	880	547	72	111				0	Content		-72	-111	1035166	1325711379
1051	08:49:33.132	00:00:01.051	63	-1024	-768	-1	-1	-1	-1	4	-1024	-768	-1	-1	-1	-1	4		0	0						Untertest4.avi	0	880	547	72	111				0	Content		-72	-111	1051164	1325727377
1068	08:49:33.149	00:00:01.067	64	-1024	-768	-1	-1	-1	-1	4	-1024	-768	-1	-1	-1	-1	4		0	0						Untertest4.avi	0	880	547	72	111				0	Content		-72	-111	1067836	1325744049
1084	08:49:33.165	00:00:01.084	65	-1024	-768	-1	-1	-1	-1	4	-1024	-768	-1	-1	-1	-1	4		0	0						Untertest4.avi	0	880	547	72	111				0	Content		-72	-111	1084127	1325760340
1101	08:49:33.182	00:00:01.100	66	-1024	-768	-1	-1	-1	-1	4	-1024	-768	-1	-1	-1	-1	4		0	0						Untertest4.avi	0	880	547	72	111				0	Content		-72	-111	1100799	1325777012
1117	08:49:33.198	00:00:01.117	67	-1024	-768	-1	-1	-1	-1	4	-1024	-768	-1	-1	-1	-1	4		0	0						Untertest4.avi	0	880	547	72	111				0	Content		-72	-111	1117300	1325793513
1134	08:49:33.215	00:00:01.133	68	-1024	-768	-1	-1	-1	-1	4	-1024	-768	-1	-1	-1	-1	4		0	0						Untertest4.avi	0	880	547	72	111				0	Content		-72	-111	1133973	1325810186
1151	08:49:33.232	00:00:01.150	69	-1024	-768	-1	-1	-1	-1	4	-1024	-768	-1	-1	-1	-1	4		0	0						Untertest4.avi	0	880	547	72	111				0	Content		-72	-111	1150605	1325826818
1167	08:49:33.248	00:00:01.167	70	-1024	-768	-1	-1	-1	-1	4	-1024	-768	-1	-1	-1	-1	4		0	0						Untertest4.avi	0	880	547	72	111				0	Content		-72	-111	1167277	1325843490
1184	08:49:33.265	00:00:01.183	71	-1024	-768	-1	-1	-1	-1	4	-1024	-768	-1	-1	-1	-1	4		0	0						Untertest4.avi	0	880	547	72	111				0	Content		-72	-111	1183949	1325860162
1200	08:49:33.281	00:00:01.200	72	-1024	-768	-1	-1	-1	-1	4	-1024	-768	-1	-1	-1	-1	4		0	0						Untertest4.avi	0	880	547	72	111				0	Content		-72	-111	1200495	1325876708
1217	08:49:33.298	00:00:01.216	73	-1024	-768	-1	-1	-1	-1	4	-1024	-768	-1	-1	-1	-1	4		0	0						Untertest4.avi	0	880	547	72	111				0	Content		-72	-111	1216783	1325892996
1234	08:49:33.315	00:00:01.233	74	-1024	-768	-1	-1	-1	-1	4	-1024	-768	-1	-1	-1	-1	4		0	0						Untertest4.avi	0	880	547	72	111				0	Content		-72	-111	1233720	1325909933
1250	08:49:33.331	00:00:01.250	75	-1024	-768	-1	-1	-1	-1	4	-1024	-768	-1	-1	-1	-1	4		0	0						Untertest4.avi	0	880	547	72	111				0	Content		-72	-111	1250387	1325926600
1268	08:49:33.349	00:00:01.267	76	-1024	-768	-1	-1	-1	-1	4	-1024	-768	-1	-1	-1	-1	4		0	0						Untertest4.avi	0	880	547	72	111				0	Content		-72	-111	1267521	1325943734
1284	08:49:33.365	00:00:01.284	77	-1024	-768	-1	-1	-1	-1	4	-1024	-768	-1	-1	-1	-1	4		0	0						Untertest4.avi	0	880	547	72	111				0	Content		-72	-111	1284188	1325960401
1301	08:49:33.382	00:00:01.301	78	-1024	-768	-1	-1	-1	-1	4	-1024	-768	-1	-1	-1	-1	4		0	0						Untertest4.avi	0	880	547	72	111				0	Content		-72	-111	1301420	1325977633
1318	08:49:33.399	00:00:01.318	79	-1024	-768	-1	-1	-1	-1	4	-1024	-768	-1	-1	-1	-1	4		0	0						Untertest4.avi	0	880	547	72	111				0	Content		-72	-111	1318087	1325994300
1334	08:49:33.415	00:00:01.334	80	-1024	-768	-1	-1	-1	-1	4	-1024	-768	-1	-1	-1	-1	4		0	0						Untertest4.avi	0	880	547	72	111				0	Content		-72	-111	1334117	1326010330
1351	08:49:33.432	00:00:01.350	81	-1024	-768	-1	-1	-1	-1	4	-1024	-768	-1	-1	-1	-1	4		0	0						Untertest4.avi	0	880	547	72	111				0	Content		-72	-111	1350785	1326026998
1367	08:49:33.448	00:00:01.367	82	-1024	-768	-1	-1	-1	-1	4	-1024	-768	-1	-1	-1	-1	4		0	0						Untertest4.avi	0	880	547	72	111				0	Content		-72	-111	1367089	1326043302
1384	08:49:33.465	00:00:01.383	83	-1024	-768	-1	-1	-1	-1	4	-1024	-768	-1	-1	-1	-1	4		0	0						Untertest4.avi	0	880	547	72	111				0	Content		-72	-111	1383756	1326059969
1400	08:49:33.481	00:00:01.400	84	-1024	-768	-1	-1	-1	-1	4	-1024	-768	-1	-1	-1	-1	4		0	0						Untertest4.avi	0	880	547	72	111				0	Content		-72	-111	1400302	1326076515
1417	08:49:33.498	00:00:01.416	85	-1024	-768	-1	-1	-1	-1	4	-1024	-768	-1	-1	-1	-1	4		0	0						Untertest4.avi	0	880	547	72	111				0	Content		-72	-111	1416969	1326093182
1434	08:49:33.515	00:00:01.433	86	-1024	-768	-1	-1	-1	-1	4	-1024	-768	-1	-1	-1	-1	4		0	0						Untertest4.avi	0	880	547	72	111				0	Content		-72	-111	1433636	1326109849
1450	08:49:33.531	00:00:01.450	87	-1024	-768	-1	-1	-1	-1	4	-1024	-768	-1	-1	-1	-1	4		0	0						Untertest4.avi	0	880	547	72	111				0	Content		-72	-111	1450013	1326126226
1467	08:49:33.548	00:00:01.467	88	-1024	-768	-1	-1	-1	-1	4	-1024	-768	-1	-1	-1	-1	4		0	0						Untertest4.avi	0	880	547	72	111				0	Content		-72	-111	1467131	1326143344
1484	08:49:33.565	00:00:01.483	89	-1024	-768	-1	-1	-1	-1	4	-1024	-768	-1	-1	-1	-1	4		0	0						Untertest4.avi	0	880	547	72	111				0	Content		-72	-111	1483630	1326159843
1500	08:49:33.581	00:00:01.500	90	-1024	-768	-1	-1	-1	-1	4	-1024	-768	-1	-1	-1	-1	4		0	0						Untertest4.avi	0	880	547	72	111				0	Content		-72	-111	1500316	1326176529
1517	08:49:33.598	00:00:01.516	91	-1024	-768	-1	-1	-1	-1	4	-1024	-768	-1	-1	-1	-1	4		0	0						Untertest4.avi	0	880	547	72	111				0	Content		-72	-111	1516983	1326193196
1534	08:49:33.615	00:00:01.533	92	-1024	-768	-1	-1	-1	-1	4	-1024	-768	-1	-1	-1	-1	4		0	0						Untertest4.avi	0	880	547	72	111				0	Content		-72	-111	1533617	1326209830
1550	08:49:33.631	00:00:01.550	93	-1024	-768	-1	-1	-1	-1	4	-1024	-768	-1	-1	-1	-1	4		0	0						Untertest4.avi	0	880	547	72	111				0	Content		-72	-111	1550284	1326226497
1567	08:49:33.648	00:00:01.566	94	-1024	-768	-1	-1	-1	-1	4	-1024	-768	-1	-1	-1	-1	4		0	0						Untertest4.avi	0	880	547	72	111				0	Content		-72	-111	1566953	1326243166
1584	08:49:33.665	00:00:01.583	95	-1024	-768	-1	-1	-1	-1	4	-1024	-768	-1	-1	-1	-1	4		0	0						Untertest4.avi	0	880	547	72	111				0	Content		-72	-111	1583621	1326259834
1600	08:49:33.681	00:00:01.600	96	-1024	-768	-1	-1	-1	-1	4	-1024	-768	-1	-1	-1	-1	4		0	0						Untertest4.avi	0	880	547	72	111				0	Content		-72	-111	1600243	1326276456
1617	08:49:33.698	00:00:01.617	97	-1024	-768	-1	-1	-1	-1	4	-1024	-768	-1	-1	-1	-1	4		0	0						Untertest4.avi	0	880	547	72	111				0	Content		-72	-111	1617117	1326293330
1633	08:49:33.714	00:00:01.633	98	-1024	-768	-1	-1	-1	-1	4	-1024	-768	-1	-1	-1	-1	4		0	0						Untertest4.avi	0	880	547	72	111				0	Content		-72	-111	1633490	1326309703
1650	08:49:33.731	00:00:01.650	99	-1024	-768	-1	-1	-1	-1	4	-1024	-768	-1	-1	-1	-1	4		0	0						Untertest4.avi	0	880	547	72	111				0	Content		-72	-111	1650238	1326326451
1667	08:49:33.748	00:00:01.666	100	-1024	-768	-1	-1	-1	-1	4	-1024	-768	-1	-1	-1	-1	4		0	0						Untertest4.avi	0	880	547	72	111				0	Content		-72	-111	1666906	1326343119
1684	08:49:33.765	00:00:01.683	101	-1024	-768	-1	-1	-1	-1	4	-1024	-768	-1	-1	-1	-1	4		0	0						Untertest4.avi	0	880	547	72	111				0	Content		-72	-111	1683609	1326359822
1700	08:49:33.781	00:00:01.700	102	-1024	-768	-1	-1	-1	-1	4	-1024	-768	-1	-1	-1	-1	4		0	0						Untertest4.avi	0	880	547	72	111				0	Content		-72	-111	1700234	1326376447
1717	08:49:33.798	00:00:01.716	103	-1024	-768	-1	-1	-1	-1	4	-1024	-768	-1	-1	-1	-1	4		0	0						Untertest4.avi	0	880	547	72	111				0	Content		-72	-111	1716902	1326393115
1734	08:49:33.815	00:00:01.733	104	-1024	-768	-1	-1	-1	-1	4	-1024	-768	-1	-1	-1	-1	4		0	0						Untertest4.avi	0	880	547	72	111				0	Content		-72	-111	1733608	1326409821
1750	08:49:33.831	00:00:01.750	105	-1024	-768	-1	-1	-1	-1	4	-1024	-768	-1	-1	-1	-1	4		0	0						Untertest4.avi	0	880	547	72	111				0	Content		-72	-111	1750294	1326426507
1767	08:49:33.848	00:00:01.766	106	-1024	-768	-1	-1	-1	-1	4	-1024	-768	-1	-1	-1	-1	4		0	0						Untertest4.avi	0	880	547	72	111				0	Content		-72	-111	1766962	1326443175
1783	08:49:33.864	00:00:01.783	107	1228,141	1054,298	0,4754131	0,6877118	481,4154	3,203815	1	1275,407	1058,59	0,471022	0,687686	500,0847	3,340543	3	0	1228	1054						Untertest4.avi	0	880	547	72	111	1156	943	83	0	Content		1156	943	1783479	1326459692
1800	08:49:33.881	00:00:01.799	108	1210,494	1063,413	0,4681172	0,6872084	481,4153	3,1804	3	1210,853	1058,014	0,470679	0,687178	492,3933	3,25596	1	0	1211	1058						Untertest4.avi	0	880	547	72	111	1156	943	83	0	Content		1139	947	1799849	1326476062
1817	08:49:33.898	00:00:01.816	109	1264,046	1058,233	0,4751426	0,6869974	480,4552	3,239053	1	1274,716	1053,804	0,4722967	0,6869807	492,3933	3,326929	3	0	1264	1058						Untertest4.avi	0	880	547	72	111	1156	943	83	0	Content		1192	947	1816596	1326492809
1834	08:49:33.915	00:00:01.833	110	1217,887	1051,47	0,4676385	0,6862571	480,4552	3,20768	3	1210,864	1045,846	0,4702585	0,6862252	491,959	3,285552	1	0	1211	1046						Untertest4.avi	0	880	547	72	111	1156	943	83	0	Content		1139	935	1833718	1326509931
1850	08:49:33.931	00:00:01.849	111	1253,335	1052,423	0,4747028	0,6856232	480,8321	3,273324	1	1259,363	1046,854	0,4720481	0,6856077	491,959	3,356306	3	0	1253	1052						Untertest4.avi	0	880	547	72	111	1156	943	83	0	Content		1181	941	1849966	1326526179
1867	08:49:33.948	00:00:01.866	112	-1024	-768	-1	-1	-1	-1	4	-1024	-768	-1	-1	-1	-1	4		0	0						Untertest4.avi	0	880	547	72	111				0	Content		-72	-111	1866588	1326542801
1883	08:49:33.964	00:00:01.883	113	-1024	-768	-1	-1	-1	-1	4	-1024	-768	-1	-1	-1	-1	4		0	0						Untertest4.avi	0	880	547	72	111				0	Content		-72	-111	1883213	1326559426
1900	08:49:33.981	00:00:01.900	114	-1024	-768	-1	-1	-1	-1	4	-1024	-768	-1	-1	-1	-1	4		0	0						Untertest4.avi	0	880	547	72	111				0	Content		-72	-111	1900333	1326576546
1917	08:49:33.998	00:00:01.916	115	-1024	-768	-1	-1	-1	-1	4	-1024	-768	-1	-1	-1	-1	4		0	0						Untertest4.avi	0	880	547	72	111				0	Content		-72	-111	1916955	1326593168
1934	08:49:34.015	00:00:01.933	116	-1024	-768	-1	-1	-1	-1	4	-1024	-768	-1	-1	-1	-1	4		0	0						Untertest4.avi	0	880	547	72	111				0	Content		-72	-111	1933622	1326609835
1950	08:49:34.031	00:00:01.950	117	-1024	-768	-1	-1	-1	-1	4	-1024	-768	-1	-1	-1	-1	4		0	0						Untertest4.avi	0	880	547	72	111				0	Content		-72	-111	1950162	1326626375
1967	08:49:34.048	00:00:01.966	118	-1024	-768	-1	-1	-1	-1	4	-1024	-768	-1	-1	-1	-1	4		0	0						Untertest4.avi	0	880	547	72	111				0	Content		-72	-111	1966829	1326643042
1983	08:49:34.064	00:00:01.983	119	-1024	-768	-1	-1	-1	-1	4	-1024	-768	-1	-1	-1	-1	4		0	0						Untertest4.avi	0	880	547	72	111				0	Content		-72	-111	1983325	1326659538
2000	08:49:34.081	00:00:02.000	120	-1024	-768	-1	-1	-1	-1	4	-1024	-768	-1	-1	-1	-1	4		0	0						Untertest4.avi	0	880	547	72	111				0	Content		-72	-111	2000090	1326676303
2017	08:49:34.098	00:00:02.016	121	-1024	-768	-1	-1	-1	-1	4	-1024	-768	-1	-1	-1	-1	4		0	0						Untertest4.avi	0	880	547	72	111				0	Content		-72	-111	2016706	1326692919
2033	08:49:34.114	00:00:02.033	122	-1024	-768	-1	-1	-1	-1	4	-1024	-768	-1	-1	-1	-1	4		0	0						Untertest4.avi	0	880	547	72	111				0	Content		-72	-111	2033323	1326709536
2050	08:49:34.131	00:00:02.049	123	-1024	-768	-1	-1	-1	-1	4	-1024	-768	-1	-1	-1	-1	4		0	0						Untertest4.avi	0	880	547	72	111				0	Content		-72	-111	2049960	1326726173
2067	08:49:34.148	00:00:02.066	124	-1024	-768	-1	-1	-1	-1	4	-1024	-768	-1	-1	-1	-1	4		0	0						Untertest4.avi	0	880	547	72	111				0	Content		-72	-111	2066703	1326742916
2083	08:49:34.164	00:00:02.083	125	-1024	-768	-1	-1	-1	-1	4	-1024	-768	-1	-1	-1	-1	4		0	0						Untertest4.avi	0	880	547	72	111				0	Content		-72	-111	2083371	1326759584
2100	08:49:34.181	00:00:02.100	126	-1024	-768	-1	-1	-1	-1	4	-1024	-768	-1	-1	-1	-1	4		0	0						Untertest4.avi	0	880	547	72	111				0	Content		-72	-111	2100069	1326776282
2116	08:49:34.197	00:00:02.116	127	-1024	-768	-1	-1	-1	-1	4	-1024	-768	-1	-1	-1	-1	4		0	0						Untertest4.avi	0	880	547	72	111				0	Content		-72	-111	2116203	1326792416
2133	08:49:34.214	00:00:02.132	128	-1024	-768	-1	-1	-1	-1	4	-1024	-768	-1	-1	-1	-1	4		0	0						Untertest4.avi	0	880	547	72	111				0	Content		-72	-111	2132817	1326809030
2150	08:49:34.231	00:00:02.149	129	-1024	-768	-1	-1	-1	-1	4	-1024	-768	-1	-1	-1	-1	4		0	0						Untertest4.avi	0	880	547	72	111				0	Content		-72	-111	2149562	1326825775
2166	08:49:34.247	00:00:02.166	130	-1024	-768	-1	-1	-1	-1	4	-1024	-768	-1	-1	-1	-1	4		0	0						Untertest4.avi	0	880	547	72	111				0	Content		-72	-111	2166500	1326842713
2183	08:49:34.264	00:00:02.183	131	-1024	-768	-1	-1	-1	-1	4	-1024	-768	-1	-1	-1	-1	4		0	0						Untertest4.avi	0	880	547	72	111				0	Content		-72	-111	2183167	1326859380
2200	08:49:34.281	00:00:02.199	132	-1024	-768	-1	-1	-1	-1	4	-1024	-768	-1	-1	-1	-1	4		0	0						Untertest4.avi	0	880	547	72	111				0	Content		-72	-111	2199559	1326875772
2216	08:49:34.297	00:00:02.216	133	-1024	-768	-1	-1	-1	-1	4	-1024	-768	-1	-1	-1	-1	4		0	0						Untertest4.avi	0	880	547	72	111				0	Content		-72	-111	2216211	1326892424
2233	08:49:34.314	00:00:02.232	134	-1024	-768	-1	-1	-1	-1	4	-1024	-768	-1	-1	-1	-1	4		0	0						Untertest4.avi	0	880	547	72	111				0	Content		-72	-111	2232809	1326909022
2250	08:49:34.331	00:00:02.249	135	-1024	-768	-1	-1	-1	-1	4	-1024	-768	-1	-1	-1	-1	4		0	0						Untertest4.avi	0	880	547	72	111				0	Content		-72	-111	2249524	1326925737
2266	08:49:34.347	00:00:02.266	136	-1024	-768	-1	-1	-1	-1	4	-1024	-768	-1	-1	-1	-1	4		0	0						Untertest4.avi	0	880	547	72	111				0	Content		-72	-111	2266192	1326942405
2283	08:49:34.364	00:00:02.282	137	-1024	-768	-1	-1	-1	-1	4	-1024	-768	-1	-1	-1	-1	4		0	0						Untertest4.avi	0	880	547	72	111				0	Content		-72	-111	2282859	1326959072
2299	08:49:34.380	00:00:02.299	138	-1024	-768	-1	-1	-1	-1	4	-1024	-768	-1	-1	-1	-1	4		0	0						Untertest4.avi	0	880	547	72	111				0	Content		-72	-111	2299430	1326975643
2316	08:49:34.397	00:00:02.316	139	-1024	-768	-1	-1	-1	-1	4	-1024	-768	-1	-1	-1	-1	4		0	0						Untertest4.avi	0	880	547	72	111				0	Content		-72	-111	2316365	1326992578
2333	08:49:34.414	00:00:02.333	140	-1024	-768	-1	-1	-1	-1	4	-1024	-768	-1	-1	-1	-1	4		0	0						Untertest4.avi	0	880	547	72	111				0	Content		-72	-111	2333032	1327009245
2350	08:49:34.431	00:00:02.350	141	-1024	-768	-1	-1	-1	-1	4	-1024	-768	-1	-1	-1	-1	4		0	0						Untertest4.avi	0	880	547	72	111				0	Content		-72	-111	2350166	1327026379
2367	08:49:34.448	00:00:02.366	142	-1024	-768	-1	-1	-1	-1	4	-1024	-768	-1	-1	-1	-1	4		0	0						Untertest4.avi	0	880	547	72	111				0	Content		-72	-111	2366833	1327043046
2384	08:49:34.465	00:00:02.384	143	-1024	-768	-1	-1	-1	-1	4	-1024	-768	-1	-1	-1	-1	4		0	0						Untertest4.avi	0	880	547	72	111				0	Content		-72	-111	2384065	1327060278
2401	08:49:34.482	00:00:02.400	144	-1024	-768	-1	-1	-1	-1	4	-1024	-768	-1	-1	-1	-1	4		0	0						Untertest4.avi	0	880	547	72	111				0	Content		-72	-111	2400732	1327076945
2418	08:49:34.499	00:00:02.417	145	-1024	-768	-1	-1	-1	-1	4	-1024	-768	-1	-1	-1	-1	4		0	0						Untertest4.avi	0	880	547	72	111				0	Content		-72	-111	2417920	1327094133
2433	08:49:34.514	00:00:02.432	146	-1024	-768	-1	-1	-1	-1	4	-1024	-768	-1	-1	-1	-1	4		0	0						Untertest4.avi	0	880	547	72	111				0	Content		-72	-111	2432669	1327108882
2449	08:49:34.530	00:00:02.449	147	-1024	-768	-1	-1	-1	-1	4	-1024	-768	-1	-1	-1	-1	4		0	0						Untertest4.avi	0	880	547	72	111				0	Content		-72	-111	2449356	1327125569
2466	08:49:34.547	00:00:02.466	148	-1024	-768	-1	-1	-1	-1	4	-1024	-768	-1	-1	-1	-1	4		0	0						Untertest4.avi	0	880	547	72	111				0	Content		-72	-111	2466023	1327142236
2483	08:49:34.564	00:00:02.482	149	-1024	-768	-1	-1	-1	-1	4	-1024	-768	-1	-1	-1	-1	4		0	0						Untertest4.avi	0	880	547	72	111				0	Content		-72	-111	2482663	1327158876
2499	08:49:34.580	00:00:02.499	150	-1024	-768	-1	-1	-1	-1	4	-1024	-768	-1	-1	-1	-1	4		0	0						Untertest4.avi	0	880	547	72	111				0	Content		-72	-111	2499342	1327175555
2516	08:49:34.597	00:00:02.515	151	-1024	-768	-1	-1	-1	-1	4	-1024	-768	-1	-1	-1	-1	4		0	0						Untertest4.avi	0	880	547	72	111				0	Content		-72	-111	2515989	1327192202
2533	08:49:34.614	00:00:02.532	152	-1024	-768	-1	-1	-1	-1	4	-1024	-768	-1	-1	-1	-1	4		0	0						Untertest4.avi	0	880	547	72	111				0	Content		-72	-111	2532657	1327208870
2549	08:49:34.630	00:00:02.549	153	-1024	-768	-1	-1	-1	-1	4	-1024	-768	-1	-1	-1	-1	4		0	0						Untertest4.avi	0	880	547	72	111				0	Content		-72	-111	2549324	1327225537
2566	08:49:34.647	00:00:02.566	154	-1024	-768	-1	-1	-1	-1	4	-1024	-768	-1	-1	-1	-1	4		0	0						Untertest4.avi	0	880	547	72	111				0	Content		-72	-111	2566245	1327242458
2583	08:49:34.664	00:00:02.582	155	-1024	-768	-1	-1	-1	-1	4	-1024	-768	-1	-1	-1	-1	4		0	0						Untertest4.avi	0	880	547	72	111				0	Content		-72	-111	2582913	1327259126
2600	08:49:34.681	00:00:02.600	156	-1024	-768	-1	-1	-1	-1	4	-1024	-768	-1	-1	-1	-1	4		0	0						Untertest4.avi	0	880	547	72	111				0	Content		-72	-111	2600039	1327276252
2617	08:49:34.698	00:00:02.616	157	-1024	-768	-1	-1	-1	-1	4	-1024	-768	-1	-1	-1	-1	4		0	0						Untertest4.avi	0	880	547	72	111				0	Content		-72	-111	2616707	1327292920
2634	08:49:34.715	00:00:02.633	158	-1024	-768	-1	-1	-1	-1	4	-1024	-768	-1	-1	-1	-1	4		0	0						Untertest4.avi	0	880	547	72	111				0	Content		-72	-111	2633933	1327310146
2651	08:49:34.732	00:00:02.650	159	-1024	-768	-1	-1	-1	-1	4	-1024	-768	-1	-1	-1	-1	4		0	0						Untertest4.avi	0	880	547	72	111				0	Content		-72	-111	2650600	1327326813
2667	08:49:34.748	00:00:02.666	160	-1024	-768	-1	-1	-1	-1	4	-1024	-768	-1	-1	-1	-1	4		0	0						Untertest4.avi	0	880	547	72	111				0	Content		-72	-111	2666563	1327342776
2683	08:49:34.764	00:00:02.683	161	-1024	-768	-1	-1	-1	-1	4	-1024	-768	-1	-1	-1	-1	4		0	0						Untertest4.avi	0	880	547	72	111				0	Content		-72	-111	2683230	1327359443
2700	08:49:34.781	00:00:02.699	162	-1024	-768	-1	-1	-1	-1	4	-1024	-768	-1	-1	-1	-1	4		0	0						Untertest4.avi	0	880	547	72	111				0	Content		-72	-111	2699501	1327375714
2716	08:49:34.797	00:00:02.716	163	-1024	-768	-1	-1	-1	-1	4	-1024	-768	-1	-1	-1	-1	4		0	0						Untertest4.avi	0	880	547	72	111				0	Content		-72	-111	2716169	1327392382
2733	08:49:34.814	00:00:02.732	164	-1024	-768	-1	-1	-1	-1	4	-1024	-768	-1	-1	-1	-1	4		0	0						Untertest4.avi	0	880	547	72	111				0	Content		-72	-111	2732660	1327408873
2749	08:49:34.830	00:00:02.749	165	-1024	-768	-1	-1	-1	-1	4	-1024	-768	-1	-1	-1	-1	4		0	0						Untertest4.avi	0	880	547	72	111				0	Content		-72	-111	2749328	1327425541
2766	08:49:34.847	00:00:02.765	166	-1024	-768	-1	-1	-1	-1	4	-1024	-768	-1	-1	-1	-1	4		0	0						Untertest4.avi	0	880	547	72	111				0	Content		-72	-111	2765951	1327442164
2783	08:49:34.864	00:00:02.782	167	-1024	-768	-1	-1	-1	-1	4	-1024	-768	-1	-1	-1	-1	4		0	0						Untertest4.avi	0	880	547	72	111				0	Content		-72	-111	2782618	1327458831
2799	08:49:34.880	00:00:02.799	168	-1024	-768	-1	-1	-1	-1	4	-1024	-768	-1	-1	-1	-1	4		0	0						Untertest4.avi	0	880	547	72	111				0	Content		-72	-111	2799286	1327475499
2816	08:49:34.897	00:00:02.815	169	-1024	-768	-1	-1	-1	-1	4	-1024	-768	-1	-1	-1	-1	4		0	0						Untertest4.avi	0	880	547	72	111				0	Content		-72	-111	2815816	1327492029
2832	08:49:34.913	00:00:02.832	170	-1024	-768	-1	-1	-1	-1	4	-1024	-768	-1	-1	-1	-1	4		0	0						Untertest4.avi	0	880	547	72	111				0	Content		-72	-111	2832385	1327508598
2849	08:49:34.930	00:00:02.849	171	-1024	-768	-1	-1	-1	-1	4	-1024	-768	-1	-1	-1	-1	4		0	0						Untertest4.avi	0	880	547	72	111				0	Content		-72	-111	2849323	1327525536
2866	08:49:34.947	00:00:02.865	172	-1024	-768	-1	-1	-1	-1	4	-1024	-768	-1	-1	-1	-1	4		0	0						Untertest4.avi	0	880	547	72	111				0	Content		-72	-111	2865990	1327542203
2883	08:49:34.964	00:00:02.883	173	-1024	-768	-1	-1	-1	-1	4	-1024	-768	-1	-1	-1	-1	4		0	0						Untertest4.avi	0	880	547	72	111				0	Content		-72	-111	2883124	1327559337
2900	08:49:34.981	00:00:02.899	174	-1024	-768	-1	-1	-1	-1	4	-1024	-768	-1	-1	-1	-1	4		0	0						Untertest4.avi	0	880	547	72	111				0	Content		-72	-111	2899791	1327576004
2917	08:49:34.998	00:00:02.917	175	-1024	-768	-1	-1	-1	-1	4	-1024	-768	-1	-1	-1	-1	4		0	0						Untertest4.avi	0	880	547	72	111				0	Content		-72	-111	2917023	1327593236
2934	08:49:35.015	00:00:02.933	176	-1024	-768	-1	-1	-1	-1	4	-1024	-768	-1	-1	-1	-1	4		0	0						Untertest4.avi	0	880	547	72	111				0	Content		-72	-111	2933691	1327609904
2951	08:49:35.032	00:00:02.950	177	-1024	-768	-1	-1	-1	-1	4	-1024	-768	-1	-1	-1	-1	4		0	0						Untertest4.avi	0	880	547	72	111				0	Content		-72	-111	2950880	1327627093
2966	08:49:35.047	00:00:02.965	178	-1024	-768	-1	-1	-1	-1	4	-1024	-768	-1	-1	-1	-1	4		0	0						Untertest4.avi	0	880	547	72	111				0	Content		-72	-111	2965750	1327641963
2982	08:49:35.063	00:00:02.982	179	-1024	-768	-1	-1	-1	-1	4	-1024	-768	-1	-1	-1	-1	4		0	0						Untertest4.avi	0	880	547	72	111				0	Content		-72	-111	2982376	1327658589
2999	08:49:35.080	00:00:02.999	180	-1024	-768	-1	-1	-1	-1	4	-1024	-768	-1	-1	-1	-1	4		0	0						Untertest4.avi	0	880	547	72	111				0	Content		-72	-111	2999043	1327675256
3016	08:49:35.097	00:00:03.015	181	-1024	-768	-1	-1	-1	-1	4	-1024	-768	-1	-1	-1	-1	4		0	0						Untertest4.avi	0	880	547	72	111				0	Content		-72	-111	3015620	1327691833
3032	08:49:35.113	00:00:03.032	182	-1024	-768	-1	-1	-1	-1	4	-1024	-768	-1	-1	-1	-1	4		0	0						Untertest4.avi	0	880	547	72	111				0	Content		-72	-111	3032308	1327708521
3049	08:49:35.130	00:00:03.048	183	-1024	-768	-1	-1	-1	-1	4	-1024	-768	-1	-1	-1	-1	4		0	0						Untertest4.avi	0	880	547	72	111				0	Content		-72	-111	3048975	1327725188
3066	08:49:35.147	00:00:03.065	184	-1024	-768	-1	-1	-1	-1	4	-1024	-768	-1	-1	-1	-1	4		0	0						Untertest4.avi	0	880	547	72	111				0	Content		-72	-111	3065610	1327741823
3082	08:49:35.163	00:00:03.082	185	-1024	-768	-1	-1	-1	-1	4	-1024	-768	-1	-1	-1	-1	4		0	0						Untertest4.avi	0	880	547	72	111				0	Content		-72	-111	3082277	1327758490
3099	08:49:35.180	00:00:03.099	186	-1024	-768	-1	-1	-1	-1	4	-1024	-768	-1	-1	-1	-1	4		0	0						Untertest4.avi	0	880	547	72	111				0	Content		-72	-111	3099210	1327775423
3116	08:49:35.197	00:00:03.115	187	-1024	-768	-1	-1	-1	-1	4	-1024	-768	-1	-1	-1	-1	4		0	0						Untertest4.avi	0	880	547	72	111				0	Content		-72	-111	3115878	1327792091
3133	08:49:35.214	00:00:03.132	188	-1024	-768	-1	-1	-1	-1	4	-1024	-768	-1	-1	-1	-1	4		0	0						Untertest4.avi	0	880	547	72	111				0	Content		-72	-111	3132997	1327809210
3150	08:49:35.231	00:00:03.149	189	-1024	-768	-1	-1	-1	-1	4	-1024	-768	-1	-1	-1	-1	4		0	0						Untertest4.avi	0	880	547	72	111				0	Content		-72	-111	3149664	1327825877
3167	08:49:35.248	00:00:03.166	190	-1024	-768	-1	-1	-1	-1	4	-1024	-768	-1	-1	-1	-1	4		0	0						Untertest4.avi	0	880	547	72	111				0	Content		-72	-111	3166888	1327843101
3184	08:49:35.265	00:00:03.183	191	-1024	-768	-1	-1	-1	-1	4	-1024	-768	-1	-1	-1	-1	4		0	0						Untertest4.avi	0	880	547	72	111				0	Content		-72	-111	3183555	1327859768
3200	08:49:35.281	00:00:03.199	192	-1024	-768	-1	-1	-1	-1	4	-1024	-768	-1	-1	-1	-1	4		0	0						Untertest4.avi	0	880	547	72	111				0	Content		-72	-111	3199521	1327875734
3216	08:49:35.297	00:00:03.216	193	-1024	-768	-1	-1	-1	-1	4	-1024	-768	-1	-1	-1	-1	4		0	0						Untertest4.avi	0	880	547	72	111				0	Content		-72	-111	3216188	1327892401
3232	08:49:35.313	00:00:03.232	194	-1024	-768	-1	-1	-1	-1	4	-1024	-768	-1	-1	-1	-1	4		0	0						Untertest4.avi	0	880	547	72	111				0	Content		-72	-111	3232458	1327908671
3249	08:49:35.330	00:00:03.249	195	-1024	-768	-1	-1	-1	-1	4	-1024	-768	-1	-1	-1	-1	4		0	0						Untertest4.avi	0	880	547	72	111				0	Content		-72	-111	3249126	1327925339
3266	08:49:35.347	00:00:03.265	196	-1024	-768	-1	-1	-1	-1	4	-1024	-768	-1	-1	-1	-1	4		0	0						Untertest4.avi	0	880	547	72	111				0	Content		-72	-111	3265614	1327941827
3282	08:49:35.363	00:00:03.282	197	-1024	-768	-1	-1	-1	-1	4	-1024	-768	-1	-1	-1	-1	4		0	0						Untertest4.avi	0	880	547	72	111				0	Content		-72	-111	3282281	1327958494
3299	08:49:35.380	00:00:03.298	198	-1024	-768	-1	-1	-1	-1	4	-1024	-768	-1	-1	-1	-1	4		0	0						Untertest4.avi	0	880	547	72	111				0	Content		-72	-111	3298907	1327975120
3316	08:49:35.397	00:00:03.315	199	-1024	-768	-1	-1	-1	-1	4	-1024	-768	-1	-1	-1	-1	4		0	0						Untertest4.avi	0	880	547	72	111				0	Content		-72	-111	3315574	1327991787
3332	08:49:35.413	00:00:03.332	200	-1024	-768	-1	-1	-1	-1	4	-1024	-768	-1	-1	-1	-1	4		0	0						Untertest4.avi	0	880	547	72	111				0	Content		-72	-111	3332242	1328008455
3349	08:49:35.430	00:00:03.348	201	-1024	-768	-1	-1	-1	-1	4	-1024	-768	-1	-1	-1	-1	4		0	0						Untertest4.avi	0	880	547	72	111				0	Content		-72	-111	3348779	1328024992
3365	08:49:35.446	00:00:03.365	202	-1024	-768	-1	-1	-1	-1	4	-1024	-768	-1	-1	-1	-1	4		0	0						Untertest4.avi	0	880	547	72	111				0	Content		-72	-111	3365347	1328041560
3382	08:49:35.463	00:00:03.382	203	-1024	-768	-1	-1	-1	-1	4	-1024	-768	-1	-1	-1	-1	4		0	0						Untertest4.avi	0	880	547	72	111				0	Content		-72	-111	3382285	1328058498
3399	08:49:35.480	00:00:03.398	204	-1024	-768	-1	-1	-1	-1	4	-1024	-768	-1	-1	-1	-1	4		0	0						Untertest4.avi	0	880	547	72	111				0	Content		-72	-111	3398952	1328075165
3416	08:49:35.497	00:00:03.416	205	-1024	-768	-1	-1	-1	-1	4	-1024	-768	-1	-1	-1	-1	4		0	0						Untertest4.avi	0	880	547	72	111				0	Content		-72	-111	3416085	1328092298
3433	08:49:35.514	00:00:03.432	206	-1024	-768	-1	-1	-1	-1	4	-1024	-768	-1	-1	-1	-1	4		0	0						Untertest4.avi	0	880	547	72	111				0	Content		-72	-111	3432753	1328108966
3450	08:49:35.531	00:00:03.449	207	-1024	-768	-1	-1	-1	-1	4	-1024	-768	-1	-1	-1	-1	4		0	0						Untertest4.avi	0	880	547	72	111				0	Content		-72	-111	3449984	1328126197
3467	08:49:35.548	00:00:03.466	208	-1024	-768	-1	-1	-1	-1	4	-1024	-768	-1	-1	-1	-1	4		0	0						Untertest4.avi	0	880	547	72	111				0	Content		-72	-111	3466652	1328142865
3484	08:49:35.565	00:00:03.483	209	-1024	-768	-1	-1	-1	-1	4	-1024	-768	-1	-1	-1	-1	4		0	0						Untertest4.avi	0	880	547	72	111				0	Content		-72	-111	3483840	1328160053
3499	08:49:35.580	00:00:03.498	210	-1024	-768	-1	-1	-1	-1	4	-1024	-768	-1	-1	-1	-1	4		0	0						Untertest4.avi	0	880	547	72	111				0	Content		-72	-111	3498712	1328174925
3515	08:49:35.596	00:00:03.515	211	-1024	-768	-1	-1	-1	-1	4	-1024	-768	-1	-1	-1	-1	4		0	0						Untertest4.avi	0	880	547	72	111				0	Content		-72	-111	3515337	1328191550
3532	08:49:35.613	00:00:03.532	212	-1024	-768	-1	-1	-1	-1	4	-1024	-768	-1	-1	-1	-1	4		0	0						Untertest4.avi	0	880	547	72	111				0	Content		-72	-111	3532004	1328208217
3549	08:49:35.630	00:00:03.548	213	-1024	-768	-1	-1	-1	-1	4	-1024	-768	-1	-1	-1	-1	4		0	0						Untertest4.avi	0	880	547	72	111				0	Content		-72	-111	3548583	1328224796
3565	08:49:35.646	00:00:03.565	214	-1024	-768	-1	-1	-1	-1	4	-1024	-768	-1	-1	-1	-1	4		0	0						Untertest4.avi	0	880	547	72	111				0	Content		-72	-111	3565263	1328241476
3582	08:49:35.663	00:00:03.581	215	-1024	-768	-1	-1	-1	-1	4	-1024	-768	-1	-1	-1	-1	4		0	0						Untertest4.avi	0	880	547	72	111				0	Content		-72	-111	3581910	1328258123
3599	08:49:35.680	00:00:03.598	216	-1024	-768	-1	-1	-1	-1	4	-1024	-768	-1	-1	-1	-1	4		0	0						Untertest4.avi	0	880	547	72	111				0	Content		-72	-111	3598577	1328274790
3615	08:49:35.696	00:00:03.615	217	-1024	-768	-1	-1	-1	-1	4	-1024	-768	-1	-1	-1	-1	4		0	0						Untertest4.avi	0	880	547	72	111				0	Content		-72	-111	3615245	1328291458
3632	08:49:35.713	00:00:03.632	218	-1024	-768	-1	-1	-1	-1	4	-1024	-768	-1	-1	-1	-1	4		0	0						Untertest4.avi	0	880	547	72	111				0	Content		-72	-111	3632161	1328308374
3649	08:49:35.730	00:00:03.648	219	-1024	-768	-1	-1	-1	-1	4	-1024	-768	-1	-1	-1	-1	4		0	0						Untertest4.avi	0	880	547	72	111				0	Content		-72	-111	3648829	1328325042
3666	08:49:35.747	00:00:03.665	220	-1024	-768	-1	-1	-1	-1	4	-1024	-768	-1	-1	-1	-1	4		0	0						Untertest4.avi	0	880	547	72	111				0	Content		-72	-111	3665953	1328342166
3683	08:49:35.764	00:00:03.682	221	-1024	-768	-1	-1	-1	-1	4	-1024	-768	-1	-1	-1	-1	4		0	0						Untertest4.avi	0	880	547	72	111				0	Content		-72	-111	3682620	1328358833
3700	08:49:35.781	00:00:03.699	222	-1024	-768	-1	-1	-1	-1	4	-1024	-768	-1	-1	-1	-1	4		0	0						Untertest4.avi	0	880	547	72	111				0	Content		-72	-111	3699848	1328376061
3717	08:49:35.798	00:00:03.716	223	-1024	-768	-1	-1	-1	-1	4	-1024	-768	-1	-1	-1	-1	4		0	0						Untertest4.avi	0	880	547	72	111				0	Content		-72	-111	3716515	1328392728
3733	08:49:35.814	00:00:03.732	224	-1024	-768	-1	-1	-1	-1	4	-1024	-768	-1	-1	-1	-1	4		0	0						Untertest4.avi	0	880	547	72	111				0	Content		-72	-111	3732543	1328408756
3749	08:49:35.830	00:00:03.749	225	-1024	-768	-1	-1	-1	-1	4	-1024	-768	-1	-1	-1	-1	4		0	0						Untertest4.avi	0	880	547	72	111				0	Content		-72	-111	3749211	1328425424
3766	08:49:35.847	00:00:03.765	226	-1024	-768	-1	-1	-1	-1	4	-1024	-768	-1	-1	-1	-1	4		0	0						Untertest4.avi	0	880	547	72	111				0	Content		-72	-111	3765516	1328441729
3782	08:49:35.863	00:00:03.782	227	-1024	-768	-1	-1	-1	-1	4	-1024	-768	-1	-1	-1	-1	4		0	0						Untertest4.avi	0	880	547	72	111				0	Content		-72	-111	3782184	1328458397
3799	08:49:35.880	00:00:03.798	228	-1024	-768	-1	-1	-1	-1	4	-1024	-768	-1	-1	-1	-1	4		0	0						Untertest4.avi	0	880	547	72	111				0	Content		-72	-111	3798626	1328474839
3815	08:49:35.896	00:00:03.815	229	-1024	-768	-1	-1	-1	-1	4	-1024	-768	-1	-1	-1	-1	4		0	0						Untertest4.avi	0	880	547	72	111				0	Content		-72	-111	3815293	1328491506
3832	08:49:35.913	00:00:03.831	230	-1024	-768	-1	-1	-1	-1	4	-1024	-768	-1	-1	-1	-1	4		0	0						Untertest4.avi	0	880	547	72	111				0	Content		-72	-111	3831903	1328508116
3849	08:49:35.930	00:00:03.848	231	-1024	-768	-1	-1	-1	-1	4	-1024	-768	-1	-1	-1	-1	4		0	0						Untertest4.avi	0	880	547	72	111				0	Content		-72	-111	3848570	1328524783
3865	08:49:35.946	00:00:03.865	232	-1024	-768	-1	-1	-1	-1	4	-1024	-768	-1	-1	-1	-1	4		0	0						Untertest4.avi	0	880	547	72	111				0	Content		-72	-111	3865237	1328541450
3882	08:49:35.963	00:00:03.881	233	-1024	-768	-1	-1	-1	-1	4	-1024	-768	-1	-1	-1	-1	4		0	0						Untertest4.avi	0	880	547	72	111				0	Content		-72	-111	3881870	1328558083
3898	08:49:35.979	00:00:03.898	234	-1024	-768	-1	-1	-1	-1	4	-1024	-768	-1	-1	-1	-1	4		0	0						Untertest4.avi	0	880	547	72	111				0	Content		-72	-111	3898437	1328574650
3915	08:49:35.996	00:00:03.915	235	-1024	-768	-1	-1	-1	-1	4	-1024	-768	-1	-1	-1	-1	4		0	0						Untertest4.avi	0	880	547	72	111				0	Content		-72	-111	3915311	1328591524
3932	08:49:36.013	00:00:03.931	236	-1024	-768	-1	-1	-1	-1	4	-1024	-768	-1	-1	-1	-1	4		0	0						Untertest4.avi	0	880	547	72	111				0	Content		-72	-111	3931978	1328608191
3949	08:49:36.030	00:00:03.949	237	-1024	-768	-1	-1	-1	-1	4	-1024	-768	-1	-1	-1	-1	4		0	0						Untertest4.avi	0	880	547	72	111				0	Content		-72	-111	3949081	1328625294
3966	08:49:36.047	00:00:03.965	238	-1024	-768	-1	-1	-1	-1	4	-1024	-768	-1	-1	-1	-1	4		0	0						Untertest4.avi	0	880	547	72	111				0	Content		-72	-111	3965749	1328641962
3983	08:49:36.064	00:00:03.982	239	-1024	-768	-1	-1	-1	-1	4	-1024	-768	-1	-1	-1	-1	4		0	0						Untertest4.avi	0	880	547	72	111				0	Content		-72	-111	3982965	1328659178
4000	08:49:36.081	00:00:03.999	240	-1024	-768	-1	-1	-1	-1	4	-1024	-768	-1	-1	-1	-1	4		0	0						Untertest4.avi	0	880	547	72	111				0	Content		-72	-111	3999632	1328675845
4017	08:49:36.098	00:00:04.016	241	-1024	-768	-1	-1	-1	-1	4	-1024	-768	-1	-1	-1	-1	4		0	0						Untertest4.avi	0	880	547	72	111				0	Content		-72	-111	4016804	1328693017
4032	08:49:36.113	00:00:04.031	242	-1024	-768	-1	-1	-1	-1	4	-1024	-768	-1	-1	-1	-1	4		0	0						Untertest4.avi	0	880	547	72	111				0	Content		-72	-111	4031677	1328707890
4048	08:49:36.129	00:00:04.048	243	-1024	-768	-1	-1	-1	-1	4	-1024	-768	-1	-1	-1	-1	4		0	0						Untertest4.avi	0	880	547	72	111				0	Content		-72	-111	4048303	1328724516
4065	08:49:36.146	00:00:04.064	244	-1024	-768	-1	-1	-1	-1	4	-1024	-768	-1	-1	-1	-1	4		0	0						Untertest4.avi	0	880	547	72	111				0	Content		-72	-111	4064971	1328741184
4082	08:49:36.163	00:00:04.081	245	-1024	-768	-1	-1	-1	-1	4	-1024	-768	-1	-1	-1	-1	4		0	0						Untertest4.avi	0	880	547	72	111				0	Content		-72	-111	4081551	1328757764
4098	08:49:36.179	00:00:04.098	246	-1024	-768	-1	-1	-1	-1	4	-1024	-768	-1	-1	-1	-1	4		0	0						Untertest4.avi	0	880	547	72	111				0	Content		-72	-111	4098352	1328774565
4115	08:49:36.196	00:00:04.114	247	-1024	-768	-1	-1	-1	-1	4	-1024	-768	-1	-1	-1	-1	4		0	0						Untertest4.avi	0	880	547	72	111				0	Content		-72	-111	4114963	1328791176
4132	08:49:36.213	00:00:04.131	248	-1024	-768	-1	-1	-1	-1	4	-1024	-768	-1	-1	-1	-1	4		0	0						Untertest4.avi	0	880	547	72	111				0	Content		-72	-111	4131630	1328807843
4148	08:49:36.229	00:00:04.148	249	-1024	-768	-1	-1	-1	-1	4	-1024	-768	-1	-1	-1	-1	4		0	0						Untertest4.avi	0	880	547	72	111				0	Content		-72	-111	4148298	1328824511
4165	08:49:36.246	00:00:04.165	250	-1024	-768	-1	-1	-1	-1	4	-1024	-768	-1	-1	-1	-1	4		0	0						Untertest4.avi	0	880	547	72	111				0	Content		-72	-111	4165178	1328841391
4182	08:49:36.263	00:00:04.181	251	-1024	-768	-1	-1	-1	-1	4	-1024	-768	-1	-1	-1	-1	4		0	0						Untertest4.avi	0	880	547	72	111				0	Content		-72	-111	4181845	1328858058
4199	08:49:36.280	00:00:04.198	252	-1024	-768	-1	-1	-1	-1	4	-1024	-768	-1	-1	-1	-1	4		0	0						Untertest4.avi	0	880	547	72	111				0	Content		-72	-111	4198944	1328875157
4216	08:49:36.297	00:00:04.215	253	-1024	-768	-1	-1	-1	-1	4	-1024	-768	-1	-1	-1	-1	4		0	0						Untertest4.avi	0	880	547	72	111				0	Content		-72	-111	4215611	1328891824
4233	08:49:36.314	00:00:04.232	254	-1024	-768	-1	-1	-1	-1	4	-1024	-768	-1	-1	-1	-1	4		0	0						Untertest4.avi	0	880	547	72	111				0	Content		-72	-111	4232827	1328909040
4249	08:49:36.330	00:00:04.249	255	-1024	-768	-1	-1	-1	-1	4	-1024	-768	-1	-1	-1	-1	4		0	0						Untertest4.avi	0	880	547	72	111				0	Content		-72	-111	4249494	1328925707
4266	08:49:36.347	00:00:04.265	256	-1024	-768	-1	-1	-1	-1	4	-1024	-768	-1	-1	-1	-1	4		0	0						Untertest4.avi	0	880	547	72	111				0	Content		-72	-111	4265516	1328941729
4282	08:49:36.363	00:00:04.282	257	-1024	-768	-1	-1	-1	-1	4	-1024	-768	-1	-1	-1	-1	4		0	0						Untertest4.avi	0	880	547	72	111				0	Content		-72	-111	4282184	1328958397
4298	08:49:36.379	00:00:04.298	258	-1024	-768	-1	-1	-1	-1	4	-1024	-768	-1	-1	-1	-1	4		0	0						Untertest4.avi	0	880	547	72	111				0	Content		-72	-111	4298485	1328974698
4315	08:49:36.396	00:00:04.315	259	-1024	-768	-1	-1	-1	-1	4	-1024	-768	-1	-1	-1	-1	4		0	0						Untertest4.avi	0	880	547	72	111				0	Content		-72	-111	4315152	1328991365
4332	08:49:36.413	00:00:04.331	260	-1024	-768	-1	-1	-1	-1	4	-1024	-768	-1	-1	-1	-1	4		0	0						Untertest4.avi	0	880	547	72	111				0	Content		-72	-111	4331654	1329007867
4348	08:49:36.429	00:00:04.348	261	-1024	-768	-1	-1	-1	-1	4	-1024	-768	-1	-1	-1	-1	4		0	0						Untertest4.avi	0	880	547	72	111				0	Content		-72	-111	4348321	1329024534
4365	08:49:36.446	00:00:04.364	262	-1024	-768	-1	-1	-1	-1	4	-1024	-768	-1	-1	-1	-1	4		0	0						Untertest4.avi	0	880	547	72	111				0	Content		-72	-111	4364911	1329041124
4382	08:49:36.463	00:00:04.381	263	-1024	-768	-1	-1	-1	-1	4	-1024	-768	-1	-1	-1	-1	4		0	0						Untertest4.avi	0	880	547	72	111				0	Content		-72	-111	4381578	1329057791
4398	08:49:36.479	00:00:04.398	264	-1024	-768	-1	-1	-1	-1	4	-1024	-768	-1	-1	-1	-1	4		0	0						Untertest4.avi	0	880	547	72	111				0	Content		-72	-111	4398245	1329074458
4415	08:49:36.496	00:00:04.414	265	-1024	-768	-1	-1	-1	-1	4	-1024	-768	-1	-1	-1	-1	4		0	0						Untertest4.avi	0	880	547	72	111				0	Content		-72	-111	4414833	1329091046
4431	08:49:36.512	00:00:04.431	266	-1024	-768	-1	-1	-1	-1	4	-1024	-768	-1	-1	-1	-1	4		0	0						Untertest4.avi	0	880	547	72	111				0	Content		-72	-111	4431402	1329107615
4448	08:49:36.529	00:00:04.448	267	-1024	-768	-1	-1	-1	-1	4	-1024	-768	-1	-1	-1	-1	4		0	0						Untertest4.avi	0	880	547	72	111				0	Content		-72	-111	4448339	1329124552
4465	08:49:36.546	00:00:04.465	268	-1024	-768	-1	-1	-1	-1	4	-1024	-768	-1	-1	-1	-1	4		0	0						Untertest4.avi	0	880	547	72	111				0	Content		-72	-111	4465007	1329141220
4482	08:49:36.563	00:00:04.482	269	-1024	-768	-1	-1	-1	-1	4	-1024	-768	-1	-1	-1	-1	4		0	0						Untertest4.avi	0	880	547	72	111				0	Content		-72	-111	4482140	1329158353
4499	08:49:36.580	00:00:04.498	270	-1024	-768	-1	-1	-1	-1	4	-1024	-768	-1	-1	-1	-1	4		0	0						Untertest4.avi	0	880	547	72	111				0	Content		-72	-111	4498808	1329175021
4516	08:49:36.597	00:00:04.516	271	-1024	-768	-1	-1	-1	-1	4	-1024	-768	-1	-1	-1	-1	4		0	0						Untertest4.avi	0	880	547	72	111				0	Content		-72	-111	4516039	1329192252
4533	08:49:36.614	00:00:04.532	272	-1024	-768	-1	-1	-1	-1	4	-1024	-768	-1	-1	-1	-1	4		0	0						Untertest4.avi	0	880	547	72	111				0	Content		-72	-111	4532706	1329208919
4550	08:49:36.631	00:00:04.549	273	-1024	-768	-1	-1	-1	-1	4	-1024	-768	-1	-1	-1	-1	4		0	0						Untertest4.avi	0	880	547	72	111				0	Content		-72	-111	4549895	1329226108
4565	08:49:36.646	00:00:04.564	274	-1024	-768	-1	-1	-1	-1	4	-1024	-768	-1	-1	-1	-1	4		0	0						Untertest4.avi	0	880	547	72	111				0	Content		-72	-111	4564641	1329240854
4581	08:49:36.662	00:00:04.581	275	-1024	-768	-1	-1	-1	-1	4	-1024	-768	-1	-1	-1	-1	4		0	0						Untertest4.avi	0	880	547	72	111				0	Content		-72	-111	4581327	1329257540
4598	08:49:36.679	00:00:04.597	276	-1024	-768	-1	-1	-1	-1	4	-1024	-768	-1	-1	-1	-1	4		0	0						Untertest4.avi	0	880	547	72	111				0	Content		-72	-111	4597995	1329274208
4615	08:49:36.696	00:00:04.614	277	-1024	-768	-1	-1	-1	-1	4	-1024	-768	-1	-1	-1	-1	4		0	0						Untertest4.avi	0	880	547	72	111				0	Content		-72	-111	4614655	1329290868
4631	08:49:36.712	00:00:04.631	278	-1024	-768	-1	-1	-1	-1	4	-1024	-768	-1	-1	-1	-1	4		0	0						Untertest4.avi	0	880	547	72	111				0	Content		-72	-111	4631322	1329307535
4648	08:49:36.729	00:00:04.647	279	-1024	-768	-1	-1	-1	-1	4	-1024	-768	-1	-1	-1	-1	4		0	0						Untertest4.avi	0	880	547	72	111				0	Content		-72	-111	4647920	1329324133
4665	08:49:36.746	00:00:04.664	280	-1024	-768	-1	-1	-1	-1	4	-1024	-768	-1	-1	-1	-1	4		0	0						Untertest4.avi	0	880	547	72	111				0	Content		-72	-111	4664587	1329340800
4681	08:49:36.762	00:00:04.681	281	-1024	-768	-1	-1	-1	-1	4	-1024	-768	-1	-1	-1	-1	4		0	0						Untertest4.avi	0	880	547	72	111				0	Content		-72	-111	4681241	1329357454
4698	08:49:36.779	00:00:04.697	282	-1024	-768	-1	-1	-1	-1	4	-1024	-768	-1	-1	-1	-1	4		0	0						Untertest4.avi	0	880	547	72	111				0	Content		-72	-111	4697908	1329374121
4715	08:49:36.796	00:00:04.714	283	-1024	-768	-1	-1	-1	-1	4	-1024	-768	-1	-1	-1	-1	4		0	0						Untertest4.avi	0	880	547	72	111				0	Content		-72	-111	4714832	1329391045
4732	08:49:36.813	00:00:04.731	284	-1024	-768	-1	-1	-1	-1	4	-1024	-768	-1	-1	-1	-1	4		0	0						Untertest4.avi	0	880	547	72	111				0	Content		-72	-111	4731500	1329407713
4749	08:49:36.830	00:00:04.748	285	-1024	-768	-1	-1	-1	-1	4	-1024	-768	-1	-1	-1	-1	4		0	0						Untertest4.avi	0	880	547	72	111				0	Content		-72	-111	4748626	1329424839
4765	08:49:36.846	00:00:04.765	286	-1024	-768	-1	-1	-1	-1	4	-1024	-768	-1	-1	-1	-1	4		0	0						Untertest4.avi	0	880	547	72	111				0	Content		-72	-111	4765293	1329441506
4783	08:49:36.864	00:00:04.782	287	-1024	-768	-1	-1	-1	-1	4	-1024	-768	-1	-1	-1	-1	4		0	0						Untertest4.avi	0	880	547	72	111				0	Content		-72	-111	4782521	1329458734
4799	08:49:36.880	00:00:04.799	288	-1024	-768	-1	-1	-1	-1	4	-1024	-768	-1	-1	-1	-1	4		0	0						Untertest4.avi	0	880	547	72	111				0	Content		-72	-111	4799188	1329475401
4815	08:49:36.896	00:00:04.815	289	-1024	-768	-1	-1	-1	-1	4	-1024	-768	-1	-1	-1	-1	4		0	0						Untertest4.avi	0	880	547	72	111				0	Content		-72	-111	4815155	1329491368
4832	08:49:36.913	00:00:04.831	290	-1024	-768	-1	-1	-1	-1	4	-1024	-768	-1	-1	-1	-1	4		0	0						Untertest4.avi	0	880	547	72	111				0	Content		-72	-111	4831822	1329508035
4848	08:49:36.929	00:00:04.848	291	-1024	-768	-1	-1	-1	-1	4	-1024	-768	-1	-1	-1	-1	4		0	0						Untertest4.avi	0	880	547	72	111				0	Content		-72	-111	4848095	1329524308
4865	08:49:36.946	00:00:04.864	292	-1024	-768	-1	-1	-1	-1	4	-1024	-768	-1	-1	-1	-1	4		0	0						Untertest4.avi	0	880	547	72	111				0	Content		-72	-111	4864763	1329540976
4881	08:49:36.962	00:00:04.881	293	-1024	-768	-1	-1	-1	-1	4	-1024	-768	-1	-1	-1	-1	4		0	0						Untertest4.avi	0	880	547	72	111				0	Content		-72	-111	4881252	1329557465
4898	08:49:36.979	00:00:04.897	294	-1024	-768	-1	-1	-1	-1	4	-1024	-768	-1	-1	-1	-1	4		0	0						Untertest4.avi	0	880	547	72	111				0	Content		-72	-111	4897919	1329574132
4915	08:49:36.996	00:00:04.914	295	-1024	-768	-1	-1	-1	-1	4	-1024	-768	-1	-1	-1	-1	4		0	0						Untertest4.avi	0	880	547	72	111				0	Content		-72	-111	4914544	1329590757
4931	08:49:37.012	00:00:04.931	296	-1024	-768	-1	-1	-1	-1	4	-1024	-768	-1	-1	-1	-1	4		0	0						Untertest4.avi	0	880	547	72	111				0	Content		-72	-111	4931211	1329607424
4948	08:49:37.029	00:00:04.947	297	-1024	-768	-1	-1	-1	-1	4	-1024	-768	-1	-1	-1	-1	4		0	0						Untertest4.avi	0	880	547	72	111				0	Content		-72	-111	4947878	1329624091
4964	08:49:37.045	00:00:04.964	298	-1024	-768	-1	-1	-1	-1	4	-1024	-768	-1	-1	-1	-1	4		0	0						Untertest4.avi	0	880	547	72	111				0	Content		-72	-111	4964412	1329640625
4981	08:49:37.062	00:00:04.980	299	-1024	-768	-1	-1	-1	-1	4	-1024	-768	-1	-1	-1	-1	4		0	0						Untertest4.avi	0	880	547	72	111				0	Content		-72	-111	4980981	1329657194
4998	08:49:37.079	00:00:04.997	300	-1024	-768	-1	-1	-1	-1	4	-1024	-768	-1	-1	-1	-1	4		0	0						Untertest4.avi	0	880	547	72	111				0	Content		-72	-111	4997925	1329674138
5015	08:49:37.096	00:00:05.014	301	-1024	-768	-1	-1	-1	-1	4	-1024	-768	-1	-1	-1	-1	4		0	0						Untertest4.avi	0	880	547	72	111				0	Content		-72	-111	5014592	1329690805
5032	08:49:37.113	00:00:05.031	302	-1024	-768	-1	-1	-1	-1	4	-1024	-768	-1	-1	-1	-1	4		0	0						Untertest4.avi	0	880	547	72	111				0	Content		-72	-111	5031728	1329707941
5048	08:49:37.129	00:00:05.048	303	-1024	-768	-1	-1	-1	-1	4	-1024	-768	-1	-1	-1	-1	4		0	0						Untertest4.avi	0	880	547	72	111				0	Content		-72	-111	5048396	1329724609
5066	08:49:37.147	00:00:05.065	304	-1024	-768	-1	-1	-1	-1	4	-1024	-768	-1	-1	-1	-1	4		0	0						Untertest4.avi	0	880	547	72	111				0	Content		-72	-111	5065645	1329741858
5082	08:49:37.163	00:00:05.082	305	-1024	-768	-1	-1	-1	-1	4	-1024	-768	-1	-1	-1	-1	4		0	0						Untertest4.avi	0	880	547	72	111				0	Content		-72	-111	5082313	1329758526
5099	08:49:37.180	00:00:05.099	306	-1024	-768	-1	-1	-1	-1	4	-1024	-768	-1	-1	-1	-1	4		0	0						Untertest4.avi	0	880	547	72	111				0	Content		-72	-111	5099478	1329775691
5114	08:49:37.195	00:00:05.114	307	-1024	-768	-1	-1	-1	-1	4	-1024	-768	-1	-1	-1	-1	4		0	0						Untertest4.avi	0	880	547	72	111				0	Content		-72	-111	5114351	1329790564
5131	08:49:37.212	00:00:05.130	308	-1024	-768	-1	-1	-1	-1	4	-1024	-768	-1	-1	-1	-1	4		0	0						Untertest4.avi	0	880	547	72	111				0	Content		-72	-111	5130976	1329807189
5148	08:49:37.229	00:00:05.147	309	-1024	-768	-1	-1	-1	-1	4	-1024	-768	-1	-1	-1	-1	4		0	0						Untertest4.avi	0	880	547	72	111				0	Content		-72	-111	5147643	1329823856
5164	08:49:37.245	00:00:05.164	310	-1024	-768	-1	-1	-1	-1	4	-1024	-768	-1	-1	-1	-1	4		0	0						Untertest4.avi	0	880	547	72	111				0	Content		-72	-111	5164272	1329840485
5181	08:49:37.262	00:00:05.180	311	-1024	-768	-1	-1	-1	-1	4	-1024	-768	-1	-1	-1	-1	4		0	0						Untertest4.avi	0	880	547	72	111				0	Content		-72	-111	5180940	1329857153
5198	08:49:37.279	00:00:05.197	312	-1024	-768	-1	-1	-1	-1	4	-1024	-768	-1	-1	-1	-1	4		0	0						Untertest4.avi	0	880	547	72	111				0	Content		-72	-111	5197577	1329873790
5214	08:49:37.295	00:00:05.214	313	-1024	-768	-1	-1	-1	-1	4	-1024	-768	-1	-1	-1	-1	4		0	0						Untertest4.avi	0	880	547	72	111				0	Content		-72	-111	5214244	1329890457
5231	08:49:37.312	00:00:05.230	314	-1024	-768	-1	-1	-1	-1	4	-1024	-768	-1	-1	-1	-1	4		0	0						Untertest4.avi	0	880	547	72	111				0	Content		-72	-111	5230912	1329907125
5248	08:49:37.329	00:00:05.247	315	-1024	-768	-1	-1	-1	-1	4	-1024	-768	-1	-1	-1	-1	4		0	0						Untertest4.avi	0	880	547	72	111				0	Content		-72	-111	5247502	1329923715
5264	08:49:37.345	00:00:05.264	316	-1024	-768	-1	-1	-1	-1	4	-1024	-768	-1	-1	-1	-1	4		0	0						Untertest4.avi	0	880	547	72	111				0	Content		-72	-111	5264169	1329940382
5281	08:49:37.362	00:00:05.281	317	-1024	-768	-1	-1	-1	-1	4	-1024	-768	-1	-1	-1	-1	4		0	0						Untertest4.avi	0	880	547	72	111				0	Content		-72	-111	5281068	1329957281
5298	08:49:37.379	00:00:05.297	318	-1024	-768	-1	-1	-1	-1	4	-1024	-768	-1	-1	-1	-1	4		0	0						Untertest4.avi	0	880	547	72	111				0	Content		-72	-111	5297735	1329973948
5315	08:49:37.396	00:00:05.314	319	-1024	-768	-1	-1	-1	-1	4	-1024	-768	-1	-1	-1	-1	4		0	0						Untertest4.avi	0	880	547	72	111				0	Content		-72	-111	5314850	1329991063
5332	08:49:37.413	00:00:05.331	320	-1024	-768	-1	-1	-1	-1	4	-1024	-768	-1	-1	-1	-1	4		0	0						Untertest4.avi	0	880	547	72	111				0	Content		-72	-111	5331517	1330007730
5349	08:49:37.430	00:00:05.348	321	-1024	-768	-1	-1	-1	-1	4	-1024	-768	-1	-1	-1	-1	4		0	0						Untertest4.avi	0	880	547	72	111				0	Content		-72	-111	5348740	1330024953
5365	08:49:37.446	00:00:05.365	322	-1024	-768	-1	-1	-1	-1	4	-1024	-768	-1	-1	-1	-1	4		0	0						Untertest4.avi	0	880	547	72	111				0	Content		-72	-111	5365408	1330041621
5381	08:49:37.462	00:00:05.381	323	-1024	-768	-1	-1	-1	-1	4	-1024	-768	-1	-1	-1	-1	4		0	0						Untertest4.avi	0	880	547	72	111				0	Content		-72	-111	5381435	1330057648
5398	08:49:37.479	00:00:05.398	324	-1024	-768	-1	-1	-1	-1	4	-1024	-768	-1	-1	-1	-1	4		0	0						Untertest4.avi	0	880	547	72	111				0	Content		-72	-111	5398102	1330074315
5414	08:49:37.495	00:00:05.414	325	-1024	-768	-1	-1	-1	-1	4	-1024	-768	-1	-1	-1	-1	4		0	0						Untertest4.avi	0	880	547	72	111				0	Content		-72	-111	5414406	1330090619
5431	08:49:37.512	00:00:05.431	326	-1024	-768	-1	-1	-1	-1	4	-1024	-768	-1	-1	-1	-1	4		0	0						Untertest4.avi	0	880	547	72	111				0	Content		-72	-111	5431073	1330107286
5448	08:49:37.529	00:00:05.447	327	-1024	-768	-1	-1	-1	-1	4	-1024	-768	-1	-1	-1	-1	4		0	0						Untertest4.avi	0	880	547	72	111				0	Content		-72	-111	5447577	1330123790
5464	08:49:37.545	00:00:05.464	328	-1024	-768	-1	-1	-1	-1	4	-1024	-768	-1	-1	-1	-1	4		0	0						Untertest4.avi	0	880	547	72	111				0	Content		-72	-111	5464244	1330140457
5481	08:49:37.562	00:00:05.480	329	-1024	-768	-1	-1	-1	-1	4	-1024	-768	-1	-1	-1	-1	4		0	0						Untertest4.avi	0	880	547	72	111				0	Content		-72	-111	5480834	1330157047
5498	08:49:37.579	00:00:05.497	330	-1024	-768	-1	-1	-1	-1	4	-1024	-768	-1	-1	-1	-1	4		0	0						Untertest4.avi	0	880	547	72	111				0	Content		-72	-111	5497502	1330173715
5514	08:49:37.595	00:00:05.514	331	-1024	-768	-1	-1	-1	-1	4	-1024	-768	-1	-1	-1	-1	4		0	0						Untertest4.avi	0	880	547	72	111				0	Content		-72	-111	5514169	1330190382
5531	08:49:37.612	00:00:05.530	332	-1024	-768	-1	-1	-1	-1	4	-1024	-768	-1	-1	-1	-1	4		0	0						Untertest4.avi	0	880	547	72	111				0	Content		-72	-111	5530757	1330206970
5547	08:49:37.628	00:00:05.547	333	-1024	-768	-1	-1	-1	-1	4	-1024	-768	-1	-1	-1	-1	4		0	0						Untertest4.avi	0	880	547	72	111				0	Content		-72	-111	5547328	1330223541
5564	08:49:37.645	00:00:05.564	334	-1024	-768	-1	-1	-1	-1	4	-1024	-768	-1	-1	-1	-1	4		0	0						Untertest4.avi	0	880	547	72	111				0	Content		-72	-111	5564266	1330240479
5581	08:49:37.662	00:00:05.580	335	-1024	-768	-1	-1	-1	-1	4	-1024	-768	-1	-1	-1	-1	4		0	0						Untertest4.avi	0	880	547	72	111				0	Content		-72	-111	5580934	1330257147
5598	08:49:37.679	00:00:05.598	336	-1024	-768	-1	-1	-1	-1	4	-1024	-768	-1	-1	-1	-1	4		0	0						Untertest4.avi	0	880	547	72	111				0	Content		-72	-111	5598068	1330274281
5615	08:49:37.696	00:00:05.614	337	-1024	-768	-1	-1	-1	-1	4	-1024	-768	-1	-1	-1	-1	4		0	0						Untertest4.avi	0	880	547	72	111				0	Content		-72	-111	5614735	1330290948
5632	08:49:37.713	00:00:05.631	338	-1024	-768	-1	-1	-1	-1	4	-1024	-768	-1	-1	-1	-1	4		0	0						Untertest4.avi	0	880	547	72	111				0	Content		-72	-111	5631904	1330308117
5649	08:49:37.730	00:00:05.648	339	-1024	-768	-1	-1	-1	-1	4	-1024	-768	-1	-1	-1	-1	4		0	0						Untertest4.avi	0	880	547	72	111				0	Content		-72	-111	5648571	1330324784
5666	08:49:37.747	00:00:05.665	340	-1024	-768	-1	-1	-1	-1	4	-1024	-768	-1	-1	-1	-1	4		0	0						Untertest4.avi	0	880	547	72	111				0	Content		-72	-111	5665820	1330342033
5681	08:49:37.762	00:00:05.680	341	-1024	-768	-1	-1	-1	-1	4	-1024	-768	-1	-1	-1	-1	4		0	0						Untertest4.avi	0	880	547	72	111				0	Content		-72	-111	5680567	1330356780
5697	08:49:37.778	00:00:05.697	342	-1024	-768	-1	-1	-1	-1	4	-1024	-768	-1	-1	-1	-1	4		0	0						Untertest4.avi	0	880	547	72	111				0	Content		-72	-111	5697253	1330373466
5714	08:49:37.795	00:00:05.713	343	-1024	-768	-1	-1	-1	-1	4	-1024	-768	-1	-1	-1	-1	4		0	0						Untertest4.avi	0	880	547	72	111				0	Content		-72	-111	5713920	1330390133
5731	08:49:37.812	00:00:05.730	344	-1024	-768	-1	-1	-1	-1	4	-1024	-768	-1	-1	-1	-1	4		0	0						Untertest4.avi	0	880	547	72	111				0	Content		-72	-111	5730566	1330406779
5747	08:49:37.828	00:00:05.747	345	-1024	-768	-1	-1	-1	-1	4	-1024	-768	-1	-1	-1	-1	4		0	0						Untertest4.avi	0	880	547	72	111				0	Content		-72	-111	5747239	1330423452
5764	08:49:37.845	00:00:05.763	346	-1024	-768	-1	-1	-1	-1	4	-1024	-768	-1	-1	-1	-1	4		0	0						Untertest4.avi	0	880	547	72	111				0	Content		-72	-111	5763842	1330440055
5781	08:49:37.862	00:00:05.780	347	-1024	-768	-1	-1	-1	-1	4	-1024	-768	-1	-1	-1	-1	4		0	0						Untertest4.avi	0	880	547	72	111				0	Content		-72	-111	5780509	1330456722
5797	08:49:37.878	00:00:05.797	348	-1024	-768	-1	-1	-1	-1	4	-1024	-768	-1	-1	-1	-1	4		0	0						Untertest4.avi	0	880	547	72	111				0	Content		-72	-111	5797407	1330473620
5814	08:49:37.895	00:00:05.814	349	-1024	-768	-1	-1	-1	-1	4	-1024	-768	-1	-1	-1	-1	4		0	0						Untertest4.avi	0	880	547	72	111				0	Content		-72	-111	5814075	1330490288
5831	08:49:37.912	00:00:05.831	350	-1024	-768	-1	-1	-1	-1	4	-1024	-768	-1	-1	-1	-1	4		0	0						Untertest4.avi	0	880	547	72	111				0	Content		-72	-111	5831190	1330507403
5848	08:49:37.929	00:00:05.847	351	-1024	-768	-1	-1	-1	-1	4	-1024	-768	-1	-1	-1	-1	4		0	0						Untertest4.avi	0	880	547	72	111				0	Content		-72	-111	5847857	1330524070
5865	08:49:37.946	00:00:05.865	352	-1024	-768	-1	-1	-1	-1	4	-1024	-768	-1	-1	-1	-1	4		0	0						Untertest4.avi	0	880	547	72	111				0	Content		-72	-111	5865079	1330541292
5882	08:49:37.963	00:00:05.881	353	-1024	-768	-1	-1	-1	-1	4	-1024	-768	-1	-1	-1	-1	4		0	0						Untertest4.avi	0	880	547	72	111				0	Content		-72	-111	5881746	1330557959
5898	08:49:37.979	00:00:05.897	354	-1024	-768	-1	-1	-1	-1	4	-1024	-768	-1	-1	-1	-1	4		0	0						Untertest4.avi	0	880	547	72	111				0	Content		-72	-111	5897772	1330573985
5914	08:49:37.995	00:00:05.914	355	-1024	-768	-1	-1	-1	-1	4	-1024	-768	-1	-1	-1	-1	4		0	0						Untertest4.avi	0	880	547	72	111				0	Content		-72	-111	5914439	1330590652
5931	08:49:38.012	00:00:05.930	356	-1024	-768	-1	-1	-1	-1	4	-1024	-768	-1	-1	-1	-1	4		0	0						Untertest4.avi	0	880	547	72	111				0	Content		-72	-111	5930741	1330606954
5947	08:49:38.028	00:00:05.947	357	-1024	-768	-1	-1	-1	-1	4	-1024	-768	-1	-1	-1	-1	4		0	0						Untertest4.avi	0	880	547	72	111				0	Content		-72	-111	5947409	1330623622
5964	08:49:38.045	00:00:05.963	358	-1024	-768	-1	-1	-1	-1	4	-1024	-768	-1	-1	-1	-1	4		0	0						Untertest4.avi	0	880	547	72	111				0	Content		-72	-111	5963792	1330640005
5980	08:49:38.061	00:00:05.980	359	-1024	-768	-1	-1	-1	-1	4	-1024	-768	-1	-1	-1	-1	4		0	0						Untertest4.avi	0	880	547	72	111				0	Content		-72	-111	5980415	1330656628
5997	08:49:38.078	00:00:05.997	360	-1024	-768	-1	-1	-1	-1	4	-1024	-768	-1	-1	-1	-1	4		0	0						Untertest4.avi	0	880	547	72	111				0	Content		-72	-111	5997101	1330673314
6014	08:49:38.095	00:00:06.013	361	-1024	-768	-1	-1	-1	-1	4	-1024	-768	-1	-1	-1	-1	4		0	0						Untertest4.avi	0	880	547	72	111				0	Content		-72	-111	6013768	1330689981
6030	08:49:38.111	00:00:06.030	362	1695,353	878,017	0,484652	0,6547146	494,7809	3,233392	3	1622,908	860,5051	0,4846476	0,6547149	494,7809	3,232599	1	1	1623	861						Untertest4.avi	0	880	547	72	111	1345	735	100	0	Content		1551	750	6030408	1330706621
6047	08:49:38.128	00:00:06.047	363	1510,435	874,8055	0,4776618	0,6552345	466,9792	3,062245	3	1447,967	858,834	0,4776569	0,6552352	466,9792	3,061794	1	1	1448	859						Untertest4.avi	0	880	547	72	111	1345	735	100	0	Content		1376	748	6047408	1330723621
6064	08:49:38.145	00:00:06.064	364	-1024	-768	-1	-1	-1	-1	4	-1024	-768	-1	-1	-1	-1	4	1	0	0						Untertest4.avi	0	880	547	72	111	1345	735	100	0	Content		-72	-111	6064042	1330740255
6081	08:49:38.162	00:00:06.080	365	-1024	-768	-1	-1	-1	-1	4	-1024	-768	-1	-1	-1	-1	4	1	0	0						Untertest4.avi	0	880	547	72	111	1345	735	100	0	Content		-72	-111	6080710	1330756923
6097	08:49:38.178	00:00:06.097	366	1384,657	832,6313	0,6291717	0,575958	466,893	3,214926	0	-1024	-768	-1	-1	-1	-1	4	1	1385	833						Untertest4.avi	0	880	547	72	111	1345	735	100	0	Content		1313	722	6097298	1330773511
6114	08:49:38.195	00:00:06.113	367	1386,103	829,0038	0,6283813	0,5767429	463,604	3,270106	0	-1024	-768	-1	-1	-1	-1	4	1	1386	829						Untertest4.avi	0	880	547	72	111	1345	735	100	0	Content		1314	718	6113728	1330789941
6130	08:49:38.211	00:00:06.130	368	1373,106	822,3404	0,6285446	0,5774944	463,0659	3,235374	0	-1024	-768	-1	-1	-1	-1	4	2	1373	822						Untertest4.avi	0	880	547	72	111	1299	710	150	0	Content		1301	711	6130227	1330806440
6147	08:49:38.228	00:00:06.146	369	1388,639	821,1188	0,6303119	0,5782245	467,8236	3,249855	0	-1024	-768	-1	-1	-1	-1	4	2	1389	821						Untertest4.avi	0	880	547	72	111	1299	710	150	0	Content		1317	710	6146975	1330823188
6164	08:49:38.245	00:00:06.164	370	1352,597	832,5353	0,6288986	0,5788143	462,7276	3,267685	0	-1024	-768	-1	-1	-1	-1	4	2	1353	833						Untertest4.avi	0	880	547	72	111	1299	710	150	0	Content		1281	722	6164044	1330840257
6180	08:49:38.261	00:00:06.180	371	1363,674	807,2114	0,6293458	0,5790604	463,7231	3,258035	0	-1024	-768	-1	-1	-1	-1	4	2	1364	807						Untertest4.avi	0	880	547	72	111	1299	710	150	0	Content		1292	696	6180223	1330856436
6197	08:49:38.278	00:00:06.196	372	1380,917	817,1571	0,6306526	0,5789877	467,2255	3,274243	0	-1024	-768	-1	-1	-1	-1	4	2	1381	817						Untertest4.avi	0	880	547	72	111	1299	710	150	0	Content		1309	706	6196971	1330873184
6214	08:49:38.295	00:00:06.213	373	1344,07	826,8756	0,627714	0,5788128	457,7865	3,253233	0	-1024	-768	-1	-1	-1	-1	4	2	1344	827						Untertest4.avi	0	880	547	72	111	1299	710	150	0	Content		1272	716	6213605	1330889818
6231	08:49:38.312	00:00:06.230	374	1370,426	819,7106	0,6295179	0,5787128	462,1303	3,350902	0	-1024	-768	-1	-1	-1	-1	4	2	1370	820						Untertest4.avi	0	880	547	72	111	1299	710	150	0	Content		1298	709	6230666	1330906879
6247	08:49:38.328	00:00:06.247	375	1365,548	821,6213	0,6298404	0,5788947	462,48	3,32134	0	-1024	-768	-1	-1	-1	-1	4	2	1366	822						Untertest4.avi	0	880	547	72	111	1299	710	150	0	Content		1294	711	6247293	1330923506
6264	08:49:38.345	00:00:06.264	376	1384,307	820,9315	0,6303086	0,5792506	462,9845	3,330894	0	-1024	-768	-1	-1	-1	-1	4	2	1384	821						Untertest4.avi	0	880	547	72	111	1299	710	150	0	Content		1312	710	6264039	1330940252
6280	08:49:38.361	00:00:06.280	377	1421,373	827,11	0,6321738	0,5795849	467,8901	3,397096	0	-1024	-768	-1	-1	-1	-1	4	3	1421	827						Untertest4.avi	0	880	547	72	111	1398	721	100	0	Content		1349	716	6280217	1330956430
6297	08:49:38.378	00:00:06.296	378	1372,679	834,095	0,6305865	0,5797793	462,1089	3,393582	0	-1024	-768	-1	-1	-1	-1	4	3	1373	834						Untertest4.avi	0	880	547	72	111	1398	721	100	0	Content		1301	723	6296842	1330973055
6313	08:49:38.394	00:00:06.313	379	1416,263	827,3365	0,6295895	0,5801321	459,3751	3,391173	0	-1024	-768	-1	-1	-1	-1	4	3	1416	827						Untertest4.avi	0	880	547	72	111	1398	721	100	0	Content		1344	716	6313466	1330989679
6331	08:49:38.412	00:00:06.330	380	1597,056	830,2344	0,6240265	0,5807027	444,87	3,321488	0	-1024	-768	-1	-1	-1	-1	4	3	1597	830						Untertest4.avi	0	880	547	72	111	1398	721	100	0	Content		1525	719	6330659	1331006872
6347	08:49:38.428	00:00:06.347	381	1519,112	834,3274	0,6220993	0,5803009	439,3541	3,296153	0	-1024	-768	-1	-1	-1	-1	4	3	1519	834						Untertest4.avi	0	880	547	72	111	1398	721	100	0	Content		1447	723	6347284	1331023497
6364	08:49:38.445	00:00:06.363	382	1581,319	839,7499	0,6244016	0,5799046	445,3425	3,378283	0	-1024	-768	-1	-1	-1	-1	4	3	1581	840						Untertest4.avi	0	880	547	72	111	1398	721	100	0	Content		1509	729	6363909	1331040122
6380	08:49:38.461	00:00:06.380	383	-1024	-768	-1	-1	-1	-1	4	-1024	-768	-1	-1	-1	-1	4		0	0						Untertest4.avi	0	880	547	72	111				0	Content		-72	-111	6380085	1331056298
6397	08:49:38.478	00:00:06.396	384	-1024	-768	-1	-1	-1	-1	4	-1024	-768	-1	-1	-1	-1	4		0	0						Untertest4.avi	0	880	547	72	111				0	Content		-72	-111	6396835	1331073048
6413	08:49:38.494	00:00:06.413	385	-1024	-768	-1	-1	-1	-1	4	-1024	-768	-1	-1	-1	-1	4		0	0						Untertest4.avi	0	880	547	72	111				0	Content		-72	-111	6413460	1331089673
6430	08:49:38.511	00:00:06.430	386	-1024	-768	-1	-1	-1	-1	4	-1024	-768	-1	-1	-1	-1	4		0	0						Untertest4.avi	0	880	547	72	111				0	Content		-72	-111	6430085	1331106298
6447	08:49:38.528	00:00:06.446	387	-1024	-768	-1	-1	-1	-1	4	-1024	-768	-1	-1	-1	-1	4		0	0						Untertest4.avi	0	880	547	72	111				0	Content		-72	-111	6446708	1331122921
6463	08:49:38.544	00:00:06.463	388	-1024	-768	-1	-1	-1	-1	4	-1024	-768	-1	-1	-1	-1	4		0	0						Untertest4.avi	0	880	547	72	111				0	Content		-72	-111	6463459	1331139672
6480	08:49:38.561	00:00:06.480	389	-1024	-768	-1	-1	-1	-1	4	-1024	-768	-1	-1	-1	-1	4		0	0						Untertest4.avi	0	880	547	72	111				0	Content		-72	-111	6480084	1331156297
6497	08:49:38.578	00:00:06.496	390	1735,483	840,6865	0,6386842	0,5754253	477,4992	3,733281	0	-1024	-768	-1	-1	-1	-1	4	4	1735	841						Untertest4.avi	0	880	547	72	111	1037	750	83	0	Content		1663	730	6496707	1331172920
6513	08:49:38.594	00:00:06.513	391	1337,069	826,9406	0,6410537	0,5756482	477,1021	3,73427	0	1393,611	867,3013	0,4924705	0,6501411	498,5166	3,721426	0	4	1365	847						Untertest4.avi	0	880	547	72	111	1037	750	83	0	Content		1293	736	6513332	1331189545
6530	08:49:38.611	00:00:06.530	392	1132,982	852,3943	0,6418973	0,5757585	472,7669	3,678714	0	1172,871	878,0164	0,4945596	0,6502295	498,4299	3,693438	0	4	1153	865						Untertest4.avi	0	880	547	72	111	1037	750	83	0	Content		1081	754	6530082	1331206295
6547	08:49:38.628	00:00:06.546	393	1059,084	851,7794	0,6449645	0,5768788	477,4543	3,696664	0	1070,299	875,8738	0,4960405	0,6503225	498,4368	3,708329	0	4	1065	864						Untertest4.avi	0	880	547	72	111	1037	750	83	0	Content		993	753	6546706	1331222919
6563	08:49:38.644	00:00:06.563	394	1031,678	850,3762	0,6459509	0,5776368	477,7519	3,70383	0	1039,864	873,3701	0,4968702	0,6504329	498,8198	3,710887	0	4	1036	862						Untertest4.avi	0	880	547	72	111	1037	750	83	0	Content		964	751	6563328	1331239541
6580	08:49:38.661	00:00:06.579	395	1020,454	853,1337	0,6467138	0,5785729	478,2924	3,730721	0	1031,682	867,6483	0,4974233	0,6508346	499,336	3,691004	0	5	1026	860						Untertest4.avi	0	880	547	72	111	956	748	183	0	Content		954	749	6579954	1331256167
6597	08:49:38.678	00:00:06.596	396	1027,313	845,354	0,6475136	0,5796749	478,3746	3,706611	0	1020,286	859,9729	0,4980027	0,6514937	499,5618	3,70187	0	5	1024	853						Untertest4.avi	0	880	547	72	111	956	748	183	0	Content		952	742	6596703	1331272916
6613	08:49:38.694	00:00:06.613	397	1030,962	846,0973	0,6482767	0,5808118	478,9132	3,669417	0	1032,714	871,7001	0,4985521	0,6522643	499,882	3,670696	0	5	1032	859						Untertest4.avi	0	880	547	72	111	956	748	183	0	Content		960	748	6613328	1331289541
6630	08:49:38.711	00:00:06.629	398	1036,505	850,6089	0,6491441	0,5819266	479,2017	3,66087	0	1037,324	867,9828	0,4992062	0,6529605	500,3029	3,682296	0	5	1037	859						Untertest4.avi	0	880	547	72	111	956	748	183	0	Content		965	748	6629952	1331306165
6647	08:49:38.728	00:00:06.646	399	1015,428	840,8079	0,6499695	0,5829125	479,6115	3,683599	0	1028,304	865,3271	0,4998462	0,6534848	500,5498	3,684038	0	5	1022	853						Untertest4.avi	0	880	547	72	111	956	748	183	0	Content		950	742	6646589	1331322802
6663	08:49:38.744	00:00:06.663	400	1031,829	843,5465	0,6507563	0,5835642	480,1115	3,638775	0	1040,681	873,8453	0,500415	0,653775	500,7352	3,660748	0	5	1036	859						Untertest4.avi	0	880	547	72	111	956	748	183	0	Content		964	748	6663329	1331339542
6680	08:49:38.761	00:00:06.679	401	1033,249	852,718	0,65149	0,5843562	480,563	3,696484	0	1033,59	868,3615	0,5009961	0,6541709	501,2171	3,667025	0	5	1033	861						Untertest4.avi	0	880	547	72	111	956	748	183	0	Content		961	750	6679952	1331356165
6697	08:49:38.778	00:00:06.696	402	1005,45	833,0347	0,6521662	0,5857795	481,0239	3,671145	0	1049,745	879,9093	0,5016364	0,6551954	501,5882	3,68772	0	5	1028	856						Untertest4.avi	0	880	547	72	111	956	748	183	0	Content		956	745	6696587	1331372800
6713	08:49:38.794	00:00:06.713	403	1017,868	846,9075	0,6529331	0,5877962	481,179	3,648552	0	1045,492	868,6126	0,5022622	0,6569152	501,7878	3,641788	0	5	1032	858						Untertest4.avi	0	880	547	72	111	956	748	183	0	Content		960	747	6713201	1331389414
6730	08:49:38.811	00:00:06.729	404	1020,52	847,5933	0,6538721	0,5904121	481,6431	3,647025	0	1033,609	874,6307	0,5029942	0,6591318	502,2794	3,665745	0	5	1027	861						Untertest4.avi	0	880	547	72	111	956	748	183	0	Content		955	750	6729950	1331406163
6747	08:49:38.828	00:00:06.746	405	-1024	-768	-1	-1	-1	-1	4	942,5649	987,0189	0,5044748	0,6622759	502,2794	3,393133	0	5	943	987						Untertest4.avi	0	880	547	72	111	956	748	183	0	Content		871	876	6746583	1331422796
6763	08:49:38.844	00:00:06.763	406	-1024	-768	-1	-1	-1	-1	4	-1024	-768	-1	-1	-1	-1	4		0	0						Untertest4.avi	0	880	547	72	111				0	Content		-72	-111	6763323	1331439536
6780	08:49:38.861	00:00:06.779	407	-1024	-768	-1	-1	-1	-1	4	-1024	-768	-1	-1	-1	-1	4		0	0						Untertest4.avi	0	880	547	72	111				0	Content		-72	-111	6779942	1331456155
6797	08:49:38.878	00:00:06.796	408	-1024	-768	-1	-1	-1	-1	4	-1024	-768	-1	-1	-1	-1	4		0	0						Untertest4.avi	0	880	547	72	111				0	Content		-72	-111	6796575	1331472788
6813	08:49:38.894	00:00:06.813	409	-1024	-768	-1	-1	-1	-1	4	-1024	-768	-1	-1	-1	-1	4		0	0						Untertest4.avi	0	880	547	72	111				0	Content		-72	-111	6813190	1331489403
6830	08:49:38.911	00:00:06.829	410	-1024	-768	-1	-1	-1	-1	4	-1024	-768	-1	-1	-1	-1	4		0	0						Untertest4.avi	0	880	547	72	111				0	Content		-72	-111	6829813	1331506026
6847	08:49:38.928	00:00:06.846	411	-1024	-768	-1	-1	-1	-1	4	-1024	-768	-1	-1	-1	-1	4		0	0						Untertest4.avi	0	880	547	72	111				0	Content		-72	-111	6846568	1331522781
6863	08:49:38.944	00:00:06.863	412	-1024	-768	-1	-1	-1	-1	4	-1024	-768	-1	-1	-1	-1	4		0	0						Untertest4.avi	0	880	547	72	111				0	Content		-72	-111	6863307	1331539520
6880	08:49:38.961	00:00:06.879	413	-1024	-768	-1	-1	-1	-1	4	-1024	-768	-1	-1	-1	-1	4		0	0						Untertest4.avi	0	880	547	72	111				0	Content		-72	-111	6879805	1331556018
6897	08:49:38.978	00:00:06.896	414	-1024	-768	-1	-1	-1	-1	4	-1024	-768	-1	-1	-1	-1	4		0	0						Untertest4.avi	0	880	547	72	111				0	Content		-72	-111	6896560	1331572773
6913	08:49:38.994	00:00:06.913	415	-1024	-768	-1	-1	-1	-1	4	-1024	-768	-1	-1	-1	-1	4		0	0						Untertest4.avi	0	880	547	72	111				0	Content		-72	-111	6913179	1331589392
6930	08:49:39.011	00:00:06.929	416	-1024	-768	-1	-1	-1	-1	4	-1024	-768	-1	-1	-1	-1	4		0	0						Untertest4.avi	0	880	547	72	111				0	Content		-72	-111	6929801	1331606014
6947	08:49:39.028	00:00:06.946	417	-1024	-768	-1	-1	-1	-1	4	-1024	-768	-1	-1	-1	-1	4		0	0						Untertest4.avi	0	880	547	72	111				0	Content		-72	-111	6946927	1331623140
6964	08:49:39.045	00:00:06.963	418	-1024	-768	-1	-1	-1	-1	4	-1024	-768	-1	-1	-1	-1	4		0	0						Untertest4.avi	0	880	547	72	111				0	Content		-72	-111	6963674	1331639887
6980	08:49:39.061	00:00:06.980	419	-1024	-768	-1	-1	-1	-1	4	-1024	-768	-1	-1	-1	-1	4		0	0						Untertest4.avi	0	880	547	72	111				0	Content		-72	-111	6980298	1331656511
6996	08:49:39.077	00:00:06.996	420	-1024	-768	-1	-1	-1	-1	4	-1024	-768	-1	-1	-1	-1	4		0	0						Untertest4.avi	0	880	547	72	111				0	Content		-72	-111	6996422	1331672635
7013	08:49:39.094	00:00:07.013	421	-1024	-768	-1	-1	-1	-1	4	-1024	-768	-1	-1	-1	-1	4		0	0						Untertest4.avi	0	880	547	72	111				0	Content		-72	-111	7013043	1331689256
7030	08:49:39.111	00:00:07.029	422	-1024	-768	-1	-1	-1	-1	4	-1024	-768	-1	-1	-1	-1	4		0	0						Untertest4.avi	0	880	547	72	111				0	Content		-72	-111	7029668	1331705881
7046	08:49:39.127	00:00:07.046	423	-1024	-768	-1	-1	-1	-1	4	-1024	-768	-1	-1	-1	-1	4		0	0						Untertest4.avi	0	880	547	72	111				0	Content		-72	-111	7046289	1331722502
7063	08:49:39.144	00:00:07.063	424	-1024	-768	-1	-1	-1	-1	4	-1024	-768	-1	-1	-1	-1	4		0	0						Untertest4.avi	0	880	547	72	111				0	Content		-72	-111	7063038	1331739251
7080	08:49:39.161	00:00:07.079	425	-1024	-768	-1	-1	-1	-1	4	-1024	-768	-1	-1	-1	-1	4		0	0						Untertest4.avi	0	880	547	72	111				0	Content		-72	-111	7079786	1331755999
7096	08:49:39.177	00:00:07.096	426	-1024	-768	-1	-1	-1	-1	4	-1024	-768	-1	-1	-1	-1	4		0	0						Untertest4.avi	0	880	547	72	111				0	Content		-72	-111	7096408	1331772621
7113	08:49:39.194	00:00:07.113	427	-1024	-768	-1	-1	-1	-1	4	-1024	-768	-1	-1	-1	-1	4		0	0						Untertest4.avi	0	880	547	72	111				0	Content		-72	-111	7113028	1331789241
7130	08:49:39.211	00:00:07.129	428	-1024	-768	-1	-1	-1	-1	4	-1024	-768	-1	-1	-1	-1	4		0	0						Untertest4.avi	0	880	547	72	111				0	Content		-72	-111	7129654	1331805867
7147	08:49:39.228	00:00:07.146	429	-1024	-768	-1	-1	-1	-1	4	-1024	-768	-1	-1	-1	-1	4		0	0						Untertest4.avi	0	880	547	72	111				0	Content		-72	-111	7146725	1331822938
7164	08:49:39.245	00:00:07.164	430	-1024	-768	-1	-1	-1	-1	4	-1024	-768	-1	-1	-1	-1	4		0	0						Untertest4.avi	0	880	547	72	111				0	Content		-72	-111	7164098	1331840311
7181	08:49:39.262	00:00:07.181	431	-1024	-768	-1	-1	-1	-1	4	-1024	-768	-1	-1	-1	-1	4		0	0						Untertest4.avi	0	880	547	72	111				0	Content		-72	-111	7181483	1331857696
7196	08:49:39.277	00:00:07.196	432	-1024	-768	-1	-1	-1	-1	4	-1024	-768	-1	-1	-1	-1	4		0	0						Untertest4.avi	0	880	547	72	111				0	Content		-72	-111	7196275	1331872488
7213	08:49:39.294	00:00:07.212	433	-1024	-768	-1	-1	-1	-1	4	-1024	-768	-1	-1	-1	-1	4		0	0						Untertest4.avi	0	880	547	72	111				0	Content		-72	-111	7212897	1331889110
7230	08:49:39.311	00:00:07.229	434	-1024	-768	-1	-1	-1	-1	4	-1024	-768	-1	-1	-1	-1	4		0	0						Untertest4.avi	0	880	547	72	111				0	Content		-72	-111	7229677	1331905890
7246	08:49:39.327	00:00:07.246	435	-1024	-768	-1	-1	-1	-1	4	-1024	-768	-1	-1	-1	-1	4		0	0						Untertest4.avi	0	880	547	72	111				0	Content		-72	-111	7246301	1331922514
7263	08:49:39.344	00:00:07.262	436	-1024	-768	-1	-1	-1	-1	4	-1024	-768	-1	-1	-1	-1	4		0	0						Untertest4.avi	0	880	547	72	111				0	Content		-72	-111	7262924	1331939137
7280	08:49:39.361	00:00:07.279	437	-1024	-768	-1	-1	-1	-1	4	-1024	-768	-1	-1	-1	-1	4		0	0						Untertest4.avi	0	880	547	72	111				0	Content		-72	-111	7279553	1331955766
7297	08:49:39.378	00:00:07.296	438	-1024	-768	-1	-1	-1	-1	4	-1024	-768	-1	-1	-1	-1	4		0	0						Untertest4.avi	0	880	547	72	111				0	Content		-72	-111	7296741	1331972954
7314	08:49:39.395	00:00:07.314	439	-1024	-768	-1	-1	-1	-1	4	-1024	-768	-1	-1	-1	-1	4		0	0						Untertest4.avi	0	880	547	72	111				0	Content		-72	-111	7314114	1331990327
7331	08:49:39.412	00:00:07.331	440	-1024	-768	-1	-1	-1	-1	4	-1024	-768	-1	-1	-1	-1	4		0	0						Untertest4.avi	0	880	547	72	111				0	Content		-72	-111	7331360	1332007573
7346	08:49:39.427	00:00:07.346	441	-1024	-768	-1	-1	-1	-1	4	-1024	-768	-1	-1	-1	-1	4		0	0						Untertest4.avi	0	880	547	72	111				0	Content		-72	-111	7346161	1332022374
7363	08:49:39.444	00:00:07.362	442	-1024	-768	-1	-1	-1	-1	4	-1024	-768	-1	-1	-1	-1	4		0	0						Untertest4.avi	0	880	547	72	111				0	Content		-72	-111	7362910	1332039123
7380	08:49:39.461	00:00:07.379	443	-1024	-768	-1	-1	-1	-1	4	-1024	-768	-1	-1	-1	-1	4		0	0						Untertest4.avi	0	880	547	72	111				0	Content		-72	-111	7379536	1332055749
7396	08:49:39.477	00:00:07.396	444	-1024	-768	-1	-1	-1	-1	4	-1024	-768	-1	-1	-1	-1	4		0	0						Untertest4.avi	0	880	547	72	111				0	Content		-72	-111	7396282	1332072495
7413	08:49:39.494	00:00:07.412	445	-1024	-768	-1	-1	-1	-1	4	-1024	-768	-1	-1	-1	-1	4		0	0						Untertest4.avi	0	880	547	72	111				0	Content		-72	-111	7412782	1332088995
7429	08:49:39.510	00:00:07.429	446	-1024	-768	-1	-1	-1	-1	4	-1024	-768	-1	-1	-1	-1	4		0	0						Untertest4.avi	0	880	547	72	111				0	Content		-72	-111	7429405	1332105618
7447	08:49:39.528	00:00:07.446	447	-1024	-768	-1	-1	-1	-1	4	-1024	-768	-1	-1	-1	-1	4		0	0						Untertest4.avi	0	880	547	72	111				0	Content		-72	-111	7446600	1332122813
7464	08:49:39.545	00:00:07.463	448	-1024	-768	-1	-1	-1	-1	4	-1024	-768	-1	-1	-1	-1	4		0	0						Untertest4.avi	0	880	547	72	111				0	Content		-72	-111	7463973	1332140186
7481	08:49:39.562	00:00:07.481	449	-1024	-768	-1	-1	-1	-1	4	-1024	-768	-1	-1	-1	-1	4		0	0						Untertest4.avi	0	880	547	72	111				0	Content		-72	-111	7481217	1332157430
7496	08:49:39.577	00:00:07.496	450	-1024	-768	-1	-1	-1	-1	4	-1024	-768	-1	-1	-1	-1	4		0	0						Untertest4.avi	0	880	547	72	111				0	Content		-72	-111	7496148	1332172361
7513	08:49:39.594	00:00:07.512	451	-1024	-768	-1	-1	-1	-1	4	-1024	-768	-1	-1	-1	-1	4		0	0						Untertest4.avi	0	880	547	72	111				0	Content		-72	-111	7512772	1332188985
7530	08:49:39.611	00:00:07.529	452	-1024	-768	-1	-1	-1	-1	4	-1024	-768	-1	-1	-1	-1	4		0	0						Untertest4.avi	0	880	547	72	111				0	Content		-72	-111	7529521	1332205734
7546	08:49:39.627	00:00:07.546	453	-1024	-768	-1	-1	-1	-1	4	-1024	-768	-1	-1	-1	-1	4		0	0						Untertest4.avi	0	880	547	72	111				0	Content		-72	-111	7546144	1332222357
7563	08:49:39.644	00:00:07.562	454	-1024	-768	-1	-1	-1	-1	4	-1024	-768	-1	-1	-1	-1	4		0	0						Untertest4.avi	0	880	547	72	111				0	Content		-72	-111	7562765	1332238978
7579	08:49:39.660	00:00:07.579	455	-1024	-768	-1	-1	-1	-1	4	-1024	-768	-1	-1	-1	-1	4		0	0						Untertest4.avi	0	880	547	72	111				0	Content		-72	-111	7579391	1332255604
7596	08:49:39.677	00:00:07.596	456	-1024	-768	-1	-1	-1	-1	4	-1024	-768	-1	-1	-1	-1	4		0	0						Untertest4.avi	0	880	547	72	111				0	Content		-72	-111	7596470	1332272683
7614	08:49:39.695	00:00:07.613	457	-1024	-768	-1	-1	-1	-1	4	-1024	-768	-1	-1	-1	-1	4		0	0						Untertest4.avi	0	880	547	72	111				0	Content		-72	-111	7613834	1332290047
7631	08:49:39.712	00:00:07.631	458	-1024	-768	-1	-1	-1	-1	4	-1024	-768	-1	-1	-1	-1	4		0	0						Untertest4.avi	0	880	547	72	111				0	Content		-72	-111	7631080	1332307293
7646	08:49:39.727	00:00:07.646	459	-1024	-768	-1	-1	-1	-1	4	-1024	-768	-1	-1	-1	-1	4		0	0						Untertest4.avi	0	880	547	72	111				0	Content		-72	-111	7646008	1332322221
7663	08:49:39.744	00:00:07.662	460	-1024	-768	-1	-1	-1	-1	4	-1024	-768	-1	-1	-1	-1	4		0	0						Untertest4.avi	0	880	547	72	111				0	Content		-72	-111	7662629	1332338842
7679	08:49:39.760	00:00:07.679	461	-1024	-768	-1	-1	-1	-1	4	-1024	-768	-1	-1	-1	-1	4		0	0						Untertest4.avi	0	880	547	72	111				0	Content		-72	-111	7679380	1332355593
7696	08:49:39.777	00:00:07.696	462	-1024	-768	-1	-1	-1	-1	4	-1024	-768	-1	-1	-1	-1	4		0	0						Untertest4.avi	0	880	547	72	111				0	Content		-72	-111	7696001	1332372214
7713	08:49:39.794	00:00:07.712	463	-1024	-768	-1	-1	-1	-1	4	-1024	-768	-1	-1	-1	-1	4		0	0						Untertest4.avi	0	880	547	72	111				0	Content		-72	-111	7712622	1332388835
7729	08:49:39.810	00:00:07.729	464	-1024	-768	-1	-1	-1	-1	4	-1024	-768	-1	-1	-1	-1	4		0	0						Untertest4.avi	0	880	547	72	111				0	Content		-72	-111	7729245	1332405458
7746	08:49:39.827	00:00:07.746	465	-1024	-768	-1	-1	-1	-1	4	-1024	-768	-1	-1	-1	-1	4		0	0						Untertest4.avi	0	880	547	72	111				0	Content		-72	-111	7746449	1332422662
7764	08:49:39.845	00:00:07.763	466	-1024	-768	-1	-1	-1	-1	4	-1024	-768	-1	-1	-1	-1	4		0	0						Untertest4.avi	0	880	547	72	111				0	Content		-72	-111	7763813	1332440026
7781	08:49:39.862	00:00:07.781	467	-1024	-768	-1	-1	-1	-1	4	-1024	-768	-1	-1	-1	-1	4		0	0						Untertest4.avi	0	880	547	72	111				0	Content		-72	-111	7781060	1332457273
7796	08:49:39.877	00:00:07.795	468	-1024	-768	-1	-1	-1	-1	4	-1024	-768	-1	-1	-1	-1	4		0	0						Untertest4.avi	0	880	547	72	111				0	Content		-72	-111	7795862	1332472075
7813	08:49:39.894	00:00:07.812	469	-1024	-768	-1	-1	-1	-1	4	-1024	-768	-1	-1	-1	-1	4		0	0						Untertest4.avi	0	880	547	72	111				0	Content		-72	-111	7812614	1332488827
7829	08:49:39.910	00:00:07.829	470	-1024	-768	-1	-1	-1	-1	4	-1024	-768	-1	-1	-1	-1	4		0	0						Untertest4.avi	0	880	547	72	111				0	Content		-72	-111	7829237	1332505450
7846	08:49:39.927	00:00:07.845	471	-1024	-768	-1	-1	-1	-1	4	-1024	-768	-1	-1	-1	-1	4		0	0						Untertest4.avi	0	880	547	72	111				0	Content		-72	-111	7845859	1332522072
7862	08:49:39.943	00:00:07.862	472	-1024	-768	-1	-1	-1	-1	4	-1024	-768	-1	-1	-1	-1	4		0	0						Untertest4.avi	0	880	547	72	111				0	Content		-72	-111	7862482	1332538695
7879	08:49:39.960	00:00:07.879	473	-1024	-768	-1	-1	-1	-1	4	-1024	-768	-1	-1	-1	-1	4		0	0						Untertest4.avi	0	880	547	72	111				0	Content		-72	-111	7879105	1332555318
7896	08:49:39.977	00:00:07.896	474	-1024	-768	-1	-1	-1	-1	4	-1024	-768	-1	-1	-1	-1	4		0	0						Untertest4.avi	0	880	547	72	111				0	Content		-72	-111	7896301	1332572514
7914	08:49:39.995	00:00:07.913	475	-1024	-768	-1	-1	-1	-1	4	-1024	-768	-1	-1	-1	-1	4		0	0						Untertest4.avi	0	880	547	72	111				0	Content		-72	-111	7913674	1332589887
7931	08:49:40.012	00:00:07.930	476	-1024	-768	-1	-1	-1	-1	4	-1024	-768	-1	-1	-1	-1	4		0	0						Untertest4.avi	0	880	547	72	111				0	Content		-72	-111	7930923	1332607136
7946	08:49:40.027	00:00:07.945	477	-1024	-768	-1	-1	-1	-1	4	-1024	-768	-1	-1	-1	-1	4		0	0						Untertest4.avi	0	880	547	72	111				0	Content		-72	-111	7945851	1332622064
7962	08:49:40.043	00:00:07.962	478	-1024	-768	-1	-1	-1	-1	4	-1024	-768	-1	-1	-1	-1	4		0	0						Untertest4.avi	0	880	547	72	111				0	Content		-72	-111	7962470	1332638683
7979	08:49:40.060	00:00:07.979	479	-1024	-768	-1	-1	-1	-1	4	-1024	-768	-1	-1	-1	-1	4		0	0						Untertest4.avi	0	880	547	72	111				0	Content		-72	-111	7979093	1332655306
7996	08:49:40.077	00:00:07.995	480	-1024	-768	-1	-1	-1	-1	4	-1024	-768	-1	-1	-1	-1	4		0	0						Untertest4.avi	0	880	547	72	111				0	Content		-72	-111	7995843	1332672056
8012	08:49:40.093	00:00:08.012	481	-1024	-768	-1	-1	-1	-1	4	-1024	-768	-1	-1	-1	-1	4		0	0						Untertest4.avi	0	880	547	72	111				0	Content		-72	-111	8012466	1332688679
8029	08:49:40.110	00:00:08.029	482	-1024	-768	-1	-1	-1	-1	4	-1024	-768	-1	-1	-1	-1	4		0	0						Untertest4.avi	0	880	547	72	111				0	Content		-72	-111	8029088	1332705301
8046	08:49:40.127	00:00:08.046	483	-1024	-768	-1	-1	-1	-1	4	-1024	-768	-1	-1	-1	-1	4		0	0						Untertest4.avi	0	880	547	72	111				0	Content		-72	-111	8046157	1332722370
8064	08:49:40.145	00:00:08.063	484	-1024	-768	-1	-1	-1	-1	4	-1024	-768	-1	-1	-1	-1	4		0	0						Untertest4.avi	0	880	547	72	111				0	Content		-72	-111	8063529	1332739742
8081	08:49:40.162	00:00:08.080	485	-1024	-768	-1	-1	-1	-1	4	-1024	-768	-1	-1	-1	-1	4		0	0						Untertest4.avi	0	880	547	72	111				0	Content		-72	-111	8080778	1332756991
8096	08:49:40.177	00:00:08.095	486	-1024	-768	-1	-1	-1	-1	4	-1024	-768	-1	-1	-1	-1	4		0	0						Untertest4.avi	0	880	547	72	111				0	Content		-72	-111	8095708	1332771921
8112	08:49:40.193	00:00:08.112	487	-1024	-768	-1	-1	-1	-1	4	-1024	-768	-1	-1	-1	-1	4		0	0						Untertest4.avi	0	880	547	72	111				0	Content		-72	-111	8112332	1332788545
8129	08:49:40.210	00:00:08.129	488	-1024	-768	-1	-1	-1	-1	4	-1024	-768	-1	-1	-1	-1	4		0	0						Untertest4.avi	0	880	547	72	111				0	Content		-72	-111	8129080	1332805293
8146	08:49:40.227	00:00:08.145	489	-1024	-768	-1	-1	-1	-1	4	-1024	-768	-1	-1	-1	-1	4		0	0						Untertest4.avi	0	880	547	72	111				0	Content		-72	-111	8145701	1332821914
8162	08:49:40.243	00:00:08.162	490	-1024	-768	-1	-1	-1	-1	4	-1024	-768	-1	-1	-1	-1	4		0	0						Untertest4.avi	0	880	547	72	111				0	Content		-72	-111	8162331	1332838544
8179	08:49:40.260	00:00:08.178	491	-1024	-768	-1	-1	-1	-1	4	-1024	-768	-1	-1	-1	-1	4		0	0						Untertest4.avi	0	880	547	72	111				0	Content		-72	-111	8178948	1332855161
8196	08:49:40.277	00:00:08.196	492	-1024	-768	-1	-1	-1	-1	4	-1024	-768	-1	-1	-1	-1	4		0	0						Untertest4.avi	0	880	547	72	111				0	Content		-72	-111	8196143	1332872356
8213	08:49:40.294	00:00:08.213	493	-1024	-768	-1	-1	-1	-1	4	-1024	-768	-1	-1	-1	-1	4		0	0						Untertest4.avi	0	880	547	72	111				0	Content		-72	-111	8213390	1332889603
8231	08:49:40.312	00:00:08.230	494	-1024	-768	-1	-1	-1	-1	4	-1024	-768	-1	-1	-1	-1	4		0	0						Untertest4.avi	0	880	547	72	111				0	Content		-72	-111	8230760	1332906973
8246	08:49:40.327	00:00:08.245	495	-1024	-768	-1	-1	-1	-1	4	-1024	-768	-1	-1	-1	-1	4		0	0						Untertest4.avi	0	880	547	72	111				0	Content		-72	-111	8245562	1332921775
8262	08:49:40.343	00:00:08.262	496	-1024	-768	-1	-1	-1	-1	4	-1024	-768	-1	-1	-1	-1	4		0	0						Untertest4.avi	0	880	547	72	111				0	Content		-72	-111	8262313	1332938526
8279	08:49:40.360	00:00:08.278	497	-1024	-768	-1	-1	-1	-1	4	-1024	-768	-1	-1	-1	-1	4		0	0						Untertest4.avi	0	880	547	72	111				0	Content		-72	-111	8278935	1332955148
8296	08:49:40.377	00:00:08.295	498	-1024	-768	-1	-1	-1	-1	4	-1024	-768	-1	-1	-1	-1	4		0	0						Untertest4.avi	0	880	547	72	111				0	Content		-72	-111	8295559	1332971772
8312	08:49:40.393	00:00:08.312	499	-1024	-768	-1	-1	-1	-1	4	-1024	-768	-1	-1	-1	-1	4		0	0						Untertest4.avi	0	880	547	72	111				0	Content		-72	-111	8312182	1332988395
8329	08:49:40.410	00:00:08.328	500	-1024	-768	-1	-1	-1	-1	4	-1024	-768	-1	-1	-1	-1	4		0	0						Untertest4.avi	0	880	547	72	111				0	Content		-72	-111	8328806	1333005019
8346	08:49:40.427	00:00:08.346	501	-1024	-768	-1	-1	-1	-1	4	-1024	-768	-1	-1	-1	-1	4		0	0						Untertest4.avi	0	880	547	72	111				0	Content		-72	-111	8346002	1333022215
8363	08:49:40.444	00:00:08.363	502	-1024	-768	-1	-1	-1	-1	4	-1024	-768	-1	-1	-1	-1	4		0	0						Untertest4.avi	0	880	547	72	111				0	Content		-72	-111	8363375	1333039588
8381	08:49:40.462	00:00:08.380	503	-1024	-768	-1	-1	-1	-1	4	-1024	-768	-1	-1	-1	-1	4		0	0						Untertest4.avi	0	880	547	72	111				0	Content		-72	-111	8380620	1333056833
8395	08:49:40.476	00:00:08.395	504	-1024	-768	-1	-1	-1	-1	4	-1024	-768	-1	-1	-1	-1	4		0	0						Untertest4.avi	0	880	547	72	111				0	Content		-72	-111	8395420	1333071633
8412	08:49:40.493	00:00:08.412	505	-1024	-768	-1	-1	-1	-1	4	-1024	-768	-1	-1	-1	-1	4		0	0						Untertest4.avi	0	880	547	72	111				0	Content		-72	-111	8412169	1333088382
8429	08:49:40.510	00:00:08.428	506	-1024	-768	-1	-1	-1	-1	4	-1024	-768	-1	-1	-1	-1	4		0	0						Untertest4.avi	0	880	547	72	111				0	Content		-72	-111	8428793	1333105006
8445	08:49:40.526	00:00:08.445	507	-1024	-768	-1	-1	-1	-1	4	-1024	-768	-1	-1	-1	-1	4		0	0						Untertest4.avi	0	880	547	72	111				0	Content		-72	-111	8445414	1333121627
8462	08:49:40.543	00:00:08.462	508	-1024	-768	-1	-1	-1	-1	4	-1024	-768	-1	-1	-1	-1	4		0	0						Untertest4.avi	0	880	547	72	111				0	Content		-72	-111	8462037	1333138250
8479	08:49:40.560	00:00:08.478	509	-1024	-768	-1	-1	-1	-1	4	-1024	-768	-1	-1	-1	-1	4		0	0						Untertest4.avi	0	880	547	72	111				0	Content		-72	-111	8478787	1333155000
8496	08:49:40.577	00:00:08.495	510	-1024	-768	-1	-1	-1	-1	4	-1024	-768	-1	-1	-1	-1	4		0	0						Untertest4.avi	0	880	547	72	111				0	Content		-72	-111	8495856	1333172069
8513	08:49:40.594	00:00:08.513	511	-1024	-768	-1	-1	-1	-1	4	-1024	-768	-1	-1	-1	-1	4		0	0						Untertest4.avi	0	880	547	72	111				0	Content		-72	-111	8513228	1333189441
8531	08:49:40.612	00:00:08.530	512	-1024	-768	-1	-1	-1	-1	4	-1024	-768	-1	-1	-1	-1	4		0	0						Untertest4.avi	0	880	547	72	111				0	Content		-72	-111	8530600	1333206813
8545	08:49:40.626	00:00:08.545	513	-1024	-768	-1	-1	-1	-1	4	-1024	-768	-1	-1	-1	-1	4		0	0						Untertest4.avi	0	880	547	72	111				0	Content		-72	-111	8545403	1333221616
8562	08:49:40.643	00:00:08.562	514	-1024	-768	-1	-1	-1	-1	4	-1024	-768	-1	-1	-1	-1	4		0	0						Untertest4.avi	0	880	547	72	111				0	Content		-72	-111	8562024	1333238237
8579	08:49:40.660	00:00:08.578	515	-1024	-768	-1	-1	-1	-1	4	-1024	-768	-1	-1	-1	-1	4		0	0						Untertest4.avi	0	880	547	72	111				0	Content		-72	-111	8578770	1333254983
8595	08:49:40.676	00:00:08.595	516	-1024	-768	-1	-1	-1	-1	4	-1024	-768	-1	-1	-1	-1	4		0	0						Untertest4.avi	0	880	547	72	111				0	Content		-72	-111	8595395	1333271608
8612	08:49:40.693	00:00:08.612	517	-1024	-768	-1	-1	-1	-1	4	-1024	-768	-1	-1	-1	-1	4		0	0						Untertest4.avi	0	880	547	72	111				0	Content		-72	-111	8612016	1333288229
8629	08:49:40.710	00:00:08.628	518	-1024	-768	-1	-1	-1	-1	4	-1024	-768	-1	-1	-1	-1	4		0	0						Untertest4.avi	0	880	547	72	111				0	Content		-72	-111	8628642	1333304855
8646	08:49:40.727	00:00:08.645	519	-1024	-768	-1	-1	-1	-1	4	-1024	-768	-1	-1	-1	-1	4		0	0						Untertest4.avi	0	880	547	72	111				0	Content		-72	-111	8645710	1333321923
8663	08:49:40.744	00:00:08.663	520	-1024	-768	-1	-1	-1	-1	4	-1024	-768	-1	-1	-1	-1	4		0	0						Untertest4.avi	0	880	547	72	111				0	Content		-72	-111	8663084	1333339297
8680	08:49:40.761	00:00:08.680	521	-1024	-768	-1	-1	-1	-1	4	-1024	-768	-1	-1	-1	-1	4		0	0						Untertest4.avi	0	880	547	72	111				0	Content		-72	-111	8680459	1333356672
8695	08:49:40.776	00:00:08.695	522	-1024	-768	-1	-1	-1	-1	4	-1024	-768	-1	-1	-1	-1	4		0	0						Untertest4.avi	0	880	547	72	111				0	Content		-72	-111	8695271	1333371484
8712	08:49:40.793	00:00:08.711	523	-1024	-768	-1	-1	-1	-1	4	-1024	-768	-1	-1	-1	-1	4		0	0						Untertest4.avi	0	880	547	72	111				0	Content		-72	-111	8711886	1333388099
8729	08:49:40.810	00:00:08.728	524	-1024	-768	-1	-1	-1	-1	4	-1024	-768	-1	-1	-1	-1	4		0	0						Untertest4.avi	0	880	547	72	111				0	Content		-72	-111	8728638	1333404851
8745	08:49:40.826	00:00:08.745	525	-1024	-768	-1	-1	-1	-1	4	-1024	-768	-1	-1	-1	-1	4		0	0						Untertest4.avi	0	880	547	72	111				0	Content		-72	-111	8745269	1333421482
8762	08:49:40.843	00:00:08.761	526	-1024	-768	-1	-1	-1	-1	4	-1024	-768	-1	-1	-1	-1	4		0	0						Untertest4.avi	0	880	547	72	111				0	Content		-72	-111	8761879	1333438092
8778	08:49:40.859	00:00:08.778	527	-1024	-768	-1	-1	-1	-1	4	-1024	-768	-1	-1	-1	-1	4		0	0						Untertest4.avi	0	880	547	72	111				0	Content		-72	-111	8778423	1333454636
8796	08:49:40.877	00:00:08.795	528	-1024	-768	-1	-1	-1	-1	4	-1024	-768	-1	-1	-1	-1	4		0	0						Untertest4.avi	0	880	547	72	111				0	Content		-72	-111	8795734	1333471947
8812	08:49:40.893	00:00:08.812	529	-1024	-768	-1	-1	-1	-1	4	-1024	-768	-1	-1	-1	-1	4		0	0						Untertest4.avi	0	880	547	72	111				0	Content		-72	-111	8812402	1333488615
8829	08:49:40.910	00:00:08.829	530	-1024	-768	-1	-1	-1	-1	4	-1024	-768	-1	-1	-1	-1	4		0	0						Untertest4.avi	0	880	547	72	111				0	Content		-72	-111	8829491	1333505704
8846	08:49:40.927	00:00:08.846	531	-1024	-768	-1	-1	-1	-1	4	-1024	-768	-1	-1	-1	-1	4		0	0						Untertest4.avi	0	880	547	72	111				0	Content		-72	-111	8846159	1333522372
8863	08:49:40.944	00:00:08.862	532	-1024	-768	-1	-1	-1	-1	4	-1024	-768	-1	-1	-1	-1	4		0	0						Untertest4.avi	0	880	547	72	111				0	Content		-72	-111	8862826	1333539039
8880	08:49:40.961	00:00:08.880	533	-1024	-768	-1	-1	-1	-1	4	-1024	-768	-1	-1	-1	-1	4		0	0						Untertest4.avi	0	880	547	72	111				0	Content		-72	-111	8880288	1333556501
8895	08:49:40.976	00:00:08.895	534	-1024	-768	-1	-1	-1	-1	4	-1024	-768	-1	-1	-1	-1	4		0	0						Untertest4.avi	0	880	547	72	111				0	Content		-72	-111	8895162	1333571375
8912	08:49:40.993	00:00:08.911	535	-1024	-768	-1	-1	-1	-1	4	-1024	-768	-1	-1	-1	-1	4		0	0						Untertest4.avi	0	880	547	72	111				0	Content		-72	-111	8911786	1333587999
8928	08:49:41.009	00:00:08.928	536	-1024	-768	-1	-1	-1	-1	4	-1024	-768	-1	-1	-1	-1	4		0	0						Untertest4.avi	0	880	547	72	111				0	Content		-72	-111	8928453	1333604666
8945	08:49:41.026	00:00:08.945	537	-1024	-768	-1	-1	-1	-1	4	-1024	-768	-1	-1	-1	-1	4		0	0						Untertest4.avi	0	880	547	72	111				0	Content		-72	-111	8945030	1333621243
8962	08:49:41.043	00:00:08.961	538	-1024	-768	-1	-1	-1	-1	4	-1024	-768	-1	-1	-1	-1	4		0	0						Untertest4.avi	0	880	547	72	111				0	Content		-72	-111	8961706	1333637919
8978	08:49:41.059	00:00:08.978	539	-1024	-768	-1	-1	-1	-1	4	-1024	-768	-1	-1	-1	-1	4		0	0						Untertest4.avi	0	880	547	72	111				0	Content		-72	-111	8978366	1333654579
8995	08:49:41.076	00:00:08.995	540	-1024	-768	-1	-1	-1	-1	4	-1024	-768	-1	-1	-1	-1	4		0	0						Untertest4.avi	0	880	547	72	111				0	Content		-72	-111	8995033	1333671246
9012	08:49:41.093	00:00:09.011	541	-1024	-768	-1	-1	-1	-1	4	-1024	-768	-1	-1	-1	-1	4		0	0						Untertest4.avi	0	880	547	72	111				0	Content		-72	-111	9011967	1333688180
9029	08:49:41.110	00:00:09.028	542	-1024	-768	-1	-1	-1	-1	4	-1024	-768	-1	-1	-1	-1	4		0	0						Untertest4.avi	0	880	547	72	111				0	Content		-72	-111	9028634	1333704847
9046	08:49:41.127	00:00:09.045	543	-1024	-768	-1	-1	-1	-1	4	-1024	-768	-1	-1	-1	-1	4		0	0						Untertest4.avi	0	880	547	72	111				0	Content		-72	-111	9045774	1333721987
9062	08:49:41.143	00:00:09.062	544	-1024	-768	-1	-1	-1	-1	4	-1024	-768	-1	-1	-1	-1	4		0	0						Untertest4.avi	0	880	547	72	111				0	Content		-72	-111	9062441	1333738654
9080	08:49:41.161	00:00:09.079	545	-1024	-768	-1	-1	-1	-1	4	-1024	-768	-1	-1	-1	-1	4		0	0						Untertest4.avi	0	880	547	72	111				0	Content		-72	-111	9079673	1333755886
9096	08:49:41.177	00:00:09.096	546	-1024	-768	-1	-1	-1	-1	4	-1024	-768	-1	-1	-1	-1	4		0	0						Untertest4.avi	0	880	547	72	111				0	Content		-72	-111	9096340	1333772553
9113	08:49:41.194	00:00:09.112	547	-1024	-768	-1	-1	-1	-1	4	-1024	-768	-1	-1	-1	-1	4		0	0						Untertest4.avi	0	880	547	72	111				0	Content		-72	-111	9112527	1333788740
9129	08:49:41.210	00:00:09.129	548	-1024	-768	-1	-1	-1	-1	4	-1024	-768	-1	-1	-1	-1	4		0	0						Untertest4.avi	0	880	547	72	111				0	Content		-72	-111	9129194	1333805407
9146	08:49:41.227	00:00:09.145	549	-1024	-768	-1	-1	-1	-1	4	-1024	-768	-1	-1	-1	-1	4		0	0						Untertest4.avi	0	880	547	72	111				0	Content		-72	-111	9145862	1333822075
9162	08:49:41.243	00:00:09.162	550	-1024	-768	-1	-1	-1	-1	4	-1024	-768	-1	-1	-1	-1	4		0	0						Untertest4.avi	0	880	547	72	111				0	Content		-72	-111	9162067	1333838280
9179	08:49:41.260	00:00:09.178	551	-1024	-768	-1	-1	-1	-1	4	-1024	-768	-1	-1	-1	-1	4		0	0						Untertest4.avi	0	880	547	72	111				0	Content		-72	-111	9178735	1333854948
9195	08:49:41.276	00:00:09.195	552	-1024	-768	-1	-1	-1	-1	4	-1024	-768	-1	-1	-1	-1	4		0	0						Untertest4.avi	0	880	547	72	111				0	Content		-72	-111	9195126	1333871339
9212	08:49:41.293	00:00:09.211	553	-1024	-768	-1	-1	-1	-1	4	-1024	-768	-1	-1	-1	-1	4		0	0						Untertest4.avi	0	880	547	72	111				0	Content		-72	-111	9211794	1333888007
9228	08:49:41.309	00:00:09.228	554	-1024	-768	-1	-1	-1	-1	4	-1024	-768	-1	-1	-1	-1	4		0	0						Untertest4.avi	0	880	547	72	111				0	Content		-72	-111	9228371	1333904584
9245	08:49:41.326	00:00:09.245	555	-1024	-768	-1	-1	-1	-1	4	-1024	-768	-1	-1	-1	-1	4		0	0						Untertest4.avi	0	880	547	72	111				0	Content		-72	-111	9245039	1333921252
9262	08:49:41.343	00:00:09.261	556	-1024	-768	-1	-1	-1	-1	4	-1024	-768	-1	-1	-1	-1	4		0	0						Untertest4.avi	0	880	547	72	111				0	Content		-72	-111	9261567	1333937780
9278	08:49:41.359	00:00:09.278	557	-1024	-768	-1	-1	-1	-1	4	-1024	-768	-1	-1	-1	-1	4		0	0						Untertest4.avi	0	880	547	72	111				0	Content		-72	-111	9278139	1333954352
9295	08:49:41.376	00:00:09.295	558	-1024	-768	-1	-1	-1	-1	4	-1024	-768	-1	-1	-1	-1	4		0	0						Untertest4.avi	0	880	547	72	111				0	Content		-72	-111	9295110	1333971323
9312	08:49:41.393	00:00:09.311	559	-1024	-768	-1	-1	-1	-1	4	-1024	-768	-1	-1	-1	-1	4		0	0						Untertest4.avi	0	880	547	72	111				0	Content		-72	-111	9311778	1333987991
9329	08:49:41.410	00:00:09.328	560	-1024	-768	-1	-1	-1	-1	4	-1024	-768	-1	-1	-1	-1	4		0	0						Untertest4.avi	0	880	547	72	111				0	Content		-72	-111	9328905	1334005118
9346	08:49:41.427	00:00:09.345	561	-1024	-768	-1	-1	-1	-1	4	-1024	-768	-1	-1	-1	-1	4		0	0						Untertest4.avi	0	880	547	72	111				0	Content		-72	-111	9345573	1334021786
9363	08:49:41.444	00:00:09.362	562	-1024	-768	-1	-1	-1	-1	4	-1024	-768	-1	-1	-1	-1	4		0	0						Untertest4.avi	0	880	547	72	111				0	Content		-72	-111	9362594	1334038807
9379	08:49:41.460	00:00:09.379	563	-1024	-768	-1	-1	-1	-1	4	-1024	-768	-1	-1	-1	-1	4		0	0						Untertest4.avi	0	880	547	72	111				0	Content		-72	-111	9379262	1334055475
9396	08:49:41.477	00:00:09.395	564	-1024	-768	-1	-1	-1	-1	4	-1024	-768	-1	-1	-1	-1	4		0	0						Untertest4.avi	0	880	547	72	111				0	Content		-72	-111	9395930	1334072143
9412	08:49:41.493	00:00:09.412	565	-1024	-768	-1	-1	-1	-1	4	-1024	-768	-1	-1	-1	-1	4		0	0						Untertest4.avi	0	880	547	72	111				0	Content		-72	-111	9412031	1334088244
9429	08:49:41.510	00:00:09.428	566	-1024	-768	-1	-1	-1	-1	4	-1024	-768	-1	-1	-1	-1	4		0	0						Untertest4.avi	0	880	547	72	111				0	Content		-72	-111	9428698	1334104911
9445	08:49:41.526	00:00:09.445	567	-1024	-768	-1	-1	-1	-1	4	-1024	-768	-1	-1	-1	-1	4		0	0						Untertest4.avi	0	880	547	72	111				0	Content		-72	-111	9445040	1334121253
9462	08:49:41.543	00:00:09.461	568	-1024	-768	-1	-1	-1	-1	4	-1024	-768	-1	-1	-1	-1	4		0	0						Untertest4.avi	0	880	547	72	111				0	Content		-72	-111	9461707	1334137920
9478	08:49:41.559	00:00:09.478	569	-1024	-768	-1	-1	-1	-1	4	-1024	-768	-1	-1	-1	-1	4		0	0						Untertest4.avi	0	880	547	72	111				0	Content		-72	-111	9478230	1334154443
9495	08:49:41.576	00:00:09.494	570	-1024	-768	-1	-1	-1	-1	4	-1024	-768	-1	-1	-1	-1	4		0	0						Untertest4.avi	0	880	547	72	111				0	Content		-72	-111	9494897	1334171110
9511	08:49:41.592	00:00:09.511	571	-1024	-768	-1	-1	-1	-1	4	-1024	-768	-1	-1	-1	-1	4		0	0						Untertest4.avi	0	880	547	72	111				0	Content		-72	-111	9511375	1334187588
9528	08:49:41.609	00:00:09.527	572	-1024	-768	-1	-1	-1	-1	4	-1024	-768	-1	-1	-1	-1	4		0	0						Untertest4.avi	0	880	547	72	111				0	Content		-72	-111	9527998	1334204211
9545	08:49:41.626	00:00:09.544	573	-1024	-768	-1	-1	-1	-1	4	-1024	-768	-1	-1	-1	-1	4		0	0						Untertest4.avi	0	880	547	72	111				0	Content		-72	-111	9544666	1334220879
9561	08:49:41.642	00:00:09.561	574	-1024	-768	-1	-1	-1	-1	4	-1024	-768	-1	-1	-1	-1	4		0	0						Untertest4.avi	0	880	547	72	111				0	Content		-72	-111	9561330	1334237543
9578	08:49:41.659	00:00:09.577	575	-1024	-768	-1	-1	-1	-1	4	-1024	-768	-1	-1	-1	-1	4		0	0						Untertest4.avi	0	880	547	72	111				0	Content		-72	-111	9577997	1334254210
9595	08:49:41.676	00:00:09.594	576	-1024	-768	-1	-1	-1	-1	4	-1024	-768	-1	-1	-1	-1	4		0	0						Untertest4.avi	0	880	547	72	111				0	Content		-72	-111	9594932	1334271145
9612	08:49:41.693	00:00:09.611	577	-1024	-768	-1	-1	-1	-1	4	-1024	-768	-1	-1	-1	-1	4		0	0						Untertest4.avi	0	880	547	72	111				0	Content		-72	-111	9611599	1334287812
9629	08:49:41.710	00:00:09.628	578	-1024	-768	-1	-1	-1	-1	4	-1024	-768	-1	-1	-1	-1	4		0	0						Untertest4.avi	0	880	547	72	111				0	Content		-72	-111	9628733	1334304946
9645	08:49:41.726	00:00:09.645	579	-1024	-768	-1	-1	-1	-1	4	-1024	-768	-1	-1	-1	-1	4		0	0						Untertest4.avi	0	880	547	72	111				0	Content		-72	-111	9645400	1334321613
9663	08:49:41.744	00:00:09.662	580	-1024	-768	-1	-1	-1	-1	4	-1024	-768	-1	-1	-1	-1	4		0	0						Untertest4.avi	0	880	547	72	111				0	Content		-72	-111	9662569	1334338782
9679	08:49:41.760	00:00:09.679	581	-1024	-768	-1	-1	-1	-1	4	-1024	-768	-1	-1	-1	-1	4		0	0						Untertest4.avi	0	880	547	72	111				0	Content		-72	-111	9679236	1334355449
9695	08:49:41.776	00:00:09.695	582	-1024	-768	-1	-1	-1	-1	4	-1024	-768	-1	-1	-1	-1	4		0	0						Untertest4.avi	0	880	547	72	111				0	Content		-72	-111	9695445	1334371658
9712	08:49:41.793	00:00:09.712	583	-1024	-768	-1	-1	-1	-1	4	-1024	-768	-1	-1	-1	-1	4		0	0						Untertest4.avi	0	880	547	72	111				0	Content		-72	-111	9712112	1334388325
9729	08:49:41.810	00:00:09.728	584	-1024	-768	-1	-1	-1	-1	4	-1024	-768	-1	-1	-1	-1	4		0	0						Untertest4.avi	0	880	547	72	111				0	Content		-72	-111	9728780	1334404993
9745	08:49:41.826	00:00:09.745	585	-1024	-768	-1	-1	-1	-1	4	-1024	-768	-1	-1	-1	-1	4		0	0						Untertest4.avi	0	880	547	72	111				0	Content		-72	-111	9745012	1334421225
9762	08:49:41.843	00:00:09.761	586	-1024	-768	-1	-1	-1	-1	4	-1024	-768	-1	-1	-1	-1	4		0	0						Untertest4.avi	0	880	547	72	111				0	Content		-72	-111	9761680	1334437893
9778	08:49:41.859	00:00:09.778	587	-1024	-768	-1	-1	-1	-1	4	-1024	-768	-1	-1	-1	-1	4		0	0						Untertest4.avi	0	880	547	72	111				0	Content		-72	-111	9778080	1334454293
9795	08:49:41.876	00:00:09.794	588	-1024	-768	-1	-1	-1	-1	4	-1024	-768	-1	-1	-1	-1	4		0	0						Untertest4.avi	0	880	547	72	111				0	Content		-72	-111	9794748	1334470961
9811	08:49:41.892	00:00:09.811	589	-1024	-768	-1	-1	-1	-1	4	-1024	-768	-1	-1	-1	-1	4		0	0						Untertest4.avi	0	880	547	72	111				0	Content		-72	-111	9811329	1334487542
9828	08:49:41.909	00:00:09.827	590	-1024	-768	-1	-1	-1	-1	4	-1024	-768	-1	-1	-1	-1	4		0	0						Untertest4.avi	0	880	547	72	111				0	Content		-72	-111	9827997	1334504210
9845	08:49:41.926	00:00:09.844	591	-1024	-768	-1	-1	-1	-1	4	-1024	-768	-1	-1	-1	-1	4		0	0						Untertest4.avi	0	880	547	72	111				0	Content		-72	-111	9844533	1334520746
9861	08:49:41.942	00:00:09.861	592	-1024	-768	-1	-1	-1	-1	4	-1024	-768	-1	-1	-1	-1	4		0	0						Untertest4.avi	0	880	547	72	111				0	Content		-72	-111	9861101	1334537314
9878	08:49:41.959	00:00:09.878	593	-1024	-768	-1	-1	-1	-1	4	-1024	-768	-1	-1	-1	-1	4		0	0						Untertest4.avi	0	880	547	72	111				0	Content		-72	-111	9878038	1334554251
9895	08:49:41.976	00:00:09.894	594	-1024	-768	-1	-1	-1	-1	4	-1024	-768	-1	-1	-1	-1	4		0	0						Untertest4.avi	0	880	547	72	111				0	Content		-72	-111	9894706	1334570919
9912	08:49:41.993	00:00:09.911	595	-1024	-768	-1	-1	-1	-1	4	-1024	-768	-1	-1	-1	-1	4		0	0						Untertest4.avi	0	880	547	72	111				0	Content		-72	-111	9911839	1334588052
9929	08:49:42.010	00:00:09.928	596	-1024	-768	-1	-1	-1	-1	4	-1024	-768	-1	-1	-1	-1	4		0	0						Untertest4.avi	0	880	547	72	111				0	Content		-72	-111	9928507	1334604720
9946	08:49:42.027	00:00:09.945	597	-1024	-768	-1	-1	-1	-1	4	-1024	-768	-1	-1	-1	-1	4		0	0						Untertest4.avi	0	880	547	72	111				0	Content		-72	-111	9945676	1334621889
9962	08:49:42.043	00:00:09.962	598	-1024	-768	-1	-1	-1	-1	4	-1024	-768	-1	-1	-1	-1	4		0	0						Untertest4.avi	0	880	547	72	111				0	Content		-72	-111	9962344	1334638557
9980	08:49:42.061	00:00:09.979	599	-1024	-768	-1	-1	-1	-1	4	-1024	-768	-1	-1	-1	-1	4		0	0						Untertest4.avi	0	880	547	72	111				0	Content		-72	-111	9979594	1334655807
9994	08:49:42.075	00:00:09.994	600	-1024	-768	-1	-1	-1	-1	4	-1024	-768	-1	-1	-1	-1	4		0	0						Untertest4.avi	0	880	547	72	111				0	Content		-72	-111	9994470	1334670683
10011	08:49:42.092	00:00:10.011	601	-1024	-768	-1	-1	-1	-1	4	-1024	-768	-1	-1	-1	-1	4		0	0						Untertest4.avi	0	880	547	72	111				0	Content		-72	-111	10011093	1334687306
10028	08:49:42.109	00:00:10.027	602	-1024	-768	-1	-1	-1	-1	4	-1024	-768	-1	-1	-1	-1	4		0	0						Untertest4.avi	0	880	547	72	111				0	Content		-72	-111	10027761	1334703974
10044	08:49:42.125	00:00:10.044	603	-1024	-768	-1	-1	-1	-1	4	-1024	-768	-1	-1	-1	-1	4		0	0						Untertest4.avi	0	880	547	72	111				0	Content		-72	-111	10044390	1334720603
10061	08:49:42.142	00:00:10.061	604	-1024	-768	-1	-1	-1	-1	4	-1024	-768	-1	-1	-1	-1	4		0	0						Untertest4.avi	0	880	547	72	111				0	Content		-72	-111	10061058	1334737271
10078	08:49:42.159	00:00:10.077	605	-1024	-768	-1	-1	-1	-1	4	-1024	-768	-1	-1	-1	-1	4		0	0						Untertest4.avi	0	880	547	72	111				0	Content		-72	-111	10077698	1334753911
10094	08:49:42.175	00:00:10.094	606	-1024	-768	-1	-1	-1	-1	4	-1024	-768	-1	-1	-1	-1	4		0	0						Untertest4.avi	0	880	547	72	111				0	Content		-72	-111	10094366	1334770579
10111	08:49:42.192	00:00:10.110	607	-1024	-768	-1	-1	-1	-1	4	-1024	-768	-1	-1	-1	-1	4		0	0						Untertest4.avi	0	880	547	72	111				0	Content		-72	-111	10110976	1334787189
10128	08:49:42.209	00:00:10.127	608	-1024	-768	-1	-1	-1	-1	4	-1024	-768	-1	-1	-1	-1	4		0	0						Untertest4.avi	0	880	547	72	111				0	Content		-72	-111	10127644	1334803857
10145	08:49:42.226	00:00:10.144	609	-1024	-768	-1	-1	-1	-1	4	-1024	-768	-1	-1	-1	-1	4		0	0						Untertest4.avi	0	880	547	72	111				0	Content		-72	-111	10144554	1334820767
10161	08:49:42.242	00:00:10.161	610	-1024	-768	-1	-1	-1	-1	4	-1024	-768	-1	-1	-1	-1	4		0	0						Untertest4.avi	0	880	547	72	111				0	Content		-72	-111	10161222	1334837435
10178	08:49:42.259	00:00:10.178	611	-1024	-768	-1	-1	-1	-1	4	-1024	-768	-1	-1	-1	-1	4		0	0						Untertest4.avi	0	880	547	72	111				0	Content		-72	-111	10178347	1334854560
10195	08:49:42.276	00:00:10.195	612	-1024	-768	-1	-1	-1	-1	4	-1024	-768	-1	-1	-1	-1	4		0	0						Untertest4.avi	0	880	547	72	111				0	Content		-72	-111	10195015	1334871228
10212	08:49:42.293	00:00:10.212	613	-1024	-768	-1	-1	-1	-1	4	-1024	-768	-1	-1	-1	-1	4		0	0						Untertest4.avi	0	880	547	72	111				0	Content		-72	-111	10212221	1334888434
10228	08:49:42.309	00:00:10.228	614	-1024	-768	-1	-1	-1	-1	4	-1024	-768	-1	-1	-1	-1	4		0	0						Untertest4.avi	0	880	547	72	111				0	Content		-72	-111	10228219	1334904432
10245	08:49:42.326	00:00:10.244	615	-1024	-768	-1	-1	-1	-1	4	-1024	-768	-1	-1	-1	-1	4		0	0						Untertest4.avi	0	880	547	72	111				0	Content		-72	-111	10244887	1334921100
10261	08:49:42.342	00:00:10.261	616	-1024	-768	-1	-1	-1	-1	4	-1024	-768	-1	-1	-1	-1	4		0	0						Untertest4.avi	0	880	547	72	111				0	Content		-72	-111	10261171	1334937384
10278	08:49:42.359	00:00:10.277	617	-1024	-768	-1	-1	-1	-1	4	-1024	-768	-1	-1	-1	-1	4		0	0						Untertest4.avi	0	880	547	72	111				0	Content		-72	-111	10277839	1334954052
10294	08:49:42.375	00:00:10.294	618	-1024	-768	-1	-1	-1	-1	4	-1024	-768	-1	-1	-1	-1	4		0	0						Untertest4.avi	0	880	547	72	111				0	Content		-72	-111	10294333	1334970546
10311	08:49:42.392	00:00:10.311	619	-1024	-768	-1	-1	-1	-1	4	-1024	-768	-1	-1	-1	-1	4		0	0						Untertest4.avi	0	880	547	72	111				0	Content		-72	-111	10311001	1334987214
10328	08:49:42.409	00:00:10.327	620	-1024	-768	-1	-1	-1	-1	4	-1024	-768	-1	-1	-1	-1	4		0	0						Untertest4.avi	0	880	547	72	111				0	Content		-72	-111	10327628	1335003841
10344	08:49:42.425	00:00:10.344	621	-1024	-768	-1	-1	-1	-1	4	-1024	-768	-1	-1	-1	-1	4		0	0						Untertest4.avi	0	880	547	72	111				0	Content		-72	-111	10344296	1335020509
10361	08:49:42.442	00:00:10.360	622	-1024	-768	-1	-1	-1	-1	4	-1024	-768	-1	-1	-1	-1	4		0	0						Untertest4.avi	0	880	547	72	111				0	Content		-72	-111	10360963	1335037176
10378	08:49:42.459	00:00:10.377	623	-1024	-768	-1	-1	-1	-1	4	-1024	-768	-1	-1	-1	-1	4		0	0						Untertest4.avi	0	880	547	72	111				0	Content		-72	-111	10377501	1335053714
10394	08:49:42.475	00:00:10.394	624	-1024	-768	-1	-1	-1	-1	4	-1024	-768	-1	-1	-1	-1	4		0	0						Untertest4.avi	0	880	547	72	111				0	Content		-72	-111	10394091	1335070304
10411	08:49:42.492	00:00:10.411	625	-1024	-768	-1	-1	-1	-1	4	-1024	-768	-1	-1	-1	-1	4		0	0						Untertest4.avi	0	880	547	72	111				0	Content		-72	-111	10411025	1335087238
10428	08:49:42.509	00:00:10.427	626	-1024	-768	-1	-1	-1	-1	4	-1024	-768	-1	-1	-1	-1	4		0	0						Untertest4.avi	0	880	547	72	111				0	Content		-72	-111	10427692	1335103905
10445	08:49:42.526	00:00:10.444	627	-1024	-768	-1	-1	-1	-1	4	-1024	-768	-1	-1	-1	-1	4		0	0						Untertest4.avi	0	880	547	72	111				0	Content		-72	-111	10444827	1335121040
10461	08:49:42.542	00:00:10.461	628	-1024	-768	-1	-1	-1	-1	4	-1024	-768	-1	-1	-1	-1	4		0	0						Untertest4.avi	0	880	547	72	111				0	Content		-72	-111	10461494	1335137707
10479	08:49:42.560	00:00:10.478	629	-1024	-768	-1	-1	-1	-1	4	-1024	-768	-1	-1	-1	-1	4		0	0						Untertest4.avi	0	880	547	72	111				0	Content		-72	-111	10478718	1335154931
10495	08:49:42.576	00:00:10.495	630	-1024	-768	-1	-1	-1	-1	4	-1024	-768	-1	-1	-1	-1	4		0	0						Untertest4.avi	0	880	547	72	111				0	Content		-72	-111	10495385	1335171598
10513	08:49:42.594	00:00:10.512	631	-1024	-768	-1	-1	-1	-1	4	-1024	-768	-1	-1	-1	-1	4		0	0						Untertest4.avi	0	880	547	72	111				0	Content		-72	-111	10512566	1335188779
10527	08:49:42.608	00:00:10.527	632	-1024	-768	-1	-1	-1	-1	4	-1024	-768	-1	-1	-1	-1	4		0	0						Untertest4.avi	0	880	547	72	111				0	Content		-72	-111	10527438	1335203651
10544	08:49:42.625	00:00:10.544	633	-1024	-768	-1	-1	-1	-1	4	-1024	-768	-1	-1	-1	-1	4		0	0						Untertest4.avi	0	880	547	72	111				0	Content		-72	-111	10544064	1335220277
10561	08:49:42.642	00:00:10.560	634	-1024	-768	-1	-1	-1	-1	4	-1024	-768	-1	-1	-1	-1	4		0	0						Untertest4.avi	0	880	547	72	111				0	Content		-72	-111	10560731	1335236944
10577	08:49:42.658	00:00:10.577	635	-1024	-768	-1	-1	-1	-1	4	-1024	-768	-1	-1	-1	-1	4		0	0						Untertest4.avi	0	880	547	72	111				0	Content		-72	-111	10577360	1335253573
10594	08:49:42.675	00:00:10.594	636	-1024	-768	-1	-1	-1	-1	4	-1024	-768	-1	-1	-1	-1	4		0	0						Untertest4.avi	0	880	547	72	111				0	Content		-72	-111	10594027	1335270240
10611	08:49:42.692	00:00:10.610	637	-1024	-768	-1	-1	-1	-1	4	-1024	-768	-1	-1	-1	-1	4		0	0						Untertest4.avi	0	880	547	72	111				0	Content		-72	-111	10610669	1335286882
10627	08:49:42.708	00:00:10.627	638	-1024	-768	-1	-1	-1	-1	4	-1024	-768	-1	-1	-1	-1	4		0	0						Untertest4.avi	0	880	547	72	111				0	Content		-72	-111	10627336	1335303549
10644	08:49:42.725	00:00:10.643	639	-1024	-768	-1	-1	-1	-1	4	-1024	-768	-1	-1	-1	-1	4		0	0						Untertest4.avi	0	880	547	72	111				0	Content		-72	-111	10643947	1335320160
10661	08:49:42.742	00:00:10.660	640	-1024	-768	-1	-1	-1	-1	4	-1024	-768	-1	-1	-1	-1	4		0	0						Untertest4.avi	0	880	547	72	111				0	Content		-72	-111	10660614	1335336827
10678	08:49:42.759	00:00:10.677	641	-1024	-768	-1	-1	-1	-1	4	-1024	-768	-1	-1	-1	-1	4		0	0						Untertest4.avi	0	880	547	72	111				0	Content		-72	-111	10677524	1335353737
10694	08:49:42.775	00:00:10.694	642	-1024	-768	-1	-1	-1	-1	4	-1024	-768	-1	-1	-1	-1	4		0	0						Untertest4.avi	0	880	547	72	111				0	Content		-72	-111	10694191	1335370404
10711	08:49:42.792	00:00:10.711	643	-1024	-768	-1	-1	-1	-1	4	-1024	-768	-1	-1	-1	-1	4		0	0						Untertest4.avi	0	880	547	72	111				0	Content		-72	-111	10711311	1335387524
10728	08:49:42.809	00:00:10.727	644	-1024	-768	-1	-1	-1	-1	4	-1024	-768	-1	-1	-1	-1	4		0	0						Untertest4.avi	0	880	547	72	111				0	Content		-72	-111	10727978	1335404191
10745	08:49:42.826	00:00:10.745	645	-1024	-768	-1	-1	-1	-1	4	-1024	-768	-1	-1	-1	-1	4		0	0						Untertest4.avi	0	880	547	72	111				0	Content		-72	-111	10745203	1335421416
10762	08:49:42.843	00:00:10.761	646	-1024	-768	-1	-1	-1	-1	4	-1024	-768	-1	-1	-1	-1	4		0	0						Untertest4.avi	0	880	547	72	111				0	Content		-72	-111	10761870	1335438083
10778	08:49:42.859	00:00:10.777	647	-1024	-768	-1	-1	-1	-1	4	-1024	-768	-1	-1	-1	-1	4		0	0						Untertest4.avi	0	880	547	72	111				0	Content		-72	-111	10777898	1335454111
10795	08:49:42.876	00:00:10.794	648	-1024	-768	-1	-1	-1	-1	4	-1024	-768	-1	-1	-1	-1	4		0	0						Untertest4.avi	0	880	547	72	111				0	Content		-72	-111	10794565	1335470778
10811	08:49:42.892	00:00:10.810	649	-1024	-768	-1	-1	-1	-1	4	-1024	-768	-1	-1	-1	-1	4		0	0						Untertest4.avi	0	880	547	72	111				0	Content		-72	-111	10810868	1335487081
10828	08:49:42.909	00:00:10.827	650	-1024	-768	-1	-1	-1	-1	4	-1024	-768	-1	-1	-1	-1	4		0	0						Untertest4.avi	0	880	547	72	111				0	Content		-72	-111	10827535	1335503748
10844	08:49:42.925	00:00:10.844	651	-1024	-768	-1	-1	-1	-1	4	-1024	-768	-1	-1	-1	-1	4		0	0						Untertest4.avi	0	880	547	72	111				0	Content		-72	-111	10844039	1335520252
10861	08:49:42.942	00:00:10.860	652	-1024	-768	-1	-1	-1	-1	4	-1024	-768	-1	-1	-1	-1	4		0	0						Untertest4.avi	0	880	547	72	111				0	Content		-72	-111	10860706	1335536919
10877	08:49:42.958	00:00:10.877	653	-1024	-768	-1	-1	-1	-1	4	-1024	-768	-1	-1	-1	-1	4		0	0						Untertest4.avi	0	880	547	72	111				0	Content		-72	-111	10877295	1335553508
10894	08:49:42.975	00:00:10.893	654	-1024	-768	-1	-1	-1	-1	4	-1024	-768	-1	-1	-1	-1	4		0	0						Untertest4.avi	0	880	547	72	111				0	Content		-72	-111	10893962	1335570175
10911	08:49:42.992	00:00:10.910	655	-1024	-768	-1	-1	-1	-1	4	-1024	-768	-1	-1	-1	-1	4		0	0						Untertest4.avi	0	880	547	72	111				0	Content		-72	-111	10910630	1335586843
10927	08:49:43.008	00:00:10.927	656	-1024	-768	-1	-1	-1	-1	4	-1024	-768	-1	-1	-1	-1	4		0	0						Untertest4.avi	0	880	547	72	111				0	Content		-72	-111	10927216	1335603429
10944	08:49:43.025	00:00:10.943	657	-1024	-768	-1	-1	-1	-1	4	-1024	-768	-1	-1	-1	-1	4		0	0						Untertest4.avi	0	880	547	72	111				0	Content		-72	-111	10943783	1335619996
10961	08:49:43.042	00:00:10.960	658	-1024	-768	-1	-1	-1	-1	4	-1024	-768	-1	-1	-1	-1	4		0	0						Untertest4.avi	0	880	547	72	111				0	Content		-72	-111	10960719	1335636932
10977	08:49:43.058	00:00:10.977	659	-1024	-768	-1	-1	-1	-1	4	-1024	-768	-1	-1	-1	-1	4		0	0						Untertest4.avi	0	880	547	72	111				0	Content		-72	-111	10977387	1335653600
10995	08:49:43.076	00:00:10.994	660	-1024	-768	-1	-1	-1	-1	4	-1024	-768	-1	-1	-1	-1	4		0	0						Untertest4.avi	0	880	547	72	111				0	Content		-72	-111	10994522	1335670735
11011	08:49:43.092	00:00:11.011	661	-1024	-768	-1	-1	-1	-1	4	-1024	-768	-1	-1	-1	-1	4		0	0						Untertest4.avi	0	880	547	72	111				0	Content		-72	-111	11011189	1335687402
11028	08:49:43.109	00:00:11.028	662	-1024	-768	-1	-1	-1	-1	4	-1024	-768	-1	-1	-1	-1	4		0	0						Untertest4.avi	0	880	547	72	111				0	Content		-72	-111	11028421	1335704634
11045	08:49:43.126	00:00:11.045	663	-1024	-768	-1	-1	-1	-1	4	-1024	-768	-1	-1	-1	-1	4		0	0						Untertest4.avi	0	880	547	72	111				0	Content		-72	-111	11045088	1335721301
11062	08:49:43.143	00:00:11.062	664	-1024	-768	-1	-1	-1	-1	4	-1024	-768	-1	-1	-1	-1	4		0	0						Untertest4.avi	0	880	547	72	111				0	Content		-72	-111	11062274	1335738487
11077	08:49:43.158	00:00:11.077	665	-1024	-768	-1	-1	-1	-1	4	-1024	-768	-1	-1	-1	-1	4		0	0						Untertest4.avi	0	880	547	72	111				0	Content		-72	-111	11077023	1335753236
11094	08:49:43.175	00:00:11.093	666	-1024	-768	-1	-1	-1	-1	4	-1024	-768	-1	-1	-1	-1	4		0	0						Untertest4.avi	0	880	547	72	111				0	Content		-72	-111	11093711	1335769924
11110	08:49:43.191	00:00:11.110	667	-1024	-768	-1	-1	-1	-1	4	-1024	-768	-1	-1	-1	-1	4		0	0						Untertest4.avi	0	880	547	72	111				0	Content		-72	-111	11110378	1335786591
11127	08:49:43.208	00:00:11.127	668	-1024	-768	-1	-1	-1	-1	4	-1024	-768	-1	-1	-1	-1	4		0	0						Untertest4.avi	0	880	547	72	111				0	Content		-72	-111	11127039	1335803252
11144	08:49:43.225	00:00:11.143	669	-1024	-768	-1	-1	-1	-1	4	-1024	-768	-1	-1	-1	-1	4		0	0						Untertest4.avi	0	880	547	72	111				0	Content		-72	-111	11143706	1335819919
11160	08:49:43.241	00:00:11.160	670	-1024	-768	-1	-1	-1	-1	4	-1024	-768	-1	-1	-1	-1	4		0	0						Untertest4.avi	0	880	547	72	111				0	Content		-72	-111	11160300	1335836513
11177	08:49:43.258	00:00:11.176	671	-1024	-768	-1	-1	-1	-1	4	-1024	-768	-1	-1	-1	-1	4		0	0						Untertest4.avi	0	880	547	72	111				0	Content		-72	-111	11176967	1335853180
11194	08:49:43.275	00:00:11.193	672	-1024	-768	-1	-1	-1	-1	4	-1024	-768	-1	-1	-1	-1	4		0	0						Untertest4.avi	0	880	547	72	111				0	Content		-72	-111	11193625	1335869838
11210	08:49:43.291	00:00:11.210	673	-1024	-768	-1	-1	-1	-1	4	-1024	-768	-1	-1	-1	-1	4		0	0						Untertest4.avi	0	880	547	72	111				0	Content		-72	-111	11210292	1335886505
11227	08:49:43.308	00:00:11.227	674	-1024	-768	-1	-1	-1	-1	4	-1024	-768	-1	-1	-1	-1	4		0	0						Untertest4.avi	0	880	547	72	111				0	Content		-72	-111	11227218	1335903431
11244	08:49:43.325	00:00:11.243	675	-1024	-768	-1	-1	-1	-1	4	-1024	-768	-1	-1	-1	-1	4		0	0						Untertest4.avi	0	880	547	72	111				0	Content		-72	-111	11243885	1335920098
11261	08:49:43.342	00:00:11.261	676	-1024	-768	-1	-1	-1	-1	4	-1024	-768	-1	-1	-1	-1	4		0	0						Untertest4.avi	0	880	547	72	111				0	Content		-72	-111	11261013	1335937226
11278	08:49:43.359	00:00:11.277	677	-1024	-768	-1	-1	-1	-1	4	-1024	-768	-1	-1	-1	-1	4		0	0						Untertest4.avi	0	880	547	72	111				0	Content		-72	-111	11277680	1335953893
11295	08:49:43.376	00:00:11.294	678	-1024	-768	-1	-1	-1	-1	4	-1024	-768	-1	-1	-1	-1	4		0	0						Untertest4.avi	0	880	547	72	111				0	Content		-72	-111	11294910	1335971123
11312	08:49:43.393	00:00:11.311	679	-1024	-768	-1	-1	-1	-1	4	-1024	-768	-1	-1	-1	-1	4		0	0						Untertest4.avi	0	880	547	72	111				0	Content		-72	-111	11311577	1335987790
11328	08:49:43.409	00:00:11.327	680	-1024	-768	-1	-1	-1	-1	4	-1024	-768	-1	-1	-1	-1	4		0	0						Untertest4.avi	0	880	547	72	111				0	Content		-72	-111	11327544	1336003757
11344	08:49:43.425	00:00:11.344	681	-1024	-768	-1	-1	-1	-1	4	-1024	-768	-1	-1	-1	-1	4		0	0						Untertest4.avi	0	880	547	72	111				0	Content		-72	-111	11344211	1336020424
11360	08:49:43.441	00:00:11.360	682	-1024	-768	-1	-1	-1	-1	4	-1024	-768	-1	-1	-1	-1	4		0	0						Untertest4.avi	0	880	547	72	111				0	Content		-72	-111	11360485	1336036698
11377	08:49:43.458	00:00:11.377	683	-1024	-768	-1	-1	-1	-1	4	-1024	-768	-1	-1	-1	-1	4		0	0						Untertest4.avi	0	880	547	72	111				0	Content		-72	-111	11377152	1336053365
11394	08:49:43.475	00:00:11.393	684	-1024	-768	-1	-1	-1	-1	4	-1024	-768	-1	-1	-1	-1	4		0	0						Untertest4.avi	0	880	547	72	111				0	Content		-72	-111	11393641	1336069854
11410	08:49:43.491	00:00:11.410	685	-1024	-768	-1	-1	-1	-1	4	-1024	-768	-1	-1	-1	-1	4		0	0						Untertest4.avi	0	880	547	72	111				0	Content		-72	-111	11410308	1336086521
11427	08:49:43.508	00:00:11.426	686	-1024	-768	-1	-1	-1	-1	4	-1024	-768	-1	-1	-1	-1	4		0	0						Untertest4.avi	0	880	547	72	111				0	Content		-72	-111	11426929	1336103142
11444	08:49:43.525	00:00:11.443	687	-1024	-768	-1	-1	-1	-1	4	-1024	-768	-1	-1	-1	-1	4		0	0						Untertest4.avi	0	880	547	72	111				0	Content		-72	-111	11443596	1336119809
11460	08:49:43.541	00:00:11.460	688	-1024	-768	-1	-1	-1	-1	4	-1024	-768	-1	-1	-1	-1	4		0	0						Untertest4.avi	0	880	547	72	111				0	Content		-72	-111	11460264	1336136477
11477	08:49:43.558	00:00:11.476	689	-1024	-768	-1	-1	-1	-1	4	-1024	-768	-1	-1	-1	-1	4		0	0						Untertest4.avi	0	880	547	72	111				0	Content		-72	-111	11476801	1336153014
11493	08:49:43.574	00:00:11.493	690	-1024	-768	-1	-1	-1	-1	4	-1024	-768	-1	-1	-1	-1	4		0	0						Untertest4.avi	0	880	547	72	111				0	Content		-72	-111	11493387	1336169600
11510	08:49:43.591	00:00:11.510	691	-1024	-768	-1	-1	-1	-1	4	-1024	-768	-1	-1	-1	-1	4		0	0						Untertest4.avi	0	880	547	72	111				0	Content		-72	-111	11510322	1336186535
11527	08:49:43.608	00:00:11.526	692	-1024	-768	-1	-1	-1	-1	4	-1024	-768	-1	-1	-1	-1	4		0	0						Untertest4.avi	0	880	547	72	111				0	Content		-72	-111	11526990	1336203203
11544	08:49:43.625	00:00:11.544	693	-1024	-768	-1	-1	-1	-1	4	-1024	-768	-1	-1	-1	-1	4		0	0						Untertest4.avi	0	880	547	72	111				0	Content		-72	-111	11544117	1336220330
11561	08:49:43.642	00:00:11.560	694	-1024	-768	-1	-1	-1	-1	4	-1024	-768	-1	-1	-1	-1	4		0	0						Untertest4.avi	0	880	547	72	111				0	Content		-72	-111	11560785	1336236998
11578	08:49:43.659	00:00:11.578	695	-1024	-768	-1	-1	-1	-1	4	-1024	-768	-1	-1	-1	-1	4		0	0						Untertest4.avi	0	880	547	72	111				0	Content		-72	-111	11578013	1336254226
11595	08:49:43.676	00:00:11.594	696	-1024	-768	-1	-1	-1	-1	4	-1024	-768	-1	-1	-1	-1	4		0	0						Untertest4.avi	0	880	547	72	111				0	Content		-72	-111	11594681	1336270894
11612	08:49:43.693	00:00:11.611	697	-1024	-768	-1	-1	-1	-1	4	-1024	-768	-1	-1	-1	-1	4		0	0						Untertest4.avi	0	880	547	72	111				0	Content		-72	-111	11611864	1336288077
11627	08:49:43.708	00:00:11.626	698	-1024	-768	-1	-1	-1	-1	4	-1024	-768	-1	-1	-1	-1	4		0	0						Untertest4.avi	0	880	547	72	111				0	Content		-72	-111	11626737	1336302950
11643	08:49:43.724	00:00:11.643	699	-1024	-768	-1	-1	-1	-1	4	-1024	-768	-1	-1	-1	-1	4		0	0						Untertest4.avi	0	880	547	72	111				0	Content		-72	-111	11643363	1336319576
11660	08:49:43.741	00:00:11.660	700	-1024	-768	-1	-1	-1	-1	4	-1024	-768	-1	-1	-1	-1	4		0	0						Untertest4.avi	0	880	547	72	111				0	Content		-72	-111	11660031	1336336244
11677	08:49:43.758	00:00:11.676	701	-1024	-768	-1	-1	-1	-1	4	-1024	-768	-1	-1	-1	-1	4		0	0						Untertest4.avi	0	880	547	72	111				0	Content		-72	-111	11676659	1336352872
11693	08:49:43.774	00:00:11.693	702	-1024	-768	-1	-1	-1	-1	4	-1024	-768	-1	-1	-1	-1	4		0	0						Untertest4.avi	0	880	547	72	111				0	Content		-72	-111	11693327	1336369540
11710	08:49:43.791	00:00:11.709	703	-1024	-768	-1	-1	-1	-1	4	-1024	-768	-1	-1	-1	-1	4		0	0						Untertest4.avi	0	880	547	72	111				0	Content		-72	-111	11709967	1336386180
11727	08:49:43.808	00:00:11.726	704	-1024	-768	-1	-1	-1	-1	4	-1024	-768	-1	-1	-1	-1	4		0	0						Untertest4.avi	0	880	547	72	111				0	Content		-72	-111	11726635	1336402848
11743	08:49:43.824	00:00:11.743	705	-1024	-768	-1	-1	-1	-1	4	-1024	-768	-1	-1	-1	-1	4		0	0						Untertest4.avi	0	880	547	72	111				0	Content		-72	-111	11743246	1336419459
11760	08:49:43.841	00:00:11.759	706	-1024	-768	-1	-1	-1	-1	4	-1024	-768	-1	-1	-1	-1	4		0	0						Untertest4.avi	0	880	547	72	111				0	Content		-72	-111	11759914	1336436127
11777	08:49:43.858	00:00:11.776	707	-1024	-768	-1	-1	-1	-1	4	-1024	-768	-1	-1	-1	-1	4		0	0						Untertest4.avi	0	880	547	72	111				0	Content		-72	-111	11776828	1336453041
11793	08:49:43.874	00:00:11.793	708	-1024	-768	-1	-1	-1	-1	4	-1024	-768	-1	-1	-1	-1	4		0	0						Untertest4.avi	0	880	547	72	111				0	Content		-72	-111	11793495	1336469708
11811	08:49:43.892	00:00:11.810	709	-1024	-768	-1	-1	-1	-1	4	-1024	-768	-1	-1	-1	-1	4		0	0						Untertest4.avi	0	880	547	72	111				0	Content		-72	-111	11810613	1336486826
11827	08:49:43.908	00:00:11.827	710	-1024	-768	-1	-1	-1	-1	4	-1024	-768	-1	-1	-1	-1	4		0	0						Untertest4.avi	0	880	547	72	111				0	Content		-72	-111	11827280	1336503493
11845	08:49:43.926	00:00:11.844	711	-1024	-768	-1	-1	-1	-1	4	-1024	-768	-1	-1	-1	-1	4		0	0						Untertest4.avi	0	880	547	72	111				0	Content		-72	-111	11844504	1336520717
11861	08:49:43.942	00:00:11.861	712	-1024	-768	-1	-1	-1	-1	4	-1024	-768	-1	-1	-1	-1	4		0	0						Untertest4.avi	0	880	547	72	111				0	Content		-72	-111	11861171	1336537384
11877	08:49:43.958	00:00:11.877	713	-1024	-768	-1	-1	-1	-1	4	-1024	-768	-1	-1	-1	-1	4		0	0						Untertest4.avi	0	880	547	72	111				0	Content		-72	-111	11877199	1336553412
11894	08:49:43.975	00:00:11.893	714	-1024	-768	-1	-1	-1	-1	4	-1024	-768	-1	-1	-1	-1	4		0	0						Untertest4.avi	0	880	547	72	111				0	Content		-72	-111	11893866	1336570079
11910	08:49:43.991	00:00:11.910	715	-1024	-768	-1	-1	-1	-1	4	-1024	-768	-1	-1	-1	-1	4		0	0						Untertest4.avi	0	880	547	72	111				0	Content		-72	-111	11910171	1336586384
11927	08:49:44.008	00:00:11.926	716	-1024	-768	-1	-1	-1	-1	4	-1024	-768	-1	-1	-1	-1	4		0	0						Untertest4.avi	0	880	547	72	111				0	Content		-72	-111	11926838	1336603051
11943	08:49:44.024	00:00:11.943	717	-1024	-768	-1	-1	-1	-1	4	-1024	-768	-1	-1	-1	-1	4		0	0						Untertest4.avi	0	880	547	72	111				0	Content		-72	-111	11943343	1336619556
11960	08:49:44.041	00:00:11.960	718	-1024	-768	-1	-1	-1	-1	4	-1024	-768	-1	-1	-1	-1	4		0	0						Untertest4.avi	0	880	547	72	111				0	Content		-72	-111	11960010	1336636223
11977	08:49:44.058	00:00:11.976	719	-1024	-768	-1	-1	-1	-1	4	-1024	-768	-1	-1	-1	-1	4		0	0						Untertest4.avi	0	880	547	72	111				0	Content		-72	-111	11976583	1336652796
11993	08:49:44.074	00:00:11.993	720	-1024	-768	-1	-1	-1	-1	4	-1024	-768	-1	-1	-1	-1	4		0	0						Untertest4.avi	0	880	547	72	111				0	Content		-72	-111	11993250	1336669463
12010	08:49:44.091	00:00:12.009	721	-1024	-768	-1	-1	-1	-1	4	-1024	-768	-1	-1	-1	-1	4		0	0						Untertest4.avi	0	880	547	72	111				0	Content		-72	-111	12009776	1336685989
12026	08:49:44.107	00:00:12.026	722	-1024	-768	-1	-1	-1	-1	4	-1024	-768	-1	-1	-1	-1	4		0	0						Untertest4.avi	0	880	547	72	111				0	Content		-72	-111	12026470	1336702683
12043	08:49:44.124	00:00:12.043	723	-1024	-768	-1	-1	-1	-1	4	-1024	-768	-1	-1	-1	-1	4		0	0						Untertest4.avi	0	880	547	72	111				0	Content		-72	-111	12043344	1336719557
12060	08:49:44.141	00:00:12.060	724	-1024	-768	-1	-1	-1	-1	4	-1024	-768	-1	-1	-1	-1	4		0	0						Untertest4.avi	0	880	547	72	111				0	Content		-72	-111	12060011	1336736224
12077	08:49:44.158	00:00:12.077	725	-1024	-768	-1	-1	-1	-1	4	-1024	-768	-1	-1	-1	-1	4		0	0						Untertest4.avi	0	880	547	72	111				0	Content		-72	-111	12077113	1336753326
12094	08:49:44.175	00:00:12.093	726	-1024	-768	-1	-1	-1	-1	4	-1024	-768	-1	-1	-1	-1	4		0	0						Untertest4.avi	0	880	547	72	111				0	Content		-72	-111	12093780	1336769993
12111	08:49:44.192	00:00:12.110	727	-1024	-768	-1	-1	-1	-1	4	-1024	-768	-1	-1	-1	-1	4		0	0						Untertest4.avi	0	880	547	72	111				0	Content		-72	-111	12110996	1336787209
12128	08:49:44.209	00:00:12.127	728	-1024	-768	-1	-1	-1	-1	4	-1024	-768	-1	-1	-1	-1	4		0	0						Untertest4.avi	0	880	547	72	111				0	Content		-72	-111	12127663	1336803876
12145	08:49:44.226	00:00:12.144	729	-1024	-768	-1	-1	-1	-1	4	-1024	-768	-1	-1	-1	-1	4		0	0						Untertest4.avi	0	880	547	72	111				0	Content		-72	-111	12144833	1336821046
12160	08:49:44.241	00:00:12.159	730	-1024	-768	-1	-1	-1	-1	4	-1024	-768	-1	-1	-1	-1	4		0	0						Untertest4.avi	0	880	547	72	111				0	Content		-72	-111	12159706	1336835919
12176	08:49:44.257	00:00:12.176	731	-1024	-768	-1	-1	-1	-1	4	-1024	-768	-1	-1	-1	-1	4		0	0						Untertest4.avi	0	880	547	72	111				0	Content		-72	-111	12176338	1336852551
12193	08:49:44.274	00:00:12.193	732	-1024	-768	-1	-1	-1	-1	4	-1024	-768	-1	-1	-1	-1	4		0	0						Untertest4.avi	0	880	547	72	111				0	Content		-72	-111	12193005	1336869218
12210	08:49:44.291	00:00:12.209	733	-1024	-768	-1	-1	-1	-1	4	-1024	-768	-1	-1	-1	-1	4		0	0						Untertest4.avi	0	880	547	72	111				0	Content		-72	-111	12209693	1336885906
12226	08:49:44.307	00:00:12.226	734	-1024	-768	-1	-1	-1	-1	4	-1024	-768	-1	-1	-1	-1	4		0	0						Untertest4.avi	0	880	547	72	111				0	Content		-72	-111	12226360	1336902573
12243	08:49:44.324	00:00:12.242	735	-1024	-768	-1	-1	-1	-1	4	-1024	-768	-1	-1	-1	-1	4		0	0						Untertest4.avi	0	880	547	72	111				0	Content		-72	-111	12242977	1336919190
12260	08:49:44.341	00:00:12.259	736	-1024	-768	-1	-1	-1	-1	4	-1024	-768	-1	-1	-1	-1	4		0	0						Untertest4.avi	0	880	547	72	111				0	Content		-72	-111	12259644	1336935857
12276	08:49:44.357	00:00:12.276	737	-1024	-768	-1	-1	-1	-1	4	-1024	-768	-1	-1	-1	-1	4		0	0						Untertest4.avi	0	880	547	72	111				0	Content		-72	-111	12276236	1336952449
12293	08:49:44.374	00:00:12.292	738	-1024	-768	-1	-1	-1	-1	4	-1024	-768	-1	-1	-1	-1	4		0	0						Untertest4.avi	0	880	547	72	111				0	Content		-72	-111	12292903	1336969116
12310	08:49:44.391	00:00:12.309	739	-1024	-768	-1	-1	-1	-1	4	-1024	-768	-1	-1	-1	-1	4		0	0						Untertest4.avi	0	880	547	72	111				0	Content		-72	-111	12309801	1336986014
12326	08:49:44.407	00:00:12.326	740	-1024	-768	-1	-1	-1	-1	4	-1024	-768	-1	-1	-1	-1	4		0	0						Untertest4.avi	0	880	547	72	111				0	Content		-72	-111	12326468	1337002681
12344	08:49:44.425	00:00:12.343	741	-1024	-768	-1	-1	-1	-1	4	-1024	-768	-1	-1	-1	-1	4		0	0						Untertest4.avi	0	880	547	72	111				0	Content		-72	-111	12343582	1337019795
12360	08:49:44.441	00:00:12.360	742	-1024	-768	-1	-1	-1	-1	4	-1024	-768	-1	-1	-1	-1	4		0	0						Untertest4.avi	0	880	547	72	111				0	Content		-72	-111	12360249	1337036462
12377	08:49:44.458	00:00:12.377	743	-1024	-768	-1	-1	-1	-1	4	-1024	-768	-1	-1	-1	-1	4		0	0						Untertest4.avi	0	880	547	72	111				0	Content		-72	-111	12377442	1337053655
12395	08:49:44.476	00:00:12.394	744	-1024	-768	-1	-1	-1	-1	4	-1024	-768	-1	-1	-1	-1	4		0	0						Untertest4.avi	0	880	547	72	111				0	Content		-72	-111	12394688	1337070901
12410	08:49:44.491	00:00:12.410	745	-1024	-768	-1	-1	-1	-1	4	-1024	-768	-1	-1	-1	-1	4		0	0						Untertest4.avi	0	880	547	72	111				0	Content		-72	-111	12410436	1337086649
12427	08:49:44.508	00:00:12.427	746	-1024	-768	-1	-1	-1	-1	4	-1024	-768	-1	-1	-1	-1	4		0	0						Untertest4.avi	0	880	547	72	111				0	Content		-72	-111	12427104	1337103317
12443	08:49:44.524	00:00:12.443	747	-1024	-768	-1	-1	-1	-1	4	-1024	-768	-1	-1	-1	-1	4		0	0						Untertest4.avi	0	880	547	72	111				0	Content		-72	-111	12443268	1337119481
12460	08:49:44.541	00:00:12.459	748	-1024	-768	-1	-1	-1	-1	4	-1024	-768	-1	-1	-1	-1	4		0	0						Untertest4.avi	0	880	547	72	111				0	Content		-72	-111	12459935	1337136148
12476	08:49:44.557	00:00:12.476	749	-1024	-768	-1	-1	-1	-1	4	-1024	-768	-1	-1	-1	-1	4		0	0						Untertest4.avi	0	880	547	72	111				0	Content		-72	-111	12476452	1337152665
12493	08:49:44.574	00:00:12.493	750	-1024	-768	-1	-1	-1	-1	4	-1024	-768	-1	-1	-1	-1	4		0	0						Untertest4.avi	0	880	547	72	111				0	Content		-72	-111	12493119	1337169332
12510	08:49:44.591	00:00:12.509	751	-1024	-768	-1	-1	-1	-1	4	-1024	-768	-1	-1	-1	-1	4		0	0						Untertest4.avi	0	880	547	72	111				0	Content		-72	-111	12509787	1337186000
12526	08:49:44.607	00:00:12.526	752	-1024	-768	-1	-1	-1	-1	4	-1024	-768	-1	-1	-1	-1	4		0	0						Untertest4.avi	0	880	547	72	111				0	Content		-72	-111	12526111	1337202324
12543	08:49:44.624	00:00:12.542	753	-1024	-768	-1	-1	-1	-1	4	-1024	-768	-1	-1	-1	-1	4		0	0						Untertest4.avi	0	880	547	72	111				0	Content		-72	-111	12542679	1337218892
12560	08:49:44.641	00:00:12.559	754	-1024	-768	-1	-1	-1	-1	4	-1024	-768	-1	-1	-1	-1	4		0	0						Untertest4.avi	0	880	547	72	111				0	Content		-72	-111	12559625	1337235838
12576	08:49:44.657	00:00:12.576	755	-1024	-768	-1	-1	-1	-1	4	-1024	-768	-1	-1	-1	-1	4		0	0						Untertest4.avi	0	880	547	72	111				0	Content		-72	-111	12576292	1337252505
12593	08:49:44.674	00:00:12.593	756	-1024	-768	-1	-1	-1	-1	4	-1024	-768	-1	-1	-1	-1	4		0	0						Untertest4.avi	0	880	547	72	111				0	Content		-72	-111	12593423	1337269636
12610	08:49:44.691	00:00:12.610	757	-1024	-768	-1	-1	-1	-1	4	-1024	-768	-1	-1	-1	-1	4		0	0						Untertest4.avi	0	880	547	72	111				0	Content		-72	-111	12610090	1337286303
12627	08:49:44.708	00:00:12.627	758	-1024	-768	-1	-1	-1	-1	4	-1024	-768	-1	-1	-1	-1	4		0	0						Untertest4.avi	0	880	547	72	111				0	Content		-72	-111	12627320	1337303533
12644	08:49:44.725	00:00:12.643	759	-1024	-768	-1	-1	-1	-1	4	-1024	-768	-1	-1	-1	-1	4		0	0						Untertest4.avi	0	880	547	72	111				0	Content		-72	-111	12643987	1337320200
12661	08:49:44.742	00:00:12.661	760	-1024	-768	-1	-1	-1	-1	4	-1024	-768	-1	-1	-1	-1	4		0	0						Untertest4.avi	0	880	547	72	111				0	Content		-72	-111	12661171	1337337384
12676	08:49:44.757	00:00:12.676	761	-1024	-768	-1	-1	-1	-1	4	-1024	-768	-1	-1	-1	-1	4		0	0						Untertest4.avi	0	880	547	72	111				0	Content		-72	-111	12676046	1337352259
12693	08:49:44.774	00:00:12.692	762	-1024	-768	-1	-1	-1	-1	4	-1024	-768	-1	-1	-1	-1	4		0	0						Untertest4.avi	0	880	547	72	111				0	Content		-72	-111	12692672	1337368885
12709	08:49:44.790	00:00:12.709	763	-1024	-768	-1	-1	-1	-1	4	-1024	-768	-1	-1	-1	-1	4		0	0						Untertest4.avi	0	880	547	72	111				0	Content		-72	-111	12709339	1337385552
12726	08:49:44.807	00:00:12.726	764	-1024	-768	-1	-1	-1	-1	4	-1024	-768	-1	-1	-1	-1	4		0	0						Untertest4.avi	0	880	547	72	111				0	Content		-72	-111	12726042	1337402255
12743	08:49:44.824	00:00:12.742	765	-1024	-768	-1	-1	-1	-1	4	-1024	-768	-1	-1	-1	-1	4		0	0						Untertest4.avi	0	880	547	72	111				0	Content		-72	-111	12742595	1337418808
12759	08:49:44.840	00:00:12.759	766	-1024	-768	-1	-1	-1	-1	4	-1024	-768	-1	-1	-1	-1	4		0	0						Untertest4.avi	0	880	547	72	111				0	Content		-72	-111	12759263	1337435476
12776	08:49:44.857	00:00:12.775	767	-1024	-768	-1	-1	-1	-1	4	-1024	-768	-1	-1	-1	-1	4		0	0						Untertest4.avi	0	880	547	72	111				0	Content		-72	-111	12775930	1337452143
12793	08:49:44.874	00:00:12.792	768	-1024	-768	-1	-1	-1	-1	4	-1024	-768	-1	-1	-1	-1	4		0	0						Untertest4.avi	0	880	547	72	111				0	Content		-72	-111	12792860	1337469073
12810	08:49:44.891	00:00:12.809	769	-1024	-768	-1	-1	-1	-1	4	-1024	-768	-1	-1	-1	-1	4		0	0						Untertest4.avi	0	880	547	72	111				0	Content		-72	-111	12809527	1337485740
12827	08:49:44.908	00:00:12.826	770	-1024	-768	-1	-1	-1	-1	4	-1024	-768	-1	-1	-1	-1	4		0	0						Untertest4.avi	0	880	547	72	111				0	Content		-72	-111	12826658	1337502871
12843	08:49:44.924	00:00:12.843	771	-1024	-768	-1	-1	-1	-1	4	-1024	-768	-1	-1	-1	-1	4		0	0						Untertest4.avi	0	880	547	72	111				0	Content		-72	-111	12843325	1337519538
12860	08:49:44.941	00:00:12.860	772	-1024	-768	-1	-1	-1	-1	4	-1024	-768	-1	-1	-1	-1	4		0	0						Untertest4.avi	0	880	547	72	111				0	Content		-72	-111	12860409	1337536622
12878	08:49:44.959	00:00:12.877	773	-1024	-768	-1	-1	-1	-1	4	-1024	-768	-1	-1	-1	-1	4		0	0						Untertest4.avi	0	880	547	72	111				0	Content		-72	-111	12877780	1337553993
12893	08:49:44.974	00:00:12.893	774	-1024	-768	-1	-1	-1	-1	4	-1024	-768	-1	-1	-1	-1	4		0	0						Untertest4.avi	0	880	547	72	111				0	Content		-72	-111	12893468	1337569681
12910	08:49:44.991	00:00:12.910	775	-1024	-768	-1	-1	-1	-1	4	-1024	-768	-1	-1	-1	-1	4		0	0						Untertest4.avi	0	880	547	72	111				0	Content		-72	-111	12910135	1337586348
12926	08:49:45.007	00:00:12.926	776	-1024	-768	-1	-1	-1	-1	4	-1024	-768	-1	-1	-1	-1	4		0	0						Untertest4.avi	0	880	547	72	111				0	Content		-72	-111	12926332	1337602545
12943	08:49:45.024	00:00:12.942	777	-1024	-768	-1	-1	-1	-1	4	-1024	-768	-1	-1	-1	-1	4		0	0						Untertest4.avi	0	880	547	72	111				0	Content		-72	-111	12942999	1337619212
12959	08:49:45.040	00:00:12.959	778	-1024	-768	-1	-1	-1	-1	4	-1024	-768	-1	-1	-1	-1	4		0	0						Untertest4.avi	0	880	547	72	111				0	Content		-72	-111	12959486	1337635699
12976	08:49:45.057	00:00:12.976	779	-1024	-768	-1	-1	-1	-1	4	-1024	-768	-1	-1	-1	-1	4		0	0						Untertest4.avi	0	880	547	72	111				0	Content		-72	-111	12976153	1337652366
12993	08:49:45.074	00:00:12.992	780	-1024	-768	-1	-1	-1	-1	4	-1024	-768	-1	-1	-1	-1	4		0	0						Untertest4.avi	0	880	547	72	111				0	Content		-72	-111	12992821	1337669034
13009	08:49:45.090	00:00:13.009	781	-1024	-768	-1	-1	-1	-1	4	-1024	-768	-1	-1	-1	-1	4		0	0						Untertest4.avi	0	880	547	72	111				0	Content		-72	-111	13009201	1337685414
13026	08:49:45.107	00:00:13.025	782	-1024	-768	-1	-1	-1	-1	4	-1024	-768	-1	-1	-1	-1	4		0	0						Untertest4.avi	0	880	547	72	111				0	Content		-72	-111	13025771	1337701984
13043	08:49:45.124	00:00:13.042	783	-1024	-768	-1	-1	-1	-1	4	-1024	-768	-1	-1	-1	-1	4		0	0						Untertest4.avi	0	880	547	72	111				0	Content		-72	-111	13042709	1337718922
13059	08:49:45.140	00:00:13.059	784	-1024	-768	-1	-1	-1	-1	4	-1024	-768	-1	-1	-1	-1	4		0	0						Untertest4.avi	0	880	547	72	111				0	Content		-72	-111	13059377	1337735590
13077	08:49:45.158	00:00:13.076	785	-1024	-768	-1	-1	-1	-1	4	-1024	-768	-1	-1	-1	-1	4		0	0						Untertest4.avi	0	880	547	72	111				0	Content		-72	-111	13076510	1337752723
13093	08:49:45.174	00:00:13.093	786	-1024	-768	-1	-1	-1	-1	4	-1024	-768	-1	-1	-1	-1	4		0	0						Untertest4.avi	0	880	547	72	111				0	Content		-72	-111	13093178	1337769391
13110	08:49:45.191	00:00:13.110	787	-1024	-768	-1	-1	-1	-1	4	-1024	-768	-1	-1	-1	-1	4		0	0						Untertest4.avi	0	880	547	72	111				0	Content		-72	-111	13110347	1337786560
13127	08:49:45.208	00:00:13.127	788	-1024	-768	-1	-1	-1	-1	4	-1024	-768	-1	-1	-1	-1	4		0	0						Untertest4.avi	0	880	547	72	111				0	Content		-72	-111	13127015	1337803228
13144	08:49:45.225	00:00:13.144	789	-1024	-768	-1	-1	-1	-1	4	-1024	-768	-1	-1	-1	-1	4		0	0						Untertest4.avi	0	880	547	72	111				0	Content		-72	-111	13144266	1337820479
13159	08:49:45.240	00:00:13.159	790	-1024	-768	-1	-1	-1	-1	4	-1024	-768	-1	-1	-1	-1	4		0	0						Untertest4.avi	0	880	547	72	111				0	Content		-72	-111	13159014	1337835227
13176	08:49:45.257	00:00:13.175	791	-1024	-768	-1	-1	-1	-1	4	-1024	-768	-1	-1	-1	-1	4		0	0						Untertest4.avi	0	880	547	72	111				0	Content		-72	-111	13175701	1337851914
13192	08:49:45.273	00:00:13.192	792	-1024	-768	-1	-1	-1	-1	4	-1024	-768	-1	-1	-1	-1	4		0	0						Untertest4.avi	0	880	547	72	111				0	Content		-72	-111	13192369	1337868582
13209	08:49:45.290	00:00:13.209	793	-1024	-768	-1	-1	-1	-1	4	-1024	-768	-1	-1	-1	-1	4		0	0						Untertest4.avi	0	880	547	72	111				0	Content		-72	-111	13209010	1337885223
13226	08:49:45.307	00:00:13.225	794	-1024	-768	-1	-1	-1	-1	4	-1024	-768	-1	-1	-1	-1	4		0	0						Untertest4.avi	0	880	547	72	111				0	Content		-72	-111	13225689	1337901902
13242	08:49:45.323	00:00:13.242	795	-1024	-768	-1	-1	-1	-1	4	-1024	-768	-1	-1	-1	-1	4		0	0						Untertest4.avi	0	880	547	72	111				0	Content		-72	-111	13242286	1337918499
13259	08:49:45.340	00:00:13.258	796	-1024	-768	-1	-1	-1	-1	4	-1024	-768	-1	-1	-1	-1	4		0	0						Untertest4.avi	0	880	547	72	111				0	Content		-72	-111	13258954	1337935167
13276	08:49:45.357	00:00:13.275	797	-1024	-768	-1	-1	-1	-1	4	-1024	-768	-1	-1	-1	-1	4		0	0						Untertest4.avi	0	880	547	72	111				0	Content		-72	-111	13275857	1337952070
13293	08:49:45.374	00:00:13.292	798	-1024	-768	-1	-1	-1	-1	4	-1024	-768	-1	-1	-1	-1	4		0	0						Untertest4.avi	0	880	547	72	111				0	Content		-72	-111	13292524	1337968737
13310	08:49:45.391	00:00:13.309	799	-1024	-768	-1	-1	-1	-1	4	-1024	-768	-1	-1	-1	-1	4		0	0						Untertest4.avi	0	880	547	72	111				0	Content		-72	-111	13309641	1337985854
13326	08:49:45.407	00:00:13.326	800	-1024	-768	-1	-1	-1	-1	4	-1024	-768	-1	-1	-1	-1	4		0	0						Untertest4.avi	0	880	547	72	111				0	Content		-72	-111	13326308	1338002521
13344	08:49:45.425	00:00:13.343	801	-1024	-768	-1	-1	-1	-1	4	-1024	-768	-1	-1	-1	-1	4		0	0						Untertest4.avi	0	880	547	72	111				0	Content		-72	-111	13343504	1338019717
13361	08:49:45.442	00:00:13.360	802	-1024	-768	-1	-1	-1	-1	4	-1024	-768	-1	-1	-1	-1	4		0	0						Untertest4.avi	0	880	547	72	111				0	Content		-72	-111	13360750	1338036963
13376	08:49:45.457	00:00:13.376	803	-1024	-768	-1	-1	-1	-1	4	-1024	-768	-1	-1	-1	-1	4		0	0						Untertest4.avi	0	880	547	72	111				0	Content		-72	-111	13376437	1338052650
13393	08:49:45.474	00:00:13.393	804	-1024	-768	-1	-1	-1	-1	4	-1024	-768	-1	-1	-1	-1	4		0	0						Untertest4.avi	0	880	547	72	111				0	Content		-72	-111	13393104	1338069317
13409	08:49:45.490	00:00:13.409	805	-1024	-768	-1	-1	-1	-1	4	-1024	-768	-1	-1	-1	-1	4		0	0						Untertest4.avi	0	880	547	72	111				0	Content		-72	-111	13409300	1338085513
13426	08:49:45.507	00:00:13.425	806	-1024	-768	-1	-1	-1	-1	4	-1024	-768	-1	-1	-1	-1	4		0	0						Untertest4.avi	0	880	547	72	111				0	Content		-72	-111	13425967	1338102180
13442	08:49:45.523	00:00:13.442	807	-1024	-768	-1	-1	-1	-1	4	-1024	-768	-1	-1	-1	-1	4		0	0						Untertest4.avi	0	880	547	72	111				0	Content		-72	-111	13442496	1338118709
13459	08:49:45.540	00:00:13.459	808	-1024	-768	-1	-1	-1	-1	4	-1024	-768	-1	-1	-1	-1	4		0	0						Untertest4.avi	0	880	547	72	111				0	Content		-72	-111	13459163	1338135376
13476	08:49:45.557	00:00:13.475	809	-1024	-768	-1	-1	-1	-1	4	-1024	-768	-1	-1	-1	-1	4		0	0						Untertest4.avi	0	880	547	72	111				0	Content		-72	-111	13475831	1338152044
13492	08:49:45.573	00:00:13.492	810	-1024	-768	-1	-1	-1	-1	4	-1024	-768	-1	-1	-1	-1	4		0	0						Untertest4.avi	0	880	547	72	111				0	Content		-72	-111	13492170	1338168383
13509	08:49:45.590	00:00:13.508	811	-1024	-768	-1	-1	-1	-1	4	-1024	-768	-1	-1	-1	-1	4		0	0						Untertest4.avi	0	880	547	72	111				0	Content		-72	-111	13508741	1338184954
13526	08:49:45.607	00:00:13.525	812	-1024	-768	-1	-1	-1	-1	4	-1024	-768	-1	-1	-1	-1	4		0	0						Untertest4.avi	0	880	547	72	111				0	Content		-72	-111	13525677	1338201890
13542	08:49:45.623	00:00:13.542	813	-1024	-768	-1	-1	-1	-1	4	-1024	-768	-1	-1	-1	-1	4		0	0						Untertest4.avi	0	880	547	72	111				0	Content		-72	-111	13542345	1338218558
13559	08:49:45.640	00:00:13.559	814	-1024	-768	-1	-1	-1	-1	4	-1024	-768	-1	-1	-1	-1	4		0	0						Untertest4.avi	0	880	547	72	111				0	Content		-72	-111	13559477	1338235690
13576	08:49:45.657	00:00:13.576	815	-1024	-768	-1	-1	-1	-1	4	-1024	-768	-1	-1	-1	-1	4		0	0						Untertest4.avi	0	880	547	72	111				0	Content		-72	-111	13576145	1338252358
13593	08:49:45.674	00:00:13.593	816	-1024	-768	-1	-1	-1	-1	4	-1024	-768	-1	-1	-1	-1	4		0	0						Untertest4.avi	0	880	547	72	111				0	Content		-72	-111	13593386	1338269599
13610	08:49:45.691	00:00:13.610	817	-1024	-768	-1	-1	-1	-1	4	-1024	-768	-1	-1	-1	-1	4		0	0						Untertest4.avi	0	880	547	72	111				0	Content		-72	-111	13610054	1338286267
13626	08:49:45.707	00:00:13.626	818	-1024	-768	-1	-1	-1	-1	4	-1024	-768	-1	-1	-1	-1	4		0	0						Untertest4.avi	0	880	547	72	111				0	Content		-72	-111	13626079	1338302292
13643	08:49:45.724	00:00:13.642	819	-1024	-768	-1	-1	-1	-1	4	-1024	-768	-1	-1	-1	-1	4		0	0						Untertest4.avi	0	880	547	72	111				0	Content		-72	-111	13642747	1338318960
13659	08:49:45.740	00:00:13.659	820	-1024	-768	-1	-1	-1	-1	4	-1024	-768	-1	-1	-1	-1	4		0	0						Untertest4.avi	0	880	547	72	111				0	Content		-72	-111	13659050	1338335263
13676	08:49:45.757	00:00:13.675	821	-1024	-768	-1	-1	-1	-1	4	-1024	-768	-1	-1	-1	-1	4		0	0						Untertest4.avi	0	880	547	72	111				0	Content		-72	-111	13675718	1338351931
13692	08:49:45.773	00:00:13.692	822	-1024	-768	-1	-1	-1	-1	4	-1024	-768	-1	-1	-1	-1	4		0	0						Untertest4.avi	0	880	547	72	111				0	Content		-72	-111	13692261	1338368474
13709	08:49:45.790	00:00:13.708	823	-1024	-768	-1	-1	-1	-1	4	-1024	-768	-1	-1	-1	-1	4		0	0						Untertest4.avi	0	880	547	72	111				0	Content		-72	-111	13708929	1338385142
13726	08:49:45.807	00:00:13.725	824	-1024	-768	-1	-1	-1	-1	4	-1024	-768	-1	-1	-1	-1	4		0	0						Untertest4.avi	0	880	547	72	111				0	Content		-72	-111	13725596	1338401809
13742	08:49:45.823	00:00:13.741	825	-1024	-768	-1	-1	-1	-1	4	-1024	-768	-1	-1	-1	-1	4		0	0						Untertest4.avi	0	880	547	72	111				0	Content		-72	-111	13741969	1338418182
13759	08:49:45.840	00:00:13.758	826	-1024	-768	-1	-1	-1	-1	4	-1024	-768	-1	-1	-1	-1	4		0	0						Untertest4.avi	0	880	547	72	111				0	Content		-72	-111	13758650	1338434863
13775	08:49:45.856	00:00:13.775	827	-1024	-768	-1	-1	-1	-1	4	-1024	-768	-1	-1	-1	-1	4		0	0						Untertest4.avi	0	880	547	72	111				0	Content		-72	-111	13775310	1338451523
13792	08:49:45.873	00:00:13.791	828	-1024	-768	-1	-1	-1	-1	4	-1024	-768	-1	-1	-1	-1	4		0	0						Untertest4.avi	0	880	547	72	111				0	Content		-72	-111	13791977	1338468190
13809	08:49:45.890	00:00:13.808	829	-1024	-768	-1	-1	-1	-1	4	-1024	-768	-1	-1	-1	-1	4		0	0						Untertest4.avi	0	880	547	72	111				0	Content		-72	-111	13808848	1338485061
13826	08:49:45.907	00:00:13.825	830	-1024	-768	-1	-1	-1	-1	4	-1024	-768	-1	-1	-1	-1	4		0	0						Untertest4.avi	0	880	547	72	111				0	Content		-72	-111	13825515	1338501728
13843	08:49:45.924	00:00:13.842	831	-1024	-768	-1	-1	-1	-1	4	-1024	-768	-1	-1	-1	-1	4		0	0						Untertest4.avi	0	880	547	72	111				0	Content		-72	-111	13842617	1338518830
13859	08:49:45.940	00:00:13.859	832	-1024	-768	-1	-1	-1	-1	4	-1024	-768	-1	-1	-1	-1	4		0	0						Untertest4.avi	0	880	547	72	111				0	Content		-72	-111	13859284	1338535497
13876	08:49:45.957	00:00:13.876	833	-1024	-768	-1	-1	-1	-1	4	-1024	-768	-1	-1	-1	-1	4		0	0						Untertest4.avi	0	880	547	72	111				0	Content		-72	-111	13876499	1338552712
13893	08:49:45.974	00:00:13.893	834	-1024	-768	-1	-1	-1	-1	4	-1024	-768	-1	-1	-1	-1	4		0	0						Untertest4.avi	0	880	547	72	111				0	Content		-72	-111	13893167	1338569380
13909	08:49:45.990	00:00:13.909	835	-1024	-768	-1	-1	-1	-1	4	-1024	-768	-1	-1	-1	-1	4		0	0						Untertest4.avi	0	880	547	72	111				0	Content		-72	-111	13909189	1338585402
13926	08:49:46.007	00:00:13.925	836	-1024	-768	-1	-1	-1	-1	4	-1024	-768	-1	-1	-1	-1	4		0	0						Untertest4.avi	0	880	547	72	111				0	Content		-72	-111	13925856	1338602069
13942	08:49:46.023	00:00:13.942	837	-1024	-768	-1	-1	-1	-1	4	-1024	-768	-1	-1	-1	-1	4		0	0						Untertest4.avi	0	880	547	72	111				0	Content		-72	-111	13942157	1338618370
13959	08:49:46.040	00:00:13.958	838	-1024	-768	-1	-1	-1	-1	4	-1024	-768	-1	-1	-1	-1	4		0	0						Untertest4.avi	0	880	547	72	111				0	Content		-72	-111	13958824	1338635037
13975	08:49:46.056	00:00:13.975	839	-1024	-768	-1	-1	-1	-1	4	-1024	-768	-1	-1	-1	-1	4		0	0						Untertest4.avi	0	880	547	72	111				0	Content		-72	-111	13975327	1338651540
13992	08:49:46.073	00:00:13.991	840	-1024	-768	-1	-1	-1	-1	4	-1024	-768	-1	-1	-1	-1	4		0	0						Untertest4.avi	0	880	547	72	111				0	Content		-72	-111	13991994	1338668207
14009	08:49:46.090	00:00:14.008	841	-1024	-768	-1	-1	-1	-1	4	-1024	-768	-1	-1	-1	-1	4		0	0						Untertest4.avi	0	880	547	72	111				0	Content		-72	-111	14008585	1338684798
14025	08:49:46.106	00:00:14.025	842	-1024	-768	-1	-1	-1	-1	4	-1024	-768	-1	-1	-1	-1	4		0	0						Untertest4.avi	0	880	547	72	111				0	Content		-72	-111	14025252	1338701465
14042	08:49:46.123	00:00:14.041	843	-1024	-768	-1	-1	-1	-1	4	-1024	-768	-1	-1	-1	-1	4		0	0						Untertest4.avi	0	880	547	72	111				0	Content		-72	-111	14041920	1338718133
14059	08:49:46.140	00:00:14.058	844	-1024	-768	-1	-1	-1	-1	4	-1024	-768	-1	-1	-1	-1	4		0	0						Untertest4.avi	0	880	547	72	111				0	Content		-72	-111	14058501	1338734714
14075	08:49:46.156	00:00:14.075	845	-1024	-768	-1	-1	-1	-1	4	-1024	-768	-1	-1	-1	-1	4		0	0						Untertest4.avi	0	880	547	72	111				0	Content		-72	-111	14075070	1338751283
14092	08:49:46.173	00:00:14.092	846	-1024	-768	-1	-1	-1	-1	4	-1024	-768	-1	-1	-1	-1	4		0	0						Untertest4.avi	0	880	547	72	111				0	Content		-72	-111	14092013	1338768226
14109	08:49:46.190	00:00:14.108	847	-1024	-768	-1	-1	-1	-1	4	-1024	-768	-1	-1	-1	-1	4		0	0						Untertest4.avi	0	880	547	72	111				0	Content		-72	-111	14108680	1338784893
14126	08:49:46.207	00:00:14.125	848	-1024	-768	-1	-1	-1	-1	4	-1024	-768	-1	-1	-1	-1	4		0	0						Untertest4.avi	0	880	547	72	111				0	Content		-72	-111	14125812	1338802025
14142	08:49:46.223	00:00:14.142	849	-1024	-768	-1	-1	-1	-1	4	-1024	-768	-1	-1	-1	-1	4		0	0						Untertest4.avi	0	880	547	72	111				0	Content		-72	-111	14142479	1338818692
14160	08:49:46.241	00:00:14.159	850	-1024	-768	-1	-1	-1	-1	4	-1024	-768	-1	-1	-1	-1	4		0	0						Untertest4.avi	0	880	547	72	111				0	Content		-72	-111	14159649	1338835862
14176	08:49:46.257	00:00:14.176	851	-1024	-768	-1	-1	-1	-1	4	-1024	-768	-1	-1	-1	-1	4		0	0						Untertest4.avi	0	880	547	72	111				0	Content		-72	-111	14176316	1338852529
14192	08:49:46.273	00:00:14.192	852	-1024	-768	-1	-1	-1	-1	4	-1024	-768	-1	-1	-1	-1	4		0	0						Untertest4.avi	0	880	547	72	111				0	Content		-72	-111	14192316	1338868529
14209	08:49:46.290	00:00:14.208	853	-1024	-768	-1	-1	-1	-1	4	-1024	-768	-1	-1	-1	-1	4		0	0						Untertest4.avi	0	880	547	72	111				0	Content		-72	-111	14208983	1338885196
14225	08:49:46.306	00:00:14.225	854	-1024	-768	-1	-1	-1	-1	4	-1024	-768	-1	-1	-1	-1	4		0	0						Untertest4.avi	0	880	547	72	111				0	Content		-72	-111	14225273	1338901486
14242	08:49:46.323	00:00:14.241	855	-1024	-768	-1	-1	-1	-1	4	-1024	-768	-1	-1	-1	-1	4		0	0						Untertest4.avi	0	880	547	72	111				0	Content		-72	-111	14241940	1338918153
14258	08:49:46.339	00:00:14.258	856	-1024	-768	-1	-1	-1	-1	4	-1024	-768	-1	-1	-1	-1	4		0	0						Untertest4.avi	0	880	547	72	111				0	Content		-72	-111	14258437	1338934650
14275	08:49:46.356	00:00:14.275	857	-1024	-768	-1	-1	-1	-1	4	-1024	-768	-1	-1	-1	-1	4		0	0						Untertest4.avi	0	880	547	72	111				0	Content		-72	-111	14275104	1338951317
14292	08:49:46.373	00:00:14.291	858	-1024	-768	-1	-1	-1	-1	4	-1024	-768	-1	-1	-1	-1	4		0	0						Untertest4.avi	0	880	547	72	111				0	Content		-72	-111	14291732	1338967945
14308	08:49:46.389	00:00:14.308	859	-1024	-768	-1	-1	-1	-1	4	-1024	-768	-1	-1	-1	-1	4		0	0						Untertest4.avi	0	880	547	72	111				0	Content		-72	-111	14308399	1338984612
14325	08:49:46.406	00:00:14.324	860	-1024	-768	-1	-1	-1	-1	4	-1024	-768	-1	-1	-1	-1	4		0	0						Untertest4.avi	0	880	547	72	111				0	Content		-72	-111	14324993	1339001206
14342	08:49:46.423	00:00:14.341	861	-1024	-768	-1	-1	-1	-1	4	-1024	-768	-1	-1	-1	-1	4		0	0						Untertest4.avi	0	880	547	72	111				0	Content		-72	-111	14341660	1339017873
14358	08:49:46.439	00:00:14.358	862	-1024	-768	-1	-1	-1	-1	4	-1024	-768	-1	-1	-1	-1	4		0	0						Untertest4.avi	0	880	547	72	111				0	Content		-72	-111	14358328	1339034541
14375	08:49:46.456	00:00:14.374	863	-1024	-768	-1	-1	-1	-1	4	-1024	-768	-1	-1	-1	-1	4		0	0						Untertest4.avi	0	880	547	72	111				0	Content		-72	-111	14374941	1339051154
14392	08:49:46.473	00:00:14.391	864	-1024	-768	-1	-1	-1	-1	4	-1024	-768	-1	-1	-1	-1	4		0	0						Untertest4.avi	0	880	547	72	111				0	Content		-72	-111	14391609	1339067822
14409	08:49:46.490	00:00:14.408	865	-1024	-768	-1	-1	-1	-1	4	-1024	-768	-1	-1	-1	-1	4		0	0						Untertest4.avi	0	880	547	72	111				0	Content		-72	-111	14408524	1339084737
14425	08:49:46.506	00:00:14.425	866	-1024	-768	-1	-1	-1	-1	4	-1024	-768	-1	-1	-1	-1	4		0	0						Untertest4.avi	0	880	547	72	111				0	Content		-72	-111	14425192	1339101405
14442	08:49:46.523	00:00:14.442	867	-1024	-768	-1	-1	-1	-1	4	-1024	-768	-1	-1	-1	-1	4		0	0						Untertest4.avi	0	880	547	72	111				0	Content		-72	-111	14442308	1339118521
14459	08:49:46.540	00:00:14.458	868	-1024	-768	-1	-1	-1	-1	4	-1024	-768	-1	-1	-1	-1	4		0	0						Untertest4.avi	0	880	547	72	111				0	Content		-72	-111	14458976	1339135189
14476	08:49:46.557	00:00:14.476	869	-1024	-768	-1	-1	-1	-1	4	-1024	-768	-1	-1	-1	-1	4		0	0						Untertest4.avi	0	880	547	72	111				0	Content		-72	-111	14476199	1339152412
14493	08:49:46.574	00:00:14.492	870	-1024	-768	-1	-1	-1	-1	4	-1024	-768	-1	-1	-1	-1	4		0	0						Untertest4.avi	0	880	547	72	111				0	Content		-72	-111	14492867	1339169080
14509	08:49:46.590	00:00:14.508	871	-1024	-768	-1	-1	-1	-1	4	-1024	-768	-1	-1	-1	-1	4		0	0						Untertest4.avi	0	880	547	72	111				0	Content		-72	-111	14508832	1339185045
14526	08:49:46.607	00:00:14.525	872	-1024	-768	-1	-1	-1	-1	4	-1024	-768	-1	-1	-1	-1	4		0	0						Untertest4.avi	0	880	547	72	111				0	Content		-72	-111	14525500	1339201713
14541	08:49:46.622	00:00:14.541	873	-1024	-768	-1	-1	-1	-1	4	-1024	-768	-1	-1	-1	-1	4		0	0						Untertest4.avi	0	880	547	72	111				0	Content		-72	-111	14541421	1339217634
14559	08:49:46.640	00:00:14.559	874	-1024	-768	-1	-1	-1	-1	4	-1024	-768	-1	-1	-1	-1	4		0	0						Untertest4.avi	0	880	547	72	111				0	Content		-72	-111	14559415	1339235628
14577	08:49:46.658	00:00:14.576	875	-1024	-768	-1	-1	-1	-1	4	-1024	-768	-1	-1	-1	-1	4		0	0						Untertest4.avi	0	880	547	72	111				0	Content		-72	-111	14576537	1339252750
14593	08:49:46.674	00:00:14.593	876	-1024	-768	-1	-1	-1	-1	4	-1024	-768	-1	-1	-1	-1	4		0	0						Untertest4.avi	0	880	547	72	111				0	Content		-72	-111	14593035	1339269248
14610	08:49:46.691	00:00:14.609	877	-1024	-768	-1	-1	-1	-1	4	-1024	-768	-1	-1	-1	-1	4		0	0						Untertest4.avi	0	880	547	72	111				0	Content		-72	-111	14609656	1339285869
14626	08:49:46.707	00:00:14.626	878	-1024	-768	-1	-1	-1	-1	4	-1024	-768	-1	-1	-1	-1	4		0	0						Untertest4.avi	0	880	547	72	111				0	Content		-72	-111	14626276	1339302489
14643	08:49:46.724	00:00:14.642	879	-1024	-768	-1	-1	-1	-1	4	-1024	-768	-1	-1	-1	-1	4		0	0						Untertest4.avi	0	880	547	72	111				0	Content		-72	-111	14642912	1339319125
14660	08:49:46.741	00:00:14.659	880	-1024	-768	-1	-1	-1	-1	4	-1024	-768	-1	-1	-1	-1	4		0	0						Untertest4.avi	0	880	547	72	111				0	Content		-72	-111	14659525	1339335738
14676	08:49:46.757	00:00:14.676	881	-1024	-768	-1	-1	-1	-1	4	-1024	-768	-1	-1	-1	-1	4		0	0						Untertest4.avi	0	880	547	72	111				0	Content		-72	-111	14676210	1339352423
14693	08:49:46.774	00:00:14.692	882	-1024	-768	-1	-1	-1	-1	4	-1024	-768	-1	-1	-1	-1	4		0	0						Untertest4.avi	0	880	547	72	111				0	Content		-72	-111	14692877	1339369090
14710	08:49:46.791	00:00:14.709	883	-1024	-768	-1	-1	-1	-1	4	-1024	-768	-1	-1	-1	-1	4		0	0						Untertest4.avi	0	880	547	72	111				0	Content		-72	-111	14709572	1339385785
14726	08:49:46.807	00:00:14.726	884	-1024	-768	-1	-1	-1	-1	4	-1024	-768	-1	-1	-1	-1	4		0	0						Untertest4.avi	0	880	547	72	111				0	Content		-72	-111	14726239	1339402452
14743	08:49:46.824	00:00:14.742	885	-1024	-768	-1	-1	-1	-1	4	-1024	-768	-1	-1	-1	-1	4		0	0						Untertest4.avi	0	880	547	72	111				0	Content		-72	-111	14742889	1339419102
14759	08:49:46.840	00:00:14.759	886	-1024	-768	-1	-1	-1	-1	4	-1024	-768	-1	-1	-1	-1	4		0	0						Untertest4.avi	0	880	547	72	111				0	Content		-72	-111	14759137	1339435350
14777	08:49:46.858	00:00:14.776	887	-1024	-768	-1	-1	-1	-1	4	-1024	-768	-1	-1	-1	-1	4		0	0						Untertest4.avi	0	880	547	72	111				0	Content		-72	-111	14776509	1339452722
14793	08:49:46.874	00:00:14.793	888	-1024	-768	-1	-1	-1	-1	4	-1024	-768	-1	-1	-1	-1	4		0	0						Untertest4.avi	0	880	547	72	111				0	Content		-72	-111	14793131	1339469344
14808	08:49:46.889	00:00:14.807	889	-1024	-768	-1	-1	-1	-1	4	-1024	-768	-1	-1	-1	-1	4		0	0						Untertest4.avi	0	880	547	72	111				0	Content		-72	-111	14807925	1339484138
14826	08:49:46.907	00:00:14.825	890	-1024	-768	-1	-1	-1	-1	4	-1024	-768	-1	-1	-1	-1	4		0	0						Untertest4.avi	0	880	547	72	111				0	Content		-72	-111	14825876	1339502089
14843	08:49:46.924	00:00:14.842	891	-1024	-768	-1	-1	-1	-1	4	-1024	-768	-1	-1	-1	-1	4		0	0						Untertest4.avi	0	880	547	72	111				0	Content		-72	-111	14842999	1339519212
14859	08:49:46.940	00:00:14.859	892	-1024	-768	-1	-1	-1	-1	4	-1024	-768	-1	-1	-1	-1	4		0	0						Untertest4.avi	0	880	547	72	111				0	Content		-72	-111	14859371	1339535584
14876	08:49:46.957	00:00:14.876	893	-1024	-768	-1	-1	-1	-1	4	-1024	-768	-1	-1	-1	-1	4		0	0						Untertest4.avi	0	880	547	72	111				0	Content		-72	-111	14876119	1339552332
14893	08:49:46.974	00:00:14.892	894	-1024	-768	-1	-1	-1	-1	4	-1024	-768	-1	-1	-1	-1	4		0	0						Untertest4.avi	0	880	547	72	111				0	Content		-72	-111	14892741	1339568954
14909	08:49:46.990	00:00:14.909	895	-1024	-768	-1	-1	-1	-1	4	-1024	-768	-1	-1	-1	-1	4		0	0						Untertest4.avi	0	880	547	72	111				0	Content		-72	-111	14909366	1339585579
14926	08:49:47.007	00:00:14.926	896	-1024	-768	-1	-1	-1	-1	4	-1024	-768	-1	-1	-1	-1	4		0	0						Untertest4.avi	0	880	547	72	111				0	Content		-72	-111	14926112	1339602325
14943	08:49:47.024	00:00:14.942	897	-1024	-768	-1	-1	-1	-1	4	-1024	-768	-1	-1	-1	-1	4		0	0						Untertest4.avi	0	880	547	72	111				0	Content		-72	-111	14942731	1339618944
14959	08:49:47.040	00:00:14.959	898	-1024	-768	-1	-1	-1	-1	4	-1024	-768	-1	-1	-1	-1	4		0	0						Untertest4.avi	0	880	547	72	111				0	Content		-72	-111	14959355	1339635568
14976	08:49:47.057	00:00:14.976	899	-1024	-768	-1	-1	-1	-1	4	-1024	-768	-1	-1	-1	-1	4		0	0						Untertest4.avi	0	880	547	72	111				0	Content		-72	-111	14976105	1339652318
14993	08:49:47.074	00:00:14.992	900	-1024	-768	-1	-1	-1	-1	4	-1024	-768	-1	-1	-1	-1	4		0	0						Untertest4.avi	0	880	547	72	111				0	Content		-72	-111	14992727	1339668940
15009	08:49:47.090	00:00:15.009	901	-1024	-768	-1	-1	-1	-1	4	-1024	-768	-1	-1	-1	-1	4		0	0						Untertest4.avi	0	880	547	72	111				0	Content		-72	-111	15009102	1339685315
15026	08:49:47.107	00:00:15.026	902	-1024	-768	-1	-1	-1	-1	4	-1024	-768	-1	-1	-1	-1	4		0	0						Untertest4.avi	0	880	547	72	111				0	Content		-72	-111	15026351	1339702564
15043	08:49:47.124	00:00:15.042	903	-1024	-768	-1	-1	-1	-1	4	-1024	-768	-1	-1	-1	-1	4		0	0						Untertest4.avi	0	880	547	72	111				0	Content		-72	-111	15042972	1339719185
15060	08:49:47.141	00:00:15.059	904	-1024	-768	-1	-1	-1	-1	4	-1024	-768	-1	-1	-1	-1	4		0	0						Untertest4.avi	0	880	547	72	111				0	Content		-72	-111	15059722	1339735935
15076	08:49:47.157	00:00:15.075	905	-1024	-768	-1	-1	-1	-1	4	-1024	-768	-1	-1	-1	-1	4		0	0						Untertest4.avi	0	880	547	72	111				0	Content		-72	-111	15075613	1339751826
15091	08:49:47.172	00:00:15.091	906	-1024	-768	-1	-1	-1	-1	4	-1024	-768	-1	-1	-1	-1	4		0	0						Untertest4.avi	0	880	547	72	111				0	Content		-72	-111	15091097	1339767310
15108	08:49:47.189	00:00:15.107	907	-1024	-768	-1	-1	-1	-1	4	-1024	-768	-1	-1	-1	-1	4		0	0						Untertest4.avi	0	880	547	72	111				0	Content		-72	-111	15107723	1339783936
15124	08:49:47.205	00:00:15.124	908	-1024	-768	-1	-1	-1	-1	4	-1024	-768	-1	-1	-1	-1	4		0	0						Untertest4.avi	0	880	547	72	111				0	Content		-72	-111	15124390	1339800603
15141	08:49:47.222	00:00:15.141	909	-1024	-768	-1	-1	-1	-1	4	-1024	-768	-1	-1	-1	-1	4		0	0						Untertest4.avi	0	880	547	72	111				0	Content		-72	-111	15141305	1339817518
15158	08:49:47.239	00:00:15.157	910	-1024	-768	-1	-1	-1	-1	4	-1024	-768	-1	-1	-1	-1	4		0	0						Untertest4.avi	0	880	547	72	111				0	Content		-72	-111	15157972	1339834185
15175	08:49:47.256	00:00:15.175	911	-1024	-768	-1	-1	-1	-1	4	-1024	-768	-1	-1	-1	-1	4		0	0						Untertest4.avi	0	880	547	72	111				0	Content		-72	-111	15175093	1339851306
15192	08:49:47.273	00:00:15.191	912	-1024	-768	-1	-1	-1	-1	4	-1024	-768	-1	-1	-1	-1	4		0	0						Untertest4.avi	0	880	547	72	111				0	Content		-72	-111	15191760	1339867973
15209	08:49:47.290	00:00:15.208	913	-1024	-768	-1	-1	-1	-1	4	-1024	-768	-1	-1	-1	-1	4		0	0						Untertest4.avi	0	880	547	72	111				0	Content		-72	-111	15208965	1339885178
15226	08:49:47.307	00:00:15.225	914	-1024	-768	-1	-1	-1	-1	4	-1024	-768	-1	-1	-1	-1	4		0	0						Untertest4.avi	0	880	547	72	111				0	Content		-72	-111	15225633	1339901846
15242	08:49:47.323	00:00:15.241	915	-1024	-768	-1	-1	-1	-1	4	-1024	-768	-1	-1	-1	-1	4		0	0						Untertest4.avi	0	880	547	72	111				0	Content		-72	-111	15241605	1339917818
15258	08:49:47.339	00:00:15.258	916	-1024	-768	-1	-1	-1	-1	4	-1024	-768	-1	-1	-1	-1	4		0	0						Untertest4.avi	0	880	547	72	111				0	Content		-72	-111	15258272	1339934485
15275	08:49:47.356	00:00:15.274	917	-1024	-768	-1	-1	-1	-1	4	-1024	-768	-1	-1	-1	-1	4		0	0						Untertest4.avi	0	880	547	72	111				0	Content		-72	-111	15274607	1339950820
15291	08:49:47.372	00:00:15.291	918	-1024	-768	-1	-1	-1	-1	4	-1024	-768	-1	-1	-1	-1	4		0	0						Untertest4.avi	0	880	547	72	111				0	Content		-72	-111	15291274	1339967487
15308	08:49:47.389	00:00:15.307	919	-1024	-768	-1	-1	-1	-1	4	-1024	-768	-1	-1	-1	-1	4		0	0						Untertest4.avi	0	880	547	72	111				0	Content		-72	-111	15307731	1339983944
15324	08:49:47.405	00:00:15.324	920	-1024	-768	-1	-1	-1	-1	4	-1024	-768	-1	-1	-1	-1	4		0	0						Untertest4.avi	0	880	547	72	111				0	Content		-72	-111	15324398	1340000611
15341	08:49:47.422	00:00:15.341	921	-1024	-768	-1	-1	-1	-1	4	-1024	-768	-1	-1	-1	-1	4		0	0						Untertest4.avi	0	880	547	72	111				0	Content		-72	-111	15341013	1340017226
15358	08:49:47.439	00:00:15.357	922	-1024	-768	-1	-1	-1	-1	4	-1024	-768	-1	-1	-1	-1	4		0	0						Untertest4.avi	0	880	547	72	111				0	Content		-72	-111	15357680	1340033893
15374	08:49:47.455	00:00:15.374	923	-1024	-768	-1	-1	-1	-1	4	-1024	-768	-1	-1	-1	-1	4		0	0						Untertest4.avi	0	880	547	72	111				0	Content		-72	-111	15374348	1340050561
15391	08:49:47.472	00:00:15.390	924	-1024	-768	-1	-1	-1	-1	4	-1024	-768	-1	-1	-1	-1	4		0	0						Untertest4.avi	0	880	547	72	111				0	Content		-72	-111	15390861	1340067074
15407	08:49:47.488	00:00:15.407	925	-1024	-768	-1	-1	-1	-1	4	-1024	-768	-1	-1	-1	-1	4		0	0						Untertest4.avi	0	880	547	72	111				0	Content		-72	-111	15407429	1340083642
15424	08:49:47.505	00:00:15.424	926	-1024	-768	-1	-1	-1	-1	4	-1024	-768	-1	-1	-1	-1	4		0	0						Untertest4.avi	0	880	547	72	111				0	Content		-72	-111	15424366	1340100579
15441	08:49:47.522	00:00:15.441	927	-1024	-768	-1	-1	-1	-1	4	-1024	-768	-1	-1	-1	-1	4		0	0						Untertest4.avi	0	880	547	72	111				0	Content		-72	-111	15441033	1340117246
15458	08:49:47.539	00:00:15.458	928	-1024	-768	-1	-1	-1	-1	4	-1024	-768	-1	-1	-1	-1	4		0	0						Untertest4.avi	0	880	547	72	111				0	Content		-72	-111	15458169	1340134382
15475	08:49:47.556	00:00:15.474	929	-1024	-768	-1	-1	-1	-1	4	-1024	-768	-1	-1	-1	-1	4		0	0						Untertest4.avi	0	880	547	72	111				0	Content		-72	-111	15474836	1340151049
15492	08:49:47.573	00:00:15.492	930	-1024	-768	-1	-1	-1	-1	4	-1024	-768	-1	-1	-1	-1	4		0	0						Untertest4.avi	0	880	547	72	111				0	Content		-72	-111	15492069	1340168282
15509	08:49:47.590	00:00:15.508	931	-1024	-768	-1	-1	-1	-1	4	-1024	-768	-1	-1	-1	-1	4		0	0						Untertest4.avi	0	880	547	72	111				0	Content		-72	-111	15508736	1340184949
15526	08:49:47.607	00:00:15.525	932	-1024	-768	-1	-1	-1	-1	4	-1024	-768	-1	-1	-1	-1	4		0	0						Untertest4.avi	0	880	547	72	111				0	Content		-72	-111	15525923	1340202136
15541	08:49:47.622	00:00:15.540	933	-1024	-768	-1	-1	-1	-1	4	-1024	-768	-1	-1	-1	-1	4		0	0						Untertest4.avi	0	880	547	72	111				0	Content		-72	-111	15540794	1340217007
15557	08:49:47.638	00:00:15.557	934	-1024	-768	-1	-1	-1	-1	4	-1024	-768	-1	-1	-1	-1	4		0	0						Untertest4.avi	0	880	547	72	111				0	Content		-72	-111	15557420	1340233633
15574	08:49:47.655	00:00:15.574	935	-1024	-768	-1	-1	-1	-1	4	-1024	-768	-1	-1	-1	-1	4		0	0						Untertest4.avi	0	880	547	72	111				0	Content		-72	-111	15574087	1340250300
15591	08:49:47.672	00:00:15.590	936	-1024	-768	-1	-1	-1	-1	4	-1024	-768	-1	-1	-1	-1	4		0	0						Untertest4.avi	0	880	547	72	111				0	Content		-72	-111	15590666	1340266879
15607	08:49:47.688	00:00:15.607	937	-1024	-768	-1	-1	-1	-1	4	-1024	-768	-1	-1	-1	-1	4		0	0						Untertest4.avi	0	880	547	72	111				0	Content		-72	-111	15607346	1340283559
15624	08:49:47.705	00:00:15.623	938	-1024	-768	-1	-1	-1	-1	4	-1024	-768	-1	-1	-1	-1	4		0	0						Untertest4.avi	0	880	547	72	111				0	Content		-72	-111	15623995	1340300208
15641	08:49:47.722	00:00:15.640	939	-1024	-768	-1	-1	-1	-1	4	-1024	-768	-1	-1	-1	-1	4		0	0						Untertest4.avi	0	880	547	72	111				0	Content		-72	-111	15640662	1340316875
15657	08:49:47.738	00:00:15.657	940	-1024	-768	-1	-1	-1	-1	4	-1024	-768	-1	-1	-1	-1	4		0	0						Untertest4.avi	0	880	547	72	111				0	Content		-72	-111	15657329	1340333542
15674	08:49:47.755	00:00:15.674	941	-1024	-768	-1	-1	-1	-1	4	-1024	-768	-1	-1	-1	-1	4		0	0						Untertest4.avi	0	880	547	72	111				0	Content		-72	-111	15674253	1340350466
15691	08:49:47.772	00:00:15.690	942	-1024	-768	-1	-1	-1	-1	4	-1024	-768	-1	-1	-1	-1	4		0	0						Untertest4.avi	0	880	547	72	111				0	Content		-72	-111	15690920	1340367133
15708	08:49:47.789	00:00:15.708	943	-1024	-768	-1	-1	-1	-1	4	-1024	-768	-1	-1	-1	-1	4		0	0						Untertest4.avi	0	880	547	72	111				0	Content		-72	-111	15708042	1340384255
15725	08:49:47.806	00:00:15.724	944	-1024	-768	-1	-1	-1	-1	4	-1024	-768	-1	-1	-1	-1	4		0	0						Untertest4.avi	0	880	547	72	111				0	Content		-72	-111	15724709	1340400922
15742	08:49:47.823	00:00:15.741	945	-1024	-768	-1	-1	-1	-1	4	-1024	-768	-1	-1	-1	-1	4		0	0						Untertest4.avi	0	880	547	72	111				0	Content		-72	-111	15741786	1340417999
15759	08:49:47.840	00:00:15.759	946	-1024	-768	-1	-1	-1	-1	4	-1024	-768	-1	-1	-1	-1	4		0	0						Untertest4.avi	0	880	547	72	111				0	Content		-72	-111	15759157	1340435370
15775	08:49:47.856	00:00:15.774	947	-1024	-768	-1	-1	-1	-1	4	-1024	-768	-1	-1	-1	-1	4		0	0						Untertest4.avi	0	880	547	72	111				0	Content		-72	-111	15774844	1340451057
15792	08:49:47.873	00:00:15.791	948	-1024	-768	-1	-1	-1	-1	4	-1024	-768	-1	-1	-1	-1	4		0	0						Untertest4.avi	0	880	547	72	111				0	Content		-72	-111	15791511	1340467724
15808	08:49:47.889	00:00:15.807	949	-1024	-768	-1	-1	-1	-1	4	-1024	-768	-1	-1	-1	-1	4		0	0						Untertest4.avi	0	880	547	72	111				0	Content		-72	-111	15807708	1340483921
15824	08:49:47.905	00:00:15.824	950	-1024	-768	-1	-1	-1	-1	4	-1024	-768	-1	-1	-1	-1	4		0	0						Untertest4.avi	0	880	547	72	111				0	Content		-72	-111	15824375	1340500588
15841	08:49:47.922	00:00:15.840	951	-1024	-768	-1	-1	-1	-1	4	-1024	-768	-1	-1	-1	-1	4		0	0						Untertest4.avi	0	880	547	72	111				0	Content		-72	-111	15840901	1340517114
15858	08:49:47.939	00:00:15.857	952	-1024	-768	-1	-1	-1	-1	4	-1024	-768	-1	-1	-1	-1	4		0	0						Untertest4.avi	0	880	547	72	111				0	Content		-72	-111	15857568	1340533781
15874	08:49:47.955	00:00:15.874	953	-1024	-768	-1	-1	-1	-1	4	-1024	-768	-1	-1	-1	-1	4		0	0						Untertest4.avi	0	880	547	72	111				0	Content		-72	-111	15874236	1340550449
15891	08:49:47.972	00:00:15.890	954	-1024	-768	-1	-1	-1	-1	4	-1024	-768	-1	-1	-1	-1	4		0	0						Untertest4.avi	0	880	547	72	111				0	Content		-72	-111	15890574	1340566787
15907	08:49:47.988	00:00:15.907	955	-1024	-768	-1	-1	-1	-1	4	-1024	-768	-1	-1	-1	-1	4		0	0						Untertest4.avi	0	880	547	72	111				0	Content		-72	-111	15907144	1340583357
15924	08:49:48.005	00:00:15.924	956	-1024	-768	-1	-1	-1	-1	4	-1024	-768	-1	-1	-1	-1	4		0	0						Untertest4.avi	0	880	547	72	111				0	Content		-72	-111	15924082	1340600295
15941	08:49:48.022	00:00:15.940	957	-1024	-768	-1	-1	-1	-1	4	-1024	-768	-1	-1	-1	-1	4		0	0						Untertest4.avi	0	880	547	72	111				0	Content		-72	-111	15940749	1340616962
15958	08:49:48.039	00:00:15.957	958	-1024	-768	-1	-1	-1	-1	4	-1024	-768	-1	-1	-1	-1	4		0	0						Untertest4.avi	0	880	547	72	111				0	Content		-72	-111	15957881	1340634094
15975	08:49:48.056	00:00:15.974	959	-1024	-768	-1	-1	-1	-1	4	-1024	-768	-1	-1	-1	-1	4		0	0						Untertest4.avi	0	880	547	72	111				0	Content		-72	-111	15974548	1340650761
15992	08:49:48.073	00:00:15.991	960	-1024	-768	-1	-1	-1	-1	4	-1024	-768	-1	-1	-1	-1	4		0	0						Untertest4.avi	0	880	547	72	111				0	Content		-72	-111	15991717	1340667930
16008	08:49:48.089	00:00:16.008	961	-1024	-768	-1	-1	-1	-1	4	-1024	-768	-1	-1	-1	-1	4		0	0						Untertest4.avi	0	880	547	72	111				0	Content		-72	-111	16008384	1340684597
16026	08:49:48.107	00:00:16.025	962	-1024	-768	-1	-1	-1	-1	4	-1024	-768	-1	-1	-1	-1	4		0	0						Untertest4.avi	0	880	547	72	111				0	Content		-72	-111	16025634	1340701847
16040	08:49:48.121	00:00:16.040	963	-1024	-768	-1	-1	-1	-1	4	-1024	-768	-1	-1	-1	-1	4		0	0						Untertest4.avi	0	880	547	72	111				0	Content		-72	-111	16040383	1340716596
16057	08:49:48.138	00:00:16.057	964	-1024	-768	-1	-1	-1	-1	4	-1024	-768	-1	-1	-1	-1	4		0	0						Untertest4.avi	0	880	547	72	111				0	Content		-72	-111	16057070	1340733283
16074	08:49:48.155	00:00:16.073	965	-1024	-768	-1	-1	-1	-1	4	-1024	-768	-1	-1	-1	-1	4		0	0						Untertest4.avi	0	880	547	72	111				0	Content		-72	-111	16073737	1340749950
16090	08:49:48.171	00:00:16.090	966	-1024	-768	-1	-1	-1	-1	4	-1024	-768	-1	-1	-1	-1	4		0	0						Untertest4.avi	0	880	547	72	111				0	Content		-72	-111	16090398	1340766611
16107	08:49:48.188	00:00:16.107	967	-1024	-768	-1	-1	-1	-1	4	-1024	-768	-1	-1	-1	-1	4		0	0						Untertest4.avi	0	880	547	72	111				0	Content		-72	-111	16107065	1340783278
16124	08:49:48.205	00:00:16.123	968	-1024	-768	-1	-1	-1	-1	4	-1024	-768	-1	-1	-1	-1	4		0	0						Untertest4.avi	0	880	547	72	111				0	Content		-72	-111	16123711	1340799924
16140	08:49:48.221	00:00:16.140	969	-1024	-768	-1	-1	-1	-1	4	-1024	-768	-1	-1	-1	-1	4		0	0						Untertest4.avi	0	880	547	72	111				0	Content		-72	-111	16140378	1340816591
16157	08:49:48.238	00:00:16.157	970	-1024	-768	-1	-1	-1	-1	4	-1024	-768	-1	-1	-1	-1	4		0	0						Untertest4.avi	0	880	547	72	111				0	Content		-72	-111	16157045	1340833258
16174	08:49:48.255	00:00:16.173	971	-1024	-768	-1	-1	-1	-1	4	-1024	-768	-1	-1	-1	-1	4		0	0						Untertest4.avi	0	880	547	72	111				0	Content		-72	-111	16173649	1340849862
16190	08:49:48.271	00:00:16.190	972	-1024	-768	-1	-1	-1	-1	4	-1024	-768	-1	-1	-1	-1	4		0	0						Untertest4.avi	0	880	547	72	111				0	Content		-72	-111	16190316	1340866529
16207	08:49:48.288	00:00:16.207	973	-1024	-768	-1	-1	-1	-1	4	-1024	-768	-1	-1	-1	-1	4		0	0						Untertest4.avi	0	880	547	72	111				0	Content		-72	-111	16207221	1340883434
16224	08:49:48.305	00:00:16.223	974	-1024	-768	-1	-1	-1	-1	4	-1024	-768	-1	-1	-1	-1	4		0	0						Untertest4.avi	0	880	547	72	111				0	Content		-72	-111	16223888	1340900101
16241	08:49:48.322	00:00:16.241	975	-1024	-768	-1	-1	-1	-1	4	-1024	-768	-1	-1	-1	-1	4		0	0						Untertest4.avi	0	880	547	72	111				0	Content		-72	-111	16241005	1340917218
16258	08:49:48.339	00:00:16.257	976	-1024	-768	-1	-1	-1	-1	4	-1024	-768	-1	-1	-1	-1	4		0	0						Untertest4.avi	0	880	547	72	111				0	Content		-72	-111	16257672	1340933885
16275	08:49:48.356	00:00:16.274	977	-1024	-768	-1	-1	-1	-1	4	-1024	-768	-1	-1	-1	-1	4		0	0						Untertest4.avi	0	880	547	72	111				0	Content		-72	-111	16274869	1340951082
16292	08:49:48.373	00:00:16.292	978	-1024	-768	-1	-1	-1	-1	4	-1024	-768	-1	-1	-1	-1	4		0	0						Untertest4.avi	0	880	547	72	111				0	Content		-72	-111	16292115	1340968328
16308	08:49:48.389	00:00:16.308	979	-1024	-768	-1	-1	-1	-1	4	-1024	-768	-1	-1	-1	-1	4		0	0						Untertest4.avi	0	880	547	72	111				0	Content		-72	-111	16308157	1340984370
16325	08:49:48.406	00:00:16.324	980	-1024	-768	-1	-1	-1	-1	4	-1024	-768	-1	-1	-1	-1	4		0	0						Untertest4.avi	0	880	547	72	111				0	Content		-72	-111	16324824	1341001037
16341	08:49:48.422	00:00:16.341	981	-1024	-768	-1	-1	-1	-1	4	-1024	-768	-1	-1	-1	-1	4		0	0						Untertest4.avi	0	880	547	72	111				0	Content		-72	-111	16341492	1341017705
16357	08:49:48.438	00:00:16.357	982	-1024	-768	-1	-1	-1	-1	4	-1024	-768	-1	-1	-1	-1	4		0	0						Untertest4.avi	0	880	547	72	111				0	Content		-72	-111	16357490	1341033703
16374	08:49:48.455	00:00:16.374	983	-1024	-768	-1	-1	-1	-1	4	-1024	-768	-1	-1	-1	-1	4		0	0						Untertest4.avi	0	880	547	72	111				0	Content		-72	-111	16374158	1341050371
16391	08:49:48.472	00:00:16.390	984	-1024	-768	-1	-1	-1	-1	4	-1024	-768	-1	-1	-1	-1	4		0	0						Untertest4.avi	0	880	547	72	111				0	Content		-72	-111	16390619	1341066832
16407	08:49:48.488	00:00:16.407	985	-1024	-768	-1	-1	-1	-1	4	-1024	-768	-1	-1	-1	-1	4		0	0						Untertest4.avi	0	880	547	72	111				0	Content		-72	-111	16407286	1341083499
16424	08:49:48.505	00:00:16.423	986	-1024	-768	-1	-1	-1	-1	4	-1024	-768	-1	-1	-1	-1	4		0	0						Untertest4.avi	0	880	547	72	111				0	Content		-72	-111	16423954	1341100167
16440	08:49:48.521	00:00:16.440	987	-1024	-768	-1	-1	-1	-1	4	-1024	-768	-1	-1	-1	-1	4		0	0						Untertest4.avi	0	880	547	72	111				0	Content		-72	-111	16440164	1341116377
16457	08:49:48.538	00:00:16.456	988	-1024	-768	-1	-1	-1	-1	4	-1024	-768	-1	-1	-1	-1	4		0	0						Untertest4.avi	0	880	547	72	111				0	Content		-72	-111	16456857	1341133070
16474	08:49:48.555	00:00:16.473	989	-1024	-768	-1	-1	-1	-1	4	-1024	-768	-1	-1	-1	-1	4		0	0						Untertest4.avi	0	880	547	72	111				0	Content		-72	-111	16473732	1341149945
16490	08:49:48.571	00:00:16.490	990	-1024	-768	-1	-1	-1	-1	4	-1024	-768	-1	-1	-1	-1	4		0	0						Untertest4.avi	0	880	547	72	111				0	Content		-72	-111	16490400	1341166613
16508	08:49:48.589	00:00:16.507	991	-1024	-768	-1	-1	-1	-1	4	-1024	-768	-1	-1	-1	-1	4		0	0						Untertest4.avi	0	880	547	72	111				0	Content		-72	-111	16507502	1341183715
16524	08:49:48.605	00:00:16.524	992	-1024	-768	-1	-1	-1	-1	4	-1024	-768	-1	-1	-1	-1	4		0	0						Untertest4.avi	0	880	547	72	111				0	Content		-72	-111	16524170	1341200383
16541	08:49:48.622	00:00:16.541	993	-1024	-768	-1	-1	-1	-1	4	-1024	-768	-1	-1	-1	-1	4		0	0						Untertest4.avi	0	880	547	72	111				0	Content		-72	-111	16541386	1341217599
16558	08:49:48.639	00:00:16.558	994	-1024	-768	-1	-1	-1	-1	4	-1024	-768	-1	-1	-1	-1	4		0	0						Untertest4.avi	0	880	547	72	111				0	Content		-72	-111	16558054	1341234267
16575	08:49:48.656	00:00:16.575	995	-1024	-768	-1	-1	-1	-1	4	-1024	-768	-1	-1	-1	-1	4		0	0						Untertest4.avi	0	880	547	72	111				0	Content		-72	-111	16575228	1341251441
16590	08:49:48.671	00:00:16.590	996	-1024	-768	-1	-1	-1	-1	4	-1024	-768	-1	-1	-1	-1	4		0	0						Untertest4.avi	0	880	547	72	111				0	Content		-72	-111	16590101	1341266314
16607	08:49:48.688	00:00:16.606	997	-1024	-768	-1	-1	-1	-1	4	-1024	-768	-1	-1	-1	-1	4		0	0						Untertest4.avi	0	880	547	72	111				0	Content		-72	-111	16606726	1341282939
16623	08:49:48.704	00:00:16.623	998	-1024	-768	-1	-1	-1	-1	4	-1024	-768	-1	-1	-1	-1	4		0	0						Untertest4.avi	0	880	547	72	111				0	Content		-72	-111	16623393	1341299606
16640	08:49:48.721	00:00:16.640	999	-1024	-768	-1	-1	-1	-1	4	-1024	-768	-1	-1	-1	-1	4		0	0						Untertest4.avi	0	880	547	72	111				0	Content		-72	-111	16640084	1341316297
16657	08:49:48.738	00:00:16.656	1000	-1024	-768	-1	-1	-1	-1	4	-1024	-768	-1	-1	-1	-1	4		0	0						Untertest4.avi	0	880	547	72	111				0	Content		-72	-111	16656751	1341332964
16673	08:49:48.754	00:00:16.673	1001	-1024	-768	-1	-1	-1	-1	4	-1024	-768	-1	-1	-1	-1	4		0	0						Untertest4.avi	0	880	547	72	111				0	Content		-72	-111	16673366	1341349579
16690	08:49:48.771	00:00:16.690	1002	-1024	-768	-1	-1	-1	-1	4	-1024	-768	-1	-1	-1	-1	4		0	0						Untertest4.avi	0	880	547	72	111				0	Content		-72	-111	16690033	1341366246
16707	08:49:48.788	00:00:16.706	1003	-1024	-768	-1	-1	-1	-1	4	-1024	-768	-1	-1	-1	-1	4		0	0						Untertest4.avi	0	880	547	72	111				0	Content		-72	-111	16706701	1341382914
16723	08:49:48.804	00:00:16.723	1004	-1024	-768	-1	-1	-1	-1	4	-1024	-768	-1	-1	-1	-1	4		0	0						Untertest4.avi	0	880	547	72	111				0	Content		-72	-111	16723339	1341399552
16740	08:49:48.821	00:00:16.740	1005	-1024	-768	-1	-1	-1	-1	4	-1024	-768	-1	-1	-1	-1	4		0	0						Untertest4.avi	0	880	547	72	111				0	Content		-72	-111	16740007	1341416220
16757	08:49:48.838	00:00:16.756	1006	-1024	-768	-1	-1	-1	-1	4	-1024	-768	-1	-1	-1	-1	4		0	0						Untertest4.avi	0	880	547	72	111				0	Content		-72	-111	16756923	1341433136
16774	08:49:48.855	00:00:16.773	1007	-1024	-768	-1	-1	-1	-1	4	-1024	-768	-1	-1	-1	-1	4		0	0						Untertest4.avi	0	880	547	72	111				0	Content		-72	-111	16773591	1341449804
16791	08:49:48.872	00:00:16.790	1008	-1024	-768	-1	-1	-1	-1	4	-1024	-768	-1	-1	-1	-1	4		0	0						Untertest4.avi	0	880	547	72	111				0	Content		-72	-111	16790715	1341466928
16807	08:49:48.888	00:00:16.807	1009	-1024	-768	-1	-1	-1	-1	4	-1024	-768	-1	-1	-1	-1	4		0	0						Untertest4.avi	0	880	547	72	111				0	Content		-72	-111	16807383	1341483596
16824	08:49:48.905	00:00:16.824	1010	-1024	-768	-1	-1	-1	-1	4	-1024	-768	-1	-1	-1	-1	4		0	0						Untertest4.avi	0	880	547	72	111				0	Content		-72	-111	16824459	1341500672
16842	08:49:48.923	00:00:16.841	1011	-1024	-768	-1	-1	-1	-1	4	-1024	-768	-1	-1	-1	-1	4		0	0						Untertest4.avi	0	880	547	72	111				0	Content		-72	-111	16841707	1341517920
16858	08:49:48.939	00:00:16.857	1012	-1024	-768	-1	-1	-1	-1	4	-1024	-768	-1	-1	-1	-1	4		0	0						Untertest4.avi	0	880	547	72	111				0	Content		-72	-111	16857749	1341533962
16874	08:49:48.955	00:00:16.874	1013	-1024	-768	-1	-1	-1	-1	4	-1024	-768	-1	-1	-1	-1	4		0	0						Untertest4.avi	0	880	547	72	111				0	Content		-72	-111	16874417	1341550630
16891	08:49:48.972	00:00:16.891	1014	-1024	-768	-1	-1	-1	-1	4	-1024	-768	-1	-1	-1	-1	4		0	0						Untertest4.avi	0	880	547	72	111				0	Content		-72	-111	16891084	1341567297
16907	08:49:48.988	00:00:16.907	1015	-1024	-768	-1	-1	-1	-1	4	-1024	-768	-1	-1	-1	-1	4		0	0						Untertest4.avi	0	880	547	72	111				0	Content		-72	-111	16907144	1341583357
16924	08:49:49.005	00:00:16.923	1016	-1024	-768	-1	-1	-1	-1	4	-1024	-768	-1	-1	-1	-1	4		0	0						Untertest4.avi	0	880	547	72	111				0	Content		-72	-111	16923812	1341600025
16940	08:49:49.021	00:00:16.940	1017	-1024	-768	-1	-1	-1	-1	4	-1024	-768	-1	-1	-1	-1	4		0	0						Untertest4.avi	0	880	547	72	111				0	Content		-72	-111	16940160	1341616373
16957	08:49:49.038	00:00:16.956	1018	-1024	-768	-1	-1	-1	-1	4	-1024	-768	-1	-1	-1	-1	4		0	0						Untertest4.avi	0	880	547	72	111				0	Content		-72	-111	16956828	1341633041
16973	08:49:49.054	00:00:16.973	1019	-1024	-768	-1	-1	-1	-1	4	-1024	-768	-1	-1	-1	-1	4		0	0						Untertest4.avi	0	880	547	72	111				0	Content		-72	-111	16973133	1341649346
16990	08:49:49.071	00:00:16.989	1020	-1024	-768	-1	-1	-1	-1	4	-1024	-768	-1	-1	-1	-1	4		0	0						Untertest4.avi	0	880	547	72	111				0	Content		-72	-111	16989828	1341666041
17007	08:49:49.088	00:00:17.006	1021	-1024	-768	-1	-1	-1	-1	4	-1024	-768	-1	-1	-1	-1	4		0	0						Untertest4.avi	0	880	547	72	111				0	Content		-72	-111	17006764	1341682977
17023	08:49:49.104	00:00:17.023	1022	-1024	-768	-1	-1	-1	-1	4	-1024	-768	-1	-1	-1	-1	4		0	0						Untertest4.avi	0	880	547	72	111				0	Content		-72	-111	17023432	1341699645
17041	08:49:49.122	00:00:17.040	1023	-1024	-768	-1	-1	-1	-1	4	-1024	-768	-1	-1	-1	-1	4		0	0						Untertest4.avi	0	880	547	72	111				0	Content		-72	-111	17040564	1341716777
17057	08:49:49.138	00:00:17.057	1024	-1024	-768	-1	-1	-1	-1	4	-1024	-768	-1	-1	-1	-1	4		0	0						Untertest4.avi	0	880	547	72	111				0	Content		-72	-111	17057232	1341733445
17074	08:49:49.155	00:00:17.074	1025	-1024	-768	-1	-1	-1	-1	4	-1024	-768	-1	-1	-1	-1	4		0	0						Untertest4.avi	0	880	547	72	111				0	Content		-72	-111	17074403	1341750616
17091	08:49:49.172	00:00:17.091	1026	-1024	-768	-1	-1	-1	-1	4	-1024	-768	-1	-1	-1	-1	4		0	0						Untertest4.avi	0	880	547	72	111				0	Content		-72	-111	17091071	1341767284
17108	08:49:49.189	00:00:17.108	1027	-1024	-768	-1	-1	-1	-1	4	-1024	-768	-1	-1	-1	-1	4		0	0						Untertest4.avi	0	880	547	72	111				0	Content		-72	-111	17108318	1341784531
17123	08:49:49.204	00:00:17.123	1028	-1024	-768	-1	-1	-1	-1	4	-1024	-768	-1	-1	-1	-1	4		0	0						Untertest4.avi	0	880	547	72	111				0	Content		-72	-111	17123065	1341799278
17140	08:49:49.221	00:00:17.139	1029	-1024	-768	-1	-1	-1	-1	4	-1024	-768	-1	-1	-1	-1	4		0	0						Untertest4.avi	0	880	547	72	111				0	Content		-72	-111	17139691	1341815904
17156	08:49:49.237	00:00:17.156	1030	-1024	-768	-1	-1	-1	-1	4	-1024	-768	-1	-1	-1	-1	4		0	0						Untertest4.avi	0	880	547	72	111				0	Content		-72	-111	17156358	1341832571
17173	08:49:49.254	00:00:17.173	1031	-1024	-768	-1	-1	-1	-1	4	-1024	-768	-1	-1	-1	-1	4		0	0						Untertest4.avi	0	880	547	72	111				0	Content		-72	-111	17173050	1341849263
17190	08:49:49.271	00:00:17.189	1032	-1024	-768	-1	-1	-1	-1	4	-1024	-768	-1	-1	-1	-1	4		0	0						Untertest4.avi	0	880	547	72	111				0	Content		-72	-111	17189717	1341865930
17206	08:49:49.287	00:00:17.206	1033	-1024	-768	-1	-1	-1	-1	4	-1024	-768	-1	-1	-1	-1	4		0	0						Untertest4.avi	0	880	547	72	111				0	Content		-72	-111	17206329	1341882542
17223	08:49:49.304	00:00:17.222	1034	-1024	-768	-1	-1	-1	-1	4	-1024	-768	-1	-1	-1	-1	4		0	0						Untertest4.avi	0	880	547	72	111				0	Content		-72	-111	17222996	1341899209
17240	08:49:49.321	00:00:17.239	1035	-1024	-768	-1	-1	-1	-1	4	-1024	-768	-1	-1	-1	-1	4		0	0						Untertest4.avi	0	880	547	72	111				0	Content		-72	-111	17239652	1341915865
17256	08:49:49.337	00:00:17.256	1036	-1024	-768	-1	-1	-1	-1	4	-1024	-768	-1	-1	-1	-1	4		0	0						Untertest4.avi	0	880	547	72	111				0	Content		-72	-111	17256319	1341932532
17273	08:49:49.354	00:00:17.273	1037	-1024	-768	-1	-1	-1	-1	4	-1024	-768	-1	-1	-1	-1	4		0	0						Untertest4.avi	0	880	547	72	111				0	Content		-72	-111	17273250	1341949463
17290	08:49:49.371	00:00:17.289	1038	-1024	-768	-1	-1	-1	-1	4	-1024	-768	-1	-1	-1	-1	4		0	0						Untertest4.avi	0	880	547	72	111				0	Content		-72	-111	17289917	1341966130
17307	08:49:49.388	00:00:17.307	1039	-1024	-768	-1	-1	-1	-1	4	-1024	-768	-1	-1	-1	-1	4		0	0						Untertest4.avi	0	880	547	72	111				0	Content		-72	-111	17307049	1341983262
17324	08:49:49.405	00:00:17.323	1040	-1024	-768	-1	-1	-1	-1	4	-1024	-768	-1	-1	-1	-1	4		0	0						Untertest4.avi	0	880	547	72	111				0	Content		-72	-111	17323716	1341999929
17341	08:49:49.422	00:00:17.340	1041	-1024	-768	-1	-1	-1	-1	4	-1024	-768	-1	-1	-1	-1	4		0	0						Untertest4.avi	0	880	547	72	111				0	Content		-72	-111	17340801	1342017014
17358	08:49:49.439	00:00:17.358	1042	-1024	-768	-1	-1	-1	-1	4	-1024	-768	-1	-1	-1	-1	4		0	0						Untertest4.avi	0	880	547	72	111				0	Content		-72	-111	17358171	1342034384
17374	08:49:49.455	00:00:17.374	1043	-1024	-768	-1	-1	-1	-1	4	-1024	-768	-1	-1	-1	-1	4		0	0						Untertest4.avi	0	880	547	72	111				0	Content		-72	-111	17374171	1342050384
17391	08:49:49.472	00:00:17.390	1044	-1024	-768	-1	-1	-1	-1	4	-1024	-768	-1	-1	-1	-1	4		0	0						Untertest4.avi	0	880	547	72	111				0	Content		-72	-111	17390838	1342067051
17408	08:49:49.489	00:00:17.407	1045	-1024	-768	-1	-1	-1	-1	4	-1024	-768	-1	-1	-1	-1	4		0	0						Untertest4.avi	0	880	547	72	111				0	Content		-72	-111	17407505	1342083718
17424	08:49:49.505	00:00:17.423	1046	-1024	-768	-1	-1	-1	-1	4	-1024	-768	-1	-1	-1	-1	4		0	0						Untertest4.avi	0	880	547	72	111				0	Content		-72	-111	17423523	1342099736
17440	08:49:49.521	00:00:17.440	1047	-1024	-768	-1	-1	-1	-1	4	-1024	-768	-1	-1	-1	-1	4		0	0						Untertest4.avi	0	880	547	72	111				0	Content		-72	-111	17440190	1342116403
17457	08:49:49.538	00:00:17.456	1048	-1024	-768	-1	-1	-1	-1	4	-1024	-768	-1	-1	-1	-1	4		0	0						Untertest4.avi	0	880	547	72	111				0	Content		-72	-111	17456520	1342132733
17473	08:49:49.554	00:00:17.473	1049	-1024	-768	-1	-1	-1	-1	4	-1024	-768	-1	-1	-1	-1	4		0	0						Untertest4.avi	0	880	547	72	111				0	Content		-72	-111	17473187	1342149400
17489	08:49:49.570	00:00:17.489	1050	-1024	-768	-1	-1	-1	-1	4	-1024	-768	-1	-1	-1	-1	4		0	0						Untertest4.avi	0	880	547	72	111				0	Content		-72	-111	17489467	1342165680
17506	08:49:49.587	00:00:17.506	1051	-1024	-768	-1	-1	-1	-1	4	-1024	-768	-1	-1	-1	-1	4		0	0						Untertest4.avi	0	880	547	72	111				0	Content		-72	-111	17506162	1342182375
17523	08:49:49.604	00:00:17.523	1052	-1024	-768	-1	-1	-1	-1	4	-1024	-768	-1	-1	-1	-1	4		0	0						Untertest4.avi	0	880	547	72	111				0	Content		-72	-111	17523101	1342199314
17540	08:49:49.621	00:00:17.539	1053	-1024	-768	-1	-1	-1	-1	4	-1024	-768	-1	-1	-1	-1	4		0	0						Untertest4.avi	0	880	547	72	111				0	Content		-72	-111	17539768	1342215981
17557	08:49:49.638	00:00:17.556	1054	-1024	-768	-1	-1	-1	-1	4	-1024	-768	-1	-1	-1	-1	4		0	0						Untertest4.avi	0	880	547	72	111				0	Content		-72	-111	17556902	1342233115
17574	08:49:49.655	00:00:17.573	1055	-1024	-768	-1	-1	-1	-1	4	-1024	-768	-1	-1	-1	-1	4		0	0						Untertest4.avi	0	880	547	72	111				0	Content		-72	-111	17573569	1342249782
17591	08:49:49.672	00:00:17.590	1056	-1024	-768	-1	-1	-1	-1	4	-1024	-768	-1	-1	-1	-1	4		0	0						Untertest4.avi	0	880	547	72	111				0	Content		-72	-111	17590744	1342266957
17607	08:49:49.688	00:00:17.607	1057	-1024	-768	-1	-1	-1	-1	4	-1024	-768	-1	-1	-1	-1	4		0	0						Untertest4.avi	0	880	547	72	111				0	Content		-72	-111	17607411	1342283624
17625	08:49:49.706	00:00:17.624	1058	-1024	-768	-1	-1	-1	-1	4	-1024	-768	-1	-1	-1	-1	4		0	0						Untertest4.avi	0	880	547	72	111				0	Content		-72	-111	17624529	1342300742
17639	08:49:49.720	00:00:17.639	1059	-1024	-768	-1	-1	-1	-1	4	-1024	-768	-1	-1	-1	-1	4		0	0						Untertest4.avi	0	880	547	72	111				0	Content		-72	-111	17639405	1342315618
17656	08:49:49.737	00:00:17.656	1060	-1024	-768	-1	-1	-1	-1	4	-1024	-768	-1	-1	-1	-1	4		0	0						Untertest4.avi	0	880	547	72	111				0	Content		-72	-111	17656029	1342332242
17673	08:49:49.754	00:00:17.672	1061	-1024	-768	-1	-1	-1	-1	4	-1024	-768	-1	-1	-1	-1	4		0	0						Untertest4.avi	0	880	547	72	111				0	Content		-72	-111	17672712	1342348925
17689	08:49:49.770	00:00:17.689	1062	-1024	-768	-1	-1	-1	-1	4	-1024	-768	-1	-1	-1	-1	4		0	0						Untertest4.avi	0	880	547	72	111				0	Content		-72	-111	17689379	1342365592
17706	08:49:49.787	00:00:17.706	1063	-1024	-768	-1	-1	-1	-1	4	-1024	-768	-1	-1	-1	-1	4		0	0						Untertest4.avi	0	880	547	72	111				0	Content		-72	-111	17706047	1342382260
17723	08:49:49.804	00:00:17.722	1064	-1024	-768	-1	-1	-1	-1	4	-1024	-768	-1	-1	-1	-1	4		0	0						Untertest4.avi	0	880	547	72	111				0	Content		-72	-111	17722672	1342398885
17739	08:49:49.820	00:00:17.739	1065	-1024	-768	-1	-1	-1	-1	4	-1024	-768	-1	-1	-1	-1	4		0	0						Untertest4.avi	0	880	547	72	111				0	Content		-72	-111	17739340	1342415553
17756	08:49:49.837	00:00:17.756	1066	-1024	-768	-1	-1	-1	-1	4	-1024	-768	-1	-1	-1	-1	4		0	0						Untertest4.avi	0	880	547	72	111				0	Content		-72	-111	17756000	1342432213
17773	08:49:49.854	00:00:17.772	1067	-1024	-768	-1	-1	-1	-1	4	-1024	-768	-1	-1	-1	-1	4		0	0						Untertest4.avi	0	880	547	72	111				0	Content		-72	-111	17772668	1342448881
17790	08:49:49.871	00:00:17.789	1068	-1024	-768	-1	-1	-1	-1	4	-1024	-768	-1	-1	-1	-1	4		0	0						Untertest4.avi	0	880	547	72	111				0	Content		-72	-111	17789594	1342465807
17806	08:49:49.887	00:00:17.806	1069	-1024	-768	-1	-1	-1	-1	4	-1024	-768	-1	-1	-1	-1	4		0	0						Untertest4.avi	0	880	547	72	111				0	Content		-72	-111	17806262	1342482475
17823	08:49:49.904	00:00:17.823	1070	-1024	-768	-1	-1	-1	-1	4	-1024	-768	-1	-1	-1	-1	4		0	0						Untertest4.avi	0	880	547	72	111				0	Content		-72	-111	17823390	1342499603
17840	08:49:49.921	00:00:17.840	1071	-1024	-768	-1	-1	-1	-1	4	-1024	-768	-1	-1	-1	-1	4		0	0						Untertest4.avi	0	880	547	72	111				0	Content		-72	-111	17840058	1342516271
17857	08:49:49.938	00:00:17.857	1072	-1024	-768	-1	-1	-1	-1	4	-1024	-768	-1	-1	-1	-1	4		0	0						Untertest4.avi	0	880	547	72	111				0	Content		-72	-111	17857140	1342533353
17874	08:49:49.955	00:00:17.874	1073	-1024	-768	-1	-1	-1	-1	4	-1024	-768	-1	-1	-1	-1	4		0	0						Untertest4.avi	0	880	547	72	111				0	Content		-72	-111	17874389	1342550602
17890	08:49:49.971	00:00:17.890	1074	-1024	-768	-1	-1	-1	-1	4	-1024	-768	-1	-1	-1	-1	4		0	0						Untertest4.avi	0	880	547	72	111				0	Content		-72	-111	17890429	1342566642
17907	08:49:49.988	00:00:17.907	1075	-1024	-768	-1	-1	-1	-1	4	-1024	-768	-1	-1	-1	-1	4		0	0						Untertest4.avi	0	880	547	72	111				0	Content		-72	-111	17907096	1342583309
17924	08:49:50.005	00:00:17.923	1076	-1024	-768	-1	-1	-1	-1	4	-1024	-768	-1	-1	-1	-1	4		0	0						Untertest4.avi	0	880	547	72	111				0	Content		-72	-111	17923764	1342599977
17940	08:49:50.021	00:00:17.939	1077	-1024	-768	-1	-1	-1	-1	4	-1024	-768	-1	-1	-1	-1	4		0	0						Untertest4.avi	0	880	547	72	111				0	Content		-72	-111	17939823	1342616036
17956	08:49:50.037	00:00:17.956	1078	-1024	-768	-1	-1	-1	-1	4	-1024	-768	-1	-1	-1	-1	4		0	0						Untertest4.avi	0	880	547	72	111				0	Content		-72	-111	17956491	1342632704
17973	08:49:50.054	00:00:17.972	1079	-1024	-768	-1	-1	-1	-1	4	-1024	-768	-1	-1	-1	-1	4		0	0						Untertest4.avi	0	880	547	72	111				0	Content		-72	-111	17972506	1342648719
17990	08:49:50.071	00:00:17.989	1080	-1024	-768	-1	-1	-1	-1	4	-1024	-768	-1	-1	-1	-1	4		0	0						Untertest4.avi	0	880	547	72	111				0	Content		-72	-111	17989505	1342665718
18006	08:49:50.087	00:00:18.006	1081	-1024	-768	-1	-1	-1	-1	4	-1024	-768	-1	-1	-1	-1	4		0	0						Untertest4.avi	0	880	547	72	111				0	Content		-72	-111	18006088	1342682301
18023	08:49:50.104	00:00:18.022	1082	-1024	-768	-1	-1	-1	-1	4	-1024	-768	-1	-1	-1	-1	4		0	0						Untertest4.avi	0	880	547	72	111				0	Content		-72	-111	18022673	1342698886
18039	08:49:50.120	00:00:18.039	1083	-1024	-768	-1	-1	-1	-1	4	-1024	-768	-1	-1	-1	-1	4		0	0						Untertest4.avi	0	880	547	72	111				0	Content		-72	-111	18039340	1342715553
18056	08:49:50.137	00:00:18.055	1084	-1024	-768	-1	-1	-1	-1	4	-1024	-768	-1	-1	-1	-1	4		0	0						Untertest4.avi	0	880	547	72	111				0	Content		-72	-111	18055983	1342732196
18073	08:49:50.154	00:00:18.072	1085	-1024	-768	-1	-1	-1	-1	4	-1024	-768	-1	-1	-1	-1	4		0	0						Untertest4.avi	0	880	547	72	111				0	Content		-72	-111	18072650	1342748863
18089	08:49:50.170	00:00:18.089	1086	-1024	-768	-1	-1	-1	-1	4	-1024	-768	-1	-1	-1	-1	4		0	0						Untertest4.avi	0	880	547	72	111				0	Content		-72	-111	18089257	1342765470
18106	08:49:50.187	00:00:18.106	1087	-1024	-768	-1	-1	-1	-1	4	-1024	-768	-1	-1	-1	-1	4		0	0						Untertest4.avi	0	880	547	72	111				0	Content		-72	-111	18106003	1342782216
18123	08:49:50.204	00:00:18.122	1088	-1024	-768	-1	-1	-1	-1	4	-1024	-768	-1	-1	-1	-1	4		0	0						Untertest4.avi	0	880	547	72	111				0	Content		-72	-111	18122561	1342798774
18139	08:49:50.220	00:00:18.139	1089	-1024	-768	-1	-1	-1	-1	4	-1024	-768	-1	-1	-1	-1	4		0	0						Untertest4.avi	0	880	547	72	111				0	Content		-72	-111	18139229	1342815442
18156	08:49:50.237	00:00:18.155	1090	-1024	-768	-1	-1	-1	-1	4	-1024	-768	-1	-1	-1	-1	4		0	0						Untertest4.avi	0	880	547	72	111				0	Content		-72	-111	18155743	1342831956
18173	08:49:50.254	00:00:18.172	1091	-1024	-768	-1	-1	-1	-1	4	-1024	-768	-1	-1	-1	-1	4		0	0						Untertest4.avi	0	880	547	72	111				0	Content		-72	-111	18172992	1342849205
18190	08:49:50.271	00:00:18.189	1092	-1024	-768	-1	-1	-1	-1	4	-1024	-768	-1	-1	-1	-1	4		0	0						Untertest4.avi	0	880	547	72	111				0	Content		-72	-111	18189615	1342865828
18206	08:49:50.287	00:00:18.206	1093	-1024	-768	-1	-1	-1	-1	4	-1024	-768	-1	-1	-1	-1	4		0	0						Untertest4.avi	0	880	547	72	111				0	Content		-72	-111	18206241	1342882454
18222	08:49:50.303	00:00:18.222	1094	-1024	-768	-1	-1	-1	-1	4	-1024	-768	-1	-1	-1	-1	4		0	0						Untertest4.avi	0	880	547	72	111				0	Content		-72	-111	18222362	1342898575
18239	08:49:50.320	00:00:18.239	1095	-1024	-768	-1	-1	-1	-1	4	-1024	-768	-1	-1	-1	-1	4		0	0						Untertest4.avi	0	880	547	72	111				0	Content		-72	-111	18239014	1342915227
18256	08:49:50.337	00:00:18.255	1096	-1024	-768	-1	-1	-1	-1	4	-1024	-768	-1	-1	-1	-1	4		0	0						Untertest4.avi	0	880	547	72	111				0	Content		-72	-111	18255681	1342931894
18272	08:49:50.353	00:00:18.272	1097	-1024	-768	-1	-1	-1	-1	4	-1024	-768	-1	-1	-1	-1	4		0	0						Untertest4.avi	0	880	547	72	111				0	Content		-72	-111	18272323	1342948536
18289	08:49:50.370	00:00:18.288	1098	-1024	-768	-1	-1	-1	-1	4	-1024	-768	-1	-1	-1	-1	4		0	0						Untertest4.avi	0	880	547	72	111				0	Content		-72	-111	18288990	1342965203
18306	08:49:50.387	00:00:18.305	1099	-1024	-768	-1	-1	-1	-1	4	-1024	-768	-1	-1	-1	-1	4		0	0						Untertest4.avi	0	880	547	72	111				0	Content		-72	-111	18305657	1342981870
18322	08:49:50.403	00:00:18.322	1100	-1024	-768	-1	-1	-1	-1	4	-1024	-768	-1	-1	-1	-1	4		0	0						Untertest4.avi	0	880	547	72	111				0	Content		-72	-111	18322256	1342998469
18339	08:49:50.420	00:00:18.338	1101	-1024	-768	-1	-1	-1	-1	4	-1024	-768	-1	-1	-1	-1	4		0	0						Untertest4.avi	0	880	547	72	111				0	Content		-72	-111	18338923	1343015136
18356	08:49:50.437	00:00:18.355	1102	-1024	-768	-1	-1	-1	-1	4	-1024	-768	-1	-1	-1	-1	4		0	0						Untertest4.avi	0	880	547	72	111				0	Content		-72	-111	18355825	1343032038
18372	08:49:50.453	00:00:18.372	1103	-1024	-768	-1	-1	-1	-1	4	-1024	-768	-1	-1	-1	-1	4		0	0						Untertest4.avi	0	880	547	72	111				0	Content		-72	-111	18372492	1343048705
18389	08:49:50.470	00:00:18.389	1104	-1024	-768	-1	-1	-1	-1	4	-1024	-768	-1	-1	-1	-1	4		0	0						Untertest4.avi	0	880	547	72	111				0	Content		-72	-111	18389486	1343065699
18406	08:49:50.487	00:00:18.406	1105	-1024	-768	-1	-1	-1	-1	4	-1024	-768	-1	-1	-1	-1	4		0	0						Untertest4.avi	0	880	547	72	111				0	Content		-72	-111	18406153	1343082366
18423	08:49:50.504	00:00:18.422	1106	-1024	-768	-1	-1	-1	-1	4	-1024	-768	-1	-1	-1	-1	4		0	0						Untertest4.avi	0	880	547	72	111				0	Content		-72	-111	18422821	1343099034
18440	08:49:50.521	00:00:18.440	1107	-1024	-768	-1	-1	-1	-1	4	-1024	-768	-1	-1	-1	-1	4		0	0						Untertest4.avi	0	880	547	72	111				0	Content		-72	-111	18440111	1343116324
18457	08:49:50.538	00:00:18.457	1108	-1024	-768	-1	-1	-1	-1	4	-1024	-768	-1	-1	-1	-1	4		0	0						Untertest4.avi	0	880	547	72	111				0	Content		-72	-111	18457348	1343133561
18473	08:49:50.554	00:00:18.473	1109	-1024	-768	-1	-1	-1	-1	4	-1024	-768	-1	-1	-1	-1	4		0	0						Untertest4.avi	0	880	547	72	111				0	Content		-72	-111	18473387	1343149600
18490	08:49:50.571	00:00:18.490	1110	-1024	-768	-1	-1	-1	-1	4	-1024	-768	-1	-1	-1	-1	4		0	0						Untertest4.avi	0	880	547	72	111				0	Content		-72	-111	18490055	1343166268
18507	08:49:50.588	00:00:18.506	1111	-1024	-768	-1	-1	-1	-1	4	-1024	-768	-1	-1	-1	-1	4		0	0						Untertest4.avi	0	880	547	72	111				0	Content		-72	-111	18506722	1343182935
18523	08:49:50.604	00:00:18.522	1112	-1024	-768	-1	-1	-1	-1	4	-1024	-768	-1	-1	-1	-1	4		0	0						Untertest4.avi	0	880	547	72	111				0	Content		-72	-111	18522717	1343198930
18539	08:49:50.620	00:00:18.539	1113	-1024	-768	-1	-1	-1	-1	4	-1024	-768	-1	-1	-1	-1	4		0	0						Untertest4.avi	0	880	547	72	111				0	Content		-72	-111	18539384	1343215597
18556	08:49:50.637	00:00:18.555	1114	-1024	-768	-1	-1	-1	-1	4	-1024	-768	-1	-1	-1	-1	4		0	0						Untertest4.avi	0	880	547	72	111				0	Content		-72	-111	18555844	1343232057
18573	08:49:50.654	00:00:18.572	1115	-1024	-768	-1	-1	-1	-1	4	-1024	-768	-1	-1	-1	-1	4		0	0						Untertest4.avi	0	880	547	72	111				0	Content		-72	-111	18572512	1343248725
18589	08:49:50.670	00:00:18.589	1116	-1024	-768	-1	-1	-1	-1	4	-1024	-768	-1	-1	-1	-1	4		0	0						Untertest4.avi	0	880	547	72	111				0	Content		-72	-111	18589179	1343265392
18606	08:49:50.687	00:00:18.605	1117	-1024	-768	-1	-1	-1	-1	4	-1024	-768	-1	-1	-1	-1	4		0	0						Untertest4.avi	0	880	547	72	111				0	Content		-72	-111	18605514	1343281727
18622	08:49:50.703	00:00:18.622	1118	-1024	-768	-1	-1	-1	-1	4	-1024	-768	-1	-1	-1	-1	4		0	0						Untertest4.avi	0	880	547	72	111				0	Content		-72	-111	18622082	1343298295
18639	08:49:50.720	00:00:18.639	1119	-1024	-768	-1	-1	-1	-1	4	-1024	-768	-1	-1	-1	-1	4		0	0						Untertest4.avi	0	880	547	72	111				0	Content		-72	-111	18639018	1343315231
18656	08:49:50.737	00:00:18.655	1120	-1024	-768	-1	-1	-1	-1	4	-1024	-768	-1	-1	-1	-1	4		0	0						Untertest4.avi	0	880	547	72	111				0	Content		-72	-111	18655685	1343331898
18673	08:49:50.754	00:00:18.672	1121	-1024	-768	-1	-1	-1	-1	4	-1024	-768	-1	-1	-1	-1	4		0	0						Untertest4.avi	0	880	547	72	111				0	Content		-72	-111	18672818	1343349031
18689	08:49:50.770	00:00:18.689	1122	-1024	-768	-1	-1	-1	-1	4	-1024	-768	-1	-1	-1	-1	4		0	0						Untertest4.avi	0	880	547	72	111				0	Content		-72	-111	18689485	1343365698
18707	08:49:50.788	00:00:18.706	1123	-1024	-768	-1	-1	-1	-1	4	-1024	-768	-1	-1	-1	-1	4		0	0						Untertest4.avi	0	880	547	72	111				0	Content		-72	-111	18706515	1343382728
18723	08:49:50.804	00:00:18.723	1124	-1024	-768	-1	-1	-1	-1	4	-1024	-768	-1	-1	-1	-1	4		0	0						Untertest4.avi	0	880	547	72	111				0	Content		-72	-111	18723182	1343399395
18740	08:49:50.821	00:00:18.739	1125	-1024	-768	-1	-1	-1	-1	4	-1024	-768	-1	-1	-1	-1	4		0	0						Untertest4.avi	0	880	547	72	111				0	Content		-72	-111	18739850	1343416063
18757	08:49:50.838	00:00:18.757	1126	-1024	-768	-1	-1	-1	-1	4	-1024	-768	-1	-1	-1	-1	4		0	0						Untertest4.avi	0	880	547	72	111				0	Content		-72	-111	18757197	1343433410
18772	08:49:50.853	00:00:18.771	1127	-1024	-768	-1	-1	-1	-1	4	-1024	-768	-1	-1	-1	-1	4		0	0						Untertest4.avi	0	880	547	72	111				0	Content		-72	-111	18771943	1343448156
18789	08:49:50.870	00:00:18.788	1128	-1024	-768	-1	-1	-1	-1	4	-1024	-768	-1	-1	-1	-1	4		0	0						Untertest4.avi	0	880	547	72	111				0	Content		-72	-111	18788634	1343464847
18805	08:49:50.886	00:00:18.805	1129	-1024	-768	-1	-1	-1	-1	4	-1024	-768	-1	-1	-1	-1	4		0	0						Untertest4.avi	0	880	547	72	111				0	Content		-72	-111	18805301	1343481514
18822	08:49:50.903	00:00:18.821	1130	-1024	-768	-1	-1	-1	-1	4	-1024	-768	-1	-1	-1	-1	4		0	0						Untertest4.avi	0	880	547	72	111				0	Content		-72	-111	18821943	1343498156
18839	08:49:50.920	00:00:18.838	1131	-1024	-768	-1	-1	-1	-1	4	-1024	-768	-1	-1	-1	-1	4		0	0						Untertest4.avi	0	880	547	72	111				0	Content		-72	-111	18838618	1343514831
18855	08:49:50.936	00:00:18.855	1132	-1024	-768	-1	-1	-1	-1	4	-1024	-768	-1	-1	-1	-1	4		0	0						Untertest4.avi	0	880	547	72	111				0	Content		-72	-111	18855268	1343531481
18872	08:49:50.953	00:00:18.871	1133	-1024	-768	-1	-1	-1	-1	4	-1024	-768	-1	-1	-1	-1	4		0	0						Untertest4.avi	0	880	547	72	111				0	Content		-72	-111	18871935	1343548148
18889	08:49:50.970	00:00:18.888	1134	-1024	-768	-1	-1	-1	-1	4	-1024	-768	-1	-1	-1	-1	4		0	0						Untertest4.avi	0	880	547	72	111				0	Content		-72	-111	18888603	1343564816
18906	08:49:50.987	00:00:18.905	1135	-1024	-768	-1	-1	-1	-1	4	-1024	-768	-1	-1	-1	-1	4		0	0						Untertest4.avi	0	880	547	72	111				0	Content		-72	-111	18905519	1343581732
18922	08:49:51.003	00:00:18.922	1136	-1024	-768	-1	-1	-1	-1	4	-1024	-768	-1	-1	-1	-1	4		0	0						Untertest4.avi	0	880	547	72	111				0	Content		-72	-111	18922187	1343598400
18939	08:49:51.020	00:00:18.939	1137	-1024	-768	-1	-1	-1	-1	4	-1024	-768	-1	-1	-1	-1	4		0	0						Untertest4.avi	0	880	547	72	111				0	Content		-72	-111	18939309	1343615522
18956	08:49:51.037	00:00:18.955	1138	-1024	-768	-1	-1	-1	-1	4	-1024	-768	-1	-1	-1	-1	4		0	0						Untertest4.avi	0	880	547	72	111				0	Content		-72	-111	18955977	1343632190
18973	08:49:51.054	00:00:18.973	1139	-1024	-768	-1	-1	-1	-1	4	-1024	-768	-1	-1	-1	-1	4		0	0						Untertest4.avi	0	880	547	72	111				0	Content		-72	-111	18973057	1343649270
18990	08:49:51.071	00:00:18.990	1140	-1024	-768	-1	-1	-1	-1	4	-1024	-768	-1	-1	-1	-1	4		0	0						Untertest4.avi	0	880	547	72	111				0	Content		-72	-111	18990304	1343666517
19006	08:49:51.087	00:00:19.006	1141	-1024	-768	-1	-1	-1	-1	4	-1024	-768	-1	-1	-1	-1	4		0	0						Untertest4.avi	0	880	547	72	111				0	Content		-72	-111	19006346	1343682559
19023	08:49:51.104	00:00:19.023	1142	-1024	-768	-1	-1	-1	-1	4	-1024	-768	-1	-1	-1	-1	4		0	0						Untertest4.avi	0	880	547	72	111				0	Content		-72	-111	19023014	1343699227
19040	08:49:51.121	00:00:19.039	1143	-1024	-768	-1	-1	-1	-1	4	-1024	-768	-1	-1	-1	-1	4		0	0						Untertest4.avi	0	880	547	72	111				0	Content		-72	-111	19039681	1343715894
19056	08:49:51.137	00:00:19.055	1144	-1024	-768	-1	-1	-1	-1	4	-1024	-768	-1	-1	-1	-1	4		0	0						Untertest4.avi	0	880	547	72	111				0	Content		-72	-111	19055739	1343731952
19072	08:49:51.153	00:00:19.072	1145	-1024	-768	-1	-1	-1	-1	4	-1024	-768	-1	-1	-1	-1	4		0	0						Untertest4.avi	0	880	547	72	111				0	Content		-72	-111	19072407	1343748620
19089	08:49:51.170	00:00:19.088	1146	-1024	-768	-1	-1	-1	-1	4	-1024	-768	-1	-1	-1	-1	4		0	0						Untertest4.avi	0	880	547	72	111				0	Content		-72	-111	19088847	1343765060
19106	08:49:51.187	00:00:19.105	1147	-1024	-768	-1	-1	-1	-1	4	-1024	-768	-1	-1	-1	-1	4		0	0						Untertest4.avi	0	880	547	72	111				0	Content		-72	-111	19105515	1343781728
19122	08:49:51.203	00:00:19.122	1148	-1024	-768	-1	-1	-1	-1	4	-1024	-768	-1	-1	-1	-1	4		0	0						Untertest4.avi	0	880	547	72	111				0	Content		-72	-111	19122182	1343798395
19138	08:49:51.219	00:00:19.138	1149	-1024	-768	-1	-1	-1	-1	4	-1024	-768	-1	-1	-1	-1	4		0	0						Untertest4.avi	0	880	547	72	111				0	Content		-72	-111	19138476	1343814689
19155	08:49:51.236	00:00:19.155	1150	-1024	-768	-1	-1	-1	-1	4	-1024	-768	-1	-1	-1	-1	4		0	0						Untertest4.avi	0	880	547	72	111				0	Content		-72	-111	19155044	1343831257
19172	08:49:51.253	00:00:19.171	1151	-1024	-768	-1	-1	-1	-1	4	-1024	-768	-1	-1	-1	-1	4		0	0						Untertest4.avi	0	880	547	72	111				0	Content		-72	-111	19171981	1343848194
19189	08:49:51.270	00:00:19.188	1152	-1024	-768	-1	-1	-1	-1	4	-1024	-768	-1	-1	-1	-1	4		0	0						Untertest4.avi	0	880	547	72	111				0	Content		-72	-111	19188648	1343864861
19206	08:49:51.287	00:00:19.205	1153	-1024	-768	-1	-1	-1	-1	4	-1024	-768	-1	-1	-1	-1	4		0	0						Untertest4.avi	0	880	547	72	111				0	Content		-72	-111	19205781	1343881994
19222	08:49:51.303	00:00:19.222	1154	-1024	-768	-1	-1	-1	-1	4	-1024	-768	-1	-1	-1	-1	4		0	0						Untertest4.avi	0	880	547	72	111				0	Content		-72	-111	19222448	1343898661
19240	08:49:51.321	00:00:19.239	1155	-1024	-768	-1	-1	-1	-1	4	-1024	-768	-1	-1	-1	-1	4		0	0						Untertest4.avi	0	880	547	72	111				0	Content		-72	-111	19239687	1343915900
19256	08:49:51.337	00:00:19.256	1156	-1024	-768	-1	-1	-1	-1	4	-1024	-768	-1	-1	-1	-1	4		0	0						Untertest4.avi	0	880	547	72	111				0	Content		-72	-111	19256354	1343932567
19274	08:49:51.355	00:00:19.273	1157	-1024	-768	-1	-1	-1	-1	4	-1024	-768	-1	-1	-1	-1	4		0	0						Untertest4.avi	0	880	547	72	111				0	Content		-72	-111	19273537	1343949750
19288	08:49:51.369	00:00:19.288	1158	-1024	-768	-1	-1	-1	-1	4	-1024	-768	-1	-1	-1	-1	4		0	0						Untertest4.avi	0	880	547	72	111				0	Content		-72	-111	19288287	1343964500
19305	08:49:51.386	00:00:19.304	1159	-1024	-768	-1	-1	-1	-1	4	-1024	-768	-1	-1	-1	-1	4		0	0						Untertest4.avi	0	880	547	72	111				0	Content		-72	-111	19304974	1343981187
19322	08:49:51.403	00:00:19.321	1160	-1024	-768	-1	-1	-1	-1	4	-1024	-768	-1	-1	-1	-1	4		0	0						Untertest4.avi	0	880	547	72	111				0	Content		-72	-111	19321642	1343997855
19338	08:49:51.419	00:00:19.338	1161	-1024	-768	-1	-1	-1	-1	4	-1024	-768	-1	-1	-1	-1	4		0	0						Untertest4.avi	0	880	547	72	111				0	Content		-72	-111	19338282	1344014495
19355	08:49:51.436	00:00:19.354	1162	-1024	-768	-1	-1	-1	-1	4	-1024	-768	-1	-1	-1	-1	4		0	0						Untertest4.avi	0	880	547	72	111				0	Content		-72	-111	19354959	1344031172
19372	08:49:51.453	00:00:19.371	1163	-1024	-768	-1	-1	-1	-1	4	-1024	-768	-1	-1	-1	-1	4		0	0						Untertest4.avi	0	880	547	72	111				0	Content		-72	-111	19371557	1344047770
19388	08:49:51.469	00:00:19.388	1164	-1024	-768	-1	-1	-1	-1	4	-1024	-768	-1	-1	-1	-1	4		0	0						Untertest4.avi	0	880	547	72	111				0	Content		-72	-111	19388225	1344064438
19405	08:49:51.486	00:00:19.405	1165	-1024	-768	-1	-1	-1	-1	4	-1024	-768	-1	-1	-1	-1	4		0	0						Untertest4.avi	0	880	547	72	111				0	Content		-72	-111	19405125	1344081338
19422	08:49:51.503	00:00:19.421	1166	-1024	-768	-1	-1	-1	-1	4	-1024	-768	-1	-1	-1	-1	4		0	0						Untertest4.avi	0	880	547	72	111				0	Content		-72	-111	19421793	1344098006
19439	08:49:51.520	00:00:19.438	1167	-1024	-768	-1	-1	-1	-1	4	-1024	-768	-1	-1	-1	-1	4		0	0						Untertest4.avi	0	880	547	72	111				0	Content		-72	-111	19438915	1344115128
19456	08:49:51.537	00:00:19.455	1168	-1024	-768	-1	-1	-1	-1	4	-1024	-768	-1	-1	-1	-1	4		0	0						Untertest4.avi	0	880	547	72	111				0	Content		-72	-111	19455583	1344131796
19473	08:49:51.554	00:00:19.472	1169	-1024	-768	-1	-1	-1	-1	4	-1024	-768	-1	-1	-1	-1	4		0	0						Untertest4.avi	0	880	547	72	111				0	Content		-72	-111	19472782	1344148995
19490	08:49:51.571	00:00:19.490	1170	-1024	-768	-1	-1	-1	-1	4	-1024	-768	-1	-1	-1	-1	4		0	0						Untertest4.avi	0	880	547	72	111				0	Content		-72	-111	19490022	1344166235
19506	08:49:51.587	00:00:19.506	1171	-1024	-768	-1	-1	-1	-1	4	-1024	-768	-1	-1	-1	-1	4		0	0						Untertest4.avi	0	880	547	72	111				0	Content		-72	-111	19506064	1344182277
19523	08:49:51.604	00:00:19.522	1172	-1024	-768	-1	-1	-1	-1	4	-1024	-768	-1	-1	-1	-1	4		0	0						Untertest4.avi	0	880	547	72	111				0	Content		-72	-111	19522732	1344198945
19539	08:49:51.620	00:00:19.539	1173	-1024	-768	-1	-1	-1	-1	4	-1024	-768	-1	-1	-1	-1	4		0	0						Untertest4.avi	0	880	547	72	111				0	Content		-72	-111	19539399	1344215612
19555	08:49:51.636	00:00:19.555	1174	-1024	-768	-1	-1	-1	-1	4	-1024	-768	-1	-1	-1	-1	4		0	0						Untertest4.avi	0	880	547	72	111				0	Content		-72	-111	19555395	1344231608
19572	08:49:51.653	00:00:19.572	1175	-1024	-768	-1	-1	-1	-1	4	-1024	-768	-1	-1	-1	-1	4		0	0						Untertest4.avi	0	880	547	72	111				0	Content		-72	-111	19572063	1344248276
19589	08:49:51.670	00:00:19.588	1176	-1024	-768	-1	-1	-1	-1	4	-1024	-768	-1	-1	-1	-1	4		0	0						Untertest4.avi	0	880	547	72	111				0	Content		-72	-111	19588524	1344264737
19605	08:49:51.686	00:00:19.605	1177	-1024	-768	-1	-1	-1	-1	4	-1024	-768	-1	-1	-1	-1	4		0	0						Untertest4.avi	0	880	547	72	111				0	Content		-72	-111	19605192	1344281405
19622	08:49:51.703	00:00:19.621	1178	-1024	-768	-1	-1	-1	-1	4	-1024	-768	-1	-1	-1	-1	4		0	0						Untertest4.avi	0	880	547	72	111				0	Content		-72	-111	19621859	1344298072
19638	08:49:51.719	00:00:19.638	1179	-1024	-768	-1	-1	-1	-1	4	-1024	-768	-1	-1	-1	-1	4		0	0						Untertest4.avi	0	880	547	72	111				0	Content		-72	-111	19638191	1344314404
19655	08:49:51.736	00:00:19.654	1180	-1024	-768	-1	-1	-1	-1	4	-1024	-768	-1	-1	-1	-1	4		0	0						Untertest4.avi	0	880	547	72	111				0	Content		-72	-111	19654759	1344330972
19672	08:49:51.753	00:00:19.671	1181	-1024	-768	-1	-1	-1	-1	4	-1024	-768	-1	-1	-1	-1	4		0	0						Untertest4.avi	0	880	547	72	111				0	Content		-72	-111	19671696	1344347909
19688	08:49:51.769	00:00:19.688	1182	-1024	-768	-1	-1	-1	-1	4	-1024	-768	-1	-1	-1	-1	4		0	0						Untertest4.avi	0	880	547	72	111				0	Content		-72	-111	19688363	1344364576
19705	08:49:51.786	00:00:19.705	1183	-1024	-768	-1	-1	-1	-1	4	-1024	-768	-1	-1	-1	-1	4		0	0						Untertest4.avi	0	880	547	72	111				0	Content		-72	-111	19705498	1344381711
19722	08:49:51.803	00:00:19.722	1184	-1024	-768	-1	-1	-1	-1	4	-1024	-768	-1	-1	-1	-1	4		0	0						Untertest4.avi	0	880	547	72	111				0	Content		-72	-111	19722165	1344398378
19739	08:49:51.820	00:00:19.739	1185	-1024	-768	-1	-1	-1	-1	4	-1024	-768	-1	-1	-1	-1	4		0	0						Untertest4.avi	0	880	547	72	111				0	Content		-72	-111	19739341	1344415554
19756	08:49:51.837	00:00:19.756	1186	-1024	-768	-1	-1	-1	-1	4	-1024	-768	-1	-1	-1	-1	4		0	0						Untertest4.avi	0	880	547	72	111				0	Content		-72	-111	19756008	1344432221
19773	08:49:51.854	00:00:19.773	1187	-1024	-768	-1	-1	-1	-1	4	-1024	-768	-1	-1	-1	-1	4		0	0						Untertest4.avi	0	880	547	72	111				0	Content		-72	-111	19773125	1344449338
19788	08:49:51.869	00:00:19.787	1188	-1024	-768	-1	-1	-1	-1	4	-1024	-768	-1	-1	-1	-1	4		0	0						Untertest4.avi	0	880	547	72	111				0	Content		-72	-111	19787998	1344464211
19805	08:49:51.886	00:00:19.804	1189	-1024	-768	-1	-1	-1	-1	4	-1024	-768	-1	-1	-1	-1	4		0	0						Untertest4.avi	0	880	547	72	111				0	Content		-72	-111	19804685	1344480898
19821	08:49:51.902	00:00:19.821	1190	-1024	-768	-1	-1	-1	-1	4	-1024	-768	-1	-1	-1	-1	4		0	0						Untertest4.avi	0	880	547	72	111				0	Content		-72	-111	19821353	1344497566
19838	08:49:51.919	00:00:19.837	1191	-1024	-768	-1	-1	-1	-1	4	-1024	-768	-1	-1	-1	-1	4		0	0						Untertest4.avi	0	880	547	72	111				0	Content		-72	-111	19837870	1344514083
19855	08:49:51.936	00:00:19.854	1192	-1024	-768	-1	-1	-1	-1	4	-1024	-768	-1	-1	-1	-1	4		0	0						Untertest4.avi	0	880	547	72	111				0	Content		-72	-111	19854672	1344530885
19871	08:49:51.952	00:00:19.871	1193	-1024	-768	-1	-1	-1	-1	4	-1024	-768	-1	-1	-1	-1	4		0	0						Untertest4.avi	0	880	547	72	111				0	Content		-72	-111	19871279	1344547492
19888	08:49:51.969	00:00:19.887	1194	-1024	-768	-1	-1	-1	-1	4	-1024	-768	-1	-1	-1	-1	4		0	0						Untertest4.avi	0	880	547	72	111				0	Content		-72	-111	19887947	1344564160
19905	08:49:51.986	00:00:19.904	1195	-1024	-768	-1	-1	-1	-1	4	-1024	-768	-1	-1	-1	-1	4		0	0						Untertest4.avi	0	880	547	72	111				0	Content		-72	-111	19904614	1344580827
19921	08:49:52.002	00:00:19.921	1196	-1024	-768	-1	-1	-1	-1	4	-1024	-768	-1	-1	-1	-1	4		0	0						Untertest4.avi	0	880	547	72	111				0	Content		-72	-111	19921488	1344597701
19938	08:49:52.019	00:00:19.938	1197	-1024	-768	-1	-1	-1	-1	4	-1024	-768	-1	-1	-1	-1	4		0	0						Untertest4.avi	0	880	547	72	111				0	Content		-72	-111	19938155	1344614368
19955	08:49:52.036	00:00:19.955	1198	-1024	-768	-1	-1	-1	-1	4	-1024	-768	-1	-1	-1	-1	4		0	0						Untertest4.avi	0	880	547	72	111				0	Content		-72	-111	19955258	1344631471
19972	08:49:52.053	00:00:19.971	1199	-1024	-768	-1	-1	-1	-1	4	-1024	-768	-1	-1	-1	-1	4		0	0						Untertest4.avi	0	880	547	72	111				0	Content		-72	-111	19971925	1344648138
19989	08:49:52.070	00:00:19.989	1200	-1024	-768	-1	-1	-1	-1	4	-1024	-768	-1	-1	-1	-1	4		0	0						Untertest4.avi	0	880	547	72	111				0	Content		-72	-111	19989105	1344665318
20006	08:49:52.087	00:00:20.006	1201	-1024	-768	-1	-1	-1	-1	4	-1024	-768	-1	-1	-1	-1	4		0	0						Untertest4.avi	0	880	547	72	111				0	Content		-72	-111	20006354	1344682567
20022	08:49:52.103	00:00:20.022	1202	-1024	-768	-1	-1	-1	-1	4	-1024	-768	-1	-1	-1	-1	4		0	0						Untertest4.avi	0	880	547	72	111				0	Content		-72	-111	20022396	1344698609
20039	08:49:52.120	00:00:20.039	1203	-1024	-768	-1	-1	-1	-1	4	-1024	-768	-1	-1	-1	-1	4		0	0						Untertest4.avi	0	880	547	72	111				0	Content		-72	-111	20039063	1344715276
20056	08:49:52.137	00:00:20.055	1204	-1024	-768	-1	-1	-1	-1	4	-1024	-768	-1	-1	-1	-1	4		0	0						Untertest4.avi	0	880	547	72	111				0	Content		-72	-111	20055730	1344731943
20072	08:49:52.153	00:00:20.071	1205	-1024	-768	-1	-1	-1	-1	4	-1024	-768	-1	-1	-1	-1	4		0	0						Untertest4.avi	0	880	547	72	111				0	Content		-72	-111	20071729	1344747942
20088	08:49:52.169	00:00:20.088	1206	-1024	-768	-1	-1	-1	-1	4	-1024	-768	-1	-1	-1	-1	4		0	0						Untertest4.avi	0	880	547	72	111				0	Content		-72	-111	20088396	1344764609
20105	08:49:52.186	00:00:20.104	1207	-1024	-768	-1	-1	-1	-1	4	-1024	-768	-1	-1	-1	-1	4		0	0						Untertest4.avi	0	880	547	72	111				0	Content		-72	-111	20104857	1344781070
20122	08:49:52.203	00:00:20.121	1208	-1024	-768	-1	-1	-1	-1	4	-1024	-768	-1	-1	-1	-1	4		0	0						Untertest4.avi	0	880	547	72	111				0	Content		-72	-111	20121524	1344797737
20138	08:49:52.219	00:00:20.138	1209	-1024	-768	-1	-1	-1	-1	4	-1024	-768	-1	-1	-1	-1	4		0	0						Untertest4.avi	0	880	547	72	111				0	Content		-72	-111	20138192	1344814405
20154	08:49:52.235	00:00:20.154	1210	-1024	-768	-1	-1	-1	-1	4	-1024	-768	-1	-1	-1	-1	4		0	0						Untertest4.avi	0	880	547	72	111				0	Content		-72	-111	20154399	1344830612
20171	08:49:52.252	00:00:20.171	1211	-1024	-768	-1	-1	-1	-1	4	-1024	-768	-1	-1	-1	-1	4		0	0						Untertest4.avi	0	880	547	72	111				0	Content		-72	-111	20171096	1344847309
20188	08:49:52.269	00:00:20.187	1212	-1024	-768	-1	-1	-1	-1	4	-1024	-768	-1	-1	-1	-1	4		0	0						Untertest4.avi	0	880	547	72	111				0	Content		-72	-111	20187971	1344864184
20205	08:49:52.286	00:00:20.204	1213	-1024	-768	-1	-1	-1	-1	4	-1024	-768	-1	-1	-1	-1	4		0	0						Untertest4.avi	0	880	547	72	111				0	Content		-72	-111	20204639	1344880852
20222	08:49:52.303	00:00:20.221	1214	-1024	-768	-1	-1	-1	-1	4	-1024	-768	-1	-1	-1	-1	4		0	0						Untertest4.avi	0	880	547	72	111				0	Content		-72	-111	20221808	1344898021
20238	08:49:52.319	00:00:20.238	1215	-1024	-768	-1	-1	-1	-1	4	-1024	-768	-1	-1	-1	-1	4		0	0						Untertest4.avi	0	880	547	72	111				0	Content		-72	-111	20238476	1344914689
20256	08:49:52.337	00:00:20.255	1216	-1024	-768	-1	-1	-1	-1	4	-1024	-768	-1	-1	-1	-1	4		0	0						Untertest4.avi	0	880	547	72	111				0	Content		-72	-111	20255665	1344931878
20272	08:49:52.353	00:00:20.272	1217	-1024	-768	-1	-1	-1	-1	4	-1024	-768	-1	-1	-1	-1	4		0	0						Untertest4.avi	0	880	547	72	111				0	Content		-72	-111	20272333	1344948546
20289	08:49:52.370	00:00:20.289	1218	-1024	-768	-1	-1	-1	-1	4	-1024	-768	-1	-1	-1	-1	4		0	0						Untertest4.avi	0	880	547	72	111				0	Content		-72	-111	20289462	1344965675
20304	08:49:52.385	00:00:20.304	1219	-1024	-768	-1	-1	-1	-1	4	-1024	-768	-1	-1	-1	-1	4		0	0						Untertest4.avi	0	880	547	72	111				0	Content		-72	-111	20304333	1344980546
20321	08:49:52.402	00:00:20.320	1220	-1024	-768	-1	-1	-1	-1	4	-1024	-768	-1	-1	-1	-1	4		0	0						Untertest4.avi	0	880	547	72	111				0	Content		-72	-111	20320959	1344997172
20338	08:49:52.419	00:00:20.337	1221	-1024	-768	-1	-1	-1	-1	4	-1024	-768	-1	-1	-1	-1	4		0	0						Untertest4.avi	0	880	547	72	111				0	Content		-72	-111	20337626	1345013839
20354	08:49:52.435	00:00:20.354	1222	-1024	-768	-1	-1	-1	-1	4	-1024	-768	-1	-1	-1	-1	4		0	0						Untertest4.avi	0	880	547	72	111				0	Content		-72	-111	20354208	1345030421
20371	08:49:52.452	00:00:20.371	1223	-1024	-768	-1	-1	-1	-1	4	-1024	-768	-1	-1	-1	-1	4		0	0						Untertest4.avi	0	880	547	72	111				0	Content		-72	-111	20371007	1345047220
20388	08:49:52.469	00:00:20.387	1224	-1024	-768	-1	-1	-1	-1	4	-1024	-768	-1	-1	-1	-1	4		0	0						Untertest4.avi	0	880	547	72	111				0	Content		-72	-111	20387612	1345063825
20404	08:49:52.485	00:00:20.404	1225	-1024	-768	-1	-1	-1	-1	4	-1024	-768	-1	-1	-1	-1	4		0	0						Untertest4.avi	0	880	547	72	111				0	Content		-72	-111	20404279	1345080492
20421	08:49:52.502	00:00:20.421	1226	-1024	-768	-1	-1	-1	-1	4	-1024	-768	-1	-1	-1	-1	4		0	0						Untertest4.avi	0	880	547	72	111				0	Content		-72	-111	20421179	1345097392
20438	08:49:52.519	00:00:20.437	1227	-1024	-768	-1	-1	-1	-1	4	-1024	-768	-1	-1	-1	-1	4		0	0						Untertest4.avi	0	880	547	72	111				0	Content		-72	-111	20437846	1345114059
20455	08:49:52.536	00:00:20.454	1228	-1024	-768	-1	-1	-1	-1	4	-1024	-768	-1	-1	-1	-1	4		0	0						Untertest4.avi	0	880	547	72	111				0	Content		-72	-111	20454961	1345131174
20472	08:49:52.553	00:00:20.471	1229	-1024	-768	-1	-1	-1	-1	4	-1024	-768	-1	-1	-1	-1	4		0	0						Untertest4.avi	0	880	547	72	111				0	Content		-72	-111	20471628	1345147841
20489	08:49:52.570	00:00:20.488	1230	-1024	-768	-1	-1	-1	-1	4	-1024	-768	-1	-1	-1	-1	4		0	0						Untertest4.avi	0	880	547	72	111				0	Content		-72	-111	20488708	1345164921
20506	08:49:52.587	00:00:20.506	1231	-1024	-768	-1	-1	-1	-1	4	-1024	-768	-1	-1	-1	-1	4		0	0						Untertest4.avi	0	880	547	72	111				0	Content		-72	-111	20506068	1345182281
20522	08:49:52.603	00:00:20.522	1232	-1024	-768	-1	-1	-1	-1	4	-1024	-768	-1	-1	-1	-1	4		0	0						Untertest4.avi	0	880	547	72	111				0	Content		-72	-111	20522109	1345198322
20539	08:49:52.620	00:00:20.538	1233	-1024	-768	-1	-1	-1	-1	4	-1024	-768	-1	-1	-1	-1	4		0	0						Untertest4.avi	0	880	547	72	111				0	Content		-72	-111	20538777	1345214990
20555	08:49:52.636	00:00:20.555	1234	-1024	-768	-1	-1	-1	-1	4	-1024	-768	-1	-1	-1	-1	4		0	0						Untertest4.avi	0	880	547	72	111				0	Content		-72	-111	20555444	1345231657
20571	08:49:52.652	00:00:20.571	1235	-1024	-768	-1	-1	-1	-1	4	-1024	-768	-1	-1	-1	-1	4		0	0						Untertest4.avi	0	880	547	72	111				0	Content		-72	-111	20571444	1345247657
20588	08:49:52.669	00:00:20.588	1236	-1024	-768	-1	-1	-1	-1	4	-1024	-768	-1	-1	-1	-1	4		0	0						Untertest4.avi	0	880	547	72	111				0	Content		-72	-111	20588111	1345264324
20605	08:49:52.686	00:00:20.604	1237	-1024	-768	-1	-1	-1	-1	4	-1024	-768	-1	-1	-1	-1	4		0	0						Untertest4.avi	0	880	547	72	111				0	Content		-72	-111	20604574	1345280787
20621	08:49:52.702	00:00:20.621	1238	-1024	-768	-1	-1	-1	-1	4	-1024	-768	-1	-1	-1	-1	4		0	0						Untertest4.avi	0	880	547	72	111				0	Content		-72	-111	20621241	1345297454
20638	08:49:52.719	00:00:20.637	1239	-1024	-768	-1	-1	-1	-1	4	-1024	-768	-1	-1	-1	-1	4		0	0						Untertest4.avi	0	880	547	72	111				0	Content		-72	-111	20637909	1345314122
20654	08:49:52.735	00:00:20.654	1240	-1024	-768	-1	-1	-1	-1	4	-1024	-768	-1	-1	-1	-1	4		0	0						Untertest4.avi	0	880	547	72	111				0	Content		-72	-111	20654119	1345330332
20671	08:49:52.752	00:00:20.670	1241	-1024	-768	-1	-1	-1	-1	4	-1024	-768	-1	-1	-1	-1	4		0	0						Untertest4.avi	0	880	547	72	111				0	Content		-72	-111	20670811	1345347024
20688	08:49:52.769	00:00:20.687	1242	-1024	-768	-1	-1	-1	-1	4	-1024	-768	-1	-1	-1	-1	4		0	0						Untertest4.avi	0	880	547	72	111				0	Content		-72	-111	20687687	1345363900
20704	08:49:52.785	00:00:20.704	1243	-1024	-768	-1	-1	-1	-1	4	-1024	-768	-1	-1	-1	-1	4		0	0						Untertest4.avi	0	880	547	72	111				0	Content		-72	-111	20704355	1345380568
20721	08:49:52.802	00:00:20.721	1244	-1024	-768	-1	-1	-1	-1	4	-1024	-768	-1	-1	-1	-1	4		0	0						Untertest4.avi	0	880	547	72	111				0	Content		-72	-111	20721456	1345397669
20738	08:49:52.819	00:00:20.738	1245	-1024	-768	-1	-1	-1	-1	4	-1024	-768	-1	-1	-1	-1	4		0	0						Untertest4.avi	0	880	547	72	111				0	Content		-72	-111	20738123	1345414336
20755	08:49:52.836	00:00:20.755	1246	-1024	-768	-1	-1	-1	-1	4	-1024	-768	-1	-1	-1	-1	4		0	0						Untertest4.avi	0	880	547	72	111				0	Content		-72	-111	20755348	1345431561
20772	08:49:52.853	00:00:20.772	1247	-1024	-768	-1	-1	-1	-1	4	-1024	-768	-1	-1	-1	-1	4		0	0						Untertest4.avi	0	880	547	72	111				0	Content		-72	-111	20772015	1345448228
20789	08:49:52.870	00:00:20.789	1248	-1024	-768	-1	-1	-1	-1	4	-1024	-768	-1	-1	-1	-1	4		0	0						Untertest4.avi	0	880	547	72	111				0	Content		-72	-111	20789181	1345465394
20804	08:49:52.885	00:00:20.804	1249	-1024	-768	-1	-1	-1	-1	4	-1024	-768	-1	-1	-1	-1	4		0	0						Untertest4.avi	0	880	547	72	111				0	Content		-72	-111	20804057	1345480270
20821	08:49:52.902	00:00:20.820	1250	-1024	-768	-1	-1	-1	-1	4	-1024	-768	-1	-1	-1	-1	4		0	0						Untertest4.avi	0	880	547	72	111				0	Content		-72	-111	20820683	1345496896
20837	08:49:52.918	00:00:20.837	1251	-1024	-768	-1	-1	-1	-1	4	-1024	-768	-1	-1	-1	-1	4		0	0						Untertest4.avi	0	880	547	72	111				0	Content		-72	-111	20837350	1345513563
20854	08:49:52.935	00:00:20.853	1252	-1024	-768	-1	-1	-1	-1	4	-1024	-768	-1	-1	-1	-1	4		0	0						Untertest4.avi	0	880	547	72	111				0	Content		-72	-111	20853943	1345530156
20871	08:49:52.952	00:00:20.870	1253	-1024	-768	-1	-1	-1	-1	4	-1024	-768	-1	-1	-1	-1	4		0	0						Untertest4.avi	0	880	547	72	111				0	Content		-72	-111	20870609	1345546822
20887	08:49:52.968	00:00:20.887	1254	-1024	-768	-1	-1	-1	-1	4	-1024	-768	-1	-1	-1	-1	4		0	0						Untertest4.avi	0	880	547	72	111				0	Content		-72	-111	20887276	1345563489
20904	08:49:52.985	00:00:20.903	1255	-1024	-768	-1	-1	-1	-1	4	-1024	-768	-1	-1	-1	-1	4		0	0						Untertest4.avi	0	880	547	72	111				0	Content		-72	-111	20903943	1345580156
20921	08:49:53.002	00:00:20.920	1256	-1024	-768	-1	-1	-1	-1	4	-1024	-768	-1	-1	-1	-1	4		0	0						Untertest4.avi	0	880	547	72	111				0	Content		-72	-111	20920874	1345597087
20938	08:49:53.019	00:00:20.937	1257	-1024	-768	-1	-1	-1	-1	4	-1024	-768	-1	-1	-1	-1	4		0	0						Untertest4.avi	0	880	547	72	111				0	Content		-72	-111	20937541	1345613754
20955	08:49:53.036	00:00:20.954	1258	-1024	-768	-1	-1	-1	-1	4	-1024	-768	-1	-1	-1	-1	4		0	0						Untertest4.avi	0	880	547	72	111				0	Content		-72	-111	20954672	1345630885
20971	08:49:53.052	00:00:20.971	1259	-1024	-768	-1	-1	-1	-1	4	-1024	-768	-1	-1	-1	-1	4		0	0						Untertest4.avi	0	880	547	72	111				0	Content		-72	-111	20971339	1345647552
20988	08:49:53.069	00:00:20.988	1260	-1024	-768	-1	-1	-1	-1	4	-1024	-768	-1	-1	-1	-1	4		0	0						Untertest4.avi	0	880	547	72	111				0	Content		-72	-111	20988423	1345664636
21006	08:49:53.087	00:00:21.005	1261	-1024	-768	-1	-1	-1	-1	4	-1024	-768	-1	-1	-1	-1	4		0	0						Untertest4.avi	0	880	547	72	111				0	Content		-72	-111	21005671	1345681884
21022	08:49:53.103	00:00:21.021	1262	-1024	-768	-1	-1	-1	-1	4	-1024	-768	-1	-1	-1	-1	4		0	0						Untertest4.avi	0	880	547	72	111				0	Content		-72	-111	21021711	1345697924
21038	08:49:53.119	00:00:21.038	1263	-1024	-768	-1	-1	-1	-1	4	-1024	-768	-1	-1	-1	-1	4		0	0						Untertest4.avi	0	880	547	72	111				0	Content		-72	-111	21038379	1345714592
21055	08:49:53.136	00:00:21.055	1264	-1024	-768	-1	-1	-1	-1	4	-1024	-768	-1	-1	-1	-1	4		0	0						Untertest4.avi	0	880	547	72	111				0	Content		-72	-111	21055046	1345731259
21071	08:49:53.152	00:00:21.071	1265	-1024	-768	-1	-1	-1	-1	4	-1024	-768	-1	-1	-1	-1	4		0	0						Untertest4.avi	0	880	547	72	111				0	Content		-72	-111	21071105	1345747318
21088	08:49:53.169	00:00:21.087	1266	-1024	-768	-1	-1	-1	-1	4	-1024	-768	-1	-1	-1	-1	4		0	0						Untertest4.avi	0	880	547	72	111				0	Content		-72	-111	21087772	1345763985
21104	08:49:53.185	00:00:21.104	1267	-1024	-768	-1	-1	-1	-1	4	-1024	-768	-1	-1	-1	-1	4		0	0						Untertest4.avi	0	880	547	72	111				0	Content		-72	-111	21104213	1345780426
21121	08:49:53.202	00:00:21.120	1268	-1024	-768	-1	-1	-1	-1	4	-1024	-768	-1	-1	-1	-1	4		0	0						Untertest4.avi	0	880	547	72	111				0	Content		-72	-111	21120880	1345797093
21138	08:49:53.219	00:00:21.137	1269	-1024	-768	-1	-1	-1	-1	4	-1024	-768	-1	-1	-1	-1	4		0	0						Untertest4.avi	0	880	547	72	111				0	Content		-72	-111	21137548	1345813761
21154	08:49:53.235	00:00:21.153	1270	-1024	-768	-1	-1	-1	-1	4	-1024	-768	-1	-1	-1	-1	4		0	0						Untertest4.avi	0	880	547	72	111				0	Content		-72	-111	21153840	1345830053
21170	08:49:53.251	00:00:21.170	1271	-1024	-768	-1	-1	-1	-1	4	-1024	-768	-1	-1	-1	-1	4		0	0						Untertest4.avi	0	880	547	72	111				0	Content		-72	-111	21170411	1345846624
21187	08:49:53.268	00:00:21.187	1272	-1024	-768	-1	-1	-1	-1	4	-1024	-768	-1	-1	-1	-1	4		0	0						Untertest4.avi	0	880	547	72	111				0	Content		-72	-111	21187347	1345863560
21204	08:49:53.285	00:00:21.204	1273	-1024	-768	-1	-1	-1	-1	4	-1024	-768	-1	-1	-1	-1	4		0	0						Untertest4.avi	0	880	547	72	111				0	Content		-72	-111	21204014	1345880227
21221	08:49:53.302	00:00:21.221	1274	-1024	-768	-1	-1	-1	-1	4	-1024	-768	-1	-1	-1	-1	4		0	0						Untertest4.avi	0	880	547	72	111				0	Content		-72	-111	21221147	1345897360
21238	08:49:53.319	00:00:21.237	1275	-1024	-768	-1	-1	-1	-1	4	-1024	-768	-1	-1	-1	-1	4		0	0						Untertest4.avi	0	880	547	72	111				0	Content		-72	-111	21237814	1345914027
21255	08:49:53.336	00:00:21.254	1276	-1024	-768	-1	-1	-1	-1	4	-1024	-768	-1	-1	-1	-1	4		0	0						Untertest4.avi	0	880	547	72	111				0	Content		-72	-111	21254843	1345931056
21272	08:49:53.353	00:00:21.271	1277	-1024	-768	-1	-1	-1	-1	4	-1024	-768	-1	-1	-1	-1	4		0	0						Untertest4.avi	0	880	547	72	111				0	Content		-72	-111	21271510	1345947723
21288	08:49:53.369	00:00:21.288	1278	-1024	-768	-1	-1	-1	-1	4	-1024	-768	-1	-1	-1	-1	4		0	0						Untertest4.avi	0	880	547	72	111				0	Content		-72	-111	21288178	1345964391
21306	08:49:53.387	00:00:21.305	1279	-1024	-768	-1	-1	-1	-1	4	-1024	-768	-1	-1	-1	-1	4		0	0						Untertest4.avi	0	880	547	72	111				0	Content		-72	-111	21305521	1345981734
21320	08:49:53.401	00:00:21.320	1280	-1024	-768	-1	-1	-1	-1	4	-1024	-768	-1	-1	-1	-1	4		0	0						Untertest4.avi	0	880	547	72	111				0	Content		-72	-111	21320272	1345996485
21337	08:49:53.418	00:00:21.336	1281	-1024	-768	-1	-1	-1	-1	4	-1024	-768	-1	-1	-1	-1	4		0	0						Untertest4.avi	0	880	547	72	111				0	Content		-72	-111	21336937	1346013150
21354	08:49:53.435	00:00:21.353	1282	-1024	-768	-1	-1	-1	-1	4	-1024	-768	-1	-1	-1	-1	4		0	0						Untertest4.avi	0	880	547	72	111				0	Content		-72	-111	21353605	1346029818
21370	08:49:53.451	00:00:21.370	1283	-1024	-768	-1	-1	-1	-1	4	-1024	-768	-1	-1	-1	-1	4		0	0						Untertest4.avi	0	880	547	72	111				0	Content		-72	-111	21370272	1346046485
21387	08:49:53.468	00:00:21.386	1284	-1024	-768	-1	-1	-1	-1	4	-1024	-768	-1	-1	-1	-1	4		0	0						Untertest4.avi	0	880	547	72	111				0	Content		-72	-111	21386888	1346063101
21404	08:49:53.485	00:00:21.403	1285	-1024	-768	-1	-1	-1	-1	4	-1024	-768	-1	-1	-1	-1	4		0	0						Untertest4.avi	0	880	547	72	111				0	Content		-72	-111	21403689	1346079902
21420	08:49:53.501	00:00:21.420	1286	-1024	-768	-1	-1	-1	-1	4	-1024	-768	-1	-1	-1	-1	4		0	0						Untertest4.avi	0	880	547	72	111				0	Content		-72	-111	21420289	1346096502
21437	08:49:53.518	00:00:21.436	1287	-1024	-768	-1	-1	-1	-1	4	-1024	-768	-1	-1	-1	-1	4		0	0						Untertest4.avi	0	880	547	72	111				0	Content		-72	-111	21436957	1346113170
21454	08:49:53.535	00:00:21.453	1288	-1024	-768	-1	-1	-1	-1	4	-1024	-768	-1	-1	-1	-1	4		0	0						Untertest4.avi	0	880	547	72	111				0	Content		-72	-111	21453857	1346130070
21471	08:49:53.552	00:00:21.470	1289	-1024	-768	-1	-1	-1	-1	4	-1024	-768	-1	-1	-1	-1	4		0	0						Untertest4.avi	0	880	547	72	111				0	Content		-72	-111	21470525	1346146738
21488	08:49:53.569	00:00:21.487	1290	-1024	-768	-1	-1	-1	-1	4	-1024	-768	-1	-1	-1	-1	4		0	0						Untertest4.avi	0	880	547	72	111				0	Content		-72	-111	21487650	1346163863
21504	08:49:53.585	00:00:21.504	1291	-1024	-768	-1	-1	-1	-1	4	-1024	-768	-1	-1	-1	-1	4		0	0						Untertest4.avi	0	880	547	72	111				0	Content		-72	-111	21504318	1346180531
21521	08:49:53.602	00:00:21.521	1292	-1024	-768	-1	-1	-1	-1	4	-1024	-768	-1	-1	-1	-1	4		0	0						Untertest4.avi	0	880	547	72	111				0	Content		-72	-111	21521381	1346197594
21539	08:49:53.620	00:00:21.538	1293	-1024	-768	-1	-1	-1	-1	4	-1024	-768	-1	-1	-1	-1	4		0	0						Untertest4.avi	0	880	547	72	111				0	Content		-72	-111	21538754	1346214967
21555	08:49:53.636	00:00:21.554	1294	-1024	-768	-1	-1	-1	-1	4	-1024	-768	-1	-1	-1	-1	4		0	0						Untertest4.avi	0	880	547	72	111				0	Content		-72	-111	21554795	1346231008
21571	08:49:53.652	00:00:21.571	1295	-1024	-768	-1	-1	-1	-1	4	-1024	-768	-1	-1	-1	-1	4		0	0						Untertest4.avi	0	880	547	72	111				0	Content		-72	-111	21571463	1346247676
21588	08:49:53.669	00:00:21.588	1296	-1024	-768	-1	-1	-1	-1	4	-1024	-768	-1	-1	-1	-1	4		0	0						Untertest4.avi	0	880	547	72	111				0	Content		-72	-111	21588130	1346264343
21604	08:49:53.685	00:00:21.604	1297	-1024	-768	-1	-1	-1	-1	4	-1024	-768	-1	-1	-1	-1	4		0	0						Untertest4.avi	0	880	547	72	111				0	Content		-72	-111	21604127	1346280340
21621	08:49:53.702	00:00:21.620	1298	-1024	-768	-1	-1	-1	-1	4	-1024	-768	-1	-1	-1	-1	4		0	0						Untertest4.avi	0	880	547	72	111				0	Content		-72	-111	21620794	1346297007
21637	08:49:53.718	00:00:21.637	1299	-1024	-768	-1	-1	-1	-1	4	-1024	-768	-1	-1	-1	-1	4		0	0						Untertest4.avi	0	880	547	72	111				0	Content		-72	-111	21637258	1346313471
21654	08:49:53.735	00:00:21.653	1300	-1024	-768	-1	-1	-1	-1	4	-1024	-768	-1	-1	-1	-1	4		0	0						Untertest4.avi	0	880	547	72	111				0	Content		-72	-111	21653925	1346330138
21671	08:49:53.752	00:00:21.670	1301	-1024	-768	-1	-1	-1	-1	4	-1024	-768	-1	-1	-1	-1	4		0	0						Untertest4.avi	0	880	547	72	111				0	Content		-72	-111	21670593	1346346806
21687	08:49:53.768	00:00:21.686	1302	-1024	-768	-1	-1	-1	-1	4	-1024	-768	-1	-1	-1	-1	4		0	0						Untertest4.avi	0	880	547	72	111				0	Content		-72	-111	21686813	1346363026
21703	08:49:53.784	00:00:21.703	1303	-1024	-768	-1	-1	-1	-1	4	-1024	-768	-1	-1	-1	-1	4		0	0						Untertest4.avi	0	880	547	72	111				0	Content		-72	-111	21703369	1346379582
21720	08:49:53.801	00:00:21.720	1304	-1024	-768	-1	-1	-1	-1	4	-1024	-768	-1	-1	-1	-1	4		0	0						Untertest4.avi	0	880	547	72	111				0	Content		-72	-111	21720307	1346396520
21737	08:49:53.818	00:00:21.736	1305	-1024	-768	-1	-1	-1	-1	4	-1024	-768	-1	-1	-1	-1	4		0	0						Untertest4.avi	0	880	547	72	111				0	Content		-72	-111	21736974	1346413187
21754	08:49:53.835	00:00:21.754	1306	-1024	-768	-1	-1	-1	-1	4	-1024	-768	-1	-1	-1	-1	4		0	0						Untertest4.avi	0	880	547	72	111				0	Content		-72	-111	21754107	1346430320
21771	08:49:53.852	00:00:21.770	1307	-1024	-768	-1	-1	-1	-1	4	-1024	-768	-1	-1	-1	-1	4		0	0						Untertest4.avi	0	880	547	72	111				0	Content		-72	-111	21770774	1346446987
21788	08:49:53.869	00:00:21.788	1308	-1024	-768	-1	-1	-1	-1	4	-1024	-768	-1	-1	-1	-1	4		0	0						Untertest4.avi	0	880	547	72	111				0	Content		-72	-111	21788013	1346464226
21805	08:49:53.886	00:00:21.804	1309	-1024	-768	-1	-1	-1	-1	4	-1024	-768	-1	-1	-1	-1	4		0	0						Untertest4.avi	0	880	547	72	111				0	Content		-72	-111	21804680	1346480893
21822	08:49:53.903	00:00:21.821	1310	-1024	-768	-1	-1	-1	-1	4	-1024	-768	-1	-1	-1	-1	4		0	0						Untertest4.avi	0	880	547	72	111				0	Content		-72	-111	21821864	1346498077
21837	08:49:53.918	00:00:21.836	1311	-1024	-768	-1	-1	-1	-1	4	-1024	-768	-1	-1	-1	-1	4		0	0						Untertest4.avi	0	880	547	72	111				0	Content		-72	-111	21836735	1346512948
21853	08:49:53.934	00:00:21.853	1312	-1024	-768	-1	-1	-1	-1	4	-1024	-768	-1	-1	-1	-1	4		0	0						Untertest4.avi	0	880	547	72	111				0	Content		-72	-111	21853362	1346529575
21870	08:49:53.951	00:00:21.870	1313	-1024	-768	-1	-1	-1	-1	4	-1024	-768	-1	-1	-1	-1	4		0	0						Untertest4.avi	0	880	547	72	111				0	Content		-72	-111	21870029	1346546242
21887	08:49:53.968	00:00:21.886	1314	-1024	-768	-1	-1	-1	-1	4	-1024	-768	-1	-1	-1	-1	4		0	0						Untertest4.avi	0	880	547	72	111				0	Content		-72	-111	21886697	1346562910
21903	08:49:53.984	00:00:21.903	1315	-1024	-768	-1	-1	-1	-1	4	-1024	-768	-1	-1	-1	-1	4		0	0						Untertest4.avi	0	880	547	72	111				0	Content		-72	-111	21903232	1346579445
21920	08:49:54.001	00:00:21.920	1316	-1024	-768	-1	-1	-1	-1	4	-1024	-768	-1	-1	-1	-1	4		0	0						Untertest4.avi	0	880	547	72	111				0	Content		-72	-111	21920034	1346596247
21937	08:49:54.018	00:00:21.936	1317	-1024	-768	-1	-1	-1	-1	4	-1024	-768	-1	-1	-1	-1	4		0	0						Untertest4.avi	0	880	547	72	111				0	Content		-72	-111	21936636	1346612849
21953	08:49:54.034	00:00:21.953	1318	-1024	-768	-1	-1	-1	-1	4	-1024	-768	-1	-1	-1	-1	4		0	0						Untertest4.avi	0	880	547	72	111				0	Content		-72	-111	21953303	1346629516
21970	08:49:54.051	00:00:21.970	1319	-1024	-768	-1	-1	-1	-1	4	-1024	-768	-1	-1	-1	-1	4		0	0						Untertest4.avi	0	880	547	72	111				0	Content		-72	-111	21970202	1346646415
21987	08:49:54.068	00:00:21.986	1320	-1024	-768	-1	-1	-1	-1	4	-1024	-768	-1	-1	-1	-1	4		0	0						Untertest4.avi	0	880	547	72	111				0	Content		-72	-111	21986869	1346663082
22004	08:49:54.085	00:00:22.003	1321	-1024	-768	-1	-1	-1	-1	4	-1024	-768	-1	-1	-1	-1	4		0	0						Untertest4.avi	0	880	547	72	111				0	Content		-72	-111	22003983	1346680196
22021	08:49:54.102	00:00:22.020	1322	-1024	-768	-1	-1	-1	-1	4	-1024	-768	-1	-1	-1	-1	4		0	0						Untertest4.avi	0	880	547	72	111				0	Content		-72	-111	22020650	1346696863
22038	08:49:54.119	00:00:22.037	1323	-1024	-768	-1	-1	-1	-1	4	-1024	-768	-1	-1	-1	-1	4		0	0						Untertest4.avi	0	880	547	72	111				0	Content		-72	-111	22037719	1346713932
22055	08:49:54.136	00:00:22.055	1324	-1024	-768	-1	-1	-1	-1	4	-1024	-768	-1	-1	-1	-1	4		0	0						Untertest4.avi	0	880	547	72	111				0	Content		-72	-111	22055092	1346731305
22071	08:49:54.152	00:00:22.071	1325	-1024	-768	-1	-1	-1	-1	4	-1024	-768	-1	-1	-1	-1	4		0	0						Untertest4.avi	0	880	547	72	111				0	Content		-72	-111	22071133	1346747346
22088	08:49:54.169	00:00:22.087	1326	-1024	-768	-1	-1	-1	-1	4	-1024	-768	-1	-1	-1	-1	4		0	0						Untertest4.avi	0	880	547	72	111				0	Content		-72	-111	22087800	1346764013
22104	08:49:54.185	00:00:22.104	1327	-1024	-768	-1	-1	-1	-1	4	-1024	-768	-1	-1	-1	-1	4		0	0						Untertest4.avi	0	880	547	72	111				0	Content		-72	-111	22104468	1346780681
22120	08:49:54.201	00:00:22.120	1328	-1024	-768	-1	-1	-1	-1	4	-1024	-768	-1	-1	-1	-1	4		0	0						Untertest4.avi	0	880	547	72	111				0	Content		-72	-111	22120464	1346796677
22137	08:49:54.218	00:00:22.137	1329	-1024	-768	-1	-1	-1	-1	4	-1024	-768	-1	-1	-1	-1	4		0	0						Untertest4.avi	0	880	547	72	111				0	Content		-72	-111	22137132	1346813345
22154	08:49:54.235	00:00:22.153	1330	-1024	-768	-1	-1	-1	-1	4	-1024	-768	-1	-1	-1	-1	4		0	0						Untertest4.avi	0	880	547	72	111				0	Content		-72	-111	22153594	1346829807
22170	08:49:54.251	00:00:22.170	1331	-1024	-768	-1	-1	-1	-1	4	-1024	-768	-1	-1	-1	-1	4		0	0						Untertest4.avi	0	880	547	72	111				0	Content		-72	-111	22170261	1346846474
22187	08:49:54.268	00:00:22.186	1332	-1024	-768	-1	-1	-1	-1	4	-1024	-768	-1	-1	-1	-1	4		0	0						Untertest4.avi	0	880	547	72	111				0	Content		-72	-111	22186929	1346863142
22203	08:49:54.284	00:00:22.203	1333	-1024	-768	-1	-1	-1	-1	4	-1024	-768	-1	-1	-1	-1	4		0	0						Untertest4.avi	0	880	547	72	111				0	Content		-72	-111	22203132	1346879345
22220	08:49:54.301	00:00:22.219	1334	-1024	-768	-1	-1	-1	-1	4	-1024	-768	-1	-1	-1	-1	4		0	0						Untertest4.avi	0	880	547	72	111				0	Content		-72	-111	22219704	1346895917
22237	08:49:54.318	00:00:22.236	1335	-1024	-768	-1	-1	-1	-1	4	-1024	-768	-1	-1	-1	-1	4		0	0						Untertest4.avi	0	880	547	72	111				0	Content		-72	-111	22236641	1346912854
22253	08:49:54.334	00:00:22.253	1336	-1024	-768	-1	-1	-1	-1	4	-1024	-768	-1	-1	-1	-1	4		0	0						Untertest4.avi	0	880	547	72	111				0	Content		-72	-111	22253309	1346929522
22270	08:49:54.351	00:00:22.270	1337	-1024	-768	-1	-1	-1	-1	4	-1024	-768	-1	-1	-1	-1	4		0	0						Untertest4.avi	0	880	547	72	111				0	Content		-72	-111	22270442	1346946655
22287	08:49:54.368	00:00:22.287	1338	-1024	-768	-1	-1	-1	-1	4	-1024	-768	-1	-1	-1	-1	4		0	0						Untertest4.avi	0	880	547	72	111				0	Content		-72	-111	22287110	1346963323
22304	08:49:54.385	00:00:22.304	1339	-1024	-768	-1	-1	-1	-1	4	-1024	-768	-1	-1	-1	-1	4		0	0						Untertest4.avi	0	880	547	72	111				0	Content		-72	-111	22304348	1346980561
22321	08:49:54.402	00:00:22.321	1340	-1024	-768	-1	-1	-1	-1	4	-1024	-768	-1	-1	-1	-1	4		0	0						Untertest4.avi	0	880	547	72	111				0	Content		-72	-111	22321016	1346997229
22338	08:49:54.419	00:00:22.338	1341	-1024	-768	-1	-1	-1	-1	4	-1024	-768	-1	-1	-1	-1	4		0	0						Untertest4.avi	0	880	547	72	111				0	Content		-72	-111	22338197	1347014410
22353	08:49:54.434	00:00:22.352	1342	-1024	-768	-1	-1	-1	-1	4	-1024	-768	-1	-1	-1	-1	4		0	0						Untertest4.avi	0	880	547	72	111				0	Content		-72	-111	22352947	1347029160
22370	08:49:54.451	00:00:22.369	1343	-1024	-768	-1	-1	-1	-1	4	-1024	-768	-1	-1	-1	-1	4		0	0						Untertest4.avi	0	880	547	72	111				0	Content		-72	-111	22369612	1347045825
22386	08:49:54.467	00:00:22.386	1344	-1024	-768	-1	-1	-1	-1	4	-1024	-768	-1	-1	-1	-1	4		0	0						Untertest4.avi	0	880	547	72	111				0	Content		-72	-111	22386279	1347062492
22403	08:49:54.484	00:00:22.402	1345	-1024	-768	-1	-1	-1	-1	4	-1024	-768	-1	-1	-1	-1	4		0	0						Untertest4.avi	0	880	547	72	111				0	Content		-72	-111	22402947	1347079160
22420	08:49:54.501	00:00:22.419	1346	-1024	-768	-1	-1	-1	-1	4	-1024	-768	-1	-1	-1	-1	4		0	0						Untertest4.avi	0	880	547	72	111				0	Content		-72	-111	22419565	1347095778
22436	08:49:54.517	00:00:22.436	1347	-1024	-768	-1	-1	-1	-1	4	-1024	-768	-1	-1	-1	-1	4		0	0						Untertest4.avi	0	880	547	72	111				0	Content		-72	-111	22436367	1347112580
22453	08:49:54.534	00:00:22.452	1348	-1024	-768	-1	-1	-1	-1	4	-1024	-768	-1	-1	-1	-1	4		0	0						Untertest4.avi	0	880	547	72	111				0	Content		-72	-111	22452974	1347129187
22470	08:49:54.551	00:00:22.469	1349	-1024	-768	-1	-1	-1	-1	4	-1024	-768	-1	-1	-1	-1	4		0	0						Untertest4.avi	0	880	547	72	111				0	Content		-72	-111	22469642	1347145855
22486	08:49:54.567	00:00:22.486	1350	-1024	-768	-1	-1	-1	-1	4	-1024	-768	-1	-1	-1	-1	4		0	0						Untertest4.avi	0	880	547	72	111				0	Content		-72	-111	22486309	1347162522
22503	08:49:54.584	00:00:22.503	1351	-1024	-768	-1	-1	-1	-1	4	-1024	-768	-1	-1	-1	-1	4		0	0						Untertest4.avi	0	880	547	72	111				0	Content		-72	-111	22503191	1347179404
22520	08:49:54.601	00:00:22.519	1352	-1024	-768	-1	-1	-1	-1	4	-1024	-768	-1	-1	-1	-1	4		0	0						Untertest4.avi	0	880	547	72	111				0	Content		-72	-111	22519858	1347196071
22537	08:49:54.618	00:00:22.536	1353	-1024	-768	-1	-1	-1	-1	4	-1024	-768	-1	-1	-1	-1	4		0	0						Untertest4.avi	0	880	547	72	111				0	Content		-72	-111	22536966	1347213179
22554	08:49:54.635	00:00:22.553	1354	-1024	-768	-1	-1	-1	-1	4	-1024	-768	-1	-1	-1	-1	4		0	0						Untertest4.avi	0	880	547	72	111				0	Content		-72	-111	22553633	1347229846
22571	08:49:54.652	00:00:22.570	1355	-1024	-768	-1	-1	-1	-1	4	-1024	-768	-1	-1	-1	-1	4		0	0						Untertest4.avi	0	880	547	72	111				0	Content		-72	-111	22570695	1347246908
22588	08:49:54.669	00:00:22.588	1356	-1024	-768	-1	-1	-1	-1	4	-1024	-768	-1	-1	-1	-1	4		0	0						Untertest4.avi	0	880	547	72	111				0	Content		-72	-111	22588052	1347264265
22604	08:49:54.685	00:00:22.604	1357	-1024	-768	-1	-1	-1	-1	4	-1024	-768	-1	-1	-1	-1	4		0	0						Untertest4.avi	0	880	547	72	111				0	Content		-72	-111	22604096	1347280309
22621	08:49:54.702	00:00:22.620	1358	-1024	-768	-1	-1	-1	-1	4	-1024	-768	-1	-1	-1	-1	4		0	0						Untertest4.avi	0	880	547	72	111				0	Content		-72	-111	22620763	1347296976
22637	08:49:54.718	00:00:22.637	1359	-1024	-768	-1	-1	-1	-1	4	-1024	-768	-1	-1	-1	-1	4		0	0						Untertest4.avi	0	880	547	72	111				0	Content		-72	-111	22637431	1347313644
22653	08:49:54.734	00:00:22.653	1360	-1024	-768	-1	-1	-1	-1	4	-1024	-768	-1	-1	-1	-1	4		0	0						Untertest4.avi	0	880	547	72	111				0	Content		-72	-111	22653429	1347329642
22670	08:49:54.751	00:00:22.670	1361	-1024	-768	-1	-1	-1	-1	4	-1024	-768	-1	-1	-1	-1	4		0	0						Untertest4.avi	0	880	547	72	111				0	Content		-72	-111	22670096	1347346309
22687	08:49:54.768	00:00:22.686	1362	-1024	-768	-1	-1	-1	-1	4	-1024	-768	-1	-1	-1	-1	4		0	0						Untertest4.avi	0	880	547	72	111				0	Content		-72	-111	22686558	1347362771
22703	08:49:54.784	00:00:22.703	1363	-1024	-768	-1	-1	-1	-1	4	-1024	-768	-1	-1	-1	-1	4		0	0						Untertest4.avi	0	880	547	72	111				0	Content		-72	-111	22703225	1347379438
22720	08:49:54.801	00:00:22.719	1364	-1024	-768	-1	-1	-1	-1	4	-1024	-768	-1	-1	-1	-1	4		0	0						Untertest4.avi	0	880	547	72	111				0	Content		-72	-111	22719893	1347396106
22736	08:49:54.817	00:00:22.736	1365	-1024	-768	-1	-1	-1	-1	4	-1024	-768	-1	-1	-1	-1	4		0	0						Untertest4.avi	0	880	547	72	111				0	Content		-72	-111	22736101	1347412314
22753	08:49:54.834	00:00:22.752	1366	-1024	-768	-1	-1	-1	-1	4	-1024	-768	-1	-1	-1	-1	4		0	0						Untertest4.avi	0	880	547	72	111				0	Content		-72	-111	22752794	1347429007
22770	08:49:54.851	00:00:22.769	1367	-1024	-768	-1	-1	-1	-1	4	-1024	-768	-1	-1	-1	-1	4		0	0						Untertest4.avi	0	880	547	72	111				0	Content		-72	-111	22769669	1347445882
22786	08:49:54.867	00:00:22.786	1368	-1024	-768	-1	-1	-1	-1	4	-1024	-768	-1	-1	-1	-1	4		0	0						Untertest4.avi	0	880	547	72	111				0	Content		-72	-111	22786337	1347462550
22803	08:49:54.884	00:00:22.803	1369	-1024	-768	-1	-1	-1	-1	4	-1024	-768	-1	-1	-1	-1	4		0	0						Untertest4.avi	0	880	547	72	111				0	Content		-72	-111	22803440	1347479653
22820	08:49:54.901	00:00:22.820	1370	-1024	-768	-1	-1	-1	-1	4	-1024	-768	-1	-1	-1	-1	4		0	0						Untertest4.avi	0	880	547	72	111				0	Content		-72	-111	22820108	1347496321
22837	08:49:54.918	00:00:22.837	1371	-1024	-768	-1	-1	-1	-1	4	-1024	-768	-1	-1	-1	-1	4		0	0						Untertest4.avi	0	880	547	72	111				0	Content		-72	-111	22837333	1347513546
22854	08:49:54.935	00:00:22.854	1372	-1024	-768	-1	-1	-1	-1	4	-1024	-768	-1	-1	-1	-1	4		0	0						Untertest4.avi	0	880	547	72	111				0	Content		-72	-111	22854001	1347530214
22871	08:49:54.952	00:00:22.871	1373	-1024	-768	-1	-1	-1	-1	4	-1024	-768	-1	-1	-1	-1	4		0	0						Untertest4.avi	0	880	547	72	111				0	Content		-72	-111	22871164	1347547377
22886	08:49:54.967	00:00:22.886	1374	-1024	-768	-1	-1	-1	-1	4	-1024	-768	-1	-1	-1	-1	4		0	0						Untertest4.avi	0	880	547	72	111				0	Content		-72	-111	22886050	1347562263
22903	08:49:54.984	00:00:22.902	1375	-1024	-768	-1	-1	-1	-1	4	-1024	-768	-1	-1	-1	-1	4		0	0						Untertest4.avi	0	880	547	72	111				0	Content		-72	-111	22902672	1347578885
22919	08:49:55.000	00:00:22.919	1376	-1024	-768	-1	-1	-1	-1	4	-1024	-768	-1	-1	-1	-1	4		0	0						Untertest4.avi	0	880	547	72	111				0	Content		-72	-111	22919339	1347595552
22936	08:49:55.017	00:00:22.936	1377	-1024	-768	-1	-1	-1	-1	4	-1024	-768	-1	-1	-1	-1	4		0	0						Untertest4.avi	0	880	547	72	111				0	Content		-72	-111	22936007	1347612220
22953	08:49:55.034	00:00:22.952	1378	-1024	-768	-1	-1	-1	-1	4	-1024	-768	-1	-1	-1	-1	4		0	0						Untertest4.avi	0	880	547	72	111				0	Content		-72	-111	22952532	1347628745
22969	08:49:55.050	00:00:22.969	1379	-1024	-768	-1	-1	-1	-1	4	-1024	-768	-1	-1	-1	-1	4		0	0						Untertest4.avi	0	880	547	72	111				0	Content		-72	-111	22969334	1347645547
22986	08:49:55.067	00:00:22.985	1380	-1024	-768	-1	-1	-1	-1	4	-1024	-768	-1	-1	-1	-1	4		0	0						Untertest4.avi	0	880	547	72	111				0	Content		-72	-111	22985940	1347662153
23003	08:49:55.084	00:00:23.002	1381	-1024	-768	-1	-1	-1	-1	4	-1024	-768	-1	-1	-1	-1	4		0	0						Untertest4.avi	0	880	547	72	111				0	Content		-72	-111	23002608	1347678821
23019	08:49:55.100	00:00:23.019	1382	-1024	-768	-1	-1	-1	-1	4	-1024	-768	-1	-1	-1	-1	4		0	0						Untertest4.avi	0	880	547	72	111				0	Content		-72	-111	23019275	1347695488
23036	08:49:55.117	00:00:23.036	1383	-1024	-768	-1	-1	-1	-1	4	-1024	-768	-1	-1	-1	-1	4		0	0						Untertest4.avi	0	880	547	72	111				0	Content		-72	-111	23036148	1347712361
23053	08:49:55.134	00:00:23.052	1384	-1024	-768	-1	-1	-1	-1	4	-1024	-768	-1	-1	-1	-1	4		0	0						Untertest4.avi	0	880	547	72	111				0	Content		-72	-111	23052815	1347729028
23070	08:49:55.151	00:00:23.069	1385	-1024	-768	-1	-1	-1	-1	4	-1024	-768	-1	-1	-1	-1	4		0	0						Untertest4.avi	0	880	547	72	111				0	Content		-72	-111	23069919	1347746132
23087	08:49:55.168	00:00:23.086	1386	-1024	-768	-1	-1	-1	-1	4	-1024	-768	-1	-1	-1	-1	4		0	0						Untertest4.avi	0	880	547	72	111				0	Content		-72	-111	23086586	1347762799
23104	08:49:55.185	00:00:23.103	1387	-1024	-768	-1	-1	-1	-1	4	-1024	-768	-1	-1	-1	-1	4		0	0						Untertest4.avi	0	880	547	72	111				0	Content		-72	-111	23103802	1347780015
23120	08:49:55.201	00:00:23.120	1388	-1024	-768	-1	-1	-1	-1	4	-1024	-768	-1	-1	-1	-1	4		0	0						Untertest4.avi	0	880	547	72	111				0	Content		-72	-111	23120469	1347796682
23137	08:49:55.218	00:00:23.136	1389	-1024	-768	-1	-1	-1	-1	4	-1024	-768	-1	-1	-1	-1	4		0	0						Untertest4.avi	0	880	547	72	111				0	Content		-72	-111	23136694	1347812907
23153	08:49:55.234	00:00:23.153	1390	-1024	-768	-1	-1	-1	-1	4	-1024	-768	-1	-1	-1	-1	4		0	0						Untertest4.avi	0	880	547	72	111				0	Content		-72	-111	23153361	1347829574
23170	08:49:55.251	00:00:23.170	1391	-1024	-768	-1	-1	-1	-1	4	-1024	-768	-1	-1	-1	-1	4		0	0						Untertest4.avi	0	880	547	72	111				0	Content		-72	-111	23170028	1347846241
23186	08:49:55.267	00:00:23.186	1392	-1024	-768	-1	-1	-1	-1	4	-1024	-768	-1	-1	-1	-1	4		0	0						Untertest4.avi	0	880	547	72	111				0	Content		-72	-111	23186210	1347862423
23203	08:49:55.284	00:00:23.202	1393	-1024	-768	-1	-1	-1	-1	4	-1024	-768	-1	-1	-1	-1	4		0	0						Untertest4.avi	0	880	547	72	111				0	Content		-72	-111	23202877	1347879090
23219	08:49:55.300	00:00:23.219	1394	-1024	-768	-1	-1	-1	-1	4	-1024	-768	-1	-1	-1	-1	4		0	0						Untertest4.avi	0	880	547	72	111				0	Content		-72	-111	23219320	1347895533
23236	08:49:55.317	00:00:23.235	1395	-1024	-768	-1	-1	-1	-1	4	-1024	-768	-1	-1	-1	-1	4		0	0						Untertest4.avi	0	880	547	72	111				0	Content		-72	-111	23235987	1347912200
23253	08:49:55.334	00:00:23.252	1396	-1024	-768	-1	-1	-1	-1	4	-1024	-768	-1	-1	-1	-1	4		0	0						Untertest4.avi	0	880	547	72	111				0	Content		-72	-111	23252596	1347928809
23269	08:49:55.350	00:00:23.269	1397	-1024	-768	-1	-1	-1	-1	4	-1024	-768	-1	-1	-1	-1	4		0	0						Untertest4.avi	0	880	547	72	111				0	Content		-72	-111	23269263	1347945476
23286	08:49:55.367	00:00:23.285	1398	-1024	-768	-1	-1	-1	-1	4	-1024	-768	-1	-1	-1	-1	4		0	0						Untertest4.avi	0	880	547	72	111				0	Content		-72	-111	23285931	1347962144
23302	08:49:55.383	00:00:23.302	1399	-1024	-768	-1	-1	-1	-1	4	-1024	-768	-1	-1	-1	-1	4		0	0						Untertest4.avi	0	880	547	72	111				0	Content		-72	-111	23302435	1347978648
23319	08:49:55.400	00:00:23.319	1400	-1024	-768	-1	-1	-1	-1	4	-1024	-768	-1	-1	-1	-1	4		0	0						Untertest4.avi	0	880	547	72	111				0	Content		-72	-111	23319006	1347995219
23336	08:49:55.417	00:00:23.335	1401	-1024	-768	-1	-1	-1	-1	4	-1024	-768	-1	-1	-1	-1	4		0	0						Untertest4.avi	0	880	547	72	111				0	Content		-72	-111	23335944	1348012157
23353	08:49:55.434	00:00:23.352	1402	-1024	-768	-1	-1	-1	-1	4	-1024	-768	-1	-1	-1	-1	4		0	0						Untertest4.avi	0	880	547	72	111				0	Content		-72	-111	23352612	1348028825
23370	08:49:55.451	00:00:23.369	1403	-1024	-768	-1	-1	-1	-1	4	-1024	-768	-1	-1	-1	-1	4		0	0						Untertest4.avi	0	880	547	72	111				0	Content		-72	-111	23369745	1348045958
23386	08:49:55.467	00:00:23.386	1404	-1024	-768	-1	-1	-1	-1	4	-1024	-768	-1	-1	-1	-1	4		0	0						Untertest4.avi	0	880	547	72	111				0	Content		-72	-111	23386412	1348062625
23404	08:49:55.485	00:00:23.403	1405	-1024	-768	-1	-1	-1	-1	4	-1024	-768	-1	-1	-1	-1	4		0	0						Untertest4.avi	0	880	547	72	111				0	Content		-72	-111	23403587	1348079800
23420	08:49:55.501	00:00:23.420	1406	-1024	-768	-1	-1	-1	-1	4	-1024	-768	-1	-1	-1	-1	4		0	0						Untertest4.avi	0	880	547	72	111				0	Content		-72	-111	23420254	1348096467
23438	08:49:55.519	00:00:23.437	1407	-1024	-768	-1	-1	-1	-1	4	-1024	-768	-1	-1	-1	-1	4		0	0						Untertest4.avi	0	880	547	72	111				0	Content		-72	-111	23437501	1348113714
23452	08:49:55.533	00:00:23.452	1408	-1024	-768	-1	-1	-1	-1	4	-1024	-768	-1	-1	-1	-1	4		0	0						Untertest4.avi	0	880	547	72	111				0	Content		-72	-111	23452248	1348128461
23469	08:49:55.550	00:00:23.468	1409	-1024	-768	-1	-1	-1	-1	4	-1024	-768	-1	-1	-1	-1	4		0	0						Untertest4.avi	0	880	547	72	111				0	Content		-72	-111	23468915	1348145128
23486	08:49:55.567	00:00:23.485	1410	-1024	-768	-1	-1	-1	-1	4	-1024	-768	-1	-1	-1	-1	4		0	0						Untertest4.avi	0	880	547	72	111				0	Content		-72	-111	23485582	1348161795
23502	08:49:55.583	00:00:23.502	1411	-1024	-768	-1	-1	-1	-1	4	-1024	-768	-1	-1	-1	-1	4		0	0						Untertest4.avi	0	880	547	72	111				0	Content		-72	-111	23502250	1348178463
23519	08:49:55.600	00:00:23.518	1412	-1024	-768	-1	-1	-1	-1	4	-1024	-768	-1	-1	-1	-1	4		0	0						Untertest4.avi	0	880	547	72	111				0	Content		-72	-111	23518870	1348195083
23536	08:49:55.617	00:00:23.535	1413	-1024	-768	-1	-1	-1	-1	4	-1024	-768	-1	-1	-1	-1	4		0	0						Untertest4.avi	0	880	547	72	111				0	Content		-72	-111	23535545	1348211758
23552	08:49:55.633	00:00:23.552	1414	-1024	-768	-1	-1	-1	-1	4	-1024	-768	-1	-1	-1	-1	4		0	0						Untertest4.avi	0	880	547	72	111				0	Content		-72	-111	23552212	1348228425
23569	08:49:55.650	00:00:23.568	1415	-1024	-768	-1	-1	-1	-1	4	-1024	-768	-1	-1	-1	-1	4		0	0						Untertest4.avi	0	880	547	72	111				0	Content		-72	-111	23568880	1348245093
23586	08:49:55.667	00:00:23.585	1416	-1024	-768	-1	-1	-1	-1	4	-1024	-768	-1	-1	-1	-1	4		0	0						Untertest4.avi	0	880	547	72	111				0	Content		-72	-111	23585812	1348262025
23602	08:49:55.683	00:00:23.602	1417	-1024	-768	-1	-1	-1	-1	4	-1024	-768	-1	-1	-1	-1	4		0	0						Untertest4.avi	0	880	547	72	111				0	Content		-72	-111	23602479	1348278692
23620	08:49:55.701	00:00:23.619	1418	-1024	-768	-1	-1	-1	-1	4	-1024	-768	-1	-1	-1	-1	4		0	0						Untertest4.avi	0	880	547	72	111				0	Content		-72	-111	23619610	1348295823
23636	08:49:55.717	00:00:23.636	1419	-1024	-768	-1	-1	-1	-1	4	-1024	-768	-1	-1	-1	-1	4		0	0						Untertest4.avi	0	880	547	72	111				0	Content		-72	-111	23636277	1348312490
23653	08:49:55.734	00:00:23.653	1420	-1024	-768	-1	-1	-1	-1	4	-1024	-768	-1	-1	-1	-1	4		0	0						Untertest4.avi	0	880	547	72	111				0	Content		-72	-111	23653363	1348329576
23671	08:49:55.752	00:00:23.670	1421	-1024	-768	-1	-1	-1	-1	4	-1024	-768	-1	-1	-1	-1	4		0	0						Untertest4.avi	0	880	547	72	111				0	Content		-72	-111	23670734	1348346947
23687	08:49:55.768	00:00:23.686	1422	-1024	-768	-1	-1	-1	-1	4	-1024	-768	-1	-1	-1	-1	4		0	0						Untertest4.avi	0	880	547	72	111				0	Content		-72	-111	23686734	1348362947
23703	08:49:55.784	00:00:23.703	1423	-1024	-768	-1	-1	-1	-1	4	-1024	-768	-1	-1	-1	-1	4		0	0						Untertest4.avi	0	880	547	72	111				0	Content		-72	-111	23703401	1348379614
23720	08:49:55.801	00:00:23.720	1424	-1024	-768	-1	-1	-1	-1	4	-1024	-768	-1	-1	-1	-1	4		0	0						Untertest4.avi	0	880	547	72	111				0	Content		-72	-111	23720069	1348396282
23736	08:49:55.817	00:00:23.736	1425	-1024	-768	-1	-1	-1	-1	4	-1024	-768	-1	-1	-1	-1	4		0	0						Untertest4.avi	0	880	547	72	111				0	Content		-72	-111	23736088	1348412301
23753	08:49:55.834	00:00:23.752	1426	-1024	-768	-1	-1	-1	-1	4	-1024	-768	-1	-1	-1	-1	4		0	0						Untertest4.avi	0	880	547	72	111				0	Content		-72	-111	23752756	1348428969
23769	08:49:55.850	00:00:23.769	1427	-1024	-768	-1	-1	-1	-1	4	-1024	-768	-1	-1	-1	-1	4		0	0						Untertest4.avi	0	880	547	72	111				0	Content		-72	-111	23769184	1348445397
23786	08:49:55.867	00:00:23.785	1428	-1024	-768	-1	-1	-1	-1	4	-1024	-768	-1	-1	-1	-1	4		0	0						Untertest4.avi	0	880	547	72	111				0	Content		-72	-111	23785852	1348462065
23803	08:49:55.884	00:00:23.802	1429	-1024	-768	-1	-1	-1	-1	4	-1024	-768	-1	-1	-1	-1	4		0	0						Untertest4.avi	0	880	547	72	111				0	Content		-72	-111	23802519	1348478732
23819	08:49:55.900	00:00:23.818	1430	-1024	-768	-1	-1	-1	-1	4	-1024	-768	-1	-1	-1	-1	4		0	0						Untertest4.avi	0	880	547	72	111				0	Content		-72	-111	23818782	1348494995
23835	08:49:55.916	00:00:23.835	1431	-1024	-768	-1	-1	-1	-1	4	-1024	-768	-1	-1	-1	-1	4		0	0						Untertest4.avi	0	880	547	72	111				0	Content		-72	-111	23835353	1348511566
23852	08:49:55.933	00:00:23.852	1432	-1024	-768	-1	-1	-1	-1	4	-1024	-768	-1	-1	-1	-1	4		0	0						Untertest4.avi	0	880	547	72	111				0	Content		-72	-111	23852289	1348528502
23869	08:49:55.950	00:00:23.868	1433	-1024	-768	-1	-1	-1	-1	4	-1024	-768	-1	-1	-1	-1	4		0	0						Untertest4.avi	0	880	547	72	111				0	Content		-72	-111	23868957	1348545170
23886	08:49:55.967	00:00:23.886	1434	-1024	-768	-1	-1	-1	-1	4	-1024	-768	-1	-1	-1	-1	4		0	0						Untertest4.avi	0	880	547	72	111				0	Content		-72	-111	23886089	1348562302
23903	08:49:55.984	00:00:23.902	1435	-1024	-768	-1	-1	-1	-1	4	-1024	-768	-1	-1	-1	-1	4		0	0						Untertest4.avi	0	880	547	72	111				0	Content		-72	-111	23902757	1348578970
23920	08:49:56.001	00:00:23.919	1436	-1024	-768	-1	-1	-1	-1	4	-1024	-768	-1	-1	-1	-1	4		0	0						Untertest4.avi	0	880	547	72	111				0	Content		-72	-111	23919998	1348596211
23937	08:49:56.018	00:00:23.936	1437	-1024	-768	-1	-1	-1	-1	4	-1024	-768	-1	-1	-1	-1	4		0	0						Untertest4.avi	0	880	547	72	111				0	Content		-72	-111	23936666	1348612879
23953	08:49:56.034	00:00:23.952	1438	-1024	-768	-1	-1	-1	-1	4	-1024	-768	-1	-1	-1	-1	4		0	0						Untertest4.avi	0	880	547	72	111				0	Content		-72	-111	23952629	1348628842
23969	08:49:56.050	00:00:23.969	1439	-1024	-768	-1	-1	-1	-1	4	-1024	-768	-1	-1	-1	-1	4		0	0						Untertest4.avi	0	880	547	72	111				0	Content		-72	-111	23969297	1348645510
23986	08:49:56.067	00:00:23.985	1440	-1024	-768	-1	-1	-1	-1	4	-1024	-768	-1	-1	-1	-1	4		0	0						Untertest4.avi	0	880	547	72	111				0	Content		-72	-111	23985728	1348661941
24002	08:49:56.083	00:00:24.002	1441	-1024	-768	-1	-1	-1	-1	4	-1024	-768	-1	-1	-1	-1	4		0	0						Untertest4.avi	0	880	547	72	111				0	Content		-72	-111	24002396	1348678609
24019	08:49:56.100	00:00:24.019	1442	-1024	-768	-1	-1	-1	-1	4	-1024	-768	-1	-1	-1	-1	4		0	0						Untertest4.avi	0	880	547	72	111				0	Content		-72	-111	24019063	1348695276
24036	08:49:56.117	00:00:24.035	1443	-1024	-768	-1	-1	-1	-1	4	-1024	-768	-1	-1	-1	-1	4		0	0						Untertest4.avi	0	880	547	72	111				0	Content		-72	-111	24035572	1348711785
24052	08:49:56.133	00:00:24.052	1444	-1024	-768	-1	-1	-1	-1	4	-1024	-768	-1	-1	-1	-1	4		0	0						Untertest4.avi	0	880	547	72	111				0	Content		-72	-111	24052239	1348728452
24069	08:49:56.150	00:00:24.068	1445	-1024	-768	-1	-1	-1	-1	4	-1024	-768	-1	-1	-1	-1	4		0	0						Untertest4.avi	0	880	547	72	111				0	Content		-72	-111	24068907	1348745120
24085	08:49:56.166	00:00:24.085	1446	-1024	-768	-1	-1	-1	-1	4	-1024	-768	-1	-1	-1	-1	4		0	0						Untertest4.avi	0	880	547	72	111				0	Content		-72	-111	24085398	1348761611
24102	08:49:56.183	00:00:24.102	1447	-1024	-768	-1	-1	-1	-1	4	-1024	-768	-1	-1	-1	-1	4		0	0						Untertest4.avi	0	880	547	72	111				0	Content		-72	-111	24102065	1348778278
24119	08:49:56.200	00:00:24.118	1448	-1024	-768	-1	-1	-1	-1	4	-1024	-768	-1	-1	-1	-1	4		0	0						Untertest4.avi	0	880	547	72	111				0	Content		-72	-111	24118642	1348794855
24135	08:49:56.216	00:00:24.135	1449	-1024	-768	-1	-1	-1	-1	4	-1024	-768	-1	-1	-1	-1	4		0	0						Untertest4.avi	0	880	547	72	111				0	Content		-72	-111	24135309	1348811522
24152	08:49:56.233	00:00:24.151	1450	-1024	-768	-1	-1	-1	-1	4	-1024	-768	-1	-1	-1	-1	4		0	0						Untertest4.avi	0	880	547	72	111				0	Content		-72	-111	24151883	1348828096
24169	08:49:56.250	00:00:24.168	1451	-1024	-768	-1	-1	-1	-1	4	-1024	-768	-1	-1	-1	-1	4		0	0						Untertest4.avi	0	880	547	72	111				0	Content		-72	-111	24168550	1348844763
24185	08:49:56.266	00:00:24.185	1452	-1024	-768	-1	-1	-1	-1	4	-1024	-768	-1	-1	-1	-1	4		0	0						Untertest4.avi	0	880	547	72	111				0	Content		-72	-111	24185446	1348861659
24202	08:49:56.283	00:00:24.202	1453	-1024	-768	-1	-1	-1	-1	4	-1024	-768	-1	-1	-1	-1	4		0	0						Untertest4.avi	0	880	547	72	111				0	Content		-72	-111	24202113	1348878326
24219	08:49:56.300	00:00:24.219	1454	-1024	-768	-1	-1	-1	-1	4	-1024	-768	-1	-1	-1	-1	4		0	0						Untertest4.avi	0	880	547	72	111				0	Content		-72	-111	24219222	1348895435
24236	08:49:56.317	00:00:24.235	1455	-1024	-768	-1	-1	-1	-1	4	-1024	-768	-1	-1	-1	-1	4		0	0						Untertest4.avi	0	880	547	72	111				0	Content		-72	-111	24235889	1348912102
24253	08:49:56.334	00:00:24.253	1456	-1024	-768	-1	-1	-1	-1	4	-1024	-768	-1	-1	-1	-1	4		0	0						Untertest4.avi	0	880	547	72	111				0	Content		-72	-111	24253108	1348929321
24270	08:49:56.351	00:00:24.269	1457	-1024	-768	-1	-1	-1	-1	4	-1024	-768	-1	-1	-1	-1	4		0	0						Untertest4.avi	0	880	547	72	111				0	Content		-72	-111	24269775	1348945988
24286	08:49:56.367	00:00:24.285	1458	-1024	-768	-1	-1	-1	-1	4	-1024	-768	-1	-1	-1	-1	4		0	0						Untertest4.avi	0	880	547	72	111				0	Content		-72	-111	24285958	1348962171
24303	08:49:56.384	00:00:24.302	1459	-1024	-768	-1	-1	-1	-1	4	-1024	-768	-1	-1	-1	-1	4		0	0						Untertest4.avi	0	880	547	72	111				0	Content		-72	-111	24302625	1348978838
24319	08:49:56.400	00:00:24.319	1460	-1024	-768	-1	-1	-1	-1	4	-1024	-768	-1	-1	-1	-1	4		0	0						Untertest4.avi	0	880	547	72	111				0	Content		-72	-111	24319293	1348995506
24335	08:49:56.416	00:00:24.335	1461	-1024	-768	-1	-1	-1	-1	4	-1024	-768	-1	-1	-1	-1	4		0	0						Untertest4.avi	0	880	547	72	111				0	Content		-72	-111	24335493	1349011706
24352	08:49:56.433	00:00:24.352	1462	-1024	-768	-1	-1	-1	-1	4	-1024	-768	-1	-1	-1	-1	4		0	0						Untertest4.avi	0	880	547	72	111				0	Content		-72	-111	24352160	1349028373
24369	08:49:56.450	00:00:24.368	1463	-1024	-768	-1	-1	-1	-1	4	-1024	-768	-1	-1	-1	-1	4		0	0						Untertest4.avi	0	880	547	72	111				0	Content		-72	-111	24368671	1349044884
24385	08:49:56.466	00:00:24.385	1464	-1024	-768	-1	-1	-1	-1	4	-1024	-768	-1	-1	-1	-1	4		0	0						Untertest4.avi	0	880	547	72	111				0	Content		-72	-111	24385338	1349061551
24402	08:49:56.483	00:00:24.402	1465	-1024	-768	-1	-1	-1	-1	4	-1024	-768	-1	-1	-1	-1	4		0	0						Untertest4.avi	0	880	547	72	111				0	Content		-72	-111	24402006	1349078219
24419	08:49:56.500	00:00:24.418	1466	-1024	-768	-1	-1	-1	-1	4	-1024	-768	-1	-1	-1	-1	4		0	0						Untertest4.avi	0	880	547	72	111				0	Content		-72	-111	24418586	1349094799
24435	08:49:56.516	00:00:24.435	1467	-1024	-768	-1	-1	-1	-1	4	-1024	-768	-1	-1	-1	-1	4		0	0						Untertest4.avi	0	880	547	72	111				0	Content		-72	-111	24435254	1349111467
24452	08:49:56.533	00:00:24.451	1468	-1024	-768	-1	-1	-1	-1	4	-1024	-768	-1	-1	-1	-1	4		0	0						Untertest4.avi	0	880	547	72	111				0	Content		-72	-111	24451921	1349128134
24468	08:49:56.549	00:00:24.468	1469	-1024	-768	-1	-1	-1	-1	4	-1024	-768	-1	-1	-1	-1	4		0	0						Untertest4.avi	0	880	547	72	111				0	Content		-72	-111	24468364	1349144577
24485	08:49:56.566	00:00:24.484	1470	-1024	-768	-1	-1	-1	-1	4	-1024	-768	-1	-1	-1	-1	4		0	0						Untertest4.avi	0	880	547	72	111				0	Content		-72	-111	24484932	1349161145
24502	08:49:56.583	00:00:24.501	1471	-1024	-768	-1	-1	-1	-1	4	-1024	-768	-1	-1	-1	-1	4		0	0						Untertest4.avi	0	880	547	72	111				0	Content		-72	-111	24501868	1349178081
24519	08:49:56.600	00:00:24.518	1472	-1024	-768	-1	-1	-1	-1	4	-1024	-768	-1	-1	-1	-1	4		0	0						Untertest4.avi	0	880	547	72	111				0	Content		-72	-111	24518535	1349194748
24536	08:49:56.617	00:00:24.535	1473	-1024	-768	-1	-1	-1	-1	4	-1024	-768	-1	-1	-1	-1	4		0	0						Untertest4.avi	0	880	547	72	111				0	Content		-72	-111	24535668	1349211881
24552	08:49:56.633	00:00:24.552	1474	-1024	-768	-1	-1	-1	-1	4	-1024	-768	-1	-1	-1	-1	4		0	0						Untertest4.avi	0	880	547	72	111				0	Content		-72	-111	24552335	1349228548
24570	08:49:56.651	00:00:24.569	1475	-1024	-768	-1	-1	-1	-1	4	-1024	-768	-1	-1	-1	-1	4		0	0						Untertest4.avi	0	880	547	72	111				0	Content		-72	-111	24569508	1349245721
24586	08:49:56.667	00:00:24.586	1476	-1024	-768	-1	-1	-1	-1	4	-1024	-768	-1	-1	-1	-1	4		0	0						Untertest4.avi	0	880	547	72	111				0	Content		-72	-111	24586175	1349262388
24603	08:49:56.684	00:00:24.603	1477	-1024	-768	-1	-1	-1	-1	4	-1024	-768	-1	-1	-1	-1	4		0	0						Untertest4.avi	0	880	547	72	111				0	Content		-72	-111	24603469	1349279682
24618	08:49:56.699	00:00:24.618	1478	-1024	-768	-1	-1	-1	-1	4	-1024	-768	-1	-1	-1	-1	4		0	0						Untertest4.avi	0	880	547	72	111				0	Content		-72	-111	24618177	1349294390
24635	08:49:56.716	00:00:24.634	1479	-1024	-768	-1	-1	-1	-1	4	-1024	-768	-1	-1	-1	-1	4		0	0						Untertest4.avi	0	880	547	72	111				0	Content		-72	-111	24634841	1349311054
24652	08:49:56.733	00:00:24.651	1480	-1024	-768	-1	-1	-1	-1	4	-1024	-768	-1	-1	-1	-1	4		0	0						Untertest4.avi	0	880	547	72	111				0	Content		-72	-111	24651509	1349327722
24668	08:49:56.749	00:00:24.668	1481	-1024	-768	-1	-1	-1	-1	4	-1024	-768	-1	-1	-1	-1	4		0	0						Untertest4.avi	0	880	547	72	111				0	Content		-72	-111	24668176	1349344389
24685	08:49:56.766	00:00:24.684	1482	-1024	-768	-1	-1	-1	-1	4	-1024	-768	-1	-1	-1	-1	4		0	0						Untertest4.avi	0	880	547	72	111				0	Content		-72	-111	24684791	1349361004
24701	08:49:56.782	00:00:24.701	1483	-1024	-768	-1	-1	-1	-1	4	-1024	-768	-1	-1	-1	-1	4		0	0						Untertest4.avi	0	880	547	72	111				0	Content		-72	-111	24701465	1349377678
24718	08:49:56.799	00:00:24.718	1484	-1024	-768	-1	-1	-1	-1	4	-1024	-768	-1	-1	-1	-1	4		0	0						Untertest4.avi	0	880	547	72	111				0	Content		-72	-111	24718126	1349394339
24735	08:49:56.816	00:00:24.734	1485	-1024	-768	-1	-1	-1	-1	4	-1024	-768	-1	-1	-1	-1	4		0	0						Untertest4.avi	0	880	547	72	111				0	Content		-72	-111	24734793	1349411006
24752	08:49:56.833	00:00:24.751	1486	-1024	-768	-1	-1	-1	-1	4	-1024	-768	-1	-1	-1	-1	4		0	0						Untertest4.avi	0	880	547	72	111				0	Content		-72	-111	24751727	1349427940
24768	08:49:56.849	00:00:24.768	1487	-1024	-768	-1	-1	-1	-1	4	-1024	-768	-1	-1	-1	-1	4		0	0						Untertest4.avi	0	880	547	72	111				0	Content		-72	-111	24768394	1349444607
24786	08:49:56.867	00:00:24.785	1488	-1024	-768	-1	-1	-1	-1	4	-1024	-768	-1	-1	-1	-1	4		0	0						Untertest4.avi	0	880	547	72	111				0	Content		-72	-111	24785527	1349461740
24802	08:49:56.883	00:00:24.802	1489	-1024	-768	-1	-1	-1	-1	4	-1024	-768	-1	-1	-1	-1	4		0	0						Untertest4.avi	0	880	547	72	111				0	Content		-72	-111	24802194	1349478407
24819	08:49:56.900	00:00:24.819	1490	-1024	-768	-1	-1	-1	-1	4	-1024	-768	-1	-1	-1	-1	4		0	0						Untertest4.avi	0	880	547	72	111				0	Content		-72	-111	24819425	1349495638
24836	08:49:56.917	00:00:24.836	1491	-1024	-768	-1	-1	-1	-1	4	-1024	-768	-1	-1	-1	-1	4		0	0						Untertest4.avi	0	880	547	72	111				0	Content		-72	-111	24836092	1349512305
24852	08:49:56.933	00:00:24.852	1492	-1024	-768	-1	-1	-1	-1	4	-1024	-768	-1	-1	-1	-1	4		0	0						Untertest4.avi	0	880	547	72	111				0	Content		-72	-111	24852278	1349528491
24869	08:49:56.950	00:00:24.868	1493	-1024	-768	-1	-1	-1	-1	4	-1024	-768	-1	-1	-1	-1	4		0	0						Untertest4.avi	0	880	547	72	111				0	Content		-72	-111	24868946	1349545159
24886	08:49:56.967	00:00:24.885	1494	-1024	-768	-1	-1	-1	-1	4	-1024	-768	-1	-1	-1	-1	4		0	0						Untertest4.avi	0	880	547	72	111				0	Content		-72	-111	24885613	1349561826
24902	08:49:56.983	00:00:24.901	1495	-1024	-768	-1	-1	-1	-1	4	-1024	-768	-1	-1	-1	-1	4		0	0						Untertest4.avi	0	880	547	72	111				0	Content		-72	-111	24901756	1349577969
24918	08:49:56.999	00:00:24.918	1496	-1024	-768	-1	-1	-1	-1	4	-1024	-768	-1	-1	-1	-1	4		0	0						Untertest4.avi	0	880	547	72	111				0	Content		-72	-111	24918423	1349594636
24935	08:49:57.016	00:00:24.934	1497	-1024	-768	-1	-1	-1	-1	4	-1024	-768	-1	-1	-1	-1	4		0	0						Untertest4.avi	0	880	547	72	111				0	Content		-72	-111	24934848	1349611061
24952	08:49:57.033	00:00:24.951	1498	-1024	-768	-1	-1	-1	-1	4	-1024	-768	-1	-1	-1	-1	4		0	0						Untertest4.avi	0	880	547	72	111				0	Content		-72	-111	24951515	1349627728
24968	08:49:57.049	00:00:24.968	1499	-1024	-768	-1	-1	-1	-1	4	-1024	-768	-1	-1	-1	-1	4		0	0						Untertest4.avi	0	880	547	72	111				0	Content		-72	-111	24968119	1349644332
24985	08:49:57.066	00:00:24.984	1500	-1024	-768	-1	-1	-1	-1	4	-1024	-768	-1	-1	-1	-1	4		0	0						Untertest4.avi	0	880	547	72	111				0	Content		-72	-111	24984786	1349660999
25001	08:49:57.082	00:00:25.001	1501	-1024	-768	-1	-1	-1	-1	4	-1024	-768	-1	-1	-1	-1	4		0	0						Untertest4.avi	0	880	547	72	111				0	Content		-72	-111	25001454	1349677667
25018	08:49:57.099	00:00:25.017	1502	-1024	-768	-1	-1	-1	-1	4	-1024	-768	-1	-1	-1	-1	4		0	0						Untertest4.avi	0	880	547	72	111				0	Content		-72	-111	25017944	1349694157
25035	08:49:57.116	00:00:25.034	1503	-1024	-768	-1	-1	-1	-1	4	-1024	-768	-1	-1	-1	-1	4		0	0						Untertest4.avi	0	880	547	72	111				0	Content		-72	-111	25034516	1349710729
25051	08:49:57.132	00:00:25.051	1504	-1024	-768	-1	-1	-1	-1	4	-1024	-768	-1	-1	-1	-1	4		0	0						Untertest4.avi	0	880	547	72	111				0	Content		-72	-111	25051459	1349727672
25068	08:49:57.149	00:00:25.068	1505	-1024	-768	-1	-1	-1	-1	4	-1024	-768	-1	-1	-1	-1	4		0	0						Untertest4.avi	0	880	547	72	111				0	Content		-72	-111	25068126	1349744339
25085	08:49:57.166	00:00:25.085	1506	-1024	-768	-1	-1	-1	-1	4	-1024	-768	-1	-1	-1	-1	4		0	0						Untertest4.avi	0	880	547	72	111				0	Content		-72	-111	25085263	1349761476
25102	08:49:57.183	00:00:25.101	1507	-1024	-768	-1	-1	-1	-1	4	-1024	-768	-1	-1	-1	-1	4		0	0						Untertest4.avi	0	880	547	72	111				0	Content		-72	-111	25101930	1349778143
25119	08:49:57.200	00:00:25.119	1508	-1024	-768	-1	-1	-1	-1	4	-1024	-768	-1	-1	-1	-1	4		0	0						Untertest4.avi	0	880	547	72	111				0	Content		-72	-111	25119171	1349795384
25136	08:49:57.217	00:00:25.135	1509	-1024	-768	-1	-1	-1	-1	4	-1024	-768	-1	-1	-1	-1	4		0	0						Untertest4.avi	0	880	547	72	111				0	Content		-72	-111	25135838	1349812051
25153	08:49:57.234	00:00:25.153	1510	-1024	-768	-1	-1	-1	-1	4	-1024	-768	-1	-1	-1	-1	4		0	0						Untertest4.avi	0	880	547	72	111				0	Content		-72	-111	25153009	1349829222
25168	08:49:57.249	00:00:25.167	1511	-1024	-768	-1	-1	-1	-1	4	-1024	-768	-1	-1	-1	-1	4		0	0						Untertest4.avi	0	880	547	72	111				0	Content		-72	-111	25167883	1349844096
25185	08:49:57.266	00:00:25.184	1512	-1024	-768	-1	-1	-1	-1	4	-1024	-768	-1	-1	-1	-1	4		0	0						Untertest4.avi	0	880	547	72	111				0	Content		-72	-111	25184510	1349860723
25201	08:49:57.282	00:00:25.201	1513	-1024	-768	-1	-1	-1	-1	4	-1024	-768	-1	-1	-1	-1	4		0	0						Untertest4.avi	0	880	547	72	111				0	Content		-72	-111	25201177	1349877390
25218	08:49:57.299	00:00:25.217	1514	-1024	-768	-1	-1	-1	-1	4	-1024	-768	-1	-1	-1	-1	4		0	0						Untertest4.avi	0	880	547	72	111				0	Content		-72	-111	25217845	1349894058
25235	08:49:57.316	00:00:25.234	1515	-1024	-768	-1	-1	-1	-1	4	-1024	-768	-1	-1	-1	-1	4		0	0						Untertest4.avi	0	880	547	72	111				0	Content		-72	-111	25234514	1349910727
25251	08:49:57.332	00:00:25.251	1516	-1024	-768	-1	-1	-1	-1	4	-1024	-768	-1	-1	-1	-1	4		0	0						Untertest4.avi	0	880	547	72	111				0	Content		-72	-111	25251182	1349927395
25268	08:49:57.349	00:00:25.267	1517	-1024	-768	-1	-1	-1	-1	4	-1024	-768	-1	-1	-1	-1	4		0	0						Untertest4.avi	0	880	547	72	111				0	Content		-72	-111	25267786	1349943999
25284	08:49:57.365	00:00:25.284	1518	-1024	-768	-1	-1	-1	-1	4	-1024	-768	-1	-1	-1	-1	4		0	0						Untertest4.avi	0	880	547	72	111				0	Content		-72	-111	25284453	1349960666
25301	08:49:57.382	00:00:25.301	1519	-1024	-768	-1	-1	-1	-1	4	-1024	-768	-1	-1	-1	-1	4		0	0						Untertest4.avi	0	880	547	72	111				0	Content		-72	-111	25301102	1349977315
25318	08:49:57.399	00:00:25.317	1520	-1024	-768	-1	-1	-1	-1	4	-1024	-768	-1	-1	-1	-1	4		0	0						Untertest4.avi	0	880	547	72	111				0	Content		-72	-111	25317769	1349993982
25335	08:49:57.416	00:00:25.334	1521	-1024	-768	-1	-1	-1	-1	4	-1024	-768	-1	-1	-1	-1	4		0	0						Untertest4.avi	0	880	547	72	111				0	Content		-72	-111	25334697	1350010910
25351	08:49:57.432	00:00:25.351	1522	-1024	-768	-1	-1	-1	-1	4	-1024	-768	-1	-1	-1	-1	4		0	0						Untertest4.avi	0	880	547	72	111				0	Content		-72	-111	25351364	1350027577
25368	08:49:57.449	00:00:25.368	1523	-1024	-768	-1	-1	-1	-1	4	-1024	-768	-1	-1	-1	-1	4		0	0						Untertest4.avi	0	880	547	72	111				0	Content		-72	-111	25368493	1350044706
25385	08:49:57.466	00:00:25.385	1524	-1024	-768	-1	-1	-1	-1	4	-1024	-768	-1	-1	-1	-1	4		0	0						Untertest4.avi	0	880	547	72	111				0	Content		-72	-111	25385160	1350061373
25402	08:49:57.483	00:00:25.402	1525	-1024	-768	-1	-1	-1	-1	4	-1024	-768	-1	-1	-1	-1	4		0	0						Untertest4.avi	0	880	547	72	111				0	Content		-72	-111	25402243	1350078456
25419	08:49:57.500	00:00:25.419	1526	-1024	-768	-1	-1	-1	-1	4	-1024	-768	-1	-1	-1	-1	4		0	0						Untertest4.avi	0	880	547	72	111				0	Content		-72	-111	25419489	1350095702
25436	08:49:57.517	00:00:25.435	1527	-1024	-768	-1	-1	-1	-1	4	-1024	-768	-1	-1	-1	-1	4		0	0						Untertest4.avi	0	880	547	72	111				0	Content		-72	-111	25435531	1350111744
25452	08:49:57.533	00:00:25.452	1528	-1024	-768	-1	-1	-1	-1	4	-1024	-768	-1	-1	-1	-1	4		0	0						Untertest4.avi	0	880	547	72	111				0	Content		-72	-111	25452198	1350128411
25469	08:49:57.550	00:00:25.468	1529	-1024	-768	-1	-1	-1	-1	4	-1024	-768	-1	-1	-1	-1	4		0	0						Untertest4.avi	0	880	547	72	111				0	Content		-72	-111	25468866	1350145079
25485	08:49:57.566	00:00:25.484	1530	-1024	-768	-1	-1	-1	-1	4	-1024	-768	-1	-1	-1	-1	4		0	0						Untertest4.avi	0	880	547	72	111				0	Content		-72	-111	25484925	1350161138
25502	08:49:57.583	00:00:25.501	1531	-1024	-768	-1	-1	-1	-1	4	-1024	-768	-1	-1	-1	-1	4		0	0						Untertest4.avi	0	880	547	72	111				0	Content		-72	-111	25501593	1350177806
25518	08:49:57.599	00:00:25.518	1532	-1024	-768	-1	-1	-1	-1	4	-1024	-768	-1	-1	-1	-1	4		0	0						Untertest4.avi	0	880	547	72	111				0	Content		-72	-111	25518035	1350194248
25535	08:49:57.616	00:00:25.534	1533	-1024	-768	-1	-1	-1	-1	4	-1024	-768	-1	-1	-1	-1	4		0	0						Untertest4.avi	0	880	547	72	111				0	Content		-72	-111	25534702	1350210915
25551	08:49:57.632	00:00:25.551	1534	-1024	-768	-1	-1	-1	-1	4	-1024	-768	-1	-1	-1	-1	4		0	0						Untertest4.avi	0	880	547	72	111				0	Content		-72	-111	25551370	1350227583
25568	08:49:57.649	00:00:25.567	1535	-1024	-768	-1	-1	-1	-1	4	-1024	-768	-1	-1	-1	-1	4		0	0						Untertest4.avi	0	880	547	72	111				0	Content		-72	-111	25567663	1350243876
25584	08:49:57.665	00:00:25.584	1536	-1024	-768	-1	-1	-1	-1	4	-1024	-768	-1	-1	-1	-1	4		0	0						Untertest4.avi	0	880	547	72	111				0	Content		-72	-111	25584231	1350260444
25601	08:49:57.682	00:00:25.601	1537	-1024	-768	-1	-1	-1	-1	4	-1024	-768	-1	-1	-1	-1	4		0	0						Untertest4.avi	0	880	547	72	111				0	Content		-72	-111	25601170	1350277383
25618	08:49:57.699	00:00:25.617	1538	-1024	-768	-1	-1	-1	-1	4	-1024	-768	-1	-1	-1	-1	4		0	0						Untertest4.avi	0	880	547	72	111				0	Content		-72	-111	25617838	1350294051
25635	08:49:57.716	00:00:25.634	1539	-1024	-768	-1	-1	-1	-1	4	-1024	-768	-1	-1	-1	-1	4		0	0						Untertest4.avi	0	880	547	72	111				0	Content		-72	-111	25634980	1350311193
25652	08:49:57.733	00:00:25.651	1540	-1024	-768	-1	-1	-1	-1	4	-1024	-768	-1	-1	-1	-1	4		0	0						Untertest4.avi	0	880	547	72	111				0	Content		-72	-111	25651648	1350327861
25669	08:49:57.750	00:00:25.668	1541	-1024	-768	-1	-1	-1	-1	4	-1024	-768	-1	-1	-1	-1	4		0	0						Untertest4.avi	0	880	547	72	111				0	Content		-72	-111	25668883	1350345096
25686	08:49:57.767	00:00:25.685	1542	-1024	-768	-1	-1	-1	-1	4	-1024	-768	-1	-1	-1	-1	4		0	0						Untertest4.avi	0	880	547	72	111				0	Content		-72	-111	25685551	1350361764
25703	08:49:57.784	00:00:25.702	1543	-1024	-768	-1	-1	-1	-1	4	-1024	-768	-1	-1	-1	-1	4		0	0						Untertest4.avi	0	880	547	72	111				0	Content		-72	-111	25702724	1350378937
25717	08:49:57.798	00:00:25.717	1544	-1024	-768	-1	-1	-1	-1	4	-1024	-768	-1	-1	-1	-1	4		0	0						Untertest4.avi	0	880	547	72	111				0	Content		-72	-111	25717476	1350393689
25734	08:49:57.815	00:00:25.734	1545	-1024	-768	-1	-1	-1	-1	4	-1024	-768	-1	-1	-1	-1	4		0	0						Untertest4.avi	0	880	547	72	111				0	Content		-72	-111	25734142	1350410355
25751	08:49:57.832	00:00:25.750	1546	-1024	-768	-1	-1	-1	-1	4	-1024	-768	-1	-1	-1	-1	4		0	0						Untertest4.avi	0	880	547	72	111				0	Content		-72	-111	25750809	1350427022
25767	08:49:57.848	00:00:25.767	1547	-1024	-768	-1	-1	-1	-1	4	-1024	-768	-1	-1	-1	-1	4		0	0						Untertest4.avi	0	880	547	72	111				0	Content		-72	-111	25767477	1350443690
25784	08:49:57.865	00:00:25.784	1548	-1024	-768	-1	-1	-1	-1	4	-1024	-768	-1	-1	-1	-1	4		0	0						Untertest4.avi	0	880	547	72	111				0	Content		-72	-111	25784126	1350460339
25801	08:49:57.882	00:00:25.800	1549	-1024	-768	-1	-1	-1	-1	4	-1024	-768	-1	-1	-1	-1	4		0	0						Untertest4.avi	0	880	547	72	111				0	Content		-72	-111	25800794	1350477007
25817	08:49:57.898	00:00:25.817	1550	-1024	-768	-1	-1	-1	-1	4	-1024	-768	-1	-1	-1	-1	4		0	0						Untertest4.avi	0	880	547	72	111				0	Content		-72	-111	25817444	1350493657
25834	08:49:57.915	00:00:25.834	1551	-1024	-768	-1	-1	-1	-1	4	-1024	-768	-1	-1	-1	-1	4		0	0						Untertest4.avi	0	880	547	72	111				0	Content		-72	-111	25834112	1350510325
25851	08:49:57.932	00:00:25.850	1552	-1024	-768	-1	-1	-1	-1	4	-1024	-768	-1	-1	-1	-1	4		0	0						Untertest4.avi	0	880	547	72	111				0	Content		-72	-111	25850728	1350526941
25867	08:49:57.948	00:00:25.867	1553	-1024	-768	-1	-1	-1	-1	4	-1024	-768	-1	-1	-1	-1	4		0	0						Untertest4.avi	0	880	547	72	111				0	Content		-72	-111	25867396	1350543609
25884	08:49:57.965	00:00:25.884	1554	-1024	-768	-1	-1	-1	-1	4	-1024	-768	-1	-1	-1	-1	4		0	0						Untertest4.avi	0	880	547	72	111				0	Content		-72	-111	25884308	1350560521
25901	08:49:57.982	00:00:25.900	1555	-1024	-768	-1	-1	-1	-1	4	-1024	-768	-1	-1	-1	-1	4		0	0						Untertest4.avi	0	880	547	72	111				0	Content		-72	-111	25900976	1350577189
25918	08:49:57.999	00:00:25.918	1556	-1024	-768	-1	-1	-1	-1	4	-1024	-768	-1	-1	-1	-1	4		0	0						Untertest4.avi	0	880	547	72	111				0	Content		-72	-111	25918096	1350594309
25935	08:49:58.016	00:00:25.934	1557	-1024	-768	-1	-1	-1	-1	4	-1024	-768	-1	-1	-1	-1	4		0	0						Untertest4.avi	0	880	547	72	111				0	Content		-72	-111	25934764	1350610977
25952	08:49:58.033	00:00:25.951	1558	-1024	-768	-1	-1	-1	-1	4	-1024	-768	-1	-1	-1	-1	4		0	0						Untertest4.avi	0	880	547	72	111				0	Content		-72	-111	25951988	1350628201
25969	08:49:58.050	00:00:25.968	1559	-1024	-768	-1	-1	-1	-1	4	-1024	-768	-1	-1	-1	-1	4		0	0						Untertest4.avi	0	880	547	72	111				0	Content		-72	-111	25968656	1350644869
25985	08:49:58.066	00:00:25.984	1560	-1024	-768	-1	-1	-1	-1	4	-1024	-768	-1	-1	-1	-1	4		0	0						Untertest4.avi	0	880	547	72	111				0	Content		-72	-111	25984625	1350660838
26001	08:49:58.082	00:00:26.001	1561	-1024	-768	-1	-1	-1	-1	4	-1024	-768	-1	-1	-1	-1	4		0	0						Untertest4.avi	0	880	547	72	111				0	Content		-72	-111	26001293	1350677506
26018	08:49:58.099	00:00:26.017	1562	-1024	-768	-1	-1	-1	-1	4	-1024	-768	-1	-1	-1	-1	4		0	0						Untertest4.avi	0	880	547	72	111				0	Content		-72	-111	26017633	1350693846
26034	08:49:58.115	00:00:26.034	1563	-1024	-768	-1	-1	-1	-1	4	-1024	-768	-1	-1	-1	-1	4		0	0						Untertest4.avi	0	880	547	72	111				0	Content		-72	-111	26034300	1350710513
26051	08:49:58.132	00:00:26.050	1564	-1024	-768	-1	-1	-1	-1	4	-1024	-768	-1	-1	-1	-1	4		0	0						Untertest4.avi	0	880	547	72	111				0	Content		-72	-111	26050758	1350726971
26067	08:49:58.148	00:00:26.067	1565	-1024	-768	-1	-1	-1	-1	4	-1024	-768	-1	-1	-1	-1	4		0	0						Untertest4.avi	0	880	547	72	111				0	Content		-72	-111	26067425	1350743638
26084	08:49:58.165	00:00:26.084	1566	-1024	-768	-1	-1	-1	-1	4	-1024	-768	-1	-1	-1	-1	4		0	0						Untertest4.avi	0	880	547	72	111				0	Content		-72	-111	26084039	1350760252
26101	08:49:58.182	00:00:26.100	1567	-1024	-768	-1	-1	-1	-1	4	-1024	-768	-1	-1	-1	-1	4		0	0						Untertest4.avi	0	880	547	72	111				0	Content		-72	-111	26100706	1350776919
26117	08:49:58.198	00:00:26.117	1568	-1024	-768	-1	-1	-1	-1	4	-1024	-768	-1	-1	-1	-1	4		0	0						Untertest4.avi	0	880	547	72	111				0	Content		-72	-111	26117374	1350793587
26134	08:49:58.215	00:00:26.134	1569	-1024	-768	-1	-1	-1	-1	4	-1024	-768	-1	-1	-1	-1	4		0	0						Untertest4.avi	0	880	547	72	111				0	Content		-72	-111	26134012	1350810225
26151	08:49:58.232	00:00:26.150	1570	-1024	-768	-1	-1	-1	-1	4	-1024	-768	-1	-1	-1	-1	4		0	0						Untertest4.avi	0	880	547	72	111				0	Content		-72	-111	26150579	1350826792
26167	08:49:58.248	00:00:26.167	1571	-1024	-768	-1	-1	-1	-1	4	-1024	-768	-1	-1	-1	-1	4		0	0						Untertest4.avi	0	880	547	72	111				0	Content		-72	-111	26167452	1350843665
26184	08:49:58.265	00:00:26.184	1572	-1024	-768	-1	-1	-1	-1	4	-1024	-768	-1	-1	-1	-1	4		0	0						Untertest4.avi	0	880	547	72	111				0	Content		-72	-111	26184120	1350860333
26201	08:49:58.282	00:00:26.201	1573	-1024	-768	-1	-1	-1	-1	4	-1024	-768	-1	-1	-1	-1	4		0	0						Untertest4.avi	0	880	547	72	111				0	Content		-72	-111	26201221	1350877434
26218	08:49:58.299	00:00:26.217	1574	-1024	-768	-1	-1	-1	-1	4	-1024	-768	-1	-1	-1	-1	4		0	0						Untertest4.avi	0	880	547	72	111				0	Content		-72	-111	26217889	1350894102
26235	08:49:58.316	00:00:26.235	1575	-1024	-768	-1	-1	-1	-1	4	-1024	-768	-1	-1	-1	-1	4		0	0						Untertest4.avi	0	880	547	72	111				0	Content		-72	-111	26235105	1350911318
26252	08:49:58.333	00:00:26.251	1576	-1024	-768	-1	-1	-1	-1	4	-1024	-768	-1	-1	-1	-1	4		0	0						Untertest4.avi	0	880	547	72	111				0	Content		-72	-111	26251773	1350927986
26269	08:49:58.350	00:00:26.268	1577	-1024	-768	-1	-1	-1	-1	4	-1024	-768	-1	-1	-1	-1	4		0	0						Untertest4.avi	0	880	547	72	111				0	Content		-72	-111	26268943	1350945156
26284	08:49:58.365	00:00:26.283	1578	-1024	-768	-1	-1	-1	-1	4	-1024	-768	-1	-1	-1	-1	4		0	0						Untertest4.avi	0	880	547	72	111				0	Content		-72	-111	26283817	1350960030
26300	08:49:58.381	00:00:26.300	1579	-1024	-768	-1	-1	-1	-1	4	-1024	-768	-1	-1	-1	-1	4		0	0						Untertest4.avi	0	880	547	72	111				0	Content		-72	-111	26300443	1350976656
26317	08:49:58.398	00:00:26.317	1580	-1024	-768	-1	-1	-1	-1	4	-1024	-768	-1	-1	-1	-1	4		0	0						Untertest4.avi	0	880	547	72	111				0	Content		-72	-111	26317110	1350993323
26334	08:49:58.415	00:00:26.333	1581	-1024	-768	-1	-1	-1	-1	4	-1024	-768	-1	-1	-1	-1	4		0	0						Untertest4.avi	0	880	547	72	111				0	Content		-72	-111	26333778	1351009991
26350	08:49:58.431	00:00:26.350	1582	-1024	-768	-1	-1	-1	-1	4	-1024	-768	-1	-1	-1	-1	4		0	0						Untertest4.avi	0	880	547	72	111				0	Content		-72	-111	26350448	1351026661
26367	08:49:58.448	00:00:26.367	1583	-1024	-768	-1	-1	-1	-1	4	-1024	-768	-1	-1	-1	-1	4		0	0						Untertest4.avi	0	880	547	72	111				0	Content		-72	-111	26367116	1351043329
26384	08:49:58.465	00:00:26.383	1584	-1024	-768	-1	-1	-1	-1	4	-1024	-768	-1	-1	-1	-1	4		0	0						Untertest4.avi	0	880	547	72	111				0	Content		-72	-111	26383714	1351059927
26400	08:49:58.481	00:00:26.400	1585	-1024	-768	-1	-1	-1	-1	4	-1024	-768	-1	-1	-1	-1	4		0	0						Untertest4.avi	0	880	547	72	111				0	Content		-72	-111	26400382	1351076595
26417	08:49:58.498	00:00:26.417	1586	-1024	-768	-1	-1	-1	-1	4	-1024	-768	-1	-1	-1	-1	4		0	0						Untertest4.avi	0	880	547	72	111				0	Content		-72	-111	26417033	1351093246
26434	08:49:58.515	00:00:26.433	1587	-1024	-768	-1	-1	-1	-1	4	-1024	-768	-1	-1	-1	-1	4		0	0						Untertest4.avi	0	880	547	72	111				0	Content		-72	-111	26433701	1351109914
26451	08:49:58.532	00:00:26.450	1588	-1024	-768	-1	-1	-1	-1	4	-1024	-768	-1	-1	-1	-1	4		0	0						Untertest4.avi	0	880	547	72	111				0	Content		-72	-111	26450630	1351126843
26467	08:49:58.548	00:00:26.467	1589	-1024	-768	-1	-1	-1	-1	4	-1024	-768	-1	-1	-1	-1	4		0	0						Untertest4.avi	0	880	547	72	111				0	Content		-72	-111	26467298	1351143511
26484	08:49:58.565	00:00:26.484	1590	-1024	-768	-1	-1	-1	-1	4	-1024	-768	-1	-1	-1	-1	4		0	0						Untertest4.avi	0	880	547	72	111				0	Content		-72	-111	26484428	1351160641
26501	08:49:58.582	00:00:26.501	1591	-1024	-768	-1	-1	-1	-1	4	-1024	-768	-1	-1	-1	-1	4		0	0						Untertest4.avi	0	880	547	72	111				0	Content		-72	-111	26501096	1351177309
26518	08:49:58.599	00:00:26.518	1592	-1024	-768	-1	-1	-1	-1	4	-1024	-768	-1	-1	-1	-1	4		0	0						Untertest4.avi	0	880	547	72	111				0	Content		-72	-111	26518325	1351194538
26535	08:49:58.616	00:00:26.534	1593	-1024	-768	-1	-1	-1	-1	4	-1024	-768	-1	-1	-1	-1	4		0	0						Untertest4.avi	0	880	547	72	111				0	Content		-72	-111	26534992	1351211205
26551	08:49:58.632	00:00:26.550	1594	-1024	-768	-1	-1	-1	-1	4	-1024	-768	-1	-1	-1	-1	4		0	0						Untertest4.avi	0	880	547	72	111				0	Content		-72	-111	26550965	1351227178
26568	08:49:58.649	00:00:26.567	1595	-1024	-768	-1	-1	-1	-1	4	-1024	-768	-1	-1	-1	-1	4		0	0						Untertest4.avi	0	880	547	72	111				0	Content		-72	-111	26567632	1351243845
26584	08:49:58.665	00:00:26.583	1596	-1024	-768	-1	-1	-1	-1	4	-1024	-768	-1	-1	-1	-1	4		0	0						Untertest4.avi	0	880	547	72	111				0	Content		-72	-111	26583905	1351260118
26601	08:49:58.682	00:00:26.600	1597	-1024	-768	-1	-1	-1	-1	4	-1024	-768	-1	-1	-1	-1	4		0	0						Untertest4.avi	0	880	547	72	111				0	Content		-72	-111	26600572	1351276785
26617	08:49:58.698	00:00:26.617	1598	-1024	-768	-1	-1	-1	-1	4	-1024	-768	-1	-1	-1	-1	4		0	0						Untertest4.avi	0	880	547	72	111				0	Content		-72	-111	26617062	1351293275
26634	08:49:58.715	00:00:26.633	1599	-1024	-768	-1	-1	-1	-1	4	-1024	-768	-1	-1	-1	-1	4		0	0						Untertest4.avi	0	880	547	72	111				0	Content		-72	-111	26633729	1351309942
26650	08:49:58.731	00:00:26.650	1600	-1024	-768	-1	-1	-1	-1	4	-1024	-768	-1	-1	-1	-1	4		0	0						Untertest4.avi	0	880	547	72	111				0	Content		-72	-111	26650356	1351326569
26667	08:49:58.748	00:00:26.667	1601	-1024	-768	-1	-1	-1	-1	4	-1024	-768	-1	-1	-1	-1	4		0	0						Untertest4.avi	0	880	547	72	111				0	Content		-72	-111	26667023	1351343236
26684	08:49:58.765	00:00:26.683	1602	-1024	-768	-1	-1	-1	-1	4	-1024	-768	-1	-1	-1	-1	4		0	0						Untertest4.avi	0	880	547	72	111				0	Content		-72	-111	26683691	1351359904
26700	08:49:58.781	00:00:26.700	1603	-1024	-768	-1	-1	-1	-1	4	-1024	-768	-1	-1	-1	-1	4		0	0						Untertest4.avi	0	880	547	72	111				0	Content		-72	-111	26700263	1351376476
26717	08:49:58.798	00:00:26.716	1604	-1024	-768	-1	-1	-1	-1	4	-1024	-768	-1	-1	-1	-1	4		0	0						Untertest4.avi	0	880	547	72	111				0	Content		-72	-111	26716795	1351393008
26734	08:49:58.815	00:00:26.733	1605	-1024	-768	-1	-1	-1	-1	4	-1024	-768	-1	-1	-1	-1	4		0	0						Untertest4.avi	0	880	547	72	111				0	Content		-72	-111	26733732	1351409945
26750	08:49:58.831	00:00:26.750	1606	-1024	-768	-1	-1	-1	-1	4	-1024	-768	-1	-1	-1	-1	4		0	0						Untertest4.avi	0	880	547	72	111				0	Content		-72	-111	26750399	1351426612
26768	08:49:58.849	00:00:26.767	1607	-1024	-768	-1	-1	-1	-1	4	-1024	-768	-1	-1	-1	-1	4		0	0						Untertest4.avi	0	880	547	72	111				0	Content		-72	-111	26767532	1351443745
26784	08:49:58.865	00:00:26.784	1608	-1024	-768	-1	-1	-1	-1	4	-1024	-768	-1	-1	-1	-1	4		0	0						Untertest4.avi	0	880	547	72	111				0	Content		-72	-111	26784199	1351460412
26801	08:49:58.882	00:00:26.801	1609	-1024	-768	-1	-1	-1	-1	4	-1024	-768	-1	-1	-1	-1	4		0	0						Untertest4.avi	0	880	547	72	111				0	Content		-72	-111	26801430	1351477643
26818	08:49:58.899	00:00:26.818	1610	-1024	-768	-1	-1	-1	-1	4	-1024	-768	-1	-1	-1	-1	4		0	0						Untertest4.avi	0	880	547	72	111				0	Content		-72	-111	26818097	1351494310
26835	08:49:58.916	00:00:26.835	1611	-1024	-768	-1	-1	-1	-1	4	-1024	-768	-1	-1	-1	-1	4		0	0						Untertest4.avi	0	880	547	72	111				0	Content		-72	-111	26835286	1351511499
26850	08:49:58.931	00:00:26.850	1612	-1024	-768	-1	-1	-1	-1	4	-1024	-768	-1	-1	-1	-1	4		0	0						Untertest4.avi	0	880	547	72	111				0	Content		-72	-111	26850158	1351526371
26867	08:49:58.948	00:00:26.866	1613	-1024	-768	-1	-1	-1	-1	4	-1024	-768	-1	-1	-1	-1	4		0	0						Untertest4.avi	0	880	547	72	111				0	Content		-72	-111	26866784	1351542997
26883	08:49:58.964	00:00:26.883	1614	-1024	-768	-1	-1	-1	-1	4	-1024	-768	-1	-1	-1	-1	4		0	0						Untertest4.avi	0	880	547	72	111				0	Content		-72	-111	26883451	1351559664
26900	08:49:58.981	00:00:26.900	1615	-1024	-768	-1	-1	-1	-1	4	-1024	-768	-1	-1	-1	-1	4		0	0						Untertest4.avi	0	880	547	72	111				0	Content		-72	-111	26900119	1351576332
26917	08:49:58.998	00:00:26.916	1616	-1024	-768	-1	-1	-1	-1	4	-1024	-768	-1	-1	-1	-1	4		0	0						Untertest4.avi	0	880	547	72	111				0	Content		-72	-111	26916789	1351593002
26933	08:49:59.014	00:00:26.933	1617	-1024	-768	-1	-1	-1	-1	4	-1024	-768	-1	-1	-1	-1	4		0	0						Untertest4.avi	0	880	547	72	111				0	Content		-72	-111	26933457	1351609670
26950	08:49:59.031	00:00:26.950	1618	-1024	-768	-1	-1	-1	-1	4	-1024	-768	-1	-1	-1	-1	4		0	0						Untertest4.avi	0	880	547	72	111				0	Content		-72	-111	26950054	1351626267
26967	08:49:59.048	00:00:26.966	1619	-1024	-768	-1	-1	-1	-1	4	-1024	-768	-1	-1	-1	-1	4		0	0						Untertest4.avi	0	880	547	72	111				0	Content		-72	-111	26966721	1351642934
26983	08:49:59.064	00:00:26.983	1620	-1024	-768	-1	-1	-1	-1	4	-1024	-768	-1	-1	-1	-1	4		0	0						Untertest4.avi	0	880	547	72	111				0	Content		-72	-111	26983311	1351659524
27000	08:49:59.081	00:00:26.999	1621	-1024	-768	-1	-1	-1	-1	4	-1024	-768	-1	-1	-1	-1	4		0	0						Untertest4.avi	0	880	547	72	111				0	Content		-72	-111	26999978	1351676191
27017	08:49:59.098	00:00:27.016	1622	-1024	-768	-1	-1	-1	-1	4	-1024	-768	-1	-1	-1	-1	4		0	0						Untertest4.avi	0	880	547	72	111				0	Content		-72	-111	27016875	1351693088
27034	08:49:59.115	00:00:27.033	1623	-1024	-768	-1	-1	-1	-1	4	-1024	-768	-1	-1	-1	-1	4		0	0						Untertest4.avi	0	880	547	72	111				0	Content		-72	-111	27033542	1351709755
27051	08:49:59.132	00:00:27.050	1624	-1024	-768	-1	-1	-1	-1	4	-1024	-768	-1	-1	-1	-1	4		0	0						Untertest4.avi	0	880	547	72	111				0	Content		-72	-111	27050656	1351726869
27067	08:49:59.148	00:00:27.067	1625	-1024	-768	-1	-1	-1	-1	4	-1024	-768	-1	-1	-1	-1	4		0	0						Untertest4.avi	0	880	547	72	111				0	Content		-72	-111	27067323	1351743536
27085	08:49:59.166	00:00:27.084	1626	-1024	-768	-1	-1	-1	-1	4	-1024	-768	-1	-1	-1	-1	4		0	0						Untertest4.avi	0	880	547	72	111				0	Content		-72	-111	27084545	1351760758
27101	08:49:59.182	00:00:27.101	1627	-1024	-768	-1	-1	-1	-1	4	-1024	-768	-1	-1	-1	-1	4		0	0						Untertest4.avi	0	880	547	72	111				0	Content		-72	-111	27101212	1351777425
27117	08:49:59.198	00:00:27.117	1628	-1024	-768	-1	-1	-1	-1	4	-1024	-768	-1	-1	-1	-1	4		0	0						Untertest4.avi	0	880	547	72	111				0	Content		-72	-111	27117244	1351793457
27134	08:49:59.215	00:00:27.133	1629	-1024	-768	-1	-1	-1	-1	4	-1024	-768	-1	-1	-1	-1	4		0	0						Untertest4.avi	0	880	547	72	111				0	Content		-72	-111	27133911	1351810124
27150	08:49:59.231	00:00:27.150	1630	-1024	-768	-1	-1	-1	-1	4	-1024	-768	-1	-1	-1	-1	4		0	0						Untertest4.avi	0	880	547	72	111				0	Content		-72	-111	27150219	1351826432
27167	08:49:59.248	00:00:27.166	1631	-1024	-768	-1	-1	-1	-1	4	-1024	-768	-1	-1	-1	-1	4		0	0						Untertest4.avi	0	880	547	72	111				0	Content		-72	-111	27166886	1351843099
27183	08:49:59.264	00:00:27.183	1632	-1024	-768	-1	-1	-1	-1	4	-1024	-768	-1	-1	-1	-1	4		0	0						Untertest4.avi	0	880	547	72	111				0	Content		-72	-111	27183390	1351859603
27200	08:49:59.281	00:00:27.200	1633	-1024	-768	-1	-1	-1	-1	4	-1024	-768	-1	-1	-1	-1	4		0	0						Untertest4.avi	0	880	547	72	111				0	Content		-72	-111	27200057	1351876270
27217	08:49:59.298	00:00:27.216	1634	-1024	-768	-1	-1	-1	-1	4	-1024	-768	-1	-1	-1	-1	4		0	0						Untertest4.avi	0	880	547	72	111				0	Content		-72	-111	27216644	1351892857
27233	08:49:59.314	00:00:27.233	1635	-1024	-768	-1	-1	-1	-1	4	-1024	-768	-1	-1	-1	-1	4		0	0						Untertest4.avi	0	880	547	72	111				0	Content		-72	-111	27233312	1351909525
27250	08:49:59.331	00:00:27.249	1636	-1024	-768	-1	-1	-1	-1	4	-1024	-768	-1	-1	-1	-1	4		0	0						Untertest4.avi	0	880	547	72	111				0	Content		-72	-111	27249979	1351926192
27267	08:49:59.348	00:00:27.266	1637	-1024	-768	-1	-1	-1	-1	4	-1024	-768	-1	-1	-1	-1	4		0	0						Untertest4.avi	0	880	547	72	111				0	Content		-72	-111	27266563	1351942776
27283	08:49:59.364	00:00:27.283	1638	-1024	-768	-1	-1	-1	-1	4	-1024	-768	-1	-1	-1	-1	4		0	0						Untertest4.avi	0	880	547	72	111				0	Content		-72	-111	27283132	1351959345
27300	08:49:59.381	00:00:27.300	1639	-1024	-768	-1	-1	-1	-1	4	-1024	-768	-1	-1	-1	-1	4		0	0						Untertest4.avi	0	880	547	72	111				0	Content		-72	-111	27300068	1351976281
27317	08:49:59.398	00:00:27.316	1640	-1024	-768	-1	-1	-1	-1	4	-1024	-768	-1	-1	-1	-1	4		0	0						Untertest4.avi	0	880	547	72	111				0	Content		-72	-111	27316735	1351992948
27334	08:49:59.415	00:00:27.333	1641	-1024	-768	-1	-1	-1	-1	4	-1024	-768	-1	-1	-1	-1	4		0	0						Untertest4.avi	0	880	547	72	111				0	Content		-72	-111	27333869	1352010082
27351	08:49:59.432	00:00:27.350	1642	-1024	-768	-1	-1	-1	-1	4	-1024	-768	-1	-1	-1	-1	4		0	0						Untertest4.avi	0	880	547	72	111				0	Content		-72	-111	27350536	1352026749
27368	08:49:59.449	00:00:27.367	1643	-1024	-768	-1	-1	-1	-1	4	-1024	-768	-1	-1	-1	-1	4		0	0						Untertest4.avi	0	880	547	72	111				0	Content		-72	-111	27367707	1352043920
27384	08:49:59.465	00:00:27.384	1644	-1024	-768	-1	-1	-1	-1	4	-1024	-768	-1	-1	-1	-1	4		0	0						Untertest4.avi	0	880	547	72	111				0	Content		-72	-111	27384374	1352060587
27402	08:49:59.483	00:00:27.401	1645	-1024	-768	-1	-1	-1	-1	4	-1024	-768	-1	-1	-1	-1	4		0	0						Untertest4.avi	0	880	547	72	111				0	Content		-72	-111	27401624	1352077837
27416	08:49:59.497	00:00:27.416	1646	-1024	-768	-1	-1	-1	-1	4	-1024	-768	-1	-1	-1	-1	4		0	0						Untertest4.avi	0	880	547	72	111				0	Content		-72	-111	27416372	1352092585
27433	08:49:59.514	00:00:27.433	1647	-1024	-768	-1	-1	-1	-1	4	-1024	-768	-1	-1	-1	-1	4		0	0						Untertest4.avi	0	880	547	72	111				0	Content		-72	-111	27433038	1352109251
27450	08:49:59.531	00:00:27.449	1648	-1024	-768	-1	-1	-1	-1	4	-1024	-768	-1	-1	-1	-1	4		0	0						Untertest4.avi	0	880	547	72	111				0	Content		-72	-111	27449706	1352125919
27466	08:49:59.547	00:00:27.466	1649	-1024	-768	-1	-1	-1	-1	4	-1024	-768	-1	-1	-1	-1	4		0	0						Untertest4.avi	0	880	547	72	111				0	Content		-72	-111	27466373	1352142586
27483	08:49:59.564	00:00:27.482	1650	-1024	-768	-1	-1	-1	-1	4	-1024	-768	-1	-1	-1	-1	4		0	0						Untertest4.avi	0	880	547	72	111				0	Content		-72	-111	27482990	1352159203
27500	08:49:59.581	00:00:27.499	1651	-1024	-768	-1	-1	-1	-1	4	-1024	-768	-1	-1	-1	-1	4		0	0						Untertest4.avi	0	880	547	72	111				0	Content		-72	-111	27499666	1352175879
27516	08:49:59.597	00:00:27.516	1652	-1024	-768	-1	-1	-1	-1	4	-1024	-768	-1	-1	-1	-1	4		0	0						Untertest4.avi	0	880	547	72	111				0	Content		-72	-111	27516331	1352192544
27533	08:49:59.614	00:00:27.532	1653	-1024	-768	-1	-1	-1	-1	4	-1024	-768	-1	-1	-1	-1	4		0	0						Untertest4.avi	0	880	547	72	111				0	Content		-72	-111	27532998	1352209211
27550	08:49:59.631	00:00:27.549	1654	-1024	-768	-1	-1	-1	-1	4	-1024	-768	-1	-1	-1	-1	4		0	0						Untertest4.avi	0	880	547	72	111				0	Content		-72	-111	27549930	1352226143
27567	08:49:59.648	00:00:27.566	1655	-1024	-768	-1	-1	-1	-1	4	-1024	-768	-1	-1	-1	-1	4		0	0						Untertest4.avi	0	880	547	72	111				0	Content		-72	-111	27566597	1352242810
27584	08:49:59.665	00:00:27.583	1656	-1024	-768	-1	-1	-1	-1	4	-1024	-768	-1	-1	-1	-1	4		0	0						Untertest4.avi	0	880	547	72	111				0	Content		-72	-111	27583728	1352259941
27600	08:49:59.681	00:00:27.600	1657	-1024	-768	-1	-1	-1	-1	4	-1024	-768	-1	-1	-1	-1	4		0	0						Untertest4.avi	0	880	547	72	111				0	Content		-72	-111	27600395	1352276608
27618	08:49:59.699	00:00:27.617	1658	-1024	-768	-1	-1	-1	-1	4	-1024	-768	-1	-1	-1	-1	4		0	0						Untertest4.avi	0	880	547	72	111				0	Content		-72	-111	27617624	1352293837
27634	08:49:59.715	00:00:27.634	1659	-1024	-768	-1	-1	-1	-1	4	-1024	-768	-1	-1	-1	-1	4		0	0						Untertest4.avi	0	880	547	72	111				0	Content		-72	-111	27634291	1352310504
27650	08:49:59.731	00:00:27.650	1660	-1024	-768	-1	-1	-1	-1	4	-1024	-768	-1	-1	-1	-1	4		0	0						Untertest4.avi	0	880	547	72	111				0	Content		-72	-111	27650478	1352326691
27667	08:49:59.748	00:00:27.667	1661	-1024	-768	-1	-1	-1	-1	4	-1024	-768	-1	-1	-1	-1	4		0	0						Untertest4.avi	0	880	547	72	111				0	Content		-72	-111	27667145	1352343358
27684	08:49:59.765	00:00:27.683	1662	-1024	-768	-1	-1	-1	-1	4	-1024	-768	-1	-1	-1	-1	4		0	0						Untertest4.avi	0	880	547	72	111				0	Content		-72	-111	27683813	1352360026
27700	08:49:59.781	00:00:27.699	1663	-1024	-768	-1	-1	-1	-1	4	-1024	-768	-1	-1	-1	-1	4		0	0						Untertest4.avi	0	880	547	72	111				0	Content		-72	-111	27699975	1352376188
27717	08:49:59.798	00:00:27.716	1664	-1024	-768	-1	-1	-1	-1	4	-1024	-768	-1	-1	-1	-1	4		0	0						Untertest4.avi	0	880	547	72	111				0	Content		-72	-111	27716642	1352392855
27733	08:49:59.814	00:00:27.733	1665	-1024	-768	-1	-1	-1	-1	4	-1024	-768	-1	-1	-1	-1	4		0	0						Untertest4.avi	0	880	547	72	111				0	Content		-72	-111	27733060	1352409273
27750	08:49:59.831	00:00:27.749	1666	-1024	-768	-1	-1	-1	-1	4	-1024	-768	-1	-1	-1	-1	4		0	0						Untertest4.avi	0	880	547	72	111				0	Content		-72	-111	27749727	1352425940
27766	08:49:59.847	00:00:27.766	1667	-1024	-768	-1	-1	-1	-1	4	-1024	-768	-1	-1	-1	-1	4		0	0						Untertest4.avi	0	880	547	72	111				0	Content		-72	-111	27766330	1352442543
27783	08:49:59.864	00:00:27.782	1668	-1024	-768	-1	-1	-1	-1	4	-1024	-768	-1	-1	-1	-1	4		0	0						Untertest4.avi	0	880	547	72	111				0	Content		-72	-111	27782997	1352459210
27800	08:49:59.881	00:00:27.799	1669	-1024	-768	-1	-1	-1	-1	4	-1024	-768	-1	-1	-1	-1	4		0	0						Untertest4.avi	0	880	547	72	111				0	Content		-72	-111	27799665	1352475878
27816	08:49:59.897	00:00:27.816	1670	-1024	-768	-1	-1	-1	-1	4	-1024	-768	-1	-1	-1	-1	4		0	0						Untertest4.avi	0	880	547	72	111				0	Content		-72	-111	27816151	1352492364
27833	08:49:59.914	00:00:27.832	1671	-1024	-768	-1	-1	-1	-1	4	-1024	-768	-1	-1	-1	-1	4		0	0						Untertest4.avi	0	880	547	72	111				0	Content		-72	-111	27832722	1352508935
27850	08:49:59.931	00:00:27.849	1672	-1024	-768	-1	-1	-1	-1	4	-1024	-768	-1	-1	-1	-1	4		0	0						Untertest4.avi	0	880	547	72	111				0	Content		-72	-111	27849658	1352525871
27866	08:49:59.947	00:00:27.866	1673	-1024	-768	-1	-1	-1	-1	4	-1024	-768	-1	-1	-1	-1	4		0	0						Untertest4.avi	0	880	547	72	111				0	Content		-72	-111	27866326	1352542539
27883	08:49:59.964	00:00:27.883	1674	-1024	-768	-1	-1	-1	-1	4	-1024	-768	-1	-1	-1	-1	4		0	0						Untertest4.avi	0	880	547	72	111				0	Content		-72	-111	27883458	1352559671
27900	08:49:59.981	00:00:27.900	1675	-1024	-768	-1	-1	-1	-1	4	-1024	-768	-1	-1	-1	-1	4		0	0						Untertest4.avi	0	880	547	72	111				0	Content		-72	-111	27900126	1352576339
27917	08:49:59.998	00:00:27.917	1676	-1024	-768	-1	-1	-1	-1	4	-1024	-768	-1	-1	-1	-1	4		0	0						Untertest4.avi	0	880	547	72	111				0	Content		-72	-111	27917357	1352593570
27934	08:50:00.015	00:00:27.934	1677	-1024	-768	-1	-1	-1	-1	4	-1024	-768	-1	-1	-1	-1	4		0	0						Untertest4.avi	0	880	547	72	111				0	Content		-72	-111	27934025	1352610238
27951	08:50:00.032	00:00:27.951	1678	-1024	-768	-1	-1	-1	-1	4	-1024	-768	-1	-1	-1	-1	4		0	0						Untertest4.avi	0	880	547	72	111				0	Content		-72	-111	27951209	1352627422
27966	08:50:00.047	00:00:27.966	1679	-1024	-768	-1	-1	-1	-1	4	-1024	-768	-1	-1	-1	-1	4		0	0						Untertest4.avi	0	880	547	72	111				0	Content		-72	-111	27966092	1352642305
27983	08:50:00.064	00:00:27.982	1680	-1024	-768	-1	-1	-1	-1	4	-1024	-768	-1	-1	-1	-1	4		0	0						Untertest4.avi	0	880	547	72	111				0	Content		-72	-111	27982715	1352658928
27999	08:50:00.080	00:00:27.999	1681	-1024	-768	-1	-1	-1	-1	4	-1024	-768	-1	-1	-1	-1	4		0	0						Untertest4.avi	0	880	547	72	111				0	Content		-72	-111	27999382	1352675595
28016	08:50:00.097	00:00:28.016	1682	-1024	-768	-1	-1	-1	-1	4	-1024	-768	-1	-1	-1	-1	4		0	0						Untertest4.avi	0	880	547	72	111				0	Content		-72	-111	28016050	1352692263
28033	08:50:00.114	00:00:28.032	1683	-1024	-768	-1	-1	-1	-1	4	-1024	-768	-1	-1	-1	-1	4		0	0						Untertest4.avi	0	880	547	72	111				0	Content		-72	-111	28032574	1352708787
28049	08:50:00.130	00:00:28.049	1684	-1024	-768	-1	-1	-1	-1	4	-1024	-768	-1	-1	-1	-1	4		0	0						Untertest4.avi	0	880	547	72	111				0	Content		-72	-111	28049378	1352725591
28066	08:50:00.147	00:00:28.065	1685	-1024	-768	-1	-1	-1	-1	4	-1024	-768	-1	-1	-1	-1	4		0	0						Untertest4.avi	0	880	547	72	111				0	Content		-72	-111	28065985	1352742198
28083	08:50:00.164	00:00:28.082	1686	-1024	-768	-1	-1	-1	-1	4	-1024	-768	-1	-1	-1	-1	4		0	0						Untertest4.avi	0	880	547	72	111				0	Content		-72	-111	28082653	1352758866
28099	08:50:00.180	00:00:28.099	1687	-1024	-768	-1	-1	-1	-1	4	-1024	-768	-1	-1	-1	-1	4		0	0						Untertest4.avi	0	880	547	72	111				0	Content		-72	-111	28099320	1352775533
28116	08:50:00.197	00:00:28.116	1688	-1024	-768	-1	-1	-1	-1	4	-1024	-768	-1	-1	-1	-1	4		0	0						Untertest4.avi	0	880	547	72	111				0	Content		-72	-111	28116197	1352792410
28133	08:50:00.214	00:00:28.132	1689	-1024	-768	-1	-1	-1	-1	4	-1024	-768	-1	-1	-1	-1	4		0	0						Untertest4.avi	0	880	547	72	111				0	Content		-72	-111	28132864	1352809077
28150	08:50:00.231	00:00:28.149	1690	-1024	-768	-1	-1	-1	-1	4	-1024	-768	-1	-1	-1	-1	4		0	0						Untertest4.avi	0	880	547	72	111				0	Content		-72	-111	28149969	1352826182
28167	08:50:00.248	00:00:28.166	1691	-1024	-768	-1	-1	-1	-1	4	-1024	-768	-1	-1	-1	-1	4		0	0						Untertest4.avi	0	880	547	72	111				0	Content		-72	-111	28166636	1352842849
28184	08:50:00.265	00:00:28.183	1692	-1024	-768	-1	-1	-1	-1	4	-1024	-768	-1	-1	-1	-1	4		0	0						Untertest4.avi	0	880	547	72	111				0	Content		-72	-111	28183854	1352860067
28201	08:50:00.282	00:00:28.200	1693	-1024	-768	-1	-1	-1	-1	4	-1024	-768	-1	-1	-1	-1	4		0	0						Untertest4.avi	0	880	547	72	111				0	Content		-72	-111	28200521	1352876734
28217	08:50:00.298	00:00:28.216	1694	-1024	-768	-1	-1	-1	-1	4	-1024	-768	-1	-1	-1	-1	4		0	0						Untertest4.avi	0	880	547	72	111				0	Content		-72	-111	28216747	1352892960
28233	08:50:00.314	00:00:28.233	1695	-1024	-768	-1	-1	-1	-1	4	-1024	-768	-1	-1	-1	-1	4		0	0						Untertest4.avi	0	880	547	72	111				0	Content		-72	-111	28233415	1352909628
28250	08:50:00.331	00:00:28.250	1696	-1024	-768	-1	-1	-1	-1	4	-1024	-768	-1	-1	-1	-1	4		0	0						Untertest4.avi	0	880	547	72	111				0	Content		-72	-111	28250082	1352926295
28266	08:50:00.347	00:00:28.266	1697	-1024	-768	-1	-1	-1	-1	4	-1024	-768	-1	-1	-1	-1	4		0	0						Untertest4.avi	0	880	547	72	111				0	Content		-72	-111	28266260	1352942473
28283	08:50:00.364	00:00:28.282	1698	-1024	-768	-1	-1	-1	-1	4	-1024	-768	-1	-1	-1	-1	4		0	0						Untertest4.avi	0	880	547	72	111				0	Content		-72	-111	28282927	1352959140
28299	08:50:00.380	00:00:28.299	1699	-1024	-768	-1	-1	-1	-1	4	-1024	-768	-1	-1	-1	-1	4		0	0						Untertest4.avi	0	880	547	72	111				0	Content		-72	-111	28299369	1352975582
28316	08:50:00.397	00:00:28.316	1700	-1024	-768	-1	-1	-1	-1	4	-1024	-768	-1	-1	-1	-1	4		0	0						Untertest4.avi	0	880	547	72	111				0	Content		-72	-111	28316036	1352992249
28333	08:50:00.414	00:00:28.332	1701	-1024	-768	-1	-1	-1	-1	4	-1024	-768	-1	-1	-1	-1	4		0	0						Untertest4.avi	0	880	547	72	111				0	Content		-72	-111	28332646	1353008859
28349	08:50:00.430	00:00:28.349	1702	-1024	-768	-1	-1	-1	-1	4	-1024	-768	-1	-1	-1	-1	4		0	0						Untertest4.avi	0	880	547	72	111				0	Content		-72	-111	28349313	1353025526
28366	08:50:00.447	00:00:28.365	1703	-1024	-768	-1	-1	-1	-1	4	-1024	-768	-1	-1	-1	-1	4		0	0						Untertest4.avi	0	880	547	72	111				0	Content		-72	-111	28365981	1353042194
28382	08:50:00.463	00:00:28.382	1704	-1024	-768	-1	-1	-1	-1	4	-1024	-768	-1	-1	-1	-1	4		0	0						Untertest4.avi	0	880	547	72	111				0	Content		-72	-111	28382482	1353058695
28399	08:50:00.480	00:00:28.399	1705	-1024	-768	-1	-1	-1	-1	4	-1024	-768	-1	-1	-1	-1	4		0	0						Untertest4.avi	0	880	547	72	111				0	Content		-72	-111	28399052	1353075265
28416	08:50:00.497	00:00:28.415	1706	-1024	-768	-1	-1	-1	-1	4	-1024	-768	-1	-1	-1	-1	4		0	0						Untertest4.avi	0	880	547	72	111				0	Content		-72	-111	28415989	1353092202
28433	08:50:00.514	00:00:28.432	1707	-1024	-768	-1	-1	-1	-1	4	-1024	-768	-1	-1	-1	-1	4		0	0						Untertest4.avi	0	880	547	72	111				0	Content		-72	-111	28432656	1353108869
28450	08:50:00.531	00:00:28.449	1708	-1024	-768	-1	-1	-1	-1	4	-1024	-768	-1	-1	-1	-1	4		0	0						Untertest4.avi	0	880	547	72	111				0	Content		-72	-111	28449790	1353126003
28466	08:50:00.547	00:00:28.466	1709	-1024	-768	-1	-1	-1	-1	4	-1024	-768	-1	-1	-1	-1	4		0	0						Untertest4.avi	0	880	547	72	111				0	Content		-72	-111	28466457	1353142670
28484	08:50:00.565	00:00:28.483	1710	-1024	-768	-1	-1	-1	-1	4	-1024	-768	-1	-1	-1	-1	4		0	0						Untertest4.avi	0	880	547	72	111				0	Content		-72	-111	28483628	1353159841
28500	08:50:00.581	00:00:28.500	1711	-1024	-768	-1	-1	-1	-1	4	-1024	-768	-1	-1	-1	-1	4		0	0						Untertest4.avi	0	880	547	72	111				0	Content		-72	-111	28500295	1353176508
28518	08:50:00.599	00:00:28.517	1712	-1024	-768	-1	-1	-1	-1	4	-1024	-768	-1	-1	-1	-1	4		0	0						Untertest4.avi	0	880	547	72	111				0	Content		-72	-111	28517546	1353193759
28532	08:50:00.613	00:00:28.532	1713	-1024	-768	-1	-1	-1	-1	4	-1024	-768	-1	-1	-1	-1	4		0	0						Untertest4.avi	0	880	547	72	111				0	Content		-72	-111	28532293	1353208506
28549	08:50:00.630	00:00:28.548	1714	-1024	-768	-1	-1	-1	-1	4	-1024	-768	-1	-1	-1	-1	4		0	0						Untertest4.avi	0	880	547	72	111				0	Content		-72	-111	28548958	1353225171
28566	08:50:00.647	00:00:28.565	1715	-1024	-768	-1	-1	-1	-1	4	-1024	-768	-1	-1	-1	-1	4		0	0						Untertest4.avi	0	880	547	72	111				0	Content		-72	-111	28565625	1353241838
28582	08:50:00.663	00:00:28.582	1716	-1024	-768	-1	-1	-1	-1	4	-1024	-768	-1	-1	-1	-1	4		0	0						Untertest4.avi	0	880	547	72	111				0	Content		-72	-111	28582293	1353258506
28599	08:50:00.680	00:00:28.598	1717	-1024	-768	-1	-1	-1	-1	4	-1024	-768	-1	-1	-1	-1	4		0	0						Untertest4.avi	0	880	547	72	111				0	Content		-72	-111	28598913	1353275126
28616	08:50:00.697	00:00:28.615	1718	-1024	-768	-1	-1	-1	-1	4	-1024	-768	-1	-1	-1	-1	4		0	0						Untertest4.avi	0	880	547	72	111				0	Content		-72	-111	28615590	1353291803
28632	08:50:00.713	00:00:28.632	1719	-1024	-768	-1	-1	-1	-1	4	-1024	-768	-1	-1	-1	-1	4		0	0						Untertest4.avi	0	880	547	72	111				0	Content		-72	-111	28632238	1353308451
28649	08:50:00.730	00:00:28.648	1720	-1024	-768	-1	-1	-1	-1	4	-1024	-768	-1	-1	-1	-1	4		0	0						Untertest4.avi	0	880	547	72	111				0	Content		-72	-111	28648905	1353325118
28666	08:50:00.747	00:00:28.665	1721	-1024	-768	-1	-1	-1	-1	4	-1024	-768	-1	-1	-1	-1	4		0	0						Untertest4.avi	0	880	547	72	111				0	Content		-72	-111	28665573	1353341786
28682	08:50:00.763	00:00:28.682	1722	-1024	-768	-1	-1	-1	-1	4	-1024	-768	-1	-1	-1	-1	4		0	0						Untertest4.avi	0	880	547	72	111				0	Content		-72	-111	28682433	1353358646
28699	08:50:00.780	00:00:28.699	1723	-1024	-768	-1	-1	-1	-1	4	-1024	-768	-1	-1	-1	-1	4		0	0						Untertest4.avi	0	880	547	72	111				0	Content		-72	-111	28699101	1353375314
28716	08:50:00.797	00:00:28.715	1724	-1024	-768	-1	-1	-1	-1	4	-1024	-768	-1	-1	-1	-1	4		0	0						Untertest4.avi	0	880	547	72	111				0	Content		-72	-111	28715768	1353391981
28733	08:50:00.814	00:00:28.732	1725	-1024	-768	-1	-1	-1	-1	4	-1024	-768	-1	-1	-1	-1	4		0	0						Untertest4.avi	0	880	547	72	111				0	Content		-72	-111	28732776	1353408989
28749	08:50:00.830	00:00:28.748	1726	-1024	-768	-1	-1	-1	-1	4	-1024	-768	-1	-1	-1	-1	4		0	0						Untertest4.avi	0	880	547	72	111				0	Content		-72	-111	28748772	1353424985
28765	08:50:00.846	00:00:28.765	1727	-1024	-768	-1	-1	-1	-1	4	-1024	-768	-1	-1	-1	-1	4		0	0						Untertest4.avi	0	880	547	72	111				0	Content		-72	-111	28765461	1353441674
28782	08:50:00.863	00:00:28.782	1728	-1024	-768	-1	-1	-1	-1	4	-1024	-768	-1	-1	-1	-1	4		0	0						Untertest4.avi	0	880	547	72	111				0	Content		-72	-111	28782128	1353458341
28799	08:50:00.880	00:00:28.798	1729	-1024	-768	-1	-1	-1	-1	4	-1024	-768	-1	-1	-1	-1	4		0	0						Untertest4.avi	0	880	547	72	111				0	Content		-72	-111	28798790	1353475003
28815	08:50:00.896	00:00:28.815	1730	-1024	-768	-1	-1	-1	-1	4	-1024	-768	-1	-1	-1	-1	4		0	0						Untertest4.avi	0	880	547	72	111				0	Content		-72	-111	28815395	1353491608
28832	08:50:00.913	00:00:28.832	1731	-1024	-768	-1	-1	-1	-1	4	-1024	-768	-1	-1	-1	-1	4		0	0						Untertest4.avi	0	880	547	72	111				0	Content		-72	-111	28832082	1353508295
28849	08:50:00.930	00:00:28.848	1732	-1024	-768	-1	-1	-1	-1	4	-1024	-768	-1	-1	-1	-1	4		0	0						Untertest4.avi	0	880	547	72	111				0	Content		-72	-111	28848749	1353524962
28865	08:50:00.946	00:00:28.865	1733	1098,155	700,5133	0,5346435	0,6091881	402,5594	3,873082	3	1055,073	690,8428	0,5346435	0,6091881	402,5594	3,873458	1	6	1055	691						Untertest4.avi	0	880	547	72	111	983	580	133	0	Content		983	580	28865389	1353541602
28882	08:50:00.963	00:00:28.882	1734	-1024	-768	-1	-1	-1	-1	4	-1024	-768	-1	-1	-1	-1	4	6	0	0						Untertest4.avi	0	880	547	72	111	983	580	133	0	Content		-72	-111	28882014	1353558227
28899	08:50:00.980	00:00:28.898	1735	-1024	-768	-1	-1	-1	-1	4	-1024	-768	-1	-1	-1	-1	4	6	0	0						Untertest4.avi	0	880	547	72	111	983	580	133	0	Content		-72	-111	28898700	1353574913
28915	08:50:00.996	00:00:28.915	1736	-1024	-768	-1	-1	-1	-1	4	-1024	-768	-1	-1	-1	-1	4	6	0	0						Untertest4.avi	0	880	547	72	111	983	580	133	0	Content		-72	-111	28915368	1353591581
28932	08:50:01.013	00:00:28.932	1737	-1024	-768	-1	-1	-1	-1	4	-1024	-768	-1	-1	-1	-1	4	6	0	0						Untertest4.avi	0	880	547	72	111	983	580	133	0	Content		-72	-111	28932000	1353608213
28949	08:50:01.030	00:00:28.948	1738	-1024	-768	-1	-1	-1	-1	4	-1024	-768	-1	-1	-1	-1	4	6	0	0						Untertest4.avi	0	880	547	72	111	983	580	133	0	Content		-72	-111	28948668	1353624881
28965	08:50:01.046	00:00:28.965	1739	-1024	-768	-1	-1	-1	-1	4	-1024	-768	-1	-1	-1	-1	4	6	0	0						Untertest4.avi	0	880	547	72	111	983	580	133	0	Content		-72	-111	28965392	1353641605
28982	08:50:01.063	00:00:28.982	1740	1343,023	719,1045	0,5356635	0,6061932	402,5594	3,773585	3	1290,313	708,9603	0,5356637	0,6061932	402,5594	3,773268	1	6	1290	709						Untertest4.avi	0	880	547	72	111	983	580	133	0	Content		1218	598	28982007	1353658220
28999	08:50:01.080	00:00:28.998	1741	-1024	-768	-1	-1	-1	-1	4	-1024	-768	-1	-1	-1	-1	4		0	0						Untertest4.avi	0	880	547	72	111				0	Content		-72	-111	28998628	1353674841
29015	08:50:01.096	00:00:29.015	1742	-1024	-768	-1	-1	-1	-1	4	-1024	-768	-1	-1	-1	-1	4		0	0						Untertest4.avi	0	880	547	72	111				0	Content		-72	-111	29015252	1353691465
29032	08:50:01.113	00:00:29.032	1743	-1024	-768	-1	-1	-1	-1	4	-1024	-768	-1	-1	-1	-1	4		0	0						Untertest4.avi	0	880	547	72	111				0	Content		-72	-111	29032000	1353708213
29049	08:50:01.130	00:00:29.048	1744	-1024	-768	-1	-1	-1	-1	4	-1024	-768	-1	-1	-1	-1	4		0	0						Untertest4.avi	0	880	547	72	111				0	Content		-72	-111	29048623	1353724836
29065	08:50:01.146	00:00:29.065	1745	-1024	-768	-1	-1	-1	-1	4	-1024	-768	-1	-1	-1	-1	4		0	0						Untertest4.avi	0	880	547	72	111				0	Content		-72	-111	29065246	1353741459
29082	08:50:01.163	00:00:29.081	1746	-1024	-768	-1	-1	-1	-1	4	-1024	-768	-1	-1	-1	-1	4		0	0						Untertest4.avi	0	880	547	72	111				0	Content		-72	-111	29081873	1353758086
29099	08:50:01.180	00:00:29.098	1747	-1024	-768	-1	-1	-1	-1	4	-1024	-768	-1	-1	-1	-1	4		0	0						Untertest4.avi	0	880	547	72	111				0	Content		-72	-111	29098558	1353774771
29115	08:50:01.196	00:00:29.115	1748	-1024	-768	-1	-1	-1	-1	4	-1024	-768	-1	-1	-1	-1	4		0	0						Untertest4.avi	0	880	547	72	111				0	Content		-72	-111	29115225	1353791438
29132	08:50:01.213	00:00:29.131	1749	-1024	-768	-1	-1	-1	-1	4	-1024	-768	-1	-1	-1	-1	4		0	0						Untertest4.avi	0	880	547	72	111				0	Content		-72	-111	29131867	1353808080
29149	08:50:01.230	00:00:29.148	1750	-1024	-768	-1	-1	-1	-1	4	-1024	-768	-1	-1	-1	-1	4		0	0						Untertest4.avi	0	880	547	72	111				0	Content		-72	-111	29148614	1353824827
29165	08:50:01.246	00:00:29.165	1751	-1024	-768	-1	-1	-1	-1	4	-1024	-768	-1	-1	-1	-1	4		0	0						Untertest4.avi	0	880	547	72	111				0	Content		-72	-111	29165236	1353841449
29182	08:50:01.263	00:00:29.181	1752	-1024	-768	-1	-1	-1	-1	4	-1024	-768	-1	-1	-1	-1	4		0	0						Untertest4.avi	0	880	547	72	111				0	Content		-72	-111	29181860	1353858073
29199	08:50:01.280	00:00:29.198	1753	-1024	-768	-1	-1	-1	-1	4	-1024	-768	-1	-1	-1	-1	4		0	0						Untertest4.avi	0	880	547	72	111				0	Content		-72	-111	29198528	1353874741
29215	08:50:01.296	00:00:29.215	1754	-1024	-768	-1	-1	-1	-1	4	-1024	-768	-1	-1	-1	-1	4		0	0						Untertest4.avi	0	880	547	72	111				0	Content		-72	-111	29215233	1353891446
29232	08:50:01.313	00:00:29.232	1755	1403,123	431,7433	0,6695597	0,5958713	416,7411	3,236237	0	1402,03	494,3398	0,5139371	0,6245908	405,15	2,944806	0	7	1403	463						Untertest4.avi	0	880	547	72	111	1325	344	316	0	Content		1331	352	29232012	1353908225
29248	08:50:01.329	00:00:29.248	1756	1408,332	424,1514	0,6695725	0,5957978	418,0631	3,294335	0	1386,16	484,8538	0,5133294	0,6256228	404,7612	2,978031	0	7	1397	455						Untertest4.avi	0	880	547	72	111	1325	344	316	0	Content		1325	344	29248482	1353924695
29265	08:50:01.346	00:00:29.265	1757	-1024	-768	-1	-1	-1	-1	4	-1024	-768	-1	-1	-1	-1	4	7	0	0						Untertest4.avi	0	880	547	72	111	1325	344	316	0	Content		-72	-111	29265358	1353941571
29282	08:50:01.363	00:00:29.281	1758	1358,187	350,4946	0,6686923	0,5960764	418,0606	3,273458	0	-1024	-768	-1	-1	-1	-1	4	7	1358	350						Untertest4.avi	0	880	547	72	111	1325	344	316	0	Content		1286	239	29281744	1353957957
29298	08:50:01.379	00:00:29.298	1759	1416	411,0964	0,6697588	0,594779	420,9793	3,338909	0	1388,098	490,5858	0,5116425	0,6270403	402,1506	2,899274	0	7	1402	451						Untertest4.avi	0	880	547	72	111	1325	344	316	0	Content		1330	340	29298496	1353974709
29315	08:50:01.396	00:00:29.315	1760	-1024	-768	-1	-1	-1	-1	4	-1024	-768	-1	-1	-1	-1	4	7	0	0						Untertest4.avi	0	880	547	72	111	1325	344	316	0	Content		-72	-111	29315104	1353991317
29332	08:50:01.413	00:00:29.331	1761	1389,013	343,1663	0,6695192	0,5967702	420,9768	3,30875	0	-1024	-768	-1	-1	-1	-1	4	7	1389	343						Untertest4.avi	0	880	547	72	111	1325	344	316	0	Content		1317	232	29331725	1354007938
29348	08:50:01.429	00:00:29.348	1762	1402,819	425,993	0,6698507	0,5962799	421,4433	3,321318	0	1395,174	496,5341	0,5122229	0,6284103	404,1747	2,926226	0	7	1399	461						Untertest4.avi	0	880	547	72	111	1325	344	316	0	Content		1327	350	29348471	1354024684
29365	08:50:01.446	00:00:29.365	1763	-1024	-768	-1	-1	-1	-1	4	-1024	-768	-1	-1	-1	-1	4	7	0	0						Untertest4.avi	0	880	547	72	111	1325	344	316	0	Content		-72	-111	29365134	1354041347
29382	08:50:01.463	00:00:29.381	1764	-1024	-768	-1	-1	-1	-1	4	-1024	-768	-1	-1	-1	-1	4	7	0	0						Untertest4.avi	0	880	547	72	111	1325	344	316	0	Content		-72	-111	29381802	1354058015
29398	08:50:01.479	00:00:29.398	1765	1393,431	428,0901	0,6688837	0,5963814	418,3258	3,335279	0	1394,099	496,5693	0,5131307	0,6280665	406,4616	2,96183	0	7	1394	462						Untertest4.avi	0	880	547	72	111	1325	344	316	0	Content		1322	351	29398422	1354074635
29415	08:50:01.496	00:00:29.415	1766	1407,307	426,6588	0,6689568	0,5960137	418,3484	3,308649	0	1376,777	500,852	0,511944	0,6276893	402,6849	2,924901	0	7	1392	464						Untertest4.avi	0	880	547	72	111	1325	344	316	0	Content		1320	353	29415045	1354091258
29432	08:50:01.513	00:00:29.431	1767	1405,094	427,482	0,6691198	0,5958613	418,2129	3,316527	0	1391,621	499,8806	0,512414	0,6273717	403,6542	2,93802	0	7	1398	464						Untertest4.avi	0	880	547	72	111	1325	344	316	0	Content		1326	353	29431669	1354107882
29448	08:50:01.529	00:00:29.448	1768	1410,764	422,1418	0,6688835	0,5958039	417,3706	3,312622	0	1406,709	483,7261	0,512782	0,6272705	404,4533	2,975616	0	7	1409	453						Untertest4.avi	0	880	547	72	111	1325	344	316	0	Content		1337	342	29448418	1354124631
29465	08:50:01.546	00:00:29.465	1769	1391,701	422,2726	0,6690941	0,5959168	417,6825	3,317997	0	1396,028	489,5841	0,5133532	0,6272789	405,6598	3,000593	0	7	1394	456						Untertest4.avi	0	880	547	72	111	1325	344	316	0	Content		1322	345	29465042	1354141255
29482	08:50:01.563	00:00:29.481	1770	1392,018	433,7299	0,6697834	0,5961902	419,1209	3,341579	0	1394,368	500,0919	0,5132841	0,627437	405,0846	2,984719	0	7	1393	467						Untertest4.avi	0	880	547	72	111	1325	344	316	0	Content		1321	356	29481664	1354157877
29498	08:50:01.579	00:00:29.498	1771	1416,99	415,6755	0,6696687	0,5966679	418,3756	3,367173	0	1399,443	490,1144	0,5134692	0,627759	405,3819	2,980559	0	7	1408	453						Untertest4.avi	0	880	547	72	111	1325	344	316	0	Content		1336	342	29498287	1354174500
29515	08:50:01.596	00:00:29.515	1772	1425,185	423,6564	0,6698082	0,5970758	418,6888	3,324824	0	1415,234	490,5779	0,5133685	0,6281496	404,9894	2,946383	0	7	1420	457						Untertest4.avi	0	880	547	72	111	1325	344	316	0	Content		1348	346	29515039	1354191252
29532	08:50:01.613	00:00:29.531	1773	1434,908	383,5571	0,6776102	0,5974993	438,4251	3,481497	0	1347,788	512,823	0,5120181	0,6285315	399,2953	2,904138	0	7	1391	448						Untertest4.avi	0	880	547	72	111	1325	344	316	0	Content		1319	337	29531661	1354207874
29548	08:50:01.629	00:00:29.548	1774	1257,704	400,0386	0,6859108	0,5974275	457,834	3,65364	0	1308,319	448,5261	0,5343614	0,6283956	472,0559	3,511346	0	8	1283	424						Untertest4.avi	0	880	547	72	111	1212	262	300	0	Content		1211	313	29548285	1354224498
29565	08:50:01.646	00:00:29.565	1775	1179,652	388,7091	0,688169	0,5972595	461,7518	3,657838	0	1250,1	426,3654	0,5367249	0,6284298	479,582	3,516776	0	8	1215	408						Untertest4.avi	0	880	547	72	111	1212	262	300	0	Content		1143	297	29565033	1354241246
29582	08:50:01.663	00:00:29.581	1776	1168,144	394,0601	0,6888288	0,5973684	464,2033	3,665797	0	1245,887	428,2332	0,5358066	0,6286896	477,5334	3,507144	0	8	1207	411						Untertest4.avi	0	880	547	72	111	1212	262	300	0	Content		1135	300	29581656	1354257869
29598	08:50:01.679	00:00:29.598	1777	1172,257	386,5819	0,6911074	0,5981886	470,5517	3,77825	0	1238,062	444,698	0,5352205	0,6289457	475,6788	3,502635	0	8	1205	416						Untertest4.avi	0	880	547	72	111	1212	262	300	0	Content		1133	305	29598276	1354274489
29615	08:50:01.696	00:00:29.614	1778	1181,653	377,4106	0,6911522	0,5984338	470,7276	3,723904	0	1374,142	359,9489	0,5406097	0,6297595	497,0805	3,669477	0	8	1278	369						Untertest4.avi	0	880	547	72	111	1212	262	300	0	Content		1206	258	29614901	1354291114
29632	08:50:01.713	00:00:29.631	1779	1205,831	369,1867	0,6911724	0,5986861	470,6222	3,709706	0	1361,64	369,0633	0,5406122	0,6300856	497,179	3,67858	0	8	1284	369						Untertest4.avi	0	880	547	72	111	1212	262	300	0	Content		1212	258	29631651	1354307864
29648	08:50:01.729	00:00:29.648	1780	1183,761	385,3457	0,6911665	0,5990761	470,7955	3,749269	0	1367,108	361,0495	0,5405912	0,6305652	497,1263	3,670423	0	8	1275	373						Untertest4.avi	0	880	547	72	111	1212	262	300	0	Content		1203	262	29648275	1354324488
29665	08:50:01.746	00:00:29.664	1781	1190,296	382,8951	0,6910737	0,5995105	470,7875	3,731158	0	1371,475	358,0074	0,5405316	0,6310955	497,2604	3,67395	0	8	1281	370						Untertest4.avi	0	880	547	72	111	1212	262	300	0	Content		1209	259	29664898	1354341111
29682	08:50:01.763	00:00:29.681	1782	1194,764	378,0498	0,6909801	0,5998858	470,9231	3,735379	0	1354,974	359,0581	0,5404584	0,6316653	497,2386	3,697243	0	8	1275	369						Untertest4.avi	0	880	547	72	111	1212	262	300	0	Content		1203	258	29681522	1354357735
29698	08:50:01.779	00:00:29.698	1783	1195,91	379,502	0,6909422	0,6001778	470,7747	3,728687	0	1374,656	365,5378	0,5403911	0,6321627	497,2644	3,667819	0	8	1285	373						Untertest4.avi	0	880	547	72	111	1212	262	300	0	Content		1213	262	29698275	1354374488
29715	08:50:01.796	00:00:29.714	1784	1200,011	367,9835	0,6908814	0,6002731	470,9602	3,709738	0	1374,459	363,7672	0,5403323	0,6325094	497,329	3,709828	0	8	1287	366						Untertest4.avi	0	880	547	72	111	1212	262	300	0	Content		1215	255	29714897	1354391110
29732	08:50:01.813	00:00:29.731	1785	1204,162	373,2626	0,6908608	0,6003758	471,0192	3,75755	0	1384,935	357,0688	0,5402951	0,6328428	497,3883	3,685515	0	8	1295	365						Untertest4.avi	0	880	547	72	111	1212	262	300	0	Content		1223	254	29731522	1354407735
29748	08:50:01.829	00:00:29.748	1786	1175,813	383,9009	0,6908387	0,6004463	471,3262	3,773279	0	1389,752	344,8654	0,5403106	0,6331349	497,3957	3,711622	0	8	1283	364						Untertest4.avi	0	880	547	72	111	1212	262	300	0	Content		1211	253	29748145	1354424358
29765	08:50:01.846	00:00:29.764	1787	1204,467	372,0845	0,6909134	0,6003364	471,1407	3,737136	0	1387,061	352,687	0,5403453	0,6332367	497,4862	3,709073	0	8	1296	362						Untertest4.avi	0	880	547	72	111	1212	262	300	0	Content		1224	251	29764896	1354441109
29782	08:50:01.863	00:00:29.781	1788	1194,243	380,0707	0,6908846	0,600326	471,25	3,759148	0	1382,127	360,4551	0,5403628	0,6333822	497,5903	3,727074	0	8	1288	370						Untertest4.avi	0	880	547	72	111	1212	262	300	0	Content		1216	259	29781521	1354457734
29798	08:50:01.879	00:00:29.798	1789	1231,032	387,1097	0,6907439	0,6006132	471,431	3,744115	0	1427,046	367,7166	0,5403131	0,6338397	497,8778	3,724563	0	8	1329	377						Untertest4.avi	0	880	547	72	111	1212	262	300	0	Content		1257	266	29798145	1354474358
29815	08:50:01.896	00:00:29.814	1790	1244,887	393,5555	0,690652	0,600776	471,385	3,766596	0	1415,78	378,5538	0,5402354	0,6341565	497,8763	3,7484	0	8	1330	386						Untertest4.avi	0	880	547	72	111	1212	262	300	0	Content		1258	275	29814779	1354490992
29832	08:50:01.913	00:00:29.831	1791	1225,468	393,0981	0,6903171	0,6010706	471,596	3,759819	0	1419,411	372,1664	0,5399575	0,6345784	497,8755	3,708293	0	8	1322	383						Untertest4.avi	0	880	547	72	111	1212	262	300	0	Content		1250	272	29831524	1354507737
29848	08:50:01.929	00:00:29.848	1792	1214,846	404,4922	0,6898206	0,6013138	471,794	3,750495	0	1424,064	373,5225	0,5395752	0,6349991	497,9967	3,70815	0	9	1319	389						Untertest4.avi	0	880	547	72	111	1156	303	233	0	Content		1247	278	29848150	1354524363
29865	08:50:01.946	00:00:29.864	1793	1138,999	461,2109	0,6924031	0,6017467	451,6607	3,508224	0	1224,497	483,0012	0,5502951	0,6356441	448,635	3,244793	0	9	1182	472						Untertest4.avi	0	880	547	72	111	1156	303	233	0	Content		1110	361	29864703	1354540916
29881	08:50:01.962	00:00:29.881	1794	1196,809	399,1792	0,6873846	0,6008879	468,6924	3,638697	0	1295,579	450,0666	0,5330942	0,6353451	476,8033	3,437527	0	9	1246	425						Untertest4.avi	0	880	547	72	111	1156	303	233	0	Content		1174	314	29881439	1354557652
29898	08:50:01.979	00:00:29.898	1795	1174,546	430,6603	0,6904587	0,6020448	456,1818	3,505901	0	1247,768	485,4661	0,548645	0,6365593	451,0768	3,184645	0	9	1211	458						Untertest4.avi	0	880	547	72	111	1156	303	233	0	Content		1139	347	29898061	1354574274
29915	08:50:01.996	00:00:29.914	1796	-1024	-768	-1	-1	-1	-1	4	-1024	-768	-1	-1	-1	-1	4	9	0	0						Untertest4.avi	0	880	547	72	111	1156	303	233	0	Content		-72	-111	29914686	1354590899
29931	08:50:02.012	00:00:29.931	1797	-1024	-768	-1	-1	-1	-1	4	-1024	-768	-1	-1	-1	-1	4	9	0	0						Untertest4.avi	0	880	547	72	111	1156	303	233	0	Content		-72	-111	29931372	1354607585
29948	08:50:02.029	00:00:29.948	1798	-1024	-768	-1	-1	-1	-1	4	-1024	-768	-1	-1	-1	-1	4	9	0	0						Untertest4.avi	0	880	547	72	111	1156	303	233	0	Content		-72	-111	29948040	1354624253
29965	08:50:02.046	00:00:29.964	1799	370,5467	827,1077	0,6857756	0,6015649	472,6968	2,355656	0	872,9434	610,4785	0,5358827	0,6373789	498,4059	2,839046	0	9	622	719						Untertest4.avi	0	880	547	72	111	1156	303	233	0	Content		550	608	29964681	1354640894
29981	08:50:02.062	00:00:29.981	1800	1148,057	452,1697	0,6884805	0,6014024	453,9653	3,250265	0	1341,51	404,9026	0,5351309	0,6375797	498,4059	3,330564	0	9	1245	429						Untertest4.avi	0	880	547	72	111	1156	303	233	0	Content		1173	318	29981305	1354657518
29998	08:50:02.079	00:00:29.998	1801	1106,978	436,0504	0,6784458	0,6004251	453,9622	3,230636	0	1385,982	362,4705	0,5355315	0,6371941	498,4059	3,321845	0	9	1246	399						Untertest4.avi	0	880	547	72	111	1156	303	233	0	Content		1174	288	29998052	1354674265
30015	08:50:02.096	00:00:30.014	1802	-1024	-768	-1	-1	-1	-1	4	-1024	-768	-1	-1	-1	-1	4	9	0	0						Untertest4.avi	0	880	547	72	111	1156	303	233	0	Content		-72	-111	30014709	1354690922
30031	08:50:02.112	00:00:30.031	1803	-1024	-768	-1	-1	-1	-1	4	-1024	-768	-1	-1	-1	-1	4	9	0	0						Untertest4.avi	0	880	547	72	111	1156	303	233	0	Content		-72	-111	30031376	1354707589
30048	08:50:02.129	00:00:30.048	1804	1218,092	372,5057	0,6850479	0,6001173	472,3406	3,289518	0	1419,247	360,9441	0,5353816	0,6366768	498,8886	3,249413	0	9	1319	367						Untertest4.avi	0	880	547	72	111	1156	303	233	0	Content		1247	256	30048000	1354724213
30065	08:50:02.146	00:00:30.064	1805	1013,239	375,0638	0,6864586	0,5991293	472,1759	3,287066	0	1117,921	400,0349	0,5369094	0,6362629	498,8886	3,222325	0	9	1066	388						Untertest4.avi	0	880	547	72	111	1156	303	233	0	Content		994	277	30064624	1354740837
30081	08:50:02.162	00:00:30.081	1806	808,3837	402,4981	0,6883621	0,5980776	471,9947	3,304877	0	892,3342	406,2768	0,5391774	0,6353047	497,5779	3,216613	0	10	850	404						Untertest4.avi	0	880	547	72	111	521	285	217	0	Content		778	293	30081245	1354757458
30098	08:50:02.179	00:00:30.097	1807	699,2704	363,9989	0,6899129	0,5975878	471,6189	3,169881	0	742,6547	397,1155	0,5407484	0,6351647	497,4406	3,204731	0	10	721	381						Untertest4.avi	0	880	547	72	111	521	285	217	0	Content		649	270	30097993	1354774206
30115	08:50:02.196	00:00:30.114	1808	556,6896	390,4917	0,6910165	0,5976813	471,8538	3,081626	0	584,1622	438,3809	0,5420402	0,6354178	497,0606	3,17029	0	10	570	414						Untertest4.avi	0	880	547	72	111	521	285	217	0	Content		498	303	30114616	1354790829
30131	08:50:02.212	00:00:30.131	1809	-1024	-768	-1	-1	-1	-1	4	-1024	-768	-1	-1	-1	-1	4	10	0	0						Untertest4.avi	0	880	547	72	111	521	285	217	0	Content		-72	-111	30131242	1354807455
30148	08:50:02.229	00:00:30.147	1810	578,7474	400,7614	0,6909752	0,5982682	471,5378	3,213189	0	592,5482	395,9729	0,5421257	0,6357048	496,6657	3,127763	0	10	586	398						Untertest4.avi	0	880	547	72	111	521	285	217	0	Content		514	287	30147867	1354824080
30165	08:50:02.246	00:00:30.164	1811	594,3077	386,2404	0,6910772	0,5984368	471,2879	3,171268	0	589,5135	402,1294	0,5421038	0,635823	496,6018	3,1854	0	10	592	394						Untertest4.avi	0	880	547	72	111	521	285	217	0	Content		520	283	30164618	1354840831
30181	08:50:02.262	00:00:30.181	1812	606,403	393,7275	0,691137	0,59837	471,2896	3,162868	0	577,7835	411,0314	0,5420592	0,6358987	496,7873	3,141537	0	10	592	402						Untertest4.avi	0	880	547	72	111	521	285	217	0	Content		520	291	30181240	1354857453
30198	08:50:02.279	00:00:30.197	1813	603,9069	390,0195	0,6913084	0,5981535	471,3001	3,124676	0	587,3204	400,5569	0,5421581	0,6359209	496,6088	3,165263	0	10	596	395						Untertest4.avi	0	880	547	72	111	521	285	217	0	Content		524	284	30197865	1354874078
30215	08:50:02.296	00:00:30.214	1814	586,2881	404,6343	0,691577	0,5979425	471,1372	3,20026	0	586,8648	397,2091	0,5423378	0,6359013	496,7312	3,164842	0	10	587	401						Untertest4.avi	0	880	547	72	111	521	285	217	0	Content		515	290	30214613	1354890826
30231	08:50:02.312	00:00:30.231	1815	602,3246	394,1315	0,6919015	0,5979522	471,0287	3,185494	0	592,2382	389,9085	0,5425457	0,6357831	496,462	3,135864	0	10	597	392						Untertest4.avi	0	880	547	72	111	521	285	217	0	Content		525	281	30231240	1354907453
30248	08:50:02.329	00:00:30.247	1816	599,9034	388,7972	0,6923864	0,5978893	471,0186	3,146439	0	590,1678	399,009	0,5428833	0,6355425	496,6279	3,140443	0	10	595	394						Untertest4.avi	0	880	547	72	111	521	285	217	0	Content		523	283	30247862	1354924075
30264	08:50:02.345	00:00:30.264	1817	598,4592	392,7452	0,6931224	0,5978526	471,2249	3,183088	0	591,1385	403,2846	0,5433892	0,6355546	496,598	3,141535	0	10	595	398						Untertest4.avi	0	880	547	72	111	521	285	217	0	Content		523	287	30264488	1354940701
30281	08:50:02.362	00:00:30.281	1818	590,8253	397,5969	0,6938146	0,5980005	470,8694	3,21677	0	608,92	390,6405	0,5440024	0,6357325	496,3217	3,118943	0	10	600	394						Untertest4.avi	0	880	547	72	111	521	285	217	0	Content		528	283	30281237	1354957450
30298	08:50:02.379	00:00:30.297	1819	586,033	395,2374	0,6947352	0,5981731	470,7303	3,14782	0	595,1296	392,8873	0,5448691	0,635816	496,1866	3,099818	0	11	591	394						Untertest4.avi	0	880	547	72	111	448	276	266	0	Content		519	283	30297859	1354974072
30314	08:50:02.395	00:00:30.314	1820	525,2194	386,1941	0,6960441	0,5980139	470,7506	3,119081	0	514,8549	382,982	0,54624	0,6357281	496,1148	3,10086	0	11	520	385						Untertest4.avi	0	880	547	72	111	448	276	266	0	Content		448	274	30314484	1354990697
30331	08:50:02.412	00:00:30.331	1821	507,0681	394,2538	0,6964878	0,5977648	470,6513	3,094928	0	526,7608	379,4033	0,5463447	0,6353362	496,08	3,033526	0	11	517	387						Untertest4.avi	0	880	547	72	111	448	276	266	0	Content		445	276	30331108	1355007321
30348	08:50:02.429	00:00:30.347	1822	499,7977	391,9982	0,6965335	0,5974245	470,6647	3,053568	0	526,9446	391,6343	0,5463372	0,6349473	496,0683	3,042436	0	11	513	392						Untertest4.avi	0	880	547	72	111	448	276	266	0	Content		441	281	30347857	1355024070
30364	08:50:02.445	00:00:30.364	1823	511,4474	390,0336	0,6964665	0,596975	470,61	3,060851	0	537,8478	379,2752	0,5462493	0,6343793	496,0253	2,961668	0	11	525	385						Untertest4.avi	0	880	547	72	111	448	276	266	0	Content		453	274	30364482	1355040695
30381	08:50:02.462	00:00:30.381	1824	518,4383	384,2329	0,6962162	0,5965665	470,7018	2,989992	0	520,4101	385,8954	0,5460024	0,6340964	495,9667	2,974678	0	11	519	385						Untertest4.avi	0	880	547	72	111	448	276	266	0	Content		447	274	30381107	1355057320
30398	08:50:02.479	00:00:30.397	1825	516,3257	397,0402	0,6959728	0,5962659	470,5819	2,968211	0	528,1472	398,2539	0,5457944	0,6337813	496,0085	2,94355	0	11	522	398						Untertest4.avi	0	880	547	72	111	448	276	266	0	Content		450	287	30397730	1355073943
30414	08:50:02.495	00:00:30.414	1826	507,1511	386,6708	0,6956881	0,5961772	470,6456	2,952951	0	514,264	378,5695	0,5455243	0,6336843	496,0191	2,913058	0	11	511	383						Untertest4.avi	0	880	547	72	111	448	276	266	0	Content		439	272	30414479	1355090692
30431	08:50:02.512	00:00:30.431	1827	516,7004	406,8596	0,6955456	0,5962586	470,6226	2,909873	0	533,4241	391,0187	0,5453277	0,633818	496,0602	2,907398	0	11	525	399						Untertest4.avi	0	880	547	72	111	448	276	266	0	Content		453	288	30431103	1355107316
30448	08:50:02.529	00:00:30.447	1828	503,8455	393,9077	0,6952687	0,5965227	470,657	2,875196	0	526,2302	380,9272	0,5450463	0,6341701	496,0079	2,866585	0	11	515	387						Untertest4.avi	0	880	547	72	111	448	276	266	0	Content		443	276	30447728	1355123941
30464	08:50:02.545	00:00:30.464	1829	515,6735	382,4522	0,6949369	0,5968384	470,2831	2,830665	0	531,9094	376,3829	0,5447558	0,6345018	495,8633	2,828207	0	11	524	379						Untertest4.avi	0	880	547	72	111	448	276	266	0	Content		452	268	30464349	1355140562
30481	08:50:02.562	00:00:30.481	1830	523,5243	385,4669	0,6945428	0,5968163	470,3725	2,7946	0	513,9663	396,7257	0,5443364	0,6346743	495,827	2,87593	0	11	519	391						Untertest4.avi	0	880	547	72	111	448	276	266	0	Content		447	280	30481099	1355157312
30498	08:50:02.579	00:00:30.497	1831	514,4134	389,6093	0,6940313	0,5962564	470,4377	2,850871	0	525,2808	383,619	0,5438799	0,6345006	495,8526	2,798383	0	11	520	387						Untertest4.avi	0	880	547	72	111	448	276	266	0	Content		448	276	30497722	1355173935
30514	08:50:02.595	00:00:30.514	1832	506,5528	391,7403	0,6934677	0,5954691	470,7383	2,842827	0	520,4434	404,829	0,5433817	0,6338804	496,2896	2,823421	0	11	513	398						Untertest4.avi	0	880	547	72	111	448	276	266	0	Content		441	287	30514348	1355190561
30531	08:50:02.612	00:00:30.530	1833	500,1405	388,1914	0,69285	0,5946228	470,7651	2,852469	0	521,9951	380,1049	0,5427982	0,633082	496,2567	2,788314	0	11	511	384						Untertest4.avi	0	880	547	72	111	448	276	266	0	Content		439	273	30530971	1355207184
30548	08:50:02.629	00:00:30.547	1834	613,1433	423,0091	0,6909746	0,5945361	470,8467	2,809953	0	624,0586	424,6631	0,5413275	0,6327317	496,6551	2,833526	0	11	619	424						Untertest4.avi	0	880	547	72	111	448	276	266	0	Content		547	313	30547722	1355223935
30564	08:50:02.645	00:00:30.564	1835	750,3723	455,5813	0,6888402	0,5954077	471,2506	2,782201	0	759,1146	462,6735	0,5396688	0,633096	496,8151	2,753749	0	12	755	459						Untertest4.avi	0	880	547	72	111	933	547	416	0	Content		683	348	30564345	1355240558
30581	08:50:02.662	00:00:30.580	1836	908,987	521,4677	0,6872477	0,5970842	471,4284	2,707394	0	907,9189	525,6638	0,5384739	0,6343405	496,8597	2,758382	0	12	908	524						Untertest4.avi	0	880	547	72	111	933	547	416	0	Content		836	413	30580969	1355257182
30598	08:50:02.679	00:00:30.597	1837	1023,786	596,0785	0,6864148	0,599282	471,2536	2,709251	0	1006,692	606,6802	0,5377845	0,6361251	496,8961	2,753009	0	12	1015	601						Untertest4.avi	0	880	547	72	111	933	547	416	0	Content		943	490	30597591	1355273804
30614	08:50:02.695	00:00:30.614	1838	1033,006	651,9198	0,6865552	0,6002446	471,3291	2,722629	0	1030,217	653,8384	0,5377533	0,6373278	496,7229	2,741678	0	12	1032	653						Untertest4.avi	0	880	547	72	111	933	547	416	0	Content		960	542	30614340	1355290553
30631	08:50:02.712	00:00:30.630	1839	1011,156	654,0944	0,6869456	0,6009093	471,2125	2,697161	0	1034,924	669,1154	0,5378336	0,6379165	496,6598	2,732797	0	12	1023	662						Untertest4.avi	0	880	547	72	111	933	547	416	0	Content		951	551	30630963	1355307176
30648	08:50:02.729	00:00:30.647	1840	1027,923	682,9155	0,6871656	0,6016765	471,3235	2,71528	0	1025,601	650,6929	0,5377425	0,6384816	496,6161	2,734069	0	12	1027	667						Untertest4.avi	0	880	547	72	111	933	547	416	0	Content		955	556	30647587	1355323800
30664	08:50:02.745	00:00:30.664	1841	1032,241	649,8893	0,6871017	0,6024569	471,356	2,686671	0	1031,718	664,1877	0,5374419	0,6394011	496,4236	2,720903	0	12	1032	657						Untertest4.avi	0	880	547	72	111	933	547	416	0	Content		960	546	30664336	1355340549
30681	08:50:02.762	00:00:30.680	1842	1019,065	641,7376	0,686763	0,6034271	471,4254	2,700115	0	1022,277	658,4551	0,5369489	0,6402965	496,4167	2,723637	0	12	1021	650						Untertest4.avi	0	880	547	72	111	933	547	416	0	Content		949	539	30680959	1355357172
30698	08:50:02.779	00:00:30.697	1843	1018,304	642,1052	0,6864694	0,6043118	471,3615	2,713223	0	1022,196	669,4359	0,5363802	0,6413257	496,6964	2,706673	0	12	1020	656						Untertest4.avi	0	880	547	72	111	933	547	416	0	Content		948	545	30697583	1355373796
30714	08:50:02.795	00:00:30.714	1844	1010,908	631,7231	0,6859826	0,6052189	471,8113	2,731116	0	1025,646	659,5046	0,5357975	0,6424079	496,6041	2,788288	0	12	1018	646						Untertest4.avi	0	880	547	72	111	933	547	416	0	Content		946	535	30714207	1355390420
30731	08:50:02.812	00:00:30.730	1845	1005,775	646,0831	0,6854478	0,6060473	471,6885	2,742449	0	1015,219	673,987	0,5350854	0,6433517	496,5383	2,780429	0	12	1010	660						Untertest4.avi	0	880	547	72	111	933	547	416	0	Content		938	549	30730956	1355407169
30748	08:50:02.829	00:00:30.747	1846	999,5866	652,3248	0,6848375	0,6066426	471,9345	2,758482	0	1007,866	657,075	0,534359	0,6440935	496,6065	2,829778	0	12	1004	655						Untertest4.avi	0	880	547	72	111	933	547	416	0	Content		932	544	30747578	1355423791
30764	08:50:02.845	00:00:30.764	1847	993,4203	659,236	0,6842489	0,6068664	472,0588	2,799556	0	1017,493	683,1052	0,5335974	0,6445102	496,5107	2,805064	0	12	1005	671						Untertest4.avi	0	880	547	72	111	933	547	416	0	Content		933	560	30764205	1355440418
30781	08:50:02.862	00:00:30.780	1848	998,5743	652,4402	0,6836529	0,6068568	471,9784	2,831096	0	1010,304	667,0776	0,5328791	0,6447408	496,6497	2,8287	0	12	1004	660						Untertest4.avi	0	880	547	72	111	933	547	416	0	Content		932	549	30780952	1355457165
30798	08:50:02.879	00:00:30.797	1849	986,7369	655,1821	0,6830791	0,606597	472,1015	2,803208	0	1009,753	668,5875	0,5321715	0,6446836	496,3733	2,811855	0	12	998	662						Untertest4.avi	0	880	547	72	111	933	547	416	0	Content		926	551	30797575	1355473788
30814	08:50:02.895	00:00:30.814	1850	1007,491	660,4055	0,6825125	0,6062354	472,3134	2,800394	0	1008,057	671,0848	0,5313827	0,6444975	496,6005	2,795455	0	12	1008	666						Untertest4.avi	0	880	547	72	111	933	547	416	0	Content		936	555	30814200	1355490413
30831	08:50:02.912	00:00:30.830	1851	979,7905	655,2951	0,681759	0,606105	472,6556	2,805081	0	1010,871	669,3335	0,5305605	0,644475	496,6855	2,830813	0	12	995	662						Untertest4.avi	0	880	547	72	111	933	547	416	0	Content		923	551	30830824	1355507037
30848	08:50:02.929	00:00:30.847	1852	993,4971	654,8832	0,6811392	0,606096	472,4705	2,793838	0	1019,672	670,7767	0,5297636	0,6445324	496,4594	2,840458	0	12	1007	663						Untertest4.avi	0	880	547	72	111	933	547	416	0	Content		935	552	30847573	1355523786
30864	08:50:02.945	00:00:30.864	1853	981,8584	660,2369	0,6804387	0,6061047	472,4502	2,820009	0	1019,307	661,335	0,5289036	0,6446096	496,4486	2,866582	0	12	1001	661						Untertest4.avi	0	880	547	72	111	933	547	416	0	Content		929	550	30864195	1355540408
30881	08:50:02.962	00:00:30.880	1854	997,7778	651,3074	0,6798015	0,6060703	472,8255	2,855862	0	1002,341	665,821	0,5279986	0,644604	496,5517	2,912236	0	12	1000	659						Untertest4.avi	0	880	547	72	111	933	547	416	0	Content		928	548	30880821	1355557034
30897	08:50:02.978	00:00:30.897	1855	996,3884	648,4932	0,6789155	0,6056405	472,7774	2,85562	0	1005,291	663,763	0,5270591	0,6443567	496,5813	2,912008	0	12	1001	656						Untertest4.avi	0	880	547	72	111	933	547	416	0	Content		929	545	30897449	1355573662
30914	08:50:02.995	00:00:30.914	1856	986,0405	645,6536	0,6780807	0,6050387	473,0188	2,892696	0	1014,161	660,038	0,5260761	0,6439497	496,5428	2,906904	0	12	1000	653						Untertest4.avi	0	880	547	72	111	933	547	416	0	Content		928	542	30914196	1355590409
30931	08:50:03.012	00:00:30.930	1857	1008,417	649,1918	0,6772956	0,6042702	473,2921	2,893735	0	998,0935	664,647	0,525132	0,6433806	496,8074	2,91434	0	12	1003	657						Untertest4.avi	0	880	547	72	111	933	547	416	0	Content		931	546	30930819	1355607032
30947	08:50:03.028	00:00:30.947	1858	996,2948	657,2566	0,6765332	0,6037107	473,3101	2,938942	0	1015,026	667,3016	0,5242744	0,6429144	496,6636	2,916656	0	12	1006	662						Untertest4.avi	0	880	547	72	111	933	547	416	0	Content		934	551	30947446	1355623659
30964	08:50:03.045	00:00:30.964	1859	1004,296	651,993	0,6758604	0,603594	473,4507	2,927643	0	1006,542	657,7729	0,5234513	0,642771	496,7665	2,953627	0	12	1005	655						Untertest4.avi	0	880	547	72	111	933	547	416	0	Content		933	544	30964067	1355640280
30981	08:50:03.062	00:00:30.980	1860	910,368	690,9747	0,6761522	0,6047267	473,3502	2,949862	0	900,0276	696,6005	0,5241904	0,6437818	496,4742	2,968368	0	13	905	694						Untertest4.avi	0	880	547	72	111	582	706	100	0	Content		833	583	30980692	1355656905
30997	08:50:03.078	00:00:30.997	1861	778,4253	740,105	0,676877	0,6060458	473,5688	2,958864	0	749,7816	753,3941	0,5252557	0,6452881	496,533	2,967968	0	13	764	747						Untertest4.avi	0	880	547	72	111	582	706	100	0	Content		692	636	30997440	1355673653
31014	08:50:03.095	00:00:31.014	1862	685,6143	786,6134	0,6770955	0,6077815	473,6876	3,005381	0	656,6644	786,5726	0,5252535	0,6469903	496,3245	3,056584	0	13	671	787						Untertest4.avi	0	880	547	72	111	582	706	100	0	Content		599	676	31014066	1355690279
31031	08:50:03.112	00:00:31.030	1863	649,0613	850,3193	0,676446	0,6101274	473,8496	3,063343	0	625,6154	845,5499	0,5248128	0,6489387	496,211	3,048684	0	13	637	848						Untertest4.avi	0	880	547	72	111	582	706	100	0	Content		565	737	31030691	1355706904
31047	08:50:03.128	00:00:31.047	1864	642,8254	921,2152	0,6756356	0,6123712	474,1699	3,093258	0	582,9767	932,0453	0,5245925	0,6508182	496,2822	3,060383	0	13	613	927						Untertest4.avi	0	880	547	72	111	582	706	100	0	Content		541	816	31047438	1355723651
31064	08:50:03.145	00:00:31.064	1865	664,2579	1005,865	0,6748031	0,6142383	474,3647	3,011827	0	549,0103	984,8212	0,5244866	0,652339	496,4142	3,152641	0	13	607	995						Untertest4.avi	0	880	547	72	111	582	706	100	0	Content		535	884	31064065	1355740278
31081	08:50:03.162	00:00:31.080	1866	-1024	-768	-1	-1	-1	-1	4	-1024	-768	-1	-1	-1	-1	4		0	0						Untertest4.avi	0	880	547	72	111				0	Content		-72	-111	31080812	1355757025
31097	08:50:03.178	00:00:31.097	1867	-1024	-768	-1	-1	-1	-1	4	-1024	-768	-1	-1	-1	-1	4		0	0						Untertest4.avi	0	880	547	72	111				0	Content		-72	-111	31097438	1355773651
31114	08:50:03.195	00:00:31.114	1868	-1024	-768	-1	-1	-1	-1	4	-1024	-768	-1	-1	-1	-1	4		0	0						Untertest4.avi	0	880	547	72	111				0	Content		-72	-111	31114060	1355790273
31131	08:50:03.212	00:00:31.130	1869	-1024	-768	-1	-1	-1	-1	4	-1024	-768	-1	-1	-1	-1	4		0	0						Untertest4.avi	0	880	547	72	111				0	Content		-72	-111	31130813	1355807026
31147	08:50:03.228	00:00:31.147	1870	-1024	-768	-1	-1	-1	-1	4	-1024	-768	-1	-1	-1	-1	4		0	0						Untertest4.avi	0	880	547	72	111				0	Content		-72	-111	31147434	1355823647
31164	08:50:03.245	00:00:31.164	1871	-1024	-768	-1	-1	-1	-1	4	-1024	-768	-1	-1	-1	-1	4		0	0						Untertest4.avi	0	880	547	72	111				0	Content		-72	-111	31164060	1355840273
31181	08:50:03.262	00:00:31.180	1872	-1024	-768	-1	-1	-1	-1	4	-1024	-768	-1	-1	-1	-1	4		0	0						Untertest4.avi	0	880	547	72	111				0	Content		-72	-111	31180684	1355856897
31197	08:50:03.278	00:00:31.197	1873	-1024	-768	-1	-1	-1	-1	4	-1024	-768	-1	-1	-1	-1	4		0	0						Untertest4.avi	0	880	547	72	111				0	Content		-72	-111	31197310	1355873523
31214	08:50:03.295	00:00:31.214	1874	-1024	-768	-1	-1	-1	-1	4	-1024	-768	-1	-1	-1	-1	4		0	0						Untertest4.avi	0	880	547	72	111				0	Content		-72	-111	31214059	1355890272
31231	08:50:03.312	00:00:31.230	1875	-1024	-768	-1	-1	-1	-1	4	-1024	-768	-1	-1	-1	-1	4		0	0						Untertest4.avi	0	880	547	72	111				0	Content		-72	-111	31230511	1355906724
31247	08:50:03.328	00:00:31.247	1876	-1024	-768	-1	-1	-1	-1	4	-1024	-768	-1	-1	-1	-1	4		0	0						Untertest4.avi	0	880	547	72	111				0	Content		-72	-111	31247179	1355923392
31264	08:50:03.345	00:00:31.263	1877	-1024	-768	-1	-1	-1	-1	4	-1024	-768	-1	-1	-1	-1	4		0	0						Untertest4.avi	0	880	547	72	111				0	Content		-72	-111	31263843	1355940056
31281	08:50:03.362	00:00:31.280	1878	-1024	-768	-1	-1	-1	-1	4	-1024	-768	-1	-1	-1	-1	4		0	0						Untertest4.avi	0	880	547	72	111				0	Content		-72	-111	31280510	1355956723
31297	08:50:03.378	00:00:31.297	1879	-1024	-768	-1	-1	-1	-1	4	-1024	-768	-1	-1	-1	-1	4		0	0						Untertest4.avi	0	880	547	72	111				0	Content		-72	-111	31297066	1355973279
31314	08:50:03.395	00:00:31.313	1880	-1024	-768	-1	-1	-1	-1	4	-1024	-768	-1	-1	-1	-1	4		0	0						Untertest4.avi	0	880	547	72	111				0	Content		-72	-111	31313733	1355989946
31330	08:50:03.411	00:00:31.330	1881	-1024	-768	-1	-1	-1	-1	4	-1024	-768	-1	-1	-1	-1	4		0	0						Untertest4.avi	0	880	547	72	111				0	Content		-72	-111	31330379	1356006592
31348	08:50:03.429	00:00:31.347	1882	-1024	-768	-1	-1	-1	-1	4	-1024	-768	-1	-1	-1	-1	4		0	0						Untertest4.avi	0	880	547	72	111				0	Content		-72	-111	31347501	1356023714
31364	08:50:03.445	00:00:31.364	1883	-1024	-768	-1	-1	-1	-1	4	-1024	-768	-1	-1	-1	-1	4		0	0						Untertest4.avi	0	880	547	72	111				0	Content		-72	-111	31364252	1356040465
31380	08:50:03.461	00:00:31.380	1884	-1024	-768	-1	-1	-1	-1	4	-1024	-768	-1	-1	-1	-1	4		0	0						Untertest4.avi	0	880	547	72	111				0	Content		-72	-111	31380389	1356056602
31397	08:50:03.478	00:00:31.396	1885	-1024	-768	-1	-1	-1	-1	4	-1024	-768	-1	-1	-1	-1	4		0	0						Untertest4.avi	0	880	547	72	111				0	Content		-72	-111	31396999	1356073212
31414	08:50:03.495	00:00:31.413	1886	-1024	-768	-1	-1	-1	-1	4	-1024	-768	-1	-1	-1	-1	4		0	0						Untertest4.avi	0	880	547	72	111				0	Content		-72	-111	31413620	1356089833
31430	08:50:03.511	00:00:31.430	1887	-1024	-768	-1	-1	-1	-1	4	-1024	-768	-1	-1	-1	-1	4		0	0						Untertest4.avi	0	880	547	72	111				0	Content		-72	-111	31430379	1356106592
31447	08:50:03.528	00:00:31.446	1888	-1024	-768	-1	-1	-1	-1	4	-1024	-768	-1	-1	-1	-1	4		0	0						Untertest4.avi	0	880	547	72	111				0	Content		-72	-111	31446865	1356123078
31464	08:50:03.545	00:00:31.464	1889	-1024	-768	-1	-1	-1	-1	4	-1024	-768	-1	-1	-1	-1	4		0	0						Untertest4.avi	0	880	547	72	111				0	Content		-72	-111	31464059	1356140272
31481	08:50:03.562	00:00:31.481	1890	-1024	-768	-1	-1	-1	-1	4	-1024	-768	-1	-1	-1	-1	4		0	0						Untertest4.avi	0	880	547	72	111				0	Content		-72	-111	31481433	1356157646
31499	08:50:03.580	00:00:31.498	1891	-1024	-768	-1	-1	-1	-1	4	-1024	-768	-1	-1	-1	-1	4		0	0						Untertest4.avi	0	880	547	72	111				0	Content		-72	-111	31498804	1356175017
31514	08:50:03.595	00:00:31.513	1892	-1024	-768	-1	-1	-1	-1	4	-1024	-768	-1	-1	-1	-1	4		0	0						Untertest4.avi	0	880	547	72	111				0	Content		-72	-111	31513602	1356189815
31530	08:50:03.611	00:00:31.530	1893	-1024	-768	-1	-1	-1	-1	4	-1024	-768	-1	-1	-1	-1	4		0	0						Untertest4.avi	0	880	547	72	111				0	Content		-72	-111	31530226	1356206439
31547	08:50:03.628	00:00:31.546	1894	-1024	-768	-1	-1	-1	-1	4	-1024	-768	-1	-1	-1	-1	4		0	0						Untertest4.avi	0	880	547	72	111				0	Content		-72	-111	31546975	1356223188
31564	08:50:03.645	00:00:31.563	1895	-1024	-768	-1	-1	-1	-1	4	-1024	-768	-1	-1	-1	-1	4		0	0						Untertest4.avi	0	880	547	72	111				0	Content		-72	-111	31563598	1356239811
31580	08:50:03.661	00:00:31.580	1896	-1024	-768	-1	-1	-1	-1	4	-1024	-768	-1	-1	-1	-1	4		0	0						Untertest4.avi	0	880	547	72	111				0	Content		-72	-111	31580220	1356256433
31597	08:50:03.678	00:00:31.596	1897	-1024	-768	-1	-1	-1	-1	4	-1024	-768	-1	-1	-1	-1	4		0	0						Untertest4.avi	0	880	547	72	111				0	Content		-72	-111	31596846	1356273059
31614	08:50:03.695	00:00:31.613	1898	-1024	-768	-1	-1	-1	-1	4	-1024	-768	-1	-1	-1	-1	4		0	0						Untertest4.avi	0	880	547	72	111				0	Content		-72	-111	31613915	1356290128
31631	08:50:03.712	00:00:31.631	1899	-1024	-768	-1	-1	-1	-1	4	-1024	-768	-1	-1	-1	-1	4		0	0						Untertest4.avi	0	880	547	72	111				0	Content		-72	-111	31631289	1356307502
31649	08:50:03.730	00:00:31.648	1900	-1024	-768	-1	-1	-1	-1	4	-1024	-768	-1	-1	-1	-1	4		0	0						Untertest4.avi	0	880	547	72	111				0	Content		-72	-111	31648534	1356324747
31663	08:50:03.744	00:00:31.663	1901	-1024	-768	-1	-1	-1	-1	4	-1024	-768	-1	-1	-1	-1	4		0	0						Untertest4.avi	0	880	547	72	111				0	Content		-72	-111	31663464	1356339677
31680	08:50:03.761	00:00:31.680	1902	-1024	-768	-1	-1	-1	-1	4	-1024	-768	-1	-1	-1	-1	4		0	0						Untertest4.avi	0	880	547	72	111				0	Content		-72	-111	31680085	1356356298
31697	08:50:03.778	00:00:31.696	1903	-1024	-768	-1	-1	-1	-1	4	-1024	-768	-1	-1	-1	-1	4		0	0						Untertest4.avi	0	880	547	72	111				0	Content		-72	-111	31696832	1356373045
31713	08:50:03.794	00:00:31.713	1904	-1024	-768	-1	-1	-1	-1	4	-1024	-768	-1	-1	-1	-1	4		0	0						Untertest4.avi	0	880	547	72	111				0	Content		-72	-111	31713455	1356389668
31730	08:50:03.811	00:00:31.730	1905	-1024	-768	-1	-1	-1	-1	4	-1024	-768	-1	-1	-1	-1	4		0	0						Untertest4.avi	0	880	547	72	111				0	Content		-72	-111	31730079	1356406292
31747	08:50:03.828	00:00:31.746	1906	-1024	-768	-1	-1	-1	-1	4	-1024	-768	-1	-1	-1	-1	4		0	0						Untertest4.avi	0	880	547	72	111				0	Content		-72	-111	31746702	1356422915
31764	08:50:03.845	00:00:31.763	1907	-1024	-768	-1	-1	-1	-1	4	-1024	-768	-1	-1	-1	-1	4		0	0						Untertest4.avi	0	880	547	72	111				0	Content		-72	-111	31763897	1356440110
31781	08:50:03.862	00:00:31.781	1908	-1024	-768	-1	-1	-1	-1	4	-1024	-768	-1	-1	-1	-1	4		0	0						Untertest4.avi	0	880	547	72	111				0	Content		-72	-111	31781272	1356457485
31799	08:50:03.880	00:00:31.798	1909	-1024	-768	-1	-1	-1	-1	4	-1024	-768	-1	-1	-1	-1	4		0	0						Untertest4.avi	0	880	547	72	111				0	Content		-72	-111	31798519	1356474732
31813	08:50:03.894	00:00:31.813	1910	-1024	-768	-1	-1	-1	-1	4	-1024	-768	-1	-1	-1	-1	4		0	0						Untertest4.avi	0	880	547	72	111				0	Content		-72	-111	31813331	1356489544
31830	08:50:03.911	00:00:31.830	1911	-1024	-768	-1	-1	-1	-1	4	-1024	-768	-1	-1	-1	-1	4		0	0						Untertest4.avi	0	880	547	72	111				0	Content		-72	-111	31830069	1356506282
31847	08:50:03.928	00:00:31.846	1912	-1024	-768	-1	-1	-1	-1	4	-1024	-768	-1	-1	-1	-1	4		0	0						Untertest4.avi	0	880	547	72	111				0	Content		-72	-111	31846692	1356522905
31863	08:50:03.944	00:00:31.863	1913	-1024	-768	-1	-1	-1	-1	4	-1024	-768	-1	-1	-1	-1	4		0	0						Untertest4.avi	0	880	547	72	111				0	Content		-72	-111	31863437	1356539650
31880	08:50:03.961	00:00:31.879	1914	-1024	-768	-1	-1	-1	-1	4	-1024	-768	-1	-1	-1	-1	4		0	0						Untertest4.avi	0	880	547	72	111				0	Content		-72	-111	31879935	1356556148
31897	08:50:03.978	00:00:31.896	1915	-1024	-768	-1	-1	-1	-1	4	-1024	-768	-1	-1	-1	-1	4		0	0						Untertest4.avi	0	880	547	72	111				0	Content		-72	-111	31896561	1356572774
31914	08:50:03.995	00:00:31.913	1916	-1024	-768	-1	-1	-1	-1	4	-1024	-768	-1	-1	-1	-1	4		0	0						Untertest4.avi	0	880	547	72	111				0	Content		-72	-111	31913755	1356589968
31931	08:50:04.012	00:00:31.931	1917	-1024	-768	-1	-1	-1	-1	4	-1024	-768	-1	-1	-1	-1	4		0	0						Untertest4.avi	0	880	547	72	111				0	Content		-72	-111	31931129	1356607342
31948	08:50:04.029	00:00:31.948	1918	-1024	-768	-1	-1	-1	-1	4	-1024	-768	-1	-1	-1	-1	4		0	0						Untertest4.avi	0	880	547	72	111				0	Content		-72	-111	31948377	1356624590
31963	08:50:04.044	00:00:31.963	1919	-1024	-768	-1	-1	-1	-1	4	-1024	-768	-1	-1	-1	-1	4		0	0						Untertest4.avi	0	880	547	72	111				0	Content		-72	-111	31963317	1356639530
31980	08:50:04.061	00:00:31.979	1920	-1024	-768	-1	-1	-1	-1	4	-1024	-768	-1	-1	-1	-1	4		0	0						Untertest4.avi	0	880	547	72	111				0	Content		-72	-111	31979928	1356656141
31997	08:50:04.078	00:00:31.996	1921	-1024	-768	-1	-1	-1	-1	4	-1024	-768	-1	-1	-1	-1	4		0	0						Untertest4.avi	0	880	547	72	111				0	Content		-72	-111	31996677	1356672890
32013	08:50:04.094	00:00:32.013	1922	-1024	-768	-1	-1	-1	-1	4	-1024	-768	-1	-1	-1	-1	4		0	0						Untertest4.avi	0	880	547	72	111				0	Content		-72	-111	32013311	1356689524
32030	08:50:04.111	00:00:32.029	1923	-1024	-768	-1	-1	-1	-1	4	-1024	-768	-1	-1	-1	-1	4		0	0						Untertest4.avi	0	880	547	72	111				0	Content		-72	-111	32029921	1356706134
32047	08:50:04.128	00:00:32.046	1924	-1024	-768	-1	-1	-1	-1	4	-1024	-768	-1	-1	-1	-1	4		0	0						Untertest4.avi	0	880	547	72	111				0	Content		-72	-111	32046545	1356722758
32064	08:50:04.145	00:00:32.063	1925	-1024	-768	-1	-1	-1	-1	4	-1024	-768	-1	-1	-1	-1	4		0	0						Untertest4.avi	0	880	547	72	111				0	Content		-72	-111	32063615	1356739828
32081	08:50:04.162	00:00:32.080	1926	-1024	-768	-1	-1	-1	-1	4	-1024	-768	-1	-1	-1	-1	4		0	0						Untertest4.avi	0	880	547	72	111				0	Content		-72	-111	32080989	1356757202
32098	08:50:04.179	00:00:32.098	1927	-1024	-768	-1	-1	-1	-1	4	-1024	-768	-1	-1	-1	-1	4		0	0						Untertest4.avi	0	880	547	72	111				0	Content		-72	-111	32098362	1356774575
32113	08:50:04.194	00:00:32.113	1928	-1024	-768	-1	-1	-1	-1	4	-1024	-768	-1	-1	-1	-1	4		0	0						Untertest4.avi	0	880	547	72	111				0	Content		-72	-111	32113164	1356789377
32130	08:50:04.211	00:00:32.129	1929	-1024	-768	-1	-1	-1	-1	4	-1024	-768	-1	-1	-1	-1	4		0	0						Untertest4.avi	0	880	547	72	111				0	Content		-72	-111	32129785	1356805998
32147	08:50:04.228	00:00:32.146	1930	-1024	-768	-1	-1	-1	-1	4	-1024	-768	-1	-1	-1	-1	4		0	0						Untertest4.avi	0	880	547	72	111				0	Content		-72	-111	32146532	1356822745
32163	08:50:04.244	00:00:32.163	1931	-1024	-768	-1	-1	-1	-1	4	-1024	-768	-1	-1	-1	-1	4		0	0						Untertest4.avi	0	880	547	72	111				0	Content		-72	-111	32163153	1356839366
32180	08:50:04.261	00:00:32.179	1932	-1024	-768	-1	-1	-1	-1	4	-1024	-768	-1	-1	-1	-1	4		0	0						Untertest4.avi	0	880	547	72	111				0	Content		-72	-111	32179776	1356855989
32196	08:50:04.277	00:00:32.196	1933	-1024	-768	-1	-1	-1	-1	4	-1024	-768	-1	-1	-1	-1	4		0	0						Untertest4.avi	0	880	547	72	111				0	Content		-72	-111	32196401	1356872614
32214	08:50:04.295	00:00:32.213	1934	-1024	-768	-1	-1	-1	-1	4	-1024	-768	-1	-1	-1	-1	4		0	0						Untertest4.avi	0	880	547	72	111				0	Content		-72	-111	32213596	1356889809
32231	08:50:04.312	00:00:32.230	1935	-1024	-768	-1	-1	-1	-1	4	-1024	-768	-1	-1	-1	-1	4		0	0						Untertest4.avi	0	880	547	72	111				0	Content		-72	-111	32230967	1356907180
32248	08:50:04.329	00:00:32.248	1936	-1024	-768	-1	-1	-1	-1	4	-1024	-768	-1	-1	-1	-1	4		0	0						Untertest4.avi	0	880	547	72	111				0	Content		-72	-111	32248214	1356924427
32263	08:50:04.344	00:00:32.263	1937	-1024	-768	-1	-1	-1	-1	4	-1024	-768	-1	-1	-1	-1	4		0	0						Untertest4.avi	0	880	547	72	111				0	Content		-72	-111	32263015	1356939228
32280	08:50:04.361	00:00:32.279	1938	-1024	-768	-1	-1	-1	-1	4	-1024	-768	-1	-1	-1	-1	4		0	0						Untertest4.avi	0	880	547	72	111				0	Content		-72	-111	32279766	1356955979
32296	08:50:04.377	00:00:32.296	1939	-1024	-768	-1	-1	-1	-1	4	-1024	-768	-1	-1	-1	-1	4		0	0						Untertest4.avi	0	880	547	72	111				0	Content		-72	-111	32296388	1356972601
32313	08:50:04.394	00:00:32.313	1940	-1024	-768	-1	-1	-1	-1	4	-1024	-768	-1	-1	-1	-1	4		0	0						Untertest4.avi	0	880	547	72	111				0	Content		-72	-111	32313010	1356989223
32330	08:50:04.411	00:00:32.329	1941	-1024	-768	-1	-1	-1	-1	4	-1024	-768	-1	-1	-1	-1	4		0	0						Untertest4.avi	0	880	547	72	111				0	Content		-72	-111	32329632	1357005845
32346	08:50:04.427	00:00:32.346	1942	-1024	-768	-1	-1	-1	-1	4	-1024	-768	-1	-1	-1	-1	4		0	0						Untertest4.avi	0	880	547	72	111				0	Content		-72	-111	32346261	1357022474
32363	08:50:04.444	00:00:32.363	1943	-1024	-768	-1	-1	-1	-1	4	-1024	-768	-1	-1	-1	-1	4		0	0						Untertest4.avi	0	880	547	72	111				0	Content		-72	-111	32363451	1357039664
32381	08:50:04.462	00:00:32.380	1944	-1024	-768	-1	-1	-1	-1	4	-1024	-768	-1	-1	-1	-1	4		0	0						Untertest4.avi	0	880	547	72	111				0	Content		-72	-111	32380824	1357057037
32398	08:50:04.479	00:00:32.398	1945	-1024	-768	-1	-1	-1	-1	4	-1024	-768	-1	-1	-1	-1	4		0	0						Untertest4.avi	0	880	547	72	111				0	Content		-72	-111	32398072	1357074285
32413	08:50:04.494	00:00:32.412	1946	-1024	-768	-1	-1	-1	-1	4	-1024	-768	-1	-1	-1	-1	4		0	0						Untertest4.avi	0	880	547	72	111				0	Content		-72	-111	32412875	1357089088
32430	08:50:04.511	00:00:32.429	1947	-1024	-768	-1	-1	-1	-1	4	-1024	-768	-1	-1	-1	-1	4		0	0						Untertest4.avi	0	880	547	72	111				0	Content		-72	-111	32429622	1357105835
32446	08:50:04.527	00:00:32.446	1948	-1024	-768	-1	-1	-1	-1	4	-1024	-768	-1	-1	-1	-1	4		0	0						Untertest4.avi	0	880	547	72	111				0	Content		-72	-111	32446248	1357122461
32463	08:50:04.544	00:00:32.462	1949	-1024	-768	-1	-1	-1	-1	4	-1024	-768	-1	-1	-1	-1	4		0	0						Untertest4.avi	0	880	547	72	111				0	Content		-72	-111	32462990	1357139203
32479	08:50:04.560	00:00:32.479	1950	-1024	-768	-1	-1	-1	-1	4	-1024	-768	-1	-1	-1	-1	4		0	0						Untertest4.avi	0	880	547	72	111				0	Content		-72	-111	32479486	1357155699
32496	08:50:04.577	00:00:32.496	1951	-1024	-768	-1	-1	-1	-1	4	-1024	-768	-1	-1	-1	-1	4		0	0						Untertest4.avi	0	880	547	72	111				0	Content		-72	-111	32496236	1357172449
32513	08:50:04.594	00:00:32.513	1952	-1024	-768	-1	-1	-1	-1	4	-1024	-768	-1	-1	-1	-1	4		0	0						Untertest4.avi	0	880	547	72	111				0	Content		-72	-111	32513305	1357189518
32531	08:50:04.612	00:00:32.530	1953	-1024	-768	-1	-1	-1	-1	4	-1024	-768	-1	-1	-1	-1	4		0	0						Untertest4.avi	0	880	547	72	111				0	Content		-72	-111	32530676	1357206889
32548	08:50:04.629	00:00:32.547	1954	-1024	-768	-1	-1	-1	-1	4	-1024	-768	-1	-1	-1	-1	4		0	0						Untertest4.avi	0	880	547	72	111				0	Content		-72	-111	32547924	1357224137
32563	08:50:04.644	00:00:32.562	1955	-1024	-768	-1	-1	-1	-1	4	-1024	-768	-1	-1	-1	-1	4		0	0						Untertest4.avi	0	880	547	72	111				0	Content		-72	-111	32562854	1357239067
32579	08:50:04.660	00:00:32.579	1956	-1024	-768	-1	-1	-1	-1	4	-1024	-768	-1	-1	-1	-1	4		0	0						Untertest4.avi	0	880	547	72	111				0	Content		-72	-111	32579477	1357255690
32596	08:50:04.677	00:00:32.596	1957	-1024	-768	-1	-1	-1	-1	4	-1024	-768	-1	-1	-1	-1	4		0	0						Untertest4.avi	0	880	547	72	111				0	Content		-72	-111	32596224	1357272437
32613	08:50:04.694	00:00:32.612	1958	-1024	-768	-1	-1	-1	-1	4	-1024	-768	-1	-1	-1	-1	4		0	0						Untertest4.avi	0	880	547	72	111				0	Content		-72	-111	32612844	1357289057
32629	08:50:04.710	00:00:32.629	1959	-1024	-768	-1	-1	-1	-1	4	-1024	-768	-1	-1	-1	-1	4		0	0						Untertest4.avi	0	880	547	72	111				0	Content		-72	-111	32629466	1357305679
32646	08:50:04.727	00:00:32.646	1960	-1024	-768	-1	-1	-1	-1	4	-1024	-768	-1	-1	-1	-1	4		0	0						Untertest4.avi	0	880	547	72	111				0	Content		-72	-111	32646089	1357322302
32663	08:50:04.744	00:00:32.663	1961	-1024	-768	-1	-1	-1	-1	4	-1024	-768	-1	-1	-1	-1	4		0	0						Untertest4.avi	0	880	547	72	111				0	Content		-72	-111	32663282	1357339495
32681	08:50:04.762	00:00:32.680	1962	-1024	-768	-1	-1	-1	-1	4	-1024	-768	-1	-1	-1	-1	4		0	0						Untertest4.avi	0	880	547	72	111				0	Content		-72	-111	32680532	1357356745
32698	08:50:04.779	00:00:32.697	1963	-1024	-768	-1	-1	-1	-1	4	-1024	-768	-1	-1	-1	-1	4		0	0						Untertest4.avi	0	880	547	72	111				0	Content		-72	-111	32697901	1357374114
32713	08:50:04.794	00:00:32.712	1964	-1024	-768	-1	-1	-1	-1	4	-1024	-768	-1	-1	-1	-1	4		0	0						Untertest4.avi	0	880	547	72	111				0	Content		-72	-111	32712707	1357388920
32729	08:50:04.810	00:00:32.729	1965	-1024	-768	-1	-1	-1	-1	4	-1024	-768	-1	-1	-1	-1	4		0	0						Untertest4.avi	0	880	547	72	111				0	Content		-72	-111	32729455	1357405668
32746	08:50:04.827	00:00:32.746	1966	-1024	-768	-1	-1	-1	-1	4	-1024	-768	-1	-1	-1	-1	4		0	0						Untertest4.avi	0	880	547	72	111				0	Content		-72	-111	32746077	1357422290
32763	08:50:04.844	00:00:32.762	1967	-1024	-768	-1	-1	-1	-1	4	-1024	-768	-1	-1	-1	-1	4		0	0						Untertest4.avi	0	880	547	72	111				0	Content		-72	-111	32762700	1357438913
32779	08:50:04.860	00:00:32.779	1968	-1024	-768	-1	-1	-1	-1	4	-1024	-768	-1	-1	-1	-1	4		0	0						Untertest4.avi	0	880	547	72	111				0	Content		-72	-111	32779322	1357455535
32796	08:50:04.877	00:00:32.795	1969	-1024	-768	-1	-1	-1	-1	4	-1024	-768	-1	-1	-1	-1	4		0	0						Untertest4.avi	0	880	547	72	111				0	Content		-72	-111	32795947	1357472160
32813	08:50:04.894	00:00:32.813	1970	-1024	-768	-1	-1	-1	-1	4	-1024	-768	-1	-1	-1	-1	4		0	0						Untertest4.avi	0	880	547	72	111				0	Content		-72	-111	32813156	1357489369
32831	08:50:04.912	00:00:32.830	1971	-1024	-768	-1	-1	-1	-1	4	-1024	-768	-1	-1	-1	-1	4		0	0						Untertest4.avi	0	880	547	72	111				0	Content		-72	-111	32830514	1357506727
32848	08:50:04.929	00:00:32.847	1972	-1024	-768	-1	-1	-1	-1	4	-1024	-768	-1	-1	-1	-1	4		0	0						Untertest4.avi	0	880	547	72	111				0	Content		-72	-111	32847764	1357523977
32863	08:50:04.944	00:00:32.862	1973	-1024	-768	-1	-1	-1	-1	4	-1024	-768	-1	-1	-1	-1	4		0	0						Untertest4.avi	0	880	547	72	111				0	Content		-72	-111	32862564	1357538777
32879	08:50:04.960	00:00:32.879	1974	-1024	-768	-1	-1	-1	-1	4	-1024	-768	-1	-1	-1	-1	4		0	0						Untertest4.avi	0	880	547	72	111				0	Content		-72	-111	32879311	1357555524
32896	08:50:04.977	00:00:32.895	1975	-1024	-768	-1	-1	-1	-1	4	-1024	-768	-1	-1	-1	-1	4		0	0						Untertest4.avi	0	880	547	72	111				0	Content		-72	-111	32895935	1357572148
32913	08:50:04.994	00:00:32.912	1976	-1024	-768	-1	-1	-1	-1	4	-1024	-768	-1	-1	-1	-1	4		0	0						Untertest4.avi	0	880	547	72	111				0	Content		-72	-111	32912559	1357588772
32929	08:50:05.010	00:00:32.929	1977	-1024	-768	-1	-1	-1	-1	4	-1024	-768	-1	-1	-1	-1	4		0	0						Untertest4.avi	0	880	547	72	111				0	Content		-72	-111	32929180	1357605393
32946	08:50:05.027	00:00:32.945	1978	-1024	-768	-1	-1	-1	-1	4	-1024	-768	-1	-1	-1	-1	4		0	0						Untertest4.avi	0	880	547	72	111				0	Content		-72	-111	32945811	1357622024
32963	08:50:05.044	00:00:32.963	1979	-1024	-768	-1	-1	-1	-1	4	-1024	-768	-1	-1	-1	-1	4		0	0						Untertest4.avi	0	880	547	72	111				0	Content		-72	-111	32963003	1357639216
[truncated: 1,652 more rows]
