# Supplementary material for: Gaze Duration Biases for Colours in Combination with Dissonant and Consonant Sounds: A Comparative Eye-Tracking Study with Orangutans
Source: PLoS One. 2015 Oct 14;10(10):e0139894. doi: 10.1371/journal.pone.0139894 (PMC4605782; doi:10.1371/journal.pone.0139894)
Supplement: S1 Data — (ZIP) [file pone.0139894.s004.zip › Plos ColourSound Data/Apes/Farben_Musik_U4/Rec 28-All-Data.tsv]

System Properties:
Operating System:	Microsoft Windows NT 6.1.7601 Service Pack 1
System User Name:	tobiiadmin
Machine Name:	LOE7690LAP
Data properties:
Recording name:	Rec 28
Recording date:	06.03.2014
Recording time:	08:54:42
Recording resolution:	1024 x 768
Export date:	09.03.2014
Export time:	12:24:51
Participant:	Padana_S4
Filter settings:
Eye: Average
Validity: Normal
Fixation filter: Tobii fixation filter
Velocity threshold: 35
Distance threshold: 35
Timestamp	DateTimeStamp	DateTimeStampStartOffset	Number	GazePointXLeft	GazePointYLeft	CamXLeft	CamYLeft	DistanceLeft	PupilLeft	ValidityLeft	GazePointXRight	GazePointYRight	CamXRight	CamYRight	DistanceRight	PupilRight	ValidityRight	FixationIndex	GazePointX	GazePointY	Event	EventKey	Data1	Data2	Descriptor	StimuliName	StimuliID	MediaWidth	MediaHeight	MediaPosX	MediaPosY	MappedFixationPointX	MappedFixationPointY	FixationDuration	AoiIds	AoiNames	WebGroupImage	MappedGazeDataPointX	MappedGazeDataPointY	MicroSecondTimestamp	AbsoluteMicroSecondTimestamp
10	08:54:42.396	00:00:00.010	0	-1024	-768	-1	-1	-1	-1	4	710,2589	623,8079	0,4992133	0,6806206	492,3521	3,286067	0	0	710	624						No media	0	1024	768	0	0	640	554	60	0	Content		710	624	10145	1634989455
27	08:54:42.413	00:00:00.026	1	-1024	-768	-1	-1	-1	-1	4	569,5071	483,7347	0,5010921	0,6780962	492,461	3,270702	0	0	570	484						No media	0	1024	768	0	0	640	554	60	0	Content		570	484	26769	1635006079
44	08:54:42.430	00:00:00.043	2	507,503	447,4771	0,6701322	0,6824645	486,3775	3,370468	0	531,4274	397,0569	0,5014084	0,6766264	492,459	3,213209	0	0	519	422						No media	0	1024	768	0	0	640	554	60	0	Content		519	422	43519	1635022829
60	08:54:42.446	00:00:00.059	3	507,503	447,4771	0,6703329	0,6828544	485,9753	3,370468	0	490,9983	290,8668	0,5013335	0,6761855	492,1515	3,096252	0	1	499	369						No media	0	1024	768	0	0	522	429	467	0	Content		499	369	59769	1635039079
77	08:54:42.463	00:00:00.076	4	-1024	-768	-1	-1	-1	-1	4	-1024	-768	-1	-1	-1	-1	4	1	0	0						No media	0	1024	768	0	0	522	429	467	0	Content		0	0	76839	1635056149
93	08:54:42.479	00:00:00.093	5	521,9442	441,611	0,6707968	0,6818389	485,7842	3,305359	0	523,9738	438,4391	0,5014476	0,6748374	492,0601	3,268401	0	1	523	440						No media	0	1024	768	0	0	522	429	467	0	Content		523	440	93016	1635072326
110	08:54:42.496	00:00:00.110	6	519,9015	435,2987	0,6709937	0,6814862	485,4534	3,310185	0	541,8973	428,7072	0,5014983	0,674181	492,0063	3,24521	0	1	531	432						No media	0	1024	768	0	0	522	429	467	0	Content		531	432	110018	1635089328
127	08:54:42.513	00:00:00.126	7	521,0849	439,2512	0,6712598	0,6809973	485,3297	3,289611	0	514,5547	448,2326	0,50161	0,6735363	491,9066	3,281083	0	1	518	444						No media	0	1024	768	0	0	522	429	467	0	Content		518	444	126641	1635105951
143	08:54:42.529	00:00:00.143	8	537,5766	427,5316	0,671551	0,6807727	485,5012	3,296209	0	532,3909	433,1661	0,5017731	0,6730244	491,8844	3,24511	0	1	535	430						No media	0	1024	768	0	0	522	429	467	0	Content		535	430	143266	1635122576
160	08:54:42.546	00:00:00.159	9	524,627	439,127	0,671766	0,6805907	485,5048	3,289501	0	525,9151	441,3013	0,5020348	0,6725909	491,9271	3,26786	0	1	525	440						No media	0	1024	768	0	0	522	429	467	0	Content		525	440	159890	1635139200
177	08:54:42.563	00:00:00.176	10	515,3859	437,3984	0,6721131	0,6803705	485,5005	3,298148	0	529,4401	428,2974	0,5022529	0,6722264	491,7109	3,1895	0	1	522	433						No media	0	1024	768	0	0	522	429	467	0	Content		522	433	176511	1635155821
193	08:54:42.579	00:00:00.193	11	506,0609	444,5383	0,6724121	0,6802115	485,2152	3,265488	0	523,6398	431,9732	0,5025188	0,6718805	491,4942	3,191124	0	1	515	438						No media	0	1024	768	0	0	522	429	467	0	Content		515	438	193260	1635172570
210	08:54:42.596	00:00:00.209	12	506,037	444,0132	0,6727178	0,6800053	485,0675	3,250229	0	535,9922	422,9019	0,5027649	0,6715686	491,4825	3,12822	0	1	521	433						No media	0	1024	768	0	0	522	429	467	0	Content		521	433	209884	1635189194
227	08:54:42.613	00:00:00.226	13	531,0189	422,4774	0,6728935	0,6797568	484,6878	3,165568	0	522,1003	429,9794	0,5028923	0,6712703	491,4431	3,159484	0	1	527	426						No media	0	1024	768	0	0	522	429	467	0	Content		527	426	226596	1635205906
243	08:54:42.629	00:00:00.243	14	531,4855	434,3098	0,6729812	0,6792656	484,7672	3,125081	0	517,2491	448,358	0,5029766	0,6709378	491,698	3,161119	0	1	524	441						No media	0	1024	768	0	0	522	429	467	0	Content		524	441	243347	1635222657
260	08:54:42.646	00:00:00.259	15	511,5187	451,6601	0,6729299	0,6789102	484,631	3,135074	0	520,5051	426,4504	0,5028796	0,670759	491,4942	3,060504	0	1	516	439						No media	0	1024	768	0	0	522	429	467	0	Content		516	439	259980	1635239290
277	08:54:42.663	00:00:00.276	16	521,5539	429,8461	0,672853	0,6782911	484,5732	3,051338	0	530,8962	435,5696	0,5027751	0,6705408	491,4314	3,012053	0	1	526	433						No media	0	1024	768	0	0	522	429	467	0	Content		526	433	276602	1635255912
293	08:54:42.679	00:00:00.293	17	529,7538	425,8978	0,6727069	0,6776629	484,8109	3,006951	0	525,1544	429,3738	0,5025548	0,6702988	491,3766	2,995572	0	1	527	428						No media	0	1024	768	0	0	522	429	467	0	Content		527	428	293354	1635272664
310	08:54:42.696	00:00:00.309	18	533,3704	418,9183	0,6725113	0,6770311	484,6976	2,943365	0	527,873	429,5124	0,5023669	0,6700351	491,3534	2,967377	0	1	531	424						No media	0	1024	768	0	0	522	429	467	0	Content		531	424	309981	1635289291
327	08:54:42.713	00:00:00.326	19	502,6678	449,9093	0,6723139	0,6762124	484,8784	2,971898	0	531,8063	417,515	0,5021632	0,6697015	491,5145	2,945904	0	1	517	434						No media	0	1024	768	0	0	522	429	467	0	Content		517	434	326608	1635305918
343	08:54:42.729	00:00:00.343	20	515,295	433,9921	0,6721092	0,6756104	484,7555	2,963141	0	526,8262	418,8793	0,5019316	0,6694288	491,3188	2,907779	0	1	521	426						No media	0	1024	768	0	0	522	429	467	0	Content		521	426	343237	1635322547
360	08:54:42.746	00:00:00.359	21	508,261	446,9329	0,6719385	0,6750514	484,5448	2,99275	0	536,6638	422,1486	0,5017503	0,6692139	491,301	2,850042	0	1	522	435						No media	0	1024	768	0	0	522	429	467	0	Content		522	435	359861	1635339171
376	08:54:42.762	00:00:00.376	22	517,5782	424,8529	0,6717926	0,6745088	484,7411	2,854145	0	532,2647	422,6005	0,5015293	0,6689491	491,1367	2,832846	0	1	525	424						No media	0	1024	768	0	0	522	429	467	0	Content		525	424	376487	1635355797
393	08:54:42.779	00:00:00.393	23	510,8593	437,2838	0,6717296	0,674098	484,6334	2,923972	0	527,0143	421,0308	0,5014569	0,6685354	491,0991	2,838316	0	1	519	429						No media	0	1024	768	0	0	522	429	467	0	Content		519	429	393114	1635372424
410	08:54:42.796	00:00:00.409	24	520,9366	431,1693	0,6716551	0,6734412	484,5474	2,869182	0	536,3448	424,8154	0,5013927	0,6680063	491,067	2,797947	0	1	529	428						No media	0	1024	768	0	0	522	429	467	0	Content		529	428	409870	1635389180
426	08:54:42.812	00:00:00.426	25	501,478	438,5362	0,6715946	0,672668	484,5639	2,858811	0	534,895	418,3406	0,5013134	0,6673725	491,0575	2,785238	0	1	518	428						No media	0	1024	768	0	0	522	429	467	0	Content		518	428	426496	1635405806
443	08:54:42.829	00:00:00.443	26	505,2727	440,4988	0,6715418	0,6719144	484,5762	2,845129	0	538,8354	427,6312	0,501213	0,6667693	490,9088	2,80717	0	1	522	434						No media	0	1024	768	0	0	522	429	467	0	Content		522	434	443120	1635422430
460	08:54:42.846	00:00:00.459	27	513,1523	429,7851	0,6714509	0,6712108	484,4275	2,838034	0	536,9407	413,6429	0,5010352	0,6661903	490,8728	2,779046	0	1	525	422						No media	0	1024	768	0	0	522	429	467	0	Content		525	422	459747	1635439057
464	08:54:42.850																				MovieStart	128	0	0	Untertest4.avi
476	08:54:42.862	00:00:00.476	28	525,9999	410,3256	0,6712888	0,6707451	484,4933	2,778597	0	528,6414	432,6432	0,5008842	0,6656705	490,8401	2,789142	0	1	527	421						Untertest4.avi	0	880	547	72	111	450	318	467	0	Content		455	310	476500	1635455810
493	08:54:42.879	00:00:00.493	29	517,2827	418,753	0,6710701	0,6702769	484,1317	2,82687	0	540,4887	426,7292	0,5006422	0,6652204	490,6561	2,766812	0	1	529	423						Untertest4.avi	0	880	547	72	111	450	318	467	0	Content		457	312	493126	1635472436
510	08:54:42.896	00:00:00.509	30	514,1192	409,0835	0,6709908	0,6699052	484,1565	2,77055	0	522,9008	412,4973	0,5005825	0,6647004	490,7719	2,767404	0	1	519	411						Untertest4.avi	0	880	547	72	111	450	318	467	0	Content		447	300	509753	1635489063
526	08:54:42.912	00:00:00.526	31	387,7023	338,1247	0,6720768	0,6684131	485,0119	2,829899	0	375,6781	303,6808	0,5026637	0,6636538	491,1596	2,744514	0	2	382	321						Untertest4.avi	0	880	547	72	111	94	-7	300	0	Content		310	210	526380	1635505690
543	08:54:42.929	00:00:00.543	32	213,3379	220,9234	0,6734274	0,6669588	485,5558	2,757461	0	213,2402	202,7725	0,5042911	0,6624136	491,2657	2,69919	0	2	213	212						Untertest4.avi	0	880	547	72	111	94	-7	300	0	Content		141	101	543130	1635522440
560	08:54:42.946	00:00:00.559	33	166,8433	145,9426	0,6739916	0,6662722	485,2913	2,758718	0	165,3727	142,1496	0,5044629	0,6614162	491,5903	2,801694	0	2	166	144						Untertest4.avi	0	880	547	72	111	94	-7	300	0	Content		94	33	559754	1635539064
576	08:54:42.962	00:00:00.576	34	151,2953	94,12653	0,6739112	0,6665404	485,4916	2,760293	0	167,2159	124,4946	0,5039973	0,6613621	491,519	2,763977	0	2	159	109						Untertest4.avi	0	880	547	72	111	94	-7	300	0	Content		87	-2	576381	1635555691
593	08:54:42.979	00:00:00.593	35	169,6459	117,6375	0,6739794	0,6669351	485,1615	2,772117	0	166,9973	117,0257	0,503802	0,6615396	491,2157	2,779938	0	2	168	117						Untertest4.avi	0	880	547	72	111	94	-7	300	0	Content		96	6	593009	1635572319
610	08:54:42.996	00:00:00.609	36	167,9166	116,0238	0,6740765	0,6670383	485,1604	2,845141	0	175,609	121,8896	0,5037963	0,6612234	491,1866	2,809191	0	2	172	119						Untertest4.avi	0	880	547	72	111	94	-7	300	0	Content		100	8	609635	1635588945
626	08:54:43.012	00:00:00.626	37	162,4967	112,1223	0,6741715	0,6669948	485,2372	2,780972	0	168,8478	132,4944	0,5038133	0,6608655	491,1379	2,803324	0	2	166	122						Untertest4.avi	0	880	547	72	111	94	-7	300	0	Content		94	11	626262	1635605572
643	08:54:43.029	00:00:00.643	38	154,8545	76,4727	0,6740777	0,666988	485,446	2,85584	0	161,404	92,4832	0,5037888	0,6606085	491,063	2,782621	0	2	158	84						Untertest4.avi	0	880	547	72	111	94	-7	300	0	Content		86	-27	643014	1635622324
660	08:54:43.046	00:00:00.659	39	142,0515	91,10682	0,6740778	0,6665915	485,4221	2,833506	0	170,1766	107,9188	0,5037042	0,6601522	491,0122	2,826942	0	2	156	100						Untertest4.avi	0	880	547	72	111	94	-7	300	0	Content		84	-11	659641	1635638951
676	08:54:43.062	00:00:00.676	40	164,3063	95,73249	0,6739905	0,6661649	485,1258	2,873852	0	163,459	111,2837	0,5035697	0,6597809	490,8491	2,871857	0	2	164	104						Untertest4.avi	0	880	547	72	111	94	-7	300	0	Content		92	-7	676270	1635655580
693	08:54:43.079	00:00:00.692	41	156,2096	90,65889	0,6737455	0,6656888	485,2101	2,923559	0	171,5122	90,76139	0,503252	0,6595085	490,8236	2,899296	0	2	164	91						Untertest4.avi	0	880	547	72	111	94	-7	300	0	Content		92	-20	692895	1635672205
710	08:54:43.096	00:00:00.709	42	158,921	92,79742	0,6734074	0,6652619	485,0674	2,933247	0	176,5853	108,3346	0,5028025	0,6593829	490,7874	2,929101	0	2	168	101						Untertest4.avi	0	880	547	72	111	94	-7	300	0	Content		96	-10	709648	1635688958
726	08:54:43.112	00:00:00.726	43	165,9127	91,46551	0,6728591	0,6648568	485,2398	2,980592	0	164,8322	109,6783	0,5022539	0,6593054	490,965	3,000596	0	2	165	101						Untertest4.avi	0	880	547	72	111	94	-7	300	0	Content		93	-10	726275	1635705585
743	08:54:43.129	00:00:00.742	44	168,1849	91,2888	0,6724481	0,6644934	485,0412	2,960222	0	164,4268	101,2296	0,5017202	0,6593614	490,8798	2,968952	0	2	166	96						Untertest4.avi	0	880	547	72	111	94	-7	300	0	Content		94	-15	742901	1635722211
760	08:54:43.146	00:00:00.759	45	151,7679	94,02996	0,6719444	0,6641456	485,1904	3,025494	0	163,6698	105,0477	0,5012727	0,6594514	490,8676	2,962969	0	2	158	100						Untertest4.avi	0	880	547	72	111	94	-7	300	0	Content		86	-11	759526	1635738836
776	08:54:43.162	00:00:00.776	46	150,35	93,39967	0,6715876	0,663905	485,2915	3,018484	0	171,9403	92,84324	0,5009394	0,6595736	490,8436	2,970749	0	2	161	93						Untertest4.avi	0	880	547	72	111	94	-7	300	0	Content		89	-18	776280	1635755590
793	08:54:43.179	00:00:00.792	47	160,7407	80,50833	0,6713651	0,6637565	485,0943	2,972102	0	182,5948	96,99297	0,5007078	0,6597152	490,7437	2,96218	0	2	172	89						Untertest4.avi	0	880	547	72	111	94	-7	300	0	Content		100	-22	792906	1635772216
810	08:54:43.196	00:00:00.809	48	234,4201	124,7333	0,670218	0,6641339	485,0601	3,007397	0	236,8004	119,2905	0,4997879	0,6603512	490,8415	2,978738	0	2	236	122						Untertest4.avi	0	880	547	72	111	94	-7	300	0	Content		164	11	809534	1635788844
826	08:54:43.212	00:00:00.826	49	442,584	212,4216	0,6672115	0,6650432	484,9962	3,017423	0	449,3499	179,7064	0,4976698	0,6612325	490,77	2,926638	0	3	446	196						Untertest4.avi	0	880	547	72	111	540	211	400	0	Content		374	85	826286	1635805596
843	08:54:43.229	00:00:00.842	50	495,2404	254,9716	0,6654978	0,6659392	484,9914	2,995421	0	484,8506	199,4994	0,4962021	0,6622975	490,5826	2,93882	0	3	490	227						Untertest4.avi	0	880	547	72	111	540	211	400	0	Content		418	116	842915	1635822225
860	08:54:43.246	00:00:00.859	51	-1024	-768	-1	-1	-1	-1	4	-1024	-768	-1	-1	-1	-1	4	3	0	0						Untertest4.avi	0	880	547	72	111	540	211	400	0	Content		-72	-111	859542	1635838852
876	08:54:43.262	00:00:00.876	52	606,6063	332,7525	0,6653584	0,6663625	484,5088	3,068909	0	625,2187	325,5557	0,4956788	0,6632604	490,7456	2,935581	0	3	616	329						Untertest4.avi	0	880	547	72	111	540	211	400	0	Content		544	218	876169	1635855479
893	08:54:43.279	00:00:00.892	53	608,7055	324,0841	0,665766	0,6662536	484,4662	3,020299	0	632,5696	321,2726	0,495849	0,6632715	490,8081	2,949361	0	3	621	323						Untertest4.avi	0	880	547	72	111	540	211	400	0	Content		549	212	892919	1635872229
910	08:54:43.296	00:00:00.909	54	614,2722	322,9974	0,6661088	0,6660847	484,7029	2,987043	0	627,1983	322,764	0,4960423	0,6632385	490,609	2,94208	0	3	621	323						Untertest4.avi	0	880	547	72	111	540	211	400	0	Content		549	212	909547	1635888857
926	08:54:43.312	00:00:00.926	55	619,25	319,7621	0,6664735	0,6658543	484,4823	2,994232	0	619,1274	321,1834	0,4963423	0,6630464	490,7515	2,91207	0	3	619	320						Untertest4.avi	0	880	547	72	111	540	211	400	0	Content		547	209	926296	1635905606
943	08:54:43.329	00:00:00.942	56	617,6406	322,6537	0,666948	0,6654474	484,5094	2,957637	0	622,9842	319,6099	0,4967244	0,6627824	490,7944	2,91871	0	3	620	321						Untertest4.avi	0	880	547	72	111	540	211	400	0	Content		548	210	942797	1635922107
960	08:54:43.346	00:00:00.959	57	607,1984	323,8279	0,6673774	0,6651877	484,2278	2,981293	0	627,5247	319,3847	0,4971516	0,6624369	490,803	2,939546	0	3	617	322						Untertest4.avi	0	880	547	72	111	540	211	400	0	Content		545	211	959549	1635938859
976	08:54:43.362	00:00:00.976	58	623,1789	315,733	0,6678186	0,6647269	484,1809	2,985983	0	638,8892	308,874	0,4976003	0,6620389	490,8105	2,887627	0	3	631	312						Untertest4.avi	0	880	547	72	111	540	211	400	0	Content		559	201	976177	1635955487
993	08:54:43.379	00:00:00.992	59	611,2618	320,7832	0,6681942	0,6644639	484,2221	2,982228	0	626,1614	328,3712	0,4978887	0,6617274	490,6703	2,931361	0	3	619	325						Untertest4.avi	0	880	547	72	111	540	211	400	0	Content		547	214	992802	1635972112
1010	08:54:43.396	00:00:01.009	60	610,756	315,1274	0,6684483	0,6639296	484,5175	2,971597	0	621,6036	321,1693	0,4981371	0,6613095	490,9143	2,9373	0	3	616	318						Untertest4.avi	0	880	547	72	111	540	211	400	0	Content		544	207	1009554	1635988864
1026	08:54:43.412	00:00:01.026	61	597,0479	323,7318	0,6686253	0,6636661	484,3066	2,996667	0	617,1254	324,3165	0,4982491	0,6610788	490,9366	2,9336	0	3	607	324						Untertest4.avi	0	880	547	72	111	540	211	400	0	Content		535	213	1026179	1636005489
1043	08:54:43.429	00:00:01.042	62	607,8151	350,5374	0,6687189	0,6633971	484,4344	2,971899	0	617,0176	345,8674	0,4984114	0,6610975	490,8395	2,937514	0	3	612	348						Untertest4.avi	0	880	547	72	111	540	211	400	0	Content		540	237	1042807	1636022117
1059	08:54:43.445	00:00:01.059	63	602,5046	325,0147	0,6687946	0,6632575	484,4411	2,916004	0	617,9582	322,7634	0,4984495	0,6610261	491,248	2,897597	0	3	610	324						Untertest4.avi	0	880	547	72	111	540	211	400	0	Content		538	213	1059436	1636038746
1076	08:54:43.462	00:00:01.076	64	601,3273	327,1741	0,668859	0,6631041	484,6154	2,958079	0	617,5159	324,4696	0,4984931	0,6611615	491,1628	2,92775	0	3	609	326						Untertest4.avi	0	880	547	72	111	540	211	400	0	Content		537	215	1076186	1636055496
1093	08:54:43.479	00:00:01.092	65	598,3972	320,9144	0,6687521	0,662932	484,4551	2,932144	0	626,9539	309,859	0,4984215	0,6610836	491,3601	2,874164	0	3	613	315						Untertest4.avi	0	880	547	72	111	540	211	400	0	Content		541	204	1092812	1636072122
1109	08:54:43.495	00:00:01.109	66	597,4468	327,3451	0,6686397	0,6628056	484,8022	2,947532	0	626,1728	314,2228	0,4983279	0,6610776	491,2843	2,899425	0	3	612	321						Untertest4.avi	0	880	547	72	111	540	211	400	0	Content		540	210	1109435	1636088745
1126	08:54:43.512	00:00:01.126	67	613,7615	314,9308	0,6685849	0,6628059	484,4218	2,882963	0	626,8472	316,6526	0,4981978	0,6610507	491,1377	2,833831	0	3	620	316						Untertest4.avi	0	880	547	72	111	540	211	400	0	Content		548	205	1126062	1636105372
1143	08:54:43.529	00:00:01.142	68	604,3857	318,658	0,6682376	0,6627668	484,4507	2,870962	0	617,9773	320,6002	0,4978955	0,6609238	491,2352	2,837236	0	3	611	320						Untertest4.avi	0	880	547	72	111	540	211	400	0	Content		539	209	1142815	1636122125
1159	08:54:43.545	00:00:01.159	69	617,9962	301,011	0,6677705	0,6626849	484,5523	2,839529	0	622,5369	329,4192	0,4974	0,6606808	491,3647	2,820512	0	3	620	315						Untertest4.avi	0	880	547	72	111	540	211	400	0	Content		548	204	1159441	1636138751
1176	08:54:43.562	00:00:01.176	70	603,1425	328,8425	0,6670982	0,6622931	484,8306	2,83469	0	619,5835	321,0411	0,4967772	0,660236	491,3183	2,781626	0	3	611	325						Untertest4.avi	0	880	547	72	111	540	211	400	0	Content		539	214	1176068	1636155378
1193	08:54:43.579	00:00:01.192	71	606,6624	312,8933	0,666329	0,6615888	485,0555	2,795598	0	615,0375	330,8821	0,4961074	0,6593264	491,6675	2,774375	0	3	611	322						Untertest4.avi	0	880	547	72	111	540	211	400	0	Content		539	211	1192694	1636172004
1209	08:54:43.595	00:00:01.209	72	609,2139	311,0162	0,6658075	0,6604779	485,1897	2,737529	0	612,9282	335,575	0,4956734	0,6581518	491,8055	2,763567	0	3	611	323						Untertest4.avi	0	880	547	72	111	540	211	400	0	Content		539	212	1209321	1636188631
1226	08:54:43.612	00:00:01.226	73	528,9736	359,4644	0,6658433	0,6590561	485,3981	2,812143	0	537,738	352,1032	0,4961745	0,6571481	491,736	2,767477	0	4	533	356						Untertest4.avi	0	880	547	72	111	370	262	633	0	Content		461	245	1226071	1636205381
1243	08:54:43.629	00:00:01.242	74	477,5823	368,413	0,6657538	0,6573346	485,5283	2,806142	0	479,044	371,3597	0,4961249	0,6558535	492,0386	2,776288	0	4	478	370						Untertest4.avi	0	880	547	72	111	370	262	633	0	Content		406	259	1242595	1636221905
1259	08:54:43.645	00:00:01.259	75	433,7745	385,3013	0,6652892	0,6556146	485,7339	2,825965	0	445,8434	383,4827	0,4955906	0,6547257	492,1563	2,763463	0	4	440	384						Untertest4.avi	0	880	547	72	111	370	262	633	0	Content		368	273	1259221	1636238531
1276	08:54:43.662	00:00:01.275	76	432,1792	377,5049	0,6644252	0,6539543	485,942	2,766412	0	451,8875	378,109	0,4945746	0,6537505	492,2355	2,76785	0	4	442	378						Untertest4.avi	0	880	547	72	111	370	262	633	0	Content		370	267	1275844	1636255154
1292	08:54:43.678	00:00:01.292	77	446,3759	357,1168	0,663443	0,6525873	486,5897	2,709791	0	448,4289	389,0928	0,4935183	0,6531821	492,2823	2,759246	0	4	447	373						Untertest4.avi	0	880	547	72	111	370	262	633	0	Content		375	262	1292471	1636271781
1309	08:54:43.695	00:00:01.309	78	434,4918	369,7903	0,6623756	0,651566	486,4607	2,735521	0	456,6669	368,5349	0,4923529	0,6529074	492,2138	2,732043	0	4	446	369						Untertest4.avi	0	880	547	72	111	370	262	633	0	Content		374	258	1309225	1636288535
1326	08:54:43.712	00:00:01.325	79	432,4359	372,5678	0,6613343	0,6502963	486,8741	2,706361	0	440,8856	380,3579	0,4912921	0,6525058	492,1561	2,748022	0	4	437	376						Untertest4.avi	0	880	547	72	111	370	262	633	0	Content		365	265	1325846	1636305156
1342	08:54:43.728	00:00:01.342	80	439,5791	378,376	0,660399	0,6490201	486,7178	2,779146	0	451,4864	367,838	0,4902449	0,651778	492,1347	2,701158	0	4	446	373						Untertest4.avi	0	880	547	72	111	370	262	633	0	Content		374	262	1342470	1636321780
1359	08:54:43.745	00:00:01.359	81	429,0959	385,4791	0,6592171	0,6471906	486,8658	2,797104	0	442,0377	379,6509	0,4891848	0,6507936	492,5211	2,767433	0	4	436	383						Untertest4.avi	0	880	547	72	111	370	262	633	0	Content		364	272	1359096	1636338406
1376	08:54:43.762	00:00:01.375	82	435,8422	380,0134	0,6580438	0,6451684	487,4194	2,772105	0	458,337	359,3173	0,4879227	0,6497394	492,3929	2,699554	0	4	447	370						Untertest4.avi	0	880	547	72	111	370	262	633	0	Content		375	259	1375719	1636355029
1392	08:54:43.778	00:00:01.392	83	432,0468	403,2201	0,6566296	0,6430438	488,0151	2,823453	0	444,745	382,9961	0,48645	0,6483783	492,3542	2,722744	0	4	438	393						Untertest4.avi	0	880	547	72	111	370	262	633	0	Content		366	282	1392471	1636371781
1409	08:54:43.795	00:00:01.409	84	428,332	380,2505	0,6547731	0,6412418	487,6346	2,768335	0	442,5995	362,8838	0,4846821	0,6474704	492,4389	2,708449	0	4	435	372						Untertest4.avi	0	880	547	72	111	370	262	633	0	Content		363	261	1409094	1636388404
1426	08:54:43.812	00:00:01.425	85	434,2865	378,9398	0,6528687	0,6400052	487,6672	2,795602	0	437,6011	376,1866	0,4828132	0,646895	492,4518	2,770656	0	4	436	378						Untertest4.avi	0	880	547	72	111	370	262	633	0	Content		364	267	1425722	1636405032
1442	08:54:43.828	00:00:01.442	86	413,0392	383,0543	0,6509259	0,6392754	488,0984	2,82536	0	439,8788	373,3025	0,4808443	0,6468709	492,2339	2,796875	0	4	426	378						Untertest4.avi	0	880	547	72	111	370	262	633	0	Content		354	267	1442395	1636421705
1459	08:54:43.845	00:00:01.458	87	431,4914	378,1266	0,6491193	0,6393563	487,8493	2,805333	0	457,0974	372,3148	0,4790733	0,6474602	492,4938	2,766169	0	4	444	375						Untertest4.avi	0	880	547	72	111	370	262	633	0	Content		372	264	1458973	1636438283
1476	08:54:43.862	00:00:01.475	88	432,1891	381,5116	0,6476411	0,6399961	487,8918	2,831792	0	441,131	377,8098	0,4775368	0,6486241	492,7026	2,811445	0	4	437	380						Untertest4.avi	0	880	547	72	111	370	262	633	0	Content		365	269	1475719	1636455029
1492	08:54:43.878	00:00:01.492	89	430,2662	378,2755	0,6464888	0,6408591	488,2581	2,814832	0	452,6016	359,9704	0,4764205	0,6500784	492,635	2,763519	0	4	441	369						Untertest4.avi	0	880	547	72	111	370	262	633	0	Content		369	258	1492346	1636471656
1509	08:54:43.895	00:00:01.508	90	438,7699	377,1795	0,6458632	0,6416271	488,2042	2,873744	0	444,8806	385,2362	0,475808	0,6514366	492,8473	2,851656	0	4	442	381						Untertest4.avi	0	880	547	72	111	370	262	633	0	Content		370	270	1508971	1636488281
1526	08:54:43.912	00:00:01.525	91	445,2342	372,4802	0,6455494	0,6419088	488,5861	2,844702	0	445,3136	365,2001	0,475611	0,6522549	493,2471	2,809126	0	4	445	369						Untertest4.avi	0	880	547	72	111	370	262	633	0	Content		373	258	1525595	1636504905
1542	08:54:43.928	00:00:01.542	92	431,5898	363,824	0,6455466	0,6417431	489,2457	2,873463	0	438,8034	375,9101	0,4757682	0,652387	493,6921	2,836555	0	4	435	370						Untertest4.avi	0	880	547	72	111	370	262	633	0	Content		363	259	1542357	1636521667
1559	08:54:43.945	00:00:01.558	93	440,9419	367,1868	0,6459119	0,641184	489,6399	2,897325	0	440,7489	363,0049	0,4762216	0,6522332	494,1811	2,863575	0	4	441	365						Untertest4.avi	0	880	547	72	111	370	262	633	0	Content		369	254	1558971	1636538281
1576	08:54:43.962	00:00:01.575	94	436,3732	369,9857	0,6464756	0,6409838	489,9519	2,863507	0	441,3356	386,333	0,4770069	0,6520258	494,9146	2,867711	0	4	439	378						Untertest4.avi	0	880	547	72	111	370	262	633	0	Content		367	267	1575597	1636554907
1592	08:54:43.978	00:00:01.592	95	428,8451	372,2544	0,6473343	0,6411795	490,5272	2,893351	0	438,7425	367,6557	0,4780037	0,652333	495,3165	2,854923	0	4	434	370						Untertest4.avi	0	880	547	72	111	370	262	633	0	Content		362	259	1592358	1636571668
1609	08:54:43.995	00:00:01.608	96	427,6485	379,1075	0,6484024	0,6421819	490,8741	2,895021	0	452,5554	363,8019	0,4791518	0,6533477	495,4162	2,798234	0	4	440	371						Untertest4.avi	0	880	547	72	111	370	262	633	0	Content		368	260	1608972	1636588282
1626	08:54:44.012	00:00:01.625	97	431,221	385,4099	0,6495265	0,6436201	490,7745	2,945217	0	451,9498	366,0081	0,480334	0,6548622	495,9425	2,872275	0	4	442	376						Untertest4.avi	0	880	547	72	111	370	262	633	0	Content		370	265	1625598	1636604908
1642	08:54:44.028	00:00:01.642	98	434,9789	372,585	0,6505106	0,6451677	490,9372	2,906192	0	454,7079	366,3304	0,4814257	0,6566452	496,4382	2,806897	0	4	445	369						Untertest4.avi	0	880	547	72	111	370	262	633	0	Content		373	258	1642359	1636621669
1659	08:54:44.045	00:00:01.658	99	430,6032	376,8697	0,6512492	0,6465263	491,269	2,94363	0	439,5887	384,6068	0,4822622	0,6584538	496,8263	2,895064	0	4	435	381						Untertest4.avi	0	880	547	72	111	370	262	633	0	Content		363	270	1658971	1636638281
1676	08:54:44.062	00:00:01.675	100	432,4016	361,3058	0,651777	0,6473579	491,4139	2,880322	0	452,5297	373,2507	0,4829012	0,6599703	496,9517	2,902323	0	4	442	367						Untertest4.avi	0	880	547	72	111	370	262	633	0	Content		370	256	1675596	1636654906
1692	08:54:44.078	00:00:01.692	101	435,3651	357,0807	0,6521314	0,6477479	491,4976	2,902681	0	441,794	383,2926	0,4833834	0,6612135	497,3141	2,921879	0	4	439	370						Untertest4.avi	0	880	547	72	111	370	262	633	0	Content		367	259	1692220	1636671530
1709	08:54:44.095	00:00:01.708	102	440,8526	374,7192	0,6522033	0,6481754	491,5921	2,935156	0	448,9744	371,6694	0,4835526	0,662416	497,5587	2,878503	0	4	445	373						Untertest4.avi	0	880	547	72	111	370	262	633	0	Content		373	262	1708971	1636688281
1726	08:54:44.112	00:00:01.725	103	438,5453	372,1619	0,6520732	0,6485237	491,4551	2,916431	0	445,92	368,4782	0,4834925	0,6637859	497,6645	2,903726	0	4	442	370						Untertest4.avi	0	880	547	72	111	370	262	633	0	Content		370	259	1725595	1636704905
1742	08:54:44.128	00:00:01.742	104	438,6118	371,1758	0,6516484	0,6489601	491,7958	2,92871	0	464,2011	371,4547	0,4832875	0,6650409	497,9702	2,920241	0	4	451	371						Untertest4.avi	0	880	547	72	111	370	262	633	0	Content		379	260	1742222	1636721532
1759	08:54:44.145	00:00:01.758	105	423,9243	375,0478	0,6514331	0,6494753	491,5359	2,933481	0	450,8382	387,6613	0,4831456	0,6663573	497,9969	2,932922	0	4	437	381						Untertest4.avi	0	880	547	72	111	370	262	633	0	Content		365	270	1758970	1636738280
1776	08:54:44.162	00:00:01.775	106	423,3228	373,9025	0,6515069	0,650201	491,1639	2,944794	0	462,8641	361,3483	0,4832524	0,6677329	498,1213	2,898084	0	4	443	368						Untertest4.avi	0	880	547	72	111	370	262	633	0	Content		371	257	1775594	1636754904
1792	08:54:44.178	00:00:01.792	107	437,9117	352,6934	0,6516584	0,6510528	491,365	2,937246	0	450,6194	388,0853	0,4835179	0,6689383	498,2205	2,943974	0	4	444	370						Untertest4.avi	0	880	547	72	111	370	262	633	0	Content		372	259	1792222	1636771532
1809	08:54:44.195	00:00:01.808	108	622,225	431,6247	0,6501033	0,6527056	491,571	2,961625	0	458,4851	418,6187	0,4827391	0,6706003	498,4433	2,952457	0	4	540	425						Untertest4.avi	0	880	547	72	111	370	262	633	0	Content		468	314	1808847	1636788157
1826	08:54:44.212	00:00:01.825	109	820,246	403,9111	0,6485153	0,654159	491,4901	2,942584	0	812,1077	420,8842	0,4817619	0,6717806	498,8905	2,977584	0	4	816	412						Untertest4.avi	0	880	547	72	111	370	262	633	0	Content		744	301	1825595	1636804905
1842	08:54:44.228	00:00:01.842	110	978,1345	430,5778	0,647664	0,6555406	491,8708	2,984839	0	992,7612	445,3898	0,4813847	0,6731958	499,4229	2,972166	0	4	985	438						Untertest4.avi	0	880	547	72	111	370	262	633	0	Content		913	327	1842220	1636821530
1859	08:54:44.245	00:00:01.858	111	1165,595	460,1907	0,6470415	0,6573021	491,9295	2,981387	0	1208,326	466,3536	0,4812094	0,6751106	500,2593	2,987743	0	5	1187	463						Untertest4.avi	0	880	547	72	111	1878	473	217	0	Content		1115	352	1858970	1636838280
1876	08:54:44.262	00:00:01.875	112	1352,179	471,9874	0,6466688	0,6595396	492,8893	3,035306	0	1443,272	474,2969	0,4814397	0,6776926	501,3941	3,006395	0	5	1398	473						Untertest4.avi	0	880	547	72	111	1878	473	217	0	Content		1326	362	1875594	1636854904
1892	08:54:44.278	00:00:01.892	113	1697,656	499,2234	0,6467182	0,6621662	493,6799	3,073989	0	-1024	-768	-1	-1	-1	-1	4	5	1698	499						Untertest4.avi	0	880	547	72	111	1878	473	217	0	Content		1626	388	1892219	1636871529
1909	08:54:44.295	00:00:01.908	114	-1024	-768	-1	-1	-1	-1	4	-1024	-768	-1	-1	-1	-1	4	5	0	0						Untertest4.avi	0	880	547	72	111	1878	473	217	0	Content		-72	-111	1908968	1636888278
1926	08:54:44.312	00:00:01.925	115	-1024	-768	-1	-1	-1	-1	4	-1024	-768	-1	-1	-1	-1	4	5	0	0						Untertest4.avi	0	880	547	72	111	1878	473	217	0	Content		-72	-111	1925592	1636904902
1942	08:54:44.328	00:00:01.942	116	2002,955	599,3188	0,6456922	0,6692122	492,4303	3,022779	0	-1024	-768	-1	-1	-1	-1	4	5	2003	599						Untertest4.avi	0	880	547	72	111	1878	473	217	0	Content		1931	488	1942355	1636921665
1959	08:54:44.345	00:00:01.958	117	1949,675	581,5223	0,646293	0,67071	492,2672	3,050572	0	-1024	-768	-1	-1	-1	-1	4	5	1950	582						Untertest4.avi	0	880	547	72	111	1878	473	217	0	Content		1878	471	1958968	1636938278
1976	08:54:44.362	00:00:01.975	118	-1024	-768	-1	-1	-1	-1	4	-1024	-768	-1	-1	-1	-1	4	5	0	0						Untertest4.avi	0	880	547	72	111	1878	473	217	0	Content		-72	-111	1975595	1636954905
1992	08:54:44.378	00:00:01.992	119	1953,537	596,4875	0,6471642	0,6729367	492,6601	3,05449	0	-1024	-768	-1	-1	-1	-1	4	5	1954	596						Untertest4.avi	0	880	547	72	111	1878	473	217	0	Content		1882	485	1992353	1636971663
2009	08:54:44.395	00:00:02.009	120	1991,139	583,5114	0,6475189	0,6739131	492,5318	3,075709	0	-1024	-768	-1	-1	-1	-1	4	5	1991	584						Untertest4.avi	0	880	547	72	111	1878	473	217	0	Content		1919	473	2009162	1636988472
2025	08:54:44.411	00:00:02.025	121	1947,645	597,0012	0,6475641	0,674938	492,8376	3,109046	0	-1024	-768	-1	-1	-1	-1	4	5	1948	597						Untertest4.avi	0	880	547	72	111	1878	473	217	0	Content		1876	486	2025354	1637004664
2042	08:54:44.428	00:00:02.042	122	1942,265	590,9773	0,6475582	0,6760784	493,0385	3,103335	0	-1024	-768	-1	-1	-1	-1	4	5	1942	591						Untertest4.avi	0	880	547	72	111	1878	473	217	0	Content		1870	480	2042411	1637021721
2059	08:54:44.445	00:00:02.058	123	1951,533	593,5751	0,6475421	0,6770611	493,1731	3,102159	0	-1024	-768	-1	-1	-1	-1	4	5	1952	594						Untertest4.avi	0	880	547	72	111	1878	473	217	0	Content		1880	483	2058591	1637037901
2076	08:54:44.462	00:00:02.075	124	1969,33	593,7459	0,647543	0,6778787	493,2566	3,151566	0	-1024	-768	-1	-1	-1	-1	4	6	1969	594						Untertest4.avi	0	880	547	72	111	1875	286	216	0	Content		1897	483	2075786	1637055096
2092	08:54:44.478	00:00:02.092	125	-1024	-768	-1	-1	-1	-1	4	-1024	-768	-1	-1	-1	-1	4	6	0	0						Untertest4.avi	0	880	547	72	111	1875	286	216	0	Content		-72	-111	2092410	1637071720
2109	08:54:44.495	00:00:02.109	126	-1024	-768	-1	-1	-1	-1	4	-1024	-768	-1	-1	-1	-1	4	6	0	0						Untertest4.avi	0	880	547	72	111	1875	286	216	0	Content		-72	-111	2109035	1637088345
2125	08:54:44.511	00:00:02.125	127	-1024	-768	-1	-1	-1	-1	4	-1024	-768	-1	-1	-1	-1	4	6	0	0						Untertest4.avi	0	880	547	72	111	1875	286	216	0	Content		-72	-111	2125215	1637104525
2142	08:54:44.528	00:00:02.142	128	-1024	-768	-1	-1	-1	-1	4	-1024	-768	-1	-1	-1	-1	4	6	0	0						Untertest4.avi	0	880	547	72	111	1875	286	216	0	Content		-72	-111	2142477	1637121787
2159	08:54:44.545	00:00:02.158	129	-1024	-768	-1	-1	-1	-1	4	-1024	-768	-1	-1	-1	-1	4	6	0	0						Untertest4.avi	0	880	547	72	111	1875	286	216	0	Content		-72	-111	2158718	1637138028
2176	08:54:44.562	00:00:02.175	130	1914,77	398,8573	0,6087385	0,6761187	384,9441	2,496114	0	-1024	-768	-1	-1	-1	-1	4	6	1915	399						Untertest4.avi	0	880	547	72	111	1875	286	216	0	Content		1843	288	2175704	1637155014
2192	08:54:44.578	00:00:02.191	131	1925,008	394,7326	0,6092308	0,6756049	387,7409	2,533131	0	-1024	-768	-1	-1	-1	-1	4	6	1925	395						Untertest4.avi	0	880	547	72	111	1875	286	216	0	Content		1853	284	2191965	1637171275
2209	08:54:44.595	00:00:02.208	132	-1024	-768	-1	-1	-1	-1	4	-1024	-768	-1	-1	-1	-1	4	6	0	0						Untertest4.avi	0	880	547	72	111	1875	286	216	0	Content		-72	-111	2208838	1637188148
2225	08:54:44.611	00:00:02.225	133	-1024	-768	-1	-1	-1	-1	4	-1024	-768	-1	-1	-1	-1	4	6	0	0						Untertest4.avi	0	880	547	72	111	1875	286	216	0	Content		-72	-111	2225345	1637204655
2242	08:54:44.628	00:00:02.242	134	-1024	-768	-1	-1	-1	-1	4	-1024	-768	-1	-1	-1	-1	4	6	0	0						Untertest4.avi	0	880	547	72	111	1875	286	216	0	Content		-72	-111	2242022	1637221332
2259	08:54:44.645	00:00:02.258	135	-1024	-768	-1	-1	-1	-1	4	-1024	-768	-1	-1	-1	-1	4	6	0	0						Untertest4.avi	0	880	547	72	111	1875	286	216	0	Content		-72	-111	2258690	1637238000
2275	08:54:44.661	00:00:02.275	136	2158,548	309,5494	0,6125465	0,6713207	407,7446	2,789606	0	-1024	-768	-1	-1	-1	-1	4	6	2159	310						Untertest4.avi	0	880	547	72	111	1875	286	216	0	Content		2087	199	2275460	1637254770
2292	08:54:44.678	00:00:02.292	137	-1024	-768	-1	-1	-1	-1	4	-1024	-768	-1	-1	-1	-1	4		0	0						Untertest4.avi	0	880	547	72	111				0	Content		-72	-111	2292080	1637271390
2309	08:54:44.695	00:00:02.308	138	-1024	-768	-1	-1	-1	-1	4	-1024	-768	-1	-1	-1	-1	4		0	0						Untertest4.avi	0	880	547	72	111				0	Content		-72	-111	2308713	1637288023
2325	08:54:44.711	00:00:02.325	139	-1024	-768	-1	-1	-1	-1	4	-1024	-768	-1	-1	-1	-1	4		0	0						Untertest4.avi	0	880	547	72	111				0	Content		-72	-111	2325401	1637304711
2342	08:54:44.728	00:00:02.342	140	-1024	-768	-1	-1	-1	-1	4	-1024	-768	-1	-1	-1	-1	4		0	0						Untertest4.avi	0	880	547	72	111				0	Content		-72	-111	2342070	1637321380
2359	08:54:44.745	00:00:02.358	141	-1024	-768	-1	-1	-1	-1	4	-1024	-768	-1	-1	-1	-1	4		0	0						Untertest4.avi	0	880	547	72	111				0	Content		-72	-111	2358712	1637338022
2375	08:54:44.761	00:00:02.375	142	-1024	-768	-1	-1	-1	-1	4	-1024	-768	-1	-1	-1	-1	4		0	0						Untertest4.avi	0	880	547	72	111				0	Content		-72	-111	2375086	1637354396
2392	08:54:44.778	00:00:02.392	143	-1024	-768	-1	-1	-1	-1	4	-1024	-768	-1	-1	-1	-1	4		0	0						Untertest4.avi	0	880	547	72	111				0	Content		-72	-111	2392155	1637371465
2409	08:54:44.795	00:00:02.408	144	-1024	-768	-1	-1	-1	-1	4	-1024	-768	-1	-1	-1	-1	4		0	0						Untertest4.avi	0	880	547	72	111				0	Content		-72	-111	2408781	1637388091
2426	08:54:44.812	00:00:02.425	145	-1024	-768	-1	-1	-1	-1	4	-1024	-768	-1	-1	-1	-1	4		0	0						Untertest4.avi	0	880	547	72	111				0	Content		-72	-111	2425578	1637404888
2442	08:54:44.828	00:00:02.441	146	-1024	-768	-1	-1	-1	-1	4	-1024	-768	-1	-1	-1	-1	4		0	0						Untertest4.avi	0	880	547	72	111				0	Content		-72	-111	2441958	1637421268
2459	08:54:44.845	00:00:02.458	147	-1024	-768	-1	-1	-1	-1	4	-1024	-768	-1	-1	-1	-1	4		0	0						Untertest4.avi	0	880	547	72	111				0	Content		-72	-111	2458581	1637437891
2475	08:54:44.861	00:00:02.475	148	-1024	-768	-1	-1	-1	-1	4	-1024	-768	-1	-1	-1	-1	4		0	0						Untertest4.avi	0	880	547	72	111				0	Content		-72	-111	2475269	1637454579
2492	08:54:44.878	00:00:02.491	149	-1024	-768	-1	-1	-1	-1	4	-1024	-768	-1	-1	-1	-1	4		0	0						Untertest4.avi	0	880	547	72	111				0	Content		-72	-111	2491938	1637471248
2509	08:54:44.895	00:00:02.508	150	-1024	-768	-1	-1	-1	-1	4	-1024	-768	-1	-1	-1	-1	4		0	0						Untertest4.avi	0	880	547	72	111				0	Content		-72	-111	2508578	1637487888
2525	08:54:44.911	00:00:02.525	151	-1024	-768	-1	-1	-1	-1	4	-1024	-768	-1	-1	-1	-1	4		0	0						Untertest4.avi	0	880	547	72	111				0	Content		-72	-111	2525399	1637504709
2542	08:54:44.928	00:00:02.541	152	-1024	-768	-1	-1	-1	-1	4	-1024	-768	-1	-1	-1	-1	4		0	0						Untertest4.avi	0	880	547	72	111				0	Content		-72	-111	2541831	1637521141
2558	08:54:44.944	00:00:02.558	153	-1024	-768	-1	-1	-1	-1	4	-1024	-768	-1	-1	-1	-1	4		0	0						Untertest4.avi	0	880	547	72	111				0	Content		-72	-111	2558455	1637537765
2575	08:54:44.961	00:00:02.575	154	-1024	-768	-1	-1	-1	-1	4	-1024	-768	-1	-1	-1	-1	4		0	0						Untertest4.avi	0	880	547	72	111				0	Content		-72	-111	2575202	1637554512
2592	08:54:44.978	00:00:02.591	155	-1024	-768	-1	-1	-1	-1	4	-1024	-768	-1	-1	-1	-1	4		0	0						Untertest4.avi	0	880	547	72	111				0	Content		-72	-111	2591824	1637571134
2608	08:54:44.994	00:00:02.608	156	-1024	-768	-1	-1	-1	-1	4	-1024	-768	-1	-1	-1	-1	4		0	0						Untertest4.avi	0	880	547	72	111				0	Content		-72	-111	2608450	1637587760
2625	08:54:45.011	00:00:02.625	157	-1024	-768	-1	-1	-1	-1	4	-1024	-768	-1	-1	-1	-1	4		0	0						Untertest4.avi	0	880	547	72	111				0	Content		-72	-111	2625074	1637604384
2642	08:54:45.028	00:00:02.641	158	-1024	-768	-1	-1	-1	-1	4	-1024	-768	-1	-1	-1	-1	4		0	0						Untertest4.avi	0	880	547	72	111				0	Content		-72	-111	2641822	1637621132
2658	08:54:45.044	00:00:02.658	159	-1024	-768	-1	-1	-1	-1	4	-1024	-768	-1	-1	-1	-1	4		0	0						Untertest4.avi	0	880	547	72	111				0	Content		-72	-111	2658450	1637637760
2675	08:54:45.061	00:00:02.675	160	-1024	-768	-1	-1	-1	-1	4	-1024	-768	-1	-1	-1	-1	4		0	0						Untertest4.avi	0	880	547	72	111				0	Content		-72	-111	2675074	1637654384
2692	08:54:45.078	00:00:02.691	161	-1024	-768	-1	-1	-1	-1	4	-1024	-768	-1	-1	-1	-1	4		0	0						Untertest4.avi	0	880	547	72	111				0	Content		-72	-111	2691574	1637670884
2709	08:54:45.095	00:00:02.708	162	-1024	-768	-1	-1	-1	-1	4	-1024	-768	-1	-1	-1	-1	4		0	0						Untertest4.avi	0	880	547	72	111				0	Content		-72	-111	2708698	1637688008
2725	08:54:45.111	00:00:02.725	163	-1024	-768	-1	-1	-1	-1	4	-1024	-768	-1	-1	-1	-1	4		0	0						Untertest4.avi	0	880	547	72	111				0	Content		-72	-111	2725447	1637704757
2742	08:54:45.128	00:00:02.742	164	-168,8419	603,0786	0,4324479	0,7481895	379,8087	1,625677	3	-206,3451	585,3628	0,4324411	0,7481906	379,8087	1,625421	1	7	-206	585						Untertest4.avi	0	880	547	72	111	-278	474	16	0	Content		-278	474	2742071	1637721381
2758	08:54:45.144	00:00:02.758	165	-1024	-768	-1	-1	-1	-1	4	-1024	-768	-1	-1	-1	-1	4		0	0						Untertest4.avi	0	880	547	72	111				0	Content		-72	-111	2758070	1637737380
2775	08:54:45.161	00:00:02.775	166	-1024	-768	-1	-1	-1	-1	4	-1024	-768	-1	-1	-1	-1	4		0	0						Untertest4.avi	0	880	547	72	111				0	Content		-72	-111	2775310	1637754620
2792	08:54:45.178	00:00:02.792	167	-1024	-768	-1	-1	-1	-1	4	-1024	-768	-1	-1	-1	-1	4		0	0						Untertest4.avi	0	880	547	72	111				0	Content		-72	-111	2792390	1637771700
2809	08:54:45.195	00:00:02.808	168	-1024	-768	-1	-1	-1	-1	4	-1024	-768	-1	-1	-1	-1	4		0	0						Untertest4.avi	0	880	547	72	111				0	Content		-72	-111	2808783	1637788093
2826	08:54:45.212	00:00:02.825	169	-1024	-768	-1	-1	-1	-1	4	-1024	-768	-1	-1	-1	-1	4		0	0						Untertest4.avi	0	880	547	72	111				0	Content		-72	-111	2825687	1637804997
2842	08:54:45.228	00:00:02.842	170	-1024	-768	-1	-1	-1	-1	4	-1024	-768	-1	-1	-1	-1	4		0	0						Untertest4.avi	0	880	547	72	111				0	Content		-72	-111	2842192	1637821502
2859	08:54:45.245	00:00:02.858	171	-1024	-768	-1	-1	-1	-1	4	-1024	-768	-1	-1	-1	-1	4		0	0						Untertest4.avi	0	880	547	72	111				0	Content		-72	-111	2858817	1637838127
2876	08:54:45.262	00:00:02.875	172	-1024	-768	-1	-1	-1	-1	4	-1024	-768	-1	-1	-1	-1	4		0	0						Untertest4.avi	0	880	547	72	111				0	Content		-72	-111	2875568	1637854878
2892	08:54:45.278	00:00:02.892	173	-1024	-768	-1	-1	-1	-1	4	-1024	-768	-1	-1	-1	-1	4		0	0						Untertest4.avi	0	880	547	72	111				0	Content		-72	-111	2892191	1637871501
2909	08:54:45.295	00:00:02.908	174	-1024	-768	-1	-1	-1	-1	4	-1024	-768	-1	-1	-1	-1	4		0	0						Untertest4.avi	0	880	547	72	111				0	Content		-72	-111	2908816	1637888126
2926	08:54:45.312	00:00:02.925	175	-1024	-768	-1	-1	-1	-1	4	-1024	-768	-1	-1	-1	-1	4		0	0						Untertest4.avi	0	880	547	72	111				0	Content		-72	-111	2925566	1637904876
2942	08:54:45.328	00:00:02.942	176	-1024	-768	-1	-1	-1	-1	4	-1024	-768	-1	-1	-1	-1	4		0	0						Untertest4.avi	0	880	547	72	111				0	Content		-72	-111	2942064	1637921374
2959	08:54:45.345	00:00:02.958	177	-1024	-768	-1	-1	-1	-1	4	-1024	-768	-1	-1	-1	-1	4		0	0						Untertest4.avi	0	880	547	72	111				0	Content		-72	-111	2958815	1637938125
2975	08:54:45.361	00:00:02.975	178	-1024	-768	-1	-1	-1	-1	4	-1024	-768	-1	-1	-1	-1	4		0	0						Untertest4.avi	0	880	547	72	111				0	Content		-72	-111	2975314	1637954624
2993	08:54:45.379	00:00:02.992	179	-1024	-768	-1	-1	-1	-1	4	-1024	-768	-1	-1	-1	-1	4		0	0						Untertest4.avi	0	880	547	72	111				0	Content		-72	-111	2992510	1637971820
3009	08:54:45.395	00:00:03.008	180	-1024	-768	-1	-1	-1	-1	4	-1024	-768	-1	-1	-1	-1	4		0	0						Untertest4.avi	0	880	547	72	111				0	Content		-72	-111	3008677	1637987987
3026	08:54:45.412	00:00:03.025	181	-1024	-768	-1	-1	-1	-1	4	-1024	-768	-1	-1	-1	-1	4		0	0						Untertest4.avi	0	880	547	72	111				0	Content		-72	-111	3025677	1638004987
3042	08:54:45.428	00:00:03.042	182	-1024	-768	-1	-1	-1	-1	4	-1024	-768	-1	-1	-1	-1	4		0	0						Untertest4.avi	0	880	547	72	111				0	Content		-72	-111	3042184	1638021494
3059	08:54:45.445	00:00:03.058	183	-1024	-768	-1	-1	-1	-1	4	-1024	-768	-1	-1	-1	-1	4		0	0						Untertest4.avi	0	880	547	72	111				0	Content		-72	-111	3058934	1638038244
3076	08:54:45.462	00:00:03.075	184	-1024	-768	-1	-1	-1	-1	4	-1024	-768	-1	-1	-1	-1	4		0	0						Untertest4.avi	0	880	547	72	111				0	Content		-72	-111	3075555	1638054865
3092	08:54:45.478	00:00:03.092	185	-1024	-768	-1	-1	-1	-1	4	-1024	-768	-1	-1	-1	-1	4		0	0						Untertest4.avi	0	880	547	72	111				0	Content		-72	-111	3092180	1638071490
3109	08:54:45.495	00:00:03.108	186	-1024	-768	-1	-1	-1	-1	4	-1024	-768	-1	-1	-1	-1	4		0	0						Untertest4.avi	0	880	547	72	111				0	Content		-72	-111	3108804	1638088114
3126	08:54:45.512	00:00:03.125	187	-1024	-768	-1	-1	-1	-1	4	-1024	-768	-1	-1	-1	-1	4		0	0						Untertest4.avi	0	880	547	72	111				0	Content		-72	-111	3125553	1638104863
3142	08:54:45.528	00:00:03.142	188	-1024	-768	-1	-1	-1	-1	4	-1024	-768	-1	-1	-1	-1	4		0	0						Untertest4.avi	0	880	547	72	111				0	Content		-72	-111	3142177	1638121487
3159	08:54:45.545	00:00:03.158	189	-1024	-768	-1	-1	-1	-1	4	-1024	-768	-1	-1	-1	-1	4		0	0						Untertest4.avi	0	880	547	72	111				0	Content		-72	-111	3158803	1638138113
3175	08:54:45.561	00:00:03.175	190	-1024	-768	-1	-1	-1	-1	4	-1024	-768	-1	-1	-1	-1	4		0	0						Untertest4.avi	0	880	547	72	111				0	Content		-72	-111	3175427	1638154737
3192	08:54:45.578	00:00:03.191	191	-1024	-768	-1	-1	-1	-1	4	-1024	-768	-1	-1	-1	-1	4		0	0						Untertest4.avi	0	880	547	72	111				0	Content		-72	-111	3191802	1638171112
3209	08:54:45.595	00:00:03.209	192	-1024	-768	-1	-1	-1	-1	4	-1024	-768	-1	-1	-1	-1	4		0	0						Untertest4.avi	0	880	547	72	111				0	Content		-72	-111	3209050	1638188360
3226	08:54:45.612	00:00:03.225	193	-1024	-768	-1	-1	-1	-1	4	-1024	-768	-1	-1	-1	-1	4		0	0						Untertest4.avi	0	880	547	72	111				0	Content		-72	-111	3225801	1638205111
3242	08:54:45.628	00:00:03.242	194	-1024	-768	-1	-1	-1	-1	4	-1024	-768	-1	-1	-1	-1	4		0	0						Untertest4.avi	0	880	547	72	111				0	Content		-72	-111	3242424	1638221734
3258	08:54:45.644	00:00:03.258	195	-1024	-768	-1	-1	-1	-1	4	-1024	-768	-1	-1	-1	-1	4		0	0						Untertest4.avi	0	880	547	72	111				0	Content		-72	-111	3258294	1638237604
3274	08:54:45.660	00:00:03.274	196	-1024	-768	-1	-1	-1	-1	4	-1024	-768	-1	-1	-1	-1	4		0	0						Untertest4.avi	0	880	547	72	111				0	Content		-72	-111	3274417	1638253727
3291	08:54:45.677	00:00:03.291	197	-1024	-768	-1	-1	-1	-1	4	-1024	-768	-1	-1	-1	-1	4		0	0						Untertest4.avi	0	880	547	72	111				0	Content		-72	-111	3291040	1638270350
3308	08:54:45.694	00:00:03.307	198	-1024	-768	-1	-1	-1	-1	4	-1024	-768	-1	-1	-1	-1	4		0	0						Untertest4.avi	0	880	547	72	111				0	Content		-72	-111	3307663	1638286973
3324	08:54:45.710	00:00:03.324	199	-1024	-768	-1	-1	-1	-1	4	-1024	-768	-1	-1	-1	-1	4		0	0						Untertest4.avi	0	880	547	72	111				0	Content		-72	-111	3324287	1638303597
3341	08:54:45.727	00:00:03.341	200	-1024	-768	-1	-1	-1	-1	4	-1024	-768	-1	-1	-1	-1	4		0	0						Untertest4.avi	0	880	547	72	111				0	Content		-72	-111	3341487	1638320797
3359	08:54:45.745	00:00:03.358	201	-1024	-768	-1	-1	-1	-1	4	-1024	-768	-1	-1	-1	-1	4		0	0						Untertest4.avi	0	880	547	72	111				0	Content		-72	-111	3358858	1638338168
3376	08:54:45.762	00:00:03.376	202	-1024	-768	-1	-1	-1	-1	4	-1024	-768	-1	-1	-1	-1	4		0	0						Untertest4.avi	0	880	547	72	111				0	Content		-72	-111	3376106	1638355416
3391	08:54:45.777	00:00:03.390	203	-1024	-768	-1	-1	-1	-1	4	-1024	-768	-1	-1	-1	-1	4		0	0						Untertest4.avi	0	880	547	72	111				0	Content		-72	-111	3390907	1638370217
3408	08:54:45.794	00:00:03.407	204	-1024	-768	-1	-1	-1	-1	4	-1024	-768	-1	-1	-1	-1	4		0	0						Untertest4.avi	0	880	547	72	111				0	Content		-72	-111	3407657	1638386967
3424	08:54:45.810	00:00:03.424	205	-1024	-768	-1	-1	-1	-1	4	-1024	-768	-1	-1	-1	-1	4		0	0						Untertest4.avi	0	880	547	72	111				0	Content		-72	-111	3424276	1638403586
3441	08:54:45.827	00:00:03.440	206	-1024	-768	-1	-1	-1	-1	4	-1024	-768	-1	-1	-1	-1	4		0	0						Untertest4.avi	0	880	547	72	111				0	Content		-72	-111	3440901	1638420211
3458	08:54:45.844	00:00:03.457	207	-1024	-768	-1	-1	-1	-1	4	-1024	-768	-1	-1	-1	-1	4		0	0						Untertest4.avi	0	880	547	72	111				0	Content		-72	-111	3457526	1638436836
3474	08:54:45.860	00:00:03.474	208	-1024	-768	-1	-1	-1	-1	4	-1024	-768	-1	-1	-1	-1	4		0	0						Untertest4.avi	0	880	547	72	111				0	Content		-72	-111	3474149	1638453459
3491	08:54:45.877	00:00:03.491	209	-1024	-768	-1	-1	-1	-1	4	-1024	-768	-1	-1	-1	-1	4		0	0						Untertest4.avi	0	880	547	72	111				0	Content		-72	-111	3491343	1638470653
3509	08:54:45.895	00:00:03.508	210	-1024	-768	-1	-1	-1	-1	4	-1024	-768	-1	-1	-1	-1	4		0	0						Untertest4.avi	0	880	547	72	111				0	Content		-72	-111	3508718	1638488028
3526	08:54:45.912	00:00:03.525	211	-1024	-768	-1	-1	-1	-1	4	-1024	-768	-1	-1	-1	-1	4		0	0						Untertest4.avi	0	880	547	72	111				0	Content		-72	-111	3525966	1638505276
3541	08:54:45.927	00:00:03.540	212	-1024	-768	-1	-1	-1	-1	4	-1024	-768	-1	-1	-1	-1	4		0	0						Untertest4.avi	0	880	547	72	111				0	Content		-72	-111	3540893	1638520203
3558	08:54:45.944	00:00:03.557	213	-1024	-768	-1	-1	-1	-1	4	-1024	-768	-1	-1	-1	-1	4		0	0						Untertest4.avi	0	880	547	72	111				0	Content		-72	-111	3557515	1638536825
3574	08:54:45.960	00:00:03.574	214	-1024	-768	-1	-1	-1	-1	4	-1024	-768	-1	-1	-1	-1	4		0	0						Untertest4.avi	0	880	547	72	111				0	Content		-72	-111	3574265	1638553575
3591	08:54:45.977	00:00:03.590	215	-1024	-768	-1	-1	-1	-1	4	-1024	-768	-1	-1	-1	-1	4		0	0						Untertest4.avi	0	880	547	72	111				0	Content		-72	-111	3590890	1638570200
3608	08:54:45.994	00:00:03.607	216	-1024	-768	-1	-1	-1	-1	4	-1024	-768	-1	-1	-1	-1	4		0	0						Untertest4.avi	0	880	547	72	111				0	Content		-72	-111	3607512	1638586822
3624	08:54:46.010	00:00:03.624	217	-1024	-768	-1	-1	-1	-1	4	-1024	-768	-1	-1	-1	-1	4		0	0						Untertest4.avi	0	880	547	72	111				0	Content		-72	-111	3624134	1638603444
3641	08:54:46.027	00:00:03.641	218	-1024	-768	-1	-1	-1	-1	4	-1024	-768	-1	-1	-1	-1	4		0	0						Untertest4.avi	0	880	547	72	111				0	Content		-72	-111	3641203	1638620513
3659	08:54:46.045	00:00:03.658	219	-1024	-768	-1	-1	-1	-1	4	-1024	-768	-1	-1	-1	-1	4		0	0						Untertest4.avi	0	880	547	72	111				0	Content		-72	-111	3658578	1638637888
3676	08:54:46.062	00:00:03.675	220	-1024	-768	-1	-1	-1	-1	4	-1024	-768	-1	-1	-1	-1	4		0	0						Untertest4.avi	0	880	547	72	111				0	Content		-72	-111	3675822	1638655132
3691	08:54:46.077	00:00:03.690	221	-1024	-768	-1	-1	-1	-1	4	-1024	-768	-1	-1	-1	-1	4		0	0						Untertest4.avi	0	880	547	72	111				0	Content		-72	-111	3690753	1638670063
3707	08:54:46.093	00:00:03.707	222	-1024	-768	-1	-1	-1	-1	4	-1024	-768	-1	-1	-1	-1	4		0	0						Untertest4.avi	0	880	547	72	111				0	Content		-72	-111	3707375	1638686685
3724	08:54:46.110	00:00:03.724	223	1513,078	916,8392	0,4346585	0,7764184	406,5248	3,029223	3	1453,722	902,3214	0,4346524	0,7764194	406,5248	3,028525	1	8	1454	902						Untertest4.avi	0	880	547	72	111	1384	789	268	0	Content		1382	791	3724125	1638703435
3741	08:54:46.127	00:00:03.740	224	-1024	-768	-1	-1	-1	-1	4	-1024	-768	-1	-1	-1	-1	4	8	0	0						Untertest4.avi	0	880	547	72	111	1384	789	268	0	Content		-72	-111	3740747	1638720057
3757	08:54:46.143	00:00:03.757	225	-1024	-768	-1	-1	-1	-1	4	-1024	-768	-1	-1	-1	-1	4	8	0	0						Untertest4.avi	0	880	547	72	111	1384	789	268	0	Content		-72	-111	3757367	1638736677
3775	08:54:46.161	00:00:03.774	226	1516,308	916,5317	0,4344436	0,7779474	408,7672	3,106675	3	1456,685	901,9719	0,4344375	0,7779484	408,7672	3,10592	1	8	1457	902						Untertest4.avi	0	880	547	72	111	1384	789	268	0	Content		1385	791	3774732	1638754042
3792	08:54:46.178	00:00:03.791	227	1515,409	903,9794	0,4339418	0,7786982	407,4439	3,120078	3	1455,979	889,8191	0,4339357	0,7786992	407,4439	3,119284	1	8	1456	890						Untertest4.avi	0	880	547	72	111	1384	789	268	0	Content		1384	779	3791731	1638771041
3808	08:54:46.194	00:00:03.808	228	-1024	-768	-1	-1	-1	-1	4	-1024	-768	-1	-1	-1	-1	4	8	0	0						Untertest4.avi	0	880	547	72	111	1384	789	268	0	Content		-72	-111	3808239	1638787549
3825	08:54:46.211	00:00:03.825	229	1512,215	909,9666	0,4340843	0,7799118	407,784	3,106962	3	1452,873	895,6507	0,4340782	0,7799128	407,784	3,106177	1	8	1453	896						Untertest4.avi	0	880	547	72	111	1384	789	268	0	Content		1381	785	3825183	1638804493
3841	08:54:46.227	00:00:03.841	230	1511,634	904,1179	0,4343397	0,7804298	408,3586	3,122319	3	1452,335	889,9624	0,4343336	0,7804309	408,3586	3,121518	1	8	1452	890						Untertest4.avi	0	880	547	72	111	1384	789	268	0	Content		1380	779	3841359	1638820669
3858	08:54:46.244	00:00:03.858	231	1514,365	909,4722	0,4344913	0,7808326	408,4951	3,12769	3	1454,897	895,1537	0,4344852	0,7808335	408,4951	3,126917	1	8	1455	895						Untertest4.avi	0	880	547	72	111	1384	789	268	0	Content		1383	784	3858430	1638837740
3875	08:54:46.261	00:00:03.875	232	1530,386	921,2151	0,4346683	0,7812243	408,4384	3,159439	3	1469,993	906,4902	0,4346622	0,7812253	408,4384	3,158608	1	8	1470	906						Untertest4.avi	0	880	547	72	111	1384	789	268	0	Content		1398	795	3875099	1638854409
3892	08:54:46.278	00:00:03.891	233	1527,491	917,4824	0,4353691	0,7811834	410,1078	3,145165	3	1467,203	902,8413	0,4353631	0,7811844	410,1078	3,144331	1	8	1467	903						Untertest4.avi	0	880	547	72	111	1384	789	268	0	Content		1395	792	3891799	1638871109
3908	08:54:46.294	00:00:03.908	234	1526,087	925,7377	0,4351792	0,7806322	408,7234	3,14716	3	1465,842	910,8876	0,4351732	0,7806332	408,7234	3,14635	1	8	1466	911						Untertest4.avi	0	880	547	72	111	1384	789	268	0	Content		1394	800	3908103	1638887413
3925	08:54:46.311	00:00:03.924	235	1528,698	927,343	0,4354131	0,7800556	409,11	3,124993	3	1468,314	912,4221	0,4354071	0,7800566	409,11	3,124202	1	8	1468	912						Untertest4.avi	0	880	547	72	111	1384	789	268	0	Content		1396	801	3924725	1638904035
3941	08:54:46.327	00:00:03.941	236	1553,663	911,5226	0,4359364	0,7796692	410,614	3,115113	3	1492,154	896,9204	0,4359304	0,7796702	410,614	3,114266	1	8	1492	897						Untertest4.avi	0	880	547	72	111	1384	789	268	0	Content		1420	786	3941475	1638920785
3958	08:54:46.344	00:00:03.958	237	1536,62	906,2545	0,4358394	0,7794908	410,0529	3,110984	3	1476,038	891,8898	0,4358334	0,7794918	410,0529	3,110195	1	8	1476	892						Untertest4.avi	0	880	547	72	111	1384	789	268	0	Content		1404	781	3958417	1638937727
3975	08:54:46.361	00:00:03.975	238	1541,979	912,7339	0,4357559	0,779519	409,6466	3,080601	3	1481,096	898,1674	0,4357499	0,77952	409,6466	3,079803	1	8	1481	898						Untertest4.avi	0	880	547	72	111	1384	789	268	0	Content		1409	787	3975043	1638954353
3992	08:54:46.378	00:00:03.991	239	1469,796	917,6542	0,4341835	0,7797575	402,9674	3,058205	3	1412,572	903,4006	0,4341774	0,7797585	402,9674	3,057552	1	9	1413	903						Untertest4.avi	0	880	547	72	111	1341	794	233	0	Content		1341	792	3991665	1638970975
4008	08:54:46.394	00:00:04.007	240	1471,844	914,3441	0,4344163	0,7796832	403,3058	3,049721	3	1414,536	900,166	0,4344101	0,7796842	403,3058	3,049055	1	9	1415	900						Untertest4.avi	0	880	547	72	111	1341	794	233	0	Content		1343	789	4007965	1638987275
4025	08:54:46.411	00:00:04.024	241	1472,455	912,1741	0,4343542	0,7796788	403,2715	3,046385	3	1415,135	898,0547	0,434348	0,7796798	403,2715	3,045704	1	9	1415	898						Untertest4.avi	0	880	547	72	111	1341	794	233	0	Content		1343	787	4024587	1639003897
4041	08:54:46.427	00:00:04.041	242	1473,966	920,2422	0,4345101	0,7796643	404,1882	3,045569	3	1416,469	905,8705	0,4345039	0,7796653	404,1882	3,044899	1	9	1416	906						Untertest4.avi	0	880	547	72	111	1341	794	233	0	Content		1344	795	4041336	1639020646
4058	08:54:46.444	00:00:04.058	243	1468,778	916,496	0,4343678	0,7795635	404,0398	3,029665	3	1411,586	902,2551	0,4343616	0,7795646	404,0398	3,029023	1	9	1412	902						Untertest4.avi	0	880	547	72	111	1341	794	233	0	Content		1340	791	4058408	1639037718
4075	08:54:46.461	00:00:04.074	244	1466,91	919,9526	0,4341669	0,7793439	403,6765	3,007878	3	1409,794	905,6299	0,4341608	0,7793449	403,6765	3,00724	1	9	1410	906						Untertest4.avi	0	880	547	72	111	1341	794	233	0	Content		1338	795	4074908	1639054218
4092	08:54:46.478	00:00:04.091	245	1474,829	916,1864	0,4340436	0,7792391	403,5444	3,018611	3	1417,382	901,9376	0,4340374	0,7792401	403,5444	3,017946	1	9	1417	902						Untertest4.avi	0	880	547	72	111	1341	794	233	0	Content		1345	791	4091654	1639070964
4108	08:54:46.494	00:00:04.107	246	1468,956	923,6724	0,434303	0,7792855	405,0691	3,042887	3	1411,639	909,2049	0,4342968	0,7792865	405,0691	3,042236	1	9	1412	909						Untertest4.avi	0	880	547	72	111	1341	794	233	0	Content		1340	798	4107969	1639087279
4125	08:54:46.511	00:00:04.124	247	1474,358	924,1077	0,4341552	0,7794155	405,2307	3,032284	3	1416,816	909,6056	0,4341491	0,7794166	405,2307	3,031662	1	9	1417	910						Untertest4.avi	0	880	547	72	111	1341	794	233	0	Content		1345	799	4124580	1639103890
4141	08:54:46.527	00:00:04.141	248	1470,147	914,8246	0,4337283	0,7796964	404,7148	3,057054	3	1412,889	900,6122	0,4337222	0,7796974	404,7148	3,056397	1	9	1413	901						Untertest4.avi	0	880	547	72	111	1341	794	233	0	Content		1341	790	4141207	1639120517
4158	08:54:46.544	00:00:04.158	249	1470,127	919,1003	0,433176	0,7798945	403,5361	3,026983	3	1412,882	904,7968	0,4331699	0,7798955	403,5361	3,026309	1	9	1413	905						Untertest4.avi	0	880	547	72	111	1341	794	233	0	Content		1341	794	4158273	1639137583
4175	08:54:46.561	00:00:04.174	250	1476,291	924,7029	0,4331214	0,7800402	404,26	3,013985	3	1418,71	910,2041	0,4331152	0,7800412	404,26	3,013335	1	9	1419	910						Untertest4.avi	0	880	547	72	111	1341	794	233	0	Content		1347	799	4174897	1639154207
4192	08:54:46.578	00:00:04.191	251	1465,459	916,4945	0,4332107	0,7802227	405,3481	3,036129	3	1408,404	902,248	0,4332046	0,7802237	405,3481	3,035484	1	9	1408	902						Untertest4.avi	0	880	547	72	111	1341	794	233	0	Content		1336	791	4191644	1639170954
4208	08:54:46.594	00:00:04.207	252	1551,53	960,8622	0,4453384	0,7807658	453,6492	3,371611	3	1487,98	943,9454	0,4453333	0,7807665	453,6492	3,370968	1	9	1488	944						Untertest4.avi	0	880	547	72	111	1341	794	233	0	Content		1416	833	4207822	1639187132
4224	08:54:46.610	00:00:04.224	253	1462,884	991,5637	0,4530567	0,7811843	482,804	3,574574	3	1401,313	973,6218	0,4530521	0,781185	482,804	3,574257	1	10	1401	974						Untertest4.avi	0	880	547	72	111	1278	853	267	0	Content		1329	863	4224445	1639203755
4241	08:54:46.627	00:00:04.241	254	1403,057	981,3009	0,4540819	0,7814224	487,8686	3,649174	3	1343,577	963,7712	0,4540774	0,7814231	487,8686	3,648978	1	10	1344	964						Untertest4.avi	0	880	547	72	111	1278	853	267	0	Content		1272	853	4241068	1639220378
4258	08:54:46.644	00:00:04.258	255	1414,239	977,998	0,4531699	0,7819744	486,4722	3,590321	3	1354,535	960,5504	0,4531654	0,7819751	486,4722	3,590129	1	10	1355	961						Untertest4.avi	0	880	547	72	111	1278	853	267	0	Content		1283	850	4258264	1639237574
4275	08:54:46.661	00:00:04.274	256	1419,096	984,8892	0,4526175	0,7823998	486,239	3,594241	3	1359,146	967,2578	0,452613	0,7824005	486,239	3,594025	1	10	1359	967						Untertest4.avi	0	880	547	72	111	1278	853	267	0	Content		1287	856	4274762	1639254072
4292	08:54:46.678	00:00:04.291	257	1409,397	978,3406	0,4524578	0,7828981	488,1019	3,614739	3	1349,808	960,8798	0,4524533	0,7828987	488,1019	3,614569	1	10	1350	961						Untertest4.avi	0	880	547	72	111	1278	853	267	0	Content		1278	850	4291510	1639270820
4308	08:54:46.694	00:00:04.307	258	1411,099	981,8761	0,4518028	0,7836828	487,665	3,62424	3	1351,419	964,3345	0,4517983	0,7836835	487,665	3,624039	1	10	1351	964						Untertest4.avi	0	880	547	72	111	1278	853	267	0	Content		1279	853	4307813	1639287123
4324	08:54:46.710	00:00:04.324	259	1403,204	984,6407	0,451271	0,7846196	487,7044	3,61888	3	1343,801	967,0742	0,4512665	0,7846203	487,7044	3,61869	1	10	1344	967						Untertest4.avi	0	880	547	72	111	1278	853	267	0	Content		1272	856	4324439	1639303749
4341	08:54:46.727	00:00:04.341	260	1397,176	979,7609	0,450399	0,7857347	486,2273	3,627411	3	1338,149	962,384	0,4503945	0,7857353	486,2273	3,627232	1	10	1338	962						Untertest4.avi	0	880	547	72	111	1278	853	267	0	Content		1266	851	4341059	1639320369
4358	08:54:46.744	00:00:04.358	261	1414,281	976,0532	0,4499709	0,786604	486,5296	3,579101	3	1354,687	958,703	0,4499663	0,7866047	486,5296	3,578896	1	10	1355	959						Untertest4.avi	0	880	547	72	111	1278	853	267	0	Content		1283	848	4358134	1639337444
4375	08:54:46.761	00:00:04.374	262	1417,933	979,9468	0,4494877	0,7870141	486,6437	3,627761	3	1358,146	962,4843	0,4494832	0,7870148	486,6437	3,62755	1	10	1358	962						Untertest4.avi	0	880	547	72	111	1278	853	267	0	Content		1286	851	4374757	1639354067
4392	08:54:46.778	00:00:04.391	263	1412,146	990,9423	0,4487542	0,786864	485,6792	3,595847	3	1352,541	973,2578	0,4487496	0,7868647	485,6792	3,595644	1	10	1353	973						Untertest4.avi	0	880	547	72	111	1278	853	267	0	Content		1281	862	4391504	1639370814
4408	08:54:46.794	00:00:04.407	264	1403,306	978,4565	0,4483642	0,7861285	486,1554	3,639205	3	1344,111	961,095	0,4483596	0,7861292	486,1554	3,639	1	10	1344	961						Untertest4.avi	0	880	547	72	111	1278	853	267	0	Content		1272	850	4407805	1639387115
4424	08:54:46.810	00:00:04.424	265	1435,28	978,6056	0,4480455	0,7848992	486,7834	3,63341	3	1374,869	961,0834	0,4480409	0,7848999	486,7834	3,633154	1	10	1375	961						Untertest4.avi	0	880	547	72	111	1278	853	267	0	Content		1303	850	4424429	1639403739
4441	08:54:46.827	00:00:04.441	266	1399,498	986,2092	0,4474732	0,7836244	486,0944	3,656293	3	1340,38	968,6563	0,4474687	0,7836251	486,0944	3,656101	1	10	1340	969						Untertest4.avi	0	880	547	72	111	1278	853	267	0	Content		1268	858	4441051	1639420361
4458	08:54:46.844	00:00:04.458	267	1388,73	992,8804	0,4476613	0,7830614	487,3714	3,656069	3	1329,881	975,1823	0,4476567	0,7830622	487,3714	3,655921	1	10	1330	975						Untertest4.avi	0	880	547	72	111	1278	853	267	0	Content		1258	864	4458120	1639437430
4475	08:54:46.861	00:00:04.474	268	1338,855	999,0337	0,4484508	0,7825822	491,0615	3,66708	3	1281,49	981,3198	0,4484463	0,7825829	491,0615	3,667054	1	10	1281	981						Untertest4.avi	0	880	547	72	111	1278	853	267	0	Content		1209	870	4474744	1639454054
4491	08:54:46.877	00:00:04.491	269	-1024	-768	-1	-1	-1	-1	4	-1024	-768	-1	-1	-1	-1	4		0	0						Untertest4.avi	0	880	547	72	111				0	Content		-72	-111	4491369	1639470679
4508	08:54:46.894	00:00:04.507	270	-1024	-768	-1	-1	-1	-1	4	-1024	-768	-1	-1	-1	-1	4		0	0						Untertest4.avi	0	880	547	72	111				0	Content		-72	-111	4507676	1639486986
4524	08:54:46.910	00:00:04.524	271	-1024	-768	-1	-1	-1	-1	4	-1024	-768	-1	-1	-1	-1	4		0	0						Untertest4.avi	0	880	547	72	111				0	Content		-72	-111	4524292	1639503602
4541	08:54:46.927	00:00:04.541	272	-1024	-768	-1	-1	-1	-1	4	-1024	-768	-1	-1	-1	-1	4		0	0						Untertest4.avi	0	880	547	72	111				0	Content		-72	-111	4541039	1639520349
4558	08:54:46.944	00:00:04.557	273	-1024	-768	-1	-1	-1	-1	4	-1024	-768	-1	-1	-1	-1	4		0	0						Untertest4.avi	0	880	547	72	111				0	Content		-72	-111	4557923	1639537233
4575	08:54:46.961	00:00:04.574	274	-1024	-768	-1	-1	-1	-1	4	-1024	-768	-1	-1	-1	-1	4		0	0						Untertest4.avi	0	880	547	72	111				0	Content		-72	-111	4574534	1639553844
4591	08:54:46.977	00:00:04.591	275	-1024	-768	-1	-1	-1	-1	4	-1024	-768	-1	-1	-1	-1	4		0	0						Untertest4.avi	0	880	547	72	111				0	Content		-72	-111	4591155	1639570465
4608	08:54:46.994	00:00:04.607	276	-1024	-768	-1	-1	-1	-1	4	-1024	-768	-1	-1	-1	-1	4		0	0						Untertest4.avi	0	880	547	72	111				0	Content		-72	-111	4607781	1639587091
4624	08:54:47.010	00:00:04.624	277	-1024	-768	-1	-1	-1	-1	4	-1024	-768	-1	-1	-1	-1	4		0	0						Untertest4.avi	0	880	547	72	111				0	Content		-72	-111	4624403	1639603713
4641	08:54:47.027	00:00:04.641	278	-1024	-768	-1	-1	-1	-1	4	-1024	-768	-1	-1	-1	-1	4		0	0						Untertest4.avi	0	880	547	72	111				0	Content		-72	-111	4641153	1639620463
4658	08:54:47.044	00:00:04.657	279	-1024	-768	-1	-1	-1	-1	4	-1024	-768	-1	-1	-1	-1	4		0	0						Untertest4.avi	0	880	547	72	111				0	Content		-72	-111	4657775	1639637085
4674	08:54:47.060	00:00:04.674	280	-1024	-768	-1	-1	-1	-1	4	-1024	-768	-1	-1	-1	-1	4		0	0						Untertest4.avi	0	880	547	72	111				0	Content		-72	-111	4674400	1639653710
4691	08:54:47.077	00:00:04.691	281	-1024	-768	-1	-1	-1	-1	4	-1024	-768	-1	-1	-1	-1	4		0	0						Untertest4.avi	0	880	547	72	111				0	Content		-72	-111	4691026	1639670336
4707	08:54:47.093	00:00:04.707	282	-1024	-768	-1	-1	-1	-1	4	-1024	-768	-1	-1	-1	-1	4		0	0						Untertest4.avi	0	880	547	72	111				0	Content		-72	-111	4707274	1639686584
4725	08:54:47.111	00:00:04.724	283	-1024	-768	-1	-1	-1	-1	4	-1024	-768	-1	-1	-1	-1	4		0	0						Untertest4.avi	0	880	547	72	111				0	Content		-72	-111	4724646	1639703956
4741	08:54:47.127	00:00:04.741	284	-1024	-768	-1	-1	-1	-1	4	-1024	-768	-1	-1	-1	-1	4		0	0						Untertest4.avi	0	880	547	72	111				0	Content		-72	-111	4741270	1639720580
4758	08:54:47.144	00:00:04.757	285	-1024	-768	-1	-1	-1	-1	4	-1024	-768	-1	-1	-1	-1	4		0	0						Untertest4.avi	0	880	547	72	111				0	Content		-72	-111	4757903	1639737213
4774	08:54:47.160	00:00:04.773	286	-1024	-768	-1	-1	-1	-1	4	-1024	-768	-1	-1	-1	-1	4		0	0						Untertest4.avi	0	880	547	72	111				0	Content		-72	-111	4773899	1639753209
4790	08:54:47.176	00:00:04.790	287	-1024	-768	-1	-1	-1	-1	4	-1024	-768	-1	-1	-1	-1	4		0	0						Untertest4.avi	0	880	547	72	111				0	Content		-72	-111	4790016	1639769326
4807	08:54:47.193	00:00:04.806	288	-1024	-768	-1	-1	-1	-1	4	-1024	-768	-1	-1	-1	-1	4		0	0						Untertest4.avi	0	880	547	72	111				0	Content		-72	-111	4806764	1639786074
4823	08:54:47.209	00:00:04.823	289	-1024	-768	-1	-1	-1	-1	4	-1024	-768	-1	-1	-1	-1	4		0	0						Untertest4.avi	0	880	547	72	111				0	Content		-72	-111	4823263	1639802573
4840	08:54:47.226	00:00:04.839	290	-1024	-768	-1	-1	-1	-1	4	-1024	-768	-1	-1	-1	-1	4		0	0						Untertest4.avi	0	880	547	72	111				0	Content		-72	-111	4839895	1639819205
4857	08:54:47.243	00:00:04.857	291	-1024	-768	-1	-1	-1	-1	4	-1024	-768	-1	-1	-1	-1	4		0	0						Untertest4.avi	0	880	547	72	111				0	Content		-72	-111	4857081	1639836391
4874	08:54:47.260	00:00:04.874	292	-1024	-768	-1	-1	-1	-1	4	-1024	-768	-1	-1	-1	-1	4		0	0						Untertest4.avi	0	880	547	72	111				0	Content		-72	-111	4874455	1639853765
4892	08:54:47.278	00:00:04.891	293	-1024	-768	-1	-1	-1	-1	4	-1024	-768	-1	-1	-1	-1	4		0	0						Untertest4.avi	0	880	547	72	111				0	Content		-72	-111	4891704	1639871014
4907	08:54:47.293	00:00:04.906	294	-1024	-768	-1	-1	-1	-1	4	-1024	-768	-1	-1	-1	-1	4		0	0						Untertest4.avi	0	880	547	72	111				0	Content		-72	-111	4906629	1639885939
4923	08:54:47.309	00:00:04.923	295	-1024	-768	-1	-1	-1	-1	4	-1024	-768	-1	-1	-1	-1	4		0	0						Untertest4.avi	0	880	547	72	111				0	Content		-72	-111	4923255	1639902565
4940	08:54:47.326	00:00:04.940	296	-1024	-768	-1	-1	-1	-1	4	-1024	-768	-1	-1	-1	-1	4		0	0						Untertest4.avi	0	880	547	72	111				0	Content		-72	-111	4940001	1639919311
4956	08:54:47.342	00:00:04.956	297	-1024	-768	-1	-1	-1	-1	4	-1024	-768	-1	-1	-1	-1	4		0	0						Untertest4.avi	0	880	547	72	111				0	Content		-72	-111	4956498	1639935808
4973	08:54:47.359	00:00:04.973	298	-1024	-768	-1	-1	-1	-1	4	-1024	-768	-1	-1	-1	-1	4		0	0						Untertest4.avi	0	880	547	72	111				0	Content		-72	-111	4973246	1639952556
4990	08:54:47.376	00:00:04.989	299	-1024	-768	-1	-1	-1	-1	4	-1024	-768	-1	-1	-1	-1	4		0	0						Untertest4.avi	0	880	547	72	111				0	Content		-72	-111	4989872	1639969182
5007	08:54:47.393	00:00:05.006	300	-1024	-768	-1	-1	-1	-1	4	-1024	-768	-1	-1	-1	-1	4		0	0						Untertest4.avi	0	880	547	72	111				0	Content		-72	-111	5006939	1639986249
5024	08:54:47.410	00:00:05.024	301	-1024	-768	-1	-1	-1	-1	4	-1024	-768	-1	-1	-1	-1	4		0	0						Untertest4.avi	0	880	547	72	111				0	Content		-72	-111	5024312	1640003622
5042	08:54:47.428	00:00:05.041	302	-1024	-768	-1	-1	-1	-1	4	-1024	-768	-1	-1	-1	-1	4		0	0						Untertest4.avi	0	880	547	72	111				0	Content		-72	-111	5041559	1640020869
5056	08:54:47.442	00:00:05.056	303	-1024	-768	-1	-1	-1	-1	4	-1024	-768	-1	-1	-1	-1	4		0	0						Untertest4.avi	0	880	547	72	111				0	Content		-72	-111	5056487	1640035797
5073	08:54:47.459	00:00:05.073	304	-1024	-768	-1	-1	-1	-1	4	-1024	-768	-1	-1	-1	-1	4		0	0						Untertest4.avi	0	880	547	72	111				0	Content		-72	-111	5073111	1640052421
5090	08:54:47.476	00:00:05.089	305	-1024	-768	-1	-1	-1	-1	4	-1024	-768	-1	-1	-1	-1	4		0	0						Untertest4.avi	0	880	547	72	111				0	Content		-72	-111	5089862	1640069172
5106	08:54:47.492	00:00:05.106	306	-1024	-768	-1	-1	-1	-1	4	-1024	-768	-1	-1	-1	-1	4		0	0						Untertest4.avi	0	880	547	72	111				0	Content		-72	-111	5106482	1640085792
5123	08:54:47.509	00:00:05.123	307	-1024	-768	-1	-1	-1	-1	4	-1024	-768	-1	-1	-1	-1	4		0	0						Untertest4.avi	0	880	547	72	111				0	Content		-72	-111	5123102	1640102412
5140	08:54:47.526	00:00:05.139	308	-1024	-768	-1	-1	-1	-1	4	-1024	-768	-1	-1	-1	-1	4		0	0						Untertest4.avi	0	880	547	72	111				0	Content		-72	-111	5139725	1640119035
5157	08:54:47.543	00:00:05.156	309	-1024	-768	-1	-1	-1	-1	4	-1024	-768	-1	-1	-1	-1	4		0	0						Untertest4.avi	0	880	547	72	111				0	Content		-72	-111	5156919	1640136229
5174	08:54:47.560	00:00:05.174	310	-1024	-768	-1	-1	-1	-1	4	-1024	-768	-1	-1	-1	-1	4		0	0						Untertest4.avi	0	880	547	72	111				0	Content		-72	-111	5174290	1640153600
5192	08:54:47.578	00:00:05.191	311	-1024	-768	-1	-1	-1	-1	4	-1024	-768	-1	-1	-1	-1	4		0	0						Untertest4.avi	0	880	547	72	111				0	Content		-72	-111	5191539	1640170849
5206	08:54:47.592	00:00:05.206	312	-1024	-768	-1	-1	-1	-1	4	-1024	-768	-1	-1	-1	-1	4		0	0						Untertest4.avi	0	880	547	72	111				0	Content		-72	-111	5206341	1640185651
5223	08:54:47.609	00:00:05.223	313	-1024	-768	-1	-1	-1	-1	4	-1024	-768	-1	-1	-1	-1	4		0	0						Untertest4.avi	0	880	547	72	111				0	Content		-72	-111	5223089	1640202399
5240	08:54:47.626	00:00:05.239	314	-1024	-768	-1	-1	-1	-1	4	-1024	-768	-1	-1	-1	-1	4		0	0						Untertest4.avi	0	880	547	72	111				0	Content		-72	-111	5239713	1640219023
5256	08:54:47.642	00:00:05.256	315	-1024	-768	-1	-1	-1	-1	4	-1024	-768	-1	-1	-1	-1	4		0	0						Untertest4.avi	0	880	547	72	111				0	Content		-72	-111	5256335	1640235645
5273	08:54:47.659	00:00:05.272	316	-1024	-768	-1	-1	-1	-1	4	-1024	-768	-1	-1	-1	-1	4		0	0						Untertest4.avi	0	880	547	72	111				0	Content		-72	-111	5272954	1640252264
5290	08:54:47.676	00:00:05.289	317	-1024	-768	-1	-1	-1	-1	4	-1024	-768	-1	-1	-1	-1	4		0	0						Untertest4.avi	0	880	547	72	111				0	Content		-72	-111	5289580	1640268890
5307	08:54:47.693	00:00:05.306	318	-1024	-768	-1	-1	-1	-1	4	-1024	-768	-1	-1	-1	-1	4		0	0						Untertest4.avi	0	880	547	72	111				0	Content		-72	-111	5306786	1640286096
5324	08:54:47.710	00:00:05.324	319	-1024	-768	-1	-1	-1	-1	4	-1024	-768	-1	-1	-1	-1	4		0	0						Untertest4.avi	0	880	547	72	111				0	Content		-72	-111	5324144	1640303454
5341	08:54:47.727	00:00:05.341	320	-1024	-768	-1	-1	-1	-1	4	-1024	-768	-1	-1	-1	-1	4		0	0						Untertest4.avi	0	880	547	72	111				0	Content		-72	-111	5341391	1640320701
5356	08:54:47.742	00:00:05.356	321	-1024	-768	-1	-1	-1	-1	4	-1024	-768	-1	-1	-1	-1	4		0	0						Untertest4.avi	0	880	547	72	111				0	Content		-72	-111	5356193	1640335503
5373	08:54:47.759	00:00:05.372	322	-1024	-768	-1	-1	-1	-1	4	-1024	-768	-1	-1	-1	-1	4		0	0						Untertest4.avi	0	880	547	72	111				0	Content		-72	-111	5372943	1640352253
5390	08:54:47.776	00:00:05.389	323	-1024	-768	-1	-1	-1	-1	4	-1024	-768	-1	-1	-1	-1	4		0	0						Untertest4.avi	0	880	547	72	111				0	Content		-72	-111	5389573	1640368883
5406	08:54:47.792	00:00:05.406	324	-1024	-768	-1	-1	-1	-1	4	-1024	-768	-1	-1	-1	-1	4		0	0						Untertest4.avi	0	880	547	72	111				0	Content		-72	-111	5406191	1640385501
5423	08:54:47.809	00:00:05.422	325	-1024	-768	-1	-1	-1	-1	4	-1024	-768	-1	-1	-1	-1	4		0	0						Untertest4.avi	0	880	547	72	111				0	Content		-72	-111	5422877	1640402187
5440	08:54:47.826	00:00:05.439	326	-1024	-768	-1	-1	-1	-1	4	-1024	-768	-1	-1	-1	-1	4		0	0						Untertest4.avi	0	880	547	72	111				0	Content		-72	-111	5439544	1640418854
5456	08:54:47.842	00:00:05.456	327	-1024	-768	-1	-1	-1	-1	4	-1024	-768	-1	-1	-1	-1	4		0	0						Untertest4.avi	0	880	547	72	111				0	Content		-72	-111	5456183	1640435493
5473	08:54:47.859	00:00:05.473	328	-1024	-768	-1	-1	-1	-1	4	-1024	-768	-1	-1	-1	-1	4		0	0						Untertest4.avi	0	880	547	72	111				0	Content		-72	-111	5473254	1640452564
5491	08:54:47.877	00:00:05.490	329	-1024	-768	-1	-1	-1	-1	4	-1024	-768	-1	-1	-1	-1	4		0	0						Untertest4.avi	0	880	547	72	111				0	Content		-72	-111	5490629	1640469939
5508	08:54:47.894	00:00:05.507	330	-1024	-768	-1	-1	-1	-1	4	-1024	-768	-1	-1	-1	-1	4		0	0						Untertest4.avi	0	880	547	72	111				0	Content		-72	-111	5507872	1640487182
5523	08:54:47.909	00:00:05.522	331	-1024	-768	-1	-1	-1	-1	4	-1024	-768	-1	-1	-1	-1	4		0	0						Untertest4.avi	0	880	547	72	111				0	Content		-72	-111	5522811	1640502121
5539	08:54:47.925	00:00:05.539	332	-1024	-768	-1	-1	-1	-1	4	-1024	-768	-1	-1	-1	-1	4		0	0						Untertest4.avi	0	880	547	72	111				0	Content		-72	-111	5539429	1640518739
5556	08:54:47.942	00:00:05.556	333	-1024	-768	-1	-1	-1	-1	4	-1024	-768	-1	-1	-1	-1	4		0	0						Untertest4.avi	0	880	547	72	111				0	Content		-72	-111	5556173	1640535483
5573	08:54:47.959	00:00:05.572	334	-1024	-768	-1	-1	-1	-1	4	-1024	-768	-1	-1	-1	-1	4		0	0						Untertest4.avi	0	880	547	72	111				0	Content		-72	-111	5572795	1640552105
5589	08:54:47.975	00:00:05.589	335	-1024	-768	-1	-1	-1	-1	4	-1024	-768	-1	-1	-1	-1	4		0	0						Untertest4.avi	0	880	547	72	111				0	Content		-72	-111	5589420	1640568730
5606	08:54:47.992	00:00:05.606	336	-1024	-768	-1	-1	-1	-1	4	-1024	-768	-1	-1	-1	-1	4		0	0						Untertest4.avi	0	880	547	72	111				0	Content		-72	-111	5606044	1640585354
5623	08:54:48.009	00:00:05.623	337	-1024	-768	-1	-1	-1	-1	4	-1024	-768	-1	-1	-1	-1	4		0	0						Untertest4.avi	0	880	547	72	111				0	Content		-72	-111	5623237	1640602547
5641	08:54:48.027	00:00:05.640	338	-1024	-768	-1	-1	-1	-1	4	-1024	-768	-1	-1	-1	-1	4		0	0						Untertest4.avi	0	880	547	72	111				0	Content		-72	-111	5640613	1640619923
5658	08:54:48.044	00:00:05.657	339	-1024	-768	-1	-1	-1	-1	4	-1024	-768	-1	-1	-1	-1	4		0	0						Untertest4.avi	0	880	547	72	111				0	Content		-72	-111	5657859	1640637169
5674	08:54:48.060	00:00:05.673	340	396,6025	911,7657	0,5302597	0,7240974	519,6831	3,55418	3	353,6089	895,5334	0,5302556	0,724098	519,6831	3,554911	1	11	354	896						Untertest4.avi	0	880	547	72	111	280	765	83	0	Content		282	785	5673608	1640652918
5690	08:54:48.076	00:00:05.689	341	393,2897	919,1539	0,5262081	0,7207783	513,079	3,469645	3	352,819	914,9537	0,5270792	0,7205977	508,8783	3,444647	1	11	353	915						Untertest4.avi	0	880	547	72	111	280	765	83	0	Content		281	804	5689907	1640669217
5707	08:54:48.093	00:00:05.706	342	392,5678	892,3471	0,5262555	0,716877	508,3393	3,474162	3	350,6027	876,6883	0,5262529	0,7168772	508,3393	3,474941	1	11	351	877						Untertest4.avi	0	880	547	72	111	280	765	83	0	Content		279	766	5706785	1640686095
5723	08:54:48.109	00:00:05.723	343	387,3662	893,5034	0,5256004	0,7136159	513,7462	3,511358	3	348,3942	874,9304	0,5255288	0,7136425	507,8017	3,474808	1	11	348	875						Untertest4.avi	0	880	547	72	111	280	765	83	0	Content		276	764	5723408	1640702718
5740	08:54:48.126	00:00:05.740	344	386,9435	873,3029	0,5244514	0,7096394	507,7142	3,506899	3	348,4953	856,5217	0,5244684	0,7096559	507,3659	3,505057	1	11	348	857						Untertest4.avi	0	880	547	72	111	280	765	83	0	Content		276	746	5740101	1640719411
5756	08:54:48.142	00:00:05.756	345	463,5158	648,708	0,5229453	0,7034846	506,9385	3,52359	3	426,6423	633,5371	0,522974	0,7035027	506,9384	3,52463	1	12	427	634						Untertest4.avi	0	880	547	72	111	387	241	450	0	Content		355	523	5756277	1640735587
5773	08:54:48.159	00:00:05.773	346	491,8841	480,3742	0,5221687	0,6972508	506,6724	3,495044	3	456,2239	462,8351	0,522207	0,6973165	506,6724	3,496629	1	12	456	463						Untertest4.avi	0	880	547	72	111	387	241	450	0	Content		384	352	5773346	1640752656
5790	08:54:48.176	00:00:05.789	347	514,3095	375,4799	0,5218702	0,6927365	506,7666	3,49393	3	481,5276	377,454	0,5220259	0,692412	506,0392	3,512075	1	12	482	377						Untertest4.avi	0	880	547	72	111	387	241	450	0	Content		410	266	5789650	1640768960
5807	08:54:48.193	00:00:05.806	348	-1024	-768	-1	-1	-1	-1	4	-1024	-768	-1	-1	-1	-1	4	12	0	0						Untertest4.avi	0	880	547	72	111	387	241	450	0	Content		-72	-111	5806592	1640785902
5823	08:54:48.209	00:00:05.822	349	498,1982	351,9573	0,5227275	0,685702	504,7173	3,497454	3	457,7839	339,099	0,5227249	0,6857022	504,7173	3,498069	1	12	458	339						Untertest4.avi	0	880	547	72	111	387	241	450	0	Content		386	228	5822769	1640802079
5840	08:54:48.226	00:00:05.839	350	503,1627	360,0284	0,5233129	0,6828235	503,8915	3,473541	3	462,8517	347,2769	0,5233103	0,6828237	503,8915	3,474115	1	12	463	347						Untertest4.avi	0	880	547	72	111	387	241	450	0	Content		391	236	5839715	1640819025
5856	08:54:48.242	00:00:05.856	351	501,3793	366,9964	0,5240012	0,6802998	503,2882	3,467052	3	461,0356	354,2339	0,5239987	0,6802999	503,2882	3,467581	1	12	461	354						Untertest4.avi	0	880	547	72	111	387	241	450	0	Content		389	243	5856141	1640835451
5873	08:54:48.259	00:00:05.873	352	505,6934	363,01	0,5249332	0,6782781	502,2341	3,473533	3	465,4025	350,3669	0,5249307	0,6782783	502,2341	3,474069	1	12	465	350						Untertest4.avi	0	880	547	72	111	387	241	450	0	Content		393	239	5873081	1640852391
5889	08:54:48.275	00:00:05.889	353	507,1348	364,776	0,5261047	0,6766592	501,5001	3,472251	3	466,8868	352,1513	0,5261021	0,6766593	501,5001	3,472862	1	12	467	352						Untertest4.avi	0	880	547	72	111	387	241	450	0	Content		395	241	5889383	1640868693
5906	08:54:48.292	00:00:05.906	354	499,7209	381,4937	0,5274103	0,6751059	500,7403	3,509241	3	459,628	368,8427	0,5274077	0,6751061	500,7403	3,509807	1	12	460	369						Untertest4.avi	0	880	547	72	111	387	241	450	0	Content		388	258	5906327	1640885637
5923	08:54:48.309	00:00:05.922	355	495,3457	362,9597	0,5285129	0,6736717	499,4435	3,450342	3	455,3487	350,2097	0,5285103	0,6736718	499,4435	3,451078	1	12	455	350						Untertest4.avi	0	880	547	72	111	387	241	450	0	Content		383	239	5922631	1640901941
5939	08:54:48.325	00:00:05.939	356	517,7672	343,7961	0,5297889	0,6723377	498,7823	3,427562	3	480,7305	326,8943	0,5298136	0,6724058	498,7823	3,429389	1	12	481	327						Untertest4.avi	0	880	547	72	111	387	241	450	0	Content		409	216	5939254	1640918564
5956	08:54:48.342	00:00:05.955	357	526,6997	361,59	0,5307217	0,6713933	500,0682	3,417482	3	488,5943	364,2527	0,5311577	0,6710702	498,0362	3,415234	1	12	489	364						Untertest4.avi	0	880	547	72	111	387	241	450	0	Content		417	253	5955878	1640935188
5973	08:54:48.359	00:00:05.972	358	-1024	-768	-1	-1	-1	-1	4	-1024	-768	-1	-1	-1	-1	4	12	0	0						Untertest4.avi	0	880	547	72	111	387	241	450	0	Content		-72	-111	5972948	1640952258
5989	08:54:48.375	00:00:05.989	359	507,4099	355,3885	0,5341815	0,6684605	496,5586	3,427057	3	467,5219	343,041	0,5341789	0,6684607	496,5586	3,427551	1	12	468	343						Untertest4.avi	0	880	547	72	111	387	241	450	0	Content		396	232	5989250	1640968560
6006	08:54:48.392	00:00:06.005	360	501,2092	365,0768	0,5356452	0,6668587	495,9302	3,380675	3	461,4168	352,6867	0,5356426	0,6668589	495,9302	3,38117	1	12	461	353						Untertest4.avi	0	880	547	72	111	387	241	450	0	Content		389	242	6005876	1640985186
6022	08:54:48.408	00:00:06.022	361	493,094	377,114	0,5374084	0,6650038	495,5029	3,392105	3	453,4956	364,6101	0,5374057	0,665004	495,5028	3,392698	1	12	453	365						Untertest4.avi	0	880	547	72	111	387	241	450	0	Content		381	254	6022498	1641001808
6040	08:54:48.426	00:00:06.039	362	496,0753	365,4136	0,539484	0,6627569	494,9758	3,33731	3	456,3761	352,9262	0,5394815	0,6627571	494,9758	3,337977	1	12	456	353						Untertest4.avi	0	880	547	72	111	387	241	450	0	Content		384	242	6039570	1641018880
6056	08:54:48.442	00:00:06.055	363	501,4583	355,57	0,5419345	0,6599281	494,8462	3,281341	3	461,7903	343,2476	0,5419319	0,6599283	494,8462	3,28182	1	12	462	343						Untertest4.avi	0	880	547	72	111	387	241	450	0	Content		390	232	6055747	1641035057
6072	08:54:48.458	00:00:06.072	364	492,2781	359,2237	0,5444254	0,6572349	494,7896	3,265872	3	452,6821	346,7841	0,5444227	0,6572351	494,7896	3,266455	1	12	453	347						Untertest4.avi	0	880	547	72	111	387	241	450	0	Content		381	236	6072493	1641051803
6089	08:54:48.475	00:00:06.089	365	512,275	364,1922	0,5468686	0,6551374	494,8166	3,235323	3	472,6249	352,026	0,5468658	0,6551375	494,8166	3,235795	1	12	473	352						Untertest4.avi	0	880	547	72	111	387	241	450	0	Content		401	241	6089118	1641068428
6106	08:54:48.492	00:00:06.106	366	489,4901	363,8768	0,5487478	0,6539434	494,5536	3,233982	3	449,9082	351,5071	0,5487452	0,6539436	494,5536	3,234459	1	12	450	352						Untertest4.avi	0	880	547	72	111	387	241	450	0	Content		378	241	6106065	1641085375
6122	08:54:48.508	00:00:06.122	367	496,254	364,668	0,550388	0,6539176	494,6452	3,157694	3	456,5935	352,3478	0,5503854	0,6539177	494,6452	3,158132	1	12	457	352						Untertest4.avi	0	880	547	72	111	387	241	450	0	Content		385	241	6122490	1641101800
6139	08:54:48.525	00:00:06.139	368	498,3338	358,2661	0,5522162	0,6548669	494,6503	3,153302	3	458,7151	345,9241	0,5522135	0,6548671	494,6503	3,153952	1	12	459	346						Untertest4.avi	0	880	547	72	111	387	241	450	0	Content		387	235	6139311	1641118621
6156	08:54:48.542	00:00:06.156	369	496,6682	353,5379	0,5544925	0,6567349	494,4381	3,115453	3	457,0771	341,2397	0,5544898	0,6567351	494,4381	3,115985	1	12	457	341						Untertest4.avi	0	880	547	72	111	387	241	450	0	Content		385	230	6156059	1641135369
6173	08:54:48.559	00:00:06.172	370	483,3371	373,3067	0,5572563	0,658914	494,2675	3,127679	3	443,8261	360,9652	0,5572536	0,6589141	494,2675	3,128075	1	12	444	361						Untertest4.avi	0	880	547	72	111	387	241	450	0	Content		372	250	6172684	1641151994
6189	08:54:48.575	00:00:06.188	371	421,4626	298,2152	0,5612987	0,6603894	494,1737	3,087365	3	381,9876	285,1305	0,561296	0,6603896	494,1736	3,087859	1	12	382	285						Untertest4.avi	0	880	547	72	111	387	241	450	0	Content		310	174	6188984	1641168294
6206	08:54:48.592	00:00:06.206	372	326,8165	230,4092	0,5659479	0,6611163	494,6195	3,063199	3	287,2159	216,1225	0,5659454	0,6611165	494,6195	3,063392	1	13	287	216						Untertest4.avi	0	880	547	72	111	-4	58	133	0	Content		215	105	6206108	1641185418
6222	08:54:48.608	00:00:06.222	373	254,7968	203,8654	0,570532	0,6623787	494,5403	3,076646	3	215,2	188,2316	0,5705293	0,6623788	494,5403	3,077087	1	13	215	188						Untertest4.avi	0	880	547	72	111	-4	58	133	0	Content		143	77	6222356	1641201666
6239	08:54:48.625	00:00:06.239	374	163,5646	185,9151	0,5752374	0,6632549	494,6733	3,074597	3	123,8375	169,0086	0,5752346	0,663255	494,6733	3,074794	1	13	124	169						Untertest4.avi	0	880	547	72	111	-4	58	133	0	Content		52	58	6239298	1641218608
6256	08:54:48.642	00:00:06.255	375	103,3428	187,697	0,5795066	0,6635877	494,5577	3,031238	3	63,19778	169,775	0,5795039	0,6635879	494,5577	3,031584	1	13	63	170						Untertest4.avi	0	880	547	72	111	-4	58	133	0	Content		-9	59	6255601	1641234911
6273	08:54:48.659	00:00:06.272	376	96,4909	186,0874	0,5829848	0,6632068	494,6914	3,038448	3	56,42044	168,2137	0,5829821	0,663207	494,6914	3,038719	1	13	56	168						Untertest4.avi	0	880	547	72	111	-4	58	133	0	Content		-16	57	6272667	1641251977
6289	08:54:48.675	00:00:06.288	377	89,86512	184,5874	0,5860401	0,6626649	494,4836	2,99481	3	49,45798	166,3942	0,5860377	0,6626651	494,4836	2,995444	1	13	49	166						Untertest4.avi	0	880	547	72	111	-4	58	133	0	Content		-23	55	6288975	1641268285
6306	08:54:48.692	00:00:06.306	378	108,4934	173,9421	0,5888211	0,6622121	494,2201	2,986894	3	68,38718	156,0183	0,5888184	0,6622123	494,2201	2,987364	1	13	68	156						Untertest4.avi	0	880	547	72	111	-4	58	133	0	Content		-4	45	6306095	1641285405
6322	08:54:48.708	00:00:06.322	379	105,9717	176,8958	0,5912875	0,6619855	494,168	2,981203	3	65,90189	159,1964	0,5912849	0,6619857	494,168	2,981398	1	13	66	159						Untertest4.avi	0	880	547	72	111	-4	58	133	0	Content		-6	48	6322344	1641301654
6339	08:54:48.725	00:00:06.339	380	103,6698	194,0934	0,5934786	0,6621953	493,3317	3,031639	0	121,8586	194,6434	0,429985	0,7348477	494,168	3,042063	0	14	113	194						Untertest4.avi	0	880	547	72	111	40	63	183	0	Content		41	83	6339288	1641318598
6356	08:54:48.742	00:00:06.355	381	97,97399	147,6133	0,5951551	0,6626977	493,3681	3,000294	0	-1024	-768	-1	-1	-1	-1	4	14	98	148						Untertest4.avi	0	880	547	72	111	40	63	183	0	Content		26	37	6355589	1641334899
6373	08:54:48.759	00:00:06.372	382	94,41165	155,4952	0,5967366	0,6633732	492,7	3,003824	0	126,9599	171,1387	0,4314659	0,7312025	496,4384	3,025613	0	14	111	163						Untertest4.avi	0	880	547	72	111	40	63	183	0	Content		39	52	6372533	1641351843
6389	08:54:48.775	00:00:06.389	383	107,6009	178,9992	0,5981662	0,6639332	492,2729	2,966255	0	123,6027	194,4096	0,4329607	0,7297446	493,8858	2,968305	0	14	116	187						Untertest4.avi	0	880	547	72	111	40	63	183	0	Content		44	76	6389339	1641368649
6406	08:54:48.792	00:00:06.406	384	110,0777	165,1127	0,5991246	0,6643239	491,9639	3,024374	0	119,6309	177,0736	0,4334686	0,7289667	493,8858	2,928389	0	14	115	171						Untertest4.avi	0	880	547	72	111	40	63	183	0	Content		43	60	6406033	1641385343
6423	08:54:48.809	00:00:06.422	385	91,70969	153,3194	0,5996189	0,6644564	491,4795	3,003677	0	122,6164	164,9808	0,4339393	0,7278969	493,0186	2,964618	0	14	107	159						Untertest4.avi	0	880	547	72	111	40	63	183	0	Content		35	48	6422709	1641402019
6439	08:54:48.825	00:00:06.439	386	121,0131	179,7058	0,6001369	0,6635885	491,3748	3,03132	0	124,565	190,16	0,4341384	0,726393	492,8036	2,968283	0	14	123	185						Untertest4.avi	0	880	547	72	111	40	63	183	0	Content		51	74	6439335	1641418645
6456	08:54:48.842	00:00:06.455	387	100,3712	167,8073	0,6003212	0,6628224	491,4195	3,018306	0	112,6048	187,5754	0,4342204	0,7252631	492,7161	2,974516	0	14	106	178						Untertest4.avi	0	880	547	72	111	40	63	183	0	Content		34	67	6455960	1641435270
6473	08:54:48.859	00:00:06.472	388	109,5643	180,9478	0,6004882	0,6624289	491,2253	3,06982	0	129,0939	196,4122	0,4342032	0,7245728	492,4377	3,012513	0	14	119	189						Untertest4.avi	0	880	547	72	111	40	63	183	0	Content		47	78	6472583	1641451893
6489	08:54:48.875	00:00:06.489	389	116,0826	167,5234	0,6003146	0,6622644	491,0358	3,04325	0	116,0848	200,422	0,4339627	0,7240724	492,35	3,021013	0	14	116	184						Untertest4.avi	0	880	547	72	111	40	63	183	0	Content		44	73	6489209	1641468519
6506	08:54:48.892	00:00:06.505	390	84,69262	131,5636	0,6001531	0,6618853	491,4326	3,059078	0	91,12633	168,0565	0,4341062	0,7233843	492,6414	3,044532	0	14	88	150						Untertest4.avi	0	880	547	72	111	40	63	183	0	Content		16	39	6505830	1641485140
6522	08:54:48.908	00:00:06.522	391	5,450489	35,85608	0,6002313	0,6615266	491,6982	3,111809	0	18,9384	56,36734	0,434395	0,7224142	492,7143	3,028636	0	15	12	46						Untertest4.avi	0	880	547	72	111	-85	-163	350	0	Content		-60	-65	6522455	1641501765
6539	08:54:48.925	00:00:06.539	392	-12,73654	-20,62837	0,6000805	0,6617591	492,1022	3,105923	0	21,67909	14,77364	0,4340665	0,721961	492,9334	3,064627	0	15	4	-3						Untertest4.avi	0	880	547	72	111	-85	-163	350	0	Content		-68	-114	6539209	1641518519
6556	08:54:48.942	00:00:06.555	393	-1,809442	-19,76319	0,5999637	0,6625354	492,112	3,109869	0	20,45239	0,3971303	0,4337462	0,7225193	493,0169	3,054522	0	15	9	-10						Untertest4.avi	0	880	547	72	111	-85	-163	350	0	Content		-63	-121	6555832	1641535142
6572	08:54:48.958	00:00:06.572	394	-11,83617	-34,52047	0,5996786	0,6632688	492,2599	3,135332	0	1,981852	4,369765	0,4333907	0,7231739	493,0484	3,081153	0	15	-5	-15						Untertest4.avi	0	880	547	72	111	-85	-163	350	0	Content		-77	-126	6572456	1641551766
6589	08:54:48.975	00:00:06.589	395	0,7697734	-32,83064	0,5994699	0,6640911	492,343	3,154487	0	16,8763	7,676372	0,433164	0,7240663	493,2361	3,078152	0	15	9	-13						Untertest4.avi	0	880	547	72	111	-85	-163	350	0	Content		-63	-124	6589201	1641568511
6606	08:54:48.992	00:00:06.605	396	-52,94294	-99,96476	0,5989573	0,6655416	492,6502	3,196486	0	20,31627	-8,79391	0,4328749	0,725339	493,3715	3,116838	0	15	-16	-54						Untertest4.avi	0	880	547	72	111	-85	-163	350	0	Content		-88	-165	6605823	1641585133
6622	08:54:49.008	00:00:06.622	397	-38,3066	-82,44897	0,5987595	0,6663256	492,8381	3,235968	0	16,52334	-4,61095	0,4327236	0,7261838	493,6748	3,125847	0	15	-11	-44						Untertest4.avi	0	880	547	72	111	-85	-163	350	0	Content		-83	-155	6622447	1641601757
6639	08:54:49.025	00:00:06.639	398	-54,96738	-97,31582	0,5988681	0,6668625	493,0245	3,229756	0	20,82946	-5,410632	0,4328392	0,7267748	493,5957	3,168165	0	15	-17	-51						Untertest4.avi	0	880	547	72	111	-85	-163	350	0	Content		-89	-162	6639073	1641618383
6656	08:54:49.042	00:00:06.655	399	-41,83093	-92,77747	0,5993022	0,6673768	492,9043	3,250851	0	19,77679	-0,6434395	0,4331857	0,7269643	493,7801	3,202726	0	15	-11	-47						Untertest4.avi	0	880	547	72	111	-85	-163	350	0	Content		-83	-158	6655821	1641635131
6672	08:54:49.058	00:00:06.672	400	-40,63122	-87,57359	0,5997692	0,6675059	492,976	3,267858	0	17,50732	-16,71333	0,4336187	0,7269242	493,8193	3,189458	0	15	-12	-52						Untertest4.avi	0	880	547	72	111	-85	-163	350	0	Content		-84	-163	6672447	1641651757
6689	08:54:49.075	00:00:06.689	401	-41,77411	-93,8563	0,6001269	0,6674164	493,1368	3,286681	0	11,23222	-16,06145	0,4339704	0,7267189	493,8512	3,180223	0	15	-15	-55						Untertest4.avi	0	880	547	72	111	-85	-163	350	0	Content		-87	-166	6689070	1641668380
6706	08:54:49.092	00:00:06.705	402	-48,37338	-94,6822	0,600364	0,6671214	493,1223	3,335614	0	19,52579	-26,38642	0,4342086	0,7262915	493,7782	3,190853	0	15	-14	-61						Untertest4.avi	0	880	547	72	111	-85	-163	350	0	Content		-86	-172	6705697	1641685007
6722	08:54:49.108	00:00:06.722	403	-42,12352	-97,17682	0,6005828	0,6664448	492,8616	3,291649	0	10,42836	-22,11683	0,4343604	0,7256684	493,6801	3,20686	0	15	-16	-60						Untertest4.avi	0	880	547	72	111	-85	-163	350	0	Content		-88	-171	6722443	1641701753
6739	08:54:49.125	00:00:06.739	404	-60,48032	-96,05315	0,6007162	0,6653469	492,7536	3,306578	0	9,286727	-21,61595	0,4344881	0,7247468	493,5217	3,191435	0	15	-26	-59						Untertest4.avi	0	880	547	72	111	-85	-163	350	0	Content		-98	-170	6739072	1641718382
6756	08:54:49.142	00:00:06.755	405	-43,53094	-90,10185	0,6009648	0,6641174	492,5738	3,303442	0	11,16188	-13,1453	0,4346968	0,7236322	493,4479	3,23786	0	15	-16	-52						Untertest4.avi	0	880	547	72	111	-85	-163	350	0	Content		-88	-163	6755695	1641735005
6772	08:54:49.158	00:00:06.772	406	-57,68554	-91,69416	0,6012414	0,6627614	492,4346	3,304051	0	29,04031	-17,85675	0,4349457	0,7223278	493,363	3,229345	0	15	-14	-55						Untertest4.avi	0	880	547	72	111	-85	-163	350	0	Content		-86	-166	6772447	1641751757
6789	08:54:49.175	00:00:06.789	407	-57,8759	-101,7911	0,6015273	0,661471	492,2731	3,347474	0	17,62844	-17,96391	0,4352271	0,7209683	493,212	3,25772	0	15	-20	-60						Untertest4.avi	0	880	547	72	111	-85	-163	350	0	Content		-92	-171	6789067	1641768377
6806	08:54:49.192	00:00:06.805	408	-52,83369	-101,9582	0,6018084	0,6601957	491,8185	3,386194	0	10,58548	-15,27988	0,4354308	0,7197261	493,1705	3,292876	0	15	-21	-59						Untertest4.avi	0	880	547	72	111	-85	-163	350	0	Content		-93	-170	6805692	1641785002
6822	08:54:49.208	00:00:06.822	409	-37,76632	-107,2393	0,6019501	0,65892	491,8385	3,384319	0	6,441876	-19,91224	0,435559	0,7186644	493,075	3,306696	0	15	-16	-64						Untertest4.avi	0	880	547	72	111	-85	-163	350	0	Content		-88	-175	6822316	1641801626
6839	08:54:49.225	00:00:06.838	410	-28,81654	-73,27969	0,6019545	0,6576144	491,4298	3,388518	0	21,86365	-10,19761	0,4355384	0,7177699	492,8527	3,311823	0	15	-3	-42						Untertest4.avi	0	880	547	72	111	-85	-163	350	0	Content		-75	-153	6838940	1641818250
6856	08:54:49.242	00:00:06.855	411	226,6957	-79,92824	0,6004058	0,6561493	491,121	3,388757	0	234,612	-2,302525	0,4342791	0,7162209	492,7681	3,331774	0	15	231	-41						Untertest4.avi	0	880	547	72	111	-85	-163	350	0	Content		159	-152	6855690	1641835000
6872	08:54:49.258	00:00:06.872	412	475,0448	-98,15549	0,5987378	0,6552606	490,7321	3,399525	0	463,8811	-68,77754	0,4327741	0,7143691	492,9275	3,345009	0	16	469	-83						Untertest4.avi	0	880	547	72	111	940	-319	216	0	Content		397	-194	6872316	1641851626
6889	08:54:49.275	00:00:06.888	413	696,5145	-151,9402	0,5983004	0,6549379	490,5265	3,452461	0	671,1218	-112,4512	0,4323738	0,7128033	493,0431	3,345409	0	16	684	-132						Untertest4.avi	0	880	547	72	111	940	-319	216	0	Content		612	-243	6888941	1641868251
6906	08:54:49.292	00:00:06.905	414	912,1533	-234,3105	0,5984805	0,6551787	490,5758	3,429957	0	883,0536	-172,4162	0,4326219	0,7116597	493,3053	3,423523	0	16	898	-203						Untertest4.avi	0	880	547	72	111	940	-319	216	0	Content		826	-314	6905574	1641884884
6922	08:54:49.308	00:00:06.922	415	1026,413	-238,7205	0,5990936	0,6543376	490,6992	3,495463	0	1000,17	-176,77	0,4331202	0,7100434	493,8725	3,404979	0	16	1013	-208						Untertest4.avi	0	880	547	72	111	940	-319	216	0	Content		941	-319	6922190	1641901500
6939	08:54:49.325	00:00:06.938	416	1049,831	-256,6416	0,600936	0,6537306	490,383	3,523678	0	1011,152	-180,1117	0,4345527	0,7089984	493,8599	3,442737	0	16	1030	-218						Untertest4.avi	0	880	547	72	111	940	-319	216	0	Content		958	-329	6938815	1641918125
6956	08:54:49.342	00:00:06.955	417	1033,132	-249,5525	0,6027411	0,6533477	490,1307	3,506996	0	1000,657	-183,1749	0,4361503	0,7081906	493,8409	3,433172	0	16	1017	-216						Untertest4.avi	0	880	547	72	111	940	-319	216	0	Content		945	-327	6955575	1641934885
6972	08:54:49.358	00:00:06.972	418	1033,693	-241,4302	0,6044173	0,6530805	489,8145	3,529258	0	1001,815	-175,6099	0,4377305	0,707489	493,6963	3,438431	0	16	1018	-209						Untertest4.avi	0	880	547	72	111	940	-319	216	0	Content		946	-320	6972188	1641951498
6989	08:54:49.375	00:00:06.988	419	1051,464	-261,6625	0,6060746	0,6529494	489,7302	3,579343	0	1005,257	-181,2981	0,4392133	0,7069082	493,9108	3,458249	0	16	1028	-221						Untertest4.avi	0	880	547	72	111	940	-319	216	0	Content		956	-332	6988812	1641968122
7005	08:54:49.391	00:00:07.005	420	1041,531	-232,5495	0,6075546	0,6528073	489,8675	3,543466	0	980,6461	-178,6201	0,4406497	0,7063337	493,918	3,465502	0	16	1011	-206						Untertest4.avi	0	880	547	72	111	940	-319	216	0	Content		939	-317	7005435	1641984745
7022	08:54:49.408	00:00:07.022	421	1040,822	-254,6965	0,6091383	0,6529418	489,791	3,600763	0	986,8865	-166,1396	0,4420599	0,7057355	493,9929	3,486655	0	16	1014	-210						Untertest4.avi	0	880	547	72	111	940	-319	216	0	Content		942	-321	7022186	1642001496
7039	08:54:49.425	00:00:07.038	422	990,4608	-149,4282	0,6054265	0,6528201	470,9784	3,428219	0	989,9382	-166,3921	0,4434626	0,7050191	494,0869	3,493237	0	16	990	-158						Untertest4.avi	0	880	547	72	111	940	-319	216	0	Content		918	-269	7038685	1642017995
7055	08:54:49.441	00:00:07.055	423	996,9039	-121,234	0,6058117	0,6530328	467,2913	3,389886	0	1001,093	-178,2086	0,4447717	0,7042414	494,2626	3,5321	0	16	999	-150						Untertest4.avi	0	880	547	72	111	940	-319	216	0	Content		927	-261	7055434	1642034744
7072	08:54:49.458	00:00:07.072	424	1029,637	-246,4584	0,613364	0,6535882	489,5692	3,610586	0	999,0589	-178,8834	0,4459221	0,7035587	494,1403	3,517505	0	16	1014	-213						Untertest4.avi	0	880	547	72	111	940	-319	216	0	Content		942	-324	7072061	1642051371
7089	08:54:49.475	00:00:07.088	425	1019,03	-231,4992	0,6144989	0,6538192	489,656	3,588274	0	999,6646	-187,0388	0,4470214	0,7031137	494,3095	3,577044	0	17	1009	-209						Untertest4.avi	0	880	547	72	111	902	-125	100	0	Content		937	-320	7088682	1642067992
7105	08:54:49.491	00:00:07.105	426	1039,279	-259,7013	0,6154777	0,6543241	489,6295	3,632491	0	998,524	-168,5961	0,4479141	0,7028433	494,1896	3,533134	0	17	1019	-214						Untertest4.avi	0	880	547	72	111	902	-125	100	0	Content		947	-325	7105310	1642084620
7122	08:54:49.508	00:00:07.121	427	992,8354	-26,2987	0,6249161	0,6554096	447,6397	3,226606	0	955,5948	-1,944332	0,4610291	0,7032964	450,6628	3,211702	0	17	974	-14						Untertest4.avi	0	880	547	72	111	902	-125	100	0	Content		902	-125	7121852	1642101162
7139	08:54:49.525	00:00:07.138	428	715,9297	355,3701	0,6159807	0,6561068	464,9569	2,745864	0	666,2222	387,9653	0,4502631	0,7037868	470,004	2,80439	0	17	691	372						Untertest4.avi	0	880	547	72	111	902	-125	100	0	Content		619	261	7138603	1642117913
7155	08:54:49.541	00:00:07.155	429	-1024	-768	-1	-1	-1	-1	4	614,4791	835,5251	0,4447725	0,7034768	470,004	2,27424	0	17	614	836						Untertest4.avi	0	880	547	72	111	902	-125	100	0	Content		542	725	7155224	1642134534
7172	08:54:49.558	00:00:07.171	430	-1024	-768	-1	-1	-1	-1	4	-1024	-768	-1	-1	-1	-1	4	17	0	0						Untertest4.avi	0	880	547	72	111	902	-125	100	0	Content		-72	-111	7171973	1642151283
7189	08:54:49.575	00:00:07.188	431	-1024	-768	-1	-1	-1	-1	4	1126,634	-336,4801	0,4576727	0,7069368	470,004	3,508038	0	18	1127	-336						Untertest4.avi	0	880	547	72	111	913	-252	316	0	Content		1055	-447	7188721	1642168031
7205	08:54:49.591	00:00:07.205	432	953,7855	-229,8878	0,6109613	0,6591211	464,9504	3,382315	0	959,7579	-173,8221	0,4454302	0,7058114	470,004	3,334028	0	18	957	-202						Untertest4.avi	0	880	547	72	111	913	-252	316	0	Content		885	-313	7205345	1642184655
7222	08:54:49.608	00:00:07.222	433	1155,734	-507,576	0,6233763	0,6615325	464,9603	3,59089	0	1089,305	-298,3027	0,457529	0,7074513	470,004	3,446167	0	18	1123	-403						Untertest4.avi	0	880	547	72	111	913	-252	316	0	Content		1051	-514	7222092	1642201402
7239	08:54:49.625	00:00:07.238	434	970,448	-233,1744	0,610741	0,6597258	464,9603	3,346626	0	955,0052	-145,8644	0,4451098	0,706423	470,004	3,279968	0	18	963	-190						Untertest4.avi	0	880	547	72	111	913	-252	316	0	Content		891	-301	7238592	1642217902
7255	08:54:49.641	00:00:07.255	435	1181,578	-537,3416	0,6229832	0,661739	464,9603	3,552893	0	1087,585	-286,0078	0,4571555	0,7078799	470,004	3,353544	0	18	1135	-412						Untertest4.avi	0	880	547	72	111	913	-252	316	0	Content		1063	-523	7255253	1642234563
7272	08:54:49.658	00:00:07.272	436	962,1129	-109,1812	0,6108384	0,6580539	466,7679	3,233088	0	953,0409	-30,57643	0,4444708	0,7051705	468,8237	3,180931	0	18	958	-70						Untertest4.avi	0	880	547	72	111	913	-252	316	0	Content		886	-181	7272000	1642251310
7289	08:54:49.675	00:00:07.288	437	-1024	-768	-1	-1	-1	-1	4	-1024	-768	-1	-1	-1	-1	4	18	0	0						Untertest4.avi	0	880	547	72	111	913	-252	316	0	Content		-72	-111	7288656	1642267966
7305	08:54:49.691	00:00:07.305	438	-1024	-768	-1	-1	-1	-1	4	-1024	-768	-1	-1	-1	-1	4	18	0	0						Untertest4.avi	0	880	547	72	111	913	-252	316	0	Content		-72	-111	7305324	1642284634
7322	08:54:49.708	00:00:07.321	439	972,2519	-111,1709	0,6107569	0,6580735	467,3578	3,222734	0	992,6973	-170,7943	0,4493711	0,7044273	494,9969	3,333998	0	18	982	-141						Untertest4.avi	0	880	547	72	111	913	-252	316	0	Content		910	-252	7321949	1642301259
7339	08:54:49.725	00:00:07.338	440	976,6938	-98,63	0,6108887	0,6581025	468,4747	3,216994	0	989,8836	-167,3772	0,4492517	0,7041493	495,0093	3,308164	0	18	983	-133						Untertest4.avi	0	880	547	72	111	913	-252	316	0	Content		911	-244	7338699	1642318009
7355	08:54:49.741	00:00:07.355	441	1007,281	-173,6556	0,6135901	0,6582081	477,822	3,263456	0	992,8365	-165,6273	0,4490149	0,7039557	495,0112	3,321931	0	18	1000	-170						Untertest4.avi	0	880	547	72	111	913	-252	316	0	Content		928	-281	7355195	1642334505
7372	08:54:49.758	00:00:07.371	442	982,8727	-134,0944	0,6116534	0,6582468	472,4308	3,218927	0	1001,523	-159,7192	0,4487288	0,7038546	494,9577	3,343237	0	18	992	-147						Untertest4.avi	0	880	547	72	111	913	-252	316	0	Content		920	-258	7371821	1642351131
7388	08:54:49.774	00:00:07.388	443	991,6207	-124,9764	0,611208	0,6582274	472,4301	3,22372	0	1007,542	-164,1457	0,44826	0,7039299	494,9146	3,317671	0	18	1000	-145						Untertest4.avi	0	880	547	72	111	913	-252	316	0	Content		928	-256	7388445	1642367755
7405	08:54:49.791	00:00:07.405	444	967,1088	-105,5121	0,6092872	0,6580157	468,0819	3,183874	0	992,1259	-162,7993	0,4476976	0,7038537	494,9235	3,32358	0	18	980	-134						Untertest4.avi	0	880	547	72	111	913	-252	316	0	Content		908	-245	7405067	1642384377
7422	08:54:49.808	00:00:07.421	445	962,3625	-98,35297	0,6084176	0,6577708	467,1584	3,162082	0	1008,09	-160,3282	0,4470869	0,7036957	494,9388	3,296355	0	18	985	-129						Untertest4.avi	0	880	547	72	111	913	-252	316	0	Content		913	-240	7421944	1642401254
7439	08:54:49.825	00:00:07.438	446	989,3592	-127,5135	0,609156	0,6574384	471,6329	3,223115	0	998,3565	-149,3541	0,4465039	0,7034881	494,9402	3,293147	0	18	994	-138						Untertest4.avi	0	880	547	72	111	913	-252	316	0	Content		922	-249	7438693	1642418003
7456	08:54:49.842	00:00:07.455	447	948,755	-72,94628	0,6052707	0,6570721	460,5945	3,108254	0	1001,265	-163,3349	0,4458952	0,7032083	494,7646	3,306514	0	18	975	-118						Untertest4.avi	0	880	547	72	111	913	-252	316	0	Content		903	-229	7455513	1642434823
7472	08:54:49.858	00:00:07.471	448	1022,082	-247,0212	0,6135092	0,6570105	490,7427	3,388703	0	981,4023	-162,5823	0,4453588	0,7027729	494,6847	3,276764	0	18	1002	-205						Untertest4.avi	0	880	547	72	111	913	-252	316	0	Content		930	-316	7471814	1642451124
7489	08:54:49.875	00:00:07.488	449	981,5735	-101,1814	0,6064245	0,6563449	466,9225	3,16976	0	991,3586	-149,7234	0,4449537	0,7022817	494,7777	3,298026	0	18	986	-125						Untertest4.avi	0	880	547	72	111	913	-252	316	0	Content		914	-236	7488883	1642468193
7505	08:54:49.891	00:00:07.505	450	965,0096	-117,695	0,6068027	0,6561824	469,2655	3,170015	0	1004,359	-162,479	0,4446783	0,7019321	494,7227	3,287927	0	19	985	-140						Untertest4.avi	0	880	547	72	111	944	-296	916	0	Content		913	-251	7505064	1642484374
7522	08:54:49.908	00:00:07.521	451	1017,955	-245,8434	0,6126319	0,6564026	490,4901	3,370092	0	993,9532	-171,1458	0,4444486	0,7016736	494,6444	3,297706	0	19	1006	-208						Untertest4.avi	0	880	547	72	111	944	-296	916	0	Content		934	-319	7521813	1642501123
7538	08:54:49.924	00:00:07.538	452	1032,657	-246,3648	0,6124433	0,6563107	490,6644	3,362742	0	1001,053	-167,4938	0,4442461	0,7015193	494,6607	3,262751	0	19	1017	-207						Untertest4.avi	0	880	547	72	111	944	-296	916	0	Content		945	-318	7538434	1642517744
7555	08:54:49.941	00:00:07.555	453	1028,504	-245,939	0,6122375	0,6562912	490,6638	3,371698	0	1003,22	-163,6643	0,4440729	0,7014057	494,7035	3,301224	0	19	1016	-205						Untertest4.avi	0	880	547	72	111	944	-296	916	0	Content		944	-316	7555060	1642534370
7572	08:54:49.958	00:00:07.571	454	1017,084	-233,5496	0,6121661	0,6563388	490,5499	3,336077	0	1001,943	-170,2789	0,4439877	0,701484	494,6762	3,29924	0	19	1010	-202						Untertest4.avi	0	880	547	72	111	944	-296	916	0	Content		938	-313	7571686	1642550996
7588	08:54:49.974	00:00:07.588	455	1015,556	-252,4818	0,6122766	0,6565694	490,6499	3,362817	0	999,3773	-159,725	0,4440828	0,7015582	494,6878	3,303864	0	19	1007	-206						Untertest4.avi	0	880	547	72	111	944	-296	916	0	Content		935	-317	7588440	1642567750
7605	08:54:49.991	00:00:07.605	456	1024,802	-241,8808	0,6125028	0,6568484	490,7635	3,35711	0	1005,95	-169,632	0,4443172	0,7016865	494,7658	3,297491	0	19	1015	-206						Untertest4.avi	0	880	547	72	111	944	-296	916	0	Content		943	-317	7605060	1642584370
7622	08:54:50.008	00:00:07.621	457	1020,6	-240,4753	0,6128739	0,6572726	490,766	3,380821	0	1001,879	-162,3926	0,4446682	0,7018105	494,7475	3,305776	0	19	1011	-201						Untertest4.avi	0	880	547	72	111	944	-296	916	0	Content		939	-312	7621807	1642601117
7638	08:54:50.024	00:00:07.638	458	1010,148	-236,8373	0,6132884	0,657658	490,846	3,366843	0	1004,059	-164,4162	0,4450856	0,7019943	494,8237	3,316165	0	19	1007	-201						Untertest4.avi	0	880	547	72	111	944	-296	916	0	Content		935	-312	7638434	1642617744
7655	08:54:50.041	00:00:07.655	459	1019,433	-236,3463	0,6137878	0,6582417	490,8333	3,366508	0	980,3157	-144,7415	0,4455173	0,7022811	494,7077	3,281709	0	19	1000	-191						Untertest4.avi	0	880	547	72	111	944	-296	916	0	Content		928	-302	7655060	1642634370
7672	08:54:50.058	00:00:07.671	460	1032,05	-259,7947	0,6143098	0,6588649	491,0292	3,422731	0	996,0916	-159,4666	0,4461017	0,7026459	494,9135	3,32421	0	19	1014	-210						Untertest4.avi	0	880	547	72	111	944	-296	916	0	Content		942	-321	7671684	1642650994
7688	08:54:50.074	00:00:07.688	461	1027,746	-249,1639	0,614914	0,6595197	490,8616	3,401817	0	997,2983	-174,7482	0,4467051	0,70322	495,0049	3,333422	0	19	1013	-212						Untertest4.avi	0	880	547	72	111	944	-296	916	0	Content		941	-323	7688433	1642667743
7705	08:54:50.091	00:00:07.705	462	1021,715	-237,9431	0,6156076	0,6604521	490,8398	3,402181	0	1004,178	-170,8931	0,4474071	0,7040238	495,0106	3,344416	0	19	1013	-204						Untertest4.avi	0	880	547	72	111	944	-296	916	0	Content		941	-315	7705058	1642684368
7722	08:54:50.108	00:00:07.721	463	1011,666	-235,146	0,6162917	0,6616314	491,0189	3,368701	0	1001,341	-170,3499	0,4481411	0,7051749	495,02	3,320204	0	19	1007	-203						Untertest4.avi	0	880	547	72	111	944	-296	916	0	Content		935	-314	7721680	1642700990
7738	08:54:50.124	00:00:07.738	464	1024,426	-264,8658	0,6170084	0,6639165	490,8254	3,44761	0	1002,819	-174,0256	0,4488348	0,7072883	495,0677	3,324747	0	19	1014	-219						Untertest4.avi	0	880	547	72	111	944	-296	916	0	Content		942	-330	7738306	1642717616
7755	08:54:50.141	00:00:07.755	465	1010,353	-199,9198	0,6175948	0,6680942	490,6138	3,391392	0	994,1551	-139,6257	0,4493676	0,7110302	494,9637	3,300068	0	19	1002	-170						Untertest4.avi	0	880	547	72	111	944	-296	916	0	Content		930	-281	7755056	1642734366
7772	08:54:50.158	00:00:07.771	466	1021,345	-197,0947	0,6182554	0,6725128	490,1824	3,397763	0	989,5165	-118,1062	0,4499868	0,7148081	494,8168	3,323466	0	19	1005	-158						Untertest4.avi	0	880	547	72	111	944	-296	916	0	Content		933	-269	7771679	1642750989
7788	08:54:50.174	00:00:07.788	467	1011,58	-204,2548	0,6190625	0,6761431	489,9799	3,407908	0	1048,681	-199,2517	0,4510764	0,7184796	494,7988	3,40326	0	19	1030	-202						Untertest4.avi	0	880	547	72	111	944	-296	916	0	Content		958	-313	7788428	1642767738
7805	08:54:50.191	00:00:07.805	468	1016,927	-220,4099	0,6198041	0,6784981	489,9145	3,431054	0	1038,016	-183,24	0,4517783	0,720513	494,67	3,323447	0	19	1027	-202						Untertest4.avi	0	880	547	72	111	944	-296	916	0	Content		955	-313	7805055	1642784365
7822	08:54:50.208	00:00:07.821	469	1010,569	-187,877	0,6204568	0,679562	489,8281	3,386307	0	1035,371	-177,3953	0,4524567	0,7213317	494,8223	3,35078	0	19	1023	-183						Untertest4.avi	0	880	547	72	111	944	-296	916	0	Content		951	-294	7821803	1642801113
7838	08:54:50.224	00:00:07.838	470	1023,346	-203,7952	0,621069	0,6793759	490,1989	3,401265	0	1034,38	-192,2888	0,4531373	0,7210861	495,2322	3,358323	0	19	1029	-198						Untertest4.avi	0	880	547	72	111	944	-296	916	0	Content		957	-309	7838429	1642817739
7855	08:54:50.241	00:00:07.855	471	1016,843	-213,8881	0,6214653	0,6784159	490,4571	3,461219	0	1043,491	-181,1719	0,4536832	0,7201397	495,6616	3,395148	0	19	1030	-198						Untertest4.avi	0	880	547	72	111	944	-296	916	0	Content		958	-309	7855053	1642834363
7872	08:54:50.258	00:00:07.871	472	1003,832	-190,125	0,6216964	0,6769562	490,7365	3,410844	0	1027,727	-185,9174	0,4541353	0,7188262	496,0542	3,419992	0	19	1016	-188						Untertest4.avi	0	880	547	72	111	944	-296	916	0	Content		944	-299	7871802	1642851112
7888	08:54:50.274	00:00:07.888	473	1004,077	-205,6032	0,6221114	0,6753823	491,0266	3,434178	0	1037,19	-180,4834	0,4546346	0,7174585	496,5246	3,374238	0	19	1021	-193						Untertest4.avi	0	880	547	72	111	944	-296	916	0	Content		949	-304	7888426	1642867736
7905	08:54:50.291	00:00:07.905	474	1013,052	-209,2909	0,622602	0,6739996	491,3878	3,413963	0	1027,98	-182,8618	0,4552553	0,716305	496,7376	3,386873	0	19	1021	-196						Untertest4.avi	0	880	547	72	111	944	-296	916	0	Content		949	-307	7905051	1642884361
7922	08:54:50.308	00:00:07.921	475	1015,813	-202,5272	0,6233135	0,6728439	491,6974	3,456009	0	997,2067	-132,603	0,455768	0,7147735	497,2339	3,376551	0	19	1007	-168						Untertest4.avi	0	880	547	72	111	944	-296	916	0	Content		935	-279	7921675	1642900985
7938	08:54:50.324	00:00:07.938	476	1009,374	-196,13	0,6240801	0,6718506	491,8453	3,416772	0	1053,595	-186,0907	0,4568891	0,7144516	497,6472	3,403671	0	19	1031	-191						Untertest4.avi	0	880	547	72	111	944	-296	916	0	Content		959	-302	7938302	1642917612
7955	08:54:50.341	00:00:07.955	477	1002,078	-199,1702	0,6247638	0,6709674	492,2439	3,452221	0	1035,214	-183,761	0,4577203	0,7137666	497,9008	3,439862	0	19	1019	-191						Untertest4.avi	0	880	547	72	111	944	-296	916	0	Content		947	-302	7955049	1642934359
7972	08:54:50.358	00:00:07.971	478	1004,795	-199,6504	0,6254624	0,6704494	492,282	3,436798	0	1035,935	-180,3878	0,4584657	0,7133053	498,049	3,408971	0	19	1020	-190						Untertest4.avi	0	880	547	72	111	944	-296	916	0	Content		948	-301	7971674	1642950984
7988	08:54:50.374	00:00:07.988	479	1015,09	-197,9348	0,6261179	0,6701693	492,401	3,467626	0	1029,291	-170,7649	0,4591337	0,7131111	498,4179	3,398208	0	19	1022	-184						Untertest4.avi	0	880	547	72	111	944	-296	916	0	Content		950	-295	7988299	1642967609
8005	08:54:50.391	00:00:08.004	480	1003,949	-195,6172	0,6265711	0,6700555	492,701	3,470931	0	1026,83	-179,4953	0,4596759	0,7131207	498,6027	3,401203	0	19	1015	-188						Untertest4.avi	0	880	547	72	111	944	-296	916	0	Content		943	-299	8004924	1642984234
8022	08:54:50.408	00:00:08.021	481	1011,824	-182,2013	0,6269997	0,670024	492,7507	3,454963	0	1032,781	-180,6375	0,4601279	0,7132292	498,7742	3,430256	0	19	1022	-181						Untertest4.avi	0	880	547	72	111	944	-296	916	0	Content		950	-292	8021548	1643000858
8038	08:54:50.424	00:00:08.038	482	1007,836	-193,5766	0,6273081	0,6700615	492,9608	3,459496	0	1036,687	-189,0699	0,4604983	0,7134564	498,8422	3,430456	0	19	1022	-191						Untertest4.avi	0	880	547	72	111	944	-296	916	0	Content		950	-302	8038301	1643017611
8055	08:54:50.441	00:00:08.054	483	1015,523	-192,125	0,6275477	0,6700188	492,9966	3,474629	0	991,6566	-113,4034	0,4605169	0,713039	499,0251	3,359055	0	19	1004	-153						Untertest4.avi	0	880	547	72	111	944	-296	916	0	Content		932	-264	8054922	1643034232
8072	08:54:50.458	00:00:08.071	484	1015,478	-194,4402	0,6277085	0,6699128	493,2778	3,456445	0	1027,708	-178,8029	0,4610378	0,7135248	499,3142	3,40455	0	19	1022	-187						Untertest4.avi	0	880	547	72	111	944	-296	916	0	Content		950	-298	8071550	1643050860
8088	08:54:50.474	00:00:08.088	485	1007,126	-179,8291	0,6276812	0,6697977	493,5321	3,434875	0	1039,354	-184,3211	0,4611766	0,7134021	499,597	3,415603	0	19	1023	-182						Untertest4.avi	0	880	547	72	111	944	-296	916	0	Content		951	-293	8088169	1643067479
8105	08:54:50.491	00:00:08.104	486	1014,943	-197,0044	0,6278368	0,6692628	493,5686	3,406644	0	1017,324	-168,9323	0,4613154	0,7129605	499,9003	3,418296	0	19	1016	-183						Untertest4.avi	0	880	547	72	111	944	-296	916	0	Content		944	-294	8104921	1643084231
8122	08:54:50.508	00:00:08.121	487	1004,726	-187,4962	0,6277749	0,6689072	494,0477	3,4393	0	1035,539	-177,6845	0,4614242	0,7125126	500,239	3,378495	0	19	1020	-183						Untertest4.avi	0	880	547	72	111	944	-296	916	0	Content		948	-294	8121545	1643100855
8138	08:54:50.524	00:00:08.138	488	1005,073	-187,6048	0,6277682	0,6690475	494,3748	3,424212	0	1025,037	-177,4623	0,4614763	0,7126353	500,4635	3,397641	0	19	1015	-183						Untertest4.avi	0	880	547	72	111	944	-296	916	0	Content		943	-294	8138172	1643117482
8155	08:54:50.541	00:00:08.154	489	1012,103	-190,488	0,6276747	0,6695219	494,6026	3,448127	0	1034,003	-167,1583	0,4614952	0,7129939	500,8301	3,362931	0	19	1023	-179						Untertest4.avi	0	880	547	72	111	944	-296	916	0	Content		951	-290	8154795	1643134105
8172	08:54:50.558	00:00:08.171	490	1008,013	-188,9558	0,6275727	0,6699663	494,9569	3,420337	0	1032,959	-182,3591	0,4614572	0,7133757	501,0945	3,38718	0	19	1020	-186						Untertest4.avi	0	880	547	72	111	944	-296	916	0	Content		948	-297	8171547	1643150857
8188	08:54:50.574	00:00:08.188	491	997,6118	-180,9919	0,6272879	0,6703522	495,2799	3,384333	0	1024,919	-175,9483	0,4612707	0,7136441	501,3246	3,366562	0	19	1011	-178						Untertest4.avi	0	880	547	72	111	944	-296	916	0	Content		939	-289	8188171	1643167481
8205	08:54:50.591	00:00:08.204	492	1016,955	-180,0328	0,6270151	0,6706939	495,4112	3,386664	0	1030,15	-182,5285	0,4609733	0,7139707	501,718	3,387917	0	19	1024	-181						Untertest4.avi	0	880	547	72	111	944	-296	916	0	Content		952	-292	8204795	1643184105
8222	08:54:50.608	00:00:08.221	493	995,9254	-172,231	0,626457	0,6711269	495,9144	3,3723	0	1028,932	-168,386	0,4606018	0,714268	502,1371	3,380979	0	19	1012	-170						Untertest4.avi	0	880	547	72	111	944	-296	916	0	Content		940	-281	8221544	1643200854
8238	08:54:50.624	00:00:08.238	494	1008,69	-192,4404	0,6257755	0,6715038	496,0323	3,371306	0	1014,879	-169,578	0,4600669	0,7145735	502,5628	3,333639	0	19	1012	-181						Untertest4.avi	0	880	547	72	111	944	-296	916	0	Content		940	-292	8238172	1643217482
8255	08:54:50.641	00:00:08.254	495	1017,963	-184,017	0,625053	0,6718776	496,5678	3,369769	0	1019,435	-176,1519	0,4594859	0,7148567	503,1455	3,355519	0	19	1019	-180						Untertest4.avi	0	880	547	72	111	944	-296	916	0	Content		947	-291	8254794	1643234104
8271	08:54:50.657	00:00:08.271	496	1006,653	-180,6571	0,6241946	0,6723883	496,904	3,360521	0	1025,705	-177,8798	0,4587739	0,7153027	503,6366	3,377259	0	19	1016	-179						Untertest4.avi	0	880	547	72	111	944	-296	916	0	Content		944	-290	8271417	1643250727
8288	08:54:50.674	00:00:08.288	497	1010,814	-181,8926	0,6232361	0,673124	497,2787	3,395246	0	1033,945	-169,5181	0,4579934	0,7159669	504,0988	3,366987	0	19	1022	-176						Untertest4.avi	0	880	547	72	111	944	-296	916	0	Content		950	-287	8288042	1643267352
8305	08:54:50.691	00:00:08.304	498	1005,401	-173,2413	0,6223671	0,6740297	497,7749	3,384108	0	1027,955	-172,2046	0,4571934	0,716829	504,5532	3,362511	0	19	1017	-173						Untertest4.avi	0	880	547	72	111	944	-296	916	0	Content		945	-284	8304793	1643284103
8321	08:54:50.707	00:00:08.321	499	1002,478	-178,8637	0,6212835	0,6751538	498,2911	3,358363	0	1026,317	-179,903	0,4563223	0,7179587	504,9735	3,342321	0	19	1014	-179						Untertest4.avi	0	880	547	72	111	944	-296	916	0	Content		942	-290	8321416	1643300726
8338	08:54:50.724	00:00:08.338	500	1015,418	-176,6665	0,6202441	0,6764855	498,5916	3,368222	0	1024,962	-164,6141	0,4554218	0,7193297	505,4323	3,36197	0	19	1020	-171						Untertest4.avi	0	880	547	72	111	944	-296	916	0	Content		948	-282	8338168	1643317478
8355	08:54:50.741	00:00:08.354	501	1007,517	-193,6733	0,6192619	0,6779525	499,1937	3,366434	0	1023,754	-163,7667	0,4545681	0,7206836	505,9707	3,33579	0	19	1016	-179						Untertest4.avi	0	880	547	72	111	944	-296	916	0	Content		944	-290	8354790	1643334100
8371	08:54:50.757	00:00:08.371	502	1004,817	-175,0355	0,6182327	0,6796142	499,3695	3,376752	0	1021,612	-168,9706	0,4536721	0,7223446	506,3122	3,35316	0	19	1013	-172						Untertest4.avi	0	880	547	72	111	944	-296	916	0	Content		941	-283	8371415	1643350725
8388	08:54:50.774	00:00:08.388	503	1013,24	-167,4801	0,6173337	0,6814793	499,7853	3,384449	0	1035,092	-175,1404	0,4528533	0,72407	506,8244	3,362275	0	19	1024	-171						Untertest4.avi	0	880	547	72	111	944	-296	916	0	Content		952	-282	8388039	1643367349
8405	08:54:50.791	00:00:08.404	504	994,9099	-167,369	0,6164253	0,6833268	500,2084	3,349112	0	1032	-169,1591	0,4520891	0,725884	507,1048	3,391481	0	19	1013	-168						Untertest4.avi	0	880	547	72	111	944	-296	916	0	Content		941	-279	8404788	1643384098
8421	08:54:50.807	00:00:08.421	505	1035,227	-179,0264	0,6154277	0,6851351	500,7575	3,376845	0	1069,342	-185,7715	0,4513328	0,7277047	507,555	3,381211	0	20	1052	-182						Untertest4.avi	0	880	547	72	111	992	-313	700	0	Content		980	-293	8421414	1643400724
8438	08:54:50.824	00:00:08.438	506	1034,476	-192,4953	0,6146094	0,6869912	500,9909	3,367771	0	1074,139	-202,6019	0,4506617	0,729521	507,8067	3,360191	0	20	1054	-198						Untertest4.avi	0	880	547	72	111	992	-313	700	0	Content		982	-309	8438039	1643417349
8455	08:54:50.841	00:00:08.454	507	1040,068	-191,6117	0,6139525	0,6889453	501,2672	3,356055	0	1063,839	-196,1859	0,4499931	0,731495	508,0414	3,381717	0	20	1052	-194						Untertest4.avi	0	880	547	72	111	992	-313	700	0	Content		980	-305	8454788	1643434098
8471	08:54:50.857	00:00:08.471	508	1048,301	-206,4475	0,6131982	0,6908973	501,5657	3,411849	0	1065,571	-191,2076	0,4492863	0,733507	508,2098	3,373152	0	20	1057	-199						Untertest4.avi	0	880	547	72	111	992	-313	700	0	Content		985	-310	8471418	1643450728
8488	08:54:50.874	00:00:08.488	509	1037,518	-195,5999	0,6125623	0,6929901	501,5529	3,41322	0	1071,737	-178,2907	0,4486682	0,7356029	508,3406	3,365874	0	20	1055	-187						Untertest4.avi	0	880	547	72	111	992	-313	700	0	Content		983	-298	8488166	1643467476
8505	08:54:50.891	00:00:08.504	510	1042,788	-208,0365	0,6119065	0,6950876	501,8173	3,421236	0	1071,485	-196,6176	0,4481079	0,7378255	508,424	3,407468	0	20	1057	-202						Untertest4.avi	0	880	547	72	111	992	-313	700	0	Content		985	-313	8504783	1643484093
8521	08:54:50.907	00:00:08.521	511	1057,676	-202,1548	0,6114767	0,6972544	501,9506	3,416453	0	1071,058	-181,5517	0,4476374	0,7400577	508,568	3,363568	0	20	1064	-192						Untertest4.avi	0	880	547	72	111	992	-313	700	0	Content		992	-303	8521411	1643500721
8538	08:54:50.924	00:00:08.538	512	1044,727	-205,0249	0,6110665	0,698866	502,0193	3,387981	0	1076,424	-203,3386	0,4472688	0,741811	508,5797	3,41768	0	20	1061	-204						Untertest4.avi	0	880	547	72	111	992	-313	700	0	Content		989	-315	8538160	1643517470
8555	08:54:50.941	00:00:08.554	513	1051,958	-208,2069	0,6107479	0,7002567	501,7601	3,419598	0	1065,163	-195,6827	0,4469196	0,7431616	508,5775	3,375641	0	20	1059	-202						Untertest4.avi	0	880	547	72	111	992	-313	700	0	Content		987	-313	8554786	1643534096
8571	08:54:50.957	00:00:08.571	514	1033,117	-191,3366	0,6103435	0,7012645	502,0085	3,426709	0	1058,511	-182,4228	0,4465868	0,7442936	508,7471	3,372098	0	20	1046	-187						Untertest4.avi	0	880	547	72	111	992	-313	700	0	Content		974	-298	8571409	1643550719
8588	08:54:50.974	00:00:08.588	515	1023,61	-179,2608	0,6099401	0,7018998	502,1132	3,414869	0	1066,929	-194,7568	0,4462336	0,7450129	508,8697	3,398709	0	20	1045	-187						Untertest4.avi	0	880	547	72	111	992	-313	700	0	Content		973	-298	8588035	1643567345
8605	08:54:50.991	00:00:08.604	516	1031,836	-197,8089	0,6095577	0,7022572	502,1091	3,402335	0	1070,879	-198,3878	0,4458588	0,7454535	508,8474	3,393877	0	20	1051	-198						Untertest4.avi	0	880	547	72	111	992	-313	700	0	Content		979	-309	8604786	1643584096
8621	08:54:51.007	00:00:08.621	517	1039,511	-210,8628	0,6091515	0,702009	502,2724	3,426144	0	1058,006	-187,974	0,4454163	0,7452973	508,7958	3,382365	0	20	1049	-199						Untertest4.avi	0	880	547	72	111	992	-313	700	0	Content		977	-310	8621418	1643600728
8638	08:54:51.024	00:00:08.638	518	1036,944	-196,1729	0,6086283	0,7013538	502,4295	3,442289	0	1072,632	-187,0418	0,4449615	0,744827	508,9857	3,395849	0	20	1055	-192						Untertest4.avi	0	880	547	72	111	992	-313	700	0	Content		983	-303	8638034	1643617344
8655	08:54:51.041	00:00:08.654	519	1050,931	-191,5142	0,6082393	0,7008892	502,3493	3,437598	0	1071,332	-197,9673	0,444521	0,7446449	508,9305	3,409777	0	20	1061	-195						Untertest4.avi	0	880	547	72	111	992	-313	700	0	Content		989	-306	8654657	1643633967
8671	08:54:51.057	00:00:08.671	520	1051,48	-198,4912	0,6079023	0,7004851	502,4715	3,450785	0	1069,454	-203,4686	0,444149	0,7444744	508,8769	3,428627	0	20	1060	-201						Untertest4.avi	0	880	547	72	111	992	-313	700	0	Content		988	-312	8671408	1643650718
8688	08:54:51.074	00:00:08.688	521	1046,504	-198,5206	0,6076282	0,6999843	502,2913	3,433622	0	1067,292	-191,4033	0,443882	0,744321	508,7216	3,390562	0	20	1057	-195						Untertest4.avi	0	880	547	72	111	992	-313	700	0	Content		985	-306	8688031	1643667341
8705	08:54:51.091	00:00:08.704	522	1049,337	-204,6627	0,6075118	0,6994419	502,2726	3,454163	0	1067,495	-198,6205	0,443693	0,7440746	508,6238	3,409565	0	20	1058	-202						Untertest4.avi	0	880	547	72	111	992	-313	700	0	Content		986	-313	8704658	1643683968
8721	08:54:51.107	00:00:08.721	523	1038,171	-204,8416	0,6074497	0,6988845	502,3232	3,421718	0	1079,088	-201,6074	0,4436431	0,7438092	508,4194	3,432997	0	20	1059	-203						Untertest4.avi	0	880	547	72	111	992	-313	700	0	Content		987	-314	8721406	1643700716
8738	08:54:51.124	00:00:08.738	524	1050,68	-204,9823	0,6075815	0,6983493	502,1411	3,437784	0	1067,246	-199,2657	0,4437146	0,7435493	508,3435	3,420348	0	20	1059	-202						Untertest4.avi	0	880	547	72	111	992	-313	700	0	Content		987	-313	8738031	1643717341
8755	08:54:51.141	00:00:08.754	525	1045,561	-206,4337	0,6078236	0,6977921	501,7426	3,441344	0	1067,696	-200,4859	0,443883	0,7432241	508,1168	3,402669	0	20	1057	-203						Untertest4.avi	0	880	547	72	111	992	-313	700	0	Content		985	-314	8754655	1643733965
8771	08:54:51.157	00:00:08.771	526	1076,744	-221,773	0,6078683	0,6972182	501,9053	3,472226	0	1104,597	-222,2509	0,4441246	0,742865	508,1516	3,423894	0	20	1091	-222						Untertest4.avi	0	880	547	72	111	992	-313	700	0	Content		1019	-333	8771280	1643750590
8788	08:54:51.174	00:00:08.788	527	1077,562	-225,1454	0,6081527	0,6965428	501,7852	3,441228	0	1065,622	-169,7182	0,443971	0,7418297	507,9091	3,351866	0	20	1072	-197						Untertest4.avi	0	880	547	72	111	992	-313	700	0	Content		1000	-308	8788029	1643767339
8805	08:54:51.191	00:00:08.804	528	1086,35	-231,0762	0,6086138	0,6958864	501,6228	3,450693	0	1057,133	-156,9774	0,4443342	0,7413363	507,6198	3,342344	0	20	1072	-194						Untertest4.avi	0	880	547	72	111	992	-313	700	0	Content		1000	-305	8804655	1643783965
8821	08:54:51.207	00:00:08.821	529	1104,257	-242,7736	0,6091116	0,6951438	501,2748	3,444976	0	1063,272	-161,2391	0,4446234	0,7407618	507,3979	3,353911	0	20	1084	-202						Untertest4.avi	0	880	547	72	111	992	-313	700	0	Content		1012	-313	8821277	1643800587
8838	08:54:51.224	00:00:08.837	530	1107,543	-248,5644	0,6095397	0,6943903	501,0677	3,453291	0	1069,152	-158,5828	0,4449703	0,7401202	507,1572	3,364625	0	20	1088	-204						Untertest4.avi	0	880	547	72	111	992	-313	700	0	Content		1016	-315	8837902	1643817212
8855	08:54:51.241	00:00:08.854	531	1101,117	-234,1637	0,6098437	0,6937432	501,0507	3,435564	0	1065,413	-178,7485	0,4452695	0,7396657	506,9586	3,371057	0	20	1083	-206						Untertest4.avi	0	880	547	72	111	992	-313	700	0	Content		1011	-317	8854650	1643833960
8871	08:54:51.257	00:00:08.871	532	1086,284	-240,89	0,6102059	0,6931391	500,7562	3,429729	0	1063,229	-161,9318	0,4455561	0,7392223	506,617	3,329813	0	20	1075	-201						Untertest4.avi	0	880	547	72	111	992	-313	700	0	Content		1003	-312	8871276	1643850586
8888	08:54:51.274	00:00:08.887	533	1086,322	-239,7127	0,6104597	0,6925471	500,4944	3,441677	0	1061,918	-166,3991	0,4457916	0,7388594	506,3976	3,348063	0	20	1074	-203						Untertest4.avi	0	880	547	72	111	992	-313	700	0	Content		1002	-314	8887900	1643867210
8905	08:54:51.291	00:00:08.904	534	1102,316	-248,9359	0,6107853	0,6918468	500,067	3,461409	0	1071,273	-167,681	0,4459603	0,7383015	506,0668	3,356116	0	20	1087	-208						Untertest4.avi	0	880	547	72	111	992	-313	700	0	Content		1015	-319	8904524	1643883834
8921	08:54:51.307	00:00:08.921	535	1102,792	-257,938	0,6109605	0,6907958	499,996	3,429215	0	1064,588	-164,0419	0,4461136	0,7375677	505,7544	3,359923	0	20	1084	-211						Untertest4.avi	0	880	547	72	111	992	-313	700	0	Content		1012	-322	8921147	1643900457
8938	08:54:51.324	00:00:08.937	536	1076,526	-239,9539	0,6111426	0,6893597	499,8518	3,421981	0	1069,646	-170,5339	0,4462439	0,7365744	505,4545	3,346528	0	20	1073	-205						Untertest4.avi	0	880	547	72	111	992	-313	700	0	Content		1001	-316	8937900	1643917210
8955	08:54:51.341	00:00:08.954	537	1088,996	-245,5553	0,61126	0,6877815	499,6624	3,449939	0	1059,978	-169,1734	0,4463642	0,7355713	505,2473	3,349834	0	20	1074	-207						Untertest4.avi	0	880	547	72	111	992	-313	700	0	Content		1002	-318	8954522	1643933832
8971	08:54:51.357	00:00:08.971	538	1090,927	-244,9348	0,6113445	0,6861311	499,4511	3,456005	0	1058,098	-163,5551	0,4464365	0,7343192	505,1185	3,348082	0	20	1075	-204						Untertest4.avi	0	880	547	72	111	992	-313	700	0	Content		1003	-315	8971149	1643950459
8988	08:54:51.374	00:00:08.987	539	1087,817	-251,8242	0,6113121	0,6843659	499,2695	3,439711	0	1064,762	-171,7372	0,4464113	0,7331362	504,8281	3,339808	0	20	1076	-212						Untertest4.avi	0	880	547	72	111	992	-313	700	0	Content		1004	-323	8987774	1643967084
9004	08:54:51.390	00:00:09.004	540	1072,096	-252,2092	0,6111754	0,6825839	498,8012	3,447292	0	1064,869	-169,6082	0,4463579	0,7319279	504,6442	3,380477	0	20	1068	-211						Untertest4.avi	0	880	547	72	111	992	-313	700	0	Content		996	-322	9004397	1643983707
9021	08:54:51.407	00:00:09.021	541	1093,372	-264,1702	0,6110331	0,6810306	498,6662	3,439917	0	1062,444	-163,7754	0,4462307	0,7309196	504,5935	3,3472	0	20	1078	-214						Untertest4.avi	0	880	547	72	111	992	-313	700	0	Content		1006	-325	9021146	1644000456
9038	08:54:51.424	00:00:09.037	542	1077,916	-257,1088	0,6107355	0,6795413	498,4765	3,473549	0	1057,385	-177,6771	0,4459956	0,7300555	504,3475	3,393097	0	20	1068	-217						Untertest4.avi	0	880	547	72	111	992	-313	700	0	Content		996	-328	9037771	1644017081
9054	08:54:51.440	00:00:09.054	543	1081,44	-253,4455	0,6103816	0,678073	498,2469	3,462	0	1062,776	-173,8233	0,4456777	0,7291716	504,2022	3,388526	0	20	1072	-214						Untertest4.avi	0	880	547	72	111	992	-313	700	0	Content		1000	-325	9054393	1644033703
9071	08:54:51.457	00:00:09.071	544	1085,437	-249,4274	0,6101574	0,6769075	498,0529	3,444343	0	1059,147	-175,6711	0,4454769	0,7284417	504,0662	3,376852	0	20	1072	-213						Untertest4.avi	0	880	547	72	111	992	-313	700	0	Content		1000	-324	9071021	1644050331
9088	08:54:51.474	00:00:09.087	545	1016,631	-104,5402	0,6033773	0,6752611	473,515	3,238265	0	1071,438	-168,2664	0,4453095	0,7277539	503,7692	3,383002	0	20	1044	-136						Untertest4.avi	0	880	547	72	111	992	-313	700	0	Content		972	-247	9087770	1644067080
9104	08:54:51.490	00:00:09.104	546	1086,934	-248,5165	0,6099792	0,6746731	497,4855	3,418344	0	1061,149	-171,1213	0,4452892	0,7271958	503,5108	3,404879	0	20	1074	-210						Untertest4.avi	0	880	547	72	111	992	-313	700	0	Content		1002	-321	9104407	1644083717
9121	08:54:51.507	00:00:09.121	547	1042,364	-159,0504	0,6100358	0,6738791	497,1705	3,381369	0	1089,352	-148,5637	0,4458109	0,7273951	502,9762	3,366231	0	21	1066	-154						Untertest4.avi	0	880	547	72	111	974	-260	783	0	Content		994	-265	9121019	1644100329
9138	08:54:51.524	00:00:09.137	548	1024,224	-153,6848	0,6101493	0,6730902	496,7848	3,409901	0	1061,664	-135,4903	0,4459319	0,7269658	502,712	3,359261	0	21	1043	-145						Untertest4.avi	0	880	547	72	111	974	-260	783	0	Content		971	-256	9137643	1644116953
9154	08:54:51.540	00:00:09.154	549	1032,123	-146,5379	0,6103848	0,6723014	496,5773	3,341051	0	1065,671	-149,5729	0,4460488	0,7265036	502,4505	3,350072	0	21	1049	-148						Untertest4.avi	0	880	547	72	111	974	-260	783	0	Content		977	-259	9154270	1644133580
9171	08:54:51.557	00:00:09.170	550	1049,074	-147,1136	0,6107505	0,6716387	496,1238	3,33118	0	1054,943	-136,9978	0,4462392	0,7259984	502,2203	3,315532	0	21	1052	-142						Untertest4.avi	0	880	547	72	111	974	-260	783	0	Content		980	-253	9170893	1644150203
9188	08:54:51.574	00:00:09.187	551	1037,384	-134,2447	0,6111303	0,6710563	496,1071	3,34697	0	1053,912	-152,9331	0,4465792	0,7254431	501,8686	3,346207	0	21	1046	-144						Untertest4.avi	0	880	547	72	111	974	-260	783	0	Content		974	-255	9187640	1644166950
9204	08:54:51.590	00:00:09.204	552	1028,289	-146,5306	0,6116788	0,6706645	495,7423	3,361391	0	1056,663	-134,6823	0,4470338	0,7248304	501,5756	3,328438	0	21	1042	-141						Untertest4.avi	0	880	547	72	111	974	-260	783	0	Content		970	-252	9204266	1644183576
9221	08:54:51.607	00:00:09.220	553	1041,335	-156,0081	0,6122908	0,6701577	495,3408	3,377635	0	1068,727	-160,4538	0,4474556	0,7242317	501,3711	3,38186	0	21	1055	-158						Untertest4.avi	0	880	547	72	111	974	-260	783	0	Content		983	-269	9220890	1644200200
9238	08:54:51.624	00:00:09.237	554	1019,074	-139,1497	0,6127309	0,6695574	495,2962	3,319701	0	1057,631	-156,3442	0,4479078	0,7234559	501,0748	3,32832	0	21	1038	-148						Untertest4.avi	0	880	547	72	111	974	-260	783	0	Content		966	-259	9237516	1644216826
9254	08:54:51.640	00:00:09.254	555	1021,202	-139,2611	0,6132143	0,668829	495,0868	3,362395	0	1069,325	-149,4073	0,4483524	0,7225477	500,8339	3,329078	0	21	1045	-144						Untertest4.avi	0	880	547	72	111	974	-260	783	0	Content		973	-255	9254139	1644233449
9271	08:54:51.657	00:00:09.270	556	1022,21	-143,2848	0,6136816	0,667969	494,9839	3,302953	0	1061,004	-147,6596	0,4486948	0,7214612	500,6511	3,327547	0	21	1042	-145						Untertest4.avi	0	880	547	72	111	974	-260	783	0	Content		970	-256	9270889	1644250199
9288	08:54:51.674	00:00:09.287	557	1035,931	-146,9812	0,6141319	0,6668105	494,6598	3,324923	0	1073,926	-154,149	0,4490129	0,7202156	500,4442	3,325548	0	21	1055	-151						Untertest4.avi	0	880	547	72	111	974	-260	783	0	Content		983	-262	9287512	1644266822
9304	08:54:51.690	00:00:09.304	558	1026,305	-150,2664	0,6145303	0,6656731	494,6579	3,334344	0	1061,39	-155,0897	0,4493513	0,7189124	500,3167	3,334476	0	21	1044	-153						Untertest4.avi	0	880	547	72	111	974	-260	783	0	Content		972	-264	9304139	1644283449
9321	08:54:51.707	00:00:09.320	559	1040,316	-160,6766	0,6150334	0,6646467	494,4315	3,354679	0	1073,22	-155,1254	0,4497355	0,7177748	499,989	3,314461	0	21	1057	-158						Untertest4.avi	0	880	547	72	111	974	-260	783	0	Content		985	-269	9320759	1644300069
9338	08:54:51.724	00:00:09.337	560	1022,556	-146,7044	0,6155247	0,663798	494,3188	3,345486	0	1064,534	-159,0751	0,4501713	0,7167801	499,8584	3,306673	0	21	1044	-153						Untertest4.avi	0	880	547	72	111	974	-260	783	0	Content		972	-264	9337511	1644316821
9354	08:54:51.740	00:00:09.354	561	1034,021	-164,0385	0,6160236	0,6632766	494,0995	3,335145	0	1073,342	-159,5946	0,4505915	0,7160141	499,6294	3,336094	0	21	1054	-162						Untertest4.avi	0	880	547	72	111	974	-260	783	0	Content		982	-273	9354133	1644333443
9371	08:54:51.757	00:00:09.370	562	1028,611	-141,194	0,6166071	0,6628892	493,8221	3,327171	0	1062,58	-144,0492	0,4509896	0,7154582	499,4301	3,285999	0	21	1046	-143						Untertest4.avi	0	880	547	72	111	974	-260	783	0	Content		974	-254	9370758	1644350068
9387	08:54:51.773	00:00:09.387	563	1024,257	-141,6563	0,6170469	0,6627476	493,8578	3,293619	0	1068,167	-158,9363	0,4514397	0,715086	499,1287	3,317346	0	21	1046	-150						Untertest4.avi	0	880	547	72	111	974	-260	783	0	Content		974	-261	9387394	1644366704
9404	08:54:51.790	00:00:09.404	564	1021,778	-149,6444	0,6176462	0,6630151	493,3719	3,318842	0	1081,271	-185,1661	0,4518898	0,7150135	498,9301	3,348019	0	21	1052	-167						Untertest4.avi	0	880	547	72	111	974	-260	783	0	Content		980	-278	9404007	1644383317
9421	08:54:51.807	00:00:09.420	565	1043,614	-149,8677	0,6182625	0,6634551	492,8838	3,327748	0	1064,891	-159,9503	0,4523318	0,7150794	498,6692	3,320083	0	21	1054	-155						Untertest4.avi	0	880	547	72	111	974	-260	783	0	Content		982	-266	9420756	1644400066
9437	08:54:51.823	00:00:09.437	566	1036,651	-158,2949	0,6188279	0,6639026	492,8399	3,357021	0	1061,563	-150,1751	0,452811	0,7152074	498,4168	3,333952	0	21	1049	-154						Untertest4.avi	0	880	547	72	111	974	-260	783	0	Content		977	-265	9437395	1644416705
9454	08:54:51.840	00:00:09.454	567	1018,69	-141,5849	0,6193936	0,6643521	492,5139	3,317479	0	1065,058	-167,7676	0,4532925	0,7155166	498,0197	3,313877	0	21	1042	-155						Untertest4.avi	0	880	547	72	111	974	-260	783	0	Content		970	-266	9454006	1644433316
9471	08:54:51.857	00:00:09.470	568	1012,018	-156,1897	0,6199578	0,6648313	492,2925	3,312526	0	1066,843	-170,5817	0,4537981	0,7158367	497,6092	3,334995	0	21	1039	-163						Untertest4.avi	0	880	547	72	111	974	-260	783	0	Content		967	-274	9470759	1644450069
9487	08:54:51.873	00:00:09.487	569	1017,593	-140,1385	0,6205314	0,6651888	491,775	3,31421	0	1056,566	-149,8802	0,4542186	0,7161027	497,3797	3,313873	0	21	1037	-145						Untertest4.avi	0	880	547	72	111	974	-260	783	0	Content		965	-256	9487395	1644466705
9504	08:54:51.890	00:00:09.504	570	1020,281	-148,4692	0,6209437	0,6656837	491,5139	3,329667	0	1076,714	-151,922	0,4545103	0,7164631	497,0013	3,318655	0	21	1048	-150						Untertest4.avi	0	880	547	72	111	974	-260	783	0	Content		976	-261	9504010	1644483320
9521	08:54:51.907	00:00:09.520	571	1020,03	-154,2549	0,6212234	0,6660195	491,3571	3,300167	0	1073,684	-164,3509	0,4547268	0,7165692	496,8615	3,297169	0	21	1047	-159						Untertest4.avi	0	880	547	72	111	974	-260	783	0	Content		975	-270	9520635	1644499945
9537	08:54:51.923	00:00:09.537	572	1021,983	-147,8359	0,6214324	0,6664282	491,1356	3,290114	0	1059,983	-161,3817	0,4548656	0,7166252	496,5453	3,317447	0	21	1041	-155						Untertest4.avi	0	880	547	72	111	974	-260	783	0	Content		969	-266	9537423	1644516733
9554	08:54:51.940	00:00:09.554	573	1021,39	-149,4478	0,6216118	0,6667737	490,704	3,291765	0	1070,29	-150,8125	0,4549304	0,7166361	496,3489	3,299462	0	21	1046	-150						Untertest4.avi	0	880	547	72	111	974	-260	783	0	Content		974	-261	9554005	1644533315
9571	08:54:51.957	00:00:09.570	574	1022,275	-153,0803	0,6216263	0,66703	490,5524	3,281347	0	1067,545	-160,28	0,4548888	0,7165476	496,1826	3,276972	0	21	1045	-157						Untertest4.avi	0	880	547	72	111	974	-260	783	0	Content		973	-268	9570630	1644549940
9587	08:54:51.973	00:00:09.587	575	1020,855	-150,1783	0,621668	0,6668338	490,3994	3,290699	0	1082,016	-167,9826	0,4549386	0,716135	496,1179	3,316971	0	21	1051	-159						Untertest4.avi	0	880	547	72	111	974	-260	783	0	Content		979	-270	9587256	1644566566
9604	08:54:51.990	00:00:09.603	576	1027,173	-156,4362	0,6218535	0,6664624	490,5589	3,313302	0	1077,565	-178,2653	0,4550552	0,7154781	496,0474	3,296303	0	21	1052	-167						Untertest4.avi	0	880	547	72	111	974	-260	783	0	Content		980	-278	9603878	1644583188
9621	08:54:52.007	00:00:09.620	577	1027,265	-149,7273	0,6220099	0,6663691	490,3233	3,306026	0	1070,392	-182,3829	0,4551389	0,7151909	495,9866	3,291328	0	21	1049	-166						Untertest4.avi	0	880	547	72	111	974	-260	783	0	Content		977	-277	9620630	1644599940
9637	08:54:52.023	00:00:09.637	578	1021,203	-131,1026	0,6220538	0,6663727	490,3625	3,274299	0	1067,013	-137,6426	0,4551943	0,7150179	495,8838	3,279722	0	21	1044	-134						Untertest4.avi	0	880	547	72	111	974	-260	783	0	Content		972	-245	9637253	1644616563
9654	08:54:52.040	00:00:09.653	579	1031,617	-116,2196	0,6220685	0,6665111	490,3084	3,278472	0	1058,512	-116,8224	0,4552198	0,7149308	495,8734	3,286672	0	21	1045	-117						Untertest4.avi	0	880	547	72	111	974	-260	783	0	Content		973	-228	9653879	1644633189
9671	08:54:52.057	00:00:09.670	580	1018,821	-113,4508	0,6221595	0,6666653	490,1724	3,280364	0	1054,608	-122,8617	0,4552872	0,7148457	495,8696	3,291731	0	21	1037	-118						Untertest4.avi	0	880	547	72	111	974	-260	783	0	Content		965	-229	9670505	1644649815
9687	08:54:52.073	00:00:09.687	581	1071,905	-186,6227	0,6225639	0,6676793	490,1978	3,354495	0	1068,247	-134,6761	0,4553489	0,7148095	495,8304	3,302691	0	21	1070	-161						Untertest4.avi	0	880	547	72	111	974	-260	783	0	Content		998	-272	9687256	1644666566
9704	08:54:52.090	00:00:09.703	582	1029,309	-103,7119	0,6225469	0,6679056	490,3431	3,282003	0	1068,558	-126,2308	0,4554584	0,7148189	495,9348	3,29645	0	21	1049	-115						Untertest4.avi	0	880	547	72	111	974	-260	783	0	Content		977	-226	9703877	1644683187
9721	08:54:52.107	00:00:09.720	583	1041,696	-120,9795	0,6229509	0,6691619	490,5482	3,309745	0	1061,725	-137,5603	0,4556799	0,7148081	495,8409	3,290366	0	21	1052	-129						Untertest4.avi	0	880	547	72	111	974	-260	783	0	Content		980	-240	9720627	1644699937
9737	08:54:52.123	00:00:09.737	584	1069,177	-184,8898	0,6235886	0,6712188	490,511	3,367389	0	1075,415	-137,5579	0,4559504	0,71483	495,9099	3,319055	0	21	1072	-161						Untertest4.avi	0	880	547	72	111	974	-260	783	0	Content		1000	-272	9737251	1644716561
9754	08:54:52.140	00:00:09.753	585	1058,835	-165,8736	0,6240066	0,672692	490,6014	3,303767	0	1063,841	-131,3066	0,4561909	0,7148657	495,8676	3,284795	0	21	1061	-149						Untertest4.avi	0	880	547	72	111	974	-260	783	0	Content		989	-260	9753875	1644733185
9770	08:54:52.156	00:00:09.770	586	1026,811	-99,10486	0,6241093	0,6735472	490,7142	3,307978	0	1079,671	-145,654	0,4564276	0,7148726	495,9613	3,32401	0	21	1053	-122						Untertest4.avi	0	880	547	72	111	974	-260	783	0	Content		981	-233	9770498	1644749808
9787	08:54:52.173	00:00:09.787	587	1030,373	-118,8134	0,6246626	0,675083	490,8415	3,309288	0	1073,722	-140,6315	0,4568221	0,7148182	495,9145	3,314219	0	21	1052	-130						Untertest4.avi	0	880	547	72	111	974	-260	783	0	Content		980	-241	9787248	1644766558
9804	08:54:52.190	00:00:09.803	588	1062,886	-181,9948	0,6257607	0,677249	490,7312	3,352688	0	1062,939	-137,1892	0,4575379	0,7146121	495,9097	3,281532	0	21	1063	-160						Untertest4.avi	0	880	547	72	111	974	-260	783	0	Content		991	-271	9803871	1644783181
9820	08:54:52.206	00:00:09.820	589	1051,297	-118,552	0,6266425	0,6782192	490,8758	3,343623	0	1070,351	-124,9604	0,458467	0,7142405	495,8466	3,331517	0	21	1061	-122						Untertest4.avi	0	880	547	72	111	974	-260	783	0	Content		989	-233	9820494	1644799804
9837	08:54:52.223	00:00:09.837	590	1025,008	-113,4113	0,6278099	0,679779	490,9204	3,338274	0	1056,882	-134,0934	0,4595635	0,7138334	496,0407	3,329599	0	21	1041	-124						Untertest4.avi	0	880	547	72	111	974	-260	783	0	Content		969	-235	9837248	1644816558
9854	08:54:52.240	00:00:09.853	591	1020,174	-102,2438	0,6289343	0,6811321	491,0883	3,339294	0	1061,369	-134,8667	0,4606124	0,7135548	496,1356	3,339621	0	21	1041	-119						Untertest4.avi	0	880	547	72	111	974	-260	783	0	Content		969	-230	9853868	1644833178
9870	08:54:52.256	00:00:09.870	592	1029,478	-136,1896	0,6303779	0,6830067	490,8552	3,3595	0	1028,44	-79,81017	0,4618112	0,7134086	495,8353	3,308497	0	21	1029	-108						Untertest4.avi	0	880	547	72	111	974	-260	783	0	Content		957	-219	9870493	1644849803
9887	08:54:52.273	00:00:09.887	593	849,1815	13,04842	0,6326362	0,6845999	490,3888	3,302516	0	835,3118	46,56129	0,4647082	0,713512	495,4141	3,275831	0	21	842	30						Untertest4.avi	0	880	547	72	111	974	-260	783	0	Content		770	-81	9887118	1644866428
9904	08:54:52.290	00:00:09.903	594	674,3044	117,8315	0,6352103	0,6860452	490,3234	3,247806	0	668,6213	122,974	0,4677123	0,7137897	494,92	3,19101	0	22	671	120						Untertest4.avi	0	880	547	72	111	428	283	533	0	Content		599	9	9903866	1644883176
9920	08:54:52.306	00:00:09.920	595	600,2356	222,5563	0,6374311	0,687373	490,0834	3,216727	0	557,8691	189,2219	0,4699691	0,7139118	494,8165	3,098194	0	22	579	206						Untertest4.avi	0	880	547	72	111	428	283	533	0	Content		507	95	9920490	1644899800
9937	08:54:52.323	00:00:09.937	596	-1024	-768	-1	-1	-1	-1	4	-1024	-768	-1	-1	-1	-1	4	22	0	0						Untertest4.avi	0	880	547	72	111	428	283	533	0	Content		-72	-111	9937113	1644916423
9954	08:54:52.340	00:00:09.953	597	486,4949	381,3253	0,6400806	0,6889882	489,8231	3,229251	0	505,4341	374,3412	0,4726906	0,7131934	494,5266	3,187127	0	22	496	378						Untertest4.avi	0	880	547	72	111	428	283	533	0	Content		424	267	9953864	1644933174
9970	08:54:52.356	00:00:09.970	598	504,6977	387,8981	0,6408754	0,6888267	489,5556	3,201961	0	494,5439	407,5596	0,473311	0,7122946	494,4664	3,229672	0	22	500	398						Untertest4.avi	0	880	547	72	111	428	283	533	0	Content		428	287	9970489	1644949799
9987	08:54:52.373	00:00:09.987	599	506,7627	392,4463	0,6415712	0,6883106	489,2921	3,225086	0	496,5265	409,7118	0,4736817	0,7113562	494,4225	3,175403	0	22	502	401						Untertest4.avi	0	880	547	72	111	428	283	533	0	Content		430	290	9987113	1644966423
10004	08:54:52.390	00:00:10.003	600	490,8418	392,0158	0,6418551	0,6878982	489,2795	3,173257	0	495,6124	400,8284	0,4738219	0,710749	494,2157	3,170791	0	22	493	396						Untertest4.avi	0	880	547	72	111	428	283	533	0	Content		421	285	10003862	1644983172
10020	08:54:52.406	00:00:10.020	601	496,7351	394,1187	0,6420732	0,6873711	489,1758	3,186015	0	496,7271	402,4078	0,4738206	0,7101222	494,1725	3,169169	0	22	497	398						Untertest4.avi	0	880	547	72	111	428	283	533	0	Content		425	287	10020487	1644999797
10037	08:54:52.423	00:00:10.037	602	492,5325	404,671	0,6422128	0,6869417	489,103	3,194625	0	498,0274	387,1963	0,4738408	0,7095401	494,1232	3,1071	0	22	495	396						Untertest4.avi	0	880	547	72	111	428	283	533	0	Content		423	285	10037109	1645016419
10054	08:54:52.440	00:00:10.053	603	507,3336	400,4286	0,6425167	0,6866482	489,0185	3,110871	0	497,1517	401,1674	0,4740083	0,7090203	494,0196	3,132815	0	22	502	401						Untertest4.avi	0	880	547	72	111	428	283	533	0	Content		430	290	10053737	1645033047
10070	08:54:52.456	00:00:10.070	604	502,8912	384,8482	0,642822	0,6864666	488,71	3,098683	0	505,4772	403,7072	0,4742554	0,7085465	493,9832	3,10034	0	22	504	394						Untertest4.avi	0	880	547	72	111	428	283	533	0	Content		432	283	10070484	1645049794
10087	08:54:52.473	00:00:10.087	605	499,9731	393,5071	0,6430549	0,6863233	488,8958	3,127072	0	502,0208	390,0548	0,474382	0,7083279	493,9646	3,10158	0	22	501	392						Untertest4.avi	0	880	547	72	111	428	283	533	0	Content		429	281	10087108	1645066418
10104	08:54:52.490	00:00:10.103	606	504,4756	382,6998	0,6432478	0,6863241	488,6647	3,077873	0	497,2544	390,9974	0,4744717	0,7081876	493,9672	3,087823	0	22	501	387						Untertest4.avi	0	880	547	72	111	428	283	533	0	Content		429	276	10103729	1645083039
10120	08:54:52.506	00:00:10.120	607	489,6794	402,1807	0,6434743	0,6864159	488,926	3,036464	0	510,376	401,4012	0,4746785	0,7080918	494,0374	3,066935	0	22	500	402						Untertest4.avi	0	880	547	72	111	428	283	533	0	Content		428	291	10120360	1645099670
10137	08:54:52.523	00:00:10.137	608	502,6158	398,9232	0,6436974	0,6865269	488,6524	2,997891	0	497,6725	391,9661	0,474783	0,708151	493,8102	3,026977	0	22	500	395						Untertest4.avi	0	880	547	72	111	428	283	533	0	Content		428	284	10137102	1645116412
10154	08:54:52.540	00:00:10.153	609	493,6273	400,5146	0,6438012	0,6865805	488,7692	3,004275	0	507,5491	393,7316	0,4748953	0,7081784	493,9108	2,953056	0	22	501	397						Untertest4.avi	0	880	547	72	111	428	283	533	0	Content		429	286	10153727	1645133037
10170	08:54:52.556	00:00:10.170	610	488,1898	389,1946	0,6437708	0,6865611	488,7131	2,979542	0	511,2144	379,2217	0,4748577	0,7083444	493,9468	2,90449	0	22	500	384						Untertest4.avi	0	880	547	72	111	428	283	533	0	Content		428	273	10170357	1645149667
10187	08:54:52.573	00:00:10.186	611	494,5789	398,7503	0,6435621	0,6865436	488,9318	2,907676	0	506,4378	381,2265	0,4746635	0,7086455	493,9721	2,910725	0	22	501	390						Untertest4.avi	0	880	547	72	111	428	283	533	0	Content		429	279	10186977	1645166287
10204	08:54:52.590	00:00:10.203	612	482,7924	402,988	0,6432384	0,6865742	488,6888	2,936797	0	501,8858	393,3168	0,4742866	0,7090656	493,9064	2,906993	0	22	492	398						Untertest4.avi	0	880	547	72	111	428	283	533	0	Content		420	287	10203726	1645183036
10220	08:54:52.606	00:00:10.220	613	499,5545	372,6623	0,6427042	0,6866051	488,9902	2,812576	0	504,7673	397,4772	0,4738184	0,7095433	494,1354	2,844492	0	22	502	385						Untertest4.avi	0	880	547	72	111	428	283	533	0	Content		430	274	10220348	1645199658
10237	08:54:52.623	00:00:10.236	614	494,883	381,4509	0,6421703	0,6865975	489,1269	2,825316	0	501,6232	395,6508	0,4732492	0,7101142	494,0731	2,811387	0	22	498	389						Untertest4.avi	0	880	547	72	111	428	283	533	0	Content		426	278	10236973	1645216283
10254	08:54:52.640	00:00:10.253	615	479,1671	395,0021	0,6415972	0,6866042	489,1606	2,883592	0	517,7579	390,0231	0,4726583	0,710592	494,166	2,755751	0	22	498	393						Untertest4.avi	0	880	547	72	111	428	283	533	0	Content		426	282	10253720	1645233030
10270	08:54:52.656	00:00:10.270	616	488,9338	394,8389	0,6411046	0,6866175	489,2312	2,845559	0	501,8772	385,5417	0,4721127	0,7109901	494,0039	2,774172	0	22	495	390						Untertest4.avi	0	880	547	72	111	428	283	533	0	Content		423	279	10270345	1645249655
10287	08:54:52.673	00:00:10.286	617	506,087	377,8716	0,6406665	0,686581	489,304	2,698117	0	513,1172	390,9308	0,4716896	0,7112343	494,01	2,705257	0	22	510	384						Untertest4.avi	0	880	547	72	111	428	283	533	0	Content		438	273	10286968	1645266278
10304	08:54:52.690	00:00:10.303	618	481,2146	393,2283	0,6402249	0,6864408	489,3281	2,752731	0	513,1259	399,2517	0,4713285	0,7113836	494,294	2,722304	0	22	497	396						Untertest4.avi	0	880	547	72	111	428	283	533	0	Content		425	285	10303592	1645282902
10320	08:54:52.706	00:00:10.320	619	478,7416	403,7383	0,6397094	0,6861132	489,5818	2,769382	0	500,9693	403,9137	0,4708203	0,7115836	494,1588	2,724666	0	22	490	404						Untertest4.avi	0	880	547	72	111	428	283	533	0	Content		418	293	10320216	1645299526
10337	08:54:52.723	00:00:10.336	620	490,2498	381,9354	0,6392472	0,6857317	489,2655	2,696643	0	505,7983	389,6996	0,4702882	0,7114524	494,1649	2,685482	0	22	498	386						Untertest4.avi	0	880	547	72	111	428	283	533	0	Content		426	275	10336966	1645316276
10354	08:54:52.740	00:00:10.353	621	467,7914	398,5468	0,638563	0,685015	489,3214	2,735135	0	515,7973	381,6687	0,4696701	0,7112179	494,0384	2,663731	0	22	492	390						Untertest4.avi	0	880	547	72	111	428	283	533	0	Content		420	279	10353589	1645332899
10370	08:54:52.756	00:00:10.370	622	474,2894	403,2188	0,637799	0,6840051	489,6136	2,725729	0	504,6307	399,1648	0,4689121	0,7107624	493,7565	2,678225	0	22	489	401						Untertest4.avi	0	880	547	72	111	428	283	533	0	Content		417	290	10370212	1645349522
10387	08:54:52.773	00:00:10.386	623	499,9625	377,0812	0,6369326	0,6830564	489,1915	2,675716	0	499,4321	386,388	0,4680108	0,7100957	493,5917	2,648742	0	22	500	382						Untertest4.avi	0	880	547	72	111	428	283	533	0	Content		428	271	10386965	1645366275
10404	08:54:52.790	00:00:10.403	624	514,5949	495,9124	0,6352911	0,6829785	489,0694	2,702232	0	513,9186	483,3448	0,4670854	0,7103018	493,6078	2,719416	0	22	514	490						Untertest4.avi	0	880	547	72	111	428	283	533	0	Content		442	379	10403588	1645382898
10420	08:54:52.806	00:00:10.420	625	558,5052	576,5139	0,6335833	0,6831362	488,6338	2,615313	0	546,6653	592,0522	0,4662289	0,710406	493,149	2,694637	0	22	553	584						Untertest4.avi	0	880	547	72	111	428	283	533	0	Content		481	473	10420212	1645399522
10437	08:54:52.823	00:00:10.436	626	557,6895	708,5005	0,6321371	0,682479	488,6649	2,696477	0	590,9619	703,7799	0,4653959	0,7100096	492,8499	2,606106	0	23	574	706						Untertest4.avi	0	880	547	72	111	558	859	400	0	Content		502	595	10436835	1645416145
10453	08:54:52.839	00:00:10.453	627	603,4813	802,2792	0,6306889	0,6809764	488,4429	2,662948	0	598,5592	799,7986	0,4643539	0,7088736	492,7662	2,662603	0	23	601	801						Untertest4.avi	0	880	547	72	111	558	859	400	0	Content		529	690	10453459	1645432769
10470	08:54:52.856	00:00:10.470	628	619,8682	855,7674	0,6293139	0,6786681	488,1401	2,66327	0	640,0838	853,7065	0,4631094	0,7073473	492,2449	2,594049	0	23	630	855						Untertest4.avi	0	880	547	72	111	558	859	400	0	Content		558	744	10470205	1645449515
10487	08:54:52.873	00:00:10.486	629	620,5558	898,4848	0,6279531	0,6760052	487,6905	2,683688	0	639,0002	918,3303	0,4618376	0,7053671	491,7595	2,662062	0	23	630	908						Untertest4.avi	0	880	547	72	111	558	859	400	0	Content		558	797	10486831	1645466141
10503	08:54:52.889	00:00:10.503	630	631,8657	952,4733	0,6264673	0,6730875	487,6905	2,654115	0	644,8785	967,6559	0,4604887	0,7033808	491,6007	2,628994	0	23	638	960						Untertest4.avi	0	880	547	72	111	558	859	400	0	Content		566	849	10503456	1645482766
10520	08:54:52.906	00:00:10.520	631	641,4615	993,9032	0,6252413	0,6699148	487,2219	2,641192	0	645,8754	988,9844	0,4591457	0,7009997	491,1922	2,609196	0	23	644	991						Untertest4.avi	0	880	547	72	111	558	859	400	0	Content		572	880	10520207	1645499517
10537	08:54:52.923	00:00:10.536	632	617,3906	976,5052	0,6243745	0,666627	487,0521	2,630333	0	635,8216	987,2826	0,457785	0,6979643	490,9135	2,643784	0	23	627	982						Untertest4.avi	0	880	547	72	111	558	859	400	0	Content		555	871	10536706	1645516016
10553	08:54:52.939	00:00:10.553	633	616,8892	959,6198	0,6238723	0,6639975	486,5487	2,675828	0	637,503	993,1681	0,4569324	0,695169	490,5188	2,60597	0	23	627	976						Untertest4.avi	0	880	547	72	111	558	859	400	0	Content		555	865	10553456	1645532766
10570	08:54:52.956	00:00:10.570	634	646,1667	982,2149	0,6238112	0,6617476	486,6134	2,628474	0	624,0972	982,2815	0,4566046	0,6925691	490,1374	2,621101	0	23	635	982						Untertest4.avi	0	880	547	72	111	558	859	400	0	Content		563	871	10570090	1645549400
10587	08:54:52.973	00:00:10.586	635	624,6768	955,9228	0,6241998	0,6600412	485,9328	2,657339	0	626,7385	976,4636	0,4567449	0,6901872	489,8145	2,674195	0	23	626	966						Untertest4.avi	0	880	547	72	111	558	859	400	0	Content		554	855	10586704	1645566014
10603	08:54:52.989	00:00:10.603	636	626,3596	962,1586	0,6247579	0,6589614	485,9541	2,672714	0	628,1568	961,3956	0,4570812	0,6882607	489,8584	2,666355	0	23	627	962						Untertest4.avi	0	880	547	72	111	558	859	400	0	Content		555	851	10603330	1645582640
10620	08:54:53.006	00:00:10.619	637	658,269	1004,857	0,6251528	0,6583816	485,8236	2,582968	0	638,5953	986,8083	0,4573378	0,6872501	489,8365	2,62931	0	23	648	996						Untertest4.avi	0	880	547	72	111	558	859	400	0	Content		576	885	10619955	1645599265
10637	08:54:53.023	00:00:10.636	638	631,3414	977,6399	0,6252761	0,6584463	486,0316	2,67136	0	670,8208	1006,624	0,4573192	0,6871004	489,8457	2,556505	0	23	651	992						Untertest4.avi	0	880	547	72	111	558	859	400	0	Content		579	881	10636706	1645616016
10653	08:54:53.039	00:00:10.653	639	627,4401	968,0231	0,6250391	0,6590573	485,8271	2,709549	0	626,8406	958,9497	0,4570501	0,6878	489,8375	2,701022	0	23	627	963						Untertest4.avi	0	880	547	72	111	558	859	400	0	Content		555	852	10653330	1645632640
10670	08:54:53.056	00:00:10.669	640	628,9229	978,7202	0,6246494	0,6599754	485,9425	2,685664	0	631,9061	973,2188	0,4566946	0,6891295	489,7714	2,687464	0	23	630	976						Untertest4.avi	0	880	547	72	111	558	859	400	0	Content		558	865	10669951	1645649261
10687	08:54:53.073	00:00:10.686	641	626,4006	959,0342	0,6243731	0,6612149	486,2924	2,762755	0	640,8944	980,9204	0,4563969	0,6907362	489,9657	2,665941	0	23	634	970						Untertest4.avi	0	880	547	72	111	558	859	400	0	Content		562	859	10686576	1645665886
10703	08:54:53.089	00:00:10.703	642	623,2017	961,0188	0,6241962	0,6626306	486,5743	2,748282	0	615,5316	978,0866	0,4563082	0,6923754	490,0827	2,753386	0	23	619	970						Untertest4.avi	0	880	547	72	111	558	859	400	0	Content		547	859	10703202	1645682512
10720	08:54:53.106	00:00:10.719	643	643,1537	965,1975	0,6243439	0,664105	486,5935	2,745976	0	622,2492	973,3676	0,4564109	0,6940541	490,3664	2,788741	0	23	633	969						Untertest4.avi	0	880	547	72	111	558	859	400	0	Content		561	858	10719958	1645699268
10737	08:54:53.123	00:00:10.736	644	652,952	973,3719	0,6245924	0,6655557	486,7745	2,740826	0	637,1376	976,8322	0,4567207	0,6955148	490,5441	2,780739	0	23	645	975						Untertest4.avi	0	880	547	72	111	558	859	400	0	Content		573	864	10736576	1645715886
10753	08:54:53.139	00:00:10.753	645	645,9053	978,7931	0,6250113	0,6668204	486,7827	2,758332	0	641,4968	987,5067	0,4572488	0,6966152	490,8051	2,768741	0	23	644	983						Untertest4.avi	0	880	547	72	111	558	859	400	0	Content		572	872	10753324	1645732634
10770	08:54:53.156	00:00:10.769	646	652,5322	969,1613	0,6257718	0,6678447	486,8126	2,778673	0	615,9184	973,264	0,4579055	0,6974193	490,7532	2,794703	0	23	634	971						Untertest4.avi	0	880	547	72	111	558	859	400	0	Content		562	860	10769948	1645749258
10787	08:54:53.173	00:00:10.786	647	648,0085	979,5898	0,6264836	0,6685271	486,9307	2,80174	0	633,2437	973,073	0,4587052	0,6979269	490,8892	2,815767	0	23	641	976						Untertest4.avi	0	880	547	72	111	558	859	400	0	Content		569	865	10786574	1645765884
10803	08:54:53.189	00:00:10.803	648	628,5792	971,567	0,6273664	0,6690297	487,0266	2,86015	0	618,8619	980,5227	0,4595672	0,6979512	491,0601	2,909019	0	23	624	976						Untertest4.avi	0	880	547	72	111	558	859	400	0	Content		552	865	10803199	1645782509
10820	08:54:53.206	00:00:10.819	649	639,5836	963,54	0,6283239	0,6688985	487,1941	2,888216	0	622,3119	972,8602	0,4604166	0,6971236	490,9997	2,873902	0	23	631	968						Untertest4.avi	0	880	547	72	111	558	859	400	0	Content		559	857	10819949	1645799259
10837	08:54:53.223	00:00:10.836	650	601,929	836,2976	0,6293254	0,6663842	487,2453	2,943264	0	598,7092	839,6586	0,4617466	0,6937847	491,1716	2,908984	0	24	600	838						Untertest4.avi	0	880	547	72	111	543	530	283	0	Content		528	727	10836569	1645815879
10853	08:54:53.239	00:00:10.853	651	600,5488	685,545	0,6300117	0,6632017	487,2325	2,919857	0	619,4109	689,7247	0,4624834	0,6898449	491,29	2,937779	0	24	610	688						Untertest4.avi	0	880	547	72	111	543	530	283	0	Content		538	577	10853194	1645832504
10870	08:54:53.256	00:00:10.869	652	584,9941	636,5291	0,6308516	0,6616918	487,1715	3,011259	0	620,9535	632,5513	0,4628681	0,6875025	491,1357	3,001493	0	24	603	635						Untertest4.avi	0	880	547	72	111	543	530	283	0	Content		531	524	10869820	1645849130
10886	08:54:53.272	00:00:10.886	653	606,9545	638,5922	0,63176	0,6611412	487,0419	3,030201	0	615,6889	638,7813	0,4632904	0,6862946	491,0303	3,031362	0	24	611	639						Untertest4.avi	0	880	547	72	111	543	530	283	0	Content		539	528	10886442	1645865752
10903	08:54:53.289	00:00:10.903	654	611,3849	633,7301	0,6323131	0,6603976	486,8604	3,03189	0	616,4039	645,5155	0,4636722	0,6849428	490,8182	3,034775	0	24	614	640						Untertest4.avi	0	880	547	72	111	543	530	283	0	Content		542	529	10903067	1645882377
10920	08:54:53.306	00:00:10.919	655	632,1564	647,4855	0,6329896	0,659579	486,5305	3,113605	0	650,428	629,9257	0,4641261	0,6834326	490,7443	3,071236	0	24	641	639						Untertest4.avi	0	880	547	72	111	543	530	283	0	Content		569	528	10919692	1645899002
10936	08:54:53.322	00:00:10.936	656	652,0062	631,668	0,6336788	0,6588684	486,6143	3,088466	0	637,9527	643,2576	0,4646343	0,6818872	490,5883	3,100841	0	24	645	637						Untertest4.avi	0	880	547	72	111	543	530	283	0	Content		573	526	10936440	1645915750
10953	08:54:53.339	00:00:10.953	657	617,7366	629,7711	0,6344631	0,6581857	486,058	3,122607	0	630,8062	652,4579	0,4653319	0,6801473	490,4981	3,099666	0	24	624	641						Untertest4.avi	0	880	547	72	111	543	530	283	0	Content		552	530	10953064	1645932374
10970	08:54:53.356	00:00:10.969	658	612,4863	642,9673	0,6356852	0,6577589	486,4692	3,12556	0	619,5778	642,9731	0,4662989	0,6784247	490,4	3,134998	0	24	616	643						Untertest4.avi	0	880	547	72	111	543	530	283	0	Content		544	532	10969689	1645948999
10986	08:54:53.372	00:00:10.986	659	621,8242	638,0412	0,6370475	0,657491	485,9985	3,103123	0	624,444	643,0208	0,4677153	0,6766104	490,2562	3,113263	0	24	623	641						Untertest4.avi	0	880	547	72	111	543	530	283	0	Content		551	530	10986437	1645965747
11003	08:54:53.389	00:00:11.002	660	616,2845	641,6881	0,6391265	0,6576326	485,7897	3,156282	0	620,603	644,4116	0,4696374	0,6746764	490,2622	3,164603	0	24	618	643						Untertest4.avi	0	880	547	72	111	543	530	283	0	Content		546	532	11002938	1645982248
11020	08:54:53.406	00:00:11.019	661	612,2845	632,8811	0,6415219	0,6579608	485,7637	3,181813	0	605,3554	645,4589	0,4718977	0,6727773	490,0222	3,192775	0	24	609	639						Untertest4.avi	0	880	547	72	111	543	530	283	0	Content		537	528	11019686	1645998996
11036	08:54:53.422	00:00:11.036	662	624,3565	640,111	0,6441607	0,6581634	485,5215	3,194653	0	616,5222	644,0684	0,4744475	0,6707143	490,2183	3,159868	0	24	620	642						Untertest4.avi	0	880	547	72	111	543	530	283	0	Content		548	531	11036309	1646015619
11053	08:54:53.439	00:00:11.052	663	605,2258	642,1899	0,6467305	0,6585267	485,5193	3,191285	0	594,649	641,2356	0,4770483	0,6689319	490,0871	3,207373	0	24	600	642						Untertest4.avi	0	880	547	72	111	543	530	283	0	Content		528	531	11052935	1646032245
11070	08:54:53.456	00:00:11.069	664	624,2196	637,6334	0,6494051	0,6590015	485,1885	3,156923	0	619,2834	644,927	0,4796873	0,6672086	490,0912	3,16188	0	24	622	641						Untertest4.avi	0	880	547	72	111	543	530	283	0	Content		550	530	11069681	1646048991
11086	08:54:53.472	00:00:11.086	665	628,4719	640,3616	0,6522973	0,6597996	484,7361	3,139737	0	607,1265	642,2774	0,4825603	0,6657345	490,1989	3,153865	0	24	618	641						Untertest4.avi	0	880	547	72	111	543	530	283	0	Content		546	530	11086306	1646065616
11103	08:54:53.489	00:00:11.102	666	591,4081	615,6642	0,6556585	0,6599889	484,6476	3,131881	0	586,834	617,3783	0,4863415	0,6634164	490,4181	3,161007	0	24	589	617						Untertest4.avi	0	880	547	72	111	543	530	283	0	Content		517	506	11102930	1646082240
11120	08:54:53.506	00:00:11.119	667	494,0907	487,0754	0,660114	0,6589997	484,9767	3,071925	0	486,3536	497,3691	0,491181	0,6598344	490,7924	3,082074	0	25	490	492						Untertest4.avi	0	880	547	72	111	396	255	300	0	Content		418	381	11119555	1646098865
11136	08:54:53.522	00:00:11.136	668	449,2135	413,8983	0,6640013	0,658794	484,7339	3,098542	0	460,8502	415,9669	0,4949201	0,656781	490,919	3,079322	0	25	455	415						Untertest4.avi	0	880	547	72	111	396	255	300	0	Content		383	304	11136304	1646115614
11153	08:54:53.539	00:00:11.152	669	451,3612	382,5054	0,6673087	0,6596829	484,5264	3,073829	0	479,9125	345,3745	0,4980765	0,6550985	491,0247	2,971134	0	25	466	364						Untertest4.avi	0	880	547	72	111	396	255	300	0	Content		394	253	11152804	1646132114
11169	08:54:53.555	00:00:11.169	670	459,9584	354,7924	0,6707299	0,6612328	484,4084	3,023721	0	464,0409	362,7018	0,5011923	0,6544682	491,1206	3,022008	0	25	462	359						Untertest4.avi	0	880	547	72	111	396	255	300	0	Content		390	248	11169426	1646148736
11186	08:54:53.572	00:00:11.186	671	450,3912	357,2224	0,6739874	0,6627384	484,4191	3,001293	0	473,0108	370,9379	0,5044349	0,6541698	491,2	2,975988	0	25	462	364						Untertest4.avi	0	880	547	72	111	396	255	300	0	Content		390	253	11186178	1646165488
11203	08:54:53.589	00:00:11.202	672	460,1784	369,1054	0,6773109	0,6644272	483,767	2,961693	0	471,7029	374,0479	0,5077597	0,6539802	491,4613	2,964393	0	25	466	372						Untertest4.avi	0	880	547	72	111	396	255	300	0	Content		394	261	11202799	1646182109
11219	08:54:53.605	00:00:11.219	673	460,9151	372,2834	0,680594	0,6662129	483,6808	2,945557	0	464,2042	382,3761	0,5110911	0,6541877	491,4994	2,965672	0	25	463	377						Untertest4.avi	0	880	547	72	111	396	255	300	0	Content		391	266	11219422	1646198732
11236	08:54:53.622	00:00:11.236	674	459,3612	367,0286	0,6837446	0,6682093	483,8094	2,901835	0	483,1058	352,9241	0,5143801	0,6546065	491,783	2,881636	0	25	471	360						Untertest4.avi	0	880	547	72	111	396	255	300	0	Content		399	249	11236173	1646215483
11253	08:54:53.639	00:00:11.252	675	462,4629	376,8975	0,6869035	0,6702453	483,2697	2,949336	0	474,9302	367,5615	0,5175618	0,6553633	491,9546	2,894433	0	25	469	372						Untertest4.avi	0	880	547	72	111	396	255	300	0	Content		397	261	11252796	1646232106
11269	08:54:53.655	00:00:11.269	676	462,5101	369,724	0,689797	0,6724382	483,4676	2,960418	0	478,5298	360,1068	0,5206645	0,6566402	492,4243	2,892954	0	25	471	365						Untertest4.avi	0	880	547	72	111	396	255	300	0	Content		399	254	11269421	1646248731
11286	08:54:53.672	00:00:11.286	677	458,6213	375,2827	0,6925794	0,6749671	483,5199	2,963099	0	480,4854	359,9864	0,5235723	0,6586022	492,7001	2,867405	0	25	470	368						Untertest4.avi	0	880	547	72	111	396	255	300	0	Content		398	257	11286044	1646265354
11303	08:54:53.689	00:00:11.302	678	466,055	375,481	0,6951522	0,6780245	483,8379	2,918517	0	480,5591	357,7033	0,5263278	0,6612508	493,0747	2,838329	0	25	473	367						Untertest4.avi	0	880	547	72	111	396	255	300	0	Content		401	256	11302795	1646282105
11319	08:54:53.705	00:00:11.319	679	464,1122	378,2079	0,6975165	0,6814135	483,9008	2,91544	0	474,9774	347,5348	0,5289373	0,6643051	493,7016	2,85209	0	25	470	363						Untertest4.avi	0	880	547	72	111	396	255	300	0	Content		398	252	11319419	1646298729
11336	08:54:53.722	00:00:11.336	680	462,6398	372,3439	0,6992402	0,6869701	483,4805	2,935826	0	473,0457	359,9484	0,5309061	0,6694887	493,8152	2,845504	0	25	468	366						Untertest4.avi	0	880	547	72	111	396	255	300	0	Content		396	255	11336167	1646315477
11353	08:54:53.739	00:00:11.352	681	472,091	366,0885	0,7005296	0,6946571	483,1463	2,852906	0	483,6332	354,2618	0,5323974	0,6765769	493,9537	2,836818	0	25	478	360						Untertest4.avi	0	880	547	72	111	396	255	300	0	Content		406	249	11352791	1646332101
11370	08:54:53.756	00:00:11.369	682	459,3051	385,2431	0,7019879	0,7012646	482,8326	2,908967	0	471,7429	369,0016	0,5340699	0,6823037	493,9455	2,859926	0	25	466	377						Untertest4.avi	0	880	547	72	111	396	255	300	0	Content		394	266	11369541	1646348851
11386	08:54:53.772	00:00:11.386	683	452,4828	347,3775	0,7037576	0,7054902	483,1371	2,846014	0	484,5362	359,7571	0,5359877	0,6860757	494,2162	2,850542	0	25	469	354						Untertest4.avi	0	880	547	72	111	396	255	300	0	Content		397	243	11386162	1646365472
11403	08:54:53.789	00:00:11.402	684	377,0748	374,5256	0,7067897	0,7075834	483,0416	2,869111	0	372,061	368,4849	0,5396134	0,6885325	494,752	2,848262	0	25	375	372						Untertest4.avi	0	880	547	72	111	396	255	300	0	Content		303	261	11402911	1646382221
11420	08:54:53.806	00:00:11.419	685	187,6015	365,0889	0,7110621	0,7075956	483,6576	2,831252	0	193,6728	347,1117	0,5445414	0,6897835	495,4731	2,798963	0	26	191	356						Untertest4.avi	0	880	547	72	111	-14	252	267	0	Content		119	245	11419537	1646398847
11436	08:54:53.822	00:00:11.436	686	56,53152	364,2763	0,7146437	0,7066289	484,4135	2,840709	0	61,33912	381,9202	0,5480274	0,6896155	495,7253	2,839531	0	26	59	373						Untertest4.avi	0	880	547	72	111	-14	252	267	0	Content		-13	262	11436285	1646415595
11453	08:54:53.839	00:00:11.452	687	43,43105	359,5925	0,7169099	0,705078	484,5789	2,763999	0	67,14775	356,756	0,5498255	0,6887067	496,2996	2,800898	0	26	55	358						Untertest4.avi	0	880	547	72	111	-14	252	267	0	Content		-17	247	11452908	1646432218
11470	08:54:53.856	00:00:11.469	688	47,73426	365,8182	0,7189402	0,7039319	485,123	2,810034	0	73,25885	346,1684	0,5518472	0,688349	496,9198	2,798335	0	26	60	356						Untertest4.avi	0	880	547	72	111	-14	252	267	0	Content		-12	245	11469532	1646448842
11486	08:54:53.872	00:00:11.486	689	40,74808	363,7277	0,721087	0,7033536	485,6164	2,822959	0	74,58202	371,5275	0,5540065	0,6881133	497,5951	2,818679	0	26	58	368						Untertest4.avi	0	880	547	72	111	-14	252	267	0	Content		-14	257	11486282	1646465592
11503	08:54:53.889	00:00:11.502	690	23,82851	355,7464	0,7233202	0,7033182	486,056	2,776541	0	88,35661	369,8754	0,5562512	0,6882275	498,1621	2,781696	0	26	56	363						Untertest4.avi	0	880	547	72	111	-14	252	267	0	Content		-16	252	11502782	1646482092
11520	08:54:53.906	00:00:11.519	691	50,13742	364,0231	0,7257304	0,7039469	486,4418	2,81559	0	81,26424	382,0992	0,5586892	0,6884689	498,3395	2,853575	0	26	66	373						Untertest4.avi	0	880	547	72	111	-14	252	267	0	Content		-6	262	11519532	1646498842
11536	08:54:53.922	00:00:11.536	692	43,84661	370,4179	0,7280725	0,704978	486,8488	2,854695	0	74,46633	356,0222	0,5611916	0,6891534	498,8269	2,818681	0	26	59	363						Untertest4.avi	0	880	547	72	111	-14	252	267	0	Content		-13	252	11536156	1646515466
11553	08:54:53.939	00:00:11.552	693	44,80127	355,3615	0,7307149	0,7065031	486,9808	2,833707	0	69,89156	319,9687	0,5638442	0,6902274	499,2795	2,775136	0	26	57	338						Untertest4.avi	0	880	547	72	111	-14	252	267	0	Content		-15	227	11552782	1646532092
11570	08:54:53.956	00:00:11.569	694	36,83246	374,9961	0,733527	0,7084025	487,3635	2,920115	0	73,05339	318,1764	0,5666314	0,6917123	499,4726	2,787603	0	26	55	347						Untertest4.avi	0	880	547	72	111	-14	252	267	0	Content		-17	236	11569528	1646548838
11586	08:54:53.972	00:00:11.586	695	52,21892	388,565	0,7367549	0,7106696	487,526	2,857554	0	87,57874	348,2453	0,5695825	0,6935301	499,5934	2,815812	0	26	70	368						Untertest4.avi	0	880	547	72	111	-14	252	267	0	Content		-2	257	11586182	1646565492
11603	08:54:53.989	00:00:11.602	696	62,88948	361,7101	0,7400798	0,7135571	487,5314	2,816363	0	74,1114	355,7818	0,5727869	0,6959655	499,713	2,795072	0	26	69	359						Untertest4.avi	0	880	547	72	111	-14	252	267	0	Content		-3	248	11602777	1646582087
11619	08:54:54.005	00:00:11.619	697	39,94077	372,847	0,7437239	0,7170395	487,8669	2,865619	0	76,75659	361,5967	0,5762323	0,6989889	499,7896	2,839914	0	26	58	367						Untertest4.avi	0	880	547	72	111	-14	252	267	0	Content		-14	256	11619403	1646598713
11636	08:54:54.022	00:00:11.636	698	30,82464	358,5643	0,7476468	0,7211896	487,7566	2,83509	0	92,63762	362,0071	0,5799798	0,7027895	499,6486	2,862827	0	26	62	360						Untertest4.avi	0	880	547	72	111	-14	252	267	0	Content		-10	249	11636164	1646615474
11653	08:54:54.039	00:00:11.652	699	27,87016	403,6452	0,751982	0,726384	488,0809	2,850883	0	85,73719	401,4774	0,5840994	0,7075056	499,5406	2,929415	0	26	57	403						Untertest4.avi	0	880	547	72	111	-14	252	267	0	Content		-15	292	11652901	1646632211
11670	08:54:54.056	00:00:11.669	700	32,12803	381,6241	0,7571396	0,7330857	483,17	2,864932	0	78,84315	368,8248	0,5884517	0,7131617	499,4123	2,869256	0	26	55	375						Untertest4.avi	0	880	547	72	111	-14	252	267	0	Content		-17	264	11669526	1646648836
11686	08:54:54.072	00:00:11.686	701	24,56309	358,6191	0,762445	0,740041	483,17	2,852407	0	57,08886	380,3395	0,5935669	0,7194947	499,107	2,896238	0	27	41	369						Untertest4.avi	0	880	547	72	111	-143	351	450	0	Content		-31	258	11686160	1646665470
11703	08:54:54.089	00:00:11.702	702	-41,84587	440,5909	0,7684909	0,747336	483,17	2,953516	0	-22,04479	417,1921	0,599841	0,7269217	499,0809	2,895374	0	27	-32	429						Untertest4.avi	0	880	547	72	111	-143	351	450	0	Content		-104	318	11702899	1646682209
11720	08:54:54.106	00:00:11.719	703	-73,29544	437,4539	0,7748885	0,7542219	483,17	2,944842	0	-35,06458	448,757	0,6057277	0,7336795	498,2366	2,951762	0	27	-54	443						Untertest4.avi	0	880	547	72	111	-143	351	450	0	Content		-126	332	11719648	1646698958
11736	08:54:54.122	00:00:11.736	704	-62,90403	473,4174	0,7818022	0,760524	483,17	3,010967	0	-41,63267	455,2581	0,6120346	0,739858	498,0145	2,979625	0	27	-52	464						Untertest4.avi	0	880	547	72	111	-143	351	450	0	Content		-124	353	11736273	1646715583
11753	08:54:54.139	00:00:11.753	705	-65,4745	465,7625	0,7887263	0,766245	488,0809	3,074948	0	-47,98029	436,9608	0,618994	0,7456703	497,4886	2,961834	0	27	-57	451						Untertest4.avi	0	880	547	72	111	-143	351	450	0	Content		-129	340	11753019	1646732329
11770	08:54:54.156	00:00:11.769	706	-74,29152	447,7979	0,7965356	0,7715018	488,0809	2,9949	0	-42,67439	447,8585	0,6263205	0,7511809	497,2112	3,001159	0	27	-58	448						Untertest4.avi	0	880	547	72	111	-143	351	450	0	Content		-130	337	11769643	1646748953
11786	08:54:54.172	00:00:11.786	707	-71,94658	467,7697	0,8052778	0,7767719	480,8947	3,046184	0	-22,76982	445,3957	0,634205	0,7568226	496,6219	3,090957	0	27	-47	457						Untertest4.avi	0	880	547	72	111	-143	351	450	0	Content		-119	346	11786392	1646765702
11803	08:54:54.189	00:00:11.803	708	-46,28928	479,3008	0,8139209	0,7819921	480,8947	3,091363	0	-56,36116	448,7861	0,6425387	0,7622485	496,1617	3,078007	0	27	-51	464						Untertest4.avi	0	880	547	72	111	-143	351	450	0	Content		-123	353	11803014	1646782324
11820	08:54:54.206	00:00:11.819	709	-55,01137	465,7103	0,8228847	0,7871279	480,8947	3,010662	0	-45,29448	447,2086	0,6513584	0,7675307	495,7755	3,070051	0	27	-50	456						Untertest4.avi	0	880	547	72	111	-143	351	450	0	Content		-122	345	11819765	1646799075
11837	08:54:54.223	00:00:11.836	710	-83,14539	469,5159	0,8318626	0,7919462	484,3303	3,040949	0	-67,03503	433,0453	0,6605425	0,7725621	495,6378	3,059039	0	27	-75	451						Untertest4.avi	0	880	547	72	111	-143	351	450	0	Content		-147	340	11836510	1646815820
11853	08:54:54.239	00:00:11.853	711	-83,75831	454,8676	0,8417876	0,7967675	481,5994	3,063939	0	-73,86536	432,9314	0,6701911	0,7772088	495,2493	3,050019	0	27	-79	444						Untertest4.avi	0	880	547	72	111	-143	351	450	0	Content		-151	333	11853151	1646832461
11870	08:54:54.256	00:00:11.869	712	-76,09925	461,9934	0,8515987	0,8011663	483,5227	3,015831	0	-52,72832	431,4061	0,6801932	0,7814198	494,8549	3,117962	0	27	-64	447						Untertest4.avi	0	880	547	72	111	-143	351	450	0	Content		-136	336	11869885	1646849195
11886	08:54:54.272	00:00:11.886	713	-65,8625	471,8041	0,8618381	0,8051915	482,5307	3,162323	0	-66,64836	449,465	0,6903582	0,7850035	494,6752	3,11358	0	27	-66	461						Untertest4.avi	0	880	547	72	111	-143	351	450	0	Content		-138	350	11886454	1646865764
11903	08:54:54.289	00:00:11.903	714	-90,41308	493,0409	0,8721083	0,808873	482,5307	3,164005	0	-69,00025	453,8904	0,7008808	0,788341	494,0737	3,146252	0	27	-80	473						Untertest4.avi	0	880	547	72	111	-143	351	450	0	Content		-152	362	11903144	1646882454
11920	08:54:54.306	00:00:11.919	715	-60,31598	471,5208	0,8826596	0,8125566	482,5307	3,140835	0	-51,39781	461,9927	0,7115286	0,7916771	493,5797	3,167993	0	27	-56	467						Untertest4.avi	0	880	547	72	111	-143	351	450	0	Content		-128	356	11919882	1646899192
11937	08:54:54.323	00:00:11.936	716	-81,12497	466,0407	0,8928825	0,8161407	486,883	3,226052	0	-87,94455	459,4354	0,7222112	0,7950327	493,4309	3,182657	0	27	-85	463						Untertest4.avi	0	880	547	72	111	-143	351	450	0	Content		-157	352	11936504	1646915814
11953	08:54:54.339	00:00:11.953	717	-139,4292	441,8285	0,90339	0,8196049	486,883	3,132995	0	-69,68954	445,7394	0,7331558	0,7984652	492,7173	3,156267	0	27	-105	444						Untertest4.avi	0	880	547	72	111	-143	351	450	0	Content		-177	333	11953254	1646932564
11970	08:54:54.356	00:00:11.969	718	-107,2317	482,5663	0,9139936	0,8232791	485,6767	3,238214	0	-65,3353	453,7161	0,7439811	0,8020429	492,4269	3,220214	0	27	-86	468						Untertest4.avi	0	880	547	72	111	-143	351	450	0	Content		-158	357	11969879	1646949189
11987	08:54:54.373	00:00:11.986	719	-57,41547	494,7844	0,9248694	0,826957	482,1697	3,240378	0	-46,51868	463,4466	0,7551442	0,8056622	491,9681	3,235049	0	27	-52	479						Untertest4.avi	0	880	547	72	111	-143	351	450	0	Content		-124	368	11986627	1646965937
12003	08:54:54.389	00:00:12.003	720	-123,5598	489,7537	0,935311	0,8303187	484,9608	3,204564	0	-72,86935	459,7602	0,7662669	0,8095664	491,4036	3,274583	0	27	-98	475						Untertest4.avi	0	880	547	72	111	-143	351	450	0	Content		-170	364	12003252	1646982562
12020	08:54:54.406	00:00:12.019	721	-122,7691	471,7993	0,945761	0,8333535	487,2516	3,275026	0	-83,24723	460,4161	0,777894	0,8126801	486,0246	3,206298	0	27	-103	466						Untertest4.avi	0	880	547	72	111	-143	351	450	0	Content		-175	355	12019878	1646999188
12037	08:54:54.423	00:00:12.036	722	-104,1206	495,099	0,9559991	0,8359795	486,9881	3,300243	0	-99,72835	447,6846	0,7886059	0,8153417	487,3878	3,25321	0	27	-102	471						Untertest4.avi	0	880	547	72	111	-143	351	450	0	Content		-174	360	12036626	1647015936
12053	08:54:54.439	00:00:12.053	723	-77,42772	478,6132	0,9661477	0,8383383	483,0183	3,32426	0	-75,57325	448,741	0,7993792	0,8178621	486,5971	3,23279	0	27	-77	464						Untertest4.avi	0	880	547	72	111	-143	351	450	0	Content		-149	353	12053252	1647032562
12070	08:54:54.456	00:00:12.070	724	-100,9333	458,2054	0,9758547	0,8402445	484,0859	3,295264	0	-103,048	444,5093	0,8091545	0,8201573	493,776	3,289454	0	27	-102	451						Untertest4.avi	0	880	547	72	111	-143	351	450	0	Content		-174	340	12070001	1647049311
12087	08:54:54.473	00:00:12.086	725	-87,11817	477,9817	0,9851972	0,8419565	488,6743	3,422868	0	-52,69862	467,0737	0,8198223	0,8222678	487,7287	3,336688	0	27	-70	473						Untertest4.avi	0	880	547	72	111	-143	351	450	0	Content		-142	362	12086624	1647065934
12103	08:54:54.489	00:00:12.103	726	-1024	-768	-1	-1	-1	-1	4	-72,90029	470,436	0,8294196	0,8244621	490,7901	3,337006	0	27	-73	470						Untertest4.avi	0	880	547	72	111	-143	351	450	0	Content		-145	359	12103246	1647082556
12120	08:54:54.506	00:00:12.119	727	-1024	-768	-1	-1	-1	-1	4	-85,33886	460,7009	0,8391279	0,8265823	489,2254	3,297259	0	27	-85	461						Untertest4.avi	0	880	547	72	111	-143	351	450	0	Content		-157	350	12119994	1647099304
12137	08:54:54.523	00:00:12.136	728	-1024	-768	-1	-1	-1	-1	4	-85,4901	568,4124	0,8487824	0,8306752	489,3421	3,41068	0	28	-85	568						Untertest4.avi	0	880	547	72	111	-157	604	533	0	Content		-157	457	12136616	1647115926
12153	08:54:54.539	00:00:12.153	729	-1024	-768	-1	-1	-1	-1	4	-67,68954	690,3748	0,8579011	0,8344165	487,7123	3,338498	0	28	-68	690						Untertest4.avi	0	880	547	72	111	-157	604	533	0	Content		-140	579	12153364	1647132674
12170	08:54:54.556	00:00:12.169	730	-1024	-768	-1	-1	-1	-1	4	-78,57484	733,512	0,8663736	0,8366745	483,3271	3,269953	0	28	-79	734						Untertest4.avi	0	880	547	72	111	-157	604	533	0	Content		-151	623	12169979	1647149289
12187	08:54:54.573	00:00:12.186	731	-1024	-768	-1	-1	-1	-1	4	-100,6226	729,8717	0,8737758	0,8383738	489,7334	3,409716	0	28	-101	730						Untertest4.avi	0	880	547	72	111	-157	604	533	0	Content		-173	619	12186611	1647165921
12203	08:54:54.589	00:00:12.203	732	-1024	-768	-1	-1	-1	-1	4	-91,14957	715,2122	0,8814686	0,8402078	485,9851	3,386729	0	28	-91	715						Untertest4.avi	0	880	547	72	111	-157	604	533	0	Content		-163	604	12203349	1647182659
12220	08:54:54.606	00:00:12.219	733	-1024	-768	-1	-1	-1	-1	4	-98,76515	734,7481	0,888478	0,8417779	486,1245	3,379453	0	28	-99	735						Untertest4.avi	0	880	547	72	111	-157	604	533	0	Content		-171	624	12219979	1647199289
12236	08:54:54.622	00:00:12.236	734	-1024	-768	-1	-1	-1	-1	4	-82,77117	707,2173	0,8949481	0,8433336	487,5418	3,457158	0	28	-83	707						Untertest4.avi	0	880	547	72	111	-157	604	533	0	Content		-155	596	12236352	1647215662
12253	08:54:54.639	00:00:12.253	735	-1024	-768	-1	-1	-1	-1	4	-80,83235	715,9985	0,9013498	0,8443477	484,3478	3,372341	0	28	-81	716						Untertest4.avi	0	880	547	72	111	-157	604	533	0	Content		-153	605	12253424	1647232734
12270	08:54:54.656	00:00:12.270	736	-1024	-768	-1	-1	-1	-1	4	-68,41499	710,8211	0,9070654	0,8452098	487,373	3,438667	0	28	-68	711						Untertest4.avi	0	880	547	72	111	-157	604	533	0	Content		-140	600	12270045	1647249355
12287	08:54:54.673	00:00:12.286	737	-1024	-768	-1	-1	-1	-1	4	-62,9499	709,7523	0,9125459	0,8463133	488,9137	3,47999	0	28	-63	710						Untertest4.avi	0	880	547	72	111	-157	604	533	0	Content		-135	599	12286792	1647266102
12303	08:54:54.689	00:00:12.302	738	-1024	-768	-1	-1	-1	-1	4	-86,21307	709,4933	0,9180086	0,8473249	484,2296	3,396149	0	28	-86	709						Untertest4.avi	0	880	547	72	111	-157	604	533	0	Content		-158	598	12302970	1647282280
12320	08:54:54.706	00:00:12.319	739	-1024	-768	-1	-1	-1	-1	4	-111,2777	721,7454	0,9228252	0,8481463	484,4381	3,424843	0	28	-111	722						Untertest4.avi	0	880	547	72	111	-157	604	533	0	Content		-183	611	12319720	1647299030
12336	08:54:54.722	00:00:12.336	740	-1024	-768	-1	-1	-1	-1	4	-73,24772	693,2374	0,9274337	0,8489511	483,8973	3,448062	0	28	-73	693						Untertest4.avi	0	880	547	72	111	-157	604	533	0	Content		-145	582	12336342	1647315652
12354	08:54:54.740	00:00:12.353	741	-1024	-768	-1	-1	-1	-1	4	-94,95299	723,4503	0,9315735	0,8496453	486,1266	3,499122	0	28	-95	723						Untertest4.avi	0	880	547	72	111	-157	604	533	0	Content		-167	612	12353538	1647332848
12370	08:54:54.756	00:00:12.370	742	-1024	-768	-1	-1	-1	-1	4	-120,1179	723,3923	0,9354837	0,8503321	488,5847	3,486974	0	28	-120	723						Untertest4.avi	0	880	547	72	111	-157	604	533	0	Content		-192	612	12370212	1647349522
12387	08:54:54.773	00:00:12.386	743	-1024	-768	-1	-1	-1	-1	4	-71,50244	710,2105	0,9392126	0,8510571	485,3169	3,522744	0	28	-72	710						Untertest4.avi	0	880	547	72	111	-157	604	533	0	Content		-144	599	12386959	1647366269
12403	08:54:54.789	00:00:12.402	744	-1024	-768	-1	-1	-1	-1	4	-104,6044	709,026	0,9424474	0,8517655	487,5653	3,495418	0	28	-105	709						Untertest4.avi	0	880	547	72	111	-157	604	533	0	Content		-177	598	12402960	1647382270
12420	08:54:54.806	00:00:12.419	745	-1024	-768	-1	-1	-1	-1	4	-80,32294	719,1066	0,9457006	0,8526413	480,4871	3,539917	0	28	-80	719						Untertest4.avi	0	880	547	72	111	-157	604	533	0	Content		-152	608	12419581	1647398891
12436	08:54:54.822	00:00:12.436	746	-1024	-768	-1	-1	-1	-1	4	-87,57035	721,5403	0,9484869	0,8534982	480,8647	3,513594	0	28	-88	722						Untertest4.avi	0	880	547	72	111	-157	604	533	0	Content		-160	611	12436329	1647415639
12453	08:54:54.839	00:00:12.453	747	-1024	-768	-1	-1	-1	-1	4	-122,521	715,2979	0,9509206	0,8542325	486,7661	3,592873	0	28	-123	715						Untertest4.avi	0	880	547	72	111	-157	604	533	0	Content		-195	604	12453399	1647432709
12470	08:54:54.856	00:00:12.470	748	-1024	-768	-1	-1	-1	-1	4	-74,08888	710,5708	0,9535252	0,8551114	480,6575	3,55207	0	28	-74	711						Untertest4.avi	0	880	547	72	111	-157	604	533	0	Content		-146	600	12470202	1647449512
12487	08:54:54.873	00:00:12.486	749	-1024	-768	-1	-1	-1	-1	4	-92,68926	715,842	0,9556271	0,8558289	485,7541	3,628096	0	28	-93	716						Untertest4.avi	0	880	547	72	111	-157	604	533	0	Content		-165	605	12486826	1647466136
12503	08:54:54.889	00:00:12.502	750	-1024	-768	-1	-1	-1	-1	4	-74,56076	712,2066	0,9578867	0,8565547	489,4485	3,558775	0	28	-75	712						Untertest4.avi	0	880	547	72	111	-157	604	533	0	Content		-147	601	12502949	1647482259
12520	08:54:54.906	00:00:12.519	751	-1024	-768	-1	-1	-1	-1	4	-106,4573	728,3967	0,9596833	0,8569415	486,6597	3,57226	0	28	-106	728						Untertest4.avi	0	880	547	72	111	-157	604	533	0	Content		-178	617	12519573	1647498883
12536	08:54:54.922	00:00:12.536	752	-1024	-768	-1	-1	-1	-1	4	-91,25033	726,9415	0,9614854	0,8573655	486,0376	3,543001	0	28	-91	727						Untertest4.avi	0	880	547	72	111	-157	604	533	0	Content		-163	616	12536198	1647515508
12553	08:54:54.939	00:00:12.553	753	-1024	-768	-1	-1	-1	-1	4	-92,46101	719,8259	0,9632671	0,8576307	480,3302	3,557331	0	28	-92	720						Untertest4.avi	0	880	547	72	111	-157	604	533	0	Content		-164	609	12553393	1647532703
12570	08:54:54.956	00:00:12.570	754	-1024	-768	-1	-1	-1	-1	4	-80,31661	711,0925	0,9647307	0,8579215	485,7434	3,578525	0	28	-80	711						Untertest4.avi	0	880	547	72	111	-157	604	533	0	Content		-152	600	12570193	1647549503
12587	08:54:54.973	00:00:12.586	755	-1024	-768	-1	-1	-1	-1	4	-59,50024	712,2713	0,9659196	0,8581786	490,6065	3,718478	0	28	-60	712						Untertest4.avi	0	880	547	72	111	-157	604	533	0	Content		-132	601	12586818	1647566128
12603	08:54:54.989	00:00:12.602	756	-1024	-768	-1	-1	-1	-1	4	-79,39108	712,8907	0,9670886	0,858763	485,1676	3,680246	0	28	-79	713						Untertest4.avi	0	880	547	72	111	-157	604	533	0	Content		-151	602	12602826	1647582136
12620	08:54:55.006	00:00:12.619	757	-1024	-768	-1	-1	-1	-1	4	-93,00088	718,4552	0,9681077	0,8595529	488,064	3,677937	0	28	-93	718						Untertest4.avi	0	880	547	72	111	-157	604	533	0	Content		-165	607	12619567	1647598877
12636	08:54:55.022	00:00:12.636	758	-1024	-768	-1	-1	-1	-1	4	-47,95974	713,6707	0,9688798	0,8603316	481,4317	3,599645	0	28	-48	714						Untertest4.avi	0	880	547	72	111	-157	604	533	0	Content		-120	603	12636193	1647615503
12653	08:54:55.039	00:00:12.653	759	-1024	-768	-1	-1	-1	-1	4	-78,54346	717,3888	0,9695823	0,8611518	480,1446	3,577204	0	28	-79	717						Untertest4.avi	0	880	547	72	111	-157	604	533	0	Content		-151	606	12653386	1647632696
12670	08:54:55.056	00:00:12.670	760	-1024	-768	-1	-1	-1	-1	4	-94,80874	737,4711	0,9702171	0,8625858	482,6165	3,638324	0	29	-95	737						Untertest4.avi	0	880	547	72	111	-173	699	183	0	Content		-167	626	12670067	1647649377
12687	08:54:55.073	00:00:12.686	761	-1024	-768	-1	-1	-1	-1	4	-100,4368	799,5299	0,97102	0,8644157	484,3841	3,65052	0	29	-100	800						Untertest4.avi	0	880	547	72	111	-173	699	183	0	Content		-172	689	12686686	1647665996
12703	08:54:55.089	00:00:12.702	762	-1024	-768	-1	-1	-1	-1	4	-113,5971	818,146	0,9712278	0,8654132	486,0639	3,632682	0	29	-114	818						Untertest4.avi	0	880	547	72	111	-173	699	183	0	Content		-186	707	12702935	1647682245
12720	08:54:55.106	00:00:12.720	763	-1024	-768	-1	-1	-1	-1	4	-62,0223	774,02	0,971637	0,8667106	480,185	3,663743	0	29	-62	774						Untertest4.avi	0	880	547	72	111	-173	699	183	0	Content		-134	663	12720017	1647699327
12736	08:54:55.122	00:00:12.736	764	-1024	-768	-1	-1	-1	-1	4	-101,5999	813,9677	0,9720109	0,8681735	480,4129	3,592873	0	29	-102	814						Untertest4.avi	0	880	547	72	111	-173	699	183	0	Content		-174	703	12736182	1647715492
12753	08:54:55.139	00:00:12.752	765	-1024	-768	-1	-1	-1	-1	4	-91,23193	790,6551	0,9723388	0,8700775	480,5236	3,646639	0	29	-91	791						Untertest4.avi	0	880	547	72	111	-173	699	183	0	Content		-163	680	12752943	1647732253
12770	08:54:55.156	00:00:12.769	766	-1024	-768	-1	-1	-1	-1	4	-107,6931	809,766	0,9725749	0,8723184	492,1086	3,627877	0	29	-108	810						Untertest4.avi	0	880	547	72	111	-173	699	183	0	Content		-180	699	12769557	1647748867
12787	08:54:55.173	00:00:12.786	767	-1024	-768	-1	-1	-1	-1	4	-124,4886	810,4347	0,9728932	0,8746139	487,6941	3,704902	0	29	-124	810						Untertest4.avi	0	880	547	72	111	-173	699	183	0	Content		-196	699	12786748	1647766058
12803	08:54:55.189	00:00:12.802	768	-1024	-768	-1	-1	-1	-1	4	-131,3935	815,3246	0,9731473	0,8771189	487,9372	3,695932	0	29	-131	815						Untertest4.avi	0	880	547	72	111	-173	699	183	0	Content		-203	704	12802801	1647782111
12820	08:54:55.206	00:00:12.820	769	-1024	-768	-1	-1	-1	-1	4	-110,2403	822,1328	0,9734918	0,8795461	485,9462	3,666974	0	29	-110	822						Untertest4.avi	0	880	547	72	111	-173	699	183	0	Content		-182	711	12820008	1647799318
12836	08:54:55.222	00:00:12.836	770	-1024	-768	-1	-1	-1	-1	4	-100,2962	805,4132	0,9737293	0,8823788	488,7791	3,622446	0	29	-100	805						Untertest4.avi	0	880	547	72	111	-173	699	183	0	Content		-172	694	12836173	1647815483
12853	08:54:55.239	00:00:12.852	771	-1024	-768	-1	-1	-1	-1	4	-30,53674	944,5232	0,9734614	0,8868318	484,9195	3,613335	0	30	-31	945						Untertest4.avi	0	880	547	72	111	-23	917	334	0	Content		-103	834	12852796	1647832106
12870	08:54:55.256	00:00:12.869	772	-1024	-768	-1	-1	-1	-1	4	52,2558	1015,841	0,9734452	0,8909951	480,234	3,570562	0	30	52	1016						Untertest4.avi	0	880	547	72	111	-23	917	334	0	Content		-20	905	12869546	1647848856
12887	08:54:55.273	00:00:12.886	773	-1024	-768	-1	-1	-1	-1	4	49,02029	1032,392	0,9736304	0,8943667	487,0474	3,646183	0	30	49	1032						Untertest4.avi	0	880	547	72	111	-23	917	334	0	Content		-23	921	12886741	1647866051
12903	08:54:55.289	00:00:12.902	774	-1024	-768	-1	-1	-1	-1	4	55,03258	1024,384	0,9739977	0,8981003	491,6506	3,68637	0	30	55	1024						Untertest4.avi	0	880	547	72	111	-23	917	334	0	Content		-17	913	12902917	1647882227
12920	08:54:55.306	00:00:12.919	775	-1024	-768	-1	-1	-1	-1	4	78,1994	1020,664	0,9747039	0,9019516	479,5442	3,608701	0	30	78	1021						Untertest4.avi	0	880	547	72	111	-23	917	334	0	Content		6	910	12919537	1647898847
12936	08:54:55.322	00:00:12.936	776	-1024	-768	-1	-1	-1	-1	4	114,8031	980,6268	0,9752362	0,9062213	481,22	3,648796	0	30	115	981						Untertest4.avi	0	880	547	72	111	-23	917	334	0	Content		43	870	12936286	1647915596
12953	08:54:55.339	00:00:12.953	777	-1024	-768	-1	-1	-1	-1	4	50,50565	1044,317	0,9757161	0,9107239	481,2198	3,637211	0	30	51	1044						Untertest4.avi	0	880	547	72	111	-23	917	334	0	Content		-21	933	12953231	1647932541
12970	08:54:55.356	00:00:12.969	778	-1024	-768	-1	-1	-1	-1	4	49,0429	1030,474	0,9764571	0,9154627	481,2198	3,690197	0	30	49	1030						Untertest4.avi	0	880	547	72	111	-23	917	334	0	Content		-23	919	12969660	1647948970
12986	08:54:55.372	00:00:12.986	779	-1024	-768	-1	-1	-1	-1	4	47,58014	1027,196	0,9768862	0,9200197	483,7796	3,700135	0	30	48	1027						Untertest4.avi	0	880	547	72	111	-23	917	334	0	Content		-24	916	12986283	1647965593
13003	08:54:55.389	00:00:13.003	780	-1024	-768	-1	-1	-1	-1	4	47,57838	1047,321	0,9773809	0,9244476	483,7796	3,734911	0	30	48	1047						Untertest4.avi	0	880	547	72	111	-23	917	334	0	Content		-24	936	13003032	1647982342
13020	08:54:55.406	00:00:13.019	781	-1024	-768	-1	-1	-1	-1	4	19,11821	1042,589	0,9779392	0,9284441	483,7796	3,760345	0	30	19	1043						Untertest4.avi	0	880	547	72	111	-23	917	334	0	Content		-53	932	13019896	1647999206
13036	08:54:55.422	00:00:13.036	782	-1024	-768	-1	-1	-1	-1	4	47,32005	1019,096	0,9782922	0,9315357	488,8014	3,847085	0	30	47	1019						Untertest4.avi	0	880	547	72	111	-23	917	334	0	Content		-25	908	13036402	1648015712
13053	08:54:55.439	00:00:13.053	783	-1024	-768	-1	-1	-1	-1	4	42,2697	1057,585	0,978717	0,9342151	488,8013	3,770052	0	30	42	1058						Untertest4.avi	0	880	547	72	111	-23	917	334	0	Content		-30	947	13053024	1648032334
13070	08:54:55.456	00:00:13.069	784	-1024	-768	-1	-1	-1	-1	4	49,27175	1048,077	0,9789479	0,9363952	488,8013	3,74467	0	30	49	1048						Untertest4.avi	0	880	547	72	111	-23	917	334	0	Content		-23	937	13069647	1648048957
13087	08:54:55.473	00:00:13.086	785	-1024	-768	-1	-1	-1	-1	4	71,05141	987,554	0,9791448	0,9382351	489,0779	3,879175	0	30	71	988						Untertest4.avi	0	880	547	72	111	-23	917	334	0	Content		-1	877	13086521	1648065831
13103	08:54:55.489	00:00:13.103	786	-1024	-768	-1	-1	-1	-1	4	21,19177	1072,9	0,9791294	0,9397548	489,0778	3,764663	0	30	21	1073						Untertest4.avi	0	880	547	72	111	-23	917	334	0	Content		-51	962	13103142	1648082452
13120	08:54:55.506	00:00:13.119	787	-1024	-768	-1	-1	-1	-1	4	-1024	-768	-1	-1	-1	-1	4	30	0	0						Untertest4.avi	0	880	547	72	111	-23	917	334	0	Content		-72	-111	13119765	1648099075
13136	08:54:55.522	00:00:13.136	788	-1024	-768	-1	-1	-1	-1	4	61,03067	1026,297	0,9792323	0,9428326	483,0743	3,89265	0	30	61	1026						Untertest4.avi	0	880	547	72	111	-23	917	334	0	Content		-11	915	13136390	1648115700
13153	08:54:55.539	00:00:13.153	789	-1024	-768	-1	-1	-1	-1	4	66,01614	1027,048	0,979124	0,9443031	484,5236	3,763892	0	30	66	1027						Untertest4.avi	0	880	547	72	111	-23	917	334	0	Content		-6	916	13153264	1648132574
13170	08:54:55.556	00:00:13.169	790	-1024	-768	-1	-1	-1	-1	4	35,53867	1028,683	0,979425	0,9460083	486,9521	3,800025	0	30	36	1029						Untertest4.avi	0	880	547	72	111	-23	917	334	0	Content		-36	918	13169763	1648149073
13186	08:54:55.572	00:00:13.186	791	-1024	-768	-1	-1	-1	-1	4	-1024	-768	-1	-1	-1	-1	4		0	0						Untertest4.avi	0	880	547	72	111				0	Content		-72	-111	13186385	1648165695
13203	08:54:55.589	00:00:13.203	792	-1024	-768	-1	-1	-1	-1	4	-1024	-768	-1	-1	-1	-1	4		0	0						Untertest4.avi	0	880	547	72	111				0	Content		-72	-111	13203123	1648182433
13220	08:54:55.606	00:00:13.219	793	-1024	-768	-1	-1	-1	-1	4	-1024	-768	-1	-1	-1	-1	4		0	0						Untertest4.avi	0	880	547	72	111				0	Content		-72	-111	13219868	1648199178
13236	08:54:55.622	00:00:13.236	794	-1024	-768	-1	-1	-1	-1	4	-1024	-768	-1	-1	-1	-1	4		0	0						Untertest4.avi	0	880	547	72	111				0	Content		-72	-111	13236500	1648215810
13253	08:54:55.639	00:00:13.253	795	-1024	-768	-1	-1	-1	-1	4	-1024	-768	-1	-1	-1	-1	4		0	0						Untertest4.avi	0	880	547	72	111				0	Content		-72	-111	13253121	1648232431
13270	08:54:55.656	00:00:13.269	796	-1024	-768	-1	-1	-1	-1	4	-1024	-768	-1	-1	-1	-1	4		0	0						Untertest4.avi	0	880	547	72	111				0	Content		-72	-111	13269743	1648249053
13286	08:54:55.672	00:00:13.286	797	-1024	-768	-1	-1	-1	-1	4	-1024	-768	-1	-1	-1	-1	4		0	0						Untertest4.avi	0	880	547	72	111				0	Content		-72	-111	13286368	1648265678
13303	08:54:55.689	00:00:13.303	798	-1024	-768	-1	-1	-1	-1	4	-1024	-768	-1	-1	-1	-1	4		0	0						Untertest4.avi	0	880	547	72	111				0	Content		-72	-111	13303117	1648282427
13320	08:54:55.706	00:00:13.319	799	-1024	-768	-1	-1	-1	-1	4	-1024	-768	-1	-1	-1	-1	4		0	0						Untertest4.avi	0	880	547	72	111				0	Content		-72	-111	13319742	1648299052
13336	08:54:55.722	00:00:13.336	800	-1024	-768	-1	-1	-1	-1	4	-1024	-768	-1	-1	-1	-1	4		0	0						Untertest4.avi	0	880	547	72	111				0	Content		-72	-111	13336363	1648315673
13353	08:54:55.739	00:00:13.352	801	-1024	-768	-1	-1	-1	-1	4	-1024	-768	-1	-1	-1	-1	4		0	0						Untertest4.avi	0	880	547	72	111				0	Content		-72	-111	13352986	1648332296
13370	08:54:55.756	00:00:13.369	802	-1024	-768	-1	-1	-1	-1	4	-1024	-768	-1	-1	-1	-1	4		0	0						Untertest4.avi	0	880	547	72	111				0	Content		-72	-111	13369736	1648349046
13386	08:54:55.772	00:00:13.386	803	-1024	-768	-1	-1	-1	-1	4	-1024	-768	-1	-1	-1	-1	4		0	0						Untertest4.avi	0	880	547	72	111				0	Content		-72	-111	13386360	1648365670
13403	08:54:55.789	00:00:13.402	804	-1024	-768	-1	-1	-1	-1	4	-1024	-768	-1	-1	-1	-1	4		0	0						Untertest4.avi	0	880	547	72	111				0	Content		-72	-111	13402979	1648382289
13420	08:54:55.806	00:00:13.419	805	-1024	-768	-1	-1	-1	-1	4	-1024	-768	-1	-1	-1	-1	4		0	0						Untertest4.avi	0	880	547	72	111				0	Content		-72	-111	13419729	1648399039
13436	08:54:55.822	00:00:13.436	806	-1024	-768	-1	-1	-1	-1	4	-1024	-768	-1	-1	-1	-1	4		0	0						Untertest4.avi	0	880	547	72	111				0	Content		-72	-111	13436352	1648415662
13453	08:54:55.839	00:00:13.452	807	-1024	-768	-1	-1	-1	-1	4	-1024	-768	-1	-1	-1	-1	4		0	0						Untertest4.avi	0	880	547	72	111				0	Content		-72	-111	13452974	1648432284
13470	08:54:55.856	00:00:13.469	808	-1024	-768	-1	-1	-1	-1	4	-1024	-768	-1	-1	-1	-1	4		0	0						Untertest4.avi	0	880	547	72	111				0	Content		-72	-111	13469591	1648448901
13484	08:54:55.870	00:00:13.484	809	-1024	-768	-1	-1	-1	-1	4	-1024	-768	-1	-1	-1	-1	4		0	0						Untertest4.avi	0	880	547	72	111				0	Content		-72	-111	13484345	1648463655
13501	08:54:55.887	00:00:13.500	810	-1024	-768	-1	-1	-1	-1	4	-1024	-768	-1	-1	-1	-1	4		0	0						Untertest4.avi	0	880	547	72	111				0	Content		-72	-111	13500971	1648480281
13518	08:54:55.904	00:00:13.518	811	-1024	-768	-1	-1	-1	-1	4	-1024	-768	-1	-1	-1	-1	4		0	0						Untertest4.avi	0	880	547	72	111				0	Content		-72	-111	13518166	1648497476
13536	08:54:55.922	00:00:13.535	812	-1024	-768	-1	-1	-1	-1	4	-1024	-768	-1	-1	-1	-1	4		0	0						Untertest4.avi	0	880	547	72	111				0	Content		-72	-111	13535540	1648514850
13553	08:54:55.939	00:00:13.552	813	-1024	-768	-1	-1	-1	-1	4	-1024	-768	-1	-1	-1	-1	4		0	0						Untertest4.avi	0	880	547	72	111				0	Content		-72	-111	13552787	1648532097
13568	08:54:55.954	00:00:13.567	814	-1024	-768	-1	-1	-1	-1	4	-1024	-768	-1	-1	-1	-1	4		0	0						Untertest4.avi	0	880	547	72	111				0	Content		-72	-111	13567713	1648547023
13584	08:54:55.970	00:00:13.584	815	-1024	-768	-1	-1	-1	-1	4	-1024	-768	-1	-1	-1	-1	4		0	0						Untertest4.avi	0	880	547	72	111				0	Content		-72	-111	13584335	1648563645
13601	08:54:55.987	00:00:13.601	816	-1024	-768	-1	-1	-1	-1	4	-1024	-768	-1	-1	-1	-1	4		0	0						Untertest4.avi	0	880	547	72	111				0	Content		-72	-111	13601086	1648580396
13618	08:54:56.004	00:00:13.617	817	-1024	-768	-1	-1	-1	-1	4	-1024	-768	-1	-1	-1	-1	4		0	0						Untertest4.avi	0	880	547	72	111				0	Content		-72	-111	13617584	1648596894
13634	08:54:56.020	00:00:13.634	818	-1024	-768	-1	-1	-1	-1	4	-1024	-768	-1	-1	-1	-1	4		0	0						Untertest4.avi	0	880	547	72	111				0	Content		-72	-111	13634336	1648613646
13651	08:54:56.037	00:00:13.650	819	-1024	-768	-1	-1	-1	-1	4	-1024	-768	-1	-1	-1	-1	4		0	0						Untertest4.avi	0	880	547	72	111				0	Content		-72	-111	13650958	1648630268
13668	08:54:56.054	00:00:13.668	820	-1024	-768	-1	-1	-1	-1	4	-1024	-768	-1	-1	-1	-1	4		0	0						Untertest4.avi	0	880	547	72	111				0	Content		-72	-111	13668027	1648647337
13685	08:54:56.071	00:00:13.685	821	-1024	-768	-1	-1	-1	-1	4	-1024	-768	-1	-1	-1	-1	4		0	0						Untertest4.avi	0	880	547	72	111				0	Content		-72	-111	13685402	1648664712
13703	08:54:56.089	00:00:13.702	822	-1024	-768	-1	-1	-1	-1	4	-1024	-768	-1	-1	-1	-1	4		0	0						Untertest4.avi	0	880	547	72	111				0	Content		-72	-111	13702646	1648681956
13718	08:54:56.104	00:00:13.717	823	-1024	-768	-1	-1	-1	-1	4	-1024	-768	-1	-1	-1	-1	4		0	0						Untertest4.avi	0	880	547	72	111				0	Content		-72	-111	13717578	1648696888
13734	08:54:56.120	00:00:13.734	824	-1024	-768	-1	-1	-1	-1	4	-1024	-768	-1	-1	-1	-1	4		0	0						Untertest4.avi	0	880	547	72	111				0	Content		-72	-111	13734200	1648713510
13751	08:54:56.137	00:00:13.750	825	-1024	-768	-1	-1	-1	-1	4	-1024	-768	-1	-1	-1	-1	4		0	0						Untertest4.avi	0	880	547	72	111				0	Content		-72	-111	13750948	1648730258
13768	08:54:56.154	00:00:13.767	826	-1024	-768	-1	-1	-1	-1	4	-1024	-768	-1	-1	-1	-1	4		0	0						Untertest4.avi	0	880	547	72	111				0	Content		-72	-111	13767569	1648746879
13784	08:54:56.170	00:00:13.784	827	-1024	-768	-1	-1	-1	-1	4	-1024	-768	-1	-1	-1	-1	4		0	0						Untertest4.avi	0	880	547	72	111				0	Content		-72	-111	13784195	1648763505
13801	08:54:56.187	00:00:13.800	828	-1024	-768	-1	-1	-1	-1	4	-1024	-768	-1	-1	-1	-1	4		0	0						Untertest4.avi	0	880	547	72	111				0	Content		-72	-111	13800818	1648780128
13818	08:54:56.204	00:00:13.818	829	-1024	-768	-1	-1	-1	-1	4	-1024	-768	-1	-1	-1	-1	4		0	0						Untertest4.avi	0	880	547	72	111				0	Content		-72	-111	13818010	1648797320
13835	08:54:56.221	00:00:13.835	830	-1024	-768	-1	-1	-1	-1	4	-1024	-768	-1	-1	-1	-1	4		0	0						Untertest4.avi	0	880	547	72	111				0	Content		-72	-111	13835386	1648814696
13853	08:54:56.239	00:00:13.852	831	-1024	-768	-1	-1	-1	-1	4	-1024	-768	-1	-1	-1	-1	4		0	0						Untertest4.avi	0	880	547	72	111				0	Content		-72	-111	13852631	1648831941
13867	08:54:56.253	00:00:13.867	832	-1024	-768	-1	-1	-1	-1	4	-1024	-768	-1	-1	-1	-1	4		0	0						Untertest4.avi	0	880	547	72	111				0	Content		-72	-111	13867436	1648846746
13884	08:54:56.270	00:00:13.884	833	-1024	-768	-1	-1	-1	-1	4	-1024	-768	-1	-1	-1	-1	4		0	0						Untertest4.avi	0	880	547	72	111				0	Content		-72	-111	13884185	1648863495
13901	08:54:56.287	00:00:13.900	834	-1024	-768	-1	-1	-1	-1	4	-1024	-768	-1	-1	-1	-1	4		0	0						Untertest4.avi	0	880	547	72	111				0	Content		-72	-111	13900809	1648880119
13917	08:54:56.303	00:00:13.917	835	-1024	-768	-1	-1	-1	-1	4	-1024	-768	-1	-1	-1	-1	4		0	0						Untertest4.avi	0	880	547	72	111				0	Content		-72	-111	13917431	1648896741
13934	08:54:56.320	00:00:13.934	836	-1024	-768	-1	-1	-1	-1	4	-1024	-768	-1	-1	-1	-1	4		0	0						Untertest4.avi	0	880	547	72	111				0	Content		-72	-111	13934053	1648913363
13951	08:54:56.337	00:00:13.950	837	-1024	-768	-1	-1	-1	-1	4	-1024	-768	-1	-1	-1	-1	4		0	0						Untertest4.avi	0	880	547	72	111				0	Content		-72	-111	13950676	1648929986
13968	08:54:56.354	00:00:13.967	838	-1024	-768	-1	-1	-1	-1	4	-1024	-768	-1	-1	-1	-1	4		0	0						Untertest4.avi	0	880	547	72	111				0	Content		-72	-111	13967871	1648947181
13985	08:54:56.371	00:00:13.985	839	-1024	-768	-1	-1	-1	-1	4	-1024	-768	-1	-1	-1	-1	4		0	0						Untertest4.avi	0	880	547	72	111				0	Content		-72	-111	13985244	1648964554
14002	08:54:56.388	00:00:14.002	840	-1024	-768	-1	-1	-1	-1	4	-1024	-768	-1	-1	-1	-1	4		0	0						Untertest4.avi	0	880	547	72	111				0	Content		-72	-111	14002489	1648981799
14017	08:54:56.403	00:00:14.017	841	-1024	-768	-1	-1	-1	-1	4	-1024	-768	-1	-1	-1	-1	4		0	0						Untertest4.avi	0	880	547	72	111				0	Content		-72	-111	14017293	1648996603
14034	08:54:56.420	00:00:14.034	842	-1024	-768	-1	-1	-1	-1	4	-1024	-768	-1	-1	-1	-1	4		0	0						Untertest4.avi	0	880	547	72	111				0	Content		-72	-111	14034041	1649013351
14051	08:54:56.437	00:00:14.050	843	-1024	-768	-1	-1	-1	-1	4	-1024	-768	-1	-1	-1	-1	4		0	0						Untertest4.avi	0	880	547	72	111				0	Content		-72	-111	14050666	1649029976
14067	08:54:56.453	00:00:14.067	844	-1024	-768	-1	-1	-1	-1	4	-1024	-768	-1	-1	-1	-1	4		0	0						Untertest4.avi	0	880	547	72	111				0	Content		-72	-111	14067288	1649046598
14084	08:54:56.470	00:00:14.083	845	-1024	-768	-1	-1	-1	-1	4	-1024	-768	-1	-1	-1	-1	4		0	0						Untertest4.avi	0	880	547	72	111				0	Content		-72	-111	14083909	1649063219
14101	08:54:56.487	00:00:14.100	846	-1024	-768	-1	-1	-1	-1	4	-1024	-768	-1	-1	-1	-1	4		0	0						Untertest4.avi	0	880	547	72	111				0	Content		-72	-111	14100660	1649079970
14118	08:54:56.504	00:00:14.117	847	-1024	-768	-1	-1	-1	-1	4	-1024	-768	-1	-1	-1	-1	4		0	0						Untertest4.avi	0	880	547	72	111				0	Content		-72	-111	14117730	1649097040
14135	08:54:56.521	00:00:14.135	848	-1024	-768	-1	-1	-1	-1	4	-1024	-768	-1	-1	-1	-1	4		0	0						Untertest4.avi	0	880	547	72	111				0	Content		-72	-111	14135101	1649114411
14152	08:54:56.538	00:00:14.152	849	-1024	-768	-1	-1	-1	-1	4	-1024	-768	-1	-1	-1	-1	4		0	0						Untertest4.avi	0	880	547	72	111				0	Content		-72	-111	14152473	1649131783
14167	08:54:56.553	00:00:14.167	850	-1024	-768	-1	-1	-1	-1	4	-1024	-768	-1	-1	-1	-1	4		0	0						Untertest4.avi	0	880	547	72	111				0	Content		-72	-111	14167276	1649146586
14184	08:54:56.570	00:00:14.183	851	-1024	-768	-1	-1	-1	-1	4	-1024	-768	-1	-1	-1	-1	4		0	0						Untertest4.avi	0	880	547	72	111				0	Content		-72	-111	14183898	1649163208
14201	08:54:56.587	00:00:14.200	852	-1024	-768	-1	-1	-1	-1	4	-1024	-768	-1	-1	-1	-1	4		0	0						Untertest4.avi	0	880	547	72	111				0	Content		-72	-111	14200649	1649179959
14217	08:54:56.603	00:00:14.217	853	-1024	-768	-1	-1	-1	-1	4	-1024	-768	-1	-1	-1	-1	4		0	0						Untertest4.avi	0	880	547	72	111				0	Content		-72	-111	14217272	1649196582
14234	08:54:56.620	00:00:14.233	854	-1024	-768	-1	-1	-1	-1	4	-1024	-768	-1	-1	-1	-1	4		0	0						Untertest4.avi	0	880	547	72	111				0	Content		-72	-111	14233896	1649213206
14251	08:54:56.637	00:00:14.250	855	-1024	-768	-1	-1	-1	-1	4	-1024	-768	-1	-1	-1	-1	4		0	0						Untertest4.avi	0	880	547	72	111				0	Content		-72	-111	14250519	1649229829
14268	08:54:56.654	00:00:14.267	856	-1024	-768	-1	-1	-1	-1	4	-1024	-768	-1	-1	-1	-1	4		0	0						Untertest4.avi	0	880	547	72	111				0	Content		-72	-111	14267714	1649247024
14285	08:54:56.671	00:00:14.284	857	-1024	-768	-1	-1	-1	-1	4	-1024	-768	-1	-1	-1	-1	4		0	0						Untertest4.avi	0	880	547	72	111				0	Content		-72	-111	14284960	1649264270
14302	08:54:56.688	00:00:14.302	858	-1024	-768	-1	-1	-1	-1	4	-1024	-768	-1	-1	-1	-1	4		0	0						Untertest4.avi	0	880	547	72	111				0	Content		-72	-111	14302335	1649281645
14317	08:54:56.703	00:00:14.317	859	-1024	-768	-1	-1	-1	-1	4	-1024	-768	-1	-1	-1	-1	4		0	0						Untertest4.avi	0	880	547	72	111				0	Content		-72	-111	14317136	1649296446
14334	08:54:56.720	00:00:14.333	860	-1024	-768	-1	-1	-1	-1	4	-1024	-768	-1	-1	-1	-1	4		0	0						Untertest4.avi	0	880	547	72	111				0	Content		-72	-111	14333884	1649313194
14351	08:54:56.737	00:00:14.350	861	-1024	-768	-1	-1	-1	-1	4	-1024	-768	-1	-1	-1	-1	4		0	0						Untertest4.avi	0	880	547	72	111				0	Content		-72	-111	14350508	1649329818
14367	08:54:56.753	00:00:14.367	862	-1024	-768	-1	-1	-1	-1	4	-1024	-768	-1	-1	-1	-1	4		0	0						Untertest4.avi	0	880	547	72	111				0	Content		-72	-111	14367131	1649346441
14384	08:54:56.770	00:00:14.383	863	-1024	-768	-1	-1	-1	-1	4	-1024	-768	-1	-1	-1	-1	4		0	0						Untertest4.avi	0	880	547	72	111				0	Content		-72	-111	14383768	1649363078
14400	08:54:56.786	00:00:14.400	864	-1024	-768	-1	-1	-1	-1	4	-1024	-768	-1	-1	-1	-1	4		0	0						Untertest4.avi	0	880	547	72	111				0	Content		-72	-111	14400379	1649379689
14418	08:54:56.804	00:00:14.417	865	-1024	-768	-1	-1	-1	-1	4	-1024	-768	-1	-1	-1	-1	4		0	0						Untertest4.avi	0	880	547	72	111				0	Content		-72	-111	14417575	1649396885
14435	08:54:56.821	00:00:14.434	866	-1024	-768	-1	-1	-1	-1	4	-1024	-768	-1	-1	-1	-1	4		0	0						Untertest4.avi	0	880	547	72	111				0	Content		-72	-111	14434947	1649414257
14452	08:54:56.838	00:00:14.452	867	-1024	-768	-1	-1	-1	-1	4	-1024	-768	-1	-1	-1	-1	4		0	0						Untertest4.avi	0	880	547	72	111				0	Content		-72	-111	14452196	1649431506
14467	08:54:56.853	00:00:14.467	868	-1024	-768	-1	-1	-1	-1	4	-1024	-768	-1	-1	-1	-1	4		0	0						Untertest4.avi	0	880	547	72	111				0	Content		-72	-111	14467001	1649446311
14484	08:54:56.870	00:00:14.483	869	-1024	-768	-1	-1	-1	-1	4	-1024	-768	-1	-1	-1	-1	4		0	0						Untertest4.avi	0	880	547	72	111				0	Content		-72	-111	14483762	1649463072
14500	08:54:56.886	00:00:14.500	870	-1024	-768	-1	-1	-1	-1	4	-1024	-768	-1	-1	-1	-1	4		0	0						Untertest4.avi	0	880	547	72	111				0	Content		-72	-111	14500371	1649479681
14517	08:54:56.903	00:00:14.517	871	-1024	-768	-1	-1	-1	-1	4	-1024	-768	-1	-1	-1	-1	4		0	0						Untertest4.avi	0	880	547	72	111				0	Content		-72	-111	14517118	1649496428
14534	08:54:56.920	00:00:14.533	872	-1024	-768	-1	-1	-1	-1	4	-1024	-768	-1	-1	-1	-1	4		0	0						Untertest4.avi	0	880	547	72	111				0	Content		-72	-111	14533614	1649512924
14550	08:54:56.936	00:00:14.550	873	-1024	-768	-1	-1	-1	-1	4	-1024	-768	-1	-1	-1	-1	4		0	0						Untertest4.avi	0	880	547	72	111				0	Content		-72	-111	14550239	1649529549
14567	08:54:56.953	00:00:14.567	874	-1024	-768	-1	-1	-1	-1	4	-1024	-768	-1	-1	-1	-1	4		0	0						Untertest4.avi	0	880	547	72	111				0	Content		-72	-111	14567435	1649546745
14585	08:54:56.971	00:00:14.584	875	-1024	-768	-1	-1	-1	-1	4	-1024	-768	-1	-1	-1	-1	4		0	0						Untertest4.avi	0	880	547	72	111				0	Content		-72	-111	14584809	1649564119
14602	08:54:56.988	00:00:14.602	876	-1024	-768	-1	-1	-1	-1	4	-1024	-768	-1	-1	-1	-1	4		0	0						Untertest4.avi	0	880	547	72	111				0	Content		-72	-111	14602056	1649581366
14617	08:54:57.003	00:00:14.616	877	-1024	-768	-1	-1	-1	-1	4	-1024	-768	-1	-1	-1	-1	4		0	0						Untertest4.avi	0	880	547	72	111				0	Content		-72	-111	14616982	1649596292
14634	08:54:57.020	00:00:14.633	878	-1024	-768	-1	-1	-1	-1	4	-1024	-768	-1	-1	-1	-1	4		0	0						Untertest4.avi	0	880	547	72	111				0	Content		-72	-111	14633605	1649612915
14650	08:54:57.036	00:00:14.650	879	-1024	-768	-1	-1	-1	-1	4	-1024	-768	-1	-1	-1	-1	4		0	0						Untertest4.avi	0	880	547	72	111				0	Content		-72	-111	14650357	1649629667
14667	08:54:57.053	00:00:14.666	880	-1024	-768	-1	-1	-1	-1	4	-1024	-768	-1	-1	-1	-1	4		0	0						Untertest4.avi	0	880	547	72	111				0	Content		-72	-111	14666979	1649646289
14684	08:54:57.070	00:00:14.683	881	-1024	-768	-1	-1	-1	-1	4	-1024	-768	-1	-1	-1	-1	4		0	0						Untertest4.avi	0	880	547	72	111				0	Content		-72	-111	14683599	1649662909
14700	08:54:57.086	00:00:14.700	882	-1024	-768	-1	-1	-1	-1	4	-1024	-768	-1	-1	-1	-1	4		0	0						Untertest4.avi	0	880	547	72	111				0	Content		-72	-111	14700223	1649679533
14717	08:54:57.103	00:00:14.717	883	-1024	-768	-1	-1	-1	-1	4	-1024	-768	-1	-1	-1	-1	4		0	0						Untertest4.avi	0	880	547	72	111				0	Content		-72	-111	14717294	1649696604
14735	08:54:57.121	00:00:14.734	884	-1024	-768	-1	-1	-1	-1	4	-1024	-768	-1	-1	-1	-1	4		0	0						Untertest4.avi	0	880	547	72	111				0	Content		-72	-111	14734668	1649713978
14752	08:54:57.138	00:00:14.752	885	-1024	-768	-1	-1	-1	-1	4	-1024	-768	-1	-1	-1	-1	4		0	0						Untertest4.avi	0	880	547	72	111				0	Content		-72	-111	14752039	1649731349
14767	08:54:57.153	00:00:14.766	886	-1024	-768	-1	-1	-1	-1	4	-1024	-768	-1	-1	-1	-1	4		0	0						Untertest4.avi	0	880	547	72	111				0	Content		-72	-111	14766837	1649746147
14783	08:54:57.169	00:00:14.783	887	-1024	-768	-1	-1	-1	-1	4	-1024	-768	-1	-1	-1	-1	4		0	0						Untertest4.avi	0	880	547	72	111				0	Content		-72	-111	14783462	1649762772
14800	08:54:57.186	00:00:14.800	888	-1024	-768	-1	-1	-1	-1	4	-1024	-768	-1	-1	-1	-1	4		0	0						Untertest4.avi	0	880	547	72	111				0	Content		-72	-111	14800214	1649779524
14817	08:54:57.203	00:00:14.816	889	-1024	-768	-1	-1	-1	-1	4	-1024	-768	-1	-1	-1	-1	4		0	0						Untertest4.avi	0	880	547	72	111				0	Content		-72	-111	14816834	1649796144
14833	08:54:57.219	00:00:14.833	890	-1024	-768	-1	-1	-1	-1	4	-1024	-768	-1	-1	-1	-1	4		0	0						Untertest4.avi	0	880	547	72	111				0	Content		-72	-111	14833459	1649812769
14850	08:54:57.236	00:00:14.850	891	-1024	-768	-1	-1	-1	-1	4	-1024	-768	-1	-1	-1	-1	4		0	0						Untertest4.avi	0	880	547	72	111				0	Content		-72	-111	14850084	1649829394
14867	08:54:57.253	00:00:14.867	892	-1024	-768	-1	-1	-1	-1	4	-1024	-768	-1	-1	-1	-1	4		0	0						Untertest4.avi	0	880	547	72	111				0	Content		-72	-111	14867279	1649846589
14885	08:54:57.271	00:00:14.884	893	-1024	-768	-1	-1	-1	-1	4	-1024	-768	-1	-1	-1	-1	4		0	0						Untertest4.avi	0	880	547	72	111				0	Content		-72	-111	14884652	1649863962
14902	08:54:57.288	00:00:14.901	894	-1024	-768	-1	-1	-1	-1	4	-1024	-768	-1	-1	-1	-1	4		0	0						Untertest4.avi	0	880	547	72	111				0	Content		-72	-111	14901899	1649881209
14917	08:54:57.303	00:00:14.916	895	-1024	-768	-1	-1	-1	-1	4	-1024	-768	-1	-1	-1	-1	4		0	0						Untertest4.avi	0	880	547	72	111				0	Content		-72	-111	14916708	1649896018
14933	08:54:57.319	00:00:14.933	896	-1024	-768	-1	-1	-1	-1	4	-1024	-768	-1	-1	-1	-1	4		0	0						Untertest4.avi	0	880	547	72	111				0	Content		-72	-111	14933450	1649912760
14950	08:54:57.336	00:00:14.950	897	-1024	-768	-1	-1	-1	-1	4	-1024	-768	-1	-1	-1	-1	4		0	0						Untertest4.avi	0	880	547	72	111				0	Content		-72	-111	14950072	1649929382
14967	08:54:57.353	00:00:14.966	898	-1024	-768	-1	-1	-1	-1	4	-1024	-768	-1	-1	-1	-1	4		0	0						Untertest4.avi	0	880	547	72	111				0	Content		-72	-111	14966700	1649946010
14983	08:54:57.369	00:00:14.983	899	-1024	-768	-1	-1	-1	-1	4	-1024	-768	-1	-1	-1	-1	4		0	0						Untertest4.avi	0	880	547	72	111				0	Content		-72	-111	14983315	1649962625
15000	08:54:57.386	00:00:14.999	900	-1024	-768	-1	-1	-1	-1	4	-1024	-768	-1	-1	-1	-1	4		0	0						Untertest4.avi	0	880	547	72	111				0	Content		-72	-111	14999939	1649979249
15017	08:54:57.403	00:00:15.017	901	-1024	-768	-1	-1	-1	-1	4	-1024	-768	-1	-1	-1	-1	4		0	0						Untertest4.avi	0	880	547	72	111				0	Content		-72	-111	15017135	1649996445
15035	08:54:57.421	00:00:15.034	902	-1024	-768	-1	-1	-1	-1	4	-1024	-768	-1	-1	-1	-1	4		0	0						Untertest4.avi	0	880	547	72	111				0	Content		-72	-111	15034506	1650013816
15052	08:54:57.438	00:00:15.051	903	-1024	-768	-1	-1	-1	-1	4	-1024	-768	-1	-1	-1	-1	4		0	0						Untertest4.avi	0	880	547	72	111				0	Content		-72	-111	15051755	1650031065
15067	08:54:57.453	00:00:15.066	904	-1024	-768	-1	-1	-1	-1	4	-1024	-768	-1	-1	-1	-1	4		0	0						Untertest4.avi	0	880	547	72	111				0	Content		-72	-111	15066688	1650045998
15083	08:54:57.469	00:00:15.083	905	-1024	-768	-1	-1	-1	-1	4	-1024	-768	-1	-1	-1	-1	4		0	0						Untertest4.avi	0	880	547	72	111				0	Content		-72	-111	15083304	1650062614
15100	08:54:57.486	00:00:15.100	906	-1024	-768	-1	-1	-1	-1	4	-1024	-768	-1	-1	-1	-1	4		0	0						Untertest4.avi	0	880	547	72	111				0	Content		-72	-111	15100055	1650079365
15117	08:54:57.503	00:00:15.116	907	-1024	-768	-1	-1	-1	-1	4	-1024	-768	-1	-1	-1	-1	4		0	0						Untertest4.avi	0	880	547	72	111				0	Content		-72	-111	15116682	1650095992
15133	08:54:57.519	00:00:15.133	908	-1024	-768	-1	-1	-1	-1	4	-1024	-768	-1	-1	-1	-1	4		0	0						Untertest4.avi	0	880	547	72	111				0	Content		-72	-111	15133301	1650112611
15150	08:54:57.536	00:00:15.149	909	-1024	-768	-1	-1	-1	-1	4	-1024	-768	-1	-1	-1	-1	4		0	0						Untertest4.avi	0	880	547	72	111				0	Content		-72	-111	15149927	1650129237
15167	08:54:57.553	00:00:15.166	910	-1024	-768	-1	-1	-1	-1	4	-1024	-768	-1	-1	-1	-1	4		0	0						Untertest4.avi	0	880	547	72	111				0	Content		-72	-111	15166995	1650146305
15184	08:54:57.570	00:00:15.184	911	-1024	-768	-1	-1	-1	-1	4	-1024	-768	-1	-1	-1	-1	4		0	0						Untertest4.avi	0	880	547	72	111				0	Content		-72	-111	15184356	1650163666
15201	08:54:57.587	00:00:15.201	912	-1024	-768	-1	-1	-1	-1	4	-1024	-768	-1	-1	-1	-1	4		0	0						Untertest4.avi	0	880	547	72	111				0	Content		-72	-111	15201024	1650180334
15218	08:54:57.604	00:00:15.218	913	-1024	-768	-1	-1	-1	-1	4	-1024	-768	-1	-1	-1	-1	4		0	0						Untertest4.avi	0	880	547	72	111				0	Content		-72	-111	15218338	1650197648
15234	08:54:57.620	00:00:15.234	914	-1024	-768	-1	-1	-1	-1	4	-1024	-768	-1	-1	-1	-1	4		0	0						Untertest4.avi	0	880	547	72	111				0	Content		-72	-111	15234085	1650213395
15251	08:54:57.637	00:00:15.250	915	-1024	-768	-1	-1	-1	-1	4	-1024	-768	-1	-1	-1	-1	4		0	0						Untertest4.avi	0	880	547	72	111				0	Content		-72	-111	15250505	1650229815
15267	08:54:57.653	00:00:15.267	916	-1024	-768	-1	-1	-1	-1	4	-1024	-768	-1	-1	-1	-1	4		0	0						Untertest4.avi	0	880	547	72	111				0	Content		-72	-111	15267172	1650246482
15284	08:54:57.670	00:00:15.283	917	-1024	-768	-1	-1	-1	-1	4	-1024	-768	-1	-1	-1	-1	4		0	0						Untertest4.avi	0	880	547	72	111				0	Content		-72	-111	15283742	1650263052
15300	08:54:57.686	00:00:15.300	918	-1024	-768	-1	-1	-1	-1	4	-1024	-768	-1	-1	-1	-1	4		0	0						Untertest4.avi	0	880	547	72	111				0	Content		-72	-111	15300410	1650279720
15317	08:54:57.703	00:00:15.316	919	-1024	-768	-1	-1	-1	-1	4	-1024	-768	-1	-1	-1	-1	4		0	0						Untertest4.avi	0	880	547	72	111				0	Content		-72	-111	15316936	1650296246
15334	08:54:57.720	00:00:15.333	920	-1024	-768	-1	-1	-1	-1	4	-1024	-768	-1	-1	-1	-1	4		0	0						Untertest4.avi	0	880	547	72	111				0	Content		-72	-111	15333685	1650312995
15350	08:54:57.736	00:00:15.350	921	-1024	-768	-1	-1	-1	-1	4	-1024	-768	-1	-1	-1	-1	4		0	0						Untertest4.avi	0	880	547	72	111				0	Content		-72	-111	15350310	1650329620
15367	08:54:57.753	00:00:15.366	922	-1024	-768	-1	-1	-1	-1	4	-1024	-768	-1	-1	-1	-1	4		0	0						Untertest4.avi	0	880	547	72	111				0	Content		-72	-111	15366936	1650346246
15384	08:54:57.770	00:00:15.383	923	-1024	-768	-1	-1	-1	-1	4	-1024	-768	-1	-1	-1	-1	4		0	0						Untertest4.avi	0	880	547	72	111				0	Content		-72	-111	15383559	1650362869
15400	08:54:57.786	00:00:15.400	924	-1024	-768	-1	-1	-1	-1	4	-1024	-768	-1	-1	-1	-1	4		0	0						Untertest4.avi	0	880	547	72	111				0	Content		-72	-111	15400227	1650379537
15417	08:54:57.803	00:00:15.416	925	-1024	-768	-1	-1	-1	-1	4	-1024	-768	-1	-1	-1	-1	4		0	0						Untertest4.avi	0	880	547	72	111				0	Content		-72	-111	15416803	1650396113
15434	08:54:57.820	00:00:15.433	926	-1024	-768	-1	-1	-1	-1	4	-1024	-768	-1	-1	-1	-1	4		0	0						Untertest4.avi	0	880	547	72	111				0	Content		-72	-111	15433802	1650413112
15450	08:54:57.836	00:00:15.450	927	-1024	-768	-1	-1	-1	-1	4	-1024	-768	-1	-1	-1	-1	4		0	0						Untertest4.avi	0	880	547	72	111				0	Content		-72	-111	15450470	1650429780
15467	08:54:57.853	00:00:15.466	928	-1024	-768	-1	-1	-1	-1	4	-1024	-768	-1	-1	-1	-1	4		0	0						Untertest4.avi	0	880	547	72	111				0	Content		-72	-111	15466680	1650445990
15483	08:54:57.869	00:00:15.483	929	-1024	-768	-1	-1	-1	-1	4	-1024	-768	-1	-1	-1	-1	4		0	0						Untertest4.avi	0	880	547	72	111				0	Content		-72	-111	15483369	1650462679
15500	08:54:57.886	00:00:15.500	930	-1024	-768	-1	-1	-1	-1	4	-1024	-768	-1	-1	-1	-1	4		0	0						Untertest4.avi	0	880	547	72	111				0	Content		-72	-111	15500037	1650479347
15517	08:54:57.903	00:00:15.517	931	-1024	-768	-1	-1	-1	-1	4	-1024	-768	-1	-1	-1	-1	4		0	0						Untertest4.avi	0	880	547	72	111				0	Content		-72	-111	15517041	1650496351
15534	08:54:57.920	00:00:15.533	932	-1024	-768	-1	-1	-1	-1	4	-1024	-768	-1	-1	-1	-1	4		0	0						Untertest4.avi	0	880	547	72	111				0	Content		-72	-111	15533708	1650513018
15551	08:54:57.937	00:00:15.550	933	-1024	-768	-1	-1	-1	-1	4	-1024	-768	-1	-1	-1	-1	4		0	0						Untertest4.avi	0	880	547	72	111				0	Content		-72	-111	15550671	1650529981
15566	08:54:57.952	00:00:15.566	934	-1024	-768	-1	-1	-1	-1	4	-1024	-768	-1	-1	-1	-1	4		0	0						Untertest4.avi	0	880	547	72	111				0	Content		-72	-111	15566171	1650545481
15583	08:54:57.969	00:00:15.582	935	-1024	-768	-1	-1	-1	-1	4	-1024	-768	-1	-1	-1	-1	4		0	0						Untertest4.avi	0	880	547	72	111				0	Content		-72	-111	15582813	1650562123
15599	08:54:57.985	00:00:15.599	936	-1024	-768	-1	-1	-1	-1	4	-1024	-768	-1	-1	-1	-1	4		0	0						Untertest4.avi	0	880	547	72	111				0	Content		-72	-111	15599481	1650578791
15616	08:54:58.002	00:00:15.616	937	-1024	-768	-1	-1	-1	-1	4	-1024	-768	-1	-1	-1	-1	4		0	0						Untertest4.avi	0	880	547	72	111				0	Content		-72	-111	15616148	1650595458
15633	08:54:58.019	00:00:15.632	938	-1024	-768	-1	-1	-1	-1	4	-1024	-768	-1	-1	-1	-1	4		0	0						Untertest4.avi	0	880	547	72	111				0	Content		-72	-111	15632786	1650612096
15649	08:54:58.035	00:00:15.649	939	-1024	-768	-1	-1	-1	-1	4	-1024	-768	-1	-1	-1	-1	4		0	0						Untertest4.avi	0	880	547	72	111				0	Content		-72	-111	15649454	1650628764
15666	08:54:58.052	00:00:15.666	940	-1024	-768	-1	-1	-1	-1	4	-1024	-768	-1	-1	-1	-1	4		0	0						Untertest4.avi	0	880	547	72	111				0	Content		-72	-111	15666121	1650645431
15683	08:54:58.069	00:00:15.682	941	-1024	-768	-1	-1	-1	-1	4	-1024	-768	-1	-1	-1	-1	4		0	0						Untertest4.avi	0	880	547	72	111				0	Content		-72	-111	15682706	1650662016
15699	08:54:58.085	00:00:15.699	942	-1024	-768	-1	-1	-1	-1	4	-1024	-768	-1	-1	-1	-1	4		0	0						Untertest4.avi	0	880	547	72	111				0	Content		-72	-111	15699374	1650678684
15716	08:54:58.102	00:00:15.716	943	-1024	-768	-1	-1	-1	-1	4	-1024	-768	-1	-1	-1	-1	4		0	0						Untertest4.avi	0	880	547	72	111				0	Content		-72	-111	15716221	1650695531
15733	08:54:58.119	00:00:15.732	944	-1024	-768	-1	-1	-1	-1	4	-1024	-768	-1	-1	-1	-1	4		0	0						Untertest4.avi	0	880	547	72	111				0	Content		-72	-111	15732888	1650712198
15750	08:54:58.136	00:00:15.749	945	-1024	-768	-1	-1	-1	-1	4	-1024	-768	-1	-1	-1	-1	4		0	0						Untertest4.avi	0	880	547	72	111				0	Content		-72	-111	15749556	1650728866
15767	08:54:58.153	00:00:15.766	946	-1024	-768	-1	-1	-1	-1	4	-1024	-768	-1	-1	-1	-1	4		0	0						Untertest4.avi	0	880	547	72	111				0	Content		-72	-111	15766738	1650746048
15783	08:54:58.169	00:00:15.783	947	-1024	-768	-1	-1	-1	-1	4	-1024	-768	-1	-1	-1	-1	4		0	0						Untertest4.avi	0	880	547	72	111				0	Content		-72	-111	15783405	1650762715
15800	08:54:58.186	00:00:15.800	948	-1024	-768	-1	-1	-1	-1	4	-1024	-768	-1	-1	-1	-1	4		0	0						Untertest4.avi	0	880	547	72	111				0	Content		-72	-111	15800462	1650779772
15817	08:54:58.203	00:00:15.817	949	-1024	-768	-1	-1	-1	-1	4	-1024	-768	-1	-1	-1	-1	4		0	0						Untertest4.avi	0	880	547	72	111				0	Content		-72	-111	15817129	1650796439
15834	08:54:58.220	00:00:15.833	950	-1024	-768	-1	-1	-1	-1	4	-1024	-768	-1	-1	-1	-1	4		0	0						Untertest4.avi	0	880	547	72	111				0	Content		-72	-111	15833796	1650813106
15850	08:54:58.236	00:00:15.849	951	-1024	-768	-1	-1	-1	-1	4	-1024	-768	-1	-1	-1	-1	4		0	0						Untertest4.avi	0	880	547	72	111				0	Content		-72	-111	15849853	1650829163
15867	08:54:58.253	00:00:15.866	952	-1024	-768	-1	-1	-1	-1	4	-1024	-768	-1	-1	-1	-1	4		0	0						Untertest4.avi	0	880	547	72	111				0	Content		-72	-111	15866520	1650845830
15883	08:54:58.269	00:00:15.882	953	-1024	-768	-1	-1	-1	-1	4	-1024	-768	-1	-1	-1	-1	4		0	0						Untertest4.avi	0	880	547	72	111				0	Content		-72	-111	15882983	1650862293
15900	08:54:58.286	00:00:15.899	954	-1024	-768	-1	-1	-1	-1	4	-1024	-768	-1	-1	-1	-1	4		0	0						Untertest4.avi	0	880	547	72	111				0	Content		-72	-111	15899651	1650878961
15916	08:54:58.302	00:00:15.916	955	-1024	-768	-1	-1	-1	-1	4	-1024	-768	-1	-1	-1	-1	4		0	0						Untertest4.avi	0	880	547	72	111				0	Content		-72	-111	15916318	1650895628
15933	08:54:58.319	00:00:15.932	956	-1024	-768	-1	-1	-1	-1	4	-1024	-768	-1	-1	-1	-1	4		0	0						Untertest4.avi	0	880	547	72	111				0	Content		-72	-111	15932538	1650911848
15949	08:54:58.335	00:00:15.949	957	-1024	-768	-1	-1	-1	-1	4	-1024	-768	-1	-1	-1	-1	4		0	0						Untertest4.avi	0	880	547	72	111				0	Content		-72	-111	15949156	1650928466
15966	08:54:58.352	00:00:15.965	958	-1024	-768	-1	-1	-1	-1	4	-1024	-768	-1	-1	-1	-1	4		0	0						Untertest4.avi	0	880	547	72	111				0	Content		-72	-111	15965955	1650945265
15983	08:54:58.369	00:00:15.982	959	-1024	-768	-1	-1	-1	-1	4	-1024	-768	-1	-1	-1	-1	4		0	0						Untertest4.avi	0	880	547	72	111				0	Content		-72	-111	15982553	1650961863
15999	08:54:58.385	00:00:15.999	960	-1024	-768	-1	-1	-1	-1	4	-1024	-768	-1	-1	-1	-1	4		0	0						Untertest4.avi	0	880	547	72	111				0	Content		-72	-111	15999221	1650978531
16016	08:54:58.402	00:00:16.016	961	-1024	-768	-1	-1	-1	-1	4	-1024	-768	-1	-1	-1	-1	4		0	0						Untertest4.avi	0	880	547	72	111				0	Content		-72	-111	16016121	1650995431
16033	08:54:58.419	00:00:16.032	962	-1024	-768	-1	-1	-1	-1	4	-1024	-768	-1	-1	-1	-1	4		0	0						Untertest4.avi	0	880	547	72	111				0	Content		-72	-111	16032788	1651012098
16050	08:54:58.436	00:00:16.049	963	-1024	-768	-1	-1	-1	-1	4	-1024	-768	-1	-1	-1	-1	4		0	0						Untertest4.avi	0	880	547	72	111				0	Content		-72	-111	16049659	1651028969
16066	08:54:58.452	00:00:16.066	964	-1024	-768	-1	-1	-1	-1	4	-1024	-768	-1	-1	-1	-1	4		0	0						Untertest4.avi	0	880	547	72	111				0	Content		-72	-111	16066326	1651045636
16083	08:54:58.469	00:00:16.082	965	-1024	-768	-1	-1	-1	-1	4	-1024	-768	-1	-1	-1	-1	4		0	0						Untertest4.avi	0	880	547	72	111				0	Content		-72	-111	16082993	1651062303
16100	08:54:58.486	00:00:16.099	966	-1024	-768	-1	-1	-1	-1	4	-1024	-768	-1	-1	-1	-1	4		0	0						Untertest4.avi	0	880	547	72	111				0	Content		-72	-111	16099661	1651078971
16117	08:54:58.503	00:00:16.117	967	-1024	-768	-1	-1	-1	-1	4	-1024	-768	-1	-1	-1	-1	4		0	0						Untertest4.avi	0	880	547	72	111				0	Content		-72	-111	16117017	1651096327
16133	08:54:58.519	00:00:16.133	968	-1024	-768	-1	-1	-1	-1	4	-1024	-768	-1	-1	-1	-1	4		0	0						Untertest4.avi	0	880	547	72	111				0	Content		-72	-111	16133014	1651112324
16150	08:54:58.536	00:00:16.149	969	-1024	-768	-1	-1	-1	-1	4	-1024	-768	-1	-1	-1	-1	4		0	0						Untertest4.avi	0	880	547	72	111				0	Content		-72	-111	16149512	1651128822
16166	08:54:58.552	00:00:16.166	970	-1024	-768	-1	-1	-1	-1	4	-1024	-768	-1	-1	-1	-1	4		0	0						Untertest4.avi	0	880	547	72	111				0	Content		-72	-111	16166198	1651145508
16183	08:54:58.569	00:00:16.182	971	-1024	-768	-1	-1	-1	-1	4	-1024	-768	-1	-1	-1	-1	4		0	0						Untertest4.avi	0	880	547	72	111				0	Content		-72	-111	16182865	1651162175
16200	08:54:58.586	00:00:16.199	972	-1024	-768	-1	-1	-1	-1	4	-1024	-768	-1	-1	-1	-1	4		0	0						Untertest4.avi	0	880	547	72	111				0	Content		-72	-111	16199563	1651178873
16216	08:54:58.602	00:00:16.216	973	-1024	-768	-1	-1	-1	-1	4	-1024	-768	-1	-1	-1	-1	4		0	0						Untertest4.avi	0	880	547	72	111				0	Content		-72	-111	16216230	1651195540
16233	08:54:58.619	00:00:16.232	974	-1024	-768	-1	-1	-1	-1	4	-1024	-768	-1	-1	-1	-1	4		0	0						Untertest4.avi	0	880	547	72	111				0	Content		-72	-111	16232743	1651212053
16249	08:54:58.635	00:00:16.249	975	-1024	-768	-1	-1	-1	-1	4	-1024	-768	-1	-1	-1	-1	4		0	0						Untertest4.avi	0	880	547	72	111				0	Content		-72	-111	16249411	1651228721
16266	08:54:58.652	00:00:16.265	976	709,027	962,9467	0,6744342	0,6881427	483,5147	3,508821	0	-1024	-768	-1	-1	-1	-1	4	31	709	963						Untertest4.avi	0	880	547	72	111	637	860	50	0	Content		637	852	16265883	1651245193
16283	08:54:58.669	00:00:16.282	977	744,5247	980,1113	0,6748574	0,6882885	483,6434	3,461608	0	-1024	-768	-1	-1	-1	-1	4	31	745	980						Untertest4.avi	0	880	547	72	111	637	860	50	0	Content		673	869	16282878	1651262188
16299	08:54:58.685	00:00:16.299	978	660,6479	989,3368	0,6743738	0,6876296	483,6435	3,514031	3	620,0557	970,8878	0,6734234	0,6876397	480,5866	3,494291	1	31	620	971						Untertest4.avi	0	880	547	72	111	637	860	50	0	Content		548	860	16299375	1651278685
16316	08:54:58.702	00:00:16.316	979	-1024	-768	-1	-1	-1	-1	4	-1024	-768	-1	-1	-1	-1	4		0	0						Untertest4.avi	0	880	547	72	111				0	Content		-72	-111	16316002	1651295312
16333	08:54:58.719	00:00:16.332	980	-1024	-768	-1	-1	-1	-1	4	-1024	-768	-1	-1	-1	-1	4		0	0						Untertest4.avi	0	880	547	72	111				0	Content		-72	-111	16332748	1651312058
16349	08:54:58.735	00:00:16.349	981	-1024	-768	-1	-1	-1	-1	4	-1024	-768	-1	-1	-1	-1	4		0	0						Untertest4.avi	0	880	547	72	111				0	Content		-72	-111	16349373	1651328683
16366	08:54:58.752	00:00:16.365	982	-1024	-768	-1	-1	-1	-1	4	-1024	-768	-1	-1	-1	-1	4		0	0						Untertest4.avi	0	880	547	72	111				0	Content		-72	-111	16365994	1651345304
16383	08:54:58.769	00:00:16.382	983	-1024	-768	-1	-1	-1	-1	4	-1024	-768	-1	-1	-1	-1	4		0	0						Untertest4.avi	0	880	547	72	111				0	Content		-72	-111	16382661	1651361971
16399	08:54:58.785	00:00:16.399	984	-1024	-768	-1	-1	-1	-1	4	-1024	-768	-1	-1	-1	-1	4		0	0						Untertest4.avi	0	880	547	72	111				0	Content		-72	-111	16399326	1651378636
16416	08:54:58.802	00:00:16.415	985	-1024	-768	-1	-1	-1	-1	4	-1024	-768	-1	-1	-1	-1	4		0	0						Untertest4.avi	0	880	547	72	111				0	Content		-72	-111	16415993	1651395303
16433	08:54:58.819	00:00:16.432	986	-1024	-768	-1	-1	-1	-1	4	-1024	-768	-1	-1	-1	-1	4		0	0						Untertest4.avi	0	880	547	72	111				0	Content		-72	-111	16432615	1651411925
16450	08:54:58.836	00:00:16.449	987	-1024	-768	-1	-1	-1	-1	4	-1024	-768	-1	-1	-1	-1	4		0	0						Untertest4.avi	0	880	547	72	111				0	Content		-72	-111	16449624	1651428934
16466	08:54:58.852	00:00:16.465	988	-1024	-768	-1	-1	-1	-1	4	-1024	-768	-1	-1	-1	-1	4		0	0						Untertest4.avi	0	880	547	72	111				0	Content		-72	-111	16465987	1651445297
16483	08:54:58.869	00:00:16.482	989	-1024	-768	-1	-1	-1	-1	4	-1024	-768	-1	-1	-1	-1	4		0	0						Untertest4.avi	0	880	547	72	111				0	Content		-72	-111	16482742	1651462052
16499	08:54:58.885	00:00:16.499	990	-1024	-768	-1	-1	-1	-1	4	-1024	-768	-1	-1	-1	-1	4		0	0						Untertest4.avi	0	880	547	72	111				0	Content		-72	-111	16499360	1651478670
16516	08:54:58.902	00:00:16.516	991	-1024	-768	-1	-1	-1	-1	4	-1024	-768	-1	-1	-1	-1	4		0	0						Untertest4.avi	0	880	547	72	111				0	Content		-72	-111	16516108	1651495418
16533	08:54:58.919	00:00:16.532	992	-1024	-768	-1	-1	-1	-1	4	-1024	-768	-1	-1	-1	-1	4		0	0						Untertest4.avi	0	880	547	72	111				0	Content		-72	-111	16532732	1651512042
16549	08:54:58.935	00:00:16.549	993	-1024	-768	-1	-1	-1	-1	4	-1024	-768	-1	-1	-1	-1	4		0	0						Untertest4.avi	0	880	547	72	111				0	Content		-72	-111	16549365	1651528675
16566	08:54:58.952	00:00:16.565	994	-1024	-768	-1	-1	-1	-1	4	-1024	-768	-1	-1	-1	-1	4		0	0						Untertest4.avi	0	880	547	72	111				0	Content		-72	-111	16565991	1651545301
16583	08:54:58.969	00:00:16.582	995	-1024	-768	-1	-1	-1	-1	4	-1024	-768	-1	-1	-1	-1	4		0	0						Untertest4.avi	0	880	547	72	111				0	Content		-72	-111	16582743	1651562053
16599	08:54:58.985	00:00:16.599	996	-1024	-768	-1	-1	-1	-1	4	-1024	-768	-1	-1	-1	-1	4		0	0						Untertest4.avi	0	880	547	72	111				0	Content		-72	-111	16599355	1651578665
16616	08:54:59.002	00:00:16.616	997	-1024	-768	-1	-1	-1	-1	4	-1024	-768	-1	-1	-1	-1	4		0	0						Untertest4.avi	0	880	547	72	111				0	Content		-72	-111	16616041	1651595351
16633	08:54:59.019	00:00:16.632	998	-1024	-768	-1	-1	-1	-1	4	-1024	-768	-1	-1	-1	-1	4		0	0						Untertest4.avi	0	880	547	72	111				0	Content		-72	-111	16632708	1651612018
16649	08:54:59.035	00:00:16.649	999	-1024	-768	-1	-1	-1	-1	4	-1024	-768	-1	-1	-1	-1	4		0	0						Untertest4.avi	0	880	547	72	111				0	Content		-72	-111	16649351	1651628661
16666	08:54:59.052	00:00:16.665	1000	-1024	-768	-1	-1	-1	-1	4	-1024	-768	-1	-1	-1	-1	4		0	0						Untertest4.avi	0	880	547	72	111				0	Content		-72	-111	16665726	1651645036
16682	08:54:59.068	00:00:16.682	1001	-1024	-768	-1	-1	-1	-1	4	-1024	-768	-1	-1	-1	-1	4		0	0						Untertest4.avi	0	880	547	72	111				0	Content		-72	-111	16682393	1651661703
16699	08:54:59.085	00:00:16.699	1002	-1024	-768	-1	-1	-1	-1	4	-1024	-768	-1	-1	-1	-1	4		0	0						Untertest4.avi	0	880	547	72	111				0	Content		-72	-111	16699221	1651678531
16716	08:54:59.102	00:00:16.715	1003	-1024	-768	-1	-1	-1	-1	4	-1024	-768	-1	-1	-1	-1	4		0	0						Untertest4.avi	0	880	547	72	111				0	Content		-72	-111	16715909	1651695219
16733	08:54:59.119	00:00:16.732	1004	-1024	-768	-1	-1	-1	-1	4	-1024	-768	-1	-1	-1	-1	4		0	0						Untertest4.avi	0	880	547	72	111				0	Content		-72	-111	16732576	1651711886
16749	08:54:59.135	00:00:16.749	1005	-1024	-768	-1	-1	-1	-1	4	-1024	-768	-1	-1	-1	-1	4		0	0						Untertest4.avi	0	880	547	72	111				0	Content		-72	-111	16749042	1651728352
16766	08:54:59.152	00:00:16.765	1006	-1024	-768	-1	-1	-1	-1	4	-1024	-768	-1	-1	-1	-1	4		0	0						Untertest4.avi	0	880	547	72	111				0	Content		-72	-111	16765709	1651745019
16782	08:54:59.168	00:00:16.782	1007	-1024	-768	-1	-1	-1	-1	4	-1024	-768	-1	-1	-1	-1	4		0	0						Untertest4.avi	0	880	547	72	111				0	Content		-72	-111	16782376	1651761686
16799	08:54:59.185	00:00:16.798	1008	-1024	-768	-1	-1	-1	-1	4	-1024	-768	-1	-1	-1	-1	4		0	0						Untertest4.avi	0	880	547	72	111				0	Content		-72	-111	16798927	1651778237
16816	08:54:59.202	00:00:16.815	1009	-1024	-768	-1	-1	-1	-1	4	-1024	-768	-1	-1	-1	-1	4		0	0						Untertest4.avi	0	880	547	72	111				0	Content		-72	-111	16815594	1651794904
16832	08:54:59.218	00:00:16.832	1010	-1024	-768	-1	-1	-1	-1	4	-1024	-768	-1	-1	-1	-1	4		0	0						Untertest4.avi	0	880	547	72	111				0	Content		-72	-111	16832261	1651811571
16849	08:54:59.235	00:00:16.848	1011	-1024	-768	-1	-1	-1	-1	4	-1024	-768	-1	-1	-1	-1	4		0	0						Untertest4.avi	0	880	547	72	111				0	Content		-72	-111	16848807	1651828117
16865	08:54:59.251	00:00:16.865	1012	-1024	-768	-1	-1	-1	-1	4	-1024	-768	-1	-1	-1	-1	4		0	0						Untertest4.avi	0	880	547	72	111				0	Content		-72	-111	16865474	1651844784
16882	08:54:59.268	00:00:16.882	1013	-1024	-768	-1	-1	-1	-1	4	-1024	-768	-1	-1	-1	-1	4		0	0						Untertest4.avi	0	880	547	72	111				0	Content		-72	-111	16882061	1651861371
16899	08:54:59.285	00:00:16.898	1014	-1024	-768	-1	-1	-1	-1	4	-1024	-768	-1	-1	-1	-1	4		0	0						Untertest4.avi	0	880	547	72	111				0	Content		-72	-111	16898729	1651878039
16915	08:54:59.301	00:00:16.915	1015	-1024	-768	-1	-1	-1	-1	4	-1024	-768	-1	-1	-1	-1	4		0	0						Untertest4.avi	0	880	547	72	111				0	Content		-72	-111	16915396	1651894706
16932	08:54:59.318	00:00:16.932	1016	-1024	-768	-1	-1	-1	-1	4	-1024	-768	-1	-1	-1	-1	4		0	0						Untertest4.avi	0	880	547	72	111				0	Content		-72	-111	16932245	1651911555
16949	08:54:59.335	00:00:16.948	1017	-1024	-768	-1	-1	-1	-1	4	-1024	-768	-1	-1	-1	-1	4		0	0						Untertest4.avi	0	880	547	72	111				0	Content		-72	-111	16948913	1651928223
16966	08:54:59.352	00:00:16.965	1018	-1024	-768	-1	-1	-1	-1	4	-1024	-768	-1	-1	-1	-1	4		0	0						Untertest4.avi	0	880	547	72	111				0	Content		-72	-111	16965802	1651945112
16982	08:54:59.368	00:00:16.982	1019	-1024	-768	-1	-1	-1	-1	4	-1024	-768	-1	-1	-1	-1	4		0	0						Untertest4.avi	0	880	547	72	111				0	Content		-72	-111	16982469	1651961779
16999	08:54:59.385	00:00:16.999	1020	-1024	-768	-1	-1	-1	-1	4	-1024	-768	-1	-1	-1	-1	4		0	0						Untertest4.avi	0	880	547	72	111				0	Content		-72	-111	16999137	1651978447
17016	08:54:59.402	00:00:17.015	1021	-1024	-768	-1	-1	-1	-1	4	-1024	-768	-1	-1	-1	-1	4		0	0						Untertest4.avi	0	880	547	72	111				0	Content		-72	-111	17015804	1651995114
17033	08:54:59.419	00:00:17.033	1022	-1024	-768	-1	-1	-1	-1	4	-1024	-768	-1	-1	-1	-1	4		0	0						Untertest4.avi	0	880	547	72	111				0	Content		-72	-111	17033069	1652012379
17050	08:54:59.436	00:00:17.049	1023	-1024	-768	-1	-1	-1	-1	4	-1024	-768	-1	-1	-1	-1	4		0	0						Untertest4.avi	0	880	547	72	111				0	Content		-72	-111	17049737	1652029047
17066	08:54:59.452	00:00:17.065	1024	-1024	-768	-1	-1	-1	-1	4	-1024	-768	-1	-1	-1	-1	4		0	0						Untertest4.avi	0	880	547	72	111				0	Content		-72	-111	17065978	1652045288
17083	08:54:59.469	00:00:17.082	1025	-1024	-768	-1	-1	-1	-1	4	-1024	-768	-1	-1	-1	-1	4		0	0						Untertest4.avi	0	880	547	72	111				0	Content		-72	-111	17082645	1652061955
17099	08:54:59.485	00:00:17.099	1026	-1024	-768	-1	-1	-1	-1	4	-1024	-768	-1	-1	-1	-1	4		0	0						Untertest4.avi	0	880	547	72	111				0	Content		-72	-111	17099313	1652078623
17115	08:54:59.501	00:00:17.115	1027	-1024	-768	-1	-1	-1	-1	4	-1024	-768	-1	-1	-1	-1	4		0	0						Untertest4.avi	0	880	547	72	111				0	Content		-72	-111	17115079	1652094389
17132	08:54:59.518	00:00:17.131	1028	-1024	-768	-1	-1	-1	-1	4	-1024	-768	-1	-1	-1	-1	4		0	0						Untertest4.avi	0	880	547	72	111				0	Content		-72	-111	17131701	1652111011
17148	08:54:59.534	00:00:17.148	1029	-1024	-768	-1	-1	-1	-1	4	-1024	-768	-1	-1	-1	-1	4		0	0						Untertest4.avi	0	880	547	72	111				0	Content		-72	-111	17148387	1652127697
17165	08:54:59.551	00:00:17.165	1030	-1024	-768	-1	-1	-1	-1	4	-1024	-768	-1	-1	-1	-1	4		0	0						Untertest4.avi	0	880	547	72	111				0	Content		-72	-111	17165054	1652144364
17182	08:54:59.568	00:00:17.181	1031	-1024	-768	-1	-1	-1	-1	4	-1024	-768	-1	-1	-1	-1	4		0	0						Untertest4.avi	0	880	547	72	111				0	Content		-72	-111	17181721	1652161031
17199	08:54:59.585	00:00:17.198	1032	-1024	-768	-1	-1	-1	-1	4	-1024	-768	-1	-1	-1	-1	4		0	0						Untertest4.avi	0	880	547	72	111				0	Content		-72	-111	17198501	1652177811
17215	08:54:59.601	00:00:17.215	1033	-1024	-768	-1	-1	-1	-1	4	-1024	-768	-1	-1	-1	-1	4		0	0						Untertest4.avi	0	880	547	72	111				0	Content		-72	-111	17215070	1652194380
17232	08:54:59.618	00:00:17.232	1034	-1024	-768	-1	-1	-1	-1	4	-1024	-768	-1	-1	-1	-1	4		0	0						Untertest4.avi	0	880	547	72	111				0	Content		-72	-111	17232006	1652211316
17249	08:54:59.635	00:00:17.248	1035	-1024	-768	-1	-1	-1	-1	4	-1024	-768	-1	-1	-1	-1	4		0	0						Untertest4.avi	0	880	547	72	111				0	Content		-72	-111	17248674	1652227984
17266	08:54:59.652	00:00:17.265	1036	-1024	-768	-1	-1	-1	-1	4	-1024	-768	-1	-1	-1	-1	4		0	0						Untertest4.avi	0	880	547	72	111				0	Content		-72	-111	17265637	1652244947
17282	08:54:59.668	00:00:17.282	1037	-1024	-768	-1	-1	-1	-1	4	-1024	-768	-1	-1	-1	-1	4		0	0						Untertest4.avi	0	880	547	72	111				0	Content		-72	-111	17282304	1652261614
17299	08:54:59.685	00:00:17.298	1038	-1024	-768	-1	-1	-1	-1	4	-1024	-768	-1	-1	-1	-1	4		0	0						Untertest4.avi	0	880	547	72	111				0	Content		-72	-111	17298972	1652278282
17316	08:54:59.702	00:00:17.316	1039	-1024	-768	-1	-1	-1	-1	4	-1024	-768	-1	-1	-1	-1	4		0	0						Untertest4.avi	0	880	547	72	111				0	Content		-72	-111	17316043	1652295353
17333	08:54:59.719	00:00:17.332	1040	-1024	-768	-1	-1	-1	-1	4	-1024	-768	-1	-1	-1	-1	4		0	0						Untertest4.avi	0	880	547	72	111				0	Content		-72	-111	17332710	1652312020
17349	08:54:59.735	00:00:17.349	1041	-1024	-768	-1	-1	-1	-1	4	-1024	-768	-1	-1	-1	-1	4		0	0						Untertest4.avi	0	880	547	72	111				0	Content		-72	-111	17349378	1652328688
17366	08:54:59.752	00:00:17.365	1042	-1024	-768	-1	-1	-1	-1	4	-1024	-768	-1	-1	-1	-1	4		0	0						Untertest4.avi	0	880	547	72	111				0	Content		-72	-111	17365531	1652344841
17382	08:54:59.768	00:00:17.382	1043	-1024	-768	-1	-1	-1	-1	4	-1024	-768	-1	-1	-1	-1	4		0	0						Untertest4.avi	0	880	547	72	111				0	Content		-72	-111	17382198	1652361508
17399	08:54:59.785	00:00:17.398	1044	-1024	-768	-1	-1	-1	-1	4	-1024	-768	-1	-1	-1	-1	4		0	0						Untertest4.avi	0	880	547	72	111				0	Content		-72	-111	17398651	1652377961
17415	08:54:59.801	00:00:17.415	1045	-1024	-768	-1	-1	-1	-1	4	-1024	-768	-1	-1	-1	-1	4		0	0						Untertest4.avi	0	880	547	72	111				0	Content		-72	-111	17415318	1652394628
17432	08:54:59.818	00:00:17.431	1046	-1024	-768	-1	-1	-1	-1	4	-1024	-768	-1	-1	-1	-1	4		0	0						Untertest4.avi	0	880	547	72	111				0	Content		-72	-111	17431985	1652411295
17448	08:54:59.834	00:00:17.448	1047	-1024	-768	-1	-1	-1	-1	4	-1024	-768	-1	-1	-1	-1	4		0	0						Untertest4.avi	0	880	547	72	111				0	Content		-72	-111	17448300	1652427610
17465	08:54:59.851	00:00:17.464	1048	-1024	-768	-1	-1	-1	-1	4	-1024	-768	-1	-1	-1	-1	4		0	0						Untertest4.avi	0	880	547	72	111				0	Content		-72	-111	17464921	1652444231
17482	08:54:59.868	00:00:17.481	1049	-1024	-768	-1	-1	-1	-1	4	-1024	-768	-1	-1	-1	-1	4		0	0						Untertest4.avi	0	880	547	72	111				0	Content		-72	-111	17481545	1652460855
17498	08:54:59.884	00:00:17.498	1050	-1024	-768	-1	-1	-1	-1	4	-1024	-768	-1	-1	-1	-1	4		0	0						Untertest4.avi	0	880	547	72	111				0	Content		-72	-111	17498213	1652477523
17515	08:54:59.901	00:00:17.514	1051	-1024	-768	-1	-1	-1	-1	4	-1024	-768	-1	-1	-1	-1	4		0	0						Untertest4.avi	0	880	547	72	111				0	Content		-72	-111	17514880	1652494190
17532	08:54:59.918	00:00:17.531	1052	-1024	-768	-1	-1	-1	-1	4	-1024	-768	-1	-1	-1	-1	4		0	0						Untertest4.avi	0	880	547	72	111				0	Content		-72	-111	17531527	1652510837
17548	08:54:59.934	00:00:17.548	1053	-1024	-768	-1	-1	-1	-1	4	-1024	-768	-1	-1	-1	-1	4		0	0						Untertest4.avi	0	880	547	72	111				0	Content		-72	-111	17548195	1652527505
17565	08:54:59.951	00:00:17.565	1054	-1024	-768	-1	-1	-1	-1	4	-1024	-768	-1	-1	-1	-1	4		0	0						Untertest4.avi	0	880	547	72	111				0	Content		-72	-111	17565119	1652544429
17582	08:54:59.968	00:00:17.581	1055	-1024	-768	-1	-1	-1	-1	4	-1024	-768	-1	-1	-1	-1	4		0	0						Untertest4.avi	0	880	547	72	111				0	Content		-72	-111	17581786	1652561096
17599	08:54:59.985	00:00:17.598	1056	-1024	-768	-1	-1	-1	-1	4	-1024	-768	-1	-1	-1	-1	4		0	0						Untertest4.avi	0	880	547	72	111				0	Content		-72	-111	17598746	1652578056
17615	08:55:00.001	00:00:17.615	1057	-1024	-768	-1	-1	-1	-1	4	-1024	-768	-1	-1	-1	-1	4		0	0						Untertest4.avi	0	880	547	72	111				0	Content		-72	-111	17615413	1652594723
17632	08:55:00.018	00:00:17.632	1058	-1024	-768	-1	-1	-1	-1	4	-1024	-768	-1	-1	-1	-1	4		0	0						Untertest4.avi	0	880	547	72	111				0	Content		-72	-111	17632080	1652611390
17649	08:55:00.035	00:00:17.649	1059	-1024	-768	-1	-1	-1	-1	4	-1024	-768	-1	-1	-1	-1	4		0	0						Untertest4.avi	0	880	547	72	111				0	Content		-72	-111	17649370	1652628680
17666	08:55:00.052	00:00:17.666	1060	-1024	-768	-1	-1	-1	-1	4	-1024	-768	-1	-1	-1	-1	4		0	0						Untertest4.avi	0	880	547	72	111				0	Content		-72	-111	17666037	1652645347
17682	08:55:00.068	00:00:17.682	1061	-1024	-768	-1	-1	-1	-1	4	-1024	-768	-1	-1	-1	-1	4		0	0						Untertest4.avi	0	880	547	72	111				0	Content		-72	-111	17682249	1652661559
17699	08:55:00.085	00:00:17.698	1062	-1024	-768	-1	-1	-1	-1	4	-1024	-768	-1	-1	-1	-1	4		0	0						Untertest4.avi	0	880	547	72	111				0	Content		-72	-111	17698917	1652678227
17716	08:55:00.102	00:00:17.715	1063	-1024	-768	-1	-1	-1	-1	4	-1024	-768	-1	-1	-1	-1	4		0	0						Untertest4.avi	0	880	547	72	111				0	Content		-72	-111	17715584	1652694894
17731	08:55:00.117	00:00:17.731	1064	-1024	-768	-1	-1	-1	-1	4	-1024	-768	-1	-1	-1	-1	4		0	0						Untertest4.avi	0	880	547	72	111				0	Content		-72	-111	17731406	1652710716
17748	08:55:00.134	00:00:17.748	1065	-1024	-768	-1	-1	-1	-1	4	-1024	-768	-1	-1	-1	-1	4		0	0						Untertest4.avi	0	880	547	72	111				0	Content		-72	-111	17748031	1652727341
17765	08:55:00.151	00:00:17.764	1066	-1024	-768	-1	-1	-1	-1	4	-1024	-768	-1	-1	-1	-1	4		0	0						Untertest4.avi	0	880	547	72	111				0	Content		-72	-111	17764715	1652744025
17781	08:55:00.167	00:00:17.781	1067	-1024	-768	-1	-1	-1	-1	4	-1024	-768	-1	-1	-1	-1	4		0	0						Untertest4.avi	0	880	547	72	111				0	Content		-72	-111	17781382	1652760692
17798	08:55:00.184	00:00:17.798	1068	-1024	-768	-1	-1	-1	-1	4	-1024	-768	-1	-1	-1	-1	4		0	0						Untertest4.avi	0	880	547	72	111				0	Content		-72	-111	17798050	1652777360
17815	08:55:00.201	00:00:17.814	1069	-1024	-768	-1	-1	-1	-1	4	-1024	-768	-1	-1	-1	-1	4		0	0						Untertest4.avi	0	880	547	72	111				0	Content		-72	-111	17814703	1652794013
17831	08:55:00.217	00:00:17.831	1070	-1024	-768	-1	-1	-1	-1	4	-1024	-768	-1	-1	-1	-1	4		0	0						Untertest4.avi	0	880	547	72	111				0	Content		-72	-111	17831286	1652810596
17848	08:55:00.234	00:00:17.848	1071	-1024	-768	-1	-1	-1	-1	4	-1024	-768	-1	-1	-1	-1	4		0	0						Untertest4.avi	0	880	547	72	111				0	Content		-72	-111	17848218	1652827528
17865	08:55:00.251	00:00:17.864	1072	-1024	-768	-1	-1	-1	-1	4	-1024	-768	-1	-1	-1	-1	4		0	0						Untertest4.avi	0	880	547	72	111				0	Content		-72	-111	17864885	1652844195
17882	08:55:00.268	00:00:17.882	1073	-1024	-768	-1	-1	-1	-1	4	-1024	-768	-1	-1	-1	-1	4		0	0						Untertest4.avi	0	880	547	72	111				0	Content		-72	-111	17882015	1652861325
17899	08:55:00.285	00:00:17.898	1074	-1024	-768	-1	-1	-1	-1	4	-1024	-768	-1	-1	-1	-1	4		0	0						Untertest4.avi	0	880	547	72	111				0	Content		-72	-111	17898683	1652877993
17916	08:55:00.302	00:00:17.915	1075	-1024	-768	-1	-1	-1	-1	4	-1024	-768	-1	-1	-1	-1	4		0	0						Untertest4.avi	0	880	547	72	111				0	Content		-72	-111	17915716	1652895026
17932	08:55:00.318	00:00:17.932	1076	-1024	-768	-1	-1	-1	-1	4	-1024	-768	-1	-1	-1	-1	4		0	0						Untertest4.avi	0	880	547	72	111				0	Content		-72	-111	17932383	1652911693
17949	08:55:00.335	00:00:17.949	1077	-1024	-768	-1	-1	-1	-1	4	-1024	-768	-1	-1	-1	-1	4		0	0						Untertest4.avi	0	880	547	72	111				0	Content		-72	-111	17949051	1652928361
17967	08:55:00.353	00:00:17.966	1078	-1024	-768	-1	-1	-1	-1	4	-1024	-768	-1	-1	-1	-1	4		0	0						Untertest4.avi	0	880	547	72	111				0	Content		-72	-111	17966526	1652945836
17981	08:55:00.367	00:00:17.981	1079	-1024	-768	-1	-1	-1	-1	4	-1024	-768	-1	-1	-1	-1	4		0	0						Untertest4.avi	0	880	547	72	111				0	Content		-72	-111	17981273	1652960583
17998	08:55:00.384	00:00:17.997	1080	-1024	-768	-1	-1	-1	-1	4	-1024	-768	-1	-1	-1	-1	4		0	0						Untertest4.avi	0	880	547	72	111				0	Content		-72	-111	17997940	1652977250
18015	08:55:00.401	00:00:18.014	1081	-1024	-768	-1	-1	-1	-1	4	-1024	-768	-1	-1	-1	-1	4		0	0						Untertest4.avi	0	880	547	72	111				0	Content		-72	-111	18014607	1652993917
18031	08:55:00.417	00:00:18.031	1082	-1024	-768	-1	-1	-1	-1	4	-1024	-768	-1	-1	-1	-1	4		0	0						Untertest4.avi	0	880	547	72	111				0	Content		-72	-111	18031274	1653010584
18048	08:55:00.434	00:00:18.047	1083	-1024	-768	-1	-1	-1	-1	4	-1024	-768	-1	-1	-1	-1	4		0	0						Untertest4.avi	0	880	547	72	111				0	Content		-72	-111	18047914	1653027224
18065	08:55:00.451	00:00:18.064	1084	-1024	-768	-1	-1	-1	-1	4	-1024	-768	-1	-1	-1	-1	4		0	0						Untertest4.avi	0	880	547	72	111				0	Content		-72	-111	18064581	1653043891
18081	08:55:00.467	00:00:18.081	1085	-1024	-768	-1	-1	-1	-1	4	-1024	-768	-1	-1	-1	-1	4		0	0						Untertest4.avi	0	880	547	72	111				0	Content		-72	-111	18081248	1653060558
18098	08:55:00.484	00:00:18.097	1086	-1024	-768	-1	-1	-1	-1	4	-1024	-768	-1	-1	-1	-1	4		0	0						Untertest4.avi	0	880	547	72	111				0	Content		-72	-111	18097882	1653077192
18115	08:55:00.501	00:00:18.114	1087	-1024	-768	-1	-1	-1	-1	4	-1024	-768	-1	-1	-1	-1	4		0	0						Untertest4.avi	0	880	547	72	111				0	Content		-72	-111	18114549	1653093859
18131	08:55:00.517	00:00:18.131	1088	-1024	-768	-1	-1	-1	-1	4	-1024	-768	-1	-1	-1	-1	4		0	0						Untertest4.avi	0	880	547	72	111				0	Content		-72	-111	18131160	1653110470
18148	08:55:00.534	00:00:18.147	1089	-1024	-768	-1	-1	-1	-1	4	-1024	-768	-1	-1	-1	-1	4		0	0						Untertest4.avi	0	880	547	72	111				0	Content		-72	-111	18147828	1653127138
18164	08:55:00.550	00:00:18.164	1090	-1024	-768	-1	-1	-1	-1	4	-1024	-768	-1	-1	-1	-1	4		0	0						Untertest4.avi	0	880	547	72	111				0	Content		-72	-111	18164495	1653143805
18181	08:55:00.567	00:00:18.181	1091	-1024	-768	-1	-1	-1	-1	4	-1024	-768	-1	-1	-1	-1	4		0	0						Untertest4.avi	0	880	547	72	111				0	Content		-72	-111	18181381	1653160691
18198	08:55:00.584	00:00:18.198	1092	-1024	-768	-1	-1	-1	-1	4	-1024	-768	-1	-1	-1	-1	4		0	0						Untertest4.avi	0	880	547	72	111				0	Content		-72	-111	18198049	1653177359
18215	08:55:00.601	00:00:18.215	1093	-1024	-768	-1	-1	-1	-1	4	-1024	-768	-1	-1	-1	-1	4		0	0						Untertest4.avi	0	880	547	72	111				0	Content		-72	-111	18215035	1653194345
18232	08:55:00.618	00:00:18.231	1094	-1024	-768	-1	-1	-1	-1	4	-1024	-768	-1	-1	-1	-1	4		0	0						Untertest4.avi	0	880	547	72	111				0	Content		-72	-111	18231702	1653211012
18248	08:55:00.634	00:00:18.248	1095	-1024	-768	-1	-1	-1	-1	4	-1024	-768	-1	-1	-1	-1	4		0	0						Untertest4.avi	0	880	547	72	111				0	Content		-72	-111	18248370	1653227680
18266	08:55:00.652	00:00:18.265	1096	-1024	-768	-1	-1	-1	-1	4	-1024	-768	-1	-1	-1	-1	4		0	0						Untertest4.avi	0	880	547	72	111				0	Content		-72	-111	18265627	1653244937
18283	08:55:00.669	00:00:18.282	1097	-1024	-768	-1	-1	-1	-1	4	-1024	-768	-1	-1	-1	-1	4		0	0						Untertest4.avi	0	880	547	72	111				0	Content		-72	-111	18282873	1653262183
18299	08:55:00.685	00:00:18.298	1098	-1024	-768	-1	-1	-1	-1	4	-1024	-768	-1	-1	-1	-1	4		0	0						Untertest4.avi	0	880	547	72	111				0	Content		-72	-111	18298915	1653278225
18316	08:55:00.702	00:00:18.315	1099	-1024	-768	-1	-1	-1	-1	4	-1024	-768	-1	-1	-1	-1	4		0	0						Untertest4.avi	0	880	547	72	111				0	Content		-72	-111	18315582	1653294892
18332	08:55:00.718	00:00:18.332	1100	-1024	-768	-1	-1	-1	-1	4	-1024	-768	-1	-1	-1	-1	4		0	0						Untertest4.avi	0	880	547	72	111				0	Content		-72	-111	18332249	1653311559
18348	08:55:00.734	00:00:18.348	1101	-1024	-768	-1	-1	-1	-1	4	-1024	-768	-1	-1	-1	-1	4		0	0						Untertest4.avi	0	880	547	72	111				0	Content		-72	-111	18348499	1653327809
18365	08:55:00.751	00:00:18.365	1102	-1024	-768	-1	-1	-1	-1	4	-1024	-768	-1	-1	-1	-1	4		0	0						Untertest4.avi	0	880	547	72	111				0	Content		-72	-111	18365166	1653344476
18382	08:55:00.768	00:00:18.381	1103	-1024	-768	-1	-1	-1	-1	4	-1024	-768	-1	-1	-1	-1	4		0	0						Untertest4.avi	0	880	547	72	111				0	Content		-72	-111	18381833	1653361143
18398	08:55:00.784	00:00:18.398	1104	-1024	-768	-1	-1	-1	-1	4	-1024	-768	-1	-1	-1	-1	4		0	0						Untertest4.avi	0	880	547	72	111				0	Content		-72	-111	18398068	1653377378
18415	08:55:00.801	00:00:18.414	1105	-1024	-768	-1	-1	-1	-1	4	-1024	-768	-1	-1	-1	-1	4		0	0						Untertest4.avi	0	880	547	72	111				0	Content		-72	-111	18414735	1653394045
18431	08:55:00.817	00:00:18.431	1106	-1024	-768	-1	-1	-1	-1	4	-1024	-768	-1	-1	-1	-1	4		0	0						Untertest4.avi	0	880	547	72	111				0	Content		-72	-111	18431047	1653410357
18448	08:55:00.834	00:00:18.447	1107	-1024	-768	-1	-1	-1	-1	4	-1024	-768	-1	-1	-1	-1	4		0	0						Untertest4.avi	0	880	547	72	111				0	Content		-72	-111	18447617	1653426927
18465	08:55:00.851	00:00:18.464	1108	-1024	-768	-1	-1	-1	-1	4	-1024	-768	-1	-1	-1	-1	4		0	0						Untertest4.avi	0	880	547	72	111				0	Content		-72	-111	18464554	1653443864
18481	08:55:00.867	00:00:18.481	1109	-1024	-768	-1	-1	-1	-1	4	-1024	-768	-1	-1	-1	-1	4		0	0						Untertest4.avi	0	880	547	72	111				0	Content		-72	-111	18481221	1653460531
18498	08:55:00.884	00:00:18.498	1110	-1024	-768	-1	-1	-1	-1	4	-1024	-768	-1	-1	-1	-1	4		0	0						Untertest4.avi	0	880	547	72	111				0	Content		-72	-111	18498355	1653477665
18515	08:55:00.901	00:00:18.515	1111	-1024	-768	-1	-1	-1	-1	4	-1024	-768	-1	-1	-1	-1	4		0	0						Untertest4.avi	0	880	547	72	111				0	Content		-72	-111	18515022	1653494332
18532	08:55:00.918	00:00:18.532	1112	-1024	-768	-1	-1	-1	-1	4	-1024	-768	-1	-1	-1	-1	4		0	0						Untertest4.avi	0	880	547	72	111				0	Content		-72	-111	18532052	1653511362
18549	08:55:00.935	00:00:18.548	1113	-1024	-768	-1	-1	-1	-1	4	-1024	-768	-1	-1	-1	-1	4		0	0						Untertest4.avi	0	880	547	72	111				0	Content		-72	-111	18548720	1653528030
18565	08:55:00.951	00:00:18.565	1114	-1024	-768	-1	-1	-1	-1	4	-1024	-768	-1	-1	-1	-1	4		0	0						Untertest4.avi	0	880	547	72	111				0	Content		-72	-111	18565387	1653544697
18583	08:55:00.969	00:00:18.582	1115	-1024	-768	-1	-1	-1	-1	4	-1024	-768	-1	-1	-1	-1	4		0	0						Untertest4.avi	0	880	547	72	111				0	Content		-72	-111	18582730	1653562040
18597	08:55:00.983	00:00:18.597	1116	-1024	-768	-1	-1	-1	-1	4	-1024	-768	-1	-1	-1	-1	4		0	0						Untertest4.avi	0	880	547	72	111				0	Content		-72	-111	18597477	1653576787
18614	08:55:01.000	00:00:18.614	1117	-1024	-768	-1	-1	-1	-1	4	-1024	-768	-1	-1	-1	-1	4		0	0						Untertest4.avi	0	880	547	72	111				0	Content		-72	-111	18614142	1653593452
18631	08:55:01.017	00:00:18.630	1118	-1024	-768	-1	-1	-1	-1	4	-1024	-768	-1	-1	-1	-1	4		0	0						Untertest4.avi	0	880	547	72	111				0	Content		-72	-111	18630809	1653610119
18647	08:55:01.033	00:00:18.647	1119	-1024	-768	-1	-1	-1	-1	4	-1024	-768	-1	-1	-1	-1	4		0	0						Untertest4.avi	0	880	547	72	111				0	Content		-72	-111	18647477	1653626787
18664	08:55:01.050	00:00:18.664	1120	-1024	-768	-1	-1	-1	-1	4	-1024	-768	-1	-1	-1	-1	4		0	0						Untertest4.avi	0	880	547	72	111				0	Content		-72	-111	18664160	1653643470
18681	08:55:01.067	00:00:18.680	1121	-1024	-768	-1	-1	-1	-1	4	-1024	-768	-1	-1	-1	-1	4		0	0						Untertest4.avi	0	880	547	72	111				0	Content		-72	-111	18680827	1653660137
18697	08:55:01.083	00:00:18.697	1122	-1024	-768	-1	-1	-1	-1	4	-1024	-768	-1	-1	-1	-1	4		0	0						Untertest4.avi	0	880	547	72	111				0	Content		-72	-111	18697495	1653676805
18714	08:55:01.100	00:00:18.714	1123	-1024	-768	-1	-1	-1	-1	4	-1024	-768	-1	-1	-1	-1	4		0	0						Untertest4.avi	0	880	547	72	111				0	Content		-72	-111	18714115	1653693425
18731	08:55:01.117	00:00:18.730	1124	-1024	-768	-1	-1	-1	-1	4	-1024	-768	-1	-1	-1	-1	4		0	0						Untertest4.avi	0	880	547	72	111				0	Content		-72	-111	18730782	1653710092
18747	08:55:01.133	00:00:18.747	1125	-1024	-768	-1	-1	-1	-1	4	-1024	-768	-1	-1	-1	-1	4		0	0						Untertest4.avi	0	880	547	72	111				0	Content		-72	-111	18747428	1653726738
18764	08:55:01.150	00:00:18.764	1126	-1024	-768	-1	-1	-1	-1	4	-1024	-768	-1	-1	-1	-1	4		0	0						Untertest4.avi	0	880	547	72	111				0	Content		-72	-111	18764095	1653743405
18781	08:55:01.167	00:00:18.780	1127	-1024	-768	-1	-1	-1	-1	4	-1024	-768	-1	-1	-1	-1	4		0	0						Untertest4.avi	0	880	547	72	111				0	Content		-72	-111	18780762	1653760072
18798	08:55:01.184	00:00:18.797	1128	-1024	-768	-1	-1	-1	-1	4	-1024	-768	-1	-1	-1	-1	4		0	0						Untertest4.avi	0	880	547	72	111				0	Content		-72	-111	18797677	1653776987
18814	08:55:01.200	00:00:18.814	1129	-1024	-768	-1	-1	-1	-1	4	-1024	-768	-1	-1	-1	-1	4		0	0						Untertest4.avi	0	880	547	72	111				0	Content		-72	-111	18814344	1653793654
18831	08:55:01.217	00:00:18.831	1130	-1024	-768	-1	-1	-1	-1	4	-1024	-768	-1	-1	-1	-1	4		0	0						Untertest4.avi	0	880	547	72	111				0	Content		-72	-111	18831302	1653810612
18848	08:55:01.234	00:00:18.847	1131	-1024	-768	-1	-1	-1	-1	4	-1024	-768	-1	-1	-1	-1	4		0	0						Untertest4.avi	0	880	547	72	111				0	Content		-72	-111	18847970	1653827280
18865	08:55:01.251	00:00:18.864	1132	-1024	-768	-1	-1	-1	-1	4	-1024	-768	-1	-1	-1	-1	4		0	0						Untertest4.avi	0	880	547	72	111				0	Content		-72	-111	18864637	1653843947
18882	08:55:01.268	00:00:18.881	1133	-1024	-768	-1	-1	-1	-1	4	-1024	-768	-1	-1	-1	-1	4		0	0						Untertest4.avi	0	880	547	72	111				0	Content		-72	-111	18881962	1653861272
18899	08:55:01.285	00:00:18.899	1134	-1024	-768	-1	-1	-1	-1	4	-1024	-768	-1	-1	-1	-1	4		0	0						Untertest4.avi	0	880	547	72	111				0	Content		-72	-111	18899211	1653878521
18915	08:55:01.301	00:00:18.915	1135	-1024	-768	-1	-1	-1	-1	4	-1024	-768	-1	-1	-1	-1	4		0	0						Untertest4.avi	0	880	547	72	111				0	Content		-72	-111	18915253	1653894563
18932	08:55:01.318	00:00:18.931	1136	-1024	-768	-1	-1	-1	-1	4	-1024	-768	-1	-1	-1	-1	4		0	0						Untertest4.avi	0	880	547	72	111				0	Content		-72	-111	18931920	1653911230
18949	08:55:01.335	00:00:18.948	1137	-1024	-768	-1	-1	-1	-1	4	-1024	-768	-1	-1	-1	-1	4		0	0						Untertest4.avi	0	880	547	72	111				0	Content		-72	-111	18948588	1653927898
18965	08:55:01.351	00:00:18.964	1138	-1024	-768	-1	-1	-1	-1	4	-1024	-768	-1	-1	-1	-1	4		0	0						Untertest4.avi	0	880	547	72	111				0	Content		-72	-111	18964796	1653944106
18981	08:55:01.367	00:00:18.981	1139	-1024	-768	-1	-1	-1	-1	4	-1024	-768	-1	-1	-1	-1	4		0	0						Untertest4.avi	0	880	547	72	111				0	Content		-72	-111	18981463	1653960773
18998	08:55:01.384	00:00:18.998	1140	-1024	-768	-1	-1	-1	-1	4	-1024	-768	-1	-1	-1	-1	4		0	0						Untertest4.avi	0	880	547	72	111				0	Content		-72	-111	18998131	1653977441
19014	08:55:01.400	00:00:19.014	1141	-1024	-768	-1	-1	-1	-1	4	-1024	-768	-1	-1	-1	-1	4		0	0						Untertest4.avi	0	880	547	72	111				0	Content		-72	-111	19014386	1653993696
19031	08:55:01.417	00:00:19.031	1142	-1024	-768	-1	-1	-1	-1	4	-1024	-768	-1	-1	-1	-1	4		0	0						Untertest4.avi	0	880	547	72	111				0	Content		-72	-111	19031053	1654010363
19047	08:55:01.433	00:00:19.047	1143	-1024	-768	-1	-1	-1	-1	4	-1024	-768	-1	-1	-1	-1	4		0	0						Untertest4.avi	0	880	547	72	111				0	Content		-72	-111	19047261	1654026571
19064	08:55:01.450	00:00:19.063	1144	-1024	-768	-1	-1	-1	-1	4	-1024	-768	-1	-1	-1	-1	4		0	0						Untertest4.avi	0	880	547	72	111				0	Content		-72	-111	19063828	1654043138
19081	08:55:01.467	00:00:19.080	1145	-1024	-768	-1	-1	-1	-1	4	-1024	-768	-1	-1	-1	-1	4		0	0						Untertest4.avi	0	880	547	72	111				0	Content		-72	-111	19080764	1654060074
19097	08:55:01.483	00:00:19.097	1146	-1024	-768	-1	-1	-1	-1	4	-1024	-768	-1	-1	-1	-1	4		0	0						Untertest4.avi	0	880	547	72	111				0	Content		-72	-111	19097432	1654076742
19115	08:55:01.501	00:00:19.114	1147	-1024	-768	-1	-1	-1	-1	4	-1024	-768	-1	-1	-1	-1	4		0	0						Untertest4.avi	0	880	547	72	111				0	Content		-72	-111	19114566	1654093876
19131	08:55:01.517	00:00:19.131	1148	-1024	-768	-1	-1	-1	-1	4	-1024	-768	-1	-1	-1	-1	4		0	0						Untertest4.avi	0	880	547	72	111				0	Content		-72	-111	19131233	1654110543
19148	08:55:01.534	00:00:19.148	1149	-1024	-768	-1	-1	-1	-1	4	-1024	-768	-1	-1	-1	-1	4		0	0						Untertest4.avi	0	880	547	72	111				0	Content		-72	-111	19148264	1654127574
19165	08:55:01.551	00:00:19.164	1150	-1024	-768	-1	-1	-1	-1	4	-1024	-768	-1	-1	-1	-1	4		0	0						Untertest4.avi	0	880	547	72	111				0	Content		-72	-111	19164931	1654144241
19182	08:55:01.568	00:00:19.181	1151	-1024	-768	-1	-1	-1	-1	4	-1024	-768	-1	-1	-1	-1	4		0	0						Untertest4.avi	0	880	547	72	111				0	Content		-72	-111	19181598	1654160908
19199	08:55:01.585	00:00:19.199	1152	-1024	-768	-1	-1	-1	-1	4	-1024	-768	-1	-1	-1	-1	4		0	0						Untertest4.avi	0	880	547	72	111				0	Content		-72	-111	19199069	1654178379
19214	08:55:01.600	00:00:19.213	1153	-1024	-768	-1	-1	-1	-1	4	-1024	-768	-1	-1	-1	-1	4		0	0						Untertest4.avi	0	880	547	72	111				0	Content		-72	-111	19213817	1654193127
19230	08:55:01.616	00:00:19.230	1154	-1024	-768	-1	-1	-1	-1	4	-1024	-768	-1	-1	-1	-1	4		0	0						Untertest4.avi	0	880	547	72	111				0	Content		-72	-111	19230441	1654209751
19247	08:55:01.633	00:00:19.247	1155	-1024	-768	-1	-1	-1	-1	4	-1024	-768	-1	-1	-1	-1	4		0	0						Untertest4.avi	0	880	547	72	111				0	Content		-72	-111	19247109	1654226419
19264	08:55:01.650	00:00:19.263	1156	-1024	-768	-1	-1	-1	-1	4	-1024	-768	-1	-1	-1	-1	4		0	0						Untertest4.avi	0	880	547	72	111				0	Content		-72	-111	19263776	1654243086
19280	08:55:01.666	00:00:19.280	1157	-1024	-768	-1	-1	-1	-1	4	-1024	-768	-1	-1	-1	-1	4		0	0						Untertest4.avi	0	880	547	72	111				0	Content		-72	-111	19280432	1654259742
19297	08:55:01.683	00:00:19.297	1158	-1024	-768	-1	-1	-1	-1	4	-1024	-768	-1	-1	-1	-1	4		0	0						Untertest4.avi	0	880	547	72	111				0	Content		-72	-111	19297100	1654276410
19314	08:55:01.700	00:00:19.313	1159	-1024	-768	-1	-1	-1	-1	4	-1024	-768	-1	-1	-1	-1	4		0	0						Untertest4.avi	0	880	547	72	111				0	Content		-72	-111	19313767	1654293077
19330	08:55:01.716	00:00:19.330	1160	-1024	-768	-1	-1	-1	-1	4	-1024	-768	-1	-1	-1	-1	4		0	0						Untertest4.avi	0	880	547	72	111				0	Content		-72	-111	19330414	1654309724
19347	08:55:01.733	00:00:19.347	1161	-1024	-768	-1	-1	-1	-1	4	-1024	-768	-1	-1	-1	-1	4		0	0						Untertest4.avi	0	880	547	72	111				0	Content		-72	-111	19347082	1654326392
19364	08:55:01.750	00:00:19.363	1162	-1024	-768	-1	-1	-1	-1	4	-1024	-768	-1	-1	-1	-1	4		0	0						Untertest4.avi	0	880	547	72	111				0	Content		-72	-111	19363699	1654343009
19380	08:55:01.766	00:00:19.380	1163	-1024	-768	-1	-1	-1	-1	4	-1024	-768	-1	-1	-1	-1	4		0	0						Untertest4.avi	0	880	547	72	111				0	Content		-72	-111	19380366	1654359676
19397	08:55:01.783	00:00:19.397	1164	-1024	-768	-1	-1	-1	-1	4	-1024	-768	-1	-1	-1	-1	4		0	0						Untertest4.avi	0	880	547	72	111				0	Content		-72	-111	19397034	1654376344
19414	08:55:01.800	00:00:19.413	1165	-1024	-768	-1	-1	-1	-1	4	-1024	-768	-1	-1	-1	-1	4		0	0						Untertest4.avi	0	880	547	72	111				0	Content		-72	-111	19413921	1654393231
19431	08:55:01.817	00:00:19.430	1166	-1024	-768	-1	-1	-1	-1	4	-1024	-768	-1	-1	-1	-1	4		0	0						Untertest4.avi	0	880	547	72	111				0	Content		-72	-111	19430588	1654409898
19448	08:55:01.834	00:00:19.447	1167	-1024	-768	-1	-1	-1	-1	4	-1024	-768	-1	-1	-1	-1	4		0	0						Untertest4.avi	0	880	547	72	111				0	Content		-72	-111	19447579	1654426889
19464	08:55:01.850	00:00:19.464	1168	-1024	-768	-1	-1	-1	-1	4	-1024	-768	-1	-1	-1	-1	4		0	0						Untertest4.avi	0	880	547	72	111				0	Content		-72	-111	19464246	1654443556
19481	08:55:01.867	00:00:19.480	1169	-1024	-768	-1	-1	-1	-1	4	-1024	-768	-1	-1	-1	-1	4		0	0						Untertest4.avi	0	880	547	72	111				0	Content		-72	-111	19480913	1654460223
19498	08:55:01.884	00:00:19.498	1170	-1024	-768	-1	-1	-1	-1	4	-1024	-768	-1	-1	-1	-1	4		0	0						Untertest4.avi	0	880	547	72	111				0	Content		-72	-111	19498180	1654477490
19515	08:55:01.901	00:00:19.515	1171	-1024	-768	-1	-1	-1	-1	4	-1024	-768	-1	-1	-1	-1	4		0	0						Untertest4.avi	0	880	547	72	111				0	Content		-72	-111	19515426	1654494736
19531	08:55:01.917	00:00:19.531	1172	-1024	-768	-1	-1	-1	-1	4	-1024	-768	-1	-1	-1	-1	4		0	0						Untertest4.avi	0	880	547	72	111				0	Content		-72	-111	19531468	1654510778
19548	08:55:01.934	00:00:19.548	1173	-1024	-768	-1	-1	-1	-1	4	-1024	-768	-1	-1	-1	-1	4		0	0						Untertest4.avi	0	880	547	72	111				0	Content		-72	-111	19548136	1654527446
19565	08:55:01.951	00:00:19.564	1174	-1024	-768	-1	-1	-1	-1	4	-1024	-768	-1	-1	-1	-1	4		0	0						Untertest4.avi	0	880	547	72	111				0	Content		-72	-111	19564803	1654544113
19581	08:55:01.967	00:00:19.581	1175	-1024	-768	-1	-1	-1	-1	4	-1024	-768	-1	-1	-1	-1	4		0	0						Untertest4.avi	0	880	547	72	111				0	Content		-72	-111	19581053	1654560363
19598	08:55:01.984	00:00:19.597	1176	-1024	-768	-1	-1	-1	-1	4	-1024	-768	-1	-1	-1	-1	4		0	0						Untertest4.avi	0	880	547	72	111				0	Content		-72	-111	19597721	1654577031
19614	08:55:02.000	00:00:19.614	1177	-1024	-768	-1	-1	-1	-1	4	-1024	-768	-1	-1	-1	-1	4		0	0						Untertest4.avi	0	880	547	72	111				0	Content		-72	-111	19614388	1654593698
19631	08:55:02.017	00:00:19.630	1178	-1024	-768	-1	-1	-1	-1	4	-1024	-768	-1	-1	-1	-1	4		0	0						Untertest4.avi	0	880	547	72	111				0	Content		-72	-111	19630684	1654609994
19647	08:55:02.033	00:00:19.647	1179	-1024	-768	-1	-1	-1	-1	4	-1024	-768	-1	-1	-1	-1	4		0	0						Untertest4.avi	0	880	547	72	111				0	Content		-72	-111	19647352	1654626662
19663	08:55:02.049	00:00:19.663	1180	-1024	-768	-1	-1	-1	-1	4	-1024	-768	-1	-1	-1	-1	4		0	0						Untertest4.avi	0	880	547	72	111				0	Content		-72	-111	19663474	1654642784
19680	08:55:02.066	00:00:19.680	1181	-1024	-768	-1	-1	-1	-1	4	-1024	-768	-1	-1	-1	-1	4		0	0						Untertest4.avi	0	880	547	72	111				0	Content		-72	-111	19680169	1654659479
19697	08:55:02.083	00:00:19.697	1182	-1024	-768	-1	-1	-1	-1	4	-1024	-768	-1	-1	-1	-1	4		0	0						Untertest4.avi	0	880	547	72	111				0	Content		-72	-111	19697105	1654676415
19714	08:55:02.100	00:00:19.713	1183	-1024	-768	-1	-1	-1	-1	4	-1024	-768	-1	-1	-1	-1	4		0	0						Untertest4.avi	0	880	547	72	111				0	Content		-72	-111	19713772	1654693082
19731	08:55:02.117	00:00:19.730	1184	-1024	-768	-1	-1	-1	-1	4	-1024	-768	-1	-1	-1	-1	4		0	0						Untertest4.avi	0	880	547	72	111				0	Content		-72	-111	19730905	1654710215
19748	08:55:02.134	00:00:19.747	1185	-1024	-768	-1	-1	-1	-1	4	-1024	-768	-1	-1	-1	-1	4		0	0						Untertest4.avi	0	880	547	72	111				0	Content		-72	-111	19747573	1654726883
19765	08:55:02.151	00:00:19.764	1186	-1024	-768	-1	-1	-1	-1	4	-1024	-768	-1	-1	-1	-1	4		0	0						Untertest4.avi	0	880	547	72	111				0	Content		-72	-111	19764607	1654743917
19781	08:55:02.167	00:00:19.781	1187	-1024	-768	-1	-1	-1	-1	4	-1024	-768	-1	-1	-1	-1	4		0	0						Untertest4.avi	0	880	547	72	111				0	Content		-72	-111	19781274	1654760584
19798	08:55:02.184	00:00:19.797	1188	-1024	-768	-1	-1	-1	-1	4	-1024	-768	-1	-1	-1	-1	4		0	0						Untertest4.avi	0	880	547	72	111				0	Content		-72	-111	19797942	1654777252
19815	08:55:02.201	00:00:19.815	1189	-1024	-768	-1	-1	-1	-1	4	-1024	-768	-1	-1	-1	-1	4		0	0						Untertest4.avi	0	880	547	72	111				0	Content		-72	-111	19815280	1654794590
19831	08:55:02.217	00:00:19.830	1190	-1024	-768	-1	-1	-1	-1	4	-1024	-768	-1	-1	-1	-1	4		0	0						Untertest4.avi	0	880	547	72	111				0	Content		-72	-111	19830967	1654810277
19848	08:55:02.234	00:00:19.847	1191	-1024	-768	-1	-1	-1	-1	4	-1024	-768	-1	-1	-1	-1	4		0	0						Untertest4.avi	0	880	547	72	111				0	Content		-72	-111	19847635	1654826945
19864	08:55:02.250	00:00:19.863	1192	-1024	-768	-1	-1	-1	-1	4	-1024	-768	-1	-1	-1	-1	4		0	0						Untertest4.avi	0	880	547	72	111				0	Content		-72	-111	19863829	1654843139
19880	08:55:02.266	00:00:19.880	1193	-1024	-768	-1	-1	-1	-1	4	-1024	-768	-1	-1	-1	-1	4		0	0						Untertest4.avi	0	880	547	72	111				0	Content		-72	-111	19880496	1654859806
19897	08:55:02.283	00:00:19.897	1194	-1024	-768	-1	-1	-1	-1	4	-1024	-768	-1	-1	-1	-1	4		0	0						Untertest4.avi	0	880	547	72	111				0	Content		-72	-111	19897028	1654876338
19914	08:55:02.300	00:00:19.913	1195	-1024	-768	-1	-1	-1	-1	4	-1024	-768	-1	-1	-1	-1	4		0	0						Untertest4.avi	0	880	547	72	111				0	Content		-72	-111	19913695	1654893005
19930	08:55:02.316	00:00:19.930	1196	-1024	-768	-1	-1	-1	-1	4	-1024	-768	-1	-1	-1	-1	4		0	0						Untertest4.avi	0	880	547	72	111				0	Content		-72	-111	19930362	1654909672
19947	08:55:02.333	00:00:19.946	1197	-1024	-768	-1	-1	-1	-1	4	-1024	-768	-1	-1	-1	-1	4		0	0						Untertest4.avi	0	880	547	72	111				0	Content		-72	-111	19946873	1654926183
19964	08:55:02.350	00:00:19.963	1198	-1024	-768	-1	-1	-1	-1	4	-1024	-768	-1	-1	-1	-1	4		0	0						Untertest4.avi	0	880	547	72	111				0	Content		-72	-111	19963540	1654942850
19980	08:55:02.366	00:00:19.980	1199	-1024	-768	-1	-1	-1	-1	4	-1024	-768	-1	-1	-1	-1	4		0	0						Untertest4.avi	0	880	547	72	111				0	Content		-72	-111	19980207	1654959517
19997	08:55:02.383	00:00:19.996	1200	-1024	-768	-1	-1	-1	-1	4	-1024	-768	-1	-1	-1	-1	4		0	0						Untertest4.avi	0	880	547	72	111				0	Content		-72	-111	19996770	1654976080
20013	08:55:02.399	00:00:20.013	1201	-1024	-768	-1	-1	-1	-1	4	-1024	-768	-1	-1	-1	-1	4		0	0						Untertest4.avi	0	880	547	72	111				0	Content		-72	-111	20013437	1654992747
20030	08:55:02.416	00:00:20.030	1202	-1024	-768	-1	-1	-1	-1	4	-1024	-768	-1	-1	-1	-1	4		0	0						Untertest4.avi	0	880	547	72	111				0	Content		-72	-111	20030104	1655009414
20047	08:55:02.433	00:00:20.046	1203	-1024	-768	-1	-1	-1	-1	4	-1024	-768	-1	-1	-1	-1	4		0	0						Untertest4.avi	0	880	547	72	111				0	Content		-72	-111	20046943	1655026253
20064	08:55:02.450	00:00:20.063	1204	-1024	-768	-1	-1	-1	-1	4	-1024	-768	-1	-1	-1	-1	4		0	0						Untertest4.avi	0	880	547	72	111				0	Content		-72	-111	20063610	1655042920
20081	08:55:02.467	00:00:20.080	1205	-1024	-768	-1	-1	-1	-1	4	-1024	-768	-1	-1	-1	-1	4		0	0						Untertest4.avi	0	880	547	72	111				0	Content		-72	-111	20080535	1655059845
20097	08:55:02.483	00:00:20.097	1206	-1024	-768	-1	-1	-1	-1	4	-1024	-768	-1	-1	-1	-1	4		0	0						Untertest4.avi	0	880	547	72	111				0	Content		-72	-111	20097203	1655076513
20114	08:55:02.500	00:00:20.113	1207	-1024	-768	-1	-1	-1	-1	4	-1024	-768	-1	-1	-1	-1	4		0	0						Untertest4.avi	0	880	547	72	111				0	Content		-72	-111	20113870	1655093180
20131	08:55:02.517	00:00:20.131	1208	-1024	-768	-1	-1	-1	-1	4	-1024	-768	-1	-1	-1	-1	4		0	0						Untertest4.avi	0	880	547	72	111				0	Content		-72	-111	20131127	1655110437
20148	08:55:02.534	00:00:20.147	1209	-1024	-768	-1	-1	-1	-1	4	-1024	-768	-1	-1	-1	-1	4		0	0						Untertest4.avi	0	880	547	72	111				0	Content		-72	-111	20147795	1655127105
20164	08:55:02.550	00:00:20.164	1210	-1024	-768	-1	-1	-1	-1	4	-1024	-768	-1	-1	-1	-1	4		0	0						Untertest4.avi	0	880	547	72	111				0	Content		-72	-111	20164033	1655143343
20181	08:55:02.567	00:00:20.180	1211	-1024	-768	-1	-1	-1	-1	4	-1024	-768	-1	-1	-1	-1	4		0	0						Untertest4.avi	0	880	547	72	111				0	Content		-72	-111	20180700	1655160010
20197	08:55:02.583	00:00:20.197	1212	-1024	-768	-1	-1	-1	-1	4	-1024	-768	-1	-1	-1	-1	4		0	0						Untertest4.avi	0	880	547	72	111				0	Content		-72	-111	20197368	1655176678
20213	08:55:02.599	00:00:20.213	1213	-1024	-768	-1	-1	-1	-1	4	-1024	-768	-1	-1	-1	-1	4		0	0						Untertest4.avi	0	880	547	72	111				0	Content		-72	-111	20213130	1655192440
20230	08:55:02.616	00:00:20.229	1214	-1024	-768	-1	-1	-1	-1	4	-1024	-768	-1	-1	-1	-1	4		0	0						Untertest4.avi	0	880	547	72	111				0	Content		-72	-111	20229752	1655209062
20246	08:55:02.632	00:00:20.246	1215	-1024	-768	-1	-1	-1	-1	4	-1024	-768	-1	-1	-1	-1	4		0	0						Untertest4.avi	0	880	547	72	111				0	Content		-72	-111	20246438	1655225748
20263	08:55:02.649	00:00:20.263	1216	-1024	-768	-1	-1	-1	-1	4	-1024	-768	-1	-1	-1	-1	4		0	0						Untertest4.avi	0	880	547	72	111				0	Content		-72	-111	20263105	1655242415
20280	08:55:02.666	00:00:20.279	1217	-1024	-768	-1	-1	-1	-1	4	-1024	-768	-1	-1	-1	-1	4		0	0						Untertest4.avi	0	880	547	72	111				0	Content		-72	-111	20279772	1655259082
20296	08:55:02.682	00:00:20.296	1218	-1024	-768	-1	-1	-1	-1	4	-1024	-768	-1	-1	-1	-1	4		0	0						Untertest4.avi	0	880	547	72	111				0	Content		-72	-111	20296426	1655275736
20313	08:55:02.699	00:00:20.313	1219	-1024	-768	-1	-1	-1	-1	4	-1024	-768	-1	-1	-1	-1	4		0	0						Untertest4.avi	0	880	547	72	111				0	Content		-72	-111	20313009	1655292319
20330	08:55:02.716	00:00:20.329	1220	-1024	-768	-1	-1	-1	-1	4	-1024	-768	-1	-1	-1	-1	4		0	0						Untertest4.avi	0	880	547	72	111				0	Content		-72	-111	20329940	1655309250
20347	08:55:02.733	00:00:20.346	1221	-1024	-768	-1	-1	-1	-1	4	-1024	-768	-1	-1	-1	-1	4		0	0						Untertest4.avi	0	880	547	72	111				0	Content		-72	-111	20346608	1655325918
20364	08:55:02.750	00:00:20.363	1222	-1024	-768	-1	-1	-1	-1	4	-1024	-768	-1	-1	-1	-1	4		0	0						Untertest4.avi	0	880	547	72	111				0	Content		-72	-111	20363611	1655342921
20380	08:55:02.766	00:00:20.380	1223	-1024	-768	-1	-1	-1	-1	4	-1024	-768	-1	-1	-1	-1	4		0	0						Untertest4.avi	0	880	547	72	111				0	Content		-72	-111	20380278	1655359588
20397	08:55:02.783	00:00:20.396	1224	-1024	-768	-1	-1	-1	-1	4	-1024	-768	-1	-1	-1	-1	4		0	0						Untertest4.avi	0	880	547	72	111				0	Content		-72	-111	20396946	1655376256
20414	08:55:02.800	00:00:20.414	1225	-1024	-768	-1	-1	-1	-1	4	-1024	-768	-1	-1	-1	-1	4		0	0						Untertest4.avi	0	880	547	72	111				0	Content		-72	-111	20414042	1655393352
20431	08:55:02.817	00:00:20.430	1226	-1024	-768	-1	-1	-1	-1	4	-1024	-768	-1	-1	-1	-1	4		0	0						Untertest4.avi	0	880	547	72	111				0	Content		-72	-111	20430709	1655410019
20447	08:55:02.833	00:00:20.447	1227	-1024	-768	-1	-1	-1	-1	4	-1024	-768	-1	-1	-1	-1	4		0	0						Untertest4.avi	0	880	547	72	111				0	Content		-72	-111	20447377	1655426687
20463	08:55:02.849	00:00:20.463	1228	-1024	-768	-1	-1	-1	-1	4	-1024	-768	-1	-1	-1	-1	4		0	0						Untertest4.avi	0	880	547	72	111				0	Content		-72	-111	20463493	1655442803
20480	08:55:02.866	00:00:20.480	1229	-1024	-768	-1	-1	-1	-1	4	-1024	-768	-1	-1	-1	-1	4		0	0						Untertest4.avi	0	880	547	72	111				0	Content		-72	-111	20480160	1655459470
20497	08:55:02.883	00:00:20.496	1230	-1024	-768	-1	-1	-1	-1	4	-1024	-768	-1	-1	-1	-1	4		0	0						Untertest4.avi	0	880	547	72	111				0	Content		-72	-111	20496644	1655475954
20513	08:55:02.899	00:00:20.513	1231	-1024	-768	-1	-1	-1	-1	4	-1024	-768	-1	-1	-1	-1	4		0	0						Untertest4.avi	0	880	547	72	111				0	Content		-72	-111	20513311	1655492621
20530	08:55:02.916	00:00:20.529	1232	-1024	-768	-1	-1	-1	-1	4	-1024	-768	-1	-1	-1	-1	4		0	0						Untertest4.avi	0	880	547	72	111				0	Content		-72	-111	20529978	1655509288
20546	08:55:02.932	00:00:20.546	1233	-1024	-768	-1	-1	-1	-1	4	-1024	-768	-1	-1	-1	-1	4		0	0						Untertest4.avi	0	880	547	72	111				0	Content		-72	-111	20546229	1655525539
20563	08:55:02.949	00:00:20.562	1234	-1024	-768	-1	-1	-1	-1	4	-1024	-768	-1	-1	-1	-1	4		0	0						Untertest4.avi	0	880	547	72	111				0	Content		-72	-111	20562853	1655542163
20580	08:55:02.966	00:00:20.579	1235	-1024	-768	-1	-1	-1	-1	4	-1024	-768	-1	-1	-1	-1	4		0	0						Untertest4.avi	0	880	547	72	111				0	Content		-72	-111	20579519	1655558829
20596	08:55:02.982	00:00:20.596	1236	-1024	-768	-1	-1	-1	-1	4	-1024	-768	-1	-1	-1	-1	4		0	0						Untertest4.avi	0	880	547	72	111				0	Content		-72	-111	20596187	1655575497
20613	08:55:02.999	00:00:20.612	1237	-1024	-768	-1	-1	-1	-1	4	-1024	-768	-1	-1	-1	-1	4		0	0						Untertest4.avi	0	880	547	72	111				0	Content		-72	-111	20612854	1655592164
20629	08:55:03.015	00:00:20.629	1238	-1024	-768	-1	-1	-1	-1	4	-1024	-768	-1	-1	-1	-1	4		0	0						Untertest4.avi	0	880	547	72	111				0	Content		-72	-111	20629483	1655608793
20646	08:55:03.032	00:00:20.646	1239	-1024	-768	-1	-1	-1	-1	4	-1024	-768	-1	-1	-1	-1	4		0	0						Untertest4.avi	0	880	547	72	111				0	Content		-72	-111	20646151	1655625461
20663	08:55:03.049	00:00:20.663	1240	-1024	-768	-1	-1	-1	-1	4	-1024	-768	-1	-1	-1	-1	4		0	0						Untertest4.avi	0	880	547	72	111				0	Content		-72	-111	20663068	1655642378
20680	08:55:03.066	00:00:20.679	1241	-1024	-768	-1	-1	-1	-1	4	-1024	-768	-1	-1	-1	-1	4		0	0						Untertest4.avi	0	880	547	72	111				0	Content		-72	-111	20679735	1655659045
20697	08:55:03.083	00:00:20.696	1242	-1024	-768	-1	-1	-1	-1	4	-1024	-768	-1	-1	-1	-1	4		0	0						Untertest4.avi	0	880	547	72	111				0	Content		-72	-111	20696730	1655676040
20713	08:55:03.099	00:00:20.713	1243	-1024	-768	-1	-1	-1	-1	4	-1024	-768	-1	-1	-1	-1	4		0	0						Untertest4.avi	0	880	547	72	111				0	Content		-72	-111	20713397	1655692707
20730	08:55:03.116	00:00:20.730	1244	-1024	-768	-1	-1	-1	-1	4	-1024	-768	-1	-1	-1	-1	4		0	0						Untertest4.avi	0	880	547	72	111				0	Content		-72	-111	20730064	1655709374
20747	08:55:03.133	00:00:20.747	1245	-1024	-768	-1	-1	-1	-1	4	-1024	-768	-1	-1	-1	-1	4		0	0						Untertest4.avi	0	880	547	72	111				0	Content		-72	-111	20747335	1655726645
20764	08:55:03.150	00:00:20.764	1246	-1024	-768	-1	-1	-1	-1	4	-1024	-768	-1	-1	-1	-1	4		0	0						Untertest4.avi	0	880	547	72	111				0	Content		-72	-111	20764002	1655743312
20780	08:55:03.166	00:00:20.780	1247	-1024	-768	-1	-1	-1	-1	4	-1024	-768	-1	-1	-1	-1	4		0	0						Untertest4.avi	0	880	547	72	111				0	Content		-72	-111	20780247	1655759557
20797	08:55:03.183	00:00:20.796	1248	-1024	-768	-1	-1	-1	-1	4	-1024	-768	-1	-1	-1	-1	4		0	0						Untertest4.avi	0	880	547	72	111				0	Content		-72	-111	20796915	1655776225
20814	08:55:03.200	00:00:20.813	1249	-1024	-768	-1	-1	-1	-1	4	-1024	-768	-1	-1	-1	-1	4		0	0						Untertest4.avi	0	880	547	72	111				0	Content		-72	-111	20813582	1655792892
20829	08:55:03.215	00:00:20.829	1250	-1024	-768	-1	-1	-1	-1	4	-1024	-768	-1	-1	-1	-1	4		0	0						Untertest4.avi	0	880	547	72	111				0	Content		-72	-111	20829340	1655808650
20846	08:55:03.232	00:00:20.846	1251	-1024	-768	-1	-1	-1	-1	4	-1024	-768	-1	-1	-1	-1	4		0	0						Untertest4.avi	0	880	547	72	111				0	Content		-72	-111	20846091	1655825401
20863	08:55:03.249	00:00:20.862	1252	-1024	-768	-1	-1	-1	-1	4	-1024	-768	-1	-1	-1	-1	4		0	0						Untertest4.avi	0	880	547	72	111				0	Content		-72	-111	20862776	1655842086
20879	08:55:03.265	00:00:20.879	1253	-1024	-768	-1	-1	-1	-1	4	-1024	-768	-1	-1	-1	-1	4		0	0						Untertest4.avi	0	880	547	72	111				0	Content		-72	-111	20879443	1655858753
20896	08:55:03.282	00:00:20.896	1254	-1024	-768	-1	-1	-1	-1	4	-1024	-768	-1	-1	-1	-1	4		0	0						Untertest4.avi	0	880	547	72	111				0	Content		-72	-111	20896111	1655875421
20913	08:55:03.299	00:00:20.912	1255	-1024	-768	-1	-1	-1	-1	4	-1024	-768	-1	-1	-1	-1	4		0	0						Untertest4.avi	0	880	547	72	111				0	Content		-72	-111	20912766	1655892076
20929	08:55:03.315	00:00:20.929	1256	-1024	-768	-1	-1	-1	-1	4	-1024	-768	-1	-1	-1	-1	4		0	0						Untertest4.avi	0	880	547	72	111				0	Content		-72	-111	20929334	1655908644
20946	08:55:03.332	00:00:20.945	1257	-1024	-768	-1	-1	-1	-1	4	-1024	-768	-1	-1	-1	-1	4		0	0						Untertest4.avi	0	880	547	72	111				0	Content		-72	-111	20945966	1655925276
20963	08:55:03.349	00:00:20.963	1258	-1024	-768	-1	-1	-1	-1	4	-1024	-768	-1	-1	-1	-1	4		0	0						Untertest4.avi	0	880	547	72	111				0	Content		-72	-111	20963046	1655942356
20980	08:55:03.366	00:00:20.979	1259	-1024	-768	-1	-1	-1	-1	4	-1024	-768	-1	-1	-1	-1	4		0	0						Untertest4.avi	0	880	547	72	111				0	Content		-72	-111	20979713	1655959023
20996	08:55:03.382	00:00:20.996	1260	-1024	-768	-1	-1	-1	-1	4	-1024	-768	-1	-1	-1	-1	4		0	0						Untertest4.avi	0	880	547	72	111				0	Content		-72	-111	20996381	1655975691
21014	08:55:03.400	00:00:21.013	1261	-1024	-768	-1	-1	-1	-1	4	-1024	-768	-1	-1	-1	-1	4		0	0						Untertest4.avi	0	880	547	72	111				0	Content		-72	-111	21013531	1655992841
21030	08:55:03.416	00:00:21.030	1262	-1024	-768	-1	-1	-1	-1	4	-1024	-768	-1	-1	-1	-1	4		0	0						Untertest4.avi	0	880	547	72	111				0	Content		-72	-111	21030198	1656009508
21047	08:55:03.433	00:00:21.046	1263	-1024	-768	-1	-1	-1	-1	4	-1024	-768	-1	-1	-1	-1	4		0	0						Untertest4.avi	0	880	547	72	111				0	Content		-72	-111	21046866	1656026176
21063	08:55:03.449	00:00:21.063	1264	-1024	-768	-1	-1	-1	-1	4	-1024	-768	-1	-1	-1	-1	4		0	0						Untertest4.avi	0	880	547	72	111				0	Content		-72	-111	21063187	1656042497
21080	08:55:03.466	00:00:21.079	1265	-1024	-768	-1	-1	-1	-1	4	-1024	-768	-1	-1	-1	-1	4		0	0						Untertest4.avi	0	880	547	72	111				0	Content		-72	-111	21079854	1656059164
21097	08:55:03.483	00:00:21.096	1266	-1024	-768	-1	-1	-1	-1	4	-1024	-768	-1	-1	-1	-1	4		0	0						Untertest4.avi	0	880	547	72	111				0	Content		-72	-111	21096522	1656075832
21113	08:55:03.499	00:00:21.112	1267	-1024	-768	-1	-1	-1	-1	4	-1024	-768	-1	-1	-1	-1	4		0	0						Untertest4.avi	0	880	547	72	111				0	Content		-72	-111	21112963	1656092273
21130	08:55:03.516	00:00:21.129	1268	-1024	-768	-1	-1	-1	-1	4	-1024	-768	-1	-1	-1	-1	4		0	0						Untertest4.avi	0	880	547	72	111				0	Content		-72	-111	21129630	1656108940
21146	08:55:03.532	00:00:21.146	1269	-1024	-768	-1	-1	-1	-1	4	-1024	-768	-1	-1	-1	-1	4		0	0						Untertest4.avi	0	880	547	72	111				0	Content		-72	-111	21146298	1656125608
21163	08:55:03.549	00:00:21.162	1270	-1024	-768	-1	-1	-1	-1	4	-1024	-768	-1	-1	-1	-1	4		0	0						Untertest4.avi	0	880	547	72	111				0	Content		-72	-111	21162587	1656141897
21179	08:55:03.565	00:00:21.179	1271	-1024	-768	-1	-1	-1	-1	4	-1024	-768	-1	-1	-1	-1	4		0	0						Untertest4.avi	0	880	547	72	111				0	Content		-72	-111	21179195	1656158505
21196	08:55:03.582	00:00:21.195	1272	-1024	-768	-1	-1	-1	-1	4	-1024	-768	-1	-1	-1	-1	4		0	0						Untertest4.avi	0	880	547	72	111				0	Content		-72	-111	21195821	1656175131
21212	08:55:03.598	00:00:21.212	1273	-1024	-768	-1	-1	-1	-1	4	-1024	-768	-1	-1	-1	-1	4		0	0						Untertest4.avi	0	880	547	72	111				0	Content		-72	-111	21212488	1656191798
21229	08:55:03.615	00:00:21.229	1274	-1024	-768	-1	-1	-1	-1	4	-1024	-768	-1	-1	-1	-1	4		0	0						Untertest4.avi	0	880	547	72	111				0	Content		-72	-111	21229155	1656208465
21246	08:55:03.632	00:00:21.245	1275	-1024	-768	-1	-1	-1	-1	4	-1024	-768	-1	-1	-1	-1	4		0	0						Untertest4.avi	0	880	547	72	111				0	Content		-72	-111	21245792	1656225102
21262	08:55:03.648	00:00:21.262	1276	-1024	-768	-1	-1	-1	-1	4	-1024	-768	-1	-1	-1	-1	4		0	0						Untertest4.avi	0	880	547	72	111				0	Content		-72	-111	21262459	1656241769
21279	08:55:03.665	00:00:21.279	1277	-1024	-768	-1	-1	-1	-1	4	-1024	-768	-1	-1	-1	-1	4		0	0						Untertest4.avi	0	880	547	72	111				0	Content		-72	-111	21279126	1656258436
21296	08:55:03.682	00:00:21.296	1278	-1024	-768	-1	-1	-1	-1	4	-1024	-768	-1	-1	-1	-1	4		0	0						Untertest4.avi	0	880	547	72	111				0	Content		-72	-111	21296032	1656275342
21313	08:55:03.699	00:00:21.312	1279	-1024	-768	-1	-1	-1	-1	4	-1024	-768	-1	-1	-1	-1	4		0	0						Untertest4.avi	0	880	547	72	111				0	Content		-72	-111	21312699	1656292009
21330	08:55:03.716	00:00:21.329	1280	-1024	-768	-1	-1	-1	-1	4	-1024	-768	-1	-1	-1	-1	4		0	0						Untertest4.avi	0	880	547	72	111				0	Content		-72	-111	21329695	1656309005
21346	08:55:03.732	00:00:21.346	1281	-1024	-768	-1	-1	-1	-1	4	-1024	-768	-1	-1	-1	-1	4		0	0						Untertest4.avi	0	880	547	72	111				0	Content		-72	-111	21346363	1656325673
21363	08:55:03.749	00:00:21.363	1282	-1024	-768	-1	-1	-1	-1	4	-1024	-768	-1	-1	-1	-1	4		0	0						Untertest4.avi	0	880	547	72	111				0	Content		-72	-111	21363030	1656342340
21380	08:55:03.766	00:00:21.380	1283	-1024	-768	-1	-1	-1	-1	4	-1024	-768	-1	-1	-1	-1	4		0	0						Untertest4.avi	0	880	547	72	111				0	Content		-72	-111	21380309	1656359619
21397	08:55:03.783	00:00:21.396	1284	-1024	-768	-1	-1	-1	-1	4	-1024	-768	-1	-1	-1	-1	4		0	0						Untertest4.avi	0	880	547	72	111				0	Content		-72	-111	21396977	1656376287
21413	08:55:03.799	00:00:21.413	1285	-1024	-768	-1	-1	-1	-1	4	-1024	-768	-1	-1	-1	-1	4		0	0						Untertest4.avi	0	880	547	72	111				0	Content		-72	-111	21413212	1656392522
21430	08:55:03.816	00:00:21.429	1286	-1024	-768	-1	-1	-1	-1	4	-1024	-768	-1	-1	-1	-1	4		0	0						Untertest4.avi	0	880	547	72	111				0	Content		-72	-111	21429879	1656409189
21447	08:55:03.833	00:00:21.446	1287	-1024	-768	-1	-1	-1	-1	4	-1024	-768	-1	-1	-1	-1	4		0	0						Untertest4.avi	0	880	547	72	111				0	Content		-72	-111	21446547	1656425857
21462	08:55:03.848	00:00:21.462	1288	-1024	-768	-1	-1	-1	-1	4	-1024	-768	-1	-1	-1	-1	4		0	0						Untertest4.avi	0	880	547	72	111				0	Content		-72	-111	21462302	1656441612
21479	08:55:03.865	00:00:21.478	1289	-1024	-768	-1	-1	-1	-1	4	-1024	-768	-1	-1	-1	-1	4		0	0						Untertest4.avi	0	880	547	72	111				0	Content		-72	-111	21478927	1656458237
21496	08:55:03.882	00:00:21.495	1290	-1024	-768	-1	-1	-1	-1	4	-1024	-768	-1	-1	-1	-1	4		0	0						Untertest4.avi	0	880	547	72	111				0	Content		-72	-111	21495613	1656474923
21512	08:55:03.898	00:00:21.512	1291	-1024	-768	-1	-1	-1	-1	4	-1024	-768	-1	-1	-1	-1	4		0	0						Untertest4.avi	0	880	547	72	111				0	Content		-72	-111	21512280	1656491590
21529	08:55:03.915	00:00:21.528	1292	-1024	-768	-1	-1	-1	-1	4	-1024	-768	-1	-1	-1	-1	4		0	0						Untertest4.avi	0	880	547	72	111				0	Content		-72	-111	21528947	1656508257
21546	08:55:03.932	00:00:21.545	1293	-1024	-768	-1	-1	-1	-1	4	-1024	-768	-1	-1	-1	-1	4		0	0						Untertest4.avi	0	880	547	72	111				0	Content		-72	-111	21545728	1656525038
21562	08:55:03.948	00:00:21.562	1294	-1024	-768	-1	-1	-1	-1	4	-1024	-768	-1	-1	-1	-1	4		0	0						Untertest4.avi	0	880	547	72	111				0	Content		-72	-111	21562297	1656541607
21579	08:55:03.965	00:00:21.578	1295	-1024	-768	-1	-1	-1	-1	4	-1024	-768	-1	-1	-1	-1	4		0	0						Untertest4.avi	0	880	547	72	111				0	Content		-72	-111	21578923	1656558233
21596	08:55:03.982	00:00:21.596	1296	-1024	-768	-1	-1	-1	-1	4	-1024	-768	-1	-1	-1	-1	4		0	0						Untertest4.avi	0	880	547	72	111				0	Content		-72	-111	21596005	1656575315
21613	08:55:03.999	00:00:21.612	1297	-1024	-768	-1	-1	-1	-1	4	-1024	-768	-1	-1	-1	-1	4		0	0						Untertest4.avi	0	880	547	72	111				0	Content		-72	-111	21612672	1656591982
21629	08:55:04.015	00:00:21.629	1298	-1024	-768	-1	-1	-1	-1	4	-1024	-768	-1	-1	-1	-1	4		0	0						Untertest4.avi	0	880	547	72	111				0	Content		-72	-111	21629339	1656608649
21646	08:55:04.032	00:00:21.646	1299	-1024	-768	-1	-1	-1	-1	4	-1024	-768	-1	-1	-1	-1	4		0	0						Untertest4.avi	0	880	547	72	111				0	Content		-72	-111	21646490	1656625800
21663	08:55:04.049	00:00:21.663	1300	-1024	-768	-1	-1	-1	-1	4	-1024	-768	-1	-1	-1	-1	4		0	0						Untertest4.avi	0	880	547	72	111				0	Content		-72	-111	21663157	1656642467
21680	08:55:04.066	00:00:21.679	1301	-1024	-768	-1	-1	-1	-1	4	-1024	-768	-1	-1	-1	-1	4		0	0						Untertest4.avi	0	880	547	72	111				0	Content		-72	-111	21679824	1656659134
21696	08:55:04.082	00:00:21.696	1302	-1024	-768	-1	-1	-1	-1	4	-1024	-768	-1	-1	-1	-1	4		0	0						Untertest4.avi	0	880	547	72	111				0	Content		-72	-111	21696145	1656675455
21713	08:55:04.099	00:00:21.712	1303	-1024	-768	-1	-1	-1	-1	4	-1024	-768	-1	-1	-1	-1	4		0	0						Untertest4.avi	0	880	547	72	111				0	Content		-72	-111	21712812	1656692122
21729	08:55:04.115	00:00:21.729	1304	-1024	-768	-1	-1	-1	-1	4	-1024	-768	-1	-1	-1	-1	4		0	0						Untertest4.avi	0	880	547	72	111				0	Content		-72	-111	21729479	1656708789
21746	08:55:04.132	00:00:21.745	1305	-1024	-768	-1	-1	-1	-1	4	-1024	-768	-1	-1	-1	-1	4		0	0						Untertest4.avi	0	880	547	72	111				0	Content		-72	-111	21745915	1656725225
21763	08:55:04.149	00:00:21.762	1306	-1024	-768	-1	-1	-1	-1	4	-1024	-768	-1	-1	-1	-1	4		0	0						Untertest4.avi	0	880	547	72	111				0	Content		-72	-111	21762582	1656741892
21779	08:55:04.165	00:00:21.779	1307	-1024	-768	-1	-1	-1	-1	4	-1024	-768	-1	-1	-1	-1	4		0	0						Untertest4.avi	0	880	547	72	111				0	Content		-72	-111	21779249	1656758559
21795	08:55:04.181	00:00:21.795	1308	-1024	-768	-1	-1	-1	-1	4	-1024	-768	-1	-1	-1	-1	4		0	0						Untertest4.avi	0	880	547	72	111				0	Content		-72	-111	21795407	1656774717
21812	08:55:04.198	00:00:21.812	1309	-1024	-768	-1	-1	-1	-1	4	-1024	-768	-1	-1	-1	-1	4		0	0						Untertest4.avi	0	880	547	72	111				0	Content		-72	-111	21812030	1656791340
21829	08:55:04.215	00:00:21.828	1310	-1024	-768	-1	-1	-1	-1	4	-1024	-768	-1	-1	-1	-1	4		0	0						Untertest4.avi	0	880	547	72	111				0	Content		-72	-111	21828697	1656808007
21845	08:55:04.231	00:00:21.845	1311	-1024	-768	-1	-1	-1	-1	4	-1024	-768	-1	-1	-1	-1	4		0	0						Untertest4.avi	0	880	547	72	111				0	Content		-72	-111	21845365	1656824675
21862	08:55:04.248	00:00:21.862	1312	-1024	-768	-1	-1	-1	-1	4	-1024	-768	-1	-1	-1	-1	4		0	0						Untertest4.avi	0	880	547	72	111				0	Content		-72	-111	21862032	1656841342
21879	08:55:04.265	00:00:21.878	1313	-1024	-768	-1	-1	-1	-1	4	-1024	-768	-1	-1	-1	-1	4		0	0						Untertest4.avi	0	880	547	72	111				0	Content		-72	-111	21878717	1656858027
21895	08:55:04.281	00:00:21.895	1314	-1024	-768	-1	-1	-1	-1	4	-1024	-768	-1	-1	-1	-1	4		0	0						Untertest4.avi	0	880	547	72	111				0	Content		-72	-111	21895385	1656874695
21912	08:55:04.298	00:00:21.912	1315	-1024	-768	-1	-1	-1	-1	4	-1024	-768	-1	-1	-1	-1	4		0	0						Untertest4.avi	0	880	547	72	111				0	Content		-72	-111	21912328	1656891638
21929	08:55:04.315	00:00:21.928	1316	-1024	-768	-1	-1	-1	-1	4	-1024	-768	-1	-1	-1	-1	4		0	0						Untertest4.avi	0	880	547	72	111				0	Content		-72	-111	21928995	1656908305
21946	08:55:04.332	00:00:21.945	1317	-1024	-768	-1	-1	-1	-1	4	-1024	-768	-1	-1	-1	-1	4		0	0						Untertest4.avi	0	880	547	72	111				0	Content		-72	-111	21945964	1656925274
21963	08:55:04.349	00:00:21.962	1318	-1024	-768	-1	-1	-1	-1	4	-1024	-768	-1	-1	-1	-1	4		0	0						Untertest4.avi	0	880	547	72	111				0	Content		-72	-111	21962631	1656941941
21979	08:55:04.365	00:00:21.979	1319	-1024	-768	-1	-1	-1	-1	4	-1024	-768	-1	-1	-1	-1	4		0	0						Untertest4.avi	0	880	547	72	111				0	Content		-72	-111	21979298	1656958608
21997	08:55:04.383	00:00:21.996	1320	-1024	-768	-1	-1	-1	-1	4	-1024	-768	-1	-1	-1	-1	4		0	0						Untertest4.avi	0	880	547	72	111				0	Content		-72	-111	21996535	1656975845
22013	08:55:04.399	00:00:22.013	1321	-1024	-768	-1	-1	-1	-1	4	-1024	-768	-1	-1	-1	-1	4		0	0						Untertest4.avi	0	880	547	72	111				0	Content		-72	-111	22013202	1656992512
22029	08:55:04.415	00:00:22.029	1322	-1024	-768	-1	-1	-1	-1	4	-1024	-768	-1	-1	-1	-1	4		0	0						Untertest4.avi	0	880	547	72	111				0	Content		-72	-111	22029433	1657008743
22046	08:55:04.432	00:00:22.046	1323	-1024	-768	-1	-1	-1	-1	4	-1024	-768	-1	-1	-1	-1	4		0	0						Untertest4.avi	0	880	547	72	111				0	Content		-72	-111	22046101	1657025411
22063	08:55:04.449	00:00:22.062	1324	-1024	-768	-1	-1	-1	-1	4	-1024	-768	-1	-1	-1	-1	4		0	0						Untertest4.avi	0	880	547	72	111				0	Content		-72	-111	22062768	1657042078
22079	08:55:04.465	00:00:22.078	1325	-1024	-768	-1	-1	-1	-1	4	-1024	-768	-1	-1	-1	-1	4		0	0						Untertest4.avi	0	880	547	72	111				0	Content		-72	-111	22078518	1657057828
22095	08:55:04.481	00:00:22.095	1326	-1024	-768	-1	-1	-1	-1	4	-1024	-768	-1	-1	-1	-1	4		0	0						Untertest4.avi	0	880	547	72	111				0	Content		-72	-111	22095264	1657074574
22112	08:55:04.498	00:00:22.111	1327	-1024	-768	-1	-1	-1	-1	4	-1024	-768	-1	-1	-1	-1	4		0	0						Untertest4.avi	0	880	547	72	111				0	Content		-72	-111	22111949	1657091259
22129	08:55:04.515	00:00:22.128	1328	-1024	-768	-1	-1	-1	-1	4	-1024	-768	-1	-1	-1	-1	4		0	0						Untertest4.avi	0	880	547	72	111				0	Content		-72	-111	22128616	1657107926
22145	08:55:04.531	00:00:22.145	1329	-1024	-768	-1	-1	-1	-1	4	-1024	-768	-1	-1	-1	-1	4		0	0						Untertest4.avi	0	880	547	72	111				0	Content		-72	-111	22145284	1657124594
22162	08:55:04.548	00:00:22.161	1330	-1024	-768	-1	-1	-1	-1	4	-1024	-768	-1	-1	-1	-1	4		0	0						Untertest4.avi	0	880	547	72	111				0	Content		-72	-111	22161940	1657141250
22179	08:55:04.565	00:00:22.178	1331	-1024	-768	-1	-1	-1	-1	4	-1024	-768	-1	-1	-1	-1	4		0	0						Untertest4.avi	0	880	547	72	111				0	Content		-72	-111	22178516	1657157826
22195	08:55:04.581	00:00:22.195	1332	-1024	-768	-1	-1	-1	-1	4	-1024	-768	-1	-1	-1	-1	4		0	0						Untertest4.avi	0	880	547	72	111				0	Content		-72	-111	22195143	1657174453
22212	08:55:04.598	00:00:22.212	1333	-1024	-768	-1	-1	-1	-1	4	-1024	-768	-1	-1	-1	-1	4		0	0						Untertest4.avi	0	880	547	72	111				0	Content		-72	-111	22212222	1657191532
22229	08:55:04.615	00:00:22.228	1334	-1024	-768	-1	-1	-1	-1	4	-1024	-768	-1	-1	-1	-1	4		0	0						Untertest4.avi	0	880	547	72	111				0	Content		-72	-111	22228889	1657208199
22246	08:55:04.632	00:00:22.245	1335	-1024	-768	-1	-1	-1	-1	4	-1024	-768	-1	-1	-1	-1	4		0	0						Untertest4.avi	0	880	547	72	111				0	Content		-72	-111	22245557	1657224867
22263	08:55:04.649	00:00:22.262	1336	-1024	-768	-1	-1	-1	-1	4	-1024	-768	-1	-1	-1	-1	4		0	0						Untertest4.avi	0	880	547	72	111				0	Content		-72	-111	22262706	1657242016
22279	08:55:04.665	00:00:22.279	1337	-1024	-768	-1	-1	-1	-1	4	-1024	-768	-1	-1	-1	-1	4		0	0						Untertest4.avi	0	880	547	72	111				0	Content		-72	-111	22279373	1657258683
22296	08:55:04.682	00:00:22.296	1338	-1024	-768	-1	-1	-1	-1	4	-1024	-768	-1	-1	-1	-1	4		0	0						Untertest4.avi	0	880	547	72	111				0	Content		-72	-111	22296041	1657275351
22312	08:55:04.698	00:00:22.312	1339	-1024	-768	-1	-1	-1	-1	4	-1024	-768	-1	-1	-1	-1	4		0	0						Untertest4.avi	0	880	547	72	111				0	Content		-72	-111	22312403	1657291713
22329	08:55:04.715	00:00:22.329	1340	-1024	-768	-1	-1	-1	-1	4	-1024	-768	-1	-1	-1	-1	4		0	0						Untertest4.avi	0	880	547	72	111				0	Content		-72	-111	22329070	1657308380
22346	08:55:04.732	00:00:22.345	1341	-1024	-768	-1	-1	-1	-1	4	-1024	-768	-1	-1	-1	-1	4		0	0						Untertest4.avi	0	880	547	72	111				0	Content		-72	-111	22345738	1657325048
22362	08:55:04.748	00:00:22.362	1342	-1024	-768	-1	-1	-1	-1	4	-1024	-768	-1	-1	-1	-1	4		0	0						Untertest4.avi	0	880	547	72	111				0	Content		-72	-111	22362199	1657341509
22379	08:55:04.765	00:00:22.378	1343	-1024	-768	-1	-1	-1	-1	4	-1024	-768	-1	-1	-1	-1	4		0	0						Untertest4.avi	0	880	547	72	111				0	Content		-72	-111	22378866	1657358176
22396	08:55:04.782	00:00:22.395	1344	-1024	-768	-1	-1	-1	-1	4	-1024	-768	-1	-1	-1	-1	4		0	0						Untertest4.avi	0	880	547	72	111				0	Content		-72	-111	22395534	1657374844
22412	08:55:04.798	00:00:22.411	1345	-1024	-768	-1	-1	-1	-1	4	-1024	-768	-1	-1	-1	-1	4		0	0						Untertest4.avi	0	880	547	72	111				0	Content		-72	-111	22411744	1657391054
22428	08:55:04.814	00:00:22.428	1346	-1024	-768	-1	-1	-1	-1	4	-1024	-768	-1	-1	-1	-1	4		0	0						Untertest4.avi	0	880	547	72	111				0	Content		-72	-111	22428368	1657407678
22445	08:55:04.831	00:00:22.445	1347	-1024	-768	-1	-1	-1	-1	4	-1024	-768	-1	-1	-1	-1	4		0	0						Untertest4.avi	0	880	547	72	111				0	Content		-72	-111	22445044	1657424354
22462	08:55:04.848	00:00:22.461	1348	-1024	-768	-1	-1	-1	-1	4	-1024	-768	-1	-1	-1	-1	4		0	0						Untertest4.avi	0	880	547	72	111				0	Content		-72	-111	22461738	1657441048
22479	08:55:04.865	00:00:22.478	1349	-1024	-768	-1	-1	-1	-1	4	-1024	-768	-1	-1	-1	-1	4		0	0						Untertest4.avi	0	880	547	72	111				0	Content		-72	-111	22478571	1657457881
22495	08:55:04.881	00:00:22.495	1350	-1024	-768	-1	-1	-1	-1	4	-1024	-768	-1	-1	-1	-1	4		0	0						Untertest4.avi	0	880	547	72	111				0	Content		-72	-111	22495239	1657474549
22512	08:55:04.898	00:00:22.511	1351	-1024	-768	-1	-1	-1	-1	4	-1024	-768	-1	-1	-1	-1	4		0	0						Untertest4.avi	0	880	547	72	111				0	Content		-72	-111	22511906	1657491216
22529	08:55:04.915	00:00:22.528	1352	-1024	-768	-1	-1	-1	-1	4	-1024	-768	-1	-1	-1	-1	4		0	0						Untertest4.avi	0	880	547	72	111				0	Content		-72	-111	22528891	1657508201
22546	08:55:04.932	00:00:22.545	1353	-1024	-768	-1	-1	-1	-1	4	-1024	-768	-1	-1	-1	-1	4		0	0						Untertest4.avi	0	880	547	72	111				0	Content		-72	-111	22545559	1657524869
22562	08:55:04.948	00:00:22.562	1354	-1024	-768	-1	-1	-1	-1	4	-1024	-768	-1	-1	-1	-1	4		0	0						Untertest4.avi	0	880	547	72	111				0	Content		-72	-111	22562226	1657541536
22579	08:55:04.965	00:00:22.579	1355	-1024	-768	-1	-1	-1	-1	4	-1024	-768	-1	-1	-1	-1	4		0	0						Untertest4.avi	0	880	547	72	111				0	Content		-72	-111	22579479	1657558789
22596	08:55:04.982	00:00:22.596	1356	-1024	-768	-1	-1	-1	-1	4	-1024	-768	-1	-1	-1	-1	4		0	0						Untertest4.avi	0	880	547	72	111				0	Content		-72	-111	22596147	1657575457
22612	08:55:04.998	00:00:22.612	1357	-1024	-768	-1	-1	-1	-1	4	-1024	-768	-1	-1	-1	-1	4		0	0						Untertest4.avi	0	880	547	72	111				0	Content		-72	-111	22612383	1657591693
22629	08:55:05.015	00:00:22.629	1358	-1024	-768	-1	-1	-1	-1	4	-1024	-768	-1	-1	-1	-1	4		0	0						Untertest4.avi	0	880	547	72	111				0	Content		-72	-111	22629050	1657608360
22646	08:55:05.032	00:00:22.645	1359	-1024	-768	-1	-1	-1	-1	4	-1024	-768	-1	-1	-1	-1	4		0	0						Untertest4.avi	0	880	547	72	111				0	Content		-72	-111	22645718	1657625028
22661	08:55:05.047	00:00:22.661	1360	-1024	-768	-1	-1	-1	-1	4	-1024	-768	-1	-1	-1	-1	4		0	0						Untertest4.avi	0	880	547	72	111				0	Content		-72	-111	22661479	1657640789
22678	08:55:05.064	00:00:22.678	1361	-1024	-768	-1	-1	-1	-1	4	-1024	-768	-1	-1	-1	-1	4		0	0						Untertest4.avi	0	880	547	72	111				0	Content		-72	-111	22678227	1657657537
22695	08:55:05.081	00:00:22.694	1362	-1024	-768	-1	-1	-1	-1	4	-1024	-768	-1	-1	-1	-1	4		0	0						Untertest4.avi	0	880	547	72	111				0	Content		-72	-111	22694911	1657674221
22712	08:55:05.098	00:00:22.711	1363	-1024	-768	-1	-1	-1	-1	4	-1024	-768	-1	-1	-1	-1	4		0	0						Untertest4.avi	0	880	547	72	111				0	Content		-72	-111	22711578	1657690888
22728	08:55:05.114	00:00:22.728	1364	-1024	-768	-1	-1	-1	-1	4	-1024	-768	-1	-1	-1	-1	4		0	0						Untertest4.avi	0	880	547	72	111				0	Content		-72	-111	22728245	1657707555
22745	08:55:05.131	00:00:22.744	1365	-1024	-768	-1	-1	-1	-1	4	-1024	-768	-1	-1	-1	-1	4		0	0						Untertest4.avi	0	880	547	72	111				0	Content		-72	-111	22744898	1657724208
22761	08:55:05.147	00:00:22.761	1366	-1024	-768	-1	-1	-1	-1	4	-1024	-768	-1	-1	-1	-1	4		0	0						Untertest4.avi	0	880	547	72	111				0	Content		-72	-111	22761467	1657740777
22778	08:55:05.164	00:00:22.778	1367	-1024	-768	-1	-1	-1	-1	4	-1024	-768	-1	-1	-1	-1	4		0	0						Untertest4.avi	0	880	547	72	111				0	Content		-72	-111	22778097	1657757407
22795	08:55:05.181	00:00:22.795	1368	-1024	-768	-1	-1	-1	-1	4	-1024	-768	-1	-1	-1	-1	4		0	0						Untertest4.avi	0	880	547	72	111				0	Content		-72	-111	22795179	1657774489
22812	08:55:05.198	00:00:22.811	1369	-1024	-768	-1	-1	-1	-1	4	-1024	-768	-1	-1	-1	-1	4		0	0						Untertest4.avi	0	880	547	72	111				0	Content		-72	-111	22811846	1657791156
22829	08:55:05.215	00:00:22.828	1370	-1024	-768	-1	-1	-1	-1	4	-1024	-768	-1	-1	-1	-1	4		0	0						Untertest4.avi	0	880	547	72	111				0	Content		-72	-111	22828513	1657807823
22846	08:55:05.232	00:00:22.845	1371	-1024	-768	-1	-1	-1	-1	4	-1024	-768	-1	-1	-1	-1	4		0	0						Untertest4.avi	0	880	547	72	111				0	Content		-72	-111	22845668	1657824978
22862	08:55:05.248	00:00:22.862	1372	-1024	-768	-1	-1	-1	-1	4	-1024	-768	-1	-1	-1	-1	4		0	0						Untertest4.avi	0	880	547	72	111				0	Content		-72	-111	22862335	1657841645
22879	08:55:05.265	00:00:22.879	1373	-1024	-768	-1	-1	-1	-1	4	-1024	-768	-1	-1	-1	-1	4		0	0						Untertest4.avi	0	880	547	72	111				0	Content		-72	-111	22879002	1657858312
22897	08:55:05.283	00:00:22.896	1374	-1024	-768	-1	-1	-1	-1	4	-1024	-768	-1	-1	-1	-1	4		0	0						Untertest4.avi	0	880	547	72	111				0	Content		-72	-111	22896586	1657875896
22911	08:55:05.297	00:00:22.911	1375	-1024	-768	-1	-1	-1	-1	4	-1024	-768	-1	-1	-1	-1	4		0	0						Untertest4.avi	0	880	547	72	111				0	Content		-72	-111	22911457	1657890767
22928	08:55:05.314	00:00:22.928	1376	-1024	-768	-1	-1	-1	-1	4	-1024	-768	-1	-1	-1	-1	4		0	0						Untertest4.avi	0	880	547	72	111				0	Content		-72	-111	22928087	1657907397
22945	08:55:05.331	00:00:22.944	1377	-1024	-768	-1	-1	-1	-1	4	-1024	-768	-1	-1	-1	-1	4		0	0						Untertest4.avi	0	880	547	72	111				0	Content		-72	-111	22944755	1657924065
22961	08:55:05.347	00:00:22.961	1378	-1024	-768	-1	-1	-1	-1	4	-1024	-768	-1	-1	-1	-1	4		0	0						Untertest4.avi	0	880	547	72	111				0	Content		-72	-111	22961326	1657940636
22978	08:55:05.364	00:00:22.978	1379	-1024	-768	-1	-1	-1	-1	4	-1024	-768	-1	-1	-1	-1	4		0	0						Untertest4.avi	0	880	547	72	111				0	Content		-72	-111	22978000	1657957310
22995	08:55:05.381	00:00:22.994	1380	-1024	-768	-1	-1	-1	-1	4	-1024	-768	-1	-1	-1	-1	4		0	0						Untertest4.avi	0	880	547	72	111				0	Content		-72	-111	22994708	1657974018
23012	08:55:05.398	00:00:23.011	1381	-1024	-768	-1	-1	-1	-1	4	-1024	-768	-1	-1	-1	-1	4		0	0						Untertest4.avi	0	880	547	72	111				0	Content		-72	-111	23011537	1657990847
23028	08:55:05.414	00:00:23.028	1382	-1024	-768	-1	-1	-1	-1	4	-1024	-768	-1	-1	-1	-1	4		0	0						Untertest4.avi	0	880	547	72	111				0	Content		-72	-111	23028204	1658007514
23045	08:55:05.431	00:00:23.044	1383	-1024	-768	-1	-1	-1	-1	4	-1024	-768	-1	-1	-1	-1	4		0	0						Untertest4.avi	0	880	547	72	111				0	Content		-72	-111	23044872	1658024182
23062	08:55:05.448	00:00:23.061	1384	-1024	-768	-1	-1	-1	-1	4	-1024	-768	-1	-1	-1	-1	4		0	0						Untertest4.avi	0	880	547	72	111				0	Content		-72	-111	23061853	1658041163
23079	08:55:05.465	00:00:23.078	1385	-1024	-768	-1	-1	-1	-1	4	-1024	-768	-1	-1	-1	-1	4		0	0						Untertest4.avi	0	880	547	72	111				0	Content		-72	-111	23078520	1658057830
23095	08:55:05.481	00:00:23.095	1386	-1024	-768	-1	-1	-1	-1	4	-1024	-768	-1	-1	-1	-1	4		0	0						Untertest4.avi	0	880	547	72	111				0	Content		-72	-111	23095188	1658074498
23112	08:55:05.498	00:00:23.112	1387	-1024	-768	-1	-1	-1	-1	4	-1024	-768	-1	-1	-1	-1	4		0	0						Untertest4.avi	0	880	547	72	111				0	Content		-72	-111	23112450	1658091760
23129	08:55:05.515	00:00:23.129	1388	-1024	-768	-1	-1	-1	-1	4	-1024	-768	-1	-1	-1	-1	4		0	0						Untertest4.avi	0	880	547	72	111				0	Content		-72	-111	23129117	1658108427
23145	08:55:05.531	00:00:23.145	1389	-1024	-768	-1	-1	-1	-1	4	-1024	-768	-1	-1	-1	-1	4		0	0						Untertest4.avi	0	880	547	72	111				0	Content		-72	-111	23145479	1658124789
23162	08:55:05.548	00:00:23.162	1390	-1024	-768	-1	-1	-1	-1	4	-1024	-768	-1	-1	-1	-1	4		0	0						Untertest4.avi	0	880	547	72	111				0	Content		-72	-111	23162146	1658141456
23179	08:55:05.565	00:00:23.178	1391	-1024	-768	-1	-1	-1	-1	4	-1024	-768	-1	-1	-1	-1	4		0	0						Untertest4.avi	0	880	547	72	111				0	Content		-72	-111	23178813	1658158123
23195	08:55:05.581	00:00:23.195	1392	-1024	-768	-1	-1	-1	-1	4	-1024	-768	-1	-1	-1	-1	4		0	0						Untertest4.avi	0	880	547	72	111				0	Content		-72	-111	23195481	1658174791
23211	08:55:05.597	00:00:23.211	1393	-1024	-768	-1	-1	-1	-1	4	-1024	-768	-1	-1	-1	-1	4		0	0						Untertest4.avi	0	880	547	72	111				0	Content		-72	-111	23211186	1658190496
23228	08:55:05.614	00:00:23.227	1394	-1024	-768	-1	-1	-1	-1	4	-1024	-768	-1	-1	-1	-1	4		0	0						Untertest4.avi	0	880	547	72	111				0	Content		-72	-111	23227808	1658207118
23244	08:55:05.630	00:00:23.244	1395	-1024	-768	-1	-1	-1	-1	4	-1024	-768	-1	-1	-1	-1	4		0	0						Untertest4.avi	0	880	547	72	111				0	Content		-72	-111	23244494	1658223804
23261	08:55:05.647	00:00:23.261	1396	-1024	-768	-1	-1	-1	-1	4	-1024	-768	-1	-1	-1	-1	4		0	0						Untertest4.avi	0	880	547	72	111				0	Content		-72	-111	23261161	1658240471
23278	08:55:05.664	00:00:23.277	1397	-1024	-768	-1	-1	-1	-1	4	-1024	-768	-1	-1	-1	-1	4		0	0						Untertest4.avi	0	880	547	72	111				0	Content		-72	-111	23277828	1658257138
23294	08:55:05.680	00:00:23.294	1398	-1024	-768	-1	-1	-1	-1	4	-1024	-768	-1	-1	-1	-1	4		0	0						Untertest4.avi	0	880	547	72	111				0	Content		-72	-111	23294481	1658273791
23311	08:55:05.697	00:00:23.311	1399	-1024	-768	-1	-1	-1	-1	4	-1024	-768	-1	-1	-1	-1	4		0	0						Untertest4.avi	0	880	547	72	111				0	Content		-72	-111	23311176	1658290486
23328	08:55:05.714	00:00:23.328	1400	-1024	-768	-1	-1	-1	-1	4	-1024	-768	-1	-1	-1	-1	4		0	0						Untertest4.avi	0	880	547	72	111				0	Content		-72	-111	23328052	1658307362
23345	08:55:05.731	00:00:23.344	1401	-1024	-768	-1	-1	-1	-1	4	-1024	-768	-1	-1	-1	-1	4		0	0						Untertest4.avi	0	880	547	72	111				0	Content		-72	-111	23344720	1658324030
23362	08:55:05.748	00:00:23.361	1402	-1024	-768	-1	-1	-1	-1	4	-1024	-768	-1	-1	-1	-1	4		0	0						Untertest4.avi	0	880	547	72	111				0	Content		-72	-111	23361706	1658341016
23378	08:55:05.764	00:00:23.378	1403	-1024	-768	-1	-1	-1	-1	4	-1024	-768	-1	-1	-1	-1	4		0	0						Untertest4.avi	0	880	547	72	111				0	Content		-72	-111	23378373	1658357683
23395	08:55:05.781	00:00:23.395	1404	-1024	-768	-1	-1	-1	-1	4	-1024	-768	-1	-1	-1	-1	4		0	0						Untertest4.avi	0	880	547	72	111				0	Content		-72	-111	23395041	1658374351
23412	08:55:05.798	00:00:23.412	1405	-1024	-768	-1	-1	-1	-1	4	-1024	-768	-1	-1	-1	-1	4		0	0						Untertest4.avi	0	880	547	72	111				0	Content		-72	-111	23412126	1658391436
23429	08:55:05.815	00:00:23.428	1406	-1024	-768	-1	-1	-1	-1	4	-1024	-768	-1	-1	-1	-1	4		0	0						Untertest4.avi	0	880	547	72	111				0	Content		-72	-111	23428793	1658408103
23445	08:55:05.831	00:00:23.445	1407	-1024	-768	-1	-1	-1	-1	4	-1024	-768	-1	-1	-1	-1	4		0	0						Untertest4.avi	0	880	547	72	111				0	Content		-72	-111	23445461	1658424771
23462	08:55:05.848	00:00:23.461	1408	-1024	-768	-1	-1	-1	-1	4	-1024	-768	-1	-1	-1	-1	4		0	0						Untertest4.avi	0	880	547	72	111				0	Content		-72	-111	23461566	1658440876
23478	08:55:05.864	00:00:23.478	1409	-1024	-768	-1	-1	-1	-1	4	-1024	-768	-1	-1	-1	-1	4		0	0						Untertest4.avi	0	880	547	72	111				0	Content		-72	-111	23478233	1658457543
23495	08:55:05.881	00:00:23.494	1410	-1024	-768	-1	-1	-1	-1	4	-1024	-768	-1	-1	-1	-1	4		0	0						Untertest4.avi	0	880	547	72	111				0	Content		-72	-111	23494711	1658474021
23511	08:55:05.897	00:00:23.511	1411	-1024	-768	-1	-1	-1	-1	4	-1024	-768	-1	-1	-1	-1	4		0	0						Untertest4.avi	0	880	547	72	111				0	Content		-72	-111	23511378	1658490688
23528	08:55:05.914	00:00:23.528	1412	-1024	-768	-1	-1	-1	-1	4	-1024	-768	-1	-1	-1	-1	4		0	0						Untertest4.avi	0	880	547	72	111				0	Content		-72	-111	23528045	1658507355
23544	08:55:05.930	00:00:23.544	1413	-1024	-768	-1	-1	-1	-1	4	-1024	-768	-1	-1	-1	-1	4		0	0						Untertest4.avi	0	880	547	72	111				0	Content		-72	-111	23544286	1658523596
23561	08:55:05.947	00:00:23.560	1414	-1024	-768	-1	-1	-1	-1	4	-1024	-768	-1	-1	-1	-1	4		0	0						Untertest4.avi	0	880	547	72	111				0	Content		-72	-111	23560909	1658540219
23578	08:55:05.964	00:00:23.577	1415	-1024	-768	-1	-1	-1	-1	4	-1024	-768	-1	-1	-1	-1	4		0	0						Untertest4.avi	0	880	547	72	111				0	Content		-72	-111	23577574	1658556884
23594	08:55:05.980	00:00:23.594	1416	-1024	-768	-1	-1	-1	-1	4	-1024	-768	-1	-1	-1	-1	4		0	0						Untertest4.avi	0	880	547	72	111				0	Content		-72	-111	23594242	1658573552
23611	08:55:05.997	00:00:23.610	1417	-1024	-768	-1	-1	-1	-1	4	-1024	-768	-1	-1	-1	-1	4		0	0						Untertest4.avi	0	880	547	72	111				0	Content		-72	-111	23610909	1658590219
23628	08:55:06.014	00:00:23.627	1418	-1024	-768	-1	-1	-1	-1	4	-1024	-768	-1	-1	-1	-1	4		0	0						Untertest4.avi	0	880	547	72	111				0	Content		-72	-111	23627573	1658606883
23644	08:55:06.030	00:00:23.644	1419	-1024	-768	-1	-1	-1	-1	4	-1024	-768	-1	-1	-1	-1	4		0	0						Untertest4.avi	0	880	547	72	111				0	Content		-72	-111	23644241	1658623551
23661	08:55:06.047	00:00:23.660	1420	-1024	-768	-1	-1	-1	-1	4	-1024	-768	-1	-1	-1	-1	4		0	0						Untertest4.avi	0	880	547	72	111				0	Content		-72	-111	23660908	1658640218
23678	08:55:06.064	00:00:23.677	1421	-1024	-768	-1	-1	-1	-1	4	-1024	-768	-1	-1	-1	-1	4		0	0						Untertest4.avi	0	880	547	72	111				0	Content		-72	-111	23677738	1658657048
23694	08:55:06.080	00:00:23.694	1422	-1024	-768	-1	-1	-1	-1	4	-1024	-768	-1	-1	-1	-1	4		0	0						Untertest4.avi	0	880	547	72	111				0	Content		-72	-111	23694406	1658673716
23711	08:55:06.097	00:00:23.711	1423	-1024	-768	-1	-1	-1	-1	4	-1024	-768	-1	-1	-1	-1	4		0	0						Untertest4.avi	0	880	547	72	111				0	Content		-72	-111	23711073	1658690383
23728	08:55:06.114	00:00:23.728	1424	-1024	-768	-1	-1	-1	-1	4	-1024	-768	-1	-1	-1	-1	4		0	0						Untertest4.avi	0	880	547	72	111				0	Content		-72	-111	23728055	1658707365
23745	08:55:06.131	00:00:23.744	1425	-1024	-768	-1	-1	-1	-1	4	-1024	-768	-1	-1	-1	-1	4		0	0						Untertest4.avi	0	880	547	72	111				0	Content		-72	-111	23744723	1658724033
23761	08:55:06.147	00:00:23.761	1426	-1024	-768	-1	-1	-1	-1	4	-1024	-768	-1	-1	-1	-1	4		0	0						Untertest4.avi	0	880	547	72	111				0	Content		-72	-111	23761390	1658740700
23779	08:55:06.165	00:00:23.778	1427	-1024	-768	-1	-1	-1	-1	4	-1024	-768	-1	-1	-1	-1	4		0	0						Untertest4.avi	0	880	547	72	111				0	Content		-72	-111	23778702	1658758012
23795	08:55:06.181	00:00:23.795	1428	-1024	-768	-1	-1	-1	-1	4	-1024	-768	-1	-1	-1	-1	4		0	0						Untertest4.avi	0	880	547	72	111				0	Content		-72	-111	23795370	1658774680
23812	08:55:06.198	00:00:23.811	1429	-1024	-768	-1	-1	-1	-1	4	-1024	-768	-1	-1	-1	-1	4		0	0						Untertest4.avi	0	880	547	72	111				0	Content		-72	-111	23811626	1658790936
23828	08:55:06.214	00:00:23.828	1430	-1024	-768	-1	-1	-1	-1	4	-1024	-768	-1	-1	-1	-1	4		0	0						Untertest4.avi	0	880	547	72	111				0	Content		-72	-111	23828293	1658807603
23845	08:55:06.231	00:00:23.844	1431	-1024	-768	-1	-1	-1	-1	4	-1024	-768	-1	-1	-1	-1	4		0	0						Untertest4.avi	0	880	547	72	111				0	Content		-72	-111	23844961	1658824271
23861	08:55:06.247	00:00:23.860	1432	-1024	-768	-1	-1	-1	-1	4	-1024	-768	-1	-1	-1	-1	4		0	0						Untertest4.avi	0	880	547	72	111				0	Content		-72	-111	23860762	1658840072
23877	08:55:06.263	00:00:23.877	1433	-1024	-768	-1	-1	-1	-1	4	-1024	-768	-1	-1	-1	-1	4		0	0						Untertest4.avi	0	880	547	72	111				0	Content		-72	-111	23877387	1658856697
23894	08:55:06.280	00:00:23.894	1434	-1024	-768	-1	-1	-1	-1	4	-1024	-768	-1	-1	-1	-1	4		0	0						Untertest4.avi	0	880	547	72	111				0	Content		-72	-111	23894077	1658873387
23911	08:55:06.297	00:00:23.910	1435	-1024	-768	-1	-1	-1	-1	4	-1024	-768	-1	-1	-1	-1	4		0	0						Untertest4.avi	0	880	547	72	111				0	Content		-72	-111	23910744	1658890054
23927	08:55:06.313	00:00:23.927	1436	-1024	-768	-1	-1	-1	-1	4	-1024	-768	-1	-1	-1	-1	4		0	0						Untertest4.avi	0	880	547	72	111				0	Content		-72	-111	23927411	1658906721
23944	08:55:06.330	00:00:23.944	1437	-1024	-768	-1	-1	-1	-1	4	-1024	-768	-1	-1	-1	-1	4		0	0						Untertest4.avi	0	880	547	72	111				0	Content		-72	-111	23944191	1658923501
23961	08:55:06.347	00:00:23.960	1438	-1024	-768	-1	-1	-1	-1	4	-1024	-768	-1	-1	-1	-1	4		0	0						Untertest4.avi	0	880	547	72	111				0	Content		-72	-111	23960631	1658939941
23978	08:55:06.364	00:00:23.977	1439	-1024	-768	-1	-1	-1	-1	4	-1024	-768	-1	-1	-1	-1	4		0	0						Untertest4.avi	0	880	547	72	111				0	Content		-72	-111	23977573	1658956883
23994	08:55:06.380	00:00:23.994	1440	-1024	-768	-1	-1	-1	-1	4	-1024	-768	-1	-1	-1	-1	4		0	0						Untertest4.avi	0	880	547	72	111				0	Content		-72	-111	23994241	1658973551
24011	08:55:06.397	00:00:24.011	1441	-1024	-768	-1	-1	-1	-1	4	-1024	-768	-1	-1	-1	-1	4		0	0						Untertest4.avi	0	880	547	72	111				0	Content		-72	-111	24011372	1658990682
24028	08:55:06.414	00:00:24.028	1442	-1024	-768	-1	-1	-1	-1	4	-1024	-768	-1	-1	-1	-1	4		0	0						Untertest4.avi	0	880	547	72	111				0	Content		-72	-111	24028039	1659007349
24045	08:55:06.431	00:00:24.045	1443	-1024	-768	-1	-1	-1	-1	4	-1024	-768	-1	-1	-1	-1	4		0	0						Untertest4.avi	0	880	547	72	111				0	Content		-72	-111	24045070	1659024380
24062	08:55:06.448	00:00:24.061	1444	-1024	-768	-1	-1	-1	-1	4	-1024	-768	-1	-1	-1	-1	4		0	0						Untertest4.avi	0	880	547	72	111				0	Content		-72	-111	24061737	1659041047
24078	08:55:06.464	00:00:24.078	1445	-1024	-768	-1	-1	-1	-1	4	-1024	-768	-1	-1	-1	-1	4		0	0						Untertest4.avi	0	880	547	72	111				0	Content		-72	-111	24078404	1659057714
24095	08:55:06.481	00:00:24.094	1446	-1024	-768	-1	-1	-1	-1	4	-1024	-768	-1	-1	-1	-1	4		0	0						Untertest4.avi	0	880	547	72	111				0	Content		-72	-111	24094515	1659073825
24111	08:55:06.497	00:00:24.111	1447	-1024	-768	-1	-1	-1	-1	4	-1024	-768	-1	-1	-1	-1	4		0	0						Untertest4.avi	0	880	547	72	111				0	Content		-72	-111	24111182	1659090492
24128	08:55:06.514	00:00:24.127	1448	-1024	-768	-1	-1	-1	-1	4	-1024	-768	-1	-1	-1	-1	4		0	0						Untertest4.avi	0	880	547	72	111				0	Content		-72	-111	24127662	1659106972
24144	08:55:06.530	00:00:24.144	1449	-1024	-768	-1	-1	-1	-1	4	-1024	-768	-1	-1	-1	-1	4		0	0						Untertest4.avi	0	880	547	72	111				0	Content		-72	-111	24144330	1659123640
24161	08:55:06.547	00:00:24.160	1450	-1024	-768	-1	-1	-1	-1	4	-1024	-768	-1	-1	-1	-1	4		0	0						Untertest4.avi	0	880	547	72	111				0	Content		-72	-111	24160997	1659140307
24177	08:55:06.563	00:00:24.177	1451	-1024	-768	-1	-1	-1	-1	4	-1024	-768	-1	-1	-1	-1	4		0	0						Untertest4.avi	0	880	547	72	111				0	Content		-72	-111	24177243	1659156553
24194	08:55:06.580	00:00:24.193	1452	-1024	-768	-1	-1	-1	-1	4	-1024	-768	-1	-1	-1	-1	4		0	0						Untertest4.avi	0	880	547	72	111				0	Content		-72	-111	24193870	1659173180
24211	08:55:06.597	00:00:24.210	1453	-1024	-768	-1	-1	-1	-1	4	-1024	-768	-1	-1	-1	-1	4		0	0						Untertest4.avi	0	880	547	72	111				0	Content		-72	-111	24210545	1659189855
24227	08:55:06.613	00:00:24.227	1454	-1024	-768	-1	-1	-1	-1	4	-1024	-768	-1	-1	-1	-1	4		0	0						Untertest4.avi	0	880	547	72	111				0	Content		-72	-111	24227205	1659206515
24244	08:55:06.630	00:00:24.243	1455	-1024	-768	-1	-1	-1	-1	4	-1024	-768	-1	-1	-1	-1	4		0	0						Untertest4.avi	0	880	547	72	111				0	Content		-72	-111	24243873	1659223183
24261	08:55:06.647	00:00:24.260	1456	-1024	-768	-1	-1	-1	-1	4	-1024	-768	-1	-1	-1	-1	4		0	0						Untertest4.avi	0	880	547	72	111				0	Content		-72	-111	24260703	1659240013
24277	08:55:06.663	00:00:24.277	1457	-1024	-768	-1	-1	-1	-1	4	-1024	-768	-1	-1	-1	-1	4		0	0						Untertest4.avi	0	880	547	72	111				0	Content		-72	-111	24277370	1659256680
24294	08:55:06.680	00:00:24.294	1458	-1024	-768	-1	-1	-1	-1	4	-1024	-768	-1	-1	-1	-1	4		0	0						Untertest4.avi	0	880	547	72	111				0	Content		-72	-111	24294038	1659273348
24311	08:55:06.697	00:00:24.311	1459	-1024	-768	-1	-1	-1	-1	4	-1024	-768	-1	-1	-1	-1	4		0	0						Untertest4.avi	0	880	547	72	111				0	Content		-72	-111	24311021	1659290331
24328	08:55:06.714	00:00:24.327	1460	-1024	-768	-1	-1	-1	-1	4	-1024	-768	-1	-1	-1	-1	4		0	0						Untertest4.avi	0	880	547	72	111				0	Content		-72	-111	24327688	1659306998
24344	08:55:06.730	00:00:24.344	1461	-1024	-768	-1	-1	-1	-1	4	-1024	-768	-1	-1	-1	-1	4		0	0						Untertest4.avi	0	880	547	72	111				0	Content		-72	-111	24344356	1659323666
24362	08:55:06.748	00:00:24.361	1462	-1024	-768	-1	-1	-1	-1	4	-1024	-768	-1	-1	-1	-1	4		0	0						Untertest4.avi	0	880	547	72	111				0	Content		-72	-111	24361669	1659340979
24378	08:55:06.764	00:00:24.378	1463	-1024	-768	-1	-1	-1	-1	4	-1024	-768	-1	-1	-1	-1	4		0	0						Untertest4.avi	0	880	547	72	111				0	Content		-72	-111	24378336	1659357646
24395	08:55:06.781	00:00:24.394	1464	-1024	-768	-1	-1	-1	-1	4	-1024	-768	-1	-1	-1	-1	4		0	0						Untertest4.avi	0	880	547	72	111				0	Content		-72	-111	24394593	1659373903
24411	08:55:06.797	00:00:24.411	1465	-1024	-768	-1	-1	-1	-1	4	-1024	-768	-1	-1	-1	-1	4		0	0						Untertest4.avi	0	880	547	72	111				0	Content		-72	-111	24411260	1659390570
24428	08:55:06.814	00:00:24.427	1466	-1024	-768	-1	-1	-1	-1	4	-1024	-768	-1	-1	-1	-1	4		0	0						Untertest4.avi	0	880	547	72	111				0	Content		-72	-111	24427927	1659407237
24444	08:55:06.830	00:00:24.443	1467	-1024	-768	-1	-1	-1	-1	4	-1024	-768	-1	-1	-1	-1	4		0	0						Untertest4.avi	0	880	547	72	111				0	Content		-72	-111	24443731	1659423041
24460	08:55:06.846	00:00:24.460	1468	-1024	-768	-1	-1	-1	-1	4	-1024	-768	-1	-1	-1	-1	4		0	0						Untertest4.avi	0	880	547	72	111				0	Content		-72	-111	24460356	1659439666
24477	08:55:06.863	00:00:24.477	1469	-1024	-768	-1	-1	-1	-1	4	-1024	-768	-1	-1	-1	-1	4		0	0						Untertest4.avi	0	880	547	72	111				0	Content		-72	-111	24477041	1659456351
24494	08:55:06.880	00:00:24.493	1470	-1024	-768	-1	-1	-1	-1	4	-1024	-768	-1	-1	-1	-1	4		0	0						Untertest4.avi	0	880	547	72	111				0	Content		-72	-111	24493709	1659473019
24510	08:55:06.896	00:00:24.510	1471	-1024	-768	-1	-1	-1	-1	4	-1024	-768	-1	-1	-1	-1	4		0	0						Untertest4.avi	0	880	547	72	111				0	Content		-72	-111	24510376	1659489686
24527	08:55:06.913	00:00:24.527	1472	-1024	-768	-1	-1	-1	-1	4	-1024	-768	-1	-1	-1	-1	4		0	0						Untertest4.avi	0	880	547	72	111				0	Content		-72	-111	24527029	1659506339
24544	08:55:06.930	00:00:24.543	1473	-1024	-768	-1	-1	-1	-1	4	-1024	-768	-1	-1	-1	-1	4		0	0						Untertest4.avi	0	880	547	72	111				0	Content		-72	-111	24543600	1659522910
24561	08:55:06.947	00:00:24.560	1474	-1024	-768	-1	-1	-1	-1	4	-1024	-768	-1	-1	-1	-1	4		0	0						Untertest4.avi	0	880	547	72	111				0	Content		-72	-111	24560542	1659539852
24577	08:55:06.963	00:00:24.577	1475	-1024	-768	-1	-1	-1	-1	4	-1024	-768	-1	-1	-1	-1	4		0	0						Untertest4.avi	0	880	547	72	111				0	Content		-72	-111	24577209	1659556519
24594	08:55:06.980	00:00:24.594	1476	-1024	-768	-1	-1	-1	-1	4	-1024	-768	-1	-1	-1	-1	4		0	0						Untertest4.avi	0	880	547	72	111				0	Content		-72	-111	24594340	1659573650
24611	08:55:06.997	00:00:24.611	1477	-1024	-768	-1	-1	-1	-1	4	-1024	-768	-1	-1	-1	-1	4		0	0						Untertest4.avi	0	880	547	72	111				0	Content		-72	-111	24611007	1659590317
24628	08:55:07.014	00:00:24.628	1478	-1024	-768	-1	-1	-1	-1	4	-1024	-768	-1	-1	-1	-1	4		0	0						Untertest4.avi	0	880	547	72	111				0	Content		-72	-111	24628035	1659607345
24645	08:55:07.031	00:00:24.644	1479	-1024	-768	-1	-1	-1	-1	4	-1024	-768	-1	-1	-1	-1	4		0	0						Untertest4.avi	0	880	547	72	111				0	Content		-72	-111	24644703	1659624013
24661	08:55:07.047	00:00:24.661	1480	-1024	-768	-1	-1	-1	-1	4	-1024	-768	-1	-1	-1	-1	4		0	0						Untertest4.avi	0	880	547	72	111				0	Content		-72	-111	24661370	1659640680
24677	08:55:07.063	00:00:24.677	1481	-1024	-768	-1	-1	-1	-1	4	-1024	-768	-1	-1	-1	-1	4		0	0						Untertest4.avi	0	880	547	72	111				0	Content		-72	-111	24677480	1659656790
24694	08:55:07.080	00:00:24.694	1482	-1024	-768	-1	-1	-1	-1	4	-1024	-768	-1	-1	-1	-1	4		0	0						Untertest4.avi	0	880	547	72	111				0	Content		-72	-111	24694148	1659673458
24711	08:55:07.097	00:00:24.710	1483	-1024	-768	-1	-1	-1	-1	4	-1024	-768	-1	-1	-1	-1	4		0	0						Untertest4.avi	0	880	547	72	111				0	Content		-72	-111	24710628	1659689938
24727	08:55:07.113	00:00:24.727	1484	-1024	-768	-1	-1	-1	-1	4	-1024	-768	-1	-1	-1	-1	4		0	0						Untertest4.avi	0	880	547	72	111				0	Content		-72	-111	24727295	1659706605
24744	08:55:07.130	00:00:24.743	1485	-1024	-768	-1	-1	-1	-1	4	-1024	-768	-1	-1	-1	-1	4		0	0						Untertest4.avi	0	880	547	72	111				0	Content		-72	-111	24743963	1659723273
24760	08:55:07.146	00:00:24.760	1486	-1024	-768	-1	-1	-1	-1	4	-1024	-768	-1	-1	-1	-1	4		0	0						Untertest4.avi	0	880	547	72	111				0	Content		-72	-111	24760400	1659739710
24777	08:55:07.163	00:00:24.777	1487	-1024	-768	-1	-1	-1	-1	4	-1024	-768	-1	-1	-1	-1	4		0	0						Untertest4.avi	0	880	547	72	111				0	Content		-72	-111	24777067	1659756377
24793	08:55:07.179	00:00:24.793	1488	-1024	-768	-1	-1	-1	-1	4	-1024	-768	-1	-1	-1	-1	4		0	0						Untertest4.avi	0	880	547	72	111				0	Content		-72	-111	24793458	1659772768
24810	08:55:07.196	00:00:24.810	1489	-1024	-768	-1	-1	-1	-1	4	-1024	-768	-1	-1	-1	-1	4		0	0						Untertest4.avi	0	880	547	72	111				0	Content		-72	-111	24810258	1659789568
24827	08:55:07.213	00:00:24.826	1490	-1024	-768	-1	-1	-1	-1	4	-1024	-768	-1	-1	-1	-1	4		0	0						Untertest4.avi	0	880	547	72	111				0	Content		-72	-111	24826856	1659806166
24844	08:55:07.230	00:00:24.843	1491	-1024	-768	-1	-1	-1	-1	4	-1024	-768	-1	-1	-1	-1	4		0	0						Untertest4.avi	0	880	547	72	111				0	Content		-72	-111	24843524	1659822834
24860	08:55:07.246	00:00:24.860	1492	-1024	-768	-1	-1	-1	-1	4	-1024	-768	-1	-1	-1	-1	4		0	0						Untertest4.avi	0	880	547	72	111				0	Content		-72	-111	24860373	1659839683
24877	08:55:07.263	00:00:24.877	1493	-1024	-768	-1	-1	-1	-1	4	-1024	-768	-1	-1	-1	-1	4		0	0						Untertest4.avi	0	880	547	72	111				0	Content		-72	-111	24877040	1659856350
24894	08:55:07.280	00:00:24.893	1494	-1024	-768	-1	-1	-1	-1	4	-1024	-768	-1	-1	-1	-1	4		0	0						Untertest4.avi	0	880	547	72	111				0	Content		-72	-111	24893708	1659873018
24911	08:55:07.297	00:00:24.910	1495	-1024	-768	-1	-1	-1	-1	4	-1024	-768	-1	-1	-1	-1	4		0	0						Untertest4.avi	0	880	547	72	111				0	Content		-72	-111	24910667	1659889977
24927	08:55:07.313	00:00:24.927	1496	-1024	-768	-1	-1	-1	-1	4	-1024	-768	-1	-1	-1	-1	4		0	0						Untertest4.avi	0	880	547	72	111				0	Content		-72	-111	24927334	1659906644
24944	08:55:07.330	00:00:24.944	1497	-1024	-768	-1	-1	-1	-1	4	-1024	-768	-1	-1	-1	-1	4		0	0						Untertest4.avi	0	880	547	72	111				0	Content		-72	-111	24944002	1659923312
24961	08:55:07.347	00:00:24.961	1498	-1024	-768	-1	-1	-1	-1	4	-1024	-768	-1	-1	-1	-1	4		0	0						Untertest4.avi	0	880	547	72	111				0	Content		-72	-111	24961317	1659940627
24979	08:55:07.365	00:00:24.978	1499	-1024	-768	-1	-1	-1	-1	4	-1024	-768	-1	-1	-1	-1	4		0	0						Untertest4.avi	0	880	547	72	111				0	Content		-72	-111	24978564	1659957874
24995	08:55:07.381	00:00:24.994	1500	-1024	-768	-1	-1	-1	-1	4	-1024	-768	-1	-1	-1	-1	4		0	0						Untertest4.avi	0	880	547	72	111				0	Content		-72	-111	24994605	1659973915
25011	08:55:07.397	00:00:25.011	1501	-1024	-768	-1	-1	-1	-1	4	-1024	-768	-1	-1	-1	-1	4		0	0						Untertest4.avi	0	880	547	72	111				0	Content		-72	-111	25011272	1659990582
25028	08:55:07.414	00:00:25.027	1502	-1024	-768	-1	-1	-1	-1	4	-1024	-768	-1	-1	-1	-1	4		0	0						Untertest4.avi	0	880	547	72	111				0	Content		-72	-111	25027939	1660007249
25044	08:55:07.430	00:00:25.044	1503	-1024	-768	-1	-1	-1	-1	4	-1024	-768	-1	-1	-1	-1	4		0	0						Untertest4.avi	0	880	547	72	111				0	Content		-72	-111	25044188	1660023498
25061	08:55:07.447	00:00:25.060	1504	-1024	-768	-1	-1	-1	-1	4	-1024	-768	-1	-1	-1	-1	4		0	0						Untertest4.avi	0	880	547	72	111				0	Content		-72	-111	25060855	1660040165
25078	08:55:07.464	00:00:25.077	1505	-1024	-768	-1	-1	-1	-1	4	-1024	-768	-1	-1	-1	-1	4		0	0						Untertest4.avi	0	880	547	72	111				0	Content		-72	-111	25077522	1660056832
25094	08:55:07.480	00:00:25.093	1506	-1024	-768	-1	-1	-1	-1	4	-1024	-768	-1	-1	-1	-1	4		0	0						Untertest4.avi	0	880	547	72	111				0	Content		-72	-111	25093756	1660073066
25110	08:55:07.496	00:00:25.110	1507	-1024	-768	-1	-1	-1	-1	4	-1024	-768	-1	-1	-1	-1	4		0	0						Untertest4.avi	0	880	547	72	111				0	Content		-72	-111	25110423	1660089733
25127	08:55:07.513	00:00:25.126	1508	-1024	-768	-1	-1	-1	-1	4	-1024	-768	-1	-1	-1	-1	4		0	0						Untertest4.avi	0	880	547	72	111				0	Content		-72	-111	25126608	1660105918
25143	08:55:07.529	00:00:25.143	1509	-1024	-768	-1	-1	-1	-1	4	-1024	-768	-1	-1	-1	-1	4		0	0						Untertest4.avi	0	880	547	72	111				0	Content		-72	-111	25143305	1660122615
25160	08:55:07.546	00:00:25.160	1510	-1024	-768	-1	-1	-1	-1	4	-1024	-768	-1	-1	-1	-1	4		0	0						Untertest4.avi	0	880	547	72	111				0	Content		-72	-111	25160246	1660139556
25177	08:55:07.563	00:00:25.176	1511	-1024	-768	-1	-1	-1	-1	4	-1024	-768	-1	-1	-1	-1	4		0	0						Untertest4.avi	0	880	547	72	111				0	Content		-72	-111	25176913	1660156223
25194	08:55:07.580	00:00:25.194	1512	-1024	-768	-1	-1	-1	-1	4	-1024	-768	-1	-1	-1	-1	4		0	0						Untertest4.avi	0	880	547	72	111				0	Content		-72	-111	25194054	1660173364
25211	08:55:07.597	00:00:25.210	1513	-1024	-768	-1	-1	-1	-1	4	-1024	-768	-1	-1	-1	-1	4		0	0						Untertest4.avi	0	880	547	72	111				0	Content		-72	-111	25210721	1660190031
25228	08:55:07.614	00:00:25.227	1514	-1024	-768	-1	-1	-1	-1	4	-1024	-768	-1	-1	-1	-1	4		0	0						Untertest4.avi	0	880	547	72	111				0	Content		-72	-111	25227711	1660207021
25244	08:55:07.630	00:00:25.244	1515	-1024	-768	-1	-1	-1	-1	4	-1024	-768	-1	-1	-1	-1	4		0	0						Untertest4.avi	0	880	547	72	111				0	Content		-72	-111	25244379	1660223689
25261	08:55:07.647	00:00:25.261	1516	-1024	-768	-1	-1	-1	-1	4	-1024	-768	-1	-1	-1	-1	4		0	0						Untertest4.avi	0	880	547	72	111				0	Content		-72	-111	25261046	1660240356
25277	08:55:07.663	00:00:25.277	1517	-1024	-768	-1	-1	-1	-1	4	-1024	-768	-1	-1	-1	-1	4		0	0						Untertest4.avi	0	880	547	72	111				0	Content		-72	-111	25277110	1660256420
25294	08:55:07.680	00:00:25.293	1518	-1024	-768	-1	-1	-1	-1	4	-1024	-768	-1	-1	-1	-1	4		0	0						Untertest4.avi	0	880	547	72	111				0	Content		-72	-111	25293778	1660273088
25310	08:55:07.696	00:00:25.310	1519	-1024	-768	-1	-1	-1	-1	4	-1024	-768	-1	-1	-1	-1	4		0	0						Untertest4.avi	0	880	547	72	111				0	Content		-72	-111	25310243	1660289553
25327	08:55:07.713	00:00:25.326	1520	-1024	-768	-1	-1	-1	-1	4	-1024	-768	-1	-1	-1	-1	4		0	0						Untertest4.avi	0	880	547	72	111				0	Content		-72	-111	25326910	1660306220
25344	08:55:07.730	00:00:25.343	1521	-1024	-768	-1	-1	-1	-1	4	-1024	-768	-1	-1	-1	-1	4		0	0						Untertest4.avi	0	880	547	72	111				0	Content		-72	-111	25343578	1660322888
25360	08:55:07.746	00:00:25.359	1522	-1024	-768	-1	-1	-1	-1	4	-1024	-768	-1	-1	-1	-1	4		0	0						Untertest4.avi	0	880	547	72	111				0	Content		-72	-111	25359802	1660339112
25377	08:55:07.763	00:00:25.376	1523	-1024	-768	-1	-1	-1	-1	4	-1024	-768	-1	-1	-1	-1	4		0	0						Untertest4.avi	0	880	547	72	111				0	Content		-72	-111	25376508	1660355818
25393	08:55:07.779	00:00:25.393	1524	-1024	-768	-1	-1	-1	-1	4	-1024	-768	-1	-1	-1	-1	4		0	0						Untertest4.avi	0	880	547	72	111				0	Content		-72	-111	25393176	1660372486
25410	08:55:07.796	00:00:25.409	1525	-1024	-768	-1	-1	-1	-1	4	-1024	-768	-1	-1	-1	-1	4		0	0						Untertest4.avi	0	880	547	72	111				0	Content		-72	-111	25409805	1660389115
25426	08:55:07.812	00:00:25.426	1526	-1024	-768	-1	-1	-1	-1	4	-1024	-768	-1	-1	-1	-1	4		0	0						Untertest4.avi	0	880	547	72	111				0	Content		-72	-111	25426472	1660405782
25443	08:55:07.829	00:00:25.443	1527	-1024	-768	-1	-1	-1	-1	4	-1024	-768	-1	-1	-1	-1	4		0	0						Untertest4.avi	0	880	547	72	111				0	Content		-72	-111	25443124	1660422434
25460	08:55:07.846	00:00:25.459	1528	-1024	-768	-1	-1	-1	-1	4	-1024	-768	-1	-1	-1	-1	4		0	0						Untertest4.avi	0	880	547	72	111				0	Content		-72	-111	25459791	1660439101
25476	08:55:07.862	00:00:25.476	1529	-1024	-768	-1	-1	-1	-1	4	-1024	-768	-1	-1	-1	-1	4		0	0						Untertest4.avi	0	880	547	72	111				0	Content		-72	-111	25476458	1660455768
25493	08:55:07.879	00:00:25.493	1530	-1024	-768	-1	-1	-1	-1	4	-1024	-768	-1	-1	-1	-1	4		0	0						Untertest4.avi	0	880	547	72	111				0	Content		-72	-111	25493377	1660472687
25510	08:55:07.896	00:00:25.510	1531	-1024	-768	-1	-1	-1	-1	4	-1024	-768	-1	-1	-1	-1	4		0	0						Untertest4.avi	0	880	547	72	111				0	Content		-72	-111	25510044	1660489354
25527	08:55:07.913	00:00:25.527	1532	-1024	-768	-1	-1	-1	-1	4	-1024	-768	-1	-1	-1	-1	4		0	0						Untertest4.avi	0	880	547	72	111				0	Content		-72	-111	25527001	1660506311
25544	08:55:07.930	00:00:25.543	1533	-1024	-768	-1	-1	-1	-1	4	-1024	-768	-1	-1	-1	-1	4		0	0						Untertest4.avi	0	880	547	72	111				0	Content		-72	-111	25543669	1660522979
25560	08:55:07.946	00:00:25.560	1534	-1024	-768	-1	-1	-1	-1	4	-1024	-768	-1	-1	-1	-1	4		0	0						Untertest4.avi	0	880	547	72	111				0	Content		-72	-111	25560336	1660539646
25578	08:55:07.964	00:00:25.577	1535	-1024	-768	-1	-1	-1	-1	4	-1024	-768	-1	-1	-1	-1	4		0	0						Untertest4.avi	0	880	547	72	111				0	Content		-72	-111	25577559	1660556869
25594	08:55:07.980	00:00:25.594	1536	-1024	-768	-1	-1	-1	-1	4	-1024	-768	-1	-1	-1	-1	4		0	0						Untertest4.avi	0	880	547	72	111				0	Content		-72	-111	25594227	1660573537
25610	08:55:07.996	00:00:25.610	1537	-1024	-768	-1	-1	-1	-1	4	-1024	-768	-1	-1	-1	-1	4		0	0						Untertest4.avi	0	880	547	72	111				0	Content		-72	-111	25610453	1660589763
25627	08:55:08.013	00:00:25.627	1538	-1024	-768	-1	-1	-1	-1	4	-1024	-768	-1	-1	-1	-1	4		0	0						Untertest4.avi	0	880	547	72	111				0	Content		-72	-111	25627120	1660606430
25644	08:55:08.030	00:00:25.643	1539	-1024	-768	-1	-1	-1	-1	4	-1024	-768	-1	-1	-1	-1	4		0	0						Untertest4.avi	0	880	547	72	111				0	Content		-72	-111	25643788	1660623098
25660	08:55:08.046	00:00:25.659	1540	-1024	-768	-1	-1	-1	-1	4	-1024	-768	-1	-1	-1	-1	4		0	0						Untertest4.avi	0	880	547	72	111				0	Content		-72	-111	25659527	1660638837
25676	08:55:08.062	00:00:25.676	1541	-1024	-768	-1	-1	-1	-1	4	-1024	-768	-1	-1	-1	-1	4		0	0						Untertest4.avi	0	880	547	72	111				0	Content		-72	-111	25676273	1660655583
25693	08:55:08.079	00:00:25.692	1542	-1024	-768	-1	-1	-1	-1	4	-1024	-768	-1	-1	-1	-1	4		0	0						Untertest4.avi	0	880	547	72	111				0	Content		-72	-111	25692959	1660672269
25710	08:55:08.096	00:00:25.709	1543	-1024	-768	-1	-1	-1	-1	4	-1024	-768	-1	-1	-1	-1	4		0	0						Untertest4.avi	0	880	547	72	111				0	Content		-72	-111	25709626	1660688936
25726	08:55:08.112	00:00:25.726	1544	-1024	-768	-1	-1	-1	-1	4	-1024	-768	-1	-1	-1	-1	4		0	0						Untertest4.avi	0	880	547	72	111				0	Content		-72	-111	25726293	1660705603
25743	08:55:08.129	00:00:25.742	1545	-1024	-768	-1	-1	-1	-1	4	-1024	-768	-1	-1	-1	-1	4		0	0						Untertest4.avi	0	880	547	72	111				0	Content		-72	-111	25742950	1660722260
25760	08:55:08.146	00:00:25.759	1546	-1024	-768	-1	-1	-1	-1	4	-1024	-768	-1	-1	-1	-1	4		0	0						Untertest4.avi	0	880	547	72	111				0	Content		-72	-111	25759520	1660738830
25776	08:55:08.162	00:00:25.776	1547	-1024	-768	-1	-1	-1	-1	4	-1024	-768	-1	-1	-1	-1	4		0	0						Untertest4.avi	0	880	547	72	111				0	Content		-72	-111	25776462	1660755772
25793	08:55:08.179	00:00:25.793	1548	-1024	-768	-1	-1	-1	-1	4	-1024	-768	-1	-1	-1	-1	4		0	0						Untertest4.avi	0	880	547	72	111				0	Content		-72	-111	25793130	1660772440
25810	08:55:08.196	00:00:25.810	1549	-1024	-768	-1	-1	-1	-1	4	-1024	-768	-1	-1	-1	-1	4		0	0						Untertest4.avi	0	880	547	72	111				0	Content		-72	-111	25810266	1660789576
25827	08:55:08.213	00:00:25.826	1550	-1024	-768	-1	-1	-1	-1	4	-1024	-768	-1	-1	-1	-1	4		0	0						Untertest4.avi	0	880	547	72	111				0	Content		-72	-111	25826933	1660806243
25844	08:55:08.230	00:00:25.843	1551	-1024	-768	-1	-1	-1	-1	4	-1024	-768	-1	-1	-1	-1	4		0	0						Untertest4.avi	0	880	547	72	111				0	Content		-72	-111	25843961	1660823271
25861	08:55:08.247	00:00:25.860	1552	-1024	-768	-1	-1	-1	-1	4	-1024	-768	-1	-1	-1	-1	4		0	0						Untertest4.avi	0	880	547	72	111				0	Content		-72	-111	25860628	1660839938
25877	08:55:08.263	00:00:25.877	1553	-1024	-768	-1	-1	-1	-1	4	-1024	-768	-1	-1	-1	-1	4		0	0						Untertest4.avi	0	880	547	72	111				0	Content		-72	-111	25877295	1660856605
25893	08:55:08.279	00:00:25.893	1554	-1024	-768	-1	-1	-1	-1	4	-1024	-768	-1	-1	-1	-1	4		0	0						Untertest4.avi	0	880	547	72	111				0	Content		-72	-111	25893404	1660872714
25910	08:55:08.296	00:00:25.910	1555	-1024	-768	-1	-1	-1	-1	4	-1024	-768	-1	-1	-1	-1	4		0	0						Untertest4.avi	0	880	547	72	111				0	Content		-72	-111	25910071	1660889381
25927	08:55:08.313	00:00:25.926	1556	-1024	-768	-1	-1	-1	-1	4	-1024	-768	-1	-1	-1	-1	4		0	0						Untertest4.avi	0	880	547	72	111				0	Content		-72	-111	25926522	1660905832
25943	08:55:08.329	00:00:25.943	1557	-1024	-768	-1	-1	-1	-1	4	-1024	-768	-1	-1	-1	-1	4		0	0						Untertest4.avi	0	880	547	72	111				0	Content		-72	-111	25943190	1660922500
25960	08:55:08.346	00:00:25.959	1558	-1024	-768	-1	-1	-1	-1	4	-1024	-768	-1	-1	-1	-1	4		0	0						Untertest4.avi	0	880	547	72	111				0	Content		-72	-111	25959857	1660939167
25976	08:55:08.362	00:00:25.976	1559	-1024	-768	-1	-1	-1	-1	4	-1024	-768	-1	-1	-1	-1	4		0	0						Untertest4.avi	0	880	547	72	111				0	Content		-72	-111	25976308	1660955618
25993	08:55:08.379	00:00:25.992	1560	-1024	-768	-1	-1	-1	-1	4	-1024	-768	-1	-1	-1	-1	4		0	0						Untertest4.avi	0	880	547	72	111				0	Content		-72	-111	25992976	1660972286
26010	08:55:08.396	00:00:26.009	1561	-1024	-768	-1	-1	-1	-1	4	-1024	-768	-1	-1	-1	-1	4		0	0						Untertest4.avi	0	880	547	72	111				0	Content		-72	-111	26009545	1660988855
26026	08:55:08.412	00:00:26.026	1562	-1024	-768	-1	-1	-1	-1	4	-1024	-768	-1	-1	-1	-1	4		0	0						Untertest4.avi	0	880	547	72	111				0	Content		-72	-111	26026212	1661005522
26043	08:55:08.429	00:00:26.042	1563	-1024	-768	-1	-1	-1	-1	4	-1024	-768	-1	-1	-1	-1	4		0	0						Untertest4.avi	0	880	547	72	111				0	Content		-72	-111	26042880	1661022190
26059	08:55:08.445	00:00:26.059	1564	-1024	-768	-1	-1	-1	-1	4	-1024	-768	-1	-1	-1	-1	4		0	0						Untertest4.avi	0	880	547	72	111				0	Content		-72	-111	26059443	1661038753
26076	08:55:08.462	00:00:26.076	1565	-1024	-768	-1	-1	-1	-1	4	-1024	-768	-1	-1	-1	-1	4		0	0						Untertest4.avi	0	880	547	72	111				0	Content		-72	-111	26076110	1661055420
26093	08:55:08.479	00:00:26.092	1566	-1024	-768	-1	-1	-1	-1	4	-1024	-768	-1	-1	-1	-1	4		0	0						Untertest4.avi	0	880	547	72	111				0	Content		-72	-111	26092742	1661072052
26109	08:55:08.495	00:00:26.109	1567	-1024	-768	-1	-1	-1	-1	4	-1024	-768	-1	-1	-1	-1	4		0	0						Untertest4.avi	0	880	547	72	111				0	Content		-72	-111	26109409	1661088719
26126	08:55:08.512	00:00:26.126	1568	-1024	-768	-1	-1	-1	-1	4	-1024	-768	-1	-1	-1	-1	4		0	0						Untertest4.avi	0	880	547	72	111				0	Content		-72	-111	26126076	1661105386
26143	08:55:08.529	00:00:26.142	1569	-1024	-768	-1	-1	-1	-1	4	-1024	-768	-1	-1	-1	-1	4		0	0						Untertest4.avi	0	880	547	72	111				0	Content		-72	-111	26142977	1661122287
26160	08:55:08.546	00:00:26.159	1570	-1024	-768	-1	-1	-1	-1	4	-1024	-768	-1	-1	-1	-1	4		0	0						Untertest4.avi	0	880	547	72	111				0	Content		-72	-111	26159644	1661138954
26177	08:55:08.563	00:00:26.176	1571	-1024	-768	-1	-1	-1	-1	4	-1024	-768	-1	-1	-1	-1	4		0	0						Untertest4.avi	0	880	547	72	111				0	Content		-72	-111	26176596	1661155906
26193	08:55:08.579	00:00:26.193	1572	-1024	-768	-1	-1	-1	-1	4	-1024	-768	-1	-1	-1	-1	4		0	0						Untertest4.avi	0	880	547	72	111				0	Content		-72	-111	26193264	1661172574
26210	08:55:08.596	00:00:26.209	1573	-1024	-768	-1	-1	-1	-1	4	-1024	-768	-1	-1	-1	-1	4		0	0						Untertest4.avi	0	880	547	72	111				0	Content		-72	-111	26209931	1661189241
26227	08:55:08.613	00:00:26.227	1574	-1024	-768	-1	-1	-1	-1	4	-1024	-768	-1	-1	-1	-1	4		0	0						Untertest4.avi	0	880	547	72	111				0	Content		-72	-111	26227119	1661206429
26244	08:55:08.630	00:00:26.244	1575	-1024	-768	-1	-1	-1	-1	4	-1024	-768	-1	-1	-1	-1	4		0	0						Untertest4.avi	0	880	547	72	111				0	Content		-72	-111	26244368	1661223678
26260	08:55:08.646	00:00:26.260	1576	-1024	-768	-1	-1	-1	-1	4	-1024	-768	-1	-1	-1	-1	4		0	0						Untertest4.avi	0	880	547	72	111				0	Content		-72	-111	26260456	1661239766
26277	08:55:08.663	00:00:26.277	1577	-1024	-768	-1	-1	-1	-1	4	-1024	-768	-1	-1	-1	-1	4		0	0						Untertest4.avi	0	880	547	72	111				0	Content		-72	-111	26277123	1661256433
26294	08:55:08.680	00:00:26.293	1578	-1024	-768	-1	-1	-1	-1	4	-1024	-768	-1	-1	-1	-1	4		0	0						Untertest4.avi	0	880	547	72	111				0	Content		-72	-111	26293791	1661273101
26310	08:55:08.696	00:00:26.310	1579	-1024	-768	-1	-1	-1	-1	4	-1024	-768	-1	-1	-1	-1	4		0	0						Untertest4.avi	0	880	547	72	111				0	Content		-72	-111	26310024	1661289334
26327	08:55:08.713	00:00:26.326	1580	-1024	-768	-1	-1	-1	-1	4	-1024	-768	-1	-1	-1	-1	4		0	0						Untertest4.avi	0	880	547	72	111				0	Content		-72	-111	26326691	1661306001
26343	08:55:08.729	00:00:26.343	1581	-1024	-768	-1	-1	-1	-1	4	-1024	-768	-1	-1	-1	-1	4		0	0						Untertest4.avi	0	880	547	72	111				0	Content		-72	-111	26343359	1661322669
26360	08:55:08.746	00:00:26.359	1582	-1024	-768	-1	-1	-1	-1	4	-1024	-768	-1	-1	-1	-1	4		0	0						Untertest4.avi	0	880	547	72	111				0	Content		-72	-111	26359754	1661339064
26376	08:55:08.762	00:00:26.376	1583	-1024	-768	-1	-1	-1	-1	4	-1024	-768	-1	-1	-1	-1	4		0	0						Untertest4.avi	0	880	547	72	111				0	Content		-72	-111	26376421	1661355731
26393	08:55:08.779	00:00:26.393	1584	-1024	-768	-1	-1	-1	-1	4	-1024	-768	-1	-1	-1	-1	4		0	0						Untertest4.avi	0	880	547	72	111				0	Content		-72	-111	26393089	1661372399
26409	08:55:08.795	00:00:26.409	1585	-1024	-768	-1	-1	-1	-1	4	-1024	-768	-1	-1	-1	-1	4		0	0						Untertest4.avi	0	880	547	72	111				0	Content		-72	-111	26409164	1661388474
26426	08:55:08.812	00:00:26.425	1586	-1024	-768	-1	-1	-1	-1	4	-1024	-768	-1	-1	-1	-1	4		0	0						Untertest4.avi	0	880	547	72	111				0	Content		-72	-111	26425734	1661405044
26443	08:55:08.829	00:00:26.442	1587	-1024	-768	-1	-1	-1	-1	4	-1024	-768	-1	-1	-1	-1	4		0	0						Untertest4.avi	0	880	547	72	111				0	Content		-72	-111	26442672	1661421982
26459	08:55:08.845	00:00:26.459	1588	-1024	-768	-1	-1	-1	-1	4	-1024	-768	-1	-1	-1	-1	4		0	0						Untertest4.avi	0	880	547	72	111				0	Content		-72	-111	26459339	1661438649
26476	08:55:08.862	00:00:26.476	1589	-1024	-768	-1	-1	-1	-1	4	-1024	-768	-1	-1	-1	-1	4		0	0						Untertest4.avi	0	880	547	72	111				0	Content		-72	-111	26476474	1661455784
26493	08:55:08.879	00:00:26.493	1590	-1024	-768	-1	-1	-1	-1	4	-1024	-768	-1	-1	-1	-1	4		0	0						Untertest4.avi	0	880	547	72	111				0	Content		-72	-111	26493142	1661472452
26510	08:55:08.896	00:00:26.510	1591	-1024	-768	-1	-1	-1	-1	4	-1024	-768	-1	-1	-1	-1	4		0	0						Untertest4.avi	0	880	547	72	111				0	Content		-72	-111	26510172	1661489482
26527	08:55:08.913	00:00:26.526	1592	-1024	-768	-1	-1	-1	-1	4	-1024	-768	-1	-1	-1	-1	4		0	0						Untertest4.avi	0	880	547	72	111				0	Content		-72	-111	26526839	1661506149
26544	08:55:08.930	00:00:26.543	1593	-1024	-768	-1	-1	-1	-1	4	-1024	-768	-1	-1	-1	-1	4		0	0						Untertest4.avi	0	880	547	72	111				0	Content		-72	-111	26543507	1661522817
26561	08:55:08.947	00:00:26.560	1594	-1024	-768	-1	-1	-1	-1	4	-1024	-768	-1	-1	-1	-1	4		0	0						Untertest4.avi	0	880	547	72	111				0	Content		-72	-111	26560980	1661540290
26576	08:55:08.962	00:00:26.575	1595	-1024	-768	-1	-1	-1	-1	4	-1024	-768	-1	-1	-1	-1	4		0	0						Untertest4.avi	0	880	547	72	111				0	Content		-72	-111	26575727	1661555037
26592	08:55:08.978	00:00:26.592	1596	-1024	-768	-1	-1	-1	-1	4	-1024	-768	-1	-1	-1	-1	4		0	0						Untertest4.avi	0	880	547	72	111				0	Content		-72	-111	26592351	1661571661
26609	08:55:08.995	00:00:26.609	1597	-1024	-768	-1	-1	-1	-1	4	-1024	-768	-1	-1	-1	-1	4		0	0						Untertest4.avi	0	880	547	72	111				0	Content		-72	-111	26609018	1661588328
26626	08:55:09.012	00:00:26.625	1598	-1024	-768	-1	-1	-1	-1	4	-1024	-768	-1	-1	-1	-1	4		0	0						Untertest4.avi	0	880	547	72	111				0	Content		-72	-111	26625685	1661604995
26642	08:55:09.028	00:00:26.642	1599	-1024	-768	-1	-1	-1	-1	4	-1024	-768	-1	-1	-1	-1	4		0	0						Untertest4.avi	0	880	547	72	111				0	Content		-72	-111	26642346	1661621656
26659	08:55:09.045	00:00:26.659	1600	-1024	-768	-1	-1	-1	-1	4	-1024	-768	-1	-1	-1	-1	4		0	0						Untertest4.avi	0	880	547	72	111				0	Content		-72	-111	26659023	1661638333
26676	08:55:09.062	00:00:26.675	1601	-1024	-768	-1	-1	-1	-1	4	-1024	-768	-1	-1	-1	-1	4		0	0						Untertest4.avi	0	880	547	72	111				0	Content		-72	-111	26675621	1661654931
26692	08:55:09.078	00:00:26.692	1602	-1024	-768	-1	-1	-1	-1	4	-1024	-768	-1	-1	-1	-1	4		0	0						Untertest4.avi	0	880	547	72	111				0	Content		-72	-111	26692289	1661671599
26709	08:55:09.095	00:00:26.709	1603	-1024	-768	-1	-1	-1	-1	4	-1024	-768	-1	-1	-1	-1	4		0	0						Untertest4.avi	0	880	547	72	111				0	Content		-72	-111	26709191	1661688501
26726	08:55:09.112	00:00:26.725	1604	-1024	-768	-1	-1	-1	-1	4	-1024	-768	-1	-1	-1	-1	4		0	0						Untertest4.avi	0	880	547	72	111				0	Content		-72	-111	26725858	1661705168
26743	08:55:09.129	00:00:26.742	1605	-1024	-768	-1	-1	-1	-1	4	-1024	-768	-1	-1	-1	-1	4		0	0						Untertest4.avi	0	880	547	72	111				0	Content		-72	-111	26742854	1661722164
26760	08:55:09.146	00:00:26.759	1606	-1024	-768	-1	-1	-1	-1	4	-1024	-768	-1	-1	-1	-1	4		0	0						Untertest4.avi	0	880	547	72	111				0	Content		-72	-111	26759521	1661738831
26776	08:55:09.162	00:00:26.776	1607	-1024	-768	-1	-1	-1	-1	4	-1024	-768	-1	-1	-1	-1	4		0	0						Untertest4.avi	0	880	547	72	111				0	Content		-72	-111	26776188	1661755498
26793	08:55:09.179	00:00:26.793	1608	-1024	-768	-1	-1	-1	-1	4	-1024	-768	-1	-1	-1	-1	4		0	0						Untertest4.avi	0	880	547	72	111				0	Content		-72	-111	26793461	1661772771
26810	08:55:09.196	00:00:26.809	1609	-1024	-768	-1	-1	-1	-1	4	-1024	-768	-1	-1	-1	-1	4		0	0						Untertest4.avi	0	880	547	72	111				0	Content		-72	-111	26809524	1661788834
26826	08:55:09.212	00:00:26.826	1610	-1024	-768	-1	-1	-1	-1	4	-1024	-768	-1	-1	-1	-1	4		0	0						Untertest4.avi	0	880	547	72	111				0	Content		-72	-111	26826191	1661805501
26842	08:55:09.228	00:00:26.842	1611	-1024	-768	-1	-1	-1	-1	4	-1024	-768	-1	-1	-1	-1	4		0	0						Untertest4.avi	0	880	547	72	111				0	Content		-72	-111	26842210	1661821520
26859	08:55:09.245	00:00:26.858	1612	-1024	-768	-1	-1	-1	-1	4	-1024	-768	-1	-1	-1	-1	4		0	0						Untertest4.avi	0	880	547	72	111				0	Content		-72	-111	26858833	1661838143
26876	08:55:09.262	00:00:26.875	1613	-1024	-768	-1	-1	-1	-1	4	-1024	-768	-1	-1	-1	-1	4		0	0						Untertest4.avi	0	880	547	72	111				0	Content		-72	-111	26875519	1661854829
26892	08:55:09.278	00:00:26.892	1614	-1024	-768	-1	-1	-1	-1	4	-1024	-768	-1	-1	-1	-1	4		0	0						Untertest4.avi	0	880	547	72	111				0	Content		-72	-111	26892187	1661871497
26909	08:55:09.295	00:00:26.908	1615	-1024	-768	-1	-1	-1	-1	4	-1024	-768	-1	-1	-1	-1	4		0	0						Untertest4.avi	0	880	547	72	111				0	Content		-72	-111	26908854	1661888164
26926	08:55:09.312	00:00:26.925	1616	-1024	-768	-1	-1	-1	-1	4	-1024	-768	-1	-1	-1	-1	4		0	0						Untertest4.avi	0	880	547	72	111				0	Content		-72	-111	26925510	1661904820
26942	08:55:09.328	00:00:26.942	1617	-1024	-768	-1	-1	-1	-1	4	-1024	-768	-1	-1	-1	-1	4		0	0						Untertest4.avi	0	880	547	72	111				0	Content		-72	-111	26942079	1661921389
26959	08:55:09.345	00:00:26.959	1618	-1024	-768	-1	-1	-1	-1	4	-1024	-768	-1	-1	-1	-1	4		0	0						Untertest4.avi	0	880	547	72	111				0	Content		-72	-111	26959016	1661938326
26976	08:55:09.362	00:00:26.975	1619	-1024	-768	-1	-1	-1	-1	4	-1024	-768	-1	-1	-1	-1	4		0	0						Untertest4.avi	0	880	547	72	111				0	Content		-72	-111	26975683	1661954993
26993	08:55:09.379	00:00:26.992	1620	-1024	-768	-1	-1	-1	-1	4	-1024	-768	-1	-1	-1	-1	4		0	0						Untertest4.avi	0	880	547	72	111				0	Content		-72	-111	26992824	1661972134
27009	08:55:09.395	00:00:27.009	1621	-1024	-768	-1	-1	-1	-1	4	-1024	-768	-1	-1	-1	-1	4		0	0						Untertest4.avi	0	880	547	72	111				0	Content		-72	-111	27009491	1661988801
27027	08:55:09.413	00:00:27.026	1622	-1024	-768	-1	-1	-1	-1	4	-1024	-768	-1	-1	-1	-1	4		0	0						Untertest4.avi	0	880	547	72	111				0	Content		-72	-111	27026520	1662005830
27043	08:55:09.429	00:00:27.043	1623	-1024	-768	-1	-1	-1	-1	4	-1024	-768	-1	-1	-1	-1	4		0	0						Untertest4.avi	0	880	547	72	111				0	Content		-72	-111	27043188	1662022498
27060	08:55:09.446	00:00:27.059	1624	-1024	-768	-1	-1	-1	-1	4	-1024	-768	-1	-1	-1	-1	4		0	0						Untertest4.avi	0	880	547	72	111				0	Content		-72	-111	27059855	1662039165
27076	08:55:09.462	00:00:27.075	1625	-1024	-768	-1	-1	-1	-1	4	-1024	-768	-1	-1	-1	-1	4		0	0						Untertest4.avi	0	880	547	72	111				0	Content		-72	-111	27075965	1662055275
27093	08:55:09.479	00:00:27.092	1626	-1024	-768	-1	-1	-1	-1	4	-1024	-768	-1	-1	-1	-1	4		0	0						Untertest4.avi	0	880	547	72	111				0	Content		-72	-111	27092633	1662071943
27109	08:55:09.495	00:00:27.109	1627	-1024	-768	-1	-1	-1	-1	4	-1024	-768	-1	-1	-1	-1	4		0	0						Untertest4.avi	0	880	547	72	111				0	Content		-72	-111	27109113	1662088423
27126	08:55:09.512	00:00:27.125	1628	-1024	-768	-1	-1	-1	-1	4	-1024	-768	-1	-1	-1	-1	4		0	0						Untertest4.avi	0	880	547	72	111				0	Content		-72	-111	27125780	1662105090
27142	08:55:09.528	00:00:27.142	1629	-1024	-768	-1	-1	-1	-1	4	-1024	-768	-1	-1	-1	-1	4		0	0						Untertest4.avi	0	880	547	72	111				0	Content		-72	-111	27142448	1662121758
27159	08:55:09.545	00:00:27.158	1630	-1024	-768	-1	-1	-1	-1	4	-1024	-768	-1	-1	-1	-1	4		0	0						Untertest4.avi	0	880	547	72	111				0	Content		-72	-111	27158882	1662138192
27176	08:55:09.562	00:00:27.175	1631	-1024	-768	-1	-1	-1	-1	4	-1024	-768	-1	-1	-1	-1	4		0	0						Untertest4.avi	0	880	547	72	111				0	Content		-72	-111	27175549	1662154859
27192	08:55:09.578	00:00:27.191	1632	-1024	-768	-1	-1	-1	-1	4	-1024	-768	-1	-1	-1	-1	4		0	0						Untertest4.avi	0	880	547	72	111				0	Content		-72	-111	27191937	1662171247
27209	08:55:09.595	00:00:27.208	1633	-1024	-768	-1	-1	-1	-1	4	-1024	-768	-1	-1	-1	-1	4		0	0						Untertest4.avi	0	880	547	72	111				0	Content		-72	-111	27208738	1662188048
27225	08:55:09.611	00:00:27.225	1634	-1024	-768	-1	-1	-1	-1	4	-1024	-768	-1	-1	-1	-1	4		0	0						Untertest4.avi	0	880	547	72	111				0	Content		-72	-111	27225335	1662204645
27242	08:55:09.628	00:00:27.242	1635	-1024	-768	-1	-1	-1	-1	4	-1024	-768	-1	-1	-1	-1	4		0	0						Untertest4.avi	0	880	547	72	111				0	Content		-72	-111	27242003	1662221313
27259	08:55:09.645	00:00:27.258	1636	-1024	-768	-1	-1	-1	-1	4	-1024	-768	-1	-1	-1	-1	4		0	0						Untertest4.avi	0	880	547	72	111				0	Content		-72	-111	27258903	1662238213
27276	08:55:09.662	00:00:27.275	1637	-1024	-768	-1	-1	-1	-1	4	-1024	-768	-1	-1	-1	-1	4		0	0						Untertest4.avi	0	880	547	72	111				0	Content		-72	-111	27275570	1662254880
27293	08:55:09.679	00:00:27.292	1638	-1024	-768	-1	-1	-1	-1	4	-1024	-768	-1	-1	-1	-1	4		0	0						Untertest4.avi	0	880	547	72	111				0	Content		-72	-111	27292522	1662271832
27309	08:55:09.695	00:00:27.309	1639	-1024	-768	-1	-1	-1	-1	4	-1024	-768	-1	-1	-1	-1	4		0	0						Untertest4.avi	0	880	547	72	111				0	Content		-72	-111	27309189	1662288499
27326	08:55:09.712	00:00:27.325	1640	-1024	-768	-1	-1	-1	-1	4	-1024	-768	-1	-1	-1	-1	4		0	0						Untertest4.avi	0	880	547	72	111				0	Content		-72	-111	27325856	1662305166
27343	08:55:09.729	00:00:27.343	1641	-1024	-768	-1	-1	-1	-1	4	-1024	-768	-1	-1	-1	-1	4		0	0						Untertest4.avi	0	880	547	72	111				0	Content		-72	-111	27343172	1662322482
27360	08:55:09.746	00:00:27.360	1642	-1024	-768	-1	-1	-1	-1	4	-1024	-768	-1	-1	-1	-1	4		0	0						Untertest4.avi	0	880	547	72	111				0	Content		-72	-111	27360419	1662339729
27376	08:55:09.762	00:00:27.376	1643	-1024	-768	-1	-1	-1	-1	4	-1024	-768	-1	-1	-1	-1	4		0	0						Untertest4.avi	0	880	547	72	111				0	Content		-72	-111	27376466	1662355776
27393	08:55:09.779	00:00:27.393	1644	-1024	-768	-1	-1	-1	-1	4	-1024	-768	-1	-1	-1	-1	4		0	0						Untertest4.avi	0	880	547	72	111				0	Content		-72	-111	27393133	1662372443
27410	08:55:09.796	00:00:27.409	1645	-1024	-768	-1	-1	-1	-1	4	-1024	-768	-1	-1	-1	-1	4		0	0						Untertest4.avi	0	880	547	72	111				0	Content		-72	-111	27409800	1662389110
27426	08:55:09.812	00:00:27.426	1646	-1024	-768	-1	-1	-1	-1	4	-1024	-768	-1	-1	-1	-1	4		0	0						Untertest4.avi	0	880	547	72	111				0	Content		-72	-111	27426005	1662405315
27443	08:55:09.829	00:00:27.442	1647	-1024	-768	-1	-1	-1	-1	4	-1024	-768	-1	-1	-1	-1	4		0	0						Untertest4.avi	0	880	547	72	111				0	Content		-72	-111	27442673	1662421983
27459	08:55:09.845	00:00:27.459	1648	-1024	-768	-1	-1	-1	-1	4	-1024	-768	-1	-1	-1	-1	4		0	0						Untertest4.avi	0	880	547	72	111				0	Content		-72	-111	27459340	1662438650
27476	08:55:09.862	00:00:27.475	1649	-1024	-768	-1	-1	-1	-1	4	-1024	-768	-1	-1	-1	-1	4		0	0						Untertest4.avi	0	880	547	72	111				0	Content		-72	-111	27475716	1662455026
27492	08:55:09.878	00:00:27.492	1650	-1024	-768	-1	-1	-1	-1	4	-1024	-768	-1	-1	-1	-1	4		0	0						Untertest4.avi	0	880	547	72	111				0	Content		-72	-111	27492384	1662471694
27509	08:55:09.895	00:00:27.509	1651	-1024	-768	-1	-1	-1	-1	4	-1024	-768	-1	-1	-1	-1	4		0	0						Untertest4.avi	0	880	547	72	111				0	Content		-72	-111	27509051	1662488361
27526	08:55:09.912	00:00:27.525	1652	-1024	-768	-1	-1	-1	-1	4	-1024	-768	-1	-1	-1	-1	4		0	0						Untertest4.avi	0	880	547	72	111				0	Content		-72	-111	27525731	1662505041
27542	08:55:09.928	00:00:27.542	1653	-1024	-768	-1	-1	-1	-1	4	-1024	-768	-1	-1	-1	-1	4		0	0						Untertest4.avi	0	880	547	72	111				0	Content		-72	-111	27542399	1662521709
27559	08:55:09.945	00:00:27.559	1654	2144,728	836,0005	0,4531567	0,7710723	422,8534	3,236651	3	2044,401	821,1821	0,4531509	0,7710732	422,8534	3,233277	1	32	2044	821						Untertest4.avi	0	880	547	72	111	1932	707	217	0	Content		1972	710	27559161	1662538471
27576	08:55:09.962	00:00:27.575	1655	-1024	-768	-1	-1	-1	-1	4	-1024	-768	-1	-1	-1	-1	4	32	0	0						Untertest4.avi	0	880	547	72	111	1932	707	217	0	Content		-72	-111	27575909	1662555219
27592	08:55:09.978	00:00:27.592	1656	2126,339	819,4652	0,4532454	0,7721766	422,2852	3,223784	3	2027,651	805,4409	0,4532397	0,7721775	422,2852	3,220545	1	32	2028	805						Untertest4.avi	0	880	547	72	111	1932	707	217	0	Content		1956	694	27592407	1662571717
27610	08:55:09.996	00:00:27.609	1657	2100,869	832,6304	0,4529694	0,7726854	421,1581	3,199028	3	2004,244	818,1805	0,4529636	0,7726863	421,1581	3,196099	1	32	2004	818						Untertest4.avi	0	880	547	72	111	1932	707	217	0	Content		1932	707	27609533	1662588843
27626	08:55:10.012	00:00:27.625	1658	-1024	-768	-1	-1	-1	-1	4	-1024	-768	-1	-1	-1	-1	4	32	0	0						Untertest4.avi	0	880	547	72	111	1932	707	217	0	Content		-72	-111	27625779	1662605089
27643	08:55:10.029	00:00:27.642	1659	2117,67	839,3746	0,4527812	0,7735721	420,7634	3,183735	3	2019,554	824,6012	0,4527754	0,773573	420,7634	3,180604	1	32	2020	825						Untertest4.avi	0	880	547	72	111	1932	707	217	0	Content		1948	714	27642528	1662621838
27659	08:55:10.045	00:00:27.659	1660	2077,094	839,9032	0,4526456	0,7738755	420,3776	3,139909	3	1982,318	825,28	0,4526398	0,7738764	420,3776	3,13713	1	32	1982	825						Untertest4.avi	0	880	547	72	111	1932	707	217	0	Content		1910	714	27659025	1662638335
27676	08:55:10.062	00:00:27.676	1661	-1024	-768	-1	-1	-1	-1	4	-1024	-768	-1	-1	-1	-1	4	32	0	0						Untertest4.avi	0	880	547	72	111	1932	707	217	0	Content		-72	-111	27676023	1662655333
27693	08:55:10.079	00:00:27.692	1662	2091,944	825,1799	0,4525501	0,7746223	420,3205	3,139783	3	1996,122	811,1161	0,4525443	0,7746232	420,3205	3,136909	1	32	1996	811						Untertest4.avi	0	880	547	72	111	1932	707	217	0	Content		1924	700	27692769	1662672079
27710	08:55:10.096	00:00:27.709	1663	2095,653	829,0031	0,452621	0,7749401	420,9154	3,163694	3	1999,454	814,7604	0,4526152	0,774941	420,9154	3,160733	1	32	1999	815						Untertest4.avi	0	880	547	72	111	1932	707	217	0	Content		1927	704	27709516	1662688826
27726	08:55:10.112	00:00:27.725	1664	-1024	-768	-1	-1	-1	-1	4	-1024	-768	-1	-1	-1	-1	4	32	0	0						Untertest4.avi	0	880	547	72	111	1932	707	217	0	Content		-72	-111	27725764	1662705074
27742	08:55:10.128	00:00:27.742	1665	2105,716	828,8818	0,4527469	0,77599	422,1068	3,11413	3	2008,951	814,5914	0,4527411	0,775991	422,1068	3,111267	1	32	2009	815						Untertest4.avi	0	880	547	72	111	1932	707	217	0	Content		1937	704	27742387	1662721697
27759	08:55:10.145	00:00:27.759	1666	2227,76	844,5598	0,4551435	0,7757823	431,3272	3,180285	3	2121,26	828,9103	0,4551379	0,7757832	431,3272	3,176782	1	32	2121	829						Untertest4.avi	0	880	547	72	111	1932	707	217	0	Content		2049	718	27759010	1662738320
27776	08:55:10.162	00:00:27.776	1667	-1024	-768	-1	-1	-1	-1	4	-1024	-768	-1	-1	-1	-1	4		0	0						Untertest4.avi	0	880	547	72	111				0	Content		-72	-111	27776006	1662755316
27793	08:55:10.179	00:00:27.792	1668	-1024	-768	-1	-1	-1	-1	4	-1024	-768	-1	-1	-1	-1	4		0	0						Untertest4.avi	0	880	547	72	111				0	Content		-72	-111	27792631	1662771941
27809	08:55:10.195	00:00:27.809	1669	-1024	-768	-1	-1	-1	-1	4	-1024	-768	-1	-1	-1	-1	4		0	0						Untertest4.avi	0	880	547	72	111				0	Content		-72	-111	27809379	1662788689
27826	08:55:10.212	00:00:27.825	1670	-1024	-768	-1	-1	-1	-1	4	-1024	-768	-1	-1	-1	-1	4		0	0						Untertest4.avi	0	880	547	72	111				0	Content		-72	-111	27825625	1662804935
27843	08:55:10.229	00:00:27.842	1671	-1024	-768	-1	-1	-1	-1	4	-1024	-768	-1	-1	-1	-1	4		0	0						Untertest4.avi	0	880	547	72	111				0	Content		-72	-111	27842624	1662821934
27859	08:55:10.245	00:00:27.859	1672	-1024	-768	-1	-1	-1	-1	4	-1024	-768	-1	-1	-1	-1	4		0	0						Untertest4.avi	0	880	547	72	111				0	Content		-72	-111	27859133	1662838443
27876	08:55:10.262	00:00:27.875	1673	-1024	-768	-1	-1	-1	-1	4	-1024	-768	-1	-1	-1	-1	4		0	0						Untertest4.avi	0	880	547	72	111				0	Content		-72	-111	27875870	1662855180
27892	08:55:10.278	00:00:27.892	1674	-1024	-768	-1	-1	-1	-1	4	-1024	-768	-1	-1	-1	-1	4		0	0						Untertest4.avi	0	880	547	72	111				0	Content		-72	-111	27892493	1662871803
27909	08:55:10.295	00:00:27.909	1675	-1024	-768	-1	-1	-1	-1	4	-1024	-768	-1	-1	-1	-1	4		0	0						Untertest4.avi	0	880	547	72	111				0	Content		-72	-111	27909129	1662888439
27926	08:55:10.312	00:00:27.925	1676	-1024	-768	-1	-1	-1	-1	4	-1024	-768	-1	-1	-1	-1	4		0	0						Untertest4.avi	0	880	547	72	111				0	Content		-72	-111	27925739	1662905049
27942	08:55:10.328	00:00:27.942	1677	-1024	-768	-1	-1	-1	-1	4	-1024	-768	-1	-1	-1	-1	4		0	0						Untertest4.avi	0	880	547	72	111				0	Content		-72	-111	27942493	1662921803
27959	08:55:10.345	00:00:27.959	1678	-1024	-768	-1	-1	-1	-1	4	-1024	-768	-1	-1	-1	-1	4		0	0						Untertest4.avi	0	880	547	72	111				0	Content		-72	-111	27959121	1662938431
27976	08:55:10.362	00:00:27.975	1679	-1024	-768	-1	-1	-1	-1	4	-1024	-768	-1	-1	-1	-1	4		0	0						Untertest4.avi	0	880	547	72	111				0	Content		-72	-111	27975754	1662955064
27992	08:55:10.378	00:00:27.991	1680	-1024	-768	-1	-1	-1	-1	4	-1024	-768	-1	-1	-1	-1	4		0	0						Untertest4.avi	0	880	547	72	111				0	Content		-72	-111	27991982	1662971292
28009	08:55:10.395	00:00:28.009	1681	-1024	-768	-1	-1	-1	-1	4	-1024	-768	-1	-1	-1	-1	4		0	0						Untertest4.avi	0	880	547	72	111				0	Content		-72	-111	28009352	1662988662
28026	08:55:10.412	00:00:28.025	1682	-1024	-768	-1	-1	-1	-1	4	-1024	-768	-1	-1	-1	-1	4		0	0						Untertest4.avi	0	880	547	72	111				0	Content		-72	-111	28025977	1663005287
28043	08:55:10.429	00:00:28.042	1683	-1024	-768	-1	-1	-1	-1	4	-1024	-768	-1	-1	-1	-1	4		0	0						Untertest4.avi	0	880	547	72	111				0	Content		-72	-111	28042600	1663021910
28059	08:55:10.445	00:00:28.058	1684	-1024	-768	-1	-1	-1	-1	4	-1024	-768	-1	-1	-1	-1	4		0	0						Untertest4.avi	0	880	547	72	111				0	Content		-72	-111	28058595	1663037905
28075	08:55:10.461	00:00:28.074	1685	-1024	-768	-1	-1	-1	-1	4	-1024	-768	-1	-1	-1	-1	4		0	0						Untertest4.avi	0	880	547	72	111				0	Content		-72	-111	28074996	1663054306
28092	08:55:10.478	00:00:28.091	1686	-1024	-768	-1	-1	-1	-1	4	-1024	-768	-1	-1	-1	-1	4		0	0						Untertest4.avi	0	880	547	72	111				0	Content		-72	-111	28091664	1663070974
28108	08:55:10.494	00:00:28.108	1687	-1024	-768	-1	-1	-1	-1	4	-1024	-768	-1	-1	-1	-1	4		0	0						Untertest4.avi	0	880	547	72	111				0	Content		-72	-111	28108191	1663087501
28125	08:55:10.511	00:00:28.124	1688	-1024	-768	-1	-1	-1	-1	4	-1024	-768	-1	-1	-1	-1	4		0	0						Untertest4.avi	0	880	547	72	111				0	Content		-72	-111	28124858	1663104168
28141	08:55:10.527	00:00:28.141	1689	-1024	-768	-1	-1	-1	-1	4	-1024	-768	-1	-1	-1	-1	4		0	0						Untertest4.avi	0	880	547	72	111				0	Content		-72	-111	28141437	1663120747
28158	08:55:10.544	00:00:28.158	1690	-1024	-768	-1	-1	-1	-1	4	-1024	-768	-1	-1	-1	-1	4		0	0						Untertest4.avi	0	880	547	72	111				0	Content		-72	-111	28158104	1663137414
28175	08:55:10.561	00:00:28.174	1691	-1024	-768	-1	-1	-1	-1	4	-1024	-768	-1	-1	-1	-1	4		0	0						Untertest4.avi	0	880	547	72	111				0	Content		-72	-111	28174771	1663154081
28192	08:55:10.578	00:00:28.191	1692	-1024	-768	-1	-1	-1	-1	4	-1024	-768	-1	-1	-1	-1	4		0	0						Untertest4.avi	0	880	547	72	111				0	Content		-72	-111	28191618	1663170928
28208	08:55:10.594	00:00:28.208	1693	-1024	-768	-1	-1	-1	-1	4	-1024	-768	-1	-1	-1	-1	4		0	0						Untertest4.avi	0	880	547	72	111				0	Content		-72	-111	28208285	1663187595
28225	08:55:10.611	00:00:28.225	1694	-1024	-768	-1	-1	-1	-1	4	-1024	-768	-1	-1	-1	-1	4		0	0						Untertest4.avi	0	880	547	72	111				0	Content		-72	-111	28225223	1663204533
28242	08:55:10.628	00:00:28.241	1695	-1024	-768	-1	-1	-1	-1	4	-1024	-768	-1	-1	-1	-1	4		0	0						Untertest4.avi	0	880	547	72	111				0	Content		-72	-111	28241891	1663221201
28259	08:55:10.645	00:00:28.258	1696	-1024	-768	-1	-1	-1	-1	4	-1024	-768	-1	-1	-1	-1	4		0	0						Untertest4.avi	0	880	547	72	111				0	Content		-72	-111	28258558	1663237868
28276	08:55:10.662	00:00:28.275	1697	-1024	-768	-1	-1	-1	-1	4	-1024	-768	-1	-1	-1	-1	4		0	0						Untertest4.avi	0	880	547	72	111				0	Content		-72	-111	28275710	1663255020
28293	08:55:10.679	00:00:28.293	1698	-1024	-768	-1	-1	-1	-1	4	-1024	-768	-1	-1	-1	-1	4		0	0						Untertest4.avi	0	880	547	72	111				0	Content		-72	-111	28293096	1663272406
28309	08:55:10.695	00:00:28.309	1699	-1024	-768	-1	-1	-1	-1	4	-1024	-768	-1	-1	-1	-1	4		0	0						Untertest4.avi	0	880	547	72	111				0	Content		-72	-111	28309134	1663288444
28326	08:55:10.712	00:00:28.325	1700	-1024	-768	-1	-1	-1	-1	4	-1024	-768	-1	-1	-1	-1	4		0	0						Untertest4.avi	0	880	547	72	111				0	Content		-72	-111	28325802	1663305112
28342	08:55:10.728	00:00:28.342	1701	-1024	-768	-1	-1	-1	-1	4	-1024	-768	-1	-1	-1	-1	4		0	0						Untertest4.avi	0	880	547	72	111				0	Content		-72	-111	28342469	1663321779
28359	08:55:10.745	00:00:28.358	1702	-1024	-768	-1	-1	-1	-1	4	-1024	-768	-1	-1	-1	-1	4		0	0						Untertest4.avi	0	880	547	72	111				0	Content		-72	-111	28358715	1663338025
28375	08:55:10.761	00:00:28.375	1703	-1024	-768	-1	-1	-1	-1	4	-1024	-768	-1	-1	-1	-1	4		0	0						Untertest4.avi	0	880	547	72	111				0	Content		-72	-111	28375382	1663354692
28392	08:55:10.778	00:00:28.392	1704	-1024	-768	-1	-1	-1	-1	4	-1024	-768	-1	-1	-1	-1	4		0	0						Untertest4.avi	0	880	547	72	111				0	Content		-72	-111	28392050	1663371360
28408	08:55:10.794	00:00:28.408	1705	-1024	-768	-1	-1	-1	-1	4	-1024	-768	-1	-1	-1	-1	4		0	0						Untertest4.avi	0	880	547	72	111				0	Content		-72	-111	28408279	1663387589
28425	08:55:10.811	00:00:28.424	1706	-1024	-768	-1	-1	-1	-1	4	-1024	-768	-1	-1	-1	-1	4		0	0						Untertest4.avi	0	880	547	72	111				0	Content		-72	-111	28424946	1663404256
28441	08:55:10.827	00:00:28.441	1707	-1024	-768	-1	-1	-1	-1	4	-1024	-768	-1	-1	-1	-1	4		0	0						Untertest4.avi	0	880	547	72	111				0	Content		-72	-111	28441131	1663420441
28458	08:55:10.844	00:00:28.457	1708	-1024	-768	-1	-1	-1	-1	4	-1024	-768	-1	-1	-1	-1	4		0	0						Untertest4.avi	0	880	547	72	111				0	Content		-72	-111	28457842	1663437152
28475	08:55:10.861	00:00:28.474	1709	-1024	-768	-1	-1	-1	-1	4	-1024	-768	-1	-1	-1	-1	4		0	0						Untertest4.avi	0	880	547	72	111				0	Content		-72	-111	28474715	1663454025
28491	08:55:10.877	00:00:28.491	1710	-1024	-768	-1	-1	-1	-1	4	-1024	-768	-1	-1	-1	-1	4		0	0						Untertest4.avi	0	880	547	72	111				0	Content		-72	-111	28491383	1663470693
28508	08:55:10.894	00:00:28.508	1711	-1024	-768	-1	-1	-1	-1	4	-1024	-768	-1	-1	-1	-1	4		0	0						Untertest4.avi	0	880	547	72	111				0	Content		-72	-111	28508478	1663487788
28525	08:55:10.911	00:00:28.525	1712	-1024	-768	-1	-1	-1	-1	4	-1024	-768	-1	-1	-1	-1	4		0	0						Untertest4.avi	0	880	547	72	111				0	Content		-72	-111	28525145	1663504455
28542	08:55:10.928	00:00:28.542	1713	-1024	-768	-1	-1	-1	-1	4	-1024	-768	-1	-1	-1	-1	4		0	0						Untertest4.avi	0	880	547	72	111				0	Content		-72	-111	28542162	1663521472
28559	08:55:10.945	00:00:28.558	1714	-1024	-768	-1	-1	-1	-1	4	-1024	-768	-1	-1	-1	-1	4		0	0						Untertest4.avi	0	880	547	72	111				0	Content		-72	-111	28558829	1663538139
28575	08:55:10.961	00:00:28.575	1715	-1024	-768	-1	-1	-1	-1	4	-1024	-768	-1	-1	-1	-1	4		0	0						Untertest4.avi	0	880	547	72	111				0	Content		-72	-111	28575497	1663554807
28593	08:55:10.979	00:00:28.592	1716	-1024	-768	-1	-1	-1	-1	4	-1024	-768	-1	-1	-1	-1	4		0	0						Untertest4.avi	0	880	547	72	111				0	Content		-72	-111	28592944	1663572254
28609	08:55:10.995	00:00:28.608	1717	-1024	-768	-1	-1	-1	-1	4	-1024	-768	-1	-1	-1	-1	4		0	0						Untertest4.avi	0	880	547	72	111				0	Content		-72	-111	28608628	1663587938
28625	08:55:11.011	00:00:28.625	1718	-1024	-768	-1	-1	-1	-1	4	-1024	-768	-1	-1	-1	-1	4		0	0						Untertest4.avi	0	880	547	72	111				0	Content		-72	-111	28625296	1663604606
28641	08:55:11.027	00:00:28.641	1719	-1024	-768	-1	-1	-1	-1	4	-1024	-768	-1	-1	-1	-1	4		0	0						Untertest4.avi	0	880	547	72	111				0	Content		-72	-111	28641491	1663620801
28658	08:55:11.044	00:00:28.658	1720	-1024	-768	-1	-1	-1	-1	4	-1024	-768	-1	-1	-1	-1	4		0	0						Untertest4.avi	0	880	547	72	111				0	Content		-72	-111	28658158	1663637468
28674	08:55:11.060	00:00:28.674	1721	-1024	-768	-1	-1	-1	-1	4	-1024	-768	-1	-1	-1	-1	4		0	0						Untertest4.avi	0	880	547	72	111				0	Content		-72	-111	28674310	1663653620
28691	08:55:11.077	00:00:28.690	1722	-1024	-768	-1	-1	-1	-1	4	-1024	-768	-1	-1	-1	-1	4		0	0						Untertest4.avi	0	880	547	72	111				0	Content		-72	-111	28690984	1663670294
28708	08:55:11.094	00:00:28.707	1723	-1024	-768	-1	-1	-1	-1	4	-1024	-768	-1	-1	-1	-1	4		0	0						Untertest4.avi	0	880	547	72	111				0	Content		-72	-111	28707644	1663686954
28724	08:55:11.110	00:00:28.724	1724	-1024	-768	-1	-1	-1	-1	4	-1024	-768	-1	-1	-1	-1	4		0	0						Untertest4.avi	0	880	547	72	111				0	Content		-72	-111	28724311	1663703621
28741	08:55:11.127	00:00:28.741	1725	-1024	-768	-1	-1	-1	-1	4	-1024	-768	-1	-1	-1	-1	4		0	0						Untertest4.avi	0	880	547	72	111				0	Content		-72	-111	28741246	1663720556
28758	08:55:11.144	00:00:28.757	1726	-1024	-768	-1	-1	-1	-1	4	-1024	-768	-1	-1	-1	-1	4		0	0						Untertest4.avi	0	880	547	72	111				0	Content		-72	-111	28757913	1663737223
28775	08:55:11.161	00:00:28.774	1727	-1024	-768	-1	-1	-1	-1	4	-1024	-768	-1	-1	-1	-1	4		0	0						Untertest4.avi	0	880	547	72	111				0	Content		-72	-111	28774875	1663754185
28792	08:55:11.178	00:00:28.791	1728	-1024	-768	-1	-1	-1	-1	4	-1024	-768	-1	-1	-1	-1	4		0	0						Untertest4.avi	0	880	547	72	111				0	Content		-72	-111	28791543	1663770853
28808	08:55:11.194	00:00:28.808	1729	-1024	-768	-1	-1	-1	-1	4	-1024	-768	-1	-1	-1	-1	4		0	0						Untertest4.avi	0	880	547	72	111				0	Content		-72	-111	28808210	1663787520
28825	08:55:11.211	00:00:28.825	1730	-1024	-768	-1	-1	-1	-1	4	-1024	-768	-1	-1	-1	-1	4		0	0						Untertest4.avi	0	880	547	72	111				0	Content		-72	-111	28825443	1663804753
28842	08:55:11.228	00:00:28.842	1731	-1024	-768	-1	-1	-1	-1	4	-1024	-768	-1	-1	-1	-1	4		0	0						Untertest4.avi	0	880	547	72	111				0	Content		-72	-111	28842110	1663821420
28858	08:55:11.244	00:00:28.858	1732	-1024	-768	-1	-1	-1	-1	4	-1024	-768	-1	-1	-1	-1	4		0	0						Untertest4.avi	0	880	547	72	111				0	Content		-72	-111	28858340	1663837650
28875	08:55:11.261	00:00:28.875	1733	-1024	-768	-1	-1	-1	-1	4	-1024	-768	-1	-1	-1	-1	4		0	0						Untertest4.avi	0	880	547	72	111				0	Content		-72	-111	28875007	1663854317
28892	08:55:11.278	00:00:28.891	1734	-1024	-768	-1	-1	-1	-1	4	-1024	-768	-1	-1	-1	-1	4		0	0						Untertest4.avi	0	880	547	72	111				0	Content		-72	-111	28891675	1663870985
28907	08:55:11.293	00:00:28.907	1735	-1024	-768	-1	-1	-1	-1	4	-1024	-768	-1	-1	-1	-1	4		0	0						Untertest4.avi	0	880	547	72	111				0	Content		-72	-111	28907423	1663886733
28924	08:55:11.310	00:00:28.924	1736	-1024	-768	-1	-1	-1	-1	4	-1024	-768	-1	-1	-1	-1	4		0	0						Untertest4.avi	0	880	547	72	111				0	Content		-72	-111	28924171	1663903481
28941	08:55:11.327	00:00:28.940	1737	-1024	-768	-1	-1	-1	-1	4	-1024	-768	-1	-1	-1	-1	4		0	0						Untertest4.avi	0	880	547	72	111				0	Content		-72	-111	28940856	1663920166
28958	08:55:11.344	00:00:28.957	1738	-1024	-768	-1	-1	-1	-1	4	-1024	-768	-1	-1	-1	-1	4		0	0						Untertest4.avi	0	880	547	72	111				0	Content		-72	-111	28957523	1663936833
28974	08:55:11.360	00:00:28.974	1739	-1024	-768	-1	-1	-1	-1	4	-1024	-768	-1	-1	-1	-1	4		0	0						Untertest4.avi	0	880	547	72	111				0	Content		-72	-111	28974190	1663953500
28991	08:55:11.377	00:00:28.990	1740	-1024	-768	-1	-1	-1	-1	4	-1024	-768	-1	-1	-1	-1	4		0	0						Untertest4.avi	0	880	547	72	111				0	Content		-72	-111	28990848	1663970158
29007	08:55:11.393	00:00:29.007	1741	-1024	-768	-1	-1	-1	-1	4	-1024	-768	-1	-1	-1	-1	4		0	0						Untertest4.avi	0	880	547	72	111				0	Content		-72	-111	29007415	1663986725
29024	08:55:11.410	00:00:29.024	1742	-1024	-768	-1	-1	-1	-1	4	-1024	-768	-1	-1	-1	-1	4		0	0						Untertest4.avi	0	880	547	72	111				0	Content		-72	-111	29024359	1664003669
29041	08:55:11.427	00:00:29.041	1743	-1024	-768	-1	-1	-1	-1	4	-1024	-768	-1	-1	-1	-1	4		0	0						Untertest4.avi	0	880	547	72	111				0	Content		-72	-111	29041027	1664020337
29058	08:55:11.444	00:00:29.058	1744	-1024	-768	-1	-1	-1	-1	4	-1024	-768	-1	-1	-1	-1	4		0	0						Untertest4.avi	0	880	547	72	111				0	Content		-72	-111	29058158	1664037468
29075	08:55:11.461	00:00:29.074	1745	-1024	-768	-1	-1	-1	-1	4	-1024	-768	-1	-1	-1	-1	4		0	0						Untertest4.avi	0	880	547	72	111				0	Content		-72	-111	29074825	1664054135
29092	08:55:11.478	00:00:29.091	1746	-1024	-768	-1	-1	-1	-1	4	-1024	-768	-1	-1	-1	-1	4		0	0						Untertest4.avi	0	880	547	72	111				0	Content		-72	-111	29091855	1664071165
29109	08:55:11.495	00:00:29.108	1747	-1024	-768	-1	-1	-1	-1	4	-1024	-768	-1	-1	-1	-1	4		0	0						Untertest4.avi	0	880	547	72	111				0	Content		-72	-111	29108522	1664087832
29125	08:55:11.511	00:00:29.125	1748	-1024	-768	-1	-1	-1	-1	4	-1024	-768	-1	-1	-1	-1	4		0	0						Untertest4.avi	0	880	547	72	111				0	Content		-72	-111	29125190	1664104500
29143	08:55:11.529	00:00:29.142	1749	-1024	-768	-1	-1	-1	-1	4	-1024	-768	-1	-1	-1	-1	4		0	0						Untertest4.avi	0	880	547	72	111				0	Content		-72	-111	29142534	1664121844
29158	08:55:11.544	00:00:29.158	1750	-1024	-768	-1	-1	-1	-1	4	-1024	-768	-1	-1	-1	-1	4		0	0						Untertest4.avi	0	880	547	72	111				0	Content		-72	-111	29158220	1664137530
29175	08:55:11.561	00:00:29.174	1751	-1024	-768	-1	-1	-1	-1	4	-1024	-768	-1	-1	-1	-1	4		0	0						Untertest4.avi	0	880	547	72	111				0	Content		-72	-111	29174888	1664154198
29191	08:55:11.577	00:00:29.190	1752	-1024	-768	-1	-1	-1	-1	4	-1024	-768	-1	-1	-1	-1	4		0	0						Untertest4.avi	0	880	547	72	111				0	Content		-72	-111	29190658	1664169968
29207	08:55:11.593	00:00:29.207	1753	-1024	-768	-1	-1	-1	-1	4	-1024	-768	-1	-1	-1	-1	4		0	0						Untertest4.avi	0	880	547	72	111				0	Content		-72	-111	29207365	1664186675
29224	08:55:11.610	00:00:29.224	1754	-1024	-768	-1	-1	-1	-1	4	-1024	-768	-1	-1	-1	-1	4		0	0						Untertest4.avi	0	880	547	72	111				0	Content		-72	-111	29224032	1664203342
29241	08:55:11.627	00:00:29.240	1755	-1024	-768	-1	-1	-1	-1	4	-1024	-768	-1	-1	-1	-1	4		0	0						Untertest4.avi	0	880	547	72	111				0	Content		-72	-111	29240656	1664219966
29257	08:55:11.643	00:00:29.257	1756	-1024	-768	-1	-1	-1	-1	4	-1024	-768	-1	-1	-1	-1	4		0	0						Untertest4.avi	0	880	547	72	111				0	Content		-72	-111	29257323	1664236633
29274	08:55:11.660	00:00:29.273	1757	-1024	-768	-1	-1	-1	-1	4	-1024	-768	-1	-1	-1	-1	4		0	0						Untertest4.avi	0	880	547	72	111				0	Content		-72	-111	29273990	1664253300
29291	08:55:11.677	00:00:29.290	1758	-1024	-768	-1	-1	-1	-1	4	-1024	-768	-1	-1	-1	-1	4		0	0						Untertest4.avi	0	880	547	72	111				0	Content		-72	-111	29290625	1664269935
29307	08:55:11.693	00:00:29.307	1759	-1024	-768	-1	-1	-1	-1	4	-1024	-768	-1	-1	-1	-1	4		0	0						Untertest4.avi	0	880	547	72	111				0	Content		-72	-111	29307292	1664286602
29324	08:55:11.710	00:00:29.323	1760	-1024	-768	-1	-1	-1	-1	4	-1024	-768	-1	-1	-1	-1	4		0	0						Untertest4.avi	0	880	547	72	111				0	Content		-72	-111	29323959	1664303269
29341	08:55:11.727	00:00:29.340	1761	-1024	-768	-1	-1	-1	-1	4	-1024	-768	-1	-1	-1	-1	4		0	0						Untertest4.avi	0	880	547	72	111				0	Content		-72	-111	29340865	1664320175
29358	08:55:11.744	00:00:29.357	1762	-1024	-768	-1	-1	-1	-1	4	-1024	-768	-1	-1	-1	-1	4		0	0						Untertest4.avi	0	880	547	72	111				0	Content		-72	-111	29357532	1664336842
29374	08:55:11.760	00:00:29.374	1763	-1024	-768	-1	-1	-1	-1	4	-1024	-768	-1	-1	-1	-1	4		0	0						Untertest4.avi	0	880	547	72	111				0	Content		-72	-111	29374485	1664353795
29391	08:55:11.777	00:00:29.391	1764	-1024	-768	-1	-1	-1	-1	4	-1024	-768	-1	-1	-1	-1	4		0	0						Untertest4.avi	0	880	547	72	111				0	Content		-72	-111	29391153	1664370463
29408	08:55:11.794	00:00:29.407	1765	-1024	-768	-1	-1	-1	-1	4	-1024	-768	-1	-1	-1	-1	4		0	0						Untertest4.avi	0	880	547	72	111				0	Content		-72	-111	29407820	1664387130
29425	08:55:11.811	00:00:29.425	1766	-1024	-768	-1	-1	-1	-1	4	-1024	-768	-1	-1	-1	-1	4		0	0						Untertest4.avi	0	880	547	72	111				0	Content		-72	-111	29425106	1664404416
29442	08:55:11.828	00:00:29.441	1767	-1024	-768	-1	-1	-1	-1	4	-1024	-768	-1	-1	-1	-1	4		0	0						Untertest4.avi	0	880	547	72	111				0	Content		-72	-111	29441773	1664421083
29458	08:55:11.844	00:00:29.457	1768	-1024	-768	-1	-1	-1	-1	4	-1024	-768	-1	-1	-1	-1	4		0	0						Untertest4.avi	0	880	547	72	111				0	Content		-72	-111	29457978	1664437288
29475	08:55:11.861	00:00:29.474	1769	-1024	-768	-1	-1	-1	-1	4	-1024	-768	-1	-1	-1	-1	4		0	0						Untertest4.avi	0	880	547	72	111				0	Content		-72	-111	29474646	1664453956
29491	08:55:11.877	00:00:29.491	1770	-1024	-768	-1	-1	-1	-1	4	-1024	-768	-1	-1	-1	-1	4		0	0						Untertest4.avi	0	880	547	72	111				0	Content		-72	-111	29491313	1664470623
29507	08:55:11.893	00:00:29.507	1771	-1024	-768	-1	-1	-1	-1	4	-1024	-768	-1	-1	-1	-1	4		0	0						Untertest4.avi	0	880	547	72	111				0	Content		-72	-111	29507150	1664486460
29524	08:55:11.910	00:00:29.523	1772	-1024	-768	-1	-1	-1	-1	4	-1024	-768	-1	-1	-1	-1	4		0	0						Untertest4.avi	0	880	547	72	111				0	Content		-72	-111	29523760	1664503070
29540	08:55:11.926	00:00:29.540	1773	-1024	-768	-1	-1	-1	-1	4	-1024	-768	-1	-1	-1	-1	4		0	0						Untertest4.avi	0	880	547	72	111				0	Content		-72	-111	29540445	1664519755
29557	08:55:11.943	00:00:29.557	1774	-1024	-768	-1	-1	-1	-1	4	-1024	-768	-1	-1	-1	-1	4		0	0						Untertest4.avi	0	880	547	72	111				0	Content		-72	-111	29557112	1664536422
29574	08:55:11.960	00:00:29.573	1775	-1024	-768	-1	-1	-1	-1	4	-1024	-768	-1	-1	-1	-1	4		0	0						Untertest4.avi	0	880	547	72	111				0	Content		-72	-111	29573779	1664553089
29590	08:55:11.976	00:00:29.590	1776	-1024	-768	-1	-1	-1	-1	4	-1024	-768	-1	-1	-1	-1	4		0	0						Untertest4.avi	0	880	547	72	111				0	Content		-72	-111	29590434	1664569744
29607	08:55:11.993	00:00:29.607	1777	-1024	-768	-1	-1	-1	-1	4	-1024	-768	-1	-1	-1	-1	4		0	0						Untertest4.avi	0	880	547	72	111				0	Content		-72	-111	29607004	1664586314
29624	08:55:12.010	00:00:29.623	1778	-1024	-768	-1	-1	-1	-1	4	-1024	-768	-1	-1	-1	-1	4		0	0						Untertest4.avi	0	880	547	72	111				0	Content		-72	-111	29623941	1664603251
29641	08:55:12.027	00:00:29.640	1779	-1024	-768	-1	-1	-1	-1	4	-1024	-768	-1	-1	-1	-1	4		0	0						Untertest4.avi	0	880	547	72	111				0	Content		-72	-111	29640609	1664619919
29658	08:55:12.044	00:00:29.657	1780	-1024	-768	-1	-1	-1	-1	4	-1024	-768	-1	-1	-1	-1	4		0	0						Untertest4.avi	0	880	547	72	111				0	Content		-72	-111	29657743	1664637053
29674	08:55:12.060	00:00:29.674	1781	-1024	-768	-1	-1	-1	-1	4	-1024	-768	-1	-1	-1	-1	4		0	0						Untertest4.avi	0	880	547	72	111				0	Content		-72	-111	29674411	1664653721
29691	08:55:12.077	00:00:29.691	1782	-1024	-768	-1	-1	-1	-1	4	-1024	-768	-1	-1	-1	-1	4		0	0						Untertest4.avi	0	880	547	72	111				0	Content		-72	-111	29691440	1664670750
29708	08:55:12.094	00:00:29.708	1783	-1024	-768	-1	-1	-1	-1	4	-1024	-768	-1	-1	-1	-1	4		0	0						Untertest4.avi	0	880	547	72	111				0	Content		-72	-111	29708107	1664687417
29725	08:55:12.111	00:00:29.724	1784	-1024	-768	-1	-1	-1	-1	4	-1024	-768	-1	-1	-1	-1	4		0	0						Untertest4.avi	0	880	547	72	111				0	Content		-72	-111	29724775	1664704085
29742	08:55:12.128	00:00:29.742	1785	-1024	-768	-1	-1	-1	-1	4	-1024	-768	-1	-1	-1	-1	4		0	0						Untertest4.avi	0	880	547	72	111				0	Content		-72	-111	29742117	1664721427
29757	08:55:12.143	00:00:29.756	1786	-1024	-768	-1	-1	-1	-1	4	-1024	-768	-1	-1	-1	-1	4		0	0						Untertest4.avi	0	880	547	72	111				0	Content		-72	-111	29756990	1664736300
29774	08:55:12.160	00:00:29.773	1787	-1024	-768	-1	-1	-1	-1	4	-1024	-768	-1	-1	-1	-1	4		0	0						Untertest4.avi	0	880	547	72	111				0	Content		-72	-111	29773614	1664752924
29790	08:55:12.176	00:00:29.790	1788	-1024	-768	-1	-1	-1	-1	4	-1024	-768	-1	-1	-1	-1	4		0	0						Untertest4.avi	0	880	547	72	111				0	Content		-72	-111	29790282	1664769592
29807	08:55:12.193	00:00:29.806	1789	-1024	-768	-1	-1	-1	-1	4	-1024	-768	-1	-1	-1	-1	4		0	0						Untertest4.avi	0	880	547	72	111				0	Content		-72	-111	29806949	1664786259
29824	08:55:12.210	00:00:29.823	1790	-1024	-768	-1	-1	-1	-1	4	-1024	-768	-1	-1	-1	-1	4		0	0						Untertest4.avi	0	880	547	72	111				0	Content		-72	-111	29823607	1664802917
29840	08:55:12.226	00:00:29.840	1791	-1024	-768	-1	-1	-1	-1	4	-1024	-768	-1	-1	-1	-1	4		0	0						Untertest4.avi	0	880	547	72	111				0	Content		-72	-111	29840286	1664819596
29857	08:55:12.243	00:00:29.856	1792	-1024	-768	-1	-1	-1	-1	4	-1024	-768	-1	-1	-1	-1	4		0	0						Untertest4.avi	0	880	547	72	111				0	Content		-72	-111	29856887	1664836197
29874	08:55:12.260	00:00:29.873	1793	-1024	-768	-1	-1	-1	-1	4	-1024	-768	-1	-1	-1	-1	4		0	0						Untertest4.avi	0	880	547	72	111				0	Content		-72	-111	29873554	1664852864
29890	08:55:12.276	00:00:29.890	1794	-1024	-768	-1	-1	-1	-1	4	-1024	-768	-1	-1	-1	-1	4		0	0						Untertest4.avi	0	880	547	72	111				0	Content		-72	-111	29890454	1664869764
29907	08:55:12.293	00:00:29.907	1795	-1024	-768	-1	-1	-1	-1	4	-1024	-768	-1	-1	-1	-1	4		0	0						Untertest4.avi	0	880	547	72	111				0	Content		-72	-111	29907121	1664886431
29924	08:55:12.310	00:00:29.924	1796	-1024	-768	-1	-1	-1	-1	4	-1024	-768	-1	-1	-1	-1	4		0	0						Untertest4.avi	0	880	547	72	111				0	Content		-72	-111	29924114	1664903424
29941	08:55:12.327	00:00:29.940	1797	-1024	-768	-1	-1	-1	-1	4	-1024	-768	-1	-1	-1	-1	4		0	0						Untertest4.avi	0	880	547	72	111				0	Content		-72	-111	29940782	1664920092
29957	08:55:12.343	00:00:29.957	1798	-1024	-768	-1	-1	-1	-1	4	-1024	-768	-1	-1	-1	-1	4		0	0						Untertest4.avi	0	880	547	72	111				0	Content		-72	-111	29957449	1664936759
29975	08:55:12.361	00:00:29.974	1799	-1024	-768	-1	-1	-1	-1	4	-1024	-768	-1	-1	-1	-1	4		0	0						Untertest4.avi	0	880	547	72	111				0	Content		-72	-111	29974602	1664953912
29992	08:55:12.378	00:00:29.991	1800	-1024	-768	-1	-1	-1	-1	4	-1024	-768	-1	-1	-1	-1	4		0	0						Untertest4.avi	0	880	547	72	111				0	Content		-72	-111	29991974	1664971284
30008	08:55:12.394	00:00:30.008	1801	-1024	-768	-1	-1	-1	-1	4	-1024	-768	-1	-1	-1	-1	4		0	0						Untertest4.avi	0	880	547	72	111				0	Content		-72	-111	30008015	1664987325
30025	08:55:12.411	00:00:30.024	1802	-1024	-768	-1	-1	-1	-1	4	-1024	-768	-1	-1	-1	-1	4		0	0						Untertest4.avi	0	880	547	72	111				0	Content		-72	-111	30024683	1665003993
30041	08:55:12.427	00:00:30.041	1803	-1024	-768	-1	-1	-1	-1	4	-1024	-768	-1	-1	-1	-1	4		0	0						Untertest4.avi	0	880	547	72	111				0	Content		-72	-111	30041350	1665020660
30058	08:55:12.444	00:00:30.057	1804	-1024	-768	-1	-1	-1	-1	4	-1024	-768	-1	-1	-1	-1	4		0	0						Untertest4.avi	0	880	547	72	111				0	Content		-72	-111	30057599	1665036909
30074	08:55:12.460	00:00:30.074	1805	-1024	-768	-1	-1	-1	-1	4	-1024	-768	-1	-1	-1	-1	4		0	0						Untertest4.avi	0	880	547	72	111				0	Content		-72	-111	30074267	1665053577
30091	08:55:12.477	00:00:30.090	1806	-1024	-768	-1	-1	-1	-1	4	-1024	-768	-1	-1	-1	-1	4		0	0						Untertest4.avi	0	880	547	72	111				0	Content		-72	-111	30090934	1665070244
30107	08:55:12.493	00:00:30.107	1807	-1024	-768	-1	-1	-1	-1	4	-1024	-768	-1	-1	-1	-1	4		0	0						Untertest4.avi	0	880	547	72	111				0	Content		-72	-111	30107166	1665086476
30124	08:55:12.510	00:00:30.123	1808	-1024	-768	-1	-1	-1	-1	4	-1024	-768	-1	-1	-1	-1	4		0	0						Untertest4.avi	0	880	547	72	111				0	Content		-72	-111	30123833	1665103143
30140	08:55:12.526	00:00:30.140	1809	-1024	-768	-1	-1	-1	-1	4	-1024	-768	-1	-1	-1	-1	4		0	0						Untertest4.avi	0	880	547	72	111				0	Content		-72	-111	30140023	1665119333
30157	08:55:12.543	00:00:30.156	1810	-1024	-768	-1	-1	-1	-1	4	-1024	-768	-1	-1	-1	-1	4		0	0						Untertest4.avi	0	880	547	72	111				0	Content		-72	-111	30156716	1665136026
30174	08:55:12.560	00:00:30.173	1811	-1024	-768	-1	-1	-1	-1	4	-1024	-768	-1	-1	-1	-1	4		0	0						Untertest4.avi	0	880	547	72	111				0	Content		-72	-111	30173653	1665152963
30190	08:55:12.576	00:00:30.190	1812	-1024	-768	-1	-1	-1	-1	4	-1024	-768	-1	-1	-1	-1	4		0	0						Untertest4.avi	0	880	547	72	111				0	Content		-72	-111	30190321	1665169631
30207	08:55:12.593	00:00:30.207	1813	-1024	-768	-1	-1	-1	-1	4	-1024	-768	-1	-1	-1	-1	4		0	0						Untertest4.avi	0	880	547	72	111				0	Content		-72	-111	30207454	1665186764
30224	08:55:12.610	00:00:30.224	1814	-1024	-768	-1	-1	-1	-1	4	-1024	-768	-1	-1	-1	-1	4		0	0						Untertest4.avi	0	880	547	72	111				0	Content		-72	-111	30224122	1665203432
30241	08:55:12.627	00:00:30.241	1815	-1024	-768	-1	-1	-1	-1	4	-1024	-768	-1	-1	-1	-1	4		0	0						Untertest4.avi	0	880	547	72	111				0	Content		-72	-111	30241109	1665220419
30258	08:55:12.644	00:00:30.257	1816	-1024	-768	-1	-1	-1	-1	4	-1024	-768	-1	-1	-1	-1	4		0	0						Untertest4.avi	0	880	547	72	111				0	Content		-72	-111	30257776	1665237086
30274	08:55:12.660	00:00:30.274	1817	-1024	-768	-1	-1	-1	-1	4	-1024	-768	-1	-1	-1	-1	4		0	0						Untertest4.avi	0	880	547	72	111				0	Content		-72	-111	30274444	1665253754
30292	08:55:12.678	00:00:30.291	1818	-1024	-768	-1	-1	-1	-1	4	-1024	-768	-1	-1	-1	-1	4		0	0						Untertest4.avi	0	880	547	72	111				0	Content		-72	-111	30291830	1665271140
30307	08:55:12.693	00:00:30.306	1819	-1024	-768	-1	-1	-1	-1	4	-1024	-768	-1	-1	-1	-1	4		0	0						Untertest4.avi	0	880	547	72	111				0	Content		-72	-111	30306578	1665285888
30323	08:55:12.709	00:00:30.323	1820	-1024	-768	-1	-1	-1	-1	4	-1024	-768	-1	-1	-1	-1	4		0	0						Untertest4.avi	0	880	547	72	111				0	Content		-72	-111	30323245	1665302555
30340	08:55:12.726	00:00:30.339	1821	-1024	-768	-1	-1	-1	-1	4	-1024	-768	-1	-1	-1	-1	4		0	0						Untertest4.avi	0	880	547	72	111				0	Content		-72	-111	30339913	1665319223
30357	08:55:12.743	00:00:30.356	1822	-1024	-768	-1	-1	-1	-1	4	-1024	-768	-1	-1	-1	-1	4		0	0						Untertest4.avi	0	880	547	72	111				0	Content		-72	-111	30356580	1665335890
30373	08:55:12.759	00:00:30.373	1823	-1024	-768	-1	-1	-1	-1	4	-1024	-768	-1	-1	-1	-1	4		0	0						Untertest4.avi	0	880	547	72	111				0	Content		-72	-111	30373199	1665352509
30390	08:55:12.776	00:00:30.389	1824	-1024	-768	-1	-1	-1	-1	4	-1024	-768	-1	-1	-1	-1	4		0	0						Untertest4.avi	0	880	547	72	111				0	Content		-72	-111	30389880	1665369190
30407	08:55:12.793	00:00:30.406	1825	-1024	-768	-1	-1	-1	-1	4	-1024	-768	-1	-1	-1	-1	4		0	0						Untertest4.avi	0	880	547	72	111				0	Content		-72	-111	30406538	1665385848
30423	08:55:12.809	00:00:30.423	1826	-1024	-768	-1	-1	-1	-1	4	-1024	-768	-1	-1	-1	-1	4		0	0						Untertest4.avi	0	880	547	72	111				0	Content		-72	-111	30423205	1665402515
30440	08:55:12.826	00:00:30.440	1827	-1024	-768	-1	-1	-1	-1	4	-1024	-768	-1	-1	-1	-1	4		0	0						Untertest4.avi	0	880	547	72	111				0	Content		-72	-111	30440034	1665419344
30457	08:55:12.843	00:00:30.456	1828	-1024	-768	-1	-1	-1	-1	4	-1024	-768	-1	-1	-1	-1	4		0	0						Untertest4.avi	0	880	547	72	111				0	Content		-72	-111	30456701	1665436011
30473	08:55:12.859	00:00:30.473	1829	-1024	-768	-1	-1	-1	-1	4	-1024	-768	-1	-1	-1	-1	4		0	0						Untertest4.avi	0	880	547	72	111				0	Content		-72	-111	30473368	1665452678
30490	08:55:12.876	00:00:30.490	1830	-1024	-768	-1	-1	-1	-1	4	-1024	-768	-1	-1	-1	-1	4		0	0						Untertest4.avi	0	880	547	72	111				0	Content		-72	-111	30490356	1665469666
30507	08:55:12.893	00:00:30.507	1831	-1024	-768	-1	-1	-1	-1	4	-1024	-768	-1	-1	-1	-1	4		0	0						Untertest4.avi	0	880	547	72	111				0	Content		-72	-111	30507023	1665486333
30524	08:55:12.910	00:00:30.523	1832	-1024	-768	-1	-1	-1	-1	4	-1024	-768	-1	-1	-1	-1	4		0	0						Untertest4.avi	0	880	547	72	111				0	Content		-72	-111	30523691	1665503001
30541	08:55:12.927	00:00:30.541	1833	-1024	-768	-1	-1	-1	-1	4	-1024	-768	-1	-1	-1	-1	4		0	0						Untertest4.avi	0	880	547	72	111				0	Content		-72	-111	30541001	1665520311
30558	08:55:12.944	00:00:30.557	1834	-1024	-768	-1	-1	-1	-1	4	-1024	-768	-1	-1	-1	-1	4		0	0						Untertest4.avi	0	880	547	72	111				0	Content		-72	-111	30557668	1665536978
30574	08:55:12.960	00:00:30.573	1835	-1024	-768	-1	-1	-1	-1	4	-1024	-768	-1	-1	-1	-1	4		0	0						Untertest4.avi	0	880	547	72	111				0	Content		-72	-111	30573884	1665553194
30591	08:55:12.977	00:00:30.590	1836	-1024	-768	-1	-1	-1	-1	4	-1024	-768	-1	-1	-1	-1	4		0	0						Untertest4.avi	0	880	547	72	111				0	Content		-72	-111	30590551	1665569861
30607	08:55:12.993	00:00:30.607	1837	-1024	-768	-1	-1	-1	-1	4	-1024	-768	-1	-1	-1	-1	4		0	0						Untertest4.avi	0	880	547	72	111				0	Content		-72	-111	30607218	1665586528
30623	08:55:13.009	00:00:30.623	1838	-1024	-768	-1	-1	-1	-1	4	-1024	-768	-1	-1	-1	-1	4		0	0						Untertest4.avi	0	880	547	72	111				0	Content		-72	-111	30623057	1665602367
30640	08:55:13.026	00:00:30.639	1839	-1024	-768	-1	-1	-1	-1	4	-1024	-768	-1	-1	-1	-1	4		0	0						Untertest4.avi	0	880	547	72	111				0	Content		-72	-111	30639678	1665618988
30656	08:55:13.042	00:00:30.656	1840	-1024	-768	-1	-1	-1	-1	4	-1024	-768	-1	-1	-1	-1	4		0	0						Untertest4.avi	0	880	547	72	111				0	Content		-72	-111	30656364	1665635674
30673	08:55:13.059	00:00:30.673	1841	-1024	-768	-1	-1	-1	-1	4	-1024	-768	-1	-1	-1	-1	4		0	0						Untertest4.avi	0	880	547	72	111				0	Content		-72	-111	30673031	1665652341
30690	08:55:13.076	00:00:30.689	1842	-1024	-768	-1	-1	-1	-1	4	-1024	-768	-1	-1	-1	-1	4		0	0						Untertest4.avi	0	880	547	72	111				0	Content		-72	-111	30689699	1665669009
30706	08:55:13.092	00:00:30.706	1843	-1024	-768	-1	-1	-1	-1	4	-1024	-768	-1	-1	-1	-1	4		0	0						Untertest4.avi	0	880	547	72	111				0	Content		-72	-111	30706357	1665685667
30723	08:55:13.109	00:00:30.722	1844	-1024	-768	-1	-1	-1	-1	4	-1024	-768	-1	-1	-1	-1	4		0	0						Untertest4.avi	0	880	547	72	111				0	Content		-72	-111	30722927	1665702237
30740	08:55:13.126	00:00:30.739	1845	-1024	-768	-1	-1	-1	-1	4	-1024	-768	-1	-1	-1	-1	4		0	0						Untertest4.avi	0	880	547	72	111				0	Content		-72	-111	30739871	1665719181
30757	08:55:13.143	00:00:30.756	1846	-1024	-768	-1	-1	-1	-1	4	-1024	-768	-1	-1	-1	-1	4		0	0						Untertest4.avi	0	880	547	72	111				0	Content		-72	-111	30756538	1665735848
30774	08:55:13.160	00:00:30.773	1847	-1024	-768	-1	-1	-1	-1	4	-1024	-768	-1	-1	-1	-1	4		0	0						Untertest4.avi	0	880	547	72	111				0	Content		-72	-111	30773675	1665752985
30790	08:55:13.176	00:00:30.790	1848	-1024	-768	-1	-1	-1	-1	4	-1024	-768	-1	-1	-1	-1	4		0	0						Untertest4.avi	0	880	547	72	111				0	Content		-72	-111	30790342	1665769652
30807	08:55:13.193	00:00:30.807	1849	-1024	-768	-1	-1	-1	-1	4	-1024	-768	-1	-1	-1	-1	4		0	0						Untertest4.avi	0	880	547	72	111				0	Content		-72	-111	30807370	1665786680
30824	08:55:13.210	00:00:30.824	1850	-1024	-768	-1	-1	-1	-1	4	-1024	-768	-1	-1	-1	-1	4		0	0						Untertest4.avi	0	880	547	72	111				0	Content		-72	-111	30824038	1665803348
30841	08:55:13.227	00:00:30.840	1851	-1024	-768	-1	-1	-1	-1	4	-1024	-768	-1	-1	-1	-1	4		0	0						Untertest4.avi	0	880	547	72	111				0	Content		-72	-111	30840705	1665820015
30857	08:55:13.243	00:00:30.856	1852	-1024	-768	-1	-1	-1	-1	4	-1024	-768	-1	-1	-1	-1	4		0	0						Untertest4.avi	0	880	547	72	111				0	Content		-72	-111	30856812	1665836122
30873	08:55:13.259	00:00:30.873	1853	-1024	-768	-1	-1	-1	-1	4	-1024	-768	-1	-1	-1	-1	4		0	0						Untertest4.avi	0	880	547	72	111				0	Content		-72	-111	30873480	1665852790
30890	08:55:13.276	00:00:30.889	1854	-1024	-768	-1	-1	-1	-1	4	-1024	-768	-1	-1	-1	-1	4		0	0						Untertest4.avi	0	880	547	72	111				0	Content		-72	-111	30889961	1665869271
30907	08:55:13.293	00:00:30.906	1855	-1024	-768	-1	-1	-1	-1	4	-1024	-768	-1	-1	-1	-1	4		0	0						Untertest4.avi	0	880	547	72	111				0	Content		-72	-111	30906628	1665885938
30923	08:55:13.309	00:00:30.923	1856	-1024	-768	-1	-1	-1	-1	4	-1024	-768	-1	-1	-1	-1	4		0	0						Untertest4.avi	0	880	547	72	111				0	Content		-72	-111	30923296	1665902606
30940	08:55:13.326	00:00:30.939	1857	-1024	-768	-1	-1	-1	-1	4	-1024	-768	-1	-1	-1	-1	4		0	0						Untertest4.avi	0	880	547	72	111				0	Content		-72	-111	30939731	1665919041
30956	08:55:13.342	00:00:30.956	1858	-1024	-768	-1	-1	-1	-1	4	-1024	-768	-1	-1	-1	-1	4		0	0						Untertest4.avi	0	880	547	72	111				0	Content		-72	-111	30956398	1665935708
30973	08:55:13.359	00:00:30.973	1859	-1024	-768	-1	-1	-1	-1	4	-1024	-768	-1	-1	-1	-1	4		0	0						Untertest4.avi	0	880	547	72	111				0	Content		-72	-111	30973005	1665952315
30990	08:55:13.376	00:00:30.989	1860	-1024	-768	-1	-1	-1	-1	4	-1024	-768	-1	-1	-1	-1	4		0	0						Untertest4.avi	0	880	547	72	111				0	Content		-72	-111	30989673	1665968983
31006	08:55:13.392	00:00:31.006	1861	-1024	-768	-1	-1	-1	-1	4	-1024	-768	-1	-1	-1	-1	4		0	0						Untertest4.avi	0	880	547	72	111				0	Content		-72	-111	31006340	1665985650
31023	08:55:13.409	00:00:31.022	1862	-1024	-768	-1	-1	-1	-1	4	-1024	-768	-1	-1	-1	-1	4		0	0						Untertest4.avi	0	880	547	72	111				0	Content		-72	-111	31022905	1666002215
31040	08:55:13.426	00:00:31.039	1863	-1024	-768	-1	-1	-1	-1	4	-1024	-768	-1	-1	-1	-1	4		0	0						Untertest4.avi	0	880	547	72	111				0	Content		-72	-111	31039573	1666018883
31056	08:55:13.442	00:00:31.056	1864	-1024	-768	-1	-1	-1	-1	4	-1024	-768	-1	-1	-1	-1	4		0	0						Untertest4.avi	0	880	547	72	111				0	Content		-72	-111	31056240	1666035550
31073	08:55:13.459	00:00:31.072	1865	-1024	-768	-1	-1	-1	-1	4	-1024	-768	-1	-1	-1	-1	4		0	0						Untertest4.avi	0	880	547	72	111				0	Content		-72	-111	31072837	1666052147
31090	08:55:13.476	00:00:31.089	1866	-1024	-768	-1	-1	-1	-1	4	-1024	-768	-1	-1	-1	-1	4		0	0						Untertest4.avi	0	880	547	72	111				0	Content		-72	-111	31089505	1666068815
31106	08:55:13.492	00:00:31.106	1867	-1024	-768	-1	-1	-1	-1	4	-1024	-768	-1	-1	-1	-1	4		0	0						Untertest4.avi	0	880	547	72	111				0	Content		-72	-111	31106172	1666085482
31123	08:55:13.509	00:00:31.123	1868	-1024	-768	-1	-1	-1	-1	4	-1024	-768	-1	-1	-1	-1	4		0	0						Untertest4.avi	0	880	547	72	111				0	Content		-72	-111	31123047	1666102357
31140	08:55:13.526	00:00:31.139	1869	-1024	-768	-1	-1	-1	-1	4	-1024	-768	-1	-1	-1	-1	4		0	0						Untertest4.avi	0	880	547	72	111				0	Content		-72	-111	31139715	1666119025
31157	08:55:13.543	00:00:31.156	1870	-1024	-768	-1	-1	-1	-1	4	-1024	-768	-1	-1	-1	-1	4		0	0						Untertest4.avi	0	880	547	72	111				0	Content		-72	-111	31156701	1666136011
31173	08:55:13.559	00:00:31.173	1871	-1024	-768	-1	-1	-1	-1	4	-1024	-768	-1	-1	-1	-1	4		0	0						Untertest4.avi	0	880	547	72	111				0	Content		-72	-111	31173369	1666152679
31190	08:55:13.576	00:00:31.190	1872	-1024	-768	-1	-1	-1	-1	4	-1024	-768	-1	-1	-1	-1	4		0	0						Untertest4.avi	0	880	547	72	111				0	Content		-72	-111	31190036	1666169346
31207	08:55:13.593	00:00:31.207	1873	-1024	-768	-1	-1	-1	-1	4	-1024	-768	-1	-1	-1	-1	4		0	0						Untertest4.avi	0	880	547	72	111				0	Content		-72	-111	31207282	1666186592
31224	08:55:13.610	00:00:31.223	1874	-1024	-768	-1	-1	-1	-1	4	-1024	-768	-1	-1	-1	-1	4		0	0						Untertest4.avi	0	880	547	72	111				0	Content		-72	-111	31223950	1666203260
31240	08:55:13.626	00:00:31.240	1875	-1024	-768	-1	-1	-1	-1	4	-1024	-768	-1	-1	-1	-1	4		0	0						Untertest4.avi	0	880	547	72	111				0	Content		-72	-111	31240184	1666219494
31257	08:55:13.643	00:00:31.256	1876	-1024	-768	-1	-1	-1	-1	4	-1024	-768	-1	-1	-1	-1	4		0	0						Untertest4.avi	0	880	547	72	111				0	Content		-72	-111	31256851	1666236161
31274	08:55:13.660	00:00:31.273	1877	-1024	-768	-1	-1	-1	-1	4	-1024	-768	-1	-1	-1	-1	4		0	0						Untertest4.avi	0	880	547	72	111				0	Content		-72	-111	31273519	1666252829
31289	08:55:13.675	00:00:31.289	1878	-1024	-768	-1	-1	-1	-1	4	-1024	-768	-1	-1	-1	-1	4		0	0						Untertest4.avi	0	880	547	72	111				0	Content		-72	-111	31289122	1666268432
31306	08:55:13.692	00:00:31.305	1879	-1024	-768	-1	-1	-1	-1	4	-1024	-768	-1	-1	-1	-1	4		0	0						Untertest4.avi	0	880	547	72	111				0	Content		-72	-111	31305747	1666285057
31322	08:55:13.708	00:00:31.322	1880	-1024	-768	-1	-1	-1	-1	4	-1024	-768	-1	-1	-1	-1	4		0	0						Untertest4.avi	0	880	547	72	111				0	Content		-72	-111	31322431	1666301741
31339	08:55:13.725	00:00:31.339	1881	-1024	-768	-1	-1	-1	-1	4	-1024	-768	-1	-1	-1	-1	4		0	0						Untertest4.avi	0	880	547	72	111				0	Content		-72	-111	31339098	1666318408
31356	08:55:13.742	00:00:31.355	1882	-1024	-768	-1	-1	-1	-1	4	-1024	-768	-1	-1	-1	-1	4		0	0						Untertest4.avi	0	880	547	72	111				0	Content		-72	-111	31355766	1666335076
31373	08:55:13.759	00:00:31.372	1883	-1024	-768	-1	-1	-1	-1	4	-1024	-768	-1	-1	-1	-1	4		0	0						Untertest4.avi	0	880	547	72	111				0	Content		-72	-111	31372546	1666351856
31389	08:55:13.775	00:00:31.389	1884	-1024	-768	-1	-1	-1	-1	4	-1024	-768	-1	-1	-1	-1	4		0	0						Untertest4.avi	0	880	547	72	111				0	Content		-72	-111	31389112	1666368422
31406	08:55:13.792	00:00:31.405	1885	-1024	-768	-1	-1	-1	-1	4	-1024	-768	-1	-1	-1	-1	4		0	0						Untertest4.avi	0	880	547	72	111				0	Content		-72	-111	31405987	1666385297
31423	08:55:13.809	00:00:31.422	1886	-1024	-768	-1	-1	-1	-1	4	-1024	-768	-1	-1	-1	-1	4		0	0						Untertest4.avi	0	880	547	72	111				0	Content		-72	-111	31422654	1666401964
31440	08:55:13.826	00:00:31.439	1887	-1024	-768	-1	-1	-1	-1	4	-1024	-768	-1	-1	-1	-1	4		0	0						Untertest4.avi	0	880	547	72	111				0	Content		-72	-111	31439820	1666419130
31456	08:55:13.842	00:00:31.456	1888	-1024	-768	-1	-1	-1	-1	4	-1024	-768	-1	-1	-1	-1	4		0	0						Untertest4.avi	0	880	547	72	111				0	Content		-72	-111	31456488	1666435798
31473	08:55:13.859	00:00:31.473	1889	-1024	-768	-1	-1	-1	-1	4	-1024	-768	-1	-1	-1	-1	4		0	0						Untertest4.avi	0	880	547	72	111				0	Content		-72	-111	31473487	1666452797
31490	08:55:13.876	00:00:31.490	1890	-1024	-768	-1	-1	-1	-1	4	-1024	-768	-1	-1	-1	-1	4		0	0						Untertest4.avi	0	880	547	72	111				0	Content		-72	-111	31490154	1666469464
31507	08:55:13.893	00:00:31.506	1891	-1024	-768	-1	-1	-1	-1	4	-1024	-768	-1	-1	-1	-1	4		0	0						Untertest4.avi	0	880	547	72	111				0	Content		-72	-111	31506821	1666486131
31523	08:55:13.909	00:00:31.522	1892	-1024	-768	-1	-1	-1	-1	4	-1024	-768	-1	-1	-1	-1	4		0	0						Untertest4.avi	0	880	547	72	111				0	Content		-72	-111	31522900	1666502210
31540	08:55:13.926	00:00:31.539	1893	-1024	-768	-1	-1	-1	-1	4	-1024	-768	-1	-1	-1	-1	4		0	0						Untertest4.avi	0	880	547	72	111				0	Content		-72	-111	31539568	1666518878
31556	08:55:13.942	00:00:31.556	1894	-1024	-768	-1	-1	-1	-1	4	-1024	-768	-1	-1	-1	-1	4		0	0						Untertest4.avi	0	880	547	72	111				0	Content		-72	-111	31556039	1666535349
31573	08:55:13.959	00:00:31.572	1895	-1024	-768	-1	-1	-1	-1	4	-1024	-768	-1	-1	-1	-1	4		0	0						Untertest4.avi	0	880	547	72	111				0	Content		-72	-111	31572706	1666552016
31589	08:55:13.975	00:00:31.589	1896	-1024	-768	-1	-1	-1	-1	4	-1024	-768	-1	-1	-1	-1	4		0	0						Untertest4.avi	0	880	547	72	111				0	Content		-72	-111	31589373	1666568683
31606	08:55:13.992	00:00:31.605	1897	-1024	-768	-1	-1	-1	-1	4	-1024	-768	-1	-1	-1	-1	4		0	0						Untertest4.avi	0	880	547	72	111				0	Content		-72	-111	31605601	1666584911
31622	08:55:14.008	00:00:31.622	1898	-1024	-768	-1	-1	-1	-1	4	-1024	-768	-1	-1	-1	-1	4		0	0						Untertest4.avi	0	880	547	72	111				0	Content		-72	-111	31622224	1666601534
31639	08:55:14.025	00:00:31.638	1899	-1024	-768	-1	-1	-1	-1	4	-1024	-768	-1	-1	-1	-1	4		0	0						Untertest4.avi	0	880	547	72	111				0	Content		-72	-111	31638890	1666618200
31656	08:55:14.042	00:00:31.655	1900	-1024	-768	-1	-1	-1	-1	4	-1024	-768	-1	-1	-1	-1	4		0	0						Untertest4.avi	0	880	547	72	111				0	Content		-72	-111	31655557	1666634867
31672	08:55:14.058	00:00:31.672	1901	-1024	-768	-1	-1	-1	-1	4	-1024	-768	-1	-1	-1	-1	4		0	0						Untertest4.avi	0	880	547	72	111				0	Content		-72	-111	31672224	1666651534
31689	08:55:14.075	00:00:31.688	1902	-1024	-768	-1	-1	-1	-1	4	-1024	-768	-1	-1	-1	-1	4		0	0						Untertest4.avi	0	880	547	72	111				0	Content		-72	-111	31688887	1666668197
31706	08:55:14.092	00:00:31.705	1903	-1024	-768	-1	-1	-1	-1	4	-1024	-768	-1	-1	-1	-1	4		0	0						Untertest4.avi	0	880	547	72	111				0	Content		-72	-111	31705554	1666684864
31722	08:55:14.108	00:00:31.722	1904	-1024	-768	-1	-1	-1	-1	4	-1024	-768	-1	-1	-1	-1	4		0	0						Untertest4.avi	0	880	547	72	111				0	Content		-72	-111	31722221	1666701531
31739	08:55:14.125	00:00:31.739	1905	-1024	-768	-1	-1	-1	-1	4	-1024	-768	-1	-1	-1	-1	4		0	0						Untertest4.avi	0	880	547	72	111				0	Content		-72	-111	31739155	1666718465
31756	08:55:14.142	00:00:31.755	1906	-1024	-768	-1	-1	-1	-1	4	-1024	-768	-1	-1	-1	-1	4		0	0						Untertest4.avi	0	880	547	72	111				0	Content		-72	-111	31755822	1666735132
31773	08:55:14.159	00:00:31.772	1907	-1024	-768	-1	-1	-1	-1	4	-1024	-768	-1	-1	-1	-1	4		0	0						Untertest4.avi	0	880	547	72	111				0	Content		-72	-111	31772785	1666752095
31789	08:55:14.175	00:00:31.789	1908	-1024	-768	-1	-1	-1	-1	4	-1024	-768	-1	-1	-1	-1	4		0	0						Untertest4.avi	0	880	547	72	111				0	Content		-72	-111	31789452	1666768762
31806	08:55:14.192	00:00:31.806	1909	-1024	-768	-1	-1	-1	-1	4	-1024	-768	-1	-1	-1	-1	4		0	0						Untertest4.avi	0	880	547	72	111				0	Content		-72	-111	31806119	1666785429
31823	08:55:14.209	00:00:31.823	1910	-1024	-768	-1	-1	-1	-1	4	-1024	-768	-1	-1	-1	-1	4		0	0						Untertest4.avi	0	880	547	72	111				0	Content		-72	-111	31823351	1666802661
31840	08:55:14.226	00:00:31.840	1911	-1024	-768	-1	-1	-1	-1	4	-1024	-768	-1	-1	-1	-1	4		0	0						Untertest4.avi	0	880	547	72	111				0	Content		-72	-111	31840018	1666819328
31856	08:55:14.242	00:00:31.856	1912	-1024	-768	-1	-1	-1	-1	4	-1024	-768	-1	-1	-1	-1	4		0	0						Untertest4.avi	0	880	547	72	111				0	Content		-72	-111	31856247	1666835557
31873	08:55:14.259	00:00:31.872	1913	-1024	-768	-1	-1	-1	-1	4	-1024	-768	-1	-1	-1	-1	4		0	0						Untertest4.avi	0	880	547	72	111				0	Content		-72	-111	31872914	1666852224
31890	08:55:14.276	00:00:31.889	1914	-1024	-768	-1	-1	-1	-1	4	-1024	-768	-1	-1	-1	-1	4		0	0						Untertest4.avi	0	880	547	72	111				0	Content		-72	-111	31889581	1666868891
31905	08:55:14.291	00:00:31.905	1915	-1024	-768	-1	-1	-1	-1	4	-1024	-768	-1	-1	-1	-1	4		0	0						Untertest4.avi	0	880	547	72	111				0	Content		-72	-111	31905323	1666884633
31922	08:55:14.308	00:00:31.922	1916	-1024	-768	-1	-1	-1	-1	4	-1024	-768	-1	-1	-1	-1	4		0	0						Untertest4.avi	0	880	547	72	111				0	Content		-72	-111	31922075	1666901385
31939	08:55:14.325	00:00:31.938	1917	-1024	-768	-1	-1	-1	-1	4	-1024	-768	-1	-1	-1	-1	4		0	0						Untertest4.avi	0	880	547	72	111				0	Content		-72	-111	31938760	1666918070
31955	08:55:14.341	00:00:31.955	1918	-1024	-768	-1	-1	-1	-1	4	-1024	-768	-1	-1	-1	-1	4		0	0						Untertest4.avi	0	880	547	72	111				0	Content		-72	-111	31955427	1666934737
31972	08:55:14.358	00:00:31.972	1919	-1024	-768	-1	-1	-1	-1	4	-1024	-768	-1	-1	-1	-1	4		0	0						Untertest4.avi	0	880	547	72	111				0	Content		-72	-111	31972094	1666951404
31989	08:55:14.375	00:00:31.988	1920	-1024	-768	-1	-1	-1	-1	4	-1024	-768	-1	-1	-1	-1	4		0	0						Untertest4.avi	0	880	547	72	111				0	Content		-72	-111	31988743	1666968053
32005	08:55:14.391	00:00:32.005	1921	-1024	-768	-1	-1	-1	-1	4	-1024	-768	-1	-1	-1	-1	4		0	0						Untertest4.avi	0	880	547	72	111				0	Content		-72	-111	32005313	1666984623
32022	08:55:14.408	00:00:32.022	1922	-1024	-768	-1	-1	-1	-1	4	-1024	-768	-1	-1	-1	-1	4		0	0						Untertest4.avi	0	880	547	72	111				0	Content		-72	-111	32022251	1667001561
32039	08:55:14.425	00:00:32.038	1923	-1024	-768	-1	-1	-1	-1	4	-1024	-768	-1	-1	-1	-1	4		0	0						Untertest4.avi	0	880	547	72	111				0	Content		-72	-111	32038918	1667018228
32056	08:55:14.442	00:00:32.056	1924	-1024	-768	-1	-1	-1	-1	4	-1024	-768	-1	-1	-1	-1	4		0	0						Untertest4.avi	0	880	547	72	111				0	Content		-72	-111	32056052	1667035362
32073	08:55:14.459	00:00:32.072	1925	-1024	-768	-1	-1	-1	-1	4	-1024	-768	-1	-1	-1	-1	4		0	0						Untertest4.avi	0	880	547	72	111				0	Content		-72	-111	32072719	1667052029
32090	08:55:14.476	00:00:32.089	1926	-1024	-768	-1	-1	-1	-1	4	-1024	-768	-1	-1	-1	-1	4		0	0						Untertest4.avi	0	880	547	72	111				0	Content		-72	-111	32089749	1667069059
32106	08:55:14.492	00:00:32.106	1927	-1024	-768	-1	-1	-1	-1	4	-1024	-768	-1	-1	-1	-1	4		0	0						Untertest4.avi	0	880	547	72	111				0	Content		-72	-111	32106417	1667085727
32123	08:55:14.509	00:00:32.123	1928	-1024	-768	-1	-1	-1	-1	4	-1024	-768	-1	-1	-1	-1	4		0	0						Untertest4.avi	0	880	547	72	111				0	Content		-72	-111	32123084	1667102394
32139	08:55:14.525	00:00:32.139	1929	-1024	-768	-1	-1	-1	-1	4	-1024	-768	-1	-1	-1	-1	4		0	0						Untertest4.avi	0	880	547	72	111				0	Content		-72	-111	32139131	1667118441
32156	08:55:14.542	00:00:32.155	1930	-1024	-768	-1	-1	-1	-1	4	-1024	-768	-1	-1	-1	-1	4		0	0						Untertest4.avi	0	880	547	72	111				0	Content		-72	-111	32155798	1667135108
32172	08:55:14.558	00:00:32.172	1931	-1024	-768	-1	-1	-1	-1	4	-1024	-768	-1	-1	-1	-1	4		0	0						Untertest4.avi	0	880	547	72	111				0	Content		-72	-111	32172257	1667151567
32189	08:55:14.575	00:00:32.188	1932	-1024	-768	-1	-1	-1	-1	4	-1024	-768	-1	-1	-1	-1	4		0	0						Untertest4.avi	0	880	547	72	111				0	Content		-72	-111	32188924	1667168234
32206	08:55:14.592	00:00:32.205	1933	-1024	-768	-1	-1	-1	-1	4	-1024	-768	-1	-1	-1	-1	4		0	0						Untertest4.avi	0	880	547	72	111				0	Content		-72	-111	32205592	1667184902
32222	08:55:14.608	00:00:32.222	1934	-1024	-768	-1	-1	-1	-1	4	-1024	-768	-1	-1	-1	-1	4		0	0						Untertest4.avi	0	880	547	72	111				0	Content		-72	-111	32222070	1667201380
32239	08:55:14.625	00:00:32.238	1935	-1024	-768	-1	-1	-1	-1	4	-1024	-768	-1	-1	-1	-1	4		0	0						Untertest4.avi	0	880	547	72	111				0	Content		-72	-111	32238737	1667218047
32255	08:55:14.641	00:00:32.255	1936	-1024	-768	-1	-1	-1	-1	4	-1024	-768	-1	-1	-1	-1	4		0	0						Untertest4.avi	0	880	547	72	111				0	Content		-72	-111	32255169	1667234479
32272	08:55:14.658	00:00:32.271	1937	-1024	-768	-1	-1	-1	-1	4	-1024	-768	-1	-1	-1	-1	4		0	0						Untertest4.avi	0	880	547	72	111				0	Content		-72	-111	32271843	1667251153
32289	08:55:14.675	00:00:32.288	1938	-1024	-768	-1	-1	-1	-1	4	-1024	-768	-1	-1	-1	-1	4		0	0						Untertest4.avi	0	880	547	72	111				0	Content		-72	-111	32288504	1667267814
32305	08:55:14.691	00:00:32.305	1939	-1024	-768	-1	-1	-1	-1	4	-1024	-768	-1	-1	-1	-1	4		0	0						Untertest4.avi	0	880	547	72	111				0	Content		-72	-111	32305172	1667284482
32322	08:55:14.708	00:00:32.322	1940	-1024	-768	-1	-1	-1	-1	4	-1024	-768	-1	-1	-1	-1	4		0	0						Untertest4.avi	0	880	547	72	111				0	Content		-72	-111	32322105	1667301415
32339	08:55:14.725	00:00:32.338	1941	-1024	-768	-1	-1	-1	-1	4	-1024	-768	-1	-1	-1	-1	4		0	0						Untertest4.avi	0	880	547	72	111				0	Content		-72	-111	32338772	1667318082
32356	08:55:14.742	00:00:32.355	1942	-1024	-768	-1	-1	-1	-1	4	-1024	-768	-1	-1	-1	-1	4		0	0						Untertest4.avi	0	880	547	72	111				0	Content		-72	-111	32355735	1667335045
32372	08:55:14.758	00:00:32.372	1943	-1024	-768	-1	-1	-1	-1	4	-1024	-768	-1	-1	-1	-1	4		0	0						Untertest4.avi	0	880	547	72	111				0	Content		-72	-111	32372402	1667351712
32389	08:55:14.775	00:00:32.389	1944	-1024	-768	-1	-1	-1	-1	4	-1024	-768	-1	-1	-1	-1	4		0	0						Untertest4.avi	0	880	547	72	111				0	Content		-72	-111	32389070	1667368380
32406	08:55:14.792	00:00:32.406	1945	-1024	-768	-1	-1	-1	-1	4	-1024	-768	-1	-1	-1	-1	4		0	0						Untertest4.avi	0	880	547	72	111				0	Content		-72	-111	32406302	1667385612
32423	08:55:14.809	00:00:32.422	1946	-1024	-768	-1	-1	-1	-1	4	-1024	-768	-1	-1	-1	-1	4		0	0						Untertest4.avi	0	880	547	72	111				0	Content		-72	-111	32422969	1667402279
32439	08:55:14.825	00:00:32.439	1947	-1024	-768	-1	-1	-1	-1	4	-1024	-768	-1	-1	-1	-1	4		0	0						Untertest4.avi	0	880	547	72	111				0	Content		-72	-111	32439199	1667418509
32456	08:55:14.842	00:00:32.455	1948	-1024	-768	-1	-1	-1	-1	4	-1024	-768	-1	-1	-1	-1	4		0	0						Untertest4.avi	0	880	547	72	111				0	Content		-72	-111	32455866	1667435176
32473	08:55:14.859	00:00:32.472	1949	-1024	-768	-1	-1	-1	-1	4	-1024	-768	-1	-1	-1	-1	4		0	0						Untertest4.avi	0	880	547	72	111				0	Content		-72	-111	32472533	1667451843
32488	08:55:14.874	00:00:32.488	1950	-1024	-768	-1	-1	-1	-1	4	-1024	-768	-1	-1	-1	-1	4		0	0						Untertest4.avi	0	880	547	72	111				0	Content		-72	-111	32488277	1667467587
32505	08:55:14.891	00:00:32.505	1951	-1024	-768	-1	-1	-1	-1	4	-1024	-768	-1	-1	-1	-1	4		0	0						Untertest4.avi	0	880	547	72	111				0	Content		-72	-111	32505023	1667484333
32522	08:55:14.908	00:00:32.521	1952	-1024	-768	-1	-1	-1	-1	4	-1024	-768	-1	-1	-1	-1	4		0	0						Untertest4.avi	0	880	547	72	111				0	Content		-72	-111	32521709	1667501019
32538	08:55:14.924	00:00:32.538	1953	-1024	-768	-1	-1	-1	-1	4	-1024	-768	-1	-1	-1	-1	4		0	0						Untertest4.avi	0	880	547	72	111				0	Content		-72	-111	32538376	1667517686
32555	08:55:14.941	00:00:32.555	1954	-1024	-768	-1	-1	-1	-1	4	-1024	-768	-1	-1	-1	-1	4		0	0						Untertest4.avi	0	880	547	72	111				0	Content		-72	-111	32555043	1667534353
32572	08:55:14.958	00:00:32.571	1955	-1024	-768	-1	-1	-1	-1	4	-1024	-768	-1	-1	-1	-1	4		0	0						Untertest4.avi	0	880	547	72	111				0	Content		-72	-111	32571697	1667551007
32588	08:55:14.974	00:00:32.588	1956	-1024	-768	-1	-1	-1	-1	4	-1024	-768	-1	-1	-1	-1	4		0	0						Untertest4.avi	0	880	547	72	111				0	Content		-72	-111	32588286	1667567596
32605	08:55:14.991	00:00:32.605	1957	-1024	-768	-1	-1	-1	-1	4	-1024	-768	-1	-1	-1	-1	4		0	0						Untertest4.avi	0	880	547	72	111				0	Content		-72	-111	32605223	1667584533
32622	08:55:15.008	00:00:32.621	1958	-1024	-768	-1	-1	-1	-1	4	-1024	-768	-1	-1	-1	-1	4		0	0						Untertest4.avi	0	880	547	72	111				0	Content		-72	-111	32621890	1667601200
32639	08:55:15.025	00:00:32.639	1959	-1024	-768	-1	-1	-1	-1	4	-1024	-768	-1	-1	-1	-1	4		0	0						Untertest4.avi	0	880	547	72	111				0	Content		-72	-111	32639014	1667618324
32656	08:55:15.042	00:00:32.655	1960	-1024	-768	-1	-1	-1	-1	4	-1024	-768	-1	-1	-1	-1	4		0	0						Untertest4.avi	0	880	547	72	111				0	Content		-72	-111	32655681	1667634991
32673	08:55:15.059	00:00:32.672	1961	-1024	-768	-1	-1	-1	-1	4	-1024	-768	-1	-1	-1	-1	4		0	0						Untertest4.avi	0	880	547	72	111				0	Content		-72	-111	32672709	1667652019
32689	08:55:15.075	00:00:32.689	1962	-1024	-768	-1	-1	-1	-1	4	-1024	-768	-1	-1	-1	-1	4		0	0						Untertest4.avi	0	880	547	72	111				0	Content		-72	-111	32689376	1667668686
32706	08:55:15.092	00:00:32.706	1963	-1024	-768	-1	-1	-1	-1	4	-1024	-768	-1	-1	-1	-1	4		0	0						Untertest4.avi	0	880	547	72	111				0	Content		-72	-111	32706043	1667685353
32722	08:55:15.108	00:00:32.722	1964	-1024	-768	-1	-1	-1	-1	4	-1024	-768	-1	-1	-1	-1	4		0	0						Untertest4.avi	0	880	547	72	111				0	Content		-72	-111	32722087	1667701397
32739	08:55:15.125	00:00:32.738	1965	-1024	-768	-1	-1	-1	-1	4	-1024	-768	-1	-1	-1	-1	4		0	0						Untertest4.avi	0	880	547	72	111				0	Content		-72	-111	32738754	1667718064
32755	08:55:15.141	00:00:32.755	1966	-1024	-768	-1	-1	-1	-1	4	-1024	-768	-1	-1	-1	-1	4		0	0						Untertest4.avi	0	880	547	72	111				0	Content		-72	-111	32755212	1667734522
32772	08:55:15.158	00:00:32.771	1967	-1024	-768	-1	-1	-1	-1	4	-1024	-768	-1	-1	-1	-1	4		0	0						Untertest4.avi	0	880	547	72	111				0	Content		-72	-111	32771880	1667751190
32789	08:55:15.175	00:00:32.788	1968	-1024	-768	-1	-1	-1	-1	4	-1024	-768	-1	-1	-1	-1	4		0	0						Untertest4.avi	0	880	547	72	111				0	Content		-72	-111	32788547	1667767857
32805	08:55:15.191	00:00:32.804	1969	-1024	-768	-1	-1	-1	-1	4	-1024	-768	-1	-1	-1	-1	4		0	0						Untertest4.avi	0	880	547	72	111				0	Content		-72	-111	32804751	1667784061
32821	08:55:15.207	00:00:32.821	1970	-1024	-768	-1	-1	-1	-1	4	-1024	-768	-1	-1	-1	-1	4		0	0						Untertest4.avi	0	880	547	72	111				0	Content		-72	-111	32821497	1667800807
32838	08:55:15.224	00:00:32.838	1971	-1024	-768	-1	-1	-1	-1	4	-1024	-768	-1	-1	-1	-1	4		0	0						Untertest4.avi	0	880	547	72	111				0	Content		-72	-111	32838120	1667817430
32855	08:55:15.241	00:00:32.854	1972	-1024	-768	-1	-1	-1	-1	4	-1024	-768	-1	-1	-1	-1	4		0	0						Untertest4.avi	0	880	547	72	111				0	Content		-72	-111	32854788	1667834098
32871	08:55:15.257	00:00:32.871	1973	-1024	-768	-1	-1	-1	-1	4	-1024	-768	-1	-1	-1	-1	4		0	0						Untertest4.avi	0	880	547	72	111				0	Content		-72	-111	32871455	1667850765
32888	08:55:15.274	00:00:32.888	1974	-1024	-768	-1	-1	-1	-1	4	-1024	-768	-1	-1	-1	-1	4		0	0						Untertest4.avi	0	880	547	72	111				0	Content		-72	-111	32888101	1667867411
32905	08:55:15.291	00:00:32.904	1975	-1024	-768	-1	-1	-1	-1	4	-1024	-768	-1	-1	-1	-1	4		0	0						Untertest4.avi	0	880	547	72	111				0	Content		-72	-111	32904768	1667884078
32922	08:55:15.308	00:00:32.921	1976	-1024	-768	-1	-1	-1	-1	4	-1024	-768	-1	-1	-1	-1	4		0	0						Untertest4.avi	0	880	547	72	111				0	Content		-72	-111	32921692	1667901002
32938	08:55:15.324	00:00:32.938	1977	-1024	-768	-1	-1	-1	-1	4	-1024	-768	-1	-1	-1	-1	4		0	0						Untertest4.avi	0	880	547	72	111				0	Content		-72	-111	32938359	1667917669
32955	08:55:15.341	00:00:32.955	1978	-1024	-768	-1	-1	-1	-1	4	-1024	-768	-1	-1	-1	-1	4		0	0						Untertest4.avi	0	880	547	72	111				0	Content		-72	-111	32955320	1667934630
32972	08:55:15.358	00:00:32.971	1979	-1024	-768	-1	-1	-1	-1	4	-1024	-768	-1	-1	-1	-1	4		0	0						Untertest4.avi	0	880	547	72	111				0	Content		-72	-111	32971987	1667951297
[truncated: 1,651 more rows]
