# Supplementary material for: Gaze Duration Biases for Colours in Combination with Dissonant and Consonant Sounds: A Comparative Eye-Tracking Study with Orangutans
Source: PLoS One. 2015 Oct 14;10(10):e0139894. doi: 10.1371/journal.pone.0139894 (PMC4605782; doi:10.1371/journal.pone.0139894)
Supplement: S1 Data — (ZIP) [file pone.0139894.s004.zip › Plos ColourSound Data/Apes/Farben_Musik_U4/Rec 29-All-Data.tsv]

System Properties:
Operating System:	Microsoft Windows NT 6.1.7601 Service Pack 1
System User Name:	tobiiadmin
Machine Name:	LOE7690LAP
Data properties:
Recording name:	Rec 29
Recording date:	06.03.2014
Recording time:	08:57:06
Recording resolution:	1024 x 768
Export date:	09.03.2014
Export time:	12:24:51
Participant:	Suak_S4
Filter settings:
Eye: Average
Validity: Normal
Fixation filter: Tobii fixation filter
Velocity threshold: 35
Distance threshold: 35
Timestamp	DateTimeStamp	DateTimeStampStartOffset	Number	GazePointXLeft	GazePointYLeft	CamXLeft	CamYLeft	DistanceLeft	PupilLeft	ValidityLeft	GazePointXRight	GazePointYRight	CamXRight	CamYRight	DistanceRight	PupilRight	ValidityRight	FixationIndex	GazePointX	GazePointY	Event	EventKey	Data1	Data2	Descriptor	StimuliName	StimuliID	MediaWidth	MediaHeight	MediaPosX	MediaPosY	MappedFixationPointX	MappedFixationPointY	FixationDuration	AoiIds	AoiNames	WebGroupImage	MappedGazeDataPointX	MappedGazeDataPointY	MicroSecondTimestamp	AbsoluteMicroSecondTimestamp
7	08:57:06.137	00:00:00.007	0	267,33	165,5432	0,54119	0,7280038	460,667	2,699436	0	246,646	142,6687	0,4085897	0,8008485	454,9664	2,714049	0	0	257	154						No media	0	1024	768	0	0	245	157	124	0	Content		257	154	7266	1778728437
24	08:57:06.154	00:00:00.023	1	230,5986	127,0033	0,5410215	0,7282578	462,101	2,676052	0	256,1266	136,4002	0,4088698	0,8016922	454,9384	2,672745	0	0	243	132						No media	0	1024	768	0	0	245	157	124	0	Content		243	132	23894	1778745065
41	08:57:06.171	00:00:00.040	2	246,1439	134,6315	0,5410731	0,7285146	462,0598	2,628892	0	258,3961	150,7332	0,4089105	0,8022477	454,955	2,75668	0	0	252	143						No media	0	1024	768	0	0	245	157	124	0	Content		252	143	40520	1778761691
57	08:57:06.187	00:00:00.057	3	246,8139	135,3885	0,541059	0,728437	462,1187	2,700762	0	239,8512	170,7802	0,4089703	0,802292	455,0668	2,752964	0	0	243	153						No media	0	1024	768	0	0	245	157	124	0	Content		243	153	57156	1778778327
74	08:57:06.204	00:00:00.073	4	228,4654	143,0584	0,5411488	0,7279828	462,1216	2,733256	0	245,4577	152,4128	0,4091377	0,8021769	455,1186	2,756417	0	0	237	148						No media	0	1024	768	0	0	245	157	124	0	Content		237	148	73765	1778794936
91	08:57:06.221	00:00:00.090	5	354,5423	250,6927	0,5398327	0,7288279	461,8032	2,689037	0	347,0793	255,4328	0,4079131	0,8031534	454,7384	2,689778	0	0	351	253						No media	0	1024	768	0	0	245	157	124	0	Content		351	253	90512	1778811683
107	08:57:06.237	00:00:00.107	6	354,2643	280,6459	0,5379508	0,7293292	461,8867	2,673947	0	344,4886	254,3546	0,4061373	0,8032807	455,6316	2,614088	0	0	349	268						No media	0	1024	768	0	0	245	157	124	0	Content		349	268	107140	1778828311
124	08:57:06.254	00:00:00.123	7	-1024	-768	-1	-1	-1	-1	4	-1024	-768	-1	-1	-1	-1	4	1	0	0						No media	0	1024	768	0	0	497	365	300	0	Content		0	0	123763	1778844934
140	08:57:06.270	00:00:00.140	8	503,9685	350,2119	0,5377042	0,7274802	461,6545	2,73972	0	481,0383	381,6904	0,4057361	0,8024049	455,5706	2,898466	0	1	493	366						No media	0	1024	768	0	0	497	365	300	0	Content		493	366	140388	1778861559
157	08:57:06.287	00:00:00.157	9	505,8635	330,4677	0,5376416	0,7275162	461,5872	2,704607	0	498,512	369,521	0,4055851	0,80276	455,6472	2,823821	0	1	502	350						No media	0	1024	768	0	0	497	365	300	0	Content		502	350	157135	1778878306
174	08:57:06.304	00:00:00.173	10	501,4945	355,8076	0,537545	0,7278081	461,7173	2,75579	0	506,5298	368,9126	0,4055292	0,8034651	455,5797	2,849215	0	1	504	362						No media	0	1024	768	0	0	497	365	300	0	Content		504	362	173758	1778894929
190	08:57:06.320	00:00:00.190	11	512,3223	331,5997	0,5375262	0,728348	461,2367	2,612644	0	514,6544	374,0626	0,4054803	0,8041908	455,4932	2,744241	0	1	513	353						No media	0	1024	768	0	0	497	365	300	0	Content		513	353	190382	1778911553
207	08:57:06.337	00:00:00.207	12	507,2602	357,0645	0,5374818	0,728569	461,0745	2,638666	0	493,9305	373,2146	0,4053059	0,8048823	455,0559	2,739912	0	1	501	365						No media	0	1024	768	0	0	497	365	300	0	Content		501	365	207007	1778928178
224	08:57:06.354	00:00:00.223	13	483,8256	349,8721	0,5374007	0,7287458	460,9921	2,663418	0	502,9137	366,6269	0,4052287	0,8051635	454,9466	2,711453	0	1	493	358						No media	0	1024	768	0	0	497	365	300	0	Content		493	358	223628	1778944799
240	08:57:06.370	00:00:00.240	14	498,3385	351,4792	0,5375383	0,7289037	460,55	2,594007	0	509,8181	362,9924	0,405268	0,8053545	454,5916	2,655087	0	1	504	357						No media	0	1024	768	0	0	497	365	300	0	Content		504	357	240379	1778961550
257	08:57:06.387	00:00:00.257	15	491,3705	365,2915	0,5378941	0,7291932	460,1532	2,657051	0	489,8972	375,8496	0,4055094	0,8052915	454,2756	2,667641	0	1	491	371						No media	0	1024	768	0	0	497	365	300	0	Content		491	371	257004	1778978175
274	08:57:06.404	00:00:00.273	16	497,6905	357,8956	0,53849	0,729562	460,0993	2,587428	0	505,5435	374,624	0,4060043	0,805368	454,0264	2,663386	0	1	502	366						No media	0	1024	768	0	0	497	365	300	0	Content		502	366	273753	1778994924
290	08:57:06.420	00:00:00.290	17	495,2804	365,9333	0,5389768	0,7291718	459,8255	2,587588	0	515,1637	371,8388	0,4063623	0,8044011	454,1425	2,587998	0	1	505	369						No media	0	1024	768	0	0	497	365	300	0	Content		505	369	290420	1779011591
307	08:57:06.437	00:00:00.307	18	500,2517	356,2623	0,5393899	0,7289817	459,7741	2,525955	0	493,1868	373,791	0,4066526	0,803772	453,7954	2,633091	0	1	497	365						No media	0	1024	768	0	0	497	365	300	0	Content		497	365	307046	1779028217
324	08:57:06.454	00:00:00.323	19	484,1287	354,2241	0,539808	0,7291457	460,0571	2,473075	0	499,6061	378,3735	0,4070137	0,8035653	453,9613	2,586276	0	1	492	366						No media	0	1024	768	0	0	497	365	300	0	Content		492	366	323669	1779044840
340	08:57:06.470	00:00:00.340	20	489,7887	342,9581	0,5401231	0,7293543	460,0584	2,430204	0	502,1778	358,1525	0,4073851	0,8036526	454,0898	2,51777	0	1	496	351						No media	0	1024	768	0	0	497	365	300	0	Content		496	351	340294	1779061465
357	08:57:06.487	00:00:00.357	21	498,2104	357,0987	0,540341	0,7298675	460,2725	2,488998	0	510,822	366,9871	0,4076266	0,8041424	454,3831	2,559213	0	1	505	362						No media	0	1024	768	0	0	497	365	300	0	Content		505	362	357045	1779078216
374	08:57:06.504	00:00:00.373	22	495,5154	344,3764	0,540431	0,7304325	460,4841	2,408169	0	513,6862	358,7211	0,4077212	0,8046725	454,2831	2,504304	0	1	505	352						No media	0	1024	768	0	0	497	365	300	0	Content		505	352	373670	1779094841
390	08:57:06.520	00:00:00.390	23	495,4618	356,5576	0,5404239	0,7308514	460,4841	2,386194	0	498,0497	382,1165	0,4077617	0,8053414	454,3645	2,548735	0	1	497	369						No media	0	1024	768	0	0	497	365	300	0	Content		497	369	390421	1779111592
407	08:57:06.537	00:00:00.407	24	401,8419	432,9828	0,5414735	0,733639	460,3015	2,468897	0	407,0392	422,2506	0,4094448	0,8075321	454,4789	2,440615	0	1	404	428						No media	0	1024	768	0	0	497	365	300	0	Content		404	428	407045	1779128216
424	08:57:06.554	00:00:00.423	25	234,9703	557,5453	0,5428287	0,7365733	460,3846	2,490964	0	218,6423	573,312	0,4117728	0,8103474	454,547	2,478585	0	2	227	565						No media	0	1024	768	0	0	117	715	333	0	Content		227	565	423671	1779144842
440	08:57:06.570	00:00:00.440	26	186,1018	669,7888	0,5432132	0,7383668	460,859	2,597483	0	147,8685	665,9821	0,4124451	0,8122742	454,4162	2,454036	0	2	167	668						No media	0	1024	768	0	0	117	715	333	0	Content		167	668	440298	1779161469
455	08:57:06.585																				MovieStart	128	0	0	Untertest4.avi
457	08:57:06.587	00:00:00.456	27	130,2942	735,6172	0,543386	0,739754	460,5679	2,511886	0	96,02068	656,2417	0,4128171	0,8137572	454,468	2,309499	0	2	113	696						Untertest4.avi	0	880	547	72	111	45	604	333	0	Content		41	585	456923	1779178094
474	08:57:06.604	00:00:00.473	28	162,7676	756,237	0,5434638	0,7400772	460,5679	2,628401	0	124,0788	794,571	0,4127374	0,8138211	454,4681	2,52186	0	2	143	775						Untertest4.avi	0	880	547	72	111	45	604	333	0	Content		71	664	473674	1779194845
490	08:57:06.620	00:00:00.490	29	126,9299	745,8651	0,5435734	0,7394297	460,7368	2,511186	0	116,6915	791,7181	0,4126656	0,8136376	454,4681	2,584985	0	2	122	769						Untertest4.avi	0	880	547	72	111	45	604	333	0	Content		50	658	490423	1779211594
507	08:57:06.637	00:00:00.507	30	127,7804	735,5407	0,5437341	0,7389716	460,3592	2,511256	0	104,8321	665,5344	0,4126028	0,8132222	454,6551	2,312367	0	2	116	701						Untertest4.avi	0	880	547	72	111	45	604	333	0	Content		44	590	507047	1779228218
524	08:57:06.654	00:00:00.523	31	134,6305	746,2269	0,543883	0,738248	460,3997	2,520419	0	114,5884	676,2574	0,4126888	0,812646	454,4469	2,31906	0	2	125	711						Untertest4.avi	0	880	547	72	111	45	604	333	0	Content		53	600	523671	1779244842
540	08:57:06.670	00:00:00.540	32	136,4367	745,7173	0,5439945	0,7375592	460,4655	2,599912	0	95,1615	680,3238	0,4128303	0,8121698	454,194	2,321762	0	2	116	713						Untertest4.avi	0	880	547	72	111	45	604	333	0	Content		44	602	540423	1779261594
557	08:57:06.687	00:00:00.557	33	136,9365	747,7318	0,5442094	0,7369997	460,5253	2,628418	0	104,1519	707,8087	0,4129536	0,811794	454,0674	2,449811	0	2	121	728						Untertest4.avi	0	880	547	72	111	45	604	333	0	Content		49	617	557048	1779278219
574	08:57:06.704	00:00:00.573	34	141,1987	746,2518	0,5444408	0,73667	460,3686	2,602584	0	95,97702	709,8192	0,4131816	0,8114957	454,0391	2,440991	0	2	119	728						Untertest4.avi	0	880	547	72	111	45	604	333	0	Content		47	617	573672	1779294843
590	08:57:06.720	00:00:00.590	35	129,4233	732,5917	0,5447636	0,7365099	460,2626	2,636209	0	106,2874	724,3307	0,4133637	0,8112816	454,1231	2,543475	0	2	118	728						Untertest4.avi	0	880	547	72	111	45	604	333	0	Content		46	617	590297	1779311468
607	08:57:06.737	00:00:00.606	36	132,074	742,0991	0,5451092	0,7363611	460,0262	2,611092	0	83,98592	694,4867	0,4136829	0,8110454	454,2367	2,46176	0	2	108	718						Untertest4.avi	0	880	547	72	111	45	604	333	0	Content		36	607	606923	1779328094
624	08:57:06.754	00:00:00.623	37	113,0957	736,9854	0,5453216	0,7361678	460,3001	2,552252	0	97,80264	719,2086	0,4138447	0,8109741	454,2551	2,577071	0	2	105	728						Untertest4.avi	0	880	547	72	111	45	604	333	0	Content		33	617	623673	1779344844
640	08:57:06.770	00:00:00.640	38	113,5187	748,4715	0,5453804	0,7361544	460,3649	2,651542	0	102,9926	694,8679	0,4140004	0,8112732	454,2978	2,589099	0	2	108	722						Untertest4.avi	0	880	547	72	111	45	604	333	0	Content		36	611	640298	1779361469
657	08:57:06.787	00:00:00.656	39	133,115	735,5547	0,5453085	0,7360613	460,2966	2,695182	0	99,26721	697,0402	0,4139019	0,8114535	454,5065	2,60159	0	2	116	716						Untertest4.avi	0	880	547	72	111	45	604	333	0	Content		44	605	656924	1779378095
674	08:57:06.804	00:00:00.673	40	140,6948	735,8343	0,5451759	0,7360097	460,1755	2,724368	0	111,7009	694,8599	0,413763	0,8118011	454,3193	2,604927	0	2	126	715						Untertest4.avi	0	880	547	72	111	45	604	333	0	Content		54	604	673549	1779394720
690	08:57:06.820	00:00:00.690	41	131,9755	738,3185	0,544897	0,7357995	460,4584	2,790075	0	89,00816	687,4712	0,4136142	0,811896	454,4824	2,623281	0	2	110	713						Untertest4.avi	0	880	547	72	111	45	604	333	0	Content		38	602	690299	1779411470
707	08:57:06.837	00:00:00.706	42	135,5953	746,0763	0,5447872	0,7357019	460,2956	2,813663	0	86,60976	680,7192	0,4134107	0,8120708	454,2321	2,645437	0	2	111	713						Untertest4.avi	0	880	547	72	111	45	604	333	0	Content		39	602	706921	1779428092
724	08:57:06.854	00:00:00.723	43	141,0795	735,1559	0,5446842	0,7356496	460,1931	2,857413	0	92,92332	691,6017	0,4132757	0,8120471	454,2321	2,680221	0	2	117	713						Untertest4.avi	0	880	547	72	111	45	604	333	0	Content		45	602	723549	1779444720
740	08:57:06.870	00:00:00.740	44	119,8862	729,437	0,5444481	0,7354946	460,2612	2,827985	0	106,7812	682,6299	0,4131146	0,8121881	454,1883	2,63316	0	2	113	706						Untertest4.avi	0	880	547	72	111	45	604	333	0	Content		41	595	740172	1779461343
757	08:57:06.887	00:00:00.756	45	171,4063	805,1398	0,5435277	0,7371535	460,2612	2,88271	0	148,1988	847,8726	0,4124656	0,8133292	454,1884	2,888809	0	3	160	827						Untertest4.avi	0	880	547	72	111	112	752	733	0	Content		88	716	756923	1779478094
774	08:57:06.904	00:00:00.773	46	196,0507	843,0485	0,5432781	0,7374716	459,93	2,918636	0	171,2636	878,5975	0,4122579	0,8136966	454,1884	2,945312	0	3	184	861						Untertest4.avi	0	880	547	72	111	112	752	733	0	Content		112	750	773547	1779494718
790	08:57:06.920	00:00:00.790	47	196,1195	833,4871	0,5433124	0,7373127	459,9216	2,910614	0	189,4832	886,1713	0,4122462	0,8135954	454,1884	2,890375	0	3	193	860						Untertest4.avi	0	880	547	72	111	112	752	733	0	Content		121	749	790175	1779511346
807	08:57:06.937	00:00:00.806	48	187,6834	843,6448	0,5433705	0,7372771	459,5941	2,904007	0	147,9857	863,2476	0,4120408	0,8137828	454,1884	2,951951	0	3	168	853						Untertest4.avi	0	880	547	72	111	112	752	733	0	Content		96	742	806926	1779528097
824	08:57:06.954	00:00:00.823	49	195,1697	841,3475	0,5433235	0,7370711	459,9508	2,86988	0	175,9503	875,6783	0,412092	0,813583	454,1884	2,903559	0	3	186	859						Untertest4.avi	0	880	547	72	111	112	752	733	0	Content		114	748	823550	1779544721
840	08:57:06.970	00:00:00.840	50	194,5354	845,6483	0,5433644	0,7369619	460,0098	2,918433	0	168,9089	867,9545	0,4119429	0,8135586	454,1884	2,857686	0	3	182	857						Untertest4.avi	0	880	547	72	111	112	752	733	0	Content		110	746	840176	1779561347
857	08:57:06.987	00:00:00.856	51	192,4339	846,7123	0,5433956	0,7369047	460,0313	2,855969	0	182,864	887,3253	0,4122614	0,8130938	454,1884	2,87373	0	3	188	867						Untertest4.avi	0	880	547	72	111	112	752	733	0	Content		116	756	856800	1779577971
874	08:57:07.004	00:00:00.873	52	213,8797	836,0414	0,5435017	0,7368372	460,0774	2,874696	0	196,3417	894,8422	0,4122613	0,8127756	454,477	2,971273	0	3	205	865						Untertest4.avi	0	880	547	72	111	112	752	733	0	Content		133	754	873551	1779594722
890	08:57:07.020	00:00:00.890	53	203,6947	841,3412	0,5435677	0,7366763	459,7208	2,883037	0	180,4239	895,3427	0,4122531	0,8128976	454,477	2,924658	0	3	192	868						Untertest4.avi	0	880	547	72	111	112	752	733	0	Content		120	757	890173	1779611344
907	08:57:07.037	00:00:00.906	54	202,4365	835,0021	0,5437022	0,7365474	459,8272	2,84885	0	146,9651	868,2493	0,4123017	0,812991	454,477	2,907568	0	3	175	852						Untertest4.avi	0	880	547	72	111	112	752	733	0	Content		103	741	906800	1779627971
923	08:57:07.053	00:00:00.923	55	193,1536	841,1843	0,5439129	0,7363276	460,0776	2,75213	0	168,1768	906,2759	0,4130974	0,8122206	453,1448	2,801603	0	3	181	874						Untertest4.avi	0	880	547	72	111	112	752	733	0	Content		109	763	923424	1779644595
940	08:57:07.070	00:00:00.940	56	179,8919	841,8074	0,5440561	0,7360181	459,9494	2,852891	0	181,668	883,1866	0,413169	0,8122003	453,1448	2,891946	0	3	181	862						Untertest4.avi	0	880	547	72	111	112	752	733	0	Content		109	751	940174	1779661345
957	08:57:07.087	00:00:00.956	57	197,0831	851,2153	0,5442514	0,7358201	459,9062	2,817736	0	157,0462	868,1893	0,4132315	0,812245	453,1448	2,86117	0	3	177	860						Untertest4.avi	0	880	547	72	111	112	752	733	0	Content		105	749	956800	1779677971
973	08:57:07.103	00:00:00.973	58	202,2343	836,869	0,5444092	0,735846	460,1864	2,840469	0	184,5977	915,4884	0,4120769	0,8114063	457,98	2,936799	0	3	193	876						Untertest4.avi	0	880	547	72	111	112	752	733	0	Content		121	765	973425	1779694596
990	08:57:07.120	00:00:00.990	59	182,2051	843,4801	0,5445092	0,7357972	460,0096	2,815235	0	180,2785	882,1293	0,4122134	0,8116543	457,9801	2,840149	0	3	181	863						Untertest4.avi	0	880	547	72	111	112	752	733	0	Content		109	752	990121	1779711292
1007	08:57:07.137	00:00:01.006	60	192,0281	832,3723	0,5445849	0,7356882	460,1671	2,843446	0	190,8825	891,154	0,4122694	0,811488	457,9801	2,891479	0	3	191	862						Untertest4.avi	0	880	547	72	111	112	752	733	0	Content		119	751	1006746	1779727917
1023	08:57:07.153	00:00:01.023	61	204,2065	823,7283	0,5446146	0,7357178	460,1433	2,781797	0	182,1557	925,0342	0,4124992	0,811207	457,2038	2,97784	0	3	193	874						Untertest4.avi	0	880	547	72	111	112	752	733	0	Content		121	763	1023370	1779744541
1040	08:57:07.170	00:00:01.040	62	198,5394	835,5559	0,5444981	0,7357948	460,0231	2,823719	0	192,163	790,313	0,4132249	0,8114936	454,5109	2,590498	0	3	195	813						Untertest4.avi	0	880	547	72	111	112	752	733	0	Content		123	702	1040050	1779761221
1057	08:57:07.187	00:00:01.056	63	190,5852	840,7466	0,5444243	0,7357974	460,05	2,866322	0	179,6965	878,8054	0,4130524	0,8119262	454,5109	2,920858	0	3	185	860						Untertest4.avi	0	880	547	72	111	112	752	733	0	Content		113	749	1056678	1779777849
1073	08:57:07.203	00:00:01.073	64	192,6855	843,295	0,5443782	0,7359539	460,2173	2,832527	0	150,2466	894,7261	0,4131523	0,811583	454,5109	2,873601	0	3	171	869						Untertest4.avi	0	880	547	72	111	112	752	733	0	Content		99	758	1073428	1779794599
1090	08:57:07.220	00:00:01.090	65	206,9001	842,9478	0,544351	0,7360513	460,0725	2,857088	0	166,9551	760,8217	0,4129834	0,8120792	454,597	2,605557	0	3	187	802						Untertest4.avi	0	880	547	72	111	112	752	733	0	Content		115	691	1090056	1779811227
1107	08:57:07.237	00:00:01.106	66	207,466	839,698	0,5444332	0,736265	459,7661	2,862996	0	175,1321	735,1265	0,4129746	0,8122007	454,6422	2,535348	0	3	191	787						Untertest4.avi	0	880	547	72	111	112	752	733	0	Content		119	676	1106676	1779827847
1123	08:57:07.253	00:00:01.123	67	193,5668	840,4138	0,5443819	0,7363722	460,0905	2,884267	0	174,6465	893,8273	0,4130626	0,8121965	454,6422	2,936459	0	3	184	867						Untertest4.avi	0	880	547	72	111	112	752	733	0	Content		112	756	1123303	1779844474
1140	08:57:07.270	00:00:01.140	68	197,6751	834,2762	0,5444869	0,7364523	459,7892	2,89905	0	171,0738	877,8806	0,413075	0,8122817	454,6422	2,987455	0	3	184	856						Untertest4.avi	0	880	547	72	111	112	752	733	0	Content		112	745	1140053	1779861224
1157	08:57:07.287	00:00:01.156	69	205,8235	838,4011	0,5444553	0,7364537	460,1101	2,908728	0	166,0766	885,0554	0,4130933	0,8122953	454,6422	2,976545	0	3	186	862						Untertest4.avi	0	880	547	72	111	112	752	733	0	Content		114	751	1156678	1779877849
1173	08:57:07.303	00:00:01.173	70	186,4782	843,5314	0,5444766	0,7364966	460,1172	2,940738	0	172,6144	885,8809	0,4131085	0,8123248	454,6422	3,108407	0	3	180	865						Untertest4.avi	0	880	547	72	111	112	752	733	0	Content		108	754	1173303	1779894474
1190	08:57:07.320	00:00:01.189	71	198,6069	839,5106	0,5444643	0,7365721	460,128	2,953821	0	180,5806	883,1234	0,4131111	0,8123661	454,6422	3,042805	0	3	190	861						Untertest4.avi	0	880	547	72	111	112	752	733	0	Content		118	750	1189929	1779911100
1207	08:57:07.337	00:00:01.206	72	198,9369	842,2925	0,5444559	0,7365679	460,1353	2,973288	0	179,467	898,7455	0,413121	0,8123135	454,6422	3,083574	0	3	189	871						Untertest4.avi	0	880	547	72	111	112	752	733	0	Content		117	760	1206679	1779927850
1223	08:57:07.353	00:00:01.223	73	199,4209	833,7704	0,5444629	0,7365816	460,1475	2,995503	0	167,5597	863,7013	0,4131044	0,8126135	454,6422	3,135715	0	3	183	849						Untertest4.avi	0	880	547	72	111	112	752	733	0	Content		111	738	1223306	1779944477
1240	08:57:07.370	00:00:01.239	74	192,8001	843,4221	0,5444883	0,736624	460,2424	3,032444	0	179,1351	888,2798	0,4125893	0,8123071	456,6924	3,174236	0	3	186	866						Untertest4.avi	0	880	547	72	111	112	752	733	0	Content		114	755	1239930	1779961101
1257	08:57:07.387	00:00:01.256	75	187,1827	845,1829	0,5444829	0,7365952	460,1782	3,066983	0	163,0649	875,8178	0,4125238	0,8129982	456,6924	3,178351	0	3	175	861						Untertest4.avi	0	880	547	72	111	112	752	733	0	Content		103	750	1256552	1779977723
1273	08:57:07.403	00:00:01.273	76	201,225	853,0607	0,5444846	0,7366199	460,1851	3,078068	0	166,6191	885,6715	0,4125846	0,8129345	456,6924	3,171049	0	3	184	869						Untertest4.avi	0	880	547	72	111	112	752	733	0	Content		112	758	1273306	1779994477
1290	08:57:07.420	00:00:01.289	77	179,2918	834,1631	0,5445483	0,7369257	460,259	3,131547	0	173,5407	906,4671	0,4119668	0,8128729	459,0406	3,150109	0	3	176	870						Untertest4.avi	0	880	547	72	111	112	752	733	0	Content		104	759	1289929	1780011100
1306	08:57:07.436	00:00:01.306	78	187,7241	843,3654	0,5445423	0,7369604	460,1696	3,131156	0	166,2296	883,7125	0,4119311	0,8134083	459,0407	3,290324	0	3	177	864						Untertest4.avi	0	880	547	72	111	112	752	733	0	Content		105	753	1306394	1780027565
1323	08:57:07.453	00:00:01.323	79	197,53	846,5146	0,544633	0,7371609	459,9243	3,167482	0	169,5218	882,9457	0,411935	0,8137394	459,0407	3,29814	0	3	184	865						Untertest4.avi	0	880	547	72	111	112	752	733	0	Content		112	754	1323019	1780044190
1340	08:57:07.470	00:00:01.339	80	186,1425	848,7689	0,5446631	0,7373168	460,1767	3,168571	0	216,9336	925,501	0,4122038	0,8132373	458,5037	3,312517	0	3	202	887						Untertest4.avi	0	880	547	72	111	112	752	733	0	Content		130	776	1339767	1780060938
1356	08:57:07.486	00:00:01.356	81	193,1158	851,4058	0,5446282	0,7373834	460,1891	3,200851	0	153,1041	861,4894	0,4121232	0,8139256	458,5037	3,315936	0	3	173	856						Untertest4.avi	0	880	547	72	111	112	752	733	0	Content		101	745	1356335	1780077506
1373	08:57:07.503	00:00:01.372	82	210,5939	849,962	0,5446509	0,7375358	460,0102	3,205155	0	157,847	878,7831	0,4121103	0,8140129	458,5037	3,33375	0	3	184	864						Untertest4.avi	0	880	547	72	111	112	752	733	0	Content		112	753	1372956	1780094127
1390	08:57:07.520	00:00:01.389	83	211,2748	837,9274	0,5446166	0,7377274	460,0526	3,217057	0	-1024	-768	-1	-1	-1	-1	4	3	211	838						Untertest4.avi	0	880	547	72	111	112	752	733	0	Content		139	727	1389704	1780110875
1406	08:57:07.536	00:00:01.406	84	187,6537	844,4427	0,544507	0,7377091	460,181	3,222969	0	177,6478	885,2562	0,4120653	0,8142213	458,5037	3,403943	0	3	183	865						Untertest4.avi	0	880	547	72	111	112	752	733	0	Content		111	754	1406382	1780127553
1423	08:57:07.553	00:00:01.423	85	192,3623	846,4546	0,5445607	0,7378732	459,9406	3,261118	0	167,2701	888,9783	0,4120648	0,8142322	458,5037	3,442645	0	3	180	868						Untertest4.avi	0	880	547	72	111	112	752	733	0	Content		108	757	1423004	1780144175
1440	08:57:07.570	00:00:01.439	86	196,6097	843,6884	0,54459	0,7378133	460,0654	3,28281	0	-1024	-768	-1	-1	-1	-1	4	3	197	844						Untertest4.avi	0	880	547	72	111	112	752	733	0	Content		125	733	1439752	1780160923
1456	08:57:07.586	00:00:01.456	87	189,0587	851,5226	0,5445117	0,7376511	460,2129	3,297278	0	175,9827	884,3951	0,4120505	0,8141254	458,5037	3,45062	0	3	183	868						Untertest4.avi	0	880	547	72	111	112	752	733	0	Content		111	757	1456318	1780177489
1473	08:57:07.603	00:00:01.472	88	212,9923	857,2965	0,5440786	0,7378103	460,1814	3,37668	0	189,4787	895,3202	0,4115213	0,8141888	458,5037	3,474079	0	3	201	876						Untertest4.avi	0	880	547	72	111	112	752	733	0	Content		129	765	1472999	1780194170
1490	08:57:07.620	00:00:01.489	89	421,1993	882,6263	0,541756	0,7390099	460,1509	3,425022	0	-1024	-768	-1	-1	-1	-1	4	4	421	883						Untertest4.avi	0	880	547	72	111	679	817	317	0	Content		349	772	1489565	1780210736
1506	08:57:07.636	00:00:01.506	90	441,3964	911,4139	0,5395072	0,7399458	460,2127	3,41613	0	629,7045	946,8375	0,4068739	0,8155456	458,5037	3,520448	0	4	536	929						Untertest4.avi	0	880	547	72	111	679	817	317	0	Content		464	818	1506189	1780227360
1523	08:57:07.653	00:00:01.522	91	673,3181	900,3503	0,5385245	0,7399601	459,771	3,394891	0	757,2021	947,1006	0,4054411	0,8153136	459,771	3,390615	0	4	715	924						Untertest4.avi	0	880	547	72	111	679	817	317	0	Content		643	813	1522935	1780244106
1540	08:57:07.670	00:00:01.539	92	717,9538	890,6025	0,538515	0,7397953	460,0639	3,395404	0	-1024	-768	-1	-1	-1	-1	4	4	718	891						Untertest4.avi	0	880	547	72	111	679	817	317	0	Content		646	780	1539739	1780260910
1556	08:57:07.686	00:00:01.556	93	714,8409	903,4444	0,5385873	0,7395795	460,0005	3,365749	0	806,557	951,8465	0,4022579	0,8151774	469,8444	3,528875	0	4	761	928						Untertest4.avi	0	880	547	72	111	679	817	317	0	Content		689	817	1556181	1780277352
1573	08:57:07.703	00:00:01.572	94	711,5905	896,2312	0,5386788	0,7395257	459,8085	3,431191	0	796,2766	958,5149	0,4022534	0,8151467	469,8444	3,570101	0	4	754	927						Untertest4.avi	0	880	547	72	111	679	817	317	0	Content		682	816	1572984	1780294155
1590	08:57:07.720	00:00:01.589	95	710,4374	891,6533	0,5388301	0,7395278	460,0952	3,467122	0	807,9614	975,9219	0,405807	0,8146486	458,1499	3,413609	0	4	759	934						Untertest4.avi	0	880	547	72	111	679	817	317	0	Content		687	823	1589552	1780310723
1606	08:57:07.736	00:00:01.606	96	722,4894	894,9457	0,5387916	0,7394131	459,9645	3,401868	0	776,0215	933,422	0,4057161	0,8150625	458,15	3,476311	0	4	749	914						Untertest4.avi	0	880	547	72	111	679	817	317	0	Content		677	803	1606300	1780327471
1623	08:57:07.753	00:00:01.622	97	722,0059	893,7239	0,5388734	0,7393067	459,9924	3,415015	0	775,0635	967,8441	0,4057578	0,8149961	458,15	3,433398	0	4	749	931						Untertest4.avi	0	880	547	72	111	679	817	317	0	Content		677	820	1622921	1780344092
1640	08:57:07.770	00:00:01.639	98	713,58	875,2891	0,5390493	0,7393212	460,2784	3,460575	0	808,6678	976,0045	0,4068547	0,8143805	455,4968	3,444911	0	4	761	926						Untertest4.avi	0	880	547	72	111	679	817	317	0	Content		689	815	1639597	1780360768
1656	08:57:07.786	00:00:01.656	99	721,9273	887,5267	0,5407533	0,7390819	466,0327	3,465028	0	736,407	930,4393	0,4068319	0,8147947	455,4968	3,53829	0	4	729	909						Untertest4.avi	0	880	547	72	111	679	817	317	0	Content		657	798	1656221	1780377392
1673	08:57:07.803	00:00:01.672	100	714,995	892,9803	0,5392093	0,7393587	460,1469	3,427176	0	764,0677	949,0935	0,4069076	0,814819	455,4968	3,440826	0	4	740	921						Untertest4.avi	0	880	547	72	111	679	817	317	0	Content		668	810	1672968	1780394139
1689	08:57:07.819	00:00:01.689	101	723,1879	891,7079	0,5394092	0,7396362	460,2995	3,451229	0	795,3881	978,2212	0,4062218	0,8145483	458,6804	3,487671	0	4	759	935						Untertest4.avi	0	880	547	72	111	679	817	317	0	Content		687	824	1689409	1780410580
1706	08:57:07.836	00:00:01.706	102	718,2172	894,1873	0,5396349	0,740152	460,5379	3,449351	0	783,7106	964,4866	0,4059924	0,8151217	459,8268	3,485887	0	4	751	929						Untertest4.avi	0	880	547	72	111	679	817	317	0	Content		679	818	1706212	1780427383
1723	08:57:07.853	00:00:01.722	103	719,5579	895,8824	0,5398112	0,7405934	460,6416	3,432631	0	789,1421	980,1297	0,4066186	0,8155806	458,9395	3,592278	0	4	754	938						Untertest4.avi	0	880	547	72	111	679	817	317	0	Content		682	827	1722851	1780444022
1740	08:57:07.870	00:00:01.739	104	722,8643	900,5197	0,5401314	0,7410246	460,8163	3,432342	0	777,7628	985,1631	0,4060721	0,8161071	461,9586	3,559017	0	4	750	943						Untertest4.avi	0	880	547	72	111	679	817	317	0	Content		678	832	1739583	1780460754
1756	08:57:07.886	00:00:01.756	105	705,9447	889,3024	0,5404694	0,7415331	460,7698	3,469154	0	810,567	981,4471	0,4063189	0,8164645	462,0218	3,479954	0	4	758	935						Untertest4.avi	0	880	547	72	111	679	817	317	0	Content		686	824	1756026	1780477197
1773	08:57:07.903	00:00:01.772	106	869,3892	910,1219	0,5390624	0,7428181	460,9876	3,513197	0	985,489	985,1035	0,4068748	0,8172026	456,7493	3,524292	0	4	927	948						Untertest4.avi	0	880	547	72	111	679	817	317	0	Content		855	837	1772778	1780493949
1789	08:57:07.919	00:00:01.789	107	1104,982	919,5402	0,5370632	0,7439799	461,7878	3,408368	0	-1024	-768	-1	-1	-1	-1	4	4	1105	920						Untertest4.avi	0	880	547	72	111	679	817	317	0	Content		1033	809	1789399	1780510570
1806	08:57:07.936	00:00:01.806	108	-1024	-768	-1	-1	-1	-1	4	-1024	-768	-1	-1	-1	-1	4		0	0						Untertest4.avi	0	880	547	72	111				0	Content		-72	-111	1806200	1780527371
1823	08:57:07.953	00:00:01.822	109	-1024	-768	-1	-1	-1	-1	4	-1024	-768	-1	-1	-1	-1	4		0	0						Untertest4.avi	0	880	547	72	111				0	Content		-72	-111	1822645	1780543816
1839	08:57:07.969	00:00:01.839	110	-1024	-768	-1	-1	-1	-1	4	-1024	-768	-1	-1	-1	-1	4		0	0						Untertest4.avi	0	880	547	72	111				0	Content		-72	-111	1839330	1780560501
1856	08:57:07.986	00:00:01.855	111	-1024	-768	-1	-1	-1	-1	4	-1024	-768	-1	-1	-1	-1	4		0	0						Untertest4.avi	0	880	547	72	111				0	Content		-72	-111	1855996	1780577167
1873	08:57:08.003	00:00:01.872	112	-1024	-768	-1	-1	-1	-1	4	-1024	-768	-1	-1	-1	-1	4		0	0						Untertest4.avi	0	880	547	72	111				0	Content		-72	-111	1872637	1780593808
1889	08:57:08.019	00:00:01.889	113	-1024	-768	-1	-1	-1	-1	4	-1024	-768	-1	-1	-1	-1	4		0	0						Untertest4.avi	0	880	547	72	111				0	Content		-72	-111	1889289	1780610460
1906	08:57:08.036	00:00:01.905	114	-1024	-768	-1	-1	-1	-1	4	-1024	-768	-1	-1	-1	-1	4		0	0						Untertest4.avi	0	880	547	72	111				0	Content		-72	-111	1905956	1780627127
1923	08:57:08.053	00:00:01.922	115	-1024	-768	-1	-1	-1	-1	4	-1024	-768	-1	-1	-1	-1	4		0	0						Untertest4.avi	0	880	547	72	111				0	Content		-72	-111	1922689	1780643860
1939	08:57:08.069	00:00:01.939	116	-1024	-768	-1	-1	-1	-1	4	-1024	-768	-1	-1	-1	-1	4		0	0						Untertest4.avi	0	880	547	72	111				0	Content		-72	-111	1939355	1780660526
1956	08:57:08.086	00:00:01.956	117	-1024	-768	-1	-1	-1	-1	4	-1024	-768	-1	-1	-1	-1	4		0	0						Untertest4.avi	0	880	547	72	111				0	Content		-72	-111	1956012	1780677183
1973	08:57:08.103	00:00:01.972	118	-1024	-768	-1	-1	-1	-1	4	-1024	-768	-1	-1	-1	-1	4		0	0						Untertest4.avi	0	880	547	72	111				0	Content		-72	-111	1972678	1780693849
1989	08:57:08.119	00:00:01.989	119	1291,576	988,4164	0,5379972	0,7472932	461,4306	3,356172	0	-1024	-768	-1	-1	-1	-1	4	5	1292	988						Untertest4.avi	0	880	547	72	111	1345	783	83	0	Content		1220	877	1989288	1780710459
2006	08:57:08.136	00:00:02.005	120	584,8488	955,2527	0,5312484	0,7481083	461,4306	3,362086	0	-1024	-768	-1	-1	-1	-1	4	5	585	955						Untertest4.avi	0	880	547	72	111	1345	783	83	0	Content		513	844	2005546	1780726717
2023	08:57:08.153	00:00:02.022	121	1477,352	935,967	0,537416	0,7482736	462,2179	3,487236	0	-1024	-768	-1	-1	-1	-1	4	5	1477	936						Untertest4.avi	0	880	547	72	111	1345	783	83	0	Content		1405	825	2022743	1780743914
2039	08:57:08.169	00:00:02.038	122	1413,016	852,996	0,5228694	0,747797	415,1661	3,14264	0	-1024	-768	-1	-1	-1	-1	4	5	1413	853						Untertest4.avi	0	880	547	72	111	1345	783	83	0	Content		1341	742	2038837	1780760008
2056	08:57:08.186	00:00:02.056	123	1431,703	845,5564	0,5223104	0,7484592	411,7118	3,087531	0	-1024	-768	-1	-1	-1	-1	4	5	1432	846						Untertest4.avi	0	880	547	72	111	1345	783	83	0	Content		1360	735	2056040	1780777211
2072	08:57:08.202	00:00:02.072	124	1421,32	838,8553	0,5232829	0,7485647	413,6797	3,108315	0	-1024	-768	-1	-1	-1	-1	4	6	1421	839						Untertest4.avi	0	880	547	72	111	1353	729	616	0	Content		1349	728	2072288	1780793459
2089	08:57:08.219	00:00:02.089	125	1432,011	843,8943	0,5234493	0,7486842	413,0121	3,0772	0	-1024	-768	-1	-1	-1	-1	4	6	1432	844						Untertest4.avi	0	880	547	72	111	1353	729	616	0	Content		1360	733	2089108	1780810279
2106	08:57:08.236	00:00:02.105	126	1406,667	828,8163	0,522159	0,7488606	407,9402	3,047888	0	-1024	-768	-1	-1	-1	-1	4	6	1407	829						Untertest4.avi	0	880	547	72	111	1353	729	616	0	Content		1335	718	2105534	1780826705
2122	08:57:08.252	00:00:02.122	127	1408,047	830,6155	0,5233144	0,7488219	410,9071	3,125244	0	-1024	-768	-1	-1	-1	-1	4	6	1408	831						Untertest4.avi	0	880	547	72	111	1353	729	616	0	Content		1336	720	2122358	1780843529
2139	08:57:08.269	00:00:02.139	128	1431,063	835,6138	0,5247195	0,7485191	415,2211	3,170617	0	-1024	-768	-1	-1	-1	-1	4	6	1431	836						Untertest4.avi	0	880	547	72	111	1353	729	616	0	Content		1359	725	2139032	1780860203
2156	08:57:08.286	00:00:02.155	129	1412,859	831,2629	0,5241674	0,7485586	413,6521	3,099165	0	-1024	-768	-1	-1	-1	-1	4	6	1413	831						Untertest4.avi	0	880	547	72	111	1353	729	616	0	Content		1341	720	2155654	1780876825
2172	08:57:08.302	00:00:02.172	130	1418,47	827,1612	0,5226108	0,7488071	408,9945	3,086845	0	-1024	-768	-1	-1	-1	-1	4	6	1418	827						Untertest4.avi	0	880	547	72	111	1353	729	616	0	Content		1346	716	2172399	1780893570
2189	08:57:08.319	00:00:02.188	131	1403,305	819,1472	0,522374	0,7488055	408,5059	3,071579	0	-1024	-768	-1	-1	-1	-1	4	6	1403	819						Untertest4.avi	0	880	547	72	111	1353	729	616	0	Content		1331	708	2188967	1780910138
2206	08:57:08.336	00:00:02.205	132	1406,527	824,2597	0,5230535	0,7487237	410,9509	3,146324	0	-1024	-768	-1	-1	-1	-1	4	6	1407	824						Untertest4.avi	0	880	547	72	111	1353	729	616	0	Content		1335	713	2205589	1780926760
2222	08:57:08.352	00:00:02.222	133	1407,716	839,165	0,5227805	0,7484004	410,296	3,11604	0	-1024	-768	-1	-1	-1	-1	4	6	1408	839						Untertest4.avi	0	880	547	72	111	1353	729	616	0	Content		1336	728	2222127	1780943298
2239	08:57:08.369	00:00:02.239	134	-1024	-768	-1	-1	-1	-1	4	-1024	-768	-1	-1	-1	-1	4	6	0	0						Untertest4.avi	0	880	547	72	111	1353	729	616	0	Content		-72	-111	2239011	1780960182
2256	08:57:08.386	00:00:02.255	135	-1024	-768	-1	-1	-1	-1	4	-1024	-768	-1	-1	-1	-1	4	6	0	0						Untertest4.avi	0	880	547	72	111	1353	729	616	0	Content		-72	-111	2255818	1780976989
2272	08:57:08.402	00:00:02.272	136	-1024	-768	-1	-1	-1	-1	4	-1024	-768	-1	-1	-1	-1	4	6	0	0						Untertest4.avi	0	880	547	72	111	1353	729	616	0	Content		-72	-111	2272484	1780993655
2289	08:57:08.419	00:00:02.289	137	1431,752	848,746	0,525798	0,7473518	417,5408	3,222611	0	-1024	-768	-1	-1	-1	-1	4	6	1432	849						Untertest4.avi	0	880	547	72	111	1353	729	616	0	Content		1360	738	2289251	1781010422
2305	08:57:08.435	00:00:02.305	138	1409,421	835,7697	0,5249567	0,7472982	413,9968	3,235575	0	-1024	-768	-1	-1	-1	-1	4	6	1409	836						Untertest4.avi	0	880	547	72	111	1353	729	616	0	Content		1337	725	2305250	1781026421
2322	08:57:08.452	00:00:02.322	139	1418,186	831,2319	0,5242406	0,7471967	411,0711	3,145708	0	-1024	-768	-1	-1	-1	-1	4	6	1418	831						Untertest4.avi	0	880	547	72	111	1353	729	616	0	Content		1346	720	2322000	1781043171
2339	08:57:08.469	00:00:02.339	140	1431,952	845,1338	0,5253702	0,7468379	413,963	3,232883	0	-1024	-768	-1	-1	-1	-1	4	6	1432	845						Untertest4.avi	0	880	547	72	111	1353	729	616	0	Content		1360	734	2339069	1781060240
2355	08:57:08.485	00:00:02.355	141	1445,011	851,7947	0,5257143	0,7465657	414,8498	3,202647	0	-1024	-768	-1	-1	-1	-1	4	6	1445	852						Untertest4.avi	0	880	547	72	111	1353	729	616	0	Content		1373	741	2355245	1781076416
2372	08:57:08.502	00:00:02.371	142	1435,638	857,3091	0,5254923	0,7464517	414,0178	3,185517	0	-1024	-768	-1	-1	-1	-1	4	6	1436	857						Untertest4.avi	0	880	547	72	111	1353	729	616	0	Content		1364	746	2371866	1781093037
2388	08:57:08.518	00:00:02.388	143	1433,664	848,366	0,5256718	0,746376	414,6626	3,192402	0	-1024	-768	-1	-1	-1	-1	4	6	1434	848						Untertest4.avi	0	880	547	72	111	1353	729	616	0	Content		1362	737	2388489	1781109660
2406	08:57:08.536	00:00:02.405	144	1426,998	849,4192	0,5256043	0,7463618	414,5413	3,167467	0	-1024	-768	-1	-1	-1	-1	4	6	1427	849						Untertest4.avi	0	880	547	72	111	1353	729	616	0	Content		1355	738	2405682	1781126853
2422	08:57:08.552	00:00:02.422	145	1431,919	854,3082	0,5253686	0,7462345	414,3173	3,147383	0	-1024	-768	-1	-1	-1	-1	4	6	1432	854						Untertest4.avi	0	880	547	72	111	1353	729	616	0	Content		1360	743	2422304	1781143475
2439	08:57:08.569	00:00:02.439	146	1437,436	849,5433	0,5253266	0,7461877	414,3808	3,15601	0	-1024	-768	-1	-1	-1	-1	4	6	1437	850						Untertest4.avi	0	880	547	72	111	1353	729	616	0	Content		1365	739	2439053	1781160224
2455	08:57:08.585	00:00:02.455	147	1426,002	851,2273	0,5255346	0,7461342	415,4198	3,145633	0	-1024	-768	-1	-1	-1	-1	4	6	1426	851						Untertest4.avi	0	880	547	72	111	1353	729	616	0	Content		1354	740	2455104	1781176275
2472	08:57:08.602	00:00:02.471	148	1425,874	845,144	0,5250342	0,7462278	414,0888	3,173977	0	-1024	-768	-1	-1	-1	-1	4	6	1426	845						Untertest4.avi	0	880	547	72	111	1353	729	616	0	Content		1354	734	2471850	1781193021
2488	08:57:08.618	00:00:02.488	149	1401,646	847,2928	0,5246457	0,7461541	413,5048	3,194127	0	-1024	-768	-1	-1	-1	-1	4	6	1402	847						Untertest4.avi	0	880	547	72	111	1353	729	616	0	Content		1330	736	2488472	1781209643
2506	08:57:08.636	00:00:02.505	150	1424,979	836,5673	0,5245941	0,7461745	413,5789	3,129898	0	-1024	-768	-1	-1	-1	-1	4	6	1425	837						Untertest4.avi	0	880	547	72	111	1353	729	616	0	Content		1353	726	2505666	1781226837
2522	08:57:08.652	00:00:02.522	151	1431,199	850,9359	0,5242702	0,746192	412,724	3,115752	0	-1024	-768	-1	-1	-1	-1	4	6	1431	851						Untertest4.avi	0	880	547	72	111	1353	729	616	0	Content		1359	740	2522289	1781243460
2539	08:57:08.669	00:00:02.538	152	1426,416	843,9541	0,5247195	0,7461919	414,1215	3,144858	0	-1024	-768	-1	-1	-1	-1	4	6	1426	844						Untertest4.avi	0	880	547	72	111	1353	729	616	0	Content		1354	733	2538909	1781260080
2555	08:57:08.685	00:00:02.555	153	1393,246	831,7236	0,5248669	0,7461987	414,7589	3,205486	0	-1024	-768	-1	-1	-1	-1	4	6	1393	832						Untertest4.avi	0	880	547	72	111	1353	729	616	0	Content		1321	721	2555085	1781276256
2572	08:57:08.702	00:00:02.571	154	1414,336	850,4159	0,5243164	0,7461577	413,3188	3,188886	0	-1024	-768	-1	-1	-1	-1	4	6	1414	850						Untertest4.avi	0	880	547	72	111	1353	729	616	0	Content		1342	739	2571710	1781292881
2588	08:57:08.718	00:00:02.588	155	1407,731	840,3607	0,5241444	0,7462102	413,0295	3,17039	0	-1024	-768	-1	-1	-1	-1	4	6	1408	840						Untertest4.avi	0	880	547	72	111	1353	729	616	0	Content		1336	729	2588453	1781309624
2606	08:57:08.736	00:00:02.605	156	1437,773	847,4637	0,524927	0,7461843	415,9134	3,172869	0	-1024	-768	-1	-1	-1	-1	4	6	1438	847						Untertest4.avi	0	880	547	72	111	1353	729	616	0	Content		1366	736	2605519	1781326690
2622	08:57:08.752	00:00:02.622	157	1430,029	839,5956	0,524755	0,7462403	415,7356	3,185186	0	-1024	-768	-1	-1	-1	-1	4	6	1430	840						Untertest4.avi	0	880	547	72	111	1353	729	616	0	Content		1358	729	2622142	1781343313
2639	08:57:08.769	00:00:02.638	158	1433,43	828,1825	0,5232163	0,7463291	410,9472	3,066433	0	-1024	-768	-1	-1	-1	-1	4	6	1433	828						Untertest4.avi	0	880	547	72	111	1353	729	616	0	Content		1361	717	2638890	1781360061
2655	08:57:08.785	00:00:02.654	159	1414,786	839,0561	0,5237542	0,7459819	413,1481	3,212449	0	-1024	-768	-1	-1	-1	-1	4	6	1415	839						Untertest4.avi	0	880	547	72	111	1353	729	616	0	Content		1343	728	2654941	1781376112
2672	08:57:08.802	00:00:02.671	160	1393,846	748,9766	0,5220495	0,744404	408,1713	3,084305	0	-1024	-768	-1	-1	-1	-1	4	6	1394	749						Untertest4.avi	0	880	547	72	111	1353	729	616	0	Content		1322	638	2671690	1781392861
2688	08:57:08.818	00:00:02.688	161	-1024	-768	-1	-1	-1	-1	4	-1024	-768	-1	-1	-1	-1	4		0	0						Untertest4.avi	0	880	547	72	111				0	Content		-72	-111	2688311	1781409482
2705	08:57:08.835	00:00:02.705	162	-1024	-768	-1	-1	-1	-1	4	-1024	-768	-1	-1	-1	-1	4		0	0						Untertest4.avi	0	880	547	72	111				0	Content		-72	-111	2705375	1781426546
2722	08:57:08.852	00:00:02.721	163	-1024	-768	-1	-1	-1	-1	4	-1024	-768	-1	-1	-1	-1	4		0	0						Untertest4.avi	0	880	547	72	111				0	Content		-72	-111	2721550	1781442721
2739	08:57:08.869	00:00:02.738	164	-1024	-768	-1	-1	-1	-1	4	-1024	-768	-1	-1	-1	-1	4		0	0						Untertest4.avi	0	880	547	72	111				0	Content		-72	-111	2738631	1781459802
2755	08:57:08.885	00:00:02.755	165	-1024	-768	-1	-1	-1	-1	4	-1024	-768	-1	-1	-1	-1	4		0	0						Untertest4.avi	0	880	547	72	111				0	Content		-72	-111	2755044	1781476215
2772	08:57:08.902	00:00:02.771	166	-1024	-768	-1	-1	-1	-1	4	-1024	-768	-1	-1	-1	-1	4		0	0						Untertest4.avi	0	880	547	72	111				0	Content		-72	-111	2771912	1781493083
2789	08:57:08.919	00:00:02.788	167	-1024	-768	-1	-1	-1	-1	4	-1024	-768	-1	-1	-1	-1	4		0	0						Untertest4.avi	0	880	547	72	111				0	Content		-72	-111	2788541	1781509712
2805	08:57:08.935	00:00:02.805	168	-1024	-768	-1	-1	-1	-1	4	-1024	-768	-1	-1	-1	-1	4		0	0						Untertest4.avi	0	880	547	72	111				0	Content		-72	-111	2805040	1781526211
2822	08:57:08.952	00:00:02.821	169	-1024	-768	-1	-1	-1	-1	4	-1024	-768	-1	-1	-1	-1	4		0	0						Untertest4.avi	0	880	547	72	111				0	Content		-72	-111	2821786	1781542957
2838	08:57:08.968	00:00:02.838	170	-1024	-768	-1	-1	-1	-1	4	-1024	-768	-1	-1	-1	-1	4		0	0						Untertest4.avi	0	880	547	72	111				0	Content		-72	-111	2838408	1781559579
2855	08:57:08.985	00:00:02.855	171	-1024	-768	-1	-1	-1	-1	4	-1024	-768	-1	-1	-1	-1	4		0	0						Untertest4.avi	0	880	547	72	111				0	Content		-72	-111	2855156	1781576327
2872	08:57:09.002	00:00:02.871	172	-1024	-768	-1	-1	-1	-1	4	-1024	-768	-1	-1	-1	-1	4		0	0						Untertest4.avi	0	880	547	72	111				0	Content		-72	-111	2871655	1781592826
2888	08:57:09.018	00:00:02.888	173	-1024	-768	-1	-1	-1	-1	4	-1024	-768	-1	-1	-1	-1	4		0	0						Untertest4.avi	0	880	547	72	111				0	Content		-72	-111	2888401	1781609572
2905	08:57:09.035	00:00:02.905	174	-1024	-768	-1	-1	-1	-1	4	-1024	-768	-1	-1	-1	-1	4		0	0						Untertest4.avi	0	880	547	72	111				0	Content		-72	-111	2905024	1781626195
2922	08:57:09.052	00:00:02.921	175	-1024	-768	-1	-1	-1	-1	4	-1024	-768	-1	-1	-1	-1	4		0	0						Untertest4.avi	0	880	547	72	111				0	Content		-72	-111	2921523	1781642694
2939	08:57:09.069	00:00:02.938	176	-1024	-768	-1	-1	-1	-1	4	-1024	-768	-1	-1	-1	-1	4		0	0						Untertest4.avi	0	880	547	72	111				0	Content		-72	-111	2938894	1781660065
2956	08:57:09.086	00:00:02.955	177	-1024	-768	-1	-1	-1	-1	4	-1024	-768	-1	-1	-1	-1	4		0	0						Untertest4.avi	0	880	547	72	111				0	Content		-72	-111	2955516	1781676687
2972	08:57:09.102	00:00:02.972	178	-1024	-768	-1	-1	-1	-1	4	-1024	-768	-1	-1	-1	-1	4		0	0						Untertest4.avi	0	880	547	72	111				0	Content		-72	-111	2972139	1781693310
2988	08:57:09.118	00:00:02.987	179	-1024	-768	-1	-1	-1	-1	4	-1024	-768	-1	-1	-1	-1	4		0	0						Untertest4.avi	0	880	547	72	111				0	Content		-72	-111	2987637	1781708808
3004	08:57:09.134	00:00:03.004	180	-1024	-768	-1	-1	-1	-1	4	-1024	-768	-1	-1	-1	-1	4		0	0						Untertest4.avi	0	880	547	72	111				0	Content		-72	-111	3004134	1781725305
3021	08:57:09.151	00:00:03.020	181	-1024	-768	-1	-1	-1	-1	4	-1024	-768	-1	-1	-1	-1	4		0	0						Untertest4.avi	0	880	547	72	111				0	Content		-72	-111	3020879	1781742050
3038	08:57:09.168	00:00:03.037	182	-1024	-768	-1	-1	-1	-1	4	-1024	-768	-1	-1	-1	-1	4		0	0						Untertest4.avi	0	880	547	72	111				0	Content		-72	-111	3037950	1781759121
3055	08:57:09.185	00:00:03.055	183	-1024	-768	-1	-1	-1	-1	4	-1024	-768	-1	-1	-1	-1	4		0	0						Untertest4.avi	0	880	547	72	111				0	Content		-72	-111	3055327	1781776498
3073	08:57:09.203	00:00:03.072	184	-1024	-768	-1	-1	-1	-1	4	-1024	-768	-1	-1	-1	-1	4		0	0						Untertest4.avi	0	880	547	72	111				0	Content		-72	-111	3072586	1781793757
3087	08:57:09.217	00:00:03.087	185	-1024	-768	-1	-1	-1	-1	4	-1024	-768	-1	-1	-1	-1	4		0	0						Untertest4.avi	0	880	547	72	111				0	Content		-72	-111	3087495	1781808666
3104	08:57:09.234	00:00:03.104	186	-1024	-768	-1	-1	-1	-1	4	-1024	-768	-1	-1	-1	-1	4		0	0						Untertest4.avi	0	880	547	72	111				0	Content		-72	-111	3104117	1781825288
3121	08:57:09.251	00:00:03.120	187	-1024	-768	-1	-1	-1	-1	4	-1024	-768	-1	-1	-1	-1	4		0	0						Untertest4.avi	0	880	547	72	111				0	Content		-72	-111	3120861	1781842032
3137	08:57:09.267	00:00:03.137	188	-1024	-768	-1	-1	-1	-1	4	-1024	-768	-1	-1	-1	-1	4		0	0						Untertest4.avi	0	880	547	72	111				0	Content		-72	-111	3137484	1781858655
3154	08:57:09.284	00:00:03.154	189	-1024	-768	-1	-1	-1	-1	4	-1024	-768	-1	-1	-1	-1	4		0	0						Untertest4.avi	0	880	547	72	111				0	Content		-72	-111	3154113	1781875284
3171	08:57:09.301	00:00:03.170	190	-1024	-768	-1	-1	-1	-1	4	-1024	-768	-1	-1	-1	-1	4		0	0						Untertest4.avi	0	880	547	72	111				0	Content		-72	-111	3170731	1781891902
3188	08:57:09.318	00:00:03.187	191	-1024	-768	-1	-1	-1	-1	4	-1024	-768	-1	-1	-1	-1	4		0	0						Untertest4.avi	0	880	547	72	111				0	Content		-72	-111	3187924	1781909095
3205	08:57:09.335	00:00:03.205	192	-1024	-768	-1	-1	-1	-1	4	-1024	-768	-1	-1	-1	-1	4		0	0						Untertest4.avi	0	880	547	72	111				0	Content		-72	-111	3205171	1781926342
3223	08:57:09.353	00:00:03.222	193	-1024	-768	-1	-1	-1	-1	4	-1024	-768	-1	-1	-1	-1	4		0	0						Untertest4.avi	0	880	547	72	111				0	Content		-72	-111	3222548	1781943719
3237	08:57:09.367	00:00:03.237	194	-1024	-768	-1	-1	-1	-1	4	-1024	-768	-1	-1	-1	-1	4		0	0						Untertest4.avi	0	880	547	72	111				0	Content		-72	-111	3237345	1781958516
3254	08:57:09.384	00:00:03.253	195	-1024	-768	-1	-1	-1	-1	4	-1024	-768	-1	-1	-1	-1	4		0	0						Untertest4.avi	0	880	547	72	111				0	Content		-72	-111	3253967	1781975138
3271	08:57:09.401	00:00:03.270	196	-1024	-768	-1	-1	-1	-1	4	-1024	-768	-1	-1	-1	-1	4		0	0						Untertest4.avi	0	880	547	72	111				0	Content		-72	-111	3270711	1781991882
3287	08:57:09.417	00:00:03.287	197	-1024	-768	-1	-1	-1	-1	4	-1024	-768	-1	-1	-1	-1	4		0	0						Untertest4.avi	0	880	547	72	111				0	Content		-72	-111	3287337	1782008508
3304	08:57:09.434	00:00:03.303	198	-1024	-768	-1	-1	-1	-1	4	-1024	-768	-1	-1	-1	-1	4		0	0						Untertest4.avi	0	880	547	72	111				0	Content		-72	-111	3303959	1782025130
3321	08:57:09.451	00:00:03.320	199	-1024	-768	-1	-1	-1	-1	4	-1024	-768	-1	-1	-1	-1	4		0	0						Untertest4.avi	0	880	547	72	111				0	Content		-72	-111	3320839	1782042010
3338	08:57:09.468	00:00:03.338	200	-1024	-768	-1	-1	-1	-1	4	-1024	-768	-1	-1	-1	-1	4		0	0						Untertest4.avi	0	880	547	72	111				0	Content		-72	-111	3338037	1782059208
3355	08:57:09.485	00:00:03.355	201	-1024	-768	-1	-1	-1	-1	4	-1024	-768	-1	-1	-1	-1	4		0	0						Untertest4.avi	0	880	547	72	111				0	Content		-72	-111	3355409	1782076580
3373	08:57:09.503	00:00:03.372	202	-1024	-768	-1	-1	-1	-1	4	-1024	-768	-1	-1	-1	-1	4		0	0						Untertest4.avi	0	880	547	72	111				0	Content		-72	-111	3372658	1782093829
3387	08:57:09.517	00:00:03.387	203	-1024	-768	-1	-1	-1	-1	4	-1024	-768	-1	-1	-1	-1	4		0	0						Untertest4.avi	0	880	547	72	111				0	Content		-72	-111	3387463	1782108634
3404	08:57:09.534	00:00:03.404	204	-1024	-768	-1	-1	-1	-1	4	-1024	-768	-1	-1	-1	-1	4		0	0						Untertest4.avi	0	880	547	72	111				0	Content		-72	-111	3404211	1782125382
3421	08:57:09.551	00:00:03.420	205	-1024	-768	-1	-1	-1	-1	4	-1024	-768	-1	-1	-1	-1	4		0	0						Untertest4.avi	0	880	547	72	111				0	Content		-72	-111	3420835	1782142006
3437	08:57:09.567	00:00:03.437	206	-1024	-768	-1	-1	-1	-1	4	-1024	-768	-1	-1	-1	-1	4		0	0						Untertest4.avi	0	880	547	72	111				0	Content		-72	-111	3437460	1782158631
3454	08:57:09.584	00:00:03.454	207	-1024	-768	-1	-1	-1	-1	4	-1024	-768	-1	-1	-1	-1	4		0	0						Untertest4.avi	0	880	547	72	111				0	Content		-72	-111	3454078	1782175249
3471	08:57:09.601	00:00:03.470	208	-1024	-768	-1	-1	-1	-1	4	-1024	-768	-1	-1	-1	-1	4		0	0						Untertest4.avi	0	880	547	72	111				0	Content		-72	-111	3470705	1782191876
3488	08:57:09.618	00:00:03.487	209	1138,249	648,7441	0,5509325	0,7499058	464,0647	3,494067	1	1099,948	669,5336	0,5509186	0,7499002	464,0647	3,48109	3	7	1138	649						Untertest4.avi	0	880	547	72	111	993	597	35	0	Content		1066	538	3487899	1782209070
3505	08:57:09.635	00:00:03.505	210	992,4299	768,4625	0,5534775	0,7556768	464,0647	3,474693	1	945,8297	795,3265	0,5534964	0,755675	464,0647	3,453481	3	7	992	768						Untertest4.avi	0	880	547	72	111	993	597	35	0	Content		920	657	3505275	1782226446
3523	08:57:09.653	00:00:03.522	211	-1024	-768	-1	-1	-1	-1	4	-1024	-768	-1	-1	-1	-1	4		0	0						Untertest4.avi	0	880	547	72	111				0	Content		-72	-111	3522523	1782243694
3538	08:57:09.668	00:00:03.538	212	-1024	-768	-1	-1	-1	-1	4	-1024	-768	-1	-1	-1	-1	4		0	0						Untertest4.avi	0	880	547	72	111				0	Content		-72	-111	3538397	1782259568
3555	08:57:09.685	00:00:03.554	213	-1024	-768	-1	-1	-1	-1	4	-1024	-768	-1	-1	-1	-1	4		0	0						Untertest4.avi	0	880	547	72	111				0	Content		-72	-111	3554702	1782275873
3571	08:57:09.701	00:00:03.571	214	-1024	-768	-1	-1	-1	-1	4	-1024	-768	-1	-1	-1	-1	4		0	0						Untertest4.avi	0	880	547	72	111				0	Content		-72	-111	3571328	1782292499
3588	08:57:09.718	00:00:03.588	215	-1024	-768	-1	-1	-1	-1	4	-1024	-768	-1	-1	-1	-1	4		0	0						Untertest4.avi	0	880	547	72	111				0	Content		-72	-111	3588133	1782309304
3605	08:57:09.735	00:00:03.604	216	-1024	-768	-1	-1	-1	-1	4	-1024	-768	-1	-1	-1	-1	4		0	0						Untertest4.avi	0	880	547	72	111				0	Content		-72	-111	3604802	1782325973
3622	08:57:09.752	00:00:03.621	217	-1024	-768	-1	-1	-1	-1	4	-1024	-768	-1	-1	-1	-1	4		0	0						Untertest4.avi	0	880	547	72	111				0	Content		-72	-111	3621574	1782342745
3638	08:57:09.768	00:00:03.638	218	-1024	-768	-1	-1	-1	-1	4	-1024	-768	-1	-1	-1	-1	4		0	0						Untertest4.avi	0	880	547	72	111				0	Content		-72	-111	3638200	1782359371
3655	08:57:09.785	00:00:03.654	219	-1024	-768	-1	-1	-1	-1	4	-1024	-768	-1	-1	-1	-1	4		0	0						Untertest4.avi	0	880	547	72	111				0	Content		-72	-111	3654881	1782376052
3672	08:57:09.802	00:00:03.671	220	-1024	-768	-1	-1	-1	-1	4	-1024	-768	-1	-1	-1	-1	4		0	0						Untertest4.avi	0	880	547	72	111				0	Content		-72	-111	3671550	1782392721
3688	08:57:09.818	00:00:03.688	221	-1024	-768	-1	-1	-1	-1	4	-1024	-768	-1	-1	-1	-1	4		0	0						Untertest4.avi	0	880	547	72	111				0	Content		-72	-111	3688197	1782409368
3705	08:57:09.835	00:00:03.704	222	-1024	-768	-1	-1	-1	-1	4	-1024	-768	-1	-1	-1	-1	4		0	0						Untertest4.avi	0	880	547	72	111				0	Content		-72	-111	3704823	1782425994
3721	08:57:09.851	00:00:03.721	223	-1024	-768	-1	-1	-1	-1	4	-1024	-768	-1	-1	-1	-1	4		0	0						Untertest4.avi	0	880	547	72	111				0	Content		-72	-111	3721319	1782442490
3738	08:57:09.868	00:00:03.737	224	-1024	-768	-1	-1	-1	-1	4	-1024	-768	-1	-1	-1	-1	4		0	0						Untertest4.avi	0	880	547	72	111				0	Content		-72	-111	3737987	1782459158
3754	08:57:09.884	00:00:03.754	225	-1024	-768	-1	-1	-1	-1	4	-1024	-768	-1	-1	-1	-1	4		0	0						Untertest4.avi	0	880	547	72	111				0	Content		-72	-111	3754446	1782475617
3772	08:57:09.902	00:00:03.771	226	-1024	-768	-1	-1	-1	-1	4	-1024	-768	-1	-1	-1	-1	4		0	0						Untertest4.avi	0	880	547	72	111				0	Content		-72	-111	3771821	1782492992
3788	08:57:09.918	00:00:03.788	227	-1024	-768	-1	-1	-1	-1	4	-1024	-768	-1	-1	-1	-1	4		0	0						Untertest4.avi	0	880	547	72	111				0	Content		-72	-111	3788448	1782509619
3805	08:57:09.935	00:00:03.805	228	-1024	-768	-1	-1	-1	-1	4	-1024	-768	-1	-1	-1	-1	4		0	0						Untertest4.avi	0	880	547	72	111				0	Content		-72	-111	3805195	1782526366
3821	08:57:09.951	00:00:03.820	229	-1024	-768	-1	-1	-1	-1	4	-1024	-768	-1	-1	-1	-1	4		0	0						Untertest4.avi	0	880	547	72	111				0	Content		-72	-111	3820693	1782541864
3837	08:57:09.967	00:00:03.837	230	-1024	-768	-1	-1	-1	-1	4	-1024	-768	-1	-1	-1	-1	4		0	0						Untertest4.avi	0	880	547	72	111				0	Content		-72	-111	3837192	1782558363
3854	08:57:09.984	00:00:03.853	231	-1024	-768	-1	-1	-1	-1	4	-1024	-768	-1	-1	-1	-1	4		0	0						Untertest4.avi	0	880	547	72	111				0	Content		-72	-111	3853818	1782574989
3871	08:57:10.001	00:00:03.871	232	-1024	-768	-1	-1	-1	-1	4	-1024	-768	-1	-1	-1	-1	4		0	0						Untertest4.avi	0	880	547	72	111				0	Content		-72	-111	3871012	1782592183
3888	08:57:10.018	00:00:03.888	233	-1024	-768	-1	-1	-1	-1	4	-1024	-768	-1	-1	-1	-1	4		0	0						Untertest4.avi	0	880	547	72	111				0	Content		-72	-111	3888388	1782609559
3906	08:57:10.036	00:00:03.905	234	-1024	-768	-1	-1	-1	-1	4	-1024	-768	-1	-1	-1	-1	4		0	0						Untertest4.avi	0	880	547	72	111				0	Content		-72	-111	3905637	1782626808
3921	08:57:10.051	00:00:03.920	235	-1024	-768	-1	-1	-1	-1	4	-1024	-768	-1	-1	-1	-1	4		0	0						Untertest4.avi	0	880	547	72	111				0	Content		-72	-111	3920566	1782641737
3937	08:57:10.067	00:00:03.937	236	-1024	-768	-1	-1	-1	-1	4	-1024	-768	-1	-1	-1	-1	4		0	0						Untertest4.avi	0	880	547	72	111				0	Content		-72	-111	3937189	1782658360
3954	08:57:10.084	00:00:03.953	237	-1024	-768	-1	-1	-1	-1	4	-1024	-768	-1	-1	-1	-1	4		0	0						Untertest4.avi	0	880	547	72	111				0	Content		-72	-111	3953940	1782675111
3971	08:57:10.101	00:00:03.970	238	-1024	-768	-1	-1	-1	-1	4	-1024	-768	-1	-1	-1	-1	4		0	0						Untertest4.avi	0	880	547	72	111				0	Content		-72	-111	3970564	1782691735
3987	08:57:10.117	00:00:03.987	239	-1024	-768	-1	-1	-1	-1	4	-1024	-768	-1	-1	-1	-1	4		0	0						Untertest4.avi	0	880	547	72	111				0	Content		-72	-111	3987187	1782708358
4004	08:57:10.134	00:00:04.003	240	-1024	-768	-1	-1	-1	-1	4	-1024	-768	-1	-1	-1	-1	4		0	0						Untertest4.avi	0	880	547	72	111				0	Content		-72	-111	4003810	1782724981
4021	08:57:10.151	00:00:04.020	241	-1024	-768	-1	-1	-1	-1	4	-1024	-768	-1	-1	-1	-1	4		0	0						Untertest4.avi	0	880	547	72	111				0	Content		-72	-111	4020879	1782742050
4038	08:57:10.168	00:00:04.038	242	-1024	-768	-1	-1	-1	-1	4	-1024	-768	-1	-1	-1	-1	4		0	0						Untertest4.avi	0	880	547	72	111				0	Content		-72	-111	4038254	1782759425
4056	08:57:10.186	00:00:04.055	243	-1024	-768	-1	-1	-1	-1	4	-1024	-768	-1	-1	-1	-1	4		0	0						Untertest4.avi	0	880	547	72	111				0	Content		-72	-111	4055514	1782776685
4070	08:57:10.200	00:00:04.070	244	-1024	-768	-1	-1	-1	-1	4	-1024	-768	-1	-1	-1	-1	4		0	0						Untertest4.avi	0	880	547	72	111				0	Content		-72	-111	4070432	1782791603
4087	08:57:10.217	00:00:04.087	245	-1024	-768	-1	-1	-1	-1	4	-1024	-768	-1	-1	-1	-1	4		0	0						Untertest4.avi	0	880	547	72	111				0	Content		-72	-111	4087056	1782808227
4104	08:57:10.234	00:00:04.103	246	-1024	-768	-1	-1	-1	-1	4	-1024	-768	-1	-1	-1	-1	4		0	0						Untertest4.avi	0	880	547	72	111				0	Content		-72	-111	4103805	1782824976
4120	08:57:10.250	00:00:04.120	247	-1024	-768	-1	-1	-1	-1	4	-1024	-768	-1	-1	-1	-1	4		0	0						Untertest4.avi	0	880	547	72	111				0	Content		-72	-111	4120428	1782841599
4137	08:57:10.267	00:00:04.137	248	-1024	-768	-1	-1	-1	-1	4	-1024	-768	-1	-1	-1	-1	4		0	0						Untertest4.avi	0	880	547	72	111				0	Content		-72	-111	4137051	1782858222
4154	08:57:10.284	00:00:04.153	249	-1024	-768	-1	-1	-1	-1	4	-1024	-768	-1	-1	-1	-1	4		0	0						Untertest4.avi	0	880	547	72	111				0	Content		-72	-111	4153688	1782874859
4171	08:57:10.301	00:00:04.170	250	-1024	-768	-1	-1	-1	-1	4	-1024	-768	-1	-1	-1	-1	4		0	0						Untertest4.avi	0	880	547	72	111				0	Content		-72	-111	4170875	1782892046
4188	08:57:10.318	00:00:04.188	251	-1024	-768	-1	-1	-1	-1	4	-1024	-768	-1	-1	-1	-1	4		0	0						Untertest4.avi	0	880	547	72	111				0	Content		-72	-111	4188247	1782909418
4204	08:57:10.334	00:00:04.204	252	-1024	-768	-1	-1	-1	-1	4	-1024	-768	-1	-1	-1	-1	4		0	0						Untertest4.avi	0	880	547	72	111				0	Content		-72	-111	4204267	1782925438
4221	08:57:10.351	00:00:04.220	253	-1024	-768	-1	-1	-1	-1	4	-1024	-768	-1	-1	-1	-1	4		0	0						Untertest4.avi	0	880	547	72	111				0	Content		-72	-111	4220935	1782942106
4237	08:57:10.367	00:00:04.236	254	-1024	-768	-1	-1	-1	-1	4	-1024	-768	-1	-1	-1	-1	4		0	0						Untertest4.avi	0	880	547	72	111				0	Content		-72	-111	4236921	1782958092
4254	08:57:10.384	00:00:04.253	255	-1024	-768	-1	-1	-1	-1	4	-1024	-768	-1	-1	-1	-1	4		0	0						Untertest4.avi	0	880	547	72	111				0	Content		-72	-111	4253681	1782974852
4270	08:57:10.400	00:00:04.270	256	-1024	-768	-1	-1	-1	-1	4	-1024	-768	-1	-1	-1	-1	4		0	0						Untertest4.avi	0	880	547	72	111				0	Content		-72	-111	4270292	1782991463
4287	08:57:10.417	00:00:04.286	257	-1024	-768	-1	-1	-1	-1	4	-1024	-768	-1	-1	-1	-1	4		0	0						Untertest4.avi	0	880	547	72	111				0	Content		-72	-111	4286917	1783008088
4304	08:57:10.434	00:00:04.303	258	-1024	-768	-1	-1	-1	-1	4	-1024	-768	-1	-1	-1	-1	4		0	0						Untertest4.avi	0	880	547	72	111				0	Content		-72	-111	4303538	1783024709
4320	08:57:10.450	00:00:04.320	259	-1024	-768	-1	-1	-1	-1	4	-1024	-768	-1	-1	-1	-1	4		0	0						Untertest4.avi	0	880	547	72	111				0	Content		-72	-111	4320163	1783041334
4337	08:57:10.467	00:00:04.337	260	-1024	-768	-1	-1	-1	-1	4	-1024	-768	-1	-1	-1	-1	4		0	0						Untertest4.avi	0	880	547	72	111				0	Content		-72	-111	4337359	1783058530
4355	08:57:10.485	00:00:04.354	261	-1024	-768	-1	-1	-1	-1	4	-1024	-768	-1	-1	-1	-1	4		0	0						Untertest4.avi	0	880	547	72	111				0	Content		-72	-111	4354734	1783075905
4372	08:57:10.502	00:00:04.372	262	-1024	-768	-1	-1	-1	-1	4	-1024	-768	-1	-1	-1	-1	4		0	0						Untertest4.avi	0	880	547	72	111				0	Content		-72	-111	4372105	1783093276
4387	08:57:10.517	00:00:04.386	263	-1024	-768	-1	-1	-1	-1	4	-1024	-768	-1	-1	-1	-1	4		0	0						Untertest4.avi	0	880	547	72	111				0	Content		-72	-111	4386909	1783108080
4404	08:57:10.534	00:00:04.403	264	-1024	-768	-1	-1	-1	-1	4	-1024	-768	-1	-1	-1	-1	4		0	0						Untertest4.avi	0	880	547	72	111				0	Content		-72	-111	4403535	1783124706
4420	08:57:10.550	00:00:04.420	265	-1024	-768	-1	-1	-1	-1	4	-1024	-768	-1	-1	-1	-1	4		0	0						Untertest4.avi	0	880	547	72	111				0	Content		-72	-111	4420285	1783141456
4437	08:57:10.567	00:00:04.436	266	-1024	-768	-1	-1	-1	-1	4	-1024	-768	-1	-1	-1	-1	4		0	0						Untertest4.avi	0	880	547	72	111				0	Content		-72	-111	4436908	1783158079
4454	08:57:10.584	00:00:04.453	267	-1024	-768	-1	-1	-1	-1	4	-1024	-768	-1	-1	-1	-1	4		0	0						Untertest4.avi	0	880	547	72	111				0	Content		-72	-111	4453530	1783174701
4470	08:57:10.600	00:00:04.470	268	-1024	-768	-1	-1	-1	-1	4	-1024	-768	-1	-1	-1	-1	4		0	0						Untertest4.avi	0	880	547	72	111				0	Content		-72	-111	4470155	1783191326
4487	08:57:10.617	00:00:04.487	269	-1024	-768	-1	-1	-1	-1	4	-1024	-768	-1	-1	-1	-1	4		0	0						Untertest4.avi	0	880	547	72	111				0	Content		-72	-111	4487225	1783208396
4505	08:57:10.635	00:00:04.504	270	-1024	-768	-1	-1	-1	-1	4	-1024	-768	-1	-1	-1	-1	4		0	0						Untertest4.avi	0	880	547	72	111				0	Content		-72	-111	4504600	1783225771
4521	08:57:10.651	00:00:04.521	271	-1024	-768	-1	-1	-1	-1	4	-1024	-768	-1	-1	-1	-1	4		0	0						Untertest4.avi	0	880	547	72	111				0	Content		-72	-111	4521269	1783242440
4539	08:57:10.669	00:00:04.538	272	-1024	-768	-1	-1	-1	-1	4	-1024	-768	-1	-1	-1	-1	4		0	0						Untertest4.avi	0	880	547	72	111				0	Content		-72	-111	4538599	1783259770
4553	08:57:10.683	00:00:04.553	273	-1024	-768	-1	-1	-1	-1	4	-1024	-768	-1	-1	-1	-1	4		0	0						Untertest4.avi	0	880	547	72	111				0	Content		-72	-111	4553401	1783274572
4570	08:57:10.700	00:00:04.570	274	-1024	-768	-1	-1	-1	-1	4	-1024	-768	-1	-1	-1	-1	4		0	0						Untertest4.avi	0	880	547	72	111				0	Content		-72	-111	4570152	1783291323
4587	08:57:10.717	00:00:04.586	275	-1024	-768	-1	-1	-1	-1	4	-1024	-768	-1	-1	-1	-1	4		0	0						Untertest4.avi	0	880	547	72	111				0	Content		-72	-111	4586774	1783307945
4603	08:57:10.733	00:00:04.603	276	-1024	-768	-1	-1	-1	-1	4	-1024	-768	-1	-1	-1	-1	4		0	0						Untertest4.avi	0	880	547	72	111				0	Content		-72	-111	4603397	1783324568
4620	08:57:10.750	00:00:04.620	277	-1024	-768	-1	-1	-1	-1	4	-1024	-768	-1	-1	-1	-1	4		0	0						Untertest4.avi	0	880	547	72	111				0	Content		-72	-111	4620020	1783341191
4637	08:57:10.767	00:00:04.636	278	-1024	-768	-1	-1	-1	-1	4	-1024	-768	-1	-1	-1	-1	4		0	0						Untertest4.avi	0	880	547	72	111				0	Content		-72	-111	4636656	1783357827
4654	08:57:10.784	00:00:04.653	279	-1024	-768	-1	-1	-1	-1	4	-1024	-768	-1	-1	-1	-1	4		0	0						Untertest4.avi	0	880	547	72	111				0	Content		-72	-111	4653843	1783375014
4671	08:57:10.801	00:00:04.671	280	-1024	-768	-1	-1	-1	-1	4	-1024	-768	-1	-1	-1	-1	4		0	0						Untertest4.avi	0	880	547	72	111				0	Content		-72	-111	4671214	1783392385
4688	08:57:10.818	00:00:04.688	281	-1024	-768	-1	-1	-1	-1	4	-1024	-768	-1	-1	-1	-1	4		0	0						Untertest4.avi	0	880	547	72	111				0	Content		-72	-111	4688467	1783409638
4704	08:57:10.834	00:00:04.704	282	-1024	-768	-1	-1	-1	-1	4	-1024	-768	-1	-1	-1	-1	4		0	0						Untertest4.avi	0	880	547	72	111				0	Content		-72	-111	4704238	1783425409
4721	08:57:10.851	00:00:04.720	283	-1024	-768	-1	-1	-1	-1	4	-1024	-768	-1	-1	-1	-1	4		0	0						Untertest4.avi	0	880	547	72	111				0	Content		-72	-111	4720906	1783442077
4737	08:57:10.867	00:00:04.736	284	-1024	-768	-1	-1	-1	-1	4	-1024	-768	-1	-1	-1	-1	4		0	0						Untertest4.avi	0	880	547	72	111				0	Content		-72	-111	4736764	1783457935
4753	08:57:10.883	00:00:04.753	285	-1024	-768	-1	-1	-1	-1	4	-1024	-768	-1	-1	-1	-1	4		0	0						Untertest4.avi	0	880	547	72	111				0	Content		-72	-111	4753390	1783474561
4770	08:57:10.900	00:00:04.770	286	-1024	-768	-1	-1	-1	-1	4	-1024	-768	-1	-1	-1	-1	4		0	0						Untertest4.avi	0	880	547	72	111				0	Content		-72	-111	4770012	1783491183
4787	08:57:10.917	00:00:04.786	287	-1024	-768	-1	-1	-1	-1	4	-1024	-768	-1	-1	-1	-1	4		0	0						Untertest4.avi	0	880	547	72	111				0	Content		-72	-111	4786639	1783507810
4803	08:57:10.933	00:00:04.803	288	-1024	-768	-1	-1	-1	-1	4	-1024	-768	-1	-1	-1	-1	4		0	0						Untertest4.avi	0	880	547	72	111				0	Content		-72	-111	4803258	1783524429
4820	08:57:10.950	00:00:04.820	289	-1024	-768	-1	-1	-1	-1	4	-1024	-768	-1	-1	-1	-1	4		0	0						Untertest4.avi	0	880	547	72	111				0	Content		-72	-111	4820455	1783541626
4838	08:57:10.968	00:00:04.837	290	-1024	-768	-1	-1	-1	-1	4	-1024	-768	-1	-1	-1	-1	4		0	0						Untertest4.avi	0	880	547	72	111				0	Content		-72	-111	4837830	1783559001
4855	08:57:10.985	00:00:04.855	291	-1024	-768	-1	-1	-1	-1	4	-1024	-768	-1	-1	-1	-1	4		0	0						Untertest4.avi	0	880	547	72	111				0	Content		-72	-111	4855077	1783576248
4871	08:57:11.001	00:00:04.870	292	-1024	-768	-1	-1	-1	-1	4	-1024	-768	-1	-1	-1	-1	4		0	0						Untertest4.avi	0	880	547	72	111				0	Content		-72	-111	4870850	1783592021
4888	08:57:11.018	00:00:04.887	293	-1024	-768	-1	-1	-1	-1	4	-1024	-768	-1	-1	-1	-1	4		0	0						Untertest4.avi	0	880	547	72	111				0	Content		-72	-111	4887518	1783608689
4903	08:57:11.033	00:00:04.903	294	-1024	-768	-1	-1	-1	-1	4	-1024	-768	-1	-1	-1	-1	4		0	0						Untertest4.avi	0	880	547	72	111				0	Content		-72	-111	4903250	1783624421
4920	08:57:11.050	00:00:04.919	295	-1024	-768	-1	-1	-1	-1	4	-1024	-768	-1	-1	-1	-1	4		0	0						Untertest4.avi	0	880	547	72	111				0	Content		-72	-111	4919872	1783641043
4937	08:57:11.067	00:00:04.936	296	-1024	-768	-1	-1	-1	-1	4	-1024	-768	-1	-1	-1	-1	4		0	0						Untertest4.avi	0	880	547	72	111				0	Content		-72	-111	4936621	1783657792
4953	08:57:11.083	00:00:04.953	297	-1024	-768	-1	-1	-1	-1	4	-1024	-768	-1	-1	-1	-1	4		0	0						Untertest4.avi	0	880	547	72	111				0	Content		-72	-111	4953120	1783674291
4970	08:57:11.100	00:00:04.969	298	-1024	-768	-1	-1	-1	-1	4	-1024	-768	-1	-1	-1	-1	4		0	0						Untertest4.avi	0	880	547	72	111				0	Content		-72	-111	4969744	1783690915
4987	08:57:11.117	00:00:04.986	299	-1024	-768	-1	-1	-1	-1	4	-1024	-768	-1	-1	-1	-1	4		0	0						Untertest4.avi	0	880	547	72	111				0	Content		-72	-111	4986941	1783708112
5004	08:57:11.134	00:00:05.004	300	-1024	-768	-1	-1	-1	-1	4	-1024	-768	-1	-1	-1	-1	4		0	0						Untertest4.avi	0	880	547	72	111				0	Content		-72	-111	5004314	1783725485
5022	08:57:11.152	00:00:05.021	301	-1024	-768	-1	-1	-1	-1	4	-1024	-768	-1	-1	-1	-1	4		0	0						Untertest4.avi	0	880	547	72	111				0	Content		-72	-111	5021564	1783742735
5036	08:57:11.166	00:00:05.036	302	-1024	-768	-1	-1	-1	-1	4	-1024	-768	-1	-1	-1	-1	4		0	0						Untertest4.avi	0	880	547	72	111				0	Content		-72	-111	5036492	1783757663
5053	08:57:11.183	00:00:05.053	303	-1024	-768	-1	-1	-1	-1	4	-1024	-768	-1	-1	-1	-1	4		0	0						Untertest4.avi	0	880	547	72	111				0	Content		-72	-111	5053116	1783774287
5070	08:57:11.200	00:00:05.069	304	-1024	-768	-1	-1	-1	-1	4	-1024	-768	-1	-1	-1	-1	4		0	0						Untertest4.avi	0	880	547	72	111				0	Content		-72	-111	5069865	1783791036
5086	08:57:11.216	00:00:05.086	305	-1024	-768	-1	-1	-1	-1	4	-1024	-768	-1	-1	-1	-1	4		0	0						Untertest4.avi	0	880	547	72	111				0	Content		-72	-111	5086487	1783807658
5103	08:57:11.233	00:00:05.103	306	-1024	-768	-1	-1	-1	-1	4	-1024	-768	-1	-1	-1	-1	4		0	0						Untertest4.avi	0	880	547	72	111				0	Content		-72	-111	5103112	1783824283
5120	08:57:11.250	00:00:05.119	307	-1024	-768	-1	-1	-1	-1	4	-1024	-768	-1	-1	-1	-1	4		0	0						Untertest4.avi	0	880	547	72	111				0	Content		-72	-111	5119736	1783840907
5137	08:57:11.267	00:00:05.136	308	-1024	-768	-1	-1	-1	-1	4	-1024	-768	-1	-1	-1	-1	4		0	0						Untertest4.avi	0	880	547	72	111				0	Content		-72	-111	5136807	1783857978
5154	08:57:11.284	00:00:05.154	309	-1024	-768	-1	-1	-1	-1	4	-1024	-768	-1	-1	-1	-1	4		0	0						Untertest4.avi	0	880	547	72	111				0	Content		-72	-111	5154181	1783875352
5171	08:57:11.301	00:00:05.171	310	-1024	-768	-1	-1	-1	-1	4	-1024	-768	-1	-1	-1	-1	4		0	0						Untertest4.avi	0	880	547	72	111				0	Content		-72	-111	5171431	1783892602
5186	08:57:11.316	00:00:05.186	311	-1024	-768	-1	-1	-1	-1	4	-1024	-768	-1	-1	-1	-1	4		0	0						Untertest4.avi	0	880	547	72	111				0	Content		-72	-111	5186368	1783907539
5203	08:57:11.333	00:00:05.202	312	-1024	-768	-1	-1	-1	-1	4	-1024	-768	-1	-1	-1	-1	4		0	0						Untertest4.avi	0	880	547	72	111				0	Content		-72	-111	5202986	1783924157
5220	08:57:11.350	00:00:05.219	313	-1024	-768	-1	-1	-1	-1	4	-1024	-768	-1	-1	-1	-1	4		0	0						Untertest4.avi	0	880	547	72	111				0	Content		-72	-111	5219735	1783940906
5236	08:57:11.366	00:00:05.236	314	-1024	-768	-1	-1	-1	-1	4	-1024	-768	-1	-1	-1	-1	4		0	0						Untertest4.avi	0	880	547	72	111				0	Content		-72	-111	5236359	1783957530
5253	08:57:11.383	00:00:05.252	315	-1024	-768	-1	-1	-1	-1	4	-1024	-768	-1	-1	-1	-1	4		0	0						Untertest4.avi	0	880	547	72	111				0	Content		-72	-111	5252983	1783974154
5270	08:57:11.400	00:00:05.269	316	-1024	-768	-1	-1	-1	-1	4	-1024	-768	-1	-1	-1	-1	4		0	0						Untertest4.avi	0	880	547	72	111				0	Content		-72	-111	5269608	1783990779
5287	08:57:11.417	00:00:05.286	317	963,2523	783,7719	0,7549358	0,776541	434,7595	3,258671	2	910,1257	812,3737	0,7545822	0,7765294	436,7715	3,251015	2		0	0						Untertest4.avi	0	880	547	72	111				0	Content		-72	-111	5286800	1784007971
5304	08:57:11.434	00:00:05.304	318	991,8741	827,1755	0,7536389	0,7777787	434,7594	3,257004	2	954,422	858,9396	0,7534037	0,7777749	436,7714	3,254301	2		0	0						Untertest4.avi	0	880	547	72	111				0	Content		-72	-111	5304174	1784025345
5321	08:57:11.451	00:00:05.321	319	-1024	-768	-1	-1	-1	-1	4	-1024	-768	-1	-1	-1	-1	4		0	0						Untertest4.avi	0	880	547	72	111				0	Content		-72	-111	5321423	1784042594
5337	08:57:11.467	00:00:05.336	320	993,8093	812,9387	0,7509766	0,7812803	439,4492	3,320986	3	940,5588	844,004	0,750938	0,7812743	439,4492	3,300287	1	8	941	844						Untertest4.avi	0	880	547	72	111	854	728	100	0	Content		869	733	5336973	1784058144
5354	08:57:11.484	00:00:05.354	321	-1024	-768	-1	-1	-1	-1	4	-1024	-768	-1	-1	-1	-1	4	8	0	0						Untertest4.avi	0	880	547	72	111	854	728	100	0	Content		-72	-111	5354045	1784075216
5370	08:57:11.500	00:00:05.370	322	-1024	-768	-1	-1	-1	-1	4	-1024	-768	-1	-1	-1	-1	4	8	0	0						Untertest4.avi	0	880	547	72	111	854	728	100	0	Content		-72	-111	5370347	1784091518
5387	08:57:11.517	00:00:05.387	323	975,308	805,036	0,7524276	0,7876961	439,0427	3,418975	3	921,3791	835,3967	0,752389	0,7876901	439,0427	3,396712	1	8	921	835						Untertest4.avi	0	880	547	72	111	854	728	100	0	Content		849	724	5387095	1784108266
5404	08:57:11.534	00:00:05.403	324	977,4106	822,7876	0,7533942	0,7901641	442,5005	3,547102	3	930,7758	854,6399	0,7534155	0,7901578	442,5005	3,525991	1	8	931	855						Untertest4.avi	0	880	547	72	111	854	728	100	0	Content		859	744	5403844	1784125015
5421	08:57:11.551	00:00:05.420	325	952,222	744,1658	0,7548002	0,7937236	442,5005	3,527236	3	903,2983	770,3311	0,7548205	0,7937215	442,5005	3,504462	1	8	903	770						Untertest4.avi	0	880	547	72	111	854	728	100	0	Content		831	659	5420710	1784141881
5437	08:57:11.567	00:00:05.437	326	-1024	-768	-1	-1	-1	-1	4	-1024	-768	-1	-1	-1	-1	4	9	0	0						Untertest4.avi	0	880	547	72	111	1016	628	300	0	Content		-72	-111	5437095	1784158266
5454	08:57:11.584	00:00:05.454	327	-1024	-768	-1	-1	-1	-1	4	-1024	-768	-1	-1	-1	-1	4	9	0	0						Untertest4.avi	0	880	547	72	111	1016	628	300	0	Content		-72	-111	5454164	1784175335
5470	08:57:11.600	00:00:05.470	328	-1024	-768	-1	-1	-1	-1	4	-1024	-768	-1	-1	-1	-1	4	9	0	0						Untertest4.avi	0	880	547	72	111	1016	628	300	0	Content		-72	-111	5470341	1784191512
5487	08:57:11.617	00:00:05.487	329	-1024	-768	-1	-1	-1	-1	4	-1024	-768	-1	-1	-1	-1	4	9	0	0						Untertest4.avi	0	880	547	72	111	1016	628	300	0	Content		-72	-111	5487338	1784208509
5504	08:57:11.634	00:00:05.503	330	1132,16	673,0677	0,7588981	0,8076741	442,5005	3,757956	3	1097,904	697,0482	0,7589183	0,8076719	442,5005	3,744008	1	9	1098	697						Untertest4.avi	0	880	547	72	111	1016	628	300	0	Content		1026	586	5503843	1784225014
5521	08:57:11.651	00:00:05.520	331	1093,789	669,4697	0,7589573	0,8101894	442,5005	3,796205	3	1055,671	692,9411	0,7589775	0,8101873	442,5005	3,778229	1	9	1056	693						Untertest4.avi	0	880	547	72	111	1016	628	300	0	Content		984	582	5520590	1784241761
5537	08:57:11.667	00:00:05.537	332	1158,923	670,0848	0,759733	0,8131712	437,3187	3,669137	3	1120,45	694,5374	0,7596942	0,8131651	437,3186	3,656725	1	9	1120	695						Untertest4.avi	0	880	547	72	111	1016	628	300	0	Content		1048	584	5537218	1784258389
5554	08:57:11.684	00:00:05.554	333	1128,827	712,3273	0,7610277	0,8147365	430,2666	3,531989	3	1087,72	738,8737	0,7609879	0,8147302	430,2666	3,517884	1	9	1088	739						Untertest4.avi	0	880	547	72	111	1016	628	300	0	Content		1016	628	5554164	1784275335
5570	08:57:11.700	00:00:05.570	334	1156,652	706,7107	0,7605436	0,8163016	436,4519	3,618518	3	1121,896	733,3536	0,760537	0,8162953	436,4519	3,607176	1	9	1122	733						Untertest4.avi	0	880	547	72	111	1016	628	300	0	Content		1050	622	5570467	1784291638
5588	08:57:11.718	00:00:05.587	335	1122,083	715,0147	0,7612824	0,8179304	434,1914	3,484679	3	1079,125	741,972	0,7612432	0,8179242	434,1914	3,469754	1	9	1079	742						Untertest4.avi	0	880	547	72	111	1016	628	300	0	Content		1007	631	5587592	1784308763
5604	08:57:11.734	00:00:05.604	336	1089,221	724,7129	0,762468	0,8199081	424,3062	3,374121	3	1045,388	751,3119	0,7624273	0,8199016	424,3062	3,359028	1	9	1045	751						Untertest4.avi	0	880	547	72	111	1016	628	300	0	Content		973	640	5604217	1784325388
5621	08:57:11.751	00:00:05.620	337	1139,003	719,0858	0,7604777	0,8220562	435,2467	3,562474	3	1097,879	746,5417	0,7604386	0,82205	435,2467	3,548328	1	9	1098	747						Untertest4.avi	0	880	547	72	111	1016	628	300	0	Content		1026	636	5620788	1784341959
5637	08:57:11.767	00:00:05.637	338	-1024	-768	-1	-1	-1	-1	4	-1024	-768	-1	-1	-1	-1	4	9	0	0						Untertest4.avi	0	880	547	72	111	1016	628	300	0	Content		-72	-111	5637094	1784358265
5654	08:57:11.784	00:00:05.654	339	-1024	-768	-1	-1	-1	-1	4	-1024	-768	-1	-1	-1	-1	4	9	0	0						Untertest4.avi	0	880	547	72	111	1016	628	300	0	Content		-72	-111	5654162	1784375333
5671	08:57:11.801	00:00:05.670	340	-1024	-768	-1	-1	-1	-1	4	-1024	-768	-1	-1	-1	-1	4	9	0	0						Untertest4.avi	0	880	547	72	111	1016	628	300	0	Content		-72	-111	5670968	1784392139
5687	08:57:11.817	00:00:05.687	341	-1024	-768	-1	-1	-1	-1	4	-1024	-768	-1	-1	-1	-1	4	9	0	0						Untertest4.avi	0	880	547	72	111	1016	628	300	0	Content		-72	-111	5687458	1784408629
5704	08:57:11.834	00:00:05.703	342	-1024	-768	-1	-1	-1	-1	4	-1024	-768	-1	-1	-1	-1	4	9	0	0						Untertest4.avi	0	880	547	72	111	1016	628	300	0	Content		-72	-111	5703839	1784425010
5721	08:57:11.851	00:00:05.720	343	366,8062	150,6502	0,5861938	0,8883653	435,2466	2,366449	3	263,2597	117,0809	0,5862331	0,8883629	435,2466	2,363847	1	9	263	117						Untertest4.avi	0	880	547	72	111	1016	628	300	0	Content		191	6	5720714	1784441885
5737	08:57:11.867	00:00:05.737	344	-1024	-768	-1	-1	-1	-1	4	-1024	-768	-1	-1	-1	-1	4		0	0						Untertest4.avi	0	880	547	72	111				0	Content		-72	-111	5737338	1784458509
5754	08:57:11.884	00:00:05.753	345	-1024	-768	-1	-1	-1	-1	4	-1024	-768	-1	-1	-1	-1	4		0	0						Untertest4.avi	0	880	547	72	111				0	Content		-72	-111	5753967	1784475138
5771	08:57:11.901	00:00:05.770	346	-1024	-768	-1	-1	-1	-1	4	-1024	-768	-1	-1	-1	-1	4		0	0						Untertest4.avi	0	880	547	72	111				0	Content		-72	-111	5770590	1784491761
5787	08:57:11.917	00:00:05.787	347	-1024	-768	-1	-1	-1	-1	4	-1024	-768	-1	-1	-1	-1	4		0	0						Untertest4.avi	0	880	547	72	111				0	Content		-72	-111	5787337	1784508508
5804	08:57:11.934	00:00:05.803	348	-1024	-768	-1	-1	-1	-1	4	-1024	-768	-1	-1	-1	-1	4		0	0						Untertest4.avi	0	880	547	72	111				0	Content		-72	-111	5803961	1784525132
5821	08:57:11.951	00:00:05.820	349	-1024	-768	-1	-1	-1	-1	4	-1024	-768	-1	-1	-1	-1	4		0	0						Untertest4.avi	0	880	547	72	111				0	Content		-72	-111	5820587	1784541758
5837	08:57:11.967	00:00:05.837	350	-1024	-768	-1	-1	-1	-1	4	-1024	-768	-1	-1	-1	-1	4		0	0						Untertest4.avi	0	880	547	72	111				0	Content		-72	-111	5837333	1784558504
5854	08:57:11.984	00:00:05.853	351	-1024	-768	-1	-1	-1	-1	4	-1024	-768	-1	-1	-1	-1	4		0	0						Untertest4.avi	0	880	547	72	111				0	Content		-72	-111	5853957	1784575128
5871	08:57:12.001	00:00:05.870	352	-1024	-768	-1	-1	-1	-1	4	-1024	-768	-1	-1	-1	-1	4		0	0						Untertest4.avi	0	880	547	72	111				0	Content		-72	-111	5870583	1784591754
5888	08:57:12.018	00:00:05.887	353	-1024	-768	-1	-1	-1	-1	4	-1024	-768	-1	-1	-1	-1	4		0	0						Untertest4.avi	0	880	547	72	111				0	Content		-72	-111	5887821	1784608992
5903	08:57:12.033	00:00:05.903	354	-1024	-768	-1	-1	-1	-1	4	-1024	-768	-1	-1	-1	-1	4		0	0						Untertest4.avi	0	880	547	72	111				0	Content		-72	-111	5903201	1784624372
5921	08:57:12.051	00:00:05.920	355	-1024	-768	-1	-1	-1	-1	4	-1024	-768	-1	-1	-1	-1	4		0	0						Untertest4.avi	0	880	547	72	111				0	Content		-72	-111	5920576	1784641747
5937	08:57:12.067	00:00:05.937	356	-1024	-768	-1	-1	-1	-1	4	-1024	-768	-1	-1	-1	-1	4		0	0						Untertest4.avi	0	880	547	72	111				0	Content		-72	-111	5937454	1784658625
5954	08:57:12.084	00:00:05.954	357	-1024	-768	-1	-1	-1	-1	4	-1024	-768	-1	-1	-1	-1	4		0	0						Untertest4.avi	0	880	547	72	111				0	Content		-72	-111	5954147	1784675318
5971	08:57:12.101	00:00:05.971	358	-1024	-768	-1	-1	-1	-1	4	-1024	-768	-1	-1	-1	-1	4		0	0						Untertest4.avi	0	880	547	72	111				0	Content		-72	-111	5971075	1784692246
5987	08:57:12.117	00:00:05.987	359	-1024	-768	-1	-1	-1	-1	4	-1024	-768	-1	-1	-1	-1	4		0	0						Untertest4.avi	0	880	547	72	111				0	Content		-72	-111	5987199	1784708370
6004	08:57:12.134	00:00:06.003	360	-1024	-768	-1	-1	-1	-1	4	-1024	-768	-1	-1	-1	-1	4		0	0						Untertest4.avi	0	880	547	72	111				0	Content		-72	-111	6003824	1784724995
6020	08:57:12.150	00:00:06.020	361	-1024	-768	-1	-1	-1	-1	4	-1024	-768	-1	-1	-1	-1	4		0	0						Untertest4.avi	0	880	547	72	111				0	Content		-72	-111	6020445	1784741616
6036	08:57:12.166	00:00:06.035	362	-1024	-768	-1	-1	-1	-1	4	-1024	-768	-1	-1	-1	-1	4		0	0						Untertest4.avi	0	880	547	72	111				0	Content		-72	-111	6035821	1784756992
6052	08:57:12.182	00:00:06.052	363	-1024	-768	-1	-1	-1	-1	4	-1024	-768	-1	-1	-1	-1	4		0	0						Untertest4.avi	0	880	547	72	111				0	Content		-72	-111	6052446	1784773617
6069	08:57:12.199	00:00:06.069	364	-1024	-768	-1	-1	-1	-1	4	-1024	-768	-1	-1	-1	-1	4		0	0						Untertest4.avi	0	880	547	72	111				0	Content		-72	-111	6069070	1784790241
6086	08:57:12.216	00:00:06.086	365	-1024	-768	-1	-1	-1	-1	4	-1024	-768	-1	-1	-1	-1	4		0	0						Untertest4.avi	0	880	547	72	111				0	Content		-72	-111	6086264	1784807435
6104	08:57:12.234	00:00:06.103	366	-1024	-768	-1	-1	-1	-1	4	-1024	-768	-1	-1	-1	-1	4		0	0						Untertest4.avi	0	880	547	72	111				0	Content		-72	-111	6103641	1784824812
6121	08:57:12.251	00:00:06.120	367	-1024	-768	-1	-1	-1	-1	4	-1024	-768	-1	-1	-1	-1	4		0	0						Untertest4.avi	0	880	547	72	111				0	Content		-72	-111	6120901	1784842072
6136	08:57:12.266	00:00:06.135	368	-1024	-768	-1	-1	-1	-1	4	-1024	-768	-1	-1	-1	-1	4		0	0						Untertest4.avi	0	880	547	72	111				0	Content		-72	-111	6135820	1784856991
6152	08:57:12.282	00:00:06.152	369	-1024	-768	-1	-1	-1	-1	4	-1024	-768	-1	-1	-1	-1	4		0	0						Untertest4.avi	0	880	547	72	111				0	Content		-72	-111	6152444	1784873615
6169	08:57:12.299	00:00:06.169	370	-1024	-768	-1	-1	-1	-1	4	-1024	-768	-1	-1	-1	-1	4		0	0						Untertest4.avi	0	880	547	72	111				0	Content		-72	-111	6169195	1784890366
6186	08:57:12.316	00:00:06.185	371	-1024	-768	-1	-1	-1	-1	4	-1024	-768	-1	-1	-1	-1	4		0	0						Untertest4.avi	0	880	547	72	111				0	Content		-72	-111	6185815	1784906986
6202	08:57:12.332	00:00:06.202	372	-1024	-768	-1	-1	-1	-1	4	-1024	-768	-1	-1	-1	-1	4		0	0						Untertest4.avi	0	880	547	72	111				0	Content		-72	-111	6202448	1784923619
6219	08:57:12.349	00:00:06.219	373	-1024	-768	-1	-1	-1	-1	4	-1024	-768	-1	-1	-1	-1	4		0	0						Untertest4.avi	0	880	547	72	111				0	Content		-72	-111	6219063	1784940234
6236	08:57:12.366	00:00:06.236	374	-1024	-768	-1	-1	-1	-1	4	-1024	-768	-1	-1	-1	-1	4		0	0						Untertest4.avi	0	880	547	72	111				0	Content		-72	-111	6236134	1784957305
6254	08:57:12.384	00:00:06.253	375	-1024	-768	-1	-1	-1	-1	4	-1024	-768	-1	-1	-1	-1	4		0	0						Untertest4.avi	0	880	547	72	111				0	Content		-72	-111	6253508	1784974679
6271	08:57:12.401	00:00:06.270	376	-1024	-768	-1	-1	-1	-1	4	-1024	-768	-1	-1	-1	-1	4		0	0						Untertest4.avi	0	880	547	72	111				0	Content		-72	-111	6270882	1784992053
6286	08:57:12.416	00:00:06.285	377	-1024	-768	-1	-1	-1	-1	4	-1024	-768	-1	-1	-1	-1	4		0	0						Untertest4.avi	0	880	547	72	111				0	Content		-72	-111	6285685	1785006856
6302	08:57:12.432	00:00:06.302	378	-1024	-768	-1	-1	-1	-1	4	-1024	-768	-1	-1	-1	-1	4		0	0						Untertest4.avi	0	880	547	72	111				0	Content		-72	-111	6302310	1785023481
6319	08:57:12.449	00:00:06.319	379	-1024	-768	-1	-1	-1	-1	4	-1024	-768	-1	-1	-1	-1	4		0	0						Untertest4.avi	0	880	547	72	111				0	Content		-72	-111	6319059	1785040230
6336	08:57:12.466	00:00:06.335	380	-1024	-768	-1	-1	-1	-1	4	-1024	-768	-1	-1	-1	-1	4		0	0						Untertest4.avi	0	880	547	72	111				0	Content		-72	-111	6335681	1785056852
6352	08:57:12.482	00:00:06.352	381	-1024	-768	-1	-1	-1	-1	4	-1024	-768	-1	-1	-1	-1	4		0	0						Untertest4.avi	0	880	547	72	111				0	Content		-72	-111	6352306	1785073477
6369	08:57:12.499	00:00:06.368	382	-1024	-768	-1	-1	-1	-1	4	-1024	-768	-1	-1	-1	-1	4		0	0						Untertest4.avi	0	880	547	72	111				0	Content		-72	-111	6368930	1785090101
6386	08:57:12.516	00:00:06.386	383	-1024	-768	-1	-1	-1	-1	4	-1024	-768	-1	-1	-1	-1	4		0	0						Untertest4.avi	0	880	547	72	111				0	Content		-72	-111	6386125	1785107296
6403	08:57:12.533	00:00:06.403	384	-1024	-768	-1	-1	-1	-1	4	-1024	-768	-1	-1	-1	-1	4		0	0						Untertest4.avi	0	880	547	72	111				0	Content		-72	-111	6403499	1785124670
6421	08:57:12.551	00:00:06.420	385	-1024	-768	-1	-1	-1	-1	4	-1024	-768	-1	-1	-1	-1	4		0	0						Untertest4.avi	0	880	547	72	111				0	Content		-72	-111	6420745	1785141916
6436	08:57:12.566	00:00:06.435	386	-1024	-768	-1	-1	-1	-1	4	-1024	-768	-1	-1	-1	-1	4		0	0						Untertest4.avi	0	880	547	72	111				0	Content		-72	-111	6435549	1785156720
6452	08:57:12.582	00:00:06.452	387	-1024	-768	-1	-1	-1	-1	4	-1024	-768	-1	-1	-1	-1	4		0	0						Untertest4.avi	0	880	547	72	111				0	Content		-72	-111	6452300	1785173471
6469	08:57:12.599	00:00:06.468	388	-1024	-768	-1	-1	-1	-1	4	-1024	-768	-1	-1	-1	-1	4		0	0						Untertest4.avi	0	880	547	72	111				0	Content		-72	-111	6468924	1785190095
6486	08:57:12.616	00:00:06.485	389	-1024	-768	-1	-1	-1	-1	4	-1024	-768	-1	-1	-1	-1	4		0	0						Untertest4.avi	0	880	547	72	111				0	Content		-72	-111	6485549	1785206720
6502	08:57:12.632	00:00:06.502	390	-1024	-768	-1	-1	-1	-1	4	-1024	-768	-1	-1	-1	-1	4		0	0						Untertest4.avi	0	880	547	72	111				0	Content		-72	-111	6502172	1785223343
6519	08:57:12.649	00:00:06.518	391	-1024	-768	-1	-1	-1	-1	4	-1024	-768	-1	-1	-1	-1	4		0	0						Untertest4.avi	0	880	547	72	111				0	Content		-72	-111	6518797	1785239968
6536	08:57:12.666	00:00:06.535	392	-1024	-768	-1	-1	-1	-1	4	-1024	-768	-1	-1	-1	-1	4		0	0						Untertest4.avi	0	880	547	72	111				0	Content		-72	-111	6535992	1785257163
6553	08:57:12.683	00:00:06.553	393	-1024	-768	-1	-1	-1	-1	4	-1024	-768	-1	-1	-1	-1	4		0	0						Untertest4.avi	0	880	547	72	111				0	Content		-72	-111	6553369	1785274540
6571	08:57:12.701	00:00:06.570	394	-1024	-768	-1	-1	-1	-1	4	-1024	-768	-1	-1	-1	-1	4		0	0						Untertest4.avi	0	880	547	72	111				0	Content		-72	-111	6570616	1785291787
6585	08:57:12.715	00:00:06.585	395	-1024	-768	-1	-1	-1	-1	4	-1024	-768	-1	-1	-1	-1	4		0	0						Untertest4.avi	0	880	547	72	111				0	Content		-72	-111	6585433	1785306604
6602	08:57:12.732	00:00:06.602	396	-1024	-768	-1	-1	-1	-1	4	-1024	-768	-1	-1	-1	-1	4		0	0						Untertest4.avi	0	880	547	72	111				0	Content		-72	-111	6602170	1785323341
6619	08:57:12.749	00:00:06.618	397	-1024	-768	-1	-1	-1	-1	4	-1024	-768	-1	-1	-1	-1	4		0	0						Untertest4.avi	0	880	547	72	111				0	Content		-72	-111	6618794	1785339965
6636	08:57:12.766	00:00:06.635	398	-1024	-768	-1	-1	-1	-1	4	-1024	-768	-1	-1	-1	-1	4		0	0						Untertest4.avi	0	880	547	72	111				0	Content		-72	-111	6635543	1785356714
6652	08:57:12.782	00:00:06.652	399	-1024	-768	-1	-1	-1	-1	4	-1024	-768	-1	-1	-1	-1	4		0	0						Untertest4.avi	0	880	547	72	111				0	Content		-72	-111	6652042	1785373213
6669	08:57:12.799	00:00:06.668	400	-1024	-768	-1	-1	-1	-1	4	-1024	-768	-1	-1	-1	-1	4		0	0						Untertest4.avi	0	880	547	72	111				0	Content		-72	-111	6668793	1785389964
6686	08:57:12.816	00:00:06.685	401	-1024	-768	-1	-1	-1	-1	4	-1024	-768	-1	-1	-1	-1	4		0	0						Untertest4.avi	0	880	547	72	111				0	Content		-72	-111	6685860	1785407031
6703	08:57:12.833	00:00:06.703	402	-1024	-768	-1	-1	-1	-1	4	-1024	-768	-1	-1	-1	-1	4		0	0						Untertest4.avi	0	880	547	72	111				0	Content		-72	-111	6703234	1785424405
6720	08:57:12.850	00:00:06.720	403	-1024	-768	-1	-1	-1	-1	4	-1024	-768	-1	-1	-1	-1	4		0	0						Untertest4.avi	0	880	547	72	111				0	Content		-72	-111	6720486	1785441657
6735	08:57:12.865	00:00:06.735	404	-1024	-768	-1	-1	-1	-1	4	-1024	-768	-1	-1	-1	-1	4		0	0						Untertest4.avi	0	880	547	72	111				0	Content		-72	-111	6735432	1785456603
6752	08:57:12.882	00:00:06.752	405	-1024	-768	-1	-1	-1	-1	4	-1024	-768	-1	-1	-1	-1	4		0	0						Untertest4.avi	0	880	547	72	111				0	Content		-72	-111	6752040	1785473211
6769	08:57:12.899	00:00:06.768	406	-1024	-768	-1	-1	-1	-1	4	-1024	-768	-1	-1	-1	-1	4		0	0						Untertest4.avi	0	880	547	72	111				0	Content		-72	-111	6768787	1785489958
6785	08:57:12.915	00:00:06.785	407	-1024	-768	-1	-1	-1	-1	4	-1024	-768	-1	-1	-1	-1	4		0	0						Untertest4.avi	0	880	547	72	111				0	Content		-72	-111	6785423	1785506594
6802	08:57:12.932	00:00:06.802	408	-1024	-768	-1	-1	-1	-1	4	-1024	-768	-1	-1	-1	-1	4		0	0						Untertest4.avi	0	880	547	72	111				0	Content		-72	-111	6802034	1785523205
6819	08:57:12.949	00:00:06.818	409	-1024	-768	-1	-1	-1	-1	4	-1024	-768	-1	-1	-1	-1	4		0	0						Untertest4.avi	0	880	547	72	111				0	Content		-72	-111	6818658	1785539829
6836	08:57:12.966	00:00:06.835	410	-1024	-768	-1	-1	-1	-1	4	-1024	-768	-1	-1	-1	-1	4		0	0						Untertest4.avi	0	880	547	72	111				0	Content		-72	-111	6835855	1785557026
6853	08:57:12.983	00:00:06.853	411	-1024	-768	-1	-1	-1	-1	4	-1024	-768	-1	-1	-1	-1	4		0	0						Untertest4.avi	0	880	547	72	111				0	Content		-72	-111	6853104	1785574275
6870	08:57:13.000	00:00:06.870	412	-1024	-768	-1	-1	-1	-1	4	-1024	-768	-1	-1	-1	-1	4		0	0						Untertest4.avi	0	880	547	72	111				0	Content		-72	-111	6870479	1785591650
6885	08:57:13.015	00:00:06.885	413	-1024	-768	-1	-1	-1	-1	4	-1024	-768	-1	-1	-1	-1	4		0	0						Untertest4.avi	0	880	547	72	111				0	Content		-72	-111	6885285	1785606456
6902	08:57:13.032	00:00:06.902	414	-1024	-768	-1	-1	-1	-1	4	-1024	-768	-1	-1	-1	-1	4		0	0						Untertest4.avi	0	880	547	72	111				0	Content		-72	-111	6902034	1785623205
6919	08:57:13.049	00:00:06.918	415	-1024	-768	-1	-1	-1	-1	4	-1024	-768	-1	-1	-1	-1	4		0	0						Untertest4.avi	0	880	547	72	111				0	Content		-72	-111	6918658	1785639829
6935	08:57:13.065	00:00:06.935	416	-1024	-768	-1	-1	-1	-1	4	-1024	-768	-1	-1	-1	-1	4		0	0						Untertest4.avi	0	880	547	72	111				0	Content		-72	-111	6935279	1785656450
6952	08:57:13.082	00:00:06.951	417	-1024	-768	-1	-1	-1	-1	4	-1024	-768	-1	-1	-1	-1	4		0	0						Untertest4.avi	0	880	547	72	111				0	Content		-72	-111	6951906	1785673077
6969	08:57:13.099	00:00:06.968	418	-1024	-768	-1	-1	-1	-1	4	-1024	-768	-1	-1	-1	-1	4		0	0						Untertest4.avi	0	880	547	72	111				0	Content		-72	-111	6968531	1785689702
6986	08:57:13.116	00:00:06.985	419	-1024	-768	-1	-1	-1	-1	4	-1024	-768	-1	-1	-1	-1	4		0	0						Untertest4.avi	0	880	547	72	111				0	Content		-72	-111	6985726	1785706897
7003	08:57:13.133	00:00:07.003	420	-1024	-768	-1	-1	-1	-1	4	-1024	-768	-1	-1	-1	-1	4		0	0						Untertest4.avi	0	880	547	72	111				0	Content		-72	-111	7003099	1785724270
7020	08:57:13.150	00:00:07.020	421	-1024	-768	-1	-1	-1	-1	4	-1024	-768	-1	-1	-1	-1	4		0	0						Untertest4.avi	0	880	547	72	111				0	Content		-72	-111	7020349	1785741520
7035	08:57:13.165	00:00:07.035	422	-1024	-768	-1	-1	-1	-1	4	-1024	-768	-1	-1	-1	-1	4		0	0						Untertest4.avi	0	880	547	72	111				0	Content		-72	-111	7035153	1785756324
7052	08:57:13.182	00:00:07.051	423	-1024	-768	-1	-1	-1	-1	4	-1024	-768	-1	-1	-1	-1	4		0	0						Untertest4.avi	0	880	547	72	111				0	Content		-72	-111	7051902	1785773073
7069	08:57:13.199	00:00:07.068	424	-1024	-768	-1	-1	-1	-1	4	-1024	-768	-1	-1	-1	-1	4		0	0						Untertest4.avi	0	880	547	72	111				0	Content		-72	-111	7068528	1785789699
7085	08:57:13.215	00:00:07.085	425	-1024	-768	-1	-1	-1	-1	4	-1024	-768	-1	-1	-1	-1	4		0	0						Untertest4.avi	0	880	547	72	111				0	Content		-72	-111	7085150	1785806321
7102	08:57:13.232	00:00:07.101	426	-1024	-768	-1	-1	-1	-1	4	-1024	-768	-1	-1	-1	-1	4		0	0						Untertest4.avi	0	880	547	72	111				0	Content		-72	-111	7101774	1785822945
7118	08:57:13.248	00:00:07.118	427	-1024	-768	-1	-1	-1	-1	4	-1024	-768	-1	-1	-1	-1	4		0	0						Untertest4.avi	0	880	547	72	111				0	Content		-72	-111	7118407	1785839578
7136	08:57:13.266	00:00:07.135	428	-1024	-768	-1	-1	-1	-1	4	-1024	-768	-1	-1	-1	-1	4		0	0						Untertest4.avi	0	880	547	72	111				0	Content		-72	-111	7135593	1785856764
7153	08:57:13.283	00:00:07.152	429	-1024	-768	-1	-1	-1	-1	4	-1024	-768	-1	-1	-1	-1	4		0	0						Untertest4.avi	0	880	547	72	111				0	Content		-72	-111	7152968	1785874139
7170	08:57:13.300	00:00:07.170	430	-1024	-768	-1	-1	-1	-1	4	-1024	-768	-1	-1	-1	-1	4		0	0						Untertest4.avi	0	880	547	72	111				0	Content		-72	-111	7170343	1785891514
7185	08:57:13.315	00:00:07.185	431	-1024	-768	-1	-1	-1	-1	4	-1024	-768	-1	-1	-1	-1	4		0	0						Untertest4.avi	0	880	547	72	111				0	Content		-72	-111	7185144	1785906315
7202	08:57:13.332	00:00:07.201	432	-1024	-768	-1	-1	-1	-1	4	-1024	-768	-1	-1	-1	-1	4		0	0						Untertest4.avi	0	880	547	72	111				0	Content		-72	-111	7201767	1785922938
7219	08:57:13.349	00:00:07.218	433	-1024	-768	-1	-1	-1	-1	4	-1024	-768	-1	-1	-1	-1	4		0	0						Untertest4.avi	0	880	547	72	111				0	Content		-72	-111	7218520	1785939691
7235	08:57:13.365	00:00:07.235	434	-1024	-768	-1	-1	-1	-1	4	-1024	-768	-1	-1	-1	-1	4		0	0						Untertest4.avi	0	880	547	72	111				0	Content		-72	-111	7235142	1785956313
7252	08:57:13.382	00:00:07.251	435	-1024	-768	-1	-1	-1	-1	4	-1024	-768	-1	-1	-1	-1	4		0	0						Untertest4.avi	0	880	547	72	111				0	Content		-72	-111	7251766	1785972937
7268	08:57:13.398	00:00:07.268	436	-1024	-768	-1	-1	-1	-1	4	-1024	-768	-1	-1	-1	-1	4		0	0						Untertest4.avi	0	880	547	72	111				0	Content		-72	-111	7268398	1785989569
7285	08:57:13.415	00:00:07.285	437	-1024	-768	-1	-1	-1	-1	4	-1024	-768	-1	-1	-1	-1	4		0	0						Untertest4.avi	0	880	547	72	111				0	Content		-72	-111	7285460	1786006631
7303	08:57:13.433	00:00:07.302	438	-1024	-768	-1	-1	-1	-1	4	-1024	-768	-1	-1	-1	-1	4		0	0						Untertest4.avi	0	880	547	72	111				0	Content		-72	-111	7302831	1786024002
7320	08:57:13.450	00:00:07.320	439	-1024	-768	-1	-1	-1	-1	4	-1024	-768	-1	-1	-1	-1	4		0	0						Untertest4.avi	0	880	547	72	111				0	Content		-72	-111	7320081	1786041252
7335	08:57:13.465	00:00:07.334	440	-1024	-768	-1	-1	-1	-1	4	-1024	-768	-1	-1	-1	-1	4		0	0						Untertest4.avi	0	880	547	72	111				0	Content		-72	-111	7334772	1786055943
7351	08:57:13.481	00:00:07.351	441	-1024	-768	-1	-1	-1	-1	4	-1024	-768	-1	-1	-1	-1	4		0	0						Untertest4.avi	0	880	547	72	111				0	Content		-72	-111	7351396	1786072567
7368	08:57:13.498	00:00:07.368	442	-1024	-768	-1	-1	-1	-1	4	-1024	-768	-1	-1	-1	-1	4		0	0						Untertest4.avi	0	880	547	72	111				0	Content		-72	-111	7368148	1786089319
7385	08:57:13.515	00:00:07.384	443	-1024	-768	-1	-1	-1	-1	4	-1024	-768	-1	-1	-1	-1	4		0	0						Untertest4.avi	0	880	547	72	111				0	Content		-72	-111	7384764	1786105935
7401	08:57:13.531	00:00:07.401	444	-1024	-768	-1	-1	-1	-1	4	-1024	-768	-1	-1	-1	-1	4		0	0						Untertest4.avi	0	880	547	72	111				0	Content		-72	-111	7401387	1786122558
7418	08:57:13.548	00:00:07.418	445	-1024	-768	-1	-1	-1	-1	4	-1024	-768	-1	-1	-1	-1	4		0	0						Untertest4.avi	0	880	547	72	111				0	Content		-72	-111	7418011	1786139182
7435	08:57:13.565	00:00:07.435	446	-1024	-768	-1	-1	-1	-1	4	-1024	-768	-1	-1	-1	-1	4		0	0						Untertest4.avi	0	880	547	72	111				0	Content		-72	-111	7435206	1786156377
7453	08:57:13.583	00:00:07.452	447	-1024	-768	-1	-1	-1	-1	4	-1024	-768	-1	-1	-1	-1	4		0	0						Untertest4.avi	0	880	547	72	111				0	Content		-72	-111	7452580	1786173751
7470	08:57:13.600	00:00:07.469	448	-1024	-768	-1	-1	-1	-1	4	-1024	-768	-1	-1	-1	-1	4		0	0						Untertest4.avi	0	880	547	72	111				0	Content		-72	-111	7469828	1786190999
7485	08:57:13.615	00:00:07.484	449	-1024	-768	-1	-1	-1	-1	4	-1024	-768	-1	-1	-1	-1	4		0	0						Untertest4.avi	0	880	547	72	111				0	Content		-72	-111	7484631	1786205802
7501	08:57:13.631	00:00:07.501	450	-1024	-768	-1	-1	-1	-1	4	-1024	-768	-1	-1	-1	-1	4		0	0						Untertest4.avi	0	880	547	72	111				0	Content		-72	-111	7501378	1786222549
7518	08:57:13.648	00:00:07.517	451	-1024	-768	-1	-1	-1	-1	4	-1024	-768	-1	-1	-1	-1	4		0	0						Untertest4.avi	0	880	547	72	111				0	Content		-72	-111	7517999	1786239170
7535	08:57:13.665	00:00:07.534	452	-1024	-768	-1	-1	-1	-1	4	-1024	-768	-1	-1	-1	-1	4		0	0						Untertest4.avi	0	880	547	72	111				0	Content		-72	-111	7534620	1786255791
7551	08:57:13.681	00:00:07.551	453	-1024	-768	-1	-1	-1	-1	4	-1024	-768	-1	-1	-1	-1	4		0	0						Untertest4.avi	0	880	547	72	111				0	Content		-72	-111	7551241	1786272412
7568	08:57:13.698	00:00:07.567	454	-1024	-768	-1	-1	-1	-1	4	-1024	-768	-1	-1	-1	-1	4		0	0						Untertest4.avi	0	880	547	72	111				0	Content		-72	-111	7567866	1786289037
7585	08:57:13.715	00:00:07.585	455	-1024	-768	-1	-1	-1	-1	4	-1024	-768	-1	-1	-1	-1	4		0	0						Untertest4.avi	0	880	547	72	111				0	Content		-72	-111	7585076	1786306247
7602	08:57:13.732	00:00:07.602	456	-1024	-768	-1	-1	-1	-1	4	-1024	-768	-1	-1	-1	-1	4		0	0						Untertest4.avi	0	880	547	72	111				0	Content		-72	-111	7602434	1786323605
7620	08:57:13.750	00:00:07.619	457	-1024	-768	-1	-1	-1	-1	4	-1024	-768	-1	-1	-1	-1	4		0	0						Untertest4.avi	0	880	547	72	111				0	Content		-72	-111	7619807	1786340978
7635	08:57:13.765	00:00:07.634	458	-1024	-768	-1	-1	-1	-1	4	-1024	-768	-1	-1	-1	-1	4		0	0						Untertest4.avi	0	880	547	72	111				0	Content		-72	-111	7634608	1786355779
7651	08:57:13.781	00:00:07.651	459	-1024	-768	-1	-1	-1	-1	4	-1024	-768	-1	-1	-1	-1	4		0	0						Untertest4.avi	0	880	547	72	111				0	Content		-72	-111	7651232	1786372403
7668	08:57:13.798	00:00:07.667	460	-1024	-768	-1	-1	-1	-1	4	-1024	-768	-1	-1	-1	-1	4		0	0						Untertest4.avi	0	880	547	72	111				0	Content		-72	-111	7667979	1786389150
7684	08:57:13.814	00:00:07.684	461	-1024	-768	-1	-1	-1	-1	4	-1024	-768	-1	-1	-1	-1	4		0	0						Untertest4.avi	0	880	547	72	111				0	Content		-72	-111	7684479	1786405650
7701	08:57:13.831	00:00:07.701	462	-1024	-768	-1	-1	-1	-1	4	-1024	-768	-1	-1	-1	-1	4		0	0						Untertest4.avi	0	880	547	72	111				0	Content		-72	-111	7701224	1786422395
7718	08:57:13.848	00:00:07.717	463	-1024	-768	-1	-1	-1	-1	4	-1024	-768	-1	-1	-1	-1	4		0	0						Untertest4.avi	0	880	547	72	111				0	Content		-72	-111	7717848	1786439019
7735	08:57:13.865	00:00:07.734	464	-1024	-768	-1	-1	-1	-1	4	-1024	-768	-1	-1	-1	-1	4		0	0						Untertest4.avi	0	880	547	72	111				0	Content		-72	-111	7734919	1786456090
7752	08:57:13.882	00:00:07.752	465	-1024	-768	-1	-1	-1	-1	4	-1024	-768	-1	-1	-1	-1	4		0	0						Untertest4.avi	0	880	547	72	111				0	Content		-72	-111	7752268	1786473439
7769	08:57:13.899	00:00:07.768	466	-1024	-768	-1	-1	-1	-1	4	-1024	-768	-1	-1	-1	-1	4		0	0						Untertest4.avi	0	880	547	72	111				0	Content		-72	-111	7768517	1786489688
7785	08:57:13.915	00:00:07.785	467	-1024	-768	-1	-1	-1	-1	4	-1024	-768	-1	-1	-1	-1	4		0	0						Untertest4.avi	0	880	547	72	111				0	Content		-72	-111	7785184	1786506355
7802	08:57:13.932	00:00:07.801	468	-1024	-768	-1	-1	-1	-1	4	-1024	-768	-1	-1	-1	-1	4		0	0						Untertest4.avi	0	880	547	72	111				0	Content		-72	-111	7801852	1786523023
7818	08:57:13.948	00:00:07.817	469	-1024	-768	-1	-1	-1	-1	4	-1024	-768	-1	-1	-1	-1	4		0	0						Untertest4.avi	0	880	547	72	111				0	Content		-72	-111	7817764	1786538935
7834	08:57:13.964	00:00:07.834	470	-1024	-768	-1	-1	-1	-1	4	-1024	-768	-1	-1	-1	-1	4		0	0						Untertest4.avi	0	880	547	72	111				0	Content		-72	-111	7834384	1786555555
7851	08:57:13.981	00:00:07.851	471	-1024	-768	-1	-1	-1	-1	4	-1024	-768	-1	-1	-1	-1	4		0	0						Untertest4.avi	0	880	547	72	111				0	Content		-72	-111	7851010	1786572181
7868	08:57:13.998	00:00:07.867	472	-1024	-768	-1	-1	-1	-1	4	-1024	-768	-1	-1	-1	-1	4		0	0						Untertest4.avi	0	880	547	72	111				0	Content		-72	-111	7867684	1786588855
7884	08:57:14.014	00:00:07.884	473	-1024	-768	-1	-1	-1	-1	4	-1024	-768	-1	-1	-1	-1	4		0	0						Untertest4.avi	0	880	547	72	111				0	Content		-72	-111	7884346	1786605517
7901	08:57:14.031	00:00:07.901	474	-1024	-768	-1	-1	-1	-1	4	-1024	-768	-1	-1	-1	-1	4		0	0						Untertest4.avi	0	880	547	72	111				0	Content		-72	-111	7901014	1786622185
7918	08:57:14.048	00:00:07.917	475	-1024	-768	-1	-1	-1	-1	4	-1024	-768	-1	-1	-1	-1	4		0	0						Untertest4.avi	0	880	547	72	111				0	Content		-72	-111	7917947	1786639118
7935	08:57:14.065	00:00:07.934	476	-1024	-768	-1	-1	-1	-1	4	-1024	-768	-1	-1	-1	-1	4		0	0						Untertest4.avi	0	880	547	72	111				0	Content		-72	-111	7934614	1786655785
7952	08:57:14.082	00:00:07.951	477	-1024	-768	-1	-1	-1	-1	4	-1024	-768	-1	-1	-1	-1	4		0	0						Untertest4.avi	0	880	547	72	111				0	Content		-72	-111	7951525	1786672696
7968	08:57:14.098	00:00:07.968	478	-1024	-768	-1	-1	-1	-1	4	-1024	-768	-1	-1	-1	-1	4		0	0						Untertest4.avi	0	880	547	72	111				0	Content		-72	-111	7968192	1786689363
7985	08:57:14.115	00:00:07.984	479	-1024	-768	-1	-1	-1	-1	4	-1024	-768	-1	-1	-1	-1	4		0	0						Untertest4.avi	0	880	547	72	111				0	Content		-72	-111	7984859	1786706030
8002	08:57:14.132	00:00:08.001	480	-1024	-768	-1	-1	-1	-1	4	-1024	-768	-1	-1	-1	-1	4		0	0						Untertest4.avi	0	880	547	72	111				0	Content		-72	-111	8001527	1786722698
8019	08:57:14.149	00:00:08.018	481	-1024	-768	-1	-1	-1	-1	4	-1024	-768	-1	-1	-1	-1	4		0	0						Untertest4.avi	0	880	547	72	111				0	Content		-72	-111	8018748	1786739919
8036	08:57:14.166	00:00:08.036	482	-1024	-768	-1	-1	-1	-1	4	-1024	-768	-1	-1	-1	-1	4		0	0						Untertest4.avi	0	880	547	72	111				0	Content		-72	-111	8036131	1786757302
8052	08:57:14.182	00:00:08.052	483	-1024	-768	-1	-1	-1	-1	4	-1024	-768	-1	-1	-1	-1	4		0	0						Untertest4.avi	0	880	547	72	111				0	Content		-72	-111	8052171	1786773342
8069	08:57:14.199	00:00:08.068	484	-1024	-768	-1	-1	-1	-1	4	-1024	-768	-1	-1	-1	-1	4		0	0						Untertest4.avi	0	880	547	72	111				0	Content		-72	-111	8068838	1786790009
8086	08:57:14.216	00:00:08.085	485	-1024	-768	-1	-1	-1	-1	4	-1024	-768	-1	-1	-1	-1	4		0	0						Untertest4.avi	0	880	547	72	111				0	Content		-72	-111	8085505	1786806676
8102	08:57:14.232	00:00:08.101	486	-1024	-768	-1	-1	-1	-1	4	-1024	-768	-1	-1	-1	-1	4		0	0						Untertest4.avi	0	880	547	72	111				0	Content		-72	-111	8101752	1786822923
8118	08:57:14.248	00:00:08.118	487	-1024	-768	-1	-1	-1	-1	4	-1024	-768	-1	-1	-1	-1	4		0	0						Untertest4.avi	0	880	547	72	111				0	Content		-72	-111	8118420	1786839591
8135	08:57:14.265	00:00:08.135	488	-1024	-768	-1	-1	-1	-1	4	-1024	-768	-1	-1	-1	-1	4		0	0						Untertest4.avi	0	880	547	72	111				0	Content		-72	-111	8135087	1786856258
8151	08:57:14.281	00:00:08.151	489	-1024	-768	-1	-1	-1	-1	4	-1024	-768	-1	-1	-1	-1	4		0	0						Untertest4.avi	0	880	547	72	111				0	Content		-72	-111	8151318	1786872489
8168	08:57:14.298	00:00:08.167	490	-1024	-768	-1	-1	-1	-1	4	-1024	-768	-1	-1	-1	-1	4		0	0						Untertest4.avi	0	880	547	72	111				0	Content		-72	-111	8167986	1786889157
8184	08:57:14.314	00:00:08.184	491	-1024	-768	-1	-1	-1	-1	4	-1024	-768	-1	-1	-1	-1	4		0	0						Untertest4.avi	0	880	547	72	111				0	Content		-72	-111	8184171	1786905342
8201	08:57:14.331	00:00:08.200	492	-1024	-768	-1	-1	-1	-1	4	-1024	-768	-1	-1	-1	-1	4		0	0						Untertest4.avi	0	880	547	72	111				0	Content		-72	-111	8200865	1786922036
8218	08:57:14.348	00:00:08.217	493	-1024	-768	-1	-1	-1	-1	4	-1024	-768	-1	-1	-1	-1	4		0	0						Untertest4.avi	0	880	547	72	111				0	Content		-72	-111	8217746	1786938917
8234	08:57:14.364	00:00:08.234	494	-1024	-768	-1	-1	-1	-1	4	-1024	-768	-1	-1	-1	-1	4		0	0						Untertest4.avi	0	880	547	72	111				0	Content		-72	-111	8234413	1786955584
8252	08:57:14.382	00:00:08.251	495	-1024	-768	-1	-1	-1	-1	4	-1024	-768	-1	-1	-1	-1	4		0	0						Untertest4.avi	0	880	547	72	111				0	Content		-72	-111	8251519	1786972690
8268	08:57:14.398	00:00:08.268	496	-1024	-768	-1	-1	-1	-1	4	-1024	-768	-1	-1	-1	-1	4		0	0						Untertest4.avi	0	880	547	72	111				0	Content		-72	-111	8268187	1786989358
8285	08:57:14.415	00:00:08.285	497	-1024	-768	-1	-1	-1	-1	4	-1024	-768	-1	-1	-1	-1	4		0	0						Untertest4.avi	0	880	547	72	111				0	Content		-72	-111	8285204	1787006375
8302	08:57:14.432	00:00:08.301	498	-1024	-768	-1	-1	-1	-1	4	-1024	-768	-1	-1	-1	-1	4		0	0						Untertest4.avi	0	880	547	72	111				0	Content		-72	-111	8301871	1787023042
8319	08:57:14.449	00:00:08.318	499	-1024	-768	-1	-1	-1	-1	4	-1024	-768	-1	-1	-1	-1	4		0	0						Untertest4.avi	0	880	547	72	111				0	Content		-72	-111	8318539	1787039710
8336	08:57:14.466	00:00:08.335	500	-1024	-768	-1	-1	-1	-1	4	-1024	-768	-1	-1	-1	-1	4		0	0						Untertest4.avi	0	880	547	72	111				0	Content		-72	-111	8335984	1787057155
8351	08:57:14.481	00:00:08.350	501	-1024	-768	-1	-1	-1	-1	4	-1024	-768	-1	-1	-1	-1	4		0	0						Untertest4.avi	0	880	547	72	111				0	Content		-72	-111	8350731	1787071902
8367	08:57:14.497	00:00:08.367	502	-1024	-768	-1	-1	-1	-1	4	-1024	-768	-1	-1	-1	-1	4		0	0						Untertest4.avi	0	880	547	72	111				0	Content		-72	-111	8367397	1787088568
8384	08:57:14.514	00:00:08.384	503	-1024	-768	-1	-1	-1	-1	4	-1024	-768	-1	-1	-1	-1	4		0	0						Untertest4.avi	0	880	547	72	111				0	Content		-72	-111	8384065	1787105236
8401	08:57:14.531	00:00:08.400	504	-1024	-768	-1	-1	-1	-1	4	-1024	-768	-1	-1	-1	-1	4		0	0						Untertest4.avi	0	880	547	72	111				0	Content		-72	-111	8400732	1787121903
8417	08:57:14.547	00:00:08.417	505	-1024	-768	-1	-1	-1	-1	4	-1024	-768	-1	-1	-1	-1	4		0	0						Untertest4.avi	0	880	547	72	111				0	Content		-72	-111	8417350	1787138521
8434	08:57:14.564	00:00:08.434	506	-1024	-768	-1	-1	-1	-1	4	-1024	-768	-1	-1	-1	-1	4		0	0						Untertest4.avi	0	880	547	72	111				0	Content		-72	-111	8434030	1787155201
8451	08:57:14.581	00:00:08.450	507	-1024	-768	-1	-1	-1	-1	4	-1024	-768	-1	-1	-1	-1	4		0	0						Untertest4.avi	0	880	547	72	111				0	Content		-72	-111	8450689	1787171860
8467	08:57:14.597	00:00:08.467	508	-1024	-768	-1	-1	-1	-1	4	-1024	-768	-1	-1	-1	-1	4		0	0						Untertest4.avi	0	880	547	72	111				0	Content		-72	-111	8467356	1787188527
8484	08:57:14.614	00:00:08.484	509	-1024	-768	-1	-1	-1	-1	4	-1024	-768	-1	-1	-1	-1	4		0	0						Untertest4.avi	0	880	547	72	111				0	Content		-72	-111	8484291	1787205462
8501	08:57:14.631	00:00:08.500	510	-1024	-768	-1	-1	-1	-1	4	-1024	-768	-1	-1	-1	-1	4		0	0						Untertest4.avi	0	880	547	72	111				0	Content		-72	-111	8500958	1787222129
8518	08:57:14.648	00:00:08.517	511	-1024	-768	-1	-1	-1	-1	4	-1024	-768	-1	-1	-1	-1	4		0	0						Untertest4.avi	0	880	547	72	111				0	Content		-72	-111	8517921	1787239092
8535	08:57:14.665	00:00:08.534	512	-1024	-768	-1	-1	-1	-1	4	-1024	-768	-1	-1	-1	-1	4		0	0						Untertest4.avi	0	880	547	72	111				0	Content		-72	-111	8534589	1787255760
8551	08:57:14.681	00:00:08.551	513	-1024	-768	-1	-1	-1	-1	4	-1024	-768	-1	-1	-1	-1	4		0	0						Untertest4.avi	0	880	547	72	111				0	Content		-72	-111	8551256	1787272427
8568	08:57:14.698	00:00:08.568	514	-1024	-768	-1	-1	-1	-1	4	-1024	-768	-1	-1	-1	-1	4		0	0						Untertest4.avi	0	880	547	72	111				0	Content		-72	-111	8568470	1787289641
8586	08:57:14.716	00:00:08.585	515	-1024	-768	-1	-1	-1	-1	4	-1024	-768	-1	-1	-1	-1	4		0	0						Untertest4.avi	0	880	547	72	111				0	Content		-72	-111	8585715	1787306886
8602	08:57:14.732	00:00:08.601	516	-1024	-768	-1	-1	-1	-1	4	-1024	-768	-1	-1	-1	-1	4		0	0						Untertest4.avi	0	880	547	72	111				0	Content		-72	-111	8601756	1787322927
8618	08:57:14.748	00:00:08.618	517	-1024	-768	-1	-1	-1	-1	4	-1024	-768	-1	-1	-1	-1	4		0	0						Untertest4.avi	0	880	547	72	111				0	Content		-72	-111	8618423	1787339594
8635	08:57:14.765	00:00:08.635	518	-1024	-768	-1	-1	-1	-1	4	-1024	-768	-1	-1	-1	-1	4		0	0						Untertest4.avi	0	880	547	72	111				0	Content		-72	-111	8635091	1787356262
8651	08:57:14.781	00:00:08.651	519	-1024	-768	-1	-1	-1	-1	4	-1024	-768	-1	-1	-1	-1	4		0	0						Untertest4.avi	0	880	547	72	111				0	Content		-72	-111	8651341	1787372512
8668	08:57:14.798	00:00:08.668	520	-1024	-768	-1	-1	-1	-1	4	-1024	-768	-1	-1	-1	-1	4		0	0						Untertest4.avi	0	880	547	72	111				0	Content		-72	-111	8668008	1787389179
8685	08:57:14.815	00:00:08.684	521	-1024	-768	-1	-1	-1	-1	4	-1024	-768	-1	-1	-1	-1	4		0	0						Untertest4.avi	0	880	547	72	111				0	Content		-72	-111	8684675	1787405846
8701	08:57:14.831	00:00:08.700	522	-1024	-768	-1	-1	-1	-1	4	-1024	-768	-1	-1	-1	-1	4		0	0						Untertest4.avi	0	880	547	72	111				0	Content		-72	-111	8700973	1787422144
8718	08:57:14.848	00:00:08.717	523	-1024	-768	-1	-1	-1	-1	4	-1024	-768	-1	-1	-1	-1	4		0	0						Untertest4.avi	0	880	547	72	111				0	Content		-72	-111	8717640	1787438811
8734	08:57:14.864	00:00:08.733	524	-1024	-768	-1	-1	-1	-1	4	-1024	-768	-1	-1	-1	-1	4		0	0						Untertest4.avi	0	880	547	72	111				0	Content		-72	-111	8733890	1787455061
8750	08:57:14.880	00:00:08.750	525	-1024	-768	-1	-1	-1	-1	4	-1024	-768	-1	-1	-1	-1	4		0	0						Untertest4.avi	0	880	547	72	111				0	Content		-72	-111	8750457	1787471628
8767	08:57:14.897	00:00:08.767	526	-1024	-768	-1	-1	-1	-1	4	-1024	-768	-1	-1	-1	-1	4		0	0						Untertest4.avi	0	880	547	72	111				0	Content		-72	-111	8767394	1787488565
8784	08:57:14.914	00:00:08.784	527	-1024	-768	-1	-1	-1	-1	4	-1024	-768	-1	-1	-1	-1	4		0	0						Untertest4.avi	0	880	547	72	111				0	Content		-72	-111	8784061	1787505232
8801	08:57:14.931	00:00:08.801	528	-1024	-768	-1	-1	-1	-1	4	-1024	-768	-1	-1	-1	-1	4		0	0						Untertest4.avi	0	880	547	72	111				0	Content		-72	-111	8801202	1787522373
8818	08:57:14.948	00:00:08.817	529	-1024	-768	-1	-1	-1	-1	4	-1024	-768	-1	-1	-1	-1	4		0	0						Untertest4.avi	0	880	547	72	111				0	Content		-72	-111	8817869	1787539040
8835	08:57:14.965	00:00:08.834	530	-1024	-768	-1	-1	-1	-1	4	-1024	-768	-1	-1	-1	-1	4		0	0						Untertest4.avi	0	880	547	72	111				0	Content		-72	-111	8834897	1787556068
8852	08:57:14.982	00:00:08.851	531	-1024	-768	-1	-1	-1	-1	4	-1024	-768	-1	-1	-1	-1	4		0	0						Untertest4.avi	0	880	547	72	111				0	Content		-72	-111	8851565	1787572736
8868	08:57:14.998	00:00:08.868	532	-1024	-768	-1	-1	-1	-1	4	-1024	-768	-1	-1	-1	-1	4		0	0						Untertest4.avi	0	880	547	72	111				0	Content		-72	-111	8868232	1787589403
8886	08:57:15.016	00:00:08.885	533	-1024	-768	-1	-1	-1	-1	4	-1024	-768	-1	-1	-1	-1	4		0	0						Untertest4.avi	0	880	547	72	111				0	Content		-72	-111	8885574	1787606745
8900	08:57:15.030	00:00:08.900	534	-1024	-768	-1	-1	-1	-1	4	-1024	-768	-1	-1	-1	-1	4		0	0						Untertest4.avi	0	880	547	72	111				0	Content		-72	-111	8900320	1787621491
8917	08:57:15.047	00:00:08.916	535	-1024	-768	-1	-1	-1	-1	4	-1024	-768	-1	-1	-1	-1	4		0	0						Untertest4.avi	0	880	547	72	111				0	Content		-72	-111	8916986	1787638157
8934	08:57:15.064	00:00:08.933	536	-1024	-768	-1	-1	-1	-1	4	-1024	-768	-1	-1	-1	-1	4		0	0						Untertest4.avi	0	880	547	72	111				0	Content		-72	-111	8933653	1787654824
8950	08:57:15.080	00:00:08.950	537	-1024	-768	-1	-1	-1	-1	4	-1024	-768	-1	-1	-1	-1	4		0	0						Untertest4.avi	0	880	547	72	111				0	Content		-72	-111	8950320	1787671491
8967	08:57:15.097	00:00:08.966	538	-1024	-768	-1	-1	-1	-1	4	-1024	-768	-1	-1	-1	-1	4		0	0						Untertest4.avi	0	880	547	72	111				0	Content		-72	-111	8966940	1787688111
8984	08:57:15.114	00:00:08.983	539	-1024	-768	-1	-1	-1	-1	4	-1024	-768	-1	-1	-1	-1	4		0	0						Untertest4.avi	0	880	547	72	111				0	Content		-72	-111	8983740	1787704911
9000	08:57:15.130	00:00:09.000	540	-1024	-768	-1	-1	-1	-1	4	-1024	-768	-1	-1	-1	-1	4		0	0						Untertest4.avi	0	880	547	72	111				0	Content		-72	-111	9000337	1787721508
9017	08:57:15.147	00:00:09.017	541	-1024	-768	-1	-1	-1	-1	4	-1024	-768	-1	-1	-1	-1	4		0	0						Untertest4.avi	0	880	547	72	111				0	Content		-72	-111	9017005	1787738176
9034	08:57:15.164	00:00:09.033	542	-1024	-768	-1	-1	-1	-1	4	-1024	-768	-1	-1	-1	-1	4		0	0						Untertest4.avi	0	880	547	72	111				0	Content		-72	-111	9033906	1787755077
9051	08:57:15.181	00:00:09.050	543	-1024	-768	-1	-1	-1	-1	4	-1024	-768	-1	-1	-1	-1	4		0	0						Untertest4.avi	0	880	547	72	111				0	Content		-72	-111	9050573	1787771744
9068	08:57:15.198	00:00:09.067	544	-1024	-768	-1	-1	-1	-1	4	-1024	-768	-1	-1	-1	-1	4		0	0						Untertest4.avi	0	880	547	72	111				0	Content		-72	-111	9067525	1787788696
9084	08:57:15.214	00:00:09.084	545	-1024	-768	-1	-1	-1	-1	4	-1024	-768	-1	-1	-1	-1	4		0	0						Untertest4.avi	0	880	547	72	111				0	Content		-72	-111	9084192	1787805363
9101	08:57:15.231	00:00:09.100	546	-1024	-768	-1	-1	-1	-1	4	-1024	-768	-1	-1	-1	-1	4		0	0						Untertest4.avi	0	880	547	72	111				0	Content		-72	-111	9100859	1787822030
9118	08:57:15.248	00:00:09.118	547	-1024	-768	-1	-1	-1	-1	4	-1024	-768	-1	-1	-1	-1	4		0	0						Untertest4.avi	0	880	547	72	111				0	Content		-72	-111	9118141	1787839312
9135	08:57:15.265	00:00:09.134	548	-1024	-768	-1	-1	-1	-1	4	-1024	-768	-1	-1	-1	-1	4		0	0						Untertest4.avi	0	880	547	72	111				0	Content		-72	-111	9134808	1787855979
9151	08:57:15.281	00:00:09.151	549	-1024	-768	-1	-1	-1	-1	4	-1024	-768	-1	-1	-1	-1	4		0	0						Untertest4.avi	0	880	547	72	111				0	Content		-72	-111	9151060	1787872231
9168	08:57:15.298	00:00:09.167	550	-1024	-768	-1	-1	-1	-1	4	-1024	-768	-1	-1	-1	-1	4		0	0						Untertest4.avi	0	880	547	72	111				0	Content		-72	-111	9167728	1787888899
9184	08:57:15.314	00:00:09.184	551	-1024	-768	-1	-1	-1	-1	4	-1024	-768	-1	-1	-1	-1	4		0	0						Untertest4.avi	0	880	547	72	111				0	Content		-72	-111	9184395	1787905566
9200	08:57:15.330	00:00:09.200	552	-1024	-768	-1	-1	-1	-1	4	-1024	-768	-1	-1	-1	-1	4		0	0						Untertest4.avi	0	880	547	72	111				0	Content		-72	-111	9200169	1787921340
9217	08:57:15.347	00:00:09.216	553	-1024	-768	-1	-1	-1	-1	4	-1024	-768	-1	-1	-1	-1	4		0	0						Untertest4.avi	0	880	547	72	111				0	Content		-72	-111	9216793	1787937964
9233	08:57:15.363	00:00:09.233	554	-1024	-768	-1	-1	-1	-1	4	-1024	-768	-1	-1	-1	-1	4		0	0						Untertest4.avi	0	880	547	72	111				0	Content		-72	-111	9233480	1787954651
9250	08:57:15.380	00:00:09.250	555	-1024	-768	-1	-1	-1	-1	4	-1024	-768	-1	-1	-1	-1	4		0	0						Untertest4.avi	0	880	547	72	111				0	Content		-72	-111	9250147	1787971318
9267	08:57:15.397	00:00:09.266	556	-1024	-768	-1	-1	-1	-1	4	-1024	-768	-1	-1	-1	-1	4		0	0						Untertest4.avi	0	880	547	72	111				0	Content		-72	-111	9266814	1787987985
9283	08:57:15.413	00:00:09.283	557	-1024	-768	-1	-1	-1	-1	4	-1024	-768	-1	-1	-1	-1	4		0	0						Untertest4.avi	0	880	547	72	111				0	Content		-72	-111	9283470	1788004641
9300	08:57:15.430	00:00:09.300	558	-1024	-768	-1	-1	-1	-1	4	-1024	-768	-1	-1	-1	-1	4		0	0						Untertest4.avi	0	880	547	72	111				0	Content		-72	-111	9300039	1788021210
9317	08:57:15.447	00:00:09.316	559	-1024	-768	-1	-1	-1	-1	4	-1024	-768	-1	-1	-1	-1	4		0	0						Untertest4.avi	0	880	547	72	111				0	Content		-72	-111	9316985	1788038156
9334	08:57:15.464	00:00:09.333	560	-1024	-768	-1	-1	-1	-1	4	-1024	-768	-1	-1	-1	-1	4		0	0						Untertest4.avi	0	880	547	72	111				0	Content		-72	-111	9333653	1788054824
9351	08:57:15.481	00:00:09.350	561	-1024	-768	-1	-1	-1	-1	4	-1024	-768	-1	-1	-1	-1	4		0	0						Untertest4.avi	0	880	547	72	111				0	Content		-72	-111	9350792	1788071963
9367	08:57:15.497	00:00:09.367	562	-1024	-768	-1	-1	-1	-1	4	-1024	-768	-1	-1	-1	-1	4		0	0						Untertest4.avi	0	880	547	72	111				0	Content		-72	-111	9367459	1788088630
9384	08:57:15.514	00:00:09.384	563	-1024	-768	-1	-1	-1	-1	4	-1024	-768	-1	-1	-1	-1	4		0	0						Untertest4.avi	0	880	547	72	111				0	Content		-72	-111	9384485	1788105656
9401	08:57:15.531	00:00:09.401	564	-1024	-768	-1	-1	-1	-1	4	-1024	-768	-1	-1	-1	-1	4		0	0						Untertest4.avi	0	880	547	72	111				0	Content		-72	-111	9401152	1788122323
9418	08:57:15.548	00:00:09.417	565	-1024	-768	-1	-1	-1	-1	4	-1024	-768	-1	-1	-1	-1	4		0	0						Untertest4.avi	0	880	547	72	111				0	Content		-72	-111	9417819	1788138990
9435	08:57:15.565	00:00:09.435	566	-1024	-768	-1	-1	-1	-1	4	-1024	-768	-1	-1	-1	-1	4		0	0						Untertest4.avi	0	880	547	72	111				0	Content		-72	-111	9435280	1788156451
9450	08:57:15.580	00:00:09.450	567	-1024	-768	-1	-1	-1	-1	4	-1024	-768	-1	-1	-1	-1	4		0	0						Untertest4.avi	0	880	547	72	111				0	Content		-72	-111	9450027	1788171198
9467	08:57:15.597	00:00:09.466	568	-1024	-768	-1	-1	-1	-1	4	-1024	-768	-1	-1	-1	-1	4		0	0						Untertest4.avi	0	880	547	72	111				0	Content		-72	-111	9466651	1788187822
9483	08:57:15.613	00:00:09.483	569	-1024	-768	-1	-1	-1	-1	4	-1024	-768	-1	-1	-1	-1	4		0	0						Untertest4.avi	0	880	547	72	111				0	Content		-72	-111	9483318	1788204489
9500	08:57:15.630	00:00:09.499	570	-1024	-768	-1	-1	-1	-1	4	-1024	-768	-1	-1	-1	-1	4		0	0						Untertest4.avi	0	880	547	72	111				0	Content		-72	-111	9499986	1788221157
9517	08:57:15.647	00:00:09.516	571	-1024	-768	-1	-1	-1	-1	4	-1024	-768	-1	-1	-1	-1	4		0	0						Untertest4.avi	0	880	547	72	111				0	Content		-72	-111	9516648	1788237819
9533	08:57:15.663	00:00:09.533	572	-1024	-768	-1	-1	-1	-1	4	-1024	-768	-1	-1	-1	-1	4		0	0						Untertest4.avi	0	880	547	72	111				0	Content		-72	-111	9533315	1788254486
9550	08:57:15.680	00:00:09.549	573	-1024	-768	-1	-1	-1	-1	4	-1024	-768	-1	-1	-1	-1	4		0	0						Untertest4.avi	0	880	547	72	111				0	Content		-72	-111	9549979	1788271150
9567	08:57:15.697	00:00:09.566	574	-1024	-768	-1	-1	-1	-1	4	-1024	-768	-1	-1	-1	-1	4		0	0						Untertest4.avi	0	880	547	72	111				0	Content		-72	-111	9566646	1788287817
9583	08:57:15.713	00:00:09.583	575	-1024	-768	-1	-1	-1	-1	4	-1024	-768	-1	-1	-1	-1	4		0	0						Untertest4.avi	0	880	547	72	111				0	Content		-72	-111	9583268	1788304439
9600	08:57:15.730	00:00:09.599	576	-1024	-768	-1	-1	-1	-1	4	-1024	-768	-1	-1	-1	-1	4		0	0						Untertest4.avi	0	880	547	72	111				0	Content		-72	-111	9599936	1788321107
9617	08:57:15.747	00:00:09.616	577	-1024	-768	-1	-1	-1	-1	4	-1024	-768	-1	-1	-1	-1	4		0	0						Untertest4.avi	0	880	547	72	111				0	Content		-72	-111	9616603	1788337774
9633	08:57:15.763	00:00:09.633	578	-1024	-768	-1	-1	-1	-1	4	-1024	-768	-1	-1	-1	-1	4		0	0						Untertest4.avi	0	880	547	72	111				0	Content		-72	-111	9633494	1788354665
9650	08:57:15.780	00:00:09.650	579	-1024	-768	-1	-1	-1	-1	4	-1024	-768	-1	-1	-1	-1	4		0	0						Untertest4.avi	0	880	547	72	111				0	Content		-72	-111	9650162	1788371333
9667	08:57:15.797	00:00:09.667	580	-1024	-768	-1	-1	-1	-1	4	-1024	-768	-1	-1	-1	-1	4		0	0						Untertest4.avi	0	880	547	72	111				0	Content		-72	-111	9667154	1788388325
9684	08:57:15.814	00:00:09.683	581	-1024	-768	-1	-1	-1	-1	4	-1024	-768	-1	-1	-1	-1	4		0	0						Untertest4.avi	0	880	547	72	111				0	Content		-72	-111	9683821	1788404992
9700	08:57:15.830	00:00:09.700	582	-1024	-768	-1	-1	-1	-1	4	-1024	-768	-1	-1	-1	-1	4		0	0						Untertest4.avi	0	880	547	72	111				0	Content		-72	-111	9700489	1788421660
9718	08:57:15.848	00:00:09.717	583	-1024	-768	-1	-1	-1	-1	4	-1024	-768	-1	-1	-1	-1	4		0	0						Untertest4.avi	0	880	547	72	111				0	Content		-72	-111	9717746	1788438917
9734	08:57:15.864	00:00:09.734	584	-1024	-768	-1	-1	-1	-1	4	-1024	-768	-1	-1	-1	-1	4		0	0						Untertest4.avi	0	880	547	72	111				0	Content		-72	-111	9734413	1788455584
9751	08:57:15.881	00:00:09.750	585	-1024	-768	-1	-1	-1	-1	4	-1024	-768	-1	-1	-1	-1	4		0	0						Untertest4.avi	0	880	547	72	111				0	Content		-72	-111	9750651	1788471822
9767	08:57:15.897	00:00:09.767	586	-1024	-768	-1	-1	-1	-1	4	-1024	-768	-1	-1	-1	-1	4		0	0						Untertest4.avi	0	880	547	72	111				0	Content		-72	-111	9767319	1788488490
9784	08:57:15.914	00:00:09.783	587	-1024	-768	-1	-1	-1	-1	4	-1024	-768	-1	-1	-1	-1	4		0	0						Untertest4.avi	0	880	547	72	111				0	Content		-72	-111	9783986	1788505157
9800	08:57:15.930	00:00:09.799	588	-1024	-768	-1	-1	-1	-1	4	-1024	-768	-1	-1	-1	-1	4		0	0						Untertest4.avi	0	880	547	72	111				0	Content		-72	-111	9799749	1788520920
9816	08:57:15.946	00:00:09.816	589	-1024	-768	-1	-1	-1	-1	4	-1024	-768	-1	-1	-1	-1	4		0	0						Untertest4.avi	0	880	547	72	111				0	Content		-72	-111	9816373	1788537544
9833	08:57:15.963	00:00:09.833	590	-1024	-768	-1	-1	-1	-1	4	-1024	-768	-1	-1	-1	-1	4		0	0						Untertest4.avi	0	880	547	72	111				0	Content		-72	-111	9833058	1788554229
9850	08:57:15.980	00:00:09.849	591	-1024	-768	-1	-1	-1	-1	4	-1024	-768	-1	-1	-1	-1	4		0	0						Untertest4.avi	0	880	547	72	111				0	Content		-72	-111	9849725	1788570896
9866	08:57:15.996	00:00:09.866	592	-1024	-768	-1	-1	-1	-1	4	-1024	-768	-1	-1	-1	-1	4		0	0						Untertest4.avi	0	880	547	72	111				0	Content		-72	-111	9866393	1788587564
9883	08:57:16.013	00:00:09.883	593	-1024	-768	-1	-1	-1	-1	4	-1024	-768	-1	-1	-1	-1	4		0	0						Untertest4.avi	0	880	547	72	111				0	Content		-72	-111	9883173	1788604344
9900	08:57:16.030	00:00:09.899	594	-1024	-768	-1	-1	-1	-1	4	-1024	-768	-1	-1	-1	-1	4		0	0						Untertest4.avi	0	880	547	72	111				0	Content		-72	-111	9899738	1788620909
9917	08:57:16.047	00:00:09.916	595	-1024	-768	-1	-1	-1	-1	4	-1024	-768	-1	-1	-1	-1	4		0	0						Untertest4.avi	0	880	547	72	111				0	Content		-72	-111	9916676	1788637847
9933	08:57:16.063	00:00:09.933	596	-1024	-768	-1	-1	-1	-1	4	-1024	-768	-1	-1	-1	-1	4		0	0						Untertest4.avi	0	880	547	72	111				0	Content		-72	-111	9933343	1788654514
9950	08:57:16.080	00:00:09.950	597	-1024	-768	-1	-1	-1	-1	4	-1024	-768	-1	-1	-1	-1	4		0	0						Untertest4.avi	0	880	547	72	111				0	Content		-72	-111	9950477	1788671648
9967	08:57:16.097	00:00:09.967	598	-1024	-768	-1	-1	-1	-1	4	-1024	-768	-1	-1	-1	-1	4		0	0						Untertest4.avi	0	880	547	72	111				0	Content		-72	-111	9967145	1788688316
9984	08:57:16.114	00:00:09.984	599	-1024	-768	-1	-1	-1	-1	4	-1024	-768	-1	-1	-1	-1	4		0	0						Untertest4.avi	0	880	547	72	111				0	Content		-72	-111	9984135	1788705306
10001	08:57:16.131	00:00:10.000	600	-1024	-768	-1	-1	-1	-1	4	-1024	-768	-1	-1	-1	-1	4		0	0						Untertest4.avi	0	880	547	72	111				0	Content		-72	-111	10000802	1788721973
10017	08:57:16.147	00:00:10.017	601	-1024	-768	-1	-1	-1	-1	4	-1024	-768	-1	-1	-1	-1	4		0	0						Untertest4.avi	0	880	547	72	111				0	Content		-72	-111	10017470	1788738641
10035	08:57:16.165	00:00:10.034	602	-1024	-768	-1	-1	-1	-1	4	-1024	-768	-1	-1	-1	-1	4		0	0						Untertest4.avi	0	880	547	72	111				0	Content		-72	-111	10034854	1788756025
10050	08:57:16.180	00:00:10.049	603	-1024	-768	-1	-1	-1	-1	4	-1024	-768	-1	-1	-1	-1	4		0	0						Untertest4.avi	0	880	547	72	111				0	Content		-72	-111	10049600	1788770771
10066	08:57:16.196	00:00:10.066	604	-1024	-768	-1	-1	-1	-1	4	-1024	-768	-1	-1	-1	-1	4		0	0						Untertest4.avi	0	880	547	72	111				0	Content		-72	-111	10066266	1788787437
10083	08:57:16.213	00:00:10.082	605	-1024	-768	-1	-1	-1	-1	4	-1024	-768	-1	-1	-1	-1	4		0	0						Untertest4.avi	0	880	547	72	111				0	Content		-72	-111	10082934	1788804105
10100	08:57:16.230	00:00:10.099	606	-1024	-768	-1	-1	-1	-1	4	-1024	-768	-1	-1	-1	-1	4		0	0						Untertest4.avi	0	880	547	72	111				0	Content		-72	-111	10099601	1788820772
10116	08:57:16.246	00:00:10.116	607	-1024	-768	-1	-1	-1	-1	4	-1024	-768	-1	-1	-1	-1	4		0	0						Untertest4.avi	0	880	547	72	111				0	Content		-72	-111	10116218	1788837389
10133	08:57:16.263	00:00:10.132	608	-1024	-768	-1	-1	-1	-1	4	-1024	-768	-1	-1	-1	-1	4		0	0						Untertest4.avi	0	880	547	72	111				0	Content		-72	-111	10132898	1788854069
10150	08:57:16.280	00:00:10.149	609	-1024	-768	-1	-1	-1	-1	4	-1024	-768	-1	-1	-1	-1	4		0	0						Untertest4.avi	0	880	547	72	111				0	Content		-72	-111	10149557	1788870728
10166	08:57:16.296	00:00:10.166	610	-1024	-768	-1	-1	-1	-1	4	-1024	-768	-1	-1	-1	-1	4		0	0						Untertest4.avi	0	880	547	72	111				0	Content		-72	-111	10166224	1788887395
10183	08:57:16.313	00:00:10.183	611	-1024	-768	-1	-1	-1	-1	4	-1024	-768	-1	-1	-1	-1	4		0	0						Untertest4.avi	0	880	547	72	111				0	Content		-72	-111	10183159	1788904330
10200	08:57:16.330	00:00:10.199	612	-1024	-768	-1	-1	-1	-1	4	-1024	-768	-1	-1	-1	-1	4		0	0						Untertest4.avi	0	880	547	72	111				0	Content		-72	-111	10199826	1788920997
10217	08:57:16.347	00:00:10.216	613	-1024	-768	-1	-1	-1	-1	4	-1024	-768	-1	-1	-1	-1	4		0	0						Untertest4.avi	0	880	547	72	111				0	Content		-72	-111	10216792	1788937963
10233	08:57:16.363	00:00:10.233	614	-1024	-768	-1	-1	-1	-1	4	-1024	-768	-1	-1	-1	-1	4		0	0						Untertest4.avi	0	880	547	72	111				0	Content		-72	-111	10233460	1788954631
10250	08:57:16.380	00:00:10.250	615	-1024	-768	-1	-1	-1	-1	4	-1024	-768	-1	-1	-1	-1	4		0	0						Untertest4.avi	0	880	547	72	111				0	Content		-72	-111	10250127	1788971298
10267	08:57:16.397	00:00:10.267	616	-1024	-768	-1	-1	-1	-1	4	-1024	-768	-1	-1	-1	-1	4		0	0						Untertest4.avi	0	880	547	72	111				0	Content		-72	-111	10267356	1788988527
10284	08:57:16.414	00:00:10.284	617	-1024	-768	-1	-1	-1	-1	4	-1024	-768	-1	-1	-1	-1	4		0	0						Untertest4.avi	0	880	547	72	111				0	Content		-72	-111	10284024	1789005195
10300	08:57:16.430	00:00:10.300	618	-1024	-768	-1	-1	-1	-1	4	-1024	-768	-1	-1	-1	-1	4		0	0						Untertest4.avi	0	880	547	72	111				0	Content		-72	-111	10300253	1789021424
10317	08:57:16.447	00:00:10.316	619	-1024	-768	-1	-1	-1	-1	4	-1024	-768	-1	-1	-1	-1	4		0	0						Untertest4.avi	0	880	547	72	111				0	Content		-72	-111	10316920	1789038091
10334	08:57:16.464	00:00:10.333	620	-1024	-768	-1	-1	-1	-1	4	-1024	-768	-1	-1	-1	-1	4		0	0						Untertest4.avi	0	880	547	72	111				0	Content		-72	-111	10333587	1789054758
10349	08:57:16.479	00:00:10.349	621	-1024	-768	-1	-1	-1	-1	4	-1024	-768	-1	-1	-1	-1	4		0	0						Untertest4.avi	0	880	547	72	111				0	Content		-72	-111	10349330	1789070501
10366	08:57:16.496	00:00:10.366	622	-1024	-768	-1	-1	-1	-1	4	-1024	-768	-1	-1	-1	-1	4		0	0						Untertest4.avi	0	880	547	72	111				0	Content		-72	-111	10366077	1789087248
10383	08:57:16.513	00:00:10.382	623	-1024	-768	-1	-1	-1	-1	4	-1024	-768	-1	-1	-1	-1	4		0	0						Untertest4.avi	0	880	547	72	111				0	Content		-72	-111	10382763	1789103934
10399	08:57:16.529	00:00:10.399	624	-1024	-768	-1	-1	-1	-1	4	-1024	-768	-1	-1	-1	-1	4		0	0						Untertest4.avi	0	880	547	72	111				0	Content		-72	-111	10399431	1789120602
10416	08:57:16.546	00:00:10.416	625	-1024	-768	-1	-1	-1	-1	4	-1024	-768	-1	-1	-1	-1	4		0	0						Untertest4.avi	0	880	547	72	111				0	Content		-72	-111	10416098	1789137269
10433	08:57:16.563	00:00:10.432	626	-1024	-768	-1	-1	-1	-1	4	-1024	-768	-1	-1	-1	-1	4		0	0						Untertest4.avi	0	880	547	72	111				0	Content		-72	-111	10432754	1789153925
10449	08:57:16.579	00:00:10.449	627	-1024	-768	-1	-1	-1	-1	4	-1024	-768	-1	-1	-1	-1	4		0	0						Untertest4.avi	0	880	547	72	111				0	Content		-72	-111	10449325	1789170496
10466	08:57:16.596	00:00:10.466	628	-1024	-768	-1	-1	-1	-1	4	-1024	-768	-1	-1	-1	-1	4		0	0						Untertest4.avi	0	880	547	72	111				0	Content		-72	-111	10466261	1789187432
10483	08:57:16.613	00:00:10.482	629	-1024	-768	-1	-1	-1	-1	4	-1024	-768	-1	-1	-1	-1	4		0	0						Untertest4.avi	0	880	547	72	111				0	Content		-72	-111	10482928	1789204099
10500	08:57:16.630	00:00:10.500	630	-1024	-768	-1	-1	-1	-1	4	-1024	-768	-1	-1	-1	-1	4		0	0						Untertest4.avi	0	880	547	72	111				0	Content		-72	-111	10500068	1789221239
10517	08:57:16.647	00:00:10.516	631	-1024	-768	-1	-1	-1	-1	4	-1024	-768	-1	-1	-1	-1	4		0	0						Untertest4.avi	0	880	547	72	111				0	Content		-72	-111	10516735	1789237906
10534	08:57:16.664	00:00:10.533	632	-1024	-768	-1	-1	-1	-1	4	-1024	-768	-1	-1	-1	-1	4		0	0						Untertest4.avi	0	880	547	72	111				0	Content		-72	-111	10533770	1789254941
10550	08:57:16.680	00:00:10.550	633	-1024	-768	-1	-1	-1	-1	4	-1024	-768	-1	-1	-1	-1	4		0	0						Untertest4.avi	0	880	547	72	111				0	Content		-72	-111	10550438	1789271609
10567	08:57:16.697	00:00:10.567	634	-1024	-768	-1	-1	-1	-1	4	-1024	-768	-1	-1	-1	-1	4		0	0						Untertest4.avi	0	880	547	72	111				0	Content		-72	-111	10567105	1789288276
10584	08:57:16.714	00:00:10.584	635	-1024	-768	-1	-1	-1	-1	4	-1024	-768	-1	-1	-1	-1	4		0	0						Untertest4.avi	0	880	547	72	111				0	Content		-72	-111	10584441	1789305612
10599	08:57:16.729	00:00:10.599	636	-1024	-768	-1	-1	-1	-1	4	-1024	-768	-1	-1	-1	-1	4		0	0						Untertest4.avi	0	880	547	72	111				0	Content		-72	-111	10599188	1789320359
10616	08:57:16.746	00:00:10.615	637	-1024	-768	-1	-1	-1	-1	4	-1024	-768	-1	-1	-1	-1	4		0	0						Untertest4.avi	0	880	547	72	111				0	Content		-72	-111	10615857	1789337028
10633	08:57:16.763	00:00:10.632	638	-1024	-768	-1	-1	-1	-1	4	-1024	-768	-1	-1	-1	-1	4		0	0						Untertest4.avi	0	880	547	72	111				0	Content		-72	-111	10632524	1789353695
10649	08:57:16.779	00:00:10.649	639	-1024	-768	-1	-1	-1	-1	4	-1024	-768	-1	-1	-1	-1	4		0	0						Untertest4.avi	0	880	547	72	111				0	Content		-72	-111	10649191	1789370362
10666	08:57:16.796	00:00:10.665	640	-1024	-768	-1	-1	-1	-1	4	-1024	-768	-1	-1	-1	-1	4		0	0						Untertest4.avi	0	880	547	72	111				0	Content		-72	-111	10665819	1789386990
10683	08:57:16.813	00:00:10.682	641	-1024	-768	-1	-1	-1	-1	4	-1024	-768	-1	-1	-1	-1	4		0	0						Untertest4.avi	0	880	547	72	111				0	Content		-72	-111	10682609	1789403780
10699	08:57:16.829	00:00:10.699	642	-1024	-768	-1	-1	-1	-1	4	-1024	-768	-1	-1	-1	-1	4		0	0						Untertest4.avi	0	880	547	72	111				0	Content		-72	-111	10699210	1789420381
10716	08:57:16.846	00:00:10.715	643	-1024	-768	-1	-1	-1	-1	4	-1024	-768	-1	-1	-1	-1	4		0	0						Untertest4.avi	0	880	547	72	111				0	Content		-72	-111	10715878	1789437049
10733	08:57:16.863	00:00:10.732	644	-1024	-768	-1	-1	-1	-1	4	-1024	-768	-1	-1	-1	-1	4		0	0						Untertest4.avi	0	880	547	72	111				0	Content		-72	-111	10732779	1789453950
10749	08:57:16.879	00:00:10.749	645	-1024	-768	-1	-1	-1	-1	4	-1024	-768	-1	-1	-1	-1	4		0	0						Untertest4.avi	0	880	547	72	111				0	Content		-72	-111	10749446	1789470617
10766	08:57:16.896	00:00:10.766	646	-1024	-768	-1	-1	-1	-1	4	-1024	-768	-1	-1	-1	-1	4		0	0						Untertest4.avi	0	880	547	72	111				0	Content		-72	-111	10766398	1789487569
10783	08:57:16.913	00:00:10.783	647	-1024	-768	-1	-1	-1	-1	4	-1024	-768	-1	-1	-1	-1	4		0	0						Untertest4.avi	0	880	547	72	111				0	Content		-72	-111	10783065	1789504236
10800	08:57:16.930	00:00:10.799	648	-1024	-768	-1	-1	-1	-1	4	-1024	-768	-1	-1	-1	-1	4		0	0						Untertest4.avi	0	880	547	72	111				0	Content		-72	-111	10799732	1789520903
10817	08:57:16.947	00:00:10.817	649	-1024	-768	-1	-1	-1	-1	4	-1024	-768	-1	-1	-1	-1	4		0	0						Untertest4.avi	0	880	547	72	111				0	Content		-72	-111	10817015	1789538186
10834	08:57:16.964	00:00:10.833	650	-1024	-768	-1	-1	-1	-1	4	-1024	-768	-1	-1	-1	-1	4		0	0						Untertest4.avi	0	880	547	72	111				0	Content		-72	-111	10833682	1789554853
10850	08:57:16.980	00:00:10.849	651	-1024	-768	-1	-1	-1	-1	4	-1024	-768	-1	-1	-1	-1	4		0	0						Untertest4.avi	0	880	547	72	111				0	Content		-72	-111	10849927	1789571098
10867	08:57:16.997	00:00:10.866	652	-1024	-768	-1	-1	-1	-1	4	-1024	-768	-1	-1	-1	-1	4		0	0						Untertest4.avi	0	880	547	72	111				0	Content		-72	-111	10866595	1789587766
10883	08:57:17.013	00:00:10.883	653	-1024	-768	-1	-1	-1	-1	4	-1024	-768	-1	-1	-1	-1	4		0	0						Untertest4.avi	0	880	547	72	111				0	Content		-72	-111	10883262	1789604433
10899	08:57:17.029	00:00:10.899	654	-1024	-768	-1	-1	-1	-1	4	-1024	-768	-1	-1	-1	-1	4		0	0						Untertest4.avi	0	880	547	72	111				0	Content		-72	-111	10899040	1789620211
10916	08:57:17.046	00:00:10.915	655	-1024	-768	-1	-1	-1	-1	4	-1024	-768	-1	-1	-1	-1	4		0	0						Untertest4.avi	0	880	547	72	111				0	Content		-72	-111	10915660	1789636831
10932	08:57:17.062	00:00:10.932	656	-1024	-768	-1	-1	-1	-1	4	-1024	-768	-1	-1	-1	-1	4		0	0						Untertest4.avi	0	880	547	72	111				0	Content		-72	-111	10932347	1789653518
10949	08:57:17.079	00:00:10.949	657	-1024	-768	-1	-1	-1	-1	4	-1024	-768	-1	-1	-1	-1	4		0	0						Untertest4.avi	0	880	547	72	111				0	Content		-72	-111	10949014	1789670185
10966	08:57:17.096	00:00:10.965	658	-1024	-768	-1	-1	-1	-1	4	-1024	-768	-1	-1	-1	-1	4		0	0						Untertest4.avi	0	880	547	72	111				0	Content		-72	-111	10965681	1789686852
10982	08:57:17.112	00:00:10.982	659	-1024	-768	-1	-1	-1	-1	4	-1024	-768	-1	-1	-1	-1	4		0	0						Untertest4.avi	0	880	547	72	111				0	Content		-72	-111	10982341	1789703512
10999	08:57:17.129	00:00:10.999	660	-1024	-768	-1	-1	-1	-1	4	-1024	-768	-1	-1	-1	-1	4		0	0						Untertest4.avi	0	880	547	72	111				0	Content		-72	-111	10999008	1789720179
11016	08:57:17.146	00:00:11.015	661	-1024	-768	-1	-1	-1	-1	4	-1024	-768	-1	-1	-1	-1	4		0	0						Untertest4.avi	0	880	547	72	111				0	Content		-72	-111	11015675	1789736846
11032	08:57:17.162	00:00:11.032	662	-1024	-768	-1	-1	-1	-1	4	-1024	-768	-1	-1	-1	-1	4		0	0						Untertest4.avi	0	880	547	72	111				0	Content		-72	-111	11032292	1789753463
11049	08:57:17.179	00:00:11.048	663	-1024	-768	-1	-1	-1	-1	4	-1024	-768	-1	-1	-1	-1	4		0	0						Untertest4.avi	0	880	547	72	111				0	Content		-72	-111	11048959	1789770130
11066	08:57:17.196	00:00:11.065	664	-1024	-768	-1	-1	-1	-1	4	-1024	-768	-1	-1	-1	-1	4		0	0						Untertest4.avi	0	880	547	72	111				0	Content		-72	-111	11065817	1789786988
11082	08:57:17.212	00:00:11.082	665	-1024	-768	-1	-1	-1	-1	4	-1024	-768	-1	-1	-1	-1	4		0	0						Untertest4.avi	0	880	547	72	111				0	Content		-72	-111	11082485	1789803656
11099	08:57:17.229	00:00:11.099	666	-1024	-768	-1	-1	-1	-1	4	-1024	-768	-1	-1	-1	-1	4		0	0						Untertest4.avi	0	880	547	72	111				0	Content		-72	-111	11099152	1789820323
11116	08:57:17.246	00:00:11.116	667	-1024	-768	-1	-1	-1	-1	4	-1024	-768	-1	-1	-1	-1	4		0	0						Untertest4.avi	0	880	547	72	111				0	Content		-72	-111	11116278	1789837449
11133	08:57:17.263	00:00:11.132	668	-1024	-768	-1	-1	-1	-1	4	-1024	-768	-1	-1	-1	-1	4		0	0						Untertest4.avi	0	880	547	72	111				0	Content		-72	-111	11132946	1789854117
11150	08:57:17.280	00:00:11.149	669	-1024	-768	-1	-1	-1	-1	4	-1024	-768	-1	-1	-1	-1	4		0	0						Untertest4.avi	0	880	547	72	111				0	Content		-72	-111	11149972	1789871143
11167	08:57:17.297	00:00:11.166	670	-1024	-768	-1	-1	-1	-1	4	-1024	-768	-1	-1	-1	-1	4		0	0						Untertest4.avi	0	880	547	72	111				0	Content		-72	-111	11166639	1789887810
11183	08:57:17.313	00:00:11.183	671	-1024	-768	-1	-1	-1	-1	4	-1024	-768	-1	-1	-1	-1	4		0	0						Untertest4.avi	0	880	547	72	111				0	Content		-72	-111	11183306	1789904477
11199	08:57:17.329	00:00:11.199	672	-1024	-768	-1	-1	-1	-1	4	-1024	-768	-1	-1	-1	-1	4		0	0						Untertest4.avi	0	880	547	72	111				0	Content		-72	-111	11199415	1789920586
11216	08:57:17.346	00:00:11.216	673	-1024	-768	-1	-1	-1	-1	4	-1024	-768	-1	-1	-1	-1	4		0	0						Untertest4.avi	0	880	547	72	111				0	Content		-72	-111	11216082	1789937253
11233	08:57:17.363	00:00:11.232	674	-1024	-768	-1	-1	-1	-1	4	-1024	-768	-1	-1	-1	-1	4		0	0						Untertest4.avi	0	880	547	72	111				0	Content		-72	-111	11232563	1789953734
11249	08:57:17.379	00:00:11.249	675	-1024	-768	-1	-1	-1	-1	4	-1024	-768	-1	-1	-1	-1	4		0	0						Untertest4.avi	0	880	547	72	111				0	Content		-72	-111	11249231	1789970402
11266	08:57:17.396	00:00:11.265	676	-1024	-768	-1	-1	-1	-1	4	-1024	-768	-1	-1	-1	-1	4		0	0						Untertest4.avi	0	880	547	72	111				0	Content		-72	-111	11265898	1789987069
11282	08:57:17.412	00:00:11.282	677	-1024	-768	-1	-1	-1	-1	4	-1024	-768	-1	-1	-1	-1	4		0	0						Untertest4.avi	0	880	547	72	111				0	Content		-72	-111	11282144	1790003315
11299	08:57:17.429	00:00:11.298	678	-1024	-768	-1	-1	-1	-1	4	-1024	-768	-1	-1	-1	-1	4		0	0						Untertest4.avi	0	880	547	72	111				0	Content		-72	-111	11298768	1790019939
11315	08:57:17.445	00:00:11.315	679	-1024	-768	-1	-1	-1	-1	4	-1024	-768	-1	-1	-1	-1	4		0	0						Untertest4.avi	0	880	547	72	111				0	Content		-72	-111	11315443	1790036614
11332	08:57:17.462	00:00:11.332	680	-1024	-768	-1	-1	-1	-1	4	-1024	-768	-1	-1	-1	-1	4		0	0						Untertest4.avi	0	880	547	72	111				0	Content		-72	-111	11332102	1790053273
11349	08:57:17.479	00:00:11.348	681	-1024	-768	-1	-1	-1	-1	4	-1024	-768	-1	-1	-1	-1	4		0	0						Untertest4.avi	0	880	547	72	111				0	Content		-72	-111	11348770	1790069941
11366	08:57:17.496	00:00:11.365	682	-1024	-768	-1	-1	-1	-1	4	-1024	-768	-1	-1	-1	-1	4		0	0						Untertest4.avi	0	880	547	72	111				0	Content		-72	-111	11365703	1790086874
11382	08:57:17.512	00:00:11.382	683	-1024	-768	-1	-1	-1	-1	4	-1024	-768	-1	-1	-1	-1	4		0	0						Untertest4.avi	0	880	547	72	111				0	Content		-72	-111	11382370	1790103541
11399	08:57:17.529	00:00:11.399	684	-1024	-768	-1	-1	-1	-1	4	-1024	-768	-1	-1	-1	-1	4		0	0						Untertest4.avi	0	880	547	72	111				0	Content		-72	-111	11399339	1790120510
11416	08:57:17.546	00:00:11.416	685	-1024	-768	-1	-1	-1	-1	4	-1024	-768	-1	-1	-1	-1	4		0	0						Untertest4.avi	0	880	547	72	111				0	Content		-72	-111	11416006	1790137177
11433	08:57:17.563	00:00:11.432	686	-1024	-768	-1	-1	-1	-1	4	-1024	-768	-1	-1	-1	-1	4		0	0						Untertest4.avi	0	880	547	72	111				0	Content		-72	-111	11432673	1790153844
11450	08:57:17.580	00:00:11.449	687	-1024	-768	-1	-1	-1	-1	4	-1024	-768	-1	-1	-1	-1	4		0	0						Untertest4.avi	0	880	547	72	111				0	Content		-72	-111	11449965	1790171136
11467	08:57:17.597	00:00:11.466	688	-1024	-768	-1	-1	-1	-1	4	-1024	-768	-1	-1	-1	-1	4		0	0						Untertest4.avi	0	880	547	72	111				0	Content		-72	-111	11466632	1790187803
11483	08:57:17.613	00:00:11.482	689	-1024	-768	-1	-1	-1	-1	4	-1024	-768	-1	-1	-1	-1	4		0	0						Untertest4.avi	0	880	547	72	111				0	Content		-72	-111	11482839	1790204010
11500	08:57:17.630	00:00:11.499	690	-1024	-768	-1	-1	-1	-1	4	-1024	-768	-1	-1	-1	-1	4		0	0						Untertest4.avi	0	880	547	72	111				0	Content		-72	-111	11499506	1790220677
11516	08:57:17.646	00:00:11.516	691	-1024	-768	-1	-1	-1	-1	4	-1024	-768	-1	-1	-1	-1	4		0	0						Untertest4.avi	0	880	547	72	111				0	Content		-72	-111	11516174	1790237345
11532	08:57:17.662	00:00:11.532	692	-1024	-768	-1	-1	-1	-1	4	-1024	-768	-1	-1	-1	-1	4		0	0						Untertest4.avi	0	880	547	72	111				0	Content		-72	-111	11532001	1790253172
11549	08:57:17.679	00:00:11.548	693	-1024	-768	-1	-1	-1	-1	4	-1024	-768	-1	-1	-1	-1	4		0	0						Untertest4.avi	0	880	547	72	111				0	Content		-72	-111	11548623	1790269794
11565	08:57:17.695	00:00:11.565	694	-1024	-768	-1	-1	-1	-1	4	-1024	-768	-1	-1	-1	-1	4		0	0						Untertest4.avi	0	880	547	72	111				0	Content		-72	-111	11565312	1790286483
11582	08:57:17.712	00:00:11.581	695	-1024	-768	-1	-1	-1	-1	4	-1024	-768	-1	-1	-1	-1	4		0	0						Untertest4.avi	0	880	547	72	111				0	Content		-72	-111	11581979	1790303150
11599	08:57:17.729	00:00:11.598	696	-1024	-768	-1	-1	-1	-1	4	-1024	-768	-1	-1	-1	-1	4		0	0						Untertest4.avi	0	880	547	72	111				0	Content		-72	-111	11598646	1790319817
11615	08:57:17.745	00:00:11.615	697	-1024	-768	-1	-1	-1	-1	4	-1024	-768	-1	-1	-1	-1	4		0	0						Untertest4.avi	0	880	547	72	111				0	Content		-72	-111	11615262	1790336433
11632	08:57:17.762	00:00:11.631	698	-1024	-768	-1	-1	-1	-1	4	-1024	-768	-1	-1	-1	-1	4		0	0						Untertest4.avi	0	880	547	72	111				0	Content		-72	-111	11631929	1790353100
11649	08:57:17.779	00:00:11.648	699	-1024	-768	-1	-1	-1	-1	4	-1024	-768	-1	-1	-1	-1	4		0	0						Untertest4.avi	0	880	547	72	111				0	Content		-72	-111	11648596	1790369767
11665	08:57:17.795	00:00:11.665	700	-1024	-768	-1	-1	-1	-1	4	-1024	-768	-1	-1	-1	-1	4		0	0						Untertest4.avi	0	880	547	72	111				0	Content		-72	-111	11665232	1790386403
11682	08:57:17.812	00:00:11.681	701	-1024	-768	-1	-1	-1	-1	4	-1024	-768	-1	-1	-1	-1	4		0	0						Untertest4.avi	0	880	547	72	111				0	Content		-72	-111	11681899	1790403070
11699	08:57:17.829	00:00:11.698	702	-1024	-768	-1	-1	-1	-1	4	-1024	-768	-1	-1	-1	-1	4		0	0						Untertest4.avi	0	880	547	72	111				0	Content		-72	-111	11698721	1790419892
11715	08:57:17.845	00:00:11.715	703	-1024	-768	-1	-1	-1	-1	4	-1024	-768	-1	-1	-1	-1	4		0	0						Untertest4.avi	0	880	547	72	111				0	Content		-72	-111	11715388	1790436559
11732	08:57:17.862	00:00:11.732	704	-1024	-768	-1	-1	-1	-1	4	-1024	-768	-1	-1	-1	-1	4		0	0						Untertest4.avi	0	880	547	72	111				0	Content		-72	-111	11732056	1790453227
11749	08:57:17.879	00:00:11.749	705	-1024	-768	-1	-1	-1	-1	4	-1024	-768	-1	-1	-1	-1	4		0	0						Untertest4.avi	0	880	547	72	111				0	Content		-72	-111	11749209	1790470380
11766	08:57:17.896	00:00:11.765	706	-1024	-768	-1	-1	-1	-1	4	-1024	-768	-1	-1	-1	-1	4		0	0						Untertest4.avi	0	880	547	72	111				0	Content		-72	-111	11765876	1790487047
11783	08:57:17.913	00:00:11.782	707	-1024	-768	-1	-1	-1	-1	4	-1024	-768	-1	-1	-1	-1	4		0	0						Untertest4.avi	0	880	547	72	111				0	Content		-72	-111	11782912	1790504083
11800	08:57:17.930	00:00:11.799	708	-1024	-768	-1	-1	-1	-1	4	-1024	-768	-1	-1	-1	-1	4		0	0						Untertest4.avi	0	880	547	72	111				0	Content		-72	-111	11799579	1790520750
11816	08:57:17.946	00:00:11.816	709	-1024	-768	-1	-1	-1	-1	4	-1024	-768	-1	-1	-1	-1	4		0	0						Untertest4.avi	0	880	547	72	111				0	Content		-72	-111	11816246	1790537417
11832	08:57:17.962	00:00:11.832	710	-1024	-768	-1	-1	-1	-1	4	-1024	-768	-1	-1	-1	-1	4		0	0						Untertest4.avi	0	880	547	72	111				0	Content		-72	-111	11832365	1790553536
11849	08:57:17.979	00:00:11.849	711	-1024	-768	-1	-1	-1	-1	4	-1024	-768	-1	-1	-1	-1	4		0	0						Untertest4.avi	0	880	547	72	111				0	Content		-72	-111	11849032	1790570203
11866	08:57:17.996	00:00:11.865	712	-1024	-768	-1	-1	-1	-1	4	-1024	-768	-1	-1	-1	-1	4		0	0						Untertest4.avi	0	880	547	72	111				0	Content		-72	-111	11865513	1790586684
11882	08:57:18.012	00:00:11.882	713	-1024	-768	-1	-1	-1	-1	4	-1024	-768	-1	-1	-1	-1	4		0	0						Untertest4.avi	0	880	547	72	111				0	Content		-72	-111	11882181	1790603352
11899	08:57:18.029	00:00:11.898	714	-1024	-768	-1	-1	-1	-1	4	-1024	-768	-1	-1	-1	-1	4		0	0						Untertest4.avi	0	880	547	72	111				0	Content		-72	-111	11898848	1790620019
11915	08:57:18.045	00:00:11.915	715	-1024	-768	-1	-1	-1	-1	4	-1024	-768	-1	-1	-1	-1	4		0	0						Untertest4.avi	0	880	547	72	111				0	Content		-72	-111	11915100	1790636271
11932	08:57:18.062	00:00:11.931	716	-1024	-768	-1	-1	-1	-1	4	-1024	-768	-1	-1	-1	-1	4		0	0						Untertest4.avi	0	880	547	72	111				0	Content		-72	-111	11931722	1790652893
11948	08:57:18.078	00:00:11.948	717	-1024	-768	-1	-1	-1	-1	4	-1024	-768	-1	-1	-1	-1	4		0	0						Untertest4.avi	0	880	547	72	111				0	Content		-72	-111	11948398	1790669569
11965	08:57:18.095	00:00:11.965	718	-1024	-768	-1	-1	-1	-1	4	-1024	-768	-1	-1	-1	-1	4		0	0						Untertest4.avi	0	880	547	72	111				0	Content		-72	-111	11965058	1790686229
11982	08:57:18.112	00:00:11.981	719	-1024	-768	-1	-1	-1	-1	4	-1024	-768	-1	-1	-1	-1	4		0	0						Untertest4.avi	0	880	547	72	111				0	Content		-72	-111	11981725	1790702896
11999	08:57:18.129	00:00:11.998	720	-1024	-768	-1	-1	-1	-1	4	-1024	-768	-1	-1	-1	-1	4		0	0						Untertest4.avi	0	880	547	72	111				0	Content		-72	-111	11998659	1790719830
12015	08:57:18.145	00:00:12.015	721	-1024	-768	-1	-1	-1	-1	4	-1024	-768	-1	-1	-1	-1	4		0	0						Untertest4.avi	0	880	547	72	111				0	Content		-72	-111	12015326	1790736497
12032	08:57:18.162	00:00:12.032	722	-1024	-768	-1	-1	-1	-1	4	-1024	-768	-1	-1	-1	-1	4		0	0						Untertest4.avi	0	880	547	72	111				0	Content		-72	-111	12032289	1790753460
12049	08:57:18.179	00:00:12.048	723	-1024	-768	-1	-1	-1	-1	4	-1024	-768	-1	-1	-1	-1	4		0	0						Untertest4.avi	0	880	547	72	111				0	Content		-72	-111	12048957	1790770128
12066	08:57:18.196	00:00:12.065	724	-1024	-768	-1	-1	-1	-1	4	-1024	-768	-1	-1	-1	-1	4		0	0						Untertest4.avi	0	880	547	72	111				0	Content		-72	-111	12065624	1790786795
12083	08:57:18.213	00:00:12.082	725	-1024	-768	-1	-1	-1	-1	4	-1024	-768	-1	-1	-1	-1	4		0	0						Untertest4.avi	0	880	547	72	111				0	Content		-72	-111	12082854	1790804025
12100	08:57:18.230	00:00:12.099	726	-1024	-768	-1	-1	-1	-1	4	-1024	-768	-1	-1	-1	-1	4		0	0						Untertest4.avi	0	880	547	72	111				0	Content		-72	-111	12099522	1790820693
12116	08:57:18.246	00:00:12.115	727	-1024	-768	-1	-1	-1	-1	4	-1024	-768	-1	-1	-1	-1	4		0	0						Untertest4.avi	0	880	547	72	111				0	Content		-72	-111	12115750	1790836921
12132	08:57:18.262	00:00:12.132	728	-1024	-768	-1	-1	-1	-1	4	-1024	-768	-1	-1	-1	-1	4		0	0						Untertest4.avi	0	880	547	72	111				0	Content		-72	-111	12132417	1790853588
12149	08:57:18.279	00:00:12.149	729	-1024	-768	-1	-1	-1	-1	4	-1024	-768	-1	-1	-1	-1	4		0	0						Untertest4.avi	0	880	547	72	111				0	Content		-72	-111	12149085	1790870256
12165	08:57:18.295	00:00:12.164	730	-1024	-768	-1	-1	-1	-1	4	-1024	-768	-1	-1	-1	-1	4		0	0						Untertest4.avi	0	880	547	72	111				0	Content		-72	-111	12164832	1790886003
12182	08:57:18.312	00:00:12.181	731	-1024	-768	-1	-1	-1	-1	4	-1024	-768	-1	-1	-1	-1	4		0	0						Untertest4.avi	0	880	547	72	111				0	Content		-72	-111	12181577	1790902748
12198	08:57:18.328	00:00:12.198	732	-1024	-768	-1	-1	-1	-1	4	-1024	-768	-1	-1	-1	-1	4		0	0						Untertest4.avi	0	880	547	72	111				0	Content		-72	-111	12198265	1790919436
12215	08:57:18.345	00:00:12.214	733	-1024	-768	-1	-1	-1	-1	4	-1024	-768	-1	-1	-1	-1	4		0	0						Untertest4.avi	0	880	547	72	111				0	Content		-72	-111	12214932	1790936103
12232	08:57:18.362	00:00:12.231	734	-1024	-768	-1	-1	-1	-1	4	-1024	-768	-1	-1	-1	-1	4		0	0						Untertest4.avi	0	880	547	72	111				0	Content		-72	-111	12231599	1790952770
12248	08:57:18.378	00:00:12.248	735	-1024	-768	-1	-1	-1	-1	4	-1024	-768	-1	-1	-1	-1	4		0	0						Untertest4.avi	0	880	547	72	111				0	Content		-72	-111	12248215	1790969386
12265	08:57:18.395	00:00:12.264	736	-1024	-768	-1	-1	-1	-1	4	-1024	-768	-1	-1	-1	-1	4		0	0						Untertest4.avi	0	880	547	72	111				0	Content		-72	-111	12264883	1790986054
12282	08:57:18.412	00:00:12.281	737	-1024	-768	-1	-1	-1	-1	4	-1024	-768	-1	-1	-1	-1	4		0	0						Untertest4.avi	0	880	547	72	111				0	Content		-72	-111	12281550	1791002721
12298	08:57:18.428	00:00:12.298	738	-1024	-768	-1	-1	-1	-1	4	-1024	-768	-1	-1	-1	-1	4		0	0						Untertest4.avi	0	880	547	72	111				0	Content		-72	-111	12298184	1791019355
12315	08:57:18.445	00:00:12.314	739	-1024	-768	-1	-1	-1	-1	4	-1024	-768	-1	-1	-1	-1	4		0	0						Untertest4.avi	0	880	547	72	111				0	Content		-72	-111	12314852	1791036023
12332	08:57:18.462	00:00:12.331	740	-1024	-768	-1	-1	-1	-1	4	-1024	-768	-1	-1	-1	-1	4		0	0						Untertest4.avi	0	880	547	72	111				0	Content		-72	-111	12331673	1791052844
12348	08:57:18.478	00:00:12.348	741	-1024	-768	-1	-1	-1	-1	4	-1024	-768	-1	-1	-1	-1	4		0	0						Untertest4.avi	0	880	547	72	111				0	Content		-72	-111	12348340	1791069511
12365	08:57:18.495	00:00:12.365	742	-1024	-768	-1	-1	-1	-1	4	-1024	-768	-1	-1	-1	-1	4		0	0						Untertest4.avi	0	880	547	72	111				0	Content		-72	-111	12365008	1791086179
12382	08:57:18.512	00:00:12.382	743	-1024	-768	-1	-1	-1	-1	4	-1024	-768	-1	-1	-1	-1	4		0	0						Untertest4.avi	0	880	547	72	111				0	Content		-72	-111	12382160	1791103331
12399	08:57:18.529	00:00:12.398	744	-1024	-768	-1	-1	-1	-1	4	-1024	-768	-1	-1	-1	-1	4		0	0						Untertest4.avi	0	880	547	72	111				0	Content		-72	-111	12398827	1791119998
12416	08:57:18.546	00:00:12.415	745	-1024	-768	-1	-1	-1	-1	4	-1024	-768	-1	-1	-1	-1	4		0	0						Untertest4.avi	0	880	547	72	111				0	Content		-72	-111	12415864	1791137035
12433	08:57:18.563	00:00:12.432	746	-1024	-768	-1	-1	-1	-1	4	-1024	-768	-1	-1	-1	-1	4		0	0						Untertest4.avi	0	880	547	72	111				0	Content		-72	-111	12432531	1791153702
12449	08:57:18.579	00:00:12.449	747	-1024	-768	-1	-1	-1	-1	4	-1024	-768	-1	-1	-1	-1	4		0	0						Untertest4.avi	0	880	547	72	111				0	Content		-72	-111	12449198	1791170369
12465	08:57:18.595	00:00:12.465	748	-1024	-768	-1	-1	-1	-1	4	-1024	-768	-1	-1	-1	-1	4		0	0						Untertest4.avi	0	880	547	72	111				0	Content		-72	-111	12465261	1791186432
12482	08:57:18.612	00:00:12.481	749	-1024	-768	-1	-1	-1	-1	4	-1024	-768	-1	-1	-1	-1	4		0	0						Untertest4.avi	0	880	547	72	111				0	Content		-72	-111	12481928	1791203099
12498	08:57:18.628	00:00:12.498	750	-1024	-768	-1	-1	-1	-1	4	-1024	-768	-1	-1	-1	-1	4		0	0						Untertest4.avi	0	880	547	72	111				0	Content		-72	-111	12498387	1791219558
12515	08:57:18.645	00:00:12.515	751	-1024	-768	-1	-1	-1	-1	4	-1024	-768	-1	-1	-1	-1	4		0	0						Untertest4.avi	0	880	547	72	111				0	Content		-72	-111	12515055	1791236226
12532	08:57:18.662	00:00:12.531	752	-1024	-768	-1	-1	-1	-1	4	-1024	-768	-1	-1	-1	-1	4		0	0						Untertest4.avi	0	880	547	72	111				0	Content		-72	-111	12531722	1791252893
12548	08:57:18.678	00:00:12.547	753	-1024	-768	-1	-1	-1	-1	4	-1024	-768	-1	-1	-1	-1	4		0	0						Untertest4.avi	0	880	547	72	111				0	Content		-72	-111	12547927	1791269098
12565	08:57:18.695	00:00:12.564	754	-1024	-768	-1	-1	-1	-1	4	-1024	-768	-1	-1	-1	-1	4		0	0						Untertest4.avi	0	880	547	72	111				0	Content		-72	-111	12564674	1791285845
12581	08:57:18.711	00:00:12.581	755	-1024	-768	-1	-1	-1	-1	4	-1024	-768	-1	-1	-1	-1	4		0	0						Untertest4.avi	0	880	547	72	111				0	Content		-72	-111	12581349	1791302520
12598	08:57:18.728	00:00:12.597	756	-1024	-768	-1	-1	-1	-1	4	-1024	-768	-1	-1	-1	-1	4		0	0						Untertest4.avi	0	880	547	72	111				0	Content		-72	-111	12597946	1791319117
12615	08:57:18.745	00:00:12.614	757	-1024	-768	-1	-1	-1	-1	4	-1024	-768	-1	-1	-1	-1	4		0	0						Untertest4.avi	0	880	547	72	111				0	Content		-72	-111	12614613	1791335784
12632	08:57:18.762	00:00:12.631	758	-1024	-768	-1	-1	-1	-1	4	-1024	-768	-1	-1	-1	-1	4		0	0						Untertest4.avi	0	880	547	72	111				0	Content		-72	-111	12631516	1791352687
12648	08:57:18.778	00:00:12.648	759	-1024	-768	-1	-1	-1	-1	4	-1024	-768	-1	-1	-1	-1	4		0	0						Untertest4.avi	0	880	547	72	111				0	Content		-72	-111	12648183	1791369354
12665	08:57:18.795	00:00:12.665	760	-1024	-768	-1	-1	-1	-1	4	-1024	-768	-1	-1	-1	-1	4		0	0						Untertest4.avi	0	880	547	72	111				0	Content		-72	-111	12665178	1791386349
12682	08:57:18.812	00:00:12.681	761	-1024	-768	-1	-1	-1	-1	4	-1024	-768	-1	-1	-1	-1	4		0	0						Untertest4.avi	0	880	547	72	111				0	Content		-72	-111	12681846	1791403017
12699	08:57:18.829	00:00:12.698	762	-1024	-768	-1	-1	-1	-1	4	-1024	-768	-1	-1	-1	-1	4		0	0						Untertest4.avi	0	880	547	72	111				0	Content		-72	-111	12698513	1791419684
12716	08:57:18.846	00:00:12.715	763	-1024	-768	-1	-1	-1	-1	4	-1024	-768	-1	-1	-1	-1	4		0	0						Untertest4.avi	0	880	547	72	111				0	Content		-72	-111	12715776	1791436947
12732	08:57:18.862	00:00:12.732	764	-1024	-768	-1	-1	-1	-1	4	-1024	-768	-1	-1	-1	-1	4		0	0						Untertest4.avi	0	880	547	72	111				0	Content		-72	-111	12732444	1791453615
12749	08:57:18.879	00:00:12.748	765	-1024	-768	-1	-1	-1	-1	4	-1024	-768	-1	-1	-1	-1	4		0	0						Untertest4.avi	0	880	547	72	111				0	Content		-72	-111	12748684	1791469855
12765	08:57:18.895	00:00:12.765	766	-1024	-768	-1	-1	-1	-1	4	-1024	-768	-1	-1	-1	-1	4		0	0						Untertest4.avi	0	880	547	72	111				0	Content		-72	-111	12765351	1791486522
12782	08:57:18.912	00:00:12.782	767	-1024	-768	-1	-1	-1	-1	4	-1024	-768	-1	-1	-1	-1	4		0	0						Untertest4.avi	0	880	547	72	111				0	Content		-72	-111	12782019	1791503190
12798	08:57:18.928	00:00:12.797	768	-1024	-768	-1	-1	-1	-1	4	-1024	-768	-1	-1	-1	-1	4		0	0						Untertest4.avi	0	880	547	72	111				0	Content		-72	-111	12797782	1791518953
12814	08:57:18.944	00:00:12.814	769	-1024	-768	-1	-1	-1	-1	4	-1024	-768	-1	-1	-1	-1	4		0	0						Untertest4.avi	0	880	547	72	111				0	Content		-72	-111	12814404	1791535575
12831	08:57:18.961	00:00:12.831	770	-1024	-768	-1	-1	-1	-1	4	-1024	-768	-1	-1	-1	-1	4		0	0						Untertest4.avi	0	880	547	72	111				0	Content		-72	-111	12831088	1791552259
12848	08:57:18.978	00:00:12.847	771	-1024	-768	-1	-1	-1	-1	4	-1024	-768	-1	-1	-1	-1	4		0	0						Untertest4.avi	0	880	547	72	111				0	Content		-72	-111	12847756	1791568927
12864	08:57:18.994	00:00:12.864	772	-1024	-768	-1	-1	-1	-1	4	-1024	-768	-1	-1	-1	-1	4		0	0						Untertest4.avi	0	880	547	72	111				0	Content		-72	-111	12864423	1791585594
12881	08:57:19.011	00:00:12.881	773	-1024	-768	-1	-1	-1	-1	4	-1024	-768	-1	-1	-1	-1	4		0	0						Untertest4.avi	0	880	547	72	111				0	Content		-72	-111	12881081	1791602252
12898	08:57:19.028	00:00:12.897	774	-1024	-768	-1	-1	-1	-1	4	-1024	-768	-1	-1	-1	-1	4		0	0						Untertest4.avi	0	880	547	72	111				0	Content		-72	-111	12897749	1791618920
12914	08:57:19.044	00:00:12.914	775	-1024	-768	-1	-1	-1	-1	4	-1024	-768	-1	-1	-1	-1	4		0	0						Untertest4.avi	0	880	547	72	111				0	Content		-72	-111	12914416	1791635587
12931	08:57:19.061	00:00:12.931	776	-1024	-768	-1	-1	-1	-1	4	-1024	-768	-1	-1	-1	-1	4		0	0						Untertest4.avi	0	880	547	72	111				0	Content		-72	-111	12931031	1791652202
12948	08:57:19.078	00:00:12.947	777	-1024	-768	-1	-1	-1	-1	4	-1024	-768	-1	-1	-1	-1	4		0	0						Untertest4.avi	0	880	547	72	111				0	Content		-72	-111	12947699	1791668870
12965	08:57:19.095	00:00:12.964	778	-1024	-768	-1	-1	-1	-1	4	-1024	-768	-1	-1	-1	-1	4		0	0						Untertest4.avi	0	880	547	72	111				0	Content		-72	-111	12964556	1791685727
12981	08:57:19.111	00:00:12.981	779	-1024	-768	-1	-1	-1	-1	4	-1024	-768	-1	-1	-1	-1	4		0	0						Untertest4.avi	0	880	547	72	111				0	Content		-72	-111	12981223	1791702394
12998	08:57:19.128	00:00:12.997	780	-1024	-768	-1	-1	-1	-1	4	-1024	-768	-1	-1	-1	-1	4		0	0						Untertest4.avi	0	880	547	72	111				0	Content		-72	-111	12997891	1791719062
13015	08:57:19.145	00:00:13.015	781	-1024	-768	-1	-1	-1	-1	4	-1024	-768	-1	-1	-1	-1	4		0	0						Untertest4.avi	0	880	547	72	111				0	Content		-72	-111	13015018	1791736189
13032	08:57:19.162	00:00:13.031	782	-1024	-768	-1	-1	-1	-1	4	-1024	-768	-1	-1	-1	-1	4		0	0						Untertest4.avi	0	880	547	72	111				0	Content		-72	-111	13031685	1791752856
13049	08:57:19.179	00:00:13.048	783	-1024	-768	-1	-1	-1	-1	4	-1024	-768	-1	-1	-1	-1	4		0	0						Untertest4.avi	0	880	547	72	111				0	Content		-72	-111	13048714	1791769885
13065	08:57:19.195	00:00:13.065	784	-1024	-768	-1	-1	-1	-1	4	-1024	-768	-1	-1	-1	-1	4		0	0						Untertest4.avi	0	880	547	72	111				0	Content		-72	-111	13065381	1791786552
13082	08:57:19.212	00:00:13.082	785	-1024	-768	-1	-1	-1	-1	4	-1024	-768	-1	-1	-1	-1	4		0	0						Untertest4.avi	0	880	547	72	111				0	Content		-72	-111	13082048	1791803219
13098	08:57:19.228	00:00:13.098	786	-1024	-768	-1	-1	-1	-1	4	-1024	-768	-1	-1	-1	-1	4		0	0						Untertest4.avi	0	880	547	72	111				0	Content		-72	-111	13098157	1791819328
13115	08:57:19.245	00:00:13.114	787	-1024	-768	-1	-1	-1	-1	4	-1024	-768	-1	-1	-1	-1	4		0	0						Untertest4.avi	0	880	547	72	111				0	Content		-72	-111	13114824	1791835995
13131	08:57:19.261	00:00:13.131	788	-1024	-768	-1	-1	-1	-1	4	-1024	-768	-1	-1	-1	-1	4		0	0						Untertest4.avi	0	880	547	72	111				0	Content		-72	-111	13131305	1791852476
13148	08:57:19.278	00:00:13.147	789	-1024	-768	-1	-1	-1	-1	4	-1024	-768	-1	-1	-1	-1	4		0	0						Untertest4.avi	0	880	547	72	111				0	Content		-72	-111	13147972	1791869143
13165	08:57:19.295	00:00:13.164	790	-1024	-768	-1	-1	-1	-1	4	-1024	-768	-1	-1	-1	-1	4		0	0						Untertest4.avi	0	880	547	72	111				0	Content		-72	-111	13164640	1791885811
13181	08:57:19.311	00:00:13.180	791	-1024	-768	-1	-1	-1	-1	4	-1024	-768	-1	-1	-1	-1	4		0	0						Untertest4.avi	0	880	547	72	111				0	Content		-72	-111	13180885	1791902056
13198	08:57:19.328	00:00:13.197	792	-1024	-768	-1	-1	-1	-1	4	-1024	-768	-1	-1	-1	-1	4		0	0						Untertest4.avi	0	880	547	72	111				0	Content		-72	-111	13197517	1791918688
13214	08:57:19.344	00:00:13.214	793	-1024	-768	-1	-1	-1	-1	4	-1024	-768	-1	-1	-1	-1	4		0	0						Untertest4.avi	0	880	547	72	111				0	Content		-72	-111	13214312	1791935483
13231	08:57:19.361	00:00:13.230	794	-1024	-768	-1	-1	-1	-1	4	-1024	-768	-1	-1	-1	-1	4		0	0						Untertest4.avi	0	880	547	72	111				0	Content		-72	-111	13230912	1791952083
13248	08:57:19.378	00:00:13.247	795	-1024	-768	-1	-1	-1	-1	4	-1024	-768	-1	-1	-1	-1	4		0	0						Untertest4.avi	0	880	547	72	111				0	Content		-72	-111	13247579	1791968750
13264	08:57:19.394	00:00:13.264	796	-1024	-768	-1	-1	-1	-1	4	-1024	-768	-1	-1	-1	-1	4		0	0						Untertest4.avi	0	880	547	72	111				0	Content		-72	-111	13264488	1791985659
13281	08:57:19.411	00:00:13.281	797	-1024	-768	-1	-1	-1	-1	4	-1024	-768	-1	-1	-1	-1	4		0	0						Untertest4.avi	0	880	547	72	111				0	Content		-72	-111	13281155	1792002326
13298	08:57:19.428	00:00:13.298	798	-1024	-768	-1	-1	-1	-1	4	-1024	-768	-1	-1	-1	-1	4		0	0						Untertest4.avi	0	880	547	72	111				0	Content		-72	-111	13298110	1792019281
13315	08:57:19.445	00:00:13.314	799	-1024	-768	-1	-1	-1	-1	4	-1024	-768	-1	-1	-1	-1	4		0	0						Untertest4.avi	0	880	547	72	111				0	Content		-72	-111	13314778	1792035949
13331	08:57:19.461	00:00:13.331	800	-1024	-768	-1	-1	-1	-1	4	-1024	-768	-1	-1	-1	-1	4		0	0						Untertest4.avi	0	880	547	72	111				0	Content		-72	-111	13331445	1792052616
13349	08:57:19.479	00:00:13.348	801	-1024	-768	-1	-1	-1	-1	4	-1024	-768	-1	-1	-1	-1	4		0	0						Untertest4.avi	0	880	547	72	111				0	Content		-72	-111	13348722	1792069893
13365	08:57:19.495	00:00:13.365	802	-1024	-768	-1	-1	-1	-1	4	-1024	-768	-1	-1	-1	-1	4		0	0						Untertest4.avi	0	880	547	72	111				0	Content		-72	-111	13365390	1792086561
13382	08:57:19.512	00:00:13.381	803	-1024	-768	-1	-1	-1	-1	4	-1024	-768	-1	-1	-1	-1	4		0	0						Untertest4.avi	0	880	547	72	111				0	Content		-72	-111	13381635	1792102806
13398	08:57:19.528	00:00:13.398	804	-1024	-768	-1	-1	-1	-1	4	-1024	-768	-1	-1	-1	-1	4		0	0						Untertest4.avi	0	880	547	72	111				0	Content		-72	-111	13398302	1792119473
13415	08:57:19.545	00:00:13.414	805	-1024	-768	-1	-1	-1	-1	4	-1024	-768	-1	-1	-1	-1	4		0	0						Untertest4.avi	0	880	547	72	111				0	Content		-72	-111	13414970	1792136141
13431	08:57:19.561	00:00:13.430	806	-1024	-768	-1	-1	-1	-1	4	-1024	-768	-1	-1	-1	-1	4		0	0						Untertest4.avi	0	880	547	72	111				0	Content		-72	-111	13430746	1792151917
13447	08:57:19.577	00:00:13.447	807	-1024	-768	-1	-1	-1	-1	4	-1024	-768	-1	-1	-1	-1	4		0	0						Untertest4.avi	0	880	547	72	111				0	Content		-72	-111	13447367	1792168538
13464	08:57:19.594	00:00:13.464	808	-1024	-768	-1	-1	-1	-1	4	-1024	-768	-1	-1	-1	-1	4		0	0						Untertest4.avi	0	880	547	72	111				0	Content		-72	-111	13464114	1792185285
13481	08:57:19.611	00:00:13.480	809	-1024	-768	-1	-1	-1	-1	4	-1024	-768	-1	-1	-1	-1	4		0	0						Untertest4.avi	0	880	547	72	111				0	Content		-72	-111	13480744	1792201915
13497	08:57:19.627	00:00:13.497	810	-1024	-768	-1	-1	-1	-1	4	-1024	-768	-1	-1	-1	-1	4		0	0						Untertest4.avi	0	880	547	72	111				0	Content		-72	-111	13497411	1792218582
13514	08:57:19.644	00:00:13.514	811	-1024	-768	-1	-1	-1	-1	4	-1024	-768	-1	-1	-1	-1	4		0	0						Untertest4.avi	0	880	547	72	111				0	Content		-72	-111	13514012	1792235183
13531	08:57:19.661	00:00:13.530	812	-1024	-768	-1	-1	-1	-1	4	-1024	-768	-1	-1	-1	-1	4		0	0						Untertest4.avi	0	880	547	72	111				0	Content		-72	-111	13530680	1792251851
13548	08:57:19.678	00:00:13.547	813	-1024	-768	-1	-1	-1	-1	4	-1024	-768	-1	-1	-1	-1	4		0	0						Untertest4.avi	0	880	547	72	111				0	Content		-72	-111	13547532	1792268703
13564	08:57:19.694	00:00:13.564	814	-1024	-768	-1	-1	-1	-1	4	-1024	-768	-1	-1	-1	-1	4		0	0						Untertest4.avi	0	880	547	72	111				0	Content		-72	-111	13564199	1792285370
13581	08:57:19.711	00:00:13.580	815	-1024	-768	-1	-1	-1	-1	4	-1024	-768	-1	-1	-1	-1	4		0	0						Untertest4.avi	0	880	547	72	111				0	Content		-72	-111	13580867	1792302038
13598	08:57:19.728	00:00:13.597	816	-1024	-768	-1	-1	-1	-1	4	-1024	-768	-1	-1	-1	-1	4		0	0						Untertest4.avi	0	880	547	72	111				0	Content		-72	-111	13597988	1792319159
13615	08:57:19.745	00:00:13.614	817	-1024	-768	-1	-1	-1	-1	4	-1024	-768	-1	-1	-1	-1	4		0	0						Untertest4.avi	0	880	547	72	111				0	Content		-72	-111	13614655	1792335826
13632	08:57:19.762	00:00:13.631	818	-1024	-768	-1	-1	-1	-1	4	-1024	-768	-1	-1	-1	-1	4		0	0						Untertest4.avi	0	880	547	72	111				0	Content		-72	-111	13631682	1792352853
13648	08:57:19.778	00:00:13.648	819	-1024	-768	-1	-1	-1	-1	4	-1024	-768	-1	-1	-1	-1	4		0	0						Untertest4.avi	0	880	547	72	111				0	Content		-72	-111	13648349	1792369520
13665	08:57:19.795	00:00:13.665	820	-1024	-768	-1	-1	-1	-1	4	-1024	-768	-1	-1	-1	-1	4		0	0						Untertest4.avi	0	880	547	72	111				0	Content		-72	-111	13665016	1792386187
13682	08:57:19.812	00:00:13.682	821	-1024	-768	-1	-1	-1	-1	4	-1024	-768	-1	-1	-1	-1	4		0	0						Untertest4.avi	0	880	547	72	111				0	Content		-72	-111	13682479	1792403650
13699	08:57:19.829	00:00:13.698	822	-1024	-768	-1	-1	-1	-1	4	-1024	-768	-1	-1	-1	-1	4		0	0						Untertest4.avi	0	880	547	72	111				0	Content		-72	-111	13698854	1792420025
13715	08:57:19.845	00:00:13.715	823	-1024	-768	-1	-1	-1	-1	4	-1024	-768	-1	-1	-1	-1	4		0	0						Untertest4.avi	0	880	547	72	111				0	Content		-72	-111	13715472	1792436643
13732	08:57:19.862	00:00:13.732	824	-1024	-768	-1	-1	-1	-1	4	-1024	-768	-1	-1	-1	-1	4		0	0						Untertest4.avi	0	880	547	72	111				0	Content		-72	-111	13732220	1792453391
13749	08:57:19.879	00:00:13.748	825	-1024	-768	-1	-1	-1	-1	4	-1024	-768	-1	-1	-1	-1	4		0	0						Untertest4.avi	0	880	547	72	111				0	Content		-72	-111	13748842	1792470013
13765	08:57:19.895	00:00:13.765	826	-1024	-768	-1	-1	-1	-1	4	-1024	-768	-1	-1	-1	-1	4		0	0						Untertest4.avi	0	880	547	72	111				0	Content		-72	-111	13765463	1792486634
13782	08:57:19.912	00:00:13.782	827	-1024	-768	-1	-1	-1	-1	4	-1024	-768	-1	-1	-1	-1	4		0	0						Untertest4.avi	0	880	547	72	111				0	Content		-72	-111	13782086	1792503257
13799	08:57:19.929	00:00:13.798	828	-1024	-768	-1	-1	-1	-1	4	-1024	-768	-1	-1	-1	-1	4		0	0						Untertest4.avi	0	880	547	72	111				0	Content		-72	-111	13798709	1792519880
13815	08:57:19.945	00:00:13.815	829	-1024	-768	-1	-1	-1	-1	4	-1024	-768	-1	-1	-1	-1	4		0	0						Untertest4.avi	0	880	547	72	111				0	Content		-72	-111	13815457	1792536628
13832	08:57:19.962	00:00:13.832	830	-1024	-768	-1	-1	-1	-1	4	-1024	-768	-1	-1	-1	-1	4		0	0						Untertest4.avi	0	880	547	72	111				0	Content		-72	-111	13832078	1792553249
13849	08:57:19.979	00:00:13.848	831	-1024	-768	-1	-1	-1	-1	4	-1024	-768	-1	-1	-1	-1	4		0	0						Untertest4.avi	0	880	547	72	111				0	Content		-72	-111	13848890	1792570061
13866	08:57:19.996	00:00:13.865	832	-1024	-768	-1	-1	-1	-1	4	-1024	-768	-1	-1	-1	-1	4		0	0						Untertest4.avi	0	880	547	72	111				0	Content		-72	-111	13865557	1792586728
13882	08:57:20.012	00:00:13.882	833	-1024	-768	-1	-1	-1	-1	4	-1024	-768	-1	-1	-1	-1	4		0	0						Untertest4.avi	0	880	547	72	111				0	Content		-72	-111	13882322	1792603493
13898	08:57:20.028	00:00:13.898	834	-1024	-768	-1	-1	-1	-1	4	-1024	-768	-1	-1	-1	-1	4		0	0						Untertest4.avi	0	880	547	72	111				0	Content		-72	-111	13898319	1792619490
13915	08:57:20.045	00:00:13.914	835	-1024	-768	-1	-1	-1	-1	4	-1024	-768	-1	-1	-1	-1	4		0	0						Untertest4.avi	0	880	547	72	111				0	Content		-72	-111	13914941	1792636112
13931	08:57:20.061	00:00:13.931	836	-1024	-768	-1	-1	-1	-1	4	-1024	-768	-1	-1	-1	-1	4		0	0						Untertest4.avi	0	880	547	72	111				0	Content		-72	-111	13931002	1792652173
13948	08:57:20.078	00:00:13.947	837	-1024	-768	-1	-1	-1	-1	4	-1024	-768	-1	-1	-1	-1	4		0	0						Untertest4.avi	0	880	547	72	111				0	Content		-72	-111	13947670	1792668841
13964	08:57:20.094	00:00:13.964	838	-1024	-768	-1	-1	-1	-1	4	-1024	-768	-1	-1	-1	-1	4		0	0						Untertest4.avi	0	880	547	72	111				0	Content		-72	-111	13964304	1792685475
13981	08:57:20.111	00:00:13.980	839	-1024	-768	-1	-1	-1	-1	4	-1024	-768	-1	-1	-1	-1	4		0	0						Untertest4.avi	0	880	547	72	111				0	Content		-72	-111	13980971	1792702142
13998	08:57:20.128	00:00:13.997	840	-1024	-768	-1	-1	-1	-1	4	-1024	-768	-1	-1	-1	-1	4		0	0						Untertest4.avi	0	880	547	72	111				0	Content		-72	-111	13997838	1792719009
14015	08:57:20.145	00:00:14.014	841	-1024	-768	-1	-1	-1	-1	4	-1024	-768	-1	-1	-1	-1	4		0	0						Untertest4.avi	0	880	547	72	111				0	Content		-72	-111	14014505	1792735676
14031	08:57:20.161	00:00:14.031	842	-1024	-768	-1	-1	-1	-1	4	-1024	-768	-1	-1	-1	-1	4		0	0						Untertest4.avi	0	880	547	72	111				0	Content		-72	-111	14031172	1792752343
14048	08:57:20.178	00:00:14.048	843	-1024	-768	-1	-1	-1	-1	4	-1024	-768	-1	-1	-1	-1	4		0	0						Untertest4.avi	0	880	547	72	111				0	Content		-72	-111	14048183	1792769354
14064	08:57:20.194	00:00:14.064	844	-1024	-768	-1	-1	-1	-1	4	-1024	-768	-1	-1	-1	-1	4		0	0						Untertest4.avi	0	880	547	72	111				0	Content		-72	-111	14064056	1792785227
14081	08:57:20.211	00:00:14.080	845	-1024	-768	-1	-1	-1	-1	4	-1024	-768	-1	-1	-1	-1	4		0	0						Untertest4.avi	0	880	547	72	111				0	Content		-72	-111	14080804	1792801975
14097	08:57:20.227	00:00:14.097	846	-1024	-768	-1	-1	-1	-1	4	-1024	-768	-1	-1	-1	-1	4		0	0						Untertest4.avi	0	880	547	72	111				0	Content		-72	-111	14097471	1792818642
14114	08:57:20.244	00:00:14.114	847	-1024	-768	-1	-1	-1	-1	4	-1024	-768	-1	-1	-1	-1	4		0	0						Untertest4.avi	0	880	547	72	111				0	Content		-72	-111	14114177	1792835348
14131	08:57:20.261	00:00:14.131	848	-1024	-768	-1	-1	-1	-1	4	-1024	-768	-1	-1	-1	-1	4		0	0						Untertest4.avi	0	880	547	72	111				0	Content		-72	-111	14131050	1792852221
14148	08:57:20.278	00:00:14.147	849	-1024	-768	-1	-1	-1	-1	4	-1024	-768	-1	-1	-1	-1	4		0	0						Untertest4.avi	0	880	547	72	111				0	Content		-72	-111	14147612	1792868783
14164	08:57:20.294	00:00:14.164	850	-1024	-768	-1	-1	-1	-1	4	-1024	-768	-1	-1	-1	-1	4		0	0						Untertest4.avi	0	880	547	72	111				0	Content		-72	-111	14164280	1792885451
14181	08:57:20.311	00:00:14.180	851	-1024	-768	-1	-1	-1	-1	4	-1024	-768	-1	-1	-1	-1	4		0	0						Untertest4.avi	0	880	547	72	111				0	Content		-72	-111	14180923	1792902094
14198	08:57:20.328	00:00:14.197	852	1372,32	853,2067	0,5976998	0,7106388	404,3208	2,612808	0	-1024	-768	-1	-1	-1	-1	4	10	1372	853						Untertest4.avi	0	880	547	72	111	1203	720	100	0	Content		1300	742	14197670	1792918841
14214	08:57:20.344	00:00:14.214	853	-1024	-768	-1	-1	-1	-1	4	-1024	-768	-1	-1	-1	-1	4	10	0	0						Untertest4.avi	0	880	547	72	111	1203	720	100	0	Content		-72	-111	14214170	1792935341
14231	08:57:20.361	00:00:14.230	854	-1024	-768	-1	-1	-1	-1	4	-1024	-768	-1	-1	-1	-1	4	10	0	0						Untertest4.avi	0	880	547	72	111	1203	720	100	0	Content		-72	-111	14230791	1792951962
14248	08:57:20.378	00:00:14.247	855	-1024	-768	-1	-1	-1	-1	4	1198,508	828,3719	0,4856666	0,8088579	450,5877	2,916187	0	10	1199	828						Untertest4.avi	0	880	547	72	111	1203	720	100	0	Content		1127	717	14247912	1792969083
14264	08:57:20.394	00:00:14.264	856	-1024	-768	-1	-1	-1	-1	4	-1024	-768	-1	-1	-1	-1	4	10	0	0						Untertest4.avi	0	880	547	72	111	1203	720	100	0	Content		-72	-111	14264409	1792985580
14281	08:57:20.411	00:00:14.281	857	-1024	-768	-1	-1	-1	-1	4	1136,45	786,9452	0,4850907	0,8102381	450,5878	2,887799	0	10	1136	787						Untertest4.avi	0	880	547	72	111	1203	720	100	0	Content		1064	676	14281156	1793002327
14297	08:57:20.427	00:00:14.297	858	1352,479	834,3942	0,5946755	0,7126234	410,5605	2,648072	0	-1024	-768	-1	-1	-1	-1	4	11	1352	834						Untertest4.avi	0	880	547	72	111	1280	733	117	0	Content		1280	723	14297406	1793018577
14314	08:57:20.444	00:00:14.314	859	1241,982	849,3532	0,5715343	0,7123424	410,5605	2,579036	3	1364,473	893,2667	0,5808426	0,712224	436,3388	2,742086	1	11	1364	893						Untertest4.avi	0	880	547	72	111	1280	733	117	0	Content		1292	782	14314279	1793035450
14331	08:57:20.461	00:00:14.331	860	1374,333	835,5408	0,5950733	0,7135605	406,3858	2,576947	0	-1024	-768	-1	-1	-1	-1	4	11	1374	836						Untertest4.avi	0	880	547	72	111	1280	733	117	0	Content		1302	725	14331152	1793052323
14348	08:57:20.478	00:00:14.347	861	1295,037	837,3961	0,5949008	0,7136992	406,0356	2,728263	0	-1024	-768	-1	-1	-1	-1	4	11	1295	837						Untertest4.avi	0	880	547	72	111	1280	733	117	0	Content		1223	726	14347525	1793068696
14364	08:57:20.494	00:00:14.364	862	1182,186	860,3053	0,5688612	0,7129859	406,0355	2,653631	3	1318,266	908,1392	0,5797226	0,7128478	435,9308	2,850225	1	11	1318	908						Untertest4.avi	0	880	547	72	111	1280	733	117	0	Content		1246	797	14364295	1793085466
14381	08:57:20.511	00:00:14.380	863	1383,914	844,1569	0,593318	0,714088	409,3494	2,654736	0	-1024	-768	-1	-1	-1	-1	4	11	1384	844						Untertest4.avi	0	880	547	72	111	1280	733	117	0	Content		1312	733	14380913	1793102084
14398	08:57:20.528	00:00:14.397	864	1222,545	844,6044	0,5693502	0,7134344	409,3494	2,687737	3	1325,815	885,9838	0,5778401	0,7133251	432,731	2,84113	1	11	1326	886						Untertest4.avi	0	880	547	72	111	1280	733	117	0	Content		1254	775	14397772	1793118943
14414	08:57:20.544	00:00:14.414	865	-1024	-768	-1	-1	-1	-1	4	-1024	-768	-1	-1	-1	-1	4		0	0						Untertest4.avi	0	880	547	72	111				0	Content		-72	-111	14414394	1793135565
14430	08:57:20.560	00:00:14.430	866	-1024	-768	-1	-1	-1	-1	4	-1024	-768	-1	-1	-1	-1	4		0	0						Untertest4.avi	0	880	547	72	111				0	Content		-72	-111	14430393	1793151564
14447	08:57:20.577	00:00:14.447	867	-1024	-768	-1	-1	-1	-1	4	-1024	-768	-1	-1	-1	-1	4		0	0						Untertest4.avi	0	880	547	72	111				0	Content		-72	-111	14447141	1793168312
14464	08:57:20.594	00:00:14.463	868	-1024	-768	-1	-1	-1	-1	4	-1024	-768	-1	-1	-1	-1	4		0	0						Untertest4.avi	0	880	547	72	111				0	Content		-72	-111	14463808	1793184979
14481	08:57:20.611	00:00:14.480	869	-1024	-768	-1	-1	-1	-1	4	-1024	-768	-1	-1	-1	-1	4		0	0						Untertest4.avi	0	880	547	72	111				0	Content		-72	-111	14480515	1793201686
14497	08:57:20.627	00:00:14.497	870	-1024	-768	-1	-1	-1	-1	4	-1024	-768	-1	-1	-1	-1	4		0	0						Untertest4.avi	0	880	547	72	111				0	Content		-72	-111	14497202	1793218373
14514	08:57:20.644	00:00:14.513	871	-1024	-768	-1	-1	-1	-1	4	-1024	-768	-1	-1	-1	-1	4		0	0						Untertest4.avi	0	880	547	72	111				0	Content		-72	-111	14513869	1793235040
14531	08:57:20.661	00:00:14.530	872	-1024	-768	-1	-1	-1	-1	4	-1024	-768	-1	-1	-1	-1	4		0	0						Untertest4.avi	0	880	547	72	111				0	Content		-72	-111	14530638	1793251809
14547	08:57:20.677	00:00:14.547	873	-1024	-768	-1	-1	-1	-1	4	-1024	-768	-1	-1	-1	-1	4		0	0						Untertest4.avi	0	880	547	72	111				0	Content		-72	-111	14547261	1793268432
14564	08:57:20.694	00:00:14.563	874	-1024	-768	-1	-1	-1	-1	4	-1024	-768	-1	-1	-1	-1	4		0	0						Untertest4.avi	0	880	547	72	111				0	Content		-72	-111	14563928	1793285099
14581	08:57:20.711	00:00:14.580	875	1225,979	852,6945	0,5698346	0,7130315	409,3494	2,709576	3	1339,949	896,7816	0,5788087	0,7129166	434,1074	2,874207	1	12	1340	897						Untertest4.avi	0	880	547	72	111	1333	775	100	0	Content		1268	786	14580506	1793301677
14597	08:57:20.727	00:00:14.597	876	1202,496	842,0184	0,5704852	0,7129841	409,3494	2,771953	3	1321,434	883,8556	0,5799962	0,712863	435,6328	2,951824	1	12	1321	884						Untertest4.avi	0	880	547	72	111	1333	775	100	0	Content		1249	773	14597132	1793318303
14614	08:57:20.744	00:00:14.613	877	-1024	-768	-1	-1	-1	-1	4	-1024	-768	-1	-1	-1	-1	4	12	0	0						Untertest4.avi	0	880	547	72	111	1333	775	100	0	Content		-72	-111	14613786	1793334957
14630	08:57:20.760	00:00:14.630	878	-1024	-768	-1	-1	-1	-1	4	-1024	-768	-1	-1	-1	-1	4	12	0	0						Untertest4.avi	0	880	547	72	111	1333	775	100	0	Content		-72	-111	14630453	1793351624
14647	08:57:20.777	00:00:14.647	879	1261,252	842,469	0,5830094	0,7131002	406,7066	2,688513	3	1470,021	886,6647	0,5853293	0,7130552	448,9006	2,98639	1	12	1470	887						Untertest4.avi	0	880	547	72	111	1333	775	100	0	Content		1398	776	14647202	1793368373
14664	08:57:20.794	00:00:14.663	880	1580,06	845,2618	0,5857549	0,7129334	448,9349	2,985578	3	1579,507	885,4393	0,5857847	0,7129274	448,9349	2,999704	1	12	1580	885						Untertest4.avi	0	880	547	72	111	1333	775	100	0	Content		1508	774	14663817	1793384988
14681	08:57:20.811	00:00:14.680	881	1564,173	859,4578	0,5855099	0,7129098	448,9398	3,016141	3	1560,387	900,2211	0,5855396	0,7129039	448,9398	3,028123	1	13	1560	900						Untertest4.avi	0	880	547	72	111	1389	774	483	0	Content		1488	789	14680639	1793401810
14697	08:57:20.827	00:00:14.696	882	1608,336	859,0908	0,5851324	0,7129831	448,7412	2,924315	3	1607,168	900,719	0,5851621	0,7129771	448,7412	2,936072	1	13	1607	901						Untertest4.avi	0	880	547	72	111	1389	774	483	0	Content		1535	790	14696942	1793418113
14714	08:57:20.844	00:00:14.713	883	1573,213	859,0723	0,5848445	0,7130674	448,8264	2,990838	3	1569,6	900,0386	0,5848743	0,7130614	448,8264	3,002129	1	13	1570	900						Untertest4.avi	0	880	547	72	111	1389	774	483	0	Content		1498	789	14713566	1793434737
14730	08:57:20.860	00:00:14.730	884	1577,634	848,7839	0,5844805	0,7132492	448,9064	2,92734	3	1511,621	882,702	0,5842109	0,7133545	448,9063	2,917589	1	13	1512	883						Untertest4.avi	0	880	547	72	111	1389	774	483	0	Content		1440	772	14730199	1793451370
14747	08:57:20.877	00:00:14.747	885	1450,755	861,7572	0,5839164	0,7133442	449,0074	2,902551	3	1468,134	894,4589	0,5841653	0,7134572	449,0074	2,917569	1	13	1468	894						Untertest4.avi	0	880	547	72	111	1389	774	483	0	Content		1396	783	14747259	1793468430
14764	08:57:20.894	00:00:14.764	886	1501,195	851,7717	0,5843868	0,7135083	448,7889	2,987821	3	1468,271	886,791	0,5843013	0,713581	448,7889	2,986605	1	13	1468	887						Untertest4.avi	0	880	547	72	111	1389	774	483	0	Content		1396	776	14764007	1793485178
14781	08:57:20.911	00:00:14.780	887	1416,859	854,208	0,5843115	0,7133331	448,783	3,012718	3	1430,036	881,9469	0,584564	0,7135032	448,783	3,027718	1	13	1430	882						Untertest4.avi	0	880	547	72	111	1389	774	483	0	Content		1358	771	14780631	1793501802
14797	08:57:20.927	00:00:14.796	888	1567,366	864,9025	0,585371	0,7132359	448,906	2,991704	3	1470,991	890,2857	0,584955	0,7134771	448,906	2,971759	1	13	1471	890						Untertest4.avi	0	880	547	72	111	1389	774	483	0	Content		1399	779	14796935	1793518106
14814	08:57:20.944	00:00:14.813	889	1592,176	863,3826	0,585738	0,7131883	448,9406	3,022125	3	1501,026	893,8912	0,585335	0,7133549	448,9406	3,004457	1	13	1501	894						Untertest4.avi	0	880	547	72	111	1389	774	483	0	Content		1429	783	14813556	1793534727
14830	08:57:20.960	00:00:14.830	890	1291,003	849,8143	0,5835014	0,7132731	409,0056	2,673633	3	1491,117	886,0865	0,5856816	0,7133999	448,6908	2,951134	1	13	1491	886						Untertest4.avi	0	880	547	72	111	1389	774	483	0	Content		1419	775	14830184	1793551355
14847	08:57:20.977	00:00:14.847	891	1273,071	832,7648	0,583833	0,7134349	411,7192	2,748259	3	1443,998	872,7367	0,5858242	0,7133989	448,6986	3,008362	1	13	1444	873						Untertest4.avi	0	880	547	72	111	1389	774	483	0	Content		1372	762	14847244	1793568415
14864	08:57:20.994	00:00:14.863	892	1552,22	866,4557	0,5862796	0,7130814	448,7215	3,00713	3	1459,332	895,5096	0,5858809	0,7132616	448,7215	2,987417	1	13	1459	896						Untertest4.avi	0	880	547	72	111	1389	774	483	0	Content		1387	785	14863866	1793585037
14881	08:57:21.011	00:00:14.880	893	1263,29	848,2205	0,5835479	0,7132267	409,123	2,720315	3	1458,821	880,8341	0,5857793	0,7133951	448,4509	2,999048	1	13	1459	881						Untertest4.avi	0	880	547	72	111	1389	774	483	0	Content		1387	770	14880615	1793601786
14897	08:57:21.027	00:00:14.896	894	1563,306	861,9731	0,5857919	0,7131895	448,9138	2,910045	3	1472,836	891,6808	0,5854036	0,7133566	448,9138	2,892313	1	13	1473	892						Untertest4.avi	0	880	547	72	111	1389	774	483	0	Content		1401	781	14896795	1793617966
14913	08:57:21.043	00:00:14.913	895	1269,351	846,3453	0,5828258	0,7136618	409,4807	2,679451	3	1453,934	884,9873	0,5849366	0,7137281	448,8516	2,953189	1	13	1454	885						Untertest4.avi	0	880	547	72	111	1389	774	483	0	Content		1382	774	14913417	1793634588
14930	08:57:21.060	00:00:14.930	896	1552,103	857,2502	0,5847674	0,713759	448,7458	2,931179	3	1544,029	897,5869	0,5847971	0,713753	448,7458	2,939941	1	13	1544	898						Untertest4.avi	0	880	547	72	111	1389	774	483	0	Content		1472	787	14930168	1793651339
14947	08:57:21.077	00:00:14.947	897	1297,561	854,141	0,5817587	0,7142628	411,6888	2,607173	3	1481,404	887,1628	0,5837762	0,7144542	448,9333	2,85751	1	13	1481	887						Untertest4.avi	0	880	547	72	111	1389	774	483	0	Content		1409	776	14947106	1793668277
14964	08:57:21.094	00:00:14.963	898	1259,867	829,0439	0,581417	0,7147055	412,888	2,65299	3	1415,37	867,1584	0,5832887	0,7146692	448,8683	2,894656	1	13	1415	867						Untertest4.avi	0	880	547	72	111	1389	774	483	0	Content		1343	756	14963856	1793685027
14980	08:57:21.110	00:00:14.980	899	1517,496	851,2766	0,583266	0,7148479	448,883	2,877897	3	1429,616	876,215	0,5828981	0,7150726	448,883	2,86033	1	13	1430	876						Untertest4.avi	0	880	547	72	111	1389	774	483	0	Content		1358	765	14980480	1793701651
14997	08:57:21.127	00:00:14.996	900	1297,883	831,9587	0,5807873	0,7151203	413,8694	2,590348	3	1460,576	868,7202	0,5826076	0,7151337	448,9244	2,821997	1	13	1461	869						Untertest4.avi	0	880	547	72	111	1389	774	483	0	Content		1389	758	14996782	1793717953
15013	08:57:21.143	00:00:15.013	901	1524,681	851,8127	0,5828649	0,7150449	448,9403	2,83896	3	1433,824	884,0115	0,5824714	0,7151563	448,9403	2,820238	1	13	1434	884						Untertest4.avi	0	880	547	72	111	1389	774	483	0	Content		1362	773	15013407	1793734578
15030	08:57:21.160	00:00:15.030	902	1248,972	836,72	0,58045	0,7151873	413,4226	2,601585	3	1401,512	873,4468	0,5823252	0,7152045	449,0097	2,835279	1	13	1402	873						Untertest4.avi	0	880	547	72	111	1389	774	483	0	Content		1330	762	15030031	1793751202
15047	08:57:21.177	00:00:15.047	903	1277,932	839,9757	0,5802602	0,7153217	409,4955	2,489344	3	1461,465	876,4514	0,5823249	0,715377	448,8362	2,741235	1	13	1461	876						Untertest4.avi	0	880	547	72	111	1389	774	483	0	Content		1389	765	15047097	1793768268
15064	08:57:21.194	00:00:15.063	904	1344,198	848,936	0,5776735	0,7149318	434,7809	2,618056	3	1302,907	884,1412	0,5777141	0,7149253	434,7809	2,608001	1	13	1303	884						Untertest4.avi	0	880	547	72	111	1389	774	483	0	Content		1231	773	15063846	1793785017
15080	08:57:21.210	00:00:15.080	905	1546,282	842,0814	0,5826651	0,7154813	448,9251	2,760798	3	1453,169	866,5813	0,5822706	0,7157168	448,9251	2,743165	1	13	1453	867						Untertest4.avi	0	880	547	72	111	1389	774	483	0	Content		1381	756	15080470	1793801641
15097	08:57:21.227	00:00:15.096	906	1449,866	839,1638	0,5820532	0,7158585	448,9561	2,665729	3	1455,451	867,6143	0,5822544	0,7160007	448,9561	2,67742	1	13	1455	868						Untertest4.avi	0	880	547	72	111	1389	774	483	0	Content		1383	757	15096647	1793817818
15114	08:57:21.244	00:00:15.113	907	1525,319	863,8701	0,5826111	0,7160665	448,9846	2,772156	3	1436,734	897,1097	0,5822341	0,716167	448,9846	2,754625	1	13	1437	897						Untertest4.avi	0	880	547	72	111	1389	774	483	0	Content		1365	786	15113772	1793834943
15130	08:57:21.260	00:00:15.130	908	1530,922	848,4297	0,5826055	0,7162825	448,9757	2,729887	3	1445,226	879,0796	0,5822523	0,7164178	448,9757	2,713613	1	13	1445	879						Untertest4.avi	0	880	547	72	111	1389	774	483	0	Content		1373	768	15130394	1793851565
15147	08:57:21.277	00:00:15.147	909	1565,107	861,2075	0,5826949	0,7165781	449,4301	2,776091	3	1555,05	901,9042	0,5827246	0,7165721	449,4301	2,782646	1	13	1555	902						Untertest4.avi	0	880	547	72	111	1389	774	483	0	Content		1483	791	15147101	1793868272
15163	08:57:21.293	00:00:15.163	910	-1024	-768	-1	-1	-1	-1	4	-1024	-768	-1	-1	-1	-1	4		0	0						Untertest4.avi	0	880	547	72	111				0	Content		-72	-111	15163268	1793884439
15180	08:57:21.310	00:00:15.180	911	-1024	-768	-1	-1	-1	-1	4	-1024	-768	-1	-1	-1	-1	4		0	0						Untertest4.avi	0	880	547	72	111				0	Content		-72	-111	15180015	1793901186
15197	08:57:21.327	00:00:15.196	912	-1024	-768	-1	-1	-1	-1	4	-1024	-768	-1	-1	-1	-1	4		0	0						Untertest4.avi	0	880	547	72	111				0	Content		-72	-111	15196639	1793917810
15214	08:57:21.344	00:00:15.213	913	-1024	-768	-1	-1	-1	-1	4	-1024	-768	-1	-1	-1	-1	4		0	0						Untertest4.avi	0	880	547	72	111				0	Content		-72	-111	15213632	1793934803
15230	08:57:21.360	00:00:15.230	914	-1024	-768	-1	-1	-1	-1	4	-1024	-768	-1	-1	-1	-1	4		0	0						Untertest4.avi	0	880	547	72	111				0	Content		-72	-111	15230139	1793951310
15247	08:57:21.377	00:00:15.246	915	-1024	-768	-1	-1	-1	-1	4	-1024	-768	-1	-1	-1	-1	4		0	0						Untertest4.avi	0	880	547	72	111				0	Content		-72	-111	15246760	1793967931
15264	08:57:21.394	00:00:15.263	916	-1024	-768	-1	-1	-1	-1	4	-1024	-768	-1	-1	-1	-1	4		0	0						Untertest4.avi	0	880	547	72	111				0	Content		-72	-111	15263507	1793984678
15280	08:57:21.410	00:00:15.280	917	-1024	-768	-1	-1	-1	-1	4	-1024	-768	-1	-1	-1	-1	4		0	0						Untertest4.avi	0	880	547	72	111				0	Content		-72	-111	15280134	1794001305
15297	08:57:21.427	00:00:15.296	918	-1024	-768	-1	-1	-1	-1	4	-1024	-768	-1	-1	-1	-1	4		0	0						Untertest4.avi	0	880	547	72	111				0	Content		-72	-111	15296755	1794017926
15314	08:57:21.444	00:00:15.313	919	-1024	-768	-1	-1	-1	-1	4	-1024	-768	-1	-1	-1	-1	4		0	0						Untertest4.avi	0	880	547	72	111				0	Content		-72	-111	15313504	1794034675
15330	08:57:21.460	00:00:15.330	920	-1024	-768	-1	-1	-1	-1	4	-1024	-768	-1	-1	-1	-1	4		0	0						Untertest4.avi	0	880	547	72	111				0	Content		-72	-111	15330129	1794051300
15347	08:57:21.477	00:00:15.346	921	-1024	-768	-1	-1	-1	-1	4	-1024	-768	-1	-1	-1	-1	4		0	0						Untertest4.avi	0	880	547	72	111				0	Content		-72	-111	15346930	1794068101
15364	08:57:21.494	00:00:15.363	922	-1024	-768	-1	-1	-1	-1	4	-1024	-768	-1	-1	-1	-1	4		0	0						Untertest4.avi	0	880	547	72	111				0	Content		-72	-111	15363679	1794084850
15380	08:57:21.510	00:00:15.380	923	-1024	-768	-1	-1	-1	-1	4	-1024	-768	-1	-1	-1	-1	4		0	0						Untertest4.avi	0	880	547	72	111				0	Content		-72	-111	15380178	1794101349
15397	08:57:21.527	00:00:15.396	924	-1024	-768	-1	-1	-1	-1	4	-1024	-768	-1	-1	-1	-1	4		0	0						Untertest4.avi	0	880	547	72	111				0	Content		-72	-111	15396807	1794117978
15414	08:57:21.544	00:00:15.414	925	-1024	-768	-1	-1	-1	-1	4	-1024	-768	-1	-1	-1	-1	4		0	0						Untertest4.avi	0	880	547	72	111				0	Content		-72	-111	15414178	1794135349
15430	08:57:21.560	00:00:15.429	926	-1024	-768	-1	-1	-1	-1	4	-1024	-768	-1	-1	-1	-1	4		0	0						Untertest4.avi	0	880	547	72	111				0	Content		-72	-111	15429674	1794150845
15447	08:57:21.577	00:00:15.446	927	-1024	-768	-1	-1	-1	-1	4	-1024	-768	-1	-1	-1	-1	4		0	0						Untertest4.avi	0	880	547	72	111				0	Content		-72	-111	15446799	1794167970
15463	08:57:21.593	00:00:15.462	928	-1024	-768	-1	-1	-1	-1	4	-1024	-768	-1	-1	-1	-1	4		0	0						Untertest4.avi	0	880	547	72	111				0	Content		-72	-111	15462925	1794184096
15480	08:57:21.610	00:00:15.479	929	-1024	-768	-1	-1	-1	-1	4	-1024	-768	-1	-1	-1	-1	4		0	0						Untertest4.avi	0	880	547	72	111				0	Content		-72	-111	15479546	1794200717
15496	08:57:21.626	00:00:15.496	930	-1024	-768	-1	-1	-1	-1	4	-1024	-768	-1	-1	-1	-1	4		0	0						Untertest4.avi	0	880	547	72	111				0	Content		-72	-111	15496169	1794217340
15513	08:57:21.643	00:00:15.513	931	-1024	-768	-1	-1	-1	-1	4	-1024	-768	-1	-1	-1	-1	4		0	0						Untertest4.avi	0	880	547	72	111				0	Content		-72	-111	15513366	1794234537
15531	08:57:21.661	00:00:15.530	932	-1024	-768	-1	-1	-1	-1	4	-1024	-768	-1	-1	-1	-1	4		0	0						Untertest4.avi	0	880	547	72	111				0	Content		-72	-111	15530748	1794251919
15548	08:57:21.678	00:00:15.547	933	-1024	-768	-1	-1	-1	-1	4	-1024	-768	-1	-1	-1	-1	4		0	0						Untertest4.avi	0	880	547	72	111				0	Content		-72	-111	15547989	1794269160
15563	08:57:21.693	00:00:15.562	934	-1024	-768	-1	-1	-1	-1	4	-1024	-768	-1	-1	-1	-1	4		0	0						Untertest4.avi	0	880	547	72	111				0	Content		-72	-111	15562794	1794283965
15580	08:57:21.710	00:00:15.579	935	-1024	-768	-1	-1	-1	-1	4	-1024	-768	-1	-1	-1	-1	4		0	0						Untertest4.avi	0	880	547	72	111				0	Content		-72	-111	15579541	1794300712
15596	08:57:21.726	00:00:15.596	936	-1024	-768	-1	-1	-1	-1	4	-1024	-768	-1	-1	-1	-1	4		0	0						Untertest4.avi	0	880	547	72	111				0	Content		-72	-111	15596165	1794317336
15613	08:57:21.743	00:00:15.612	937	-1024	-768	-1	-1	-1	-1	4	-1024	-768	-1	-1	-1	-1	4		0	0						Untertest4.avi	0	880	547	72	111				0	Content		-72	-111	15612787	1794333958
15629	08:57:21.759	00:00:15.629	938	-1024	-768	-1	-1	-1	-1	4	-1024	-768	-1	-1	-1	-1	4		0	0						Untertest4.avi	0	880	547	72	111				0	Content		-72	-111	15629409	1794350580
15646	08:57:21.776	00:00:15.646	939	-1024	-768	-1	-1	-1	-1	4	-1024	-768	-1	-1	-1	-1	4		0	0						Untertest4.avi	0	880	547	72	111				0	Content		-72	-111	15646033	1794367204
15663	08:57:21.793	00:00:15.663	940	-1024	-768	-1	-1	-1	-1	4	-1024	-768	-1	-1	-1	-1	4		0	0						Untertest4.avi	0	880	547	72	111				0	Content		-72	-111	15663239	1794384410
15681	08:57:21.811	00:00:15.680	941	-1024	-768	-1	-1	-1	-1	4	-1024	-768	-1	-1	-1	-1	4		0	0						Untertest4.avi	0	880	547	72	111				0	Content		-72	-111	15680603	1794401774
15698	08:57:21.828	00:00:15.697	942	-1024	-768	-1	-1	-1	-1	4	-1024	-768	-1	-1	-1	-1	4		0	0						Untertest4.avi	0	880	547	72	111				0	Content		-72	-111	15697851	1794419022
15713	08:57:21.843	00:00:15.712	943	-1024	-768	-1	-1	-1	-1	4	-1024	-768	-1	-1	-1	-1	4		0	0						Untertest4.avi	0	880	547	72	111				0	Content		-72	-111	15712781	1794433952
15729	08:57:21.859	00:00:15.729	944	-1024	-768	-1	-1	-1	-1	4	-1024	-768	-1	-1	-1	-1	4		0	0						Untertest4.avi	0	880	547	72	111				0	Content		-72	-111	15729399	1794450570
15746	08:57:21.876	00:00:15.746	945	-1024	-768	-1	-1	-1	-1	4	-1024	-768	-1	-1	-1	-1	4		0	0						Untertest4.avi	0	880	547	72	111				0	Content		-72	-111	15746147	1794467318
15763	08:57:21.893	00:00:15.762	946	-1024	-768	-1	-1	-1	-1	4	-1024	-768	-1	-1	-1	-1	4		0	0						Untertest4.avi	0	880	547	72	111				0	Content		-72	-111	15762770	1794483941
15779	08:57:21.909	00:00:15.779	947	-1024	-768	-1	-1	-1	-1	4	-1024	-768	-1	-1	-1	-1	4		0	0						Untertest4.avi	0	880	547	72	111				0	Content		-72	-111	15779393	1794500564
15796	08:57:21.926	00:00:15.796	948	-1024	-768	-1	-1	-1	-1	4	-1024	-768	-1	-1	-1	-1	4		0	0						Untertest4.avi	0	880	547	72	111				0	Content		-72	-111	15796018	1794517189
15813	08:57:21.943	00:00:15.813	949	-1024	-768	-1	-1	-1	-1	4	-1024	-768	-1	-1	-1	-1	4		0	0						Untertest4.avi	0	880	547	72	111				0	Content		-72	-111	15813091	1794534262
15830	08:57:21.960	00:00:15.830	950	-1024	-768	-1	-1	-1	-1	4	-1024	-768	-1	-1	-1	-1	4		0	0						Untertest4.avi	0	880	547	72	111				0	Content		-72	-111	15830465	1794551636
15848	08:57:21.978	00:00:15.847	951	-1024	-768	-1	-1	-1	-1	4	-1024	-768	-1	-1	-1	-1	4		0	0						Untertest4.avi	0	880	547	72	111				0	Content		-72	-111	15847838	1794569009
15863	08:57:21.993	00:00:15.862	952	-1024	-768	-1	-1	-1	-1	4	-1024	-768	-1	-1	-1	-1	4		0	0						Untertest4.avi	0	880	547	72	111				0	Content		-72	-111	15862637	1794583808
15879	08:57:22.009	00:00:15.879	953	-1024	-768	-1	-1	-1	-1	4	-1024	-768	-1	-1	-1	-1	4		0	0						Untertest4.avi	0	880	547	72	111				0	Content		-72	-111	15879263	1794600434
15896	08:57:22.026	00:00:15.896	954	-1024	-768	-1	-1	-1	-1	4	-1024	-768	-1	-1	-1	-1	4		0	0						Untertest4.avi	0	880	547	72	111				0	Content		-72	-111	15896010	1794617181
15913	08:57:22.043	00:00:15.912	955	-1024	-768	-1	-1	-1	-1	4	-1024	-768	-1	-1	-1	-1	4		0	0						Untertest4.avi	0	880	547	72	111				0	Content		-72	-111	15912632	1794633803
15929	08:57:22.059	00:00:15.929	956	-1024	-768	-1	-1	-1	-1	4	-1024	-768	-1	-1	-1	-1	4		0	0						Untertest4.avi	0	880	547	72	111				0	Content		-72	-111	15929256	1794650427
15946	08:57:22.076	00:00:15.945	957	-1024	-768	-1	-1	-1	-1	4	-1024	-768	-1	-1	-1	-1	4		0	0						Untertest4.avi	0	880	547	72	111				0	Content		-72	-111	15945881	1794667052
15963	08:57:22.093	00:00:15.963	958	-1024	-768	-1	-1	-1	-1	4	-1024	-768	-1	-1	-1	-1	4		0	0						Untertest4.avi	0	880	547	72	111				0	Content		-72	-111	15963077	1794684248
15980	08:57:22.110	00:00:15.980	959	-1024	-768	-1	-1	-1	-1	4	-1024	-768	-1	-1	-1	-1	4		0	0						Untertest4.avi	0	880	547	72	111				0	Content		-72	-111	15980449	1794701620
15998	08:57:22.128	00:00:15.997	960	-1024	-768	-1	-1	-1	-1	4	-1024	-768	-1	-1	-1	-1	4		0	0						Untertest4.avi	0	880	547	72	111				0	Content		-72	-111	15997697	1794718868
16012	08:57:22.142	00:00:16.012	961	-1024	-768	-1	-1	-1	-1	4	-1024	-768	-1	-1	-1	-1	4		0	0						Untertest4.avi	0	880	547	72	111				0	Content		-72	-111	16012500	1794733671
16029	08:57:22.159	00:00:16.029	962	-1024	-768	-1	-1	-1	-1	4	-1024	-768	-1	-1	-1	-1	4		0	0						Untertest4.avi	0	880	547	72	111				0	Content		-72	-111	16029248	1794750419
16046	08:57:22.176	00:00:16.045	963	-1024	-768	-1	-1	-1	-1	4	-1024	-768	-1	-1	-1	-1	4		0	0						Untertest4.avi	0	880	547	72	111				0	Content		-72	-111	16045870	1794767041
16062	08:57:22.192	00:00:16.062	964	-1024	-768	-1	-1	-1	-1	4	-1024	-768	-1	-1	-1	-1	4		0	0						Untertest4.avi	0	880	547	72	111				0	Content		-72	-111	16062490	1794783661
16079	08:57:22.209	00:00:16.079	965	-1024	-768	-1	-1	-1	-1	4	-1024	-768	-1	-1	-1	-1	4		0	0						Untertest4.avi	0	880	547	72	111				0	Content		-72	-111	16079114	1794800285
16096	08:57:22.226	00:00:16.095	966	-1024	-768	-1	-1	-1	-1	4	-1024	-768	-1	-1	-1	-1	4		0	0						Untertest4.avi	0	880	547	72	111				0	Content		-72	-111	16095738	1794816909
16113	08:57:22.243	00:00:16.112	967	-1024	-768	-1	-1	-1	-1	4	-1024	-768	-1	-1	-1	-1	4		0	0						Untertest4.avi	0	880	547	72	111				0	Content		-72	-111	16112931	1794834102
16130	08:57:22.260	00:00:16.130	968	-1024	-768	-1	-1	-1	-1	4	-1024	-768	-1	-1	-1	-1	4		0	0						Untertest4.avi	0	880	547	72	111				0	Content		-72	-111	16130304	1794851475
16148	08:57:22.278	00:00:16.147	969	-1024	-768	-1	-1	-1	-1	4	-1024	-768	-1	-1	-1	-1	4		0	0						Untertest4.avi	0	880	547	72	111				0	Content		-72	-111	16147554	1794868725
16162	08:57:22.292	00:00:16.162	970	-1024	-768	-1	-1	-1	-1	4	-1024	-768	-1	-1	-1	-1	4		0	0						Untertest4.avi	0	880	547	72	111				0	Content		-72	-111	16162484	1794883655
16179	08:57:22.309	00:00:16.179	971	-1024	-768	-1	-1	-1	-1	4	-1024	-768	-1	-1	-1	-1	4		0	0						Untertest4.avi	0	880	547	72	111				0	Content		-72	-111	16179099	1794900270
16197	08:57:22.327	00:00:16.197	972	-1024	-768	-1	-1	-1	-1	4	-1024	-768	-1	-1	-1	-1	4		0	0						Untertest4.avi	0	880	547	72	111				0	Content		-72	-111	16197094	1794918265
16214	08:57:22.344	00:00:16.214	973	-1024	-768	-1	-1	-1	-1	4	-1024	-768	-1	-1	-1	-1	4		0	0						Untertest4.avi	0	880	547	72	111				0	Content		-72	-111	16214172	1794935343
16231	08:57:22.361	00:00:16.230	974	-1024	-768	-1	-1	-1	-1	4	-1024	-768	-1	-1	-1	-1	4		0	0						Untertest4.avi	0	880	547	72	111				0	Content		-72	-111	16230596	1794951767
16247	08:57:22.377	00:00:16.247	975	-1024	-768	-1	-1	-1	-1	4	-1024	-768	-1	-1	-1	-1	4		0	0						Untertest4.avi	0	880	547	72	111				0	Content		-72	-111	16247346	1794968517
16264	08:57:22.394	00:00:16.263	976	-1024	-768	-1	-1	-1	-1	4	-1024	-768	-1	-1	-1	-1	4		0	0						Untertest4.avi	0	880	547	72	111				0	Content		-72	-111	16263970	1794985141
16281	08:57:22.411	00:00:16.280	977	-1024	-768	-1	-1	-1	-1	4	-1024	-768	-1	-1	-1	-1	4		0	0						Untertest4.avi	0	880	547	72	111				0	Content		-72	-111	16280594	1795001765
16297	08:57:22.427	00:00:16.297	978	-1024	-768	-1	-1	-1	-1	4	-1024	-768	-1	-1	-1	-1	4		0	0						Untertest4.avi	0	880	547	72	111				0	Content		-72	-111	16297341	1795018512
16314	08:57:22.444	00:00:16.313	979	-1024	-768	-1	-1	-1	-1	4	-1024	-768	-1	-1	-1	-1	4		0	0						Untertest4.avi	0	880	547	72	111				0	Content		-72	-111	16313968	1795035139
16331	08:57:22.461	00:00:16.330	980	-1024	-768	-1	-1	-1	-1	4	-1024	-768	-1	-1	-1	-1	4		0	0						Untertest4.avi	0	880	547	72	111				0	Content		-72	-111	16330589	1795051760
16347	08:57:22.477	00:00:16.347	981	-1024	-768	-1	-1	-1	-1	4	-1024	-768	-1	-1	-1	-1	4		0	0						Untertest4.avi	0	880	547	72	111				0	Content		-72	-111	16347338	1795068509
16364	08:57:22.494	00:00:16.363	982	-1024	-768	-1	-1	-1	-1	4	-1024	-768	-1	-1	-1	-1	4		0	0						Untertest4.avi	0	880	547	72	111				0	Content		-72	-111	16363964	1795085135
16380	08:57:22.510	00:00:16.380	983	-1024	-768	-1	-1	-1	-1	4	-1024	-768	-1	-1	-1	-1	4		0	0						Untertest4.avi	0	880	547	72	111				0	Content		-72	-111	16380214	1795101385
16397	08:57:22.527	00:00:16.397	984	-1024	-768	-1	-1	-1	-1	4	-1024	-768	-1	-1	-1	-1	4		0	0						Untertest4.avi	0	880	547	72	111				0	Content		-72	-111	16397410	1795118581
16414	08:57:22.544	00:00:16.414	985	-1024	-768	-1	-1	-1	-1	4	-1024	-768	-1	-1	-1	-1	4		0	0						Untertest4.avi	0	880	547	72	111				0	Content		-72	-111	16414215	1795135386
16431	08:57:22.561	00:00:16.430	986	-1024	-768	-1	-1	-1	-1	4	-1024	-768	-1	-1	-1	-1	4		0	0						Untertest4.avi	0	880	547	72	111				0	Content		-72	-111	16430836	1795152007
16447	08:57:22.577	00:00:16.446	987	-1024	-768	-1	-1	-1	-1	4	-1024	-768	-1	-1	-1	-1	4		0	0						Untertest4.avi	0	880	547	72	111				0	Content		-72	-111	16446837	1795168008
16462	08:57:22.592	00:00:16.462	988	-1024	-768	-1	-1	-1	-1	4	-1024	-768	-1	-1	-1	-1	4		0	0						Untertest4.avi	0	880	547	72	111				0	Content		-72	-111	16462336	1795183507
16479	08:57:22.609	00:00:16.478	989	-1024	-768	-1	-1	-1	-1	4	-1024	-768	-1	-1	-1	-1	4		0	0						Untertest4.avi	0	880	547	72	111				0	Content		-72	-111	16478831	1795200002
16496	08:57:22.626	00:00:16.496	990	-1024	-768	-1	-1	-1	-1	4	-1024	-768	-1	-1	-1	-1	4		0	0						Untertest4.avi	0	880	547	72	111				0	Content		-72	-111	16496029	1795217200
16513	08:57:22.643	00:00:16.513	991	-1024	-768	-1	-1	-1	-1	4	-1024	-768	-1	-1	-1	-1	4		0	0						Untertest4.avi	0	880	547	72	111				0	Content		-72	-111	16513400	1795234571
16531	08:57:22.661	00:00:16.530	992	-1024	-768	-1	-1	-1	-1	4	-1024	-768	-1	-1	-1	-1	4		0	0						Untertest4.avi	0	880	547	72	111				0	Content		-72	-111	16530646	1795251817
16545	08:57:22.675	00:00:16.545	993	-1024	-768	-1	-1	-1	-1	4	-1024	-768	-1	-1	-1	-1	4		0	0						Untertest4.avi	0	880	547	72	111				0	Content		-72	-111	16545451	1795266622
16562	08:57:22.692	00:00:16.562	994	-1024	-768	-1	-1	-1	-1	4	-1024	-768	-1	-1	-1	-1	4		0	0						Untertest4.avi	0	880	547	72	111				0	Content		-72	-111	16562199	1795283370
16579	08:57:22.709	00:00:16.578	995	-1024	-768	-1	-1	-1	-1	4	-1024	-768	-1	-1	-1	-1	4		0	0						Untertest4.avi	0	880	547	72	111				0	Content		-72	-111	16578946	1795300117
16595	08:57:22.725	00:00:16.595	996	-1024	-768	-1	-1	-1	-1	4	-1024	-768	-1	-1	-1	-1	4		0	0						Untertest4.avi	0	880	547	72	111				0	Content		-72	-111	16595446	1795316617
16612	08:57:22.742	00:00:16.612	997	-1024	-768	-1	-1	-1	-1	4	-1024	-768	-1	-1	-1	-1	4		0	0						Untertest4.avi	0	880	547	72	111				0	Content		-72	-111	16612079	1795333250
16629	08:57:22.759	00:00:16.628	998	-1024	-768	-1	-1	-1	-1	4	-1024	-768	-1	-1	-1	-1	4		0	0						Untertest4.avi	0	880	547	72	111				0	Content		-72	-111	16628819	1795349990
16646	08:57:22.776	00:00:16.645	999	-1024	-768	-1	-1	-1	-1	4	-1024	-768	-1	-1	-1	-1	4		0	0						Untertest4.avi	0	880	547	72	111				0	Content		-72	-111	16645888	1795367059
16663	08:57:22.793	00:00:16.663	1000	-1024	-768	-1	-1	-1	-1	4	-1024	-768	-1	-1	-1	-1	4		0	0						Untertest4.avi	0	880	547	72	111				0	Content		-72	-111	16663261	1795384432
16681	08:57:22.811	00:00:16.680	1001	-1024	-768	-1	-1	-1	-1	4	-1024	-768	-1	-1	-1	-1	4		0	0						Untertest4.avi	0	880	547	72	111				0	Content		-72	-111	16680635	1795401806
16695	08:57:22.825	00:00:16.695	1002	-1024	-768	-1	-1	-1	-1	4	-1024	-768	-1	-1	-1	-1	4		0	0						Untertest4.avi	0	880	547	72	111				0	Content		-72	-111	16695439	1795416610
16712	08:57:22.842	00:00:16.712	1003	-1024	-768	-1	-1	-1	-1	4	-1024	-768	-1	-1	-1	-1	4		0	0						Untertest4.avi	0	880	547	72	111				0	Content		-72	-111	16712072	1795433243
16729	08:57:22.859	00:00:16.728	1004	-1024	-768	-1	-1	-1	-1	4	-1024	-768	-1	-1	-1	-1	4		0	0						Untertest4.avi	0	880	547	72	111				0	Content		-72	-111	16728812	1795449983
16745	08:57:22.875	00:00:16.745	1005	-1024	-768	-1	-1	-1	-1	4	-1024	-768	-1	-1	-1	-1	4		0	0						Untertest4.avi	0	880	547	72	111				0	Content		-72	-111	16745434	1795466605
16762	08:57:22.892	00:00:16.762	1006	-1024	-768	-1	-1	-1	-1	4	-1024	-768	-1	-1	-1	-1	4		0	0						Untertest4.avi	0	880	547	72	111				0	Content		-72	-111	16762068	1795483239
16779	08:57:22.909	00:00:16.778	1007	-1024	-768	-1	-1	-1	-1	4	-1024	-768	-1	-1	-1	-1	4		0	0						Untertest4.avi	0	880	547	72	111				0	Content		-72	-111	16778682	1795499853
16796	08:57:22.926	00:00:16.795	1008	-1024	-768	-1	-1	-1	-1	4	-1024	-768	-1	-1	-1	-1	4		0	0						Untertest4.avi	0	880	547	72	111				0	Content		-72	-111	16795876	1795517047
16813	08:57:22.943	00:00:16.813	1009	-1024	-768	-1	-1	-1	-1	4	-1024	-768	-1	-1	-1	-1	4		0	0						Untertest4.avi	0	880	547	72	111				0	Content		-72	-111	16813124	1795534295
16830	08:57:22.960	00:00:16.830	1010	-1024	-768	-1	-1	-1	-1	4	-1024	-768	-1	-1	-1	-1	4		0	0						Untertest4.avi	0	880	547	72	111				0	Content		-72	-111	16830494	1795551665
16845	08:57:22.975	00:00:16.845	1011	-1024	-768	-1	-1	-1	-1	4	-1024	-768	-1	-1	-1	-1	4		0	0						Untertest4.avi	0	880	547	72	111				0	Content		-72	-111	16845298	1795566469
16862	08:57:22.992	00:00:16.862	1012	-1024	-768	-1	-1	-1	-1	4	-1024	-768	-1	-1	-1	-1	4		0	0						Untertest4.avi	0	880	547	72	111				0	Content		-72	-111	16862059	1795583230
16879	08:57:23.009	00:00:16.878	1013	-1024	-768	-1	-1	-1	-1	4	-1024	-768	-1	-1	-1	-1	4		0	0						Untertest4.avi	0	880	547	72	111				0	Content		-72	-111	16878671	1795599842
16895	08:57:23.025	00:00:16.895	1014	-1024	-768	-1	-1	-1	-1	4	-1024	-768	-1	-1	-1	-1	4		0	0						Untertest4.avi	0	880	547	72	111				0	Content		-72	-111	16895294	1795616465
16912	08:57:23.042	00:00:16.911	1015	-1024	-768	-1	-1	-1	-1	4	-1024	-768	-1	-1	-1	-1	4		0	0						Untertest4.avi	0	880	547	72	111				0	Content		-72	-111	16911917	1795633088
16929	08:57:23.059	00:00:16.928	1016	-1024	-768	-1	-1	-1	-1	4	-1024	-768	-1	-1	-1	-1	4		0	0						Untertest4.avi	0	880	547	72	111				0	Content		-72	-111	16928542	1795649713
16946	08:57:23.076	00:00:16.945	1017	-1024	-768	-1	-1	-1	-1	4	-1024	-768	-1	-1	-1	-1	4		0	0						Untertest4.avi	0	880	547	72	111				0	Content		-72	-111	16945738	1795666909
16963	08:57:23.093	00:00:16.963	1018	-1024	-768	-1	-1	-1	-1	4	-1024	-768	-1	-1	-1	-1	4		0	0						Untertest4.avi	0	880	547	72	111				0	Content		-72	-111	16963109	1795684280
16980	08:57:23.110	00:00:16.980	1019	-1024	-768	-1	-1	-1	-1	4	-1024	-768	-1	-1	-1	-1	4		0	0						Untertest4.avi	0	880	547	72	111				0	Content		-72	-111	16980356	1795701527
16995	08:57:23.125	00:00:16.995	1020	-1024	-768	-1	-1	-1	-1	4	-1024	-768	-1	-1	-1	-1	4		0	0						Untertest4.avi	0	880	547	72	111				0	Content		-72	-111	16995161	1795716332
17012	08:57:23.142	00:00:17.011	1021	-1024	-768	-1	-1	-1	-1	4	-1024	-768	-1	-1	-1	-1	4		0	0						Untertest4.avi	0	880	547	72	111				0	Content		-72	-111	17011909	1795733080
17029	08:57:23.159	00:00:17.028	1022	-1024	-768	-1	-1	-1	-1	4	-1024	-768	-1	-1	-1	-1	4		0	0						Untertest4.avi	0	880	547	72	111				0	Content		-72	-111	17028532	1795749703
17045	08:57:23.175	00:00:17.045	1023	-1024	-768	-1	-1	-1	-1	4	-1024	-768	-1	-1	-1	-1	4		0	0						Untertest4.avi	0	880	547	72	111				0	Content		-72	-111	17045279	1795766450
17062	08:57:23.192	00:00:17.061	1024	-1024	-768	-1	-1	-1	-1	4	-1024	-768	-1	-1	-1	-1	4		0	0						Untertest4.avi	0	880	547	72	111				0	Content		-72	-111	17061778	1795782949
17078	08:57:23.208	00:00:17.078	1025	-1024	-768	-1	-1	-1	-1	4	-1024	-768	-1	-1	-1	-1	4		0	0						Untertest4.avi	0	880	547	72	111				0	Content		-72	-111	17078403	1795799574
17096	08:57:23.226	00:00:17.095	1026	-1024	-768	-1	-1	-1	-1	4	-1024	-768	-1	-1	-1	-1	4		0	0						Untertest4.avi	0	880	547	72	111				0	Content		-72	-111	17095598	1795816769
17113	08:57:23.243	00:00:17.112	1027	-1024	-768	-1	-1	-1	-1	4	-1024	-768	-1	-1	-1	-1	4		0	0						Untertest4.avi	0	880	547	72	111				0	Content		-72	-111	17112972	1795834143
17130	08:57:23.260	00:00:17.130	1028	-1024	-768	-1	-1	-1	-1	4	-1024	-768	-1	-1	-1	-1	4		0	0						Untertest4.avi	0	880	547	72	111				0	Content		-72	-111	17130222	1795851393
17145	08:57:23.275	00:00:17.145	1029	-1024	-768	-1	-1	-1	-1	4	-1024	-768	-1	-1	-1	-1	4		0	0						Untertest4.avi	0	880	547	72	111				0	Content		-72	-111	17145151	1795866322
17162	08:57:23.292	00:00:17.161	1030	-1024	-768	-1	-1	-1	-1	4	-1024	-768	-1	-1	-1	-1	4		0	0						Untertest4.avi	0	880	547	72	111				0	Content		-72	-111	17161774	1795882945
17179	08:57:23.309	00:00:17.178	1031	-1024	-768	-1	-1	-1	-1	4	-1024	-768	-1	-1	-1	-1	4		0	0						Untertest4.avi	0	880	547	72	111				0	Content		-72	-111	17178520	1795899691
17195	08:57:23.325	00:00:17.195	1032	-1024	-768	-1	-1	-1	-1	4	-1024	-768	-1	-1	-1	-1	4		0	0						Untertest4.avi	0	880	547	72	111				0	Content		-72	-111	17195143	1795916314
17212	08:57:23.342	00:00:17.211	1033	-1024	-768	-1	-1	-1	-1	4	-1024	-768	-1	-1	-1	-1	4		0	0						Untertest4.avi	0	880	547	72	111				0	Content		-72	-111	17211765	1795932936
17228	08:57:23.358	00:00:17.228	1034	-1024	-768	-1	-1	-1	-1	4	-1024	-768	-1	-1	-1	-1	4		0	0						Untertest4.avi	0	880	547	72	111				0	Content		-72	-111	17228390	1795949561
17245	08:57:23.375	00:00:17.245	1035	-1024	-768	-1	-1	-1	-1	4	-1024	-768	-1	-1	-1	-1	4		0	0						Untertest4.avi	0	880	547	72	111				0	Content		-72	-111	17245462	1795966633
17263	08:57:23.393	00:00:17.262	1036	-1024	-768	-1	-1	-1	-1	4	-1024	-768	-1	-1	-1	-1	4		0	0						Untertest4.avi	0	880	547	72	111				0	Content		-72	-111	17262834	1795984005
17280	08:57:23.410	00:00:17.280	1037	-1024	-768	-1	-1	-1	-1	4	-1024	-768	-1	-1	-1	-1	4		0	0						Untertest4.avi	0	880	547	72	111				0	Content		-72	-111	17280086	1796001257
17295	08:57:23.425	00:00:17.295	1038	-1024	-768	-1	-1	-1	-1	4	-1024	-768	-1	-1	-1	-1	4		0	0						Untertest4.avi	0	880	547	72	111				0	Content		-72	-111	17295024	1796016195
17312	08:57:23.442	00:00:17.311	1039	-1024	-768	-1	-1	-1	-1	4	-1024	-768	-1	-1	-1	-1	4		0	0						Untertest4.avi	0	880	547	72	111				0	Content		-72	-111	17311639	1796032810
17328	08:57:23.458	00:00:17.328	1040	-1024	-768	-1	-1	-1	-1	4	-1024	-768	-1	-1	-1	-1	4		0	0						Untertest4.avi	0	880	547	72	111				0	Content		-72	-111	17328384	1796049555
17345	08:57:23.475	00:00:17.345	1041	-1024	-768	-1	-1	-1	-1	4	-1024	-768	-1	-1	-1	-1	4		0	0						Untertest4.avi	0	880	547	72	111				0	Content		-72	-111	17345016	1796066187
17362	08:57:23.492	00:00:17.361	1042	-1024	-768	-1	-1	-1	-1	4	-1024	-768	-1	-1	-1	-1	4		0	0						Untertest4.avi	0	880	547	72	111				0	Content		-72	-111	17361629	1796082800
17378	08:57:23.508	00:00:17.378	1043	-1024	-768	-1	-1	-1	-1	4	-1024	-768	-1	-1	-1	-1	4		0	0						Untertest4.avi	0	880	547	72	111				0	Content		-72	-111	17378253	1796099424
17395	08:57:23.525	00:00:17.395	1044	-1024	-768	-1	-1	-1	-1	4	-1024	-768	-1	-1	-1	-1	4		0	0						Untertest4.avi	0	880	547	72	111				0	Content		-72	-111	17395447	1796116618
17413	08:57:23.543	00:00:17.412	1045	-1024	-768	-1	-1	-1	-1	4	-1024	-768	-1	-1	-1	-1	4		0	0						Untertest4.avi	0	880	547	72	111				0	Content		-72	-111	17412821	1796133992
17430	08:57:23.560	00:00:17.430	1046	-1024	-768	-1	-1	-1	-1	4	-1024	-768	-1	-1	-1	-1	4		0	0						Untertest4.avi	0	880	547	72	111				0	Content		-72	-111	17430085	1796151256
17445	08:57:23.575	00:00:17.444	1047	-1024	-768	-1	-1	-1	-1	4	-1024	-768	-1	-1	-1	-1	4		0	0						Untertest4.avi	0	880	547	72	111				0	Content		-72	-111	17444876	1796166047
17462	08:57:23.592	00:00:17.461	1048	-1024	-768	-1	-1	-1	-1	4	-1024	-768	-1	-1	-1	-1	4		0	0						Untertest4.avi	0	880	547	72	111				0	Content		-72	-111	17461624	1796182795
17478	08:57:23.608	00:00:17.478	1049	-1024	-768	-1	-1	-1	-1	4	-1024	-768	-1	-1	-1	-1	4		0	0						Untertest4.avi	0	880	547	72	111				0	Content		-72	-111	17478247	1796199418
17495	08:57:23.625	00:00:17.494	1050	-1024	-768	-1	-1	-1	-1	4	-1024	-768	-1	-1	-1	-1	4		0	0						Untertest4.avi	0	880	547	72	111				0	Content		-72	-111	17494871	1796216042
17511	08:57:23.641	00:00:17.511	1051	-1024	-768	-1	-1	-1	-1	4	-1024	-768	-1	-1	-1	-1	4		0	0						Untertest4.avi	0	880	547	72	111				0	Content		-72	-111	17511494	1796232665
17528	08:57:23.658	00:00:17.528	1052	-1024	-768	-1	-1	-1	-1	4	-1024	-768	-1	-1	-1	-1	4		0	0						Untertest4.avi	0	880	547	72	111				0	Content		-72	-111	17528117	1796249288
17545	08:57:23.675	00:00:17.545	1053	-1024	-768	-1	-1	-1	-1	4	-1024	-768	-1	-1	-1	-1	4		0	0						Untertest4.avi	0	880	547	72	111				0	Content		-72	-111	17545314	1796266485
17563	08:57:23.693	00:00:17.562	1054	-1024	-768	-1	-1	-1	-1	4	-1024	-768	-1	-1	-1	-1	4		0	0						Untertest4.avi	0	880	547	72	111				0	Content		-72	-111	17562695	1796283866
17580	08:57:23.710	00:00:17.580	1055	-1024	-768	-1	-1	-1	-1	4	-1024	-768	-1	-1	-1	-1	4		0	0						Untertest4.avi	0	880	547	72	111				0	Content		-72	-111	17580075	1796301246
17595	08:57:23.725	00:00:17.594	1056	-1024	-768	-1	-1	-1	-1	4	-1024	-768	-1	-1	-1	-1	4		0	0						Untertest4.avi	0	880	547	72	111				0	Content		-72	-111	17594865	1796316036
17611	08:57:23.741	00:00:17.611	1057	-1024	-768	-1	-1	-1	-1	4	-1024	-768	-1	-1	-1	-1	4		0	0						Untertest4.avi	0	880	547	72	111				0	Content		-72	-111	17611482	1796332653
17629	08:57:23.759	00:00:17.629	1058	-1024	-768	-1	-1	-1	-1	4	-1024	-768	-1	-1	-1	-1	4		0	0						Untertest4.avi	0	880	547	72	111				0	Content		-72	-111	17629475	1796350646
17647	08:57:23.777	00:00:17.646	1059	-1024	-768	-1	-1	-1	-1	4	-1024	-768	-1	-1	-1	-1	4		0	0						Untertest4.avi	0	880	547	72	111				0	Content		-72	-111	17646551	1796367722
17663	08:57:23.793	00:00:17.662	1060	-1024	-768	-1	-1	-1	-1	4	-1024	-768	-1	-1	-1	-1	4		0	0						Untertest4.avi	0	880	547	72	111				0	Content		-72	-111	17662980	1796384151
17680	08:57:23.810	00:00:17.679	1061	-1024	-768	-1	-1	-1	-1	4	-1024	-768	-1	-1	-1	-1	4		0	0						Untertest4.avi	0	880	547	72	111				0	Content		-72	-111	17679732	1796400903
17696	08:57:23.826	00:00:17.696	1062	-1024	-768	-1	-1	-1	-1	4	-1024	-768	-1	-1	-1	-1	4		0	0						Untertest4.avi	0	880	547	72	111				0	Content		-72	-111	17696352	1796417523
17713	08:57:23.843	00:00:17.712	1063	-1024	-768	-1	-1	-1	-1	4	-1024	-768	-1	-1	-1	-1	4		0	0						Untertest4.avi	0	880	547	72	111				0	Content		-72	-111	17712980	1796434151
17730	08:57:23.860	00:00:17.729	1064	-1024	-768	-1	-1	-1	-1	4	-1024	-768	-1	-1	-1	-1	4		0	0						Untertest4.avi	0	880	547	72	111				0	Content		-72	-111	17729726	1796450897
17746	08:57:23.876	00:00:17.746	1065	-1024	-768	-1	-1	-1	-1	4	-1024	-768	-1	-1	-1	-1	4		0	0						Untertest4.avi	0	880	547	72	111				0	Content		-72	-111	17746345	1796467516
17763	08:57:23.893	00:00:17.763	1066	-1024	-768	-1	-1	-1	-1	4	-1024	-768	-1	-1	-1	-1	4		0	0						Untertest4.avi	0	880	547	72	111				0	Content		-72	-111	17763013	1796484184
17780	08:57:23.910	00:00:17.779	1067	-1024	-768	-1	-1	-1	-1	4	-1024	-768	-1	-1	-1	-1	4		0	0						Untertest4.avi	0	880	547	72	111				0	Content		-72	-111	17779599	1796500770
17796	08:57:23.926	00:00:17.796	1068	-1024	-768	-1	-1	-1	-1	4	-1024	-768	-1	-1	-1	-1	4		0	0						Untertest4.avi	0	880	547	72	111				0	Content		-72	-111	17796224	1796517395
17813	08:57:23.943	00:00:17.812	1069	-1024	-768	-1	-1	-1	-1	4	-1024	-768	-1	-1	-1	-1	4		0	0						Untertest4.avi	0	880	547	72	111				0	Content		-72	-111	17812599	1796533770
17830	08:57:23.960	00:00:17.829	1070	-1024	-768	-1	-1	-1	-1	4	-1024	-768	-1	-1	-1	-1	4		0	0						Untertest4.avi	0	880	547	72	111				0	Content		-72	-111	17829849	1796551020
17846	08:57:23.976	00:00:17.846	1071	-1024	-768	-1	-1	-1	-1	4	-1024	-768	-1	-1	-1	-1	4		0	0						Untertest4.avi	0	880	547	72	111				0	Content		-72	-111	17846471	1796567642
17863	08:57:23.993	00:00:17.863	1072	-1024	-768	-1	-1	-1	-1	4	-1024	-768	-1	-1	-1	-1	4		0	0						Untertest4.avi	0	880	547	72	111				0	Content		-72	-111	17863222	1796584393
17879	08:57:24.009	00:00:17.879	1073	-1024	-768	-1	-1	-1	-1	4	-1024	-768	-1	-1	-1	-1	4		0	0						Untertest4.avi	0	880	547	72	111				0	Content		-72	-111	17879220	1796600391
17895	08:57:24.025	00:00:17.894	1074	-1024	-768	-1	-1	-1	-1	4	-1024	-768	-1	-1	-1	-1	4		0	0						Untertest4.avi	0	880	547	72	111				0	Content		-72	-111	17894719	1796615890
17911	08:57:24.041	00:00:17.911	1075	-1024	-768	-1	-1	-1	-1	4	-1024	-768	-1	-1	-1	-1	4		0	0						Untertest4.avi	0	880	547	72	111				0	Content		-72	-111	17911343	1796632514
17928	08:57:24.058	00:00:17.927	1076	-1024	-768	-1	-1	-1	-1	4	-1024	-768	-1	-1	-1	-1	4		0	0						Untertest4.avi	0	880	547	72	111				0	Content		-72	-111	17927967	1796649138
17945	08:57:24.075	00:00:17.945	1077	-1024	-768	-1	-1	-1	-1	4	-1024	-768	-1	-1	-1	-1	4		0	0						Untertest4.avi	0	880	547	72	111				0	Content		-72	-111	17945035	1796666206
17962	08:57:24.092	00:00:17.962	1078	-1024	-768	-1	-1	-1	-1	4	-1024	-768	-1	-1	-1	-1	4		0	0						Untertest4.avi	0	880	547	72	111				0	Content		-72	-111	17962410	1796683581
17980	08:57:24.110	00:00:17.979	1079	-1024	-768	-1	-1	-1	-1	4	-1024	-768	-1	-1	-1	-1	4		0	0						Untertest4.avi	0	880	547	72	111				0	Content		-72	-111	17979658	1796700829
17995	08:57:24.125	00:00:17.994	1080	-1024	-768	-1	-1	-1	-1	4	-1024	-768	-1	-1	-1	-1	4		0	0						Untertest4.avi	0	880	547	72	111				0	Content		-72	-111	17994587	1796715758
18011	08:57:24.141	00:00:18.011	1081	-1024	-768	-1	-1	-1	-1	4	-1024	-768	-1	-1	-1	-1	4		0	0						Untertest4.avi	0	880	547	72	111				0	Content		-72	-111	18011211	1796732382
18028	08:57:24.158	00:00:18.027	1082	-1024	-768	-1	-1	-1	-1	4	-1024	-768	-1	-1	-1	-1	4		0	0						Untertest4.avi	0	880	547	72	111				0	Content		-72	-111	18027960	1796749131
18045	08:57:24.175	00:00:18.044	1083	-1024	-768	-1	-1	-1	-1	4	-1024	-768	-1	-1	-1	-1	4		0	0						Untertest4.avi	0	880	547	72	111				0	Content		-72	-111	18044581	1796765752
18061	08:57:24.191	00:00:18.061	1084	-1024	-768	-1	-1	-1	-1	4	-1024	-768	-1	-1	-1	-1	4		0	0						Untertest4.avi	0	880	547	72	111				0	Content		-72	-111	18061203	1796782374
18078	08:57:24.208	00:00:18.077	1085	-1024	-768	-1	-1	-1	-1	4	-1024	-768	-1	-1	-1	-1	4		0	0						Untertest4.avi	0	880	547	72	111				0	Content		-72	-111	18077826	1796798997
18095	08:57:24.225	00:00:18.095	1086	-1024	-768	-1	-1	-1	-1	4	-1024	-768	-1	-1	-1	-1	4		0	0						Untertest4.avi	0	880	547	72	111				0	Content		-72	-111	18095021	1796816192
18112	08:57:24.242	00:00:18.112	1087	-1024	-768	-1	-1	-1	-1	4	-1024	-768	-1	-1	-1	-1	4		0	0						Untertest4.avi	0	880	547	72	111				0	Content		-72	-111	18112270	1796833441
18128	08:57:24.258	00:00:18.128	1088	-1024	-768	-1	-1	-1	-1	4	-1024	-768	-1	-1	-1	-1	4		0	0						Untertest4.avi	0	880	547	72	111				0	Content		-72	-111	18128354	1796849525
18145	08:57:24.275	00:00:18.145	1089	-1024	-768	-1	-1	-1	-1	4	-1024	-768	-1	-1	-1	-1	4		0	0						Untertest4.avi	0	880	547	72	111				0	Content		-72	-111	18145022	1796866193
18161	08:57:24.291	00:00:18.161	1090	-1024	-768	-1	-1	-1	-1	4	-1024	-768	-1	-1	-1	-1	4		0	0						Untertest4.avi	0	880	547	72	111				0	Content		-72	-111	18161069	1796882240
18178	08:57:24.308	00:00:18.177	1091	-1024	-768	-1	-1	-1	-1	4	-1024	-768	-1	-1	-1	-1	4		0	0						Untertest4.avi	0	880	547	72	111				0	Content		-72	-111	18177818	1796898989
18194	08:57:24.324	00:00:18.194	1092	-1024	-768	-1	-1	-1	-1	4	-1024	-768	-1	-1	-1	-1	4		0	0						Untertest4.avi	0	880	547	72	111				0	Content		-72	-111	18194443	1796915614
18211	08:57:24.341	00:00:18.211	1093	-1024	-768	-1	-1	-1	-1	4	-1024	-768	-1	-1	-1	-1	4		0	0						Untertest4.avi	0	880	547	72	111				0	Content		-72	-111	18211065	1796932236
18228	08:57:24.358	00:00:18.227	1094	-1024	-768	-1	-1	-1	-1	4	-1024	-768	-1	-1	-1	-1	4		0	0						Untertest4.avi	0	880	547	72	111				0	Content		-72	-111	18227689	1796948860
18244	08:57:24.374	00:00:18.244	1095	-1024	-768	-1	-1	-1	-1	4	-1024	-768	-1	-1	-1	-1	4		0	0						Untertest4.avi	0	880	547	72	111				0	Content		-72	-111	18244313	1796965484
18262	08:57:24.392	00:00:18.261	1096	-1024	-768	-1	-1	-1	-1	4	-1024	-768	-1	-1	-1	-1	4		0	0						Untertest4.avi	0	880	547	72	111				0	Content		-72	-111	18261509	1796982680
18279	08:57:24.409	00:00:18.278	1097	-1024	-768	-1	-1	-1	-1	4	-1024	-768	-1	-1	-1	-1	4		0	0						Untertest4.avi	0	880	547	72	111				0	Content		-72	-111	18278889	1797000060
18296	08:57:24.426	00:00:18.296	1098	-1024	-768	-1	-1	-1	-1	4	-1024	-768	-1	-1	-1	-1	4		0	0						Untertest4.avi	0	880	547	72	111				0	Content		-72	-111	18296135	1797017306
18312	08:57:24.442	00:00:18.311	1099	-1024	-768	-1	-1	-1	-1	4	-1024	-768	-1	-1	-1	-1	4		0	0						Untertest4.avi	0	880	547	72	111				0	Content		-72	-111	18311904	1797033075
18329	08:57:24.459	00:00:18.328	1100	-1024	-768	-1	-1	-1	-1	4	-1024	-768	-1	-1	-1	-1	4		0	0						Untertest4.avi	0	880	547	72	111				0	Content		-72	-111	18328572	1797049743
18344	08:57:24.474	00:00:18.344	1101	-1024	-768	-1	-1	-1	-1	4	-1024	-768	-1	-1	-1	-1	4		0	0						Untertest4.avi	0	880	547	72	111				0	Content		-72	-111	18344431	1797065602
18361	08:57:24.491	00:00:18.361	1102	-1024	-768	-1	-1	-1	-1	4	-1024	-768	-1	-1	-1	-1	4		0	0						Untertest4.avi	0	880	547	72	111				0	Content		-72	-111	18361056	1797082227
18378	08:57:24.508	00:00:18.377	1103	-1024	-768	-1	-1	-1	-1	4	-1024	-768	-1	-1	-1	-1	4		0	0						Untertest4.avi	0	880	547	72	111				0	Content		-72	-111	18377680	1797098851
18394	08:57:24.524	00:00:18.394	1104	-1024	-768	-1	-1	-1	-1	4	-1024	-768	-1	-1	-1	-1	4		0	0						Untertest4.avi	0	880	547	72	111				0	Content		-72	-111	18394306	1797115477
18411	08:57:24.541	00:00:18.410	1105	-1024	-768	-1	-1	-1	-1	4	-1024	-768	-1	-1	-1	-1	4		0	0						Untertest4.avi	0	880	547	72	111				0	Content		-72	-111	18410928	1797132099
18428	08:57:24.558	00:00:18.428	1106	-1024	-768	-1	-1	-1	-1	4	-1024	-768	-1	-1	-1	-1	4		0	0						Untertest4.avi	0	880	547	72	111				0	Content		-72	-111	18428124	1797149295
18446	08:57:24.576	00:00:18.445	1107	-1024	-768	-1	-1	-1	-1	4	-1024	-768	-1	-1	-1	-1	4		0	0						Untertest4.avi	0	880	547	72	111				0	Content		-72	-111	18445512	1797166683
18463	08:57:24.593	00:00:18.462	1108	-1024	-768	-1	-1	-1	-1	4	-1024	-768	-1	-1	-1	-1	4		0	0						Untertest4.avi	0	880	547	72	111				0	Content		-72	-111	18462748	1797183919
18478	08:57:24.608	00:00:18.477	1109	-1024	-768	-1	-1	-1	-1	4	-1024	-768	-1	-1	-1	-1	4		0	0						Untertest4.avi	0	880	547	72	111				0	Content		-72	-111	18477546	1797198717
18494	08:57:24.624	00:00:18.494	1110	-1024	-768	-1	-1	-1	-1	4	-1024	-768	-1	-1	-1	-1	4		0	0						Untertest4.avi	0	880	547	72	111				0	Content		-72	-111	18494295	1797215466
18511	08:57:24.641	00:00:18.510	1111	-1024	-768	-1	-1	-1	-1	4	-1024	-768	-1	-1	-1	-1	4		0	0						Untertest4.avi	0	880	547	72	111				0	Content		-72	-111	18510916	1797232087
18528	08:57:24.658	00:00:18.527	1112	-1024	-768	-1	-1	-1	-1	4	-1024	-768	-1	-1	-1	-1	4		0	0						Untertest4.avi	0	880	547	72	111				0	Content		-72	-111	18527538	1797248709
18544	08:57:24.674	00:00:18.544	1113	-1024	-768	-1	-1	-1	-1	4	-1024	-768	-1	-1	-1	-1	4		0	0						Untertest4.avi	0	880	547	72	111				0	Content		-72	-111	18544161	1797265332
18561	08:57:24.691	00:00:18.560	1114	-1024	-768	-1	-1	-1	-1	4	-1024	-768	-1	-1	-1	-1	4		0	0						Untertest4.avi	0	880	547	72	111				0	Content		-72	-111	18560785	1797281956
18578	08:57:24.708	00:00:18.577	1115	-1024	-768	-1	-1	-1	-1	4	-1024	-768	-1	-1	-1	-1	4		0	0						Untertest4.avi	0	880	547	72	111				0	Content		-72	-111	18577980	1797299151
18595	08:57:24.725	00:00:18.595	1116	-1024	-768	-1	-1	-1	-1	4	-1024	-768	-1	-1	-1	-1	4		0	0						Untertest4.avi	0	880	547	72	111				0	Content		-72	-111	18595370	1797316541
18613	08:57:24.743	00:00:18.612	1117	-1024	-768	-1	-1	-1	-1	4	-1024	-768	-1	-1	-1	-1	4		0	0						Untertest4.avi	0	880	547	72	111				0	Content		-72	-111	18612607	1797333778
18627	08:57:24.757	00:00:18.627	1118	-1024	-768	-1	-1	-1	-1	4	-1024	-768	-1	-1	-1	-1	4		0	0						Untertest4.avi	0	880	547	72	111				0	Content		-72	-111	18627410	1797348581
18644	08:57:24.774	00:00:18.644	1119	-1024	-768	-1	-1	-1	-1	4	-1024	-768	-1	-1	-1	-1	4		0	0						Untertest4.avi	0	880	547	72	111				0	Content		-72	-111	18644159	1797365330
18661	08:57:24.791	00:00:18.660	1120	-1024	-768	-1	-1	-1	-1	4	-1024	-768	-1	-1	-1	-1	4		0	0						Untertest4.avi	0	880	547	72	111				0	Content		-72	-111	18660781	1797381952
18678	08:57:24.808	00:00:18.677	1121	-1024	-768	-1	-1	-1	-1	4	-1024	-768	-1	-1	-1	-1	4		0	0						Untertest4.avi	0	880	547	72	111				0	Content		-72	-111	18677526	1797398697
18694	08:57:24.824	00:00:18.694	1122	-1024	-768	-1	-1	-1	-1	4	-1024	-768	-1	-1	-1	-1	4		0	0						Untertest4.avi	0	880	547	72	111				0	Content		-72	-111	18694026	1797415197
18711	08:57:24.841	00:00:18.710	1123	-1024	-768	-1	-1	-1	-1	4	-1024	-768	-1	-1	-1	-1	4		0	0						Untertest4.avi	0	880	547	72	111				0	Content		-72	-111	18710776	1797431947
18728	08:57:24.858	00:00:18.727	1124	-1024	-768	-1	-1	-1	-1	4	-1024	-768	-1	-1	-1	-1	4		0	0						Untertest4.avi	0	880	547	72	111				0	Content		-72	-111	18727842	1797449013
18745	08:57:24.875	00:00:18.745	1125	-1024	-768	-1	-1	-1	-1	4	-1024	-768	-1	-1	-1	-1	4		0	0						Untertest4.avi	0	880	547	72	111				0	Content		-72	-111	18745217	1797466388
18762	08:57:24.892	00:00:18.762	1126	-1024	-768	-1	-1	-1	-1	4	-1024	-768	-1	-1	-1	-1	4		0	0						Untertest4.avi	0	880	547	72	111				0	Content		-72	-111	18762464	1797483635
18777	08:57:24.907	00:00:18.777	1127	-1024	-768	-1	-1	-1	-1	4	-1024	-768	-1	-1	-1	-1	4		0	0						Untertest4.avi	0	880	547	72	111				0	Content		-72	-111	18777392	1797498563
18794	08:57:24.924	00:00:18.794	1128	-1024	-768	-1	-1	-1	-1	4	-1024	-768	-1	-1	-1	-1	4		0	0						Untertest4.avi	0	880	547	72	111				0	Content		-72	-111	18794013	1797515184
18811	08:57:24.941	00:00:18.810	1129	-1024	-768	-1	-1	-1	-1	4	-1024	-768	-1	-1	-1	-1	4		0	0						Untertest4.avi	0	880	547	72	111				0	Content		-72	-111	18810763	1797531934
18827	08:57:24.957	00:00:18.827	1130	-1024	-768	-1	-1	-1	-1	4	-1024	-768	-1	-1	-1	-1	4		0	0						Untertest4.avi	0	880	547	72	111				0	Content		-72	-111	18827385	1797548556
18844	08:57:24.974	00:00:18.844	1131	-1024	-768	-1	-1	-1	-1	4	-1024	-768	-1	-1	-1	-1	4		0	0						Untertest4.avi	0	880	547	72	111				0	Content		-72	-111	18844008	1797565179
18861	08:57:24.991	00:00:18.860	1132	-1024	-768	-1	-1	-1	-1	4	-1024	-768	-1	-1	-1	-1	4		0	0						Untertest4.avi	0	880	547	72	111				0	Content		-72	-111	18860631	1797581802
18878	08:57:25.008	00:00:18.877	1133	-1024	-768	-1	-1	-1	-1	4	-1024	-768	-1	-1	-1	-1	4		0	0						Untertest4.avi	0	880	547	72	111				0	Content		-72	-111	18877826	1797598997
18895	08:57:25.025	00:00:18.895	1134	-1024	-768	-1	-1	-1	-1	4	-1024	-768	-1	-1	-1	-1	4		0	0						Untertest4.avi	0	880	547	72	111				0	Content		-72	-111	18895071	1797616242
18912	08:57:25.042	00:00:18.912	1135	-1024	-768	-1	-1	-1	-1	4	-1024	-768	-1	-1	-1	-1	4		0	0						Untertest4.avi	0	880	547	72	111				0	Content		-72	-111	18912444	1797633615
18927	08:57:25.057	00:00:18.927	1136	-1024	-768	-1	-1	-1	-1	4	-1024	-768	-1	-1	-1	-1	4		0	0						Untertest4.avi	0	880	547	72	111				0	Content		-72	-111	18927245	1797648416
18944	08:57:25.074	00:00:18.943	1137	-1024	-768	-1	-1	-1	-1	4	-1024	-768	-1	-1	-1	-1	4		0	0						Untertest4.avi	0	880	547	72	111				0	Content		-72	-111	18943870	1797665041
18961	08:57:25.091	00:00:18.960	1138	-1024	-768	-1	-1	-1	-1	4	-1024	-768	-1	-1	-1	-1	4		0	0						Untertest4.avi	0	880	547	72	111				0	Content		-72	-111	18960618	1797681789
18977	08:57:25.107	00:00:18.977	1139	-1024	-768	-1	-1	-1	-1	4	-1024	-768	-1	-1	-1	-1	4		0	0						Untertest4.avi	0	880	547	72	111				0	Content		-72	-111	18977243	1797698414
18994	08:57:25.124	00:00:18.993	1140	-1024	-768	-1	-1	-1	-1	4	-1024	-768	-1	-1	-1	-1	4		0	0						Untertest4.avi	0	880	547	72	111				0	Content		-72	-111	18993865	1797715036
19010	08:57:25.140	00:00:19.010	1141	-1024	-768	-1	-1	-1	-1	4	-1024	-768	-1	-1	-1	-1	4		0	0						Untertest4.avi	0	880	547	72	111				0	Content		-72	-111	19010489	1797731660
19028	08:57:25.158	00:00:19.027	1142	-1024	-768	-1	-1	-1	-1	4	-1024	-768	-1	-1	-1	-1	4		0	0						Untertest4.avi	0	880	547	72	111				0	Content		-72	-111	19027685	1797748856
19045	08:57:25.175	00:00:19.045	1143	-1024	-768	-1	-1	-1	-1	4	-1024	-768	-1	-1	-1	-1	4		0	0						Untertest4.avi	0	880	547	72	111				0	Content		-72	-111	19045056	1797766227
19062	08:57:25.192	00:00:19.062	1144	-1024	-768	-1	-1	-1	-1	4	-1024	-768	-1	-1	-1	-1	4		0	0						Untertest4.avi	0	880	547	72	111				0	Content		-72	-111	19062307	1797783478
19077	08:57:25.207	00:00:19.077	1145	-1024	-768	-1	-1	-1	-1	4	-1024	-768	-1	-1	-1	-1	4		0	0						Untertest4.avi	0	880	547	72	111				0	Content		-72	-111	19077107	1797798278
19094	08:57:25.224	00:00:19.093	1146	-1024	-768	-1	-1	-1	-1	4	-1024	-768	-1	-1	-1	-1	4		0	0						Untertest4.avi	0	880	547	72	111				0	Content		-72	-111	19093856	1797815027
19110	08:57:25.240	00:00:19.110	1147	-1024	-768	-1	-1	-1	-1	4	-1024	-768	-1	-1	-1	-1	4		0	0						Untertest4.avi	0	880	547	72	111				0	Content		-72	-111	19110478	1797831649
19127	08:57:25.257	00:00:19.127	1148	-1024	-768	-1	-1	-1	-1	4	-1024	-768	-1	-1	-1	-1	4		0	0						Untertest4.avi	0	880	547	72	111				0	Content		-72	-111	19127105	1797848276
19144	08:57:25.274	00:00:19.143	1149	-1024	-768	-1	-1	-1	-1	4	-1024	-768	-1	-1	-1	-1	4		0	0						Untertest4.avi	0	880	547	72	111				0	Content		-72	-111	19143740	1797864911
19160	08:57:25.290	00:00:19.160	1150	-1024	-768	-1	-1	-1	-1	4	-1024	-768	-1	-1	-1	-1	4		0	0						Untertest4.avi	0	880	547	72	111				0	Content		-72	-111	19160352	1797881523
19178	08:57:25.308	00:00:19.177	1151	-1024	-768	-1	-1	-1	-1	4	-1024	-768	-1	-1	-1	-1	4		0	0						Untertest4.avi	0	880	547	72	111				0	Content		-72	-111	19177549	1797898720
19195	08:57:25.325	00:00:19.194	1152	-1024	-768	-1	-1	-1	-1	4	-1024	-768	-1	-1	-1	-1	4		0	0						Untertest4.avi	0	880	547	72	111				0	Content		-72	-111	19194922	1797916093
19212	08:57:25.342	00:00:19.212	1153	-1024	-768	-1	-1	-1	-1	4	-1024	-768	-1	-1	-1	-1	4		0	0						Untertest4.avi	0	880	547	72	111				0	Content		-72	-111	19212169	1797933340
19227	08:57:25.357	00:00:19.227	1154	-1024	-768	-1	-1	-1	-1	4	-1024	-768	-1	-1	-1	-1	4		0	0						Untertest4.avi	0	880	547	72	111				0	Content		-72	-111	19227097	1797948268
19244	08:57:25.374	00:00:19.243	1155	-1024	-768	-1	-1	-1	-1	4	-1024	-768	-1	-1	-1	-1	4		0	0						Untertest4.avi	0	880	547	72	111				0	Content		-72	-111	19243734	1797964905
19260	08:57:25.390	00:00:19.260	1156	-1024	-768	-1	-1	-1	-1	4	-1024	-768	-1	-1	-1	-1	4		0	0						Untertest4.avi	0	880	547	72	111				0	Content		-72	-111	19260466	1797981637
19277	08:57:25.407	00:00:19.277	1157	-1024	-768	-1	-1	-1	-1	4	-1024	-768	-1	-1	-1	-1	4		0	0						Untertest4.avi	0	880	547	72	111				0	Content		-72	-111	19277089	1797998260
19294	08:57:25.424	00:00:19.293	1158	-1024	-768	-1	-1	-1	-1	4	-1024	-768	-1	-1	-1	-1	4		0	0						Untertest4.avi	0	880	547	72	111				0	Content		-72	-111	19293722	1798014893
19310	08:57:25.440	00:00:19.310	1159	-1024	-768	-1	-1	-1	-1	4	-1024	-768	-1	-1	-1	-1	4		0	0						Untertest4.avi	0	880	547	72	111				0	Content		-72	-111	19310335	1798031506
19327	08:57:25.457	00:00:19.327	1160	-1024	-768	-1	-1	-1	-1	4	-1024	-768	-1	-1	-1	-1	4		0	0						Untertest4.avi	0	880	547	72	111				0	Content		-72	-111	19327407	1798048578
19345	08:57:25.475	00:00:19.344	1161	-1024	-768	-1	-1	-1	-1	4	-1024	-768	-1	-1	-1	-1	4		0	0						Untertest4.avi	0	880	547	72	111				0	Content		-72	-111	19344780	1798065951
19362	08:57:25.492	00:00:19.362	1162	-1024	-768	-1	-1	-1	-1	4	-1024	-768	-1	-1	-1	-1	4		0	0						Untertest4.avi	0	880	547	72	111				0	Content		-72	-111	19362150	1798083321
19377	08:57:25.507	00:00:19.376	1163	-1024	-768	-1	-1	-1	-1	4	-1024	-768	-1	-1	-1	-1	4		0	0						Untertest4.avi	0	880	547	72	111				0	Content		-72	-111	19376954	1798098125
19394	08:57:25.524	00:00:19.393	1164	-1024	-768	-1	-1	-1	-1	4	-1024	-768	-1	-1	-1	-1	4		0	0						Untertest4.avi	0	880	547	72	111				0	Content		-72	-111	19393578	1798114749
19410	08:57:25.540	00:00:19.410	1165	-1024	-768	-1	-1	-1	-1	4	-1024	-768	-1	-1	-1	-1	4		0	0						Untertest4.avi	0	880	547	72	111				0	Content		-72	-111	19410323	1798131494
19427	08:57:25.557	00:00:19.426	1166	-1024	-768	-1	-1	-1	-1	4	-1024	-768	-1	-1	-1	-1	4		0	0						Untertest4.avi	0	880	547	72	111				0	Content		-72	-111	19426946	1798148117
19444	08:57:25.574	00:00:19.443	1167	-1024	-768	-1	-1	-1	-1	4	-1024	-768	-1	-1	-1	-1	4		0	0						Untertest4.avi	0	880	547	72	111				0	Content		-72	-111	19443569	1798164740
19460	08:57:25.590	00:00:19.460	1168	-1024	-768	-1	-1	-1	-1	4	-1024	-768	-1	-1	-1	-1	4		0	0						Untertest4.avi	0	880	547	72	111				0	Content		-72	-111	19460192	1798181363
19477	08:57:25.607	00:00:19.477	1169	-1024	-768	-1	-1	-1	-1	4	-1024	-768	-1	-1	-1	-1	4		0	0						Untertest4.avi	0	880	547	72	111				0	Content		-72	-111	19477388	1798198559
19495	08:57:25.625	00:00:19.494	1170	-1024	-768	-1	-1	-1	-1	4	-1024	-768	-1	-1	-1	-1	4		0	0						Untertest4.avi	0	880	547	72	111				0	Content		-72	-111	19494762	1798215933
19512	08:57:25.642	00:00:19.512	1171	-1024	-768	-1	-1	-1	-1	4	-1024	-768	-1	-1	-1	-1	4		0	0						Untertest4.avi	0	880	547	72	111				0	Content		-72	-111	19512009	1798233180
19527	08:57:25.657	00:00:19.526	1172	-1024	-768	-1	-1	-1	-1	4	-1024	-768	-1	-1	-1	-1	4		0	0						Untertest4.avi	0	880	547	72	111				0	Content		-72	-111	19526810	1798247981
19544	08:57:25.674	00:00:19.543	1173	-1024	-768	-1	-1	-1	-1	4	-1024	-768	-1	-1	-1	-1	4		0	0						Untertest4.avi	0	880	547	72	111				0	Content		-72	-111	19543561	1798264732
19560	08:57:25.690	00:00:19.560	1174	-1024	-768	-1	-1	-1	-1	4	-1024	-768	-1	-1	-1	-1	4		0	0						Untertest4.avi	0	880	547	72	111				0	Content		-72	-111	19560184	1798281355
19577	08:57:25.707	00:00:19.576	1175	-1024	-768	-1	-1	-1	-1	4	-1024	-768	-1	-1	-1	-1	4		0	0						Untertest4.avi	0	880	547	72	111				0	Content		-72	-111	19576806	1798297977
19593	08:57:25.723	00:00:19.593	1176	-1024	-768	-1	-1	-1	-1	4	-1024	-768	-1	-1	-1	-1	4		0	0						Untertest4.avi	0	880	547	72	111				0	Content		-72	-111	19593429	1798314600
19610	08:57:25.740	00:00:19.610	1177	-1024	-768	-1	-1	-1	-1	4	-1024	-768	-1	-1	-1	-1	4		0	0						Untertest4.avi	0	880	547	72	111				0	Content		-72	-111	19610112	1798331283
19627	08:57:25.757	00:00:19.627	1178	-1024	-768	-1	-1	-1	-1	4	-1024	-768	-1	-1	-1	-1	4		0	0						Untertest4.avi	0	880	547	72	111				0	Content		-72	-111	19627191	1798348362
19644	08:57:25.774	00:00:19.643	1179	-1024	-768	-1	-1	-1	-1	4	-1024	-768	-1	-1	-1	-1	4		0	0						Untertest4.avi	0	880	547	72	111				0	Content		-72	-111	19643859	1798365030
19661	08:57:25.791	00:00:19.660	1180	-1024	-768	-1	-1	-1	-1	4	-1024	-768	-1	-1	-1	-1	4		0	0						Untertest4.avi	0	880	547	72	111				0	Content		-72	-111	19660527	1798381698
19678	08:57:25.808	00:00:19.677	1181	-1024	-768	-1	-1	-1	-1	4	-1024	-768	-1	-1	-1	-1	4		0	0						Untertest4.avi	0	880	547	72	111				0	Content		-72	-111	19677674	1798398845
19694	08:57:25.824	00:00:19.694	1182	-1024	-768	-1	-1	-1	-1	4	-1024	-768	-1	-1	-1	-1	4		0	0						Untertest4.avi	0	880	547	72	111				0	Content		-72	-111	19694342	1798415513
19711	08:57:25.841	00:00:19.711	1183	-1024	-768	-1	-1	-1	-1	4	-1024	-768	-1	-1	-1	-1	4		0	0						Untertest4.avi	0	880	547	72	111				0	Content		-72	-111	19711010	1798432181
19727	08:57:25.857	00:00:19.727	1184	-1024	-768	-1	-1	-1	-1	4	-1024	-768	-1	-1	-1	-1	4		0	0						Untertest4.avi	0	880	547	72	111				0	Content		-72	-111	19727176	1798448347
19744	08:57:25.874	00:00:19.743	1185	-1024	-768	-1	-1	-1	-1	4	-1024	-768	-1	-1	-1	-1	4		0	0						Untertest4.avi	0	880	547	72	111				0	Content		-72	-111	19743844	1798465015
19760	08:57:25.890	00:00:19.760	1186	-1024	-768	-1	-1	-1	-1	4	-1024	-768	-1	-1	-1	-1	4		0	0						Untertest4.avi	0	880	547	72	111				0	Content		-72	-111	19760343	1798481514
19777	08:57:25.907	00:00:19.777	1187	-1024	-768	-1	-1	-1	-1	4	-1024	-768	-1	-1	-1	-1	4		0	0						Untertest4.avi	0	880	547	72	111				0	Content		-72	-111	19777010	1798498181
19794	08:57:25.924	00:00:19.793	1188	-1024	-768	-1	-1	-1	-1	4	-1024	-768	-1	-1	-1	-1	4		0	0						Untertest4.avi	0	880	547	72	111				0	Content		-72	-111	19793678	1798514849
19810	08:57:25.940	00:00:19.809	1189	-1024	-768	-1	-1	-1	-1	4	-1024	-768	-1	-1	-1	-1	4		0	0						Untertest4.avi	0	880	547	72	111				0	Content		-72	-111	19809963	1798531134
19827	08:57:25.957	00:00:19.826	1190	-1024	-768	-1	-1	-1	-1	4	-1024	-768	-1	-1	-1	-1	4		0	0						Untertest4.avi	0	880	547	72	111				0	Content		-72	-111	19826584	1798547755
19843	08:57:25.973	00:00:19.843	1191	-1024	-768	-1	-1	-1	-1	4	-1024	-768	-1	-1	-1	-1	4		0	0						Untertest4.avi	0	880	547	72	111				0	Content		-72	-111	19843261	1798564432
19860	08:57:25.990	00:00:19.859	1192	-1024	-768	-1	-1	-1	-1	4	-1024	-768	-1	-1	-1	-1	4		0	0						Untertest4.avi	0	880	547	72	111				0	Content		-72	-111	19859955	1798581126
19877	08:57:26.007	00:00:19.876	1193	-1024	-768	-1	-1	-1	-1	4	-1024	-768	-1	-1	-1	-1	4		0	0						Untertest4.avi	0	880	547	72	111				0	Content		-72	-111	19876788	1798597959
19893	08:57:26.023	00:00:19.893	1194	-1024	-768	-1	-1	-1	-1	4	-1024	-768	-1	-1	-1	-1	4		0	0						Untertest4.avi	0	880	547	72	111				0	Content		-72	-111	19893456	1798614627
19910	08:57:26.040	00:00:19.910	1195	-1024	-768	-1	-1	-1	-1	4	-1024	-768	-1	-1	-1	-1	4		0	0						Untertest4.avi	0	880	547	72	111				0	Content		-72	-111	19910124	1798631295
19927	08:57:26.057	00:00:19.927	1196	-1024	-768	-1	-1	-1	-1	4	-1024	-768	-1	-1	-1	-1	4		0	0						Untertest4.avi	0	880	547	72	111				0	Content		-72	-111	19927110	1798648281
19944	08:57:26.074	00:00:19.943	1197	-1024	-768	-1	-1	-1	-1	4	-1024	-768	-1	-1	-1	-1	4		0	0						Untertest4.avi	0	880	547	72	111				0	Content		-72	-111	19943777	1798664948
19960	08:57:26.090	00:00:19.960	1198	-1024	-768	-1	-1	-1	-1	4	-1024	-768	-1	-1	-1	-1	4		0	0						Untertest4.avi	0	880	547	72	111				0	Content		-72	-111	19960445	1798681616
19978	08:57:26.108	00:00:19.977	1199	-1024	-768	-1	-1	-1	-1	4	-1024	-768	-1	-1	-1	-1	4		0	0						Untertest4.avi	0	880	547	72	111				0	Content		-72	-111	19977760	1798698931
19994	08:57:26.124	00:00:19.994	1200	-1024	-768	-1	-1	-1	-1	4	-1024	-768	-1	-1	-1	-1	4		0	0						Untertest4.avi	0	880	547	72	111				0	Content		-72	-111	19994427	1798715598
20011	08:57:26.141	00:00:20.010	1201	-1024	-768	-1	-1	-1	-1	4	-1024	-768	-1	-1	-1	-1	4		0	0						Untertest4.avi	0	880	547	72	111				0	Content		-72	-111	20010643	1798731814
20027	08:57:26.157	00:00:20.027	1202	-1024	-768	-1	-1	-1	-1	4	-1024	-768	-1	-1	-1	-1	4		0	0						Untertest4.avi	0	880	547	72	111				0	Content		-72	-111	20027311	1798748482
20044	08:57:26.174	00:00:20.043	1203	-1024	-768	-1	-1	-1	-1	4	-1024	-768	-1	-1	-1	-1	4		0	0						Untertest4.avi	0	880	547	72	111				0	Content		-72	-111	20043978	1798765149
20060	08:57:26.190	00:00:20.059	1204	-1024	-768	-1	-1	-1	-1	4	-1024	-768	-1	-1	-1	-1	4		0	0						Untertest4.avi	0	880	547	72	111				0	Content		-72	-111	20059824	1798780995
20076	08:57:26.206	00:00:20.076	1205	-1024	-768	-1	-1	-1	-1	4	-1024	-768	-1	-1	-1	-1	4		0	0						Untertest4.avi	0	880	547	72	111				0	Content		-72	-111	20076445	1798797616
20093	08:57:26.223	00:00:20.093	1206	-1024	-768	-1	-1	-1	-1	4	-1024	-768	-1	-1	-1	-1	4		0	0						Untertest4.avi	0	880	547	72	111				0	Content		-72	-111	20093130	1798814301
20110	08:57:26.240	00:00:20.109	1207	-1024	-768	-1	-1	-1	-1	4	-1024	-768	-1	-1	-1	-1	4		0	0						Untertest4.avi	0	880	547	72	111				0	Content		-72	-111	20109798	1798830969
20126	08:57:26.256	00:00:20.126	1208	-1024	-768	-1	-1	-1	-1	4	-1024	-768	-1	-1	-1	-1	4		0	0						Untertest4.avi	0	880	547	72	111				0	Content		-72	-111	20126466	1798847637
20143	08:57:26.273	00:00:20.143	1209	-1024	-768	-1	-1	-1	-1	4	-1024	-768	-1	-1	-1	-1	4		0	0						Untertest4.avi	0	880	547	72	111				0	Content		-72	-111	20143118	1798864289
20160	08:57:26.290	00:00:20.159	1210	-1024	-768	-1	-1	-1	-1	4	-1024	-768	-1	-1	-1	-1	4		0	0						Untertest4.avi	0	880	547	72	111				0	Content		-72	-111	20159701	1798880872
20176	08:57:26.306	00:00:20.176	1211	-1024	-768	-1	-1	-1	-1	4	-1024	-768	-1	-1	-1	-1	4		0	0						Untertest4.avi	0	880	547	72	111				0	Content		-72	-111	20176321	1798897492
20193	08:57:26.323	00:00:20.193	1212	-1024	-768	-1	-1	-1	-1	4	-1024	-768	-1	-1	-1	-1	4		0	0						Untertest4.avi	0	880	547	72	111				0	Content		-72	-111	20193402	1798914573
20210	08:57:26.340	00:00:20.210	1213	-1024	-768	-1	-1	-1	-1	4	-1024	-768	-1	-1	-1	-1	4		0	0						Untertest4.avi	0	880	547	72	111				0	Content		-72	-111	20210070	1798931241
20227	08:57:26.357	00:00:20.226	1214	-1024	-768	-1	-1	-1	-1	4	-1024	-768	-1	-1	-1	-1	4		0	0						Untertest4.avi	0	880	547	72	111				0	Content		-72	-111	20226738	1798947909
20244	08:57:26.374	00:00:20.243	1215	-1024	-768	-1	-1	-1	-1	4	-1024	-768	-1	-1	-1	-1	4		0	0						Untertest4.avi	0	880	547	72	111				0	Content		-72	-111	20243888	1798965059
20261	08:57:26.391	00:00:20.260	1216	-1024	-768	-1	-1	-1	-1	4	-1024	-768	-1	-1	-1	-1	4		0	0						Untertest4.avi	0	880	547	72	111				0	Content		-72	-111	20260555	1798981726
20277	08:57:26.407	00:00:20.277	1217	-1024	-768	-1	-1	-1	-1	4	-1024	-768	-1	-1	-1	-1	4		0	0						Untertest4.avi	0	880	547	72	111				0	Content		-72	-111	20277223	1798998394
20293	08:57:26.423	00:00:20.293	1218	-1024	-768	-1	-1	-1	-1	4	-1024	-768	-1	-1	-1	-1	4		0	0						Untertest4.avi	0	880	547	72	111				0	Content		-72	-111	20293461	1799014632
20310	08:57:26.440	00:00:20.310	1219	-1024	-768	-1	-1	-1	-1	4	-1024	-768	-1	-1	-1	-1	4		0	0						Untertest4.avi	0	880	547	72	111				0	Content		-72	-111	20310128	1799031299
20327	08:57:26.457	00:00:20.326	1220	-1024	-768	-1	-1	-1	-1	4	-1024	-768	-1	-1	-1	-1	4		0	0						Untertest4.avi	0	880	547	72	111				0	Content		-72	-111	20326652	1799047823
20343	08:57:26.473	00:00:20.343	1221	-1024	-768	-1	-1	-1	-1	4	-1024	-768	-1	-1	-1	-1	4		0	0						Untertest4.avi	0	880	547	72	111				0	Content		-72	-111	20343320	1799064491
20360	08:57:26.490	00:00:20.359	1222	-1024	-768	-1	-1	-1	-1	4	-1024	-768	-1	-1	-1	-1	4		0	0						Untertest4.avi	0	880	547	72	111				0	Content		-72	-111	20359987	1799081158
20376	08:57:26.506	00:00:20.376	1223	-1024	-768	-1	-1	-1	-1	4	-1024	-768	-1	-1	-1	-1	4		0	0						Untertest4.avi	0	880	547	72	111				0	Content		-72	-111	20376309	1799097480
20393	08:57:26.523	00:00:20.392	1224	-1024	-768	-1	-1	-1	-1	4	-1024	-768	-1	-1	-1	-1	4		0	0						Untertest4.avi	0	880	547	72	111				0	Content		-72	-111	20392933	1799114104
20410	08:57:26.540	00:00:20.409	1225	-1024	-768	-1	-1	-1	-1	4	-1024	-768	-1	-1	-1	-1	4		0	0						Untertest4.avi	0	880	547	72	111				0	Content		-72	-111	20409612	1799130783
20426	08:57:26.556	00:00:20.426	1226	-1024	-768	-1	-1	-1	-1	4	-1024	-768	-1	-1	-1	-1	4		0	0						Untertest4.avi	0	880	547	72	111				0	Content		-72	-111	20426308	1799147479
20443	08:57:26.573	00:00:20.443	1227	-1024	-768	-1	-1	-1	-1	4	-1024	-768	-1	-1	-1	-1	4		0	0						Untertest4.avi	0	880	547	72	111				0	Content		-72	-111	20443145	1799164316
20460	08:57:26.590	00:00:20.459	1228	-1024	-768	-1	-1	-1	-1	4	-1024	-768	-1	-1	-1	-1	4		0	0						Untertest4.avi	0	880	547	72	111				0	Content		-72	-111	20459812	1799180983
20476	08:57:26.606	00:00:20.476	1229	-1024	-768	-1	-1	-1	-1	4	-1024	-768	-1	-1	-1	-1	4		0	0						Untertest4.avi	0	880	547	72	111				0	Content		-72	-111	20476480	1799197651
20493	08:57:26.623	00:00:20.493	1230	-1024	-768	-1	-1	-1	-1	4	-1024	-768	-1	-1	-1	-1	4		0	0						Untertest4.avi	0	880	547	72	111				0	Content		-72	-111	20493469	1799214640
20510	08:57:26.640	00:00:20.510	1231	-1024	-768	-1	-1	-1	-1	4	-1024	-768	-1	-1	-1	-1	4		0	0						Untertest4.avi	0	880	547	72	111				0	Content		-72	-111	20510136	1799231307
20527	08:57:26.657	00:00:20.526	1232	-1024	-768	-1	-1	-1	-1	4	-1024	-768	-1	-1	-1	-1	4		0	0						Untertest4.avi	0	880	547	72	111				0	Content		-72	-111	20526804	1799247975
20544	08:57:26.674	00:00:20.544	1233	-1024	-768	-1	-1	-1	-1	4	-1024	-768	-1	-1	-1	-1	4		0	0						Untertest4.avi	0	880	547	72	111				0	Content		-72	-111	20544115	1799265286
20561	08:57:26.691	00:00:20.560	1234	-1024	-768	-1	-1	-1	-1	4	-1024	-768	-1	-1	-1	-1	4		0	0						Untertest4.avi	0	880	547	72	111				0	Content		-72	-111	20560783	1799281954
20577	08:57:26.707	00:00:20.576	1235	-1024	-768	-1	-1	-1	-1	4	-1024	-768	-1	-1	-1	-1	4		0	0						Untertest4.avi	0	880	547	72	111				0	Content		-72	-111	20576997	1799298168
20594	08:57:26.724	00:00:20.593	1236	-1024	-768	-1	-1	-1	-1	4	-1024	-768	-1	-1	-1	-1	4		0	0						Untertest4.avi	0	880	547	72	111				0	Content		-72	-111	20593665	1799314836
20610	08:57:26.740	00:00:20.610	1237	-1024	-768	-1	-1	-1	-1	4	-1024	-768	-1	-1	-1	-1	4		0	0						Untertest4.avi	0	880	547	72	111				0	Content		-72	-111	20610333	1799331504
20626	08:57:26.756	00:00:20.626	1238	-1024	-768	-1	-1	-1	-1	4	-1024	-768	-1	-1	-1	-1	4		0	0						Untertest4.avi	0	880	547	72	111				0	Content		-72	-111	20626047	1799347218
20643	08:57:26.773	00:00:20.642	1239	-1024	-768	-1	-1	-1	-1	4	-1024	-768	-1	-1	-1	-1	4		0	0						Untertest4.avi	0	880	547	72	111				0	Content		-72	-111	20642799	1799363970
20659	08:57:26.789	00:00:20.659	1240	-1024	-768	-1	-1	-1	-1	4	-1024	-768	-1	-1	-1	-1	4		0	0						Untertest4.avi	0	880	547	72	111				0	Content		-72	-111	20659485	1799380656
20676	08:57:26.806	00:00:20.676	1241	-1024	-768	-1	-1	-1	-1	4	-1024	-768	-1	-1	-1	-1	4		0	0						Untertest4.avi	0	880	547	72	111				0	Content		-72	-111	20676152	1799397323
20693	08:57:26.823	00:00:20.692	1242	-1024	-768	-1	-1	-1	-1	4	-1024	-768	-1	-1	-1	-1	4		0	0						Untertest4.avi	0	880	547	72	111				0	Content		-72	-111	20692820	1799413991
20709	08:57:26.839	00:00:20.709	1243	-1024	-768	-1	-1	-1	-1	4	-1024	-768	-1	-1	-1	-1	4		0	0						Untertest4.avi	0	880	547	72	111				0	Content		-72	-111	20709476	1799430647
20726	08:57:26.856	00:00:20.726	1244	-1024	-768	-1	-1	-1	-1	4	-1024	-768	-1	-1	-1	-1	4		0	0						Untertest4.avi	0	880	547	72	111				0	Content		-72	-111	20726044	1799447215
20743	08:57:26.873	00:00:20.742	1245	-1024	-768	-1	-1	-1	-1	4	-1024	-768	-1	-1	-1	-1	4		0	0						Untertest4.avi	0	880	547	72	111				0	Content		-72	-111	20742697	1799463868
20760	08:57:26.890	00:00:20.759	1246	-1024	-768	-1	-1	-1	-1	4	-1024	-768	-1	-1	-1	-1	4		0	0						Untertest4.avi	0	880	547	72	111				0	Content		-72	-111	20759772	1799480943
20776	08:57:26.906	00:00:20.776	1247	-1024	-768	-1	-1	-1	-1	4	-1024	-768	-1	-1	-1	-1	4		0	0						Untertest4.avi	0	880	547	72	111				0	Content		-72	-111	20776439	1799497610
20793	08:57:26.923	00:00:20.793	1248	-1024	-768	-1	-1	-1	-1	4	-1024	-768	-1	-1	-1	-1	4		0	0						Untertest4.avi	0	880	547	72	111				0	Content		-72	-111	20793107	1799514278
20810	08:57:26.940	00:00:20.810	1249	-1024	-768	-1	-1	-1	-1	4	-1024	-768	-1	-1	-1	-1	4		0	0						Untertest4.avi	0	880	547	72	111				0	Content		-72	-111	20810252	1799531423
20827	08:57:26.957	00:00:20.826	1250	-1024	-768	-1	-1	-1	-1	4	-1024	-768	-1	-1	-1	-1	4		0	0						Untertest4.avi	0	880	547	72	111				0	Content		-72	-111	20826919	1799548090
20844	08:57:26.974	00:00:20.843	1251	-1024	-768	-1	-1	-1	-1	4	-1024	-768	-1	-1	-1	-1	4		0	0						Untertest4.avi	0	880	547	72	111				0	Content		-72	-111	20843587	1799564758
20861	08:57:26.991	00:00:20.861	1252	-1024	-768	-1	-1	-1	-1	4	-1024	-768	-1	-1	-1	-1	4		0	0						Untertest4.avi	0	880	547	72	111				0	Content		-72	-111	20861162	1799582333
20876	08:57:27.006	00:00:20.876	1253	-1024	-768	-1	-1	-1	-1	4	-1024	-768	-1	-1	-1	-1	4		0	0						Untertest4.avi	0	880	547	72	111				0	Content		-72	-111	20876032	1799597203
20893	08:57:27.023	00:00:20.892	1254	-1024	-768	-1	-1	-1	-1	4	-1024	-768	-1	-1	-1	-1	4		0	0						Untertest4.avi	0	880	547	72	111				0	Content		-72	-111	20892658	1799613829
20909	08:57:27.039	00:00:20.909	1255	-1024	-768	-1	-1	-1	-1	4	-1024	-768	-1	-1	-1	-1	4		0	0						Untertest4.avi	0	880	547	72	111				0	Content		-72	-111	20909326	1799630497
20926	08:57:27.056	00:00:20.925	1256	-1024	-768	-1	-1	-1	-1	4	-1024	-768	-1	-1	-1	-1	4		0	0						Untertest4.avi	0	880	547	72	111				0	Content		-72	-111	20925993	1799647164
20943	08:57:27.073	00:00:20.942	1257	-1024	-768	-1	-1	-1	-1	4	-1024	-768	-1	-1	-1	-1	4		0	0						Untertest4.avi	0	880	547	72	111				0	Content		-72	-111	20942527	1799663698
20959	08:57:27.089	00:00:20.959	1258	-1024	-768	-1	-1	-1	-1	4	-1024	-768	-1	-1	-1	-1	4		0	0						Untertest4.avi	0	880	547	72	111				0	Content		-72	-111	20959332	1799680503
20976	08:57:27.106	00:00:20.975	1259	-1024	-768	-1	-1	-1	-1	4	-1024	-768	-1	-1	-1	-1	4		0	0						Untertest4.avi	0	880	547	72	111				0	Content		-72	-111	20975900	1799697071
20993	08:57:27.123	00:00:20.992	1260	-1024	-768	-1	-1	-1	-1	4	-1024	-768	-1	-1	-1	-1	4		0	0						Untertest4.avi	0	880	547	72	111				0	Content		-72	-111	20992734	1799713905
21009	08:57:27.139	00:00:21.009	1261	-1024	-768	-1	-1	-1	-1	4	-1024	-768	-1	-1	-1	-1	4		0	0						Untertest4.avi	0	880	547	72	111				0	Content		-72	-111	21009402	1799730573
21026	08:57:27.156	00:00:21.026	1262	-1024	-768	-1	-1	-1	-1	4	-1024	-768	-1	-1	-1	-1	4		0	0						Untertest4.avi	0	880	547	72	111				0	Content		-72	-111	21026070	1799747241
21043	08:57:27.173	00:00:21.043	1263	-1024	-768	-1	-1	-1	-1	4	-1024	-768	-1	-1	-1	-1	4		0	0						Untertest4.avi	0	880	547	72	111				0	Content		-72	-111	21043053	1799764224
21060	08:57:27.190	00:00:21.059	1264	-1024	-768	-1	-1	-1	-1	4	-1024	-768	-1	-1	-1	-1	4		0	0						Untertest4.avi	0	880	547	72	111				0	Content		-72	-111	21059721	1799780892
21076	08:57:27.206	00:00:21.076	1265	-1024	-768	-1	-1	-1	-1	4	-1024	-768	-1	-1	-1	-1	4		0	0						Untertest4.avi	0	880	547	72	111				0	Content		-72	-111	21076389	1799797560
21094	08:57:27.224	00:00:21.093	1266	-1024	-768	-1	-1	-1	-1	4	-1024	-768	-1	-1	-1	-1	4		0	0						Untertest4.avi	0	880	547	72	111				0	Content		-72	-111	21093704	1799814875
21110	08:57:27.240	00:00:21.110	1267	-1024	-768	-1	-1	-1	-1	4	-1024	-768	-1	-1	-1	-1	4		0	0						Untertest4.avi	0	880	547	72	111				0	Content		-72	-111	21110372	1799831543
21127	08:57:27.257	00:00:21.126	1268	-1024	-768	-1	-1	-1	-1	4	-1024	-768	-1	-1	-1	-1	4		0	0						Untertest4.avi	0	880	547	72	111				0	Content		-72	-111	21126629	1799847800
21143	08:57:27.273	00:00:21.143	1269	-1024	-768	-1	-1	-1	-1	4	-1024	-768	-1	-1	-1	-1	4		0	0						Untertest4.avi	0	880	547	72	111				0	Content		-72	-111	21143296	1799864467
21160	08:57:27.290	00:00:21.159	1270	-1024	-768	-1	-1	-1	-1	4	-1024	-768	-1	-1	-1	-1	4		0	0						Untertest4.avi	0	880	547	72	111				0	Content		-72	-111	21159964	1799881135
21176	08:57:27.306	00:00:21.175	1271	-1024	-768	-1	-1	-1	-1	4	-1024	-768	-1	-1	-1	-1	4		0	0						Untertest4.avi	0	880	547	72	111				0	Content		-72	-111	21175766	1799896937
21192	08:57:27.322	00:00:21.192	1272	-1024	-768	-1	-1	-1	-1	4	-1024	-768	-1	-1	-1	-1	4		0	0						Untertest4.avi	0	880	547	72	111				0	Content		-72	-111	21192390	1799913561
21209	08:57:27.339	00:00:21.209	1273	-1024	-768	-1	-1	-1	-1	4	-1024	-768	-1	-1	-1	-1	4		0	0						Untertest4.avi	0	880	547	72	111				0	Content		-72	-111	21209075	1799930246
21226	08:57:27.356	00:00:21.225	1274	-1024	-768	-1	-1	-1	-1	4	-1024	-768	-1	-1	-1	-1	4		0	0						Untertest4.avi	0	880	547	72	111				0	Content		-72	-111	21225743	1799946914
21242	08:57:27.372	00:00:21.242	1275	-1024	-768	-1	-1	-1	-1	4	-1024	-768	-1	-1	-1	-1	4		0	0						Untertest4.avi	0	880	547	72	111				0	Content		-72	-111	21242410	1799963581
21259	08:57:27.389	00:00:21.259	1276	-1024	-768	-1	-1	-1	-1	4	-1024	-768	-1	-1	-1	-1	4		0	0						Untertest4.avi	0	880	547	72	111				0	Content		-72	-111	21259065	1799980236
21276	08:57:27.406	00:00:21.275	1277	-1024	-768	-1	-1	-1	-1	4	-1024	-768	-1	-1	-1	-1	4		0	0						Untertest4.avi	0	880	547	72	111				0	Content		-72	-111	21275636	1799996807
21292	08:57:27.422	00:00:21.292	1278	-1024	-768	-1	-1	-1	-1	4	-1024	-768	-1	-1	-1	-1	4		0	0						Untertest4.avi	0	880	547	72	111				0	Content		-72	-111	21292385	1800013556
21310	08:57:27.440	00:00:21.309	1279	-1024	-768	-1	-1	-1	-1	4	-1024	-768	-1	-1	-1	-1	4		0	0						Untertest4.avi	0	880	547	72	111				0	Content		-72	-111	21309641	1800030812
21326	08:57:27.456	00:00:21.326	1280	-1024	-768	-1	-1	-1	-1	4	-1024	-768	-1	-1	-1	-1	4		0	0						Untertest4.avi	0	880	547	72	111				0	Content		-72	-111	21326309	1800047480
21343	08:57:27.473	00:00:21.343	1281	-1024	-768	-1	-1	-1	-1	4	-1024	-768	-1	-1	-1	-1	4		0	0						Untertest4.avi	0	880	547	72	111				0	Content		-72	-111	21343376	1800064547
21360	08:57:27.490	00:00:21.360	1282	-1024	-768	-1	-1	-1	-1	4	-1024	-768	-1	-1	-1	-1	4		0	0						Untertest4.avi	0	880	547	72	111				0	Content		-72	-111	21360043	1800081214
21377	08:57:27.507	00:00:21.376	1283	-1024	-768	-1	-1	-1	-1	4	-1024	-768	-1	-1	-1	-1	4		0	0						Untertest4.avi	0	880	547	72	111				0	Content		-72	-111	21376711	1800097882
21393	08:57:27.523	00:00:21.392	1284	-1024	-768	-1	-1	-1	-1	4	-1024	-768	-1	-1	-1	-1	4		0	0						Untertest4.avi	0	880	547	72	111				0	Content		-72	-111	21392860	1800114031
21410	08:57:27.540	00:00:21.409	1285	-1024	-768	-1	-1	-1	-1	4	-1024	-768	-1	-1	-1	-1	4		0	0						Untertest4.avi	0	880	547	72	111				0	Content		-72	-111	21409527	1800130698
21426	08:57:27.556	00:00:21.425	1286	-1024	-768	-1	-1	-1	-1	4	-1024	-768	-1	-1	-1	-1	4		0	0						Untertest4.avi	0	880	547	72	111				0	Content		-72	-111	21425979	1800147150
21443	08:57:27.573	00:00:21.442	1287	-1024	-768	-1	-1	-1	-1	4	-1024	-768	-1	-1	-1	-1	4		0	0						Untertest4.avi	0	880	547	72	111				0	Content		-72	-111	21442647	1800163818
21459	08:57:27.589	00:00:21.459	1288	-1024	-768	-1	-1	-1	-1	4	-1024	-768	-1	-1	-1	-1	4		0	0						Untertest4.avi	0	880	547	72	111				0	Content		-72	-111	21459314	1800180485
21476	08:57:27.606	00:00:21.475	1289	-1024	-768	-1	-1	-1	-1	4	-1024	-768	-1	-1	-1	-1	4		0	0						Untertest4.avi	0	880	547	72	111				0	Content		-72	-111	21475627	1800196798
21492	08:57:27.622	00:00:21.492	1290	-1024	-768	-1	-1	-1	-1	4	-1024	-768	-1	-1	-1	-1	4		0	0						Untertest4.avi	0	880	547	72	111				0	Content		-72	-111	21492249	1800213420
21509	08:57:27.639	00:00:21.508	1291	-1024	-768	-1	-1	-1	-1	4	-1024	-768	-1	-1	-1	-1	4		0	0						Untertest4.avi	0	880	547	72	111				0	Content		-72	-111	21508925	1800230096
21526	08:57:27.656	00:00:21.525	1292	-1024	-768	-1	-1	-1	-1	4	-1024	-768	-1	-1	-1	-1	4		0	0						Untertest4.avi	0	880	547	72	111				0	Content		-72	-111	21525622	1800246793
21542	08:57:27.672	00:00:21.542	1293	-1024	-768	-1	-1	-1	-1	4	-1024	-768	-1	-1	-1	-1	4		0	0						Untertest4.avi	0	880	547	72	111				0	Content		-72	-111	21542461	1800263632
21559	08:57:27.689	00:00:21.559	1294	-1024	-768	-1	-1	-1	-1	4	-1024	-768	-1	-1	-1	-1	4		0	0						Untertest4.avi	0	880	547	72	111				0	Content		-72	-111	21559128	1800280299
21576	08:57:27.706	00:00:21.575	1295	-1024	-768	-1	-1	-1	-1	4	-1024	-768	-1	-1	-1	-1	4		0	0						Untertest4.avi	0	880	547	72	111				0	Content		-72	-111	21575796	1800296967
21593	08:57:27.723	00:00:21.592	1296	-1024	-768	-1	-1	-1	-1	4	-1024	-768	-1	-1	-1	-1	4		0	0						Untertest4.avi	0	880	547	72	111				0	Content		-72	-111	21592780	1800313951
21609	08:57:27.739	00:00:21.609	1297	-1024	-768	-1	-1	-1	-1	4	-1024	-768	-1	-1	-1	-1	4		0	0						Untertest4.avi	0	880	547	72	111				0	Content		-72	-111	21609447	1800330618
21626	08:57:27.756	00:00:21.626	1298	-1024	-768	-1	-1	-1	-1	4	-1024	-768	-1	-1	-1	-1	4		0	0						Untertest4.avi	0	880	547	72	111				0	Content		-72	-111	21626115	1800347286
21643	08:57:27.773	00:00:21.643	1299	-1024	-768	-1	-1	-1	-1	4	-1024	-768	-1	-1	-1	-1	4		0	0						Untertest4.avi	0	880	547	72	111				0	Content		-72	-111	21643367	1800364538
21660	08:57:27.790	00:00:21.660	1300	-1024	-768	-1	-1	-1	-1	4	-1024	-768	-1	-1	-1	-1	4		0	0						Untertest4.avi	0	880	547	72	111				0	Content		-72	-111	21660035	1800381206
21676	08:57:27.806	00:00:21.676	1301	-1024	-768	-1	-1	-1	-1	4	-1024	-768	-1	-1	-1	-1	4		0	0						Untertest4.avi	0	880	547	72	111				0	Content		-72	-111	21676276	1800397447
21693	08:57:27.823	00:00:21.692	1302	-1024	-768	-1	-1	-1	-1	4	-1024	-768	-1	-1	-1	-1	4		0	0						Untertest4.avi	0	880	547	72	111				0	Content		-72	-111	21692944	1800414115
21710	08:57:27.840	00:00:21.709	1303	-1024	-768	-1	-1	-1	-1	4	-1024	-768	-1	-1	-1	-1	4		0	0						Untertest4.avi	0	880	547	72	111				0	Content		-72	-111	21709612	1800430783
21725	08:57:27.855	00:00:21.725	1304	-1024	-768	-1	-1	-1	-1	4	-1024	-768	-1	-1	-1	-1	4		0	0						Untertest4.avi	0	880	547	72	111				0	Content		-72	-111	21725382	1800446553
21742	08:57:27.872	00:00:21.741	1305	-1024	-768	-1	-1	-1	-1	4	-1024	-768	-1	-1	-1	-1	4		0	0						Untertest4.avi	0	880	547	72	111				0	Content		-72	-111	21741991	1800463162
21759	08:57:27.889	00:00:21.758	1306	-1024	-768	-1	-1	-1	-1	4	-1024	-768	-1	-1	-1	-1	4		0	0						Untertest4.avi	0	880	547	72	111				0	Content		-72	-111	21758675	1800479846
21775	08:57:27.905	00:00:21.775	1307	-1024	-768	-1	-1	-1	-1	4	-1024	-768	-1	-1	-1	-1	4		0	0						Untertest4.avi	0	880	547	72	111				0	Content		-72	-111	21775342	1800496513
21792	08:57:27.922	00:00:21.792	1308	-1024	-768	-1	-1	-1	-1	4	-1024	-768	-1	-1	-1	-1	4		0	0						Untertest4.avi	0	880	547	72	111				0	Content		-72	-111	21792010	1800513181
21809	08:57:27.939	00:00:21.808	1309	-1024	-768	-1	-1	-1	-1	4	-1024	-768	-1	-1	-1	-1	4		0	0						Untertest4.avi	0	880	547	72	111				0	Content		-72	-111	21808791	1800529962
21825	08:57:27.955	00:00:21.825	1310	-1024	-768	-1	-1	-1	-1	4	-1024	-768	-1	-1	-1	-1	4		0	0						Untertest4.avi	0	880	547	72	111				0	Content		-72	-111	21825360	1800546531
21842	08:57:27.972	00:00:21.842	1311	-1024	-768	-1	-1	-1	-1	4	-1024	-768	-1	-1	-1	-1	4		0	0						Untertest4.avi	0	880	547	72	111				0	Content		-72	-111	21842296	1800563467
21859	08:57:27.989	00:00:21.858	1312	-1024	-768	-1	-1	-1	-1	4	-1024	-768	-1	-1	-1	-1	4		0	0						Untertest4.avi	0	880	547	72	111				0	Content		-72	-111	21858964	1800580135
21876	08:57:28.006	00:00:21.876	1313	-1024	-768	-1	-1	-1	-1	4	-1024	-768	-1	-1	-1	-1	4		0	0						Untertest4.avi	0	880	547	72	111				0	Content		-72	-111	21876096	1800597267
21893	08:57:28.023	00:00:21.892	1314	-1024	-768	-1	-1	-1	-1	4	-1024	-768	-1	-1	-1	-1	4		0	0						Untertest4.avi	0	880	547	72	111				0	Content		-72	-111	21892764	1800613935
21910	08:57:28.040	00:00:21.909	1315	-1024	-768	-1	-1	-1	-1	4	-1024	-768	-1	-1	-1	-1	4		0	0						Untertest4.avi	0	880	547	72	111				0	Content		-72	-111	21909795	1800630966
21926	08:57:28.056	00:00:21.926	1316	-1024	-768	-1	-1	-1	-1	4	-1024	-768	-1	-1	-1	-1	4		0	0						Untertest4.avi	0	880	547	72	111				0	Content		-72	-111	21926462	1800647633
21943	08:57:28.073	00:00:21.943	1317	-1024	-768	-1	-1	-1	-1	4	-1024	-768	-1	-1	-1	-1	4		0	0						Untertest4.avi	0	880	547	72	111				0	Content		-72	-111	21943130	1800664301
21959	08:57:28.089	00:00:21.959	1318	-1024	-768	-1	-1	-1	-1	4	-1024	-768	-1	-1	-1	-1	4		0	0						Untertest4.avi	0	880	547	72	111				0	Content		-72	-111	21959180	1800680351
21976	08:57:28.106	00:00:21.975	1319	-1024	-768	-1	-1	-1	-1	4	-1024	-768	-1	-1	-1	-1	4		0	0						Untertest4.avi	0	880	547	72	111				0	Content		-72	-111	21975847	1800697018
21992	08:57:28.122	00:00:21.992	1320	-1024	-768	-1	-1	-1	-1	4	-1024	-768	-1	-1	-1	-1	4		0	0						Untertest4.avi	0	880	547	72	111				0	Content		-72	-111	21992308	1800713479
22009	08:57:28.139	00:00:22.008	1321	-1024	-768	-1	-1	-1	-1	4	-1024	-768	-1	-1	-1	-1	4		0	0						Untertest4.avi	0	880	547	72	111				0	Content		-72	-111	22008976	1800730147
22026	08:57:28.156	00:00:22.025	1322	-1024	-768	-1	-1	-1	-1	4	-1024	-768	-1	-1	-1	-1	4		0	0						Untertest4.avi	0	880	547	72	111				0	Content		-72	-111	22025643	1800746814
22042	08:57:28.172	00:00:22.041	1323	-1024	-768	-1	-1	-1	-1	4	-1024	-768	-1	-1	-1	-1	4		0	0						Untertest4.avi	0	880	547	72	111				0	Content		-72	-111	22041851	1800763022
22058	08:57:28.188	00:00:22.058	1324	-1024	-768	-1	-1	-1	-1	4	-1024	-768	-1	-1	-1	-1	4		0	0						Untertest4.avi	0	880	547	72	111				0	Content		-72	-111	22058476	1800779647
22075	08:57:28.205	00:00:22.075	1325	-1024	-768	-1	-1	-1	-1	4	-1024	-768	-1	-1	-1	-1	4		0	0						Untertest4.avi	0	880	547	72	111				0	Content		-72	-111	22075277	1800796448
22092	08:57:28.222	00:00:22.091	1326	-1024	-768	-1	-1	-1	-1	4	-1024	-768	-1	-1	-1	-1	4		0	0						Untertest4.avi	0	880	547	72	111				0	Content		-72	-111	22091846	1800813017
22109	08:57:28.239	00:00:22.108	1327	-1024	-768	-1	-1	-1	-1	4	-1024	-768	-1	-1	-1	-1	4		0	0						Untertest4.avi	0	880	547	72	111				0	Content		-72	-111	22108680	1800829851
22125	08:57:28.255	00:00:22.125	1328	-1024	-768	-1	-1	-1	-1	4	-1024	-768	-1	-1	-1	-1	4		0	0						Untertest4.avi	0	880	547	72	111				0	Content		-72	-111	22125348	1800846519
22142	08:57:28.272	00:00:22.142	1329	-1024	-768	-1	-1	-1	-1	4	-1024	-768	-1	-1	-1	-1	4		0	0						Untertest4.avi	0	880	547	72	111				0	Content		-72	-111	22142015	1800863186
22159	08:57:28.289	00:00:22.158	1330	-1024	-768	-1	-1	-1	-1	4	-1024	-768	-1	-1	-1	-1	4		0	0						Untertest4.avi	0	880	547	72	111				0	Content		-72	-111	22158999	1800880170
22176	08:57:28.306	00:00:22.175	1331	-1024	-768	-1	-1	-1	-1	4	-1024	-768	-1	-1	-1	-1	4		0	0						Untertest4.avi	0	880	547	72	111				0	Content		-72	-111	22175667	1800896838
22192	08:57:28.322	00:00:22.192	1332	-1024	-768	-1	-1	-1	-1	4	-1024	-768	-1	-1	-1	-1	4		0	0						Untertest4.avi	0	880	547	72	111				0	Content		-72	-111	22192334	1800913505
22210	08:57:28.340	00:00:22.209	1333	-1024	-768	-1	-1	-1	-1	4	-1024	-768	-1	-1	-1	-1	4		0	0						Untertest4.avi	0	880	547	72	111				0	Content		-72	-111	22209649	1800930820
22226	08:57:28.356	00:00:22.226	1334	-1024	-768	-1	-1	-1	-1	4	-1024	-768	-1	-1	-1	-1	4		0	0						Untertest4.avi	0	880	547	72	111				0	Content		-72	-111	22226317	1800947488
22243	08:57:28.373	00:00:22.242	1335	-1024	-768	-1	-1	-1	-1	4	-1024	-768	-1	-1	-1	-1	4		0	0						Untertest4.avi	0	880	547	72	111				0	Content		-72	-111	22242665	1800963836
22259	08:57:28.389	00:00:22.259	1336	-1024	-768	-1	-1	-1	-1	4	-1024	-768	-1	-1	-1	-1	4		0	0						Untertest4.avi	0	880	547	72	111				0	Content		-72	-111	22259333	1800980504
22276	08:57:28.406	00:00:22.276	1337	-1024	-768	-1	-1	-1	-1	4	-1024	-768	-1	-1	-1	-1	4		0	0						Untertest4.avi	0	880	547	72	111				0	Content		-72	-111	22276001	1800997172
22293	08:57:28.423	00:00:22.292	1338	-1024	-768	-1	-1	-1	-1	4	-1024	-768	-1	-1	-1	-1	4		0	0						Untertest4.avi	0	880	547	72	111				0	Content		-72	-111	22292668	1801013839
22308	08:57:28.438	00:00:22.308	1339	-1024	-768	-1	-1	-1	-1	4	-1024	-768	-1	-1	-1	-1	4		0	0						Untertest4.avi	0	880	547	72	111				0	Content		-72	-111	22308335	1801029506
22325	08:57:28.455	00:00:22.324	1340	-1024	-768	-1	-1	-1	-1	4	-1024	-768	-1	-1	-1	-1	4		0	0						Untertest4.avi	0	880	547	72	111				0	Content		-72	-111	22324958	1801046129
22342	08:57:28.472	00:00:22.341	1341	-1024	-768	-1	-1	-1	-1	4	-1024	-768	-1	-1	-1	-1	4		0	0						Untertest4.avi	0	880	547	72	111				0	Content		-72	-111	22341671	1801062842
22358	08:57:28.488	00:00:22.358	1342	-1024	-768	-1	-1	-1	-1	4	-1024	-768	-1	-1	-1	-1	4		0	0						Untertest4.avi	0	880	547	72	111				0	Content		-72	-111	22358339	1801079510
22375	08:57:28.505	00:00:22.375	1343	-1024	-768	-1	-1	-1	-1	4	-1024	-768	-1	-1	-1	-1	4		0	0						Untertest4.avi	0	880	547	72	111				0	Content		-72	-111	22375007	1801096178
22392	08:57:28.522	00:00:22.391	1344	-1024	-768	-1	-1	-1	-1	4	-1024	-768	-1	-1	-1	-1	4		0	0						Untertest4.avi	0	880	547	72	111				0	Content		-72	-111	22391701	1801112872
22409	08:57:28.539	00:00:22.408	1345	-1024	-768	-1	-1	-1	-1	4	-1024	-768	-1	-1	-1	-1	4		0	0						Untertest4.avi	0	880	547	72	111				0	Content		-72	-111	22408573	1801129744
22425	08:57:28.555	00:00:22.425	1346	-1024	-768	-1	-1	-1	-1	4	-1024	-768	-1	-1	-1	-1	4		0	0						Untertest4.avi	0	880	547	72	111				0	Content		-72	-111	22425241	1801146412
22442	08:57:28.572	00:00:22.442	1347	-1024	-768	-1	-1	-1	-1	4	-1024	-768	-1	-1	-1	-1	4		0	0						Untertest4.avi	0	880	547	72	111				0	Content		-72	-111	22442227	1801163398
22459	08:57:28.589	00:00:22.458	1348	-1024	-768	-1	-1	-1	-1	4	-1024	-768	-1	-1	-1	-1	4		0	0						Untertest4.avi	0	880	547	72	111				0	Content		-72	-111	22458894	1801180065
22476	08:57:28.606	00:00:22.475	1349	-1024	-768	-1	-1	-1	-1	4	-1024	-768	-1	-1	-1	-1	4		0	0						Untertest4.avi	0	880	547	72	111				0	Content		-72	-111	22475562	1801196733
22493	08:57:28.623	00:00:22.492	1350	-1024	-768	-1	-1	-1	-1	4	-1024	-768	-1	-1	-1	-1	4		0	0						Untertest4.avi	0	880	547	72	111				0	Content		-72	-111	22492646	1801213817
22509	08:57:28.639	00:00:22.509	1351	-1024	-768	-1	-1	-1	-1	4	-1024	-768	-1	-1	-1	-1	4		0	0						Untertest4.avi	0	880	547	72	111				0	Content		-72	-111	22509313	1801230484
22526	08:57:28.656	00:00:22.525	1352	-1024	-768	-1	-1	-1	-1	4	-1024	-768	-1	-1	-1	-1	4		0	0						Untertest4.avi	0	880	547	72	111				0	Content		-72	-111	22525981	1801247152
22543	08:57:28.673	00:00:22.543	1353	-1024	-768	-1	-1	-1	-1	4	-1024	-768	-1	-1	-1	-1	4		0	0						Untertest4.avi	0	880	547	72	111				0	Content		-72	-111	22543437	1801264608
22558	08:57:28.688	00:00:22.558	1354	-1024	-768	-1	-1	-1	-1	4	-1024	-768	-1	-1	-1	-1	4		0	0						Untertest4.avi	0	880	547	72	111				0	Content		-72	-111	22558187	1801279358
22575	08:57:28.705	00:00:22.574	1355	-1024	-768	-1	-1	-1	-1	4	-1024	-768	-1	-1	-1	-1	4		0	0						Untertest4.avi	0	880	547	72	111				0	Content		-72	-111	22574808	1801295979
22593	08:57:28.723	00:00:22.593	1356	-1024	-768	-1	-1	-1	-1	4	-1024	-768	-1	-1	-1	-1	4		0	0						Untertest4.avi	0	880	547	72	111				0	Content		-72	-111	22593182	1801314353
22610	08:57:28.740	00:00:22.610	1357	-1024	-768	-1	-1	-1	-1	4	-1024	-768	-1	-1	-1	-1	4		0	0						Untertest4.avi	0	880	547	72	111				0	Content		-72	-111	22610056	1801331227
22627	08:57:28.757	00:00:22.626	1358	-1024	-768	-1	-1	-1	-1	4	-1024	-768	-1	-1	-1	-1	4		0	0						Untertest4.avi	0	880	547	72	111				0	Content		-72	-111	22626689	1801347860
22643	08:57:28.773	00:00:22.643	1359	-1024	-768	-1	-1	-1	-1	4	-1024	-768	-1	-1	-1	-1	4		0	0						Untertest4.avi	0	880	547	72	111				0	Content		-72	-111	22643428	1801364599
22660	08:57:28.790	00:00:22.659	1360	-1024	-768	-1	-1	-1	-1	4	-1024	-768	-1	-1	-1	-1	4		0	0						Untertest4.avi	0	880	547	72	111				0	Content		-72	-111	22659805	1801380976
22677	08:57:28.807	00:00:22.676	1361	-1024	-768	-1	-1	-1	-1	4	-1024	-768	-1	-1	-1	-1	4		0	0						Untertest4.avi	0	880	547	72	111				0	Content		-72	-111	22676554	1801397725
22693	08:57:28.823	00:00:22.693	1362	-1024	-768	-1	-1	-1	-1	4	-1024	-768	-1	-1	-1	-1	4		0	0						Untertest4.avi	0	880	547	72	111				0	Content		-72	-111	22693222	1801414393
22710	08:57:28.840	00:00:22.709	1363	-1024	-768	-1	-1	-1	-1	4	-1024	-768	-1	-1	-1	-1	4		0	0						Untertest4.avi	0	880	547	72	111				0	Content		-72	-111	22709930	1801431101
22727	08:57:28.857	00:00:22.726	1364	-1024	-768	-1	-1	-1	-1	4	-1024	-768	-1	-1	-1	-1	4		0	0						Untertest4.avi	0	880	547	72	111				0	Content		-72	-111	22726685	1801447856
22743	08:57:28.873	00:00:22.743	1365	-1024	-768	-1	-1	-1	-1	4	-1024	-768	-1	-1	-1	-1	4		0	0						Untertest4.avi	0	880	547	72	111				0	Content		-72	-111	22743375	1801464546
22760	08:57:28.890	00:00:22.760	1366	-1024	-768	-1	-1	-1	-1	4	-1024	-768	-1	-1	-1	-1	4		0	0						Untertest4.avi	0	880	547	72	111				0	Content		-72	-111	22760043	1801481214
22777	08:57:28.907	00:00:22.776	1367	-1024	-768	-1	-1	-1	-1	4	-1024	-768	-1	-1	-1	-1	4		0	0						Untertest4.avi	0	880	547	72	111				0	Content		-72	-111	22776674	1801497845
22793	08:57:28.923	00:00:22.793	1368	-1024	-768	-1	-1	-1	-1	4	-1024	-768	-1	-1	-1	-1	4		0	0						Untertest4.avi	0	880	547	72	111				0	Content		-72	-111	22793236	1801514407
22810	08:57:28.940	00:00:22.809	1369	-1024	-768	-1	-1	-1	-1	4	-1024	-768	-1	-1	-1	-1	4		0	0						Untertest4.avi	0	880	547	72	111				0	Content		-72	-111	22809904	1801531075
22826	08:57:28.956	00:00:22.826	1370	-1024	-768	-1	-1	-1	-1	4	-1024	-768	-1	-1	-1	-1	4		0	0						Untertest4.avi	0	880	547	72	111				0	Content		-72	-111	22826434	1801547605
22843	08:57:28.973	00:00:22.843	1371	-1024	-768	-1	-1	-1	-1	4	-1024	-768	-1	-1	-1	-1	4		0	0						Untertest4.avi	0	880	547	72	111				0	Content		-72	-111	22843051	1801564222
22860	08:57:28.990	00:00:22.859	1372	-1024	-768	-1	-1	-1	-1	4	-1024	-768	-1	-1	-1	-1	4		0	0						Untertest4.avi	0	880	547	72	111				0	Content		-72	-111	22859719	1801580890
22876	08:57:29.006	00:00:22.876	1373	-1024	-768	-1	-1	-1	-1	4	-1024	-768	-1	-1	-1	-1	4		0	0						Untertest4.avi	0	880	547	72	111				0	Content		-72	-111	22876314	1801597485
22893	08:57:29.023	00:00:22.892	1374	-1024	-768	-1	-1	-1	-1	4	-1024	-768	-1	-1	-1	-1	4		0	0						Untertest4.avi	0	880	547	72	111				0	Content		-72	-111	22892982	1801614153
22910	08:57:29.040	00:00:22.909	1375	-1024	-768	-1	-1	-1	-1	4	-1024	-768	-1	-1	-1	-1	4		0	0						Untertest4.avi	0	880	547	72	111				0	Content		-72	-111	22909658	1801630829
22926	08:57:29.056	00:00:22.926	1376	-1024	-768	-1	-1	-1	-1	4	-1024	-768	-1	-1	-1	-1	4		0	0						Untertest4.avi	0	880	547	72	111				0	Content		-72	-111	22926281	1801647452
22943	08:57:29.073	00:00:22.942	1377	-1024	-768	-1	-1	-1	-1	4	-1024	-768	-1	-1	-1	-1	4		0	0						Untertest4.avi	0	880	547	72	111				0	Content		-72	-111	22942949	1801664120
22960	08:57:29.090	00:00:22.959	1378	-1024	-768	-1	-1	-1	-1	4	-1024	-768	-1	-1	-1	-1	4		0	0						Untertest4.avi	0	880	547	72	111				0	Content		-72	-111	22959551	1801680722
22976	08:57:29.106	00:00:22.976	1379	-1024	-768	-1	-1	-1	-1	4	-1024	-768	-1	-1	-1	-1	4		0	0						Untertest4.avi	0	880	547	72	111				0	Content		-72	-111	22976218	1801697389
22993	08:57:29.123	00:00:22.992	1380	429,2595	493,0313	0,4949414	0,8026429	472,357	3,433866	1	347,0247	486,0865	0,5113108	0,842463	477,5058	3,471272	3	14	429	493						Untertest4.avi	0	880	547	72	111	357	410	216	0	Content		357	382	22992786	1801713957
23009	08:57:29.139	00:00:23.008	1381	-1024	-768	-1	-1	-1	-1	4	-1024	-768	-1	-1	-1	-1	4	14	0	0						Untertest4.avi	0	880	547	72	111	357	410	216	0	Content		-72	-111	23008901	1801730072
23025	08:57:29.155	00:00:23.025	1382	-1024	-768	-1	-1	-1	-1	4	-1024	-768	-1	-1	-1	-1	4	14	0	0						Untertest4.avi	0	880	547	72	111	357	410	216	0	Content		-72	-111	23025462	1801746633
23042	08:57:29.172	00:00:23.042	1383	-1024	-768	-1	-1	-1	-1	4	-1024	-768	-1	-1	-1	-1	4	14	0	0						Untertest4.avi	0	880	547	72	111	357	410	216	0	Content		-72	-111	23042130	1801763301
23059	08:57:29.189	00:00:23.058	1384	-1024	-768	-1	-1	-1	-1	4	-1024	-768	-1	-1	-1	-1	4	14	0	0						Untertest4.avi	0	880	547	72	111	357	410	216	0	Content		-72	-111	23058772	1801779943
23076	08:57:29.206	00:00:23.075	1385	322,9521	517,3839	0,6182978	0,751525	467,7464	3,723054	0	329,1155	511,1866	0,4816288	0,7879697	466,931	3,49439	0	14	326	514						Untertest4.avi	0	880	547	72	111	357	410	216	0	Content		254	403	23075769	1801796940
23092	08:57:29.222	00:00:23.092	1386	437,3958	508,9124	0,4773462	0,7879105	467,7465	3,541687	1	351,7989	510,0484	0,4775704	0,7879091	466,931	3,506552	3	14	437	509						Untertest4.avi	0	880	547	72	111	357	410	216	0	Content		365	398	23092269	1801813440
23109	08:57:29.239	00:00:23.109	1387	443,7447	532,8594	0,4755447	0,7882138	467,7465	3,551824	1	358,6121	535,9359	0,4757697	0,7882124	466,931	3,515976	3	14	444	533						Untertest4.avi	0	880	547	72	111	357	410	216	0	Content		372	422	23109017	1801830188
23126	08:57:29.256	00:00:23.125	1388	-1024	-768	-1	-1	-1	-1	4	-1024	-768	-1	-1	-1	-1	4	14	0	0						Untertest4.avi	0	880	547	72	111	357	410	216	0	Content		-72	-111	23125517	1801846688
23142	08:57:29.272	00:00:23.142	1389	-1024	-768	-1	-1	-1	-1	4	-1024	-768	-1	-1	-1	-1	4	14	0	0						Untertest4.avi	0	880	547	72	111	357	410	216	0	Content		-72	-111	23142017	1801863188
23159	08:57:29.289	00:00:23.158	1390	-1024	-768	-1	-1	-1	-1	4	-1024	-768	-1	-1	-1	-1	4	14	0	0						Untertest4.avi	0	880	547	72	111	357	410	216	0	Content		-72	-111	23158685	1801879856
23175	08:57:29.305	00:00:23.175	1391	414,1761	520,8884	0,4743477	0,7862798	458,3928	3,217558	1	332,7409	513,0878	0,4726219	0,7862585	465,142	3,235134	3	14	414	521						Untertest4.avi	0	880	547	72	111	357	410	216	0	Content		342	410	23175267	1801896438
23192	08:57:29.322	00:00:23.192	1392	341,2995	530,0558	0,6097119	0,749054	457,4894	3,354864	0	326,1959	520,1482	0,4742222	0,7849128	463,6003	3,231336	0	14	334	525						Untertest4.avi	0	880	547	72	111	357	410	216	0	Content		262	414	23192264	1801913435
23209	08:57:29.339	00:00:23.208	1393	-1024	-768	-1	-1	-1	-1	4	-1024	-768	-1	-1	-1	-1	4	15	0	0						Untertest4.avi	0	880	547	72	111	256	400	283	0	Content		-72	-111	23208983	1801930154
23226	08:57:29.356	00:00:23.225	1394	-1024	-768	-1	-1	-1	-1	4	-1024	-768	-1	-1	-1	-1	4	15	0	0						Untertest4.avi	0	880	547	72	111	256	400	283	0	Content		-72	-111	23225651	1801946822
23242	08:57:29.372	00:00:23.242	1395	315,0685	503,4252	0,6078398	0,7459937	457,4894	3,03506	0	323,7431	533,6983	0,4712622	0,7811431	459,9332	3,129961	0	15	319	519						Untertest4.avi	0	880	547	72	111	256	400	283	0	Content		247	408	23242337	1801963508
23259	08:57:29.389	00:00:23.258	1396	319,9251	494,2775	0,6079452	0,745416	460,7574	3,024819	0	333,9036	512,5709	0,4702537	0,7802631	459,8319	3,060012	0	15	327	503						Untertest4.avi	0	880	547	72	111	256	400	283	0	Content		255	392	23258710	1801979881
23276	08:57:29.406	00:00:23.275	1397	302,2677	421,5334	0,6067646	0,7441	460,6044	2,844665	0	357,6524	529,5348	0,46918	0,7792892	459,6654	3,049491	0	15	330	476						Untertest4.avi	0	880	547	72	111	256	400	283	0	Content		258	365	23275653	1801996824
23292	08:57:29.422	00:00:23.291	1398	333,0706	505,0667	0,606021	0,7433184	460,6044	3,088497	0	322,5769	524,3002	0,4681405	0,778724	459,3688	3,004345	0	15	328	515						Untertest4.avi	0	880	547	72	111	256	400	283	0	Content		256	404	23291833	1802013004
23309	08:57:29.439	00:00:23.308	1399	335,2435	510,5543	0,6050511	0,7429782	460,2107	2,955701	0	327,2465	500,5341	0,4671651	0,7784958	458,9256	2,955997	0	15	331	506						Untertest4.avi	0	880	547	72	111	256	400	283	0	Content		259	395	23308580	1802029751
23325	08:57:29.455	00:00:23.325	1400	309,3957	494,7941	0,6041819	0,7421663	460,2107	2,935903	0	311,2788	507,5444	0,4663426	0,7785696	458,7613	2,924477	0	15	310	501						Untertest4.avi	0	880	547	72	111	256	400	283	0	Content		238	390	23325205	1802046376
23342	08:57:29.472	00:00:23.341	1401	318,2652	502,12	0,603612	0,7419292	460,2107	2,995045	0	330,0565	501,457	0,4658418	0,7787564	458,9661	2,871774	0	15	324	502						Untertest4.avi	0	880	547	72	111	256	400	283	0	Content		252	391	23341830	1802063001
23359	08:57:29.489	00:00:23.358	1402	321,8189	519,3649	0,6031992	0,7419601	460,2107	3,00205	0	319,5227	512,8691	0,4653797	0,7794659	458,8103	2,92465	0	15	321	516						Untertest4.avi	0	880	547	72	111	256	400	283	0	Content		249	405	23358577	1802079748
23375	08:57:29.505	00:00:23.375	1403	335,657	479,5515	0,6029933	0,7424654	460,2107	2,898595	0	320,4466	509,0252	0,4651923	0,7802823	458,8235	2,8899	0	15	328	494						Untertest4.avi	0	880	547	72	111	256	400	283	0	Content		256	383	23375203	1802096374
23392	08:57:29.522	00:00:23.391	1404	327,035	516,57	0,6027541	0,7431282	460,1875	2,883615	0	329,8576	515,3999	0,4651646	0,7809299	458,8772	2,889737	0	15	328	516						Untertest4.avi	0	880	547	72	111	256	400	283	0	Content		256	405	23391826	1802112997
23408	08:57:29.538	00:00:23.408	1405	328,7211	482,1631	0,6027419	0,7436591	460,1886	2,777718	0	339,976	492,588	0,4652165	0,7816393	459,0266	2,807807	0	15	334	487						Untertest4.avi	0	880	547	72	111	256	400	283	0	Content		262	376	23408453	1802129624
23425	08:57:29.555	00:00:23.425	1406	319,831	500,2008	0,6027603	0,7442983	460,1944	2,871776	0	310,5319	510,181	0,4652366	0,7821499	459,3163	2,874014	0	15	315	505						Untertest4.avi	0	880	547	72	111	256	400	283	0	Content		243	394	23425076	1802146247
23442	08:57:29.572	00:00:23.441	1407	325,4578	522,5364	0,6027607	0,7449734	460,245	2,91308	0	316,2247	530,8145	0,4652742	0,7827341	459,2333	2,93767	0	15	321	527						Untertest4.avi	0	880	547	72	111	256	400	283	0	Content		249	416	23441826	1802162997
23459	08:57:29.589	00:00:23.458	1408	325,2323	508,8742	0,6026914	0,7455635	460,3004	2,864445	0	314,4079	512,5355	0,46511	0,78334	459,1263	2,861717	0	15	320	511						Untertest4.avi	0	880	547	72	111	256	400	283	0	Content		248	400	23458571	1802179742
23475	08:57:29.605	00:00:23.475	1409	395,3	611,6443	0,6011797	0,748207	460,3539	2,926023	0	390,3061	619,8749	0,4641899	0,7858988	458,8355	2,904428	0	15	393	616						Untertest4.avi	0	880	547	72	111	256	400	283	0	Content		321	505	23475197	1802196368
23492	08:57:29.622	00:00:23.491	1410	535,1696	812,8517	0,5979823	0,7534108	460,2771	2,921272	0	390,977	643,275	0,4619735	0,7902786	458,7485	2,912221	0	16	463	728						Untertest4.avi	0	880	547	72	111	561	884	100	0	Content		391	617	23491823	1802212994
23508	08:57:29.638	00:00:23.508	1411	681,8502	937,3636	0,5958505	0,7566783	460,1927	2,881213	0	665,6621	981,7002	0,4604182	0,7928767	458,9044	2,880443	0	16	674	960						Untertest4.avi	0	880	547	72	111	561	884	100	0	Content		602	849	23508448	1802229619
23525	08:57:29.655	00:00:23.525	1412	730,5231	967,7595	0,5951025	0,7580677	460,0422	2,932093	0	577,5924	935,7813	0,4601176	0,7936186	458,9044	3,19944	0	16	654	952						Untertest4.avi	0	880	547	72	111	561	884	100	0	Content		582	841	23525197	1802246368
23542	08:57:29.672	00:00:23.541	1413	752,3931	975,8169	0,5947269	0,7585312	460,1353	2,839903	0	656,5074	1013,653	0,4597746	0,7945719	458,9179	2,813571	0	16	704	995						Untertest4.avi	0	880	547	72	111	561	884	100	0	Content		632	884	23541947	1802263118
23559	08:57:29.689	00:00:23.558	1414	-1024	-768	-1	-1	-1	-1	4	633,4584	996,4063	0,4596317	0,7950707	458,9179	2,7827	0	16	633	996						Untertest4.avi	0	880	547	72	111	561	884	100	0	Content		561	885	23558697	1802279868
23575	08:57:29.705	00:00:23.575	1415	-1024	-768	-1	-1	-1	-1	4	-1024	-768	-1	-1	-1	-1	4	16	0	0						Untertest4.avi	0	880	547	72	111	561	884	100	0	Content		-72	-111	23575320	1802296491
23592	08:57:29.722	00:00:23.591	1416	-1024	-768	-1	-1	-1	-1	4	600,8322	1011,157	0,4597134	0,7968684	458,9179	2,85569	0	17	601	1011						Untertest4.avi	0	880	547	72	111	461	894	600	0	Content		529	900	23591953	1802313124
23609	08:57:29.739	00:00:23.608	1417	-1024	-768	-1	-1	-1	-1	4	586,3112	1016,897	0,4600773	0,7967327	458,9179	2,778746	0	17	586	1017						Untertest4.avi	0	880	547	72	111	461	894	600	0	Content		514	906	23608570	1802329741
23625	08:57:29.755	00:00:23.625	1418	-1024	-768	-1	-1	-1	-1	4	-1024	-768	-1	-1	-1	-1	4	17	0	0						Untertest4.avi	0	880	547	72	111	461	894	600	0	Content		-72	-111	23625318	1802346489
23642	08:57:29.772	00:00:23.641	1419	-1024	-768	-1	-1	-1	-1	4	-1024	-768	-1	-1	-1	-1	4	17	0	0						Untertest4.avi	0	880	547	72	111	461	894	600	0	Content		-72	-111	23641817	1802362988
23658	08:57:29.788	00:00:23.658	1420	-1024	-768	-1	-1	-1	-1	4	536,577	1011,984	0,4608026	0,7975863	458,6424	2,793638	0	17	537	1012						Untertest4.avi	0	880	547	72	111	461	894	600	0	Content		465	901	23658441	1802379612
23675	08:57:29.805	00:00:23.675	1421	-1024	-768	-1	-1	-1	-1	4	521,1786	1013,959	0,4610581	0,7981514	458,6424	2,765349	0	17	521	1014						Untertest4.avi	0	880	547	72	111	461	894	600	0	Content		449	903	23675192	1802396363
23692	08:57:29.822	00:00:23.691	1422	-1024	-768	-1	-1	-1	-1	4	486,4258	972,8403	0,4614501	0,7986115	458,6424	2,761733	0	17	486	973						Untertest4.avi	0	880	547	72	111	461	894	600	0	Content		414	862	23691816	1802412987
23709	08:57:29.839	00:00:23.708	1423	-1024	-768	-1	-1	-1	-1	4	506,9194	997,6544	0,4619479	0,7986944	458,6424	2,800456	0	17	507	998						Untertest4.avi	0	880	547	72	111	461	894	600	0	Content		435	887	23708761	1802429932
23725	08:57:29.855	00:00:23.725	1424	-1024	-768	-1	-1	-1	-1	4	514,0065	1002,273	0,4622011	0,798665	459,053	2,781477	0	17	514	1002						Untertest4.avi	0	880	547	72	111	461	894	600	0	Content		442	891	23725064	1802446235
23742	08:57:29.872	00:00:23.742	1425	-1024	-768	-1	-1	-1	-1	4	460,4756	988,9891	0,4624365	0,7987428	458,9917	2,771878	0	17	460	989						Untertest4.avi	0	880	547	72	111	461	894	600	0	Content		388	878	23742260	1802463431
23759	08:57:29.889	00:00:23.758	1426	-1024	-768	-1	-1	-1	-1	4	518,6284	990,8065	0,4628849	0,7990211	458,9917	2,675344	0	17	519	991						Untertest4.avi	0	880	547	72	111	461	894	600	0	Content		447	880	23758933	1802480104
23776	08:57:29.906	00:00:23.775	1427	-1024	-768	-1	-1	-1	-1	4	504,7813	1002,135	0,4631588	0,79907	458,9917	2,764005	0	17	505	1002						Untertest4.avi	0	880	547	72	111	461	894	600	0	Content		433	891	23775509	1802496680
23792	08:57:29.922	00:00:23.791	1428	-1024	-768	-1	-1	-1	-1	4	503,1695	978,5359	0,4634376	0,7985409	458,9917	2,75644	0	17	503	979						Untertest4.avi	0	880	547	72	111	461	894	600	0	Content		431	868	23791567	1802512738
23808	08:57:29.938	00:00:23.808	1429	-1024	-768	-1	-1	-1	-1	4	-1024	-768	-1	-1	-1	-1	4	17	0	0						Untertest4.avi	0	880	547	72	111	461	894	600	0	Content		-72	-111	23808312	1802529483
23825	08:57:29.955	00:00:23.824	1430	-1024	-768	-1	-1	-1	-1	4	-1024	-768	-1	-1	-1	-1	4	17	0	0						Untertest4.avi	0	880	547	72	111	461	894	600	0	Content		-72	-111	23824933	1802546104
23842	08:57:29.972	00:00:23.842	1431	-1024	-768	-1	-1	-1	-1	4	-1024	-768	-1	-1	-1	-1	4	17	0	0						Untertest4.avi	0	880	547	72	111	461	894	600	0	Content		-72	-111	23842127	1802563298
23858	08:57:29.988	00:00:23.858	1432	-1024	-768	-1	-1	-1	-1	4	518,0573	1005,49	0,4638399	0,798685	458,9917	2,680308	0	17	518	1005						Untertest4.avi	0	880	547	72	111	461	894	600	0	Content		446	894	23858306	1802579477
23875	08:57:30.005	00:00:23.875	1433	-1024	-768	-1	-1	-1	-1	4	505,6055	1010,88	0,4636989	0,7985796	458,9917	2,629008	0	17	506	1011						Untertest4.avi	0	880	547	72	111	461	894	600	0	Content		434	900	23875304	1802596475
23892	08:57:30.022	00:00:23.891	1434	571,7834	958,538	0,4636194	0,7991722	458,9917	2,735819	1	493,6275	995,6444	0,4636387	0,7991703	458,9917	2,712997	3	17	572	959						Untertest4.avi	0	880	547	72	111	461	894	600	0	Content		500	848	23891804	1802612975
23908	08:57:30.038	00:00:23.908	1435	-1024	-768	-1	-1	-1	-1	4	-1024	-768	-1	-1	-1	-1	4	17	0	0						Untertest4.avi	0	880	547	72	111	461	894	600	0	Content		-72	-111	23908428	1802629599
23925	08:57:30.055	00:00:23.925	1436	-1024	-768	-1	-1	-1	-1	4	-1024	-768	-1	-1	-1	-1	4	17	0	0						Untertest4.avi	0	880	547	72	111	461	894	600	0	Content		-72	-111	23925176	1802646347
23942	08:57:30.072	00:00:23.942	1437	-1024	-768	-1	-1	-1	-1	4	-1024	-768	-1	-1	-1	-1	4	17	0	0						Untertest4.avi	0	880	547	72	111	461	894	600	0	Content		-72	-111	23942049	1802663220
23958	08:57:30.088	00:00:23.958	1438	-1024	-768	-1	-1	-1	-1	4	-1024	-768	-1	-1	-1	-1	4	17	0	0						Untertest4.avi	0	880	547	72	111	461	894	600	0	Content		-72	-111	23958424	1802679595
23975	08:57:30.105	00:00:23.975	1439	-1024	-768	-1	-1	-1	-1	4	-1024	-768	-1	-1	-1	-1	4	17	0	0						Untertest4.avi	0	880	547	72	111	461	894	600	0	Content		-72	-111	23975293	1802696464
23992	08:57:30.122	00:00:23.991	1440	-1024	-768	-1	-1	-1	-1	4	558,7419	1009,581	0,4636936	0,7989371	460,8496	2,573871	0	17	559	1010						Untertest4.avi	0	880	547	72	111	461	894	600	0	Content		487	899	23991796	1802712967
24008	08:57:30.138	00:00:24.008	1441	-1024	-768	-1	-1	-1	-1	4	-1024	-768	-1	-1	-1	-1	4	17	0	0						Untertest4.avi	0	880	547	72	111	461	894	600	0	Content		-72	-111	24008340	1802729511
24025	08:57:30.155	00:00:24.025	1442	-1024	-768	-1	-1	-1	-1	4	-1024	-768	-1	-1	-1	-1	4	17	0	0						Untertest4.avi	0	880	547	72	111	461	894	600	0	Content		-72	-111	24025089	1802746260
24042	08:57:30.172	00:00:24.041	1443	-1024	-768	-1	-1	-1	-1	4	-1024	-768	-1	-1	-1	-1	4	17	0	0						Untertest4.avi	0	880	547	72	111	461	894	600	0	Content		-72	-111	24041712	1802762883
24058	08:57:30.188	00:00:24.058	1444	-1024	-768	-1	-1	-1	-1	4	-1024	-768	-1	-1	-1	-1	4	17	0	0						Untertest4.avi	0	880	547	72	111	461	894	600	0	Content		-72	-111	24058380	1802779551
24075	08:57:30.205	00:00:24.074	1445	-1024	-768	-1	-1	-1	-1	4	-1024	-768	-1	-1	-1	-1	4	17	0	0						Untertest4.avi	0	880	547	72	111	461	894	600	0	Content		-72	-111	24074960	1802796131
24092	08:57:30.222	00:00:24.091	1446	-1024	-768	-1	-1	-1	-1	4	-1024	-768	-1	-1	-1	-1	4	17	0	0						Untertest4.avi	0	880	547	72	111	461	894	600	0	Content		-72	-111	24091832	1802813003
24108	08:57:30.238	00:00:24.108	1447	-1024	-768	-1	-1	-1	-1	4	535,8504	1014,74	0,4632316	0,798252	458,4301	2,737998	0	17	536	1015						Untertest4.avi	0	880	547	72	111	461	894	600	0	Content		464	904	24108330	1802829501
24125	08:57:30.255	00:00:24.125	1448	-1024	-768	-1	-1	-1	-1	4	-1024	-768	-1	-1	-1	-1	4	17	0	0						Untertest4.avi	0	880	547	72	111	461	894	600	0	Content		-72	-111	24125079	1802846250
24142	08:57:30.272	00:00:24.141	1449	-1024	-768	-1	-1	-1	-1	4	-1024	-768	-1	-1	-1	-1	4	17	0	0						Untertest4.avi	0	880	547	72	111	461	894	600	0	Content		-72	-111	24141576	1802862747
24158	08:57:30.288	00:00:24.158	1450	609,988	972,5341	0,4629019	0,7981508	458,4301	2,844293	1	534,7045	1011,01	0,4629212	0,7981489	458,4301	2,82088	3	17	610	973						Untertest4.avi	0	880	547	72	111	461	894	600	0	Content		538	862	24158327	1802879498
24175	08:57:30.305	00:00:24.174	1451	-1024	-768	-1	-1	-1	-1	4	532,8694	1010,219	0,4627316	0,7972828	458,4301	2,818817	0	17	533	1010						Untertest4.avi	0	880	547	72	111	461	894	600	0	Content		461	899	24174951	1802896122
24192	08:57:30.322	00:00:24.191	1452	-1024	-768	-1	-1	-1	-1	4	-1024	-768	-1	-1	-1	-1	4		0	0						Untertest4.avi	0	880	547	72	111				0	Content		-72	-111	24191701	1802912872
24208	08:57:30.338	00:00:24.208	1453	-1024	-768	-1	-1	-1	-1	4	-1024	-768	-1	-1	-1	-1	4		0	0						Untertest4.avi	0	880	547	72	111				0	Content		-72	-111	24208076	1802929247
24225	08:57:30.355	00:00:24.225	1454	-1024	-768	-1	-1	-1	-1	4	-1024	-768	-1	-1	-1	-1	4		0	0						Untertest4.avi	0	880	547	72	111				0	Content		-72	-111	24225075	1802946246
24241	08:57:30.371	00:00:24.241	1455	-1024	-768	-1	-1	-1	-1	4	-1024	-768	-1	-1	-1	-1	4		0	0						Untertest4.avi	0	880	547	72	111				0	Content		-72	-111	24241449	1802962620
24258	08:57:30.388	00:00:24.258	1456	-1024	-768	-1	-1	-1	-1	4	-1024	-768	-1	-1	-1	-1	4		0	0						Untertest4.avi	0	880	547	72	111				0	Content		-72	-111	24258199	1802979370
24275	08:57:30.405	00:00:24.274	1457	-1024	-768	-1	-1	-1	-1	4	-1024	-768	-1	-1	-1	-1	4		0	0						Untertest4.avi	0	880	547	72	111				0	Content		-72	-111	24274948	1802996119
24292	08:57:30.422	00:00:24.291	1458	-1024	-768	-1	-1	-1	-1	4	-1024	-768	-1	-1	-1	-1	4		0	0						Untertest4.avi	0	880	547	72	111				0	Content		-72	-111	24291584	1803012755
24308	08:57:30.438	00:00:24.308	1459	-1024	-768	-1	-1	-1	-1	4	-1024	-768	-1	-1	-1	-1	4		0	0						Untertest4.avi	0	880	547	72	111				0	Content		-72	-111	24308267	1803029438
24325	08:57:30.455	00:00:24.324	1460	-1024	-768	-1	-1	-1	-1	4	-1024	-768	-1	-1	-1	-1	4		0	0						Untertest4.avi	0	880	547	72	111				0	Content		-72	-111	24324935	1803046106
24342	08:57:30.472	00:00:24.341	1461	-1024	-768	-1	-1	-1	-1	4	-1024	-768	-1	-1	-1	-1	4		0	0						Untertest4.avi	0	880	547	72	111				0	Content		-72	-111	24341573	1803062744
24358	08:57:30.488	00:00:24.358	1462	-1024	-768	-1	-1	-1	-1	4	-1024	-768	-1	-1	-1	-1	4		0	0						Untertest4.avi	0	880	547	72	111				0	Content		-72	-111	24358195	1803079366
24375	08:57:30.505	00:00:24.374	1463	-1024	-768	-1	-1	-1	-1	4	-1024	-768	-1	-1	-1	-1	4		0	0						Untertest4.avi	0	880	547	72	111				0	Content		-72	-111	24374883	1803096054
24392	08:57:30.522	00:00:24.391	1464	-1024	-768	-1	-1	-1	-1	4	-1024	-768	-1	-1	-1	-1	4		0	0						Untertest4.avi	0	880	547	72	111				0	Content		-72	-111	24391550	1803112721
24408	08:57:30.538	00:00:24.408	1465	-1024	-768	-1	-1	-1	-1	4	-1024	-768	-1	-1	-1	-1	4		0	0						Untertest4.avi	0	880	547	72	111				0	Content		-72	-111	24408316	1803129487
24424	08:57:30.554	00:00:24.424	1466	-1024	-768	-1	-1	-1	-1	4	-1024	-768	-1	-1	-1	-1	4		0	0						Untertest4.avi	0	880	547	72	111				0	Content		-72	-111	24424191	1803145362
24441	08:57:30.571	00:00:24.440	1467	-1024	-768	-1	-1	-1	-1	4	-1024	-768	-1	-1	-1	-1	4		0	0						Untertest4.avi	0	880	547	72	111				0	Content		-72	-111	24440937	1803162108
24459	08:57:30.589	00:00:24.458	1468	-1024	-768	-1	-1	-1	-1	4	-1024	-768	-1	-1	-1	-1	4		0	0						Untertest4.avi	0	880	547	72	111				0	Content		-72	-111	24458936	1803180107
24476	08:57:30.606	00:00:24.475	1469	-1024	-768	-1	-1	-1	-1	4	-1024	-768	-1	-1	-1	-1	4		0	0						Untertest4.avi	0	880	547	72	111				0	Content		-72	-111	24475559	1803196730
24492	08:57:30.622	00:00:24.491	1470	-1024	-768	-1	-1	-1	-1	4	-1024	-768	-1	-1	-1	-1	4		0	0						Untertest4.avi	0	880	547	72	111				0	Content		-72	-111	24491557	1803212728
24508	08:57:30.638	00:00:24.507	1471	-1024	-768	-1	-1	-1	-1	4	-1024	-768	-1	-1	-1	-1	4		0	0						Untertest4.avi	0	880	547	72	111				0	Content		-72	-111	24507554	1803228725
24524	08:57:30.654	00:00:24.524	1472	-1024	-768	-1	-1	-1	-1	4	-1024	-768	-1	-1	-1	-1	4		0	0						Untertest4.avi	0	880	547	72	111				0	Content		-72	-111	24524180	1803245351
24540	08:57:30.670	00:00:24.540	1473	-1024	-768	-1	-1	-1	-1	4	-1024	-768	-1	-1	-1	-1	4		0	0						Untertest4.avi	0	880	547	72	111				0	Content		-72	-111	24540358	1803261529
24557	08:57:30.687	00:00:24.556	1474	-1024	-768	-1	-1	-1	-1	4	-1024	-768	-1	-1	-1	-1	4		0	0						Untertest4.avi	0	880	547	72	111				0	Content		-72	-111	24556956	1803278127
24574	08:57:30.704	00:00:24.573	1475	-1024	-768	-1	-1	-1	-1	4	-1024	-768	-1	-1	-1	-1	4		0	0						Untertest4.avi	0	880	547	72	111				0	Content		-72	-111	24573624	1803294795
24591	08:57:30.721	00:00:24.590	1476	-1024	-768	-1	-1	-1	-1	4	-1024	-768	-1	-1	-1	-1	4		0	0						Untertest4.avi	0	880	547	72	111				0	Content		-72	-111	24590525	1803311696
24607	08:57:30.737	00:00:24.607	1477	-1024	-768	-1	-1	-1	-1	4	-1024	-768	-1	-1	-1	-1	4		0	0						Untertest4.avi	0	880	547	72	111				0	Content		-72	-111	24607192	1803328363
24624	08:57:30.754	00:00:24.624	1478	-1024	-768	-1	-1	-1	-1	4	-1024	-768	-1	-1	-1	-1	4		0	0						Untertest4.avi	0	880	547	72	111				0	Content		-72	-111	24624152	1803345323
24641	08:57:30.771	00:00:24.640	1479	-1024	-768	-1	-1	-1	-1	4	-1024	-768	-1	-1	-1	-1	4		0	0						Untertest4.avi	0	880	547	72	111				0	Content		-72	-111	24640820	1803361991
24657	08:57:30.787	00:00:24.657	1480	-1024	-768	-1	-1	-1	-1	4	-1024	-768	-1	-1	-1	-1	4		0	0						Untertest4.avi	0	880	547	72	111				0	Content		-72	-111	24657487	1803378658
24675	08:57:30.805	00:00:24.674	1481	-1024	-768	-1	-1	-1	-1	4	-1024	-768	-1	-1	-1	-1	4		0	0						Untertest4.avi	0	880	547	72	111				0	Content		-72	-111	24674776	1803395947
24691	08:57:30.821	00:00:24.691	1482	-1024	-768	-1	-1	-1	-1	4	-1024	-768	-1	-1	-1	-1	4		0	0						Untertest4.avi	0	880	547	72	111				0	Content		-72	-111	24691444	1803412615
24708	08:57:30.838	00:00:24.707	1483	-1024	-768	-1	-1	-1	-1	4	-1024	-768	-1	-1	-1	-1	4		0	0						Untertest4.avi	0	880	547	72	111				0	Content		-72	-111	24707693	1803428864
24724	08:57:30.854	00:00:24.724	1484	-1024	-768	-1	-1	-1	-1	4	-1024	-768	-1	-1	-1	-1	4		0	0						Untertest4.avi	0	880	547	72	111				0	Content		-72	-111	24724361	1803445532
24741	08:57:30.871	00:00:24.741	1485	-1024	-768	-1	-1	-1	-1	4	-1024	-768	-1	-1	-1	-1	4		0	0						Untertest4.avi	0	880	547	72	111				0	Content		-72	-111	24741029	1803462200
24757	08:57:30.887	00:00:24.756	1486	-1024	-768	-1	-1	-1	-1	4	-1024	-768	-1	-1	-1	-1	4		0	0						Untertest4.avi	0	880	547	72	111				0	Content		-72	-111	24756797	1803477968
24773	08:57:30.903	00:00:24.773	1487	-1024	-768	-1	-1	-1	-1	4	-1024	-768	-1	-1	-1	-1	4		0	0						Untertest4.avi	0	880	547	72	111				0	Content		-72	-111	24773420	1803494591
24790	08:57:30.920	00:00:24.790	1488	-1024	-768	-1	-1	-1	-1	4	-1024	-768	-1	-1	-1	-1	4		0	0						Untertest4.avi	0	880	547	72	111				0	Content		-72	-111	24790167	1803511338
24807	08:57:30.937	00:00:24.806	1489	-1024	-768	-1	-1	-1	-1	4	-1024	-768	-1	-1	-1	-1	4		0	0						Untertest4.avi	0	880	547	72	111				0	Content		-72	-111	24806850	1803528021
24823	08:57:30.953	00:00:24.823	1490	-1024	-768	-1	-1	-1	-1	4	-1024	-768	-1	-1	-1	-1	4		0	0						Untertest4.avi	0	880	547	72	111				0	Content		-72	-111	24823416	1803544587
24840	08:57:30.970	00:00:24.840	1491	-1024	-768	-1	-1	-1	-1	4	-1024	-768	-1	-1	-1	-1	4		0	0						Untertest4.avi	0	880	547	72	111				0	Content		-72	-111	24840353	1803561524
24857	08:57:30.987	00:00:24.857	1492	-1024	-768	-1	-1	-1	-1	4	-1024	-768	-1	-1	-1	-1	4		0	0						Untertest4.avi	0	880	547	72	111				0	Content		-72	-111	24857020	1803578191
24874	08:57:31.004	00:00:24.874	1493	-1024	-768	-1	-1	-1	-1	4	-1024	-768	-1	-1	-1	-1	4		0	0						Untertest4.avi	0	880	547	72	111				0	Content		-72	-111	24874154	1803595325
24891	08:57:31.021	00:00:24.890	1494	-1024	-768	-1	-1	-1	-1	4	-1024	-768	-1	-1	-1	-1	4		0	0						Untertest4.avi	0	880	547	72	111				0	Content		-72	-111	24890822	1803611993
24908	08:57:31.038	00:00:24.907	1495	-1024	-768	-1	-1	-1	-1	4	-1024	-768	-1	-1	-1	-1	4		0	0						Untertest4.avi	0	880	547	72	111				0	Content		-72	-111	24907750	1803628921
24924	08:57:31.054	00:00:24.924	1496	-1024	-768	-1	-1	-1	-1	4	-1024	-768	-1	-1	-1	-1	4		0	0						Untertest4.avi	0	880	547	72	111				0	Content		-72	-111	24924417	1803645588
24941	08:57:31.071	00:00:24.941	1497	-1024	-768	-1	-1	-1	-1	4	-1024	-768	-1	-1	-1	-1	4		0	0						Untertest4.avi	0	880	547	72	111				0	Content		-72	-111	24941085	1803662256
24958	08:57:31.088	00:00:24.957	1498	-1024	-768	-1	-1	-1	-1	4	-1024	-768	-1	-1	-1	-1	4		0	0						Untertest4.avi	0	880	547	72	111				0	Content		-72	-111	24957753	1803678924
24975	08:57:31.105	00:00:24.975	1499	-1024	-768	-1	-1	-1	-1	4	-1024	-768	-1	-1	-1	-1	4		0	0						Untertest4.avi	0	880	547	72	111				0	Content		-72	-111	24975154	1803696325
24990	08:57:31.120	00:00:24.990	1500	-1024	-768	-1	-1	-1	-1	4	-1024	-768	-1	-1	-1	-1	4		0	0						Untertest4.avi	0	880	547	72	111				0	Content		-72	-111	24990028	1803711199
25007	08:57:31.137	00:00:25.006	1501	-1024	-768	-1	-1	-1	-1	4	-1024	-768	-1	-1	-1	-1	4		0	0						Untertest4.avi	0	880	547	72	111				0	Content		-72	-111	25006650	1803727821
25023	08:57:31.153	00:00:25.023	1502	-1024	-768	-1	-1	-1	-1	4	-1024	-768	-1	-1	-1	-1	4		0	0						Untertest4.avi	0	880	547	72	111				0	Content		-72	-111	25023273	1803744444
25040	08:57:31.170	00:00:25.039	1503	-1024	-768	-1	-1	-1	-1	4	-1024	-768	-1	-1	-1	-1	4		0	0						Untertest4.avi	0	880	547	72	111				0	Content		-72	-111	25039952	1803761123
25057	08:57:31.187	00:00:25.056	1504	-1024	-768	-1	-1	-1	-1	4	-1024	-768	-1	-1	-1	-1	4		0	0						Untertest4.avi	0	880	547	72	111				0	Content		-72	-111	25056613	1803777784
25073	08:57:31.203	00:00:25.073	1505	-1024	-768	-1	-1	-1	-1	4	-1024	-768	-1	-1	-1	-1	4		0	0						Untertest4.avi	0	880	547	72	111				0	Content		-72	-111	25073280	1803794451
25090	08:57:31.220	00:00:25.090	1506	-1024	-768	-1	-1	-1	-1	4	-1024	-768	-1	-1	-1	-1	4		0	0						Untertest4.avi	0	880	547	72	111				0	Content		-72	-111	25090213	1803811384
25107	08:57:31.237	00:00:25.106	1507	-1024	-768	-1	-1	-1	-1	4	-1024	-768	-1	-1	-1	-1	4		0	0						Untertest4.avi	0	880	547	72	111				0	Content		-72	-111	25106881	1803828052
25124	08:57:31.254	00:00:25.123	1508	-1024	-768	-1	-1	-1	-1	4	-1024	-768	-1	-1	-1	-1	4		0	0						Untertest4.avi	0	880	547	72	111				0	Content		-72	-111	25123844	1803845015
25141	08:57:31.271	00:00:25.140	1509	-1024	-768	-1	-1	-1	-1	4	-1024	-768	-1	-1	-1	-1	4		0	0						Untertest4.avi	0	880	547	72	111				0	Content		-72	-111	25140512	1803861683
25157	08:57:31.287	00:00:25.157	1510	-1024	-768	-1	-1	-1	-1	4	-1024	-768	-1	-1	-1	-1	4		0	0						Untertest4.avi	0	880	547	72	111				0	Content		-72	-111	25157180	1803878351
25174	08:57:31.304	00:00:25.174	1511	-1024	-768	-1	-1	-1	-1	4	-1024	-768	-1	-1	-1	-1	4		0	0						Untertest4.avi	0	880	547	72	111				0	Content		-72	-111	25174250	1803895421
25191	08:57:31.321	00:00:25.190	1512	-1024	-768	-1	-1	-1	-1	4	-1024	-768	-1	-1	-1	-1	4		0	0						Untertest4.avi	0	880	547	72	111				0	Content		-72	-111	25190918	1803912089
25208	08:57:31.338	00:00:25.207	1513	-1024	-768	-1	-1	-1	-1	4	-1024	-768	-1	-1	-1	-1	4		0	0						Untertest4.avi	0	880	547	72	111				0	Content		-72	-111	25207586	1803928757
25224	08:57:31.354	00:00:25.223	1514	-1024	-768	-1	-1	-1	-1	4	-1024	-768	-1	-1	-1	-1	4		0	0						Untertest4.avi	0	880	547	72	111				0	Content		-72	-111	25223855	1803945026
25241	08:57:31.371	00:00:25.240	1515	-1024	-768	-1	-1	-1	-1	4	-1024	-768	-1	-1	-1	-1	4		0	0						Untertest4.avi	0	880	547	72	111				0	Content		-72	-111	25240522	1803961693
25257	08:57:31.387	00:00:25.257	1516	-1024	-768	-1	-1	-1	-1	4	-1024	-768	-1	-1	-1	-1	4		0	0						Untertest4.avi	0	880	547	72	111				0	Content		-72	-111	25257190	1803978361
25273	08:57:31.403	00:00:25.273	1517	-1024	-768	-1	-1	-1	-1	4	-1024	-768	-1	-1	-1	-1	4		0	0						Untertest4.avi	0	880	547	72	111				0	Content		-72	-111	25273148	1803994319
25290	08:57:31.420	00:00:25.289	1518	-1024	-768	-1	-1	-1	-1	4	-1024	-768	-1	-1	-1	-1	4		0	0						Untertest4.avi	0	880	547	72	111				0	Content		-72	-111	25289759	1804010930
25307	08:57:31.437	00:00:25.306	1519	-1024	-768	-1	-1	-1	-1	4	-1024	-768	-1	-1	-1	-1	4		0	0						Untertest4.avi	0	880	547	72	111				0	Content		-72	-111	25306507	1804027678
25323	08:57:31.453	00:00:25.323	1520	-1024	-768	-1	-1	-1	-1	4	-1024	-768	-1	-1	-1	-1	4		0	0						Untertest4.avi	0	880	547	72	111				0	Content		-72	-111	25323061	1804044232
25340	08:57:31.470	00:00:25.339	1521	-1024	-768	-1	-1	-1	-1	4	-1024	-768	-1	-1	-1	-1	4		0	0						Untertest4.avi	0	880	547	72	111				0	Content		-72	-111	25339753	1804060924
25358	08:57:31.488	00:00:25.357	1522	-1024	-768	-1	-1	-1	-1	4	-1024	-768	-1	-1	-1	-1	4		0	0						Untertest4.avi	0	880	547	72	111				0	Content		-72	-111	25357747	1804078918
25374	08:57:31.504	00:00:25.373	1523	670,8424	915,744	0,4701754	0,7985964	464,306	2,936759	1	600,0505	949,9474	0,4701943	0,7985946	464,306	2,912442	3	18	671	916						Untertest4.avi	0	880	547	72	111	599	805	17	0	Content		599	805	25373996	1804095167
25391	08:57:31.521	00:00:25.390	1524	-1024	-768	-1	-1	-1	-1	4	-1024	-768	-1	-1	-1	-1	4		0	0						Untertest4.avi	0	880	547	72	111				0	Content		-72	-111	25390871	1804112042
25408	08:57:31.538	00:00:25.407	1525	-1024	-768	-1	-1	-1	-1	4	-1024	-768	-1	-1	-1	-1	4		0	0						Untertest4.avi	0	880	547	72	111				0	Content		-72	-111	25407618	1804128789
25424	08:57:31.554	00:00:25.424	1526	-1024	-768	-1	-1	-1	-1	4	-1024	-768	-1	-1	-1	-1	4		0	0						Untertest4.avi	0	880	547	72	111				0	Content		-72	-111	25424286	1804145457
25441	08:57:31.571	00:00:25.440	1527	-1024	-768	-1	-1	-1	-1	4	-1024	-768	-1	-1	-1	-1	4		0	0						Untertest4.avi	0	880	547	72	111				0	Content		-72	-111	25440988	1804162159
25457	08:57:31.587	00:00:25.457	1528	-1024	-768	-1	-1	-1	-1	4	-1024	-768	-1	-1	-1	-1	4		0	0						Untertest4.avi	0	880	547	72	111				0	Content		-72	-111	25457235	1804178406
25474	08:57:31.604	00:00:25.474	1529	-1024	-768	-1	-1	-1	-1	4	-1024	-768	-1	-1	-1	-1	4		0	0						Untertest4.avi	0	880	547	72	111				0	Content		-72	-111	25474120	1804195291
25491	08:57:31.621	00:00:25.490	1530	-1024	-768	-1	-1	-1	-1	4	-1024	-768	-1	-1	-1	-1	4		0	0						Untertest4.avi	0	880	547	72	111				0	Content		-72	-111	25490734	1804211905
25507	08:57:31.637	00:00:25.507	1531	-1024	-768	-1	-1	-1	-1	4	-1024	-768	-1	-1	-1	-1	4		0	0						Untertest4.avi	0	880	547	72	111				0	Content		-72	-111	25507425	1804228596
25524	08:57:31.654	00:00:25.524	1532	-1024	-768	-1	-1	-1	-1	4	-1024	-768	-1	-1	-1	-1	4		0	0						Untertest4.avi	0	880	547	72	111				0	Content		-72	-111	25524093	1804245264
25541	08:57:31.671	00:00:25.540	1533	-1024	-768	-1	-1	-1	-1	4	-1024	-768	-1	-1	-1	-1	4		0	0						Untertest4.avi	0	880	547	72	111				0	Content		-72	-111	25540728	1804261899
25557	08:57:31.687	00:00:25.557	1534	-1024	-768	-1	-1	-1	-1	4	-1024	-768	-1	-1	-1	-1	4		0	0						Untertest4.avi	0	880	547	72	111				0	Content		-72	-111	25557419	1804278590
25574	08:57:31.704	00:00:25.574	1535	-1024	-768	-1	-1	-1	-1	4	-1024	-768	-1	-1	-1	-1	4		0	0						Untertest4.avi	0	880	547	72	111				0	Content		-72	-111	25574087	1804295258
25591	08:57:31.721	00:00:25.590	1536	-1024	-768	-1	-1	-1	-1	4	-1024	-768	-1	-1	-1	-1	4		0	0						Untertest4.avi	0	880	547	72	111				0	Content		-72	-111	25590724	1804311895
25607	08:57:31.737	00:00:25.607	1537	-1024	-768	-1	-1	-1	-1	4	-1024	-768	-1	-1	-1	-1	4		0	0						Untertest4.avi	0	880	547	72	111				0	Content		-72	-111	25607350	1804328521
25623	08:57:31.753	00:00:25.623	1538	-1024	-768	-1	-1	-1	-1	4	-1024	-768	-1	-1	-1	-1	4		0	0						Untertest4.avi	0	880	547	72	111				0	Content		-72	-111	25623472	1804344643
25641	08:57:31.771	00:00:25.640	1539	-1024	-768	-1	-1	-1	-1	4	-1024	-768	-1	-1	-1	-1	4		0	0						Untertest4.avi	0	880	547	72	111				0	Content		-72	-111	25640842	1804362013
25657	08:57:31.787	00:00:25.657	1540	-1024	-768	-1	-1	-1	-1	4	-1024	-768	-1	-1	-1	-1	4		0	0						Untertest4.avi	0	880	547	72	111				0	Content		-72	-111	25657215	1804378386
25674	08:57:31.804	00:00:25.674	1541	-1024	-768	-1	-1	-1	-1	4	-1024	-768	-1	-1	-1	-1	4		0	0						Untertest4.avi	0	880	547	72	111				0	Content		-72	-111	25674216	1804395387
25691	08:57:31.821	00:00:25.690	1542	-1024	-768	-1	-1	-1	-1	4	-1024	-768	-1	-1	-1	-1	4		0	0						Untertest4.avi	0	880	547	72	111				0	Content		-72	-111	25690590	1804411761
25707	08:57:31.837	00:00:25.707	1543	-1024	-768	-1	-1	-1	-1	4	-1024	-768	-1	-1	-1	-1	4		0	0						Untertest4.avi	0	880	547	72	111				0	Content		-72	-111	25707275	1804428446
25724	08:57:31.854	00:00:25.723	1544	-1024	-768	-1	-1	-1	-1	4	-1024	-768	-1	-1	-1	-1	4		0	0						Untertest4.avi	0	880	547	72	111				0	Content		-72	-111	25723943	1804445114
25741	08:57:31.871	00:00:25.740	1545	-1024	-768	-1	-1	-1	-1	4	-1024	-768	-1	-1	-1	-1	4		0	0						Untertest4.avi	0	880	547	72	111				0	Content		-72	-111	25740710	1804461881
25757	08:57:31.887	00:00:25.757	1546	-1024	-768	-1	-1	-1	-1	4	-1024	-768	-1	-1	-1	-1	4		0	0						Untertest4.avi	0	880	547	72	111				0	Content		-72	-111	25757348	1804478519
25774	08:57:31.904	00:00:25.773	1547	-1024	-768	-1	-1	-1	-1	4	-1024	-768	-1	-1	-1	-1	4		0	0						Untertest4.avi	0	880	547	72	111				0	Content		-72	-111	25773979	1804495150
25791	08:57:31.921	00:00:25.790	1548	-1024	-768	-1	-1	-1	-1	4	-1024	-768	-1	-1	-1	-1	4		0	0						Untertest4.avi	0	880	547	72	111				0	Content		-72	-111	25790710	1804511881
25807	08:57:31.937	00:00:25.807	1549	-1024	-768	-1	-1	-1	-1	4	388,9547	990,3961	0,4733624	0,8292071	469,5685	2,959986	0	19	389	990						Untertest4.avi	0	880	547	72	111	317	879	100	0	Content		317	879	25807331	1804528502
25824	08:57:31.954	00:00:25.824	1550	-1024	-768	-1	-1	-1	-1	4	-1024	-768	-1	-1	-1	-1	4	19	0	0						Untertest4.avi	0	880	547	72	111	317	879	100	0	Content		-72	-111	25824344	1804545515
25841	08:57:31.971	00:00:25.840	1551	-1024	-768	-1	-1	-1	-1	4	-1024	-768	-1	-1	-1	-1	4	19	0	0						Untertest4.avi	0	880	547	72	111	317	879	100	0	Content		-72	-111	25840579	1804561750
25857	08:57:31.987	00:00:25.857	1552	-1024	-768	-1	-1	-1	-1	4	-1024	-768	-1	-1	-1	-1	4	19	0	0						Untertest4.avi	0	880	547	72	111	317	879	100	0	Content		-72	-111	25857234	1804578405
25874	08:57:32.004	00:00:25.873	1553	-1024	-768	-1	-1	-1	-1	4	-1024	-768	-1	-1	-1	-1	4	19	0	0						Untertest4.avi	0	880	547	72	111	317	879	100	0	Content		-72	-111	25873902	1804595073
25891	08:57:32.021	00:00:25.890	1554	688,6541	986,0012	0,6056078	0,817261	472,8705	2,766285	0	389,4399	967,6404	0,4742969	0,8463777	472,8705	2,958384	0	19	539	977						Untertest4.avi	0	880	547	72	111	317	879	100	0	Content		467	866	25890650	1804611821
25907	08:57:32.037	00:00:25.907	1555	-1024	-768	-1	-1	-1	-1	4	-1024	-768	-1	-1	-1	-1	4		0	0						Untertest4.avi	0	880	547	72	111				0	Content		-72	-111	25907399	1804628570
25924	08:57:32.054	00:00:25.923	1556	-1024	-768	-1	-1	-1	-1	4	-1024	-768	-1	-1	-1	-1	4		0	0						Untertest4.avi	0	880	547	72	111				0	Content		-72	-111	25923899	1804645070
25941	08:57:32.071	00:00:25.940	1557	-1024	-768	-1	-1	-1	-1	4	-1024	-768	-1	-1	-1	-1	4		0	0						Untertest4.avi	0	880	547	72	111				0	Content		-72	-111	25940649	1804661820
25957	08:57:32.087	00:00:25.957	1558	-1024	-768	-1	-1	-1	-1	4	-1024	-768	-1	-1	-1	-1	4		0	0						Untertest4.avi	0	880	547	72	111				0	Content		-72	-111	25957397	1804678568
25974	08:57:32.104	00:00:25.974	1559	-1024	-768	-1	-1	-1	-1	4	-1024	-768	-1	-1	-1	-1	4		0	0						Untertest4.avi	0	880	547	72	111				0	Content		-72	-111	25974019	1804695190
25991	08:57:32.121	00:00:25.990	1560	-1024	-768	-1	-1	-1	-1	4	-1024	-768	-1	-1	-1	-1	4		0	0						Untertest4.avi	0	880	547	72	111				0	Content		-72	-111	25990767	1804711938
26007	08:57:32.137	00:00:26.007	1561	-1024	-768	-1	-1	-1	-1	4	-1024	-768	-1	-1	-1	-1	4		0	0						Untertest4.avi	0	880	547	72	111				0	Content		-72	-111	26007266	1804728437
26024	08:57:32.154	00:00:26.024	1562	-1024	-768	-1	-1	-1	-1	4	-1024	-768	-1	-1	-1	-1	4		0	0						Untertest4.avi	0	880	547	72	111				0	Content		-72	-111	26024016	1804745187
26041	08:57:32.171	00:00:26.040	1563	-1024	-768	-1	-1	-1	-1	4	-1024	-768	-1	-1	-1	-1	4		0	0						Untertest4.avi	0	880	547	72	111				0	Content		-72	-111	26040640	1804761811
26057	08:57:32.187	00:00:26.057	1564	-1024	-768	-1	-1	-1	-1	4	-1024	-768	-1	-1	-1	-1	4		0	0						Untertest4.avi	0	880	547	72	111				0	Content		-72	-111	26057308	1804778479
26074	08:57:32.204	00:00:26.074	1565	-1024	-768	-1	-1	-1	-1	4	-1024	-768	-1	-1	-1	-1	4		0	0						Untertest4.avi	0	880	547	72	111				0	Content		-72	-111	26074012	1804795183
26091	08:57:32.221	00:00:26.090	1566	-1024	-768	-1	-1	-1	-1	4	-1024	-768	-1	-1	-1	-1	4		0	0						Untertest4.avi	0	880	547	72	111				0	Content		-72	-111	26090639	1804811810
26108	08:57:32.238	00:00:26.107	1567	-1024	-768	-1	-1	-1	-1	4	-1024	-768	-1	-1	-1	-1	4		0	0						Untertest4.avi	0	880	547	72	111				0	Content		-72	-111	26107511	1804828682
26124	08:57:32.254	00:00:26.123	1568	-1024	-768	-1	-1	-1	-1	4	-1024	-768	-1	-1	-1	-1	4		0	0						Untertest4.avi	0	880	547	72	111				0	Content		-72	-111	26123885	1804845056
26141	08:57:32.271	00:00:26.141	1569	-1024	-768	-1	-1	-1	-1	4	-1024	-768	-1	-1	-1	-1	4		0	0						Untertest4.avi	0	880	547	72	111				0	Content		-72	-111	26141078	1804862249
26158	08:57:32.288	00:00:26.157	1570	-1024	-768	-1	-1	-1	-1	4	-1024	-768	-1	-1	-1	-1	4		0	0						Untertest4.avi	0	880	547	72	111				0	Content		-72	-111	26157702	1804878873
26174	08:57:32.304	00:00:26.174	1571	-1024	-768	-1	-1	-1	-1	4	-1024	-768	-1	-1	-1	-1	4		0	0						Untertest4.avi	0	880	547	72	111				0	Content		-72	-111	26174380	1804895551
26190	08:57:32.320	00:00:26.189	1572	-1024	-768	-1	-1	-1	-1	4	-1024	-768	-1	-1	-1	-1	4		0	0						Untertest4.avi	0	880	547	72	111				0	Content		-72	-111	26189877	1804911048
26206	08:57:32.336	00:00:26.205	1573	-1024	-768	-1	-1	-1	-1	4	-1024	-768	-1	-1	-1	-1	4		0	0						Untertest4.avi	0	880	547	72	111				0	Content		-72	-111	26205999	1804927170
26222	08:57:32.352	00:00:26.222	1574	-1024	-768	-1	-1	-1	-1	4	-1024	-768	-1	-1	-1	-1	4		0	0						Untertest4.avi	0	880	547	72	111				0	Content		-72	-111	26222495	1804943666
26239	08:57:32.369	00:00:26.239	1575	-1024	-768	-1	-1	-1	-1	4	-1024	-768	-1	-1	-1	-1	4		0	0						Untertest4.avi	0	880	547	72	111				0	Content		-72	-111	26239121	1804960292
26256	08:57:32.386	00:00:26.256	1576	-1024	-768	-1	-1	-1	-1	4	-1024	-768	-1	-1	-1	-1	4		0	0						Untertest4.avi	0	880	547	72	111				0	Content		-72	-111	26256317	1804977488
26274	08:57:32.404	00:00:26.273	1577	-1024	-768	-1	-1	-1	-1	4	-1024	-768	-1	-1	-1	-1	4		0	0						Untertest4.avi	0	880	547	72	111				0	Content		-72	-111	26273687	1804994858
26291	08:57:32.421	00:00:26.290	1578	-1024	-768	-1	-1	-1	-1	4	-1024	-768	-1	-1	-1	-1	4		0	0						Untertest4.avi	0	880	547	72	111				0	Content		-72	-111	26290936	1805012107
26306	08:57:32.436	00:00:26.305	1579	-1024	-768	-1	-1	-1	-1	4	-1024	-768	-1	-1	-1	-1	4		0	0						Untertest4.avi	0	880	547	72	111				0	Content		-72	-111	26305739	1805026910
26322	08:57:32.452	00:00:26.322	1580	-1024	-768	-1	-1	-1	-1	4	-1024	-768	-1	-1	-1	-1	4		0	0						Untertest4.avi	0	880	547	72	111				0	Content		-72	-111	26322487	1805043658
26339	08:57:32.469	00:00:26.339	1581	-1024	-768	-1	-1	-1	-1	4	-1024	-768	-1	-1	-1	-1	4		0	0						Untertest4.avi	0	880	547	72	111				0	Content		-72	-111	26339109	1805060280
26356	08:57:32.486	00:00:26.355	1582	-1024	-768	-1	-1	-1	-1	4	-1024	-768	-1	-1	-1	-1	4		0	0						Untertest4.avi	0	880	547	72	111				0	Content		-72	-111	26355859	1805077030
26372	08:57:32.502	00:00:26.372	1583	-1024	-768	-1	-1	-1	-1	4	-1024	-768	-1	-1	-1	-1	4		0	0						Untertest4.avi	0	880	547	72	111				0	Content		-72	-111	26372356	1805093527
26389	08:57:32.519	00:00:26.388	1584	-1024	-768	-1	-1	-1	-1	4	-1024	-768	-1	-1	-1	-1	4		0	0						Untertest4.avi	0	880	547	72	111				0	Content		-72	-111	26388979	1805110150
26406	08:57:32.536	00:00:26.406	1585	-1024	-768	-1	-1	-1	-1	4	-1024	-768	-1	-1	-1	-1	4		0	0						Untertest4.avi	0	880	547	72	111				0	Content		-72	-111	26406174	1805127345
26424	08:57:32.554	00:00:26.423	1586	-1024	-768	-1	-1	-1	-1	4	-1024	-768	-1	-1	-1	-1	4		0	0						Untertest4.avi	0	880	547	72	111				0	Content		-72	-111	26423549	1805144720
26441	08:57:32.571	00:00:26.440	1587	-1024	-768	-1	-1	-1	-1	4	-1024	-768	-1	-1	-1	-1	4		0	0						Untertest4.avi	0	880	547	72	111				0	Content		-72	-111	26440797	1805161968
26456	08:57:32.586	00:00:26.455	1588	-1024	-768	-1	-1	-1	-1	4	-1024	-768	-1	-1	-1	-1	4		0	0						Untertest4.avi	0	880	547	72	111				0	Content		-72	-111	26455724	1805176895
26472	08:57:32.602	00:00:26.472	1589	-1024	-768	-1	-1	-1	-1	4	-1024	-768	-1	-1	-1	-1	4		0	0						Untertest4.avi	0	880	547	72	111				0	Content		-72	-111	26472347	1805193518
26489	08:57:32.619	00:00:26.489	1590	-1024	-768	-1	-1	-1	-1	4	-1024	-768	-1	-1	-1	-1	4		0	0						Untertest4.avi	0	880	547	72	111				0	Content		-72	-111	26489096	1805210267
26506	08:57:32.636	00:00:26.505	1591	-1024	-768	-1	-1	-1	-1	4	-1024	-768	-1	-1	-1	-1	4		0	0						Untertest4.avi	0	880	547	72	111				0	Content		-72	-111	26505720	1805226891
26522	08:57:32.652	00:00:26.522	1592	-1024	-768	-1	-1	-1	-1	4	-1024	-768	-1	-1	-1	-1	4		0	0						Untertest4.avi	0	880	547	72	111				0	Content		-72	-111	26522345	1805243516
26539	08:57:32.669	00:00:26.538	1593	-1024	-768	-1	-1	-1	-1	4	-1024	-768	-1	-1	-1	-1	4		0	0						Untertest4.avi	0	880	547	72	111				0	Content		-72	-111	26538968	1805260139
26556	08:57:32.686	00:00:26.556	1594	-1024	-768	-1	-1	-1	-1	4	-1024	-768	-1	-1	-1	-1	4		0	0						Untertest4.avi	0	880	547	72	111				0	Content		-72	-111	26556165	1805277336
26573	08:57:32.703	00:00:26.573	1595	-1024	-768	-1	-1	-1	-1	4	-1024	-768	-1	-1	-1	-1	4		0	0						Untertest4.avi	0	880	547	72	111				0	Content		-72	-111	26573413	1805294584
26591	08:57:32.721	00:00:26.590	1596	-1024	-768	-1	-1	-1	-1	4	-1024	-768	-1	-1	-1	-1	4		0	0						Untertest4.avi	0	880	547	72	111				0	Content		-72	-111	26590658	1805311829
26606	08:57:32.736	00:00:26.605	1597	-1024	-768	-1	-1	-1	-1	4	-1024	-768	-1	-1	-1	-1	4		0	0						Untertest4.avi	0	880	547	72	111				0	Content		-72	-111	26605588	1805326759
26622	08:57:32.752	00:00:26.622	1598	-1024	-768	-1	-1	-1	-1	4	-1024	-768	-1	-1	-1	-1	4		0	0						Untertest4.avi	0	880	547	72	111				0	Content		-72	-111	26622213	1805343384
26639	08:57:32.769	00:00:26.638	1599	-1024	-768	-1	-1	-1	-1	4	-1024	-768	-1	-1	-1	-1	4		0	0						Untertest4.avi	0	880	547	72	111				0	Content		-72	-111	26638958	1805360129
26656	08:57:32.786	00:00:26.655	1600	-1024	-768	-1	-1	-1	-1	4	-1024	-768	-1	-1	-1	-1	4		0	0						Untertest4.avi	0	880	547	72	111				0	Content		-72	-111	26655579	1805376750
26672	08:57:32.802	00:00:26.672	1601	-1024	-768	-1	-1	-1	-1	4	-1024	-768	-1	-1	-1	-1	4		0	0						Untertest4.avi	0	880	547	72	111				0	Content		-72	-111	26672201	1805393372
26689	08:57:32.819	00:00:26.688	1602	-1024	-768	-1	-1	-1	-1	4	-1024	-768	-1	-1	-1	-1	4		0	0						Untertest4.avi	0	880	547	72	111				0	Content		-72	-111	26688836	1805410007
26706	08:57:32.836	00:00:26.706	1603	-1024	-768	-1	-1	-1	-1	4	-1024	-768	-1	-1	-1	-1	4		0	0						Untertest4.avi	0	880	547	72	111				0	Content		-72	-111	26706021	1805427192
26723	08:57:32.853	00:00:26.723	1604	-1024	-768	-1	-1	-1	-1	4	-1024	-768	-1	-1	-1	-1	4		0	0						Untertest4.avi	0	880	547	72	111				0	Content		-72	-111	26723396	1805444567
26741	08:57:32.871	00:00:26.740	1605	-1024	-768	-1	-1	-1	-1	4	-1024	-768	-1	-1	-1	-1	4		0	0						Untertest4.avi	0	880	547	72	111				0	Content		-72	-111	26740643	1805461814
26755	08:57:32.885	00:00:26.755	1606	-1024	-768	-1	-1	-1	-1	4	-1024	-768	-1	-1	-1	-1	4		0	0						Untertest4.avi	0	880	547	72	111				0	Content		-72	-111	26755445	1805476616
26772	08:57:32.902	00:00:26.772	1607	-1024	-768	-1	-1	-1	-1	4	-1024	-768	-1	-1	-1	-1	4		0	0						Untertest4.avi	0	880	547	72	111				0	Content		-72	-111	26772192	1805493363
26789	08:57:32.919	00:00:26.788	1608	-1024	-768	-1	-1	-1	-1	4	-1024	-768	-1	-1	-1	-1	4		0	0						Untertest4.avi	0	880	547	72	111				0	Content		-72	-111	26788827	1805509998
26805	08:57:32.935	00:00:26.805	1609	-1024	-768	-1	-1	-1	-1	4	-1024	-768	-1	-1	-1	-1	4		0	0						Untertest4.avi	0	880	547	72	111				0	Content		-72	-111	26805445	1805526616
26822	08:57:32.952	00:00:26.822	1610	-1024	-768	-1	-1	-1	-1	4	-1024	-768	-1	-1	-1	-1	4		0	0						Untertest4.avi	0	880	547	72	111				0	Content		-72	-111	26822063	1805543234
26839	08:57:32.969	00:00:26.838	1611	-1024	-768	-1	-1	-1	-1	4	-1024	-768	-1	-1	-1	-1	4		0	0						Untertest4.avi	0	880	547	72	111				0	Content		-72	-111	26838696	1805559867
26856	08:57:32.986	00:00:26.855	1612	-1024	-768	-1	-1	-1	-1	4	-1024	-768	-1	-1	-1	-1	4		0	0						Untertest4.avi	0	880	547	72	111				0	Content		-72	-111	26855881	1805577052
26873	08:57:33.003	00:00:26.873	1613	-1024	-768	-1	-1	-1	-1	4	-1024	-768	-1	-1	-1	-1	4		0	0						Untertest4.avi	0	880	547	72	111				0	Content		-72	-111	26873256	1805594427
26891	08:57:33.021	00:00:26.890	1614	-1024	-768	-1	-1	-1	-1	4	-1024	-768	-1	-1	-1	-1	4		0	0						Untertest4.avi	0	880	547	72	111				0	Content		-72	-111	26890628	1805611799
26905	08:57:33.035	00:00:26.905	1615	-1024	-768	-1	-1	-1	-1	4	-1024	-768	-1	-1	-1	-1	4		0	0						Untertest4.avi	0	880	547	72	111				0	Content		-72	-111	26905431	1805626602
26922	08:57:33.052	00:00:26.922	1616	-1024	-768	-1	-1	-1	-1	4	-1024	-768	-1	-1	-1	-1	4		0	0						Untertest4.avi	0	880	547	72	111				0	Content		-72	-111	26922052	1805643223
26939	08:57:33.069	00:00:26.938	1617	-1024	-768	-1	-1	-1	-1	4	-1024	-768	-1	-1	-1	-1	4		0	0						Untertest4.avi	0	880	547	72	111				0	Content		-72	-111	26938812	1805659983
26955	08:57:33.085	00:00:26.955	1618	-1024	-768	-1	-1	-1	-1	4	-1024	-768	-1	-1	-1	-1	4		0	0						Untertest4.avi	0	880	547	72	111				0	Content		-72	-111	26955419	1805676590
26972	08:57:33.102	00:00:26.972	1619	-1024	-768	-1	-1	-1	-1	4	-1024	-768	-1	-1	-1	-1	4		0	0						Untertest4.avi	0	880	547	72	111				0	Content		-72	-111	26972042	1805693213
26989	08:57:33.119	00:00:26.988	1620	-1024	-768	-1	-1	-1	-1	4	-1024	-768	-1	-1	-1	-1	4		0	0						Untertest4.avi	0	880	547	72	111				0	Content		-72	-111	26988668	1805709839
27006	08:57:33.136	00:00:27.005	1621	-1024	-768	-1	-1	-1	-1	4	-1024	-768	-1	-1	-1	-1	4		0	0						Untertest4.avi	0	880	547	72	111				0	Content		-72	-111	27005738	1805726909
27023	08:57:33.153	00:00:27.023	1622	-1024	-768	-1	-1	-1	-1	4	-1024	-768	-1	-1	-1	-1	4		0	0						Untertest4.avi	0	880	547	72	111				0	Content		-72	-111	27023112	1805744283
27040	08:57:33.170	00:00:27.040	1623	-1024	-768	-1	-1	-1	-1	4	-1024	-768	-1	-1	-1	-1	4		0	0						Untertest4.avi	0	880	547	72	111				0	Content		-72	-111	27040484	1805761655
27055	08:57:33.185	00:00:27.055	1624	-1024	-768	-1	-1	-1	-1	4	-1024	-768	-1	-1	-1	-1	4		0	0						Untertest4.avi	0	880	547	72	111				0	Content		-72	-111	27055287	1805776458
27072	08:57:33.202	00:00:27.071	1625	-1024	-768	-1	-1	-1	-1	4	-1024	-768	-1	-1	-1	-1	4		0	0						Untertest4.avi	0	880	547	72	111				0	Content		-72	-111	27071911	1805793082
27089	08:57:33.219	00:00:27.088	1626	-1024	-768	-1	-1	-1	-1	4	-1024	-768	-1	-1	-1	-1	4		0	0						Untertest4.avi	0	880	547	72	111				0	Content		-72	-111	27088661	1805809832
27105	08:57:33.235	00:00:27.105	1627	-1024	-768	-1	-1	-1	-1	4	-1024	-768	-1	-1	-1	-1	4		0	0						Untertest4.avi	0	880	547	72	111				0	Content		-72	-111	27105284	1805826455
27122	08:57:33.252	00:00:27.121	1628	-1024	-768	-1	-1	-1	-1	4	-1024	-768	-1	-1	-1	-1	4		0	0						Untertest4.avi	0	880	547	72	111				0	Content		-72	-111	27121906	1805843077
27139	08:57:33.269	00:00:27.138	1629	-1024	-768	-1	-1	-1	-1	4	-1024	-768	-1	-1	-1	-1	4		0	0						Untertest4.avi	0	880	547	72	111				0	Content		-72	-111	27138528	1805859699
27156	08:57:33.286	00:00:27.155	1630	-1024	-768	-1	-1	-1	-1	4	-1024	-768	-1	-1	-1	-1	4		0	0						Untertest4.avi	0	880	547	72	111				0	Content		-72	-111	27155726	1805876897
27173	08:57:33.303	00:00:27.173	1631	-1024	-768	-1	-1	-1	-1	4	-1024	-768	-1	-1	-1	-1	4		0	0						Untertest4.avi	0	880	547	72	111				0	Content		-72	-111	27173095	1805894266
27190	08:57:33.320	00:00:27.190	1632	-1024	-768	-1	-1	-1	-1	4	-1024	-768	-1	-1	-1	-1	4		0	0						Untertest4.avi	0	880	547	72	111				0	Content		-72	-111	27190342	1805911513
27205	08:57:33.335	00:00:27.205	1633	-1024	-768	-1	-1	-1	-1	4	-1024	-768	-1	-1	-1	-1	4		0	0						Untertest4.avi	0	880	547	72	111				0	Content		-72	-111	27205144	1805926315
27222	08:57:33.352	00:00:27.221	1634	-1024	-768	-1	-1	-1	-1	4	-1024	-768	-1	-1	-1	-1	4		0	0						Untertest4.avi	0	880	547	72	111				0	Content		-72	-111	27221893	1805943064
27239	08:57:33.369	00:00:27.238	1635	-1024	-768	-1	-1	-1	-1	4	-1024	-768	-1	-1	-1	-1	4		0	0						Untertest4.avi	0	880	547	72	111				0	Content		-72	-111	27238517	1805959688
27255	08:57:33.385	00:00:27.255	1636	-1024	-768	-1	-1	-1	-1	4	-1024	-768	-1	-1	-1	-1	4		0	0						Untertest4.avi	0	880	547	72	111				0	Content		-72	-111	27255139	1805976310
27272	08:57:33.402	00:00:27.271	1637	-1024	-768	-1	-1	-1	-1	4	-1024	-768	-1	-1	-1	-1	4		0	0						Untertest4.avi	0	880	547	72	111				0	Content		-72	-111	27271772	1805992943
27288	08:57:33.418	00:00:27.288	1638	-1024	-768	-1	-1	-1	-1	4	-1024	-768	-1	-1	-1	-1	4		0	0						Untertest4.avi	0	880	547	72	111				0	Content		-72	-111	27288388	1806009559
27306	08:57:33.436	00:00:27.305	1639	-1024	-768	-1	-1	-1	-1	4	-1024	-768	-1	-1	-1	-1	4		0	0						Untertest4.avi	0	880	547	72	111				0	Content		-72	-111	27305582	1806026753
27323	08:57:33.453	00:00:27.322	1640	-1024	-768	-1	-1	-1	-1	4	-1024	-768	-1	-1	-1	-1	4		0	0						Untertest4.avi	0	880	547	72	111				0	Content		-72	-111	27322955	1806044126
27340	08:57:33.470	00:00:27.340	1641	-1024	-768	-1	-1	-1	-1	4	-1024	-768	-1	-1	-1	-1	4		0	0						Untertest4.avi	0	880	547	72	111				0	Content		-72	-111	27340201	1806061372
27355	08:57:33.485	00:00:27.355	1642	-1024	-768	-1	-1	-1	-1	4	-1024	-768	-1	-1	-1	-1	4		0	0						Untertest4.avi	0	880	547	72	111				0	Content		-72	-111	27355129	1806076300
27372	08:57:33.502	00:00:27.371	1643	-1024	-768	-1	-1	-1	-1	4	-1024	-768	-1	-1	-1	-1	4		0	0						Untertest4.avi	0	880	547	72	111				0	Content		-72	-111	27371761	1806092932
27388	08:57:33.518	00:00:27.388	1644	-1024	-768	-1	-1	-1	-1	4	-1024	-768	-1	-1	-1	-1	4		0	0						Untertest4.avi	0	880	547	72	111				0	Content		-72	-111	27388500	1806109671
27405	08:57:33.535	00:00:27.404	1645	-1024	-768	-1	-1	-1	-1	4	-1024	-768	-1	-1	-1	-1	4		0	0						Untertest4.avi	0	880	547	72	111				0	Content		-72	-111	27404998	1806126169
27422	08:57:33.552	00:00:27.421	1646	-1024	-768	-1	-1	-1	-1	4	-1024	-768	-1	-1	-1	-1	4		0	0						Untertest4.avi	0	880	547	72	111				0	Content		-72	-111	27421752	1806142923
27438	08:57:33.568	00:00:27.438	1647	-1024	-768	-1	-1	-1	-1	4	-1024	-768	-1	-1	-1	-1	4		0	0						Untertest4.avi	0	880	547	72	111				0	Content		-72	-111	27438365	1806159536
27455	08:57:33.585	00:00:27.455	1648	-1024	-768	-1	-1	-1	-1	4	-1024	-768	-1	-1	-1	-1	4		0	0						Untertest4.avi	0	880	547	72	111				0	Content		-72	-111	27455437	1806176608
27473	08:57:33.603	00:00:27.472	1649	-1024	-768	-1	-1	-1	-1	4	-1024	-768	-1	-1	-1	-1	4		0	0						Untertest4.avi	0	880	547	72	111				0	Content		-72	-111	27472812	1806193983
27490	08:57:33.620	00:00:27.490	1650	-1024	-768	-1	-1	-1	-1	4	-1024	-768	-1	-1	-1	-1	4		0	0						Untertest4.avi	0	880	547	72	111				0	Content		-72	-111	27490181	1806211352
27505	08:57:33.635	00:00:27.504	1651	-1024	-768	-1	-1	-1	-1	4	-1024	-768	-1	-1	-1	-1	4		0	0						Untertest4.avi	0	880	547	72	111				0	Content		-72	-111	27504982	1806226153
27522	08:57:33.652	00:00:27.521	1652	-1024	-768	-1	-1	-1	-1	4	-1024	-768	-1	-1	-1	-1	4		0	0						Untertest4.avi	0	880	547	72	111				0	Content		-72	-111	27521608	1806242779
27538	08:57:33.668	00:00:27.538	1653	-1024	-768	-1	-1	-1	-1	4	-1024	-768	-1	-1	-1	-1	4		0	0						Untertest4.avi	0	880	547	72	111				0	Content		-72	-111	27538354	1806259525
27555	08:57:33.685	00:00:27.554	1654	-1024	-768	-1	-1	-1	-1	4	-1024	-768	-1	-1	-1	-1	4		0	0						Untertest4.avi	0	880	547	72	111				0	Content		-72	-111	27554977	1806276148
27572	08:57:33.702	00:00:27.571	1655	-1024	-768	-1	-1	-1	-1	4	-1024	-768	-1	-1	-1	-1	4		0	0						Untertest4.avi	0	880	547	72	111				0	Content		-72	-111	27571598	1806292769
27588	08:57:33.718	00:00:27.588	1656	-1024	-768	-1	-1	-1	-1	4	-1024	-768	-1	-1	-1	-1	4		0	0						Untertest4.avi	0	880	547	72	111				0	Content		-72	-111	27588220	1806309391
27605	08:57:33.735	00:00:27.605	1657	-1024	-768	-1	-1	-1	-1	4	-1024	-768	-1	-1	-1	-1	4		0	0						Untertest4.avi	0	880	547	72	111				0	Content		-72	-111	27605415	1806326586
27623	08:57:33.753	00:00:27.622	1658	-1024	-768	-1	-1	-1	-1	4	-1024	-768	-1	-1	-1	-1	4		0	0						Untertest4.avi	0	880	547	72	111				0	Content		-72	-111	27622787	1806343958
27640	08:57:33.770	00:00:27.640	1659	-1024	-768	-1	-1	-1	-1	4	-1024	-768	-1	-1	-1	-1	4		0	0						Untertest4.avi	0	880	547	72	111				0	Content		-72	-111	27640034	1806361205
27655	08:57:33.785	00:00:27.654	1660	-1024	-768	-1	-1	-1	-1	4	-1024	-768	-1	-1	-1	-1	4		0	0						Untertest4.avi	0	880	547	72	111				0	Content		-72	-111	27654835	1806376006
27672	08:57:33.802	00:00:27.671	1661	-1024	-768	-1	-1	-1	-1	4	-1024	-768	-1	-1	-1	-1	4		0	0						Untertest4.avi	0	880	547	72	111				0	Content		-72	-111	27671584	1806392755
27688	08:57:33.818	00:00:27.688	1662	-1024	-768	-1	-1	-1	-1	4	-1024	-768	-1	-1	-1	-1	4		0	0						Untertest4.avi	0	880	547	72	111				0	Content		-72	-111	27688203	1806409374
27705	08:57:33.835	00:00:27.704	1663	-1024	-768	-1	-1	-1	-1	4	-1024	-768	-1	-1	-1	-1	4		0	0						Untertest4.avi	0	880	547	72	111				0	Content		-72	-111	27704829	1806426000
27721	08:57:33.851	00:00:27.721	1664	-1024	-768	-1	-1	-1	-1	4	-1024	-768	-1	-1	-1	-1	4		0	0						Untertest4.avi	0	880	547	72	111				0	Content		-72	-111	27721453	1806442624
27738	08:57:33.868	00:00:27.738	1665	-1024	-768	-1	-1	-1	-1	4	-1024	-768	-1	-1	-1	-1	4		0	0						Untertest4.avi	0	880	547	72	111				0	Content		-72	-111	27738077	1806459248
27755	08:57:33.885	00:00:27.755	1666	-1024	-768	-1	-1	-1	-1	4	-1024	-768	-1	-1	-1	-1	4		0	0						Untertest4.avi	0	880	547	72	111				0	Content		-72	-111	27755272	1806476443
27773	08:57:33.903	00:00:27.772	1667	-1024	-768	-1	-1	-1	-1	4	-1024	-768	-1	-1	-1	-1	4		0	0						Untertest4.avi	0	880	547	72	111				0	Content		-72	-111	27772656	1806493827
27790	08:57:33.920	00:00:27.789	1668	-1024	-768	-1	-1	-1	-1	4	-1024	-768	-1	-1	-1	-1	4		0	0						Untertest4.avi	0	880	547	72	111				0	Content		-72	-111	27789892	1806511063
27805	08:57:33.935	00:00:27.804	1669	-1024	-768	-1	-1	-1	-1	4	-1024	-768	-1	-1	-1	-1	4		0	0						Untertest4.avi	0	880	547	72	111				0	Content		-72	-111	27804695	1806525866
27821	08:57:33.951	00:00:27.821	1670	-1024	-768	-1	-1	-1	-1	4	-1024	-768	-1	-1	-1	-1	4		0	0						Untertest4.avi	0	880	547	72	111				0	Content		-72	-111	27821441	1806542612
27838	08:57:33.968	00:00:27.838	1671	-1024	-768	-1	-1	-1	-1	4	-1024	-768	-1	-1	-1	-1	4		0	0						Untertest4.avi	0	880	547	72	111				0	Content		-72	-111	27838068	1806559239
27855	08:57:33.985	00:00:27.854	1672	-1024	-768	-1	-1	-1	-1	4	-1024	-768	-1	-1	-1	-1	4		0	0						Untertest4.avi	0	880	547	72	111				0	Content		-72	-111	27854714	1806575885
27871	08:57:34.001	00:00:27.871	1673	-1024	-768	-1	-1	-1	-1	4	-1024	-768	-1	-1	-1	-1	4		0	0						Untertest4.avi	0	880	547	72	111				0	Content		-72	-111	27871437	1806592608
27888	08:57:34.018	00:00:27.888	1674	-1024	-768	-1	-1	-1	-1	4	-1024	-768	-1	-1	-1	-1	4		0	0						Untertest4.avi	0	880	547	72	111				0	Content		-72	-111	27888061	1806609232
27905	08:57:34.035	00:00:27.905	1675	-1024	-768	-1	-1	-1	-1	4	-1024	-768	-1	-1	-1	-1	4		0	0						Untertest4.avi	0	880	547	72	111				0	Content		-72	-111	27905127	1806626298
27922	08:57:34.052	00:00:27.922	1676	-1024	-768	-1	-1	-1	-1	4	-1024	-768	-1	-1	-1	-1	4		0	0						Untertest4.avi	0	880	547	72	111				0	Content		-72	-111	27922474	1806643645
27939	08:57:34.069	00:00:27.938	1677	-1024	-768	-1	-1	-1	-1	4	-1024	-768	-1	-1	-1	-1	4		0	0						Untertest4.avi	0	880	547	72	111				0	Content		-72	-111	27938725	1806659896
27955	08:57:34.085	00:00:27.955	1678	-1024	-768	-1	-1	-1	-1	4	-1024	-768	-1	-1	-1	-1	4		0	0						Untertest4.avi	0	880	547	72	111				0	Content		-72	-111	27955392	1806676563
27972	08:57:34.102	00:00:27.972	1679	-1024	-768	-1	-1	-1	-1	4	-1024	-768	-1	-1	-1	-1	4		0	0						Untertest4.avi	0	880	547	72	111				0	Content		-72	-111	27972060	1806693231
27988	08:57:34.118	00:00:27.988	1680	-1024	-768	-1	-1	-1	-1	4	-1024	-768	-1	-1	-1	-1	4		0	0						Untertest4.avi	0	880	547	72	111				0	Content		-72	-111	27988449	1806709620
28005	08:57:34.135	00:00:28.005	1681	-1024	-768	-1	-1	-1	-1	4	-1024	-768	-1	-1	-1	-1	4		0	0						Untertest4.avi	0	880	547	72	111				0	Content		-72	-111	28005116	1806726287
28022	08:57:34.152	00:00:28.021	1682	-1024	-768	-1	-1	-1	-1	4	-1024	-768	-1	-1	-1	-1	4		0	0						Untertest4.avi	0	880	547	72	111				0	Content		-72	-111	28021784	1806742955
28038	08:57:34.168	00:00:28.037	1683	-1024	-768	-1	-1	-1	-1	4	-1024	-768	-1	-1	-1	-1	4		0	0						Untertest4.avi	0	880	547	72	111				0	Content		-72	-111	28037845	1806759016
28054	08:57:34.184	00:00:28.054	1684	-1024	-768	-1	-1	-1	-1	4	-1024	-768	-1	-1	-1	-1	4		0	0						Untertest4.avi	0	880	547	72	111				0	Content		-72	-111	28054468	1806775639
28071	08:57:34.201	00:00:28.071	1685	-1024	-768	-1	-1	-1	-1	4	-1024	-768	-1	-1	-1	-1	4		0	0						Untertest4.avi	0	880	547	72	111				0	Content		-72	-111	28071271	1806792442
28088	08:57:34.218	00:00:28.087	1686	-1024	-768	-1	-1	-1	-1	4	-1024	-768	-1	-1	-1	-1	4		0	0						Untertest4.avi	0	880	547	72	111				0	Content		-72	-111	28087841	1806809012
28105	08:57:34.235	00:00:28.104	1687	-1024	-768	-1	-1	-1	-1	4	-1024	-768	-1	-1	-1	-1	4		0	0						Untertest4.avi	0	880	547	72	111				0	Content		-72	-111	28104675	1806825846
28121	08:57:34.251	00:00:28.121	1688	-1024	-768	-1	-1	-1	-1	4	-1024	-768	-1	-1	-1	-1	4		0	0						Untertest4.avi	0	880	547	72	111				0	Content		-72	-111	28121343	1806842514
28138	08:57:34.268	00:00:28.138	1689	-1024	-768	-1	-1	-1	-1	4	-1024	-768	-1	-1	-1	-1	4		0	0						Untertest4.avi	0	880	547	72	111				0	Content		-72	-111	28138011	1806859182
28155	08:57:34.285	00:00:28.154	1690	-1024	-768	-1	-1	-1	-1	4	-1024	-768	-1	-1	-1	-1	4		0	0						Untertest4.avi	0	880	547	72	111				0	Content		-72	-111	28154998	1806876169
28172	08:57:34.302	00:00:28.171	1691	-1024	-768	-1	-1	-1	-1	4	-1024	-768	-1	-1	-1	-1	4		0	0						Untertest4.avi	0	880	547	72	111				0	Content		-72	-111	28171665	1806892836
28188	08:57:34.318	00:00:28.188	1692	-1024	-768	-1	-1	-1	-1	4	-1024	-768	-1	-1	-1	-1	4		0	0						Untertest4.avi	0	880	547	72	111				0	Content		-72	-111	28188333	1806909504
28206	08:57:34.336	00:00:28.205	1693	-1024	-768	-1	-1	-1	-1	4	-1024	-768	-1	-1	-1	-1	4		0	0						Untertest4.avi	0	880	547	72	111				0	Content		-72	-111	28205649	1806926820
28222	08:57:34.352	00:00:28.222	1694	-1024	-768	-1	-1	-1	-1	4	-1024	-768	-1	-1	-1	-1	4		0	0						Untertest4.avi	0	880	547	72	111				0	Content		-72	-111	28222316	1806943487
28239	08:57:34.369	00:00:28.238	1695	-1024	-768	-1	-1	-1	-1	4	-1024	-768	-1	-1	-1	-1	4		0	0						Untertest4.avi	0	880	547	72	111				0	Content		-72	-111	28238575	1806959746
28255	08:57:34.385	00:00:28.255	1696	-1024	-768	-1	-1	-1	-1	4	-1024	-768	-1	-1	-1	-1	4		0	0						Untertest4.avi	0	880	547	72	111				0	Content		-72	-111	28255243	1806976414
28272	08:57:34.402	00:00:28.271	1697	-1024	-768	-1	-1	-1	-1	4	-1024	-768	-1	-1	-1	-1	4		0	0						Untertest4.avi	0	880	547	72	111				0	Content		-72	-111	28271910	1806993081
28288	08:57:34.418	00:00:28.287	1698	-1024	-768	-1	-1	-1	-1	4	-1024	-768	-1	-1	-1	-1	4		0	0						Untertest4.avi	0	880	547	72	111				0	Content		-72	-111	28287716	1807008887
28304	08:57:34.434	00:00:28.304	1699	-1024	-768	-1	-1	-1	-1	4	-1024	-768	-1	-1	-1	-1	4		0	0						Untertest4.avi	0	880	547	72	111				0	Content		-72	-111	28304333	1807025504
28321	08:57:34.451	00:00:28.321	1700	-1024	-768	-1	-1	-1	-1	4	-1024	-768	-1	-1	-1	-1	4		0	0						Untertest4.avi	0	880	547	72	111				0	Content		-72	-111	28321018	1807042189
28338	08:57:34.468	00:00:28.337	1701	-1024	-768	-1	-1	-1	-1	4	-1024	-768	-1	-1	-1	-1	4		0	0						Untertest4.avi	0	880	547	72	111				0	Content		-72	-111	28337686	1807058857
28354	08:57:34.484	00:00:28.354	1702	-1024	-768	-1	-1	-1	-1	4	-1024	-768	-1	-1	-1	-1	4		0	0						Untertest4.avi	0	880	547	72	111				0	Content		-72	-111	28354354	1807075525
28371	08:57:34.501	00:00:28.371	1703	-1024	-768	-1	-1	-1	-1	4	-1024	-768	-1	-1	-1	-1	4		0	0						Untertest4.avi	0	880	547	72	111				0	Content		-72	-111	28371133	1807092304
28388	08:57:34.518	00:00:28.387	1704	-1024	-768	-1	-1	-1	-1	4	-1024	-768	-1	-1	-1	-1	4		0	0						Untertest4.avi	0	880	547	72	111				0	Content		-72	-111	28387707	1807108878
28404	08:57:34.534	00:00:28.404	1705	-1024	-768	-1	-1	-1	-1	4	-1024	-768	-1	-1	-1	-1	4		0	0						Untertest4.avi	0	880	547	72	111				0	Content		-72	-111	28404329	1807125500
28421	08:57:34.551	00:00:28.421	1706	-1024	-768	-1	-1	-1	-1	4	-1024	-768	-1	-1	-1	-1	4		0	0						Untertest4.avi	0	880	547	72	111				0	Content		-72	-111	28421369	1807142540
28438	08:57:34.568	00:00:28.438	1707	-1024	-768	-1	-1	-1	-1	4	-1024	-768	-1	-1	-1	-1	4		0	0						Untertest4.avi	0	880	547	72	111				0	Content		-72	-111	28438037	1807159208
28455	08:57:34.585	00:00:28.454	1708	-1024	-768	-1	-1	-1	-1	4	-1024	-768	-1	-1	-1	-1	4		0	0						Untertest4.avi	0	880	547	72	111				0	Content		-72	-111	28454705	1807175876
28472	08:57:34.602	00:00:28.471	1709	-1024	-768	-1	-1	-1	-1	4	-1024	-768	-1	-1	-1	-1	4		0	0						Untertest4.avi	0	880	547	72	111				0	Content		-72	-111	28471870	1807193041
28489	08:57:34.619	00:00:28.488	1710	-1024	-768	-1	-1	-1	-1	4	-1024	-768	-1	-1	-1	-1	4		0	0						Untertest4.avi	0	880	547	72	111				0	Content		-72	-111	28488537	1807209708
28505	08:57:34.635	00:00:28.505	1711	-1024	-768	-1	-1	-1	-1	4	-1024	-768	-1	-1	-1	-1	4		0	0						Untertest4.avi	0	880	547	72	111				0	Content		-72	-111	28505205	1807226376
28521	08:57:34.651	00:00:28.521	1712	-1024	-768	-1	-1	-1	-1	4	-1024	-768	-1	-1	-1	-1	4		0	0						Untertest4.avi	0	880	547	72	111				0	Content		-72	-111	28521388	1807242559
28538	08:57:34.668	00:00:28.538	1713	-1024	-768	-1	-1	-1	-1	4	-1024	-768	-1	-1	-1	-1	4		0	0						Untertest4.avi	0	880	547	72	111				0	Content		-72	-111	28538055	1807259226
28555	08:57:34.685	00:00:28.554	1714	-1024	-768	-1	-1	-1	-1	4	-1024	-768	-1	-1	-1	-1	4		0	0						Untertest4.avi	0	880	547	72	111				0	Content		-72	-111	28554561	1807275732
28571	08:57:34.701	00:00:28.571	1715	-1024	-768	-1	-1	-1	-1	4	-1024	-768	-1	-1	-1	-1	4		0	0						Untertest4.avi	0	880	547	72	111				0	Content		-72	-111	28571229	1807292400
28588	08:57:34.718	00:00:28.587	1716	-1024	-768	-1	-1	-1	-1	4	-1024	-768	-1	-1	-1	-1	4		0	0						Untertest4.avi	0	880	547	72	111				0	Content		-72	-111	28587896	1807309067
28604	08:57:34.734	00:00:28.604	1717	-1024	-768	-1	-1	-1	-1	4	-1024	-768	-1	-1	-1	-1	4		0	0						Untertest4.avi	0	880	547	72	111				0	Content		-72	-111	28604196	1807325367
28621	08:57:34.751	00:00:28.620	1718	-1024	-768	-1	-1	-1	-1	4	-1024	-768	-1	-1	-1	-1	4		0	0						Untertest4.avi	0	880	547	72	111				0	Content		-72	-111	28620815	1807341986
28638	08:57:34.768	00:00:28.637	1719	-1024	-768	-1	-1	-1	-1	4	-1024	-768	-1	-1	-1	-1	4		0	0						Untertest4.avi	0	880	547	72	111				0	Content		-72	-111	28637619	1807358790
28654	08:57:34.784	00:00:28.654	1720	-1024	-768	-1	-1	-1	-1	4	-1024	-768	-1	-1	-1	-1	4		0	0						Untertest4.avi	0	880	547	72	111				0	Content		-72	-111	28654188	1807375359
28671	08:57:34.801	00:00:28.671	1721	-1024	-768	-1	-1	-1	-1	4	-1024	-768	-1	-1	-1	-1	4		0	0						Untertest4.avi	0	880	547	72	111				0	Content		-72	-111	28671021	1807392192
28688	08:57:34.818	00:00:28.687	1722	-1024	-768	-1	-1	-1	-1	4	-1024	-768	-1	-1	-1	-1	4		0	0						Untertest4.avi	0	880	547	72	111				0	Content		-72	-111	28687688	1807408859
28704	08:57:34.834	00:00:28.704	1723	-1024	-768	-1	-1	-1	-1	4	-1024	-768	-1	-1	-1	-1	4		0	0						Untertest4.avi	0	880	547	72	111				0	Content		-72	-111	28704356	1807425527
28721	08:57:34.851	00:00:28.721	1724	-1024	-768	-1	-1	-1	-1	4	-1024	-768	-1	-1	-1	-1	4		0	0						Untertest4.avi	0	880	547	72	111				0	Content		-72	-111	28721341	1807442512
28738	08:57:34.868	00:00:28.738	1725	-1024	-768	-1	-1	-1	-1	4	-1024	-768	-1	-1	-1	-1	4		0	0						Untertest4.avi	0	880	547	72	111				0	Content		-72	-111	28738008	1807459179
28755	08:57:34.885	00:00:28.754	1726	-1024	-768	-1	-1	-1	-1	4	-1024	-768	-1	-1	-1	-1	4		0	0						Untertest4.avi	0	880	547	72	111				0	Content		-72	-111	28754676	1807475847
28772	08:57:34.902	00:00:28.771	1727	-1024	-768	-1	-1	-1	-1	4	-1024	-768	-1	-1	-1	-1	4		0	0						Untertest4.avi	0	880	547	72	111				0	Content		-72	-111	28771993	1807493164
28789	08:57:34.919	00:00:28.788	1728	-1024	-768	-1	-1	-1	-1	4	-1024	-768	-1	-1	-1	-1	4		0	0						Untertest4.avi	0	880	547	72	111				0	Content		-72	-111	28788661	1807509832
28805	08:57:34.935	00:00:28.804	1729	-1024	-768	-1	-1	-1	-1	4	-1024	-768	-1	-1	-1	-1	4		0	0						Untertest4.avi	0	880	547	72	111				0	Content		-72	-111	28804882	1807526053
28822	08:57:34.952	00:00:28.821	1730	-1024	-768	-1	-1	-1	-1	4	-1024	-768	-1	-1	-1	-1	4		0	0						Untertest4.avi	0	880	547	72	111				0	Content		-72	-111	28821550	1807542721
28838	08:57:34.968	00:00:28.838	1731	-1024	-768	-1	-1	-1	-1	4	-1024	-768	-1	-1	-1	-1	4		0	0						Untertest4.avi	0	880	547	72	111				0	Content		-72	-111	28838218	1807559389
28854	08:57:34.984	00:00:28.854	1732	-1024	-768	-1	-1	-1	-1	4	-1024	-768	-1	-1	-1	-1	4		0	0						Untertest4.avi	0	880	547	72	111				0	Content		-72	-111	28854058	1807575229
28871	08:57:35.001	00:00:28.870	1733	-1024	-768	-1	-1	-1	-1	4	-1024	-768	-1	-1	-1	-1	4		0	0						Untertest4.avi	0	880	547	72	111				0	Content		-72	-111	28870714	1807591885
28887	08:57:35.017	00:00:28.887	1734	-1024	-768	-1	-1	-1	-1	4	-1024	-768	-1	-1	-1	-1	4		0	0						Untertest4.avi	0	880	547	72	111				0	Content		-72	-111	28887389	1807608560
28904	08:57:35.034	00:00:28.904	1735	-1024	-768	-1	-1	-1	-1	4	-1024	-768	-1	-1	-1	-1	4		0	0						Untertest4.avi	0	880	547	72	111				0	Content		-72	-111	28904056	1807625227
28921	08:57:35.051	00:00:28.920	1736	-1024	-768	-1	-1	-1	-1	4	-1024	-768	-1	-1	-1	-1	4		0	0						Untertest4.avi	0	880	547	72	111				0	Content		-72	-111	28920724	1807641895
28937	08:57:35.067	00:00:28.937	1737	-1024	-768	-1	-1	-1	-1	4	-1024	-768	-1	-1	-1	-1	4		0	0						Untertest4.avi	0	880	547	72	111				0	Content		-72	-111	28937361	1807658532
28954	08:57:35.084	00:00:28.953	1738	-1024	-768	-1	-1	-1	-1	4	-1024	-768	-1	-1	-1	-1	4		0	0						Untertest4.avi	0	880	547	72	111				0	Content		-72	-111	28953931	1807675102
28971	08:57:35.101	00:00:28.970	1739	-1024	-768	-1	-1	-1	-1	4	-1024	-768	-1	-1	-1	-1	4		0	0						Untertest4.avi	0	880	547	72	111				0	Content		-72	-111	28970689	1807691860
28988	08:57:35.118	00:00:28.987	1740	-1024	-768	-1	-1	-1	-1	4	-1024	-768	-1	-1	-1	-1	4		0	0						Untertest4.avi	0	880	547	72	111				0	Content		-72	-111	28987727	1807708898
29004	08:57:35.134	00:00:29.004	1741	-1024	-768	-1	-1	-1	-1	4	-1024	-768	-1	-1	-1	-1	4		0	0						Untertest4.avi	0	880	547	72	111				0	Content		-72	-111	29004394	1807725565
29021	08:57:35.151	00:00:29.021	1742	-1024	-768	-1	-1	-1	-1	4	-1024	-768	-1	-1	-1	-1	4		0	0						Untertest4.avi	0	880	547	72	111				0	Content		-72	-111	29021062	1807742233
29038	08:57:35.168	00:00:29.038	1743	-1024	-768	-1	-1	-1	-1	4	-1024	-768	-1	-1	-1	-1	4		0	0						Untertest4.avi	0	880	547	72	111				0	Content		-72	-111	29038184	1807759355
29055	08:57:35.185	00:00:29.054	1744	-1024	-768	-1	-1	-1	-1	4	-1024	-768	-1	-1	-1	-1	4		0	0						Untertest4.avi	0	880	547	72	111				0	Content		-72	-111	29054851	1807776022
29072	08:57:35.202	00:00:29.071	1745	-1024	-768	-1	-1	-1	-1	4	-1024	-768	-1	-1	-1	-1	4		0	0						Untertest4.avi	0	880	547	72	111				0	Content		-72	-111	29071519	1807792690
29088	08:57:35.218	00:00:29.087	1746	-1024	-768	-1	-1	-1	-1	4	-1024	-768	-1	-1	-1	-1	4		0	0						Untertest4.avi	0	880	547	72	111				0	Content		-72	-111	29087722	1807808893
29104	08:57:35.234	00:00:29.104	1747	-1024	-768	-1	-1	-1	-1	4	-1024	-768	-1	-1	-1	-1	4		0	0						Untertest4.avi	0	880	547	72	111				0	Content		-72	-111	29104389	1807825560
29121	08:57:35.251	00:00:29.120	1748	-1024	-768	-1	-1	-1	-1	4	-1024	-768	-1	-1	-1	-1	4		0	0						Untertest4.avi	0	880	547	72	111				0	Content		-72	-111	29120899	1807842070
29138	08:57:35.268	00:00:29.137	1749	-1024	-768	-1	-1	-1	-1	4	-1024	-768	-1	-1	-1	-1	4		0	0						Untertest4.avi	0	880	547	72	111				0	Content		-72	-111	29137567	1807858738
29154	08:57:35.284	00:00:29.154	1750	-1024	-768	-1	-1	-1	-1	4	-1024	-768	-1	-1	-1	-1	4		0	0						Untertest4.avi	0	880	547	72	111				0	Content		-72	-111	29154234	1807875405
29171	08:57:35.301	00:00:29.170	1751	-1024	-768	-1	-1	-1	-1	4	-1024	-768	-1	-1	-1	-1	4		0	0						Untertest4.avi	0	880	547	72	111				0	Content		-72	-111	29170545	1807891716
29187	08:57:35.317	00:00:29.187	1752	-1024	-768	-1	-1	-1	-1	4	-1024	-768	-1	-1	-1	-1	4		0	0						Untertest4.avi	0	880	547	72	111				0	Content		-72	-111	29187169	1807908340
29204	08:57:35.334	00:00:29.203	1753	-1024	-768	-1	-1	-1	-1	4	-1024	-768	-1	-1	-1	-1	4		0	0						Untertest4.avi	0	880	547	72	111				0	Content		-72	-111	29203844	1807925015
29221	08:57:35.351	00:00:29.220	1754	-1024	-768	-1	-1	-1	-1	4	-1024	-768	-1	-1	-1	-1	4		0	0						Untertest4.avi	0	880	547	72	111				0	Content		-72	-111	29220539	1807941710
29237	08:57:35.367	00:00:29.237	1755	-1024	-768	-1	-1	-1	-1	4	-1024	-768	-1	-1	-1	-1	4		0	0						Untertest4.avi	0	880	547	72	111				0	Content		-72	-111	29237372	1807958543
29254	08:57:35.384	00:00:29.254	1756	-1024	-768	-1	-1	-1	-1	4	-1024	-768	-1	-1	-1	-1	4		0	0						Untertest4.avi	0	880	547	72	111				0	Content		-72	-111	29254040	1807975211
29271	08:57:35.401	00:00:29.270	1757	-1024	-768	-1	-1	-1	-1	4	-1024	-768	-1	-1	-1	-1	4		0	0						Untertest4.avi	0	880	547	72	111				0	Content		-72	-111	29270707	1807991878
29288	08:57:35.418	00:00:29.287	1758	-1024	-768	-1	-1	-1	-1	4	-1024	-768	-1	-1	-1	-1	4		0	0						Untertest4.avi	0	880	547	72	111				0	Content		-72	-111	29287693	1808008864
29304	08:57:35.434	00:00:29.304	1759	-1024	-768	-1	-1	-1	-1	4	-1024	-768	-1	-1	-1	-1	4		0	0						Untertest4.avi	0	880	547	72	111				0	Content		-72	-111	29304361	1808025532
29321	08:57:35.451	00:00:29.321	1760	-1024	-768	-1	-1	-1	-1	4	-1024	-768	-1	-1	-1	-1	4		0	0						Untertest4.avi	0	880	547	72	111				0	Content		-72	-111	29321028	1808042199
29338	08:57:35.468	00:00:29.338	1761	-1024	-768	-1	-1	-1	-1	4	-1024	-768	-1	-1	-1	-1	4		0	0						Untertest4.avi	0	880	547	72	111				0	Content		-72	-111	29338344	1808059515
29355	08:57:35.485	00:00:29.355	1762	-1024	-768	-1	-1	-1	-1	4	-1024	-768	-1	-1	-1	-1	4		0	0						Untertest4.avi	0	880	547	72	111				0	Content		-72	-111	29355012	1808076183
29371	08:57:35.501	00:00:29.371	1763	-1024	-768	-1	-1	-1	-1	4	-1024	-768	-1	-1	-1	-1	4		0	0						Untertest4.avi	0	880	547	72	111				0	Content		-72	-111	29371331	1808092502
29388	08:57:35.518	00:00:29.387	1764	-1024	-768	-1	-1	-1	-1	4	-1024	-768	-1	-1	-1	-1	4		0	0						Untertest4.avi	0	880	547	72	111				0	Content		-72	-111	29387999	1808109170
29405	08:57:35.535	00:00:29.404	1765	-1024	-768	-1	-1	-1	-1	4	-1024	-768	-1	-1	-1	-1	4		0	0						Untertest4.avi	0	880	547	72	111				0	Content		-72	-111	29404667	1808125838
29421	08:57:35.551	00:00:29.421	1766	-1024	-768	-1	-1	-1	-1	4	-1024	-768	-1	-1	-1	-1	4		0	0						Untertest4.avi	0	880	547	72	111				0	Content		-72	-111	29421334	1808142505
29437	08:57:35.567	00:00:29.437	1767	-1024	-768	-1	-1	-1	-1	4	-1024	-768	-1	-1	-1	-1	4		0	0						Untertest4.avi	0	880	547	72	111				0	Content		-72	-111	29437030	1808158201
29454	08:57:35.584	00:00:29.453	1768	-1024	-768	-1	-1	-1	-1	4	-1024	-768	-1	-1	-1	-1	4		0	0						Untertest4.avi	0	880	547	72	111				0	Content		-72	-111	29453653	1808174824
29470	08:57:35.600	00:00:29.470	1769	-1024	-768	-1	-1	-1	-1	4	-1024	-768	-1	-1	-1	-1	4		0	0						Untertest4.avi	0	880	547	72	111				0	Content		-72	-111	29470339	1808191510
29487	08:57:35.617	00:00:29.487	1770	-1024	-768	-1	-1	-1	-1	4	-1024	-768	-1	-1	-1	-1	4		0	0						Untertest4.avi	0	880	547	72	111				0	Content		-72	-111	29487007	1808208178
29504	08:57:35.634	00:00:29.503	1771	-1024	-768	-1	-1	-1	-1	4	-1024	-768	-1	-1	-1	-1	4		0	0						Untertest4.avi	0	880	547	72	111				0	Content		-72	-111	29503675	1808224846
29520	08:57:35.650	00:00:29.520	1772	-1024	-768	-1	-1	-1	-1	4	-1024	-768	-1	-1	-1	-1	4		0	0						Untertest4.avi	0	880	547	72	111				0	Content		-72	-111	29520329	1808241500
29537	08:57:35.667	00:00:29.536	1773	-1024	-768	-1	-1	-1	-1	4	-1024	-768	-1	-1	-1	-1	4		0	0						Untertest4.avi	0	880	547	72	111				0	Content		-72	-111	29536900	1808258071
29554	08:57:35.684	00:00:29.553	1774	-1024	-768	-1	-1	-1	-1	4	-1024	-768	-1	-1	-1	-1	4		0	0						Untertest4.avi	0	880	547	72	111				0	Content		-72	-111	29553837	1808275008
29571	08:57:35.701	00:00:29.570	1775	-1024	-768	-1	-1	-1	-1	4	-1024	-768	-1	-1	-1	-1	4		0	0						Untertest4.avi	0	880	547	72	111				0	Content		-72	-111	29570504	1808291675
29588	08:57:35.718	00:00:29.587	1776	-1024	-768	-1	-1	-1	-1	4	-1024	-768	-1	-1	-1	-1	4		0	0						Untertest4.avi	0	880	547	72	111				0	Content		-72	-111	29587637	1808308808
29604	08:57:35.734	00:00:29.604	1777	-1024	-768	-1	-1	-1	-1	4	-1024	-768	-1	-1	-1	-1	4		0	0						Untertest4.avi	0	880	547	72	111				0	Content		-72	-111	29604305	1808325476
29621	08:57:35.751	00:00:29.621	1778	-1024	-768	-1	-1	-1	-1	4	-1024	-768	-1	-1	-1	-1	4		0	0						Untertest4.avi	0	880	547	72	111				0	Content		-72	-111	29621341	1808342512
29638	08:57:35.768	00:00:29.638	1779	-1024	-768	-1	-1	-1	-1	4	-1024	-768	-1	-1	-1	-1	4		0	0						Untertest4.avi	0	880	547	72	111				0	Content		-72	-111	29638008	1808359179
29655	08:57:35.785	00:00:29.654	1780	-1024	-768	-1	-1	-1	-1	4	-1024	-768	-1	-1	-1	-1	4		0	0						Untertest4.avi	0	880	547	72	111				0	Content		-72	-111	29654676	1808375847
29671	08:57:35.801	00:00:29.670	1781	-1024	-768	-1	-1	-1	-1	4	-1024	-768	-1	-1	-1	-1	4		0	0						Untertest4.avi	0	880	547	72	111				0	Content		-72	-111	29670786	1808391957
29687	08:57:35.817	00:00:29.687	1782	-1024	-768	-1	-1	-1	-1	4	-1024	-768	-1	-1	-1	-1	4		0	0						Untertest4.avi	0	880	547	72	111				0	Content		-72	-111	29687453	1808408624
29704	08:57:35.834	00:00:29.703	1783	-1024	-768	-1	-1	-1	-1	4	-1024	-768	-1	-1	-1	-1	4		0	0						Untertest4.avi	0	880	547	72	111				0	Content		-72	-111	29703519	1808424690
29720	08:57:35.850	00:00:29.720	1784	-1024	-768	-1	-1	-1	-1	4	-1024	-768	-1	-1	-1	-1	4		0	0						Untertest4.avi	0	880	547	72	111				0	Content		-72	-111	29720143	1808441314
29737	08:57:35.867	00:00:29.736	1785	-1024	-768	-1	-1	-1	-1	4	-1024	-768	-1	-1	-1	-1	4		0	0						Untertest4.avi	0	880	547	72	111				0	Content		-72	-111	29736891	1808458062
29754	08:57:35.884	00:00:29.753	1786	-1024	-768	-1	-1	-1	-1	4	-1024	-768	-1	-1	-1	-1	4		0	0						Untertest4.avi	0	880	547	72	111				0	Content		-72	-111	29753579	1808474750
29770	08:57:35.900	00:00:29.770	1787	-1024	-768	-1	-1	-1	-1	4	-1024	-768	-1	-1	-1	-1	4		0	0						Untertest4.avi	0	880	547	72	111				0	Content		-72	-111	29770171	1808491342
29787	08:57:35.917	00:00:29.786	1788	-1024	-768	-1	-1	-1	-1	4	-1024	-768	-1	-1	-1	-1	4		0	0						Untertest4.avi	0	880	547	72	111				0	Content		-72	-111	29786838	1808508009
29804	08:57:35.934	00:00:29.803	1789	-1024	-768	-1	-1	-1	-1	4	-1024	-768	-1	-1	-1	-1	4		0	0						Untertest4.avi	0	880	547	72	111				0	Content		-72	-111	29803737	1808524908
29820	08:57:35.950	00:00:29.820	1790	-1024	-768	-1	-1	-1	-1	4	-1024	-768	-1	-1	-1	-1	4		0	0						Untertest4.avi	0	880	547	72	111				0	Content		-72	-111	29820405	1808541576
29837	08:57:35.967	00:00:29.837	1791	-1024	-768	-1	-1	-1	-1	4	-1024	-768	-1	-1	-1	-1	4		0	0						Untertest4.avi	0	880	547	72	111				0	Content		-72	-111	29837362	1808558533
29854	08:57:35.984	00:00:29.854	1792	-1024	-768	-1	-1	-1	-1	4	-1024	-768	-1	-1	-1	-1	4		0	0						Untertest4.avi	0	880	547	72	111				0	Content		-72	-111	29854030	1808575201
29871	08:57:36.001	00:00:29.870	1793	-1024	-768	-1	-1	-1	-1	4	-1024	-768	-1	-1	-1	-1	4		0	0						Untertest4.avi	0	880	547	72	111				0	Content		-72	-111	29870698	1808591869
29888	08:57:36.018	00:00:29.887	1794	-1024	-768	-1	-1	-1	-1	4	-1024	-768	-1	-1	-1	-1	4		0	0						Untertest4.avi	0	880	547	72	111				0	Content		-72	-111	29887984	1808609155
29905	08:57:36.035	00:00:29.904	1795	-1024	-768	-1	-1	-1	-1	4	-1024	-768	-1	-1	-1	-1	4		0	0						Untertest4.avi	0	880	547	72	111				0	Content		-72	-111	29904651	1808625822
29921	08:57:36.051	00:00:29.920	1796	-1024	-768	-1	-1	-1	-1	4	-1024	-768	-1	-1	-1	-1	4		0	0						Untertest4.avi	0	880	547	72	111				0	Content		-72	-111	29920991	1808642162
29938	08:57:36.068	00:00:29.937	1797	-1024	-768	-1	-1	-1	-1	4	-1024	-768	-1	-1	-1	-1	4		0	0						Untertest4.avi	0	880	547	72	111				0	Content		-72	-111	29937659	1808658830
29954	08:57:36.084	00:00:29.954	1798	-1024	-768	-1	-1	-1	-1	4	-1024	-768	-1	-1	-1	-1	4		0	0						Untertest4.avi	0	880	547	72	111				0	Content		-72	-111	29954326	1808675497
29971	08:57:36.101	00:00:29.970	1799	-1024	-768	-1	-1	-1	-1	4	-1024	-768	-1	-1	-1	-1	4		0	0						Untertest4.avi	0	880	547	72	111				0	Content		-72	-111	29970994	1808692165
29987	08:57:36.117	00:00:29.986	1800	-1024	-768	-1	-1	-1	-1	4	-1024	-768	-1	-1	-1	-1	4		0	0						Untertest4.avi	0	880	547	72	111				0	Content		-72	-111	29986632	1808707803
30003	08:57:36.133	00:00:30.003	1801	-1024	-768	-1	-1	-1	-1	4	-1024	-768	-1	-1	-1	-1	4		0	0						Untertest4.avi	0	880	547	72	111				0	Content		-72	-111	30003255	1808724426
30020	08:57:36.150	00:00:30.020	1802	-1024	-768	-1	-1	-1	-1	4	-1024	-768	-1	-1	-1	-1	4		0	0						Untertest4.avi	0	880	547	72	111				0	Content		-72	-111	30020005	1808741176
30037	08:57:36.167	00:00:30.036	1803	-1024	-768	-1	-1	-1	-1	4	-1024	-768	-1	-1	-1	-1	4		0	0						Untertest4.avi	0	880	547	72	111				0	Content		-72	-111	30036683	1808757854
30053	08:57:36.183	00:00:30.053	1804	-1024	-768	-1	-1	-1	-1	4	-1024	-768	-1	-1	-1	-1	4		0	0						Untertest4.avi	0	880	547	72	111				0	Content		-72	-111	30053250	1808774421
30070	08:57:36.200	00:00:30.070	1805	-1024	-768	-1	-1	-1	-1	4	-1024	-768	-1	-1	-1	-1	4		0	0						Untertest4.avi	0	880	547	72	111				0	Content		-72	-111	30070187	1808791358
30087	08:57:36.217	00:00:30.086	1806	-1024	-768	-1	-1	-1	-1	4	-1024	-768	-1	-1	-1	-1	4		0	0						Untertest4.avi	0	880	547	72	111				0	Content		-72	-111	30086855	1808808026
30104	08:57:36.234	00:00:30.103	1807	-1024	-768	-1	-1	-1	-1	4	-1024	-768	-1	-1	-1	-1	4		0	0						Untertest4.avi	0	880	547	72	111				0	Content		-72	-111	30103988	1808825159
30121	08:57:36.251	00:00:30.120	1808	-1024	-768	-1	-1	-1	-1	4	-1024	-768	-1	-1	-1	-1	4		0	0						Untertest4.avi	0	880	547	72	111				0	Content		-72	-111	30120656	1808841827
30138	08:57:36.268	00:00:30.137	1809	-1024	-768	-1	-1	-1	-1	4	-1024	-768	-1	-1	-1	-1	4		0	0						Untertest4.avi	0	880	547	72	111				0	Content		-72	-111	30137686	1808858857
30154	08:57:36.284	00:00:30.154	1810	-1024	-768	-1	-1	-1	-1	4	-1024	-768	-1	-1	-1	-1	4		0	0						Untertest4.avi	0	880	547	72	111				0	Content		-72	-111	30154353	1808875524
30171	08:57:36.301	00:00:30.171	1811	-1024	-768	-1	-1	-1	-1	4	-1024	-768	-1	-1	-1	-1	4		0	0						Untertest4.avi	0	880	547	72	111				0	Content		-72	-111	30171021	1808892192
30188	08:57:36.318	00:00:30.188	1812	-1024	-768	-1	-1	-1	-1	4	-1024	-768	-1	-1	-1	-1	4		0	0						Untertest4.avi	0	880	547	72	111				0	Content		-72	-111	30188368	1808909539
30203	08:57:36.333	00:00:30.203	1813	-1024	-768	-1	-1	-1	-1	4	-1024	-768	-1	-1	-1	-1	4		0	0						Untertest4.avi	0	880	547	72	111				0	Content		-72	-111	30203241	1808924412
30220	08:57:36.350	00:00:30.219	1814	-1024	-768	-1	-1	-1	-1	4	-1024	-768	-1	-1	-1	-1	4		0	0						Untertest4.avi	0	880	547	72	111				0	Content		-72	-111	30219865	1808941036
30236	08:57:36.366	00:00:30.236	1815	-1024	-768	-1	-1	-1	-1	4	-1024	-768	-1	-1	-1	-1	4		0	0						Untertest4.avi	0	880	547	72	111				0	Content		-72	-111	30236500	1808957671
30253	08:57:36.383	00:00:30.253	1816	-1024	-768	-1	-1	-1	-1	4	-1024	-768	-1	-1	-1	-1	4		0	0						Untertest4.avi	0	880	547	72	111				0	Content		-72	-111	30253161	1808974332
30270	08:57:36.400	00:00:30.269	1817	-1024	-768	-1	-1	-1	-1	4	-1024	-768	-1	-1	-1	-1	4		0	0						Untertest4.avi	0	880	547	72	111				0	Content		-72	-111	30269829	1808991000
30286	08:57:36.416	00:00:30.286	1818	-1024	-768	-1	-1	-1	-1	4	-1024	-768	-1	-1	-1	-1	4		0	0						Untertest4.avi	0	880	547	72	111				0	Content		-72	-111	30286497	1809007668
30303	08:57:36.433	00:00:30.303	1819	-1024	-768	-1	-1	-1	-1	4	-1024	-768	-1	-1	-1	-1	4		0	0						Untertest4.avi	0	880	547	72	111				0	Content		-72	-111	30303427	1809024598
30320	08:57:36.450	00:00:30.320	1820	-1024	-768	-1	-1	-1	-1	4	-1024	-768	-1	-1	-1	-1	4		0	0						Untertest4.avi	0	880	547	72	111				0	Content		-72	-111	30320094	1809041265
30337	08:57:36.467	00:00:30.337	1821	-1024	-768	-1	-1	-1	-1	4	-1024	-768	-1	-1	-1	-1	4		0	0						Untertest4.avi	0	880	547	72	111				0	Content		-72	-111	30337056	1809058227
30354	08:57:36.484	00:00:30.353	1822	-1024	-768	-1	-1	-1	-1	4	-1024	-768	-1	-1	-1	-1	4		0	0						Untertest4.avi	0	880	547	72	111				0	Content		-72	-111	30353724	1809074895
30370	08:57:36.500	00:00:30.370	1823	-1024	-768	-1	-1	-1	-1	4	-1024	-768	-1	-1	-1	-1	4		0	0						Untertest4.avi	0	880	547	72	111				0	Content		-72	-111	30370391	1809091562
30388	08:57:36.518	00:00:30.387	1824	-1024	-768	-1	-1	-1	-1	4	-1024	-768	-1	-1	-1	-1	4		0	0						Untertest4.avi	0	880	547	72	111				0	Content		-72	-111	30387623	1809108794
30404	08:57:36.534	00:00:30.404	1825	-1024	-768	-1	-1	-1	-1	4	-1024	-768	-1	-1	-1	-1	4		0	0						Untertest4.avi	0	880	547	72	111				0	Content		-72	-111	30404291	1809125462
30421	08:57:36.551	00:00:30.420	1826	-1024	-768	-1	-1	-1	-1	4	-1024	-768	-1	-1	-1	-1	4		0	0						Untertest4.avi	0	880	547	72	111				0	Content		-72	-111	30420520	1809141691
30437	08:57:36.567	00:00:30.437	1827	-1024	-768	-1	-1	-1	-1	4	-1024	-768	-1	-1	-1	-1	4		0	0						Untertest4.avi	0	880	547	72	111				0	Content		-72	-111	30437188	1809158359
30454	08:57:36.584	00:00:30.453	1828	-1024	-768	-1	-1	-1	-1	4	-1024	-768	-1	-1	-1	-1	4		0	0						Untertest4.avi	0	880	547	72	111				0	Content		-72	-111	30453856	1809175027
30470	08:57:36.600	00:00:30.469	1829	-1024	-768	-1	-1	-1	-1	4	-1024	-768	-1	-1	-1	-1	4		0	0						Untertest4.avi	0	880	547	72	111				0	Content		-72	-111	30469724	1809190895
30486	08:57:36.616	00:00:30.486	1830	-1024	-768	-1	-1	-1	-1	4	-1024	-768	-1	-1	-1	-1	4		0	0						Untertest4.avi	0	880	547	72	111				0	Content		-72	-111	30486346	1809207517
30503	08:57:36.633	00:00:30.502	1831	-1024	-768	-1	-1	-1	-1	4	-1024	-768	-1	-1	-1	-1	4		0	0						Untertest4.avi	0	880	547	72	111				0	Content		-72	-111	30502970	1809224141
30520	08:57:36.650	00:00:30.519	1832	-1024	-768	-1	-1	-1	-1	4	-1024	-768	-1	-1	-1	-1	4		0	0						Untertest4.avi	0	880	547	72	111				0	Content		-72	-111	30519649	1809240820
30536	08:57:36.666	00:00:30.536	1833	-1024	-768	-1	-1	-1	-1	4	-1024	-768	-1	-1	-1	-1	4		0	0						Untertest4.avi	0	880	547	72	111				0	Content		-72	-111	30536345	1809257516
30553	08:57:36.683	00:00:30.553	1834	-1024	-768	-1	-1	-1	-1	4	-1024	-768	-1	-1	-1	-1	4		0	0						Untertest4.avi	0	880	547	72	111				0	Content		-72	-111	30553220	1809274391
30570	08:57:36.700	00:00:30.569	1835	-1024	-768	-1	-1	-1	-1	4	-1024	-768	-1	-1	-1	-1	4		0	0						Untertest4.avi	0	880	547	72	111				0	Content		-72	-111	30569887	1809291058
30587	08:57:36.717	00:00:30.587	1836	-1024	-768	-1	-1	-1	-1	4	-1024	-768	-1	-1	-1	-1	4		0	0						Untertest4.avi	0	880	547	72	111				0	Content		-72	-111	30587052	1809308223
30604	08:57:36.734	00:00:30.603	1837	-1024	-768	-1	-1	-1	-1	4	-1024	-768	-1	-1	-1	-1	4		0	0						Untertest4.avi	0	880	547	72	111				0	Content		-72	-111	30603720	1809324891
30621	08:57:36.751	00:00:30.620	1838	-1024	-768	-1	-1	-1	-1	4	-1024	-768	-1	-1	-1	-1	4		0	0						Untertest4.avi	0	880	547	72	111				0	Content		-72	-111	30620725	1809341896
30637	08:57:36.767	00:00:30.637	1839	-1024	-768	-1	-1	-1	-1	4	-1024	-768	-1	-1	-1	-1	4		0	0						Untertest4.avi	0	880	547	72	111				0	Content		-72	-111	30637392	1809358563
30654	08:57:36.784	00:00:30.654	1840	-1024	-768	-1	-1	-1	-1	4	-1024	-768	-1	-1	-1	-1	4		0	0						Untertest4.avi	0	880	547	72	111				0	Content		-72	-111	30654060	1809375231
30671	08:57:36.801	00:00:30.671	1841	-1024	-768	-1	-1	-1	-1	4	-1024	-768	-1	-1	-1	-1	4		0	0						Untertest4.avi	0	880	547	72	111				0	Content		-72	-111	30671496	1809392667
30688	08:57:36.818	00:00:30.687	1842	-1024	-768	-1	-1	-1	-1	4	-1024	-768	-1	-1	-1	-1	4		0	0						Untertest4.avi	0	880	547	72	111				0	Content		-72	-111	30687841	1809409012
30704	08:57:36.834	00:00:30.704	1843	-1024	-768	-1	-1	-1	-1	4	-1024	-768	-1	-1	-1	-1	4		0	0						Untertest4.avi	0	880	547	72	111				0	Content		-72	-111	30704476	1809425647
30721	08:57:36.851	00:00:30.721	1844	-1024	-768	-1	-1	-1	-1	4	-1024	-768	-1	-1	-1	-1	4		0	0						Untertest4.avi	0	880	547	72	111				0	Content		-72	-111	30721089	1809442260
30738	08:57:36.868	00:00:30.737	1845	-1024	-768	-1	-1	-1	-1	4	-1024	-768	-1	-1	-1	-1	4		0	0						Untertest4.avi	0	880	547	72	111				0	Content		-72	-111	30737837	1809459008
30754	08:57:36.884	00:00:30.754	1846	-1024	-768	-1	-1	-1	-1	4	-1024	-768	-1	-1	-1	-1	4		0	0						Untertest4.avi	0	880	547	72	111				0	Content		-72	-111	30754473	1809475644
30771	08:57:36.901	00:00:30.771	1847	-1024	-768	-1	-1	-1	-1	4	-1024	-768	-1	-1	-1	-1	4		0	0						Untertest4.avi	0	880	547	72	111				0	Content		-72	-111	30771089	1809492260
30788	08:57:36.918	00:00:30.787	1848	-1024	-768	-1	-1	-1	-1	4	-1024	-768	-1	-1	-1	-1	4		0	0						Untertest4.avi	0	880	547	72	111				0	Content		-72	-111	30787835	1809509006
30804	08:57:36.934	00:00:30.803	1849	-1024	-768	-1	-1	-1	-1	4	-1024	-768	-1	-1	-1	-1	4		0	0						Untertest4.avi	0	880	547	72	111				0	Content		-72	-111	30803709	1809524880
30821	08:57:36.951	00:00:30.820	1850	-1024	-768	-1	-1	-1	-1	4	-1024	-768	-1	-1	-1	-1	4		0	0						Untertest4.avi	0	880	547	72	111				0	Content		-72	-111	30820833	1809542004
30837	08:57:36.967	00:00:30.837	1851	-1024	-768	-1	-1	-1	-1	4	-1024	-768	-1	-1	-1	-1	4		0	0						Untertest4.avi	0	880	547	72	111				0	Content		-72	-111	30837456	1809558627
30854	08:57:36.984	00:00:30.854	1852	-1024	-768	-1	-1	-1	-1	4	-1024	-768	-1	-1	-1	-1	4		0	0						Untertest4.avi	0	880	547	72	111				0	Content		-72	-111	30854124	1809575295
30871	08:57:37.001	00:00:30.870	1853	-1024	-768	-1	-1	-1	-1	4	-1024	-768	-1	-1	-1	-1	4		0	0						Untertest4.avi	0	880	547	72	111				0	Content		-72	-111	30870726	1809591897
30887	08:57:37.017	00:00:30.887	1854	-1024	-768	-1	-1	-1	-1	4	-1024	-768	-1	-1	-1	-1	4		0	0						Untertest4.avi	0	880	547	72	111				0	Content		-72	-111	30887393	1809608564
30904	08:57:37.034	00:00:30.903	1855	-1024	-768	-1	-1	-1	-1	4	-1024	-768	-1	-1	-1	-1	4		0	0						Untertest4.avi	0	880	547	72	111				0	Content		-72	-111	30903963	1809625134
30921	08:57:37.051	00:00:30.920	1856	-1024	-768	-1	-1	-1	-1	4	-1024	-768	-1	-1	-1	-1	4		0	0						Untertest4.avi	0	880	547	72	111				0	Content		-72	-111	30920589	1809641760
30937	08:57:37.067	00:00:30.937	1857	-1024	-768	-1	-1	-1	-1	4	-1024	-768	-1	-1	-1	-1	4		0	0						Untertest4.avi	0	880	547	72	111				0	Content		-72	-111	30937272	1809658443
30954	08:57:37.084	00:00:30.953	1858	-1024	-768	-1	-1	-1	-1	4	-1024	-768	-1	-1	-1	-1	4		0	0						Untertest4.avi	0	880	547	72	111				0	Content		-72	-111	30953939	1809675110
30971	08:57:37.101	00:00:30.970	1859	-1024	-768	-1	-1	-1	-1	4	-1024	-768	-1	-1	-1	-1	4		0	0						Untertest4.avi	0	880	547	72	111				0	Content		-72	-111	30970636	1809691807
30987	08:57:37.117	00:00:30.987	1860	-1024	-768	-1	-1	-1	-1	4	-1024	-768	-1	-1	-1	-1	4		0	0						Untertest4.avi	0	880	547	72	111				0	Content		-72	-111	30987304	1809708475
31004	08:57:37.134	00:00:31.003	1861	-1024	-768	-1	-1	-1	-1	4	-1024	-768	-1	-1	-1	-1	4		0	0						Untertest4.avi	0	880	547	72	111				0	Content		-72	-111	31003828	1809724999
31021	08:57:37.151	00:00:31.020	1862	-1024	-768	-1	-1	-1	-1	4	-1024	-768	-1	-1	-1	-1	4		0	0						Untertest4.avi	0	880	547	72	111				0	Content		-72	-111	31020576	1809741747
31037	08:57:37.167	00:00:31.036	1863	-1024	-768	-1	-1	-1	-1	4	-1024	-768	-1	-1	-1	-1	4		0	0						Untertest4.avi	0	880	547	72	111				0	Content		-72	-111	31036889	1809758060
31054	08:57:37.184	00:00:31.053	1864	-1024	-768	-1	-1	-1	-1	4	-1024	-768	-1	-1	-1	-1	4		0	0						Untertest4.avi	0	880	547	72	111				0	Content		-72	-111	31053556	1809774727
31070	08:57:37.200	00:00:31.069	1865	-1024	-768	-1	-1	-1	-1	4	-1024	-768	-1	-1	-1	-1	4		0	0						Untertest4.avi	0	880	547	72	111				0	Content		-72	-111	31069824	1809790995
31087	08:57:37.217	00:00:31.086	1866	-1024	-768	-1	-1	-1	-1	4	-1024	-768	-1	-1	-1	-1	4		0	0						Untertest4.avi	0	880	547	72	111				0	Content		-72	-111	31086946	1809808117
31104	08:57:37.234	00:00:31.103	1867	-1024	-768	-1	-1	-1	-1	4	-1024	-768	-1	-1	-1	-1	4		0	0						Untertest4.avi	0	880	547	72	111				0	Content		-72	-111	31103822	1809824993
31120	08:57:37.250	00:00:31.120	1868	-1024	-768	-1	-1	-1	-1	4	-1024	-768	-1	-1	-1	-1	4		0	0						Untertest4.avi	0	880	547	72	111				0	Content		-72	-111	31120446	1809841617
31137	08:57:37.267	00:00:31.137	1869	-1024	-768	-1	-1	-1	-1	4	-1024	-768	-1	-1	-1	-1	4		0	0						Untertest4.avi	0	880	547	72	111				0	Content		-72	-111	31137114	1809858285
31154	08:57:37.284	00:00:31.153	1870	-1024	-768	-1	-1	-1	-1	4	-1024	-768	-1	-1	-1	-1	4		0	0						Untertest4.avi	0	880	547	72	111				0	Content		-72	-111	31153692	1809874863
31170	08:57:37.300	00:00:31.170	1871	-1024	-768	-1	-1	-1	-1	4	-1024	-768	-1	-1	-1	-1	4		0	0						Untertest4.avi	0	880	547	72	111				0	Content		-72	-111	31170064	1809891235
31187	08:57:37.317	00:00:31.186	1872	-1024	-768	-1	-1	-1	-1	4	-1024	-768	-1	-1	-1	-1	4		0	0						Untertest4.avi	0	880	547	72	111				0	Content		-72	-111	31186877	1809908048
31204	08:57:37.334	00:00:31.203	1873	-1024	-768	-1	-1	-1	-1	4	-1024	-768	-1	-1	-1	-1	4		0	0						Untertest4.avi	0	880	547	72	111				0	Content		-72	-111	31203544	1809924715
31220	08:57:37.350	00:00:31.220	1874	-1024	-768	-1	-1	-1	-1	4	-1024	-768	-1	-1	-1	-1	4		0	0						Untertest4.avi	0	880	547	72	111				0	Content		-72	-111	31220304	1809941475
31237	08:57:37.367	00:00:31.236	1875	-1024	-768	-1	-1	-1	-1	4	-1024	-768	-1	-1	-1	-1	4		0	0						Untertest4.avi	0	880	547	72	111				0	Content		-72	-111	31236972	1809958143
31254	08:57:37.384	00:00:31.253	1876	-1024	-768	-1	-1	-1	-1	4	-1024	-768	-1	-1	-1	-1	4		0	0						Untertest4.avi	0	880	547	72	111				0	Content		-72	-111	31253641	1809974812
31270	08:57:37.400	00:00:31.270	1877	-1024	-768	-1	-1	-1	-1	4	-1024	-768	-1	-1	-1	-1	4		0	0						Untertest4.avi	0	880	547	72	111				0	Content		-72	-111	31270309	1809991480
31287	08:57:37.417	00:00:31.286	1878	-1024	-768	-1	-1	-1	-1	4	-1024	-768	-1	-1	-1	-1	4		0	0						Untertest4.avi	0	880	547	72	111				0	Content		-72	-111	31286996	1810008167
31304	08:57:37.434	00:00:31.303	1879	-1024	-768	-1	-1	-1	-1	4	-1024	-768	-1	-1	-1	-1	4		0	0						Untertest4.avi	0	880	547	72	111				0	Content		-72	-111	31303664	1810024835
31320	08:57:37.450	00:00:31.320	1880	-1024	-768	-1	-1	-1	-1	4	-1024	-768	-1	-1	-1	-1	4		0	0						Untertest4.avi	0	880	547	72	111				0	Content		-72	-111	31320297	1810041468
31337	08:57:37.467	00:00:31.336	1881	-1024	-768	-1	-1	-1	-1	4	-1024	-768	-1	-1	-1	-1	4		0	0						Untertest4.avi	0	880	547	72	111				0	Content		-72	-111	31336965	1810058136
31353	08:57:37.483	00:00:31.353	1882	-1024	-768	-1	-1	-1	-1	4	-1024	-768	-1	-1	-1	-1	4		0	0						Untertest4.avi	0	880	547	72	111				0	Content		-72	-111	31353421	1810074592
31371	08:57:37.501	00:00:31.370	1883	-1024	-768	-1	-1	-1	-1	4	-1024	-768	-1	-1	-1	-1	4		0	0						Untertest4.avi	0	880	547	72	111				0	Content		-72	-111	31370545	1810091716
31387	08:57:37.517	00:00:31.387	1884	-1024	-768	-1	-1	-1	-1	4	-1024	-768	-1	-1	-1	-1	4		0	0						Untertest4.avi	0	880	547	72	111				0	Content		-72	-111	31387169	1810108340
31404	08:57:37.534	00:00:31.403	1885	-1024	-768	-1	-1	-1	-1	4	-1024	-768	-1	-1	-1	-1	4		0	0						Untertest4.avi	0	880	547	72	111				0	Content		-72	-111	31403836	1810125007
31420	08:57:37.550	00:00:31.420	1886	-1024	-768	-1	-1	-1	-1	4	-1024	-768	-1	-1	-1	-1	4		0	0						Untertest4.avi	0	880	547	72	111				0	Content		-72	-111	31420439	1810141610
31437	08:57:37.567	00:00:31.437	1887	-1024	-768	-1	-1	-1	-1	4	-1024	-768	-1	-1	-1	-1	4		0	0						Untertest4.avi	0	880	547	72	111				0	Content		-72	-111	31437106	1810158277
31454	08:57:37.584	00:00:31.453	1888	-1024	-768	-1	-1	-1	-1	4	-1024	-768	-1	-1	-1	-1	4		0	0						Untertest4.avi	0	880	547	72	111				0	Content		-72	-111	31453667	1810174838
31470	08:57:37.600	00:00:31.470	1889	-1024	-768	-1	-1	-1	-1	4	-1024	-768	-1	-1	-1	-1	4		0	0						Untertest4.avi	0	880	547	72	111				0	Content		-72	-111	31470293	1810191464
31487	08:57:37.617	00:00:31.486	1890	-1024	-768	-1	-1	-1	-1	4	-1024	-768	-1	-1	-1	-1	4		0	0						Untertest4.avi	0	880	547	72	111				0	Content		-72	-111	31486915	1810208086
31504	08:57:37.634	00:00:31.503	1891	-1024	-768	-1	-1	-1	-1	4	-1024	-768	-1	-1	-1	-1	4		0	0						Untertest4.avi	0	880	547	72	111				0	Content		-72	-111	31503583	1810224754
31520	08:57:37.650	00:00:31.520	1892	-1024	-768	-1	-1	-1	-1	4	-1024	-768	-1	-1	-1	-1	4		0	0						Untertest4.avi	0	880	547	72	111				0	Content		-72	-111	31520244	1810241415
31537	08:57:37.667	00:00:31.536	1893	-1024	-768	-1	-1	-1	-1	4	-1024	-768	-1	-1	-1	-1	4		0	0						Untertest4.avi	0	880	547	72	111				0	Content		-72	-111	31536912	1810258083
31554	08:57:37.684	00:00:31.553	1894	-1024	-768	-1	-1	-1	-1	4	-1024	-768	-1	-1	-1	-1	4		0	0						Untertest4.avi	0	880	547	72	111				0	Content		-72	-111	31553532	1810274703
31570	08:57:37.700	00:00:31.570	1895	-1024	-768	-1	-1	-1	-1	4	-1024	-768	-1	-1	-1	-1	4		0	0						Untertest4.avi	0	880	547	72	111				0	Content		-72	-111	31570159	1810291330
31587	08:57:37.717	00:00:31.587	1896	-1024	-768	-1	-1	-1	-1	4	-1024	-768	-1	-1	-1	-1	4		0	0						Untertest4.avi	0	880	547	72	111				0	Content		-72	-111	31587404	1810308575
31604	08:57:37.734	00:00:31.604	1897	-1024	-768	-1	-1	-1	-1	4	-1024	-768	-1	-1	-1	-1	4		0	0						Untertest4.avi	0	880	547	72	111				0	Content		-72	-111	31604027	1810325198
31619	08:57:37.749	00:00:31.618	1898	-1024	-768	-1	-1	-1	-1	4	-1024	-768	-1	-1	-1	-1	4		0	0						Untertest4.avi	0	880	547	72	111				0	Content		-72	-111	31618956	1810340127
31635	08:57:37.765	00:00:31.635	1899	-1024	-768	-1	-1	-1	-1	4	-1024	-768	-1	-1	-1	-1	4		0	0						Untertest4.avi	0	880	547	72	111				0	Content		-72	-111	31635400	1810356571
31652	08:57:37.782	00:00:31.652	1900	-1024	-768	-1	-1	-1	-1	4	-1024	-768	-1	-1	-1	-1	4		0	0						Untertest4.avi	0	880	547	72	111				0	Content		-72	-111	31652338	1810373509
31669	08:57:37.799	00:00:31.669	1901	-1024	-768	-1	-1	-1	-1	4	-1024	-768	-1	-1	-1	-1	4		0	0						Untertest4.avi	0	880	547	72	111				0	Content		-72	-111	31669006	1810390177
31686	08:57:37.816	00:00:31.686	1902	-1024	-768	-1	-1	-1	-1	4	-1024	-768	-1	-1	-1	-1	4		0	0						Untertest4.avi	0	880	547	72	111				0	Content		-72	-111	31686140	1810407311
31703	08:57:37.833	00:00:31.702	1903	-1024	-768	-1	-1	-1	-1	4	-1024	-768	-1	-1	-1	-1	4		0	0						Untertest4.avi	0	880	547	72	111				0	Content		-72	-111	31702807	1810423978
31720	08:57:37.850	00:00:31.719	1904	-1024	-768	-1	-1	-1	-1	4	-1024	-768	-1	-1	-1	-1	4		0	0						Untertest4.avi	0	880	547	72	111				0	Content		-72	-111	31719838	1810441009
31737	08:57:37.867	00:00:31.736	1905	-1024	-768	-1	-1	-1	-1	4	-1024	-768	-1	-1	-1	-1	4		0	0						Untertest4.avi	0	880	547	72	111				0	Content		-72	-111	31736505	1810457676
31753	08:57:37.883	00:00:31.753	1906	-1024	-768	-1	-1	-1	-1	4	-1024	-768	-1	-1	-1	-1	4		0	0						Untertest4.avi	0	880	547	72	111				0	Content		-72	-111	31753173	1810474344
31771	08:57:37.901	00:00:31.770	1907	-1024	-768	-1	-1	-1	-1	4	-1024	-768	-1	-1	-1	-1	4		0	0						Untertest4.avi	0	880	547	72	111				0	Content		-72	-111	31770645	1810491816
31785	08:57:37.915	00:00:31.785	1908	-1024	-768	-1	-1	-1	-1	4	-1024	-768	-1	-1	-1	-1	4		0	0						Untertest4.avi	0	880	547	72	111				0	Content		-72	-111	31785394	1810506565
31802	08:57:37.932	00:00:31.802	1909	-1024	-768	-1	-1	-1	-1	4	-1024	-768	-1	-1	-1	-1	4		0	0						Untertest4.avi	0	880	547	72	111				0	Content		-72	-111	31802018	1810523189
31819	08:57:37.949	00:00:31.818	1910	-1024	-768	-1	-1	-1	-1	4	-1024	-768	-1	-1	-1	-1	4		0	0						Untertest4.avi	0	880	547	72	111				0	Content		-72	-111	31818686	1810539857
31835	08:57:37.965	00:00:31.835	1911	-1024	-768	-1	-1	-1	-1	4	-1024	-768	-1	-1	-1	-1	4		0	0						Untertest4.avi	0	880	547	72	111				0	Content		-72	-111	31835353	1810556524
31852	08:57:37.982	00:00:31.852	1912	-1024	-768	-1	-1	-1	-1	4	-1024	-768	-1	-1	-1	-1	4		0	0						Untertest4.avi	0	880	547	72	111				0	Content		-72	-111	31852016	1810573187
31869	08:57:37.999	00:00:31.868	1913	-1024	-768	-1	-1	-1	-1	4	-1024	-768	-1	-1	-1	-1	4		0	0						Untertest4.avi	0	880	547	72	111				0	Content		-72	-111	31868694	1810589865
31885	08:57:38.015	00:00:31.885	1914	-1024	-768	-1	-1	-1	-1	4	-1024	-768	-1	-1	-1	-1	4		0	0						Untertest4.avi	0	880	547	72	111				0	Content		-72	-111	31885353	1810606524
31902	08:57:38.032	00:00:31.902	1915	-1024	-768	-1	-1	-1	-1	4	-1024	-768	-1	-1	-1	-1	4		0	0						Untertest4.avi	0	880	547	72	111				0	Content		-72	-111	31902021	1810623192
31919	08:57:38.049	00:00:31.918	1916	-1024	-768	-1	-1	-1	-1	4	-1024	-768	-1	-1	-1	-1	4		0	0						Untertest4.avi	0	880	547	72	111				0	Content		-72	-111	31918952	1810640123
31936	08:57:38.066	00:00:31.935	1917	-1024	-768	-1	-1	-1	-1	4	-1024	-768	-1	-1	-1	-1	4		0	0						Untertest4.avi	0	880	547	72	111				0	Content		-72	-111	31935620	1810656791
31953	08:57:38.083	00:00:31.952	1918	-1024	-768	-1	-1	-1	-1	4	-1024	-768	-1	-1	-1	-1	4		0	0						Untertest4.avi	0	880	547	72	111				0	Content		-72	-111	31952589	1810673760
31969	08:57:38.099	00:00:31.969	1919	-1024	-768	-1	-1	-1	-1	4	-1024	-768	-1	-1	-1	-1	4		0	0						Untertest4.avi	0	880	547	72	111				0	Content		-72	-111	31969257	1810690428
31986	08:57:38.116	00:00:31.985	1920	-1024	-768	-1	-1	-1	-1	4	-1024	-768	-1	-1	-1	-1	4		0	0						Untertest4.avi	0	880	547	72	111				0	Content		-72	-111	31985924	1810707095
32003	08:57:38.133	00:00:32.003	1921	-1024	-768	-1	-1	-1	-1	4	-1024	-768	-1	-1	-1	-1	4		0	0						Untertest4.avi	0	880	547	72	111				0	Content		-72	-111	32003162	1810724333
32020	08:57:38.150	00:00:32.019	1922	-1024	-768	-1	-1	-1	-1	4	-1024	-768	-1	-1	-1	-1	4		0	0						Untertest4.avi	0	880	547	72	111				0	Content		-72	-111	32019829	1810741000
32036	08:57:38.166	00:00:32.036	1923	-1024	-768	-1	-1	-1	-1	4	-1024	-768	-1	-1	-1	-1	4		0	0						Untertest4.avi	0	880	547	72	111				0	Content		-72	-111	32036060	1810757231
32053	08:57:38.183	00:00:32.052	1924	-1024	-768	-1	-1	-1	-1	4	-1024	-768	-1	-1	-1	-1	4		0	0						Untertest4.avi	0	880	547	72	111				0	Content		-72	-111	32052728	1810773899
32069	08:57:38.199	00:00:32.069	1925	-1024	-768	-1	-1	-1	-1	4	-1024	-768	-1	-1	-1	-1	4		0	0						Untertest4.avi	0	880	547	72	111				0	Content		-72	-111	32069395	1810790566
32085	08:57:38.215	00:00:32.085	1926	-1024	-768	-1	-1	-1	-1	4	-1024	-768	-1	-1	-1	-1	4		0	0						Untertest4.avi	0	880	547	72	111				0	Content		-72	-111	32085133	1810806304
32102	08:57:38.232	00:00:32.101	1927	-1024	-768	-1	-1	-1	-1	4	-1024	-768	-1	-1	-1	-1	4		0	0						Untertest4.avi	0	880	547	72	111				0	Content		-72	-111	32101879	1810823050
32119	08:57:38.249	00:00:32.118	1928	-1024	-768	-1	-1	-1	-1	4	-1024	-768	-1	-1	-1	-1	4		0	0						Untertest4.avi	0	880	547	72	111				0	Content		-72	-111	32118566	1810839737
32135	08:57:38.265	00:00:32.135	1929	-1024	-768	-1	-1	-1	-1	4	-1024	-768	-1	-1	-1	-1	4		0	0						Untertest4.avi	0	880	547	72	111				0	Content		-72	-111	32135233	1810856404
32152	08:57:38.282	00:00:32.151	1930	-1024	-768	-1	-1	-1	-1	4	-1024	-768	-1	-1	-1	-1	4		0	0						Untertest4.avi	0	880	547	72	111				0	Content		-72	-111	32151901	1810873072
32169	08:57:38.299	00:00:32.168	1931	-1024	-768	-1	-1	-1	-1	4	-1024	-768	-1	-1	-1	-1	4		0	0						Untertest4.avi	0	880	547	72	111				0	Content		-72	-111	32168553	1810889724
32185	08:57:38.315	00:00:32.185	1932	-1024	-768	-1	-1	-1	-1	4	-1024	-768	-1	-1	-1	-1	4		0	0						Untertest4.avi	0	880	547	72	111				0	Content		-72	-111	32185124	1810906295
32202	08:57:38.332	00:00:32.202	1933	-1024	-768	-1	-1	-1	-1	4	-1024	-768	-1	-1	-1	-1	4		0	0						Untertest4.avi	0	880	547	72	111				0	Content		-72	-111	32202060	1810923231
32219	08:57:38.349	00:00:32.218	1934	-1024	-768	-1	-1	-1	-1	4	-1024	-768	-1	-1	-1	-1	4		0	0						Untertest4.avi	0	880	547	72	111				0	Content		-72	-111	32218728	1810939899
32236	08:57:38.366	00:00:32.235	1935	-1024	-768	-1	-1	-1	-1	4	-1024	-768	-1	-1	-1	-1	4		0	0						Untertest4.avi	0	880	547	72	111				0	Content		-72	-111	32235862	1810957033
32253	08:57:38.383	00:00:32.252	1936	-1024	-768	-1	-1	-1	-1	4	-1024	-768	-1	-1	-1	-1	4		0	0						Untertest4.avi	0	880	547	72	111				0	Content		-72	-111	32252529	1810973700
32270	08:57:38.400	00:00:32.269	1937	-1024	-768	-1	-1	-1	-1	4	-1024	-768	-1	-1	-1	-1	4		0	0						Untertest4.avi	0	880	547	72	111				0	Content		-72	-111	32269564	1810990735
32286	08:57:38.416	00:00:32.286	1938	-1024	-768	-1	-1	-1	-1	4	-1024	-768	-1	-1	-1	-1	4		0	0						Untertest4.avi	0	880	547	72	111				0	Content		-72	-111	32286231	1811007402
32303	08:57:38.433	00:00:32.302	1939	-1024	-768	-1	-1	-1	-1	4	-1024	-768	-1	-1	-1	-1	4		0	0						Untertest4.avi	0	880	547	72	111				0	Content		-72	-111	32302899	1811024070
32319	08:57:38.449	00:00:32.319	1940	-1024	-768	-1	-1	-1	-1	4	-1024	-768	-1	-1	-1	-1	4		0	0						Untertest4.avi	0	880	547	72	111				0	Content		-72	-111	32319137	1811040308
32336	08:57:38.466	00:00:32.335	1941	-1024	-768	-1	-1	-1	-1	4	-1024	-768	-1	-1	-1	-1	4		0	0						Untertest4.avi	0	880	547	72	111				0	Content		-72	-111	32335805	1811056976
32352	08:57:38.482	00:00:32.352	1942	-1024	-768	-1	-1	-1	-1	4	-1024	-768	-1	-1	-1	-1	4		0	0						Untertest4.avi	0	880	547	72	111				0	Content		-72	-111	32352472	1811073643
32369	08:57:38.499	00:00:32.368	1943	-1024	-768	-1	-1	-1	-1	4	-1024	-768	-1	-1	-1	-1	4		0	0						Untertest4.avi	0	880	547	72	111				0	Content		-72	-111	32368895	1811090066
32386	08:57:38.516	00:00:32.385	1944	-1024	-768	-1	-1	-1	-1	4	-1024	-768	-1	-1	-1	-1	4		0	0						Untertest4.avi	0	880	547	72	111				0	Content		-72	-111	32385562	1811106733
32402	08:57:38.532	00:00:32.402	1945	-1024	-768	-1	-1	-1	-1	4	-1024	-768	-1	-1	-1	-1	4		0	0						Untertest4.avi	0	880	547	72	111				0	Content		-72	-111	32402230	1811123401
32418	08:57:38.548	00:00:32.418	1946	-1024	-768	-1	-1	-1	-1	4	-1024	-768	-1	-1	-1	-1	4		0	0						Untertest4.avi	0	880	547	72	111				0	Content		-72	-111	32418361	1811139532
32435	08:57:38.565	00:00:32.434	1947	-1024	-768	-1	-1	-1	-1	4	-1024	-768	-1	-1	-1	-1	4		0	0						Untertest4.avi	0	880	547	72	111				0	Content		-72	-111	32434983	1811156154
32452	08:57:38.582	00:00:32.451	1948	-1024	-768	-1	-1	-1	-1	4	-1024	-768	-1	-1	-1	-1	4		0	0						Untertest4.avi	0	880	547	72	111				0	Content		-72	-111	32451658	1811172829
32468	08:57:38.598	00:00:32.468	1949	-1024	-768	-1	-1	-1	-1	4	-1024	-768	-1	-1	-1	-1	4		0	0						Untertest4.avi	0	880	547	72	111				0	Content		-72	-111	32468256	1811189427
32485	08:57:38.615	00:00:32.484	1950	-1024	-768	-1	-1	-1	-1	4	-1024	-768	-1	-1	-1	-1	4		0	0						Untertest4.avi	0	880	547	72	111				0	Content		-72	-111	32484924	1811206095
32502	08:57:38.632	00:00:32.501	1951	-1024	-768	-1	-1	-1	-1	4	-1024	-768	-1	-1	-1	-1	4		0	0						Untertest4.avi	0	880	547	72	111				0	Content		-72	-111	32501827	1811222998
32518	08:57:38.648	00:00:32.518	1952	-1024	-768	-1	-1	-1	-1	4	-1024	-768	-1	-1	-1	-1	4		0	0						Untertest4.avi	0	880	547	72	111				0	Content		-72	-111	32518495	1811239666
32535	08:57:38.665	00:00:32.535	1953	-1024	-768	-1	-1	-1	-1	4	-1024	-768	-1	-1	-1	-1	4		0	0						Untertest4.avi	0	880	547	72	111				0	Content		-72	-111	32535489	1811256660
32552	08:57:38.682	00:00:32.552	1954	-1024	-768	-1	-1	-1	-1	4	-1024	-768	-1	-1	-1	-1	4		0	0						Untertest4.avi	0	880	547	72	111				0	Content		-72	-111	32552157	1811273328
32569	08:57:38.699	00:00:32.568	1955	-1024	-768	-1	-1	-1	-1	4	-1024	-768	-1	-1	-1	-1	4		0	0						Untertest4.avi	0	880	547	72	111				0	Content		-72	-111	32568824	1811289995
32586	08:57:38.716	00:00:32.585	1956	-1024	-768	-1	-1	-1	-1	4	-1024	-768	-1	-1	-1	-1	4		0	0						Untertest4.avi	0	880	547	72	111				0	Content		-72	-111	32585917	1811307088
32603	08:57:38.733	00:00:32.602	1957	-1024	-768	-1	-1	-1	-1	4	-1024	-768	-1	-1	-1	-1	4		0	0						Untertest4.avi	0	880	547	72	111				0	Content		-72	-111	32602585	1811323756
32619	08:57:38.749	00:00:32.619	1958	-1024	-768	-1	-1	-1	-1	4	-1024	-768	-1	-1	-1	-1	4		0	0						Untertest4.avi	0	880	547	72	111				0	Content		-72	-111	32619252	1811340423
32636	08:57:38.766	00:00:32.635	1959	-1024	-768	-1	-1	-1	-1	4	-1024	-768	-1	-1	-1	-1	4		0	0						Untertest4.avi	0	880	547	72	111				0	Content		-72	-111	32635651	1811356822
32652	08:57:38.782	00:00:32.652	1960	-1024	-768	-1	-1	-1	-1	4	-1024	-768	-1	-1	-1	-1	4		0	0						Untertest4.avi	0	880	547	72	111				0	Content		-72	-111	32652318	1811373489
32669	08:57:38.799	00:00:32.668	1961	-1024	-768	-1	-1	-1	-1	4	-1024	-768	-1	-1	-1	-1	4		0	0						Untertest4.avi	0	880	547	72	111				0	Content		-72	-111	32668986	1811390157
32686	08:57:38.816	00:00:32.685	1962	-1024	-768	-1	-1	-1	-1	4	-1024	-768	-1	-1	-1	-1	4		0	0						Untertest4.avi	0	880	547	72	111				0	Content		-72	-111	32685653	1811406824
32701	08:57:38.831	00:00:32.701	1963	-1024	-768	-1	-1	-1	-1	4	-1024	-768	-1	-1	-1	-1	4		0	0						Untertest4.avi	0	880	547	72	111				0	Content		-72	-111	32701467	1811422638
32718	08:57:38.848	00:00:32.718	1964	-1024	-768	-1	-1	-1	-1	4	-1024	-768	-1	-1	-1	-1	4		0	0						Untertest4.avi	0	880	547	72	111				0	Content		-72	-111	32718089	1811439260
32735	08:57:38.865	00:00:32.734	1965	-1024	-768	-1	-1	-1	-1	4	-1024	-768	-1	-1	-1	-1	4		0	0						Untertest4.avi	0	880	547	72	111				0	Content		-72	-111	32734839	1811456010
32751	08:57:38.881	00:00:32.751	1966	-1024	-768	-1	-1	-1	-1	4	-1024	-768	-1	-1	-1	-1	4		0	0						Untertest4.avi	0	880	547	72	111				0	Content		-72	-111	32751468	1811472639
32768	08:57:38.898	00:00:32.768	1967	-1024	-768	-1	-1	-1	-1	4	-1024	-768	-1	-1	-1	-1	4		0	0						Untertest4.avi	0	880	547	72	111				0	Content		-72	-111	32768136	1811489307
32785	08:57:38.915	00:00:32.784	1968	-1024	-768	-1	-1	-1	-1	4	-1024	-768	-1	-1	-1	-1	4		0	0						Untertest4.avi	0	880	547	72	111				0	Content		-72	-111	32784734	1811505905
32801	08:57:38.931	00:00:32.801	1969	-1024	-768	-1	-1	-1	-1	4	-1024	-768	-1	-1	-1	-1	4		0	0						Untertest4.avi	0	880	547	72	111				0	Content		-72	-111	32801402	1811522573
32818	08:57:38.948	00:00:32.818	1970	-1024	-768	-1	-1	-1	-1	4	-1024	-768	-1	-1	-1	-1	4		0	0						Untertest4.avi	0	880	547	72	111				0	Content		-72	-111	32818254	1811539425
32835	08:57:38.965	00:00:32.834	1971	-1024	-768	-1	-1	-1	-1	4	-1024	-768	-1	-1	-1	-1	4		0	0						Untertest4.avi	0	880	547	72	111				0	Content		-72	-111	32834921	1811556092
32852	08:57:38.982	00:00:32.851	1972	-1024	-768	-1	-1	-1	-1	4	-1024	-768	-1	-1	-1	-1	4		0	0						Untertest4.avi	0	880	547	72	111				0	Content		-72	-111	32851589	1811572760
32869	08:57:38.999	00:00:32.868	1973	-1024	-768	-1	-1	-1	-1	4	-1024	-768	-1	-1	-1	-1	4		0	0						Untertest4.avi	0	880	547	72	111				0	Content		-72	-111	32868713	1811589884
32885	08:57:39.015	00:00:32.885	1974	-1024	-768	-1	-1	-1	-1	4	-1024	-768	-1	-1	-1	-1	4		0	0						Untertest4.avi	0	880	547	72	111				0	Content		-72	-111	32885381	1811606552
32902	08:57:39.032	00:00:32.902	1975	-1024	-768	-1	-1	-1	-1	4	-1024	-768	-1	-1	-1	-1	4		0	0						Untertest4.avi	0	880	547	72	111				0	Content		-72	-111	32902404	1811623575
32919	08:57:39.049	00:00:32.919	1976	-1024	-768	-1	-1	-1	-1	4	-1024	-768	-1	-1	-1	-1	4		0	0						Untertest4.avi	0	880	547	72	111				0	Content		-72	-111	32919072	1811640243
32936	08:57:39.066	00:00:32.935	1977	-1024	-768	-1	-1	-1	-1	4	-1024	-768	-1	-1	-1	-1	4		0	0						Untertest4.avi	0	880	547	72	111				0	Content		-72	-111	32935739	1811656910
32953	08:57:39.083	00:00:32.953	1978	-1024	-768	-1	-1	-1	-1	4	-1024	-768	-1	-1	-1	-1	4		0	0						Untertest4.avi	0	880	547	72	111				0	Content		-72	-111	32953202	1811674373
32968	08:57:39.098	00:00:32.967	1979	-1024	-768	-1	-1	-1	-1	4	-1024	-768	-1	-1	-1	-1	4		0	0						Untertest4.avi	0	880	547	72	111				0	Content		-72	-111	32967951	1811689122
[truncated: 1,653 more rows]
