# Supplementary material for: Gaze Duration Biases for Colours in Combination with Dissonant and Consonant Sounds: A Comparative Eye-Tracking Study with Orangutans
Source: PLoS One. 2015 Oct 14;10(10):e0139894. doi: 10.1371/journal.pone.0139894 (PMC4605782; doi:10.1371/journal.pone.0139894)
Supplement: S1 Data — (ZIP) [file pone.0139894.s004.zip › Plos ColourSound Data/Apes/Farben_Musik_U4/Rec 31-All-Data.tsv]

System Properties:
Operating System:	Microsoft Windows NT 6.1.7601 Service Pack 1
System User Name:	tobiiadmin
Machine Name:	LOE7690LAP
Data properties:
Recording name:	Rec 31
Recording date:	06.03.2014
Recording time:	09:19:11
Recording resolution:	1024 x 768
Export date:	09.03.2014
Export time:	12:24:51
Participant:	Pini
Filter settings:
Eye: Average
Validity: Normal
Fixation filter: Tobii fixation filter
Velocity threshold: 35
Distance threshold: 35
Timestamp	DateTimeStamp	DateTimeStampStartOffset	Number	GazePointXLeft	GazePointYLeft	CamXLeft	CamYLeft	DistanceLeft	PupilLeft	ValidityLeft	GazePointXRight	GazePointYRight	CamXRight	CamYRight	DistanceRight	PupilRight	ValidityRight	FixationIndex	GazePointX	GazePointY	Event	EventKey	Data1	Data2	Descriptor	StimuliName	StimuliID	MediaWidth	MediaHeight	MediaPosX	MediaPosY	MappedFixationPointX	MappedFixationPointY	FixationDuration	AoiIds	AoiNames	WebGroupImage	MappedGazeDataPointX	MappedGazeDataPointY	MicroSecondTimestamp	AbsoluteMicroSecondTimestamp
16	09:19:11.496	00:00:00.015	0	-1024	-768	-1	-1	-1	-1	4	-1024	-768	-1	-1	-1	-1	4		0	0						No media	0	1024	768	0	0				0	Content		0	0	15808	3104069684
32	09:19:11.512	00:00:00.032	1	-1024	-768	-1	-1	-1	-1	4	-1024	-768	-1	-1	-1	-1	4		0	0						No media	0	1024	768	0	0				0	Content		0	0	32480	3104086356
49	09:19:11.529	00:00:00.049	2	-1024	-768	-1	-1	-1	-1	4	-1024	-768	-1	-1	-1	-1	4		0	0						No media	0	1024	768	0	0				0	Content		0	0	49151	3104103027
66	09:19:11.546	00:00:00.066	3	-1024	-768	-1	-1	-1	-1	4	-1024	-768	-1	-1	-1	-1	4		0	0						No media	0	1024	768	0	0				0	Content		0	0	66387	3104120263
83	09:19:11.563	00:00:00.083	4	-1024	-768	-1	-1	-1	-1	4	-1024	-768	-1	-1	-1	-1	4		0	0						No media	0	1024	768	0	0				0	Content		0	0	83058	3104136934
99	09:19:11.579	00:00:00.099	5	-1024	-768	-1	-1	-1	-1	4	-1024	-768	-1	-1	-1	-1	4		0	0						No media	0	1024	768	0	0				0	Content		0	0	99288	3104153164
116	09:19:11.596	00:00:00.115	6	-1024	-768	-1	-1	-1	-1	4	-1024	-768	-1	-1	-1	-1	4		0	0						No media	0	1024	768	0	0				0	Content		0	0	115960	3104169836
133	09:19:11.613	00:00:00.132	7	-1024	-768	-1	-1	-1	-1	4	-1024	-768	-1	-1	-1	-1	4		0	0						No media	0	1024	768	0	0				0	Content		0	0	132631	3104186507
148	09:19:11.628	00:00:00.148	8	-1024	-768	-1	-1	-1	-1	4	-1024	-768	-1	-1	-1	-1	4		0	0						No media	0	1024	768	0	0				0	Content		0	0	148368	3104202244
165	09:19:11.645	00:00:00.165	9	-1024	-768	-1	-1	-1	-1	4	-1024	-768	-1	-1	-1	-1	4		0	0						No media	0	1024	768	0	0				0	Content		0	0	165120	3104218996
182	09:19:11.662	00:00:00.181	10	-1024	-768	-1	-1	-1	-1	4	-1024	-768	-1	-1	-1	-1	4		0	0						No media	0	1024	768	0	0				0	Content		0	0	181748	3104235624
198	09:19:11.678	00:00:00.198	11	-1024	-768	-1	-1	-1	-1	4	-1024	-768	-1	-1	-1	-1	4		0	0						No media	0	1024	768	0	0				0	Content		0	0	198440	3104252316
215	09:19:11.695	00:00:00.215	12	-1024	-768	-1	-1	-1	-1	4	-1024	-768	-1	-1	-1	-1	4		0	0						No media	0	1024	768	0	0				0	Content		0	0	215111	3104268987
232	09:19:11.712	00:00:00.231	13	-1024	-768	-1	-1	-1	-1	4	-1024	-768	-1	-1	-1	-1	4		0	0						No media	0	1024	768	0	0				0	Content		0	0	231762	3104285638
250	09:19:11.730	00:00:00.249	14	-1024	-768	-1	-1	-1	-1	4	-1024	-768	-1	-1	-1	-1	4		0	0						No media	0	1024	768	0	0				0	Content		0	0	249640	3104303516
266	09:19:11.746	00:00:00.266	15	-1024	-768	-1	-1	-1	-1	4	-1024	-768	-1	-1	-1	-1	4		0	0						No media	0	1024	768	0	0				0	Content		0	0	266267	3104320143
283	09:19:11.763	00:00:00.282	16	-1024	-768	-1	-1	-1	-1	4	-1024	-768	-1	-1	-1	-1	4		0	0						No media	0	1024	768	0	0				0	Content		0	0	282939	3104336815
300	09:19:11.780	00:00:00.299	17	-33,1932	474,5128	0,4551337	0,809386	443,0178	3,360564	3	-33,1932	474,5128	0,4551337	0,809386	443,0178	3,360564	1	0	-33	475						No media	0	1024	768	0	0	-9	473	133	0	Content		-33	475	299519	3104353395
316	09:19:11.796	00:00:00.316	18	-9,362334	447,3478	0,4556238	0,8091899	444,283	3,196402	3	-9,362334	447,3478	0,4556238	0,8091899	444,283	3,196402	1	0	-9	447						No media	0	1024	768	0	0	-9	473	133	0	Content		-9	447	316020	3104369896
333	09:19:11.813	00:00:00.333	19	-1024	-768	-1	-1	-1	-1	4	-1024	-768	-1	-1	-1	-1	4	0	0	0						No media	0	1024	768	0	0	-9	473	133	0	Content		0	0	333145	3104387021
350	09:19:11.830	00:00:00.349	20	-25,20957	466,3219	0,4546783	0,8081083	439,3075	3,224719	3	-25,20957	466,3219	0,4546783	0,8081083	439,3075	3,224719	1	0	-25	466						No media	0	1024	768	0	0	-9	473	133	0	Content		-25	466	349775	3104403651
366	09:19:11.846	00:00:00.366	21	-9,618649	473,4066	0,4553758	0,8071691	441,4262	3,213169	3	-9,618649	473,4066	0,4553758	0,8071691	441,4262	3,213169	1	0	-10	473						No media	0	1024	768	0	0	-9	473	133	0	Content		-10	473	366401	3104420277
383	09:19:11.863	00:00:00.382	22	-1024	-768	-1	-1	-1	-1	4	-1024	-768	-1	-1	-1	-1	4	0	0	0						No media	0	1024	768	0	0	-9	473	133	0	Content		0	0	382657	3104436533
399	09:19:11.879	00:00:00.399	23	99,83745	548,2728	0,4546903	0,8055971	441,4262	3,281216	3	99,83745	548,2728	0,4546903	0,8055971	441,4262	3,281216	1	0	100	548						No media	0	1024	768	0	0	-9	473	133	0	Content		100	548	399405	3104453281
416	09:19:11.896	00:00:00.415	24	205,721	627,4628	0,4542208	0,8050553	442,6011	3,229596	3	205,721	627,4628	0,4542208	0,8050553	442,6011	3,229596	1	0	206	627						No media	0	1024	768	0	0	-9	473	133	0	Content		206	627	415910	3104469786
433	09:19:11.913	00:00:00.432	25	-1024	-768	-1	-1	-1	-1	4	-1024	-768	-1	-1	-1	-1	4	1	0	0						No media	0	1024	768	0	0	486	760	432	0	Content		0	0	432912	3104486788
450	09:19:11.930	00:00:00.449	26	494,9879	748,6129	0,6043044	0,7182032	442,6011	3,315021	0	295,8365	722,1257	0,4544231	0,8022592	442,6011	3,134884	0	1	395	735						No media	0	1024	768	0	0	486	760	432	0	Content		395	735	449538	3104503414
466	09:19:11.946	00:00:00.466	27	473,4404	750,9645	0,5974497	0,7175404	421,0536	3,122217	0	-1024	-768	-1	-1	-1	-1	4	1	473	751						No media	0	1024	768	0	0	486	760	432	0	Content		473	751	466417	3104520293
483	09:19:11.963	00:00:00.482	28	-1024	-768	-1	-1	-1	-1	4	-1024	-768	-1	-1	-1	-1	4	1	0	0						No media	0	1024	768	0	0	486	760	432	0	Content		0	0	482669	3104536545
497	09:19:11.977																				MovieStart	128	0	0	Untertest4.avi
499	09:19:11.979	00:00:00.499	29	475,6	751,7607	0,6012265	0,7168707	427,9682	3,220001	0	-1024	-768	-1	-1	-1	-1	4	1	476	752						Untertest4.avi	0	880	547	72	111	414	649	432	0	Content		404	641	499171	3104553047
516	09:19:11.996	00:00:00.515	30	-1024	-768	-1	-1	-1	-1	4	-1024	-768	-1	-1	-1	-1	4	1	0	0						Untertest4.avi	0	880	547	72	111	414	649	432	0	Content		-72	-111	515796	3104569672
533	09:19:12.013	00:00:00.532	31	494,2112	755,255	0,6028928	0,7170162	427,8345	3,204039	0	-1024	-768	-1	-1	-1	-1	4	1	494	755						Untertest4.avi	0	880	547	72	111	414	649	432	0	Content		422	644	532545	3104586421
549	09:19:12.029	00:00:00.549	32	-1024	-768	-1	-1	-1	-1	4	-1024	-768	-1	-1	-1	-1	4	1	0	0						Untertest4.avi	0	880	547	72	111	414	649	432	0	Content		-72	-111	549175	3104603051
566	09:19:12.046	00:00:00.565	33	486,2318	761,3688	0,6039857	0,7169865	425,606	3,190746	0	-1024	-768	-1	-1	-1	-1	4	1	486	761						Untertest4.avi	0	880	547	72	111	414	649	432	0	Content		414	650	565927	3104619803
582	09:19:12.062	00:00:00.581	34	-1024	-768	-1	-1	-1	-1	4	-1024	-768	-1	-1	-1	-1	4	1	0	0						Untertest4.avi	0	880	547	72	111	414	649	432	0	Content		-72	-111	581928	3104635804
599	09:19:12.079	00:00:00.599	35	483,1998	761,6013	0,6048237	0,7165964	422,54	3,121869	0	-1024	-768	-1	-1	-1	-1	4	1	483	762						Untertest4.avi	0	880	547	72	111	414	649	432	0	Content		411	651	599055	3104652931
616	09:19:12.096	00:00:00.615	36	495,1312	759,6782	0,6063349	0,7162042	423,7859	3,171047	0	-1024	-768	-1	-1	-1	-1	4	1	495	760						Untertest4.avi	0	880	547	72	111	414	649	432	0	Content		423	649	615684	3104669560
632	09:19:12.112	00:00:00.632	37	-1024	-768	-1	-1	-1	-1	4	-1024	-768	-1	-1	-1	-1	4	1	0	0						Untertest4.avi	0	880	547	72	111	414	649	432	0	Content		-72	-111	632313	3104686189
649	09:19:12.129	00:00:00.648	38	492,5244	760,6051	0,6086438	0,71549	423,6797	3,210712	0	-1024	-768	-1	-1	-1	-1	4	1	493	761						Untertest4.avi	0	880	547	72	111	414	649	432	0	Content		421	650	648557	3104702433
666	09:19:12.146	00:00:00.665	39	487,5159	762,8032	0,6103533	0,7153684	424,8109	3,241758	0	-1024	-768	-1	-1	-1	-1	4	1	488	763						Untertest4.avi	0	880	547	72	111	414	649	432	0	Content		416	652	665687	3104719563
682	09:19:12.162	00:00:00.681	40	-1024	-768	-1	-1	-1	-1	4	-1024	-768	-1	-1	-1	-1	4	1	0	0						Untertest4.avi	0	880	547	72	111	414	649	432	0	Content		-72	-111	681940	3104735816
699	09:19:12.179	00:00:00.699	41	494,95	763,6541	0,6118617	0,7160912	422,2361	3,208217	0	-1024	-768	-1	-1	-1	-1	4	1	495	764						Untertest4.avi	0	880	547	72	111	414	649	432	0	Content		423	653	699066	3104752942
715	09:19:12.195	00:00:00.715	42	485,7538	762,1096	0,6128213	0,7170624	421,5792	3,236541	0	-1024	-768	-1	-1	-1	-1	4	1	486	762						Untertest4.avi	0	880	547	72	111	414	649	432	0	Content		414	651	715191	3104769067
732	09:19:12.212	00:00:00.731	43	-1024	-768	-1	-1	-1	-1	4	-1024	-768	-1	-1	-1	-1	4	1	0	0						Untertest4.avi	0	880	547	72	111	414	649	432	0	Content		-72	-111	731819	3104785695
749	09:19:12.229	00:00:00.748	44	490,5117	769,2941	0,6122563	0,7201026	414,0046	3,182442	0	-1024	-768	-1	-1	-1	-1	4	1	491	769						Untertest4.avi	0	880	547	72	111	414	649	432	0	Content		419	658	748572	3104802448
765	09:19:12.245	00:00:00.765	45	-1024	-768	-1	-1	-1	-1	4	-1024	-768	-1	-1	-1	-1	4	1	0	0						Untertest4.avi	0	880	547	72	111	414	649	432	0	Content		-72	-111	765460	3104819336
782	09:19:12.262	00:00:00.782	46	-1024	-768	-1	-1	-1	-1	4	-1024	-768	-1	-1	-1	-1	4	1	0	0						Untertest4.avi	0	880	547	72	111	414	649	432	0	Content		-72	-111	782132	3104836008
799	09:19:12.279	00:00:00.799	47	473,8208	764,4773	0,616486	0,7252479	419,0802	3,230651	0	-1024	-768	-1	-1	-1	-1	4	1	474	764						Untertest4.avi	0	880	547	72	111	414	649	432	0	Content		402	653	799102	3104852978
816	09:19:12.296	00:00:00.815	48	474,937	761,9727	0,6173394	0,7271353	419,4612	3,207511	0	-1024	-768	-1	-1	-1	-1	4	1	475	762						Untertest4.avi	0	880	547	72	111	414	649	432	0	Content		403	651	815606	3104869482
832	09:19:12.312	00:00:00.831	49	489,1752	753,2986	0,6161744	0,7288515	414,672	3,130602	0	-1024	-768	-1	-1	-1	-1	4	1	489	753						Untertest4.avi	0	880	547	72	111	414	649	432	0	Content		417	642	831912	3104885788
849	09:19:12.329	00:00:00.849	50	479,266	759,0253	0,6154019	0,7304421	410,9043	3,088078	0	-1024	-768	-1	-1	-1	-1	4	1	479	759						Untertest4.avi	0	880	547	72	111	414	649	432	0	Content		407	648	849163	3104903039
865	09:19:12.345	00:00:00.865	51	475,7352	756,6072	0,6181858	0,7317005	417,3179	3,131798	0	-1024	-768	-1	-1	-1	-1	4	2	476	757						Untertest4.avi	0	880	547	72	111	491	621	100	0	Content		404	646	865291	3104919167
882	09:19:12.362	00:00:00.881	52	498,0699	747,1929	0,6248812	0,7330044	434,295	3,266335	0	-1024	-768	-1	-1	-1	-1	4	2	498	747						Untertest4.avi	0	880	547	72	111	491	621	100	0	Content		426	636	881920	3104935796
899	09:19:12.379	00:00:00.898	53	-1024	-768	-1	-1	-1	-1	4	-1024	-768	-1	-1	-1	-1	4	2	0	0						Untertest4.avi	0	880	547	72	111	491	621	100	0	Content		-72	-111	898548	3104952424
916	09:19:12.396	00:00:00.915	54	627,553	718,258	0,6113426	0,7339695	401,739	2,889857	0	-1024	-768	-1	-1	-1	-1	4	2	628	718						Untertest4.avi	0	880	547	72	111	491	621	100	0	Content		556	607	915745	3104969621
932	09:19:12.412	00:00:00.931	55	-1024	-768	-1	-1	-1	-1	4	-1024	-768	-1	-1	-1	-1	4	2	0	0						Untertest4.avi	0	880	547	72	111	491	621	100	0	Content		-72	-111	931928	3104985804
949	09:19:12.429	00:00:00.949	56	945,2801	594,7137	0,6236933	0,7360911	435,7167	3,178798	0	-1024	-768	-1	-1	-1	-1	4	2	945	595						Untertest4.avi	0	880	547	72	111	491	621	100	0	Content		873	484	949001	3105002877
965	09:19:12.445	00:00:00.965	57	-1024	-768	-1	-1	-1	-1	4	-1024	-768	-1	-1	-1	-1	4		0	0						Untertest4.avi	0	880	547	72	111				0	Content		-72	-111	965306	3105019182
982	09:19:12.462	00:00:00.982	58	-1024	-768	-1	-1	-1	-1	4	-1024	-768	-1	-1	-1	-1	4		0	0						Untertest4.avi	0	880	547	72	111				0	Content		-72	-111	982298	3105036174
999	09:19:12.479	00:00:00.998	59	-1024	-768	-1	-1	-1	-1	4	-1024	-768	-1	-1	-1	-1	4		0	0						Untertest4.avi	0	880	547	72	111				0	Content		-72	-111	998558	3105052434
1016	09:19:12.496	00:00:01.015	60	-1024	-768	-1	-1	-1	-1	4	-1024	-768	-1	-1	-1	-1	4		0	0						Untertest4.avi	0	880	547	72	111				0	Content		-72	-111	1015554	3105069430
1032	09:19:12.512	00:00:01.032	61	-1024	-768	-1	-1	-1	-1	4	-1024	-768	-1	-1	-1	-1	4		0	0						Untertest4.avi	0	880	547	72	111				0	Content		-72	-111	1032066	3105085942
1049	09:19:12.529	00:00:01.048	62	-1024	-768	-1	-1	-1	-1	4	-1024	-768	-1	-1	-1	-1	4		0	0						Untertest4.avi	0	880	547	72	111				0	Content		-72	-111	1048822	3105102698
1065	09:19:12.545	00:00:01.065	63	-1024	-768	-1	-1	-1	-1	4	-1024	-768	-1	-1	-1	-1	4		0	0						Untertest4.avi	0	880	547	72	111				0	Content		-72	-111	1065445	3105119321
1082	09:19:12.562	00:00:01.082	64	-1024	-768	-1	-1	-1	-1	4	-1024	-768	-1	-1	-1	-1	4		0	0						Untertest4.avi	0	880	547	72	111				0	Content		-72	-111	1082198	3105136074
1099	09:19:12.579	00:00:01.098	65	-1024	-768	-1	-1	-1	-1	4	-1024	-768	-1	-1	-1	-1	4		0	0						Untertest4.avi	0	880	547	72	111				0	Content		-72	-111	1098825	3105152701
1115	09:19:12.595	00:00:01.115	66	-1024	-768	-1	-1	-1	-1	4	-1024	-768	-1	-1	-1	-1	4		0	0						Untertest4.avi	0	880	547	72	111				0	Content		-72	-111	1115453	3105169329
1132	09:19:12.612	00:00:01.132	67	-1024	-768	-1	-1	-1	-1	4	-1024	-768	-1	-1	-1	-1	4		0	0						Untertest4.avi	0	880	547	72	111				0	Content		-72	-111	1132084	3105185960
1149	09:19:12.629	00:00:01.148	68	-1024	-768	-1	-1	-1	-1	4	-1024	-768	-1	-1	-1	-1	4		0	0						Untertest4.avi	0	880	547	72	111				0	Content		-72	-111	1148709	3105202585
1165	09:19:12.645	00:00:01.165	69	-1024	-768	-1	-1	-1	-1	4	-1024	-768	-1	-1	-1	-1	4		0	0						Untertest4.avi	0	880	547	72	111				0	Content		-72	-111	1165462	3105219338
1182	09:19:12.662	00:00:01.181	70	-1024	-768	-1	-1	-1	-1	4	-1024	-768	-1	-1	-1	-1	4		0	0						Untertest4.avi	0	880	547	72	111				0	Content		-72	-111	1181964	3105235840
1199	09:19:12.679	00:00:01.199	71	-1024	-768	-1	-1	-1	-1	4	-1024	-768	-1	-1	-1	-1	4		0	0						Untertest4.avi	0	880	547	72	111				0	Content		-72	-111	1199228	3105253104
1216	09:19:12.696	00:00:01.215	72	-1024	-768	-1	-1	-1	-1	4	-1024	-768	-1	-1	-1	-1	4		0	0						Untertest4.avi	0	880	547	72	111				0	Content		-72	-111	1215970	3105269846
1233	09:19:12.713	00:00:01.232	73	-1024	-768	-1	-1	-1	-1	4	-1024	-768	-1	-1	-1	-1	4		0	0						Untertest4.avi	0	880	547	72	111				0	Content		-72	-111	1232597	3105286473
1248	09:19:12.728	00:00:01.248	74	-1024	-768	-1	-1	-1	-1	4	-1024	-768	-1	-1	-1	-1	4		0	0						Untertest4.avi	0	880	547	72	111				0	Content		-72	-111	1248097	3105301973
1265	09:19:12.745	00:00:01.264	75	-1024	-768	-1	-1	-1	-1	4	-1024	-768	-1	-1	-1	-1	4		0	0						Untertest4.avi	0	880	547	72	111				0	Content		-72	-111	1264540	3105318416
1281	09:19:12.761	00:00:01.281	76	-1024	-768	-1	-1	-1	-1	4	-1024	-768	-1	-1	-1	-1	4		0	0						Untertest4.avi	0	880	547	72	111				0	Content		-72	-111	1281165	3105335041
1298	09:19:12.778	00:00:01.297	77	-1024	-768	-1	-1	-1	-1	4	-1024	-768	-1	-1	-1	-1	4		0	0						Untertest4.avi	0	880	547	72	111				0	Content		-72	-111	1297787	3105351663
1314	09:19:12.794	00:00:01.314	78	-1024	-768	-1	-1	-1	-1	4	-1024	-768	-1	-1	-1	-1	4		0	0						Untertest4.avi	0	880	547	72	111				0	Content		-72	-111	1314412	3105368288
1332	09:19:12.812	00:00:01.331	79	-1024	-768	-1	-1	-1	-1	4	-1024	-768	-1	-1	-1	-1	4		0	0						Untertest4.avi	0	880	547	72	111				0	Content		-72	-111	1331609	3105385485
1349	09:19:12.829	00:00:01.348	80	-1024	-768	-1	-1	-1	-1	4	-1024	-768	-1	-1	-1	-1	4		0	0						Untertest4.avi	0	880	547	72	111				0	Content		-72	-111	1348986	3105402862
1366	09:19:12.846	00:00:01.366	81	-1024	-768	-1	-1	-1	-1	4	-1024	-768	-1	-1	-1	-1	4		0	0						Untertest4.avi	0	880	547	72	111				0	Content		-72	-111	1366236	3105420112
1381	09:19:12.861	00:00:01.381	82	-1024	-768	-1	-1	-1	-1	4	-1024	-768	-1	-1	-1	-1	4		0	0						Untertest4.avi	0	880	547	72	111				0	Content		-72	-111	1381050	3105434926
1398	09:19:12.878	00:00:01.397	83	-1024	-768	-1	-1	-1	-1	4	-1024	-768	-1	-1	-1	-1	4		0	0						Untertest4.avi	0	880	547	72	111				0	Content		-72	-111	1397787	3105451663
1414	09:19:12.894	00:00:01.414	84	-1024	-768	-1	-1	-1	-1	4	-1024	-768	-1	-1	-1	-1	4		0	0						Untertest4.avi	0	880	547	72	111				0	Content		-72	-111	1414411	3105468287
1431	09:19:12.911	00:00:01.431	85	-1024	-768	-1	-1	-1	-1	4	-1024	-768	-1	-1	-1	-1	4		0	0						Untertest4.avi	0	880	547	72	111				0	Content		-72	-111	1431047	3105484923
1448	09:19:12.928	00:00:01.447	86	-1024	-768	-1	-1	-1	-1	4	-1024	-768	-1	-1	-1	-1	4		0	0						Untertest4.avi	0	880	547	72	111				0	Content		-72	-111	1447659	3105501535
1464	09:19:12.944	00:00:01.464	87	-1024	-768	-1	-1	-1	-1	4	-1024	-768	-1	-1	-1	-1	4		0	0						Untertest4.avi	0	880	547	72	111				0	Content		-72	-111	1464282	3105518158
1481	09:19:12.961	00:00:01.481	88	-1024	-768	-1	-1	-1	-1	4	-1024	-768	-1	-1	-1	-1	4		0	0						Untertest4.avi	0	880	547	72	111				0	Content		-72	-111	1481479	3105535355
1499	09:19:12.979	00:00:01.498	89	-1024	-768	-1	-1	-1	-1	4	-1024	-768	-1	-1	-1	-1	4		0	0						Untertest4.avi	0	880	547	72	111				0	Content		-72	-111	1498853	3105552729
1516	09:19:12.996	00:00:01.516	90	-1024	-768	-1	-1	-1	-1	4	-1024	-768	-1	-1	-1	-1	4		0	0						Untertest4.avi	0	880	547	72	111				0	Content		-72	-111	1516104	3105569980
1531	09:19:13.011	00:00:01.531	91	-1024	-768	-1	-1	-1	-1	4	-1024	-768	-1	-1	-1	-1	4		0	0						Untertest4.avi	0	880	547	72	111				0	Content		-72	-111	1531043	3105584919
1548	09:19:13.028	00:00:01.547	92	-1024	-768	-1	-1	-1	-1	4	-1024	-768	-1	-1	-1	-1	4		0	0						Untertest4.avi	0	880	547	72	111				0	Content		-72	-111	1547656	3105601532
1564	09:19:13.044	00:00:01.564	93	-1024	-768	-1	-1	-1	-1	4	-1024	-768	-1	-1	-1	-1	4		0	0						Untertest4.avi	0	880	547	72	111				0	Content		-72	-111	1564403	3105618279
1581	09:19:13.061	00:00:01.580	94	-1024	-768	-1	-1	-1	-1	4	-1024	-768	-1	-1	-1	-1	4		0	0						Untertest4.avi	0	880	547	72	111				0	Content		-72	-111	1580902	3105634778
1598	09:19:13.078	00:00:01.597	95	-1024	-768	-1	-1	-1	-1	4	-1024	-768	-1	-1	-1	-1	4		0	0						Untertest4.avi	0	880	547	72	111				0	Content		-72	-111	1597654	3105651530
1614	09:19:13.094	00:00:01.614	96	-1024	-768	-1	-1	-1	-1	4	-1024	-768	-1	-1	-1	-1	4		0	0						Untertest4.avi	0	880	547	72	111				0	Content		-72	-111	1614279	3105668155
1631	09:19:13.111	00:00:01.631	97	-1024	-768	-1	-1	-1	-1	4	-1024	-768	-1	-1	-1	-1	4		0	0						Untertest4.avi	0	880	547	72	111				0	Content		-72	-111	1631349	3105685225
1649	09:19:13.129	00:00:01.648	98	-1024	-768	-1	-1	-1	-1	4	-1024	-768	-1	-1	-1	-1	4		0	0						Untertest4.avi	0	880	547	72	111				0	Content		-72	-111	1648724	3105702600
1666	09:19:13.146	00:00:01.666	99	-1024	-768	-1	-1	-1	-1	4	-1024	-768	-1	-1	-1	-1	4		0	0						Untertest4.avi	0	880	547	72	111				0	Content		-72	-111	1666096	3105719972
1681	09:19:13.161	00:00:01.680	100	-1024	-768	-1	-1	-1	-1	4	-1024	-768	-1	-1	-1	-1	4		0	0						Untertest4.avi	0	880	547	72	111				0	Content		-72	-111	1680901	3105734777
1698	09:19:13.178	00:00:01.697	101	-1024	-768	-1	-1	-1	-1	4	-1024	-768	-1	-1	-1	-1	4		0	0						Untertest4.avi	0	880	547	72	111				0	Content		-72	-111	1697523	3105751399
1714	09:19:13.194	00:00:01.714	102	-1024	-768	-1	-1	-1	-1	4	-1024	-768	-1	-1	-1	-1	4		0	0						Untertest4.avi	0	880	547	72	111				0	Content		-72	-111	1714274	3105768150
1731	09:19:13.211	00:00:01.730	103	-1024	-768	-1	-1	-1	-1	4	-1024	-768	-1	-1	-1	-1	4		0	0						Untertest4.avi	0	880	547	72	111				0	Content		-72	-111	1730898	3105784774
1748	09:19:13.228	00:00:01.747	104	-1024	-768	-1	-1	-1	-1	4	-1024	-768	-1	-1	-1	-1	4		0	0						Untertest4.avi	0	880	547	72	111				0	Content		-72	-111	1747525	3105801401
1764	09:19:13.244	00:00:01.764	105	-1024	-768	-1	-1	-1	-1	4	-1024	-768	-1	-1	-1	-1	4		0	0						Untertest4.avi	0	880	547	72	111				0	Content		-72	-111	1764149	3105818025
1781	09:19:13.261	00:00:01.781	106	-1024	-768	-1	-1	-1	-1	4	-1024	-768	-1	-1	-1	-1	4		0	0						Untertest4.avi	0	880	547	72	111				0	Content		-72	-111	1781345	3105835221
1799	09:19:13.279	00:00:01.798	107	-1024	-768	-1	-1	-1	-1	4	-1024	-768	-1	-1	-1	-1	4		0	0						Untertest4.avi	0	880	547	72	111				0	Content		-72	-111	1798717	3105852593
1816	09:19:13.296	00:00:01.815	108	-1024	-768	-1	-1	-1	-1	4	-1024	-768	-1	-1	-1	-1	4		0	0						Untertest4.avi	0	880	547	72	111				0	Content		-72	-111	1815967	3105869843
1831	09:19:13.311	00:00:01.830	109	-1024	-768	-1	-1	-1	-1	4	-1024	-768	-1	-1	-1	-1	4		0	0						Untertest4.avi	0	880	547	72	111				0	Content		-72	-111	1830772	3105884648
1848	09:19:13.328	00:00:01.847	110	-1024	-768	-1	-1	-1	-1	4	-1024	-768	-1	-1	-1	-1	4		0	0						Untertest4.avi	0	880	547	72	111				0	Content		-72	-111	1847521	3105901397
1864	09:19:13.344	00:00:01.864	111	-1024	-768	-1	-1	-1	-1	4	-1024	-768	-1	-1	-1	-1	4		0	0						Untertest4.avi	0	880	547	72	111				0	Content		-72	-111	1864145	3105918021
1881	09:19:13.361	00:00:01.880	112	-1024	-768	-1	-1	-1	-1	4	-1024	-768	-1	-1	-1	-1	4		0	0						Untertest4.avi	0	880	547	72	111				0	Content		-72	-111	1880901	3105934777
1897	09:19:13.377	00:00:01.897	113	-1024	-768	-1	-1	-1	-1	4	-1024	-768	-1	-1	-1	-1	4		0	0						Untertest4.avi	0	880	547	72	111				0	Content		-72	-111	1897393	3105951269
1916	09:19:13.396	00:00:01.915	114	-195,6113	634,5997	0,4655927	0,8388392	451,5995	3,423475	3	-195,6113	634,5997	0,4655927	0,8388392	451,5995	3,423475	1	3	-196	635						Untertest4.avi	0	880	547	72	111	-278	519	150	0	Content		-268	524	1915590	3105969466
1932	09:19:13.412	00:00:01.932	115	-197,4216	612,9321	0,4660721	0,8396394	451,7625	3,552428	3	-197,4216	612,9321	0,4660721	0,8396394	451,7625	3,552428	1	3	-197	613						Untertest4.avi	0	880	547	72	111	-278	519	150	0	Content		-269	502	1932024	3105985900
1949	09:19:13.429	00:00:01.948	116	-216,0323	629,5	0,4665149	0,8404902	451,7625	3,348287	3	-216,0323	629,5	0,4665149	0,8404902	451,7625	3,348287	1	3	-216	630						Untertest4.avi	0	880	547	72	111	-278	519	150	0	Content		-288	519	1948764	3106002640
1965	09:19:13.445	00:00:01.965	117	-1024	-768	-1	-1	-1	-1	4	-1024	-768	-1	-1	-1	-1	4	3	0	0						Untertest4.avi	0	880	547	72	111	-278	519	150	0	Content		-72	-111	1965263	3106019139
1982	09:19:13.462	00:00:01.982	118	-1024	-768	-1	-1	-1	-1	4	-1024	-768	-1	-1	-1	-1	4	3	0	0						Untertest4.avi	0	880	547	72	111	-278	519	150	0	Content		-72	-111	1982207	3106036083
1999	09:19:13.479	00:00:01.998	119	-1024	-768	-1	-1	-1	-1	4	-1024	-768	-1	-1	-1	-1	4	3	0	0						Untertest4.avi	0	880	547	72	111	-278	519	150	0	Content		-72	-111	1998832	3106052708
2016	09:19:13.496	00:00:02.015	120	-1024	-768	-1	-1	-1	-1	4	-1024	-768	-1	-1	-1	-1	4	3	0	0						Untertest4.avi	0	880	547	72	111	-278	519	150	0	Content		-72	-111	2015503	3106069379
2032	09:19:13.512	00:00:02.032	121	-1024	-768	-1	-1	-1	-1	4	-1024	-768	-1	-1	-1	-1	4	3	0	0						Untertest4.avi	0	880	547	72	111	-278	519	150	0	Content		-72	-111	2032013	3106085889
2049	09:19:13.529	00:00:02.048	122	558,1769	-357,0472	0,6464298	0,8107104	503,5327	3,969721	0	-285,9599	793,2456	0,4821675	0,8452458	503,5327	3,777924	0	3	136	218						Untertest4.avi	0	880	547	72	111	-278	519	150	0	Content		64	107	2048760	3106102636
2065	09:19:13.545	00:00:02.065	123	-83,44557	828,9611	0,6211708	0,7811685	442,2979	3,20648	0	-352,4326	796,8946	0,4819145	0,8447033	503,5132	3,730382	0	4	-218	813						Untertest4.avi	0	880	547	72	111	-358	683	267	0	Content		-290	702	2065455	3106119331
2082	09:19:13.562	00:00:02.082	124	-188,3119	755,0479	0,6490336	0,7819769	442,2979	3,577651	0	-283,2601	793,7804	0,4827684	0,8443454	503,6272	3,754684	0	4	-236	774						Untertest4.avi	0	880	547	72	111	-358	683	267	0	Content		-308	663	2082037	3106135913
2099	09:19:13.579	00:00:02.098	125	-1024	-768	-1	-1	-1	-1	4	-1024	-768	-1	-1	-1	-1	4	4	0	0						Untertest4.avi	0	880	547	72	111	-358	683	267	0	Content		-72	-111	2098514	3106152390
2115	09:19:13.595	00:00:02.115	126	-1024	-768	-1	-1	-1	-1	4	-1024	-768	-1	-1	-1	-1	4	4	0	0						Untertest4.avi	0	880	547	72	111	-358	683	267	0	Content		-72	-111	2115137	3106169013
2132	09:19:13.612	00:00:02.131	127	-1024	-768	-1	-1	-1	-1	4	-1024	-768	-1	-1	-1	-1	4	4	0	0						Untertest4.avi	0	880	547	72	111	-358	683	267	0	Content		-72	-111	2131806	3106185682
2149	09:19:13.629	00:00:02.148	128	-1024	-768	-1	-1	-1	-1	4	-285,8496	783,5231	0,4968688	0,844493	449,9776	3,321301	0	4	-286	784						Untertest4.avi	0	880	547	72	111	-358	683	267	0	Content		-358	673	2148511	3106202387
2165	09:19:13.645	00:00:02.165	129	-167,6593	786,798	0,651051	0,7835266	442,2979	3,383215	0	-1024	-768	-1	-1	-1	-1	4	4	-168	787						Untertest4.avi	0	880	547	72	111	-358	683	267	0	Content		-240	676	2165138	3106219014
2182	09:19:13.662	00:00:02.181	130	-137,2195	813,3243	0,6512188	0,7839364	442,2979	3,152417	0	-298,6201	773,8002	0,4972068	0,8448947	449,9776	3,3299	0	4	-218	794						Untertest4.avi	0	880	547	72	111	-358	683	267	0	Content		-290	683	2181761	3106235637
2198	09:19:13.678	00:00:02.198	131	-1024	-768	-1	-1	-1	-1	4	-299,7369	776,3542	0,4973324	0,8450091	449,9776	3,273517	0	4	-300	776						Untertest4.avi	0	880	547	72	111	-358	683	267	0	Content		-372	665	2198387	3106252263
2215	09:19:13.695	00:00:02.215	132	-1024	-768	-1	-1	-1	-1	4	-323,6188	790,8862	0,497127	0,8450264	451,1023	3,295521	0	4	-324	791						Untertest4.avi	0	880	547	72	111	-358	683	267	0	Content		-396	680	2215135	3106269011
2232	09:19:13.712	00:00:02.231	133	-1024	-768	-1	-1	-1	-1	4	-290,9134	775,7371	0,4972704	0,845202	450,6675	3,258877	0	4	-291	776						Untertest4.avi	0	880	547	72	111	-358	683	267	0	Content		-363	665	2231764	3106285640
2248	09:19:13.728	00:00:02.248	134	-1024	-768	-1	-1	-1	-1	4	-373,3834	812,8767	0,48397	0,8449536	503,8184	3,604173	0	4	-373	813						Untertest4.avi	0	880	547	72	111	-358	683	267	0	Content		-445	702	2248500	3106302376
2265	09:19:13.745	00:00:02.265	135	-1024	-768	-1	-1	-1	-1	4	-375,592	810,4173	0,4839336	0,8450147	503,7661	3,605391	0	4	-376	810						Untertest4.avi	0	880	547	72	111	-358	683	267	0	Content		-448	699	2265032	3106318908
2282	09:19:13.762	00:00:02.281	136	-1024	-768	-1	-1	-1	-1	4	-251,1956	793,9301	0,4839255	0,8450636	504,1076	3,604939	0	4	-251	794						Untertest4.avi	0	880	547	72	111	-358	683	267	0	Content		-323	683	2281642	3106335518
2298	09:19:13.778	00:00:02.298	137	-1024	-768	-1	-1	-1	-1	4	3,062952	796,0452	0,4820475	0,8447829	504,5467	3,600674	0	4	3	796						Untertest4.avi	0	880	547	72	111	-358	683	267	0	Content		-69	685	2298264	3106352140
2315	09:19:13.795	00:00:02.315	138	-289,8408	838,985	0,6395514	0,786829	447,4549	2,875294	0	-1024	-768	-1	-1	-1	-1	4	4	-290	839						Untertest4.avi	0	880	547	72	111	-358	683	267	0	Content		-362	728	2315013	3106368889
2332	09:19:13.812	00:00:02.332	139	-1024	-768	-1	-1	-1	-1	4	-1024	-768	-1	-1	-1	-1	4	5	0	0						Untertest4.avi	0	880	547	72	111	445	735	165	0	Content		-72	-111	2332206	3106386082
2348	09:19:13.828	00:00:02.348	140	-1024	-768	-1	-1	-1	-1	4	-1024	-768	-1	-1	-1	-1	4	5	0	0						Untertest4.avi	0	880	547	72	111	445	735	165	0	Content		-72	-111	2348262	3106402138
2365	09:19:13.845	00:00:02.365	141	-1024	-768	-1	-1	-1	-1	4	-1024	-768	-1	-1	-1	-1	4	5	0	0						Untertest4.avi	0	880	547	72	111	445	735	165	0	Content		-72	-111	2365012	3106418888
2382	09:19:13.862	00:00:02.381	142	-1024	-768	-1	-1	-1	-1	4	-1024	-768	-1	-1	-1	-1	4	5	0	0						Untertest4.avi	0	880	547	72	111	445	735	165	0	Content		-72	-111	2381680	3106435556
2398	09:19:13.878	00:00:02.398	143	-1024	-768	-1	-1	-1	-1	4	-1024	-768	-1	-1	-1	-1	4	5	0	0						Untertest4.avi	0	880	547	72	111	445	735	165	0	Content		-72	-111	2398385	3106452261
2415	09:19:13.895	00:00:02.415	144	803,775	880,6945	0,6321005	0,7829009	500,6431	3,787045	0	447,3253	820,8776	0,4514282	0,8422273	415,6687	2,975341	0	5	626	851						Untertest4.avi	0	880	547	72	111	445	735	165	0	Content		554	740	2415011	3106468887
2432	09:19:13.912	00:00:02.431	145	810,5824	872,5771	0,6317888	0,782244	500,6242	3,811294	0	450,6891	826,4394	0,4508373	0,8415262	415,2062	2,912527	0	5	631	850						Untertest4.avi	0	880	547	72	111	445	735	165	0	Content		559	739	2431637	3106485513
2448	09:19:13.928	00:00:02.448	146	797,5639	880,9373	0,6314439	0,7814512	500,6885	3,796613	0	448,1352	823,7371	0,4510798	0,8408183	417,4143	3,009357	0	5	623	852						Untertest4.avi	0	880	547	72	111	445	735	165	0	Content		551	741	2448388	3106502264
2464	09:19:13.944	00:00:02.464	147	411,7198	843,2767	0,6533219	0,7809816	384,8253	2,758089	0	-1024	-768	-1	-1	-1	-1	4	5	412	843						Untertest4.avi	0	880	547	72	111	445	735	165	0	Content		340	732	2464431	3106518307
2482	09:19:13.962	00:00:02.481	148	407,99	839,5385	0,6537917	0,7801989	382,3345	2,77675	0	-1024	-768	-1	-1	-1	-1	4	5	408	840						Untertest4.avi	0	880	547	72	111	445	735	165	0	Content		336	729	2481682	3106535558
2498	09:19:13.978	00:00:02.497	149	-1024	-768	-1	-1	-1	-1	4	-1024	-768	-1	-1	-1	-1	4		0	0						Untertest4.avi	0	880	547	72	111				0	Content		-72	-111	2497679	3106551555
2514	09:19:13.994	00:00:02.514	150	-1024	-768	-1	-1	-1	-1	4	-1024	-768	-1	-1	-1	-1	4		0	0						Untertest4.avi	0	880	547	72	111				0	Content		-72	-111	2514373	3106568249
2531	09:19:14.011	00:00:02.531	151	-1024	-768	-1	-1	-1	-1	4	-1024	-768	-1	-1	-1	-1	4		0	0						Untertest4.avi	0	880	547	72	111				0	Content		-72	-111	2531041	3106584917
2548	09:19:14.028	00:00:02.547	152	-1024	-768	-1	-1	-1	-1	4	-1024	-768	-1	-1	-1	-1	4		0	0						Untertest4.avi	0	880	547	72	111				0	Content		-72	-111	2547679	3106601555
2565	09:19:14.045	00:00:02.564	153	-1024	-768	-1	-1	-1	-1	4	-1024	-768	-1	-1	-1	-1	4		0	0						Untertest4.avi	0	880	547	72	111				0	Content		-72	-111	2564933	3106618809
2582	09:19:14.062	00:00:02.581	154	-1024	-768	-1	-1	-1	-1	4	-1024	-768	-1	-1	-1	-1	4		0	0						Untertest4.avi	0	880	547	72	111				0	Content		-72	-111	2581620	3106635496
2598	09:19:14.078	00:00:02.598	155	-1024	-768	-1	-1	-1	-1	4	-1024	-768	-1	-1	-1	-1	4		0	0						Untertest4.avi	0	880	547	72	111				0	Content		-72	-111	2598288	3106652164
2615	09:19:14.095	00:00:02.614	156	-1024	-768	-1	-1	-1	-1	4	-1024	-768	-1	-1	-1	-1	4		0	0						Untertest4.avi	0	880	547	72	111				0	Content		-72	-111	2614929	3106668805
2632	09:19:14.112	00:00:02.631	157	-1024	-768	-1	-1	-1	-1	4	-1024	-768	-1	-1	-1	-1	4		0	0						Untertest4.avi	0	880	547	72	111				0	Content		-72	-111	2631554	3106685430
2648	09:19:14.128	00:00:02.648	158	-1024	-768	-1	-1	-1	-1	4	-1024	-768	-1	-1	-1	-1	4		0	0						Untertest4.avi	0	880	547	72	111				0	Content		-72	-111	2648223	3106702099
2665	09:19:14.145	00:00:02.664	159	407,2734	836,9744	0,6567292	0,7708737	385,5317	2,953464	0	374,5667	827,5372	0,5220624	0,826306	350,7755	2,621881	0	6	391	832						Untertest4.avi	0	880	547	72	111	372	706	100	0	Content		319	721	2664804	3106718680
2681	09:19:14.161	00:00:02.680	160	-1024	-768	-1	-1	-1	-1	4	443,6046	817,3813	0,4535938	0,8249663	414,5047	3,131192	0	6	444	817						Untertest4.avi	0	880	547	72	111	372	706	100	0	Content		372	706	2680931	3106734807
2698	09:19:14.178	00:00:02.698	161	-1024	-768	-1	-1	-1	-1	4	-1024	-768	-1	-1	-1	-1	4	6	0	0						Untertest4.avi	0	880	547	72	111	372	706	100	0	Content		-72	-111	2698063	3106751939
2715	09:19:14.195	00:00:02.714	162	-1024	-768	-1	-1	-1	-1	4	-1024	-768	-1	-1	-1	-1	4	6	0	0						Untertest4.avi	0	880	547	72	111	372	706	100	0	Content		-72	-111	2714683	3106768559
2731	09:19:14.211	00:00:02.731	163	-1024	-768	-1	-1	-1	-1	4	-1024	-768	-1	-1	-1	-1	4	6	0	0						Untertest4.avi	0	880	547	72	111	372	706	100	0	Content		-72	-111	2731351	3106785227
2748	09:19:14.228	00:00:02.748	164	-1024	-768	-1	-1	-1	-1	4	457,5819	810,3112	0,4561113	0,8178387	409,0458	3,133017	0	6	458	810						Untertest4.avi	0	880	547	72	111	372	706	100	0	Content		386	699	2748058	3106801934
2765	09:19:14.245	00:00:02.764	165	-1024	-768	-1	-1	-1	-1	4	-1024	-768	-1	-1	-1	-1	4		0	0						Untertest4.avi	0	880	547	72	111				0	Content		-72	-111	2764676	3106818552
2781	09:19:14.261	00:00:02.781	166	-1024	-768	-1	-1	-1	-1	4	-1024	-768	-1	-1	-1	-1	4		0	0						Untertest4.avi	0	880	547	72	111				0	Content		-72	-111	2781239	3106835115
2798	09:19:14.278	00:00:02.797	167	-1024	-768	-1	-1	-1	-1	4	-1024	-768	-1	-1	-1	-1	4		0	0						Untertest4.avi	0	880	547	72	111				0	Content		-72	-111	2797907	3106851783
2815	09:19:14.295	00:00:02.814	168	-1024	-768	-1	-1	-1	-1	4	-1024	-768	-1	-1	-1	-1	4		0	0						Untertest4.avi	0	880	547	72	111				0	Content		-72	-111	2814549	3106868425
2831	09:19:14.311	00:00:02.831	169	-1024	-768	-1	-1	-1	-1	4	-1024	-768	-1	-1	-1	-1	4		0	0						Untertest4.avi	0	880	547	72	111				0	Content		-72	-111	2831333	3106885209
2848	09:19:14.328	00:00:02.848	170	-1024	-768	-1	-1	-1	-1	4	-1024	-768	-1	-1	-1	-1	4		0	0						Untertest4.avi	0	880	547	72	111				0	Content		-72	-111	2848001	3106901877
2865	09:19:14.345	00:00:02.864	171	-1024	-768	-1	-1	-1	-1	4	-1024	-768	-1	-1	-1	-1	4		0	0						Untertest4.avi	0	880	547	72	111				0	Content		-72	-111	2864752	3106918628
2881	09:19:14.361	00:00:02.881	172	-1024	-768	-1	-1	-1	-1	4	-1024	-768	-1	-1	-1	-1	4		0	0						Untertest4.avi	0	880	547	72	111				0	Content		-72	-111	2881374	3106935250
2898	09:19:14.378	00:00:02.898	173	-1024	-768	-1	-1	-1	-1	4	-1024	-768	-1	-1	-1	-1	4		0	0						Untertest4.avi	0	880	547	72	111				0	Content		-72	-111	2898125	3106952001
2915	09:19:14.395	00:00:02.914	174	-1024	-768	-1	-1	-1	-1	4	-1024	-768	-1	-1	-1	-1	4		0	0						Untertest4.avi	0	880	547	72	111				0	Content		-72	-111	2914749	3106968625
2931	09:19:14.411	00:00:02.931	175	-1024	-768	-1	-1	-1	-1	4	-1024	-768	-1	-1	-1	-1	4		0	0						Untertest4.avi	0	880	547	72	111				0	Content		-72	-111	2931375	3106985251
2948	09:19:14.428	00:00:02.947	176	-1024	-768	-1	-1	-1	-1	4	-1024	-768	-1	-1	-1	-1	4		0	0						Untertest4.avi	0	880	547	72	111				0	Content		-72	-111	2947999	3107001875
2965	09:19:14.445	00:00:02.965	177	-1024	-768	-1	-1	-1	-1	4	-1024	-768	-1	-1	-1	-1	4		0	0						Untertest4.avi	0	880	547	72	111				0	Content		-72	-111	2965320	3107019196
2981	09:19:14.461	00:00:02.980	178	-1024	-768	-1	-1	-1	-1	4	-1024	-768	-1	-1	-1	-1	4		0	0						Untertest4.avi	0	880	547	72	111				0	Content		-72	-111	2980748	3107034624
2998	09:19:14.478	00:00:02.997	179	-1024	-768	-1	-1	-1	-1	4	-1024	-768	-1	-1	-1	-1	4		0	0						Untertest4.avi	0	880	547	72	111				0	Content		-72	-111	2997998	3107051874
3015	09:19:14.495	00:00:03.014	180	974,8696	533,3798	0,4786938	0,801324	457,3041	3,740796	3	974,8696	533,3798	0,4786938	0,801324	457,3041	3,740796	1	7	975	533						Untertest4.avi	0	880	547	72	111	903	422	67	0	Content		903	422	3014749	3107068625
3031	09:19:14.511	00:00:03.031	181	-1024	-768	-1	-1	-1	-1	4	-1024	-768	-1	-1	-1	-1	4	7	0	0						Untertest4.avi	0	880	547	72	111	903	422	67	0	Content		-72	-111	3031374	3107085250
3047	09:19:14.527	00:00:03.047	182	-1024	-768	-1	-1	-1	-1	4	-1024	-768	-1	-1	-1	-1	4	7	0	0						Untertest4.avi	0	880	547	72	111	903	422	67	0	Content		-72	-111	3047369	3107101245
3064	09:19:14.544	00:00:03.063	183	1034,371	512,7213	0,4807706	0,7996588	464,5491	3,831031	3	1034,371	512,7213	0,4807706	0,7996588	464,5491	3,831031	1	7	1034	513						Untertest4.avi	0	880	547	72	111	903	422	67	0	Content		962	402	3063992	3107117868
3081	09:19:14.561	00:00:03.081	184	-1024	-768	-1	-1	-1	-1	4	-1024	-768	-1	-1	-1	-1	4		0	0						Untertest4.avi	0	880	547	72	111				0	Content		-72	-111	3081313	3107135189
3098	09:19:14.578	00:00:03.097	185	-1024	-768	-1	-1	-1	-1	4	-1024	-768	-1	-1	-1	-1	4		0	0						Untertest4.avi	0	880	547	72	111				0	Content		-72	-111	3097744	3107151620
3115	09:19:14.595	00:00:03.114	186	-1024	-768	-1	-1	-1	-1	4	-1024	-768	-1	-1	-1	-1	4		0	0						Untertest4.avi	0	880	547	72	111				0	Content		-72	-111	3114561	3107168437
3131	09:19:14.611	00:00:03.131	187	-1024	-768	-1	-1	-1	-1	4	-1024	-768	-1	-1	-1	-1	4		0	0						Untertest4.avi	0	880	547	72	111				0	Content		-72	-111	3131213	3107185089
3148	09:19:14.628	00:00:03.147	188	-1024	-768	-1	-1	-1	-1	4	-1024	-768	-1	-1	-1	-1	4		0	0						Untertest4.avi	0	880	547	72	111				0	Content		-72	-111	3147881	3107201757
3164	09:19:14.644	00:00:03.164	189	-1024	-768	-1	-1	-1	-1	4	-1024	-768	-1	-1	-1	-1	4		0	0						Untertest4.avi	0	880	547	72	111				0	Content		-72	-111	3164493	3107218369
3181	09:19:14.661	00:00:03.181	190	-1024	-768	-1	-1	-1	-1	4	-1024	-768	-1	-1	-1	-1	4		0	0						Untertest4.avi	0	880	547	72	111				0	Content		-72	-111	3181117	3107234993
3198	09:19:14.678	00:00:03.197	191	-1024	-768	-1	-1	-1	-1	4	-1024	-768	-1	-1	-1	-1	4		0	0						Untertest4.avi	0	880	547	72	111				0	Content		-72	-111	3197742	3107251618
3214	09:19:14.694	00:00:03.214	192	-1024	-768	-1	-1	-1	-1	4	-1024	-768	-1	-1	-1	-1	4		0	0						Untertest4.avi	0	880	547	72	111				0	Content		-72	-111	3214366	3107268242
3231	09:19:14.711	00:00:03.231	193	-1024	-768	-1	-1	-1	-1	4	-1024	-768	-1	-1	-1	-1	4		0	0						Untertest4.avi	0	880	547	72	111				0	Content		-72	-111	3231035	3107284911
3248	09:19:14.728	00:00:03.247	194	-1024	-768	-1	-1	-1	-1	4	-1024	-768	-1	-1	-1	-1	4		0	0						Untertest4.avi	0	880	547	72	111				0	Content		-72	-111	3247739	3107301615
3264	09:19:14.744	00:00:03.263	195	-1024	-768	-1	-1	-1	-1	4	-1024	-768	-1	-1	-1	-1	4		0	0						Untertest4.avi	0	880	547	72	111				0	Content		-72	-111	3263899	3107317775
3280	09:19:14.760	00:00:03.280	196	-1024	-768	-1	-1	-1	-1	4	-1024	-768	-1	-1	-1	-1	4		0	0						Untertest4.avi	0	880	547	72	111				0	Content		-72	-111	3280336	3107334212
3297	09:19:14.777	00:00:03.297	197	-1024	-768	-1	-1	-1	-1	4	-1024	-768	-1	-1	-1	-1	4		0	0						Untertest4.avi	0	880	547	72	111				0	Content		-72	-111	3297001	3107350877
3313	09:19:14.793	00:00:03.313	198	-1024	-768	-1	-1	-1	-1	4	-1024	-768	-1	-1	-1	-1	4		0	0						Untertest4.avi	0	880	547	72	111				0	Content		-72	-111	3313387	3107367263
3331	09:19:14.811	00:00:03.330	199	-1024	-768	-1	-1	-1	-1	4	-1024	-768	-1	-1	-1	-1	4		0	0						Untertest4.avi	0	880	547	72	111				0	Content		-72	-111	3330578	3107384454
3347	09:19:14.827	00:00:03.347	200	-1024	-768	-1	-1	-1	-1	4	-1024	-768	-1	-1	-1	-1	4		0	0						Untertest4.avi	0	880	547	72	111				0	Content		-72	-111	3347164	3107401040
3364	09:19:14.844	00:00:03.363	201	-1024	-768	-1	-1	-1	-1	4	-1024	-768	-1	-1	-1	-1	4		0	0						Untertest4.avi	0	880	547	72	111				0	Content		-72	-111	3363829	3107417705
3380	09:19:14.860	00:00:03.380	202	-1024	-768	-1	-1	-1	-1	4	-1024	-768	-1	-1	-1	-1	4		0	0						Untertest4.avi	0	880	547	72	111				0	Content		-72	-111	3380371	3107434247
3397	09:19:14.877	00:00:03.397	203	-1024	-768	-1	-1	-1	-1	4	-1024	-768	-1	-1	-1	-1	4		0	0						Untertest4.avi	0	880	547	72	111				0	Content		-72	-111	3397119	3107450995
3414	09:19:14.894	00:00:03.413	204	-1024	-768	-1	-1	-1	-1	4	-1024	-768	-1	-1	-1	-1	4		0	0						Untertest4.avi	0	880	547	72	111				0	Content		-72	-111	3413739	3107467615
3430	09:19:14.910	00:00:03.430	205	-1024	-768	-1	-1	-1	-1	4	-1024	-768	-1	-1	-1	-1	4		0	0						Untertest4.avi	0	880	547	72	111				0	Content		-72	-111	3430423	3107484299
3447	09:19:14.927	00:00:03.447	206	-1024	-768	-1	-1	-1	-1	4	-1024	-768	-1	-1	-1	-1	4		0	0						Untertest4.avi	0	880	547	72	111				0	Content		-72	-111	3447088	3107500964
3464	09:19:14.944	00:00:03.463	207	-1024	-768	-1	-1	-1	-1	4	-1024	-768	-1	-1	-1	-1	4		0	0						Untertest4.avi	0	880	547	72	111				0	Content		-72	-111	3463726	3107517602
3480	09:19:14.960	00:00:03.480	208	-1024	-768	-1	-1	-1	-1	4	-1024	-768	-1	-1	-1	-1	4		0	0						Untertest4.avi	0	880	547	72	111				0	Content		-72	-111	3480347	3107534223
3497	09:19:14.977	00:00:03.497	209	-1024	-768	-1	-1	-1	-1	4	-1024	-768	-1	-1	-1	-1	4		0	0						Untertest4.avi	0	880	547	72	111				0	Content		-72	-111	3497095	3107550971
3514	09:19:14.994	00:00:03.513	210	-1024	-768	-1	-1	-1	-1	4	-1024	-768	-1	-1	-1	-1	4		0	0						Untertest4.avi	0	880	547	72	111				0	Content		-72	-111	3513759	3107567635
3530	09:19:15.010	00:00:03.530	211	-1024	-768	-1	-1	-1	-1	4	-1024	-768	-1	-1	-1	-1	4		0	0						Untertest4.avi	0	880	547	72	111				0	Content		-72	-111	3530464	3107584340
3546	09:19:15.026	00:00:03.546	212	-1024	-768	-1	-1	-1	-1	4	-1024	-768	-1	-1	-1	-1	4		0	0						Untertest4.avi	0	880	547	72	111				0	Content		-72	-111	3546460	3107600336
3563	09:19:15.043	00:00:03.563	213	-1024	-768	-1	-1	-1	-1	4	-1024	-768	-1	-1	-1	-1	4		0	0						Untertest4.avi	0	880	547	72	111				0	Content		-72	-111	3563080	3107616956
3579	09:19:15.059	00:00:03.579	214	-1024	-768	-1	-1	-1	-1	4	-1024	-768	-1	-1	-1	-1	4		0	0						Untertest4.avi	0	880	547	72	111				0	Content		-72	-111	3579342	3107633218
3596	09:19:15.076	00:00:03.595	215	-1024	-768	-1	-1	-1	-1	4	-1024	-768	-1	-1	-1	-1	4		0	0						Untertest4.avi	0	880	547	72	111				0	Content		-72	-111	3595820	3107649696
3612	09:19:15.092	00:00:03.612	216	-1024	-768	-1	-1	-1	-1	4	-1024	-768	-1	-1	-1	-1	4		0	0						Untertest4.avi	0	880	547	72	111				0	Content		-72	-111	3612439	3107666315
3630	09:19:15.110	00:00:03.629	217	-1024	-768	-1	-1	-1	-1	4	-1024	-768	-1	-1	-1	-1	4		0	0						Untertest4.avi	0	880	547	72	111				0	Content		-72	-111	3629631	3107683507
3647	09:19:15.127	00:00:03.647	218	-1024	-768	-1	-1	-1	-1	4	-1024	-768	-1	-1	-1	-1	4		0	0						Untertest4.avi	0	880	547	72	111				0	Content		-72	-111	3647003	3107700879
3664	09:19:15.144	00:00:03.664	219	-1024	-768	-1	-1	-1	-1	4	-1024	-768	-1	-1	-1	-1	4		0	0						Untertest4.avi	0	880	547	72	111				0	Content		-72	-111	3664246	3107718122
3680	09:19:15.160	00:00:03.680	220	-1024	-768	-1	-1	-1	-1	4	-1024	-768	-1	-1	-1	-1	4		0	0						Untertest4.avi	0	880	547	72	111				0	Content		-72	-111	3680116	3107733992
3696	09:19:15.176	00:00:03.696	221	-1024	-768	-1	-1	-1	-1	4	-1024	-768	-1	-1	-1	-1	4		0	0						Untertest4.avi	0	880	547	72	111				0	Content		-72	-111	3696416	3107750292
3713	09:19:15.193	00:00:03.713	222	-158,3833	364,1857	0,6557769	0,7590384	498,3886	3,912605	0	-224,7649	431,514	0,5112578	0,7861605	437,7658	3,204252	0	8	-192	398						Untertest4.avi	0	880	547	72	111	-349	351	83	0	Content		-264	287	3713301	3107767177
3730	09:19:15.210	00:00:03.729	223	-205,9787	385,3966	0,6574667	0,7616449	498,3886	3,969554	0	-352,7648	369,1893	0,497204	0,7857103	503,7235	3,926366	0	8	-279	377						Untertest4.avi	0	880	547	72	111	-349	351	83	0	Content		-351	266	3729905	3107783781
3747	09:19:15.227	00:00:03.746	224	-179,2915	499,5059	0,6681789	0,7633165	442,0301	3,472183	0	-422,7267	393,0965	0,4984598	0,7855175	503,2883	3,896665	0	8	-301	446						Untertest4.avi	0	880	547	72	111	-349	351	83	0	Content		-373	335	3746529	3107800405
3763	09:19:15.243	00:00:03.763	225	-171,0662	527,7205	0,6697978	0,765402	442,0301	3,403972	0	-380,6478	429,8011	0,5007547	0,785185	503,6025	3,871567	0	8	-276	479						Untertest4.avi	0	880	547	72	111	-349	351	83	0	Content		-348	368	3763278	3107817154
3780	09:19:15.260	00:00:03.780	226	-141,4264	565,063	0,6714327	0,7675638	442,0301	3,451677	0	-388,3127	477,3984	0,5025532	0,7849178	503,4001	3,927578	0	8	-265	521						Untertest4.avi	0	880	547	72	111	-349	351	83	0	Content		-337	410	3780020	3107833896
3797	09:19:15.277	00:00:03.796	227	-141,9363	606,7989	0,6728142	0,7691597	443,1917	3,473222	0	-431,7828	509,424	0,5038968	0,7846494	503,2447	3,916064	0	9	-287	558						Untertest4.avi	0	880	547	72	111	-342	503	167	0	Content		-359	447	3796637	3107850513
3813	09:19:15.293	00:00:03.813	228	-119,1196	643,377	0,674472	0,7712093	443,1917	3,417529	0	-389,8704	553,4279	0,506366	0,784516	503,2423	3,863993	0	9	-254	598						Untertest4.avi	0	880	547	72	111	-342	503	167	0	Content		-326	487	3813270	3107867146
3830	09:19:15.310	00:00:03.830	229	-104,8143	648,3798	0,6761847	0,7733411	443,1917	3,434304	0	-398,4869	578,3713	0,5081754	0,7840648	503,3046	3,870946	0	9	-252	613						Untertest4.avi	0	880	547	72	111	-342	503	167	0	Content		-324	502	3830003	3107883879
3847	09:19:15.327	00:00:03.846	230	-1024	-768	-1	-1	-1	-1	4	-1024	-768	-1	-1	-1	-1	4	9	0	0						Untertest4.avi	0	880	547	72	111	-342	503	167	0	Content		-72	-111	3846544	3107900420
3863	09:19:15.343	00:00:03.863	231	-1024	-768	-1	-1	-1	-1	4	-305,9608	614,8849	0,4978004	0,7825888	449,1939	3,509815	0	9	-306	615						Untertest4.avi	0	880	547	72	111	-342	503	167	0	Content		-378	504	3863303	3107917179
3880	09:19:15.360	00:00:03.879	232	-1024	-768	-1	-1	-1	-1	4	-298,6311	617,3247	0,4980526	0,7819569	443,4055	3,391535	0	9	-299	617						Untertest4.avi	0	880	547	72	111	-342	503	167	0	Content		-371	506	3879911	3107933787
3897	09:19:15.377	00:00:03.896	233	-1024	-768	-1	-1	-1	-1	4	-1024	-768	-1	-1	-1	-1	4	9	0	0						Untertest4.avi	0	880	547	72	111	-342	503	167	0	Content		-72	-111	3896535	3107950411
3913	09:19:15.393	00:00:03.913	234	-1024	-768	-1	-1	-1	-1	4	-1024	-768	-1	-1	-1	-1	4	9	0	0						Untertest4.avi	0	880	547	72	111	-342	503	167	0	Content		-72	-111	3913218	3107967094
3930	09:19:15.410	00:00:03.929	235	-1024	-768	-1	-1	-1	-1	4	-1024	-768	-1	-1	-1	-1	4	9	0	0						Untertest4.avi	0	880	547	72	111	-342	503	167	0	Content		-72	-111	3929883	3107983759
3947	09:19:15.427	00:00:03.946	236	-31,16262	664,4003	0,661595	0,7839321	441,9843	3,377426	0	-268,1321	633,5945	0,5094291	0,7786514	460,2261	3,36351	0	9	-150	649						Untertest4.avi	0	880	547	72	111	-342	503	167	0	Content		-222	538	3946522	3108000398
3963	09:19:15.443	00:00:03.963	237	-1024	-768	-1	-1	-1	-1	4	-1024	-768	-1	-1	-1	-1	4		0	0						Untertest4.avi	0	880	547	72	111				0	Content		-72	-111	3963271	3108017147
3980	09:19:15.460	00:00:03.979	238	-1024	-768	-1	-1	-1	-1	4	-1024	-768	-1	-1	-1	-1	4		0	0						Untertest4.avi	0	880	547	72	111				0	Content		-72	-111	3979763	3108033639
3996	09:19:15.476	00:00:03.996	239	-1024	-768	-1	-1	-1	-1	4	-1024	-768	-1	-1	-1	-1	4		0	0						Untertest4.avi	0	880	547	72	111				0	Content		-72	-111	3996447	3108050323
4013	09:19:15.493	00:00:04.013	240	-1024	-768	-1	-1	-1	-1	4	-1024	-768	-1	-1	-1	-1	4		0	0						Untertest4.avi	0	880	547	72	111				0	Content		-72	-111	4013112	3108066988
4030	09:19:15.510	00:00:04.029	241	-1024	-768	-1	-1	-1	-1	4	-1024	-768	-1	-1	-1	-1	4		0	0						Untertest4.avi	0	880	547	72	111				0	Content		-72	-111	4029755	3108083631
4046	09:19:15.526	00:00:04.046	242	-1024	-768	-1	-1	-1	-1	4	-1024	-768	-1	-1	-1	-1	4		0	0						Untertest4.avi	0	880	547	72	111				0	Content		-72	-111	4046376	3108100252
4063	09:19:15.543	00:00:04.063	243	-1024	-768	-1	-1	-1	-1	4	-1024	-768	-1	-1	-1	-1	4		0	0						Untertest4.avi	0	880	547	72	111				0	Content		-72	-111	4063041	3108116917
4080	09:19:15.560	00:00:04.079	244	-1024	-768	-1	-1	-1	-1	4	-1024	-768	-1	-1	-1	-1	4		0	0						Untertest4.avi	0	880	547	72	111				0	Content		-72	-111	4079951	3108133827
4097	09:19:15.577	00:00:04.096	245	-1024	-768	-1	-1	-1	-1	4	-1024	-768	-1	-1	-1	-1	4		0	0						Untertest4.avi	0	880	547	72	111				0	Content		-72	-111	4096616	3108150492
4113	09:19:15.593	00:00:04.113	246	-1024	-768	-1	-1	-1	-1	4	-1024	-768	-1	-1	-1	-1	4		0	0						Untertest4.avi	0	880	547	72	111				0	Content		-72	-111	4113480	3108167356
4130	09:19:15.610	00:00:04.129	247	-1024	-768	-1	-1	-1	-1	4	-1024	-768	-1	-1	-1	-1	4		0	0						Untertest4.avi	0	880	547	72	111				0	Content		-72	-111	4129737	3108183613
4146	09:19:15.626	00:00:04.146	248	-1024	-768	-1	-1	-1	-1	4	-295,1243	780,5678	0,5313166	0,7667408	445,9023	3,122711	0	10	-295	781						Untertest4.avi	0	880	547	72	111	-81	653	150	0	Content		-367	670	4146356	3108200232
4163	09:19:15.643	00:00:04.162	249	-9,199457	764,1929	0,7136117	0,8245016	436,761	2,984642	0	-1024	-768	-1	-1	-1	-1	4	10	-9	764						Untertest4.avi	0	880	547	72	111	-81	653	150	0	Content		-81	653	4162983	3108216859
4180	09:19:15.660	00:00:04.180	250	-1024	-768	-1	-1	-1	-1	4	-1024	-768	-1	-1	-1	-1	4	10	0	0						Untertest4.avi	0	880	547	72	111	-81	653	150	0	Content		-72	-111	4180235	3108234111
4197	09:19:15.677	00:00:04.196	251	-1024	-768	-1	-1	-1	-1	4	-1024	-768	-1	-1	-1	-1	4	10	0	0						Untertest4.avi	0	880	547	72	111	-81	653	150	0	Content		-72	-111	4196847	3108250723
4214	09:19:15.694	00:00:04.213	252	-1024	-768	-1	-1	-1	-1	4	-1024	-768	-1	-1	-1	-1	4	10	0	0						Untertest4.avi	0	880	547	72	111	-81	653	150	0	Content		-72	-111	4213512	3108267388
4230	09:19:15.710	00:00:04.230	253	3,632215	757,1647	0,7211483	0,8370554	431,7867	2,949433	0	-1024	-768	-1	-1	-1	-1	4	10	4	757						Untertest4.avi	0	880	547	72	111	-81	653	150	0	Content		-68	646	4230076	3108283952
4247	09:19:15.727	00:00:04.246	254	-1024	-768	-1	-1	-1	-1	4	-1024	-768	-1	-1	-1	-1	4	10	0	0						Untertest4.avi	0	880	547	72	111	-81	653	150	0	Content		-72	-111	4246834	3108300710
4263	09:19:15.743	00:00:04.263	255	-1024	-768	-1	-1	-1	-1	4	-1024	-768	-1	-1	-1	-1	4	10	0	0						Untertest4.avi	0	880	547	72	111	-81	653	150	0	Content		-72	-111	4263499	3108317375
4280	09:19:15.760	00:00:04.280	256	81,7289	791,6963	0,7243269	0,8439797	434,8427	3,145163	0	-252,4455	798,2433	0,5470217	0,7594282	441,5523	3,049635	0	10	-85	795						Untertest4.avi	0	880	547	72	111	-81	653	150	0	Content		-157	684	4280211	3108334087
4296	09:19:15.776	00:00:04.296	257	39,20846	738,347	0,717358	0,8458475	491,4379	3,249984	0	-350,4881	784,8645	0,5642593	0,7589273	497,063	3,362636	0	11	-156	762						Untertest4.avi	0	880	547	72	111	-172	670	900	0	Content		-228	651	4296386	3108350262
4314	09:19:15.794	00:00:04.313	258	56,53547	760,0076	0,719047	0,8477613	491,0224	3,267294	0	-238,1124	796,701	0,5504271	0,757957	441,7693	3,047584	0	11	-91	778						Untertest4.avi	0	880	547	72	111	-172	670	900	0	Content		-163	667	4313578	3108367454
4330	09:19:15.810	00:00:04.329	259	65,99451	747,6409	0,7201768	0,8494567	490,4458	3,307013	0	-333,3564	803,8684	0,5679262	0,7573444	497,148	3,378167	0	11	-134	776						Untertest4.avi	0	880	547	72	111	-172	670	900	0	Content		-206	665	4329753	3108383629
4346	09:19:15.826	00:00:04.346	260	70,29375	751,7307	0,7210944	0,8508702	490,132	3,287792	0	-304,9218	806,1329	0,5693042	0,7567375	496,6955	3,3864	0	11	-117	779						Untertest4.avi	0	880	547	72	111	-172	670	900	0	Content		-189	668	4346376	3108400252
4363	09:19:15.843	00:00:04.362	261	70,24413	745,1207	0,7219232	0,8520624	489,9771	3,359665	0	-296,5917	809,5404	0,5703348	0,7554185	496,6955	3,426214	0	11	-113	777						Untertest4.avi	0	880	547	72	111	-172	670	900	0	Content		-185	666	4362995	3108416871
4380	09:19:15.860	00:00:04.379	262	79,86644	750,6966	0,7226458	0,8530377	490,1342	3,291172	0	-313,7739	812,3278	0,5712749	0,7550007	495,7433	3,301471	0	11	-117	782						Untertest4.avi	0	880	547	72	111	-172	670	900	0	Content		-189	671	4379741	3108433617
4396	09:19:15.876	00:00:04.396	263	71,11284	751,8777	0,7232304	0,853825	490,2914	3,261899	0	-274,5458	818,5426	0,5722694	0,7538678	495,7433	3,385395	0	11	-102	785						Untertest4.avi	0	880	547	72	111	-172	670	900	0	Content		-174	674	4396363	3108450239
4413	09:19:15.893	00:00:04.412	264	39,58147	751,4159	0,7238485	0,8545364	490,2008	3,317178	0	-288,7594	820,9979	0,5732077	0,7530615	495,7433	3,338684	0	11	-125	786						Untertest4.avi	0	880	547	72	111	-172	670	900	0	Content		-197	675	4412983	3108466859
4430	09:19:15.910	00:00:04.429	265	68,60658	739,188	0,7246202	0,8552106	489,6555	3,283623	0	-309,9747	810,9613	0,5741034	0,7525635	495,5322	3,380552	0	11	-121	775						Untertest4.avi	0	880	547	72	111	-172	670	900	0	Content		-193	664	4429729	3108483605
4446	09:19:15.926	00:00:04.446	266	62,03732	740,1788	0,7251657	0,8555902	490,0212	3,308585	0	-277,0618	827,5889	0,575039	0,751421	495,5322	3,343934	0	11	-108	784						Untertest4.avi	0	880	547	72	111	-172	670	900	0	Content		-180	673	4446349	3108500225
4463	09:19:15.943	00:00:04.462	267	48,58279	744,8881	0,7257406	0,8561124	489,9373	3,317894	0	-279,4431	836,4969	0,5758486	0,7506472	495,5322	3,336593	0	11	-115	791						Untertest4.avi	0	880	547	72	111	-172	670	900	0	Content		-187	680	4462972	3108516848
4480	09:19:15.960	00:00:04.479	268	55,44198	749,7416	0,7262698	0,8565308	489,9178	3,275578	0	-292,2073	844,19	0,5766834	0,7499033	495,5322	3,365891	0	11	-118	797						Untertest4.avi	0	880	547	72	111	-172	670	900	0	Content		-190	686	4479592	3108533468
4496	09:19:15.976	00:00:04.496	269	75,6907	748,6519	0,7268609	0,8570288	490,1745	3,241258	0	-249,543	843,7996	0,5774324	0,7492012	495,5322	3,330994	0	11	-87	796						Untertest4.avi	0	880	547	72	111	-172	670	900	0	Content		-159	685	4496336	3108550212
4513	09:19:15.993	00:00:04.512	270	57,66946	748,6624	0,7273506	0,8574621	490,1479	3,318327	0	-251,923	828,2074	0,578355	0,7488521	495,5322	3,320575	0	11	-97	788						Untertest4.avi	0	880	547	72	111	-172	670	900	0	Content		-169	677	4512956	3108566832
4530	09:19:16.010	00:00:04.529	271	56,60622	747,9905	0,7277583	0,8581072	489,7832	3,316695	0	-272,8638	834,292	0,5788601	0,7488748	494,9373	3,246341	0	11	-108	791						Untertest4.avi	0	880	547	72	111	-172	670	900	0	Content		-180	680	4529577	3108583453
4546	09:19:16.026	00:00:04.546	272	106,9318	746,5599	0,7281417	0,8584002	489,7832	3,280297	0	-332,9928	826,1599	0,5793195	0,7483482	495,52	3,356138	0	11	-113	786						Untertest4.avi	0	880	547	72	111	-172	670	900	0	Content		-185	675	4546076	3108599952
4563	09:19:16.043	00:00:04.562	273	9,939579	743,7705	0,7271268	0,8589754	489,7833	3,31724	0	-363,3158	850,3804	0,5791836	0,7482333	495,6125	3,31101	0	11	-177	797						Untertest4.avi	0	880	547	72	111	-172	670	900	0	Content		-249	686	4562819	3108616695
4580	09:19:16.060	00:00:04.579	274	77,02192	742,4152	0,7285839	0,8603532	489,7531	3,305388	0	-316,8165	855,2545	0,5801658	0,7480789	495,8746	3,304855	0	11	-120	799						Untertest4.avi	0	880	547	72	111	-172	670	900	0	Content		-192	688	4579565	3108633441
4596	09:19:16.076	00:00:04.596	275	74,22479	740,3374	0,7287365	0,8612534	489,9664	3,256847	0	-181,9836	843,5226	0,5639347	0,7478299	440,3634	2,786257	0	11	-54	792						Untertest4.avi	0	880	547	72	111	-172	670	900	0	Content		-126	681	4596312	3108650188
4613	09:19:16.093	00:00:04.613	276	67,97733	746,1208	0,7287437	0,8622222	490,1808	3,257387	0	-247,9667	840,5656	0,5642338	0,747998	440,3634	2,989426	0	11	-90	793						Untertest4.avi	0	880	547	72	111	-172	670	900	0	Content		-162	682	4613048	3108666924
4630	09:19:16.110	00:00:04.629	277	65,3584	744,6047	0,7287883	0,8633125	490,2368	3,296259	0	-247,8244	830,5076	0,5644636	0,7482137	440,3634	3,00087	0	11	-91	788						Untertest4.avi	0	880	547	72	111	-172	670	900	0	Content		-163	677	4629674	3108683550
4646	09:19:16.126	00:00:04.646	278	64,44762	743,4684	0,7288442	0,864347	490,2701	3,317286	0	-305,3467	837,4796	0,5812984	0,7490397	495,519	3,359664	0	11	-120	790						Untertest4.avi	0	880	547	72	111	-172	670	900	0	Content		-192	679	4646173	3108700049
4663	09:19:16.143	00:00:04.662	279	51,75954	746,7896	0,7289321	0,8653263	490,328	3,319437	0	-300,5085	850,3431	0,5815945	0,7492727	495,41	3,292307	0	11	-124	799						Untertest4.avi	0	880	547	72	111	-172	670	900	0	Content		-196	688	4662792	3108716668
4680	09:19:16.160	00:00:04.679	280	63,79618	741,3774	0,7291557	0,8664076	490,5237	3,254983	0	-311,5369	842,4299	0,5819654	0,7494612	495,6344	3,29083	0	11	-124	792						Untertest4.avi	0	880	547	72	111	-172	670	900	0	Content		-196	681	4679538	3108733414
4696	09:19:16.176	00:00:04.696	281	60,59047	731,717	0,72944	0,8673159	490,5788	3,305694	0	-324,4655	843,0619	0,5824371	0,7496271	495,6532	3,36327	0	11	-132	787						Untertest4.avi	0	880	547	72	111	-172	670	900	0	Content		-204	676	4696162	3108750038
4713	09:19:16.193	00:00:04.712	282	92,69604	715,7292	0,7297216	0,8681012	490,3724	3,1193	0	-287,7832	859,4335	0,5829875	0,7496743	495,7989	3,249777	0	11	-98	788						Untertest4.avi	0	880	547	72	111	-172	670	900	0	Content		-170	677	4712782	3108766658
4730	09:19:16.210	00:00:04.729	283	99,52496	713,2882	0,7300923	0,8686752	490,6522	3,101954	0	-295,8524	827,4054	0,5835447	0,7491962	495,7989	3,386589	0	11	-98	770						Untertest4.avi	0	880	547	72	111	-172	670	900	0	Content		-170	659	4729525	3108783401
4746	09:19:16.226	00:00:04.746	284	67,44988	725,2853	0,730506	0,8692735	490,769	3,25499	0	-291,0018	828,1776	0,5842062	0,7491354	495,7989	3,36663	0	11	-112	777						Untertest4.avi	0	880	547	72	111	-172	670	900	0	Content		-184	666	4746147	3108800023
4763	09:19:16.243	00:00:04.762	285	89,2165	715,8556	0,7308912	0,8697289	490,7826	3,167732	0	-285,2299	825,6004	0,5847657	0,7490301	495,7989	3,352795	0	11	-98	771						Untertest4.avi	0	880	547	72	111	-172	670	900	0	Content		-170	660	4762770	3108816646
4779	09:19:16.259	00:00:04.779	286	87,0221	710,1364	0,7312781	0,8701049	490,5116	3,174683	0	-269,3552	826,479	0,5853792	0,7488439	495,7989	3,34113	0	11	-91	768						Untertest4.avi	0	880	547	72	111	-172	670	900	0	Content		-163	657	4779389	3108833265
4796	09:19:16.276	00:00:04.796	287	106,783	717,6476	0,7316098	0,8702974	491,0077	3,066266	0	-285,9086	830,5883	0,5857558	0,7484547	495,7989	3,33652	0	11	-90	774						Untertest4.avi	0	880	547	72	111	-172	670	900	0	Content		-162	663	4796136	3108850012
4813	09:19:16.293	00:00:04.812	288	101,9426	678,0583	0,7319901	0,8706563	491,0024	2,966012	0	-280,7121	823,6213	0,5862854	0,7482753	495,7989	3,327574	0	11	-89	751						Untertest4.avi	0	880	547	72	111	-172	670	900	0	Content		-161	640	4812757	3108866633
4830	09:19:16.310	00:00:04.829	289	72,42143	695,1746	0,7317823	0,8709785	491,1056	2,973724	0	-276,5365	824,9231	0,5713876	0,7482613	444,587	3,321519	0	11	-102	760						Untertest4.avi	0	880	547	72	111	-172	670	900	0	Content		-174	649	4829500	3108883376
4846	09:19:16.326	00:00:04.846	290	1,531431	741,2834	0,7399297	0,8719357	434,4154	2,954504	0	-1024	-768	-1	-1	-1	-1	4	11	2	741						Untertest4.avi	0	880	547	72	111	-172	670	900	0	Content		-70	630	4846120	3108899996
4863	09:19:16.343	00:00:04.862	291	-0,003698805	740,6923	0,7402118	0,8723112	434,4154	2,972526	0	-214,1247	806,3416	0,5737957	0,7481911	448,9968	3,043222	0	11	-107	774						Untertest4.avi	0	880	547	72	111	-172	670	900	0	Content		-179	663	4862742	3108916618
4879	09:19:16.359	00:00:04.879	292	12,19968	745,0575	0,7404934	0,8727345	434,4154	2,933897	0	-210,6355	821,4635	0,5740786	0,74817	448,9968	2,99305	0	11	-99	783						Untertest4.avi	0	880	547	72	111	-172	670	900	0	Content		-171	672	4879361	3108933237
4896	09:19:16.376	00:00:04.895	293	10,83258	737,8962	0,7405396	0,8729016	435,5793	2,944986	0	-210,6355	821,4635	0,5719259	0,7481486	441,5844	2,99305	0	11	-100	780						Untertest4.avi	0	880	547	72	111	-172	670	900	0	Content		-172	669	4895980	3108949856
4913	09:19:16.393	00:00:04.913	294	12,49517	747,5687	0,7407537	0,8730448	435,5793	2,916457	0	-222,3799	821,8639	0,5722957	0,7480294	441,5844	3,016581	0	11	-105	785						Untertest4.avi	0	880	547	72	111	-172	670	900	0	Content		-177	674	4913295	3108967171
4930	09:19:16.410	00:00:04.929	295	24,59505	737,3276	0,7409536	0,8729242	435,5793	2,886914	0	-219,3875	819,9888	0,5725057	0,747627	441,5844	3,010021	0	11	-97	779						Untertest4.avi	0	880	547	72	111	-172	670	900	0	Content		-169	668	4929928	3108983804
4947	09:19:16.427	00:00:04.946	296	13,3981	735,0942	0,7417099	0,8724816	432,7356	2,944869	0	-224,2747	819,9584	0,5729995	0,7472472	442,2293	3,019751	0	11	-105	778						Untertest4.avi	0	880	547	72	111	-172	670	900	0	Content		-177	667	4946533	3109000409
4963	09:19:16.443	00:00:04.962	297	110,776	691,0894	0,7348253	0,871317	491,1967	3,042169	0	-204,1387	822,8212	0,5735363	0,746576	442,2293	2,968761	0	11	-47	757						Untertest4.avi	0	880	547	72	111	-172	670	900	0	Content		-119	646	4962710	3109016586
4979	09:19:16.459	00:00:04.979	298	17,54798	742,2617	0,7429579	0,8708702	432,7356	2,892618	0	-199,0623	832,5951	0,5741856	0,7459508	442,2293	2,955517	0	11	-91	787						Untertest4.avi	0	880	547	72	111	-172	670	900	0	Content		-163	676	4979277	3109033153
4996	09:19:16.476	00:00:04.995	299	16,33961	740,4606	0,7435873	0,8702248	435,3557	2,933616	0	-193,9859	834,9399	0,5756679	0,7455145	443,7979	2,942274	0	11	-89	788						Untertest4.avi	0	880	547	72	111	-172	670	900	0	Content		-161	677	4995910	3109049786
5013	09:19:16.493	00:00:05.013	300	20,38786	741,0287	0,7446646	0,8695443	435,3557	2,900356	0	-205,8412	817,5917	0,5767419	0,744971	443,7979	2,959664	0	11	-93	779						Untertest4.avi	0	880	547	72	111	-172	670	900	0	Content		-165	668	5013142	3109067018
5029	09:19:16.509	00:00:05.029	301	20,19258	746,913	0,7458497	0,8691806	435,3557	2,928047	0	-204,6998	822,9967	0,5778517	0,7447844	443,7979	2,979339	0	11	-92	785						Untertest4.avi	0	880	547	72	111	-172	670	900	0	Content		-164	674	5029316	3109083192
5046	09:19:16.526	00:00:05.045	302	16,36859	744,3269	0,7467949	0,8690982	436,6179	2,891323	0	-203,5584	816,9292	0,5789023	0,7447597	443,6745	2,983368	0	11	-94	781						Untertest4.avi	0	880	547	72	111	-172	670	900	0	Content		-166	670	5045939	3109099815
5063	09:19:16.543	00:00:05.062	303	12,76111	741,8136	0,7478026	0,8694867	436,6179	2,927869	0	-214,7581	808,8278	0,5799521	0,7448704	443,6745	3,02245	0	11	-101	775						Untertest4.avi	0	880	547	72	111	-172	670	900	0	Content		-173	664	5062560	3109116436
5080	09:19:16.560	00:00:05.079	304	101,3619	788,6025	0,7419186	0,8693228	491,0352	3,037155	0	-1024	-768	-1	-1	-1	-1	4	11	101	789						Untertest4.avi	0	880	547	72	111	-172	670	900	0	Content		29	678	5079749	3109133625
5096	09:19:16.576	00:00:05.096	305	24,93864	752,9197	0,7419763	0,8700564	490,7434	3,187748	0	-1024	-768	-1	-1	-1	-1	4	11	25	753						Untertest4.avi	0	880	547	72	111	-172	670	900	0	Content		-47	642	5096493	3109150369
5113	09:19:16.593	00:00:05.113	306	17,79827	745,6435	0,7498648	0,8715076	434,0522	2,937056	0	-218,2015	810,0583	0,5818941	0,7463283	443,6745	2,985461	0	11	-100	778						Untertest4.avi	0	880	547	72	111	-172	670	900	0	Content		-172	667	5113110	3109166986
5129	09:19:16.609	00:00:05.129	307	8,221689	744,7008	0,7501018	0,8724137	434,0522	2,960078	0	-214,0415	824,3438	0,5820716	0,7468494	443,6745	2,971448	0	11	-103	785						Untertest4.avi	0	880	547	72	111	-172	670	900	0	Content		-175	674	5129163	3109183039
5146	09:19:16.626	00:00:05.145	308	24,82552	732,838	0,7500796	0,8734838	434,0522	2,817479	0	-184,2381	820,8437	0,5820997	0,7475455	443,6745	2,867066	0	11	-80	777						Untertest4.avi	0	880	547	72	111	-172	670	900	0	Content		-152	666	5145864	3109199740
5163	09:19:16.643	00:00:05.162	309	12,85551	743,5933	0,7499943	0,8745521	432,3912	2,857225	0	-171,5304	817,3438	0,5794498	0,7486636	435,9201	2,82293	0	11	-79	780						Untertest4.avi	0	880	547	72	111	-172	670	900	0	Content		-151	669	5162522	3109216398
5180	09:19:16.660	00:00:05.179	310	19,75996	721,4958	0,7494861	0,8754679	432,3912	2,785809	0	-215,1265	805,7227	0,5789697	0,7490872	435,9201	2,980542	0	11	-98	764						Untertest4.avi	0	880	547	72	111	-172	670	900	0	Content		-170	653	5179717	3109233593
5196	09:19:16.676	00:00:05.196	311	10,43662	654,5283	0,748773	0,8751472	432,3912	2,865792	0	-188,7046	711,5281	0,578498	0,7484823	435,9201	2,857214	0	12	-89	683						Untertest4.avi	0	880	547	72	111	-183	531	432	0	Content		-161	572	5196336	3109250212
5213	09:19:16.693	00:00:05.212	312	4,641646	562,7752	0,7405691	0,8749698	488,4331	3,205011	0	-205,8023	664,1695	0,5797357	0,7487419	442,379	3,042465	0	12	-101	613						Untertest4.avi	0	880	547	72	111	-183	531	432	0	Content		-173	502	5212961	3109266837
5229	09:19:16.709	00:00:05.229	313	77,15092	552,4353	0,7407473	0,87595	487,9955	3,047507	0	-197,5117	677,7301	0,5789794	0,7496038	442,379	2,964689	0	12	-60	615						Untertest4.avi	0	880	547	72	111	-183	531	432	0	Content		-132	504	5229133	3109283009
5246	09:19:16.726	00:00:05.245	314	-9,230304	614,3005	0,7474948	0,8752196	431,7917	2,864663	0	-201,0492	672,2158	0,578388	0,748584	442,379	2,939227	0	12	-105	643						Untertest4.avi	0	880	547	72	111	-183	531	432	0	Content		-177	532	5245700	3109299576
5262	09:19:16.742	00:00:05.262	315	-32,36881	625,1801	0,7472379	0,8735918	431,6745	2,948001	0	-196,7013	679,4181	0,5788152	0,7477113	444,6833	2,913766	0	12	-115	652						Untertest4.avi	0	880	547	72	111	-183	531	432	0	Content		-187	541	5262375	3109316251
5280	09:19:16.760	00:00:05.279	316	-11,7231	608,9124	0,7469561	0,8724514	431,6745	2,869332	0	-1024	-768	-1	-1	-1	-1	4	12	-12	609						Untertest4.avi	0	880	547	72	111	-183	531	432	0	Content		-84	498	5279564	3109333440
5296	09:19:16.776	00:00:05.296	317	87,10489	636,7603	0,7397727	0,8708487	488,0772	2,858079	0	-215,5558	670,154	0,5778298	0,746112	444,6833	2,943659	0	12	-64	653						Untertest4.avi	0	880	547	72	111	-183	531	432	0	Content		-136	542	5296185	3109350061
5313	09:19:16.793	00:00:05.312	318	-21,75168	622,6167	0,7468801	0,8702816	429,9315	2,90998	0	-215,5558	670,154	0,5752338	0,7455856	437,6049	2,943659	0	12	-119	646						Untertest4.avi	0	880	547	72	111	-183	531	432	0	Content		-191	535	5312929	3109366805
5329	09:19:16.809	00:00:05.328	319	-26,36481	613,9446	0,7466727	0,8692583	429,9314	2,866785	0	-202,8767	670,8691	0,574922	0,7448639	437,6049	2,845562	0	12	-115	642						Untertest4.avi	0	880	547	72	111	-183	531	432	0	Content		-187	531	5328970	3109382846
5346	09:19:16.826	00:00:05.345	320	-7,066191	611,3868	0,7465721	0,8683707	429,9314	2,760382	0	-197,5449	674,5936	0,5746526	0,7441719	437,6049	2,812408	0	12	-102	643						Untertest4.avi	0	880	547	72	111	-183	531	432	0	Content		-174	532	5345607	3109399483
5362	09:19:16.842	00:00:05.362	321	-20,06036	619,3884	0,7461668	0,8675727	432,0568	2,86311	0	-207,2916	669,0472	0,5757046	0,7437016	441,1848	2,982911	0	12	-114	644						Untertest4.avi	0	880	547	72	111	-183	531	432	0	Content		-186	533	5362225	3109416101
5379	09:19:16.859	00:00:05.379	322	-16,175	615,3986	0,7460551	0,8667791	432,0568	2,806171	0	-224,5329	668,9831	0,575464	0,7430689	441,1848	2,874204	0	12	-120	642						Untertest4.avi	0	880	547	72	111	-183	531	432	0	Content		-192	531	5379413	3109433289
5395	09:19:16.875	00:00:05.395	323	-11,63702	608,644	0,7460244	0,8662679	432,0568	2,823273	0	-216,9815	667,131	0,5753667	0,7427076	441,1848	2,872386	0	12	-114	638						Untertest4.avi	0	880	547	72	111	-183	531	432	0	Content		-186	527	5395467	3109449343
5412	09:19:16.892	00:00:05.412	324	-17,23138	626,9839	0,7462747	0,86573	430,1053	2,87782	0	-1024	-768	-1	-1	-1	-1	4	12	-17	627						Untertest4.avi	0	880	547	72	111	-183	531	432	0	Content		-89	516	5412337	3109466213
5429	09:19:16.909	00:00:05.428	325	-6,803075	610,944	0,7462311	0,8654473	430,1052	2,771692	0	-1024	-768	-1	-1	-1	-1	4	12	-7	611						Untertest4.avi	0	880	547	72	111	-183	531	432	0	Content		-79	500	5428957	3109482833
5446	09:19:16.926	00:00:05.446	326	-13,79394	612,3709	0,7462053	0,8651465	430,1052	2,81751	0	-211,9476	671,7457	0,5750887	0,7421829	441,1848	2,880211	0	12	-113	642						Untertest4.avi	0	880	547	72	111	-183	531	432	0	Content		-185	531	5446023	3109499899
5463	09:19:16.943	00:00:05.462	327	-11,32898	619,7864	0,7459812	0,8650047	431,3714	2,860498	0	-196,7106	670,6224	0,5734512	0,7424168	436,1674	2,970781	0	12	-104	645						Untertest4.avi	0	880	547	72	111	-183	531	432	0	Content		-176	534	5462644	3109516520
5479	09:19:16.959	00:00:05.479	328	-11,76979	613,5026	0,745917	0,8649061	431,3713	2,780428	0	-203,7425	670,7382	0,5732515	0,7424592	436,1674	2,824106	0	12	-108	642						Untertest4.avi	0	880	547	72	111	-183	531	432	0	Content		-180	531	5479388	3109533264
5495	09:19:16.975	00:00:05.495	329	2,730657	611,3038	0,7457696	0,864844	431,3713	2,755973	0	-278,9261	630,9714	0,5900778	0,7429867	491,2429	3,246893	0	12	-138	621						Untertest4.avi	0	880	547	72	111	-183	531	432	0	Content		-210	510	5495382	3109549258
5512	09:19:16.992	00:00:05.512	330	-12,16641	617,6724	0,7455552	0,8648229	431,3023	2,886036	0	-265,3514	624,9865	0,5736275	0,7430606	438,2853	3,221668	0	12	-139	621						Untertest4.avi	0	880	547	72	111	-183	531	432	0	Content		-211	510	5512000	3109565876
5529	09:19:17.009	00:00:05.528	331	-17,27529	617,1135	0,7452964	0,8650091	431,3023	2,777588	0	-204,9866	677,1429	0,5733101	0,7431411	438,2853	2,801107	0	12	-111	647						Untertest4.avi	0	880	547	72	111	-183	531	432	0	Content		-183	536	5528805	3109582681
5545	09:19:17.025	00:00:05.545	332	-0,8697792	610,9585	0,74507	0,8653809	431,3023	2,765579	0	-216,8437	678,4978	0,5729535	0,7436174	438,2853	2,801871	0	12	-109	645						Untertest4.avi	0	880	547	72	111	-183	531	432	0	Content		-181	534	5545424	3109599300
5562	09:19:17.042	00:00:05.562	333	-15,15302	611,5245	0,7446858	0,8656599	431,2974	2,781289	0	-283,7057	634,708	0,5883284	0,7445163	490,9565	3,248576	0	12	-149	623						Untertest4.avi	0	880	547	72	111	-183	531	432	0	Content		-221	512	5562046	3109615922
5579	09:19:17.059	00:00:05.578	334	-4,814842	612,6448	0,7442992	0,8662572	431,2974	2,693045	0	-303,2062	668,0938	0,5884641	0,7450641	491,1904	3,143034	0	12	-154	640						Untertest4.avi	0	880	547	72	111	-183	531	432	0	Content		-226	529	5578738	3109632614
5595	09:19:17.075	00:00:05.595	335	-20,58087	615,1152	0,7438815	0,866848	431,2974	2,752746	0	-248,8606	629,0438	0,5880917	0,7457204	491,0938	3,133793	0	12	-135	622						Untertest4.avi	0	880	547	72	111	-183	531	432	0	Content		-207	511	5595353	3109649229
5612	09:19:17.092	00:00:05.611	336	-13,14553	620,6043	0,7432985	0,8678772	432,5338	2,783949	0	-242,1383	627,8812	0,5871016	0,7467483	491,1741	3,148899	0	12	-128	624						Untertest4.avi	0	880	547	72	111	-183	531	432	0	Content		-200	513	5611974	3109665850
5629	09:19:17.109	00:00:05.628	337	94,64107	644,6887	0,7357532	0,8690768	487,5945	2,860313	0	-287,5837	700,9788	0,5874265	0,7487703	491,3829	3,093255	0	13	-96	673						Untertest4.avi	0	880	547	72	111	-194	643	150	0	Content		-168	562	5628650	3109682526
5645	09:19:17.125	00:00:05.645	338	-7,985464	687,5774	0,7421288	0,8715165	432,5337	2,68646	0	-334,3856	763,8705	0,5872471	0,7514113	491,4899	3,123533	0	13	-171	726						Untertest4.avi	0	880	547	72	111	-194	643	150	0	Content		-243	615	5645271	3109699147
5662	09:19:17.142	00:00:05.662	339	-0,2879838	707,5172	0,7414105	0,8731141	431,7269	2,738879	0	-334,3856	763,8705	0,5861078	0,7534709	491,6433	3,123533	0	13	-167	736						Untertest4.avi	0	880	547	72	111	-194	643	150	0	Content		-239	625	5662018	3109715894
5679	09:19:17.159	00:00:05.678	340	89,98329	688,4431	0,7335507	0,8736176	488,564	2,91212	0	-294,4283	810,733	0,5859469	0,7547067	491,7924	3,042189	0	13	-102	750						Untertest4.avi	0	880	547	72	111	-194	643	150	0	Content		-174	639	5678638	3109732514
5695	09:19:17.175	00:00:05.695	341	70,19714	697,7006	0,7327727	0,8746417	488,8098	2,986101	0	-301,1677	815,5402	0,5852449	0,755908	491,9018	3,032979	0	13	-115	757						Untertest4.avi	0	880	547	72	111	-194	643	150	0	Content		-187	646	5695382	3109749258
5712	09:19:17.192	00:00:05.712	342	88,89453	699,1031	0,7319703	0,8757821	488,7308	2,93345	0	-315,215	824,0015	0,5844103	0,7577493	491,9018	3,062253	0	13	-113	762						Untertest4.avi	0	880	547	72	111	-194	643	150	0	Content		-185	651	5712002	3109765878
5729	09:19:17.209	00:00:05.728	343	82,36555	687,8629	0,7310027	0,8768818	489,1623	2,93526	0	-337,6142	814,7723	0,583467	0,7590889	491,9018	3,067169	0	13	-128	751						Untertest4.avi	0	880	547	72	111	-194	643	150	0	Content		-200	640	5728623	3109782499
5745	09:19:17.225	00:00:05.745	344	3,073636	722,8131	0,7373241	0,8781554	431,7269	2,65973	0	-357,6672	794,1534	0,5822265	0,760597	491,9018	3,089966	0	13	-177	758						Untertest4.avi	0	880	547	72	111	-194	643	150	0	Content		-249	647	5745372	3109799248
5762	09:19:17.242	00:00:05.761	345	-5,633828	718,2181	0,7358943	0,8788117	431,7269	2,655826	0	-228,3561	811,7935	0,5803729	0,7616567	493,308	2,759684	0	13	-117	765						Untertest4.avi	0	880	547	72	111	-194	643	150	0	Content		-189	654	5761992	3109815868
5779	09:19:17.259	00:00:05.778	346	-15,66678	704,2372	0,734246	0,8792	431,7269	2,676059	0	-248,5733	822,1923	0,5786403	0,763109	492,9357	2,863645	0	14	-132	763						Untertest4.avi	0	880	547	72	111	-250	625	849	0	Content		-204	652	5778610	3109832486
5795	09:19:17.275	00:00:05.795	347	-21,77642	707,6664	0,7320203	0,8795381	435,1888	2,733978	0	-332,0954	853,0872	0,5759197	0,7644067	493,7799	3,029506	0	14	-177	780						Untertest4.avi	0	880	547	72	111	-250	625	849	0	Content		-249	669	5795222	3109849098
5812	09:19:17.292	00:00:05.811	348	11,65069	702,1259	0,7299841	0,8799878	435,1887	2,556261	0	-324,9439	794,9303	0,5740813	0,7660494	494,3994	2,986816	0	14	-157	749						Untertest4.avi	0	880	547	72	111	-250	625	849	0	Content		-229	638	5811975	3109865851
5829	09:19:17.309	00:00:05.828	349	37,88815	696,4839	0,7201962	0,8799276	492,1489	2,985919	0	-370,5073	797,9929	0,5715131	0,767747	494,9207	2,991981	0	14	-166	747						Untertest4.avi	0	880	547	72	111	-250	625	849	0	Content		-238	636	5828594	3109882470
5845	09:19:17.325	00:00:05.845	350	-29,19078	694,5524	0,7172451	0,880952	492,496	3,031377	0	-373,759	780,8336	0,5684943	0,7698384	495,0323	2,987615	0	14	-201	738						Untertest4.avi	0	880	547	72	111	-250	625	849	0	Content		-273	627	5845216	3109899092
5862	09:19:17.342	00:00:05.861	351	31,55858	702,0085	0,7155609	0,8822395	493,0504	2,966068	0	-342,4373	772,7885	0,5666547	0,771841	495,6808	2,961847	0	14	-155	737						Untertest4.avi	0	880	547	72	111	-250	625	849	0	Content		-227	626	5861961	3109915837
5879	09:19:17.359	00:00:05.878	352	25,44183	693,5327	0,7135471	0,883489	493,7588	2,903383	0	-363,2439	771,1801	0,5645348	0,7736098	495,9656	3,044306	0	14	-169	732						Untertest4.avi	0	880	547	72	111	-250	625	849	0	Content		-241	621	5878584	3109932460
5895	09:19:17.375	00:00:05.895	353	30,78683	710,6388	0,711576	0,88445	494,2567	2,891711	0	-381,0185	771,4626	0,5625228	0,7750728	496,4909	3,056641	0	14	-175	741						Untertest4.avi	0	880	547	72	111	-250	625	849	0	Content		-247	630	5895206	3109949082
5912	09:19:17.392	00:00:05.911	354	37,69555	691,7646	0,7096089	0,8852444	494,7858	2,899135	0	-377,5093	758,1272	0,5606681	0,7762524	496,4602	3,067086	0	14	-170	725						Untertest4.avi	0	880	547	72	111	-250	625	849	0	Content		-242	614	5911952	3109965828
5929	09:19:17.409	00:00:05.928	355	31,05793	686,4792	0,7078921	0,8859117	494,1656	3,024264	0	-388,8532	760,4929	0,5588502	0,7770672	496,8265	2,996406	0	14	-179	723						Untertest4.avi	0	880	547	72	111	-250	625	849	0	Content		-251	612	5928575	3109982451
5945	09:19:17.425	00:00:05.945	356	3,05653	688,8129	0,7061085	0,8861037	495,4275	3,015751	0	-441,0557	755,8569	0,5572088	0,7776642	496,8763	2,999565	0	14	-219	722						Untertest4.avi	0	880	547	72	111	-250	625	849	0	Content		-291	611	5945195	3109999071
5962	09:19:17.442	00:00:05.961	357	13,98945	684,5967	0,7046813	0,8864694	495,2727	2,955087	0	-388,6995	748,043	0,5556449	0,7782209	497,4842	3,192547	0	14	-187	716						Untertest4.avi	0	880	547	72	111	-250	625	849	0	Content		-259	605	5961943	3110015819
5979	09:19:17.459	00:00:05.978	358	8,464159	685,2194	0,7033358	0,8868839	495,7572	3,009463	0	-342,6275	782,8716	0,554366	0,7787626	497,3094	2,98851	0	14	-167	734						Untertest4.avi	0	880	547	72	111	-250	625	849	0	Content		-239	623	5978564	3110032440
5995	09:19:17.475	00:00:05.995	359	9,324907	693,5771	0,7021446	0,8875161	495,9413	3,017182	0	-370,0584	759,9037	0,5530016	0,7797475	497,8554	3,104968	0	14	-180	727						Untertest4.avi	0	880	547	72	111	-250	625	849	0	Content		-252	616	5995185	3110049061
6012	09:19:17.492	00:00:06.011	360	4,150199	694,223	0,7011583	0,88861	495,9998	3,006577	0	-356,9201	751,8899	0,5520511	0,7810228	497,7659	3,071779	0	14	-176	723						Untertest4.avi	0	880	547	72	111	-250	625	849	0	Content		-248	612	6011805	3110065681
6029	09:19:17.509	00:00:06.028	361	-9,921863	694,6356	0,7002928	0,8900489	496,0645	3,063375	0	-355,0453	765,1682	0,5509307	0,7824087	497,4371	2,993835	0	14	-182	730						Untertest4.avi	0	880	547	72	111	-250	625	849	0	Content		-254	619	6028550	3110082426
6045	09:19:17.525	00:00:06.045	362	6,485383	687,8582	0,6995208	0,8917522	495,5801	3,012304	0	-339,2043	768,1377	0,550329	0,7838622	498,0388	3,0258	0	14	-166	728						Untertest4.avi	0	880	547	72	111	-250	625	849	0	Content		-238	617	6045170	3110099046
6062	09:19:17.542	00:00:06.061	363	7,049551	681,789	0,6988235	0,8933173	495,3166	3,026119	0	-341,9182	767,275	0,5494145	0,785463	497,4283	2,976764	0	14	-167	725						Untertest4.avi	0	880	547	72	111	-250	625	849	0	Content		-239	614	6061792	3110115668
6078	09:19:17.558	00:00:06.078	364	0,5432451	691,7103	0,6981232	0,894519	495,1784	3,043391	0	-331,8194	747,0671	0,5486783	0,7867475	497,0089	2,997908	0	14	-166	719						Untertest4.avi	0	880	547	72	111	-250	625	849	0	Content		-238	608	6078412	3110132288
6095	09:19:17.575	00:00:06.095	365	-11,35102	694,5146	0,6975555	0,8952479	495,0068	3,111443	0	-341,4489	765,4756	0,5480923	0,7873285	497,0177	3,061716	0	14	-176	730						Untertest4.avi	0	880	547	72	111	-250	625	849	0	Content		-248	619	6095160	3110149036
6112	09:19:17.592	00:00:06.111	366	3,553468	680,7712	0,6971035	0,8953489	494,8263	3,078656	0	-368,6296	754,3633	0,5475937	0,7873327	496,765	3,172345	0	14	-183	718						Untertest4.avi	0	880	547	72	111	-250	625	849	0	Content		-255	607	6111780	3110165656
6129	09:19:17.609	00:00:06.128	367	-9,168025	685,1912	0,6967703	0,8950382	494,7116	3,086537	0	-366,4396	761,5901	0,5472947	0,7868987	496,5359	3,177417	0	14	-188	723						Untertest4.avi	0	880	547	72	111	-250	625	849	0	Content		-260	612	6128538	3110182414
6145	09:19:17.625	00:00:06.145	368	-17,92393	689,838	0,6965994	0,8943743	494,3333	3,17557	0	-372,7869	759,3937	0,547138	0,7861535	496,4242	3,228943	0	14	-195	725						Untertest4.avi	0	880	547	72	111	-250	625	849	0	Content		-267	614	6145147	3110199023
6162	09:19:17.642	00:00:06.161	369	2,531544	684,6111	0,6965528	0,8934685	494,342	3,118721	0	-388,7914	765,2983	0,5470942	0,7852506	496,3144	3,228226	0	14	-193	725						Untertest4.avi	0	880	547	72	111	-250	625	849	0	Content		-265	614	6161769	3110215645
6178	09:19:17.658	00:00:06.178	370	-19,29965	688,7246	0,6966178	0,8925791	494,4377	3,203096	0	-391,7762	768,4548	0,5471699	0,784371	496,2515	3,227591	0	14	-206	729						Untertest4.avi	0	880	547	72	111	-250	625	849	0	Content		-278	618	6178389	3110232265
6195	09:19:17.675	00:00:06.195	371	14,89735	692,516	0,6968216	0,891865	494,3588	3,187825	0	-375,8206	766,3091	0,5473653	0,7836061	496,1659	3,281448	0	14	-180	729						Untertest4.avi	0	880	547	72	111	-250	625	849	0	Content		-252	618	6195133	3110249009
6212	09:19:17.692	00:00:06.211	372	12,23386	692,0385	0,6969916	0,8912659	493,8665	3,227744	0	-380,2331	767,3864	0,5474283	0,7829558	496,2878	3,273335	0	14	-184	730						Untertest4.avi	0	880	547	72	111	-250	625	849	0	Content		-256	619	6211629	3110265505
6228	09:19:17.708	00:00:06.228	373	4,271082	695,0396	0,6971023	0,8908662	493,9471	3,241362	0	-385,5049	777,7354	0,5475083	0,7825933	496,1063	3,308531	0	14	-191	736						Untertest4.avi	0	880	547	72	111	-250	625	849	0	Content		-263	625	6228381	3110282257
6245	09:19:17.725	00:00:06.245	374	10,69179	700,5814	0,6970792	0,8904106	493,8995	3,237127	0	-368,5851	777,4651	0,5475243	0,7822915	496,0053	3,298769	0	14	-179	739						Untertest4.avi	0	880	547	72	111	-250	625	849	0	Content		-251	628	6245000	3110298876
6262	09:19:17.742	00:00:06.261	375	-4,770401	697,5114	0,6971252	0,8898457	493,6198	3,29676	0	-381,6721	775,7609	0,5475338	0,781787	496,0255	3,346033	0	14	-193	737						Untertest4.avi	0	880	547	72	111	-250	625	849	0	Content		-265	626	6261618	3110315494
6278	09:19:17.758	00:00:06.278	376	4,378002	700,9055	0,6971169	0,8889802	493,7911	3,288516	0	-379,7375	776,2169	0,5475251	0,7811207	496,1307	3,384776	0	14	-188	739						Untertest4.avi	0	880	547	72	111	-250	625	849	0	Content		-260	628	6278364	3110332240
6295	09:19:17.775	00:00:06.294	377	45,09668	696,967	0,6971518	0,8879616	493,7713	3,238741	0	-374,5134	766,6378	0,5475371	0,7802482	496,2333	3,388211	0	14	-165	732						Untertest4.avi	0	880	547	72	111	-250	625	849	0	Content		-237	621	6294986	3110348862
6312	09:19:17.792	00:00:06.311	378	25,14096	702,1624	0,6972139	0,8866517	493,9681	3,281123	0	-375,3033	787,8038	0,5475543	0,7791256	496,5041	3,365891	0	14	-175	745						Untertest4.avi	0	880	547	72	111	-250	625	849	0	Content		-247	634	6311605	3110365481
6328	09:19:17.808	00:00:06.328	379	28,40973	697,5662	0,6972755	0,885205	494,1186	3,310049	0	-383,1219	774,1088	0,5475509	0,7779616	496,4895	3,445408	0	14	-177	736						Untertest4.avi	0	880	547	72	111	-250	625	849	0	Content		-249	625	6328228	3110382104
6345	09:19:17.825	00:00:06.344	380	9,866892	702,3826	0,6972226	0,8833696	494,2671	3,378077	0	-375,1606	777,0449	0,5474933	0,7767233	496,966	3,474347	0	14	-183	740						Untertest4.avi	0	880	547	72	111	-250	625	849	0	Content		-255	629	6344846	3110398722
6362	09:19:17.842	00:00:06.361	381	26,65678	707,2411	0,6971654	0,881416	494,381	3,367589	0	-394,7297	779,4139	0,5473588	0,7753616	497,014	3,454302	0	14	-184	743						Untertest4.avi	0	880	547	72	111	-250	625	849	0	Content		-256	632	6361595	3110415471
6378	09:19:17.858	00:00:06.378	382	27,701	704,9153	0,6969231	0,8790365	494,7105	3,373271	0	-374,1877	790,903	0,5470683	0,7737876	497,4199	3,434244	0	14	-173	748						Untertest4.avi	0	880	547	72	111	-250	625	849	0	Content		-245	637	6378217	3110432093
6395	09:19:17.875	00:00:06.394	383	25,20117	704,7489	0,6966794	0,8763736	495,018	3,366769	0	-392,1111	782,697	0,5466197	0,7719309	497,5421	3,503265	0	14	-183	744						Untertest4.avi	0	880	547	72	111	-250	625	849	0	Content		-255	633	6394835	3110448711
6411	09:19:17.891	00:00:06.411	384	21,89615	712,4531	0,6963254	0,8732815	495,5807	3,340276	0	-397,8918	777,097	0,5461755	0,7699801	497,87	3,476206	0	14	-188	745						Untertest4.avi	0	880	547	72	111	-250	625	849	0	Content		-260	634	6411475	3110465351
6428	09:19:17.908	00:00:06.428	385	44,17752	740,4569	0,6959626	0,8701224	495,9335	3,217044	0	-392,8543	772,0743	0,5458252	0,7679335	498,4098	3,512175	0	14	-174	756						Untertest4.avi	0	880	547	72	111	-250	625	849	0	Content		-246	645	6428079	3110481955
6445	09:19:17.925	00:00:06.444	386	47,57081	711,061	0,6955186	0,8664977	495,9335	3,418383	0	-359,1158	774,4151	0,5452868	0,7654947	498,4098	3,514102	0	14	-156	743						Untertest4.avi	0	880	547	72	111	-250	625	849	0	Content		-228	632	6444701	3110498577
6461	09:19:17.941	00:00:06.461	387	43,93522	712,3156	0,6952012	0,8634629	495,9335	3,397993	0	-392,1138	785,8347	0,5450222	0,7635742	499,4585	3,550096	0	14	-174	749						Untertest4.avi	0	880	547	72	111	-250	625	849	0	Content		-246	638	6461459	3110515335
6478	09:19:17.958	00:00:06.477	388	51,01651	709,7015	0,6948813	0,8603351	495,9335	3,382053	0	-400,3607	784,1636	0,5446947	0,761502	499,8382	3,516319	0	14	-175	747						Untertest4.avi	0	880	547	72	111	-250	625	849	0	Content		-247	636	6477945	3110531821
6495	09:19:17.975	00:00:06.494	389	57,41421	722,9419	0,6945176	0,8570279	495,9335	3,324016	0	-401,0071	786,9992	0,5445037	0,7592009	500,3344	3,506933	0	14	-172	755						Untertest4.avi	0	880	547	72	111	-250	625	849	0	Content		-244	644	6494689	3110548565
6511	09:19:17.991	00:00:06.511	390	40,59061	720,191	0,6942345	0,853931	495,9335	3,37064	0	-372,2045	783,1554	0,5443314	0,7566583	500,3344	3,545134	0	14	-166	752						Untertest4.avi	0	880	547	72	111	-250	625	849	0	Content		-238	641	6511448	3110565324
6528	09:19:18.008	00:00:06.528	391	35,54277	718,985	0,6940633	0,8510875	495,9335	3,389899	0	-354,9624	786,5885	0,5441731	0,7547287	500,3344	3,59284	0	14	-160	753						Untertest4.avi	0	880	547	72	111	-250	625	849	0	Content		-232	642	6528173	3110582049
6545	09:19:18.025	00:00:06.544	392	51,7082	709,0662	0,6952276	0,849267	498,7184	3,217036	0	-369,1122	780,1071	0,544204	0,7530995	500,3344	3,545285	0	14	-159	745						Untertest4.avi	0	880	547	72	111	-250	625	849	0	Content		-231	634	6544870	3110598746
6561	09:19:18.041	00:00:06.561	393	-127,7867	729,3751	0,6759455	0,8464841	440,6042	3,15678	0	-426,3143	760,447	0,5313798	0,7518496	448,8893	3,211853	0	14	-277	745						Untertest4.avi	0	880	547	72	111	-250	625	849	0	Content		-349	634	6561421	3110615297
6578	09:19:18.058	00:00:06.578	394	-400,31	672,1136	0,6989294	0,8450165	500,2033	3,443624	0	-634,7156	735,1445	0,5331191	0,7506168	448,8893	3,133276	0	14	-518	704						Untertest4.avi	0	880	547	72	111	-250	625	849	0	Content		-590	593	6578031	3110631907
6595	09:19:18.075	00:00:06.594	395	-622,6607	639,0674	0,7009961	0,8437756	501,2501	3,440164	0	-1021,059	684,8664	0,5493291	0,7500679	502,819	3,442884	0	14	-822	662						Untertest4.avi	0	880	547	72	111	-250	625	849	0	Content		-894	551	6594534	3110648410
6611	09:19:18.091	00:00:06.611	396	-1038,111	585,564	0,7014564	0,842795	501,4137	3,488915	0	-942,7049	673,6216	0,5312818	0,7492704	434,9579	2,951041	0	14	-990	630						Untertest4.avi	0	880	547	72	111	-250	625	849	0	Content		-1062	519	6611279	3110665155
6628	09:19:18.108	00:00:06.627	397	-1145,059	568,5093	0,703995	0,8427299	501,9483	3,453153	0	-1503,644	603,979	0,5516276	0,7495652	503,5984	3,513211	0	15	-1324	586						Untertest4.avi	0	880	547	72	111	-1830	445	283	0	Content		-1396	475	6627901	3110681777
6644	09:19:18.124	00:00:06.644	398	-1411,826	560,8384	0,7048795	0,8430613	501,7825	3,435823	0	-1754,552	565,0494	0,5523622	0,7498502	503,9871	3,444669	0	15	-1583	563						Untertest4.avi	0	880	547	72	111	-1830	445	283	0	Content		-1655	452	6644407	3110698283
6661	09:19:18.141	00:00:06.661	399	-1539,08	560,4454	0,7054675	0,8435106	501,5515	3,412263	0	-1766,119	551,2193	0,5523222	0,7499309	503,8571	3,460917	0	15	-1653	556						Untertest4.avi	0	880	547	72	111	-1830	445	283	0	Content		-1725	445	6661016	3110714892
6678	09:19:18.158	00:00:06.677	400	-1586,402	552,5277	0,705575	0,8441944	501,6599	3,409122	0	-1719,38	562,2112	0,5519212	0,750398	503,7655	3,455484	0	15	-1653	557						Untertest4.avi	0	880	547	72	111	-1830	445	283	0	Content		-1725	446	6677639	3110731515
6694	09:19:18.174	00:00:06.694	401	-1623,233	559,6793	0,7052961	0,8450068	501,5303	3,366818	0	-1730,673	556,3564	0,5514259	0,7514321	503,6857	3,409533	0	15	-1677	558						Untertest4.avi	0	880	547	72	111	-1830	445	283	0	Content		-1749	447	6694395	3110748271
6711	09:19:18.191	00:00:06.711	402	-1669,241	581,0306	0,7048872	0,8461515	501,5303	3,337981	0	-2746,373	469,1121	0,5483534	0,7526346	504,6752	3,58895	0	15	-2208	525						Untertest4.avi	0	880	547	72	111	-1830	445	283	0	Content		-2280	414	6711004	3110764880
6728	09:19:18.208	00:00:06.727	403	-1641,684	593,0345	0,7043421	0,8469411	501,5303	3,375584	0	-2638,716	449,9611	0,547542	0,7541834	504,5936	3,565865	0	15	-2140	521						Untertest4.avi	0	880	547	72	111	-1830	445	283	0	Content		-2212	410	6727749	3110781625
6744	09:19:18.224	00:00:06.744	404	-995,65	665,4857	0,7216222	0,8478677	383,0405	2,586947	0	-2556,823	466,0604	0,5467578	0,7556987	504,3232	3,594975	0	15	-1776	566						Untertest4.avi	0	880	547	72	111	-1830	445	283	0	Content		-1848	455	6744383	3110798259
6761	09:19:18.241	00:00:06.760	405	-993,4682	656,7866	0,7207874	0,8480128	385,2362	2,669607	0	-2500,527	482,0711	0,546092	0,7568369	504,0499	3,572911	0	15	-1747	569						Untertest4.avi	0	880	547	72	111	-1830	445	283	0	Content		-1819	458	6760992	3110814868
6778	09:19:18.258	00:00:06.777	406	-1047,507	654,9603	0,7199869	0,8476701	387,913	2,692172	0	-2497,699	488,7547	0,5456352	0,7575424	503,8865	3,596395	0	15	-1773	572						Untertest4.avi	0	880	547	72	111	-1830	445	283	0	Content		-1845	461	6777740	3110831616
6794	09:19:18.274	00:00:06.794	407	-983,361	674,6384	0,7205516	0,8464459	384,7654	2,690965	0	-2566,192	466,9602	0,5451817	0,7575958	503,6904	3,648238	0	15	-1775	571						Untertest4.avi	0	880	547	72	111	-1830	445	283	0	Content		-1847	460	6794370	3110848246
6811	09:19:18.291	00:00:06.810	408	-903,2363	661,2472	0,7224267	0,8458699	377,1567	2,629118	0	-2567,704	466,6982	0,5448844	0,7572236	503,7065	3,669711	0	15	-1735	564						Untertest4.avi	0	880	547	72	111	-1830	445	283	0	Content		-1807	453	6810982	3110864858
6828	09:19:18.308	00:00:06.827	409	-942,1845	644,207	0,7218167	0,8441322	381,0678	2,647038	0	-2685,165	454,9262	0,5448532	0,7566364	503,7132	3,701378	0	15	-1814	550						Untertest4.avi	0	880	547	72	111	-1830	445	283	0	Content		-1886	439	6827603	3110881479
6844	09:19:18.324	00:00:06.844	410	-919,5657	637,0438	0,7223383	0,8422884	378,4514	2,691881	0	-2608,066	451,5473	0,5447121	0,7561758	503,6782	3,711311	0	15	-1764	544						Untertest4.avi	0	880	547	72	111	-1830	445	283	0	Content		-1836	433	6844358	3110898234
6861	09:19:18.341	00:00:06.860	411	-946,5878	642,8788	0,7221057	0,8405288	378,6789	2,722868	0	-2642,215	465,9677	0,5442063	0,7557685	503,7732	3,69399	0	15	-1794	554						Untertest4.avi	0	880	547	72	111	-1830	445	283	0	Content		-1866	443	6860969	3110914845
6878	09:19:18.358	00:00:06.877	412	-963,8446	635,6278	0,7205866	0,8387261	382,2083	2,708068	0	-2510,396	472,2827	0,5435418	0,7557098	503,6204	3,63442	0	15	-1737	554						Untertest4.avi	0	880	547	72	111	-1830	445	283	0	Content		-1809	443	6877590	3110931466
6894	09:19:18.374	00:00:06.894	413	-964,689	640,4377	0,7198356	0,8370973	379,8817	2,725821	0	-2541,324	467,2032	0,5418081	0,7560433	503,3485	3,713389	0	15	-1753	554						Untertest4.avi	0	880	547	72	111	-1830	445	283	0	Content		-1825	443	6894213	3110948089
6911	09:19:18.391	00:00:06.910	414	-973,8692	627,8077	0,7176011	0,8355307	383,288	2,757606	0	-2582,352	458,5506	0,5396249	0,7567562	503,3793	3,715669	0	16	-1778	543						Untertest4.avi	0	880	547	72	111	-1778	448	166	0	Content		-1850	432	6910833	3110964709
6927	09:19:18.407	00:00:06.927	415	-945,9683	635,4117	0,7161325	0,833885	381,6767	2,791286	0	-2521,989	457,5843	0,5373942	0,7578632	502,7914	3,763528	0	16	-1734	546						Untertest4.avi	0	880	547	72	111	-1778	448	166	0	Content		-1806	435	6927452	3110981328
6944	09:19:18.424	00:00:06.944	416	-960,631	635,8273	0,7140113	0,8320425	382,6168	2,830699	0	-2503,716	484,4308	0,5352094	0,7588844	502,6224	3,696081	0	16	-1732	560						Untertest4.avi	0	880	547	72	111	-1778	448	166	0	Content		-1804	449	6944023	3110997899
6961	09:19:18.441	00:00:06.960	417	-943,0064	630,4855	0,7131248	0,8297628	378,8172	2,769449	0	-2211,875	498,6847	0,5335061	0,7598549	502,6441	3,712949	0	16	-1577	565						Untertest4.avi	0	880	547	72	111	-1778	448	166	0	Content		-1649	454	6960821	3111014697
6977	09:19:18.457	00:00:06.977	418	-944,9359	633,9852	0,7114309	0,8270928	380,3091	2,774898	0	-2466,715	463,4768	0,5310551	0,7606775	502,1634	3,750998	0	16	-1706	549						Untertest4.avi	0	880	547	72	111	-1778	448	166	0	Content		-1778	438	6977445	3111031321
6994	09:19:18.474	00:00:06.994	419	-939,8841	640,8329	0,7110245	0,8239323	376,9579	2,737279	0	-2580,611	476,4931	0,5293959	0,7611635	501,998	3,731046	0	16	-1760	559						Untertest4.avi	0	880	547	72	111	-1778	448	166	0	Content		-1832	448	6994191	3111048067
7011	09:19:18.491	00:00:07.010	420	-937,376	645,8567	0,7104169	0,8206512	376,3217	2,756215	0	-2550,646	485,9528	0,5282635	0,7615587	501,6451	3,760651	0	16	-1744	566						Untertest4.avi	0	880	547	72	111	-1778	448	166	0	Content		-1816	455	7010634	3111064510
7027	09:19:18.507	00:00:07.027	421	-827,6048	648,6125	0,7126892	0,8175187	364,8611	2,666996	0	-2540,952	482,3549	0,527514	0,7618083	502,4198	3,735342	0	16	-1684	565						Untertest4.avi	0	880	547	72	111	-1778	448	166	0	Content		-1756	454	7027379	3111081255
7044	09:19:18.524	00:00:07.043	422	-919,0707	606,7062	0,7080749	0,8133777	386,2001	2,806866	0	-1885,584	516,5175	0,5282307	0,7614592	501,8784	3,620541	0	16	-1402	562						Untertest4.avi	0	880	547	72	111	-1778	448	166	0	Content		-1474	451	7043999	3111097875
7061	09:19:18.541	00:00:07.060	423	-1266,58	435,5809	0,6900055	0,8074318	495,4495	3,633923	0	-1506,269	419,4224	0,5272697	0,7600269	500,7854	3,649175	0	16	-1386	428						Untertest4.avi	0	880	547	72	111	-1778	448	166	0	Content		-1458	317	7060676	3111114552
7077	09:19:18.557	00:00:07.077	424	-1069,384	376,9496	0,6889418	0,8026382	494,4992	3,638558	0	-1266,892	348,9099	0,5258777	0,7590168	499,9343	3,591793	0	17	-1168	363						Untertest4.avi	0	880	547	72	111	-321	497	484	0	Content		-1240	252	7077299	3111131175
7094	09:19:18.574	00:00:07.093	425	-888,1623	354,8941	0,6877545	0,7986555	493,5944	3,620817	0	-1037,654	341,7974	0,5244699	0,7586132	500,1284	3,678165	0	17	-963	348						Untertest4.avi	0	880	547	72	111	-321	497	484	0	Content		-1035	237	7093918	3111147794
7111	09:19:18.591	00:00:07.110	426	-740,868	352,2499	0,6866833	0,7955102	493,1714	3,614192	0	-888,0861	259,6292	0,5231593	0,7588183	499,6824	3,422651	0	17	-814	306						Untertest4.avi	0	880	547	72	111	-321	497	484	0	Content		-886	195	7110662	3111164538
7127	09:19:18.607	00:00:07.127	427	-648,2711	364,2567	0,6848846	0,7928594	492,7375	3,678566	0	-736,3087	316,5129	0,5218495	0,7593268	499,9181	3,541723	0	17	-692	340						Untertest4.avi	0	880	547	72	111	-321	497	484	0	Content		-764	229	7127158	3111181034
7144	09:19:18.624	00:00:07.143	428	-524,9994	398,8571	0,6836976	0,7904953	492,7517	3,702528	0	-694,6265	384,0217	0,5208274	0,7602186	499,3235	3,669893	0	17	-610	391						Untertest4.avi	0	880	547	72	111	-321	497	484	0	Content		-682	280	7143782	3111197658
7161	09:19:18.641	00:00:07.160	429	-416,9782	419,3072	0,6826033	0,7884725	492,1464	3,700381	0	-616,9957	398,0141	0,5199111	0,7612777	499,0969	3,689397	0	17	-517	409						Untertest4.avi	0	880	547	72	111	-321	497	484	0	Content		-589	298	7160526	3111214402
7177	09:19:18.657	00:00:07.177	430	-309,24	500,451	0,6819175	0,7867137	491,9864	3,701394	0	-421,9092	466,5466	0,5196952	0,7624394	499,301	3,662979	0	17	-366	483						Untertest4.avi	0	880	547	72	111	-321	497	484	0	Content		-438	372	7177150	3111231026
7194	09:19:18.674	00:00:07.193	431	-211,0326	526,4069	0,6810331	0,7853267	492,2066	3,620612	0	-370,1258	516,8385	0,5189817	0,7634783	499,4728	3,610209	0	17	-291	522						Untertest4.avi	0	880	547	72	111	-321	497	484	0	Content		-363	411	7193768	3111247644
7211	09:19:18.691	00:00:07.210	432	-176,9047	578,7522	0,6798949	0,7839329	491,9503	3,619579	0	-352,7525	563,3301	0,5183356	0,7647839	499,5698	3,638875	0	17	-265	571						Untertest4.avi	0	880	547	72	111	-321	497	484	0	Content		-337	460	7210514	3111264390
7227	09:19:18.707	00:00:07.227	433	-145,3833	607,982	0,6791451	0,7828159	491,7418	3,632558	0	-357,5071	599,4283	0,5178548	0,7658724	499,6871	3,67036	0	17	-251	604						Untertest4.avi	0	880	547	72	111	-321	497	484	0	Content		-323	493	7227136	3111281012
7244	09:19:18.724	00:00:07.243	434	-117,2502	611,0362	0,6788644	0,781563	491,6054	3,655893	0	-353,1519	592,3302	0,5175892	0,7666806	499,6009	3,663198	0	17	-235	602						Untertest4.avi	0	880	547	72	111	-321	497	484	0	Content		-307	491	7243756	3111297632
7260	09:19:18.740	00:00:07.260	435	-118,1756	621,367	0,6786604	0,7804779	491,3491	3,692475	0	-364,2599	596,7591	0,5173578	0,7676404	499,6612	3,676508	0	17	-241	609						Untertest4.avi	0	880	547	72	111	-321	497	484	0	Content		-313	498	7260384	3111314260
7278	09:19:18.758	00:00:07.277	436	-126,8029	619,1976	0,6786299	0,7798347	491,1695	3,688902	0	-368,2414	596,7509	0,5172971	0,7687428	499,6651	3,667656	0	17	-248	608						Untertest4.avi	0	880	547	72	111	-321	497	484	0	Content		-320	497	7277808	3111331684
7295	09:19:18.775	00:00:07.294	437	-115,4829	620,5432	0,6788066	0,7793428	490,5407	3,711289	0	-370,9511	584,3024	0,5173792	0,7698719	499,4272	3,643519	0	17	-243	602						Untertest4.avi	0	880	547	72	111	-321	497	484	0	Content		-315	491	7294552	3111348428
7311	09:19:18.791	00:00:07.311	438	-111,7285	630,98	0,679042	0,7787839	490,7801	3,650206	0	-354,0317	589,5696	0,5176943	0,7708435	499,4634	3,613683	0	17	-233	610						Untertest4.avi	0	880	547	72	111	-321	497	484	0	Content		-305	499	7311177	3111365053
7328	09:19:18.808	00:00:07.327	439	-112,271	626,9484	0,679499	0,7783744	490,3994	3,703369	0	-352,9506	597,5536	0,518136	0,7717872	499,3094	3,650044	0	17	-233	612						Untertest4.avi	0	880	547	72	111	-321	497	484	0	Content		-305	501	7327801	3111381677
7345	09:19:18.825	00:00:07.344	440	-75,01817	627,7686	0,6800534	0,7780689	490,1067	3,646859	0	-345,7003	582,3496	0,5187302	0,7727536	498,5826	3,610055	0	17	-210	605						Untertest4.avi	0	880	547	72	111	-321	497	484	0	Content		-282	494	7344550	3111398426
7361	09:19:18.841	00:00:07.361	441	-153,9326	621,3091	0,6797292	0,7778538	490,1051	3,697357	0	-431,4856	586,6841	0,5184789	0,7732457	499,2352	3,727696	0	17	-293	604						Untertest4.avi	0	880	547	72	111	-321	497	484	0	Content		-365	493	7361176	3111415052
7378	09:19:18.858	00:00:07.377	442	-148,2629	621,7516	0,6801918	0,7776	489,715	3,677943	0	-366,4075	624,8063	0,5321238	0,7741404	443,6461	3,348131	0	17	-257	623						Untertest4.avi	0	880	547	72	111	-321	497	484	0	Content		-329	512	7377802	3111431678
7395	09:19:18.875	00:00:07.394	443	-131,9221	626,2725	0,6805323	0,7772818	489,5943	3,648826	0	-369,679	621,3028	0,5319882	0,7745784	446,0184	3,326365	0	17	-251	624						Untertest4.avi	0	880	547	72	111	-321	497	484	0	Content		-323	513	7394558	3111448434
7411	09:19:18.891	00:00:07.411	444	-69,24055	633,8979	0,6814339	0,7768921	489,3812	3,543226	0	-384,5959	613,1199	0,532411	0,7748455	446,0184	3,29598	0	17	-227	624						Untertest4.avi	0	880	547	72	111	-321	497	484	0	Content		-299	513	7411181	3111465057
7428	09:19:18.908	00:00:07.427	445	-70,05821	631,7748	0,6817356	0,7765254	489,2369	3,528731	0	-381,984	620,6922	0,5327652	0,7748323	446,0184	3,267952	0	17	-226	626						Untertest4.avi	0	880	547	72	111	-321	497	484	0	Content		-298	515	7427799	3111481675
7445	09:19:18.925	00:00:07.444	446	-49,94772	630,4326	0,6819823	0,7762439	489,3392	3,48504	0	-385,0366	623,4213	0,5331147	0,7747294	446,0184	3,213253	0	17	-217	627						Untertest4.avi	0	880	547	72	111	-321	497	484	0	Content		-289	516	7444552	3111498428
7461	09:19:18.941	00:00:07.461	447	-83,8289	627,1334	0,6821309	0,7759654	489,3745	3,615459	0	-392,8627	618,4148	0,5332989	0,774708	446,0184	3,232333	0	17	-238	623						Untertest4.avi	0	880	547	72	111	-321	497	484	0	Content		-310	512	7461052	3111514928
7478	09:19:18.958	00:00:07.477	448	-121,6364	630,2843	0,6817565	0,775612	489,4964	3,536935	0	-379,9067	634,5411	0,5336624	0,7745773	445,6449	3,254003	0	17	-251	632						Untertest4.avi	0	880	547	72	111	-321	497	484	0	Content		-323	521	7477798	3111531674
7494	09:19:18.974	00:00:07.494	449	-54,41035	641,9363	0,6824822	0,7754071	489,4221	3,467474	0	-389,808	628,3692	0,5338877	0,7744892	445,6449	3,16676	0	17	-222	635						Untertest4.avi	0	880	547	72	111	-321	497	484	0	Content		-294	524	7494424	3111548300
7511	09:19:18.991	00:00:07.511	450	-51,03645	637,5558	0,6825066	0,7751458	489,6465	3,39419	0	-397,5622	622,1277	0,5339823	0,7744654	445,6449	3,178119	0	17	-224	630						Untertest4.avi	0	880	547	72	111	-321	497	484	0	Content		-296	519	7511041	3111564917
7528	09:19:19.008	00:00:07.527	451	-100,1942	629,0433	0,6818771	0,7748215	489,2818	3,462716	0	-410,3091	619,0989	0,533105	0,7744085	449,2797	3,158156	0	17	-255	624						Untertest4.avi	0	880	547	72	111	-321	497	484	0	Content		-327	513	7527796	3111581672
7544	09:19:19.024	00:00:07.544	452	-2,715156	659,8429	0,6822352	0,7749603	489,1248	3,271033	0	-407,5216	634,7615	0,5329983	0,7747754	449,2797	3,14627	0	17	-205	647						Untertest4.avi	0	880	547	72	111	-321	497	484	0	Content		-277	536	7544292	3111598168
7561	09:19:19.041	00:00:07.561	453	10,48385	708,4227	0,6813047	0,7759515	489,2515	3,378733	0	-380,6718	676,6949	0,5327367	0,7757965	449,2797	3,134288	0	18	-185	693						Untertest4.avi	0	880	547	72	111	-267	647	483	0	Content		-257	582	7561045	3111614921
7578	09:19:19.058	00:00:07.577	454	-49,52654	746,6824	0,6800262	0,7768126	489,4468	3,410528	0	-389,8557	725,2411	0,5334195	0,7769401	445,8499	3,080462	0	18	-220	736						Untertest4.avi	0	880	547	72	111	-267	647	483	0	Content		-292	625	7577669	3111631545
7594	09:19:19.074	00:00:07.594	455	18,15401	772,153	0,6803409	0,777476	489,2545	3,324982	0	-394,584	738,314	0,5332711	0,7774061	445,8499	3,115064	0	18	-188	755						Untertest4.avi	0	880	547	72	111	-267	647	483	0	Content		-260	644	7594418	3111648294
7611	09:19:19.091	00:00:07.611	456	5,557915	777,5993	0,6800557	0,777463	489,5403	3,375079	0	-404,7778	737,0547	0,5209056	0,7772223	499,3358	3,410859	0	18	-200	757						Untertest4.avi	0	880	547	72	111	-267	647	483	0	Content		-272	646	7611035	3111664911
7628	09:19:19.108	00:00:07.627	457	-27,54026	767,3312	0,6792067	0,7774801	489,265	3,324736	0	-496,9291	740,3462	0,5200572	0,7772161	499,2747	3,403914	0	18	-262	754						Untertest4.avi	0	880	547	72	111	-267	647	483	0	Content		-334	643	7627668	3111681544
7644	09:19:19.124	00:00:07.644	458	36,30862	771,9702	0,6796855	0,7776241	489,2419	3,297307	0	-419,1904	752,925	0,5202904	0,7772538	499,7704	3,378286	0	18	-191	762						Untertest4.avi	0	880	547	72	111	-267	647	483	0	Content		-263	651	7644416	3111698292
7661	09:19:19.141	00:00:07.661	459	22,57465	770,0935	0,6794829	0,7776889	489,1614	3,402409	0	-422,2049	740,0404	0,5200871	0,7773101	499,3716	3,398695	0	18	-200	755						Untertest4.avi	0	880	547	72	111	-267	647	483	0	Content		-272	644	7661037	3111714913
7678	09:19:19.158	00:00:07.677	460	15,58975	778,9474	0,6792592	0,7777326	489,4066	3,329794	0	-439,3102	737,8212	0,5197787	0,7772382	499,6906	3,40457	0	18	-212	758						Untertest4.avi	0	880	547	72	111	-267	647	483	0	Content		-284	647	7677660	3111731536
7694	09:19:19.174	00:00:07.694	461	15,18291	779,2099	0,6789663	0,7777646	489,4357	3,300125	0	-420,701	731,3706	0,5196178	0,7772567	499,0262	3,352772	0	18	-203	755						Untertest4.avi	0	880	547	72	111	-267	647	483	0	Content		-275	644	7694286	3111748162
7711	09:19:19.191	00:00:07.710	462	31,68294	780,7634	0,6786946	0,7777926	489,3943	3,293983	0	-410,8941	733,9232	0,51934	0,7772204	498,7327	3,336564	0	18	-190	757						Untertest4.avi	0	880	547	72	111	-267	647	483	0	Content		-262	646	7710908	3111764784
7728	09:19:19.208	00:00:07.727	463	28,33752	780,0967	0,6783358	0,7777495	489,4856	3,2823	0	-409,6801	737,1927	0,5190346	0,7770967	498,4878	3,337064	0	18	-191	759						Untertest4.avi	0	880	547	72	111	-267	647	483	0	Content		-263	648	7727657	3111781533
7744	09:19:19.224	00:00:07.744	464	14,63973	773,2107	0,6779737	0,7777474	489,4553	3,294876	0	-400,4829	743,265	0,5186542	0,7770999	498,5107	3,334394	0	18	-193	758						Untertest4.avi	0	880	547	72	111	-267	647	483	0	Content		-265	647	7744281	3111798157
7761	09:19:19.241	00:00:07.760	465	25,62572	776,0797	0,6776372	0,777768	489,1415	3,25415	0	-403,2157	741,8071	0,5182098	0,7769622	498,6103	3,301068	0	18	-189	759						Untertest4.avi	0	880	547	72	111	-267	647	483	0	Content		-261	648	7760908	3111814784
7778	09:19:19.258	00:00:07.777	466	24,30607	773,0194	0,677323	0,7776986	489,2787	3,261369	0	-428,7487	739,072	0,5177993	0,7767971	498,7841	3,299465	0	18	-202	756						Untertest4.avi	0	880	547	72	111	-267	647	483	0	Content		-274	645	7777656	3111831532
7794	09:19:19.274	00:00:07.794	467	29,29069	777,3033	0,6770499	0,7776262	489,0648	3,250667	0	-420,6546	742,5109	0,5175098	0,7766448	498,7981	3,340712	0	18	-196	760						Untertest4.avi	0	880	547	72	111	-267	647	483	0	Content		-268	649	7794283	3111848159
7811	09:19:19.291	00:00:07.810	468	27,58098	783,5322	0,6767676	0,7773677	488,7844	3,24336	0	-414,0061	728,4349	0,5173504	0,7765451	498,3604	3,297125	0	18	-193	756						Untertest4.avi	0	880	547	72	111	-267	647	483	0	Content		-265	645	7810905	3111864781
7828	09:19:19.308	00:00:07.827	469	29,35277	773,3002	0,6765029	0,7771499	489,079	3,261405	0	-404,3893	729,7047	0,5171237	0,7762734	498,2513	3,301013	0	18	-188	752						Untertest4.avi	0	880	547	72	111	-267	647	483	0	Content		-260	641	7827530	3111881406
7844	09:19:19.324	00:00:07.844	470	13,89331	780,9373	0,6761863	0,7768495	489,1186	3,284701	0	-414,8285	736,8603	0,5168163	0,7758058	498,5369	3,336953	0	18	-200	759						Untertest4.avi	0	880	547	72	111	-267	647	483	0	Content		-272	648	7844278	3111898154
7861	09:19:19.341	00:00:07.860	471	25,40564	771,6515	0,6759475	0,7765406	489,0373	3,281277	0	-413,0719	739,8211	0,5164923	0,7753319	498,8027	3,311329	0	18	-194	756						Untertest4.avi	0	880	547	72	111	-267	647	483	0	Content		-266	645	7860902	3111914778
7878	09:19:19.358	00:00:07.877	472	17,28979	777,6572	0,6756095	0,7761679	489,4424	3,243622	0	-426,6495	746,3966	0,5161731	0,7747869	498,9864	3,316334	0	18	-205	762						Untertest4.avi	0	880	547	72	111	-267	647	483	0	Content		-277	651	7877527	3111931403
7894	09:19:19.374	00:00:07.894	473	34,48086	782,2681	0,6754136	0,7759258	489,3253	3,269512	0	-423,5528	741,7209	0,5158976	0,7744582	498,8987	3,32119	0	18	-195	762						Untertest4.avi	0	880	547	72	111	-267	647	483	0	Content		-267	651	7894275	3111948151
7911	09:19:19.391	00:00:07.910	474	25,10506	776,3799	0,6752114	0,7758283	489,0732	3,303438	0	-402,5238	744,8862	0,5157106	0,7742738	498,8242	3,319283	0	18	-189	761						Untertest4.avi	0	880	547	72	111	-267	647	483	0	Content		-261	650	7910900	3111964776
7928	09:19:19.408	00:00:07.927	475	23,56698	779,2881	0,675028	0,7757462	488,9308	3,310753	0	-431,6603	746,4936	0,5154685	0,774277	498,767	3,415566	0	18	-204	763						Untertest4.avi	0	880	547	72	111	-267	647	483	0	Content		-276	652	7927525	3111981401
7944	09:19:19.424	00:00:07.944	476	22,87068	783,015	0,6748579	0,7756716	488,6669	3,293521	0	-441,2613	747,847	0,5153179	0,7741476	498,8392	3,40232	0	18	-209	765						Untertest4.avi	0	880	547	72	111	-267	647	483	0	Content		-281	654	7944151	3111998027
7961	09:19:19.441	00:00:07.960	477	17,30405	776,6176	0,6746641	0,7755769	489,2192	3,270722	0	-417,9008	752,2053	0,5151402	0,774082	498,7595	3,42293	0	18	-200	764						Untertest4.avi	0	880	547	72	111	-267	647	483	0	Content		-272	653	7960773	3112014649
7978	09:19:19.458	00:00:07.977	478	18,51948	779,148	0,6746312	0,7757278	489,0277	3,330239	0	-436,6106	731,2258	0,5150196	0,7742689	498,8681	3,330102	0	18	-209	755						Untertest4.avi	0	880	547	72	111	-267	647	483	0	Content		-281	644	7977522	3112031398
7994	09:19:19.474	00:00:07.994	479	32,58588	778,2833	0,6745197	0,7759779	489,171	3,295763	0	-422,4896	737,6889	0,5149726	0,7745127	498,6794	3,380989	0	18	-195	758						Untertest4.avi	0	880	547	72	111	-267	647	483	0	Content		-267	647	7994147	3112048023
8011	09:19:19.491	00:00:08.010	480	45,10871	786,2119	0,6740007	0,7765039	489,3592	3,31749	0	-405,3944	749,5354	0,514464	0,7749668	498,7921	3,36395	0	18	-180	768						Untertest4.avi	0	880	547	72	111	-267	647	483	0	Content		-252	657	8010772	3112064648
8027	09:19:19.507	00:00:08.027	481	11,84875	805,6826	0,6721397	0,7775265	489,6877	3,276712	0	-146,0958	805,4125	0,5127631	0,775604	498,7921	3,352455	0	18	-67	806						Untertest4.avi	0	880	547	72	111	-267	647	483	0	Content		-139	695	8027393	3112081269
8044	09:19:19.524	00:00:08.044	482	307,5699	873,3898	0,6701991	0,7787168	490,0665	3,359629	0	47,3382	848,5508	0,5109149	0,7769912	498,7921	3,340786	0	19	177	861						Untertest4.avi	0	880	547	72	111	174	781	167	0	Content		105	750	8044143	3112098019
8061	09:19:19.541	00:00:08.060	483	395,7164	895,3297	0,6692215	0,7803866	490,0665	3,384062	0	155,0038	888,4078	0,5094373	0,7784474	498,7921	3,382326	0	19	275	892						Untertest4.avi	0	880	547	72	111	174	781	167	0	Content		203	781	8060768	3112114644
8077	09:19:19.557	00:00:08.077	484	-1024	-768	-1	-1	-1	-1	4	226,5885	889,1405	0,5085948	0,7791697	498,7921	3,404562	0	19	227	889						Untertest4.avi	0	880	547	72	111	174	781	167	0	Content		155	778	8077393	3112131269
8094	09:19:19.574	00:00:08.094	485	-1024	-768	-1	-1	-1	-1	4	246,0141	893,2371	0,508114	0,7796645	498,7921	3,417871	0	19	246	893						Untertest4.avi	0	880	547	72	111	174	781	167	0	Content		174	782	8094142	3112148018
8111	09:19:19.591	00:00:08.110	486	-1024	-768	-1	-1	-1	-1	4	-1024	-768	-1	-1	-1	-1	4	19	0	0						Untertest4.avi	0	880	547	72	111	174	781	167	0	Content		-72	-111	8110767	3112164643
8127	09:19:19.607	00:00:08.127	487	-1024	-768	-1	-1	-1	-1	4	-1024	-768	-1	-1	-1	-1	4	19	0	0						Untertest4.avi	0	880	547	72	111	174	781	167	0	Content		-72	-111	8127392	3112181268
8144	09:19:19.624	00:00:08.144	488	-1024	-768	-1	-1	-1	-1	4	-1024	-768	-1	-1	-1	-1	4	19	0	0						Untertest4.avi	0	880	547	72	111	174	781	167	0	Content		-72	-111	8144140	3112198016
8161	09:19:19.641	00:00:08.160	489	-1024	-768	-1	-1	-1	-1	4	-1024	-768	-1	-1	-1	-1	4	19	0	0						Untertest4.avi	0	880	547	72	111	174	781	167	0	Content		-72	-111	8160765	3112214641
8177	09:19:19.657	00:00:08.177	490	393,4766	899,415	0,668321	0,7810603	490,0665	3,378401	0	272,4039	891,9447	0,506251	0,7828126	498,7921	3,406688	0	19	333	896						Untertest4.avi	0	880	547	72	111	174	781	167	0	Content		261	785	8177391	3112231267
8194	09:19:19.674	00:00:08.194	491	341,6115	909,421	0,6680316	0,7811635	490,0015	3,353392	0	262,8787	885,9739	0,5038638	0,7829853	490,0015	3,382506	0	19	302	898						Untertest4.avi	0	880	547	72	111	174	781	167	0	Content		230	787	8194014	3112247890
8211	09:19:19.691	00:00:08.210	492	272,6514	858,7797	0,6476058	0,7804749	432,4691	3,042953	0	209,0461	858,1644	0,490265	0,7832792	439,1292	3,002954	0	20	241	858						Untertest4.avi	0	880	547	72	111	139	737	150	0	Content		169	747	8210763	3112264639
8227	09:19:19.707	00:00:08.227	493	-175,1051	839,0381	0,6415841	0,7803772	432,4691	2,988041	0	210,9467	852,989	0,4907547	0,7834488	441,2484	2,956705	0	20	18	846						Untertest4.avi	0	880	547	72	111	139	737	150	0	Content		-54	735	8227387	3112281263
8244	09:19:19.724	00:00:08.244	494	-164,8008	839,6109	0,6415769	0,7801492	432,4691	3,038853	0	211,5164	856,9575	0,4908241	0,783738	441,7197	2,958523	0	20	23	848						Untertest4.avi	0	880	547	72	111	139	737	150	0	Content		-49	737	8244256	3112298132
8261	09:19:19.741	00:00:08.260	495	-1024	-768	-1	-1	-1	-1	4	211,059	844,0288	0,4898646	0,7841521	438,4055	3,022476	0	20	211	844						Untertest4.avi	0	880	547	72	111	139	737	150	0	Content		139	733	8260511	3112314387
8277	09:19:19.757	00:00:08.277	496	-1024	-768	-1	-1	-1	-1	4	-1024	-768	-1	-1	-1	-1	4	20	0	0						Untertest4.avi	0	880	547	72	111	139	737	150	0	Content		-72	-111	8277387	3112331263
8294	09:19:19.774	00:00:08.294	497	-1024	-768	-1	-1	-1	-1	4	-1024	-768	-1	-1	-1	-1	4	20	0	0						Untertest4.avi	0	880	547	72	111	139	737	150	0	Content		-72	-111	8294012	3112347888
8311	09:19:19.791	00:00:08.310	498	-186,3822	844,5447	0,6413336	0,78059	432,4691	3,070454	0	-1024	-768	-1	-1	-1	-1	4	20	-186	845						Untertest4.avi	0	880	547	72	111	139	737	150	0	Content		-258	734	8310644	3112364520
8327	09:19:19.807	00:00:08.327	499	262,6848	855,1655	0,6465586	0,7805586	430,5966	3,102929	0	-1024	-768	-1	-1	-1	-1	4	20	263	855						Untertest4.avi	0	880	547	72	111	139	737	150	0	Content		191	744	8327264	3112381140
8344	09:19:19.824	00:00:08.344	500	327,8786	917,1583	0,6675346	0,7811182	489,8095	3,515995	0	214,6407	867,2493	0,4896169	0,7862188	438,4055	3,036244	0	20	271	892						Untertest4.avi	0	880	547	72	111	139	737	150	0	Content		199	781	8344013	3112397889
8361	09:19:19.841	00:00:08.360	501	-2,482342	865,4556	0,6632317	0,7814503	477,9863	3,498849	0	-1024	-768	-1	-1	-1	-1	4	21	-2	865						Untertest4.avi	0	880	547	72	111	-74	739	117	0	Content		-74	754	8360638	3112414514
8377	09:19:19.857	00:00:08.377	502	-1024	-768	-1	-1	-1	-1	4	-1024	-768	-1	-1	-1	-1	4	21	0	0						Untertest4.avi	0	880	547	72	111	-74	739	117	0	Content		-72	-111	8377262	3112431138
8394	09:19:19.874	00:00:08.393	503	-288,459	860,3004	0,6633868	0,7829444	477,9863	3,41868	0	-1024	-768	-1	-1	-1	-1	4	21	-288	860						Untertest4.avi	0	880	547	72	111	-74	739	117	0	Content		-360	749	8393761	3112447637
8411	09:19:19.891	00:00:08.410	504	-1024	-768	-1	-1	-1	-1	4	210,8988	852,6832	0,4897486	0,7879007	437,6893	3,177341	0	21	211	853						Untertest4.avi	0	880	547	72	111	-74	739	117	0	Content		139	742	8410880	3112464756
8427	09:19:19.907	00:00:08.427	505	262,4393	859,2247	0,6491195	0,7828603	435,5258	3,232871	0	-259,6038	835,7818	0,48406	0,7885584	437,6893	3,032901	0	21	1	848						Untertest4.avi	0	880	547	72	111	-74	739	117	0	Content		-71	737	8427012	3112480888
8444	09:19:19.924	00:00:08.444	506	-1024	-768	-1	-1	-1	-1	4	-1024	-768	-1	-1	-1	-1	4	21	0	0						Untertest4.avi	0	880	547	72	111	-74	739	117	0	Content		-72	-111	8444128	3112498004
8460	09:19:19.940	00:00:08.460	507	-160,0427	845,2813	0,6432827	0,784122	435,5258	3,148603	0	-1024	-768	-1	-1	-1	-1	4	21	-160	845						Untertest4.avi	0	880	547	72	111	-74	739	117	0	Content		-232	734	8460387	3112514263
8477	09:19:19.957	00:00:08.477	508	-1024	-768	-1	-1	-1	-1	4	-1024	-768	-1	-1	-1	-1	4	22	0	0						Untertest4.avi	0	880	547	72	111	-220	718	216	0	Content		-72	-111	8477258	3112531134
8494	09:19:19.974	00:00:08.493	509	-1024	-768	-1	-1	-1	-1	4	-1024	-768	-1	-1	-1	-1	4	22	0	0						Untertest4.avi	0	880	547	72	111	-220	718	216	0	Content		-72	-111	8493760	3112547636
8511	09:19:19.991	00:00:08.510	510	-1024	-768	-1	-1	-1	-1	4	-1024	-768	-1	-1	-1	-1	4	22	0	0						Untertest4.avi	0	880	547	72	111	-220	718	216	0	Content		-72	-111	8510632	3112564508
8527	09:19:20.007	00:00:08.527	511	-1024	-768	-1	-1	-1	-1	4	-1024	-768	-1	-1	-1	-1	4	22	0	0						Untertest4.avi	0	880	547	72	111	-220	718	216	0	Content		-72	-111	8527256	3112581132
8544	09:19:20.024	00:00:08.543	512	346,8158	900,6309	0,6674089	0,7842063	488,6911	3,728021	0	218,194	867,5482	0,4892536	0,7891217	437,6892	3,224219	0	22	283	884						Untertest4.avi	0	880	547	72	111	-220	718	216	0	Content		211	773	8543881	3112597757
8561	09:19:20.041	00:00:08.560	513	314,2008	900,8485	0,6673924	0,7845232	488,6911	3,744033	0	225,9313	858,4897	0,4892186	0,7887192	437,6892	3,216895	0	22	270	880						Untertest4.avi	0	880	547	72	111	-220	718	216	0	Content		198	769	8560507	3112614383
8577	09:19:20.057	00:00:08.577	514	4,857323	876,021	0,6629588	0,7836587	476,7805	3,587074	0	-301,8054	854,752	0,4938467	0,788491	476,7805	3,461869	0	22	-148	865						Untertest4.avi	0	880	547	72	111	-220	718	216	0	Content		-220	754	8577255	3112631131
8594	09:19:20.074	00:00:08.593	515	-202,9852	858,8524	0,6574529	0,7832373	476,7805	3,55148	0	-1024	-768	-1	-1	-1	-1	4	22	-203	859						Untertest4.avi	0	880	547	72	111	-220	718	216	0	Content		-275	748	8593631	3112647507
8611	09:19:20.091	00:00:08.610	516	202,7382	828,5739	0,648674	0,7819893	431,9852	3,308454	0	-1024	-768	-1	-1	-1	-1	4	22	203	829						Untertest4.avi	0	880	547	72	111	-220	718	216	0	Content		131	718	8610747	3112664623
8627	09:19:20.107	00:00:08.626	517	83,57765	753,9396	0,6507503	0,7800395	432,4699	3,340888	0	-1024	-768	-1	-1	-1	-1	4	22	84	754						Untertest4.avi	0	880	547	72	111	-220	718	216	0	Content		12	643	8626892	3112680768
8644	09:19:20.124	00:00:08.643	518	-141,2822	664,0024	0,5892298	0,7807975	432,0382	3,313088	3	-212,9414	619,6958	0,5101365	0,7831104	497,2854	3,746319	1	22	-213	620						Untertest4.avi	0	880	547	72	111	-220	718	216	0	Content		-285	509	8643992	3112697868
8660	09:19:20.140	00:00:08.660	519	128,8618	632,9834	0,654372	0,7764621	432,3119	3,283755	0	-182,5417	622,4066	0,496752	0,7814678	438,8182	3,81847	0	22	-27	628						Untertest4.avi	0	880	547	72	111	-220	718	216	0	Content		-99	517	8660252	3112714128
8677	09:19:20.157	00:00:08.677	520	-370,1454	530,7276	0,5927496	0,7782299	433,1509	3,382021	3	-594,521	450,1601	0,5134374	0,7806479	497,9022	3,894895	1	22	-595	450						Untertest4.avi	0	880	547	72	111	-220	718	216	0	Content		-667	339	8677252	3112731128
8694	09:19:20.174	00:00:08.693	521	-584,9521	381,1839	0,6776456	0,7752455	488,894	3,872119	0	-631,1429	318,974	0,5155464	0,7801805	497,8966	3,608639	0	23	-608	350						Untertest4.avi	0	880	547	72	111	-1248	97	200	0	Content		-680	239	8693749	3112747625
8710	09:19:20.190	00:00:08.710	522	-746,0374	286,3197	0,679177	0,7752222	489,3087	3,802414	0	-780,8695	340,0839	0,5295987	0,78038	442,9211	3,357279	0	23	-763	313						Untertest4.avi	0	880	547	72	111	-1248	97	200	0	Content		-835	202	8710373	3112764249
8727	09:19:20.207	00:00:08.726	523	-924,3115	232,3122	0,6802854	0,7750562	489,6743	3,856261	0	-890,0905	306,1635	0,5319242	0,780395	438,3953	3,403729	0	23	-907	269						Untertest4.avi	0	880	547	72	111	-1248	97	200	0	Content		-979	158	8726886	3112780762
8744	09:19:20.224	00:00:08.743	524	-1162,68	111,5614	0,6814008	0,7754408	490,3903	3,70631	0	-1032,302	227,458	0,5328156	0,7806785	438,3953	3,345981	0	23	-1097	170						Untertest4.avi	0	880	547	72	111	-1248	97	200	0	Content		-1169	59	8743623	3112797499
8760	09:19:20.240	00:00:08.760	525	-1316,19	36,75253	0,6822741	0,7760966	490,1376	3,772798	0	-1174,049	189,2658	0,533709	0,7808494	438,3953	3,347769	0	23	-1245	113						Untertest4.avi	0	880	547	72	111	-1248	97	200	0	Content		-1317	2	8760247	3112814123
8777	09:19:20.257	00:00:08.776	526	-1537,195	-59,32239	0,682916	0,7765486	490,8803	3,790416	0	-1313,705	128,9818	0,5344103	0,7811088	438,3953	3,390691	0	23	-1425	35						Untertest4.avi	0	880	547	72	111	-1248	97	200	0	Content		-1497	-76	8776997	3112830873
8794	09:19:20.274	00:00:08.793	527	-1208,422	206,6584	0,6973687	0,7770867	402,0767	3,161196	0	-1454,911	72,85204	0,5349879	0,7810322	438,3953	3,354455	0	23	-1332	140						Untertest4.avi	0	880	547	72	111	-1248	97	200	0	Content		-1404	29	8793620	3112847496
8810	09:19:20.290	00:00:08.810	528	-1024	-768	-1	-1	-1	-1	4	-1024	-768	-1	-1	-1	-1	4	23	0	0						Untertest4.avi	0	880	547	72	111	-1248	97	200	0	Content		-72	-111	8810246	3112864122
8827	09:19:20.307	00:00:08.826	529	-1176,402	231,5777	0,6980768	0,7759761	400,0286	3,150187	0	-1024	-768	-1	-1	-1	-1	4	23	-1176	232						Untertest4.avi	0	880	547	72	111	-1248	97	200	0	Content		-1248	121	8826880	3112880756
8844	09:19:20.324	00:00:08.843	530	-1024	-768	-1	-1	-1	-1	4	-1024	-768	-1	-1	-1	-1	4	23	0	0						Untertest4.avi	0	880	547	72	111	-1248	97	200	0	Content		-72	-111	8843613	3112897489
8860	09:19:20.340	00:00:08.860	531	-1024	-768	-1	-1	-1	-1	4	-1024	-768	-1	-1	-1	-1	4	23	0	0						Untertest4.avi	0	880	547	72	111	-1248	97	200	0	Content		-72	-111	8860245	3112914121
8877	09:19:20.357	00:00:08.876	532	-1024	-768	-1	-1	-1	-1	4	-1024	-768	-1	-1	-1	-1	4	23	0	0						Untertest4.avi	0	880	547	72	111	-1248	97	200	0	Content		-72	-111	8876913	3112930789
8893	09:19:20.373	00:00:08.893	533	-1232,782	208,0728	0,6970367	0,7754739	403,5555	3,215506	0	-1024	-768	-1	-1	-1	-1	4	24	-1233	208						Untertest4.avi	0	880	547	72	111	-1212	126	150	0	Content		-1305	97	8893490	3112947366
8910	09:19:20.390	00:00:08.910	534	-1218,13	207,9619	0,6968248	0,7759576	404,9047	3,170902	0	-1024	-768	-1	-1	-1	-1	4	24	-1218	208						Untertest4.avi	0	880	547	72	111	-1212	126	150	0	Content		-1290	97	8910240	3112964116
8927	09:19:20.407	00:00:08.926	535	-1158,988	225,4278	0,6980879	0,7764503	398,1433	3,131604	0	-1024	-768	-1	-1	-1	-1	4	24	-1159	225						Untertest4.avi	0	880	547	72	111	-1212	126	150	0	Content		-1231	114	8926876	3112980752
8943	09:19:20.423	00:00:08.943	536	-1155,943	232,7819	0,6983283	0,7767995	396,7389	3,089731	0	-1024	-768	-1	-1	-1	-1	4	24	-1156	233						Untertest4.avi	0	880	547	72	111	-1212	126	150	0	Content		-1228	122	8943236	3112997112
8960	09:19:20.440	00:00:08.960	537	-1141,823	221,2336	0,6984093	0,7772799	396,2498	3,075899	0	-1024	-768	-1	-1	-1	-1	4	24	-1142	221						Untertest4.avi	0	880	547	72	111	-1212	126	150	0	Content		-1214	110	8960433	3113014309
8977	09:19:20.457	00:00:08.977	538	-1105,337	243,0107	0,6986311	0,7775959	394,8207	3,090507	0	-1024	-768	-1	-1	-1	-1	4	24	-1105	243						Untertest4.avi	0	880	547	72	111	-1212	126	150	0	Content		-1177	132	8977100	3113030976
8994	09:19:20.474	00:00:08.993	539	-1138,14	247,5219	0,6987561	0,7779092	393,8629	3,081809	0	-1024	-768	-1	-1	-1	-1	4	24	-1138	248						Untertest4.avi	0	880	547	72	111	-1212	126	150	0	Content		-1210	137	8993727	3113047603
9010	09:19:20.490	00:00:09.009	540	-1117,097	248,0573	0,6992103	0,7781385	391,2183	3,06992	0	-1024	-768	-1	-1	-1	-1	4	24	-1117	248						Untertest4.avi	0	880	547	72	111	-1212	126	150	0	Content		-1189	137	9009876	3113063752
9027	09:19:20.507	00:00:09.026	541	-1024	-768	-1	-1	-1	-1	4	-1024	-768	-1	-1	-1	-1	4	24	0	0						Untertest4.avi	0	880	547	72	111	-1212	126	150	0	Content		-72	-111	9026979	3113080855
9043	09:19:20.523	00:00:09.043	542	-1111,132	241,3226	0,6991701	0,7783828	391,2767	2,976084	0	-1024	-768	-1	-1	-1	-1	4	25	-1111	241						Untertest4.avi	0	880	547	72	111	-1157	149	316	0	Content		-1183	130	9043107	3113096983
9060	09:19:20.540	00:00:09.059	543	-1087,891	251,249	0,6991437	0,7784703	391,5255	3,039677	0	-1024	-768	-1	-1	-1	-1	4	25	-1088	251						Untertest4.avi	0	880	547	72	111	-1157	149	316	0	Content		-1160	140	9059733	3113113609
9076	09:19:20.556	00:00:09.076	544	-1071,751	261,2469	0,6994932	0,7784888	389,7036	3,000364	0	-1024	-768	-1	-1	-1	-1	4	25	-1072	261						Untertest4.avi	0	880	547	72	111	-1157	149	316	0	Content		-1144	150	9076481	3113130357
9094	09:19:20.574	00:00:09.093	545	-1086,935	256,537	0,6996426	0,7785278	388,9175	3,002696	0	-1024	-768	-1	-1	-1	-1	4	25	-1087	257						Untertest4.avi	0	880	547	72	111	-1157	149	316	0	Content		-1159	146	9093677	3113147553
9110	09:19:20.590	00:00:09.110	546	-1075,169	257,4178	0,6998553	0,7785657	387,7305	2,937475	0	-1024	-768	-1	-1	-1	-1	4	25	-1075	257						Untertest4.avi	0	880	547	72	111	-1157	149	316	0	Content		-1147	146	9110232	3113164108
9127	09:19:20.607	00:00:09.126	547	-1061,208	275,4917	0,6998723	0,7784483	387,6052	2,97199	0	-1024	-768	-1	-1	-1	-1	4	25	-1061	275						Untertest4.avi	0	880	547	72	111	-1157	149	316	0	Content		-1133	164	9126969	3113180845
9143	09:19:20.623	00:00:09.143	548	-1069,435	276,5526	0,6998496	0,778458	387,8676	2,986217	0	-1024	-768	-1	-1	-1	-1	4	25	-1069	277						Untertest4.avi	0	880	547	72	111	-1157	149	316	0	Content		-1141	166	9143103	3113196979
9160	09:19:20.640	00:00:09.159	549	-1088,501	260,5638	0,7000228	0,7785278	387,2117	2,929484	0	-1024	-768	-1	-1	-1	-1	4	25	-1089	261						Untertest4.avi	0	880	547	72	111	-1157	149	316	0	Content		-1161	150	9159728	3113213604
9176	09:19:20.656	00:00:09.176	550	-1073,512	259,837	0,6998592	0,7786849	388,4786	2,96225	0	-1024	-768	-1	-1	-1	-1	4	25	-1074	260						Untertest4.avi	0	880	547	72	111	-1157	149	316	0	Content		-1146	149	9176350	3113230226
9194	09:19:20.674	00:00:09.193	551	-1067,998	264,79	0,7001032	0,7787492	387,8362	2,936419	0	-1024	-768	-1	-1	-1	-1	4	25	-1068	265						Untertest4.avi	0	880	547	72	111	-1157	149	316	0	Content		-1140	154	9193592	3113247468
9210	09:19:20.690	00:00:09.210	552	-1064,596	283,7657	0,7004552	0,778977	386,772	2,891572	0	-1024	-768	-1	-1	-1	-1	4	25	-1065	284						Untertest4.avi	0	880	547	72	111	-1157	149	316	0	Content		-1137	173	9210293	3113264169
9227	09:19:20.707	00:00:09.226	553	-1065,51	267,8973	0,7003979	0,7791971	387,4462	2,955544	0	-1024	-768	-1	-1	-1	-1	4	25	-1066	268						Untertest4.avi	0	880	547	72	111	-1157	149	316	0	Content		-1138	157	9226965	3113280841
9243	09:19:20.723	00:00:09.242	554	-1084,081	267,6169	0,700036	0,7792808	389,8037	2,948081	0	-1024	-768	-1	-1	-1	-1	4	25	-1084	268						Untertest4.avi	0	880	547	72	111	-1157	149	316	0	Content		-1156	157	9242969	3113296845
9260	09:19:20.740	00:00:09.259	555	-1087,365	253,0569	0,6999791	0,7795128	390,4634	2,990052	0	-1024	-768	-1	-1	-1	-1	4	25	-1087	253						Untertest4.avi	0	880	547	72	111	-1157	149	316	0	Content		-1159	142	9259720	3113313596
9276	09:19:20.756	00:00:09.276	556	-1108,665	257,7864	0,6997921	0,7796452	391,6795	3,017403	0	-1024	-768	-1	-1	-1	-1	4	25	-1109	258						Untertest4.avi	0	880	547	72	111	-1157	149	316	0	Content		-1181	147	9276342	3113330218
9294	09:19:20.774	00:00:09.293	557	-1099,615	249,956	0,700279	0,7800162	389,8773	2,963054	0	-1024	-768	-1	-1	-1	-1	4	25	-1100	250						Untertest4.avi	0	880	547	72	111	-1157	149	316	0	Content		-1172	139	9293591	3113347467
9310	09:19:20.790	00:00:09.310	558	-1133,156	242,8959	0,6995479	0,7801512	394,0943	2,995354	0	-1024	-768	-1	-1	-1	-1	4	25	-1133	243						Untertest4.avi	0	880	547	72	111	-1157	149	316	0	Content		-1205	132	9310212	3113364088
9327	09:19:20.807	00:00:09.326	559	-1134,294	260,199	0,6997219	0,7803237	393,8517	2,98459	0	-1024	-768	-1	-1	-1	-1	4	25	-1134	260						Untertest4.avi	0	880	547	72	111	-1157	149	316	0	Content		-1206	149	9326785	3113380661
9343	09:19:20.823	00:00:09.342	560	-1104,08	254,5065	0,7005279	0,780606	390,9153	3,01562	0	-1024	-768	-1	-1	-1	-1	4	25	-1104	255						Untertest4.avi	0	880	547	72	111	-1157	149	316	0	Content		-1176	144	9342966	3113396842
9360	09:19:20.840	00:00:09.359	561	-1071,904	271,9608	0,7007104	0,780794	390,9615	2,999918	0	-1024	-768	-1	-1	-1	-1	4	26	-1072	272						Untertest4.avi	0	880	547	72	111	-1115	162	250	0	Content		-1144	161	9359586	3113413462
9376	09:19:20.856	00:00:09.376	562	-1079,468	263,8605	0,7011439	0,7809717	389,6858	2,946175	0	-1024	-768	-1	-1	-1	-1	4	26	-1079	264						Untertest4.avi	0	880	547	72	111	-1115	162	250	0	Content		-1151	153	9376211	3113430087
9393	09:19:20.873	00:00:09.393	563	-1050,076	275,0745	0,7021494	0,7810704	385,7938	2,984366	0	-1024	-768	-1	-1	-1	-1	4	26	-1050	275						Untertest4.avi	0	880	547	72	111	-1115	162	250	0	Content		-1122	164	9393408	3113447284
9410	09:19:20.890	00:00:09.410	564	-1087,465	256,8492	0,7019518	0,7812214	387,631	2,929505	0	-1024	-768	-1	-1	-1	-1	4	26	-1087	257						Untertest4.avi	0	880	547	72	111	-1115	162	250	0	Content		-1159	146	9410211	3113464087
9427	09:19:20.907	00:00:09.426	565	-1061,126	280,837	0,7022394	0,7814637	387,0511	2,968369	0	-1024	-768	-1	-1	-1	-1	4	26	-1061	281						Untertest4.avi	0	880	547	72	111	-1115	162	250	0	Content		-1133	170	9426842	3113480718
9443	09:19:20.923	00:00:09.442	566	-1024	-768	-1	-1	-1	-1	4	-1024	-768	-1	-1	-1	-1	4	26	0	0						Untertest4.avi	0	880	547	72	111	-1115	162	250	0	Content		-72	-111	9442841	3113496717
9460	09:19:20.940	00:00:09.459	567	-1038,337	268,1382	0,7034851	0,7816694	383,3792	2,952377	0	-1024	-768	-1	-1	-1	-1	4	26	-1038	268						Untertest4.avi	0	880	547	72	111	-1115	162	250	0	Content		-1110	157	9459589	3113513465
9476	09:19:20.956	00:00:09.476	568	-1077,76	272,176	0,7029518	0,7816593	387,3589	2,904266	0	-1024	-768	-1	-1	-1	-1	4	26	-1078	272						Untertest4.avi	0	880	547	72	111	-1115	162	250	0	Content		-1150	161	9476211	3113530087
9493	09:19:20.973	00:00:09.493	569	-1041,59	278,2127	0,7034784	0,7818961	386,1672	2,978296	0	-1024	-768	-1	-1	-1	-1	4	26	-1042	278						Untertest4.avi	0	880	547	72	111	-1115	162	250	0	Content		-1114	167	9493278	3113547154
9510	09:19:20.990	00:00:09.509	570	-1032,929	285,1249	0,7039184	0,7823362	385,3347	2,968681	0	-1024	-768	-1	-1	-1	-1	4	26	-1033	285						Untertest4.avi	0	880	547	72	111	-1115	162	250	0	Content		-1105	174	9509578	3113563454
9527	09:19:21.007	00:00:09.526	571	-1044,717	284,2828	0,7047089	0,7826533	382,4761	2,891536	0	-1024	-768	-1	-1	-1	-1	4	26	-1045	284						Untertest4.avi	0	880	547	72	111	-1115	162	250	0	Content		-1117	173	9526650	3113580526
9543	09:19:21.023	00:00:09.542	572	-976,7151	313,8445	0,7053633	0,7829016	380,3755	2,946794	0	-1024	-768	-1	-1	-1	-1	4	26	-977	314						Untertest4.avi	0	880	547	72	111	-1115	162	250	0	Content		-1049	203	9542952	3113596828
9559	09:19:21.039	00:00:09.559	573	-938,1201	305,193	0,550976	0,7764875	380,3754	2,90422	3	-981,9971	280,0771	0,5479872	0,7764559	390,5325	2,978588	1	26	-982	280						Untertest4.avi	0	880	547	72	111	-1115	162	250	0	Content		-1054	169	9559451	3113613327
9576	09:19:21.056	00:00:09.576	574	-830,7758	246,5601	0,6977229	0,7816301	406,6889	3,168302	0	-932,6443	186,6609	0,5350066	0,7753167	431,468	3,357911	0	26	-882	217						Untertest4.avi	0	880	547	72	111	-1115	162	250	0	Content		-954	106	9576201	3113630077
9593	09:19:21.073	00:00:09.593	575	-618,4939	255,0601	0,6937554	0,7811259	417,587	3,281591	0	-747,6634	168,8275	0,5306463	0,774238	441,0598	3,375428	0	26	-683	212						Untertest4.avi	0	880	547	72	111	-1115	162	250	0	Content		-755	101	9593273	3113647149
9610	09:19:21.090	00:00:09.609	576	-462,9487	245,0292	0,6892139	0,7806592	428,8822	3,338953	0	-561,5688	185,9319	0,5282358	0,773419	443,036	3,341857	0	27	-512	215						Untertest4.avi	0	880	547	72	111	-283	157	100	0	Content		-584	104	9609832	3113663708
9626	09:19:21.106	00:00:09.626	577	-307,4035	247,3522	0,684652	0,780726	440,5948	3,396315	0	-455,6115	179,7445	0,5261583	0,7728171	443,2027	3,342345	0	27	-382	214						Untertest4.avi	0	880	547	72	111	-283	157	100	0	Content		-454	103	9626325	3113680201
9643	09:19:21.123	00:00:09.643	578	-1024	-768	-1	-1	-1	-1	4	-1024	-768	-1	-1	-1	-1	4	27	0	0						Untertest4.avi	0	880	547	72	111	-283	157	100	0	Content		-72	-111	9643076	3113696952
9660	09:19:21.140	00:00:09.659	579	-8,753189	336,5134	0,6800596	0,7811521	432,6028	3,445341	0	-70,26435	305,9828	0,5222803	0,7721403	441,7027	3,443711	0	27	-40	321						Untertest4.avi	0	880	547	72	111	-283	157	100	0	Content		-112	210	9659700	3113713576
9676	09:19:21.156	00:00:09.676	580	124,9677	361,517	0,6772341	0,7823504	432,6028	3,426815	0	81,99473	316,2504	0,5202352	0,7725205	441,7027	3,393858	0	27	103	339						Untertest4.avi	0	880	547	72	111	-283	157	100	0	Content		31	228	9676323	3113730199
9693	09:19:21.173	00:00:09.692	581	249,0497	443,3685	0,678685	0,7832144	409,4981	3,241404	0	193,0903	426,2851	0,5275333	0,772481	408,1219	3,05383	0	27	221	435						Untertest4.avi	0	880	547	72	111	-283	157	100	0	Content		149	324	9692948	3113746824
9710	09:19:21.190	00:00:09.709	582	-1024	-768	-1	-1	-1	-1	4	-1024	-768	-1	-1	-1	-1	4		0	0						Untertest4.avi	0	880	547	72	111				0	Content		-72	-111	9709571	3113763447
9726	09:19:21.206	00:00:09.726	583	-1024	-768	-1	-1	-1	-1	4	-1024	-768	-1	-1	-1	-1	4		0	0						Untertest4.avi	0	880	547	72	111				0	Content		-72	-111	9726318	3113780194
9743	09:19:21.223	00:00:09.742	584	-1024	-768	-1	-1	-1	-1	4	-1024	-768	-1	-1	-1	-1	4		0	0						Untertest4.avi	0	880	547	72	111				0	Content		-72	-111	9742944	3113796820
9760	09:19:21.240	00:00:09.759	585	-1024	-768	-1	-1	-1	-1	4	-1024	-768	-1	-1	-1	-1	4		0	0						Untertest4.avi	0	880	547	72	111				0	Content		-72	-111	9759631	3113813507
9776	09:19:21.256	00:00:09.776	586	-1024	-768	-1	-1	-1	-1	4	-1024	-768	-1	-1	-1	-1	4		0	0						Untertest4.avi	0	880	547	72	111				0	Content		-72	-111	9776299	3113830175
9793	09:19:21.273	00:00:09.792	587	-1024	-768	-1	-1	-1	-1	4	-1024	-768	-1	-1	-1	-1	4		0	0						Untertest4.avi	0	880	547	72	111				0	Content		-72	-111	9792941	3113846817
9810	09:19:21.290	00:00:09.809	588	-1024	-768	-1	-1	-1	-1	4	-1024	-768	-1	-1	-1	-1	4		0	0						Untertest4.avi	0	880	547	72	111				0	Content		-72	-111	9809566	3113863442
9826	09:19:21.306	00:00:09.826	589	-1024	-768	-1	-1	-1	-1	4	-1024	-768	-1	-1	-1	-1	4		0	0						Untertest4.avi	0	880	547	72	111				0	Content		-72	-111	9826312	3113880188
9843	09:19:21.323	00:00:09.842	590	-1024	-768	-1	-1	-1	-1	4	-1024	-768	-1	-1	-1	-1	4		0	0						Untertest4.avi	0	880	547	72	111				0	Content		-72	-111	9842937	3113896813
9860	09:19:21.340	00:00:09.859	591	-1024	-768	-1	-1	-1	-1	4	-1024	-768	-1	-1	-1	-1	4		0	0						Untertest4.avi	0	880	547	72	111				0	Content		-72	-111	9859558	3113913434
9876	09:19:21.356	00:00:09.876	592	-1024	-768	-1	-1	-1	-1	4	-1024	-768	-1	-1	-1	-1	4		0	0						Untertest4.avi	0	880	547	72	111				0	Content		-72	-111	9876183	3113930059
9893	09:19:21.373	00:00:09.892	593	-1024	-768	-1	-1	-1	-1	4	-1024	-768	-1	-1	-1	-1	4		0	0						Untertest4.avi	0	880	547	72	111				0	Content		-72	-111	9892931	3113946807
9910	09:19:21.390	00:00:09.909	594	-1024	-768	-1	-1	-1	-1	4	-1024	-768	-1	-1	-1	-1	4		0	0						Untertest4.avi	0	880	547	72	111				0	Content		-72	-111	9909555	3113963431
9926	09:19:21.406	00:00:09.925	595	-1024	-768	-1	-1	-1	-1	4	-1024	-768	-1	-1	-1	-1	4		0	0						Untertest4.avi	0	880	547	72	111				0	Content		-72	-111	9925928	3113979804
9943	09:19:21.423	00:00:09.943	596	-1024	-768	-1	-1	-1	-1	4	-1024	-768	-1	-1	-1	-1	4		0	0						Untertest4.avi	0	880	547	72	111				0	Content		-72	-111	9943167	3113997043
9960	09:19:21.440	00:00:09.959	597	-1024	-768	-1	-1	-1	-1	4	-1024	-768	-1	-1	-1	-1	4		0	0						Untertest4.avi	0	880	547	72	111				0	Content		-72	-111	9959794	3114013670
9976	09:19:21.456	00:00:09.976	598	-1024	-768	-1	-1	-1	-1	4	-1024	-768	-1	-1	-1	-1	4		0	0						Untertest4.avi	0	880	547	72	111				0	Content		-72	-111	9976367	3114030243
9993	09:19:21.473	00:00:09.992	599	-1024	-768	-1	-1	-1	-1	4	-1024	-768	-1	-1	-1	-1	4		0	0						Untertest4.avi	0	880	547	72	111				0	Content		-72	-111	9992545	3114046421
10009	09:19:21.489	00:00:10.009	600	-1024	-768	-1	-1	-1	-1	4	-1024	-768	-1	-1	-1	-1	4		0	0						Untertest4.avi	0	880	547	72	111				0	Content		-72	-111	10009045	3114062921
10026	09:19:21.506	00:00:10.025	601	-1024	-768	-1	-1	-1	-1	4	-1024	-768	-1	-1	-1	-1	4		0	0						Untertest4.avi	0	880	547	72	111				0	Content		-72	-111	10025793	3114079669
10043	09:19:21.523	00:00:10.042	602	-1024	-768	-1	-1	-1	-1	4	-1024	-768	-1	-1	-1	-1	4		0	0						Untertest4.avi	0	880	547	72	111				0	Content		-72	-111	10042984	3114096860
10059	09:19:21.539	00:00:10.058	603	-1024	-768	-1	-1	-1	-1	4	-1024	-768	-1	-1	-1	-1	4		0	0						Untertest4.avi	0	880	547	72	111				0	Content		-72	-111	10058536	3114112412
10075	09:19:21.555	00:00:10.075	604	-1024	-768	-1	-1	-1	-1	4	-1024	-768	-1	-1	-1	-1	4		0	0						Untertest4.avi	0	880	547	72	111				0	Content		-72	-111	10075159	3114129035
10092	09:19:21.572	00:00:10.091	605	-1024	-768	-1	-1	-1	-1	4	-1024	-768	-1	-1	-1	-1	4		0	0						Untertest4.avi	0	880	547	72	111				0	Content		-72	-111	10091782	3114145658
10108	09:19:21.588	00:00:10.108	606	-1024	-768	-1	-1	-1	-1	4	-1024	-768	-1	-1	-1	-1	4		0	0						Untertest4.avi	0	880	547	72	111				0	Content		-72	-111	10108405	3114162281
10126	09:19:21.606	00:00:10.125	607	-1024	-768	-1	-1	-1	-1	4	-1024	-768	-1	-1	-1	-1	4		0	0						Untertest4.avi	0	880	547	72	111				0	Content		-72	-111	10125603	3114179479
10143	09:19:21.623	00:00:10.142	608	-1024	-768	-1	-1	-1	-1	4	-1024	-768	-1	-1	-1	-1	4		0	0						Untertest4.avi	0	880	547	72	111				0	Content		-72	-111	10142976	3114196852
10160	09:19:21.640	00:00:10.160	609	-1024	-768	-1	-1	-1	-1	4	-1024	-768	-1	-1	-1	-1	4		0	0						Untertest4.avi	0	880	547	72	111				0	Content		-72	-111	10160221	3114214097
10175	09:19:21.655	00:00:10.175	610	-1024	-768	-1	-1	-1	-1	4	-1024	-768	-1	-1	-1	-1	4		0	0						Untertest4.avi	0	880	547	72	111				0	Content		-72	-111	10175023	3114228899
10192	09:19:21.672	00:00:10.191	611	-1024	-768	-1	-1	-1	-1	4	-1024	-768	-1	-1	-1	-1	4		0	0						Untertest4.avi	0	880	547	72	111				0	Content		-72	-111	10191774	3114245650
10208	09:19:21.688	00:00:10.208	612	-1024	-768	-1	-1	-1	-1	4	-1024	-768	-1	-1	-1	-1	4		0	0						Untertest4.avi	0	880	547	72	111				0	Content		-72	-111	10208396	3114262272
10225	09:19:21.705	00:00:10.225	613	-1024	-768	-1	-1	-1	-1	4	-1024	-768	-1	-1	-1	-1	4		0	0						Untertest4.avi	0	880	547	72	111				0	Content		-72	-111	10225019	3114278895
10242	09:19:21.722	00:00:10.241	614	-1024	-768	-1	-1	-1	-1	4	-1024	-768	-1	-1	-1	-1	4		0	0						Untertest4.avi	0	880	547	72	111				0	Content		-72	-111	10241642	3114295518
10258	09:19:21.738	00:00:10.258	615	-1024	-768	-1	-1	-1	-1	4	-1024	-768	-1	-1	-1	-1	4		0	0						Untertest4.avi	0	880	547	72	111				0	Content		-72	-111	10258266	3114312142
10275	09:19:21.755	00:00:10.275	616	-1024	-768	-1	-1	-1	-1	4	-1024	-768	-1	-1	-1	-1	4		0	0						Untertest4.avi	0	880	547	72	111				0	Content		-72	-111	10275463	3114329339
10293	09:19:21.773	00:00:10.292	617	-1024	-768	-1	-1	-1	-1	4	-1024	-768	-1	-1	-1	-1	4		0	0						Untertest4.avi	0	880	547	72	111				0	Content		-72	-111	10292835	3114346711
10310	09:19:21.790	00:00:10.310	618	-1024	-768	-1	-1	-1	-1	4	-1024	-768	-1	-1	-1	-1	4		0	0						Untertest4.avi	0	880	547	72	111				0	Content		-72	-111	10310210	3114364086
10325	09:19:21.805	00:00:10.325	619	-1024	-768	-1	-1	-1	-1	4	-1024	-768	-1	-1	-1	-1	4		0	0						Untertest4.avi	0	880	547	72	111				0	Content		-72	-111	10325017	3114378893
10342	09:19:21.822	00:00:10.341	620	-1024	-768	-1	-1	-1	-1	4	-1024	-768	-1	-1	-1	-1	4		0	0						Untertest4.avi	0	880	547	72	111				0	Content		-72	-111	10341637	3114395513
10358	09:19:21.838	00:00:10.358	621	-1024	-768	-1	-1	-1	-1	4	-1024	-768	-1	-1	-1	-1	4		0	0						Untertest4.avi	0	880	547	72	111				0	Content		-72	-111	10358392	3114412268
10375	09:19:21.855	00:00:10.375	622	-1024	-768	-1	-1	-1	-1	4	-1024	-768	-1	-1	-1	-1	4		0	0						Untertest4.avi	0	880	547	72	111				0	Content		-72	-111	10375013	3114428889
10392	09:19:21.872	00:00:10.391	623	-1024	-768	-1	-1	-1	-1	4	-1024	-768	-1	-1	-1	-1	4		0	0						Untertest4.avi	0	880	547	72	111				0	Content		-72	-111	10391635	3114445511
10408	09:19:21.888	00:00:10.408	624	-1024	-768	-1	-1	-1	-1	4	-1024	-768	-1	-1	-1	-1	4		0	0						Untertest4.avi	0	880	547	72	111				0	Content		-72	-111	10408258	3114462134
10425	09:19:21.905	00:00:10.425	625	-1024	-768	-1	-1	-1	-1	4	-1024	-768	-1	-1	-1	-1	4		0	0						Untertest4.avi	0	880	547	72	111				0	Content		-72	-111	10425328	3114479204
10443	09:19:21.923	00:00:10.442	626	-1024	-768	-1	-1	-1	-1	4	-1024	-768	-1	-1	-1	-1	4		0	0						Untertest4.avi	0	880	547	72	111				0	Content		-72	-111	10442704	3114496580
10460	09:19:21.940	00:00:10.459	627	-1024	-768	-1	-1	-1	-1	4	-1024	-768	-1	-1	-1	-1	4		0	0						Untertest4.avi	0	880	547	72	111				0	Content		-72	-111	10459949	3114513825
10475	09:19:21.955	00:00:10.474	628	-1024	-768	-1	-1	-1	-1	4	-1024	-768	-1	-1	-1	-1	4		0	0						Untertest4.avi	0	880	547	72	111				0	Content		-72	-111	10474876	3114528752
10492	09:19:21.972	00:00:10.491	629	-1024	-768	-1	-1	-1	-1	4	-1024	-768	-1	-1	-1	-1	4		0	0						Untertest4.avi	0	880	547	72	111				0	Content		-72	-111	10491504	3114545380
10508	09:19:21.988	00:00:10.508	630	-1024	-768	-1	-1	-1	-1	4	-1024	-768	-1	-1	-1	-1	4		0	0						Untertest4.avi	0	880	547	72	111				0	Content		-72	-111	10508253	3114562129
10525	09:19:22.005	00:00:10.524	631	-1024	-768	-1	-1	-1	-1	4	-1024	-768	-1	-1	-1	-1	4		0	0						Untertest4.avi	0	880	547	72	111				0	Content		-72	-111	10524874	3114578750
10541	09:19:22.021	00:00:10.541	632	-1024	-768	-1	-1	-1	-1	4	-1024	-768	-1	-1	-1	-1	4		0	0						Untertest4.avi	0	880	547	72	111				0	Content		-72	-111	10541499	3114595375
10558	09:19:22.038	00:00:10.558	633	-1024	-768	-1	-1	-1	-1	4	-1024	-768	-1	-1	-1	-1	4		0	0						Untertest4.avi	0	880	547	72	111				0	Content		-72	-111	10558125	3114612001
10575	09:19:22.055	00:00:10.575	634	-1024	-768	-1	-1	-1	-1	4	-1024	-768	-1	-1	-1	-1	4		0	0						Untertest4.avi	0	880	547	72	111				0	Content		-72	-111	10575319	3114629195
10593	09:19:22.073	00:00:10.592	635	-1024	-768	-1	-1	-1	-1	4	-1024	-768	-1	-1	-1	-1	4		0	0						Untertest4.avi	0	880	547	72	111				0	Content		-72	-111	10592695	3114646571
10610	09:19:22.090	00:00:10.609	636	-1024	-768	-1	-1	-1	-1	4	-1024	-768	-1	-1	-1	-1	4		0	0						Untertest4.avi	0	880	547	72	111				0	Content		-72	-111	10609940	3114663816
10625	09:19:22.105	00:00:10.624	637	-1024	-768	-1	-1	-1	-1	4	-1024	-768	-1	-1	-1	-1	4		0	0						Untertest4.avi	0	880	547	72	111				0	Content		-72	-111	10624740	3114678616
10641	09:19:22.121	00:00:10.641	638	-1024	-768	-1	-1	-1	-1	4	-1024	-768	-1	-1	-1	-1	4		0	0						Untertest4.avi	0	880	547	72	111				0	Content		-72	-111	10641490	3114695366
10658	09:19:22.138	00:00:10.658	639	-1024	-768	-1	-1	-1	-1	4	-1024	-768	-1	-1	-1	-1	4		0	0						Untertest4.avi	0	880	547	72	111				0	Content		-72	-111	10658114	3114711990
10675	09:19:22.155	00:00:10.674	640	-1024	-768	-1	-1	-1	-1	4	-1024	-768	-1	-1	-1	-1	4		0	0						Untertest4.avi	0	880	547	72	111				0	Content		-72	-111	10674736	3114728612
10691	09:19:22.171	00:00:10.691	641	-1024	-768	-1	-1	-1	-1	4	-1024	-768	-1	-1	-1	-1	4		0	0						Untertest4.avi	0	880	547	72	111				0	Content		-72	-111	10691364	3114745240
10708	09:19:22.188	00:00:10.707	642	-1024	-768	-1	-1	-1	-1	4	-1024	-768	-1	-1	-1	-1	4		0	0						Untertest4.avi	0	880	547	72	111				0	Content		-72	-111	10707990	3114761866
10725	09:19:22.205	00:00:10.725	643	-1024	-768	-1	-1	-1	-1	4	-1024	-768	-1	-1	-1	-1	4		0	0						Untertest4.avi	0	880	547	72	111				0	Content		-72	-111	10725185	3114779061
10743	09:19:22.223	00:00:10.742	644	-1024	-768	-1	-1	-1	-1	4	-1024	-768	-1	-1	-1	-1	4		0	0						Untertest4.avi	0	880	547	72	111				0	Content		-72	-111	10742559	3114796435
10760	09:19:22.240	00:00:10.759	645	-1024	-768	-1	-1	-1	-1	4	-1024	-768	-1	-1	-1	-1	4		0	0						Untertest4.avi	0	880	547	72	111				0	Content		-72	-111	10759806	3114813682
10775	09:19:22.255	00:00:10.774	646	-1024	-768	-1	-1	-1	-1	4	-1024	-768	-1	-1	-1	-1	4		0	0						Untertest4.avi	0	880	547	72	111				0	Content		-72	-111	10774732	3114828608
10791	09:19:22.271	00:00:10.791	647	-1024	-768	-1	-1	-1	-1	4	-1024	-768	-1	-1	-1	-1	4		0	0						Untertest4.avi	0	880	547	72	111				0	Content		-72	-111	10791357	3114845233
10808	09:19:22.288	00:00:10.808	648	-1024	-768	-1	-1	-1	-1	4	-1024	-768	-1	-1	-1	-1	4		0	0						Untertest4.avi	0	880	547	72	111				0	Content		-72	-111	10808104	3114861980
10825	09:19:22.305	00:00:10.824	649	-1024	-768	-1	-1	-1	-1	4	-1024	-768	-1	-1	-1	-1	4		0	0						Untertest4.avi	0	880	547	72	111				0	Content		-72	-111	10824602	3114878478
10841	09:19:22.321	00:00:10.841	650	-1024	-768	-1	-1	-1	-1	4	-1024	-768	-1	-1	-1	-1	4		0	0						Untertest4.avi	0	880	547	72	111				0	Content		-72	-111	10841351	3114895227
10858	09:19:22.338	00:00:10.857	651	-1024	-768	-1	-1	-1	-1	4	-1024	-768	-1	-1	-1	-1	4		0	0						Untertest4.avi	0	880	547	72	111				0	Content		-72	-111	10857976	3114911852
10875	09:19:22.355	00:00:10.875	652	-1024	-768	-1	-1	-1	-1	4	-1024	-768	-1	-1	-1	-1	4		0	0						Untertest4.avi	0	880	547	72	111				0	Content		-72	-111	10875044	3114928920
10892	09:19:22.372	00:00:10.892	653	-1024	-768	-1	-1	-1	-1	4	-1024	-768	-1	-1	-1	-1	4		0	0						Untertest4.avi	0	880	547	72	111				0	Content		-72	-111	10892417	3114946293
10910	09:19:22.390	00:00:10.909	654	-1024	-768	-1	-1	-1	-1	4	-1024	-768	-1	-1	-1	-1	4		0	0						Untertest4.avi	0	880	547	72	111				0	Content		-72	-111	10909669	3114963545
10925	09:19:22.405	00:00:10.924	655	-1024	-768	-1	-1	-1	-1	4	-1024	-768	-1	-1	-1	-1	4		0	0						Untertest4.avi	0	880	547	72	111				0	Content		-72	-111	10924596	3114978472
10941	09:19:22.421	00:00:10.941	656	-1024	-768	-1	-1	-1	-1	4	-1024	-768	-1	-1	-1	-1	4		0	0						Untertest4.avi	0	880	547	72	111				0	Content		-72	-111	10941221	3114995097
10958	09:19:22.438	00:00:10.957	657	-1024	-768	-1	-1	-1	-1	4	-1024	-768	-1	-1	-1	-1	4		0	0						Untertest4.avi	0	880	547	72	111				0	Content		-72	-111	10957966	3115011842
10975	09:19:22.455	00:00:10.974	658	-1024	-768	-1	-1	-1	-1	4	-1024	-768	-1	-1	-1	-1	4		0	0						Untertest4.avi	0	880	547	72	111				0	Content		-72	-111	10974590	3115028466
10991	09:19:22.471	00:00:10.991	659	-1024	-768	-1	-1	-1	-1	4	-1024	-768	-1	-1	-1	-1	4		0	0						Untertest4.avi	0	880	547	72	111				0	Content		-72	-111	10991213	3115045089
11008	09:19:22.488	00:00:11.007	660	-1024	-768	-1	-1	-1	-1	4	-1024	-768	-1	-1	-1	-1	4		0	0						Untertest4.avi	0	880	547	72	111				0	Content		-72	-111	11007837	3115061713
11025	09:19:22.505	00:00:11.025	661	-1024	-768	-1	-1	-1	-1	4	-1024	-768	-1	-1	-1	-1	4		0	0						Untertest4.avi	0	880	547	72	111				0	Content		-72	-111	11025033	3115078909
11042	09:19:22.522	00:00:11.042	662	-1024	-768	-1	-1	-1	-1	4	-1024	-768	-1	-1	-1	-1	4		0	0						Untertest4.avi	0	880	547	72	111				0	Content		-72	-111	11042406	3115096282
11060	09:19:22.540	00:00:11.059	663	-1024	-768	-1	-1	-1	-1	4	-1024	-768	-1	-1	-1	-1	4		0	0						Untertest4.avi	0	880	547	72	111				0	Content		-72	-111	11059657	3115113533
11074	09:19:22.554	00:00:11.074	664	-1024	-768	-1	-1	-1	-1	4	-1024	-768	-1	-1	-1	-1	4		0	0						Untertest4.avi	0	880	547	72	111				0	Content		-72	-111	11074458	3115128334
11091	09:19:22.571	00:00:11.091	665	-1024	-768	-1	-1	-1	-1	4	-1024	-768	-1	-1	-1	-1	4		0	0						Untertest4.avi	0	880	547	72	111				0	Content		-72	-111	11091208	3115145084
11108	09:19:22.588	00:00:11.107	666	-1024	-768	-1	-1	-1	-1	4	-1024	-768	-1	-1	-1	-1	4		0	0						Untertest4.avi	0	880	547	72	111				0	Content		-72	-111	11107831	3115161707
11124	09:19:22.604	00:00:11.124	667	-1024	-768	-1	-1	-1	-1	4	-1024	-768	-1	-1	-1	-1	4		0	0						Untertest4.avi	0	880	547	72	111				0	Content		-72	-111	11124455	3115178331
11141	09:19:22.621	00:00:11.141	668	-1024	-768	-1	-1	-1	-1	4	-1024	-768	-1	-1	-1	-1	4		0	0						Untertest4.avi	0	880	547	72	111				0	Content		-72	-111	11141079	3115194955
11158	09:19:22.638	00:00:11.157	669	-1024	-768	-1	-1	-1	-1	4	-1024	-768	-1	-1	-1	-1	4		0	0						Untertest4.avi	0	880	547	72	111				0	Content		-72	-111	11157703	3115211579
11175	09:19:22.655	00:00:11.174	670	-1024	-768	-1	-1	-1	-1	4	-1024	-768	-1	-1	-1	-1	4		0	0						Untertest4.avi	0	880	547	72	111				0	Content		-72	-111	11174900	3115228776
11192	09:19:22.672	00:00:11.192	671	-1024	-768	-1	-1	-1	-1	4	-1024	-768	-1	-1	-1	-1	4		0	0						Untertest4.avi	0	880	547	72	111				0	Content		-72	-111	11192273	3115246149
11210	09:19:22.690	00:00:11.209	672	-1024	-768	-1	-1	-1	-1	4	-1024	-768	-1	-1	-1	-1	4		0	0						Untertest4.avi	0	880	547	72	111				0	Content		-72	-111	11209519	3115263395
11224	09:19:22.704	00:00:11.224	673	-1024	-768	-1	-1	-1	-1	4	-1024	-768	-1	-1	-1	-1	4		0	0						Untertest4.avi	0	880	547	72	111				0	Content		-72	-111	11224447	3115278323
11241	09:19:22.721	00:00:11.241	674	-1024	-768	-1	-1	-1	-1	4	-1024	-768	-1	-1	-1	-1	4		0	0						Untertest4.avi	0	880	547	72	111				0	Content		-72	-111	11241070	3115294946
11258	09:19:22.738	00:00:11.257	675	-1024	-768	-1	-1	-1	-1	4	-1024	-768	-1	-1	-1	-1	4		0	0						Untertest4.avi	0	880	547	72	111				0	Content		-72	-111	11257694	3115311570
11274	09:19:22.754	00:00:11.274	676	-1024	-768	-1	-1	-1	-1	4	-1024	-768	-1	-1	-1	-1	4		0	0						Untertest4.avi	0	880	547	72	111				0	Content		-72	-111	11274317	3115328193
11291	09:19:22.771	00:00:11.290	677	-1024	-768	-1	-1	-1	-1	4	-1024	-768	-1	-1	-1	-1	4		0	0						Untertest4.avi	0	880	547	72	111				0	Content		-72	-111	11290940	3115344816
11308	09:19:22.788	00:00:11.307	678	-1024	-768	-1	-1	-1	-1	4	-1024	-768	-1	-1	-1	-1	4		0	0						Untertest4.avi	0	880	547	72	111				0	Content		-72	-111	11307691	3115361567
11325	09:19:22.805	00:00:11.324	679	-1024	-768	-1	-1	-1	-1	4	-1024	-768	-1	-1	-1	-1	4		0	0						Untertest4.avi	0	880	547	72	111				0	Content		-72	-111	11324760	3115378636
11342	09:19:22.822	00:00:11.342	680	-1024	-768	-1	-1	-1	-1	4	-1024	-768	-1	-1	-1	-1	4		0	0						Untertest4.avi	0	880	547	72	111				0	Content		-72	-111	11342134	3115396010
11359	09:19:22.839	00:00:11.359	681	-1024	-768	-1	-1	-1	-1	4	-1024	-768	-1	-1	-1	-1	4		0	0						Untertest4.avi	0	880	547	72	111				0	Content		-72	-111	11359382	3115413258
11374	09:19:22.854	00:00:11.374	682	-1024	-768	-1	-1	-1	-1	4	-1024	-768	-1	-1	-1	-1	4		0	0						Untertest4.avi	0	880	547	72	111				0	Content		-72	-111	11374317	3115428193
11391	09:19:22.871	00:00:11.390	683	-1024	-768	-1	-1	-1	-1	4	-1024	-768	-1	-1	-1	-1	4		0	0						Untertest4.avi	0	880	547	72	111				0	Content		-72	-111	11390937	3115444813
11408	09:19:22.888	00:00:11.407	684	-1024	-768	-1	-1	-1	-1	4	-1024	-768	-1	-1	-1	-1	4		0	0						Untertest4.avi	0	880	547	72	111				0	Content		-72	-111	11407686	3115461562
11424	09:19:22.904	00:00:11.424	685	-1024	-768	-1	-1	-1	-1	4	-1024	-768	-1	-1	-1	-1	4		0	0						Untertest4.avi	0	880	547	72	111				0	Content		-72	-111	11424311	3115478187
11441	09:19:22.921	00:00:11.440	686	-1024	-768	-1	-1	-1	-1	4	-1024	-768	-1	-1	-1	-1	4		0	0						Untertest4.avi	0	880	547	72	111				0	Content		-72	-111	11440931	3115494807
11458	09:19:22.938	00:00:11.457	687	-1024	-768	-1	-1	-1	-1	4	-1024	-768	-1	-1	-1	-1	4		0	0						Untertest4.avi	0	880	547	72	111				0	Content		-72	-111	11457575	3115511451
11475	09:19:22.955	00:00:11.474	688	-1024	-768	-1	-1	-1	-1	4	-1024	-768	-1	-1	-1	-1	4		0	0						Untertest4.avi	0	880	547	72	111				0	Content		-72	-111	11474751	3115528627
11492	09:19:22.972	00:00:11.492	689	-1024	-768	-1	-1	-1	-1	4	-1024	-768	-1	-1	-1	-1	4		0	0						Untertest4.avi	0	880	547	72	111				0	Content		-72	-111	11492007	3115545883
11509	09:19:22.989	00:00:11.509	690	-1024	-768	-1	-1	-1	-1	4	-1024	-768	-1	-1	-1	-1	4		0	0						Untertest4.avi	0	880	547	72	111				0	Content		-72	-111	11509375	3115563251
11524	09:19:23.004	00:00:11.524	691	-1024	-768	-1	-1	-1	-1	4	-1024	-768	-1	-1	-1	-1	4		0	0						Untertest4.avi	0	880	547	72	111				0	Content		-72	-111	11524179	3115578055
11541	09:19:23.021	00:00:11.540	692	-1024	-768	-1	-1	-1	-1	4	-1024	-768	-1	-1	-1	-1	4		0	0						Untertest4.avi	0	880	547	72	111				0	Content		-72	-111	11540928	3115594804
11558	09:19:23.038	00:00:11.557	693	-1024	-768	-1	-1	-1	-1	4	-1024	-768	-1	-1	-1	-1	4		0	0						Untertest4.avi	0	880	547	72	111				0	Content		-72	-111	11557562	3115611438
11574	09:19:23.054	00:00:11.574	694	-1024	-768	-1	-1	-1	-1	4	-1024	-768	-1	-1	-1	-1	4		0	0						Untertest4.avi	0	880	547	72	111				0	Content		-72	-111	11574174	3115628050
11591	09:19:23.071	00:00:11.590	695	-1024	-768	-1	-1	-1	-1	4	-1024	-768	-1	-1	-1	-1	4		0	0						Untertest4.avi	0	880	547	72	111				0	Content		-72	-111	11590796	3115644672
11607	09:19:23.087	00:00:11.607	696	-1024	-768	-1	-1	-1	-1	4	-1024	-768	-1	-1	-1	-1	4		0	0						Untertest4.avi	0	880	547	72	111				0	Content		-72	-111	11607420	3115661296
11625	09:19:23.105	00:00:11.624	697	-1024	-768	-1	-1	-1	-1	4	-1024	-768	-1	-1	-1	-1	4		0	0						Untertest4.avi	0	880	547	72	111				0	Content		-72	-111	11624614	3115678490
11642	09:19:23.122	00:00:11.641	698	-1024	-768	-1	-1	-1	-1	4	-1024	-768	-1	-1	-1	-1	4		0	0						Untertest4.avi	0	880	547	72	111				0	Content		-72	-111	11641988	3115695864
11659	09:19:23.139	00:00:11.659	699	-1024	-768	-1	-1	-1	-1	4	-1024	-768	-1	-1	-1	-1	4		0	0						Untertest4.avi	0	880	547	72	111				0	Content		-72	-111	11659235	3115713111
11674	09:19:23.154	00:00:11.674	700	-1024	-768	-1	-1	-1	-1	4	-1024	-768	-1	-1	-1	-1	4		0	0						Untertest4.avi	0	880	547	72	111				0	Content		-72	-111	11674037	3115727913
11691	09:19:23.171	00:00:11.690	701	-1024	-768	-1	-1	-1	-1	4	-1024	-768	-1	-1	-1	-1	4		0	0						Untertest4.avi	0	880	547	72	111				0	Content		-72	-111	11690784	3115744660
11707	09:19:23.187	00:00:11.707	702	-1024	-768	-1	-1	-1	-1	4	-1024	-768	-1	-1	-1	-1	4		0	0						Untertest4.avi	0	880	547	72	111				0	Content		-72	-111	11707408	3115761284
11724	09:19:23.204	00:00:11.724	703	-1024	-768	-1	-1	-1	-1	4	-1024	-768	-1	-1	-1	-1	4		0	0						Untertest4.avi	0	880	547	72	111				0	Content		-72	-111	11724031	3115777907
11741	09:19:23.221	00:00:11.740	704	-1024	-768	-1	-1	-1	-1	4	-1024	-768	-1	-1	-1	-1	4		0	0						Untertest4.avi	0	880	547	72	111				0	Content		-72	-111	11740655	3115794531
11757	09:19:23.237	00:00:11.757	705	-1024	-768	-1	-1	-1	-1	4	-1024	-768	-1	-1	-1	-1	4		0	0						Untertest4.avi	0	880	547	72	111				0	Content		-72	-111	11757279	3115811155
11775	09:19:23.255	00:00:11.774	706	-1024	-768	-1	-1	-1	-1	4	-1024	-768	-1	-1	-1	-1	4		0	0						Untertest4.avi	0	880	547	72	111				0	Content		-72	-111	11774573	3115828449
11792	09:19:23.272	00:00:11.791	707	-1024	-768	-1	-1	-1	-1	4	-1024	-768	-1	-1	-1	-1	4		0	0						Untertest4.avi	0	880	547	72	111				0	Content		-72	-111	11791657	3115845533
11808	09:19:23.288	00:00:11.808	708	-1024	-768	-1	-1	-1	-1	4	-1024	-768	-1	-1	-1	-1	4		0	0						Untertest4.avi	0	880	547	72	111				0	Content		-72	-111	11808325	3115862201
11825	09:19:23.305	00:00:11.824	709	-1024	-768	-1	-1	-1	-1	4	-1024	-768	-1	-1	-1	-1	4		0	0						Untertest4.avi	0	880	547	72	111				0	Content		-72	-111	11824993	3115878869
11841	09:19:23.321	00:00:11.841	710	-1024	-768	-1	-1	-1	-1	4	-1024	-768	-1	-1	-1	-1	4		0	0						Untertest4.avi	0	880	547	72	111				0	Content		-72	-111	11841389	3115895265
11858	09:19:23.338	00:00:11.858	711	-1024	-768	-1	-1	-1	-1	4	-1024	-768	-1	-1	-1	-1	4		0	0						Untertest4.avi	0	880	547	72	111				0	Content		-72	-111	11858056	3115911932
11875	09:19:23.355	00:00:11.874	712	-1024	-768	-1	-1	-1	-1	4	-1024	-768	-1	-1	-1	-1	4		0	0						Untertest4.avi	0	880	547	72	111				0	Content		-72	-111	11874724	3115928600
11891	09:19:23.371	00:00:11.891	713	-1024	-768	-1	-1	-1	-1	4	-1024	-768	-1	-1	-1	-1	4		0	0						Untertest4.avi	0	880	547	72	111				0	Content		-72	-111	11891392	3115945268
11907	09:19:23.387	00:00:11.907	714	-1024	-768	-1	-1	-1	-1	4	-1024	-768	-1	-1	-1	-1	4		0	0						Untertest4.avi	0	880	547	72	111				0	Content		-72	-111	11907190	3115961066
11924	09:19:23.404	00:00:11.923	715	-1024	-768	-1	-1	-1	-1	4	-1024	-768	-1	-1	-1	-1	4		0	0						Untertest4.avi	0	880	547	72	111				0	Content		-72	-111	11923814	3115977690
11941	09:19:23.421	00:00:11.940	716	-1024	-768	-1	-1	-1	-1	4	-1024	-768	-1	-1	-1	-1	4		0	0						Untertest4.avi	0	880	547	72	111				0	Content		-72	-111	11940561	3115994437
11957	09:19:23.437	00:00:11.957	717	-1024	-768	-1	-1	-1	-1	4	-1024	-768	-1	-1	-1	-1	4		0	0						Untertest4.avi	0	880	547	72	111				0	Content		-72	-111	11957240	3116011116
11974	09:19:23.454	00:00:11.973	718	-1024	-768	-1	-1	-1	-1	4	-1024	-768	-1	-1	-1	-1	4		0	0						Untertest4.avi	0	880	547	72	111				0	Content		-72	-111	11973890	3116027766
11991	09:19:23.471	00:00:11.990	719	-1024	-768	-1	-1	-1	-1	4	-1024	-768	-1	-1	-1	-1	4		0	0						Untertest4.avi	0	880	547	72	111				0	Content		-72	-111	11990558	3116044434
12007	09:19:23.487	00:00:12.007	720	-1024	-768	-1	-1	-1	-1	4	-1024	-768	-1	-1	-1	-1	4		0	0						Untertest4.avi	0	880	547	72	111				0	Content		-72	-111	12007226	3116061102
12024	09:19:23.504	00:00:12.024	721	-1024	-768	-1	-1	-1	-1	4	-1024	-768	-1	-1	-1	-1	4		0	0						Untertest4.avi	0	880	547	72	111				0	Content		-72	-111	12024045	3116077921
12041	09:19:23.521	00:00:12.040	722	-1024	-768	-1	-1	-1	-1	4	-1024	-768	-1	-1	-1	-1	4		0	0						Untertest4.avi	0	880	547	72	111				0	Content		-72	-111	12040713	3116094589
12057	09:19:23.537	00:00:12.057	723	-1024	-768	-1	-1	-1	-1	4	-1024	-768	-1	-1	-1	-1	4		0	0						Untertest4.avi	0	880	547	72	111				0	Content		-72	-111	12057381	3116111257
12075	09:19:23.555	00:00:12.074	724	-1024	-768	-1	-1	-1	-1	4	-1024	-768	-1	-1	-1	-1	4		0	0						Untertest4.avi	0	880	547	72	111				0	Content		-72	-111	12074532	3116128408
12091	09:19:23.571	00:00:12.091	725	-1024	-768	-1	-1	-1	-1	4	-1024	-768	-1	-1	-1	-1	4		0	0						Untertest4.avi	0	880	547	72	111				0	Content		-72	-111	12091200	3116145076
12108	09:19:23.588	00:00:12.108	726	-1024	-768	-1	-1	-1	-1	4	-1024	-768	-1	-1	-1	-1	4		0	0						Untertest4.avi	0	880	547	72	111				0	Content		-72	-111	12108237	3116162113
12125	09:19:23.605	00:00:12.124	727	-1024	-768	-1	-1	-1	-1	4	-1024	-768	-1	-1	-1	-1	4		0	0						Untertest4.avi	0	880	547	72	111				0	Content		-72	-111	12124904	3116178780
12142	09:19:23.622	00:00:12.141	728	-1024	-768	-1	-1	-1	-1	4	-1024	-768	-1	-1	-1	-1	4		0	0						Untertest4.avi	0	880	547	72	111				0	Content		-72	-111	12141572	3116195448
12158	09:19:23.638	00:00:12.157	729	-1024	-768	-1	-1	-1	-1	4	-1024	-768	-1	-1	-1	-1	4		0	0						Untertest4.avi	0	880	547	72	111				0	Content		-72	-111	12157627	3116211503
12174	09:19:23.654	00:00:12.174	730	-1024	-768	-1	-1	-1	-1	4	-1024	-768	-1	-1	-1	-1	4		0	0						Untertest4.avi	0	880	547	72	111				0	Content		-72	-111	12174295	3116228171
12191	09:19:23.671	00:00:12.190	731	-1024	-768	-1	-1	-1	-1	4	-1024	-768	-1	-1	-1	-1	4		0	0						Untertest4.avi	0	880	547	72	111				0	Content		-72	-111	12190757	3116244633
12207	09:19:23.687	00:00:12.207	732	-1024	-768	-1	-1	-1	-1	4	-1024	-768	-1	-1	-1	-1	4		0	0						Untertest4.avi	0	880	547	72	111				0	Content		-72	-111	12207425	3116261301
12224	09:19:23.704	00:00:12.224	733	-1024	-768	-1	-1	-1	-1	4	-1024	-768	-1	-1	-1	-1	4		0	0						Untertest4.avi	0	880	547	72	111				0	Content		-72	-111	12224093	3116277969
12240	09:19:23.720	00:00:12.240	734	-1024	-768	-1	-1	-1	-1	4	-1024	-768	-1	-1	-1	-1	4		0	0						Untertest4.avi	0	880	547	72	111				0	Content		-72	-111	12240303	3116294179
12257	09:19:23.737	00:00:12.257	735	-1024	-768	-1	-1	-1	-1	4	-1024	-768	-1	-1	-1	-1	4		0	0						Untertest4.avi	0	880	547	72	111				0	Content		-72	-111	12257054	3116310930
12274	09:19:23.754	00:00:12.273	736	-1024	-768	-1	-1	-1	-1	4	-1024	-768	-1	-1	-1	-1	4		0	0						Untertest4.avi	0	880	547	72	111				0	Content		-72	-111	12273680	3116327556
12290	09:19:23.770	00:00:12.290	737	-1024	-768	-1	-1	-1	-1	4	-1024	-768	-1	-1	-1	-1	4		0	0						Untertest4.avi	0	880	547	72	111				0	Content		-72	-111	12290348	3116344224
12307	09:19:23.787	00:00:12.307	738	-1024	-768	-1	-1	-1	-1	4	-1024	-768	-1	-1	-1	-1	4		0	0						Untertest4.avi	0	880	547	72	111				0	Content		-72	-111	12307016	3116360892
12324	09:19:23.804	00:00:12.323	739	-1024	-768	-1	-1	-1	-1	4	-1024	-768	-1	-1	-1	-1	4		0	0						Untertest4.avi	0	880	547	72	111				0	Content		-72	-111	12323666	3116377542
12340	09:19:23.820	00:00:12.340	740	-1024	-768	-1	-1	-1	-1	4	-1024	-768	-1	-1	-1	-1	4		0	0						Untertest4.avi	0	880	547	72	111				0	Content		-72	-111	12340333	3116394209
12357	09:19:23.837	00:00:12.357	741	-1024	-768	-1	-1	-1	-1	4	-1024	-768	-1	-1	-1	-1	4		0	0						Untertest4.avi	0	880	547	72	111				0	Content		-72	-111	12357258	3116411134
12374	09:19:23.854	00:00:12.373	742	-1024	-768	-1	-1	-1	-1	4	-1024	-768	-1	-1	-1	-1	4		0	0						Untertest4.avi	0	880	547	72	111				0	Content		-72	-111	12373926	3116427802
12391	09:19:23.871	00:00:12.390	743	-1024	-768	-1	-1	-1	-1	4	-1024	-768	-1	-1	-1	-1	4		0	0						Untertest4.avi	0	880	547	72	111				0	Content		-72	-111	12390889	3116444765
12408	09:19:23.888	00:00:12.407	744	-1024	-768	-1	-1	-1	-1	4	-1024	-768	-1	-1	-1	-1	4		0	0						Untertest4.avi	0	880	547	72	111				0	Content		-72	-111	12407557	3116461433
12424	09:19:23.904	00:00:12.424	745	-1024	-768	-1	-1	-1	-1	4	-1024	-768	-1	-1	-1	-1	4		0	0						Untertest4.avi	0	880	547	72	111				0	Content		-72	-111	12424225	3116478101
12441	09:19:23.921	00:00:12.441	746	-1024	-768	-1	-1	-1	-1	4	-1024	-768	-1	-1	-1	-1	4		0	0						Untertest4.avi	0	880	547	72	111				0	Content		-72	-111	12441293	3116495169
12458	09:19:23.938	00:00:12.457	747	-1024	-768	-1	-1	-1	-1	4	-1024	-768	-1	-1	-1	-1	4		0	0						Untertest4.avi	0	880	547	72	111				0	Content		-72	-111	12457961	3116511837
12475	09:19:23.955	00:00:12.474	748	-1024	-768	-1	-1	-1	-1	4	-1024	-768	-1	-1	-1	-1	4		0	0						Untertest4.avi	0	880	547	72	111				0	Content		-72	-111	12474629	3116528505
12491	09:19:23.971	00:00:12.491	749	-1024	-768	-1	-1	-1	-1	4	-1024	-768	-1	-1	-1	-1	4		0	0						Untertest4.avi	0	880	547	72	111				0	Content		-72	-111	12491018	3116544894
12508	09:19:23.988	00:00:12.507	750	-1024	-768	-1	-1	-1	-1	4	-1024	-768	-1	-1	-1	-1	4		0	0						Untertest4.avi	0	880	547	72	111				0	Content		-72	-111	12507686	3116561562
12524	09:19:24.004	00:00:12.524	751	-1024	-768	-1	-1	-1	-1	4	-1024	-768	-1	-1	-1	-1	4		0	0						Untertest4.avi	0	880	547	72	111				0	Content		-72	-111	12524354	3116578230
12541	09:19:24.021	00:00:12.541	752	-1024	-768	-1	-1	-1	-1	4	-1024	-768	-1	-1	-1	-1	4		0	0						Untertest4.avi	0	880	547	72	111				0	Content		-72	-111	12541022	3116594898
12557	09:19:24.037	00:00:12.556	753	-1024	-768	-1	-1	-1	-1	4	-1024	-768	-1	-1	-1	-1	4		0	0						Untertest4.avi	0	880	547	72	111				0	Content		-72	-111	12556803	3116610679
12573	09:19:24.053	00:00:12.573	754	-1024	-768	-1	-1	-1	-1	4	-1024	-768	-1	-1	-1	-1	4		0	0						Untertest4.avi	0	880	547	72	111				0	Content		-72	-111	12573424	3116627300
12590	09:19:24.070	00:00:12.590	755	-1024	-768	-1	-1	-1	-1	4	-1024	-768	-1	-1	-1	-1	4		0	0						Untertest4.avi	0	880	547	72	111				0	Content		-72	-111	12590172	3116644048
12607	09:19:24.087	00:00:12.606	756	-1024	-768	-1	-1	-1	-1	4	-1024	-768	-1	-1	-1	-1	4		0	0						Untertest4.avi	0	880	547	72	111				0	Content		-72	-111	12606851	3116660727
12624	09:19:24.104	00:00:12.623	757	-1024	-768	-1	-1	-1	-1	4	-1024	-768	-1	-1	-1	-1	4		0	0						Untertest4.avi	0	880	547	72	111				0	Content		-72	-111	12623501	3116677377
12640	09:19:24.120	00:00:12.640	758	-1024	-768	-1	-1	-1	-1	4	-1024	-768	-1	-1	-1	-1	4		0	0						Untertest4.avi	0	880	547	72	111				0	Content		-72	-111	12640169	3116694045
12657	09:19:24.137	00:00:12.656	759	-1024	-768	-1	-1	-1	-1	4	-1024	-768	-1	-1	-1	-1	4		0	0						Untertest4.avi	0	880	547	72	111				0	Content		-72	-111	12656837	3116710713
12674	09:19:24.154	00:00:12.673	760	-1024	-768	-1	-1	-1	-1	4	-1024	-768	-1	-1	-1	-1	4		0	0						Untertest4.avi	0	880	547	72	111				0	Content		-72	-111	12673658	3116727534
12690	09:19:24.170	00:00:12.690	761	-1024	-768	-1	-1	-1	-1	4	-1024	-768	-1	-1	-1	-1	4		0	0						Untertest4.avi	0	880	547	72	111				0	Content		-72	-111	12690326	3116744202
12707	09:19:24.187	00:00:12.706	762	-1024	-768	-1	-1	-1	-1	4	-1024	-768	-1	-1	-1	-1	4		0	0						Untertest4.avi	0	880	547	72	111				0	Content		-72	-111	12706994	3116760870
12724	09:19:24.204	00:00:12.724	763	-1024	-768	-1	-1	-1	-1	4	-1024	-768	-1	-1	-1	-1	4		0	0						Untertest4.avi	0	880	547	72	111				0	Content		-72	-111	12724146	3116778022
12741	09:19:24.221	00:00:12.740	764	-1024	-768	-1	-1	-1	-1	4	-1024	-768	-1	-1	-1	-1	4		0	0						Untertest4.avi	0	880	547	72	111				0	Content		-72	-111	12740814	3116794690
12758	09:19:24.238	00:00:12.757	765	-1024	-768	-1	-1	-1	-1	4	-1024	-768	-1	-1	-1	-1	4		0	0						Untertest4.avi	0	880	547	72	111				0	Content		-72	-111	12757849	3116811725
12775	09:19:24.255	00:00:12.774	766	-1024	-768	-1	-1	-1	-1	4	-1024	-768	-1	-1	-1	-1	4		0	0						Untertest4.avi	0	880	547	72	111				0	Content		-72	-111	12774517	3116828393
12791	09:19:24.271	00:00:12.791	767	-1024	-768	-1	-1	-1	-1	4	-1024	-768	-1	-1	-1	-1	4		0	0						Untertest4.avi	0	880	547	72	111				0	Content		-72	-111	12791185	3116845061
12807	09:19:24.287	00:00:12.807	768	-1024	-768	-1	-1	-1	-1	4	-1024	-768	-1	-1	-1	-1	4		0	0						Untertest4.avi	0	880	547	72	111				0	Content		-72	-111	12807241	3116861117
12824	09:19:24.304	00:00:12.823	769	-1024	-768	-1	-1	-1	-1	4	-1024	-768	-1	-1	-1	-1	4		0	0						Untertest4.avi	0	880	547	72	111				0	Content		-72	-111	12823909	3116877785
12840	09:19:24.320	00:00:12.840	770	-1024	-768	-1	-1	-1	-1	4	-1024	-768	-1	-1	-1	-1	4		0	0						Untertest4.avi	0	880	547	72	111				0	Content		-72	-111	12840372	3116894248
12857	09:19:24.337	00:00:12.857	771	-1024	-768	-1	-1	-1	-1	4	-1024	-768	-1	-1	-1	-1	4		0	0						Untertest4.avi	0	880	547	72	111				0	Content		-72	-111	12857040	3116910916
12874	09:19:24.354	00:00:12.873	772	-1024	-768	-1	-1	-1	-1	4	-1024	-768	-1	-1	-1	-1	4		0	0						Untertest4.avi	0	880	547	72	111				0	Content		-72	-111	12873708	3116927584
12890	09:19:24.370	00:00:12.889	773	-1024	-768	-1	-1	-1	-1	4	-1024	-768	-1	-1	-1	-1	4		0	0						Untertest4.avi	0	880	547	72	111				0	Content		-72	-111	12889918	3116943794
12907	09:19:24.387	00:00:12.906	774	-1024	-768	-1	-1	-1	-1	4	-1024	-768	-1	-1	-1	-1	4		0	0						Untertest4.avi	0	880	547	72	111				0	Content		-72	-111	12906665	3116960541
12923	09:19:24.403	00:00:12.923	775	-1024	-768	-1	-1	-1	-1	4	-1024	-768	-1	-1	-1	-1	4		0	0						Untertest4.avi	0	880	547	72	111				0	Content		-72	-111	12923293	3116977169
12940	09:19:24.420	00:00:12.939	776	-1024	-768	-1	-1	-1	-1	4	-1024	-768	-1	-1	-1	-1	4		0	0						Untertest4.avi	0	880	547	72	111				0	Content		-72	-111	12939961	3116993837
12957	09:19:24.437	00:00:12.956	777	-1024	-768	-1	-1	-1	-1	4	-1024	-768	-1	-1	-1	-1	4		0	0						Untertest4.avi	0	880	547	72	111				0	Content		-72	-111	12956629	3117010505
12973	09:19:24.453	00:00:12.973	778	-1024	-768	-1	-1	-1	-1	4	-1024	-768	-1	-1	-1	-1	4		0	0						Untertest4.avi	0	880	547	72	111				0	Content		-72	-111	12973267	3117027143
12990	09:19:24.470	00:00:12.989	779	-1024	-768	-1	-1	-1	-1	4	-1024	-768	-1	-1	-1	-1	4		0	0						Untertest4.avi	0	880	547	72	111				0	Content		-72	-111	12989935	3117043811
13007	09:19:24.487	00:00:13.006	780	-1024	-768	-1	-1	-1	-1	4	-1024	-768	-1	-1	-1	-1	4		0	0						Untertest4.avi	0	880	547	72	111				0	Content		-72	-111	13006603	3117060479
13024	09:19:24.504	00:00:13.023	781	-1024	-768	-1	-1	-1	-1	4	-1024	-768	-1	-1	-1	-1	4		0	0						Untertest4.avi	0	880	547	72	111				0	Content		-72	-111	13023509	3117077385
13040	09:19:24.520	00:00:13.040	782	-1024	-768	-1	-1	-1	-1	4	-1024	-768	-1	-1	-1	-1	4		0	0						Untertest4.avi	0	880	547	72	111				0	Content		-72	-111	13040177	3117094053
13057	09:19:24.537	00:00:13.057	783	-1024	-768	-1	-1	-1	-1	4	-1024	-768	-1	-1	-1	-1	4		0	0						Untertest4.avi	0	880	547	72	111				0	Content		-72	-111	13057132	3117111008
13074	09:19:24.554	00:00:13.073	784	-1024	-768	-1	-1	-1	-1	4	-1024	-768	-1	-1	-1	-1	4		0	0						Untertest4.avi	0	880	547	72	111				0	Content		-72	-111	13073800	3117127676
13090	09:19:24.570	00:00:13.090	785	-1024	-768	-1	-1	-1	-1	4	-1024	-768	-1	-1	-1	-1	4		0	0						Untertest4.avi	0	880	547	72	111				0	Content		-72	-111	13090467	3117144343
13108	09:19:24.588	00:00:13.107	786	-1024	-768	-1	-1	-1	-1	4	-1024	-768	-1	-1	-1	-1	4		0	0						Untertest4.avi	0	880	547	72	111				0	Content		-72	-111	13107531	3117161407
13124	09:19:24.604	00:00:13.124	787	-1024	-768	-1	-1	-1	-1	4	-1024	-768	-1	-1	-1	-1	4		0	0						Untertest4.avi	0	880	547	72	111				0	Content		-72	-111	13124199	3117178075
13141	09:19:24.621	00:00:13.140	788	-1024	-768	-1	-1	-1	-1	4	-1024	-768	-1	-1	-1	-1	4		0	0						Untertest4.avi	0	880	547	72	111				0	Content		-72	-111	13140867	3117194743
13157	09:19:24.637	00:00:13.157	789	-1024	-768	-1	-1	-1	-1	4	-1024	-768	-1	-1	-1	-1	4		0	0						Untertest4.avi	0	880	547	72	111				0	Content		-72	-111	13157253	3117211129
13174	09:19:24.654	00:00:13.173	790	-1024	-768	-1	-1	-1	-1	4	-1024	-768	-1	-1	-1	-1	4		0	0						Untertest4.avi	0	880	547	72	111				0	Content		-72	-111	13173921	3117227797
13191	09:19:24.671	00:00:13.190	791	-1024	-768	-1	-1	-1	-1	4	-1024	-768	-1	-1	-1	-1	4		0	0						Untertest4.avi	0	880	547	72	111				0	Content		-72	-111	13190589	3117244465
13207	09:19:24.687	00:00:13.207	792	-1024	-768	-1	-1	-1	-1	4	-1024	-768	-1	-1	-1	-1	4		0	0						Untertest4.avi	0	880	547	72	111				0	Content		-72	-111	13207257	3117261133
13223	09:19:24.703	00:00:13.223	793	-1024	-768	-1	-1	-1	-1	4	-1024	-768	-1	-1	-1	-1	4		0	0						Untertest4.avi	0	880	547	72	111				0	Content		-72	-111	13223030	3117276906
13240	09:19:24.720	00:00:13.239	794	-1024	-768	-1	-1	-1	-1	4	-1024	-768	-1	-1	-1	-1	4		0	0						Untertest4.avi	0	880	547	72	111				0	Content		-72	-111	13239777	3117293653
13256	09:19:24.736	00:00:13.256	795	-1024	-768	-1	-1	-1	-1	4	-1024	-768	-1	-1	-1	-1	4		0	0						Untertest4.avi	0	880	547	72	111				0	Content		-72	-111	13256402	3117310278
13273	09:19:24.753	00:00:13.273	796	-1024	-768	-1	-1	-1	-1	4	-1024	-768	-1	-1	-1	-1	4		0	0						Untertest4.avi	0	880	547	72	111				0	Content		-72	-111	13273079	3117326955
13290	09:19:24.770	00:00:13.289	797	-1024	-768	-1	-1	-1	-1	4	-1024	-768	-1	-1	-1	-1	4		0	0						Untertest4.avi	0	880	547	72	111				0	Content		-72	-111	13289729	3117343605
13306	09:19:24.786	00:00:13.306	798	-1024	-768	-1	-1	-1	-1	4	-1024	-768	-1	-1	-1	-1	4		0	0						Untertest4.avi	0	880	547	72	111				0	Content		-72	-111	13306396	3117360272
13323	09:19:24.803	00:00:13.323	799	-1024	-768	-1	-1	-1	-1	4	-1024	-768	-1	-1	-1	-1	4		0	0						Untertest4.avi	0	880	547	72	111				0	Content		-72	-111	13323064	3117376940
13340	09:19:24.820	00:00:13.339	800	-1024	-768	-1	-1	-1	-1	4	-1024	-768	-1	-1	-1	-1	4		0	0						Untertest4.avi	0	880	547	72	111				0	Content		-72	-111	13339885	3117393761
13357	09:19:24.837	00:00:13.356	801	-1024	-768	-1	-1	-1	-1	4	-1024	-768	-1	-1	-1	-1	4		0	0						Untertest4.avi	0	880	547	72	111				0	Content		-72	-111	13356553	3117410429
13373	09:19:24.853	00:00:13.373	802	-1024	-768	-1	-1	-1	-1	4	-1024	-768	-1	-1	-1	-1	4		0	0						Untertest4.avi	0	880	547	72	111				0	Content		-72	-111	13373221	3117427097
13390	09:19:24.870	00:00:13.390	803	-1024	-768	-1	-1	-1	-1	4	-1024	-768	-1	-1	-1	-1	4		0	0						Untertest4.avi	0	880	547	72	111				0	Content		-72	-111	13390373	3117444249
13407	09:19:24.887	00:00:13.407	804	-1024	-768	-1	-1	-1	-1	4	-1024	-768	-1	-1	-1	-1	4		0	0						Untertest4.avi	0	880	547	72	111				0	Content		-72	-111	13407041	3117460917
13424	09:19:24.904	00:00:13.424	805	-1024	-768	-1	-1	-1	-1	4	-1024	-768	-1	-1	-1	-1	4		0	0						Untertest4.avi	0	880	547	72	111				0	Content		-72	-111	13424077	3117477953
13441	09:19:24.921	00:00:13.440	806	-1024	-768	-1	-1	-1	-1	4	-1024	-768	-1	-1	-1	-1	4		0	0						Untertest4.avi	0	880	547	72	111				0	Content		-72	-111	13440745	3117494621
13457	09:19:24.937	00:00:13.457	807	-1024	-768	-1	-1	-1	-1	4	-1024	-768	-1	-1	-1	-1	4		0	0						Untertest4.avi	0	880	547	72	111				0	Content		-72	-111	13457413	3117511289
13474	09:19:24.954	00:00:13.473	808	-1024	-768	-1	-1	-1	-1	4	-1024	-768	-1	-1	-1	-1	4		0	0						Untertest4.avi	0	880	547	72	111				0	Content		-72	-111	13473701	3117527577
13490	09:19:24.970	00:00:13.490	809	-1024	-768	-1	-1	-1	-1	4	-1024	-768	-1	-1	-1	-1	4		0	0						Untertest4.avi	0	880	547	72	111				0	Content		-72	-111	13490369	3117544245
13507	09:19:24.987	00:00:13.507	810	-1024	-768	-1	-1	-1	-1	4	-1024	-768	-1	-1	-1	-1	4		0	0						Untertest4.avi	0	880	547	72	111				0	Content		-72	-111	13507037	3117560913
13523	09:19:25.003	00:00:13.523	811	-1024	-768	-1	-1	-1	-1	4	-1024	-768	-1	-1	-1	-1	4		0	0						Untertest4.avi	0	880	547	72	111				0	Content		-72	-111	13523455	3117577331
13540	09:19:25.020	00:00:13.540	812	-1024	-768	-1	-1	-1	-1	4	-1024	-768	-1	-1	-1	-1	4		0	0						Untertest4.avi	0	880	547	72	111				0	Content		-72	-111	13540123	3117593999
13557	09:19:25.037	00:00:13.556	813	-1024	-768	-1	-1	-1	-1	4	-1024	-768	-1	-1	-1	-1	4		0	0						Untertest4.avi	0	880	547	72	111				0	Content		-72	-111	13556791	3117610667
13573	09:19:25.053	00:00:13.572	814	-1024	-768	-1	-1	-1	-1	4	-1024	-768	-1	-1	-1	-1	4		0	0						Untertest4.avi	0	880	547	72	111				0	Content		-72	-111	13572899	3117626775
13590	09:19:25.070	00:00:13.589	815	-1024	-768	-1	-1	-1	-1	4	-1024	-768	-1	-1	-1	-1	4		0	0						Untertest4.avi	0	880	547	72	111				0	Content		-72	-111	13589522	3117643398
13606	09:19:25.086	00:00:13.606	816	-1024	-768	-1	-1	-1	-1	4	-1024	-768	-1	-1	-1	-1	4		0	0						Untertest4.avi	0	880	547	72	111				0	Content		-72	-111	13606189	3117660065
13623	09:19:25.103	00:00:13.622	817	-1024	-768	-1	-1	-1	-1	4	-1024	-768	-1	-1	-1	-1	4		0	0						Untertest4.avi	0	880	547	72	111				0	Content		-72	-111	13622857	3117676733
13640	09:19:25.120	00:00:13.639	818	-1024	-768	-1	-1	-1	-1	4	-1024	-768	-1	-1	-1	-1	4		0	0						Untertest4.avi	0	880	547	72	111				0	Content		-72	-111	13639525	3117693401
13656	09:19:25.136	00:00:13.656	819	-1024	-768	-1	-1	-1	-1	4	-1024	-768	-1	-1	-1	-1	4		0	0						Untertest4.avi	0	880	547	72	111				0	Content		-72	-111	13656150	3117710026
13673	09:19:25.153	00:00:13.672	820	-1024	-768	-1	-1	-1	-1	4	-1024	-768	-1	-1	-1	-1	4		0	0						Untertest4.avi	0	880	547	72	111				0	Content		-72	-111	13672818	3117726694
13690	09:19:25.170	00:00:13.689	821	-1024	-768	-1	-1	-1	-1	4	-1024	-768	-1	-1	-1	-1	4		0	0						Untertest4.avi	0	880	547	72	111				0	Content		-72	-111	13689731	3117743607
13706	09:19:25.186	00:00:13.706	822	-1024	-768	-1	-1	-1	-1	4	-1024	-768	-1	-1	-1	-1	4		0	0						Untertest4.avi	0	880	547	72	111				0	Content		-72	-111	13706399	3117760275
13723	09:19:25.203	00:00:13.723	823	-1024	-768	-1	-1	-1	-1	4	-1024	-768	-1	-1	-1	-1	4		0	0						Untertest4.avi	0	880	547	72	111				0	Content		-72	-111	13723398	3117777274
13740	09:19:25.220	00:00:13.740	824	-1024	-768	-1	-1	-1	-1	4	-1024	-768	-1	-1	-1	-1	4		0	0						Untertest4.avi	0	880	547	72	111				0	Content		-72	-111	13740066	3117793942
13757	09:19:25.237	00:00:13.756	825	-1024	-768	-1	-1	-1	-1	4	-1024	-768	-1	-1	-1	-1	4		0	0						Untertest4.avi	0	880	547	72	111				0	Content		-72	-111	13756734	3117810610
13774	09:19:25.254	00:00:13.774	826	-1024	-768	-1	-1	-1	-1	4	-1024	-768	-1	-1	-1	-1	4		0	0						Untertest4.avi	0	880	547	72	111				0	Content		-72	-111	13774009	3117827885
13791	09:19:25.271	00:00:13.790	827	-1024	-768	-1	-1	-1	-1	4	-1024	-768	-1	-1	-1	-1	4		0	0						Untertest4.avi	0	880	547	72	111				0	Content		-72	-111	13790677	3117844553
13807	09:19:25.287	00:00:13.806	828	-1024	-768	-1	-1	-1	-1	4	-1024	-768	-1	-1	-1	-1	4		0	0						Untertest4.avi	0	880	547	72	111				0	Content		-72	-111	13806917	3117860793
13824	09:19:25.304	00:00:13.823	829	-1024	-768	-1	-1	-1	-1	4	-1024	-768	-1	-1	-1	-1	4		0	0						Untertest4.avi	0	880	547	72	111				0	Content		-72	-111	13823584	3117877460
13840	09:19:25.320	00:00:13.840	830	-1024	-768	-1	-1	-1	-1	4	-1024	-768	-1	-1	-1	-1	4		0	0						Untertest4.avi	0	880	547	72	111				0	Content		-72	-111	13840252	3117894128
13856	09:19:25.336	00:00:13.856	831	-1024	-768	-1	-1	-1	-1	4	-1024	-768	-1	-1	-1	-1	4		0	0						Untertest4.avi	0	880	547	72	111				0	Content		-72	-111	13856019	3117909895
13873	09:19:25.353	00:00:13.872	832	-1024	-768	-1	-1	-1	-1	4	-1024	-768	-1	-1	-1	-1	4		0	0						Untertest4.avi	0	880	547	72	111				0	Content		-72	-111	13872641	3117926517
13889	09:19:25.369	00:00:13.889	833	-1024	-768	-1	-1	-1	-1	4	-1024	-768	-1	-1	-1	-1	4		0	0						Untertest4.avi	0	880	547	72	111				0	Content		-72	-111	13889389	3117943265
13906	09:19:25.386	00:00:13.906	834	-1024	-768	-1	-1	-1	-1	4	-1024	-768	-1	-1	-1	-1	4		0	0						Untertest4.avi	0	880	547	72	111				0	Content		-72	-111	13906069	3117959945
13923	09:19:25.403	00:00:13.922	835	-1024	-768	-1	-1	-1	-1	4	-1024	-768	-1	-1	-1	-1	4		0	0						Untertest4.avi	0	880	547	72	111				0	Content		-72	-111	13922719	3117976595
13939	09:19:25.419	00:00:13.939	836	-1024	-768	-1	-1	-1	-1	4	-1024	-768	-1	-1	-1	-1	4		0	0						Untertest4.avi	0	880	547	72	111				0	Content		-72	-111	13939387	3117993263
13956	09:19:25.436	00:00:13.956	837	-1024	-768	-1	-1	-1	-1	4	-1024	-768	-1	-1	-1	-1	4		0	0						Untertest4.avi	0	880	547	72	111				0	Content		-72	-111	13956055	3118009931
13973	09:19:25.453	00:00:13.972	838	-1024	-768	-1	-1	-1	-1	4	-1024	-768	-1	-1	-1	-1	4		0	0						Untertest4.avi	0	880	547	72	111				0	Content		-72	-111	13972875	3118026751
13990	09:19:25.470	00:00:13.989	839	-1024	-768	-1	-1	-1	-1	4	-1024	-768	-1	-1	-1	-1	4		0	0						Untertest4.avi	0	880	547	72	111				0	Content		-72	-111	13989543	3118043419
14006	09:19:25.486	00:00:14.006	840	-1024	-768	-1	-1	-1	-1	4	-1024	-768	-1	-1	-1	-1	4		0	0						Untertest4.avi	0	880	547	72	111				0	Content		-72	-111	14006211	3118060087
14023	09:19:25.503	00:00:14.023	841	-1024	-768	-1	-1	-1	-1	4	-1024	-768	-1	-1	-1	-1	4		0	0						Untertest4.avi	0	880	547	72	111				0	Content		-72	-111	14023369	3118077245
14040	09:19:25.520	00:00:14.040	842	-1024	-768	-1	-1	-1	-1	4	-1024	-768	-1	-1	-1	-1	4		0	0						Untertest4.avi	0	880	547	72	111				0	Content		-72	-111	14040037	3118093913
14057	09:19:25.537	00:00:14.057	843	-1024	-768	-1	-1	-1	-1	4	-1024	-768	-1	-1	-1	-1	4		0	0						Untertest4.avi	0	880	547	72	111				0	Content		-72	-111	14057071	3118110947
14074	09:19:25.554	00:00:14.073	844	-1024	-768	-1	-1	-1	-1	4	-1024	-768	-1	-1	-1	-1	4		0	0						Untertest4.avi	0	880	547	72	111				0	Content		-72	-111	14073738	3118127614
14090	09:19:25.570	00:00:14.090	845	-1024	-768	-1	-1	-1	-1	4	-1024	-768	-1	-1	-1	-1	4		0	0						Untertest4.avi	0	880	547	72	111				0	Content		-72	-111	14090406	3118144282
14107	09:19:25.587	00:00:14.106	846	-1024	-768	-1	-1	-1	-1	4	-1024	-768	-1	-1	-1	-1	4		0	0						Untertest4.avi	0	880	547	72	111				0	Content		-72	-111	14106650	3118160526
14123	09:19:25.603	00:00:14.123	847	-1024	-768	-1	-1	-1	-1	4	-1024	-768	-1	-1	-1	-1	4		0	0						Untertest4.avi	0	880	547	72	111				0	Content		-72	-111	14123318	3118177194
14140	09:19:25.620	00:00:14.139	848	-1024	-768	-1	-1	-1	-1	4	-1024	-768	-1	-1	-1	-1	4		0	0						Untertest4.avi	0	880	547	72	111				0	Content		-72	-111	14139986	3118193862
14156	09:19:25.636	00:00:14.156	849	-1024	-768	-1	-1	-1	-1	4	-1024	-768	-1	-1	-1	-1	4		0	0						Untertest4.avi	0	880	547	72	111				0	Content		-72	-111	14156413	3118210289
14173	09:19:25.653	00:00:14.173	850	-1024	-768	-1	-1	-1	-1	4	-1024	-768	-1	-1	-1	-1	4		0	0						Untertest4.avi	0	880	547	72	111				0	Content		-72	-111	14173081	3118226957
14190	09:19:25.670	00:00:14.189	851	-1024	-768	-1	-1	-1	-1	4	-1024	-768	-1	-1	-1	-1	4		0	0						Untertest4.avi	0	880	547	72	111				0	Content		-72	-111	14189749	3118243625
14206	09:19:25.686	00:00:14.205	852	-1024	-768	-1	-1	-1	-1	4	-1024	-768	-1	-1	-1	-1	4		0	0						Untertest4.avi	0	880	547	72	111				0	Content		-72	-111	14205887	3118259763
14223	09:19:25.703	00:00:14.222	853	-1024	-768	-1	-1	-1	-1	4	-1024	-768	-1	-1	-1	-1	4		0	0						Untertest4.avi	0	880	547	72	111				0	Content		-72	-111	14222510	3118276386
14239	09:19:25.719	00:00:14.239	854	-1024	-768	-1	-1	-1	-1	4	-1024	-768	-1	-1	-1	-1	4		0	0						Untertest4.avi	0	880	547	72	111				0	Content		-72	-111	14239135	3118293011
14256	09:19:25.736	00:00:14.255	855	-1024	-768	-1	-1	-1	-1	4	-1024	-768	-1	-1	-1	-1	4		0	0						Untertest4.avi	0	880	547	72	111				0	Content		-72	-111	14255803	3118309679
14272	09:19:25.752	00:00:14.272	856	-1024	-768	-1	-1	-1	-1	4	-1024	-768	-1	-1	-1	-1	4		0	0						Untertest4.avi	0	880	547	72	111				0	Content		-72	-111	14272471	3118326347
14289	09:19:25.769	00:00:14.289	857	-1024	-768	-1	-1	-1	-1	4	-1024	-768	-1	-1	-1	-1	4		0	0						Untertest4.avi	0	880	547	72	111				0	Content		-72	-111	14289118	3118342994
14306	09:19:25.786	00:00:14.305	858	-1024	-768	-1	-1	-1	-1	4	-1024	-768	-1	-1	-1	-1	4		0	0						Untertest4.avi	0	880	547	72	111				0	Content		-72	-111	14305786	3118359662
14323	09:19:25.803	00:00:14.322	859	-1024	-768	-1	-1	-1	-1	4	-1024	-768	-1	-1	-1	-1	4		0	0						Untertest4.avi	0	880	547	72	111				0	Content		-72	-111	14322709	3118376585
14339	09:19:25.819	00:00:14.339	860	-1024	-768	-1	-1	-1	-1	4	-1024	-768	-1	-1	-1	-1	4		0	0						Untertest4.avi	0	880	547	72	111				0	Content		-72	-111	14339377	3118393253
14356	09:19:25.836	00:00:14.356	861	-1024	-768	-1	-1	-1	-1	4	-1024	-768	-1	-1	-1	-1	4		0	0						Untertest4.avi	0	880	547	72	111				0	Content		-72	-111	14356338	3118410214
14373	09:19:25.853	00:00:14.373	862	-1024	-768	-1	-1	-1	-1	4	-1024	-768	-1	-1	-1	-1	4		0	0						Untertest4.avi	0	880	547	72	111				0	Content		-72	-111	14373006	3118426882
14390	09:19:25.870	00:00:14.389	863	-1024	-768	-1	-1	-1	-1	4	-1024	-768	-1	-1	-1	-1	4		0	0						Untertest4.avi	0	880	547	72	111				0	Content		-72	-111	14389674	3118443550
14407	09:19:25.887	00:00:14.406	864	-1024	-768	-1	-1	-1	-1	4	-1024	-768	-1	-1	-1	-1	4		0	0						Untertest4.avi	0	880	547	72	111				0	Content		-72	-111	14406973	3118460849
14424	09:19:25.904	00:00:14.423	865	-1024	-768	-1	-1	-1	-1	4	-1024	-768	-1	-1	-1	-1	4		0	0						Untertest4.avi	0	880	547	72	111				0	Content		-72	-111	14423641	3118477517
14440	09:19:25.920	00:00:14.439	866	-1024	-768	-1	-1	-1	-1	4	-1024	-768	-1	-1	-1	-1	4		0	0						Untertest4.avi	0	880	547	72	111				0	Content		-72	-111	14439888	3118493764
14457	09:19:25.937	00:00:14.456	867	-1024	-768	-1	-1	-1	-1	4	-1024	-768	-1	-1	-1	-1	4		0	0						Untertest4.avi	0	880	547	72	111				0	Content		-72	-111	14456556	3118510432
14473	09:19:25.953	00:00:14.473	868	-1024	-768	-1	-1	-1	-1	4	-1024	-768	-1	-1	-1	-1	4		0	0						Untertest4.avi	0	880	547	72	111				0	Content		-72	-111	14473224	3118527100
14489	09:19:25.969	00:00:14.489	869	-1024	-768	-1	-1	-1	-1	4	-1024	-768	-1	-1	-1	-1	4		0	0						Untertest4.avi	0	880	547	72	111				0	Content		-72	-111	14489003	3118542879
14506	09:19:25.986	00:00:14.505	870	-1024	-768	-1	-1	-1	-1	4	-1024	-768	-1	-1	-1	-1	4		0	0						Untertest4.avi	0	880	547	72	111				0	Content		-72	-111	14505638	3118559514
14522	09:19:26.002	00:00:14.522	871	-1024	-768	-1	-1	-1	-1	4	-1024	-768	-1	-1	-1	-1	4		0	0						Untertest4.avi	0	880	547	72	111				0	Content		-72	-111	14522379	3118576255
14539	09:19:26.019	00:00:14.539	872	-1024	-768	-1	-1	-1	-1	4	-1024	-768	-1	-1	-1	-1	4		0	0						Untertest4.avi	0	880	547	72	111				0	Content		-72	-111	14539055	3118592931
14556	09:19:26.036	00:00:14.555	873	-1024	-768	-1	-1	-1	-1	4	-1024	-768	-1	-1	-1	-1	4		0	0						Untertest4.avi	0	880	547	72	111				0	Content		-72	-111	14555667	3118609543
14572	09:19:26.052	00:00:14.572	874	-1024	-768	-1	-1	-1	-1	4	-1024	-768	-1	-1	-1	-1	4		0	0						Untertest4.avi	0	880	547	72	111				0	Content		-72	-111	14572335	3118626211
14589	09:19:26.069	00:00:14.589	875	-1024	-768	-1	-1	-1	-1	4	-1024	-768	-1	-1	-1	-1	4		0	0						Untertest4.avi	0	880	547	72	111				0	Content		-72	-111	14589003	3118642879
14606	09:19:26.086	00:00:14.605	876	-1024	-768	-1	-1	-1	-1	4	-1024	-768	-1	-1	-1	-1	4		0	0						Untertest4.avi	0	880	547	72	111				0	Content		-72	-111	14605835	3118659711
14623	09:19:26.103	00:00:14.622	877	-1024	-768	-1	-1	-1	-1	4	-1024	-768	-1	-1	-1	-1	4		0	0						Untertest4.avi	0	880	547	72	111				0	Content		-72	-111	14622503	3118676379
14639	09:19:26.119	00:00:14.639	878	-1024	-768	-1	-1	-1	-1	4	-1024	-768	-1	-1	-1	-1	4		0	0						Untertest4.avi	0	880	547	72	111				0	Content		-72	-111	14639171	3118693047
14656	09:19:26.136	00:00:14.656	879	-1024	-768	-1	-1	-1	-1	4	-1024	-768	-1	-1	-1	-1	4		0	0						Untertest4.avi	0	880	547	72	111				0	Content		-72	-111	14656281	3118710157
14673	09:19:26.153	00:00:14.672	880	-1024	-768	-1	-1	-1	-1	4	-1024	-768	-1	-1	-1	-1	4		0	0						Untertest4.avi	0	880	547	72	111				0	Content		-72	-111	14672949	3118726825
14690	09:19:26.170	00:00:14.689	881	-1024	-768	-1	-1	-1	-1	4	-1024	-768	-1	-1	-1	-1	4		0	0						Untertest4.avi	0	880	547	72	111				0	Content		-72	-111	14689966	3118743842
14707	09:19:26.187	00:00:14.706	882	-1024	-768	-1	-1	-1	-1	4	-1024	-768	-1	-1	-1	-1	4		0	0						Untertest4.avi	0	880	547	72	111				0	Content		-72	-111	14706634	3118760510
14723	09:19:26.203	00:00:14.723	883	-1024	-768	-1	-1	-1	-1	4	-1024	-768	-1	-1	-1	-1	4		0	0						Untertest4.avi	0	880	547	72	111				0	Content		-72	-111	14723302	3118777178
14740	09:19:26.220	00:00:14.739	884	-1024	-768	-1	-1	-1	-1	4	-1024	-768	-1	-1	-1	-1	4		0	0						Untertest4.avi	0	880	547	72	111				0	Content		-72	-111	14739576	3118793452
14756	09:19:26.236	00:00:14.756	885	-1024	-768	-1	-1	-1	-1	4	-1024	-768	-1	-1	-1	-1	4		0	0						Untertest4.avi	0	880	547	72	111				0	Content		-72	-111	14756244	3118810120
14773	09:19:26.253	00:00:14.772	886	-1024	-768	-1	-1	-1	-1	4	-1024	-768	-1	-1	-1	-1	4		0	0						Untertest4.avi	0	880	547	72	111				0	Content		-72	-111	14772912	3118826788
14789	09:19:26.269	00:00:14.789	887	-1024	-768	-1	-1	-1	-1	4	-1024	-768	-1	-1	-1	-1	4		0	0						Untertest4.avi	0	880	547	72	111				0	Content		-72	-111	14789315	3118843191
14806	09:19:26.286	00:00:14.805	888	-1024	-768	-1	-1	-1	-1	4	-1024	-768	-1	-1	-1	-1	4		0	0						Untertest4.avi	0	880	547	72	111				0	Content		-72	-111	14805983	3118859859
14823	09:19:26.303	00:00:14.822	889	-1024	-768	-1	-1	-1	-1	4	-1024	-768	-1	-1	-1	-1	4		0	0						Untertest4.avi	0	880	547	72	111				0	Content		-72	-111	14822651	3118876527
14839	09:19:26.319	00:00:14.838	890	-1024	-768	-1	-1	-1	-1	4	-1024	-768	-1	-1	-1	-1	4		0	0						Untertest4.avi	0	880	547	72	111				0	Content		-72	-111	14838741	3118892617
14855	09:19:26.335	00:00:14.855	891	-1024	-768	-1	-1	-1	-1	4	-1024	-768	-1	-1	-1	-1	4		0	0						Untertest4.avi	0	880	547	72	111				0	Content		-72	-111	14855378	3118909254
14872	09:19:26.352	00:00:14.872	892	-1024	-768	-1	-1	-1	-1	4	-1024	-768	-1	-1	-1	-1	4		0	0						Untertest4.avi	0	880	547	72	111				0	Content		-72	-111	14872045	3118925921
14889	09:19:26.369	00:00:14.888	893	-1024	-768	-1	-1	-1	-1	4	-1024	-768	-1	-1	-1	-1	4		0	0						Untertest4.avi	0	880	547	72	111				0	Content		-72	-111	14888713	3118942589
14905	09:19:26.385	00:00:14.905	894	-1024	-768	-1	-1	-1	-1	4	-1024	-768	-1	-1	-1	-1	4		0	0						Untertest4.avi	0	880	547	72	111				0	Content		-72	-111	14905381	3118959257
14922	09:19:26.402	00:00:14.922	895	-1024	-768	-1	-1	-1	-1	4	-1024	-768	-1	-1	-1	-1	4		0	0						Untertest4.avi	0	880	547	72	111				0	Content		-72	-111	14922062	3118975938
14939	09:19:26.419	00:00:14.938	896	-1024	-768	-1	-1	-1	-1	4	-1024	-768	-1	-1	-1	-1	4		0	0						Untertest4.avi	0	880	547	72	111				0	Content		-72	-111	14938730	3118992606
14956	09:19:26.436	00:00:14.955	897	-1024	-768	-1	-1	-1	-1	4	-1024	-768	-1	-1	-1	-1	4		0	0						Untertest4.avi	0	880	547	72	111				0	Content		-72	-111	14955672	3119009548
14972	09:19:26.452	00:00:14.972	898	-1024	-768	-1	-1	-1	-1	4	-1024	-768	-1	-1	-1	-1	4		0	0						Untertest4.avi	0	880	547	72	111				0	Content		-72	-111	14972340	3119026216
14989	09:19:26.469	00:00:14.989	899	-1024	-768	-1	-1	-1	-1	4	-1024	-768	-1	-1	-1	-1	4		0	0						Untertest4.avi	0	880	547	72	111				0	Content		-72	-111	14989306	3119043182
15006	09:19:26.486	00:00:15.005	900	-1024	-768	-1	-1	-1	-1	4	-1024	-768	-1	-1	-1	-1	4		0	0						Untertest4.avi	0	880	547	72	111				0	Content		-72	-111	15005974	3119059850
15023	09:19:26.503	00:00:15.022	901	-1024	-768	-1	-1	-1	-1	4	-1024	-768	-1	-1	-1	-1	4		0	0						Untertest4.avi	0	880	547	72	111				0	Content		-72	-111	15022642	3119076518
15040	09:19:26.520	00:00:15.039	902	-1024	-768	-1	-1	-1	-1	4	-1024	-768	-1	-1	-1	-1	4		0	0						Untertest4.avi	0	880	547	72	111				0	Content		-72	-111	15039715	3119093591
15056	09:19:26.536	00:00:15.056	903	-1024	-768	-1	-1	-1	-1	4	-1024	-768	-1	-1	-1	-1	4		0	0						Untertest4.avi	0	880	547	72	111				0	Content		-72	-111	15056382	3119110258
15073	09:19:26.553	00:00:15.073	904	-1024	-768	-1	-1	-1	-1	4	-1024	-768	-1	-1	-1	-1	4		0	0						Untertest4.avi	0	880	547	72	111				0	Content		-72	-111	15073050	3119126926
15089	09:19:26.569	00:00:15.089	905	-1024	-768	-1	-1	-1	-1	4	-1024	-768	-1	-1	-1	-1	4		0	0						Untertest4.avi	0	880	547	72	111				0	Content		-72	-111	15089321	3119143197
15106	09:19:26.586	00:00:15.105	906	-1024	-768	-1	-1	-1	-1	4	-1024	-768	-1	-1	-1	-1	4		0	0						Untertest4.avi	0	880	547	72	111				0	Content		-72	-111	15105989	3119159865
15123	09:19:26.603	00:00:15.122	907	-1024	-768	-1	-1	-1	-1	4	-1024	-768	-1	-1	-1	-1	4		0	0						Untertest4.avi	0	880	547	72	111				0	Content		-72	-111	15122657	3119176533
15139	09:19:26.619	00:00:15.138	908	-1024	-768	-1	-1	-1	-1	4	-1024	-768	-1	-1	-1	-1	4		0	0						Untertest4.avi	0	880	547	72	111				0	Content		-72	-111	15138610	3119192486
15155	09:19:26.635	00:00:15.155	909	-1024	-768	-1	-1	-1	-1	4	-1024	-768	-1	-1	-1	-1	4		0	0						Untertest4.avi	0	880	547	72	111				0	Content		-72	-111	15155231	3119209107
15172	09:19:26.652	00:00:15.171	910	-1024	-768	-1	-1	-1	-1	4	-1024	-768	-1	-1	-1	-1	4		0	0						Untertest4.avi	0	880	547	72	111				0	Content		-72	-111	15171979	3119225855
15189	09:19:26.669	00:00:15.188	911	-1024	-768	-1	-1	-1	-1	4	-1024	-768	-1	-1	-1	-1	4		0	0						Untertest4.avi	0	880	547	72	111				0	Content		-72	-111	15188660	3119242536
15205	09:19:26.685	00:00:15.205	912	-1024	-768	-1	-1	-1	-1	4	-1024	-768	-1	-1	-1	-1	4		0	0						Untertest4.avi	0	880	547	72	111				0	Content		-72	-111	15205267	3119259143
15222	09:19:26.702	00:00:15.221	913	-1024	-768	-1	-1	-1	-1	4	-1024	-768	-1	-1	-1	-1	4		0	0						Untertest4.avi	0	880	547	72	111				0	Content		-72	-111	15221935	3119275811
15239	09:19:26.719	00:00:15.238	914	-1024	-768	-1	-1	-1	-1	4	-1024	-768	-1	-1	-1	-1	4		0	0						Untertest4.avi	0	880	547	72	111				0	Content		-72	-111	15238603	3119292479
15255	09:19:26.735	00:00:15.255	915	-1024	-768	-1	-1	-1	-1	4	-1024	-768	-1	-1	-1	-1	4		0	0						Untertest4.avi	0	880	547	72	111				0	Content		-72	-111	15255430	3119309306
15272	09:19:26.752	00:00:15.272	916	-1024	-768	-1	-1	-1	-1	4	-1024	-768	-1	-1	-1	-1	4		0	0						Untertest4.avi	0	880	547	72	111				0	Content		-72	-111	15272098	3119325974
15289	09:19:26.769	00:00:15.288	917	-1024	-768	-1	-1	-1	-1	4	-1024	-768	-1	-1	-1	-1	4		0	0						Untertest4.avi	0	880	547	72	111				0	Content		-72	-111	15288766	3119342642
15306	09:19:26.786	00:00:15.305	918	-1024	-768	-1	-1	-1	-1	4	-1024	-768	-1	-1	-1	-1	4		0	0						Untertest4.avi	0	880	547	72	111				0	Content		-72	-111	15305748	3119359624
15322	09:19:26.802	00:00:15.322	919	-1024	-768	-1	-1	-1	-1	4	-1024	-768	-1	-1	-1	-1	4		0	0						Untertest4.avi	0	880	547	72	111				0	Content		-72	-111	15322416	3119376292
15339	09:19:26.819	00:00:15.339	920	-1024	-768	-1	-1	-1	-1	4	-1024	-768	-1	-1	-1	-1	4		0	0						Untertest4.avi	0	880	547	72	111				0	Content		-72	-111	15339084	3119392960
15356	09:19:26.836	00:00:15.356	921	-1024	-768	-1	-1	-1	-1	4	-1024	-768	-1	-1	-1	-1	4		0	0						Untertest4.avi	0	880	547	72	111				0	Content		-72	-111	15356169	3119410045
15373	09:19:26.853	00:00:15.372	922	-1024	-768	-1	-1	-1	-1	4	-1024	-768	-1	-1	-1	-1	4		0	0						Untertest4.avi	0	880	547	72	111				0	Content		-72	-111	15372837	3119426713
15390	09:19:26.870	00:00:15.389	923	-1024	-768	-1	-1	-1	-1	4	-1024	-768	-1	-1	-1	-1	4		0	0						Untertest4.avi	0	880	547	72	111				0	Content		-72	-111	15389505	3119443381
15406	09:19:26.886	00:00:15.405	924	-1024	-768	-1	-1	-1	-1	4	-1024	-768	-1	-1	-1	-1	4		0	0						Untertest4.avi	0	880	547	72	111				0	Content		-72	-111	15405606	3119459482
15422	09:19:26.902	00:00:15.422	925	-1024	-768	-1	-1	-1	-1	4	-1024	-768	-1	-1	-1	-1	4		0	0						Untertest4.avi	0	880	547	72	111				0	Content		-72	-111	15422274	3119476150
15439	09:19:26.919	00:00:15.438	926	-1024	-768	-1	-1	-1	-1	4	-1024	-768	-1	-1	-1	-1	4		0	0						Untertest4.avi	0	880	547	72	111				0	Content		-72	-111	15438752	3119492628
15455	09:19:26.935	00:00:15.455	927	-1024	-768	-1	-1	-1	-1	4	-1024	-768	-1	-1	-1	-1	4		0	0						Untertest4.avi	0	880	547	72	111				0	Content		-72	-111	15455420	3119509296
15472	09:19:26.952	00:00:15.472	928	-1024	-768	-1	-1	-1	-1	4	-1024	-768	-1	-1	-1	-1	4		0	0						Untertest4.avi	0	880	547	72	111				0	Content		-72	-111	15472088	3119525964
15488	09:19:26.968	00:00:15.488	929	-1024	-768	-1	-1	-1	-1	4	-1024	-768	-1	-1	-1	-1	4		0	0						Untertest4.avi	0	880	547	72	111				0	Content		-72	-111	15488340	3119542216
15505	09:19:26.985	00:00:15.504	930	-1024	-768	-1	-1	-1	-1	4	-1024	-768	-1	-1	-1	-1	4		0	0						Untertest4.avi	0	880	547	72	111				0	Content		-72	-111	15504959	3119558835
15522	09:19:27.002	00:00:15.521	931	-1024	-768	-1	-1	-1	-1	4	-1024	-768	-1	-1	-1	-1	4		0	0						Untertest4.avi	0	880	547	72	111				0	Content		-72	-111	15521629	3119575505
15538	09:19:27.018	00:00:15.538	932	-1024	-768	-1	-1	-1	-1	4	-1024	-768	-1	-1	-1	-1	4		0	0						Untertest4.avi	0	880	547	72	111				0	Content		-72	-111	15538296	3119592172
15555	09:19:27.035	00:00:15.554	933	-1024	-768	-1	-1	-1	-1	4	-1024	-768	-1	-1	-1	-1	4		0	0						Untertest4.avi	0	880	547	72	111				0	Content		-72	-111	15554964	3119608840
15572	09:19:27.052	00:00:15.571	934	-1024	-768	-1	-1	-1	-1	4	-1024	-768	-1	-1	-1	-1	4		0	0						Untertest4.avi	0	880	547	72	111				0	Content		-72	-111	15571629	3119625505
15588	09:19:27.068	00:00:15.588	935	-1024	-768	-1	-1	-1	-1	4	-1024	-768	-1	-1	-1	-1	4		0	0						Untertest4.avi	0	880	547	72	111				0	Content		-72	-111	15588297	3119642173
15605	09:19:27.085	00:00:15.604	936	-1024	-768	-1	-1	-1	-1	4	-1024	-768	-1	-1	-1	-1	4		0	0						Untertest4.avi	0	880	547	72	111				0	Content		-72	-111	15604965	3119658841
15622	09:19:27.102	00:00:15.621	937	-1024	-768	-1	-1	-1	-1	4	-1024	-768	-1	-1	-1	-1	4		0	0						Untertest4.avi	0	880	547	72	111				0	Content		-72	-111	15621906	3119675782
15639	09:19:27.119	00:00:15.638	938	-1024	-768	-1	-1	-1	-1	4	-1024	-768	-1	-1	-1	-1	4		0	0						Untertest4.avi	0	880	547	72	111				0	Content		-72	-111	15638574	3119692450
15656	09:19:27.136	00:00:15.655	939	-1024	-768	-1	-1	-1	-1	4	-1024	-768	-1	-1	-1	-1	4		0	0						Untertest4.avi	0	880	547	72	111				0	Content		-72	-111	15655536	3119709412
15672	09:19:27.152	00:00:15.672	940	-1024	-768	-1	-1	-1	-1	4	-1024	-768	-1	-1	-1	-1	4		0	0						Untertest4.avi	0	880	547	72	111				0	Content		-72	-111	15672204	3119726080
15689	09:19:27.169	00:00:15.688	941	-1024	-768	-1	-1	-1	-1	4	-1024	-768	-1	-1	-1	-1	4		0	0						Untertest4.avi	0	880	547	72	111				0	Content		-72	-111	15688872	3119742748
15706	09:19:27.186	00:00:15.706	942	-1024	-768	-1	-1	-1	-1	4	-1024	-768	-1	-1	-1	-1	4		0	0						Untertest4.avi	0	880	547	72	111				0	Content		-72	-111	15706163	3119760039
15723	09:19:27.203	00:00:15.722	943	-1024	-768	-1	-1	-1	-1	4	-1024	-768	-1	-1	-1	-1	4		0	0						Untertest4.avi	0	880	547	72	111				0	Content		-72	-111	15722830	3119776706
15739	09:19:27.219	00:00:15.739	944	-1024	-768	-1	-1	-1	-1	4	-1024	-768	-1	-1	-1	-1	4		0	0						Untertest4.avi	0	880	547	72	111				0	Content		-72	-111	15739038	3119792914
15756	09:19:27.236	00:00:15.755	945	-1024	-768	-1	-1	-1	-1	4	-1024	-768	-1	-1	-1	-1	4		0	0						Untertest4.avi	0	880	547	72	111				0	Content		-72	-111	15755706	3119809582
15772	09:19:27.252	00:00:15.772	946	-1024	-768	-1	-1	-1	-1	4	-1024	-768	-1	-1	-1	-1	4		0	0						Untertest4.avi	0	880	547	72	111				0	Content		-72	-111	15772374	3119826250
15788	09:19:27.268	00:00:15.788	947	-1024	-768	-1	-1	-1	-1	4	-1024	-768	-1	-1	-1	-1	4		0	0						Untertest4.avi	0	880	547	72	111				0	Content		-72	-111	15788203	3119842079
15805	09:19:27.285	00:00:15.804	948	-1024	-768	-1	-1	-1	-1	4	-1024	-768	-1	-1	-1	-1	4		0	0						Untertest4.avi	0	880	547	72	111				0	Content		-72	-111	15804828	3119858704
15822	09:19:27.302	00:00:15.821	949	-1024	-768	-1	-1	-1	-1	4	-1024	-768	-1	-1	-1	-1	4		0	0						Untertest4.avi	0	880	547	72	111				0	Content		-72	-111	15821575	3119875451
15838	09:19:27.318	00:00:15.838	950	-1024	-768	-1	-1	-1	-1	4	-1024	-768	-1	-1	-1	-1	4		0	0						Untertest4.avi	0	880	547	72	111				0	Content		-72	-111	15838201	3119892077
15855	09:19:27.335	00:00:15.854	951	-1024	-768	-1	-1	-1	-1	4	-1024	-768	-1	-1	-1	-1	4		0	0						Untertest4.avi	0	880	547	72	111				0	Content		-72	-111	15854868	3119908744
15871	09:19:27.351	00:00:15.871	952	-1024	-768	-1	-1	-1	-1	4	-1024	-768	-1	-1	-1	-1	4		0	0						Untertest4.avi	0	880	547	72	111				0	Content		-72	-111	15871470	3119925346
15888	09:19:27.368	00:00:15.888	953	-1024	-768	-1	-1	-1	-1	4	-1024	-768	-1	-1	-1	-1	4		0	0						Untertest4.avi	0	880	547	72	111				0	Content		-72	-111	15888138	3119942014
15905	09:19:27.385	00:00:15.904	954	-1024	-768	-1	-1	-1	-1	4	-1024	-768	-1	-1	-1	-1	4		0	0						Untertest4.avi	0	880	547	72	111				0	Content		-72	-111	15904991	3119958867
15922	09:19:27.402	00:00:15.921	955	-1024	-768	-1	-1	-1	-1	4	-1024	-768	-1	-1	-1	-1	4		0	0						Untertest4.avi	0	880	547	72	111				0	Content		-72	-111	15921659	3119975535
15938	09:19:27.418	00:00:15.938	956	-1024	-768	-1	-1	-1	-1	4	-1024	-768	-1	-1	-1	-1	4		0	0						Untertest4.avi	0	880	547	72	111				0	Content		-72	-111	15938327	3119992203
15955	09:19:27.435	00:00:15.955	957	-1024	-768	-1	-1	-1	-1	4	-1024	-768	-1	-1	-1	-1	4		0	0						Untertest4.avi	0	880	547	72	111				0	Content		-72	-111	15955455	3120009331
15972	09:19:27.452	00:00:15.972	958	-1024	-768	-1	-1	-1	-1	4	-1024	-768	-1	-1	-1	-1	4		0	0						Untertest4.avi	0	880	547	72	111				0	Content		-72	-111	15972123	3120025999
15989	09:19:27.469	00:00:15.989	959	-1024	-768	-1	-1	-1	-1	4	-1024	-768	-1	-1	-1	-1	4		0	0						Untertest4.avi	0	880	547	72	111				0	Content		-72	-111	15989148	3120043024
16006	09:19:27.486	00:00:16.005	960	-1024	-768	-1	-1	-1	-1	4	-1024	-768	-1	-1	-1	-1	4		0	0						Untertest4.avi	0	880	547	72	111				0	Content		-72	-111	16005816	3120059692
16022	09:19:27.502	00:00:16.022	961	-1024	-768	-1	-1	-1	-1	4	-1024	-768	-1	-1	-1	-1	4		0	0						Untertest4.avi	0	880	547	72	111				0	Content		-72	-111	16022483	3120076359
16039	09:19:27.519	00:00:16.038	962	-1024	-768	-1	-1	-1	-1	4	-1024	-768	-1	-1	-1	-1	4		0	0						Untertest4.avi	0	880	547	72	111				0	Content		-72	-111	16038588	3120092464
16055	09:19:27.535	00:00:16.055	963	-1024	-768	-1	-1	-1	-1	4	-1024	-768	-1	-1	-1	-1	4		0	0						Untertest4.avi	0	880	547	72	111				0	Content		-72	-111	16055256	3120109132
16072	09:19:27.552	00:00:16.071	964	-1024	-768	-1	-1	-1	-1	4	-1024	-768	-1	-1	-1	-1	4		0	0						Untertest4.avi	0	880	547	72	111				0	Content		-72	-111	16071736	3120125612
16088	09:19:27.568	00:00:16.088	965	-1024	-768	-1	-1	-1	-1	4	-1024	-768	-1	-1	-1	-1	4		0	0						Untertest4.avi	0	880	547	72	111				0	Content		-72	-111	16088404	3120142280
16105	09:19:27.585	00:00:16.105	966	-1024	-768	-1	-1	-1	-1	4	-1024	-768	-1	-1	-1	-1	4		0	0						Untertest4.avi	0	880	547	72	111				0	Content		-72	-111	16105072	3120158948
16121	09:19:27.601	00:00:16.121	967	-1024	-768	-1	-1	-1	-1	4	-1024	-768	-1	-1	-1	-1	4		0	0						Untertest4.avi	0	880	547	72	111				0	Content		-72	-111	16121314	3120175190
16138	09:19:27.618	00:00:16.137	968	-1024	-768	-1	-1	-1	-1	4	-1024	-768	-1	-1	-1	-1	4		0	0						Untertest4.avi	0	880	547	72	111				0	Content		-72	-111	16137937	3120191813
16155	09:19:27.635	00:00:16.154	969	-1024	-768	-1	-1	-1	-1	4	-1024	-768	-1	-1	-1	-1	4		0	0						Untertest4.avi	0	880	547	72	111				0	Content		-72	-111	16154604	3120208480
16171	09:19:27.651	00:00:16.171	970	-1024	-768	-1	-1	-1	-1	4	-1024	-768	-1	-1	-1	-1	4		0	0						Untertest4.avi	0	880	547	72	111				0	Content		-72	-111	16171272	3120225148
16188	09:19:27.668	00:00:16.187	971	-1024	-768	-1	-1	-1	-1	4	-1024	-768	-1	-1	-1	-1	4		0	0						Untertest4.avi	0	880	547	72	111				0	Content		-72	-111	16187940	3120241816
16205	09:19:27.685	00:00:16.204	972	-1024	-768	-1	-1	-1	-1	4	-1024	-768	-1	-1	-1	-1	4		0	0						Untertest4.avi	0	880	547	72	111				0	Content		-72	-111	16204565	3120258441
16221	09:19:27.701	00:00:16.221	973	-1024	-768	-1	-1	-1	-1	4	-1024	-768	-1	-1	-1	-1	4		0	0						Untertest4.avi	0	880	547	72	111				0	Content		-72	-111	16221233	3120275109
16238	09:19:27.718	00:00:16.238	974	-1024	-768	-1	-1	-1	-1	4	-1024	-768	-1	-1	-1	-1	4		0	0						Untertest4.avi	0	880	547	72	111				0	Content		-72	-111	16238147	3120292023
16255	09:19:27.735	00:00:16.254	975	-1024	-768	-1	-1	-1	-1	4	-1024	-768	-1	-1	-1	-1	4		0	0						Untertest4.avi	0	880	547	72	111				0	Content		-72	-111	16254815	3120308691
16272	09:19:27.752	00:00:16.271	976	-1024	-768	-1	-1	-1	-1	4	-1024	-768	-1	-1	-1	-1	4		0	0						Untertest4.avi	0	880	547	72	111				0	Content		-72	-111	16271814	3120325690
16288	09:19:27.768	00:00:16.288	977	-1024	-768	-1	-1	-1	-1	4	-1024	-768	-1	-1	-1	-1	4		0	0						Untertest4.avi	0	880	547	72	111				0	Content		-72	-111	16288482	3120342358
16305	09:19:27.785	00:00:16.305	978	-1024	-768	-1	-1	-1	-1	4	-1024	-768	-1	-1	-1	-1	4		0	0						Untertest4.avi	0	880	547	72	111				0	Content		-72	-111	16305150	3120359026
16322	09:19:27.802	00:00:16.322	979	-1024	-768	-1	-1	-1	-1	4	-1024	-768	-1	-1	-1	-1	4		0	0						Untertest4.avi	0	880	547	72	111				0	Content		-72	-111	16322416	3120376292
16339	09:19:27.819	00:00:16.339	980	-1024	-768	-1	-1	-1	-1	4	-1024	-768	-1	-1	-1	-1	4		0	0						Untertest4.avi	0	880	547	72	111				0	Content		-72	-111	16339083	3120392959
16355	09:19:27.835	00:00:16.355	981	-1024	-768	-1	-1	-1	-1	4	-1024	-768	-1	-1	-1	-1	4		0	0						Untertest4.avi	0	880	547	72	111				0	Content		-72	-111	16355324	3120409200
16372	09:19:27.852	00:00:16.371	982	-1024	-768	-1	-1	-1	-1	4	-1024	-768	-1	-1	-1	-1	4		0	0						Untertest4.avi	0	880	547	72	111				0	Content		-72	-111	16371992	3120425868
16389	09:19:27.869	00:00:16.388	983	-1024	-768	-1	-1	-1	-1	4	-1024	-768	-1	-1	-1	-1	4		0	0						Untertest4.avi	0	880	547	72	111				0	Content		-72	-111	16388660	3120442536
16404	09:19:27.884	00:00:16.404	984	-1024	-768	-1	-1	-1	-1	4	-1024	-768	-1	-1	-1	-1	4		0	0						Untertest4.avi	0	880	547	72	111				0	Content		-72	-111	16404428	3120458304
16421	09:19:27.901	00:00:16.421	985	-1024	-768	-1	-1	-1	-1	4	-1024	-768	-1	-1	-1	-1	4		0	0						Untertest4.avi	0	880	547	72	111				0	Content		-72	-111	16421052	3120474928
16438	09:19:27.918	00:00:16.437	986	-1024	-768	-1	-1	-1	-1	4	-1024	-768	-1	-1	-1	-1	4		0	0						Untertest4.avi	0	880	547	72	111				0	Content		-72	-111	16437801	3120491677
16454	09:19:27.934	00:00:16.454	987	-1024	-768	-1	-1	-1	-1	4	-1024	-768	-1	-1	-1	-1	4		0	0						Untertest4.avi	0	880	547	72	111				0	Content		-72	-111	16454425	3120508301
16471	09:19:27.951	00:00:16.471	988	-1024	-768	-1	-1	-1	-1	4	-1024	-768	-1	-1	-1	-1	4		0	0						Untertest4.avi	0	880	547	72	111				0	Content		-72	-111	16471092	3120524968
16488	09:19:27.968	00:00:16.487	989	-1024	-768	-1	-1	-1	-1	4	-1024	-768	-1	-1	-1	-1	4		0	0						Untertest4.avi	0	880	547	72	111				0	Content		-72	-111	16487758	3120541634
16504	09:19:27.984	00:00:16.504	990	-1024	-768	-1	-1	-1	-1	4	-1024	-768	-1	-1	-1	-1	4		0	0						Untertest4.avi	0	880	547	72	111				0	Content		-72	-111	16504426	3120558302
16521	09:19:28.001	00:00:16.521	991	-1024	-768	-1	-1	-1	-1	4	-1024	-768	-1	-1	-1	-1	4		0	0						Untertest4.avi	0	880	547	72	111				0	Content		-72	-111	16521260	3120575136
16538	09:19:28.018	00:00:16.537	992	-1024	-768	-1	-1	-1	-1	4	-1024	-768	-1	-1	-1	-1	4		0	0						Untertest4.avi	0	880	547	72	111				0	Content		-72	-111	16537928	3120591804
16555	09:19:28.035	00:00:16.554	993	-1024	-768	-1	-1	-1	-1	4	-1024	-768	-1	-1	-1	-1	4		0	0						Untertest4.avi	0	880	547	72	111				0	Content		-72	-111	16554596	3120608472
16572	09:19:28.052	00:00:16.571	994	-1024	-768	-1	-1	-1	-1	4	-1024	-768	-1	-1	-1	-1	4		0	0						Untertest4.avi	0	880	547	72	111				0	Content		-72	-111	16571764	3120625640
16588	09:19:28.068	00:00:16.588	995	-1024	-768	-1	-1	-1	-1	4	-1024	-768	-1	-1	-1	-1	4		0	0						Untertest4.avi	0	880	547	72	111				0	Content		-72	-111	16588432	3120642308
16605	09:19:28.085	00:00:16.605	996	-1024	-768	-1	-1	-1	-1	4	-1024	-768	-1	-1	-1	-1	4		0	0						Untertest4.avi	0	880	547	72	111				0	Content		-72	-111	16605476	3120659352
16622	09:19:28.102	00:00:16.622	997	-1024	-768	-1	-1	-1	-1	4	-1024	-768	-1	-1	-1	-1	4		0	0						Untertest4.avi	0	880	547	72	111				0	Content		-72	-111	16622144	3120676020
16639	09:19:28.119	00:00:16.638	998	-1024	-768	-1	-1	-1	-1	4	-1024	-768	-1	-1	-1	-1	4		0	0						Untertest4.avi	0	880	547	72	111				0	Content		-72	-111	16638811	3120692687
16655	09:19:28.135	00:00:16.654	999	-1024	-768	-1	-1	-1	-1	4	-1024	-768	-1	-1	-1	-1	4		0	0						Untertest4.avi	0	880	547	72	111				0	Content		-72	-111	16654868	3120708744
16672	09:19:28.152	00:00:16.671	1000	-1024	-768	-1	-1	-1	-1	4	-1024	-768	-1	-1	-1	-1	4		0	0						Untertest4.avi	0	880	547	72	111				0	Content		-72	-111	16671536	3120725412
16688	09:19:28.168	00:00:16.688	1001	-1024	-768	-1	-1	-1	-1	4	-1024	-768	-1	-1	-1	-1	4		0	0						Untertest4.avi	0	880	547	72	111				0	Content		-72	-111	16688004	3120741880
16705	09:19:28.185	00:00:16.704	1002	-1024	-768	-1	-1	-1	-1	4	-1024	-768	-1	-1	-1	-1	4		0	0						Untertest4.avi	0	880	547	72	111				0	Content		-72	-111	16704672	3120758548
16721	09:19:28.201	00:00:16.721	1003	-1024	-768	-1	-1	-1	-1	4	-1024	-768	-1	-1	-1	-1	4		0	0						Untertest4.avi	0	880	547	72	111				0	Content		-72	-111	16721340	3120775216
16738	09:19:28.218	00:00:16.737	1004	-1024	-768	-1	-1	-1	-1	4	-1024	-768	-1	-1	-1	-1	4		0	0						Untertest4.avi	0	880	547	72	111				0	Content		-72	-111	16737676	3120791552
16754	09:19:28.234	00:00:16.754	1005	-1024	-768	-1	-1	-1	-1	4	-1024	-768	-1	-1	-1	-1	4		0	0						Untertest4.avi	0	880	547	72	111				0	Content		-72	-111	16754299	3120808175
16771	09:19:28.251	00:00:16.770	1006	-1024	-768	-1	-1	-1	-1	4	-1024	-768	-1	-1	-1	-1	4		0	0						Untertest4.avi	0	880	547	72	111				0	Content		-72	-111	16770924	3120824800
16788	09:19:28.268	00:00:16.787	1007	-1024	-768	-1	-1	-1	-1	4	-1024	-768	-1	-1	-1	-1	4		0	0						Untertest4.avi	0	880	547	72	111				0	Content		-72	-111	16787592	3120841468
16804	09:19:28.284	00:00:16.804	1008	-1024	-768	-1	-1	-1	-1	4	-1024	-768	-1	-1	-1	-1	4		0	0						Untertest4.avi	0	880	547	72	111				0	Content		-72	-111	16804260	3120858136
16821	09:19:28.301	00:00:16.820	1009	-1024	-768	-1	-1	-1	-1	4	-1024	-768	-1	-1	-1	-1	4		0	0						Untertest4.avi	0	880	547	72	111				0	Content		-72	-111	16820897	3120874773
16838	09:19:28.318	00:00:16.837	1010	-1024	-768	-1	-1	-1	-1	4	-1024	-768	-1	-1	-1	-1	4		0	0						Untertest4.avi	0	880	547	72	111				0	Content		-72	-111	16837565	3120891441
16854	09:19:28.334	00:00:16.854	1011	-1024	-768	-1	-1	-1	-1	4	-1024	-768	-1	-1	-1	-1	4		0	0						Untertest4.avi	0	880	547	72	111				0	Content		-72	-111	16854233	3120908109
16871	09:19:28.351	00:00:16.871	1012	-1024	-768	-1	-1	-1	-1	4	-1024	-768	-1	-1	-1	-1	4		0	0						Untertest4.avi	0	880	547	72	111				0	Content		-72	-111	16871137	3120925013
16888	09:19:28.368	00:00:16.887	1013	-1024	-768	-1	-1	-1	-1	4	-1024	-768	-1	-1	-1	-1	4		0	0						Untertest4.avi	0	880	547	72	111				0	Content		-72	-111	16887805	3120941681
16905	09:19:28.385	00:00:16.904	1014	-1024	-768	-1	-1	-1	-1	4	-1024	-768	-1	-1	-1	-1	4		0	0						Untertest4.avi	0	880	547	72	111				0	Content		-72	-111	16904760	3120958636
16921	09:19:28.401	00:00:16.921	1015	-1024	-768	-1	-1	-1	-1	4	-1024	-768	-1	-1	-1	-1	4		0	0						Untertest4.avi	0	880	547	72	111				0	Content		-72	-111	16921428	3120975304
16938	09:19:28.418	00:00:16.938	1016	-1024	-768	-1	-1	-1	-1	4	-1024	-768	-1	-1	-1	-1	4		0	0						Untertest4.avi	0	880	547	72	111				0	Content		-72	-111	16938095	3120991971
16955	09:19:28.435	00:00:16.955	1017	-1024	-768	-1	-1	-1	-1	4	-1024	-768	-1	-1	-1	-1	4		0	0						Untertest4.avi	0	880	547	72	111				0	Content		-72	-111	16955383	3121009259
16972	09:19:28.452	00:00:16.972	1018	-1024	-768	-1	-1	-1	-1	4	-1024	-768	-1	-1	-1	-1	4		0	0						Untertest4.avi	0	880	547	72	111				0	Content		-72	-111	16972051	3121025927
16988	09:19:28.468	00:00:16.988	1019	-1024	-768	-1	-1	-1	-1	4	-1024	-768	-1	-1	-1	-1	4		0	0						Untertest4.avi	0	880	547	72	111				0	Content		-72	-111	16988297	3121042173
17005	09:19:28.485	00:00:17.004	1020	-1024	-768	-1	-1	-1	-1	4	-1024	-768	-1	-1	-1	-1	4		0	0						Untertest4.avi	0	880	547	72	111				0	Content		-72	-111	17004965	3121058841
17022	09:19:28.502	00:00:17.021	1021	-1024	-768	-1	-1	-1	-1	4	-1024	-768	-1	-1	-1	-1	4		0	0						Untertest4.avi	0	880	547	72	111				0	Content		-72	-111	17021633	3121075509
17037	09:19:28.517	00:00:17.037	1022	-1024	-768	-1	-1	-1	-1	4	-1024	-768	-1	-1	-1	-1	4		0	0						Untertest4.avi	0	880	547	72	111				0	Content		-72	-111	17037412	3121091288
17054	09:19:28.534	00:00:17.054	1023	-1024	-768	-1	-1	-1	-1	4	-1024	-768	-1	-1	-1	-1	4		0	0						Untertest4.avi	0	880	547	72	111				0	Content		-72	-111	17054035	3121107911
17071	09:19:28.551	00:00:17.070	1024	-1024	-768	-1	-1	-1	-1	4	-1024	-768	-1	-1	-1	-1	4		0	0						Untertest4.avi	0	880	547	72	111				0	Content		-72	-111	17070782	3121124658
17087	09:19:28.567	00:00:17.087	1025	-1024	-768	-1	-1	-1	-1	4	-1024	-768	-1	-1	-1	-1	4		0	0						Untertest4.avi	0	880	547	72	111				0	Content		-72	-111	17087405	3121141281
17104	09:19:28.584	00:00:17.104	1026	-1024	-768	-1	-1	-1	-1	4	-1024	-768	-1	-1	-1	-1	4		0	0						Untertest4.avi	0	880	547	72	111				0	Content		-72	-111	17104073	3121157949
17121	09:19:28.601	00:00:17.120	1027	-1024	-768	-1	-1	-1	-1	4	-1024	-768	-1	-1	-1	-1	4		0	0						Untertest4.avi	0	880	547	72	111				0	Content		-72	-111	17120676	3121174552
17137	09:19:28.617	00:00:17.137	1028	-1024	-768	-1	-1	-1	-1	4	-1024	-768	-1	-1	-1	-1	4		0	0						Untertest4.avi	0	880	547	72	111				0	Content		-72	-111	17137344	3121191220
17154	09:19:28.634	00:00:17.154	1029	-1024	-768	-1	-1	-1	-1	4	-1024	-768	-1	-1	-1	-1	4		0	0						Untertest4.avi	0	880	547	72	111				0	Content		-72	-111	17154197	3121208073
17171	09:19:28.651	00:00:17.170	1030	-1024	-768	-1	-1	-1	-1	4	-1024	-768	-1	-1	-1	-1	4		0	0						Untertest4.avi	0	880	547	72	111				0	Content		-72	-111	17170865	3121224741
17188	09:19:28.668	00:00:17.187	1031	-1024	-768	-1	-1	-1	-1	4	-1024	-768	-1	-1	-1	-1	4		0	0						Untertest4.avi	0	880	547	72	111				0	Content		-72	-111	17187533	3121241409
17205	09:19:28.685	00:00:17.204	1032	-1024	-768	-1	-1	-1	-1	4	-1024	-768	-1	-1	-1	-1	4		0	0						Untertest4.avi	0	880	547	72	111				0	Content		-72	-111	17204723	3121258599
17221	09:19:28.701	00:00:17.221	1033	-1024	-768	-1	-1	-1	-1	4	-1024	-768	-1	-1	-1	-1	4		0	0						Untertest4.avi	0	880	547	72	111				0	Content		-72	-111	17221391	3121275267
17238	09:19:28.718	00:00:17.238	1034	-1024	-768	-1	-1	-1	-1	4	-1024	-768	-1	-1	-1	-1	4		0	0						Untertest4.avi	0	880	547	72	111				0	Content		-72	-111	17238395	3121292271
17255	09:19:28.735	00:00:17.255	1035	-1024	-768	-1	-1	-1	-1	4	-1024	-768	-1	-1	-1	-1	4		0	0						Untertest4.avi	0	880	547	72	111				0	Content		-72	-111	17255062	3121308938
17272	09:19:28.752	00:00:17.271	1036	-1024	-768	-1	-1	-1	-1	4	-1024	-768	-1	-1	-1	-1	4		0	0						Untertest4.avi	0	880	547	72	111				0	Content		-72	-111	17271730	3121325606
17288	09:19:28.768	00:00:17.287	1037	-1024	-768	-1	-1	-1	-1	4	-1024	-768	-1	-1	-1	-1	4		0	0						Untertest4.avi	0	880	547	72	111				0	Content		-72	-111	17287815	3121341691
17304	09:19:28.784	00:00:17.304	1038	-1024	-768	-1	-1	-1	-1	4	-1024	-768	-1	-1	-1	-1	4		0	0						Untertest4.avi	0	880	547	72	111				0	Content		-72	-111	17304483	3121358359
17321	09:19:28.801	00:00:17.320	1039	-1024	-768	-1	-1	-1	-1	4	-1024	-768	-1	-1	-1	-1	4		0	0						Untertest4.avi	0	880	547	72	111				0	Content		-72	-111	17320955	3121374831
17338	09:19:28.818	00:00:17.337	1040	-1024	-768	-1	-1	-1	-1	4	-1024	-768	-1	-1	-1	-1	4		0	0						Untertest4.avi	0	880	547	72	111				0	Content		-72	-111	17337623	3121391499
17354	09:19:28.834	00:00:17.354	1041	-1024	-768	-1	-1	-1	-1	4	-1024	-768	-1	-1	-1	-1	4		0	0						Untertest4.avi	0	880	547	72	111				0	Content		-72	-111	17354291	3121408167
17371	09:19:28.851	00:00:17.370	1042	-1024	-768	-1	-1	-1	-1	4	-1024	-768	-1	-1	-1	-1	4		0	0						Untertest4.avi	0	880	547	72	111				0	Content		-72	-111	17370522	3121424398
17387	09:19:28.867	00:00:17.387	1043	-1024	-768	-1	-1	-1	-1	4	-1024	-768	-1	-1	-1	-1	4		0	0						Untertest4.avi	0	880	547	72	111				0	Content		-72	-111	17387158	3121441034
17404	09:19:28.884	00:00:17.403	1044	-1024	-768	-1	-1	-1	-1	4	-1024	-768	-1	-1	-1	-1	4		0	0						Untertest4.avi	0	880	547	72	111				0	Content		-72	-111	17403825	3121457701
17420	09:19:28.900	00:00:17.420	1045	-1024	-768	-1	-1	-1	-1	4	-1024	-768	-1	-1	-1	-1	4		0	0						Untertest4.avi	0	880	547	72	111				0	Content		-72	-111	17420493	3121474369
17437	09:19:28.917	00:00:17.437	1046	-1024	-768	-1	-1	-1	-1	4	-1024	-768	-1	-1	-1	-1	4		0	0						Untertest4.avi	0	880	547	72	111				0	Content		-72	-111	17437161	3121491037
17454	09:19:28.934	00:00:17.453	1047	-1024	-768	-1	-1	-1	-1	4	-1024	-768	-1	-1	-1	-1	4		0	0						Untertest4.avi	0	880	547	72	111				0	Content		-72	-111	17453843	3121507719
17471	09:19:28.951	00:00:17.470	1048	-1024	-768	-1	-1	-1	-1	4	-1024	-768	-1	-1	-1	-1	4		0	0						Untertest4.avi	0	880	547	72	111				0	Content		-72	-111	17470511	3121524387
17487	09:19:28.967	00:00:17.487	1049	-1024	-768	-1	-1	-1	-1	4	-1024	-768	-1	-1	-1	-1	4		0	0						Untertest4.avi	0	880	547	72	111				0	Content		-72	-111	17487453	3121541329
17504	09:19:28.984	00:00:17.504	1050	-1024	-768	-1	-1	-1	-1	4	-1024	-768	-1	-1	-1	-1	4		0	0						Untertest4.avi	0	880	547	72	111				0	Content		-72	-111	17504121	3121557997
17521	09:19:29.001	00:00:17.521	1051	-1024	-768	-1	-1	-1	-1	4	-1024	-768	-1	-1	-1	-1	4		0	0						Untertest4.avi	0	880	547	72	111				0	Content		-72	-111	17521087	3121574963
17538	09:19:29.018	00:00:17.537	1052	-1024	-768	-1	-1	-1	-1	4	-1024	-768	-1	-1	-1	-1	4		0	0						Untertest4.avi	0	880	547	72	111				0	Content		-72	-111	17537755	3121591631
17554	09:19:29.034	00:00:17.554	1053	-1024	-768	-1	-1	-1	-1	4	-1024	-768	-1	-1	-1	-1	4		0	0						Untertest4.avi	0	880	547	72	111				0	Content		-72	-111	17554422	3121608298
17571	09:19:29.051	00:00:17.571	1054	-1024	-768	-1	-1	-1	-1	4	-1024	-768	-1	-1	-1	-1	4		0	0						Untertest4.avi	0	880	547	72	111				0	Content		-72	-111	17571495	3121625371
17588	09:19:29.068	00:00:17.588	1055	-1024	-768	-1	-1	-1	-1	4	-1024	-768	-1	-1	-1	-1	4		0	0						Untertest4.avi	0	880	547	72	111				0	Content		-72	-111	17588163	3121642039
17605	09:19:29.085	00:00:17.604	1056	-1024	-768	-1	-1	-1	-1	4	-1024	-768	-1	-1	-1	-1	4		0	0						Untertest4.avi	0	880	547	72	111				0	Content		-72	-111	17604831	3121658707
17621	09:19:29.101	00:00:17.621	1057	-1024	-768	-1	-1	-1	-1	4	-1024	-768	-1	-1	-1	-1	4		0	0						Untertest4.avi	0	880	547	72	111				0	Content		-72	-111	17621225	3121675101
17638	09:19:29.118	00:00:17.637	1058	-1024	-768	-1	-1	-1	-1	4	-1024	-768	-1	-1	-1	-1	4		0	0						Untertest4.avi	0	880	547	72	111				0	Content		-72	-111	17637893	3121691769
17655	09:19:29.135	00:00:17.654	1059	-1024	-768	-1	-1	-1	-1	4	-1024	-768	-1	-1	-1	-1	4		0	0						Untertest4.avi	0	880	547	72	111				0	Content		-72	-111	17654561	3121708437
17671	09:19:29.151	00:00:17.671	1060	-1024	-768	-1	-1	-1	-1	4	-1024	-768	-1	-1	-1	-1	4		0	0						Untertest4.avi	0	880	547	72	111				0	Content		-72	-111	17671229	3121725105
17687	09:19:29.167	00:00:17.687	1061	-1024	-768	-1	-1	-1	-1	4	-1024	-768	-1	-1	-1	-1	4		0	0						Untertest4.avi	0	880	547	72	111				0	Content		-72	-111	17687014	3121740890
17704	09:19:29.184	00:00:17.703	1062	-1024	-768	-1	-1	-1	-1	4	-1024	-768	-1	-1	-1	-1	4		0	0						Untertest4.avi	0	880	547	72	111				0	Content		-72	-111	17703636	3121757512
17720	09:19:29.200	00:00:17.720	1063	-1024	-768	-1	-1	-1	-1	4	-1024	-768	-1	-1	-1	-1	4		0	0						Untertest4.avi	0	880	547	72	111				0	Content		-72	-111	17720381	3121774257
17737	09:19:29.217	00:00:17.737	1064	-1024	-768	-1	-1	-1	-1	4	-1024	-768	-1	-1	-1	-1	4		0	0						Untertest4.avi	0	880	547	72	111				0	Content		-72	-111	17737074	3121790950
17754	09:19:29.234	00:00:17.753	1065	-1024	-768	-1	-1	-1	-1	4	-1024	-768	-1	-1	-1	-1	4		0	0						Untertest4.avi	0	880	547	72	111				0	Content		-72	-111	17753677	3121807553
17770	09:19:29.250	00:00:17.770	1066	-1024	-768	-1	-1	-1	-1	4	-1024	-768	-1	-1	-1	-1	4		0	0						Untertest4.avi	0	880	547	72	111				0	Content		-72	-111	17770345	3121824221
17787	09:19:29.267	00:00:17.787	1067	-1024	-768	-1	-1	-1	-1	4	-1024	-768	-1	-1	-1	-1	4		0	0						Untertest4.avi	0	880	547	72	111				0	Content		-72	-111	17787013	3121840889
17804	09:19:29.284	00:00:17.803	1068	-1024	-768	-1	-1	-1	-1	4	-1024	-768	-1	-1	-1	-1	4		0	0						Untertest4.avi	0	880	547	72	111				0	Content		-72	-111	17803844	3121857720
17821	09:19:29.301	00:00:17.820	1069	-1024	-768	-1	-1	-1	-1	4	-1024	-768	-1	-1	-1	-1	4		0	0						Untertest4.avi	0	880	547	72	111				0	Content		-72	-111	17820512	3121874388
17837	09:19:29.317	00:00:17.837	1070	-1024	-768	-1	-1	-1	-1	4	-1024	-768	-1	-1	-1	-1	4		0	0						Untertest4.avi	0	880	547	72	111				0	Content		-72	-111	17837180	3121891056
17854	09:19:29.334	00:00:17.854	1071	-1024	-768	-1	-1	-1	-1	4	-1024	-768	-1	-1	-1	-1	4		0	0						Untertest4.avi	0	880	547	72	111				0	Content		-72	-111	17854344	3121908220
17871	09:19:29.351	00:00:17.871	1072	-1024	-768	-1	-1	-1	-1	4	-1024	-768	-1	-1	-1	-1	4		0	0						Untertest4.avi	0	880	547	72	111				0	Content		-72	-111	17871011	3121924887
17888	09:19:29.368	00:00:17.888	1073	-1024	-768	-1	-1	-1	-1	4	-1024	-768	-1	-1	-1	-1	4		0	0						Untertest4.avi	0	880	547	72	111				0	Content		-72	-111	17888010	3121941886
17905	09:19:29.385	00:00:17.904	1074	-1024	-768	-1	-1	-1	-1	4	-1024	-768	-1	-1	-1	-1	4		0	0						Untertest4.avi	0	880	547	72	111				0	Content		-72	-111	17904678	3121958554
17921	09:19:29.401	00:00:17.921	1075	-1024	-768	-1	-1	-1	-1	4	-1024	-768	-1	-1	-1	-1	4		0	0						Untertest4.avi	0	880	547	72	111				0	Content		-72	-111	17921346	3121975222
17938	09:19:29.418	00:00:17.937	1076	-1024	-768	-1	-1	-1	-1	4	-1024	-768	-1	-1	-1	-1	4		0	0						Untertest4.avi	0	880	547	72	111				0	Content		-72	-111	17937606	3121991482
17954	09:19:29.434	00:00:17.954	1077	-1024	-768	-1	-1	-1	-1	4	-1024	-768	-1	-1	-1	-1	4		0	0						Untertest4.avi	0	880	547	72	111				0	Content		-72	-111	17954274	3122008150
17971	09:19:29.451	00:00:17.970	1078	-1024	-768	-1	-1	-1	-1	4	-1024	-768	-1	-1	-1	-1	4		0	0						Untertest4.avi	0	880	547	72	111				0	Content		-72	-111	17970942	3122024818
17987	09:19:29.467	00:00:17.987	1079	-1024	-768	-1	-1	-1	-1	4	-1024	-768	-1	-1	-1	-1	4		0	0						Untertest4.avi	0	880	547	72	111				0	Content		-72	-111	17987339	3122041215
18004	09:19:29.484	00:00:18.004	1080	-1024	-768	-1	-1	-1	-1	4	-1024	-768	-1	-1	-1	-1	4		0	0						Untertest4.avi	0	880	547	72	111				0	Content		-72	-111	18004007	3122057883
18021	09:19:29.501	00:00:18.020	1081	-1024	-768	-1	-1	-1	-1	4	-1024	-768	-1	-1	-1	-1	4		0	0						Untertest4.avi	0	880	547	72	111				0	Content		-72	-111	18020674	3122074550
18037	09:19:29.517	00:00:18.036	1082	-1024	-768	-1	-1	-1	-1	4	-1024	-768	-1	-1	-1	-1	4		0	0						Untertest4.avi	0	880	547	72	111				0	Content		-72	-111	18036748	3122090624
18053	09:19:29.533	00:00:18.053	1083	-1024	-768	-1	-1	-1	-1	4	-1024	-768	-1	-1	-1	-1	4		0	0						Untertest4.avi	0	880	547	72	111				0	Content		-72	-111	18053496	3122107372
18070	09:19:29.550	00:00:18.070	1084	-1024	-768	-1	-1	-1	-1	4	-1024	-768	-1	-1	-1	-1	4		0	0						Untertest4.avi	0	880	547	72	111				0	Content		-72	-111	18070120	3122123996
18087	09:19:29.567	00:00:18.086	1085	-1024	-768	-1	-1	-1	-1	4	-1024	-768	-1	-1	-1	-1	4		0	0						Untertest4.avi	0	880	547	72	111				0	Content		-72	-111	18086788	3122140664
18103	09:19:29.583	00:00:18.103	1086	-1024	-768	-1	-1	-1	-1	4	-1024	-768	-1	-1	-1	-1	4		0	0						Untertest4.avi	0	880	547	72	111				0	Content		-72	-111	18103456	3122157332
18120	09:19:29.600	00:00:18.120	1087	-1024	-768	-1	-1	-1	-1	4	-1024	-768	-1	-1	-1	-1	4		0	0						Untertest4.avi	0	880	547	72	111				0	Content		-72	-111	18120106	3122173982
18137	09:19:29.617	00:00:18.136	1088	-1024	-768	-1	-1	-1	-1	4	-1024	-768	-1	-1	-1	-1	4		0	0						Untertest4.avi	0	880	547	72	111				0	Content		-72	-111	18136774	3122190650
18154	09:19:29.634	00:00:18.153	1089	-1024	-768	-1	-1	-1	-1	4	-1024	-768	-1	-1	-1	-1	4		0	0						Untertest4.avi	0	880	547	72	111				0	Content		-72	-111	18153696	3122207572
18170	09:19:29.650	00:00:18.170	1090	-1024	-768	-1	-1	-1	-1	4	-1024	-768	-1	-1	-1	-1	4		0	0						Untertest4.avi	0	880	547	72	111				0	Content		-72	-111	18170363	3122224239
18187	09:19:29.667	00:00:18.187	1091	-1024	-768	-1	-1	-1	-1	4	-1024	-768	-1	-1	-1	-1	4		0	0						Untertest4.avi	0	880	547	72	111				0	Content		-72	-111	18187322	3122241198
18204	09:19:29.684	00:00:18.203	1092	-1024	-768	-1	-1	-1	-1	4	-1024	-768	-1	-1	-1	-1	4		0	0						Untertest4.avi	0	880	547	72	111				0	Content		-72	-111	18203990	3122257866
18221	09:19:29.701	00:00:18.220	1093	-1024	-768	-1	-1	-1	-1	4	-1024	-768	-1	-1	-1	-1	4		0	0						Untertest4.avi	0	880	547	72	111				0	Content		-72	-111	18220658	3122274534
18238	09:19:29.718	00:00:18.237	1094	-1024	-768	-1	-1	-1	-1	4	-1024	-768	-1	-1	-1	-1	4		0	0						Untertest4.avi	0	880	547	72	111				0	Content		-72	-111	18237728	3122291604
18254	09:19:29.734	00:00:18.254	1095	-1024	-768	-1	-1	-1	-1	4	-1024	-768	-1	-1	-1	-1	4		0	0						Untertest4.avi	0	880	547	72	111				0	Content		-72	-111	18254396	3122308272
18271	09:19:29.751	00:00:18.271	1096	-1024	-768	-1	-1	-1	-1	4	-1024	-768	-1	-1	-1	-1	4		0	0						Untertest4.avi	0	880	547	72	111				0	Content		-72	-111	18271064	3122324940
18287	09:19:29.767	00:00:18.287	1097	-1024	-768	-1	-1	-1	-1	4	-1024	-768	-1	-1	-1	-1	4		0	0						Untertest4.avi	0	880	547	72	111				0	Content		-72	-111	18287452	3122341328
18304	09:19:29.784	00:00:18.304	1098	-1024	-768	-1	-1	-1	-1	4	-1024	-768	-1	-1	-1	-1	4		0	0						Untertest4.avi	0	880	547	72	111				0	Content		-72	-111	18304120	3122357996
18321	09:19:29.801	00:00:18.320	1099	-1024	-768	-1	-1	-1	-1	4	-1024	-768	-1	-1	-1	-1	4		0	0						Untertest4.avi	0	880	547	72	111				0	Content		-72	-111	18320788	3122374664
18337	09:19:29.817	00:00:18.337	1100	-1024	-768	-1	-1	-1	-1	4	-1024	-768	-1	-1	-1	-1	4		0	0						Untertest4.avi	0	880	547	72	111				0	Content		-72	-111	18337455	3122391331
18353	09:19:29.833	00:00:18.353	1101	-1024	-768	-1	-1	-1	-1	4	-1024	-768	-1	-1	-1	-1	4		0	0						Untertest4.avi	0	880	547	72	111				0	Content		-72	-111	18353235	3122407111
18370	09:19:29.850	00:00:18.369	1102	-1024	-768	-1	-1	-1	-1	4	-1024	-768	-1	-1	-1	-1	4		0	0						Untertest4.avi	0	880	547	72	111				0	Content		-72	-111	18369861	3122423737
18387	09:19:29.867	00:00:18.386	1103	-1024	-768	-1	-1	-1	-1	4	-1024	-768	-1	-1	-1	-1	4		0	0						Untertest4.avi	0	880	547	72	111				0	Content		-72	-111	18386610	3122440486
18403	09:19:29.883	00:00:18.403	1104	-1024	-768	-1	-1	-1	-1	4	-1024	-768	-1	-1	-1	-1	4		0	0						Untertest4.avi	0	880	547	72	111				0	Content		-72	-111	18403288	3122457164
18420	09:19:29.900	00:00:18.419	1105	-1024	-768	-1	-1	-1	-1	4	-1024	-768	-1	-1	-1	-1	4		0	0						Untertest4.avi	0	880	547	72	111				0	Content		-72	-111	18419938	3122473814
18437	09:19:29.917	00:00:18.436	1106	-1024	-768	-1	-1	-1	-1	4	-1024	-768	-1	-1	-1	-1	4		0	0						Untertest4.avi	0	880	547	72	111				0	Content		-72	-111	18436606	3122490482
18453	09:19:29.933	00:00:18.453	1107	-1024	-768	-1	-1	-1	-1	4	-1024	-768	-1	-1	-1	-1	4		0	0						Untertest4.avi	0	880	547	72	111				0	Content		-72	-111	18453274	3122507150
18470	09:19:29.950	00:00:18.470	1108	-1024	-768	-1	-1	-1	-1	4	-1024	-768	-1	-1	-1	-1	4		0	0						Untertest4.avi	0	880	547	72	111				0	Content		-72	-111	18470094	3122523970
18487	09:19:29.967	00:00:18.486	1109	-1024	-768	-1	-1	-1	-1	4	-1024	-768	-1	-1	-1	-1	4		0	0						Untertest4.avi	0	880	547	72	111				0	Content		-72	-111	18486762	3122540638
18503	09:19:29.983	00:00:18.503	1110	-1024	-768	-1	-1	-1	-1	4	-1024	-768	-1	-1	-1	-1	4		0	0						Untertest4.avi	0	880	547	72	111				0	Content		-72	-111	18503430	3122557306
18521	09:19:30.001	00:00:18.520	1111	-1024	-768	-1	-1	-1	-1	4	-1024	-768	-1	-1	-1	-1	4		0	0						Untertest4.avi	0	880	547	72	111				0	Content		-72	-111	18520580	3122574456
18537	09:19:30.017	00:00:18.537	1112	-1024	-768	-1	-1	-1	-1	4	-1024	-768	-1	-1	-1	-1	4		0	0						Untertest4.avi	0	880	547	72	111				0	Content		-72	-111	18537248	3122591124
18554	09:19:30.034	00:00:18.554	1113	-1024	-768	-1	-1	-1	-1	4	-1024	-768	-1	-1	-1	-1	4		0	0						Untertest4.avi	0	880	547	72	111				0	Content		-72	-111	18554285	3122608161
18571	09:19:30.051	00:00:18.570	1114	-1024	-768	-1	-1	-1	-1	4	-1024	-768	-1	-1	-1	-1	4		0	0						Untertest4.avi	0	880	547	72	111				0	Content		-72	-111	18570953	3122624829
18588	09:19:30.068	00:00:18.587	1115	-1024	-768	-1	-1	-1	-1	4	-1024	-768	-1	-1	-1	-1	4		0	0						Untertest4.avi	0	880	547	72	111				0	Content		-72	-111	18587621	3122641497
18604	09:19:30.084	00:00:18.603	1116	-1024	-768	-1	-1	-1	-1	4	-1024	-768	-1	-1	-1	-1	4		0	0						Untertest4.avi	0	880	547	72	111				0	Content		-72	-111	18603908	3122657784
18621	09:19:30.101	00:00:18.620	1117	-1024	-768	-1	-1	-1	-1	4	-1024	-768	-1	-1	-1	-1	4		0	0						Untertest4.avi	0	880	547	72	111				0	Content		-72	-111	18620576	3122674452
18637	09:19:30.117	00:00:18.637	1118	-1024	-768	-1	-1	-1	-1	4	-1024	-768	-1	-1	-1	-1	4		0	0						Untertest4.avi	0	880	547	72	111				0	Content		-72	-111	18637243	3122691119
18654	09:19:30.134	00:00:18.653	1119	-1024	-768	-1	-1	-1	-1	4	-1024	-768	-1	-1	-1	-1	4		0	0						Untertest4.avi	0	880	547	72	111				0	Content		-72	-111	18653657	3122707533
18670	09:19:30.150	00:00:18.670	1120	-1024	-768	-1	-1	-1	-1	4	-1024	-768	-1	-1	-1	-1	4		0	0						Untertest4.avi	0	880	547	72	111				0	Content		-72	-111	18670325	3122724201
18687	09:19:30.167	00:00:18.686	1121	-1024	-768	-1	-1	-1	-1	4	-1024	-768	-1	-1	-1	-1	4		0	0						Untertest4.avi	0	880	547	72	111				0	Content		-72	-111	18686993	3122740869
18703	09:19:30.183	00:00:18.703	1122	-1024	-768	-1	-1	-1	-1	4	-1024	-768	-1	-1	-1	-1	4		0	0						Untertest4.avi	0	880	547	72	111				0	Content		-72	-111	18703110	3122756986
18720	09:19:30.200	00:00:18.719	1123	-1024	-768	-1	-1	-1	-1	4	-1024	-768	-1	-1	-1	-1	4		0	0						Untertest4.avi	0	880	547	72	111				0	Content		-72	-111	18719725	3122773601
18736	09:19:30.216	00:00:18.736	1124	-1024	-768	-1	-1	-1	-1	4	-1024	-768	-1	-1	-1	-1	4		0	0						Untertest4.avi	0	880	547	72	111				0	Content		-72	-111	18736393	3122790269
18753	09:19:30.233	00:00:18.753	1125	-1024	-768	-1	-1	-1	-1	4	-1024	-768	-1	-1	-1	-1	4		0	0						Untertest4.avi	0	880	547	72	111				0	Content		-72	-111	18753061	3122806937
18770	09:19:30.250	00:00:18.769	1126	-1024	-768	-1	-1	-1	-1	4	-1024	-768	-1	-1	-1	-1	4		0	0						Untertest4.avi	0	880	547	72	111				0	Content		-72	-111	18769729	3122823605
18786	09:19:30.266	00:00:18.786	1127	-1024	-768	-1	-1	-1	-1	4	-1024	-768	-1	-1	-1	-1	4		0	0						Untertest4.avi	0	880	547	72	111				0	Content		-72	-111	18786353	3122840229
18803	09:19:30.283	00:00:18.803	1128	-1024	-768	-1	-1	-1	-1	4	-1024	-768	-1	-1	-1	-1	4		0	0						Untertest4.avi	0	880	547	72	111				0	Content		-72	-111	18803021	3122856897
18820	09:19:30.300	00:00:18.819	1129	-1024	-768	-1	-1	-1	-1	4	-1024	-768	-1	-1	-1	-1	4		0	0						Untertest4.avi	0	880	547	72	111				0	Content		-72	-111	18819689	3122873565
18837	09:19:30.317	00:00:18.836	1130	-1024	-768	-1	-1	-1	-1	4	-1024	-768	-1	-1	-1	-1	4		0	0						Untertest4.avi	0	880	547	72	111				0	Content		-72	-111	18836581	3122890457
18853	09:19:30.333	00:00:18.853	1131	-1024	-768	-1	-1	-1	-1	4	-1024	-768	-1	-1	-1	-1	4		0	0						Untertest4.avi	0	880	547	72	111				0	Content		-72	-111	18853249	3122907125
18870	09:19:30.350	00:00:18.870	1132	-1024	-768	-1	-1	-1	-1	4	-1024	-768	-1	-1	-1	-1	4		0	0						Untertest4.avi	0	880	547	72	111				0	Content		-72	-111	18870240	3122924116
18887	09:19:30.367	00:00:18.886	1133	-1024	-768	-1	-1	-1	-1	4	-1024	-768	-1	-1	-1	-1	4		0	0						Untertest4.avi	0	880	547	72	111				0	Content		-72	-111	18886908	3122940784
18904	09:19:30.384	00:00:18.903	1134	-1024	-768	-1	-1	-1	-1	4	-1024	-768	-1	-1	-1	-1	4		0	0						Untertest4.avi	0	880	547	72	111				0	Content		-72	-111	18903576	3122957452
18921	09:19:30.401	00:00:18.920	1135	-1024	-768	-1	-1	-1	-1	4	-1024	-768	-1	-1	-1	-1	4		0	0						Untertest4.avi	0	880	547	72	111				0	Content		-72	-111	18920668	3122974544
18937	09:19:30.417	00:00:18.937	1136	-1024	-768	-1	-1	-1	-1	4	-1024	-768	-1	-1	-1	-1	4		0	0						Untertest4.avi	0	880	547	72	111				0	Content		-72	-111	18937336	3122991212
18954	09:19:30.434	00:00:18.954	1137	-1024	-768	-1	-1	-1	-1	4	-1024	-768	-1	-1	-1	-1	4		0	0						Untertest4.avi	0	880	547	72	111				0	Content		-72	-111	18954003	3123007879
18970	09:19:30.450	00:00:18.970	1138	-1024	-768	-1	-1	-1	-1	4	-1024	-768	-1	-1	-1	-1	4		0	0						Untertest4.avi	0	880	547	72	111				0	Content		-72	-111	18970371	3123024247
18987	09:19:30.467	00:00:18.987	1139	-1024	-768	-1	-1	-1	-1	4	-1024	-768	-1	-1	-1	-1	4		0	0						Untertest4.avi	0	880	547	72	111				0	Content		-72	-111	18987039	3123040915
19004	09:19:30.484	00:00:19.003	1140	-1024	-768	-1	-1	-1	-1	4	-1024	-768	-1	-1	-1	-1	4		0	0						Untertest4.avi	0	880	547	72	111				0	Content		-72	-111	19003707	3123057583
19020	09:19:30.500	00:00:19.020	1141	-1024	-768	-1	-1	-1	-1	4	-1024	-768	-1	-1	-1	-1	4		0	0						Untertest4.avi	0	880	547	72	111				0	Content		-72	-111	19020375	3123074251
19036	09:19:30.516	00:00:19.036	1142	-1024	-768	-1	-1	-1	-1	4	-1024	-768	-1	-1	-1	-1	4		0	0						Untertest4.avi	0	880	547	72	111				0	Content		-72	-111	19036221	3123090097
19053	09:19:30.533	00:00:19.052	1143	-1024	-768	-1	-1	-1	-1	4	-1024	-768	-1	-1	-1	-1	4		0	0						Untertest4.avi	0	880	547	72	111				0	Content		-72	-111	19052846	3123106722
19069	09:19:30.549	00:00:19.069	1144	-1024	-768	-1	-1	-1	-1	4	-1024	-768	-1	-1	-1	-1	4		0	0						Untertest4.avi	0	880	547	72	111				0	Content		-72	-111	19069471	3123123347
19086	09:19:30.566	00:00:19.086	1145	-1024	-768	-1	-1	-1	-1	4	-1024	-768	-1	-1	-1	-1	4		0	0						Untertest4.avi	0	880	547	72	111				0	Content		-72	-111	19086149	3123140025
19103	09:19:30.583	00:00:19.102	1146	-1024	-768	-1	-1	-1	-1	4	-1024	-768	-1	-1	-1	-1	4		0	0						Untertest4.avi	0	880	547	72	111				0	Content		-72	-111	19102799	3123156675
19119	09:19:30.599	00:00:19.119	1147	-1024	-768	-1	-1	-1	-1	4	-1024	-768	-1	-1	-1	-1	4		0	0						Untertest4.avi	0	880	547	72	111				0	Content		-72	-111	19119467	3123173343
19136	09:19:30.616	00:00:19.136	1148	-1024	-768	-1	-1	-1	-1	4	-1024	-768	-1	-1	-1	-1	4		0	0						Untertest4.avi	0	880	547	72	111				0	Content		-72	-111	19136135	3123190011
19153	09:19:30.633	00:00:19.152	1149	-1024	-768	-1	-1	-1	-1	4	-1024	-768	-1	-1	-1	-1	4		0	0						Untertest4.avi	0	880	547	72	111				0	Content		-72	-111	19152998	3123206874
19170	09:19:30.650	00:00:19.169	1150	-1024	-768	-1	-1	-1	-1	4	-1024	-768	-1	-1	-1	-1	4		0	0						Untertest4.avi	0	880	547	72	111				0	Content		-72	-111	19169666	3123223542
19186	09:19:30.666	00:00:19.186	1151	-1024	-768	-1	-1	-1	-1	4	-1024	-768	-1	-1	-1	-1	4		0	0						Untertest4.avi	0	880	547	72	111				0	Content		-72	-111	19186334	3123240210
19203	09:19:30.683	00:00:19.203	1152	-1024	-768	-1	-1	-1	-1	4	-1024	-768	-1	-1	-1	-1	4		0	0						Untertest4.avi	0	880	547	72	111				0	Content		-72	-111	19203465	3123257341
19220	09:19:30.700	00:00:19.220	1153	-1024	-768	-1	-1	-1	-1	4	-1024	-768	-1	-1	-1	-1	4		0	0						Untertest4.avi	0	880	547	72	111				0	Content		-72	-111	19220133	3123274009
19237	09:19:30.717	00:00:19.237	1154	-1024	-768	-1	-1	-1	-1	4	-1024	-768	-1	-1	-1	-1	4		0	0						Untertest4.avi	0	880	547	72	111				0	Content		-72	-111	19237161	3123291037
19254	09:19:30.734	00:00:19.253	1155	-1024	-768	-1	-1	-1	-1	4	-1024	-768	-1	-1	-1	-1	4		0	0						Untertest4.avi	0	880	547	72	111				0	Content		-72	-111	19253828	3123307704
19270	09:19:30.750	00:00:19.270	1156	-1024	-768	-1	-1	-1	-1	4	-1024	-768	-1	-1	-1	-1	4		0	0						Untertest4.avi	0	880	547	72	111				0	Content		-72	-111	19270496	3123324372
19287	09:19:30.767	00:00:19.287	1157	-1024	-768	-1	-1	-1	-1	4	-1024	-768	-1	-1	-1	-1	4		0	0						Untertest4.avi	0	880	547	72	111				0	Content		-72	-111	19287356	3123341232
19304	09:19:30.784	00:00:19.304	1158	-1024	-768	-1	-1	-1	-1	4	-1024	-768	-1	-1	-1	-1	4		0	0						Untertest4.avi	0	880	547	72	111				0	Content		-72	-111	19304024	3123357900
19321	09:19:30.801	00:00:19.320	1159	-1024	-768	-1	-1	-1	-1	4	-1024	-768	-1	-1	-1	-1	4		0	0						Untertest4.avi	0	880	547	72	111				0	Content		-72	-111	19320682	3123374558
19337	09:19:30.817	00:00:19.337	1160	-1024	-768	-1	-1	-1	-1	4	-1024	-768	-1	-1	-1	-1	4		0	0						Untertest4.avi	0	880	547	72	111				0	Content		-72	-111	19337350	3123391226
19354	09:19:30.834	00:00:19.354	1161	-1024	-768	-1	-1	-1	-1	4	-1024	-768	-1	-1	-1	-1	4		0	0						Untertest4.avi	0	880	547	72	111				0	Content		-72	-111	19354084	3123407960
19371	09:19:30.851	00:00:19.370	1162	-1024	-768	-1	-1	-1	-1	4	-1024	-768	-1	-1	-1	-1	4		0	0						Untertest4.avi	0	880	547	72	111				0	Content		-72	-111	19370707	3123424583
19387	09:19:30.867	00:00:19.387	1163	-1024	-768	-1	-1	-1	-1	4	-1024	-768	-1	-1	-1	-1	4		0	0						Untertest4.avi	0	880	547	72	111				0	Content		-72	-111	19387375	3123441251
19404	09:19:30.884	00:00:19.404	1164	-1024	-768	-1	-1	-1	-1	4	-1024	-768	-1	-1	-1	-1	4		0	0						Untertest4.avi	0	880	547	72	111				0	Content		-72	-111	19404039	3123457915
19421	09:19:30.901	00:00:19.420	1165	-1024	-768	-1	-1	-1	-1	4	-1024	-768	-1	-1	-1	-1	4		0	0						Untertest4.avi	0	880	547	72	111				0	Content		-72	-111	19420706	3123474582
19437	09:19:30.917	00:00:19.437	1166	-1024	-768	-1	-1	-1	-1	4	-1024	-768	-1	-1	-1	-1	4		0	0						Untertest4.avi	0	880	547	72	111				0	Content		-72	-111	19437328	3123491204
19454	09:19:30.934	00:00:19.453	1167	-1024	-768	-1	-1	-1	-1	4	-1024	-768	-1	-1	-1	-1	4		0	0						Untertest4.avi	0	880	547	72	111				0	Content		-72	-111	19453996	3123507872
19471	09:19:30.951	00:00:19.470	1168	-1024	-768	-1	-1	-1	-1	4	-1024	-768	-1	-1	-1	-1	4		0	0						Untertest4.avi	0	880	547	72	111				0	Content		-72	-111	19470662	3123524538
19487	09:19:30.967	00:00:19.487	1169	-1024	-768	-1	-1	-1	-1	4	-1024	-768	-1	-1	-1	-1	4		0	0						Untertest4.avi	0	880	547	72	111				0	Content		-72	-111	19487330	3123541206
19504	09:19:30.984	00:00:19.503	1170	-894,5316	513,7589	0,5983093	0,8445048	374,838	2,688013	0	-958,3253	500,2314	0,4436825	0,8321173	367,3903	2,662626	0	28	-926	507						Untertest4.avi	0	880	547	72	111	-1162	387	133	0	Content		-998	396	19503949	3123557825
19521	09:19:31.001	00:00:19.520	1171	-858,5093	512,4633	0,5969591	0,8442124	372,1057	2,738026	0	-942,9381	496,6937	0,4432378	0,8318627	366,4542	2,677927	0	28	-901	505						Untertest4.avi	0	880	547	72	111	-1162	387	133	0	Content		-973	394	19520575	3123574451
19537	09:19:31.017	00:00:19.537	1172	-936,683	507,863	0,6693999	0,8449985	369,3765	2,728998	0	-1294,327	418,8755	0,5033568	0,8320485	412,2753	3,076272	0	28	-1116	463						Untertest4.avi	0	880	547	72	111	-1162	387	133	0	Content		-1188	352	19537200	3123591076
19554	09:19:31.034	00:00:19.553	1173	-851,5158	516,3862	0,5957119	0,8437157	369,6751	2,685884	0	-940,9349	499,1399	0,4431283	0,8313076	366,841	2,677702	0	28	-896	508						Untertest4.avi	0	880	547	72	111	-1162	387	133	0	Content		-968	397	19553824	3123607700
19571	09:19:31.051	00:00:19.570	1174	-910,8889	506,3946	0,6698061	0,8443961	366,6436	2,73813	0	-1263,311	439,1289	0,5038158	0,8314501	410,2512	3,032555	0	28	-1087	473						Untertest4.avi	0	880	547	72	111	-1162	387	133	0	Content		-1159	362	19570569	3123624445
19587	09:19:31.067	00:00:19.587	1175	-1024	-768	-1	-1	-1	-1	4	-1093,366	498,4233	0,4466664	0,8305389	376,0853	2,803032	0	28	-1093	498						Untertest4.avi	0	880	547	72	111	-1162	387	133	0	Content		-1165	387	19587192	3123641068
19604	09:19:31.084	00:00:19.603	1176	-1024	-768	-1	-1	-1	-1	4	-1024	-768	-1	-1	-1	-1	4	28	0	0						Untertest4.avi	0	880	547	72	111	-1162	387	133	0	Content		-72	-111	19603851	3123657727
19621	09:19:31.101	00:00:19.620	1177	-1024	-768	-1	-1	-1	-1	4	-1024	-768	-1	-1	-1	-1	4	28	0	0						Untertest4.avi	0	880	547	72	111	-1162	387	133	0	Content		-72	-111	19620519	3123674395
19637	09:19:31.117	00:00:19.637	1178	-4464,385	-419,9915	0,6442044	0,8449911	509,226	3,832997	0	-1024	-768	-1	-1	-1	-1	4	29	-4464	-420						Untertest4.avi	0	880	547	72	111	-3348	-164	216	0	Content		-4536	-531	19637267	3123691143
19654	09:19:31.134	00:00:19.653	1179	-1024	-768	-1	-1	-1	-1	4	-1024	-768	-1	-1	-1	-1	4	29	0	0						Untertest4.avi	0	880	547	72	111	-3348	-164	216	0	Content		-72	-111	19653903	3123707779
19671	09:19:31.151	00:00:19.670	1180	-1024	-768	-1	-1	-1	-1	4	-1024	-768	-1	-1	-1	-1	4	29	0	0						Untertest4.avi	0	880	547	72	111	-3348	-164	216	0	Content		-72	-111	19670517	3123724393
19687	09:19:31.167	00:00:19.687	1181	-1024	-768	-1	-1	-1	-1	4	-1024	-768	-1	-1	-1	-1	4	29	0	0						Untertest4.avi	0	880	547	72	111	-3348	-164	216	0	Content		-72	-111	19687143	3123741019
19704	09:19:31.184	00:00:19.703	1182	-1024	-768	-1	-1	-1	-1	4	-1024	-768	-1	-1	-1	-1	4	29	0	0						Untertest4.avi	0	880	547	72	111	-3348	-164	216	0	Content		-72	-111	19703811	3123757687
19720	09:19:31.200	00:00:19.720	1183	-1024	-768	-1	-1	-1	-1	4	-1024	-768	-1	-1	-1	-1	4	29	0	0						Untertest4.avi	0	880	547	72	111	-3348	-164	216	0	Content		-72	-111	19720476	3123774352
19737	09:19:31.217	00:00:19.737	1184	-1024	-768	-1	-1	-1	-1	4	-1024	-768	-1	-1	-1	-1	4	29	0	0						Untertest4.avi	0	880	547	72	111	-3348	-164	216	0	Content		-72	-111	19737144	3123791020
19754	09:19:31.234	00:00:19.753	1185	-1024	-768	-1	-1	-1	-1	4	-2037,627	317,6605	0,5173917	0,8313004	376,0854	2,778252	0	29	-2038	318						Untertest4.avi	0	880	547	72	111	-3348	-164	216	0	Content		-2110	207	19753768	3123807644
19770	09:19:31.250	00:00:19.770	1186	-1024	-768	-1	-1	-1	-1	4	-2088,859	312,8693	0,5175585	0,8309965	376,0854	2,85446	0	29	-2089	313						Untertest4.avi	0	880	547	72	111	-3348	-164	216	0	Content		-2161	202	19770389	3123824265
19787	09:19:31.267	00:00:19.786	1187	-1024	-768	-1	-1	-1	-1	4	-1024	-768	-1	-1	-1	-1	4	29	0	0						Untertest4.avi	0	880	547	72	111	-3348	-164	216	0	Content		-72	-111	19786947	3123840823
19804	09:19:31.284	00:00:19.803	1188	-1024	-768	-1	-1	-1	-1	4	-1024	-768	-1	-1	-1	-1	4	29	0	0						Untertest4.avi	0	880	547	72	111	-3348	-164	216	0	Content		-72	-111	19803615	3123857491
19820	09:19:31.300	00:00:19.820	1189	-1024	-768	-1	-1	-1	-1	4	-1024	-768	-1	-1	-1	-1	4	29	0	0						Untertest4.avi	0	880	547	72	111	-3348	-164	216	0	Content		-72	-111	19820016	3123873892
19837	09:19:31.317	00:00:19.837	1190	-1024	-768	-1	-1	-1	-1	4	-6631,112	-911,5644	0,4702598	0,8298988	450,7755	3,6415	0	29	-6631	-912						Untertest4.avi	0	880	547	72	111	-3348	-164	216	0	Content		-6703	-1023	19837334	3123891210
19854	09:19:31.334	00:00:19.853	1191	-1024	-768	-1	-1	-1	-1	4	-1024	-768	-1	-1	-1	-1	4		0	0						Untertest4.avi	0	880	547	72	111				0	Content		-72	-111	19853643	3123907519
19870	09:19:31.350	00:00:19.870	1192	-1024	-768	-1	-1	-1	-1	4	-1024	-768	-1	-1	-1	-1	4		0	0						Untertest4.avi	0	880	547	72	111				0	Content		-72	-111	19870383	3123924259
19887	09:19:31.367	00:00:19.887	1193	-1024	-768	-1	-1	-1	-1	4	-1024	-768	-1	-1	-1	-1	4		0	0						Untertest4.avi	0	880	547	72	111				0	Content		-72	-111	19887014	3123940890
19904	09:19:31.384	00:00:19.903	1194	-1024	-768	-1	-1	-1	-1	4	-1024	-768	-1	-1	-1	-1	4		0	0						Untertest4.avi	0	880	547	72	111				0	Content		-72	-111	19903635	3123957511
19920	09:19:31.400	00:00:19.920	1195	-1024	-768	-1	-1	-1	-1	4	-1024	-768	-1	-1	-1	-1	4		0	0						Untertest4.avi	0	880	547	72	111				0	Content		-72	-111	19920324	3123974200
19937	09:19:31.417	00:00:19.936	1196	-1024	-768	-1	-1	-1	-1	4	-1024	-768	-1	-1	-1	-1	4		0	0						Untertest4.avi	0	880	547	72	111				0	Content		-72	-111	19936992	3123990868
19954	09:19:31.434	00:00:19.953	1197	-1024	-768	-1	-1	-1	-1	4	-1024	-768	-1	-1	-1	-1	4		0	0						Untertest4.avi	0	880	547	72	111				0	Content		-72	-111	19953636	3124007512
19970	09:19:31.450	00:00:19.970	1198	-1024	-768	-1	-1	-1	-1	4	-1024	-768	-1	-1	-1	-1	4		0	0						Untertest4.avi	0	880	547	72	111				0	Content		-72	-111	19970387	3124024263
19987	09:19:31.467	00:00:19.987	1199	-1024	-768	-1	-1	-1	-1	4	-1024	-768	-1	-1	-1	-1	4		0	0						Untertest4.avi	0	880	547	72	111				0	Content		-72	-111	19987055	3124040931
20004	09:19:31.484	00:00:20.003	1200	-1024	-768	-1	-1	-1	-1	4	-1024	-768	-1	-1	-1	-1	4		0	0						Untertest4.avi	0	880	547	72	111				0	Content		-72	-111	20003758	3124057634
20020	09:19:31.500	00:00:20.020	1201	-1024	-768	-1	-1	-1	-1	4	-1024	-768	-1	-1	-1	-1	4		0	0						Untertest4.avi	0	880	547	72	111				0	Content		-72	-111	20020381	3124074257
20037	09:19:31.517	00:00:20.037	1202	-1024	-768	-1	-1	-1	-1	4	-1024	-768	-1	-1	-1	-1	4		0	0						Untertest4.avi	0	880	547	72	111				0	Content		-72	-111	20037048	3124090924
20054	09:19:31.534	00:00:20.053	1203	-1024	-768	-1	-1	-1	-1	4	-1024	-768	-1	-1	-1	-1	4		0	0						Untertest4.avi	0	880	547	72	111				0	Content		-72	-111	20053631	3124107507
20070	09:19:31.550	00:00:20.070	1204	-1024	-768	-1	-1	-1	-1	4	-1024	-768	-1	-1	-1	-1	4		0	0						Untertest4.avi	0	880	547	72	111				0	Content		-72	-111	20070051	3124123927
20087	09:19:31.567	00:00:20.086	1205	-1024	-768	-1	-1	-1	-1	4	-1024	-768	-1	-1	-1	-1	4		0	0						Untertest4.avi	0	880	547	72	111				0	Content		-72	-111	20086802	3124140678
20103	09:19:31.583	00:00:20.103	1206	-1024	-768	-1	-1	-1	-1	4	-1024	-768	-1	-1	-1	-1	4		0	0						Untertest4.avi	0	880	547	72	111				0	Content		-72	-111	20103428	3124157304
20120	09:19:31.600	00:00:20.120	1207	-1024	-768	-1	-1	-1	-1	4	-1024	-768	-1	-1	-1	-1	4		0	0						Untertest4.avi	0	880	547	72	111				0	Content		-72	-111	20120096	3124173972
20137	09:19:31.617	00:00:20.136	1208	-1024	-768	-1	-1	-1	-1	4	-1024	-768	-1	-1	-1	-1	4		0	0						Untertest4.avi	0	880	547	72	111				0	Content		-72	-111	20136748	3124190624
20153	09:19:31.633	00:00:20.153	1209	-1024	-768	-1	-1	-1	-1	4	-1024	-768	-1	-1	-1	-1	4		0	0						Untertest4.avi	0	880	547	72	111				0	Content		-72	-111	20153416	3124207292
20170	09:19:31.650	00:00:20.170	1210	-1024	-768	-1	-1	-1	-1	4	-1024	-768	-1	-1	-1	-1	4		0	0						Untertest4.avi	0	880	547	72	111				0	Content		-72	-111	20170084	3124223960
20187	09:19:31.667	00:00:20.186	1211	-1024	-768	-1	-1	-1	-1	4	-1024	-768	-1	-1	-1	-1	4		0	0						Untertest4.avi	0	880	547	72	111				0	Content		-72	-111	20186753	3124240629
20203	09:19:31.683	00:00:20.203	1212	-1024	-768	-1	-1	-1	-1	4	-1024	-768	-1	-1	-1	-1	4		0	0						Untertest4.avi	0	880	547	72	111				0	Content		-72	-111	20203421	3124257297
20220	09:19:31.700	00:00:20.220	1213	-1024	-768	-1	-1	-1	-1	4	-1024	-768	-1	-1	-1	-1	4		0	0						Untertest4.avi	0	880	547	72	111				0	Content		-72	-111	20220049	3124273925
20237	09:19:31.717	00:00:20.236	1214	-1024	-768	-1	-1	-1	-1	4	-1024	-768	-1	-1	-1	-1	4		0	0						Untertest4.avi	0	880	547	72	111				0	Content		-72	-111	20236737	3124290613
20253	09:19:31.733	00:00:20.253	1215	-1024	-768	-1	-1	-1	-1	4	-1024	-768	-1	-1	-1	-1	4		0	0						Untertest4.avi	0	880	547	72	111				0	Content		-72	-111	20253405	3124307281
20270	09:19:31.750	00:00:20.270	1216	-1024	-768	-1	-1	-1	-1	4	-1024	-768	-1	-1	-1	-1	4		0	0						Untertest4.avi	0	880	547	72	111				0	Content		-72	-111	20270040	3124323916
20287	09:19:31.767	00:00:20.286	1217	-1024	-768	-1	-1	-1	-1	4	-1024	-768	-1	-1	-1	-1	4		0	0						Untertest4.avi	0	880	547	72	111				0	Content		-72	-111	20286708	3124340584
20303	09:19:31.783	00:00:20.303	1218	-1024	-768	-1	-1	-1	-1	4	-1024	-768	-1	-1	-1	-1	4		0	0						Untertest4.avi	0	880	547	72	111				0	Content		-72	-111	20303318	3124357194
20320	09:19:31.800	00:00:20.319	1219	-1024	-768	-1	-1	-1	-1	4	-1024	-768	-1	-1	-1	-1	4		0	0						Untertest4.avi	0	880	547	72	111				0	Content		-72	-111	20319986	3124373862
20337	09:19:31.817	00:00:20.336	1220	-1024	-768	-1	-1	-1	-1	4	-1024	-768	-1	-1	-1	-1	4		0	0						Untertest4.avi	0	880	547	72	111				0	Content		-72	-111	20336551	3124390427
20353	09:19:31.833	00:00:20.353	1221	-1024	-768	-1	-1	-1	-1	4	-1024	-768	-1	-1	-1	-1	4		0	0						Untertest4.avi	0	880	547	72	111				0	Content		-72	-111	20353298	3124407174
20370	09:19:31.850	00:00:20.369	1222	-1024	-768	-1	-1	-1	-1	4	-1024	-768	-1	-1	-1	-1	4		0	0						Untertest4.avi	0	880	547	72	111				0	Content		-72	-111	20369966	3124423842
20387	09:19:31.867	00:00:20.386	1223	-1024	-768	-1	-1	-1	-1	4	-1024	-768	-1	-1	-1	-1	4		0	0						Untertest4.avi	0	880	547	72	111				0	Content		-72	-111	20386568	3124440444
20403	09:19:31.883	00:00:20.403	1224	-1024	-768	-1	-1	-1	-1	4	-1024	-768	-1	-1	-1	-1	4		0	0						Untertest4.avi	0	880	547	72	111				0	Content		-72	-111	20403236	3124457112
20420	09:19:31.900	00:00:20.419	1225	-1024	-768	-1	-1	-1	-1	4	-1024	-768	-1	-1	-1	-1	4		0	0						Untertest4.avi	0	880	547	72	111				0	Content		-72	-111	20419829	3124473705
20436	09:19:31.916	00:00:20.436	1226	-1024	-768	-1	-1	-1	-1	4	-1024	-768	-1	-1	-1	-1	4		0	0						Untertest4.avi	0	880	547	72	111				0	Content		-72	-111	20436497	3124490373
20453	09:19:31.933	00:00:20.453	1227	-1024	-768	-1	-1	-1	-1	4	-1024	-768	-1	-1	-1	-1	4		0	0						Untertest4.avi	0	880	547	72	111				0	Content		-72	-111	20453139	3124507015
20470	09:19:31.950	00:00:20.469	1228	-1024	-768	-1	-1	-1	-1	4	-1024	-768	-1	-1	-1	-1	4		0	0						Untertest4.avi	0	880	547	72	111				0	Content		-72	-111	20469807	3124523683
20486	09:19:31.966	00:00:20.486	1229	-1024	-768	-1	-1	-1	-1	4	-1024	-768	-1	-1	-1	-1	4		0	0						Untertest4.avi	0	880	547	72	111				0	Content		-72	-111	20486474	3124540350
20503	09:19:31.983	00:00:20.503	1230	-1024	-768	-1	-1	-1	-1	4	-1024	-768	-1	-1	-1	-1	4		0	0						Untertest4.avi	0	880	547	72	111				0	Content		-72	-111	20503134	3124557010
20520	09:19:32.000	00:00:20.519	1231	-1024	-768	-1	-1	-1	-1	4	-1024	-768	-1	-1	-1	-1	4		0	0						Untertest4.avi	0	880	547	72	111				0	Content		-72	-111	20519802	3124573678
20536	09:19:32.016	00:00:20.536	1232	-1024	-768	-1	-1	-1	-1	4	-1024	-768	-1	-1	-1	-1	4		0	0						Untertest4.avi	0	880	547	72	111				0	Content		-72	-111	20536428	3124590304
20553	09:19:32.033	00:00:20.553	1233	-1024	-768	-1	-1	-1	-1	4	-1024	-768	-1	-1	-1	-1	4		0	0						Untertest4.avi	0	880	547	72	111				0	Content		-72	-111	20553110	3124606986
20570	09:19:32.050	00:00:20.569	1234	-1024	-768	-1	-1	-1	-1	4	-1024	-768	-1	-1	-1	-1	4		0	0						Untertest4.avi	0	880	547	72	111				0	Content		-72	-111	20569778	3124623654
20586	09:19:32.066	00:00:20.586	1235	-1024	-768	-1	-1	-1	-1	4	-1024	-768	-1	-1	-1	-1	4		0	0						Untertest4.avi	0	880	547	72	111				0	Content		-72	-111	20586417	3124640293
20603	09:19:32.083	00:00:20.603	1236	-1024	-768	-1	-1	-1	-1	4	-1024	-768	-1	-1	-1	-1	4		0	0						Untertest4.avi	0	880	547	72	111				0	Content		-72	-111	20603043	3124656919
20620	09:19:32.100	00:00:20.619	1237	-1024	-768	-1	-1	-1	-1	4	-1024	-768	-1	-1	-1	-1	4		0	0						Untertest4.avi	0	880	547	72	111				0	Content		-72	-111	20619666	3124673542
20636	09:19:32.116	00:00:20.636	1238	-1024	-768	-1	-1	-1	-1	4	-1024	-768	-1	-1	-1	-1	4		0	0						Untertest4.avi	0	880	547	72	111				0	Content		-72	-111	20636288	3124690164
20653	09:19:32.133	00:00:20.652	1239	-1024	-768	-1	-1	-1	-1	4	-1024	-768	-1	-1	-1	-1	4		0	0						Untertest4.avi	0	880	547	72	111				0	Content		-72	-111	20652851	3124706727
20670	09:19:32.150	00:00:20.669	1240	-1024	-768	-1	-1	-1	-1	4	-1024	-768	-1	-1	-1	-1	4		0	0						Untertest4.avi	0	880	547	72	111				0	Content		-72	-111	20669519	3124723395
20686	09:19:32.166	00:00:20.686	1241	-970,001	272,2542	0,5002283	0,7941931	444,6082	3,282886	1	-970,001	272,2542	0,5002283	0,7941931	444,6082	3,282886	3	30	-970	272						Untertest4.avi	0	880	547	72	111	-526	301	133	0	Content		-1042	161	20686161	3124740037
20703	09:19:32.183	00:00:20.703	1242	-561,6175	378,2541	0,6236266	0,808444	430,7029	3,193462	0	-701,3127	312,4829	0,4710931	0,7932789	446,7162	3,265786	0	30	-631	345						Untertest4.avi	0	880	547	72	111	-526	301	133	0	Content		-703	234	20703035	3124756911
20719	09:19:32.199	00:00:20.719	1243	-1024	-768	-1	-1	-1	-1	4	-1024	-768	-1	-1	-1	-1	4	30	0	0						Untertest4.avi	0	880	547	72	111	-526	301	133	0	Content		-72	-111	20719284	3124773160
20736	09:19:32.216	00:00:20.736	1244	-1024	-768	-1	-1	-1	-1	4	-1024	-768	-1	-1	-1	-1	4	30	0	0						Untertest4.avi	0	880	547	72	111	-526	301	133	0	Content		-72	-111	20736423	3124790299
20753	09:19:32.233	00:00:20.753	1245	-1024	-768	-1	-1	-1	-1	4	-1024	-768	-1	-1	-1	-1	4	30	0	0						Untertest4.avi	0	880	547	72	111	-526	301	133	0	Content		-72	-111	20753041	3124806917
20770	09:19:32.250	00:00:20.769	1246	-1024	-768	-1	-1	-1	-1	4	-1024	-768	-1	-1	-1	-1	4	30	0	0						Untertest4.avi	0	880	547	72	111	-526	301	133	0	Content		-72	-111	20769709	3124823585
20786	09:19:32.266	00:00:20.786	1247	-151,2493	511,8733	0,4927271	0,7957825	449,7934	2,928115	1	-151,0677	514,6425	0,4934483	0,7957836	447,0503	2,911052	3	30	-151	512						Untertest4.avi	0	880	547	72	111	-526	301	133	0	Content		-223	401	20786281	3124840157
20803	09:19:32.283	00:00:20.802	1248	-1024	-768	-1	-1	-1	-1	4	-1024	-768	-1	-1	-1	-1	4	30	0	0						Untertest4.avi	0	880	547	72	111	-526	301	133	0	Content		-72	-111	20802778	3124856654
20820	09:19:32.300	00:00:20.819	1249	-277,0427	480,4061	0,4931901	0,7969352	448,1349	3,359554	1	-277,1476	480,1745	0,4931374	0,7969351	448,3351	3,360976	3	31	-277	480						Untertest4.avi	0	880	547	72	111	-241	353	283	0	Content		-349	369	20819652	3124873528
20836	09:19:32.316	00:00:20.835	1250	-288,2809	492,2028	0,4930899	0,7976364	448,1349	3,371805	1	-288,3937	491,981	0,4930372	0,7976363	448,3351	3,37323	3	31	-288	492						Untertest4.avi	0	880	547	72	111	-241	353	283	0	Content		-360	381	20835907	3124889783
20853	09:19:32.333	00:00:20.853	1251	-1024	-768	-1	-1	-1	-1	4	-1024	-768	-1	-1	-1	-1	4	31	0	0						Untertest4.avi	0	880	547	72	111	-241	353	283	0	Content		-72	-111	20853038	3124906914
20870	09:19:32.350	00:00:20.869	1252	-1024	-768	-1	-1	-1	-1	4	-1024	-768	-1	-1	-1	-1	4	31	0	0						Untertest4.avi	0	880	547	72	111	-241	353	283	0	Content		-72	-111	20869656	3124923532
20886	09:19:32.366	00:00:20.886	1253	-1024	-768	-1	-1	-1	-1	4	-1024	-768	-1	-1	-1	-1	4	31	0	0						Untertest4.avi	0	880	547	72	111	-241	353	283	0	Content		-72	-111	20886324	3124940200
20903	09:19:32.383	00:00:20.903	1254	-297,3553	483,0721	0,4914982	0,7985955	453,3721	3,422825	1	-294,583	488,4752	0,4927487	0,7985976	448,5822	3,388577	3	31	-297	483						Untertest4.avi	0	880	547	72	111	-241	353	283	0	Content		-369	372	20903022	3124956898
20919	09:19:32.399	00:00:20.919	1255	-1024	-768	-1	-1	-1	-1	4	-1024	-768	-1	-1	-1	-1	4	31	0	0						Untertest4.avi	0	880	547	72	111	-241	353	283	0	Content		-72	-111	20919271	3124973147
20936	09:19:32.416	00:00:20.935	1256	-1024	-768	-1	-1	-1	-1	4	-1024	-768	-1	-1	-1	-1	4	31	0	0						Untertest4.avi	0	880	547	72	111	-241	353	283	0	Content		-72	-111	20935929	3124989805
20953	09:19:32.433	00:00:20.952	1257	-1024	-768	-1	-1	-1	-1	4	-1024	-768	-1	-1	-1	-1	4	31	0	0						Untertest4.avi	0	880	547	72	111	-241	353	283	0	Content		-72	-111	20952596	3125006472
20969	09:19:32.449	00:00:20.969	1258	-48,51291	460,9017	0,6416237	0,808704	501,2061	3,675897	0	-287,8891	423,9634	0,4791107	0,7972142	501,1321	3,696253	0	31	-168	442						Untertest4.avi	0	880	547	72	111	-241	353	283	0	Content		-240	331	20969221	3125023097
20986	09:19:32.466	00:00:20.986	1259	-75,69113	482,6072	0,6409878	0,8078918	500,6377	3,689123	0	-335,8577	404,8183	0,4784102	0,7968897	500,8889	3,720429	0	31	-206	444						Untertest4.avi	0	880	547	72	111	-241	353	283	0	Content		-278	333	20986220	3125040096
21003	09:19:32.483	00:00:21.002	1260	-36,2682	453,3705	0,6414178	0,8070292	500,8249	3,565601	0	-296,4442	412,9261	0,4787553	0,7966877	500,9634	3,640981	0	31	-166	433						Untertest4.avi	0	880	547	72	111	-241	353	283	0	Content		-238	322	21002593	3125056469
21019	09:19:32.499	00:00:21.019	1261	-42,10511	457,1517	0,6413674	0,8062277	500,7208	3,560728	0	-294,7639	426,0363	0,4786042	0,7964087	501,0638	3,60023	0	31	-168	442						Untertest4.avi	0	880	547	72	111	-241	353	283	0	Content		-240	331	21019468	3125073344
21036	09:19:32.516	00:00:21.036	1262	-36,24588	460,7322	0,6413727	0,8054771	500,6489	3,541151	0	-294,9659	436,6852	0,4785562	0,7961152	501,0666	3,571267	0	31	-166	449						Untertest4.avi	0	880	547	72	111	-241	353	283	0	Content		-238	338	21036091	3125089967
21053	09:19:32.533	00:00:21.052	1263	-43,13835	460,3851	0,6414477	0,804825	500,325	3,518804	0	-296,7924	425,9725	0,4785421	0,7959051	500,9893	3,545094	0	31	-170	443						Untertest4.avi	0	880	547	72	111	-241	353	283	0	Content		-242	332	21052715	3125106591
21069	09:19:32.549	00:00:21.069	1264	-31,03414	460,9969	0,641489	0,8043699	500,225	3,470178	0	-297,8736	423,859	0,478561	0,7958499	500,8729	3,507382	0	31	-164	442						Untertest4.avi	0	880	547	72	111	-241	353	283	0	Content		-236	331	21069463	3125123339
21086	09:19:32.566	00:00:21.086	1265	24,02071	506,7024	0,6406828	0,8049895	500,1609	3,449469	0	-207,4212	473,239	0,4781893	0,7967862	500,673	3,467745	0	31	-92	490						Untertest4.avi	0	880	547	72	111	-241	353	283	0	Content		-164	379	21086087	3125139963
21103	09:19:32.583	00:00:21.102	1266	92,79877	604,2423	0,6393512	0,8061676	500,2162	3,428527	0	-101,1317	549,9653	0,4775202	0,798309	500,4516	3,426749	0	32	-4	577						Untertest4.avi	0	880	547	72	111	-25	560	433	0	Content		-76	466	21102711	3125156587
21119	09:19:32.599	00:00:21.119	1267	128,3758	648,0101	0,6383239	0,8071675	500,0138	3,402947	0	-83,70577	622,4617	0,4768108	0,7994323	500,2431	3,404368	0	32	22	635						Untertest4.avi	0	880	547	72	111	-25	560	433	0	Content		-50	524	21119337	3125173213
21136	09:19:32.616	00:00:21.136	1268	141,495	671,2882	0,638549	0,8077933	499,6526	3,357304	0	-70,32346	662,1398	0,4770704	0,8003545	500,0102	3,363721	0	32	36	667						Untertest4.avi	0	880	547	72	111	-25	560	433	0	Content		-36	556	21136085	3125189961
21153	09:19:32.633	00:00:21.152	1269	163,2036	668,5497	0,6393643	0,8078893	499,136	3,214676	0	-51,33693	662,2679	0,4775635	0,8006973	499,6561	3,326571	0	32	56	665						Untertest4.avi	0	880	547	72	111	-25	560	433	0	Content		-16	554	21152723	3125206599
21169	09:19:32.649	00:00:21.169	1270	155,152	673,9706	0,6402683	0,8080049	498,942	3,27716	0	-56,47832	661,5502	0,4782039	0,8009959	499,3566	3,326715	0	32	49	668						Untertest4.avi	0	880	547	72	111	-25	560	433	0	Content		-23	557	21169461	3125223337
21186	09:19:32.666	00:00:21.186	1271	144,9124	680,5412	0,6410697	0,8081164	498,8324	3,310316	0	-55,73239	660,3515	0,4788297	0,8013574	499,1027	3,276008	0	32	45	670						Untertest4.avi	0	880	547	72	111	-25	560	433	0	Content		-27	559	21186085	3125239961
21203	09:19:32.683	00:00:21.202	1272	117,4367	677,6731	0,6416786	0,8082885	498,6658	3,297974	0	-49,41412	653,7245	0,4795089	0,8017409	498,8752	3,277765	0	32	34	666						Untertest4.avi	0	880	547	72	111	-25	560	433	0	Content		-38	555	21202721	3125256597
21219	09:19:32.699	00:00:21.219	1273	152,0663	682,6328	0,6428339	0,8083323	498,4297	3,277957	0	-58,3992	665,543	0,4801759	0,8019712	498,7122	3,294195	0	32	47	674						Untertest4.avi	0	880	547	72	111	-25	560	433	0	Content		-25	563	21219336	3125273212
21236	09:19:32.716	00:00:21.236	1274	160,4684	666,1404	0,6437009	0,8083627	498,1851	3,24177	0	-53,1875	654,5749	0,4808095	0,8021573	498,3666	3,300144	0	32	54	660						Untertest4.avi	0	880	547	72	111	-25	560	433	0	Content		-18	549	21236085	3125289961
21253	09:19:32.733	00:00:21.252	1275	105,6378	678,6193	0,6441377	0,8082603	497,9638	3,268096	0	-44,9787	660,6554	0,4814376	0,8021998	498,2393	3,241537	0	32	30	670						Untertest4.avi	0	880	547	72	111	-25	560	433	0	Content		-42	559	21252721	3125306597
21269	09:19:32.749	00:00:21.269	1276	135,2729	681,838	0,6451934	0,8080384	497,7606	3,251242	0	-42,06916	659,6451	0,4819924	0,8021508	498,0277	3,225945	0	32	47	671						Untertest4.avi	0	880	547	72	111	-25	560	433	0	Content		-25	560	21269333	3125323209
21286	09:19:32.766	00:00:21.285	1277	124,9425	681,7633	0,6458672	0,8076142	497,481	3,261069	0	-41,68603	656,0084	0,4825191	0,8020006	497,7849	3,242477	0	32	42	669						Untertest4.avi	0	880	547	72	111	-25	560	433	0	Content		-30	558	21285958	3125339834
21303	09:19:32.783	00:00:21.302	1278	130,2428	683,2222	0,6464602	0,807128	497,3843	3,276558	0	-33,28099	660,5961	0,4829991	0,801781	497,5189	3,219591	0	32	48	672						Untertest4.avi	0	880	547	72	111	-25	560	433	0	Content		-24	561	21302719	3125356595
21319	09:19:32.799	00:00:21.319	1279	133,9657	685,0367	0,6469925	0,806585	497,0269	3,258962	0	-41,52041	665,7968	0,4834038	0,801426	497,3903	3,221118	0	32	46	675						Untertest4.avi	0	880	547	72	111	-25	560	433	0	Content		-26	564	21319334	3125373210
21336	09:19:32.816	00:00:21.335	1280	130,1295	684,3725	0,6474581	0,8059128	496,7237	3,25752	0	-31,25146	663,4872	0,483762	0,800962	497,109	3,235617	0	32	49	674						Untertest4.avi	0	880	547	72	111	-25	560	433	0	Content		-23	563	21335959	3125389835
21353	09:19:32.833	00:00:21.352	1281	131,1363	685,1846	0,6478702	0,8050988	496,5283	3,226009	0	-27,26363	661,2015	0,4840291	0,8003626	496,9641	3,195574	0	32	52	673						Untertest4.avi	0	880	547	72	111	-25	560	433	0	Content		-20	562	21352585	3125406461
21369	09:19:32.849	00:00:21.369	1282	126,77	688,6647	0,6482125	0,804179	496,5581	3,206219	0	5,101387	670,6166	0,4846265	0,7996213	496,8151	3,231968	0	32	66	680						Untertest4.avi	0	880	547	72	111	-25	560	433	0	Content		-6	569	21369333	3125423209
21386	09:19:32.866	00:00:21.385	1283	116,538	680,3794	0,648549	0,8032591	496,3011	3,219915	0	-38,39169	663,1478	0,4845139	0,7989226	496,6376	3,228998	0	32	39	672						Untertest4.avi	0	880	547	72	111	-25	560	433	0	Content		-33	561	21385959	3125439835
21403	09:19:32.883	00:00:21.402	1284	120,7796	681,2026	0,6488857	0,8023098	496,1704	3,229584	0	-20,5892	657,5889	0,4847673	0,7981379	496,5747	3,237655	0	32	50	669						Untertest4.avi	0	880	547	72	111	-25	560	433	0	Content		-22	558	21402584	3125456460
21419	09:19:32.899	00:00:21.419	1285	112,5982	686,502	0,6492086	0,8013774	495,8951	3,281325	0	-28,56461	656,2007	0,4850017	0,79733	496,391	3,242754	0	32	42	671						Untertest4.avi	0	880	547	72	111	-25	560	433	0	Content		-30	560	21419206	3125473082
21436	09:19:32.916	00:00:21.435	1286	117,901	690,9181	0,6495488	0,8005083	495,6542	3,221701	0	-17,60116	662,8101	0,485209	0,7965334	496,2183	3,228727	0	32	50	677						Untertest4.avi	0	880	547	72	111	-25	560	433	0	Content		-22	566	21435830	3125489706
21453	09:19:32.933	00:00:21.452	1287	112,3386	679,4407	0,6498519	0,7996141	495,4091	3,259976	0	-14,47185	668,2678	0,4854303	0,7956969	496,0857	3,225306	0	32	49	674						Untertest4.avi	0	880	547	72	111	-25	560	433	0	Content		-23	563	21452583	3125506459
21469	09:19:32.949	00:00:21.469	1288	113,5132	683,1027	0,6500977	0,7987058	495,2101	3,233139	0	-5,509415	657,2423	0,4856608	0,7949412	495,9409	3,21195	0	32	54	670						Untertest4.avi	0	880	547	72	111	-25	560	433	0	Content		-18	559	21469206	3125523082
21486	09:19:32.966	00:00:21.485	1289	115,0711	690,7887	0,6503358	0,7979167	495,1175	3,259401	0	-20,9418	664,7435	0,4858834	0,794205	495,8402	3,256575	0	32	47	678						Untertest4.avi	0	880	547	72	111	-25	560	433	0	Content		-25	567	21485832	3125539708
21503	09:19:32.983	00:00:21.502	1290	116,4193	682,9313	0,6506114	0,7972585	494,9156	3,273168	0	-20,53792	656,1389	0,486118	0,7935931	495,5629	3,237328	0	32	48	670						Untertest4.avi	0	880	547	72	111	-25	560	433	0	Content		-24	559	21502581	3125556457
21519	09:19:32.999	00:00:21.519	1291	107,7273	685,353	0,6511529	0,7966192	494,5809	3,239589	0	-71,94308	658,1494	0,4868104	0,7929994	495,4294	3,309323	0	32	18	672						Untertest4.avi	0	880	547	72	111	-25	560	433	0	Content		-54	561	21519081	3125572957
21536	09:19:33.016	00:00:21.535	1292	38,44548	684,116	0,6520741	0,795915	494,5739	3,299743	0	-143,7102	660,1586	0,4882974	0,7923644	495,4742	3,328571	0	33	-53	672						Untertest4.avi	0	880	547	72	111	-173	572	100	0	Content		-125	561	21535830	3125589706
21552	09:19:33.032	00:00:21.552	1293	16,24181	695,7472	0,6526116	0,7953485	494,3839	3,334904	0	-219,1082	666,2626	0,4892601	0,7918738	495,3288	3,358898	0	33	-101	681						Untertest4.avi	0	880	547	72	111	-173	572	100	0	Content		-173	570	21552456	3125606332
21569	09:19:33.049	00:00:21.569	1294	43,13986	695,6527	0,6527505	0,7947388	494,1865	3,353347	0	-239,842	669,5981	0,4896392	0,7913375	495,0647	3,425149	0	33	-98	683						Untertest4.avi	0	880	547	72	111	-173	572	100	0	Content		-170	572	21569077	3125622953
21586	09:19:33.066	00:00:21.585	1295	43,6836	695,715	0,6528551	0,7941706	494,0472	3,357844	0	-247,9501	662,8837	0,4898792	0,7907898	495,0031	3,418343	0	33	-102	679						Untertest4.avi	0	880	547	72	111	-173	572	100	0	Content		-174	568	21585720	3125639596
21602	09:19:33.082	00:00:21.602	1296	48,53978	705,2912	0,6528334	0,7935875	494,221	3,363953	0	-254,6639	668,5979	0,4900452	0,7903342	494,897	3,420204	0	33	-103	687						Untertest4.avi	0	880	547	72	111	-173	572	100	0	Content		-175	576	21602454	3125656330
21619	09:19:33.099	00:00:21.619	1297	46,31941	706,7118	0,6528352	0,7932326	494,0626	3,424434	0	-259,8459	670,0353	0,4900799	0,789935	494,9648	3,472466	0	33	-107	688						Untertest4.avi	0	880	547	72	111	-173	572	100	0	Content		-179	577	21619077	3125672953
21636	09:19:33.116	00:00:21.635	1298	69,05536	708,2967	0,65273	0,7928693	493,9847	3,387434	0	-259,1533	672,5345	0,4900545	0,789712	494,8132	3,48362	0	34	-95	690						Untertest4.avi	0	880	547	72	111	-131	582	216	0	Content		-167	579	21635719	3125689595
21652	09:19:33.132	00:00:21.652	1299	116,8315	704,6094	0,6532093	0,7928463	493,9473	3,418012	0	-227,7127	668,5472	0,490501	0,7896842	495,0296	3,448133	0	34	-55	687						Untertest4.avi	0	880	547	72	111	-131	582	216	0	Content		-127	576	21652327	3125706203
21669	09:19:33.149	00:00:21.669	1300	123,2882	707,3424	0,653064	0,7926227	493,7367	3,40592	0	-232,9524	669,0641	0,4904028	0,7894916	494,8968	3,465842	0	34	-55	688						Untertest4.avi	0	880	547	72	111	-131	582	216	0	Content		-127	577	21669079	3125722955
21686	09:19:33.166	00:00:21.685	1301	117,4852	715,4951	0,6529112	0,7924137	493,8928	3,45628	0	-236,156	671,2885	0,4903058	0,7893587	494,8879	3,503648	0	34	-59	693						Untertest4.avi	0	880	547	72	111	-131	582	216	0	Content		-131	582	21685715	3125739591
21702	09:19:33.182	00:00:21.702	1302	121,5149	716,7984	0,6527836	0,7921987	493,7228	3,454172	0	-241,3295	672,9084	0,4901561	0,7891822	494,7359	3,508149	0	34	-60	695						Untertest4.avi	0	880	547	72	111	-131	582	216	0	Content		-132	584	21702328	3125756204
21719	09:19:33.199	00:00:21.718	1303	121,7964	707,1514	0,6526751	0,7921317	493,5791	3,494552	0	-230,6138	680,7965	0,4901021	0,7890061	494,7874	3,52898	0	34	-54	694						Untertest4.avi	0	880	547	72	111	-131	582	216	0	Content		-126	583	21718953	3125772829
21736	09:19:33.216	00:00:21.735	1304	116,2404	716,3314	0,6525727	0,7919991	493,8564	3,485187	0	-248,5479	670,8777	0,4900101	0,7889687	494,6169	3,554541	0	34	-66	694						Untertest4.avi	0	880	547	72	111	-131	582	216	0	Content		-138	583	21735712	3125789588
21752	09:19:33.232	00:00:21.752	1305	123,432	712,213	0,6525363	0,7918788	493,8608	3,469314	0	-238,4434	669,4855	0,4899159	0,7888535	494,5895	3,525056	0	34	-58	691						Untertest4.avi	0	880	547	72	111	-131	582	216	0	Content		-130	580	21752327	3125806203
21769	09:19:33.249	00:00:21.768	1306	124,5222	704,1876	0,6525586	0,7917682	493,5753	3,499727	0	-240,0814	675,641	0,489964	0,7886626	494,6194	3,475978	0	34	-58	690						Untertest4.avi	0	880	547	72	111	-131	582	216	0	Content		-130	579	21768952	3125822828
21786	09:19:33.266	00:00:21.785	1307	125,1372	711,8224	0,6524869	0,7915701	493,8323	3,475573	0	-251,8596	673,6011	0,4898878	0,7885682	494,766	3,590923	0	34	-63	693						Untertest4.avi	0	880	547	72	111	-131	582	216	0	Content		-135	582	21785713	3125839589
21802	09:19:33.282	00:00:21.802	1308	127,295	707,59	0,6524418	0,7914875	493,8422	3,495033	0	-244,6146	679,2435	0,4898356	0,7885271	494,7868	3,532795	0	34	-59	693						Untertest4.avi	0	880	547	72	111	-131	582	216	0	Content		-131	582	21802326	3125856202
21819	09:19:33.299	00:00:21.818	1309	126,7407	710,9747	0,6523386	0,7913261	493,7199	3,475729	0	-252,4827	673,7101	0,489732	0,7884155	494,8186	3,5111	0	34	-63	692						Untertest4.avi	0	880	547	72	111	-131	582	216	0	Content		-135	581	21818950	3125872826
21836	09:19:33.316	00:00:21.835	1310	125,1783	710,5099	0,652255	0,7912255	493,9312	3,45287	0	-256,7133	675,6147	0,4896485	0,7883523	494,7256	3,563583	0	34	-66	693						Untertest4.avi	0	880	547	72	111	-131	582	216	0	Content		-138	582	21835576	3125889452
21852	09:19:33.332	00:00:21.852	1311	87,52089	710,5315	0,6525864	0,7913196	493,6793	3,466879	0	-303,2494	674,9192	0,4901511	0,7885673	494,7815	3,529504	0	35	-108	693						Untertest4.avi	0	880	547	72	111	-221	590	600	0	Content		-180	582	21852199	3125906075
21869	09:19:33.349	00:00:21.868	1312	43,3175	716,07	0,6529452	0,7915027	493,9353	3,438051	0	-337,8983	684,745	0,4906705	0,7886791	495,0126	3,507519	0	35	-147	700						Untertest4.avi	0	880	547	72	111	-221	590	600	0	Content		-219	589	21868947	3125922823
21886	09:19:33.366	00:00:21.885	1313	51,34133	718,6279	0,6528976	0,7915674	493,9218	3,435618	0	-347,8893	687,5518	0,490659	0,7887265	495,0537	3,516453	0	35	-148	703						Untertest4.avi	0	880	547	72	111	-221	590	600	0	Content		-220	592	21885574	3125939450
21902	09:19:33.382	00:00:21.902	1314	50,41827	720,1554	0,6528766	0,7915691	493,9258	3,410182	0	-349,7431	682,536	0,4906449	0,7887496	495,0802	3,506103	0	35	-150	701						Untertest4.avi	0	880	547	72	111	-221	590	600	0	Content		-222	590	21902202	3125956078
21919	09:19:33.399	00:00:21.918	1315	54,82722	721,4548	0,6528301	0,7915305	493,8346	3,375998	0	-366,1841	671,3356	0,4906217	0,7887139	495,1002	3,403255	0	35	-156	696						Untertest4.avi	0	880	547	72	111	-221	590	600	0	Content		-228	585	21918947	3125972823
21936	09:19:33.416	00:00:21.935	1316	49,08924	728,2098	0,6528081	0,7915241	493,866	3,380782	0	-379,8275	673,0524	0,4906029	0,7887451	495,1372	3,404868	0	35	-165	701						Untertest4.avi	0	880	547	72	111	-221	590	600	0	Content		-237	590	21935572	3125989448
21952	09:19:33.432	00:00:21.952	1317	42,74287	717,3273	0,6527856	0,7915123	493,8632	3,396687	0	-329,0835	683,1219	0,4905216	0,7884822	495,1372	3,456365	0	35	-143	700						Untertest4.avi	0	880	547	72	111	-221	590	600	0	Content		-215	589	21952200	3126006076
21969	09:19:33.449	00:00:21.968	1318	50,47466	723,4289	0,652726	0,7914942	494,0918	3,332737	0	-339,0598	685,145	0,4904943	0,7884951	495,1372	3,436115	0	35	-144	704						Untertest4.avi	0	880	547	72	111	-221	590	600	0	Content		-216	593	21968823	3126022699
21985	09:19:33.465	00:00:21.985	1319	44,56416	724,0883	0,6527073	0,7914798	494,1312	3,391724	0	-390,0282	666,0379	0,4904906	0,7888712	495,2369	3,398753	0	35	-173	695						Untertest4.avi	0	880	547	72	111	-221	590	600	0	Content		-245	584	21985444	3126039320
22002	09:19:33.482	00:00:22.002	1320	50,10705	726,057	0,652696	0,791508	494,1609	3,344674	0	-335,2919	670,087	0,4904742	0,7889079	495,249	3,463162	0	35	-143	698						Untertest4.avi	0	880	547	72	111	-221	590	600	0	Content		-215	587	22002196	3126056072
22019	09:19:33.499	00:00:22.018	1321	33,46948	721,7206	0,6526626	0,7914992	494,2365	3,414396	0	-337,0388	674,6036	0,4904414	0,7886572	495,249	3,436066	0	35	-152	698						Untertest4.avi	0	880	547	72	111	-221	590	600	0	Content		-224	587	22018821	3126072697
22035	09:19:33.515	00:00:22.035	1322	46,68639	719,8425	0,6526318	0,7914906	494,2635	3,341329	0	-408,6645	653,3246	0,4904179	0,7890717	495,3291	3,273957	0	35	-181	687						Untertest4.avi	0	880	547	72	111	-221	590	600	0	Content		-253	576	22035443	3126089319
22052	09:19:33.532	00:00:22.052	1323	46,80213	718,7686	0,6526137	0,7914537	494,2964	3,341095	0	-420,4087	649,6385	0,4903625	0,7891891	495,2626	3,260077	0	35	-187	684						Untertest4.avi	0	880	547	72	111	-221	590	600	0	Content		-259	573	22052194	3126106070
22069	09:19:33.549	00:00:22.068	1324	37,68726	722,3107	0,6525702	0,7914088	494,2366	3,367651	0	-333,9237	691,1688	0,4903365	0,7888844	495,2626	3,433872	0	35	-148	707						Untertest4.avi	0	880	547	72	111	-221	590	600	0	Content		-220	596	22068818	3126122694
22085	09:19:33.565	00:00:22.085	1325	32,06288	722,8783	0,6525444	0,7913562	494,2613	3,346199	0	-328,2217	679,7328	0,4903083	0,7890172	495,2626	3,448381	0	35	-148	701						Untertest4.avi	0	880	547	72	111	-221	590	600	0	Content		-220	590	22085442	3126139318
22102	09:19:33.582	00:00:22.102	1326	40,13836	720,0914	0,6525267	0,791333	494,2795	3,327803	0	-338,3037	672,2421	0,4902727	0,7890558	495,2626	3,400355	0	35	-149	696						Untertest4.avi	0	880	547	72	111	-221	590	600	0	Content		-221	585	22102066	3126155942
22119	09:19:33.599	00:00:22.118	1327	40,01971	728,9643	0,652505	0,7912635	494,2729	3,347703	0	-344,4754	681,8121	0,4902473	0,7891268	495,2626	3,405746	0	35	-152	705						Untertest4.avi	0	880	547	72	111	-221	590	600	0	Content		-224	594	22118818	3126172694
22135	09:19:33.615	00:00:22.135	1328	47,56308	723,728	0,6525056	0,7913823	494,2991	3,340976	0	-340,9643	673,8773	0,4902328	0,7893267	495,2626	3,393523	0	35	-147	699						Untertest4.avi	0	880	547	72	111	-221	590	600	0	Content		-219	588	22135440	3126189316
22152	09:19:33.632	00:00:22.152	1329	38,2178	719,0591	0,6525294	0,7914859	494,2938	3,32325	0	-336,0664	686,2476	0,4902492	0,7895114	495,2626	3,424584	0	35	-149	703						Untertest4.avi	0	880	547	72	111	-221	590	600	0	Content		-221	592	22152067	3126205943
22169	09:19:33.649	00:00:22.168	1330	36,78982	719,9675	0,6525702	0,7915806	494,3048	3,323685	0	-337,6567	681,6802	0,4903135	0,7898793	495,2626	3,386255	0	35	-150	701						Untertest4.avi	0	880	547	72	111	-221	590	600	0	Content		-222	590	22168693	3126222569
22186	09:19:33.666	00:00:22.185	1331	-19,47535	722,1469	0,6520756	0,7916915	494,3005	3,328555	0	-275,4668	692,5305	0,4762046	0,7902529	439,2877	3,030534	0	35	-147	707						Untertest4.avi	0	880	547	72	111	-221	590	600	0	Content		-219	596	22185564	3126239440
22202	09:19:33.682	00:00:22.201	1332	36,75032	724,5536	0,652774	0,7918282	494,1366	3,345834	0	-288,6027	700,8299	0,4761935	0,7903405	439,2877	3,031053	0	35	-126	713						Untertest4.avi	0	880	547	72	111	-221	590	600	0	Content		-198	602	22201815	3126255691
22219	09:19:33.699	00:00:22.218	1333	36,83168	721,2657	0,6529077	0,7919378	494,2585	3,30743	0	-297,6185	702,6509	0,4762641	0,7905273	439,2877	3,011515	0	35	-130	712						Untertest4.avi	0	880	547	72	111	-221	590	600	0	Content		-202	601	22218931	3126272807
22235	09:19:33.715	00:00:22.235	1334	-56,28613	737,1894	0,6523986	0,7919825	494,1895	3,299088	0	-506,1089	650,5435	0,4904397	0,7911028	494,8496	3,072969	0	35	-281	694						Untertest4.avi	0	880	547	72	111	-221	590	600	0	Content		-353	583	22235063	3126288939
22252	09:19:33.732	00:00:22.251	1335	42,4491	718,4656	0,6531603	0,7921561	494,1241	3,302227	0	-340,6754	672,4539	0,4908416	0,7913986	495,3305	3,326386	0	35	-149	695						Untertest4.avi	0	880	547	72	111	-221	590	600	0	Content		-221	584	22251813	3126305689
22268	09:19:33.748	00:00:22.268	1336	34,09433	725,0972	0,6532938	0,7922491	494,4373	3,276733	0	-335,238	683,7268	0,4909758	0,7911645	495,3305	3,375748	0	35	-151	704						Untertest4.avi	0	880	547	72	111	-221	590	600	0	Content		-223	593	22268315	3126322191
22285	09:19:33.765	00:00:22.285	1337	33,37499	723,3688	0,6535307	0,7922957	494,3997	3,292507	0	-416,5529	636,1366	0,4912106	0,7916423	495,3752	3,141701	0	35	-192	680						Untertest4.avi	0	880	547	72	111	-221	590	600	0	Content		-264	569	22285312	3126339188
22302	09:19:33.782	00:00:22.301	1338	38,63778	731,1172	0,6537246	0,7922691	494,5081	3,255821	0	-427,0618	654,9205	0,4914025	0,7916502	495,3232	3,228402	0	35	-194	693						Untertest4.avi	0	880	547	72	111	-221	590	600	0	Content		-266	582	22301936	3126355812
22319	09:19:33.799	00:00:22.318	1339	29,12158	723,0609	0,653942	0,7922896	494,3068	3,315058	0	-344,1495	686,6913	0,4915952	0,7912356	495,3232	3,311621	0	35	-158	705						Untertest4.avi	0	880	547	72	111	-221	590	600	0	Content		-230	594	22318689	3126372565
22335	09:19:33.815	00:00:22.335	1340	29,32396	726,0903	0,6541871	0,7922335	494,4432	3,265241	0	-388,0755	675,3983	0,4918696	0,7915549	495,2964	3,28227	0	35	-179	701						Untertest4.avi	0	880	547	72	111	-221	590	600	0	Content		-251	590	22335308	3126389184
22352	09:19:33.832	00:00:22.351	1341	32,53477	725,8098	0,6544231	0,792231	494,2455	3,250616	0	-326,1813	689,0129	0,4921364	0,7910996	495,2964	3,337171	0	35	-147	707						Untertest4.avi	0	880	547	72	111	-221	590	600	0	Content		-219	596	22351933	3126405809
22369	09:19:33.849	00:00:22.368	1342	37,32286	726,6819	0,6546935	0,792213	494,3388	3,259801	0	-334,2981	687,9421	0,4923961	0,7910603	495,2964	3,322097	0	35	-148	707						Untertest4.avi	0	880	547	72	111	-221	590	600	0	Content		-220	596	22368680	3126422556
22385	09:19:33.865	00:00:22.385	1343	34,92322	724,7805	0,6549845	0,7922267	494,2883	3,291102	0	-366,0069	679,0441	0,4926911	0,7913613	495,2861	3,350858	0	35	-166	702						Untertest4.avi	0	880	547	72	111	-221	590	600	0	Content		-238	591	22385306	3126439182
22402	09:19:33.882	00:00:22.401	1344	47,22979	727,8854	0,6552791	0,7922534	494,1113	3,211663	0	-327,6716	686,2463	0,4929091	0,7909929	495,2861	3,283178	0	35	-140	707						Untertest4.avi	0	880	547	72	111	-221	590	600	0	Content		-212	596	22401930	3126455806
22419	09:19:33.899	00:00:22.418	1345	42,6288	720,9784	0,6555444	0,7922978	494,1026	3,262953	0	-331,1703	676,1608	0,4932019	0,7909578	495,2861	3,32004	0	35	-144	699						Untertest4.avi	0	880	547	72	111	-221	590	600	0	Content		-216	588	22418554	3126472430
22435	09:19:33.915	00:00:22.435	1346	29,08171	726,3942	0,6559368	0,7926725	493,7049	3,263495	0	-340,1073	696,0906	0,4937077	0,7911254	495,2861	3,335711	0	35	-156	711						Untertest4.avi	0	880	547	72	111	-221	590	600	0	Content		-228	600	22435179	3126489055
22452	09:19:33.932	00:00:22.451	1347	8,339445	765,5375	0,6564225	0,793237	493,9894	3,172093	0	-431,6221	714,9601	0,4945816	0,7921171	495,4915	3,302899	0	36	-212	740						Untertest4.avi	0	880	547	72	111	-302	663	733	0	Content		-284	629	22451931	3126505807
22469	09:19:33.949	00:00:22.468	1348	10,39711	782,7823	0,656732	0,7937835	493,5359	3,187593	0	-470,9754	746,524	0,4949961	0,792347	495,3367	3,291106	0	36	-230	765						Untertest4.avi	0	880	547	72	111	-302	663	733	0	Content		-302	654	22468553	3126522429
22485	09:19:33.965	00:00:22.485	1349	-7,866518	781,1263	0,6568843	0,7936788	493,4791	3,256517	0	-466,1826	750,2723	0,4951657	0,7922099	495,1236	3,290766	0	36	-237	766						Untertest4.avi	0	880	547	72	111	-302	663	733	0	Content		-309	655	22485177	3126539053
22502	09:19:33.982	00:00:22.501	1350	3,085493	790,6587	0,6570561	0,7934222	493,5088	3,172469	0	-452,8233	747,9984	0,4953392	0,7919821	494,9331	3,345751	0	36	-225	769						Untertest4.avi	0	880	547	72	111	-302	663	733	0	Content		-297	658	22501929	3126555805
22519	09:19:33.999	00:00:22.518	1351	0,09634348	789,4374	0,6572643	0,7930844	493,2498	3,225184	0	-452,3317	759,3606	0,495488	0,7915148	494,9808	3,36243	0	36	-226	774						Untertest4.avi	0	880	547	72	111	-302	663	733	0	Content		-298	663	22518552	3126572428
22535	09:19:34.015	00:00:22.535	1352	1,003675	790,4844	0,6573623	0,7924603	493,2142	3,246737	0	-446,9346	744,4689	0,4956133	0,7910319	494,7229	3,353998	0	36	-223	767						Untertest4.avi	0	880	547	72	111	-302	663	733	0	Content		-295	656	22535176	3126589052
22552	09:19:34.032	00:00:22.551	1353	-15,74538	786,9618	0,6574177	0,7918125	493,1602	3,275282	0	-450,0245	752,4072	0,4955926	0,7904922	494,8629	3,355867	0	36	-233	770						Untertest4.avi	0	880	547	72	111	-302	663	733	0	Content		-305	659	22551801	3126605677
22568	09:19:34.048	00:00:22.568	1354	4,774082	793,7473	0,6574671	0,7911733	493,1803	3,18118	0	-465,7227	744,4268	0,4955983	0,7898534	494,7423	3,31889	0	36	-230	769						Untertest4.avi	0	880	547	72	111	-302	663	733	0	Content		-302	658	22568426	3126622302
22585	09:19:34.065	00:00:22.585	1355	9,690338	783,0994	0,6574922	0,7905468	492,8768	3,231935	0	-455,0979	751,7896	0,4956	0,7892496	494,5134	3,331319	0	36	-223	767						Untertest4.avi	0	880	547	72	111	-302	663	733	0	Content		-295	656	22585175	3126639051
22602	09:19:34.082	00:00:22.601	1356	17,05747	787,7146	0,657392	0,7897826	492,6175	3,209546	0	-470,9341	749,3737	0,4954958	0,788603	494,5641	3,345016	0	36	-227	769						Untertest4.avi	0	880	547	72	111	-302	663	733	0	Content		-299	658	22601801	3126655677
22618	09:19:34.098	00:00:22.618	1357	-0,8178278	795,3056	0,6572089	0,7889611	492,6427	3,292154	0	-448,0046	757,9199	0,495352	0,7880521	494,4869	3,366116	0	36	-224	777						Untertest4.avi	0	880	547	72	111	-302	663	733	0	Content		-296	666	22618424	3126672300
22635	09:19:34.115	00:00:22.635	1358	18,07057	792,8887	0,6570846	0,7881039	492,5529	3,230911	0	-456,4799	757,824	0,4951911	0,7874705	494,4003	3,337204	0	36	-219	775						Untertest4.avi	0	880	547	72	111	-302	663	733	0	Content		-291	664	22635176	3126689052
22652	09:19:34.132	00:00:22.651	1359	0,04387445	789,3232	0,6569157	0,7874021	492,6031	3,249249	0	-458,7652	752,8268	0,4950634	0,7869874	494,3499	3,315078	0	36	-229	771						Untertest4.avi	0	880	547	72	111	-302	663	733	0	Content		-301	660	22651797	3126705673
22668	09:19:34.148	00:00:22.668	1360	-10,96484	794,8336	0,6567558	0,7867509	492,4801	3,259404	0	-472,1974	750,0027	0,4948641	0,7865937	494,4318	3,312965	0	36	-242	772						Untertest4.avi	0	880	547	72	111	-302	663	733	0	Content		-314	661	22668423	3126722299
22685	09:19:34.165	00:00:22.685	1361	4,582792	795,9208	0,6566762	0,7863631	491,9837	3,237411	0	-472,7782	754,2568	0,4947134	0,7863258	494,3228	3,301745	0	36	-234	775						Untertest4.avi	0	880	547	72	111	-302	663	733	0	Content		-306	664	22685047	3126738923
22702	09:19:34.182	00:00:22.701	1362	2,040331	787,6455	0,656579	0,78596	492,2583	3,321607	0	-478,2354	750,931	0,4946324	0,786104	494,2615	3,322605	0	36	-238	769						Untertest4.avi	0	880	547	72	111	-302	663	733	0	Content		-310	658	22701672	3126755548
22718	09:19:34.198	00:00:22.718	1363	-7,139603	790,3515	0,6565804	0,7857412	492,2042	3,295352	0	-461,308	759,6517	0,4945623	0,7858863	494,2611	3,394078	0	36	-234	775						Untertest4.avi	0	880	547	72	111	-302	663	733	0	Content		-306	664	22718419	3126772295
22735	09:19:34.215	00:00:22.735	1364	8,991984	789,3931	0,6566418	0,7855546	491,8647	3,280418	0	-462,0142	754,601	0,4946079	0,7857268	494,0756	3,335179	0	36	-227	772						Untertest4.avi	0	880	547	72	111	-302	663	733	0	Content		-299	661	22735042	3126788918
22752	09:19:34.232	00:00:22.751	1365	0,7810431	799,0101	0,6566226	0,7852579	492,1766	3,25946	0	-465,9302	767,6783	0,4946451	0,7854648	494,218	3,394788	0	36	-233	783						Untertest4.avi	0	880	547	72	111	-302	663	733	0	Content		-305	672	22751668	3126805544
22768	09:19:34.248	00:00:22.768	1366	2,193227	783,2084	0,6566819	0,7850095	492,2675	3,279705	0	-453,5235	760,0975	0,4946631	0,7852631	494,1823	3,421337	0	36	-226	772						Untertest4.avi	0	880	547	72	111	-302	663	733	0	Content		-298	661	22768417	3126822293
22785	09:19:34.265	00:00:22.784	1367	-8,425107	799,4855	0,656653	0,784527	492,2224	3,288044	0	-470,4366	752,7322	0,4946481	0,7849192	494,1094	3,343974	0	36	-239	776						Untertest4.avi	0	880	547	72	111	-302	663	733	0	Content		-311	665	22784917	3126838793
22802	09:19:34.282	00:00:22.801	1368	6,653145	788,2609	0,656681	0,7841275	492,3632	3,260502	0	-456,2169	757,0468	0,4946652	0,7844964	494,2553	3,358844	0	36	-225	773						Untertest4.avi	0	880	547	72	111	-302	663	733	0	Content		-297	662	22801667	3126855543
22818	09:19:34.298	00:00:22.818	1369	0,3657942	793,636	0,6566286	0,7835837	492,306	3,302272	0	-466,4652	750,7739	0,4946344	0,7840722	494,1867	3,353985	0	36	-233	772						Untertest4.avi	0	880	547	72	111	-302	663	733	0	Content		-305	661	22818293	3126872169
22835	09:19:34.315	00:00:22.834	1370	0,5659961	787,312	0,6566608	0,783271	492,4897	3,319957	0	-463,7009	752,0085	0,4946726	0,7837151	494,3602	3,356144	0	36	-232	770						Untertest4.avi	0	880	547	72	111	-302	663	733	0	Content		-304	659	22834914	3126888790
22852	09:19:34.332	00:00:22.851	1371	-7,890049	796,2242	0,6566402	0,783021	492,4712	3,28895	0	-452,5324	759,7299	0,4946745	0,7836023	494,3982	3,417474	0	36	-230	778						Untertest4.avi	0	880	547	72	111	-302	663	733	0	Content		-302	667	22851666	3126905542
22868	09:19:34.348	00:00:22.868	1372	7,492928	789,9891	0,6566421	0,7829888	492,5766	3,28646	0	-471,9072	747,0734	0,4946601	0,7835729	494,4542	3,342761	0	36	-232	769						Untertest4.avi	0	880	547	72	111	-302	663	733	0	Content		-304	658	22868294	3126922170
22885	09:19:34.365	00:00:22.884	1373	24,14894	815,4385	0,6565248	0,7829422	492,6097	3,149106	0	-470,8441	740,1356	0,4945973	0,7835856	494,4376	3,285414	0	36	-223	778						Untertest4.avi	0	880	547	72	111	-302	663	733	0	Content		-295	667	22884915	3126938791
22902	09:19:34.382	00:00:22.901	1374	12,4596	786,6218	0,6564007	0,7827932	492,5531	3,274762	0	-464,7157	759,611	0,494389	0,7833977	494,695	3,339303	0	36	-226	773						Untertest4.avi	0	880	547	72	111	-302	663	733	0	Content		-298	662	22901539	3126955415
22918	09:19:34.398	00:00:22.918	1375	1,027771	797,8527	0,6561218	0,7822364	492,9984	3,298359	0	-465,8636	745,3538	0,4941889	0,7831014	494,7526	3,322728	0	36	-232	772						Untertest4.avi	0	880	547	72	111	-302	663	733	0	Content		-304	661	22918165	3126972041
22935	09:19:34.415	00:00:22.934	1376	-16,94458	796,0674	0,6558837	0,7818812	492,9984	3,308113	0	-482,1198	748,1519	0,4939635	0,7825394	494,8601	3,335503	0	36	-250	772						Untertest4.avi	0	880	547	72	111	-302	663	733	0	Content		-322	661	22934915	3126988791
22952	09:19:34.432	00:00:22.951	1377	-20,74681	791,462	0,655636	0,7807401	492,9984	3,242864	0	-476,4041	758,5547	0,493737	0,7816651	495,0794	3,356014	0	36	-249	775						Untertest4.avi	0	880	547	72	111	-302	663	733	0	Content		-321	664	22951538	3127005414
22968	09:19:34.448	00:00:22.968	1378	-23,9372	790,4683	0,6553773	0,7793559	492,9984	3,289749	0	-468,8642	755,7679	0,4935301	0,7805426	495,3496	3,348176	0	36	-246	773						Untertest4.avi	0	880	547	72	111	-302	663	733	0	Content		-318	662	22968163	3127022039
22985	09:19:34.465	00:00:22.984	1379	20,32543	803,5076	0,6549829	0,7774801	493,5881	3,213473	0	-474,6317	752,6102	0,4932573	0,779274	495,5807	3,328031	0	36	-227	778						Untertest4.avi	0	880	547	72	111	-302	663	733	0	Content		-299	667	22984913	3127038789
23002	09:19:34.482	00:00:23.001	1380	12,89744	803,5531	0,6546777	0,7760351	493,8888	3,227107	0	-469,1975	762,868	0,4929868	0,7779417	495,8624	3,378268	0	36	-228	783						Untertest4.avi	0	880	547	72	111	-302	663	733	0	Content		-300	672	23001538	3127055414
23018	09:19:34.498	00:00:23.018	1381	32,2976	800,298	0,6543547	0,7746761	494,2165	3,16286	0	-477,1969	755,6507	0,4927434	0,7765971	496,1821	3,343177	0	36	-222	778						Untertest4.avi	0	880	547	72	111	-302	663	733	0	Content		-294	667	23018162	3127072038
23035	09:19:34.515	00:00:23.034	1382	-36,55922	797,701	0,6539652	0,7741254	494,2165	3,307251	0	-469,692	754,2153	0,4923224	0,7754803	496,5819	3,35269	0	36	-253	776						Untertest4.avi	0	880	547	72	111	-302	663	733	0	Content		-325	665	23034785	3127088661
23051	09:19:34.531	00:00:23.051	1383	-10,22989	797,3267	0,6534508	0,7728207	494,5319	3,311459	0	-466,8148	765,3222	0,4919147	0,7747824	496,5561	3,345427	0	36	-239	781						Untertest4.avi	0	880	547	72	111	-302	663	733	0	Content		-311	670	23051411	3127105287
23068	09:19:34.548	00:00:23.068	1384	21,99032	792,2606	0,6529187	0,7722557	494,8164	3,124798	0	-468,4134	763,3664	0,4914032	0,7742327	496,8224	3,340996	0	36	-223	778						Untertest4.avi	0	880	547	72	111	-302	663	733	0	Content		-295	667	23068034	3127121910
23085	09:19:34.565	00:00:23.084	1385	-137,2172	794,166	0,6518233	0,7719659	494,5331	3,408702	0	-551,5626	759,6692	0,4903515	0,7739345	496,717	3,344765	0	36	-344	777						Untertest4.avi	0	880	547	72	111	-302	663	733	0	Content		-416	666	23084659	3127138535
23101	09:19:34.581	00:00:23.101	1386	-66,02656	786,1985	0,6512238	0,7717862	495,1877	3,293864	0	-555,5458	764,6336	0,4898654	0,7738241	496,8376	3,358644	0	36	-311	775						Untertest4.avi	0	880	547	72	111	-302	663	733	0	Content		-383	664	23101407	3127155283
23118	09:19:34.598	00:00:23.118	1387	-34,17813	803,9333	0,6514068	0,7720965	495,1877	3,275321	0	-557,5058	766,9416	0,4893987	0,7737951	497,0417	3,366195	0	36	-296	785						Untertest4.avi	0	880	547	72	111	-302	663	733	0	Content		-368	674	23118031	3127171907
23135	09:19:34.615	00:00:23.134	1388	4,50509	806,1948	0,6511269	0,7716777	494,3348	3,230048	0	-469,3701	774,4488	0,4895462	0,7739175	497,2448	3,314883	0	36	-232	790						Untertest4.avi	0	880	547	72	111	-302	663	733	0	Content		-304	679	23134657	3127188533
23151	09:19:34.631	00:00:23.151	1389	19,08416	810,384	0,6508117	0,771697	494,5583	3,210933	0	-474,3155	779,6851	0,4892602	0,7738184	497,5744	3,300113	0	36	-228	795						Untertest4.avi	0	880	547	72	111	-302	663	733	0	Content		-300	684	23151282	3127205158
23168	09:19:34.648	00:00:23.168	1390	27,10945	797,8255	0,6506022	0,7716312	494,7474	3,20647	0	-517,6003	770,7701	0,4890715	0,7739813	497,5744	3,305499	0	36	-245	784						Untertest4.avi	0	880	547	72	111	-302	663	733	0	Content		-317	673	23168029	3127221905
23185	09:19:34.665	00:00:23.184	1391	-10,39722	801,3408	0,6502855	0,7716079	495,0461	3,330477	0	-441,6589	812,3692	0,488884	0,7734479	497,6055	3,212502	0	37	-226	807						Untertest4.avi	0	880	547	72	111	-282	701	117	0	Content		-298	696	23184656	3127238532
23201	09:19:34.681	00:00:23.201	1392	36,42828	822,1851	0,6495091	0,7717569	495,8322	3,264877	0	-498,609	785,4478	0,4883918	0,7736608	497,6056	3,315747	0	37	-231	804						Untertest4.avi	0	880	547	72	111	-282	701	117	0	Content		-303	693	23201276	3127255152
23218	09:19:34.698	00:00:23.217	1393	68,34902	814,7173	0,6493686	0,7717242	494,7403	3,271909	0	-462,7228	814,658	0,4880178	0,773438	497,6056	3,158703	0	37	-197	815						Untertest4.avi	0	880	547	72	111	-282	701	117	0	Content		-269	704	23217902	3127271778
23235	09:19:34.715	00:00:23.234	1394	57,4098	803,629	0,6491817	0,7717625	494,8664	3,351049	0	-375,0805	820,8989	0,4877611	0,7729332	498,1736	3,296488	0	37	-159	812						Untertest4.avi	0	880	547	72	111	-282	701	117	0	Content		-231	701	23234651	3127288527
23251	09:19:34.731	00:00:23.251	1395	50,31602	811,2772	0,6487377	0,7719703	495,5675	3,331501	0	-501,3513	811,5038	0,4874316	0,7734025	498,1736	3,198886	0	37	-226	811						Untertest4.avi	0	880	547	72	111	-282	701	117	0	Content		-298	700	23251275	3127305151
23268	09:19:34.748	00:00:23.267	1396	45,33751	824,5394	0,6482062	0,7722237	496,2383	3,287627	0	-1024	-768	-1	-1	-1	-1	4	37	45	825						Untertest4.avi	0	880	547	72	111	-282	701	117	0	Content		-27	714	23267898	3127321774
23285	09:19:34.765	00:00:23.284	1397	53,60404	818,367	0,6476867	0,7728542	496,3949	3,30863	0	-395,7718	834,4717	0,4865216	0,7738713	498,8936	3,172813	0	37	-171	826						Untertest4.avi	0	880	547	72	111	-282	701	117	0	Content		-243	715	23284522	3127338398
23301	09:19:34.781	00:00:23.301	1398	53,6636	826,3323	0,6471923	0,7737128	496,4488	3,245001	0	-499,1968	799,6094	0,4860695	0,7751918	498,8936	3,265133	0	38	-223	813						Untertest4.avi	0	880	547	72	111	-246	685	616	0	Content		-295	702	23301275	3127355151
23318	09:19:34.798	00:00:23.317	1399	35,51353	809,0381	0,6467962	0,7747869	496,3839	3,348611	0	-438,2025	785,3088	0,4855465	0,77604	499,1725	3,368308	0	38	-201	797						Untertest4.avi	0	880	547	72	111	-246	685	616	0	Content		-273	686	23317898	3127371774
23335	09:19:34.815	00:00:23.334	1400	40,52643	813,1801	0,6464854	0,7760056	496,7455	3,337254	0	-406,7094	797,3315	0,4852629	0,7773554	499,3313	3,385399	0	38	-183	805						Untertest4.avi	0	880	547	72	111	-246	685	616	0	Content		-255	694	23334526	3127388402
23351	09:19:34.831	00:00:23.351	1401	45,11858	804,3158	0,6463777	0,777274	496,5707	3,377719	0	-438,7428	791,4071	0,4851111	0,7788281	499,3881	3,320485	0	38	-197	798						Untertest4.avi	0	880	547	72	111	-246	685	616	0	Content		-269	687	23351274	3127405150
23368	09:19:34.848	00:00:23.367	1402	34,80846	814,049	0,6462911	0,7785582	496,7443	3,322135	0	-369,6343	803,5643	0,4851091	0,780148	499,4374	3,28814	0	38	-167	809						Untertest4.avi	0	880	547	72	111	-246	685	616	0	Content		-239	698	23367900	3127421776
23385	09:19:34.865	00:00:23.384	1403	36,68745	813,0577	0,6463999	0,7796772	497,0527	3,332715	0	-378,1725	830,5779	0,4852819	0,7811554	499,2991	3,287132	0	38	-171	822						Untertest4.avi	0	880	547	72	111	-246	685	616	0	Content		-243	711	23384649	3127438525
23401	09:19:34.881	00:00:23.401	1404	41,25282	814,1952	0,6466325	0,7807789	497,0986	3,359513	0	-441,0812	780,2254	0,485494	0,7827987	499,2991	3,334697	0	38	-200	797						Untertest4.avi	0	880	547	72	111	-246	685	616	0	Content		-272	686	23401274	3127455150
23418	09:19:34.898	00:00:23.417	1405	45,07469	809,671	0,6468855	0,7816721	497,4214	3,343099	0	-369,2242	798,7517	0,4857574	0,7832832	499,8128	3,324898	0	38	-162	804						Untertest4.avi	0	880	547	72	111	-246	685	616	0	Content		-234	693	23417897	3127471773
23435	09:19:34.915	00:00:23.434	1406	50,45718	810,6537	0,6472431	0,7823849	497,5783	3,367925	0	-382,2581	779,9286	0,4861266	0,7840132	500,1455	3,452003	0	38	-166	795						Untertest4.avi	0	880	547	72	111	-246	685	616	0	Content		-238	684	23434522	3127488398
23451	09:19:34.931	00:00:23.451	1407	45,68901	808,2159	0,647691	0,7828283	497,6186	3,30821	0	-381,3077	779,0308	0,4866228	0,7845597	500,2496	3,379164	0	38	-168	794						Untertest4.avi	0	880	547	72	111	-246	685	616	0	Content		-240	683	23451269	3127505145
23468	09:19:34.948	00:00:23.467	1408	58,51815	816,4589	0,648259	0,7832031	497,8861	3,305978	0	-383,3909	785,8241	0,487159	0,7849491	500,3154	3,440416	0	38	-162	801						Untertest4.avi	0	880	547	72	111	-246	685	616	0	Content		-234	690	23467894	3127521770
23485	09:19:34.965	00:00:23.484	1409	26,12322	808,7418	0,6488425	0,7834929	498,2439	3,377849	0	-377,1978	779,1664	0,4878505	0,7852638	500,6043	3,420251	0	38	-176	794						Untertest4.avi	0	880	547	72	111	-246	685	616	0	Content		-248	683	23484519	3127538395
23501	09:19:34.981	00:00:23.501	1410	38,00111	806,7183	0,6495169	0,7837697	498,3341	3,355027	0	-372,3572	789,4217	0,488552	0,785402	500,6874	3,444058	0	38	-167	798						Untertest4.avi	0	880	547	72	111	-246	685	616	0	Content		-239	687	23501145	3127555021
23518	09:19:34.998	00:00:23.517	1411	-16,44754	814,7877	0,6496398	0,7839387	498,495	3,372693	0	-454,1789	772,5049	0,4887198	0,7855123	500,7174	3,423632	0	38	-235	794						Untertest4.avi	0	880	547	72	111	-246	685	616	0	Content		-307	683	23517893	3127571769
23535	09:19:35.015	00:00:23.534	1412	30,2362	811,7642	0,6509571	0,7841139	498,599	3,366269	0	-376,9994	777,3951	0,4900481	0,7856566	501,2577	3,443342	0	38	-173	795						Untertest4.avi	0	880	547	72	111	-246	685	616	0	Content		-245	684	23534517	3127588393
23551	09:19:35.031	00:00:23.551	1413	49,92199	808,321	0,6517769	0,7841377	498,5967	3,343834	0	-380,8588	778,8735	0,490884	0,7856376	501,2839	3,427867	0	38	-165	794						Untertest4.avi	0	880	547	72	111	-246	685	616	0	Content		-237	683	23551142	3127605018
23568	09:19:35.048	00:00:23.567	1414	40,72779	817,5892	0,6525171	0,7841385	498,944	3,372487	0	-393,2435	776,2281	0,4917059	0,7855638	501,4697	3,428265	0	38	-176	797						Untertest4.avi	0	880	547	72	111	-246	685	616	0	Content		-248	686	23567892	3127621768
23585	09:19:35.065	00:00:23.584	1415	24,25587	812,406	0,6532553	0,7841222	498,8937	3,370638	0	-390,8144	770,2308	0,4924218	0,7856241	501,4222	3,463911	0	38	-183	791						Untertest4.avi	0	880	547	72	111	-246	685	616	0	Content		-255	680	23584517	3127638393
23601	09:19:35.081	00:00:23.601	1416	25,14976	819,2723	0,6538845	0,784126	498,8768	3,389435	0	-393,3255	773,7224	0,493105	0,7856698	501,4393	3,42486	0	38	-184	796						Untertest4.avi	0	880	547	72	111	-246	685	616	0	Content		-256	685	23601140	3127655016
23618	09:19:35.098	00:00:23.617	1417	46,21558	815,9836	0,6545379	0,7844064	498,7656	3,291697	0	-387,8825	780,415	0,4937402	0,7859356	501,5677	3,451504	0	38	-171	798						Untertest4.avi	0	880	547	72	111	-246	685	616	0	Content		-243	687	23617765	3127671641
23635	09:19:35.115	00:00:23.634	1418	37,57052	804,9722	0,6550885	0,784933	498,7321	3,378987	0	-390,6504	782,6315	0,4942892	0,7865633	501,5732	3,462709	0	38	-177	794						Untertest4.avi	0	880	547	72	111	-246	685	616	0	Content		-249	683	23634510	3127688386
23651	09:19:35.131	00:00:23.651	1419	49,73226	815,4677	0,6556288	0,7855734	498,5429	3,31395	0	-383,6947	787,777	0,4948138	0,7873724	501,5122	3,428259	0	38	-167	802						Untertest4.avi	0	880	547	72	111	-246	685	616	0	Content		-239	691	23651135	3127705011
23668	09:19:35.148	00:00:23.667	1420	55,15096	820,0997	0,6561694	0,7861634	498,3912	3,281466	0	-379,0858	784,2159	0,4953685	0,7882389	501,2934	3,396731	0	38	-162	802						Untertest4.avi	0	880	547	72	111	-246	685	616	0	Content		-234	691	23667762	3127721638
23685	09:19:35.165	00:00:23.684	1421	46,59659	815,5296	0,6567326	0,7867324	498,3726	3,300108	0	-376,833	781,171	0,4958983	0,7891002	501,2602	3,437237	0	38	-165	798						Untertest4.avi	0	880	547	72	111	-246	685	616	0	Content		-237	687	23684523	3127738399
23701	09:19:35.181	00:00:23.701	1422	54,33906	822,2164	0,6573324	0,7872295	497,88	3,315827	0	-380,7977	775,9534	0,4964035	0,7898604	500,8832	3,430675	0	38	-163	799						Untertest4.avi	0	880	547	72	111	-246	685	616	0	Content		-235	688	23701137	3127755013
23718	09:19:35.198	00:00:23.717	1423	37,25672	813,6037	0,6578923	0,7874694	497,7651	3,358977	0	-389,3966	782,4019	0,4969254	0,7905453	500,8571	3,443361	0	38	-176	798						Untertest4.avi	0	880	547	72	111	-246	685	616	0	Content		-248	687	23717760	3127771636
23734	09:19:35.214	00:00:23.734	1424	32,60229	813,046	0,658439	0,7875395	497,6122	3,404515	0	-399,4733	779,668	0,4975367	0,7910248	500,8177	3,452466	0	38	-183	796						Untertest4.avi	0	880	547	72	111	-246	685	616	0	Content		-255	685	23734386	3127788262
23751	09:19:35.231	00:00:23.751	1425	42,3218	814,1526	0,6590605	0,7874711	497,1945	3,374201	0	-399,7767	780,042	0,4980772	0,791398	500,6536	3,45439	0	38	-179	797						Untertest4.avi	0	880	547	72	111	-246	685	616	0	Content		-251	686	23751133	3127805009
23768	09:19:35.248	00:00:23.767	1426	40,49918	809,026	0,6596371	0,7872936	496,7437	3,367626	0	-397,5432	771,7156	0,4986122	0,7916837	500,4687	3,423276	0	38	-179	790						Untertest4.avi	0	880	547	72	111	-246	685	616	0	Content		-251	679	23767759	3127821635
23784	09:19:35.264	00:00:23.784	1427	55,44394	813,5184	0,660013	0,786882	496,4929	3,338857	0	-334,5764	768,8082	0,4990254	0,7919118	500,3841	3,418062	0	38	-140	791						Untertest4.avi	0	880	547	72	111	-246	685	616	0	Content		-212	680	23784384	3127838260
23801	09:19:35.281	00:00:23.801	1428	45,28746	814,3314	0,6602119	0,7864877	496,2939	3,379189	0	-370,5631	782,1957	0,4992759	0,7922814	500,3358	3,466305	0	38	-163	798						Untertest4.avi	0	880	547	72	111	-246	685	616	0	Content		-235	687	23801007	3127854883
23818	09:19:35.298	00:00:23.817	1429	39,60144	810,0661	0,6603541	0,7858607	496,1793	3,347943	0	-390,112	775,0193	0,4994694	0,7926102	500,2268	3,424971	0	38	-175	793						Untertest4.avi	0	880	547	72	111	-246	685	616	0	Content		-247	682	23817758	3127871634
23834	09:19:35.314	00:00:23.834	1430	51,31113	811,3537	0,6604007	0,7851639	495,9289	3,377931	0	-391,5461	762,5058	0,4994972	0,7929205	500,0247	3,39369	0	38	-170	787						Untertest4.avi	0	880	547	72	111	-246	685	616	0	Content		-242	676	23834384	3127888260
23851	09:19:35.331	00:00:23.851	1431	34,16876	817,4006	0,660302	0,7844172	495,6145	3,403104	0	-389,1794	764,1601	0,4994971	0,7931576	500,1345	3,392933	0	38	-178	791						Untertest4.avi	0	880	547	72	111	-246	685	616	0	Content		-250	680	23851006	3127904882
23868	09:19:35.348	00:00:23.867	1432	39,27169	815,9407	0,6601617	0,7836808	495,1998	3,375984	0	-391,4423	765,905	0,4993607	0,7934107	500,0386	3,46945	0	38	-176	791						Untertest4.avi	0	880	547	72	111	-246	685	616	0	Content		-248	680	23867628	3127921504
23884	09:19:35.364	00:00:23.884	1433	27,46091	820,1215	0,6598441	0,7828098	495,0452	3,352108	0	-387,2374	760,2971	0,4991056	0,7936944	500,0631	3,436165	0	38	-180	790						Untertest4.avi	0	880	547	72	111	-246	685	616	0	Content		-252	679	23884377	3127938253
23901	09:19:35.381	00:00:23.901	1434	36,19274	790,4896	0,6592618	0,7817113	495,0452	3,357628	0	-366,0006	741,7964	0,4987519	0,7932442	500,1145	3,364552	0	38	-165	766						Untertest4.avi	0	880	547	72	111	-246	685	616	0	Content		-237	655	23901003	3127954879
23918	09:19:35.398	00:00:23.917	1435	45,71153	717,7292	0,6581177	0,7794616	495,0452	3,442861	0	-291,6208	662,3204	0,4977511	0,7918856	500,1145	3,455816	0	39	-123	690						Untertest4.avi	0	880	547	72	111	-146	555	349	0	Content		-195	579	23917626	3127971502
23934	09:19:35.414	00:00:23.934	1436	72,54654	678,6934	0,6572247	0,778133	495,0452	3,362256	0	-276,858	620,8934	0,4968561	0,7921354	500,2349	3,413628	0	39	-102	650						Untertest4.avi	0	880	547	72	111	-146	555	349	0	Content		-174	539	23934377	3127988253
23951	09:19:35.431	00:00:23.950	1437	109,477	671,5788	0,6566862	0,7773041	494,2295	3,388508	0	-252,3599	636,8408	0,4961244	0,7927224	500,2349	3,435114	0	39	-71	654						Untertest4.avi	0	880	547	72	111	-146	555	349	0	Content		-143	543	23950877	3128004753
23968	09:19:35.448	00:00:23.967	1438	107,1598	678,2187	0,6558881	0,7772037	493,8844	3,367068	0	-256,6786	631,2319	0,4953242	0,7939596	500,2349	3,454796	0	39	-75	655						Untertest4.avi	0	880	547	72	111	-146	555	349	0	Content		-147	544	23967630	3128021506
23984	09:19:35.464	00:00:23.984	1439	109,8781	680,6272	0,6548901	0,7772506	493,9208	3,312141	0	-252,5612	628,5377	0,4945732	0,7954782	500,2349	3,433995	0	39	-71	655						Untertest4.avi	0	880	547	72	111	-146	555	349	0	Content		-143	544	23984256	3128038132
24001	09:19:35.481	00:00:24.000	1440	65,20927	670,8326	0,6540121	0,7781723	493,9208	3,419683	0	-276,3046	638,7494	0,4936531	0,7969665	500,2349	3,424261	0	39	-106	655						Untertest4.avi	0	880	547	72	111	-146	555	349	0	Content		-178	544	24000874	3128054750
24018	09:19:35.498	00:00:24.017	1441	137,2216	682,0992	0,6532923	0,7780252	493,4276	3,199986	0	-267,8687	634,2391	0,4930239	0,7984691	500,2349	3,465074	0	39	-65	658						Untertest4.avi	0	880	547	72	111	-146	555	349	0	Content		-137	547	24017626	3128071502
24034	09:19:35.514	00:00:24.034	1442	55,77283	682,339	0,6521383	0,7782539	492,9208	3,359487	0	-206,5369	652,3296	0,4780041	0,7999712	442,3311	3,133006	0	39	-75	667						Untertest4.avi	0	880	547	72	111	-146	555	349	0	Content		-147	556	24034123	3128087999
24051	09:19:35.531	00:00:24.050	1443	41,25697	677,8947	0,6517583	0,778387	492,7174	3,394406	0	-228,6168	646,0253	0,4784639	0,8010787	445,1804	3,156859	0	39	-94	662						Untertest4.avi	0	880	547	72	111	-146	555	349	0	Content		-166	551	24050874	3128104750
24068	09:19:35.548	00:00:24.067	1444	7,749166	691,4819	0,6515667	0,7784046	492,5568	3,407468	0	-220,3157	650,2134	0,4778922	0,8019374	443,3359	3,14519	0	39	-106	671						Untertest4.avi	0	880	547	72	111	-146	555	349	0	Content		-178	560	24067510	3128121386
24084	09:19:35.564	00:00:24.084	1445	96,56283	686,024	0,6521677	0,7784046	492,6122	3,343441	0	-217,3555	651,8082	0,4779737	0,8025486	443,3359	3,079118	0	39	-60	669						Untertest4.avi	0	880	547	72	111	-146	555	349	0	Content		-132	558	24084373	3128138249
24101	09:19:35.581	00:00:24.100	1446	93,01358	690,992	0,6522127	0,778115	492,4361	3,388954	0	-231,5185	651,507	0,4781202	0,8031693	443,3359	3,086881	0	39	-69	671						Untertest4.avi	0	880	547	72	111	-146	555	349	0	Content		-141	560	24100622	3128154498
24117	09:19:35.597	00:00:24.117	1447	32,78064	684,001	0,6518145	0,7778448	492,0049	3,464948	0	-229,8022	648,9724	0,4786789	0,8036543	444,6598	3,173081	0	39	-99	666						Untertest4.avi	0	880	547	72	111	-146	555	349	0	Content		-171	555	24117246	3128171122
24134	09:19:35.614	00:00:24.133	1448	71,58385	679,8671	0,6526174	0,7774589	492,1812	3,457487	0	-217,07	652,5322	0,4790007	0,8038957	444,6598	3,11458	0	39	-73	666						Untertest4.avi	0	880	547	72	111	-146	555	349	0	Content		-145	555	24133746	3128187622
24151	09:19:35.631	00:00:24.150	1449	94,70173	684,2376	0,6529146	0,7769888	492,1045	3,432673	0	-225,1225	650,7654	0,4793865	0,803977	444,6598	3,165927	0	39	-65	668						Untertest4.avi	0	880	547	72	111	-146	555	349	0	Content		-137	557	24150993	3128204869
24167	09:19:35.647	00:00:24.167	1450	10,55734	705,4844	0,6526846	0,7764375	491,6054	3,384968	0	-224,5195	651,8908	0,4800287	0,8039307	445,4514	3,141563	0	39	-107	679						Untertest4.avi	0	880	547	72	111	-146	555	349	0	Content		-179	568	24167117	3128220993
24184	09:19:35.664	00:00:24.184	1451	103,9797	680,0779	0,6536359	0,7758785	491,9458	3,342698	0	-223,358	657,4573	0,4804547	0,8039203	445,4514	3,092627	0	39	-60	669						Untertest4.avi	0	880	547	72	111	-146	555	349	0	Content		-132	558	24184355	3128238231
24201	09:19:35.681	00:00:24.200	1452	91,43766	680,3134	0,6539606	0,7753346	491,9732	3,407618	0	-219,912	649,7564	0,4809023	0,8038256	445,4514	3,068493	0	39	-64	665						Untertest4.avi	0	880	547	72	111	-146	555	349	0	Content		-136	554	24200978	3128254854
24218	09:19:35.698	00:00:24.217	1453	18,07705	701,8949	0,6537163	0,7748479	491,6071	3,377453	0	-219,9639	651,188	0,4808218	0,8037808	443,7391	3,070293	0	39	-101	677						Untertest4.avi	0	880	547	72	111	-146	555	349	0	Content		-173	566	24217726	3128271602
24234	09:19:35.714	00:00:24.233	1454	88,43991	678,3582	0,6546602	0,7744178	491,7711	3,413983	0	-218,7968	650,8189	0,4812371	0,8037145	443,7391	3,0164	0	39	-65	665						Untertest4.avi	0	880	547	72	111	-146	555	349	0	Content		-137	554	24233734	3128287610
24250	09:19:35.730	00:00:24.250	1455	100,3903	679,0817	0,6549647	0,77391	491,6274	3,381988	0	-224,4819	656,2531	0,4815481	0,8036653	443,7391	3,053779	0	39	-62	668						Untertest4.avi	0	880	547	72	111	-146	555	349	0	Content		-134	557	24250357	3128304233
24267	09:19:35.747	00:00:24.266	1456	60,72999	675,8964	0,6545537	0,7733057	491,364	3,366028	0	-223,4643	640,6993	0,4820875	0,8034674	444,6624	3,075321	0	40	-81	658						Untertest4.avi	0	880	547	72	111	-83	515	433	0	Content		-153	547	24266980	3128320856
24284	09:19:35.764	00:00:24.284	1457	158,5035	649,362	0,6546599	0,7718827	491,8083	3,320124	0	-161,2803	625,9892	0,4817635	0,802452	444,6624	3,040782	0	40	-1	638						Untertest4.avi	0	880	547	72	111	-83	515	433	0	Content		-73	527	24284231	3128338107
24301	09:19:35.781	00:00:24.300	1458	185,496	626,637	0,6544228	0,7705468	492,0145	3,292021	0	-128,1579	599,8373	0,4815559	0,8016099	444,6624	3,004001	0	40	29	613						Untertest4.avi	0	880	547	72	111	-83	515	433	0	Content		-43	502	24300855	3128354731
24318	09:19:35.798	00:00:24.317	1459	130,6756	627,2896	0,6541501	0,7696148	491,8284	3,351144	0	-112,8774	615,7191	0,4819549	0,8011242	445,4256	3,079578	0	40	9	622						Untertest4.avi	0	880	547	72	111	-83	515	433	0	Content		-63	511	24317596	3128371472
24334	09:19:35.814	00:00:24.333	1460	134,1727	624,7571	0,654343	0,7686789	491,4773	3,287772	0	-117,3196	612,049	0,4827791	0,8004949	447,9331	3,07043	0	40	8	618						Untertest4.avi	0	880	547	72	111	-83	515	433	0	Content		-64	507	24333601	3128387477
24351	09:19:35.831	00:00:24.350	1461	119,9756	632,2052	0,6544608	0,7675384	491,7411	3,325521	0	-118,4944	623,0998	0,4821928	0,7997729	445,1778	3,013396	0	40	1	628						Untertest4.avi	0	880	547	72	111	-83	515	433	0	Content		-71	517	24350843	3128404719
24367	09:19:35.847	00:00:24.367	1462	124,0147	632,946	0,6546257	0,7664291	491,8217	3,358786	0	-238,3232	576,3712	0,4950439	0,7989021	499,805	3,393859	0	40	-57	605						Untertest4.avi	0	880	547	72	111	-83	515	433	0	Content		-129	494	24367481	3128421357
24384	09:19:35.864	00:00:24.384	1463	128,3805	635,3414	0,6548188	0,7655481	491,6984	3,328181	0	-239,3297	580,5552	0,4958965	0,7984728	500,1627	3,334849	0	40	-55	608						Untertest4.avi	0	880	547	72	111	-83	515	433	0	Content		-127	497	24384213	3128438089
24400	09:19:35.880	00:00:24.400	1464	188,055	635,3793	0,6555591	0,7646255	492,1097	3,271518	0	-138,0662	617,9771	0,4819783	0,7973449	442,939	3,038046	0	40	25	627						Untertest4.avi	0	880	547	72	111	-83	515	433	0	Content		-47	516	24400223	3128454099
24417	09:19:35.897	00:00:24.417	1465	169,0372	636,879	0,6556826	0,7635981	492,1463	3,274028	0	-184,6067	577,1588	0,4967292	0,7967115	500,4575	3,389031	0	40	-8	607						Untertest4.avi	0	880	547	72	111	-83	515	433	0	Content		-80	496	24417347	3128471223
24434	09:19:35.914	00:00:24.433	1466	187,8811	630,8645	0,6558504	0,7627433	491,976	3,269668	0	-174,5228	576,6311	0,4969076	0,7957828	500,2229	3,363449	0	40	7	604						Untertest4.avi	0	880	547	72	111	-83	515	433	0	Content		-65	493	24433971	3128487847
24451	09:19:35.931	00:00:24.450	1467	189,1034	637,3002	0,6559876	0,7619302	491,992	3,256336	0	-209,2466	577,9828	0,4970888	0,795179	500,2229	3,356679	0	40	-10	608						Untertest4.avi	0	880	547	72	111	-83	515	433	0	Content		-82	497	24450594	3128504470
24467	09:19:35.947	00:00:24.467	1468	182,6375	631,2075	0,6560724	0,761337	491,9836	3,245642	0	-199,7686	581,2906	0,4971604	0,7943975	500,2229	3,351433	0	40	-9	606						Untertest4.avi	0	880	547	72	111	-83	515	433	0	Content		-81	495	24467219	3128521095
24484	09:19:35.964	00:00:24.483	1469	183,0642	641,2476	0,656137	0,7607387	492,0065	3,291104	0	-204,5063	582,3675	0,4972158	0,7937009	500,2229	3,359852	0	40	-11	612						Untertest4.avi	0	880	547	72	111	-83	515	433	0	Content		-83	501	24483842	3128537718
24501	09:19:35.981	00:00:24.500	1470	182,4409	647,0234	0,6561908	0,7602542	491,9374	3,283437	0	-208,3568	574,3472	0,497229	0,7932355	500,2229	3,394093	0	40	-13	611						Untertest4.avi	0	880	547	72	111	-83	515	433	0	Content		-85	500	24500593	3128554469
24517	09:19:35.997	00:00:24.517	1471	189,398	641,9852	0,6561682	0,7599214	491,9236	3,252051	0	-184,6296	577,2792	0,4971951	0,7927495	500,2229	3,317902	0	40	2	610						Untertest4.avi	0	880	547	72	111	-83	515	433	0	Content		-70	499	24517217	3128571093
24534	09:19:36.014	00:00:24.533	1472	202,3031	638,3131	0,65613	0,7595347	491,5437	3,258395	0	-213,6248	576,2568	0,4970865	0,7922666	500,2229	3,406448	0	40	-6	607						Untertest4.avi	0	880	547	72	111	-83	515	433	0	Content		-78	496	24533839	3128587715
24550	09:19:36.030	00:00:24.550	1473	128,1439	643,7582	0,6553417	0,7592372	491,4505	3,363762	0	-162,5743	618,705	0,5096921	0,7920467	445,7843	2,929761	0	40	-17	631						Untertest4.avi	0	880	547	72	111	-83	515	433	0	Content		-89	520	24550468	3128604344
24567	09:19:36.047	00:00:24.567	1474	124,2077	636,7514	0,6550028	0,7587184	491,4657	3,313941	0	-173,0209	616,9934	0,5093181	0,7916556	446,2807	3,037727	0	40	-24	627						Untertest4.avi	0	880	547	72	111	-83	515	433	0	Content		-96	516	24567091	3128620967
24584	09:19:36.064	00:00:24.583	1475	122,0655	638,6502	0,6547246	0,7581717	491,1803	3,2823	0	-181,6881	613,3053	0,5094939	0,7912578	444,3227	2,989823	0	40	-30	626						Untertest4.avi	0	880	547	72	111	-83	515	433	0	Content		-102	515	24583715	3128637591
24600	09:19:36.080	00:00:24.600	1476	123,2714	637,516	0,6543095	0,757543	491,3902	3,292708	0	-158,6797	624,6462	0,5089946	0,7907746	444,9607	2,992576	0	40	-18	631						Untertest4.avi	0	880	547	72	111	-83	515	433	0	Content		-90	520	24600338	3128654214
24617	09:19:36.097	00:00:24.616	1477	127,3411	640,0451	0,6538458	0,7568327	491,261	3,304159	0	-159,0378	626,4076	0,5092062	0,7901939	442,6591	2,915763	0	40	-16	633						Untertest4.avi	0	880	547	72	111	-83	515	433	0	Content		-88	522	24616964	3128670840
24634	09:19:36.114	00:00:24.633	1478	135,2693	640,903	0,6533651	0,7560656	491,2733	3,27707	0	-174,2143	626,166	0,5090013	0,7895644	441,7856	2,9564	0	40	-19	634						Untertest4.avi	0	880	547	72	111	-83	515	433	0	Content		-91	523	24633837	3128687713
24650	09:19:36.130	00:00:24.650	1479	137,0131	644,5303	0,6528664	0,7552643	491,511	3,262286	0	-183,5261	620,2822	0,5080877	0,7891377	443,4392	2,961241	0	40	-23	632						Untertest4.avi	0	880	547	72	111	-83	515	433	0	Content		-95	521	24650280	3128704156
24667	09:19:36.147	00:00:24.667	1480	137,396	647,4538	0,6524928	0,7547177	491,3997	3,254998	0	-172,2627	633,7278	0,5076243	0,7887372	443,7847	2,93263	0	40	-17	641						Untertest4.avi	0	880	547	72	111	-83	515	433	0	Content		-89	530	24667027	3128720903
24684	09:19:36.164	00:00:24.683	1481	148,5532	644,5607	0,652107	0,7545961	491,4486	3,267319	0	-169,9025	624,587	0,5070584	0,7885529	444,763	2,954707	0	40	-11	635						Untertest4.avi	0	880	547	72	111	-83	515	433	0	Content		-83	524	24683653	3128737529
24700	09:19:36.180	00:00:24.700	1482	298,015	666,2194	0,6510118	0,7553319	491,3753	3,184438	0	-69,38336	654,5959	0,5065773	0,7892139	442,0267	2,930281	0	41	114	660						Untertest4.avi	0	880	547	72	111	238	564	533	0	Content		42	549	24700330	3128754206
24717	09:19:36.197	00:00:24.717	1483	460,2848	709,1906	0,649168	0,7563522	491,8965	3,182902	0	53,028	678,6361	0,5058994	0,7901517	438,541	2,820037	0	41	257	694						Untertest4.avi	0	880	547	72	111	238	564	533	0	Content		185	583	24717084	3128770960
24734	09:19:36.214	00:00:24.733	1484	484,3792	725,4246	0,6475534	0,7566613	492,136	3,158468	0	115,4077	679,8595	0,5047113	0,7905509	439,3493	2,818071	0	41	300	703						Untertest4.avi	0	880	547	72	111	238	564	533	0	Content		228	592	24733704	3128787580
24750	09:19:36.230	00:00:24.750	1485	505,7521	699,637	0,6474596	0,7564975	492,136	3,064514	0	106,8113	671,7643	0,5040712	0,7908366	440,4876	2,831917	0	41	306	686						Untertest4.avi	0	880	547	72	111	238	564	533	0	Content		234	575	24750274	3128804150
24767	09:19:36.247	00:00:24.767	1486	547,912	700,9676	0,6480578	0,7573159	491,4376	3,224191	0	103,1009	676,9333	0,5037804	0,7913774	440,7008	2,796011	0	41	326	689						Untertest4.avi	0	880	547	72	111	238	564	533	0	Content		254	578	24767077	3128820953
24784	09:19:36.264	00:00:24.783	1487	522,593	699,582	0,6476842	0,7578074	491,4411	3,199628	0	110,2008	680,4363	0,5032028	0,7918208	442,2384	2,919568	0	41	316	690						Untertest4.avi	0	880	547	72	111	238	564	533	0	Content		244	579	24783701	3128837577
24800	09:19:36.280	00:00:24.800	1488	412,9818	721,0959	0,6245499	0,7580149	423,4652	2,735437	0	109,5675	672,7351	0,5036387	0,7924485	440,364	2,817911	0	41	261	697						Untertest4.avi	0	880	547	72	111	238	564	533	0	Content		189	586	24800326	3128854202
24817	09:19:36.297	00:00:24.816	1489	490,5422	700,7373	0,6474215	0,7588142	491,3108	3,196067	0	112,8299	675,6904	0,504036	0,7930284	438,8228	2,84162	0	41	302	688						Untertest4.avi	0	880	547	72	111	238	564	533	0	Content		230	577	24816815	3128870691
24834	09:19:36.314	00:00:24.833	1490	524,8246	704,6332	0,6476464	0,7595192	491,2081	3,201499	0	102,3777	672,772	0,5037819	0,7938269	439,8474	2,881956	0	41	314	689						Untertest4.avi	0	880	547	72	111	238	564	533	0	Content		242	578	24833520	3128887396
24850	09:19:36.330	00:00:24.850	1491	523,8138	699,1022	0,6476203	0,7604646	491,3501	3,197351	0	116,4358	668,9749	0,5042883	0,7949759	437,8784	2,834751	0	41	320	684						Untertest4.avi	0	880	547	72	111	238	564	533	0	Content		248	573	24850140	3128904016
24867	09:19:36.347	00:00:24.866	1492	463,0963	702,686	0,647067	0,7616902	491,3045	3,256178	0	123,1315	646,7127	0,4879754	0,7961504	500,2625	3,214491	0	41	293	675						Untertest4.avi	0	880	547	72	111	238	564	533	0	Content		221	564	24866949	3128920825
24884	09:19:36.364	00:00:24.883	1493	486,6717	712,3954	0,6468272	0,7632605	490,9979	3,265506	0	196,6652	647,5875	0,488489	0,7982253	500,1538	3,268584	0	41	342	680						Untertest4.avi	0	880	547	72	111	238	564	533	0	Content		270	569	24883573	3128937449
24900	09:19:36.380	00:00:24.900	1494	436,7955	713,8064	0,626884	0,7645735	431,8726	2,845245	0	139,5572	645,8006	0,4876807	0,800433	500,1024	3,23111	0	41	288	680						Untertest4.avi	0	880	547	72	111	238	564	533	0	Content		216	569	24900196	3128954072
24917	09:19:36.397	00:00:24.916	1495	351,3742	734,0961	0,6593815	0,7671386	417,9811	2,728192	0	189,851	637,4014	0,4877917	0,8028955	499,9859	3,236858	0	41	271	686						Untertest4.avi	0	880	547	72	111	238	564	533	0	Content		199	575	24916945	3128970821
24934	09:19:36.414	00:00:24.933	1496	544,0493	701,7925	0,6460145	0,7682614	490,7338	3,243321	0	134,5008	636,3865	0,4868101	0,8053135	499,9351	3,270573	0	41	339	669						Untertest4.avi	0	880	547	72	111	238	564	533	0	Content		267	558	24933570	3128987446
24950	09:19:36.430	00:00:24.950	1497	406,4139	713,6262	0,6230893	0,7694842	425,6372	2,746234	0	149,2287	631,6493	0,4863694	0,8076738	499,9715	3,265543	0	41	278	673						Untertest4.avi	0	880	547	72	111	238	564	533	0	Content		206	562	24950194	3129004070
24967	09:19:36.447	00:00:24.966	1498	503,9659	694,3126	0,6446552	0,7715672	490,5602	3,24991	0	127,7821	626,3185	0,4860416	0,8102365	499,8752	3,251523	0	41	316	660						Untertest4.avi	0	880	547	72	111	238	564	533	0	Content		244	549	24966944	3129020820
24984	09:19:36.464	00:00:24.983	1499	449,0798	682,848	0,6440774	0,7731896	490,3445	3,203612	0	101,4638	562,2927	0,4859673	0,812604	499,839	2,911228	0	41	275	623						Untertest4.avi	0	880	547	72	111	238	564	533	0	Content		203	512	24983568	3129037444
25000	09:19:36.480	00:00:25.000	1500	408,7672	713,9611	0,620762	0,7742241	419,8797	2,778337	0	164,8017	656,0186	0,4715742	0,8143698	439,1768	2,839852	0	41	287	685						Untertest4.avi	0	880	547	72	111	238	564	533	0	Content		215	574	25000326	3129054202
25017	09:19:36.497	00:00:25.016	1501	481,3785	679,3848	0,6448925	0,7756777	490,2051	3,233413	0	159,8629	654,7776	0,4727053	0,8159924	441,9015	2,885127	0	41	321	667						Untertest4.avi	0	880	547	72	111	238	564	533	0	Content		249	556	25016946	3129070822
25034	09:19:36.514	00:00:25.033	1502	471,344	685,9294	0,6455261	0,7764241	490,5128	3,230994	0	162,5213	649,1758	0,4734275	0,8170916	442,3011	2,884527	0	41	317	668						Untertest4.avi	0	880	547	72	111	238	564	533	0	Content		245	557	25033693	3129087569
25050	09:19:36.530	00:00:25.050	1503	474,0304	682,448	0,6461489	0,7767072	490,3285	3,207382	0	157,7064	653,7709	0,4741062	0,8176157	442,2279	2,921134	0	41	316	668						Untertest4.avi	0	880	547	72	111	238	564	533	0	Content		244	557	25050320	3129104196
25067	09:19:36.547	00:00:25.066	1504	476,005	680,1153	0,6468766	0,7765825	490,2215	3,239885	0	164,9604	644,3873	0,4749866	0,8177939	442,6872	2,906134	0	41	320	662						Untertest4.avi	0	880	547	72	111	238	564	533	0	Content		248	551	25066943	3129120819
25084	09:19:36.564	00:00:25.083	1505	473,2937	678,9567	0,6477404	0,7762303	490,6883	3,231871	0	156,8016	650,6116	0,4754721	0,8174481	441,919	2,905393	0	41	315	665						Untertest4.avi	0	880	547	72	111	238	564	533	0	Content		243	554	25083691	3129137567
25100	09:19:36.580	00:00:25.100	1506	420,1596	687,3241	0,6480218	0,775698	490,8153	3,208241	0	164,073	654,2125	0,4764526	0,8170308	442,8333	2,891249	0	41	292	671						Untertest4.avi	0	880	547	72	111	238	564	533	0	Content		220	560	25100313	3129154189
25117	09:19:36.597	00:00:25.117	1507	416,4674	683,1703	0,6486656	0,77513	490,8625	3,171308	0	163,9473	645,9155	0,4774146	0,8165339	443,9031	2,908712	0	41	290	665						Untertest4.avi	0	880	547	72	111	238	564	533	0	Content		218	554	25117062	3129170938
25133	09:19:36.613	00:00:25.133	1508	506,0669	692,892	0,6500243	0,7746701	491,5111	3,189219	0	169,5266	648,2731	0,4776029	0,8162398	442,3789	2,862843	0	41	338	671						Untertest4.avi	0	880	547	72	111	238	564	533	0	Content		266	560	25133436	3129187312
25150	09:19:36.630	00:00:25.150	1509	414,7039	703,817	0,6325138	0,7739691	437,6786	2,877697	0	155,2586	649,7258	0,4788963	0,8159871	445,3045	2,913537	0	41	285	677						Untertest4.avi	0	880	547	72	111	238	564	533	0	Content		213	566	25150183	3129204059
25167	09:19:36.647	00:00:25.166	1510	479,9777	697,3214	0,6505193	0,7741664	491,2562	3,09473	0	161,0754	657,6364	0,4789815	0,8159974	443,685	2,921076	0	41	321	677						Untertest4.avi	0	880	547	72	111	238	564	533	0	Content		249	566	25166684	3129220560
25184	09:19:36.664	00:00:25.183	1511	455,7292	679,03	0,6509496	0,7739485	491,3424	3,193588	0	164,7394	651,9204	0,4797749	0,8160083	445,2533	2,92083	0	41	310	665						Untertest4.avi	0	880	547	72	111	238	564	533	0	Content		238	554	25183683	3129237559
25200	09:19:36.680	00:00:25.199	1512	467,3214	701,1012	0,6511972	0,7735195	491,3216	3,076959	0	165,6573	650,4348	0,478474	0,8160634	439,0221	2,909854	0	41	316	676						Untertest4.avi	0	880	547	72	111	238	564	533	0	Content		244	565	25199808	3129253684
25217	09:19:36.697	00:00:25.216	1513	474,0018	684,1039	0,6517405	0,7731488	491,491	3,206013	0	164,2979	651,1005	0,4795261	0,8160014	441,7133	2,920507	0	41	319	668						Untertest4.avi	0	880	547	72	111	238	564	533	0	Content		247	557	25216933	3129270809
25233	09:19:36.713	00:00:25.233	1514	342,4075	685,3969	0,6359662	0,7719685	441,1206	2,94001	0	81,39956	634,1011	0,4815401	0,8158532	445,1119	2,909353	0	42	212	660						Untertest4.avi	0	880	547	72	111	13	525	350	0	Content		140	549	25233057	3129286933
25250	09:19:36.730	00:00:25.250	1515	237,3095	668,9149	0,6534131	0,771812	491,6478	3,27434	0	3,809199	625,6916	0,4833784	0,8157516	446,692	2,946816	0	42	121	647						Untertest4.avi	0	880	547	72	111	13	525	350	0	Content		49	536	25250304	3129304180
25267	09:19:36.747	00:00:25.267	1516	191,2662	655,9598	0,6543416	0,7713965	491,3039	3,286201	0	-37,66072	622,8854	0,4839283	0,8157904	445,3427	2,934208	0	42	77	639						Untertest4.avi	0	880	547	72	111	13	525	350	0	Content		5	528	25267043	3129320919
25284	09:19:36.764	00:00:25.283	1517	205,5316	657,955	0,6545793	0,7710873	491,0342	3,231284	0	-79,13065	620,0793	0,4840242	0,8158053	445,0375	2,939139	0	42	63	639						Untertest4.avi	0	880	547	72	111	13	525	350	0	Content		-9	528	25283551	3129337427
25300	09:19:36.780	00:00:25.299	1518	218,5044	654,1158	0,654925	0,7710057	491,0447	3,219895	0	-57,39467	630,66	0,4844253	0,8158761	445,4846	2,995896	0	42	81	642						Untertest4.avi	0	880	547	72	111	13	525	350	0	Content		9	531	25299675	3129353551
25317	09:19:36.797	00:00:25.316	1519	188,4556	676,6586	0,6560583	0,7710989	491,6041	3,21429	0	-68,39509	617,9427	0,484889	0,8161286	445,4846	2,928421	0	42	60	647						Untertest4.avi	0	880	547	72	111	13	525	350	0	Content		-12	536	25316923	3129370799
25333	09:19:36.813	00:00:25.332	1520	258,5482	649,3821	0,6567066	0,7713226	491,2185	3,24842	0	-73,93259	610,8983	0,4855338	0,8164124	445,4846	3,005204	0	42	92	630						Untertest4.avi	0	880	547	72	111	13	525	350	0	Content		20	519	25332923	3129386799
25350	09:19:36.830	00:00:25.349	1521	216,2313	652,3305	0,6568803	0,7716197	491,06	3,306621	0	-79,4701	603,8537	0,4868137	0,8169171	447,3193	2,985815	0	42	68	628						Untertest4.avi	0	880	547	72	111	13	525	350	0	Content		-4	517	25349670	3129403546
25366	09:19:36.846	00:00:25.366	1522	293,8664	648,6464	0,6584477	0,7718264	490,9682	3,293349	0	-47,23594	622,9908	0,4876134	0,8171444	447,3193	2,956686	0	42	123	636						Untertest4.avi	0	880	547	72	111	13	525	350	0	Content		51	525	25366294	3129420170
25384	09:19:36.864	00:00:25.383	1523	269,9422	654,5352	0,6593686	0,7718437	490,9303	3,281225	0	-38,73091	615,5712	0,4886127	0,8173944	447,3193	2,982993	0	42	116	635						Untertest4.avi	0	880	547	72	111	13	525	350	0	Content		44	524	25383542	3129437418
25400	09:19:36.880	00:00:25.400	1524	212,2924	627,462	0,6596126	0,7716345	490,6118	3,203289	0	-51,04965	622,4889	0,4885057	0,817233	444,1188	3,053281	0	42	81	625						Untertest4.avi	0	880	547	72	111	13	525	350	0	Content		9	514	25400167	3129454043
25417	09:19:36.897	00:00:25.416	1525	263,2029	658,012	0,6609708	0,7712395	490,8532	3,330207	0	-60,76155	628,3682	0,4892457	0,8167624	444,1188	3,006945	0	42	101	643						Untertest4.avi	0	880	547	72	111	13	525	350	0	Content		29	532	25416906	3129470782
25433	09:19:36.913	00:00:25.432	1526	272,8489	658,6097	0,661649	0,7707179	490,6707	3,354514	0	-58,74071	618,7563	0,4898851	0,8162714	444,1188	2,982991	0	42	107	639						Untertest4.avi	0	880	547	72	111	13	525	350	0	Content		35	528	25432914	3129486790
25450	09:19:36.930	00:00:25.449	1527	213,5104	653,6608	0,661532	0,7699834	490,611	3,366737	0	-42,92717	620,393	0,4905691	0,8158179	444,8369	2,992867	0	42	85	637						Untertest4.avi	0	880	547	72	111	13	525	350	0	Content		13	526	25449538	3129503414
25466	09:19:36.946	00:00:25.466	1528	206,5508	658,4365	0,6617591	0,7692665	490,6626	3,314707	0	-51,43434	628,7858	0,4903917	0,8151171	443,1498	3,003207	0	42	78	644						Untertest4.avi	0	880	547	72	111	13	525	350	0	Content		6	533	25466161	3129520037
25484	09:19:36.964	00:00:25.483	1529	207,9238	660,4966	0,6618268	0,7685592	490,7187	3,296509	0	-94,89562	566,0573	0,5048308	0,8146432	500,6736	3,351629	0	42	57	613						Untertest4.avi	0	880	547	72	111	13	525	350	0	Content		-15	502	25483538	3129537414
25500	09:19:36.980	00:00:25.500	1530	278,0257	637,7517	0,6623666	0,7679796	490,8846	3,25497	0	-82,6879	586,4601	0,50538	0,8140953	500,9388	3,355928	0	42	98	612						Untertest4.avi	0	880	547	72	111	13	525	350	0	Content		26	501	25500036	3129553912
25517	09:19:36.997	00:00:25.516	1531	272,2481	655,0167	0,6622132	0,7672562	490,8777	3,316153	0	-82,52763	588,0364	0,5052583	0,813584	501,0085	3,336726	0	42	95	622						Untertest4.avi	0	880	547	72	111	13	525	350	0	Content		23	511	25516788	3129570664
25533	09:19:37.013	00:00:25.533	1532	268,9563	656,1286	0,6619183	0,7666311	490,6586	3,253202	0	-96,49419	585,187	0,505007	0,8131618	501,1348	3,325346	0	42	86	621						Untertest4.avi	0	880	547	72	111	13	525	350	0	Content		14	510	25533285	3129587161
25550	09:19:37.030	00:00:25.549	1533	266,4861	658,5243	0,6615008	0,7661034	490,7277	3,246526	0	-81,00714	581,0134	0,5047072	0,8128792	501,0588	3,317744	0	42	93	620						Untertest4.avi	0	880	547	72	111	13	525	350	0	Content		21	509	25549909	3129603785
25567	09:19:37.047	00:00:25.566	1534	236,3794	658,8086	0,6613187	0,7658564	490,948	3,218257	0	-98,73672	589,5596	0,5047634	0,8129464	501,2464	3,233092	0	42	69	624						Untertest4.avi	0	880	547	72	111	13	525	350	0	Content		-3	513	25566534	3129620410
25583	09:19:37.063	00:00:25.583	1535	148,7324	671,6982	0,6618264	0,7662636	490,9243	3,19257	0	-222,8521	608,0089	0,5056667	0,8134474	501,2935	3,283344	0	43	-37	640						Untertest4.avi	0	880	547	72	111	-208	566	566	0	Content		-109	529	25583283	3129637159
25600	09:19:37.080	00:00:25.599	1536	88,12371	699,8192	0,6621649	0,7669291	490,7839	3,23588	0	-311,3363	628,1655	0,5064482	0,8142087	501,211	3,272874	0	43	-112	664						Untertest4.avi	0	880	547	72	111	-208	566	566	0	Content		-184	553	25599908	3129653784
25617	09:19:37.097	00:00:25.616	1537	65,90163	714,2794	0,6620654	0,7671429	490,9719	3,194826	0	-333,679	631,6265	0,5063623	0,8146065	501,1248	3,252271	0	43	-134	673						Untertest4.avi	0	880	547	72	111	-208	566	566	0	Content		-206	562	25616532	3129670408
25633	09:19:37.113	00:00:25.633	1538	58,30418	716,8518	0,6619499	0,7671879	490,8811	3,198248	0	-331,4654	630,8457	0,5061193	0,8147958	501,1021	3,229162	0	43	-137	674						Untertest4.avi	0	880	547	72	111	-208	566	566	0	Content		-209	563	25633157	3129687033
25650	09:19:37.130	00:00:25.649	1539	21,46921	712,441	0,661436	0,7671173	490,4006	3,171719	0	-389,7658	626,4747	0,5055143	0,8149496	500,6093	3,288489	0	43	-184	669						Untertest4.avi	0	880	547	72	111	-208	566	566	0	Content		-256	558	25649904	3129703780
25667	09:19:37.147	00:00:25.666	1540	21,51197	714,6493	0,6615964	0,7671993	490,242	3,179228	0	-385,2848	633,7903	0,5054991	0,8150498	500,59	3,269908	0	43	-182	674						Untertest4.avi	0	880	547	72	111	-208	566	566	0	Content		-254	563	25666531	3129720407
25683	09:19:37.163	00:00:25.683	1541	69,3641	716,66	0,6623013	0,7672817	490,6414	3,184366	0	-332,8283	636,3636	0,5061419	0,8150727	500,6096	3,182992	0	43	-132	677						Untertest4.avi	0	880	547	72	111	-208	566	566	0	Content		-204	566	25683155	3129737031
25700	09:19:37.180	00:00:25.699	1542	73,61423	709,1599	0,6625095	0,7672818	490,2927	3,10612	0	-324,2521	636,7302	0,5062596	0,8150352	500,4426	3,179025	0	43	-125	673						Untertest4.avi	0	880	547	72	111	-208	566	566	0	Content		-197	562	25699779	3129753655
25717	09:19:37.197	00:00:25.716	1543	65,89654	713,1263	0,662745	0,7671583	490,3948	3,141929	0	-326,66	628,1295	0,5064105	0,814882	500,4638	3,193886	0	43	-130	671						Untertest4.avi	0	880	547	72	111	-208	566	566	0	Content		-202	560	25716529	3129770405
25733	09:19:37.213	00:00:25.733	1544	64,18541	710,7659	0,6629838	0,7669722	490,1623	3,129605	0	-327,3519	625,9698	0,5065737	0,8144847	500,2784	3,190025	0	43	-132	668						Untertest4.avi	0	880	547	72	111	-208	566	566	0	Content		-204	557	25733152	3129787028
25750	09:19:37.230	00:00:25.749	1545	66,37156	715,8588	0,6631485	0,7664603	490,2931	3,144859	0	-324,7646	641,1539	0,5066985	0,8139809	500,2826	3,228051	0	43	-129	679						Untertest4.avi	0	880	547	72	111	-208	566	566	0	Content		-201	568	25749777	3129803653
25767	09:19:37.247	00:00:25.766	1546	66,99262	720,6714	0,6632364	0,7659059	490,2849	3,111883	0	-342,8929	640,353	0,5067146	0,813352	500,1729	3,189113	0	43	-138	681						Untertest4.avi	0	880	547	72	111	-208	566	566	0	Content		-210	570	25766526	3129820402
25783	09:19:37.263	00:00:25.783	1547	60,78731	715,3931	0,6632022	0,7653897	490,127	3,12234	0	-343,9734	642,0644	0,5066487	0,8127287	500,0948	3,191748	0	43	-142	679						Untertest4.avi	0	880	547	72	111	-208	566	566	0	Content		-214	568	25783151	3129837027
25800	09:19:37.280	00:00:25.799	1548	69,41334	713,1995	0,6630851	0,7647003	490,0872	3,096853	0	-337,2823	634,2501	0,5065009	0,8120783	500,0999	3,200919	0	43	-134	674						Untertest4.avi	0	880	547	72	111	-208	566	566	0	Content		-206	563	25799775	3129853651
25816	09:19:37.296	00:00:25.816	1549	59,69392	711,5333	0,6629418	0,7641342	489,5679	3,136253	0	-328,4094	642,9745	0,5062802	0,8115667	500,0912	3,187333	0	43	-134	677						Untertest4.avi	0	880	547	72	111	-208	566	566	0	Content		-206	566	25816401	3129870277
25833	09:19:37.313	00:00:25.833	1550	65,18193	713,4332	0,6626714	0,7636296	489,7597	3,1228	0	-337,0387	638,8528	0,5060204	0,8111478	500,017	3,19804	0	43	-136	676						Untertest4.avi	0	880	547	72	111	-208	566	566	0	Content		-208	565	25833148	3129887024
25850	09:19:37.330	00:00:25.849	1551	58,47355	711,7228	0,6624082	0,7630671	489,8718	3,127971	0	-329,9022	636,1389	0,5057142	0,8107569	499,9545	3,179572	0	43	-136	674						Untertest4.avi	0	880	547	72	111	-208	566	566	0	Content		-208	563	25849772	3129903648
25866	09:19:37.346	00:00:25.866	1552	73,48539	715,0496	0,6621667	0,7625996	489,7021	3,070969	0	-339,0001	633,9923	0,5054648	0,8104132	499,8062	3,180652	0	43	-133	675						Untertest4.avi	0	880	547	72	111	-208	566	566	0	Content		-205	564	25866397	3129920273
25883	09:19:37.363	00:00:25.883	1553	80,66789	713,3848	0,6619955	0,7621743	489,9971	3,088766	0	-324,2311	642,1987	0,5052483	0,810082	499,8983	3,137735	0	43	-122	678						Untertest4.avi	0	880	547	72	111	-208	566	566	0	Content		-194	567	25883021	3129936897
25900	09:19:37.380	00:00:25.899	1554	65,30322	723,2138	0,6618006	0,7616675	490,117	3,094769	0	-341,3912	643,723	0,5051168	0,8097494	499,8873	3,196665	0	43	-138	683						Untertest4.avi	0	880	547	72	111	-208	566	566	0	Content		-210	572	25899775	3129953651
25916	09:19:37.396	00:00:25.916	1555	69,0361	714,0624	0,661716	0,7613862	490,0776	3,064108	0	-339,0508	632,4525	0,5049574	0,8095288	499,7309	3,184141	0	43	-135	673						Untertest4.avi	0	880	547	72	111	-208	566	566	0	Content		-207	562	25916399	3129970275
25933	09:19:37.413	00:00:25.933	1556	61,15413	718,7384	0,6616532	0,761166	489,7635	3,113064	0	-336,4875	636,9011	0,504847	0,8092674	499,864	3,150353	0	43	-138	678						Untertest4.avi	0	880	547	72	111	-208	566	566	0	Content		-210	567	25933023	3129986899
25950	09:19:37.430	00:00:25.949	1557	55,24595	717,5564	0,661567	0,760963	490,0477	3,135589	0	-331,5774	647,9448	0,5047756	0,8092644	499,829	3,223625	0	43	-138	683						Untertest4.avi	0	880	547	72	111	-208	566	566	0	Content		-210	572	25949644	3130003520
25966	09:19:37.446	00:00:25.966	1558	51,23412	718,9318	0,6615476	0,7609497	490,0694	3,121397	0	-339,0834	644,0577	0,5047414	0,8092802	499,8389	3,212803	0	43	-144	681						Untertest4.avi	0	880	547	72	111	-208	566	566	0	Content		-216	570	25966268	3130020144
25983	09:19:37.463	00:00:25.983	1559	63,71249	714,3719	0,6615712	0,7609955	490,0759	3,104033	0	-333,9923	637,5331	0,5047491	0,8093274	499,8296	3,18138	0	43	-135	676						Untertest4.avi	0	880	547	72	111	-208	566	566	0	Content		-207	565	25983017	3130036893
26000	09:19:37.480	00:00:25.999	1560	63,68174	723,3573	0,6616367	0,7610383	490,1018	3,109397	0	-336,3973	639,4919	0,5047969	0,8093587	499,8117	3,177914	0	43	-136	681						Untertest4.avi	0	880	547	72	111	-208	566	566	0	Content		-208	570	25999641	3130053517
26016	09:19:37.496	00:00:26.016	1561	51,66375	718,58	0,6617651	0,7611831	490,1321	3,162145	0	-339,7524	642,165	0,5048798	0,8093476	499,7922	3,214708	0	43	-144	680						Untertest4.avi	0	880	547	72	111	-208	566	566	0	Content		-216	569	26016267	3130070143
26033	09:19:37.513	00:00:26.032	1562	47,96888	722,9659	0,6619254	0,7611789	490,0187	3,165349	0	-343,5497	636,5273	0,5050102	0,8092626	499,7616	3,196093	0	43	-148	680						Untertest4.avi	0	880	547	72	111	-208	566	566	0	Content		-220	569	26032893	3130086769
26050	09:19:37.530	00:00:26.049	1563	60,40187	720,4005	0,6619983	0,7610755	490,0613	3,14671	0	-340,9734	644,606	0,5050876	0,8091732	499,6587	3,226171	0	43	-140	683						Untertest4.avi	0	880	547	72	111	-208	566	566	0	Content		-212	572	26049639	3130103515
26066	09:19:37.546	00:00:26.066	1564	73,68713	724,1392	0,662056	0,7609234	490,0827	3,079134	0	-334,7557	642,5575	0,5051717	0,8089703	499,7839	3,235432	0	43	-131	683						Untertest4.avi	0	880	547	72	111	-208	566	566	0	Content		-203	572	26066264	3130120140
26083	09:19:37.563	00:00:26.082	1565	71,51338	720,6782	0,6620939	0,7607689	490,0432	3,128686	0	-324,478	631,4493	0,5052038	0,8087931	499,7166	3,195004	0	43	-126	676						Untertest4.avi	0	880	547	72	111	-208	566	566	0	Content		-198	565	26082891	3130136767
26100	09:19:37.580	00:00:26.099	1566	60,38325	723,0867	0,6621143	0,7606456	489,9996	3,170629	0	-346,7888	637,5887	0,5052077	0,808575	499,7173	3,218247	0	43	-143	680						Untertest4.avi	0	880	547	72	111	-208	566	566	0	Content		-215	569	26099640	3130153516
26116	09:19:37.596	00:00:26.116	1567	56,97525	718,3139	0,6621186	0,7605127	489,9671	3,155346	0	-328,079	636,1852	0,5052192	0,8084593	499,7178	3,251702	0	43	-136	677						Untertest4.avi	0	880	547	72	111	-208	566	566	0	Content		-208	566	26116265	3130170141
26133	09:19:37.613	00:00:26.132	1568	62,18608	738,523	0,6621562	0,7609218	489,7434	3,213309	0	-344,2508	663,4379	0,5054694	0,8088151	499,637	3,264992	0	43	-141	701						Untertest4.avi	0	880	547	72	111	-208	566	566	0	Content		-213	590	26132889	3130186765
26150	09:19:37.630	00:00:26.149	1569	32,88092	777,3923	0,6622906	0,7617804	489,7998	3,184494	0	-372,6523	712,5485	0,5061237	0,8095773	499,6169	3,268167	0	44	-170	745						Untertest4.avi	0	880	547	72	111	-294	676	583	0	Content		-242	634	26149513	3130203389
26166	09:19:37.646	00:00:26.166	1570	12,13452	809,8147	0,6624838	0,7624621	489,5206	3,207131	0	-432,2535	727,5782	0,5065861	0,8102298	499,6696	3,278774	0	44	-210	769						Untertest4.avi	0	880	547	72	111	-294	676	583	0	Content		-282	658	26166275	3130220151
26183	09:19:37.663	00:00:26.182	1571	4,552882	832,0479	0,6624957	0,7625663	489,8298	3,239609	0	-447,8473	748,5648	0,5067221	0,8103508	499,5283	3,301956	0	44	-222	790						Untertest4.avi	0	880	547	72	111	-294	676	583	0	Content		-294	679	26182888	3130236764
26200	09:19:37.680	00:00:26.199	1572	15,4345	830,9368	0,6625639	0,7624135	489,821	3,212645	0	-463,4696	743,8497	0,5067731	0,8102613	499,5305	3,299896	0	44	-224	787						Untertest4.avi	0	880	547	72	111	-294	676	583	0	Content		-296	676	26199510	3130253386
26216	09:19:37.696	00:00:26.216	1573	13,14693	829,3092	0,6627184	0,7623199	489,6513	3,226507	0	-457,8392	748,5444	0,506838	0,8101824	499,5667	3,338332	0	44	-222	789						Untertest4.avi	0	880	547	72	111	-294	676	583	0	Content		-294	678	26216134	3130270010
26233	09:19:37.713	00:00:26.232	1574	5,313103	827,1231	0,6628847	0,7622004	489,423	3,259531	0	-466,4144	749,8671	0,5069391	0,8101025	499,5222	3,315288	0	44	-231	788						Untertest4.avi	0	880	547	72	111	-294	676	583	0	Content		-303	677	26232884	3130286760
26250	09:19:37.730	00:00:26.249	1575	14,21457	833,9833	0,6629665	0,7618945	489,8329	3,253382	0	-467,4093	740,5756	0,5070795	0,8099082	499,5475	3,321398	0	44	-227	787						Untertest4.avi	0	880	547	72	111	-294	676	583	0	Content		-299	676	26249508	3130303384
26266	09:19:37.746	00:00:26.266	1576	12,4175	833,082	0,6632295	0,7616462	489,7314	3,262852	0	-468,6434	743,9235	0,5073183	0,8096252	499,5742	3,348923	0	44	-228	789						Untertest4.avi	0	880	547	72	111	-294	676	583	0	Content		-300	678	26266132	3130320008
26283	09:19:37.763	00:00:26.282	1577	13,97107	826,3873	0,6634764	0,7614865	489,9526	3,267555	0	-455,892	749,2241	0,507602	0,8095077	499,5324	3,360525	0	44	-221	788						Untertest4.avi	0	880	547	72	111	-294	676	583	0	Content		-293	677	26282758	3130336634
26300	09:19:37.780	00:00:26.299	1578	20,32404	831,5261	0,6637555	0,7614633	489,9111	3,261786	0	-466,4851	746,5145	0,5077986	0,8093653	499,6344	3,338837	0	44	-223	789						Untertest4.avi	0	880	547	72	111	-294	676	583	0	Content		-295	678	26299507	3130353383
26316	09:19:37.796	00:00:26.316	1579	21,71296	832,5536	0,6639423	0,7615497	489,995	3,27067	0	-462,2024	745,2919	0,5080268	0,8094729	499,7318	3,358605	0	44	-220	789						Untertest4.avi	0	880	547	72	111	-294	676	583	0	Content		-292	678	26316131	3130370007
26333	09:19:37.813	00:00:26.332	1580	4,474952	823,0779	0,6641964	0,7617544	489,9614	3,321736	0	-458,149	751,8541	0,50823	0,8095923	499,6844	3,379113	0	44	-227	787						Untertest4.avi	0	880	547	72	111	-294	676	583	0	Content		-299	676	26332756	3130386632
26349	09:19:37.829	00:00:26.349	1581	17,86876	831,4884	0,6644051	0,761961	489,6972	3,303735	0	-462,7289	749,188	0,5084273	0,8097647	499,8223	3,381382	0	44	-222	790						Untertest4.avi	0	880	547	72	111	-294	676	583	0	Content		-294	679	26349379	3130403255
26366	09:19:37.846	00:00:26.366	1582	29,87178	826,2735	0,664569	0,7621656	489,9253	3,306788	0	-453,5503	740,9362	0,5085727	0,8099178	499,8363	3,369232	0	44	-212	784						Untertest4.avi	0	880	547	72	111	-294	676	583	0	Content		-284	673	26366129	3130420005
26383	09:19:37.863	00:00:26.382	1583	21,56999	819,8768	0,6647109	0,7621881	489,9607	3,34838	0	-467,4508	737,6091	0,5087385	0,8099152	499,8283	3,376269	0	44	-223	779						Untertest4.avi	0	880	547	72	111	-294	676	583	0	Content		-295	668	26382752	3130436628
26399	09:19:37.879	00:00:26.399	1584	24,08233	828,1566	0,6647893	0,762001	490,0292	3,360266	0	-450,8974	750,1743	0,5088048	0,8096677	499,8766	3,459177	0	44	-213	789						Untertest4.avi	0	880	547	72	111	-294	676	583	0	Content		-285	678	26399376	3130453252
26416	09:19:37.896	00:00:26.416	1585	17,2931	824,2283	0,6647848	0,761678	490,0149	3,365303	0	-457,8116	745,1403	0,5088016	0,8093184	499,9247	3,430247	0	44	-220	785						Untertest4.avi	0	880	547	72	111	-294	676	583	0	Content		-292	674	26416001	3130469877
26433	09:19:37.913	00:00:26.432	1586	10,76466	826,9454	0,6647178	0,7613831	490,0594	3,399875	0	-457,7684	739,4592	0,5087461	0,8089771	499,9034	3,404815	0	44	-224	783						Untertest4.avi	0	880	547	72	111	-294	676	583	0	Content		-296	672	26432750	3130486626
26449	09:19:37.929	00:00:26.449	1587	9,757792	832,0553	0,6644788	0,7609556	490,1417	3,371817	0	-458,8319	751,6059	0,5085999	0,8086676	499,739	3,444649	0	44	-225	792						Untertest4.avi	0	880	547	72	111	-294	676	583	0	Content		-297	681	26449375	3130503251
26466	09:19:37.946	00:00:26.466	1588	1,83441	822,467	0,6642928	0,7607944	490,0457	3,438299	0	-460,5876	750,1046	0,5083065	0,8084646	499,8184	3,461747	0	44	-229	786						Untertest4.avi	0	880	547	72	111	-294	676	583	0	Content		-301	675	26466000	3130519876
26483	09:19:37.963	00:00:26.482	1589	12,39689	823,2296	0,6640054	0,760619	490,2147	3,387402	0	-460,4794	739,5803	0,5080231	0,8084323	499,8761	3,456028	0	44	-224	781						Untertest4.avi	0	880	547	72	111	-294	676	583	0	Content		-296	670	26482622	3130536498
26499	09:19:37.979	00:00:26.499	1590	9,827977	823,9066	0,6636773	0,7604205	490,2954	3,375706	0	-456,9115	749,4037	0,5077353	0,8083351	499,9512	3,475817	0	44	-224	787						Untertest4.avi	0	880	547	72	111	-294	676	583	0	Content		-296	676	26499372	3130553248
26516	09:19:37.996	00:00:26.515	1591	18,42605	825,7452	0,6634076	0,7601038	490,0013	3,368958	0	-459,8001	753,8662	0,5074825	0,8082177	499,8792	3,478474	0	44	-221	790						Untertest4.avi	0	880	547	72	111	-294	676	583	0	Content		-293	679	26515996	3130569872
26533	09:19:38.013	00:00:26.532	1592	16,59238	825,3345	0,6631808	0,7597972	489,8244	3,375708	0	-449,5726	752,2846	0,5072468	0,8080296	499,7309	3,496635	0	44	-216	789						Untertest4.avi	0	880	547	72	111	-294	676	583	0	Content		-288	678	26532621	3130586497
26549	09:19:38.029	00:00:26.549	1593	10,90088	835,0344	0,6629564	0,7592447	489,9534	3,409222	0	-460,9402	745,4312	0,5070558	0,80771	499,8632	3,471726	0	44	-225	790						Untertest4.avi	0	880	547	72	111	-294	676	583	0	Content		-297	679	26549369	3130603245
26566	09:19:38.046	00:00:26.565	1594	16,77305	834,2543	0,6627856	0,7588132	489,8412	3,32156	0	-458,9877	742,6614	0,5068806	0,8073637	499,778	3,427578	0	44	-221	788						Untertest4.avi	0	880	547	72	111	-294	676	583	0	Content		-293	677	26565993	3130619869
26583	09:19:38.063	00:00:26.582	1595	10,70099	821,6073	0,6625674	0,7582644	489,9905	3,403198	0	-438,3592	744,8463	0,5067199	0,8070364	499,7021	3,474493	0	44	-214	783						Untertest4.avi	0	880	547	72	111	-294	676	583	0	Content		-286	672	26582617	3130636493
26599	09:19:38.079	00:00:26.599	1596	25,58043	838,7179	0,6624278	0,7578324	489,951	3,323133	0	-446,4702	745,7211	0,5064818	0,8067197	499,7824	3,432052	0	44	-210	792						Untertest4.avi	0	880	547	72	111	-294	676	583	0	Content		-282	681	26599254	3130653130
26616	09:19:38.096	00:00:26.615	1597	9,043733	828,8354	0,6622363	0,7576024	489,9181	3,366947	0	-448,552	744,709	0,5062649	0,8065925	499,8656	3,482768	0	44	-220	787						Untertest4.avi	0	880	547	72	111	-294	676	583	0	Content		-292	676	26615868	3130669744
26633	09:19:38.113	00:00:26.632	1598	2,787649	828,3445	0,6620235	0,7574328	490,063	3,374923	0	-448,9775	741,9573	0,506099	0,806522	499,9565	3,432836	0	44	-223	785						Untertest4.avi	0	880	547	72	111	-294	676	583	0	Content		-295	674	26632616	3130686492
26649	09:19:38.129	00:00:26.649	1599	8,685679	831,5671	0,661815	0,7574769	490,3693	3,358394	0	-445,3036	740,1587	0,5058639	0,8067387	500,0444	3,440763	0	44	-218	786						Untertest4.avi	0	880	547	72	111	-294	676	583	0	Content		-290	675	26649251	3130703127
26666	09:19:38.146	00:00:26.665	1600	-0,3548646	828,5638	0,6616098	0,7577137	490,144	3,369567	0	-455,8095	745,8789	0,5056405	0,807128	499,918	3,454919	0	44	-228	787						Untertest4.avi	0	880	547	72	111	-294	676	583	0	Content		-300	676	26665864	3130719740
26682	09:19:38.162	00:00:26.682	1601	2,025316	820,5199	0,6615073	0,7581315	490,1008	3,386597	0	-444,479	740,9017	0,5054765	0,8075162	499,8373	3,438885	0	44	-221	781						Untertest4.avi	0	880	547	72	111	-294	676	583	0	Content		-293	670	26682488	3130736364
26699	09:19:38.179	00:00:26.699	1602	8,595752	832,1653	0,6614708	0,7584	490,0906	3,351161	0	-448,8024	742,4801	0,5053916	0,8078808	499,7855	3,389689	0	44	-220	787						Untertest4.avi	0	880	547	72	111	-294	676	583	0	Content		-292	676	26699255	3130753131
26716	09:19:38.196	00:00:26.715	1603	-2,713083	827,0161	0,6614218	0,758612	490,3254	3,353717	0	-446,9855	745,0725	0,5053383	0,8080689	499,7353	3,424005	0	44	-225	786						Untertest4.avi	0	880	547	72	111	-294	676	583	0	Content		-297	675	26715864	3130769740
26732	09:19:38.212	00:00:26.732	1604	98,59584	822,6733	0,660356	0,7588439	490,1187	3,386486	0	-257,1986	753,9981	0,504038	0,8077391	499,7353	3,435107	0	45	-79	788						Untertest4.avi	0	880	547	72	111	38	578	150	0	Content		-151	677	26732489	3130786365
26749	09:19:38.229	00:00:26.749	1605	237,5169	824,606	0,6582581	0,758693	490,5656	3,37337	0	-16,79938	762,8265	0,501918	0,8073366	499,7353	3,360251	0	45	110	794						Untertest4.avi	0	880	547	72	111	38	578	150	0	Content		38	683	26749246	3130803122
26766	09:19:38.246	00:00:26.765	1606	461,2526	780,0938	0,6564873	0,7575355	490,5656	3,366453	0	179,3484	736,3359	0,5000246	0,8067986	499,7353	3,404064	0	45	320	758						Untertest4.avi	0	880	547	72	111	38	578	150	0	Content		248	647	26765862	3130819738
26782	09:19:38.262	00:00:26.782	1607	576,8436	777,2937	0,6557075	0,7573718	492,0145	3,428171	0	337,1028	717,9943	0,4984456	0,8062043	499,7353	3,395726	0	45	457	748						Untertest4.avi	0	880	547	72	111	38	578	150	0	Content		385	637	26782487	3130836363
26799	09:19:38.279	00:00:26.799	1608	-1024	-768	-1	-1	-1	-1	4	489,2167	679,9359	0,4978049	0,8062658	502,2577	3,357928	0	45	489	680						Untertest4.avi	0	880	547	72	111	38	578	150	0	Content		417	569	26799109	3130852985
26816	09:19:38.296	00:00:26.815	1609	-1024	-768	-1	-1	-1	-1	4	-1024	-768	-1	-1	-1	-1	4	45	0	0						Untertest4.avi	0	880	547	72	111	38	578	150	0	Content		-72	-111	26815860	3130869736
26832	09:19:38.312	00:00:26.832	1610	-1024	-768	-1	-1	-1	-1	4	-205,7545	688,5719	0,4952114	0,8058269	502,2577	2,546282	0	45	-206	689						Untertest4.avi	0	880	547	72	111	38	578	150	0	Content		-278	578	26832402	3130886278
26849	09:19:38.329	00:00:26.848	1611	-1024	-768	-1	-1	-1	-1	4	-1024	-768	-1	-1	-1	-1	4	45	0	0						Untertest4.avi	0	880	547	72	111	38	578	150	0	Content		-72	-111	26848901	3130902777
26866	09:19:38.346	00:00:26.865	1612	-277,7553	353,2239	0,6633926	0,7552142	492,0145	3,911933	0	-1024	-768	-1	-1	-1	-1	4	45	-278	353						Untertest4.avi	0	880	547	72	111	38	578	150	0	Content		-350	242	26865651	3130919527
26882	09:19:38.362	00:00:26.882	1613	-1024	-768	-1	-1	-1	-1	4	-1024	-768	-1	-1	-1	-1	4		0	0						Untertest4.avi	0	880	547	72	111				0	Content		-72	-111	26882275	3130936151
26899	09:19:38.379	00:00:26.898	1614	-1024	-768	-1	-1	-1	-1	4	-1024	-768	-1	-1	-1	-1	4		0	0						Untertest4.avi	0	880	547	72	111				0	Content		-72	-111	26898906	3130952782
26916	09:19:38.396	00:00:26.915	1615	-1024	-768	-1	-1	-1	-1	4	-1024	-768	-1	-1	-1	-1	4		0	0						Untertest4.avi	0	880	547	72	111				0	Content		-72	-111	26915574	3130969450
26932	09:19:38.412	00:00:26.932	1616	-1024	-768	-1	-1	-1	-1	4	-1024	-768	-1	-1	-1	-1	4		0	0						Untertest4.avi	0	880	547	72	111				0	Content		-72	-111	26932239	3130986115
26949	09:19:38.429	00:00:26.948	1617	-1024	-768	-1	-1	-1	-1	4	-1024	-768	-1	-1	-1	-1	4		0	0						Untertest4.avi	0	880	547	72	111				0	Content		-72	-111	26948906	3131002782
26966	09:19:38.446	00:00:26.965	1618	-1024	-768	-1	-1	-1	-1	4	-1024	-768	-1	-1	-1	-1	4		0	0						Untertest4.avi	0	880	547	72	111				0	Content		-72	-111	26965570	3131019446
26982	09:19:38.462	00:00:26.982	1619	-1024	-768	-1	-1	-1	-1	4	-1024	-768	-1	-1	-1	-1	4		0	0						Untertest4.avi	0	880	547	72	111				0	Content		-72	-111	26982238	3131036114
26999	09:19:38.479	00:00:26.998	1620	-1024	-768	-1	-1	-1	-1	4	-1024	-768	-1	-1	-1	-1	4		0	0						Untertest4.avi	0	880	547	72	111				0	Content		-72	-111	26998906	3131052782
27016	09:19:38.496	00:00:27.015	1621	-1024	-768	-1	-1	-1	-1	4	-1024	-768	-1	-1	-1	-1	4		0	0						Untertest4.avi	0	880	547	72	111				0	Content		-72	-111	27015575	3131069451
27032	09:19:38.512	00:00:27.032	1622	-1024	-768	-1	-1	-1	-1	4	-1024	-768	-1	-1	-1	-1	4		0	0						Untertest4.avi	0	880	547	72	111				0	Content		-72	-111	27032243	3131086119
27049	09:19:38.529	00:00:27.048	1623	-1024	-768	-1	-1	-1	-1	4	-1024	-768	-1	-1	-1	-1	4		0	0						Untertest4.avi	0	880	547	72	111				0	Content		-72	-111	27048911	3131102787
27066	09:19:38.546	00:00:27.065	1624	-1024	-768	-1	-1	-1	-1	4	-1024	-768	-1	-1	-1	-1	4		0	0						Untertest4.avi	0	880	547	72	111				0	Content		-72	-111	27065659	3131119535
27082	09:19:38.562	00:00:27.082	1625	-1024	-768	-1	-1	-1	-1	4	-1024	-768	-1	-1	-1	-1	4		0	0						Untertest4.avi	0	880	547	72	111				0	Content		-72	-111	27082327	3131136203
27099	09:19:38.579	00:00:27.098	1626	-1024	-768	-1	-1	-1	-1	4	-1024	-768	-1	-1	-1	-1	4		0	0						Untertest4.avi	0	880	547	72	111				0	Content		-72	-111	27098994	3131152870
27116	09:19:38.596	00:00:27.115	1627	-1024	-768	-1	-1	-1	-1	4	-1024	-768	-1	-1	-1	-1	4		0	0						Untertest4.avi	0	880	547	72	111				0	Content		-72	-111	27115632	3131169508
27132	09:19:38.612	00:00:27.132	1628	-1024	-768	-1	-1	-1	-1	4	-1024	-768	-1	-1	-1	-1	4		0	0						Untertest4.avi	0	880	547	72	111				0	Content		-72	-111	27132300	3131186176
27149	09:19:38.629	00:00:27.149	1629	-1024	-768	-1	-1	-1	-1	4	-1024	-768	-1	-1	-1	-1	4		0	0						Untertest4.avi	0	880	547	72	111				0	Content		-72	-111	27149017	3131202893
27166	09:19:38.646	00:00:27.165	1630	-1024	-768	-1	-1	-1	-1	4	-1024	-768	-1	-1	-1	-1	4		0	0						Untertest4.avi	0	880	547	72	111				0	Content		-72	-111	27165643	3131219519
27182	09:19:38.662	00:00:27.182	1631	-1024	-768	-1	-1	-1	-1	4	-1024	-768	-1	-1	-1	-1	4		0	0						Untertest4.avi	0	880	547	72	111				0	Content		-72	-111	27182311	3131236187
27199	09:19:38.679	00:00:27.198	1632	-1024	-768	-1	-1	-1	-1	4	-1024	-768	-1	-1	-1	-1	4		0	0						Untertest4.avi	0	880	547	72	111				0	Content		-72	-111	27198915	3131252791
27216	09:19:38.696	00:00:27.215	1633	-1024	-768	-1	-1	-1	-1	4	-1024	-768	-1	-1	-1	-1	4		0	0						Untertest4.avi	0	880	547	72	111				0	Content		-72	-111	27215583	3131269459
27232	09:19:38.712	00:00:27.232	1634	-1024	-768	-1	-1	-1	-1	4	-1024	-768	-1	-1	-1	-1	4		0	0						Untertest4.avi	0	880	547	72	111				0	Content		-72	-111	27232299	3131286175
27249	09:19:38.729	00:00:27.248	1635	-1024	-768	-1	-1	-1	-1	4	-1024	-768	-1	-1	-1	-1	4		0	0						Untertest4.avi	0	880	547	72	111				0	Content		-72	-111	27248967	3131302843
27265	09:19:38.745	00:00:27.265	1636	-1024	-768	-1	-1	-1	-1	4	-1024	-768	-1	-1	-1	-1	4		0	0						Untertest4.avi	0	880	547	72	111				0	Content		-72	-111	27265302	3131319178
27282	09:19:38.762	00:00:27.281	1637	-1024	-768	-1	-1	-1	-1	4	-1024	-768	-1	-1	-1	-1	4		0	0						Untertest4.avi	0	880	547	72	111				0	Content		-72	-111	27281970	3131335846
27298	09:19:38.778	00:00:27.298	1638	-1024	-768	-1	-1	-1	-1	4	436,1194	658,3923	0,4711578	0,8030273	410,2928	2,937543	0	46	436	658						Untertest4.avi	0	880	547	72	111	358	545	83	0	Content		364	547	27298385	3131352261
27316	09:19:38.796	00:00:27.315	1639	-1024	-768	-1	-1	-1	-1	4	-1024	-768	-1	-1	-1	-1	4	46	0	0						Untertest4.avi	0	880	547	72	111	358	545	83	0	Content		-72	-111	27315635	3131369511
27332	09:19:38.812	00:00:27.332	1640	-1024	-768	-1	-1	-1	-1	4	430,8854	657,0892	0,4713926	0,8032969	411,4218	2,918967	0	46	431	657						Untertest4.avi	0	880	547	72	111	358	545	83	0	Content		359	546	27332383	3131386259
27349	09:19:38.829	00:00:27.348	1641	-1024	-768	-1	-1	-1	-1	4	424,8078	655,1373	0,4715183	0,8034143	411,8739	2,921057	0	46	425	655						Untertest4.avi	0	880	547	72	111	358	545	83	0	Content		353	544	27348509	3131402385
27365	09:19:38.845	00:00:27.365	1642	-1024	-768	-1	-1	-1	-1	4	-1024	-768	-1	-1	-1	-1	4	46	0	0						Untertest4.avi	0	880	547	72	111	358	545	83	0	Content		-72	-111	27365131	3131419007
27382	09:19:38.862	00:00:27.381	1643	-1024	-768	-1	-1	-1	-1	4	430,0381	652,0183	0,4721569	0,8036121	413,7584	2,896075	0	47	430	652						Untertest4.avi	0	880	547	72	111	446	575	117	0	Content		358	541	27381881	3131435757
27399	09:19:38.879	00:00:27.399	1644	621,764	722,3927	0,62018	0,7534851	400,3534	2,86756	0	416,1996	653,8511	0,4725769	0,8035153	414,9518	2,972365	0	47	519	688						Untertest4.avi	0	880	547	72	111	446	575	117	0	Content		447	577	27399129	3131453005
27416	09:19:38.896	00:00:27.415	1645	-1024	-768	-1	-1	-1	-1	4	-1024	-768	-1	-1	-1	-1	4	47	0	0						Untertest4.avi	0	880	547	72	111	446	575	117	0	Content		-72	-111	27415751	3131469627
27432	09:19:38.912	00:00:27.432	1646	617,1516	721,6944	0,6192969	0,7533158	397,7242	2,82337	0	425,7167	649,964	0,4739348	0,8032331	419,333	2,936705	0	47	521	686						Untertest4.avi	0	880	547	72	111	446	575	117	0	Content		449	575	27432259	3131486135
27448	09:19:38.928	00:00:27.448	1647	617,1516	721,6944	0,6173248	0,7534193	392,3965	2,82337	0	418,97	650,9375	0,4735271	0,8029454	417,954	2,951653	0	47	518	686						Untertest4.avi	0	880	547	72	111	446	575	117	0	Content		446	575	27448496	3131502372
27465	09:19:38.945	00:00:27.465	1648	-1024	-768	-1	-1	-1	-1	4	-1024	-768	-1	-1	-1	-1	4	47	0	0						Untertest4.avi	0	880	547	72	111	446	575	117	0	Content		-72	-111	27465255	3131519131
27482	09:19:38.962	00:00:27.481	1649	477,2101	684,207	0,6285284	0,7525012	416,6065	2,992352	0	252,9713	618,1269	0,4836191	0,8021459	445,8914	3,143344	0	47	365	651						Untertest4.avi	0	880	547	72	111	446	575	117	0	Content		293	540	27481864	3131535740
27499	09:19:38.979	00:00:27.498	1650	-1024	-768	-1	-1	-1	-1	4	-1024	-768	-1	-1	-1	-1	4	48	0	0						Untertest4.avi	0	880	547	72	111	71	537	233	0	Content		-72	-111	27498612	3131552488
27515	09:19:38.995	00:00:27.515	1651	287,6299	682,4904	0,6360974	0,7514393	430,901	3,11396	0	25,48008	611,8522	0,4862205	0,8017496	444,2635	3,143999	0	48	157	647						Untertest4.avi	0	880	547	72	111	71	537	233	0	Content		85	536	27515248	3131569124
27532	09:19:39.012	00:00:27.531	1652	-1024	-768	-1	-1	-1	-1	4	-1024	-768	-1	-1	-1	-1	4	48	0	0						Untertest4.avi	0	880	547	72	111	71	537	233	0	Content		-72	-111	27531860	3131585736
27549	09:19:39.029	00:00:27.548	1653	-1024	-768	-1	-1	-1	-1	4	-1024	-768	-1	-1	-1	-1	4	48	0	0						Untertest4.avi	0	880	547	72	111	71	537	233	0	Content		-72	-111	27548517	3131602393
27565	09:19:39.045	00:00:27.565	1654	-1024	-768	-1	-1	-1	-1	4	-1024	-768	-1	-1	-1	-1	4	48	0	0						Untertest4.avi	0	880	547	72	111	71	537	233	0	Content		-72	-111	27565184	3131619060
27582	09:19:39.062	00:00:27.581	1655	286,3611	671,2844	0,6359005	0,7506735	431,4062	3,145219	0	7,283362	598,3264	0,4858669	0,8015178	445,7341	3,12395	0	48	147	635						Untertest4.avi	0	880	547	72	111	71	537	233	0	Content		75	524	27581933	3131635809
27599	09:19:39.079	00:00:27.598	1656	290,4602	692,9991	0,6358653	0,7507422	431,4691	3,031197	0	-0,8566945	607,7772	0,484419	0,8014136	441,3406	3,113168	0	48	145	650						Untertest4.avi	0	880	547	72	111	71	537	233	0	Content		73	539	27598558	3131652434
27615	09:19:39.095	00:00:27.615	1657	298,5072	679,6038	0,6354965	0,7507915	430,683	3,080751	0	6,876683	602,6747	0,4853108	0,8016483	445,2029	3,10463	0	48	153	641						Untertest4.avi	0	880	547	72	111	71	537	233	0	Content		81	530	27615184	3131669060
27632	09:19:39.112	00:00:27.631	1658	276,893	682,3487	0,6364516	0,7507235	434,0131	3,110003	0	-0,8220891	613,3979	0,4850495	0,801585	444,8911	3,173408	0	48	138	648						Untertest4.avi	0	880	547	72	111	71	537	233	0	Content		66	537	27631807	3131685683
27649	09:19:39.129	00:00:27.648	1659	289,0496	691,7526	0,6338816	0,7508011	427,1758	3,054194	0	-3,4522	608,0738	0,4849139	0,8017865	444,8046	3,133181	0	48	143	650						Untertest4.avi	0	880	547	72	111	71	537	233	0	Content		71	539	27648557	3131702433
27665	09:19:39.145	00:00:27.665	1660	276,401	679,3936	0,6352904	0,7508774	431,3449	3,117104	0	5,84213	609,5604	0,4845825	0,8018875	444,1131	3,093666	0	48	141	644						Untertest4.avi	0	880	547	72	111	71	537	233	0	Content		69	533	27665182	3131719058
27682	09:19:39.162	00:00:27.681	1661	269,7161	687,4304	0,6355587	0,7509975	432,2127	3,085301	0	-8,882041	606,975	0,4847463	0,8020066	445,1089	3,092402	0	48	130	647						Untertest4.avi	0	880	547	72	111	71	537	233	0	Content		58	536	27681806	3131735682
27699	09:19:39.179	00:00:27.698	1662	271,6273	693,0372	0,6335395	0,7511365	426,6417	3,04363	0	-2,2248	604,1161	0,4855084	0,802129	448,0444	3,132781	0	48	135	649						Untertest4.avi	0	880	547	72	111	71	537	233	0	Content		63	538	27698556	3131752432
27715	09:19:39.195	00:00:27.715	1663	231,8082	698,5627	0,6346598	0,7515653	429,1807	3,093673	0	-30,72267	615,7195	0,4841104	0,8025705	441,3516	3,143728	0	48	101	657						Untertest4.avi	0	880	547	72	111	71	537	233	0	Content		29	546	27715179	3131769055
27732	09:19:39.212	00:00:27.731	1664	180,428	692,3602	0,6402466	0,7520993	441,7708	3,140294	0	-111,9996	634,9706	0,4857362	0,8032423	442,2144	3,136244	0	49	34	664						Untertest4.avi	0	880	547	72	111	-121	572	316	0	Content		-38	553	27731806	3131785682
27748	09:19:39.228	00:00:27.748	1665	122,4196	710,538	0,6370693	0,7528573	430,9712	3,112542	0	-176,3334	642,3929	0,4873269	0,8039364	444,7374	3,172929	0	49	-27	676						Untertest4.avi	0	880	547	72	111	-121	572	316	0	Content		-99	565	27748430	3131802306
27765	09:19:39.245	00:00:27.765	1666	126,9108	713,4646	0,6378651	0,7532654	432,1656	3,06181	0	-196,0203	646,7737	0,4874969	0,8043183	445,0045	3,16698	0	49	-35	680						Untertest4.avi	0	880	547	72	111	-121	572	316	0	Content		-107	569	27765056	3131818932
27782	09:19:39.262	00:00:27.781	1667	102,9497	716,6255	0,6379528	0,7533309	432,5714	3,096536	0	-195,0784	640,3816	0,488184	0,8044897	447,5969	3,175453	0	49	-46	679						Untertest4.avi	0	880	547	72	111	-121	572	316	0	Content		-118	568	27781806	3131835682
27798	09:19:39.278	00:00:27.798	1668	109,8105	712,6215	0,6375282	0,7533982	431,2243	3,087435	0	-192,0987	645,5421	0,4876382	0,8047482	445,4946	3,141346	0	49	-41	679						Untertest4.avi	0	880	547	72	111	-121	572	316	0	Content		-113	568	27798430	3131852306
27815	09:19:39.295	00:00:27.815	1669	120,4591	718,2838	0,6376421	0,7534319	431,5191	3,034923	0	-189,4022	646,0467	0,4868778	0,8048845	442,8575	3,099805	0	49	-34	682						Untertest4.avi	0	880	547	72	111	-121	572	316	0	Content		-106	571	27815055	3131868931
27832	09:19:39.312	00:00:27.831	1670	103,6205	713,4485	0,6376722	0,7534327	431,6541	3,064218	0	-198,4295	642,514	0,4871807	0,8049704	444,3457	3,182182	0	49	-47	678						Untertest4.avi	0	880	547	72	111	-121	572	316	0	Content		-119	567	27831805	3131885681
27848	09:19:39.328	00:00:27.848	1671	112,9306	720,5638	0,6373949	0,7534127	431,0878	2,956197	0	-208,5589	646,8145	0,4868963	0,8050871	443,5458	3,107437	0	49	-48	684						Untertest4.avi	0	880	547	72	111	-121	572	316	0	Content		-120	573	27848429	3131902305
27865	09:19:39.345	00:00:27.865	1672	85,5018	718,0486	0,6378937	0,7533491	432,5535	3,087559	0	-200,262	643,7055	0,4869224	0,8051733	443,9614	3,11782	0	49	-57	681						Untertest4.avi	0	880	547	72	111	-121	572	316	0	Content		-129	570	27865053	3131918929
27882	09:19:39.362	00:00:27.881	1673	103,9759	713,082	0,6379017	0,753198	432,9822	3,004539	0	-208,0468	638,7457	0,4865799	0,8052092	443,062	3,092261	0	49	-52	676						Untertest4.avi	0	880	547	72	111	-121	572	316	0	Content		-124	565	27881677	3131935553
27898	09:19:39.378	00:00:27.898	1674	96,40274	719,575	0,6375701	0,7530786	432,3109	3,005888	0	-204,8864	654,0552	0,4869364	0,8051869	444,7942	3,135391	0	49	-54	687						Untertest4.avi	0	880	547	72	111	-121	572	316	0	Content		-126	576	27898426	3131952302
27915	09:19:39.395	00:00:27.915	1675	101,1621	720,4807	0,6370171	0,7529675	430,8423	2,966997	0	-209,1201	652,0822	0,4867906	0,8050957	444,5084	3,098611	0	49	-54	686						Untertest4.avi	0	880	547	72	111	-121	572	316	0	Content		-126	575	27915051	3131968927
27932	09:19:39.412	00:00:27.931	1676	94,02275	723,4947	0,6383846	0,7528773	434,824	2,97242	0	-192,0951	650,584	0,4867532	0,8050083	444,6055	3,043742	0	49	-49	687						Untertest4.avi	0	880	547	72	111	-121	572	316	0	Content		-121	576	27931679	3131985555
27948	09:19:39.428	00:00:27.948	1677	99,60715	718,4587	0,6384128	0,7528546	434,9153	2,981397	0	-205,4715	644,4002	0,4866016	0,8049564	444,1345	3,054367	0	49	-53	681						Untertest4.avi	0	880	547	72	111	-121	572	316	0	Content		-125	570	27948303	3132002179
27965	09:19:39.445	00:00:27.965	1678	108,8815	721,8477	0,6369395	0,7529234	430,7025	2,979284	0	-207,8927	652,1439	0,4865091	0,8049694	443,848	3,054704	0	49	-50	687						Untertest4.avi	0	880	547	72	111	-121	572	316	0	Content		-122	576	27965057	3132018933
27982	09:19:39.462	00:00:27.981	1679	98,91624	714,5756	0,6370476	0,7529381	431,0141	2,950584	0	-209,3909	654,3134	0,4865455	0,8049484	444,051	3,085666	0	49	-55	684						Untertest4.avi	0	880	547	72	111	-121	572	316	0	Content		-127	573	27981677	3132035553
27998	09:19:39.478	00:00:27.998	1680	85,30879	721,509	0,6385404	0,7528652	435,2805	3,020009	0	-210,889	653,4681	0,4865022	0,8049097	444,0161	3,094557	0	49	-63	687						Untertest4.avi	0	880	547	72	111	-121	572	316	0	Content		-135	576	27998303	3132052179
28015	09:19:39.495	00:00:28.015	1681	102,1428	716,8566	0,6397561	0,7528487	438,5991	3,010992	0	-194,5432	650,1689	0,4867009	0,8048283	444,9382	3,109261	0	49	-46	684						Untertest4.avi	0	880	547	72	111	-121	572	316	0	Content		-118	573	28015052	3132068928
28032	09:19:39.512	00:00:28.031	1682	84,0884	731,4832	0,6397871	0,753252	438,5991	2,965408	0	-237,6907	663,8779	0,487041	0,8052674	444,9382	3,032579	0	49	-77	698						Untertest4.avi	0	880	547	72	111	-121	572	316	0	Content		-149	587	28031677	3132085553
28048	09:19:39.528	00:00:28.048	1683	50,19305	761,7295	0,6401743	0,754314	438,5991	2,956182	0	-292,4266	696,8135	0,4877865	0,8060707	444,9382	3,053228	0	50	-121	729						Untertest4.avi	0	880	547	72	111	-219	649	466	0	Content		-193	618	28048299	3132102175
28065	09:19:39.545	00:00:28.064	1684	39,19838	791,0093	0,6385983	0,7549453	434,3118	2,914284	0	-311,7747	717,3517	0,4881719	0,8065559	445,4271	3,000703	0	50	-136	754						Untertest4.avi	0	880	547	72	111	-219	649	466	0	Content		-208	643	28064924	3132118800
28082	09:19:39.562	00:00:28.081	1685	41,39687	796,2988	0,6387634	0,7550787	434,3118	2,901779	0	-331,1284	719,6663	0,4880656	0,8065314	445,4271	2,971438	0	50	-145	758						Untertest4.avi	0	880	547	72	111	-219	649	466	0	Content		-217	647	28081674	3132135550
28098	09:19:39.578	00:00:28.098	1686	35,83235	793,298	0,6386161	0,7549134	434,3118	2,939167	0	-319,8416	718,1544	0,4880228	0,8064803	445,4271	3,004591	0	50	-142	756						Untertest4.avi	0	880	547	72	111	-219	649	466	0	Content		-214	645	28098299	3132152175
28115	09:19:39.595	00:00:28.114	1687	35,44316	795,8242	0,6389578	0,7549511	435,4204	2,913673	0	-327,5634	726,5492	0,4875067	0,8065646	443,6464	2,993565	0	50	-146	761						Untertest4.avi	0	880	547	72	111	-219	649	466	0	Content		-218	650	28114922	3132168798
28132	09:19:39.612	00:00:28.131	1688	-1024	-768	-1	-1	-1	-1	4	-321,9561	726,8548	0,4877051	0,8065547	444,7791	3,034204	0	50	-322	727						Untertest4.avi	0	880	547	72	111	-219	649	466	0	Content		-394	616	28131673	3132185549
28148	09:19:39.628	00:00:28.148	1689	47,73128	797,0029	0,6387028	0,7549319	434,793	2,87079	0	-334,1411	724,1054	0,4876106	0,8065314	444,7791	3,030017	0	50	-143	761						Untertest4.avi	0	880	547	72	111	-219	649	466	0	Content		-215	650	28148299	3132202175
28165	09:19:39.645	00:00:28.164	1690	34,9943	793,7212	0,638651	0,7549002	434,793	2,97306	0	-338,2894	723,9252	0,4875009	0,8065535	444,7791	3,000027	0	50	-152	759						Untertest4.avi	0	880	547	72	111	-219	649	466	0	Content		-224	648	28164924	3132218800
28182	09:19:39.662	00:00:28.181	1691	34,9943	793,7212	0,6366949	0,7548537	429,737	2,97306	0	-339,4258	723,745	0,4877594	0,8066851	445,7876	3,019839	0	50	-152	759						Untertest4.avi	0	880	547	72	111	-219	649	466	0	Content		-224	648	28181546	3132235422
28198	09:19:39.678	00:00:28.198	1692	40,5513	793,9744	0,6366581	0,7549037	429,737	2,874713	0	-328,4652	719,8032	0,4876548	0,8066375	445,7877	3,00404	0	50	-144	757						Untertest4.avi	0	880	547	72	111	-219	649	466	0	Content		-216	646	28198295	3132252171
28215	09:19:39.695	00:00:28.214	1693	36,02604	796,8831	0,6366405	0,7549425	429,737	2,920298	0	-319,748	714,7813	0,4877129	0,8068292	445,7877	3,055725	0	50	-142	756						Untertest4.avi	0	880	547	72	111	-219	649	466	0	Content		-214	645	28214920	3132268796
28232	09:19:39.712	00:00:28.231	1694	37,33613	799,3478	0,6379125	0,7549644	433,2903	2,948882	0	-331,7253	728,5365	0,4875207	0,8068116	445,3861	3,050888	0	50	-147	764						Untertest4.avi	0	880	547	72	111	-219	649	466	0	Content		-219	653	28231543	3132285419
28248	09:19:39.728	00:00:28.248	1695	25,27005	798,1534	0,63789	0,755006	433,2903	2,939677	0	-326,3198	720,6543	0,4875265	0,8069273	445,386	3,031795	0	50	-151	759						Untertest4.avi	0	880	547	72	111	-219	649	466	0	Content		-223	648	28248169	3132302045
28265	09:19:39.745	00:00:28.264	1696	35,01208	791,1557	0,6380209	0,7552292	433,2903	2,956074	0	-317,2026	725,3889	0,4875108	0,8070126	445,386	3,021228	0	50	-141	758						Untertest4.avi	0	880	547	72	111	-219	649	466	0	Content		-213	647	28264795	3132318671
28282	09:19:39.762	00:00:28.281	1697	9,208628	798,7621	0,6413159	0,7552674	442,2971	3,094486	0	-321,6278	721,7123	0,4878809	0,8071955	446,4719	3,01066	0	50	-156	760						Untertest4.avi	0	880	547	72	111	-219	649	466	0	Content		-228	649	28281544	3132335420
28298	09:19:39.778	00:00:28.298	1698	41,19954	796,7303	0,6414385	0,7554209	442,2971	3,027421	0	-333,1991	727,1407	0,4878616	0,8072176	446,4719	3,069854	0	50	-146	762						Untertest4.avi	0	880	547	72	111	-219	649	466	0	Content		-218	651	28298168	3132352044
28315	09:19:39.795	00:00:28.314	1699	49,80143	799,2083	0,6414804	0,7554919	442,2971	2,981294	0	-332,6028	726,5654	0,4879044	0,8072578	446,4719	3,067436	0	50	-141	763						Untertest4.avi	0	880	547	72	111	-219	649	466	0	Content		-213	652	28314792	3132368668
28331	09:19:39.811	00:00:28.331	1700	44,09753	788,3289	0,638119	0,7556585	432,8408	2,993561	0	-338,3032	728,3774	0,487655	0,8072826	445,3035	3,027483	0	50	-147	758						Untertest4.avi	0	880	547	72	111	-219	649	466	0	Content		-219	647	28331415	3132385291
28348	09:19:39.828	00:00:28.348	1701	14,35905	796,0957	0,6380459	0,7555822	432,8408	3,008773	0	-320,0336	725,7002	0,4876876	0,8072401	445,3035	3,07217	0	50	-153	761						Untertest4.avi	0	880	547	72	111	-219	649	466	0	Content		-225	650	28348164	3132402040
28365	09:19:39.845	00:00:28.364	1702	25,63502	802,7915	0,6380603	0,7556194	432,8408	3,011369	0	-335,2791	727,8927	0,4877243	0,80721	445,3035	3,069873	0	50	-155	765						Untertest4.avi	0	880	547	72	111	-219	649	466	0	Content		-227	654	28364789	3132418665
28382	09:19:39.862	00:00:28.381	1703	22,0923	796,3364	0,6384593	0,7556327	433,7952	3,017773	0	-344,7697	734,0789	0,4875851	0,8070914	444,6131	3,046543	0	50	-161	765						Untertest4.avi	0	880	547	72	111	-219	649	466	0	Content		-233	654	28381541	3132435417
28398	09:19:39.878	00:00:28.398	1704	43,83614	796,58	0,6386172	0,755716	433,7952	2,982197	0	-336,6793	718,8914	0,4876169	0,8071048	444,6131	3,09613	0	50	-146	758						Untertest4.avi	0	880	547	72	111	-219	649	466	0	Content		-218	647	28398040	3132451916
28415	09:19:39.895	00:00:28.414	1705	18,87415	804,2274	0,6385418	0,7555029	433,7952	3,020605	0	-331,8729	721,9886	0,4876475	0,8069712	444,6131	3,098	0	50	-156	763						Untertest4.avi	0	880	547	72	111	-219	649	466	0	Content		-228	652	28414787	3132468663
28431	09:19:39.911	00:00:28.431	1706	30,08521	807,7429	0,6421612	0,755366	443,4298	3,113972	0	-329,9302	727,8962	0,4879023	0,8068378	445,4359	3,098567	0	50	-150	768						Untertest4.avi	0	880	547	72	111	-219	649	466	0	Content		-222	657	28431413	3132485289
28448	09:19:39.928	00:00:28.448	1707	53,8877	797,653	0,6422883	0,755376	443,4298	3,029024	0	-327,882	719,1417	0,4879281	0,8068019	445,4359	3,067967	0	50	-137	758						Untertest4.avi	0	880	547	72	111	-219	649	466	0	Content		-209	647	28448038	3132501914
28465	09:19:39.945	00:00:28.464	1708	23,15882	798,8707	0,6422805	0,7553414	443,4298	3,080572	0	-329,5432	730,1343	0,4879025	0,8066452	445,4359	3,069229	0	50	-153	765						Untertest4.avi	0	880	547	72	111	-219	649	466	0	Content		-225	654	28464786	3132518662
28481	09:19:39.961	00:00:28.481	1709	35,07203	800,0884	0,6419595	0,7553683	442,8446	3,041122	0	-349,3954	735,8051	0,4878078	0,8067204	445,069	3,107034	0	50	-157	768						Untertest4.avi	0	880	547	72	111	-219	649	466	0	Content		-229	657	28481411	3132535287
28498	09:19:39.978	00:00:28.498	1710	24,95881	802,9127	0,641938	0,755437	442,8446	3,078397	0	-332,4001	723,9698	0,4878421	0,8069013	445,069	3,092649	0	50	-154	763						Untertest4.avi	0	880	547	72	111	-219	649	466	0	Content		-226	652	28498035	3132551911
28515	09:19:39.995	00:00:28.514	1711	13,14794	816,347	0,6419936	0,7558938	442,8446	3,017108	0	-359,7641	741,4589	0,4881321	0,8072296	445,069	3,056266	0	51	-173	779						Untertest4.avi	0	880	547	72	111	-260	687	733	0	Content		-245	668	28514660	3132568536
28531	09:19:40.011	00:00:28.531	1712	12,63561	819,6362	0,6382821	0,7564441	432,855	3,009331	0	-358,8989	763,4562	0,4881809	0,807598	444,8705	3,128808	0	51	-173	792						Untertest4.avi	0	880	547	72	111	-260	687	733	0	Content		-245	681	28531409	3132585285
28548	09:19:40.028	00:00:28.548	1713	2,817549	824,0565	0,638236	0,7565799	432,855	3,006655	0	-392,2208	764,0135	0,4881543	0,8077741	444,8705	3,071573	0	51	-195	794						Untertest4.avi	0	880	547	72	111	-260	687	733	0	Content		-267	683	28548032	3132601908
28565	09:19:40.045	00:00:28.564	1714	35,52968	841,1414	0,6382323	0,7566524	432,855	2,900893	0	-383,6839	762,3897	0,488133	0,8077722	444,8705	3,077795	0	51	-174	802						Untertest4.avi	0	880	547	72	111	-260	687	733	0	Content		-246	691	28564658	3132618534
28581	09:19:40.061	00:00:28.581	1715	2,962375	821,9835	0,6384267	0,756796	433,3721	3,068919	0	-384,779	761,2179	0,488037	0,8077216	444,5409	3,090371	0	51	-191	792						Untertest4.avi	0	880	547	72	111	-260	687	733	0	Content		-263	681	28581283	3132635159
28598	09:19:40.078	00:00:28.597	1716	16,34638	836,8445	0,6384879	0,7568213	433,3721	2,9758	0	-391,6869	767,6937	0,4880069	0,8077687	444,5409	3,083731	0	51	-188	802						Untertest4.avi	0	880	547	72	111	-260	687	733	0	Content		-260	691	28597904	3132651780
28615	09:19:40.095	00:00:28.614	1717	36,647	841,0542	0,6384827	0,7568545	433,3721	2,964678	0	-390,9649	756,983	0,4879809	0,8077483	444,5409	3,069974	0	51	-177	799						Untertest4.avi	0	880	547	72	111	-260	687	733	0	Content		-249	688	28614655	3132668531
28631	09:19:40.111	00:00:28.631	1718	9,108924	836,757	0,6381582	0,7568278	432,774	3,028387	0	-376,2588	766,0487	0,4874018	0,8076411	442,5643	3,069523	0	51	-184	801						Untertest4.avi	0	880	547	72	111	-260	687	733	0	Content		-256	690	28631281	3132685157
28648	09:19:40.128	00:00:28.647	1719	23,40194	824,4593	0,6382329	0,7567748	432,774	2,962602	0	-376,1924	754,4473	0,487407	0,8076332	442,5643	3,084095	0	51	-176	789						Untertest4.avi	0	880	547	72	111	-260	687	733	0	Content		-248	678	28647904	3132701780
28665	09:19:40.145	00:00:28.664	1720	2,410927	840,4445	0,638102	0,7566131	432,774	3,01723	0	-380,4559	761,6129	0,4873899	0,8075483	442,5643	3,017175	0	51	-189	801						Untertest4.avi	0	880	547	72	111	-260	687	733	0	Content		-261	690	28664653	3132718529
28681	09:19:40.161	00:00:28.681	1721	9,988712	824,7947	0,6382006	0,756534	432,9276	3,065101	0	-377,6028	768,7543	0,4882498	0,8073131	445,7307	3,084089	0	51	-184	797						Untertest4.avi	0	880	547	72	111	-260	687	733	0	Content		-256	686	28681276	3132735152
28698	09:19:40.178	00:00:28.697	1722	9,647758	826,6189	0,6383138	0,7565384	432,9276	2,992776	0	-386,7244	760,9883	0,4882765	0,8071047	445,7307	3,100204	0	51	-189	794						Untertest4.avi	0	880	547	72	111	-260	687	733	0	Content		-261	683	28697900	3132751776
28715	09:19:40.195	00:00:28.714	1723	32,6147	839,1931	0,6383319	0,756485	432,9276	2,943428	0	-376,9455	759,0837	0,4882862	0,807023	445,7307	3,113451	0	51	-172	799						Untertest4.avi	0	880	547	72	111	-260	687	733	0	Content		-244	688	28714650	3132768526
28731	09:19:40.211	00:00:28.731	1724	38,83534	831,7198	0,6382411	0,7564328	432,88	2,943132	0	-386,1902	762,6278	0,487513	0,8070064	442,9149	3,064858	0	51	-174	797						Untertest4.avi	0	880	547	72	111	-260	687	733	0	Content		-246	686	28731274	3132785150
28748	09:19:40.228	00:00:28.747	1725	25,9535	824,7541	0,6383839	0,7565269	432,88	2,958616	0	-370,2752	753,7571	0,4875295	0,8069639	442,9149	3,071548	0	51	-172	789						Untertest4.avi	0	880	547	72	111	-260	687	733	0	Content		-244	678	28747899	3132801775
28765	09:19:40.245	00:00:28.764	1726	3,7938	836,7068	0,6384283	0,7565587	432,88	3,061129	0	-384,591	753,6307	0,4875597	0,8069279	442,9149	3,059028	0	51	-190	795						Untertest4.avi	0	880	547	72	111	-260	687	733	0	Content		-262	684	28764525	3132818401
28781	09:19:40.261	00:00:28.781	1727	-1,628923	831,6176	0,6399474	0,7565386	437,07	3,079269	0	-387,6454	769,5231	0,4882788	0,8068698	445,3728	3,085039	0	51	-195	801						Untertest4.avi	0	880	547	72	111	-260	687	733	0	Content		-267	690	28781146	3132835022
28798	09:19:40.278	00:00:28.797	1728	11,09576	841,0349	0,6400712	0,7564816	437,07	3,039922	0	-384,6177	765,3289	0,4883124	0,8068541	445,3728	3,053839	0	51	-187	803						Untertest4.avi	0	880	547	72	111	-260	687	733	0	Content		-259	692	28797897	3132851773
28815	09:19:40.295	00:00:28.814	1729	20,7305	849,0242	0,6400823	0,7564266	437,07	3,004262	0	-387,8517	760,3998	0,4883296	0,80669	445,3728	3,082026	0	51	-184	805						Untertest4.avi	0	880	547	72	111	-260	687	733	0	Content		-256	694	28814524	3132868400
28831	09:19:40.311	00:00:28.831	1730	8,07049	819,8553	0,6373816	0,7565357	429,6141	3,09224	0	-377,8635	765,5961	0,4880656	0,8067649	444,3995	3,127885	0	51	-185	793						Untertest4.avi	0	880	547	72	111	-260	687	733	0	Content		-257	682	28831148	3132885024
28848	09:19:40.328	00:00:28.847	1731	2,303765	834,9896	0,6372631	0,7563942	429,6141	2,994377	0	-382,179	766,4382	0,4880409	0,8066763	444,3995	3,088023	0	51	-190	801						Untertest4.avi	0	880	547	72	111	-260	687	733	0	Content		-262	690	28847773	3132901649
28865	09:19:40.345	00:00:28.864	1732	5,250193	832,3899	0,6372613	0,7563795	429,6141	3,029037	0	-383,8461	760,8126	0,488031	0,8066384	444,3995	3,120002	0	51	-189	797						Untertest4.avi	0	880	547	72	111	-260	687	733	0	Content		-261	686	28864522	3132918398
28881	09:19:40.361	00:00:28.881	1733	2,387853	829,7902	0,6373547	0,7565424	429,5186	3,050624	0	-392,5776	768,27	0,4881356	0,8066972	444,7307	3,096973	0	51	-195	799						Untertest4.avi	0	880	547	72	111	-260	687	733	0	Content		-267	688	28881148	3132935024
28898	09:19:40.378	00:00:28.897	1734	-0,106922	826,3662	0,637274	0,7563959	429,5186	2,960974	0	-383,7041	759,5026	0,4881758	0,8066	444,7307	3,110038	0	51	-192	793						Untertest4.avi	0	880	547	72	111	-260	687	733	0	Content		-264	682	28897772	3132951648
28914	09:19:40.394	00:00:28.914	1735	15,38651	828,0027	0,6374424	0,7565123	429,5186	2,943914	0	-390,9473	766,6353	0,4882184	0,8065711	444,7307	3,067359	0	51	-188	797						Untertest4.avi	0	880	547	72	111	-260	687	733	0	Content		-260	686	28914396	3132968272
28931	09:19:40.411	00:00:28.931	1736	14,39149	814,3057	0,6374514	0,7564566	429,3913	3,047919	0	-387,4461	763,168	0,4878493	0,8066063	443,1332	3,061842	0	51	-187	789						Untertest4.avi	0	880	547	72	111	-260	687	733	0	Content		-259	678	28931146	3132985022
28948	09:19:40.428	00:00:28.947	1737	10,40042	844,0857	0,6373401	0,7562721	429,3913	2,929935	0	-390,7049	756,2787	0,4878452	0,806528	443,1332	3,087465	0	51	-190	800						Untertest4.avi	0	880	547	72	111	-260	687	733	0	Content		-262	689	28947771	3133001647
28964	09:19:40.444	00:00:28.964	1738	-2,280911	834,9948	0,6373967	0,7562368	429,3913	3,026287	0	-388,7757	760,2986	0,4878526	0,8065246	443,1332	3,082525	0	51	-196	798						Untertest4.avi	0	880	547	72	111	-260	687	733	0	Content		-268	687	28964393	3133018269
28981	09:19:40.461	00:00:28.981	1739	20,36847	844,4091	0,642382	0,7561775	442,6786	3,058346	0	-388,4536	756,1423	0,488591	0,8065724	445,6149	3,077585	0	51	-184	800						Untertest4.avi	0	880	547	72	111	-260	687	733	0	Content		-256	689	28981142	3133035018
28998	09:19:40.478	00:00:28.997	1740	15,05548	840,9581	0,6423696	0,7561809	442,6786	2,982592	0	-392,5582	763,8228	0,4885411	0,8065127	445,615	3,066362	0	51	-189	802						Untertest4.avi	0	880	547	72	111	-260	687	733	0	Content		-261	691	28997768	3133051644
29014	09:19:40.494	00:00:29.014	1741	11,90395	843,4462	0,64235	0,7561575	442,6786	2,988818	0	-389,1761	773,6179	0,4885107	0,806513	445,615	3,082175	0	51	-189	809						Untertest4.avi	0	880	547	72	111	-260	687	733	0	Content		-261	698	29014393	3133068269
29031	09:19:40.511	00:00:29.031	1742	-0,852032	830,5342	0,6402649	0,7561449	437,0625	3,091577	0	-390,4814	776,2726	0,4876955	0,8065859	442,6548	3,076749	0	51	-196	803						Untertest4.avi	0	880	547	72	111	-260	687	733	0	Content		-268	692	29031028	3133084904
29048	09:19:40.528	00:00:29.047	1743	7,865708	827,1001	0,6402045	0,756163	437,0625	3,029597	0	-383,7804	762,571	0,4876014	0,8065531	442,6548	3,052695	0	51	-188	795						Untertest4.avi	0	880	547	72	111	-260	687	733	0	Content		-260	684	29047767	3133101643
29064	09:19:40.544	00:00:29.064	1744	7,362432	828,235	0,6401995	0,756157	437,0625	3,010854	0	-375,0913	765,4865	0,4875765	0,8065427	442,6548	3,031363	0	51	-184	797						Untertest4.avi	0	880	547	72	111	-260	687	733	0	Content		-256	686	29064393	3133118269
29081	09:19:40.561	00:00:29.081	1745	-0,3163739	831,8351	0,6404929	0,7561468	437,7519	3,078207	0	-377,4315	766,8326	0,4881824	0,8066447	444,8772	3,051873	0	51	-189	799						Untertest4.avi	0	880	547	72	111	-260	687	733	0	Content		-261	688	29081032	3133134908
29098	09:19:40.578	00:00:29.097	1746	-4,914614	834,0182	0,6404743	0,7561658	437,7519	3,02114	0	-390,2333	759,9799	0,4881581	0,8065751	444,8772	3,066988	0	51	-198	797						Untertest4.avi	0	880	547	72	111	-260	687	733	0	Content		-270	686	29097643	3133151519
29114	09:19:40.594	00:00:29.114	1747	20,38721	843,199	0,6404732	0,7562479	437,7519	2,934976	0	-385,2033	763,8055	0,4881663	0,8066173	444,8772	3,067846	0	51	-182	804						Untertest4.avi	0	880	547	72	111	-260	687	733	0	Content		-254	693	29114266	3133168142
29131	09:19:40.611	00:00:29.131	1748	16,48364	846,7919	0,6391385	0,7563849	433,9117	2,948063	0	-372,2281	762,8845	0,4882058	0,806798	444,9609	3,074268	0	51	-178	805						Untertest4.avi	0	880	547	72	111	-260	687	733	0	Content		-250	694	29131035	3133184911
29148	09:19:40.628	00:00:29.147	1749	4,080497	834,3041	0,6392643	0,7565469	433,9117	2,936425	0	-379,9665	753,7255	0,4882492	0,8069019	444,9609	3,0083	0	51	-188	794						Untertest4.avi	0	880	547	72	111	-260	687	733	0	Content		-260	683	29147638	3133201514
29164	09:19:40.644	00:00:29.164	1750	9,880528	821,6569	0,6393092	0,75662	433,9117	2,941902	0	-386,9005	770,5503	0,4882749	0,8069366	444,9609	3,046485	0	51	-189	796						Untertest4.avi	0	880	547	72	111	-260	687	733	0	Content		-261	685	29164263	3133218139
29181	09:19:40.661	00:00:29.180	1751	3,277549	816,2983	0,6402364	0,7566301	436,5009	2,943154	0	-386,712	772,1091	0,4886383	0,806955	446,2651	3,057216	0	51	-192	794						Untertest4.avi	0	880	547	72	111	-260	687	733	0	Content		-264	683	29180889	3133234765
29198	09:19:40.678	00:00:29.197	1752	3,68074	831,925	0,6403133	0,7566772	436,5009	2,995548	0	-386,3204	768,7681	0,4886425	0,806989	446,265	3,056196	0	51	-191	800						Untertest4.avi	0	880	547	72	111	-260	687	733	0	Content		-263	689	29197638	3133251514
29214	09:19:40.694	00:00:29.214	1753	7,941813	841,1234	0,6402906	0,7566614	436,5009	2,966852	0	-380,2773	760,5309	0,4885948	0,8069941	446,265	3,047497	0	51	-186	801						Untertest4.avi	0	880	547	72	111	-260	687	733	0	Content		-258	690	29214262	3133268138
29231	09:19:40.711	00:00:29.231	1754	-11,37869	834,2419	0,6404862	0,7564804	437,3604	3,088874	0	-372,1531	765,4058	0,4884129	0,8069188	445,9093	3,07375	0	51	-192	800						Untertest4.avi	0	880	547	72	111	-260	687	733	0	Content		-264	689	29231024	3133284900
29248	09:19:40.728	00:00:29.247	1755	45,72172	810,7186	0,6398183	0,7554896	437,3604	2,931158	0	-305,7701	734,4869	0,4878131	0,8060407	445,9093	3,099553	0	52	-130	773						Untertest4.avi	0	880	547	72	111	128	562	100	0	Content		-202	662	29247637	3133301513
29264	09:19:40.744	00:00:29.264	1756	145,1671	738,8936	0,6382672	0,7536683	437,3604	3,020829	0	-171,7824	677,8163	0,486116	0,8040047	445,9093	3,110536	0	52	-13	708						Untertest4.avi	0	880	547	72	111	128	562	100	0	Content		-85	597	29264261	3133318137
29281	09:19:40.761	00:00:29.280	1757	235,9308	697,2704	0,6355919	0,7523493	435,8356	3,078231	0	7,137908	646,2726	0,4841631	0,8027025	446,4997	3,067079	0	52	122	672						Untertest4.avi	0	880	547	72	111	128	562	100	0	Content		50	561	29280885	3133334761
29298	09:19:40.778	00:00:29.297	1758	373,6467	668,6214	0,6338947	0,7521102	435,8356	3,008367	0	181,567	616,8009	0,4822423	0,8022273	446,4996	2,991653	0	52	278	643						Untertest4.avi	0	880	547	72	111	128	562	100	0	Content		206	532	29297508	3133351384
29314	09:19:40.794	00:00:29.314	1759	470,212	660,3204	0,6326272	0,7522942	435,8356	3,004623	0	336,1501	618,1924	0,4807205	0,8023371	446,4996	3,038638	0	52	403	639						Untertest4.avi	0	880	547	72	111	128	562	100	0	Content		331	528	29314131	3133368007
29331	09:19:40.811	00:00:29.330	1760	541,3646	695,0132	0,6159271	0,7530265	394,2922	2,749833	0	428,9297	652,7605	0,4714672	0,8027705	416,9439	2,811283	0	52	485	674						Untertest4.avi	0	880	547	72	111	128	562	100	0	Content		413	563	29330755	3133384631
29348	09:19:40.828	00:00:29.347	1761	-1024	-768	-1	-1	-1	-1	4	-1024	-768	-1	-1	-1	-1	4		0	0						Untertest4.avi	0	880	547	72	111				0	Content		-72	-111	29347505	3133401381
29364	09:19:40.844	00:00:29.364	1762	-1024	-768	-1	-1	-1	-1	4	-1024	-768	-1	-1	-1	-1	4		0	0						Untertest4.avi	0	880	547	72	111				0	Content		-72	-111	29364125	3133418001
29381	09:19:40.861	00:00:29.380	1763	-1024	-768	-1	-1	-1	-1	4	-1024	-768	-1	-1	-1	-1	4		0	0						Untertest4.avi	0	880	547	72	111				0	Content		-72	-111	29380753	3133434629
29397	09:19:40.877	00:00:29.397	1764	-1024	-768	-1	-1	-1	-1	4	-1024	-768	-1	-1	-1	-1	4		0	0						Untertest4.avi	0	880	547	72	111				0	Content		-72	-111	29397376	3133451252
29414	09:19:40.894	00:00:29.414	1765	-1024	-768	-1	-1	-1	-1	4	-1024	-768	-1	-1	-1	-1	4		0	0						Untertest4.avi	0	880	547	72	111				0	Content		-72	-111	29414126	3133468002
29431	09:19:40.911	00:00:29.430	1766	-1024	-768	-1	-1	-1	-1	4	-1024	-768	-1	-1	-1	-1	4		0	0						Untertest4.avi	0	880	547	72	111				0	Content		-72	-111	29430750	3133484626
29447	09:19:40.927	00:00:29.447	1767	-1024	-768	-1	-1	-1	-1	4	-1024	-768	-1	-1	-1	-1	4		0	0						Untertest4.avi	0	880	547	72	111				0	Content		-72	-111	29447373	3133501249
29464	09:19:40.944	00:00:29.464	1768	-1024	-768	-1	-1	-1	-1	4	-1024	-768	-1	-1	-1	-1	4		0	0						Untertest4.avi	0	880	547	72	111				0	Content		-72	-111	29464060	3133517936
29481	09:19:40.961	00:00:29.480	1769	-1024	-768	-1	-1	-1	-1	4	-1024	-768	-1	-1	-1	-1	4		0	0						Untertest4.avi	0	880	547	72	111				0	Content		-72	-111	29480728	3133534604
29497	09:19:40.977	00:00:29.497	1770	-1024	-768	-1	-1	-1	-1	4	-1024	-768	-1	-1	-1	-1	4		0	0						Untertest4.avi	0	880	547	72	111				0	Content		-72	-111	29497370	3133551246
29514	09:19:40.994	00:00:29.513	1771	-1024	-768	-1	-1	-1	-1	4	-1024	-768	-1	-1	-1	-1	4		0	0						Untertest4.avi	0	880	547	72	111				0	Content		-72	-111	29513996	3133567872
29531	09:19:41.011	00:00:29.530	1772	-1024	-768	-1	-1	-1	-1	4	-1024	-768	-1	-1	-1	-1	4		0	0						Untertest4.avi	0	880	547	72	111				0	Content		-72	-111	29530617	3133584493
29547	09:19:41.027	00:00:29.547	1773	-1024	-768	-1	-1	-1	-1	4	-1024	-768	-1	-1	-1	-1	4		0	0						Untertest4.avi	0	880	547	72	111				0	Content		-72	-111	29547001	3133600877
29564	09:19:41.044	00:00:29.564	1774	-1024	-768	-1	-1	-1	-1	4	552,4122	686,1556	0,457087	0,8054578	374,8301	2,62954	0	53	552	686						Untertest4.avi	0	880	547	72	111	445	583	350	0	Content		480	575	29564241	3133618117
29581	09:19:41.061	00:00:29.580	1775	-1024	-768	-1	-1	-1	-1	4	-1024	-768	-1	-1	-1	-1	4	53	0	0						Untertest4.avi	0	880	547	72	111	445	583	350	0	Content		-72	-111	29580992	3133634868
29598	09:19:41.078	00:00:29.597	1776	-1024	-768	-1	-1	-1	-1	4	-1024	-768	-1	-1	-1	-1	4	53	0	0						Untertest4.avi	0	880	547	72	111	445	583	350	0	Content		-72	-111	29597612	3133651488
29614	09:19:41.094	00:00:29.613	1777	-1024	-768	-1	-1	-1	-1	4	540,4275	688,5957	0,455854	0,805721	371,6804	2,585199	0	53	540	689						Untertest4.avi	0	880	547	72	111	445	583	350	0	Content		468	578	29613864	3133667740
29631	09:19:41.111	00:00:29.630	1778	-1024	-768	-1	-1	-1	-1	4	538,9725	684,0996	0,4555799	0,805852	370,8195	2,59457	0	53	539	684						Untertest4.avi	0	880	547	72	111	445	583	350	0	Content		467	573	29630849	3133684725
29647	09:19:41.127	00:00:29.647	1779	-1024	-768	-1	-1	-1	-1	4	-1024	-768	-1	-1	-1	-1	4	53	0	0						Untertest4.avi	0	880	547	72	111	445	583	350	0	Content		-72	-111	29647358	3133701234
29664	09:19:41.144	00:00:29.664	1780	-1024	-768	-1	-1	-1	-1	4	532,2737	689,7416	0,4544149	0,8058514	367,2682	2,530303	0	53	532	690						Untertest4.avi	0	880	547	72	111	445	583	350	0	Content		460	579	29664175	3133718051
29680	09:19:41.160	00:00:29.680	1781	-1024	-768	-1	-1	-1	-1	4	525,1021	693,4078	0,4535287	0,805858	364,5121	2,53968	0	53	525	693						Untertest4.avi	0	880	547	72	111	445	583	350	0	Content		453	582	29680478	3133734354
29697	09:19:41.177	00:00:29.697	1782	-1024	-768	-1	-1	-1	-1	4	516,1406	696,3634	0,4522132	0,8058397	360,4799	2,511049	0	53	516	696						Untertest4.avi	0	880	547	72	111	445	583	350	0	Content		444	585	29697098	3133750974
29714	09:19:41.194	00:00:29.713	1783	-1024	-768	-1	-1	-1	-1	4	515,1557	695,3183	0,4517639	0,8058221	359,0856	2,50676	0	53	515	695						Untertest4.avi	0	880	547	72	111	445	583	350	0	Content		443	584	29713848	3133767724
29731	09:19:41.211	00:00:29.731	1784	-1024	-768	-1	-1	-1	-1	4	520,6899	694,6378	0,451421	0,8058631	358,1312	2,480102	0	53	521	695						Untertest4.avi	0	880	547	72	111	445	583	350	0	Content		449	584	29731039	3133784915
29747	09:19:41.227	00:00:29.747	1785	-1024	-768	-1	-1	-1	-1	4	516,4661	695,5736	0,4513049	0,806004	357,9838	2,520195	0	53	516	696						Untertest4.avi	0	880	547	72	111	445	583	350	0	Content		444	585	29747091	3133800967
29764	09:19:41.244	00:00:29.763	1786	-1024	-768	-1	-1	-1	-1	4	517,3286	692,3805	0,4507311	0,8060734	356,4438	2,485026	0	53	517	692						Untertest4.avi	0	880	547	72	111	445	583	350	0	Content		445	581	29763716	3133817592
29780	09:19:41.260	00:00:29.780	1787	-1024	-768	-1	-1	-1	-1	4	518,1454	693,5146	0,4504572	0,8061123	355,7748	2,465183	0	53	518	694						Untertest4.avi	0	880	547	72	111	445	583	350	0	Content		446	583	29780466	3133834342
29798	09:19:41.278	00:00:29.797	1788	-1024	-768	-1	-1	-1	-1	4	516,3029	689,3552	0,4498668	0,8061523	354,129	2,437395	0	53	516	689						Untertest4.avi	0	880	547	72	111	445	583	350	0	Content		444	578	29797532	3133851408
29814	09:19:41.294	00:00:29.814	1789	-1024	-768	-1	-1	-1	-1	4	516,7059	696,537	0,4489101	0,8061996	351,3326	2,420144	0	53	517	697						Untertest4.avi	0	880	547	72	111	445	583	350	0	Content		445	586	29814156	3133868032
29831	09:19:41.311	00:00:29.830	1790	-1024	-768	-1	-1	-1	-1	4	509,3265	695,3036	0,4487302	0,8062432	350,8369	2,412338	0	53	509	695						Untertest4.avi	0	880	547	72	111	445	583	350	0	Content		437	584	29830916	3133884792
29847	09:19:41.327	00:00:29.846	1791	-1024	-768	-1	-1	-1	-1	4	514,098	702,5522	0,4483204	0,8062563	349,6552	2,387208	0	53	514	703						Untertest4.avi	0	880	547	72	111	445	583	350	0	Content		442	592	29846958	3133900834
29864	09:19:41.344	00:00:29.863	1792	-1024	-768	-1	-1	-1	-1	4	508,6743	695,6613	0,4477268	0,8063566	348,0109	2,353562	0	53	509	696						Untertest4.avi	0	880	547	72	111	445	583	350	0	Content		437	585	29863705	3133917581
29880	09:19:41.360	00:00:29.880	1793	-1024	-768	-1	-1	-1	-1	4	507,1049	694,4909	0,4472244	0,8064893	346,4364	2,357411	0	53	507	694						Untertest4.avi	0	880	547	72	111	445	583	350	0	Content		435	583	29880325	3133934201
29897	09:19:41.377	00:00:29.897	1794	-1024	-768	-1	-1	-1	-1	4	512,3215	702,5381	0,4477181	0,8065804	347,8112	2,355099	0	53	512	703						Untertest4.avi	0	880	547	72	111	445	583	350	0	Content		440	592	29897396	3133951272
29914	09:19:41.394	00:00:29.914	1795	-1024	-768	-1	-1	-1	-1	4	-1024	-768	-1	-1	-1	-1	4		0	0						Untertest4.avi	0	880	547	72	111				0	Content		-72	-111	29914144	3133968020
29931	09:19:41.411	00:00:29.930	1796	-1024	-768	-1	-1	-1	-1	4	-1024	-768	-1	-1	-1	-1	4		0	0						Untertest4.avi	0	880	547	72	111				0	Content		-72	-111	29930768	3133984644
29947	09:19:41.427	00:00:29.946	1797	-1024	-768	-1	-1	-1	-1	4	-1024	-768	-1	-1	-1	-1	4		0	0						Untertest4.avi	0	880	547	72	111				0	Content		-72	-111	29946948	3134000824
29964	09:19:41.444	00:00:29.964	1798	-1024	-768	-1	-1	-1	-1	4	-1024	-768	-1	-1	-1	-1	4		0	0						Untertest4.avi	0	880	547	72	111				0	Content		-72	-111	29964016	3134017892
29980	09:19:41.460	00:00:29.980	1799	-1024	-768	-1	-1	-1	-1	4	-1024	-768	-1	-1	-1	-1	4		0	0						Untertest4.avi	0	880	547	72	111				0	Content		-72	-111	29980446	3134034322
29997	09:19:41.477	00:00:29.997	1800	-1024	-768	-1	-1	-1	-1	4	-1024	-768	-1	-1	-1	-1	4		0	0						Untertest4.avi	0	880	547	72	111				0	Content		-72	-111	29997319	3134051195
30014	09:19:41.494	00:00:30.013	1801	-1024	-768	-1	-1	-1	-1	4	-1024	-768	-1	-1	-1	-1	4		0	0						Untertest4.avi	0	880	547	72	111				0	Content		-72	-111	30013818	3134067694
30030	09:19:41.510	00:00:30.030	1802	-1024	-768	-1	-1	-1	-1	4	-1024	-768	-1	-1	-1	-1	4		0	0						Untertest4.avi	0	880	547	72	111				0	Content		-72	-111	30030443	3134084319
30047	09:19:41.527	00:00:30.047	1803	-1024	-768	-1	-1	-1	-1	4	-1024	-768	-1	-1	-1	-1	4		0	0						Untertest4.avi	0	880	547	72	111				0	Content		-72	-111	30047194	3134101070
30064	09:19:41.544	00:00:30.063	1804	719,454	751,9606	0,593586	0,7559686	345,7647	2,356503	1	719,454	751,9606	0,593586	0,7559686	345,7647	2,356503	3	54	719	752						Untertest4.avi	0	880	547	72	111	647	641	17	0	Content		647	641	30063816	3134117692
30080	09:19:41.560	00:00:30.080	1805	-1024	-768	-1	-1	-1	-1	4	-1024	-768	-1	-1	-1	-1	4		0	0						Untertest4.avi	0	880	547	72	111				0	Content		-72	-111	30080441	3134134317
30097	09:19:41.577	00:00:30.097	1806	-1024	-768	-1	-1	-1	-1	4	-1024	-768	-1	-1	-1	-1	4		0	0						Untertest4.avi	0	880	547	72	111				0	Content		-72	-111	30097065	3134150941
30113	09:19:41.593	00:00:30.113	1807	-1024	-768	-1	-1	-1	-1	4	-1024	-768	-1	-1	-1	-1	4		0	0						Untertest4.avi	0	880	547	72	111				0	Content		-72	-111	30113312	3134167188
30130	09:19:41.610	00:00:30.130	1808	-1024	-768	-1	-1	-1	-1	4	-1024	-768	-1	-1	-1	-1	4		0	0						Untertest4.avi	0	880	547	72	111				0	Content		-72	-111	30130258	3134184134
30147	09:19:41.627	00:00:30.146	1809	-1024	-768	-1	-1	-1	-1	4	-1024	-768	-1	-1	-1	-1	4		0	0						Untertest4.avi	0	880	547	72	111				0	Content		-72	-111	30146694	3134200570
30164	09:19:41.644	00:00:30.163	1810	-1024	-768	-1	-1	-1	-1	4	-1024	-768	-1	-1	-1	-1	4		0	0						Untertest4.avi	0	880	547	72	111				0	Content		-72	-111	30163562	3134217438
30180	09:19:41.660	00:00:30.180	1811	-1024	-768	-1	-1	-1	-1	4	-1024	-768	-1	-1	-1	-1	4		0	0						Untertest4.avi	0	880	547	72	111				0	Content		-72	-111	30180182	3134234058
30197	09:19:41.677	00:00:30.196	1812	-1024	-768	-1	-1	-1	-1	4	-1024	-768	-1	-1	-1	-1	4		0	0						Untertest4.avi	0	880	547	72	111				0	Content		-72	-111	30196809	3134250685
30213	09:19:41.693	00:00:30.213	1813	-1024	-768	-1	-1	-1	-1	4	-1024	-768	-1	-1	-1	-1	4		0	0						Untertest4.avi	0	880	547	72	111				0	Content		-72	-111	30213431	3134267307
30230	09:19:41.710	00:00:30.230	1814	-1024	-768	-1	-1	-1	-1	4	-1024	-768	-1	-1	-1	-1	4		0	0						Untertest4.avi	0	880	547	72	111				0	Content		-72	-111	30230056	3134283932
30247	09:19:41.727	00:00:30.246	1815	-1024	-768	-1	-1	-1	-1	4	-1024	-768	-1	-1	-1	-1	4		0	0						Untertest4.avi	0	880	547	72	111				0	Content		-72	-111	30246804	3134300680
30263	09:19:41.743	00:00:30.263	1816	-1024	-768	-1	-1	-1	-1	4	-1024	-768	-1	-1	-1	-1	4		0	0						Untertest4.avi	0	880	547	72	111				0	Content		-72	-111	30263428	3134317304
30280	09:19:41.760	00:00:30.280	1817	-1024	-768	-1	-1	-1	-1	4	-1024	-768	-1	-1	-1	-1	4		0	0						Untertest4.avi	0	880	547	72	111				0	Content		-72	-111	30280053	3134333929
30296	09:19:41.776	00:00:30.296	1818	-1024	-768	-1	-1	-1	-1	4	-1024	-768	-1	-1	-1	-1	4		0	0						Untertest4.avi	0	880	547	72	111				0	Content		-72	-111	30296427	3134350303
30314	09:19:41.794	00:00:30.313	1819	-1024	-768	-1	-1	-1	-1	4	-1024	-768	-1	-1	-1	-1	4		0	0						Untertest4.avi	0	880	547	72	111				0	Content		-72	-111	30313676	3134367552
30330	09:19:41.810	00:00:30.330	1820	-1024	-768	-1	-1	-1	-1	4	-1024	-768	-1	-1	-1	-1	4		0	0						Untertest4.avi	0	880	547	72	111				0	Content		-72	-111	30330425	3134384301
30347	09:19:41.827	00:00:30.347	1821	-1024	-768	-1	-1	-1	-1	4	-1024	-768	-1	-1	-1	-1	4		0	0						Untertest4.avi	0	880	547	72	111				0	Content		-72	-111	30347049	3134400925
30363	09:19:41.843	00:00:30.363	1822	-1024	-768	-1	-1	-1	-1	4	-1024	-768	-1	-1	-1	-1	4		0	0						Untertest4.avi	0	880	547	72	111				0	Content		-72	-111	30363050	3134416926
30379	09:19:41.859	00:00:30.379	1823	-1024	-768	-1	-1	-1	-1	4	-1024	-768	-1	-1	-1	-1	4		0	0						Untertest4.avi	0	880	547	72	111				0	Content		-72	-111	30379175	3134433051
30396	09:19:41.876	00:00:30.395	1824	-1024	-768	-1	-1	-1	-1	4	-1024	-768	-1	-1	-1	-1	4		0	0						Untertest4.avi	0	880	547	72	111				0	Content		-72	-111	30395796	3134449672
30412	09:19:41.892	00:00:30.412	1825	-1024	-768	-1	-1	-1	-1	4	-1024	-768	-1	-1	-1	-1	4		0	0						Untertest4.avi	0	880	547	72	111				0	Content		-72	-111	30412419	3134466295
30429	09:19:41.909	00:00:30.429	1826	-1024	-768	-1	-1	-1	-1	4	-1024	-768	-1	-1	-1	-1	4		0	0						Untertest4.avi	0	880	547	72	111				0	Content		-72	-111	30429040	3134482916
30446	09:19:41.926	00:00:30.446	1827	-1024	-768	-1	-1	-1	-1	4	-1024	-768	-1	-1	-1	-1	4		0	0						Untertest4.avi	0	880	547	72	111				0	Content		-72	-111	30446238	3134500114
30464	09:19:41.944	00:00:30.463	1828	-1024	-768	-1	-1	-1	-1	4	-1024	-768	-1	-1	-1	-1	4		0	0						Untertest4.avi	0	880	547	72	111				0	Content		-72	-111	30463612	3134517488
30481	09:19:41.961	00:00:30.480	1829	-1024	-768	-1	-1	-1	-1	4	-1024	-768	-1	-1	-1	-1	4		0	0						Untertest4.avi	0	880	547	72	111				0	Content		-72	-111	30480858	3134534734
30496	09:19:41.976	00:00:30.495	1830	-1024	-768	-1	-1	-1	-1	4	-1024	-768	-1	-1	-1	-1	4		0	0						Untertest4.avi	0	880	547	72	111				0	Content		-72	-111	30495659	3134549535
30512	09:19:41.992	00:00:30.512	1831	-1024	-768	-1	-1	-1	-1	4	-1024	-768	-1	-1	-1	-1	4		0	0						Untertest4.avi	0	880	547	72	111				0	Content		-72	-111	30512409	3134566285
30529	09:19:42.009	00:00:30.529	1832	-1024	-768	-1	-1	-1	-1	4	-1024	-768	-1	-1	-1	-1	4		0	0						Untertest4.avi	0	880	547	72	111				0	Content		-72	-111	30529031	3134582907
30546	09:19:42.026	00:00:30.545	1833	-1024	-768	-1	-1	-1	-1	4	-1024	-768	-1	-1	-1	-1	4		0	0						Untertest4.avi	0	880	547	72	111				0	Content		-72	-111	30545655	3134599531
30562	09:19:42.042	00:00:30.562	1834	-1024	-768	-1	-1	-1	-1	4	-1024	-768	-1	-1	-1	-1	4		0	0						Untertest4.avi	0	880	547	72	111				0	Content		-72	-111	30562280	3134616156
30579	09:19:42.059	00:00:30.579	1835	-1024	-768	-1	-1	-1	-1	4	-1024	-768	-1	-1	-1	-1	4		0	0						Untertest4.avi	0	880	547	72	111				0	Content		-72	-111	30579029	3134632905
30596	09:19:42.076	00:00:30.596	1836	-1024	-768	-1	-1	-1	-1	4	-1024	-768	-1	-1	-1	-1	4		0	0						Untertest4.avi	0	880	547	72	111				0	Content		-72	-111	30596100	3134649976
30613	09:19:42.093	00:00:30.613	1837	-1024	-768	-1	-1	-1	-1	4	-1024	-768	-1	-1	-1	-1	4		0	0						Untertest4.avi	0	880	547	72	111				0	Content		-72	-111	30613472	3134667348
30631	09:19:42.111	00:00:30.630	1838	-1024	-768	-1	-1	-1	-1	4	-1024	-768	-1	-1	-1	-1	4		0	0						Untertest4.avi	0	880	547	72	111				0	Content		-72	-111	30630850	3134684726
30646	09:19:42.126	00:00:30.645	1839	-1024	-768	-1	-1	-1	-1	4	-1024	-768	-1	-1	-1	-1	4		0	0						Untertest4.avi	0	880	547	72	111				0	Content		-72	-111	30645649	3134699525
30662	09:19:42.142	00:00:30.662	1840	-1024	-768	-1	-1	-1	-1	4	-1024	-768	-1	-1	-1	-1	4		0	0						Untertest4.avi	0	880	547	72	111				0	Content		-72	-111	30662272	3134716148
30679	09:19:42.159	00:00:30.679	1841	-1024	-768	-1	-1	-1	-1	4	-1024	-768	-1	-1	-1	-1	4		0	0						Untertest4.avi	0	880	547	72	111				0	Content		-72	-111	30679022	3134732898
30696	09:19:42.176	00:00:30.695	1842	-1024	-768	-1	-1	-1	-1	4	-1024	-768	-1	-1	-1	-1	4		0	0						Untertest4.avi	0	880	547	72	111				0	Content		-72	-111	30695646	3134749522
30712	09:19:42.192	00:00:30.712	1843	-1024	-768	-1	-1	-1	-1	4	-1024	-768	-1	-1	-1	-1	4		0	0						Untertest4.avi	0	880	547	72	111				0	Content		-72	-111	30712271	3134766147
30729	09:19:42.209	00:00:30.728	1844	-1024	-768	-1	-1	-1	-1	4	-1024	-768	-1	-1	-1	-1	4		0	0						Untertest4.avi	0	880	547	72	111				0	Content		-72	-111	30728895	3134782771
30746	09:19:42.226	00:00:30.746	1845	-1024	-768	-1	-1	-1	-1	4	-1024	-768	-1	-1	-1	-1	4		0	0						Untertest4.avi	0	880	547	72	111				0	Content		-72	-111	30746090	3134799966
30763	09:19:42.243	00:00:30.763	1846	-1024	-768	-1	-1	-1	-1	4	-1024	-768	-1	-1	-1	-1	4		0	0						Untertest4.avi	0	880	547	72	111				0	Content		-72	-111	30763337	3134817213
30781	09:19:42.261	00:00:30.780	1847	-1024	-768	-1	-1	-1	-1	4	-1024	-768	-1	-1	-1	-1	4		0	0						Untertest4.avi	0	880	547	72	111				0	Content		-72	-111	30780709	3134834585
30796	09:19:42.276	00:00:30.795	1848	-1024	-768	-1	-1	-1	-1	4	-1024	-768	-1	-1	-1	-1	4		0	0						Untertest4.avi	0	880	547	72	111				0	Content		-72	-111	30795509	3134849385
30812	09:19:42.292	00:00:30.812	1849	-1024	-768	-1	-1	-1	-1	4	-1024	-768	-1	-1	-1	-1	4		0	0						Untertest4.avi	0	880	547	72	111				0	Content		-72	-111	30812259	3134866135
30829	09:19:42.309	00:00:30.828	1850	-1024	-768	-1	-1	-1	-1	4	-1024	-768	-1	-1	-1	-1	4		0	0						Untertest4.avi	0	880	547	72	111				0	Content		-72	-111	30828883	3134882759
30846	09:19:42.326	00:00:30.845	1851	-1024	-768	-1	-1	-1	-1	4	-1024	-768	-1	-1	-1	-1	4		0	0						Untertest4.avi	0	880	547	72	111				0	Content		-72	-111	30845502	3134899378
30862	09:19:42.342	00:00:30.862	1852	-1024	-768	-1	-1	-1	-1	4	-1024	-768	-1	-1	-1	-1	4		0	0						Untertest4.avi	0	880	547	72	111				0	Content		-72	-111	30862170	3134916046
30879	09:19:42.359	00:00:30.878	1853	-1024	-768	-1	-1	-1	-1	4	-1024	-768	-1	-1	-1	-1	4		0	0						Untertest4.avi	0	880	547	72	111				0	Content		-72	-111	30878754	3134932630
30895	09:19:42.375	00:00:30.895	1854	-1024	-768	-1	-1	-1	-1	4	-1024	-768	-1	-1	-1	-1	4		0	0						Untertest4.avi	0	880	547	72	111				0	Content		-72	-111	30895378	3134949254
30913	09:19:42.393	00:00:30.912	1855	-1024	-768	-1	-1	-1	-1	4	-1024	-768	-1	-1	-1	-1	4		0	0						Untertest4.avi	0	880	547	72	111				0	Content		-72	-111	30912573	3134966449
30930	09:19:42.410	00:00:30.929	1856	-1024	-768	-1	-1	-1	-1	4	-1024	-768	-1	-1	-1	-1	4		0	0						Untertest4.avi	0	880	547	72	111				0	Content		-72	-111	30929948	3134983824
30947	09:19:42.427	00:00:30.947	1857	-1024	-768	-1	-1	-1	-1	4	-1024	-768	-1	-1	-1	-1	4		0	0						Untertest4.avi	0	880	547	72	111				0	Content		-72	-111	30947197	3135001073
30962	09:19:42.442	00:00:30.962	1858	-1024	-768	-1	-1	-1	-1	4	-1024	-768	-1	-1	-1	-1	4		0	0						Untertest4.avi	0	880	547	72	111				0	Content		-72	-111	30962125	3135016001
30979	09:19:42.459	00:00:30.978	1859	-1024	-768	-1	-1	-1	-1	4	-1024	-768	-1	-1	-1	-1	4		0	0						Untertest4.avi	0	880	547	72	111				0	Content		-72	-111	30978748	3135032624
30995	09:19:42.475	00:00:30.995	1860	-1024	-768	-1	-1	-1	-1	4	-1024	-768	-1	-1	-1	-1	4		0	0						Untertest4.avi	0	880	547	72	111				0	Content		-72	-111	30995496	3135049372
31012	09:19:42.492	00:00:31.012	1861	-1024	-768	-1	-1	-1	-1	4	-1024	-768	-1	-1	-1	-1	4		0	0						Untertest4.avi	0	880	547	72	111				0	Content		-72	-111	31012123	3135065999
31029	09:19:42.509	00:00:31.028	1862	-1024	-768	-1	-1	-1	-1	4	-1024	-768	-1	-1	-1	-1	4		0	0						Untertest4.avi	0	880	547	72	111				0	Content		-72	-111	31028791	3135082667
31045	09:19:42.525	00:00:31.045	1863	-1024	-768	-1	-1	-1	-1	4	-1024	-768	-1	-1	-1	-1	4		0	0						Untertest4.avi	0	880	547	72	111				0	Content		-72	-111	31045373	3135099249
31062	09:19:42.542	00:00:31.061	1864	-1024	-768	-1	-1	-1	-1	4	-1024	-768	-1	-1	-1	-1	4		0	0						Untertest4.avi	0	880	547	72	111				0	Content		-72	-111	31061997	3135115873
31079	09:19:42.559	00:00:31.079	1865	-1024	-768	-1	-1	-1	-1	4	-1024	-768	-1	-1	-1	-1	4		0	0						Untertest4.avi	0	880	547	72	111				0	Content		-72	-111	31079193	3135133069
31097	09:19:42.577	00:00:31.096	1866	-1024	-768	-1	-1	-1	-1	4	-1024	-768	-1	-1	-1	-1	4		0	0						Untertest4.avi	0	880	547	72	111				0	Content		-72	-111	31096564	3135150440
31114	09:19:42.594	00:00:31.113	1867	-1024	-768	-1	-1	-1	-1	4	-1024	-768	-1	-1	-1	-1	4		0	0						Untertest4.avi	0	880	547	72	111				0	Content		-72	-111	31113811	3135167687
31129	09:19:42.609	00:00:31.128	1868	-1024	-768	-1	-1	-1	-1	4	-1024	-768	-1	-1	-1	-1	4		0	0						Untertest4.avi	0	880	547	72	111				0	Content		-72	-111	31128612	3135182488
31145	09:19:42.625	00:00:31.145	1869	-1024	-768	-1	-1	-1	-1	4	-1024	-768	-1	-1	-1	-1	4		0	0						Untertest4.avi	0	880	547	72	111				0	Content		-72	-111	31145361	3135199237
31162	09:19:42.642	00:00:31.161	1870	-1024	-768	-1	-1	-1	-1	4	-1024	-768	-1	-1	-1	-1	4		0	0						Untertest4.avi	0	880	547	72	111				0	Content		-72	-111	31161988	3135215864
31179	09:19:42.659	00:00:31.178	1871	-1024	-768	-1	-1	-1	-1	4	-1024	-768	-1	-1	-1	-1	4		0	0						Untertest4.avi	0	880	547	72	111				0	Content		-72	-111	31178611	3135232487
31195	09:19:42.675	00:00:31.195	1872	-1024	-768	-1	-1	-1	-1	4	-1024	-768	-1	-1	-1	-1	4		0	0						Untertest4.avi	0	880	547	72	111				0	Content		-72	-111	31195233	3135249109
31212	09:19:42.692	00:00:31.211	1873	-1024	-768	-1	-1	-1	-1	4	-1024	-768	-1	-1	-1	-1	4		0	0						Untertest4.avi	0	880	547	72	111				0	Content		-72	-111	31211858	3135265734
31229	09:19:42.709	00:00:31.229	1874	-1024	-768	-1	-1	-1	-1	4	-1024	-768	-1	-1	-1	-1	4		0	0						Untertest4.avi	0	880	547	72	111				0	Content		-72	-111	31229052	3135282928
31246	09:19:42.726	00:00:31.246	1875	-1024	-768	-1	-1	-1	-1	4	-1024	-768	-1	-1	-1	-1	4		0	0						Untertest4.avi	0	880	547	72	111				0	Content		-72	-111	31246425	3135300301
31264	09:19:42.744	00:00:31.263	1876	-1024	-768	-1	-1	-1	-1	4	-1024	-768	-1	-1	-1	-1	4		0	0						Untertest4.avi	0	880	547	72	111				0	Content		-72	-111	31263673	3135317549
31278	09:19:42.758	00:00:31.278	1877	-1024	-768	-1	-1	-1	-1	4	-1024	-768	-1	-1	-1	-1	4		0	0						Untertest4.avi	0	880	547	72	111				0	Content		-72	-111	31278471	3135332347
31295	09:19:42.775	00:00:31.295	1878	-1024	-768	-1	-1	-1	-1	4	-1024	-768	-1	-1	-1	-1	4		0	0						Untertest4.avi	0	880	547	72	111				0	Content		-72	-111	31295221	3135349097
31311	09:19:42.791	00:00:31.311	1879	-1024	-768	-1	-1	-1	-1	4	-1024	-768	-1	-1	-1	-1	4		0	0						Untertest4.avi	0	880	547	72	111				0	Content		-72	-111	31311402	3135365278
31328	09:19:42.808	00:00:31.328	1880	-1024	-768	-1	-1	-1	-1	4	-1024	-768	-1	-1	-1	-1	4		0	0						Untertest4.avi	0	880	547	72	111				0	Content		-72	-111	31328029	3135381905
31345	09:19:42.825	00:00:31.344	1881	-1024	-768	-1	-1	-1	-1	4	-1024	-768	-1	-1	-1	-1	4		0	0						Untertest4.avi	0	880	547	72	111				0	Content		-72	-111	31344650	3135398526
31361	09:19:42.841	00:00:31.361	1882	-1024	-768	-1	-1	-1	-1	4	-1024	-768	-1	-1	-1	-1	4		0	0						Untertest4.avi	0	880	547	72	111				0	Content		-72	-111	31361272	3135415148
31378	09:19:42.858	00:00:31.378	1883	-1024	-768	-1	-1	-1	-1	4	-1024	-768	-1	-1	-1	-1	4		0	0						Untertest4.avi	0	880	547	72	111				0	Content		-72	-111	31378345	3135432221
31396	09:19:42.876	00:00:31.395	1884	-1024	-768	-1	-1	-1	-1	4	-1024	-768	-1	-1	-1	-1	4		0	0						Untertest4.avi	0	880	547	72	111				0	Content		-72	-111	31395719	3135449595
31413	09:19:42.893	00:00:31.412	1885	-1024	-768	-1	-1	-1	-1	4	-1024	-768	-1	-1	-1	-1	4		0	0						Untertest4.avi	0	880	547	72	111				0	Content		-72	-111	31412967	3135466843
31428	09:19:42.908	00:00:31.427	1886	-1024	-768	-1	-1	-1	-1	4	-1024	-768	-1	-1	-1	-1	4		0	0						Untertest4.avi	0	880	547	72	111				0	Content		-72	-111	31427894	3135481770
31445	09:19:42.925	00:00:31.444	1887	-1024	-768	-1	-1	-1	-1	4	-1024	-768	-1	-1	-1	-1	4		0	0						Untertest4.avi	0	880	547	72	111				0	Content		-72	-111	31444518	3135498394
31461	09:19:42.941	00:00:31.461	1888	-1024	-768	-1	-1	-1	-1	4	-1024	-768	-1	-1	-1	-1	4		0	0						Untertest4.avi	0	880	547	72	111				0	Content		-72	-111	31461265	3135515141
31478	09:19:42.958	00:00:31.477	1889	-1024	-768	-1	-1	-1	-1	4	-1024	-768	-1	-1	-1	-1	4		0	0						Untertest4.avi	0	880	547	72	111				0	Content		-72	-111	31477888	3135531764
31495	09:19:42.975	00:00:31.494	1890	-1024	-768	-1	-1	-1	-1	4	-1024	-768	-1	-1	-1	-1	4		0	0						Untertest4.avi	0	880	547	72	111				0	Content		-72	-111	31494513	3135548389
31511	09:19:42.991	00:00:31.511	1891	-1024	-768	-1	-1	-1	-1	4	-1024	-768	-1	-1	-1	-1	4		0	0						Untertest4.avi	0	880	547	72	111				0	Content		-72	-111	31511149	3135565025
31528	09:19:43.008	00:00:31.528	1892	-1024	-768	-1	-1	-1	-1	4	-1024	-768	-1	-1	-1	-1	4		0	0						Untertest4.avi	0	880	547	72	111				0	Content		-72	-111	31528328	3135582204
31546	09:19:43.026	00:00:31.545	1893	-1024	-768	-1	-1	-1	-1	4	-1024	-768	-1	-1	-1	-1	4		0	0						Untertest4.avi	0	880	547	72	111				0	Content		-72	-111	31545704	3135599580
31563	09:19:43.043	00:00:31.562	1894	-1024	-768	-1	-1	-1	-1	4	-1024	-768	-1	-1	-1	-1	4		0	0						Untertest4.avi	0	880	547	72	111				0	Content		-72	-111	31562953	3135616829
31578	09:19:43.058	00:00:31.577	1895	-1024	-768	-1	-1	-1	-1	4	-1024	-768	-1	-1	-1	-1	4		0	0						Untertest4.avi	0	880	547	72	111				0	Content		-72	-111	31577755	3135631631
31595	09:19:43.075	00:00:31.594	1896	-1024	-768	-1	-1	-1	-1	4	-1024	-768	-1	-1	-1	-1	4		0	0						Untertest4.avi	0	880	547	72	111				0	Content		-72	-111	31594505	3135648381
31611	09:19:43.091	00:00:31.611	1897	-1024	-768	-1	-1	-1	-1	4	-1024	-768	-1	-1	-1	-1	4		0	0						Untertest4.avi	0	880	547	72	111				0	Content		-72	-111	31611138	3135665014
31628	09:19:43.108	00:00:31.627	1898	-1024	-768	-1	-1	-1	-1	4	-1024	-768	-1	-1	-1	-1	4		0	0						Untertest4.avi	0	880	547	72	111				0	Content		-72	-111	31627751	3135681627
31644	09:19:43.124	00:00:31.644	1899	-1024	-768	-1	-1	-1	-1	4	-1024	-768	-1	-1	-1	-1	4		0	0						Untertest4.avi	0	880	547	72	111				0	Content		-72	-111	31644373	3135698249
31661	09:19:43.141	00:00:31.660	1900	-1024	-768	-1	-1	-1	-1	4	-1024	-768	-1	-1	-1	-1	4		0	0						Untertest4.avi	0	880	547	72	111				0	Content		-72	-111	31660999	3135714875
31678	09:19:43.158	00:00:31.678	1901	-1024	-768	-1	-1	-1	-1	4	-1024	-768	-1	-1	-1	-1	4		0	0						Untertest4.avi	0	880	547	72	111				0	Content		-72	-111	31678194	3135732070
31696	09:19:43.176	00:00:31.695	1902	-1024	-768	-1	-1	-1	-1	4	-1024	-768	-1	-1	-1	-1	4		0	0						Untertest4.avi	0	880	547	72	111				0	Content		-72	-111	31695565	3135749441
31713	09:19:43.193	00:00:31.712	1903	-1024	-768	-1	-1	-1	-1	4	-1024	-768	-1	-1	-1	-1	4		0	0						Untertest4.avi	0	880	547	72	111				0	Content		-72	-111	31712810	3135766686
31728	09:19:43.208	00:00:31.727	1904	-1024	-768	-1	-1	-1	-1	4	-1024	-768	-1	-1	-1	-1	4		0	0						Untertest4.avi	0	880	547	72	111				0	Content		-72	-111	31727614	3135781490
31744	09:19:43.224	00:00:31.744	1905	-1024	-768	-1	-1	-1	-1	4	-1024	-768	-1	-1	-1	-1	4		0	0						Untertest4.avi	0	880	547	72	111				0	Content		-72	-111	31744364	3135798240
31761	09:19:43.241	00:00:31.760	1906	-1024	-768	-1	-1	-1	-1	4	-1024	-768	-1	-1	-1	-1	4		0	0						Untertest4.avi	0	880	547	72	111				0	Content		-72	-111	31760985	3135814861
31778	09:19:43.258	00:00:31.777	1907	-1024	-768	-1	-1	-1	-1	4	-1024	-768	-1	-1	-1	-1	4		0	0						Untertest4.avi	0	880	547	72	111				0	Content		-72	-111	31777609	3135831485
31794	09:19:43.274	00:00:31.794	1908	-1024	-768	-1	-1	-1	-1	4	-1024	-768	-1	-1	-1	-1	4		0	0						Untertest4.avi	0	880	547	72	111				0	Content		-72	-111	31794232	3135848108
31811	09:19:43.291	00:00:31.810	1909	-1024	-768	-1	-1	-1	-1	4	-1024	-768	-1	-1	-1	-1	4		0	0						Untertest4.avi	0	880	547	72	111				0	Content		-72	-111	31810980	3135864856
31828	09:19:43.308	00:00:31.828	1910	-1024	-768	-1	-1	-1	-1	4	-1024	-768	-1	-1	-1	-1	4		0	0						Untertest4.avi	0	880	547	72	111				0	Content		-72	-111	31828051	3135881927
[truncated: 1,724 more rows]
