# Supplementary material for: Gaze Duration Biases for Colours in Combination with Dissonant and Consonant Sounds: A Comparative Eye-Tracking Study with Orangutans
Source: PLoS One. 2015 Oct 14;10(10):e0139894. doi: 10.1371/journal.pone.0139894 (PMC4605782; doi:10.1371/journal.pone.0139894)
Supplement: S1 Data — (ZIP) [file pone.0139894.s004.zip › Plos ColourSound Data/Apes/Farben_Musik_U4/Rec 32-All-Data.tsv]

System Properties:
Operating System:	Microsoft Windows NT 6.1.7601 Service Pack 1
System User Name:	tobiiadmin
Machine Name:	LOE7690LAP
Data properties:
Recording name:	Rec 32
Recording date:	06.03.2014
Recording time:	09:27:50
Recording resolution:	1024 x 768
Export date:	09.03.2014
Export time:	12:24:52
Participant:	Batek
Filter settings:
Eye: Average
Validity: Normal
Fixation filter: Tobii fixation filter
Velocity threshold: 35
Distance threshold: 35
Timestamp	DateTimeStamp	DateTimeStampStartOffset	Number	GazePointXLeft	GazePointYLeft	CamXLeft	CamYLeft	DistanceLeft	PupilLeft	ValidityLeft	GazePointXRight	GazePointYRight	CamXRight	CamYRight	DistanceRight	PupilRight	ValidityRight	FixationIndex	GazePointX	GazePointY	Event	EventKey	Data1	Data2	Descriptor	StimuliName	StimuliID	MediaWidth	MediaHeight	MediaPosX	MediaPosY	MappedFixationPointX	MappedFixationPointY	FixationDuration	AoiIds	AoiNames	WebGroupImage	MappedGazeDataPointX	MappedGazeDataPointY	MicroSecondTimestamp	AbsoluteMicroSecondTimestamp
13	09:27:50.026	00:00:00.012	0	618,5087	237,061	0,6102497	0,7271693	459,0565	2,913491	0	613,9794	211,0054	0,4776104	0,7682762	464,0635	2,969412	0	0	616	224						No media	0	1024	768	0	0	618	220	179	0	Content		616	224	12514	3622593944
29	09:27:50.042	00:00:00.029	1	607,2518	233,6966	0,610527	0,7266685	458,7387	2,871129	0	611,4395	213,5316	0,4778025	0,7678454	463,6496	3,027737	0	0	609	224						No media	0	1024	768	0	0	618	220	179	0	Content		609	224	29135	3622610565
46	09:27:50.059	00:00:00.045	2	617,8619	245,5468	0,6110992	0,7266809	458,907	2,87572	0	611,7014	212,4006	0,4781648	0,7679051	463,3878	3,062679	0	0	615	229						No media	0	1024	768	0	0	618	220	179	0	Content		615	229	45879	3622627309
63	09:27:50.076	00:00:00.062	3	642,8278	238,5721	0,61168	0,7272674	459,509	2,917515	0	606,4352	192,0146	0,4784776	0,7685339	462,8355	3,039194	0	0	625	215						No media	0	1024	768	0	0	618	220	179	0	Content		625	215	62503	3622643933
79	09:27:50.092	00:00:00.079	4	628,1119	218,8044	0,6118828	0,7286372	458,8775	2,957899	0	609,2477	206,4219	0,4787748	0,7691925	462,886	3,1105	0	0	619	213						No media	0	1024	768	0	0	618	220	179	0	Content		619	213	79124	3622660554
96	09:27:50.109	00:00:00.095	5	613,8169	214,4075	0,6121531	0,7291778	458,5429	2,966115	0	622,4216	202,6804	0,4790288	0,769012	462,886	3,118821	0	0	618	209						No media	0	1024	768	0	0	618	220	179	0	Content		618	209	95745	3622677175
112	09:27:50.125	00:00:00.112	6	625,4749	220,245	0,6127225	0,7290429	458,9406	2,948773	0	620,8652	205,7051	0,4792839	0,7691541	462,3681	3,077816	0	0	623	213						No media	0	1024	768	0	0	618	220	179	0	Content		623	213	112365	3622693795
129	09:27:50.142	00:00:00.129	7	619,9889	236,8494	0,6131508	0,728514	458,9406	2,985562	0	609,1612	192,4799	0,4796102	0,7686992	462,0052	3,043083	0	0	615	215						No media	0	1024	768	0	0	618	220	179	0	Content		615	215	129111	3622710541
146	09:27:50.159	00:00:00.145	8	636,923	209,5911	0,6135879	0,7285534	458,9406	2,971053	0	615,5027	186,5863	0,4800367	0,768146	462,1839	3,117483	0	0	626	198						No media	0	1024	768	0	0	618	220	179	0	Content		626	198	145730	3622727160
162	09:27:50.175	00:00:00.162	9	582,1237	265,6892	0,6145639	0,7295592	458,9406	2,993996	0	566,5873	237,5993	0,4811465	0,7685164	462,3901	3,077073	0	0	574	252						No media	0	1024	768	0	0	618	220	179	0	Content		574	252	162351	3622743781
179	09:27:50.192	00:00:00.178	10	528,9701	328,3727	0,6159179	0,7313248	458,9406	2,926905	0	499,8673	323,6925	0,4826891	0,769636	462,7311	3,079026	0	1	514	326						No media	0	1024	768	0	0	477	398	234	0	Content		514	326	178973	3622760403
196	09:27:50.209	00:00:00.195	11	487,5637	412,6424	0,6166554	0,7334142	458,9406	2,945801	0	460,8652	411,0869	0,4835367	0,7712851	462,3148	3,065962	0	1	474	412						No media	0	1024	768	0	0	477	398	234	0	Content		474	412	195592	3622777022
212	09:27:50.225	00:00:00.212	12	472,8543	449,2354	0,6172295	0,7342404	458,9406	2,982184	0	453,4344	429,2786	0,4840349	0,7717479	461,8925	3,046971	0	1	463	439						No media	0	1024	768	0	0	477	398	234	0	Content		463	439	212335	3622793765
229	09:27:50.242	00:00:00.228	13	462,2646	457,1429	0,6177849	0,7348614	458,9406	3,003159	0	452,0297	425,7391	0,4844634	0,771887	462,6613	3,0135	0	1	457	441						No media	0	1024	768	0	0	477	398	234	0	Content		457	441	228957	3622810387
246	09:27:50.259	00:00:00.245	14	451,675	465,0505	0,6241319	0,7355216	477,627	3,024134	0	434,6506	461,8608	0,4849859	0,7721418	462,7328	3,040367	0	1	443	463						No media	0	1024	768	0	0	477	398	234	0	Content		443	463	245703	3622827133
262	09:27:50.275	00:00:00.262	15	495,5031	403,008	0,6246153	0,7360285	477,627	3,06247	0	457,6356	431,2986	0,4850863	0,7717816	462,7328	2,969337	0	1	477	417						No media	0	1024	768	0	0	477	398	234	0	Content		477	417	262325	3622843755
279	09:27:50.292	00:00:00.279	16	519,5516	389,2445	0,6252698	0,7368916	477,627	3,019342	0	471,8762	407,0572	0,4853672	0,772422	462,4096	2,892365	0	1	496	398						No media	0	1024	768	0	0	477	398	234	0	Content		496	398	279389	3622860819
296	09:27:50.309	00:00:00.295	17	536,9963	375,481	0,6234437	0,7375314	471,9251	3,040911	0	454,471	420,0883	0,4858511	0,7725874	462,8625	2,880431	0	1	496	398						No media	0	1024	768	0	0	477	398	234	0	Content		496	398	295771	3622877201
313	09:27:50.326	00:00:00.312	18	490,2699	414,9816	0,6235964	0,7381815	471,9251	2,981964	0	486,0783	414,9215	0,4858092	0,7729496	462,9245	2,859525	0	1	488	415						No media	0	1024	768	0	0	477	398	234	0	Content		488	415	312779	3622894209
329	09:27:50.342	00:00:00.329	19	507,2035	396,7709	0,6236117	0,7387061	471,9251	2,842265	0	489,5441	384,2358	0,4870064	0,7730393	467,5469	2,897738	0	1	498	391						No media	0	1024	768	0	0	477	398	234	0	Content		498	391	329288	3622910718
346	09:27:50.359	00:00:00.346	20	-1024	-768	-1	-1	-1	-1	4	490,828	386,9292	0,4859131	0,7732766	463,1582	2,883221	0	1	491	387						No media	0	1024	768	0	0	477	398	234	0	Content		491	387	346362	3622927792
363	09:27:50.376	00:00:00.362	21	495,7191	399,6204	0,6236557	0,7394446	471,9251	2,851753	0	474,7586	411,1776	0,485754	0,7728415	463,1582	2,818517	0	1	485	405						No media	0	1024	768	0	0	477	398	234	0	Content		485	405	362550	3622943980
380	09:27:50.393	00:00:00.379	22	467,1383	381,5647	0,6238999	0,738793	471,9251	2,88729	0	457,1206	378,709	0,4859548	0,7723175	462,8436	2,832739	0	1	462	380						No media	0	1024	768	0	0	477	398	234	0	Content		462	380	379625	3622961055
396	09:27:50.409	00:00:00.395	23	467,1383	381,5647	0,622625	0,7366914	464,6943	2,88729	0	466,0306	374,4948	0,4873576	0,7696782	463,0796	2,814392	0	1	467	378						No media	0	1024	768	0	0	477	398	234	0	Content		467	378	395810	3622977240
413	09:27:50.426	00:00:00.412	24	315,9692	198,9796	0,6235943	0,7345172	464,6943	2,750712	0	297,7914	197,3106	0,4882681	0,7669386	464,1378	2,802566	0	2	307	198						No media	0	1024	768	0	0	235	114	250	0	Content		307	198	412933	3622994363
429	09:27:50.442	00:00:00.429	25	-1024	-768	-1	-1	-1	-1	4	249,547	114,8164	0,488977	0,7652404	463,7568	2,766574	0	2	250	115						No media	0	1024	768	0	0	235	114	250	0	Content		250	115	429199	3623010629
446	09:27:50.459	00:00:00.446	26	249,7903	75,80868	0,6258062	0,7320527	467,7557	2,833361	0	217,7879	96,7726	0,4896058	0,7635706	463,5962	2,734391	0	2	234	86						No media	0	1024	768	0	0	235	114	250	0	Content		234	86	446275	3623027705
462	09:27:50.475	00:00:00.462	27	242,5955	77,12982	0,6261116	0,7313142	467,7557	2,789696	0	211,0391	115,9983	0,4894488	0,7619143	463,8077	2,797888	0	2	227	97						No media	0	1024	768	0	0	235	114	250	0	Content		227	97	462338	3623043768
479	09:27:50.492	00:00:00.479	28	256,2744	99,13803	0,6262377	0,7304374	467,7557	2,819659	0	207,6175	121,6929	0,4892425	0,7605401	463,7451	2,756909	0	2	232	110						No media	0	1024	768	0	0	235	114	250	0	Content		232	110	479217	3623060647
496	09:27:50.509	00:00:00.495	29	235,9276	97,21388	0,6258687	0,7294106	467,7557	2,727299	0	206,3916	130,5944	0,4890206	0,7590812	463,7404	2,79149	0	2	221	114						No media	0	1024	768	0	0	235	114	250	0	Content		221	114	495724	3623077154
512	09:27:50.525	00:00:00.512	30	246,0249	97,81752	0,6256325	0,7285642	467,7557	2,768835	0	221,0138	114,5602	0,4888004	0,757876	463,8767	2,742746	0	2	234	106						No media	0	1024	768	0	0	235	114	250	0	Content		234	106	512480	3623093910
515	09:27:50.528																				MovieStart	128	0	0	Untertest4.avi
529	09:27:50.542	00:00:00.529	31	249,869	92,1375	0,6256173	0,7281143	467,7557	2,71976	0	213,8612	118,9187	0,4886155	0,7568443	463,545	2,767764	0	2	232	106						Untertest4.avi	0	880	547	72	111	163	3	250	0	Content		160	-5	529112	3623110542
546	09:27:50.559	00:00:00.545	32	264,9422	112,9788	0,6244124	0,7277827	464,8139	2,835485	0	227,6427	101,879	0,4885525	0,7563847	463,2019	2,773292	0	2	246	107						Untertest4.avi	0	880	547	72	111	163	3	250	0	Content		174	-4	545744	3623127174
562	09:27:50.575	00:00:00.562	33	248,0325	133,6793	0,6224847	0,7282397	458,7873	2,676308	0	222,6163	107,9661	0,4884744	0,7561008	463,0577	2,755991	0	2	235	121						Untertest4.avi	0	880	547	72	111	163	3	250	0	Content		163	10	562374	3623143804
579	09:27:50.592	00:00:00.579	34	249,1018	124,3193	0,6219628	0,7289358	456,2787	2,73962	0	217,0363	105,2269	0,4885828	0,7560849	463,1998	2,778061	0	2	233	115						Untertest4.avi	0	880	547	72	111	163	3	250	0	Content		161	4	579129	3623160559
596	09:27:50.609	00:00:00.595	35	251,0177	120,8097	0,6242571	0,7295548	461,9184	2,784316	0	232,8819	110,5075	0,488822	0,7560318	463,2754	2,852454	0	2	242	116						Untertest4.avi	0	880	547	72	111	163	3	250	0	Content		170	5	595887	3623177317
613	09:27:50.626	00:00:00.612	36	272,4043	135,3945	0,6224815	0,730594	455,112	2,727205	0	250,8255	97,54392	0,489336	0,7561564	462,471	2,80965	0	2	262	116						Untertest4.avi	0	880	547	72	111	163	3	250	0	Content		190	5	612648	3623194078
629	09:27:50.642	00:00:00.628	37	247,5107	104,7547	0,6263177	0,7314317	465,6657	2,785029	0	238,1143	123,1807	0,4893162	0,7566394	462,8044	2,904899	0	2	243	114						Untertest4.avi	0	880	547	72	111	163	3	250	0	Content		171	3	628905	3623210335
646	09:27:50.659	00:00:00.646	38	296,8628	187,1126	0,6240214	0,732353	458,2155	2,778536	0	285,2895	195,6965	0,4890333	0,757945	463,1292	2,886136	0	2	291	191						Untertest4.avi	0	880	547	72	111	163	3	250	0	Content		219	80	646031	3623227461
663	09:27:50.676	00:00:00.662	39	-1024	-768	-1	-1	-1	-1	4	-1024	-768	-1	-1	-1	-1	4		0	0						Untertest4.avi	0	880	547	72	111				0	Content		-72	-111	662762	3623244192
679	09:27:50.692	00:00:00.679	40	-1024	-768	-1	-1	-1	-1	4	-1024	-768	-1	-1	-1	-1	4		0	0						Untertest4.avi	0	880	547	72	111				0	Content		-72	-111	679437	3623260867
696	09:27:50.709	00:00:00.696	41	-1024	-768	-1	-1	-1	-1	4	-1024	-768	-1	-1	-1	-1	4		0	0						Untertest4.avi	0	880	547	72	111				0	Content		-72	-111	696118	3623277548
712	09:27:50.725	00:00:00.712	42	-1024	-768	-1	-1	-1	-1	4	-1024	-768	-1	-1	-1	-1	4		0	0						Untertest4.avi	0	880	547	72	111				0	Content		-72	-111	712308	3623293738
729	09:27:50.742	00:00:00.729	43	-1024	-768	-1	-1	-1	-1	4	-1024	-768	-1	-1	-1	-1	4		0	0						Untertest4.avi	0	880	547	72	111				0	Content		-72	-111	729430	3623310860
746	09:27:50.759	00:00:00.745	44	-1024	-768	-1	-1	-1	-1	4	-1024	-768	-1	-1	-1	-1	4		0	0						Untertest4.avi	0	880	547	72	111				0	Content		-72	-111	745817	3623327247
763	09:27:50.776	00:00:00.762	45	-1024	-768	-1	-1	-1	-1	4	-1024	-768	-1	-1	-1	-1	4		0	0						Untertest4.avi	0	880	547	72	111				0	Content		-72	-111	762571	3623344001
779	09:27:50.792	00:00:00.779	46	-1024	-768	-1	-1	-1	-1	4	-1024	-768	-1	-1	-1	-1	4		0	0						Untertest4.avi	0	880	547	72	111				0	Content		-72	-111	779266	3623360696
796	09:27:50.809	00:00:00.795	47	-1024	-768	-1	-1	-1	-1	4	-1024	-768	-1	-1	-1	-1	4		0	0						Untertest4.avi	0	880	547	72	111				0	Content		-72	-111	795941	3623377371
813	09:27:50.826	00:00:00.812	48	-1024	-768	-1	-1	-1	-1	4	-1024	-768	-1	-1	-1	-1	4		0	0						Untertest4.avi	0	880	547	72	111				0	Content		-72	-111	812582	3623394012
829	09:27:50.842	00:00:00.829	49	-1024	-768	-1	-1	-1	-1	4	-1024	-768	-1	-1	-1	-1	4		0	0						Untertest4.avi	0	880	547	72	111				0	Content		-72	-111	829257	3623410687
846	09:27:50.859	00:00:00.845	50	329,1762	259,8616	0,6253384	0,7346402	459,6843	3,122851	0	304,1782	213,0739	0,4892521	0,7557184	462,253	3,203756	0	3	317	236						Untertest4.avi	0	880	547	72	111	233	121	183	0	Content		245	125	845854	3623427284
863	09:27:50.876	00:00:00.862	51	324,3608	255,7234	0,6268308	0,7352105	463,417	3,164962	0	309,9409	215,6161	0,4895317	0,7557149	462,4118	3,108049	0	3	317	236						Untertest4.avi	0	880	547	72	111	233	121	183	0	Content		245	125	862730	3623444160
879	09:27:50.892	00:00:00.878	52	-1024	-768	-1	-1	-1	-1	4	277,9593	240,9799	0,4895506	0,756107	462,2762	3,209618	0	3	278	241						Untertest4.avi	0	880	547	72	111	233	121	183	0	Content		206	130	878995	3623460425
896	09:27:50.909	00:00:00.895	53	302,1597	256,6908	0,6255074	0,7364126	459,7845	3,15001	0	294,2645	210,4539	0,4895744	0,756812	461,9519	3,134888	0	3	298	234						Untertest4.avi	0	880	547	72	111	233	121	183	0	Content		226	123	895751	3623477181
912	09:27:50.925	00:00:00.912	54	-1024	-768	-1	-1	-1	-1	4	284,4616	220,2851	0,4893459	0,7574742	461,8984	3,131138	0	3	284	220						Untertest4.avi	0	880	547	72	111	233	121	183	0	Content		212	109	912384	3623493814
929	09:27:50.942	00:00:00.929	55	324,6599	211,2906	0,6248886	0,7380208	459,275	3,019306	0	289,378	231,1093	0,4890847	0,7581136	461,7953	3,157072	0	3	307	221						Untertest4.avi	0	880	547	72	111	233	121	183	0	Content		235	110	929014	3623510444
946	09:27:50.959	00:00:00.945	56	338,2734	240,2406	0,6246188	0,7384585	459,275	3,070566	0	281,6355	208,8138	0,4885256	0,7584636	461,7381	3,048272	0	3	310	225						Untertest4.avi	0	880	547	72	111	233	121	183	0	Content		238	114	945767	3623527197
962	09:27:50.975	00:00:00.962	57	324,7302	239,1317	0,6241741	0,7386568	459,275	3,050746	0	271,9048	228,2493	0,4881137	0,7586533	461,5636	3,05789	0	3	298	234						Untertest4.avi	0	880	547	72	111	233	121	183	0	Content		226	123	962400	3623543830
979	09:27:50.992	00:00:00.979	58	321,5105	233,3153	0,623805	0,7388434	459,275	3,019025	0	286,3584	207,1683	0,4878761	0,7589146	461,5862	3,073737	0	3	304	220						Untertest4.avi	0	880	547	72	111	233	121	183	0	Content		232	109	979169	3623560599
996	09:27:51.009	00:00:00.995	59	308,3464	244,2775	0,6234258	0,7389898	459,275	3,067737	0	292,2691	214,899	0,4874349	0,75942	461,0285	3,082019	0	3	300	230						Untertest4.avi	0	880	547	72	111	233	121	183	0	Content		228	119	995665	3623577095
1012	09:27:51.025	00:00:01.012	60	351,9434	244,7826	0,6225275	0,7393288	459,275	2,993043	0	319,8721	215,2224	0,4866631	0,7599831	461,2885	3,017949	0	3	336	230						Untertest4.avi	0	880	547	72	111	233	121	183	0	Content		264	119	1012423	3623593853
1029	09:27:51.042	00:00:01.029	61	461,6905	263,5872	0,6199512	0,7398358	459,275	3,073494	0	468,5498	230,3954	0,4841835	0,7606522	461,5497	3,053419	0	4	465	247						Untertest4.avi	0	880	547	72	111	517	108	217	0	Content		393	136	1029054	3623610484
1046	09:27:51.059	00:00:01.045	62	477,6893	270,1921	0,6223543	0,7402867	471,7794	3,050514	0	485,4883	238,7578	0,4827378	0,7612154	461,7215	3,045915	0	4	482	254						Untertest4.avi	0	880	547	72	111	517	108	217	0	Content		410	143	1045688	3623627118
1063	09:27:51.076	00:00:01.062	63	582,7919	224,8575	0,6217322	0,7407135	471,7794	3,148915	0	570,6478	230,2506	0,481955	0,7620735	461,549	3,070887	0	4	577	228						Untertest4.avi	0	880	547	72	111	517	108	217	0	Content		505	117	1062569	3623643999
1079	09:27:51.092	00:00:01.078	64	607,6343	212,122	0,6215691	0,7412301	471,7794	3,068755	0	568,1409	233,6371	0,4817087	0,7626596	461,2226	3,038877	0	4	588	223						Untertest4.avi	0	880	547	72	111	517	108	217	0	Content		516	112	1078948	3623660378
1096	09:27:51.109	00:00:01.095	65	632,4767	199,3865	0,6244403	0,741593	481,5133	3,093369	0	547,2711	238,4387	0,4816822	0,7631488	461,359	3,044902	0	4	590	219						Untertest4.avi	0	880	547	72	111	517	108	217	0	Content		518	108	1095954	3623677384
1113	09:27:51.126	00:00:01.112	66	636,4766	160,4795	0,6244537	0,7418454	481,5133	3,113683	0	574,3204	232,0895	0,4813876	0,7632784	461,0858	3,058674	0	4	605	196						Untertest4.avi	0	880	547	72	111	517	108	217	0	Content		533	85	1112700	3623694130
1129	09:27:51.142	00:00:01.129	67	608,4128	190,9592	0,6242032	0,7417389	481,5133	3,135293	0	570,204	240,9258	0,4812485	0,7632315	460,8705	3,127896	0	4	589	216						Untertest4.avi	0	880	547	72	111	517	108	217	0	Content		517	105	1129408	3623710838
1146	09:27:51.159	00:00:01.145	68	618,1133	171,3936	0,6247906	0,7416936	484,1313	3,156904	0	605,3629	198,8396	0,4812269	0,7630882	460,8977	2,935658	0	4	612	185						Untertest4.avi	0	880	547	72	111	517	108	217	0	Content		540	74	1145595	3623727025
1163	09:27:51.176	00:00:01.162	69	620,6926	171,2693	0,6246114	0,741289	484,1313	3,131545	0	565,2852	250,162	0,4807074	0,7625397	460,966	3,14409	0	4	593	211						Untertest4.avi	0	880	547	72	111	517	108	217	0	Content		521	100	1162800	3623744230
1179	09:27:51.192	00:00:01.179	70	622,3633	174,8293	0,6242675	0,740844	484,1313	3,21801	0	556,4536	233,1264	0,4801863	0,7623063	460,5817	3,065702	0	4	589	204						Untertest4.avi	0	880	547	72	111	517	108	217	0	Content		517	93	1179429	3623760859
1196	09:27:51.209	00:00:01.196	71	624,0341	178,3893	0,6207995	0,7415603	478,4265	3,225951	0	550,7405	256,7237	0,4790091	0,7630441	461,2278	3,0358	0	4	587	218						Untertest4.avi	0	880	547	72	111	517	108	217	0	Content		515	107	1196063	3623777493
1212	09:27:51.225	00:00:01.212	72	908,7122	297,6999	0,6084273	0,7437565	478,4265	2,960956	0	830,2817	314,5917	0,4766869	0,7642815	461,4735	3,025225	0	4	869	306						Untertest4.avi	0	880	547	72	111	517	108	217	0	Content		797	195	1212264	3623793694
1229	09:27:51.242	00:00:01.228	73	1049,894	362,5639	0,616596	0,7440394	478,4265	2,937253	0	955,0505	448,7468	0,474993	0,7652291	462,0542	2,876049	0	4	1002	406						Untertest4.avi	0	880	547	72	111	517	108	217	0	Content		930	295	1228882	3623810312
1246	09:27:51.259	00:00:01.245	74	-1024	-768	-1	-1	-1	-1	4	-1024	-768	-1	-1	-1	-1	4		0	0						Untertest4.avi	0	880	547	72	111				0	Content		-72	-111	1245640	3623827070
1262	09:27:51.275	00:00:01.262	75	-1024	-768	-1	-1	-1	-1	4	-1024	-768	-1	-1	-1	-1	4		0	0						Untertest4.avi	0	880	547	72	111				0	Content		-72	-111	1262391	3623843821
1279	09:27:51.292	00:00:01.279	76	-1024	-768	-1	-1	-1	-1	4	-1024	-768	-1	-1	-1	-1	4		0	0						Untertest4.avi	0	880	547	72	111				0	Content		-72	-111	1279146	3623860576
1295	09:27:51.308	00:00:01.295	77	-1024	-768	-1	-1	-1	-1	4	-1024	-768	-1	-1	-1	-1	4		0	0						Untertest4.avi	0	880	547	72	111				0	Content		-72	-111	1295326	3623876756
1312	09:27:51.325	00:00:01.311	78	-1024	-768	-1	-1	-1	-1	4	-1024	-768	-1	-1	-1	-1	4		0	0						Untertest4.avi	0	880	547	72	111				0	Content		-72	-111	1311948	3623893378
1329	09:27:51.342	00:00:01.328	79	-1024	-768	-1	-1	-1	-1	4	-1024	-768	-1	-1	-1	-1	4		0	0						Untertest4.avi	0	880	547	72	111				0	Content		-72	-111	1328571	3623910001
1345	09:27:51.358	00:00:01.345	80	-1024	-768	-1	-1	-1	-1	4	-1024	-768	-1	-1	-1	-1	4		0	0						Untertest4.avi	0	880	547	72	111				0	Content		-72	-111	1345322	3623926752
1362	09:27:51.375	00:00:01.361	81	-1024	-768	-1	-1	-1	-1	4	-1024	-768	-1	-1	-1	-1	4		0	0						Untertest4.avi	0	880	547	72	111				0	Content		-72	-111	1361944	3623943374
1379	09:27:51.392	00:00:01.378	82	-1024	-768	-1	-1	-1	-1	4	-1024	-768	-1	-1	-1	-1	4		0	0						Untertest4.avi	0	880	547	72	111				0	Content		-72	-111	1378572	3623960002
1395	09:27:51.408	00:00:01.395	83	-1024	-768	-1	-1	-1	-1	4	-1024	-768	-1	-1	-1	-1	4		0	0						Untertest4.avi	0	880	547	72	111				0	Content		-72	-111	1395194	3623976624
1412	09:27:51.425	00:00:01.411	84	-1024	-768	-1	-1	-1	-1	4	-1024	-768	-1	-1	-1	-1	4		0	0						Untertest4.avi	0	880	547	72	111				0	Content		-72	-111	1411880	3623993310
1429	09:27:51.442	00:00:01.428	85	-1024	-768	-1	-1	-1	-1	4	-1024	-768	-1	-1	-1	-1	4		0	0						Untertest4.avi	0	880	547	72	111				0	Content		-72	-111	1428547	3624009977
1445	09:27:51.458	00:00:01.445	86	-1024	-768	-1	-1	-1	-1	4	-1024	-768	-1	-1	-1	-1	4		0	0						Untertest4.avi	0	880	547	72	111				0	Content		-72	-111	1445117	3624026547
1462	09:27:51.475	00:00:01.461	87	-1024	-768	-1	-1	-1	-1	4	-1024	-768	-1	-1	-1	-1	4		0	0						Untertest4.avi	0	880	547	72	111				0	Content		-72	-111	1461784	3624043214
1479	09:27:51.492	00:00:01.478	88	-1024	-768	-1	-1	-1	-1	4	-1024	-768	-1	-1	-1	-1	4		0	0						Untertest4.avi	0	880	547	72	111				0	Content		-72	-111	1478710	3624060140
1495	09:27:51.508	00:00:01.495	89	-1024	-768	-1	-1	-1	-1	4	-1024	-768	-1	-1	-1	-1	4		0	0						Untertest4.avi	0	880	547	72	111				0	Content		-72	-111	1495377	3624076807
1512	09:27:51.525	00:00:01.512	90	-1024	-768	-1	-1	-1	-1	4	-1024	-768	-1	-1	-1	-1	4		0	0						Untertest4.avi	0	880	547	72	111				0	Content		-72	-111	1512257	3624093687
1528	09:27:51.541	00:00:01.528	91	-1024	-768	-1	-1	-1	-1	4	-1024	-768	-1	-1	-1	-1	4		0	0						Untertest4.avi	0	880	547	72	111				0	Content		-72	-111	1528307	3624109737
1544	09:27:51.557	00:00:01.544	92	-1024	-768	-1	-1	-1	-1	4	-1024	-768	-1	-1	-1	-1	4		0	0						Untertest4.avi	0	880	547	72	111				0	Content		-72	-111	1544432	3624125862
1561	09:27:51.574	00:00:01.561	93	-1024	-768	-1	-1	-1	-1	4	-1024	-768	-1	-1	-1	-1	4		0	0						Untertest4.avi	0	880	547	72	111				0	Content		-72	-111	1561049	3624142479
1578	09:27:51.591	00:00:01.577	94	-1024	-768	-1	-1	-1	-1	4	-1024	-768	-1	-1	-1	-1	4		0	0						Untertest4.avi	0	880	547	72	111				0	Content		-72	-111	1577674	3624159104
1595	09:27:51.608	00:00:01.594	95	-1024	-768	-1	-1	-1	-1	4	-1024	-768	-1	-1	-1	-1	4		0	0						Untertest4.avi	0	880	547	72	111				0	Content		-72	-111	1594869	3624176299
1612	09:27:51.625	00:00:01.612	96	-1024	-768	-1	-1	-1	-1	4	-1024	-768	-1	-1	-1	-1	4		0	0						Untertest4.avi	0	880	547	72	111				0	Content		-72	-111	1612117	3624193547
1629	09:27:51.642	00:00:01.629	97	-1024	-768	-1	-1	-1	-1	4	-1024	-768	-1	-1	-1	-1	4		0	0						Untertest4.avi	0	880	547	72	111				0	Content		-72	-111	1629491	3624210921
1644	09:27:51.657	00:00:01.644	98	-1024	-768	-1	-1	-1	-1	4	-1024	-768	-1	-1	-1	-1	4		0	0						Untertest4.avi	0	880	547	72	111				0	Content		-72	-111	1644292	3624225722
1661	09:27:51.674	00:00:01.660	99	-1024	-768	-1	-1	-1	-1	4	-1024	-768	-1	-1	-1	-1	4		0	0						Untertest4.avi	0	880	547	72	111				0	Content		-72	-111	1660915	3624242345
1678	09:27:51.691	00:00:01.677	100	-1024	-768	-1	-1	-1	-1	4	-1024	-768	-1	-1	-1	-1	4		0	0						Untertest4.avi	0	880	547	72	111				0	Content		-72	-111	1677671	3624259101
1694	09:27:51.707	00:00:01.694	101	-1024	-768	-1	-1	-1	-1	4	-1024	-768	-1	-1	-1	-1	4		0	0						Untertest4.avi	0	880	547	72	111				0	Content		-72	-111	1694289	3624275719
1711	09:27:51.724	00:00:01.710	102	-1024	-768	-1	-1	-1	-1	4	-1024	-768	-1	-1	-1	-1	4		0	0						Untertest4.avi	0	880	547	72	111				0	Content		-72	-111	1710914	3624292344
1728	09:27:51.741	00:00:01.727	103	-1024	-768	-1	-1	-1	-1	4	-1024	-768	-1	-1	-1	-1	4		0	0						Untertest4.avi	0	880	547	72	111				0	Content		-72	-111	1727542	3624308972
1745	09:27:51.758	00:00:01.744	104	-1024	-768	-1	-1	-1	-1	4	-1024	-768	-1	-1	-1	-1	4		0	0						Untertest4.avi	0	880	547	72	111				0	Content		-72	-111	1744733	3624326163
1762	09:27:51.775	00:00:01.762	105	-1024	-768	-1	-1	-1	-1	4	-1024	-768	-1	-1	-1	-1	4		0	0						Untertest4.avi	0	880	547	72	111				0	Content		-72	-111	1762105	3624343535
1779	09:27:51.792	00:00:01.779	106	-1024	-768	-1	-1	-1	-1	4	-1024	-768	-1	-1	-1	-1	4		0	0						Untertest4.avi	0	880	547	72	111				0	Content		-72	-111	1779354	3624360784
1794	09:27:51.807	00:00:01.794	107	-1024	-768	-1	-1	-1	-1	4	-1024	-768	-1	-1	-1	-1	4		0	0						Untertest4.avi	0	880	547	72	111				0	Content		-72	-111	1794155	3624375585
1811	09:27:51.824	00:00:01.810	108	-1024	-768	-1	-1	-1	-1	4	-1024	-768	-1	-1	-1	-1	4		0	0						Untertest4.avi	0	880	547	72	111				0	Content		-72	-111	1810904	3624392334
1828	09:27:51.841	00:00:01.827	109	-1024	-768	-1	-1	-1	-1	4	-1024	-768	-1	-1	-1	-1	4		0	0						Untertest4.avi	0	880	547	72	111				0	Content		-72	-111	1827528	3624408958
1844	09:27:51.857	00:00:01.844	110	-1024	-768	-1	-1	-1	-1	4	-1024	-768	-1	-1	-1	-1	4		0	0						Untertest4.avi	0	880	547	72	111				0	Content		-72	-111	1844153	3624425583
1861	09:27:51.874	00:00:01.860	111	-1024	-768	-1	-1	-1	-1	4	-1024	-768	-1	-1	-1	-1	4		0	0						Untertest4.avi	0	880	547	72	111				0	Content		-72	-111	1860780	3624442210
1877	09:27:51.890	00:00:01.877	112	-1024	-768	-1	-1	-1	-1	4	-1024	-768	-1	-1	-1	-1	4		0	0						Untertest4.avi	0	880	547	72	111				0	Content		-72	-111	1877399	3624458829
1895	09:27:51.908	00:00:01.894	113	-1024	-768	-1	-1	-1	-1	4	-1024	-768	-1	-1	-1	-1	4		0	0						Untertest4.avi	0	880	547	72	111				0	Content		-72	-111	1894595	3624476025
1912	09:27:51.925	00:00:01.911	114	-1024	-768	-1	-1	-1	-1	4	-1024	-768	-1	-1	-1	-1	4		0	0						Untertest4.avi	0	880	547	72	111				0	Content		-72	-111	1911968	3624493398
1929	09:27:51.942	00:00:01.929	115	-1024	-768	-1	-1	-1	-1	4	-1024	-768	-1	-1	-1	-1	4		0	0						Untertest4.avi	0	880	547	72	111				0	Content		-72	-111	1929216	3624510646
1944	09:27:51.957	00:00:01.944	116	-1024	-768	-1	-1	-1	-1	4	-1024	-768	-1	-1	-1	-1	4		0	0						Untertest4.avi	0	880	547	72	111				0	Content		-72	-111	1944143	3624525573
1961	09:27:51.974	00:00:01.960	117	-1024	-768	-1	-1	-1	-1	4	-1024	-768	-1	-1	-1	-1	4		0	0						Untertest4.avi	0	880	547	72	111				0	Content		-72	-111	1960772	3624542202
1978	09:27:51.991	00:00:01.977	118	-1024	-768	-1	-1	-1	-1	4	-1024	-768	-1	-1	-1	-1	4		0	0						Untertest4.avi	0	880	547	72	111				0	Content		-72	-111	1977517	3624558947
1994	09:27:52.007	00:00:01.994	119	-1024	-768	-1	-1	-1	-1	4	-1024	-768	-1	-1	-1	-1	4		0	0						Untertest4.avi	0	880	547	72	111				0	Content		-72	-111	1994141	3624575571
2011	09:27:52.024	00:00:02.010	120	-1024	-768	-1	-1	-1	-1	4	-1024	-768	-1	-1	-1	-1	4		0	0						Untertest4.avi	0	880	547	72	111				0	Content		-72	-111	2010764	3624592194
2027	09:27:52.040	00:00:02.027	121	-1024	-768	-1	-1	-1	-1	4	-1024	-768	-1	-1	-1	-1	4		0	0						Untertest4.avi	0	880	547	72	111				0	Content		-72	-111	2027386	3624608816
2044	09:27:52.057	00:00:02.044	122	-1024	-768	-1	-1	-1	-1	4	-1024	-768	-1	-1	-1	-1	4		0	0						Untertest4.avi	0	880	547	72	111				0	Content		-72	-111	2044457	3624625887
2062	09:27:52.075	00:00:02.061	123	-1024	-768	-1	-1	-1	-1	4	-1024	-768	-1	-1	-1	-1	4		0	0						Untertest4.avi	0	880	547	72	111				0	Content		-72	-111	2061829	3624643259
2079	09:27:52.092	00:00:02.079	124	-1024	-768	-1	-1	-1	-1	4	-1024	-768	-1	-1	-1	-1	4		0	0						Untertest4.avi	0	880	547	72	111				0	Content		-72	-111	2079204	3624660634
2094	09:27:52.107	00:00:02.094	125	-1024	-768	-1	-1	-1	-1	4	-1024	-768	-1	-1	-1	-1	4		0	0						Untertest4.avi	0	880	547	72	111				0	Content		-72	-111	2094006	3624675436
2111	09:27:52.124	00:00:02.110	126	-1024	-768	-1	-1	-1	-1	4	-1024	-768	-1	-1	-1	-1	4		0	0						Untertest4.avi	0	880	547	72	111				0	Content		-72	-111	2110630	3624692060
2127	09:27:52.140	00:00:02.127	127	-1024	-768	-1	-1	-1	-1	4	-1024	-768	-1	-1	-1	-1	4		0	0						Untertest4.avi	0	880	547	72	111				0	Content		-72	-111	2127377	3624708807
2144	09:27:52.157	00:00:02.144	128	-1024	-768	-1	-1	-1	-1	4	-1024	-768	-1	-1	-1	-1	4		0	0						Untertest4.avi	0	880	547	72	111				0	Content		-72	-111	2144002	3624725432
2161	09:27:52.174	00:00:02.160	129	-1024	-768	-1	-1	-1	-1	4	-1024	-768	-1	-1	-1	-1	4		0	0						Untertest4.avi	0	880	547	72	111				0	Content		-72	-111	2160621	3624742051
2177	09:27:52.190	00:00:02.177	130	-1024	-768	-1	-1	-1	-1	4	-1024	-768	-1	-1	-1	-1	4		0	0						Untertest4.avi	0	880	547	72	111				0	Content		-72	-111	2177246	3624758676
2194	09:27:52.207	00:00:02.194	131	-1024	-768	-1	-1	-1	-1	4	-1024	-768	-1	-1	-1	-1	4		0	0						Untertest4.avi	0	880	547	72	111				0	Content		-72	-111	2194442	3624775872
2212	09:27:52.225	00:00:02.211	132	-1024	-768	-1	-1	-1	-1	4	-1024	-768	-1	-1	-1	-1	4		0	0						Untertest4.avi	0	880	547	72	111				0	Content		-72	-111	2211812	3624793242
2229	09:27:52.242	00:00:02.229	133	-1024	-768	-1	-1	-1	-1	4	-1024	-768	-1	-1	-1	-1	4		0	0						Untertest4.avi	0	880	547	72	111				0	Content		-72	-111	2229059	3624810489
2244	09:27:52.257	00:00:02.243	134	-1024	-768	-1	-1	-1	-1	4	-1024	-768	-1	-1	-1	-1	4		0	0						Untertest4.avi	0	880	547	72	111				0	Content		-72	-111	2243865	3624825295
2261	09:27:52.274	00:00:02.260	135	-1024	-768	-1	-1	-1	-1	4	-1024	-768	-1	-1	-1	-1	4		0	0						Untertest4.avi	0	880	547	72	111				0	Content		-72	-111	2260614	3624842044
2277	09:27:52.290	00:00:02.277	136	-1024	-768	-1	-1	-1	-1	4	-1024	-768	-1	-1	-1	-1	4		0	0						Untertest4.avi	0	880	547	72	111				0	Content		-72	-111	2277238	3624858668
2294	09:27:52.307	00:00:02.293	137	-1024	-768	-1	-1	-1	-1	4	-1024	-768	-1	-1	-1	-1	4		0	0						Untertest4.avi	0	880	547	72	111				0	Content		-72	-111	2293860	3624875290
2310	09:27:52.323	00:00:02.310	138	-1024	-768	-1	-1	-1	-1	4	-1024	-768	-1	-1	-1	-1	4		0	0						Untertest4.avi	0	880	547	72	111				0	Content		-72	-111	2310483	3624891913
2327	09:27:52.340	00:00:02.327	139	-1024	-768	-1	-1	-1	-1	4	-1024	-768	-1	-1	-1	-1	4		0	0						Untertest4.avi	0	880	547	72	111				0	Content		-72	-111	2327109	3624908539
2344	09:27:52.357	00:00:02.344	140	-1024	-768	-1	-1	-1	-1	4	-1024	-768	-1	-1	-1	-1	4		0	0						Untertest4.avi	0	880	547	72	111				0	Content		-72	-111	2344304	3624925734
2362	09:27:52.375	00:00:02.361	141	-1024	-768	-1	-1	-1	-1	4	-1024	-768	-1	-1	-1	-1	4		0	0						Untertest4.avi	0	880	547	72	111				0	Content		-72	-111	2361690	3624943120
2379	09:27:52.392	00:00:02.378	142	-1024	-768	-1	-1	-1	-1	4	-1024	-768	-1	-1	-1	-1	4		0	0						Untertest4.avi	0	880	547	72	111				0	Content		-72	-111	2378926	3624960356
2394	09:27:52.407	00:00:02.393	143	-1024	-768	-1	-1	-1	-1	4	-1024	-768	-1	-1	-1	-1	4		0	0						Untertest4.avi	0	880	547	72	111				0	Content		-72	-111	2393852	3624975282
2410	09:27:52.423	00:00:02.410	144	-1024	-768	-1	-1	-1	-1	4	-1024	-768	-1	-1	-1	-1	4		0	0						Untertest4.avi	0	880	547	72	111				0	Content		-72	-111	2410473	3624991903
2427	09:27:52.440	00:00:02.427	145	-1024	-768	-1	-1	-1	-1	4	-1024	-768	-1	-1	-1	-1	4		0	0						Untertest4.avi	0	880	547	72	111				0	Content		-72	-111	2427222	3625008652
2444	09:27:52.457	00:00:02.443	146	-1024	-768	-1	-1	-1	-1	4	-1024	-768	-1	-1	-1	-1	4		0	0						Untertest4.avi	0	880	547	72	111				0	Content		-72	-111	2443847	3625025277
2460	09:27:52.473	00:00:02.460	147	-1024	-768	-1	-1	-1	-1	4	-1024	-768	-1	-1	-1	-1	4		0	0						Untertest4.avi	0	880	547	72	111				0	Content		-72	-111	2460471	3625041901
2477	09:27:52.490	00:00:02.477	148	-1024	-768	-1	-1	-1	-1	4	-1024	-768	-1	-1	-1	-1	4		0	0						Untertest4.avi	0	880	547	72	111				0	Content		-72	-111	2477097	3625058527
2494	09:27:52.507	00:00:02.494	149	-1024	-768	-1	-1	-1	-1	4	-1024	-768	-1	-1	-1	-1	4		0	0						Untertest4.avi	0	880	547	72	111				0	Content		-72	-111	2494166	3625075596
2512	09:27:52.525	00:00:02.511	150	-1024	-768	-1	-1	-1	-1	4	-1024	-768	-1	-1	-1	-1	4		0	0						Untertest4.avi	0	880	547	72	111				0	Content		-72	-111	2511541	3625092971
2529	09:27:52.542	00:00:02.528	151	-1024	-768	-1	-1	-1	-1	4	-1024	-768	-1	-1	-1	-1	4		0	0						Untertest4.avi	0	880	547	72	111				0	Content		-72	-111	2528789	3625110219
2544	09:27:52.557	00:00:02.543	152	-1024	-768	-1	-1	-1	-1	4	-1024	-768	-1	-1	-1	-1	4		0	0						Untertest4.avi	0	880	547	72	111				0	Content		-72	-111	2543717	3625125147
2560	09:27:52.573	00:00:02.560	153	-1024	-768	-1	-1	-1	-1	4	-1024	-768	-1	-1	-1	-1	4		0	0						Untertest4.avi	0	880	547	72	111				0	Content		-72	-111	2560342	3625141772
2577	09:27:52.590	00:00:02.577	154	-1024	-768	-1	-1	-1	-1	4	-1024	-768	-1	-1	-1	-1	4		0	0						Untertest4.avi	0	880	547	72	111				0	Content		-72	-111	2577088	3625158518
2594	09:27:52.607	00:00:02.593	155	-1024	-768	-1	-1	-1	-1	4	-1024	-768	-1	-1	-1	-1	4		0	0						Untertest4.avi	0	880	547	72	111				0	Content		-72	-111	2593706	3625175136
2610	09:27:52.623	00:00:02.610	156	-1024	-768	-1	-1	-1	-1	4	-1024	-768	-1	-1	-1	-1	4		0	0						Untertest4.avi	0	880	547	72	111				0	Content		-72	-111	2610330	3625191760
2627	09:27:52.640	00:00:02.626	157	-1024	-768	-1	-1	-1	-1	4	-1024	-768	-1	-1	-1	-1	4		0	0						Untertest4.avi	0	880	547	72	111				0	Content		-72	-111	2626955	3625208385
2644	09:27:52.657	00:00:02.644	158	-1024	-768	-1	-1	-1	-1	4	-1024	-768	-1	-1	-1	-1	4		0	0						Untertest4.avi	0	880	547	72	111				0	Content		-72	-111	2644149	3625225579
2662	09:27:52.675	00:00:02.661	159	-1024	-768	-1	-1	-1	-1	4	-1024	-768	-1	-1	-1	-1	4		0	0						Untertest4.avi	0	880	547	72	111				0	Content		-72	-111	2661526	3625242956
2679	09:27:52.692	00:00:02.678	160	-1024	-768	-1	-1	-1	-1	4	-1024	-768	-1	-1	-1	-1	4		0	0						Untertest4.avi	0	880	547	72	111				0	Content		-72	-111	2678774	3625260204
2694	09:27:52.707	00:00:02.693	161	-1024	-768	-1	-1	-1	-1	4	-1024	-768	-1	-1	-1	-1	4		0	0						Untertest4.avi	0	880	547	72	111				0	Content		-72	-111	2693588	3625275018
2710	09:27:52.723	00:00:02.710	162	-1024	-768	-1	-1	-1	-1	4	-1024	-768	-1	-1	-1	-1	4		0	0						Untertest4.avi	0	880	547	72	111				0	Content		-72	-111	2710327	3625291757
2727	09:27:52.740	00:00:02.726	163	-1024	-768	-1	-1	-1	-1	4	-1024	-768	-1	-1	-1	-1	4		0	0						Untertest4.avi	0	880	547	72	111				0	Content		-72	-111	2726951	3625308381
2744	09:27:52.757	00:00:02.743	164	-1024	-768	-1	-1	-1	-1	4	-1024	-768	-1	-1	-1	-1	4		0	0						Untertest4.avi	0	880	547	72	111				0	Content		-72	-111	2743583	3625325013
2760	09:27:52.773	00:00:02.760	165	-1024	-768	-1	-1	-1	-1	4	-1024	-768	-1	-1	-1	-1	4		0	0						Untertest4.avi	0	880	547	72	111				0	Content		-72	-111	2760199	3625341629
2777	09:27:52.790	00:00:02.776	166	-1024	-768	-1	-1	-1	-1	4	-1024	-768	-1	-1	-1	-1	4		0	0						Untertest4.avi	0	880	547	72	111				0	Content		-72	-111	2776821	3625358251
2794	09:27:52.807	00:00:02.794	167	-1024	-768	-1	-1	-1	-1	4	-1024	-768	-1	-1	-1	-1	4		0	0						Untertest4.avi	0	880	547	72	111				0	Content		-72	-111	2794018	3625375448
2811	09:27:52.824	00:00:02.811	168	-1024	-768	-1	-1	-1	-1	4	-1024	-768	-1	-1	-1	-1	4		0	0						Untertest4.avi	0	880	547	72	111				0	Content		-72	-111	2811390	3625392820
2829	09:27:52.842	00:00:02.828	169	-1024	-768	-1	-1	-1	-1	4	-1024	-768	-1	-1	-1	-1	4		0	0						Untertest4.avi	0	880	547	72	111				0	Content		-72	-111	2828645	3625410075
2844	09:27:52.857	00:00:02.843	170	-1024	-768	-1	-1	-1	-1	4	-1024	-768	-1	-1	-1	-1	4		0	0						Untertest4.avi	0	880	547	72	111				0	Content		-72	-111	2843567	3625424997
2860	09:27:52.873	00:00:02.860	171	-1024	-768	-1	-1	-1	-1	4	-1024	-768	-1	-1	-1	-1	4		0	0						Untertest4.avi	0	880	547	72	111				0	Content		-72	-111	2860189	3625441619
2877	09:27:52.890	00:00:02.876	172	-1024	-768	-1	-1	-1	-1	4	-1024	-768	-1	-1	-1	-1	4		0	0						Untertest4.avi	0	880	547	72	111				0	Content		-72	-111	2876811	3625458241
2893	09:27:52.906	00:00:02.893	173	-1024	-768	-1	-1	-1	-1	4	-1024	-768	-1	-1	-1	-1	4		0	0						Untertest4.avi	0	880	547	72	111				0	Content		-72	-111	2893435	3625474865
2910	09:27:52.923	00:00:02.910	174	-1024	-768	-1	-1	-1	-1	4	-1024	-768	-1	-1	-1	-1	4		0	0						Untertest4.avi	0	880	547	72	111				0	Content		-72	-111	2910182	3625491612
2927	09:27:52.940	00:00:02.926	175	-1024	-768	-1	-1	-1	-1	4	-1024	-768	-1	-1	-1	-1	4		0	0						Untertest4.avi	0	880	547	72	111				0	Content		-72	-111	2926804	3625508234
2944	09:27:52.957	00:00:02.943	176	-1024	-768	-1	-1	-1	-1	4	-1024	-768	-1	-1	-1	-1	4		0	0						Untertest4.avi	0	880	547	72	111				0	Content		-72	-111	2943875	3625525305
2961	09:27:52.974	00:00:02.961	177	-1024	-768	-1	-1	-1	-1	4	-1024	-768	-1	-1	-1	-1	4		0	0						Untertest4.avi	0	880	547	72	111				0	Content		-72	-111	2961247	3625542677
2979	09:27:52.992	00:00:02.978	178	-1024	-768	-1	-1	-1	-1	4	-1024	-768	-1	-1	-1	-1	4		0	0						Untertest4.avi	0	880	547	72	111				0	Content		-72	-111	2978622	3625560052
2993	09:27:53.006	00:00:02.993	179	-1024	-768	-1	-1	-1	-1	4	-1024	-768	-1	-1	-1	-1	4		0	0						Untertest4.avi	0	880	547	72	111				0	Content		-72	-111	2993425	3625574855
3010	09:27:53.023	00:00:03.010	180	-1024	-768	-1	-1	-1	-1	4	-1024	-768	-1	-1	-1	-1	4		0	0						Untertest4.avi	0	880	547	72	111				0	Content		-72	-111	3010048	3625591478
3027	09:27:53.040	00:00:03.026	181	-1024	-768	-1	-1	-1	-1	4	-1024	-768	-1	-1	-1	-1	4		0	0						Untertest4.avi	0	880	547	72	111				0	Content		-72	-111	3026796	3625608226
3043	09:27:53.056	00:00:03.043	182	-1024	-768	-1	-1	-1	-1	4	-1024	-768	-1	-1	-1	-1	4		0	0						Untertest4.avi	0	880	547	72	111				0	Content		-72	-111	3043420	3625624850
3060	09:27:53.073	00:00:03.060	183	-1024	-768	-1	-1	-1	-1	4	-1024	-768	-1	-1	-1	-1	4		0	0						Untertest4.avi	0	880	547	72	111				0	Content		-72	-111	3060044	3625641474
3077	09:27:53.090	00:00:03.076	184	-1024	-768	-1	-1	-1	-1	4	-1024	-768	-1	-1	-1	-1	4		0	0						Untertest4.avi	0	880	547	72	111				0	Content		-72	-111	3076668	3625658098
3094	09:27:53.107	00:00:03.093	185	-1024	-768	-1	-1	-1	-1	4	-1024	-768	-1	-1	-1	-1	4		0	0						Untertest4.avi	0	880	547	72	111				0	Content		-72	-111	3093863	3625675293
3111	09:27:53.124	00:00:03.111	186	-1024	-768	-1	-1	-1	-1	4	-1024	-768	-1	-1	-1	-1	4		0	0						Untertest4.avi	0	880	547	72	111				0	Content		-72	-111	3111112	3625692542
3128	09:27:53.141	00:00:03.128	187	-1024	-768	-1	-1	-1	-1	4	-1024	-768	-1	-1	-1	-1	4		0	0						Untertest4.avi	0	880	547	72	111				0	Content		-72	-111	3128484	3625709914
3143	09:27:53.156	00:00:03.143	188	-1024	-768	-1	-1	-1	-1	4	-1024	-768	-1	-1	-1	-1	4		0	0						Untertest4.avi	0	880	547	72	111				0	Content		-72	-111	3143283	3625724713
3160	09:27:53.173	00:00:03.160	189	-1024	-768	-1	-1	-1	-1	4	-1024	-768	-1	-1	-1	-1	4		0	0						Untertest4.avi	0	880	547	72	111				0	Content		-72	-111	3160032	3625741462
3177	09:27:53.190	00:00:03.176	190	-1024	-768	-1	-1	-1	-1	4	-1024	-768	-1	-1	-1	-1	4		0	0						Untertest4.avi	0	880	547	72	111				0	Content		-72	-111	3176655	3625758085
3193	09:27:53.206	00:00:03.193	191	-1024	-768	-1	-1	-1	-1	4	-1024	-768	-1	-1	-1	-1	4		0	0						Untertest4.avi	0	880	547	72	111				0	Content		-72	-111	3193281	3625774711
3210	09:27:53.223	00:00:03.209	192	-1024	-768	-1	-1	-1	-1	4	-1024	-768	-1	-1	-1	-1	4		0	0						Untertest4.avi	0	880	547	72	111				0	Content		-72	-111	3209902	3625791332
3227	09:27:53.240	00:00:03.226	193	-1024	-768	-1	-1	-1	-1	4	-1024	-768	-1	-1	-1	-1	4		0	0						Untertest4.avi	0	880	547	72	111				0	Content		-72	-111	3226527	3625807957
3244	09:27:53.257	00:00:03.243	194	-1024	-768	-1	-1	-1	-1	4	-1024	-768	-1	-1	-1	-1	4		0	0						Untertest4.avi	0	880	547	72	111				0	Content		-72	-111	3243720	3625825150
3261	09:27:53.274	00:00:03.261	195	-1024	-768	-1	-1	-1	-1	4	-1024	-768	-1	-1	-1	-1	4		0	0						Untertest4.avi	0	880	547	72	111				0	Content		-72	-111	3261068	3625842498
3277	09:27:53.290	00:00:03.277	196	-1024	-768	-1	-1	-1	-1	4	-1024	-768	-1	-1	-1	-1	4		0	0						Untertest4.avi	0	880	547	72	111				0	Content		-72	-111	3277317	3625858747
3294	09:27:53.307	00:00:03.293	197	-1024	-768	-1	-1	-1	-1	4	-1024	-768	-1	-1	-1	-1	4		0	0						Untertest4.avi	0	880	547	72	111				0	Content		-72	-111	3293985	3625875415
3311	09:27:53.324	00:00:03.310	198	-1024	-768	-1	-1	-1	-1	4	-1024	-768	-1	-1	-1	-1	4		0	0						Untertest4.avi	0	880	547	72	111				0	Content		-72	-111	3310652	3625892082
3326	09:27:53.339	00:00:03.326	199	-1024	-768	-1	-1	-1	-1	4	-1024	-768	-1	-1	-1	-1	4		0	0						Untertest4.avi	0	880	547	72	111				0	Content		-72	-111	3326437	3625907867
3343	09:27:53.356	00:00:03.343	200	-1024	-768	-1	-1	-1	-1	4	-1024	-768	-1	-1	-1	-1	4		0	0						Untertest4.avi	0	880	547	72	111				0	Content		-72	-111	3343062	3625924492
3360	09:27:53.373	00:00:03.359	201	-1024	-768	-1	-1	-1	-1	4	-1024	-768	-1	-1	-1	-1	4		0	0						Untertest4.avi	0	880	547	72	111				0	Content		-72	-111	3359775	3625941205
3376	09:27:53.389	00:00:03.376	202	-1024	-768	-1	-1	-1	-1	4	-1024	-768	-1	-1	-1	-1	4		0	0						Untertest4.avi	0	880	547	72	111				0	Content		-72	-111	3376442	3625957872
3393	09:27:53.406	00:00:03.393	203	-1024	-768	-1	-1	-1	-1	4	-1024	-768	-1	-1	-1	-1	4		0	0						Untertest4.avi	0	880	547	72	111				0	Content		-72	-111	3393125	3625974555
3410	09:27:53.423	00:00:03.409	204	-1024	-768	-1	-1	-1	-1	4	-1024	-768	-1	-1	-1	-1	4		0	0						Untertest4.avi	0	880	547	72	111				0	Content		-72	-111	3409792	3625991222
3426	09:27:53.439	00:00:03.426	205	-1024	-768	-1	-1	-1	-1	4	-1024	-768	-1	-1	-1	-1	4		0	0						Untertest4.avi	0	880	547	72	111				0	Content		-72	-111	3426423	3626007853
3443	09:27:53.456	00:00:03.443	206	-1024	-768	-1	-1	-1	-1	4	-1024	-768	-1	-1	-1	-1	4		0	0						Untertest4.avi	0	880	547	72	111				0	Content		-72	-111	3443090	3626024520
3460	09:27:53.473	00:00:03.459	207	-1024	-768	-1	-1	-1	-1	4	-1024	-768	-1	-1	-1	-1	4		0	0						Untertest4.avi	0	880	547	72	111				0	Content		-72	-111	3459757	3626041187
3477	09:27:53.490	00:00:03.476	208	-1024	-768	-1	-1	-1	-1	4	-1024	-768	-1	-1	-1	-1	4		0	0						Untertest4.avi	0	880	547	72	111				0	Content		-72	-111	3476656	3626058086
3493	09:27:53.506	00:00:03.493	209	-1024	-768	-1	-1	-1	-1	4	-1024	-768	-1	-1	-1	-1	4		0	0						Untertest4.avi	0	880	547	72	111				0	Content		-72	-111	3493323	3626074753
3510	09:27:53.523	00:00:03.510	210	-1024	-768	-1	-1	-1	-1	4	-1024	-768	-1	-1	-1	-1	4		0	0						Untertest4.avi	0	880	547	72	111				0	Content		-72	-111	3510278	3626091708
3527	09:27:53.540	00:00:03.526	211	-1024	-768	-1	-1	-1	-1	4	-1024	-768	-1	-1	-1	-1	4		0	0						Untertest4.avi	0	880	547	72	111				0	Content		-72	-111	3526945	3626108375
3544	09:27:53.557	00:00:03.543	212	-1024	-768	-1	-1	-1	-1	4	-1024	-768	-1	-1	-1	-1	4		0	0						Untertest4.avi	0	880	547	72	111				0	Content		-72	-111	3543613	3626125043
3561	09:27:53.574	00:00:03.560	213	-1024	-768	-1	-1	-1	-1	4	-1024	-768	-1	-1	-1	-1	4		0	0						Untertest4.avi	0	880	547	72	111				0	Content		-72	-111	3560894	3626142324
3578	09:27:53.591	00:00:03.577	214	-1024	-768	-1	-1	-1	-1	4	-1024	-768	-1	-1	-1	-1	4		0	0						Untertest4.avi	0	880	547	72	111				0	Content		-72	-111	3577562	3626158992
3594	09:27:53.607	00:00:03.593	215	-1024	-768	-1	-1	-1	-1	4	-1024	-768	-1	-1	-1	-1	4		0	0						Untertest4.avi	0	880	547	72	111				0	Content		-72	-111	3593809	3626175239
3610	09:27:53.623	00:00:03.610	216	-1024	-768	-1	-1	-1	-1	4	-1024	-768	-1	-1	-1	-1	4		0	0						Untertest4.avi	0	880	547	72	111				0	Content		-72	-111	3610477	3626191907
3627	09:27:53.640	00:00:03.627	217	-1024	-768	-1	-1	-1	-1	4	-1024	-768	-1	-1	-1	-1	4		0	0						Untertest4.avi	0	880	547	72	111				0	Content		-72	-111	3627144	3626208574
3643	09:27:53.656	00:00:03.642	218	-1024	-768	-1	-1	-1	-1	4	-1024	-768	-1	-1	-1	-1	4		0	0						Untertest4.avi	0	880	547	72	111				0	Content		-72	-111	3642923	3626224353
3660	09:27:53.673	00:00:03.659	219	-1024	-768	-1	-1	-1	-1	4	-1024	-768	-1	-1	-1	-1	4		0	0						Untertest4.avi	0	880	547	72	111				0	Content		-72	-111	3659543	3626240973
3676	09:27:53.689	00:00:03.676	220	-1024	-768	-1	-1	-1	-1	4	-1024	-768	-1	-1	-1	-1	4		0	0						Untertest4.avi	0	880	547	72	111				0	Content		-72	-111	3676294	3626257724
3693	09:27:53.706	00:00:03.692	221	-1024	-768	-1	-1	-1	-1	4	-1024	-768	-1	-1	-1	-1	4		0	0						Untertest4.avi	0	880	547	72	111				0	Content		-72	-111	3692930	3626274360
3710	09:27:53.723	00:00:03.709	222	-1024	-768	-1	-1	-1	-1	4	-1024	-768	-1	-1	-1	-1	4		0	0						Untertest4.avi	0	880	547	72	111				0	Content		-72	-111	3709597	3626291027
3726	09:27:53.739	00:00:03.726	223	-1024	-768	-1	-1	-1	-1	4	-1024	-768	-1	-1	-1	-1	4		0	0						Untertest4.avi	0	880	547	72	111				0	Content		-72	-111	3726200	3626307630
3743	09:27:53.756	00:00:03.742	224	-1024	-768	-1	-1	-1	-1	4	-1024	-768	-1	-1	-1	-1	4		0	0						Untertest4.avi	0	880	547	72	111				0	Content		-72	-111	3742867	3626324297
3760	09:27:53.773	00:00:03.759	225	-1024	-768	-1	-1	-1	-1	4	-1024	-768	-1	-1	-1	-1	4		0	0						Untertest4.avi	0	880	547	72	111				0	Content		-72	-111	3759722	3626341152
3776	09:27:53.789	00:00:03.776	226	-1024	-768	-1	-1	-1	-1	4	-1024	-768	-1	-1	-1	-1	4		0	0						Untertest4.avi	0	880	547	72	111				0	Content		-72	-111	3776389	3626357819
3793	09:27:53.806	00:00:03.793	227	-1024	-768	-1	-1	-1	-1	4	-1024	-768	-1	-1	-1	-1	4		0	0						Untertest4.avi	0	880	547	72	111				0	Content		-72	-111	3793057	3626374487
3810	09:27:53.823	00:00:03.810	228	-1024	-768	-1	-1	-1	-1	4	-1024	-768	-1	-1	-1	-1	4		0	0						Untertest4.avi	0	880	547	72	111				0	Content		-72	-111	3810236	3626391666
3827	09:27:53.840	00:00:03.826	229	-1024	-768	-1	-1	-1	-1	4	-1024	-768	-1	-1	-1	-1	4		0	0						Untertest4.avi	0	880	547	72	111				0	Content		-72	-111	3826904	3626408334
3844	09:27:53.857	00:00:03.843	230	-1024	-768	-1	-1	-1	-1	4	-1024	-768	-1	-1	-1	-1	4		0	0						Untertest4.avi	0	880	547	72	111				0	Content		-72	-111	3843907	3626425337
3861	09:27:53.874	00:00:03.860	231	-1024	-768	-1	-1	-1	-1	4	-1024	-768	-1	-1	-1	-1	4		0	0						Untertest4.avi	0	880	547	72	111				0	Content		-72	-111	3860575	3626442005
3877	09:27:53.890	00:00:03.877	232	-1024	-768	-1	-1	-1	-1	4	-1024	-768	-1	-1	-1	-1	4		0	0						Untertest4.avi	0	880	547	72	111				0	Content		-72	-111	3877242	3626458672
3894	09:27:53.907	00:00:03.893	233	-1024	-768	-1	-1	-1	-1	4	-1024	-768	-1	-1	-1	-1	4		0	0						Untertest4.avi	0	880	547	72	111				0	Content		-72	-111	3893506	3626474936
3910	09:27:53.923	00:00:03.910	234	-1024	-768	-1	-1	-1	-1	4	-1024	-768	-1	-1	-1	-1	4		0	0						Untertest4.avi	0	880	547	72	111				0	Content		-72	-111	3910173	3626491603
3927	09:27:53.940	00:00:03.926	235	-1024	-768	-1	-1	-1	-1	4	-1024	-768	-1	-1	-1	-1	4		0	0						Untertest4.avi	0	880	547	72	111				0	Content		-72	-111	3926840	3626508270
3943	09:27:53.956	00:00:03.942	236	-1024	-768	-1	-1	-1	-1	4	-1024	-768	-1	-1	-1	-1	4		0	0						Untertest4.avi	0	880	547	72	111				0	Content		-72	-111	3942783	3626524213
3959	09:27:53.972	00:00:03.959	237	-1024	-768	-1	-1	-1	-1	4	-1024	-768	-1	-1	-1	-1	4		0	0						Untertest4.avi	0	880	547	72	111				0	Content		-72	-111	3959406	3626540836
3976	09:27:53.989	00:00:03.976	238	-1024	-768	-1	-1	-1	-1	4	-1024	-768	-1	-1	-1	-1	4		0	0						Untertest4.avi	0	880	547	72	111				0	Content		-72	-111	3976057	3626557487
3993	09:27:54.006	00:00:03.992	239	-1024	-768	-1	-1	-1	-1	4	-1024	-768	-1	-1	-1	-1	4		0	0						Untertest4.avi	0	880	547	72	111				0	Content		-72	-111	3992724	3626574154
4009	09:27:54.022	00:00:04.009	240	-1024	-768	-1	-1	-1	-1	4	-1024	-768	-1	-1	-1	-1	4		0	0						Untertest4.avi	0	880	547	72	111				0	Content		-72	-111	4009375	3626590805
4026	09:27:54.039	00:00:04.026	241	-1024	-768	-1	-1	-1	-1	4	-1024	-768	-1	-1	-1	-1	4		0	0						Untertest4.avi	0	880	547	72	111				0	Content		-72	-111	4026042	3626607472
4043	09:27:54.056	00:00:04.042	242	-1024	-768	-1	-1	-1	-1	4	-1024	-768	-1	-1	-1	-1	4		0	0						Untertest4.avi	0	880	547	72	111				0	Content		-72	-111	4042703	3626624133
4059	09:27:54.072	00:00:04.059	243	-1024	-768	-1	-1	-1	-1	4	-1024	-768	-1	-1	-1	-1	4		0	0						Untertest4.avi	0	880	547	72	111				0	Content		-72	-111	4059370	3626640800
4076	09:27:54.089	00:00:04.076	244	-1024	-768	-1	-1	-1	-1	4	-1024	-768	-1	-1	-1	-1	4		0	0						Untertest4.avi	0	880	547	72	111				0	Content		-72	-111	4076038	3626657468
4093	09:27:54.106	00:00:04.092	245	-1024	-768	-1	-1	-1	-1	4	-1024	-768	-1	-1	-1	-1	4		0	0						Untertest4.avi	0	880	547	72	111				0	Content		-72	-111	4092967	3626674397
4110	09:27:54.123	00:00:04.109	246	-1024	-768	-1	-1	-1	-1	4	-1024	-768	-1	-1	-1	-1	4		0	0						Untertest4.avi	0	880	547	72	111				0	Content		-72	-111	4109634	3626691064
4127	09:27:54.140	00:00:04.126	247	-1024	-768	-1	-1	-1	-1	4	-1024	-768	-1	-1	-1	-1	4		0	0						Untertest4.avi	0	880	547	72	111				0	Content		-72	-111	4126602	3626708032
4143	09:27:54.156	00:00:04.143	248	-1024	-768	-1	-1	-1	-1	4	-1024	-768	-1	-1	-1	-1	4		0	0						Untertest4.avi	0	880	547	72	111				0	Content		-72	-111	4143269	3626724699
4160	09:27:54.173	00:00:04.159	249	-1024	-768	-1	-1	-1	-1	4	-1024	-768	-1	-1	-1	-1	4		0	0						Untertest4.avi	0	880	547	72	111				0	Content		-72	-111	4159937	3626741367
4177	09:27:54.190	00:00:04.177	250	-1024	-768	-1	-1	-1	-1	4	-1024	-768	-1	-1	-1	-1	4		0	0						Untertest4.avi	0	880	547	72	111				0	Content		-72	-111	4177167	3626758597
4194	09:27:54.207	00:00:04.193	251	-1024	-768	-1	-1	-1	-1	4	-1024	-768	-1	-1	-1	-1	4		0	0						Untertest4.avi	0	880	547	72	111				0	Content		-72	-111	4193835	3626775265
4210	09:27:54.223	00:00:04.210	252	-1024	-768	-1	-1	-1	-1	4	-1024	-768	-1	-1	-1	-1	4		0	0						Untertest4.avi	0	880	547	72	111				0	Content		-72	-111	4210064	3626791494
4227	09:27:54.240	00:00:04.226	253	-1024	-768	-1	-1	-1	-1	4	-1024	-768	-1	-1	-1	-1	4		0	0						Untertest4.avi	0	880	547	72	111				0	Content		-72	-111	4226732	3626808162
4243	09:27:54.256	00:00:04.243	254	-1024	-768	-1	-1	-1	-1	4	-1024	-768	-1	-1	-1	-1	4		0	0						Untertest4.avi	0	880	547	72	111				0	Content		-72	-111	4243399	3626824829
4259	09:27:54.272	00:00:04.259	255	-1024	-768	-1	-1	-1	-1	4	-1024	-768	-1	-1	-1	-1	4		0	0						Untertest4.avi	0	880	547	72	111				0	Content		-72	-111	4259140	3626840570
4276	09:27:54.289	00:00:04.275	256	-1024	-768	-1	-1	-1	-1	4	-1024	-768	-1	-1	-1	-1	4		0	0						Untertest4.avi	0	880	547	72	111				0	Content		-72	-111	4275888	3626857318
4293	09:27:54.306	00:00:04.292	257	-1024	-768	-1	-1	-1	-1	4	-1024	-768	-1	-1	-1	-1	4		0	0						Untertest4.avi	0	880	547	72	111				0	Content		-72	-111	4292510	3626873940
4309	09:27:54.322	00:00:04.309	258	-1024	-768	-1	-1	-1	-1	4	-1024	-768	-1	-1	-1	-1	4		0	0						Untertest4.avi	0	880	547	72	111				0	Content		-72	-111	4309196	3626890626
4326	09:27:54.339	00:00:04.325	259	-1024	-768	-1	-1	-1	-1	4	-1024	-768	-1	-1	-1	-1	4		0	0						Untertest4.avi	0	880	547	72	111				0	Content		-72	-111	4325863	3626907293
4342	09:27:54.355	00:00:04.342	260	-1024	-768	-1	-1	-1	-1	4	-1024	-768	-1	-1	-1	-1	4		0	0						Untertest4.avi	0	880	547	72	111				0	Content		-72	-111	4342498	3626923928
4359	09:27:54.372	00:00:04.359	261	-1024	-768	-1	-1	-1	-1	4	-1024	-768	-1	-1	-1	-1	4		0	0						Untertest4.avi	0	880	547	72	111				0	Content		-72	-111	4359165	3626940595
4376	09:27:54.389	00:00:04.375	262	-1024	-768	-1	-1	-1	-1	4	-1024	-768	-1	-1	-1	-1	4		0	0						Untertest4.avi	0	880	547	72	111				0	Content		-72	-111	4375987	3626957417
4393	09:27:54.406	00:00:04.392	263	-1024	-768	-1	-1	-1	-1	4	-1024	-768	-1	-1	-1	-1	4		0	0						Untertest4.avi	0	880	547	72	111				0	Content		-72	-111	4392654	3626974084
4409	09:27:54.422	00:00:04.409	264	-1024	-768	-1	-1	-1	-1	4	-1024	-768	-1	-1	-1	-1	4		0	0						Untertest4.avi	0	880	547	72	111				0	Content		-72	-111	4409322	3626990752
4426	09:27:54.439	00:00:04.426	265	-1024	-768	-1	-1	-1	-1	4	-1024	-768	-1	-1	-1	-1	4		0	0						Untertest4.avi	0	880	547	72	111				0	Content		-72	-111	4426474	3627007904
4443	09:27:54.456	00:00:04.443	266	-1024	-768	-1	-1	-1	-1	4	-1024	-768	-1	-1	-1	-1	4		0	0						Untertest4.avi	0	880	547	72	111				0	Content		-72	-111	4443142	3627024572
4460	09:27:54.473	00:00:04.460	267	-1024	-768	-1	-1	-1	-1	4	-1024	-768	-1	-1	-1	-1	4		0	0						Untertest4.avi	0	880	547	72	111				0	Content		-72	-111	4460181	3627041611
4477	09:27:54.490	00:00:04.476	268	-1024	-768	-1	-1	-1	-1	4	-1024	-768	-1	-1	-1	-1	4		0	0						Untertest4.avi	0	880	547	72	111				0	Content		-72	-111	4476849	3627058279
4494	09:27:54.507	00:00:04.493	269	-1024	-768	-1	-1	-1	-1	4	-1024	-768	-1	-1	-1	-1	4		0	0						Untertest4.avi	0	880	547	72	111				0	Content		-72	-111	4493516	3627074946
4510	09:27:54.523	00:00:04.509	270	-1024	-768	-1	-1	-1	-1	4	-1024	-768	-1	-1	-1	-1	4		0	0						Untertest4.avi	0	880	547	72	111				0	Content		-72	-111	4509803	3627091233
4526	09:27:54.539	00:00:04.526	271	-1024	-768	-1	-1	-1	-1	4	-1024	-768	-1	-1	-1	-1	4		0	0						Untertest4.avi	0	880	547	72	111				0	Content		-72	-111	4526470	3627107900
4543	09:27:54.556	00:00:04.543	272	-1024	-768	-1	-1	-1	-1	4	-1024	-768	-1	-1	-1	-1	4		0	0						Untertest4.avi	0	880	547	72	111				0	Content		-72	-111	4543138	3627124568
4559	09:27:54.572	00:00:04.558	273	-1024	-768	-1	-1	-1	-1	4	-1024	-768	-1	-1	-1	-1	4		0	0						Untertest4.avi	0	880	547	72	111				0	Content		-72	-111	4558994	3627140424
4576	09:27:54.589	00:00:04.575	274	-1024	-768	-1	-1	-1	-1	4	-1024	-768	-1	-1	-1	-1	4		0	0						Untertest4.avi	0	880	547	72	111				0	Content		-72	-111	4575616	3627157046
4592	09:27:54.605	00:00:04.592	275	-1024	-768	-1	-1	-1	-1	4	-1024	-768	-1	-1	-1	-1	4		0	0						Untertest4.avi	0	880	547	72	111				0	Content		-72	-111	4592329	3627173759
4609	09:27:54.622	00:00:04.608	276	-1024	-768	-1	-1	-1	-1	4	-1024	-768	-1	-1	-1	-1	4		0	0						Untertest4.avi	0	880	547	72	111				0	Content		-72	-111	4608996	3627190426
4626	09:27:54.639	00:00:04.625	277	-1024	-768	-1	-1	-1	-1	4	-1024	-768	-1	-1	-1	-1	4		0	0						Untertest4.avi	0	880	547	72	111				0	Content		-72	-111	4625679	3627207109
4642	09:27:54.655	00:00:04.642	278	-1024	-768	-1	-1	-1	-1	4	-1024	-768	-1	-1	-1	-1	4		0	0						Untertest4.avi	0	880	547	72	111				0	Content		-72	-111	4642346	3627223776
4659	09:27:54.672	00:00:04.658	279	-1024	-768	-1	-1	-1	-1	4	-1024	-768	-1	-1	-1	-1	4		0	0						Untertest4.avi	0	880	547	72	111				0	Content		-72	-111	4658976	3627240406
4676	09:27:54.689	00:00:04.675	280	-1024	-768	-1	-1	-1	-1	4	-1024	-768	-1	-1	-1	-1	4		0	0						Untertest4.avi	0	880	547	72	111				0	Content		-72	-111	4675643	3627257073
4692	09:27:54.705	00:00:04.692	281	-1024	-768	-1	-1	-1	-1	4	-1024	-768	-1	-1	-1	-1	4		0	0						Untertest4.avi	0	880	547	72	111				0	Content		-72	-111	4692311	3627273741
4709	09:27:54.722	00:00:04.709	282	-1024	-768	-1	-1	-1	-1	4	-1024	-768	-1	-1	-1	-1	4		0	0						Untertest4.avi	0	880	547	72	111				0	Content		-72	-111	4709210	3627290640
4726	09:27:54.739	00:00:04.725	283	-1024	-768	-1	-1	-1	-1	4	-1024	-768	-1	-1	-1	-1	4		0	0						Untertest4.avi	0	880	547	72	111				0	Content		-72	-111	4725878	3627307308
4743	09:27:54.756	00:00:04.742	284	-1024	-768	-1	-1	-1	-1	4	-1024	-768	-1	-1	-1	-1	4		0	0						Untertest4.avi	0	880	547	72	111				0	Content		-72	-111	4742829	3627324259
4759	09:27:54.772	00:00:04.759	285	-1024	-768	-1	-1	-1	-1	4	-1024	-768	-1	-1	-1	-1	4		0	0						Untertest4.avi	0	880	547	72	111				0	Content		-72	-111	4759497	3627340927
4776	09:27:54.789	00:00:04.776	286	-1024	-768	-1	-1	-1	-1	4	-1024	-768	-1	-1	-1	-1	4		0	0						Untertest4.avi	0	880	547	72	111				0	Content		-72	-111	4776164	3627357594
4793	09:27:54.806	00:00:04.793	287	-1024	-768	-1	-1	-1	-1	4	-1024	-768	-1	-1	-1	-1	4		0	0						Untertest4.avi	0	880	547	72	111				0	Content		-72	-111	4793456	3627374886
4810	09:27:54.823	00:00:04.810	288	-1024	-768	-1	-1	-1	-1	4	-1024	-768	-1	-1	-1	-1	4		0	0						Untertest4.avi	0	880	547	72	111				0	Content		-72	-111	4810123	3627391553
4826	09:27:54.839	00:00:04.826	289	-1024	-768	-1	-1	-1	-1	4	-1024	-768	-1	-1	-1	-1	4		0	0						Untertest4.avi	0	880	547	72	111				0	Content		-72	-111	4826372	3627407802
4843	09:27:54.856	00:00:04.843	290	-1024	-768	-1	-1	-1	-1	4	-1024	-768	-1	-1	-1	-1	4		0	0						Untertest4.avi	0	880	547	72	111				0	Content		-72	-111	4843040	3627424470
4860	09:27:54.873	00:00:04.859	291	-1024	-768	-1	-1	-1	-1	4	-1024	-768	-1	-1	-1	-1	4		0	0						Untertest4.avi	0	880	547	72	111				0	Content		-72	-111	4859707	3627441137
4876	09:27:54.889	00:00:04.875	292	-1024	-768	-1	-1	-1	-1	4	-1024	-768	-1	-1	-1	-1	4		0	0						Untertest4.avi	0	880	547	72	111				0	Content		-72	-111	4875527	3627456957
4892	09:27:54.905	00:00:04.892	293	-1024	-768	-1	-1	-1	-1	4	-1024	-768	-1	-1	-1	-1	4		0	0						Untertest4.avi	0	880	547	72	111				0	Content		-72	-111	4892112	3627473542
4909	09:27:54.922	00:00:04.908	294	-1024	-768	-1	-1	-1	-1	4	-1024	-768	-1	-1	-1	-1	4		0	0						Untertest4.avi	0	880	547	72	111				0	Content		-72	-111	4908854	3627490284
4925	09:27:54.938	00:00:04.925	295	-1024	-768	-1	-1	-1	-1	4	-1024	-768	-1	-1	-1	-1	4		0	0						Untertest4.avi	0	880	547	72	111				0	Content		-72	-111	4925478	3627506908
4942	09:27:54.955	00:00:04.942	296	-1024	-768	-1	-1	-1	-1	4	-1024	-768	-1	-1	-1	-1	4		0	0						Untertest4.avi	0	880	547	72	111				0	Content		-72	-111	4942146	3627523576
4959	09:27:54.972	00:00:04.958	297	-1024	-768	-1	-1	-1	-1	4	-1024	-768	-1	-1	-1	-1	4		0	0						Untertest4.avi	0	880	547	72	111				0	Content		-72	-111	4958747	3627540177
4975	09:27:54.988	00:00:04.975	298	-1024	-768	-1	-1	-1	-1	4	-1024	-768	-1	-1	-1	-1	4		0	0						Untertest4.avi	0	880	547	72	111				0	Content		-72	-111	4975414	3627556844
4992	09:27:55.005	00:00:04.992	299	-1024	-768	-1	-1	-1	-1	4	-1024	-768	-1	-1	-1	-1	4		0	0						Untertest4.avi	0	880	547	72	111				0	Content		-72	-111	4992266	3627573696
5009	09:27:55.022	00:00:05.008	300	-1024	-768	-1	-1	-1	-1	4	-1024	-768	-1	-1	-1	-1	4		0	0						Untertest4.avi	0	880	547	72	111				0	Content		-72	-111	5008933	3627590363
5026	09:27:55.039	00:00:05.025	301	-1024	-768	-1	-1	-1	-1	4	-1024	-768	-1	-1	-1	-1	4		0	0						Untertest4.avi	0	880	547	72	111				0	Content		-72	-111	5025601	3627607031
5043	09:27:55.056	00:00:05.042	302	-1024	-768	-1	-1	-1	-1	4	-1024	-768	-1	-1	-1	-1	4		0	0						Untertest4.avi	0	880	547	72	111				0	Content		-72	-111	5042784	3627624214
5059	09:27:55.072	00:00:05.059	303	-1024	-768	-1	-1	-1	-1	4	-1024	-768	-1	-1	-1	-1	4		0	0						Untertest4.avi	0	880	547	72	111				0	Content		-72	-111	5059452	3627640882
5076	09:27:55.089	00:00:05.076	304	-1024	-768	-1	-1	-1	-1	4	-1024	-768	-1	-1	-1	-1	4		0	0						Untertest4.avi	0	880	547	72	111				0	Content		-72	-111	5076457	3627657887
5093	09:27:55.106	00:00:05.093	305	-1024	-768	-1	-1	-1	-1	4	-1024	-768	-1	-1	-1	-1	4		0	0						Untertest4.avi	0	880	547	72	111				0	Content		-72	-111	5093125	3627674555
5110	09:27:55.123	00:00:05.109	306	-1024	-768	-1	-1	-1	-1	4	-1024	-768	-1	-1	-1	-1	4		0	0						Untertest4.avi	0	880	547	72	111				0	Content		-72	-111	5109792	3627691222
5126	09:27:55.139	00:00:05.126	307	-1024	-768	-1	-1	-1	-1	4	-1024	-768	-1	-1	-1	-1	4		0	0						Untertest4.avi	0	880	547	72	111				0	Content		-72	-111	5126057	3627707487
5143	09:27:55.156	00:00:05.142	308	-1024	-768	-1	-1	-1	-1	4	-1024	-768	-1	-1	-1	-1	4		0	0						Untertest4.avi	0	880	547	72	111				0	Content		-72	-111	5142724	3627724154
5159	09:27:55.172	00:00:05.159	309	-1024	-768	-1	-1	-1	-1	4	-1024	-768	-1	-1	-1	-1	4		0	0						Untertest4.avi	0	880	547	72	111				0	Content		-72	-111	5159392	3627740822
5175	09:27:55.188	00:00:05.175	310	-1024	-768	-1	-1	-1	-1	4	-1024	-768	-1	-1	-1	-1	4		0	0						Untertest4.avi	0	880	547	72	111				0	Content		-72	-111	5175209	3627756639
5192	09:27:55.205	00:00:05.191	311	-1024	-768	-1	-1	-1	-1	4	-1024	-768	-1	-1	-1	-1	4		0	0						Untertest4.avi	0	880	547	72	111				0	Content		-72	-111	5191958	3627773388
5209	09:27:55.222	00:00:05.208	312	-1024	-768	-1	-1	-1	-1	4	-1024	-768	-1	-1	-1	-1	4		0	0						Untertest4.avi	0	880	547	72	111				0	Content		-72	-111	5208580	3627790010
5225	09:27:55.238	00:00:05.225	313	-1024	-768	-1	-1	-1	-1	4	-1024	-768	-1	-1	-1	-1	4		0	0						Untertest4.avi	0	880	547	72	111				0	Content		-72	-111	5225259	3627806689
5243	09:27:55.256	00:00:05.242	314	-1024	-768	-1	-1	-1	-1	4	-1024	-768	-1	-1	-1	-1	4		0	0						Untertest4.avi	0	880	547	72	111				0	Content		-72	-111	5242578	3627824008
5260	09:27:55.273	00:00:05.259	315	-1024	-768	-1	-1	-1	-1	4	-1024	-768	-1	-1	-1	-1	4		0	0						Untertest4.avi	0	880	547	72	111				0	Content		-72	-111	5259702	3627841132
5276	09:27:55.289	00:00:05.276	316	-1024	-768	-1	-1	-1	-1	4	-1024	-768	-1	-1	-1	-1	4		0	0						Untertest4.avi	0	880	547	72	111				0	Content		-72	-111	5276264	3627857694
5293	09:27:55.306	00:00:05.292	317	-1024	-768	-1	-1	-1	-1	4	-1024	-768	-1	-1	-1	-1	4		0	0						Untertest4.avi	0	880	547	72	111				0	Content		-72	-111	5292931	3627874361
5309	09:27:55.322	00:00:05.309	318	309,929	999,8384	0,5817235	0,7330196	475,4981	3,860791	0	2363,38	1125,826	0,4577025	0,7715374	475,4981	4,415172	0	5	1337	1063						Untertest4.avi	0	880	547	72	111	1265	952	16	0	Content		1265	952	5309453	3627890883
5326	09:27:55.339	00:00:05.325	319	-1024	-768	-1	-1	-1	-1	4	-1024	-768	-1	-1	-1	-1	4		0	0						Untertest4.avi	0	880	547	72	111				0	Content		-72	-111	5325701	3627907131
5343	09:27:55.356	00:00:05.342	320	-1024	-768	-1	-1	-1	-1	4	-1024	-768	-1	-1	-1	-1	4		0	0						Untertest4.avi	0	880	547	72	111				0	Content		-72	-111	5342573	3627924003
5359	09:27:55.372	00:00:05.359	321	-1024	-768	-1	-1	-1	-1	4	-1024	-768	-1	-1	-1	-1	4		0	0						Untertest4.avi	0	880	547	72	111				0	Content		-72	-111	5359203	3627940633
5376	09:27:55.389	00:00:05.375	322	-1024	-768	-1	-1	-1	-1	4	-1024	-768	-1	-1	-1	-1	4		0	0						Untertest4.avi	0	880	547	72	111				0	Content		-72	-111	5375888	3627957318
5393	09:27:55.406	00:00:05.392	323	-1024	-768	-1	-1	-1	-1	4	-1024	-768	-1	-1	-1	-1	4		0	0						Untertest4.avi	0	880	547	72	111				0	Content		-72	-111	5392555	3627973985
5409	09:27:55.422	00:00:05.409	324	-1024	-768	-1	-1	-1	-1	4	-1024	-768	-1	-1	-1	-1	4		0	0						Untertest4.avi	0	880	547	72	111				0	Content		-72	-111	5409195	3627990625
5426	09:27:55.439	00:00:05.425	325	-1024	-768	-1	-1	-1	-1	4	-1024	-768	-1	-1	-1	-1	4		0	0						Untertest4.avi	0	880	547	72	111				0	Content		-72	-111	5425881	3628007311
5443	09:27:55.456	00:00:05.442	326	-1024	-768	-1	-1	-1	-1	4	-1024	-768	-1	-1	-1	-1	4		0	0						Untertest4.avi	0	880	547	72	111				0	Content		-72	-111	5442548	3628023978
5459	09:27:55.472	00:00:05.459	327	-1024	-768	-1	-1	-1	-1	4	-1024	-768	-1	-1	-1	-1	4		0	0						Untertest4.avi	0	880	547	72	111				0	Content		-72	-111	5459183	3628040613
5476	09:27:55.489	00:00:05.475	328	-1024	-768	-1	-1	-1	-1	4	-1024	-768	-1	-1	-1	-1	4		0	0						Untertest4.avi	0	880	547	72	111				0	Content		-72	-111	5475850	3628057280
5492	09:27:55.505	00:00:05.492	329	-1024	-768	-1	-1	-1	-1	4	-1024	-768	-1	-1	-1	-1	4		0	0						Untertest4.avi	0	880	547	72	111				0	Content		-72	-111	5492394	3628073824
5509	09:27:55.522	00:00:05.509	330	-1024	-768	-1	-1	-1	-1	4	-1024	-768	-1	-1	-1	-1	4		0	0						Untertest4.avi	0	880	547	72	111				0	Content		-72	-111	5509061	3628090491
5526	09:27:55.539	00:00:05.525	331	-1024	-768	-1	-1	-1	-1	4	-1024	-768	-1	-1	-1	-1	4		0	0						Untertest4.avi	0	880	547	72	111				0	Content		-72	-111	5525812	3628107242
5542	09:27:55.555	00:00:05.542	332	-1024	-768	-1	-1	-1	-1	4	-1024	-768	-1	-1	-1	-1	4		0	0						Untertest4.avi	0	880	547	72	111				0	Content		-72	-111	5542479	3628123909
5559	09:27:55.572	00:00:05.559	333	-1024	-768	-1	-1	-1	-1	4	-1024	-768	-1	-1	-1	-1	4		0	0						Untertest4.avi	0	880	547	72	111				0	Content		-72	-111	5559146	3628140576
5576	09:27:55.589	00:00:05.575	334	-1024	-768	-1	-1	-1	-1	4	-1024	-768	-1	-1	-1	-1	4		0	0						Untertest4.avi	0	880	547	72	111				0	Content		-72	-111	5575813	3628157243
5592	09:27:55.605	00:00:05.592	335	-1024	-768	-1	-1	-1	-1	4	-1024	-768	-1	-1	-1	-1	4		0	0						Untertest4.avi	0	880	547	72	111				0	Content		-72	-111	5592435	3628173865
5609	09:27:55.622	00:00:05.609	336	-1024	-768	-1	-1	-1	-1	4	-1024	-768	-1	-1	-1	-1	4		0	0						Untertest4.avi	0	880	547	72	111				0	Content		-72	-111	5609102	3628190532
5626	09:27:55.639	00:00:05.625	337	-1024	-768	-1	-1	-1	-1	4	-1024	-768	-1	-1	-1	-1	4		0	0						Untertest4.avi	0	880	547	72	111				0	Content		-72	-111	5625705	3628207135
5642	09:27:55.655	00:00:05.642	338	-1024	-768	-1	-1	-1	-1	4	-1024	-768	-1	-1	-1	-1	4		0	0						Untertest4.avi	0	880	547	72	111				0	Content		-72	-111	5642372	3628223802
5659	09:27:55.672	00:00:05.658	339	-1024	-768	-1	-1	-1	-1	4	-1024	-768	-1	-1	-1	-1	4		0	0						Untertest4.avi	0	880	547	72	111				0	Content		-72	-111	5658963	3628240393
5676	09:27:55.689	00:00:05.675	340	-1024	-768	-1	-1	-1	-1	4	-1024	-768	-1	-1	-1	-1	4		0	0						Untertest4.avi	0	880	547	72	111				0	Content		-72	-111	5675631	3628257061
5693	09:27:55.706	00:00:05.692	341	-1024	-768	-1	-1	-1	-1	4	-1024	-768	-1	-1	-1	-1	4		0	0						Untertest4.avi	0	880	547	72	111				0	Content		-72	-111	5692590	3628274020
5709	09:27:55.722	00:00:05.709	342	-1024	-768	-1	-1	-1	-1	4	-1024	-768	-1	-1	-1	-1	4		0	0						Untertest4.avi	0	880	547	72	111				0	Content		-72	-111	5709258	3628290688
5726	09:27:55.739	00:00:05.726	343	-1024	-768	-1	-1	-1	-1	4	-1024	-768	-1	-1	-1	-1	4		0	0						Untertest4.avi	0	880	547	72	111				0	Content		-72	-111	5726173	3628307603
5743	09:27:55.756	00:00:05.742	344	-1024	-768	-1	-1	-1	-1	4	-1024	-768	-1	-1	-1	-1	4		0	0						Untertest4.avi	0	880	547	72	111				0	Content		-72	-111	5742546	3628323976
5759	09:27:55.772	00:00:05.758	345	-1024	-768	-1	-1	-1	-1	4	-1024	-768	-1	-1	-1	-1	4		0	0						Untertest4.avi	0	880	547	72	111				0	Content		-72	-111	5758982	3628340412
5776	09:27:55.789	00:00:05.775	346	-1024	-768	-1	-1	-1	-1	4	-1024	-768	-1	-1	-1	-1	4		0	0						Untertest4.avi	0	880	547	72	111				0	Content		-72	-111	5775650	3628357080
5792	09:27:55.805	00:00:05.792	347	971,3078	997,1038	0,5866745	0,7357649	468,1783	3,827542	0	955,4053	999,744	0,450529	0,7746139	468,1783	3,801977	0	6	963	998						Untertest4.avi	0	880	547	72	111	891	849	150	0	Content		891	887	5792167	3628373597
5809	09:27:55.822	00:00:05.809	348	921,4968	971,8358	0,5867167	0,7354832	468,1783	3,516963	0	-1024	-768	-1	-1	-1	-1	4	6	921	972						Untertest4.avi	0	880	547	72	111	891	849	150	0	Content		849	861	5809415	3628390845
5826	09:27:55.839	00:00:05.826	349	943,57	991,4104	0,5856355	0,7352855	464,3167	3,798169	0	918,0175	1003,158	0,4492133	0,7739604	462,0585	3,762936	0	6	931	997						Untertest4.avi	0	880	547	72	111	891	849	150	0	Content		859	886	5826040	3628407470
5843	09:27:55.856	00:00:05.842	350	963,3543	947,5134	0,5855356	0,7354299	464,3167	3,506157	0	-1024	-768	-1	-1	-1	-1	4	6	963	948						Untertest4.avi	0	880	547	72	111	891	849	150	0	Content		891	837	5842789	3628424219
5859	09:27:55.872	00:00:05.858	351	-1024	-768	-1	-1	-1	-1	4	-1024	-768	-1	-1	-1	-1	4	6	0	0						Untertest4.avi	0	880	547	72	111	891	849	150	0	Content		-72	-111	5858911	3628440341
5876	09:27:55.889	00:00:05.875	352	-1024	-768	-1	-1	-1	-1	4	-1024	-768	-1	-1	-1	-1	4	6	0	0						Untertest4.avi	0	880	547	72	111	891	849	150	0	Content		-72	-111	5875602	3628457032
5892	09:27:55.905	00:00:05.892	353	-1024	-768	-1	-1	-1	-1	4	-1024	-768	-1	-1	-1	-1	4	6	0	0						Untertest4.avi	0	880	547	72	111	891	849	150	0	Content		-72	-111	5892270	3628473700
5909	09:27:55.922	00:00:05.908	354	-1024	-768	-1	-1	-1	-1	4	-1024	-768	-1	-1	-1	-1	4	6	0	0						Untertest4.avi	0	880	547	72	111	891	849	150	0	Content		-72	-111	5908839	3628490269
5926	09:27:55.939	00:00:05.925	355	-1024	-768	-1	-1	-1	-1	4	-1024	-768	-1	-1	-1	-1	4	6	0	0						Untertest4.avi	0	880	547	72	111	891	849	150	0	Content		-72	-111	5925507	3628506937
5942	09:27:55.955	00:00:05.942	356	1092,888	866,9829	0,5820839	0,7368802	453,8113	3,77616	1	1127,91	883,8351	0,580206	0,7368554	462,9848	3,855956	3	7	1093	867						Untertest4.avi	0	880	547	72	111	1066	746	283	0	Content		1021	756	5942030	3628523460
5959	09:27:55.972	00:00:05.959	357	1144,609	874,0807	0,5852568	0,7365909	466,6933	3,832115	0	1126,625	879,743	0,4472314	0,7735637	458,7967	3,764129	0	7	1136	877						Untertest4.avi	0	880	547	72	111	1066	746	283	0	Content		1064	766	5959402	3628540832
5976	09:27:55.989	00:00:05.975	358	-1024	-768	-1	-1	-1	-1	4	-1024	-768	-1	-1	-1	-1	4	7	0	0						Untertest4.avi	0	880	547	72	111	1066	746	283	0	Content		-72	-111	5975870	3628557300
5993	09:27:56.006	00:00:05.992	359	-1024	-768	-1	-1	-1	-1	4	-1024	-768	-1	-1	-1	-1	4	7	0	0						Untertest4.avi	0	880	547	72	111	1066	746	283	0	Content		-72	-111	5992538	3628573968
6009	09:27:56.022	00:00:06.009	360	1138,009	864,0549	0,5822451	0,7386845	455,8592	3,757314	0	1131,377	875,2319	0,4467728	0,7750747	455,9221	3,795986	0	7	1135	870						Untertest4.avi	0	880	547	72	111	1066	746	283	0	Content		1063	759	6009098	3628590528
6025	09:27:56.038	00:00:06.025	361	1106,614	874,108	0,5822515	0,7389385	455,9113	3,815791	0	1141,558	859,5574	0,4467446	0,7753261	455,9671	3,803246	0	7	1124	867						Untertest4.avi	0	880	547	72	111	1066	746	283	0	Content		1052	756	6025350	3628606780
6042	09:27:56.055	00:00:06.042	362	1120,273	869,7069	0,5823233	0,7389274	456,1281	3,843303	0	1146,333	879,4659	0,4467079	0,7751397	455,9335	3,828026	0	7	1133	875						Untertest4.avi	0	880	547	72	111	1066	746	283	0	Content		1061	764	6042247	3628623677
6059	09:27:56.072	00:00:06.058	363	1123,267	864,4456	0,582202	0,7387495	455,8304	3,822794	0	1137,016	884,6705	0,4466046	0,7747166	455,7705	3,81928	0	7	1130	875						Untertest4.avi	0	880	547	72	111	1066	746	283	0	Content		1058	764	6058972	3628640402
6076	09:27:56.089	00:00:06.075	364	1145,637	860,6417	0,5819065	0,7380338	455,9627	3,829731	0	1149,077	862,02	0,4463588	0,7740016	455,9507	3,817187	0	7	1147	861						Untertest4.avi	0	880	547	72	111	1066	746	283	0	Content		1075	750	6075599	3628657029
6092	09:27:56.105	00:00:06.092	365	1113,632	832,7316	0,5815548	0,7374887	455,5015	3,844468	0	1161,479	856,8451	0,4461376	0,7734178	456,2001	3,870445	0	7	1138	845						Untertest4.avi	0	880	547	72	111	1066	746	283	0	Content		1066	734	6092347	3628673777
6109	09:27:56.122	00:00:06.108	366	1147,232	862,5176	0,5814884	0,736866	455,6571	3,835007	0	1157,995	850,1554	0,4459544	0,7730592	455,974	3,841128	0	7	1153	856						Untertest4.avi	0	880	547	72	111	1066	746	283	0	Content		1081	745	6108970	3628690400
6126	09:27:56.139	00:00:06.125	367	1148,208	845,728	0,5814399	0,7368525	455,6255	3,876589	0	1154,602	868,1893	0,4458945	0,7725902	456,1997	3,815499	0	7	1151	857						Untertest4.avi	0	880	547	72	111	1066	746	283	0	Content		1079	746	6125594	3628707024
6142	09:27:56.155	00:00:06.142	368	1134,178	846,9082	0,5814172	0,7367382	455,7697	3,819139	0	1146,89	853,5627	0,4458588	0,7724992	456,1257	3,835602	0	7	1141	850						Untertest4.avi	0	880	547	72	111	1066	746	283	0	Content		1069	739	6142237	3628723667
6159	09:27:56.172	00:00:06.158	369	1136,745	839,8004	0,5814887	0,7365983	455,9096	3,848939	0	1147,835	857,2824	0,4459848	0,7722809	456,1501	3,818693	0	7	1142	849						Untertest4.avi	0	880	547	72	111	1066	746	283	0	Content		1070	738	6158845	3628740275
6176	09:27:56.189	00:00:06.175	370	1134,181	841,5729	0,5815733	0,7364262	455,9323	3,837748	0	1171,405	859,0735	0,4461783	0,7720158	456,3757	3,831645	0	7	1153	850						Untertest4.avi	0	880	547	72	111	1066	746	283	0	Content		1081	739	6175594	3628757024
6192	09:27:56.205	00:00:06.192	371	1138,56	837,2922	0,58166	0,7362781	455,5892	3,779845	0	1156,297	848,9164	0,4463836	0,771713	456,0082	3,792609	0	7	1147	843						Untertest4.avi	0	880	547	72	111	1066	746	283	0	Content		1075	732	6192235	3628773665
6209	09:27:56.222	00:00:06.208	372	1112,694	839,4703	0,581979	0,7359461	455,7834	3,814037	0	1162,49	852,3264	0,4466867	0,7710463	456,1124	3,799612	0	7	1138	846						Untertest4.avi	0	880	547	72	111	1066	746	283	0	Content		1066	735	6208845	3628790275
6225	09:27:56.238	00:00:06.225	373	1128,115	844,4321	0,5822755	0,7356112	455,956	3,789539	0	1152,993	864,3318	0,4467633	0,770488	456,2593	3,802537	0	8	1141	854						Untertest4.avi	0	880	547	72	111	943	808	117	0	Content		1069	743	6225469	3628806899
6242	09:27:56.255	00:00:06.242	374	1106,77	850,9812	0,5827442	0,7354229	455,8935	3,835454	0	1156,063	880,0292	0,4474192	0,7701018	456,3233	3,805798	0	8	1131	866						Untertest4.avi	0	880	547	72	111	943	808	117	0	Content		1059	755	6242235	3628823665
6259	09:27:56.272	00:00:06.258	375	1008,978	878,7358	0,5842902	0,7354667	455,8131	3,812007	0	1020,392	898,2531	0,4489694	0,7702017	456,1931	3,788278	0	8	1015	888						Untertest4.avi	0	880	547	72	111	943	808	117	0	Content		943	777	6258845	3628840275
6275	09:27:56.288	00:00:06.275	376	857,6093	902,9371	0,5861658	0,7352493	455,746	3,829622	0	877,7603	935,7618	0,4511803	0,7699692	456,0894	3,755737	0	8	868	919						Untertest4.avi	0	880	547	72	111	943	808	117	0	Content		796	808	6275466	3628856896
6292	09:27:56.305	00:00:06.292	377	764,0558	934,2065	0,5878169	0,7351262	455,607	3,758169	0	685,6922	947,0863	0,4533396	0,7697677	456,1649	3,796709	0	8	725	941						Untertest4.avi	0	880	547	72	111	943	808	117	0	Content		653	830	6292090	3628873520
6309	09:27:56.322	00:00:06.308	378	675,6095	974,9427	0,5892468	0,7353531	455,5349	3,762664	0	550,4952	973,6764	0,4555661	0,7703717	455,6753	3,850209	0	8	613	974						Untertest4.avi	0	880	547	72	111	943	808	117	0	Content		541	863	6308844	3628890274
6325	09:27:56.338	00:00:06.325	379	-1024	-768	-1	-1	-1	-1	4	1217,483	1019,235	0,4613272	0,7709855	463,7385	4,007122	0	8	1217	1019						Untertest4.avi	0	880	547	72	111	943	808	117	0	Content		1145	908	6325464	3628906894
6342	09:27:56.355	00:00:06.342	380	-1024	-768	-1	-1	-1	-1	4	-1024	-768	-1	-1	-1	-1	4		0	0						Untertest4.avi	0	880	547	72	111				0	Content		-72	-111	6342090	3628923520
6359	09:27:56.372	00:00:06.358	381	-1024	-768	-1	-1	-1	-1	4	-1024	-768	-1	-1	-1	-1	4		0	0						Untertest4.avi	0	880	547	72	111				0	Content		-72	-111	6358715	3628940145
6375	09:27:56.388	00:00:06.375	382	-1024	-768	-1	-1	-1	-1	4	-1024	-768	-1	-1	-1	-1	4		0	0						Untertest4.avi	0	880	547	72	111				0	Content		-72	-111	6375340	3628956770
6392	09:27:56.405	00:00:06.392	383	-1024	-768	-1	-1	-1	-1	4	-1024	-768	-1	-1	-1	-1	4		0	0						Untertest4.avi	0	880	547	72	111				0	Content		-72	-111	6392089	3628973519
6409	09:27:56.422	00:00:06.408	384	-1024	-768	-1	-1	-1	-1	4	-1024	-768	-1	-1	-1	-1	4		0	0						Untertest4.avi	0	880	547	72	111				0	Content		-72	-111	6408737	3628990167
6425	09:27:56.438	00:00:06.425	385	-1024	-768	-1	-1	-1	-1	4	-1024	-768	-1	-1	-1	-1	4		0	0						Untertest4.avi	0	880	547	72	111				0	Content		-72	-111	6425349	3629006779
6442	09:27:56.455	00:00:06.442	386	-1024	-768	-1	-1	-1	-1	4	-1024	-768	-1	-1	-1	-1	4		0	0						Untertest4.avi	0	880	547	72	111				0	Content		-72	-111	6442016	3629023446
6459	09:27:56.472	00:00:06.458	387	-1024	-768	-1	-1	-1	-1	4	-1024	-768	-1	-1	-1	-1	4		0	0						Untertest4.avi	0	880	547	72	111				0	Content		-72	-111	6458674	3629040104
6475	09:27:56.488	00:00:06.475	388	-1024	-768	-1	-1	-1	-1	4	-1024	-768	-1	-1	-1	-1	4		0	0						Untertest4.avi	0	880	547	72	111				0	Content		-72	-111	6475341	3629056771
6492	09:27:56.505	00:00:06.492	389	-1024	-768	-1	-1	-1	-1	4	-1024	-768	-1	-1	-1	-1	4		0	0						Untertest4.avi	0	880	547	72	111				0	Content		-72	-111	6492024	3629073454
6509	09:27:56.522	00:00:06.508	390	-1024	-768	-1	-1	-1	-1	4	-1024	-768	-1	-1	-1	-1	4		0	0						Untertest4.avi	0	880	547	72	111				0	Content		-72	-111	6508691	3629090121
6525	09:27:56.538	00:00:06.525	391	-1024	-768	-1	-1	-1	-1	4	-1024	-768	-1	-1	-1	-1	4		0	0						Untertest4.avi	0	880	547	72	111				0	Content		-72	-111	6525198	3629106628
6542	09:27:56.555	00:00:06.541	392	-1024	-768	-1	-1	-1	-1	4	-1024	-768	-1	-1	-1	-1	4		0	0						Untertest4.avi	0	880	547	72	111				0	Content		-72	-111	6541865	3629123295
6558	09:27:56.571	00:00:06.558	393	-1024	-768	-1	-1	-1	-1	4	-1024	-768	-1	-1	-1	-1	4		0	0						Untertest4.avi	0	880	547	72	111				0	Content		-72	-111	6558325	3629139755
6576	09:27:56.589	00:00:06.575	394	-1024	-768	-1	-1	-1	-1	4	-1024	-768	-1	-1	-1	-1	4		0	0						Untertest4.avi	0	880	547	72	111				0	Content		-72	-111	6575703	3629157133
6592	09:27:56.605	00:00:06.592	395	-1024	-768	-1	-1	-1	-1	4	-1024	-768	-1	-1	-1	-1	4		0	0						Untertest4.avi	0	880	547	72	111				0	Content		-72	-111	6592323	3629173753
6609	09:27:56.622	00:00:06.608	396	-1024	-768	-1	-1	-1	-1	4	-1024	-768	-1	-1	-1	-1	4		0	0						Untertest4.avi	0	880	547	72	111				0	Content		-72	-111	6608949	3629190379
6625	09:27:56.638	00:00:06.624	397	-1024	-768	-1	-1	-1	-1	4	-1024	-768	-1	-1	-1	-1	4		0	0						Untertest4.avi	0	880	547	72	111				0	Content		-72	-111	6624950	3629206380
6641	09:27:56.654	00:00:06.641	398	-1024	-768	-1	-1	-1	-1	4	-1024	-768	-1	-1	-1	-1	4		0	0						Untertest4.avi	0	880	547	72	111				0	Content		-72	-111	6641071	3629222501
6658	09:27:56.671	00:00:06.657	399	-1024	-768	-1	-1	-1	-1	4	-1024	-768	-1	-1	-1	-1	4		0	0						Untertest4.avi	0	880	547	72	111				0	Content		-72	-111	6657821	3629239251
6674	09:27:56.687	00:00:06.674	400	-1024	-768	-1	-1	-1	-1	4	-1024	-768	-1	-1	-1	-1	4		0	0						Untertest4.avi	0	880	547	72	111				0	Content		-72	-111	6674319	3629255749
6691	09:27:56.704	00:00:06.690	401	-1024	-768	-1	-1	-1	-1	4	-1024	-768	-1	-1	-1	-1	4		0	0						Untertest4.avi	0	880	547	72	111				0	Content		-72	-111	6690943	3629272373
6708	09:27:56.721	00:00:06.708	402	-1024	-768	-1	-1	-1	-1	4	-1024	-768	-1	-1	-1	-1	4		0	0						Untertest4.avi	0	880	547	72	111				0	Content		-72	-111	6708139	3629289569
6726	09:27:56.739	00:00:06.725	403	-1024	-768	-1	-1	-1	-1	4	-1024	-768	-1	-1	-1	-1	4		0	0						Untertest4.avi	0	880	547	72	111				0	Content		-72	-111	6725511	3629306941
6743	09:27:56.756	00:00:06.742	404	-1024	-768	-1	-1	-1	-1	4	-1024	-768	-1	-1	-1	-1	4		0	0						Untertest4.avi	0	880	547	72	111				0	Content		-72	-111	6742762	3629324192
6758	09:27:56.771	00:00:06.757	405	-1024	-768	-1	-1	-1	-1	4	-1024	-768	-1	-1	-1	-1	4		0	0						Untertest4.avi	0	880	547	72	111				0	Content		-72	-111	6757688	3629339118
6774	09:27:56.787	00:00:06.774	406	-1024	-768	-1	-1	-1	-1	4	-1024	-768	-1	-1	-1	-1	4		0	0						Untertest4.avi	0	880	547	72	111				0	Content		-72	-111	6774310	3629355740
6791	09:27:56.804	00:00:06.791	407	-1024	-768	-1	-1	-1	-1	4	-1024	-768	-1	-1	-1	-1	4		0	0						Untertest4.avi	0	880	547	72	111				0	Content		-72	-111	6791059	3629372489
6808	09:27:56.821	00:00:06.807	408	-1024	-768	-1	-1	-1	-1	4	-1024	-768	-1	-1	-1	-1	4		0	0						Untertest4.avi	0	880	547	72	111				0	Content		-72	-111	6807682	3629389112
6824	09:27:56.837	00:00:06.824	409	-1024	-768	-1	-1	-1	-1	4	-1024	-768	-1	-1	-1	-1	4		0	0						Untertest4.avi	0	880	547	72	111				0	Content		-72	-111	6824302	3629405732
6841	09:27:56.854	00:00:06.840	410	-1024	-768	-1	-1	-1	-1	4	-1024	-768	-1	-1	-1	-1	4		0	0						Untertest4.avi	0	880	547	72	111				0	Content		-72	-111	6840926	3629422356
6858	09:27:56.871	00:00:06.857	411	-1024	-768	-1	-1	-1	-1	4	-1024	-768	-1	-1	-1	-1	4		0	0						Untertest4.avi	0	880	547	72	111				0	Content		-72	-111	6857999	3629439429
6875	09:27:56.888	00:00:06.875	412	-1024	-768	-1	-1	-1	-1	4	-1024	-768	-1	-1	-1	-1	4		0	0						Untertest4.avi	0	880	547	72	111				0	Content		-72	-111	6875371	3629456801
6893	09:27:56.906	00:00:06.892	413	-1024	-768	-1	-1	-1	-1	4	-1024	-768	-1	-1	-1	-1	4		0	0						Untertest4.avi	0	880	547	72	111				0	Content		-72	-111	6892622	3629474052
6908	09:27:56.921	00:00:06.907	414	-1024	-768	-1	-1	-1	-1	4	-1024	-768	-1	-1	-1	-1	4		0	0						Untertest4.avi	0	880	547	72	111				0	Content		-72	-111	6907554	3629488984
6924	09:27:56.937	00:00:06.924	415	-1024	-768	-1	-1	-1	-1	4	-1024	-768	-1	-1	-1	-1	4		0	0						Untertest4.avi	0	880	547	72	111				0	Content		-72	-111	6924181	3629505611
6941	09:27:56.954	00:00:06.940	416	-1024	-768	-1	-1	-1	-1	4	-1024	-768	-1	-1	-1	-1	4		0	0						Untertest4.avi	0	880	547	72	111				0	Content		-72	-111	6940930	3629522360
6958	09:27:56.971	00:00:06.957	417	-1024	-768	-1	-1	-1	-1	4	-1024	-768	-1	-1	-1	-1	4		0	0						Untertest4.avi	0	880	547	72	111				0	Content		-72	-111	6957546	3629538976
6974	09:27:56.987	00:00:06.974	418	-1024	-768	-1	-1	-1	-1	4	-1024	-768	-1	-1	-1	-1	4		0	0						Untertest4.avi	0	880	547	72	111				0	Content		-72	-111	6974168	3629555598
6991	09:27:57.004	00:00:06.990	419	-1024	-768	-1	-1	-1	-1	4	-1024	-768	-1	-1	-1	-1	4		0	0						Untertest4.avi	0	880	547	72	111				0	Content		-72	-111	6990792	3629572222
7008	09:27:57.021	00:00:07.007	420	-1024	-768	-1	-1	-1	-1	4	-1024	-768	-1	-1	-1	-1	4		0	0						Untertest4.avi	0	880	547	72	111				0	Content		-72	-111	7007987	3629589417
7025	09:27:57.038	00:00:07.025	421	-1024	-768	-1	-1	-1	-1	4	-1024	-768	-1	-1	-1	-1	4		0	0						Untertest4.avi	0	880	547	72	111				0	Content		-72	-111	7025359	3629606789
7043	09:27:57.056	00:00:07.042	422	-1024	-768	-1	-1	-1	-1	4	-1024	-768	-1	-1	-1	-1	4		0	0						Untertest4.avi	0	880	547	72	111				0	Content		-72	-111	7042608	3629624038
7057	09:27:57.070	00:00:07.057	423	-1024	-768	-1	-1	-1	-1	4	-1024	-768	-1	-1	-1	-1	4		0	0						Untertest4.avi	0	880	547	72	111				0	Content		-72	-111	7057407	3629638837
7074	09:27:57.087	00:00:07.074	424	-1024	-768	-1	-1	-1	-1	4	-1024	-768	-1	-1	-1	-1	4		0	0						Untertest4.avi	0	880	547	72	111				0	Content		-72	-111	7074158	3629655588
7091	09:27:57.104	00:00:07.090	425	-1024	-768	-1	-1	-1	-1	4	-1024	-768	-1	-1	-1	-1	4		0	0						Untertest4.avi	0	880	547	72	111				0	Content		-72	-111	7090779	3629672209
7107	09:27:57.120	00:00:07.107	426	-1024	-768	-1	-1	-1	-1	4	-1024	-768	-1	-1	-1	-1	4		0	0						Untertest4.avi	0	880	547	72	111				0	Content		-72	-111	7107404	3629688834
7124	09:27:57.137	00:00:07.124	427	-1024	-768	-1	-1	-1	-1	4	-1024	-768	-1	-1	-1	-1	4		0	0						Untertest4.avi	0	880	547	72	111				0	Content		-72	-111	7124027	3629705457
7141	09:27:57.154	00:00:07.140	428	-1024	-768	-1	-1	-1	-1	4	-1024	-768	-1	-1	-1	-1	4		0	0						Untertest4.avi	0	880	547	72	111				0	Content		-72	-111	7140653	3629722083
7158	09:27:57.171	00:00:07.157	429	-1024	-768	-1	-1	-1	-1	4	-1024	-768	-1	-1	-1	-1	4		0	0						Untertest4.avi	0	880	547	72	111				0	Content		-72	-111	7157847	3629739277
7175	09:27:57.188	00:00:07.175	430	-1024	-768	-1	-1	-1	-1	4	-1024	-768	-1	-1	-1	-1	4		0	0						Untertest4.avi	0	880	547	72	111				0	Content		-72	-111	7175219	3629756649
7192	09:27:57.205	00:00:07.192	431	-1024	-768	-1	-1	-1	-1	4	-1024	-768	-1	-1	-1	-1	4		0	0						Untertest4.avi	0	880	547	72	111				0	Content		-72	-111	7192468	3629773898
7207	09:27:57.220	00:00:07.207	432	-1024	-768	-1	-1	-1	-1	4	-1024	-768	-1	-1	-1	-1	4		0	0						Untertest4.avi	0	880	547	72	111				0	Content		-72	-111	7207394	3629788824
7224	09:27:57.237	00:00:07.224	433	-1024	-768	-1	-1	-1	-1	4	-1024	-768	-1	-1	-1	-1	4		0	0						Untertest4.avi	0	880	547	72	111				0	Content		-72	-111	7224017	3629805447
7241	09:27:57.254	00:00:07.240	434	-1024	-768	-1	-1	-1	-1	4	-1024	-768	-1	-1	-1	-1	4		0	0						Untertest4.avi	0	880	547	72	111				0	Content		-72	-111	7240764	3629822194
7257	09:27:57.270	00:00:07.257	435	-1024	-768	-1	-1	-1	-1	4	-1024	-768	-1	-1	-1	-1	4		0	0						Untertest4.avi	0	880	547	72	111				0	Content		-72	-111	7257263	3629838693
7274	09:27:57.287	00:00:07.274	436	-1024	-768	-1	-1	-1	-1	4	-1024	-768	-1	-1	-1	-1	4		0	0						Untertest4.avi	0	880	547	72	111				0	Content		-72	-111	7274010	3629855440
7291	09:27:57.304	00:00:07.290	437	-1024	-768	-1	-1	-1	-1	4	-1024	-768	-1	-1	-1	-1	4		0	0						Untertest4.avi	0	880	547	72	111				0	Content		-72	-111	7290634	3629872064
7308	09:27:57.321	00:00:07.307	438	-1024	-768	-1	-1	-1	-1	4	-1024	-768	-1	-1	-1	-1	4		0	0						Untertest4.avi	0	880	547	72	111				0	Content		-72	-111	7307684	3629889114
7325	09:27:57.338	00:00:07.325	439	-1024	-768	-1	-1	-1	-1	4	-1024	-768	-1	-1	-1	-1	4		0	0						Untertest4.avi	0	880	547	72	111				0	Content		-72	-111	7325072	3629906502
7342	09:27:57.355	00:00:07.342	440	-1024	-768	-1	-1	-1	-1	4	-1024	-768	-1	-1	-1	-1	4		0	0						Untertest4.avi	0	880	547	72	111				0	Content		-72	-111	7342307	3629923737
7357	09:27:57.370	00:00:07.357	441	-1024	-768	-1	-1	-1	-1	4	-1024	-768	-1	-1	-1	-1	4		0	0						Untertest4.avi	0	880	547	72	111				0	Content		-72	-111	7357234	3629938664
7374	09:27:57.387	00:00:07.373	442	-1024	-768	-1	-1	-1	-1	4	-1024	-768	-1	-1	-1	-1	4		0	0						Untertest4.avi	0	880	547	72	111				0	Content		-72	-111	7373857	3629955287
7391	09:27:57.404	00:00:07.390	443	-1024	-768	-1	-1	-1	-1	4	-1024	-768	-1	-1	-1	-1	4		0	0						Untertest4.avi	0	880	547	72	111				0	Content		-72	-111	7390605	3629972035
7407	09:27:57.420	00:00:07.407	444	-1024	-768	-1	-1	-1	-1	4	-1024	-768	-1	-1	-1	-1	4		0	0						Untertest4.avi	0	880	547	72	111				0	Content		-72	-111	7407230	3629988660
7424	09:27:57.437	00:00:07.423	445	-1024	-768	-1	-1	-1	-1	4	-1024	-768	-1	-1	-1	-1	4		0	0						Untertest4.avi	0	880	547	72	111				0	Content		-72	-111	7423853	3630005283
7440	09:27:57.453	00:00:07.440	446	-1024	-768	-1	-1	-1	-1	4	-1024	-768	-1	-1	-1	-1	4		0	0						Untertest4.avi	0	880	547	72	111				0	Content		-72	-111	7440478	3630021908
7458	09:27:57.471	00:00:07.457	447	-1024	-768	-1	-1	-1	-1	4	-1024	-768	-1	-1	-1	-1	4		0	0						Untertest4.avi	0	880	547	72	111				0	Content		-72	-111	7457673	3630039103
7475	09:27:57.488	00:00:07.475	448	-1024	-768	-1	-1	-1	-1	4	-1024	-768	-1	-1	-1	-1	4		0	0						Untertest4.avi	0	880	547	72	111				0	Content		-72	-111	7475054	3630056484
7492	09:27:57.505	00:00:07.492	449	-1024	-768	-1	-1	-1	-1	4	-1024	-768	-1	-1	-1	-1	4		0	0						Untertest4.avi	0	880	547	72	111				0	Content		-72	-111	7492292	3630073722
7507	09:27:57.520	00:00:07.507	450	-1024	-768	-1	-1	-1	-1	4	-1024	-768	-1	-1	-1	-1	4		0	0						Untertest4.avi	0	880	547	72	111				0	Content		-72	-111	7507095	3630088525
7524	09:27:57.537	00:00:07.523	451	-1024	-768	-1	-1	-1	-1	4	-1024	-768	-1	-1	-1	-1	4		0	0						Untertest4.avi	0	880	547	72	111				0	Content		-72	-111	7523843	3630105273
7540	09:27:57.553	00:00:07.540	452	-1024	-768	-1	-1	-1	-1	4	-1024	-768	-1	-1	-1	-1	4		0	0						Untertest4.avi	0	880	547	72	111				0	Content		-72	-111	7540466	3630121896
7557	09:27:57.570	00:00:07.557	453	-1024	-768	-1	-1	-1	-1	4	-1024	-768	-1	-1	-1	-1	4		0	0						Untertest4.avi	0	880	547	72	111				0	Content		-72	-111	7557088	3630138518
7574	09:27:57.587	00:00:07.573	454	-1024	-768	-1	-1	-1	-1	4	-1024	-768	-1	-1	-1	-1	4		0	0						Untertest4.avi	0	880	547	72	111				0	Content		-72	-111	7573711	3630155141
7590	09:27:57.603	00:00:07.590	455	-1024	-768	-1	-1	-1	-1	4	-1024	-768	-1	-1	-1	-1	4		0	0						Untertest4.avi	0	880	547	72	111				0	Content		-72	-111	7590337	3630171767
7608	09:27:57.621	00:00:07.607	456	-1024	-768	-1	-1	-1	-1	4	-1024	-768	-1	-1	-1	-1	4		0	0						Untertest4.avi	0	880	547	72	111				0	Content		-72	-111	7607529	3630188959
7625	09:27:57.638	00:00:07.624	457	-1024	-768	-1	-1	-1	-1	4	-1024	-768	-1	-1	-1	-1	4		0	0						Untertest4.avi	0	880	547	72	111				0	Content		-72	-111	7624904	3630206334
7642	09:27:57.655	00:00:07.642	458	-1024	-768	-1	-1	-1	-1	4	-1024	-768	-1	-1	-1	-1	4		0	0						Untertest4.avi	0	880	547	72	111				0	Content		-72	-111	7642152	3630223582
7657	09:27:57.670	00:00:07.656	459	-1024	-768	-1	-1	-1	-1	4	-1024	-768	-1	-1	-1	-1	4		0	0						Untertest4.avi	0	880	547	72	111				0	Content		-72	-111	7656954	3630238384
7674	09:27:57.687	00:00:07.673	460	-1024	-768	-1	-1	-1	-1	4	-1024	-768	-1	-1	-1	-1	4		0	0						Untertest4.avi	0	880	547	72	111				0	Content		-72	-111	7673705	3630255135
7690	09:27:57.703	00:00:07.690	461	-1024	-768	-1	-1	-1	-1	4	-1024	-768	-1	-1	-1	-1	4		0	0						Untertest4.avi	0	880	547	72	111				0	Content		-72	-111	7690328	3630271758
7707	09:27:57.720	00:00:07.706	462	-1024	-768	-1	-1	-1	-1	4	-1024	-768	-1	-1	-1	-1	4		0	0						Untertest4.avi	0	880	547	72	111				0	Content		-72	-111	7706955	3630288385
7724	09:27:57.737	00:00:07.723	463	-1024	-768	-1	-1	-1	-1	4	-1024	-768	-1	-1	-1	-1	4		0	0						Untertest4.avi	0	880	547	72	111				0	Content		-72	-111	7723576	3630305006
7740	09:27:57.753	00:00:07.740	464	-1024	-768	-1	-1	-1	-1	4	-1024	-768	-1	-1	-1	-1	4		0	0						Untertest4.avi	0	880	547	72	111				0	Content		-72	-111	7740323	3630321753
7757	09:27:57.770	00:00:07.757	465	-1024	-768	-1	-1	-1	-1	4	-1024	-768	-1	-1	-1	-1	4		0	0						Untertest4.avi	0	880	547	72	111				0	Content		-72	-111	7757390	3630338820
7775	09:27:57.788	00:00:07.774	466	-1024	-768	-1	-1	-1	-1	4	-1024	-768	-1	-1	-1	-1	4		0	0						Untertest4.avi	0	880	547	72	111				0	Content		-72	-111	7774764	3630356194
7792	09:27:57.805	00:00:07.792	467	-1024	-768	-1	-1	-1	-1	4	-1024	-768	-1	-1	-1	-1	4		0	0						Untertest4.avi	0	880	547	72	111				0	Content		-72	-111	7792019	3630373449
7807	09:27:57.820	00:00:07.806	468	-1024	-768	-1	-1	-1	-1	4	-1024	-768	-1	-1	-1	-1	4		0	0						Untertest4.avi	0	880	547	72	111				0	Content		-72	-111	7806940	3630388370
7824	09:27:57.837	00:00:07.823	469	-1024	-768	-1	-1	-1	-1	4	-1024	-768	-1	-1	-1	-1	4		0	0						Untertest4.avi	0	880	547	72	111				0	Content		-72	-111	7823561	3630404991
7840	09:27:57.853	00:00:07.840	470	-1024	-768	-1	-1	-1	-1	4	-1024	-768	-1	-1	-1	-1	4		0	0						Untertest4.avi	0	880	547	72	111				0	Content		-72	-111	7840310	3630421740
7857	09:27:57.870	00:00:07.856	471	-1024	-768	-1	-1	-1	-1	4	-1024	-768	-1	-1	-1	-1	4		0	0						Untertest4.avi	0	880	547	72	111				0	Content		-72	-111	7856932	3630438362
7874	09:27:57.887	00:00:07.873	472	-1024	-768	-1	-1	-1	-1	4	-1024	-768	-1	-1	-1	-1	4		0	0						Untertest4.avi	0	880	547	72	111				0	Content		-72	-111	7873554	3630454984
7890	09:27:57.903	00:00:07.890	473	-1024	-768	-1	-1	-1	-1	4	-1024	-768	-1	-1	-1	-1	4		0	0						Untertest4.avi	0	880	547	72	111				0	Content		-72	-111	7890179	3630471609
7907	09:27:57.920	00:00:07.907	474	-1024	-768	-1	-1	-1	-1	4	-1024	-768	-1	-1	-1	-1	4		0	0						Untertest4.avi	0	880	547	72	111				0	Content		-72	-111	7907374	3630488804
7925	09:27:57.938	00:00:07.924	475	-1024	-768	-1	-1	-1	-1	4	-1024	-768	-1	-1	-1	-1	4		0	0						Untertest4.avi	0	880	547	72	111				0	Content		-72	-111	7924637	3630506067
7942	09:27:57.955	00:00:07.942	476	-1024	-768	-1	-1	-1	-1	4	-1024	-768	-1	-1	-1	-1	4		0	0						Untertest4.avi	0	880	547	72	111				0	Content		-72	-111	7942018	3630523448
7957	09:27:57.970	00:00:07.956	477	-1024	-768	-1	-1	-1	-1	4	-1024	-768	-1	-1	-1	-1	4		0	0						Untertest4.avi	0	880	547	72	111				0	Content		-72	-111	7956808	3630538238
7973	09:27:57.986	00:00:07.973	478	-1024	-768	-1	-1	-1	-1	4	-1024	-768	-1	-1	-1	-1	4		0	0						Untertest4.avi	0	880	547	72	111				0	Content		-72	-111	7973422	3630554852
7990	09:27:58.003	00:00:07.990	479	-1024	-768	-1	-1	-1	-1	4	-1024	-768	-1	-1	-1	-1	4		0	0						Untertest4.avi	0	880	547	72	111				0	Content		-72	-111	7990171	3630571601
8007	09:27:58.020	00:00:08.006	480	-1024	-768	-1	-1	-1	-1	4	-1024	-768	-1	-1	-1	-1	4		0	0						Untertest4.avi	0	880	547	72	111				0	Content		-72	-111	8006795	3630588225
8023	09:27:58.036	00:00:08.023	481	-1024	-768	-1	-1	-1	-1	4	-1024	-768	-1	-1	-1	-1	4		0	0						Untertest4.avi	0	880	547	72	111				0	Content		-72	-111	8023421	3630604851
8040	09:27:58.053	00:00:08.040	482	-1024	-768	-1	-1	-1	-1	4	-1024	-768	-1	-1	-1	-1	4		0	0						Untertest4.avi	0	880	547	72	111				0	Content		-72	-111	8040044	3630621474
8057	09:27:58.070	00:00:08.057	483	-1024	-768	-1	-1	-1	-1	4	-1024	-768	-1	-1	-1	-1	4		0	0						Untertest4.avi	0	880	547	72	111				0	Content		-72	-111	8057239	3630638669
8075	09:27:58.088	00:00:08.074	484	-1024	-768	-1	-1	-1	-1	4	-1024	-768	-1	-1	-1	-1	4		0	0						Untertest4.avi	0	880	547	72	111				0	Content		-72	-111	8074611	3630656041
8092	09:27:58.105	00:00:08.091	485	-1024	-768	-1	-1	-1	-1	4	-1024	-768	-1	-1	-1	-1	4		0	0						Untertest4.avi	0	880	547	72	111				0	Content		-72	-111	8091861	3630673291
8107	09:27:58.120	00:00:08.106	486	-1024	-768	-1	-1	-1	-1	4	-1024	-768	-1	-1	-1	-1	4		0	0						Untertest4.avi	0	880	547	72	111				0	Content		-72	-111	8106661	3630688091
8123	09:27:58.136	00:00:08.123	487	-1024	-768	-1	-1	-1	-1	4	-1024	-768	-1	-1	-1	-1	4		0	0						Untertest4.avi	0	880	547	72	111				0	Content		-72	-111	8123409	3630704839
8140	09:27:58.153	00:00:08.140	488	-1024	-768	-1	-1	-1	-1	4	-1024	-768	-1	-1	-1	-1	4		0	0						Untertest4.avi	0	880	547	72	111				0	Content		-72	-111	8140035	3630721465
8157	09:27:58.170	00:00:08.156	489	-1024	-768	-1	-1	-1	-1	4	-1024	-768	-1	-1	-1	-1	4		0	0						Untertest4.avi	0	880	547	72	111				0	Content		-72	-111	8156659	3630738089
8173	09:27:58.186	00:00:08.173	490	-1024	-768	-1	-1	-1	-1	4	-1024	-768	-1	-1	-1	-1	4		0	0						Untertest4.avi	0	880	547	72	111				0	Content		-72	-111	8173283	3630754713
8190	09:27:58.203	00:00:08.189	491	-1024	-768	-1	-1	-1	-1	4	-1024	-768	-1	-1	-1	-1	4		0	0						Untertest4.avi	0	880	547	72	111				0	Content		-72	-111	8189904	3630771334
8207	09:27:58.220	00:00:08.207	492	-1024	-768	-1	-1	-1	-1	4	-1024	-768	-1	-1	-1	-1	4		0	0						Untertest4.avi	0	880	547	72	111				0	Content		-72	-111	8207101	3630788531
8224	09:27:58.237	00:00:08.224	493	-1024	-768	-1	-1	-1	-1	4	-1024	-768	-1	-1	-1	-1	4		0	0						Untertest4.avi	0	880	547	72	111				0	Content		-72	-111	8224475	3630805905
8242	09:27:58.255	00:00:08.241	494	-1024	-768	-1	-1	-1	-1	4	-1024	-768	-1	-1	-1	-1	4		0	0						Untertest4.avi	0	880	547	72	111				0	Content		-72	-111	8241722	3630823152
8257	09:27:58.270	00:00:08.256	495	-1024	-768	-1	-1	-1	-1	4	-1024	-768	-1	-1	-1	-1	4		0	0						Untertest4.avi	0	880	547	72	111				0	Content		-72	-111	8256653	3630838083
8273	09:27:58.286	00:00:08.273	496	-1024	-768	-1	-1	-1	-1	4	-1024	-768	-1	-1	-1	-1	4		0	0						Untertest4.avi	0	880	547	72	111				0	Content		-72	-111	8273274	3630854704
8290	09:27:58.303	00:00:08.290	497	-1024	-768	-1	-1	-1	-1	4	-1024	-768	-1	-1	-1	-1	4		0	0						Untertest4.avi	0	880	547	72	111				0	Content		-72	-111	8290019	3630871449
8307	09:27:58.320	00:00:08.306	498	-1024	-768	-1	-1	-1	-1	4	-1024	-768	-1	-1	-1	-1	4		0	0						Untertest4.avi	0	880	547	72	111				0	Content		-72	-111	8306641	3630888071
8323	09:27:58.336	00:00:08.323	499	-1024	-768	-1	-1	-1	-1	4	-1024	-768	-1	-1	-1	-1	4		0	0						Untertest4.avi	0	880	547	72	111				0	Content		-72	-111	8323265	3630904695
8340	09:27:58.353	00:00:08.339	500	-1024	-768	-1	-1	-1	-1	4	-1024	-768	-1	-1	-1	-1	4		0	0						Untertest4.avi	0	880	547	72	111				0	Content		-72	-111	8339889	3630921319
8357	09:27:58.370	00:00:08.357	501	-1024	-768	-1	-1	-1	-1	4	-1024	-768	-1	-1	-1	-1	4		0	0						Untertest4.avi	0	880	547	72	111				0	Content		-72	-111	8357057	3630938487
8374	09:27:58.387	00:00:08.374	502	-1024	-768	-1	-1	-1	-1	4	-1024	-768	-1	-1	-1	-1	4		0	0						Untertest4.avi	0	880	547	72	111				0	Content		-72	-111	8374140	3630955570
8391	09:27:58.404	00:00:08.390	503	-1024	-768	-1	-1	-1	-1	4	-1024	-768	-1	-1	-1	-1	4		0	0						Untertest4.avi	0	880	547	72	111				0	Content		-72	-111	8390808	3630972238
8407	09:27:58.420	00:00:08.407	504	-1024	-768	-1	-1	-1	-1	4	-1024	-768	-1	-1	-1	-1	4		0	0						Untertest4.avi	0	880	547	72	111				0	Content		-72	-111	8407475	3630988905
8424	09:27:58.437	00:00:08.423	505	-1024	-768	-1	-1	-1	-1	4	-1024	-768	-1	-1	-1	-1	4		0	0						Untertest4.avi	0	880	547	72	111				0	Content		-72	-111	8423797	3631005227
8440	09:27:58.453	00:00:08.440	506	-1024	-768	-1	-1	-1	-1	4	-1024	-768	-1	-1	-1	-1	4		0	0						Untertest4.avi	0	880	547	72	111				0	Content		-72	-111	8440465	3631021895
8457	09:27:58.470	00:00:08.457	507	-1024	-768	-1	-1	-1	-1	4	-1024	-768	-1	-1	-1	-1	4		0	0						Untertest4.avi	0	880	547	72	111				0	Content		-72	-111	8457132	3631038562
8473	09:27:58.486	00:00:08.473	508	-1024	-768	-1	-1	-1	-1	4	-1024	-768	-1	-1	-1	-1	4		0	0						Untertest4.avi	0	880	547	72	111				0	Content		-72	-111	8473055	3631054485
8490	09:27:58.503	00:00:08.489	509	-1024	-768	-1	-1	-1	-1	4	-1024	-768	-1	-1	-1	-1	4		0	0						Untertest4.avi	0	880	547	72	111				0	Content		-72	-111	8489678	3631071108
8506	09:27:58.519	00:00:08.506	510	-1024	-768	-1	-1	-1	-1	4	-1024	-768	-1	-1	-1	-1	4		0	0						Untertest4.avi	0	880	547	72	111				0	Content		-72	-111	8506426	3631087856
8523	09:27:58.536	00:00:08.523	511	-1024	-768	-1	-1	-1	-1	4	-1024	-768	-1	-1	-1	-1	4		0	0						Untertest4.avi	0	880	547	72	111				0	Content		-72	-111	8523051	3631104481
8540	09:27:58.553	00:00:08.539	512	-1024	-768	-1	-1	-1	-1	4	-1024	-768	-1	-1	-1	-1	4		0	0						Untertest4.avi	0	880	547	72	111				0	Content		-72	-111	8539718	3631121148
8556	09:27:58.569	00:00:08.556	513	-1024	-768	-1	-1	-1	-1	4	-1024	-768	-1	-1	-1	-1	4		0	0						Untertest4.avi	0	880	547	72	111				0	Content		-72	-111	8556384	3631137814
8573	09:27:58.586	00:00:08.573	514	-1024	-768	-1	-1	-1	-1	4	-1024	-768	-1	-1	-1	-1	4		0	0						Untertest4.avi	0	880	547	72	111				0	Content		-72	-111	8573051	3631154481
8590	09:27:58.603	00:00:08.589	515	-1024	-768	-1	-1	-1	-1	4	-1024	-768	-1	-1	-1	-1	4		0	0						Untertest4.avi	0	880	547	72	111				0	Content		-72	-111	8589882	3631171312
8607	09:27:58.620	00:00:08.606	516	-1024	-768	-1	-1	-1	-1	4	-1024	-768	-1	-1	-1	-1	4		0	0						Untertest4.avi	0	880	547	72	111				0	Content		-72	-111	8606550	3631187980
8623	09:27:58.636	00:00:08.623	517	-1024	-768	-1	-1	-1	-1	4	-1024	-768	-1	-1	-1	-1	4		0	0						Untertest4.avi	0	880	547	72	111				0	Content		-72	-111	8623217	3631204647
8640	09:27:58.653	00:00:08.640	518	-1024	-768	-1	-1	-1	-1	4	-1024	-768	-1	-1	-1	-1	4		0	0						Untertest4.avi	0	880	547	72	111				0	Content		-72	-111	8640380	3631221810
8657	09:27:58.670	00:00:08.657	519	-1024	-768	-1	-1	-1	-1	4	-1024	-768	-1	-1	-1	-1	4		0	0						Untertest4.avi	0	880	547	72	111				0	Content		-72	-111	8657047	3631238477
8674	09:27:58.687	00:00:08.674	520	-1024	-768	-1	-1	-1	-1	4	-1024	-768	-1	-1	-1	-1	4		0	0						Untertest4.avi	0	880	547	72	111				0	Content		-72	-111	8674087	3631255517
8691	09:27:58.704	00:00:08.690	521	-1024	-768	-1	-1	-1	-1	4	-1024	-768	-1	-1	-1	-1	4		0	0						Untertest4.avi	0	880	547	72	111				0	Content		-72	-111	8690755	3631272185
8707	09:27:58.720	00:00:08.707	522	-1024	-768	-1	-1	-1	-1	4	-1024	-768	-1	-1	-1	-1	4		0	0						Untertest4.avi	0	880	547	72	111				0	Content		-72	-111	8707422	3631288852
8724	09:27:58.737	00:00:08.723	523	-1024	-768	-1	-1	-1	-1	4	-1024	-768	-1	-1	-1	-1	4		0	0						Untertest4.avi	0	880	547	72	111				0	Content		-72	-111	8723671	3631305101
8740	09:27:58.753	00:00:08.740	524	-1024	-768	-1	-1	-1	-1	4	-1024	-768	-1	-1	-1	-1	4		0	0						Untertest4.avi	0	880	547	72	111				0	Content		-72	-111	8740338	3631321768
8757	09:27:58.770	00:00:08.757	525	-1024	-768	-1	-1	-1	-1	4	-1024	-768	-1	-1	-1	-1	4		0	0						Untertest4.avi	0	880	547	72	111				0	Content		-72	-111	8757005	3631338435
8773	09:27:58.786	00:00:08.772	526	-1024	-768	-1	-1	-1	-1	4	-1024	-768	-1	-1	-1	-1	4		0	0						Untertest4.avi	0	880	547	72	111				0	Content		-72	-111	8772913	3631354343
8790	09:27:58.803	00:00:08.789	527	-1024	-768	-1	-1	-1	-1	4	-1024	-768	-1	-1	-1	-1	4		0	0						Untertest4.avi	0	880	547	72	111				0	Content		-72	-111	8789534	3631370964
8806	09:27:58.819	00:00:08.806	528	-1024	-768	-1	-1	-1	-1	4	-1024	-768	-1	-1	-1	-1	4		0	0						Untertest4.avi	0	880	547	72	111				0	Content		-72	-111	8806283	3631387713
8823	09:27:58.836	00:00:08.822	529	-1024	-768	-1	-1	-1	-1	4	-1024	-768	-1	-1	-1	-1	4		0	0						Untertest4.avi	0	880	547	72	111				0	Content		-72	-111	8822838	3631404268
8839	09:27:58.852	00:00:08.839	530	-1024	-768	-1	-1	-1	-1	4	-1024	-768	-1	-1	-1	-1	4		0	0						Untertest4.avi	0	880	547	72	111				0	Content		-72	-111	8839497	3631420927
8856	09:27:58.869	00:00:08.856	531	-1024	-768	-1	-1	-1	-1	4	-1024	-768	-1	-1	-1	-1	4		0	0						Untertest4.avi	0	880	547	72	111				0	Content		-72	-111	8856165	3631437595
8873	09:27:58.886	00:00:08.873	532	-1024	-768	-1	-1	-1	-1	4	-1024	-768	-1	-1	-1	-1	4		0	0						Untertest4.avi	0	880	547	72	111				0	Content		-72	-111	8873098	3631454528
8890	09:27:58.903	00:00:08.889	533	-1024	-768	-1	-1	-1	-1	4	-1024	-768	-1	-1	-1	-1	4		0	0						Untertest4.avi	0	880	547	72	111				0	Content		-72	-111	8889765	3631471195
8907	09:27:58.920	00:00:08.906	534	-1024	-768	-1	-1	-1	-1	4	-1024	-768	-1	-1	-1	-1	4		0	0						Untertest4.avi	0	880	547	72	111				0	Content		-72	-111	8906728	3631488158
8923	09:27:58.936	00:00:08.923	535	-1024	-768	-1	-1	-1	-1	4	-1024	-768	-1	-1	-1	-1	4		0	0						Untertest4.avi	0	880	547	72	111				0	Content		-72	-111	8923395	3631504825
8940	09:27:58.953	00:00:08.940	536	-1024	-768	-1	-1	-1	-1	4	-1024	-768	-1	-1	-1	-1	4		0	0						Untertest4.avi	0	880	547	72	111				0	Content		-72	-111	8940063	3631521493
8957	09:27:58.970	00:00:08.957	537	-1024	-768	-1	-1	-1	-1	4	-1024	-768	-1	-1	-1	-1	4		0	0						Untertest4.avi	0	880	547	72	111				0	Content		-72	-111	8957366	3631538796
8974	09:27:58.987	00:00:08.974	538	-1024	-768	-1	-1	-1	-1	4	-1024	-768	-1	-1	-1	-1	4		0	0						Untertest4.avi	0	880	547	72	111				0	Content		-72	-111	8974033	3631555463
8990	09:27:59.003	00:00:08.990	539	-1024	-768	-1	-1	-1	-1	4	-1024	-768	-1	-1	-1	-1	4		0	0						Untertest4.avi	0	880	547	72	111				0	Content		-72	-111	8990288	3631571718
9007	09:27:59.020	00:00:09.006	540	-1024	-768	-1	-1	-1	-1	4	-1024	-768	-1	-1	-1	-1	4		0	0						Untertest4.avi	0	880	547	72	111				0	Content		-72	-111	9006955	3631588385
9024	09:27:59.037	00:00:09.023	541	-1024	-768	-1	-1	-1	-1	4	-1024	-768	-1	-1	-1	-1	4		0	0						Untertest4.avi	0	880	547	72	111				0	Content		-72	-111	9023623	3631605053
9039	09:27:59.052	00:00:09.039	542	-1024	-768	-1	-1	-1	-1	4	-1024	-768	-1	-1	-1	-1	4		0	0						Untertest4.avi	0	880	547	72	111				0	Content		-72	-111	9039418	3631620848
9056	09:27:59.069	00:00:09.056	543	-1024	-768	-1	-1	-1	-1	4	-1024	-768	-1	-1	-1	-1	4		0	0						Untertest4.avi	0	880	547	72	111				0	Content		-72	-111	9056026	3631637456
9073	09:27:59.086	00:00:09.072	544	-1024	-768	-1	-1	-1	-1	4	-1024	-768	-1	-1	-1	-1	4		0	0						Untertest4.avi	0	880	547	72	111				0	Content		-72	-111	9072774	3631654204
9089	09:27:59.102	00:00:09.089	545	-1024	-768	-1	-1	-1	-1	4	-1024	-768	-1	-1	-1	-1	4		0	0						Untertest4.avi	0	880	547	72	111				0	Content		-72	-111	9089398	3631670828
9106	09:27:59.119	00:00:09.106	546	-1024	-768	-1	-1	-1	-1	4	-1024	-768	-1	-1	-1	-1	4		0	0						Untertest4.avi	0	880	547	72	111				0	Content		-72	-111	9106065	3631687495
9123	09:27:59.136	00:00:09.122	547	-1024	-768	-1	-1	-1	-1	4	-1024	-768	-1	-1	-1	-1	4		0	0						Untertest4.avi	0	880	547	72	111				0	Content		-72	-111	9122669	3631704099
9139	09:27:59.152	00:00:09.139	548	-1024	-768	-1	-1	-1	-1	4	-1024	-768	-1	-1	-1	-1	4		0	0						Untertest4.avi	0	880	547	72	111				0	Content		-72	-111	9139336	3631720766
9156	09:27:59.169	00:00:09.156	549	-1024	-768	-1	-1	-1	-1	4	-1024	-768	-1	-1	-1	-1	4		0	0						Untertest4.avi	0	880	547	72	111				0	Content		-72	-111	9156190	3631737620
9173	09:27:59.186	00:00:09.172	550	-1024	-768	-1	-1	-1	-1	4	-1024	-768	-1	-1	-1	-1	4		0	0						Untertest4.avi	0	880	547	72	111				0	Content		-72	-111	9172857	3631754287
9190	09:27:59.203	00:00:09.189	551	-1024	-768	-1	-1	-1	-1	4	-1024	-768	-1	-1	-1	-1	4		0	0						Untertest4.avi	0	880	547	72	111				0	Content		-72	-111	9189524	3631770954
9207	09:27:59.220	00:00:09.206	552	-1024	-768	-1	-1	-1	-1	4	-1024	-768	-1	-1	-1	-1	4		0	0						Untertest4.avi	0	880	547	72	111				0	Content		-72	-111	9206646	3631788076
9223	09:27:59.236	00:00:09.223	553	-1024	-768	-1	-1	-1	-1	4	-1024	-768	-1	-1	-1	-1	4		0	0						Untertest4.avi	0	880	547	72	111				0	Content		-72	-111	9223313	3631804743
9240	09:27:59.253	00:00:09.240	554	-1024	-768	-1	-1	-1	-1	4	-1024	-768	-1	-1	-1	-1	4		0	0						Untertest4.avi	0	880	547	72	111				0	Content		-72	-111	9240340	3631821770
9257	09:27:59.270	00:00:09.257	555	-1024	-768	-1	-1	-1	-1	4	-1024	-768	-1	-1	-1	-1	4		0	0						Untertest4.avi	0	880	547	72	111				0	Content		-72	-111	9257007	3631838437
9274	09:27:59.287	00:00:09.273	556	-1024	-768	-1	-1	-1	-1	4	-1024	-768	-1	-1	-1	-1	4		0	0						Untertest4.avi	0	880	547	72	111				0	Content		-72	-111	9273674	3631855104
9290	09:27:59.303	00:00:09.289	557	-1024	-768	-1	-1	-1	-1	4	-1024	-768	-1	-1	-1	-1	4		0	0						Untertest4.avi	0	880	547	72	111				0	Content		-72	-111	9289955	3631871385
9307	09:27:59.320	00:00:09.306	558	-1024	-768	-1	-1	-1	-1	4	-1024	-768	-1	-1	-1	-1	4		0	0						Untertest4.avi	0	880	547	72	111				0	Content		-72	-111	9306622	3631888052
9323	09:27:59.336	00:00:09.323	559	-1024	-768	-1	-1	-1	-1	4	-1024	-768	-1	-1	-1	-1	4		0	0						Untertest4.avi	0	880	547	72	111				0	Content		-72	-111	9323290	3631904720
9339	09:27:59.352	00:00:09.339	560	-1024	-768	-1	-1	-1	-1	4	-1024	-768	-1	-1	-1	-1	4		0	0						Untertest4.avi	0	880	547	72	111				0	Content		-72	-111	9339134	3631920564
9356	09:27:59.369	00:00:09.355	561	-1024	-768	-1	-1	-1	-1	4	-1024	-768	-1	-1	-1	-1	4		0	0						Untertest4.avi	0	880	547	72	111				0	Content		-72	-111	9355883	3631937313
9373	09:27:59.386	00:00:09.372	562	-1024	-768	-1	-1	-1	-1	4	-1024	-768	-1	-1	-1	-1	4		0	0						Untertest4.avi	0	880	547	72	111				0	Content		-72	-111	9372508	3631953938
9389	09:27:59.402	00:00:09.389	563	-1024	-768	-1	-1	-1	-1	4	-1024	-768	-1	-1	-1	-1	4		0	0						Untertest4.avi	0	880	547	72	111				0	Content		-72	-111	9389184	3631970614
9406	09:27:59.419	00:00:09.405	564	-1024	-768	-1	-1	-1	-1	4	-1024	-768	-1	-1	-1	-1	4		0	0						Untertest4.avi	0	880	547	72	111				0	Content		-72	-111	9405844	3631987274
9423	09:27:59.436	00:00:09.422	565	-1024	-768	-1	-1	-1	-1	4	-1024	-768	-1	-1	-1	-1	4		0	0						Untertest4.avi	0	880	547	72	111				0	Content		-72	-111	9422511	3632003941
9439	09:27:59.452	00:00:09.439	566	-1024	-768	-1	-1	-1	-1	4	-1024	-768	-1	-1	-1	-1	4		0	0						Untertest4.avi	0	880	547	72	111				0	Content		-72	-111	9439444	3632020874
9456	09:27:59.469	00:00:09.456	567	-1024	-768	-1	-1	-1	-1	4	-1024	-768	-1	-1	-1	-1	4		0	0						Untertest4.avi	0	880	547	72	111				0	Content		-72	-111	9456112	3632037542
9473	09:27:59.486	00:00:09.473	568	-1024	-768	-1	-1	-1	-1	4	-1024	-768	-1	-1	-1	-1	4		0	0						Untertest4.avi	0	880	547	72	111				0	Content		-72	-111	9473076	3632054506
9490	09:27:59.503	00:00:09.489	569	-1024	-768	-1	-1	-1	-1	4	-1024	-768	-1	-1	-1	-1	4		0	0						Untertest4.avi	0	880	547	72	111				0	Content		-72	-111	9489744	3632071174
9506	09:27:59.519	00:00:09.506	570	-1024	-768	-1	-1	-1	-1	4	-1024	-768	-1	-1	-1	-1	4		0	0						Untertest4.avi	0	880	547	72	111				0	Content		-72	-111	9506411	3632087841
9524	09:27:59.537	00:00:09.523	571	-1024	-768	-1	-1	-1	-1	4	-1024	-768	-1	-1	-1	-1	4		0	0						Untertest4.avi	0	880	547	72	111				0	Content		-72	-111	9523654	3632105084
9540	09:27:59.553	00:00:09.540	572	-1024	-768	-1	-1	-1	-1	4	-1024	-768	-1	-1	-1	-1	4		0	0						Untertest4.avi	0	880	547	72	111				0	Content		-72	-111	9540322	3632121752
9557	09:27:59.570	00:00:09.556	573	-1024	-768	-1	-1	-1	-1	4	-1024	-768	-1	-1	-1	-1	4		0	0						Untertest4.avi	0	880	547	72	111				0	Content		-72	-111	9556547	3632137977
9573	09:27:59.586	00:00:09.573	574	-1024	-768	-1	-1	-1	-1	4	-1024	-768	-1	-1	-1	-1	4		0	0						Untertest4.avi	0	880	547	72	111				0	Content		-72	-111	9573215	3632154645
9590	09:27:59.603	00:00:09.589	575	-1024	-768	-1	-1	-1	-1	4	-1024	-768	-1	-1	-1	-1	4		0	0						Untertest4.avi	0	880	547	72	111				0	Content		-72	-111	9589882	3632171312
9606	09:27:59.619	00:00:09.605	576	-1024	-768	-1	-1	-1	-1	4	-1024	-768	-1	-1	-1	-1	4		0	0						Untertest4.avi	0	880	547	72	111				0	Content		-72	-111	9605747	3632187177
9622	09:27:59.635	00:00:09.622	577	-1024	-768	-1	-1	-1	-1	4	-1024	-768	-1	-1	-1	-1	4		0	0						Untertest4.avi	0	880	547	72	111				0	Content		-72	-111	9622370	3632203800
9639	09:27:59.652	00:00:09.638	578	-1024	-768	-1	-1	-1	-1	4	-1024	-768	-1	-1	-1	-1	4		0	0						Untertest4.avi	0	880	547	72	111				0	Content		-72	-111	9638991	3632220421
9656	09:27:59.669	00:00:09.655	579	-1024	-768	-1	-1	-1	-1	4	-1024	-768	-1	-1	-1	-1	4		0	0						Untertest4.avi	0	880	547	72	111				0	Content		-72	-111	9655678	3632237108
9672	09:27:59.685	00:00:09.672	580	-1024	-768	-1	-1	-1	-1	4	-1024	-768	-1	-1	-1	-1	4		0	0						Untertest4.avi	0	880	547	72	111				0	Content		-72	-111	9672346	3632253776
9689	09:27:59.702	00:00:09.688	581	-1024	-768	-1	-1	-1	-1	4	-1024	-768	-1	-1	-1	-1	4		0	0						Untertest4.avi	0	880	547	72	111				0	Content		-72	-111	9688981	3632270411
9706	09:27:59.719	00:00:09.705	582	-1024	-768	-1	-1	-1	-1	4	-1024	-768	-1	-1	-1	-1	4		0	0						Untertest4.avi	0	880	547	72	111				0	Content		-72	-111	9705649	3632287079
9723	09:27:59.736	00:00:09.722	583	-1024	-768	-1	-1	-1	-1	4	-1024	-768	-1	-1	-1	-1	4		0	0						Untertest4.avi	0	880	547	72	111				0	Content		-72	-111	9722513	3632303943
9739	09:27:59.752	00:00:09.739	584	-1024	-768	-1	-1	-1	-1	4	-1024	-768	-1	-1	-1	-1	4		0	0						Untertest4.avi	0	880	547	72	111				0	Content		-72	-111	9739180	3632320610
9756	09:27:59.769	00:00:09.755	585	-1024	-768	-1	-1	-1	-1	4	-1024	-768	-1	-1	-1	-1	4		0	0						Untertest4.avi	0	880	547	72	111				0	Content		-72	-111	9755848	3632337278
9773	09:27:59.786	00:00:09.772	586	-1024	-768	-1	-1	-1	-1	4	-1024	-768	-1	-1	-1	-1	4		0	0						Untertest4.avi	0	880	547	72	111				0	Content		-72	-111	9772980	3632354410
9790	09:27:59.803	00:00:09.789	587	-1024	-768	-1	-1	-1	-1	4	-1024	-768	-1	-1	-1	-1	4		0	0						Untertest4.avi	0	880	547	72	111				0	Content		-72	-111	9789648	3632371078
9807	09:27:59.820	00:00:09.806	588	-1024	-768	-1	-1	-1	-1	4	-1024	-768	-1	-1	-1	-1	4		0	0						Untertest4.avi	0	880	547	72	111				0	Content		-72	-111	9806677	3632388107
9823	09:27:59.836	00:00:09.823	589	-1024	-768	-1	-1	-1	-1	4	-1024	-768	-1	-1	-1	-1	4		0	0						Untertest4.avi	0	880	547	72	111				0	Content		-72	-111	9823344	3632404774
9840	09:27:59.853	00:00:09.840	590	-1024	-768	-1	-1	-1	-1	4	-1024	-768	-1	-1	-1	-1	4		0	0						Untertest4.avi	0	880	547	72	111				0	Content		-72	-111	9840012	3632421442
9856	09:27:59.869	00:00:09.856	591	-1024	-768	-1	-1	-1	-1	4	-1024	-768	-1	-1	-1	-1	4		0	0						Untertest4.avi	0	880	547	72	111				0	Content		-72	-111	9856298	3632437728
9873	09:27:59.886	00:00:09.872	592	-1024	-768	-1	-1	-1	-1	4	-1024	-768	-1	-1	-1	-1	4		0	0						Untertest4.avi	0	880	547	72	111				0	Content		-72	-111	9872966	3632454396
9890	09:27:59.903	00:00:09.889	593	-1024	-768	-1	-1	-1	-1	4	-1024	-768	-1	-1	-1	-1	4		0	0						Untertest4.avi	0	880	547	72	111				0	Content		-72	-111	9889633	3632471063
9906	09:27:59.919	00:00:09.906	594	-1024	-768	-1	-1	-1	-1	4	-1024	-768	-1	-1	-1	-1	4		0	0						Untertest4.avi	0	880	547	72	111				0	Content		-72	-111	9906044	3632487474
9923	09:27:59.936	00:00:09.922	595	-1024	-768	-1	-1	-1	-1	4	-1024	-768	-1	-1	-1	-1	4		0	0						Untertest4.avi	0	880	547	72	111				0	Content		-72	-111	9922712	3632504142
9939	09:27:59.952	00:00:09.939	596	-1024	-768	-1	-1	-1	-1	4	-1024	-768	-1	-1	-1	-1	4		0	0						Untertest4.avi	0	880	547	72	111				0	Content		-72	-111	9939379	3632520809
9955	09:27:59.968	00:00:09.955	597	-1024	-768	-1	-1	-1	-1	4	-1024	-768	-1	-1	-1	-1	4		0	0						Untertest4.avi	0	880	547	72	111				0	Content		-72	-111	9955476	3632536906
9972	09:27:59.985	00:00:09.972	598	-1024	-768	-1	-1	-1	-1	4	-1024	-768	-1	-1	-1	-1	4		0	0						Untertest4.avi	0	880	547	72	111				0	Content		-72	-111	9972099	3632553529
9989	09:28:00.002	00:00:09.988	599	-1024	-768	-1	-1	-1	-1	4	-1024	-768	-1	-1	-1	-1	4		0	0						Untertest4.avi	0	880	547	72	111				0	Content		-72	-111	9988898	3632570328
10005	09:28:00.018	00:00:10.005	600	-1024	-768	-1	-1	-1	-1	4	-1024	-768	-1	-1	-1	-1	4		0	0						Untertest4.avi	0	880	547	72	111				0	Content		-72	-111	10005497	3632586927
10022	09:28:00.035	00:00:10.022	601	-1024	-768	-1	-1	-1	-1	4	-1024	-768	-1	-1	-1	-1	4		0	0						Untertest4.avi	0	880	547	72	111				0	Content		-72	-111	10022164	3632603594
10039	09:28:00.052	00:00:10.039	602	-1024	-768	-1	-1	-1	-1	4	-1024	-768	-1	-1	-1	-1	4		0	0						Untertest4.avi	0	880	547	72	111				0	Content		-72	-111	10039072	3632620502
10056	09:28:00.069	00:00:10.055	603	-1024	-768	-1	-1	-1	-1	4	-1024	-768	-1	-1	-1	-1	4		0	0						Untertest4.avi	0	880	547	72	111				0	Content		-72	-111	10055740	3632637170
10073	09:28:00.086	00:00:10.072	604	-1024	-768	-1	-1	-1	-1	4	-1024	-768	-1	-1	-1	-1	4		0	0						Untertest4.avi	0	880	547	72	111				0	Content		-72	-111	10072697	3632654127
10089	09:28:00.102	00:00:10.089	605	-1024	-768	-1	-1	-1	-1	4	-1024	-768	-1	-1	-1	-1	4		0	0						Untertest4.avi	0	880	547	72	111				0	Content		-72	-111	10089365	3632670795
10106	09:28:00.119	00:00:10.106	606	-1024	-768	-1	-1	-1	-1	4	-1024	-768	-1	-1	-1	-1	4		0	0						Untertest4.avi	0	880	547	72	111				0	Content		-72	-111	10106032	3632687462
10123	09:28:00.136	00:00:10.123	607	-1024	-768	-1	-1	-1	-1	4	-1024	-768	-1	-1	-1	-1	4		0	0						Untertest4.avi	0	880	547	72	111				0	Content		-72	-111	10123319	3632704749
10140	09:28:00.153	00:00:10.139	608	-1024	-768	-1	-1	-1	-1	4	-1024	-768	-1	-1	-1	-1	4		0	0						Untertest4.avi	0	880	547	72	111				0	Content		-72	-111	10139987	3632721417
10156	09:28:00.169	00:00:10.156	609	-1024	-768	-1	-1	-1	-1	4	-1024	-768	-1	-1	-1	-1	4		0	0						Untertest4.avi	0	880	547	72	111				0	Content		-72	-111	10156193	3632737623
10173	09:28:00.186	00:00:10.172	610	-1024	-768	-1	-1	-1	-1	4	-1024	-768	-1	-1	-1	-1	4		0	0						Untertest4.avi	0	880	547	72	111				0	Content		-72	-111	10172861	3632754291
10190	09:28:00.203	00:00:10.189	611	-1024	-768	-1	-1	-1	-1	4	-1024	-768	-1	-1	-1	-1	4		0	0						Untertest4.avi	0	880	547	72	111				0	Content		-72	-111	10189528	3632770958
10205	09:28:00.218	00:00:10.205	612	-1024	-768	-1	-1	-1	-1	4	-1024	-768	-1	-1	-1	-1	4		0	0						Untertest4.avi	0	880	547	72	111				0	Content		-72	-111	10205336	3632786766
10222	09:28:00.235	00:00:10.221	613	-1024	-768	-1	-1	-1	-1	4	-1024	-768	-1	-1	-1	-1	4		0	0						Untertest4.avi	0	880	547	72	111				0	Content		-72	-111	10221963	3632803393
10239	09:28:00.252	00:00:10.238	614	-1024	-768	-1	-1	-1	-1	4	-1024	-768	-1	-1	-1	-1	4		0	0						Untertest4.avi	0	880	547	72	111				0	Content		-72	-111	10238647	3632820077
10255	09:28:00.268	00:00:10.255	615	-1024	-768	-1	-1	-1	-1	4	-1024	-768	-1	-1	-1	-1	4		0	0						Untertest4.avi	0	880	547	72	111				0	Content		-72	-111	10255314	3632836744
10272	09:28:00.285	00:00:10.271	616	-1024	-768	-1	-1	-1	-1	4	-1024	-768	-1	-1	-1	-1	4		0	0						Untertest4.avi	0	880	547	72	111				0	Content		-72	-111	10271982	3632853412
10289	09:28:00.302	00:00:10.288	617	-1024	-768	-1	-1	-1	-1	4	-1024	-768	-1	-1	-1	-1	4		0	0						Untertest4.avi	0	880	547	72	111				0	Content		-72	-111	10288594	3632870024
10305	09:28:00.318	00:00:10.305	618	-1024	-768	-1	-1	-1	-1	4	-1024	-768	-1	-1	-1	-1	4		0	0						Untertest4.avi	0	880	547	72	111				0	Content		-72	-111	10305262	3632886692
10322	09:28:00.335	00:00:10.321	619	-1024	-768	-1	-1	-1	-1	4	-1024	-768	-1	-1	-1	-1	4		0	0						Untertest4.avi	0	880	547	72	111				0	Content		-72	-111	10321922	3632903352
10339	09:28:00.352	00:00:10.338	620	-1024	-768	-1	-1	-1	-1	4	-1024	-768	-1	-1	-1	-1	4		0	0						Untertest4.avi	0	880	547	72	111				0	Content		-72	-111	10338589	3632920019
10355	09:28:00.368	00:00:10.355	621	-1024	-768	-1	-1	-1	-1	4	-1024	-768	-1	-1	-1	-1	4		0	0						Untertest4.avi	0	880	547	72	111				0	Content		-72	-111	10355420	3632936850
10372	09:28:00.385	00:00:10.372	622	-1024	-768	-1	-1	-1	-1	4	-1024	-768	-1	-1	-1	-1	4		0	0						Untertest4.avi	0	880	547	72	111				0	Content		-72	-111	10372087	3632953517
10389	09:28:00.402	00:00:10.388	623	-1024	-768	-1	-1	-1	-1	4	-1024	-768	-1	-1	-1	-1	4		0	0						Untertest4.avi	0	880	547	72	111				0	Content		-72	-111	10388755	3632970185
10406	09:28:00.419	00:00:10.405	624	-1024	-768	-1	-1	-1	-1	4	-1024	-768	-1	-1	-1	-1	4		0	0						Untertest4.avi	0	880	547	72	111				0	Content		-72	-111	10405915	3632987345
10423	09:28:00.436	00:00:10.422	625	-1024	-768	-1	-1	-1	-1	4	-1024	-768	-1	-1	-1	-1	4		0	0						Untertest4.avi	0	880	547	72	111				0	Content		-72	-111	10422582	3633004012
10440	09:28:00.453	00:00:10.439	626	-1024	-768	-1	-1	-1	-1	4	-1024	-768	-1	-1	-1	-1	4		0	0						Untertest4.avi	0	880	547	72	111				0	Content		-72	-111	10439623	3633021053
10456	09:28:00.469	00:00:10.456	627	-1024	-768	-1	-1	-1	-1	4	-1024	-768	-1	-1	-1	-1	4		0	0						Untertest4.avi	0	880	547	72	111				0	Content		-72	-111	10456290	3633037720
10473	09:28:00.486	00:00:10.472	628	-1024	-768	-1	-1	-1	-1	4	-1024	-768	-1	-1	-1	-1	4		0	0						Untertest4.avi	0	880	547	72	111				0	Content		-72	-111	10472958	3633054388
10489	09:28:00.502	00:00:10.489	629	-1024	-768	-1	-1	-1	-1	4	-1024	-768	-1	-1	-1	-1	4		0	0						Untertest4.avi	0	880	547	72	111				0	Content		-72	-111	10489246	3633070676
10506	09:28:00.519	00:00:10.505	630	-1024	-768	-1	-1	-1	-1	4	-1024	-768	-1	-1	-1	-1	4		0	0						Untertest4.avi	0	880	547	72	111				0	Content		-72	-111	10505913	3633087343
10523	09:28:00.536	00:00:10.522	631	-1024	-768	-1	-1	-1	-1	4	-1024	-768	-1	-1	-1	-1	4		0	0						Untertest4.avi	0	880	547	72	111				0	Content		-72	-111	10522581	3633104011
10539	09:28:00.552	00:00:10.538	632	-1024	-768	-1	-1	-1	-1	4	-1024	-768	-1	-1	-1	-1	4		0	0						Untertest4.avi	0	880	547	72	111				0	Content		-72	-111	10538994	3633120424
10556	09:28:00.569	00:00:10.555	633	-1024	-768	-1	-1	-1	-1	4	-1024	-768	-1	-1	-1	-1	4		0	0						Untertest4.avi	0	880	547	72	111				0	Content		-72	-111	10555662	3633137092
10572	09:28:00.585	00:00:10.572	634	-1024	-768	-1	-1	-1	-1	4	-1024	-768	-1	-1	-1	-1	4		0	0						Untertest4.avi	0	880	547	72	111				0	Content		-72	-111	10572329	3633153759
10588	09:28:00.601	00:00:10.588	635	-1024	-768	-1	-1	-1	-1	4	-1024	-768	-1	-1	-1	-1	4		0	0						Untertest4.avi	0	880	547	72	111				0	Content		-72	-111	10588442	3633169872
10605	09:28:00.618	00:00:10.605	636	-1024	-768	-1	-1	-1	-1	4	-1024	-768	-1	-1	-1	-1	4		0	0						Untertest4.avi	0	880	547	72	111				0	Content		-72	-111	10605066	3633186496
10622	09:28:00.635	00:00:10.621	637	-1024	-768	-1	-1	-1	-1	4	-1024	-768	-1	-1	-1	-1	4		0	0						Untertest4.avi	0	880	547	72	111				0	Content		-72	-111	10621746	3633203176
10638	09:28:00.651	00:00:10.638	638	-1024	-768	-1	-1	-1	-1	4	-1024	-768	-1	-1	-1	-1	4		0	0						Untertest4.avi	0	880	547	72	111				0	Content		-72	-111	10638405	3633219835
10655	09:28:00.668	00:00:10.655	639	-1024	-768	-1	-1	-1	-1	4	-1024	-768	-1	-1	-1	-1	4		0	0						Untertest4.avi	0	880	547	72	111				0	Content		-72	-111	10655073	3633236503
10672	09:28:00.685	00:00:10.672	640	-1024	-768	-1	-1	-1	-1	4	-1024	-768	-1	-1	-1	-1	4		0	0						Untertest4.avi	0	880	547	72	111				0	Content		-72	-111	10672006	3633253436
10689	09:28:00.702	00:00:10.688	641	-1024	-768	-1	-1	-1	-1	4	-1024	-768	-1	-1	-1	-1	4		0	0						Untertest4.avi	0	880	547	72	111				0	Content		-72	-111	10688674	3633270104
10706	09:28:00.719	00:00:10.705	642	-1024	-768	-1	-1	-1	-1	4	-1024	-768	-1	-1	-1	-1	4		0	0						Untertest4.avi	0	880	547	72	111				0	Content		-72	-111	10705636	3633287066
10722	09:28:00.735	00:00:10.722	643	-1024	-768	-1	-1	-1	-1	4	-1024	-768	-1	-1	-1	-1	4		0	0						Untertest4.avi	0	880	547	72	111				0	Content		-72	-111	10722303	3633303733
10739	09:28:00.752	00:00:10.738	644	-1024	-768	-1	-1	-1	-1	4	-1024	-768	-1	-1	-1	-1	4		0	0						Untertest4.avi	0	880	547	72	111				0	Content		-72	-111	10738971	3633320401
10756	09:28:00.769	00:00:10.756	645	-1024	-768	-1	-1	-1	-1	4	-1024	-768	-1	-1	-1	-1	4		0	0						Untertest4.avi	0	880	547	72	111				0	Content		-72	-111	10756204	3633337634
10773	09:28:00.786	00:00:10.772	646	-1024	-768	-1	-1	-1	-1	4	-1024	-768	-1	-1	-1	-1	4		0	0						Untertest4.avi	0	880	547	72	111				0	Content		-72	-111	10772872	3633354302
10789	09:28:00.802	00:00:10.789	647	-1024	-768	-1	-1	-1	-1	4	-1024	-768	-1	-1	-1	-1	4		0	0						Untertest4.avi	0	880	547	72	111				0	Content		-72	-111	10789102	3633370532
10806	09:28:00.819	00:00:10.805	648	-1024	-768	-1	-1	-1	-1	4	-1024	-768	-1	-1	-1	-1	4		0	0						Untertest4.avi	0	880	547	72	111				0	Content		-72	-111	10805769	3633387199
10822	09:28:00.835	00:00:10.822	649	-1024	-768	-1	-1	-1	-1	4	-1024	-768	-1	-1	-1	-1	4		0	0						Untertest4.avi	0	880	547	72	111				0	Content		-72	-111	10822437	3633403867
10838	09:28:00.851	00:00:10.838	650	-1024	-768	-1	-1	-1	-1	4	-1024	-768	-1	-1	-1	-1	4		0	0						Untertest4.avi	0	880	547	72	111				0	Content		-72	-111	10838182	3633419612
10855	09:28:00.868	00:00:10.854	651	-1024	-768	-1	-1	-1	-1	4	-1024	-768	-1	-1	-1	-1	4		0	0						Untertest4.avi	0	880	547	72	111				0	Content		-72	-111	10854933	3633436363
10872	09:28:00.885	00:00:10.871	652	-1024	-768	-1	-1	-1	-1	4	-1024	-768	-1	-1	-1	-1	4		0	0						Untertest4.avi	0	880	547	72	111				0	Content		-72	-111	10871556	3633452986
10888	09:28:00.901	00:00:10.888	653	-1024	-768	-1	-1	-1	-1	4	-1024	-768	-1	-1	-1	-1	4		0	0						Untertest4.avi	0	880	547	72	111				0	Content		-72	-111	10888242	3633469672
10905	09:28:00.918	00:00:10.904	654	-1024	-768	-1	-1	-1	-1	4	-1024	-768	-1	-1	-1	-1	4		0	0						Untertest4.avi	0	880	547	72	111				0	Content		-72	-111	10904910	3633486340
10922	09:28:00.935	00:00:10.921	655	-1024	-768	-1	-1	-1	-1	4	-1024	-768	-1	-1	-1	-1	4		0	0						Untertest4.avi	0	880	547	72	111				0	Content		-72	-111	10921543	3633502973
10938	09:28:00.951	00:00:10.938	656	-1024	-768	-1	-1	-1	-1	4	-1024	-768	-1	-1	-1	-1	4		0	0						Untertest4.avi	0	880	547	72	111				0	Content		-72	-111	10938211	3633519641
10955	09:28:00.968	00:00:10.955	657	-1024	-768	-1	-1	-1	-1	4	-1024	-768	-1	-1	-1	-1	4		0	0						Untertest4.avi	0	880	547	72	111				0	Content		-72	-111	10955075	3633536505
10972	09:28:00.985	00:00:10.971	658	-1024	-768	-1	-1	-1	-1	4	-1024	-768	-1	-1	-1	-1	4		0	0						Untertest4.avi	0	880	547	72	111				0	Content		-72	-111	10971742	3633553172
10988	09:28:01.001	00:00:10.988	659	-1024	-768	-1	-1	-1	-1	4	-1024	-768	-1	-1	-1	-1	4		0	0						Untertest4.avi	0	880	547	72	111				0	Content		-72	-111	10988410	3633569840
11006	09:28:01.019	00:00:11.005	660	-1024	-768	-1	-1	-1	-1	4	-1024	-768	-1	-1	-1	-1	4		0	0						Untertest4.avi	0	880	547	72	111				0	Content		-72	-111	11005542	3633586972
11022	09:28:01.035	00:00:11.022	661	-1024	-768	-1	-1	-1	-1	4	-1024	-768	-1	-1	-1	-1	4		0	0						Untertest4.avi	0	880	547	72	111				0	Content		-72	-111	11022210	3633603640
11039	09:28:01.052	00:00:11.039	662	-1024	-768	-1	-1	-1	-1	4	-1024	-768	-1	-1	-1	-1	4		0	0						Untertest4.avi	0	880	547	72	111				0	Content		-72	-111	11039243	3633620673
11056	09:28:01.069	00:00:11.055	663	-1024	-768	-1	-1	-1	-1	4	-1024	-768	-1	-1	-1	-1	4		0	0						Untertest4.avi	0	880	547	72	111				0	Content		-72	-111	11055910	3633637340
11073	09:28:01.086	00:00:11.072	664	-1024	-768	-1	-1	-1	-1	4	-1024	-768	-1	-1	-1	-1	4		0	0						Untertest4.avi	0	880	547	72	111				0	Content		-72	-111	11072578	3633654008
11089	09:28:01.102	00:00:11.088	665	-1024	-768	-1	-1	-1	-1	4	-1024	-768	-1	-1	-1	-1	4		0	0						Untertest4.avi	0	880	547	72	111				0	Content		-72	-111	11088691	3633670121
11105	09:28:01.118	00:00:11.105	666	-1024	-768	-1	-1	-1	-1	4	-1024	-768	-1	-1	-1	-1	4		0	0						Untertest4.avi	0	880	547	72	111				0	Content		-72	-111	11105358	3633686788
11122	09:28:01.135	00:00:11.121	667	-1024	-768	-1	-1	-1	-1	4	-1024	-768	-1	-1	-1	-1	4		0	0						Untertest4.avi	0	880	547	72	111				0	Content		-72	-111	11121840	3633703270
11139	09:28:01.152	00:00:11.138	668	-1024	-768	-1	-1	-1	-1	4	-1024	-768	-1	-1	-1	-1	4		0	0						Untertest4.avi	0	880	547	72	111				0	Content		-72	-111	11138507	3633719937
11155	09:28:01.168	00:00:11.155	669	-1024	-768	-1	-1	-1	-1	4	-1024	-768	-1	-1	-1	-1	4		0	0						Untertest4.avi	0	880	547	72	111				0	Content		-72	-111	11155175	3633736605
11171	09:28:01.184	00:00:11.171	670	-1024	-768	-1	-1	-1	-1	4	-1024	-768	-1	-1	-1	-1	4		0	0						Untertest4.avi	0	880	547	72	111				0	Content		-72	-111	11171425	3633752855
11188	09:28:01.201	00:00:11.188	671	-1024	-768	-1	-1	-1	-1	4	-1024	-768	-1	-1	-1	-1	4		0	0						Untertest4.avi	0	880	547	72	111				0	Content		-72	-111	11188046	3633769476
11205	09:28:01.218	00:00:11.204	672	-1024	-768	-1	-1	-1	-1	4	-1024	-768	-1	-1	-1	-1	4		0	0						Untertest4.avi	0	880	547	72	111				0	Content		-72	-111	11204763	3633786193
11221	09:28:01.234	00:00:11.221	673	-1024	-768	-1	-1	-1	-1	4	-1024	-768	-1	-1	-1	-1	4		0	0						Untertest4.avi	0	880	547	72	111				0	Content		-72	-111	11221410	3633802840
11238	09:28:01.251	00:00:11.238	674	-1024	-768	-1	-1	-1	-1	4	-1024	-768	-1	-1	-1	-1	4		0	0						Untertest4.avi	0	880	547	72	111				0	Content		-72	-111	11238078	3633819508
11255	09:28:01.268	00:00:11.254	675	-1024	-768	-1	-1	-1	-1	4	-1024	-768	-1	-1	-1	-1	4		0	0						Untertest4.avi	0	880	547	72	111				0	Content		-72	-111	11254996	3633836426
11272	09:28:01.285	00:00:11.271	676	-1024	-768	-1	-1	-1	-1	4	-1024	-768	-1	-1	-1	-1	4		0	0						Untertest4.avi	0	880	547	72	111				0	Content		-72	-111	11271663	3633853093
11289	09:28:01.302	00:00:11.288	677	-1024	-768	-1	-1	-1	-1	4	-1024	-768	-1	-1	-1	-1	4		0	0						Untertest4.avi	0	880	547	72	111				0	Content		-72	-111	11288623	3633870053
11305	09:28:01.318	00:00:11.305	678	-1024	-768	-1	-1	-1	-1	4	-1024	-768	-1	-1	-1	-1	4		0	0						Untertest4.avi	0	880	547	72	111				0	Content		-72	-111	11305290	3633886720
11322	09:28:01.335	00:00:11.321	679	-1024	-768	-1	-1	-1	-1	4	-1024	-768	-1	-1	-1	-1	4		0	0						Untertest4.avi	0	880	547	72	111				0	Content		-72	-111	11321958	3633903388
11339	09:28:01.352	00:00:11.339	680	-1024	-768	-1	-1	-1	-1	4	-1024	-768	-1	-1	-1	-1	4		0	0						Untertest4.avi	0	880	547	72	111				0	Content		-72	-111	11339185	3633920615
11356	09:28:01.369	00:00:11.355	681	-1024	-768	-1	-1	-1	-1	4	-1024	-768	-1	-1	-1	-1	4		0	0						Untertest4.avi	0	880	547	72	111				0	Content		-72	-111	11355852	3633937282
11372	09:28:01.385	00:00:11.372	682	-1024	-768	-1	-1	-1	-1	4	-1024	-768	-1	-1	-1	-1	4		0	0						Untertest4.avi	0	880	547	72	111				0	Content		-72	-111	11372081	3633953511
11389	09:28:01.402	00:00:11.388	683	-1024	-768	-1	-1	-1	-1	4	-1024	-768	-1	-1	-1	-1	4		0	0						Untertest4.avi	0	880	547	72	111				0	Content		-72	-111	11388748	3633970178
11405	09:28:01.418	00:00:11.405	684	-1024	-768	-1	-1	-1	-1	4	-1024	-768	-1	-1	-1	-1	4		0	0						Untertest4.avi	0	880	547	72	111				0	Content		-72	-111	11405416	3633986846
11421	09:28:01.434	00:00:11.421	685	-1024	-768	-1	-1	-1	-1	4	-1024	-768	-1	-1	-1	-1	4		0	0						Untertest4.avi	0	880	547	72	111				0	Content		-72	-111	11421156	3634002586
11438	09:28:01.451	00:00:11.437	686	-1024	-768	-1	-1	-1	-1	4	-1024	-768	-1	-1	-1	-1	4		0	0						Untertest4.avi	0	880	547	72	111				0	Content		-72	-111	11437907	3634019337
11455	09:28:01.468	00:00:11.454	687	-1024	-768	-1	-1	-1	-1	4	-1024	-768	-1	-1	-1	-1	4		0	0						Untertest4.avi	0	880	547	72	111				0	Content		-72	-111	11454529	3634035959
11471	09:28:01.484	00:00:11.471	688	-1024	-768	-1	-1	-1	-1	4	-1024	-768	-1	-1	-1	-1	4		0	0						Untertest4.avi	0	880	547	72	111				0	Content		-72	-111	11471215	3634052645
11488	09:28:01.501	00:00:11.487	689	-1024	-768	-1	-1	-1	-1	4	-1024	-768	-1	-1	-1	-1	4		0	0						Untertest4.avi	0	880	547	72	111				0	Content		-72	-111	11487882	3634069312
11505	09:28:01.518	00:00:11.504	690	-1024	-768	-1	-1	-1	-1	4	-1024	-768	-1	-1	-1	-1	4		0	0						Untertest4.avi	0	880	547	72	111				0	Content		-72	-111	11504517	3634085947
11521	09:28:01.534	00:00:11.521	691	-1024	-768	-1	-1	-1	-1	4	-1024	-768	-1	-1	-1	-1	4		0	0						Untertest4.avi	0	880	547	72	111				0	Content		-72	-111	11521184	3634102614
11538	09:28:01.551	00:00:11.538	692	-1024	-768	-1	-1	-1	-1	4	-1024	-768	-1	-1	-1	-1	4		0	0						Untertest4.avi	0	880	547	72	111				0	Content		-72	-111	11538007	3634119437
11555	09:28:01.568	00:00:11.554	693	-1024	-768	-1	-1	-1	-1	4	-1024	-768	-1	-1	-1	-1	4		0	0						Untertest4.avi	0	880	547	72	111				0	Content		-72	-111	11554674	3634136104
11571	09:28:01.584	00:00:11.571	694	-1024	-768	-1	-1	-1	-1	4	-1024	-768	-1	-1	-1	-1	4		0	0						Untertest4.avi	0	880	547	72	111				0	Content		-72	-111	11571341	3634152771
11588	09:28:01.601	00:00:11.588	695	-1024	-768	-1	-1	-1	-1	4	-1024	-768	-1	-1	-1	-1	4		0	0						Untertest4.avi	0	880	547	72	111				0	Content		-72	-111	11588499	3634169929
11605	09:28:01.618	00:00:11.605	696	-1024	-768	-1	-1	-1	-1	4	-1024	-768	-1	-1	-1	-1	4		0	0						Untertest4.avi	0	880	547	72	111				0	Content		-72	-111	11605166	3634186596
11622	09:28:01.635	00:00:11.622	697	-1024	-768	-1	-1	-1	-1	4	-1024	-768	-1	-1	-1	-1	4		0	0						Untertest4.avi	0	880	547	72	111				0	Content		-72	-111	11622202	3634203632
11639	09:28:01.652	00:00:11.638	698	-1024	-768	-1	-1	-1	-1	4	-1024	-768	-1	-1	-1	-1	4		0	0						Untertest4.avi	0	880	547	72	111				0	Content		-72	-111	11638869	3634220299
11656	09:28:01.669	00:00:11.655	699	-1024	-768	-1	-1	-1	-1	4	-1024	-768	-1	-1	-1	-1	4		0	0						Untertest4.avi	0	880	547	72	111				0	Content		-72	-111	11655536	3634236966
11672	09:28:01.685	00:00:11.671	700	-1024	-768	-1	-1	-1	-1	4	-1024	-768	-1	-1	-1	-1	4		0	0						Untertest4.avi	0	880	547	72	111				0	Content		-72	-111	11671658	3634253088
11688	09:28:01.701	00:00:11.688	701	-1024	-768	-1	-1	-1	-1	4	-1024	-768	-1	-1	-1	-1	4		0	0						Untertest4.avi	0	880	547	72	111				0	Content		-72	-111	11688325	3634269755
11705	09:28:01.718	00:00:11.704	702	-1024	-768	-1	-1	-1	-1	4	-1024	-768	-1	-1	-1	-1	4		0	0						Untertest4.avi	0	880	547	72	111				0	Content		-72	-111	11704808	3634286238
11721	09:28:01.734	00:00:11.721	703	-1024	-768	-1	-1	-1	-1	4	-1024	-768	-1	-1	-1	-1	4		0	0						Untertest4.avi	0	880	547	72	111				0	Content		-72	-111	11721475	3634302905
11738	09:28:01.751	00:00:11.738	704	-1024	-768	-1	-1	-1	-1	4	-1024	-768	-1	-1	-1	-1	4		0	0						Untertest4.avi	0	880	547	72	111				0	Content		-72	-111	11738142	3634319572
11754	09:28:01.767	00:00:11.754	705	-1024	-768	-1	-1	-1	-1	4	-1024	-768	-1	-1	-1	-1	4		0	0						Untertest4.avi	0	880	547	72	111				0	Content		-72	-111	11754392	3634335822
11771	09:28:01.784	00:00:11.771	706	-1024	-768	-1	-1	-1	-1	4	-1024	-768	-1	-1	-1	-1	4		0	0						Untertest4.avi	0	880	547	72	111				0	Content		-72	-111	11771013	3634352443
11788	09:28:01.801	00:00:11.787	707	-1024	-768	-1	-1	-1	-1	4	-1024	-768	-1	-1	-1	-1	4		0	0						Untertest4.avi	0	880	547	72	111				0	Content		-72	-111	11787700	3634369130
11804	09:28:01.817	00:00:11.804	708	-1024	-768	-1	-1	-1	-1	4	-1024	-768	-1	-1	-1	-1	4		0	0						Untertest4.avi	0	880	547	72	111				0	Content		-72	-111	11804368	3634385798
11821	09:28:01.834	00:00:11.820	709	-1024	-768	-1	-1	-1	-1	4	-1024	-768	-1	-1	-1	-1	4		0	0						Untertest4.avi	0	880	547	72	111				0	Content		-72	-111	11820999	3634402429
11838	09:28:01.851	00:00:11.837	710	-1024	-768	-1	-1	-1	-1	4	-1024	-768	-1	-1	-1	-1	4		0	0						Untertest4.avi	0	880	547	72	111				0	Content		-72	-111	11837667	3634419097
11854	09:28:01.867	00:00:11.854	711	-1024	-768	-1	-1	-1	-1	4	-1024	-768	-1	-1	-1	-1	4		0	0						Untertest4.avi	0	880	547	72	111				0	Content		-72	-111	11854334	3634435764
11871	09:28:01.884	00:00:11.871	712	-1024	-768	-1	-1	-1	-1	4	-1024	-768	-1	-1	-1	-1	4		0	0						Untertest4.avi	0	880	547	72	111				0	Content		-72	-111	11871233	3634452663
11888	09:28:01.901	00:00:11.887	713	-1024	-768	-1	-1	-1	-1	4	-1024	-768	-1	-1	-1	-1	4		0	0						Untertest4.avi	0	880	547	72	111				0	Content		-72	-111	11887901	3634469331
11905	09:28:01.918	00:00:11.904	714	-1024	-768	-1	-1	-1	-1	4	-1024	-768	-1	-1	-1	-1	4		0	0						Untertest4.avi	0	880	547	72	111				0	Content		-72	-111	11904852	3634486282
11922	09:28:01.935	00:00:11.921	715	-1024	-768	-1	-1	-1	-1	4	-1024	-768	-1	-1	-1	-1	4		0	0						Untertest4.avi	0	880	547	72	111				0	Content		-72	-111	11921520	3634502950
11938	09:28:01.951	00:00:11.938	716	-1024	-768	-1	-1	-1	-1	4	-1024	-768	-1	-1	-1	-1	4		0	0						Untertest4.avi	0	880	547	72	111				0	Content		-72	-111	11938187	3634519617
11955	09:28:01.968	00:00:11.955	717	-1024	-768	-1	-1	-1	-1	4	-1024	-768	-1	-1	-1	-1	4		0	0						Untertest4.avi	0	880	547	72	111				0	Content		-72	-111	11955471	3634536901
11972	09:28:01.985	00:00:11.972	718	-1024	-768	-1	-1	-1	-1	4	-1024	-768	-1	-1	-1	-1	4		0	0						Untertest4.avi	0	880	547	72	111				0	Content		-72	-111	11972138	3634553568
11988	09:28:02.001	00:00:11.988	719	-1024	-768	-1	-1	-1	-1	4	-1024	-768	-1	-1	-1	-1	4		0	0						Untertest4.avi	0	880	547	72	111				0	Content		-72	-111	11988383	3634569813
12005	09:28:02.018	00:00:12.005	720	-1024	-768	-1	-1	-1	-1	4	-1024	-768	-1	-1	-1	-1	4		0	0						Untertest4.avi	0	880	547	72	111				0	Content		-72	-111	12005051	3634586481
12022	09:28:02.035	00:00:12.021	721	-1024	-768	-1	-1	-1	-1	4	-1024	-768	-1	-1	-1	-1	4		0	0						Untertest4.avi	0	880	547	72	111				0	Content		-72	-111	12021718	3634603148
12037	09:28:02.050	00:00:12.037	722	-1024	-768	-1	-1	-1	-1	4	-1024	-768	-1	-1	-1	-1	4		0	0						Untertest4.avi	0	880	547	72	111				0	Content		-72	-111	12037499	3634618929
12054	09:28:02.067	00:00:12.054	723	-1024	-768	-1	-1	-1	-1	4	-1024	-768	-1	-1	-1	-1	4		0	0						Untertest4.avi	0	880	547	72	111				0	Content		-72	-111	12054122	3634635552
12071	09:28:02.084	00:00:12.070	724	-1024	-768	-1	-1	-1	-1	4	-1024	-768	-1	-1	-1	-1	4		0	0						Untertest4.avi	0	880	547	72	111				0	Content		-72	-111	12070868	3634652298
12087	09:28:02.100	00:00:12.087	725	-1024	-768	-1	-1	-1	-1	4	-1024	-768	-1	-1	-1	-1	4		0	0						Untertest4.avi	0	880	547	72	111				0	Content		-72	-111	12087493	3634668923
12104	09:28:02.117	00:00:12.104	726	-1024	-768	-1	-1	-1	-1	4	-1024	-768	-1	-1	-1	-1	4		0	0						Untertest4.avi	0	880	547	72	111				0	Content		-72	-111	12104160	3634685590
12121	09:28:02.134	00:00:12.120	727	-1024	-768	-1	-1	-1	-1	4	-1024	-768	-1	-1	-1	-1	4		0	0						Untertest4.avi	0	880	547	72	111				0	Content		-72	-111	12120762	3634702192
12137	09:28:02.150	00:00:12.137	728	-1024	-768	-1	-1	-1	-1	4	-1024	-768	-1	-1	-1	-1	4		0	0						Untertest4.avi	0	880	547	72	111				0	Content		-72	-111	12137430	3634718860
12154	09:28:02.167	00:00:12.154	729	-1024	-768	-1	-1	-1	-1	4	-1024	-768	-1	-1	-1	-1	4		0	0						Untertest4.avi	0	880	547	72	111				0	Content		-72	-111	12154281	3634735711
12171	09:28:02.184	00:00:12.170	730	-1024	-768	-1	-1	-1	-1	4	-1024	-768	-1	-1	-1	-1	4		0	0						Untertest4.avi	0	880	547	72	111				0	Content		-72	-111	12170949	3634752379
12188	09:28:02.201	00:00:12.187	731	-1024	-768	-1	-1	-1	-1	4	-1024	-768	-1	-1	-1	-1	4		0	0						Untertest4.avi	0	880	547	72	111				0	Content		-72	-111	12187616	3634769046
12205	09:28:02.218	00:00:12.204	732	-1024	-768	-1	-1	-1	-1	4	-1024	-768	-1	-1	-1	-1	4		0	0						Untertest4.avi	0	880	547	72	111				0	Content		-72	-111	12204807	3634786237
12221	09:28:02.234	00:00:12.221	733	-1024	-768	-1	-1	-1	-1	4	-1024	-768	-1	-1	-1	-1	4		0	0						Untertest4.avi	0	880	547	72	111				0	Content		-72	-111	12221475	3634802905
12238	09:28:02.251	00:00:12.238	734	-1024	-768	-1	-1	-1	-1	4	-1024	-768	-1	-1	-1	-1	4		0	0						Untertest4.avi	0	880	547	72	111				0	Content		-72	-111	12238485	3634819915
12255	09:28:02.268	00:00:12.255	735	-1024	-768	-1	-1	-1	-1	4	-1024	-768	-1	-1	-1	-1	4		0	0						Untertest4.avi	0	880	547	72	111				0	Content		-72	-111	12255153	3634836583
12272	09:28:02.285	00:00:12.271	736	-1024	-768	-1	-1	-1	-1	4	-1024	-768	-1	-1	-1	-1	4		0	0						Untertest4.avi	0	880	547	72	111				0	Content		-72	-111	12271820	3634853250
12288	09:28:02.301	00:00:12.288	737	-1024	-768	-1	-1	-1	-1	4	-1024	-768	-1	-1	-1	-1	4		0	0						Untertest4.avi	0	880	547	72	111				0	Content		-72	-111	12288087	3634869517
12305	09:28:02.318	00:00:12.304	738	-1024	-768	-1	-1	-1	-1	4	-1024	-768	-1	-1	-1	-1	4		0	0						Untertest4.avi	0	880	547	72	111				0	Content		-72	-111	12304755	3634886185
12321	09:28:02.334	00:00:12.321	739	-1024	-768	-1	-1	-1	-1	4	-1024	-768	-1	-1	-1	-1	4		0	0						Untertest4.avi	0	880	547	72	111				0	Content		-72	-111	12321422	3634902852
12338	09:28:02.351	00:00:12.337	740	-1024	-768	-1	-1	-1	-1	4	-1024	-768	-1	-1	-1	-1	4		0	0						Untertest4.avi	0	880	547	72	111				0	Content		-72	-111	12337822	3634919252
12354	09:28:02.367	00:00:12.354	741	-1024	-768	-1	-1	-1	-1	4	-1024	-768	-1	-1	-1	-1	4		0	0						Untertest4.avi	0	880	547	72	111				0	Content		-72	-111	12354490	3634935920
12371	09:28:02.384	00:00:12.371	742	-1024	-768	-1	-1	-1	-1	4	-1024	-768	-1	-1	-1	-1	4		0	0						Untertest4.avi	0	880	547	72	111				0	Content		-72	-111	12371157	3634952587
12387	09:28:02.400	00:00:12.387	743	-1024	-768	-1	-1	-1	-1	4	-1024	-768	-1	-1	-1	-1	4		0	0						Untertest4.avi	0	880	547	72	111				0	Content		-72	-111	12387233	3634968663
12404	09:28:02.417	00:00:12.403	744	-1024	-768	-1	-1	-1	-1	4	-1024	-768	-1	-1	-1	-1	4		0	0						Untertest4.avi	0	880	547	72	111				0	Content		-72	-111	12403980	3634985410
12421	09:28:02.434	00:00:12.420	745	-1024	-768	-1	-1	-1	-1	4	-1024	-768	-1	-1	-1	-1	4		0	0						Untertest4.avi	0	880	547	72	111				0	Content		-72	-111	12420605	3635002035
12437	09:28:02.450	00:00:12.437	746	-1024	-768	-1	-1	-1	-1	4	-1024	-768	-1	-1	-1	-1	4		0	0						Untertest4.avi	0	880	547	72	111				0	Content		-72	-111	12437273	3635018703
12454	09:28:02.467	00:00:12.453	747	-1024	-768	-1	-1	-1	-1	4	-1024	-768	-1	-1	-1	-1	4		0	0						Untertest4.avi	0	880	547	72	111				0	Content		-72	-111	12453925	3635035355
12471	09:28:02.484	00:00:12.470	748	-1024	-768	-1	-1	-1	-1	4	-1024	-768	-1	-1	-1	-1	4		0	0						Untertest4.avi	0	880	547	72	111				0	Content		-72	-111	12470593	3635052023
12487	09:28:02.500	00:00:12.487	749	-1024	-768	-1	-1	-1	-1	4	-1024	-768	-1	-1	-1	-1	4		0	0						Untertest4.avi	0	880	547	72	111				0	Content		-72	-111	12487260	3635068690
12504	09:28:02.517	00:00:12.504	750	-1024	-768	-1	-1	-1	-1	4	-1024	-768	-1	-1	-1	-1	4		0	0						Untertest4.avi	0	880	547	72	111				0	Content		-72	-111	12504179	3635085609
12521	09:28:02.534	00:00:12.520	751	-1024	-768	-1	-1	-1	-1	4	-1024	-768	-1	-1	-1	-1	4		0	0						Untertest4.avi	0	880	547	72	111				0	Content		-72	-111	12520847	3635102277
12538	09:28:02.551	00:00:12.537	752	-1024	-768	-1	-1	-1	-1	4	-1024	-768	-1	-1	-1	-1	4		0	0						Untertest4.avi	0	880	547	72	111				0	Content		-72	-111	12537805	3635119235
12554	09:28:02.567	00:00:12.554	753	-1024	-768	-1	-1	-1	-1	4	-1024	-768	-1	-1	-1	-1	4		0	0						Untertest4.avi	0	880	547	72	111				0	Content		-72	-111	12554473	3635135903
12571	09:28:02.584	00:00:12.571	754	-1024	-768	-1	-1	-1	-1	4	-1024	-768	-1	-1	-1	-1	4		0	0						Untertest4.avi	0	880	547	72	111				0	Content		-72	-111	12571140	3635152570
12588	09:28:02.601	00:00:12.588	755	-1024	-768	-1	-1	-1	-1	4	-1024	-768	-1	-1	-1	-1	4		0	0						Untertest4.avi	0	880	547	72	111				0	Content		-72	-111	12588430	3635169860
12605	09:28:02.618	00:00:12.605	756	-1024	-768	-1	-1	-1	-1	4	-1024	-768	-1	-1	-1	-1	4		0	0						Untertest4.avi	0	880	547	72	111				0	Content		-72	-111	12605098	3635186528
12621	09:28:02.634	00:00:12.621	757	-1024	-768	-1	-1	-1	-1	4	-1024	-768	-1	-1	-1	-1	4		0	0						Untertest4.avi	0	880	547	72	111				0	Content		-72	-111	12621306	3635202736
12638	09:28:02.651	00:00:12.637	758	-1024	-768	-1	-1	-1	-1	4	-1024	-768	-1	-1	-1	-1	4		0	0						Untertest4.avi	0	880	547	72	111				0	Content		-72	-111	12637974	3635219404
12655	09:28:02.668	00:00:12.654	759	-1024	-768	-1	-1	-1	-1	4	-1024	-768	-1	-1	-1	-1	4		0	0						Untertest4.avi	0	880	547	72	111				0	Content		-72	-111	12654641	3635236071
12670	09:28:02.683	00:00:12.670	760	-1024	-768	-1	-1	-1	-1	4	-1024	-768	-1	-1	-1	-1	4		0	0						Untertest4.avi	0	880	547	72	111				0	Content		-72	-111	12670469	3635251899
12687	09:28:02.700	00:00:12.687	761	-1024	-768	-1	-1	-1	-1	4	-1024	-768	-1	-1	-1	-1	4		0	0						Untertest4.avi	0	880	547	72	111				0	Content		-72	-111	12687091	3635268521
12704	09:28:02.717	00:00:12.703	762	-1024	-768	-1	-1	-1	-1	4	-1024	-768	-1	-1	-1	-1	4		0	0						Untertest4.avi	0	880	547	72	111				0	Content		-72	-111	12703711	3635285141
12720	09:28:02.733	00:00:12.720	763	-1024	-768	-1	-1	-1	-1	4	-1024	-768	-1	-1	-1	-1	4		0	0						Untertest4.avi	0	880	547	72	111				0	Content		-72	-111	12720398	3635301828
12737	09:28:02.750	00:00:12.737	764	-1024	-768	-1	-1	-1	-1	4	-1024	-768	-1	-1	-1	-1	4		0	0						Untertest4.avi	0	880	547	72	111				0	Content		-72	-111	12737066	3635318496
12754	09:28:02.767	00:00:12.753	765	-1024	-768	-1	-1	-1	-1	4	-1024	-768	-1	-1	-1	-1	4		0	0						Untertest4.avi	0	880	547	72	111				0	Content		-72	-111	12753700	3635335130
12770	09:28:02.783	00:00:12.770	766	-1024	-768	-1	-1	-1	-1	4	-1024	-768	-1	-1	-1	-1	4		0	0						Untertest4.avi	0	880	547	72	111				0	Content		-72	-111	12770368	3635351798
12787	09:28:02.800	00:00:12.787	767	-1024	-768	-1	-1	-1	-1	4	-1024	-768	-1	-1	-1	-1	4		0	0						Untertest4.avi	0	880	547	72	111				0	Content		-72	-111	12787231	3635368661
12804	09:28:02.817	00:00:12.803	768	-1024	-768	-1	-1	-1	-1	4	-1024	-768	-1	-1	-1	-1	4		0	0						Untertest4.avi	0	880	547	72	111				0	Content		-72	-111	12803898	3635385328
12821	09:28:02.834	00:00:12.820	769	-1024	-768	-1	-1	-1	-1	4	-1024	-768	-1	-1	-1	-1	4		0	0						Untertest4.avi	0	880	547	72	111				0	Content		-72	-111	12820566	3635401996
12838	09:28:02.851	00:00:12.837	770	-1024	-768	-1	-1	-1	-1	4	-1024	-768	-1	-1	-1	-1	4		0	0						Untertest4.avi	0	880	547	72	111				0	Content		-72	-111	12837701	3635419131
12854	09:28:02.867	00:00:12.854	771	-1024	-768	-1	-1	-1	-1	4	-1024	-768	-1	-1	-1	-1	4		0	0						Untertest4.avi	0	880	547	72	111				0	Content		-72	-111	12854369	3635435799
12871	09:28:02.884	00:00:12.871	772	-1024	-768	-1	-1	-1	-1	4	-1024	-768	-1	-1	-1	-1	4		0	0						Untertest4.avi	0	880	547	72	111				0	Content		-72	-111	12871397	3635452827
12888	09:28:02.901	00:00:12.888	773	-1024	-768	-1	-1	-1	-1	4	-1024	-768	-1	-1	-1	-1	4		0	0						Untertest4.avi	0	880	547	72	111				0	Content		-72	-111	12888064	3635469494
12905	09:28:02.918	00:00:12.904	774	-1024	-768	-1	-1	-1	-1	4	-1024	-768	-1	-1	-1	-1	4		0	0						Untertest4.avi	0	880	547	72	111				0	Content		-72	-111	12904732	3635486162
12921	09:28:02.934	00:00:12.921	775	-1024	-768	-1	-1	-1	-1	4	-1024	-768	-1	-1	-1	-1	4		0	0						Untertest4.avi	0	880	547	72	111				0	Content		-72	-111	12921015	3635502445
12938	09:28:02.951	00:00:12.937	776	-1024	-768	-1	-1	-1	-1	4	-1024	-768	-1	-1	-1	-1	4		0	0						Untertest4.avi	0	880	547	72	111				0	Content		-72	-111	12937683	3635519113
12954	09:28:02.967	00:00:12.954	777	-1024	-768	-1	-1	-1	-1	4	-1024	-768	-1	-1	-1	-1	4		0	0						Untertest4.avi	0	880	547	72	111				0	Content		-72	-111	12954350	3635535780
12970	09:28:02.983	00:00:12.970	778	-1024	-768	-1	-1	-1	-1	4	-1024	-768	-1	-1	-1	-1	4		0	0						Untertest4.avi	0	880	547	72	111				0	Content		-72	-111	12970199	3635551629
12987	09:28:03.000	00:00:12.986	779	-1024	-768	-1	-1	-1	-1	4	-1024	-768	-1	-1	-1	-1	4		0	0						Untertest4.avi	0	880	547	72	111				0	Content		-72	-111	12986823	3635568253
13004	09:28:03.017	00:00:13.003	780	-1024	-768	-1	-1	-1	-1	4	-1024	-768	-1	-1	-1	-1	4		0	0						Untertest4.avi	0	880	547	72	111				0	Content		-72	-111	13003571	3635585001
13020	09:28:03.033	00:00:13.020	781	-1024	-768	-1	-1	-1	-1	4	-1024	-768	-1	-1	-1	-1	4		0	0						Untertest4.avi	0	880	547	72	111				0	Content		-72	-111	13020194	3635601624
13037	09:28:03.050	00:00:13.036	782	-1024	-768	-1	-1	-1	-1	4	-1024	-768	-1	-1	-1	-1	4		0	0						Untertest4.avi	0	880	547	72	111				0	Content		-72	-111	13036862	3635618292
13054	09:28:03.067	00:00:13.053	783	-1024	-768	-1	-1	-1	-1	4	-1024	-768	-1	-1	-1	-1	4		0	0						Untertest4.avi	0	880	547	72	111				0	Content		-72	-111	13053512	3635634942
13070	09:28:03.083	00:00:13.070	784	-1024	-768	-1	-1	-1	-1	4	-1024	-768	-1	-1	-1	-1	4		0	0						Untertest4.avi	0	880	547	72	111				0	Content		-72	-111	13070180	3635651610
13087	09:28:03.100	00:00:13.086	785	-1024	-768	-1	-1	-1	-1	4	-1024	-768	-1	-1	-1	-1	4		0	0						Untertest4.avi	0	880	547	72	111				0	Content		-72	-111	13086847	3635668277
13104	09:28:03.117	00:00:13.103	786	-1024	-768	-1	-1	-1	-1	4	-1024	-768	-1	-1	-1	-1	4		0	0						Untertest4.avi	0	880	547	72	111				0	Content		-72	-111	13103766	3635685196
13120	09:28:03.133	00:00:13.120	787	-1024	-768	-1	-1	-1	-1	4	-1024	-768	-1	-1	-1	-1	4		0	0						Untertest4.avi	0	880	547	72	111				0	Content		-72	-111	13120434	3635701864
13137	09:28:03.150	00:00:13.137	788	-1024	-768	-1	-1	-1	-1	4	-1024	-768	-1	-1	-1	-1	4		0	0						Untertest4.avi	0	880	547	72	111				0	Content		-72	-111	13137393	3635718823
13154	09:28:03.167	00:00:13.154	789	-1024	-768	-1	-1	-1	-1	4	-1024	-768	-1	-1	-1	-1	4		0	0						Untertest4.avi	0	880	547	72	111				0	Content		-72	-111	13154061	3635735491
13171	09:28:03.184	00:00:13.170	790	-1024	-768	-1	-1	-1	-1	4	-1024	-768	-1	-1	-1	-1	4		0	0						Untertest4.avi	0	880	547	72	111				0	Content		-72	-111	13170728	3635752158
13188	09:28:03.201	00:00:13.188	791	-1024	-768	-1	-1	-1	-1	4	-1024	-768	-1	-1	-1	-1	4		0	0						Untertest4.avi	0	880	547	72	111				0	Content		-72	-111	13188018	3635769448
13205	09:28:03.218	00:00:13.204	792	-1024	-768	-1	-1	-1	-1	4	-1024	-768	-1	-1	-1	-1	4		0	0						Untertest4.avi	0	880	547	72	111				0	Content		-72	-111	13204686	3635786116
13221	09:28:03.234	00:00:13.220	793	-1024	-768	-1	-1	-1	-1	4	-1024	-768	-1	-1	-1	-1	4		0	0						Untertest4.avi	0	880	547	72	111				0	Content		-72	-111	13220935	3635802365
13238	09:28:03.251	00:00:13.237	794	-1024	-768	-1	-1	-1	-1	4	-1024	-768	-1	-1	-1	-1	4		0	0						Untertest4.avi	0	880	547	72	111				0	Content		-72	-111	13237603	3635819033
13254	09:28:03.267	00:00:13.254	795	-1024	-768	-1	-1	-1	-1	4	-1024	-768	-1	-1	-1	-1	4		0	0						Untertest4.avi	0	880	547	72	111				0	Content		-72	-111	13254270	3635835700
13270	09:28:03.283	00:00:13.270	796	-1024	-768	-1	-1	-1	-1	4	-1024	-768	-1	-1	-1	-1	4		0	0						Untertest4.avi	0	880	547	72	111				0	Content		-72	-111	13270061	3635851491
13287	09:28:03.300	00:00:13.286	797	-1024	-768	-1	-1	-1	-1	4	-1024	-768	-1	-1	-1	-1	4		0	0						Untertest4.avi	0	880	547	72	111				0	Content		-72	-111	13286681	3635868111
13304	09:28:03.317	00:00:13.303	798	1087,253	365,0958	0,4929712	0,648735	480,5154	3,261678	3	1069,094	369,6447	0,492985	0,6487312	480,5154	3,259976	1	9	1069	370						Untertest4.avi	0	880	547	72	111	997	259	16	0	Content		997	259	13303803	3635885233
13320	09:28:03.333	00:00:13.320	799	-1024	-768	-1	-1	-1	-1	4	-1024	-768	-1	-1	-1	-1	4		0	0						Untertest4.avi	0	880	547	72	111				0	Content		-72	-111	13320064	3635901494
13337	09:28:03.350	00:00:13.337	800	-1024	-768	-1	-1	-1	-1	4	-1024	-768	-1	-1	-1	-1	4		0	0						Untertest4.avi	0	880	547	72	111				0	Content		-72	-111	13337071	3635918501
13354	09:28:03.367	00:00:13.353	801	-1024	-768	-1	-1	-1	-1	4	-1024	-768	-1	-1	-1	-1	4		0	0						Untertest4.avi	0	880	547	72	111				0	Content		-72	-111	13353571	3635935001
13370	09:28:03.383	00:00:13.370	802	-1024	-768	-1	-1	-1	-1	4	-1024	-768	-1	-1	-1	-1	4		0	0						Untertest4.avi	0	880	547	72	111				0	Content		-72	-111	13370239	3635951669
13387	09:28:03.400	00:00:13.386	803	-1024	-768	-1	-1	-1	-1	4	-1024	-768	-1	-1	-1	-1	4		0	0						Untertest4.avi	0	880	547	72	111				0	Content		-72	-111	13386771	3635968201
13403	09:28:03.416	00:00:13.403	804	-1024	-768	-1	-1	-1	-1	4	-1024	-768	-1	-1	-1	-1	4		0	0						Untertest4.avi	0	880	547	72	111				0	Content		-72	-111	13403438	3635984868
13420	09:28:03.433	00:00:13.420	805	-1024	-768	-1	-1	-1	-1	4	-1024	-768	-1	-1	-1	-1	4		0	0						Untertest4.avi	0	880	547	72	111				0	Content		-72	-111	13420119	3636001549
13437	09:28:03.450	00:00:13.436	806	-1024	-768	-1	-1	-1	-1	4	-1024	-768	-1	-1	-1	-1	4		0	0						Untertest4.avi	0	880	547	72	111				0	Content		-72	-111	13436786	3636018216
13453	09:28:03.466	00:00:13.453	807	-1024	-768	-1	-1	-1	-1	4	-1024	-768	-1	-1	-1	-1	4		0	0						Untertest4.avi	0	880	547	72	111				0	Content		-72	-111	13453354	3636034784
13470	09:28:03.483	00:00:13.470	808	-1024	-768	-1	-1	-1	-1	4	-1024	-768	-1	-1	-1	-1	4		0	0						Untertest4.avi	0	880	547	72	111				0	Content		-72	-111	13470021	3636051451
13487	09:28:03.500	00:00:13.486	809	-1024	-768	-1	-1	-1	-1	4	-1024	-768	-1	-1	-1	-1	4		0	0						Untertest4.avi	0	880	547	72	111				0	Content		-72	-111	13486656	3636068086
13503	09:28:03.516	00:00:13.503	810	-1024	-768	-1	-1	-1	-1	4	-1024	-768	-1	-1	-1	-1	4		0	0						Untertest4.avi	0	880	547	72	111				0	Content		-72	-111	13503324	3636084754
13520	09:28:03.533	00:00:13.519	811	-1024	-768	-1	-1	-1	-1	4	-1024	-768	-1	-1	-1	-1	4		0	0						Untertest4.avi	0	880	547	72	111				0	Content		-72	-111	13519931	3636101361
13537	09:28:03.550	00:00:13.536	812	-1024	-768	-1	-1	-1	-1	4	-1024	-768	-1	-1	-1	-1	4		0	0						Untertest4.avi	0	880	547	72	111				0	Content		-72	-111	13536599	3636118029
13553	09:28:03.566	00:00:13.553	813	-1024	-768	-1	-1	-1	-1	4	-1024	-768	-1	-1	-1	-1	4		0	0						Untertest4.avi	0	880	547	72	111				0	Content		-72	-111	13553189	3636134619
13570	09:28:03.583	00:00:13.569	814	-1024	-768	-1	-1	-1	-1	4	-1024	-768	-1	-1	-1	-1	4		0	0						Untertest4.avi	0	880	547	72	111				0	Content		-72	-111	13569862	3636151292
13587	09:28:03.600	00:00:13.586	815	-1024	-768	-1	-1	-1	-1	4	-1024	-768	-1	-1	-1	-1	4		0	0						Untertest4.avi	0	880	547	72	111				0	Content		-72	-111	13586530	3636167960
13603	09:28:03.616	00:00:13.603	816	-1024	-768	-1	-1	-1	-1	4	-1024	-768	-1	-1	-1	-1	4		0	0						Untertest4.avi	0	880	547	72	111				0	Content		-72	-111	13603156	3636184586
13620	09:28:03.633	00:00:13.619	817	-1024	-768	-1	-1	-1	-1	4	-1024	-768	-1	-1	-1	-1	4		0	0						Untertest4.avi	0	880	547	72	111				0	Content		-72	-111	13619824	3636201254
13636	09:28:03.649	00:00:13.636	818	-1024	-768	-1	-1	-1	-1	4	-1024	-768	-1	-1	-1	-1	4		0	0						Untertest4.avi	0	880	547	72	111				0	Content		-72	-111	13636404	3636217834
13654	09:28:03.667	00:00:13.653	819	-1024	-768	-1	-1	-1	-1	4	-1024	-768	-1	-1	-1	-1	4		0	0						Untertest4.avi	0	880	547	72	111				0	Content		-72	-111	13653651	3636235081
13670	09:28:03.683	00:00:13.670	820	-1024	-768	-1	-1	-1	-1	4	-1024	-768	-1	-1	-1	-1	4		0	0						Untertest4.avi	0	880	547	72	111				0	Content		-72	-111	13670408	3636251838
13686	09:28:03.699	00:00:13.686	821	-1024	-768	-1	-1	-1	-1	4	-1024	-768	-1	-1	-1	-1	4		0	0						Untertest4.avi	0	880	547	72	111				0	Content		-72	-111	13686399	3636267829
13703	09:28:03.716	00:00:13.703	822	-1024	-768	-1	-1	-1	-1	4	-1024	-768	-1	-1	-1	-1	4		0	0						Untertest4.avi	0	880	547	72	111				0	Content		-72	-111	13703148	3636284578
13720	09:28:03.733	00:00:13.719	823	-1024	-768	-1	-1	-1	-1	4	-1024	-768	-1	-1	-1	-1	4		0	0						Untertest4.avi	0	880	547	72	111				0	Content		-72	-111	13719771	3636301201
13736	09:28:03.749	00:00:13.736	824	-1024	-768	-1	-1	-1	-1	4	-1024	-768	-1	-1	-1	-1	4		0	0						Untertest4.avi	0	880	547	72	111				0	Content		-72	-111	13736395	3636317825
13753	09:28:03.766	00:00:13.753	825	-1024	-768	-1	-1	-1	-1	4	-1024	-768	-1	-1	-1	-1	4		0	0						Untertest4.avi	0	880	547	72	111				0	Content		-72	-111	13753063	3636334493
13770	09:28:03.783	00:00:13.769	826	-1024	-768	-1	-1	-1	-1	4	-1024	-768	-1	-1	-1	-1	4		0	0						Untertest4.avi	0	880	547	72	111				0	Content		-72	-111	13769771	3636351201
13786	09:28:03.799	00:00:13.786	827	-1024	-768	-1	-1	-1	-1	4	-1024	-768	-1	-1	-1	-1	4		0	0						Untertest4.avi	0	880	547	72	111				0	Content		-72	-111	13786401	3636367831
13803	09:28:03.816	00:00:13.803	828	-1024	-768	-1	-1	-1	-1	4	-1024	-768	-1	-1	-1	-1	4		0	0						Untertest4.avi	0	880	547	72	111				0	Content		-72	-111	13803019	3636384449
13820	09:28:03.833	00:00:13.819	829	-1024	-768	-1	-1	-1	-1	4	-1024	-768	-1	-1	-1	-1	4		0	0						Untertest4.avi	0	880	547	72	111				0	Content		-72	-111	13819686	3636401116
13836	09:28:03.849	00:00:13.836	830	-1024	-768	-1	-1	-1	-1	4	-1024	-768	-1	-1	-1	-1	4		0	0						Untertest4.avi	0	880	547	72	111				0	Content		-72	-111	13836260	3636417690
13853	09:28:03.866	00:00:13.853	831	-1024	-768	-1	-1	-1	-1	4	-1024	-768	-1	-1	-1	-1	4		0	0						Untertest4.avi	0	880	547	72	111				0	Content		-72	-111	13853005	3636434435
13870	09:28:03.883	00:00:13.869	832	-1024	-768	-1	-1	-1	-1	4	-1024	-768	-1	-1	-1	-1	4		0	0						Untertest4.avi	0	880	547	72	111				0	Content		-72	-111	13869690	3636451120
13886	09:28:03.899	00:00:13.886	833	-1024	-768	-1	-1	-1	-1	4	-1024	-768	-1	-1	-1	-1	4		0	0						Untertest4.avi	0	880	547	72	111				0	Content		-72	-111	13886358	3636467788
13903	09:28:03.916	00:00:13.903	834	-1024	-768	-1	-1	-1	-1	4	-1024	-768	-1	-1	-1	-1	4		0	0						Untertest4.avi	0	880	547	72	111				0	Content		-72	-111	13903001	3636484431
13920	09:28:03.933	00:00:13.919	835	-1024	-768	-1	-1	-1	-1	4	-1024	-768	-1	-1	-1	-1	4		0	0						Untertest4.avi	0	880	547	72	111				0	Content		-72	-111	13919623	3636501053
13936	09:28:03.949	00:00:13.936	836	-1024	-768	-1	-1	-1	-1	4	-1024	-768	-1	-1	-1	-1	4		0	0						Untertest4.avi	0	880	547	72	111				0	Content		-72	-111	13936246	3636517676
13953	09:28:03.966	00:00:13.952	837	-1024	-768	-1	-1	-1	-1	4	-1024	-768	-1	-1	-1	-1	4		0	0						Untertest4.avi	0	880	547	72	111				0	Content		-72	-111	13952913	3636534343
13970	09:28:03.983	00:00:13.969	838	-1024	-768	-1	-1	-1	-1	4	-1024	-768	-1	-1	-1	-1	4		0	0						Untertest4.avi	0	880	547	72	111				0	Content		-72	-111	13969618	3636551048
13986	09:28:03.999	00:00:13.986	839	-1024	-768	-1	-1	-1	-1	4	-1024	-768	-1	-1	-1	-1	4		0	0						Untertest4.avi	0	880	547	72	111				0	Content		-72	-111	13986242	3636567672
14003	09:28:04.016	00:00:14.002	840	-1024	-768	-1	-1	-1	-1	4	-1024	-768	-1	-1	-1	-1	4		0	0						Untertest4.avi	0	880	547	72	111				0	Content		-72	-111	14002871	3636584301
14020	09:28:04.033	00:00:14.019	841	-1024	-768	-1	-1	-1	-1	4	-1024	-768	-1	-1	-1	-1	4		0	0						Untertest4.avi	0	880	547	72	111				0	Content		-72	-111	14019538	3636600968
14036	09:28:04.049	00:00:14.036	842	-1024	-768	-1	-1	-1	-1	4	-1024	-768	-1	-1	-1	-1	4		0	0						Untertest4.avi	0	880	547	72	111				0	Content		-72	-111	14036452	3636617882
14053	09:28:04.066	00:00:14.053	843	-1024	-768	-1	-1	-1	-1	4	-1024	-768	-1	-1	-1	-1	4		0	0						Untertest4.avi	0	880	547	72	111				0	Content		-72	-111	14053120	3636634550
14070	09:28:04.083	00:00:14.069	844	-1024	-768	-1	-1	-1	-1	4	-1024	-768	-1	-1	-1	-1	4		0	0						Untertest4.avi	0	880	547	72	111				0	Content		-72	-111	14069678	3636651108
14086	09:28:04.099	00:00:14.086	845	-1024	-768	-1	-1	-1	-1	4	-1024	-768	-1	-1	-1	-1	4		0	0						Untertest4.avi	0	880	547	72	111				0	Content		-72	-111	14086346	3636667776
14103	09:28:04.116	00:00:14.102	846	-1024	-768	-1	-1	-1	-1	4	-1024	-768	-1	-1	-1	-1	4		0	0						Untertest4.avi	0	880	547	72	111				0	Content		-72	-111	14102915	3636684345
14120	09:28:04.133	00:00:14.119	847	-1024	-768	-1	-1	-1	-1	4	-1024	-768	-1	-1	-1	-1	4		0	0						Untertest4.avi	0	880	547	72	111				0	Content		-72	-111	14119582	3636701012
14136	09:28:04.149	00:00:14.136	848	-1024	-768	-1	-1	-1	-1	4	-1024	-768	-1	-1	-1	-1	4		0	0						Untertest4.avi	0	880	547	72	111				0	Content		-72	-111	14136109	3636717539
14153	09:28:04.166	00:00:14.152	849	-1024	-768	-1	-1	-1	-1	4	-1024	-768	-1	-1	-1	-1	4		0	0						Untertest4.avi	0	880	547	72	111				0	Content		-72	-111	14152854	3636734284
14169	09:28:04.182	00:00:14.169	850	-1024	-768	-1	-1	-1	-1	4	-1024	-768	-1	-1	-1	-1	4		0	0						Untertest4.avi	0	880	547	72	111				0	Content		-72	-111	14169478	3636750908
14186	09:28:04.199	00:00:14.186	851	-1024	-768	-1	-1	-1	-1	4	-1024	-768	-1	-1	-1	-1	4		0	0						Untertest4.avi	0	880	547	72	111				0	Content		-72	-111	14186146	3636767576
14203	09:28:04.216	00:00:14.202	852	-1024	-768	-1	-1	-1	-1	4	-1024	-768	-1	-1	-1	-1	4		0	0						Untertest4.avi	0	880	547	72	111				0	Content		-72	-111	14202747	3636784177
14219	09:28:04.232	00:00:14.219	853	-1024	-768	-1	-1	-1	-1	4	-1024	-768	-1	-1	-1	-1	4		0	0						Untertest4.avi	0	880	547	72	111				0	Content		-72	-111	14219415	3636800845
14236	09:28:04.249	00:00:14.236	854	-1024	-768	-1	-1	-1	-1	4	-1024	-768	-1	-1	-1	-1	4		0	0						Untertest4.avi	0	880	547	72	111				0	Content		-72	-111	14236269	3636817699
14253	09:28:04.266	00:00:14.252	855	-1024	-768	-1	-1	-1	-1	4	-1024	-768	-1	-1	-1	-1	4		0	0						Untertest4.avi	0	880	547	72	111				0	Content		-72	-111	14252936	3636834366
14270	09:28:04.283	00:00:14.269	856	-1024	-768	-1	-1	-1	-1	4	-1024	-768	-1	-1	-1	-1	4		0	0						Untertest4.avi	0	880	547	72	111				0	Content		-72	-111	14269604	3636851034
14287	09:28:04.300	00:00:14.286	857	-1024	-768	-1	-1	-1	-1	4	-1024	-768	-1	-1	-1	-1	4		0	0						Untertest4.avi	0	880	547	72	111				0	Content		-72	-111	14286792	3636868222
14303	09:28:04.316	00:00:14.303	858	-1024	-768	-1	-1	-1	-1	4	-1024	-768	-1	-1	-1	-1	4		0	0						Untertest4.avi	0	880	547	72	111				0	Content		-72	-111	14303460	3636884890
14320	09:28:04.333	00:00:14.320	859	-1024	-768	-1	-1	-1	-1	4	-1024	-768	-1	-1	-1	-1	4		0	0						Untertest4.avi	0	880	547	72	111				0	Content		-72	-111	14320463	3636901893
14337	09:28:04.350	00:00:14.337	860	-1024	-768	-1	-1	-1	-1	4	-1024	-768	-1	-1	-1	-1	4		0	0						Untertest4.avi	0	880	547	72	111				0	Content		-72	-111	14337130	3636918560
14354	09:28:04.367	00:00:14.353	861	-1024	-768	-1	-1	-1	-1	4	-1024	-768	-1	-1	-1	-1	4		0	0						Untertest4.avi	0	880	547	72	111				0	Content		-72	-111	14353798	3636935228
14370	09:28:04.383	00:00:14.370	862	-1024	-768	-1	-1	-1	-1	4	-1024	-768	-1	-1	-1	-1	4		0	0						Untertest4.avi	0	880	547	72	111				0	Content		-72	-111	14370066	3636951496
14387	09:28:04.400	00:00:14.386	863	-1024	-768	-1	-1	-1	-1	4	-1024	-768	-1	-1	-1	-1	4		0	0						Untertest4.avi	0	880	547	72	111				0	Content		-72	-111	14386734	3636968164
14403	09:28:04.416	00:00:14.403	864	-1024	-768	-1	-1	-1	-1	4	-1024	-768	-1	-1	-1	-1	4		0	0						Untertest4.avi	0	880	547	72	111				0	Content		-72	-111	14403401	3636984831
14419	09:28:04.432	00:00:14.419	865	-1024	-768	-1	-1	-1	-1	4	-1024	-768	-1	-1	-1	-1	4		0	0						Untertest4.avi	0	880	547	72	111				0	Content		-72	-111	14419216	3637000646
14436	09:28:04.449	00:00:14.435	866	-1024	-768	-1	-1	-1	-1	4	-1024	-768	-1	-1	-1	-1	4		0	0						Untertest4.avi	0	880	547	72	111				0	Content		-72	-111	14435964	3637017394
14453	09:28:04.466	00:00:14.452	867	-1024	-768	-1	-1	-1	-1	4	-1024	-768	-1	-1	-1	-1	4		0	0						Untertest4.avi	0	880	547	72	111				0	Content		-72	-111	14452673	3637034103
14469	09:28:04.482	00:00:14.469	868	-1024	-768	-1	-1	-1	-1	4	-1024	-768	-1	-1	-1	-1	4		0	0						Untertest4.avi	0	880	547	72	111				0	Content		-72	-111	14469340	3637050770
14486	09:28:04.499	00:00:14.485	869	-1024	-768	-1	-1	-1	-1	4	-1024	-768	-1	-1	-1	-1	4		0	0						Untertest4.avi	0	880	547	72	111				0	Content		-72	-111	14485962	3637067392
14503	09:28:04.516	00:00:14.502	870	-1024	-768	-1	-1	-1	-1	4	-1024	-768	-1	-1	-1	-1	4		0	0						Untertest4.avi	0	880	547	72	111				0	Content		-72	-111	14502629	3637084059
14519	09:28:04.532	00:00:14.519	871	-1024	-768	-1	-1	-1	-1	4	-1024	-768	-1	-1	-1	-1	4		0	0						Untertest4.avi	0	880	547	72	111				0	Content		-72	-111	14519238	3637100668
14536	09:28:04.549	00:00:14.535	872	-1024	-768	-1	-1	-1	-1	4	-1024	-768	-1	-1	-1	-1	4		0	0						Untertest4.avi	0	880	547	72	111				0	Content		-72	-111	14535905	3637117335
14553	09:28:04.566	00:00:14.552	873	-1024	-768	-1	-1	-1	-1	4	-1024	-768	-1	-1	-1	-1	4		0	0						Untertest4.avi	0	880	547	72	111				0	Content		-72	-111	14552572	3637134002
14569	09:28:04.582	00:00:14.569	874	-1024	-768	-1	-1	-1	-1	4	-1024	-768	-1	-1	-1	-1	4		0	0						Untertest4.avi	0	880	547	72	111				0	Content		-72	-111	14569455	3637150885
14586	09:28:04.599	00:00:14.586	875	-1024	-768	-1	-1	-1	-1	4	-1024	-768	-1	-1	-1	-1	4		0	0						Untertest4.avi	0	880	547	72	111				0	Content		-72	-111	14586122	3637167552
14603	09:28:04.616	00:00:14.603	876	-1024	-768	-1	-1	-1	-1	4	-1024	-768	-1	-1	-1	-1	4		0	0						Untertest4.avi	0	880	547	72	111				0	Content		-72	-111	14603106	3637184536
14620	09:28:04.633	00:00:14.619	877	-1024	-768	-1	-1	-1	-1	4	-1024	-768	-1	-1	-1	-1	4		0	0						Untertest4.avi	0	880	547	72	111				0	Content		-72	-111	14619773	3637201203
14636	09:28:04.649	00:00:14.636	878	-1024	-768	-1	-1	-1	-1	4	-1024	-768	-1	-1	-1	-1	4		0	0						Untertest4.avi	0	880	547	72	111				0	Content		-72	-111	14636440	3637217870
14654	09:28:04.667	00:00:14.653	879	-1024	-768	-1	-1	-1	-1	4	-1024	-768	-1	-1	-1	-1	4		0	0						Untertest4.avi	0	880	547	72	111				0	Content		-72	-111	14653694	3637235124
14670	09:28:04.683	00:00:14.670	880	-1024	-768	-1	-1	-1	-1	4	-1024	-768	-1	-1	-1	-1	4		0	0						Untertest4.avi	0	880	547	72	111				0	Content		-72	-111	14670361	3637251791
14687	09:28:04.700	00:00:14.686	881	-1024	-768	-1	-1	-1	-1	4	-1024	-768	-1	-1	-1	-1	4		0	0						Untertest4.avi	0	880	547	72	111				0	Content		-72	-111	14686598	3637268028
14703	09:28:04.716	00:00:14.703	882	-1024	-768	-1	-1	-1	-1	4	-1024	-768	-1	-1	-1	-1	4		0	0						Untertest4.avi	0	880	547	72	111				0	Content		-72	-111	14703265	3637284695
14720	09:28:04.733	00:00:14.719	883	-1024	-768	-1	-1	-1	-1	4	-1024	-768	-1	-1	-1	-1	4		0	0						Untertest4.avi	0	880	547	72	111				0	Content		-72	-111	14719932	3637301362
14736	09:28:04.749	00:00:14.735	884	-1024	-768	-1	-1	-1	-1	4	-1024	-768	-1	-1	-1	-1	4		0	0						Untertest4.avi	0	880	547	72	111				0	Content		-72	-111	14735694	3637317124
14752	09:28:04.765	00:00:14.752	885	-1024	-768	-1	-1	-1	-1	4	-1024	-768	-1	-1	-1	-1	4		0	0						Untertest4.avi	0	880	547	72	111				0	Content		-72	-111	14752444	3637333874
14769	09:28:04.782	00:00:14.769	886	-1024	-768	-1	-1	-1	-1	4	-1024	-768	-1	-1	-1	-1	4		0	0						Untertest4.avi	0	880	547	72	111				0	Content		-72	-111	14769069	3637350499
14786	09:28:04.799	00:00:14.785	887	-1024	-768	-1	-1	-1	-1	4	-1024	-768	-1	-1	-1	-1	4		0	0						Untertest4.avi	0	880	547	72	111				0	Content		-72	-111	14785700	3637367130
14802	09:28:04.815	00:00:14.802	888	-1024	-768	-1	-1	-1	-1	4	-1024	-768	-1	-1	-1	-1	4		0	0						Untertest4.avi	0	880	547	72	111				0	Content		-72	-111	14802367	3637383797
14819	09:28:04.832	00:00:14.819	889	-1024	-768	-1	-1	-1	-1	4	-1024	-768	-1	-1	-1	-1	4		0	0						Untertest4.avi	0	880	547	72	111				0	Content		-72	-111	14819030	3637400460
14836	09:28:04.849	00:00:14.835	890	-1024	-768	-1	-1	-1	-1	4	-1024	-768	-1	-1	-1	-1	4		0	0						Untertest4.avi	0	880	547	72	111				0	Content		-72	-111	14835697	3637417127
14853	09:28:04.866	00:00:14.852	891	-1024	-768	-1	-1	-1	-1	4	-1024	-768	-1	-1	-1	-1	4		0	0						Untertest4.avi	0	880	547	72	111				0	Content		-72	-111	14852528	3637433958
14869	09:28:04.882	00:00:14.869	892	-1024	-768	-1	-1	-1	-1	4	-1024	-768	-1	-1	-1	-1	4		0	0						Untertest4.avi	0	880	547	72	111				0	Content		-72	-111	14869195	3637450625
14886	09:28:04.899	00:00:14.885	893	-1024	-768	-1	-1	-1	-1	4	-1024	-768	-1	-1	-1	-1	4		0	0						Untertest4.avi	0	880	547	72	111				0	Content		-72	-111	14885862	3637467292
14903	09:28:04.916	00:00:14.903	894	-1024	-768	-1	-1	-1	-1	4	-1024	-768	-1	-1	-1	-1	4		0	0						Untertest4.avi	0	880	547	72	111				0	Content		-72	-111	14903025	3637484455
14920	09:28:04.933	00:00:14.919	895	-1024	-768	-1	-1	-1	-1	4	-1024	-768	-1	-1	-1	-1	4		0	0						Untertest4.avi	0	880	547	72	111				0	Content		-72	-111	14919692	3637501122
14937	09:28:04.950	00:00:14.936	896	-1024	-768	-1	-1	-1	-1	4	-1024	-768	-1	-1	-1	-1	4		0	0						Untertest4.avi	0	880	547	72	111				0	Content		-72	-111	14936733	3637518163
14953	09:28:04.966	00:00:14.953	897	-1024	-768	-1	-1	-1	-1	4	-1024	-768	-1	-1	-1	-1	4		0	0						Untertest4.avi	0	880	547	72	111				0	Content		-72	-111	14953400	3637534830
14970	09:28:04.983	00:00:14.970	898	-1024	-768	-1	-1	-1	-1	4	-1024	-768	-1	-1	-1	-1	4		0	0						Untertest4.avi	0	880	547	72	111				0	Content		-72	-111	14970067	3637551497
14986	09:28:04.999	00:00:14.986	899	-1024	-768	-1	-1	-1	-1	4	-1024	-768	-1	-1	-1	-1	4		0	0						Untertest4.avi	0	880	547	72	111				0	Content		-72	-111	14986356	3637567786
15003	09:28:05.016	00:00:15.003	900	-1024	-768	-1	-1	-1	-1	4	-1024	-768	-1	-1	-1	-1	4		0	0						Untertest4.avi	0	880	547	72	111				0	Content		-72	-111	15003023	3637584453
15020	09:28:05.033	00:00:15.019	901	-1024	-768	-1	-1	-1	-1	4	-1024	-768	-1	-1	-1	-1	4		0	0						Untertest4.avi	0	880	547	72	111				0	Content		-72	-111	15019690	3637601120
15036	09:28:05.049	00:00:15.035	902	-1024	-768	-1	-1	-1	-1	4	-1024	-768	-1	-1	-1	-1	4		0	0						Untertest4.avi	0	880	547	72	111				0	Content		-72	-111	15035551	3637616981
15052	09:28:05.065	00:00:15.052	903	-1024	-768	-1	-1	-1	-1	4	-1024	-768	-1	-1	-1	-1	4		0	0						Untertest4.avi	0	880	547	72	111				0	Content		-72	-111	15052172	3637633602
15069	09:28:05.082	00:00:15.068	904	-1024	-768	-1	-1	-1	-1	4	-1024	-768	-1	-1	-1	-1	4		0	0						Untertest4.avi	0	880	547	72	111				0	Content		-72	-111	15068882	3637650312
15086	09:28:05.099	00:00:15.085	905	-1024	-768	-1	-1	-1	-1	4	-1024	-768	-1	-1	-1	-1	4		0	0						Untertest4.avi	0	880	547	72	111				0	Content		-72	-111	15085549	3637666979
15102	09:28:05.115	00:00:15.102	906	-1024	-768	-1	-1	-1	-1	4	-1024	-768	-1	-1	-1	-1	4		0	0						Untertest4.avi	0	880	547	72	111				0	Content		-72	-111	15102233	3637683663
15119	09:28:05.132	00:00:15.118	907	-1024	-768	-1	-1	-1	-1	4	-1024	-768	-1	-1	-1	-1	4		0	0						Untertest4.avi	0	880	547	72	111				0	Content		-72	-111	15118901	3637700331
15136	09:28:05.149	00:00:15.135	908	-1024	-768	-1	-1	-1	-1	4	-1024	-768	-1	-1	-1	-1	4		0	0						Untertest4.avi	0	880	547	72	111				0	Content		-72	-111	15135530	3637716960
15152	09:28:05.165	00:00:15.152	909	-1024	-768	-1	-1	-1	-1	4	-1024	-768	-1	-1	-1	-1	4		0	0						Untertest4.avi	0	880	547	72	111				0	Content		-72	-111	15152198	3637733628
15169	09:28:05.182	00:00:15.168	910	-1024	-768	-1	-1	-1	-1	4	-1024	-768	-1	-1	-1	-1	4		0	0						Untertest4.avi	0	880	547	72	111				0	Content		-72	-111	15168865	3637750295
15186	09:28:05.199	00:00:15.185	911	-1024	-768	-1	-1	-1	-1	4	-1024	-768	-1	-1	-1	-1	4		0	0						Untertest4.avi	0	880	547	72	111				0	Content		-72	-111	15185764	3637767194
15202	09:28:05.215	00:00:15.202	912	-1024	-768	-1	-1	-1	-1	4	-1024	-768	-1	-1	-1	-1	4		0	0						Untertest4.avi	0	880	547	72	111				0	Content		-72	-111	15202432	3637783862
15219	09:28:05.232	00:00:15.219	913	-1024	-768	-1	-1	-1	-1	4	-1024	-768	-1	-1	-1	-1	4		0	0						Untertest4.avi	0	880	547	72	111				0	Content		-72	-111	15219385	3637800815
15236	09:28:05.249	00:00:15.236	914	-1024	-768	-1	-1	-1	-1	4	-1024	-768	-1	-1	-1	-1	4		0	0						Untertest4.avi	0	880	547	72	111				0	Content		-72	-111	15236053	3637817483
15253	09:28:05.266	00:00:15.252	915	-1024	-768	-1	-1	-1	-1	4	-1024	-768	-1	-1	-1	-1	4		0	0						Untertest4.avi	0	880	547	72	111				0	Content		-72	-111	15252720	3637834150
15270	09:28:05.283	00:00:15.269	916	-1024	-768	-1	-1	-1	-1	4	-1024	-768	-1	-1	-1	-1	4		0	0						Untertest4.avi	0	880	547	72	111				0	Content		-72	-111	15269869	3637851299
15287	09:28:05.300	00:00:15.286	917	-1024	-768	-1	-1	-1	-1	4	-1024	-768	-1	-1	-1	-1	4		0	0						Untertest4.avi	0	880	547	72	111				0	Content		-72	-111	15286536	3637867966
15303	09:28:05.316	00:00:15.302	918	-1024	-768	-1	-1	-1	-1	4	-1024	-768	-1	-1	-1	-1	4		0	0						Untertest4.avi	0	880	547	72	111				0	Content		-72	-111	15302783	3637884213
15319	09:28:05.332	00:00:15.319	919	-1024	-768	-1	-1	-1	-1	4	-1024	-768	-1	-1	-1	-1	4		0	0						Untertest4.avi	0	880	547	72	111				0	Content		-72	-111	15319450	3637900880
15336	09:28:05.349	00:00:15.336	920	-1024	-768	-1	-1	-1	-1	4	-1024	-768	-1	-1	-1	-1	4		0	0						Untertest4.avi	0	880	547	72	111				0	Content		-72	-111	15336117	3637917547
15352	09:28:05.365	00:00:15.351	921	-1024	-768	-1	-1	-1	-1	4	-1024	-768	-1	-1	-1	-1	4		0	0						Untertest4.avi	0	880	547	72	111				0	Content		-72	-111	15351898	3637933328
15369	09:28:05.382	00:00:15.368	922	-1024	-768	-1	-1	-1	-1	4	-1024	-768	-1	-1	-1	-1	4		0	0						Untertest4.avi	0	880	547	72	111				0	Content		-72	-111	15368520	3637949950
15385	09:28:05.398	00:00:15.385	923	-1024	-768	-1	-1	-1	-1	4	-1024	-768	-1	-1	-1	-1	4		0	0						Untertest4.avi	0	880	547	72	111				0	Content		-72	-111	15385268	3637966698
15402	09:28:05.415	00:00:15.401	924	-1024	-768	-1	-1	-1	-1	4	-1024	-768	-1	-1	-1	-1	4		0	0						Untertest4.avi	0	880	547	72	111				0	Content		-72	-111	15401901	3637983331
15419	09:28:05.432	00:00:15.418	925	-1024	-768	-1	-1	-1	-1	4	-1024	-768	-1	-1	-1	-1	4		0	0						Untertest4.avi	0	880	547	72	111				0	Content		-72	-111	15418568	3637999998
15435	09:28:05.448	00:00:15.435	926	-1024	-768	-1	-1	-1	-1	4	-1024	-768	-1	-1	-1	-1	4		0	0						Untertest4.avi	0	880	547	72	111				0	Content		-72	-111	15435174	3638016604
15452	09:28:05.465	00:00:15.451	927	-1024	-768	-1	-1	-1	-1	4	-1024	-768	-1	-1	-1	-1	4		0	0						Untertest4.avi	0	880	547	72	111				0	Content		-72	-111	15451841	3638033271
15469	09:28:05.482	00:00:15.468	928	-1024	-768	-1	-1	-1	-1	4	-1024	-768	-1	-1	-1	-1	4		0	0						Untertest4.avi	0	880	547	72	111				0	Content		-72	-111	15468693	3638050123
15485	09:28:05.498	00:00:15.485	929	-1024	-768	-1	-1	-1	-1	4	-1024	-768	-1	-1	-1	-1	4		0	0						Untertest4.avi	0	880	547	72	111				0	Content		-72	-111	15485360	3638066790
15502	09:28:05.515	00:00:15.502	930	-1024	-768	-1	-1	-1	-1	4	-1024	-768	-1	-1	-1	-1	4		0	0						Untertest4.avi	0	880	547	72	111				0	Content		-72	-111	15502027	3638083457
15519	09:28:05.532	00:00:15.519	931	-1024	-768	-1	-1	-1	-1	4	-1024	-768	-1	-1	-1	-1	4		0	0						Untertest4.avi	0	880	547	72	111				0	Content		-72	-111	15519144	3638100574
15536	09:28:05.549	00:00:15.535	932	-1024	-768	-1	-1	-1	-1	4	-1024	-768	-1	-1	-1	-1	4		0	0						Untertest4.avi	0	880	547	72	111				0	Content		-72	-111	15535812	3638117242
15553	09:28:05.566	00:00:15.552	933	-1024	-768	-1	-1	-1	-1	4	-1024	-768	-1	-1	-1	-1	4		0	0						Untertest4.avi	0	880	547	72	111				0	Content		-72	-111	15552836	3638134266
15570	09:28:05.583	00:00:15.569	934	-1024	-768	-1	-1	-1	-1	4	-1024	-768	-1	-1	-1	-1	4		0	0						Untertest4.avi	0	880	547	72	111				0	Content		-72	-111	15569503	3638150933
15586	09:28:05.599	00:00:15.586	935	-1024	-768	-1	-1	-1	-1	4	-1024	-768	-1	-1	-1	-1	4		0	0						Untertest4.avi	0	880	547	72	111				0	Content		-72	-111	15586170	3638167600
15602	09:28:05.615	00:00:15.602	936	-1024	-768	-1	-1	-1	-1	4	-1024	-768	-1	-1	-1	-1	4		0	0						Untertest4.avi	0	880	547	72	111				0	Content		-72	-111	15602275	3638183705
15619	09:28:05.632	00:00:15.618	937	-1024	-768	-1	-1	-1	-1	4	-1024	-768	-1	-1	-1	-1	4		0	0						Untertest4.avi	0	880	547	72	111				0	Content		-72	-111	15618942	3638200372
15635	09:28:05.648	00:00:15.635	938	-1024	-768	-1	-1	-1	-1	4	-1024	-768	-1	-1	-1	-1	4		0	0						Untertest4.avi	0	880	547	72	111				0	Content		-72	-111	15635001	3638216431
15652	09:28:05.665	00:00:15.651	939	-1024	-768	-1	-1	-1	-1	4	-1024	-768	-1	-1	-1	-1	4		0	0						Untertest4.avi	0	880	547	72	111				0	Content		-72	-111	15651622	3638233052
15668	09:28:05.681	00:00:15.668	940	-1024	-768	-1	-1	-1	-1	4	-1024	-768	-1	-1	-1	-1	4		0	0						Untertest4.avi	0	880	547	72	111				0	Content		-72	-111	15668336	3638249766
15685	09:28:05.698	00:00:15.685	941	-1024	-768	-1	-1	-1	-1	4	-1024	-768	-1	-1	-1	-1	4		0	0						Untertest4.avi	0	880	547	72	111				0	Content		-72	-111	15685004	3638266434
15702	09:28:05.715	00:00:15.701	942	-1024	-768	-1	-1	-1	-1	4	-1024	-768	-1	-1	-1	-1	4		0	0						Untertest4.avi	0	880	547	72	111				0	Content		-72	-111	15701686	3638283116
15718	09:28:05.731	00:00:15.718	943	-1024	-768	-1	-1	-1	-1	4	-1024	-768	-1	-1	-1	-1	4		0	0						Untertest4.avi	0	880	547	72	111				0	Content		-72	-111	15718353	3638299783
15735	09:28:05.748	00:00:15.734	944	-1024	-768	-1	-1	-1	-1	4	-1024	-768	-1	-1	-1	-1	4		0	0						Untertest4.avi	0	880	547	72	111				0	Content		-72	-111	15734982	3638316412
15752	09:28:05.765	00:00:15.751	945	-1024	-768	-1	-1	-1	-1	4	-1024	-768	-1	-1	-1	-1	4		0	0						Untertest4.avi	0	880	547	72	111				0	Content		-72	-111	15751649	3638333079
15768	09:28:05.781	00:00:15.768	946	-1024	-768	-1	-1	-1	-1	4	-1024	-768	-1	-1	-1	-1	4		0	0						Untertest4.avi	0	880	547	72	111				0	Content		-72	-111	15768316	3638349746
15785	09:28:05.798	00:00:15.785	947	-1024	-768	-1	-1	-1	-1	4	-1024	-768	-1	-1	-1	-1	4		0	0						Untertest4.avi	0	880	547	72	111				0	Content		-72	-111	15785213	3638366643
15802	09:28:05.815	00:00:15.801	948	-1024	-768	-1	-1	-1	-1	4	-1024	-768	-1	-1	-1	-1	4		0	0						Untertest4.avi	0	880	547	72	111				0	Content		-72	-111	15801880	3638383310
15819	09:28:05.832	00:00:15.818	949	-1024	-768	-1	-1	-1	-1	4	-1024	-768	-1	-1	-1	-1	4		0	0						Untertest4.avi	0	880	547	72	111				0	Content		-72	-111	15818872	3638400302
15836	09:28:05.849	00:00:15.835	950	-1024	-768	-1	-1	-1	-1	4	-1024	-768	-1	-1	-1	-1	4		0	0						Untertest4.avi	0	880	547	72	111				0	Content		-72	-111	15835540	3638416970
15852	09:28:05.865	00:00:15.852	951	-1024	-768	-1	-1	-1	-1	4	-1024	-768	-1	-1	-1	-1	4		0	0						Untertest4.avi	0	880	547	72	111				0	Content		-72	-111	15852207	3638433637
15869	09:28:05.882	00:00:15.869	952	-1024	-768	-1	-1	-1	-1	4	-1024	-768	-1	-1	-1	-1	4		0	0						Untertest4.avi	0	880	547	72	111				0	Content		-72	-111	15869469	3638450899
15886	09:28:05.899	00:00:15.886	953	-1024	-768	-1	-1	-1	-1	4	-1024	-768	-1	-1	-1	-1	4		0	0						Untertest4.avi	0	880	547	72	111				0	Content		-72	-111	15886136	3638467566
15902	09:28:05.915	00:00:15.902	954	-1024	-768	-1	-1	-1	-1	4	-1024	-768	-1	-1	-1	-1	4		0	0						Untertest4.avi	0	880	547	72	111				0	Content		-72	-111	15902377	3638483807
15919	09:28:05.932	00:00:15.919	955	-1024	-768	-1	-1	-1	-1	4	-1024	-768	-1	-1	-1	-1	4		0	0						Untertest4.avi	0	880	547	72	111				0	Content		-72	-111	15919044	3638500474
15936	09:28:05.949	00:00:15.935	956	-1024	-768	-1	-1	-1	-1	4	-1024	-768	-1	-1	-1	-1	4		0	0						Untertest4.avi	0	880	547	72	111				0	Content		-72	-111	15935711	3638517141
15951	09:28:05.964	00:00:15.951	957	-1024	-768	-1	-1	-1	-1	4	-1024	-768	-1	-1	-1	-1	4		0	0						Untertest4.avi	0	880	547	72	111				0	Content		-72	-111	15951477	3638532907
15968	09:28:05.981	00:00:15.968	958	-1024	-768	-1	-1	-1	-1	4	-1024	-768	-1	-1	-1	-1	4		0	0						Untertest4.avi	0	880	547	72	111				0	Content		-72	-111	15968100	3638549530
15985	09:28:05.998	00:00:15.984	959	-1024	-768	-1	-1	-1	-1	4	-1024	-768	-1	-1	-1	-1	4		0	0						Untertest4.avi	0	880	547	72	111				0	Content		-72	-111	15984845	3638566275
16001	09:28:06.014	00:00:16.001	960	-1024	-768	-1	-1	-1	-1	4	-1024	-768	-1	-1	-1	-1	4		0	0						Untertest4.avi	0	880	547	72	111				0	Content		-72	-111	16001469	3638582899
16018	09:28:06.031	00:00:16.018	961	-1024	-768	-1	-1	-1	-1	4	-1024	-768	-1	-1	-1	-1	4		0	0						Untertest4.avi	0	880	547	72	111				0	Content		-72	-111	16018136	3638599566
16035	09:28:06.048	00:00:16.034	962	-1024	-768	-1	-1	-1	-1	4	-1024	-768	-1	-1	-1	-1	4		0	0						Untertest4.avi	0	880	547	72	111				0	Content		-72	-111	16034800	3638616230
16051	09:28:06.064	00:00:16.051	963	-1024	-768	-1	-1	-1	-1	4	-1024	-768	-1	-1	-1	-1	4		0	0						Untertest4.avi	0	880	547	72	111				0	Content		-72	-111	16051467	3638632897
16068	09:28:06.081	00:00:16.068	964	-1024	-768	-1	-1	-1	-1	4	-1024	-768	-1	-1	-1	-1	4		0	0						Untertest4.avi	0	880	547	72	111				0	Content		-72	-111	16068300	3638649730
16085	09:28:06.098	00:00:16.084	965	-1024	-768	-1	-1	-1	-1	4	-1024	-768	-1	-1	-1	-1	4		0	0						Untertest4.avi	0	880	547	72	111				0	Content		-72	-111	16084967	3638666397
16102	09:28:06.115	00:00:16.101	966	-1024	-768	-1	-1	-1	-1	4	-1024	-768	-1	-1	-1	-1	4		0	0						Untertest4.avi	0	880	547	72	111				0	Content		-72	-111	16101634	3638683064
16119	09:28:06.132	00:00:16.118	967	-1024	-768	-1	-1	-1	-1	4	-1024	-768	-1	-1	-1	-1	4		0	0						Untertest4.avi	0	880	547	72	111				0	Content		-72	-111	16118802	3638700232
16135	09:28:06.148	00:00:16.135	968	-1024	-768	-1	-1	-1	-1	4	-1024	-768	-1	-1	-1	-1	4		0	0						Untertest4.avi	0	880	547	72	111				0	Content		-72	-111	16135470	3638716900
16153	09:28:06.166	00:00:16.152	969	-1024	-768	-1	-1	-1	-1	4	-1024	-768	-1	-1	-1	-1	4		0	0						Untertest4.avi	0	880	547	72	111				0	Content		-72	-111	16152507	3638733937
16169	09:28:06.182	00:00:16.169	970	-1024	-768	-1	-1	-1	-1	4	-1024	-768	-1	-1	-1	-1	4		0	0						Untertest4.avi	0	880	547	72	111				0	Content		-72	-111	16169174	3638750604
16186	09:28:06.199	00:00:16.185	971	-1024	-768	-1	-1	-1	-1	4	-1024	-768	-1	-1	-1	-1	4		0	0						Untertest4.avi	0	880	547	72	111				0	Content		-72	-111	16185841	3638767271
16202	09:28:06.215	00:00:16.201	972	-1024	-768	-1	-1	-1	-1	4	-1024	-768	-1	-1	-1	-1	4		0	0						Untertest4.avi	0	880	547	72	111				0	Content		-72	-111	16201898	3638783328
16219	09:28:06.232	00:00:16.218	973	-1024	-768	-1	-1	-1	-1	4	-1024	-768	-1	-1	-1	-1	4		0	0						Untertest4.avi	0	880	547	72	111				0	Content		-72	-111	16218565	3638799995
16235	09:28:06.248	00:00:16.235	974	-1024	-768	-1	-1	-1	-1	4	-1024	-768	-1	-1	-1	-1	4		0	0						Untertest4.avi	0	880	547	72	111				0	Content		-72	-111	16235027	3638816457
16252	09:28:06.265	00:00:16.251	975	-1024	-768	-1	-1	-1	-1	4	-1024	-768	-1	-1	-1	-1	4		0	0						Untertest4.avi	0	880	547	72	111				0	Content		-72	-111	16251694	3638833124
16268	09:28:06.281	00:00:16.268	976	-1024	-768	-1	-1	-1	-1	4	-1024	-768	-1	-1	-1	-1	4		0	0						Untertest4.avi	0	880	547	72	111				0	Content		-72	-111	16268361	3638849791
16285	09:28:06.298	00:00:16.284	977	-1024	-768	-1	-1	-1	-1	4	-1024	-768	-1	-1	-1	-1	4		0	0						Untertest4.avi	0	880	547	72	111				0	Content		-72	-111	16284579	3638866009
16301	09:28:06.314	00:00:16.301	978	-1024	-768	-1	-1	-1	-1	4	-1024	-768	-1	-1	-1	-1	4		0	0						Untertest4.avi	0	880	547	72	111				0	Content		-72	-111	16301200	3638882630
16318	09:28:06.331	00:00:16.317	979	-1024	-768	-1	-1	-1	-1	4	-1024	-768	-1	-1	-1	-1	4		0	0						Untertest4.avi	0	880	547	72	111				0	Content		-72	-111	16317886	3638899316
16335	09:28:06.348	00:00:16.334	980	-1024	-768	-1	-1	-1	-1	4	-1024	-768	-1	-1	-1	-1	4		0	0						Untertest4.avi	0	880	547	72	111				0	Content		-72	-111	16334553	3638915983
16351	09:28:06.364	00:00:16.351	981	-1024	-768	-1	-1	-1	-1	4	-1024	-768	-1	-1	-1	-1	4		0	0						Untertest4.avi	0	880	547	72	111				0	Content		-72	-111	16351224	3638932654
16368	09:28:06.381	00:00:16.367	982	-1024	-768	-1	-1	-1	-1	4	-1024	-768	-1	-1	-1	-1	4		0	0						Untertest4.avi	0	880	547	72	111				0	Content		-72	-111	16367891	3638949321
16385	09:28:06.398	00:00:16.384	983	-1024	-768	-1	-1	-1	-1	4	-1024	-768	-1	-1	-1	-1	4		0	0						Untertest4.avi	0	880	547	72	111				0	Content		-72	-111	16384558	3638965988
16401	09:28:06.414	00:00:16.401	984	-1024	-768	-1	-1	-1	-1	4	-1024	-768	-1	-1	-1	-1	4		0	0						Untertest4.avi	0	880	547	72	111				0	Content		-72	-111	16401499	3638982929
16418	09:28:06.431	00:00:16.418	985	-1024	-768	-1	-1	-1	-1	4	-1024	-768	-1	-1	-1	-1	4		0	0						Untertest4.avi	0	880	547	72	111				0	Content		-72	-111	16418166	3638999596
16435	09:28:06.448	00:00:16.435	986	-1024	-768	-1	-1	-1	-1	4	-1024	-768	-1	-1	-1	-1	4		0	0						Untertest4.avi	0	880	547	72	111				0	Content		-72	-111	16435133	3639016563
16452	09:28:06.465	00:00:16.451	987	-1024	-768	-1	-1	-1	-1	4	-1024	-768	-1	-1	-1	-1	4		0	0						Untertest4.avi	0	880	547	72	111				0	Content		-72	-111	16451800	3639033230
16468	09:28:06.481	00:00:16.468	988	-1024	-768	-1	-1	-1	-1	4	-1024	-768	-1	-1	-1	-1	4		0	0						Untertest4.avi	0	880	547	72	111				0	Content		-72	-111	16468467	3639049897
16486	09:28:06.499	00:00:16.485	989	-1024	-768	-1	-1	-1	-1	4	-1024	-768	-1	-1	-1	-1	4		0	0						Untertest4.avi	0	880	547	72	111				0	Content		-72	-111	16485685	3639067115
16502	09:28:06.515	00:00:16.501	990	778,9494	-85,90466	0,6986394	0,7653936	426,8368	3,180612	0	845,1765	-244,4423	0,5774597	0,7441547	403,9893	3,020732	0	10	812	-165						Untertest4.avi	0	880	547	72	111	724	-276	117	0	Content		740	-276	16501828	3639083258
16518	09:28:06.531	00:00:16.518	991	-1024	-768	-1	-1	-1	-1	4	-1024	-768	-1	-1	-1	-1	4	10	0	0						Untertest4.avi	0	880	547	72	111	724	-276	117	0	Content		-72	-111	16518445	3639099875
16536	09:28:06.549	00:00:16.535	992	778,0168	-106,7374	0,6974266	0,7674466	432,2858	3,308841	0	-1024	-768	-1	-1	-1	-1	4	10	778	-107						Untertest4.avi	0	880	547	72	111	724	-276	117	0	Content		706	-218	16535557	3639116987
16552	09:28:06.565	00:00:16.551	993	769,7024	-80,68742	0,6973389	0,7687587	429,8348	3,28279	0	-1024	-768	-1	-1	-1	-1	4	10	770	-81						Untertest4.avi	0	880	547	72	111	724	-276	117	0	Content		698	-192	16551806	3639133236
16568	09:28:06.581	00:00:16.568	994	-1024	-768	-1	-1	-1	-1	4	-1024	-768	-1	-1	-1	-1	4	10	0	0						Untertest4.avi	0	880	547	72	111	724	-276	117	0	Content		-72	-111	16568430	3639149860
16585	09:28:06.598	00:00:16.585	995	741,3243	-193,3185	0,6925844	0,7727933	448,0025	3,438443	0	850,5186	-218,63	0,5721893	0,752377	414,0787	3,147163	0	10	796	-206						Untertest4.avi	0	880	547	72	111	724	-276	117	0	Content		724	-317	16585053	3639166483
16602	09:28:06.615	00:00:16.601	996	-1024	-768	-1	-1	-1	-1	4	-1024	-768	-1	-1	-1	-1	4	10	0	0						Untertest4.avi	0	880	547	72	111	724	-276	117	0	Content		-72	-111	16601676	3639183106
16618	09:28:06.631	00:00:16.618	997	753,0508	-147,2596	0,6908785	0,7764002	444,1019	3,308696	0	868,5673	-280,6906	0,5682455	0,7563048	418,4437	3,201551	0	11	811	-214						Untertest4.avi	0	880	547	72	111	739	-347	150	0	Content		739	-325	16618423	3639199853
16635	09:28:06.648	00:00:16.635	998	-1024	-768	-1	-1	-1	-1	4	-1024	-768	-1	-1	-1	-1	4	11	0	0						Untertest4.avi	0	880	547	72	111	739	-347	150	0	Content		-72	-111	16635170	3639216600
16652	09:28:06.665	00:00:16.651	999	748,6	-198,8508	0,6869568	0,7767704	447,5119	3,326555	0	851,5913	-272,3612	0,5652538	0,7563123	416,3008	3,216611	0	11	800	-236						Untertest4.avi	0	880	547	72	111	739	-347	150	0	Content		728	-347	16651791	3639233221
16668	09:28:06.681	00:00:16.668	1000	-1024	-768	-1	-1	-1	-1	4	-1024	-768	-1	-1	-1	-1	4	11	0	0						Untertest4.avi	0	880	547	72	111	739	-347	150	0	Content		-72	-111	16668413	3639249843
16685	09:28:06.698	00:00:16.685	1001	771,7076	-233,6853	0,682418	0,7712539	446,7805	3,307331	0	854,5763	-321,0325	0,5603223	0,7498966	417,0543	3,217659	0	11	813	-277						Untertest4.avi	0	880	547	72	111	739	-347	150	0	Content		741	-388	16685160	3639266590
16702	09:28:06.715	00:00:16.701	1002	-1024	-768	-1	-1	-1	-1	4	-1024	-768	-1	-1	-1	-1	4	11	0	0						Untertest4.avi	0	880	547	72	111	739	-347	150	0	Content		-72	-111	16701783	3639283213
16718	09:28:06.731	00:00:16.718	1003	-1024	-768	-1	-1	-1	-1	4	-1024	-768	-1	-1	-1	-1	4	11	0	0						Untertest4.avi	0	880	547	72	111	739	-347	150	0	Content		-72	-111	16718439	3639299869
16735	09:28:06.748	00:00:16.735	1004	-1024	-768	-1	-1	-1	-1	4	-1024	-768	-1	-1	-1	-1	4	11	0	0						Untertest4.avi	0	880	547	72	111	739	-347	150	0	Content		-72	-111	16735106	3639316536
16752	09:28:06.765	00:00:16.751	1005	774,0473	-173,0652	0,6685221	0,7515553	436,9224	3,140811	0	-1024	-768	-1	-1	-1	-1	4	11	774	-173						Untertest4.avi	0	880	547	72	111	739	-347	150	0	Content		702	-284	16751860	3639333290
16768	09:28:06.781	00:00:16.768	1006	-1024	-768	-1	-1	-1	-1	4	-1024	-768	-1	-1	-1	-1	4		0	0						Untertest4.avi	0	880	547	72	111				0	Content		-72	-111	16768476	3639349906
16785	09:28:06.798	00:00:16.785	1007	-1024	-768	-1	-1	-1	-1	4	-1024	-768	-1	-1	-1	-1	4		0	0						Untertest4.avi	0	880	547	72	111				0	Content		-72	-111	16785032	3639366462
16802	09:28:06.815	00:00:16.801	1008	-1024	-768	-1	-1	-1	-1	4	-1024	-768	-1	-1	-1	-1	4		0	0						Untertest4.avi	0	880	547	72	111				0	Content		-72	-111	16801699	3639383129
16818	09:28:06.831	00:00:16.818	1009	-1024	-768	-1	-1	-1	-1	4	-1024	-768	-1	-1	-1	-1	4		0	0						Untertest4.avi	0	880	547	72	111				0	Content		-72	-111	16818223	3639399653
16835	09:28:06.848	00:00:16.834	1010	-1024	-768	-1	-1	-1	-1	4	-1024	-768	-1	-1	-1	-1	4		0	0						Untertest4.avi	0	880	547	72	111				0	Content		-72	-111	16834791	3639416221
16851	09:28:06.864	00:00:16.851	1011	-1024	-768	-1	-1	-1	-1	4	-1024	-768	-1	-1	-1	-1	4		0	0						Untertest4.avi	0	880	547	72	111				0	Content		-72	-111	16851468	3639432898
16868	09:28:06.881	00:00:16.868	1012	-1024	-768	-1	-1	-1	-1	4	-1024	-768	-1	-1	-1	-1	4		0	0						Untertest4.avi	0	880	547	72	111				0	Content		-72	-111	16868089	3639449519
16885	09:28:06.898	00:00:16.884	1013	166,2995	-466,1901	0,6166656	0,7044392	434,4146	3,194962	1	-1024	-768	-1	-1	-1	-1	4	12	166	-466						Untertest4.avi	0	880	547	72	111	94	-577	17	0	Content		94	-577	16884848	3639466278
16901	09:28:06.914	00:00:16.901	1014	-1024	-768	-1	-1	-1	-1	4	-1024	-768	-1	-1	-1	-1	4		0	0						Untertest4.avi	0	880	547	72	111				0	Content		-72	-111	16901411	3639482841
16918	09:28:06.931	00:00:16.918	1015	-1024	-768	-1	-1	-1	-1	4	-1024	-768	-1	-1	-1	-1	4		0	0						Untertest4.avi	0	880	547	72	111				0	Content		-72	-111	16918088	3639499518
16935	09:28:06.948	00:00:16.934	1016	-1024	-768	-1	-1	-1	-1	4	-1024	-768	-1	-1	-1	-1	4		0	0						Untertest4.avi	0	880	547	72	111				0	Content		-72	-111	16934833	3639516263
16951	09:28:06.964	00:00:16.951	1017	-1024	-768	-1	-1	-1	-1	4	-1024	-768	-1	-1	-1	-1	4		0	0						Untertest4.avi	0	880	547	72	111				0	Content		-72	-111	16951457	3639532887
16968	09:28:06.981	00:00:16.967	1018	-1024	-768	-1	-1	-1	-1	4	-1024	-768	-1	-1	-1	-1	4		0	0						Untertest4.avi	0	880	547	72	111				0	Content		-72	-111	16967959	3639549389
16984	09:28:06.997	00:00:16.984	1019	-1024	-768	-1	-1	-1	-1	4	-1024	-768	-1	-1	-1	-1	4		0	0						Untertest4.avi	0	880	547	72	111				0	Content		-72	-111	16984335	3639565765
17001	09:28:07.014	00:00:17.001	1020	-1024	-768	-1	-1	-1	-1	4	-1024	-768	-1	-1	-1	-1	4		0	0						Untertest4.avi	0	880	547	72	111				0	Content		-72	-111	17001213	3639582643
17018	09:28:07.031	00:00:17.017	1021	-1024	-768	-1	-1	-1	-1	4	-1024	-768	-1	-1	-1	-1	4		0	0						Untertest4.avi	0	880	547	72	111				0	Content		-72	-111	17017831	3639599261
17034	09:28:07.047	00:00:17.034	1022	-1024	-768	-1	-1	-1	-1	4	-1024	-768	-1	-1	-1	-1	4		0	0						Untertest4.avi	0	880	547	72	111				0	Content		-72	-111	17034455	3639615885
17051	09:28:07.064	00:00:17.050	1023	-1024	-768	-1	-1	-1	-1	4	-1024	-768	-1	-1	-1	-1	4		0	0						Untertest4.avi	0	880	547	72	111				0	Content		-72	-111	17050951	3639632381
17068	09:28:07.081	00:00:17.068	1024	-1024	-768	-1	-1	-1	-1	4	-1024	-768	-1	-1	-1	-1	4		0	0						Untertest4.avi	0	880	547	72	111				0	Content		-72	-111	17068021	3639649451
17085	09:28:07.098	00:00:17.084	1025	-1024	-768	-1	-1	-1	-1	4	-1024	-768	-1	-1	-1	-1	4		0	0						Untertest4.avi	0	880	547	72	111				0	Content		-72	-111	17084701	3639666131
17101	09:28:07.114	00:00:17.101	1026	-1024	-768	-1	-1	-1	-1	4	-1024	-768	-1	-1	-1	-1	4		0	0						Untertest4.avi	0	880	547	72	111				0	Content		-72	-111	17101241	3639682671
17118	09:28:07.131	00:00:17.117	1027	-1024	-768	-1	-1	-1	-1	4	-1024	-768	-1	-1	-1	-1	4		0	0						Untertest4.avi	0	880	547	72	111				0	Content		-72	-111	17117865	3639699295
17135	09:28:07.148	00:00:17.134	1028	-1024	-768	-1	-1	-1	-1	4	-1024	-768	-1	-1	-1	-1	4		0	0						Untertest4.avi	0	880	547	72	111				0	Content		-72	-111	17134532	3639715962
17151	09:28:07.164	00:00:17.151	1029	-1024	-768	-1	-1	-1	-1	4	303,332	-837,1978	0,4728065	0,7035368	431,8855	3,789515	0	13	303	-837						Untertest4.avi	0	880	547	72	111	231	-948	16	0	Content		231	-948	17151109	3639732539
17168	09:28:07.181	00:00:17.167	1030	-1024	-768	-1	-1	-1	-1	4	-1024	-768	-1	-1	-1	-1	4		0	0						Untertest4.avi	0	880	547	72	111				0	Content		-72	-111	17167606	3639749036
17184	09:28:07.197	00:00:17.184	1031	-1024	-768	-1	-1	-1	-1	4	-1024	-768	-1	-1	-1	-1	4		0	0						Untertest4.avi	0	880	547	72	111				0	Content		-72	-111	17184107	3639765537
17201	09:28:07.214	00:00:17.200	1032	-1024	-768	-1	-1	-1	-1	4	-1024	-768	-1	-1	-1	-1	4		0	0						Untertest4.avi	0	880	547	72	111				0	Content		-72	-111	17200867	3639782297
17218	09:28:07.231	00:00:17.217	1033	-1024	-768	-1	-1	-1	-1	4	-1024	-768	-1	-1	-1	-1	4		0	0						Untertest4.avi	0	880	547	72	111				0	Content		-72	-111	17217864	3639799294
17234	09:28:07.247	00:00:17.234	1034	-1024	-768	-1	-1	-1	-1	4	-1024	-768	-1	-1	-1	-1	4		0	0						Untertest4.avi	0	880	547	72	111				0	Content		-72	-111	17234353	3639815783
17251	09:28:07.264	00:00:17.250	1035	-1024	-768	-1	-1	-1	-1	4	-1024	-768	-1	-1	-1	-1	4		0	0						Untertest4.avi	0	880	547	72	111				0	Content		-72	-111	17250975	3639832405
17268	09:28:07.281	00:00:17.267	1036	-1024	-768	-1	-1	-1	-1	4	-1024	-768	-1	-1	-1	-1	4		0	0						Untertest4.avi	0	880	547	72	111				0	Content		-72	-111	17267598	3639849028
17284	09:28:07.297	00:00:17.284	1037	-1024	-768	-1	-1	-1	-1	4	-1024	-768	-1	-1	-1	-1	4		0	0						Untertest4.avi	0	880	547	72	111				0	Content		-72	-111	17284218	3639865648
17301	09:28:07.314	00:00:17.300	1038	-1024	-768	-1	-1	-1	-1	4	-1024	-768	-1	-1	-1	-1	4		0	0						Untertest4.avi	0	880	547	72	111				0	Content		-72	-111	17300965	3639882395
17318	09:28:07.331	00:00:17.317	1039	-1024	-768	-1	-1	-1	-1	4	-1024	-768	-1	-1	-1	-1	4		0	0						Untertest4.avi	0	880	547	72	111				0	Content		-72	-111	17317714	3639899144
17334	09:28:07.347	00:00:17.334	1040	-1024	-768	-1	-1	-1	-1	4	-1024	-768	-1	-1	-1	-1	4		0	0						Untertest4.avi	0	880	547	72	111				0	Content		-72	-111	17334336	3639915766
17351	09:28:07.364	00:00:17.350	1041	-1024	-768	-1	-1	-1	-1	4	-1024	-768	-1	-1	-1	-1	4		0	0						Untertest4.avi	0	880	547	72	111				0	Content		-72	-111	17350959	3639932389
17367	09:28:07.380	00:00:17.367	1042	-1024	-768	-1	-1	-1	-1	4	-1024	-768	-1	-1	-1	-1	4		0	0						Untertest4.avi	0	880	547	72	111				0	Content		-72	-111	17367401	3639948831
17384	09:28:07.397	00:00:17.384	1043	-1024	-768	-1	-1	-1	-1	4	-1024	-768	-1	-1	-1	-1	4		0	0						Untertest4.avi	0	880	547	72	111				0	Content		-72	-111	17384068	3639965498
17400	09:28:07.413	00:00:17.400	1044	-1024	-768	-1	-1	-1	-1	4	-1024	-768	-1	-1	-1	-1	4		0	0						Untertest4.avi	0	880	547	72	111				0	Content		-72	-111	17400453	3639981883
17417	09:28:07.430	00:00:17.417	1045	-1024	-768	-1	-1	-1	-1	4	-1024	-768	-1	-1	-1	-1	4		0	0						Untertest4.avi	0	880	547	72	111				0	Content		-72	-111	17417450	3639998880
17434	09:28:07.447	00:00:17.434	1046	-1024	-768	-1	-1	-1	-1	4	-1024	-768	-1	-1	-1	-1	4		0	0						Untertest4.avi	0	880	547	72	111				0	Content		-72	-111	17434117	3640015547
17451	09:28:07.464	00:00:17.450	1047	-1024	-768	-1	-1	-1	-1	4	-1024	-768	-1	-1	-1	-1	4		0	0						Untertest4.avi	0	880	547	72	111				0	Content		-72	-111	17450592	3640032022
17467	09:28:07.480	00:00:17.467	1048	-1024	-768	-1	-1	-1	-1	4	-1024	-768	-1	-1	-1	-1	4		0	0						Untertest4.avi	0	880	547	72	111				0	Content		-72	-111	17467259	3640048689
17484	09:28:07.497	00:00:17.484	1049	-1024	-768	-1	-1	-1	-1	4	-1024	-768	-1	-1	-1	-1	4		0	0						Untertest4.avi	0	880	547	72	111				0	Content		-72	-111	17484315	3640065745
17500	09:28:07.513	00:00:17.500	1050	-1024	-768	-1	-1	-1	-1	4	-1024	-768	-1	-1	-1	-1	4		0	0						Untertest4.avi	0	880	547	72	111				0	Content		-72	-111	17500438	3640081868
17517	09:28:07.530	00:00:17.517	1051	-1024	-768	-1	-1	-1	-1	4	-1024	-768	-1	-1	-1	-1	4		0	0						Untertest4.avi	0	880	547	72	111				0	Content		-72	-111	17517067	3640098497
17534	09:28:07.547	00:00:17.533	1052	-1024	-768	-1	-1	-1	-1	4	-1024	-768	-1	-1	-1	-1	4		0	0						Untertest4.avi	0	880	547	72	111				0	Content		-72	-111	17533734	3640115164
17550	09:28:07.563	00:00:17.550	1053	-1024	-768	-1	-1	-1	-1	4	-1024	-768	-1	-1	-1	-1	4		0	0						Untertest4.avi	0	880	547	72	111				0	Content		-72	-111	17550404	3640131834
17567	09:28:07.580	00:00:17.567	1054	-1024	-768	-1	-1	-1	-1	4	-1024	-768	-1	-1	-1	-1	4		0	0						Untertest4.avi	0	880	547	72	111				0	Content		-72	-111	17567071	3640148501
17584	09:28:07.597	00:00:17.583	1055	-1024	-768	-1	-1	-1	-1	4	-1024	-768	-1	-1	-1	-1	4		0	0						Untertest4.avi	0	880	547	72	111				0	Content		-72	-111	17583901	3640165331
17601	09:28:07.614	00:00:17.600	1056	-1024	-768	-1	-1	-1	-1	4	-1024	-768	-1	-1	-1	-1	4		0	0						Untertest4.avi	0	880	547	72	111				0	Content		-72	-111	17600568	3640181998
17617	09:28:07.630	00:00:17.617	1057	-1024	-768	-1	-1	-1	-1	4	-1024	-768	-1	-1	-1	-1	4		0	0						Untertest4.avi	0	880	547	72	111				0	Content		-72	-111	17617235	3640198665
17634	09:28:07.647	00:00:17.634	1058	-1024	-768	-1	-1	-1	-1	4	-1024	-768	-1	-1	-1	-1	4		0	0						Untertest4.avi	0	880	547	72	111				0	Content		-72	-111	17634432	3640215862
17651	09:28:07.664	00:00:17.651	1059	-1024	-768	-1	-1	-1	-1	4	-1024	-768	-1	-1	-1	-1	4		0	0						Untertest4.avi	0	880	547	72	111				0	Content		-72	-111	17651099	3640232529
17668	09:28:07.681	00:00:17.668	1060	-1024	-768	-1	-1	-1	-1	4	-1024	-768	-1	-1	-1	-1	4		0	0						Untertest4.avi	0	880	547	72	111				0	Content		-72	-111	17668126	3640249556
17685	09:28:07.698	00:00:17.684	1061	-1024	-768	-1	-1	-1	-1	4	-1024	-768	-1	-1	-1	-1	4		0	0						Untertest4.avi	0	880	547	72	111				0	Content		-72	-111	17684793	3640266223
17701	09:28:07.714	00:00:17.701	1062	-1024	-768	-1	-1	-1	-1	4	-1024	-768	-1	-1	-1	-1	4		0	0						Untertest4.avi	0	880	547	72	111				0	Content		-72	-111	17701460	3640282890
17719	09:28:07.732	00:00:17.718	1063	-1024	-768	-1	-1	-1	-1	4	-1024	-768	-1	-1	-1	-1	4		0	0						Untertest4.avi	0	880	547	72	111				0	Content		-72	-111	17718798	3640300228
17734	09:28:07.747	00:00:17.733	1064	-1024	-768	-1	-1	-1	-1	4	-1024	-768	-1	-1	-1	-1	4		0	0						Untertest4.avi	0	880	547	72	111				0	Content		-72	-111	17733546	3640314976
17750	09:28:07.763	00:00:17.750	1065	-1024	-768	-1	-1	-1	-1	4	-1024	-768	-1	-1	-1	-1	4		0	0						Untertest4.avi	0	880	547	72	111				0	Content		-72	-111	17750297	3640331727
17767	09:28:07.780	00:00:17.766	1066	-1024	-768	-1	-1	-1	-1	4	-1024	-768	-1	-1	-1	-1	4		0	0						Untertest4.avi	0	880	547	72	111				0	Content		-72	-111	17766917	3640348347
17784	09:28:07.797	00:00:17.783	1067	-1024	-768	-1	-1	-1	-1	4	-1024	-768	-1	-1	-1	-1	4		0	0						Untertest4.avi	0	880	547	72	111				0	Content		-72	-111	17783605	3640365035
17800	09:28:07.813	00:00:17.800	1068	-1024	-768	-1	-1	-1	-1	4	-1024	-768	-1	-1	-1	-1	4		0	0						Untertest4.avi	0	880	547	72	111				0	Content		-72	-111	17800272	3640381702
17817	09:28:07.830	00:00:17.816	1069	-1024	-768	-1	-1	-1	-1	4	-1024	-768	-1	-1	-1	-1	4		0	0						Untertest4.avi	0	880	547	72	111				0	Content		-72	-111	17816904	3640398334
17834	09:28:07.847	00:00:17.833	1070	-1024	-768	-1	-1	-1	-1	4	-1024	-768	-1	-1	-1	-1	4		0	0						Untertest4.avi	0	880	547	72	111				0	Content		-72	-111	17833571	3640415001
17850	09:28:07.863	00:00:17.850	1071	-1024	-768	-1	-1	-1	-1	4	-1024	-768	-1	-1	-1	-1	4		0	0						Untertest4.avi	0	880	547	72	111				0	Content		-72	-111	17850238	3640431668
17867	09:28:07.880	00:00:17.866	1072	-1024	-768	-1	-1	-1	-1	4	-1024	-768	-1	-1	-1	-1	4		0	0						Untertest4.avi	0	880	547	72	111				0	Content		-72	-111	17866791	3640448221
17884	09:28:07.897	00:00:17.884	1073	-1024	-768	-1	-1	-1	-1	4	-1024	-768	-1	-1	-1	-1	4		0	0						Untertest4.avi	0	880	547	72	111				0	Content		-72	-111	17884034	3640465464
17901	09:28:07.914	00:00:17.901	1074	-1024	-768	-1	-1	-1	-1	4	-1024	-768	-1	-1	-1	-1	4		0	0						Untertest4.avi	0	880	547	72	111				0	Content		-72	-111	17901158	3640482588
17918	09:28:07.931	00:00:17.917	1075	-1024	-768	-1	-1	-1	-1	4	-1024	-768	-1	-1	-1	-1	4		0	0						Untertest4.avi	0	880	547	72	111				0	Content		-72	-111	17917826	3640499256
17934	09:28:07.947	00:00:17.934	1076	-1024	-768	-1	-1	-1	-1	4	-1024	-768	-1	-1	-1	-1	4		0	0						Untertest4.avi	0	880	547	72	111				0	Content		-72	-111	17934493	3640515923
17951	09:28:07.964	00:00:17.950	1077	-1024	-768	-1	-1	-1	-1	4	-1024	-768	-1	-1	-1	-1	4		0	0						Untertest4.avi	0	880	547	72	111				0	Content		-72	-111	17950804	3640532234
17967	09:28:07.980	00:00:17.967	1078	-1024	-768	-1	-1	-1	-1	4	-1024	-768	-1	-1	-1	-1	4		0	0						Untertest4.avi	0	880	547	72	111				0	Content		-72	-111	17967471	3640548901
17984	09:28:07.997	00:00:17.984	1079	-1024	-768	-1	-1	-1	-1	4	-1024	-768	-1	-1	-1	-1	4		0	0						Untertest4.avi	0	880	547	72	111				0	Content		-72	-111	17984138	3640565568
18000	09:28:08.013	00:00:18.000	1080	-1024	-768	-1	-1	-1	-1	4	-1024	-768	-1	-1	-1	-1	4		0	0						Untertest4.avi	0	880	547	72	111				0	Content		-72	-111	18000030	3640581460
18017	09:28:08.030	00:00:18.016	1081	-1024	-768	-1	-1	-1	-1	4	-1024	-768	-1	-1	-1	-1	4		0	0						Untertest4.avi	0	880	547	72	111				0	Content		-72	-111	18016773	3640598203
18033	09:28:08.046	00:00:18.033	1082	-1024	-768	-1	-1	-1	-1	4	-1024	-768	-1	-1	-1	-1	4		0	0						Untertest4.avi	0	880	547	72	111				0	Content		-72	-111	18033396	3640614826
18050	09:28:08.063	00:00:18.050	1083	-1024	-768	-1	-1	-1	-1	4	-1024	-768	-1	-1	-1	-1	4		0	0						Untertest4.avi	0	880	547	72	111				0	Content		-72	-111	18050067	3640631497
18067	09:28:08.080	00:00:18.067	1084	1323,603	644,5785	0,6094942	0,7130092	394,9112	3,166582	1	1307,671	654,1519	0,6094753	0,7130039	394,9112	3,165715	3	14	1324	645						Untertest4.avi	0	880	547	72	111	882	613	33	0	Content		1252	534	18067389	3640648819
18084	09:28:08.097	00:00:18.083	1085	607,7313	795,0569	0,476153	0,7084085	394,9111	2,086997	3	583,7888	803,1954	0,4761527	0,7084079	394,9111	2,083452	1	14	584	803						Untertest4.avi	0	880	547	72	111	882	613	33	0	Content		512	692	18083646	3640665076
18101	09:28:08.114	00:00:18.100	1086	-1024	-768	-1	-1	-1	-1	4	-1024	-768	-1	-1	-1	-1	4		0	0						Untertest4.avi	0	880	547	72	111				0	Content		-72	-111	18100638	3640682068
18117	09:28:08.130	00:00:18.117	1087	-1024	-768	-1	-1	-1	-1	4	-1024	-768	-1	-1	-1	-1	4		0	0						Untertest4.avi	0	880	547	72	111				0	Content		-72	-111	18117260	3640698690
18134	09:28:08.147	00:00:18.133	1088	-1024	-768	-1	-1	-1	-1	4	-1024	-768	-1	-1	-1	-1	4		0	0						Untertest4.avi	0	880	547	72	111				0	Content		-72	-111	18133884	3640715314
18151	09:28:08.164	00:00:18.150	1089	-1024	-768	-1	-1	-1	-1	4	-1024	-768	-1	-1	-1	-1	4		0	0						Untertest4.avi	0	880	547	72	111				0	Content		-72	-111	18150571	3640732001
18167	09:28:08.180	00:00:18.167	1090	-1024	-768	-1	-1	-1	-1	4	-1024	-768	-1	-1	-1	-1	4		0	0						Untertest4.avi	0	880	547	72	111				0	Content		-72	-111	18167238	3640748668
18184	09:28:08.197	00:00:18.183	1091	-1024	-768	-1	-1	-1	-1	4	-1024	-768	-1	-1	-1	-1	4		0	0						Untertest4.avi	0	880	547	72	111				0	Content		-72	-111	18183745	3640765175
18200	09:28:08.213	00:00:18.200	1092	-1024	-768	-1	-1	-1	-1	4	-1024	-768	-1	-1	-1	-1	4		0	0						Untertest4.avi	0	880	547	72	111				0	Content		-72	-111	18200412	3640781842
18217	09:28:08.230	00:00:18.217	1093	-1024	-768	-1	-1	-1	-1	4	-1024	-768	-1	-1	-1	-1	4		0	0						Untertest4.avi	0	880	547	72	111				0	Content		-72	-111	18217144	3640798574
18234	09:28:08.247	00:00:18.233	1094	-1024	-768	-1	-1	-1	-1	4	-1024	-768	-1	-1	-1	-1	4		0	0						Untertest4.avi	0	880	547	72	111				0	Content		-72	-111	18233811	3640815241
18250	09:28:08.263	00:00:18.250	1095	-1024	-768	-1	-1	-1	-1	4	-1024	-768	-1	-1	-1	-1	4		0	0						Untertest4.avi	0	880	547	72	111				0	Content		-72	-111	18250342	3640831772
18267	09:28:08.280	00:00:18.267	1096	-1024	-768	-1	-1	-1	-1	4	-1024	-768	-1	-1	-1	-1	4		0	0						Untertest4.avi	0	880	547	72	111				0	Content		-72	-111	18267009	3640848439
18284	09:28:08.297	00:00:18.283	1097	-1024	-768	-1	-1	-1	-1	4	-1024	-768	-1	-1	-1	-1	4		0	0						Untertest4.avi	0	880	547	72	111				0	Content		-72	-111	18283752	3640865182
18300	09:28:08.313	00:00:18.300	1098	-1024	-768	-1	-1	-1	-1	4	-1024	-768	-1	-1	-1	-1	4		0	0						Untertest4.avi	0	880	547	72	111				0	Content		-72	-111	18300419	3640881849
18317	09:28:08.330	00:00:18.317	1099	-1024	-768	-1	-1	-1	-1	4	-1024	-768	-1	-1	-1	-1	4		0	0						Untertest4.avi	0	880	547	72	111				0	Content		-72	-111	18317119	3640898549
18334	09:28:08.347	00:00:18.333	1100	-1024	-768	-1	-1	-1	-1	4	-1024	-768	-1	-1	-1	-1	4		0	0						Untertest4.avi	0	880	547	72	111				0	Content		-72	-111	18333618	3640915048
18350	09:28:08.363	00:00:18.350	1101	-1024	-768	-1	-1	-1	-1	4	-1024	-768	-1	-1	-1	-1	4		0	0						Untertest4.avi	0	880	547	72	111				0	Content		-72	-111	18350367	3640931797
18367	09:28:08.380	00:00:18.367	1102	-1024	-768	-1	-1	-1	-1	4	-1024	-768	-1	-1	-1	-1	4		0	0						Untertest4.avi	0	880	547	72	111				0	Content		-72	-111	18367035	3640948465
18384	09:28:08.397	00:00:18.383	1103	-1024	-768	-1	-1	-1	-1	4	-1024	-768	-1	-1	-1	-1	4		0	0						Untertest4.avi	0	880	547	72	111				0	Content		-72	-111	18383739	3640965169
18400	09:28:08.413	00:00:18.400	1104	-1024	-768	-1	-1	-1	-1	4	-1024	-768	-1	-1	-1	-1	4		0	0						Untertest4.avi	0	880	547	72	111				0	Content		-72	-111	18400363	3640981793
18417	09:28:08.430	00:00:18.417	1105	-1024	-768	-1	-1	-1	-1	4	-1024	-768	-1	-1	-1	-1	4		0	0						Untertest4.avi	0	880	547	72	111				0	Content		-72	-111	18417049	3640998479
18434	09:28:08.447	00:00:18.433	1106	-1024	-768	-1	-1	-1	-1	4	-1024	-768	-1	-1	-1	-1	4		0	0						Untertest4.avi	0	880	547	72	111				0	Content		-72	-111	18433716	3641015146
18450	09:28:08.463	00:00:18.450	1107	-1024	-768	-1	-1	-1	-1	4	-1024	-768	-1	-1	-1	-1	4		0	0						Untertest4.avi	0	880	547	72	111				0	Content		-72	-111	18450411	3641031841
18467	09:28:08.480	00:00:18.467	1108	-1024	-768	-1	-1	-1	-1	4	-1024	-768	-1	-1	-1	-1	4		0	0						Untertest4.avi	0	880	547	72	111				0	Content		-72	-111	18467078	3641048508
18484	09:28:08.497	00:00:18.483	1109	-1024	-768	-1	-1	-1	-1	4	-1024	-768	-1	-1	-1	-1	4		0	0						Untertest4.avi	0	880	547	72	111				0	Content		-72	-111	18483729	3641065159
18501	09:28:08.514	00:00:18.500	1110	1185,942	452,4592	0,486602	0,7271795	446,146	3,749088	3	1146,194	481,9772	0,4911447	0,7272099	431,0233	3,63157	1	15	1146	482						Untertest4.avi	0	880	547	72	111	1074	371	16	0	Content		1074	371	18500736	3641082166
18517	09:28:08.530	00:00:18.516	1111	-1024	-768	-1	-1	-1	-1	4	-1024	-768	-1	-1	-1	-1	4		0	0						Untertest4.avi	0	880	547	72	111				0	Content		-72	-111	18516855	3641098285
18534	09:28:08.547	00:00:18.533	1112	-1024	-768	-1	-1	-1	-1	4	-1024	-768	-1	-1	-1	-1	4		0	0						Untertest4.avi	0	880	547	72	111				0	Content		-72	-111	18533729	3641115159
18550	09:28:08.563	00:00:18.550	1113	-1024	-768	-1	-1	-1	-1	4	-1024	-768	-1	-1	-1	-1	4		0	0						Untertest4.avi	0	880	547	72	111				0	Content		-72	-111	18550396	3641131826
18567	09:28:08.580	00:00:18.567	1114	-1024	-768	-1	-1	-1	-1	4	-1024	-768	-1	-1	-1	-1	4		0	0						Untertest4.avi	0	880	547	72	111				0	Content		-72	-111	18567121	3641148551
18584	09:28:08.597	00:00:18.583	1115	-1024	-768	-1	-1	-1	-1	4	-1024	-768	-1	-1	-1	-1	4		0	0						Untertest4.avi	0	880	547	72	111				0	Content		-72	-111	18583788	3641165218
18600	09:28:08.613	00:00:18.600	1116	-1024	-768	-1	-1	-1	-1	4	-1024	-768	-1	-1	-1	-1	4		0	0						Untertest4.avi	0	880	547	72	111				0	Content		-72	-111	18600323	3641181753
18617	09:28:08.630	00:00:18.616	1117	-1024	-768	-1	-1	-1	-1	4	-1024	-768	-1	-1	-1	-1	4		0	0						Untertest4.avi	0	880	547	72	111				0	Content		-72	-111	18616990	3641198420
18634	09:28:08.647	00:00:18.633	1118	-1024	-768	-1	-1	-1	-1	4	-1024	-768	-1	-1	-1	-1	4		0	0						Untertest4.avi	0	880	547	72	111				0	Content		-72	-111	18633729	3641215159
18650	09:28:08.663	00:00:18.650	1119	-1024	-768	-1	-1	-1	-1	4	-1024	-768	-1	-1	-1	-1	4		0	0						Untertest4.avi	0	880	547	72	111				0	Content		-72	-111	18650396	3641231826
18667	09:28:08.680	00:00:18.667	1120	-1024	-768	-1	-1	-1	-1	4	192,8688	-81,96394	0,4959257	0,7182438	463,8657	3,944014	0	16	193	-82						Untertest4.avi	0	880	547	72	111	-220	-308	249	0	Content		121	-193	18667215	3641248645
18684	09:28:08.697	00:00:18.683	1121	-1024	-768	-1	-1	-1	-1	4	-1024	-768	-1	-1	-1	-1	4	16	0	0						Untertest4.avi	0	880	547	72	111	-220	-308	249	0	Content		-72	-111	18683810	3641265240
18700	09:28:08.713	00:00:18.700	1122	-1024	-768	-1	-1	-1	-1	4	-1024	-768	-1	-1	-1	-1	4	16	0	0						Untertest4.avi	0	880	547	72	111	-220	-308	249	0	Content		-72	-111	18700477	3641281907
18717	09:28:08.730	00:00:18.716	1123	-1024	-768	-1	-1	-1	-1	4	-1024	-768	-1	-1	-1	-1	4	16	0	0						Untertest4.avi	0	880	547	72	111	-220	-308	249	0	Content		-72	-111	18716882	3641298312
18734	09:28:08.747	00:00:18.733	1124	-1024	-768	-1	-1	-1	-1	4	-1024	-768	-1	-1	-1	-1	4	16	0	0						Untertest4.avi	0	880	547	72	111	-220	-308	249	0	Content		-72	-111	18733549	3641314979
18750	09:28:08.763	00:00:18.749	1125	-1024	-768	-1	-1	-1	-1	4	-166,6834	-277,1492	0,5052176	0,7139976	457,2484	4,127332	0	16	-167	-277						Untertest4.avi	0	880	547	72	111	-220	-308	249	0	Content		-239	-388	18749911	3641331341
18767	09:28:08.780	00:00:18.767	1126	-1024	-768	-1	-1	-1	-1	4	-178,0747	-310,7044	0,5057887	0,713895	457,3044	4,129208	0	16	-178	-311						Untertest4.avi	0	880	547	72	111	-220	-308	249	0	Content		-250	-422	18767032	3641348462
18783	09:28:08.796	00:00:18.783	1127	-1024	-768	-1	-1	-1	-1	4	-125,3892	-206,6262	0,5065421	0,7134458	457,3044	3,977119	0	16	-125	-207						Untertest4.avi	0	880	547	72	111	-220	-308	249	0	Content		-197	-318	18783157	3641364587
18800	09:28:08.813	00:00:18.799	1128	-176,9426	-59,9718	0,6538821	0,722964	399,4938	3,168255	0	-93,84937	-236,2217	0,507545	0,7133681	457,3044	4,005339	0	16	-135	-148						Untertest4.avi	0	880	547	72	111	-220	-308	249	0	Content		-207	-259	18799783	3641381213
18816	09:28:08.829	00:00:18.816	1129	-176,9426	-59,9718	0,6544414	0,724579	400,8986	3,168255	0	-165,469	-316,7711	0,5080467	0,7133347	457,1024	4,102582	0	16	-171	-188						Untertest4.avi	0	880	547	72	111	-220	-308	249	0	Content		-243	-299	18816404	3641397834
18834	09:28:08.847	00:00:18.833	1130	-1024	-768	-1	-1	-1	-1	4	-147,9489	-279,8343	0,5089726	0,7132101	456,7682	4,117366	0	16	-148	-280						Untertest4.avi	0	880	547	72	111	-220	-308	249	0	Content		-220	-391	18833600	3641415030
18850	09:28:08.863	00:00:18.850	1131	-151,5056	-79,30869	0,6563004	0,7255419	400,2104	3,550036	0	-68,05669	41,18872	0,491019	0,7133065	397,6	3,482018	0	16	-110	-19						Untertest4.avi	0	880	547	72	111	-220	-308	249	0	Content		-182	-130	18850153	3641431583
18867	09:28:08.880	00:00:18.866	1132	-1024	-768	-1	-1	-1	-1	4	-147,842	-259,7324	0,5105274	0,7128082	456,5651	4,190767	0	16	-148	-260						Untertest4.avi	0	880	547	72	111	-220	-308	249	0	Content		-220	-371	18866779	3641448209
18883	09:28:08.896	00:00:18.883	1133	-1024	-768	-1	-1	-1	-1	4	-34,44611	31,43282	0,4915326	0,7129382	393,8487	3,456381	0	16	-34	31						Untertest4.avi	0	880	547	72	111	-220	-308	249	0	Content		-106	-80	18883403	3641464833
18900	09:28:08.913	00:00:18.900	1134	-195,6868	-156,8501	0,6579447	0,7263693	403,0701	3,649484	0	-145,4232	-236,652	0,5120595	0,711841	456,5651	4,005517	0	16	-171	-197						Untertest4.avi	0	880	547	72	111	-220	-308	249	0	Content		-243	-308	18900019	3641481449
18917	09:28:08.930	00:00:18.916	1135	-1024	-768	-1	-1	-1	-1	4	-1024	-768	-1	-1	-1	-1	4	17	0	0						Untertest4.avi	0	880	547	72	111	-243	-335	217	0	Content		-72	-111	18916680	3641498110
18933	09:28:08.946	00:00:18.933	1136	-1024	-768	-1	-1	-1	-1	4	-1024	-768	-1	-1	-1	-1	4	17	0	0						Untertest4.avi	0	880	547	72	111	-243	-335	217	0	Content		-72	-111	18933347	3641514777
18950	09:28:08.963	00:00:18.950	1137	-1024	-768	-1	-1	-1	-1	4	-89,77907	-224,0644	0,5127331	0,709074	456,5651	4,030868	0	17	-90	-224						Untertest4.avi	0	880	547	72	111	-243	-335	217	0	Content		-162	-335	18950012	3641531442
18967	09:28:08.980	00:00:18.966	1138	-1024	-768	-1	-1	-1	-1	4	-1024	-768	-1	-1	-1	-1	4	17	0	0						Untertest4.avi	0	880	547	72	111	-243	-335	217	0	Content		-72	-111	18966768	3641548198
18983	09:28:08.996	00:00:18.983	1139	-1024	-768	-1	-1	-1	-1	4	-1024	-768	-1	-1	-1	-1	4	17	0	0						Untertest4.avi	0	880	547	72	111	-243	-335	217	0	Content		-72	-111	18983266	3641564696
19000	09:28:09.013	00:00:19.000	1140	-1024	-768	-1	-1	-1	-1	4	-1024	-768	-1	-1	-1	-1	4	17	0	0						Untertest4.avi	0	880	547	72	111	-243	-335	217	0	Content		-72	-111	19000014	3641581444
19017	09:28:09.030	00:00:19.016	1141	-1024	-768	-1	-1	-1	-1	4	-1024	-768	-1	-1	-1	-1	4	17	0	0						Untertest4.avi	0	880	547	72	111	-243	-335	217	0	Content		-72	-111	19016638	3641598068
19033	09:28:09.046	00:00:19.033	1142	-1024	-768	-1	-1	-1	-1	4	-1024	-768	-1	-1	-1	-1	4	17	0	0						Untertest4.avi	0	880	547	72	111	-243	-335	217	0	Content		-72	-111	19033305	3641614735
19050	09:28:09.063	00:00:19.049	1143	-1024	-768	-1	-1	-1	-1	4	-234,7338	-263,0494	0,5118853	0,7085612	456,5651	3,990227	0	17	-235	-263						Untertest4.avi	0	880	547	72	111	-243	-335	217	0	Content		-307	-374	19049884	3641631314
19067	09:28:09.080	00:00:19.066	1144	-1024	-768	-1	-1	-1	-1	4	-251,181	-248,3376	0,5115687	0,7089976	456,5651	3,944438	0	17	-251	-248						Untertest4.avi	0	880	547	72	111	-243	-335	217	0	Content		-323	-359	19066634	3641648064
19083	09:28:09.096	00:00:19.083	1145	-1024	-768	-1	-1	-1	-1	4	-1024	-768	-1	-1	-1	-1	4	17	0	0						Untertest4.avi	0	880	547	72	111	-243	-335	217	0	Content		-72	-111	19083007	3641664437
19100	09:28:09.113	00:00:19.100	1146	-1024	-768	-1	-1	-1	-1	4	-1024	-768	-1	-1	-1	-1	4	17	0	0						Untertest4.avi	0	880	547	72	111	-243	-335	217	0	Content		-72	-111	19100051	3641681481
19116	09:28:09.129	00:00:19.116	1147	-1024	-768	-1	-1	-1	-1	4	-1024	-768	-1	-1	-1	-1	4	17	0	0						Untertest4.avi	0	880	547	72	111	-243	-335	217	0	Content		-72	-111	19116175	3641697605
19133	09:28:09.146	00:00:19.133	1148	-1024	-768	-1	-1	-1	-1	4	-87,12598	132,2125	0,5300224	0,7089542	383,7007	3,14763	0	18	-87	132						Untertest4.avi	0	880	547	72	111	-159	133	166	0	Content		-159	21	19133297	3641714727
19150	09:28:09.163	00:00:19.149	1149	-1024	-768	-1	-1	-1	-1	4	-1024	-768	-1	-1	-1	-1	4	18	0	0						Untertest4.avi	0	880	547	72	111	-159	133	166	0	Content		-72	-111	19149668	3641731098
19167	09:28:09.180	00:00:19.166	1150	-1024	-768	-1	-1	-1	-1	4	-74,1907	173,6535	0,5292259	0,7078179	383,7007	3,192799	0	18	-74	174						Untertest4.avi	0	880	547	72	111	-159	133	166	0	Content		-146	63	19166541	3641747971
19183	09:28:09.196	00:00:19.182	1151	-1024	-768	-1	-1	-1	-1	4	-80,21216	257,3207	0,5254501	0,7086397	396,5752	3,250622	0	18	-80	257						Untertest4.avi	0	880	547	72	111	-159	133	166	0	Content		-152	146	19182787	3641764217
19200	09:28:09.213	00:00:19.199	1152	-1024	-768	-1	-1	-1	-1	4	-1024	-768	-1	-1	-1	-1	4	18	0	0						Untertest4.avi	0	880	547	72	111	-159	133	166	0	Content		-72	-111	19199785	3641781215
19217	09:28:09.230	00:00:19.216	1153	-1024	-768	-1	-1	-1	-1	4	-147,5774	260,9852	0,5133793	0,7097102	438,0676	3,65151	0	18	-148	261						Untertest4.avi	0	880	547	72	111	-159	133	166	0	Content		-220	150	19216535	3641797965
19233	09:28:09.246	00:00:19.233	1154	-1024	-768	-1	-1	-1	-1	4	-217,0152	200,0632	0,510165	0,7097382	447,9155	3,684576	0	18	-217	200						Untertest4.avi	0	880	547	72	111	-159	133	166	0	Content		-289	89	19233407	3641814837
19250	09:28:09.263	00:00:19.249	1155	-1024	-768	-1	-1	-1	-1	4	-1024	-768	-1	-1	-1	-1	4	18	0	0						Untertest4.avi	0	880	547	72	111	-159	133	166	0	Content		-72	-111	19249532	3641830962
19267	09:28:09.280	00:00:19.266	1156	-1024	-768	-1	-1	-1	-1	4	-81,47389	281,4563	0,5143394	0,7092208	429,9007	3,401212	0	18	-81	281						Untertest4.avi	0	880	547	72	111	-159	133	166	0	Content		-153	170	19266659	3641848089
19283	09:28:09.296	00:00:19.282	1157	-1024	-768	-1	-1	-1	-1	4	-179,0109	244,3454	0,510815	0,709286	439,85	3,48692	0	18	-179	244						Untertest4.avi	0	880	547	72	111	-159	133	166	0	Content		-251	133	19282779	3641864209
19300	09:28:09.313	00:00:19.299	1158	-1024	-768	-1	-1	-1	-1	4	-1024	-768	-1	-1	-1	-1	4	19	0	0						Untertest4.avi	0	880	547	72	111	-206	139	100	0	Content		-72	-111	19299775	3641881205
19317	09:28:09.330	00:00:19.316	1159	-1024	-768	-1	-1	-1	-1	4	-170,1133	247,0498	0,5098512	0,7103342	437,8754	3,551757	0	19	-170	247						Untertest4.avi	0	880	547	72	111	-206	139	100	0	Content		-242	136	19316522	3641897952
19333	09:28:09.346	00:00:19.333	1160	-1024	-768	-1	-1	-1	-1	4	-143,1926	254,3456	0,50828	0,7109998	440,6532	3,616408	0	19	-143	254						Untertest4.avi	0	880	547	72	111	-206	139	100	0	Content		-215	143	19333145	3641914575
19350	09:28:09.363	00:00:19.349	1161	651,1492	910,7027	0,6438071	0,725682	440,6531	1,726771	0	-1024	-768	-1	-1	-1	-1	4	19	651	911						Untertest4.avi	0	880	547	72	111	-206	139	100	0	Content		579	800	19349891	3641931321
19367	09:28:09.380	00:00:19.366	1162	-1024	-768	-1	-1	-1	-1	4	-1024	-768	-1	-1	-1	-1	4	19	0	0						Untertest4.avi	0	880	547	72	111	-206	139	100	0	Content		-72	-111	19366514	3641947944
19383	09:28:09.396	00:00:19.382	1163	-1024	-768	-1	-1	-1	-1	4	-124,6696	237,4277	0,5062569	0,7127902	440,7355	3,526178	0	19	-125	237						Untertest4.avi	0	880	547	72	111	-206	139	100	0	Content		-197	126	19382763	3641964193
19400	09:28:09.413	00:00:19.399	1164	-1024	-768	-1	-1	-1	-1	4	-1024	-768	-1	-1	-1	-1	4		0	0						Untertest4.avi	0	880	547	72	111				0	Content		-72	-111	19399635	3641981065
19416	09:28:09.429	00:00:19.416	1165	-1024	-768	-1	-1	-1	-1	4	-1024	-768	-1	-1	-1	-1	4		0	0						Untertest4.avi	0	880	547	72	111				0	Content		-72	-111	19416387	3641997817
19433	09:28:09.446	00:00:19.433	1166	-1024	-768	-1	-1	-1	-1	4	-1024	-768	-1	-1	-1	-1	4		0	0						Untertest4.avi	0	880	547	72	111				0	Content		-72	-111	19433132	3642014562
19450	09:28:09.463	00:00:19.449	1167	-1024	-768	-1	-1	-1	-1	4	-1024	-768	-1	-1	-1	-1	4		0	0						Untertest4.avi	0	880	547	72	111				0	Content		-72	-111	19449756	3642031186
19466	09:28:09.479	00:00:19.466	1168	-1024	-768	-1	-1	-1	-1	4	-1024	-768	-1	-1	-1	-1	4		0	0						Untertest4.avi	0	880	547	72	111				0	Content		-72	-111	19466423	3642047853
19483	09:28:09.496	00:00:19.483	1169	686,4564	785,3125	0,5033949	0,7136068	454,2672	2,360714	2	660,4638	794,8624	0,5033946	0,7136064	454,2672	2,356597	2		0	0						Untertest4.avi	0	880	547	72	111				0	Content		-72	-111	19483125	3642064555
19499	09:28:09.512	00:00:19.499	1170	-1024	-768	-1	-1	-1	-1	4	-1024	-768	-1	-1	-1	-1	4		0	0						Untertest4.avi	0	880	547	72	111				0	Content		-72	-111	19499372	3642080802
19516	09:28:09.529	00:00:19.516	1171	-1024	-768	-1	-1	-1	-1	4	-1024	-768	-1	-1	-1	-1	4		0	0						Untertest4.avi	0	880	547	72	111				0	Content		-72	-111	19516120	3642097550
19533	09:28:09.546	00:00:19.532	1172	-1024	-768	-1	-1	-1	-1	4	-1024	-768	-1	-1	-1	-1	4		0	0						Untertest4.avi	0	880	547	72	111				0	Content		-72	-111	19532787	3642114217
19550	09:28:09.563	00:00:19.549	1173	-1024	-768	-1	-1	-1	-1	4	-1024	-768	-1	-1	-1	-1	4		0	0						Untertest4.avi	0	880	547	72	111				0	Content		-72	-111	19549646	3642131076
19566	09:28:09.579	00:00:19.566	1174	-1024	-768	-1	-1	-1	-1	4	-1024	-768	-1	-1	-1	-1	4		0	0						Untertest4.avi	0	880	547	72	111				0	Content		-72	-111	19566314	3642147744
19583	09:28:09.596	00:00:19.582	1175	-1024	-768	-1	-1	-1	-1	4	-1024	-768	-1	-1	-1	-1	4		0	0						Untertest4.avi	0	880	547	72	111				0	Content		-72	-111	19582906	3642164336
19600	09:28:09.613	00:00:19.599	1176	-1024	-768	-1	-1	-1	-1	4	-1024	-768	-1	-1	-1	-1	4		0	0						Untertest4.avi	0	880	547	72	111				0	Content		-72	-111	19599573	3642181003
19616	09:28:09.629	00:00:19.616	1177	-171,0348	235,1509	0,5078942	0,7095955	454,2672	3,725882	3	-226,9062	220,6149	0,5079212	0,7095942	454,2672	3,733154	1	20	-227	221						Untertest4.avi	0	880	547	72	111	-303	125	217	0	Content		-299	110	19616108	3642197538
19633	09:28:09.646	00:00:19.632	1178	-1024	-768	-1	-1	-1	-1	4	-1024	-768	-1	-1	-1	-1	4	20	0	0						Untertest4.avi	0	880	547	72	111	-303	125	217	0	Content		-72	-111	19632772	3642214202
19649	09:28:09.662	00:00:19.649	1179	-1024	-768	-1	-1	-1	-1	4	-1024	-768	-1	-1	-1	-1	4	20	0	0						Untertest4.avi	0	880	547	72	111	-303	125	217	0	Content		-72	-111	19649439	3642230869
19666	09:28:09.679	00:00:19.666	1180	-1024	-768	-1	-1	-1	-1	4	-184,5789	244,4688	0,5105631	0,7094638	455,9043	3,827355	0	20	-185	244						Untertest4.avi	0	880	547	72	111	-303	125	217	0	Content		-257	133	19666181	3642247611
19683	09:28:09.696	00:00:19.682	1181	-254,108	149,7424	0,6477403	0,7204131	454,7487	3,558866	0	-224,7281	229,9498	0,5108484	0,7094595	454,7487	3,84015	0	20	-239	190						Untertest4.avi	0	880	547	72	111	-303	125	217	0	Content		-311	79	19682798	3642264228
19700	09:28:09.713	00:00:19.699	1182	-1024	-768	-1	-1	-1	-1	4	-242,2239	237,666	0,5115142	0,7093959	457,1518	3,916215	0	20	-242	238						Untertest4.avi	0	880	547	72	111	-303	125	217	0	Content		-314	127	19699553	3642280983
19716	09:28:09.729	00:00:19.716	1183	-1024	-768	-1	-1	-1	-1	4	-230,8058	237,6193	0,5126014	0,7091996	456,8107	3,838841	0	20	-231	238						Untertest4.avi	0	880	547	72	111	-303	125	217	0	Content		-303	127	19716123	3642297553
19733	09:28:09.746	00:00:19.732	1184	-1024	-768	-1	-1	-1	-1	4	-239,8986	235,8026	0,5134467	0,7092395	457,0364	3,856308	0	20	-240	236						Untertest4.avi	0	880	547	72	111	-303	125	217	0	Content		-312	125	19732802	3642314232
19750	09:28:09.763	00:00:19.749	1185	-1024	-768	-1	-1	-1	-1	4	-199,9255	254,4349	0,5144529	0,7090118	457,5065	3,895642	0	20	-200	254						Untertest4.avi	0	880	547	72	111	-303	125	217	0	Content		-272	143	19749552	3642330982
19766	09:28:09.779	00:00:19.766	1186	-1024	-768	-1	-1	-1	-1	4	-1024	-768	-1	-1	-1	-1	4	20	0	0						Untertest4.avi	0	880	547	72	111	-303	125	217	0	Content		-72	-111	19766175	3642347605
19783	09:28:09.796	00:00:19.782	1187	-1024	-768	-1	-1	-1	-1	4	-1024	-768	-1	-1	-1	-1	4	20	0	0						Untertest4.avi	0	880	547	72	111	-303	125	217	0	Content		-72	-111	19782834	3642364264
19800	09:28:09.813	00:00:19.799	1188	-1024	-768	-1	-1	-1	-1	4	-1024	-768	-1	-1	-1	-1	4	20	0	0						Untertest4.avi	0	880	547	72	111	-303	125	217	0	Content		-72	-111	19799501	3642380931
19816	09:28:09.829	00:00:19.816	1189	-1024	-768	-1	-1	-1	-1	4	-251,5879	227,2912	0,5182531	0,7097696	457,6476	3,901835	0	20	-252	227						Untertest4.avi	0	880	547	72	111	-303	125	217	0	Content		-324	116	19816170	3642397600
19833	09:28:09.846	00:00:19.832	1190	-1024	-768	-1	-1	-1	-1	4	-244,3611	234,373	0,5190582	0,7104443	457,7491	3,859435	0	21	-244	234						Untertest4.avi	0	880	547	72	111	-293	160	699	0	Content		-316	123	19832919	3642414349
19849	09:28:09.862	00:00:19.849	1191	-1024	-768	-1	-1	-1	-1	4	-187,9241	314,6	0,5241034	0,711109	439,0652	3,718789	0	21	-188	315						Untertest4.avi	0	880	547	72	111	-293	160	699	0	Content		-260	204	19849170	3642430600
19866	09:28:09.879	00:00:19.866	1192	-1024	-768	-1	-1	-1	-1	4	-226,8763	255,5594	0,5206294	0,7113313	457,5671	3,861397	0	21	-227	256						Untertest4.avi	0	880	547	72	111	-293	160	699	0	Content		-299	145	19866240	3642447670
19883	09:28:09.896	00:00:19.882	1193	-1024	-768	-1	-1	-1	-1	4	-206,6969	266,995	0,5212479	0,7120029	457,4312	3,830818	0	21	-207	267						Untertest4.avi	0	880	547	72	111	-293	160	699	0	Content		-279	156	19882986	3642464416
19900	09:28:09.913	00:00:19.899	1194	-1024	-768	-1	-1	-1	-1	4	-226,8779	285,0217	0,521575	0,7122956	457,5177	3,893547	0	21	-227	285						Untertest4.avi	0	880	547	72	111	-293	160	699	0	Content		-299	174	19899612	3642481042
19916	09:28:09.929	00:00:19.915	1195	-1024	-768	-1	-1	-1	-1	4	-222,0561	279,1016	0,521989	0,7125747	457,0915	3,83138	0	21	-222	279						Untertest4.avi	0	880	547	72	111	-293	160	699	0	Content		-294	168	19915791	3642497221
19933	09:28:09.946	00:00:19.932	1196	-1024	-768	-1	-1	-1	-1	4	-230,5542	270,8973	0,5222141	0,7127063	457,4527	3,765146	0	21	-231	271						Untertest4.avi	0	880	547	72	111	-293	160	699	0	Content		-303	160	19932860	3642514290
19950	09:28:09.963	00:00:19.949	1197	-1024	-768	-1	-1	-1	-1	4	-207,5467	272,2806	0,5222565	0,7128805	457,4229	3,828091	0	21	-208	272						Untertest4.avi	0	880	547	72	111	-293	160	699	0	Content		-280	161	19949661	3642531091
19966	09:28:09.979	00:00:19.966	1198	-1024	-768	-1	-1	-1	-1	4	-229,2902	256,0705	0,5221362	0,7129493	457,1631	3,748796	0	21	-229	256						Untertest4.avi	0	880	547	72	111	-293	160	699	0	Content		-301	145	19966285	3642547715
19982	09:28:09.995	00:00:19.982	1199	-1024	-768	-1	-1	-1	-1	4	-211,8026	271,554	0,5219842	0,7126629	456,8126	3,681274	0	21	-212	272						Untertest4.avi	0	880	547	72	111	-293	160	699	0	Content		-284	161	19982410	3642563840
19999	09:28:10.012	00:00:19.999	1200	-1024	-768	-1	-1	-1	-1	4	-221,4776	269,8934	0,5218294	0,7123665	456,8866	3,678631	0	21	-221	270						Untertest4.avi	0	880	547	72	111	-293	160	699	0	Content		-293	159	19999033	3642580463
20016	09:28:10.029	00:00:20.015	1201	-1024	-768	-1	-1	-1	-1	4	-222,0983	260,1367	0,5217553	0,7119584	456,753	3,65089	0	21	-222	260						Untertest4.avi	0	880	547	72	111	-293	160	699	0	Content		-294	149	20015659	3642597089
20033	09:28:10.046	00:00:20.032	1202	-1024	-768	-1	-1	-1	-1	4	-224,5962	273,5757	0,5218042	0,7113755	456,7556	3,655039	0	21	-225	274						Untertest4.avi	0	880	547	72	111	-293	160	699	0	Content		-297	163	20032853	3642614283
20050	09:28:10.063	00:00:20.049	1203	-1024	-768	-1	-1	-1	-1	4	-203,1392	284,0544	0,5219048	0,7105693	456,8868	3,624064	0	21	-203	284						Untertest4.avi	0	880	547	72	111	-293	160	699	0	Content		-275	173	20049532	3642630962
20066	09:28:10.079	00:00:20.066	1204	-1024	-768	-1	-1	-1	-1	4	-222,2705	273,4246	0,521955	0,7099429	456,6354	3,586768	0	21	-222	273						Untertest4.avi	0	880	547	72	111	-293	160	699	0	Content		-294	162	20066280	3642647710
20082	09:28:10.095	00:00:20.082	1205	-1024	-768	-1	-1	-1	-1	4	-176,9119	328,0546	0,5252956	0,7095751	441,5725	3,490242	0	21	-177	328						Untertest4.avi	0	880	547	72	111	-293	160	699	0	Content		-249	217	20082280	3642663710
20099	09:28:10.112	00:00:20.098	1206	-1024	-768	-1	-1	-1	-1	4	-214,1341	274,8522	0,5221184	0,7088627	456,3434	3,589554	0	21	-214	275						Untertest4.avi	0	880	547	72	111	-293	160	699	0	Content		-286	164	20098904	3642680334
20116	09:28:10.129	00:00:20.115	1207	-1024	-768	-1	-1	-1	-1	4	-250,8509	264,0557	0,5221732	0,7082351	456,4045	3,521547	0	21	-251	264						Untertest4.avi	0	880	547	72	111	-293	160	699	0	Content		-323	153	20115652	3642697082
20133	09:28:10.146	00:00:20.132	1208	-1024	-768	-1	-1	-1	-1	4	-234,0333	261,3634	0,5223519	0,7078313	456,3368	3,483123	0	21	-234	261						Untertest4.avi	0	880	547	72	111	-293	160	699	0	Content		-306	150	20132721	3642714151
20150	09:28:10.163	00:00:20.149	1209	-1024	-768	-1	-1	-1	-1	4	-219,8514	280,2173	0,5226084	0,7074793	456,0864	3,521354	0	21	-220	280						Untertest4.avi	0	880	547	72	111	-293	160	699	0	Content		-292	169	20149526	3642730956
20166	09:28:10.179	00:00:20.166	1210	-1024	-768	-1	-1	-1	-1	4	-173,5111	342,9936	0,5276134	0,7070329	435,3971	3,380189	0	21	-174	343						Untertest4.avi	0	880	547	72	111	-293	160	699	0	Content		-246	232	20166097	3642747527
20182	09:28:10.195	00:00:20.182	1211	-1024	-768	-1	-1	-1	-1	4	-199,124	287,4692	0,5273692	0,7067446	436,4892	3,265791	0	21	-199	287						Untertest4.avi	0	880	547	72	111	-293	160	699	0	Content		-271	176	20182276	3642763706
20199	09:28:10.212	00:00:20.198	1212	-1024	-768	-1	-1	-1	-1	4	-254,2281	222,849	0,5229235	0,7062574	455,6141	3,484241	0	21	-254	223						Untertest4.avi	0	880	547	72	111	-293	160	699	0	Content		-326	112	20198900	3642780330
20216	09:28:10.229	00:00:20.215	1213	-1024	-768	-1	-1	-1	-1	4	-223,0944	262,68	0,5234944	0,705007	455,6694	3,456805	0	21	-223	263						Untertest4.avi	0	880	547	72	111	-293	160	699	0	Content		-295	152	20215521	3642796951
20233	09:28:10.246	00:00:20.232	1214	-1024	-768	-1	-1	-1	-1	4	-155,3977	286,3946	0,529303	0,7050765	432,5774	3,236921	0	21	-155	286						Untertest4.avi	0	880	547	72	111	-293	160	699	0	Content		-227	175	20232715	3642814145
20249	09:28:10.262	00:00:20.249	1215	-1024	-768	-1	-1	-1	-1	4	-174,4762	312,491	0,5292507	0,7033753	434,7041	3,213115	0	21	-174	312						Untertest4.avi	0	880	547	72	111	-293	160	699	0	Content		-246	201	20249336	3642830766
20266	09:28:10.279	00:00:20.265	1216	-1024	-768	-1	-1	-1	-1	4	-174,8437	311,9201	0,5295695	0,7023866	436,2616	3,235718	0	21	-175	312						Untertest4.avi	0	880	547	72	111	-293	160	699	0	Content		-247	201	20265962	3642847392
20282	09:28:10.295	00:00:20.282	1217	-1024	-768	-1	-1	-1	-1	4	-260,6854	219,2623	0,525957	0,7013192	455,9391	3,375576	0	21	-261	219						Untertest4.avi	0	880	547	72	111	-293	160	699	0	Content		-333	108	20282141	3642863571
20299	09:28:10.312	00:00:20.298	1218	-1024	-768	-1	-1	-1	-1	4	-263,1164	238,9521	0,526913	0,7003441	455,7956	3,348055	0	21	-263	239						Untertest4.avi	0	880	547	72	111	-293	160	699	0	Content		-335	128	20298764	3642880194
20315	09:28:10.328	00:00:20.315	1219	-1024	-768	-1	-1	-1	-1	4	-223,0883	286,3647	0,5315609	0,7001336	438,9775	3,217773	0	21	-223	286						Untertest4.avi	0	880	547	72	111	-293	160	699	0	Content		-295	175	20315390	3642896820
20332	09:28:10.345	00:00:20.332	1220	-1024	-768	-1	-1	-1	-1	4	-225,3441	241,1646	0,5289217	0,6994393	455,8011	3,42502	0	21	-225	241						Untertest4.avi	0	880	547	72	111	-293	160	699	0	Content		-297	130	20332458	3642913888
20349	09:28:10.362	00:00:20.348	1221	-1024	-768	-1	-1	-1	-1	4	-236,9258	235,7827	0,5298585	0,6992991	455,7684	3,400125	0	21	-237	236						Untertest4.avi	0	880	547	72	111	-293	160	699	0	Content		-309	125	20348761	3642930191
20365	09:28:10.378	00:00:20.365	1222	-1024	-768	-1	-1	-1	-1	4	-188,727	271,3553	0,5351837	0,6997193	436,1296	3,275133	0	21	-189	271						Untertest4.avi	0	880	547	72	111	-293	160	699	0	Content		-261	160	20365383	3642946813
20382	09:28:10.395	00:00:20.382	1223	-1024	-768	-1	-1	-1	-1	4	-192,9443	305,5133	0,5363426	0,6999581	435,2806	3,335631	0	21	-193	306						Untertest4.avi	0	880	547	72	111	-293	160	699	0	Content		-265	195	20382010	3642963440
20399	09:28:10.412	00:00:20.399	1224	-1024	-768	-1	-1	-1	-1	4	-168,1968	362,0733	0,538371	0,6994183	431,6724	3,284605	0	21	-168	362						Untertest4.avi	0	880	547	72	111	-293	160	699	0	Content		-240	251	20399202	3642980632
20416	09:28:10.429	00:00:20.415	1225	-1024	-768	-1	-1	-1	-1	4	-201,6727	242,6665	0,5379215	0,7016903	437,3419	3,267187	0	21	-202	243						Untertest4.avi	0	880	547	72	111	-293	160	699	0	Content		-274	132	20415824	3642997254
20432	09:28:10.445	00:00:20.432	1226	-1024	-768	-1	-1	-1	-1	4	-236,7118	250,0451	0,5349826	0,7012321	455,9496	3,421629	0	21	-237	250						Untertest4.avi	0	880	547	72	111	-293	160	699	0	Content		-309	139	20432445	3643013875
20449	09:28:10.462	00:00:20.448	1227	-1024	-768	-1	-1	-1	-1	4	-227,1651	249,5783	0,5360527	0,7016374	455,8652	3,513005	0	21	-227	250						Untertest4.avi	0	880	547	72	111	-293	160	699	0	Content		-299	139	20448626	3643030056
20466	09:28:10.479	00:00:20.465	1228	-1024	-768	-1	-1	-1	-1	4	-202,302	276,5102	0,5414264	0,7020711	436,226	3,347169	0	21	-202	277						Untertest4.avi	0	880	547	72	111	-293	160	699	0	Content		-274	166	20465819	3643047249
20482	09:28:10.495	00:00:20.482	1229	-1024	-768	-1	-1	-1	-1	4	-195,2056	258,714	0,5429808	0,7026413	434,1673	3,262244	0	21	-195	259						Untertest4.avi	0	880	547	72	111	-293	160	699	0	Content		-267	148	20482499	3643063929
20499	09:28:10.512	00:00:20.499	1230	-1024	-768	-1	-1	-1	-1	4	-201,4981	266,7971	0,5438187	0,7034959	434,5599	3,258115	0	21	-201	267						Untertest4.avi	0	880	547	72	111	-293	160	699	0	Content		-273	156	20499191	3643080621
20515	09:28:10.528	00:00:20.515	1231	-1024	-768	-1	-1	-1	-1	4	-161,2272	300,415	0,5449349	0,7044579	433,6047	3,328374	0	21	-161	300						Untertest4.avi	0	880	547	72	111	-293	160	699	0	Content		-233	189	20515246	3643096676
20532	09:28:10.545	00:00:20.531	1232	-1024	-768	-1	-1	-1	-1	4	-238,5453	215,1418	0,5407745	0,7051714	456,1295	3,497977	0	22	-239	215						Untertest4.avi	0	880	547	72	111	-298	59	267	0	Content		-311	104	20531871	3643113301
20549	09:28:10.562	00:00:20.548	1233	-1024	-768	-1	-1	-1	-1	4	-257,4568	197,6312	0,5414457	0,7057894	456,1755	3,459288	0	22	-257	198						Untertest4.avi	0	880	547	72	111	-298	59	267	0	Content		-329	87	20548617	3643130047
20566	09:28:10.579	00:00:20.565	1234	-1024	-768	-1	-1	-1	-1	4	-225,5795	167,0042	0,5417548	0,7065539	456,1755	3,452852	0	22	-226	167						Untertest4.avi	0	880	547	72	111	-298	59	267	0	Content		-298	56	20565815	3643147245
20582	09:28:10.595	00:00:20.582	1235	-1024	-768	-1	-1	-1	-1	4	-231,1406	126,318	0,5423395	0,7066576	456,1755	3,298995	0	22	-231	126						Untertest4.avi	0	880	547	72	111	-298	59	267	0	Content		-303	15	20582000	3643163430
20599	09:28:10.612	00:00:20.598	1236	-1024	-768	-1	-1	-1	-1	4	-229,2023	143,6395	0,5431245	0,7062207	456,4796	3,333968	0	22	-229	144						Untertest4.avi	0	880	547	72	111	-298	59	267	0	Content		-301	33	20598618	3643180048
20615	09:28:10.628	00:00:20.615	1237	-1024	-768	-1	-1	-1	-1	4	-228,5909	156,668	0,5435203	0,7059324	456,3883	3,434179	0	22	-229	157						Untertest4.avi	0	880	547	72	111	-298	59	267	0	Content		-301	46	20615239	3643196669
20632	09:28:10.645	00:00:20.632	1238	-1024	-768	-1	-1	-1	-1	4	-240,0534	169,7646	0,5437465	0,7055343	456,6262	3,404281	0	22	-240	170						Untertest4.avi	0	880	547	72	111	-298	59	267	0	Content		-312	59	20632307	3643213737
20649	09:28:10.662	00:00:20.649	1239	-1024	-768	-1	-1	-1	-1	4	-255,0538	191,9854	0,5438538	0,7054808	456,909	3,451142	0	22	-255	192						Untertest4.avi	0	880	547	72	111	-298	59	267	0	Content		-327	81	20649113	3643230543
20666	09:28:10.679	00:00:20.665	1240	-1024	-768	-1	-1	-1	-1	4	-208,8308	122,5854	0,5434583	0,7060471	456,909	3,253259	0	22	-209	123						Untertest4.avi	0	880	547	72	111	-298	59	267	0	Content		-281	12	20665683	3643247113
20682	09:28:10.695	00:00:20.681	1241	-1024	-768	-1	-1	-1	-1	4	-247,4607	209,4849	0,5436755	0,706345	457,6456	3,482728	0	22	-247	209						Untertest4.avi	0	880	547	72	111	-298	59	267	0	Content		-319	98	20681860	3643263290
20698	09:28:10.711	00:00:20.698	1242	-1024	-768	-1	-1	-1	-1	4	-221,9748	196,1059	0,5436823	0,7070743	457,4903	3,445682	0	22	-222	196						Untertest4.avi	0	880	547	72	111	-298	59	267	0	Content		-294	85	20698480	3643279910
20715	09:28:10.728	00:00:20.715	1243	-1024	-768	-1	-1	-1	-1	4	-188,9459	143,8142	0,5432543	0,7079309	457,4903	3,30593	0	22	-189	144						Untertest4.avi	0	880	547	72	111	-298	59	267	0	Content		-261	33	20715103	3643296533
20732	09:28:10.745	00:00:20.732	1244	-1024	-768	-1	-1	-1	-1	4	-216,2342	207,8217	0,543277	0,7082502	457,4903	3,525084	0	22	-216	208						Untertest4.avi	0	880	547	72	111	-298	59	267	0	Content		-288	97	20732299	3643313729
20749	09:28:10.762	00:00:20.748	1245	-1024	-768	-1	-1	-1	-1	4	-209,0323	196,5588	0,5437147	0,7081637	457,6411	3,386024	0	22	-209	197						Untertest4.avi	0	880	547	72	111	-298	59	267	0	Content		-281	86	20748601	3643330031
20765	09:28:10.778	00:00:20.765	1246	-1024	-768	-1	-1	-1	-1	4	-210,214	180,5896	0,5437906	0,7083344	457,6626	3,34954	0	22	-210	181						Untertest4.avi	0	880	547	72	111	-298	59	267	0	Content		-282	70	20765101	3643346531
20782	09:28:10.795	00:00:20.781	1247	-1024	-768	-1	-1	-1	-1	4	-186,005	170,0795	0,5437571	0,708429	457,6389	3,31308	0	22	-186	170						Untertest4.avi	0	880	547	72	111	-298	59	267	0	Content		-258	59	20781848	3643363278
20799	09:28:10.812	00:00:20.798	1248	-1024	-768	-1	-1	-1	-1	4	-194,4889	161,6357	0,5436266	0,7085767	457,6316	3,353552	0	23	-194	162						Untertest4.avi	0	880	547	72	111	-295	117	149	0	Content		-266	51	20798919	3643380349
20816	09:28:10.829	00:00:20.815	1249	-1024	-768	-1	-1	-1	-1	4	-245,8839	224,3924	0,5430047	0,7092583	457,6316	3,584365	0	23	-246	224						Untertest4.avi	0	880	547	72	111	-295	117	149	0	Content		-318	113	20815719	3643397149
20832	09:28:10.845	00:00:20.832	1250	-1024	-768	-1	-1	-1	-1	4	-240,5699	233,3079	0,5430136	0,709428	457,825	3,591228	0	23	-241	233						Untertest4.avi	0	880	547	72	111	-295	117	149	0	Content		-313	122	20832290	3643413720
20848	09:28:10.861	00:00:20.848	1251	-1024	-768	-1	-1	-1	-1	4	-235,3364	243,0404	0,5421797	0,7103792	457,825	3,570373	0	23	-235	243						Untertest4.avi	0	880	547	72	111	-295	117	149	0	Content		-307	132	20848469	3643429899
20865	09:28:10.878	00:00:20.865	1252	-1024	-768	-1	-1	-1	-1	4	-244,1653	206,9487	0,5421513	0,7107799	457,588	3,533478	0	23	-244	207						Untertest4.avi	0	880	547	72	111	-295	117	149	0	Content		-316	96	20865095	3643446525
20882	09:28:10.895	00:00:20.881	1253	-1024	-768	-1	-1	-1	-1	4	-198,2766	243,8332	0,5413302	0,7111275	457,588	3,58991	0	23	-198	244						Untertest4.avi	0	880	547	72	111	-295	117	149	0	Content		-270	133	20881716	3643463146
20899	09:28:10.912	00:00:20.898	1254	-1024	-768	-1	-1	-1	-1	4	-227,5976	222,8261	0,5414015	0,7106929	457,572	3,50851	0	23	-228	223						Untertest4.avi	0	880	547	72	111	-295	117	149	0	Content		-300	112	20898911	3643480341
20916	09:28:10.929	00:00:20.915	1255	-1024	-768	-1	-1	-1	-1	4	-217,5551	238,2741	0,5410847	0,7103902	457,1404	3,598963	0	23	-218	238						Untertest4.avi	0	880	547	72	111	-295	117	149	0	Content		-290	127	20915534	3643496964
20932	09:28:10.945	00:00:20.932	1256	-1024	-768	-1	-1	-1	-1	4	-196,2106	216,8808	0,540561	0,7103513	457,1404	3,645371	0	23	-196	217						Untertest4.avi	0	880	547	72	111	-295	117	149	0	Content		-268	106	20932284	3643513714
20948	09:28:10.961	00:00:20.948	1257	-1024	-768	-1	-1	-1	-1	4	-108,5713	321,4449	0,5548309	0,70927	399,64	3,11872	0	24	-109	321						Untertest4.avi	0	880	547	72	111	-180	201	850	0	Content		-181	210	20948339	3643529769
20965	09:28:10.978	00:00:20.965	1258	-1024	-768	-1	-1	-1	-1	4	-94,49508	310,1245	0,5562515	0,7088	393,6939	3,01501	0	24	-94	310						Untertest4.avi	0	880	547	72	111	-180	201	850	0	Content		-166	199	20965087	3643546517
20982	09:28:10.995	00:00:20.981	1259	-1024	-768	-1	-1	-1	-1	4	-92,74642	308,0616	0,5559496	0,708806	394,0041	3,056467	0	24	-93	308						Untertest4.avi	0	880	547	72	111	-180	201	850	0	Content		-165	197	20981710	3643563140
20999	09:28:11.012	00:00:20.998	1260	-1024	-768	-1	-1	-1	-1	4	-73,91531	333,8599	0,5562955	0,7088252	392,2893	3,129616	0	24	-74	334						Untertest4.avi	0	880	547	72	111	-180	201	850	0	Content		-146	223	20998780	3643580210
21015	09:28:11.028	00:00:21.014	1261	-1024	-768	-1	-1	-1	-1	4	-72,98563	323,9606	0,5563847	0,7089692	391,2554	3,015853	0	24	-73	324						Untertest4.avi	0	880	547	72	111	-180	201	850	0	Content		-145	213	21014958	3643596388
21032	09:28:11.045	00:00:21.031	1262	-1024	-768	-1	-1	-1	-1	4	-72,66546	334,7212	0,5557038	0,7093607	392,3476	3,06536	0	24	-73	335						Untertest4.avi	0	880	547	72	111	-180	201	850	0	Content		-145	224	21031706	3643613136
21048	09:28:11.061	00:00:21.048	1263	-1024	-768	-1	-1	-1	-1	4	-101,7457	338,7201	0,5545835	0,7096766	394,3174	3,165582	0	24	-102	339						Untertest4.avi	0	880	547	72	111	-180	201	850	0	Content		-174	228	21048331	3643629761
21065	09:28:11.078	00:00:21.065	1264	-1024	-768	-1	-1	-1	-1	4	-96,58907	325,7599	0,5541437	0,7099339	393,9322	3,127762	0	24	-97	326						Untertest4.avi	0	880	547	72	111	-180	201	850	0	Content		-169	215	21065453	3643646883
21082	09:28:11.095	00:00:21.082	1265	-1024	-768	-1	-1	-1	-1	4	-120,0937	271,7118	0,5531246	0,7107095	395,267	3,139334	0	24	-120	272						Untertest4.avi	0	880	547	72	111	-180	201	850	0	Content		-192	161	21082209	3643663639
21099	09:28:11.112	00:00:21.098	1266	-1024	-768	-1	-1	-1	-1	4	-132,1759	302,1593	0,5513238	0,7098669	399,1846	3,118671	0	24	-132	302						Untertest4.avi	0	880	547	72	111	-180	201	850	0	Content		-204	191	21098816	3643680246
21115	09:28:11.128	00:00:21.114	1267	-1024	-768	-1	-1	-1	-1	4	-113,6459	340,2156	0,5545252	0,7089875	387,1246	2,969867	0	24	-114	340						Untertest4.avi	0	880	547	72	111	-180	201	850	0	Content		-186	229	21114948	3643696378
21132	09:28:11.145	00:00:21.131	1268	-1024	-768	-1	-1	-1	-1	4	-129,8082	325,1824	0,5519043	0,7083691	393,8932	3,078295	0	24	-130	325						Untertest4.avi	0	880	547	72	111	-180	201	850	0	Content		-202	214	21131571	3643713001
21148	09:28:11.161	00:00:21.148	1269	-1024	-768	-1	-1	-1	-1	4	-107,6465	316,1286	0,5525278	0,7081358	390,3488	2,975579	0	24	-108	316						Untertest4.avi	0	880	547	72	111	-180	201	850	0	Content		-180	205	21148212	3643729642
21165	09:28:11.178	00:00:21.165	1270	-1024	-768	-1	-1	-1	-1	4	-121,5612	322,7722	0,5519753	0,7071484	390,4471	2,978237	0	24	-122	323						Untertest4.avi	0	880	547	72	111	-180	201	850	0	Content		-194	212	21165442	3643746872
21182	09:28:11.195	00:00:21.182	1271	-1024	-768	-1	-1	-1	-1	4	-108,2369	343,0705	0,5510681	0,7068858	391,5807	3,032318	0	24	-108	343						Untertest4.avi	0	880	547	72	111	-180	201	850	0	Content		-180	232	21182065	3643763495
21199	09:28:11.212	00:00:21.198	1272	-1024	-768	-1	-1	-1	-1	4	-108,865	324,5981	0,5500957	0,7070096	392,9356	3,057084	0	24	-109	325						Untertest4.avi	0	880	547	72	111	-180	201	850	0	Content		-181	214	21198634	3643780064
21215	09:28:11.228	00:00:21.214	1273	-1024	-768	-1	-1	-1	-1	4	-113,4002	311,2251	0,5494905	0,7073287	393,2618	2,950475	0	24	-113	311						Untertest4.avi	0	880	547	72	111	-180	201	850	0	Content		-185	200	21214803	3643796233
21231	09:28:11.244	00:00:21.231	1274	-1024	-768	-1	-1	-1	-1	4	-111,8572	346,9269	0,5492446	0,7075874	392,5884	3,060065	0	24	-112	347						Untertest4.avi	0	880	547	72	111	-180	201	850	0	Content		-184	236	21231433	3643812863
21248	09:28:11.261	00:00:21.248	1275	-1024	-768	-1	-1	-1	-1	4	-111,4289	309,3283	0,5487671	0,7082304	392,3035	2,970371	0	24	-111	309						Untertest4.avi	0	880	547	72	111	-180	201	850	0	Content		-183	198	21248194	3643829624
21265	09:28:11.278	00:00:21.265	1276	-1024	-768	-1	-1	-1	-1	4	-119,4321	321,4167	0,5473027	0,7081404	395,1185	3,049984	0	24	-119	321						Untertest4.avi	0	880	547	72	111	-180	201	850	0	Content		-191	210	21265430	3643846860
21282	09:28:11.295	00:00:21.282	1277	-1024	-768	-1	-1	-1	-1	4	-110,8774	314,0355	0,5448531	0,7085722	400,8409	3,054487	0	24	-111	314						Untertest4.avi	0	880	547	72	111	-180	201	850	0	Content		-183	203	21282052	3643863482
21299	09:28:11.312	00:00:21.298	1278	-1024	-768	-1	-1	-1	-1	4	-144,296	261,5339	0,5435085	0,7098783	402,4362	3,018374	0	24	-144	262						Untertest4.avi	0	880	547	72	111	-180	201	850	0	Content		-216	151	21298621	3643880051
21315	09:28:11.328	00:00:21.314	1279	-1024	-768	-1	-1	-1	-1	4	-123,4292	312,3129	0,5420892	0,7096937	403,6555	3,057647	0	24	-123	312						Untertest4.avi	0	880	547	72	111	-180	201	850	0	Content		-195	201	21314800	3643896230
21331	09:28:11.344	00:00:21.331	1280	-1024	-768	-1	-1	-1	-1	4	-134,5892	274,2187	0,5400802	0,7110462	406,2415	2,956758	0	24	-135	274						Untertest4.avi	0	880	547	72	111	-180	201	850	0	Content		-207	163	21331423	3643912853
21348	09:28:11.361	00:00:21.348	1281	-1024	-768	-1	-1	-1	-1	4	-108,4812	307,7797	0,539299	0,711812	403,9617	3,149429	0	24	-108	308						Untertest4.avi	0	880	547	72	111	-180	201	850	0	Content		-180	197	21348045	3643929475
21365	09:28:11.378	00:00:21.365	1282	-1024	-768	-1	-1	-1	-1	4	-129,3597	306,9359	0,5382309	0,7128428	401,907	2,998719	0	24	-129	307						Untertest4.avi	0	880	547	72	111	-180	201	850	0	Content		-201	196	21365422	3643946852
21381	09:28:11.394	00:00:21.381	1283	-1024	-768	-1	-1	-1	-1	4	-125,8182	311,8572	0,5351379	0,7138093	406,8542	3,088113	0	24	-126	312						Untertest4.avi	0	880	547	72	111	-180	201	850	0	Content		-198	201	21381419	3643962849
21398	09:28:11.411	00:00:21.398	1284	-1024	-768	-1	-1	-1	-1	4	-108,7671	316,242	0,5342504	0,7151656	404,2794	3,045015	0	24	-109	316						Untertest4.avi	0	880	547	72	111	-180	201	850	0	Content		-181	205	21398044	3643979474
21415	09:28:11.428	00:00:21.414	1285	-1024	-768	-1	-1	-1	-1	4	-223,5244	231,511	0,5275839	0,7166319	420,5508	3,178899	0	24	-224	232						Untertest4.avi	0	880	547	72	111	-180	201	850	0	Content		-296	121	21414791	3643996221
21432	09:28:11.445	00:00:21.431	1286	-1024	-768	-1	-1	-1	-1	4	-96,92313	322,5045	0,5323563	0,7174017	399,721	3,096359	0	24	-97	323						Untertest4.avi	0	880	547	72	111	-180	201	850	0	Content		-169	212	21431986	3644013416
21448	09:28:11.461	00:00:21.448	1287	-1024	-768	-1	-1	-1	-1	4	-1024	-768	-1	-1	-1	-1	4	24	0	0						Untertest4.avi	0	880	547	72	111	-180	201	850	0	Content		-72	-111	21448177	3644029607
21465	09:28:11.478	00:00:21.464	1288	-1024	-768	-1	-1	-1	-1	4	-141,1394	247,4169	0,5253223	0,7196826	412,4785	3,177794	0	24	-141	247						Untertest4.avi	0	880	547	72	111	-180	201	850	0	Content		-213	136	21464662	3644046092
21481	09:28:11.494	00:00:21.481	1289	-1024	-768	-1	-1	-1	-1	4	-141,4825	264,3912	0,5243498	0,7199156	410,7127	3,055308	0	24	-141	264						Untertest4.avi	0	880	547	72	111	-180	201	850	0	Content		-213	153	21481409	3644062839
21498	09:28:11.511	00:00:21.498	1290	-1024	-768	-1	-1	-1	-1	4	-147,8978	297,3564	0,5225142	0,7204903	412,3494	3,11764	0	24	-148	297						Untertest4.avi	0	880	547	72	111	-180	201	850	0	Content		-220	186	21498480	3644079910
21515	09:28:11.528	00:00:21.514	1291	-1024	-768	-1	-1	-1	-1	4	-153,3593	289,6302	0,5218914	0,7204551	410,7147	3,111952	0	24	-153	290						Untertest4.avi	0	880	547	72	111	-180	201	850	0	Content		-225	179	21514784	3644096214
21532	09:28:11.545	00:00:21.531	1292	-1024	-768	-1	-1	-1	-1	4	-69,61276	343,5168	0,5282032	0,7193632	386,3785	2,996873	0	24	-70	344						Untertest4.avi	0	880	547	72	111	-180	201	850	0	Content		-142	233	21531851	3644113281
21548	09:28:11.561	00:00:21.548	1293	-1024	-768	-1	-1	-1	-1	4	-97,80476	294,7298	0,5270134	0,7190534	387,4587	2,92846	0	24	-98	295						Untertest4.avi	0	880	547	72	111	-180	201	850	0	Content		-170	184	21548028	3644129458
21565	09:28:11.578	00:00:21.564	1294	-1024	-768	-1	-1	-1	-1	4	-81,91927	311,2429	0,5284797	0,7181274	381,6075	2,882084	0	24	-82	311						Untertest4.avi	0	880	547	72	111	-180	201	850	0	Content		-154	200	21564652	3644146082
21581	09:28:11.594	00:00:21.581	1295	-1024	-768	-1	-1	-1	-1	4	-86,17157	309,8072	0,5270957	0,7181962	384,3652	2,909259	0	24	-86	310						Untertest4.avi	0	880	547	72	111	-180	201	850	0	Content		-158	199	21581275	3644162705
21598	09:28:11.611	00:00:21.598	1296	-1024	-768	-1	-1	-1	-1	4	-1024	-768	-1	-1	-1	-1	4	24	0	0						Untertest4.avi	0	880	547	72	111	-180	201	850	0	Content		-72	-111	21598471	3644179901
21615	09:28:11.628	00:00:21.615	1297	-1024	-768	-1	-1	-1	-1	4	-85,91588	315,0872	0,5257342	0,7198169	384,7371	2,972173	0	24	-86	315						Untertest4.avi	0	880	547	72	111	-180	201	850	0	Content		-158	204	21615095	3644196525
21632	09:28:11.645	00:00:21.631	1298	-1024	-768	-1	-1	-1	-1	4	-108,2532	286,7231	0,5233914	0,7210183	389,1273	3,007885	0	24	-108	287						Untertest4.avi	0	880	547	72	111	-180	201	850	0	Content		-180	176	21631843	3644213273
21648	09:28:11.661	00:00:21.648	1299	-1024	-768	-1	-1	-1	-1	4	-110,6215	285,9183	0,5241336	0,7241789	384,6937	3,039815	0	24	-111	286						Untertest4.avi	0	880	547	72	111	-180	201	850	0	Content		-183	175	21648021	3644229451
21665	09:28:11.678	00:00:21.664	1300	-1024	-768	-1	-1	-1	-1	4	-69,78021	326,5894	0,5224876	0,7231996	385,9515	2,986147	0	24	-70	327						Untertest4.avi	0	880	547	72	111	-180	201	850	0	Content		-142	216	21664967	3644246397
21681	09:28:11.694	00:00:21.681	1301	-1024	-768	-1	-1	-1	-1	4	-1024	-768	-1	-1	-1	-1	4	24	0	0						Untertest4.avi	0	880	547	72	111	-180	201	850	0	Content		-72	-111	21681268	3644262698
21698	09:28:11.711	00:00:21.698	1302	-1024	-768	-1	-1	-1	-1	4	-84,14502	309,436	0,5204034	0,7250052	383,6244	3,036953	0	24	-84	309						Untertest4.avi	0	880	547	72	111	-180	201	850	0	Content		-156	198	21698465	3644279895
21715	09:28:11.728	00:00:21.715	1303	-1024	-768	-1	-1	-1	-1	4	-91,81194	301,9379	0,5185091	0,7253488	385,0942	3,0281	0	24	-92	302						Untertest4.avi	0	880	547	72	111	-180	201	850	0	Content		-164	191	21715085	3644296515
21732	09:28:11.745	00:00:21.731	1304	-1024	-768	-1	-1	-1	-1	4	-68,69501	322,5657	0,5173839	0,7254233	383,9974	3,047683	0	24	-69	323						Untertest4.avi	0	880	547	72	111	-180	201	850	0	Content		-141	212	21731707	3644313137
21748	09:28:11.761	00:00:21.748	1305	-1024	-768	-1	-1	-1	-1	4	-88,94071	308,8421	0,5156015	0,7251756	385,2218	3,049578	0	24	-89	309						Untertest4.avi	0	880	547	72	111	-180	201	850	0	Content		-161	198	21748012	3644329442
21765	09:28:11.778	00:00:21.765	1306	-1024	-768	-1	-1	-1	-1	4	-96,8237	311,7599	0,5148551	0,7248353	383,5333	3,1148	0	24	-97	312						Untertest4.avi	0	880	547	72	111	-180	201	850	0	Content		-169	201	21765080	3644346510
21781	09:28:11.794	00:00:21.781	1307	-1024	-768	-1	-1	-1	-1	4	-90,81065	318,9996	0,5142412	0,7247825	381,8985	3,040784	0	24	-91	319						Untertest4.avi	0	880	547	72	111	-180	201	850	0	Content		-163	208	21781256	3644362686
21798	09:28:11.811	00:00:21.797	1308	-1024	-768	-1	-1	-1	-1	4	-94,85365	299,0322	0,5104439	0,7251109	391,0784	3,137265	0	25	-95	299						Untertest4.avi	0	880	547	72	111	-220	137	150	0	Content		-167	188	21797882	3644379312
21815	09:28:11.828	00:00:21.814	1309	-1024	-768	-1	-1	-1	-1	4	-154,9642	217,5192	0,4970626	0,7264017	434,0753	3,59495	0	25	-155	218						Untertest4.avi	0	880	547	72	111	-220	137	150	0	Content		-227	107	21814506	3644395936
21832	09:28:11.845	00:00:21.831	1310	-1024	-768	-1	-1	-1	-1	4	-119,3758	258,157	0,4942317	0,7275641	442,4641	3,640584	0	25	-119	258						Untertest4.avi	0	880	547	72	111	-220	137	150	0	Content		-191	147	21831699	3644413129
21848	09:28:11.861	00:00:21.848	1311	-1024	-768	-1	-1	-1	-1	4	-161,7932	219,0193	0,493522	0,7285128	443,8613	3,625845	0	25	-162	219						Untertest4.avi	0	880	547	72	111	-220	137	150	0	Content		-234	108	21848323	3644429753
21865	09:28:11.878	00:00:21.865	1312	-1024	-768	-1	-1	-1	-1	4	-135,4893	266,6253	0,4943625	0,7291217	440,1874	3,606716	0	25	-135	267						Untertest4.avi	0	880	547	72	111	-220	137	150	0	Content		-207	156	21865073	3644446503
21881	09:28:11.894	00:00:21.881	1313	-1024	-768	-1	-1	-1	-1	4	-125,6798	286,0592	0,4946029	0,7299666	439,7168	3,55863	0	25	-126	286						Untertest4.avi	0	880	547	72	111	-220	137	150	0	Content		-198	175	21881251	3644462681
21898	09:28:11.911	00:00:21.897	1314	-1024	-768	-1	-1	-1	-1	4	-171,4835	239,0627	0,4936602	0,7311423	443,4839	3,591783	0	25	-171	239						Untertest4.avi	0	880	547	72	111	-220	137	150	0	Content		-243	128	21897875	3644479305
21914	09:28:11.927	00:00:21.914	1315	-1024	-768	-1	-1	-1	-1	4	-142,3287	229,2076	0,4934271	0,7324547	444,7521	3,593035	0	25	-142	229						Untertest4.avi	0	880	547	72	111	-220	137	150	0	Content		-214	118	21914499	3644495929
21932	09:28:11.945	00:00:21.931	1316	-1024	-768	-1	-1	-1	-1	4	-180,1741	226,3525	0,4908813	0,7331125	454,8833	3,769809	0	25	-180	226						Untertest4.avi	0	880	547	72	111	-220	137	150	0	Content		-252	115	21931692	3644513122
21948	09:28:11.961	00:00:21.948	1317	-1024	-768	-1	-1	-1	-1	4	-164,6042	267,8352	0,4936912	0,7338575	445,9298	3,671111	0	26	-165	268						Untertest4.avi	0	880	547	72	111	-216	192	599	0	Content		-237	157	21948316	3644529746
21965	09:28:11.978	00:00:21.965	1318	-1024	-768	-1	-1	-1	-1	4	-126,0227	311,4737	0,4943611	0,7346256	444,4575	3,630659	0	26	-126	311						Untertest4.avi	0	880	547	72	111	-216	192	599	0	Content		-198	200	21965064	3644546494
21981	09:28:11.994	00:00:21.981	1319	-1024	-768	-1	-1	-1	-1	4	-145,2863	298,3834	0,4935986	0,7347963	447,8374	3,618236	0	26	-145	298						Untertest4.avi	0	880	547	72	111	-216	192	599	0	Content		-217	187	21981243	3644562673
21998	09:28:12.011	00:00:21.997	1320	-1024	-768	-1	-1	-1	-1	4	-154,2882	300,9738	0,4932627	0,7341084	449,9016	3,737146	0	26	-154	301						Untertest4.avi	0	880	547	72	111	-216	192	599	0	Content		-226	190	21997868	3644579298
22015	09:28:12.028	00:00:22.014	1321	-1024	-768	-1	-1	-1	-1	4	-150,31	319,9063	0,4941891	0,7331203	446,9221	3,600563	0	26	-150	320						Untertest4.avi	0	880	547	72	111	-216	192	599	0	Content		-222	209	22014502	3644595932
22032	09:28:12.045	00:00:22.031	1322	-1024	-768	-1	-1	-1	-1	4	-151,1025	286,1267	0,4937018	0,7321219	448,5058	3,632114	0	26	-151	286						Untertest4.avi	0	880	547	72	111	-216	192	599	0	Content		-223	175	22031686	3644613116
22048	09:28:12.061	00:00:22.048	1323	-1024	-768	-1	-1	-1	-1	4	-151,6032	292,372	0,4920121	0,7304725	453,9172	3,735182	0	26	-152	292						Untertest4.avi	0	880	547	72	111	-216	192	599	0	Content		-224	181	22048310	3644629740
22065	09:28:12.078	00:00:22.064	1324	-1024	-768	-1	-1	-1	-1	4	-144,4719	279,8717	0,4931855	0,7301169	448,8329	3,659293	0	26	-144	280						Untertest4.avi	0	880	547	72	111	-216	192	599	0	Content		-216	169	22064933	3644646363
22081	09:28:12.094	00:00:22.081	1325	-1024	-768	-1	-1	-1	-1	4	-152,7971	319,8848	0,4916553	0,7291618	453,0342	3,703586	0	26	-153	320						Untertest4.avi	0	880	547	72	111	-216	192	599	0	Content		-225	209	22081110	3644662540
22098	09:28:12.111	00:00:22.098	1326	-1024	-768	-1	-1	-1	-1	4	-134,3981	295,6315	0,4915731	0,7290378	452,1777	3,627945	0	26	-134	296						Untertest4.avi	0	880	547	72	111	-216	192	599	0	Content		-206	185	22098179	3644679609
22115	09:28:12.128	00:00:22.114	1327	-1024	-768	-1	-1	-1	-1	4	-157,6018	310,8209	0,491328	0,72917	451,4585	3,663709	0	26	-158	311						Untertest4.avi	0	880	547	72	111	-216	192	599	0	Content		-230	200	22114928	3644696358
22132	09:28:12.145	00:00:22.131	1328	-1024	-768	-1	-1	-1	-1	4	-111,1174	330,8572	0,4927825	0,7297548	444,8524	3,602408	0	26	-111	331						Untertest4.avi	0	880	547	72	111	-216	192	599	0	Content		-183	220	22131552	3644712982
22148	09:28:12.161	00:00:22.147	1329	-1024	-768	-1	-1	-1	-1	4	-144,4855	281,076	0,4885784	0,7310354	458,9731	3,691881	0	26	-144	281						Untertest4.avi	0	880	547	72	111	-216	192	599	0	Content		-216	170	22147730	3644729160
22164	09:28:12.177	00:00:22.164	1330	-1024	-768	-1	-1	-1	-1	4	-141,454	301,2529	0,4904067	0,7323191	450,5112	3,63155	0	26	-141	301						Untertest4.avi	0	880	547	72	111	-216	192	599	0	Content		-213	190	22164418	3644745848
22181	09:28:12.194	00:00:22.180	1331	-1024	-768	-1	-1	-1	-1	4	-160,4867	307,7719	0,4897389	0,7337756	451,3129	3,622152	0	26	-160	308						Untertest4.avi	0	880	547	72	111	-216	192	599	0	Content		-232	197	22180977	3644762407
22198	09:28:12.211	00:00:22.198	1332	-1024	-768	-1	-1	-1	-1	4	-137,555	301,299	0,4893024	0,7351686	451,3427	3,706537	0	26	-138	301						Untertest4.avi	0	880	547	72	111	-216	192	599	0	Content		-210	190	22198169	3644779599
22214	09:28:12.227	00:00:22.214	1333	-1024	-768	-1	-1	-1	-1	4	-140,0637	303,1301	0,4887016	0,7362504	451,6902	3,648051	0	26	-140	303						Untertest4.avi	0	880	547	72	111	-216	192	599	0	Content		-212	192	22214346	3644795776
22231	09:28:12.244	00:00:22.230	1334	-1024	-768	-1	-1	-1	-1	4	-142,8408	295,6339	0,4872203	0,7374762	454,6553	3,70644	0	26	-143	296						Untertest4.avi	0	880	547	72	111	-216	192	599	0	Content		-215	185	22230972	3644812402
22248	09:28:12.261	00:00:22.247	1335	-1024	-768	-1	-1	-1	-1	4	-115,4838	351,2667	0,4882211	0,7379875	449,0128	3,6463	0	26	-115	351						Untertest4.avi	0	880	547	72	111	-216	192	599	0	Content		-187	240	22247723	3644829153
22265	09:28:12.278	00:00:22.264	1336	-1024	-768	-1	-1	-1	-1	4	-151,8033	310,6707	0,4868638	0,7393833	451,2456	3,703162	0	26	-152	311						Untertest4.avi	0	880	547	72	111	-216	192	599	0	Content		-224	200	22264789	3644846219
22281	09:28:12.294	00:00:22.280	1337	-1024	-768	-1	-1	-1	-1	4	-114,9422	328,7775	0,4870651	0,7401827	447,994	3,66012	0	26	-115	329						Untertest4.avi	0	880	547	72	111	-216	192	599	0	Content		-187	218	22280967	3644862397
22298	09:28:12.311	00:00:22.297	1338	-1024	-768	-1	-1	-1	-1	4	-119,1025	352,8293	0,4873737	0,7410409	444,2565	3,627654	0	26	-119	353						Untertest4.avi	0	880	547	72	111	-216	192	599	0	Content		-191	242	22297719	3644879149
22314	09:28:12.327	00:00:22.314	1339	-1024	-768	-1	-1	-1	-1	4	-154,222	309,6677	0,4850207	0,7422579	450,1752	3,64335	0	26	-154	310						Untertest4.avi	0	880	547	72	111	-216	192	599	0	Content		-226	199	22314341	3644895771
22332	09:28:12.345	00:00:22.331	1340	-1024	-768	-1	-1	-1	-1	4	-161,2311	266,4031	0,4826591	0,7432088	457,2428	3,748584	0	26	-161	266						Untertest4.avi	0	880	547	72	111	-216	192	599	0	Content		-233	155	22331533	3644912963
22348	09:28:12.361	00:00:22.348	1341	-1024	-768	-1	-1	-1	-1	4	-156,2457	293,5646	0,4833423	0,7442651	453,9617	3,682039	0	26	-156	294						Untertest4.avi	0	880	547	72	111	-216	192	599	0	Content		-228	183	22348157	3644929587
22365	09:28:12.378	00:00:22.364	1342	-1024	-768	-1	-1	-1	-1	4	-147,9538	281,5698	0,4836538	0,7453226	453,0728	3,747133	0	26	-148	282						Untertest4.avi	0	880	547	72	111	-216	192	599	0	Content		-220	171	22364783	3644946213
22381	09:28:12.394	00:00:22.380	1343	-1024	-768	-1	-1	-1	-1	4	-156,8916	286,3118	0,4833988	0,7466435	454,9824	3,704542	0	26	-157	286						Untertest4.avi	0	880	547	72	111	-216	192	599	0	Content		-229	175	22380962	3644962392
22398	09:28:12.411	00:00:22.398	1344	-1024	-768	-1	-1	-1	-1	4	-137,7855	312,5625	0,4846319	0,7477312	452,0478	3,736632	0	26	-138	313						Untertest4.avi	0	880	547	72	111	-216	192	599	0	Content		-210	202	22398211	3644979641
22415	09:28:12.428	00:00:22.414	1345	-1024	-768	-1	-1	-1	-1	4	-141,8972	299,1769	0,4837598	0,7487257	457,1914	3,699904	0	26	-142	299						Untertest4.avi	0	880	547	72	111	-216	192	599	0	Content		-214	188	22414833	3644996263
22431	09:28:12.444	00:00:22.431	1346	-1024	-768	-1	-1	-1	-1	4	-122,5145	321,7604	0,4868252	0,7492493	448,6403	3,64145	0	26	-123	322						Untertest4.avi	0	880	547	72	111	-216	192	599	0	Content		-195	211	22431402	3645012832
22448	09:28:12.461	00:00:22.447	1347	-1024	-768	-1	-1	-1	-1	4	-113,8503	319,8637	0,4871846	0,749283	450,2293	3,55493	0	26	-114	320						Untertest4.avi	0	880	547	72	111	-216	192	599	0	Content		-186	209	22447704	3645029134
22464	09:28:12.477	00:00:22.464	1348	-1024	-768	-1	-1	-1	-1	4	-138,3952	303,6008	0,4870654	0,7493912	454,1263	3,636831	0	26	-138	304						Untertest4.avi	0	880	547	72	111	-216	192	599	0	Content		-210	193	22464327	3645045757
22481	09:28:12.494	00:00:22.480	1349	-1024	-768	-1	-1	-1	-1	4	-132,0009	310,4388	0,4888675	0,7492763	451,3808	3,642258	0	26	-132	310						Untertest4.avi	0	880	547	72	111	-216	192	599	0	Content		-204	199	22480952	3645062382
22498	09:28:12.511	00:00:22.498	1350	-1024	-768	-1	-1	-1	-1	4	-153,0268	325,7381	0,4892741	0,7490537	454,1408	3,658963	0	26	-153	326						Untertest4.avi	0	880	547	72	111	-216	192	599	0	Content		-225	215	22498142	3645079572
22515	09:28:12.528	00:00:22.514	1351	-1024	-768	-1	-1	-1	-1	4	-150,7155	325,627	0,4908531	0,7489223	452,784	3,608745	0	26	-151	326						Untertest4.avi	0	880	547	72	111	-216	192	599	0	Content		-223	215	22514768	3645096198
22531	09:28:12.544	00:00:22.531	1352	-1024	-768	-1	-1	-1	-1	4	-136,9097	276,2644	0,4914875	0,7482777	453,7435	3,645839	0	26	-137	276						Untertest4.avi	0	880	547	72	111	-216	192	599	0	Content		-209	165	22531392	3645112822
22548	09:28:12.561	00:00:22.547	1353	-1024	-768	-1	-1	-1	-1	4	-1024	-768	-1	-1	-1	-1	4	27	0	0						Untertest4.avi	0	880	547	72	111	-162	64	366	0	Content		-72	-111	22547570	3645129000
22564	09:28:12.577	00:00:22.564	1354	-1024	-768	-1	-1	-1	-1	4	-119,3488	161,2882	0,494372	0,7469224	449,9156	3,604113	0	27	-119	161						Untertest4.avi	0	880	547	72	111	-162	64	366	0	Content		-191	50	22564194	3645145624
22581	09:28:12.594	00:00:22.580	1355	-1024	-768	-1	-1	-1	-1	4	-87,16669	174,5552	0,4953299	0,7474817	450,8748	3,635909	0	27	-87	175						Untertest4.avi	0	880	547	72	111	-162	64	366	0	Content		-159	64	22580820	3645162250
22598	09:28:12.611	00:00:22.597	1356	-1024	-768	-1	-1	-1	-1	4	-113,3106	166,2677	0,4966839	0,748112	450,5474	3,624698	0	27	-113	166						Untertest4.avi	0	880	547	72	111	-162	64	366	0	Content		-185	55	22597888	3645179318
22614	09:28:12.627	00:00:22.614	1357	-1024	-768	-1	-1	-1	-1	4	-111,5106	162,5364	0,4985921	0,7486116	448,2941	3,589699	0	27	-112	163						Untertest4.avi	0	880	547	72	111	-162	64	366	0	Content		-184	52	22614314	3645195744
22631	09:28:12.644	00:00:22.631	1358	-1024	-768	-1	-1	-1	-1	4	-94,4265	180,1243	0,500015	0,7491559	447,5558	3,582943	0	27	-94	180						Untertest4.avi	0	880	547	72	111	-162	64	366	0	Content		-166	69	22631384	3645212814
22648	09:28:12.661	00:00:22.647	1359	-1024	-768	-1	-1	-1	-1	4	-95,88123	160,7206	0,5016165	0,7497696	446,366	3,633202	0	27	-96	161						Untertest4.avi	0	880	547	72	111	-162	64	366	0	Content		-168	50	22647567	3645228997
22664	09:28:12.677	00:00:22.664	1360	-1024	-768	-1	-1	-1	-1	4	-67,25584	181,713	0,5035275	0,750259	444,0016	3,527202	0	27	-67	182						Untertest4.avi	0	880	547	72	111	-162	64	366	0	Content		-139	71	22664184	3645245614
22681	09:28:12.694	00:00:22.680	1361	-1024	-768	-1	-1	-1	-1	4	-86,76688	163,9186	0,5036824	0,7508744	447,6584	3,570267	0	27	-87	164						Untertest4.avi	0	880	547	72	111	-162	64	366	0	Content		-159	53	22680815	3645262245
22698	09:28:12.711	00:00:22.698	1362	-1024	-768	-1	-1	-1	-1	4	-77,72942	194,3862	0,5057408	0,7515055	444,1759	3,564402	0	27	-78	194						Untertest4.avi	0	880	547	72	111	-162	64	366	0	Content		-150	83	22698008	3645279438
22715	09:28:12.728	00:00:22.714	1363	-1024	-768	-1	-1	-1	-1	4	-118,2339	135,6865	0,5055356	0,7522794	448,8836	3,569482	0	27	-118	136						Untertest4.avi	0	880	547	72	111	-162	64	366	0	Content		-190	25	22714630	3645296060
22731	09:28:12.744	00:00:22.731	1364	-1024	-768	-1	-1	-1	-1	4	-79,90408	221,3602	0,5082474	0,7516069	443,3943	3,512678	0	27	-80	221						Untertest4.avi	0	880	547	72	111	-162	64	366	0	Content		-152	110	22731253	3645312683
22747	09:28:12.760	00:00:22.747	1365	-1024	-768	-1	-1	-1	-1	4	-83,26788	168,2821	0,5088764	0,751835	444,7458	3,488414	0	27	-83	168						Untertest4.avi	0	880	547	72	111	-162	64	366	0	Content		-155	57	22747431	3645328861
22764	09:28:12.777	00:00:22.764	1366	-1024	-768	-1	-1	-1	-1	4	-87,66941	178,4436	0,5096299	0,751663	445,8087	3,62451	0	27	-88	178						Untertest4.avi	0	880	547	72	111	-162	64	366	0	Content		-160	67	22764056	3645345486
22781	09:28:12.794	00:00:22.780	1367	-1024	-768	-1	-1	-1	-1	4	-90,18719	184,5608	0,5113614	0,7507929	442,8692	3,56269	0	27	-90	185						Untertest4.avi	0	880	547	72	111	-162	64	366	0	Content		-162	74	22780803	3645362233
22798	09:28:12.811	00:00:22.797	1368	-1024	-768	-1	-1	-1	-1	4	-79,11703	173,8848	0,5118705	0,7498365	444,2619	3,637726	0	27	-79	174						Untertest4.avi	0	880	547	72	111	-162	64	366	0	Content		-151	63	22797871	3645379301
22815	09:28:12.828	00:00:22.814	1369	-1024	-768	-1	-1	-1	-1	4	-126,1861	145,9288	0,511462	0,7482936	447,4962	3,664635	0	27	-126	146						Untertest4.avi	0	880	547	72	111	-162	64	366	0	Content		-198	35	22814619	3645396049
22831	09:28:12.844	00:00:22.831	1370	-1024	-768	-1	-1	-1	-1	4	-118,8768	170,0155	0,5115783	0,7466493	448,4049	3,598858	0	27	-119	170						Untertest4.avi	0	880	547	72	111	-162	64	366	0	Content		-191	59	22831242	3645412672
22847	09:28:12.860	00:00:22.847	1371	-1024	-768	-1	-1	-1	-1	4	-78,65984	195,5147	0,5154352	0,7453072	435,0016	3,48383	0	27	-79	196						Untertest4.avi	0	880	547	72	111	-162	64	366	0	Content		-151	85	22847294	3645428724
22864	09:28:12.877	00:00:22.864	1372	-1024	-768	-1	-1	-1	-1	4	-79,51351	166,8259	0,513741	0,7439462	441,96	3,547953	0	27	-80	167						Untertest4.avi	0	880	547	72	111	-162	64	366	0	Content		-152	56	22864489	3645445919
22881	09:28:12.894	00:00:22.880	1373	-1024	-768	-1	-1	-1	-1	4	-86,72278	188,8256	0,5137928	0,7426666	442,0707	3,604765	0	27	-87	189						Untertest4.avi	0	880	547	72	111	-162	64	366	0	Content		-159	78	22880668	3645462098
22897	09:28:12.910	00:00:22.897	1374	-1024	-768	-1	-1	-1	-1	4	-91,57194	217,3242	0,513402	0,7424766	444,7184	3,680228	0	27	-92	217						Untertest4.avi	0	880	547	72	111	-162	64	366	0	Content		-164	106	22897293	3645478723
22914	09:28:12.927	00:00:22.913	1375	-1024	-768	-1	-1	-1	-1	4	-168,0173	271,3732	0,5126693	0,7438679	450,8004	3,701252	0	28	-168	271						Untertest4.avi	0	880	547	72	111	-244	259	616	0	Content		-240	160	22913916	3645495346
22931	09:28:12.944	00:00:22.930	1376	-1024	-768	-1	-1	-1	-1	4	-163,3646	370,2806	0,5133982	0,7449307	449,6192	3,674388	0	28	-163	370						Untertest4.avi	0	880	547	72	111	-244	259	616	0	Content		-235	259	22930984	3645512414
22948	09:28:12.961	00:00:22.947	1377	-1024	-768	-1	-1	-1	-1	4	-179,615	346,1514	0,513499	0,7441977	449,0648	3,691282	0	28	-180	346						Untertest4.avi	0	880	547	72	111	-244	259	616	0	Content		-252	235	22947734	3645529164
22964	09:28:12.977	00:00:22.964	1378	-1024	-768	-1	-1	-1	-1	4	-166,4199	389,2355	0,5140381	0,7428924	446,7578	3,674489	0	28	-166	389						Untertest4.avi	0	880	547	72	111	-244	259	616	0	Content		-238	278	22964482	3645545912
22981	09:28:12.994	00:00:22.980	1379	-1024	-768	-1	-1	-1	-1	4	-169,2665	376,1671	0,5131654	0,7417462	449,5959	3,606739	0	28	-169	376						Untertest4.avi	0	880	547	72	111	-244	259	616	0	Content		-241	265	22980660	3645562090
22997	09:28:13.010	00:00:22.997	1380	-1024	-768	-1	-1	-1	-1	4	-175,1111	361,5078	0,5127265	0,7401675	449,9251	3,673983	0	28	-175	362						Untertest4.avi	0	880	547	72	111	-244	259	616	0	Content		-247	251	22997284	3645578714
23014	09:28:13.027	00:00:23.013	1381	-1024	-768	-1	-1	-1	-1	4	-207,5339	375,8859	0,5120655	0,7386107	450,8968	3,624122	0	28	-208	376						Untertest4.avi	0	880	547	72	111	-244	259	616	0	Content		-280	265	23013907	3645595337
23031	09:28:13.044	00:00:23.030	1382	-1024	-768	-1	-1	-1	-1	4	-190,7044	379,4436	0,5114594	0,7373836	450,9054	3,726808	0	28	-191	379						Untertest4.avi	0	880	547	72	111	-244	259	616	0	Content		-263	268	23030973	3645612403
23048	09:28:13.061	00:00:23.047	1383	-1024	-768	-1	-1	-1	-1	4	-181,7056	377,3362	0,5107161	0,7365046	451,2798	3,630921	0	28	-182	377						Untertest4.avi	0	880	547	72	111	-244	259	616	0	Content		-254	266	23047598	3645629028
23064	09:28:13.077	00:00:23.064	1384	-1024	-768	-1	-1	-1	-1	4	-176,5122	371,4409	0,5103378	0,7363187	449,3033	3,633576	0	28	-177	371						Untertest4.avi	0	880	547	72	111	-244	259	616	0	Content		-249	260	23064346	3645645776
23080	09:28:13.093	00:00:23.080	1385	-1024	-768	-1	-1	-1	-1	4	-210,1496	335,9481	0,5083327	0,7364599	453,1793	3,6628	0	28	-210	336						Untertest4.avi	0	880	547	72	111	-244	259	616	0	Content		-282	225	23080400	3645661830
23097	09:28:13.110	00:00:23.097	1386	-1024	-768	-1	-1	-1	-1	4	-154,5256	395,4586	0,5095406	0,7363617	445,791	3,589759	0	28	-155	395						Untertest4.avi	0	880	547	72	111	-244	259	616	0	Content		-227	284	23097149	3645678579
23114	09:28:13.127	00:00:23.113	1387	-1024	-768	-1	-1	-1	-1	4	-206,5821	347,9633	0,5063242	0,7373963	453,9877	3,692277	0	28	-207	348						Untertest4.avi	0	880	547	72	111	-244	259	616	0	Content		-279	237	23113770	3645695200
23131	09:28:13.144	00:00:23.130	1388	-1024	-768	-1	-1	-1	-1	4	-142,6164	367,9554	0,5086716	0,7373227	443,3844	3,54781	0	28	-143	368						Untertest4.avi	0	880	547	72	111	-244	259	616	0	Content		-215	257	23130964	3645712394
23148	09:28:13.161	00:00:23.147	1389	-1024	-768	-1	-1	-1	-1	4	-217,7445	348,2335	0,5051483	0,7373869	454,4151	3,683039	0	28	-218	348						Untertest4.avi	0	880	547	72	111	-244	259	616	0	Content		-290	237	23147642	3645729072
23164	09:28:13.177	00:00:23.164	1390	-1024	-768	-1	-1	-1	-1	4	-168,0931	371,0543	0,5066985	0,7370264	448,6348	3,608216	0	28	-168	371						Untertest4.avi	0	880	547	72	111	-244	259	616	0	Content		-240	260	23164211	3645745641
23180	09:28:13.193	00:00:23.180	1391	-1024	-768	-1	-1	-1	-1	4	-163,9584	372,4627	0,508605	0,735506	442,8079	3,515953	0	28	-164	372						Untertest4.avi	0	880	547	72	111	-244	259	616	0	Content		-236	261	23180390	3645761820
23197	09:28:13.210	00:00:23.197	1392	-1024	-768	-1	-1	-1	-1	4	-155,1587	393,0697	0,5083549	0,7345716	446,0988	3,642311	0	28	-155	393						Untertest4.avi	0	880	547	72	111	-244	259	616	0	Content		-227	282	23197012	3645778442
23214	09:28:13.227	00:00:23.213	1393	-1024	-768	-1	-1	-1	-1	4	-157,9039	376,6647	0,5095765	0,732716	444,8719	3,570869	0	28	-158	377						Untertest4.avi	0	880	547	72	111	-244	259	616	0	Content		-230	266	23213636	3645795066
23231	09:28:13.244	00:00:23.230	1394	-1024	-768	-1	-1	-1	-1	4	-225,5302	334,6981	0,5085021	0,7311058	452,8486	3,662572	0	28	-226	335						Untertest4.avi	0	880	547	72	111	-244	259	616	0	Content		-298	224	23230830	3645812260
23247	09:28:13.260	00:00:23.247	1395	-1024	-768	-1	-1	-1	-1	4	-123,2388	395,5353	0,5127118	0,7286997	442,9504	3,517781	0	28	-123	396						Untertest4.avi	0	880	547	72	111	-244	259	616	0	Content		-195	285	23247452	3645828882
23264	09:28:13.277	00:00:23.264	1396	-1024	-768	-1	-1	-1	-1	4	-193,9621	322,1485	0,513324	0,7267017	445,9022	3,481091	0	28	-194	322						Untertest4.avi	0	880	547	72	111	-244	259	616	0	Content		-266	211	23264201	3645845631
23280	09:28:13.293	00:00:23.280	1397	-1024	-768	-1	-1	-1	-1	4	-178,8182	352,1702	0,5140727	0,7244414	448,5852	3,625447	0	28	-179	352						Untertest4.avi	0	880	547	72	111	-244	259	616	0	Content		-251	241	23280254	3645861684
23297	09:28:13.310	00:00:23.297	1398	-81,31011	461,0767	0,6649823	0,7279599	382,9293	3,13975	0	-162,7185	352,2703	0,5160394	0,7225137	446,6815	3,561455	0	28	-122	407						Untertest4.avi	0	880	547	72	111	-244	259	616	0	Content		-194	296	23297448	3645878878
23314	09:28:13.327	00:00:23.313	1399	-1024	-768	-1	-1	-1	-1	4	-127,4004	362,0101	0,5179293	0,7208585	445,511	3,651672	0	28	-127	362						Untertest4.avi	0	880	547	72	111	-244	259	616	0	Content		-199	251	23313628	3645895058
23330	09:28:13.343	00:00:23.330	1400	-180,8037	454,6174	0,6686988	0,7282768	379,3045	2,796377	0	-175,6473	348,9933	0,5199211	0,7197284	443,3106	3,667302	0	28	-178	402						Untertest4.avi	0	880	547	72	111	-244	259	616	0	Content		-250	291	23330125	3645911555
23347	09:28:13.360	00:00:23.347	1401	-130,9179	458,0476	0,6697669	0,7287245	381,5112	2,912785	0	-182,4826	312,2254	0,5202739	0,7182424	448,8033	3,579858	0	28	-157	385						Untertest4.avi	0	880	547	72	111	-244	259	616	0	Content		-229	274	23347122	3645928552
23364	09:28:13.377	00:00:23.363	1402	-1024	-768	-1	-1	-1	-1	4	-174,8726	370,2286	0,5223624	0,7167829	447,4838	3,604092	0	28	-175	370						Untertest4.avi	0	880	547	72	111	-244	259	616	0	Content		-247	259	23363869	3645945299
23380	09:28:13.393	00:00:23.380	1403	-1024	-768	-1	-1	-1	-1	4	-191,1177	315,4375	0,5232295	0,7161554	451,2273	3,542878	0	28	-191	315						Untertest4.avi	0	880	547	72	111	-244	259	616	0	Content		-263	204	23380493	3645961923
23397	09:28:13.410	00:00:23.397	1404	-100,2645	432,0199	0,6732281	0,7308134	389,2773	3,099594	0	-190,3321	342,7351	0,5255851	0,7156399	448,8998	3,669418	0	28	-145	387						Untertest4.avi	0	880	547	72	111	-244	259	616	0	Content		-217	276	23397115	3645978545
23414	09:28:13.427	00:00:23.413	1405	-134,8172	431,4908	0,6731543	0,7303932	396,5729	3,156199	0	-131,2436	405,2759	0,5326391	0,7151955	427,7642	3,496663	0	28	-133	418						Untertest4.avi	0	880	547	72	111	-244	259	616	0	Content		-205	307	23413740	3645995170
23430	09:28:13.443	00:00:23.430	1406	-1024	-768	-1	-1	-1	-1	4	-196,4063	349,3322	0,5295021	0,7151499	446,4508	3,610876	0	28	-196	349						Untertest4.avi	0	880	547	72	111	-244	259	616	0	Content		-268	238	23430489	3646011919
23447	09:28:13.460	00:00:23.447	1407	-1024	-768	-1	-1	-1	-1	4	-165,2905	338,1085	0,5312109	0,7153402	444,6471	3,606495	0	28	-165	338						Untertest4.avi	0	880	547	72	111	-244	259	616	0	Content		-237	227	23447113	3646028543
23464	09:28:13.477	00:00:23.463	1408	-1024	-768	-1	-1	-1	-1	4	-166,6376	322,927	0,5312566	0,7158186	448,326	3,653139	0	28	-167	323						Untertest4.avi	0	880	547	72	111	-244	259	616	0	Content		-239	212	23463736	3646045166
23480	09:28:13.493	00:00:23.480	1409	-1024	-768	-1	-1	-1	-1	4	-216,6776	305,3699	0,53016	0,7160712	455,6815	3,748202	0	28	-217	305						Untertest4.avi	0	880	547	72	111	-244	259	616	0	Content		-289	194	23480356	3646061786
23497	09:28:13.510	00:00:23.497	1410	-1024	-768	-1	-1	-1	-1	4	-177,3094	341,1559	0,533937	0,716408	444,326	3,551261	0	28	-177	341						Untertest4.avi	0	880	547	72	111	-244	259	616	0	Content		-249	230	23497104	3646078534
23514	09:28:13.527	00:00:23.513	1411	-1024	-768	-1	-1	-1	-1	4	-146,8638	373,155	0,5340452	0,7172648	446,7317	3,685847	0	28	-147	373						Untertest4.avi	0	880	547	72	111	-244	259	616	0	Content		-219	262	23513729	3646095159
23530	09:28:13.543	00:00:23.530	1412	-1024	-768	-1	-1	-1	-1	4	-180,0188	339,9405	0,5344931	0,7188553	447,4445	3,637572	0	29	-180	340						Untertest4.avi	0	880	547	72	111	-214	287	133	0	Content		-252	229	23530351	3646111781
23547	09:28:13.560	00:00:23.546	1413	-96,39288	459,7113	0,680896	0,7237737	385,4379	3,071184	0	-167,1721	351,6758	0,5349292	0,7195935	448,8048	3,666189	0	29	-132	406						Untertest4.avi	0	880	547	72	111	-214	287	133	0	Content		-204	295	23546858	3646128288
23564	09:28:13.577	00:00:23.563	1414	-105,603	459,6725	0,6810314	0,7232554	386,7631	3,148898	0	-200,3489	325,8531	0,5333687	0,7209569	458,0653	3,660973	0	29	-153	393						Untertest4.avi	0	880	547	72	111	-214	287	133	0	Content		-225	282	23563793	3646145223
23580	09:28:13.593	00:00:23.580	1415	-107,1396	460,1711	0,6815193	0,7230347	386,9417	3,194571	0	-154,847	379,9507	0,5374051	0,7221679	445,325	3,587464	0	29	-131	420						Untertest4.avi	0	880	547	72	111	-214	287	133	0	Content		-203	309	23580095	3646161525
23597	09:28:13.610	00:00:23.596	1416	-89,95406	453,1676	0,6831999	0,7226458	382,5276	3,109217	0	-171,3185	355,405	0,536733	0,7232531	451,7093	3,638342	0	29	-131	404						Untertest4.avi	0	880	547	72	111	-214	287	133	0	Content		-203	293	23596969	3646178399
23614	09:28:13.627	00:00:23.613	1417	-97,3008	466,4508	0,6844399	0,7218444	380,97	3,059425	0	-139,2585	362,4896	0,5384184	0,7240683	449,5989	3,654348	0	29	-118	414						Untertest4.avi	0	880	547	72	111	-214	287	133	0	Content		-190	303	23613596	3646195026
23630	09:28:13.643	00:00:23.630	1418	-1024	-768	-1	-1	-1	-1	4	-225,6382	304,7405	0,5364019	0,7239618	464,4279	3,711267	0	29	-226	305						Untertest4.avi	0	880	547	72	111	-214	287	133	0	Content		-298	194	23630345	3646211775
23647	09:28:13.660	00:00:23.646	1419	-116,1334	460,1662	0,6863485	0,7221596	386,6492	3,112793	0	-222,0089	309,813	0,5397273	0,7234274	458,5245	3,806487	0	29	-169	385						Untertest4.avi	0	880	547	72	111	-214	287	133	0	Content		-241	274	23646968	3646228398
23664	09:28:13.677	00:00:23.663	1420	-1024	-768	-1	-1	-1	-1	4	-1024	-768	-1	-1	-1	-1	4		0	0						Untertest4.avi	0	880	547	72	111				0	Content		-72	-111	23663592	3646245022
23680	09:28:13.693	00:00:23.680	1421	-1024	-768	-1	-1	-1	-1	4	-1024	-768	-1	-1	-1	-1	4		0	0						Untertest4.avi	0	880	547	72	111				0	Content		-72	-111	23680232	3646261662
23697	09:28:13.710	00:00:23.696	1422	-1024	-768	-1	-1	-1	-1	4	-1024	-768	-1	-1	-1	-1	4		0	0						Untertest4.avi	0	880	547	72	111				0	Content		-72	-111	23696899	3646278329
23714	09:28:13.727	00:00:23.713	1423	-1024	-768	-1	-1	-1	-1	4	-1024	-768	-1	-1	-1	-1	4		0	0						Untertest4.avi	0	880	547	72	111				0	Content		-72	-111	23713555	3646294985
23730	09:28:13.743	00:00:23.730	1424	-1024	-768	-1	-1	-1	-1	4	-1024	-768	-1	-1	-1	-1	4		0	0						Untertest4.avi	0	880	547	72	111				0	Content		-72	-111	23730222	3646311652
23747	09:28:13.760	00:00:23.746	1425	-1024	-768	-1	-1	-1	-1	4	-1024	-768	-1	-1	-1	-1	4		0	0						Untertest4.avi	0	880	547	72	111				0	Content		-72	-111	23746898	3646328328
23764	09:28:13.777	00:00:23.763	1426	-1024	-768	-1	-1	-1	-1	4	-1024	-768	-1	-1	-1	-1	4		0	0						Untertest4.avi	0	880	547	72	111				0	Content		-72	-111	23763565	3646344995
23780	09:28:13.793	00:00:23.780	1427	-1024	-768	-1	-1	-1	-1	4	-1024	-768	-1	-1	-1	-1	4		0	0						Untertest4.avi	0	880	547	72	111				0	Content		-72	-111	23780260	3646361690
23797	09:28:13.810	00:00:23.796	1428	-1024	-768	-1	-1	-1	-1	4	-1024	-768	-1	-1	-1	-1	4		0	0						Untertest4.avi	0	880	547	72	111				0	Content		-72	-111	23796927	3646378357
23814	09:28:13.827	00:00:23.813	1429	-1024	-768	-1	-1	-1	-1	4	-1024	-768	-1	-1	-1	-1	4		0	0						Untertest4.avi	0	880	547	72	111				0	Content		-72	-111	23813565	3646394995
23830	09:28:13.843	00:00:23.830	1430	-1024	-768	-1	-1	-1	-1	4	-1024	-768	-1	-1	-1	-1	4		0	0						Untertest4.avi	0	880	547	72	111				0	Content		-72	-111	23830232	3646411662
23847	09:28:13.860	00:00:23.846	1431	-1024	-768	-1	-1	-1	-1	4	-1024	-768	-1	-1	-1	-1	4		0	0						Untertest4.avi	0	880	547	72	111				0	Content		-72	-111	23846902	3646428332
23864	09:28:13.877	00:00:23.863	1432	-1024	-768	-1	-1	-1	-1	4	-1024	-768	-1	-1	-1	-1	4		0	0						Untertest4.avi	0	880	547	72	111				0	Content		-72	-111	23863569	3646444999
23880	09:28:13.893	00:00:23.880	1433	-1024	-768	-1	-1	-1	-1	4	-1024	-768	-1	-1	-1	-1	4		0	0						Untertest4.avi	0	880	547	72	111				0	Content		-72	-111	23880168	3646461598
23897	09:28:13.910	00:00:23.896	1434	-1024	-768	-1	-1	-1	-1	4	-1024	-768	-1	-1	-1	-1	4		0	0						Untertest4.avi	0	880	547	72	111				0	Content		-72	-111	23896836	3646478266
23914	09:28:13.927	00:00:23.913	1435	-1024	-768	-1	-1	-1	-1	4	-1024	-768	-1	-1	-1	-1	4		0	0						Untertest4.avi	0	880	547	72	111				0	Content		-72	-111	23913515	3646494945
23930	09:28:13.943	00:00:23.930	1436	-1024	-768	-1	-1	-1	-1	4	-1024	-768	-1	-1	-1	-1	4		0	0						Untertest4.avi	0	880	547	72	111				0	Content		-72	-111	23930182	3646511612
23947	09:28:13.960	00:00:23.946	1437	-1024	-768	-1	-1	-1	-1	4	-218,8879	287,9148	0,5582005	0,7042623	454,0739	3,788941	0	30	-219	288						Untertest4.avi	0	880	547	72	111	-309	191	99	0	Content		-291	177	23946831	3646528261
23964	09:28:13.977	00:00:23.963	1438	-1024	-768	-1	-1	-1	-1	4	-156,0789	381,8737	0,5624083	0,7052107	439,742	3,721655	0	30	-156	382						Untertest4.avi	0	880	547	72	111	-309	191	99	0	Content		-228	271	23963513	3646544943
23980	09:28:13.993	00:00:23.979	1439	-1024	-768	-1	-1	-1	-1	4	-236,5452	302,0573	0,5598758	0,7068014	453,9527	3,915248	0	30	-237	302						Untertest4.avi	0	880	547	72	111	-309	191	99	0	Content		-309	191	23979693	3646561123
23997	09:28:14.010	00:00:23.996	1440	-1024	-768	-1	-1	-1	-1	4	-238,9393	227,4831	0,5603072	0,7085586	454,4119	3,678982	0	30	-239	227						Untertest4.avi	0	880	547	72	111	-309	191	99	0	Content		-311	116	23996761	3646578191
24014	09:28:14.027	00:00:24.013	1441	-1024	-768	-1	-1	-1	-1	4	-245,8477	320,3098	0,5604569	0,7105082	454,8303	3,909065	0	30	-246	320						Untertest4.avi	0	880	547	72	111	-309	191	99	0	Content		-318	209	24013563	3646594993
24030	09:28:14.043	00:00:24.030	1442	-1024	-768	-1	-1	-1	-1	4	-251,6712	297,2294	0,5598942	0,7125198	455,2009	3,872599	0	30	-252	297						Untertest4.avi	0	880	547	72	111	-309	191	99	0	Content		-324	186	24030135	3646611565
24046	09:28:14.059	00:00:24.046	1443	-1024	-768	-1	-1	-1	-1	4	-225,3856	305,8327	0,5583516	0,7138485	455,812	3,822884	0	31	-225	306						Untertest4.avi	0	880	547	72	111	-78	241	183	0	Content		-297	195	24046313	3646627743
24064	09:28:14.077	00:00:24.063	1444	-116,144	449,7759	0,7018922	0,7257471	386,1492	3,298298	0	-205,5757	319,0695	0,5552951	0,714002	456,9297	3,823281	0	31	-161	384						Untertest4.avi	0	880	547	72	111	-78	241	183	0	Content		-233	273	24063564	3646644994
24080	09:28:14.093	00:00:24.079	1445	-1024	-768	-1	-1	-1	-1	4	-1024	-768	-1	-1	-1	-1	4	31	0	0						Untertest4.avi	0	880	547	72	111	-78	241	183	0	Content		-72	-111	24079686	3646661116
24096	09:28:14.109	00:00:24.096	1446	-1024	-768	-1	-1	-1	-1	4	-1024	-768	-1	-1	-1	-1	4	31	0	0						Untertest4.avi	0	880	547	72	111	-78	241	183	0	Content		-72	-111	24096471	3646677901
24113	09:28:14.126	00:00:24.113	1447	-1024	-768	-1	-1	-1	-1	4	-1024	-768	-1	-1	-1	-1	4	31	0	0						Untertest4.avi	0	880	547	72	111	-78	241	183	0	Content		-72	-111	24113138	3646694568
24130	09:28:14.143	00:00:24.130	1448	-1024	-768	-1	-1	-1	-1	4	149,0486	320,7041	0,5170173	0,6938765	485,7925	4,027142	0	31	149	321						Untertest4.avi	0	880	547	72	111	-78	241	183	0	Content		77	210	24130058	3646711488
24147	09:28:14.160	00:00:24.146	1449	-1024	-768	-1	-1	-1	-1	4	-1024	-768	-1	-1	-1	-1	4	31	0	0						Untertest4.avi	0	880	547	72	111	-78	241	183	0	Content		-72	-111	24146501	3646727931
24163	09:28:14.176	00:00:24.163	1450	-1024	-768	-1	-1	-1	-1	4	-1024	-768	-1	-1	-1	-1	4	31	0	0						Untertest4.avi	0	880	547	72	111	-78	241	183	0	Content		-72	-111	24163180	3646744610
24180	09:28:14.193	00:00:24.179	1451	-1024	-768	-1	-1	-1	-1	4	-1024	-768	-1	-1	-1	-1	4	31	0	0						Untertest4.avi	0	880	547	72	111	-78	241	183	0	Content		-72	-111	24179809	3646761239
24197	09:28:14.210	00:00:24.196	1452	-1024	-768	-1	-1	-1	-1	4	-1024	-768	-1	-1	-1	-1	4	31	0	0						Untertest4.avi	0	880	547	72	111	-78	241	183	0	Content		-72	-111	24196552	3646777982
24213	09:28:14.226	00:00:24.213	1453	-1024	-768	-1	-1	-1	-1	4	1097,003	540,4088	0,5552257	0,6736022	485,5323	3,358126	0	31	1097	540						Untertest4.avi	0	880	547	72	111	-78	241	183	0	Content		1025	429	24213173	3646794603
24230	09:28:14.243	00:00:24.229	1454	1061,778	528,6516	0,5431508	0,6788241	433,9856	3,264713	2	1327,333	433,1158	0,5313767	0,6788203	485,5323	3,711586	2		0	0						Untertest4.avi	0	880	547	72	111				0	Content		-72	-111	24229802	3646811232
24247	09:28:14.260	00:00:24.246	1455	-1024	-768	-1	-1	-1	-1	4	-1024	-768	-1	-1	-1	-1	4		0	0						Untertest4.avi	0	880	547	72	111				0	Content		-72	-111	24246548	3646827978
24263	09:28:14.276	00:00:24.262	1456	-1024	-768	-1	-1	-1	-1	4	-1024	-768	-1	-1	-1	-1	4		0	0						Untertest4.avi	0	880	547	72	111				0	Content		-72	-111	24262795	3646844225
24280	09:28:14.293	00:00:24.279	1457	-1024	-768	-1	-1	-1	-1	4	-1024	-768	-1	-1	-1	-1	4		0	0						Untertest4.avi	0	880	547	72	111				0	Content		-72	-111	24279650	3646861080
24296	09:28:14.309	00:00:24.296	1458	-1024	-768	-1	-1	-1	-1	4	-1024	-768	-1	-1	-1	-1	4		0	0						Untertest4.avi	0	880	547	72	111				0	Content		-72	-111	24296154	3646877584
24313	09:28:14.326	00:00:24.312	1459	-1024	-768	-1	-1	-1	-1	4	-1024	-768	-1	-1	-1	-1	4		0	0						Untertest4.avi	0	880	547	72	111				0	Content		-72	-111	24312901	3646894331
24330	09:28:14.343	00:00:24.329	1460	-1024	-768	-1	-1	-1	-1	4	-1024	-768	-1	-1	-1	-1	4		0	0						Untertest4.avi	0	880	547	72	111				0	Content		-72	-111	24329524	3646910954
24346	09:28:14.359	00:00:24.346	1461	-1024	-768	-1	-1	-1	-1	4	-1024	-768	-1	-1	-1	-1	4		0	0						Untertest4.avi	0	880	547	72	111				0	Content		-72	-111	24346149	3646927579
24363	09:28:14.376	00:00:24.362	1462	-1024	-768	-1	-1	-1	-1	4	-1024	-768	-1	-1	-1	-1	4		0	0						Untertest4.avi	0	880	547	72	111				0	Content		-72	-111	24362897	3646944327
24380	09:28:14.393	00:00:24.379	1463	-1024	-768	-1	-1	-1	-1	4	-1024	-768	-1	-1	-1	-1	4		0	0						Untertest4.avi	0	880	547	72	111				0	Content		-72	-111	24379521	3646960951
24396	09:28:14.409	00:00:24.396	1464	-1024	-768	-1	-1	-1	-1	4	-1024	-768	-1	-1	-1	-1	4		0	0						Untertest4.avi	0	880	547	72	111				0	Content		-72	-111	24396143	3646977573
24413	09:28:14.426	00:00:24.412	1465	-1024	-768	-1	-1	-1	-1	4	-1024	-768	-1	-1	-1	-1	4		0	0						Untertest4.avi	0	880	547	72	111				0	Content		-72	-111	24412764	3646994194
24430	09:28:14.443	00:00:24.429	1466	-1024	-768	-1	-1	-1	-1	4	-1024	-768	-1	-1	-1	-1	4		0	0						Untertest4.avi	0	880	547	72	111				0	Content		-72	-111	24429516	3647010946
24446	09:28:14.459	00:00:24.445	1467	-1024	-768	-1	-1	-1	-1	4	-1024	-768	-1	-1	-1	-1	4		0	0						Untertest4.avi	0	880	547	72	111				0	Content		-72	-111	24445768	3647027198
24463	09:28:14.476	00:00:24.463	1468	-1024	-768	-1	-1	-1	-1	4	-1024	-768	-1	-1	-1	-1	4		0	0						Untertest4.avi	0	880	547	72	111				0	Content		-72	-111	24463010	3647044440
24480	09:28:14.493	00:00:24.479	1469	-1024	-768	-1	-1	-1	-1	4	-1024	-768	-1	-1	-1	-1	4		0	0						Untertest4.avi	0	880	547	72	111				0	Content		-72	-111	24479760	3647061190
24496	09:28:14.509	00:00:24.496	1470	-1024	-768	-1	-1	-1	-1	4	-1024	-768	-1	-1	-1	-1	4		0	0						Untertest4.avi	0	880	547	72	111				0	Content		-72	-111	24496381	3647077811
24512	09:28:14.525	00:00:24.512	1471	-1024	-768	-1	-1	-1	-1	4	-1024	-768	-1	-1	-1	-1	4		0	0						Untertest4.avi	0	880	547	72	111				0	Content		-72	-111	24512380	3647093810
24529	09:28:14.542	00:00:24.529	1472	-1024	-768	-1	-1	-1	-1	4	-1024	-768	-1	-1	-1	-1	4		0	0						Untertest4.avi	0	880	547	72	111				0	Content		-72	-111	24529001	3647110431
24546	09:28:14.559	00:00:24.545	1473	-1024	-768	-1	-1	-1	-1	4	-1024	-768	-1	-1	-1	-1	4		0	0						Untertest4.avi	0	880	547	72	111				0	Content		-72	-111	24545751	3647127181
24562	09:28:14.575	00:00:24.562	1474	-1024	-768	-1	-1	-1	-1	4	-1024	-768	-1	-1	-1	-1	4		0	0						Untertest4.avi	0	880	547	72	111				0	Content		-72	-111	24562372	3647143802
24579	09:28:14.592	00:00:24.578	1475	-1024	-768	-1	-1	-1	-1	4	-1024	-768	-1	-1	-1	-1	4		0	0						Untertest4.avi	0	880	547	72	111				0	Content		-72	-111	24578992	3647160422
24596	09:28:14.609	00:00:24.595	1476	-1024	-768	-1	-1	-1	-1	4	-1024	-768	-1	-1	-1	-1	4		0	0						Untertest4.avi	0	880	547	72	111				0	Content		-72	-111	24595618	3647177048
24613	09:28:14.626	00:00:24.612	1477	-1024	-768	-1	-1	-1	-1	4	-1024	-768	-1	-1	-1	-1	4		0	0						Untertest4.avi	0	880	547	72	111				0	Content		-72	-111	24612812	3647194242
24630	09:28:14.643	00:00:24.630	1478	-1024	-768	-1	-1	-1	-1	4	-1024	-768	-1	-1	-1	-1	4		0	0						Untertest4.avi	0	880	547	72	111				0	Content		-72	-111	24630185	3647211615
24647	09:28:14.660	00:00:24.647	1479	-1024	-768	-1	-1	-1	-1	4	-1024	-768	-1	-1	-1	-1	4		0	0						Untertest4.avi	0	880	547	72	111				0	Content		-72	-111	24647430	3647228860
24662	09:28:14.675	00:00:24.662	1480	-1024	-768	-1	-1	-1	-1	4	-1024	-768	-1	-1	-1	-1	4		0	0						Untertest4.avi	0	880	547	72	111				0	Content		-72	-111	24662357	3647243787
24679	09:28:14.692	00:00:24.678	1481	-1024	-768	-1	-1	-1	-1	4	-1024	-768	-1	-1	-1	-1	4		0	0						Untertest4.avi	0	880	547	72	111				0	Content		-72	-111	24678978	3647260408
24696	09:28:14.709	00:00:24.695	1482	-1024	-768	-1	-1	-1	-1	4	-1024	-768	-1	-1	-1	-1	4		0	0						Untertest4.avi	0	880	547	72	111				0	Content		-72	-111	24695727	3647277157
24712	09:28:14.725	00:00:24.712	1483	-1024	-768	-1	-1	-1	-1	4	-1024	-768	-1	-1	-1	-1	4		0	0						Untertest4.avi	0	880	547	72	111				0	Content		-72	-111	24712347	3647293777
24729	09:28:14.742	00:00:24.728	1484	-1024	-768	-1	-1	-1	-1	4	-1024	-768	-1	-1	-1	-1	4		0	0						Untertest4.avi	0	880	547	72	111				0	Content		-72	-111	24728971	3647310401
24746	09:28:14.759	00:00:24.745	1485	-1024	-768	-1	-1	-1	-1	4	-1024	-768	-1	-1	-1	-1	4		0	0						Untertest4.avi	0	880	547	72	111				0	Content		-72	-111	24745595	3647327025
24763	09:28:14.776	00:00:24.762	1486	-1024	-768	-1	-1	-1	-1	4	-1024	-768	-1	-1	-1	-1	4		0	0						Untertest4.avi	0	880	547	72	111				0	Content		-72	-111	24762688	3647344118
24780	09:28:14.793	00:00:24.780	1487	-1024	-768	-1	-1	-1	-1	4	-1024	-768	-1	-1	-1	-1	4		0	0						Untertest4.avi	0	880	547	72	111				0	Content		-72	-111	24780037	3647361467
24797	09:28:14.810	00:00:24.797	1488	-1024	-768	-1	-1	-1	-1	4	-1024	-768	-1	-1	-1	-1	4		0	0						Untertest4.avi	0	880	547	72	111				0	Content		-72	-111	24797284	3647378714
24812	09:28:14.825	00:00:24.812	1489	-1024	-768	-1	-1	-1	-1	4	-1024	-768	-1	-1	-1	-1	4		0	0						Untertest4.avi	0	880	547	72	111				0	Content		-72	-111	24812211	3647393641
24829	09:28:14.842	00:00:24.828	1490	-1024	-768	-1	-1	-1	-1	4	-1024	-768	-1	-1	-1	-1	4		0	0						Untertest4.avi	0	880	547	72	111				0	Content		-72	-111	24828832	3647410262
24846	09:28:14.859	00:00:24.845	1491	-1024	-768	-1	-1	-1	-1	4	-1024	-768	-1	-1	-1	-1	4		0	0						Untertest4.avi	0	880	547	72	111				0	Content		-72	-111	24845582	3647427012
24862	09:28:14.875	00:00:24.862	1492	-1024	-768	-1	-1	-1	-1	4	-1024	-768	-1	-1	-1	-1	4		0	0						Untertest4.avi	0	880	547	72	111				0	Content		-72	-111	24862203	3647443633
24879	09:28:14.892	00:00:24.878	1493	-1024	-768	-1	-1	-1	-1	4	-1024	-768	-1	-1	-1	-1	4		0	0						Untertest4.avi	0	880	547	72	111				0	Content		-72	-111	24878824	3647460254
24895	09:28:14.908	00:00:24.895	1494	-1024	-768	-1	-1	-1	-1	4	-1024	-768	-1	-1	-1	-1	4		0	0						Untertest4.avi	0	880	547	72	111				0	Content		-72	-111	24895447	3647476877
24913	09:28:14.926	00:00:24.912	1495	-1024	-768	-1	-1	-1	-1	4	-1024	-768	-1	-1	-1	-1	4		0	0						Untertest4.avi	0	880	547	72	111				0	Content		-72	-111	24912654	3647494084
24930	09:28:14.943	00:00:24.930	1496	-1024	-768	-1	-1	-1	-1	4	-1024	-768	-1	-1	-1	-1	4		0	0						Untertest4.avi	0	880	547	72	111				0	Content		-72	-111	24930013	3647511443
24947	09:28:14.960	00:00:24.947	1497	-1024	-768	-1	-1	-1	-1	4	-1024	-768	-1	-1	-1	-1	4		0	0						Untertest4.avi	0	880	547	72	111				0	Content		-72	-111	24947260	3647528690
24962	09:28:14.975	00:00:24.962	1498	-1024	-768	-1	-1	-1	-1	4	-1024	-768	-1	-1	-1	-1	4		0	0						Untertest4.avi	0	880	547	72	111				0	Content		-72	-111	24962061	3647543491
24979	09:28:14.992	00:00:24.978	1499	-1024	-768	-1	-1	-1	-1	4	-1024	-768	-1	-1	-1	-1	4		0	0						Untertest4.avi	0	880	547	72	111				0	Content		-72	-111	24978811	3647560241
24995	09:28:15.008	00:00:24.995	1500	-1024	-768	-1	-1	-1	-1	4	-1024	-768	-1	-1	-1	-1	4		0	0						Untertest4.avi	0	880	547	72	111				0	Content		-72	-111	24995433	3647576863
25012	09:28:15.025	00:00:25.012	1501	-1024	-768	-1	-1	-1	-1	4	-1024	-768	-1	-1	-1	-1	4		0	0						Untertest4.avi	0	880	547	72	111				0	Content		-72	-111	25012054	3647593484
25029	09:28:15.042	00:00:25.028	1502	-1024	-768	-1	-1	-1	-1	4	-1024	-768	-1	-1	-1	-1	4		0	0						Untertest4.avi	0	880	547	72	111				0	Content		-72	-111	25028677	3647610107
25045	09:28:15.058	00:00:25.045	1503	-1024	-768	-1	-1	-1	-1	4	-1024	-768	-1	-1	-1	-1	4		0	0						Untertest4.avi	0	880	547	72	111				0	Content		-72	-111	25045300	3647626730
25062	09:28:15.075	00:00:25.062	1504	-1024	-768	-1	-1	-1	-1	4	-1024	-768	-1	-1	-1	-1	4		0	0						Untertest4.avi	0	880	547	72	111				0	Content		-72	-111	25062495	3647643925
25080	09:28:15.093	00:00:25.079	1505	-1024	-768	-1	-1	-1	-1	4	-1024	-768	-1	-1	-1	-1	4		0	0						Untertest4.avi	0	880	547	72	111				0	Content		-72	-111	25079867	3647661297
25097	09:28:15.110	00:00:25.097	1506	-1024	-768	-1	-1	-1	-1	4	-1024	-768	-1	-1	-1	-1	4		0	0						Untertest4.avi	0	880	547	72	111				0	Content		-72	-111	25097116	3647678546
25112	09:28:15.125	00:00:25.112	1507	-1024	-768	-1	-1	-1	-1	4	-1024	-768	-1	-1	-1	-1	4		0	0						Untertest4.avi	0	880	547	72	111				0	Content		-72	-111	25112043	3647693473
25129	09:28:15.142	00:00:25.128	1508	-1024	-768	-1	-1	-1	-1	4	-1024	-768	-1	-1	-1	-1	4		0	0						Untertest4.avi	0	880	547	72	111				0	Content		-72	-111	25128665	3647710095
25145	09:28:15.158	00:00:25.145	1509	-1024	-768	-1	-1	-1	-1	4	-1024	-768	-1	-1	-1	-1	4		0	0						Untertest4.avi	0	880	547	72	111				0	Content		-72	-111	25145413	3647726843
25162	09:28:15.175	00:00:25.161	1510	-1024	-768	-1	-1	-1	-1	4	-1024	-768	-1	-1	-1	-1	4		0	0						Untertest4.avi	0	880	547	72	111				0	Content		-72	-111	25161911	3647743341
25179	09:28:15.192	00:00:25.178	1511	-1024	-768	-1	-1	-1	-1	4	-1024	-768	-1	-1	-1	-1	4		0	0						Untertest4.avi	0	880	547	72	111				0	Content		-72	-111	25178659	3647760089
25195	09:28:15.208	00:00:25.195	1512	-1024	-768	-1	-1	-1	-1	4	-1024	-768	-1	-1	-1	-1	4		0	0						Untertest4.avi	0	880	547	72	111				0	Content		-72	-111	25195279	3647776709
25212	09:28:15.225	00:00:25.212	1513	-1024	-768	-1	-1	-1	-1	4	-1024	-768	-1	-1	-1	-1	4		0	0						Untertest4.avi	0	880	547	72	111				0	Content		-72	-111	25212350	3647793780
25230	09:28:15.243	00:00:25.229	1514	-1024	-768	-1	-1	-1	-1	4	-1024	-768	-1	-1	-1	-1	4		0	0						Untertest4.avi	0	880	547	72	111				0	Content		-72	-111	25229722	3647811152
25247	09:28:15.260	00:00:25.247	1515	-1024	-768	-1	-1	-1	-1	4	-1024	-768	-1	-1	-1	-1	4		0	0						Untertest4.avi	0	880	547	72	111				0	Content		-72	-111	25247097	3647828527
25262	09:28:15.275	00:00:25.261	1516	-1024	-768	-1	-1	-1	-1	4	-1024	-768	-1	-1	-1	-1	4		0	0						Untertest4.avi	0	880	547	72	111				0	Content		-72	-111	25261902	3647843332
25279	09:28:15.292	00:00:25.278	1517	-1024	-768	-1	-1	-1	-1	4	-1024	-768	-1	-1	-1	-1	4		0	0						Untertest4.avi	0	880	547	72	111				0	Content		-72	-111	25278526	3647859956
25295	09:28:15.308	00:00:25.295	1518	-1024	-768	-1	-1	-1	-1	4	-1024	-768	-1	-1	-1	-1	4		0	0						Untertest4.avi	0	880	547	72	111				0	Content		-72	-111	25295272	3647876702
25312	09:28:15.325	00:00:25.311	1519	-1024	-768	-1	-1	-1	-1	4	-1024	-768	-1	-1	-1	-1	4		0	0						Untertest4.avi	0	880	547	72	111				0	Content		-72	-111	25311893	3647893323
25329	09:28:15.342	00:00:25.328	1520	-1024	-768	-1	-1	-1	-1	4	-1024	-768	-1	-1	-1	-1	4		0	0						Untertest4.avi	0	880	547	72	111				0	Content		-72	-111	25328513	3647909943
25345	09:28:15.358	00:00:25.345	1521	-1024	-768	-1	-1	-1	-1	4	-1024	-768	-1	-1	-1	-1	4		0	0						Untertest4.avi	0	880	547	72	111				0	Content		-72	-111	25345137	3647926567
25362	09:28:15.375	00:00:25.362	1522	-1024	-768	-1	-1	-1	-1	4	-1024	-768	-1	-1	-1	-1	4		0	0						Untertest4.avi	0	880	547	72	111				0	Content		-72	-111	25362333	3647943763
25380	09:28:15.393	00:00:25.379	1523	-1024	-768	-1	-1	-1	-1	4	-1024	-768	-1	-1	-1	-1	4		0	0						Untertest4.avi	0	880	547	72	111				0	Content		-72	-111	25379700	3647961130
25397	09:28:15.410	00:00:25.396	1524	-1024	-768	-1	-1	-1	-1	4	-1024	-768	-1	-1	-1	-1	4		0	0						Untertest4.avi	0	880	547	72	111				0	Content		-72	-111	25396949	3647978379
25412	09:28:15.425	00:00:25.411	1525	-1024	-768	-1	-1	-1	-1	4	-1024	-768	-1	-1	-1	-1	4		0	0						Untertest4.avi	0	880	547	72	111				0	Content		-72	-111	25411754	3647993184
25429	09:28:15.442	00:00:25.428	1526	-1024	-768	-1	-1	-1	-1	4	-1024	-768	-1	-1	-1	-1	4		0	0						Untertest4.avi	0	880	547	72	111				0	Content		-72	-111	25428502	3648009932
25445	09:28:15.458	00:00:25.445	1527	-1024	-768	-1	-1	-1	-1	4	-1024	-768	-1	-1	-1	-1	4		0	0						Untertest4.avi	0	880	547	72	111				0	Content		-72	-111	25445124	3648026554
25462	09:28:15.475	00:00:25.461	1528	-1024	-768	-1	-1	-1	-1	4	-1024	-768	-1	-1	-1	-1	4		0	0						Untertest4.avi	0	880	547	72	111				0	Content		-72	-111	25461746	3648043176
25478	09:28:15.491	00:00:25.478	1529	-1024	-768	-1	-1	-1	-1	4	-1024	-768	-1	-1	-1	-1	4		0	0						Untertest4.avi	0	880	547	72	111				0	Content		-72	-111	25478370	3648059800
25495	09:28:15.508	00:00:25.494	1530	-1024	-768	-1	-1	-1	-1	4	-1024	-768	-1	-1	-1	-1	4		0	0						Untertest4.avi	0	880	547	72	111				0	Content		-72	-111	25494993	3648076423
25512	09:28:15.525	00:00:25.512	1531	-1024	-768	-1	-1	-1	-1	4	-1024	-768	-1	-1	-1	-1	4		0	0						Untertest4.avi	0	880	547	72	111				0	Content		-72	-111	25512188	3648093618
25530	09:28:15.543	00:00:25.529	1532	-1024	-768	-1	-1	-1	-1	4	-1024	-768	-1	-1	-1	-1	4		0	0						Untertest4.avi	0	880	547	72	111				0	Content		-72	-111	25529557	3648110987
25547	09:28:15.560	00:00:25.546	1533	-1024	-768	-1	-1	-1	-1	4	-1024	-768	-1	-1	-1	-1	4		0	0						Untertest4.avi	0	880	547	72	111				0	Content		-72	-111	25546805	3648128235
25562	09:28:15.575	00:00:25.561	1534	-1024	-768	-1	-1	-1	-1	4	-1024	-768	-1	-1	-1	-1	4		0	0						Untertest4.avi	0	880	547	72	111				0	Content		-72	-111	25561604	3648143034
25578	09:28:15.591	00:00:25.578	1535	-1024	-768	-1	-1	-1	-1	4	-1024	-768	-1	-1	-1	-1	4		0	0						Untertest4.avi	0	880	547	72	111				0	Content		-72	-111	25578353	3648159783
25595	09:28:15.608	00:00:25.594	1536	-1024	-768	-1	-1	-1	-1	4	-1024	-768	-1	-1	-1	-1	4		0	0						Untertest4.avi	0	880	547	72	111				0	Content		-72	-111	25594977	3648176407
25612	09:28:15.625	00:00:25.611	1537	-1024	-768	-1	-1	-1	-1	4	-1024	-768	-1	-1	-1	-1	4		0	0						Untertest4.avi	0	880	547	72	111				0	Content		-72	-111	25611598	3648193028
25628	09:28:15.641	00:00:25.628	1538	-1024	-768	-1	-1	-1	-1	4	-1024	-768	-1	-1	-1	-1	4		0	0						Untertest4.avi	0	880	547	72	111				0	Content		-72	-111	25628220	3648209650
25645	09:28:15.658	00:00:25.644	1539	-1024	-768	-1	-1	-1	-1	4	-1024	-768	-1	-1	-1	-1	4		0	0						Untertest4.avi	0	880	547	72	111				0	Content		-72	-111	25644970	3648226400
25662	09:28:15.675	00:00:25.662	1540	-1024	-768	-1	-1	-1	-1	4	-1024	-768	-1	-1	-1	-1	4		0	0						Untertest4.avi	0	880	547	72	111				0	Content		-72	-111	25662038	3648243468
25679	09:28:15.692	00:00:25.679	1541	-1024	-768	-1	-1	-1	-1	4	-1024	-768	-1	-1	-1	-1	4		0	0						Untertest4.avi	0	880	547	72	111				0	Content		-72	-111	25679411	3648260841
25697	09:28:15.710	00:00:25.696	1542	-1024	-768	-1	-1	-1	-1	4	-1024	-768	-1	-1	-1	-1	4		0	0						Untertest4.avi	0	880	547	72	111				0	Content		-72	-111	25696783	3648278213
25712	09:28:15.725	00:00:25.711	1543	-1024	-768	-1	-1	-1	-1	4	-1024	-768	-1	-1	-1	-1	4		0	0						Untertest4.avi	0	880	547	72	111				0	Content		-72	-111	25711584	3648293014
25728	09:28:15.741	00:00:25.728	1544	-1024	-768	-1	-1	-1	-1	4	-1024	-768	-1	-1	-1	-1	4		0	0						Untertest4.avi	0	880	547	72	111				0	Content		-72	-111	25728206	3648309636
25745	09:28:15.758	00:00:25.744	1545	-1024	-768	-1	-1	-1	-1	4	-1024	-768	-1	-1	-1	-1	4		0	0						Untertest4.avi	0	880	547	72	111				0	Content		-72	-111	25744953	3648326383
25762	09:28:15.775	00:00:25.761	1546	-1024	-768	-1	-1	-1	-1	4	-1024	-768	-1	-1	-1	-1	4		0	0						Untertest4.avi	0	880	547	72	111				0	Content		-72	-111	25761580	3648343010
25778	09:28:15.791	00:00:25.778	1547	-1024	-768	-1	-1	-1	-1	4	-1024	-768	-1	-1	-1	-1	4		0	0						Untertest4.avi	0	880	547	72	111				0	Content		-72	-111	25778199	3648359629
25795	09:28:15.808	00:00:25.794	1548	-1024	-768	-1	-1	-1	-1	4	-1024	-768	-1	-1	-1	-1	4		0	0						Untertest4.avi	0	880	547	72	111				0	Content		-72	-111	25794824	3648376254
25812	09:28:15.825	00:00:25.812	1549	-1024	-768	-1	-1	-1	-1	4	-1024	-768	-1	-1	-1	-1	4		0	0						Untertest4.avi	0	880	547	72	111				0	Content		-72	-111	25812017	3648393447
25829	09:28:15.842	00:00:25.829	1550	-1024	-768	-1	-1	-1	-1	4	-1024	-768	-1	-1	-1	-1	4		0	0						Untertest4.avi	0	880	547	72	111				0	Content		-72	-111	25829265	3648410695
25847	09:28:15.860	00:00:25.846	1551	-1024	-768	-1	-1	-1	-1	4	-1024	-768	-1	-1	-1	-1	4		0	0						Untertest4.avi	0	880	547	72	111				0	Content		-72	-111	25846642	3648428072
25861	09:28:15.874	00:00:25.861	1552	-1024	-768	-1	-1	-1	-1	4	-1024	-768	-1	-1	-1	-1	4		0	0						Untertest4.avi	0	880	547	72	111				0	Content		-72	-111	25861444	3648442874
25878	09:28:15.891	00:00:25.878	1553	-1024	-768	-1	-1	-1	-1	4	-1024	-768	-1	-1	-1	-1	4		0	0						Untertest4.avi	0	880	547	72	111				0	Content		-72	-111	25878068	3648459498
25895	09:28:15.908	00:00:25.894	1554	-1024	-768	-1	-1	-1	-1	4	-1024	-768	-1	-1	-1	-1	4		0	0						Untertest4.avi	0	880	547	72	111				0	Content		-72	-111	25894813	3648476243
25911	09:28:15.924	00:00:25.911	1555	-1024	-768	-1	-1	-1	-1	4	-1024	-768	-1	-1	-1	-1	4		0	0						Untertest4.avi	0	880	547	72	111				0	Content		-72	-111	25911447	3648492877
25928	09:28:15.941	00:00:25.928	1556	-1024	-768	-1	-1	-1	-1	4	-1024	-768	-1	-1	-1	-1	4		0	0						Untertest4.avi	0	880	547	72	111				0	Content		-72	-111	25928056	3648509486
25945	09:28:15.958	00:00:25.944	1557	-1024	-768	-1	-1	-1	-1	4	-1024	-768	-1	-1	-1	-1	4		0	0						Untertest4.avi	0	880	547	72	111				0	Content		-72	-111	25944682	3648526112
25962	09:28:15.975	00:00:25.961	1558	-1024	-768	-1	-1	-1	-1	4	-1024	-768	-1	-1	-1	-1	4		0	0						Untertest4.avi	0	880	547	72	111				0	Content		-72	-111	25961875	3648543305
25979	09:28:15.992	00:00:25.979	1559	-1024	-768	-1	-1	-1	-1	4	-1024	-768	-1	-1	-1	-1	4		0	0						Untertest4.avi	0	880	547	72	111				0	Content		-72	-111	25979246	3648560676
25996	09:28:16.009	00:00:25.996	1560	-1024	-768	-1	-1	-1	-1	4	-1024	-768	-1	-1	-1	-1	4		0	0						Untertest4.avi	0	880	547	72	111				0	Content		-72	-111	25996496	3648577926
26011	09:28:16.024	00:00:26.011	1561	-1024	-768	-1	-1	-1	-1	4	-1024	-768	-1	-1	-1	-1	4		0	0						Untertest4.avi	0	880	547	72	111				0	Content		-72	-111	26011298	3648592728
26028	09:28:16.041	00:00:26.028	1562	-1024	-768	-1	-1	-1	-1	4	-1024	-768	-1	-1	-1	-1	4		0	0						Untertest4.avi	0	880	547	72	111				0	Content		-72	-111	26028048	3648609478
26045	09:28:16.058	00:00:26.044	1563	-1024	-768	-1	-1	-1	-1	4	-1024	-768	-1	-1	-1	-1	4		0	0						Untertest4.avi	0	880	547	72	111				0	Content		-72	-111	26044667	3648626097
26061	09:28:16.074	00:00:26.061	1564	-1024	-768	-1	-1	-1	-1	4	-1024	-768	-1	-1	-1	-1	4		0	0						Untertest4.avi	0	880	547	72	111				0	Content		-72	-111	26061290	3648642720
26078	09:28:16.091	00:00:26.077	1565	-1024	-768	-1	-1	-1	-1	4	-1024	-768	-1	-1	-1	-1	4		0	0						Untertest4.avi	0	880	547	72	111				0	Content		-72	-111	26077912	3648659342
26095	09:28:16.108	00:00:26.094	1566	-1024	-768	-1	-1	-1	-1	4	-1024	-768	-1	-1	-1	-1	4		0	0						Untertest4.avi	0	880	547	72	111				0	Content		-72	-111	26094538	3648675968
26112	09:28:16.125	00:00:26.111	1567	-1024	-768	-1	-1	-1	-1	4	-1024	-768	-1	-1	-1	-1	4		0	0						Untertest4.avi	0	880	547	72	111				0	Content		-72	-111	26111731	3648693161
26129	09:28:16.142	00:00:26.129	1568	-1024	-768	-1	-1	-1	-1	4	-1024	-768	-1	-1	-1	-1	4		0	0						Untertest4.avi	0	880	547	72	111				0	Content		-72	-111	26129105	3648710535
26146	09:28:16.159	00:00:26.146	1569	-1024	-768	-1	-1	-1	-1	4	-1024	-768	-1	-1	-1	-1	4		0	0						Untertest4.avi	0	880	547	72	111				0	Content		-72	-111	26146352	3648727782
26161	09:28:16.174	00:00:26.161	1570	-1024	-768	-1	-1	-1	-1	4	-1024	-768	-1	-1	-1	-1	4		0	0						Untertest4.avi	0	880	547	72	111				0	Content		-72	-111	26161276	3648742706
26178	09:28:16.191	00:00:26.177	1571	-1024	-768	-1	-1	-1	-1	4	-1024	-768	-1	-1	-1	-1	4		0	0						Untertest4.avi	0	880	547	72	111				0	Content		-72	-111	26177896	3648759326
26195	09:28:16.208	00:00:26.194	1572	-1024	-768	-1	-1	-1	-1	4	-1024	-768	-1	-1	-1	-1	4		0	0						Untertest4.avi	0	880	547	72	111				0	Content		-72	-111	26194645	3648776075
26211	09:28:16.224	00:00:26.211	1573	-1024	-768	-1	-1	-1	-1	4	-1024	-768	-1	-1	-1	-1	4		0	0						Untertest4.avi	0	880	547	72	111				0	Content		-72	-111	26211266	3648792696
26228	09:28:16.241	00:00:26.227	1574	-1024	-768	-1	-1	-1	-1	4	-1024	-768	-1	-1	-1	-1	4		0	0						Untertest4.avi	0	880	547	72	111				0	Content		-72	-111	26227891	3648809321
26245	09:28:16.258	00:00:26.244	1575	-1024	-768	-1	-1	-1	-1	4	-1024	-768	-1	-1	-1	-1	4		0	0						Untertest4.avi	0	880	547	72	111				0	Content		-72	-111	26244514	3648825944
26262	09:28:16.275	00:00:26.261	1576	-1024	-768	-1	-1	-1	-1	4	-1024	-768	-1	-1	-1	-1	4		0	0						Untertest4.avi	0	880	547	72	111				0	Content		-72	-111	26261685	3648843115
26279	09:28:16.292	00:00:26.278	1577	-1024	-768	-1	-1	-1	-1	4	-1024	-768	-1	-1	-1	-1	4		0	0						Untertest4.avi	0	880	547	72	111				0	Content		-72	-111	26278768	3648860198
26295	09:28:16.308	00:00:26.295	1578	-1024	-768	-1	-1	-1	-1	4	-1024	-768	-1	-1	-1	-1	4		0	0						Untertest4.avi	0	880	547	72	111				0	Content		-72	-111	26295436	3648876866
26312	09:28:16.325	00:00:26.312	1579	-1024	-768	-1	-1	-1	-1	4	-1024	-768	-1	-1	-1	-1	4		0	0						Untertest4.avi	0	880	547	72	111				0	Content		-72	-111	26312103	3648893533
26328	09:28:16.341	00:00:26.328	1580	-1024	-768	-1	-1	-1	-1	4	-1024	-768	-1	-1	-1	-1	4		0	0						Untertest4.avi	0	880	547	72	111				0	Content		-72	-111	26328421	3648909851
26345	09:28:16.358	00:00:26.345	1581	-1024	-768	-1	-1	-1	-1	4	-1024	-768	-1	-1	-1	-1	4		0	0						Untertest4.avi	0	880	547	72	111				0	Content		-72	-111	26345088	3648926518
26362	09:28:16.375	00:00:26.361	1582	-1024	-768	-1	-1	-1	-1	4	-1024	-768	-1	-1	-1	-1	4		0	0						Untertest4.avi	0	880	547	72	111				0	Content		-72	-111	26361755	3648943185
26378	09:28:16.391	00:00:26.377	1583	-1024	-768	-1	-1	-1	-1	4	-1024	-768	-1	-1	-1	-1	4		0	0						Untertest4.avi	0	880	547	72	111				0	Content		-72	-111	26377677	3648959107
26394	09:28:16.407	00:00:26.394	1584	-1024	-768	-1	-1	-1	-1	4	-1024	-768	-1	-1	-1	-1	4		0	0						Untertest4.avi	0	880	547	72	111				0	Content		-72	-111	26394299	3648975729
26411	09:28:16.424	00:00:26.410	1585	-1024	-768	-1	-1	-1	-1	4	-1024	-768	-1	-1	-1	-1	4		0	0						Untertest4.avi	0	880	547	72	111				0	Content		-72	-111	26410983	3648992413
26428	09:28:16.441	00:00:26.427	1586	-1024	-768	-1	-1	-1	-1	4	-1024	-768	-1	-1	-1	-1	4		0	0						Untertest4.avi	0	880	547	72	111				0	Content		-72	-111	26427650	3649009080
26444	09:28:16.457	00:00:26.444	1587	-1024	-768	-1	-1	-1	-1	4	-1024	-768	-1	-1	-1	-1	4		0	0						Untertest4.avi	0	880	547	72	111				0	Content		-72	-111	26444318	3649025748
26461	09:28:16.474	00:00:26.461	1588	-1024	-768	-1	-1	-1	-1	4	-1024	-768	-1	-1	-1	-1	4		0	0						Untertest4.avi	0	880	547	72	111				0	Content		-72	-111	26461098	3649042528
26478	09:28:16.491	00:00:26.477	1589	-1024	-768	-1	-1	-1	-1	4	-1024	-768	-1	-1	-1	-1	4		0	0						Untertest4.avi	0	880	547	72	111				0	Content		-72	-111	26477668	3649059098
26495	09:28:16.508	00:00:26.494	1590	-1024	-768	-1	-1	-1	-1	4	-1024	-768	-1	-1	-1	-1	4		0	0						Untertest4.avi	0	880	547	72	111				0	Content		-72	-111	26494603	3649076033
26511	09:28:16.524	00:00:26.511	1591	-1024	-768	-1	-1	-1	-1	4	-1024	-768	-1	-1	-1	-1	4		0	0						Untertest4.avi	0	880	547	72	111				0	Content		-72	-111	26511270	3649092700
26528	09:28:16.541	00:00:26.528	1592	-1024	-768	-1	-1	-1	-1	4	-1024	-768	-1	-1	-1	-1	4		0	0						Untertest4.avi	0	880	547	72	111				0	Content		-72	-111	26528404	3649109834
26545	09:28:16.558	00:00:26.545	1593	-1024	-768	-1	-1	-1	-1	4	-1024	-768	-1	-1	-1	-1	4		0	0						Untertest4.avi	0	880	547	72	111				0	Content		-72	-111	26545071	3649126501
26562	09:28:16.575	00:00:26.562	1594	-1024	-768	-1	-1	-1	-1	4	-1024	-768	-1	-1	-1	-1	4		0	0						Untertest4.avi	0	880	547	72	111				0	Content		-72	-111	26562100	3649143530
26579	09:28:16.592	00:00:26.578	1595	-1024	-768	-1	-1	-1	-1	4	-1024	-768	-1	-1	-1	-1	4		0	0						Untertest4.avi	0	880	547	72	111				0	Content		-72	-111	26578768	3649160198
26595	09:28:16.608	00:00:26.595	1596	-1024	-768	-1	-1	-1	-1	4	-1024	-768	-1	-1	-1	-1	4		0	0						Untertest4.avi	0	880	547	72	111				0	Content		-72	-111	26595435	3649176865
26613	09:28:16.626	00:00:26.612	1597	-1024	-768	-1	-1	-1	-1	4	-1024	-768	-1	-1	-1	-1	4		0	0						Untertest4.avi	0	880	547	72	111				0	Content		-72	-111	26612782	3649194212
26628	09:28:16.641	00:00:26.627	1598	-1024	-768	-1	-1	-1	-1	4	-1024	-768	-1	-1	-1	-1	4		0	0						Untertest4.avi	0	880	547	72	111				0	Content		-72	-111	26627529	3649208959
26644	09:28:16.657	00:00:26.644	1599	-1024	-768	-1	-1	-1	-1	4	-1024	-768	-1	-1	-1	-1	4		0	0						Untertest4.avi	0	880	547	72	111				0	Content		-72	-111	26644195	3649225625
26661	09:28:16.674	00:00:26.660	1600	-1024	-768	-1	-1	-1	-1	4	-1024	-768	-1	-1	-1	-1	4		0	0						Untertest4.avi	0	880	547	72	111				0	Content		-72	-111	26660862	3649242292
26678	09:28:16.691	00:00:26.677	1601	-1024	-768	-1	-1	-1	-1	4	-1024	-768	-1	-1	-1	-1	4		0	0						Untertest4.avi	0	880	547	72	111				0	Content		-72	-111	26677529	3649258959
26694	09:28:16.707	00:00:26.694	1602	-1024	-768	-1	-1	-1	-1	4	-1024	-768	-1	-1	-1	-1	4		0	0						Untertest4.avi	0	880	547	72	111				0	Content		-72	-111	26694147	3649275577
26711	09:28:16.724	00:00:26.710	1603	-1024	-768	-1	-1	-1	-1	4	-1024	-768	-1	-1	-1	-1	4		0	0						Untertest4.avi	0	880	547	72	111				0	Content		-72	-111	26710824	3649292254
26728	09:28:16.741	00:00:26.727	1604	-1024	-768	-1	-1	-1	-1	4	-1024	-768	-1	-1	-1	-1	4		0	0						Untertest4.avi	0	880	547	72	111				0	Content		-72	-111	26727528	3649308958
26744	09:28:16.757	00:00:26.744	1605	-1024	-768	-1	-1	-1	-1	4	-1024	-768	-1	-1	-1	-1	4		0	0						Untertest4.avi	0	880	547	72	111				0	Content		-72	-111	26744364	3649325794
26761	09:28:16.774	00:00:26.761	1606	-1024	-768	-1	-1	-1	-1	4	-1024	-768	-1	-1	-1	-1	4		0	0						Untertest4.avi	0	880	547	72	111				0	Content		-72	-111	26761031	3649342461
26778	09:28:16.791	00:00:26.777	1607	-1024	-768	-1	-1	-1	-1	4	-1024	-768	-1	-1	-1	-1	4		0	0						Untertest4.avi	0	880	547	72	111				0	Content		-72	-111	26777698	3649359128
26795	09:28:16.808	00:00:26.794	1608	-1024	-768	-1	-1	-1	-1	4	-1024	-768	-1	-1	-1	-1	4		0	0						Untertest4.avi	0	880	547	72	111				0	Content		-72	-111	26794685	3649376115
26811	09:28:16.824	00:00:26.811	1609	-1024	-768	-1	-1	-1	-1	4	-1024	-768	-1	-1	-1	-1	4		0	0						Untertest4.avi	0	880	547	72	111				0	Content		-72	-111	26811352	3649392782
26828	09:28:16.841	00:00:26.828	1610	-1024	-768	-1	-1	-1	-1	4	-1024	-768	-1	-1	-1	-1	4		0	0						Untertest4.avi	0	880	547	72	111				0	Content		-72	-111	26828019	3649409449
26845	09:28:16.858	00:00:26.845	1611	-1024	-768	-1	-1	-1	-1	4	-1024	-768	-1	-1	-1	-1	4		0	0						Untertest4.avi	0	880	547	72	111				0	Content		-72	-111	26845329	3649426759
26862	09:28:16.875	00:00:26.861	1612	-1024	-768	-1	-1	-1	-1	4	-1024	-768	-1	-1	-1	-1	4		0	0						Untertest4.avi	0	880	547	72	111				0	Content		-72	-111	26861996	3649443426
26878	09:28:16.891	00:00:26.878	1613	-1024	-768	-1	-1	-1	-1	4	-1024	-768	-1	-1	-1	-1	4		0	0						Untertest4.avi	0	880	547	72	111				0	Content		-72	-111	26878211	3649459641
26895	09:28:16.908	00:00:26.894	1614	-1024	-768	-1	-1	-1	-1	4	-1024	-768	-1	-1	-1	-1	4		0	0						Untertest4.avi	0	880	547	72	111				0	Content		-72	-111	26894879	3649476309
26912	09:28:16.925	00:00:26.911	1615	-1024	-768	-1	-1	-1	-1	4	-1024	-768	-1	-1	-1	-1	4		0	0						Untertest4.avi	0	880	547	72	111				0	Content		-72	-111	26911546	3649492976
26927	09:28:16.940	00:00:26.927	1616	-1024	-768	-1	-1	-1	-1	4	-1024	-768	-1	-1	-1	-1	4		0	0						Untertest4.avi	0	880	547	72	111				0	Content		-72	-111	26927384	3649508814
26944	09:28:16.957	00:00:26.944	1617	-1024	-768	-1	-1	-1	-1	4	-1024	-768	-1	-1	-1	-1	4		0	0						Untertest4.avi	0	880	547	72	111				0	Content		-72	-111	26944006	3649525436
26961	09:28:16.974	00:00:26.960	1618	-1024	-768	-1	-1	-1	-1	4	-1024	-768	-1	-1	-1	-1	4		0	0						Untertest4.avi	0	880	547	72	111				0	Content		-72	-111	26960691	3649542121
26977	09:28:16.990	00:00:26.977	1619	-1024	-768	-1	-1	-1	-1	4	-1024	-768	-1	-1	-1	-1	4		0	0						Untertest4.avi	0	880	547	72	111				0	Content		-72	-111	26977358	3649558788
26994	09:28:17.007	00:00:26.994	1620	-1024	-768	-1	-1	-1	-1	4	-1024	-768	-1	-1	-1	-1	4		0	0						Untertest4.avi	0	880	547	72	111				0	Content		-72	-111	26994025	3649575455
27011	09:28:17.024	00:00:27.010	1621	-1024	-768	-1	-1	-1	-1	4	-1024	-768	-1	-1	-1	-1	4		0	0						Untertest4.avi	0	880	547	72	111				0	Content		-72	-111	27010677	3649592107
27027	09:28:17.040	00:00:27.027	1622	-1024	-768	-1	-1	-1	-1	4	-1024	-768	-1	-1	-1	-1	4		0	0						Untertest4.avi	0	880	547	72	111				0	Content		-72	-111	27027247	3649608677
27044	09:28:17.057	00:00:27.044	1623	-1024	-768	-1	-1	-1	-1	4	-1024	-768	-1	-1	-1	-1	4		0	0						Untertest4.avi	0	880	547	72	111				0	Content		-72	-111	27044182	3649625612
27061	09:28:17.074	00:00:27.060	1624	-1024	-768	-1	-1	-1	-1	4	-1024	-768	-1	-1	-1	-1	4		0	0						Untertest4.avi	0	880	547	72	111				0	Content		-72	-111	27060849	3649642279
27078	09:28:17.091	00:00:27.077	1625	-1024	-768	-1	-1	-1	-1	4	-1024	-768	-1	-1	-1	-1	4		0	0						Untertest4.avi	0	880	547	72	111				0	Content		-72	-111	27077981	3649659411
27095	09:28:17.108	00:00:27.094	1626	-1024	-768	-1	-1	-1	-1	4	-1024	-768	-1	-1	-1	-1	4		0	0						Untertest4.avi	0	880	547	72	111				0	Content		-72	-111	27094648	3649676078
27112	09:28:17.125	00:00:27.111	1627	-1024	-768	-1	-1	-1	-1	4	-1024	-768	-1	-1	-1	-1	4		0	0						Untertest4.avi	0	880	547	72	111				0	Content		-72	-111	27111676	3649693106
27128	09:28:17.141	00:00:27.128	1628	-1024	-768	-1	-1	-1	-1	4	-1024	-768	-1	-1	-1	-1	4		0	0						Untertest4.avi	0	880	547	72	111				0	Content		-72	-111	27128343	3649709773
27145	09:28:17.158	00:00:27.145	1629	-1024	-768	-1	-1	-1	-1	4	-1024	-768	-1	-1	-1	-1	4		0	0						Untertest4.avi	0	880	547	72	111				0	Content		-72	-111	27145010	3649726440
27161	09:28:17.174	00:00:27.161	1630	-1024	-768	-1	-1	-1	-1	4	-1024	-768	-1	-1	-1	-1	4		0	0						Untertest4.avi	0	880	547	72	111				0	Content		-72	-111	27161122	3649742552
27178	09:28:17.191	00:00:27.177	1631	-1024	-768	-1	-1	-1	-1	4	-1024	-768	-1	-1	-1	-1	4		0	0						Untertest4.avi	0	880	547	72	111				0	Content		-72	-111	27177789	3649759219
27194	09:28:17.207	00:00:27.194	1632	-1024	-768	-1	-1	-1	-1	4	-1024	-768	-1	-1	-1	-1	4		0	0						Untertest4.avi	0	880	547	72	111				0	Content		-72	-111	27194271	3649775701
27211	09:28:17.224	00:00:27.210	1633	-1024	-768	-1	-1	-1	-1	4	-1024	-768	-1	-1	-1	-1	4		0	0						Untertest4.avi	0	880	547	72	111				0	Content		-72	-111	27210938	3649792368
27228	09:28:17.241	00:00:27.227	1634	-1024	-768	-1	-1	-1	-1	4	-1024	-768	-1	-1	-1	-1	4		0	0						Untertest4.avi	0	880	547	72	111				0	Content		-72	-111	27227605	3649809035
27244	09:28:17.257	00:00:27.243	1635	-1024	-768	-1	-1	-1	-1	4	-1024	-768	-1	-1	-1	-1	4		0	0						Untertest4.avi	0	880	547	72	111				0	Content		-72	-111	27243852	3649825282
27260	09:28:17.273	00:00:27.260	1636	-1024	-768	-1	-1	-1	-1	4	-1024	-768	-1	-1	-1	-1	4		0	0						Untertest4.avi	0	880	547	72	111				0	Content		-72	-111	27260474	3649841904
27277	09:28:17.290	00:00:27.277	1637	-1024	-768	-1	-1	-1	-1	4	-1024	-768	-1	-1	-1	-1	4		0	0						Untertest4.avi	0	880	547	72	111				0	Content		-72	-111	27277102	3649858532
27294	09:28:17.307	00:00:27.293	1638	-1024	-768	-1	-1	-1	-1	4	-1024	-768	-1	-1	-1	-1	4		0	0						Untertest4.avi	0	880	547	72	111				0	Content		-72	-111	27293769	3649875199
27310	09:28:17.323	00:00:27.310	1639	-1024	-768	-1	-1	-1	-1	4	-1024	-768	-1	-1	-1	-1	4		0	0						Untertest4.avi	0	880	547	72	111				0	Content		-72	-111	27310436	3649891866
27327	09:28:17.340	00:00:27.327	1640	-1024	-768	-1	-1	-1	-1	4	-1024	-768	-1	-1	-1	-1	4		0	0						Untertest4.avi	0	880	547	72	111				0	Content		-72	-111	27327074	3649908504
27344	09:28:17.357	00:00:27.343	1641	-1024	-768	-1	-1	-1	-1	4	-1024	-768	-1	-1	-1	-1	4		0	0						Untertest4.avi	0	880	547	72	111				0	Content		-72	-111	27343742	3649925172
27360	09:28:17.373	00:00:27.360	1642	-1024	-768	-1	-1	-1	-1	4	-1024	-768	-1	-1	-1	-1	4		0	0						Untertest4.avi	0	880	547	72	111				0	Content		-72	-111	27360409	3649941839
27377	09:28:17.390	00:00:27.377	1643	-1024	-768	-1	-1	-1	-1	4	-1024	-768	-1	-1	-1	-1	4		0	0						Untertest4.avi	0	880	547	72	111				0	Content		-72	-111	27377309	3649958739
27394	09:28:17.407	00:00:27.393	1644	-1024	-768	-1	-1	-1	-1	4	-1024	-768	-1	-1	-1	-1	4		0	0						Untertest4.avi	0	880	547	72	111				0	Content		-72	-111	27393976	3649975406
27411	09:28:17.424	00:00:27.410	1645	-1024	-768	-1	-1	-1	-1	4	-1024	-768	-1	-1	-1	-1	4		0	0						Untertest4.avi	0	880	547	72	111				0	Content		-72	-111	27410969	3649992399
27428	09:28:17.441	00:00:27.427	1646	-1024	-768	-1	-1	-1	-1	4	-1024	-768	-1	-1	-1	-1	4		0	0						Untertest4.avi	0	880	547	72	111				0	Content		-72	-111	27427636	3650009066
27444	09:28:17.457	00:00:27.444	1647	-1024	-768	-1	-1	-1	-1	4	-1024	-768	-1	-1	-1	-1	4		0	0						Untertest4.avi	0	880	547	72	111				0	Content		-72	-111	27444303	3650025733
27462	09:28:17.475	00:00:27.461	1648	-1024	-768	-1	-1	-1	-1	4	-1024	-768	-1	-1	-1	-1	4		0	0						Untertest4.avi	0	880	547	72	111				0	Content		-72	-111	27461564	3650042994
27478	09:28:17.491	00:00:27.478	1649	-1024	-768	-1	-1	-1	-1	4	-1024	-768	-1	-1	-1	-1	4		0	0						Untertest4.avi	0	880	547	72	111				0	Content		-72	-111	27478232	3650059662
27494	09:28:17.507	00:00:27.494	1650	-1024	-768	-1	-1	-1	-1	4	-1024	-768	-1	-1	-1	-1	4		0	0						Untertest4.avi	0	880	547	72	111				0	Content		-72	-111	27494470	3650075900
27511	09:28:17.524	00:00:27.511	1651	-1024	-768	-1	-1	-1	-1	4	-1024	-768	-1	-1	-1	-1	4		0	0						Untertest4.avi	0	880	547	72	111				0	Content		-72	-111	27511137	3650092567
27528	09:28:17.541	00:00:27.527	1652	-1024	-768	-1	-1	-1	-1	4	-1024	-768	-1	-1	-1	-1	4		0	0						Untertest4.avi	0	880	547	72	111				0	Content		-72	-111	27527804	3650109234
27544	09:28:17.557	00:00:27.543	1653	-1024	-768	-1	-1	-1	-1	4	-1024	-768	-1	-1	-1	-1	4		0	0						Untertest4.avi	0	880	547	72	111				0	Content		-72	-111	27543568	3650124998
27560	09:28:17.573	00:00:27.560	1654	-1024	-768	-1	-1	-1	-1	4	-1024	-768	-1	-1	-1	-1	4		0	0						Untertest4.avi	0	880	547	72	111				0	Content		-72	-111	27560191	3650141621
27577	09:28:17.590	00:00:27.576	1655	-1024	-768	-1	-1	-1	-1	4	-1024	-768	-1	-1	-1	-1	4		0	0						Untertest4.avi	0	880	547	72	111				0	Content		-72	-111	27576876	3650158306
27594	09:28:17.607	00:00:27.593	1656	-1024	-768	-1	-1	-1	-1	4	-1024	-768	-1	-1	-1	-1	4		0	0						Untertest4.avi	0	880	547	72	111				0	Content		-72	-111	27593543	3650174973
27610	09:28:17.623	00:00:27.610	1657	-1024	-768	-1	-1	-1	-1	4	-1024	-768	-1	-1	-1	-1	4		0	0						Untertest4.avi	0	880	547	72	111				0	Content		-72	-111	27610210	3650191640
27627	09:28:17.640	00:00:27.626	1658	-1024	-768	-1	-1	-1	-1	4	-1024	-768	-1	-1	-1	-1	4		0	0						Untertest4.avi	0	880	547	72	111				0	Content		-72	-111	27626988	3650208418
27644	09:28:17.657	00:00:27.643	1659	-1024	-768	-1	-1	-1	-1	4	-1024	-768	-1	-1	-1	-1	4		0	0						Untertest4.avi	0	880	547	72	111				0	Content		-72	-111	27643556	3650224986
27660	09:28:17.673	00:00:27.660	1660	-1024	-768	-1	-1	-1	-1	4	-1024	-768	-1	-1	-1	-1	4		0	0						Untertest4.avi	0	880	547	72	111				0	Content		-72	-111	27660195	3650241625
27677	09:28:17.690	00:00:27.677	1661	-1024	-768	-1	-1	-1	-1	4	-1024	-768	-1	-1	-1	-1	4		0	0						Untertest4.avi	0	880	547	72	111				0	Content		-72	-111	27677231	3650258661
27694	09:28:17.707	00:00:27.693	1662	-1024	-768	-1	-1	-1	-1	4	-1024	-768	-1	-1	-1	-1	4		0	0						Untertest4.avi	0	880	547	72	111				0	Content		-72	-111	27693898	3650275328
27711	09:28:17.724	00:00:27.710	1663	-1024	-768	-1	-1	-1	-1	4	-1024	-768	-1	-1	-1	-1	4		0	0						Untertest4.avi	0	880	547	72	111				0	Content		-72	-111	27710565	3650291995
27728	09:28:17.741	00:00:27.727	1664	-1024	-768	-1	-1	-1	-1	4	-1024	-768	-1	-1	-1	-1	4		0	0						Untertest4.avi	0	880	547	72	111				0	Content		-72	-111	27727726	3650309156
27744	09:28:17.757	00:00:27.744	1665	-1024	-768	-1	-1	-1	-1	4	-1024	-768	-1	-1	-1	-1	4		0	0						Untertest4.avi	0	880	547	72	111				0	Content		-72	-111	27744393	3650325823
27761	09:28:17.774	00:00:27.761	1666	-1024	-768	-1	-1	-1	-1	4	-1024	-768	-1	-1	-1	-1	4		0	0						Untertest4.avi	0	880	547	72	111				0	Content		-72	-111	27761060	3650342490
27777	09:28:17.790	00:00:27.777	1667	-1024	-768	-1	-1	-1	-1	4	-1024	-768	-1	-1	-1	-1	4		0	0						Untertest4.avi	0	880	547	72	111				0	Content		-72	-111	27777246	3650358676
27794	09:28:17.807	00:00:27.793	1668	-1024	-768	-1	-1	-1	-1	4	-1024	-768	-1	-1	-1	-1	4		0	0						Untertest4.avi	0	880	547	72	111				0	Content		-72	-111	27793914	3650375344
27810	09:28:17.823	00:00:27.810	1669	-1024	-768	-1	-1	-1	-1	4	-1024	-768	-1	-1	-1	-1	4		0	0						Untertest4.avi	0	880	547	72	111				0	Content		-72	-111	27810416	3650391846
27827	09:28:17.840	00:00:27.827	1670	-1024	-768	-1	-1	-1	-1	4	-1024	-768	-1	-1	-1	-1	4		0	0						Untertest4.avi	0	880	547	72	111				0	Content		-72	-111	27827083	3650408513
27844	09:28:17.857	00:00:27.843	1671	-1024	-768	-1	-1	-1	-1	4	-1024	-768	-1	-1	-1	-1	4		0	0						Untertest4.avi	0	880	547	72	111				0	Content		-72	-111	27843750	3650425180
27860	09:28:17.873	00:00:27.860	1672	-1024	-768	-1	-1	-1	-1	4	-1024	-768	-1	-1	-1	-1	4		0	0						Untertest4.avi	0	880	547	72	111				0	Content		-72	-111	27860060	3650441490
27877	09:28:17.890	00:00:27.876	1673	-1024	-768	-1	-1	-1	-1	4	-1024	-768	-1	-1	-1	-1	4		0	0						Untertest4.avi	0	880	547	72	111				0	Content		-72	-111	27876666	3650458096
27893	09:28:17.906	00:00:27.893	1674	-1024	-768	-1	-1	-1	-1	4	-1024	-768	-1	-1	-1	-1	4		0	0						Untertest4.avi	0	880	547	72	111				0	Content		-72	-111	27893332	3650474762
27910	09:28:17.923	00:00:27.909	1675	-1024	-768	-1	-1	-1	-1	4	-1024	-768	-1	-1	-1	-1	4		0	0						Untertest4.avi	0	880	547	72	111				0	Content		-72	-111	27909999	3650491429
27927	09:28:17.940	00:00:27.926	1676	-1024	-768	-1	-1	-1	-1	4	-1024	-768	-1	-1	-1	-1	4		0	0						Untertest4.avi	0	880	547	72	111				0	Content		-72	-111	27926666	3650508096
27943	09:28:17.956	00:00:27.943	1677	-1024	-768	-1	-1	-1	-1	4	-1024	-768	-1	-1	-1	-1	4		0	0						Untertest4.avi	0	880	547	72	111				0	Content		-72	-111	27943332	3650524762
27960	09:28:17.973	00:00:27.959	1678	-1024	-768	-1	-1	-1	-1	4	-1024	-768	-1	-1	-1	-1	4		0	0						Untertest4.avi	0	880	547	72	111				0	Content		-72	-111	27959999	3650541429
27977	09:28:17.990	00:00:27.976	1679	-1024	-768	-1	-1	-1	-1	4	-1024	-768	-1	-1	-1	-1	4		0	0						Untertest4.avi	0	880	547	72	111				0	Content		-72	-111	27976666	3650558096
27994	09:28:18.007	00:00:27.993	1680	-1024	-768	-1	-1	-1	-1	4	-1024	-768	-1	-1	-1	-1	4		0	0						Untertest4.avi	0	880	547	72	111				0	Content		-72	-111	27993596	3650575026
28010	09:28:18.023	00:00:28.010	1681	-1024	-768	-1	-1	-1	-1	4	-1024	-768	-1	-1	-1	-1	4		0	0						Untertest4.avi	0	880	547	72	111				0	Content		-72	-111	28010263	3650591693
28027	09:28:18.040	00:00:28.027	1682	-1024	-768	-1	-1	-1	-1	4	-1024	-768	-1	-1	-1	-1	4		0	0						Untertest4.avi	0	880	547	72	111				0	Content		-72	-111	28027225	3650608655
28044	09:28:18.057	00:00:28.043	1683	-1024	-768	-1	-1	-1	-1	4	-1024	-768	-1	-1	-1	-1	4		0	0						Untertest4.avi	0	880	547	72	111				0	Content		-72	-111	28043892	3650625322
28061	09:28:18.074	00:00:28.060	1684	-1024	-768	-1	-1	-1	-1	4	-1024	-768	-1	-1	-1	-1	4		0	0						Untertest4.avi	0	880	547	72	111				0	Content		-72	-111	28060559	3650641989
28078	09:28:18.091	00:00:28.077	1685	-1024	-768	-1	-1	-1	-1	4	-1024	-768	-1	-1	-1	-1	4		0	0						Untertest4.avi	0	880	547	72	111				0	Content		-72	-111	28077791	3650659221
28094	09:28:18.107	00:00:28.094	1686	-1024	-768	-1	-1	-1	-1	4	-1024	-768	-1	-1	-1	-1	4		0	0						Untertest4.avi	0	880	547	72	111				0	Content		-72	-111	28094458	3650675888
28111	09:28:18.124	00:00:28.110	1687	-1024	-768	-1	-1	-1	-1	4	-1024	-768	-1	-1	-1	-1	4		0	0						Untertest4.avi	0	880	547	72	111				0	Content		-72	-111	28110686	3650692116
28127	09:28:18.140	00:00:28.127	1688	-1024	-768	-1	-1	-1	-1	4	-1024	-768	-1	-1	-1	-1	4		0	0						Untertest4.avi	0	880	547	72	111				0	Content		-72	-111	28127353	3650708783
28144	09:28:18.157	00:00:28.144	1689	-1024	-768	-1	-1	-1	-1	4	-1024	-768	-1	-1	-1	-1	4		0	0						Untertest4.avi	0	880	547	72	111				0	Content		-72	-111	28144020	3650725450
28160	09:28:18.173	00:00:28.159	1690	-1024	-768	-1	-1	-1	-1	4	-1024	-768	-1	-1	-1	-1	4		0	0						Untertest4.avi	0	880	547	72	111				0	Content		-72	-111	28159888	3650741318
28177	09:28:18.190	00:00:28.176	1691	-1024	-768	-1	-1	-1	-1	4	-1024	-768	-1	-1	-1	-1	4		0	0						Untertest4.avi	0	880	547	72	111				0	Content		-72	-111	28176508	3650757938
28193	09:28:18.206	00:00:28.193	1692	-1024	-768	-1	-1	-1	-1	4	-1024	-768	-1	-1	-1	-1	4		0	0						Untertest4.avi	0	880	547	72	111				0	Content		-72	-111	28193194	3650774624
28210	09:28:18.223	00:00:28.209	1693	-1024	-768	-1	-1	-1	-1	4	-1024	-768	-1	-1	-1	-1	4		0	0						Untertest4.avi	0	880	547	72	111				0	Content		-72	-111	28209861	3650791291
28227	09:28:18.240	00:00:28.226	1694	-1024	-768	-1	-1	-1	-1	4	-1024	-768	-1	-1	-1	-1	4		0	0						Untertest4.avi	0	880	547	72	111				0	Content		-72	-111	28226528	3650807958
28243	09:28:18.256	00:00:28.243	1695	-1024	-768	-1	-1	-1	-1	4	-1024	-768	-1	-1	-1	-1	4		0	0						Untertest4.avi	0	880	547	72	111				0	Content		-72	-111	28243183	3650824613
28260	09:28:18.273	00:00:28.259	1696	-1024	-768	-1	-1	-1	-1	4	-1024	-768	-1	-1	-1	-1	4		0	0						Untertest4.avi	0	880	547	72	111				0	Content		-72	-111	28259753	3650841183
28276	09:28:18.289	00:00:28.276	1697	-1024	-768	-1	-1	-1	-1	4	-1024	-768	-1	-1	-1	-1	4		0	0						Untertest4.avi	0	880	547	72	111				0	Content		-72	-111	28276471	3650857901
28294	09:28:18.307	00:00:28.293	1698	-1024	-768	-1	-1	-1	-1	4	-1024	-768	-1	-1	-1	-1	4		0	0						Untertest4.avi	0	880	547	72	111				0	Content		-72	-111	28293522	3650874952
28310	09:28:18.323	00:00:28.310	1699	-1024	-768	-1	-1	-1	-1	4	-1024	-768	-1	-1	-1	-1	4		0	0						Untertest4.avi	0	880	547	72	111				0	Content		-72	-111	28310189	3650891619
28327	09:28:18.340	00:00:28.326	1700	-1024	-768	-1	-1	-1	-1	4	-1024	-768	-1	-1	-1	-1	4		0	0						Untertest4.avi	0	880	547	72	111				0	Content		-72	-111	28326856	3650908286
28344	09:28:18.357	00:00:28.343	1701	-1024	-768	-1	-1	-1	-1	4	-1024	-768	-1	-1	-1	-1	4		0	0						Untertest4.avi	0	880	547	72	111				0	Content		-72	-111	28343984	3650925414
28361	09:28:18.374	00:00:28.360	1702	-1024	-768	-1	-1	-1	-1	4	-1024	-768	-1	-1	-1	-1	4		0	0						Untertest4.avi	0	880	547	72	111				0	Content		-72	-111	28360651	3650942081
28377	09:28:18.390	00:00:28.377	1703	-1024	-768	-1	-1	-1	-1	4	-1024	-768	-1	-1	-1	-1	4		0	0						Untertest4.avi	0	880	547	72	111				0	Content		-72	-111	28377319	3650958749
28394	09:28:18.407	00:00:28.393	1704	-1024	-768	-1	-1	-1	-1	4	-1024	-768	-1	-1	-1	-1	4		0	0						Untertest4.avi	0	880	547	72	111				0	Content		-72	-111	28393528	3650974958
28410	09:28:18.423	00:00:28.410	1705	-1024	-768	-1	-1	-1	-1	4	-1024	-768	-1	-1	-1	-1	4		0	0						Untertest4.avi	0	880	547	72	111				0	Content		-72	-111	28410195	3650991625
28427	09:28:18.440	00:00:28.426	1706	-1024	-768	-1	-1	-1	-1	4	-1024	-768	-1	-1	-1	-1	4		0	0						Untertest4.avi	0	880	547	72	111				0	Content		-72	-111	28426667	3651008097
28443	09:28:18.456	00:00:28.443	1707	-1024	-768	-1	-1	-1	-1	4	-1024	-768	-1	-1	-1	-1	4		0	0						Untertest4.avi	0	880	547	72	111				0	Content		-72	-111	28443334	3651024764
28460	09:28:18.473	00:00:28.460	1708	-1024	-768	-1	-1	-1	-1	4	-1024	-768	-1	-1	-1	-1	4		0	0						Untertest4.avi	0	880	547	72	111				0	Content		-72	-111	28460001	3651041431
28476	09:28:18.489	00:00:28.476	1709	-1024	-768	-1	-1	-1	-1	4	-1024	-768	-1	-1	-1	-1	4		0	0						Untertest4.avi	0	880	547	72	111				0	Content		-72	-111	28476358	3651057788
28493	09:28:18.506	00:00:28.492	1710	-1024	-768	-1	-1	-1	-1	4	-1024	-768	-1	-1	-1	-1	4		0	0						Untertest4.avi	0	880	547	72	111				0	Content		-72	-111	28492979	3651074409
28510	09:28:18.523	00:00:28.509	1711	-1024	-768	-1	-1	-1	-1	4	-1024	-768	-1	-1	-1	-1	4		0	0						Untertest4.avi	0	880	547	72	111				0	Content		-72	-111	28509604	3651091034
28526	09:28:18.539	00:00:28.526	1712	-1024	-768	-1	-1	-1	-1	4	-1024	-768	-1	-1	-1	-1	4		0	0						Untertest4.avi	0	880	547	72	111				0	Content		-72	-111	28526271	3651107701
28543	09:28:18.556	00:00:28.542	1713	-1024	-768	-1	-1	-1	-1	4	-1024	-768	-1	-1	-1	-1	4		0	0						Untertest4.avi	0	880	547	72	111				0	Content		-72	-111	28542939	3651124369
28560	09:28:18.573	00:00:28.559	1714	-1024	-768	-1	-1	-1	-1	4	-1024	-768	-1	-1	-1	-1	4		0	0						Untertest4.avi	0	880	547	72	111				0	Content		-72	-111	28559585	3651141015
28576	09:28:18.589	00:00:28.576	1715	-1024	-768	-1	-1	-1	-1	4	-1024	-768	-1	-1	-1	-1	4		0	0						Untertest4.avi	0	880	547	72	111				0	Content		-72	-111	28576252	3651157682
28593	09:28:18.606	00:00:28.593	1716	-1024	-768	-1	-1	-1	-1	4	-1024	-768	-1	-1	-1	-1	4		0	0						Untertest4.avi	0	880	547	72	111				0	Content		-72	-111	28593174	3651174604
28610	09:28:18.623	00:00:28.609	1717	-1024	-768	-1	-1	-1	-1	4	-1024	-768	-1	-1	-1	-1	4		0	0						Untertest4.avi	0	880	547	72	111				0	Content		-72	-111	28609841	3651191271
28627	09:28:18.640	00:00:28.626	1718	-1024	-768	-1	-1	-1	-1	4	-1024	-768	-1	-1	-1	-1	4		0	0						Untertest4.avi	0	880	547	72	111				0	Content		-72	-111	28626800	3651208230
28643	09:28:18.656	00:00:28.643	1719	-1024	-768	-1	-1	-1	-1	4	-1024	-768	-1	-1	-1	-1	4		0	0						Untertest4.avi	0	880	547	72	111				0	Content		-72	-111	28643467	3651224897
28660	09:28:18.673	00:00:28.660	1720	-1024	-768	-1	-1	-1	-1	4	-1024	-768	-1	-1	-1	-1	4		0	0						Untertest4.avi	0	880	547	72	111				0	Content		-72	-111	28660134	3651241564
28677	09:28:18.690	00:00:28.677	1721	-1024	-768	-1	-1	-1	-1	4	-1024	-768	-1	-1	-1	-1	4		0	0						Untertest4.avi	0	880	547	72	111				0	Content		-72	-111	28677425	3651258855
28694	09:28:18.707	00:00:28.694	1722	-1024	-768	-1	-1	-1	-1	4	-1024	-768	-1	-1	-1	-1	4		0	0						Untertest4.avi	0	880	547	72	111				0	Content		-72	-111	28694092	3651275522
28710	09:28:18.723	00:00:28.710	1723	-1024	-768	-1	-1	-1	-1	4	-1024	-768	-1	-1	-1	-1	4		0	0						Untertest4.avi	0	880	547	72	111				0	Content		-72	-111	28710299	3651291729
28727	09:28:18.740	00:00:28.726	1724	-1024	-768	-1	-1	-1	-1	4	-1024	-768	-1	-1	-1	-1	4		0	0						Untertest4.avi	0	880	547	72	111				0	Content		-72	-111	28726966	3651308396
28744	09:28:18.757	00:00:28.743	1725	-1024	-768	-1	-1	-1	-1	4	-1024	-768	-1	-1	-1	-1	4		0	0						Untertest4.avi	0	880	547	72	111				0	Content		-72	-111	28743633	3651325063
28759	09:28:18.772	00:00:28.759	1726	-1024	-768	-1	-1	-1	-1	4	-1024	-768	-1	-1	-1	-1	4		0	0						Untertest4.avi	0	880	547	72	111				0	Content		-72	-111	28759458	3651340888
28776	09:28:18.789	00:00:28.776	1727	-1024	-768	-1	-1	-1	-1	4	-1024	-768	-1	-1	-1	-1	4		0	0						Untertest4.avi	0	880	547	72	111				0	Content		-72	-111	28776078	3651357508
28793	09:28:18.806	00:00:28.792	1728	-1024	-768	-1	-1	-1	-1	4	-1024	-768	-1	-1	-1	-1	4		0	0						Untertest4.avi	0	880	547	72	111				0	Content		-72	-111	28792769	3651374199
28809	09:28:18.822	00:00:28.809	1729	-1024	-768	-1	-1	-1	-1	4	-1024	-768	-1	-1	-1	-1	4		0	0						Untertest4.avi	0	880	547	72	111				0	Content		-72	-111	28809436	3651390866
28826	09:28:18.839	00:00:28.826	1730	-1024	-768	-1	-1	-1	-1	4	-1024	-768	-1	-1	-1	-1	4		0	0						Untertest4.avi	0	880	547	72	111				0	Content		-72	-111	28826103	3651407533
28843	09:28:18.856	00:00:28.842	1731	-1024	-768	-1	-1	-1	-1	4	-1024	-768	-1	-1	-1	-1	4		0	0						Untertest4.avi	0	880	547	72	111				0	Content		-72	-111	28842758	3651424188
28859	09:28:18.872	00:00:28.859	1732	-1024	-768	-1	-1	-1	-1	4	-1024	-768	-1	-1	-1	-1	4		0	0						Untertest4.avi	0	880	547	72	111				0	Content		-72	-111	28859329	3651440759
28876	09:28:18.889	00:00:28.876	1733	-1024	-768	-1	-1	-1	-1	4	-1024	-768	-1	-1	-1	-1	4		0	0						Untertest4.avi	0	880	547	72	111				0	Content		-72	-111	28876094	3651457524
28893	09:28:18.906	00:00:28.893	1734	-1024	-768	-1	-1	-1	-1	4	-1024	-768	-1	-1	-1	-1	4		0	0						Untertest4.avi	0	880	547	72	111				0	Content		-72	-111	28893130	3651474560
28910	09:28:18.923	00:00:28.909	1735	-1024	-768	-1	-1	-1	-1	4	-1024	-768	-1	-1	-1	-1	4		0	0						Untertest4.avi	0	880	547	72	111				0	Content		-72	-111	28909797	3651491227
28926	09:28:18.939	00:00:28.926	1736	-1024	-768	-1	-1	-1	-1	4	-1024	-768	-1	-1	-1	-1	4		0	0						Untertest4.avi	0	880	547	72	111				0	Content		-72	-111	28926464	3651507894
28944	09:28:18.957	00:00:28.943	1737	-1024	-768	-1	-1	-1	-1	4	-1024	-768	-1	-1	-1	-1	4		0	0						Untertest4.avi	0	880	547	72	111				0	Content		-72	-111	28943583	3651525013
28960	09:28:18.973	00:00:28.960	1738	-1024	-768	-1	-1	-1	-1	4	-1024	-768	-1	-1	-1	-1	4		0	0						Untertest4.avi	0	880	547	72	111				0	Content		-72	-111	28960250	3651541680
28977	09:28:18.990	00:00:28.976	1739	-1024	-768	-1	-1	-1	-1	4	-1024	-768	-1	-1	-1	-1	4		0	0						Untertest4.avi	0	880	547	72	111				0	Content		-72	-111	28976918	3651558348
28993	09:28:19.006	00:00:28.993	1740	-1024	-768	-1	-1	-1	-1	4	-1024	-768	-1	-1	-1	-1	4		0	0						Untertest4.avi	0	880	547	72	111				0	Content		-72	-111	28993117	3651574547
29010	09:28:19.023	00:00:29.009	1741	-1024	-768	-1	-1	-1	-1	4	-1024	-768	-1	-1	-1	-1	4		0	0						Untertest4.avi	0	880	547	72	111				0	Content		-72	-111	29009784	3651591214
29026	09:28:19.039	00:00:29.026	1742	-1024	-768	-1	-1	-1	-1	4	-1024	-768	-1	-1	-1	-1	4		0	0						Untertest4.avi	0	880	547	72	111				0	Content		-72	-111	29026293	3651607723
29043	09:28:19.056	00:00:29.042	1743	-1024	-768	-1	-1	-1	-1	4	-1024	-768	-1	-1	-1	-1	4		0	0						Untertest4.avi	0	880	547	72	111				0	Content		-72	-111	29042960	3651624390
29060	09:28:19.073	00:00:29.059	1744	-1024	-768	-1	-1	-1	-1	4	-1024	-768	-1	-1	-1	-1	4		0	0						Untertest4.avi	0	880	547	72	111				0	Content		-72	-111	29059627	3651641057
29076	09:28:19.089	00:00:29.075	1745	-1024	-768	-1	-1	-1	-1	4	-1024	-768	-1	-1	-1	-1	4		0	0						Untertest4.avi	0	880	547	72	111				0	Content		-72	-111	29075934	3651657364
29093	09:28:19.106	00:00:29.092	1746	-1024	-768	-1	-1	-1	-1	4	-1024	-768	-1	-1	-1	-1	4		0	0						Untertest4.avi	0	880	547	72	111				0	Content		-72	-111	29092556	3651673986
29109	09:28:19.122	00:00:29.109	1747	-1024	-768	-1	-1	-1	-1	4	-1024	-768	-1	-1	-1	-1	4		0	0						Untertest4.avi	0	880	547	72	111				0	Content		-72	-111	29109221	3651690651
29126	09:28:19.139	00:00:29.125	1748	-1024	-768	-1	-1	-1	-1	4	-1024	-768	-1	-1	-1	-1	4		0	0						Untertest4.avi	0	880	547	72	111				0	Content		-72	-111	29125888	3651707318
29143	09:28:19.156	00:00:29.142	1749	-1024	-768	-1	-1	-1	-1	4	-1024	-768	-1	-1	-1	-1	4		0	0						Untertest4.avi	0	880	547	72	111				0	Content		-72	-111	29142556	3651723986
29159	09:28:19.172	00:00:29.159	1750	-1024	-768	-1	-1	-1	-1	4	-1024	-768	-1	-1	-1	-1	4		0	0						Untertest4.avi	0	880	547	72	111				0	Content		-72	-111	29159182	3651740612
29176	09:28:19.189	00:00:29.175	1751	-1024	-768	-1	-1	-1	-1	4	-1024	-768	-1	-1	-1	-1	4		0	0						Untertest4.avi	0	880	547	72	111				0	Content		-72	-111	29175849	3651757279
29193	09:28:19.206	00:00:29.192	1752	-1024	-768	-1	-1	-1	-1	4	-1024	-768	-1	-1	-1	-1	4		0	0						Untertest4.avi	0	880	547	72	111				0	Content		-72	-111	29192760	3651774190
29209	09:28:19.222	00:00:29.209	1753	-1024	-768	-1	-1	-1	-1	4	-1024	-768	-1	-1	-1	-1	4		0	0						Untertest4.avi	0	880	547	72	111				0	Content		-72	-111	29209427	3651790857
29226	09:28:19.239	00:00:29.226	1754	-1024	-768	-1	-1	-1	-1	4	-1024	-768	-1	-1	-1	-1	4		0	0						Untertest4.avi	0	880	547	72	111				0	Content		-72	-111	29226382	3651807812
29243	09:28:19.256	00:00:29.243	1755	-1024	-768	-1	-1	-1	-1	4	-1024	-768	-1	-1	-1	-1	4		0	0						Untertest4.avi	0	880	547	72	111				0	Content		-72	-111	29243049	3651824479
29260	09:28:19.273	00:00:29.259	1756	-1024	-768	-1	-1	-1	-1	4	-1024	-768	-1	-1	-1	-1	4		0	0						Untertest4.avi	0	880	547	72	111				0	Content		-72	-111	29259716	3651841146
29277	09:28:19.290	00:00:29.277	1757	-1024	-768	-1	-1	-1	-1	4	-1024	-768	-1	-1	-1	-1	4		0	0						Untertest4.avi	0	880	547	72	111				0	Content		-72	-111	29277004	3651858434
29294	09:28:19.307	00:00:29.293	1758	-1024	-768	-1	-1	-1	-1	4	-1024	-768	-1	-1	-1	-1	4		0	0						Untertest4.avi	0	880	547	72	111				0	Content		-72	-111	29293671	3651875101
29310	09:28:19.323	00:00:29.309	1759	-1024	-768	-1	-1	-1	-1	4	-1024	-768	-1	-1	-1	-1	4		0	0						Untertest4.avi	0	880	547	72	111				0	Content		-72	-111	29309918	3651891348
29327	09:28:19.340	00:00:29.326	1760	-1024	-768	-1	-1	-1	-1	4	-1024	-768	-1	-1	-1	-1	4		0	0						Untertest4.avi	0	880	547	72	111				0	Content		-72	-111	29326585	3651908015
29343	09:28:19.356	00:00:29.343	1761	-1024	-768	-1	-1	-1	-1	4	-1024	-768	-1	-1	-1	-1	4		0	0						Untertest4.avi	0	880	547	72	111				0	Content		-72	-111	29343252	3651924682
29359	09:28:19.372	00:00:29.359	1762	-1024	-768	-1	-1	-1	-1	4	-1024	-768	-1	-1	-1	-1	4		0	0						Untertest4.avi	0	880	547	72	111				0	Content		-72	-111	29359035	3651940465
29376	09:28:19.389	00:00:29.375	1763	-1024	-768	-1	-1	-1	-1	4	-1024	-768	-1	-1	-1	-1	4		0	0						Untertest4.avi	0	880	547	72	111				0	Content		-72	-111	29375656	3651957086
29392	09:28:19.405	00:00:29.392	1764	-1024	-768	-1	-1	-1	-1	4	-1024	-768	-1	-1	-1	-1	4		0	0						Untertest4.avi	0	880	547	72	111				0	Content		-72	-111	29392340	3651973770
29409	09:28:19.422	00:00:29.409	1765	-1024	-768	-1	-1	-1	-1	4	-1024	-768	-1	-1	-1	-1	4		0	0						Untertest4.avi	0	880	547	72	111				0	Content		-72	-111	29409007	3651990437
29426	09:28:19.439	00:00:29.425	1766	-1024	-768	-1	-1	-1	-1	4	-1024	-768	-1	-1	-1	-1	4		0	0						Untertest4.avi	0	880	547	72	111				0	Content		-72	-111	29425674	3652007104
29442	09:28:19.455	00:00:29.442	1767	-1024	-768	-1	-1	-1	-1	4	-1024	-768	-1	-1	-1	-1	4		0	0						Untertest4.avi	0	880	547	72	111				0	Content		-72	-111	29442455	3652023885
29459	09:28:19.472	00:00:29.459	1768	-1024	-768	-1	-1	-1	-1	4	-1024	-768	-1	-1	-1	-1	4		0	0						Untertest4.avi	0	880	547	72	111				0	Content		-72	-111	29459033	3652040463
29476	09:28:19.489	00:00:29.475	1769	-1024	-768	-1	-1	-1	-1	4	-1024	-768	-1	-1	-1	-1	4		0	0						Untertest4.avi	0	880	547	72	111				0	Content		-72	-111	29475684	3652057114
29493	09:28:19.506	00:00:29.492	1770	-1024	-768	-1	-1	-1	-1	4	-1024	-768	-1	-1	-1	-1	4		0	0						Untertest4.avi	0	880	547	72	111				0	Content		-72	-111	29492711	3652074141
29509	09:28:19.522	00:00:29.509	1771	-1024	-768	-1	-1	-1	-1	4	-1024	-768	-1	-1	-1	-1	4		0	0						Untertest4.avi	0	880	547	72	111				0	Content		-72	-111	29509378	3652090808
29526	09:28:19.539	00:00:29.526	1772	-1024	-768	-1	-1	-1	-1	4	-1024	-768	-1	-1	-1	-1	4		0	0						Untertest4.avi	0	880	547	72	111				0	Content		-72	-111	29526045	3652107475
29543	09:28:19.556	00:00:29.543	1773	-1024	-768	-1	-1	-1	-1	4	-1024	-768	-1	-1	-1	-1	4		0	0						Untertest4.avi	0	880	547	72	111				0	Content		-72	-111	29543201	3652124631
29560	09:28:19.573	00:00:29.559	1774	-1024	-768	-1	-1	-1	-1	4	-1024	-768	-1	-1	-1	-1	4		0	0						Untertest4.avi	0	880	547	72	111				0	Content		-72	-111	29559868	3652141298
29577	09:28:19.590	00:00:29.576	1775	-1024	-768	-1	-1	-1	-1	4	-1024	-768	-1	-1	-1	-1	4		0	0						Untertest4.avi	0	880	547	72	111				0	Content		-72	-111	29576536	3652157966
29593	09:28:19.606	00:00:29.592	1776	-1024	-768	-1	-1	-1	-1	4	-1024	-768	-1	-1	-1	-1	4		0	0						Untertest4.avi	0	880	547	72	111				0	Content		-72	-111	29592710	3652174140
29609	09:28:19.622	00:00:29.609	1777	-1024	-768	-1	-1	-1	-1	4	-1024	-768	-1	-1	-1	-1	4		0	0						Untertest4.avi	0	880	547	72	111				0	Content		-72	-111	29609377	3652190807
29626	09:28:19.639	00:00:29.625	1778	-1024	-768	-1	-1	-1	-1	4	-1024	-768	-1	-1	-1	-1	4		0	0						Untertest4.avi	0	880	547	72	111				0	Content		-72	-111	29625879	3652207309
29643	09:28:19.656	00:00:29.642	1779	-1024	-768	-1	-1	-1	-1	4	-1024	-768	-1	-1	-1	-1	4		0	0						Untertest4.avi	0	880	547	72	111				0	Content		-72	-111	29642546	3652223976
29659	09:28:19.672	00:00:29.659	1780	-1024	-768	-1	-1	-1	-1	4	-1024	-768	-1	-1	-1	-1	4		0	0						Untertest4.avi	0	880	547	72	111				0	Content		-72	-111	29659213	3652240643
29676	09:28:19.689	00:00:29.675	1781	-1024	-768	-1	-1	-1	-1	4	-1024	-768	-1	-1	-1	-1	4		0	0						Untertest4.avi	0	880	547	72	111				0	Content		-72	-111	29675505	3652256935
29692	09:28:19.705	00:00:29.692	1782	-1024	-768	-1	-1	-1	-1	4	-1024	-768	-1	-1	-1	-1	4		0	0						Untertest4.avi	0	880	547	72	111				0	Content		-72	-111	29692129	3652273559
29709	09:28:19.722	00:00:29.708	1783	-1024	-768	-1	-1	-1	-1	4	-1024	-768	-1	-1	-1	-1	4		0	0						Untertest4.avi	0	880	547	72	111				0	Content		-72	-111	29708795	3652290225
29725	09:28:19.738	00:00:29.725	1784	-1024	-768	-1	-1	-1	-1	4	-1024	-768	-1	-1	-1	-1	4		0	0						Untertest4.avi	0	880	547	72	111				0	Content		-72	-111	29725462	3652306892
29742	09:28:19.755	00:00:29.742	1785	-1024	-768	-1	-1	-1	-1	4	-1024	-768	-1	-1	-1	-1	4		0	0						Untertest4.avi	0	880	547	72	111				0	Content		-72	-111	29742130	3652323560
29759	09:28:19.772	00:00:29.758	1786	-1024	-768	-1	-1	-1	-1	4	-1024	-768	-1	-1	-1	-1	4		0	0						Untertest4.avi	0	880	547	72	111				0	Content		-72	-111	29758794	3652340224
29775	09:28:19.788	00:00:29.775	1787	-1024	-768	-1	-1	-1	-1	4	-1024	-768	-1	-1	-1	-1	4		0	0						Untertest4.avi	0	880	547	72	111				0	Content		-72	-111	29775461	3652356891
29792	09:28:19.805	00:00:29.792	1788	-1024	-768	-1	-1	-1	-1	4	-1024	-768	-1	-1	-1	-1	4		0	0						Untertest4.avi	0	880	547	72	111				0	Content		-72	-111	29792128	3652373558
29809	09:28:19.822	00:00:29.809	1789	-1024	-768	-1	-1	-1	-1	4	-1024	-768	-1	-1	-1	-1	4		0	0						Untertest4.avi	0	880	547	72	111				0	Content		-72	-111	29809067	3652390497
29826	09:28:19.839	00:00:29.825	1790	-1024	-768	-1	-1	-1	-1	4	-1024	-768	-1	-1	-1	-1	4		0	0						Untertest4.avi	0	880	547	72	111				0	Content		-72	-111	29825734	3652407164
29843	09:28:19.856	00:00:29.842	1791	-1024	-768	-1	-1	-1	-1	4	-1024	-768	-1	-1	-1	-1	4		0	0						Untertest4.avi	0	880	547	72	111				0	Content		-72	-111	29842696	3652424126
29859	09:28:19.872	00:00:29.859	1792	-1024	-768	-1	-1	-1	-1	4	-1024	-768	-1	-1	-1	-1	4		0	0						Untertest4.avi	0	880	547	72	111				0	Content		-72	-111	29859363	3652440793
29876	09:28:19.889	00:00:29.876	1793	-1024	-768	-1	-1	-1	-1	4	-1024	-768	-1	-1	-1	-1	4		0	0						Untertest4.avi	0	880	547	72	111				0	Content		-72	-111	29876031	3652457461
29893	09:28:19.906	00:00:29.893	1794	-1024	-768	-1	-1	-1	-1	4	-1024	-768	-1	-1	-1	-1	4		0	0						Untertest4.avi	0	880	547	72	111				0	Content		-72	-111	29893259	3652474689
29910	09:28:19.923	00:00:29.909	1795	-1024	-768	-1	-1	-1	-1	4	-1024	-768	-1	-1	-1	-1	4		0	0						Untertest4.avi	0	880	547	72	111				0	Content		-72	-111	29909926	3652491356
29926	09:28:19.939	00:00:29.926	1796	-1024	-768	-1	-1	-1	-1	4	-1024	-768	-1	-1	-1	-1	4		0	0						Untertest4.avi	0	880	547	72	111				0	Content		-72	-111	29926159	3652507589
29943	09:28:19.956	00:00:29.942	1797	-1024	-768	-1	-1	-1	-1	4	-1024	-768	-1	-1	-1	-1	4		0	0						Untertest4.avi	0	880	547	72	111				0	Content		-72	-111	29942826	3652524256
29959	09:28:19.972	00:00:29.959	1798	-1024	-768	-1	-1	-1	-1	4	-1024	-768	-1	-1	-1	-1	4		0	0						Untertest4.avi	0	880	547	72	111				0	Content		-72	-111	29959493	3652540923
29975	09:28:19.988	00:00:29.975	1799	-1024	-768	-1	-1	-1	-1	4	-1024	-768	-1	-1	-1	-1	4		0	0						Untertest4.avi	0	880	547	72	111				0	Content		-72	-111	29975245	3652556675
29992	09:28:20.005	00:00:29.991	1800	-1024	-768	-1	-1	-1	-1	4	-1024	-768	-1	-1	-1	-1	4		0	0						Untertest4.avi	0	880	547	72	111				0	Content		-72	-111	29991990	3652573420
30009	09:28:20.022	00:00:30.008	1801	-1024	-768	-1	-1	-1	-1	4	-1024	-768	-1	-1	-1	-1	4		0	0						Untertest4.avi	0	880	547	72	111				0	Content		-72	-111	30008671	3652590101
30025	09:28:20.038	00:00:30.025	1802	-1024	-768	-1	-1	-1	-1	4	-1024	-768	-1	-1	-1	-1	4		0	0						Untertest4.avi	0	880	547	72	111				0	Content		-72	-111	30025339	3652606769
30042	09:28:20.055	00:00:30.042	1803	-1024	-768	-1	-1	-1	-1	4	-1024	-768	-1	-1	-1	-1	4		0	0						Untertest4.avi	0	880	547	72	111				0	Content		-72	-111	30042006	3652623436
30059	09:28:20.072	00:00:30.058	1804	-1024	-768	-1	-1	-1	-1	4	-1024	-768	-1	-1	-1	-1	4		0	0						Untertest4.avi	0	880	547	72	111				0	Content		-72	-111	30058654	3652640084
30075	09:28:20.088	00:00:30.075	1805	-1024	-768	-1	-1	-1	-1	4	-1024	-768	-1	-1	-1	-1	4		0	0						Untertest4.avi	0	880	547	72	111				0	Content		-72	-111	30075223	3652656653
30092	09:28:20.105	00:00:30.092	1806	-1024	-768	-1	-1	-1	-1	4	-1024	-768	-1	-1	-1	-1	4		0	0						Untertest4.avi	0	880	547	72	111				0	Content		-72	-111	30092157	3652673587
30109	09:28:20.122	00:00:30.108	1807	-1024	-768	-1	-1	-1	-1	4	-1024	-768	-1	-1	-1	-1	4		0	0						Untertest4.avi	0	880	547	72	111				0	Content		-72	-111	30108824	3652690254
30126	09:28:20.139	00:00:30.125	1808	-1024	-768	-1	-1	-1	-1	4	-1024	-768	-1	-1	-1	-1	4		0	0						Untertest4.avi	0	880	547	72	111				0	Content		-72	-111	30125957	3652707387
30143	09:28:20.156	00:00:30.142	1809	-1024	-768	-1	-1	-1	-1	4	-1024	-768	-1	-1	-1	-1	4		0	0						Untertest4.avi	0	880	547	72	111				0	Content		-72	-111	30142624	3652724054
30160	09:28:20.173	00:00:30.159	1810	-1024	-768	-1	-1	-1	-1	4	-1024	-768	-1	-1	-1	-1	4		0	0						Untertest4.avi	0	880	547	72	111				0	Content		-72	-111	30159653	3652741083
30176	09:28:20.189	00:00:30.176	1811	-1024	-768	-1	-1	-1	-1	4	-1024	-768	-1	-1	-1	-1	4		0	0						Untertest4.avi	0	880	547	72	111				0	Content		-72	-111	30176321	3652757751
30193	09:28:20.206	00:00:30.192	1812	-1024	-768	-1	-1	-1	-1	4	-1024	-768	-1	-1	-1	-1	4		0	0						Untertest4.avi	0	880	547	72	111				0	Content		-72	-111	30192988	3652774418
30209	09:28:20.222	00:00:30.209	1813	-1024	-768	-1	-1	-1	-1	4	-1024	-768	-1	-1	-1	-1	4		0	0						Untertest4.avi	0	880	547	72	111				0	Content		-72	-111	30209037	3652790467
30226	09:28:20.239	00:00:30.225	1814	-1024	-768	-1	-1	-1	-1	4	-1024	-768	-1	-1	-1	-1	4		0	0						Untertest4.avi	0	880	547	72	111				0	Content		-72	-111	30225704	3652807134
30242	09:28:20.255	00:00:30.242	1815	-1024	-768	-1	-1	-1	-1	4	-1024	-768	-1	-1	-1	-1	4		0	0						Untertest4.avi	0	880	547	72	111				0	Content		-72	-111	30242164	3652823594
30259	09:28:20.272	00:00:30.258	1816	-1024	-768	-1	-1	-1	-1	4	-1024	-768	-1	-1	-1	-1	4		0	0						Untertest4.avi	0	880	547	72	111				0	Content		-72	-111	30258831	3652840261
30275	09:28:20.288	00:00:30.275	1817	-1024	-768	-1	-1	-1	-1	4	-1024	-768	-1	-1	-1	-1	4		0	0						Untertest4.avi	0	880	547	72	111				0	Content		-72	-111	30275498	3652856928
30292	09:28:20.305	00:00:30.291	1818	-1024	-768	-1	-1	-1	-1	4	-1024	-768	-1	-1	-1	-1	4		0	0						Untertest4.avi	0	880	547	72	111				0	Content		-72	-111	30291705	3652873135
30308	09:28:20.321	00:00:30.308	1819	-1024	-768	-1	-1	-1	-1	4	-1024	-768	-1	-1	-1	-1	4		0	0						Untertest4.avi	0	880	547	72	111				0	Content		-72	-111	30308456	3652889886
30325	09:28:20.338	00:00:30.325	1820	-1024	-768	-1	-1	-1	-1	4	-1024	-768	-1	-1	-1	-1	4		0	0						Untertest4.avi	0	880	547	72	111				0	Content		-72	-111	30325080	3652906510
30342	09:28:20.355	00:00:30.341	1821	-1024	-768	-1	-1	-1	-1	4	-1024	-768	-1	-1	-1	-1	4		0	0						Untertest4.avi	0	880	547	72	111				0	Content		-72	-111	30341747	3652923177
30358	09:28:20.371	00:00:30.358	1822	-1024	-768	-1	-1	-1	-1	4	-1024	-768	-1	-1	-1	-1	4		0	0						Untertest4.avi	0	880	547	72	111				0	Content		-72	-111	30358414	3652939844
30375	09:28:20.388	00:00:30.375	1823	-1024	-768	-1	-1	-1	-1	4	-1024	-768	-1	-1	-1	-1	4		0	0						Untertest4.avi	0	880	547	72	111				0	Content		-72	-111	30375057	3652956487
30392	09:28:20.405	00:00:30.391	1824	-1024	-768	-1	-1	-1	-1	4	-1024	-768	-1	-1	-1	-1	4		0	0						Untertest4.avi	0	880	547	72	111				0	Content		-72	-111	30391724	3652973154
30409	09:28:20.422	00:00:30.408	1825	-1024	-768	-1	-1	-1	-1	4	-1024	-768	-1	-1	-1	-1	4		0	0						Untertest4.avi	0	880	547	72	111				0	Content		-72	-111	30408647	3652990077
30425	09:28:20.438	00:00:30.425	1826	-1024	-768	-1	-1	-1	-1	4	-1024	-768	-1	-1	-1	-1	4		0	0						Untertest4.avi	0	880	547	72	111				0	Content		-72	-111	30425314	3653006744
30442	09:28:20.455	00:00:30.442	1827	-1024	-768	-1	-1	-1	-1	4	-1024	-768	-1	-1	-1	-1	4		0	0						Untertest4.avi	0	880	547	72	111				0	Content		-72	-111	30442274	3653023704
30459	09:28:20.472	00:00:30.458	1828	-1024	-768	-1	-1	-1	-1	4	-1024	-768	-1	-1	-1	-1	4		0	0						Untertest4.avi	0	880	547	72	111				0	Content		-72	-111	30458941	3653040371
30476	09:28:20.489	00:00:30.475	1829	-1024	-768	-1	-1	-1	-1	4	-1024	-768	-1	-1	-1	-1	4		0	0						Untertest4.avi	0	880	547	72	111				0	Content		-72	-111	30475609	3653057039
30493	09:28:20.506	00:00:30.492	1830	-1024	-768	-1	-1	-1	-1	4	-1024	-768	-1	-1	-1	-1	4		0	0						Untertest4.avi	0	880	547	72	111				0	Content		-72	-111	30492897	3653074327
30510	09:28:20.523	00:00:30.509	1831	-1024	-768	-1	-1	-1	-1	4	-1024	-768	-1	-1	-1	-1	4		0	0						Untertest4.avi	0	880	547	72	111				0	Content		-72	-111	30509564	3653090994
30526	09:28:20.539	00:00:30.525	1832	-1024	-768	-1	-1	-1	-1	4	-1024	-768	-1	-1	-1	-1	4		0	0						Untertest4.avi	0	880	547	72	111				0	Content		-72	-111	30525771	3653107201
30542	09:28:20.555	00:00:30.542	1833	-1024	-768	-1	-1	-1	-1	4	-1024	-768	-1	-1	-1	-1	4		0	0						Untertest4.avi	0	880	547	72	111				0	Content		-72	-111	30542438	3653123868
30559	09:28:20.572	00:00:30.559	1834	-1024	-768	-1	-1	-1	-1	4	-1024	-768	-1	-1	-1	-1	4		0	0						Untertest4.avi	0	880	547	72	111				0	Content		-72	-111	30559105	3653140535
30575	09:28:20.588	00:00:30.574	1835	-1024	-768	-1	-1	-1	-1	4	-1024	-768	-1	-1	-1	-1	4		0	0						Untertest4.avi	0	880	547	72	111				0	Content		-72	-111	30574927	3653156357
30592	09:28:20.605	00:00:30.591	1836	-1024	-768	-1	-1	-1	-1	4	-1024	-768	-1	-1	-1	-1	4		0	0						Untertest4.avi	0	880	547	72	111				0	Content		-72	-111	30591549	3653172979
30608	09:28:20.621	00:00:30.608	1837	-1024	-768	-1	-1	-1	-1	4	-1024	-768	-1	-1	-1	-1	4		0	0						Untertest4.avi	0	880	547	72	111				0	Content		-72	-111	30608234	3653189664
30625	09:28:20.638	00:00:30.624	1838	-1024	-768	-1	-1	-1	-1	4	-1024	-768	-1	-1	-1	-1	4		0	0						Untertest4.avi	0	880	547	72	111				0	Content		-72	-111	30624902	3653206332
30642	09:28:20.655	00:00:30.641	1839	-1024	-768	-1	-1	-1	-1	4	-1024	-768	-1	-1	-1	-1	4		0	0						Untertest4.avi	0	880	547	72	111				0	Content		-72	-111	30641569	3653222999
30658	09:28:20.671	00:00:30.658	1840	-1024	-768	-1	-1	-1	-1	4	-1024	-768	-1	-1	-1	-1	4		0	0						Untertest4.avi	0	880	547	72	111				0	Content		-72	-111	30658220	3653239650
30675	09:28:20.688	00:00:30.674	1841	-1024	-768	-1	-1	-1	-1	4	-1024	-768	-1	-1	-1	-1	4		0	0						Untertest4.avi	0	880	547	72	111				0	Content		-72	-111	30674790	3653256220
30692	09:28:20.705	00:00:30.691	1842	-1024	-768	-1	-1	-1	-1	4	-1024	-768	-1	-1	-1	-1	4		0	0						Untertest4.avi	0	880	547	72	111				0	Content		-72	-111	30691724	3653273154
30708	09:28:20.721	00:00:30.708	1843	-1024	-768	-1	-1	-1	-1	4	-1024	-768	-1	-1	-1	-1	4		0	0						Untertest4.avi	0	880	547	72	111				0	Content		-72	-111	30708391	3653289821
30726	09:28:20.739	00:00:30.725	1844	-1024	-768	-1	-1	-1	-1	4	-1024	-768	-1	-1	-1	-1	4		0	0						Untertest4.avi	0	880	547	72	111				0	Content		-72	-111	30725523	3653306953
30742	09:28:20.755	00:00:30.742	1845	-1024	-768	-1	-1	-1	-1	4	-1024	-768	-1	-1	-1	-1	4		0	0						Untertest4.avi	0	880	547	72	111				0	Content		-72	-111	30742190	3653323620
30759	09:28:20.772	00:00:30.759	1846	-1024	-768	-1	-1	-1	-1	4	-1024	-768	-1	-1	-1	-1	4		0	0						Untertest4.avi	0	880	547	72	111				0	Content		-72	-111	30759220	3653340650
30776	09:28:20.789	00:00:30.775	1847	-1024	-768	-1	-1	-1	-1	4	-1024	-768	-1	-1	-1	-1	4		0	0						Untertest4.avi	0	880	547	72	111				0	Content		-72	-111	30775888	3653357318
30793	09:28:20.806	00:00:30.792	1848	-1024	-768	-1	-1	-1	-1	4	-1024	-768	-1	-1	-1	-1	4		0	0						Untertest4.avi	0	880	547	72	111				0	Content		-72	-111	30792555	3653373985
30809	09:28:20.822	00:00:30.808	1849	-1024	-768	-1	-1	-1	-1	4	-1024	-768	-1	-1	-1	-1	4		0	0						Untertest4.avi	0	880	547	72	111				0	Content		-72	-111	30808664	3653390094
30825	09:28:20.838	00:00:30.825	1850	-1024	-768	-1	-1	-1	-1	4	-1024	-768	-1	-1	-1	-1	4		0	0						Untertest4.avi	0	880	547	72	111				0	Content		-72	-111	30825331	3653406761
30842	09:28:20.855	00:00:30.841	1851	-1024	-768	-1	-1	-1	-1	4	-1024	-768	-1	-1	-1	-1	4		0	0						Untertest4.avi	0	880	547	72	111				0	Content		-72	-111	30841811	3653423241
30858	09:28:20.871	00:00:30.858	1852	-1024	-768	-1	-1	-1	-1	4	-1024	-768	-1	-1	-1	-1	4		0	0						Untertest4.avi	0	880	547	72	111				0	Content		-72	-111	30858478	3653439908
30875	09:28:20.888	00:00:30.875	1853	-1024	-768	-1	-1	-1	-1	4	-1024	-768	-1	-1	-1	-1	4		0	0						Untertest4.avi	0	880	547	72	111				0	Content		-72	-111	30875145	3653456575
30891	09:28:20.904	00:00:30.891	1854	-1024	-768	-1	-1	-1	-1	4	-1024	-768	-1	-1	-1	-1	4		0	0						Untertest4.avi	0	880	547	72	111				0	Content		-72	-111	30891394	3653472824
30908	09:28:20.921	00:00:30.908	1855	-1024	-768	-1	-1	-1	-1	4	-1024	-768	-1	-1	-1	-1	4		0	0						Untertest4.avi	0	880	547	72	111				0	Content		-72	-111	30908016	3653489446
30925	09:28:20.938	00:00:30.924	1856	-1024	-768	-1	-1	-1	-1	4	-1024	-768	-1	-1	-1	-1	4		0	0						Untertest4.avi	0	880	547	72	111				0	Content		-72	-111	30924683	3653506113
30941	09:28:20.954	00:00:30.941	1857	-1024	-768	-1	-1	-1	-1	4	-1024	-768	-1	-1	-1	-1	4		0	0						Untertest4.avi	0	880	547	72	111				0	Content		-72	-111	30941350	3653522780
30958	09:28:20.971	00:00:30.958	1858	-1024	-768	-1	-1	-1	-1	4	-1024	-768	-1	-1	-1	-1	4		0	0						Untertest4.avi	0	880	547	72	111				0	Content		-72	-111	30958017	3653539447
30975	09:28:20.988	00:00:30.974	1859	-1024	-768	-1	-1	-1	-1	4	-1024	-768	-1	-1	-1	-1	4		0	0						Untertest4.avi	0	880	547	72	111				0	Content		-72	-111	30974645	3653556075
30991	09:28:21.004	00:00:30.991	1860	-1024	-768	-1	-1	-1	-1	4	-1024	-768	-1	-1	-1	-1	4		0	0						Untertest4.avi	0	880	547	72	111				0	Content		-72	-111	30991312	3653572742
31008	09:28:21.021	00:00:31.008	1861	-1024	-768	-1	-1	-1	-1	4	-1024	-768	-1	-1	-1	-1	4		0	0						Untertest4.avi	0	880	547	72	111				0	Content		-72	-111	31008231	3653589661
31025	09:28:21.038	00:00:31.024	1862	-1024	-768	-1	-1	-1	-1	4	-1024	-768	-1	-1	-1	-1	4		0	0						Untertest4.avi	0	880	547	72	111				0	Content		-72	-111	31024898	3653606328
31042	09:28:21.055	00:00:31.041	1863	-1024	-768	-1	-1	-1	-1	4	-1024	-768	-1	-1	-1	-1	4		0	0						Untertest4.avi	0	880	547	72	111				0	Content		-72	-111	31041852	3653623282
31059	09:28:21.072	00:00:31.058	1864	-1024	-768	-1	-1	-1	-1	4	-1024	-768	-1	-1	-1	-1	4		0	0						Untertest4.avi	0	880	547	72	111				0	Content		-72	-111	31058519	3653639949
31075	09:28:21.088	00:00:31.075	1865	-1024	-768	-1	-1	-1	-1	4	-1024	-768	-1	-1	-1	-1	4		0	0						Untertest4.avi	0	880	547	72	111				0	Content		-72	-111	31075187	3653656617
31092	09:28:21.105	00:00:31.092	1866	-1024	-768	-1	-1	-1	-1	4	-1024	-768	-1	-1	-1	-1	4		0	0						Untertest4.avi	0	880	547	72	111				0	Content		-72	-111	31092472	3653673902
31109	09:28:21.122	00:00:31.109	1867	-1024	-768	-1	-1	-1	-1	4	-1024	-768	-1	-1	-1	-1	4		0	0						Untertest4.avi	0	880	547	72	111				0	Content		-72	-111	31109139	3653690569
31125	09:28:21.138	00:00:31.125	1868	-1024	-768	-1	-1	-1	-1	4	-1024	-768	-1	-1	-1	-1	4		0	0						Untertest4.avi	0	880	547	72	111				0	Content		-72	-111	31125385	3653706815
31142	09:28:21.155	00:00:31.142	1869	-1024	-768	-1	-1	-1	-1	4	-1024	-768	-1	-1	-1	-1	4		0	0						Untertest4.avi	0	880	547	72	111				0	Content		-72	-111	31142052	3653723482
31159	09:28:21.172	00:00:31.158	1870	-1024	-768	-1	-1	-1	-1	4	-1024	-768	-1	-1	-1	-1	4		0	0						Untertest4.avi	0	880	547	72	111				0	Content		-72	-111	31158719	3653740149
31174	09:28:21.187	00:00:31.174	1871	-1024	-768	-1	-1	-1	-1	4	-1024	-768	-1	-1	-1	-1	4		0	0						Untertest4.avi	0	880	547	72	111				0	Content		-72	-111	31174499	3653755929
31191	09:28:21.204	00:00:31.191	1872	-1024	-768	-1	-1	-1	-1	4	-1024	-768	-1	-1	-1	-1	4		0	0						Untertest4.avi	0	880	547	72	111				0	Content		-72	-111	31191119	3653772549
31208	09:28:21.221	00:00:31.207	1873	-1024	-768	-1	-1	-1	-1	4	-1024	-768	-1	-1	-1	-1	4		0	0						Untertest4.avi	0	880	547	72	111				0	Content		-72	-111	31207804	3653789234
31224	09:28:21.237	00:00:31.224	1874	-1024	-768	-1	-1	-1	-1	4	-1024	-768	-1	-1	-1	-1	4		0	0						Untertest4.avi	0	880	547	72	111				0	Content		-72	-111	31224472	3653805902
31241	09:28:21.254	00:00:31.241	1875	-1024	-768	-1	-1	-1	-1	4	-1024	-768	-1	-1	-1	-1	4		0	0						Untertest4.avi	0	880	547	72	111				0	Content		-72	-111	31241139	3653822569
31258	09:28:21.271	00:00:31.257	1876	-1024	-768	-1	-1	-1	-1	4	-1024	-768	-1	-1	-1	-1	4		0	0						Untertest4.avi	0	880	547	72	111				0	Content		-72	-111	31257809	3653839239
31274	09:28:21.287	00:00:31.274	1877	-1024	-768	-1	-1	-1	-1	4	-1024	-768	-1	-1	-1	-1	4		0	0						Untertest4.avi	0	880	547	72	111				0	Content		-72	-111	31274366	3653855796
31292	09:28:21.305	00:00:31.291	1878	-1024	-768	-1	-1	-1	-1	4	-1024	-768	-1	-1	-1	-1	4		0	0						Untertest4.avi	0	880	547	72	111				0	Content		-72	-111	31291525	3653872955
31308	09:28:21.321	00:00:31.308	1879	-1024	-768	-1	-1	-1	-1	4	-1024	-768	-1	-1	-1	-1	4		0	0						Untertest4.avi	0	880	547	72	111				0	Content		-72	-111	31308192	3653889622
31325	09:28:21.338	00:00:31.325	1880	-1024	-768	-1	-1	-1	-1	4	-1024	-768	-1	-1	-1	-1	4		0	0						Untertest4.avi	0	880	547	72	111				0	Content		-72	-111	31325327	3653906757
31342	09:28:21.355	00:00:31.341	1881	-1024	-768	-1	-1	-1	-1	4	-1024	-768	-1	-1	-1	-1	4		0	0						Untertest4.avi	0	880	547	72	111				0	Content		-72	-111	31341994	3653923424
31359	09:28:21.372	00:00:31.359	1882	-1024	-768	-1	-1	-1	-1	4	-1024	-768	-1	-1	-1	-1	4		0	0						Untertest4.avi	0	880	547	72	111				0	Content		-72	-111	31359026	3653940456
31376	09:28:21.389	00:00:31.375	1883	-1024	-768	-1	-1	-1	-1	4	-1024	-768	-1	-1	-1	-1	4		0	0						Untertest4.avi	0	880	547	72	111				0	Content		-72	-111	31375693	3653957123
31392	09:28:21.405	00:00:31.392	1884	-1024	-768	-1	-1	-1	-1	4	-1024	-768	-1	-1	-1	-1	4		0	0						Untertest4.avi	0	880	547	72	111				0	Content		-72	-111	31392360	3653973790
31408	09:28:21.421	00:00:31.408	1885	-1024	-768	-1	-1	-1	-1	4	-1024	-768	-1	-1	-1	-1	4		0	0						Untertest4.avi	0	880	547	72	111				0	Content		-72	-111	31408470	3653989900
31425	09:28:21.438	00:00:31.425	1886	-1024	-768	-1	-1	-1	-1	4	-1024	-768	-1	-1	-1	-1	4		0	0						Untertest4.avi	0	880	547	72	111				0	Content		-72	-111	31425138	3654006568
31442	09:28:21.455	00:00:31.441	1887	-1024	-768	-1	-1	-1	-1	4	-1024	-768	-1	-1	-1	-1	4		0	0						Untertest4.avi	0	880	547	72	111				0	Content		-72	-111	31441619	3654023049
31458	09:28:21.471	00:00:31.458	1888	-1024	-768	-1	-1	-1	-1	4	-1024	-768	-1	-1	-1	-1	4		0	0						Untertest4.avi	0	880	547	72	111				0	Content		-72	-111	31458287	3654039717
31475	09:28:21.488	00:00:31.474	1889	-1024	-768	-1	-1	-1	-1	4	-1024	-768	-1	-1	-1	-1	4		0	0						Untertest4.avi	0	880	547	72	111				0	Content		-72	-111	31474954	3654056384
31491	09:28:21.504	00:00:31.491	1890	-1024	-768	-1	-1	-1	-1	4	-1024	-768	-1	-1	-1	-1	4		0	0						Untertest4.avi	0	880	547	72	111				0	Content		-72	-111	31491202	3654072632
31508	09:28:21.521	00:00:31.507	1891	-1024	-768	-1	-1	-1	-1	4	-1024	-768	-1	-1	-1	-1	4		0	0						Untertest4.avi	0	880	547	72	111				0	Content		-72	-111	31507825	3654089255
31525	09:28:21.538	00:00:31.524	1892	-1024	-768	-1	-1	-1	-1	4	-1024	-768	-1	-1	-1	-1	4		0	0						Untertest4.avi	0	880	547	72	111				0	Content		-72	-111	31524501	3654105931
31541	09:28:21.554	00:00:31.541	1893	-1024	-768	-1	-1	-1	-1	4	-1024	-768	-1	-1	-1	-1	4		0	0						Untertest4.avi	0	880	547	72	111				0	Content		-72	-111	31541159	3654122589
31558	09:28:21.571	00:00:31.557	1894	-1024	-768	-1	-1	-1	-1	4	-1024	-768	-1	-1	-1	-1	4		0	0						Untertest4.avi	0	880	547	72	111				0	Content		-72	-111	31557827	3654139257
31575	09:28:21.588	00:00:31.574	1895	-1024	-768	-1	-1	-1	-1	4	-1024	-768	-1	-1	-1	-1	4		0	0						Untertest4.avi	0	880	547	72	111				0	Content		-72	-111	31574758	3654156188
31591	09:28:21.604	00:00:31.591	1896	-1024	-768	-1	-1	-1	-1	4	-1024	-768	-1	-1	-1	-1	4		0	0						Untertest4.avi	0	880	547	72	111				0	Content		-72	-111	31591425	3654172855
31608	09:28:21.621	00:00:31.608	1897	-1024	-768	-1	-1	-1	-1	4	-1024	-768	-1	-1	-1	-1	4		0	0						Untertest4.avi	0	880	547	72	111				0	Content		-72	-111	31608388	3654189818
31625	09:28:21.638	00:00:31.625	1898	-1024	-768	-1	-1	-1	-1	4	-1024	-768	-1	-1	-1	-1	4		0	0						Untertest4.avi	0	880	547	72	111				0	Content		-72	-111	31625055	3654206485
31642	09:28:21.655	00:00:31.641	1899	-1024	-768	-1	-1	-1	-1	4	-1024	-768	-1	-1	-1	-1	4		0	0						Untertest4.avi	0	880	547	72	111				0	Content		-72	-111	31641722	3654223152
31659	09:28:21.672	00:00:31.658	1900	-1024	-768	-1	-1	-1	-1	4	-1024	-768	-1	-1	-1	-1	4		0	0						Untertest4.avi	0	880	547	72	111				0	Content		-72	-111	31658953	3654240383
31676	09:28:21.689	00:00:31.675	1901	-1024	-768	-1	-1	-1	-1	4	-1024	-768	-1	-1	-1	-1	4		0	0						Untertest4.avi	0	880	547	72	111				0	Content		-72	-111	31675620	3654257050
31692	09:28:21.705	00:00:31.691	1902	-1024	-768	-1	-1	-1	-1	4	-1024	-768	-1	-1	-1	-1	4		0	0						Untertest4.avi	0	880	547	72	111				0	Content		-72	-111	31691850	3654273280
31709	09:28:21.722	00:00:31.708	1903	-1024	-768	-1	-1	-1	-1	4	-1024	-768	-1	-1	-1	-1	4		0	0						Untertest4.avi	0	880	547	72	111				0	Content		-72	-111	31708518	3654289948
31725	09:28:21.738	00:00:31.725	1904	-1024	-768	-1	-1	-1	-1	4	-1024	-768	-1	-1	-1	-1	4		0	0						Untertest4.avi	0	880	547	72	111				0	Content		-72	-111	31725185	3654306615
31741	09:28:21.754	00:00:31.741	1905	-1024	-768	-1	-1	-1	-1	4	-1024	-768	-1	-1	-1	-1	4		0	0						Untertest4.avi	0	880	547	72	111				0	Content		-72	-111	31741053	3654322483
31758	09:28:21.771	00:00:31.757	1906	-1024	-768	-1	-1	-1	-1	4	-1024	-768	-1	-1	-1	-1	4		0	0						Untertest4.avi	0	880	547	72	111				0	Content		-72	-111	31757677	3654339107
31774	09:28:21.787	00:00:31.774	1907	-1024	-768	-1	-1	-1	-1	4	-1024	-768	-1	-1	-1	-1	4		0	0						Untertest4.avi	0	880	547	72	111				0	Content		-72	-111	31774300	3654355730
31791	09:28:21.804	00:00:31.790	1908	-1024	-768	-1	-1	-1	-1	4	-1024	-768	-1	-1	-1	-1	4		0	0						Untertest4.avi	0	880	547	72	111				0	Content		-72	-111	31790979	3654372409
31808	09:28:21.821	00:00:31.807	1909	-1024	-768	-1	-1	-1	-1	4	-1024	-768	-1	-1	-1	-1	4		0	0						Untertest4.avi	0	880	547	72	111				0	Content		-72	-111	31807670	3654389100
31825	09:28:21.838	00:00:31.824	1910	-1024	-768	-1	-1	-1	-1	4	-1024	-768	-1	-1	-1	-1	4		0	0						Untertest4.avi	0	880	547	72	111				0	Content		-72	-111	31824544	3654405974
31841	09:28:21.854	00:00:31.841	1911	-1024	-768	-1	-1	-1	-1	4	-1024	-768	-1	-1	-1	-1	4		0	0						Untertest4.avi	0	880	547	72	111				0	Content		-72	-111	31841211	3654422641
31858	09:28:21.871	00:00:31.858	1912	-1024	-768	-1	-1	-1	-1	4	-1024	-768	-1	-1	-1	-1	4		0	0						Untertest4.avi	0	880	547	72	111				0	Content		-72	-111	31858377	3654439807
31875	09:28:21.888	00:00:31.875	1913	-1024	-768	-1	-1	-1	-1	4	-1024	-768	-1	-1	-1	-1	4		0	0						Untertest4.avi	0	880	547	72	111				0	Content		-72	-111	31875044	3654456474
31892	09:28:21.905	00:00:31.892	1914	-1024	-768	-1	-1	-1	-1	4	-1024	-768	-1	-1	-1	-1	4		0	0						Untertest4.avi	0	880	547	72	111				0	Content		-72	-111	31892044	3654473474
31909	09:28:21.922	00:00:31.908	1915	-1024	-768	-1	-1	-1	-1	4	-1024	-768	-1	-1	-1	-1	4		0	0						Untertest4.avi	0	880	547	72	111				0	Content		-72	-111	31908711	3654490141
31925	09:28:21.938	00:00:31.925	1916	-1024	-768	-1	-1	-1	-1	4	-1024	-768	-1	-1	-1	-1	4		0	0						Untertest4.avi	0	880	547	72	111				0	Content		-72	-111	31925378	3654506808
31941	09:28:21.954	00:00:31.941	1917	-1024	-768	-1	-1	-1	-1	4	-1024	-768	-1	-1	-1	-1	4		0	0						Untertest4.avi	0	880	547	72	111				0	Content		-72	-111	31941458	3654522888
31958	09:28:21.971	00:00:31.958	1918	-1024	-768	-1	-1	-1	-1	4	-1024	-768	-1	-1	-1	-1	4		0	0						Untertest4.avi	0	880	547	72	111				0	Content		-72	-111	31958125	3654539555
31975	09:28:21.988	00:00:31.974	1919	-1024	-768	-1	-1	-1	-1	4	-1024	-768	-1	-1	-1	-1	4		0	0						Untertest4.avi	0	880	547	72	111				0	Content		-72	-111	31974594	3654556024
31991	09:28:22.004	00:00:31.991	1920	-1024	-768	-1	-1	-1	-1	4	-1024	-768	-1	-1	-1	-1	4		0	0						Untertest4.avi	0	880	547	72	111				0	Content		-72	-111	31991262	3654572692
32008	09:28:22.021	00:00:32.007	1921	-1024	-768	-1	-1	-1	-1	4	-1024	-768	-1	-1	-1	-1	4		0	0						Untertest4.avi	0	880	547	72	111				0	Content		-72	-111	32007929	3654589359
32024	09:28:22.037	00:00:32.024	1922	-1024	-768	-1	-1	-1	-1	4	-1024	-768	-1	-1	-1	-1	4		0	0						Untertest4.avi	0	880	547	72	111				0	Content		-72	-111	32024165	3654605595
32041	09:28:22.054	00:00:32.040	1923	-1024	-768	-1	-1	-1	-1	4	-1024	-768	-1	-1	-1	-1	4		0	0						Untertest4.avi	0	880	547	72	111				0	Content		-72	-111	32040780	3654622210
32057	09:28:22.070	00:00:32.057	1924	-1024	-768	-1	-1	-1	-1	4	-1024	-768	-1	-1	-1	-1	4		0	0						Untertest4.avi	0	880	547	72	111				0	Content		-72	-111	32057452	3654638882
32074	09:28:22.087	00:00:32.074	1925	-1024	-768	-1	-1	-1	-1	4	-1024	-768	-1	-1	-1	-1	4		0	0						Untertest4.avi	0	880	547	72	111				0	Content		-72	-111	32074119	3654655549
32091	09:28:22.104	00:00:32.090	1926	-1024	-768	-1	-1	-1	-1	4	-1024	-768	-1	-1	-1	-1	4		0	0						Untertest4.avi	0	880	547	72	111				0	Content		-72	-111	32090787	3654672217
32107	09:28:22.120	00:00:32.107	1927	-1024	-768	-1	-1	-1	-1	4	-1024	-768	-1	-1	-1	-1	4		0	0						Untertest4.avi	0	880	547	72	111				0	Content		-72	-111	32107409	3654688839
32124	09:28:22.137	00:00:32.124	1928	-1024	-768	-1	-1	-1	-1	4	-1024	-768	-1	-1	-1	-1	4		0	0						Untertest4.avi	0	880	547	72	111				0	Content		-72	-111	32124076	3654705506
32141	09:28:22.154	00:00:32.140	1929	-1024	-768	-1	-1	-1	-1	4	-1024	-768	-1	-1	-1	-1	4		0	0						Untertest4.avi	0	880	547	72	111				0	Content		-72	-111	32140993	3654722423
32158	09:28:22.171	00:00:32.157	1930	-1024	-768	-1	-1	-1	-1	4	-1024	-768	-1	-1	-1	-1	4		0	0						Untertest4.avi	0	880	547	72	111				0	Content		-72	-111	32157660	3654739090
32175	09:28:22.188	00:00:32.174	1931	-1024	-768	-1	-1	-1	-1	4	-1024	-768	-1	-1	-1	-1	4		0	0						Untertest4.avi	0	880	547	72	111				0	Content		-72	-111	32174655	3654756085
32191	09:28:22.204	00:00:32.191	1932	-1024	-768	-1	-1	-1	-1	4	-1024	-768	-1	-1	-1	-1	4		0	0						Untertest4.avi	0	880	547	72	111				0	Content		-72	-111	32191323	3654772753
32208	09:28:22.221	00:00:32.207	1933	-1024	-768	-1	-1	-1	-1	4	-1024	-768	-1	-1	-1	-1	4		0	0						Untertest4.avi	0	880	547	72	111				0	Content		-72	-111	32207990	3654789420
32225	09:28:22.238	00:00:32.225	1934	-1024	-768	-1	-1	-1	-1	4	-1024	-768	-1	-1	-1	-1	4		0	0						Untertest4.avi	0	880	547	72	111				0	Content		-72	-111	32225253	3654806683
32242	09:28:22.255	00:00:32.241	1935	-1024	-768	-1	-1	-1	-1	4	-1024	-768	-1	-1	-1	-1	4		0	0						Untertest4.avi	0	880	547	72	111				0	Content		-72	-111	32241921	3654823351
32258	09:28:22.271	00:00:32.258	1936	-1024	-768	-1	-1	-1	-1	4	-1024	-768	-1	-1	-1	-1	4		0	0						Untertest4.avi	0	880	547	72	111				0	Content		-72	-111	32258161	3654839591
32275	09:28:22.288	00:00:32.274	1937	-1024	-768	-1	-1	-1	-1	4	-1024	-768	-1	-1	-1	-1	4		0	0						Untertest4.avi	0	880	547	72	111				0	Content		-72	-111	32274828	3654856258
32291	09:28:22.304	00:00:32.291	1938	-1024	-768	-1	-1	-1	-1	4	-1024	-768	-1	-1	-1	-1	4		0	0						Untertest4.avi	0	880	547	72	111				0	Content		-72	-111	32291496	3654872926
32307	09:28:22.320	00:00:32.307	1939	-1024	-768	-1	-1	-1	-1	4	-1024	-768	-1	-1	-1	-1	4		0	0						Untertest4.avi	0	880	547	72	111				0	Content		-72	-111	32307265	3654888695
32324	09:28:22.337	00:00:32.323	1940	-1024	-768	-1	-1	-1	-1	4	-1024	-768	-1	-1	-1	-1	4		0	0						Untertest4.avi	0	880	547	72	111				0	Content		-72	-111	32323904	3654905334
32341	09:28:22.354	00:00:32.340	1941	-1024	-768	-1	-1	-1	-1	4	-1024	-768	-1	-1	-1	-1	4		0	0						Untertest4.avi	0	880	547	72	111				0	Content		-72	-111	32340584	3654922014
32357	09:28:22.370	00:00:32.357	1942	-1024	-768	-1	-1	-1	-1	4	-1024	-768	-1	-1	-1	-1	4		0	0						Untertest4.avi	0	880	547	72	111				0	Content		-72	-111	32357251	3654938681
32374	09:28:22.387	00:00:32.373	1943	-1024	-768	-1	-1	-1	-1	4	-1024	-768	-1	-1	-1	-1	4		0	0						Untertest4.avi	0	880	547	72	111				0	Content		-72	-111	32373918	3654955348
32391	09:28:22.404	00:00:32.390	1944	-1024	-768	-1	-1	-1	-1	4	-1024	-768	-1	-1	-1	-1	4		0	0						Untertest4.avi	0	880	547	72	111				0	Content		-72	-111	32390688	3654972118
32407	09:28:22.420	00:00:32.407	1945	-1024	-768	-1	-1	-1	-1	4	-1024	-768	-1	-1	-1	-1	4		0	0						Untertest4.avi	0	880	547	72	111				0	Content		-72	-111	32407257	3654988687
32424	09:28:22.437	00:00:32.423	1946	-1024	-768	-1	-1	-1	-1	4	-1024	-768	-1	-1	-1	-1	4		0	0						Untertest4.avi	0	880	547	72	111				0	Content		-72	-111	32423920	3655005350
32441	09:28:22.454	00:00:32.440	1947	-1024	-768	-1	-1	-1	-1	4	-1024	-768	-1	-1	-1	-1	4		0	0						Untertest4.avi	0	880	547	72	111				0	Content		-72	-111	32440989	3655022419
32458	09:28:22.471	00:00:32.457	1948	-1024	-768	-1	-1	-1	-1	4	-1024	-768	-1	-1	-1	-1	4		0	0						Untertest4.avi	0	880	547	72	111				0	Content		-72	-111	32457656	3655039086
32474	09:28:22.487	00:00:32.474	1949	-1024	-768	-1	-1	-1	-1	4	-1024	-768	-1	-1	-1	-1	4		0	0						Untertest4.avi	0	880	547	72	111				0	Content		-72	-111	32474324	3655055754
32491	09:28:22.504	00:00:32.491	1950	-1024	-768	-1	-1	-1	-1	4	-1024	-768	-1	-1	-1	-1	4		0	0						Untertest4.avi	0	880	547	72	111				0	Content		-72	-111	32491465	3655072895
32508	09:28:22.521	00:00:32.508	1951	-1024	-768	-1	-1	-1	-1	4	-1024	-768	-1	-1	-1	-1	4		0	0						Untertest4.avi	0	880	547	72	111				0	Content		-72	-111	32508132	3655089562
32525	09:28:22.538	00:00:32.524	1952	-1024	-768	-1	-1	-1	-1	4	-1024	-768	-1	-1	-1	-1	4		0	0						Untertest4.avi	0	880	547	72	111				0	Content		-72	-111	32524800	3655106230
32541	09:28:22.554	00:00:32.540	1953	-1024	-768	-1	-1	-1	-1	4	-1024	-768	-1	-1	-1	-1	4		0	0						Untertest4.avi	0	880	547	72	111				0	Content		-72	-111	32540960	3655122390
32558	09:28:22.571	00:00:32.557	1954	-1024	-768	-1	-1	-1	-1	4	-1024	-768	-1	-1	-1	-1	4		0	0						Untertest4.avi	0	880	547	72	111				0	Content		-72	-111	32557627	3655139057
32574	09:28:22.587	00:00:32.574	1955	-1024	-768	-1	-1	-1	-1	4	-1024	-768	-1	-1	-1	-1	4		0	0						Untertest4.avi	0	880	547	72	111				0	Content		-72	-111	32574124	3655155554
32591	09:28:22.604	00:00:32.590	1956	-1024	-768	-1	-1	-1	-1	4	-1024	-768	-1	-1	-1	-1	4		0	0						Untertest4.avi	0	880	547	72	111				0	Content		-72	-111	32590791	3655172221
32607	09:28:22.620	00:00:32.607	1957	-1024	-768	-1	-1	-1	-1	4	-1024	-768	-1	-1	-1	-1	4		0	0						Untertest4.avi	0	880	547	72	111				0	Content		-72	-111	32607458	3655188888
32624	09:28:22.637	00:00:32.623	1958	-1024	-768	-1	-1	-1	-1	4	-1024	-768	-1	-1	-1	-1	4		0	0						Untertest4.avi	0	880	547	72	111				0	Content		-72	-111	32623741	3655205171
32640	09:28:22.653	00:00:32.640	1959	-1024	-768	-1	-1	-1	-1	4	-1024	-768	-1	-1	-1	-1	4		0	0						Untertest4.avi	0	880	547	72	111				0	Content		-72	-111	32640362	3655221792
32657	09:28:22.670	00:00:32.657	1960	-1024	-768	-1	-1	-1	-1	4	-1024	-768	-1	-1	-1	-1	4		0	0						Untertest4.avi	0	880	547	72	111				0	Content		-72	-111	32657030	3655238460
32674	09:28:22.687	00:00:32.673	1961	-1024	-768	-1	-1	-1	-1	4	-1024	-768	-1	-1	-1	-1	4		0	0						Untertest4.avi	0	880	547	72	111				0	Content		-72	-111	32673698	3655255128
32690	09:28:22.703	00:00:32.690	1962	-1024	-768	-1	-1	-1	-1	4	-1024	-768	-1	-1	-1	-1	4		0	0						Untertest4.avi	0	880	547	72	111				0	Content		-72	-111	32690365	3655271795
32707	09:28:22.720	00:00:32.707	1963	-1024	-768	-1	-1	-1	-1	4	-1024	-768	-1	-1	-1	-1	4		0	0						Untertest4.avi	0	880	547	72	111				0	Content		-72	-111	32707029	3655288459
32724	09:28:22.737	00:00:32.723	1964	-1024	-768	-1	-1	-1	-1	4	-1024	-768	-1	-1	-1	-1	4		0	0						Untertest4.avi	0	880	547	72	111				0	Content		-72	-111	32723697	3655305127
32740	09:28:22.753	00:00:32.740	1965	-1024	-768	-1	-1	-1	-1	4	-1024	-768	-1	-1	-1	-1	4		0	0						Untertest4.avi	0	880	547	72	111				0	Content		-72	-111	32740364	3655321794
32757	09:28:22.770	00:00:32.757	1966	-1024	-768	-1	-1	-1	-1	4	-1024	-768	-1	-1	-1	-1	4		0	0						Untertest4.avi	0	880	547	72	111				0	Content		-72	-111	32757294	3655338724
32774	09:28:22.787	00:00:32.773	1967	-1024	-768	-1	-1	-1	-1	4	-1024	-768	-1	-1	-1	-1	4		0	0						Untertest4.avi	0	880	547	72	111				0	Content		-72	-111	32773962	3655355392
32791	09:28:22.804	00:00:32.790	1968	-1024	-768	-1	-1	-1	-1	4	-1024	-768	-1	-1	-1	-1	4		0	0						Untertest4.avi	0	880	547	72	111				0	Content		-72	-111	32790924	3655372354
32808	09:28:22.821	00:00:32.807	1969	-1024	-768	-1	-1	-1	-1	4	-1024	-768	-1	-1	-1	-1	4		0	0						Untertest4.avi	0	880	547	72	111				0	Content		-72	-111	32807592	3655389022
32824	09:28:22.837	00:00:32.824	1970	-1024	-768	-1	-1	-1	-1	4	-1024	-768	-1	-1	-1	-1	4		0	0						Untertest4.avi	0	880	547	72	111				0	Content		-72	-111	32824259	3655405689
32842	09:28:22.855	00:00:32.841	1971	-1024	-768	-1	-1	-1	-1	4	-1024	-768	-1	-1	-1	-1	4		0	0						Untertest4.avi	0	880	547	72	111				0	Content		-72	-111	32841555	3655422985
32858	09:28:22.871	00:00:32.858	1972	-1024	-768	-1	-1	-1	-1	4	-1024	-768	-1	-1	-1	-1	4		0	0						Untertest4.avi	0	880	547	72	111				0	Content		-72	-111	32858223	3655439653
32874	09:28:22.887	00:00:32.874	1973	-1024	-768	-1	-1	-1	-1	4	-1024	-768	-1	-1	-1	-1	4		0	0						Untertest4.avi	0	880	547	72	111				0	Content		-72	-111	32874431	3655455861
32891	09:28:22.904	00:00:32.891	1974	-1024	-768	-1	-1	-1	-1	4	-1024	-768	-1	-1	-1	-1	4		0	0						Untertest4.avi	0	880	547	72	111				0	Content		-72	-111	32891098	3655472528
32908	09:28:22.921	00:00:32.907	1975	-1024	-768	-1	-1	-1	-1	4	-1024	-768	-1	-1	-1	-1	4		0	0						Untertest4.avi	0	880	547	72	111				0	Content		-72	-111	32907766	3655489196
32924	09:28:22.937	00:00:32.923	1976	-1024	-768	-1	-1	-1	-1	4	-1024	-768	-1	-1	-1	-1	4		0	0						Untertest4.avi	0	880	547	72	111				0	Content		-72	-111	32923592	3655505022
32940	09:28:22.953	00:00:32.940	1977	-1024	-768	-1	-1	-1	-1	4	-1024	-768	-1	-1	-1	-1	4		0	0						Untertest4.avi	0	880	547	72	111				0	Content		-72	-111	32940214	3655521644
32957	09:28:22.970	00:00:32.956	1978	-1024	-768	-1	-1	-1	-1	4	-1024	-768	-1	-1	-1	-1	4		0	0						Untertest4.avi	0	880	547	72	111				0	Content		-72	-111	32956900	3655538330
32974	09:28:22.987	00:00:32.973	1979	-1024	-768	-1	-1	-1	-1	4	-1024	-768	-1	-1	-1	-1	4		0	0						Untertest4.avi	0	880	547	72	111				0	Content		-72	-111	32973567	3655554997
[truncated: 1,657 more rows]
