# Supplementary material for: Gaze Duration Biases for Colours in Combination with Dissonant and Consonant Sounds: A Comparative Eye-Tracking Study with Orangutans
Source: PLoS One. 2015 Oct 14;10(10):e0139894. doi: 10.1371/journal.pone.0139894 (PMC4605782; doi:10.1371/journal.pone.0139894)
Supplement: S1 Data — (ZIP) [file pone.0139894.s004.zip › Plos ColourSound Data/Apes/Farben_Musik_U4/Rec 35-All-Data.tsv]

System Properties:
Operating System:	Microsoft Windows NT 6.1.7601 Service Pack 1
System User Name:	tobiiadmin
Machine Name:	LOE7690LAP
Data properties:
Recording name:	Rec 35
Recording date:	07.03.2014
Recording time:	08:49:05
Recording resolution:	1024 x 768
Export date:	09.03.2014
Export time:	12:24:53
Participant:	Tana
Filter settings:
Eye: Average
Validity: Normal
Fixation filter: Tobii fixation filter
Velocity threshold: 35
Distance threshold: 35
Timestamp	DateTimeStamp	DateTimeStampStartOffset	Number	GazePointXLeft	GazePointYLeft	CamXLeft	CamYLeft	DistanceLeft	PupilLeft	ValidityLeft	GazePointXRight	GazePointYRight	CamXRight	CamYRight	DistanceRight	PupilRight	ValidityRight	FixationIndex	GazePointX	GazePointY	Event	EventKey	Data1	Data2	Descriptor	StimuliName	StimuliID	MediaWidth	MediaHeight	MediaPosX	MediaPosY	MappedFixationPointX	MappedFixationPointY	FixationDuration	AoiIds	AoiNames	WebGroupImage	MappedGazeDataPointX	MappedGazeDataPointY	MicroSecondTimestamp	AbsoluteMicroSecondTimestamp
8	08:49:05.987	00:00:00.008	0	-1024	-768	-1	-1	-1	-1	4	-1024	-768	-1	-1	-1	-1	4		0	0						No media	0	1024	768	0	0				0	Content		0	0	8106	964143407
25	08:49:06.004	00:00:00.025	1	-1024	-768	-1	-1	-1	-1	4	-1024	-768	-1	-1	-1	-1	4		0	0						No media	0	1024	768	0	0				0	Content		0	0	25057	964160358
42	08:49:06.021	00:00:00.042	2	-1024	-768	-1	-1	-1	-1	4	-1024	-768	-1	-1	-1	-1	4		0	0						No media	0	1024	768	0	0				0	Content		0	0	42426	964177727
59	08:49:06.038	00:00:00.058	3	-1024	-768	-1	-1	-1	-1	4	-1024	-768	-1	-1	-1	-1	4		0	0						No media	0	1024	768	0	0				0	Content		0	0	58675	964193976
75	08:49:06.054	00:00:00.075	4	-1024	-768	-1	-1	-1	-1	4	-1024	-768	-1	-1	-1	-1	4		0	0						No media	0	1024	768	0	0				0	Content		0	0	75343	964210644
92	08:49:06.071	00:00:00.092	5	-1024	-768	-1	-1	-1	-1	4	-1024	-768	-1	-1	-1	-1	4		0	0						No media	0	1024	768	0	0				0	Content		0	0	92010	964227311
108	08:49:06.087	00:00:00.107	6	-1024	-768	-1	-1	-1	-1	4	-1024	-768	-1	-1	-1	-1	4		0	0						No media	0	1024	768	0	0				0	Content		0	0	107795	964243096
124	08:49:06.103	00:00:00.124	7	-1024	-768	-1	-1	-1	-1	4	-1024	-768	-1	-1	-1	-1	4		0	0						No media	0	1024	768	0	0				0	Content		0	0	124417	964259718
141	08:49:06.120	00:00:00.141	8	-1024	-768	-1	-1	-1	-1	4	-1024	-768	-1	-1	-1	-1	4		0	0						No media	0	1024	768	0	0				0	Content		0	0	141232	964276533
158	08:49:06.137	00:00:00.157	9	-1024	-768	-1	-1	-1	-1	4	-1024	-768	-1	-1	-1	-1	4		0	0						No media	0	1024	768	0	0				0	Content		0	0	157859	964293160
175	08:49:06.154	00:00:00.174	10	-1024	-768	-1	-1	-1	-1	4	-1024	-768	-1	-1	-1	-1	4		0	0						No media	0	1024	768	0	0				0	Content		0	0	174528	964309829
191	08:49:06.170	00:00:00.191	11	-1024	-768	-1	-1	-1	-1	4	-1024	-768	-1	-1	-1	-1	4		0	0						No media	0	1024	768	0	0				0	Content		0	0	191198	964326499
208	08:49:06.187	00:00:00.207	12	-1024	-768	-1	-1	-1	-1	4	-1024	-768	-1	-1	-1	-1	4		0	0						No media	0	1024	768	0	0				0	Content		0	0	207851	964343152
225	08:49:06.204	00:00:00.224	13	-1024	-768	-1	-1	-1	-1	4	-1024	-768	-1	-1	-1	-1	4		0	0						No media	0	1024	768	0	0				0	Content		0	0	224520	964359821
241	08:49:06.220	00:00:00.241	14	-1024	-768	-1	-1	-1	-1	4	-1024	-768	-1	-1	-1	-1	4		0	0						No media	0	1024	768	0	0				0	Content		0	0	241443	964376744
258	08:49:06.237	00:00:00.258	15	-1024	-768	-1	-1	-1	-1	4	-1024	-768	-1	-1	-1	-1	4		0	0						No media	0	1024	768	0	0				0	Content		0	0	258113	964393414
275	08:49:06.254	00:00:00.275	16	-1024	-768	-1	-1	-1	-1	4	-1024	-768	-1	-1	-1	-1	4		0	0						No media	0	1024	768	0	0				0	Content		0	0	275074	964410375
292	08:49:06.271	00:00:00.291	17	-1024	-768	-1	-1	-1	-1	4	-1024	-768	-1	-1	-1	-1	4		0	0						No media	0	1024	768	0	0				0	Content		0	0	291744	964427045
308	08:49:06.287	00:00:00.308	18	-1024	-768	-1	-1	-1	-1	4	-1024	-768	-1	-1	-1	-1	4		0	0						No media	0	1024	768	0	0				0	Content		0	0	308414	964443715
326	08:49:06.305	00:00:00.325	19	-1024	-768	-1	-1	-1	-1	4	-1024	-768	-1	-1	-1	-1	4		0	0						No media	0	1024	768	0	0				0	Content		0	0	325643	964460944
342	08:49:06.321	00:00:00.342	20	-1024	-768	-1	-1	-1	-1	4	-1024	-768	-1	-1	-1	-1	4		0	0						No media	0	1024	768	0	0				0	Content		0	0	342313	964477614
359	08:49:06.338	00:00:00.358	21	-1024	-768	-1	-1	-1	-1	4	-1024	-768	-1	-1	-1	-1	4		0	0						No media	0	1024	768	0	0				0	Content		0	0	358549	964493850
375	08:49:06.354	00:00:00.375	22	-1024	-768	-1	-1	-1	-1	4	-1024	-768	-1	-1	-1	-1	4		0	0						No media	0	1024	768	0	0				0	Content		0	0	375218	964510519
392	08:49:06.371	00:00:00.391	23	-1024	-768	-1	-1	-1	-1	4	-1024	-768	-1	-1	-1	-1	4		0	0						No media	0	1024	768	0	0				0	Content		0	0	391888	964527189
408	08:49:06.387	00:00:00.407	24	-1024	-768	-1	-1	-1	-1	4	-1024	-768	-1	-1	-1	-1	4		0	0						No media	0	1024	768	0	0				0	Content		0	0	407629	964542930
424	08:49:06.403	00:00:00.424	25	-1024	-768	-1	-1	-1	-1	4	-1024	-768	-1	-1	-1	-1	4		0	0						No media	0	1024	768	0	0				0	Content		0	0	424380	964559681
441	08:49:06.420	00:00:00.441	26	-1024	-768	-1	-1	-1	-1	4	-1024	-768	-1	-1	-1	-1	4		0	0						No media	0	1024	768	0	0				0	Content		0	0	441002	964576303
454	08:49:06.433																				MovieStart	128	0	0	Untertest4.avi
458	08:49:06.437	00:00:00.457	27	-1024	-768	-1	-1	-1	-1	4	-1024	-768	-1	-1	-1	-1	4		0	0						Untertest4.avi	0	880	547	72	111				0	Content		-72	-111	457690	964592991
474	08:49:06.453	00:00:00.474	28	-1024	-768	-1	-1	-1	-1	4	-1024	-768	-1	-1	-1	-1	4		0	0						Untertest4.avi	0	880	547	72	111				0	Content		-72	-111	474360	964609661
491	08:49:06.470	00:00:00.490	29	-1024	-768	-1	-1	-1	-1	4	-1024	-768	-1	-1	-1	-1	4		0	0						Untertest4.avi	0	880	547	72	111				0	Content		-72	-111	490995	964626296
508	08:49:06.487	00:00:00.507	30	-1024	-768	-1	-1	-1	-1	4	-1024	-768	-1	-1	-1	-1	4		0	0						Untertest4.avi	0	880	547	72	111				0	Content		-72	-111	507664	964642965
525	08:49:06.504	00:00:00.524	31	-1024	-768	-1	-1	-1	-1	4	-1024	-768	-1	-1	-1	-1	4		0	0						Untertest4.avi	0	880	547	72	111				0	Content		-72	-111	524529	964659830
541	08:49:06.520	00:00:00.541	32	-1024	-768	-1	-1	-1	-1	4	-1024	-768	-1	-1	-1	-1	4		0	0						Untertest4.avi	0	880	547	72	111				0	Content		-72	-111	541199	964676500
558	08:49:06.537	00:00:00.557	33	-1024	-768	-1	-1	-1	-1	4	-1024	-768	-1	-1	-1	-1	4		0	0						Untertest4.avi	0	880	547	72	111				0	Content		-72	-111	557868	964693169
575	08:49:06.554	00:00:00.574	34	-1024	-768	-1	-1	-1	-1	4	-1024	-768	-1	-1	-1	-1	4		0	0						Untertest4.avi	0	880	547	72	111				0	Content		-72	-111	574883	964710184
592	08:49:06.571	00:00:00.592	35	-1024	-768	-1	-1	-1	-1	4	-1024	-768	-1	-1	-1	-1	4		0	0						Untertest4.avi	0	880	547	72	111				0	Content		-72	-111	592134	964727435
608	08:49:06.587	00:00:00.608	36	-1024	-768	-1	-1	-1	-1	4	-1024	-768	-1	-1	-1	-1	4		0	0						Untertest4.avi	0	880	547	72	111				0	Content		-72	-111	608387	964743688
625	08:49:06.604	00:00:00.625	37	-1024	-768	-1	-1	-1	-1	4	-1024	-768	-1	-1	-1	-1	4		0	0						Untertest4.avi	0	880	547	72	111				0	Content		-72	-111	625056	964760357
642	08:49:06.621	00:00:00.641	38	-1024	-768	-1	-1	-1	-1	4	-1024	-768	-1	-1	-1	-1	4		0	0						Untertest4.avi	0	880	547	72	111				0	Content		-72	-111	641726	964777027
658	08:49:06.637	00:00:00.657	39	-1024	-768	-1	-1	-1	-1	4	-1024	-768	-1	-1	-1	-1	4		0	0						Untertest4.avi	0	880	547	72	111				0	Content		-72	-111	657513	964792814
674	08:49:06.653	00:00:00.674	40	-1024	-768	-1	-1	-1	-1	4	-1024	-768	-1	-1	-1	-1	4		0	0						Untertest4.avi	0	880	547	72	111				0	Content		-72	-111	674265	964809566
691	08:49:06.670	00:00:00.690	41	-1024	-768	-1	-1	-1	-1	4	-1024	-768	-1	-1	-1	-1	4		0	0						Untertest4.avi	0	880	547	72	111				0	Content		-72	-111	690890	964826191
708	08:49:06.687	00:00:00.707	42	-1024	-768	-1	-1	-1	-1	4	-1024	-768	-1	-1	-1	-1	4		0	0						Untertest4.avi	0	880	547	72	111				0	Content		-72	-111	707563	964842864
724	08:49:06.703	00:00:00.724	43	-1024	-768	-1	-1	-1	-1	4	-1024	-768	-1	-1	-1	-1	4		0	0						Untertest4.avi	0	880	547	72	111				0	Content		-72	-111	724233	964859534
741	08:49:06.720	00:00:00.740	44	-1024	-768	-1	-1	-1	-1	4	-1024	-768	-1	-1	-1	-1	4		0	0						Untertest4.avi	0	880	547	72	111				0	Content		-72	-111	740903	964876204
758	08:49:06.737	00:00:00.757	45	-1024	-768	-1	-1	-1	-1	4	-1024	-768	-1	-1	-1	-1	4		0	0						Untertest4.avi	0	880	547	72	111				0	Content		-72	-111	757529	964892830
774	08:49:06.753	00:00:00.774	46	-1024	-768	-1	-1	-1	-1	4	-1024	-768	-1	-1	-1	-1	4		0	0						Untertest4.avi	0	880	547	72	111				0	Content		-72	-111	774199	964909500
791	08:49:06.770	00:00:00.790	47	-1024	-768	-1	-1	-1	-1	4	-1024	-768	-1	-1	-1	-1	4		0	0						Untertest4.avi	0	880	547	72	111				0	Content		-72	-111	790869	964926170
808	08:49:06.787	00:00:00.807	48	-1024	-768	-1	-1	-1	-1	4	-1024	-768	-1	-1	-1	-1	4		0	0						Untertest4.avi	0	880	547	72	111				0	Content		-72	-111	807525	964942826
825	08:49:06.804	00:00:00.824	49	-1024	-768	-1	-1	-1	-1	4	-1024	-768	-1	-1	-1	-1	4		0	0						Untertest4.avi	0	880	547	72	111				0	Content		-72	-111	824651	964959952
842	08:49:06.821	00:00:00.841	50	-1024	-768	-1	-1	-1	-1	4	-1024	-768	-1	-1	-1	-1	4		0	0						Untertest4.avi	0	880	547	72	111				0	Content		-72	-111	841779	964977080
858	08:49:06.837	00:00:00.858	51	-1024	-768	-1	-1	-1	-1	4	-1024	-768	-1	-1	-1	-1	4		0	0						Untertest4.avi	0	880	547	72	111				0	Content		-72	-111	858448	964993749
875	08:49:06.854	00:00:00.875	52	-1024	-768	-1	-1	-1	-1	4	-1024	-768	-1	-1	-1	-1	4		0	0						Untertest4.avi	0	880	547	72	111				0	Content		-72	-111	875118	965010419
891	08:49:06.870	00:00:00.891	53	-1024	-768	-1	-1	-1	-1	4	-1024	-768	-1	-1	-1	-1	4		0	0						Untertest4.avi	0	880	547	72	111				0	Content		-72	-111	891425	965026726
908	08:49:06.887	00:00:00.908	54	-1024	-768	-1	-1	-1	-1	4	-1024	-768	-1	-1	-1	-1	4		0	0						Untertest4.avi	0	880	547	72	111				0	Content		-72	-111	908094	965043395
925	08:49:06.904	00:00:00.924	55	-1024	-768	-1	-1	-1	-1	4	-1024	-768	-1	-1	-1	-1	4		0	0						Untertest4.avi	0	880	547	72	111				0	Content		-72	-111	924764	965060065
941	08:49:06.920	00:00:00.940	56	-1024	-768	-1	-1	-1	-1	4	-1024	-768	-1	-1	-1	-1	4		0	0						Untertest4.avi	0	880	547	72	111				0	Content		-72	-111	940783	965076084
957	08:49:06.936	00:00:00.957	57	-1024	-768	-1	-1	-1	-1	4	-1024	-768	-1	-1	-1	-1	4		0	0						Untertest4.avi	0	880	547	72	111				0	Content		-72	-111	957409	965092710
974	08:49:06.953	00:00:00.974	58	-1024	-768	-1	-1	-1	-1	4	-1024	-768	-1	-1	-1	-1	4		0	0						Untertest4.avi	0	880	547	72	111				0	Content		-72	-111	974159	965109460
991	08:49:06.970	00:00:00.990	59	-1024	-768	-1	-1	-1	-1	4	-1024	-768	-1	-1	-1	-1	4		0	0						Untertest4.avi	0	880	547	72	111				0	Content		-72	-111	990784	965126085
1007	08:49:06.986	00:00:01.007	60	-1024	-768	-1	-1	-1	-1	4	-1024	-768	-1	-1	-1	-1	4		0	0						Untertest4.avi	0	880	547	72	111				0	Content		-72	-111	1007454	965142755
1024	08:49:07.003	00:00:01.024	61	-1024	-768	-1	-1	-1	-1	4	-1024	-768	-1	-1	-1	-1	4		0	0						Untertest4.avi	0	880	547	72	111				0	Content		-72	-111	1024059	965159360
1041	08:49:07.020	00:00:01.040	62	-1024	-768	-1	-1	-1	-1	4	-1024	-768	-1	-1	-1	-1	4		0	0						Untertest4.avi	0	880	547	72	111				0	Content		-72	-111	1040728	965176029
1058	08:49:07.037	00:00:01.057	63	-1024	-768	-1	-1	-1	-1	4	-1024	-768	-1	-1	-1	-1	4		0	0						Untertest4.avi	0	880	547	72	111				0	Content		-72	-111	1057583	965192884
1074	08:49:07.053	00:00:01.074	64	-1024	-768	-1	-1	-1	-1	4	-1024	-768	-1	-1	-1	-1	4		0	0						Untertest4.avi	0	880	547	72	111				0	Content		-72	-111	1074253	965209554
1091	08:49:07.070	00:00:01.090	65	-1024	-768	-1	-1	-1	-1	4	-1024	-768	-1	-1	-1	-1	4		0	0						Untertest4.avi	0	880	547	72	111				0	Content		-72	-111	1090922	965226223
1108	08:49:07.087	00:00:01.107	66	-1024	-768	-1	-1	-1	-1	4	-1024	-768	-1	-1	-1	-1	4		0	0						Untertest4.avi	0	880	547	72	111				0	Content		-72	-111	1107912	965243213
1125	08:49:07.104	00:00:01.125	67	-1024	-768	-1	-1	-1	-1	4	-1024	-768	-1	-1	-1	-1	4		0	0						Untertest4.avi	0	880	547	72	111				0	Content		-72	-111	1125164	965260465
1141	08:49:07.120	00:00:01.141	68	-1024	-768	-1	-1	-1	-1	4	-1024	-768	-1	-1	-1	-1	4		0	0						Untertest4.avi	0	880	547	72	111				0	Content		-72	-111	1141416	965276717
1158	08:49:07.137	00:00:01.158	69	-1024	-768	-1	-1	-1	-1	4	-1024	-768	-1	-1	-1	-1	4		0	0						Untertest4.avi	0	880	547	72	111				0	Content		-72	-111	1158085	965293386
1175	08:49:07.154	00:00:01.174	70	-1024	-768	-1	-1	-1	-1	4	-1024	-768	-1	-1	-1	-1	4		0	0						Untertest4.avi	0	880	547	72	111				0	Content		-72	-111	1174755	965310056
1190	08:49:07.169	00:00:01.190	71	-1024	-768	-1	-1	-1	-1	4	-1024	-768	-1	-1	-1	-1	4		0	0						Untertest4.avi	0	880	547	72	111				0	Content		-72	-111	1190428	965325729
1207	08:49:07.186	00:00:01.207	72	-1024	-768	-1	-1	-1	-1	4	-1024	-768	-1	-1	-1	-1	4		0	0						Untertest4.avi	0	880	547	72	111				0	Content		-72	-111	1207177	965342478
1224	08:49:07.203	00:00:01.223	73	-1024	-768	-1	-1	-1	-1	4	-1024	-768	-1	-1	-1	-1	4		0	0						Untertest4.avi	0	880	547	72	111				0	Content		-72	-111	1223799	965359100
1240	08:49:07.219	00:00:01.240	74	-1024	-768	-1	-1	-1	-1	4	-1024	-768	-1	-1	-1	-1	4		0	0						Untertest4.avi	0	880	547	72	111				0	Content		-72	-111	1240466	965375767
1257	08:49:07.236	00:00:01.257	75	-1024	-768	-1	-1	-1	-1	4	-1024	-768	-1	-1	-1	-1	4		0	0						Untertest4.avi	0	880	547	72	111				0	Content		-72	-111	1257134	965392435
1274	08:49:07.253	00:00:01.273	76	-1024	-768	-1	-1	-1	-1	4	-1024	-768	-1	-1	-1	-1	4		0	0						Untertest4.avi	0	880	547	72	111				0	Content		-72	-111	1273802	965409103
1290	08:49:07.269	00:00:01.290	77	-1024	-768	-1	-1	-1	-1	4	-1024	-768	-1	-1	-1	-1	4		0	0						Untertest4.avi	0	880	547	72	111				0	Content		-72	-111	1290468	965425769
1307	08:49:07.286	00:00:01.307	78	-1024	-768	-1	-1	-1	-1	4	-1024	-768	-1	-1	-1	-1	4		0	0						Untertest4.avi	0	880	547	72	111				0	Content		-72	-111	1307136	965442437
1324	08:49:07.303	00:00:01.323	79	-1024	-768	-1	-1	-1	-1	4	-1024	-768	-1	-1	-1	-1	4		0	0						Untertest4.avi	0	880	547	72	111				0	Content		-72	-111	1323804	965459105
1340	08:49:07.319	00:00:01.340	80	-1024	-768	-1	-1	-1	-1	4	-1024	-768	-1	-1	-1	-1	4		0	0						Untertest4.avi	0	880	547	72	111				0	Content		-72	-111	1340424	965475725
1358	08:49:07.337	00:00:01.357	81	-1024	-768	-1	-1	-1	-1	4	-1024	-768	-1	-1	-1	-1	4		0	0						Untertest4.avi	0	880	547	72	111				0	Content		-72	-111	1357669	965492970
1375	08:49:07.354	00:00:01.374	82	-1024	-768	-1	-1	-1	-1	4	-1024	-768	-1	-1	-1	-1	4		0	0						Untertest4.avi	0	880	547	72	111				0	Content		-72	-111	1374760	965510061
1391	08:49:07.370	00:00:01.391	83	-1024	-768	-1	-1	-1	-1	4	-1024	-768	-1	-1	-1	-1	4		0	0						Untertest4.avi	0	880	547	72	111				0	Content		-72	-111	1391428	965526729
1408	08:49:07.387	00:00:01.408	84	-1024	-768	-1	-1	-1	-1	4	-1024	-768	-1	-1	-1	-1	4		0	0						Untertest4.avi	0	880	547	72	111				0	Content		-72	-111	1408096	965543397
1424	08:49:07.403	00:00:01.424	85	-1024	-768	-1	-1	-1	-1	4	-1024	-768	-1	-1	-1	-1	4		0	0						Untertest4.avi	0	880	547	72	111				0	Content		-72	-111	1424419	965559720
1441	08:49:07.420	00:00:01.441	86	-1024	-768	-1	-1	-1	-1	4	-1024	-768	-1	-1	-1	-1	4		0	0						Untertest4.avi	0	880	547	72	111				0	Content		-72	-111	1441086	965576387
1458	08:49:07.437	00:00:01.457	87	-1024	-768	-1	-1	-1	-1	4	-1024	-768	-1	-1	-1	-1	4		0	0						Untertest4.avi	0	880	547	72	111				0	Content		-72	-111	1457754	965593055
1474	08:49:07.453	00:00:01.473	88	-1024	-768	-1	-1	-1	-1	4	-1024	-768	-1	-1	-1	-1	4		0	0						Untertest4.avi	0	880	547	72	111				0	Content		-72	-111	1473669	965608970
1490	08:49:07.469	00:00:01.490	89	-1024	-768	-1	-1	-1	-1	4	-1024	-768	-1	-1	-1	-1	4		0	0						Untertest4.avi	0	880	547	72	111				0	Content		-72	-111	1490294	965625595
1507	08:49:07.486	00:00:01.507	90	-1024	-768	-1	-1	-1	-1	4	-1024	-768	-1	-1	-1	-1	4		0	0						Untertest4.avi	0	880	547	72	111				0	Content		-72	-111	1507041	965642342
1524	08:49:07.503	00:00:01.523	91	-1024	-768	-1	-1	-1	-1	4	-1024	-768	-1	-1	-1	-1	4		0	0						Untertest4.avi	0	880	547	72	111				0	Content		-72	-111	1523664	965658965
1540	08:49:07.519	00:00:01.540	92	-1024	-768	-1	-1	-1	-1	4	-1024	-768	-1	-1	-1	-1	4		0	0						Untertest4.avi	0	880	547	72	111				0	Content		-72	-111	1540332	965675633
1557	08:49:07.536	00:00:01.556	93	-1024	-768	-1	-1	-1	-1	4	-1024	-768	-1	-1	-1	-1	4		0	0						Untertest4.avi	0	880	547	72	111				0	Content		-72	-111	1556908	965692209
1575	08:49:07.554	00:00:01.574	94	-1024	-768	-1	-1	-1	-1	4	-1024	-768	-1	-1	-1	-1	4		0	0						Untertest4.avi	0	880	547	72	111				0	Content		-72	-111	1574652	965709953
1592	08:49:07.571	00:00:01.591	95	-1024	-768	-1	-1	-1	-1	4	-1024	-768	-1	-1	-1	-1	4		0	0						Untertest4.avi	0	880	547	72	111				0	Content		-72	-111	1591650	965726951
1608	08:49:07.587	00:00:01.608	96	-1024	-768	-1	-1	-1	-1	4	-1024	-768	-1	-1	-1	-1	4		0	0						Untertest4.avi	0	880	547	72	111				0	Content		-72	-111	1608278	965743579
1625	08:49:07.604	00:00:01.624	97	949,917	693,7407	0,380868	0,8390163	447,107	3,758162	3	949,917	693,7407	0,380868	0,8390163	447,107	3,758162	1	0	950	694						Untertest4.avi	0	880	547	72	111	882	580	216	0	Content		878	583	1624898	965760199
1641	08:49:07.620	00:00:01.641	98	-1024	-768	-1	-1	-1	-1	4	-1024	-768	-1	-1	-1	-1	4	0	0	0						Untertest4.avi	0	880	547	72	111	882	580	216	0	Content		-72	-111	1641396	965776697
1658	08:49:07.637	00:00:01.658	99	972,0212	675,7235	0,3817368	0,8375801	447,107	3,529326	3	972,0212	675,7235	0,3817368	0,8375801	447,107	3,529326	1	0	972	676						Untertest4.avi	0	880	547	72	111	882	580	216	0	Content		900	565	1658392	965793693
1675	08:49:07.654	00:00:01.674	100	-1024	-768	-1	-1	-1	-1	4	-1024	-768	-1	-1	-1	-1	4	0	0	0						Untertest4.avi	0	880	547	72	111	882	580	216	0	Content		-72	-111	1674812	965810113
1692	08:49:07.671	00:00:01.691	101	-1024	-768	-1	-1	-1	-1	4	-1024	-768	-1	-1	-1	-1	4	0	0	0						Untertest4.avi	0	880	547	72	111	882	580	216	0	Content		-72	-111	1691642	965826943
1708	08:49:07.687	00:00:01.708	102	885,673	700,0255	0,3768727	0,8344173	447,1071	3,588045	1	885,673	700,0255	0,3768727	0,8344173	447,1071	3,588045	3	0	886	700						Untertest4.avi	0	880	547	72	111	882	580	216	0	Content		814	589	1708268	965843569
1725	08:49:07.704	00:00:01.724	103	955,2612	685,0218	0,3847985	0,8334487	447,107	3,731261	3	955,2612	685,0218	0,3847985	0,8334487	447,107	3,731261	1	0	955	685						Untertest4.avi	0	880	547	72	111	882	580	216	0	Content		883	574	1724890	965860191
1742	08:49:07.721	00:00:01.741	104	958,9332	681,6687	0,3857821	0,8328866	449,145	3,881222	3	958,9332	681,6687	0,3857821	0,8328866	449,145	3,881222	1	0	959	682						Untertest4.avi	0	880	547	72	111	882	580	216	0	Content		887	571	1741514	965876815
1758	08:49:07.737	00:00:01.758	105	875,11	700,4059	0,3832231	0,8322753	433,726	3,523579	1	905,9288	697,9562	0,3781533	0,8322323	449,1451	3,642693	3	0	875	700						Untertest4.avi	0	880	547	72	111	882	580	216	0	Content		803	589	1758388	965893689
1775	08:49:07.754	00:00:01.774	106	926,3214	694,7154	0,3831543	0,8317077	433,7259	3,626567	3	953,9	690,8604	0,3866916	0,8316894	449,145	3,747309	1	0	954	691						Untertest4.avi	0	880	547	72	111	882	580	216	0	Content		882	580	1774761	965910062
1792	08:49:07.771	00:00:01.791	107	-1024	-768	-1	-1	-1	-1	4	-1024	-768	-1	-1	-1	-1	4	0	0	0						Untertest4.avi	0	880	547	72	111	882	580	216	0	Content		-72	-111	1791529	965926830
1808	08:49:07.787	00:00:01.807	108	-1024	-768	-1	-1	-1	-1	4	-1024	-768	-1	-1	-1	-1	4	0	0	0						Untertest4.avi	0	880	547	72	111	882	580	216	0	Content		-72	-111	1807887	965943188
1825	08:49:07.804	00:00:01.825	109	866,1898	697,0683	0,384637	0,8319693	433,726	3,668408	1	896,0093	693,4748	0,3795727	0,8319574	449,145	3,79216	3	0	866	697						Untertest4.avi	0	880	547	72	111	882	580	216	0	Content		794	586	1825012	965960313
1841	08:49:07.820	00:00:01.841	110	-1024	-768	-1	-1	-1	-1	4	-1024	-768	-1	-1	-1	-1	4		0	0						Untertest4.avi	0	880	547	72	111				0	Content		-72	-111	1841387	965976688
1858	08:49:07.837	00:00:01.858	111	-1024	-768	-1	-1	-1	-1	4	-1024	-768	-1	-1	-1	-1	4		0	0						Untertest4.avi	0	880	547	72	111				0	Content		-72	-111	1858133	965993434
1875	08:49:07.854	00:00:01.874	112	-1024	-768	-1	-1	-1	-1	4	-1024	-768	-1	-1	-1	-1	4		0	0						Untertest4.avi	0	880	547	72	111				0	Content		-72	-111	1874819	966010120
1891	08:49:07.870	00:00:01.891	113	-1024	-768	-1	-1	-1	-1	4	-1024	-768	-1	-1	-1	-1	4		0	0						Untertest4.avi	0	880	547	72	111				0	Content		-72	-111	1891487	966026788
1908	08:49:07.887	00:00:01.908	114	-1024	-768	-1	-1	-1	-1	4	-1024	-768	-1	-1	-1	-1	4		0	0						Untertest4.avi	0	880	547	72	111				0	Content		-72	-111	1908252	966043553
1925	08:49:07.904	00:00:01.924	115	-1024	-768	-1	-1	-1	-1	4	-1024	-768	-1	-1	-1	-1	4		0	0						Untertest4.avi	0	880	547	72	111				0	Content		-72	-111	1924502	966059803
1942	08:49:07.921	00:00:01.941	116	-1024	-768	-1	-1	-1	-1	4	-1024	-768	-1	-1	-1	-1	4		0	0						Untertest4.avi	0	880	547	72	111				0	Content		-72	-111	1941501	966076802
1958	08:49:07.937	00:00:01.958	117	-1024	-768	-1	-1	-1	-1	4	-1024	-768	-1	-1	-1	-1	4		0	0						Untertest4.avi	0	880	547	72	111				0	Content		-72	-111	1958002	966093303
1975	08:49:07.954	00:00:01.974	118	-1024	-768	-1	-1	-1	-1	4	-1024	-768	-1	-1	-1	-1	4		0	0						Untertest4.avi	0	880	547	72	111				0	Content		-72	-111	1974751	966110052
1991	08:49:07.970	00:00:01.991	119	-1024	-768	-1	-1	-1	-1	4	-1024	-768	-1	-1	-1	-1	4		0	0						Untertest4.avi	0	880	547	72	111				0	Content		-72	-111	1991251	966126552
2008	08:49:07.987	00:00:02.007	120	1277,061	678,952	0,3853338	0,8317294	442,412	3,712099	3	1263,723	680,0137	0,384484	0,8317413	438,7252	3,681371	1	1	1264	680						Untertest4.avi	0	880	547	72	111	1178	549	167	0	Content		1192	569	2007998	966143299
2025	08:49:08.004	00:00:02.024	121	-1024	-768	-1	-1	-1	-1	4	-1024	-768	-1	-1	-1	-1	4	1	0	0						Untertest4.avi	0	880	547	72	111	1178	549	167	0	Content		-72	-111	2024622	966159923
2041	08:49:08.020	00:00:02.041	122	-1024	-768	-1	-1	-1	-1	4	-1024	-768	-1	-1	-1	-1	4	1	0	0						Untertest4.avi	0	880	547	72	111	1178	549	167	0	Content		-72	-111	2041369	966176670
2058	08:49:08.037	00:00:02.057	123	-1024	-768	-1	-1	-1	-1	4	-1024	-768	-1	-1	-1	-1	4	1	0	0						Untertest4.avi	0	880	547	72	111	1178	549	167	0	Content		-72	-111	2057996	966193297
2075	08:49:08.054	00:00:02.074	124	-1024	-768	-1	-1	-1	-1	4	-1024	-768	-1	-1	-1	-1	4	1	0	0						Untertest4.avi	0	880	547	72	111	1178	549	167	0	Content		-72	-111	2074618	966209919
2091	08:49:08.070	00:00:02.091	125	1265,855	649,4486	0,3853424	0,8335097	438,7252	3,742316	3	1265,855	649,4486	0,3853424	0,8335097	438,7252	3,742316	1	1	1266	649						Untertest4.avi	0	880	547	72	111	1178	549	167	0	Content		1194	538	2091243	966226544
2108	08:49:08.087	00:00:02.108	126	1243,71	659,8281	0,3840991	0,8332467	433,5047	3,817905	3	1243,71	659,8281	0,3840991	0,8332467	433,5047	3,817905	1	1	1244	660						Untertest4.avi	0	880	547	72	111	1178	549	167	0	Content		1172	549	2108488	966243789
2125	08:49:08.104	00:00:02.125	127	-1024	-768	-1	-1	-1	-1	4	-1024	-768	-1	-1	-1	-1	4	1	0	0						Untertest4.avi	0	880	547	72	111	1178	549	167	0	Content		-72	-111	2125111	966260412
2142	08:49:08.121	00:00:02.141	128	1250,011	655,2954	0,3834656	0,8334859	431,5168	3,75197	3	1250,011	655,2954	0,3834656	0,8334859	431,5168	3,75197	1	1	1250	655						Untertest4.avi	0	880	547	72	111	1178	549	167	0	Content		1178	544	2141857	966277158
2157	08:49:08.136	00:00:02.157	129	1240,273	649,5421	0,3833103	0,8340907	431,8015	3,763294	3	1240,273	649,5421	0,3833103	0,8340907	431,8015	3,763294	1	1	1240	650						Untertest4.avi	0	880	547	72	111	1178	549	167	0	Content		1168	539	2157107	966292408
2175	08:49:08.154	00:00:02.174	130	-1024	-768	-1	-1	-1	-1	4	-1024	-768	-1	-1	-1	-1	4		0	0						Untertest4.avi	0	880	547	72	111				0	Content		-72	-111	2174733	966310034
2191	08:49:08.170	00:00:02.190	131	-1024	-768	-1	-1	-1	-1	4	-1024	-768	-1	-1	-1	-1	4		0	0						Untertest4.avi	0	880	547	72	111				0	Content		-72	-111	2190981	966326282
2208	08:49:08.187	00:00:02.208	132	-1024	-768	-1	-1	-1	-1	4	-1024	-768	-1	-1	-1	-1	4		0	0						Untertest4.avi	0	880	547	72	111				0	Content		-72	-111	2208106	966343407
2225	08:49:08.204	00:00:02.224	133	-1024	-768	-1	-1	-1	-1	4	-1024	-768	-1	-1	-1	-1	4		0	0						Untertest4.avi	0	880	547	72	111				0	Content		-72	-111	2224729	966360030
2241	08:49:08.220	00:00:02.241	134	-1024	-768	-1	-1	-1	-1	4	-1024	-768	-1	-1	-1	-1	4		0	0						Untertest4.avi	0	880	547	72	111				0	Content		-72	-111	2241397	966376698
2258	08:49:08.237	00:00:02.257	135	-1024	-768	-1	-1	-1	-1	4	-1024	-768	-1	-1	-1	-1	4		0	0						Untertest4.avi	0	880	547	72	111				0	Content		-72	-111	2257937	966393238
2275	08:49:08.254	00:00:02.274	136	-1024	-768	-1	-1	-1	-1	4	-1024	-768	-1	-1	-1	-1	4		0	0						Untertest4.avi	0	880	547	72	111				0	Content		-72	-111	2274605	966409906
2291	08:49:08.270	00:00:02.291	137	-1024	-768	-1	-1	-1	-1	4	-1024	-768	-1	-1	-1	-1	4		0	0						Untertest4.avi	0	880	547	72	111				0	Content		-72	-111	2291164	966426465
2308	08:49:08.287	00:00:02.307	138	-1024	-768	-1	-1	-1	-1	4	-1024	-768	-1	-1	-1	-1	4		0	0						Untertest4.avi	0	880	547	72	111				0	Content		-72	-111	2307832	966443133
2324	08:49:08.303	00:00:02.324	139	1205,997	673,1796	0,381293	0,8376073	436,9688	3,602679	1	1205,997	673,1796	0,381293	0,8376073	436,9688	3,602679	3	2	1206	673						Untertest4.avi	0	880	547	72	111	1152	566	233	0	Content		1134	562	2324471	966459772
2341	08:49:08.320	00:00:02.340	140	-1024	-768	-1	-1	-1	-1	4	-1024	-768	-1	-1	-1	-1	4	2	0	0						Untertest4.avi	0	880	547	72	111	1152	566	233	0	Content		-72	-111	2340972	966476273
2358	08:49:08.337	00:00:02.357	141	-1024	-768	-1	-1	-1	-1	4	-1024	-768	-1	-1	-1	-1	4	2	0	0						Untertest4.avi	0	880	547	72	111	1152	566	233	0	Content		-72	-111	2357968	966493269
2375	08:49:08.354	00:00:02.374	142	-1024	-768	-1	-1	-1	-1	4	-1024	-768	-1	-1	-1	-1	4	2	0	0						Untertest4.avi	0	880	547	72	111	1152	566	233	0	Content		-72	-111	2374624	966509925
2391	08:49:08.370	00:00:02.391	143	-1024	-768	-1	-1	-1	-1	4	-1024	-768	-1	-1	-1	-1	4	2	0	0						Untertest4.avi	0	880	547	72	111	1152	566	233	0	Content		-72	-111	2391292	966526593
2408	08:49:08.387	00:00:02.407	144	1241,861	657,762	0,3819469	0,8359864	430,6711	3,674434	3	1241,861	657,762	0,3819469	0,8359864	430,6711	3,674434	1	2	1242	658						Untertest4.avi	0	880	547	72	111	1152	566	233	0	Content		1170	547	2407917	966543218
2424	08:49:08.403	00:00:02.424	145	-1024	-768	-1	-1	-1	-1	4	-1024	-768	-1	-1	-1	-1	4	2	0	0						Untertest4.avi	0	880	547	72	111	1152	566	233	0	Content		-72	-111	2424419	966559720
2441	08:49:08.420	00:00:02.441	146	-1024	-768	-1	-1	-1	-1	4	-1024	-768	-1	-1	-1	-1	4	2	0	0						Untertest4.avi	0	880	547	72	111	1152	566	233	0	Content		-72	-111	2441150	966576451
2458	08:49:08.437	00:00:02.457	147	-1024	-768	-1	-1	-1	-1	4	-1024	-768	-1	-1	-1	-1	4	2	0	0						Untertest4.avi	0	880	547	72	111	1152	566	233	0	Content		-72	-111	2457782	966593083
2474	08:49:08.453	00:00:02.474	148	-1024	-768	-1	-1	-1	-1	4	-1024	-768	-1	-1	-1	-1	4	2	0	0						Untertest4.avi	0	880	547	72	111	1152	566	233	0	Content		-72	-111	2474448	966609749
2491	08:49:08.470	00:00:02.491	149	1238,504	685,1199	0,3818638	0,8369086	430,6712	3,670569	3	1238,504	685,1199	0,3818638	0,8369086	430,6712	3,670569	1	2	1239	685						Untertest4.avi	0	880	547	72	111	1152	566	233	0	Content		1167	574	2491157	966626458
2508	08:49:08.487	00:00:02.507	150	-1024	-768	-1	-1	-1	-1	4	-1024	-768	-1	-1	-1	-1	4	2	0	0						Untertest4.avi	0	880	547	72	111	1152	566	233	0	Content		-72	-111	2507652	966642953
2524	08:49:08.503	00:00:02.524	151	-1024	-768	-1	-1	-1	-1	4	-1024	-768	-1	-1	-1	-1	4	2	0	0						Untertest4.avi	0	880	547	72	111	1152	566	233	0	Content		-72	-111	2524404	966659705
2541	08:49:08.520	00:00:02.541	152	1209,166	682,489	0,3875577	0,8382046	448,0474	3,711989	3	1209,166	682,489	0,3875577	0,8382046	448,0474	3,711989	1	2	1209	682						Untertest4.avi	0	880	547	72	111	1152	566	233	0	Content		1137	571	2541015	966676316
2558	08:49:08.537	00:00:02.557	153	1046,269	698,0704	0,3904397	0,8388516	446,3749	3,713345	3	1046,269	698,0704	0,3904397	0,8388516	446,3749	3,713345	1	3	1046	698						Untertest4.avi	0	880	547	72	111	834	598	184	0	Content		974	587	2557523	966692824
2575	08:49:08.554	00:00:02.574	154	965,7131	707,0655	0,3925725	0,8389494	446,3749	3,599245	3	965,7131	707,0655	0,3925725	0,8389494	446,3749	3,599245	1	3	966	707						Untertest4.avi	0	880	547	72	111	834	598	184	0	Content		894	596	2574842	966710143
2592	08:49:08.571	00:00:02.591	155	947,5775	703,636	0,3927388	0,8388255	445,0935	3,82136	3	947,5775	703,636	0,3927388	0,8388255	445,0935	3,82136	1	3	948	704						Untertest4.avi	0	880	547	72	111	834	598	184	0	Content		876	593	2591507	966726808
2608	08:49:08.587	00:00:02.608	156	953,3992	704,4647	0,3935964	0,8386948	448,4642	3,875524	3	953,3992	704,4647	0,3935964	0,8386948	448,4642	3,875524	1	3	953	704						Untertest4.avi	0	880	547	72	111	834	598	184	0	Content		881	593	2608214	966743515
2624	08:49:08.603	00:00:02.624	157	973,3688	723,1279	0,3936984	0,8391312	448,4642	3,497422	3	973,3688	723,1279	0,3936984	0,8391312	448,4642	3,497422	1	3	973	723						Untertest4.avi	0	880	547	72	111	834	598	184	0	Content		901	612	2624267	966759568
2641	08:49:08.620	00:00:02.641	158	911,6918	703,3078	0,389663	0,8392748	448,4642	3,627485	3	885,805	706,0204	0,3903215	0,8392892	434,1609	3,518291	1	3	886	706						Untertest4.avi	0	880	547	72	111	834	598	184	0	Content		814	595	2641264	966776565
2657	08:49:08.636	00:00:02.657	159	893,0847	703,432	0,390356	0,8387408	434,5385	3,721449	3	897,141	702,5223	0,3904293	0,8387661	434,5384	3,721673	1	3	897	703						Untertest4.avi	0	880	547	72	111	834	598	184	0	Content		825	592	2657390	966792691
2674	08:49:08.653	00:00:02.674	160	900,794	709,9084	0,3896946	0,8382517	441,4931	3,637551	3	873,2579	711,7191	0,390033	0,8382591	434,2349	3,674003	1	3	873	712						Untertest4.avi	0	880	547	72	111	834	598	184	0	Content		801	601	2674132	966809433
2691	08:49:08.670	00:00:02.690	161	849,9287	718,2527	0,3898729	0,8379006	433,9655	3,610956	3	852,0613	716,5151	0,3899123	0,8379585	433,9654	3,611033	1	3	852	717						Untertest4.avi	0	880	547	72	111	834	598	184	0	Content		780	606	2690755	966826056
2708	08:49:08.687	00:00:02.707	162	884,8843	718,8251	0,3894697	0,8373845	435,8648	3,657861	3	916,4033	713,9893	0,3895589	0,8373864	433,9835	3,598889	1	3	916	714						Untertest4.avi	0	880	547	72	111	834	598	184	0	Content		844	603	2707827	966843128
2725	08:49:08.704	00:00:02.724	163	857,7065	721,0326	0,3888094	0,8370515	435,8649	3,642275	3	857,7065	721,0326	0,3888094	0,8370515	435,8649	3,642275	1	3	858	721						Untertest4.avi	0	880	547	72	111	834	598	184	0	Content		786	610	2724505	966859806
2741	08:49:08.720	00:00:02.741	164	859,7465	713,3964	0,3896199	0,8367635	434,0089	3,597974	3	859,73	713,3696	0,3896207	0,8367635	434,0088	3,59797	1	4	860	713						Untertest4.avi	0	880	547	72	111	760	603	233	0	Content		788	602	2741128	966876429
2757	08:49:08.736	00:00:02.757	165	833,7809	711,8028	0,3899826	0,836728	433,8264	3,570082	3	833,7842	711,8066	0,3899825	0,836728	433,8263	3,570086	1	4	834	712						Untertest4.avi	0	880	547	72	111	760	603	233	0	Content		762	601	2757377	966892678
2774	08:49:08.753	00:00:02.774	166	855,5059	726,6135	0,3897093	0,8363702	433,7482	3,519602	3	855,5015	726,6108	0,3897094	0,8363702	433,7481	3,519604	1	4	856	727						Untertest4.avi	0	880	547	72	111	760	603	233	0	Content		784	616	2774003	966909304
2791	08:49:08.770	00:00:02.790	167	841,2141	713,9825	0,3894284	0,8357009	433,9706	3,584522	3	841,2187	713,9796	0,3894289	0,8357009	433,9706	3,58454	1	4	841	714						Untertest4.avi	0	880	547	72	111	760	603	233	0	Content		769	603	2790626	966925927
2808	08:49:08.787	00:00:02.807	168	830,037	720,8701	0,388919	0,8347021	433,6472	3,610873	3	830,0408	720,8693	0,3889195	0,834702	433,6471	3,610898	1	4	830	721						Untertest4.avi	0	880	547	72	111	760	603	233	0	Content		758	610	2807693	966942994
2825	08:49:08.804	00:00:02.824	169	829,4315	709,3196	0,3886274	0,8334498	433,5618	3,618808	3	829,4302	709,3185	0,3886274	0,8334498	433,5617	3,618808	1	4	829	709						Untertest4.avi	0	880	547	72	111	760	603	233	0	Content		757	598	2824503	966959804
2841	08:49:08.820	00:00:02.841	170	828,2948	713,6198	0,3881424	0,8318616	433,5729	3,635182	3	828,2871	713,6084	0,3881428	0,8318616	433,5728	3,635168	1	4	828	714						Untertest4.avi	0	880	547	72	111	760	603	233	0	Content		756	603	2841125	966976426
2857	08:49:08.836	00:00:02.857	171	819,9102	723,7328	0,3876792	0,8307181	433,5617	3,645236	3	819,9042	723,7191	0,3876801	0,8307181	433,5617	3,64524	1	4	820	724						Untertest4.avi	0	880	547	72	111	760	603	233	0	Content		748	613	2857246	966992547
2874	08:49:08.853	00:00:02.873	172	834,4783	725,652	0,3871338	0,8300102	432,9158	3,652579	3	834,462	725,6411	0,3871343	0,8300102	432,9157	3,652587	1	4	834	726						Untertest4.avi	0	880	547	72	111	760	603	233	0	Content		762	615	2873871	967009172
2891	08:49:08.870	00:00:02.890	173	822,5768	712,2103	0,3865577	0,8295975	432,6537	3,661779	3	822,5493	712,1959	0,3865586	0,8295975	432,6536	3,661801	1	4	823	712						Untertest4.avi	0	880	547	72	111	760	603	233	0	Content		751	601	2890619	967025920
2908	08:49:08.887	00:00:02.907	174	823,7611	719,0772	0,3862602	0,8287516	433,2509	3,649067	3	863,238	710,7759	0,3862608	0,8287516	433,2509	3,56953	1	4	863	711						Untertest4.avi	0	880	547	72	111	760	603	233	0	Content		791	600	2907743	967043044
2924	08:49:08.903	00:00:02.923	175	833,683	726,9158	0,3860686	0,8282416	433,3205	3,647624	3	833,6805	726,915	0,3860687	0,8282416	433,3204	3,647631	1	4	834	727						Untertest4.avi	0	880	547	72	111	760	603	233	0	Content		762	616	2923868	967059169
2940	08:49:08.919	00:00:02.940	176	822,3145	710,6927	0,385945	0,8275208	433,3531	3,703546	3	822,3009	710,6837	0,3859453	0,8275208	433,353	3,703527	1	4	822	711						Untertest4.avi	0	880	547	72	111	760	603	233	0	Content		750	600	2940492	967075793
2957	08:49:08.936	00:00:02.957	177	796,0472	735,6113	0,3860396	0,8277045	433,3531	3,730309	3	796,0472	735,6113	0,3860396	0,8277045	433,3531	3,730309	1	4	796	736						Untertest4.avi	0	880	547	72	111	760	603	233	0	Content		724	625	2957239	967092540
2974	08:49:08.953	00:00:02.974	178	-1024	-768	-1	-1	-1	-1	4	-1024	-768	-1	-1	-1	-1	4		0	0						Untertest4.avi	0	880	547	72	111				0	Content		-72	-111	2974184	967109485
2991	08:49:08.970	00:00:02.990	179	-1024	-768	-1	-1	-1	-1	4	-1024	-768	-1	-1	-1	-1	4		0	0						Untertest4.avi	0	880	547	72	111				0	Content		-72	-111	2990989	967126290
3008	08:49:08.987	00:00:03.007	180	-1024	-768	-1	-1	-1	-1	4	-1024	-768	-1	-1	-1	-1	4		0	0						Untertest4.avi	0	880	547	72	111				0	Content		-72	-111	3007554	967142855
3024	08:49:09.003	00:00:03.023	181	-1024	-768	-1	-1	-1	-1	4	-1024	-768	-1	-1	-1	-1	4		0	0						Untertest4.avi	0	880	547	72	111				0	Content		-72	-111	3023859	967159160
3041	08:49:09.020	00:00:03.040	182	-1024	-768	-1	-1	-1	-1	4	-1024	-768	-1	-1	-1	-1	4		0	0						Untertest4.avi	0	880	547	72	111				0	Content		-72	-111	3040735	967176036
3057	08:49:09.036	00:00:03.057	183	-1024	-768	-1	-1	-1	-1	4	-1024	-768	-1	-1	-1	-1	4		0	0						Untertest4.avi	0	880	547	72	111				0	Content		-72	-111	3057358	967192659
3074	08:49:09.053	00:00:03.073	184	-1024	-768	-1	-1	-1	-1	4	-1024	-768	-1	-1	-1	-1	4		0	0						Untertest4.avi	0	880	547	72	111				0	Content		-72	-111	3073983	967209284
3091	08:49:09.070	00:00:03.090	185	-1024	-768	-1	-1	-1	-1	4	-1024	-768	-1	-1	-1	-1	4		0	0						Untertest4.avi	0	880	547	72	111				0	Content		-72	-111	3090607	967225908
3107	08:49:09.086	00:00:03.107	186	-1024	-768	-1	-1	-1	-1	4	-1024	-768	-1	-1	-1	-1	4		0	0						Untertest4.avi	0	880	547	72	111				0	Content		-72	-111	3107354	967242655
3124	08:49:09.103	00:00:03.123	187	-1024	-768	-1	-1	-1	-1	4	-1024	-768	-1	-1	-1	-1	4		0	0						Untertest4.avi	0	880	547	72	111				0	Content		-72	-111	3123979	967259280
3141	08:49:09.120	00:00:03.140	188	-1024	-768	-1	-1	-1	-1	4	-1024	-768	-1	-1	-1	-1	4		0	0						Untertest4.avi	0	880	547	72	111				0	Content		-72	-111	3140604	967275905
3157	08:49:09.136	00:00:03.157	189	-1024	-768	-1	-1	-1	-1	4	-1024	-768	-1	-1	-1	-1	4		0	0						Untertest4.avi	0	880	547	72	111				0	Content		-72	-111	3157227	967292528
3174	08:49:09.153	00:00:03.173	190	-1024	-768	-1	-1	-1	-1	4	-1024	-768	-1	-1	-1	-1	4		0	0						Untertest4.avi	0	880	547	72	111				0	Content		-72	-111	3173850	967309151
3190	08:49:09.169	00:00:03.190	191	-1024	-768	-1	-1	-1	-1	4	-1024	-768	-1	-1	-1	-1	4		0	0						Untertest4.avi	0	880	547	72	111				0	Content		-72	-111	3190476	967325777
3208	08:49:09.187	00:00:03.207	192	-1024	-768	-1	-1	-1	-1	4	-1024	-768	-1	-1	-1	-1	4		0	0						Untertest4.avi	0	880	547	72	111				0	Content		-72	-111	3207844	967343145
3224	08:49:09.203	00:00:03.224	193	-1024	-768	-1	-1	-1	-1	4	-1024	-768	-1	-1	-1	-1	4		0	0						Untertest4.avi	0	880	547	72	111				0	Content		-72	-111	3224468	967359769
3241	08:49:09.220	00:00:03.241	194	-1024	-768	-1	-1	-1	-1	4	-1024	-768	-1	-1	-1	-1	4		0	0						Untertest4.avi	0	880	547	72	111				0	Content		-72	-111	3241035	967376336
3256	08:49:09.235	00:00:03.256	195	-1024	-768	-1	-1	-1	-1	4	-1024	-768	-1	-1	-1	-1	4		0	0						Untertest4.avi	0	880	547	72	111				0	Content		-72	-111	3256465	967391766
3273	08:49:09.252	00:00:03.272	196	-1024	-768	-1	-1	-1	-1	4	-1024	-768	-1	-1	-1	-1	4		0	0						Untertest4.avi	0	880	547	72	111				0	Content		-72	-111	3272590	967407891
3289	08:49:09.268	00:00:03.289	197	-1024	-768	-1	-1	-1	-1	4	-1024	-768	-1	-1	-1	-1	4		0	0						Untertest4.avi	0	880	547	72	111				0	Content		-72	-111	3289089	967424390
3306	08:49:09.285	00:00:03.305	198	-1024	-768	-1	-1	-1	-1	4	-1024	-768	-1	-1	-1	-1	4		0	0						Untertest4.avi	0	880	547	72	111				0	Content		-72	-111	3305838	967441139
3323	08:49:09.302	00:00:03.322	199	-1024	-768	-1	-1	-1	-1	4	-1024	-768	-1	-1	-1	-1	4		0	0						Untertest4.avi	0	880	547	72	111				0	Content		-72	-111	3322906	967458207
3340	08:49:09.319	00:00:03.340	200	-1024	-768	-1	-1	-1	-1	4	-1024	-768	-1	-1	-1	-1	4		0	0						Untertest4.avi	0	880	547	72	111				0	Content		-72	-111	3340287	967475588
3358	08:49:09.337	00:00:03.357	201	-1024	-768	-1	-1	-1	-1	4	-1024	-768	-1	-1	-1	-1	4		0	0						Untertest4.avi	0	880	547	72	111				0	Content		-72	-111	3357526	967492827
3372	08:49:09.351	00:00:03.372	202	-1024	-768	-1	-1	-1	-1	4	-1024	-768	-1	-1	-1	-1	4		0	0						Untertest4.avi	0	880	547	72	111				0	Content		-72	-111	3372454	967507755
3389	08:49:09.368	00:00:03.389	203	-1024	-768	-1	-1	-1	-1	4	-1024	-768	-1	-1	-1	-1	4		0	0						Untertest4.avi	0	880	547	72	111				0	Content		-72	-111	3389075	967524376
3406	08:49:09.385	00:00:03.405	204	-1024	-768	-1	-1	-1	-1	4	-1024	-768	-1	-1	-1	-1	4		0	0						Untertest4.avi	0	880	547	72	111				0	Content		-72	-111	3405824	967541125
3422	08:49:09.401	00:00:03.422	205	-1024	-768	-1	-1	-1	-1	4	-1024	-768	-1	-1	-1	-1	4		0	0						Untertest4.avi	0	880	547	72	111				0	Content		-72	-111	3422450	967557751
3439	08:49:09.418	00:00:03.439	206	-1024	-768	-1	-1	-1	-1	4	-1024	-768	-1	-1	-1	-1	4		0	0						Untertest4.avi	0	880	547	72	111				0	Content		-72	-111	3439074	967574375
3456	08:49:09.435	00:00:03.455	207	-1024	-768	-1	-1	-1	-1	4	-1024	-768	-1	-1	-1	-1	4		0	0						Untertest4.avi	0	880	547	72	111				0	Content		-72	-111	3455699	967591000
3473	08:49:09.452	00:00:03.472	208	-1024	-768	-1	-1	-1	-1	4	-1024	-768	-1	-1	-1	-1	4		0	0						Untertest4.avi	0	880	547	72	111				0	Content		-72	-111	3472893	967608194
3490	08:49:09.469	00:00:03.490	209	-1024	-768	-1	-1	-1	-1	4	-1024	-768	-1	-1	-1	-1	4		0	0						Untertest4.avi	0	880	547	72	111				0	Content		-72	-111	3490292	967625593
3508	08:49:09.487	00:00:03.507	210	-1024	-768	-1	-1	-1	-1	4	-1024	-768	-1	-1	-1	-1	4		0	0						Untertest4.avi	0	880	547	72	111				0	Content		-72	-111	3507515	967642816
3522	08:49:09.501	00:00:03.522	211	-1024	-768	-1	-1	-1	-1	4	-1024	-768	-1	-1	-1	-1	4		0	0						Untertest4.avi	0	880	547	72	111				0	Content		-72	-111	3522318	967657619
3539	08:49:09.518	00:00:03.539	212	-1024	-768	-1	-1	-1	-1	4	-1024	-768	-1	-1	-1	-1	4		0	0						Untertest4.avi	0	880	547	72	111				0	Content		-72	-111	3539066	967674367
3556	08:49:09.535	00:00:03.555	213	-1024	-768	-1	-1	-1	-1	4	-1024	-768	-1	-1	-1	-1	4		0	0						Untertest4.avi	0	880	547	72	111				0	Content		-72	-111	3555691	967690992
3572	08:49:09.551	00:00:03.572	214	-1024	-768	-1	-1	-1	-1	4	-1024	-768	-1	-1	-1	-1	4		0	0						Untertest4.avi	0	880	547	72	111				0	Content		-72	-111	3572316	967707617
3589	08:49:09.568	00:00:03.588	215	-1024	-768	-1	-1	-1	-1	4	-1024	-768	-1	-1	-1	-1	4		0	0						Untertest4.avi	0	880	547	72	111				0	Content		-72	-111	3588937	967724238
3606	08:49:09.585	00:00:03.605	216	-1024	-768	-1	-1	-1	-1	4	-1024	-768	-1	-1	-1	-1	4		0	0						Untertest4.avi	0	880	547	72	111				0	Content		-72	-111	3605565	967740866
3623	08:49:09.602	00:00:03.622	217	-1024	-768	-1	-1	-1	-1	4	-1024	-768	-1	-1	-1	-1	4		0	0						Untertest4.avi	0	880	547	72	111				0	Content		-72	-111	3622756	967758057
3640	08:49:09.619	00:00:03.640	218	-1024	-768	-1	-1	-1	-1	4	-1024	-768	-1	-1	-1	-1	4		0	0						Untertest4.avi	0	880	547	72	111				0	Content		-72	-111	3640131	967775432
3657	08:49:09.636	00:00:03.657	219	-1024	-768	-1	-1	-1	-1	4	-1024	-768	-1	-1	-1	-1	4		0	0						Untertest4.avi	0	880	547	72	111				0	Content		-72	-111	3657378	967792679
3672	08:49:09.651	00:00:03.672	220	-1024	-768	-1	-1	-1	-1	4	-1024	-768	-1	-1	-1	-1	4		0	0						Untertest4.avi	0	880	547	72	111				0	Content		-72	-111	3672309	967807610
3689	08:49:09.668	00:00:03.688	221	-1024	-768	-1	-1	-1	-1	4	-1024	-768	-1	-1	-1	-1	4		0	0						Untertest4.avi	0	880	547	72	111				0	Content		-72	-111	3688932	967824233
3706	08:49:09.685	00:00:03.705	222	-1024	-768	-1	-1	-1	-1	4	-1024	-768	-1	-1	-1	-1	4		0	0						Untertest4.avi	0	880	547	72	111				0	Content		-72	-111	3705684	967840985
3722	08:49:09.701	00:00:03.722	223	-1024	-768	-1	-1	-1	-1	4	-1024	-768	-1	-1	-1	-1	4		0	0						Untertest4.avi	0	880	547	72	111				0	Content		-72	-111	3722179	967857480
3739	08:49:09.718	00:00:03.738	224	-1024	-768	-1	-1	-1	-1	4	-1024	-768	-1	-1	-1	-1	4		0	0						Untertest4.avi	0	880	547	72	111				0	Content		-72	-111	3738926	967874227
3756	08:49:09.735	00:00:03.755	225	-1024	-768	-1	-1	-1	-1	4	-1024	-768	-1	-1	-1	-1	4		0	0						Untertest4.avi	0	880	547	72	111				0	Content		-72	-111	3755547	967890848
3773	08:49:09.752	00:00:03.772	226	-1024	-768	-1	-1	-1	-1	4	-1024	-768	-1	-1	-1	-1	4		0	0						Untertest4.avi	0	880	547	72	111				0	Content		-72	-111	3772614	967907915
3790	08:49:09.769	00:00:03.789	227	-1024	-768	-1	-1	-1	-1	4	-1024	-768	-1	-1	-1	-1	4		0	0						Untertest4.avi	0	880	547	72	111				0	Content		-72	-111	3789989	967925290
3807	08:49:09.786	00:00:03.807	228	-1024	-768	-1	-1	-1	-1	4	-1024	-768	-1	-1	-1	-1	4		0	0						Untertest4.avi	0	880	547	72	111				0	Content		-72	-111	3807237	967942538
3822	08:49:09.801	00:00:03.822	229	-1024	-768	-1	-1	-1	-1	4	-1024	-768	-1	-1	-1	-1	4		0	0						Untertest4.avi	0	880	547	72	111				0	Content		-72	-111	3822167	967957468
3839	08:49:09.818	00:00:03.838	230	-1024	-768	-1	-1	-1	-1	4	-1024	-768	-1	-1	-1	-1	4		0	0						Untertest4.avi	0	880	547	72	111				0	Content		-72	-111	3838800	967974101
3856	08:49:09.835	00:00:03.855	231	-1024	-768	-1	-1	-1	-1	4	-1024	-768	-1	-1	-1	-1	4		0	0						Untertest4.avi	0	880	547	72	111				0	Content		-72	-111	3855542	967990843
3872	08:49:09.851	00:00:03.872	232	-1024	-768	-1	-1	-1	-1	4	-1024	-768	-1	-1	-1	-1	4		0	0						Untertest4.avi	0	880	547	72	111				0	Content		-72	-111	3872165	968007466
3889	08:49:09.868	00:00:03.888	233	-1024	-768	-1	-1	-1	-1	4	-1024	-768	-1	-1	-1	-1	4		0	0						Untertest4.avi	0	880	547	72	111				0	Content		-72	-111	3888788	968024089
3905	08:49:09.884	00:00:03.905	234	-1024	-768	-1	-1	-1	-1	4	-1024	-768	-1	-1	-1	-1	4		0	0						Untertest4.avi	0	880	547	72	111				0	Content		-72	-111	3905411	968040712
3923	08:49:09.902	00:00:03.922	235	-1024	-768	-1	-1	-1	-1	4	-1024	-768	-1	-1	-1	-1	4		0	0						Untertest4.avi	0	880	547	72	111				0	Content		-72	-111	3922606	968057907
3940	08:49:09.919	00:00:03.939	236	-1024	-768	-1	-1	-1	-1	4	-1024	-768	-1	-1	-1	-1	4		0	0						Untertest4.avi	0	880	547	72	111				0	Content		-72	-111	3939851	968075152
3957	08:49:09.936	00:00:03.957	237	-1024	-768	-1	-1	-1	-1	4	-1024	-768	-1	-1	-1	-1	4		0	0						Untertest4.avi	0	880	547	72	111				0	Content		-72	-111	3957222	968092523
3972	08:49:09.951	00:00:03.972	238	-1024	-768	-1	-1	-1	-1	4	-1024	-768	-1	-1	-1	-1	4		0	0						Untertest4.avi	0	880	547	72	111				0	Content		-72	-111	3972028	968107329
3989	08:49:09.968	00:00:03.988	239	-1024	-768	-1	-1	-1	-1	4	-1024	-768	-1	-1	-1	-1	4		0	0						Untertest4.avi	0	880	547	72	111				0	Content		-72	-111	3988775	968124076
4005	08:49:09.984	00:00:04.005	240	-1024	-768	-1	-1	-1	-1	4	-1024	-768	-1	-1	-1	-1	4		0	0						Untertest4.avi	0	880	547	72	111				0	Content		-72	-111	4005399	968140700
4022	08:49:10.001	00:00:04.022	241	-1024	-768	-1	-1	-1	-1	4	-1024	-768	-1	-1	-1	-1	4		0	0						Untertest4.avi	0	880	547	72	111				0	Content		-72	-111	4022022	968157323
4039	08:49:10.018	00:00:04.038	242	-1024	-768	-1	-1	-1	-1	4	-1024	-768	-1	-1	-1	-1	4		0	0						Untertest4.avi	0	880	547	72	111				0	Content		-72	-111	4038638	968173939
4056	08:49:10.035	00:00:04.056	243	976,0714	708,2904	0,3550056	0,8194242	435,8611	3,448141	1	976,0714	708,2904	0,3550056	0,8194242	435,8611	3,448141	3	5	976	708						Untertest4.avi	0	880	547	72	111	900	594	383	0	Content		904	597	4056382	968191683
4073	08:49:10.052	00:00:04.073	244	1048,561	694,4326	0,3585535	0,8193907	435,861	3,233076	3	1035,735	698,0055	0,3573201	0,819324	430,2931	3,193924	1	5	1036	698						Untertest4.avi	0	880	547	72	111	900	594	383	0	Content		964	587	4073386	968208687
4090	08:49:10.069	00:00:04.089	245	995,1685	676,8134	0,3572436	0,8194731	435,8611	3,362784	3	982,0087	678,8209	0,3576235	0,8194789	430,0628	3,320074	1	5	982	679						Untertest4.avi	0	880	547	72	111	900	594	383	0	Content		910	568	4089891	968225192
4107	08:49:10.086	00:00:04.106	246	984,8667	694,973	0,3575779	0,8189969	435,861	3,454149	3	977,8813	693,6577	0,3580884	0,8190903	429,8674	3,409473	1	5	978	694						Untertest4.avi	0	880	547	72	111	900	594	383	0	Content		906	583	4106754	968242055
4123	08:49:10.102	00:00:04.123	247	989,9261	693,6727	0,3579998	0,818441	435,8611	3,509562	3	986,7321	691,4739	0,3585528	0,8185594	430,1056	3,466357	1	5	987	691						Untertest4.avi	0	880	547	72	111	900	594	383	0	Content		915	580	4123011	968258312
4140	08:49:10.119	00:00:04.139	248	964,9007	714,4354	0,3567669	0,8180748	435,8611	3,495825	3	965,2949	709,8402	0,3589648	0,8182502	430,3177	3,455069	1	5	965	710						Untertest4.avi	0	880	547	72	111	900	594	383	0	Content		893	599	4139634	968274935
4156	08:49:10.135	00:00:04.156	249	959,0289	710,3595	0,3572685	0,8177979	435,8611	3,59591	3	951,0314	711,7806	0,3593103	0,8177788	430,3112	3,552814	1	5	951	712						Untertest4.avi	0	880	547	72	111	900	594	383	0	Content		879	601	4156259	968291560
4173	08:49:10.152	00:00:04.173	250	956,7058	703,9683	0,3575168	0,8173686	435,8611	3,504454	3	955,382	704,0872	0,3577157	0,8173689	435,2914	3,500054	1	5	955	704						Untertest4.avi	0	880	547	72	111	900	594	383	0	Content		883	593	4173329	968308630
4190	08:49:10.169	00:00:04.190	251	971,7616	707,0437	0,3575991	0,8171654	435,8611	3,400794	3	970,3962	707,1553	0,357798	0,8171657	435,2914	3,396514	1	5	970	707						Untertest4.avi	0	880	547	72	111	900	594	383	0	Content		898	596	4190150	968325451
4207	08:49:10.186	00:00:04.206	252	995,5184	703,0787	0,3593767	0,8168648	435,8611	3,457768	3	982,5837	704,319	0,3597408	0,8168705	430,2041	3,414923	1	5	983	704						Untertest4.avi	0	880	547	72	111	900	594	383	0	Content		911	593	4206760	968342061
4223	08:49:10.202	00:00:04.222	253	973,6381	702,5278	0,3577546	0,8166729	435,8611	3,448394	3	960,0861	703,7632	0,3597442	0,8166769	430,2042	3,405288	1	5	960	704						Untertest4.avi	0	880	547	72	111	900	594	383	0	Content		888	593	4222884	968358185
4240	08:49:10.219	00:00:04.239	254	959,8238	710,995	0,3597674	0,8166381	430,2042	3,382793	3	959,8238	710,995	0,3597674	0,8166381	430,2042	3,382793	1	5	960	711						Untertest4.avi	0	880	547	72	111	900	594	383	0	Content		888	600	4239634	968374935
4256	08:49:10.235	00:00:04.256	255	974,0048	702,2611	0,3599614	0,8167794	429,8656	3,425714	3	974,0037	702,2632	0,3599613	0,8167794	429,8655	3,42571	1	5	974	702						Untertest4.avi	0	880	547	72	111	900	594	383	0	Content		902	591	4256260	968391561
4273	08:49:10.252	00:00:04.273	256	963,7909	699,6117	0,3601187	0,8169612	430,1291	3,470017	3	963,7858	699,6046	0,360119	0,8169612	430,129	3,470021	1	5	964	700						Untertest4.avi	0	880	547	72	111	900	594	383	0	Content		892	589	4273325	968408626
4290	08:49:10.269	00:00:04.290	257	939,1113	691,5485	0,3600917	0,8176766	430,1291	3,373459	3	939,1113	691,5485	0,3600917	0,8176766	430,1291	3,373459	1	5	939	692						Untertest4.avi	0	880	547	72	111	900	594	383	0	Content		867	581	4290002	968425303
4307	08:49:10.286	00:00:04.306	258	975,7595	711,1093	0,3579976	0,8173376	437,4452	3,456096	3	964,812	709,5532	0,3605846	0,8174317	430,3723	3,403166	1	5	965	710						Untertest4.avi	0	880	547	72	111	900	594	383	0	Content		893	599	4306570	968441871
4323	08:49:10.302	00:00:04.322	259	974,1785	711,2448	0,3583166	0,8176318	437,4453	3,536217	3	974,1785	711,2448	0,3583166	0,8176318	437,4453	3,536217	1	5	974	711						Untertest4.avi	0	880	547	72	111	900	594	383	0	Content		902	600	4322875	968458176
4340	08:49:10.319	00:00:04.339	260	986,1641	706,4999	0,3584698	0,817984	437,4453	3,404438	3	986,1641	706,4999	0,3584698	0,817984	437,4453	3,404438	1	5	986	706						Untertest4.avi	0	880	547	72	111	900	594	383	0	Content		914	595	4339500	968474801
4356	08:49:10.335	00:00:04.356	261	983,4921	699,1172	0,3608311	0,8184214	430,9803	3,38358	3	983,4686	699,1193	0,3608306	0,8184214	430,9802	3,383533	1	5	983	699						Untertest4.avi	0	880	547	72	111	900	594	383	0	Content		911	588	4356248	968491549
4373	08:49:10.352	00:00:04.373	262	965,6066	706,5826	0,3609711	0,8187046	430,2039	3,425469	3	965,6058	706,5829	0,3609711	0,8187046	430,2038	3,425468	1	5	966	707						Untertest4.avi	0	880	547	72	111	900	594	383	0	Content		894	596	4373193	968508494
4390	08:49:10.369	00:00:04.389	263	948,0984	705,6473	0,3613991	0,8187906	430,2039	3,325871	3	948,0984	705,6473	0,3613991	0,8187906	430,2039	3,325871	1	5	948	706						Untertest4.avi	0	880	547	72	111	900	594	383	0	Content		876	595	4389874	968525175
4407	08:49:10.386	00:00:04.406	264	976,5324	704,564	0,3618861	0,8187128	430,4207	3,371352	3	976,5347	704,5599	0,3618864	0,8187128	430,4206	3,371362	1	5	977	705						Untertest4.avi	0	880	547	72	111	900	594	383	0	Content		905	594	4406564	968541865
4423	08:49:10.402	00:00:04.422	265	959,1639	718,8896	0,3623046	0,8184837	430,4207	3,181653	3	959,1639	718,8896	0,3623046	0,8184837	430,4207	3,181653	1	5	959	719						Untertest4.avi	0	880	547	72	111	900	594	383	0	Content		887	608	4422869	968558170
4439	08:49:10.418	00:00:04.439	266	1018,648	705,1917	0,3610052	0,8173016	430,4207	3,331289	3	1018,648	705,1917	0,3610052	0,8173016	430,4207	3,331289	1	6	1019	705						Untertest4.avi	0	880	547	72	111	1123	549	117	0	Content		947	594	4439495	968574796
4456	08:49:10.435	00:00:04.456	267	1326,495	712,9529	0,4852925	0,7327366	431,8404	3,423739	0	1219,573	650,7025	0,3607535	0,8164375	431,8403	3,361325	0	6	1273	682						Untertest4.avi	0	880	547	72	111	1123	549	117	0	Content		1201	571	4456129	968591430
4473	08:49:10.452	00:00:04.473	268	-1024	-768	-1	-1	-1	-1	4	1199,503	655,3322	0,3607461	0,8164426	431,8404	3,387054	0	6	1200	655						Untertest4.avi	0	880	547	72	111	1123	549	117	0	Content		1128	544	4473185	968608486
4490	08:49:10.469	00:00:04.489	269	-1024	-768	-1	-1	-1	-1	4	1153,737	666,3422	0,3604828	0,816507	431,8404	3,266989	0	6	1154	666						Untertest4.avi	0	880	547	72	111	1123	549	117	0	Content		1082	555	4489864	968625165
4506	08:49:10.485	00:00:04.506	270	-1024	-768	-1	-1	-1	-1	4	1191,087	652,5748	0,3613619	0,8165928	430,9756	3,386369	0	6	1191	653						Untertest4.avi	0	880	547	72	111	1123	549	117	0	Content		1119	542	4506433	968641734
4523	08:49:10.502	00:00:04.522	271	-1024	-768	-1	-1	-1	-1	4	1235,328	657,7863	0,3616667	0,8161449	430,9757	3,170411	0	6	1235	658						Untertest4.avi	0	880	547	72	111	1123	549	117	0	Content		1163	547	4522613	968657914
4540	08:49:10.519	00:00:04.539	272	-1024	-768	-1	-1	-1	-1	4	1161,227	662,6562	0,3643281	0,816661	426,1708	3,315067	0	6	1161	663						Untertest4.avi	0	880	547	72	111	1123	549	117	0	Content		1089	552	4539806	968675107
4557	08:49:10.536	00:00:04.556	273	-1024	-768	-1	-1	-1	-1	4	1235,146	633,0577	0,362495	0,816862	432,0222	3,272892	0	7	1235	633						Untertest4.avi	0	880	547	72	111	1183	532	350	0	Content		1163	522	4556554	968691855
4573	08:49:10.552	00:00:04.573	274	-1024	-768	-1	-1	-1	-1	4	1264,772	627,1349	0,3626163	0,8172495	432,5616	3,328301	0	7	1265	627						Untertest4.avi	0	880	547	72	111	1183	532	350	0	Content		1193	516	4573054	968708355
4589	08:49:10.568	00:00:04.589	275	-1024	-768	-1	-1	-1	-1	4	1245,719	649,9833	0,3632237	0,8177334	432,5616	3,586504	0	7	1246	650						Untertest4.avi	0	880	547	72	111	1183	532	350	0	Content		1174	539	4589353	968724654
4606	08:49:10.585	00:00:04.606	276	-1024	-768	-1	-1	-1	-1	4	1265,037	648,8113	0,3633436	0,8184726	432,4103	3,462442	0	7	1265	649						Untertest4.avi	0	880	547	72	111	1183	532	350	0	Content		1193	538	4606426	968741727
4623	08:49:10.602	00:00:04.622	277	-1024	-768	-1	-1	-1	-1	4	1250,31	641,7042	0,3636346	0,8192202	432,3213	3,454118	0	7	1250	642						Untertest4.avi	0	880	547	72	111	1183	532	350	0	Content		1178	531	4622605	968757906
4639	08:49:10.618	00:00:04.639	278	-1024	-768	-1	-1	-1	-1	4	1228,909	634,5152	0,363792	0,8197653	432,272	3,499686	0	7	1229	635						Untertest4.avi	0	880	547	72	111	1183	532	350	0	Content		1157	524	4639229	968774530
4656	08:49:10.635	00:00:04.655	279	-1024	-768	-1	-1	-1	-1	4	1256,464	638,5432	0,3639764	0,8202869	432,4432	3,385923	0	7	1256	639						Untertest4.avi	0	880	547	72	111	1183	532	350	0	Content		1184	528	4655978	968791279
4673	08:49:10.652	00:00:04.673	280	-1024	-768	-1	-1	-1	-1	4	1254,231	644,8838	0,3641612	0,8205981	432,5731	3,463945	0	7	1254	645						Untertest4.avi	0	880	547	72	111	1183	532	350	0	Content		1182	534	4673045	968808346
4690	08:49:10.669	00:00:04.689	281	-1024	-768	-1	-1	-1	-1	4	1251,662	635,2673	0,3643908	0,820826	432,7404	3,444816	0	7	1252	635						Untertest4.avi	0	880	547	72	111	1183	532	350	0	Content		1180	524	4689851	968825152
4706	08:49:10.685	00:00:04.706	282	-1024	-768	-1	-1	-1	-1	4	1251,339	638,8752	0,3646546	0,8208574	432,832	3,452703	0	7	1251	639						Untertest4.avi	0	880	547	72	111	1183	532	350	0	Content		1179	528	4706420	968841721
4722	08:49:10.701	00:00:04.722	283	-1024	-768	-1	-1	-1	-1	4	1248,504	646,7554	0,3647428	0,8208643	432,8437	3,48288	0	7	1249	647						Untertest4.avi	0	880	547	72	111	1183	532	350	0	Content		1177	536	4722478	968857779
4739	08:49:10.718	00:00:04.739	284	-1024	-768	-1	-1	-1	-1	4	1255,609	647,2261	0,3649428	0,8210629	432,9553	3,473043	0	7	1256	647						Untertest4.avi	0	880	547	72	111	1183	532	350	0	Content		1184	536	4739227	968874528
4756	08:49:10.735	00:00:04.755	285	-1024	-768	-1	-1	-1	-1	4	1266,871	655,3862	0,3650737	0,8210699	433,019	3,4599	0	7	1267	655						Untertest4.avi	0	880	547	72	111	1183	532	350	0	Content		1195	544	4755848	968891149
4773	08:49:10.752	00:00:04.773	286	-1024	-768	-1	-1	-1	-1	4	1252,262	639,8523	0,3651383	0,8211517	432,9626	3,510726	0	7	1252	640						Untertest4.avi	0	880	547	72	111	1183	532	350	0	Content		1180	529	4773113	968908414
4790	08:49:10.769	00:00:04.789	287	-1024	-768	-1	-1	-1	-1	4	1275,444	648,0674	0,3651781	0,8210379	432,9604	3,455975	0	7	1275	648						Untertest4.avi	0	880	547	72	111	1183	532	350	0	Content		1203	537	4789723	968925024
4806	08:49:10.785	00:00:04.806	288	-1024	-768	-1	-1	-1	-1	4	1269,85	646,9142	0,3651743	0,8208655	432,858	3,423869	0	7	1270	647						Untertest4.avi	0	880	547	72	111	1183	532	350	0	Content		1198	536	4806419	968941720
4822	08:49:10.801	00:00:04.822	289	-1024	-768	-1	-1	-1	-1	4	1262,347	639,9706	0,3651244	0,8206074	432,8428	3,45238	0	7	1262	640						Untertest4.avi	0	880	547	72	111	1183	532	350	0	Content		1190	529	4822471	968957772
4839	08:49:10.818	00:00:04.839	290	-1024	-768	-1	-1	-1	-1	4	1268,949	646,6566	0,3649955	0,8203372	432,8093	3,473238	0	7	1269	647						Untertest4.avi	0	880	547	72	111	1183	532	350	0	Content		1197	536	4839106	968974407
4856	08:49:10.835	00:00:04.855	291	-1024	-768	-1	-1	-1	-1	4	1260,255	639,7101	0,3648508	0,8205797	432,693	3,479473	0	7	1260	640						Untertest4.avi	0	880	547	72	111	1183	532	350	0	Content		1188	529	4855845	968991146
4873	08:49:10.852	00:00:04.873	292	-1024	-768	-1	-1	-1	-1	4	1245,675	637,5621	0,3646311	0,8205154	432,7241	3,550199	0	7	1246	638						Untertest4.avi	0	880	547	72	111	1183	532	350	0	Content		1174	527	4873137	969008438
4890	08:49:10.869	00:00:04.889	293	-1024	-768	-1	-1	-1	-1	4	1264,232	650,5995	0,3643216	0,8205607	432,6153	3,389933	0	7	1264	651						Untertest4.avi	0	880	547	72	111	1183	532	350	0	Content		1192	540	4889720	969025021
4906	08:49:10.885	00:00:04.906	294	-1024	-768	-1	-1	-1	-1	4	1254,756	643,7941	0,3641036	0,8203056	432,2905	3,508236	0	8	1255	644						Untertest4.avi	0	880	547	72	111	771	617	683	0	Content		1183	533	4906288	969041589
4922	08:49:10.901	00:00:04.922	295	821,1678	712,7225	0,4813224	0,735615	432,2906	3,437869	1	821,1678	712,7225	0,4813224	0,735615	432,2906	3,437869	3	8	821	713						Untertest4.avi	0	880	547	72	111	771	617	683	0	Content		749	602	4922471	969057772
4939	08:49:10.918	00:00:04.939	296	-1024	-768	-1	-1	-1	-1	4	1020,651	689,7379	0,3681904	0,8204638	431,3805	3,48245	0	8	1021	690						Untertest4.avi	0	880	547	72	111	771	617	683	0	Content		949	579	4939101	969074402
4956	08:49:10.935	00:00:04.955	297	-1024	-768	-1	-1	-1	-1	4	922,7449	699,6085	0,3705303	0,8202692	431,8393	3,524083	0	8	923	700						Untertest4.avi	0	880	547	72	111	771	617	683	0	Content		851	589	4955717	969091018
4973	08:49:10.952	00:00:04.972	298	-1024	-768	-1	-1	-1	-1	4	812,5854	718,8383	0,3712702	0,820641	431,3864	3,505537	0	8	813	719						Untertest4.avi	0	880	547	72	111	771	617	683	0	Content		741	608	4972789	969108090
4989	08:49:10.968	00:00:04.989	299	-1024	-768	-1	-1	-1	-1	4	-1024	-768	-1	-1	-1	-1	4	8	0	0						Untertest4.avi	0	880	547	72	111	771	617	683	0	Content		-72	-111	4989099	969124400
5006	08:49:10.985	00:00:05.006	300	-1024	-768	-1	-1	-1	-1	4	848,3987	732,5602	0,365811	0,8207442	446,8627	3,469771	0	8	848	733						Untertest4.avi	0	880	547	72	111	771	617	683	0	Content		776	622	5006287	969141588
5022	08:49:11.001	00:00:05.022	301	-1024	-768	-1	-1	-1	-1	4	848,1411	729,9391	0,3656452	0,8209104	446,8627	3,40563	0	8	848	730						Untertest4.avi	0	880	547	72	111	771	617	683	0	Content		776	619	5022341	969157642
5039	08:49:11.018	00:00:05.039	302	-1024	-768	-1	-1	-1	-1	4	911,0881	727,3593	0,37427	0,8210168	446,8627	3,344051	0	8	911	727						Untertest4.avi	0	880	547	72	111	771	617	683	0	Content		839	616	5039410	969174711
5056	08:49:11.035	00:00:05.055	303	-1024	-768	-1	-1	-1	-1	4	870,5191	661,941	0,3742173	0,8214288	446,8627	3,360196	0	8	871	662						Untertest4.avi	0	880	547	72	111	771	617	683	0	Content		799	551	5055713	969191014
5073	08:49:11.052	00:00:05.072	304	-1024	-768	-1	-1	-1	-1	4	855,3946	715,5841	0,3707364	0,821357	431,3823	3,135851	0	8	855	716						Untertest4.avi	0	880	547	72	111	771	617	683	0	Content		783	605	5072907	969208208
5090	08:49:11.069	00:00:05.089	305	-1024	-768	-1	-1	-1	-1	4	830,7444	728,9811	0,3654912	0,8212757	446,8627	3,369156	0	8	831	729						Untertest4.avi	0	880	547	72	111	771	617	683	0	Content		759	618	5089585	969224886
5106	08:49:11.085	00:00:05.106	306	-1024	-768	-1	-1	-1	-1	4	857,1852	730,934	0,3707558	0,82118	431,0489	3,113331	0	8	857	731						Untertest4.avi	0	880	547	72	111	771	617	683	0	Content		785	620	5106027	969241328
5122	08:49:11.101	00:00:05.122	307	-1024	-768	-1	-1	-1	-1	4	852,0477	734,7684	0,3708208	0,8210293	431,3242	3,141521	0	8	852	735						Untertest4.avi	0	880	547	72	111	771	617	683	0	Content		780	624	5122331	969257632
5140	08:49:11.119	00:00:05.139	308	-1024	-768	-1	-1	-1	-1	4	816,1155	739,039	0,3708121	0,8210115	431,3243	3,27524	0	8	816	739						Untertest4.avi	0	880	547	72	111	771	617	683	0	Content		744	628	5139525	969274826
5156	08:49:11.135	00:00:05.155	309	-1024	-768	-1	-1	-1	-1	4	-1024	-768	-1	-1	-1	-1	4	8	0	0						Untertest4.avi	0	880	547	72	111	771	617	683	0	Content		-72	-111	5155578	969290879
5172	08:49:11.151	00:00:05.172	310	-1024	-768	-1	-1	-1	-1	4	808,804	725,4918	0,3708423	0,8208153	431,3243	3,196602	0	8	809	725						Untertest4.avi	0	880	547	72	111	771	617	683	0	Content		737	614	5172328	969307629
5189	08:49:11.168	00:00:05.188	311	-1024	-768	-1	-1	-1	-1	4	879,6637	726,0891	0,3708944	0,8207889	431,5063	3,07327	0	8	880	726						Untertest4.avi	0	880	547	72	111	771	617	683	0	Content		808	615	5188950	969324251
5206	08:49:11.185	00:00:05.206	312	-1024	-768	-1	-1	-1	-1	4	817,0617	733,5959	0,3710702	0,8208063	431,5063	3,197514	0	8	817	734						Untertest4.avi	0	880	547	72	111	771	617	683	0	Content		745	623	5206033	969341334
5222	08:49:11.201	00:00:05.222	313	-1024	-768	-1	-1	-1	-1	4	842,7432	724,5438	0,3710474	0,8210663	431,4081	3,122737	0	8	843	725						Untertest4.avi	0	880	547	72	111	771	617	683	0	Content		771	614	5222323	969357624
5239	08:49:11.218	00:00:05.239	314	-1024	-768	-1	-1	-1	-1	4	888,1289	732,2383	0,3712399	0,8208388	431,4724	3,015709	0	8	888	732						Untertest4.avi	0	880	547	72	111	771	617	683	0	Content		816	621	5239389	969374690
5256	08:49:11.235	00:00:05.255	315	-1024	-768	-1	-1	-1	-1	4	816,552	727,9686	0,3713765	0,8206989	431,4725	3,084282	0	8	817	728						Untertest4.avi	0	880	547	72	111	771	617	683	0	Content		745	617	5255569	969390870
5272	08:49:11.251	00:00:05.272	316	-1024	-768	-1	-1	-1	-1	4	835,3369	726,4489	0,3713911	0,820658	431,1306	3,08544	0	8	835	726						Untertest4.avi	0	880	547	72	111	771	617	683	0	Content		763	615	5272196	969407497
5289	08:49:11.268	00:00:05.288	317	-1024	-768	-1	-1	-1	-1	4	-1024	-768	-1	-1	-1	-1	4	8	0	0						Untertest4.avi	0	880	547	72	111	771	617	683	0	Content		-72	-111	5288819	969424120
5306	08:49:11.285	00:00:05.306	318	-1024	-768	-1	-1	-1	-1	4	899,8966	731,4872	0,3715754	0,8203722	431,1307	2,90972	0	8	900	731						Untertest4.avi	0	880	547	72	111	771	617	683	0	Content		828	620	5306023	969441324
5323	08:49:11.302	00:00:05.322	319	-1024	-768	-1	-1	-1	-1	4	-1024	-768	-1	-1	-1	-1	4	8	0	0						Untertest4.avi	0	880	547	72	111	771	617	683	0	Content		-72	-111	5322690	969457991
5339	08:49:11.318	00:00:05.339	320	-1024	-768	-1	-1	-1	-1	4	876,8062	727,5424	0,3712869	0,8202072	431,1307	3,001053	0	8	877	728						Untertest4.avi	0	880	547	72	111	771	617	683	0	Content		805	617	5339258	969474559
5356	08:49:11.335	00:00:05.355	321	-1024	-768	-1	-1	-1	-1	4	-1024	-768	-1	-1	-1	-1	4	8	0	0						Untertest4.avi	0	880	547	72	111	771	617	683	0	Content		-72	-111	5355565	969490866
5372	08:49:11.351	00:00:05.372	322	-1024	-768	-1	-1	-1	-1	4	-1024	-768	-1	-1	-1	-1	4	8	0	0						Untertest4.avi	0	880	547	72	111	771	617	683	0	Content		-72	-111	5372427	969507728
5389	08:49:11.368	00:00:05.389	323	-1024	-768	-1	-1	-1	-1	4	-1024	-768	-1	-1	-1	-1	4	8	0	0						Untertest4.avi	0	880	547	72	111	771	617	683	0	Content		-72	-111	5389063	969524364
5406	08:49:11.385	00:00:05.405	324	-1024	-768	-1	-1	-1	-1	4	-1024	-768	-1	-1	-1	-1	4	8	0	0						Untertest4.avi	0	880	547	72	111	771	617	683	0	Content		-72	-111	5405809	969541110
5422	08:49:11.401	00:00:05.422	325	817,7657	733,2575	0,371229	0,8205042	431,1307	3,089622	1	841,2043	727,1985	0,3710849	0,8205465	431,1307	3,07439	3	8	818	733						Untertest4.avi	0	880	547	72	111	771	617	683	0	Content		746	622	5422430	969557731
5439	08:49:11.418	00:00:05.439	326	-1024	-768	-1	-1	-1	-1	4	796,8137	737,5277	0,3712022	0,8204054	431,4974	3,03469	0	8	797	738						Untertest4.avi	0	880	547	72	111	771	617	683	0	Content		725	627	5439054	969574355
5456	08:49:11.435	00:00:05.455	327	-1024	-768	-1	-1	-1	-1	4	-1024	-768	-1	-1	-1	-1	4	8	0	0						Untertest4.avi	0	880	547	72	111	771	617	683	0	Content		-72	-111	5455679	969590980
5472	08:49:11.451	00:00:05.472	328	-1024	-768	-1	-1	-1	-1	4	778,8662	723,4141	0,3716453	0,8197318	431,4975	3,221243	0	8	779	723						Untertest4.avi	0	880	547	72	111	771	617	683	0	Content		707	612	5472497	969607798
5489	08:49:11.468	00:00:05.488	329	-1024	-768	-1	-1	-1	-1	4	877,2451	731,0078	0,3720351	0,8194033	431,3003	3,019603	0	8	877	731						Untertest4.avi	0	880	547	72	111	771	617	683	0	Content		805	620	5488802	969624103
5506	08:49:11.485	00:00:05.505	330	-1024	-768	-1	-1	-1	-1	4	837,0684	727,7549	0,3722802	0,8194956	431,2678	3,080322	0	8	837	728						Untertest4.avi	0	880	547	72	111	771	617	683	0	Content		765	617	5505800	969641101
5523	08:49:11.502	00:00:05.522	331	-1024	-768	-1	-1	-1	-1	4	813,3486	723,1359	0,3726327	0,819828	431,2679	2,93042	0	8	813	723						Untertest4.avi	0	880	547	72	111	771	617	683	0	Content		741	612	5522550	969657851
5539	08:49:11.518	00:00:05.539	332	-1024	-768	-1	-1	-1	-1	4	-1024	-768	-1	-1	-1	-1	4	8	0	0						Untertest4.avi	0	880	547	72	111	771	617	683	0	Content		-72	-111	5539243	969674544
5555	08:49:11.534	00:00:05.555	333	-1024	-768	-1	-1	-1	-1	4	814,6902	734,3252	0,3729827	0,8200346	431,2679	3,050942	0	8	815	734						Untertest4.avi	0	880	547	72	111	771	617	683	0	Content		743	623	5555424	969690725
5572	08:49:11.551	00:00:05.572	334	-1024	-768	-1	-1	-1	-1	4	871,2096	716,9475	0,3720289	0,8196415	431,2679	3,149286	0	8	871	717						Untertest4.avi	0	880	547	72	111	771	617	683	0	Content		799	606	5572047	969707348
5589	08:49:11.568	00:00:05.588	335	-1024	-768	-1	-1	-1	-1	4	1013,885	700,1212	0,3701428	0,8192178	431,0119	2,924495	0	9	1014	700						Untertest4.avi	0	880	547	72	111	998	578	199	0	Content		942	589	5588794	969724095
5606	08:49:11.585	00:00:05.605	336	-1024	-768	-1	-1	-1	-1	4	1073,91	674,1591	0,3695942	0,8183763	431,8039	2,944848	0	9	1074	674						Untertest4.avi	0	880	547	72	111	998	578	199	0	Content		1002	563	5605864	969741165
5622	08:49:11.601	00:00:05.622	337	-1024	-768	-1	-1	-1	-1	4	1055,673	703,6674	0,36981	0,8174808	431,804	2,847309	0	9	1056	704						Untertest4.avi	0	880	547	72	111	998	578	199	0	Content		984	593	5622045	969757346
5639	08:49:11.618	00:00:05.639	338	-1024	-768	-1	-1	-1	-1	4	1046,027	672,8715	0,3695689	0,817089	431,804	2,939419	0	9	1046	673						Untertest4.avi	0	880	547	72	111	998	578	199	0	Content		974	562	5639112	969774413
5656	08:49:11.635	00:00:05.655	339	-1024	-768	-1	-1	-1	-1	4	1086,09	684,2043	0,3694721	0,8167655	431,5853	2,915431	0	9	1086	684						Untertest4.avi	0	880	547	72	111	998	578	199	0	Content		1014	573	5655918	969791219
5673	08:49:11.652	00:00:05.672	340	-1024	-768	-1	-1	-1	-1	4	1067,49	707,3777	0,3692499	0,8164687	431,5854	2,908287	0	9	1067	707						Untertest4.avi	0	880	547	72	111	998	578	199	0	Content		995	596	5672541	969807842
5689	08:49:11.668	00:00:05.688	341	1128,877	719,0198	0,4824959	0,7313221	431,4253	2,787032	0	1078,089	686,1093	0,3689951	0,8164544	431,4252	2,924072	0	9	1103	703						Untertest4.avi	0	880	547	72	111	998	578	199	0	Content		1031	592	5688542	969823843
5705	08:49:11.684	00:00:05.705	342	1188,937	696,1536	0,493046	0,7308024	435,0277	3,124012	0	1072,227	689,0111	0,3687952	0,8163789	431,0186	3,049733	0	9	1131	693						Untertest4.avi	0	880	547	72	111	998	578	199	0	Content		1059	582	5705165	969840466
5722	08:49:11.701	00:00:05.721	343	-1024	-768	-1	-1	-1	-1	4	1064,388	685,9616	0,3685637	0,8165217	431,1593	3,027069	0	9	1064	686						Untertest4.avi	0	880	547	72	111	998	578	199	0	Content		992	575	5721913	969857214
5739	08:49:11.718	00:00:05.738	344	-1024	-768	-1	-1	-1	-1	4	1078,319	677,4392	0,3683866	0,8168459	431,0638	3,013322	0	9	1078	677						Untertest4.avi	0	880	547	72	111	998	578	199	0	Content		1006	566	5738539	969873840
5755	08:49:11.734	00:00:05.755	345	-1024	-768	-1	-1	-1	-1	4	1040,344	691,5909	0,3684196	0,8168541	431,0638	3,015757	0	9	1040	692						Untertest4.avi	0	880	547	72	111	998	578	199	0	Content		968	581	5755091	969890392
5772	08:49:11.751	00:00:05.771	346	-1024	-768	-1	-1	-1	-1	4	1123,66	684,6431	0,3700247	0,8165931	439,4511	3,083896	0	9	1124	685						Untertest4.avi	0	880	547	72	111	998	578	199	0	Content		1052	574	5771706	969907007
5788	08:49:11.767	00:00:05.788	347	-1024	-768	-1	-1	-1	-1	4	-1024	-768	-1	-1	-1	-1	4		0	0						Untertest4.avi	0	880	547	72	111				0	Content		-72	-111	5788203	969923504
5805	08:49:11.784	00:00:05.804	348	-1024	-768	-1	-1	-1	-1	4	-1024	-768	-1	-1	-1	-1	4		0	0						Untertest4.avi	0	880	547	72	111				0	Content		-72	-111	5804954	969940255
5822	08:49:11.801	00:00:05.821	349	-1024	-768	-1	-1	-1	-1	4	-1024	-768	-1	-1	-1	-1	4		0	0						Untertest4.avi	0	880	547	72	111				0	Content		-72	-111	5821640	969956941
5838	08:49:11.817	00:00:05.838	350	-1024	-768	-1	-1	-1	-1	4	-1024	-768	-1	-1	-1	-1	4		0	0						Untertest4.avi	0	880	547	72	111				0	Content		-72	-111	5838307	969973608
5855	08:49:11.834	00:00:05.854	351	-1024	-768	-1	-1	-1	-1	4	-1024	-768	-1	-1	-1	-1	4		0	0						Untertest4.avi	0	880	547	72	111				0	Content		-72	-111	5854947	969990248
5872	08:49:11.851	00:00:05.871	352	-1024	-768	-1	-1	-1	-1	4	-1024	-768	-1	-1	-1	-1	4		0	0						Untertest4.avi	0	880	547	72	111				0	Content		-72	-111	5871832	970007133
5888	08:49:11.867	00:00:05.888	353	-1024	-768	-1	-1	-1	-1	4	-1024	-768	-1	-1	-1	-1	4		0	0						Untertest4.avi	0	880	547	72	111				0	Content		-72	-111	5888500	970023801
5905	08:49:11.884	00:00:05.905	354	-1024	-768	-1	-1	-1	-1	4	-1024	-768	-1	-1	-1	-1	4		0	0						Untertest4.avi	0	880	547	72	111				0	Content		-72	-111	5905334	970040635
5922	08:49:11.901	00:00:05.922	355	-1024	-768	-1	-1	-1	-1	4	-1024	-768	-1	-1	-1	-1	4		0	0						Untertest4.avi	0	880	547	72	111				0	Content		-72	-111	5922015	970057316
5939	08:49:11.918	00:00:05.938	356	-1024	-768	-1	-1	-1	-1	4	-1024	-768	-1	-1	-1	-1	4		0	0						Untertest4.avi	0	880	547	72	111				0	Content		-72	-111	5938683	970073984
5955	08:49:11.934	00:00:05.955	357	-1024	-768	-1	-1	-1	-1	4	-1024	-768	-1	-1	-1	-1	4		0	0						Untertest4.avi	0	880	547	72	111				0	Content		-72	-111	5955318	970090619
5972	08:49:11.951	00:00:05.971	358	-1024	-768	-1	-1	-1	-1	4	-1024	-768	-1	-1	-1	-1	4		0	0						Untertest4.avi	0	880	547	72	111				0	Content		-72	-111	5971629	970106930
5988	08:49:11.967	00:00:05.988	359	-1024	-768	-1	-1	-1	-1	4	-1024	-768	-1	-1	-1	-1	4		0	0						Untertest4.avi	0	880	547	72	111				0	Content		-72	-111	5988297	970123598
6005	08:49:11.984	00:00:06.005	360	-1024	-768	-1	-1	-1	-1	4	-1024	-768	-1	-1	-1	-1	4		0	0						Untertest4.avi	0	880	547	72	111				0	Content		-72	-111	6005053	970140354
6022	08:49:12.001	00:00:06.021	361	-1024	-768	-1	-1	-1	-1	4	-1024	-768	-1	-1	-1	-1	4		0	0						Untertest4.avi	0	880	547	72	111				0	Content		-72	-111	6021721	970157022
6038	08:49:12.017	00:00:06.038	362	-1024	-768	-1	-1	-1	-1	4	-1024	-768	-1	-1	-1	-1	4		0	0						Untertest4.avi	0	880	547	72	111				0	Content		-72	-111	6038388	970173689
6055	08:49:12.034	00:00:06.055	363	-1024	-768	-1	-1	-1	-1	4	-1024	-768	-1	-1	-1	-1	4		0	0						Untertest4.avi	0	880	547	72	111				0	Content		-72	-111	6055187	970190488
6073	08:49:12.052	00:00:06.072	364	-1024	-768	-1	-1	-1	-1	4	-1024	-768	-1	-1	-1	-1	4		0	0						Untertest4.avi	0	880	547	72	111				0	Content		-72	-111	6072562	970207863
6089	08:49:12.068	00:00:06.088	365	-1024	-768	-1	-1	-1	-1	4	-1024	-768	-1	-1	-1	-1	4		0	0						Untertest4.avi	0	880	547	72	111				0	Content		-72	-111	6088875	970224176
6106	08:49:12.085	00:00:06.105	366	-1024	-768	-1	-1	-1	-1	4	-1024	-768	-1	-1	-1	-1	4		0	0						Untertest4.avi	0	880	547	72	111				0	Content		-72	-111	6105542	970240843
6122	08:49:12.101	00:00:06.121	367	-1024	-768	-1	-1	-1	-1	4	-1024	-768	-1	-1	-1	-1	4		0	0						Untertest4.avi	0	880	547	72	111				0	Content		-72	-111	6121812	970257113
6137	08:49:12.116	00:00:06.137	368	-1024	-768	-1	-1	-1	-1	4	-1024	-768	-1	-1	-1	-1	4		0	0						Untertest4.avi	0	880	547	72	111				0	Content		-72	-111	6137309	970272610
6154	08:49:12.133	00:00:06.153	369	-1024	-768	-1	-1	-1	-1	4	-1024	-768	-1	-1	-1	-1	4		0	0						Untertest4.avi	0	880	547	72	111				0	Content		-72	-111	6153935	970289236
6171	08:49:12.150	00:00:06.170	370	-1024	-768	-1	-1	-1	-1	4	-1024	-768	-1	-1	-1	-1	4		0	0						Untertest4.avi	0	880	547	72	111				0	Content		-72	-111	6170602	970305903
6187	08:49:12.166	00:00:06.187	371	-1024	-768	-1	-1	-1	-1	4	-1024	-768	-1	-1	-1	-1	4		0	0						Untertest4.avi	0	880	547	72	111				0	Content		-72	-111	6187268	970322569
6204	08:49:12.183	00:00:06.203	372	-1024	-768	-1	-1	-1	-1	4	-1024	-768	-1	-1	-1	-1	4		0	0						Untertest4.avi	0	880	547	72	111				0	Content		-72	-111	6203936	970339237
6221	08:49:12.200	00:00:06.220	373	-1024	-768	-1	-1	-1	-1	4	-1024	-768	-1	-1	-1	-1	4		0	0						Untertest4.avi	0	880	547	72	111				0	Content		-72	-111	6220769	970356070
6237	08:49:12.216	00:00:06.237	374	-1024	-768	-1	-1	-1	-1	4	-1024	-768	-1	-1	-1	-1	4		0	0						Untertest4.avi	0	880	547	72	111				0	Content		-72	-111	6237436	970372737
6254	08:49:12.233	00:00:06.254	375	-1024	-768	-1	-1	-1	-1	4	-1024	-768	-1	-1	-1	-1	4		0	0						Untertest4.avi	0	880	547	72	111				0	Content		-72	-111	6254104	970389405
6271	08:49:12.250	00:00:06.271	376	-1024	-768	-1	-1	-1	-1	4	-1024	-768	-1	-1	-1	-1	4		0	0						Untertest4.avi	0	880	547	72	111				0	Content		-72	-111	6271056	970406357
6288	08:49:12.267	00:00:06.288	377	-1024	-768	-1	-1	-1	-1	4	-1024	-768	-1	-1	-1	-1	4		0	0						Untertest4.avi	0	880	547	72	111				0	Content		-72	-111	6288431	970423732
6305	08:49:12.284	00:00:06.304	378	-1024	-768	-1	-1	-1	-1	4	-1024	-768	-1	-1	-1	-1	4		0	0						Untertest4.avi	0	880	547	72	111				0	Content		-72	-111	6304681	970439982
6321	08:49:12.300	00:00:06.321	379	-1024	-768	-1	-1	-1	-1	4	-1024	-768	-1	-1	-1	-1	4		0	0						Untertest4.avi	0	880	547	72	111				0	Content		-72	-111	6321349	970456650
6338	08:49:12.317	00:00:06.338	380	-1024	-768	-1	-1	-1	-1	4	-1024	-768	-1	-1	-1	-1	4		0	0						Untertest4.avi	0	880	547	72	111				0	Content		-72	-111	6338017	970473318
6354	08:49:12.333	00:00:06.353	381	-1024	-768	-1	-1	-1	-1	4	-1024	-768	-1	-1	-1	-1	4		0	0						Untertest4.avi	0	880	547	72	111				0	Content		-72	-111	6353802	970489103
6370	08:49:12.349	00:00:06.370	382	-1024	-768	-1	-1	-1	-1	4	-1024	-768	-1	-1	-1	-1	4		0	0						Untertest4.avi	0	880	547	72	111				0	Content		-72	-111	6370423	970505724
6387	08:49:12.366	00:00:06.387	383	-1024	-768	-1	-1	-1	-1	4	-1024	-768	-1	-1	-1	-1	4		0	0						Untertest4.avi	0	880	547	72	111				0	Content		-72	-111	6387171	970522472
6404	08:49:12.383	00:00:06.403	384	-1024	-768	-1	-1	-1	-1	4	-1024	-768	-1	-1	-1	-1	4		0	0						Untertest4.avi	0	880	547	72	111				0	Content		-72	-111	6403796	970539097
6420	08:49:12.399	00:00:06.420	385	-1024	-768	-1	-1	-1	-1	4	-1024	-768	-1	-1	-1	-1	4		0	0						Untertest4.avi	0	880	547	72	111				0	Content		-72	-111	6420464	970555765
6437	08:49:12.416	00:00:06.437	386	-1024	-768	-1	-1	-1	-1	4	-1024	-768	-1	-1	-1	-1	4		0	0						Untertest4.avi	0	880	547	72	111				0	Content		-72	-111	6437131	970572432
6454	08:49:12.433	00:00:06.453	387	-1024	-768	-1	-1	-1	-1	4	-1024	-768	-1	-1	-1	-1	4		0	0						Untertest4.avi	0	880	547	72	111				0	Content		-72	-111	6453771	970589072
6470	08:49:12.449	00:00:06.470	388	-1024	-768	-1	-1	-1	-1	4	-1024	-768	-1	-1	-1	-1	4		0	0						Untertest4.avi	0	880	547	72	111				0	Content		-72	-111	6470439	970605740
6487	08:49:12.466	00:00:06.487	389	-1024	-768	-1	-1	-1	-1	4	-1024	-768	-1	-1	-1	-1	4		0	0						Untertest4.avi	0	880	547	72	111				0	Content		-72	-111	6487107	970622408
6504	08:49:12.483	00:00:06.504	390	-1024	-768	-1	-1	-1	-1	4	-1024	-768	-1	-1	-1	-1	4		0	0						Untertest4.avi	0	880	547	72	111				0	Content		-72	-111	6504012	970639313
6521	08:49:12.500	00:00:06.520	391	-1024	-768	-1	-1	-1	-1	4	-1024	-768	-1	-1	-1	-1	4		0	0						Untertest4.avi	0	880	547	72	111				0	Content		-72	-111	6520680	970655981
6538	08:49:12.517	00:00:06.537	392	-1024	-768	-1	-1	-1	-1	4	-1024	-768	-1	-1	-1	-1	4		0	0						Untertest4.avi	0	880	547	72	111				0	Content		-72	-111	6537638	970672939
6554	08:49:12.533	00:00:06.554	393	-1024	-768	-1	-1	-1	-1	4	-1024	-768	-1	-1	-1	-1	4		0	0						Untertest4.avi	0	880	547	72	111				0	Content		-72	-111	6554306	970689607
6571	08:49:12.550	00:00:06.570	394	-1024	-768	-1	-1	-1	-1	4	-1024	-768	-1	-1	-1	-1	4		0	0						Untertest4.avi	0	880	547	72	111				0	Content		-72	-111	6570973	970706274
6588	08:49:12.567	00:00:06.588	395	-1024	-768	-1	-1	-1	-1	4	-1024	-768	-1	-1	-1	-1	4		0	0						Untertest4.avi	0	880	547	72	111				0	Content		-72	-111	6588258	970723559
6605	08:49:12.584	00:00:06.604	396	-1024	-768	-1	-1	-1	-1	4	-1024	-768	-1	-1	-1	-1	4		0	0						Untertest4.avi	0	880	547	72	111				0	Content		-72	-111	6604926	970740227
6621	08:49:12.600	00:00:06.621	397	-1024	-768	-1	-1	-1	-1	4	-1024	-768	-1	-1	-1	-1	4		0	0						Untertest4.avi	0	880	547	72	111				0	Content		-72	-111	6621174	970756475
6638	08:49:12.617	00:00:06.637	398	-1024	-768	-1	-1	-1	-1	4	-1024	-768	-1	-1	-1	-1	4		0	0						Untertest4.avi	0	880	547	72	111				0	Content		-72	-111	6637841	970773142
6655	08:49:12.634	00:00:06.654	399	-1024	-768	-1	-1	-1	-1	4	-1024	-768	-1	-1	-1	-1	4		0	0						Untertest4.avi	0	880	547	72	111				0	Content		-72	-111	6654509	970789810
6670	08:49:12.649	00:00:06.670	400	-1024	-768	-1	-1	-1	-1	4	-1024	-768	-1	-1	-1	-1	4		0	0						Untertest4.avi	0	880	547	72	111				0	Content		-72	-111	6670288	970805589
6687	08:49:12.666	00:00:06.686	401	-1024	-768	-1	-1	-1	-1	4	-1024	-768	-1	-1	-1	-1	4		0	0						Untertest4.avi	0	880	547	72	111				0	Content		-72	-111	6686909	970822210
6704	08:49:12.683	00:00:06.703	402	-1024	-768	-1	-1	-1	-1	4	-1024	-768	-1	-1	-1	-1	4		0	0						Untertest4.avi	0	880	547	72	111				0	Content		-72	-111	6703658	970838959
6720	08:49:12.699	00:00:06.720	403	-1024	-768	-1	-1	-1	-1	4	-1024	-768	-1	-1	-1	-1	4		0	0						Untertest4.avi	0	880	547	72	111				0	Content		-72	-111	6720284	970855585
6737	08:49:12.716	00:00:06.736	404	-1024	-768	-1	-1	-1	-1	4	-1024	-768	-1	-1	-1	-1	4		0	0						Untertest4.avi	0	880	547	72	111				0	Content		-72	-111	6736952	970872253
6754	08:49:12.733	00:00:06.753	405	-1024	-768	-1	-1	-1	-1	4	-1024	-768	-1	-1	-1	-1	4		0	0						Untertest4.avi	0	880	547	72	111				0	Content		-72	-111	6753555	970888856
6770	08:49:12.749	00:00:06.770	406	-1024	-768	-1	-1	-1	-1	4	-1024	-768	-1	-1	-1	-1	4		0	0						Untertest4.avi	0	880	547	72	111				0	Content		-72	-111	6770222	970905523
6787	08:49:12.766	00:00:06.787	407	-1024	-768	-1	-1	-1	-1	4	-1024	-768	-1	-1	-1	-1	4		0	0						Untertest4.avi	0	880	547	72	111				0	Content		-72	-111	6787076	970922377
6804	08:49:12.783	00:00:06.803	408	-1024	-768	-1	-1	-1	-1	4	-1024	-768	-1	-1	-1	-1	4		0	0						Untertest4.avi	0	880	547	72	111				0	Content		-72	-111	6803744	970939045
6820	08:49:12.799	00:00:06.820	409	-1024	-768	-1	-1	-1	-1	4	-1024	-768	-1	-1	-1	-1	4		0	0						Untertest4.avi	0	880	547	72	111				0	Content		-72	-111	6820412	970955713
6837	08:49:12.816	00:00:06.837	410	-1024	-768	-1	-1	-1	-1	4	-1024	-768	-1	-1	-1	-1	4		0	0						Untertest4.avi	0	880	547	72	111				0	Content		-72	-111	6837405	970972706
6855	08:49:12.834	00:00:06.854	411	-1024	-768	-1	-1	-1	-1	4	-1024	-768	-1	-1	-1	-1	4		0	0						Untertest4.avi	0	880	547	72	111				0	Content		-72	-111	6854653	970989954
6871	08:49:12.850	00:00:06.870	412	-1024	-768	-1	-1	-1	-1	4	-1024	-768	-1	-1	-1	-1	4		0	0						Untertest4.avi	0	880	547	72	111				0	Content		-72	-111	6870904	971006205
6888	08:49:12.867	00:00:06.887	413	-1024	-768	-1	-1	-1	-1	4	-1024	-768	-1	-1	-1	-1	4		0	0						Untertest4.avi	0	880	547	72	111				0	Content		-72	-111	6887572	971022873
6904	08:49:12.883	00:00:06.904	414	-1024	-768	-1	-1	-1	-1	4	-1024	-768	-1	-1	-1	-1	4		0	0						Untertest4.avi	0	880	547	72	111				0	Content		-72	-111	6904240	971039541
6920	08:49:12.899	00:00:06.920	415	-1024	-768	-1	-1	-1	-1	4	-1024	-768	-1	-1	-1	-1	4		0	0						Untertest4.avi	0	880	547	72	111				0	Content		-72	-111	6920151	971055452
6937	08:49:12.916	00:00:06.936	416	-1024	-768	-1	-1	-1	-1	4	-1024	-768	-1	-1	-1	-1	4		0	0						Untertest4.avi	0	880	547	72	111				0	Content		-72	-111	6936785	971072086
6953	08:49:12.932	00:00:06.953	417	-1024	-768	-1	-1	-1	-1	4	-1024	-768	-1	-1	-1	-1	4		0	0						Untertest4.avi	0	880	547	72	111				0	Content		-72	-111	6953406	971088707
6970	08:49:12.949	00:00:06.970	418	-1024	-768	-1	-1	-1	-1	4	-1024	-768	-1	-1	-1	-1	4		0	0						Untertest4.avi	0	880	547	72	111				0	Content		-72	-111	6970077	971105378
6987	08:49:12.966	00:00:06.986	419	-1024	-768	-1	-1	-1	-1	4	-1024	-768	-1	-1	-1	-1	4		0	0						Untertest4.avi	0	880	547	72	111				0	Content		-72	-111	6986745	971122046
7003	08:49:12.982	00:00:07.003	420	-1024	-768	-1	-1	-1	-1	4	-1024	-768	-1	-1	-1	-1	4		0	0						Untertest4.avi	0	880	547	72	111				0	Content		-72	-111	7003413	971138714
7020	08:49:12.999	00:00:07.020	421	-1024	-768	-1	-1	-1	-1	4	-1024	-768	-1	-1	-1	-1	4		0	0						Untertest4.avi	0	880	547	72	111				0	Content		-72	-111	7020075	971155376
7037	08:49:13.016	00:00:07.036	422	-1024	-768	-1	-1	-1	-1	4	-1024	-768	-1	-1	-1	-1	4		0	0						Untertest4.avi	0	880	547	72	111				0	Content		-72	-111	7036743	971172044
7053	08:49:13.032	00:00:07.053	423	-1024	-768	-1	-1	-1	-1	4	-1024	-768	-1	-1	-1	-1	4		0	0						Untertest4.avi	0	880	547	72	111				0	Content		-72	-111	7053410	971188711
7070	08:49:13.049	00:00:07.070	424	-1024	-768	-1	-1	-1	-1	4	-1024	-768	-1	-1	-1	-1	4		0	0						Untertest4.avi	0	880	547	72	111				0	Content		-72	-111	7070341	971205642
7087	08:49:13.066	00:00:07.087	425	-1024	-768	-1	-1	-1	-1	4	-1024	-768	-1	-1	-1	-1	4		0	0						Untertest4.avi	0	880	547	72	111				0	Content		-72	-111	7087009	971222310
7104	08:49:13.083	00:00:07.103	426	-1024	-768	-1	-1	-1	-1	4	-1024	-768	-1	-1	-1	-1	4		0	0						Untertest4.avi	0	880	547	72	111				0	Content		-72	-111	7103972	971239273
7121	08:49:13.100	00:00:07.120	427	-1024	-768	-1	-1	-1	-1	4	-1024	-768	-1	-1	-1	-1	4		0	0						Untertest4.avi	0	880	547	72	111				0	Content		-72	-111	7120639	971255940
7137	08:49:13.116	00:00:07.137	428	-1024	-768	-1	-1	-1	-1	4	-1024	-768	-1	-1	-1	-1	4		0	0						Untertest4.avi	0	880	547	72	111				0	Content		-72	-111	7137307	971272608
7154	08:49:13.133	00:00:07.154	429	-1024	-768	-1	-1	-1	-1	4	-1024	-768	-1	-1	-1	-1	4		0	0						Untertest4.avi	0	880	547	72	111				0	Content		-72	-111	7154442	971289743
7171	08:49:13.150	00:00:07.171	430	-1024	-768	-1	-1	-1	-1	4	-1024	-768	-1	-1	-1	-1	4		0	0						Untertest4.avi	0	880	547	72	111				0	Content		-72	-111	7171109	971306410
7187	08:49:13.166	00:00:07.187	431	-1024	-768	-1	-1	-1	-1	4	-1024	-768	-1	-1	-1	-1	4		0	0						Untertest4.avi	0	880	547	72	111				0	Content		-72	-111	7187340	971322641
7204	08:49:13.183	00:00:07.204	432	-1024	-768	-1	-1	-1	-1	4	-1024	-768	-1	-1	-1	-1	4		0	0						Untertest4.avi	0	880	547	72	111				0	Content		-72	-111	7204007	971339308
7221	08:49:13.200	00:00:07.220	433	-1024	-768	-1	-1	-1	-1	4	-1024	-768	-1	-1	-1	-1	4		0	0						Untertest4.avi	0	880	547	72	111				0	Content		-72	-111	7220674	971355975
7236	08:49:13.215	00:00:07.236	434	-1024	-768	-1	-1	-1	-1	4	-1024	-768	-1	-1	-1	-1	4		0	0						Untertest4.avi	0	880	547	72	111				0	Content		-72	-111	7236418	971371719
7253	08:49:13.232	00:00:07.253	435	-1024	-768	-1	-1	-1	-1	4	-1024	-768	-1	-1	-1	-1	4		0	0						Untertest4.avi	0	880	547	72	111				0	Content		-72	-111	7253165	971388466
7270	08:49:13.249	00:00:07.269	436	-1024	-768	-1	-1	-1	-1	4	-1024	-768	-1	-1	-1	-1	4		0	0						Untertest4.avi	0	880	547	72	111				0	Content		-72	-111	7269788	971405089
7286	08:49:13.265	00:00:07.286	437	-1024	-768	-1	-1	-1	-1	4	-1024	-768	-1	-1	-1	-1	4		0	0						Untertest4.avi	0	880	547	72	111				0	Content		-72	-111	7286475	971421776
7303	08:49:13.282	00:00:07.303	438	-1024	-768	-1	-1	-1	-1	4	-1024	-768	-1	-1	-1	-1	4		0	0						Untertest4.avi	0	880	547	72	111				0	Content		-72	-111	7303142	971438443
7320	08:49:13.299	00:00:07.319	439	-1024	-768	-1	-1	-1	-1	4	-1024	-768	-1	-1	-1	-1	4		0	0						Untertest4.avi	0	880	547	72	111				0	Content		-72	-111	7319775	971455076
7336	08:49:13.315	00:00:07.336	440	-1024	-768	-1	-1	-1	-1	4	-1024	-768	-1	-1	-1	-1	4		0	0						Untertest4.avi	0	880	547	72	111				0	Content		-72	-111	7336443	971471744
7353	08:49:13.332	00:00:07.353	441	-1024	-768	-1	-1	-1	-1	4	-1024	-768	-1	-1	-1	-1	4		0	0						Untertest4.avi	0	880	547	72	111				0	Content		-72	-111	7353306	971488607
7370	08:49:13.349	00:00:07.369	442	-1024	-768	-1	-1	-1	-1	4	-1024	-768	-1	-1	-1	-1	4		0	0						Untertest4.avi	0	880	547	72	111				0	Content		-72	-111	7369973	971505274
7387	08:49:13.366	00:00:07.386	443	-1024	-768	-1	-1	-1	-1	4	-1024	-768	-1	-1	-1	-1	4		0	0						Untertest4.avi	0	880	547	72	111				0	Content		-72	-111	7386641	971521942
7404	08:49:13.383	00:00:07.403	444	-1024	-768	-1	-1	-1	-1	4	-1024	-768	-1	-1	-1	-1	4		0	0						Untertest4.avi	0	880	547	72	111				0	Content		-72	-111	7403650	971538951
7421	08:49:13.400	00:00:07.420	445	-1024	-768	-1	-1	-1	-1	4	-1024	-768	-1	-1	-1	-1	4		0	0						Untertest4.avi	0	880	547	72	111				0	Content		-72	-111	7420896	971556197
7437	08:49:13.416	00:00:07.437	446	-1024	-768	-1	-1	-1	-1	4	-1024	-768	-1	-1	-1	-1	4		0	0						Untertest4.avi	0	880	547	72	111				0	Content		-72	-111	7437146	971572447
7454	08:49:13.433	00:00:07.453	447	-1024	-768	-1	-1	-1	-1	4	-1024	-768	-1	-1	-1	-1	4		0	0						Untertest4.avi	0	880	547	72	111				0	Content		-72	-111	7453813	971589114
7470	08:49:13.449	00:00:07.470	448	-1024	-768	-1	-1	-1	-1	4	-1024	-768	-1	-1	-1	-1	4		0	0						Untertest4.avi	0	880	547	72	111				0	Content		-72	-111	7470480	971605781
7486	08:49:13.465	00:00:07.486	449	-1024	-768	-1	-1	-1	-1	4	-1024	-768	-1	-1	-1	-1	4		0	0						Untertest4.avi	0	880	547	72	111				0	Content		-72	-111	7486266	971621567
7503	08:49:13.482	00:00:07.503	450	-1024	-768	-1	-1	-1	-1	4	-1024	-768	-1	-1	-1	-1	4		0	0						Untertest4.avi	0	880	547	72	111				0	Content		-72	-111	7503013	971638314
7520	08:49:13.499	00:00:07.519	451	-1024	-768	-1	-1	-1	-1	4	-1024	-768	-1	-1	-1	-1	4		0	0						Untertest4.avi	0	880	547	72	111				0	Content		-72	-111	7519635	971654936
7536	08:49:13.515	00:00:07.536	452	-1024	-768	-1	-1	-1	-1	4	-1024	-768	-1	-1	-1	-1	4		0	0						Untertest4.avi	0	880	547	72	111				0	Content		-72	-111	7536302	971671603
7553	08:49:13.532	00:00:07.552	453	-1024	-768	-1	-1	-1	-1	4	-1024	-768	-1	-1	-1	-1	4		0	0						Untertest4.avi	0	880	547	72	111				0	Content		-72	-111	7552969	971688270
7570	08:49:13.549	00:00:07.569	454	-1024	-768	-1	-1	-1	-1	4	-1024	-768	-1	-1	-1	-1	4		0	0						Untertest4.avi	0	880	547	72	111				0	Content		-72	-111	7569636	971704937
7586	08:49:13.565	00:00:07.586	455	-1024	-768	-1	-1	-1	-1	4	-1024	-768	-1	-1	-1	-1	4		0	0						Untertest4.avi	0	880	547	72	111				0	Content		-72	-111	7586261	971721562
7603	08:49:13.582	00:00:07.602	456	-1024	-768	-1	-1	-1	-1	4	-1024	-768	-1	-1	-1	-1	4		0	0						Untertest4.avi	0	880	547	72	111				0	Content		-72	-111	7602928	971738229
7620	08:49:13.599	00:00:07.619	457	-1024	-768	-1	-1	-1	-1	4	-1024	-768	-1	-1	-1	-1	4		0	0						Untertest4.avi	0	880	547	72	111				0	Content		-72	-111	7619595	971754896
7636	08:49:13.615	00:00:07.636	458	-1024	-768	-1	-1	-1	-1	4	-1024	-768	-1	-1	-1	-1	4		0	0						Untertest4.avi	0	880	547	72	111				0	Content		-72	-111	7636251	971771552
7653	08:49:13.632	00:00:07.653	459	-1024	-768	-1	-1	-1	-1	4	-1024	-768	-1	-1	-1	-1	4		0	0						Untertest4.avi	0	880	547	72	111				0	Content		-72	-111	7653373	971788674
7670	08:49:13.649	00:00:07.670	460	-1024	-768	-1	-1	-1	-1	4	-1024	-768	-1	-1	-1	-1	4		0	0						Untertest4.avi	0	880	547	72	111				0	Content		-72	-111	7670497	971805798
7687	08:49:13.666	00:00:07.687	461	-1024	-768	-1	-1	-1	-1	4	-1024	-768	-1	-1	-1	-1	4		0	0						Untertest4.avi	0	880	547	72	111				0	Content		-72	-111	7687165	971822466
7704	08:49:13.683	00:00:07.703	462	-1024	-768	-1	-1	-1	-1	4	-1024	-768	-1	-1	-1	-1	4		0	0						Untertest4.avi	0	880	547	72	111				0	Content		-72	-111	7703832	971839133
7720	08:49:13.699	00:00:07.720	463	-1024	-768	-1	-1	-1	-1	4	-1024	-768	-1	-1	-1	-1	4		0	0						Untertest4.avi	0	880	547	72	111				0	Content		-72	-111	7720146	971855447
7737	08:49:13.716	00:00:07.736	464	-1024	-768	-1	-1	-1	-1	4	-1024	-768	-1	-1	-1	-1	4		0	0						Untertest4.avi	0	880	547	72	111				0	Content		-72	-111	7736814	971872115
7753	08:49:13.732	00:00:07.753	465	-1024	-768	-1	-1	-1	-1	4	-1024	-768	-1	-1	-1	-1	4		0	0						Untertest4.avi	0	880	547	72	111				0	Content		-72	-111	7753481	971888782
7769	08:49:13.748	00:00:07.769	466	-1024	-768	-1	-1	-1	-1	4	-1024	-768	-1	-1	-1	-1	4		0	0						Untertest4.avi	0	880	547	72	111				0	Content		-72	-111	7769490	971904791
7786	08:49:13.765	00:00:07.786	467	-1024	-768	-1	-1	-1	-1	4	-1024	-768	-1	-1	-1	-1	4		0	0						Untertest4.avi	0	880	547	72	111				0	Content		-72	-111	7786114	971921415
7803	08:49:13.782	00:00:07.802	468	-1024	-768	-1	-1	-1	-1	4	-1024	-768	-1	-1	-1	-1	4		0	0						Untertest4.avi	0	880	547	72	111				0	Content		-72	-111	7802861	971938162
7819	08:49:13.798	00:00:07.819	469	-1024	-768	-1	-1	-1	-1	4	-1024	-768	-1	-1	-1	-1	4		0	0						Untertest4.avi	0	880	547	72	111				0	Content		-72	-111	7819485	971954786
7836	08:49:13.815	00:00:07.836	470	-1024	-768	-1	-1	-1	-1	4	-1024	-768	-1	-1	-1	-1	4		0	0						Untertest4.avi	0	880	547	72	111				0	Content		-72	-111	7836153	971971454
7853	08:49:13.832	00:00:07.852	471	-1024	-768	-1	-1	-1	-1	4	-1024	-768	-1	-1	-1	-1	4		0	0						Untertest4.avi	0	880	547	72	111				0	Content		-72	-111	7852755	971988056
7869	08:49:13.848	00:00:07.869	472	-1024	-768	-1	-1	-1	-1	4	-1024	-768	-1	-1	-1	-1	4		0	0						Untertest4.avi	0	880	547	72	111				0	Content		-72	-111	7869422	972004723
7886	08:49:13.865	00:00:07.886	473	-1024	-768	-1	-1	-1	-1	4	-1024	-768	-1	-1	-1	-1	4		0	0						Untertest4.avi	0	880	547	72	111				0	Content		-72	-111	7886276	972021577
7903	08:49:13.882	00:00:07.902	474	-1024	-768	-1	-1	-1	-1	4	-1024	-768	-1	-1	-1	-1	4		0	0						Untertest4.avi	0	880	547	72	111				0	Content		-72	-111	7902943	972038244
7920	08:49:13.899	00:00:07.919	475	-1024	-768	-1	-1	-1	-1	4	-1024	-768	-1	-1	-1	-1	4		0	0						Untertest4.avi	0	880	547	72	111				0	Content		-72	-111	7919611	972054912
7937	08:49:13.916	00:00:07.936	476	-1024	-768	-1	-1	-1	-1	4	-1024	-768	-1	-1	-1	-1	4		0	0						Untertest4.avi	0	880	547	72	111				0	Content		-72	-111	7936601	972071902
7954	08:49:13.933	00:00:07.953	477	-1024	-768	-1	-1	-1	-1	4	-1024	-768	-1	-1	-1	-1	4		0	0						Untertest4.avi	0	880	547	72	111				0	Content		-72	-111	7953847	972089148
7970	08:49:13.949	00:00:07.970	478	-1024	-768	-1	-1	-1	-1	4	-1024	-768	-1	-1	-1	-1	4		0	0						Untertest4.avi	0	880	547	72	111				0	Content		-72	-111	7970098	972105399
7987	08:49:13.966	00:00:07.986	479	-1024	-768	-1	-1	-1	-1	4	-1024	-768	-1	-1	-1	-1	4		0	0						Untertest4.avi	0	880	547	72	111				0	Content		-72	-111	7986765	972122066
8003	08:49:13.982	00:00:08.003	480	-1024	-768	-1	-1	-1	-1	4	-1024	-768	-1	-1	-1	-1	4		0	0						Untertest4.avi	0	880	547	72	111				0	Content		-72	-111	8003432	972138733
8019	08:49:13.998	00:00:08.019	481	-1024	-768	-1	-1	-1	-1	4	-1024	-768	-1	-1	-1	-1	4		0	0						Untertest4.avi	0	880	547	72	111				0	Content		-72	-111	8019344	972154645
8036	08:49:14.015	00:00:08.035	482	-1024	-768	-1	-1	-1	-1	4	-1024	-768	-1	-1	-1	-1	4		0	0						Untertest4.avi	0	880	547	72	111				0	Content		-72	-111	8035967	972171268
8053	08:49:14.032	00:00:08.052	483	-1024	-768	-1	-1	-1	-1	4	-1024	-768	-1	-1	-1	-1	4		0	0						Untertest4.avi	0	880	547	72	111				0	Content		-72	-111	8052596	972187897
8069	08:49:14.048	00:00:08.069	484	-1024	-768	-1	-1	-1	-1	4	-1024	-768	-1	-1	-1	-1	4		0	0						Untertest4.avi	0	880	547	72	111				0	Content		-72	-111	8069263	972204564
8086	08:49:14.065	00:00:08.085	485	-1024	-768	-1	-1	-1	-1	4	-1024	-768	-1	-1	-1	-1	4		0	0						Untertest4.avi	0	880	547	72	111				0	Content		-72	-111	8085930	972221231
8103	08:49:14.082	00:00:08.102	486	-1024	-768	-1	-1	-1	-1	4	-1024	-768	-1	-1	-1	-1	4		0	0						Untertest4.avi	0	880	547	72	111				0	Content		-72	-111	8102597	972237898
8119	08:49:14.098	00:00:08.119	487	-1024	-768	-1	-1	-1	-1	4	-1024	-768	-1	-1	-1	-1	4		0	0						Untertest4.avi	0	880	547	72	111				0	Content		-72	-111	8119261	972254562
8136	08:49:14.115	00:00:08.135	488	-1024	-768	-1	-1	-1	-1	4	-1024	-768	-1	-1	-1	-1	4		0	0						Untertest4.avi	0	880	547	72	111				0	Content		-72	-111	8135928	972271229
8153	08:49:14.132	00:00:08.152	489	-1024	-768	-1	-1	-1	-1	4	-1024	-768	-1	-1	-1	-1	4		0	0						Untertest4.avi	0	880	547	72	111				0	Content		-72	-111	8152595	972287896
8169	08:49:14.148	00:00:08.169	490	-1024	-768	-1	-1	-1	-1	4	-1024	-768	-1	-1	-1	-1	4		0	0						Untertest4.avi	0	880	547	72	111				0	Content		-72	-111	8169210	972304511
8186	08:49:14.165	00:00:08.186	491	-1024	-768	-1	-1	-1	-1	4	-1024	-768	-1	-1	-1	-1	4		0	0						Untertest4.avi	0	880	547	72	111				0	Content		-72	-111	8186460	972321761
8204	08:49:14.183	00:00:08.203	492	-1024	-768	-1	-1	-1	-1	4	-1024	-768	-1	-1	-1	-1	4		0	0						Untertest4.avi	0	880	547	72	111				0	Content		-72	-111	8203545	972338846
8220	08:49:14.199	00:00:08.220	493	-1024	-768	-1	-1	-1	-1	4	-1024	-768	-1	-1	-1	-1	4		0	0						Untertest4.avi	0	880	547	72	111				0	Content		-72	-111	8220213	972355514
8237	08:49:14.216	00:00:08.236	494	-1024	-768	-1	-1	-1	-1	4	-1024	-768	-1	-1	-1	-1	4		0	0						Untertest4.avi	0	880	547	72	111				0	Content		-72	-111	8236880	972372181
8253	08:49:14.232	00:00:08.253	495	-1024	-768	-1	-1	-1	-1	4	-1024	-768	-1	-1	-1	-1	4		0	0						Untertest4.avi	0	880	547	72	111				0	Content		-72	-111	8253198	972388499
8270	08:49:14.249	00:00:08.269	496	-1024	-768	-1	-1	-1	-1	4	-1024	-768	-1	-1	-1	-1	4		0	0						Untertest4.avi	0	880	547	72	111				0	Content		-72	-111	8269866	972405167
8287	08:49:14.266	00:00:08.286	497	-1024	-768	-1	-1	-1	-1	4	-1024	-768	-1	-1	-1	-1	4		0	0						Untertest4.avi	0	880	547	72	111				0	Content		-72	-111	8286533	972421834
8302	08:49:14.281	00:00:08.302	498	-1024	-768	-1	-1	-1	-1	4	-1024	-768	-1	-1	-1	-1	4		0	0						Untertest4.avi	0	880	547	72	111				0	Content		-72	-111	8302454	972437755
8319	08:49:14.298	00:00:08.319	499	-1024	-768	-1	-1	-1	-1	4	-1024	-768	-1	-1	-1	-1	4		0	0						Untertest4.avi	0	880	547	72	111				0	Content		-72	-111	8319076	972454377
8336	08:49:14.315	00:00:08.335	500	-1024	-768	-1	-1	-1	-1	4	-1024	-768	-1	-1	-1	-1	4		0	0						Untertest4.avi	0	880	547	72	111				0	Content		-72	-111	8335822	972471123
8352	08:49:14.331	00:00:08.352	501	-1024	-768	-1	-1	-1	-1	4	-1024	-768	-1	-1	-1	-1	4		0	0						Untertest4.avi	0	880	547	72	111				0	Content		-72	-111	8352446	972487747
8369	08:49:14.348	00:00:08.369	502	-1024	-768	-1	-1	-1	-1	4	-1024	-768	-1	-1	-1	-1	4		0	0						Untertest4.avi	0	880	547	72	111				0	Content		-72	-111	8369114	972504415
8386	08:49:14.365	00:00:08.385	503	-1024	-768	-1	-1	-1	-1	4	-1024	-768	-1	-1	-1	-1	4		0	0						Untertest4.avi	0	880	547	72	111				0	Content		-72	-111	8385699	972521000
8404	08:49:14.383	00:00:08.403	504	-1024	-768	-1	-1	-1	-1	4	-1024	-768	-1	-1	-1	-1	4		0	0						Untertest4.avi	0	880	547	72	111				0	Content		-72	-111	8403942	972539243
8421	08:49:14.400	00:00:08.420	505	-1024	-768	-1	-1	-1	-1	4	-1024	-768	-1	-1	-1	-1	4		0	0						Untertest4.avi	0	880	547	72	111				0	Content		-72	-111	8420502	972555803
8437	08:49:14.416	00:00:08.437	506	-1024	-768	-1	-1	-1	-1	4	-1024	-768	-1	-1	-1	-1	4		0	0						Untertest4.avi	0	880	547	72	111				0	Content		-72	-111	8437169	972572470
8454	08:49:14.433	00:00:08.453	507	-1024	-768	-1	-1	-1	-1	4	-1024	-768	-1	-1	-1	-1	4		0	0						Untertest4.avi	0	880	547	72	111				0	Content		-72	-111	8453802	972589103
8470	08:49:14.449	00:00:08.470	508	-1024	-768	-1	-1	-1	-1	4	-1024	-768	-1	-1	-1	-1	4		0	0						Untertest4.avi	0	880	547	72	111				0	Content		-72	-111	8470469	972605770
8487	08:49:14.466	00:00:08.487	509	-1024	-768	-1	-1	-1	-1	4	-1024	-768	-1	-1	-1	-1	4		0	0						Untertest4.avi	0	880	547	72	111				0	Content		-72	-111	8487078	972622379
8504	08:49:14.483	00:00:08.503	510	-1024	-768	-1	-1	-1	-1	4	-1024	-768	-1	-1	-1	-1	4		0	0						Untertest4.avi	0	880	547	72	111				0	Content		-72	-111	8503746	972639047
8520	08:49:14.499	00:00:08.520	511	901,2845	723,119	0,3579298	0,8394584	447,8228	3,266803	1	901,2845	723,119	0,3579298	0,8394584	447,8228	3,266803	3	10	901	723						Untertest4.avi	0	880	547	72	111	862	593	33	0	Content		829	612	8520308	972655609
8537	08:49:14.516	00:00:08.536	512	967,4567	686,46	0,365532	0,8395194	447,8227	3,238329	3	967,4567	686,46	0,365532	0,8395194	447,8227	3,238329	1	10	967	686						Untertest4.avi	0	880	547	72	111	862	593	33	0	Content		895	575	8536805	972672106
8554	08:49:14.533	00:00:08.553	513	-1024	-768	-1	-1	-1	-1	4	-1024	-768	-1	-1	-1	-1	4		0	0						Untertest4.avi	0	880	547	72	111				0	Content		-72	-111	8553804	972689105
8570	08:49:14.549	00:00:08.570	514	-1024	-768	-1	-1	-1	-1	4	-1024	-768	-1	-1	-1	-1	4		0	0						Untertest4.avi	0	880	547	72	111				0	Content		-72	-111	8570052	972705353
8587	08:49:14.566	00:00:08.587	515	-1024	-768	-1	-1	-1	-1	4	-1024	-768	-1	-1	-1	-1	4		0	0						Untertest4.avi	0	880	547	72	111				0	Content		-72	-111	8587176	972722477
8604	08:49:14.583	00:00:08.603	516	-1024	-768	-1	-1	-1	-1	4	-1024	-768	-1	-1	-1	-1	4		0	0						Untertest4.avi	0	880	547	72	111				0	Content		-72	-111	8603798	972739099
8620	08:49:14.599	00:00:08.620	517	-1024	-768	-1	-1	-1	-1	4	-1024	-768	-1	-1	-1	-1	4		0	0						Untertest4.avi	0	880	547	72	111				0	Content		-72	-111	8620443	972755744
8637	08:49:14.616	00:00:08.636	518	-1024	-768	-1	-1	-1	-1	4	-1024	-768	-1	-1	-1	-1	4		0	0						Untertest4.avi	0	880	547	72	111				0	Content		-72	-111	8636809	972772110
8654	08:49:14.633	00:00:08.653	519	-1024	-768	-1	-1	-1	-1	4	-1024	-768	-1	-1	-1	-1	4		0	0						Untertest4.avi	0	880	547	72	111				0	Content		-72	-111	8653678	972788979
8670	08:49:14.649	00:00:08.670	520	-1024	-768	-1	-1	-1	-1	4	-1024	-768	-1	-1	-1	-1	4		0	0						Untertest4.avi	0	880	547	72	111				0	Content		-72	-111	8670294	972805595
8687	08:49:14.666	00:00:08.686	521	-1024	-768	-1	-1	-1	-1	4	-1024	-768	-1	-1	-1	-1	4		0	0						Untertest4.avi	0	880	547	72	111				0	Content		-72	-111	8686918	972822219
8704	08:49:14.683	00:00:08.703	522	-1024	-768	-1	-1	-1	-1	4	-1024	-768	-1	-1	-1	-1	4		0	0						Untertest4.avi	0	880	547	72	111				0	Content		-72	-111	8703586	972838887
8720	08:49:14.699	00:00:08.720	523	-1024	-768	-1	-1	-1	-1	4	-1024	-768	-1	-1	-1	-1	4		0	0						Untertest4.avi	0	880	547	72	111				0	Content		-72	-111	8720179	972855480
8737	08:49:14.716	00:00:08.736	524	-1024	-768	-1	-1	-1	-1	4	-1024	-768	-1	-1	-1	-1	4		0	0						Untertest4.avi	0	880	547	72	111				0	Content		-72	-111	8736922	972872223
8754	08:49:14.733	00:00:08.753	525	-1024	-768	-1	-1	-1	-1	4	-1024	-768	-1	-1	-1	-1	4		0	0						Untertest4.avi	0	880	547	72	111				0	Content		-72	-111	8753543	972888844
8770	08:49:14.749	00:00:08.770	526	-1024	-768	-1	-1	-1	-1	4	-1024	-768	-1	-1	-1	-1	4		0	0						Untertest4.avi	0	880	547	72	111				0	Content		-72	-111	8770210	972905511
8787	08:49:14.766	00:00:08.786	527	-1024	-768	-1	-1	-1	-1	4	-1024	-768	-1	-1	-1	-1	4		0	0						Untertest4.avi	0	880	547	72	111				0	Content		-72	-111	8786810	972922111
8803	08:49:14.782	00:00:08.803	528	-1024	-768	-1	-1	-1	-1	4	-1024	-768	-1	-1	-1	-1	4		0	0						Untertest4.avi	0	880	547	72	111				0	Content		-72	-111	8803478	972938779
8820	08:49:14.799	00:00:08.820	529	-1024	-768	-1	-1	-1	-1	4	-1024	-768	-1	-1	-1	-1	4		0	0						Untertest4.avi	0	880	547	72	111				0	Content		-72	-111	8820031	972955332
8837	08:49:14.816	00:00:08.837	530	-1024	-768	-1	-1	-1	-1	4	-1024	-768	-1	-1	-1	-1	4		0	0						Untertest4.avi	0	880	547	72	111				0	Content		-72	-111	8837281	972972582
8854	08:49:14.833	00:00:08.854	531	-1024	-768	-1	-1	-1	-1	4	-1024	-768	-1	-1	-1	-1	4		0	0						Untertest4.avi	0	880	547	72	111				0	Content		-72	-111	8854028	972989329
8870	08:49:14.849	00:00:08.870	532	-1024	-768	-1	-1	-1	-1	4	-1024	-768	-1	-1	-1	-1	4		0	0						Untertest4.avi	0	880	547	72	111				0	Content		-72	-111	8870153	973005454
8887	08:49:14.866	00:00:08.886	533	-1024	-768	-1	-1	-1	-1	4	-1024	-768	-1	-1	-1	-1	4		0	0						Untertest4.avi	0	880	547	72	111				0	Content		-72	-111	8886838	973022139
8904	08:49:14.883	00:00:08.903	534	-1024	-768	-1	-1	-1	-1	4	-1024	-768	-1	-1	-1	-1	4		0	0						Untertest4.avi	0	880	547	72	111				0	Content		-72	-111	8903506	973038807
8920	08:49:14.899	00:00:08.920	535	958,025	733,9496	0,3592779	0,8399199	440,9221	3,476745	3	958,025	733,9496	0,3592779	0,8399199	440,9221	3,476745	1	11	958	734						Untertest4.avi	0	880	547	72	111	886	614	183	0	Content		886	623	8920146	973055447
8937	08:49:14.916	00:00:08.936	536	-1024	-768	-1	-1	-1	-1	4	-1024	-768	-1	-1	-1	-1	4	11	0	0						Untertest4.avi	0	880	547	72	111	886	614	183	0	Content		-72	-111	8936803	973072104
8953	08:49:14.932	00:00:08.953	537	-1024	-768	-1	-1	-1	-1	4	-1024	-768	-1	-1	-1	-1	4	11	0	0						Untertest4.avi	0	880	547	72	111	886	614	183	0	Content		-72	-111	8953471	973088772
8970	08:49:14.949	00:00:08.970	538	563,534	725,3497	0,3528116	0,8418807	444,2142	3,619187	3	563,534	725,3497	0,3528116	0,8418807	444,2142	3,619187	1	11	564	725						Untertest4.avi	0	880	547	72	111	886	614	183	0	Content		492	614	8970221	973105522
8987	08:49:14.966	00:00:08.986	539	1423,416	692,0193	0,3667997	0,8420674	444,2142	3,690814	1	1423,416	692,0193	0,3667997	0,8420674	444,2142	3,690814	3	11	1423	692						Untertest4.avi	0	880	547	72	111	886	614	183	0	Content		1351	581	8986590	973121891
9004	08:49:14.983	00:00:09.003	540	1363,275	690,3698	0,3593432	0,8430565	441,1826	3,728886	1	1363,275	690,3698	0,3598263	0,8403332	444,2142	3,728886	3	11	1363	690						Untertest4.avi	0	880	547	72	111	886	614	183	0	Content		1291	579	9003534	973138835
9020	08:49:14.999	00:00:09.020	541	969,9326	733,9045	0,3595704	0,843357	441,1826	3,296133	1	975,7885	733,718	0,3602208	0,8433536	444,2142	3,317508	3	11	970	734						Untertest4.avi	0	880	547	72	111	886	614	183	0	Content		898	623	9020156	973155457
9037	08:49:15.016	00:00:09.036	542	-1024	-768	-1	-1	-1	-1	4	-1024	-768	-1	-1	-1	-1	4	11	0	0						Untertest4.avi	0	880	547	72	111	886	614	183	0	Content		-72	-111	9036903	973172204
9053	08:49:15.032	00:00:09.053	543	-1024	-768	-1	-1	-1	-1	4	-1024	-768	-1	-1	-1	-1	4	11	0	0						Untertest4.avi	0	880	547	72	111	886	614	183	0	Content		-72	-111	9053206	973188507
9070	08:49:15.049	00:00:09.070	544	-1024	-768	-1	-1	-1	-1	4	-1024	-768	-1	-1	-1	-1	4	11	0	0						Untertest4.avi	0	880	547	72	111	886	614	183	0	Content		-72	-111	9070330	973205631
9087	08:49:15.066	00:00:09.086	545	914,5009	700,622	0,3605441	0,8432732	441,1826	3,50601	1	919,5153	699,9682	0,361196	0,8432698	444,2142	3,528567	3	11	915	701						Untertest4.avi	0	880	547	72	111	886	614	183	0	Content		843	590	9086575	973221876
9103	08:49:15.082	00:00:09.103	546	911,2427	701,158	0,3590385	0,8437175	433,5487	3,544893	1	929,1423	702,5977	0,3583154	0,8435842	444,2142	3,627657	3	12	911	701						Untertest4.avi	0	880	547	72	111	813	601	550	0	Content		839	590	9103206	973238507
9120	08:49:15.099	00:00:09.119	547	882,0964	738,8926	0,3589153	0,8442428	433,6931	3,317692	1	895,4132	728,039	0,3591484	0,8442466	430,0969	3,297024	3	12	882	739						Untertest4.avi	0	880	547	72	111	813	601	550	0	Content		810	628	9119950	973255251
9137	08:49:15.116	00:00:09.136	548	985,1647	683,7816	0,3601966	0,8448349	430,0969	2,458008	1	985,1647	683,7816	0,3601966	0,8448349	430,0969	2,458008	3	12	985	684						Untertest4.avi	0	880	547	72	111	813	601	550	0	Content		913	573	9136769	973272070
9153	08:49:15.132	00:00:09.153	549	919,7109	703,7763	0,3581885	0,8447125	430,0969	3,070967	1	919,7109	703,7763	0,3581885	0,8447125	430,0969	3,070967	3	12	920	704						Untertest4.avi	0	880	547	72	111	813	601	550	0	Content		848	593	9153074	973288375
9170	08:49:15.149	00:00:09.169	550	889,6837	708,6874	0,3604514	0,8453338	430,0969	3,062536	1	889,6837	708,6874	0,3604514	0,8453338	430,0969	3,062536	3	12	890	709						Untertest4.avi	0	880	547	72	111	813	601	550	0	Content		818	598	9169821	973305122
9186	08:49:15.165	00:00:09.186	551	929,3628	716,4677	0,3591579	0,8457115	433,7244	3,271021	1	888,0231	711,7042	0,3591581	0,8457115	433,7245	3,357989	3	12	929	716						Untertest4.avi	0	880	547	72	111	813	601	550	0	Content		857	605	9186457	973321758
9204	08:49:15.183	00:00:09.203	552	862,2078	732,4639	0,3593053	0,8458708	433,7245	3,335799	1	862,2078	732,4639	0,3593053	0,8458708	433,7245	3,335799	3	12	862	732						Untertest4.avi	0	880	547	72	111	813	601	550	0	Content		790	621	9203510	973338811
9220	08:49:15.199	00:00:09.220	553	889,2392	716,5989	0,3593292	0,8462694	434,0056	3,297235	1	889,2414	716,593	0,3593298	0,8462694	434,0057	3,29727	3	12	889	717						Untertest4.avi	0	880	547	72	111	813	601	550	0	Content		817	606	9220010	973355311
9237	08:49:15.216	00:00:09.236	554	-1024	-768	-1	-1	-1	-1	4	-1024	-768	-1	-1	-1	-1	4	12	0	0						Untertest4.avi	0	880	547	72	111	813	601	550	0	Content		-72	-111	9236756	973372057
9253	08:49:15.232	00:00:09.253	555	894,7814	727,8767	0,3594718	0,847044	433,622	3,2458	1	894,7869	727,8829	0,3594715	0,847044	433,6221	3,245796	3	12	895	728						Untertest4.avi	0	880	547	72	111	813	601	550	0	Content		823	617	9253062	973388363
9270	08:49:15.249	00:00:09.269	556	907,3224	707,6705	0,359484	0,8476157	433,6221	3,243839	1	907,3224	707,6705	0,359484	0,8476157	433,6221	3,243839	3	12	907	708						Untertest4.avi	0	880	547	72	111	813	601	550	0	Content		835	597	9269684	973404985
9286	08:49:15.265	00:00:09.286	557	878,046	710,615	0,359695	0,8481696	433,9423	3,27184	1	878,0385	710,6031	0,3596954	0,8481696	433,9424	3,271836	3	12	878	711						Untertest4.avi	0	880	547	72	111	813	601	550	0	Content		806	600	9286443	973421744
9303	08:49:15.282	00:00:09.303	558	890,3072	717,042	0,3599003	0,848722	433,9083	3,335889	1	890,3086	717,0383	0,3599012	0,848722	433,9084	3,335951	3	12	890	717						Untertest4.avi	0	880	547	72	111	813	601	550	0	Content		818	606	9303498	973438799
9320	08:49:15.299	00:00:09.320	559	892,6464	729,2257	0,3599834	0,8491787	433,8431	3,227597	1	892,6459	729,2213	0,3599836	0,8491787	433,8432	3,227601	3	12	893	729						Untertest4.avi	0	880	547	72	111	813	601	550	0	Content		821	618	9320177	973455478
9337	08:49:15.316	00:00:09.336	560	838,8552	722,5671	0,360097	0,8497332	433,8432	3,381755	1	838,8552	722,5671	0,360097	0,8497332	433,8432	3,381755	3	12	839	723						Untertest4.avi	0	880	547	72	111	813	601	550	0	Content		767	612	9336803	973472104
9353	08:49:15.332	00:00:09.353	561	862,8616	704,9929	0,3603539	0,8504295	433,4492	3,344351	1	862,8444	704,982	0,3603544	0,8504295	433,4493	3,344356	3	12	863	705						Untertest4.avi	0	880	547	72	111	813	601	550	0	Content		791	594	9353050	973488351
9370	08:49:15.349	00:00:09.369	562	881,1015	711,3271	0,3607228	0,850687	433,513	3,295212	1	881,0969	711,3187	0,3607231	0,850687	433,5131	3,29522	3	12	881	711						Untertest4.avi	0	880	547	72	111	813	601	550	0	Content		809	600	9369675	973504976
9386	08:49:15.365	00:00:09.386	563	842,4645	728,8749	0,3611194	0,8507127	433,5131	3,249943	1	842,4645	728,8749	0,3611194	0,8507127	433,5131	3,249943	3	12	842	729						Untertest4.avi	0	880	547	72	111	813	601	550	0	Content		770	618	9386438	973521739
9403	08:49:15.382	00:00:09.403	564	844,0894	724,9682	0,3612826	0,8507309	433,5131	3,267818	1	844,0894	724,9682	0,3612826	0,8507309	433,5131	3,267818	3	12	844	725						Untertest4.avi	0	880	547	72	111	813	601	550	0	Content		772	614	9403434	973538735
9420	08:49:15.399	00:00:09.420	565	872,0331	709,5413	0,3614679	0,8506887	433,4016	3,336784	1	872,0336	709,5398	0,361468	0,8506887	433,4017	3,336788	3	12	872	710						Untertest4.avi	0	880	547	72	111	813	601	550	0	Content		800	599	9420044	973555345
9437	08:49:15.416	00:00:09.436	566	869,9232	712,0142	0,3617112	0,8506174	433,5488	3,248237	1	869,9158	712,0069	0,3617115	0,8506174	433,5489	3,248243	3	12	870	712						Untertest4.avi	0	880	547	72	111	813	601	550	0	Content		798	601	9436736	973572037
9453	08:49:15.432	00:00:09.453	567	870,2711	712,0938	0,3618401	0,8506474	433,6117	3,347182	1	870,2648	712,0884	0,3618403	0,8506474	433,6118	3,347188	3	12	870	712						Untertest4.avi	0	880	547	72	111	813	601	550	0	Content		798	601	9453041	973588342
9470	08:49:15.449	00:00:09.469	568	879,2433	713,0652	0,36185	0,8509235	433,7122	3,319281	1	879,2446	713,0666	0,3618508	0,8509235	433,7122	3,319354	3	12	879	713						Untertest4.avi	0	880	547	72	111	813	601	550	0	Content		807	602	9469660	973604961
9486	08:49:15.465	00:00:09.486	569	861,4008	708,1583	0,3617843	0,8511858	433,6173	3,392364	1	861,4081	708,1608	0,3617847	0,8511858	433,6174	3,392393	3	12	861	708						Untertest4.avi	0	880	547	72	111	813	601	550	0	Content		789	597	9486284	973621585
9503	08:49:15.482	00:00:09.503	570	866,866	712,5472	0,3616675	0,8511351	433,6297	3,372503	1	866,8613	712,5525	0,3616666	0,8511351	433,6298	3,372449	3	12	867	713						Untertest4.avi	0	880	547	72	111	813	601	550	0	Content		795	602	9503427	973638728
9520	08:49:15.499	00:00:09.520	571	831,5836	724,8685	0,3615619	0,8516826	433,6298	3,332002	1	831,5836	724,8685	0,3615619	0,8516826	433,6298	3,332002	3	12	832	725						Untertest4.avi	0	880	547	72	111	813	601	550	0	Content		760	614	9520033	973655334
9537	08:49:15.516	00:00:09.536	572	906,0616	726,0557	0,361371	0,8519349	433,5424	3,069832	1	905,9949	726,077	0,36137	0,8519349	433,5424	3,069853	3	12	906	726						Untertest4.avi	0	880	547	72	111	813	601	550	0	Content		834	615	9536600	973671901
9553	08:49:15.532	00:00:09.552	573	868,05	714,8138	0,3612906	0,8519686	433,5251	3,271734	1	868,0661	714,8438	0,3612896	0,8519687	433,5251	3,271741	3	12	868	715						Untertest4.avi	0	880	547	72	111	813	601	550	0	Content		796	604	9552906	973688207
9570	08:49:15.549	00:00:09.569	574	880,3461	710,959	0,3610602	0,8512443	433,4215	3,388965	1	880,3545	710,9752	0,3610592	0,8512443	433,4216	3,388939	3	12	880	711						Untertest4.avi	0	880	547	72	111	813	601	550	0	Content		808	600	9569529	973704830
9586	08:49:15.565	00:00:09.586	575	915,288	688,8744	0,3606886	0,8505574	433,391	3,276429	1	915,2772	688,8623	0,3606891	0,8505574	433,3911	3,276452	3	12	915	689						Untertest4.avi	0	880	547	72	111	813	601	550	0	Content		843	578	9586281	973721582
9603	08:49:15.582	00:00:09.603	576	926,7245	697,3597	0,3607454	0,8497931	433,4505	3,303506	1	926,7147	697,3502	0,3607458	0,8497931	433,4506	3,303519	3	12	927	697						Untertest4.avi	0	880	547	72	111	813	601	550	0	Content		855	586	9603222	973738523
9620	08:49:15.599	00:00:09.619	577	919,5347	687,6293	0,3611104	0,8489457	433,3876	3,310746	1	919,5353	687,6351	0,3611098	0,8489457	433,3877	3,310704	3	12	920	688						Untertest4.avi	0	880	547	72	111	813	601	550	0	Content		848	577	9619845	973755146
9637	08:49:15.616	00:00:09.636	578	932,3051	689,9897	0,3616517	0,8485876	433,4344	3,272989	1	932,31	689,9929	0,3616516	0,8485876	433,4345	3,272987	3	12	932	690						Untertest4.avi	0	880	547	72	111	813	601	550	0	Content		860	579	9636591	973771892
9653	08:49:15.632	00:00:09.652	579	908,4346	705,5077	0,3623385	0,8481329	433,4345	3,339631	1	908,4346	705,5077	0,3623385	0,8481329	433,4345	3,339631	3	13	908	706						Untertest4.avi	0	880	547	72	111	921	589	167	0	Content		836	595	9652899	973788200
9670	08:49:15.649	00:00:09.669	580	973,5299	693,9412	0,3619652	0,8481849	433,9487	3,260109	1	973,5243	693,9358	0,3619655	0,8481849	433,9488	3,260124	3	13	974	694						Untertest4.avi	0	880	547	72	111	921	589	167	0	Content		902	583	9669522	973804823
9686	08:49:15.665	00:00:09.686	581	978,6405	700,4463	0,3616782	0,8478893	433,9488	3,186193	1	978,6405	700,4463	0,3616782	0,8478893	433,9488	3,186193	3	13	979	700						Untertest4.avi	0	880	547	72	111	921	589	167	0	Content		907	589	9686144	973821445
9703	08:49:15.682	00:00:09.703	582	984,4654	714,8835	0,3623692	0,8474017	433,9488	3,291499	1	984,4654	714,8835	0,3623692	0,8474017	433,9488	3,291499	3	13	984	715						Untertest4.avi	0	880	547	72	111	921	589	167	0	Content		912	604	9703211	973838512
9720	08:49:15.699	00:00:09.719	583	1019,364	682,1139	0,3627322	0,8477158	433,5828	3,273981	1	1019,336	682,0805	0,3627329	0,8477158	433,5829	3,274009	3	13	1019	682						Untertest4.avi	0	880	547	72	111	921	589	167	0	Content		947	571	9719834	973855135
9736	08:49:15.715	00:00:09.736	584	1005,049	687,9043	0,3629364	0,847423	433,8923	3,315704	1	1005,058	687,9212	0,3629359	0,847423	433,8924	3,315682	3	13	1005	688						Untertest4.avi	0	880	547	72	111	921	589	167	0	Content		933	577	9736456	973871757
9753	08:49:15.732	00:00:09.752	585	986,8597	701,6663	0,3631725	0,8475311	433,8924	3,244584	1	986,8597	701,6663	0,3631725	0,8475311	433,8924	3,244584	3	13	987	702						Untertest4.avi	0	880	547	72	111	921	589	167	0	Content		915	591	9752760	973888061
9769	08:49:15.748	00:00:09.769	586	1001,179	685,6044	0,3634284	0,8475279	433,7361	3,356712	1	1001,18	685,6032	0,3634284	0,8475279	433,7362	3,356715	3	13	1001	686						Untertest4.avi	0	880	547	72	111	921	589	167	0	Content		929	575	9769397	973904698
9786	08:49:15.765	00:00:09.786	587	1007,831	691,9969	0,3634125	0,8473096	433,8821	3,27018	1	1007,826	692,006	0,363412	0,8473096	433,8822	3,270157	3	13	1008	692						Untertest4.avi	0	880	547	72	111	921	589	167	0	Content		936	581	9786006	973921307
9803	08:49:15.782	00:00:09.803	588	992,6791	710,3298	0,3628816	0,8474383	433,8822	3,321578	1	992,6791	710,3298	0,3628816	0,8474383	433,8822	3,321578	3	13	993	710						Untertest4.avi	0	880	547	72	111	921	589	167	0	Content		921	599	9803073	973938374
9820	08:49:15.799	00:00:09.819	589	1079,863	709,472	0,3618117	0,8475344	433,8822	3,367574	1	1079,863	709,472	0,3618117	0,8475344	433,8822	3,367574	3	14	1080	709						Untertest4.avi	0	880	547	72	111	1033	567	800	0	Content		1008	598	9819693	973954994
9836	08:49:15.815	00:00:09.836	590	1127,097	694,5032	0,36158	0,8473944	433,7589	3,321427	1	1127,084	694,5211	0,3615794	0,8473944	433,759	3,321373	3	14	1127	695						Untertest4.avi	0	880	547	72	111	1033	567	800	0	Content		1055	584	9836316	973971617
9853	08:49:15.832	00:00:09.852	591	1114,354	677,8802	0,3614992	0,8479113	433,6078	3,389362	1	1118,681	678,2645	0,361571	0,8478891	433,6078	3,390538	3	14	1114	678						Untertest4.avi	0	880	547	72	111	1033	567	800	0	Content		1042	567	9852744	973988045
9869	08:49:15.848	00:00:09.869	592	1112,139	672,3214	0,3612796	0,8478517	433,5183	3,470251	1	1115,663	673,6464	0,3613351	0,8477986	433,5184	3,47083	3	14	1112	672						Untertest4.avi	0	880	547	72	111	1033	567	800	0	Content		1040	561	9869383	974004684
9886	08:49:15.865	00:00:09.885	593	1109,747	680,4056	0,3609763	0,847657	433,5037	3,418959	1	1130,718	680,3689	0,3602082	0,847555	443,5262	3,494458	3	14	1110	680						Untertest4.avi	0	880	547	72	111	1033	567	800	0	Content		1038	569	9885992	974021293
9903	08:49:15.882	00:00:09.902	594	1107,571	680,0665	0,3605751	0,8470301	433,2774	3,409599	1	1104,118	687,1387	0,3605097	0,8468002	433,2775	3,409402	3	14	1108	680						Untertest4.avi	0	880	547	72	111	1033	567	800	0	Content		1036	569	9902934	974038235
9920	08:49:15.899	00:00:09.919	595	1110,837	680,7869	0,3604713	0,846536	433,5862	3,406431	1	1113,164	686,692	0,3605038	0,8463327	433,5862	3,407451	3	14	1111	681						Untertest4.avi	0	880	547	72	111	1033	567	800	0	Content		1039	570	9919682	974054983
9936	08:49:15.915	00:00:09.936	596	1110,864	673,1091	0,3603657	0,8462439	433,7112	3,424054	1	1118,52	674,605	0,3600704	0,8461494	437,4652	3,452395	3	14	1111	673						Untertest4.avi	0	880	547	72	111	1033	567	800	0	Content		1039	562	9936306	974071607
9953	08:49:15.932	00:00:09.952	597	1111,844	663,5056	0,3603553	0,8460681	433,6805	3,319812	1	1111,307	665,8408	0,3603447	0,8459898	433,6805	3,319889	3	14	1112	664						Untertest4.avi	0	880	547	72	111	1033	567	800	0	Content		1040	553	9952611	974087912
9969	08:49:15.948	00:00:09.969	598	1099,843	672,7761	0,3603466	0,8459749	433,2402	3,34827	1	1100,62	678,0609	0,3603542	0,8457956	433,2403	3,348932	3	14	1100	673						Untertest4.avi	0	880	547	72	111	1033	567	800	0	Content		1028	562	9969235	974104536
9986	08:49:15.965	00:00:09.985	599	1122,168	675,8769	0,360467	0,8458254	433,6433	3,281278	1	1119,417	679,3663	0,3604137	0,8457127	433,6886	3,281372	3	14	1122	676						Untertest4.avi	0	880	547	72	111	1033	567	800	0	Content		1050	565	9985981	974121282
10003	08:49:15.982	00:00:10.002	600	1105,085	680,5723	0,3604428	0,8455303	433,1897	3,308118	1	1095,055	685,7467	0,3612511	0,8454282	424,5421	3,246382	3	14	1105	681						Untertest4.avi	0	880	547	72	111	1033	567	800	0	Content		1033	570	10002924	974138225
10020	08:49:15.999	00:00:10.019	601	1046,379	691,3096	0,3637428	0,8455893	424,5421	3,205827	1	1046,379	691,3096	0,3637428	0,8455893	424,5421	3,205827	3	14	1046	691						Untertest4.avi	0	880	547	72	111	1033	567	800	0	Content		974	580	10019672	974154973
10036	08:49:16.015	00:00:10.036	602	1038,27	690,8701	0,3638442	0,8453007	424,5421	3,222671	1	1038,27	690,8701	0,3638442	0,8453007	424,5421	3,222671	3	14	1038	691						Untertest4.avi	0	880	547	72	111	1033	567	800	0	Content		966	580	10036294	974171595
10052	08:49:16.031	00:00:10.052	603	1053,285	698,3065	0,3640787	0,8449749	424,5421	3,248621	1	1053,285	698,3065	0,3640787	0,8449749	424,5421	3,248621	3	14	1053	698						Untertest4.avi	0	880	547	72	111	1033	567	800	0	Content		981	587	10052475	974187776
10069	08:49:16.048	00:00:10.069	604	1097,634	682,6354	0,361138	0,8448338	433,4031	3,240549	1	1097,634	682,6239	0,3611383	0,8448338	433,4032	3,240562	3	14	1098	683						Untertest4.avi	0	880	547	72	111	1033	567	800	0	Content		1026	572	10069223	974204524
10086	08:49:16.065	00:00:10.085	605	1105,07	694,5803	0,3612699	0,8445818	433,4378	3,217196	1	1105,071	694,5859	0,3612698	0,8445818	433,4379	3,217189	3	14	1105	695						Untertest4.avi	0	880	547	72	111	1033	567	800	0	Content		1033	584	10085846	974221147
10103	08:49:16.082	00:00:10.102	606	1095,406	673,8784	0,36142	0,8446154	433,446	3,286653	1	1094,463	683,3796	0,3613941	0,8442956	433,446	3,287068	3	14	1095	674						Untertest4.avi	0	880	547	72	111	1033	567	800	0	Content		1023	563	10102911	974238212
10120	08:49:16.099	00:00:10.119	607	1104,408	683,8965	0,3616149	0,8446735	433,449	3,15319	1	1106,268	695,072	0,3616337	0,8442909	433,4491	3,154213	3	14	1104	684						Untertest4.avi	0	880	547	72	111	1033	567	800	0	Content		1032	573	10119589	974254890
10136	08:49:16.115	00:00:10.136	608	1110,883	674,4432	0,3619164	0,8445715	433,7606	3,189177	1	1105,754	676,3847	0,3618295	0,8445163	433,7607	3,18826	3	14	1111	674						Untertest4.avi	0	880	547	72	111	1033	567	800	0	Content		1039	563	10136158	974271459
10152	08:49:16.131	00:00:10.152	609	1103,706	677,4879	0,3621314	0,8443762	434,0279	3,196031	1	1100,707	679,5673	0,3620793	0,8443118	434,028	3,195653	3	14	1104	677						Untertest4.avi	0	880	547	72	111	1033	567	800	0	Content		1032	566	10152340	974287641
10169	08:49:16.148	00:00:10.169	610	1102,587	678,042	0,3622851	0,8440835	434,058	3,22584	1	1101,121	678,4551	0,3622605	0,8440727	434,058	3,225642	3	14	1103	678						Untertest4.avi	0	880	547	72	111	1033	567	800	0	Content		1031	567	10169087	974304388
10186	08:49:16.165	00:00:10.185	611	1109,271	675,6361	0,3623863	0,8442191	434,0625	3,19938	1	1115,404	677,9526	0,3624847	0,8441266	434,0625	3,20045	3	14	1109	676						Untertest4.avi	0	880	547	72	111	1033	567	800	0	Content		1037	565	10185708	974321009
10203	08:49:16.182	00:00:10.202	612	1104,151	678,4763	0,3624784	0,8443872	434,0189	3,140116	1	1104,446	678,4414	0,3624836	0,8443874	434,0189	3,140197	3	14	1104	678						Untertest4.avi	0	880	547	72	111	1033	567	800	0	Content		1032	567	10202832	974338133
10219	08:49:16.198	00:00:10.219	613	1109,6	668,12	0,3625486	0,8445631	433,9572	3,121391	1	1115,118	670,939	0,3626384	0,8444545	433,9572	3,122732	3	14	1110	668						Untertest4.avi	0	880	547	72	111	1033	567	800	0	Content		1038	557	10219457	974354758
10236	08:49:16.215	00:00:10.236	614	1099,234	671,5366	0,3626651	0,8445669	433,9408	3,085246	1	1107,614	671,1224	0,3623362	0,8445292	438,2126	3,114187	3	14	1099	672						Untertest4.avi	0	880	547	72	111	1033	567	800	0	Content		1027	561	10236150	974371451
10252	08:49:16.231	00:00:10.252	615	1107,364	681,5192	0,3627377	0,8444164	434,1258	3,101838	1	1105,397	684,5752	0,3627016	0,8443178	434,1258	3,101684	3	14	1107	682						Untertest4.avi	0	880	547	72	111	1033	567	800	0	Content		1035	571	10252331	974387632
10269	08:49:16.248	00:00:10.269	616	1101,412	674,6837	0,3627627	0,8444387	434,0564	3,097488	1	1117,234	672,6686	0,3621394	0,8444139	442,1718	3,152653	3	14	1101	675						Untertest4.avi	0	880	547	72	111	1033	567	800	0	Content		1029	564	10269079	974404380
10286	08:49:16.265	00:00:10.285	617	1101,69	677,5618	0,3627825	0,8444083	433,8622	3,102078	1	1106,299	678,0807	0,3628602	0,8443814	433,8622	3,10319	3	14	1102	678						Untertest4.avi	0	880	547	72	111	1033	567	800	0	Content		1030	567	10285705	974421006
10303	08:49:16.282	00:00:10.302	618	1108,503	683,3368	0,3629249	0,8441333	434,175	3,134969	1	1129,1	687,7886	0,3622466	0,8438945	443,4025	3,198974	3	14	1109	683						Untertest4.avi	0	880	547	72	111	1033	567	800	0	Content		1037	572	10302827	974438128
10319	08:49:16.298	00:00:10.319	619	1099,354	674,278	0,3629812	0,8442279	433,9734	3,077348	1	1101,182	678,4887	0,3630068	0,844079	433,9734	3,07763	3	14	1099	674						Untertest4.avi	0	880	547	72	111	1033	567	800	0	Content		1027	563	10319452	974454753
10336	08:49:16.315	00:00:10.336	620	1105,521	683,3766	0,3632597	0,8441622	434,0449	3,119799	1	1101,512	688,8157	0,3631871	0,8439871	434,045	3,119497	3	14	1106	683						Untertest4.avi	0	880	547	72	111	1033	567	800	0	Content		1034	572	10336019	974471320
10352	08:49:16.331	00:00:10.352	621	1101,113	670,0919	0,3634479	0,8441316	433,9726	3,149082	1	1093,289	675,4629	0,3633124	0,843967	433,9727	3,148104	3	14	1101	670						Untertest4.avi	0	880	547	72	111	1033	567	800	0	Content		1029	559	10352326	974487627
10369	08:49:16.348	00:00:10.368	622	1102,991	679,2532	0,3636677	0,8438278	433,853	3,203253	1	1110,107	681,6087	0,3637831	0,8437318	433,853	3,204563	3	14	1103	679						Untertest4.avi	0	880	547	72	111	1033	567	800	0	Content		1031	568	10368946	974504247
10386	08:49:16.365	00:00:10.385	623	1103,293	681,3046	0,3638638	0,8436039	433,8167	3,152791	1	1109,609	684,2172	0,3639652	0,8434897	433,8168	3,153871	3	14	1103	681						Untertest4.avi	0	880	547	72	111	1033	567	800	0	Content		1031	570	10385696	974520997
10403	08:49:16.382	00:00:10.402	624	1096,261	668,0718	0,3638935	0,8433499	433,8254	3,19139	1	1101,781	672,6389	0,3639811	0,843181	433,8255	3,192388	3	14	1096	668						Untertest4.avi	0	880	547	72	111	1033	567	800	0	Content		1024	557	10402692	974537993
10419	08:49:16.398	00:00:10.419	625	1100,95	687,6511	0,3638646	0,8432219	433,6556	3,179929	1	1107,189	691,4752	0,3639639	0,8430786	433,6557	3,181192	3	14	1101	688						Untertest4.avi	0	880	547	72	111	1033	567	800	0	Content		1029	577	10419315	974554616
10436	08:49:16.415	00:00:10.436	626	1107,501	677,2471	0,3638	0,8433548	433,596	3,215215	1	1105,431	683,4865	0,3642952	0,8431755	428,7673	3,182326	3	14	1108	677						Untertest4.avi	0	880	547	72	111	1033	567	800	0	Content		1036	566	10436011	974571312
10452	08:49:16.431	00:00:10.452	627	1105,257	685,037	0,3636567	0,8436855	433,389	3,154161	1	1113,263	688,0101	0,3637855	0,8435663	433,3891	3,155566	3	14	1105	685						Untertest4.avi	0	880	547	72	111	1033	567	800	0	Content		1033	574	10452190	974587491
10469	08:49:16.448	00:00:10.468	628	1109,278	688,003	0,3635385	0,8439624	433,5662	3,152271	1	1107,887	688,5649	0,3635137	0,8439467	433,5663	3,151902	3	14	1109	688						Untertest4.avi	0	880	547	72	111	1033	567	800	0	Content		1037	577	10468941	974604242
10486	08:49:16.465	00:00:10.485	629	1088,724	676,4933	0,3634239	0,8444824	433,5812	3,175963	1	1092,09	676,6595	0,3634799	0,8444701	433,5812	3,176657	3	14	1089	676						Untertest4.avi	0	880	547	72	111	1033	567	800	0	Content		1017	565	10485564	974620865
10503	08:49:16.482	00:00:10.502	630	1094,956	682,0863	0,3633586	0,8450832	433,4259	3,185724	1	1101,349	685,3416	0,3629766	0,8449349	437,8627	3,216592	3	14	1095	682						Untertest4.avi	0	880	547	72	111	1033	567	800	0	Content		1023	571	10502687	974637988
10519	08:49:16.498	00:00:10.519	631	1100,696	682,2624	0,3633343	0,8455639	433,3618	3,135846	1	1097,087	689,0955	0,3632666	0,8453398	433,3619	3,135626	3	14	1101	682						Untertest4.avi	0	880	547	72	111	1033	567	800	0	Content		1029	571	10519312	974654613
10536	08:49:16.515	00:00:10.535	632	1116,672	691,6931	0,3632978	0,845821	433,5295	3,121486	1	1112,269	701,1151	0,3632136	0,845512	433,5296	3,121195	3	14	1117	692						Untertest4.avi	0	880	547	72	111	1033	567	800	0	Content		1045	581	10535879	974671180
10552	08:49:16.531	00:00:10.552	633	1105,521	683,2353	0,3632679	0,8458326	433,6952	3,166531	1	1098,264	691,4324	0,3631376	0,84557	433,6953	3,165543	3	14	1106	683						Untertest4.avi	0	880	547	72	111	1033	567	800	0	Content		1034	572	10552183	974687484
10569	08:49:16.548	00:00:10.568	634	1109,74	677,459	0,363124	0,8459876	433,7114	3,168191	1	1123,025	678,7458	0,362643	0,8458736	440,0669	3,212656	3	14	1110	677						Untertest4.avi	0	880	547	72	111	1033	567	800	0	Content		1038	566	10568805	974704106
10586	08:49:16.565	00:00:10.585	635	1183,075	654,9552	0,3617511	0,8453401	433,5425	3,212561	1	1157,658	660,969	0,3625585	0,845292	423,1455	3,138447	3	14	1183	655						Untertest4.avi	0	880	547	72	111	1033	567	800	0	Content		1111	544	10585555	974720856
10603	08:49:16.582	00:00:10.602	636	1328,418	600,2151	0,3536561	0,844006	403,0008	2,855481	1	1328,418	600,2151	0,3536561	0,844006	403,0008	2,855481	3	14	1328	600						Untertest4.avi	0	880	547	72	111	1033	567	800	0	Content		1256	489	10602678	974737979
10619	08:49:16.598	00:00:10.619	637	-1024	-768	-1	-1	-1	-1	4	-1024	-768	-1	-1	-1	-1	4	15	0	0						Untertest4.avi	0	880	547	72	111	2746	-55	116	0	Content		-72	-111	10619302	974754603
10636	08:49:16.615	00:00:10.635	638	-1024	-768	-1	-1	-1	-1	4	-1024	-768	-1	-1	-1	-1	4	15	0	0						Untertest4.avi	0	880	547	72	111	2746	-55	116	0	Content		-72	-111	10635871	974771172
10652	08:49:16.631	00:00:10.652	639	3035,81	-19,82578	0,387081	0,8395774	623,8892	4,572265	1	3035,81	-19,82578	0,387081	0,8395774	623,8892	4,572265	3	15	3036	-20						Untertest4.avi	0	880	547	72	111	2746	-55	116	0	Content		2964	-131	10652176	974787477
10669	08:49:16.648	00:00:10.669	640	3035,81	-19,82578	0,3882332	0,8395614	634,8785	4,572265	1	3035,81	-19,82578	0,3882332	0,8395614	634,8785	4,572265	3	15	3036	-20						Untertest4.avi	0	880	547	72	111	2746	-55	116	0	Content		2964	-131	10669047	974804348
10686	08:49:16.665	00:00:10.685	641	-1024	-768	-1	-1	-1	-1	4	-1024	-768	-1	-1	-1	-1	4	15	0	0						Untertest4.avi	0	880	547	72	111	2746	-55	116	0	Content		-72	-111	10685674	974820975
10702	08:49:16.681	00:00:10.702	642	2817,943	61,11864	0,3853629	0,8387581	613,2599	4,429895	1	2817,943	61,11864	0,3853629	0,8387581	613,2599	4,429895	3	15	2818	61						Untertest4.avi	0	880	547	72	111	2746	-55	116	0	Content		2746	-50	10702290	974837591
10719	08:49:16.698	00:00:10.718	643	2769,528	79,10629	0,3849254	0,8387048	610,9778	4,398257	1	2769,528	79,10629	0,3849254	0,8387048	610,9778	4,398257	3	15	2770	79						Untertest4.avi	0	880	547	72	111	2746	-55	116	0	Content		2698	-32	10718921	974854222
10736	08:49:16.715	00:00:10.735	644	2713,986	56,10774	0,3841597	0,8390442	607,3547	4,347338	1	2713,986	56,10774	0,3841597	0,8390442	607,3547	4,347338	3	16	2714	56						Untertest4.avi	0	880	547	72	111	2615	-16	117	0	Content		2642	-55	10735536	974870837
10752	08:49:16.731	00:00:10.752	645	2663,196	60,43333	0,3845511	0,8391699	612,1527	4,309274	1	2663,196	60,43333	0,3845511	0,8391699	612,1527	4,309274	3	16	2663	60						Untertest4.avi	0	880	547	72	111	2615	-16	117	0	Content		2591	-51	10752284	974887585
10769	08:49:16.748	00:00:10.768	646	2731,797	43,30761	0,3831954	0,8398418	603,6601	4,301796	1	2731,797	43,30761	0,3831954	0,8398418	603,6601	4,301796	3	16	2732	43						Untertest4.avi	0	880	547	72	111	2615	-16	117	0	Content		2660	-68	10768904	974904205
10786	08:49:16.765	00:00:10.785	647	2705,212	95,2389	0,3825573	0,8396592	600,5372	4,371716	1	2705,212	95,2389	0,3825573	0,8396592	600,5372	4,371716	3	16	2705	95						Untertest4.avi	0	880	547	72	111	2615	-16	117	0	Content		2633	-16	10785662	974920963
10802	08:49:16.781	00:00:10.802	648	2656,726	114,2646	0,3822219	0,8397374	600,0185	4,303784	1	2656,726	114,2646	0,3822219	0,8397374	600,0185	4,303784	3	16	2657	114						Untertest4.avi	0	880	547	72	111	2615	-16	117	0	Content		2585	3	10802286	974937587
10819	08:49:16.798	00:00:10.818	649	2711,625	96,49556	0,3824606	0,8397664	603,7784	4,416885	1	2711,625	96,49556	0,3824606	0,8397664	603,7784	4,416885	3	16	2712	96						Untertest4.avi	0	880	547	72	111	2615	-16	117	0	Content		2640	-15	10818784	974954085
10836	08:49:16.815	00:00:10.835	650	2670,422	107,4404	0,3815731	0,8398904	598,2719	4,367127	1	2670,422	107,4404	0,3815731	0,8398904	598,2719	4,367127	3	16	2670	107						Untertest4.avi	0	880	547	72	111	2615	-16	117	0	Content		2598	-4	10835976	974971277
10853	08:49:16.832	00:00:10.852	651	2661,657	125,7172	0,3809665	0,840066	594,4933	4,361727	1	2661,657	125,7172	0,3809665	0,840066	594,4933	4,361727	3	17	2662	126						Untertest4.avi	0	880	547	72	111	2530	21	150	0	Content		2590	15	10852600	974987901
10869	08:49:16.848	00:00:10.869	652	2601,575	133,4456	0,3799137	0,8400919	587,9801	4,307092	1	2601,575	133,4456	0,3799137	0,8400919	587,9801	4,307092	3	17	2602	133						Untertest4.avi	0	880	547	72	111	2530	21	150	0	Content		2530	22	10869232	975004533
10885	08:49:16.864	00:00:10.885	653	2617,357	126,5801	0,3801879	0,8400588	590,7046	4,225763	1	2617,357	126,5801	0,3801879	0,8400588	590,7046	4,225763	3	17	2617	127						Untertest4.avi	0	880	547	72	111	2530	21	150	0	Content		2545	16	10885400	975020701
10902	08:49:16.881	00:00:10.902	654	2599,828	133,1017	0,380062	0,8400093	589,9086	4,187948	1	2599,828	133,1017	0,380062	0,8400093	589,9086	4,187948	3	17	2600	133						Untertest4.avi	0	880	547	72	111	2530	21	150	0	Content		2528	22	10902398	975037699
10919	08:49:16.898	00:00:10.918	655	2555,241	131,6514	0,3794164	0,8400562	584,5001	4,240321	1	2555,241	131,6514	0,3794164	0,8400562	584,5001	4,240321	3	17	2555	132						Untertest4.avi	0	880	547	72	111	2530	21	150	0	Content		2483	21	10918523	975053824
10935	08:49:16.914	00:00:10.935	656	2572,896	149,5093	0,3799847	0,8399656	588,2259	4,280994	1	2572,896	149,5093	0,3799847	0,8399656	588,2259	4,280994	3	17	2573	150						Untertest4.avi	0	880	547	72	111	2530	21	150	0	Content		2501	39	10935141	975070442
10952	08:49:16.931	00:00:10.951	657	-1024	-768	-1	-1	-1	-1	4	-1024	-768	-1	-1	-1	-1	4	17	0	0						Untertest4.avi	0	880	547	72	111	2530	21	150	0	Content		-72	-111	10951765	975087066
10969	08:49:16.948	00:00:10.968	658	-1024	-768	-1	-1	-1	-1	4	-1024	-768	-1	-1	-1	-1	4	17	0	0						Untertest4.avi	0	880	547	72	111	2530	21	150	0	Content		-72	-111	10968833	975104134
10986	08:49:16.965	00:00:10.985	659	2649,472	110,7505	0,3817035	0,8394582	596,8931	4,39736	1	2649,472	110,7505	0,3817035	0,8394582	596,8931	4,39736	3	17	2649	111						Untertest4.avi	0	880	547	72	111	2530	21	150	0	Content		2577	0	10985636	975120937
11002	08:49:16.981	00:00:11.002	660	2649,472	110,7505	0,3819751	0,8394086	597,1958	4,39736	1	2649,472	110,7505	0,3819751	0,8394086	597,1958	4,39736	3	18	2649	111						Untertest4.avi	0	880	547	72	111	2676	-23	100	0	Content		2577	0	11002128	975137429
11019	08:49:16.998	00:00:11.018	661	-1024	-768	-1	-1	-1	-1	4	-1024	-768	-1	-1	-1	-1	4	18	0	0						Untertest4.avi	0	880	547	72	111	2676	-23	100	0	Content		-72	-111	11018634	975153935
11035	08:49:17.014	00:00:11.035	662	2833,046	53,83627	0,383763	0,8389802	609,3914	4,549996	1	2833,046	53,83627	0,383763	0,8389802	609,3914	4,549996	3	18	2833	54						Untertest4.avi	0	880	547	72	111	2676	-23	100	0	Content		2761	-57	11035446	975170747
11052	08:49:17.031	00:00:11.051	663	2873,84	41,18865	0,3829542	0,8390077	603,5623	4,583915	1	2873,84	41,18865	0,3829542	0,8390077	603,5623	4,583915	3	18	2874	41						Untertest4.avi	0	880	547	72	111	2676	-23	100	0	Content		2802	-70	11051755	975187056
11069	08:49:17.048	00:00:11.068	664	2747,544	80,88421	0,3827128	0,8388757	603,0527	4,446988	1	2747,544	80,88421	0,3827128	0,8388757	603,0527	4,446988	3	18	2748	81						Untertest4.avi	0	880	547	72	111	2676	-23	100	0	Content		2676	-30	11068744	975204045
11085	08:49:17.064	00:00:11.085	665	2777,391	88,27472	0,382738	0,8390114	604,5673	4,58642	1	2777,391	88,27472	0,382738	0,8390114	604,5673	4,58642	3	18	2777	88						Untertest4.avi	0	880	547	72	111	2676	-23	100	0	Content		2705	-23	11085441	975220742
11102	08:49:17.081	00:00:11.102	666	2591,231	109,2983	0,3810696	0,8393247	593,4417	4,361561	1	2591,231	109,2983	0,3810696	0,8393247	593,4417	4,361561	3	19	2591	109						Untertest4.avi	0	880	547	72	111	2613	-12	233	0	Content		2519	-2	11102065	975237366
11118	08:49:17.097	00:00:11.118	667	2636,998	107,5711	0,3813115	0,8394459	596,4264	4,447121	1	2636,998	107,5711	0,3813115	0,8394459	596,4264	4,447121	3	19	2637	108						Untertest4.avi	0	880	547	72	111	2613	-12	233	0	Content		2565	-3	11118368	975253669
11135	08:49:17.114	00:00:11.134	668	2650,212	118,7928	0,3810974	0,8398557	595,4156	4,425577	1	2650,212	118,7928	0,3810974	0,8398557	595,4156	4,425577	3	19	2650	119						Untertest4.avi	0	880	547	72	111	2613	-12	233	0	Content		2578	8	11134992	975270293
11152	08:49:17.131	00:00:11.151	669	2687,807	119,1969	0,3815433	0,8407781	598,9977	4,532957	1	2687,807	119,1969	0,3815433	0,8407781	598,9977	4,532957	3	19	2688	119						Untertest4.avi	0	880	547	72	111	2613	-12	233	0	Content		2616	8	11151745	975287046
11169	08:49:17.148	00:00:11.168	670	2588,058	99,29198	0,3812252	0,8416692	595,5247	4,450188	1	2588,058	99,29198	0,3812252	0,8416692	595,5247	4,450188	3	19	2588	99						Untertest4.avi	0	880	547	72	111	2613	-12	233	0	Content		2516	-12	11168685	975303986
11185	08:49:17.164	00:00:11.185	671	2703,409	72,76553	0,3828254	0,8423601	605,2407	4,560039	1	2703,409	72,76553	0,3828254	0,8423601	605,2407	4,560039	3	19	2703	73						Untertest4.avi	0	880	547	72	111	2613	-12	233	0	Content		2631	-38	11185433	975320734
11202	08:49:17.181	00:00:11.202	672	2683,276	69,7194	0,3831165	0,8426346	603,0849	4,507675	1	2683,276	69,7194	0,3831165	0,8426346	603,0849	4,507675	3	19	2683	70						Untertest4.avi	0	880	547	72	111	2613	-12	233	0	Content		2611	-41	11202058	975337359
11218	08:49:17.197	00:00:11.218	673	2663,217	83,50443	0,3835094	0,8425086	600,3677	4,495025	1	2663,217	83,50443	0,3835094	0,8425086	600,3677	4,495025	3	19	2663	84						Untertest4.avi	0	880	547	72	111	2613	-12	233	0	Content		2591	-27	11218363	975353664
11235	08:49:17.214	00:00:11.234	674	2834,144	78,252	0,3854431	0,8419354	608,544	4,528685	1	2834,144	78,252	0,3854431	0,8419354	608,544	4,528685	3	19	2834	78						Untertest4.avi	0	880	547	72	111	2613	-12	233	0	Content		2762	-33	11234988	975370289
11252	08:49:17.231	00:00:11.251	675	2758,894	97,80743	0,3856081	0,8415715	602,708	4,514479	1	2758,894	97,80743	0,3856081	0,8415715	602,708	4,514479	3	19	2759	98						Untertest4.avi	0	880	547	72	111	2613	-12	233	0	Content		2687	-13	11251738	975387039
11269	08:49:17.248	00:00:11.268	676	2761,124	81,13091	0,387124	0,8413643	607,3931	4,558857	1	2761,124	81,13091	0,387124	0,8413643	607,3931	4,558857	3	19	2761	81						Untertest4.avi	0	880	547	72	111	2613	-12	233	0	Content		2689	-30	11268681	975403982
11285	08:49:17.264	00:00:11.285	677	2732,032	98,86099	0,3875464	0,8413024	603,5643	4,569916	1	2732,032	98,86099	0,3875464	0,8413024	603,5643	4,569916	3	19	2732	99						Untertest4.avi	0	880	547	72	111	2613	-12	233	0	Content		2660	-12	11285302	975420603
11302	08:49:17.281	00:00:11.301	678	-1024	-768	-1	-1	-1	-1	4	-1024	-768	-1	-1	-1	-1	4	19	0	0						Untertest4.avi	0	880	547	72	111	2613	-12	233	0	Content		-72	-111	11301928	975437229
11318	08:49:17.297	00:00:11.318	679	-1024	-768	-1	-1	-1	-1	4	-1024	-768	-1	-1	-1	-1	4	19	0	0						Untertest4.avi	0	880	547	72	111	2613	-12	233	0	Content		-72	-111	11318233	975453534
11335	08:49:17.314	00:00:11.334	680	1147,943	580,6559	0,3768745	0,8416793	413,3411	3,218497	1	1147,943	580,6559	0,3768745	0,8416793	413,3411	3,218497	3	20	1148	581						Untertest4.avi	0	880	547	72	111	871	573	400	0	Content		1076	470	11334976	975470277
11352	08:49:17.331	00:00:11.351	681	1147,943	580,6559	0,3698545	0,8416891	440,4882	3,218497	1	1147,943	580,6559	0,3698545	0,8416891	440,4882	3,218497	3	20	1148	581						Untertest4.avi	0	880	547	72	111	871	573	400	0	Content		1076	470	11351601	975486902
11368	08:49:17.347	00:00:11.368	682	971,4942	644,0505	0,3720287	0,8422378	440,4883	3,387224	1	971,4942	644,0505	0,3720287	0,8422378	440,4883	3,387224	3	20	971	644						Untertest4.avi	0	880	547	72	111	871	573	400	0	Content		899	533	11368475	975503776
11385	08:49:17.364	00:00:11.384	683	912,678	665,182	0,3711467	0,842756	446,0788	3,443467	1	912,678	665,182	0,3711467	0,842756	446,0788	3,443467	3	20	913	665						Untertest4.avi	0	880	547	72	111	871	573	400	0	Content		841	554	11384973	975520274
11402	08:49:17.381	00:00:11.402	684	-1024	-768	-1	-1	-1	-1	4	-1024	-768	-1	-1	-1	-1	4	20	0	0						Untertest4.avi	0	880	547	72	111	871	573	400	0	Content		-72	-111	11402091	975537392
11419	08:49:17.398	00:00:11.418	685	938,3723	687,1932	0,3708051	0,8434445	446,0789	3,305583	3	914,7366	690,2173	0,3745103	0,8434539	435,0078	3,227213	1	20	915	690						Untertest4.avi	0	880	547	72	111	871	573	400	0	Content		843	579	11418596	975553897
11435	08:49:17.414	00:00:11.435	686	924,3374	673,2676	0,3705058	0,8440245	446,0789	3,404891	3	901,4019	676,9637	0,374213	0,8440339	435,0078	3,324246	1	20	901	677						Untertest4.avi	0	880	547	72	111	871	573	400	0	Content		829	566	11435334	975570635
11452	08:49:17.431	00:00:11.451	687	966,7081	676,2219	0,3734776	0,8443388	446,0789	3,346748	3	943,8982	679,8118	0,3740856	0,84435	435,0287	3,268009	1	20	944	680						Untertest4.avi	0	880	547	72	111	871	573	400	0	Content		872	569	11451590	975586891
11468	08:49:17.447	00:00:11.468	688	973,7267	676,0311	0,3733244	0,8445616	446,0789	3,304165	3	950,79	679,6342	0,3739272	0,8445725	435,1279	3,227053	1	20	951	680						Untertest4.avi	0	880	547	72	111	871	573	400	0	Content		879	569	11468211	975603512
11485	08:49:17.464	00:00:11.484	689	981,8453	672,6921	0,3732297	0,8443071	446,0789	3,36807	3	958,8712	676,3714	0,3738223	0,8443179	435,3303	3,290832	1	20	959	676						Untertest4.avi	0	880	547	72	111	871	573	400	0	Content		887	565	11484833	975620134
11502	08:49:17.481	00:00:11.501	690	970,1771	684,8929	0,3732505	0,8438711	446,0789	3,402075	3	947,687	687,9171	0,3738454	0,8438819	435,3062	3,324006	1	20	948	688						Untertest4.avi	0	880	547	72	111	871	573	400	0	Content		876	577	11501904	975637205
11519	08:49:17.498	00:00:11.518	691	977,5216	674,2596	0,3733089	0,8439523	446,0789	3,415536	3	954,4995	677,911	0,3739082	0,8439632	435,1979	3,336339	1	20	954	678						Untertest4.avi	0	880	547	72	111	871	573	400	0	Content		882	567	11518583	975653884
11535	08:49:17.514	00:00:11.535	692	929,6089	684,9095	0,3703168	0,8436099	446,0789	3,442756	3	906,7504	687,972	0,3739603	0,8436192	435,198	3,36254	1	20	907	688						Untertest4.avi	0	880	547	72	111	871	573	400	0	Content		835	577	11535333	975670634
11551	08:49:17.530	00:00:11.551	693	960,2816	699,6586	0,3703082	0,8435979	446,0789	3,268079	3	935,8907	702,0371	0,3739517	0,8436072	435,198	3,191688	1	20	936	702						Untertest4.avi	0	880	547	72	111	871	573	400	0	Content		864	591	11551455	975686756
11568	08:49:17.547	00:00:11.568	694	948,9335	679,4102	0,3737618	0,8439146	435,4779	3,351532	3	948,95	679,4241	0,3737613	0,8439146	435,4778	3,351539	1	20	949	679						Untertest4.avi	0	880	547	72	111	871	573	400	0	Content		877	568	11568078	975703379
11585	08:49:17.564	00:00:11.584	695	945,4993	684,3853	0,3736008	0,8442342	435,4169	3,397474	3	945,4971	684,3836	0,3736008	0,8442342	435,4168	3,397473	1	20	945	684						Untertest4.avi	0	880	547	72	111	871	573	400	0	Content		873	573	11584827	975720128
11602	08:49:17.581	00:00:11.601	696	934,4861	674,8275	0,3734217	0,8445709	435,3993	3,38405	3	934,4647	674,7953	0,373423	0,8445709	435,3992	3,384087	1	20	934	675						Untertest4.avi	0	880	547	72	111	871	573	400	0	Content		862	564	11601897	975737198
11619	08:49:17.598	00:00:11.618	697	949,4814	685,6179	0,3732605	0,845386	435,4015	3,325159	3	949,4566	685,5977	0,373261	0,845386	435,4014	3,325146	1	20	949	686						Untertest4.avi	0	880	547	72	111	871	573	400	0	Content		877	575	11618577	975753878
11635	08:49:17.614	00:00:11.635	698	907,4489	683,9666	0,3728743	0,8467175	435,4015	3,351416	3	907,4489	683,9666	0,3728743	0,8467175	435,4015	3,351416	1	20	907	684						Untertest4.avi	0	880	547	72	111	871	573	400	0	Content		835	573	11635144	975770445
11651	08:49:17.630	00:00:11.651	699	938,7185	686,8031	0,3729689	0,846913	435,2642	3,351802	3	938,6997	686,7778	0,3729697	0,846913	435,2641	3,351819	1	20	939	687						Untertest4.avi	0	880	547	72	111	871	573	400	0	Content		867	576	11651324	975786625
11668	08:49:17.647	00:00:11.668	700	917,2486	685,9738	0,3729527	0,8481324	435,2642	3,342395	3	917,2486	685,9738	0,3729527	0,8481324	435,2642	3,342395	1	20	917	686						Untertest4.avi	0	880	547	72	111	871	573	400	0	Content		845	575	11668070	975803371
11685	08:49:17.664	00:00:11.684	701	952,6792	685,2224	0,3733134	0,8488533	434,683	3,324719	3	952,681	685,2246	0,3733133	0,8488533	434,6829	3,324718	1	20	953	685						Untertest4.avi	0	880	547	72	111	871	573	400	0	Content		881	574	11684700	975820001
11702	08:49:17.681	00:00:11.701	702	942,6202	692,7322	0,3737102	0,8488411	434,761	3,37262	3	942,5953	692,7055	0,373711	0,8488411	434,7609	3,372639	1	20	943	693						Untertest4.avi	0	880	547	72	111	871	573	400	0	Content		871	582	11701947	975837248
11718	08:49:17.697	00:00:11.718	703	930,5704	693,4653	0,3750507	0,8488631	435,1228	3,301177	3	930,5761	693,4719	0,3750504	0,8488631	435,1227	3,301172	1	20	931	693						Untertest4.avi	0	880	547	72	111	871	573	400	0	Content		859	582	11718441	975853742
11735	08:49:17.714	00:00:11.735	704	867,6044	713,1404	0,3763001	0,8483378	434,8351	3,407687	3	867,5979	713,1355	0,3763002	0,8483378	434,835	3,407686	1	21	868	713						Untertest4.avi	0	880	547	72	111	794	602	400	0	Content		796	602	11735010	975870311
11751	08:49:17.730	00:00:11.751	705	869,9471	707,3787	0,3768484	0,8477394	435,0233	3,388233	3	908,9201	705,4645	0,3768488	0,8477394	435,0233	3,35961	1	21	909	705						Untertest4.avi	0	880	547	72	111	794	602	400	0	Content		837	594	11751437	975886738
11768	08:49:17.747	00:00:11.768	706	876,1396	707,2976	0,3772596	0,8472639	434,8303	3,337368	3	876,1425	707,3018	0,3772593	0,8472639	434,8303	3,337354	1	21	876	707						Untertest4.avi	0	880	547	72	111	794	602	400	0	Content		804	596	11768072	975903373
11785	08:49:17.764	00:00:11.784	707	829,1484	711,5009	0,377407	0,8466378	434,8303	3,324867	3	829,1484	711,5009	0,377407	0,8466378	434,8303	3,324867	1	21	829	712						Untertest4.avi	0	880	547	72	111	794	602	400	0	Content		757	601	11784683	975919984
11802	08:49:17.781	00:00:11.801	708	865,5568	701,4814	0,3775924	0,846509	434,7272	3,372557	3	865,5579	701,4861	0,3775923	0,846509	434,7271	3,372553	1	21	866	701						Untertest4.avi	0	880	547	72	111	794	602	400	0	Content		794	590	11801753	975937054
11818	08:49:17.797	00:00:11.818	709	872,2868	708,9206	0,3774111	0,8464295	434,5074	3,316855	3	872,291	708,9246	0,377411	0,8464295	434,5073	3,316854	1	21	872	709						Untertest4.avi	0	880	547	72	111	794	602	400	0	Content		800	598	11818376	975953677
11835	08:49:17.814	00:00:11.835	710	864,8943	709,7401	0,3769152	0,8462603	434,5247	3,348152	3	864,8961	709,7328	0,3769156	0,8462603	434,5246	3,348168	1	21	865	710						Untertest4.avi	0	880	547	72	111	794	602	400	0	Content		793	599	11835000	975970301
11851	08:49:17.830	00:00:11.851	711	865,1527	718,2886	0,3762	0,8461685	434,2782	3,284153	3	865,1442	718,2816	0,3762013	0,8461685	434,2781	3,28426	1	21	865	718						Untertest4.avi	0	880	547	72	111	794	602	400	0	Content		793	607	11851305	975986606
11868	08:49:17.847	00:00:11.867	712	903,5399	697,7074	0,3752294	0,8464115	434,3259	3,028426	3	903,4312	697,6931	0,3752307	0,8464115	434,3258	3,028538	1	21	903	698						Untertest4.avi	0	880	547	72	111	794	602	400	0	Content		831	587	11867927	976003228
11885	08:49:17.864	00:00:11.884	713	827,5024	726,457	0,374183	0,8466886	434,3259	3,320539	3	827,5024	726,457	0,374183	0,8466886	434,3259	3,320539	1	21	828	726						Untertest4.avi	0	880	547	72	111	794	602	400	0	Content		756	615	11884676	976019977
11902	08:49:17.881	00:00:11.901	714	865,6116	712,0574	0,3733112	0,8464926	433,7993	3,315914	3	865,6133	712,061	0,3733109	0,8464926	433,7993	3,315902	1	21	866	712						Untertest4.avi	0	880	547	72	111	794	602	400	0	Content		794	601	11901620	976036921
11918	08:49:17.897	00:00:11.918	715	868,7712	713,2227	0,372378	0,845535	433,3214	3,249843	3	868,779	713,2321	0,3723775	0,845535	433,3213	3,249825	1	21	869	713						Untertest4.avi	0	880	547	72	111	794	602	400	0	Content		797	602	11918425	976053726
11935	08:49:17.914	00:00:11.934	716	875,6336	718,0718	0,3718386	0,8438728	433,6122	3,257892	3	875,6306	718,0612	0,3718391	0,8438728	433,6122	3,257895	1	21	876	718						Untertest4.avi	0	880	547	72	111	794	602	400	0	Content		804	607	11934992	976070293
11951	08:49:17.930	00:00:11.951	717	817,1728	727,2961	0,3709939	0,8419027	433,6122	3,239167	3	817,1728	727,2961	0,3709939	0,8419027	433,6122	3,239167	1	21	817	727						Untertest4.avi	0	880	547	72	111	794	602	400	0	Content		745	616	11951297	976086598
11968	08:49:17.947	00:00:11.967	718	847,6173	713,7384	0,370691	0,8396713	433,6122	3,274781	3	847,6173	713,7384	0,370691	0,8396713	433,6122	3,274781	1	21	848	714						Untertest4.avi	0	880	547	72	111	794	602	400	0	Content		776	603	11967922	976103223
11985	08:49:17.964	00:00:11.984	719	865,6842	715,7043	0,3702333	0,8373339	432,9392	3,359032	3	865,6819	715,6962	0,3702336	0,8373339	432,9391	3,359038	1	21	866	716						Untertest4.avi	0	880	547	72	111	794	602	400	0	Content		794	605	11984546	976119847
12002	08:49:17.981	00:00:12.001	720	865,5184	723,2973	0,3697943	0,8351492	433,2254	3,292416	3	865,5173	723,2851	0,3697947	0,8351492	433,2254	3,292408	1	21	866	723						Untertest4.avi	0	880	547	72	111	794	602	400	0	Content		794	612	12001612	976136913
12018	08:49:17.997	00:00:12.017	721	818,0834	717,2896	0,3693502	0,8330585	433,2255	3,374362	3	818,0834	717,2896	0,3693502	0,8330585	433,2255	3,374362	1	21	818	717						Untertest4.avi	0	880	547	72	111	794	602	400	0	Content		746	606	12017788	976153089
12035	08:49:18.014	00:00:12.034	722	833,2795	730,1428	0,3690259	0,8310805	433,2255	3,322157	3	833,2795	730,1428	0,3690259	0,8310805	433,2255	3,322157	1	21	833	730						Untertest4.avi	0	880	547	72	111	794	602	400	0	Content		761	619	12034855	976170156
12052	08:49:18.031	00:00:12.051	723	849,0336	718,3417	0,36857	0,8296779	432,3471	3,329226	3	849,0386	718,3469	0,3685699	0,8296779	432,347	3,329225	1	21	849	718						Untertest4.avi	0	880	547	72	111	794	602	400	0	Content		777	607	12051534	976186835
12068	08:49:18.047	00:00:12.068	724	857,8038	715,179	0,3679339	0,8286827	432,6829	3,383871	3	857,8062	715,1797	0,3679336	0,8286827	432,6828	3,383856	1	21	858	715						Untertest4.avi	0	880	547	72	111	794	602	400	0	Content		786	604	12068226	976203527
12084	08:49:18.063	00:00:12.084	725	840,9795	721,4394	0,3673646	0,8276693	432,2487	3,413112	3	840,9727	721,4309	0,3673649	0,8276693	432,2486	3,413099	1	21	841	721						Untertest4.avi	0	880	547	72	111	794	602	400	0	Content		769	610	12084408	976219709
12101	08:49:18.080	00:00:12.101	726	936,7269	693,5327	0,3666362	0,8272619	432,2487	2,580635	3	936,7269	693,5327	0,3666362	0,8272619	432,2487	2,580635	1	21	937	694						Untertest4.avi	0	880	547	72	111	794	602	400	0	Content		865	583	12101471	976236772
12118	08:49:18.097	00:00:12.118	727	878,0803	712,083	0,366262	0,8273449	432,2487	3,413203	3	878,0803	712,083	0,366262	0,8273449	432,2487	3,413203	1	21	878	712						Untertest4.avi	0	880	547	72	111	794	602	400	0	Content		806	601	12118154	976253455
12135	08:49:18.114	00:00:12.134	728	-1024	-768	-1	-1	-1	-1	4	-1024	-768	-1	-1	-1	-1	4		0	0						Untertest4.avi	0	880	547	72	111				0	Content		-72	-111	12134777	976270078
12151	08:49:18.130	00:00:12.151	729	-1024	-768	-1	-1	-1	-1	4	-1024	-768	-1	-1	-1	-1	4		0	0						Untertest4.avi	0	880	547	72	111				0	Content		-72	-111	12151039	976286340
12168	08:49:18.147	00:00:12.167	730	-1024	-768	-1	-1	-1	-1	4	-1024	-768	-1	-1	-1	-1	4		0	0						Untertest4.avi	0	880	547	72	111				0	Content		-72	-111	12167972	976303273
12184	08:49:18.163	00:00:12.184	731	-1024	-768	-1	-1	-1	-1	4	-1024	-768	-1	-1	-1	-1	4		0	0						Untertest4.avi	0	880	547	72	111				0	Content		-72	-111	12184402	976319703
12201	08:49:18.180	00:00:12.201	732	-1024	-768	-1	-1	-1	-1	4	-1024	-768	-1	-1	-1	-1	4		0	0						Untertest4.avi	0	880	547	72	111				0	Content		-72	-111	12201150	976336451
12218	08:49:18.197	00:00:12.217	733	-1024	-768	-1	-1	-1	-1	4	-1024	-768	-1	-1	-1	-1	4		0	0						Untertest4.avi	0	880	547	72	111				0	Content		-72	-111	12217898	976353199
12235	08:49:18.214	00:00:12.234	734	-1024	-768	-1	-1	-1	-1	4	-1024	-768	-1	-1	-1	-1	4		0	0						Untertest4.avi	0	880	547	72	111				0	Content		-72	-111	12234522	976369823
12251	08:49:18.230	00:00:12.251	735	-1024	-768	-1	-1	-1	-1	4	-1024	-768	-1	-1	-1	-1	4		0	0						Untertest4.avi	0	880	547	72	111				0	Content		-72	-111	12251146	976386447
12268	08:49:18.247	00:00:12.267	736	-1024	-768	-1	-1	-1	-1	4	-1024	-768	-1	-1	-1	-1	4		0	0						Untertest4.avi	0	880	547	72	111				0	Content		-72	-111	12267769	976403070
12284	08:49:18.263	00:00:12.284	737	-1024	-768	-1	-1	-1	-1	4	-1024	-768	-1	-1	-1	-1	4		0	0						Untertest4.avi	0	880	547	72	111				0	Content		-72	-111	12284392	976419693
12301	08:49:18.280	00:00:12.301	738	-1024	-768	-1	-1	-1	-1	4	-1024	-768	-1	-1	-1	-1	4		0	0						Untertest4.avi	0	880	547	72	111				0	Content		-72	-111	12301141	976436442
12318	08:49:18.297	00:00:12.317	739	-1024	-768	-1	-1	-1	-1	4	-1024	-768	-1	-1	-1	-1	4		0	0						Untertest4.avi	0	880	547	72	111				0	Content		-72	-111	12317766	976453067
12334	08:49:18.313	00:00:12.334	740	-1024	-768	-1	-1	-1	-1	4	-1024	-768	-1	-1	-1	-1	4		0	0						Untertest4.avi	0	880	547	72	111				0	Content		-72	-111	12334389	976469690
12351	08:49:18.330	00:00:12.351	741	-1024	-768	-1	-1	-1	-1	4	-1024	-768	-1	-1	-1	-1	4		0	0						Untertest4.avi	0	880	547	72	111				0	Content		-72	-111	12351028	976486329
12368	08:49:18.347	00:00:12.368	742	-1024	-768	-1	-1	-1	-1	4	-1024	-768	-1	-1	-1	-1	4		0	0						Untertest4.avi	0	880	547	72	111				0	Content		-72	-111	12368264	976503565
12385	08:49:18.364	00:00:12.385	743	-1024	-768	-1	-1	-1	-1	4	-1024	-768	-1	-1	-1	-1	4		0	0						Untertest4.avi	0	880	547	72	111				0	Content		-72	-111	12385025	976520326
12402	08:49:18.381	00:00:12.401	744	-1024	-768	-1	-1	-1	-1	4	-1024	-768	-1	-1	-1	-1	4		0	0						Untertest4.avi	0	880	547	72	111				0	Content		-72	-111	12401632	976536933
12417	08:49:18.396	00:00:12.417	745	-1024	-768	-1	-1	-1	-1	4	-1024	-768	-1	-1	-1	-1	4		0	0						Untertest4.avi	0	880	547	72	111				0	Content		-72	-111	12417019	976552320
12433	08:49:18.412	00:00:12.433	746	-1024	-768	-1	-1	-1	-1	4	-1024	-768	-1	-1	-1	-1	4		0	0						Untertest4.avi	0	880	547	72	111				0	Content		-72	-111	12433131	976568432
12450	08:49:18.429	00:00:12.449	747	-1024	-768	-1	-1	-1	-1	4	-1024	-768	-1	-1	-1	-1	4		0	0						Untertest4.avi	0	880	547	72	111				0	Content		-72	-111	12449755	976585056
12466	08:49:18.445	00:00:12.466	748	-1024	-768	-1	-1	-1	-1	4	-1024	-768	-1	-1	-1	-1	4		0	0						Untertest4.avi	0	880	547	72	111				0	Content		-72	-111	12466379	976601680
12483	08:49:18.462	00:00:12.483	749	-1024	-768	-1	-1	-1	-1	4	-1024	-768	-1	-1	-1	-1	4		0	0						Untertest4.avi	0	880	547	72	111				0	Content		-72	-111	12483011	976618312
12500	08:49:18.479	00:00:12.500	750	-1024	-768	-1	-1	-1	-1	4	-1024	-768	-1	-1	-1	-1	4		0	0						Untertest4.avi	0	880	547	72	111				0	Content		-72	-111	12500194	976635495
12517	08:49:18.496	00:00:12.517	751	-1024	-768	-1	-1	-1	-1	4	-1024	-768	-1	-1	-1	-1	4		0	0						Untertest4.avi	0	880	547	72	111				0	Content		-72	-111	12517442	976652743
12535	08:49:18.514	00:00:12.534	752	-1024	-768	-1	-1	-1	-1	4	-1024	-768	-1	-1	-1	-1	4		0	0						Untertest4.avi	0	880	547	72	111				0	Content		-72	-111	12534812	976670113
12550	08:49:18.529	00:00:12.549	753	-1024	-768	-1	-1	-1	-1	4	-1024	-768	-1	-1	-1	-1	4		0	0						Untertest4.avi	0	880	547	72	111				0	Content		-72	-111	12549615	976684916
12566	08:49:18.545	00:00:12.566	754	-1024	-768	-1	-1	-1	-1	4	-1024	-768	-1	-1	-1	-1	4		0	0						Untertest4.avi	0	880	547	72	111				0	Content		-72	-111	12566240	976701541
12583	08:49:18.562	00:00:12.582	755	-1024	-768	-1	-1	-1	-1	4	-1024	-768	-1	-1	-1	-1	4		0	0						Untertest4.avi	0	880	547	72	111				0	Content		-72	-111	12582993	976718294
12600	08:49:18.579	00:00:12.599	756	-1024	-768	-1	-1	-1	-1	4	-1024	-768	-1	-1	-1	-1	4		0	0						Untertest4.avi	0	880	547	72	111				0	Content		-72	-111	12599608	976734909
12616	08:49:18.595	00:00:12.616	757	-1024	-768	-1	-1	-1	-1	4	-1024	-768	-1	-1	-1	-1	4		0	0						Untertest4.avi	0	880	547	72	111				0	Content		-72	-111	12616228	976751529
12633	08:49:18.612	00:00:12.632	758	-1024	-768	-1	-1	-1	-1	4	-1024	-768	-1	-1	-1	-1	4		0	0						Untertest4.avi	0	880	547	72	111				0	Content		-72	-111	12632854	976768155
12650	08:49:18.629	00:00:12.650	759	-1024	-768	-1	-1	-1	-1	4	-1024	-768	-1	-1	-1	-1	4		0	0						Untertest4.avi	0	880	547	72	111				0	Content		-72	-111	12650043	976785344
12667	08:49:18.646	00:00:12.667	760	-1024	-768	-1	-1	-1	-1	4	-1024	-768	-1	-1	-1	-1	4		0	0						Untertest4.avi	0	880	547	72	111				0	Content		-72	-111	12667417	976802718
12685	08:49:18.664	00:00:12.684	761	-1024	-768	-1	-1	-1	-1	4	-1024	-768	-1	-1	-1	-1	4		0	0						Untertest4.avi	0	880	547	72	111				0	Content		-72	-111	12684662	976819963
12699	08:49:18.678	00:00:12.699	762	-1024	-768	-1	-1	-1	-1	4	-1024	-768	-1	-1	-1	-1	4		0	0						Untertest4.avi	0	880	547	72	111				0	Content		-72	-111	12699473	976834774
12716	08:49:18.695	00:00:12.716	763	-1024	-768	-1	-1	-1	-1	4	-1024	-768	-1	-1	-1	-1	4		0	0						Untertest4.avi	0	880	547	72	111				0	Content		-72	-111	12716217	976851518
12733	08:49:18.712	00:00:12.732	764	-1024	-768	-1	-1	-1	-1	4	-1024	-768	-1	-1	-1	-1	4		0	0						Untertest4.avi	0	880	547	72	111				0	Content		-72	-111	12732837	976868138
12750	08:49:18.729	00:00:12.749	765	-1024	-768	-1	-1	-1	-1	4	-1024	-768	-1	-1	-1	-1	4		0	0						Untertest4.avi	0	880	547	72	111				0	Content		-72	-111	12749584	976884885
12766	08:49:18.745	00:00:12.766	766	-1024	-768	-1	-1	-1	-1	4	-1024	-768	-1	-1	-1	-1	4		0	0						Untertest4.avi	0	880	547	72	111				0	Content		-72	-111	12766083	976901384
12783	08:49:18.762	00:00:12.782	767	-1024	-768	-1	-1	-1	-1	4	-1024	-768	-1	-1	-1	-1	4		0	0						Untertest4.avi	0	880	547	72	111				0	Content		-72	-111	12782706	976918007
12800	08:49:18.779	00:00:12.799	768	-1024	-768	-1	-1	-1	-1	4	-1024	-768	-1	-1	-1	-1	4		0	0						Untertest4.avi	0	880	547	72	111				0	Content		-72	-111	12799899	976935200
12817	08:49:18.796	00:00:12.817	769	-1024	-768	-1	-1	-1	-1	4	-1024	-768	-1	-1	-1	-1	4		0	0						Untertest4.avi	0	880	547	72	111				0	Content		-72	-111	12817272	976952573
12835	08:49:18.814	00:00:12.834	770	-1024	-768	-1	-1	-1	-1	4	-1024	-768	-1	-1	-1	-1	4		0	0						Untertest4.avi	0	880	547	72	111				0	Content		-72	-111	12834519	976969820
12849	08:49:18.828	00:00:12.849	771	-1024	-768	-1	-1	-1	-1	4	-1024	-768	-1	-1	-1	-1	4		0	0						Untertest4.avi	0	880	547	72	111				0	Content		-72	-111	12849447	976984748
12866	08:49:18.845	00:00:12.866	772	-1024	-768	-1	-1	-1	-1	4	-1024	-768	-1	-1	-1	-1	4		0	0						Untertest4.avi	0	880	547	72	111				0	Content		-72	-111	12866069	977001370
12883	08:49:18.862	00:00:12.882	773	-1024	-768	-1	-1	-1	-1	4	-1024	-768	-1	-1	-1	-1	4		0	0						Untertest4.avi	0	880	547	72	111				0	Content		-72	-111	12882820	977018121
12899	08:49:18.878	00:00:12.899	774	-1024	-768	-1	-1	-1	-1	4	-1024	-768	-1	-1	-1	-1	4		0	0						Untertest4.avi	0	880	547	72	111				0	Content		-72	-111	12899440	977034741
12916	08:49:18.895	00:00:12.916	775	-1024	-768	-1	-1	-1	-1	4	-1024	-768	-1	-1	-1	-1	4		0	0						Untertest4.avi	0	880	547	72	111				0	Content		-72	-111	12916067	977051368
12933	08:49:18.912	00:00:12.932	776	-1024	-768	-1	-1	-1	-1	4	-1024	-768	-1	-1	-1	-1	4		0	0						Untertest4.avi	0	880	547	72	111				0	Content		-72	-111	12932687	977067988
12950	08:49:18.929	00:00:12.949	777	-1024	-768	-1	-1	-1	-1	4	-1024	-768	-1	-1	-1	-1	4		0	0						Untertest4.avi	0	880	547	72	111				0	Content		-72	-111	12949755	977085056
12967	08:49:18.946	00:00:12.967	778	-1024	-768	-1	-1	-1	-1	4	-1024	-768	-1	-1	-1	-1	4		0	0						Untertest4.avi	0	880	547	72	111				0	Content		-72	-111	12967130	977102431
12984	08:49:18.963	00:00:12.984	779	-1024	-768	-1	-1	-1	-1	4	-1024	-768	-1	-1	-1	-1	4		0	0						Untertest4.avi	0	880	547	72	111				0	Content		-72	-111	12984375	977119676
12999	08:49:18.978	00:00:12.999	780	-1024	-768	-1	-1	-1	-1	4	-1024	-768	-1	-1	-1	-1	4		0	0						Untertest4.avi	0	880	547	72	111				0	Content		-72	-111	12999304	977134605
13016	08:49:18.995	00:00:13.015	781	-1024	-768	-1	-1	-1	-1	4	-1024	-768	-1	-1	-1	-1	4		0	0						Untertest4.avi	0	880	547	72	111				0	Content		-72	-111	13015929	977151230
13033	08:49:19.012	00:00:13.032	782	-1024	-768	-1	-1	-1	-1	4	-1024	-768	-1	-1	-1	-1	4		0	0						Untertest4.avi	0	880	547	72	111				0	Content		-72	-111	13032675	977167976
13049	08:49:19.028	00:00:13.049	783	-1024	-768	-1	-1	-1	-1	4	-1024	-768	-1	-1	-1	-1	4		0	0						Untertest4.avi	0	880	547	72	111				0	Content		-72	-111	13049297	977184598
13066	08:49:19.045	00:00:13.065	784	-1024	-768	-1	-1	-1	-1	4	-1024	-768	-1	-1	-1	-1	4		0	0						Untertest4.avi	0	880	547	72	111				0	Content		-72	-111	13065923	977201224
13083	08:49:19.062	00:00:13.082	785	-1024	-768	-1	-1	-1	-1	4	-1024	-768	-1	-1	-1	-1	4		0	0						Untertest4.avi	0	880	547	72	111				0	Content		-72	-111	13082544	977217845
13100	08:49:19.079	00:00:13.099	786	-1024	-768	-1	-1	-1	-1	4	-1024	-768	-1	-1	-1	-1	4		0	0						Untertest4.avi	0	880	547	72	111				0	Content		-72	-111	13099740	977235041
13117	08:49:19.096	00:00:13.117	787	-1024	-768	-1	-1	-1	-1	4	-1024	-768	-1	-1	-1	-1	4		0	0						Untertest4.avi	0	880	547	72	111				0	Content		-72	-111	13117112	977252413
13134	08:49:19.113	00:00:13.134	788	-1024	-768	-1	-1	-1	-1	4	-1024	-768	-1	-1	-1	-1	4		0	0						Untertest4.avi	0	880	547	72	111				0	Content		-72	-111	13134359	977269660
13149	08:49:19.128	00:00:13.149	789	-1024	-768	-1	-1	-1	-1	4	-1024	-768	-1	-1	-1	-1	4		0	0						Untertest4.avi	0	880	547	72	111				0	Content		-72	-111	13149161	977284462
13166	08:49:19.145	00:00:13.165	790	-1024	-768	-1	-1	-1	-1	4	-1024	-768	-1	-1	-1	-1	4		0	0						Untertest4.avi	0	880	547	72	111				0	Content		-72	-111	13165911	977301212
13183	08:49:19.162	00:00:13.182	791	-1024	-768	-1	-1	-1	-1	4	-1024	-768	-1	-1	-1	-1	4		0	0						Untertest4.avi	0	880	547	72	111				0	Content		-72	-111	13182534	977317835
13199	08:49:19.178	00:00:13.199	792	-1024	-768	-1	-1	-1	-1	4	-1024	-768	-1	-1	-1	-1	4		0	0						Untertest4.avi	0	880	547	72	111				0	Content		-72	-111	13199159	977334460
13216	08:49:19.195	00:00:13.215	793	-1024	-768	-1	-1	-1	-1	4	-1024	-768	-1	-1	-1	-1	4		0	0						Untertest4.avi	0	880	547	72	111				0	Content		-72	-111	13215783	977351084
13234	08:49:19.213	00:00:13.233	794	-1024	-768	-1	-1	-1	-1	4	-1024	-768	-1	-1	-1	-1	4		0	0						Untertest4.avi	0	880	547	72	111				0	Content		-72	-111	13233973	977369274
13250	08:49:19.229	00:00:13.250	795	898,9921	703,7983	0,3593751	0,8333021	450,2283	3,613345	3	898,9921	703,7983	0,3593751	0,8333021	450,2283	3,613345	3		0	0						Untertest4.avi	0	880	547	72	111				0	Content		-72	-111	13250403	977385704
13267	08:49:19.246	00:00:13.267	796	875,048	709,5299	0,3602557	0,8340483	434,9141	3,470945	3	875,0686	709,5401	0,3602552	0,8340483	434,914	3,470906	1	22	875	710						Untertest4.avi	0	880	547	72	111	797	600	449	0	Content		803	599	13267152	977402453
13284	08:49:19.263	00:00:13.283	797	894,964	701,2509	0,3596317	0,8342167	435,1723	3,636584	3	904,2344	690,4531	0,3598025	0,8345778	435,1722	3,635731	1	22	904	690						Untertest4.avi	0	880	547	72	111	797	600	449	0	Content		832	579	13283774	977419075
13301	08:49:19.280	00:00:13.300	798	895,1185	700,8558	0,3581146	0,8350138	452,4633	3,648408	3	844,1808	714,5276	0,3591786	0,83503	435,4833	3,52623	1	22	844	715						Untertest4.avi	0	880	547	72	111	797	600	449	0	Content		772	604	13300592	977435893
13317	08:49:19.296	00:00:13.316	799	873,2831	700,2666	0,353151	0,8352359	452,4633	3,655713	3	873,2831	700,2666	0,353151	0,8352359	452,4633	3,655713	1	22	873	700						Untertest4.avi	0	880	547	72	111	797	600	449	0	Content		801	589	13316898	977452199
13334	08:49:19.313	00:00:13.333	800	928,4694	698,9575	0,3523733	0,8355297	452,4633	3,284994	3	928,4694	698,9575	0,3523733	0,8355297	452,4633	3,284994	1	22	928	699						Untertest4.avi	0	880	547	72	111	797	600	449	0	Content		856	588	13333521	977468822
13350	08:49:19.329	00:00:13.350	801	858,0915	709,8683	0,3577868	0,835579	435,0265	3,492812	3	858,0952	709,8755	0,3577861	0,835579	435,0264	3,492764	1	22	858	710						Untertest4.avi	0	880	547	72	111	797	600	449	0	Content		786	599	13350142	977485443
13367	08:49:19.346	00:00:13.367	802	878,6724	717,532	0,3576005	0,8350505	435,8698	3,413462	3	878,6522	717,5319	0,3575997	0,8350505	435,8697	3,413404	1	22	879	718						Untertest4.avi	0	880	547	72	111	797	600	449	0	Content		807	607	13367335	977502636
13384	08:49:19.363	00:00:13.384	803	874,7411	707,0996	0,357381	0,8342817	436,1909	3,473477	3	874,7404	707,1045	0,3573805	0,8342817	436,1908	3,473459	1	22	875	707						Untertest4.avi	0	880	547	72	111	797	600	449	0	Content		803	596	13384013	977519314
13401	08:49:19.380	00:00:13.400	804	874,4842	700,3195	0,3573374	0,8325325	436,4497	3,503489	3	874,4793	700,3234	0,3573368	0,8325325	436,4496	3,503452	1	22	874	700						Untertest4.avi	0	880	547	72	111	797	600	449	0	Content		802	589	13400581	977535882
13417	08:49:19.396	00:00:13.416	805	914,455	701,7067	0,3574934	0,8303163	436,2	3,145074	3	914,4784	701,6873	0,3574938	0,8303163	436,1999	3,145041	1	22	914	702						Untertest4.avi	0	880	547	72	111	797	600	449	0	Content		842	591	13416884	977552185
13434	08:49:19.413	00:00:13.433	806	869,4718	728,3126	0,3580902	0,8289424	436,2453	3,464246	3	869,4688	728,3103	0,3580903	0,8289424	436,2453	3,464247	1	22	869	728						Untertest4.avi	0	880	547	72	111	797	600	449	0	Content		797	617	13433509	977568810
13450	08:49:19.429	00:00:13.450	807	859,2471	704,0734	0,3587868	0,8288548	436,1154	3,507371	3	859,2451	704,0723	0,3587869	0,8288548	436,1154	3,507369	1	22	859	704						Untertest4.avi	0	880	547	72	111	797	600	449	0	Content		787	593	13450131	977585432
13467	08:49:19.446	00:00:13.467	808	847,1456	737,1048	0,3595652	0,8280671	436,1155	3,399587	3	847,1456	737,1048	0,3595652	0,8280671	436,1155	3,399587	1	22	847	737						Untertest4.avi	0	880	547	72	111	797	600	449	0	Content		775	626	13467071	977602372
13484	08:49:19.463	00:00:13.483	809	872,1759	712,7376	0,3605795	0,8276206	436,1927	3,410322	3	872,1862	712,7724	0,3605787	0,8276206	436,1926	3,410357	1	22	872	713						Untertest4.avi	0	880	547	72	111	797	600	449	0	Content		800	602	13483501	977618802
13500	08:49:19.479	00:00:13.500	810	857,7369	701,9247	0,3614204	0,8276803	435,9754	3,412391	3	857,7349	701,9231	0,3614205	0,8276803	435,9753	3,412393	1	22	858	702						Untertest4.avi	0	880	547	72	111	797	600	449	0	Content		786	591	13500125	977635426
13517	08:49:19.496	00:00:13.516	811	859,3641	717,2312	0,3625454	0,8271301	436,0529	3,468788	3	859,3624	717,2291	0,3625458	0,8271301	436,0529	3,468805	1	22	859	717						Untertest4.avi	0	880	547	72	111	797	600	449	0	Content		787	606	13516750	977652051
13534	08:49:19.513	00:00:13.533	812	872,6788	707,8427	0,3636	0,8277828	435,9882	3,420645	3	872,6799	707,8534	0,3635997	0,8277828	435,9881	3,420649	1	22	873	708						Untertest4.avi	0	880	547	72	111	797	600	449	0	Content		801	597	13533819	977669120
13550	08:49:19.529	00:00:13.550	813	852,4809	727,3346	0,3645267	0,8281417	435,9882	3,377966	3	852,4809	727,3346	0,3645267	0,8281417	435,9882	3,377966	1	22	852	727						Untertest4.avi	0	880	547	72	111	797	600	449	0	Content		780	616	13550494	977685795
13567	08:49:19.546	00:00:13.567	814	869,272	717,1573	0,3651691	0,8287594	435,7216	3,404067	3	869,2704	717,1368	0,3651697	0,8287594	435,7215	3,404065	1	22	869	717						Untertest4.avi	0	880	547	72	111	797	600	449	0	Content		797	606	13567117	977702418
13583	08:49:19.562	00:00:13.583	815	862,4196	710,0776	0,3657382	0,8293262	435,8531	3,412543	3	862,4014	710,0525	0,3657387	0,8293262	435,8531	3,412514	1	22	862	710						Untertest4.avi	0	880	547	72	111	797	600	449	0	Content		790	599	13583366	977718667
13600	08:49:19.579	00:00:13.599	816	867,1737	714,597	0,3663104	0,8295369	436,0676	3,364802	3	867,1713	714,5875	0,3663108	0,8295369	436,0675	3,364802	1	22	867	715						Untertest4.avi	0	880	547	72	111	797	600	449	0	Content		795	604	13599990	977735291
13617	08:49:19.596	00:00:13.616	817	863,5281	709,6096	0,3666417	0,8297328	435,8997	3,438954	3	863,5256	709,6073	0,3666418	0,8297328	435,8997	3,438953	1	22	864	710						Untertest4.avi	0	880	547	72	111	797	600	449	0	Content		792	599	13616614	977751915
13634	08:49:19.613	00:00:13.633	818	837,0056	718,7847	0,3667844	0,8297343	435,8998	3,489898	3	837,0056	718,7847	0,3667844	0,8297343	435,8998	3,489898	1	22	837	719						Untertest4.avi	0	880	547	72	111	797	600	449	0	Content		765	608	13633681	977768982
13650	08:49:19.629	00:00:13.650	819	868,4474	717,8593	0,3665677	0,8295332	436,4	3,49981	3	868,4304	717,8345	0,3665683	0,8295332	436,4	3,499804	1	22	868	718						Untertest4.avi	0	880	547	72	111	797	600	449	0	Content		796	607	13650362	977785663
13667	08:49:19.646	00:00:13.667	820	869,4744	711,1278	0,3663594	0,8294463	436,5669	3,438436	3	869,4759	711,1155	0,3663599	0,8294463	436,5668	3,438443	1	22	869	711						Untertest4.avi	0	880	547	72	111	797	600	449	0	Content		797	600	13667110	977802411
13683	08:49:19.662	00:00:13.683	821	873,1824	712,4057	0,3661409	0,8294599	436,8368	3,428625	3	873,181	712,4137	0,3661405	0,8294599	436,8367	3,428612	1	22	873	712						Untertest4.avi	0	880	547	72	111	797	600	449	0	Content		801	601	13683232	977818533
13700	08:49:19.679	00:00:13.699	822	861,4341	715,0248	0,3658383	0,8290546	436,7379	3,475564	3	861,4233	715,0009	0,3658393	0,8290546	436,7378	3,475582	1	22	861	715						Untertest4.avi	0	880	547	72	111	797	600	449	0	Content		789	604	13699855	977835156
13717	08:49:19.696	00:00:13.716	823	881,5988	711,6172	0,3653266	0,8290027	436,4429	3,416076	3	881,5936	711,6102	0,3653269	0,8290027	436,4428	3,416087	1	23	882	712						Untertest4.avi	0	880	547	72	111	850	603	433	0	Content		810	601	13716609	977851910
13734	08:49:19.713	00:00:13.733	824	926,0294	719,3589	0,3642293	0,8291232	437,2537	3,441175	3	926,0303	719,362	0,3642292	0,8291232	437,2536	3,441175	1	23	926	719						Untertest4.avi	0	880	547	72	111	850	603	433	0	Content		854	608	13733729	977869030
13750	08:49:19.729	00:00:13.750	825	934,902	715,8905	0,3639883	0,8292325	437,2077	3,455906	3	934,8987	715,8818	0,3639886	0,8292325	437,2076	3,455916	1	23	935	716						Untertest4.avi	0	880	547	72	111	850	603	433	0	Content		863	605	13750351	977885652
13767	08:49:19.746	00:00:13.766	826	933,8056	709,1623	0,3636956	0,8299055	436,9301	3,461698	3	933,8016	709,1805	0,3636948	0,8299054	436,93	3,46166	1	23	934	709						Untertest4.avi	0	880	547	72	111	850	603	433	0	Content		862	598	13766920	977902221
13783	08:49:19.762	00:00:13.783	827	919,7695	707,7159	0,3634365	0,8307251	436,7614	3,47593	3	919,7772	707,7314	0,3634359	0,8307251	436,7614	3,475907	1	23	920	708						Untertest4.avi	0	880	547	72	111	850	603	433	0	Content		848	597	13783222	977918523
13800	08:49:19.779	00:00:13.799	828	918,2505	710,1073	0,3633764	0,8315319	436,3393	3,492959	3	918,2578	710,129	0,3633758	0,8315319	436,3392	3,492946	1	23	918	710						Untertest4.avi	0	880	547	72	111	850	603	433	0	Content		846	599	13799846	977935147
13816	08:49:19.795	00:00:13.816	829	930,4532	714,1181	0,3636283	0,8322735	436,2787	3,470789	3	930,4534	714,1199	0,3636282	0,8322735	436,2786	3,470786	1	23	930	714						Untertest4.avi	0	880	547	72	111	850	603	433	0	Content		858	603	13816471	977951772
13834	08:49:19.813	00:00:13.833	830	926,3129	707,5485	0,3637396	0,833828	436,1593	3,550903	3	926,31	707,543	0,3637398	0,833828	436,1592	3,550908	1	23	926	708						Untertest4.avi	0	880	547	72	111	850	603	433	0	Content		854	597	13833593	977968894
13850	08:49:19.829	00:00:13.850	831	943,4119	711,2574	0,3638637	0,835762	436,1245	3,44784	3	943,4075	711,2646	0,3638633	0,835762	436,1244	3,447812	1	23	943	711						Untertest4.avi	0	880	547	72	111	850	603	433	0	Content		871	600	13850342	977985643
13867	08:49:19.846	00:00:13.866	832	906,2984	730,6083	0,3638914	0,8370931	436,1245	3,419914	3	906,2984	730,6083	0,3638914	0,8370931	436,1245	3,419914	1	23	906	731						Untertest4.avi	0	880	547	72	111	850	603	433	0	Content		834	620	13866908	978002209
13883	08:49:19.862	00:00:13.883	833	935,3411	716,6817	0,3640588	0,8382359	435,8295	3,482692	3	935,3357	716,6976	0,3640582	0,8382359	435,8294	3,48266	1	23	935	717						Untertest4.avi	0	880	547	72	111	850	603	433	0	Content		863	606	13883214	978018515
13900	08:49:19.879	00:00:13.900	834	926,6422	714,0602	0,364311	0,838625	435,7927	3,537792	3	926,6431	714,0633	0,3643109	0,838625	435,7926	3,537786	1	23	927	714						Untertest4.avi	0	880	547	72	111	850	603	433	0	Content		855	603	13900156	978035457
13917	08:49:19.896	00:00:13.916	835	935,3962	715,8142	0,3645621	0,8387541	436,0111	3,480286	3	935,3957	715,8168	0,364562	0,8387541	436,011	3,480282	1	23	935	716						Untertest4.avi	0	880	547	72	111	850	603	433	0	Content		863	605	13916960	978052261
13934	08:49:19.913	00:00:13.933	836	925,9927	708,652	0,3649015	0,8389592	435,0324	3,469684	3	926,0002	708,657	0,3649011	0,8389592	435,0324	3,469639	1	23	926	709						Untertest4.avi	0	880	547	72	111	850	603	433	0	Content		854	598	13933529	978068830
13950	08:49:19.929	00:00:13.949	837	912,9394	710,3586	0,3653973	0,8390576	435,7444	3,538768	3	912,941	710,3665	0,3653969	0,8390576	435,7443	3,538749	1	23	913	710						Untertest4.avi	0	880	547	72	111	850	603	433	0	Content		841	599	13949833	978085134
13966	08:49:19.945	00:00:13.966	838	937,7523	718,1208	0,3661509	0,8388431	436,1177	3,507293	3	937,751	718,121	0,3661509	0,8388431	436,1176	3,507291	1	23	938	718						Untertest4.avi	0	880	547	72	111	850	603	433	0	Content		866	607	13966455	978101756
13983	08:49:19.962	00:00:13.983	839	926,7628	712,2628	0,3668757	0,8389454	435,5198	3,500068	3	926,7706	712,2745	0,3668753	0,8389454	435,5197	3,500051	1	23	927	712						Untertest4.avi	0	880	547	72	111	850	603	433	0	Content		855	601	13983204	978118505
14000	08:49:19.979	00:00:14.000	840	899,7136	724,2555	0,3674177	0,8385277	435,5198	3,540679	3	899,7136	724,2555	0,3674177	0,8385277	435,5198	3,540679	1	23	900	724						Untertest4.avi	0	880	547	72	111	850	603	433	0	Content		828	613	14000145	978135446
14017	08:49:19.996	00:00:14.016	841	917,7974	708,3306	0,3677152	0,8380847	435,6833	3,588284	3	917,8063	708,3253	0,3677161	0,8380847	435,6833	3,588349	1	23	918	708						Untertest4.avi	0	880	547	72	111	850	603	433	0	Content		846	597	14016895	978152196
14034	08:49:20.013	00:00:14.033	842	907,1878	717,0291	0,3679097	0,8377064	435,4235	3,57817	3	907,2026	717,017	0,3679108	0,8377064	435,4234	3,578231	1	23	907	717						Untertest4.avi	0	880	547	72	111	850	603	433	0	Content		835	606	14033520	978168821
14050	08:49:20.029	00:00:14.049	843	916,7528	722,8274	0,3679779	0,8377803	435,2336	3,559921	3	916,7565	722,8183	0,3679784	0,8377803	435,2336	3,559953	1	23	917	723						Untertest4.avi	0	880	547	72	111	850	603	433	0	Content		845	612	14049822	978185123
14066	08:49:20.045	00:00:14.066	844	919,9103	717,7631	0,3680644	0,8383412	434,9039	3,515778	3	919,9028	717,7661	0,3680641	0,8383412	434,9038	3,515757	1	23	920	718						Untertest4.avi	0	880	547	72	111	850	603	433	0	Content		848	607	14066447	978201748
14083	08:49:20.062	00:00:14.083	845	892,2351	725,1433	0,3680247	0,8386334	434,9039	3,618948	3	892,2351	725,1433	0,3680247	0,8386334	434,9039	3,618948	1	23	892	725						Untertest4.avi	0	880	547	72	111	850	603	433	0	Content		820	614	14083071	978218372
14100	08:49:20.079	00:00:14.100	846	921,6152	714,3101	0,3680981	0,8390965	434,2376	3,579134	3	921,6282	714,3196	0,3680975	0,8390965	434,2375	3,579106	1	23	922	714						Untertest4.avi	0	880	547	72	111	850	603	433	0	Content		850	603	14100135	978235436
14117	08:49:20.096	00:00:14.116	847	934,8652	716,8016	0,3680433	0,8392465	433,6655	3,486453	3	934,8664	716,8099	0,3680431	0,8392465	433,6655	3,486445	1	23	935	717						Untertest4.avi	0	880	547	72	111	850	603	433	0	Content		863	606	14116760	978252061
14133	08:49:20.112	00:00:14.133	848	906,842	710,9805	0,3677104	0,8395191	433,4132	3,583662	3	906,8441	710,9951	0,3677096	0,8395191	433,4131	3,583589	1	23	907	711						Untertest4.avi	0	880	547	72	111	850	603	433	0	Content		835	600	14133384	978268685
14150	08:49:20.129	00:00:14.149	849	908,8043	729,7643	0,3675473	0,8392591	433,4185	3,550591	3	908,8048	729,7521	0,3675479	0,8392591	433,4184	3,550615	1	24	909	730						Untertest4.avi	0	880	547	72	111	783	617	250	0	Content		837	619	14149687	978284988
14166	08:49:20.145	00:00:14.166	850	852,1376	729,9694	0,3680383	0,8395002	432,8741	3,604715	3	852,1375	729,9674	0,3680384	0,8395002	432,8741	3,604715	1	24	852	730						Untertest4.avi	0	880	547	72	111	783	617	250	0	Content		780	619	14166311	978301612
14183	08:49:20.162	00:00:14.183	851	834,0035	721,6593	0,3680133	0,8397147	432,5939	3,596562	3	834,009	721,6625	0,3680126	0,8397147	432,5938	3,596541	1	24	834	722						Untertest4.avi	0	880	547	72	111	783	617	250	0	Content		762	611	14183058	978318359
14200	08:49:20.179	00:00:14.200	852	793,6954	740,1708	0,3675882	0,8394486	432,5939	3,672741	3	793,6954	740,1708	0,3675882	0,8394486	432,5939	3,672741	1	24	794	740						Untertest4.avi	0	880	547	72	111	783	617	250	0	Content		722	629	14200000	978335301
14217	08:49:20.196	00:00:14.216	853	-1024	-768	-1	-1	-1	-1	4	-1024	-768	-1	-1	-1	-1	4	24	0	0						Untertest4.avi	0	880	547	72	111	783	617	250	0	Content		-72	-111	14216806	978352107
14233	08:49:20.212	00:00:14.233	854	821,908	729,4667	0,3660916	0,8392152	432,3879	3,587043	3	821,9053	729,4658	0,3660917	0,8392152	432,3878	3,587043	1	24	822	729						Untertest4.avi	0	880	547	72	111	783	617	250	0	Content		750	618	14233428	978368729
14250	08:49:20.229	00:00:14.249	855	858,2564	737,1957	0,3657113	0,8380586	432,3879	3,521343	3	858,2564	737,1957	0,3657113	0,8380586	432,3879	3,521343	1	24	858	737						Untertest4.avi	0	880	547	72	111	783	617	250	0	Content		786	626	14249677	978384978
14267	08:49:20.246	00:00:14.266	856	-1024	-768	-1	-1	-1	-1	4	-1024	-768	-1	-1	-1	-1	4	24	0	0						Untertest4.avi	0	880	547	72	111	783	617	250	0	Content		-72	-111	14266668	978401969
14283	08:49:20.262	00:00:14.283	857	867,3031	739,1841	0,3652166	0,8368506	432,3879	3,545194	3	867,3031	739,1841	0,3652166	0,8368506	432,3879	3,545194	1	24	867	739						Untertest4.avi	0	880	547	72	111	783	617	250	0	Content		795	628	14283299	978418600
14300	08:49:20.279	00:00:14.299	858	841,3925	711,4687	0,365063	0,8358768	432,3879	3,634547	3	841,3925	711,4687	0,365063	0,8358768	432,3879	3,634547	1	24	841	711						Untertest4.avi	0	880	547	72	111	783	617	250	0	Content		769	600	14299865	978435166
14316	08:49:20.295	00:00:14.316	859	-1024	-768	-1	-1	-1	-1	4	-1024	-768	-1	-1	-1	-1	4	24	0	0						Untertest4.avi	0	880	547	72	111	783	617	250	0	Content		-72	-111	14316418	978451719
14333	08:49:20.312	00:00:14.333	860	858,2103	727,2764	0,3647458	0,8335907	432,3879	3,586285	3	858,2103	727,2764	0,3647458	0,8335907	432,3879	3,586285	1	24	858	727						Untertest4.avi	0	880	547	72	111	783	617	250	0	Content		786	616	14333168	978468469
14350	08:49:20.329	00:00:14.349	861	851,7816	720,797	0,3645612	0,8323405	432,3879	3,648892	3	851,7816	720,797	0,3645612	0,8323405	432,3879	3,648892	1	24	852	721						Untertest4.avi	0	880	547	72	111	783	617	250	0	Content		780	610	14349789	978485090
14366	08:49:20.345	00:00:14.366	862	866,8031	715,943	0,3663289	0,8310096	442,991	3,785436	3	866,8031	715,943	0,3663289	0,8310096	442,991	3,785436	1	24	867	716						Untertest4.avi	0	880	547	72	111	783	617	250	0	Content		795	605	14366403	978501704
14383	08:49:20.362	00:00:14.383	863	869,134	722,0184	0,365764	0,8310444	442,991	3,601907	3	869,134	722,0184	0,365764	0,8310444	442,991	3,601907	1	24	869	722						Untertest4.avi	0	880	547	72	111	783	617	250	0	Content		797	611	14383032	978518333
14400	08:49:20.379	00:00:14.399	864	-1024	-768	-1	-1	-1	-1	4	-1024	-768	-1	-1	-1	-1	4	25	0	0						Untertest4.avi	0	880	547	72	111	855	590	117	0	Content		-72	-111	14399647	978534948
14416	08:49:20.395	00:00:14.416	865	-1024	-768	-1	-1	-1	-1	4	-1024	-768	-1	-1	-1	-1	4	25	0	0						Untertest4.avi	0	880	547	72	111	855	590	117	0	Content		-72	-111	14416403	978551704
14433	08:49:20.412	00:00:14.433	866	868,1564	734,9965	0,3635018	0,8290353	442,991	3,758199	3	868,1564	734,9965	0,3635018	0,8290353	442,991	3,758199	1	25	868	735						Untertest4.avi	0	880	547	72	111	855	590	117	0	Content		796	624	14433027	978568328
14450	08:49:20.429	00:00:14.449	867	868,1564	734,9965	0,3615946	0,8275329	440,8606	3,758199	3	868,1564	734,9965	0,3615946	0,8275329	440,8606	3,758199	1	25	868	735						Untertest4.avi	0	880	547	72	111	855	590	117	0	Content		796	624	14449772	978585073
14466	08:49:20.445	00:00:14.466	868	985,1762	679,8863	0,3593196	0,8248598	440,8607	3,762595	3	985,1762	679,8863	0,3593196	0,8248598	440,8607	3,762595	1	25	985	680						Untertest4.avi	0	880	547	72	111	855	590	117	0	Content		913	569	14466144	978601445
14483	08:49:20.462	00:00:14.483	869	1088,506	627,0806	0,3569149	0,8222308	440,8607	3,802089	3	1088,506	627,0806	0,3569149	0,8222308	440,8607	3,802089	1	25	1089	627						Untertest4.avi	0	880	547	72	111	855	590	117	0	Content		1017	516	14483465	978618766
14500	08:49:20.479	00:00:14.500	870	1281,785	627,4027	0,4792109	0,7340754	419,0133	3,506512	0	1221,067	569,8567	0,3534335	0,8195911	432,9949	3,698665	0	25	1251	599						Untertest4.avi	0	880	547	72	111	855	590	117	0	Content		1179	488	14500089	978635390
14517	08:49:20.496	00:00:14.516	871	-1024	-768	-1	-1	-1	-1	4	-1024	-768	-1	-1	-1	-1	4		0	0						Untertest4.avi	0	880	547	72	111				0	Content		-72	-111	14516763	978652064
14533	08:49:20.512	00:00:14.532	872	-1024	-768	-1	-1	-1	-1	4	-1024	-768	-1	-1	-1	-1	4		0	0						Untertest4.avi	0	880	547	72	111				0	Content		-72	-111	14532759	978668060
14549	08:49:20.528	00:00:14.549	873	-1024	-768	-1	-1	-1	-1	4	-1024	-768	-1	-1	-1	-1	4		0	0						Untertest4.avi	0	880	547	72	111				0	Content		-72	-111	14549125	978684426
14566	08:49:20.545	00:00:14.565	874	-1024	-768	-1	-1	-1	-1	4	-1024	-768	-1	-1	-1	-1	4		0	0						Untertest4.avi	0	880	547	72	111				0	Content		-72	-111	14565755	978701056
14582	08:49:20.561	00:00:14.582	875	-1024	-768	-1	-1	-1	-1	4	-1024	-768	-1	-1	-1	-1	4		0	0						Untertest4.avi	0	880	547	72	111				0	Content		-72	-111	14582379	978717680
14599	08:49:20.578	00:00:14.599	876	-1024	-768	-1	-1	-1	-1	4	-1024	-768	-1	-1	-1	-1	4		0	0						Untertest4.avi	0	880	547	72	111				0	Content		-72	-111	14599002	978734303
14616	08:49:20.595	00:00:14.615	877	-1024	-768	-1	-1	-1	-1	4	-1024	-768	-1	-1	-1	-1	4		0	0						Untertest4.avi	0	880	547	72	111				0	Content		-72	-111	14615878	978751179
14633	08:49:20.612	00:00:14.632	878	-1024	-768	-1	-1	-1	-1	4	-1024	-768	-1	-1	-1	-1	4		0	0						Untertest4.avi	0	880	547	72	111				0	Content		-72	-111	14632501	978767802
14649	08:49:20.628	00:00:14.649	879	-1024	-768	-1	-1	-1	-1	4	-1024	-768	-1	-1	-1	-1	4		0	0						Untertest4.avi	0	880	547	72	111				0	Content		-72	-111	14649124	978784425
14665	08:49:20.644	00:00:14.665	880	-1024	-768	-1	-1	-1	-1	4	-1024	-768	-1	-1	-1	-1	4		0	0						Untertest4.avi	0	880	547	72	111				0	Content		-72	-111	14665376	978800677
14683	08:49:20.662	00:00:14.682	881	-1024	-768	-1	-1	-1	-1	4	-1024	-768	-1	-1	-1	-1	4		0	0						Untertest4.avi	0	880	547	72	111				0	Content		-72	-111	14682746	978818047
14699	08:49:20.678	00:00:14.699	882	-1024	-768	-1	-1	-1	-1	4	-1024	-768	-1	-1	-1	-1	4		0	0						Untertest4.avi	0	880	547	72	111				0	Content		-72	-111	14699370	978834671
14716	08:49:20.695	00:00:14.715	883	-1024	-768	-1	-1	-1	-1	4	-1024	-768	-1	-1	-1	-1	4		0	0						Untertest4.avi	0	880	547	72	111				0	Content		-72	-111	14715995	978851296
14732	08:49:20.711	00:00:14.732	884	-1024	-768	-1	-1	-1	-1	4	-1024	-768	-1	-1	-1	-1	4		0	0						Untertest4.avi	0	880	547	72	111				0	Content		-72	-111	14732123	978867424
14749	08:49:20.728	00:00:14.748	885	-1024	-768	-1	-1	-1	-1	4	-1024	-768	-1	-1	-1	-1	4		0	0						Untertest4.avi	0	880	547	72	111				0	Content		-72	-111	14748743	978884044
14767	08:49:20.746	00:00:14.766	886	-1024	-768	-1	-1	-1	-1	4	-1024	-768	-1	-1	-1	-1	4		0	0						Untertest4.avi	0	880	547	72	111				0	Content		-72	-111	14766625	978901926
14783	08:49:20.762	00:00:14.783	887	-1024	-768	-1	-1	-1	-1	4	-1024	-768	-1	-1	-1	-1	4		0	0						Untertest4.avi	0	880	547	72	111				0	Content		-72	-111	14783361	978918662
14799	08:49:20.778	00:00:14.799	888	-1024	-768	-1	-1	-1	-1	4	-1024	-768	-1	-1	-1	-1	4		0	0						Untertest4.avi	0	880	547	72	111				0	Content		-72	-111	14799358	978934659
14815	08:49:20.794	00:00:14.814	889	-1024	-768	-1	-1	-1	-1	4	-1024	-768	-1	-1	-1	-1	4		0	0						Untertest4.avi	0	880	547	72	111				0	Content		-72	-111	14814922	978950223
14831	08:49:20.810	00:00:14.831	890	-1024	-768	-1	-1	-1	-1	4	-1024	-768	-1	-1	-1	-1	4		0	0						Untertest4.avi	0	880	547	72	111				0	Content		-72	-111	14831356	978966657
14848	08:49:20.827	00:00:14.847	891	-1024	-768	-1	-1	-1	-1	4	-1024	-768	-1	-1	-1	-1	4		0	0						Untertest4.avi	0	880	547	72	111				0	Content		-72	-111	14847979	978983280
14865	08:49:20.844	00:00:14.865	892	-1024	-768	-1	-1	-1	-1	4	-1024	-768	-1	-1	-1	-1	4		0	0						Untertest4.avi	0	880	547	72	111				0	Content		-72	-111	14865173	979000474
14883	08:49:20.862	00:00:14.882	893	-1024	-768	-1	-1	-1	-1	4	-1024	-768	-1	-1	-1	-1	4		0	0						Untertest4.avi	0	880	547	72	111				0	Content		-72	-111	14882544	979017845
14900	08:49:20.879	00:00:14.899	894	-1024	-768	-1	-1	-1	-1	4	-1024	-768	-1	-1	-1	-1	4		0	0						Untertest4.avi	0	880	547	72	111				0	Content		-72	-111	14899792	979035093
14915	08:49:20.894	00:00:14.914	895	-1024	-768	-1	-1	-1	-1	4	-1024	-768	-1	-1	-1	-1	4		0	0						Untertest4.avi	0	880	547	72	111				0	Content		-72	-111	14914611	979049912
14931	08:49:20.910	00:00:14.931	896	-1024	-768	-1	-1	-1	-1	4	-1024	-768	-1	-1	-1	-1	4		0	0						Untertest4.avi	0	880	547	72	111				0	Content		-72	-111	14931344	979066645
14948	08:49:20.927	00:00:14.947	897	-1024	-768	-1	-1	-1	-1	4	-1024	-768	-1	-1	-1	-1	4		0	0						Untertest4.avi	0	880	547	72	111				0	Content		-72	-111	14947965	979083266
14965	08:49:20.944	00:00:14.964	898	-1024	-768	-1	-1	-1	-1	4	-1024	-768	-1	-1	-1	-1	4		0	0						Untertest4.avi	0	880	547	72	111				0	Content		-72	-111	14964605	979099906
14981	08:49:20.960	00:00:14.981	899	-1024	-768	-1	-1	-1	-1	4	-1024	-768	-1	-1	-1	-1	4		0	0						Untertest4.avi	0	880	547	72	111				0	Content		-72	-111	14981212	979116513
14998	08:49:20.977	00:00:14.997	900	-1024	-768	-1	-1	-1	-1	4	-1024	-768	-1	-1	-1	-1	4		0	0						Untertest4.avi	0	880	547	72	111				0	Content		-72	-111	14997960	979133261
15015	08:49:20.994	00:00:15.015	901	-1024	-768	-1	-1	-1	-1	4	-1024	-768	-1	-1	-1	-1	4		0	0						Untertest4.avi	0	880	547	72	111				0	Content		-72	-111	15015030	979150331
15032	08:49:21.011	00:00:15.032	902	-1024	-768	-1	-1	-1	-1	4	-1024	-768	-1	-1	-1	-1	4		0	0						Untertest4.avi	0	880	547	72	111				0	Content		-72	-111	15032403	979167704
15050	08:49:21.029	00:00:15.049	903	-1024	-768	-1	-1	-1	-1	4	-1024	-768	-1	-1	-1	-1	4		0	0						Untertest4.avi	0	880	547	72	111				0	Content		-72	-111	15049648	979184949
15065	08:49:21.044	00:00:15.064	904	-1024	-768	-1	-1	-1	-1	4	-1024	-768	-1	-1	-1	-1	4		0	0						Untertest4.avi	0	880	547	72	111				0	Content		-72	-111	15064587	979199888
15081	08:49:21.060	00:00:15.081	905	-1024	-768	-1	-1	-1	-1	4	-1024	-768	-1	-1	-1	-1	4		0	0						Untertest4.avi	0	880	547	72	111				0	Content		-72	-111	15081200	979216501
15098	08:49:21.077	00:00:15.097	906	-1024	-768	-1	-1	-1	-1	4	-1024	-768	-1	-1	-1	-1	4		0	0						Untertest4.avi	0	880	547	72	111				0	Content		-72	-111	15097946	979233247
15115	08:49:21.094	00:00:15.114	907	-1024	-768	-1	-1	-1	-1	4	-1024	-768	-1	-1	-1	-1	4		0	0						Untertest4.avi	0	880	547	72	111				0	Content		-72	-111	15114579	979249880
15131	08:49:21.110	00:00:15.131	908	-1024	-768	-1	-1	-1	-1	4	-1024	-768	-1	-1	-1	-1	4		0	0						Untertest4.avi	0	880	547	72	111				0	Content		-72	-111	15131192	979266493
15148	08:49:21.127	00:00:15.147	909	-1024	-768	-1	-1	-1	-1	4	-1024	-768	-1	-1	-1	-1	4		0	0						Untertest4.avi	0	880	547	72	111				0	Content		-72	-111	15147814	979283115
15165	08:49:21.144	00:00:15.164	910	-1024	-768	-1	-1	-1	-1	4	-1024	-768	-1	-1	-1	-1	4		0	0						Untertest4.avi	0	880	547	72	111				0	Content		-72	-111	15164885	979300186
15182	08:49:21.161	00:00:15.182	911	-1024	-768	-1	-1	-1	-1	4	-1024	-768	-1	-1	-1	-1	4		0	0						Untertest4.avi	0	880	547	72	111				0	Content		-72	-111	15182257	979317558
15200	08:49:21.179	00:00:15.199	912	-1024	-768	-1	-1	-1	-1	4	-1024	-768	-1	-1	-1	-1	4		0	0						Untertest4.avi	0	880	547	72	111				0	Content		-72	-111	15199629	979334930
15214	08:49:21.193	00:00:15.214	913	-1024	-768	-1	-1	-1	-1	4	-1024	-768	-1	-1	-1	-1	4		0	0						Untertest4.avi	0	880	547	72	111				0	Content		-72	-111	15214425	979349726
15231	08:49:21.210	00:00:15.231	914	-1024	-768	-1	-1	-1	-1	4	-1024	-768	-1	-1	-1	-1	4		0	0						Untertest4.avi	0	880	547	72	111				0	Content		-72	-111	15231055	979366356
15248	08:49:21.227	00:00:15.247	915	-1024	-768	-1	-1	-1	-1	4	-1024	-768	-1	-1	-1	-1	4		0	0						Untertest4.avi	0	880	547	72	111				0	Content		-72	-111	15247799	979383100
15264	08:49:21.243	00:00:15.264	916	-1024	-768	-1	-1	-1	-1	4	-1024	-768	-1	-1	-1	-1	4		0	0						Untertest4.avi	0	880	547	72	111				0	Content		-72	-111	15264422	979399723
15281	08:49:21.260	00:00:15.281	917	-1024	-768	-1	-1	-1	-1	4	-1024	-768	-1	-1	-1	-1	4		0	0						Untertest4.avi	0	880	547	72	111				0	Content		-72	-111	15281037	979416338
15299	08:49:21.278	00:00:15.298	918	1266,15	629,8102	0,4103993	0,7601199	406,6631	3,041964	3	1226,452	636,0781	0,4108883	0,7601628	396,093	2,963219	3		0	0						Untertest4.avi	0	880	547	72	111				0	Content		-72	-111	15298985	979434286
15315	08:49:21.294	00:00:15.315	919	1191,292	613,2894	0,3435159	0,8010553	406,6631	3,12115	3	1292,363	594,2866	0,3417667	0,8010321	429,1216	3,376386	1	26	1292	594						Untertest4.avi	0	880	547	72	111	1121	556	366	0	Content		1220	483	15315287	979450588
15332	08:49:21.311	00:00:15.332	920	1131,589	650,1083	0,349658	0,8006642	406,6631	2,992827	3	1095,115	656,1099	0,3538925	0,8006724	396,0931	2,915367	1	26	1095	656						Untertest4.avi	0	880	547	72	111	1121	556	366	0	Content		1023	545	15332160	979467461
15349	08:49:21.328	00:00:15.348	921	1119,706	674,8629	0,3491893	0,8008784	406,6631	3,203799	3	1162,812	669,8615	0,3425558	0,8008261	423,2592	3,330475	1	26	1163	670						Untertest4.avi	0	880	547	72	111	1121	556	366	0	Content		1091	559	15348658	979483959
15366	08:49:21.345	00:00:15.365	922	1156,415	675,3248	0,3420902	0,7998601	406,6631	3,102697	3	1217,822	664,0656	0,3401957	0,7999312	427,9607	3,260329	1	26	1218	664						Untertest4.avi	0	880	547	72	111	1121	556	366	0	Content		1146	553	15365601	979500902
15382	08:49:21.361	00:00:15.382	923	1114,22	677,0861	0,3481383	0,7985157	406,6631	3,196006	3	1141,894	674,2269	0,3450631	0,798491	414,5618	3,258337	1	26	1142	674						Untertest4.avi	0	880	547	72	111	1121	556	366	0	Content		1070	563	15382224	979517525
15399	08:49:21.378	00:00:15.398	924	1138,926	677,5475	0,3417739	0,7964013	406,6631	3,214943	3	1194,347	669,7698	0,3398541	0,7963799	427,608	3,375357	1	26	1194	670						Untertest4.avi	0	880	547	72	111	1121	556	366	0	Content		1122	559	15398973	979534274
15415	08:49:21.394	00:00:15.415	925	1148,511	677,9096	0,3421038	0,7946251	406,6631	3,105882	3	1188,898	667,95	0,3399763	0,7947236	427,2947	3,255465	1	26	1189	668						Untertest4.avi	0	880	547	72	111	1121	556	366	0	Content		1117	557	15415151	979550452
15432	08:49:21.411	00:00:15.431	926	1146,613	690,8762	0,3421532	0,7933519	406,6631	3,009466	3	1211,576	680,7813	0,3403641	0,7934356	427,7584	3,162133	1	26	1212	681						Untertest4.avi	0	880	547	72	111	1121	556	366	0	Content		1140	570	15431902	979567203
15449	08:49:21.428	00:00:15.448	927	1150,693	677,2924	0,3427285	0,7932184	406,6631	3,106819	3	1194,096	666,5538	0,340626	0,7933329	427,5004	3,258595	1	26	1194	667						Untertest4.avi	0	880	547	72	111	1121	556	366	0	Content		1122	556	15448528	979583829
15465	08:49:21.444	00:00:15.465	928	1164,664	669,2487	0,3416496	0,7934306	419,071	3,198853	3	1189,025	661,3958	0,3409033	0,7935712	427,7563	3,263126	1	26	1189	661						Untertest4.avi	0	880	547	72	111	1121	556	366	0	Content		1117	550	15465480	979600781
15482	08:49:21.461	00:00:15.481	929	1205,751	675,4033	0,3411372	0,7939514	427,5193	3,179075	3	1194,257	673,1185	0,3409539	0,7940575	427,5192	3,175564	1	26	1194	673						Untertest4.avi	0	880	547	72	111	1121	556	366	0	Content		1122	562	15481771	979617072
15498	08:49:21.477	00:00:15.498	930	1206,258	668,4858	0,3408471	0,7941742	427,5797	3,10738	3	1204,62	665,4568	0,3408254	0,7942817	427,5796	3,106942	1	26	1205	665						Untertest4.avi	0	880	547	72	111	1121	556	366	0	Content		1133	554	15498394	979633695
15515	08:49:21.494	00:00:15.515	931	1194,837	677,8401	0,3403556	0,794117	427,5554	3,096413	3	1197,287	675,9686	0,3403982	0,7941743	427,5553	3,096819	1	26	1197	676						Untertest4.avi	0	880	547	72	111	1121	556	366	0	Content		1125	565	15515143	979650444
15532	08:49:21.511	00:00:15.532	932	1192,933	660,6027	0,3398598	0,7942641	427,2851	3,169255	3	1187,542	658,2297	0,339772	0,7943607	427,285	3,16749	1	26	1188	658						Untertest4.avi	0	880	547	72	111	1121	556	366	0	Content		1116	547	15532265	979667566
15549	08:49:21.528	00:00:15.548	933	1170,138	667,3676	0,3398387	0,7937199	422,4218	3,11949	3	1183,251	664,0134	0,3393731	0,7937624	427,5587	3,156083	1	26	1183	664						Untertest4.avi	0	880	547	72	111	1121	556	366	0	Content		1111	553	15548889	979684190
15565	08:49:21.544	00:00:15.565	934	1193,532	668,4953	0,3391015	0,7935173	427,4016	3,121662	3	1188,292	666,94	0,3390175	0,7935833	427,4016	3,120037	1	26	1188	667						Untertest4.avi	0	880	547	72	111	1121	556	366	0	Content		1116	556	15565470	979700771
15582	08:49:21.561	00:00:15.581	935	1186,929	668,2319	0,3386766	0,7932986	427,4113	3,061209	3	1186,535	666,759	0,3386718	0,79335	427,4113	3,060864	1	26	1187	667						Untertest4.avi	0	880	547	72	111	1121	556	366	0	Content		1115	556	15581762	979717063
15598	08:49:21.577	00:00:15.598	936	1120,799	695,2686	0,3457498	0,7929454	409,1935	2,927709	3	1165,316	691,9841	0,3385001	0,7928885	427,3661	3,052894	1	26	1165	692						Untertest4.avi	0	880	547	72	111	1121	556	366	0	Content		1093	581	15598388	979733689
15615	08:49:21.594	00:00:15.615	937	1195,651	687,2664	0,3386738	0,7924026	427,3524	3,082603	3	1193,108	681,9772	0,3386411	0,7925869	427,3524	3,081474	1	26	1193	682						Untertest4.avi	0	880	547	72	111	1121	556	366	0	Content		1121	571	15615010	979750311
15632	08:49:21.611	00:00:15.632	938	1208,791	672,8604	0,3391961	0,7922376	427,6382	3,122144	3	1204,35	669,1139	0,3391293	0,7923744	427,6381	3,120571	1	26	1204	669						Untertest4.avi	0	880	547	72	111	1121	556	366	0	Content		1132	558	15632133	979767434
15649	08:49:21.628	00:00:15.648	939	1179,031	668,1737	0,3397669	0,7926546	427,7479	3,128266	3	1180,47	666,9189	0,3397895	0,7926961	427,7478	3,128339	1	26	1180	667						Untertest4.avi	0	880	547	72	111	1121	556	366	0	Content		1108	556	15648758	979784059
15665	08:49:21.644	00:00:15.665	940	1188,609	675,4613	0,3412331	0,7922356	421,2613	3,01946	3	1201,38	670,3428	0,3405235	0,7923359	428,1635	3,066281	1	26	1201	670						Untertest4.avi	0	880	547	72	111	1121	556	366	0	Content		1129	559	15665327	979800628
15682	08:49:21.661	00:00:15.681	941	1324,36	673,8833	0,4626244	0,7056723	391,615	2,770414	0	1317,588	634,4772	0,3377857	0,7914583	414,5428	2,932111	0	27	1321	654						Untertest4.avi	0	880	547	72	111	1255	494	200	0	Content		1249	543	15681629	979816930
15698	08:49:21.677	00:00:15.698	942	-1024	-768	-1	-1	-1	-1	4	1325,293	605,651	0,3360853	0,7899679	403,9044	2,831209	0	27	1325	606						Untertest4.avi	0	880	547	72	111	1255	494	200	0	Content		1253	495	15698253	979833554
15715	08:49:21.694	00:00:15.715	943	-1024	-768	-1	-1	-1	-1	4	-1024	-768	-1	-1	-1	-1	4	27	0	0						Untertest4.avi	0	880	547	72	111	1255	494	200	0	Content		-72	-111	15715002	979850303
15732	08:49:21.711	00:00:15.731	944	-1024	-768	-1	-1	-1	-1	4	1320,92	603,3726	0,3380333	0,7902905	404,3903	2,911848	0	27	1321	603						Untertest4.avi	0	880	547	72	111	1255	494	200	0	Content		1249	492	15731947	979867248
15748	08:49:21.727	00:00:15.748	945	-1024	-768	-1	-1	-1	-1	4	1328,983	602,3667	0,3392809	0,7904105	406,0613	2,951245	0	27	1329	602						Untertest4.avi	0	880	547	72	111	1255	494	200	0	Content		1257	491	15748371	979883672
15765	08:49:21.744	00:00:15.765	946	-1024	-768	-1	-1	-1	-1	4	1337,054	605,1587	0,3404231	0,7908987	407,2141	2,931522	0	27	1337	605						Untertest4.avi	0	880	547	72	111	1255	494	200	0	Content		1265	494	15765197	979900498
15782	08:49:21.761	00:00:15.781	947	-1024	-768	-1	-1	-1	-1	4	1318,06	606,7308	0,3403499	0,7912738	402,9954	2,942163	0	27	1318	607						Untertest4.avi	0	880	547	72	111	1255	494	200	0	Content		1246	496	15781745	979917046
15798	08:49:21.777	00:00:15.798	948	-1024	-768	-1	-1	-1	-1	4	1342,297	584,9327	0,3423263	0,7916191	407,6686	2,847256	0	27	1342	585						Untertest4.avi	0	880	547	72	111	1255	494	200	0	Content		1270	474	15798470	979933771
15815	08:49:21.794	00:00:15.815	949	-1024	-768	-1	-1	-1	-1	4	1317,667	603,8101	0,3428443	0,7917077	405,8311	3,013824	0	27	1318	604						Untertest4.avi	0	880	547	72	111	1255	494	200	0	Content		1246	493	15815126	979950427
15832	08:49:21.811	00:00:15.831	950	-1024	-768	-1	-1	-1	-1	4	1343,599	605,7018	0,3436828	0,7919791	405,3108	2,894237	0	27	1344	606						Untertest4.avi	0	880	547	72	111	1255	494	200	0	Content		1272	495	15831738	979967039
15848	08:49:21.827	00:00:15.848	951	-1024	-768	-1	-1	-1	-1	4	1337,33	592,6583	0,3444941	0,7923633	404,7735	2,944419	0	27	1337	593						Untertest4.avi	0	880	547	72	111	1255	494	200	0	Content		1265	482	15848457	979983758
15865	08:49:21.844	00:00:15.865	952	-1024	-768	-1	-1	-1	-1	4	1346,939	604,7875	0,345264	0,792141	404,8249	2,945536	0	27	1347	605						Untertest4.avi	0	880	547	72	111	1255	494	200	0	Content		1275	494	15865064	980000365
15882	08:49:21.861	00:00:15.881	953	-1024	-768	-1	-1	-1	-1	4	-1024	-768	-1	-1	-1	-1	4		0	0						Untertest4.avi	0	880	547	72	111				0	Content		-72	-111	15881743	980017044
15899	08:49:21.878	00:00:15.898	954	-1024	-768	-1	-1	-1	-1	4	-1024	-768	-1	-1	-1	-1	4		0	0						Untertest4.avi	0	880	547	72	111				0	Content		-72	-111	15898618	980033919
15915	08:49:21.894	00:00:15.914	955	-1024	-768	-1	-1	-1	-1	4	-1024	-768	-1	-1	-1	-1	4		0	0						Untertest4.avi	0	880	547	72	111				0	Content		-72	-111	15914618	980049919
15931	08:49:21.910	00:00:15.931	956	-1024	-768	-1	-1	-1	-1	4	-1024	-768	-1	-1	-1	-1	4		0	0						Untertest4.avi	0	880	547	72	111				0	Content		-72	-111	15931242	980066543
15948	08:49:21.927	00:00:15.947	957	-1024	-768	-1	-1	-1	-1	4	-1024	-768	-1	-1	-1	-1	4		0	0						Untertest4.avi	0	880	547	72	111				0	Content		-72	-111	15947990	980083291
15965	08:49:21.944	00:00:15.965	958	-1024	-768	-1	-1	-1	-1	4	-1024	-768	-1	-1	-1	-1	4		0	0						Untertest4.avi	0	880	547	72	111				0	Content		-72	-111	15965099	980100400
15982	08:49:21.961	00:00:15.981	959	-1024	-768	-1	-1	-1	-1	4	-1024	-768	-1	-1	-1	-1	4		0	0						Untertest4.avi	0	880	547	72	111				0	Content		-72	-111	15981608	980116909
15998	08:49:21.977	00:00:15.998	960	-1024	-768	-1	-1	-1	-1	4	-1024	-768	-1	-1	-1	-1	4		0	0						Untertest4.avi	0	880	547	72	111				0	Content		-72	-111	15998358	980133659
16015	08:49:21.994	00:00:16.014	961	-1024	-768	-1	-1	-1	-1	4	-1024	-768	-1	-1	-1	-1	4		0	0						Untertest4.avi	0	880	547	72	111				0	Content		-72	-111	16014984	980150285
16032	08:49:22.011	00:00:16.031	962	-1024	-768	-1	-1	-1	-1	4	-1024	-768	-1	-1	-1	-1	4		0	0						Untertest4.avi	0	880	547	72	111				0	Content		-72	-111	16031605	980166906
16048	08:49:22.027	00:00:16.048	963	-1024	-768	-1	-1	-1	-1	4	-1024	-768	-1	-1	-1	-1	4		0	0						Untertest4.avi	0	880	547	72	111				0	Content		-72	-111	16048230	980183531
16065	08:49:22.044	00:00:16.064	964	-1024	-768	-1	-1	-1	-1	4	-1024	-768	-1	-1	-1	-1	4		0	0						Untertest4.avi	0	880	547	72	111				0	Content		-72	-111	16064981	980200282
16082	08:49:22.061	00:00:16.081	965	-1024	-768	-1	-1	-1	-1	4	-1024	-768	-1	-1	-1	-1	4		0	0						Untertest4.avi	0	880	547	72	111				0	Content		-72	-111	16081603	980216904
16098	08:49:22.077	00:00:16.097	966	-1024	-768	-1	-1	-1	-1	4	-1024	-768	-1	-1	-1	-1	4		0	0						Untertest4.avi	0	880	547	72	111				0	Content		-72	-111	16097971	980233272
16115	08:49:22.094	00:00:16.114	967	-1024	-768	-1	-1	-1	-1	4	-1024	-768	-1	-1	-1	-1	4		0	0						Untertest4.avi	0	880	547	72	111				0	Content		-72	-111	16114639	980249940
16131	08:49:22.110	00:00:16.131	968	-1024	-768	-1	-1	-1	-1	4	-1024	-768	-1	-1	-1	-1	4		0	0						Untertest4.avi	0	880	547	72	111				0	Content		-72	-111	16131096	980266397
16148	08:49:22.127	00:00:16.148	969	1330,333	624,3368	0,3329748	0,7946602	396,7687	2,887089	3	1330,333	624,3368	0,3329748	0,7946602	396,7687	2,887089	1	28	1330	624						Untertest4.avi	0	880	547	72	111	1243	519	83	0	Content		1258	513	16148417	980283718
16165	08:49:22.144	00:00:16.164	970	1314,938	630,2026	0,3314195	0,7930287	387,8752	2,906748	3	1314,938	630,2026	0,3314195	0,7930287	387,8752	2,906748	1	28	1315	630						Untertest4.avi	0	880	547	72	111	1243	519	83	0	Content		1243	519	16164843	980300144
16182	08:49:22.161	00:00:16.181	971	-1024	-768	-1	-1	-1	-1	4	-1024	-768	-1	-1	-1	-1	4	28	0	0						Untertest4.avi	0	880	547	72	111	1243	519	83	0	Content		-72	-111	16181592	980316893
16198	08:49:22.177	00:00:16.197	972	1298,142	638,0999	0,331001	0,7889174	383,5601	2,90275	3	1298,142	638,0999	0,331001	0,7889174	383,5601	2,90275	1	28	1298	638						Untertest4.avi	0	880	547	72	111	1243	519	83	0	Content		1226	527	16197966	980333267
16215	08:49:22.194	00:00:16.215	973	1305,347	633,944	0,3313703	0,7870708	384,0795	2,914144	3	1305,347	633,944	0,3313703	0,7870708	384,0795	2,914144	1	28	1305	634						Untertest4.avi	0	880	547	72	111	1243	519	83	0	Content		1233	523	16215033	980350334
16231	08:49:22.210	00:00:16.231	974	-1024	-768	-1	-1	-1	-1	4	-1024	-768	-1	-1	-1	-1	4		0	0						Untertest4.avi	0	880	547	72	111				0	Content		-72	-111	16231337	980366638
16248	08:49:22.227	00:00:16.248	975	-1024	-768	-1	-1	-1	-1	4	-1024	-768	-1	-1	-1	-1	4		0	0						Untertest4.avi	0	880	547	72	111				0	Content		-72	-111	16248350	980383651
16265	08:49:22.244	00:00:16.264	976	-1024	-768	-1	-1	-1	-1	4	-1024	-768	-1	-1	-1	-1	4		0	0						Untertest4.avi	0	880	547	72	111				0	Content		-72	-111	16264586	980399887
16282	08:49:22.261	00:00:16.281	977	-1024	-768	-1	-1	-1	-1	4	-1024	-768	-1	-1	-1	-1	4		0	0						Untertest4.avi	0	880	547	72	111				0	Content		-72	-111	16281528	980416829
16298	08:49:22.277	00:00:16.298	978	-1024	-768	-1	-1	-1	-1	4	-1024	-768	-1	-1	-1	-1	4		0	0						Untertest4.avi	0	880	547	72	111				0	Content		-72	-111	16298111	980433412
16315	08:49:22.294	00:00:16.314	979	-1024	-768	-1	-1	-1	-1	4	-1024	-768	-1	-1	-1	-1	4		0	0						Untertest4.avi	0	880	547	72	111				0	Content		-72	-111	16314779	980450080
16331	08:49:22.310	00:00:16.331	980	-1024	-768	-1	-1	-1	-1	4	-1024	-768	-1	-1	-1	-1	4		0	0						Untertest4.avi	0	880	547	72	111				0	Content		-72	-111	16331454	980466755
16348	08:49:22.327	00:00:16.348	981	-1024	-768	-1	-1	-1	-1	4	-1024	-768	-1	-1	-1	-1	4		0	0						Untertest4.avi	0	880	547	72	111				0	Content		-72	-111	16348077	980483378
16365	08:49:22.344	00:00:16.364	982	-1024	-768	-1	-1	-1	-1	4	-1024	-768	-1	-1	-1	-1	4		0	0						Untertest4.avi	0	880	547	72	111				0	Content		-72	-111	16364703	980500004
16381	08:49:22.360	00:00:16.381	983	-1024	-768	-1	-1	-1	-1	4	-1024	-768	-1	-1	-1	-1	4		0	0						Untertest4.avi	0	880	547	72	111				0	Content		-72	-111	16381370	980516671
16398	08:49:22.377	00:00:16.398	984	-1024	-768	-1	-1	-1	-1	4	-1024	-768	-1	-1	-1	-1	4		0	0						Untertest4.avi	0	880	547	72	111				0	Content		-72	-111	16398073	980533374
16415	08:49:22.394	00:00:16.414	985	-1024	-768	-1	-1	-1	-1	4	-1024	-768	-1	-1	-1	-1	4		0	0						Untertest4.avi	0	880	547	72	111				0	Content		-72	-111	16414698	980549999
16431	08:49:22.410	00:00:16.431	986	-1024	-768	-1	-1	-1	-1	4	-1024	-768	-1	-1	-1	-1	4		0	0						Untertest4.avi	0	880	547	72	111				0	Content		-72	-111	16431133	980566434
16448	08:49:22.427	00:00:16.447	987	-1024	-768	-1	-1	-1	-1	4	-1024	-768	-1	-1	-1	-1	4		0	0						Untertest4.avi	0	880	547	72	111				0	Content		-72	-111	16447800	980583101
16464	08:49:22.443	00:00:16.464	988	-1024	-768	-1	-1	-1	-1	4	-1024	-768	-1	-1	-1	-1	4		0	0						Untertest4.avi	0	880	547	72	111				0	Content		-72	-111	16464194	980599495
16481	08:49:22.460	00:00:16.481	989	-1024	-768	-1	-1	-1	-1	4	-1024	-768	-1	-1	-1	-1	4		0	0						Untertest4.avi	0	880	547	72	111				0	Content		-72	-111	16481441	980616742
16498	08:49:22.477	00:00:16.498	990	-1024	-768	-1	-1	-1	-1	4	-1024	-768	-1	-1	-1	-1	4		0	0						Untertest4.avi	0	880	547	72	111				0	Content		-72	-111	16498191	980633492
16515	08:49:22.494	00:00:16.514	991	-1024	-768	-1	-1	-1	-1	4	-1024	-768	-1	-1	-1	-1	4		0	0						Untertest4.avi	0	880	547	72	111				0	Content		-72	-111	16514813	980650114
16530	08:49:22.509	00:00:16.530	992	-1024	-768	-1	-1	-1	-1	4	-1024	-768	-1	-1	-1	-1	4		0	0						Untertest4.avi	0	880	547	72	111				0	Content		-72	-111	16530311	980665612
16547	08:49:22.526	00:00:16.546	993	-1024	-768	-1	-1	-1	-1	4	-1024	-768	-1	-1	-1	-1	4		0	0						Untertest4.avi	0	880	547	72	111				0	Content		-72	-111	16546811	980682112
16564	08:49:22.543	00:00:16.563	994	-1024	-768	-1	-1	-1	-1	4	-1024	-768	-1	-1	-1	-1	4		0	0						Untertest4.avi	0	880	547	72	111				0	Content		-72	-111	16563558	980698859
16581	08:49:22.560	00:00:16.580	995	-1024	-768	-1	-1	-1	-1	4	-1024	-768	-1	-1	-1	-1	4		0	0						Untertest4.avi	0	880	547	72	111				0	Content		-72	-111	16580627	980715928
16598	08:49:22.577	00:00:16.597	996	-1024	-768	-1	-1	-1	-1	4	-1024	-768	-1	-1	-1	-1	4		0	0						Untertest4.avi	0	880	547	72	111				0	Content		-72	-111	16597999	980733300
16615	08:49:22.594	00:00:16.615	997	-1024	-768	-1	-1	-1	-1	4	-1024	-768	-1	-1	-1	-1	4		0	0						Untertest4.avi	0	880	547	72	111				0	Content		-72	-111	16615248	980750549
16630	08:49:22.609	00:00:16.630	998	-1024	-768	-1	-1	-1	-1	4	-1024	-768	-1	-1	-1	-1	4		0	0						Untertest4.avi	0	880	547	72	111				0	Content		-72	-111	16630177	980765478
16647	08:49:22.626	00:00:16.646	999	-1024	-768	-1	-1	-1	-1	4	-1024	-768	-1	-1	-1	-1	4		0	0						Untertest4.avi	0	880	547	72	111				0	Content		-72	-111	16646802	980782103
16664	08:49:22.643	00:00:16.663	1000	-1024	-768	-1	-1	-1	-1	4	-1024	-768	-1	-1	-1	-1	4		0	0						Untertest4.avi	0	880	547	72	111				0	Content		-72	-111	16663548	980798849
16680	08:49:22.659	00:00:16.680	1001	-1024	-768	-1	-1	-1	-1	4	-1024	-768	-1	-1	-1	-1	4		0	0						Untertest4.avi	0	880	547	72	111				0	Content		-72	-111	16680172	980815473
16697	08:49:22.676	00:00:16.696	1002	-1024	-768	-1	-1	-1	-1	4	-1024	-768	-1	-1	-1	-1	4		0	0						Untertest4.avi	0	880	547	72	111				0	Content		-72	-111	16696795	980832096
16713	08:49:22.692	00:00:16.713	1003	-1024	-768	-1	-1	-1	-1	4	-1024	-768	-1	-1	-1	-1	4		0	0						Untertest4.avi	0	880	547	72	111				0	Content		-72	-111	16713419	980848720
16731	08:49:22.710	00:00:16.730	1004	-1024	-768	-1	-1	-1	-1	4	-1024	-768	-1	-1	-1	-1	4		0	0						Untertest4.avi	0	880	547	72	111				0	Content		-72	-111	16730612	980865913
16748	08:49:22.727	00:00:16.747	1005	-1024	-768	-1	-1	-1	-1	4	-1024	-768	-1	-1	-1	-1	4		0	0						Untertest4.avi	0	880	547	72	111				0	Content		-72	-111	16747858	980883159
16765	08:49:22.744	00:00:16.765	1006	-1024	-768	-1	-1	-1	-1	4	-1024	-768	-1	-1	-1	-1	4		0	0						Untertest4.avi	0	880	547	72	111				0	Content		-72	-111	16765229	980900530
16780	08:49:22.759	00:00:16.780	1007	-1024	-768	-1	-1	-1	-1	4	-1024	-768	-1	-1	-1	-1	4		0	0						Untertest4.avi	0	880	547	72	111				0	Content		-72	-111	16780034	980915335
16797	08:49:22.776	00:00:16.796	1008	-1024	-768	-1	-1	-1	-1	4	-1024	-768	-1	-1	-1	-1	4		0	0						Untertest4.avi	0	880	547	72	111				0	Content		-72	-111	16796781	980932082
16813	08:49:22.792	00:00:16.813	1009	-1024	-768	-1	-1	-1	-1	4	-1024	-768	-1	-1	-1	-1	4		0	0						Untertest4.avi	0	880	547	72	111				0	Content		-72	-111	16813404	980948705
16830	08:49:22.809	00:00:16.830	1010	-1024	-768	-1	-1	-1	-1	4	-1024	-768	-1	-1	-1	-1	4		0	0						Untertest4.avi	0	880	547	72	111				0	Content		-72	-111	16830027	980965328
16847	08:49:22.826	00:00:16.847	1011	1299,853	610,6678	0,3535933	0,7846949	420,6865	3,075789	3	1299,853	610,6678	0,3535933	0,7846949	420,6865	3,075789	1	29	1300	611						Untertest4.avi	0	880	547	72	111	1247	544	200	0	Content		1228	500	16847392	980982693
16864	08:49:22.843	00:00:16.864	1012	1347,298	677,6222	0,4786452	0,703746	396,888	2,891463	0	1290,657	635,6209	0,3533004	0,7840548	420,2687	3,135815	0	29	1319	657						Untertest4.avi	0	880	547	72	111	1247	544	200	0	Content		1247	546	16864466	980999767
16881	08:49:22.860	00:00:16.880	1013	-1024	-768	-1	-1	-1	-1	4	-1024	-768	-1	-1	-1	-1	4	29	0	0						Untertest4.avi	0	880	547	72	111	1247	544	200	0	Content		-72	-111	16880895	981016196
16898	08:49:22.877	00:00:16.897	1014	1352,635	683,4216	0,4776507	0,7028634	394,6992	2,988692	0	1307,249	623,4116	0,3536498	0,7832447	423,8541	3,278652	0	29	1330	653						Untertest4.avi	0	880	547	72	111	1247	544	200	0	Content		1258	542	16897835	981033136
16914	08:49:22.893	00:00:16.914	1015	1339,995	691,3666	0,4776688	0,7020075	395,5966	3,020779	0	1311,386	620,2465	0,3535048	0,7832421	423,9912	3,188383	0	29	1326	656						Untertest4.avi	0	880	547	72	111	1247	544	200	0	Content		1254	545	16914139	981049440
16931	08:49:22.910	00:00:16.930	1016	1350,724	681,5917	0,4790809	0,7017075	400,5921	3,091568	0	1305,32	632,4804	0,3532245	0,7818012	423,6536	3,20543	0	29	1328	657						Untertest4.avi	0	880	547	72	111	1247	544	200	0	Content		1256	546	16930637	981065938
16947	08:49:22.926	00:00:16.947	1017	1369,303	683,7535	0,4791013	0,7009076	401,2863	2,9469	0	1293,002	629,5728	0,3527618	0,7814755	422,2246	3,26779	0	29	1331	657						Untertest4.avi	0	880	547	72	111	1247	544	200	0	Content		1259	546	16947385	981082686
16964	08:49:22.943	00:00:16.964	1018	1380,169	672,4169	0,479636	0,7010443	403,3372	2,971824	0	1313,408	635,8739	0,3529693	0,7808987	424,3054	3,204717	0	29	1347	654						Untertest4.avi	0	880	547	72	111	1247	544	200	0	Content		1275	543	16964008	981099309
16981	08:49:22.960	00:00:16.980	1019	897,8746	707,9351	0,4710183	0,7014667	403,3372	2,94026	0	1310,22	619,6305	0,3522508	0,7816507	422,412	3,16466	0	29	1104	664						Untertest4.avi	0	880	547	72	111	1247	544	200	0	Content		1032	553	16980760	981116061
16997	08:49:22.976	00:00:16.997	1020	-1024	-768	-1	-1	-1	-1	4	1286,234	628,8373	0,3522843	0,7814954	424,134	3,318453	0	29	1286	629						Untertest4.avi	0	880	547	72	111	1247	544	200	0	Content		1214	518	16997267	981132568
17014	08:49:22.993	00:00:17.014	1021	-1024	-768	-1	-1	-1	-1	4	1298,763	638,9452	0,3518229	0,7814865	423,2425	3,331866	0	29	1299	639						Untertest4.avi	0	880	547	72	111	1247	544	200	0	Content		1227	528	17014005	981149306
17031	08:49:23.010	00:00:17.030	1022	-1024	-768	-1	-1	-1	-1	4	1308,906	635,8555	0,3500333	0,7823102	416,5	3,270809	0	29	1309	636						Untertest4.avi	0	880	547	72	111	1247	544	200	0	Content		1237	525	17030630	981165931
17047	08:49:23.026	00:00:17.047	1023	-1024	-768	-1	-1	-1	-1	4	-1024	-768	-1	-1	-1	-1	4		0	0						Untertest4.avi	0	880	547	72	111				0	Content		-72	-111	17047264	981182565
17064	08:49:23.043	00:00:17.063	1024	-1024	-768	-1	-1	-1	-1	4	-1024	-768	-1	-1	-1	-1	4		0	0						Untertest4.avi	0	880	547	72	111				0	Content		-72	-111	17063878	981199179
17080	08:49:23.059	00:00:17.080	1025	-1024	-768	-1	-1	-1	-1	4	-1024	-768	-1	-1	-1	-1	4		0	0						Untertest4.avi	0	880	547	72	111				0	Content		-72	-111	17080499	981215800
17097	08:49:23.076	00:00:17.096	1026	-1024	-768	-1	-1	-1	-1	4	-1024	-768	-1	-1	-1	-1	4		0	0						Untertest4.avi	0	880	547	72	111				0	Content		-72	-111	17096999	981232300
17114	08:49:23.093	00:00:17.113	1027	-1024	-768	-1	-1	-1	-1	4	-1024	-768	-1	-1	-1	-1	4		0	0						Untertest4.avi	0	880	547	72	111				0	Content		-72	-111	17113872	981249173
17130	08:49:23.109	00:00:17.130	1028	-1024	-768	-1	-1	-1	-1	4	-1024	-768	-1	-1	-1	-1	4		0	0						Untertest4.avi	0	880	547	72	111				0	Content		-72	-111	17130495	981265796
17147	08:49:23.126	00:00:17.147	1029	-1024	-768	-1	-1	-1	-1	4	-1024	-768	-1	-1	-1	-1	4		0	0						Untertest4.avi	0	880	547	72	111				0	Content		-72	-111	17147118	981282419
17164	08:49:23.143	00:00:17.163	1030	-1024	-768	-1	-1	-1	-1	4	-1024	-768	-1	-1	-1	-1	4		0	0						Untertest4.avi	0	880	547	72	111				0	Content		-72	-111	17163804	981299105
17180	08:49:23.159	00:00:17.180	1031	-1024	-768	-1	-1	-1	-1	4	-1024	-768	-1	-1	-1	-1	4		0	0						Untertest4.avi	0	880	547	72	111				0	Content		-72	-111	17180472	981315773
17197	08:49:23.176	00:00:17.197	1032	-1024	-768	-1	-1	-1	-1	4	-1024	-768	-1	-1	-1	-1	4		0	0						Untertest4.avi	0	880	547	72	111				0	Content		-72	-111	17197114	981332415
17214	08:49:23.193	00:00:17.213	1033	-1024	-768	-1	-1	-1	-1	4	-1024	-768	-1	-1	-1	-1	4		0	0						Untertest4.avi	0	880	547	72	111				0	Content		-72	-111	17213617	981348918
17231	08:49:23.210	00:00:17.230	1034	-1024	-768	-1	-1	-1	-1	4	-1024	-768	-1	-1	-1	-1	4		0	0						Untertest4.avi	0	880	547	72	111				0	Content		-72	-111	17230988	981366289
17248	08:49:23.227	00:00:17.247	1035	-1024	-768	-1	-1	-1	-1	4	-1024	-768	-1	-1	-1	-1	4		0	0						Untertest4.avi	0	880	547	72	111				0	Content		-72	-111	17247613	981382914
17264	08:49:23.243	00:00:17.264	1036	-1024	-768	-1	-1	-1	-1	4	-1024	-768	-1	-1	-1	-1	4		0	0						Untertest4.avi	0	880	547	72	111				0	Content		-72	-111	17264247	981399548
17280	08:49:23.259	00:00:17.279	1037	-1024	-768	-1	-1	-1	-1	4	-1024	-768	-1	-1	-1	-1	4		0	0						Untertest4.avi	0	880	547	72	111				0	Content		-72	-111	17279743	981415044
17297	08:49:23.276	00:00:17.296	1038	-1024	-768	-1	-1	-1	-1	4	-1024	-768	-1	-1	-1	-1	4		0	0						Untertest4.avi	0	880	547	72	111				0	Content		-72	-111	17296864	981432165
17314	08:49:23.293	00:00:17.314	1039	-1024	-768	-1	-1	-1	-1	4	-1024	-768	-1	-1	-1	-1	4		0	0						Untertest4.avi	0	880	547	72	111				0	Content		-72	-111	17314246	981449547
17331	08:49:23.310	00:00:17.330	1040	-1024	-768	-1	-1	-1	-1	4	-1024	-768	-1	-1	-1	-1	4		0	0						Untertest4.avi	0	880	547	72	111				0	Content		-72	-111	17330858	981466159
17346	08:49:23.325	00:00:17.346	1041	-1024	-768	-1	-1	-1	-1	4	-1024	-768	-1	-1	-1	-1	4		0	0						Untertest4.avi	0	880	547	72	111				0	Content		-72	-111	17346361	981481662
17363	08:49:23.342	00:00:17.362	1042	-1024	-768	-1	-1	-1	-1	4	-1024	-768	-1	-1	-1	-1	4		0	0						Untertest4.avi	0	880	547	72	111				0	Content		-72	-111	17362983	981498284
17380	08:49:23.359	00:00:17.379	1043	-1024	-768	-1	-1	-1	-1	4	-1024	-768	-1	-1	-1	-1	4		0	0						Untertest4.avi	0	880	547	72	111				0	Content		-72	-111	17379731	981515032
17396	08:49:23.375	00:00:17.396	1044	-1024	-768	-1	-1	-1	-1	4	-1024	-768	-1	-1	-1	-1	4		0	0						Untertest4.avi	0	880	547	72	111				0	Content		-72	-111	17396242	981531543
17413	08:49:23.392	00:00:17.413	1045	-1024	-768	-1	-1	-1	-1	4	-1024	-768	-1	-1	-1	-1	4		0	0						Untertest4.avi	0	880	547	72	111				0	Content		-72	-111	17413421	981548722
17431	08:49:23.410	00:00:17.430	1046	-1024	-768	-1	-1	-1	-1	4	-1024	-768	-1	-1	-1	-1	4		0	0						Untertest4.avi	0	880	547	72	111				0	Content		-72	-111	17430793	981566094
17448	08:49:23.427	00:00:17.448	1047	-1024	-768	-1	-1	-1	-1	4	-1024	-768	-1	-1	-1	-1	4		0	0						Untertest4.avi	0	880	547	72	111				0	Content		-72	-111	17448040	981583341
17463	08:49:23.442	00:00:17.462	1048	-1024	-768	-1	-1	-1	-1	4	-1024	-768	-1	-1	-1	-1	4		0	0						Untertest4.avi	0	880	547	72	111				0	Content		-72	-111	17462973	981598274
17480	08:49:23.459	00:00:17.479	1049	-1024	-768	-1	-1	-1	-1	4	-1024	-768	-1	-1	-1	-1	4		0	0						Untertest4.avi	0	880	547	72	111				0	Content		-72	-111	17479591	981614892
17496	08:49:23.475	00:00:17.496	1050	-1024	-768	-1	-1	-1	-1	4	-1024	-768	-1	-1	-1	-1	4		0	0						Untertest4.avi	0	880	547	72	111				0	Content		-72	-111	17496340	981631641
17513	08:49:23.492	00:00:17.512	1051	-1024	-768	-1	-1	-1	-1	4	-1024	-768	-1	-1	-1	-1	4		0	0						Untertest4.avi	0	880	547	72	111				0	Content		-72	-111	17512963	981648264
17530	08:49:23.509	00:00:17.529	1052	-1024	-768	-1	-1	-1	-1	4	-1024	-768	-1	-1	-1	-1	4		0	0						Untertest4.avi	0	880	547	72	111				0	Content		-72	-111	17529581	981664882
17546	08:49:23.525	00:00:17.546	1053	-1024	-768	-1	-1	-1	-1	4	-1024	-768	-1	-1	-1	-1	4		0	0						Untertest4.avi	0	880	547	72	111				0	Content		-72	-111	17546218	981681519
17563	08:49:23.542	00:00:17.563	1054	-1024	-768	-1	-1	-1	-1	4	-1024	-768	-1	-1	-1	-1	4		0	0						Untertest4.avi	0	880	547	72	111				0	Content		-72	-111	17563274	981698575
17581	08:49:23.560	00:00:17.580	1055	-1024	-768	-1	-1	-1	-1	4	-1024	-768	-1	-1	-1	-1	4		0	0						Untertest4.avi	0	880	547	72	111				0	Content		-72	-111	17580645	981715946
17598	08:49:23.577	00:00:17.597	1056	-1024	-768	-1	-1	-1	-1	4	-1024	-768	-1	-1	-1	-1	4		0	0						Untertest4.avi	0	880	547	72	111				0	Content		-72	-111	17597891	981733192
17613	08:49:23.592	00:00:17.612	1057	-1024	-768	-1	-1	-1	-1	4	-1024	-768	-1	-1	-1	-1	4		0	0						Untertest4.avi	0	880	547	72	111				0	Content		-72	-111	17612821	981748122
17629	08:49:23.608	00:00:17.629	1058	-1024	-768	-1	-1	-1	-1	4	-1024	-768	-1	-1	-1	-1	4		0	0						Untertest4.avi	0	880	547	72	111				0	Content		-72	-111	17629443	981764744
17646	08:49:23.625	00:00:17.646	1059	-1024	-768	-1	-1	-1	-1	4	-1024	-768	-1	-1	-1	-1	4		0	0						Untertest4.avi	0	880	547	72	111				0	Content		-72	-111	17646203	981781504
17663	08:49:23.642	00:00:17.662	1060	-1024	-768	-1	-1	-1	-1	4	-1024	-768	-1	-1	-1	-1	4		0	0						Untertest4.avi	0	880	547	72	111				0	Content		-72	-111	17662814	981798115
17679	08:49:23.658	00:00:17.679	1061	-1024	-768	-1	-1	-1	-1	4	-1024	-768	-1	-1	-1	-1	4		0	0						Untertest4.avi	0	880	547	72	111				0	Content		-72	-111	17679436	981814737
17696	08:49:23.675	00:00:17.696	1062	-1024	-768	-1	-1	-1	-1	4	-1024	-768	-1	-1	-1	-1	4		0	0						Untertest4.avi	0	880	547	72	111				0	Content		-72	-111	17696061	981831362
17713	08:49:23.692	00:00:17.713	1063	-1024	-768	-1	-1	-1	-1	4	-1024	-768	-1	-1	-1	-1	4		0	0						Untertest4.avi	0	880	547	72	111				0	Content		-72	-111	17713248	981848549
17731	08:49:23.710	00:00:17.730	1064	-1024	-768	-1	-1	-1	-1	4	-1024	-768	-1	-1	-1	-1	4		0	0						Untertest4.avi	0	880	547	72	111				0	Content		-72	-111	17730622	981865923
17748	08:49:23.727	00:00:17.747	1065	-1024	-768	-1	-1	-1	-1	4	-1024	-768	-1	-1	-1	-1	4		0	0						Untertest4.avi	0	880	547	72	111				0	Content		-72	-111	17747872	981883173
17763	08:49:23.742	00:00:17.762	1066	-1024	-768	-1	-1	-1	-1	4	-1024	-768	-1	-1	-1	-1	4		0	0						Untertest4.avi	0	880	547	72	111				0	Content		-72	-111	17762675	981897976
17779	08:49:23.758	00:00:17.779	1067	-1024	-768	-1	-1	-1	-1	4	-1024	-768	-1	-1	-1	-1	4		0	0						Untertest4.avi	0	880	547	72	111				0	Content		-72	-111	17779423	981914724
17796	08:49:23.775	00:00:17.796	1068	-1024	-768	-1	-1	-1	-1	4	-1024	-768	-1	-1	-1	-1	4		0	0						Untertest4.avi	0	880	547	72	111				0	Content		-72	-111	17796046	981931347
17813	08:49:23.792	00:00:17.812	1069	-1024	-768	-1	-1	-1	-1	4	-1024	-768	-1	-1	-1	-1	4		0	0						Untertest4.avi	0	880	547	72	111				0	Content		-72	-111	17812668	981947969
17829	08:49:23.808	00:00:17.829	1070	-1024	-768	-1	-1	-1	-1	4	-1024	-768	-1	-1	-1	-1	4		0	0						Untertest4.avi	0	880	547	72	111				0	Content		-72	-111	17829293	981964594
17846	08:49:23.825	00:00:17.845	1071	-1024	-768	-1	-1	-1	-1	4	-1024	-768	-1	-1	-1	-1	4		0	0						Untertest4.avi	0	880	547	72	111				0	Content		-72	-111	17845912	981981213
17863	08:49:23.842	00:00:17.863	1072	-1024	-768	-1	-1	-1	-1	4	-1024	-768	-1	-1	-1	-1	4		0	0						Untertest4.avi	0	880	547	72	111				0	Content		-72	-111	17863107	981998408
17880	08:49:23.859	00:00:17.880	1073	-1024	-768	-1	-1	-1	-1	4	-1024	-768	-1	-1	-1	-1	4		0	0						Untertest4.avi	0	880	547	72	111				0	Content		-72	-111	17880476	982015777
17898	08:49:23.877	00:00:17.897	1074	-1024	-768	-1	-1	-1	-1	4	-1024	-768	-1	-1	-1	-1	4		0	0						Untertest4.avi	0	880	547	72	111				0	Content		-72	-111	17897724	982033025
17913	08:49:23.892	00:00:17.912	1075	-1024	-768	-1	-1	-1	-1	4	-1024	-768	-1	-1	-1	-1	4		0	0						Untertest4.avi	0	880	547	72	111				0	Content		-72	-111	17912655	982047956
17929	08:49:23.908	00:00:17.929	1076	-1024	-768	-1	-1	-1	-1	4	-1024	-768	-1	-1	-1	-1	4		0	0						Untertest4.avi	0	880	547	72	111				0	Content		-72	-111	17929277	982064578
17946	08:49:23.925	00:00:17.946	1077	-1024	-768	-1	-1	-1	-1	4	-1024	-768	-1	-1	-1	-1	4		0	0						Untertest4.avi	0	880	547	72	111				0	Content		-72	-111	17946025	982081326
17963	08:49:23.942	00:00:17.962	1078	-1024	-768	-1	-1	-1	-1	4	-1024	-768	-1	-1	-1	-1	4		0	0						Untertest4.avi	0	880	547	72	111				0	Content		-72	-111	17962521	982097822
17979	08:49:23.958	00:00:17.979	1079	-1024	-768	-1	-1	-1	-1	4	-1024	-768	-1	-1	-1	-1	4		0	0						Untertest4.avi	0	880	547	72	111				0	Content		-72	-111	17979269	982114570
17996	08:49:23.975	00:00:17.995	1080	-1024	-768	-1	-1	-1	-1	4	-1024	-768	-1	-1	-1	-1	4		0	0						Untertest4.avi	0	880	547	72	111				0	Content		-72	-111	17995893	982131194
18013	08:49:23.992	00:00:18.012	1081	-1024	-768	-1	-1	-1	-1	4	-1024	-768	-1	-1	-1	-1	4		0	0						Untertest4.avi	0	880	547	72	111				0	Content		-72	-111	18012963	982148264
18030	08:49:24.009	00:00:18.030	1082	-1024	-768	-1	-1	-1	-1	4	-1024	-768	-1	-1	-1	-1	4		0	0						Untertest4.avi	0	880	547	72	111				0	Content		-72	-111	18030335	982165636
18048	08:49:24.027	00:00:18.047	1083	-1024	-768	-1	-1	-1	-1	4	-1024	-768	-1	-1	-1	-1	4		0	0						Untertest4.avi	0	880	547	72	111				0	Content		-72	-111	18047581	982182882
18063	08:49:24.042	00:00:18.062	1084	-1024	-768	-1	-1	-1	-1	4	-1024	-768	-1	-1	-1	-1	4		0	0						Untertest4.avi	0	880	547	72	111				0	Content		-72	-111	18062511	982197812
18079	08:49:24.058	00:00:18.079	1085	-1024	-768	-1	-1	-1	-1	4	-1024	-768	-1	-1	-1	-1	4		0	0						Untertest4.avi	0	880	547	72	111				0	Content		-72	-111	18079134	982214435
18096	08:49:24.075	00:00:18.095	1086	-1024	-768	-1	-1	-1	-1	4	-1024	-768	-1	-1	-1	-1	4		0	0						Untertest4.avi	0	880	547	72	111				0	Content		-72	-111	18095880	982231181
18113	08:49:24.092	00:00:18.112	1087	-1024	-768	-1	-1	-1	-1	4	-1024	-768	-1	-1	-1	-1	4		0	0						Untertest4.avi	0	880	547	72	111				0	Content		-72	-111	18112503	982247804
18129	08:49:24.108	00:00:18.129	1088	-1024	-768	-1	-1	-1	-1	4	-1024	-768	-1	-1	-1	-1	4		0	0						Untertest4.avi	0	880	547	72	111				0	Content		-72	-111	18129128	982264429
18146	08:49:24.125	00:00:18.145	1089	-1024	-768	-1	-1	-1	-1	4	-1024	-768	-1	-1	-1	-1	4		0	0						Untertest4.avi	0	880	547	72	111				0	Content		-72	-111	18145749	982281050
18163	08:49:24.142	00:00:18.162	1090	-1024	-768	-1	-1	-1	-1	4	-1024	-768	-1	-1	-1	-1	4		0	0						Untertest4.avi	0	880	547	72	111				0	Content		-72	-111	18162942	982298243
18180	08:49:24.159	00:00:18.180	1091	-1024	-768	-1	-1	-1	-1	4	-1024	-768	-1	-1	-1	-1	4		0	0						Untertest4.avi	0	880	547	72	111				0	Content		-72	-111	18180312	982315613
18198	08:49:24.177	00:00:18.197	1092	-1024	-768	-1	-1	-1	-1	4	-1024	-768	-1	-1	-1	-1	4		0	0						Untertest4.avi	0	880	547	72	111				0	Content		-72	-111	18197559	982332860
18212	08:49:24.191	00:00:18.212	1093	-1024	-768	-1	-1	-1	-1	4	-1024	-768	-1	-1	-1	-1	4		0	0						Untertest4.avi	0	880	547	72	111				0	Content		-72	-111	18212365	982347666
18229	08:49:24.208	00:00:18.229	1094	-1024	-768	-1	-1	-1	-1	4	-1024	-768	-1	-1	-1	-1	4		0	0						Untertest4.avi	0	880	547	72	111				0	Content		-72	-111	18229112	982364413
18246	08:49:24.225	00:00:18.245	1095	-1024	-768	-1	-1	-1	-1	4	-1024	-768	-1	-1	-1	-1	4		0	0						Untertest4.avi	0	880	547	72	111				0	Content		-72	-111	18245733	982381034
18262	08:49:24.241	00:00:18.262	1096	-1024	-768	-1	-1	-1	-1	4	-1024	-768	-1	-1	-1	-1	4		0	0						Untertest4.avi	0	880	547	72	111				0	Content		-72	-111	18262355	982397656
18279	08:49:24.258	00:00:18.278	1097	-1024	-768	-1	-1	-1	-1	4	-1024	-768	-1	-1	-1	-1	4		0	0						Untertest4.avi	0	880	547	72	111				0	Content		-72	-111	18278976	982414277
18296	08:49:24.275	00:00:18.295	1098	-1024	-768	-1	-1	-1	-1	4	-1024	-768	-1	-1	-1	-1	4		0	0						Untertest4.avi	0	880	547	72	111				0	Content		-72	-111	18295606	982430907
18313	08:49:24.292	00:00:18.312	1099	-1024	-768	-1	-1	-1	-1	4	-1024	-768	-1	-1	-1	-1	4		0	0						Untertest4.avi	0	880	547	72	111				0	Content		-72	-111	18312793	982448094
18330	08:49:24.309	00:00:18.330	1100	-1024	-768	-1	-1	-1	-1	4	-1024	-768	-1	-1	-1	-1	4		0	0						Untertest4.avi	0	880	547	72	111				0	Content		-72	-111	18330163	982465464
18347	08:49:24.326	00:00:18.347	1101	-1024	-768	-1	-1	-1	-1	4	-1024	-768	-1	-1	-1	-1	4		0	0						Untertest4.avi	0	880	547	72	111				0	Content		-72	-111	18347412	982482713
18362	08:49:24.341	00:00:18.362	1102	-1024	-768	-1	-1	-1	-1	4	-1024	-768	-1	-1	-1	-1	4		0	0						Untertest4.avi	0	880	547	72	111				0	Content		-72	-111	18362220	982497521
18379	08:49:24.358	00:00:18.378	1103	-1024	-768	-1	-1	-1	-1	4	-1024	-768	-1	-1	-1	-1	4		0	0						Untertest4.avi	0	880	547	72	111				0	Content		-72	-111	18378970	982514271
18396	08:49:24.375	00:00:18.395	1104	-1024	-768	-1	-1	-1	-1	4	-1024	-768	-1	-1	-1	-1	4		0	0						Untertest4.avi	0	880	547	72	111				0	Content		-72	-111	18395591	982530892
18412	08:49:24.391	00:00:18.412	1105	-1024	-768	-1	-1	-1	-1	4	-1024	-768	-1	-1	-1	-1	4		0	0						Untertest4.avi	0	880	547	72	111				0	Content		-72	-111	18412213	982547514
18429	08:49:24.408	00:00:18.428	1106	-1024	-768	-1	-1	-1	-1	4	-1024	-768	-1	-1	-1	-1	4		0	0						Untertest4.avi	0	880	547	72	111				0	Content		-72	-111	18428836	982564137
18446	08:49:24.425	00:00:18.445	1107	-1024	-768	-1	-1	-1	-1	4	-1024	-768	-1	-1	-1	-1	4		0	0						Untertest4.avi	0	880	547	72	111				0	Content		-72	-111	18445584	982580885
18463	08:49:24.442	00:00:18.462	1108	-1024	-768	-1	-1	-1	-1	4	-1024	-768	-1	-1	-1	-1	4		0	0						Untertest4.avi	0	880	547	72	111				0	Content		-72	-111	18462653	982597954
18480	08:49:24.459	00:00:18.480	1109	-1024	-768	-1	-1	-1	-1	4	-1024	-768	-1	-1	-1	-1	4		0	0						Untertest4.avi	0	880	547	72	111				0	Content		-72	-111	18480038	982615339
18497	08:49:24.476	00:00:18.497	1110	-1024	-768	-1	-1	-1	-1	4	-1024	-768	-1	-1	-1	-1	4		0	0						Untertest4.avi	0	880	547	72	111				0	Content		-72	-111	18497274	982632575
18512	08:49:24.491	00:00:18.512	1111	-1024	-768	-1	-1	-1	-1	4	-1024	-768	-1	-1	-1	-1	4		0	0						Untertest4.avi	0	880	547	72	111				0	Content		-72	-111	18512203	982647504
18529	08:49:24.508	00:00:18.528	1112	-1024	-768	-1	-1	-1	-1	4	-1024	-768	-1	-1	-1	-1	4		0	0						Untertest4.avi	0	880	547	72	111				0	Content		-72	-111	18528828	982664129
18546	08:49:24.525	00:00:18.545	1113	-1024	-768	-1	-1	-1	-1	4	-1024	-768	-1	-1	-1	-1	4		0	0						Untertest4.avi	0	880	547	72	111				0	Content		-72	-111	18545575	982680876
18562	08:49:24.541	00:00:18.562	1114	-1024	-768	-1	-1	-1	-1	4	-1024	-768	-1	-1	-1	-1	4		0	0						Untertest4.avi	0	880	547	72	111				0	Content		-72	-111	18562200	982697501
18579	08:49:24.558	00:00:18.578	1115	-1024	-768	-1	-1	-1	-1	4	-1024	-768	-1	-1	-1	-1	4		0	0						Untertest4.avi	0	880	547	72	111				0	Content		-72	-111	18578824	982714125
18595	08:49:24.574	00:00:18.595	1116	-1024	-768	-1	-1	-1	-1	4	-1024	-768	-1	-1	-1	-1	4		0	0						Untertest4.avi	0	880	547	72	111				0	Content		-72	-111	18595448	982730749
18613	08:49:24.592	00:00:18.612	1117	-1024	-768	-1	-1	-1	-1	4	-1024	-768	-1	-1	-1	-1	4		0	0						Untertest4.avi	0	880	547	72	111				0	Content		-72	-111	18612638	982747939
18630	08:49:24.609	00:00:18.629	1118	-1024	-768	-1	-1	-1	-1	4	-1024	-768	-1	-1	-1	-1	4		0	0						Untertest4.avi	0	880	547	72	111				0	Content		-72	-111	18629885	982765186
18647	08:49:24.626	00:00:18.647	1119	-1024	-768	-1	-1	-1	-1	4	-1024	-768	-1	-1	-1	-1	4		0	0						Untertest4.avi	0	880	547	72	111				0	Content		-72	-111	18647132	982782433
18662	08:49:24.641	00:00:18.662	1120	-1024	-768	-1	-1	-1	-1	4	-1024	-768	-1	-1	-1	-1	4		0	0						Untertest4.avi	0	880	547	72	111				0	Content		-72	-111	18662063	982797364
18679	08:49:24.658	00:00:18.678	1121	-1024	-768	-1	-1	-1	-1	4	-1024	-768	-1	-1	-1	-1	4		0	0						Untertest4.avi	0	880	547	72	111				0	Content		-72	-111	18678687	982813988
18695	08:49:24.674	00:00:18.695	1122	-1024	-768	-1	-1	-1	-1	4	-1024	-768	-1	-1	-1	-1	4		0	0						Untertest4.avi	0	880	547	72	111				0	Content		-72	-111	18695433	982830734
18712	08:49:24.691	00:00:18.712	1123	-1024	-768	-1	-1	-1	-1	4	-1024	-768	-1	-1	-1	-1	4		0	0						Untertest4.avi	0	880	547	72	111				0	Content		-72	-111	18712055	982847356
18729	08:49:24.708	00:00:18.728	1124	-1024	-768	-1	-1	-1	-1	4	-1024	-768	-1	-1	-1	-1	4		0	0						Untertest4.avi	0	880	547	72	111				0	Content		-72	-111	18728678	982863979
18745	08:49:24.724	00:00:18.745	1125	-1024	-768	-1	-1	-1	-1	4	-1024	-768	-1	-1	-1	-1	4		0	0						Untertest4.avi	0	880	547	72	111				0	Content		-72	-111	18745305	982880606
18762	08:49:24.741	00:00:18.762	1126	-1024	-768	-1	-1	-1	-1	4	-1024	-768	-1	-1	-1	-1	4		0	0						Untertest4.avi	0	880	547	72	111				0	Content		-72	-111	18762495	982897796
18780	08:49:24.759	00:00:18.779	1127	-1024	-768	-1	-1	-1	-1	4	-1024	-768	-1	-1	-1	-1	4		0	0						Untertest4.avi	0	880	547	72	111				0	Content		-72	-111	18779871	982915172
18797	08:49:24.776	00:00:18.797	1128	-1024	-768	-1	-1	-1	-1	4	-1024	-768	-1	-1	-1	-1	4		0	0						Untertest4.avi	0	880	547	72	111				0	Content		-72	-111	18797118	982932419
18812	08:49:24.791	00:00:18.811	1129	-1024	-768	-1	-1	-1	-1	4	-1024	-768	-1	-1	-1	-1	4		0	0						Untertest4.avi	0	880	547	72	111				0	Content		-72	-111	18811922	982947223
18829	08:49:24.808	00:00:18.828	1130	-1024	-768	-1	-1	-1	-1	4	-1024	-768	-1	-1	-1	-1	4		0	0						Untertest4.avi	0	880	547	72	111				0	Content		-72	-111	18828673	982963974
18845	08:49:24.824	00:00:18.845	1131	-1024	-768	-1	-1	-1	-1	4	-1024	-768	-1	-1	-1	-1	4		0	0						Untertest4.avi	0	880	547	72	111				0	Content		-72	-111	18845297	982980598
18862	08:49:24.841	00:00:18.861	1132	-1024	-768	-1	-1	-1	-1	4	-1024	-768	-1	-1	-1	-1	4		0	0						Untertest4.avi	0	880	547	72	111				0	Content		-72	-111	18861920	982997221
18879	08:49:24.858	00:00:18.878	1133	-1024	-768	-1	-1	-1	-1	4	-1024	-768	-1	-1	-1	-1	4		0	0						Untertest4.avi	0	880	547	72	111				0	Content		-72	-111	18878542	983013843
18895	08:49:24.874	00:00:18.895	1134	-1024	-768	-1	-1	-1	-1	4	-1024	-768	-1	-1	-1	-1	4		0	0						Untertest4.avi	0	880	547	72	111				0	Content		-72	-111	18895166	983030467
18912	08:49:24.891	00:00:18.912	1135	-1024	-768	-1	-1	-1	-1	4	-1024	-768	-1	-1	-1	-1	4		0	0						Untertest4.avi	0	880	547	72	111				0	Content		-72	-111	18912356	983047657
18930	08:49:24.909	00:00:18.929	1136	-1024	-768	-1	-1	-1	-1	4	-1024	-768	-1	-1	-1	-1	4		0	0						Untertest4.avi	0	880	547	72	111				0	Content		-72	-111	18929732	983065033
18947	08:49:24.926	00:00:18.946	1137	-1024	-768	-1	-1	-1	-1	4	-1024	-768	-1	-1	-1	-1	4		0	0						Untertest4.avi	0	880	547	72	111				0	Content		-72	-111	18946982	983082283
18962	08:49:24.941	00:00:18.961	1138	-1024	-768	-1	-1	-1	-1	4	-1024	-768	-1	-1	-1	-1	4		0	0						Untertest4.avi	0	880	547	72	111				0	Content		-72	-111	18961910	983097211
18979	08:49:24.958	00:00:18.978	1139	-1024	-768	-1	-1	-1	-1	4	-1024	-768	-1	-1	-1	-1	4		0	0						Untertest4.avi	0	880	547	72	111				0	Content		-72	-111	18978530	983113831
18995	08:49:24.974	00:00:18.995	1140	-1024	-768	-1	-1	-1	-1	4	-1024	-768	-1	-1	-1	-1	4		0	0						Untertest4.avi	0	880	547	72	111				0	Content		-72	-111	18995276	983130577
19012	08:49:24.991	00:00:19.011	1141	-1024	-768	-1	-1	-1	-1	4	-1024	-768	-1	-1	-1	-1	4		0	0						Untertest4.avi	0	880	547	72	111				0	Content		-72	-111	19011898	983147199
19029	08:49:25.008	00:00:19.028	1142	-1024	-768	-1	-1	-1	-1	4	-1024	-768	-1	-1	-1	-1	4		0	0						Untertest4.avi	0	880	547	72	111				0	Content		-72	-111	19028520	983163821
19045	08:49:25.024	00:00:19.045	1143	-1024	-768	-1	-1	-1	-1	4	-1024	-768	-1	-1	-1	-1	4		0	0						Untertest4.avi	0	880	547	72	111				0	Content		-72	-111	19045142	983180443
19062	08:49:25.041	00:00:19.062	1144	-1024	-768	-1	-1	-1	-1	4	-1024	-768	-1	-1	-1	-1	4		0	0						Untertest4.avi	0	880	547	72	111				0	Content		-72	-111	19062310	983197611
19079	08:49:25.058	00:00:19.079	1145	-1024	-768	-1	-1	-1	-1	4	-1024	-768	-1	-1	-1	-1	4		0	0						Untertest4.avi	0	880	547	72	111				0	Content		-72	-111	19079394	983214695
19096	08:49:25.075	00:00:19.096	1146	-1024	-768	-1	-1	-1	-1	4	-1024	-768	-1	-1	-1	-1	4		0	0						Untertest4.avi	0	880	547	72	111				0	Content		-72	-111	19096061	983231362
19113	08:49:25.092	00:00:19.112	1147	-1024	-768	-1	-1	-1	-1	4	-1024	-768	-1	-1	-1	-1	4		0	0						Untertest4.avi	0	880	547	72	111				0	Content		-72	-111	19112728	983248029
19129	08:49:25.108	00:00:19.129	1148	-1024	-768	-1	-1	-1	-1	4	-1024	-768	-1	-1	-1	-1	4		0	0						Untertest4.avi	0	880	547	72	111				0	Content		-72	-111	19129047	983264348
19146	08:49:25.125	00:00:19.145	1149	-1024	-768	-1	-1	-1	-1	4	-1024	-768	-1	-1	-1	-1	4		0	0						Untertest4.avi	0	880	547	72	111				0	Content		-72	-111	19145714	983281015
19162	08:49:25.141	00:00:19.162	1150	-1024	-768	-1	-1	-1	-1	4	-1024	-768	-1	-1	-1	-1	4		0	0						Untertest4.avi	0	880	547	72	111				0	Content		-72	-111	19162381	983297682
19178	08:49:25.157	00:00:19.178	1151	-1024	-768	-1	-1	-1	-1	4	-1024	-768	-1	-1	-1	-1	4		0	0						Untertest4.avi	0	880	547	72	111				0	Content		-72	-111	19178302	983313603
19195	08:49:25.174	00:00:19.194	1152	-1024	-768	-1	-1	-1	-1	4	-1024	-768	-1	-1	-1	-1	4		0	0						Untertest4.avi	0	880	547	72	111				0	Content		-72	-111	19194926	983330227
19212	08:49:25.191	00:00:19.211	1153	-1024	-768	-1	-1	-1	-1	4	-1024	-768	-1	-1	-1	-1	4		0	0						Untertest4.avi	0	880	547	72	111				0	Content		-72	-111	19211612	983346913
19228	08:49:25.207	00:00:19.228	1154	-1024	-768	-1	-1	-1	-1	4	-1024	-768	-1	-1	-1	-1	4		0	0						Untertest4.avi	0	880	547	72	111				0	Content		-72	-111	19228279	983363580
19245	08:49:25.224	00:00:19.244	1155	-1024	-768	-1	-1	-1	-1	4	-1024	-768	-1	-1	-1	-1	4		0	0						Untertest4.avi	0	880	547	72	111				0	Content		-72	-111	19244947	983380248
19262	08:49:25.241	00:00:19.261	1156	-1024	-768	-1	-1	-1	-1	4	-1024	-768	-1	-1	-1	-1	4		0	0						Untertest4.avi	0	880	547	72	111				0	Content		-72	-111	19261727	983397028
19278	08:49:25.257	00:00:19.278	1157	-1024	-768	-1	-1	-1	-1	4	-1024	-768	-1	-1	-1	-1	4		0	0						Untertest4.avi	0	880	547	72	111				0	Content		-72	-111	19278292	983413593
19295	08:49:25.274	00:00:19.295	1158	-1024	-768	-1	-1	-1	-1	4	-1024	-768	-1	-1	-1	-1	4		0	0						Untertest4.avi	0	880	547	72	111				0	Content		-72	-111	19295237	983430538
19312	08:49:25.291	00:00:19.311	1159	-1024	-768	-1	-1	-1	-1	4	-1024	-768	-1	-1	-1	-1	4		0	0						Untertest4.avi	0	880	547	72	111				0	Content		-72	-111	19311904	983447205
19329	08:49:25.308	00:00:19.329	1160	-1024	-768	-1	-1	-1	-1	4	-1024	-768	-1	-1	-1	-1	4		0	0						Untertest4.avi	0	880	547	72	111				0	Content		-72	-111	19329038	983464339
19346	08:49:25.325	00:00:19.345	1161	-1024	-768	-1	-1	-1	-1	4	-1024	-768	-1	-1	-1	-1	4		0	0						Untertest4.avi	0	880	547	72	111				0	Content		-72	-111	19345706	983481007
19363	08:49:25.342	00:00:19.362	1162	-1024	-768	-1	-1	-1	-1	4	-1024	-768	-1	-1	-1	-1	4		0	0						Untertest4.avi	0	880	547	72	111				0	Content		-72	-111	19362733	983498034
19379	08:49:25.358	00:00:19.379	1163	-1024	-768	-1	-1	-1	-1	4	-1024	-768	-1	-1	-1	-1	4		0	0						Untertest4.avi	0	880	547	72	111				0	Content		-72	-111	19379400	983514701
19396	08:49:25.375	00:00:19.396	1164	-1024	-768	-1	-1	-1	-1	4	-1024	-768	-1	-1	-1	-1	4		0	0						Untertest4.avi	0	880	547	72	111				0	Content		-72	-111	19396068	983531369
19412	08:49:25.391	00:00:19.412	1165	-1024	-768	-1	-1	-1	-1	4	-1024	-768	-1	-1	-1	-1	4		0	0						Untertest4.avi	0	880	547	72	111				0	Content		-72	-111	19412307	983547608
19429	08:49:25.408	00:00:19.428	1166	-1024	-768	-1	-1	-1	-1	4	-1024	-768	-1	-1	-1	-1	4		0	0						Untertest4.avi	0	880	547	72	111				0	Content		-72	-111	19428974	983564275
19446	08:49:25.425	00:00:19.445	1167	-1024	-768	-1	-1	-1	-1	4	-1024	-768	-1	-1	-1	-1	4		0	0						Untertest4.avi	0	880	547	72	111				0	Content		-72	-111	19445642	983580943
19462	08:49:25.441	00:00:19.462	1168	-1024	-768	-1	-1	-1	-1	4	-1024	-768	-1	-1	-1	-1	4		0	0						Untertest4.avi	0	880	547	72	111				0	Content		-72	-111	19462022	983597323
19479	08:49:25.458	00:00:19.478	1169	-1024	-768	-1	-1	-1	-1	4	-1024	-768	-1	-1	-1	-1	4		0	0						Untertest4.avi	0	880	547	72	111				0	Content		-72	-111	19478689	983613990
19495	08:49:25.474	00:00:19.495	1170	-1024	-768	-1	-1	-1	-1	4	-1024	-768	-1	-1	-1	-1	4		0	0						Untertest4.avi	0	880	547	72	111				0	Content		-72	-111	19495357	983630658
19511	08:49:25.490	00:00:19.511	1171	-1024	-768	-1	-1	-1	-1	4	-1024	-768	-1	-1	-1	-1	4		0	0						Untertest4.avi	0	880	547	72	111				0	Content		-72	-111	19511406	983646707
19528	08:49:25.507	00:00:19.528	1172	-1024	-768	-1	-1	-1	-1	4	-1024	-768	-1	-1	-1	-1	4		0	0						Untertest4.avi	0	880	547	72	111				0	Content		-72	-111	19528153	983663454
19545	08:49:25.524	00:00:19.544	1173	-1024	-768	-1	-1	-1	-1	4	-1024	-768	-1	-1	-1	-1	4		0	0						Untertest4.avi	0	880	547	72	111				0	Content		-72	-111	19544807	983680108
19561	08:49:25.540	00:00:19.561	1174	-1024	-768	-1	-1	-1	-1	4	-1024	-768	-1	-1	-1	-1	4		0	0						Untertest4.avi	0	880	547	72	111				0	Content		-72	-111	19561474	983696775
19578	08:49:25.557	00:00:19.578	1175	-1024	-768	-1	-1	-1	-1	4	-1024	-768	-1	-1	-1	-1	4		0	0						Untertest4.avi	0	880	547	72	111				0	Content		-72	-111	19578141	983713442
19595	08:49:25.574	00:00:19.594	1176	-1024	-768	-1	-1	-1	-1	4	-1024	-768	-1	-1	-1	-1	4		0	0						Untertest4.avi	0	880	547	72	111				0	Content		-72	-111	19594770	983730071
19611	08:49:25.590	00:00:19.611	1177	-1024	-768	-1	-1	-1	-1	4	-1024	-768	-1	-1	-1	-1	4		0	0						Untertest4.avi	0	880	547	72	111				0	Content		-72	-111	19611437	983746738
19628	08:49:25.607	00:00:19.628	1178	-1024	-768	-1	-1	-1	-1	4	-1024	-768	-1	-1	-1	-1	4		0	0						Untertest4.avi	0	880	547	72	111				0	Content		-72	-111	19628104	983763405
19645	08:49:25.624	00:00:19.645	1179	-1024	-768	-1	-1	-1	-1	4	-1024	-768	-1	-1	-1	-1	4		0	0						Untertest4.avi	0	880	547	72	111				0	Content		-72	-111	19645001	983780302
19662	08:49:25.641	00:00:19.661	1180	-1024	-768	-1	-1	-1	-1	4	-1024	-768	-1	-1	-1	-1	4		0	0						Untertest4.avi	0	880	547	72	111				0	Content		-72	-111	19661668	983796969
19679	08:49:25.658	00:00:19.678	1181	-1024	-768	-1	-1	-1	-1	4	-1024	-768	-1	-1	-1	-1	4		0	0						Untertest4.avi	0	880	547	72	111				0	Content		-72	-111	19678618	983813919
19695	08:49:25.674	00:00:19.695	1182	-1024	-768	-1	-1	-1	-1	4	-1024	-768	-1	-1	-1	-1	4		0	0						Untertest4.avi	0	880	547	72	111				0	Content		-72	-111	19695286	983830587
19712	08:49:25.691	00:00:19.711	1183	-1024	-768	-1	-1	-1	-1	4	-1024	-768	-1	-1	-1	-1	4		0	0						Untertest4.avi	0	880	547	72	111				0	Content		-72	-111	19711953	983847254
19729	08:49:25.708	00:00:19.729	1184	-1024	-768	-1	-1	-1	-1	4	-1024	-768	-1	-1	-1	-1	4		0	0						Untertest4.avi	0	880	547	72	111				0	Content		-72	-111	19729241	983864542
19746	08:49:25.725	00:00:19.745	1185	-1024	-768	-1	-1	-1	-1	4	-1024	-768	-1	-1	-1	-1	4		0	0						Untertest4.avi	0	880	547	72	111				0	Content		-72	-111	19745909	983881210
19762	08:49:25.741	00:00:19.762	1186	-1024	-768	-1	-1	-1	-1	4	-1024	-768	-1	-1	-1	-1	4		0	0						Untertest4.avi	0	880	547	72	111				0	Content		-72	-111	19762154	983897455
19779	08:49:25.758	00:00:19.778	1187	-1024	-768	-1	-1	-1	-1	4	-1024	-768	-1	-1	-1	-1	4		0	0						Untertest4.avi	0	880	547	72	111				0	Content		-72	-111	19778821	983914122
19795	08:49:25.774	00:00:19.795	1188	-1024	-768	-1	-1	-1	-1	4	-1024	-768	-1	-1	-1	-1	4		0	0						Untertest4.avi	0	880	547	72	111				0	Content		-72	-111	19795489	983930790
19811	08:49:25.790	00:00:19.811	1189	-1024	-768	-1	-1	-1	-1	4	-1024	-768	-1	-1	-1	-1	4		0	0						Untertest4.avi	0	880	547	72	111				0	Content		-72	-111	19811260	983946561
19828	08:49:25.807	00:00:19.827	1190	-1024	-768	-1	-1	-1	-1	4	-1024	-768	-1	-1	-1	-1	4		0	0						Untertest4.avi	0	880	547	72	111				0	Content		-72	-111	19827880	983963181
19845	08:49:25.824	00:00:19.844	1191	-1024	-768	-1	-1	-1	-1	4	-1024	-768	-1	-1	-1	-1	4		0	0						Untertest4.avi	0	880	547	72	111				0	Content		-72	-111	19844576	983979877
19861	08:49:25.840	00:00:19.861	1192	-1024	-768	-1	-1	-1	-1	4	-1024	-768	-1	-1	-1	-1	4		0	0						Untertest4.avi	0	880	547	72	111				0	Content		-72	-111	19861244	983996545
19878	08:49:25.857	00:00:19.877	1193	-1024	-768	-1	-1	-1	-1	4	-1024	-768	-1	-1	-1	-1	4		0	0						Untertest4.avi	0	880	547	72	111				0	Content		-72	-111	19877911	984013212
19895	08:49:25.874	00:00:19.894	1194	-1024	-768	-1	-1	-1	-1	4	-1024	-768	-1	-1	-1	-1	4		0	0						Untertest4.avi	0	880	547	72	111				0	Content		-72	-111	19894684	984029985
19911	08:49:25.890	00:00:19.911	1195	-1024	-768	-1	-1	-1	-1	4	-1024	-768	-1	-1	-1	-1	4		0	0						Untertest4.avi	0	880	547	72	111				0	Content		-72	-111	19911126	984046427
19928	08:49:25.907	00:00:19.927	1196	-1024	-768	-1	-1	-1	-1	4	-1024	-768	-1	-1	-1	-1	4		0	0						Untertest4.avi	0	880	547	72	111				0	Content		-72	-111	19927882	984063183
19945	08:49:25.924	00:00:19.944	1197	-1024	-768	-1	-1	-1	-1	4	-1024	-768	-1	-1	-1	-1	4		0	0						Untertest4.avi	0	880	547	72	111				0	Content		-72	-111	19944921	984080222
19962	08:49:25.941	00:00:19.961	1198	-1024	-768	-1	-1	-1	-1	4	-1024	-768	-1	-1	-1	-1	4		0	0						Untertest4.avi	0	880	547	72	111				0	Content		-72	-111	19961589	984096890
19978	08:49:25.957	00:00:19.978	1199	-1024	-768	-1	-1	-1	-1	4	-1024	-768	-1	-1	-1	-1	4		0	0						Untertest4.avi	0	880	547	72	111				0	Content		-72	-111	19978256	984113557
19995	08:49:25.974	00:00:19.995	1200	-1024	-768	-1	-1	-1	-1	4	-1024	-768	-1	-1	-1	-1	4		0	0						Untertest4.avi	0	880	547	72	111				0	Content		-72	-111	19995421	984130722
20012	08:49:25.991	00:00:20.012	1201	-1024	-768	-1	-1	-1	-1	4	-1024	-768	-1	-1	-1	-1	4		0	0						Untertest4.avi	0	880	547	72	111				0	Content		-72	-111	20012089	984147390
20029	08:49:26.008	00:00:20.028	1202	-1024	-768	-1	-1	-1	-1	4	-1024	-768	-1	-1	-1	-1	4		0	0						Untertest4.avi	0	880	547	72	111				0	Content		-72	-111	20028756	984164057
20045	08:49:26.024	00:00:20.044	1203	-1024	-768	-1	-1	-1	-1	4	-1024	-768	-1	-1	-1	-1	4		0	0						Untertest4.avi	0	880	547	72	111				0	Content		-72	-111	20044937	984180238
20062	08:49:26.041	00:00:20.061	1204	-1024	-768	-1	-1	-1	-1	4	-1024	-768	-1	-1	-1	-1	4		0	0						Untertest4.avi	0	880	547	72	111				0	Content		-72	-111	20061605	984196906
20078	08:49:26.057	00:00:20.078	1205	-1024	-768	-1	-1	-1	-1	4	-1024	-768	-1	-1	-1	-1	4		0	0						Untertest4.avi	0	880	547	72	111				0	Content		-72	-111	20078108	984213409
20095	08:49:26.074	00:00:20.094	1206	-1024	-768	-1	-1	-1	-1	4	-1024	-768	-1	-1	-1	-1	4		0	0						Untertest4.avi	0	880	547	72	111				0	Content		-72	-111	20094775	984230076
20111	08:49:26.090	00:00:20.111	1207	-1024	-768	-1	-1	-1	-1	4	-1024	-768	-1	-1	-1	-1	4		0	0						Untertest4.avi	0	880	547	72	111				0	Content		-72	-111	20111443	984246744
20128	08:49:26.107	00:00:20.127	1208	-1024	-768	-1	-1	-1	-1	4	-1024	-768	-1	-1	-1	-1	4		0	0						Untertest4.avi	0	880	547	72	111				0	Content		-72	-111	20127734	984263035
20144	08:49:26.123	00:00:20.144	1209	-1024	-768	-1	-1	-1	-1	4	-1024	-768	-1	-1	-1	-1	4		0	0						Untertest4.avi	0	880	547	72	111				0	Content		-72	-111	20144359	984279660
20161	08:49:26.140	00:00:20.161	1210	-1024	-768	-1	-1	-1	-1	4	-1024	-768	-1	-1	-1	-1	4		0	0						Untertest4.avi	0	880	547	72	111				0	Content		-72	-111	20161025	984296326
20178	08:49:26.157	00:00:20.177	1211	-1024	-768	-1	-1	-1	-1	4	-1024	-768	-1	-1	-1	-1	4		0	0						Untertest4.avi	0	880	547	72	111				0	Content		-72	-111	20177692	984312993
20194	08:49:26.173	00:00:20.194	1212	-1024	-768	-1	-1	-1	-1	4	-1024	-768	-1	-1	-1	-1	4		0	0						Untertest4.avi	0	880	547	72	111				0	Content		-72	-111	20194359	984329660
20211	08:49:26.190	00:00:20.211	1213	-1024	-768	-1	-1	-1	-1	4	-1024	-768	-1	-1	-1	-1	4		0	0						Untertest4.avi	0	880	547	72	111				0	Content		-72	-111	20211025	984346326
20228	08:49:26.207	00:00:20.227	1214	-1024	-768	-1	-1	-1	-1	4	-1024	-768	-1	-1	-1	-1	4		0	0						Untertest4.avi	0	880	547	72	111				0	Content		-72	-111	20227692	984362993
20244	08:49:26.223	00:00:20.244	1215	-1024	-768	-1	-1	-1	-1	4	-1024	-768	-1	-1	-1	-1	4		0	0						Untertest4.avi	0	880	547	72	111				0	Content		-72	-111	20244359	984379660
20261	08:49:26.240	00:00:20.261	1216	-1024	-768	-1	-1	-1	-1	4	-1024	-768	-1	-1	-1	-1	4		0	0						Untertest4.avi	0	880	547	72	111				0	Content		-72	-111	20261291	984396592
20278	08:49:26.257	00:00:20.277	1217	-1024	-768	-1	-1	-1	-1	4	-1024	-768	-1	-1	-1	-1	4		0	0						Untertest4.avi	0	880	547	72	111				0	Content		-72	-111	20277958	984413259
20295	08:49:26.274	00:00:20.294	1218	-1024	-768	-1	-1	-1	-1	4	-1024	-768	-1	-1	-1	-1	4		0	0						Untertest4.avi	0	880	547	72	111				0	Content		-72	-111	20294919	984430220
20312	08:49:26.291	00:00:20.311	1219	-1024	-768	-1	-1	-1	-1	4	-1024	-768	-1	-1	-1	-1	4		0	0						Untertest4.avi	0	880	547	72	111				0	Content		-72	-111	20311587	984446888
20328	08:49:26.307	00:00:20.328	1220	-1024	-768	-1	-1	-1	-1	4	-1024	-768	-1	-1	-1	-1	4		0	0						Untertest4.avi	0	880	547	72	111				0	Content		-72	-111	20328254	984463555
20345	08:49:26.324	00:00:20.345	1221	-1024	-768	-1	-1	-1	-1	4	-1024	-768	-1	-1	-1	-1	4		0	0						Untertest4.avi	0	880	547	72	111				0	Content		-72	-111	20345488	984480789
20362	08:49:26.341	00:00:20.362	1222	-1024	-768	-1	-1	-1	-1	4	-1024	-768	-1	-1	-1	-1	4		0	0						Untertest4.avi	0	880	547	72	111				0	Content		-72	-111	20362156	984497457
20378	08:49:26.357	00:00:20.378	1223	-1024	-768	-1	-1	-1	-1	4	-1024	-768	-1	-1	-1	-1	4		0	0						Untertest4.avi	0	880	547	72	111				0	Content		-72	-111	20378385	984513686
20395	08:49:26.374	00:00:20.395	1224	-1024	-768	-1	-1	-1	-1	4	-1024	-768	-1	-1	-1	-1	4		0	0						Untertest4.avi	0	880	547	72	111				0	Content		-72	-111	20395052	984530353
20412	08:49:26.391	00:00:20.411	1225	-1024	-768	-1	-1	-1	-1	4	-1024	-768	-1	-1	-1	-1	4		0	0						Untertest4.avi	0	880	547	72	111				0	Content		-72	-111	20411720	984547021
20427	08:49:26.406	00:00:20.427	1226	-1024	-768	-1	-1	-1	-1	4	-1024	-768	-1	-1	-1	-1	4		0	0						Untertest4.avi	0	880	547	72	111				0	Content		-72	-111	20427461	984562762
20444	08:49:26.423	00:00:20.444	1227	-1024	-768	-1	-1	-1	-1	4	-1024	-768	-1	-1	-1	-1	4		0	0						Untertest4.avi	0	880	547	72	111				0	Content		-72	-111	20444208	984579509
20461	08:49:26.440	00:00:20.460	1228	-1024	-768	-1	-1	-1	-1	4	-1024	-768	-1	-1	-1	-1	4		0	0						Untertest4.avi	0	880	547	72	111				0	Content		-72	-111	20460894	984596195
20478	08:49:26.457	00:00:20.477	1229	-1024	-768	-1	-1	-1	-1	4	-1024	-768	-1	-1	-1	-1	4		0	0						Untertest4.avi	0	880	547	72	111				0	Content		-72	-111	20477562	984612863
20494	08:49:26.473	00:00:20.494	1230	-1024	-768	-1	-1	-1	-1	4	-1024	-768	-1	-1	-1	-1	4		0	0						Untertest4.avi	0	880	547	72	111				0	Content		-72	-111	20494229	984629530
20511	08:49:26.490	00:00:20.510	1231	-1024	-768	-1	-1	-1	-1	4	-1024	-768	-1	-1	-1	-1	4		0	0						Untertest4.avi	0	880	547	72	111				0	Content		-72	-111	20510887	984646188
20527	08:49:26.506	00:00:20.527	1232	-1024	-768	-1	-1	-1	-1	4	-1024	-768	-1	-1	-1	-1	4		0	0						Untertest4.avi	0	880	547	72	111				0	Content		-72	-111	20527450	984662751
20544	08:49:26.523	00:00:20.544	1233	-1024	-768	-1	-1	-1	-1	4	-1024	-768	-1	-1	-1	-1	4		0	0						Untertest4.avi	0	880	547	72	111				0	Content		-72	-111	20544072	984679373
20561	08:49:26.540	00:00:20.561	1234	-1024	-768	-1	-1	-1	-1	4	-1024	-768	-1	-1	-1	-1	4		0	0						Untertest4.avi	0	880	547	72	111				0	Content		-72	-111	20561156	984696457
20578	08:49:26.557	00:00:20.577	1235	-1024	-768	-1	-1	-1	-1	4	-1024	-768	-1	-1	-1	-1	4		0	0						Untertest4.avi	0	880	547	72	111				0	Content		-72	-111	20577824	984713125
20594	08:49:26.573	00:00:20.594	1236	-1024	-768	-1	-1	-1	-1	4	-1024	-768	-1	-1	-1	-1	4		0	0						Untertest4.avi	0	880	547	72	111				0	Content		-72	-111	20594491	984729792
20612	08:49:26.591	00:00:20.611	1237	-1024	-768	-1	-1	-1	-1	4	-1024	-768	-1	-1	-1	-1	4		0	0						Untertest4.avi	0	880	547	72	111				0	Content		-72	-111	20611642	984746943
20628	08:49:26.607	00:00:20.628	1238	-1024	-768	-1	-1	-1	-1	4	-1024	-768	-1	-1	-1	-1	4		0	0						Untertest4.avi	0	880	547	72	111				0	Content		-72	-111	20628310	984763611
20645	08:49:26.624	00:00:20.644	1239	-1024	-768	-1	-1	-1	-1	4	-1024	-768	-1	-1	-1	-1	4		0	0						Untertest4.avi	0	880	547	72	111				0	Content		-72	-111	20644977	984780278
20661	08:49:26.640	00:00:20.661	1240	-1024	-768	-1	-1	-1	-1	4	-1024	-768	-1	-1	-1	-1	4		0	0						Untertest4.avi	0	880	547	72	111				0	Content		-72	-111	20661209	984796510
20678	08:49:26.657	00:00:20.677	1241	-1024	-768	-1	-1	-1	-1	4	-1024	-768	-1	-1	-1	-1	4		0	0						Untertest4.avi	0	880	547	72	111				0	Content		-72	-111	20677877	984813178
20694	08:49:26.673	00:00:20.694	1242	-1024	-768	-1	-1	-1	-1	4	-1024	-768	-1	-1	-1	-1	4		0	0						Untertest4.avi	0	880	547	72	111				0	Content		-72	-111	20694356	984829657
20711	08:49:26.690	00:00:20.711	1243	-1024	-768	-1	-1	-1	-1	4	-1024	-768	-1	-1	-1	-1	4		0	0						Untertest4.avi	0	880	547	72	111				0	Content		-72	-111	20711023	984846324
20728	08:49:26.707	00:00:20.727	1244	-1024	-768	-1	-1	-1	-1	4	-1024	-768	-1	-1	-1	-1	4		0	0						Untertest4.avi	0	880	547	72	111				0	Content		-72	-111	20727691	984862992
20744	08:49:26.723	00:00:20.743	1245	-1024	-768	-1	-1	-1	-1	4	-1024	-768	-1	-1	-1	-1	4		0	0						Untertest4.avi	0	880	547	72	111				0	Content		-72	-111	20743934	984879235
20761	08:49:26.740	00:00:20.760	1246	-1024	-768	-1	-1	-1	-1	4	-1024	-768	-1	-1	-1	-1	4		0	0						Untertest4.avi	0	880	547	72	111				0	Content		-72	-111	20760685	984895986
20777	08:49:26.756	00:00:20.777	1247	-1024	-768	-1	-1	-1	-1	4	-1024	-768	-1	-1	-1	-1	4		0	0						Untertest4.avi	0	880	547	72	111				0	Content		-72	-111	20777310	984912611
20794	08:49:26.773	00:00:20.793	1248	-1024	-768	-1	-1	-1	-1	4	-1024	-768	-1	-1	-1	-1	4		0	0						Untertest4.avi	0	880	547	72	111				0	Content		-72	-111	20793977	984929278
20811	08:49:26.790	00:00:20.810	1249	-1024	-768	-1	-1	-1	-1	4	-1024	-768	-1	-1	-1	-1	4		0	0						Untertest4.avi	0	880	547	72	111				0	Content		-72	-111	20810644	984945945
20827	08:49:26.806	00:00:20.827	1250	-1024	-768	-1	-1	-1	-1	4	-1024	-768	-1	-1	-1	-1	4		0	0						Untertest4.avi	0	880	547	72	111				0	Content		-72	-111	20827281	984962582
20844	08:49:26.823	00:00:20.843	1251	-1024	-768	-1	-1	-1	-1	4	-1024	-768	-1	-1	-1	-1	4		0	0						Untertest4.avi	0	880	547	72	111				0	Content		-72	-111	20843948	984979249
20861	08:49:26.840	00:00:20.860	1252	-1024	-768	-1	-1	-1	-1	4	-1024	-768	-1	-1	-1	-1	4		0	0						Untertest4.avi	0	880	547	72	111				0	Content		-72	-111	20860615	984995916
20878	08:49:26.857	00:00:20.877	1253	-1024	-768	-1	-1	-1	-1	4	-1024	-768	-1	-1	-1	-1	4		0	0						Untertest4.avi	0	880	547	72	111				0	Content		-72	-111	20877532	985012833
20894	08:49:26.873	00:00:20.894	1254	-1024	-768	-1	-1	-1	-1	4	-1024	-768	-1	-1	-1	-1	4		0	0						Untertest4.avi	0	880	547	72	111				0	Content		-72	-111	20894199	985029500
20911	08:49:26.890	00:00:20.911	1255	-1024	-768	-1	-1	-1	-1	4	-1024	-768	-1	-1	-1	-1	4		0	0						Untertest4.avi	0	880	547	72	111				0	Content		-72	-111	20911149	985046450
20928	08:49:26.907	00:00:20.927	1256	-1024	-768	-1	-1	-1	-1	4	-1024	-768	-1	-1	-1	-1	4		0	0						Untertest4.avi	0	880	547	72	111				0	Content		-72	-111	20927817	985063118
20944	08:49:26.923	00:00:20.944	1257	-1024	-768	-1	-1	-1	-1	4	-1024	-768	-1	-1	-1	-1	4		0	0						Untertest4.avi	0	880	547	72	111				0	Content		-72	-111	20944484	985079785
20962	08:49:26.941	00:00:20.961	1258	-1024	-768	-1	-1	-1	-1	4	-1024	-768	-1	-1	-1	-1	4		0	0						Untertest4.avi	0	880	547	72	111				0	Content		-72	-111	20961763	985097064
20978	08:49:26.957	00:00:20.978	1259	-1024	-768	-1	-1	-1	-1	4	-1024	-768	-1	-1	-1	-1	4		0	0						Untertest4.avi	0	880	547	72	111				0	Content		-72	-111	20978431	985113732
20995	08:49:26.974	00:00:20.994	1260	-1024	-768	-1	-1	-1	-1	4	-1024	-768	-1	-1	-1	-1	4		0	0						Untertest4.avi	0	880	547	72	111				0	Content		-72	-111	20994675	985129976
21011	08:49:26.990	00:00:21.011	1261	-1024	-768	-1	-1	-1	-1	4	-1024	-768	-1	-1	-1	-1	4		0	0						Untertest4.avi	0	880	547	72	111				0	Content		-72	-111	21011342	985146643
21028	08:49:27.007	00:00:21.028	1262	-1024	-768	-1	-1	-1	-1	4	-1024	-768	-1	-1	-1	-1	4		0	0						Untertest4.avi	0	880	547	72	111				0	Content		-72	-111	21028010	985163311
21044	08:49:27.023	00:00:21.043	1263	-1024	-768	-1	-1	-1	-1	4	-1024	-768	-1	-1	-1	-1	4		0	0						Untertest4.avi	0	880	547	72	111				0	Content		-72	-111	21043795	985179096
21060	08:49:27.039	00:00:21.060	1264	-1024	-768	-1	-1	-1	-1	4	-1024	-768	-1	-1	-1	-1	4		0	0						Untertest4.avi	0	880	547	72	111				0	Content		-72	-111	21060407	985195708
21077	08:49:27.056	00:00:21.077	1265	-1024	-768	-1	-1	-1	-1	4	-1024	-768	-1	-1	-1	-1	4		0	0						Untertest4.avi	0	880	547	72	111				0	Content		-72	-111	21077092	985212393
21094	08:49:27.073	00:00:21.093	1266	-1024	-768	-1	-1	-1	-1	4	-1024	-768	-1	-1	-1	-1	4		0	0						Untertest4.avi	0	880	547	72	111				0	Content		-72	-111	21093760	985229061
21110	08:49:27.089	00:00:21.110	1267	-1024	-768	-1	-1	-1	-1	4	-1024	-768	-1	-1	-1	-1	4		0	0						Untertest4.avi	0	880	547	72	111				0	Content		-72	-111	21110427	985245728
21127	08:49:27.106	00:00:21.127	1268	-1024	-768	-1	-1	-1	-1	4	-1024	-768	-1	-1	-1	-1	4		0	0						Untertest4.avi	0	880	547	72	111				0	Content		-72	-111	21127085	985262386
21144	08:49:27.123	00:00:21.143	1269	-1024	-768	-1	-1	-1	-1	4	-1024	-768	-1	-1	-1	-1	4		0	0						Untertest4.avi	0	880	547	72	111				0	Content		-72	-111	21143784	985279085
21160	08:49:27.139	00:00:21.160	1270	-1024	-768	-1	-1	-1	-1	4	-1024	-768	-1	-1	-1	-1	4		0	0						Untertest4.avi	0	880	547	72	111				0	Content		-72	-111	21160401	985295702
21177	08:49:27.156	00:00:21.177	1271	-1024	-768	-1	-1	-1	-1	4	-1024	-768	-1	-1	-1	-1	4		0	0						Untertest4.avi	0	880	547	72	111				0	Content		-72	-111	21177440	985312741
21194	08:49:27.173	00:00:21.194	1272	-1024	-768	-1	-1	-1	-1	4	-1024	-768	-1	-1	-1	-1	4		0	0						Untertest4.avi	0	880	547	72	111				0	Content		-72	-111	21194108	985329409
21211	08:49:27.190	00:00:21.210	1273	-1024	-768	-1	-1	-1	-1	4	-1024	-768	-1	-1	-1	-1	4		0	0						Untertest4.avi	0	880	547	72	111				0	Content		-72	-111	21210775	985346076
21228	08:49:27.207	00:00:21.227	1274	-1024	-768	-1	-1	-1	-1	4	-1024	-768	-1	-1	-1	-1	4		0	0						Untertest4.avi	0	880	547	72	111				0	Content		-72	-111	21227940	985363241
21245	08:49:27.224	00:00:21.244	1275	-1024	-768	-1	-1	-1	-1	4	-1024	-768	-1	-1	-1	-1	4		0	0						Untertest4.avi	0	880	547	72	111				0	Content		-72	-111	21244608	985379909
21261	08:49:27.240	00:00:21.261	1276	-1024	-768	-1	-1	-1	-1	4	-1024	-768	-1	-1	-1	-1	4		0	0						Untertest4.avi	0	880	547	72	111				0	Content		-72	-111	21261275	985396576
21277	08:49:27.256	00:00:21.277	1277	-1024	-768	-1	-1	-1	-1	4	-1024	-768	-1	-1	-1	-1	4		0	0						Untertest4.avi	0	880	547	72	111				0	Content		-72	-111	21277457	985412758
21294	08:49:27.273	00:00:21.294	1278	-1024	-768	-1	-1	-1	-1	4	-1024	-768	-1	-1	-1	-1	4		0	0						Untertest4.avi	0	880	547	72	111				0	Content		-72	-111	21294125	985429426
21311	08:49:27.290	00:00:21.310	1279	-1024	-768	-1	-1	-1	-1	4	-1024	-768	-1	-1	-1	-1	4		0	0						Untertest4.avi	0	880	547	72	111				0	Content		-72	-111	21310630	985445931
21327	08:49:27.306	00:00:21.327	1280	-1024	-768	-1	-1	-1	-1	4	-1024	-768	-1	-1	-1	-1	4		0	0						Untertest4.avi	0	880	547	72	111				0	Content		-72	-111	21327297	985462598
21344	08:49:27.323	00:00:21.343	1281	-1024	-768	-1	-1	-1	-1	4	-1024	-768	-1	-1	-1	-1	4		0	0						Untertest4.avi	0	880	547	72	111				0	Content		-72	-111	21343965	985479266
21360	08:49:27.339	00:00:21.360	1282	-1024	-768	-1	-1	-1	-1	4	-1024	-768	-1	-1	-1	-1	4		0	0						Untertest4.avi	0	880	547	72	111				0	Content		-72	-111	21360262	985495563
21377	08:49:27.356	00:00:21.376	1283	-1024	-768	-1	-1	-1	-1	4	-1024	-768	-1	-1	-1	-1	4		0	0						Untertest4.avi	0	880	547	72	111				0	Content		-72	-111	21376888	985512189
21394	08:49:27.373	00:00:21.393	1284	-1024	-768	-1	-1	-1	-1	4	-1024	-768	-1	-1	-1	-1	4		0	0						Untertest4.avi	0	880	547	72	111				0	Content		-72	-111	21393555	985528856
21410	08:49:27.389	00:00:21.410	1285	-1024	-768	-1	-1	-1	-1	4	-1024	-768	-1	-1	-1	-1	4		0	0						Untertest4.avi	0	880	547	72	111				0	Content		-72	-111	21410222	985545523
21427	08:49:27.406	00:00:21.426	1286	-1024	-768	-1	-1	-1	-1	4	-1024	-768	-1	-1	-1	-1	4		0	0						Untertest4.avi	0	880	547	72	111				0	Content		-72	-111	21426889	985562190
21444	08:49:27.423	00:00:21.443	1287	-1024	-768	-1	-1	-1	-1	4	-1024	-768	-1	-1	-1	-1	4		0	0						Untertest4.avi	0	880	547	72	111				0	Content		-72	-111	21443513	985578814
21460	08:49:27.439	00:00:21.460	1288	-1024	-768	-1	-1	-1	-1	4	-1024	-768	-1	-1	-1	-1	4		0	0						Untertest4.avi	0	880	547	72	111				0	Content		-72	-111	21460180	985595481
21477	08:49:27.456	00:00:21.476	1289	-1024	-768	-1	-1	-1	-1	4	-1024	-768	-1	-1	-1	-1	4		0	0						Untertest4.avi	0	880	547	72	111				0	Content		-72	-111	21476847	985612148
21494	08:49:27.473	00:00:21.493	1290	-1024	-768	-1	-1	-1	-1	4	-1024	-768	-1	-1	-1	-1	4		0	0						Untertest4.avi	0	880	547	72	111				0	Content		-72	-111	21493739	985629040
21510	08:49:27.489	00:00:21.510	1291	-1024	-768	-1	-1	-1	-1	4	-1024	-768	-1	-1	-1	-1	4		0	0						Untertest4.avi	0	880	547	72	111				0	Content		-72	-111	21510406	985645707
21527	08:49:27.506	00:00:21.527	1292	-1024	-768	-1	-1	-1	-1	4	-1024	-768	-1	-1	-1	-1	4		0	0						Untertest4.avi	0	880	547	72	111				0	Content		-72	-111	21527397	985662698
21544	08:49:27.523	00:00:21.544	1293	-1024	-768	-1	-1	-1	-1	4	-1024	-768	-1	-1	-1	-1	4		0	0						Untertest4.avi	0	880	547	72	111				0	Content		-72	-111	21544065	985679366
21561	08:49:27.540	00:00:21.560	1294	-1024	-768	-1	-1	-1	-1	4	-1024	-768	-1	-1	-1	-1	4		0	0						Untertest4.avi	0	880	547	72	111				0	Content		-72	-111	21560732	985696033
21578	08:49:27.557	00:00:21.577	1295	-1024	-768	-1	-1	-1	-1	4	-1024	-768	-1	-1	-1	-1	4		0	0						Untertest4.avi	0	880	547	72	111				0	Content		-72	-111	21577992	985713293
21595	08:49:27.574	00:00:21.594	1296	-1024	-768	-1	-1	-1	-1	4	-1024	-768	-1	-1	-1	-1	4		0	0						Untertest4.avi	0	880	547	72	111				0	Content		-72	-111	21594660	985729961
21611	08:49:27.590	00:00:21.610	1297	-1024	-768	-1	-1	-1	-1	4	-1024	-768	-1	-1	-1	-1	4		0	0						Untertest4.avi	0	880	547	72	111				0	Content		-72	-111	21610898	985746199
21628	08:49:27.607	00:00:21.627	1298	-1024	-768	-1	-1	-1	-1	4	-1024	-768	-1	-1	-1	-1	4		0	0						Untertest4.avi	0	880	547	72	111				0	Content		-72	-111	21627565	985762866
21644	08:49:27.623	00:00:21.644	1299	-1024	-768	-1	-1	-1	-1	4	-1024	-768	-1	-1	-1	-1	4		0	0						Untertest4.avi	0	880	547	72	111				0	Content		-72	-111	21644233	985779534
21660	08:49:27.639	00:00:21.659	1300	-1024	-768	-1	-1	-1	-1	4	-1024	-768	-1	-1	-1	-1	4		0	0						Untertest4.avi	0	880	547	72	111				0	Content		-72	-111	21659995	985795296
21677	08:49:27.656	00:00:21.676	1301	-1024	-768	-1	-1	-1	-1	4	-1024	-768	-1	-1	-1	-1	4		0	0						Untertest4.avi	0	880	547	72	111				0	Content		-72	-111	21676742	985812043
21693	08:49:27.672	00:00:21.693	1302	-1024	-768	-1	-1	-1	-1	4	-1024	-768	-1	-1	-1	-1	4		0	0						Untertest4.avi	0	880	547	72	111				0	Content		-72	-111	21693427	985828728
21710	08:49:27.689	00:00:21.710	1303	-1024	-768	-1	-1	-1	-1	4	-1024	-768	-1	-1	-1	-1	4		0	0						Untertest4.avi	0	880	547	72	111				0	Content		-72	-111	21710095	985845396
21727	08:49:27.706	00:00:21.726	1304	-1024	-768	-1	-1	-1	-1	4	-1024	-768	-1	-1	-1	-1	4		0	0						Untertest4.avi	0	880	547	72	111				0	Content		-72	-111	21726762	985862063
21743	08:49:27.722	00:00:21.743	1305	-1024	-768	-1	-1	-1	-1	4	-1024	-768	-1	-1	-1	-1	4		0	0						Untertest4.avi	0	880	547	72	111				0	Content		-72	-111	21743415	985878716
21760	08:49:27.739	00:00:21.759	1306	-1024	-768	-1	-1	-1	-1	4	-1024	-768	-1	-1	-1	-1	4		0	0						Untertest4.avi	0	880	547	72	111				0	Content		-72	-111	21759983	985895284
21777	08:49:27.756	00:00:21.776	1307	-1024	-768	-1	-1	-1	-1	4	-1024	-768	-1	-1	-1	-1	4		0	0						Untertest4.avi	0	880	547	72	111				0	Content		-72	-111	21776606	985911907
21794	08:49:27.773	00:00:21.793	1308	-1024	-768	-1	-1	-1	-1	4	-1024	-768	-1	-1	-1	-1	4		0	0						Untertest4.avi	0	880	547	72	111				0	Content		-72	-111	21793688	985928989
21810	08:49:27.789	00:00:21.810	1309	-1024	-768	-1	-1	-1	-1	4	-1024	-768	-1	-1	-1	-1	4		0	0						Untertest4.avi	0	880	547	72	111				0	Content		-72	-111	21810356	985945657
21827	08:49:27.806	00:00:21.827	1310	-1024	-768	-1	-1	-1	-1	4	-1024	-768	-1	-1	-1	-1	4		0	0						Untertest4.avi	0	880	547	72	111				0	Content		-72	-111	21827023	985962324
21844	08:49:27.823	00:00:21.844	1311	-1024	-768	-1	-1	-1	-1	4	-1024	-768	-1	-1	-1	-1	4		0	0						Untertest4.avi	0	880	547	72	111				0	Content		-72	-111	21844173	985979474
21861	08:49:27.840	00:00:21.860	1312	-1024	-768	-1	-1	-1	-1	4	-1024	-768	-1	-1	-1	-1	4		0	0						Untertest4.avi	0	880	547	72	111				0	Content		-72	-111	21860841	985996142
21878	08:49:27.857	00:00:21.877	1313	-1024	-768	-1	-1	-1	-1	4	-1024	-768	-1	-1	-1	-1	4		0	0						Untertest4.avi	0	880	547	72	111				0	Content		-72	-111	21877508	986012809
21894	08:49:27.873	00:00:21.893	1314	-1024	-768	-1	-1	-1	-1	4	-1024	-768	-1	-1	-1	-1	4		0	0						Untertest4.avi	0	880	547	72	111				0	Content		-72	-111	21893740	986029041
21910	08:49:27.889	00:00:21.910	1315	-1024	-768	-1	-1	-1	-1	4	-1024	-768	-1	-1	-1	-1	4		0	0						Untertest4.avi	0	880	547	72	111				0	Content		-72	-111	21910408	986045709
21927	08:49:27.906	00:00:21.926	1316	-1024	-768	-1	-1	-1	-1	4	-1024	-768	-1	-1	-1	-1	4		0	0						Untertest4.avi	0	880	547	72	111				0	Content		-72	-111	21926891	986062192
21944	08:49:27.923	00:00:21.943	1317	-1024	-768	-1	-1	-1	-1	4	-1024	-768	-1	-1	-1	-1	4		0	0						Untertest4.avi	0	880	547	72	111				0	Content		-72	-111	21943558	986078859
21960	08:49:27.939	00:00:21.960	1318	-1024	-768	-1	-1	-1	-1	4	-1024	-768	-1	-1	-1	-1	4		0	0						Untertest4.avi	0	880	547	72	111				0	Content		-72	-111	21960226	986095527
21976	08:49:27.955	00:00:21.976	1319	-1024	-768	-1	-1	-1	-1	4	-1024	-768	-1	-1	-1	-1	4		0	0						Untertest4.avi	0	880	547	72	111				0	Content		-72	-111	21976466	986111767
21993	08:49:27.972	00:00:21.993	1320	-1024	-768	-1	-1	-1	-1	4	-1024	-768	-1	-1	-1	-1	4		0	0						Untertest4.avi	0	880	547	72	111				0	Content		-72	-111	21993093	986128394
22010	08:49:27.989	00:00:22.009	1321	-1024	-768	-1	-1	-1	-1	4	-1024	-768	-1	-1	-1	-1	4		0	0						Untertest4.avi	0	880	547	72	111				0	Content		-72	-111	22009760	986145061
22026	08:49:28.005	00:00:22.026	1322	-1024	-768	-1	-1	-1	-1	4	-1024	-768	-1	-1	-1	-1	4		0	0						Untertest4.avi	0	880	547	72	111				0	Content		-72	-111	22026427	986161728
22043	08:49:28.022	00:00:22.043	1323	-1024	-768	-1	-1	-1	-1	4	-1024	-768	-1	-1	-1	-1	4		0	0						Untertest4.avi	0	880	547	72	111				0	Content		-72	-111	22043094	986178395
22060	08:49:28.039	00:00:22.059	1324	-1024	-768	-1	-1	-1	-1	4	-1024	-768	-1	-1	-1	-1	4		0	0						Untertest4.avi	0	880	547	72	111				0	Content		-72	-111	22059780	986195081
22076	08:49:28.055	00:00:22.076	1325	-1024	-768	-1	-1	-1	-1	4	-1024	-768	-1	-1	-1	-1	4		0	0						Untertest4.avi	0	880	547	72	111				0	Content		-72	-111	22076447	986211748
22093	08:49:28.072	00:00:22.093	1326	-1024	-768	-1	-1	-1	-1	4	-1024	-768	-1	-1	-1	-1	4		0	0						Untertest4.avi	0	880	547	72	111				0	Content		-72	-111	22093106	986228407
22110	08:49:28.089	00:00:22.110	1327	-1024	-768	-1	-1	-1	-1	4	-1024	-768	-1	-1	-1	-1	4		0	0						Untertest4.avi	0	880	547	72	111				0	Content		-72	-111	22110408	986245709
22127	08:49:28.106	00:00:22.127	1328	-1024	-768	-1	-1	-1	-1	4	-1024	-768	-1	-1	-1	-1	4		0	0						Untertest4.avi	0	880	547	72	111				0	Content		-72	-111	22127075	986262376
22144	08:49:28.123	00:00:22.144	1329	-1024	-768	-1	-1	-1	-1	4	-1024	-768	-1	-1	-1	-1	4		0	0						Untertest4.avi	0	880	547	72	111				0	Content		-72	-111	22144327	986279628
22161	08:49:28.140	00:00:22.160	1330	-1024	-768	-1	-1	-1	-1	4	-1024	-768	-1	-1	-1	-1	4		0	0						Untertest4.avi	0	880	547	72	111				0	Content		-72	-111	22160995	986296296
22177	08:49:28.156	00:00:22.177	1331	-1024	-768	-1	-1	-1	-1	4	-1024	-768	-1	-1	-1	-1	4		0	0						Untertest4.avi	0	880	547	72	111				0	Content		-72	-111	22177230	986312531
22194	08:49:28.173	00:00:22.193	1332	-1024	-768	-1	-1	-1	-1	4	-1024	-768	-1	-1	-1	-1	4		0	0						Untertest4.avi	0	880	547	72	111				0	Content		-72	-111	22193897	986329198
22211	08:49:28.190	00:00:22.210	1333	-1024	-768	-1	-1	-1	-1	4	-1024	-768	-1	-1	-1	-1	4		0	0						Untertest4.avi	0	880	547	72	111				0	Content		-72	-111	22210565	986345866
22226	08:49:28.205	00:00:22.226	1334	-1024	-768	-1	-1	-1	-1	4	-1024	-768	-1	-1	-1	-1	4		0	0						Untertest4.avi	0	880	547	72	111				0	Content		-72	-111	22226323	986361624
22243	08:49:28.222	00:00:22.242	1335	-1024	-768	-1	-1	-1	-1	4	-1024	-768	-1	-1	-1	-1	4		0	0						Untertest4.avi	0	880	547	72	111				0	Content		-72	-111	22242945	986378246
22260	08:49:28.239	00:00:22.259	1336	-1024	-768	-1	-1	-1	-1	4	-1024	-768	-1	-1	-1	-1	4		0	0						Untertest4.avi	0	880	547	72	111				0	Content		-72	-111	22259631	986394932
22276	08:49:28.255	00:00:22.276	1337	-1024	-768	-1	-1	-1	-1	4	-1024	-768	-1	-1	-1	-1	4		0	0						Untertest4.avi	0	880	547	72	111				0	Content		-72	-111	22276298	986411599
22293	08:49:28.272	00:00:22.292	1338	-1024	-768	-1	-1	-1	-1	4	-1024	-768	-1	-1	-1	-1	4		0	0						Untertest4.avi	0	880	547	72	111				0	Content		-72	-111	22292965	986428266
22310	08:49:28.289	00:00:22.309	1339	-1024	-768	-1	-1	-1	-1	4	-1024	-768	-1	-1	-1	-1	4		0	0						Untertest4.avi	0	880	547	72	111				0	Content		-72	-111	22309625	986444926
22326	08:49:28.305	00:00:22.326	1340	-1024	-768	-1	-1	-1	-1	4	-1024	-768	-1	-1	-1	-1	4		0	0						Untertest4.avi	0	880	547	72	111				0	Content		-72	-111	22326292	986461593
22343	08:49:28.322	00:00:22.342	1341	-1024	-768	-1	-1	-1	-1	4	-1024	-768	-1	-1	-1	-1	4		0	0						Untertest4.avi	0	880	547	72	111				0	Content		-72	-111	22342959	986478260
22360	08:49:28.339	00:00:22.359	1342	-1024	-768	-1	-1	-1	-1	4	-1024	-768	-1	-1	-1	-1	4		0	0						Untertest4.avi	0	880	547	72	111				0	Content		-72	-111	22359562	986494863
22376	08:49:28.355	00:00:22.376	1343	-1024	-768	-1	-1	-1	-1	4	-1024	-768	-1	-1	-1	-1	4		0	0						Untertest4.avi	0	880	547	72	111				0	Content		-72	-111	22376186	986511487
22393	08:49:28.372	00:00:22.393	1344	-1024	-768	-1	-1	-1	-1	4	-1024	-768	-1	-1	-1	-1	4		0	0						Untertest4.avi	0	880	547	72	111				0	Content		-72	-111	22393273	986528574
22410	08:49:28.389	00:00:22.409	1345	-1024	-768	-1	-1	-1	-1	4	-1024	-768	-1	-1	-1	-1	4		0	0						Untertest4.avi	0	880	547	72	111				0	Content		-72	-111	22409940	986545241
22427	08:49:28.406	00:00:22.426	1346	-1024	-768	-1	-1	-1	-1	4	-1024	-768	-1	-1	-1	-1	4		0	0						Untertest4.avi	0	880	547	72	111				0	Content		-72	-111	22426608	986561909
22444	08:49:28.423	00:00:22.443	1347	-1024	-768	-1	-1	-1	-1	4	-1024	-768	-1	-1	-1	-1	4		0	0						Untertest4.avi	0	880	547	72	111				0	Content		-72	-111	22443758	986579059
22460	08:49:28.439	00:00:22.460	1348	-1024	-768	-1	-1	-1	-1	4	-1024	-768	-1	-1	-1	-1	4		0	0						Untertest4.avi	0	880	547	72	111				0	Content		-72	-111	22460425	986595726
22477	08:49:28.456	00:00:22.477	1349	-1024	-768	-1	-1	-1	-1	4	-1024	-768	-1	-1	-1	-1	4		0	0						Untertest4.avi	0	880	547	72	111				0	Content		-72	-111	22477093	986612394
22493	08:49:28.472	00:00:22.493	1350	-1024	-768	-1	-1	-1	-1	4	-1024	-768	-1	-1	-1	-1	4		0	0						Untertest4.avi	0	880	547	72	111				0	Content		-72	-111	22493324	986628625
22510	08:49:28.489	00:00:22.509	1351	-1024	-768	-1	-1	-1	-1	4	-1024	-768	-1	-1	-1	-1	4		0	0						Untertest4.avi	0	880	547	72	111				0	Content		-72	-111	22509991	986645292
22526	08:49:28.505	00:00:22.526	1352	-1024	-768	-1	-1	-1	-1	4	-1024	-768	-1	-1	-1	-1	4		0	0						Untertest4.avi	0	880	547	72	111				0	Content		-72	-111	22526471	986661772
22543	08:49:28.522	00:00:22.543	1353	-1024	-768	-1	-1	-1	-1	4	-1024	-768	-1	-1	-1	-1	4		0	0						Untertest4.avi	0	880	547	72	111				0	Content		-72	-111	22543138	986678439
22560	08:49:28.539	00:00:22.559	1354	-1024	-768	-1	-1	-1	-1	4	-1024	-768	-1	-1	-1	-1	4		0	0						Untertest4.avi	0	880	547	72	111				0	Content		-72	-111	22559805	986695106
22576	08:49:28.555	00:00:22.576	1355	-1024	-768	-1	-1	-1	-1	4	-1024	-768	-1	-1	-1	-1	4		0	0						Untertest4.avi	0	880	547	72	111				0	Content		-72	-111	22576172	986711473
22593	08:49:28.572	00:00:22.592	1356	-1024	-768	-1	-1	-1	-1	4	-1024	-768	-1	-1	-1	-1	4		0	0						Untertest4.avi	0	880	547	72	111				0	Content		-72	-111	22592797	986728098
22609	08:49:28.588	00:00:22.609	1357	-1024	-768	-1	-1	-1	-1	4	-1024	-768	-1	-1	-1	-1	4		0	0						Untertest4.avi	0	880	547	72	111				0	Content		-72	-111	22609421	986744722
22626	08:49:28.605	00:00:22.626	1358	-1024	-768	-1	-1	-1	-1	4	-1024	-768	-1	-1	-1	-1	4		0	0						Untertest4.avi	0	880	547	72	111				0	Content		-72	-111	22626089	986761390
22643	08:49:28.622	00:00:22.642	1359	-1024	-768	-1	-1	-1	-1	4	-1024	-768	-1	-1	-1	-1	4		0	0						Untertest4.avi	0	880	547	72	111				0	Content		-72	-111	22642756	986778057
22659	08:49:28.638	00:00:22.659	1360	-1024	-768	-1	-1	-1	-1	4	-1024	-768	-1	-1	-1	-1	4		0	0						Untertest4.avi	0	880	547	72	111				0	Content		-72	-111	22659404	986794705
22676	08:49:28.655	00:00:22.676	1361	-1024	-768	-1	-1	-1	-1	4	-1024	-768	-1	-1	-1	-1	4		0	0						Untertest4.avi	0	880	547	72	111				0	Content		-72	-111	22676072	986811373
22693	08:49:28.672	00:00:22.692	1362	-1024	-768	-1	-1	-1	-1	4	-1024	-768	-1	-1	-1	-1	4		0	0						Untertest4.avi	0	880	547	72	111				0	Content		-72	-111	22692671	986827972
22710	08:49:28.689	00:00:22.709	1363	-1024	-768	-1	-1	-1	-1	4	-1024	-768	-1	-1	-1	-1	4		0	0						Untertest4.avi	0	880	547	72	111				0	Content		-72	-111	22709925	986845226
22727	08:49:28.706	00:00:22.727	1364	-1024	-768	-1	-1	-1	-1	4	-1024	-768	-1	-1	-1	-1	4		0	0						Untertest4.avi	0	880	547	72	111				0	Content		-72	-111	22727005	986862306
22744	08:49:28.723	00:00:22.743	1365	-1024	-768	-1	-1	-1	-1	4	-1024	-768	-1	-1	-1	-1	4		0	0						Untertest4.avi	0	880	547	72	111				0	Content		-72	-111	22743672	986878973
22760	08:49:28.739	00:00:22.760	1366	-1024	-768	-1	-1	-1	-1	4	-1024	-768	-1	-1	-1	-1	4		0	0						Untertest4.avi	0	880	547	72	111				0	Content		-72	-111	22760339	986895640
22777	08:49:28.756	00:00:22.776	1367	-1024	-768	-1	-1	-1	-1	4	-1024	-768	-1	-1	-1	-1	4		0	0						Untertest4.avi	0	880	547	72	111				0	Content		-72	-111	22776655	986911956
22793	08:49:28.772	00:00:22.793	1368	-1024	-768	-1	-1	-1	-1	4	-1024	-768	-1	-1	-1	-1	4		0	0						Untertest4.avi	0	880	547	72	111				0	Content		-72	-111	22793322	986928623
22810	08:49:28.789	00:00:22.809	1369	-1024	-768	-1	-1	-1	-1	4	-1024	-768	-1	-1	-1	-1	4		0	0						Untertest4.avi	0	880	547	72	111				0	Content		-72	-111	22809989	986945290
22826	08:49:28.805	00:00:22.825	1370	-1024	-768	-1	-1	-1	-1	4	-1024	-768	-1	-1	-1	-1	4		0	0						Untertest4.avi	0	880	547	72	111				0	Content		-72	-111	22825907	986961208
22843	08:49:28.822	00:00:22.842	1371	-1024	-768	-1	-1	-1	-1	4	-1024	-768	-1	-1	-1	-1	4		0	0						Untertest4.avi	0	880	547	72	111				0	Content		-72	-111	22842654	986977955
22859	08:49:28.838	00:00:22.859	1372	-1024	-768	-1	-1	-1	-1	4	-1024	-768	-1	-1	-1	-1	4		0	0						Untertest4.avi	0	880	547	72	111				0	Content		-72	-111	22859299	986994600
22876	08:49:28.855	00:00:22.875	1373	-1024	-768	-1	-1	-1	-1	4	-1024	-768	-1	-1	-1	-1	4		0	0						Untertest4.avi	0	880	547	72	111				0	Content		-72	-111	22875967	987011268
22893	08:49:28.872	00:00:22.892	1374	-1024	-768	-1	-1	-1	-1	4	-1024	-768	-1	-1	-1	-1	4		0	0						Untertest4.avi	0	880	547	72	111				0	Content		-72	-111	22892634	987027935
22909	08:49:28.888	00:00:22.909	1375	-1024	-768	-1	-1	-1	-1	4	-1024	-768	-1	-1	-1	-1	4		0	0						Untertest4.avi	0	880	547	72	111				0	Content		-72	-111	22909264	987044565
22926	08:49:28.905	00:00:22.925	1376	-1024	-768	-1	-1	-1	-1	4	-1024	-768	-1	-1	-1	-1	4		0	0						Untertest4.avi	0	880	547	72	111				0	Content		-72	-111	22925932	987061233
22943	08:49:28.922	00:00:22.942	1377	-1024	-768	-1	-1	-1	-1	4	-1024	-768	-1	-1	-1	-1	4		0	0						Untertest4.avi	0	880	547	72	111				0	Content		-72	-111	22942599	987077900
22959	08:49:28.938	00:00:22.959	1378	-1024	-768	-1	-1	-1	-1	4	-1024	-768	-1	-1	-1	-1	4		0	0						Untertest4.avi	0	880	547	72	111				0	Content		-72	-111	22959149	987094450
22976	08:49:28.955	00:00:22.975	1379	-1024	-768	-1	-1	-1	-1	4	-1024	-768	-1	-1	-1	-1	4		0	0						Untertest4.avi	0	880	547	72	111				0	Content		-72	-111	22975912	987111213
22993	08:49:28.972	00:00:22.992	1380	-1024	-768	-1	-1	-1	-1	4	-1024	-768	-1	-1	-1	-1	4		0	0						Untertest4.avi	0	880	547	72	111				0	Content		-72	-111	22992948	987128249
23010	08:49:28.989	00:00:23.009	1381	-1024	-768	-1	-1	-1	-1	4	-1024	-768	-1	-1	-1	-1	4		0	0						Untertest4.avi	0	880	547	72	111				0	Content		-72	-111	23009615	987144916
23026	08:49:29.005	00:00:23.026	1382	-1024	-768	-1	-1	-1	-1	4	-1024	-768	-1	-1	-1	-1	4		0	0						Untertest4.avi	0	880	547	72	111				0	Content		-72	-111	23026283	987161584
23043	08:49:29.022	00:00:23.043	1383	-1024	-768	-1	-1	-1	-1	4	-1024	-768	-1	-1	-1	-1	4		0	0						Untertest4.avi	0	880	547	72	111				0	Content		-72	-111	23043402	987178703
23060	08:49:29.039	00:00:23.060	1384	-1024	-768	-1	-1	-1	-1	4	-1024	-768	-1	-1	-1	-1	4		0	0						Untertest4.avi	0	880	547	72	111				0	Content		-72	-111	23060069	987195370
23077	08:49:29.056	00:00:23.076	1385	-1024	-768	-1	-1	-1	-1	4	-1024	-768	-1	-1	-1	-1	4		0	0						Untertest4.avi	0	880	547	72	111				0	Content		-72	-111	23076737	987212038
23093	08:49:29.072	00:00:23.092	1386	-1024	-768	-1	-1	-1	-1	4	-1024	-768	-1	-1	-1	-1	4		0	0						Untertest4.avi	0	880	547	72	111				0	Content		-72	-111	23092936	987228237
23110	08:49:29.089	00:00:23.109	1387	-1024	-768	-1	-1	-1	-1	4	-1024	-768	-1	-1	-1	-1	4		0	0						Untertest4.avi	0	880	547	72	111				0	Content		-72	-111	23109603	987244904
23126	08:49:29.105	00:00:23.126	1388	-1024	-768	-1	-1	-1	-1	4	-1024	-768	-1	-1	-1	-1	4		0	0						Untertest4.avi	0	880	547	72	111				0	Content		-72	-111	23126114	987261415
23143	08:49:29.122	00:00:23.142	1389	-1024	-768	-1	-1	-1	-1	4	-1024	-768	-1	-1	-1	-1	4		0	0						Untertest4.avi	0	880	547	72	111				0	Content		-72	-111	23142782	987278083
23159	08:49:29.138	00:00:23.159	1390	-1024	-768	-1	-1	-1	-1	4	-1024	-768	-1	-1	-1	-1	4		0	0						Untertest4.avi	0	880	547	72	111				0	Content		-72	-111	23159449	987294750
23176	08:49:29.155	00:00:23.175	1391	-1024	-768	-1	-1	-1	-1	4	-1024	-768	-1	-1	-1	-1	4		0	0						Untertest4.avi	0	880	547	72	111				0	Content		-72	-111	23175754	987311055
23192	08:49:29.171	00:00:23.192	1392	-1024	-768	-1	-1	-1	-1	4	-1024	-768	-1	-1	-1	-1	4		0	0						Untertest4.avi	0	880	547	72	111				0	Content		-72	-111	23192375	987327676
23209	08:49:29.188	00:00:23.209	1393	-1024	-768	-1	-1	-1	-1	4	-1024	-768	-1	-1	-1	-1	4		0	0						Untertest4.avi	0	880	547	72	111				0	Content		-72	-111	23209040	987344341
23226	08:49:29.205	00:00:23.225	1394	-1024	-768	-1	-1	-1	-1	4	-1024	-768	-1	-1	-1	-1	4		0	0						Untertest4.avi	0	880	547	72	111				0	Content		-72	-111	23225707	987361008
23242	08:49:29.221	00:00:23.242	1395	-1024	-768	-1	-1	-1	-1	4	-1024	-768	-1	-1	-1	-1	4		0	0						Untertest4.avi	0	880	547	72	111				0	Content		-72	-111	23242375	987377676
23259	08:49:29.238	00:00:23.258	1396	-1024	-768	-1	-1	-1	-1	4	-1024	-768	-1	-1	-1	-1	4		0	0						Untertest4.avi	0	880	547	72	111				0	Content		-72	-111	23258997	987394298
23276	08:49:29.255	00:00:23.275	1397	-1024	-768	-1	-1	-1	-1	4	-1024	-768	-1	-1	-1	-1	4		0	0						Untertest4.avi	0	880	547	72	111				0	Content		-72	-111	23275664	987410965
23292	08:49:29.271	00:00:23.292	1398	-1024	-768	-1	-1	-1	-1	4	-1024	-768	-1	-1	-1	-1	4		0	0						Untertest4.avi	0	880	547	72	111				0	Content		-72	-111	23292332	987427633
23309	08:49:29.288	00:00:23.309	1399	-1024	-768	-1	-1	-1	-1	4	-1024	-768	-1	-1	-1	-1	4		0	0						Untertest4.avi	0	880	547	72	111				0	Content		-72	-111	23309222	987444523
23326	08:49:29.305	00:00:23.325	1400	-1024	-768	-1	-1	-1	-1	4	-1024	-768	-1	-1	-1	-1	4		0	0						Untertest4.avi	0	880	547	72	111				0	Content		-72	-111	23325889	987461190
23343	08:49:29.322	00:00:23.342	1401	-1024	-768	-1	-1	-1	-1	4	-1024	-768	-1	-1	-1	-1	4		0	0						Untertest4.avi	0	880	547	72	111				0	Content		-72	-111	23342880	987478181
23360	08:49:29.339	00:00:23.359	1402	-1024	-768	-1	-1	-1	-1	4	-1024	-768	-1	-1	-1	-1	4		0	0						Untertest4.avi	0	880	547	72	111				0	Content		-72	-111	23359547	987494848
23376	08:49:29.355	00:00:23.376	1403	-1024	-768	-1	-1	-1	-1	4	-1024	-768	-1	-1	-1	-1	4		0	0						Untertest4.avi	0	880	547	72	111				0	Content		-72	-111	23376214	987511515
23393	08:49:29.372	00:00:23.393	1404	-1024	-768	-1	-1	-1	-1	4	-1024	-768	-1	-1	-1	-1	4		0	0						Untertest4.avi	0	880	547	72	111				0	Content		-72	-111	23393471	987528772
23410	08:49:29.389	00:00:23.410	1405	-1024	-768	-1	-1	-1	-1	4	-1024	-768	-1	-1	-1	-1	4		0	0						Untertest4.avi	0	880	547	72	111				0	Content		-72	-111	23410138	987545439
23426	08:49:29.405	00:00:23.426	1406	-1024	-768	-1	-1	-1	-1	4	-1024	-768	-1	-1	-1	-1	4		0	0						Untertest4.avi	0	880	547	72	111				0	Content		-72	-111	23426379	987561680
23443	08:49:29.422	00:00:23.443	1407	-1024	-768	-1	-1	-1	-1	4	-1024	-768	-1	-1	-1	-1	4		0	0						Untertest4.avi	0	880	547	72	111				0	Content		-72	-111	23443047	987578348
23460	08:49:29.439	00:00:23.459	1408	-1024	-768	-1	-1	-1	-1	4	-1024	-768	-1	-1	-1	-1	4		0	0						Untertest4.avi	0	880	547	72	111				0	Content		-72	-111	23459714	987595015
23475	08:49:29.454	00:00:23.475	1409	-1024	-768	-1	-1	-1	-1	4	-1024	-768	-1	-1	-1	-1	4		0	0						Untertest4.avi	0	880	547	72	111				0	Content		-72	-111	23475486	987610787
23492	08:49:29.471	00:00:23.492	1410	-1024	-768	-1	-1	-1	-1	4	-1024	-768	-1	-1	-1	-1	4		0	0						Untertest4.avi	0	880	547	72	111				0	Content		-72	-111	23492095	987627396
23509	08:49:29.488	00:00:23.508	1411	-1024	-768	-1	-1	-1	-1	4	-1024	-768	-1	-1	-1	-1	4		0	0						Untertest4.avi	0	880	547	72	111				0	Content		-72	-111	23508780	987644081
23525	08:49:29.504	00:00:23.525	1412	-1024	-768	-1	-1	-1	-1	4	-1024	-768	-1	-1	-1	-1	4		0	0						Untertest4.avi	0	880	547	72	111				0	Content		-72	-111	23525447	987660748
23542	08:49:29.521	00:00:23.542	1413	-1024	-768	-1	-1	-1	-1	4	-1024	-768	-1	-1	-1	-1	4		0	0						Untertest4.avi	0	880	547	72	111				0	Content		-72	-111	23542115	987677416
23559	08:49:29.538	00:00:23.558	1414	-1024	-768	-1	-1	-1	-1	4	-1024	-768	-1	-1	-1	-1	4		0	0						Untertest4.avi	0	880	547	72	111				0	Content		-72	-111	23558773	987694074
23575	08:49:29.554	00:00:23.575	1415	-1024	-768	-1	-1	-1	-1	4	-1024	-768	-1	-1	-1	-1	4		0	0						Untertest4.avi	0	880	547	72	111				0	Content		-72	-111	23575440	987710741
23592	08:49:29.571	00:00:23.592	1416	-1024	-768	-1	-1	-1	-1	4	-1024	-768	-1	-1	-1	-1	4		0	0						Untertest4.avi	0	880	547	72	111				0	Content		-72	-111	23592108	987727409
23609	08:49:29.588	00:00:23.608	1417	-1024	-768	-1	-1	-1	-1	4	-1024	-768	-1	-1	-1	-1	4		0	0						Untertest4.avi	0	880	547	72	111				0	Content		-72	-111	23608712	987744013
23625	08:49:29.604	00:00:23.625	1418	-1024	-768	-1	-1	-1	-1	4	-1024	-768	-1	-1	-1	-1	4		0	0						Untertest4.avi	0	880	547	72	111				0	Content		-72	-111	23625468	987760769
23643	08:49:29.622	00:00:23.642	1419	-1024	-768	-1	-1	-1	-1	4	-1024	-768	-1	-1	-1	-1	4		0	0						Untertest4.avi	0	880	547	72	111				0	Content		-72	-111	23642508	987777809
23659	08:49:29.638	00:00:23.659	1420	-1024	-768	-1	-1	-1	-1	4	-1024	-768	-1	-1	-1	-1	4		0	0						Untertest4.avi	0	880	547	72	111				0	Content		-72	-111	23659175	987794476
23676	08:49:29.655	00:00:23.675	1421	-1024	-768	-1	-1	-1	-1	4	-1024	-768	-1	-1	-1	-1	4		0	0						Untertest4.avi	0	880	547	72	111				0	Content		-72	-111	23675842	987811143
23693	08:49:29.672	00:00:23.692	1422	-1024	-768	-1	-1	-1	-1	4	-1024	-768	-1	-1	-1	-1	4		0	0						Untertest4.avi	0	880	547	72	111				0	Content		-72	-111	23692964	987828265
23710	08:49:29.689	00:00:23.709	1423	-1024	-768	-1	-1	-1	-1	4	-1024	-768	-1	-1	-1	-1	4		0	0						Untertest4.avi	0	880	547	72	111				0	Content		-72	-111	23709631	987844932
23726	08:49:29.705	00:00:23.726	1424	-1024	-768	-1	-1	-1	-1	4	-1024	-768	-1	-1	-1	-1	4		0	0						Untertest4.avi	0	880	547	72	111				0	Content		-72	-111	23726298	987861599
23742	08:49:29.721	00:00:23.742	1425	-1024	-768	-1	-1	-1	-1	4	-1024	-768	-1	-1	-1	-1	4		0	0						Untertest4.avi	0	880	547	72	111				0	Content		-72	-111	23742499	987877800
23759	08:49:29.738	00:00:23.759	1426	-1024	-768	-1	-1	-1	-1	4	-1024	-768	-1	-1	-1	-1	4		0	0						Untertest4.avi	0	880	547	72	111				0	Content		-72	-111	23759167	987894468
23776	08:49:29.755	00:00:23.775	1427	-1024	-768	-1	-1	-1	-1	4	-1024	-768	-1	-1	-1	-1	4		0	0						Untertest4.avi	0	880	547	72	111				0	Content		-72	-111	23775677	987910978
23792	08:49:29.771	00:00:23.792	1428	-1024	-768	-1	-1	-1	-1	4	-1024	-768	-1	-1	-1	-1	4		0	0						Untertest4.avi	0	880	547	72	111				0	Content		-72	-111	23792344	987927645
23809	08:49:29.788	00:00:23.809	1429	-1024	-768	-1	-1	-1	-1	4	-1024	-768	-1	-1	-1	-1	4		0	0						Untertest4.avi	0	880	547	72	111				0	Content		-72	-111	23809012	987944313
23825	08:49:29.804	00:00:23.825	1430	-1024	-768	-1	-1	-1	-1	4	-1024	-768	-1	-1	-1	-1	4		0	0						Untertest4.avi	0	880	547	72	111				0	Content		-72	-111	23825320	987960621
23842	08:49:29.821	00:00:23.841	1431	-1024	-768	-1	-1	-1	-1	4	-1024	-768	-1	-1	-1	-1	4		0	0						Untertest4.avi	0	880	547	72	111				0	Content		-72	-111	23841946	987977247
23859	08:49:29.838	00:00:23.858	1432	-1024	-768	-1	-1	-1	-1	4	-1024	-768	-1	-1	-1	-1	4		0	0						Untertest4.avi	0	880	547	72	111				0	Content		-72	-111	23858613	987993914
23875	08:49:29.854	00:00:23.875	1433	-1024	-768	-1	-1	-1	-1	4	-1024	-768	-1	-1	-1	-1	4		0	0						Untertest4.avi	0	880	547	72	111				0	Content		-72	-111	23875280	988010581
23892	08:49:29.871	00:00:23.891	1434	-1024	-768	-1	-1	-1	-1	4	-1024	-768	-1	-1	-1	-1	4		0	0						Untertest4.avi	0	880	547	72	111				0	Content		-72	-111	23891947	988027248
23909	08:49:29.888	00:00:23.908	1435	-1024	-768	-1	-1	-1	-1	4	-1024	-768	-1	-1	-1	-1	4		0	0						Untertest4.avi	0	880	547	72	111				0	Content		-72	-111	23908570	988043871
23925	08:49:29.904	00:00:23.925	1436	-1024	-768	-1	-1	-1	-1	4	-1024	-768	-1	-1	-1	-1	4		0	0						Untertest4.avi	0	880	547	72	111				0	Content		-72	-111	23925237	988060538
23942	08:49:29.921	00:00:23.941	1437	-1024	-768	-1	-1	-1	-1	4	-1024	-768	-1	-1	-1	-1	4		0	0						Untertest4.avi	0	880	547	72	111				0	Content		-72	-111	23941904	988077205
23959	08:49:29.938	00:00:23.958	1438	-1024	-768	-1	-1	-1	-1	4	-1024	-768	-1	-1	-1	-1	4		0	0						Untertest4.avi	0	880	547	72	111				0	Content		-72	-111	23958794	988094095
23975	08:49:29.954	00:00:23.975	1439	-1024	-768	-1	-1	-1	-1	4	-1024	-768	-1	-1	-1	-1	4		0	0						Untertest4.avi	0	880	547	72	111				0	Content		-72	-111	23975461	988110762
23992	08:49:29.971	00:00:23.992	1440	-1024	-768	-1	-1	-1	-1	4	-1024	-768	-1	-1	-1	-1	4		0	0						Untertest4.avi	0	880	547	72	111				0	Content		-72	-111	23992456	988127757
24009	08:49:29.988	00:00:24.009	1441	-1024	-768	-1	-1	-1	-1	4	-1024	-768	-1	-1	-1	-1	4		0	0						Untertest4.avi	0	880	547	72	111				0	Content		-72	-111	24009124	988144425
24026	08:49:30.005	00:00:24.025	1442	-1024	-768	-1	-1	-1	-1	4	-1024	-768	-1	-1	-1	-1	4		0	0						Untertest4.avi	0	880	547	72	111				0	Content		-72	-111	24025791	988161092
24043	08:49:30.022	00:00:24.043	1443	-1024	-768	-1	-1	-1	-1	4	-1024	-768	-1	-1	-1	-1	4		0	0						Untertest4.avi	0	880	547	72	111				0	Content		-72	-111	24043048	988178349
24060	08:49:30.039	00:00:24.059	1444	-1024	-768	-1	-1	-1	-1	4	-1024	-768	-1	-1	-1	-1	4		0	0						Untertest4.avi	0	880	547	72	111				0	Content		-72	-111	24059716	988195017
24076	08:49:30.055	00:00:24.075	1445	-1024	-768	-1	-1	-1	-1	4	-1024	-768	-1	-1	-1	-1	4		0	0						Untertest4.avi	0	880	547	72	111				0	Content		-72	-111	24075953	988211254
24093	08:49:30.072	00:00:24.092	1446	-1024	-768	-1	-1	-1	-1	4	-1024	-768	-1	-1	-1	-1	4		0	0						Untertest4.avi	0	880	547	72	111				0	Content		-72	-111	24092620	988227921
24109	08:49:30.088	00:00:24.109	1447	-1024	-768	-1	-1	-1	-1	4	-1024	-768	-1	-1	-1	-1	4		0	0						Untertest4.avi	0	880	547	72	111				0	Content		-72	-111	24109288	988244589
24125	08:49:30.104	00:00:24.125	1448	-1024	-768	-1	-1	-1	-1	4	-1024	-768	-1	-1	-1	-1	4		0	0						Untertest4.avi	0	880	547	72	111				0	Content		-72	-111	24125048	988260349
24142	08:49:30.121	00:00:24.141	1449	-1024	-768	-1	-1	-1	-1	4	-1024	-768	-1	-1	-1	-1	4		0	0						Untertest4.avi	0	880	547	72	111				0	Content		-72	-111	24141669	988276970
24158	08:49:30.137	00:00:24.158	1450	-1024	-768	-1	-1	-1	-1	4	-1024	-768	-1	-1	-1	-1	4		0	0						Untertest4.avi	0	880	547	72	111				0	Content		-72	-111	24158355	988293656
24175	08:49:30.154	00:00:24.175	1451	-1024	-768	-1	-1	-1	-1	4	-1024	-768	-1	-1	-1	-1	4		0	0						Untertest4.avi	0	880	547	72	111				0	Content		-72	-111	24175022	988310323
24192	08:49:30.171	00:00:24.191	1452	-1024	-768	-1	-1	-1	-1	4	-1024	-768	-1	-1	-1	-1	4		0	0						Untertest4.avi	0	880	547	72	111				0	Content		-72	-111	24191689	988326990
24208	08:49:30.187	00:00:24.208	1453	-1024	-768	-1	-1	-1	-1	4	-1024	-768	-1	-1	-1	-1	4		0	0						Untertest4.avi	0	880	547	72	111				0	Content		-72	-111	24208349	988343650
24225	08:49:30.204	00:00:24.225	1454	-1024	-768	-1	-1	-1	-1	4	-1024	-768	-1	-1	-1	-1	4		0	0						Untertest4.avi	0	880	547	72	111				0	Content		-72	-111	24225016	988360317
24242	08:49:30.221	00:00:24.241	1455	-1024	-768	-1	-1	-1	-1	4	-1024	-768	-1	-1	-1	-1	4		0	0						Untertest4.avi	0	880	547	72	111				0	Content		-72	-111	24241683	988376984
24258	08:49:30.237	00:00:24.258	1456	-1024	-768	-1	-1	-1	-1	4	-1024	-768	-1	-1	-1	-1	4		0	0						Untertest4.avi	0	880	547	72	111				0	Content		-72	-111	24258288	988393589
24275	08:49:30.254	00:00:24.275	1457	-1024	-768	-1	-1	-1	-1	4	-1024	-768	-1	-1	-1	-1	4		0	0						Untertest4.avi	0	880	547	72	111				0	Content		-72	-111	24275035	988410336
24292	08:49:30.271	00:00:24.292	1458	-1024	-768	-1	-1	-1	-1	4	-1024	-768	-1	-1	-1	-1	4		0	0						Untertest4.avi	0	880	547	72	111				0	Content		-72	-111	24292075	988427376
24309	08:49:30.288	00:00:24.308	1459	-1024	-768	-1	-1	-1	-1	4	-1024	-768	-1	-1	-1	-1	4		0	0						Untertest4.avi	0	880	547	72	111				0	Content		-72	-111	24308743	988444044
24325	08:49:30.304	00:00:24.325	1460	-1024	-768	-1	-1	-1	-1	4	-1024	-768	-1	-1	-1	-1	4		0	0						Untertest4.avi	0	880	547	72	111				0	Content		-72	-111	24325410	988460711
24343	08:49:30.322	00:00:24.342	1461	-1024	-768	-1	-1	-1	-1	4	-1024	-768	-1	-1	-1	-1	4		0	0						Untertest4.avi	0	880	547	72	111				0	Content		-72	-111	24342532	988477833
24359	08:49:30.338	00:00:24.359	1462	-1024	-768	-1	-1	-1	-1	4	-1024	-768	-1	-1	-1	-1	4		0	0						Untertest4.avi	0	880	547	72	111				0	Content		-72	-111	24359200	988494501
24376	08:49:30.355	00:00:24.375	1463	-1024	-768	-1	-1	-1	-1	4	-1024	-768	-1	-1	-1	-1	4		0	0						Untertest4.avi	0	880	547	72	111				0	Content		-72	-111	24375867	988511168
24392	08:49:30.371	00:00:24.392	1464	-1024	-768	-1	-1	-1	-1	4	-1024	-768	-1	-1	-1	-1	4		0	0						Untertest4.avi	0	880	547	72	111				0	Content		-72	-111	24392069	988527370
24409	08:49:30.388	00:00:24.408	1465	-1024	-768	-1	-1	-1	-1	4	-1024	-768	-1	-1	-1	-1	4		0	0						Untertest4.avi	0	880	547	72	111				0	Content		-72	-111	24408736	988544037
24425	08:49:30.404	00:00:24.425	1466	-1024	-768	-1	-1	-1	-1	4	-1024	-768	-1	-1	-1	-1	4		0	0						Untertest4.avi	0	880	547	72	111				0	Content		-72	-111	24425249	988560550
24442	08:49:30.421	00:00:24.441	1467	-1024	-768	-1	-1	-1	-1	4	-1024	-768	-1	-1	-1	-1	4		0	0						Untertest4.avi	0	880	547	72	111				0	Content		-72	-111	24441916	988577217
24459	08:49:30.438	00:00:24.458	1468	-1024	-768	-1	-1	-1	-1	4	-1024	-768	-1	-1	-1	-1	4		0	0						Untertest4.avi	0	880	547	72	111				0	Content		-72	-111	24458583	988593884
24475	08:49:30.454	00:00:24.474	1469	-1024	-768	-1	-1	-1	-1	4	-1024	-768	-1	-1	-1	-1	4		0	0						Untertest4.avi	0	880	547	72	111				0	Content		-72	-111	24474908	988610209
24492	08:49:30.471	00:00:24.491	1470	-1024	-768	-1	-1	-1	-1	4	-1024	-768	-1	-1	-1	-1	4		0	0						Untertest4.avi	0	880	547	72	111				0	Content		-72	-111	24491517	988626818
24508	08:49:30.487	00:00:24.508	1471	-1024	-768	-1	-1	-1	-1	4	-1024	-768	-1	-1	-1	-1	4		0	0						Untertest4.avi	0	880	547	72	111				0	Content		-72	-111	24508183	988643484
24525	08:49:30.504	00:00:24.524	1472	-1024	-768	-1	-1	-1	-1	4	-1024	-768	-1	-1	-1	-1	4		0	0						Untertest4.avi	0	880	547	72	111				0	Content		-72	-111	24524851	988660152
24542	08:49:30.521	00:00:24.541	1473	-1024	-768	-1	-1	-1	-1	4	-1024	-768	-1	-1	-1	-1	4		0	0						Untertest4.avi	0	880	547	72	111				0	Content		-72	-111	24541518	988676819
24558	08:49:30.537	00:00:24.558	1474	-1024	-768	-1	-1	-1	-1	4	-1024	-768	-1	-1	-1	-1	4		0	0						Untertest4.avi	0	880	547	72	111				0	Content		-72	-111	24558142	988693443
24575	08:49:30.554	00:00:24.574	1475	-1024	-768	-1	-1	-1	-1	4	-1024	-768	-1	-1	-1	-1	4		0	0						Untertest4.avi	0	880	547	72	111				0	Content		-72	-111	24574810	988710111
24591	08:49:30.570	00:00:24.591	1476	-1024	-768	-1	-1	-1	-1	4	-1024	-768	-1	-1	-1	-1	4		0	0						Untertest4.avi	0	880	547	72	111				0	Content		-72	-111	24591477	988726778
24608	08:49:30.587	00:00:24.608	1477	-1024	-768	-1	-1	-1	-1	4	-1024	-768	-1	-1	-1	-1	4		0	0						Untertest4.avi	0	880	547	72	111				0	Content		-72	-111	24608369	988743670
24625	08:49:30.604	00:00:24.625	1478	-1024	-768	-1	-1	-1	-1	4	-1024	-768	-1	-1	-1	-1	4		0	0						Untertest4.avi	0	880	547	72	111				0	Content		-72	-111	24625037	988760338
24642	08:49:30.621	00:00:24.642	1479	-1024	-768	-1	-1	-1	-1	4	-1024	-768	-1	-1	-1	-1	4		0	0						Untertest4.avi	0	880	547	72	111				0	Content		-72	-111	24642026	988777327
24659	08:49:30.638	00:00:24.658	1480	-1024	-768	-1	-1	-1	-1	4	-1024	-768	-1	-1	-1	-1	4		0	0						Untertest4.avi	0	880	547	72	111				0	Content		-72	-111	24658693	988793994
24675	08:49:30.654	00:00:24.675	1481	-1024	-768	-1	-1	-1	-1	4	-1024	-768	-1	-1	-1	-1	4		0	0						Untertest4.avi	0	880	547	72	111				0	Content		-72	-111	24675361	988810662
24693	08:49:30.672	00:00:24.692	1482	-1024	-768	-1	-1	-1	-1	4	-1024	-768	-1	-1	-1	-1	4		0	0						Untertest4.avi	0	880	547	72	111				0	Content		-72	-111	24692619	988827920
24709	08:49:30.688	00:00:24.709	1483	-1024	-768	-1	-1	-1	-1	4	-1024	-768	-1	-1	-1	-1	4		0	0						Untertest4.avi	0	880	547	72	111				0	Content		-72	-111	24709286	988844587
24726	08:49:30.705	00:00:24.725	1484	-1024	-768	-1	-1	-1	-1	4	-1024	-768	-1	-1	-1	-1	4		0	0						Untertest4.avi	0	880	547	72	111				0	Content		-72	-111	24725525	988860826
24742	08:49:30.721	00:00:24.742	1485	-1024	-768	-1	-1	-1	-1	4	-1024	-768	-1	-1	-1	-1	4		0	0						Untertest4.avi	0	880	547	72	111				0	Content		-72	-111	24742192	988877493
24759	08:49:30.738	00:00:24.758	1486	-1024	-768	-1	-1	-1	-1	4	-1024	-768	-1	-1	-1	-1	4		0	0						Untertest4.avi	0	880	547	72	111				0	Content		-72	-111	24758859	988894160
24775	08:49:30.754	00:00:24.774	1487	-1024	-768	-1	-1	-1	-1	4	-1024	-768	-1	-1	-1	-1	4		0	0						Untertest4.avi	0	880	547	72	111				0	Content		-72	-111	24774621	988909922
24791	08:49:30.770	00:00:24.791	1488	-1024	-768	-1	-1	-1	-1	4	-1024	-768	-1	-1	-1	-1	4		0	0						Untertest4.avi	0	880	547	72	111				0	Content		-72	-111	24791245	988926546
24808	08:49:30.787	00:00:24.807	1489	-1024	-768	-1	-1	-1	-1	4	-1024	-768	-1	-1	-1	-1	4		0	0						Untertest4.avi	0	880	547	72	111				0	Content		-72	-111	24807935	988943236
24825	08:49:30.804	00:00:24.824	1490	-1024	-768	-1	-1	-1	-1	4	-1024	-768	-1	-1	-1	-1	4		0	0						Untertest4.avi	0	880	547	72	111				0	Content		-72	-111	24824603	988959904
24841	08:49:30.820	00:00:24.841	1491	-1024	-768	-1	-1	-1	-1	4	-1024	-768	-1	-1	-1	-1	4		0	0						Untertest4.avi	0	880	547	72	111				0	Content		-72	-111	24841270	988976571
24858	08:49:30.837	00:00:24.857	1492	-1024	-768	-1	-1	-1	-1	4	-1024	-768	-1	-1	-1	-1	4		0	0						Untertest4.avi	0	880	547	72	111				0	Content		-72	-111	24857926	988993227
24875	08:49:30.854	00:00:24.874	1493	-1024	-768	-1	-1	-1	-1	4	-1024	-768	-1	-1	-1	-1	4		0	0						Untertest4.avi	0	880	547	72	111				0	Content		-72	-111	24874594	989009895
24891	08:49:30.870	00:00:24.891	1494	-1024	-768	-1	-1	-1	-1	4	-1024	-768	-1	-1	-1	-1	4		0	0						Untertest4.avi	0	880	547	72	111				0	Content		-72	-111	24891261	989026562
24908	08:49:30.887	00:00:24.907	1495	-1024	-768	-1	-1	-1	-1	4	-1024	-768	-1	-1	-1	-1	4		0	0						Untertest4.avi	0	880	547	72	111				0	Content		-72	-111	24907861	989043162
24924	08:49:30.903	00:00:24.924	1496	-1024	-768	-1	-1	-1	-1	4	-1024	-768	-1	-1	-1	-1	4		0	0						Untertest4.avi	0	880	547	72	111				0	Content		-72	-111	24924483	989059784
24942	08:49:30.921	00:00:24.941	1497	-1024	-768	-1	-1	-1	-1	4	-1024	-768	-1	-1	-1	-1	4		0	0						Untertest4.avi	0	880	547	72	111				0	Content		-72	-111	24941566	989076867
24958	08:49:30.937	00:00:24.958	1498	-1024	-768	-1	-1	-1	-1	4	-1024	-768	-1	-1	-1	-1	4		0	0						Untertest4.avi	0	880	547	72	111				0	Content		-72	-111	24958233	989093534
24975	08:49:30.954	00:00:24.974	1499	-1024	-768	-1	-1	-1	-1	4	-1024	-768	-1	-1	-1	-1	4		0	0						Untertest4.avi	0	880	547	72	111				0	Content		-72	-111	24974901	989110202
24992	08:49:30.971	00:00:24.992	1500	-1024	-768	-1	-1	-1	-1	4	-1024	-768	-1	-1	-1	-1	4		0	0						Untertest4.avi	0	880	547	72	111				0	Content		-72	-111	24992056	989127357
25009	08:49:30.988	00:00:25.008	1501	-1024	-768	-1	-1	-1	-1	4	-1024	-768	-1	-1	-1	-1	4		0	0						Untertest4.avi	0	880	547	72	111				0	Content		-72	-111	25008723	989144024
25025	08:49:31.004	00:00:25.025	1502	-1024	-768	-1	-1	-1	-1	4	-1024	-768	-1	-1	-1	-1	4		0	0						Untertest4.avi	0	880	547	72	111				0	Content		-72	-111	25025391	989160692
25042	08:49:31.021	00:00:25.041	1503	-1024	-768	-1	-1	-1	-1	4	-1024	-768	-1	-1	-1	-1	4		0	0						Untertest4.avi	0	880	547	72	111				0	Content		-72	-111	25041625	989176926
25058	08:49:31.037	00:00:25.058	1504	-1024	-768	-1	-1	-1	-1	4	-1024	-768	-1	-1	-1	-1	4		0	0						Untertest4.avi	0	880	547	72	111				0	Content		-72	-111	25058292	989193593
25075	08:49:31.054	00:00:25.074	1505	-1024	-768	-1	-1	-1	-1	4	-1024	-768	-1	-1	-1	-1	4		0	0						Untertest4.avi	0	880	547	72	111				0	Content		-72	-111	25074812	989210113
25091	08:49:31.070	00:00:25.091	1506	-1024	-768	-1	-1	-1	-1	4	-1024	-768	-1	-1	-1	-1	4		0	0						Untertest4.avi	0	880	547	72	111				0	Content		-72	-111	25091480	989226781
25108	08:49:31.087	00:00:25.108	1507	-1024	-768	-1	-1	-1	-1	4	-1024	-768	-1	-1	-1	-1	4		0	0						Untertest4.avi	0	880	547	72	111				0	Content		-72	-111	25108147	989243448
25124	08:49:31.103	00:00:25.124	1508	-1024	-768	-1	-1	-1	-1	4	-1024	-768	-1	-1	-1	-1	4		0	0						Untertest4.avi	0	880	547	72	111				0	Content		-72	-111	25124469	989259770
25141	08:49:31.120	00:00:25.141	1509	-1024	-768	-1	-1	-1	-1	4	-1024	-768	-1	-1	-1	-1	4		0	0						Untertest4.avi	0	880	547	72	111				0	Content		-72	-111	25141092	989276393
25158	08:49:31.137	00:00:25.157	1510	-1024	-768	-1	-1	-1	-1	4	-1024	-768	-1	-1	-1	-1	4		0	0						Untertest4.avi	0	880	547	72	111				0	Content		-72	-111	25157757	989293058
25174	08:49:31.153	00:00:25.174	1511	-1024	-768	-1	-1	-1	-1	4	-1024	-768	-1	-1	-1	-1	4		0	0						Untertest4.avi	0	880	547	72	111				0	Content		-72	-111	25174424	989309725
25191	08:49:31.170	00:00:25.191	1512	-1024	-768	-1	-1	-1	-1	4	-1024	-768	-1	-1	-1	-1	4		0	0						Untertest4.avi	0	880	547	72	111				0	Content		-72	-111	25191092	989326393
25208	08:49:31.187	00:00:25.207	1513	-1024	-768	-1	-1	-1	-1	4	-1024	-768	-1	-1	-1	-1	4		0	0						Untertest4.avi	0	880	547	72	111				0	Content		-72	-111	25207716	989343017
25224	08:49:31.203	00:00:25.224	1514	-1024	-768	-1	-1	-1	-1	4	-1024	-768	-1	-1	-1	-1	4		0	0						Untertest4.avi	0	880	547	72	111				0	Content		-72	-111	25224383	989359684
25241	08:49:31.220	00:00:25.240	1515	-1024	-768	-1	-1	-1	-1	4	-1024	-768	-1	-1	-1	-1	4		0	0						Untertest4.avi	0	880	547	72	111				0	Content		-72	-111	25240974	989376275
25258	08:49:31.237	00:00:25.258	1516	-1024	-768	-1	-1	-1	-1	4	-1024	-768	-1	-1	-1	-1	4		0	0						Untertest4.avi	0	880	547	72	111				0	Content		-72	-111	25258277	989393578
25275	08:49:31.254	00:00:25.274	1517	-1024	-768	-1	-1	-1	-1	4	-1024	-768	-1	-1	-1	-1	4		0	0						Untertest4.avi	0	880	547	72	111				0	Content		-72	-111	25274944	989410245
25292	08:49:31.271	00:00:25.292	1518	-1024	-768	-1	-1	-1	-1	4	-1024	-768	-1	-1	-1	-1	4		0	0						Untertest4.avi	0	880	547	72	111				0	Content		-72	-111	25292198	989427499
25309	08:49:31.288	00:00:25.308	1519	-1024	-768	-1	-1	-1	-1	4	-1024	-768	-1	-1	-1	-1	4		0	0						Untertest4.avi	0	880	547	72	111				0	Content		-72	-111	25308865	989444166
25325	08:49:31.304	00:00:25.325	1520	-1024	-768	-1	-1	-1	-1	4	-1024	-768	-1	-1	-1	-1	4		0	0						Untertest4.avi	0	880	547	72	111				0	Content		-72	-111	25325102	989460403
25342	08:49:31.321	00:00:25.341	1521	-1024	-768	-1	-1	-1	-1	4	-1024	-768	-1	-1	-1	-1	4		0	0						Untertest4.avi	0	880	547	72	111				0	Content		-72	-111	25341770	989477071
25358	08:49:31.337	00:00:25.358	1522	-1024	-768	-1	-1	-1	-1	4	-1024	-768	-1	-1	-1	-1	4		0	0						Untertest4.avi	0	880	547	72	111				0	Content		-72	-111	25358437	989493738
25374	08:49:31.353	00:00:25.374	1523	-1024	-768	-1	-1	-1	-1	4	-1024	-768	-1	-1	-1	-1	4		0	0						Untertest4.avi	0	880	547	72	111				0	Content		-72	-111	25374196	989509497
25391	08:49:31.370	00:00:25.390	1524	-1024	-768	-1	-1	-1	-1	4	-1024	-768	-1	-1	-1	-1	4		0	0						Untertest4.avi	0	880	547	72	111				0	Content		-72	-111	25390944	989526245
25408	08:49:31.387	00:00:25.407	1525	-1024	-768	-1	-1	-1	-1	4	-1024	-768	-1	-1	-1	-1	4		0	0						Untertest4.avi	0	880	547	72	111				0	Content		-72	-111	25407628	989542929
25424	08:49:31.403	00:00:25.424	1526	-1024	-768	-1	-1	-1	-1	4	-1024	-768	-1	-1	-1	-1	4		0	0						Untertest4.avi	0	880	547	72	111				0	Content		-72	-111	25424295	989559596
25441	08:49:31.420	00:00:25.440	1527	-1024	-768	-1	-1	-1	-1	4	-1024	-768	-1	-1	-1	-1	4		0	0						Untertest4.avi	0	880	547	72	111				0	Content		-72	-111	25440963	989576264
25458	08:49:31.437	00:00:25.457	1528	-1024	-768	-1	-1	-1	-1	4	-1024	-768	-1	-1	-1	-1	4		0	0						Untertest4.avi	0	880	547	72	111				0	Content		-72	-111	25457584	989592885
25474	08:49:31.453	00:00:25.474	1529	-1024	-768	-1	-1	-1	-1	4	-1024	-768	-1	-1	-1	-1	4		0	0						Untertest4.avi	0	880	547	72	111				0	Content		-72	-111	25474251	989609552
25491	08:49:31.470	00:00:25.490	1530	-1024	-768	-1	-1	-1	-1	4	-1024	-768	-1	-1	-1	-1	4		0	0						Untertest4.avi	0	880	547	72	111				0	Content		-72	-111	25490919	989626220
25507	08:49:31.486	00:00:25.507	1531	-1024	-768	-1	-1	-1	-1	4	-1024	-768	-1	-1	-1	-1	4		0	0						Untertest4.avi	0	880	547	72	111				0	Content		-72	-111	25507436	989642737
25524	08:49:31.503	00:00:25.524	1532	-1024	-768	-1	-1	-1	-1	4	-1024	-768	-1	-1	-1	-1	4		0	0						Untertest4.avi	0	880	547	72	111				0	Content		-72	-111	25524184	989659485
25541	08:49:31.520	00:00:25.541	1533	-1024	-768	-1	-1	-1	-1	4	-1024	-768	-1	-1	-1	-1	4		0	0						Untertest4.avi	0	880	547	72	111				0	Content		-72	-111	25541225	989676526
25558	08:49:31.537	00:00:25.557	1534	-1024	-768	-1	-1	-1	-1	4	-1024	-768	-1	-1	-1	-1	4		0	0						Untertest4.avi	0	880	547	72	111				0	Content		-72	-111	25557892	989693193
25575	08:49:31.554	00:00:25.574	1535	-1024	-768	-1	-1	-1	-1	4	-1024	-768	-1	-1	-1	-1	4		0	0						Untertest4.avi	0	880	547	72	111				0	Content		-72	-111	25574559	989709860
25592	08:49:31.571	00:00:25.591	1536	-1024	-768	-1	-1	-1	-1	4	-1024	-768	-1	-1	-1	-1	4		0	0						Untertest4.avi	0	880	547	72	111				0	Content		-72	-111	25591724	989727025
25608	08:49:31.587	00:00:25.608	1537	-1024	-768	-1	-1	-1	-1	4	-1024	-768	-1	-1	-1	-1	4		0	0						Untertest4.avi	0	880	547	72	111				0	Content		-72	-111	25608391	989743692
25625	08:49:31.604	00:00:25.625	1538	-1024	-768	-1	-1	-1	-1	4	-1024	-768	-1	-1	-1	-1	4		0	0						Untertest4.avi	0	880	547	72	111				0	Content		-72	-111	25625058	989760359
25641	08:49:31.620	00:00:25.641	1539	-1024	-768	-1	-1	-1	-1	4	-1024	-768	-1	-1	-1	-1	4		0	0						Untertest4.avi	0	880	547	72	111				0	Content		-72	-111	25641241	989776542
25658	08:49:31.637	00:00:25.657	1540	-1024	-768	-1	-1	-1	-1	4	-1024	-768	-1	-1	-1	-1	4		0	0						Untertest4.avi	0	880	547	72	111				0	Content		-72	-111	25657908	989793209
25674	08:49:31.653	00:00:25.674	1541	-1024	-768	-1	-1	-1	-1	4	-1024	-768	-1	-1	-1	-1	4		0	0						Untertest4.avi	0	880	547	72	111				0	Content		-72	-111	25674412	989809713
25691	08:49:31.670	00:00:25.691	1542	-1024	-768	-1	-1	-1	-1	4	-1024	-768	-1	-1	-1	-1	4		0	0						Untertest4.avi	0	880	547	72	111				0	Content		-72	-111	25691079	989826380
25708	08:49:31.687	00:00:25.707	1543	-1024	-768	-1	-1	-1	-1	4	-1024	-768	-1	-1	-1	-1	4		0	0						Untertest4.avi	0	880	547	72	111				0	Content		-72	-111	25707747	989843048
25724	08:49:31.703	00:00:25.724	1544	-1024	-768	-1	-1	-1	-1	4	-1024	-768	-1	-1	-1	-1	4		0	0						Untertest4.avi	0	880	547	72	111				0	Content		-72	-111	25724042	989859343
25741	08:49:31.720	00:00:25.740	1545	-1024	-768	-1	-1	-1	-1	4	-1024	-768	-1	-1	-1	-1	4		0	0						Untertest4.avi	0	880	547	72	111				0	Content		-72	-111	25740664	989875965
25757	08:49:31.736	00:00:25.757	1546	-1024	-768	-1	-1	-1	-1	4	-1024	-768	-1	-1	-1	-1	4		0	0						Untertest4.avi	0	880	547	72	111				0	Content		-72	-111	25757329	989892630
25774	08:49:31.753	00:00:25.773	1547	-1024	-768	-1	-1	-1	-1	4	-1024	-768	-1	-1	-1	-1	4		0	0						Untertest4.avi	0	880	547	72	111				0	Content		-72	-111	25773996	989909297
25791	08:49:31.770	00:00:25.790	1548	-1024	-768	-1	-1	-1	-1	4	-1024	-768	-1	-1	-1	-1	4		0	0						Untertest4.avi	0	880	547	72	111				0	Content		-72	-111	25790663	989925964
25807	08:49:31.786	00:00:25.807	1549	-1024	-768	-1	-1	-1	-1	4	-1024	-768	-1	-1	-1	-1	4		0	0						Untertest4.avi	0	880	547	72	111				0	Content		-72	-111	25807327	989942628
25824	08:49:31.803	00:00:25.823	1550	-1024	-768	-1	-1	-1	-1	4	-1024	-768	-1	-1	-1	-1	4		0	0						Untertest4.avi	0	880	547	72	111				0	Content		-72	-111	25823994	989959295
25841	08:49:31.820	00:00:25.840	1551	-1024	-768	-1	-1	-1	-1	4	-1024	-768	-1	-1	-1	-1	4		0	0						Untertest4.avi	0	880	547	72	111				0	Content		-72	-111	25840661	989975962
25857	08:49:31.836	00:00:25.857	1552	-1024	-768	-1	-1	-1	-1	4	-1024	-768	-1	-1	-1	-1	4		0	0						Untertest4.avi	0	880	547	72	111				0	Content		-72	-111	25857291	989992592
25875	08:49:31.854	00:00:25.874	1553	-1024	-768	-1	-1	-1	-1	4	-1024	-768	-1	-1	-1	-1	4		0	0						Untertest4.avi	0	880	547	72	111				0	Content		-72	-111	25874538	990009839
25892	08:49:31.871	00:00:25.891	1554	-1024	-768	-1	-1	-1	-1	4	-1024	-768	-1	-1	-1	-1	4		0	0						Untertest4.avi	0	880	547	72	111				0	Content		-72	-111	25891616	990026917
25908	08:49:31.887	00:00:25.908	1555	-1024	-768	-1	-1	-1	-1	4	-1024	-768	-1	-1	-1	-1	4		0	0						Untertest4.avi	0	880	547	72	111				0	Content		-72	-111	25908284	990043585
25925	08:49:31.904	00:00:25.924	1556	-1024	-768	-1	-1	-1	-1	4	-1024	-768	-1	-1	-1	-1	4		0	0						Untertest4.avi	0	880	547	72	111				0	Content		-72	-111	25924951	990060252
25941	08:49:31.920	00:00:25.941	1557	-1024	-768	-1	-1	-1	-1	4	-1024	-768	-1	-1	-1	-1	4		0	0						Untertest4.avi	0	880	547	72	111				0	Content		-72	-111	25941266	990076567
25958	08:49:31.937	00:00:25.957	1558	-1024	-768	-1	-1	-1	-1	4	-1024	-768	-1	-1	-1	-1	4		0	0						Untertest4.avi	0	880	547	72	111				0	Content		-72	-111	25957934	990093235
25975	08:49:31.954	00:00:25.974	1559	-1024	-768	-1	-1	-1	-1	4	-1024	-768	-1	-1	-1	-1	4		0	0						Untertest4.avi	0	880	547	72	111				0	Content		-72	-111	25974601	990109902
25991	08:49:31.970	00:00:25.990	1560	-1024	-768	-1	-1	-1	-1	4	-1024	-768	-1	-1	-1	-1	4		0	0						Untertest4.avi	0	880	547	72	111				0	Content		-72	-111	25990515	990125816
26007	08:49:31.986	00:00:26.007	1561	-1024	-768	-1	-1	-1	-1	4	-1024	-768	-1	-1	-1	-1	4		0	0						Untertest4.avi	0	880	547	72	111				0	Content		-72	-111	26007151	990142452
26024	08:49:32.003	00:00:26.023	1562	-1024	-768	-1	-1	-1	-1	4	-1024	-768	-1	-1	-1	-1	4		0	0						Untertest4.avi	0	880	547	72	111				0	Content		-72	-111	26023832	990159133
26040	08:49:32.019	00:00:26.040	1563	-1024	-768	-1	-1	-1	-1	4	-1024	-768	-1	-1	-1	-1	4		0	0						Untertest4.avi	0	880	547	72	111				0	Content		-72	-111	26040499	990175800
26057	08:49:32.036	00:00:26.057	1564	-1024	-768	-1	-1	-1	-1	4	-1024	-768	-1	-1	-1	-1	4		0	0						Untertest4.avi	0	880	547	72	111				0	Content		-72	-111	26057167	990192468
26074	08:49:32.053	00:00:26.073	1565	-1024	-768	-1	-1	-1	-1	4	-1024	-768	-1	-1	-1	-1	4		0	0						Untertest4.avi	0	880	547	72	111				0	Content		-72	-111	26073942	990209243
26091	08:49:32.070	00:00:26.090	1566	-1024	-768	-1	-1	-1	-1	4	-1024	-768	-1	-1	-1	-1	4		0	0						Untertest4.avi	0	880	547	72	111				0	Content		-72	-111	26090505	990225806
26107	08:49:32.086	00:00:26.107	1567	-1024	-768	-1	-1	-1	-1	4	-1024	-768	-1	-1	-1	-1	4		0	0						Untertest4.avi	0	880	547	72	111				0	Content		-72	-111	26107140	990242441
26124	08:49:32.103	00:00:26.124	1568	-1024	-768	-1	-1	-1	-1	4	-1024	-768	-1	-1	-1	-1	4		0	0						Untertest4.avi	0	880	547	72	111				0	Content		-72	-111	26124176	990259477
26141	08:49:32.120	00:00:26.140	1569	-1024	-768	-1	-1	-1	-1	4	-1024	-768	-1	-1	-1	-1	4		0	0						Untertest4.avi	0	880	547	72	111				0	Content		-72	-111	26140843	990276144
26158	08:49:32.137	00:00:26.157	1570	-1024	-768	-1	-1	-1	-1	4	-1024	-768	-1	-1	-1	-1	4		0	0						Untertest4.avi	0	880	547	72	111				0	Content		-72	-111	26157511	990292812
26175	08:49:32.154	00:00:26.174	1571	-1024	-768	-1	-1	-1	-1	4	-1024	-768	-1	-1	-1	-1	4		0	0						Untertest4.avi	0	880	547	72	111				0	Content		-72	-111	26174673	990309974
26191	08:49:32.170	00:00:26.191	1572	-1024	-768	-1	-1	-1	-1	4	-1024	-768	-1	-1	-1	-1	4		0	0						Untertest4.avi	0	880	547	72	111				0	Content		-72	-111	26191340	990326641
26208	08:49:32.187	00:00:26.208	1573	-1024	-768	-1	-1	-1	-1	4	-1024	-768	-1	-1	-1	-1	4		0	0						Untertest4.avi	0	880	547	72	111				0	Content		-72	-111	26208008	990343309
26224	08:49:32.203	00:00:26.224	1574	-1024	-768	-1	-1	-1	-1	4	-1024	-768	-1	-1	-1	-1	4		0	0						Untertest4.avi	0	880	547	72	111				0	Content		-72	-111	26224188	990359489
26241	08:49:32.220	00:00:26.240	1575	-1024	-768	-1	-1	-1	-1	4	-1024	-768	-1	-1	-1	-1	4		0	0						Untertest4.avi	0	880	547	72	111				0	Content		-72	-111	26240855	990376156
26257	08:49:32.236	00:00:26.257	1576	-1024	-768	-1	-1	-1	-1	4	-1024	-768	-1	-1	-1	-1	4		0	0						Untertest4.avi	0	880	547	72	111				0	Content		-72	-111	26257360	990392661
26274	08:49:32.253	00:00:26.274	1577	-1024	-768	-1	-1	-1	-1	4	-1024	-768	-1	-1	-1	-1	4		0	0						Untertest4.avi	0	880	547	72	111				0	Content		-72	-111	26274027	990409328
26291	08:49:32.270	00:00:26.290	1578	-1024	-768	-1	-1	-1	-1	4	-1024	-768	-1	-1	-1	-1	4		0	0						Untertest4.avi	0	880	547	72	111				0	Content		-72	-111	26290694	990425995
26307	08:49:32.286	00:00:26.306	1579	-1024	-768	-1	-1	-1	-1	4	-1024	-768	-1	-1	-1	-1	4		0	0						Untertest4.avi	0	880	547	72	111				0	Content		-72	-111	26306986	990442287
26324	08:49:32.303	00:00:26.323	1580	-1024	-768	-1	-1	-1	-1	4	-1024	-768	-1	-1	-1	-1	4		0	0						Untertest4.avi	0	880	547	72	111				0	Content		-72	-111	26323611	990458912
26340	08:49:32.319	00:00:26.340	1581	-1024	-768	-1	-1	-1	-1	4	-1024	-768	-1	-1	-1	-1	4		0	0						Untertest4.avi	0	880	547	72	111				0	Content		-72	-111	26340277	990475578
26357	08:49:32.336	00:00:26.356	1582	-1024	-768	-1	-1	-1	-1	4	-1024	-768	-1	-1	-1	-1	4		0	0						Untertest4.avi	0	880	547	72	111				0	Content		-72	-111	26356944	990492245
26374	08:49:32.353	00:00:26.373	1583	-1024	-768	-1	-1	-1	-1	4	-1024	-768	-1	-1	-1	-1	4		0	0						Untertest4.avi	0	880	547	72	111				0	Content		-72	-111	26373612	990508913
26390	08:49:32.369	00:00:26.390	1584	-1024	-768	-1	-1	-1	-1	4	-1024	-768	-1	-1	-1	-1	4		0	0						Untertest4.avi	0	880	547	72	111				0	Content		-72	-111	26390276	990525577
26407	08:49:32.386	00:00:26.406	1585	-1024	-768	-1	-1	-1	-1	4	-1024	-768	-1	-1	-1	-1	4		0	0						Untertest4.avi	0	880	547	72	111				0	Content		-72	-111	26406943	990542244
26424	08:49:32.403	00:00:26.423	1586	-1024	-768	-1	-1	-1	-1	4	-1024	-768	-1	-1	-1	-1	4		0	0						Untertest4.avi	0	880	547	72	111				0	Content		-72	-111	26423611	990558912
26441	08:49:32.420	00:00:26.440	1587	-1024	-768	-1	-1	-1	-1	4	-1024	-768	-1	-1	-1	-1	4		0	0						Untertest4.avi	0	880	547	72	111				0	Content		-72	-111	26440545	990575846
26457	08:49:32.436	00:00:26.457	1588	-1024	-768	-1	-1	-1	-1	4	-1024	-768	-1	-1	-1	-1	4		0	0						Untertest4.avi	0	880	547	72	111				0	Content		-72	-111	26457212	990592513
26474	08:49:32.453	00:00:26.474	1589	-1024	-768	-1	-1	-1	-1	4	-1024	-768	-1	-1	-1	-1	4		0	0						Untertest4.avi	0	880	547	72	111				0	Content		-72	-111	26474188	990609489
26491	08:49:32.470	00:00:26.490	1590	-1024	-768	-1	-1	-1	-1	4	-1024	-768	-1	-1	-1	-1	4		0	0						Untertest4.avi	0	880	547	72	111				0	Content		-72	-111	26490855	990626156
26508	08:49:32.487	00:00:26.507	1591	-1024	-768	-1	-1	-1	-1	4	-1024	-768	-1	-1	-1	-1	4		0	0						Untertest4.avi	0	880	547	72	111				0	Content		-72	-111	26507522	990642823
26525	08:49:32.504	00:00:26.524	1592	-1024	-768	-1	-1	-1	-1	4	-1024	-768	-1	-1	-1	-1	4		0	0						Untertest4.avi	0	880	547	72	111				0	Content		-72	-111	26524749	990660050
26541	08:49:32.520	00:00:26.541	1593	-1024	-768	-1	-1	-1	-1	4	-1024	-768	-1	-1	-1	-1	4		0	0						Untertest4.avi	0	880	547	72	111				0	Content		-72	-111	26541416	990676717
26558	08:49:32.537	00:00:26.557	1594	-1024	-768	-1	-1	-1	-1	4	-1024	-768	-1	-1	-1	-1	4		0	0						Untertest4.avi	0	880	547	72	111				0	Content		-72	-111	26557644	990692945
26574	08:49:32.553	00:00:26.574	1595	-1024	-768	-1	-1	-1	-1	4	-1024	-768	-1	-1	-1	-1	4		0	0						Untertest4.avi	0	880	547	72	111				0	Content		-72	-111	26574312	990709613
26591	08:49:32.570	00:00:26.590	1596	-1024	-768	-1	-1	-1	-1	4	-1024	-768	-1	-1	-1	-1	4		0	0						Untertest4.avi	0	880	547	72	111				0	Content		-72	-111	26590979	990726280
26607	08:49:32.586	00:00:26.606	1597	-1024	-768	-1	-1	-1	-1	4	-1024	-768	-1	-1	-1	-1	4		0	0						Untertest4.avi	0	880	547	72	111				0	Content		-72	-111	26606721	990742022
26623	08:49:32.602	00:00:26.623	1598	-1024	-768	-1	-1	-1	-1	4	-1024	-768	-1	-1	-1	-1	4		0	0						Untertest4.avi	0	880	547	72	111				0	Content		-72	-111	26623470	990758771
26640	08:49:32.619	00:00:26.640	1599	-1024	-768	-1	-1	-1	-1	4	-1024	-768	-1	-1	-1	-1	4		0	0						Untertest4.avi	0	880	547	72	111				0	Content		-72	-111	26640155	990775456
26657	08:49:32.636	00:00:26.656	1600	-1024	-768	-1	-1	-1	-1	4	-1024	-768	-1	-1	-1	-1	4		0	0						Untertest4.avi	0	880	547	72	111				0	Content		-72	-111	26656822	990792123
26673	08:49:32.652	00:00:26.673	1601	-1024	-768	-1	-1	-1	-1	4	-1024	-768	-1	-1	-1	-1	4		0	0						Untertest4.avi	0	880	547	72	111				0	Content		-72	-111	26673490	990808791
26690	08:49:32.669	00:00:26.690	1602	-1024	-768	-1	-1	-1	-1	4	-1024	-768	-1	-1	-1	-1	4		0	0						Untertest4.avi	0	880	547	72	111				0	Content		-72	-111	26690141	990825442
26707	08:49:32.686	00:00:26.706	1603	-1024	-768	-1	-1	-1	-1	4	-1024	-768	-1	-1	-1	-1	4		0	0						Untertest4.avi	0	880	547	72	111				0	Content		-72	-111	26706709	990842010
26723	08:49:32.702	00:00:26.723	1604	-1024	-768	-1	-1	-1	-1	4	-1024	-768	-1	-1	-1	-1	4		0	0						Untertest4.avi	0	880	547	72	111				0	Content		-72	-111	26723331	990858632
26740	08:49:32.719	00:00:26.740	1605	-1024	-768	-1	-1	-1	-1	4	-1024	-768	-1	-1	-1	-1	4		0	0						Untertest4.avi	0	880	547	72	111				0	Content		-72	-111	26740414	990875715
26757	08:49:32.736	00:00:26.757	1606	-1024	-768	-1	-1	-1	-1	4	-1024	-768	-1	-1	-1	-1	4		0	0						Untertest4.avi	0	880	547	72	111				0	Content		-72	-111	26757081	990892382
26774	08:49:32.753	00:00:26.773	1607	-1024	-768	-1	-1	-1	-1	4	-1024	-768	-1	-1	-1	-1	4		0	0						Untertest4.avi	0	880	547	72	111				0	Content		-72	-111	26773749	990909050
26791	08:49:32.770	00:00:26.790	1608	-1024	-768	-1	-1	-1	-1	4	-1024	-768	-1	-1	-1	-1	4		0	0						Untertest4.avi	0	880	547	72	111				0	Content		-72	-111	26790898	990926199
26808	08:49:32.787	00:00:26.807	1609	-1024	-768	-1	-1	-1	-1	4	-1024	-768	-1	-1	-1	-1	4		0	0						Untertest4.avi	0	880	547	72	111				0	Content		-72	-111	26807565	990942866
26824	08:49:32.803	00:00:26.824	1610	-1024	-768	-1	-1	-1	-1	4	-1024	-768	-1	-1	-1	-1	4		0	0						Untertest4.avi	0	880	547	72	111				0	Content		-72	-111	26824233	990959534
26840	08:49:32.819	00:00:26.840	1611	-1024	-768	-1	-1	-1	-1	4	-1024	-768	-1	-1	-1	-1	4		0	0						Untertest4.avi	0	880	547	72	111				0	Content		-72	-111	26840464	990975765
26857	08:49:32.836	00:00:26.857	1612	-1024	-768	-1	-1	-1	-1	4	-1024	-768	-1	-1	-1	-1	4		0	0						Untertest4.avi	0	880	547	72	111				0	Content		-72	-111	26857131	990992432
26874	08:49:32.853	00:00:26.873	1613	-1024	-768	-1	-1	-1	-1	4	-1024	-768	-1	-1	-1	-1	4		0	0						Untertest4.avi	0	880	547	72	111				0	Content		-72	-111	26873611	991008912
26890	08:49:32.869	00:00:26.890	1614	-1024	-768	-1	-1	-1	-1	4	-1024	-768	-1	-1	-1	-1	4		0	0						Untertest4.avi	0	880	547	72	111				0	Content		-72	-111	26890278	991025579
26907	08:49:32.886	00:00:26.906	1615	-1024	-768	-1	-1	-1	-1	4	-1024	-768	-1	-1	-1	-1	4		0	0						Untertest4.avi	0	880	547	72	111				0	Content		-72	-111	26906945	991042246
26923	08:49:32.902	00:00:26.923	1616	-1024	-768	-1	-1	-1	-1	4	-1024	-768	-1	-1	-1	-1	4		0	0						Untertest4.avi	0	880	547	72	111				0	Content		-72	-111	26923191	991058492
26940	08:49:32.919	00:00:26.939	1617	-1024	-768	-1	-1	-1	-1	4	-1024	-768	-1	-1	-1	-1	4		0	0						Untertest4.avi	0	880	547	72	111				0	Content		-72	-111	26939942	991075243
26957	08:49:32.936	00:00:26.956	1618	-1024	-768	-1	-1	-1	-1	4	-1024	-768	-1	-1	-1	-1	4		0	0						Untertest4.avi	0	880	547	72	111				0	Content		-72	-111	26956566	991091867
26973	08:49:32.952	00:00:26.973	1619	-1024	-768	-1	-1	-1	-1	4	-1024	-768	-1	-1	-1	-1	4		0	0						Untertest4.avi	0	880	547	72	111				0	Content		-72	-111	26973233	991108534
26990	08:49:32.969	00:00:26.989	1620	-1024	-768	-1	-1	-1	-1	4	-1024	-768	-1	-1	-1	-1	4		0	0						Untertest4.avi	0	880	547	72	111				0	Content		-72	-111	26989901	991125202
27007	08:49:32.986	00:00:27.006	1621	-1024	-768	-1	-1	-1	-1	4	-1024	-768	-1	-1	-1	-1	4		0	0						Untertest4.avi	0	880	547	72	111				0	Content		-72	-111	27006537	991141838
27023	08:49:33.002	00:00:27.023	1622	-1024	-768	-1	-1	-1	-1	4	-1024	-768	-1	-1	-1	-1	4		0	0						Untertest4.avi	0	880	547	72	111				0	Content		-72	-111	27023204	991158505
27040	08:49:33.019	00:00:27.039	1623	-1024	-768	-1	-1	-1	-1	4	-1024	-768	-1	-1	-1	-1	4		0	0						Untertest4.avi	0	880	547	72	111				0	Content		-72	-111	27039872	991175173
27057	08:49:33.036	00:00:27.056	1624	-1024	-768	-1	-1	-1	-1	4	-1024	-768	-1	-1	-1	-1	4		0	0						Untertest4.avi	0	880	547	72	111				0	Content		-72	-111	27056777	991192078
27073	08:49:33.052	00:00:27.073	1625	-1024	-768	-1	-1	-1	-1	4	-1024	-768	-1	-1	-1	-1	4		0	0						Untertest4.avi	0	880	547	72	111				0	Content		-72	-111	27073444	991208745
27090	08:49:33.069	00:00:27.090	1626	-1024	-768	-1	-1	-1	-1	4	-1024	-768	-1	-1	-1	-1	4		0	0						Untertest4.avi	0	880	547	72	111				0	Content		-72	-111	27090404	991225705
27107	08:49:33.086	00:00:27.107	1627	-1024	-768	-1	-1	-1	-1	4	-1024	-768	-1	-1	-1	-1	4		0	0						Untertest4.avi	0	880	547	72	111				0	Content		-72	-111	27107071	991242372
27124	08:49:33.103	00:00:27.123	1628	-1024	-768	-1	-1	-1	-1	4	-1024	-768	-1	-1	-1	-1	4		0	0						Untertest4.avi	0	880	547	72	111				0	Content		-72	-111	27123738	991259039
27141	08:49:33.120	00:00:27.141	1629	-1024	-768	-1	-1	-1	-1	4	-1024	-768	-1	-1	-1	-1	4		0	0						Untertest4.avi	0	880	547	72	111				0	Content		-72	-111	27141028	991276329
27158	08:49:33.137	00:00:27.157	1630	-1024	-768	-1	-1	-1	-1	4	-1024	-768	-1	-1	-1	-1	4		0	0						Untertest4.avi	0	880	547	72	111				0	Content		-72	-111	27157695	991292996
27174	08:49:33.153	00:00:27.173	1631	-1024	-768	-1	-1	-1	-1	4	-1024	-768	-1	-1	-1	-1	4		0	0						Untertest4.avi	0	880	547	72	111				0	Content		-72	-111	27173940	991309241
27191	08:49:33.170	00:00:27.190	1632	-1024	-768	-1	-1	-1	-1	4	-1024	-768	-1	-1	-1	-1	4		0	0						Untertest4.avi	0	880	547	72	111				0	Content		-72	-111	27190608	991325909
27207	08:49:33.186	00:00:27.207	1633	-1024	-768	-1	-1	-1	-1	4	-1024	-768	-1	-1	-1	-1	4		0	0						Untertest4.avi	0	880	547	72	111				0	Content		-72	-111	27207275	991342576
27223	08:49:33.202	00:00:27.223	1634	-1024	-768	-1	-1	-1	-1	4	-1024	-768	-1	-1	-1	-1	4		0	0						Untertest4.avi	0	880	547	72	111				0	Content		-72	-111	27223049	991358350
27240	08:49:33.219	00:00:27.239	1635	-1024	-768	-1	-1	-1	-1	4	-1024	-768	-1	-1	-1	-1	4		0	0						Untertest4.avi	0	880	547	72	111				0	Content		-72	-111	27239671	991374972
27256	08:49:33.235	00:00:27.256	1636	-1024	-768	-1	-1	-1	-1	4	-1024	-768	-1	-1	-1	-1	4		0	0						Untertest4.avi	0	880	547	72	111				0	Content		-72	-111	27256356	991391657
27273	08:49:33.252	00:00:27.273	1637	-1024	-768	-1	-1	-1	-1	4	-1024	-768	-1	-1	-1	-1	4		0	0						Untertest4.avi	0	880	547	72	111				0	Content		-72	-111	27273023	991408324
27290	08:49:33.269	00:00:27.289	1638	-1024	-768	-1	-1	-1	-1	4	-1024	-768	-1	-1	-1	-1	4		0	0						Untertest4.avi	0	880	547	72	111				0	Content		-72	-111	27289691	991424992
27306	08:49:33.285	00:00:27.306	1639	-1024	-768	-1	-1	-1	-1	4	-1024	-768	-1	-1	-1	-1	4		0	0						Untertest4.avi	0	880	547	72	111				0	Content		-72	-111	27306350	991441651
27323	08:49:33.302	00:00:27.323	1640	-1024	-768	-1	-1	-1	-1	4	-1024	-768	-1	-1	-1	-1	4		0	0						Untertest4.avi	0	880	547	72	111				0	Content		-72	-111	27323017	991458318
27340	08:49:33.319	00:00:27.339	1641	-1024	-768	-1	-1	-1	-1	4	-1024	-768	-1	-1	-1	-1	4		0	0						Untertest4.avi	0	880	547	72	111				0	Content		-72	-111	27339685	991474986
27356	08:49:33.335	00:00:27.356	1642	-1024	-768	-1	-1	-1	-1	4	-1024	-768	-1	-1	-1	-1	4		0	0						Untertest4.avi	0	880	547	72	111				0	Content		-72	-111	27356291	991491592
27373	08:49:33.352	00:00:27.372	1643	-1024	-768	-1	-1	-1	-1	4	-1024	-768	-1	-1	-1	-1	4		0	0						Untertest4.avi	0	880	547	72	111				0	Content		-72	-111	27372914	991508215
27390	08:49:33.369	00:00:27.389	1644	-1024	-768	-1	-1	-1	-1	4	-1024	-768	-1	-1	-1	-1	4		0	0						Untertest4.avi	0	880	547	72	111				0	Content		-72	-111	27389997	991525298
27407	08:49:33.386	00:00:27.406	1645	-1024	-768	-1	-1	-1	-1	4	-1024	-768	-1	-1	-1	-1	4		0	0						Untertest4.avi	0	880	547	72	111				0	Content		-72	-111	27406664	991541965
27423	08:49:33.402	00:00:27.423	1646	-1024	-768	-1	-1	-1	-1	4	-1024	-768	-1	-1	-1	-1	4		0	0						Untertest4.avi	0	880	547	72	111				0	Content		-72	-111	27423331	991558632
27440	08:49:33.419	00:00:27.440	1647	-1024	-768	-1	-1	-1	-1	4	-1024	-768	-1	-1	-1	-1	4		0	0						Untertest4.avi	0	880	547	72	111				0	Content		-72	-111	27440482	991575783
27457	08:49:33.436	00:00:27.457	1648	-1024	-768	-1	-1	-1	-1	4	-1024	-768	-1	-1	-1	-1	4		0	0						Untertest4.avi	0	880	547	72	111				0	Content		-72	-111	27457149	991592450
27474	08:49:33.453	00:00:27.473	1649	-1024	-768	-1	-1	-1	-1	4	-1024	-768	-1	-1	-1	-1	4		0	0						Untertest4.avi	0	880	547	72	111				0	Content		-72	-111	27473816	991609117
27490	08:49:33.469	00:00:27.490	1650	-1024	-768	-1	-1	-1	-1	4	-1024	-768	-1	-1	-1	-1	4		0	0						Untertest4.avi	0	880	547	72	111				0	Content		-72	-111	27490137	991625438
27507	08:49:33.486	00:00:27.506	1651	-1024	-768	-1	-1	-1	-1	4	-1024	-768	-1	-1	-1	-1	4		0	0						Untertest4.avi	0	880	547	72	111				0	Content		-72	-111	27506804	991642105
27523	08:49:33.502	00:00:27.523	1652	-1024	-768	-1	-1	-1	-1	4	-1024	-768	-1	-1	-1	-1	4		0	0						Untertest4.avi	0	880	547	72	111				0	Content		-72	-111	27523471	991658772
27540	08:49:33.519	00:00:27.539	1653	-1024	-768	-1	-1	-1	-1	4	-1024	-768	-1	-1	-1	-1	4		0	0						Untertest4.avi	0	880	547	72	111				0	Content		-72	-111	27539954	991675255
27557	08:49:33.536	00:00:27.556	1654	-1024	-768	-1	-1	-1	-1	4	-1024	-768	-1	-1	-1	-1	4		0	0						Untertest4.avi	0	880	547	72	111				0	Content		-72	-111	27556621	991691922
27573	08:49:33.552	00:00:27.573	1655	-1024	-768	-1	-1	-1	-1	4	-1024	-768	-1	-1	-1	-1	4		0	0						Untertest4.avi	0	880	547	72	111				0	Content		-72	-111	27573288	991708589
27590	08:49:33.569	00:00:27.589	1656	-1024	-768	-1	-1	-1	-1	4	-1024	-768	-1	-1	-1	-1	4		0	0						Untertest4.avi	0	880	547	72	111				0	Content		-72	-111	27589527	991724828
27606	08:49:33.585	00:00:27.606	1657	-1024	-768	-1	-1	-1	-1	4	-1024	-768	-1	-1	-1	-1	4		0	0						Untertest4.avi	0	880	547	72	111				0	Content		-72	-111	27606151	991741452
27623	08:49:33.602	00:00:27.622	1658	-1024	-768	-1	-1	-1	-1	4	-1024	-768	-1	-1	-1	-1	4		0	0						Untertest4.avi	0	880	547	72	111				0	Content		-72	-111	27622828	991758129
27639	08:49:33.618	00:00:27.639	1659	-1024	-768	-1	-1	-1	-1	4	-1024	-768	-1	-1	-1	-1	4		0	0						Untertest4.avi	0	880	547	72	111				0	Content		-72	-111	27639487	991774788
27656	08:49:33.635	00:00:27.656	1660	-1024	-768	-1	-1	-1	-1	4	-1024	-768	-1	-1	-1	-1	4		0	0						Untertest4.avi	0	880	547	72	111				0	Content		-72	-111	27656155	991791456
27673	08:49:33.652	00:00:27.673	1661	-1024	-768	-1	-1	-1	-1	4	-1024	-768	-1	-1	-1	-1	4		0	0						Untertest4.avi	0	880	547	72	111				0	Content		-72	-111	27673086	991808387
27690	08:49:33.669	00:00:27.689	1662	-1024	-768	-1	-1	-1	-1	4	-1024	-768	-1	-1	-1	-1	4		0	0						Untertest4.avi	0	880	547	72	111				0	Content		-72	-111	27689753	991825054
27707	08:49:33.686	00:00:27.706	1663	-1024	-768	-1	-1	-1	-1	4	-1024	-768	-1	-1	-1	-1	4		0	0						Untertest4.avi	0	880	547	72	111				0	Content		-72	-111	27706717	991842018
27723	08:49:33.702	00:00:27.723	1664	-1024	-768	-1	-1	-1	-1	4	-1024	-768	-1	-1	-1	-1	4		0	0						Untertest4.avi	0	880	547	72	111				0	Content		-72	-111	27723384	991858685
27740	08:49:33.719	00:00:27.740	1665	-1024	-768	-1	-1	-1	-1	4	-1024	-768	-1	-1	-1	-1	4		0	0						Untertest4.avi	0	880	547	72	111				0	Content		-72	-111	27740051	991875352
27757	08:49:33.736	00:00:27.757	1666	-1024	-768	-1	-1	-1	-1	4	-1024	-768	-1	-1	-1	-1	4		0	0						Untertest4.avi	0	880	547	72	111				0	Content		-72	-111	27757282	991892583
27774	08:49:33.753	00:00:27.773	1667	-1024	-768	-1	-1	-1	-1	4	-1024	-768	-1	-1	-1	-1	4		0	0						Untertest4.avi	0	880	547	72	111				0	Content		-72	-111	27773949	991909250
27790	08:49:33.769	00:00:27.790	1668	-1024	-768	-1	-1	-1	-1	4	-1024	-768	-1	-1	-1	-1	4		0	0						Untertest4.avi	0	880	547	72	111				0	Content		-72	-111	27790183	991925484
27807	08:49:33.786	00:00:27.806	1669	-1024	-768	-1	-1	-1	-1	4	-1024	-768	-1	-1	-1	-1	4		0	0						Untertest4.avi	0	880	547	72	111				0	Content		-72	-111	27806851	991942152
27824	08:49:33.803	00:00:27.823	1670	-1024	-768	-1	-1	-1	-1	4	-1024	-768	-1	-1	-1	-1	4		0	0						Untertest4.avi	0	880	547	72	111				0	Content		-72	-111	27823518	991958819
27839	08:49:33.818	00:00:27.839	1671	-1024	-768	-1	-1	-1	-1	4	-1024	-768	-1	-1	-1	-1	4		0	0						Untertest4.avi	0	880	547	72	111				0	Content		-72	-111	27839256	991974557
27856	08:49:33.835	00:00:27.856	1672	-1024	-768	-1	-1	-1	-1	4	-1024	-768	-1	-1	-1	-1	4		0	0						Untertest4.avi	0	880	547	72	111				0	Content		-72	-111	27856006	991991307
27873	08:49:33.852	00:00:27.872	1673	-1024	-768	-1	-1	-1	-1	4	-1024	-768	-1	-1	-1	-1	4		0	0						Untertest4.avi	0	880	547	72	111				0	Content		-72	-111	27872629	992007930
27889	08:49:33.868	00:00:27.889	1674	-1024	-768	-1	-1	-1	-1	4	-1024	-768	-1	-1	-1	-1	4		0	0						Untertest4.avi	0	880	547	72	111				0	Content		-72	-111	27889316	992024617
27906	08:49:33.885	00:00:27.905	1675	-1024	-768	-1	-1	-1	-1	4	-1024	-768	-1	-1	-1	-1	4		0	0						Untertest4.avi	0	880	547	72	111				0	Content		-72	-111	27905984	992041285
27923	08:49:33.902	00:00:27.922	1676	-1024	-768	-1	-1	-1	-1	4	-1024	-768	-1	-1	-1	-1	4		0	0						Untertest4.avi	0	880	547	72	111				0	Content		-72	-111	27922617	992057918
27939	08:49:33.918	00:00:27.939	1677	-1024	-768	-1	-1	-1	-1	4	-1024	-768	-1	-1	-1	-1	4		0	0						Untertest4.avi	0	880	547	72	111				0	Content		-72	-111	27939284	992074585
27956	08:49:33.935	00:00:27.956	1678	-1024	-768	-1	-1	-1	-1	4	-1024	-768	-1	-1	-1	-1	4		0	0						Untertest4.avi	0	880	547	72	111				0	Content		-72	-111	27956106	992091407
27973	08:49:33.952	00:00:27.972	1679	-1024	-768	-1	-1	-1	-1	4	-1024	-768	-1	-1	-1	-1	4		0	0						Untertest4.avi	0	880	547	72	111				0	Content		-72	-111	27972773	992108074
27989	08:49:33.968	00:00:27.989	1680	-1024	-768	-1	-1	-1	-1	4	-1024	-768	-1	-1	-1	-1	4		0	0						Untertest4.avi	0	880	547	72	111				0	Content		-72	-111	27989440	992124741
28007	08:49:33.986	00:00:28.006	1681	-1024	-768	-1	-1	-1	-1	4	-1024	-768	-1	-1	-1	-1	4		0	0						Untertest4.avi	0	880	547	72	111				0	Content		-72	-111	28006593	992141894
28023	08:49:34.002	00:00:28.023	1682	-1024	-768	-1	-1	-1	-1	4	-1024	-768	-1	-1	-1	-1	4		0	0						Untertest4.avi	0	880	547	72	111				0	Content		-72	-111	28023260	992158561
28040	08:49:34.019	00:00:28.040	1683	-1024	-768	-1	-1	-1	-1	4	-1024	-768	-1	-1	-1	-1	4		0	0						Untertest4.avi	0	880	547	72	111				0	Content		-72	-111	28040295	992175596
28057	08:49:34.036	00:00:28.056	1684	-1024	-768	-1	-1	-1	-1	4	-1024	-768	-1	-1	-1	-1	4		0	0						Untertest4.avi	0	880	547	72	111				0	Content		-72	-111	28056963	992192264
28074	08:49:34.053	00:00:28.073	1685	-1024	-768	-1	-1	-1	-1	4	-1024	-768	-1	-1	-1	-1	4		0	0						Untertest4.avi	0	880	547	72	111				0	Content		-72	-111	28073630	992208931
28090	08:49:34.069	00:00:28.089	1686	-1024	-768	-1	-1	-1	-1	4	-1024	-768	-1	-1	-1	-1	4		0	0						Untertest4.avi	0	880	547	72	111				0	Content		-72	-111	28089685	992224986
28106	08:49:34.085	00:00:28.106	1687	-1024	-768	-1	-1	-1	-1	4	-1024	-768	-1	-1	-1	-1	4		0	0						Untertest4.avi	0	880	547	72	111				0	Content		-72	-111	28106353	992241654
28122	08:49:34.101	00:00:28.122	1688	-1024	-768	-1	-1	-1	-1	4	-1024	-768	-1	-1	-1	-1	4		0	0						Untertest4.avi	0	880	547	72	111				0	Content		-72	-111	28122488	992257789
28139	08:49:34.118	00:00:28.139	1689	-1024	-768	-1	-1	-1	-1	4	-1024	-768	-1	-1	-1	-1	4		0	0						Untertest4.avi	0	880	547	72	111				0	Content		-72	-111	28139110	992274411
28156	08:49:34.135	00:00:28.155	1690	-1024	-768	-1	-1	-1	-1	4	-1024	-768	-1	-1	-1	-1	4		0	0						Untertest4.avi	0	880	547	72	111				0	Content		-72	-111	28155861	992291162
28172	08:49:34.151	00:00:28.172	1691	-1024	-768	-1	-1	-1	-1	4	-1024	-768	-1	-1	-1	-1	4		0	0						Untertest4.avi	0	880	547	72	111				0	Content		-72	-111	28172414	992307715
28189	08:49:34.168	00:00:28.189	1692	-1024	-768	-1	-1	-1	-1	4	-1024	-768	-1	-1	-1	-1	4		0	0						Untertest4.avi	0	880	547	72	111				0	Content		-72	-111	28189072	992324373
28206	08:49:34.185	00:00:28.205	1693	-1024	-768	-1	-1	-1	-1	4	-1024	-768	-1	-1	-1	-1	4		0	0						Untertest4.avi	0	880	547	72	111				0	Content		-72	-111	28205739	992341040
28223	08:49:34.202	00:00:28.222	1694	-1024	-768	-1	-1	-1	-1	4	-1024	-768	-1	-1	-1	-1	4		0	0						Untertest4.avi	0	880	547	72	111				0	Content		-72	-111	28222671	992357972
28239	08:49:34.218	00:00:28.239	1695	-1024	-768	-1	-1	-1	-1	4	-1024	-768	-1	-1	-1	-1	4		0	0						Untertest4.avi	0	880	547	72	111				0	Content		-72	-111	28239338	992374639
28256	08:49:34.235	00:00:28.256	1696	-1024	-768	-1	-1	-1	-1	4	-1024	-768	-1	-1	-1	-1	4		0	0						Untertest4.avi	0	880	547	72	111				0	Content		-72	-111	28256301	992391602
28273	08:49:34.252	00:00:28.272	1697	-1024	-768	-1	-1	-1	-1	4	-1024	-768	-1	-1	-1	-1	4		0	0						Untertest4.avi	0	880	547	72	111				0	Content		-72	-111	28272968	992408269
28290	08:49:34.269	00:00:28.289	1698	-1024	-768	-1	-1	-1	-1	4	-1024	-768	-1	-1	-1	-1	4		0	0						Untertest4.avi	0	880	547	72	111				0	Content		-72	-111	28289635	992424936
28307	08:49:34.286	00:00:28.306	1699	-1024	-768	-1	-1	-1	-1	4	-1024	-768	-1	-1	-1	-1	4		0	0						Untertest4.avi	0	880	547	72	111				0	Content		-72	-111	28306928	992442229
28324	08:49:34.303	00:00:28.323	1700	-1024	-768	-1	-1	-1	-1	4	-1024	-768	-1	-1	-1	-1	4		0	0						Untertest4.avi	0	880	547	72	111				0	Content		-72	-111	28323595	992458896
28341	08:49:34.320	00:00:28.340	1701	-1024	-768	-1	-1	-1	-1	4	-1024	-768	-1	-1	-1	-1	4		0	0						Untertest4.avi	0	880	547	72	111				0	Content		-72	-111	28340854	992476155
28356	08:49:34.335	00:00:28.355	1702	-1024	-768	-1	-1	-1	-1	4	-1024	-768	-1	-1	-1	-1	4		0	0						Untertest4.avi	0	880	547	72	111				0	Content		-72	-111	28355593	992490894
28372	08:49:34.351	00:00:28.372	1703	-1024	-768	-1	-1	-1	-1	4	-1024	-768	-1	-1	-1	-1	4		0	0						Untertest4.avi	0	880	547	72	111				0	Content		-72	-111	28372343	992507644
28389	08:49:34.368	00:00:28.388	1704	-1024	-768	-1	-1	-1	-1	4	-1024	-768	-1	-1	-1	-1	4		0	0						Untertest4.avi	0	880	547	72	111				0	Content		-72	-111	28388964	992524265
28406	08:49:34.385	00:00:28.405	1705	-1024	-768	-1	-1	-1	-1	4	-1024	-768	-1	-1	-1	-1	4		0	0						Untertest4.avi	0	880	547	72	111				0	Content		-72	-111	28405588	992540889
28422	08:49:34.401	00:00:28.422	1706	-1024	-768	-1	-1	-1	-1	4	-1024	-768	-1	-1	-1	-1	4		0	0						Untertest4.avi	0	880	547	72	111				0	Content		-72	-111	28422256	992557557
28439	08:49:34.418	00:00:28.438	1707	-1024	-768	-1	-1	-1	-1	4	-1024	-768	-1	-1	-1	-1	4		0	0						Untertest4.avi	0	880	547	72	111				0	Content		-72	-111	28438920	992574221
28456	08:49:34.435	00:00:28.455	1708	-1024	-768	-1	-1	-1	-1	4	-1024	-768	-1	-1	-1	-1	4		0	0						Untertest4.avi	0	880	547	72	111				0	Content		-72	-111	28455587	992590888
28472	08:49:34.451	00:00:28.472	1709	-1024	-768	-1	-1	-1	-1	4	-1024	-768	-1	-1	-1	-1	4		0	0						Untertest4.avi	0	880	547	72	111				0	Content		-72	-111	28472419	992607720
28489	08:49:34.468	00:00:28.489	1710	-1024	-768	-1	-1	-1	-1	4	-1024	-768	-1	-1	-1	-1	4		0	0						Untertest4.avi	0	880	547	72	111				0	Content		-72	-111	28489086	992624387
28506	08:49:34.485	00:00:28.505	1711	-1024	-768	-1	-1	-1	-1	4	-1024	-768	-1	-1	-1	-1	4		0	0						Untertest4.avi	0	880	547	72	111				0	Content		-72	-111	28505753	992641054
28523	08:49:34.502	00:00:28.522	1712	-1024	-768	-1	-1	-1	-1	4	-1024	-768	-1	-1	-1	-1	4		0	0						Untertest4.avi	0	880	547	72	111				0	Content		-72	-111	28522916	992658217
28540	08:49:34.519	00:00:28.539	1713	-1024	-768	-1	-1	-1	-1	4	-1024	-768	-1	-1	-1	-1	4		0	0						Untertest4.avi	0	880	547	72	111				0	Content		-72	-111	28539583	992674884
28557	08:49:34.536	00:00:28.556	1714	-1024	-768	-1	-1	-1	-1	4	-1024	-768	-1	-1	-1	-1	4		0	0						Untertest4.avi	0	880	547	72	111				0	Content		-72	-111	28556626	992691927
28573	08:49:34.552	00:00:28.573	1715	-1024	-768	-1	-1	-1	-1	4	-1024	-768	-1	-1	-1	-1	4		0	0						Untertest4.avi	0	880	547	72	111				0	Content		-72	-111	28573294	992708595
28590	08:49:34.569	00:00:28.589	1716	-1024	-768	-1	-1	-1	-1	4	-1024	-768	-1	-1	-1	-1	4		0	0						Untertest4.avi	0	880	547	72	111				0	Content		-72	-111	28589961	992725262
28606	08:49:34.585	00:00:28.606	1717	-1024	-768	-1	-1	-1	-1	4	-1024	-768	-1	-1	-1	-1	4		0	0						Untertest4.avi	0	880	547	72	111				0	Content		-72	-111	28606024	992741325
28623	08:49:34.602	00:00:28.622	1718	-1024	-768	-1	-1	-1	-1	4	-1024	-768	-1	-1	-1	-1	4		0	0						Untertest4.avi	0	880	547	72	111				0	Content		-72	-111	28622692	992757993
28639	08:49:34.618	00:00:28.638	1719	-1024	-768	-1	-1	-1	-1	4	-1024	-768	-1	-1	-1	-1	4		0	0						Untertest4.avi	0	880	547	72	111				0	Content		-72	-111	28638835	992774136
28655	08:49:34.634	00:00:28.655	1720	-1024	-768	-1	-1	-1	-1	4	-1024	-768	-1	-1	-1	-1	4		0	0						Untertest4.avi	0	880	547	72	111				0	Content		-72	-111	28655442	992790743
28672	08:49:34.651	00:00:28.672	1721	-1024	-768	-1	-1	-1	-1	4	-1024	-768	-1	-1	-1	-1	4		0	0						Untertest4.avi	0	880	547	72	111				0	Content		-72	-111	28672089	992807390
28689	08:49:34.668	00:00:28.688	1722	-1024	-768	-1	-1	-1	-1	4	-1024	-768	-1	-1	-1	-1	4		0	0						Untertest4.avi	0	880	547	72	111				0	Content		-72	-111	28688756	992824057
28705	08:49:34.684	00:00:28.705	1723	-1024	-768	-1	-1	-1	-1	4	-1024	-768	-1	-1	-1	-1	4		0	0						Untertest4.avi	0	880	547	72	111				0	Content		-72	-111	28705409	992840710
28722	08:49:34.701	00:00:28.722	1724	-1024	-768	-1	-1	-1	-1	4	-1024	-768	-1	-1	-1	-1	4		0	0						Untertest4.avi	0	880	547	72	111				0	Content		-72	-111	28722077	992857378
28739	08:49:34.718	00:00:28.738	1725	-1024	-768	-1	-1	-1	-1	4	-1024	-768	-1	-1	-1	-1	4		0	0						Untertest4.avi	0	880	547	72	111				0	Content		-72	-111	28738738	992874039
28755	08:49:34.734	00:00:28.755	1726	-1024	-768	-1	-1	-1	-1	4	-1024	-768	-1	-1	-1	-1	4		0	0						Untertest4.avi	0	880	547	72	111				0	Content		-72	-111	28755405	992890706
28772	08:49:34.751	00:00:28.772	1727	-1024	-768	-1	-1	-1	-1	4	-1024	-768	-1	-1	-1	-1	4		0	0						Untertest4.avi	0	880	547	72	111				0	Content		-72	-111	28772073	992907374
28789	08:49:34.768	00:00:28.789	1728	-1024	-768	-1	-1	-1	-1	4	-1024	-768	-1	-1	-1	-1	4		0	0						Untertest4.avi	0	880	547	72	111				0	Content		-72	-111	28789001	992924302
28806	08:49:34.785	00:00:28.805	1729	-1024	-768	-1	-1	-1	-1	4	-1024	-768	-1	-1	-1	-1	4		0	0						Untertest4.avi	0	880	547	72	111				0	Content		-72	-111	28805668	992940969
28823	08:49:34.802	00:00:28.822	1730	-1024	-768	-1	-1	-1	-1	4	-1024	-768	-1	-1	-1	-1	4		0	0						Untertest4.avi	0	880	547	72	111				0	Content		-72	-111	28822631	992957932
28839	08:49:34.818	00:00:28.839	1731	-1024	-768	-1	-1	-1	-1	4	-1024	-768	-1	-1	-1	-1	4		0	0						Untertest4.avi	0	880	547	72	111				0	Content		-72	-111	28839298	992974599
28856	08:49:34.835	00:00:28.855	1732	-1024	-768	-1	-1	-1	-1	4	-1024	-768	-1	-1	-1	-1	4		0	0						Untertest4.avi	0	880	547	72	111				0	Content		-72	-111	28855965	992991266
28873	08:49:34.852	00:00:28.873	1733	-1024	-768	-1	-1	-1	-1	4	-1024	-768	-1	-1	-1	-1	4		0	0						Untertest4.avi	0	880	547	72	111				0	Content		-72	-111	28873196	993008497
28890	08:49:34.869	00:00:28.889	1734	-1024	-768	-1	-1	-1	-1	4	-1024	-768	-1	-1	-1	-1	4		0	0						Untertest4.avi	0	880	547	72	111				0	Content		-72	-111	28889863	993025164
28907	08:49:34.886	00:00:28.907	1735	-1024	-768	-1	-1	-1	-1	4	-1024	-768	-1	-1	-1	-1	4		0	0						Untertest4.avi	0	880	547	72	111				0	Content		-72	-111	28907174	993042475
28922	08:49:34.901	00:00:28.921	1736	-1024	-768	-1	-1	-1	-1	4	-1024	-768	-1	-1	-1	-1	4		0	0						Untertest4.avi	0	880	547	72	111				0	Content		-72	-111	28921922	993057223
28939	08:49:34.918	00:00:28.938	1737	-1024	-768	-1	-1	-1	-1	4	-1024	-768	-1	-1	-1	-1	4		0	0						Untertest4.avi	0	880	547	72	111				0	Content		-72	-111	28938547	993073848
28955	08:49:34.934	00:00:28.955	1738	-1024	-768	-1	-1	-1	-1	4	-1024	-768	-1	-1	-1	-1	4		0	0						Untertest4.avi	0	880	547	72	111				0	Content		-72	-111	28955296	993090597
28972	08:49:34.951	00:00:28.971	1739	-1024	-768	-1	-1	-1	-1	4	-1024	-768	-1	-1	-1	-1	4		0	0						Untertest4.avi	0	880	547	72	111				0	Content		-72	-111	28971918	993107219
28989	08:49:34.968	00:00:28.988	1740	-1024	-768	-1	-1	-1	-1	4	-1024	-768	-1	-1	-1	-1	4		0	0						Untertest4.avi	0	880	547	72	111				0	Content		-72	-111	28988586	993123887
29005	08:49:34.984	00:00:29.005	1741	-1024	-768	-1	-1	-1	-1	4	-1024	-768	-1	-1	-1	-1	4		0	0						Untertest4.avi	0	880	547	72	111				0	Content		-72	-111	29005251	993140552
29022	08:49:35.001	00:00:29.021	1742	-1024	-768	-1	-1	-1	-1	4	-1024	-768	-1	-1	-1	-1	4		0	0						Untertest4.avi	0	880	547	72	111				0	Content		-72	-111	29021918	993157219
29039	08:49:35.018	00:00:29.038	1743	-1024	-768	-1	-1	-1	-1	4	-1024	-768	-1	-1	-1	-1	4		0	0						Untertest4.avi	0	880	547	72	111				0	Content		-72	-111	29038750	993174051
29055	08:49:35.034	00:00:29.055	1744	-1024	-768	-1	-1	-1	-1	4	-1024	-768	-1	-1	-1	-1	4		0	0						Untertest4.avi	0	880	547	72	111				0	Content		-72	-111	29055417	993190718
29072	08:49:35.051	00:00:29.072	1745	-1024	-768	-1	-1	-1	-1	4	-1024	-768	-1	-1	-1	-1	4		0	0						Untertest4.avi	0	880	547	72	111				0	Content		-72	-111	29072084	993207385
29089	08:49:35.068	00:00:29.089	1746	-1024	-768	-1	-1	-1	-1	4	-1024	-768	-1	-1	-1	-1	4		0	0						Untertest4.avi	0	880	547	72	111				0	Content		-72	-111	29089247	993224548
29106	08:49:35.085	00:00:29.105	1747	-1024	-768	-1	-1	-1	-1	4	-1024	-768	-1	-1	-1	-1	4		0	0						Untertest4.avi	0	880	547	72	111				0	Content		-72	-111	29105914	993241215
29123	08:49:35.102	00:00:29.122	1748	-1024	-768	-1	-1	-1	-1	4	-1024	-768	-1	-1	-1	-1	4		0	0						Untertest4.avi	0	880	547	72	111				0	Content		-72	-111	29122953	993258254
29140	08:49:35.119	00:00:29.139	1749	-1024	-768	-1	-1	-1	-1	4	-1024	-768	-1	-1	-1	-1	4		0	0						Untertest4.avi	0	880	547	72	111				0	Content		-72	-111	29139621	993274922
29156	08:49:35.135	00:00:29.156	1750	-1024	-768	-1	-1	-1	-1	4	-1024	-768	-1	-1	-1	-1	4		0	0						Untertest4.avi	0	880	547	72	111				0	Content		-72	-111	29156288	993291589
29172	08:49:35.151	00:00:29.172	1751	-1024	-768	-1	-1	-1	-1	4	-1024	-768	-1	-1	-1	-1	4		0	0						Untertest4.avi	0	880	547	72	111				0	Content		-72	-111	29172353	993307654
29189	08:49:35.168	00:00:29.189	1752	-1024	-768	-1	-1	-1	-1	4	-1024	-768	-1	-1	-1	-1	4		0	0						Untertest4.avi	0	880	547	72	111				0	Content		-72	-111	29189021	993324322
29205	08:49:35.184	00:00:29.205	1753	-1024	-768	-1	-1	-1	-1	4	-1024	-768	-1	-1	-1	-1	4		0	0						Untertest4.avi	0	880	547	72	111				0	Content		-72	-111	29205042	993340343
29222	08:49:35.201	00:00:29.221	1754	-1024	-768	-1	-1	-1	-1	4	-1024	-768	-1	-1	-1	-1	4		0	0						Untertest4.avi	0	880	547	72	111				0	Content		-72	-111	29221780	993357081
29238	08:49:35.217	00:00:29.238	1755	-1024	-768	-1	-1	-1	-1	4	-1024	-768	-1	-1	-1	-1	4		0	0						Untertest4.avi	0	880	547	72	111				0	Content		-72	-111	29238400	993373701
29255	08:49:35.234	00:00:29.255	1756	-1024	-768	-1	-1	-1	-1	4	-1024	-768	-1	-1	-1	-1	4		0	0						Untertest4.avi	0	880	547	72	111				0	Content		-72	-111	29255075	993390376
29272	08:49:35.251	00:00:29.271	1757	-1024	-768	-1	-1	-1	-1	4	-1024	-768	-1	-1	-1	-1	4		0	0						Untertest4.avi	0	880	547	72	111				0	Content		-72	-111	29271735	993407036
29288	08:49:35.267	00:00:29.288	1758	-1024	-768	-1	-1	-1	-1	4	-1024	-768	-1	-1	-1	-1	4		0	0						Untertest4.avi	0	880	547	72	111				0	Content		-72	-111	29288403	993423704
29305	08:49:35.284	00:00:29.305	1759	-1024	-768	-1	-1	-1	-1	4	-1024	-768	-1	-1	-1	-1	4		0	0						Untertest4.avi	0	880	547	72	111				0	Content		-72	-111	29305334	993440635
29322	08:49:35.301	00:00:29.322	1760	-1024	-768	-1	-1	-1	-1	4	-1024	-768	-1	-1	-1	-1	4		0	0						Untertest4.avi	0	880	547	72	111				0	Content		-72	-111	29322001	993457302
29339	08:49:35.318	00:00:29.338	1761	-1024	-768	-1	-1	-1	-1	4	-1024	-768	-1	-1	-1	-1	4		0	0						Untertest4.avi	0	880	547	72	111				0	Content		-72	-111	29338963	993474264
29356	08:49:35.335	00:00:29.355	1762	-1024	-768	-1	-1	-1	-1	4	-1024	-768	-1	-1	-1	-1	4		0	0						Untertest4.avi	0	880	547	72	111				0	Content		-72	-111	29355630	993490931
29372	08:49:35.351	00:00:29.372	1763	-1024	-768	-1	-1	-1	-1	4	-1024	-768	-1	-1	-1	-1	4		0	0						Untertest4.avi	0	880	547	72	111				0	Content		-72	-111	29372297	993507598
29390	08:49:35.369	00:00:29.389	1764	-1024	-768	-1	-1	-1	-1	4	-1024	-768	-1	-1	-1	-1	4		0	0						Untertest4.avi	0	880	547	72	111				0	Content		-72	-111	29389529	993524830
29406	08:49:35.385	00:00:29.406	1765	-1024	-768	-1	-1	-1	-1	4	-1024	-768	-1	-1	-1	-1	4		0	0						Untertest4.avi	0	880	547	72	111				0	Content		-72	-111	29406196	993541497
29424	08:49:35.403	00:00:29.423	1766	-1024	-768	-1	-1	-1	-1	4	-1024	-768	-1	-1	-1	-1	4		0	0						Untertest4.avi	0	880	547	72	111				0	Content		-72	-111	29423505	993558806
29438	08:49:35.417	00:00:29.438	1767	-1024	-768	-1	-1	-1	-1	4	-1024	-768	-1	-1	-1	-1	4		0	0						Untertest4.avi	0	880	547	72	111				0	Content		-72	-111	29438255	993573556
29455	08:49:35.434	00:00:29.454	1768	-1024	-768	-1	-1	-1	-1	4	-1024	-768	-1	-1	-1	-1	4		0	0						Untertest4.avi	0	880	547	72	111				0	Content		-72	-111	29454878	993590179
29472	08:49:35.451	00:00:29.471	1769	-1024	-768	-1	-1	-1	-1	4	-1024	-768	-1	-1	-1	-1	4		0	0						Untertest4.avi	0	880	547	72	111				0	Content		-72	-111	29471625	993606926
29488	08:49:35.467	00:00:29.488	1770	-1024	-768	-1	-1	-1	-1	4	-1024	-768	-1	-1	-1	-1	4		0	0						Untertest4.avi	0	880	547	72	111				0	Content		-72	-111	29488250	993623551
29505	08:49:35.484	00:00:29.504	1771	-1024	-768	-1	-1	-1	-1	4	-1024	-768	-1	-1	-1	-1	4		0	0						Untertest4.avi	0	880	547	72	111				0	Content		-72	-111	29504917	993640218
29522	08:49:35.501	00:00:29.521	1772	-1024	-768	-1	-1	-1	-1	4	-1024	-768	-1	-1	-1	-1	4		0	0						Untertest4.avi	0	880	547	72	111				0	Content		-72	-111	29521520	993656821
29538	08:49:35.517	00:00:29.538	1773	-1024	-768	-1	-1	-1	-1	4	-1024	-768	-1	-1	-1	-1	4		0	0						Untertest4.avi	0	880	547	72	111				0	Content		-72	-111	29538187	993673488
29555	08:49:35.534	00:00:29.555	1774	-1024	-768	-1	-1	-1	-1	4	-1024	-768	-1	-1	-1	-1	4		0	0						Untertest4.avi	0	880	547	72	111				0	Content		-72	-111	29555040	993690341
29572	08:49:35.551	00:00:29.571	1775	-1024	-768	-1	-1	-1	-1	4	-1024	-768	-1	-1	-1	-1	4		0	0						Untertest4.avi	0	880	547	72	111				0	Content		-72	-111	29571707	993707008
29588	08:49:35.567	00:00:29.588	1776	-1024	-768	-1	-1	-1	-1	4	-1024	-768	-1	-1	-1	-1	4		0	0						Untertest4.avi	0	880	547	72	111				0	Content		-72	-111	29588374	993723675
29606	08:49:35.585	00:00:29.605	1777	-1024	-768	-1	-1	-1	-1	4	-1024	-768	-1	-1	-1	-1	4		0	0						Untertest4.avi	0	880	547	72	111				0	Content		-72	-111	29605565	993740866
29622	08:49:35.601	00:00:29.622	1778	-1024	-768	-1	-1	-1	-1	4	-1024	-768	-1	-1	-1	-1	4		0	0						Untertest4.avi	0	880	547	72	111				0	Content		-72	-111	29622232	993757533
29639	08:49:35.618	00:00:29.639	1779	-1024	-768	-1	-1	-1	-1	4	-1024	-768	-1	-1	-1	-1	4		0	0						Untertest4.avi	0	880	547	72	111				0	Content		-72	-111	29639237	993774538
29656	08:49:35.635	00:00:29.655	1780	-1024	-768	-1	-1	-1	-1	4	-1024	-768	-1	-1	-1	-1	4		0	0						Untertest4.avi	0	880	547	72	111				0	Content		-72	-111	29655904	993791205
29673	08:49:35.652	00:00:29.672	1781	-1024	-768	-1	-1	-1	-1	4	-1024	-768	-1	-1	-1	-1	4		0	0						Untertest4.avi	0	880	547	72	111				0	Content		-72	-111	29672571	993807872
29689	08:49:35.668	00:00:29.688	1782	-1024	-768	-1	-1	-1	-1	4	-1024	-768	-1	-1	-1	-1	4		0	0						Untertest4.avi	0	880	547	72	111				0	Content		-72	-111	29688835	993824136
29706	08:49:35.685	00:00:29.705	1783	-1024	-768	-1	-1	-1	-1	4	-1024	-768	-1	-1	-1	-1	4		0	0						Untertest4.avi	0	880	547	72	111				0	Content		-72	-111	29705503	993840804
29722	08:49:35.701	00:00:29.722	1784	-1024	-768	-1	-1	-1	-1	4	-1024	-768	-1	-1	-1	-1	4		0	0						Untertest4.avi	0	880	547	72	111				0	Content		-72	-111	29722170	993857471
29738	08:49:35.717	00:00:29.738	1785	-1024	-768	-1	-1	-1	-1	4	-1024	-768	-1	-1	-1	-1	4		0	0						Untertest4.avi	0	880	547	72	111				0	Content		-72	-111	29738113	993873414
29755	08:49:35.734	00:00:29.754	1786	-1024	-768	-1	-1	-1	-1	4	-1024	-768	-1	-1	-1	-1	4		0	0						Untertest4.avi	0	880	547	72	111				0	Content		-72	-111	29754737	993890038
29771	08:49:35.750	00:00:29.771	1787	-1024	-768	-1	-1	-1	-1	4	-1024	-768	-1	-1	-1	-1	4		0	0						Untertest4.avi	0	880	547	72	111				0	Content		-72	-111	29771386	993906687
29788	08:49:35.767	00:00:29.788	1788	-1024	-768	-1	-1	-1	-1	4	-1024	-768	-1	-1	-1	-1	4		0	0						Untertest4.avi	0	880	547	72	111				0	Content		-72	-111	29788053	993923354
29805	08:49:35.784	00:00:29.804	1789	-1024	-768	-1	-1	-1	-1	4	-1024	-768	-1	-1	-1	-1	4		0	0						Untertest4.avi	0	880	547	72	111				0	Content		-72	-111	29804705	993940006
29821	08:49:35.800	00:00:29.821	1790	-1024	-768	-1	-1	-1	-1	4	-1024	-768	-1	-1	-1	-1	4		0	0						Untertest4.avi	0	880	547	72	111				0	Content		-72	-111	29821372	993956673
29838	08:49:35.817	00:00:29.838	1791	-1024	-768	-1	-1	-1	-1	4	-1024	-768	-1	-1	-1	-1	4		0	0						Untertest4.avi	0	880	547	72	111				0	Content		-72	-111	29838032	993973333
29855	08:49:35.834	00:00:29.854	1792	-1024	-768	-1	-1	-1	-1	4	-1024	-768	-1	-1	-1	-1	4		0	0						Untertest4.avi	0	880	547	72	111				0	Content		-72	-111	29854700	993990001
29871	08:49:35.850	00:00:29.871	1793	-1024	-768	-1	-1	-1	-1	4	-1024	-768	-1	-1	-1	-1	4		0	0						Untertest4.avi	0	880	547	72	111				0	Content		-72	-111	29871367	994006668
29888	08:49:35.867	00:00:29.888	1794	-1024	-768	-1	-1	-1	-1	4	-1024	-768	-1	-1	-1	-1	4		0	0						Untertest4.avi	0	880	547	72	111				0	Content		-72	-111	29888296	994023597
29905	08:49:35.884	00:00:29.904	1795	-1024	-768	-1	-1	-1	-1	4	-1024	-768	-1	-1	-1	-1	4		0	0						Untertest4.avi	0	880	547	72	111				0	Content		-72	-111	29904964	994040265
29922	08:49:35.901	00:00:29.921	1796	-1024	-768	-1	-1	-1	-1	4	-1024	-768	-1	-1	-1	-1	4		0	0						Untertest4.avi	0	880	547	72	111				0	Content		-72	-111	29921925	994057226
29939	08:49:35.918	00:00:29.938	1797	-1024	-768	-1	-1	-1	-1	4	-1024	-768	-1	-1	-1	-1	4		0	0						Untertest4.avi	0	880	547	72	111				0	Content		-72	-111	29938592	994073893
29955	08:49:35.934	00:00:29.955	1798	-1024	-768	-1	-1	-1	-1	4	-1024	-768	-1	-1	-1	-1	4		0	0						Untertest4.avi	0	880	547	72	111				0	Content		-72	-111	29955260	994090561
29972	08:49:35.951	00:00:29.972	1799	-1024	-768	-1	-1	-1	-1	4	-1024	-768	-1	-1	-1	-1	4		0	0						Untertest4.avi	0	880	547	72	111				0	Content		-72	-111	29972331	994107632
29989	08:49:35.968	00:00:29.988	1800	-1024	-768	-1	-1	-1	-1	4	-1024	-768	-1	-1	-1	-1	4		0	0						Untertest4.avi	0	880	547	72	111				0	Content		-72	-111	29988998	994124299
30006	08:49:35.985	00:00:30.005	1801	-1024	-768	-1	-1	-1	-1	4	-1024	-768	-1	-1	-1	-1	4		0	0						Untertest4.avi	0	880	547	72	111				0	Content		-72	-111	30005666	994140967
30023	08:49:36.002	00:00:30.023	1802	-1024	-768	-1	-1	-1	-1	4	-1024	-768	-1	-1	-1	-1	4		0	0						Untertest4.avi	0	880	547	72	111				0	Content		-72	-111	30023094	994158395
30038	08:49:36.017	00:00:30.037	1803	-1024	-768	-1	-1	-1	-1	4	-1024	-768	-1	-1	-1	-1	4		0	0						Untertest4.avi	0	880	547	72	111				0	Content		-72	-111	30037841	994173142
30054	08:49:36.033	00:00:30.054	1804	-1024	-768	-1	-1	-1	-1	4	-1024	-768	-1	-1	-1	-1	4		0	0						Untertest4.avi	0	880	547	72	111				0	Content		-72	-111	30054465	994189766
30071	08:49:36.050	00:00:30.071	1805	-1024	-768	-1	-1	-1	-1	4	-1024	-768	-1	-1	-1	-1	4		0	0						Untertest4.avi	0	880	547	72	111				0	Content		-72	-111	30071214	994206515
30088	08:49:36.067	00:00:30.087	1806	-1024	-768	-1	-1	-1	-1	4	-1024	-768	-1	-1	-1	-1	4		0	0						Untertest4.avi	0	880	547	72	111				0	Content		-72	-111	30087839	994223140
30105	08:49:36.084	00:00:30.104	1807	-1024	-768	-1	-1	-1	-1	4	-1024	-768	-1	-1	-1	-1	4		0	0						Untertest4.avi	0	880	547	72	111				0	Content		-72	-111	30104507	994239808
30121	08:49:36.100	00:00:30.121	1808	-1024	-768	-1	-1	-1	-1	4	-1024	-768	-1	-1	-1	-1	4		0	0						Untertest4.avi	0	880	547	72	111				0	Content		-72	-111	30121173	994256474
30138	08:49:36.117	00:00:30.137	1809	-1024	-768	-1	-1	-1	-1	4	-1024	-768	-1	-1	-1	-1	4		0	0						Untertest4.avi	0	880	547	72	111				0	Content		-72	-111	30137840	994273141
30155	08:49:36.134	00:00:30.154	1810	-1024	-768	-1	-1	-1	-1	4	-1024	-768	-1	-1	-1	-1	4		0	0						Untertest4.avi	0	880	547	72	111				0	Content		-72	-111	30154673	994289974
30171	08:49:36.150	00:00:30.171	1811	-1024	-768	-1	-1	-1	-1	4	-1024	-768	-1	-1	-1	-1	4		0	0						Untertest4.avi	0	880	547	72	111				0	Content		-72	-111	30171340	994306641
30188	08:49:36.167	00:00:30.188	1812	-1024	-768	-1	-1	-1	-1	4	-1024	-768	-1	-1	-1	-1	4		0	0						Untertest4.avi	0	880	547	72	111				0	Content		-72	-111	30188007	994323308
30205	08:49:36.184	00:00:30.205	1813	-1024	-768	-1	-1	-1	-1	4	-1024	-768	-1	-1	-1	-1	4		0	0						Untertest4.avi	0	880	547	72	111				0	Content		-72	-111	30205194	994340495
30222	08:49:36.201	00:00:30.221	1814	-1024	-768	-1	-1	-1	-1	4	-1024	-768	-1	-1	-1	-1	4		0	0						Untertest4.avi	0	880	547	72	111				0	Content		-72	-111	30221861	994357162
30239	08:49:36.218	00:00:30.238	1815	-1024	-768	-1	-1	-1	-1	4	-1024	-768	-1	-1	-1	-1	4		0	0						Untertest4.avi	0	880	547	72	111				0	Content		-72	-111	30238892	994374193
30256	08:49:36.235	00:00:30.255	1816	-1024	-768	-1	-1	-1	-1	4	-1024	-768	-1	-1	-1	-1	4		0	0						Untertest4.avi	0	880	547	72	111				0	Content		-72	-111	30255560	994390861
30272	08:49:36.251	00:00:30.272	1817	-1024	-768	-1	-1	-1	-1	4	-1024	-768	-1	-1	-1	-1	4		0	0						Untertest4.avi	0	880	547	72	111				0	Content		-72	-111	30272227	994407528
30288	08:49:36.267	00:00:30.288	1818	-1024	-768	-1	-1	-1	-1	4	-1024	-768	-1	-1	-1	-1	4		0	0						Untertest4.avi	0	880	547	72	111				0	Content		-72	-111	30288469	994423770
30305	08:49:36.284	00:00:30.305	1819	-1024	-768	-1	-1	-1	-1	4	-1024	-768	-1	-1	-1	-1	4		0	0						Untertest4.avi	0	880	547	72	111				0	Content		-72	-111	30305136	994440437
30322	08:49:36.301	00:00:30.321	1820	-1024	-768	-1	-1	-1	-1	4	-1024	-768	-1	-1	-1	-1	4		0	0						Untertest4.avi	0	880	547	72	111				0	Content		-72	-111	30321804	994457105
30338	08:49:36.317	00:00:30.337	1821	-1024	-768	-1	-1	-1	-1	4	-1024	-768	-1	-1	-1	-1	4		0	0						Untertest4.avi	0	880	547	72	111				0	Content		-72	-111	30337697	994472998
30354	08:49:36.333	00:00:30.354	1822	-1024	-768	-1	-1	-1	-1	4	-1024	-768	-1	-1	-1	-1	4		0	0						Untertest4.avi	0	880	547	72	111				0	Content		-72	-111	30354318	994489619
30371	08:49:36.350	00:00:30.371	1823	-1024	-768	-1	-1	-1	-1	4	-1024	-768	-1	-1	-1	-1	4		0	0						Untertest4.avi	0	880	547	72	111				0	Content		-72	-111	30371069	994506370
30388	08:49:36.367	00:00:30.387	1824	-1024	-768	-1	-1	-1	-1	4	-1024	-768	-1	-1	-1	-1	4		0	0						Untertest4.avi	0	880	547	72	111				0	Content		-72	-111	30387630	994522931
30404	08:49:36.383	00:00:30.404	1825	-1024	-768	-1	-1	-1	-1	4	-1024	-768	-1	-1	-1	-1	4		0	0						Untertest4.avi	0	880	547	72	111				0	Content		-72	-111	30404284	994539585
30421	08:49:36.400	00:00:30.420	1826	-1024	-768	-1	-1	-1	-1	4	-1024	-768	-1	-1	-1	-1	4		0	0						Untertest4.avi	0	880	547	72	111				0	Content		-72	-111	30420952	994556253
30438	08:49:36.417	00:00:30.437	1827	-1024	-768	-1	-1	-1	-1	4	-1024	-768	-1	-1	-1	-1	4		0	0						Untertest4.avi	0	880	547	72	111				0	Content		-72	-111	30437881	994573182
30455	08:49:36.434	00:00:30.454	1828	-1024	-768	-1	-1	-1	-1	4	-1024	-768	-1	-1	-1	-1	4		0	0						Untertest4.avi	0	880	547	72	111				0	Content		-72	-111	30454548	994589849
30472	08:49:36.451	00:00:30.471	1829	-1024	-768	-1	-1	-1	-1	4	-1024	-768	-1	-1	-1	-1	4		0	0						Untertest4.avi	0	880	547	72	111				0	Content		-72	-111	30471511	994606812
30488	08:49:36.467	00:00:30.488	1830	-1024	-768	-1	-1	-1	-1	4	-1024	-768	-1	-1	-1	-1	4		0	0						Untertest4.avi	0	880	547	72	111				0	Content		-72	-111	30488178	994623479
30505	08:49:36.484	00:00:30.504	1831	-1024	-768	-1	-1	-1	-1	4	-1024	-768	-1	-1	-1	-1	4		0	0						Untertest4.avi	0	880	547	72	111				0	Content		-72	-111	30504845	994640146
30522	08:49:36.501	00:00:30.521	1832	-1024	-768	-1	-1	-1	-1	4	-1024	-768	-1	-1	-1	-1	4		0	0						Untertest4.avi	0	880	547	72	111				0	Content		-72	-111	30521916	994657217
30539	08:49:36.518	00:00:30.538	1833	-1024	-768	-1	-1	-1	-1	4	-1024	-768	-1	-1	-1	-1	4		0	0						Untertest4.avi	0	880	547	72	111				0	Content		-72	-111	30538583	994673884
30555	08:49:36.534	00:00:30.555	1834	-1024	-768	-1	-1	-1	-1	4	-1024	-768	-1	-1	-1	-1	4		0	0						Untertest4.avi	0	880	547	72	111				0	Content		-72	-111	30555250	994690551
30572	08:49:36.551	00:00:30.571	1835	-1024	-768	-1	-1	-1	-1	4	-1024	-768	-1	-1	-1	-1	4		0	0						Untertest4.avi	0	880	547	72	111				0	Content		-72	-111	30571560	994706861
30588	08:49:36.567	00:00:30.588	1836	-1024	-768	-1	-1	-1	-1	4	-1024	-768	-1	-1	-1	-1	4		0	0						Untertest4.avi	0	880	547	72	111				0	Content		-72	-111	30588227	994723528
30605	08:49:36.584	00:00:30.604	1837	-1024	-768	-1	-1	-1	-1	4	-1024	-768	-1	-1	-1	-1	4		0	0						Untertest4.avi	0	880	547	72	111				0	Content		-72	-111	30604894	994740195
30621	08:49:36.600	00:00:30.620	1838	-1024	-768	-1	-1	-1	-1	4	-1024	-768	-1	-1	-1	-1	4		0	0						Untertest4.avi	0	880	547	72	111				0	Content		-72	-111	30620795	994756096
30637	08:49:36.616	00:00:30.637	1839	-1024	-768	-1	-1	-1	-1	4	-1024	-768	-1	-1	-1	-1	4		0	0						Untertest4.avi	0	880	547	72	111				0	Content		-72	-111	30637416	994772717
30654	08:49:36.633	00:00:30.654	1840	-1024	-768	-1	-1	-1	-1	4	-1024	-768	-1	-1	-1	-1	4		0	0						Untertest4.avi	0	880	547	72	111				0	Content		-72	-111	30654164	994789465
30671	08:49:36.650	00:00:30.670	1841	-1024	-768	-1	-1	-1	-1	4	-1024	-768	-1	-1	-1	-1	4		0	0						Untertest4.avi	0	880	547	72	111				0	Content		-72	-111	30670788	994806089
30687	08:49:36.666	00:00:30.687	1842	-1024	-768	-1	-1	-1	-1	4	-1024	-768	-1	-1	-1	-1	4		0	0						Untertest4.avi	0	880	547	72	111				0	Content		-72	-111	30687455	994822756
30704	08:49:36.683	00:00:30.704	1843	-1024	-768	-1	-1	-1	-1	4	-1024	-768	-1	-1	-1	-1	4		0	0						Untertest4.avi	0	880	547	72	111				0	Content		-72	-111	30704118	994839419
30721	08:49:36.700	00:00:30.720	1844	-1024	-768	-1	-1	-1	-1	4	-1024	-768	-1	-1	-1	-1	4		0	0						Untertest4.avi	0	880	547	72	111				0	Content		-72	-111	30720786	994856087
30738	08:49:36.717	00:00:30.737	1845	-1024	-768	-1	-1	-1	-1	4	-1024	-768	-1	-1	-1	-1	4		0	0						Untertest4.avi	0	880	547	72	111				0	Content		-72	-111	30737617	994872918
30754	08:49:36.733	00:00:30.754	1846	-1024	-768	-1	-1	-1	-1	4	-1024	-768	-1	-1	-1	-1	4		0	0						Untertest4.avi	0	880	547	72	111				0	Content		-72	-111	30754284	994889585
30771	08:49:36.750	00:00:30.770	1847	-1024	-768	-1	-1	-1	-1	4	-1024	-768	-1	-1	-1	-1	4		0	0						Untertest4.avi	0	880	547	72	111				0	Content		-72	-111	30770952	994906253
30788	08:49:36.767	00:00:30.788	1848	-1024	-768	-1	-1	-1	-1	4	-1024	-768	-1	-1	-1	-1	4		0	0						Untertest4.avi	0	880	547	72	111				0	Content		-72	-111	30788122	994923423
30805	08:49:36.784	00:00:30.804	1849	-1024	-768	-1	-1	-1	-1	4	-1024	-768	-1	-1	-1	-1	4		0	0						Untertest4.avi	0	880	547	72	111				0	Content		-72	-111	30804789	994940090
30822	08:49:36.801	00:00:30.821	1850	-1024	-768	-1	-1	-1	-1	4	-1024	-768	-1	-1	-1	-1	4		0	0						Untertest4.avi	0	880	547	72	111				0	Content		-72	-111	30821828	994957129
30838	08:49:36.817	00:00:30.838	1851	-1024	-768	-1	-1	-1	-1	4	-1024	-768	-1	-1	-1	-1	4		0	0						Untertest4.avi	0	880	547	72	111				0	Content		-72	-111	30838495	994973796
30855	08:49:36.834	00:00:30.855	1852	-1024	-768	-1	-1	-1	-1	4	-1024	-768	-1	-1	-1	-1	4		0	0						Untertest4.avi	0	880	547	72	111				0	Content		-72	-111	30855162	994990463
30871	08:49:36.850	00:00:30.871	1853	-1024	-768	-1	-1	-1	-1	4	-1024	-768	-1	-1	-1	-1	4		0	0						Untertest4.avi	0	880	547	72	111				0	Content		-72	-111	30871407	995006708
30888	08:49:36.867	00:00:30.888	1854	-1024	-768	-1	-1	-1	-1	4	-1024	-768	-1	-1	-1	-1	4		0	0						Untertest4.avi	0	880	547	72	111				0	Content		-72	-111	30888074	995023375
30905	08:49:36.884	00:00:30.904	1855	-1024	-768	-1	-1	-1	-1	4	-1024	-768	-1	-1	-1	-1	4		0	0						Untertest4.avi	0	880	547	72	111				0	Content		-72	-111	30904741	995040042
30921	08:49:36.900	00:00:30.920	1856	-1024	-768	-1	-1	-1	-1	4	-1024	-768	-1	-1	-1	-1	4		0	0						Untertest4.avi	0	880	547	72	111				0	Content		-72	-111	30920646	995055947
30937	08:49:36.916	00:00:30.937	1857	-1024	-768	-1	-1	-1	-1	4	-1024	-768	-1	-1	-1	-1	4		0	0						Untertest4.avi	0	880	547	72	111				0	Content		-72	-111	30937270	995072571
30954	08:49:36.933	00:00:30.954	1858	-1024	-768	-1	-1	-1	-1	4	-1024	-768	-1	-1	-1	-1	4		0	0						Untertest4.avi	0	880	547	72	111				0	Content		-72	-111	30954019	995089320
30971	08:49:36.950	00:00:30.970	1859	-1024	-768	-1	-1	-1	-1	4	-1024	-768	-1	-1	-1	-1	4		0	0						Untertest4.avi	0	880	547	72	111				0	Content		-72	-111	30970568	995105869
30987	08:49:36.966	00:00:30.987	1860	-1024	-768	-1	-1	-1	-1	4	-1024	-768	-1	-1	-1	-1	4		0	0						Untertest4.avi	0	880	547	72	111				0	Content		-72	-111	30987229	995122530
31004	08:49:36.983	00:00:31.003	1861	-1024	-768	-1	-1	-1	-1	4	-1024	-768	-1	-1	-1	-1	4		0	0						Untertest4.avi	0	880	547	72	111				0	Content		-72	-111	31003896	995139197
31021	08:49:37.000	00:00:31.020	1862	-1024	-768	-1	-1	-1	-1	4	-1024	-768	-1	-1	-1	-1	4		0	0						Untertest4.avi	0	880	547	72	111				0	Content		-72	-111	31020829	995156130
31037	08:49:37.016	00:00:31.037	1863	-1024	-768	-1	-1	-1	-1	4	-1024	-768	-1	-1	-1	-1	4		0	0						Untertest4.avi	0	880	547	72	111				0	Content		-72	-111	31037497	995172798
31054	08:49:37.033	00:00:31.054	1864	-1024	-768	-1	-1	-1	-1	4	-1024	-768	-1	-1	-1	-1	4		0	0						Untertest4.avi	0	880	547	72	111				0	Content		-72	-111	31054459	995189760
31071	08:49:37.050	00:00:31.071	1865	-1024	-768	-1	-1	-1	-1	4	-1024	-768	-1	-1	-1	-1	4		0	0						Untertest4.avi	0	880	547	72	111				0	Content		-72	-111	31071126	995206427
31088	08:49:37.067	00:00:31.087	1866	-1024	-768	-1	-1	-1	-1	4	-1024	-768	-1	-1	-1	-1	4		0	0						Untertest4.avi	0	880	547	72	111				0	Content		-72	-111	31087794	995223095
31105	08:49:37.084	00:00:31.104	1867	-1024	-768	-1	-1	-1	-1	4	-1024	-768	-1	-1	-1	-1	4		0	0						Untertest4.avi	0	880	547	72	111				0	Content		-72	-111	31104864	995240165
31122	08:49:37.101	00:00:31.121	1868	-1024	-768	-1	-1	-1	-1	4	-1024	-768	-1	-1	-1	-1	4		0	0						Untertest4.avi	0	880	547	72	111				0	Content		-72	-111	31121531	995256832
31138	08:49:37.117	00:00:31.138	1869	-1024	-768	-1	-1	-1	-1	4	-1024	-768	-1	-1	-1	-1	4		0	0						Untertest4.avi	0	880	547	72	111				0	Content		-72	-111	31138199	995273500
31155	08:49:37.134	00:00:31.154	1870	-1024	-768	-1	-1	-1	-1	4	-1024	-768	-1	-1	-1	-1	4		0	0						Untertest4.avi	0	880	547	72	111				0	Content		-72	-111	31154509	995289810
31171	08:49:37.150	00:00:31.171	1871	-1024	-768	-1	-1	-1	-1	4	-1024	-768	-1	-1	-1	-1	4		0	0						Untertest4.avi	0	880	547	72	111				0	Content		-72	-111	31171176	995306477
31188	08:49:37.167	00:00:31.187	1872	-1024	-768	-1	-1	-1	-1	4	-1024	-768	-1	-1	-1	-1	4		0	0						Untertest4.avi	0	880	547	72	111				0	Content		-72	-111	31187844	995323145
31204	08:49:37.183	00:00:31.203	1873	-1024	-768	-1	-1	-1	-1	4	-1024	-768	-1	-1	-1	-1	4		0	0						Untertest4.avi	0	880	547	72	111				0	Content		-72	-111	31203750	995339051
31220	08:49:37.199	00:00:31.220	1874	-1024	-768	-1	-1	-1	-1	4	-1024	-768	-1	-1	-1	-1	4		0	0						Untertest4.avi	0	880	547	72	111				0	Content		-72	-111	31220386	995355687
31237	08:49:37.216	00:00:31.237	1875	-1024	-768	-1	-1	-1	-1	4	-1024	-768	-1	-1	-1	-1	4		0	0						Untertest4.avi	0	880	547	72	111				0	Content		-72	-111	31237041	995372342
31254	08:49:37.233	00:00:31.253	1876	-1024	-768	-1	-1	-1	-1	4	-1024	-768	-1	-1	-1	-1	4		0	0						Untertest4.avi	0	880	547	72	111				0	Content		-72	-111	31253675	995388976
31270	08:49:37.249	00:00:31.270	1877	-1024	-768	-1	-1	-1	-1	4	-1024	-768	-1	-1	-1	-1	4		0	0						Untertest4.avi	0	880	547	72	111				0	Content		-72	-111	31270342	995405643
31287	08:49:37.266	00:00:31.287	1878	-1024	-768	-1	-1	-1	-1	4	-1024	-768	-1	-1	-1	-1	4		0	0						Untertest4.avi	0	880	547	72	111				0	Content		-72	-111	31287001	995422302
31304	08:49:37.283	00:00:31.303	1879	-1024	-768	-1	-1	-1	-1	4	-1024	-768	-1	-1	-1	-1	4		0	0						Untertest4.avi	0	880	547	72	111				0	Content		-72	-111	31303669	995438970
31320	08:49:37.299	00:00:31.320	1880	-1024	-768	-1	-1	-1	-1	4	-1024	-768	-1	-1	-1	-1	4		0	0						Untertest4.avi	0	880	547	72	111				0	Content		-72	-111	31320498	995455799
31337	08:49:37.316	00:00:31.337	1881	-1024	-768	-1	-1	-1	-1	4	-1024	-768	-1	-1	-1	-1	4		0	0						Untertest4.avi	0	880	547	72	111				0	Content		-72	-111	31337165	995472466
31354	08:49:37.333	00:00:31.353	1882	-1024	-768	-1	-1	-1	-1	4	-1024	-768	-1	-1	-1	-1	4		0	0						Untertest4.avi	0	880	547	72	111				0	Content		-72	-111	31353832	995489133
31371	08:49:37.350	00:00:31.371	1883	-1024	-768	-1	-1	-1	-1	4	-1024	-768	-1	-1	-1	-1	4		0	0						Untertest4.avi	0	880	547	72	111				0	Content		-72	-111	31371002	995506303
31388	08:49:37.367	00:00:31.387	1884	-1024	-768	-1	-1	-1	-1	4	-1024	-768	-1	-1	-1	-1	4		0	0						Untertest4.avi	0	880	547	72	111				0	Content		-72	-111	31387669	995522970
31405	08:49:37.384	00:00:31.404	1885	-1024	-768	-1	-1	-1	-1	4	-1024	-768	-1	-1	-1	-1	4		0	0						Untertest4.avi	0	880	547	72	111				0	Content		-72	-111	31404704	995540005
31421	08:49:37.400	00:00:31.421	1886	-1024	-768	-1	-1	-1	-1	4	-1024	-768	-1	-1	-1	-1	4		0	0						Untertest4.avi	0	880	547	72	111				0	Content		-72	-111	31421371	995556672
31438	08:49:37.417	00:00:31.438	1887	-1024	-768	-1	-1	-1	-1	4	-1024	-768	-1	-1	-1	-1	4		0	0						Untertest4.avi	0	880	547	72	111				0	Content		-72	-111	31438039	995573340
31454	08:49:37.433	00:00:31.454	1888	-1024	-768	-1	-1	-1	-1	4	-1024	-768	-1	-1	-1	-1	4		0	0						Untertest4.avi	0	880	547	72	111				0	Content		-72	-111	31454284	995589585
31471	08:49:37.450	00:00:31.470	1889	-1024	-768	-1	-1	-1	-1	4	-1024	-768	-1	-1	-1	-1	4		0	0						Untertest4.avi	0	880	547	72	111				0	Content		-72	-111	31470951	995606252
31488	08:49:37.467	00:00:31.487	1890	-1024	-768	-1	-1	-1	-1	4	-1024	-768	-1	-1	-1	-1	4		0	0						Untertest4.avi	0	880	547	72	111				0	Content		-72	-111	31487618	995622919
31504	08:49:37.483	00:00:31.503	1891	-1024	-768	-1	-1	-1	-1	4	-1024	-768	-1	-1	-1	-1	4		0	0						Untertest4.avi	0	880	547	72	111				0	Content		-72	-111	31503521	995638822
31520	08:49:37.499	00:00:31.520	1892	-1024	-768	-1	-1	-1	-1	4	-1024	-768	-1	-1	-1	-1	4		0	0						Untertest4.avi	0	880	547	72	111				0	Content		-72	-111	31520144	995655445
31537	08:49:37.516	00:00:31.536	1893	-1024	-768	-1	-1	-1	-1	4	-1024	-768	-1	-1	-1	-1	4		0	0						Untertest4.avi	0	880	547	72	111				0	Content		-72	-111	31536893	995672194
31553	08:49:37.532	00:00:31.553	1894	-1024	-768	-1	-1	-1	-1	4	-1024	-768	-1	-1	-1	-1	4		0	0						Untertest4.avi	0	880	547	72	111				0	Content		-72	-111	31553446	995688747
31570	08:49:37.549	00:00:31.570	1895	-1024	-768	-1	-1	-1	-1	4	-1024	-768	-1	-1	-1	-1	4		0	0						Untertest4.avi	0	880	547	72	111				0	Content		-72	-111	31570106	995705407
31587	08:49:37.566	00:00:31.586	1896	-1024	-768	-1	-1	-1	-1	4	-1024	-768	-1	-1	-1	-1	4		0	0						Untertest4.avi	0	880	547	72	111				0	Content		-72	-111	31586773	995722074
31604	08:49:37.583	00:00:31.603	1897	-1024	-768	-1	-1	-1	-1	4	-1024	-768	-1	-1	-1	-1	4		0	0						Untertest4.avi	0	880	547	72	111				0	Content		-72	-111	31603705	995739006
31620	08:49:37.599	00:00:31.620	1898	-1024	-768	-1	-1	-1	-1	4	-1024	-768	-1	-1	-1	-1	4		0	0						Untertest4.avi	0	880	547	72	111				0	Content		-72	-111	31620372	995755673
31637	08:49:37.616	00:00:31.637	1899	-1024	-768	-1	-1	-1	-1	4	-1024	-768	-1	-1	-1	-1	4		0	0						Untertest4.avi	0	880	547	72	111				0	Content		-72	-111	31637335	995772636
31654	08:49:37.633	00:00:31.654	1900	-1024	-768	-1	-1	-1	-1	4	-1024	-768	-1	-1	-1	-1	4		0	0						Untertest4.avi	0	880	547	72	111				0	Content		-72	-111	31654002	995789303
31671	08:49:37.650	00:00:31.670	1901	-1024	-768	-1	-1	-1	-1	4	-1024	-768	-1	-1	-1	-1	4		0	0						Untertest4.avi	0	880	547	72	111				0	Content		-72	-111	31670669	995805970
31688	08:49:37.667	00:00:31.687	1902	-1024	-768	-1	-1	-1	-1	4	-1024	-768	-1	-1	-1	-1	4		0	0						Untertest4.avi	0	880	547	72	111				0	Content		-72	-111	31687743	995823044
31704	08:49:37.683	00:00:31.704	1903	-1024	-768	-1	-1	-1	-1	4	-1024	-768	-1	-1	-1	-1	4		0	0						Untertest4.avi	0	880	547	72	111				0	Content		-72	-111	31704411	995839712
31721	08:49:37.700	00:00:31.721	1904	-1024	-768	-1	-1	-1	-1	4	-1024	-768	-1	-1	-1	-1	4		0	0						Untertest4.avi	0	880	547	72	111				0	Content		-72	-111	31721078	995856379
31737	08:49:37.716	00:00:31.737	1905	-1024	-768	-1	-1	-1	-1	4	-1024	-768	-1	-1	-1	-1	4		0	0						Untertest4.avi	0	880	547	72	111				0	Content		-72	-111	31737387	995872688
31754	08:49:37.733	00:00:31.754	1906	-1024	-768	-1	-1	-1	-1	4	-1024	-768	-1	-1	-1	-1	4		0	0						Untertest4.avi	0	880	547	72	111				0	Content		-72	-111	31754054	995889355
31771	08:49:37.750	00:00:31.770	1907	-1024	-768	-1	-1	-1	-1	4	-1024	-768	-1	-1	-1	-1	4		0	0						Untertest4.avi	0	880	547	72	111				0	Content		-72	-111	31770722	995906023
31787	08:49:37.766	00:00:31.786	1908	-1024	-768	-1	-1	-1	-1	4	-1024	-768	-1	-1	-1	-1	4		0	0						Untertest4.avi	0	880	547	72	111				0	Content		-72	-111	31786626	995921927
31803	08:49:37.782	00:00:31.803	1909	-1024	-768	-1	-1	-1	-1	4	-1024	-768	-1	-1	-1	-1	4		0	0						Untertest4.avi	0	880	547	72	111				0	Content		-72	-111	31803247	995938548
31820	08:49:37.799	00:00:31.819	1910	-1024	-768	-1	-1	-1	-1	4	-1024	-768	-1	-1	-1	-1	4		0	0						Untertest4.avi	0	880	547	72	111				0	Content		-72	-111	31819994	995955295
31837	08:49:37.816	00:00:31.836	1911	-1024	-768	-1	-1	-1	-1	4	-1024	-768	-1	-1	-1	-1	4		0	0						Untertest4.avi	0	880	547	72	111				0	Content		-72	-111	31836619	995971920
31853	08:49:37.832	00:00:31.853	1912	-1024	-768	-1	-1	-1	-1	4	-1024	-768	-1	-1	-1	-1	4		0	0						Untertest4.avi	0	880	547	72	111				0	Content		-72	-111	31853287	995988588
31870	08:49:37.849	00:00:31.869	1913	-1024	-768	-1	-1	-1	-1	4	-1024	-768	-1	-1	-1	-1	4		0	0						Untertest4.avi	0	880	547	72	111				0	Content		-72	-111	31869951	996005252
31887	08:49:37.866	00:00:31.886	1914	-1024	-768	-1	-1	-1	-1	4	-1024	-768	-1	-1	-1	-1	4		0	0						Untertest4.avi	0	880	547	72	111				0	Content		-72	-111	31886618	996021919
31903	08:49:37.882	00:00:31.903	1915	-1024	-768	-1	-1	-1	-1	4	-1024	-768	-1	-1	-1	-1	4		0	0						Untertest4.avi	0	880	547	72	111				0	Content		-72	-111	31903449	996038750
31920	08:49:37.899	00:00:31.920	1916	-1024	-768	-1	-1	-1	-1	4	-1024	-768	-1	-1	-1	-1	4		0	0						Untertest4.avi	0	880	547	72	111				0	Content		-72	-111	31920117	996055418
31937	08:49:37.916	00:00:31.936	1917	-1024	-768	-1	-1	-1	-1	4	-1024	-768	-1	-1	-1	-1	4		0	0						Untertest4.avi	0	880	547	72	111				0	Content		-72	-111	31936784	996072085
31954	08:49:37.933	00:00:31.953	1918	-1024	-768	-1	-1	-1	-1	4	-1024	-768	-1	-1	-1	-1	4		0	0						Untertest4.avi	0	880	547	72	111				0	Content		-72	-111	31953954	996089255
31971	08:49:37.950	00:00:31.970	1919	-1024	-768	-1	-1	-1	-1	4	-1024	-768	-1	-1	-1	-1	4		0	0						Untertest4.avi	0	880	547	72	111				0	Content		-72	-111	31970621	996105922
31988	08:49:37.967	00:00:31.987	1920	-1024	-768	-1	-1	-1	-1	4	-1024	-768	-1	-1	-1	-1	4		0	0						Untertest4.avi	0	880	547	72	111				0	Content		-72	-111	31987657	996122958
32004	08:49:37.983	00:00:32.004	1921	-1024	-768	-1	-1	-1	-1	4	-1024	-768	-1	-1	-1	-1	4		0	0						Untertest4.avi	0	880	547	72	111				0	Content		-72	-111	32004324	996139625
32021	08:49:38.000	00:00:32.020	1922	-1024	-768	-1	-1	-1	-1	4	-1024	-768	-1	-1	-1	-1	4		0	0						Untertest4.avi	0	880	547	72	111				0	Content		-72	-111	32020991	996156292
32037	08:49:38.016	00:00:32.037	1923	-1024	-768	-1	-1	-1	-1	4	-1024	-768	-1	-1	-1	-1	4		0	0						Untertest4.avi	0	880	547	72	111				0	Content		-72	-111	32037235	996172536
32054	08:49:38.033	00:00:32.053	1924	-1024	-768	-1	-1	-1	-1	4	-1024	-768	-1	-1	-1	-1	4		0	0						Untertest4.avi	0	880	547	72	111				0	Content		-72	-111	32053903	996189204
32071	08:49:38.050	00:00:32.070	1925	-1024	-768	-1	-1	-1	-1	4	-1024	-768	-1	-1	-1	-1	4		0	0						Untertest4.avi	0	880	547	72	111				0	Content		-72	-111	32070570	996205871
32086	08:49:38.065	00:00:32.086	1926	-1024	-768	-1	-1	-1	-1	4	-1024	-768	-1	-1	-1	-1	4		0	0						Untertest4.avi	0	880	547	72	111				0	Content		-72	-111	32086474	996221775
32103	08:49:38.082	00:00:32.103	1927	-1024	-768	-1	-1	-1	-1	4	-1024	-768	-1	-1	-1	-1	4		0	0						Untertest4.avi	0	880	547	72	111				0	Content		-72	-111	32103098	996238399
32120	08:49:38.099	00:00:32.119	1928	-1024	-768	-1	-1	-1	-1	4	-1024	-768	-1	-1	-1	-1	4		0	0						Untertest4.avi	0	880	547	72	111				0	Content		-72	-111	32119849	996255150
32136	08:49:38.115	00:00:32.136	1929	-1024	-768	-1	-1	-1	-1	4	-1024	-768	-1	-1	-1	-1	4		0	0						Untertest4.avi	0	880	547	72	111				0	Content		-72	-111	32136402	996271703
32153	08:49:38.132	00:00:32.153	1930	-1024	-768	-1	-1	-1	-1	4	-1024	-768	-1	-1	-1	-1	4		0	0						Untertest4.avi	0	880	547	72	111				0	Content		-72	-111	32153060	996288361
32170	08:49:38.149	00:00:32.169	1931	-1024	-768	-1	-1	-1	-1	4	-1024	-768	-1	-1	-1	-1	4		0	0						Untertest4.avi	0	880	547	72	111				0	Content		-72	-111	32169727	996305028
32187	08:49:38.166	00:00:32.186	1932	-1024	-768	-1	-1	-1	-1	4	-1024	-768	-1	-1	-1	-1	4		0	0						Untertest4.avi	0	880	547	72	111				0	Content		-72	-111	32186660	996321961
32203	08:49:38.182	00:00:32.203	1933	-1024	-768	-1	-1	-1	-1	4	-1024	-768	-1	-1	-1	-1	4		0	0						Untertest4.avi	0	880	547	72	111				0	Content		-72	-111	32203327	996338628
32220	08:49:38.199	00:00:32.220	1934	-1024	-768	-1	-1	-1	-1	4	-1024	-768	-1	-1	-1	-1	4		0	0						Untertest4.avi	0	880	547	72	111				0	Content		-72	-111	32220288	996355589
32237	08:49:38.216	00:00:32.236	1935	-1024	-768	-1	-1	-1	-1	4	-1024	-768	-1	-1	-1	-1	4		0	0						Untertest4.avi	0	880	547	72	111				0	Content		-72	-111	32236955	996372256
32254	08:49:38.233	00:00:32.253	1936	-1024	-768	-1	-1	-1	-1	4	-1024	-768	-1	-1	-1	-1	4		0	0						Untertest4.avi	0	880	547	72	111				0	Content		-72	-111	32253623	996388924
32271	08:49:38.250	00:00:32.270	1937	-1024	-768	-1	-1	-1	-1	4	-1024	-768	-1	-1	-1	-1	4		0	0						Untertest4.avi	0	880	547	72	111				0	Content		-72	-111	32270698	996405999
32287	08:49:38.266	00:00:32.287	1938	-1024	-768	-1	-1	-1	-1	4	-1024	-768	-1	-1	-1	-1	4		0	0						Untertest4.avi	0	880	547	72	111				0	Content		-72	-111	32287365	996422666
32304	08:49:38.283	00:00:32.304	1939	-1024	-768	-1	-1	-1	-1	4	-1024	-768	-1	-1	-1	-1	4		0	0						Untertest4.avi	0	880	547	72	111				0	Content		-72	-111	32304032	996439333
32320	08:49:38.299	00:00:32.320	1940	-1024	-768	-1	-1	-1	-1	4	-1024	-768	-1	-1	-1	-1	4		0	0						Untertest4.avi	0	880	547	72	111				0	Content		-72	-111	32320342	996455643
32337	08:49:38.316	00:00:32.337	1941	-1024	-768	-1	-1	-1	-1	4	-1024	-768	-1	-1	-1	-1	4		0	0						Untertest4.avi	0	880	547	72	111				0	Content		-72	-111	32337009	996472310
32354	08:49:38.333	00:00:32.353	1942	-1024	-768	-1	-1	-1	-1	4	-1024	-768	-1	-1	-1	-1	4		0	0						Untertest4.avi	0	880	547	72	111				0	Content		-72	-111	32353676	996488977
32370	08:49:38.349	00:00:32.369	1943	-1024	-768	-1	-1	-1	-1	4	-1024	-768	-1	-1	-1	-1	4		0	0						Untertest4.avi	0	880	547	72	111				0	Content		-72	-111	32369577	996504878
32386	08:49:38.365	00:00:32.386	1944	-1024	-768	-1	-1	-1	-1	4	-1024	-768	-1	-1	-1	-1	4		0	0						Untertest4.avi	0	880	547	72	111				0	Content		-72	-111	32386198	996521499
32403	08:49:38.382	00:00:32.402	1945	-1024	-768	-1	-1	-1	-1	4	-1024	-768	-1	-1	-1	-1	4		0	0						Untertest4.avi	0	880	547	72	111				0	Content		-72	-111	32402948	996538249
32420	08:49:38.399	00:00:32.419	1946	-1024	-768	-1	-1	-1	-1	4	-1024	-768	-1	-1	-1	-1	4		0	0						Untertest4.avi	0	880	547	72	111				0	Content		-72	-111	32419571	996554872
32436	08:49:38.415	00:00:32.436	1947	-1024	-768	-1	-1	-1	-1	4	-1024	-768	-1	-1	-1	-1	4		0	0						Untertest4.avi	0	880	547	72	111				0	Content		-72	-111	32436238	996571539
32453	08:49:38.432	00:00:32.452	1948	-1024	-768	-1	-1	-1	-1	4	-1024	-768	-1	-1	-1	-1	4		0	0						Untertest4.avi	0	880	547	72	111				0	Content		-72	-111	32452902	996588203
32470	08:49:38.449	00:00:32.469	1949	-1024	-768	-1	-1	-1	-1	4	-1024	-768	-1	-1	-1	-1	4		0	0						Untertest4.avi	0	880	547	72	111				0	Content		-72	-111	32469570	996604871
32486	08:49:38.465	00:00:32.486	1950	-1024	-768	-1	-1	-1	-1	4	-1024	-768	-1	-1	-1	-1	4		0	0						Untertest4.avi	0	880	547	72	111				0	Content		-72	-111	32486400	996621701
32503	08:49:38.482	00:00:32.503	1951	-1024	-768	-1	-1	-1	-1	4	-1024	-768	-1	-1	-1	-1	4		0	0						Untertest4.avi	0	880	547	72	111				0	Content		-72	-111	32503067	996638368
32520	08:49:38.499	00:00:32.519	1952	-1024	-768	-1	-1	-1	-1	4	-1024	-768	-1	-1	-1	-1	4		0	0						Untertest4.avi	0	880	547	72	111				0	Content		-72	-111	32519734	996655035
32537	08:49:38.516	00:00:32.536	1953	-1024	-768	-1	-1	-1	-1	4	-1024	-768	-1	-1	-1	-1	4		0	0						Untertest4.avi	0	880	547	72	111				0	Content		-72	-111	32536903	996672204
32554	08:49:38.533	00:00:32.553	1954	-1024	-768	-1	-1	-1	-1	4	-1024	-768	-1	-1	-1	-1	4		0	0						Untertest4.avi	0	880	547	72	111				0	Content		-72	-111	32553570	996688871
32571	08:49:38.550	00:00:32.570	1955	-1024	-768	-1	-1	-1	-1	4	-1024	-768	-1	-1	-1	-1	4		0	0						Untertest4.avi	0	880	547	72	111				0	Content		-72	-111	32570606	996705907
32587	08:49:38.566	00:00:32.587	1956	-1024	-768	-1	-1	-1	-1	4	-1024	-768	-1	-1	-1	-1	4		0	0						Untertest4.avi	0	880	547	72	111				0	Content		-72	-111	32587273	996722574
32604	08:49:38.583	00:00:32.603	1957	-1024	-768	-1	-1	-1	-1	4	-1024	-768	-1	-1	-1	-1	4		0	0						Untertest4.avi	0	880	547	72	111				0	Content		-72	-111	32603941	996739242
32621	08:49:38.600	00:00:32.621	1958	-1024	-768	-1	-1	-1	-1	4	-1024	-768	-1	-1	-1	-1	4		0	0						Untertest4.avi	0	880	547	72	111				0	Content		-72	-111	32621301	996756602
32636	08:49:38.615	00:00:32.636	1959	-1024	-768	-1	-1	-1	-1	4	-1024	-768	-1	-1	-1	-1	4		0	0						Untertest4.avi	0	880	547	72	111				0	Content		-72	-111	32636046	996771347
32653	08:49:38.632	00:00:32.652	1960	-1024	-768	-1	-1	-1	-1	4	-1024	-768	-1	-1	-1	-1	4		0	0						Untertest4.avi	0	880	547	72	111				0	Content		-72	-111	32652670	996787971
32669	08:49:38.648	00:00:32.669	1961	-1024	-768	-1	-1	-1	-1	4	-1024	-768	-1	-1	-1	-1	4		0	0						Untertest4.avi	0	880	547	72	111				0	Content		-72	-111	32669381	996804682
32686	08:49:38.665	00:00:32.686	1962	-1024	-768	-1	-1	-1	-1	4	-1024	-768	-1	-1	-1	-1	4		0	0						Untertest4.avi	0	880	547	72	111				0	Content		-72	-111	32686048	996821349
32703	08:49:38.682	00:00:32.702	1963	-1024	-768	-1	-1	-1	-1	4	-1024	-768	-1	-1	-1	-1	4		0	0						Untertest4.avi	0	880	547	72	111				0	Content		-72	-111	32702731	996838032
32719	08:49:38.698	00:00:32.719	1964	-1024	-768	-1	-1	-1	-1	4	-1024	-768	-1	-1	-1	-1	4		0	0						Untertest4.avi	0	880	547	72	111				0	Content		-72	-111	32719398	996854699
32736	08:49:38.715	00:00:32.736	1965	-1024	-768	-1	-1	-1	-1	4	-1024	-768	-1	-1	-1	-1	4		0	0						Untertest4.avi	0	880	547	72	111				0	Content		-72	-111	32736032	996871333
32753	08:49:38.732	00:00:32.752	1966	-1024	-768	-1	-1	-1	-1	4	-1024	-768	-1	-1	-1	-1	4		0	0						Untertest4.avi	0	880	547	72	111				0	Content		-72	-111	32752700	996888001
32769	08:49:38.748	00:00:32.769	1967	-1024	-768	-1	-1	-1	-1	4	-1024	-768	-1	-1	-1	-1	4		0	0						Untertest4.avi	0	880	547	72	111				0	Content		-72	-111	32769367	996904668
32786	08:49:38.765	00:00:32.786	1968	-1024	-768	-1	-1	-1	-1	4	-1024	-768	-1	-1	-1	-1	4		0	0						Untertest4.avi	0	880	547	72	111				0	Content		-72	-111	32786272	996921573
32803	08:49:38.782	00:00:32.802	1969	-1024	-768	-1	-1	-1	-1	4	-1024	-768	-1	-1	-1	-1	4		0	0						Untertest4.avi	0	880	547	72	111				0	Content		-72	-111	32802939	996938240
32820	08:49:38.799	00:00:32.819	1970	-1024	-768	-1	-1	-1	-1	4	-1024	-768	-1	-1	-1	-1	4		0	0						Untertest4.avi	0	880	547	72	111				0	Content		-72	-111	32819931	996955232
32837	08:49:38.816	00:00:32.836	1971	-1024	-768	-1	-1	-1	-1	4	-1024	-768	-1	-1	-1	-1	4		0	0						Untertest4.avi	0	880	547	72	111				0	Content		-72	-111	32836598	996971899
32853	08:49:38.832	00:00:32.853	1972	-1024	-768	-1	-1	-1	-1	4	-1024	-768	-1	-1	-1	-1	4		0	0						Untertest4.avi	0	880	547	72	111				0	Content		-72	-111	32853265	996988566
32870	08:49:38.849	00:00:32.870	1973	-1024	-768	-1	-1	-1	-1	4	-1024	-768	-1	-1	-1	-1	4		0	0						Untertest4.avi	0	880	547	72	111				0	Content		-72	-111	32870312	997005613
32887	08:49:38.866	00:00:32.886	1974	-1024	-768	-1	-1	-1	-1	4	-1024	-768	-1	-1	-1	-1	4		0	0						Untertest4.avi	0	880	547	72	111				0	Content		-72	-111	32886979	997022280
32904	08:49:38.883	00:00:32.903	1975	-1024	-768	-1	-1	-1	-1	4	-1024	-768	-1	-1	-1	-1	4		0	0						Untertest4.avi	0	880	547	72	111				0	Content		-72	-111	32903646	997038947
32921	08:49:38.900	00:00:32.921	1976	-1024	-768	-1	-1	-1	-1	4	-1024	-768	-1	-1	-1	-1	4		0	0						Untertest4.avi	0	880	547	72	111				0	Content		-72	-111	32921025	997056326
32936	08:49:38.915	00:00:32.935	1977	-1024	-768	-1	-1	-1	-1	4	-1024	-768	-1	-1	-1	-1	4		0	0						Untertest4.avi	0	880	547	72	111				0	Content		-72	-111	32935899	997071200
32953	08:49:38.932	00:00:32.952	1978	-1024	-768	-1	-1	-1	-1	4	-1024	-768	-1	-1	-1	-1	4		0	0						Untertest4.avi	0	880	547	72	111				0	Content		-72	-111	32952523	997087824
32969	08:49:38.948	00:00:32.969	1979	-1024	-768	-1	-1	-1	-1	4	-1024	-768	-1	-1	-1	-1	4		0	0						Untertest4.avi	0	880	547	72	111				0	Content		-72	-111	32969271	997104572
[truncated: 1,653 more rows]
