# Supplementary material for: Gaze Duration Biases for Colours in Combination with Dissonant and Consonant Sounds: A Comparative Eye-Tracking Study with Orangutans
Source: PLoS One. 2015 Oct 14;10(10):e0139894. doi: 10.1371/journal.pone.0139894 (PMC4605782; doi:10.1371/journal.pone.0139894)
Supplement: S1 Data — (ZIP) [file pone.0139894.s004.zip › Plos ColourSound Data/Apes/Farben_Musik_U4/Rec 37-All-Data.tsv]

System Properties:
Operating System:	Microsoft Windows NT 6.1.7601 Service Pack 1
System User Name:	tobiiadmin
Machine Name:	LOE7690LAP
Data properties:
Recording name:	Rec 37
Recording date:	07.03.2014
Recording time:	08:57:25
Recording resolution:	1024 x 768
Export date:	09.03.2014
Export time:	12:24:53
Participant:	Pini
Filter settings:
Eye: Average
Validity: Normal
Fixation filter: Tobii fixation filter
Velocity threshold: 35
Distance threshold: 35
Timestamp	DateTimeStamp	DateTimeStampStartOffset	Number	GazePointXLeft	GazePointYLeft	CamXLeft	CamYLeft	DistanceLeft	PupilLeft	ValidityLeft	GazePointXRight	GazePointYRight	CamXRight	CamYRight	DistanceRight	PupilRight	ValidityRight	FixationIndex	GazePointX	GazePointY	Event	EventKey	Data1	Data2	Descriptor	StimuliName	StimuliID	MediaWidth	MediaHeight	MediaPosX	MediaPosY	MappedFixationPointX	MappedFixationPointY	FixationDuration	AoiIds	AoiNames	WebGroupImage	MappedGazeDataPointX	MappedGazeDataPointY	MicroSecondTimestamp	AbsoluteMicroSecondTimestamp
15	08:57:25.164	00:00:00.014	0	218,1915	694,225	0,5599486	0,745146	441,6265	3,173864	0	38,32151	678,084	0,3798957	0,7254614	404,1591	2,699251	0	0	128	686						No media	0	1024	768	0	0	116	699	898	0	Content		128	686	14680	1463308633
32	08:57:25.181	00:00:00.031	1	182,4411	694,7829	0,5589707	0,7452806	441,9302	3,319913	0	26,54653	704,0016	0,3791654	0,7257028	403,4051	2,926761	0	0	104	699						No media	0	1024	768	0	0	116	699	898	0	Content		104	699	31922	1463325875
48	08:57:25.197	00:00:00.048	2	213,9229	688,8682	0,5589473	0,7457352	442,0508	3,190779	0	20,11226	676,7443	0,3787053	0,7263156	403,4052	2,855076	0	0	117	683						No media	0	1024	768	0	0	116	699	898	0	Content		117	683	48177	1463342130
65	08:57:25.214	00:00:00.065	3	219,4735	697,2039	0,5584163	0,7461712	442,107	3,209336	0	17,78402	661,5971	0,3782209	0,7271507	403,4052	2,669654	0	0	119	679						No media	0	1024	768	0	0	116	699	898	0	Content		119	679	65172	1463359125
81	08:57:25.230	00:00:00.081	4	173,3206	689,0533	0,5574114	0,7467383	441,9473	3,244185	0	15,45578	666,3676	0,3784867	0,7277918	406,5511	2,763021	0	0	94	678						No media	0	1024	768	0	0	116	699	898	0	Content		94	678	81423	1463375376
99	08:57:25.248	00:00:00.098	5	236,0716	678,4813	0,557543	0,747017	442,1037	3,158404	0	-1024	-768	-1	-1	-1	-1	4	0	236	678						No media	0	1024	768	0	0	116	699	898	0	Content		236	678	98615	1463392568
115	08:57:25.264	00:00:00.115	6	218,7663	698,5227	0,557368	0,7469981	442,4067	3,196905	0	-1024	-768	-1	-1	-1	-1	4	0	219	699						No media	0	1024	768	0	0	116	699	898	0	Content		219	699	115236	1463409189
132	08:57:25.281	00:00:00.131	7	161,0406	690,9502	0,5567598	0,7469928	442,2403	3,259302	0	-1024	-768	-1	-1	-1	-1	4	0	161	691						No media	0	1024	768	0	0	116	699	898	0	Content		161	691	131861	1463425814
148	08:57:25.297	00:00:00.148	8	184,049	691,1522	0,5572526	0,7471064	442,3598	3,159657	0	5,370874	682,1128	0,3762977	0,7288129	401,0706	2,924949	0	0	95	687						No media	0	1024	768	0	0	116	699	898	0	Content		95	687	148043	1463441996
165	08:57:25.314	00:00:00.165	9	213,6047	700,7913	0,5427784	0,746614	400,1604	2,800245	0	-4,665647	680,7659	0,3762873	0,7290909	401,0706	2,867315	0	0	104	691						No media	0	1024	768	0	0	116	699	898	0	Content		104	691	165233	1463459186
181	08:57:25.330	00:00:00.181	10	178,956	684,7772	0,556712	0,7467807	442,4238	3,333002	0	-4,665647	680,7659	0,3768276	0,7294588	403,4216	2,867315	0	0	87	683						No media	0	1024	768	0	0	116	699	898	0	Content		87	683	181289	1463475242
199	08:57:25.348	00:00:00.198	11	218,9888	692,8475	0,5570647	0,7470846	442,1402	3,283494	0	-14,45821	680,6537	0,3768004	0,7299627	403,4217	2,861982	0	0	102	687						No media	0	1024	768	0	0	116	699	898	0	Content		102	687	198529	1463492482
215	08:57:25.364	00:00:00.214	12	205,7487	687,9457	0,5569376	0,7477354	442,2936	3,18734	0	-3,739332	667,3639	0,3766548	0,7308631	403,4217	2,842801	0	0	101	678						No media	0	1024	768	0	0	116	699	898	0	Content		101	678	214789	1463508742
232	08:57:25.381	00:00:00.231	13	166,2679	695,6848	0,556398	0,7485349	442,1747	3,259688	0	-6,900598	665,8373	0,3757222	0,7317114	399,7966	2,838299	0	0	80	681						No media	0	1024	768	0	0	116	699	898	0	Content		80	681	231781	1463525734
248	08:57:25.397	00:00:00.247	14	202,3306	691,2401	0,5569063	0,7493559	442,3623	3,145618	0	2,29094	641,6875	0,3759536	0,7328779	399,7966	2,643469	0	0	102	666						No media	0	1024	768	0	0	116	699	898	0	Content		102	666	247984	1463541937
265	08:57:25.414	00:00:00.265	15	201,7797	698,4808	0,5570617	0,7500842	442,619	3,135064	0	13,61057	619,0018	0,3758294	0,7331015	399,7966	2,359532	0	0	108	659						No media	0	1024	768	0	0	116	699	898	0	Content		108	659	265229	1463559182
282	08:57:25.431	00:00:00.281	16	168,4671	698,0369	0,5567868	0,7507058	442,1035	3,191947	0	-1024	-768	-1	-1	-1	-1	4	0	168	698						No media	0	1024	768	0	0	116	699	898	0	Content		168	698	281930	1463575883
299	08:57:25.448	00:00:00.298	17	202,5703	686,5562	0,5575508	0,7509868	442,0764	3,129206	0	-1024	-768	-1	-1	-1	-1	4	0	203	687						No media	0	1024	768	0	0	116	699	898	0	Content		203	687	298555	1463592508
315	08:57:25.464	00:00:00.314	18	201,0539	710,7458	0,5429159	0,7505547	398,6064	2,910694	0	3,78149	674,2101	0,3765716	0,7337515	399,7966	2,611987	0	0	102	692						No media	0	1024	768	0	0	116	699	898	0	Content		102	692	314737	1463608690
332	08:57:25.481	00:00:00.331	19	170,8044	693,5267	0,5575731	0,7502707	442,3807	3,170835	0	3,78149	674,2101	0,3773981	0,733357	402,2238	2,611987	0	0	87	684						No media	0	1024	768	0	0	116	699	898	0	Content		87	684	331805	1463625758
348	08:57:25.497	00:00:00.347	20	162,4079	690,7465	0,5575608	0,7498956	442,2747	3,125433	0	-1024	-768	-1	-1	-1	-1	4	0	162	691						No media	0	1024	768	0	0	116	699	898	0	Content		162	691	347988	1463641941
365	08:57:25.514	00:00:00.365	21	198,955	703,8707	0,558234	0,7494479	442,5054	2,887735	0	-1024	-768	-1	-1	-1	-1	4	0	199	704						No media	0	1024	768	0	0	116	699	898	0	Content		199	704	365184	1463659137
381	08:57:25.530	00:00:00.381	22	212,7524	695,5117	0,5584114	0,7495049	442,27	3,113544	0	35,11032	672,6646	0,3777845	0,7329471	402,1978	2,646589	0	0	124	684						No media	0	1024	768	0	0	116	699	898	0	Content		124	684	381366	1463675319
392	08:57:25.541																				MovieStart	128	0	0	Untertest4.avi
398	08:57:25.547	00:00:00.398	23	167,2778	685,443	0,5581058	0,7498322	442,3965	3,058589	0	35,11032	672,6646	0,3772825	0,7327523	399,3906	2,646589	0	0	101	679						Untertest4.avi	0	880	547	72	111	44	588	898	0	Content		29	568	398484	1463692437
415	08:57:25.564	00:00:00.414	24	238,4653	690,8934	0,5589398	0,7501172	442,0648	3,079094	0	-1024	-768	-1	-1	-1	-1	4	0	238	691						Untertest4.avi	0	880	547	72	111	44	588	898	0	Content		166	580	414614	1463708567
431	08:57:25.580	00:00:00.431	25	207,1751	697,0139	0,5594255	0,7503138	442,2055	3,053663	0	30,69445	692,1404	0,3778892	0,7333179	399,3907	2,655351	0	0	119	695						Untertest4.avi	0	880	547	72	111	44	588	898	0	Content		47	584	431239	1463725192
448	08:57:25.597	00:00:00.447	26	152,4923	691,3899	0,5591512	0,7503256	442,3183	3,089961	0	36,72137	701,5068	0,3791485	0,7333862	402,9712	2,72709	0	0	95	696						Untertest4.avi	0	880	547	72	111	44	588	898	0	Content		23	585	447989	1463741942
465	08:57:25.614	00:00:00.465	27	194,8493	716,2549	0,545827	0,7501703	401,1353	2,802668	0	36,58545	714,1147	0,3793594	0,7334166	402,9712	2,754301	0	0	116	715						Untertest4.avi	0	880	547	72	111	44	588	898	0	Content		44	604	465104	1463759057
482	08:57:25.631	00:00:00.481	28	205,8377	692,3803	0,5601894	0,7505799	442,0064	2,994381	0	38,14656	706,3727	0,3796007	0,7336137	402,9712	2,762929	0	0	122	699						Untertest4.avi	0	880	547	72	111	44	588	898	0	Content		50	588	481810	1463775763
498	08:57:25.647	00:00:00.498	29	149,5513	699,4993	0,5599089	0,7507938	441,9717	3,116537	0	43,38053	708,322	0,3804239	0,7336855	405,1729	2,864909	0	0	96	704						Untertest4.avi	0	880	547	72	111	44	588	898	0	Content		24	593	498436	1463792389
515	08:57:25.664	00:00:00.514	30	208,3419	704,2708	0,5606459	0,7511903	441,9206	2,970144	0	30,89118	703,246	0,3806293	0,7338844	405,1729	2,882396	0	0	120	704						Untertest4.avi	0	880	547	72	111	44	588	898	0	Content		48	593	514618	1463808571
532	08:57:25.681	00:00:00.531	31	201,0605	690,0286	0,5608469	0,7517563	442,0392	3,009906	0	28,24431	698,2089	0,3807991	0,7344055	405,1729	2,840501	0	0	115	694						Untertest4.avi	0	880	547	72	111	44	588	898	0	Content		43	583	531734	1463825687
548	08:57:25.697	00:00:00.547	32	148,5995	693,7378	0,5605158	0,7521911	441,6573	3,113852	0	36,03689	698,0056	0,3810117	0,7346953	405,0273	2,785819	0	0	92	696						Untertest4.avi	0	880	547	72	111	44	588	898	0	Content		20	585	547869	1463841822
565	08:57:25.714	00:00:00.565	33	199,9878	697,6123	0,5612201	0,7526378	441,675	3,121796	0	39,13388	688,0515	0,3812025	0,7354566	405,0273	2,872135	0	0	120	693						Untertest4.avi	0	880	547	72	111	44	588	898	0	Content		48	582	565113	1463859066
582	08:57:25.731	00:00:00.581	34	196,7502	710,2905	0,5453688	0,7530187	395,3495	2,834804	0	30,51809	704,8829	0,38134	0,7353384	405,0273	2,898543	0	0	114	708						Untertest4.avi	0	880	547	72	111	44	588	898	0	Content		42	597	581691	1463875644
598	08:57:25.747	00:00:00.598	35	156,9352	691,9668	0,5610106	0,7536725	441,448	3,226161	0	35,37811	702,849	0,3814371	0,736131	404,5865	2,897617	0	0	96	697						Untertest4.avi	0	880	547	72	111	44	588	898	0	Content		24	586	598367	1463892320
614	08:57:25.763	00:00:00.614	36	225,884	692,4368	0,5616325	0,7539308	441,6049	3,201683	0	7,454617	707,3073	0,3813988	0,7360768	404,5866	2,912489	0	0	117	700						Untertest4.avi	0	880	547	72	111	44	588	898	0	Content		45	589	614498	1463908451
632	08:57:25.781	00:00:00.631	37	196,0754	711,9539	0,5461274	0,7535092	396,625	2,908376	0	16,56472	710,0008	0,3813926	0,7360105	404,5866	2,947328	0	0	106	711						Untertest4.avi	0	880	547	72	111	44	588	898	0	Content		34	600	631693	1463925646
648	08:57:25.797	00:00:00.648	38	161,1364	690,0001	0,561187	0,7534059	440,8439	3,299433	0	41,4803	705,1773	0,380551	0,7355446	400,9591	2,982484	0	0	101	698						Untertest4.avi	0	880	547	72	111	44	588	898	0	Content		29	587	648000	1463941953
665	08:57:25.814	00:00:00.665	39	246,8114	696,9832	0,5617605	0,7527519	441,0917	3,252259	0	32,45057	715,4769	0,3806301	0,7350458	400,9591	2,911348	0	0	140	706						Untertest4.avi	0	880	547	72	111	44	588	898	0	Content		68	595	665073	1463959026
681	08:57:25.830	00:00:00.681	40	172,6333	722,3436	0,547098	0,7520401	398,5018	3,033096	0	50,14806	698,5301	0,3808777	0,7349059	400,9591	3,02176	0	0	111	710						Untertest4.avi	0	880	547	72	111	44	588	898	0	Content		39	599	681252	1463975205
698	08:57:25.847	00:00:00.698	41	157,3677	693,5729	0,5614726	0,7522394	440,8722	3,335058	0	54,70152	709,8114	0,3801117	0,7343507	397,6087	2,943827	0	0	106	702						Untertest4.avi	0	880	547	72	111	44	588	898	0	Content		34	591	698372	1463992325
715	08:57:25.864	00:00:00.714	42	198,3451	695,181	0,5621629	0,7517324	440,8742	3,309239	0	61,26187	708,878	0,380204	0,7342054	397,6087	2,972297	0	0	130	702						Untertest4.avi	0	880	547	72	111	44	588	898	0	Content		58	591	714506	1464008459
732	08:57:25.881	00:00:00.731	43	203,1598	718,5826	0,5481236	0,7511178	400,2047	3,009422	0	38,28032	715,1955	0,3802961	0,7338021	397,6087	3,034602	0	0	121	717						Untertest4.avi	0	880	547	72	111	44	588	898	0	Content		49	606	731624	1464025577
748	08:57:25.897	00:00:00.747	44	162,0882	697,27	0,5617959	0,7513413	440,9999	3,304079	0	58,35743	706,5104	0,3812187	0,733691	400,6856	2,996732	0	0	110	702						Untertest4.avi	0	880	547	72	111	44	588	898	0	Content		38	591	747878	1464041831
765	08:57:25.914	00:00:00.764	45	200,0776	706,1237	0,5623362	0,7511092	440,9154	3,333092	0	26,92179	707,041	0,3812338	0,7333668	400,6856	3,004158	0	0	113	707						Untertest4.avi	0	880	547	72	111	44	588	898	0	Content		41	596	764950	1464058903
781	08:57:25.930	00:00:00.781	46	181,6197	719,5848	0,5488539	0,7506842	401,7589	3,054883	0	25,23243	709,509	0,3812781	0,7332397	400,6856	3,079275	0	0	103	715						Untertest4.avi	0	880	547	72	111	44	588	898	0	Content		31	604	781133	1464075086
798	08:57:25.947	00:00:00.798	47	160,8714	699,7031	0,5619563	0,7509179	441,377	3,357651	0	23,54307	710,6854	0,381203	0,7330447	400,3497	3,065919	0	0	92	705						Untertest4.avi	0	880	547	72	111	44	588	898	0	Content		20	594	798254	1464092207
814	08:57:25.963	00:00:00.814	48	196,2259	700,1464	0,5624624	0,7510113	440,6886	3,304518	0	51,80136	719,7327	0,381243	0,7331629	400,3497	3,039762	0	0	124	710						Untertest4.avi	0	880	547	72	111	44	588	898	0	Content		52	599	814389	1464108342
832	08:57:25.981	00:00:00.831	49	229,486	699,2785	0,5624806	0,7506749	440,6886	3,348965	0	48,23163	706,974	0,3813325	0,7332879	400,3497	2,981387	0	0	139	703						Untertest4.avi	0	880	547	72	111	44	588	898	0	Content		67	592	831506	1464125459
848	08:57:25.997	00:00:00.847	50	172,0286	690,0013	0,5621082	0,751061	440,8406	3,371772	0	44,59624	714,7576	0,3813308	0,7329852	400,5676	3,015002	0	0	108	702						Untertest4.avi	0	880	547	72	111	44	588	898	0	Content		36	591	847762	1464141715
865	08:57:26.014	00:00:00.864	51	238,5354	705,0134	0,5625908	0,7506084	440,8406	3,380897	0	40,54274	715,8669	0,3814566	0,7330556	400,5677	2,950703	0	0	140	710						Untertest4.avi	0	880	547	72	111	44	588	898	0	Content		68	599	864959	1464158912
881	08:57:26.030	00:00:00.881	52	205,3403	709,9612	0,5626782	0,7509302	441,0254	3,32938	0	27,11789	720,0469	0,3814367	0,7329926	400,5677	3,009852	0	0	116	715						Untertest4.avi	0	880	547	72	111	44	588	898	0	Content		44	604	881140	1464175093
898	08:57:26.047	00:00:00.898	53	170,0982	715,7399	0,5627224	0,7510506	441,3911	3,39189	0	22,52734	722,1797	0,3834558	0,7335845	406,8791	2,986702	0	1	96	719						Untertest4.avi	0	880	547	72	111	-66	672	99	0	Content		24	608	898258	1464192211
915	08:57:26.064	00:00:00.914	54	108,3172	739,2299	0,5643025	0,7527471	440,9821	3,294691	0	-63,85098	759,2784	0,384937	0,7346727	406,8792	3,108258	0	1	22	749						Untertest4.avi	0	880	547	72	111	-66	672	99	0	Content		-50	638	914515	1464208468
931	08:57:26.080	00:00:00.931	55	84,27174	785,1097	0,5650181	0,7534404	441,1969	3,32299	0	-89,64939	784,679	0,385734	0,7358379	406,8792	3,042018	0	1	-3	785						Untertest4.avi	0	880	547	72	111	-66	672	99	0	Content		-75	674	931143	1464225096
948	08:57:26.097	00:00:00.947	56	6,441395	785,2611	0,5644653	0,7537211	441,1486	3,409354	0	-115,4478	804,9375	0,3854782	0,7359188	406,0223	3,078394	0	1	-55	795						Untertest4.avi	0	880	547	72	111	-66	672	99	0	Content		-127	684	947643	1464241596
965	08:57:26.114	00:00:00.964	57	-1024	-768	-1	-1	-1	-1	4	-1024	-768	-1	-1	-1	-1	4	1	0	0						Untertest4.avi	0	880	547	72	111	-66	672	99	0	Content		-72	-111	964812	1464258765
981	08:57:26.130	00:00:00.980	58	14,61065	782,405	0,5749824	0,7545772	400,268	3,118941	0	-1024	-768	-1	-1	-1	-1	4	1	15	782						Untertest4.avi	0	880	547	72	111	-66	672	99	0	Content		-57	671	980938	1464274891
998	08:57:26.147	00:00:00.997	59	-1024	-768	-1	-1	-1	-1	4	-1024	-768	-1	-1	-1	-1	4		0	0						Untertest4.avi	0	880	547	72	111				0	Content		-72	-111	997687	1464291640
1015	08:57:26.164	00:00:01.014	60	-1024	-768	-1	-1	-1	-1	4	-1024	-768	-1	-1	-1	-1	4		0	0						Untertest4.avi	0	880	547	72	111				0	Content		-72	-111	1014564	1464308517
1031	08:57:26.180	00:00:01.031	61	-1024	-768	-1	-1	-1	-1	4	-1024	-768	-1	-1	-1	-1	4		0	0						Untertest4.avi	0	880	547	72	111				0	Content		-72	-111	1031234	1464325187
1048	08:57:26.197	00:00:01.048	62	-1024	-768	-1	-1	-1	-1	4	-1024	-768	-1	-1	-1	-1	4		0	0						Untertest4.avi	0	880	547	72	111				0	Content		-72	-111	1048191	1464342144
1064	08:57:26.213	00:00:01.064	63	-1024	-768	-1	-1	-1	-1	4	-1024	-768	-1	-1	-1	-1	4		0	0						Untertest4.avi	0	880	547	72	111				0	Content		-72	-111	1064441	1464358394
1081	08:57:26.230	00:00:01.081	64	-1024	-768	-1	-1	-1	-1	4	-1024	-768	-1	-1	-1	-1	4		0	0						Untertest4.avi	0	880	547	72	111				0	Content		-72	-111	1081130	1464375083
1098	08:57:26.247	00:00:01.097	65	-1024	-768	-1	-1	-1	-1	4	-1024	-768	-1	-1	-1	-1	4		0	0						Untertest4.avi	0	880	547	72	111				0	Content		-72	-111	1097800	1464391753
1114	08:57:26.263	00:00:01.114	66	-1024	-768	-1	-1	-1	-1	4	-1024	-768	-1	-1	-1	-1	4		0	0						Untertest4.avi	0	880	547	72	111				0	Content		-72	-111	1114497	1464408450
1131	08:57:26.280	00:00:01.131	67	-1024	-768	-1	-1	-1	-1	4	-1024	-768	-1	-1	-1	-1	4		0	0						Untertest4.avi	0	880	547	72	111				0	Content		-72	-111	1131167	1464425120
1148	08:57:26.297	00:00:01.147	68	-1024	-768	-1	-1	-1	-1	4	-133,5813	790,8202	0,3848858	0,7354027	403,0212	3,105049	0	2	-134	791						Untertest4.avi	0	880	547	72	111	-94	680	200	0	Content		-206	680	1147819	1464441772
1164	08:57:26.313	00:00:01.164	69	-1024	-768	-1	-1	-1	-1	4	-1024	-768	-1	-1	-1	-1	4	2	0	0						Untertest4.avi	0	880	547	72	111	-94	680	200	0	Content		-72	-111	1164444	1464458397
1181	08:57:26.330	00:00:01.181	70	29,94573	786,0525	0,5754943	0,7544428	399,8121	3,160777	0	-1024	-768	-1	-1	-1	-1	4	2	30	786						Untertest4.avi	0	880	547	72	111	-94	680	200	0	Content		-42	675	1181069	1464475022
1198	08:57:26.347	00:00:01.197	71	74,1109	792,0177	0,5507934	0,7535524	399,8121	3,21922	0	-120,029	794,4277	0,3848569	0,7348408	403,0213	3,205789	0	2	-23	793						Untertest4.avi	0	880	547	72	111	-94	680	200	0	Content		-95	682	1197697	1464491650
1214	08:57:26.363	00:00:01.214	72	-1024	-768	-1	-1	-1	-1	4	-1024	-768	-1	-1	-1	-1	4	2	0	0						Untertest4.avi	0	880	547	72	111	-94	680	200	0	Content		-72	-111	1214447	1464508400
1231	08:57:26.380	00:00:01.231	73	84,68643	791,7314	0,5509778	0,7529997	399,8121	3,195052	0	-1024	-768	-1	-1	-1	-1	4	2	85	792						Untertest4.avi	0	880	547	72	111	-94	680	200	0	Content		13	681	1231074	1464525027
1248	08:57:26.397	00:00:01.247	74	89,39368	787,8441	0,5512542	0,7528181	400,3832	3,20125	0	-133,5172	782,4584	0,3850352	0,7337565	402,8936	3,219304	0	2	-22	785						Untertest4.avi	0	880	547	72	111	-94	680	200	0	Content		-94	674	1247597	1464541550
1264	08:57:26.413	00:00:01.264	75	-1024	-768	-1	-1	-1	-1	4	-1024	-768	-1	-1	-1	-1	4	2	0	0						Untertest4.avi	0	880	547	72	111	-94	680	200	0	Content		-72	-111	1264256	1464558209
1281	08:57:26.430	00:00:01.280	76	-1024	-768	-1	-1	-1	-1	4	-1024	-768	-1	-1	-1	-1	4	2	0	0						Untertest4.avi	0	880	547	72	111	-94	680	200	0	Content		-72	-111	1280924	1464574877
1298	08:57:26.447	00:00:01.297	77	12,23719	792,7348	0,5653285	0,7525628	441,5023	3,539405	0	-114,5666	795,6804	0,3865925	0,7330056	408,0697	3,157637	0	2	-51	794						Untertest4.avi	0	880	547	72	111	-94	680	200	0	Content		-123	683	1297675	1464591628
1314	08:57:26.463	00:00:01.314	78	151,7303	792,7131	0,5646458	0,7517329	441,548	3,51777	0	-26,89904	790,5958	0,3856927	0,7318648	408,0697	3,262673	0	2	62	792						Untertest4.avi	0	880	547	72	111	-94	680	200	0	Content		-10	681	1314299	1464608252
1331	08:57:26.480	00:00:01.331	79	267,1748	765,8492	0,5623915	0,7500036	442,2412	3,486419	0	133,0994	768,2411	0,3930224	0,7303945	446,2512	3,517644	0	2	200	767						Untertest4.avi	0	880	547	72	111	-94	680	200	0	Content		128	656	1331175	1464625128
1347	08:57:26.496	00:00:01.347	80	372,7221	719,201	0,5608815	0,7485896	442,1021	3,612932	0	242,4993	741,4984	0,3910747	0,7288032	446,4386	3,466606	0	3	308	730						Untertest4.avi	0	880	547	72	111	413	639	333	0	Content		236	619	1347420	1464641373
1365	08:57:26.514	00:00:01.364	81	370,0996	699,6099	0,5407342	0,7477916	388,6273	3,397743	0	444,916	733,7877	0,3905999	0,7278208	446,4386	3,428885	0	3	408	717						Untertest4.avi	0	880	547	72	111	413	639	333	0	Content		336	606	1364573	1464658526
1381	08:57:26.530	00:00:01.380	82	437,4609	716,5557	0,5400184	0,7476099	388,6273	3,291044	0	552,6044	704,4287	0,3898977	0,7275182	446,4386	3,449194	0	3	495	710						Untertest4.avi	0	880	547	72	111	413	639	333	0	Content		423	599	1380792	1464674745
1398	08:57:26.547	00:00:01.397	83	-1024	-768	-1	-1	-1	-1	4	-1024	-768	-1	-1	-1	-1	4	3	0	0						Untertest4.avi	0	880	547	72	111	413	639	333	0	Content		-72	-111	1397542	1464691495
1414	08:57:26.563	00:00:01.414	84	-1024	-768	-1	-1	-1	-1	4	-1024	-768	-1	-1	-1	-1	4	3	0	0						Untertest4.avi	0	880	547	72	111	413	639	333	0	Content		-72	-111	1414168	1464708121
1431	08:57:26.580	00:00:01.430	85	470,7651	754,8043	0,535005	0,7482038	376,0394	3,039172	0	-1024	-768	-1	-1	-1	-1	4	3	471	755						Untertest4.avi	0	880	547	72	111	413	639	333	0	Content		399	644	1430793	1464724746
1447	08:57:26.596	00:00:01.447	86	484,6638	752,3517	0,5367939	0,7480446	380,1041	3,143585	0	-1024	-768	-1	-1	-1	-1	4	3	485	752						Untertest4.avi	0	880	547	72	111	413	639	333	0	Content		413	641	1447416	1464741369
1464	08:57:26.613	00:00:01.464	87	-1024	-768	-1	-1	-1	-1	4	-1024	-768	-1	-1	-1	-1	4	3	0	0						Untertest4.avi	0	880	547	72	111	413	639	333	0	Content		-72	-111	1464169	1464758122
1481	08:57:26.630	00:00:01.480	88	-1024	-768	-1	-1	-1	-1	4	-1024	-768	-1	-1	-1	-1	4	3	0	0						Untertest4.avi	0	880	547	72	111	413	639	333	0	Content		-72	-111	1480790	1464774743
1497	08:57:26.646	00:00:01.497	89	-1024	-768	-1	-1	-1	-1	4	-1024	-768	-1	-1	-1	-1	4	3	0	0						Untertest4.avi	0	880	547	72	111	413	639	333	0	Content		-72	-111	1497458	1464791411
1514	08:57:26.663	00:00:01.514	90	488,931	756,8334	0,5376338	0,7469788	380,9357	3,099459	0	-1024	-768	-1	-1	-1	-1	4	3	489	757						Untertest4.avi	0	880	547	72	111	413	639	333	0	Content		417	646	1514045	1464807998
1531	08:57:26.680	00:00:01.530	91	486,3218	761,2876	0,5375993	0,7471274	380,6086	3,0695	0	482,1698	747,9837	0,3623108	0,726088	339,6861	2,648833	0	3	484	755						Untertest4.avi	0	880	547	72	111	413	639	333	0	Content		412	644	1530546	1464824499
1548	08:57:26.697	00:00:01.547	92	480,2113	752,2166	0,5367374	0,7473637	378,0117	3,024638	0	464,9503	752,728	0,3631303	0,7261025	342,2524	2,565959	0	3	473	752						Untertest4.avi	0	880	547	72	111	413	639	333	0	Content		401	641	1547540	1464841493
1564	08:57:26.713	00:00:01.564	93	478,0445	755,4916	0,5373285	0,7473146	379,408	3,135844	0	427,2	756,8391	0,4278658	0,7262244	348,3355	2,680428	0	3	453	756						Untertest4.avi	0	880	547	72	111	413	639	333	0	Content		381	645	1564043	1464857996
1581	08:57:26.730	00:00:01.580	94	473,6203	756,7065	0,5376775	0,7471708	380,2018	3,092044	0	606,5744	729,8344	0,3893932	0,7255788	446,1781	3,524531	0	3	540	743						Untertest4.avi	0	880	547	72	111	413	639	333	0	Content		468	632	1580668	1464874621
1597	08:57:26.746	00:00:01.597	95	488,825	761,5763	0,5392422	0,7469605	384,0316	3,106455	0	536,9603	732,1597	0,388541	0,7253845	446,4824	3,508603	0	3	513	747						Untertest4.avi	0	880	547	72	111	413	639	333	0	Content		441	636	1597419	1464891372
1614	08:57:26.763	00:00:01.614	96	487,9994	757,3962	0,5392593	0,7470036	383,8234	3,165113	0	542,2291	734,7018	0,3888577	0,7253656	446,5861	3,424417	0	3	515	746						Untertest4.avi	0	880	547	72	111	413	639	333	0	Content		443	635	1614168	1464908121
1630	08:57:26.779	00:00:01.630	97	506,4059	756,5901	0,540649	0,7472323	386,8282	3,104806	0	570,7662	739,0567	0,3893172	0,7253633	446,8369	3,357541	0	3	539	748						Untertest4.avi	0	880	547	72	111	413	639	333	0	Content		467	637	1630419	1464924372
1647	08:57:26.796	00:00:01.647	98	-1024	-768	-1	-1	-1	-1	4	665,2445	749,6266	0,390439	0,7256032	446,8369	3,545817	0	3	665	750						Untertest4.avi	0	880	547	72	111	413	639	333	0	Content		593	639	1647464	1464941417
1664	08:57:26.813	00:00:01.664	99	-1024	-768	-1	-1	-1	-1	4	424,4344	758,4061	0,4300067	0,7258122	345,6811	2,727441	0	3	424	758						Untertest4.avi	0	880	547	72	111	413	639	333	0	Content		352	647	1664212	1464958165
1681	08:57:26.830	00:00:01.680	100	-1024	-768	-1	-1	-1	-1	4	-1024	-768	-1	-1	-1	-1	4		0	0						Untertest4.avi	0	880	547	72	111				0	Content		-72	-111	1680836	1464974789
1697	08:57:26.846	00:00:01.697	101	-1024	-768	-1	-1	-1	-1	4	-1024	-768	-1	-1	-1	-1	4		0	0						Untertest4.avi	0	880	547	72	111				0	Content		-72	-111	1697209	1464991162
1714	08:57:26.863	00:00:01.713	102	-1024	-768	-1	-1	-1	-1	4	-1024	-768	-1	-1	-1	-1	4		0	0						Untertest4.avi	0	880	547	72	111				0	Content		-72	-111	1713877	1465007830
1731	08:57:26.880	00:00:01.730	103	-1024	-768	-1	-1	-1	-1	4	-1024	-768	-1	-1	-1	-1	4		0	0						Untertest4.avi	0	880	547	72	111				0	Content		-72	-111	1730833	1465024786
1747	08:57:26.896	00:00:01.746	104	-1024	-768	-1	-1	-1	-1	4	-1024	-768	-1	-1	-1	-1	4		0	0						Untertest4.avi	0	880	547	72	111				0	Content		-72	-111	1746957	1465040910
1764	08:57:26.913	00:00:01.763	105	-1024	-768	-1	-1	-1	-1	4	-1024	-768	-1	-1	-1	-1	4		0	0						Untertest4.avi	0	880	547	72	111				0	Content		-72	-111	1763708	1465057661
1780	08:57:26.929	00:00:01.780	106	-1024	-768	-1	-1	-1	-1	4	-1024	-768	-1	-1	-1	-1	4		0	0						Untertest4.avi	0	880	547	72	111				0	Content		-72	-111	1780376	1465074329
1797	08:57:26.946	00:00:01.797	107	-1024	-768	-1	-1	-1	-1	4	-1024	-768	-1	-1	-1	-1	4		0	0						Untertest4.avi	0	880	547	72	111				0	Content		-72	-111	1797084	1465091037
1814	08:57:26.963	00:00:01.813	108	-1024	-768	-1	-1	-1	-1	4	-1024	-768	-1	-1	-1	-1	4		0	0						Untertest4.avi	0	880	547	72	111				0	Content		-72	-111	1813771	1465107724
1830	08:57:26.979	00:00:01.830	109	-1024	-768	-1	-1	-1	-1	4	-1024	-768	-1	-1	-1	-1	4		0	0						Untertest4.avi	0	880	547	72	111				0	Content		-72	-111	1830439	1465124392
1847	08:57:26.996	00:00:01.847	110	-1024	-768	-1	-1	-1	-1	4	169,2455	697,4474	0,4114661	0,72354	395,4522	3,134344	0	4	169	697						Untertest4.avi	0	880	547	72	111	174	569	533	0	Content		97	586	1847218	1465141171
1864	08:57:27.013	00:00:01.863	111	314,397	698,4725	0,550025	0,745254	403,5018	3,308468	0	209,123	696,5691	0,3828459	0,7233166	401,4358	3,237634	0	4	262	698						Untertest4.avi	0	880	547	72	111	174	569	533	0	Content		190	587	1863854	1465157807
1880	08:57:27.029	00:00:01.880	112	255,8165	701,421	0,5762419	0,7459292	390,4357	3,076174	0	153,6979	684,1586	0,4109938	0,7235723	395,9449	3,24205	0	4	205	693						Untertest4.avi	0	880	547	72	111	174	569	533	0	Content		133	582	1880471	1465174424
1897	08:57:27.046	00:00:01.897	113	310,8364	697,112	0,5489622	0,7451274	401,1195	3,297832	0	214,3034	684,0775	0,3830736	0,7231872	403,2252	3,261881	0	4	263	691						Untertest4.avi	0	880	547	72	111	174	569	533	0	Content		191	580	1897217	1465191170
1914	08:57:27.063	00:00:01.913	114	249,2814	704,9114	0,5759352	0,7453086	391,2032	3,101233	0	146,7206	694,2439	0,4113766	0,7232891	394,607	3,186407	0	4	198	700						Untertest4.avi	0	880	547	72	111	174	569	533	0	Content		126	589	1913832	1465207785
1930	08:57:27.079	00:00:01.930	115	306,3676	691,8546	0,5488464	0,7446647	400,8588	3,263267	0	206,7352	698,72	0,3828608	0,7226367	402,5415	3,273363	0	4	257	695						Untertest4.avi	0	880	547	72	111	174	569	533	0	Content		185	584	1930458	1465224411
1947	08:57:27.096	00:00:01.947	116	-1024	-768	-1	-1	-1	-1	4	-1024	-768	-1	-1	-1	-1	4	4	0	0						Untertest4.avi	0	880	547	72	111	174	569	533	0	Content		-72	-111	1947115	1465241068
1964	08:57:27.113	00:00:01.963	117	-1024	-768	-1	-1	-1	-1	4	-1024	-768	-1	-1	-1	-1	4	4	0	0						Untertest4.avi	0	880	547	72	111	174	569	533	0	Content		-72	-111	1963783	1465257736
1980	08:57:27.129	00:00:01.980	118	320,2639	678,76	0,5628577	0,7445959	441,635	3,613411	0	198,1459	697,5535	0,3823431	0,7222427	399,5927	3,282832	0	4	259	688						Untertest4.avi	0	880	547	72	111	174	569	533	0	Content		187	577	1980408	1465274361
1997	08:57:27.146	00:00:01.997	119	319,4408	670,0402	0,5628524	0,7446268	441,6718	3,575695	0	212,3351	694,8691	0,3821803	0,7221909	398,8604	3,318191	0	4	266	682						Untertest4.avi	0	880	547	72	111	174	569	533	0	Content		194	571	1997159	1465291112
2014	08:57:27.163	00:00:02.013	120	315,1912	683,1475	0,5628729	0,7443974	441,4789	3,573586	0	207,143	677,9662	0,3823793	0,7221625	399,5552	3,305643	0	4	261	681						Untertest4.avi	0	880	547	72	111	174	569	533	0	Content		189	570	2013783	1465307736
2030	08:57:27.179	00:00:02.030	121	311,7137	671,4289	0,56277	0,7442923	441,6923	3,601511	0	209,0987	687,7314	0,3820987	0,7218361	398,5182	3,273312	0	4	260	680						Untertest4.avi	0	880	547	72	111	174	569	533	0	Content		188	569	2030411	1465324364
2047	08:57:27.196	00:00:02.047	122	307,2177	674,9572	0,5627562	0,7441368	441,6096	3,662712	0	207,2938	697,2	0,3820174	0,7216539	398,2291	3,305385	0	4	257	686						Untertest4.avi	0	880	547	72	111	174	569	533	0	Content		185	575	2047034	1465340987
2064	08:57:27.213	00:00:02.063	123	310,9483	677,551	0,5628521	0,7438151	442,0171	3,663719	0	236,7271	673,6609	0,3937834	0,721326	445,5193	3,663489	0	4	274	676						Untertest4.avi	0	880	547	72	111	174	569	533	0	Content		202	565	2063662	1465357615
2081	08:57:27.230	00:00:02.080	124	-1024	-768	-1	-1	-1	-1	4	-1024	-768	-1	-1	-1	-1	4	4	0	0						Untertest4.avi	0	880	547	72	111	174	569	533	0	Content		-72	-111	2080650	1465374603
2097	08:57:27.246	00:00:02.097	125	-1024	-768	-1	-1	-1	-1	4	-1024	-768	-1	-1	-1	-1	4	4	0	0						Untertest4.avi	0	880	547	72	111	174	569	533	0	Content		-72	-111	2097152	1465391105
2114	08:57:27.263	00:00:02.113	126	-1024	-768	-1	-1	-1	-1	4	-1024	-768	-1	-1	-1	-1	4	4	0	0						Untertest4.avi	0	880	547	72	111	174	569	533	0	Content		-72	-111	2113820	1465407773
2130	08:57:27.279	00:00:02.130	127	303,4135	666,4723	0,5633638	0,7439458	441,5226	3,625169	0	189,8767	680,8494	0,3936668	0,7212597	445,3644	3,61824	0	4	247	674						Untertest4.avi	0	880	547	72	111	174	569	533	0	Content		175	563	2130406	1465424359
2147	08:57:27.296	00:00:02.147	128	297,3387	675,9238	0,5635167	0,7441882	441,994	3,695517	0	182,4102	674,1752	0,3937948	0,7212616	445,4075	3,626804	0	4	240	675						Untertest4.avi	0	880	547	72	111	174	569	533	0	Content		168	564	2147032	1465440985
2164	08:57:27.313	00:00:02.163	129	307,0055	675,2448	0,5637316	0,7443703	441,8726	3,625081	0	173,74	674,4777	0,3939479	0,7213788	445,4143	3,581916	0	4	240	675						Untertest4.avi	0	880	547	72	111	174	569	533	0	Content		168	564	2163658	1465457611
2180	08:57:27.329	00:00:02.180	130	296,5286	671,464	0,5637778	0,7444158	441,7279	3,60171	0	174,7524	676,9388	0,3941336	0,7212363	445,2827	3,64026	0	4	236	674						Untertest4.avi	0	880	547	72	111	174	569	533	0	Content		164	563	2180407	1465474360
2197	08:57:27.346	00:00:02.197	131	318,1426	681,3333	0,5639022	0,7445728	441,8258	3,61494	0	198,3111	680,7733	0,3945116	0,7211363	445,2003	3,623227	0	4	258	681						Untertest4.avi	0	880	547	72	111	174	569	533	0	Content		186	570	2197037	1465490990
2214	08:57:27.363	00:00:02.213	132	305,5649	678,3819	0,563944	0,7445529	441,5531	3,579928	0	167,1637	672,1034	0,3941082	0,7210703	445,3954	3,609152	0	4	236	675						Untertest4.avi	0	880	547	72	111	174	569	533	0	Content		164	564	2213659	1465507612
2230	08:57:27.379	00:00:02.230	133	319,525	664,3317	0,5639066	0,7445763	441,5576	3,664501	0	172,0002	682,6735	0,3940845	0,7209691	445,3525	3,544048	0	4	246	674						Untertest4.avi	0	880	547	72	111	174	569	533	0	Content		174	563	2230287	1465524240
2247	08:57:27.396	00:00:02.247	134	304,9977	674,6721	0,5638313	0,7444968	441,7918	3,640494	0	143,4624	676,3901	0,3940147	0,7210086	445,4268	3,589924	0	4	224	676						Untertest4.avi	0	880	547	72	111	174	569	533	0	Content		152	565	2247035	1465540988
2264	08:57:27.413	00:00:02.263	135	316,181	676,7084	0,5637645	0,744491	441,7566	3,613888	0	224,2988	689,2695	0,3944901	0,7208726	445,4321	3,637369	0	4	270	683						Untertest4.avi	0	880	547	72	111	174	569	533	0	Content		198	572	2263661	1465557614
2280	08:57:27.429	00:00:02.280	136	305,0723	675,2526	0,5637493	0,7443155	441,959	3,594272	0	174,231	676,1992	0,3939525	0,720755	445,473	3,605896	0	4	240	676						Untertest4.avi	0	880	547	72	111	174	569	533	0	Content		168	565	2280285	1465574238
2297	08:57:27.446	00:00:02.296	137	313,8951	671,5396	0,5637081	0,7443075	441,8178	3,609206	0	176,7585	673,7039	0,3939813	0,7207504	445,4632	3,601839	0	4	245	673						Untertest4.avi	0	880	547	72	111	174	569	533	0	Content		173	562	2296912	1465590865
2314	08:57:27.463	00:00:02.313	138	307,0062	671,5018	0,5636954	0,7444091	441,8332	3,574526	0	177,765	675,6111	0,3939665	0,7207382	445,4578	3,597498	0	4	242	674						Untertest4.avi	0	880	547	72	111	174	569	533	0	Content		170	563	2313659	1465607612
2330	08:57:27.479	00:00:02.330	139	307,7245	681,441	0,563728	0,74435	441,9917	3,574316	0	168,4359	672,3334	0,3939112	0,7206632	445,5841	3,622842	0	4	238	677						Untertest4.avi	0	880	547	72	111	174	569	533	0	Content		166	566	2330288	1465624241
2347	08:57:27.496	00:00:02.346	140	261,8332	678,8235	0,5629779	0,7442786	441,3131	3,57337	0	171,3373	680,1796	0,3939247	0,7207029	445,5277	3,50935	0	4	217	680						Untertest4.avi	0	880	547	72	111	174	569	533	0	Content		145	569	2346912	1465640865
2364	08:57:27.513	00:00:02.363	141	289,3542	683,9498	0,5635763	0,7444403	442,1297	3,635015	0	199,4644	684,7446	0,3942765	0,7207714	445,5495	3,557608	0	4	244	684						Untertest4.avi	0	880	547	72	111	174	569	533	0	Content		172	573	2363539	1465657492
2380	08:57:27.529	00:00:02.380	142	407,517	683,812	0,5626754	0,7444935	442,4742	3,605636	0	278,7453	688,5592	0,3933801	0,7208998	445,6494	3,545769	0	5	343	686						Untertest4.avi	0	880	547	72	111	321	586	500	0	Content		271	575	2380289	1465674242
2397	08:57:27.546	00:00:02.396	143	409,7565	714,3928	0,5424698	0,7446442	387,8606	3,261782	0	349,9137	682,1326	0,3920801	0,7211595	446,6364	3,609146	0	5	380	698						Untertest4.avi	0	880	547	72	111	321	586	500	0	Content		308	587	2396914	1465690867
2414	08:57:27.563	00:00:02.413	144	436,3545	711,0434	0,5428049	0,7448353	389,3755	3,227769	0	-1024	-768	-1	-1	-1	-1	4	5	436	711						Untertest4.avi	0	880	547	72	111	321	586	500	0	Content		364	600	2413541	1465707494
2430	08:57:27.579	00:00:02.430	145	435,8582	707,2009	0,5429123	0,7449906	389,6744	3,32216	0	346,3444	684,1083	0,3918728	0,7212887	446,3206	3,676018	0	5	391	696						Untertest4.avi	0	880	547	72	111	321	586	500	0	Content		319	585	2430167	1465724120
2447	08:57:27.596	00:00:02.446	146	438,3887	704,1591	0,5436326	0,7451771	391,8849	3,299529	0	369,9682	685,4099	0,3920151	0,7212885	446,1787	3,694301	0	5	404	695						Untertest4.avi	0	880	547	72	111	321	586	500	0	Content		332	584	2446915	1465740868
2464	08:57:27.613	00:00:02.463	147	443,9222	707,0129	0,5442216	0,7452927	393,5114	3,293335	0	376,6325	687,6185	0,3920442	0,7212691	446,0052	3,704198	0	5	410	697						Untertest4.avi	0	880	547	72	111	321	586	500	0	Content		338	586	2463540	1465757493
2480	08:57:27.629	00:00:02.480	148	429,6371	712,9575	0,5407948	0,7451181	383,9449	3,272745	0	358,6961	692,0984	0,3919736	0,7210881	446,0485	3,618193	0	5	394	703						Untertest4.avi	0	880	547	72	111	321	586	500	0	Content		322	592	2480288	1465774241
2497	08:57:27.646	00:00:02.496	149	-1024	-768	-1	-1	-1	-1	4	-1024	-768	-1	-1	-1	-1	4	5	0	0						Untertest4.avi	0	880	547	72	111	321	586	500	0	Content		-72	-111	2496844	1465790797
2514	08:57:27.663	00:00:02.513	150	-1024	-768	-1	-1	-1	-1	4	-1024	-768	-1	-1	-1	-1	4	5	0	0						Untertest4.avi	0	880	547	72	111	321	586	500	0	Content		-72	-111	2513512	1465807465
2530	08:57:27.679	00:00:02.530	151	433,2496	711,4326	0,543075	0,7444972	390,591	3,272896	0	320,731	695,289	0,3914302	0,7203768	445,8885	3,567293	0	5	377	703						Untertest4.avi	0	880	547	72	111	321	586	500	0	Content		305	592	2530040	1465823993
2547	08:57:27.696	00:00:02.547	152	431,7218	711,0722	0,5428496	0,7444642	390,0643	3,328476	0	322,1156	691,7474	0,3913245	0,7203724	445,7751	3,641767	0	5	377	701						Untertest4.avi	0	880	547	72	111	321	586	500	0	Content		305	590	2547034	1465840987
2563	08:57:27.712	00:00:02.563	153	434,7588	711,6694	0,5429683	0,7445035	390,4392	3,303318	0	311,9622	702,0278	0,3912065	0,720263	445,9188	3,693469	0	5	373	707						Untertest4.avi	0	880	547	72	111	321	586	500	0	Content		301	596	2563166	1465857119
2580	08:57:27.729	00:00:02.579	154	421,7399	714,7554	0,5430467	0,7444904	390,6761	3,317059	0	312,8195	692,0743	0,3911942	0,720192	445,9618	3,611461	0	5	367	703						Untertest4.avi	0	880	547	72	111	321	586	500	0	Content		295	592	2579791	1465873744
2596	08:57:27.745	00:00:02.596	155	413,3554	718,3375	0,5434569	0,7443385	391,724	3,324504	0	274,6096	685,8214	0,3907581	0,7200245	445,9159	3,675413	0	5	344	702						Untertest4.avi	0	880	547	72	111	321	586	500	0	Content		272	591	2596413	1465890366
2614	08:57:27.763	00:00:02.613	156	502,1473	685,1685	0,561142	0,744458	443,5675	3,720446	0	289,2106	690,7234	0,3911244	0,7200153	446,2321	3,655572	0	5	396	688						Untertest4.avi	0	880	547	72	111	321	586	500	0	Content		324	577	2613663	1465907616
2630	08:57:27.779	00:00:02.630	157	421,0155	713,3915	0,5436798	0,7440526	391,9112	3,279244	0	390,1902	696,5931	0,3923478	0,7198969	446,2322	3,721696	0	5	406	705						Untertest4.avi	0	880	547	72	111	321	586	500	0	Content		334	594	2630287	1465924240
2647	08:57:27.796	00:00:02.646	158	469,676	687,5749	0,5609055	0,7442216	443,5906	3,720577	0	370,6518	690,125	0,3922248	0,7197718	446,3016	3,73594	0	5	420	689						Untertest4.avi	0	880	547	72	111	321	586	500	0	Content		348	578	2646915	1465940868
2663	08:57:27.812	00:00:02.663	159	458,5939	692,8772	0,5607457	0,7443775	443,3467	3,714223	0	371,4801	700,5404	0,3923745	0,7198192	446,2115	3,757974	0	5	415	697						Untertest4.avi	0	880	547	72	111	321	586	500	0	Content		343	586	2663413	1465957366
2680	08:57:27.829	00:00:02.680	160	393,9698	692,9554	0,55999	0,7445917	443,238	3,731059	0	291,9015	694,0367	0,3912644	0,7199991	446,2037	3,761966	0	5	343	693						Untertest4.avi	0	880	547	72	111	321	586	500	0	Content		271	582	2680038	1465973991
2697	08:57:27.846	00:00:02.696	161	461,3127	691,2815	0,5605003	0,7449037	443,2131	3,729011	0	250,1268	684,0021	0,3906445	0,7200893	446,145	3,698363	0	5	356	688						Untertest4.avi	0	880	547	72	111	321	586	500	0	Content		284	577	2696788	1465990741
2713	08:57:27.862	00:00:02.713	162	512,3569	682,5646	0,561172	0,7450835	443,1901	3,786248	0	272,2793	696,7996	0,3907132	0,7202178	445,8936	3,724637	0	5	392	690						Untertest4.avi	0	880	547	72	111	321	586	500	0	Content		320	579	2713413	1466007366
2730	08:57:27.879	00:00:02.730	163	509,1142	697,8496	0,5610095	0,7453395	443,3523	3,783551	0	288,4261	706,3524	0,3909407	0,7203211	445,8658	3,672258	0	5	399	702						Untertest4.avi	0	880	547	72	111	321	586	500	0	Content		327	591	2730041	1466023994
2747	08:57:27.896	00:00:02.746	164	512,2264	698,1349	0,5609885	0,7454847	443,1376	3,763188	0	289,2359	682,9625	0,3908016	0,7207667	446,3355	3,72735	0	5	401	691						Untertest4.avi	0	880	547	72	111	321	586	500	0	Content		329	580	2746789	1466040742
2763	08:57:27.912	00:00:02.763	165	427,6443	694,2855	0,5597206	0,7451722	443,2259	3,778716	0	308,0283	690,2053	0,3910613	0,720785	446,4713	3,781971	0	5	368	692						Untertest4.avi	0	880	547	72	111	321	586	500	0	Content		296	581	2763415	1466057368
2780	08:57:27.929	00:00:02.780	166	469,7367	695,1412	0,5605159	0,7456634	443,1942	3,783671	0	313,5939	688,2556	0,3910775	0,7209498	446,2885	3,757041	0	5	392	692						Untertest4.avi	0	880	547	72	111	321	586	500	0	Content		320	581	2780040	1466073993
2797	08:57:27.946	00:00:02.796	167	515,4498	699,7681	0,5610349	0,7455517	443,3294	3,845587	0	316,4515	685,9335	0,3910733	0,7208893	446,3257	3,760046	0	5	416	693						Untertest4.avi	0	880	547	72	111	321	586	500	0	Content		344	582	2796666	1466090619
2813	08:57:27.962	00:00:02.813	168	488,7946	697,7241	0,5605903	0,7454737	443,4113	3,801457	0	314,1206	695,8401	0,3908483	0,7205396	446,444	3,74594	0	5	401	697						Untertest4.avi	0	880	547	72	111	321	586	500	0	Content		329	586	2813291	1466107244
2830	08:57:27.979	00:00:02.830	169	454,6888	688,8994	0,5599391	0,745664	443,3779	3,732106	0	373,7892	700,1512	0,3914552	0,7205326	446,4253	3,813365	0	5	414	695						Untertest4.avi	0	880	547	72	111	321	586	500	0	Content		342	584	2830045	1466123998
2847	08:57:27.996	00:00:02.846	170	518,509	702,9476	0,5608748	0,7457571	443,3883	3,835408	0	336,6153	698,518	0,3911726	0,7208433	446,3257	3,805826	0	5	428	701						Untertest4.avi	0	880	547	72	111	321	586	500	0	Content		356	590	2846675	1466140628
2863	08:57:28.012	00:00:02.863	171	431,2607	708,7004	0,5612874	0,7463264	443,0005	3,715266	0	306,0348	708,0023	0,3922015	0,7215022	446,0815	3,709176	0	5	369	708						Untertest4.avi	0	880	547	72	111	321	586	500	0	Content		297	597	2863296	1466157249
2880	08:57:28.029	00:00:02.879	172	252,7617	719,9578	0,5625997	0,7475235	442,6596	3,731535	0	126,1076	731,5508	0,393413	0,7227286	446,0484	3,66469	0	6	189	726						Untertest4.avi	0	880	547	72	111	-96	672	533	0	Content		117	615	2879920	1466173873
2897	08:57:28.046	00:00:02.896	173	142,5	758,6244	0,5645357	0,7486733	442,6466	3,695576	0	-26,0406	742,8427	0,3949548	0,7240393	446,17	3,672782	0	6	58	751						Untertest4.avi	0	880	547	72	111	-96	672	533	0	Content		-14	640	2896672	1466190625
2913	08:57:28.062	00:00:02.913	174	66,6685	762,6497	0,5656311	0,7497305	442,5609	3,708157	0	-113,305	779,2766	0,3960467	0,7246612	445,9966	3,683715	0	6	-23	771						Untertest4.avi	0	880	547	72	111	-96	672	533	0	Content		-95	660	2913298	1466207251
2930	08:57:28.079	00:00:02.929	175	44,27295	777,6648	0,5658187	0,7499115	442,5517	3,684034	0	-157,6322	772,2733	0,3963274	0,7250211	445,9753	3,692371	0	6	-57	775						Untertest4.avi	0	880	547	72	111	-96	672	533	0	Content		-129	664	2929924	1466223877
2947	08:57:28.096	00:00:02.946	176	24,07848	781,1706	0,5657759	0,7497918	442,8884	3,663035	0	-159,6707	779,8336	0,3962834	0,7246283	445,9612	3,620073	0	6	-68	781						Untertest4.avi	0	880	547	72	111	-96	672	533	0	Content		-140	670	2946676	1466240629
2963	08:57:28.112	00:00:02.963	177	15,53986	784,4368	0,5656815	0,7497715	442,6487	3,665309	0	-198,0593	777,1287	0,3962877	0,7243231	446,0283	3,67301	0	6	-91	781						Untertest4.avi	0	880	547	72	111	-96	672	533	0	Content		-163	670	2963295	1466257248
2980	08:57:28.129	00:00:02.980	178	95,22413	786,3986	0,5661401	0,7494407	442,8105	3,641239	0	-145,7179	787,3667	0,3967828	0,7241792	446,0771	3,660223	0	6	-25	787						Untertest4.avi	0	880	547	72	111	-96	672	533	0	Content		-97	676	2980049	1466274002
2997	08:57:28.146	00:00:02.996	179	99,90775	783,2692	0,5661026	0,749492	442,8269	3,631845	0	-119,6792	777,0596	0,3967246	0,7239337	446,0771	3,650386	0	6	-10	780						Untertest4.avi	0	880	547	72	111	-96	672	533	0	Content		-82	669	2996672	1466290625
3013	08:57:28.162	00:00:03.013	180	97,60534	782,1736	0,5660548	0,7495597	442,9162	3,62325	0	-150,2759	774,2169	0,3966821	0,7241234	446,0851	3,74271	0	6	-26	778						Untertest4.avi	0	880	547	72	111	-96	672	533	0	Content		-98	667	3013297	1466307250
3030	08:57:28.179	00:00:03.029	181	117,2477	787,1459	0,5660653	0,749359	442,9162	3,65529	0	-164,8681	789,8546	0,3966637	0,724357	446,0852	3,734966	0	6	-24	789						Untertest4.avi	0	880	547	72	111	-96	672	533	0	Content		-96	678	3029920	1466323873
3047	08:57:28.196	00:00:03.046	182	115,7967	772,6599	0,5660865	0,7496677	442,9162	3,733266	0	-147,3402	787,8052	0,3965923	0,7243271	446,2201	3,620391	0	6	-16	780						Untertest4.avi	0	880	547	72	111	-96	672	533	0	Content		-88	669	3046546	1466340499
3063	08:57:28.212	00:00:03.063	183	81,42652	774,3011	0,5660623	0,7501459	442,9193	3,663309	0	-123,2676	792,0031	0,3965746	0,7242796	446,2201	3,614324	0	6	-21	783						Untertest4.avi	0	880	547	72	111	-96	672	533	0	Content		-93	672	3063170	1466357123
3080	08:57:28.229	00:00:03.079	184	119,8943	774,5247	0,566003	0,7499726	442,9193	3,60771	0	-155,9948	781,5883	0,3965544	0,7246265	446,3984	3,745292	0	6	-18	778						Untertest4.avi	0	880	547	72	111	-96	672	533	0	Content		-90	667	3079920	1466373873
3097	08:57:28.246	00:00:03.096	185	112,8046	785,1844	0,5659524	0,7500994	442,9193	3,689008	0	-151,7479	781,4969	0,3964521	0,7246285	446,421	3,712986	0	6	-19	783						Untertest4.avi	0	880	547	72	111	-96	672	533	0	Content		-91	672	3096668	1466390621
3113	08:57:28.262	00:00:03.113	186	126,3201	769,6714	0,5657681	0,7501109	442,9193	3,63514	0	-162,4215	780,2155	0,3963823	0,7246857	446,3396	3,689393	0	6	-18	775						Untertest4.avi	0	880	547	72	111	-96	672	533	0	Content		-90	664	3113292	1466407245
3130	08:57:28.279	00:00:03.129	187	106,3728	776,5287	0,5657152	0,750214	442,9193	3,74812	0	-161,2951	785,7462	0,3963214	0,724735	446,6413	3,712917	0	6	-27	781						Untertest4.avi	0	880	547	72	111	-96	672	533	0	Content		-99	670	3129916	1466423869
3147	08:57:28.296	00:00:03.146	188	108,734	778,1472	0,5515798	0,7504965	402,245	3,749867	0	-1024	-768	-1	-1	-1	-1	4	6	109	778						Untertest4.avi	0	880	547	72	111	-96	672	533	0	Content		37	667	3146541	1466440494
3163	08:57:28.312	00:00:03.163	189	110,4427	784,6287	0,565659	0,7510911	443,1725	3,625474	0	-144,9189	782,9969	0,3961195	0,7252532	446,7589	3,770141	0	6	-17	784						Untertest4.avi	0	880	547	72	111	-96	672	533	0	Content		-89	673	3163291	1466457244
3180	08:57:28.329	00:00:03.179	190	84,05247	777,2016	0,5513507	0,7511007	402,245	3,354636	0	-160,0794	788,5181	0,3960477	0,7255343	446,8504	3,718119	0	6	-38	783						Untertest4.avi	0	880	547	72	111	-96	672	533	0	Content		-110	672	3179914	1466473867
3197	08:57:28.346	00:00:03.196	191	87,42249	776,1636	0,5527035	0,7515303	406,3026	3,284384	0	-285,9099	793,1893	0,3948407	0,7257538	446,8504	3,640235	0	6	-99	785						Untertest4.avi	0	880	547	72	111	-96	672	533	0	Content		-171	674	3196541	1466490494
3213	08:57:28.362	00:00:03.213	192	91,20784	790,3926	0,5652567	0,7520044	443,2247	3,648939	0	-157,8304	784,0597	0,3957906	0,7261953	447,017	3,670021	0	6	-33	787						Untertest4.avi	0	880	547	72	111	-96	672	533	0	Content		-105	676	3213163	1466507116
3230	08:57:28.379	00:00:03.229	193	109,6346	785,46	0,5523688	0,7518917	406,3026	3,432294	0	-159,0047	792,2229	0,3956179	0,7263656	447,2107	3,686324	0	6	-25	789						Untertest4.avi	0	880	547	72	111	-96	672	533	0	Content		-97	678	3229785	1466523738
3247	08:57:28.396	00:00:03.246	194	112,2619	781,0291	0,5522323	0,7520393	406,3026	3,423372	0	-145,0186	784,0665	0,3955123	0,7262913	447,2107	3,631807	0	6	-16	783						Untertest4.avi	0	880	547	72	111	-96	672	533	0	Content		-88	672	3246537	1466540490
3263	08:57:28.412	00:00:03.262	195	107,0674	780,0672	0,5648733	0,7524639	443,3755	3,62181	0	-143,9968	788,2423	0,3954979	0,7267073	447,0125	3,619051	0	6	-18	784						Untertest4.avi	0	880	547	72	111	-96	672	533	0	Content		-90	673	3262961	1466556914
3280	08:57:28.429	00:00:03.279	196	89,39037	785,6278	0,5648455	0,7526478	443,4254	3,600714	0	-154,8996	788,0942	0,3954395	0,7268999	447,2155	3,593157	0	6	-33	787						Untertest4.avi	0	880	547	72	111	-96	672	533	0	Content		-105	676	3279585	1466573538
3296	08:57:28.445	00:00:03.296	197	100,5475	797,8767	0,5648347	0,7528455	443,5065	3,624067	0	-138,6726	791,4467	0,3954083	0,7269266	447,2155	3,563628	0	6	-19	795						Untertest4.avi	0	880	547	72	111	-96	672	533	0	Content		-91	684	3296208	1466590161
3313	08:57:28.462	00:00:03.312	198	101,4187	788,0594	0,5648005	0,753114	443,5324	3,578482	0	-110,7225	821,0787	0,3953708	0,7271206	447,2155	3,5877	0	6	-5	805						Untertest4.avi	0	880	547	72	111	-96	672	533	0	Content		-77	694	3312957	1466606910
3330	08:57:28.479	00:00:03.329	199	99,19816	789,8436	0,5647472	0,753447	443,5665	3,609466	0	-166,4897	799,0963	0,3954108	0,7277548	447,2156	3,533462	0	6	-34	794						Untertest4.avi	0	880	547	72	111	-96	672	533	0	Content		-106	683	3329579	1466623532
3346	08:57:28.495	00:00:03.346	200	92,78164	789,7565	0,5645478	0,753672	443,7288	3,573626	0	-147,6275	796,7987	0,3952473	0,7278076	447,5912	3,580018	0	6	-27	793						Untertest4.avi	0	880	547	72	111	-96	672	533	0	Content		-99	682	3346203	1466640156
3363	08:57:28.512	00:00:03.362	201	112,6576	794,4504	0,5644375	0,7534537	443,7288	3,624019	0	-148,2835	794,9083	0,3951662	0,7279224	447,5643	3,548683	0	6	-18	795						Untertest4.avi	0	880	547	72	111	-96	672	533	0	Content		-90	684	3362826	1466656779
3379	08:57:28.528	00:00:03.379	202	101,3953	795,6532	0,5644236	0,7541764	443,9412	3,589903	0	-159,8534	792,2786	0,3952314	0,7283105	447,567	3,611806	0	6	-29	794						Untertest4.avi	0	880	547	72	111	-96	672	533	0	Content		-101	683	3379450	1466673403
3396	08:57:28.545	00:00:03.396	203	53,6311	825,9326	0,5646859	0,7553254	444,4392	3,558073	0	-193,7797	837,1252	0,3955202	0,7292998	447,567	3,677349	0	6	-70	832						Untertest4.avi	0	880	547	72	111	-96	672	533	0	Content		-142	721	3396197	1466690150
3413	08:57:28.562	00:00:03.412	204	45,16681	834,2927	0,564629	0,7562978	444,4392	3,630799	0	-242,3415	852,4686	0,3956528	0,7305569	447,7074	3,518413	0	7	-99	843						Untertest4.avi	0	880	547	72	111	-12	754	100	0	Content		-171	732	3412818	1466706771
3430	08:57:28.579	00:00:03.429	205	54,97079	872,3771	0,564364	0,7567769	444,4392	3,609398	0	-249,8785	855,6829	0,3956169	0,7308286	447,7074	3,771021	0	7	-97	864						Untertest4.avi	0	880	547	72	111	-12	754	100	0	Content		-169	753	3429566	1466723519
3446	08:57:28.595	00:00:03.446	206	61,95576	869,2153	0,5642532	0,7571331	444,4392	3,545694	0	-1024	-768	-1	-1	-1	-1	4	7	62	869						Untertest4.avi	0	880	547	72	111	-12	754	100	0	Content		-10	758	3446065	1466740018
3463	08:57:28.612	00:00:03.462	207	66,01838	849,559	0,564059	0,757409	444,4392	3,570921	0	-1024	-768	-1	-1	-1	-1	4	7	66	850						Untertest4.avi	0	880	547	72	111	-12	754	100	0	Content		-6	739	3462814	1466756767
3480	08:57:28.629	00:00:03.479	208	58,44687	870,0778	0,5637832	0,7578232	444,4392	3,609691	0	-1024	-768	-1	-1	-1	-1	4	7	58	870						Untertest4.avi	0	880	547	72	111	-12	754	100	0	Content		-14	759	3479564	1466773517
3496	08:57:28.645	00:00:03.496	209	76,16615	866,3188	0,5633715	0,7581963	444,4392	3,581078	0	-1024	-768	-1	-1	-1	-1	4	7	76	866						Untertest4.avi	0	880	547	72	111	-12	754	100	0	Content		4	755	3496187	1466790140
3513	08:57:28.662	00:00:03.512	210	-1024	-768	-1	-1	-1	-1	4	-1024	-768	-1	-1	-1	-1	4		0	0						Untertest4.avi	0	880	547	72	111				0	Content		-72	-111	3512811	1466806764
3529	08:57:28.678	00:00:03.529	211	-1024	-768	-1	-1	-1	-1	4	-1024	-768	-1	-1	-1	-1	4		0	0						Untertest4.avi	0	880	547	72	111				0	Content		-72	-111	3529433	1466823386
3546	08:57:28.695	00:00:03.546	212	-1024	-768	-1	-1	-1	-1	4	-1024	-768	-1	-1	-1	-1	4		0	0						Untertest4.avi	0	880	547	72	111				0	Content		-72	-111	3546057	1466840010
3563	08:57:28.712	00:00:03.562	213	-1024	-768	-1	-1	-1	-1	4	-1024	-768	-1	-1	-1	-1	4		0	0						Untertest4.avi	0	880	547	72	111				0	Content		-72	-111	3562679	1466856632
3580	08:57:28.729	00:00:03.579	214	-1024	-768	-1	-1	-1	-1	4	-1024	-768	-1	-1	-1	-1	4		0	0						Untertest4.avi	0	880	547	72	111				0	Content		-72	-111	3579673	1466873626
3596	08:57:28.745	00:00:03.596	215	-1024	-768	-1	-1	-1	-1	4	-1024	-768	-1	-1	-1	-1	4		0	0						Untertest4.avi	0	880	547	72	111				0	Content		-72	-111	3596051	1466890004
3613	08:57:28.762	00:00:03.612	216	-1024	-768	-1	-1	-1	-1	4	-1024	-768	-1	-1	-1	-1	4		0	0						Untertest4.avi	0	880	547	72	111				0	Content		-72	-111	3612921	1466906874
3629	08:57:28.778	00:00:03.629	217	35,87155	821,0959	0,548	0,7713872	403,7759	3,334636	0	-1024	-768	-1	-1	-1	-1	4	8	36	821						Untertest4.avi	0	880	547	72	111	-36	710	17	0	Content		-36	710	3629422	1466923375
3646	08:57:28.795	00:00:03.646	218	-1024	-768	-1	-1	-1	-1	4	-1024	-768	-1	-1	-1	-1	4		0	0						Untertest4.avi	0	880	547	72	111				0	Content		-72	-111	3646163	1466940116
3663	08:57:28.812	00:00:03.662	219	-1024	-768	-1	-1	-1	-1	4	-1024	-768	-1	-1	-1	-1	4		0	0						Untertest4.avi	0	880	547	72	111				0	Content		-72	-111	3662795	1466956748
3679	08:57:28.828	00:00:03.679	220	-1024	-768	-1	-1	-1	-1	4	-1024	-768	-1	-1	-1	-1	4		0	0						Untertest4.avi	0	880	547	72	111				0	Content		-72	-111	3679417	1466973370
3696	08:57:28.845	00:00:03.696	221	-1024	-768	-1	-1	-1	-1	4	-1024	-768	-1	-1	-1	-1	4		0	0						Untertest4.avi	0	880	547	72	111				0	Content		-72	-111	3696163	1466990116
3713	08:57:28.862	00:00:03.712	222	-1024	-768	-1	-1	-1	-1	4	-1024	-768	-1	-1	-1	-1	4		0	0						Untertest4.avi	0	880	547	72	111				0	Content		-72	-111	3712789	1467006742
3729	08:57:28.878	00:00:03.729	223	-1024	-768	-1	-1	-1	-1	4	-1024	-768	-1	-1	-1	-1	4		0	0						Untertest4.avi	0	880	547	72	111				0	Content		-72	-111	3729409	1467023362
3746	08:57:28.895	00:00:03.746	224	-1024	-768	-1	-1	-1	-1	4	-1024	-768	-1	-1	-1	-1	4		0	0						Untertest4.avi	0	880	547	72	111				0	Content		-72	-111	3746215	1467040168
3763	08:57:28.912	00:00:03.762	225	-1024	-768	-1	-1	-1	-1	4	-1024	-768	-1	-1	-1	-1	4		0	0						Untertest4.avi	0	880	547	72	111				0	Content		-72	-111	3762882	1467056835
3780	08:57:28.929	00:00:03.779	226	-1024	-768	-1	-1	-1	-1	4	-1024	-768	-1	-1	-1	-1	4		0	0						Untertest4.avi	0	880	547	72	111				0	Content		-72	-111	3779766	1467073719
3796	08:57:28.945	00:00:03.796	227	-1024	-768	-1	-1	-1	-1	4	-1024	-768	-1	-1	-1	-1	4		0	0						Untertest4.avi	0	880	547	72	111				0	Content		-72	-111	3796395	1467090348
3813	08:57:28.962	00:00:03.812	228	-1024	-768	-1	-1	-1	-1	4	-1024	-768	-1	-1	-1	-1	4		0	0						Untertest4.avi	0	880	547	72	111				0	Content		-72	-111	3812774	1467106727
3829	08:57:28.978	00:00:03.829	229	-1024	-768	-1	-1	-1	-1	4	-1024	-768	-1	-1	-1	-1	4		0	0						Untertest4.avi	0	880	547	72	111				0	Content		-72	-111	3829460	1467123413
3846	08:57:28.995	00:00:03.846	230	-1024	-768	-1	-1	-1	-1	4	-1024	-768	-1	-1	-1	-1	4		0	0						Untertest4.avi	0	880	547	72	111				0	Content		-72	-111	3846127	1467140080
3863	08:57:29.012	00:00:03.862	231	12,70793	854,2911	0,5572134	0,7959332	410,2416	3,224871	3	37,86889	851,6011	0,5452809	0,7956052	410,2416	3,285096	1	9	38	852						Untertest4.avi	0	880	547	72	111	-569	708	217	0	Content		-34	741	3862767	1467156720
3880	08:57:29.029	00:00:03.879	232	-497,2796	815,9154	0,538594	0,7963836	410,2416	3,35111	3	-497,2796	815,9154	0,538594	0,7963836	410,2416	3,35111	1	9	-497	816						Untertest4.avi	0	880	547	72	111	-569	708	217	0	Content		-569	705	3879710	1467173663
3896	08:57:29.045	00:00:03.896	233	-513,2797	818,1542	0,538207	0,7965888	410,2416	3,333508	3	-513,2797	818,1542	0,538207	0,7965888	410,2416	3,333508	1	9	-513	818						Untertest4.avi	0	880	547	72	111	-569	708	217	0	Content		-585	707	3896014	1467189967
3913	08:57:29.062	00:00:03.913	234	28,9796	835,5203	0,5441918	0,7966068	410,2416	3,295669	3	29,82608	836,9174	0,5456097	0,7965929	414,2764	3,326309	1	9	30	837						Untertest4.avi	0	880	547	72	111	-569	708	217	0	Content		-42	726	3913085	1467207038
3929	08:57:29.078	00:00:03.929	235	-1024	-768	-1	-1	-1	-1	4	-1024	-768	-1	-1	-1	-1	4	9	0	0						Untertest4.avi	0	880	547	72	111	-569	708	217	0	Content		-72	-111	3929259	1467223212
3946	08:57:29.095	00:00:03.946	236	-498,9575	817,119	0,536969	0,7967165	410,2416	3,302762	3	-507,1161	818,5131	0,538369	0,7967027	414,2764	3,332579	1	9	-507	819						Untertest4.avi	0	880	547	72	111	-569	708	217	0	Content		-579	708	3946201	1467240154
3963	08:57:29.112	00:00:03.962	237	-573,6198	813,7308	0,5619915	0,7971228	410,2416	3,236063	3	-581,6542	815,0673	0,560951	0,797112	414,2765	3,265589	1	9	-582	815						Untertest4.avi	0	880	547	72	111	-569	708	217	0	Content		-654	704	3962754	1467256707
3980	08:57:29.129	00:00:03.979	238	-1024	-768	-1	-1	-1	-1	4	-1024	-768	-1	-1	-1	-1	4	9	0	0						Untertest4.avi	0	880	547	72	111	-569	708	217	0	Content		-72	-111	3979504	1467273457
3996	08:57:29.145	00:00:03.996	239	-1024	-768	-1	-1	-1	-1	4	-1024	-768	-1	-1	-1	-1	4	9	0	0						Untertest4.avi	0	880	547	72	111	-569	708	217	0	Content		-72	-111	3996129	1467290082
4013	08:57:29.162	00:00:04.012	240	-1024	-768	-1	-1	-1	-1	4	-1024	-768	-1	-1	-1	-1	4	9	0	0						Untertest4.avi	0	880	547	72	111	-569	708	217	0	Content		-72	-111	4012750	1467306703
4029	08:57:29.178	00:00:04.029	241	-1024	-768	-1	-1	-1	-1	4	-1024	-768	-1	-1	-1	-1	4	9	0	0						Untertest4.avi	0	880	547	72	111	-569	708	217	0	Content		-72	-111	4029417	1467323370
4046	08:57:29.195	00:00:04.045	242	-1024	-768	-1	-1	-1	-1	4	-1024	-768	-1	-1	-1	-1	4	9	0	0						Untertest4.avi	0	880	547	72	111	-569	708	217	0	Content		-72	-111	4045992	1467339945
4063	08:57:29.212	00:00:04.062	243	47,03585	859,3607	0,5428743	0,7956615	414,2764	3,303601	3	47,03585	859,3607	0,5428743	0,7956615	414,2764	3,303601	1	9	47	859						Untertest4.avi	0	880	547	72	111	-569	708	217	0	Content		-25	748	4062864	1467356817
4079	08:57:29.228	00:00:04.079	244	-1024	-768	-1	-1	-1	-1	4	-1024	-768	-1	-1	-1	-1	4		0	0						Untertest4.avi	0	880	547	72	111				0	Content		-72	-111	4079361	1467373314
4096	08:57:29.245	00:00:04.096	245	-1024	-768	-1	-1	-1	-1	4	-1024	-768	-1	-1	-1	-1	4		0	0						Untertest4.avi	0	880	547	72	111				0	Content		-72	-111	4096109	1467390062
4113	08:57:29.262	00:00:04.112	246	-1024	-768	-1	-1	-1	-1	4	-1024	-768	-1	-1	-1	-1	4		0	0						Untertest4.avi	0	880	547	72	111				0	Content		-72	-111	4112733	1467406686
4129	08:57:29.278	00:00:04.129	247	-1024	-768	-1	-1	-1	-1	4	-1024	-768	-1	-1	-1	-1	4		0	0						Untertest4.avi	0	880	547	72	111				0	Content		-72	-111	4129347	1467423300
4146	08:57:29.295	00:00:04.145	248	-1024	-768	-1	-1	-1	-1	4	-1024	-768	-1	-1	-1	-1	4		0	0						Untertest4.avi	0	880	547	72	111				0	Content		-72	-111	4145972	1467439925
4163	08:57:29.312	00:00:04.162	249	-1024	-768	-1	-1	-1	-1	4	-1024	-768	-1	-1	-1	-1	4		0	0						Untertest4.avi	0	880	547	72	111				0	Content		-72	-111	4162597	1467456550
4179	08:57:29.328	00:00:04.179	250	-1024	-768	-1	-1	-1	-1	4	-1024	-768	-1	-1	-1	-1	4		0	0						Untertest4.avi	0	880	547	72	111				0	Content		-72	-111	4179344	1467473297
4196	08:57:29.345	00:00:04.196	251	-1024	-768	-1	-1	-1	-1	4	-1024	-768	-1	-1	-1	-1	4		0	0						Untertest4.avi	0	880	547	72	111				0	Content		-72	-111	4196094	1467490047
4212	08:57:29.361	00:00:04.212	252	-1024	-768	-1	-1	-1	-1	4	-1024	-768	-1	-1	-1	-1	4		0	0						Untertest4.avi	0	880	547	72	111				0	Content		-72	-111	4212091	1467506044
4229	08:57:29.378	00:00:04.228	253	-1024	-768	-1	-1	-1	-1	4	-1024	-768	-1	-1	-1	-1	4		0	0						Untertest4.avi	0	880	547	72	111				0	Content		-72	-111	4228839	1467522792
4245	08:57:29.394	00:00:04.245	254	-1024	-768	-1	-1	-1	-1	4	-1024	-768	-1	-1	-1	-1	4		0	0						Untertest4.avi	0	880	547	72	111				0	Content		-72	-111	4245333	1467539286
4263	08:57:29.412	00:00:04.262	255	-1024	-768	-1	-1	-1	-1	4	-1024	-768	-1	-1	-1	-1	4		0	0						Untertest4.avi	0	880	547	72	111				0	Content		-72	-111	4262706	1467556659
4279	08:57:29.428	00:00:04.279	256	-1024	-768	-1	-1	-1	-1	4	-1024	-768	-1	-1	-1	-1	4		0	0						Untertest4.avi	0	880	547	72	111				0	Content		-72	-111	4279205	1467573158
4296	08:57:29.445	00:00:04.295	257	-1024	-768	-1	-1	-1	-1	4	-1024	-768	-1	-1	-1	-1	4		0	0						Untertest4.avi	0	880	547	72	111				0	Content		-72	-111	4295827	1467589780
4312	08:57:29.461	00:00:04.312	258	-1024	-768	-1	-1	-1	-1	4	-1024	-768	-1	-1	-1	-1	4		0	0						Untertest4.avi	0	880	547	72	111				0	Content		-72	-111	4312073	1467606026
4329	08:57:29.478	00:00:04.329	259	-1024	-768	-1	-1	-1	-1	4	-1024	-768	-1	-1	-1	-1	4		0	0						Untertest4.avi	0	880	547	72	111				0	Content		-72	-111	4329263	1467623216
4346	08:57:29.495	00:00:04.345	260	-1024	-768	-1	-1	-1	-1	4	-1024	-768	-1	-1	-1	-1	4		0	0						Untertest4.avi	0	880	547	72	111				0	Content		-72	-111	4345882	1467639835
4363	08:57:29.512	00:00:04.362	261	-1024	-768	-1	-1	-1	-1	4	-1024	-768	-1	-1	-1	-1	4		0	0						Untertest4.avi	0	880	547	72	111				0	Content		-72	-111	4362687	1467656640
4378	08:57:29.527	00:00:04.378	262	-1024	-768	-1	-1	-1	-1	4	-1024	-768	-1	-1	-1	-1	4		0	0						Untertest4.avi	0	880	547	72	111				0	Content		-72	-111	4378184	1467672137
4395	08:57:29.544	00:00:04.394	263	-1024	-768	-1	-1	-1	-1	4	-1024	-768	-1	-1	-1	-1	4		0	0						Untertest4.avi	0	880	547	72	111				0	Content		-72	-111	4394681	1467688634
4411	08:57:29.560	00:00:04.411	264	-1024	-768	-1	-1	-1	-1	4	-1024	-768	-1	-1	-1	-1	4		0	0						Untertest4.avi	0	880	547	72	111				0	Content		-72	-111	4411304	1467705257
4428	08:57:29.577	00:00:04.428	265	-1024	-768	-1	-1	-1	-1	4	-1024	-768	-1	-1	-1	-1	4		0	0						Untertest4.avi	0	880	547	72	111				0	Content		-72	-111	4428493	1467722446
4446	08:57:29.595	00:00:04.445	266	-1024	-768	-1	-1	-1	-1	4	-1024	-768	-1	-1	-1	-1	4		0	0						Untertest4.avi	0	880	547	72	111				0	Content		-72	-111	4445865	1467739818
4463	08:57:29.612	00:00:04.463	267	-1024	-768	-1	-1	-1	-1	4	-1024	-768	-1	-1	-1	-1	4		0	0						Untertest4.avi	0	880	547	72	111				0	Content		-72	-111	4463112	1467757065
4478	08:57:29.627	00:00:04.477	268	-1024	-768	-1	-1	-1	-1	4	-1024	-768	-1	-1	-1	-1	4		0	0						Untertest4.avi	0	880	547	72	111				0	Content		-72	-111	4477916	1467771869
4495	08:57:29.644	00:00:04.494	269	-1024	-768	-1	-1	-1	-1	4	-1024	-768	-1	-1	-1	-1	4		0	0						Untertest4.avi	0	880	547	72	111				0	Content		-72	-111	4494662	1467788615
4511	08:57:29.660	00:00:04.511	270	-1024	-768	-1	-1	-1	-1	4	-1024	-768	-1	-1	-1	-1	4		0	0						Untertest4.avi	0	880	547	72	111				0	Content		-72	-111	4511282	1467805235
4528	08:57:29.677	00:00:04.527	271	-1024	-768	-1	-1	-1	-1	4	-1024	-768	-1	-1	-1	-1	4		0	0						Untertest4.avi	0	880	547	72	111				0	Content		-72	-111	4527904	1467821857
4545	08:57:29.694	00:00:04.544	272	-1024	-768	-1	-1	-1	-1	4	-1024	-768	-1	-1	-1	-1	4		0	0						Untertest4.avi	0	880	547	72	111				0	Content		-72	-111	4544523	1467838476
4561	08:57:29.710	00:00:04.561	273	-1024	-768	-1	-1	-1	-1	4	-1024	-768	-1	-1	-1	-1	4		0	0						Untertest4.avi	0	880	547	72	111				0	Content		-72	-111	4561147	1467855100
4578	08:57:29.727	00:00:04.578	274	-1024	-768	-1	-1	-1	-1	4	-1024	-768	-1	-1	-1	-1	4		0	0						Untertest4.avi	0	880	547	72	111				0	Content		-72	-111	4578339	1467872292
4596	08:57:29.745	00:00:04.595	275	-1024	-768	-1	-1	-1	-1	4	-1024	-768	-1	-1	-1	-1	4		0	0						Untertest4.avi	0	880	547	72	111				0	Content		-72	-111	4595713	1467889666
4613	08:57:29.762	00:00:04.612	276	-1024	-768	-1	-1	-1	-1	4	-1024	-768	-1	-1	-1	-1	4		0	0						Untertest4.avi	0	880	547	72	111				0	Content		-72	-111	4612959	1467906912
4628	08:57:29.777	00:00:04.627	277	-1024	-768	-1	-1	-1	-1	4	-1024	-768	-1	-1	-1	-1	4		0	0						Untertest4.avi	0	880	547	72	111				0	Content		-72	-111	4627887	1467921840
4645	08:57:29.794	00:00:04.644	278	-1024	-768	-1	-1	-1	-1	4	-1024	-768	-1	-1	-1	-1	4		0	0						Untertest4.avi	0	880	547	72	111				0	Content		-72	-111	4644509	1467938462
4661	08:57:29.810	00:00:04.661	279	-1024	-768	-1	-1	-1	-1	4	-1024	-768	-1	-1	-1	-1	4		0	0						Untertest4.avi	0	880	547	72	111				0	Content		-72	-111	4661257	1467955210
4678	08:57:29.827	00:00:04.677	280	-1024	-768	-1	-1	-1	-1	4	-1024	-768	-1	-1	-1	-1	4		0	0						Untertest4.avi	0	880	547	72	111				0	Content		-72	-111	4677752	1467971705
4694	08:57:29.843	00:00:04.694	281	-1024	-768	-1	-1	-1	-1	4	-1024	-768	-1	-1	-1	-1	4		0	0						Untertest4.avi	0	880	547	72	111				0	Content		-72	-111	4694498	1467988451
4711	08:57:29.860	00:00:04.711	282	-1024	-768	-1	-1	-1	-1	4	-1024	-768	-1	-1	-1	-1	4		0	0						Untertest4.avi	0	880	547	72	111				0	Content		-72	-111	4711121	1468005074
4728	08:57:29.877	00:00:04.728	283	-1024	-768	-1	-1	-1	-1	4	-1024	-768	-1	-1	-1	-1	4		0	0						Untertest4.avi	0	880	547	72	111				0	Content		-72	-111	4728191	1468022144
4746	08:57:29.895	00:00:04.745	284	-1024	-768	-1	-1	-1	-1	4	-1024	-768	-1	-1	-1	-1	4		0	0						Untertest4.avi	0	880	547	72	111				0	Content		-72	-111	4745563	1468039516
4763	08:57:29.912	00:00:04.762	285	-1024	-768	-1	-1	-1	-1	4	-1024	-768	-1	-1	-1	-1	4		0	0						Untertest4.avi	0	880	547	72	111				0	Content		-72	-111	4762811	1468056764
4778	08:57:29.927	00:00:04.777	286	-1024	-768	-1	-1	-1	-1	4	-1024	-768	-1	-1	-1	-1	4		0	0						Untertest4.avi	0	880	547	72	111				0	Content		-72	-111	4777742	1468071695
4794	08:57:29.943	00:00:04.794	287	-1024	-768	-1	-1	-1	-1	4	-1024	-768	-1	-1	-1	-1	4		0	0						Untertest4.avi	0	880	547	72	111				0	Content		-72	-111	4794366	1468088319
4811	08:57:29.960	00:00:04.811	288	-1024	-768	-1	-1	-1	-1	4	-1024	-768	-1	-1	-1	-1	4		0	0						Untertest4.avi	0	880	547	72	111				0	Content		-72	-111	4811114	1468105067
4828	08:57:29.977	00:00:04.827	289	-1024	-768	-1	-1	-1	-1	4	-1024	-768	-1	-1	-1	-1	4		0	0						Untertest4.avi	0	880	547	72	111				0	Content		-72	-111	4827735	1468121688
4844	08:57:29.993	00:00:04.844	290	-1024	-768	-1	-1	-1	-1	4	-1024	-768	-1	-1	-1	-1	4		0	0						Untertest4.avi	0	880	547	72	111				0	Content		-72	-111	4844358	1468138311
4861	08:57:30.010	00:00:04.860	291	-1024	-768	-1	-1	-1	-1	4	-1024	-768	-1	-1	-1	-1	4		0	0						Untertest4.avi	0	880	547	72	111				0	Content		-72	-111	4860978	1468154931
4878	08:57:30.027	00:00:04.878	292	-1024	-768	-1	-1	-1	-1	4	-1024	-768	-1	-1	-1	-1	4		0	0						Untertest4.avi	0	880	547	72	111				0	Content		-72	-111	4878171	1468172124
4896	08:57:30.045	00:00:04.895	293	-1024	-768	-1	-1	-1	-1	4	-1024	-768	-1	-1	-1	-1	4		0	0						Untertest4.avi	0	880	547	72	111				0	Content		-72	-111	4895544	1468189497
4913	08:57:30.062	00:00:04.912	294	-1024	-768	-1	-1	-1	-1	4	-1024	-768	-1	-1	-1	-1	4		0	0						Untertest4.avi	0	880	547	72	111				0	Content		-72	-111	4912791	1468206744
4928	08:57:30.077	00:00:04.927	295	-1024	-768	-1	-1	-1	-1	4	-1024	-768	-1	-1	-1	-1	4		0	0						Untertest4.avi	0	880	547	72	111				0	Content		-72	-111	4927601	1468221554
4944	08:57:30.093	00:00:04.944	296	-1024	-768	-1	-1	-1	-1	4	-1024	-768	-1	-1	-1	-1	4		0	0						Untertest4.avi	0	880	547	72	111				0	Content		-72	-111	4944342	1468238295
4961	08:57:30.110	00:00:04.960	297	-1024	-768	-1	-1	-1	-1	4	-1024	-768	-1	-1	-1	-1	4		0	0						Untertest4.avi	0	880	547	72	111				0	Content		-72	-111	4960963	1468254916
4978	08:57:30.127	00:00:04.977	298	-1024	-768	-1	-1	-1	-1	4	-1024	-768	-1	-1	-1	-1	4		0	0						Untertest4.avi	0	880	547	72	111				0	Content		-72	-111	4977584	1468271537
4994	08:57:30.143	00:00:04.994	299	-1024	-768	-1	-1	-1	-1	4	-1024	-768	-1	-1	-1	-1	4		0	0						Untertest4.avi	0	880	547	72	111				0	Content		-72	-111	4994207	1468288160
5011	08:57:30.160	00:00:05.010	300	-1024	-768	-1	-1	-1	-1	4	-1024	-768	-1	-1	-1	-1	4		0	0						Untertest4.avi	0	880	547	72	111				0	Content		-72	-111	5010828	1468304781
5028	08:57:30.177	00:00:05.028	301	-1024	-768	-1	-1	-1	-1	4	-1024	-768	-1	-1	-1	-1	4		0	0						Untertest4.avi	0	880	547	72	111				0	Content		-72	-111	5028024	1468321977
5045	08:57:30.194	00:00:05.045	302	-1024	-768	-1	-1	-1	-1	4	-1024	-768	-1	-1	-1	-1	4		0	0						Untertest4.avi	0	880	547	72	111				0	Content		-72	-111	5045394	1468339347
5063	08:57:30.212	00:00:05.062	303	-1024	-768	-1	-1	-1	-1	4	-1024	-768	-1	-1	-1	-1	4		0	0						Untertest4.avi	0	880	547	72	111				0	Content		-72	-111	5062641	1468356594
5077	08:57:30.226	00:00:05.077	304	-1024	-768	-1	-1	-1	-1	4	-1024	-768	-1	-1	-1	-1	4		0	0						Untertest4.avi	0	880	547	72	111				0	Content		-72	-111	5077445	1468371398
5094	08:57:30.243	00:00:05.094	305	-1024	-768	-1	-1	-1	-1	4	-1024	-768	-1	-1	-1	-1	4		0	0						Untertest4.avi	0	880	547	72	111				0	Content		-72	-111	5094193	1468388146
5111	08:57:30.260	00:00:05.110	306	-1024	-768	-1	-1	-1	-1	4	-1024	-768	-1	-1	-1	-1	4		0	0						Untertest4.avi	0	880	547	72	111				0	Content		-72	-111	5110816	1468404769
5128	08:57:30.277	00:00:05.127	307	-1024	-768	-1	-1	-1	-1	4	-1024	-768	-1	-1	-1	-1	4		0	0						Untertest4.avi	0	880	547	72	111				0	Content		-72	-111	5127563	1468421516
5144	08:57:30.293	00:00:05.144	308	-1024	-768	-1	-1	-1	-1	4	-1024	-768	-1	-1	-1	-1	4		0	0						Untertest4.avi	0	880	547	72	111				0	Content		-72	-111	5144058	1468438011
5161	08:57:30.310	00:00:05.160	309	-1024	-768	-1	-1	-1	-1	4	-1024	-768	-1	-1	-1	-1	4		0	0						Untertest4.avi	0	880	547	72	111				0	Content		-72	-111	5160807	1468454760
5178	08:57:30.327	00:00:05.177	310	-1024	-768	-1	-1	-1	-1	4	-1024	-768	-1	-1	-1	-1	4		0	0						Untertest4.avi	0	880	547	72	111				0	Content		-72	-111	5177873	1468471826
5195	08:57:30.344	00:00:05.195	311	-1024	-768	-1	-1	-1	-1	4	-1024	-768	-1	-1	-1	-1	4		0	0						Untertest4.avi	0	880	547	72	111				0	Content		-72	-111	5195257	1468489210
5212	08:57:30.361	00:00:05.212	312	-1024	-768	-1	-1	-1	-1	4	-1024	-768	-1	-1	-1	-1	4		0	0						Untertest4.avi	0	880	547	72	111				0	Content		-72	-111	5212492	1468506445
5227	08:57:30.376	00:00:05.227	313	-1024	-768	-1	-1	-1	-1	4	-1024	-768	-1	-1	-1	-1	4		0	0						Untertest4.avi	0	880	547	72	111				0	Content		-72	-111	5227419	1468521372
5244	08:57:30.393	00:00:05.244	314	-1024	-768	-1	-1	-1	-1	4	-1024	-768	-1	-1	-1	-1	4		0	0						Untertest4.avi	0	880	547	72	111				0	Content		-72	-111	5244042	1468537995
5261	08:57:30.410	00:00:05.260	315	-1024	-768	-1	-1	-1	-1	4	-1024	-768	-1	-1	-1	-1	4		0	0						Untertest4.avi	0	880	547	72	111				0	Content		-72	-111	5260790	1468554743
5277	08:57:30.426	00:00:05.277	316	-1024	-768	-1	-1	-1	-1	4	-1024	-768	-1	-1	-1	-1	4		0	0						Untertest4.avi	0	880	547	72	111				0	Content		-72	-111	5277413	1468571366
5294	08:57:30.443	00:00:05.294	317	-1024	-768	-1	-1	-1	-1	4	-1024	-768	-1	-1	-1	-1	4		0	0						Untertest4.avi	0	880	547	72	111				0	Content		-72	-111	5294038	1468587991
5311	08:57:30.460	00:00:05.310	318	-1024	-768	-1	-1	-1	-1	4	-1024	-768	-1	-1	-1	-1	4		0	0						Untertest4.avi	0	880	547	72	111				0	Content		-72	-111	5310658	1468604611
5328	08:57:30.477	00:00:05.327	319	-1024	-768	-1	-1	-1	-1	4	-1024	-768	-1	-1	-1	-1	4		0	0						Untertest4.avi	0	880	547	72	111				0	Content		-72	-111	5327851	1468621804
5345	08:57:30.494	00:00:05.345	320	-1024	-768	-1	-1	-1	-1	4	-1024	-768	-1	-1	-1	-1	4		0	0						Untertest4.avi	0	880	547	72	111				0	Content		-72	-111	5345098	1468639051
5362	08:57:30.511	00:00:05.362	321	-1024	-768	-1	-1	-1	-1	4	-1024	-768	-1	-1	-1	-1	4		0	0						Untertest4.avi	0	880	547	72	111				0	Content		-72	-111	5362470	1468656423
5377	08:57:30.526	00:00:05.377	322	-1024	-768	-1	-1	-1	-1	4	-1024	-768	-1	-1	-1	-1	4		0	0						Untertest4.avi	0	880	547	72	111				0	Content		-72	-111	5377273	1468671226
5394	08:57:30.543	00:00:05.394	323	-1024	-768	-1	-1	-1	-1	4	-1024	-768	-1	-1	-1	-1	4		0	0						Untertest4.avi	0	880	547	72	111				0	Content		-72	-111	5394019	1468687972
5411	08:57:30.560	00:00:05.410	324	-1024	-768	-1	-1	-1	-1	4	-1024	-768	-1	-1	-1	-1	4		0	0						Untertest4.avi	0	880	547	72	111				0	Content		-72	-111	5410642	1468704595
5427	08:57:30.576	00:00:05.427	325	-1024	-768	-1	-1	-1	-1	4	-1024	-768	-1	-1	-1	-1	4		0	0						Untertest4.avi	0	880	547	72	111				0	Content		-72	-111	5427262	1468721215
5444	08:57:30.593	00:00:05.443	326	-1024	-768	-1	-1	-1	-1	4	-1024	-768	-1	-1	-1	-1	4		0	0						Untertest4.avi	0	880	547	72	111				0	Content		-72	-111	5443885	1468737838
5461	08:57:30.610	00:00:05.460	327	-1024	-768	-1	-1	-1	-1	4	-1024	-768	-1	-1	-1	-1	4		0	0						Untertest4.avi	0	880	547	72	111				0	Content		-72	-111	5460511	1468754464
5478	08:57:30.627	00:00:05.477	328	-1024	-768	-1	-1	-1	-1	4	-1024	-768	-1	-1	-1	-1	4		0	0						Untertest4.avi	0	880	547	72	111				0	Content		-72	-111	5477701	1468771654
5495	08:57:30.644	00:00:05.495	329	-1024	-768	-1	-1	-1	-1	4	-1024	-768	-1	-1	-1	-1	4		0	0						Untertest4.avi	0	880	547	72	111				0	Content		-72	-111	5495077	1468789030
5512	08:57:30.661	00:00:05.512	330	-1024	-768	-1	-1	-1	-1	4	-1024	-768	-1	-1	-1	-1	4		0	0						Untertest4.avi	0	880	547	72	111				0	Content		-72	-111	5512323	1468806276
5527	08:57:30.676	00:00:05.527	331	-1024	-768	-1	-1	-1	-1	4	-1024	-768	-1	-1	-1	-1	4		0	0						Untertest4.avi	0	880	547	72	111				0	Content		-72	-111	5527128	1468821081
5544	08:57:30.693	00:00:05.543	332	-1024	-768	-1	-1	-1	-1	4	-1024	-768	-1	-1	-1	-1	4		0	0						Untertest4.avi	0	880	547	72	111				0	Content		-72	-111	5543875	1468837828
5560	08:57:30.709	00:00:05.560	333	-1024	-768	-1	-1	-1	-1	4	-1024	-768	-1	-1	-1	-1	4		0	0						Untertest4.avi	0	880	547	72	111				0	Content		-72	-111	5560498	1468854451
5577	08:57:30.726	00:00:05.577	334	-1024	-768	-1	-1	-1	-1	4	-1024	-768	-1	-1	-1	-1	4		0	0						Untertest4.avi	0	880	547	72	111				0	Content		-72	-111	5577119	1468871072
5595	08:57:30.744	00:00:05.594	335	9,995132	823,1577	0,5502476	0,7755468	413,9242	3,325081	1	9,995132	823,1577	0,5502476	0,7755468	413,9242	3,325081	3	10	10	823						Untertest4.avi	0	880	547	72	111	0	717	83	0	Content		-62	712	5594806	1468888759
5611	08:57:30.760	00:00:05.611	336	0,5910289	814,556	0,5508965	0,7737967	414,8984	3,369972	1	0,5910289	814,556	0,5508965	0,7737967	414,8984	3,369972	3	10	1	815						Untertest4.avi	0	880	547	72	111	0	717	83	0	Content		-71	704	5611108	1468905061
5628	08:57:30.777	00:00:05.628	337	14,88671	822,3083	0,5511777	0,7723987	414,5217	3,374553	0	236,9079	836,1898	0,3929598	0,7488461	414,5217	3,319262	0	10	126	829						Untertest4.avi	0	880	547	72	111	0	717	83	0	Content		54	718	5628097	1468922050
5645	08:57:30.794	00:00:05.644	338	15,47556	821,0709	0,5508074	0,7707524	412,8347	3,349544	0	269,2663	844,8298	0,3927356	0,7472417	412,8347	3,378334	0	10	142	833						Untertest4.avi	0	880	547	72	111	0	717	83	0	Content		70	722	5644602	1468938555
5661	08:57:30.810	00:00:05.661	339	13,83781	812,2361	0,5511903	0,769163	413,1551	3,393051	0	247,7282	844,1349	0,3929027	0,7456312	413,1551	3,263072	0	10	131	828						Untertest4.avi	0	880	547	72	111	0	717	83	0	Content		59	717	5661225	1468955178
5678	08:57:30.827	00:00:05.677	340	18,22022	833,613	0,5493639	0,7673696	407,5751	3,329985	0	-1024	-768	-1	-1	-1	-1	4	11	18	834						Untertest4.avi	0	880	547	72	111	-177	721	183	0	Content		-54	723	5677973	1468971926
5695	08:57:30.844	00:00:05.694	341	16,2953	834,1448	0,550459	0,76564	410,0284	3,41686	0	-229,1582	807,618	0,3882349	0,7418462	418,9613	3,576675	0	11	-106	821						Untertest4.avi	0	880	547	72	111	-177	721	183	0	Content		-178	710	5694597	1468988550
5711	08:57:30.860	00:00:05.711	342	-0,6366631	832,3678	0,5510631	0,7637153	410,9531	3,461118	0	-1024	-768	-1	-1	-1	-1	4	11	-1	832						Untertest4.avi	0	880	547	72	111	-177	721	183	0	Content		-73	721	5711219	1469005172
5728	08:57:30.877	00:00:05.727	343	12,00836	832,391	0,5516244	0,7618831	411,7341	3,364426	0	-1024	-768	-1	-1	-1	-1	4	11	12	832						Untertest4.avi	0	880	547	72	111	-177	721	183	0	Content		-60	721	5727844	1469021797
5744	08:57:30.893	00:00:05.744	344	-1,885575	823,2574	0,5519964	0,7600162	411,7341	3,542235	0	-243,1026	832,5509	0,3888886	0,7367918	418,9614	3,543916	0	11	-122	828						Untertest4.avi	0	880	547	72	111	-177	721	183	0	Content		-194	717	5744466	1469038419
5761	08:57:30.910	00:00:05.761	345	18,21855	841,5115	0,5524632	0,7580596	411,7341	3,475245	0	-242,6719	826,6624	0,3891185	0,7348965	418,9614	3,46259	0	11	-112	834						Untertest4.avi	0	880	547	72	111	-177	721	183	0	Content		-184	723	5761091	1469055044
5778	08:57:30.927	00:00:05.777	346	19,94951	832,5365	0,5522028	0,7563648	409,9286	3,490873	0	-1024	-768	-1	-1	-1	-1	4	11	20	833						Untertest4.avi	0	880	547	72	111	-177	721	183	0	Content		-52	722	5777715	1469071668
5794	08:57:30.943	00:00:05.794	347	13,09013	835,1328	0,5527628	0,7549461	409,9286	3,4933	0	-230,5806	831,6909	0,3898807	0,7319995	418,9614	3,598471	0	11	-109	833						Untertest4.avi	0	880	547	72	111	-177	721	183	0	Content		-181	722	5794460	1469088413
5811	08:57:30.960	00:00:05.811	348	6,831635	833,9576	0,5533068	0,753911	409,9286	3,46401	0	-239,1257	820,514	0,3903281	0,7308785	418,9614	3,572356	0	11	-116	827						Untertest4.avi	0	880	547	72	111	-177	721	183	0	Content		-188	716	5811085	1469105038
5828	08:57:30.977	00:00:05.827	349	37,73541	843,0535	0,5536858	0,753143	409,6469	3,515824	0	-1024	-768	-1	-1	-1	-1	4	11	38	843						Untertest4.avi	0	880	547	72	111	-177	721	183	0	Content		-34	732	5827709	1469121662
5844	08:57:30.993	00:00:05.844	350	22,92534	832,0737	0,5541121	0,7525439	409,6469	3,580057	0	-234,847	822,8241	0,3909256	0,7296715	418,9614	3,596163	0	11	-106	827						Untertest4.avi	0	880	547	72	111	-177	721	183	0	Content		-178	716	5844456	1469138409
5861	08:57:31.010	00:00:05.861	351	24,13414	841,4998	0,5543557	0,7522635	409,6469	3,518939	0	-233,3351	815,2814	0,3887312	0,7292765	409,6469	3,43519	0	12	-105	828						Untertest4.avi	0	880	547	72	111	-300	711	117	0	Content		-177	717	5861080	1469155033
5878	08:57:31.027	00:00:05.877	352	28,43679	841,4836	0,5533633	0,7519913	406,3111	3,522613	0	298,2671	845,7726	0,394408	0,7290568	406,3111	3,492677	0	12	163	844						Untertest4.avi	0	880	547	72	111	-300	711	117	0	Content		91	733	5877702	1469171655
5894	08:57:31.043	00:00:05.894	353	-513,555	815,0228	0,5469981	0,7516599	406,3111	3,484856	0	-191,216	815,2457	0,3871703	0,7285665	403,4272	3,522815	0	12	-352	815						Untertest4.avi	0	880	547	72	111	-300	711	117	0	Content		-424	704	5894324	1469188277
5911	08:57:31.060	00:00:05.910	354	-1024	-768	-1	-1	-1	-1	4	-1024	-768	-1	-1	-1	-1	4	12	0	0						Untertest4.avi	0	880	547	72	111	-300	711	117	0	Content		-72	-111	5910948	1469204901
5928	08:57:31.077	00:00:05.927	355	-1024	-768	-1	-1	-1	-1	4	-1024	-768	-1	-1	-1	-1	4	12	0	0						Untertest4.avi	0	880	547	72	111	-300	711	117	0	Content		-72	-111	5927698	1469221651
5944	08:57:31.093	00:00:05.944	356	41,07547	838,8862	0,5523921	0,7492705	403,508	3,487119	0	-1024	-768	-1	-1	-1	-1	4	12	41	839						Untertest4.avi	0	880	547	72	111	-300	711	117	0	Content		-31	728	5944323	1469238276
5961	08:57:31.110	00:00:05.960	357	-549,5808	815,6219	0,5456647	0,7480459	403,508	3,572021	0	-1024	-768	-1	-1	-1	-1	4	12	-550	816						Untertest4.avi	0	880	547	72	111	-300	711	117	0	Content		-622	705	5960947	1469254900
5978	08:57:31.127	00:00:05.977	358	-1024	-768	-1	-1	-1	-1	4	-1024	-768	-1	-1	-1	-1	4		0	0						Untertest4.avi	0	880	547	72	111				0	Content		-72	-111	5977691	1469271644
5994	08:57:31.143	00:00:05.994	359	-1024	-768	-1	-1	-1	-1	4	-1024	-768	-1	-1	-1	-1	4		0	0						Untertest4.avi	0	880	547	72	111				0	Content		-72	-111	5994190	1469288143
6011	08:57:31.160	00:00:06.010	360	-1024	-768	-1	-1	-1	-1	4	-1024	-768	-1	-1	-1	-1	4		0	0						Untertest4.avi	0	880	547	72	111				0	Content		-72	-111	6010937	1469304890
6028	08:57:31.177	00:00:06.027	361	-1024	-768	-1	-1	-1	-1	4	-1024	-768	-1	-1	-1	-1	4		0	0						Untertest4.avi	0	880	547	72	111				0	Content		-72	-111	6027561	1469321514
6044	08:57:31.193	00:00:06.044	362	-1024	-768	-1	-1	-1	-1	4	-1024	-768	-1	-1	-1	-1	4		0	0						Untertest4.avi	0	880	547	72	111				0	Content		-72	-111	6044181	1469338134
6061	08:57:31.210	00:00:06.061	363	-1024	-768	-1	-1	-1	-1	4	-1024	-768	-1	-1	-1	-1	4		0	0						Untertest4.avi	0	880	547	72	111				0	Content		-72	-111	6061125	1469355078
6077	08:57:31.226	00:00:06.077	364	-1024	-768	-1	-1	-1	-1	4	-1024	-768	-1	-1	-1	-1	4		0	0						Untertest4.avi	0	880	547	72	111				0	Content		-72	-111	6077429	1469371382
6094	08:57:31.243	00:00:06.094	365	-1024	-768	-1	-1	-1	-1	4	-1024	-768	-1	-1	-1	-1	4		0	0						Untertest4.avi	0	880	547	72	111				0	Content		-72	-111	6094301	1469388254
6111	08:57:31.260	00:00:06.110	366	-1024	-768	-1	-1	-1	-1	4	-1024	-768	-1	-1	-1	-1	4		0	0						Untertest4.avi	0	880	547	72	111				0	Content		-72	-111	6110924	1469404877
6128	08:57:31.277	00:00:06.127	367	-1024	-768	-1	-1	-1	-1	4	-1024	-768	-1	-1	-1	-1	4		0	0						Untertest4.avi	0	880	547	72	111				0	Content		-72	-111	6127547	1469421500
6144	08:57:31.293	00:00:06.144	368	-1024	-768	-1	-1	-1	-1	4	-1024	-768	-1	-1	-1	-1	4		0	0						Untertest4.avi	0	880	547	72	111				0	Content		-72	-111	6144172	1469438125
6161	08:57:31.310	00:00:06.160	369	-1024	-768	-1	-1	-1	-1	4	-1024	-768	-1	-1	-1	-1	4		0	0						Untertest4.avi	0	880	547	72	111				0	Content		-72	-111	6160857	1469454810
6178	08:57:31.327	00:00:06.177	370	-1024	-768	-1	-1	-1	-1	4	-1024	-768	-1	-1	-1	-1	4		0	0						Untertest4.avi	0	880	547	72	111				0	Content		-72	-111	6177524	1469471477
6194	08:57:31.343	00:00:06.194	371	-1024	-768	-1	-1	-1	-1	4	-1024	-768	-1	-1	-1	-1	4		0	0						Untertest4.avi	0	880	547	72	111				0	Content		-72	-111	6194163	1469488116
6211	08:57:31.360	00:00:06.210	372	-1024	-768	-1	-1	-1	-1	4	-1024	-768	-1	-1	-1	-1	4		0	0						Untertest4.avi	0	880	547	72	111				0	Content		-72	-111	6210898	1469504851
6227	08:57:31.376	00:00:06.227	373	-1024	-768	-1	-1	-1	-1	4	-1024	-768	-1	-1	-1	-1	4		0	0						Untertest4.avi	0	880	547	72	111				0	Content		-72	-111	6227408	1469521361
6244	08:57:31.393	00:00:06.244	374	-1024	-768	-1	-1	-1	-1	4	-1024	-768	-1	-1	-1	-1	4		0	0						Untertest4.avi	0	880	547	72	111				0	Content		-72	-111	6244155	1469538108
6261	08:57:31.410	00:00:06.260	375	-1024	-768	-1	-1	-1	-1	4	-1024	-768	-1	-1	-1	-1	4		0	0						Untertest4.avi	0	880	547	72	111				0	Content		-72	-111	6260777	1469554730
6277	08:57:31.426	00:00:06.277	376	-1024	-768	-1	-1	-1	-1	4	-1024	-768	-1	-1	-1	-1	4		0	0						Untertest4.avi	0	880	547	72	111				0	Content		-72	-111	6277443	1469571396
6294	08:57:31.443	00:00:06.294	377	-1024	-768	-1	-1	-1	-1	4	-1024	-768	-1	-1	-1	-1	4		0	0						Untertest4.avi	0	880	547	72	111				0	Content		-72	-111	6294150	1469588103
6311	08:57:31.460	00:00:06.310	378	-1024	-768	-1	-1	-1	-1	4	-1024	-768	-1	-1	-1	-1	4		0	0						Untertest4.avi	0	880	547	72	111				0	Content		-72	-111	6310774	1469604727
6328	08:57:31.477	00:00:06.327	379	64,39053	840,8755	0,5485853	0,7476943	402,2806	3,506553	3	64,39053	840,8755	0,5485853	0,7476943	402,2806	3,506553	1	13	64	841						Untertest4.avi	0	880	547	72	111	-8	730	16	0	Content		-8	730	6327638	1469621591
6344	08:57:31.493	00:00:06.343	380	-1024	-768	-1	-1	-1	-1	4	-1024	-768	-1	-1	-1	-1	4		0	0						Untertest4.avi	0	880	547	72	111				0	Content		-72	-111	6343895	1469637848
6361	08:57:31.510	00:00:06.360	381	-1024	-768	-1	-1	-1	-1	4	-1024	-768	-1	-1	-1	-1	4		0	0						Untertest4.avi	0	880	547	72	111				0	Content		-72	-111	6360758	1469654711
6377	08:57:31.526	00:00:06.377	382	-1024	-768	-1	-1	-1	-1	4	-1024	-768	-1	-1	-1	-1	4		0	0						Untertest4.avi	0	880	547	72	111				0	Content		-72	-111	6377390	1469671343
6394	08:57:31.543	00:00:06.394	383	-1024	-768	-1	-1	-1	-1	4	-1024	-768	-1	-1	-1	-1	4		0	0						Untertest4.avi	0	880	547	72	111				0	Content		-72	-111	6394024	1469687977
6411	08:57:31.560	00:00:06.410	384	-1024	-768	-1	-1	-1	-1	4	-1024	-768	-1	-1	-1	-1	4		0	0						Untertest4.avi	0	880	547	72	111				0	Content		-72	-111	6410761	1469704714
6427	08:57:31.576	00:00:06.427	385	-1024	-768	-1	-1	-1	-1	4	-1024	-768	-1	-1	-1	-1	4		0	0						Untertest4.avi	0	880	547	72	111				0	Content		-72	-111	6427385	1469721338
6444	08:57:31.593	00:00:06.444	386	-1024	-768	-1	-1	-1	-1	4	-1024	-768	-1	-1	-1	-1	4		0	0						Untertest4.avi	0	880	547	72	111				0	Content		-72	-111	6444022	1469737975
6461	08:57:31.610	00:00:06.460	387	-1024	-768	-1	-1	-1	-1	4	-1024	-768	-1	-1	-1	-1	4		0	0						Untertest4.avi	0	880	547	72	111				0	Content		-72	-111	6460632	1469754585
6477	08:57:31.626	00:00:06.477	388	-1024	-768	-1	-1	-1	-1	4	-1024	-768	-1	-1	-1	-1	4		0	0						Untertest4.avi	0	880	547	72	111				0	Content		-72	-111	6477379	1469771332
6494	08:57:31.643	00:00:06.494	389	-1024	-768	-1	-1	-1	-1	4	-1024	-768	-1	-1	-1	-1	4		0	0						Untertest4.avi	0	880	547	72	111				0	Content		-72	-111	6494013	1469787966
6510	08:57:31.659	00:00:06.510	390	-1024	-768	-1	-1	-1	-1	4	-1024	-768	-1	-1	-1	-1	4		0	0						Untertest4.avi	0	880	547	72	111				0	Content		-72	-111	6510375	1469804328
6528	08:57:31.677	00:00:06.527	391	-1024	-768	-1	-1	-1	-1	4	-1024	-768	-1	-1	-1	-1	4		0	0						Untertest4.avi	0	880	547	72	111				0	Content		-72	-111	6527692	1469821645
6544	08:57:31.693	00:00:06.544	392	-1024	-768	-1	-1	-1	-1	4	-1024	-768	-1	-1	-1	-1	4		0	0						Untertest4.avi	0	880	547	72	111				0	Content		-72	-111	6544314	1469838267
6561	08:57:31.710	00:00:06.560	393	-1024	-768	-1	-1	-1	-1	4	-1024	-768	-1	-1	-1	-1	4		0	0						Untertest4.avi	0	880	547	72	111				0	Content		-72	-111	6560937	1469854890
6577	08:57:31.726	00:00:06.576	394	-1024	-768	-1	-1	-1	-1	4	-1024	-768	-1	-1	-1	-1	4		0	0						Untertest4.avi	0	880	547	72	111				0	Content		-72	-111	6576999	1469870952
6594	08:57:31.743	00:00:06.593	395	-1024	-768	-1	-1	-1	-1	4	-1024	-768	-1	-1	-1	-1	4		0	0						Untertest4.avi	0	880	547	72	111				0	Content		-72	-111	6593734	1469887687
6610	08:57:31.759	00:00:06.610	396	-1024	-768	-1	-1	-1	-1	4	-1024	-768	-1	-1	-1	-1	4		0	0						Untertest4.avi	0	880	547	72	111				0	Content		-72	-111	6610357	1469904310
6628	08:57:31.777	00:00:06.627	397	-1024	-768	-1	-1	-1	-1	4	-1024	-768	-1	-1	-1	-1	4		0	0						Untertest4.avi	0	880	547	72	111				0	Content		-72	-111	6627675	1469921628
6643	08:57:31.792	00:00:06.643	398	-1024	-768	-1	-1	-1	-1	4	-1024	-768	-1	-1	-1	-1	4		0	0						Untertest4.avi	0	880	547	72	111				0	Content		-72	-111	6643102	1469937055
6660	08:57:31.809	00:00:06.659	399	-1024	-768	-1	-1	-1	-1	4	-1024	-768	-1	-1	-1	-1	4		0	0						Untertest4.avi	0	880	547	72	111				0	Content		-72	-111	6659725	1469953678
6677	08:57:31.826	00:00:06.676	400	-1024	-768	-1	-1	-1	-1	4	-1024	-768	-1	-1	-1	-1	4		0	0						Untertest4.avi	0	880	547	72	111				0	Content		-72	-111	6676838	1469970791
6694	08:57:31.843	00:00:06.693	401	32,67064	839,6636	0,5392507	0,7343044	410,7031	3,510363	0	283,2957	845,572	0,3780288	0,7213687	410,7031	3,673138	0	14	158	843						Untertest4.avi	0	880	547	72	111	-168	721	283	0	Content		86	732	6693715	1469987668
6710	08:57:31.859	00:00:06.710	402	24,00356	831,9373	0,5387763	0,7338362	410,7031	3,6192	0	-218,4515	822,5894	0,3711859	0,7207804	410,7032	3,629899	0	14	-97	827						Untertest4.avi	0	880	547	72	111	-168	721	283	0	Content		-169	716	6710217	1470004170
6727	08:57:31.876	00:00:06.726	403	59,79062	828,7224	0,5386644	0,733645	410,7031	3,596888	0	-229,762	818,1462	0,3706475	0,7203175	410,7032	3,521919	0	14	-85	823						Untertest4.avi	0	880	547	72	111	-168	721	283	0	Content		-157	712	6726974	1470020927
6744	08:57:31.893	00:00:06.743	404	41,8426	837,9159	0,5355875	0,7329074	404,0372	3,450219	0	-250,9933	808,7715	0,368385	0,7200987	404,0373	3,510667	0	14	-105	823						Untertest4.avi	0	880	547	72	111	-168	721	283	0	Content		-177	712	6743712	1470037665
6760	08:57:31.909	00:00:06.760	405	15,97109	820,8082	0,535318	0,7327071	404,0372	3,514138	0	-253,6523	831,5414	0,3681655	0,7198328	404,0373	3,465554	0	14	-119	826						Untertest4.avi	0	880	547	72	111	-168	721	283	0	Content		-191	715	6760335	1470054288
6777	08:57:31.926	00:00:06.776	406	34,25784	837,4725	0,5351794	0,7324342	404,0372	3,500424	0	-248,1306	833,9017	0,3681152	0,7198605	404,0373	3,461472	0	14	-107	836						Untertest4.avi	0	880	547	72	111	-168	721	283	0	Content		-179	725	6776974	1470070927
6794	08:57:31.943	00:00:06.793	407	-1024	-768	-1	-1	-1	-1	4	-1024	-768	-1	-1	-1	-1	4	14	0	0						Untertest4.avi	0	880	547	72	111	-168	721	283	0	Content		-72	-111	6793583	1470087536
6810	08:57:31.959	00:00:06.810	408	42,76265	845,5992	0,5347133	0,7321758	404,0372	3,46118	0	-180,0716	840,8838	0,3681447	0,7201151	404,0373	3,596357	0	14	-69	843						Untertest4.avi	0	880	547	72	111	-168	721	283	0	Content		-141	732	6810327	1470104280
6827	08:57:31.976	00:00:06.826	409	19,42126	838,9822	0,5342989	0,7316102	404,0372	3,525449	0	-1024	-768	-1	-1	-1	-1	4	14	19	839						Untertest4.avi	0	880	547	72	111	-168	721	283	0	Content		-53	728	6826963	1470120916
6844	08:57:31.993	00:00:06.843	410	-1024	-768	-1	-1	-1	-1	4	-1024	-768	-1	-1	-1	-1	4	14	0	0						Untertest4.avi	0	880	547	72	111	-168	721	283	0	Content		-72	-111	6843574	1470137527
6860	08:57:32.009	00:00:06.860	411	-1,508779	830,7887	0,5333354	0,7301489	404,0372	3,62802	0	-235,4404	834,5197	0,3664281	0,7185164	404,0373	3,458834	0	14	-118	833						Untertest4.avi	0	880	547	72	111	-168	721	283	0	Content		-190	722	6860197	1470154150
6877	08:57:32.026	00:00:06.876	412	18,89451	848,4333	0,5331721	0,7297453	404,0372	3,574159	0	-241,0818	820,5247	0,3661761	0,7182326	404,0373	3,543535	0	14	-111	834						Untertest4.avi	0	880	547	72	111	-168	721	283	0	Content		-183	723	6876818	1470170771
6893	08:57:32.042	00:00:06.893	413	46,29251	826,0285	0,5307772	0,7294609	397,065	3,51664	0	-1024	-768	-1	-1	-1	-1	4	14	46	826						Untertest4.avi	0	880	547	72	111	-168	721	283	0	Content		-26	715	6893442	1470187395
6910	08:57:32.059	00:00:06.910	414	40,2895	827,2224	0,530589	0,7292092	397,065	3,399943	0	-231,5658	816,3986	0,3642	0,7176028	397,065	3,498765	0	14	-96	822						Untertest4.avi	0	880	547	72	111	-168	721	283	0	Content		-168	711	6910189	1470204142
6927	08:57:32.076	00:00:06.926	415	54,76222	831,532	0,5307242	0,7288119	397,065	3,380641	0	-1024	-768	-1	-1	-1	-1	4	14	55	832						Untertest4.avi	0	880	547	72	111	-168	721	283	0	Content		-17	721	6926946	1470220899
6943	08:57:32.092	00:00:06.943	416	-539,0334	811,9	0,5237679	0,7279197	397,065	3,557563	0	-1024	-768	-1	-1	-1	-1	4	14	-539	812						Untertest4.avi	0	880	547	72	111	-168	721	283	0	Content		-611	701	6943439	1470237392
6960	08:57:32.109	00:00:06.960	417	-1024	-768	-1	-1	-1	-1	4	-1024	-768	-1	-1	-1	-1	4	14	0	0						Untertest4.avi	0	880	547	72	111	-168	721	283	0	Content		-72	-111	6960189	1470254142
6977	08:57:32.126	00:00:06.976	418	-1024	-768	-1	-1	-1	-1	4	295,8766	835,2748	0,3706283	0,716234	397,065	3,471962	0	15	296	835						Untertest4.avi	0	880	547	72	111	-59	731	133	0	Content		224	724	6976820	1470270773
6993	08:57:32.142	00:00:06.993	419	-1024	-768	-1	-1	-1	-1	4	-1024	-768	-1	-1	-1	-1	4	15	0	0						Untertest4.avi	0	880	547	72	111	-59	731	133	0	Content		-72	-111	6993434	1470287387
7010	08:57:32.159	00:00:07.010	420	21,91613	838,1975	0,5321521	0,7256187	402,8607	3,504382	0	-1024	-768	-1	-1	-1	-1	4	15	22	838						Untertest4.avi	0	880	547	72	111	-59	731	133	0	Content		-50	727	7010184	1470304137
7027	08:57:32.176	00:00:07.026	421	12,91232	842,4589	0,5322688	0,7251948	402,8607	3,475275	0	-1024	-768	-1	-1	-1	-1	4	15	13	842						Untertest4.avi	0	880	547	72	111	-59	731	133	0	Content		-59	731	7026808	1470320761
7043	08:57:32.192	00:00:07.043	422	-1024	-768	-1	-1	-1	-1	4	-1024	-768	-1	-1	-1	-1	4	15	0	0						Untertest4.avi	0	880	547	72	111	-59	731	133	0	Content		-72	-111	7043426	1470337379
7060	08:57:32.209	00:00:07.060	423	-1024	-768	-1	-1	-1	-1	4	-1024	-768	-1	-1	-1	-1	4	15	0	0						Untertest4.avi	0	880	547	72	111	-59	731	133	0	Content		-72	-111	7060049	1470354002
7077	08:57:32.226	00:00:07.076	424	13,22815	847,2999	0,5441741	0,7241929	402,8607	3,349442	3	-46,41867	844,7971	0,5556512	0,7243357	402,8607	3,353082	1	15	-46	845						Untertest4.avi	0	880	547	72	111	-59	731	133	0	Content		-118	734	7076674	1470370627
7093	08:57:32.242	00:00:07.093	425	-10,19194	845,1334	0,5440005	0,7236376	402,8607	3,417326	3	-41,20669	846,7234	0,5555732	0,7238767	402,8607	3,379168	1	15	-41	847						Untertest4.avi	0	880	547	72	111	-59	731	133	0	Content		-113	736	7093427	1470387380
7110	08:57:32.259	00:00:07.110	426	-1024	-768	-1	-1	-1	-1	4	-1024	-768	-1	-1	-1	-1	4		0	0						Untertest4.avi	0	880	547	72	111				0	Content		-72	-111	7110045	1470403998
7127	08:57:32.276	00:00:07.126	427	-1024	-768	-1	-1	-1	-1	4	-1024	-768	-1	-1	-1	-1	4		0	0						Untertest4.avi	0	880	547	72	111				0	Content		-72	-111	7126863	1470420816
7143	08:57:32.292	00:00:07.143	428	-1024	-768	-1	-1	-1	-1	4	-1024	-768	-1	-1	-1	-1	4		0	0						Untertest4.avi	0	880	547	72	111				0	Content		-72	-111	7143167	1470437120
7160	08:57:32.309	00:00:07.160	429	-1024	-768	-1	-1	-1	-1	4	-1024	-768	-1	-1	-1	-1	4		0	0						Untertest4.avi	0	880	547	72	111				0	Content		-72	-111	7160287	1470454240
7177	08:57:32.326	00:00:07.176	430	-1024	-768	-1	-1	-1	-1	4	-1024	-768	-1	-1	-1	-1	4		0	0						Untertest4.avi	0	880	547	72	111				0	Content		-72	-111	7176660	1470470613
7193	08:57:32.342	00:00:07.193	431	-1024	-768	-1	-1	-1	-1	4	-1024	-768	-1	-1	-1	-1	4		0	0						Untertest4.avi	0	880	547	72	111				0	Content		-72	-111	7193409	1470487362
7210	08:57:32.359	00:00:07.210	432	-1024	-768	-1	-1	-1	-1	4	-1024	-768	-1	-1	-1	-1	4		0	0						Untertest4.avi	0	880	547	72	111				0	Content		-72	-111	7210030	1470503983
7227	08:57:32.376	00:00:07.226	433	-1024	-768	-1	-1	-1	-1	4	-1024	-768	-1	-1	-1	-1	4		0	0						Untertest4.avi	0	880	547	72	111				0	Content		-72	-111	7226648	1470520601
7243	08:57:32.392	00:00:07.243	434	-1024	-768	-1	-1	-1	-1	4	-1024	-768	-1	-1	-1	-1	4		0	0						Untertest4.avi	0	880	547	72	111				0	Content		-72	-111	7243149	1470537102
7260	08:57:32.409	00:00:07.260	435	-1024	-768	-1	-1	-1	-1	4	-1024	-768	-1	-1	-1	-1	4		0	0						Untertest4.avi	0	880	547	72	111				0	Content		-72	-111	7260089	1470554042
7277	08:57:32.426	00:00:07.276	436	-1024	-768	-1	-1	-1	-1	4	-1024	-768	-1	-1	-1	-1	4		0	0						Untertest4.avi	0	880	547	72	111				0	Content		-72	-111	7276731	1470570684
7294	08:57:32.443	00:00:07.293	437	-1024	-768	-1	-1	-1	-1	4	-1024	-768	-1	-1	-1	-1	4		0	0						Untertest4.avi	0	880	547	72	111				0	Content		-72	-111	7293601	1470587554
7310	08:57:32.459	00:00:07.309	438	-1024	-768	-1	-1	-1	-1	4	-1024	-768	-1	-1	-1	-1	4		0	0						Untertest4.avi	0	880	547	72	111				0	Content		-72	-111	7309978	1470603931
7327	08:57:32.476	00:00:07.326	439	-1024	-768	-1	-1	-1	-1	4	-1024	-768	-1	-1	-1	-1	4		0	0						Untertest4.avi	0	880	547	72	111				0	Content		-72	-111	7326797	1470620750
7343	08:57:32.492	00:00:07.343	440	-1024	-768	-1	-1	-1	-1	4	-1024	-768	-1	-1	-1	-1	4		0	0						Untertest4.avi	0	880	547	72	111				0	Content		-72	-111	7343353	1470637306
7360	08:57:32.509	00:00:07.360	441	-1024	-768	-1	-1	-1	-1	4	-1024	-768	-1	-1	-1	-1	4		0	0						Untertest4.avi	0	880	547	72	111				0	Content		-72	-111	7360100	1470654053
7377	08:57:32.526	00:00:07.376	442	-1024	-768	-1	-1	-1	-1	4	-1024	-768	-1	-1	-1	-1	4		0	0						Untertest4.avi	0	880	547	72	111				0	Content		-72	-111	7376727	1470670680
7393	08:57:32.542	00:00:07.393	443	-1024	-768	-1	-1	-1	-1	4	-1024	-768	-1	-1	-1	-1	4		0	0						Untertest4.avi	0	880	547	72	111				0	Content		-72	-111	7393350	1470687303
7410	08:57:32.559	00:00:07.410	444	-1024	-768	-1	-1	-1	-1	4	-1024	-768	-1	-1	-1	-1	4		0	0						Untertest4.avi	0	880	547	72	111				0	Content		-72	-111	7410103	1470704056
7427	08:57:32.576	00:00:07.426	445	13,85782	865,6516	0,5456994	0,7229335	442,1523	3,725241	1	-20,9335	863,0233	0,5456991	0,7231767	442,1523	3,702612	3	16	14	866						Untertest4.avi	0	880	547	72	111	-65	717	100	0	Content		-58	755	7426722	1470720675
7443	08:57:32.592	00:00:07.443	446	-1024	-768	-1	-1	-1	-1	4	-1024	-768	-1	-1	-1	-1	4	16	0	0						Untertest4.avi	0	880	547	72	111	-65	717	100	0	Content		-72	-111	7443346	1470737299
7460	08:57:32.609	00:00:07.460	447	-1024	-768	-1	-1	-1	-1	4	-1024	-768	-1	-1	-1	-1	4	16	0	0						Untertest4.avi	0	880	547	72	111	-65	717	100	0	Content		-72	-111	7460087	1470754040
7476	08:57:32.625	00:00:07.476	448	1,414522	844,5557	0,5453115	0,722815	442,1523	3,867246	0	-1024	-768	-1	-1	-1	-1	4	16	1	845						Untertest4.avi	0	880	547	72	111	-65	717	100	0	Content		-71	734	7476470	1470770423
7493	08:57:32.642	00:00:07.493	449	75,98933	812,0001	0,5447229	0,7219174	442,1523	3,851736	0	-1024	-768	-1	-1	-1	-1	4	16	76	812						Untertest4.avi	0	880	547	72	111	-65	717	100	0	Content		4	701	7493459	1470787412
7510	08:57:32.659	00:00:07.509	450	69,50086	788,0261	0,5443677	0,7212775	442,2932	3,781637	0	-246,476	778,6826	0,3745857	0,7111474	442,2932	3,785679	0	16	-88	783						Untertest4.avi	0	880	547	72	111	-65	717	100	0	Content		-160	672	7509967	1470803920
7527	08:57:32.676	00:00:07.526	451	54,59292	790,4746	0,5444608	0,721246	442,5724	3,828654	0	-221,7251	796,0519	0,3744746	0,7112936	442,5724	3,747501	0	17	-84	793						Untertest4.avi	0	880	547	72	111	-142	679	300	0	Content		-156	682	7526590	1470820543
7543	08:57:32.692	00:00:07.543	452	56,75196	779,1385	0,5445584	0,7216535	442,2454	3,829365	0	-176,7189	810,705	0,3739327	0,7114642	444,0992	3,7064	0	17	-60	795						Untertest4.avi	0	880	547	72	111	-142	679	300	0	Content		-132	684	7543338	1470837291
7560	08:57:32.709	00:00:07.559	453	20,37074	793,0307	0,5439748	0,7217626	442,0191	3,745189	0	-152,446	786,5439	0,3734848	0,7114774	443,7058	3,566149	0	17	-66	790						Untertest4.avi	0	880	547	72	111	-142	679	300	0	Content		-138	679	7559830	1470853783
7577	08:57:32.726	00:00:07.576	454	69,00391	788,0823	0,5446106	0,7220328	441,8553	3,750196	0	-208,1722	798,982	0,3739085	0,7118621	443,8397	3,744037	0	17	-70	794						Untertest4.avi	0	880	547	72	111	-142	679	300	0	Content		-142	683	7576584	1470870537
7593	08:57:32.742	00:00:07.593	455	47,9184	783,0725	0,5445828	0,7222111	442,1648	3,814267	0	-198,4615	791,827	0,3740053	0,7120138	443,7634	3,753607	0	17	-75	787						Untertest4.avi	0	880	547	72	111	-142	679	300	0	Content		-147	676	7593210	1470887163
7610	08:57:32.759	00:00:07.609	456	56,4128	780,0844	0,5447757	0,7223341	441,595	3,839229	0	-211,9814	799,1572	0,3741566	0,7122161	443,8533	3,829639	0	17	-78	790						Untertest4.avi	0	880	547	72	111	-142	679	300	0	Content		-150	679	7609832	1470903785
7627	08:57:32.776	00:00:07.626	457	54,54774	772,8884	0,5448492	0,7223263	441,7453	3,834399	0	-203,0147	795,6881	0,3741516	0,7123196	443,9466	3,734355	0	17	-74	784						Untertest4.avi	0	880	547	72	111	-142	679	300	0	Content		-146	673	7626582	1470920535
7643	08:57:32.792	00:00:07.643	458	80,39673	779,2941	0,5446576	0,722384	441,7453	3,86441	0	-197,5023	791,7275	0,3741294	0,7124292	443,9735	3,801337	0	17	-59	786						Untertest4.avi	0	880	547	72	111	-142	679	300	0	Content		-131	675	7643206	1470937159
7660	08:57:32.809	00:00:07.659	459	93,14857	770,5206	0,5446615	0,7226034	441,7453	3,892148	0	-183,0806	803,7953	0,3741973	0,712649	444,0995	3,816678	0	17	-45	787						Untertest4.avi	0	880	547	72	111	-142	679	300	0	Content		-117	676	7659830	1470953783
7676	08:57:32.825	00:00:07.676	460	82,96285	774,4017	0,54489	0,7230668	441,7453	3,879359	0	-205,9723	794,3864	0,3743047	0,7129774	443,9561	3,852691	0	17	-62	784						Untertest4.avi	0	880	547	72	111	-142	679	300	0	Content		-134	673	7676455	1470970408
7693	08:57:32.842	00:00:07.693	461	43,87447	785,3221	0,5448841	0,7230543	442,5154	3,874345	0	-197,9339	806,7314	0,3744131	0,7130141	444,0567	3,752429	0	17	-77	796						Untertest4.avi	0	880	547	72	111	-142	679	300	0	Content		-149	685	7693204	1470987157
7710	08:57:32.859	00:00:07.709	462	43,61632	793,1442	0,544971	0,7231728	442,5361	3,909811	0	-179,4168	810,636	0,3745617	0,7130055	443,8617	3,773817	0	17	-68	802						Untertest4.avi	0	880	547	72	111	-142	679	300	0	Content		-140	691	7709829	1471003782
7726	08:57:32.875	00:00:07.726	463	93,72176	775,8728	0,5451708	0,7231948	442,5361	3,952438	0	-205,1111	809,1093	0,3745473	0,7131324	444,063	3,738441	0	17	-56	792						Untertest4.avi	0	880	547	72	111	-142	679	300	0	Content		-128	681	7726454	1471020407
7743	08:57:32.892	00:00:07.743	464	52,05763	777,7319	0,5451658	0,7236146	442,3492	3,852784	0	-219,7809	799,262	0,3745435	0,7132788	444,248	3,81536	0	17	-84	788						Untertest4.avi	0	880	547	72	111	-142	679	300	0	Content		-156	677	7743077	1471037030
7760	08:57:32.909	00:00:07.759	465	58,09416	787,9716	0,5453804	0,7239376	442,0037	3,887301	0	-213,8168	801,7041	0,3745665	0,7133468	444,3093	3,785274	0	17	-78	795						Untertest4.avi	0	880	547	72	111	-142	679	300	0	Content		-150	684	7759827	1471053780
7776	08:57:32.925	00:00:07.776	466	21,94182	779,2351	0,5453641	0,7242472	442,0037	3,816039	0	-236,8728	798,3578	0,3746457	0,7134846	444,3093	3,772782	0	17	-107	789						Untertest4.avi	0	880	547	72	111	-142	679	300	0	Content		-179	678	7776368	1471070321
7793	08:57:32.942	00:00:07.793	467	82,91673	769,687	0,5450923	0,7237855	442,0037	4,056422	0	-192,79	799,1235	0,3745003	0,7132301	444,3093	3,867287	0	17	-55	784						Untertest4.avi	0	880	547	72	111	-142	679	300	0	Content		-127	673	7793126	1471087079
7810	08:57:32.959	00:00:07.809	468	-1024	-768	-1	-1	-1	-1	4	-239,1919	799,7258	0,3746953	0,7135195	444,3093	3,756736	0	17	-239	800						Untertest4.avi	0	880	547	72	111	-142	679	300	0	Content		-311	689	7809739	1471103692
7826	08:57:32.975	00:00:07.826	469	97,1451	790,5553	0,5443014	0,7233282	442,0037	3,996677	0	-1024	-768	-1	-1	-1	-1	4	18	97	791						Untertest4.avi	0	880	547	72	111	185	618	350	0	Content		25	680	7826362	1471120315
7843	08:57:32.992	00:00:07.843	470	191,3927	772,7063	0,5426484	0,7227884	442,0037	3,737945	0	-1024	-768	-1	-1	-1	-1	4	18	191	773						Untertest4.avi	0	880	547	72	111	185	618	350	0	Content		119	662	7843122	1471137075
7860	08:57:33.009	00:00:07.859	471	310,5359	752,1913	0,5406101	0,7217464	442,0037	3,839298	0	164,9902	712,7382	0,3707165	0,7113797	444,3093	3,877371	0	18	238	732						Untertest4.avi	0	880	547	72	111	185	618	350	0	Content		166	621	7859735	1471153688
7876	08:57:33.025	00:00:07.876	472	-1024	-768	-1	-1	-1	-1	4	-1024	-768	-1	-1	-1	-1	4	18	0	0						Untertest4.avi	0	880	547	72	111	185	618	350	0	Content		-72	-111	7876357	1471170310
7893	08:57:33.042	00:00:07.892	473	342,5526	718,3303	0,5401198	0,7216048	442,0037	3,886177	0	-1024	-768	-1	-1	-1	-1	4	18	343	718						Untertest4.avi	0	880	547	72	111	185	618	350	0	Content		271	607	7892981	1471186934
7910	08:57:33.059	00:00:07.909	474	299,8106	713,9057	0,5298472	0,7219368	410,1999	3,688392	0	-1024	-768	-1	-1	-1	-1	4	18	300	714						Untertest4.avi	0	880	547	72	111	185	618	350	0	Content		228	603	7909602	1471203555
7926	08:57:33.075	00:00:07.926	475	-1024	-768	-1	-1	-1	-1	4	-1024	-768	-1	-1	-1	-1	4	18	0	0						Untertest4.avi	0	880	547	72	111	185	618	350	0	Content		-72	-111	7926261	1471220214
7943	08:57:33.092	00:00:07.942	476	-1024	-768	-1	-1	-1	-1	4	-1024	-768	-1	-1	-1	-1	4	18	0	0						Untertest4.avi	0	880	547	72	111	185	618	350	0	Content		-72	-111	7942928	1471236881
7960	08:57:33.109	00:00:07.959	477	266,3302	714,1635	0,5404372	0,7226998	442,5753	3,835414	0	158,329	744,2844	0,3604589	0,7118095	401,068	3,426752	0	18	212	729						Untertest4.avi	0	880	547	72	111	185	618	350	0	Content		140	618	7959558	1471253511
7976	08:57:33.125	00:00:07.976	478	275,0461	720,1497	0,5403734	0,7226754	443,0043	3,844598	0	175,1055	755,6168	0,3583922	0,7118512	392,2764	3,329048	0	18	225	738						Untertest4.avi	0	880	547	72	111	185	618	350	0	Content		153	627	7976305	1471270258
7993	08:57:33.142	00:00:07.992	479	275,609	725,7398	0,5403153	0,7228838	442,8	3,825547	0	170,1091	755,0804	0,3592677	0,7120418	396,3327	3,371692	0	18	223	740						Untertest4.avi	0	880	547	72	111	185	618	350	0	Content		151	629	7992808	1471286761
8010	08:57:33.159	00:00:08.009	480	298,7129	725,4058	0,5406243	0,7228806	443,2687	3,872243	0	175,0314	748,0177	0,3580887	0,7122343	391,4055	3,313986	0	18	237	737						Untertest4.avi	0	880	547	72	111	185	618	350	0	Content		165	626	8009872	1471303825
8026	08:57:33.175	00:00:08.026	481	269,5589	714,096	0,5401654	0,723057	443,0137	3,789835	0	178,6757	752,9207	0,3575689	0,7123896	389,522	3,201814	0	18	224	734						Untertest4.avi	0	880	547	72	111	185	618	350	0	Content		152	623	8026057	1471320010
8043	08:57:33.192	00:00:08.042	482	258,3886	728,1989	0,5401033	0,7231816	443,1109	3,855108	0	-1024	-768	-1	-1	-1	-1	4	18	258	728						Untertest4.avi	0	880	547	72	111	185	618	350	0	Content		186	617	8042682	1471336635
8059	08:57:33.208	00:00:08.059	483	263,9268	723,6884	0,5401729	0,7234558	443,1104	3,819567	0	-1024	-768	-1	-1	-1	-1	4	18	264	724						Untertest4.avi	0	880	547	72	111	185	618	350	0	Content		192	613	8059305	1471353258
8077	08:57:33.226	00:00:08.076	484	266,4091	719,6121	0,5401937	0,7237725	443,0692	3,793004	0	-1024	-768	-1	-1	-1	-1	4	18	266	720						Untertest4.avi	0	880	547	72	111	185	618	350	0	Content		194	609	8076545	1471370498
8093	08:57:33.242	00:00:08.092	485	258,5528	722,7744	0,5401433	0,7235988	443,149	3,818951	0	-1024	-768	-1	-1	-1	-1	4	18	259	723						Untertest4.avi	0	880	547	72	111	185	618	350	0	Content		187	612	8092676	1471386629
8110	08:57:33.259	00:00:08.109	486	266,8047	720,7751	0,5401925	0,7237797	443,0814	3,753019	0	-1024	-768	-1	-1	-1	-1	4	18	267	721						Untertest4.avi	0	880	547	72	111	185	618	350	0	Content		195	610	8109794	1471403747
8126	08:57:33.275	00:00:08.126	487	256,9545	711,0396	0,5401385	0,7238925	442,954	3,79291	0	-1024	-768	-1	-1	-1	-1	4	18	257	711						Untertest4.avi	0	880	547	72	111	185	618	350	0	Content		185	600	8126494	1471420447
8143	08:57:33.292	00:00:08.143	488	264,2142	720,9266	0,5401794	0,7237989	443,0824	3,800623	0	-1024	-768	-1	-1	-1	-1	4	18	264	721						Untertest4.avi	0	880	547	72	111	185	618	350	0	Content		192	610	8143117	1471437070
8159	08:57:33.308	00:00:08.159	489	259,4553	723,602	0,5401257	0,7239161	443,2071	3,815861	0	156,8553	751,1317	0,3589957	0,7133281	396,9335	3,311516	0	18	208	737						Untertest4.avi	0	880	547	72	111	185	618	350	0	Content		136	626	8159297	1471453250
8176	08:57:33.325	00:00:08.175	490	313,9762	729,2583	0,5387946	0,724126	443,5508	3,798042	0	225,4346	749,6636	0,3589366	0,7136946	400,9216	3,318269	0	19	270	739						Untertest4.avi	0	880	547	72	111	356	674	367	0	Content		198	628	8175917	1471469870
8193	08:57:33.342	00:00:08.192	491	542,5803	749,9811	0,5377324	0,7244318	444,382	3,901146	0	342,8195	773,1876	0,3528994	0,7140208	381,4775	3,270978	0	19	443	762						Untertest4.avi	0	880	547	72	111	356	674	367	0	Content		371	651	8192540	1471486493
8210	08:57:33.359	00:00:08.209	492	-1024	-768	-1	-1	-1	-1	4	427,6673	780,0504	0,3519106	0,7144186	381,1469	3,259717	0	19	428	780						Untertest4.avi	0	880	547	72	111	356	674	367	0	Content		356	669	8209735	1471503688
8226	08:57:33.375	00:00:08.225	493	-1024	-768	-1	-1	-1	-1	4	436,6801	792,0043	0,3516684	0,7145688	381,3249	3,28083	0	19	437	792						Untertest4.avi	0	880	547	72	111	356	674	367	0	Content		365	681	8225916	1471519869
8243	08:57:33.392	00:00:08.242	494	-1024	-768	-1	-1	-1	-1	4	427,3581	793,5317	0,3525532	0,714826	385,0088	3,311431	0	19	427	794						Untertest4.avi	0	880	547	72	111	356	674	367	0	Content		355	683	8242540	1471536493
8259	08:57:33.408	00:00:08.259	495	-1024	-768	-1	-1	-1	-1	4	-1024	-768	-1	-1	-1	-1	4	19	0	0						Untertest4.avi	0	880	547	72	111	356	674	367	0	Content		-72	-111	8259286	1471553239
8276	08:57:33.425	00:00:08.276	496	-1024	-768	-1	-1	-1	-1	4	-1024	-768	-1	-1	-1	-1	4	19	0	0						Untertest4.avi	0	880	547	72	111	356	674	367	0	Content		-72	-111	8276031	1471569984
8293	08:57:33.442	00:00:08.292	497	-1024	-768	-1	-1	-1	-1	4	-1024	-768	-1	-1	-1	-1	4	19	0	0						Untertest4.avi	0	880	547	72	111	356	674	367	0	Content		-72	-111	8292698	1471586651
8309	08:57:33.458	00:00:08.309	498	-1024	-768	-1	-1	-1	-1	4	415,389	790,663	0,3520846	0,7157894	382,8333	3,174697	0	19	415	791						Untertest4.avi	0	880	547	72	111	356	674	367	0	Content		343	680	8309407	1471603360
8326	08:57:33.475	00:00:08.326	499	442,5635	781,0933	0,454449	0,7215297	354,481	2,965789	3	408,572	787,0028	0,365167	0,7159265	446,9959	3,688234	1	19	409	787						Untertest4.avi	0	880	547	72	111	356	674	367	0	Content		337	676	8326158	1471620111
8343	08:57:33.492	00:00:08.342	500	-1024	-768	-1	-1	-1	-1	4	421,672	786,5279	0,3652063	0,7161454	447,0383	3,800075	0	19	422	787						Untertest4.avi	0	880	547	72	111	356	674	367	0	Content		350	676	8342782	1471636735
8359	08:57:33.508	00:00:08.359	501	496,7895	782,4169	0,5066602	0,7273073	357,8995	2,977953	0	400,3068	792,0115	0,3651987	0,7164608	447,0865	3,711311	0	19	449	787						Untertest4.avi	0	880	547	72	111	356	674	367	0	Content		377	676	8359405	1471653358
8376	08:57:33.525	00:00:08.375	502	497,3542	781,6667	0,5060097	0,7275925	356,1246	2,972724	0	401,7431	796,3733	0,365236	0,7166564	447,0934	3,733394	0	19	450	789						Untertest4.avi	0	880	547	72	111	356	674	367	0	Content		378	678	8375906	1471669859
8393	08:57:33.542	00:00:08.392	503	486,9612	777,8872	0,5055006	0,7276613	354,8749	2,964619	0	390,7763	781,9228	0,3653002	0,7167609	447,0419	3,779397	0	19	439	780						Untertest4.avi	0	880	547	72	111	356	674	367	0	Content		367	669	8392905	1471686858
8409	08:57:33.558	00:00:08.409	504	-1024	-768	-1	-1	-1	-1	4	411,9268	790,2622	0,3653827	0,7168795	447,0357	3,75962	0	19	412	790						Untertest4.avi	0	880	547	72	111	356	674	367	0	Content		340	679	8409030	1471702983
8426	08:57:33.575	00:00:08.426	505	495,3974	775,5525	0,5060666	0,7280635	355,3987	2,979625	0	398,8605	793,8275	0,3655191	0,7170177	446,9796	3,80812	0	19	447	785						Untertest4.avi	0	880	547	72	111	356	674	367	0	Content		375	674	8426270	1471720223
8443	08:57:33.592	00:00:08.442	506	488,5524	774,0845	0,5058593	0,7282305	354,7592	2,968451	0	393,7705	792,3562	0,365718	0,7171408	446,9976	3,765702	0	19	441	783						Untertest4.avi	0	880	547	72	111	356	674	367	0	Content		369	672	8442900	1471736853
8460	08:57:33.609	00:00:08.459	507	-1024	-768	-1	-1	-1	-1	4	396,9961	792,4316	0,3658248	0,7173281	447,3062	3,743507	0	19	397	792						Untertest4.avi	0	880	547	72	111	356	674	367	0	Content		325	681	8459645	1471753598
8476	08:57:33.625	00:00:08.475	508	489,0678	779,4922	0,5066561	0,7286232	356,0779	3,034771	0	392,5226	789,9178	0,3658846	0,7175846	447,6367	3,756419	0	19	441	785						Untertest4.avi	0	880	547	72	111	356	674	367	0	Content		369	674	8475775	1471769728
8492	08:57:33.641	00:00:08.492	509	489,8673	779,6069	0,5060726	0,7288851	354,489	3,000141	0	385,2331	787,136	0,3659872	0,7177145	447,721	3,837883	0	19	438	783						Untertest4.avi	0	880	547	72	111	356	674	367	0	Content		366	672	8492277	1471786230
8509	08:57:33.658	00:00:08.509	510	488,7535	776,9751	0,5088973	0,7290496	361,9972	3,017932	0	384,5911	788,3165	0,3660765	0,7179382	447,6716	3,825015	0	19	437	783						Untertest4.avi	0	880	547	72	111	356	674	367	0	Content		365	672	8509025	1471802978
8526	08:57:33.675	00:00:08.526	511	488,63	764,856	0,5145618	0,7295523	376,8538	3,156942	0	361,7543	790,7427	0,3589964	0,7180169	409,4824	3,444069	0	19	425	778						Untertest4.avi	0	880	547	72	111	356	674	367	0	Content		353	667	8526266	1471820219
8543	08:57:33.692	00:00:08.542	512	-1024	-768	-1	-1	-1	-1	4	221,9026	769,3064	0,3683114	0,7179689	446,3223	3,758688	0	20	222	769						Untertest4.avi	0	880	547	72	111	72	640	316	0	Content		150	658	8542887	1471836840
8560	08:57:33.709	00:00:08.559	513	291,3343	756,1244	0,528333	0,7289588	404,7554	3,432266	0	175,8285	754,5984	0,3711371	0,7183784	446,4921	3,72585	0	20	234	755						Untertest4.avi	0	880	547	72	111	72	640	316	0	Content		162	644	8559511	1471853464
8576	08:57:33.725	00:00:08.575	514	210,953	744,8002	0,5422696	0,7292809	444,1967	3,701071	0	130,0089	771,6004	0,3640995	0,7183476	408,512	3,321805	0	20	170	758						Untertest4.avi	0	880	547	72	111	72	640	316	0	Content		98	647	8575767	1471869720
8593	08:57:33.742	00:00:08.592	515	211,917	742,4354	0,5425228	0,7296868	444,2716	3,728898	0	59,99699	759,6473	0,3725183	0,7187318	446,3408	3,709099	0	20	136	751						Untertest4.avi	0	880	547	72	111	72	640	316	0	Content		64	640	8592767	1471886720
8609	08:57:33.758	00:00:08.609	516	219,5108	742,7349	0,5426104	0,7300073	444,1617	3,690496	0	37,56099	755,721	0,3898514	0,7190905	399,3778	3,444044	0	20	129	749						Untertest4.avi	0	880	547	72	111	72	640	316	0	Content		57	638	8609017	1471902970
8626	08:57:33.775	00:00:08.625	517	216,6735	747,3818	0,5426998	0,7304003	444,1391	3,739799	0	73,15067	769,2984	0,3726728	0,719222	446,2197	3,74139	0	20	145	758						Untertest4.avi	0	880	547	72	111	72	640	316	0	Content		73	647	8625891	1471919844
8643	08:57:33.792	00:00:08.642	518	207,0784	736,6445	0,5427327	0,7306064	443,9316	3,70738	0	28,04214	765,8112	0,3896725	0,7194059	399,9134	3,420826	0	20	118	751						Untertest4.avi	0	880	547	72	111	72	640	316	0	Content		46	640	8642517	1471936470
8659	08:57:33.808	00:00:08.659	519	222,0611	743,5401	0,5427878	0,7307543	443,8364	3,73212	0	56,46413	769,9169	0,3898191	0,7196017	399,5257	3,403884	0	20	139	757						Untertest4.avi	0	880	547	72	111	72	640	316	0	Content		67	646	8659266	1471953219
8676	08:57:33.825	00:00:08.675	520	217,7919	740,2429	0,5426812	0,7309124	443,8631	3,732	0	31,17054	760,269	0,3900822	0,7197835	398,7552	3,469994	0	20	124	750						Untertest4.avi	0	880	547	72	111	72	640	316	0	Content		52	639	8675905	1471969858
8693	08:57:33.842	00:00:08.692	521	218,056	746,2253	0,5425993	0,7310746	444,1072	3,740628	0	69,8501	766,3529	0,3723365	0,7199342	446,3737	3,712914	0	20	144	756						Untertest4.avi	0	880	547	72	111	72	640	316	0	Content		72	645	8692515	1471986468
8709	08:57:33.858	00:00:08.709	522	230,9292	748,7953	0,5425879	0,7313693	444,068	3,69062	0	58,18959	757,6548	0,3724128	0,7203909	446,3132	3,717495	0	20	145	753						Untertest4.avi	0	880	547	72	111	72	640	316	0	Content		73	642	8709265	1472003218
8726	08:57:33.875	00:00:08.725	523	229,4595	745,2216	0,5425996	0,7315468	444,0999	3,711954	0	84,25938	763,4057	0,3724371	0,7206426	446,427	3,726646	0	20	157	754						Untertest4.avi	0	880	547	72	111	72	640	316	0	Content		85	643	8725901	1472019854
8743	08:57:33.892	00:00:08.742	524	216,8023	747,6277	0,5426328	0,731644	444,167	3,739355	0	124,0753	756,7909	0,373077	0,7209238	446,3972	3,755603	0	20	170	752						Untertest4.avi	0	880	547	72	111	72	640	316	0	Content		98	641	8742512	1472036465
8759	08:57:33.908	00:00:08.759	525	216,8342	740,3329	0,5426759	0,7321345	444,0724	3,731594	0	92,25761	758,2448	0,3727633	0,7211875	447,9363	3,791428	0	20	155	749						Untertest4.avi	0	880	547	72	111	72	640	316	0	Content		83	638	8759136	1472053089
8776	08:57:33.925	00:00:08.775	526	209,3111	745,5692	0,5427206	0,7324492	444,2239	3,705603	0	75,70018	755,8519	0,3725457	0,721812	446,4994	3,774446	0	20	143	751						Untertest4.avi	0	880	547	72	111	72	640	316	0	Content		71	640	8775900	1472069853
8793	08:57:33.942	00:00:08.792	527	211,484	741,9324	0,5426826	0,7329037	444,1799	3,741395	0	59,93663	756,8093	0,3725615	0,7221805	446,474	3,87503	0	20	136	749						Untertest4.avi	0	880	547	72	111	72	640	316	0	Content		64	638	8792509	1472086462
8809	08:57:33.958	00:00:08.809	528	215,7154	748,5971	0,5426797	0,7329722	444,2495	3,758321	0	17,93369	756,0438	0,3719076	0,7221635	446,474	3,850903	0	20	117	752						Untertest4.avi	0	880	547	72	111	72	640	316	0	Content		45	641	8809136	1472103089
8826	08:57:33.975	00:00:08.825	529	219,8084	744,2363	0,5426343	0,7331044	444,2818	3,750518	0	51,71932	755,9692	0,3724344	0,7225441	446,637	3,761779	0	20	136	750						Untertest4.avi	0	880	547	72	111	72	640	316	0	Content		64	639	8825760	1472119713
8843	08:57:33.992	00:00:08.842	530	228,6006	753,8501	0,5420915	0,7329168	444,3384	3,74492	0	87,99944	740,9059	0,3719698	0,7225642	447,0977	3,833897	0	20	158	747						Untertest4.avi	0	880	547	72	111	72	640	316	0	Content		86	636	8842547	1472136500
8859	08:57:34.008	00:00:08.859	531	371,1323	727,9421	0,5404031	0,7318372	444,8368	3,792573	0	242,2917	731,6452	0,3705338	0,7217073	447,3055	3,808431	0	21	307	730						Untertest4.avi	0	880	547	72	111	312	622	533	0	Content		235	619	8859135	1472153088
8876	08:57:34.025	00:00:08.875	532	388,5504	730,8057	0,5377341	0,7314531	445,0426	3,786914	0	295,5491	739,1586	0,3687099	0,7207395	448,3923	3,806991	0	21	342	735						Untertest4.avi	0	880	547	72	111	312	622	533	0	Content		270	624	8875894	1472169847
8893	08:57:34.042	00:00:08.892	533	438,2541	750,2072	0,5161705	0,7315095	378,6337	3,191917	0	343,7961	735,2019	0,3683732	0,7206436	448,4882	3,823218	0	21	391	743						Untertest4.avi	0	880	547	72	111	312	622	533	0	Content		319	632	8892507	1472186460
8909	08:57:34.058	00:00:08.909	534	464,191	734,6498	0,5158685	0,7316992	377,8552	3,147493	0	340,9001	732,7335	0,368383	0,7207006	448,623	3,786313	0	21	403	734						Untertest4.avi	0	880	547	72	111	312	622	533	0	Content		331	623	8909006	1472202959
8926	08:57:34.075	00:00:08.925	535	460,2852	740,7976	0,5188216	0,7317398	386,1143	3,149604	0	329,9	732,0322	0,3684832	0,720877	448,6879	3,813669	0	21	395	736						Untertest4.avi	0	880	547	72	111	312	622	533	0	Content		323	625	8925756	1472219709
8943	08:57:34.092	00:00:08.942	536	469,8144	739,3455	0,5189617	0,7319731	386,1443	3,149062	0	321,2781	730,105	0,368558	0,7211411	448,5863	3,730898	0	21	396	735						Untertest4.avi	0	880	547	72	111	312	622	533	0	Content		324	624	8942505	1472236458
8959	08:57:34.108	00:00:08.959	537	461,9552	733,6385	0,5158769	0,7322852	376,7144	3,088304	0	321,7499	731,4439	0,3685246	0,7215084	448,5863	3,718357	0	21	392	733						Untertest4.avi	0	880	547	72	111	312	622	533	0	Content		320	622	8959131	1472253084
8976	08:57:34.125	00:00:08.975	538	458,976	732,2542	0,5162013	0,7324059	377,3506	3,116642	0	325,1334	729,0345	0,3686534	0,7214582	448,2403	3,679746	0	21	392	731						Untertest4.avi	0	880	547	72	111	312	622	533	0	Content		320	620	8975752	1472269705
8992	08:57:34.141	00:00:08.992	539	449,2956	732,7017	0,518479	0,7324484	383,58	3,144866	0	357,83	726,3616	0,3692873	0,7216002	448,5109	3,66638	0	21	404	730						Untertest4.avi	0	880	547	72	111	312	622	533	0	Content		332	619	8992379	1472286332
9009	08:57:34.158	00:00:09.008	540	461,2407	738,6061	0,5207629	0,73241	389,4924	3,279845	0	320,208	720,2609	0,3689196	0,7215959	448,4503	3,627601	0	21	391	729						Untertest4.avi	0	880	547	72	111	312	622	533	0	Content		319	618	9008893	1472302846
9026	08:57:34.175	00:00:09.025	541	463,3978	737,1296	0,5208988	0,7321317	389,7965	3,225202	0	305,472	725,6964	0,3689446	0,7213236	448,637	3,630429	0	21	384	731						Untertest4.avi	0	880	547	72	111	312	622	533	0	Content		312	620	9025947	1472319900
9042	08:57:34.191	00:00:09.042	542	460,755	736,5137	0,5193696	0,7320238	385,6162	3,112915	0	319,9568	723,696	0,3689687	0,7212226	448,7149	3,581784	0	21	390	730						Untertest4.avi	0	880	547	72	111	312	622	533	0	Content		318	619	9042002	1472335955
9059	08:57:34.208	00:00:09.058	543	461,4116	730,9498	0,5192941	0,7318754	385,3876	3,12138	0	307,2656	723,7089	0,3689747	0,7211804	448,822	3,556493	0	21	384	727						Untertest4.avi	0	880	547	72	111	312	622	533	0	Content		312	616	9058762	1472352715
9075	08:57:34.224	00:00:09.075	544	460,3574	741,3517	0,51932	0,7317843	385,5175	3,151395	0	318,5602	725,6235	0,3689499	0,72112	448,8883	3,55703	0	21	389	733						Untertest4.avi	0	880	547	72	111	312	622	533	0	Content		317	622	9075379	1472369332
9092	08:57:34.241	00:00:09.092	545	444,5261	743,3506	0,5189736	0,7316267	384,7268	3,19336	0	320,5909	721,7115	0,3689216	0,7210447	448,8875	3,552433	0	21	383	733						Untertest4.avi	0	880	547	72	111	312	622	533	0	Content		311	622	9092495	1472386448
9109	08:57:34.258	00:00:09.109	546	451,056	734,531	0,5191705	0,7314308	385,5423	3,178005	0	304,7881	729,0986	0,3688873	0,7209399	449,0104	3,557083	0	21	378	732						Untertest4.avi	0	880	547	72	111	312	622	533	0	Content		306	621	9109244	1472403197
9126	08:57:34.275	00:00:09.125	547	454,0798	739,5192	0,5181971	0,7311973	382,6975	3,098265	0	312,6683	726,6749	0,3688892	0,7208166	449,0313	3,595889	0	21	383	733						Untertest4.avi	0	880	547	72	111	312	622	533	0	Content		311	622	9125882	1472419835
9142	08:57:34.291	00:00:09.142	548	460,1917	740,1318	0,5180423	0,7311201	382,2746	3,043604	0	316,0791	724,4797	0,3689035	0,7207676	448,9548	3,546506	0	21	388	732						Untertest4.avi	0	880	547	72	111	312	622	533	0	Content		316	621	9142002	1472435955
9159	08:57:34.308	00:00:09.158	549	441,4728	745,1285	0,517746	0,7310277	381,4505	3,102541	0	311,341	727,4069	0,3689196	0,7207584	449,0681	3,585418	0	21	376	736						Untertest4.avi	0	880	547	72	111	312	622	533	0	Content		304	625	9158628	1472452581
9175	08:57:34.324	00:00:09.175	550	451,188	734,9255	0,5188279	0,7311766	384,2787	3,136976	0	313,1507	722,7427	0,3689489	0,7208049	448,9804	3,566905	0	21	382	729						Untertest4.avi	0	880	547	72	111	312	622	533	0	Content		310	618	9175251	1472469204
9192	08:57:34.341	00:00:09.192	551	445,3989	736,8115	0,51925	0,7311966	385,3378	3,194799	0	318,6071	720,2036	0,3690256	0,72084	449,1687	3,56229	0	21	382	729						Untertest4.avi	0	880	547	72	111	312	622	533	0	Content		310	618	9192497	1472486450
9209	08:57:34.358	00:00:09.209	552	441,0783	732,5958	0,5191974	0,7312712	385,0544	3,178917	0	314,3061	724,9855	0,3690806	0,7209259	449,285	3,549825	0	21	378	729						Untertest4.avi	0	880	547	72	111	312	622	533	0	Content		306	618	9209115	1472503068
9226	08:57:34.375	00:00:09.225	553	446,594	739,3926	0,5194993	0,7313119	385,7509	3,118393	0	321,8268	727,1115	0,3691856	0,7209692	449,2327	3,550812	0	21	384	733						Untertest4.avi	0	880	547	72	111	312	622	533	0	Content		312	622	9225750	1472519703
9242	08:57:34.391	00:00:09.241	554	440,7379	742,2416	0,5195529	0,7312251	385,7139	3,153959	0	322,8484	726,3434	0,3692656	0,7209118	449,1277	3,566357	0	21	382	734						Untertest4.avi	0	880	547	72	111	312	622	533	0	Content		310	623	9241887	1472535840
9258	08:57:34.407	00:00:09.258	555	446,8559	739,4241	0,5187599	0,7311831	383,1318	3,148277	0	318,9072	724,4541	0,3693699	0,7207912	449,0047	3,555971	0	21	383	732						Untertest4.avi	0	880	547	72	111	312	622	533	0	Content		311	621	9258497	1472552450
9275	08:57:34.424	00:00:09.275	556	442,8042	739,1958	0,5196383	0,731133	385,3683	3,139765	0	316,4816	718,9625	0,3694669	0,7206619	449,1846	3,545971	0	21	380	729						Untertest4.avi	0	880	547	72	111	312	622	533	0	Content		308	618	9275244	1472569197
9292	08:57:34.441	00:00:09.292	557	440,9457	737,7065	0,5196614	0,7310619	385,294	3,147211	0	329,3443	728,0332	0,3694675	0,7205324	449,3503	3,575497	0	21	385	733						Untertest4.avi	0	880	547	72	111	312	622	533	0	Content		313	622	9292491	1472586444
9309	08:57:34.458	00:00:09.309	558	447,7336	735,1389	0,5197277	0,7310106	385,404	3,164203	0	318,7077	737,3427	0,3694381	0,7205819	449,3503	3,478624	0	21	383	736						Untertest4.avi	0	880	547	72	111	312	622	533	0	Content		311	625	9309113	1472603066
9326	08:57:34.475	00:00:09.325	559	452,4638	742,98	0,5198255	0,7310172	385,6159	3,133064	0	317,3061	733,1003	0,3695202	0,7205777	449,3568	3,58841	0	21	385	738						Untertest4.avi	0	880	547	72	111	312	622	533	0	Content		313	627	9325737	1472619690
9342	08:57:34.491	00:00:09.341	560	439,8775	742,1678	0,5199034	0,7310542	385,828	3,132507	0	325,4802	732,3883	0,3695704	0,7206711	449,2191	3,561201	0	21	383	737						Untertest4.avi	0	880	547	72	111	312	622	533	0	Content		311	626	9341880	1472635833
9358	08:57:34.507	00:00:09.358	561	438,1253	740,7459	0,5201945	0,7310537	386,6084	3,177787	0	347,2084	728,8762	0,3698784	0,720794	449,2396	3,587326	0	21	393	735						Untertest4.avi	0	880	547	72	111	312	622	533	0	Content		321	624	9358490	1472652443
9375	08:57:34.524	00:00:09.375	562	395,7664	715,8865	0,5402999	0,7307557	446,3976	3,614683	0	241,4039	725,4265	0,3705039	0,7203382	448,9233	3,528859	0	21	319	721						Untertest4.avi	0	880	547	72	111	312	622	533	0	Content		247	610	9375114	1472669067
9392	08:57:34.541	00:00:09.392	563	305,6341	709,8695	0,5422374	0,7303238	446,011	3,665188	0	206,1533	727,471	0,3726808	0,720136	448,7024	3,568133	0	22	256	719						Untertest4.avi	0	880	547	72	111	50	608	399	0	Content		184	608	9392356	1472686309
9409	08:57:34.558	00:00:09.408	564	209,51	713,2881	0,54391	0,7301388	445,9836	3,611329	0	134,7745	721,4078	0,3741666	0,7199876	448,4831	3,573618	0	22	172	717						Untertest4.avi	0	880	547	72	111	50	608	399	0	Content		100	606	9408980	1472702933
9425	08:57:34.574	00:00:09.425	565	136,9839	710,9847	0,5454525	0,7298761	445,8174	3,632576	0	48,58419	711,6055	0,3752387	0,7200251	448,4945	3,610679	0	22	93	711						Untertest4.avi	0	880	547	72	111	50	608	399	0	Content		21	600	9425486	1472719439
9442	08:57:34.591	00:00:09.442	566	138,1913	722,5756	0,5464399	0,7299909	445,8174	3,656153	0	-8,728303	721,6272	0,3755093	0,7197795	448,6451	3,625802	0	22	65	722						Untertest4.avi	0	880	547	72	111	50	608	399	0	Content		-7	611	9442110	1472736063
9459	08:57:34.608	00:00:09.458	567	189,5168	718,0089	0,5464635	0,7297403	445,396	3,646451	0	54,50425	711,3577	0,3760465	0,7198442	448,4926	3,687085	0	22	122	715						Untertest4.avi	0	880	547	72	111	50	608	399	0	Content		50	604	9458734	1472752687
9475	08:57:34.624	00:00:09.475	568	176,4459	711,2947	0,5465026	0,7295034	445,3403	3,669095	0	51,02845	711,3239	0,3761188	0,719433	448,433	3,733117	0	22	114	711						Untertest4.avi	0	880	547	72	111	50	608	399	0	Content		42	600	9475358	1472769311
9492	08:57:34.641	00:00:09.492	569	175,4618	709,8001	0,5463919	0,7295007	445,2977	3,67377	0	74,07139	733,3436	0,3640755	0,718985	396,9298	3,327742	0	22	125	722						Untertest4.avi	0	880	547	72	111	50	608	399	0	Content		53	611	9492105	1472786058
9509	08:57:34.658	00:00:09.508	570	169,3	718,64	0,5465756	0,7291424	445,2389	3,661264	0	81,49991	716,5733	0,3761491	0,7190086	448,3325	3,684378	0	22	125	718						Untertest4.avi	0	880	547	72	111	50	608	399	0	Content		53	607	9508732	1472802685
9525	08:57:34.674	00:00:09.525	571	174,56	713,5744	0,5466655	0,7291244	445,1214	3,672268	0	-10,64079	725,4222	0,3944453	0,7189471	396,9298	3,262086	0	22	82	719						Untertest4.avi	0	880	547	72	111	50	608	399	0	Content		10	608	9525352	1472819305
9542	08:57:34.691	00:00:09.541	572	175,1575	711,0289	0,5468023	0,7291658	445,2159	3,664174	0	69,36974	722,6314	0,3763523	0,7187658	448,7251	3,693789	0	22	122	717						Untertest4.avi	0	880	547	72	111	50	608	399	0	Content		50	606	9541977	1472835930
9559	08:57:34.708	00:00:09.558	573	178,8361	715,4456	0,5469111	0,72918	445,2531	3,68843	0	55,94685	715,7559	0,3764049	0,7188246	448,7604	3,715203	0	22	117	716						Untertest4.avi	0	880	547	72	111	50	608	399	0	Content		45	605	9558602	1472852555
9575	08:57:34.724	00:00:09.575	574	175,0009	714,2028	0,5468802	0,7293639	444,9438	3,695478	0	65,15584	723,497	0,3764548	0,7188638	448,6556	3,682121	0	22	120	719						Untertest4.avi	0	880	547	72	111	50	608	399	0	Content		48	608	9575350	1472869303
9592	08:57:34.741	00:00:09.591	575	189,2105	709,2666	0,5468854	0,729099	444,9438	3,830585	0	69,42057	722,9823	0,376438	0,7188632	448,9107	3,701954	0	22	129	716						Untertest4.avi	0	880	547	72	111	50	608	399	0	Content		57	605	9591976	1472885929
9609	08:57:34.758	00:00:09.608	576	178,6719	711,6392	0,546937	0,7292764	445,1609	3,645767	0	70,18821	733,8317	0,3763545	0,7188727	448,669	3,728671	0	22	124	723						Untertest4.avi	0	880	547	72	111	50	608	399	0	Content		52	612	9608724	1472902677
9625	08:57:34.774	00:00:09.625	577	203,3771	714,7997	0,5468816	0,7290485	445,1609	3,805165	0	70,81507	724,4719	0,3763153	0,7188266	448,588	3,725133	0	22	137	720						Untertest4.avi	0	880	547	72	111	50	608	399	0	Content		65	609	9625349	1472919302
9642	08:57:34.791	00:00:09.641	578	200,8587	720,76	0,5469143	0,7289748	445,1609	3,769554	0	72,67389	721,1689	0,3763541	0,7186776	448,7506	3,671104	0	22	137	721						Untertest4.avi	0	880	547	72	111	50	608	399	0	Content		65	610	9641973	1472935926
9659	08:57:34.808	00:00:09.658	579	181,8349	712,4153	0,5470146	0,7291853	444,998	3,711388	0	48,96738	721,1006	0,3763394	0,7186665	448,6025	3,763727	0	22	115	717						Untertest4.avi	0	880	547	72	111	50	608	399	0	Content		43	606	9658600	1472952553
9675	08:57:34.824	00:00:09.675	580	181,0744	711,28	0,5470179	0,7291574	445,2154	3,644969	0	59,95041	719,7232	0,3763837	0,718707	448,7733	3,736553	0	22	121	716						Untertest4.avi	0	880	547	72	111	50	608	399	0	Content		49	605	9675350	1472969303
9692	08:57:34.841	00:00:09.691	581	178,459	719,3001	0,5470828	0,7293085	444,9835	3,67113	0	56,18007	724,2827	0,3763588	0,7188212	448,6325	3,730641	0	22	117	722						Untertest4.avi	0	880	547	72	111	50	608	399	0	Content		45	611	9691973	1472985926
9709	08:57:34.858	00:00:09.708	582	165,4031	721,7485	0,5471019	0,7293026	445,0138	3,686199	0	43,24361	715,0001	0,3764391	0,7190958	448,6325	3,669256	0	22	104	718						Untertest4.avi	0	880	547	72	111	50	608	399	0	Content		32	607	9708599	1473002552
9725	08:57:34.874	00:00:09.725	583	189,9206	712,9261	0,5471654	0,7295395	444,6983	3,650291	0	65,48203	731,2649	0,376381	0,7190245	448,7763	3,750836	0	22	128	722						Untertest4.avi	0	880	547	72	111	50	608	399	0	Content		56	611	9725222	1473019175
9742	08:57:34.891	00:00:09.741	584	184,1052	724,091	0,5467582	0,7292901	444,6983	3,818509	0	53,16544	725,322	0,3763212	0,7191445	448,6808	3,658867	0	22	119	725						Untertest4.avi	0	880	547	72	111	50	608	399	0	Content		47	614	9741853	1473035806
9759	08:57:34.908	00:00:09.758	585	190,6968	726,0685	0,5466897	0,7293821	444,6983	3,789918	0	68,73512	727,6222	0,3762743	0,719243	448,6822	3,660265	0	22	130	727						Untertest4.avi	0	880	547	72	111	50	608	399	0	Content		58	616	9758595	1473052548
9775	08:57:34.924	00:00:09.775	586	184,381	721,7897	0,5469813	0,7300974	444,9837	3,59762	0	60,59801	736,8163	0,376295	0,7195281	448,7479	3,637436	0	22	122	729						Untertest4.avi	0	880	547	72	111	50	608	399	0	Content		50	618	9775222	1473069175
9792	08:57:34.941	00:00:09.791	587	119,0662	765,6027	0,5472399	0,7309906	444,9837	3,763513	0	-2,709445	776,4398	0,3771246	0,7206851	448,9478	3,613189	0	23	58	771						Untertest4.avi	0	880	547	72	111	-102	710	483	0	Content		-14	660	9791846	1473085799
9808	08:57:34.957	00:00:09.808	588	88,57261	801,6407	0,5483206	0,7324417	445,6298	3,601162	0	-66,45882	818,3087	0,3784161	0,7215627	448,3159	3,581866	0	23	11	810						Untertest4.avi	0	880	547	72	111	-102	710	483	0	Content		-61	699	9808468	1473102421
9825	08:57:34.974	00:00:09.825	589	50,70412	816,6427	0,548699	0,7326571	445,7433	3,597698	0	-132,9253	829,3383	0,3784401	0,7217034	449,8341	3,543023	0	23	-41	823						Untertest4.avi	0	880	547	72	111	-102	710	483	0	Content		-113	712	9825215	1473119168
9842	08:57:34.991	00:00:09.841	590	77,6468	801,6145	0,54887	0,7326761	445,7433	3,67144	0	-138,2161	813,0661	0,3786243	0,7218167	449,8341	3,599537	0	23	-30	807						Untertest4.avi	0	880	547	72	111	-102	710	483	0	Content		-102	696	9841843	1473135796
9859	08:57:35.008	00:00:09.858	591	58,88139	810,8904	0,548858	0,732862	445,6703	3,565702	0	-112,5487	814,9386	0,3787875	0,7216662	449,8341	3,734808	0	23	-27	813						Untertest4.avi	0	880	547	72	111	-102	710	483	0	Content		-99	702	9858590	1473152543
9875	08:57:35.024	00:00:09.875	592	91,34525	806,342	0,5488873	0,7328047	445,6703	3,698234	0	-147,0245	821,3519	0,3787581	0,7217043	449,8341	3,696634	0	23	-28	814						Untertest4.avi	0	880	547	72	111	-102	710	483	0	Content		-100	703	9875214	1473169167
9892	08:57:35.041	00:00:09.891	593	78,13537	818,2534	0,548752	0,7328331	445,6703	3,630245	0	-140,0598	834,7747	0,3786318	0,72193	449,7599	3,501626	0	23	-31	827						Untertest4.avi	0	880	547	72	111	-102	710	483	0	Content		-103	716	9891839	1473185792
9908	08:57:35.057	00:00:09.908	594	68,67217	809,5432	0,5488232	0,7332195	445,2498	3,490526	0	-143,6959	831,2591	0,3785535	0,72216	449,8357	3,507135	0	23	-38	820						Untertest4.avi	0	880	547	72	111	-102	710	483	0	Content		-110	709	9908461	1473202414
9925	08:57:35.074	00:00:09.925	595	115,21	827,8715	0,5486489	0,7330294	445,2498	3,453346	0	-1024	-768	-1	-1	-1	-1	4	23	115	828						Untertest4.avi	0	880	547	72	111	-102	710	483	0	Content		43	717	9925211	1473219164
9942	08:57:35.091	00:00:09.941	596	63,25321	807,869	0,5485753	0,7332839	445,4871	3,417237	0	-154,3393	799,5725	0,3783971	0,7222242	449,8357	3,593701	0	23	-46	804						Untertest4.avi	0	880	547	72	111	-102	710	483	0	Content		-118	693	9941836	1473235789
9958	08:57:35.107	00:00:09.958	597	87,47761	821,642	0,5486181	0,7331479	445,6895	3,349794	0	-142,9364	820,494	0,3783409	0,7220678	449,7302	3,477988	0	23	-28	821						Untertest4.avi	0	880	547	72	111	-102	710	483	0	Content		-100	710	9958457	1473252410
9975	08:57:35.124	00:00:09.975	598	63,659	818,2374	0,5486234	0,7330585	445,678	3,38524	0	-156,4407	829,5964	0,3783414	0,7219505	449,7762	3,43489	0	23	-46	824						Untertest4.avi	0	880	547	72	111	-102	710	483	0	Content		-118	713	9975206	1473269159
9992	08:57:35.141	00:00:09.991	599	72,03568	822,7	0,5486459	0,7330834	445,6747	3,329935	0	-126,4676	846,3386	0,3783565	0,7219473	449,7582	3,242455	0	23	-27	835						Untertest4.avi	0	880	547	72	111	-102	710	483	0	Content		-99	724	9991704	1473285657
10008	08:57:35.157	00:00:10.008	600	101,1235	826,4199	0,5486757	0,7328126	445,6748	3,417501	0	-144,0432	826,538	0,3783168	0,7220966	449,8752	3,487706	0	23	-21	826						Untertest4.avi	0	880	547	72	111	-102	710	483	0	Content		-93	715	10008327	1473302280
10025	08:57:35.174	00:00:10.025	601	76,6682	814,8085	0,5488091	0,7332838	445,1964	3,306227	0	-139,7695	835,8356	0,3783533	0,7221329	449,7563	3,408667	0	23	-32	825						Untertest4.avi	0	880	547	72	111	-102	710	483	0	Content		-104	714	10025076	1473319029
10042	08:57:35.191	00:00:10.041	602	93,27224	805,0909	0,5485299	0,7328594	445,1964	3,458823	0	-146,2434	826,0377	0,378279	0,7220806	449,9006	3,287486	0	23	-26	816						Untertest4.avi	0	880	547	72	111	-102	710	483	0	Content		-98	705	10041700	1473335653
10058	08:57:35.207	00:00:10.058	603	85,93133	809,4385	0,5484917	0,7328071	445,1964	3,396994	0	-157,321	827,5341	0,3782217	0,7220799	449,92	3,287595	0	23	-36	818						Untertest4.avi	0	880	547	72	111	-102	710	483	0	Content		-108	707	10058450	1473352403
10075	08:57:35.224	00:00:10.075	604	78,9962	805,6268	0,5486112	0,7329909	445,6586	3,217749	0	-138,7955	829,1707	0,3782713	0,7220409	449,6385	3,254462	0	23	-30	817						Untertest4.avi	0	880	547	72	111	-102	710	483	0	Content		-102	706	10075072	1473369025
10092	08:57:35.241	00:00:10.091	605	50,75267	810,4465	0,5486085	0,7330162	445,6622	3,374993	0	-125,9255	829,3109	0,3783169	0,7220219	449,4369	3,213698	0	23	-38	820						Untertest4.avi	0	880	547	72	111	-102	710	483	0	Content		-110	709	10091693	1473385646
10108	08:57:35.257	00:00:10.108	606	92,28521	843,6038	0,5486034	0,7328238	445,6622	3,267916	0	-142,5309	830,9528	0,3782728	0,7221053	449,501	3,218183	0	23	-25	837						Untertest4.avi	0	880	547	72	111	-102	710	483	0	Content		-97	726	10108321	1473402274
10125	08:57:35.274	00:00:10.125	607	88,14719	815,4037	0,5485817	0,7328208	445,6622	3,343502	0	-141,3127	823,6848	0,3783201	0,7220872	449,161	3,191776	0	23	-27	820						Untertest4.avi	0	880	547	72	111	-102	710	483	0	Content		-99	709	10125071	1473419024
10142	08:57:35.291	00:00:10.141	608	64,28051	815,0341	0,5486407	0,7330639	445,443	3,23667	0	-114,9489	829,9301	0,3783572	0,7220076	449,2509	3,197431	0	23	-25	822						Untertest4.avi	0	880	547	72	111	-102	710	483	0	Content		-97	711	10141691	1473435644
10158	08:57:35.307	00:00:10.158	609	61,41969	817,1273	0,548598	0,7329335	445,6962	3,204659	0	-135,3685	828,9472	0,3783706	0,7219916	449,2791	3,282708	0	23	-37	823						Untertest4.avi	0	880	547	72	111	-102	710	483	0	Content		-109	712	10158316	1473452269
10175	08:57:35.324	00:00:10.175	610	65,76564	812,8683	0,5486018	0,7327387	445,6962	3,38387	0	-128,2658	829,7489	0,3782946	0,7220389	449,57	3,264162	0	23	-31	821						Untertest4.avi	0	880	547	72	111	-102	710	483	0	Content		-103	710	10175064	1473469017
10192	08:57:35.341	00:00:10.191	611	72,16205	796,5344	0,5486023	0,7328175	445,6962	3,38126	0	-119,2152	822,3887	0,3783271	0,7221195	449,4637	3,224523	0	23	-24	809						Untertest4.avi	0	880	547	72	111	-102	710	483	0	Content		-96	698	10191689	1473485642
10208	08:57:35.357	00:00:10.208	612	68,69441	807,8862	0,5485892	0,7331824	445,6549	3,182045	0	-162,2417	828,5436	0,3781354	0,7222844	449,7893	3,310519	0	23	-47	818						Untertest4.avi	0	880	547	72	111	-102	710	483	0	Content		-119	707	10208318	1473502271
10225	08:57:35.374	00:00:10.224	613	64,76193	818,869	0,5486037	0,7332644	445,6913	3,207672	0	-156,9283	827,8984	0,3783002	0,7223855	449,4966	3,28625	0	23	-46	823						Untertest4.avi	0	880	547	72	111	-102	710	483	0	Content		-118	712	10224937	1473518890
10242	08:57:35.391	00:00:10.241	614	67,2668	831,1419	0,5487108	0,7335675	445,8258	3,164296	0	-162,2948	835,0073	0,3783454	0,722662	449,519	3,20357	0	23	-48	833						Untertest4.avi	0	880	547	72	111	-102	710	483	0	Content		-120	722	10241686	1473535639
10258	08:57:35.407	00:00:10.258	615	25,89845	849,9572	0,5490413	0,7344682	445,8258	3,345184	0	-1024	-768	-1	-1	-1	-1	4	23	26	850						Untertest4.avi	0	880	547	72	111	-102	710	483	0	Content		-46	739	10258312	1473552265
10275	08:57:35.424	00:00:10.274	616	-1024	-768	-1	-1	-1	-1	4	-1024	-768	-1	-1	-1	-1	4		0	0						Untertest4.avi	0	880	547	72	111				0	Content		-72	-111	10274934	1473568887
10292	08:57:35.441	00:00:10.291	617	-1024	-768	-1	-1	-1	-1	4	-1024	-768	-1	-1	-1	-1	4		0	0						Untertest4.avi	0	880	547	72	111				0	Content		-72	-111	10291558	1473585511
10308	08:57:35.457	00:00:10.308	618	-1024	-768	-1	-1	-1	-1	4	-1024	-768	-1	-1	-1	-1	4		0	0						Untertest4.avi	0	880	547	72	111				0	Content		-72	-111	10308181	1473602134
10325	08:57:35.474	00:00:10.324	619	-1024	-768	-1	-1	-1	-1	4	-1024	-768	-1	-1	-1	-1	4		0	0						Untertest4.avi	0	880	547	72	111				0	Content		-72	-111	10324806	1473618759
10342	08:57:35.491	00:00:10.341	620	-1024	-768	-1	-1	-1	-1	4	-1024	-768	-1	-1	-1	-1	4		0	0						Untertest4.avi	0	880	547	72	111				0	Content		-72	-111	10341554	1473635507
10358	08:57:35.507	00:00:10.358	621	-1024	-768	-1	-1	-1	-1	4	-1024	-768	-1	-1	-1	-1	4		0	0						Untertest4.avi	0	880	547	72	111				0	Content		-72	-111	10358182	1473652135
10375	08:57:35.524	00:00:10.374	622	-1024	-768	-1	-1	-1	-1	4	-1024	-768	-1	-1	-1	-1	4		0	0						Untertest4.avi	0	880	547	72	111				0	Content		-72	-111	10374927	1473668880
10392	08:57:35.541	00:00:10.391	623	-1024	-768	-1	-1	-1	-1	4	-1024	-768	-1	-1	-1	-1	4		0	0						Untertest4.avi	0	880	547	72	111				0	Content		-72	-111	10391553	1473685506
10408	08:57:35.557	00:00:10.408	624	-1024	-768	-1	-1	-1	-1	4	-1024	-768	-1	-1	-1	-1	4		0	0						Untertest4.avi	0	880	547	72	111				0	Content		-72	-111	10408176	1473702129
10425	08:57:35.574	00:00:10.424	625	-1024	-768	-1	-1	-1	-1	4	-1024	-768	-1	-1	-1	-1	4		0	0						Untertest4.avi	0	880	547	72	111				0	Content		-72	-111	10424802	1473718755
10441	08:57:35.590	00:00:10.441	626	-1024	-768	-1	-1	-1	-1	4	-1024	-768	-1	-1	-1	-1	4		0	0						Untertest4.avi	0	880	547	72	111				0	Content		-72	-111	10441482	1473735435
10458	08:57:35.607	00:00:10.458	627	-1024	-768	-1	-1	-1	-1	4	-1024	-768	-1	-1	-1	-1	4		0	0						Untertest4.avi	0	880	547	72	111				0	Content		-72	-111	10458150	1473752103
10475	08:57:35.624	00:00:10.474	628	-1024	-768	-1	-1	-1	-1	4	-1024	-768	-1	-1	-1	-1	4		0	0						Untertest4.avi	0	880	547	72	111				0	Content		-72	-111	10474780	1473768733
10491	08:57:35.640	00:00:10.491	629	-1024	-768	-1	-1	-1	-1	4	-1024	-768	-1	-1	-1	-1	4		0	0						Untertest4.avi	0	880	547	72	111				0	Content		-72	-111	10491448	1473785401
10508	08:57:35.657	00:00:10.508	630	-1024	-768	-1	-1	-1	-1	4	-1024	-768	-1	-1	-1	-1	4		0	0						Untertest4.avi	0	880	547	72	111				0	Content		-72	-111	10508058	1473802011
10525	08:57:35.674	00:00:10.524	631	-1024	-768	-1	-1	-1	-1	4	-1024	-768	-1	-1	-1	-1	4		0	0						Untertest4.avi	0	880	547	72	111				0	Content		-72	-111	10524726	1473818679
10541	08:57:35.690	00:00:10.541	632	-1024	-768	-1	-1	-1	-1	4	-1024	-768	-1	-1	-1	-1	4		0	0						Untertest4.avi	0	880	547	72	111				0	Content		-72	-111	10541292	1473835245
10559	08:57:35.708	00:00:10.558	633	-1024	-768	-1	-1	-1	-1	4	-1024	-768	-1	-1	-1	-1	4		0	0						Untertest4.avi	0	880	547	72	111				0	Content		-72	-111	10558666	1473852619
10574	08:57:35.723	00:00:10.574	634	-1024	-768	-1	-1	-1	-1	4	-1024	-768	-1	-1	-1	-1	4		0	0						Untertest4.avi	0	880	547	72	111				0	Content		-72	-111	10574164	1473868117
10591	08:57:35.740	00:00:10.590	635	-1024	-768	-1	-1	-1	-1	4	-1024	-768	-1	-1	-1	-1	4		0	0						Untertest4.avi	0	880	547	72	111				0	Content		-72	-111	10590660	1473884613
10607	08:57:35.756	00:00:10.607	636	-1024	-768	-1	-1	-1	-1	4	-1024	-768	-1	-1	-1	-1	4		0	0						Untertest4.avi	0	880	547	72	111				0	Content		-72	-111	10607283	1473901236
10624	08:57:35.773	00:00:10.624	637	-1024	-768	-1	-1	-1	-1	4	-1024	-768	-1	-1	-1	-1	4		0	0						Untertest4.avi	0	880	547	72	111				0	Content		-72	-111	10624477	1473918430
10642	08:57:35.791	00:00:10.641	638	-1024	-768	-1	-1	-1	-1	4	-1024	-768	-1	-1	-1	-1	4		0	0						Untertest4.avi	0	880	547	72	111				0	Content		-72	-111	10641849	1473935802
10659	08:57:35.808	00:00:10.659	639	-1024	-768	-1	-1	-1	-1	4	-1024	-768	-1	-1	-1	-1	4		0	0						Untertest4.avi	0	880	547	72	111				0	Content		-72	-111	10659098	1473953051
10674	08:57:35.823	00:00:10.673	640	-1024	-768	-1	-1	-1	-1	4	-1024	-768	-1	-1	-1	-1	4		0	0						Untertest4.avi	0	880	547	72	111				0	Content		-72	-111	10673905	1473967858
10691	08:57:35.840	00:00:10.690	641	-1024	-768	-1	-1	-1	-1	4	-1024	-768	-1	-1	-1	-1	4		0	0						Untertest4.avi	0	880	547	72	111				0	Content		-72	-111	10690654	1473984607
10707	08:57:35.856	00:00:10.707	642	-1024	-768	-1	-1	-1	-1	4	-1024	-768	-1	-1	-1	-1	4		0	0						Untertest4.avi	0	880	547	72	111				0	Content		-72	-111	10707275	1474001228
10724	08:57:35.873	00:00:10.724	643	-1024	-768	-1	-1	-1	-1	4	-1024	-768	-1	-1	-1	-1	4		0	0						Untertest4.avi	0	880	547	72	111				0	Content		-72	-111	10724022	1474017975
10741	08:57:35.890	00:00:10.740	644	-1024	-768	-1	-1	-1	-1	4	-1024	-768	-1	-1	-1	-1	4		0	0						Untertest4.avi	0	880	547	72	111				0	Content		-72	-111	10740520	1474034473
10757	08:57:35.906	00:00:10.757	645	-1024	-768	-1	-1	-1	-1	4	-1024	-768	-1	-1	-1	-1	4		0	0						Untertest4.avi	0	880	547	72	111				0	Content		-72	-111	10757266	1474051219
10774	08:57:35.923	00:00:10.774	646	-1024	-768	-1	-1	-1	-1	4	-1024	-768	-1	-1	-1	-1	4		0	0						Untertest4.avi	0	880	547	72	111				0	Content		-72	-111	10774336	1474068289
10792	08:57:35.941	00:00:10.791	647	-1024	-768	-1	-1	-1	-1	4	-1024	-768	-1	-1	-1	-1	4		0	0						Untertest4.avi	0	880	547	72	111				0	Content		-72	-111	10791713	1474085666
10809	08:57:35.958	00:00:10.808	648	-1024	-768	-1	-1	-1	-1	4	-1024	-768	-1	-1	-1	-1	4		0	0						Untertest4.avi	0	880	547	72	111				0	Content		-72	-111	10808957	1474102910
10824	08:57:35.973	00:00:10.823	649	-1024	-768	-1	-1	-1	-1	4	-1024	-768	-1	-1	-1	-1	4		0	0						Untertest4.avi	0	880	547	72	111				0	Content		-72	-111	10823885	1474117838
10841	08:57:35.990	00:00:10.840	650	-1024	-768	-1	-1	-1	-1	4	-1024	-768	-1	-1	-1	-1	4		0	0						Untertest4.avi	0	880	547	72	111				0	Content		-72	-111	10840510	1474134463
10857	08:57:36.006	00:00:10.857	651	-1024	-768	-1	-1	-1	-1	4	-1024	-768	-1	-1	-1	-1	4		0	0						Untertest4.avi	0	880	547	72	111				0	Content		-72	-111	10857257	1474151210
10874	08:57:36.023	00:00:10.873	652	-1024	-768	-1	-1	-1	-1	4	-1024	-768	-1	-1	-1	-1	4		0	0						Untertest4.avi	0	880	547	72	111				0	Content		-72	-111	10873880	1474167833
10891	08:57:36.040	00:00:10.890	653	-1024	-768	-1	-1	-1	-1	4	-1024	-768	-1	-1	-1	-1	4		0	0						Untertest4.avi	0	880	547	72	111				0	Content		-72	-111	10890505	1474184458
10907	08:57:36.056	00:00:10.907	654	-1024	-768	-1	-1	-1	-1	4	-1024	-768	-1	-1	-1	-1	4		0	0						Untertest4.avi	0	880	547	72	111				0	Content		-72	-111	10907128	1474201081
10924	08:57:36.073	00:00:10.924	655	354,8819	767,6119	0,5583224	0,7361268	381,4939	2,766115	1	354,8819	767,6119	0,5583224	0,7361268	381,4939	2,766115	3	24	355	768						Untertest4.avi	0	880	547	72	111	256	582	117	0	Content		283	657	10924319	1474218272
10942	08:57:36.091	00:00:10.941	656	-1024	-768	-1	-1	-1	-1	4	-1024	-768	-1	-1	-1	-1	4	24	0	0						Untertest4.avi	0	880	547	72	111	256	582	117	0	Content		-72	-111	10941568	1474235521
10959	08:57:36.108	00:00:10.958	657	-1024	-768	-1	-1	-1	-1	4	-1024	-768	-1	-1	-1	-1	4	24	0	0						Untertest4.avi	0	880	547	72	111	256	582	117	0	Content		-72	-111	10958940	1474252893
10975	08:57:36.124	00:00:10.974	658	-1024	-768	-1	-1	-1	-1	4	-1024	-768	-1	-1	-1	-1	4	24	0	0						Untertest4.avi	0	880	547	72	111	256	582	117	0	Content		-72	-111	10974684	1474268637
10991	08:57:36.140	00:00:10.990	659	342,7732	725,3788	0,5587133	0,7349268	380,3743	2,814938	1	342,7732	725,3788	0,5587133	0,7349268	380,3743	2,814938	3	24	343	725						Untertest4.avi	0	880	547	72	111	256	582	117	0	Content		271	614	10990990	1474284943
11008	08:57:36.157	00:00:11.007	660	310,6307	661,6224	0,558746	0,7323761	380,3743	2,832105	1	310,6307	661,6224	0,558746	0,7323761	380,3743	2,832105	3	24	311	662						Untertest4.avi	0	880	547	72	111	256	582	117	0	Content		239	551	11007855	1474301808
11024	08:57:36.173	00:00:11.024	661	-1024	-768	-1	-1	-1	-1	4	-1024	-768	-1	-1	-1	-1	4	24	0	0						Untertest4.avi	0	880	547	72	111	256	582	117	0	Content		-72	-111	11024487	1474318440
11041	08:57:36.190	00:00:11.041	662	313,8391	584,9379	0,5581397	0,7294236	384,1008	2,841352	1	313,8391	584,9379	0,5581397	0,7294236	384,1008	2,841352	3	25	314	585						Untertest4.avi	0	880	547	72	111	203	474	516	0	Content		242	474	11041306	1474335259
11057	08:57:36.206	00:00:11.057	663	300,2311	589,7612	0,5583804	0,7298766	383,9476	2,897687	1	300,2311	589,7612	0,5583804	0,7298766	383,9476	2,897687	3	25	300	590						Untertest4.avi	0	880	547	72	111	203	474	516	0	Content		228	479	11057485	1474351438
11074	08:57:36.223	00:00:11.074	664	314,8322	587,8528	0,5572454	0,7301186	388,2124	3,002456	1	314,8322	587,8528	0,5572454	0,7301186	388,2124	3,002456	3	25	315	588						Untertest4.avi	0	880	547	72	111	203	474	516	0	Content		243	477	11074479	1474368432
11091	08:57:36.240	00:00:11.090	665	304,2714	581,8998	0,5575486	0,7301314	387,6815	2,945529	1	304,2714	581,8998	0,5575486	0,7301314	387,6815	2,945529	3	25	304	582						Untertest4.avi	0	880	547	72	111	203	474	516	0	Content		232	471	11090733	1474384686
11108	08:57:36.257	00:00:11.107	666	303,6981	586,3171	0,5578241	0,7302225	387,3533	3,004826	1	303,6981	586,3171	0,5578241	0,7302225	387,3533	3,004826	3	25	304	586						Untertest4.avi	0	880	547	72	111	203	474	516	0	Content		232	475	11107801	1474401754
11124	08:57:36.273	00:00:11.124	667	289,7816	592,6087	0,5580729	0,730216	387,2538	3,039927	1	289,7816	592,6087	0,5580729	0,730216	387,2538	3,039927	3	25	290	593						Untertest4.avi	0	880	547	72	111	203	474	516	0	Content		218	482	11124426	1474418379
11141	08:57:36.290	00:00:11.141	668	294,8098	592,5054	0,5580081	0,7301335	387,8545	2,987395	1	294,8098	592,5054	0,5580081	0,7301335	387,8545	2,987395	3	25	295	593						Untertest4.avi	0	880	547	72	111	203	474	516	0	Content		223	482	11141051	1474435004
11157	08:57:36.306	00:00:11.157	669	298,7768	587,382	0,5586922	0,7302368	385,713	2,946471	1	298,7768	587,382	0,5586922	0,7302368	385,713	2,946471	3	25	299	587						Untertest4.avi	0	880	547	72	111	203	474	516	0	Content		227	476	11157354	1474451307
11174	08:57:36.323	00:00:11.174	670	293,0813	572,9223	0,5576601	0,7301328	389,6912	2,878068	1	293,0813	572,9223	0,5576601	0,7301328	389,6912	2,878068	3	25	293	573						Untertest4.avi	0	880	547	72	111	203	474	516	0	Content		221	462	11174102	1474468055
11191	08:57:36.340	00:00:11.190	671	281,1395	587,7942	0,5580792	0,7299441	388,6096	2,966397	1	281,1395	587,7942	0,5580792	0,7299441	388,6096	2,966397	3	25	281	588						Untertest4.avi	0	880	547	72	111	203	474	516	0	Content		209	477	11190723	1474484676
11208	08:57:36.357	00:00:11.207	672	278,4067	582,0055	0,5585971	0,7299	387,1508	3,000468	1	278,4067	582,0055	0,5585971	0,7299	387,1508	3,000468	3	25	278	582						Untertest4.avi	0	880	547	72	111	203	474	516	0	Content		206	471	11207663	1474501616
11224	08:57:36.373	00:00:11.224	673	275,3822	580,8535	0,5587563	0,7299617	386,9885	3,042902	1	275,3822	580,8535	0,5587563	0,7299617	386,9885	3,042902	3	25	275	581						Untertest4.avi	0	880	547	72	111	203	474	516	0	Content		203	470	11224417	1474518370
11241	08:57:36.390	00:00:11.241	674	278,8949	583,0119	0,5577311	0,7300317	391,0378	3,077774	1	278,8949	583,0119	0,5577311	0,7300317	391,0378	3,077774	3	25	279	583						Untertest4.avi	0	880	547	72	111	203	474	516	0	Content		207	472	11241038	1474534991
11257	08:57:36.406	00:00:11.257	675	280,0935	584,123	0,558172	0,7301424	389,7973	3,102567	1	280,0935	584,123	0,558172	0,7301424	389,7973	3,102567	3	25	280	584						Untertest4.avi	0	880	547	72	111	203	474	516	0	Content		208	473	11257339	1474551292
11274	08:57:36.423	00:00:11.273	676	274,8668	581,9564	0,5579292	0,7302321	390,5815	3,141541	1	274,8668	581,9564	0,5579292	0,7302321	390,5815	3,141541	3	25	275	582						Untertest4.avi	0	880	547	72	111	203	474	516	0	Content		203	471	11273960	1474567913
11291	08:57:36.440	00:00:11.290	677	271,2019	585,3109	0,5579714	0,7302111	390,4402	3,150485	1	271,2019	585,3109	0,5579714	0,7302111	390,4402	3,150485	3	25	271	585						Untertest4.avi	0	880	547	72	111	203	474	516	0	Content		199	474	11290706	1474584659
11308	08:57:36.457	00:00:11.307	678	288,4427	586,3339	0,5577781	0,7300919	391,111	3,126395	1	288,4427	586,3339	0,5577781	0,7300919	391,111	3,126395	3	25	288	586						Untertest4.avi	0	880	547	72	111	203	474	516	0	Content		216	475	11307644	1474601597
11324	08:57:36.473	00:00:11.324	679	275,4208	582,6459	0,5580547	0,7299839	390,3588	3,042351	1	275,4208	582,6459	0,5580547	0,7299839	390,3588	3,042351	3	25	275	583						Untertest4.avi	0	880	547	72	111	203	474	516	0	Content		203	472	11324271	1474618224
11341	08:57:36.490	00:00:11.340	680	258,1807	583,8984	0,5580016	0,7300755	390,6914	3,176462	1	258,1807	583,8984	0,5580016	0,7300755	390,6914	3,176462	3	25	258	584						Untertest4.avi	0	880	547	72	111	203	474	516	0	Content		186	473	11340892	1474634845
11357	08:57:36.506	00:00:11.357	681	267,1533	583,8921	0,5580121	0,7300333	390,7558	3,109108	1	267,1533	583,8921	0,5580121	0,7300333	390,7558	3,109108	3	25	267	584						Untertest4.avi	0	880	547	72	111	203	474	516	0	Content		195	473	11357199	1474651152
11374	08:57:36.523	00:00:11.373	682	259,6406	584,7986	0,5579057	0,7300152	391,0883	3,154128	1	259,6406	584,7986	0,5579057	0,7300152	391,0883	3,154128	3	25	260	585						Untertest4.avi	0	880	547	72	111	203	474	516	0	Content		188	474	11373944	1474667897
11391	08:57:36.540	00:00:11.390	683	265,4875	594,838	0,5579406	0,7300757	390,8957	3,244038	1	265,4875	594,838	0,5579406	0,7300757	390,8957	3,244038	3	25	265	595						Untertest4.avi	0	880	547	72	111	203	474	516	0	Content		193	484	11390582	1474684535
11408	08:57:36.557	00:00:11.407	684	265,07	596,5695	0,5586275	0,7300656	388,4031	3,116796	1	265,07	596,5695	0,5586275	0,7300656	388,4031	3,116796	3	25	265	597						Untertest4.avi	0	880	547	72	111	203	474	516	0	Content		193	486	11407633	1474701586
11424	08:57:36.573	00:00:11.424	685	267,9812	578,4186	0,5578651	0,7302385	390,8667	3,074398	1	267,9812	578,4186	0,5578651	0,7302385	390,8667	3,074398	3	25	268	578						Untertest4.avi	0	880	547	72	111	203	474	516	0	Content		196	467	11424261	1474718214
11441	08:57:36.590	00:00:11.440	686	274,4398	596,7545	0,5573369	0,7303479	392,4132	3,13081	1	274,4398	596,7545	0,5573369	0,7303479	392,4132	3,13081	3	25	274	597						Untertest4.avi	0	880	547	72	111	203	474	516	0	Content		202	486	11440880	1474734833
11457	08:57:36.606	00:00:11.457	687	263,9106	578,3047	0,5574861	0,7303877	391,8561	3,05685	1	263,9106	578,3047	0,5574861	0,7303877	391,8561	3,05685	3	25	264	578						Untertest4.avi	0	880	547	72	111	203	474	516	0	Content		192	467	11457187	1474751140
11474	08:57:36.623	00:00:11.473	688	262,8807	588,3447	0,5571266	0,7304612	393,0993	3,1737	1	262,8807	588,3447	0,5571266	0,7304612	393,0993	3,1737	3	25	263	588						Untertest4.avi	0	880	547	72	111	203	474	516	0	Content		191	477	11473809	1474767762
11491	08:57:36.640	00:00:11.490	689	258,5667	590,0267	0,5576357	0,73058	391,4166	3,179516	1	258,5667	590,0267	0,5576357	0,73058	391,4166	3,179516	3	25	259	590						Untertest4.avi	0	880	547	72	111	203	474	516	0	Content		187	479	11490568	1474784521
11507	08:57:36.656	00:00:11.507	690	261,8551	592,6482	0,558732	0,7308602	387,9494	3,110847	1	261,8551	592,6482	0,558732	0,7308602	387,9494	3,110847	3	25	262	593						Untertest4.avi	0	880	547	72	111	203	474	516	0	Content		190	482	11507497	1474801450
11524	08:57:36.673	00:00:11.524	691	-1024	-768	-1	-1	-1	-1	4	-1024	-768	-1	-1	-1	-1	4	25	0	0						Untertest4.avi	0	880	547	72	111	203	474	516	0	Content		-72	-111	11524245	1474818198
11541	08:57:36.690	00:00:11.540	692	545,4885	606,4674	0,3927124	0,7222325	387,9494	3,020652	3	572,939	583,0974	0,3824462	0,7221772	412,8426	3,214865	1	25	573	583						Untertest4.avi	0	880	547	72	111	203	474	516	0	Content		501	472	11540868	1474834821
11557	08:57:36.706	00:00:11.557	693	-1024	-768	-1	-1	-1	-1	4	-1024	-768	-1	-1	-1	-1	4		0	0						Untertest4.avi	0	880	547	72	111				0	Content		-72	-111	11557174	1474851127
11574	08:57:36.723	00:00:11.574	694	-1024	-768	-1	-1	-1	-1	4	-1024	-768	-1	-1	-1	-1	4		0	0						Untertest4.avi	0	880	547	72	111				0	Content		-72	-111	11574118	1474868071
11591	08:57:36.740	00:00:11.590	695	-1024	-768	-1	-1	-1	-1	4	-1024	-768	-1	-1	-1	-1	4		0	0						Untertest4.avi	0	880	547	72	111				0	Content		-72	-111	11590673	1474884626
11607	08:57:36.756	00:00:11.607	696	-1024	-768	-1	-1	-1	-1	4	-1024	-768	-1	-1	-1	-1	4		0	0						Untertest4.avi	0	880	547	72	111				0	Content		-72	-111	11607297	1474901250
11624	08:57:36.773	00:00:11.623	697	-1024	-768	-1	-1	-1	-1	4	-1024	-768	-1	-1	-1	-1	4		0	0						Untertest4.avi	0	880	547	72	111				0	Content		-72	-111	11623965	1474917918
11641	08:57:36.790	00:00:11.640	698	-1024	-768	-1	-1	-1	-1	4	-1024	-768	-1	-1	-1	-1	4		0	0						Untertest4.avi	0	880	547	72	111				0	Content		-72	-111	11640669	1474934622
11657	08:57:36.806	00:00:11.657	699	-1024	-768	-1	-1	-1	-1	4	-1024	-768	-1	-1	-1	-1	4		0	0						Untertest4.avi	0	880	547	72	111				0	Content		-72	-111	11657292	1474951245
11674	08:57:36.823	00:00:11.673	700	687,1105	608,9355	0,3581694	0,722096	402,8114	3,048163	1	700,9429	600,066	0,3603046	0,7220603	412,8426	3,126364	3	26	687	609						Untertest4.avi	0	880	547	72	111	615	498	17	0	Content		615	498	11673916	1474967869
11691	08:57:36.840	00:00:11.690	701	-1024	-768	-1	-1	-1	-1	4	-1024	-768	-1	-1	-1	-1	4		0	0						Untertest4.avi	0	880	547	72	111				0	Content		-72	-111	11690549	1474984502
11707	08:57:36.856	00:00:11.707	702	-1024	-768	-1	-1	-1	-1	4	-1024	-768	-1	-1	-1	-1	4		0	0						Untertest4.avi	0	880	547	72	111				0	Content		-72	-111	11707287	1475001240
11724	08:57:36.873	00:00:11.723	703	-1024	-768	-1	-1	-1	-1	4	-1024	-768	-1	-1	-1	-1	4		0	0						Untertest4.avi	0	880	547	72	111				0	Content		-72	-111	11723899	1475017852
11741	08:57:36.890	00:00:11.740	704	-1024	-768	-1	-1	-1	-1	4	-1024	-768	-1	-1	-1	-1	4		0	0						Untertest4.avi	0	880	547	72	111				0	Content		-72	-111	11740529	1475034482
11757	08:57:36.906	00:00:11.757	705	-1024	-768	-1	-1	-1	-1	4	-1024	-768	-1	-1	-1	-1	4		0	0						Untertest4.avi	0	880	547	72	111				0	Content		-72	-111	11757196	1475051149
11774	08:57:36.923	00:00:11.773	706	-1024	-768	-1	-1	-1	-1	4	-1024	-768	-1	-1	-1	-1	4		0	0						Untertest4.avi	0	880	547	72	111				0	Content		-72	-111	11773782	1475067735
11791	08:57:36.940	00:00:11.791	707	685,6939	587,7513	0,3589444	0,7228804	405,4234	3,095317	1	685,6939	587,7513	0,3589444	0,7228804	405,4234	3,095317	3	27	686	588						Untertest4.avi	0	880	547	72	111	607	501	166	0	Content		614	477	11791099	1475085052
11807	08:57:36.956	00:00:11.806	708	684,1961	590,5264	0,3589888	0,7229726	405,549	3,092002	1	684,1961	590,5264	0,3589888	0,7229726	405,549	3,092002	3	27	684	591						Untertest4.avi	0	880	547	72	111	607	501	166	0	Content		612	480	11806652	1475100605
11824	08:57:36.973	00:00:11.823	709	-1024	-768	-1	-1	-1	-1	4	-1024	-768	-1	-1	-1	-1	4	27	0	0						Untertest4.avi	0	880	547	72	111	607	501	166	0	Content		-72	-111	11823775	1475117728
11841	08:57:36.990	00:00:11.841	710	678,8122	611,827	0,3577492	0,722712	399,7455	3,110928	1	678,8122	611,827	0,3577492	0,722712	399,7455	3,110928	3	27	679	612						Untertest4.avi	0	880	547	72	111	607	501	166	0	Content		607	501	11841091	1475135044
11857	08:57:37.006	00:00:11.856	711	688,0314	610,467	0,3586607	0,7227724	403,957	3,1566	1	688,0314	610,467	0,3586607	0,7227724	403,957	3,1566	3	27	688	610						Untertest4.avi	0	880	547	72	111	607	501	166	0	Content		616	499	11856896	1475150849
11874	08:57:37.023	00:00:11.873	712	681,9803	615,3279	0,3584661	0,7228586	402,9794	3,068594	1	681,9803	615,3279	0,3584661	0,7228586	402,9794	3,068594	3	27	682	615						Untertest4.avi	0	880	547	72	111	607	501	166	0	Content		610	504	11873836	1475167789
11891	08:57:37.040	00:00:11.890	713	675,3804	606,1729	0,357745	0,7229512	399,5139	3,145651	1	675,3804	606,1729	0,357745	0,7229512	399,5139	3,145651	3	27	675	606						Untertest4.avi	0	880	547	72	111	607	501	166	0	Content		603	495	11890515	1475184468
11907	08:57:37.056	00:00:11.907	714	672,3283	618,3308	0,3572179	0,7230091	396,7659	3,149892	1	672,3283	618,3308	0,3572179	0,7230091	396,7659	3,149892	3	27	672	618						Untertest4.avi	0	880	547	72	111	607	501	166	0	Content		600	507	11907207	1475201160
11924	08:57:37.073	00:00:11.923	715	674,4779	618,3583	0,3573411	0,722979	397,1768	3,192514	1	674,4779	618,3583	0,3573411	0,722979	397,1768	3,192514	3	27	674	618						Untertest4.avi	0	880	547	72	111	607	501	166	0	Content		602	507	11923527	1475217480
11940	08:57:37.089	00:00:11.940	716	655,2501	616,1241	0,3564852	0,722928	393,2625	3,111783	1	655,2501	616,1241	0,3564852	0,722928	393,2625	3,111783	3	27	655	616						Untertest4.avi	0	880	547	72	111	607	501	166	0	Content		583	505	11940138	1475234091
11957	08:57:37.106	00:00:11.956	717	-1024	-768	-1	-1	-1	-1	4	-1024	-768	-1	-1	-1	-1	4	28	0	0						Untertest4.avi	0	880	547	72	111	446	508	167	0	Content		-72	-111	11956758	1475250711
11974	08:57:37.123	00:00:11.973	718	-1024	-768	-1	-1	-1	-1	4	-1024	-768	-1	-1	-1	-1	4	28	0	0						Untertest4.avi	0	880	547	72	111	446	508	167	0	Content		-72	-111	11973826	1475267779
11990	08:57:37.139	00:00:11.990	719	517,387	625,8197	0,3506513	0,7216964	361,1711	2,942373	1	517,387	625,8197	0,3506513	0,7216964	361,1711	2,942373	3	28	517	626						Untertest4.avi	0	880	547	72	111	446	508	167	0	Content		445	515	11990450	1475284403
12007	08:57:37.156	00:00:12.007	720	531,5104	619,9857	0,3512921	0,7219728	363,4946	3,038011	1	531,5104	619,9857	0,3512921	0,7219728	363,4946	3,038011	3	28	532	620						Untertest4.avi	0	880	547	72	111	446	508	167	0	Content		460	509	12007120	1475301073
12024	08:57:37.173	00:00:12.023	721	-1024	-768	-1	-1	-1	-1	4	-1024	-768	-1	-1	-1	-1	4	28	0	0						Untertest4.avi	0	880	547	72	111	446	508	167	0	Content		-72	-111	12023508	1475317461
12040	08:57:37.189	00:00:12.040	722	519,7016	617,3301	0,3504239	0,7224118	360,9665	2,971726	1	519,7016	617,3301	0,3504239	0,7224118	360,9665	2,971726	3	28	520	617						Untertest4.avi	0	880	547	72	111	446	508	167	0	Content		448	506	12040442	1475334395
12057	08:57:37.206	00:00:12.056	723	517,9392	621,7639	0,3507127	0,7221835	362,3678	3,015728	1	517,9392	621,7639	0,3507127	0,7221835	362,3678	3,015728	3	28	518	622						Untertest4.avi	0	880	547	72	111	446	508	167	0	Content		446	511	12056746	1475350699
12074	08:57:37.223	00:00:12.073	724	517,1809	615,4106	0,3502949	0,7222409	361,0501	2,971285	1	517,1809	615,4106	0,3502949	0,7222409	361,0501	2,971285	3	28	517	615						Untertest4.avi	0	880	547	72	111	446	508	167	0	Content		445	504	12073687	1475367640
12090	08:57:37.239	00:00:12.090	725	517,4625	612,6029	0,3507267	0,7222276	362,9368	2,990973	1	517,4625	612,6029	0,3507267	0,7222276	362,9368	2,990973	3	28	517	613						Untertest4.avi	0	880	547	72	111	446	508	167	0	Content		445	502	12090360	1475384313
12107	08:57:37.256	00:00:12.107	726	516,6564	618,5104	0,3509127	0,7222233	363,9061	3,085583	1	516,6564	618,5104	0,3509127	0,7222233	363,9061	3,085583	3	28	517	619						Untertest4.avi	0	880	547	72	111	446	508	167	0	Content		445	508	12107058	1475401011
12123	08:57:37.272	00:00:12.123	727	-1024	-768	-1	-1	-1	-1	4	-1024	-768	-1	-1	-1	-1	4		0	0						Untertest4.avi	0	880	547	72	111				0	Content		-72	-111	12123363	1475417316
12140	08:57:37.289	00:00:12.139	728	-1024	-768	-1	-1	-1	-1	4	-1024	-768	-1	-1	-1	-1	4		0	0						Untertest4.avi	0	880	547	72	111				0	Content		-72	-111	12139986	1475433939
12157	08:57:37.306	00:00:12.156	729	-1024	-768	-1	-1	-1	-1	4	-1024	-768	-1	-1	-1	-1	4		0	0						Untertest4.avi	0	880	547	72	111				0	Content		-72	-111	12156607	1475450560
12174	08:57:37.323	00:00:12.173	730	-1024	-768	-1	-1	-1	-1	4	-1024	-768	-1	-1	-1	-1	4		0	0						Untertest4.avi	0	880	547	72	111				0	Content		-72	-111	12173600	1475467553
12190	08:57:37.339	00:00:12.190	731	-1024	-768	-1	-1	-1	-1	4	-1024	-768	-1	-1	-1	-1	4		0	0						Untertest4.avi	0	880	547	72	111				0	Content		-72	-111	12190103	1475484056
12207	08:57:37.356	00:00:12.206	732	-1024	-768	-1	-1	-1	-1	4	-1024	-768	-1	-1	-1	-1	4		0	0						Untertest4.avi	0	880	547	72	111				0	Content		-72	-111	12206724	1475500677
12223	08:57:37.372	00:00:12.223	733	-1024	-768	-1	-1	-1	-1	4	-1024	-768	-1	-1	-1	-1	4		0	0						Untertest4.avi	0	880	547	72	111				0	Content		-72	-111	12223472	1475517425
12240	08:57:37.389	00:00:12.240	734	-1024	-768	-1	-1	-1	-1	4	-1024	-768	-1	-1	-1	-1	4		0	0						Untertest4.avi	0	880	547	72	111				0	Content		-72	-111	12240098	1475534051
12257	08:57:37.406	00:00:12.256	735	-1024	-768	-1	-1	-1	-1	4	-1024	-768	-1	-1	-1	-1	4		0	0						Untertest4.avi	0	880	547	72	111				0	Content		-72	-111	12256718	1475550671
12273	08:57:37.422	00:00:12.273	736	417,4193	728,7141	0,5728775	0,736039	339,3212	2,966555	0	703,2386	680,6052	0,3682483	0,7256426	453,459	3,815868	0	29	560	705						Untertest4.avi	0	880	547	72	111	488	592	150	0	Content		488	594	12273472	1475567425
12290	08:57:37.439	00:00:12.290	737	-1024	-768	-1	-1	-1	-1	4	-1024	-768	-1	-1	-1	-1	4	29	0	0						Untertest4.avi	0	880	547	72	111	488	592	150	0	Content		-72	-111	12290151	1475584104
12307	08:57:37.456	00:00:12.306	738	-1024	-768	-1	-1	-1	-1	4	-1024	-768	-1	-1	-1	-1	4	29	0	0						Untertest4.avi	0	880	547	72	111	488	592	150	0	Content		-72	-111	12306818	1475600771
12323	08:57:37.472	00:00:12.323	739	-1024	-768	-1	-1	-1	-1	4	-1024	-768	-1	-1	-1	-1	4	29	0	0						Untertest4.avi	0	880	547	72	111	488	592	150	0	Content		-72	-111	12323336	1475617289
12340	08:57:37.489	00:00:12.340	740	414,508	729,7247	0,5724815	0,7353685	340,004	2,974637	0	700,928	675,7512	0,3671974	0,7251236	455,5001	3,927929	0	29	558	703						Untertest4.avi	0	880	547	72	111	488	592	150	0	Content		486	592	12340083	1475634036
12357	08:57:37.506	00:00:12.356	741	-1024	-768	-1	-1	-1	-1	4	-1024	-768	-1	-1	-1	-1	4	29	0	0						Untertest4.avi	0	880	547	72	111	488	592	150	0	Content		-72	-111	12356766	1475650719
12373	08:57:37.522	00:00:12.373	742	-1024	-768	-1	-1	-1	-1	4	-1024	-768	-1	-1	-1	-1	4	29	0	0						Untertest4.avi	0	880	547	72	111	488	592	150	0	Content		-72	-111	12373433	1475667386
12390	08:57:37.539	00:00:12.390	743	-1024	-768	-1	-1	-1	-1	4	-1024	-768	-1	-1	-1	-1	4	29	0	0						Untertest4.avi	0	880	547	72	111	488	592	150	0	Content		-72	-111	12390201	1475684154
12407	08:57:37.556	00:00:12.406	744	408,4709	725,6483	0,5709702	0,7352931	343,485	2,969508	0	736,7651	674,6466	0,3638728	0,7253945	465,0442	4,053132	0	29	573	700						Untertest4.avi	0	880	547	72	111	488	592	150	0	Content		501	589	12406769	1475700722
12423	08:57:37.572	00:00:12.423	745	-1024	-768	-1	-1	-1	-1	4	888,7943	693,7719	0,3689268	0,7259941	452,7031	4,006981	0	30	889	694						Untertest4.avi	0	880	547	72	111	623	606	700	0	Content		817	583	12423450	1475717403
12440	08:57:37.589	00:00:12.440	746	-1024	-768	-1	-1	-1	-1	4	-1024	-768	-1	-1	-1	-1	4	30	0	0						Untertest4.avi	0	880	547	72	111	623	606	700	0	Content		-72	-111	12440072	1475734025
12457	08:57:37.606	00:00:12.456	747	-1024	-768	-1	-1	-1	-1	4	688,5678	719,9446	0,3570701	0,7261375	397,9851	3,31016	0	30	689	720						Untertest4.avi	0	880	547	72	111	623	606	700	0	Content		617	609	12456696	1475750649
12473	08:57:37.622	00:00:12.473	748	-1024	-768	-1	-1	-1	-1	4	-1024	-768	-1	-1	-1	-1	4	30	0	0						Untertest4.avi	0	880	547	72	111	623	606	700	0	Content		-72	-111	12473376	1475767329
12490	08:57:37.639	00:00:12.490	749	-1024	-768	-1	-1	-1	-1	4	-1024	-768	-1	-1	-1	-1	4	30	0	0						Untertest4.avi	0	880	547	72	111	623	606	700	0	Content		-72	-111	12490044	1475783997
12507	08:57:37.656	00:00:12.506	750	-1024	-768	-1	-1	-1	-1	4	690,9999	705,0179	0,3570597	0,7264191	399,0601	3,274206	0	30	691	705						Untertest4.avi	0	880	547	72	111	623	606	700	0	Content		619	594	12506691	1475800644
12523	08:57:37.672	00:00:12.523	751	-1024	-768	-1	-1	-1	-1	4	699,3254	715,0152	0,3568555	0,726432	398,5074	3,20493	0	30	699	715						Untertest4.avi	0	880	547	72	111	623	606	700	0	Content		627	604	12523433	1475817386
12540	08:57:37.689	00:00:12.540	752	-1024	-768	-1	-1	-1	-1	4	-1024	-768	-1	-1	-1	-1	4	30	0	0						Untertest4.avi	0	880	547	72	111	623	606	700	0	Content		-72	-111	12540066	1475834019
12557	08:57:37.706	00:00:12.556	753	-1024	-768	-1	-1	-1	-1	4	-1024	-768	-1	-1	-1	-1	4	30	0	0						Untertest4.avi	0	880	547	72	111	623	606	700	0	Content		-72	-111	12556686	1475850639
12573	08:57:37.722	00:00:12.573	754	-1024	-768	-1	-1	-1	-1	4	-1024	-768	-1	-1	-1	-1	4	30	0	0						Untertest4.avi	0	880	547	72	111	623	606	700	0	Content		-72	-111	12573353	1475867306
12590	08:57:37.739	00:00:12.590	755	-1024	-768	-1	-1	-1	-1	4	686,2465	711,5322	0,3562757	0,726948	397,4348	3,208265	0	30	686	712						Untertest4.avi	0	880	547	72	111	623	606	700	0	Content		614	601	12590060	1475884013
12607	08:57:37.756	00:00:12.606	756	-1024	-768	-1	-1	-1	-1	4	700,0563	708,0969	0,3561932	0,7269496	397,2149	3,196411	0	30	700	708						Untertest4.avi	0	880	547	72	111	623	606	700	0	Content		628	597	12606685	1475900638
12623	08:57:37.772	00:00:12.623	757	-1024	-768	-1	-1	-1	-1	4	689,3814	717,4318	0,3561489	0,7264003	397,4502	3,119616	0	30	689	717						Untertest4.avi	0	880	547	72	111	623	606	700	0	Content		617	606	12623310	1475917263
12640	08:57:37.789	00:00:12.639	758	-1024	-768	-1	-1	-1	-1	4	708,5969	720,9138	0,3571741	0,7263668	402,085	3,157719	0	30	709	721						Untertest4.avi	0	880	547	72	111	623	606	700	0	Content		637	610	12639801	1475933754
12657	08:57:37.806	00:00:12.657	759	-1024	-768	-1	-1	-1	-1	4	709,6768	712,8427	0,3572528	0,7265842	402,6404	3,17159	0	30	710	713						Untertest4.avi	0	880	547	72	111	623	606	700	0	Content		638	602	12657124	1475951077
12674	08:57:37.823	00:00:12.673	760	-1024	-768	-1	-1	-1	-1	4	684,9471	703,0864	0,3560932	0,726907	398,1438	3,111123	0	30	685	703						Untertest4.avi	0	880	547	72	111	623	606	700	0	Content		613	592	12673748	1475967701
12690	08:57:37.839	00:00:12.690	761	-1024	-768	-1	-1	-1	-1	4	689,1376	711,9205	0,3560855	0,7269414	398,163	3,142785	0	30	689	712						Untertest4.avi	0	880	547	72	111	623	606	700	0	Content		617	601	12690423	1475984376
12706	08:57:37.855	00:00:12.705	762	-1024	-768	-1	-1	-1	-1	4	695,055	710,5248	0,3560959	0,7269799	398,261	3,088166	0	30	695	711						Untertest4.avi	0	880	547	72	111	623	606	700	0	Content		623	600	12705929	1475999882
12723	08:57:37.872	00:00:12.723	763	-1024	-768	-1	-1	-1	-1	4	682,7797	711,6414	0,3560854	0,7270091	398,2238	3,096802	0	30	683	712						Untertest4.avi	0	880	547	72	111	623	606	700	0	Content		611	601	12723176	1476017129
12740	08:57:37.889	00:00:12.740	764	-1024	-768	-1	-1	-1	-1	4	689,84	708,441	0,3560699	0,7269905	398,1695	3,076104	0	30	690	708						Untertest4.avi	0	880	547	72	111	623	606	700	0	Content		618	597	12740120	1476034073
12756	08:57:37.905	00:00:12.756	765	-1024	-768	-1	-1	-1	-1	4	698,0595	709,1721	0,3560335	0,726978	398,0948	3,130113	0	30	698	709						Untertest4.avi	0	880	547	72	111	623	606	700	0	Content		626	598	12756171	1476050124
12773	08:57:37.922	00:00:12.772	766	-1024	-768	-1	-1	-1	-1	4	684,5377	711,4325	0,3559007	0,7269697	397,5319	3,061329	0	30	685	711						Untertest4.avi	0	880	547	72	111	623	606	700	0	Content		613	600	12772922	1476066875
12790	08:57:37.939	00:00:12.789	767	-1024	-768	-1	-1	-1	-1	4	686,1469	712,5562	0,3561887	0,7269864	398,8771	3,041421	0	30	686	713						Untertest4.avi	0	880	547	72	111	623	606	700	0	Content		614	602	12789546	1476083499
12807	08:57:37.956	00:00:12.806	768	-1024	-768	-1	-1	-1	-1	4	697,8963	716,546	0,3563274	0,7269855	399,6283	3,081696	0	30	698	717						Untertest4.avi	0	880	547	72	111	623	606	700	0	Content		626	606	12806797	1476100750
12823	08:57:37.972	00:00:12.823	769	-1024	-768	-1	-1	-1	-1	4	686,8668	709,5685	0,3565277	0,7270107	400,7497	3,080702	0	30	687	710						Untertest4.avi	0	880	547	72	111	623	606	700	0	Content		615	599	12823420	1476117373
12840	08:57:37.989	00:00:12.839	770	-1024	-768	-1	-1	-1	-1	4	707,4255	726,9081	0,3563489	0,7265823	400,0251	3,038138	0	30	707	727						Untertest4.avi	0	880	547	72	111	623	606	700	0	Content		635	616	12839989	1476133942
12856	08:57:38.005	00:00:12.856	771	-1024	-768	-1	-1	-1	-1	4	703,5086	730,3727	0,3560135	0,7266567	398,9256	3,046914	0	30	704	730						Untertest4.avi	0	880	547	72	111	623	606	700	0	Content		632	619	12856167	1476150120
12873	08:57:38.022	00:00:12.872	772	-1024	-768	-1	-1	-1	-1	4	694,8171	723,3423	0,3557469	0,726698	398,1703	3,117157	0	30	695	723						Untertest4.avi	0	880	547	72	111	623	606	700	0	Content		623	612	12872792	1476166745
12889	08:57:38.038	00:00:12.889	773	-1024	-768	-1	-1	-1	-1	4	704,5961	727,6547	0,3561225	0,7267404	400,1718	3,064177	0	30	705	728						Untertest4.avi	0	880	547	72	111	623	606	700	0	Content		633	617	12889417	1476183370
12907	08:57:38.056	00:00:12.906	774	-1024	-768	-1	-1	-1	-1	4	695,3674	725,4259	0,3557744	0,7268133	398,9584	3,088918	0	30	695	725						Untertest4.avi	0	880	547	72	111	623	606	700	0	Content		623	614	12906790	1476200743
12923	08:57:38.072	00:00:12.923	775	-1024	-768	-1	-1	-1	-1	4	690,1481	717,2393	0,355482	0,7268676	397,6956	3,051029	0	30	690	717						Untertest4.avi	0	880	547	72	111	623	606	700	0	Content		618	606	12923415	1476217368
12940	08:57:38.089	00:00:12.939	776	-1024	-768	-1	-1	-1	-1	4	697,01	726,9523	0,3556948	0,7269518	398,815	3,054959	0	30	697	727						Untertest4.avi	0	880	547	72	111	623	606	700	0	Content		625	616	12939982	1476233935
12956	08:57:38.105	00:00:12.956	777	-1024	-768	-1	-1	-1	-1	4	698,3347	733,4331	0,3560241	0,7269949	400,5604	3,07609	0	30	698	733						Untertest4.avi	0	880	547	72	111	623	606	700	0	Content		626	622	12956160	1476250113
12973	08:57:38.122	00:00:12.972	778	-1024	-768	-1	-1	-1	-1	4	693,1199	722,2706	0,3557801	0,7270871	399,9223	3,050508	0	30	693	722						Untertest4.avi	0	880	547	72	111	623	606	700	0	Content		621	611	12972661	1476266614
12989	08:57:38.138	00:00:12.989	779	-1024	-768	-1	-1	-1	-1	4	700,4475	726,6809	0,3555876	0,7271134	399,4373	3,040388	0	30	700	727						Untertest4.avi	0	880	547	72	111	623	606	700	0	Content		628	616	12989410	1476283363
13007	08:57:38.156	00:00:13.006	780	-1024	-768	-1	-1	-1	-1	4	690,28	728,6561	0,3557312	0,7270275	400,4987	3,066827	0	30	690	729						Untertest4.avi	0	880	547	72	111	623	606	700	0	Content		618	618	13006660	1476300613
13023	08:57:38.172	00:00:13.023	781	-1024	-768	-1	-1	-1	-1	4	700,5122	722,9045	0,3557515	0,7271844	400,8023	3,059859	0	30	701	723						Untertest4.avi	0	880	547	72	111	623	606	700	0	Content		629	612	13023281	1476317234
13040	08:57:38.189	00:00:13.039	782	-1024	-768	-1	-1	-1	-1	4	695,7653	710,5681	0,3560762	0,727674	402,4518	3,072784	0	30	696	711						Untertest4.avi	0	880	547	72	111	623	606	700	0	Content		624	600	13039851	1476333804
13056	08:57:38.205	00:00:13.056	783	-1024	-768	-1	-1	-1	-1	4	692,2333	707,9717	0,3558803	0,7276772	401,7805	3,060438	0	30	692	708						Untertest4.avi	0	880	547	72	111	623	606	700	0	Content		620	597	13056028	1476349981
13073	08:57:38.222	00:00:13.072	784	-1024	-768	-1	-1	-1	-1	4	692,8804	717,3268	0,3552973	0,7274259	399,5696	3,031792	0	30	693	717						Untertest4.avi	0	880	547	72	111	623	606	700	0	Content		621	606	13072652	1476366605
13089	08:57:38.238	00:00:13.089	785	-1024	-768	-1	-1	-1	-1	4	704,1657	724,2831	0,3552181	0,7271861	399,4865	3,125847	0	30	704	724						Untertest4.avi	0	880	547	72	111	623	606	700	0	Content		632	613	13089402	1476383355
13107	08:57:38.256	00:00:13.106	786	-1024	-768	-1	-1	-1	-1	4	646,3708	718,2257	0,3513072	0,7268482	381,7629	2,939017	0	30	646	718						Untertest4.avi	0	880	547	72	111	623	606	700	0	Content		574	607	13106649	1476400602
13123	08:57:38.272	00:00:13.123	787	-1024	-768	-1	-1	-1	-1	4	-1024	-768	-1	-1	-1	-1	4		0	0						Untertest4.avi	0	880	547	72	111				0	Content		-72	-111	13123268	1476417221
13140	08:57:38.289	00:00:13.139	788	-1024	-768	-1	-1	-1	-1	4	-1024	-768	-1	-1	-1	-1	4		0	0						Untertest4.avi	0	880	547	72	111				0	Content		-72	-111	13139838	1476433791
13156	08:57:38.305	00:00:13.156	789	-1024	-768	-1	-1	-1	-1	4	-1024	-768	-1	-1	-1	-1	4		0	0						Untertest4.avi	0	880	547	72	111				0	Content		-72	-111	13156018	1476449971
13173	08:57:38.322	00:00:13.173	790	-1024	-768	-1	-1	-1	-1	4	-1024	-768	-1	-1	-1	-1	4		0	0						Untertest4.avi	0	880	547	72	111				0	Content		-72	-111	13173087	1476467040
13189	08:57:38.338	00:00:13.189	791	-1024	-768	-1	-1	-1	-1	4	-1024	-768	-1	-1	-1	-1	4		0	0						Untertest4.avi	0	880	547	72	111				0	Content		-72	-111	13189397	1476483350
13206	08:57:38.355	00:00:13.206	792	-1024	-768	-1	-1	-1	-1	4	-1024	-768	-1	-1	-1	-1	4		0	0						Untertest4.avi	0	880	547	72	111				0	Content		-72	-111	13206269	1476500222
13223	08:57:38.372	00:00:13.222	793	-1024	-768	-1	-1	-1	-1	4	-1024	-768	-1	-1	-1	-1	4		0	0						Untertest4.avi	0	880	547	72	111				0	Content		-72	-111	13222890	1476516843
13240	08:57:38.389	00:00:13.239	794	-1024	-768	-1	-1	-1	-1	4	-1024	-768	-1	-1	-1	-1	4		0	0						Untertest4.avi	0	880	547	72	111				0	Content		-72	-111	13239514	1476533467
13256	08:57:38.405	00:00:13.256	795	-1024	-768	-1	-1	-1	-1	4	-1024	-768	-1	-1	-1	-1	4		0	0						Untertest4.avi	0	880	547	72	111				0	Content		-72	-111	13256139	1476550092
13273	08:57:38.422	00:00:13.272	796	-1024	-768	-1	-1	-1	-1	4	-1024	-768	-1	-1	-1	-1	4		0	0						Untertest4.avi	0	880	547	72	111				0	Content		-72	-111	13272763	1476566716
13290	08:57:38.439	00:00:13.289	797	-1024	-768	-1	-1	-1	-1	4	-1024	-768	-1	-1	-1	-1	4		0	0						Untertest4.avi	0	880	547	72	111				0	Content		-72	-111	13289512	1476583465
13306	08:57:38.455	00:00:13.306	798	-1024	-768	-1	-1	-1	-1	4	-1024	-768	-1	-1	-1	-1	4		0	0						Untertest4.avi	0	880	547	72	111				0	Content		-72	-111	13306136	1476600089
13323	08:57:38.472	00:00:13.322	799	-1024	-768	-1	-1	-1	-1	4	-1024	-768	-1	-1	-1	-1	4		0	0						Untertest4.avi	0	880	547	72	111				0	Content		-72	-111	13322761	1476616714
13339	08:57:38.488	00:00:13.339	800	-1024	-768	-1	-1	-1	-1	4	-1024	-768	-1	-1	-1	-1	4		0	0						Untertest4.avi	0	880	547	72	111				0	Content		-72	-111	13339448	1476633401
13356	08:57:38.505	00:00:13.356	801	-1024	-768	-1	-1	-1	-1	4	-1024	-768	-1	-1	-1	-1	4		0	0						Untertest4.avi	0	880	547	72	111				0	Content		-72	-111	13356116	1476650069
13373	08:57:38.522	00:00:13.372	802	-1024	-768	-1	-1	-1	-1	4	-1024	-768	-1	-1	-1	-1	4		0	0						Untertest4.avi	0	880	547	72	111				0	Content		-72	-111	13372758	1476666711
13390	08:57:38.539	00:00:13.390	803	-1024	-768	-1	-1	-1	-1	4	-1024	-768	-1	-1	-1	-1	4		0	0						Untertest4.avi	0	880	547	72	111				0	Content		-72	-111	13390009	1476683962
13407	08:57:38.556	00:00:13.406	804	-1024	-768	-1	-1	-1	-1	4	-1024	-768	-1	-1	-1	-1	4		0	0						Untertest4.avi	0	880	547	72	111				0	Content		-72	-111	13406754	1476700707
13422	08:57:38.571	00:00:13.422	805	-1024	-768	-1	-1	-1	-1	4	-1024	-768	-1	-1	-1	-1	4		0	0						Untertest4.avi	0	880	547	72	111				0	Content		-72	-111	13422254	1476716207
13439	08:57:38.588	00:00:13.438	806	-1024	-768	-1	-1	-1	-1	4	-1024	-768	-1	-1	-1	-1	4		0	0						Untertest4.avi	0	880	547	72	111				0	Content		-72	-111	13438751	1476732704
13455	08:57:38.604	00:00:13.455	807	-1024	-768	-1	-1	-1	-1	4	-1024	-768	-1	-1	-1	-1	4		0	0						Untertest4.avi	0	880	547	72	111				0	Content		-72	-111	13455373	1476749326
13472	08:57:38.621	00:00:13.471	808	-1024	-768	-1	-1	-1	-1	4	-1024	-768	-1	-1	-1	-1	4		0	0						Untertest4.avi	0	880	547	72	111				0	Content		-72	-111	13471998	1476765951
13489	08:57:38.638	00:00:13.489	809	-1024	-768	-1	-1	-1	-1	4	-1024	-768	-1	-1	-1	-1	4		0	0						Untertest4.avi	0	880	547	72	111				0	Content		-72	-111	13489190	1476783143
13507	08:57:38.656	00:00:13.506	810	-1024	-768	-1	-1	-1	-1	4	-1024	-768	-1	-1	-1	-1	4		0	0						Untertest4.avi	0	880	547	72	111				0	Content		-72	-111	13506562	1476800515
13524	08:57:38.673	00:00:13.523	811	-1024	-768	-1	-1	-1	-1	4	-1024	-768	-1	-1	-1	-1	4		0	0						Untertest4.avi	0	880	547	72	111				0	Content		-72	-111	13523810	1476817763
13539	08:57:38.688	00:00:13.538	812	-1024	-768	-1	-1	-1	-1	4	-1024	-768	-1	-1	-1	-1	4		0	0						Untertest4.avi	0	880	547	72	111				0	Content		-72	-111	13538740	1476832693
13555	08:57:38.704	00:00:13.555	813	-1024	-768	-1	-1	-1	-1	4	-1024	-768	-1	-1	-1	-1	4		0	0						Untertest4.avi	0	880	547	72	111				0	Content		-72	-111	13555364	1476849317
13572	08:57:38.721	00:00:13.571	814	-1024	-768	-1	-1	-1	-1	4	-1024	-768	-1	-1	-1	-1	4		0	0						Untertest4.avi	0	880	547	72	111				0	Content		-72	-111	13571985	1476865938
13589	08:57:38.738	00:00:13.588	815	-1024	-768	-1	-1	-1	-1	4	-1024	-768	-1	-1	-1	-1	4		0	0						Untertest4.avi	0	880	547	72	111				0	Content		-72	-111	13588610	1476882563
13605	08:57:38.754	00:00:13.605	816	-1024	-768	-1	-1	-1	-1	4	-1024	-768	-1	-1	-1	-1	4		0	0						Untertest4.avi	0	880	547	72	111				0	Content		-72	-111	13605230	1476899183
13622	08:57:38.771	00:00:13.621	817	-1024	-768	-1	-1	-1	-1	4	-1024	-768	-1	-1	-1	-1	4		0	0						Untertest4.avi	0	880	547	72	111				0	Content		-72	-111	13621981	1476915934
13639	08:57:38.788	00:00:13.639	818	-1024	-768	-1	-1	-1	-1	4	-1024	-768	-1	-1	-1	-1	4		0	0						Untertest4.avi	0	880	547	72	111				0	Content		-72	-111	13639047	1476933000
13656	08:57:38.805	00:00:13.656	819	-1024	-768	-1	-1	-1	-1	4	-1024	-768	-1	-1	-1	-1	4		0	0						Untertest4.avi	0	880	547	72	111				0	Content		-72	-111	13656423	1476950376
13674	08:57:38.823	00:00:13.673	820	-1024	-768	-1	-1	-1	-1	4	-1024	-768	-1	-1	-1	-1	4		0	0						Untertest4.avi	0	880	547	72	111				0	Content		-72	-111	13673669	1476967622
13689	08:57:38.838	00:00:13.688	821	-1024	-768	-1	-1	-1	-1	4	-1024	-768	-1	-1	-1	-1	4		0	0						Untertest4.avi	0	880	547	72	111				0	Content		-72	-111	13688601	1476982554
13705	08:57:38.854	00:00:13.705	822	-1024	-768	-1	-1	-1	-1	4	-1024	-768	-1	-1	-1	-1	4		0	0						Untertest4.avi	0	880	547	72	111				0	Content		-72	-111	13705225	1476999178
13722	08:57:38.871	00:00:13.721	823	-1024	-768	-1	-1	-1	-1	4	-1024	-768	-1	-1	-1	-1	4		0	0						Untertest4.avi	0	880	547	72	111				0	Content		-72	-111	13721972	1477015925
13739	08:57:38.888	00:00:13.738	824	-1024	-768	-1	-1	-1	-1	4	-1024	-768	-1	-1	-1	-1	4		0	0						Untertest4.avi	0	880	547	72	111				0	Content		-72	-111	13738595	1477032548
13755	08:57:38.904	00:00:13.755	825	-1024	-768	-1	-1	-1	-1	4	-1024	-768	-1	-1	-1	-1	4		0	0						Untertest4.avi	0	880	547	72	111				0	Content		-72	-111	13755233	1477049186
13772	08:57:38.921	00:00:13.771	826	-1024	-768	-1	-1	-1	-1	4	-1024	-768	-1	-1	-1	-1	4		0	0						Untertest4.avi	0	880	547	72	111				0	Content		-72	-111	13771842	1477065795
13789	08:57:38.938	00:00:13.789	827	-1024	-768	-1	-1	-1	-1	4	-1024	-768	-1	-1	-1	-1	4		0	0						Untertest4.avi	0	880	547	72	111				0	Content		-72	-111	13789035	1477082988
13806	08:57:38.955	00:00:13.806	828	-1024	-768	-1	-1	-1	-1	4	-1024	-768	-1	-1	-1	-1	4		0	0						Untertest4.avi	0	880	547	72	111				0	Content		-72	-111	13806283	1477100236
13824	08:57:38.973	00:00:13.823	829	-1024	-768	-1	-1	-1	-1	4	-1024	-768	-1	-1	-1	-1	4		0	0						Untertest4.avi	0	880	547	72	111				0	Content		-72	-111	13823654	1477117607
13838	08:57:38.987	00:00:13.838	830	-1024	-768	-1	-1	-1	-1	4	-1024	-768	-1	-1	-1	-1	4		0	0						Untertest4.avi	0	880	547	72	111				0	Content		-72	-111	13838459	1477132412
13855	08:57:39.004	00:00:13.855	831	-1024	-768	-1	-1	-1	-1	4	-1024	-768	-1	-1	-1	-1	4		0	0						Untertest4.avi	0	880	547	72	111				0	Content		-72	-111	13855219	1477149172
13872	08:57:39.021	00:00:13.871	832	-1024	-768	-1	-1	-1	-1	4	-1024	-768	-1	-1	-1	-1	4		0	0						Untertest4.avi	0	880	547	72	111				0	Content		-72	-111	13871830	1477165783
13888	08:57:39.037	00:00:13.888	833	-1024	-768	-1	-1	-1	-1	4	-1024	-768	-1	-1	-1	-1	4		0	0						Untertest4.avi	0	880	547	72	111				0	Content		-72	-111	13888452	1477182405
13905	08:57:39.054	00:00:13.905	834	-1024	-768	-1	-1	-1	-1	4	-1024	-768	-1	-1	-1	-1	4		0	0						Untertest4.avi	0	880	547	72	111				0	Content		-72	-111	13905074	1477199027
13922	08:57:39.071	00:00:13.921	835	-1024	-768	-1	-1	-1	-1	4	-1024	-768	-1	-1	-1	-1	4		0	0						Untertest4.avi	0	880	547	72	111				0	Content		-72	-111	13921699	1477215652
13939	08:57:39.088	00:00:13.938	836	-1024	-768	-1	-1	-1	-1	4	-1024	-768	-1	-1	-1	-1	4		0	0						Untertest4.avi	0	880	547	72	111				0	Content		-72	-111	13938893	1477232846
13956	08:57:39.105	00:00:13.956	837	-1024	-768	-1	-1	-1	-1	4	-1024	-768	-1	-1	-1	-1	4		0	0						Untertest4.avi	0	880	547	72	111				0	Content		-72	-111	13956265	1477250218
13974	08:57:39.123	00:00:13.973	838	-1024	-768	-1	-1	-1	-1	4	-1024	-768	-1	-1	-1	-1	4		0	0						Untertest4.avi	0	880	547	72	111				0	Content		-72	-111	13973512	1477267465
13988	08:57:39.137	00:00:13.988	839	-1024	-768	-1	-1	-1	-1	4	-1024	-768	-1	-1	-1	-1	4		0	0						Untertest4.avi	0	880	547	72	111				0	Content		-72	-111	13988315	1477282268
14005	08:57:39.154	00:00:14.005	840	-1024	-768	-1	-1	-1	-1	4	-1024	-768	-1	-1	-1	-1	4		0	0						Untertest4.avi	0	880	547	72	111				0	Content		-72	-111	14005066	1477299019
14022	08:57:39.171	00:00:14.021	841	-1024	-768	-1	-1	-1	-1	4	-1024	-768	-1	-1	-1	-1	4		0	0						Untertest4.avi	0	880	547	72	111				0	Content		-72	-111	14021688	1477315641
14038	08:57:39.187	00:00:14.038	842	-1024	-768	-1	-1	-1	-1	4	-1024	-768	-1	-1	-1	-1	4		0	0						Untertest4.avi	0	880	547	72	111				0	Content		-72	-111	14038313	1477332266
14055	08:57:39.204	00:00:14.054	843	-1024	-768	-1	-1	-1	-1	4	-1024	-768	-1	-1	-1	-1	4		0	0						Untertest4.avi	0	880	547	72	111				0	Content		-72	-111	14054936	1477348889
14072	08:57:39.221	00:00:14.071	844	-1024	-768	-1	-1	-1	-1	4	-1024	-768	-1	-1	-1	-1	4		0	0						Untertest4.avi	0	880	547	72	111				0	Content		-72	-111	14071561	1477365514
14089	08:57:39.238	00:00:14.088	845	-1024	-768	-1	-1	-1	-1	4	-1024	-768	-1	-1	-1	-1	4		0	0						Untertest4.avi	0	880	547	72	111				0	Content		-72	-111	14088753	1477382706
14106	08:57:39.255	00:00:14.106	846	-1024	-768	-1	-1	-1	-1	4	-1024	-768	-1	-1	-1	-1	4		0	0						Untertest4.avi	0	880	547	72	111				0	Content		-72	-111	14106127	1477400080
14124	08:57:39.273	00:00:14.123	847	-1024	-768	-1	-1	-1	-1	4	-1024	-768	-1	-1	-1	-1	4		0	0						Untertest4.avi	0	880	547	72	111				0	Content		-72	-111	14123501	1477417454
14138	08:57:39.287	00:00:14.138	848	-1024	-768	-1	-1	-1	-1	4	-1024	-768	-1	-1	-1	-1	4		0	0						Untertest4.avi	0	880	547	72	111				0	Content		-72	-111	14138307	1477432260
14155	08:57:39.304	00:00:14.154	849	-1024	-768	-1	-1	-1	-1	4	-1024	-768	-1	-1	-1	-1	4		0	0						Untertest4.avi	0	880	547	72	111				0	Content		-72	-111	14154929	1477448882
14172	08:57:39.321	00:00:14.171	850	-1024	-768	-1	-1	-1	-1	4	-1024	-768	-1	-1	-1	-1	4		0	0						Untertest4.avi	0	880	547	72	111				0	Content		-72	-111	14171677	1477465630
14188	08:57:39.337	00:00:14.188	851	-1024	-768	-1	-1	-1	-1	4	-1024	-768	-1	-1	-1	-1	4		0	0						Untertest4.avi	0	880	547	72	111				0	Content		-72	-111	14188297	1477482250
14205	08:57:39.354	00:00:14.204	852	-1024	-768	-1	-1	-1	-1	4	-1024	-768	-1	-1	-1	-1	4		0	0						Untertest4.avi	0	880	547	72	111				0	Content		-72	-111	14204927	1477498880
14222	08:57:39.371	00:00:14.221	853	-1024	-768	-1	-1	-1	-1	4	-1024	-768	-1	-1	-1	-1	4		0	0						Untertest4.avi	0	880	547	72	111				0	Content		-72	-111	14221545	1477515498
14239	08:57:39.388	00:00:14.238	854	-1024	-768	-1	-1	-1	-1	4	-1024	-768	-1	-1	-1	-1	4		0	0						Untertest4.avi	0	880	547	72	111				0	Content		-72	-111	14238739	1477532692
14256	08:57:39.405	00:00:14.255	855	-1024	-768	-1	-1	-1	-1	4	-1024	-768	-1	-1	-1	-1	4		0	0						Untertest4.avi	0	880	547	72	111				0	Content		-72	-111	14255984	1477549937
14273	08:57:39.422	00:00:14.273	856	-1024	-768	-1	-1	-1	-1	4	-1024	-768	-1	-1	-1	-1	4		0	0						Untertest4.avi	0	880	547	72	111				0	Content		-72	-111	14273234	1477567187
14288	08:57:39.437	00:00:14.288	857	-1024	-768	-1	-1	-1	-1	4	-1024	-768	-1	-1	-1	-1	4		0	0						Untertest4.avi	0	880	547	72	111				0	Content		-72	-111	14288203	1477582156
14305	08:57:39.454	00:00:14.304	858	-1024	-768	-1	-1	-1	-1	4	-1024	-768	-1	-1	-1	-1	4		0	0						Untertest4.avi	0	880	547	72	111				0	Content		-72	-111	14304788	1477598741
14322	08:57:39.471	00:00:14.321	859	-1024	-768	-1	-1	-1	-1	4	-1024	-768	-1	-1	-1	-1	4		0	0						Untertest4.avi	0	880	547	72	111				0	Content		-72	-111	14321535	1477615488
14338	08:57:39.487	00:00:14.338	860	-1024	-768	-1	-1	-1	-1	4	-1024	-768	-1	-1	-1	-1	4		0	0						Untertest4.avi	0	880	547	72	111				0	Content		-72	-111	14338172	1477632125
14355	08:57:39.504	00:00:14.354	861	-1024	-768	-1	-1	-1	-1	4	-1024	-768	-1	-1	-1	-1	4		0	0						Untertest4.avi	0	880	547	72	111				0	Content		-72	-111	14354783	1477648736
14371	08:57:39.520	00:00:14.371	862	-1024	-768	-1	-1	-1	-1	4	-1024	-768	-1	-1	-1	-1	4		0	0						Untertest4.avi	0	880	547	72	111				0	Content		-72	-111	14371406	1477665359
14389	08:57:39.538	00:00:14.388	863	-1024	-768	-1	-1	-1	-1	4	-1024	-768	-1	-1	-1	-1	4		0	0						Untertest4.avi	0	880	547	72	111				0	Content		-72	-111	14388601	1477682554
14406	08:57:39.555	00:00:14.405	864	-1024	-768	-1	-1	-1	-1	4	-1024	-768	-1	-1	-1	-1	4		0	0						Untertest4.avi	0	880	547	72	111				0	Content		-72	-111	14405972	1477699925
14423	08:57:39.572	00:00:14.423	865	-1024	-768	-1	-1	-1	-1	4	-1024	-768	-1	-1	-1	-1	4		0	0						Untertest4.avi	0	880	547	72	111				0	Content		-72	-111	14423217	1477717170
14438	08:57:39.587	00:00:14.438	866	-1024	-768	-1	-1	-1	-1	4	-1024	-768	-1	-1	-1	-1	4		0	0						Untertest4.avi	0	880	547	72	111				0	Content		-72	-111	14438020	1477731973
14455	08:57:39.604	00:00:14.454	867	-1024	-768	-1	-1	-1	-1	4	-1024	-768	-1	-1	-1	-1	4		0	0						Untertest4.avi	0	880	547	72	111				0	Content		-72	-111	14454771	1477748724
14471	08:57:39.620	00:00:14.471	868	-1024	-768	-1	-1	-1	-1	4	-1024	-768	-1	-1	-1	-1	4		0	0						Untertest4.avi	0	880	547	72	111				0	Content		-72	-111	14471390	1477765343
14488	08:57:39.637	00:00:14.488	869	-1024	-768	-1	-1	-1	-1	4	-1024	-768	-1	-1	-1	-1	4		0	0						Untertest4.avi	0	880	547	72	111				0	Content		-72	-111	14488014	1477781967
14505	08:57:39.654	00:00:14.504	870	-1024	-768	-1	-1	-1	-1	4	-1024	-768	-1	-1	-1	-1	4		0	0						Untertest4.avi	0	880	547	72	111				0	Content		-72	-111	14504635	1477798588
14521	08:57:39.670	00:00:14.521	871	-1024	-768	-1	-1	-1	-1	4	-1024	-768	-1	-1	-1	-1	4		0	0						Untertest4.avi	0	880	547	72	111				0	Content		-72	-111	14521259	1477815212
14538	08:57:39.687	00:00:14.538	872	-1024	-768	-1	-1	-1	-1	4	-1024	-768	-1	-1	-1	-1	4		0	0						Untertest4.avi	0	880	547	72	111				0	Content		-72	-111	14538451	1477832404
14556	08:57:39.705	00:00:14.555	873	-1024	-768	-1	-1	-1	-1	4	-1024	-768	-1	-1	-1	-1	4		0	0						Untertest4.avi	0	880	547	72	111				0	Content		-72	-111	14555827	1477849780
14573	08:57:39.722	00:00:14.573	874	-1024	-768	-1	-1	-1	-1	4	-1024	-768	-1	-1	-1	-1	4		0	0						Untertest4.avi	0	880	547	72	111				0	Content		-72	-111	14573072	1477867025
14588	08:57:39.737	00:00:14.588	875	-1024	-768	-1	-1	-1	-1	4	-1024	-768	-1	-1	-1	-1	4		0	0						Untertest4.avi	0	880	547	72	111				0	Content		-72	-111	14588001	1477881954
14605	08:57:39.754	00:00:14.604	876	-1024	-768	-1	-1	-1	-1	4	-1024	-768	-1	-1	-1	-1	4		0	0						Untertest4.avi	0	880	547	72	111				0	Content		-72	-111	14604623	1477898576
14621	08:57:39.770	00:00:14.621	877	-1024	-768	-1	-1	-1	-1	4	-1024	-768	-1	-1	-1	-1	4		0	0						Untertest4.avi	0	880	547	72	111				0	Content		-72	-111	14621372	1477915325
14638	08:57:39.787	00:00:14.637	878	-1024	-768	-1	-1	-1	-1	4	-1024	-768	-1	-1	-1	-1	4		0	0						Untertest4.avi	0	880	547	72	111				0	Content		-72	-111	14637994	1477931947
14655	08:57:39.804	00:00:14.654	879	-1024	-768	-1	-1	-1	-1	4	-1024	-768	-1	-1	-1	-1	4		0	0						Untertest4.avi	0	880	547	72	111				0	Content		-72	-111	14654618	1477948571
14671	08:57:39.820	00:00:14.671	880	-1024	-768	-1	-1	-1	-1	4	-1024	-768	-1	-1	-1	-1	4		0	0						Untertest4.avi	0	880	547	72	111				0	Content		-72	-111	14671243	1477965196
14688	08:57:39.837	00:00:14.688	881	-1024	-768	-1	-1	-1	-1	4	-1024	-768	-1	-1	-1	-1	4		0	0						Untertest4.avi	0	880	547	72	111				0	Content		-72	-111	14688311	1477982264
14706	08:57:39.855	00:00:14.705	882	-1024	-768	-1	-1	-1	-1	4	-1024	-768	-1	-1	-1	-1	4		0	0						Untertest4.avi	0	880	547	72	111				0	Content		-72	-111	14705684	1477999637
14723	08:57:39.872	00:00:14.723	883	-1024	-768	-1	-1	-1	-1	4	-1024	-768	-1	-1	-1	-1	4		0	0						Untertest4.avi	0	880	547	72	111				0	Content		-72	-111	14723058	1478017011
14738	08:57:39.887	00:00:14.737	884	-1024	-768	-1	-1	-1	-1	4	-1024	-768	-1	-1	-1	-1	4		0	0						Untertest4.avi	0	880	547	72	111				0	Content		-72	-111	14737861	1478031814
14754	08:57:39.903	00:00:14.754	885	-1024	-768	-1	-1	-1	-1	4	-1024	-768	-1	-1	-1	-1	4		0	0						Untertest4.avi	0	880	547	72	111				0	Content		-72	-111	14754486	1478048439
14771	08:57:39.920	00:00:14.771	886	-1024	-768	-1	-1	-1	-1	4	-1024	-768	-1	-1	-1	-1	4		0	0						Untertest4.avi	0	880	547	72	111				0	Content		-72	-111	14771230	1478065183
14788	08:57:39.937	00:00:14.787	887	-1024	-768	-1	-1	-1	-1	4	-1024	-768	-1	-1	-1	-1	4		0	0						Untertest4.avi	0	880	547	72	111				0	Content		-72	-111	14787855	1478081808
14804	08:57:39.953	00:00:14.804	888	-1024	-768	-1	-1	-1	-1	4	-1024	-768	-1	-1	-1	-1	4		0	0						Untertest4.avi	0	880	547	72	111				0	Content		-72	-111	14804477	1478098430
14821	08:57:39.970	00:00:14.821	889	-1024	-768	-1	-1	-1	-1	4	-1024	-768	-1	-1	-1	-1	4		0	0						Untertest4.avi	0	880	547	72	111				0	Content		-72	-111	14821106	1478115059
14838	08:57:39.987	00:00:14.838	890	-1024	-768	-1	-1	-1	-1	4	-1024	-768	-1	-1	-1	-1	4		0	0						Untertest4.avi	0	880	547	72	111				0	Content		-72	-111	14838293	1478132246
14856	08:57:40.005	00:00:14.855	891	-1024	-768	-1	-1	-1	-1	4	-1024	-768	-1	-1	-1	-1	4		0	0						Untertest4.avi	0	880	547	72	111				0	Content		-72	-111	14855668	1478149621
14873	08:57:40.022	00:00:14.872	892	-1024	-768	-1	-1	-1	-1	4	-1024	-768	-1	-1	-1	-1	4		0	0						Untertest4.avi	0	880	547	72	111				0	Content		-72	-111	14872916	1478166869
14888	08:57:40.037	00:00:14.887	893	-1024	-768	-1	-1	-1	-1	4	-1024	-768	-1	-1	-1	-1	4		0	0						Untertest4.avi	0	880	547	72	111				0	Content		-72	-111	14887718	1478181671
14904	08:57:40.053	00:00:14.904	894	-1024	-768	-1	-1	-1	-1	4	-1024	-768	-1	-1	-1	-1	4		0	0						Untertest4.avi	0	880	547	72	111				0	Content		-72	-111	14904468	1478198421
14921	08:57:40.070	00:00:14.921	895	-1024	-768	-1	-1	-1	-1	4	-1024	-768	-1	-1	-1	-1	4		0	0						Untertest4.avi	0	880	547	72	111				0	Content		-72	-111	14921093	1478215046
14938	08:57:40.087	00:00:14.937	896	-1024	-768	-1	-1	-1	-1	4	-1024	-768	-1	-1	-1	-1	4		0	0						Untertest4.avi	0	880	547	72	111				0	Content		-72	-111	14937712	1478231665
14954	08:57:40.103	00:00:14.954	897	-1024	-768	-1	-1	-1	-1	4	-1024	-768	-1	-1	-1	-1	4		0	0						Untertest4.avi	0	880	547	72	111				0	Content		-72	-111	14954333	1478248286
14971	08:57:40.120	00:00:14.970	898	-1024	-768	-1	-1	-1	-1	4	-1024	-768	-1	-1	-1	-1	4		0	0						Untertest4.avi	0	880	547	72	111				0	Content		-72	-111	14970958	1478264911
14988	08:57:40.137	00:00:14.988	899	180,8725	589,4968	0,558086	0,7342042	405,2291	3,195057	1	180,8725	589,4968	0,558086	0,7342042	405,2291	3,195057	3	31	181	589						Untertest4.avi	0	880	547	72	111	161	509	383	0	Content		109	478	14988155	1478282108
15006	08:57:40.155	00:00:15.005	900	-1024	-768	-1	-1	-1	-1	4	-1024	-768	-1	-1	-1	-1	4	31	0	0						Untertest4.avi	0	880	547	72	111	161	509	383	0	Content		-72	-111	15005529	1478299482
15023	08:57:40.172	00:00:15.022	901	-1024	-768	-1	-1	-1	-1	4	-1024	-768	-1	-1	-1	-1	4	31	0	0						Untertest4.avi	0	880	547	72	111	161	509	383	0	Content		-72	-111	15022776	1478316729
15038	08:57:40.187	00:00:15.038	902	-1024	-768	-1	-1	-1	-1	4	-1024	-768	-1	-1	-1	-1	4	31	0	0						Untertest4.avi	0	880	547	72	111	161	509	383	0	Content		-72	-111	15038067	1478332020
15055	08:57:40.204	00:00:15.055	903	-1024	-768	-1	-1	-1	-1	4	-1024	-768	-1	-1	-1	-1	4	31	0	0						Untertest4.avi	0	880	547	72	111	161	509	383	0	Content		-72	-111	15055065	1478349018
15072	08:57:40.221	00:00:15.071	904	234,9023	612,002	0,5568339	0,7346383	405,2291	3,167594	1	234,9023	612,002	0,5568339	0,7346383	405,2291	3,167594	3	31	235	612						Untertest4.avi	0	880	547	72	111	161	509	383	0	Content		163	501	15071568	1478365521
15088	08:57:40.237	00:00:15.088	905	235,7733	615,1097	0,5567471	0,7346866	405,2291	3,151734	1	235,7733	615,1097	0,5567471	0,7346866	405,2291	3,151734	3	31	236	615						Untertest4.avi	0	880	547	72	111	161	509	383	0	Content		164	504	15088317	1478382270
15105	08:57:40.254	00:00:15.104	906	223,2766	618,8407	0,5581734	0,7349547	399,6656	3,233873	1	223,2766	618,8407	0,5581734	0,7349547	399,6656	3,233873	3	31	223	619						Untertest4.avi	0	880	547	72	111	161	509	383	0	Content		151	508	15104940	1478398893
15122	08:57:40.271	00:00:15.121	907	235,5373	615,2538	0,5582449	0,7350383	399,3288	3,250889	1	235,5373	615,2538	0,5582449	0,7350383	399,3288	3,250889	3	31	236	615						Untertest4.avi	0	880	547	72	111	161	509	383	0	Content		164	504	15121760	1478415713
15138	08:57:40.287	00:00:15.138	908	240,5372	609,9296	0,5581235	0,7351186	399,6142	3,173561	1	240,5372	609,9296	0,5581235	0,7351186	399,6142	3,173561	3	31	241	610						Untertest4.avi	0	880	547	72	111	161	509	383	0	Content		169	499	15138062	1478432015
15155	08:57:40.304	00:00:15.154	909	233,706	621,9902	0,5582489	0,7351227	398,9864	3,300317	1	233,706	621,9902	0,5582489	0,7351227	398,9864	3,300317	3	31	234	622						Untertest4.avi	0	880	547	72	111	161	509	383	0	Content		162	511	15154684	1478448637
15171	08:57:40.320	00:00:15.171	910	224,3043	618,938	0,5571582	0,7351498	402,3766	3,308072	1	224,3043	618,938	0,5571582	0,7351498	402,3766	3,308072	3	31	224	619						Untertest4.avi	0	880	547	72	111	161	509	383	0	Content		152	508	15171431	1478465384
15188	08:57:40.337	00:00:15.188	911	237,9559	620,3196	0,5577978	0,7352907	400,3331	3,297901	1	237,9559	620,3196	0,5577978	0,7352907	400,3331	3,297901	3	31	238	620						Untertest4.avi	0	880	547	72	111	161	509	383	0	Content		166	509	15188373	1478482326
15205	08:57:40.354	00:00:15.205	912	231,6936	615,3526	0,5581506	0,7354623	398,7277	3,256567	1	231,6936	615,3526	0,5581506	0,7354623	398,7277	3,256567	3	31	232	615						Untertest4.avi	0	880	547	72	111	161	509	383	0	Content		160	504	15205007	1478498960
15222	08:57:40.371	00:00:15.221	913	229,3202	629,7571	0,5631562	0,7352362	383,1115	3,199309	1	229,3202	629,7571	0,5631562	0,7352362	383,1115	3,199309	3	31	229	630						Untertest4.avi	0	880	547	72	111	161	509	383	0	Content		157	519	15221618	1478515571
15238	08:57:40.387	00:00:15.238	914	236,0808	622,8225	0,5576385	0,7351702	400,7827	3,336461	1	236,0808	622,8225	0,5576385	0,7351702	400,7827	3,336461	3	31	236	623						Untertest4.avi	0	880	547	72	111	161	509	383	0	Content		164	512	15238047	1478532000
15255	08:57:40.404	00:00:15.254	915	221,5837	619,7853	0,5574214	0,7351458	401,6088	3,356923	1	221,5837	619,7853	0,5574214	0,7351458	401,6088	3,356923	3	31	222	620						Untertest4.avi	0	880	547	72	111	161	509	383	0	Content		150	509	15254668	1478548621
15271	08:57:40.420	00:00:15.271	916	223,4539	617,0773	0,5576217	0,73514	400,8788	3,335158	1	223,4539	617,0773	0,5576217	0,73514	400,8788	3,335158	3	31	223	617						Untertest4.avi	0	880	547	72	111	161	509	383	0	Content		151	506	15271292	1478565245
15288	08:57:40.437	00:00:15.288	917	233,2369	620,3212	0,5583959	0,7351004	398,3664	3,307851	1	233,2369	620,3212	0,5583959	0,7351004	398,3664	3,307851	3	31	233	620						Untertest4.avi	0	880	547	72	111	161	509	383	0	Content		161	509	15288365	1478582318
15305	08:57:40.454	00:00:15.305	918	236,2857	623,3237	0,558089	0,7351229	399,2688	3,322684	1	236,2857	623,3237	0,558089	0,7351229	399,2688	3,322684	3	31	236	623						Untertest4.avi	0	880	547	72	111	161	509	383	0	Content		164	512	15305022	1478598975
15322	08:57:40.471	00:00:15.321	919	233,4461	625,3999	0,5581466	0,7351266	398,9461	3,328836	1	233,4461	625,3999	0,5581466	0,7351266	398,9461	3,328836	3	31	233	625						Untertest4.avi	0	880	547	72	111	161	509	383	0	Content		161	514	15321613	1478615566
15338	08:57:40.487	00:00:15.337	920	236,3978	622,2185	0,5609159	0,7351752	389,8391	3,189311	1	236,3978	622,2185	0,5609159	0,7351752	389,8391	3,189311	3	31	236	622						Untertest4.avi	0	880	547	72	111	161	509	383	0	Content		164	511	15337917	1478631870
15355	08:57:40.504	00:00:15.354	921	222,0444	631,2723	0,558888	0,7356009	395,8895	3,312636	1	222,0444	631,2723	0,558888	0,7356009	395,8895	3,312636	3	31	222	631						Untertest4.avi	0	880	547	72	111	161	509	383	0	Content		150	520	15354539	1478648492
15371	08:57:40.520	00:00:15.371	922	267,8393	677,5731	0,559223	0,7373766	393,072	3,235243	1	267,8393	677,5731	0,559223	0,7373766	393,072	3,235243	3	32	268	678						Untertest4.avi	0	880	547	72	111	198	618	250	0	Content		196	567	15371288	1478665241
15388	08:57:40.537	00:00:15.388	923	247,4332	710,2205	0,5589882	0,7389881	393,1228	3,357913	1	247,4332	710,2205	0,5589882	0,7389881	393,1228	3,357913	3	32	247	710						Untertest4.avi	0	880	547	72	111	198	618	250	0	Content		175	599	15388227	1478682180
15405	08:57:40.554	00:00:15.404	924	273,119	726,3767	0,5585029	0,7392384	394,7354	3,262759	1	273,119	726,3767	0,5585029	0,7392384	394,7354	3,262759	3	32	273	726						Untertest4.avi	0	880	547	72	111	198	618	250	0	Content		201	615	15404853	1478698806
15421	08:57:40.570	00:00:15.421	925	261,097	723,4676	0,5579507	0,7393901	396,0622	3,322258	1	261,097	723,4676	0,5579507	0,7393901	396,0622	3,322258	3	32	261	723						Untertest4.avi	0	880	547	72	111	198	618	250	0	Content		189	612	15421475	1478715428
15438	08:57:40.587	00:00:15.437	926	273,3452	735,8013	0,5588585	0,7395287	392,9189	3,260565	1	273,3452	735,8013	0,5588585	0,7395287	392,9189	3,260565	3	32	273	736						Untertest4.avi	0	880	547	72	111	198	618	250	0	Content		201	625	15437905	1478731858
15455	08:57:40.604	00:00:15.455	927	274,4387	722,2762	0,5588971	0,7396454	392,7297	3,236122	1	274,4387	722,2762	0,5588971	0,7396454	392,7297	3,236122	3	32	274	722						Untertest4.avi	0	880	547	72	111	198	618	250	0	Content		202	611	15455028	1478748981
15472	08:57:40.621	00:00:15.471	928	278,115	740,0237	0,5591301	0,7394308	391,953	3,299134	1	278,115	740,0237	0,5591301	0,7394308	391,953	3,299134	3	32	278	740						Untertest4.avi	0	880	547	72	111	198	618	250	0	Content		206	629	15471652	1478765605
15488	08:57:40.637	00:00:15.488	929	274,5042	732,2771	0,5584431	0,7393947	394,1958	3,262426	1	274,5042	732,2771	0,5584431	0,7393947	394,1958	3,262426	3	32	275	732						Untertest4.avi	0	880	547	72	111	198	618	250	0	Content		203	621	15488217	1478782170
15505	08:57:40.654	00:00:15.504	930	261,2096	733,3948	0,5601425	0,739485	388,1689	3,243906	1	261,2096	733,3948	0,5601425	0,739485	388,1689	3,243906	3	32	261	733						Untertest4.avi	0	880	547	72	111	198	618	250	0	Content		189	622	15504525	1478798478
15521	08:57:40.670	00:00:15.521	931	268,3115	723,1823	0,5591531	0,7395642	391,4992	3,291308	1	268,3115	723,1823	0,5591531	0,7395642	391,4992	3,291308	3	32	268	723						Untertest4.avi	0	880	547	72	111	198	618	250	0	Content		196	612	15521147	1478815100
15538	08:57:40.687	00:00:15.537	932	268,6913	733,0311	0,5596381	0,7396082	389,5125	3,238377	1	268,6913	733,0311	0,5596381	0,7396082	389,5125	3,238377	3	32	269	733						Untertest4.avi	0	880	547	72	111	198	618	250	0	Content		197	622	15537897	1478831850
15555	08:57:40.704	00:00:15.555	933	268,8091	731,9565	0,5585996	0,7396141	392,6162	3,273377	1	268,8091	731,9565	0,5585996	0,7396141	392,6162	3,273377	3	32	269	732						Untertest4.avi	0	880	547	72	111	198	618	250	0	Content		197	621	15555020	1478848973
15572	08:57:40.721	00:00:15.571	934	274,9018	731,1591	0,559005	0,7395235	390,6307	3,276546	1	274,9018	731,1591	0,559005	0,7395235	390,6307	3,276546	3	32	275	731						Untertest4.avi	0	880	547	72	111	198	618	250	0	Content		203	620	15571643	1478865596
15588	08:57:40.737	00:00:15.588	935	262,4469	722,407	0,5583659	0,7395014	391,9776	3,252374	1	262,4469	722,407	0,5583659	0,7395014	391,9776	3,252374	3	32	262	722						Untertest4.avi	0	880	547	72	111	198	618	250	0	Content		190	611	15588211	1478882164
15604	08:57:40.753	00:00:15.604	936	271,1417	726,5496	0,5576761	0,7393419	394,1656	3,361	1	271,1417	726,5496	0,5576761	0,7393419	394,1656	3,361	3	32	271	727						Untertest4.avi	0	880	547	72	111	198	618	250	0	Content		199	616	15604393	1478898346
15621	08:57:40.770	00:00:15.621	937	304,0182	760,8529	0,5579773	0,7398934	391,7784	3,386579	1	304,0182	760,8529	0,5579773	0,7398934	391,7784	3,386579	3	33	304	761						Untertest4.avi	0	880	547	72	111	264	686	833	0	Content		232	650	15621140	1478915093
15638	08:57:40.787	00:00:15.637	938	328,6891	784,3191	0,5603493	0,7413595	381,2707	3,275444	1	328,6891	784,3191	0,5603493	0,7413595	381,2707	3,275444	3	33	329	784						Untertest4.avi	0	880	547	72	111	264	686	833	0	Content		257	673	15637766	1478931719
15655	08:57:40.804	00:00:15.654	939	345,3761	796,5134	0,5634715	0,7416486	371,2046	3,165187	1	345,3761	796,5134	0,5634715	0,7416486	371,2046	3,165187	3	33	345	797						Untertest4.avi	0	880	547	72	111	264	686	833	0	Content		273	686	15654890	1478948843
15672	08:57:40.821	00:00:15.671	940	338,1799	795,5847	0,564343	0,7411804	368,3041	3,132446	1	338,1799	795,5847	0,564343	0,7411804	368,3041	3,132446	3	33	338	796						Untertest4.avi	0	880	547	72	111	264	686	833	0	Content		266	685	15671513	1478965466
15688	08:57:40.837	00:00:15.688	941	349,7227	802,3757	0,5629153	0,7412174	372,5792	3,147624	1	349,7227	802,3757	0,5629153	0,7412174	372,5792	3,147624	3	33	350	802						Untertest4.avi	0	880	547	72	111	264	686	833	0	Content		278	691	15688080	1478982033
15704	08:57:40.853	00:00:15.704	942	339,9568	802,453	0,5631386	0,7412159	371,7214	3,169548	1	339,9568	802,453	0,5631386	0,7412159	371,7214	3,169548	3	33	340	802						Untertest4.avi	0	880	547	72	111	264	686	833	0	Content		268	691	15704384	1478998337
15721	08:57:40.870	00:00:15.721	943	333,5243	803,8018	0,5632578	0,7411037	371,1422	3,234588	1	333,5243	803,8018	0,5632578	0,7411037	371,1422	3,234588	3	33	334	804						Untertest4.avi	0	880	547	72	111	264	686	833	0	Content		262	693	15721007	1479014960
15738	08:57:40.887	00:00:15.737	944	332,4892	792,5017	0,563138	0,7409904	371,1146	3,187138	1	332,4892	792,5017	0,563138	0,7409904	371,1146	3,187138	3	33	332	793						Untertest4.avi	0	880	547	72	111	264	686	833	0	Content		260	682	15737756	1479031709
15755	08:57:40.904	00:00:15.754	945	330,6308	800,7438	0,5638203	0,7408496	368,7131	3,232669	1	330,6308	800,7438	0,5638203	0,7408496	368,7131	3,232669	3	33	331	801						Untertest4.avi	0	880	547	72	111	264	686	833	0	Content		259	690	15754880	1479048833
15772	08:57:40.921	00:00:15.771	946	335,5336	804,1533	0,5637572	0,7406539	368,805	3,210863	1	335,5336	804,1533	0,5637572	0,7406539	368,805	3,210863	3	33	336	804						Untertest4.avi	0	880	547	72	111	264	686	833	0	Content		264	693	15771504	1479065457
15788	08:57:40.937	00:00:15.788	947	334,4459	804,5403	0,5627886	0,7406113	371,6154	3,326449	1	334,4459	804,5403	0,5627886	0,7406113	371,6154	3,326449	3	33	334	805						Untertest4.avi	0	880	547	72	111	264	686	833	0	Content		262	694	15788072	1479082025
15804	08:57:40.953	00:00:15.804	948	342,0439	804,8221	0,5627127	0,7407277	371,6323	3,22703	1	342,0439	804,8221	0,5627127	0,7407277	371,6323	3,22703	3	33	342	805						Untertest4.avi	0	880	547	72	111	264	686	833	0	Content		270	694	15804378	1479098331
15821	08:57:40.970	00:00:15.821	949	335,2647	802,335	0,563082	0,7409705	369,9719	3,230389	1	335,2647	802,335	0,563082	0,7409705	369,9719	3,230389	3	33	335	802						Untertest4.avi	0	880	547	72	111	264	686	833	0	Content		263	691	15821002	1479114955
15838	08:57:40.987	00:00:15.837	950	337,0031	795,8164	0,5624056	0,7410793	372,1285	3,302473	1	337,0031	795,8164	0,5624056	0,7410793	372,1285	3,302473	3	33	337	796						Untertest4.avi	0	880	547	72	111	264	686	833	0	Content		265	685	15837751	1479131704
15855	08:57:41.004	00:00:15.854	951	331,3699	799,9612	0,5636314	0,7411665	368,306	3,284392	1	331,3699	799,9612	0,5636314	0,7411665	368,306	3,284392	3	33	331	800						Untertest4.avi	0	880	547	72	111	264	686	833	0	Content		259	689	15854750	1479148703
15871	08:57:41.020	00:00:15.871	952	342,24	807,0862	0,5626118	0,7412266	371,5405	3,288541	1	342,24	807,0862	0,5626118	0,7412266	371,5405	3,288541	3	33	342	807						Untertest4.avi	0	880	547	72	111	264	686	833	0	Content		270	696	15871372	1479165325
15888	08:57:41.037	00:00:15.888	953	330,6815	799,067	0,5629047	0,7412637	370,7809	3,337444	1	330,6815	799,067	0,5629047	0,7412637	370,7809	3,337444	3	33	331	799						Untertest4.avi	0	880	547	72	111	264	686	833	0	Content		259	688	15888066	1479182019
15904	08:57:41.053	00:00:15.904	954	338,0021	799,676	0,5629936	0,7412981	370,4581	3,331007	1	338,0021	799,676	0,5629936	0,7412981	370,4581	3,331007	3	33	338	800						Untertest4.avi	0	880	547	72	111	264	686	833	0	Content		266	689	15904247	1479198200
15921	08:57:41.070	00:00:15.920	955	333,959	795,6937	0,5618439	0,7417291	373,7807	3,355694	1	333,959	795,6937	0,5618439	0,7417291	373,7807	3,355694	3	33	334	796						Untertest4.avi	0	880	547	72	111	264	686	833	0	Content		262	685	15920995	1479214948
15938	08:57:41.087	00:00:15.937	956	328,4795	790,9916	0,5632419	0,7418451	369,2072	3,359242	1	328,4795	790,9916	0,5632419	0,7418451	369,2072	3,359242	3	33	328	791						Untertest4.avi	0	880	547	72	111	264	686	833	0	Content		256	680	15937620	1479231573
15955	08:57:41.104	00:00:15.954	957	337,2547	813,0419	0,5627738	0,7417561	370,6969	3,420227	1	337,2547	813,0419	0,5627738	0,7417561	370,6969	3,420227	3	33	337	813						Untertest4.avi	0	880	547	72	111	264	686	833	0	Content		265	702	15954740	1479248693
15971	08:57:41.120	00:00:15.971	958	335,9283	803,1272	0,5626559	0,7418739	371,0388	3,382836	1	335,9283	803,1272	0,5626559	0,7418739	371,0388	3,382836	3	33	336	803						Untertest4.avi	0	880	547	72	111	264	686	833	0	Content		264	692	15971365	1479265318
15988	08:57:41.137	00:00:15.987	959	336,3742	808,6796	0,5628405	0,7418243	370,4653	3,374262	1	336,3742	808,6796	0,5628405	0,7418243	370,4653	3,374262	3	33	336	809						Untertest4.avi	0	880	547	72	111	264	686	833	0	Content		264	698	15987932	1479281885
16004	08:57:41.153	00:00:16.004	960	334,3887	801,1841	0,5633157	0,7417071	369,0045	3,316549	1	334,3887	801,1841	0,5633157	0,7417071	369,0045	3,316549	3	33	334	801						Untertest4.avi	0	880	547	72	111	264	686	833	0	Content		262	690	16004240	1479298193
16021	08:57:41.170	00:00:16.020	961	338,6859	790,3314	0,562145	0,7422875	372,8277	3,28151	1	338,6859	790,3314	0,562145	0,7422875	372,8277	3,28151	3	33	339	790						Untertest4.avi	0	880	547	72	111	264	686	833	0	Content		267	679	16020862	1479314815
16038	08:57:41.187	00:00:16.037	962	331,0939	806,7938	0,5622271	0,7418677	372,8292	3,361005	1	331,0939	806,7938	0,5622271	0,7418677	372,8292	3,361005	3	33	331	807						Untertest4.avi	0	880	547	72	111	264	686	833	0	Content		259	696	16037612	1479331565
16055	08:57:41.204	00:00:16.054	963	332,0791	803,5505	0,5626068	0,7419589	371,8083	3,376081	1	332,0791	803,5505	0,5626068	0,7419589	371,8083	3,376081	3	33	332	804						Untertest4.avi	0	880	547	72	111	264	686	833	0	Content		260	693	16054732	1479348685
16071	08:57:41.220	00:00:16.071	964	321,0125	796,3644	0,5613268	0,7424212	375,6643	3,37426	1	321,0125	796,3644	0,5613268	0,7424212	375,6643	3,37426	3	33	321	796						Untertest4.avi	0	880	547	72	111	264	686	833	0	Content		249	685	16071231	1479365184
16088	08:57:41.237	00:00:16.087	965	339,7781	794,3733	0,5623748	0,7425199	372,4797	3,350734	1	339,7781	794,3733	0,5623748	0,7425199	372,4797	3,350734	3	33	340	794						Untertest4.avi	0	880	547	72	111	264	686	833	0	Content		268	683	16087922	1479381875
16104	08:57:41.253	00:00:16.104	966	335,1127	786,0225	0,5626611	0,7425724	371,4936	3,349523	1	335,1127	786,0225	0,5626611	0,7425724	371,4936	3,349523	3	33	335	786						Untertest4.avi	0	880	547	72	111	264	686	833	0	Content		263	675	16104229	1479398182
16121	08:57:41.270	00:00:16.120	967	329,7613	788,6615	0,5633439	0,7428427	369,1248	3,321748	1	329,7613	788,6615	0,5633439	0,7428427	369,1248	3,321748	3	33	330	789						Untertest4.avi	0	880	547	72	111	264	686	833	0	Content		258	678	16120728	1479414681
16137	08:57:41.286	00:00:16.137	968	337,6085	782,2139	0,5627671	0,7428839	370,7557	3,285227	1	337,6085	782,2139	0,5627671	0,7428839	370,7557	3,285227	3	33	338	782						Untertest4.avi	0	880	547	72	111	264	686	833	0	Content		266	671	16137478	1479431431
16155	08:57:41.304	00:00:16.154	969	338,836	790,9591	0,5626694	0,7428214	371,0857	3,284455	1	338,836	790,9591	0,5626694	0,7428214	371,0857	3,284455	3	33	339	791						Untertest4.avi	0	880	547	72	111	264	686	833	0	Content		267	680	16154601	1479448554
16171	08:57:41.320	00:00:16.171	970	335,5412	793,9308	0,5619627	0,7424799	373,5005	3,29568	1	335,5412	793,9308	0,5619627	0,7424799	373,5005	3,29568	3	33	336	794						Untertest4.avi	0	880	547	72	111	264	686	833	0	Content		264	683	16171224	1479465177
16188	08:57:41.337	00:00:16.187	971	338,3372	795,0533	0,5613863	0,7424496	375,411	3,33699	1	338,3372	795,0533	0,5613863	0,7424496	375,411	3,33699	3	33	338	795						Untertest4.avi	0	880	547	72	111	264	686	833	0	Content		266	684	16187795	1479481748
16204	08:57:41.353	00:00:16.204	972	336,6132	789,4952	0,5619205	0,742774	373,8825	3,297321	1	336,6132	789,4952	0,5619205	0,742774	373,8825	3,297321	3	33	337	789						Untertest4.avi	0	880	547	72	111	264	686	833	0	Content		265	678	16204098	1479498051
16221	08:57:41.370	00:00:16.220	973	339,0545	791,5054	0,5618886	0,742821	374,0107	3,287253	1	339,0545	791,5054	0,5618886	0,742821	374,0107	3,287253	3	33	339	792						Untertest4.avi	0	880	547	72	111	264	686	833	0	Content		267	681	16220721	1479514674
16237	08:57:41.386	00:00:16.237	974	325,2153	782,6856	0,5632828	0,7428088	369,3684	3,231383	1	325,2153	782,6856	0,5632828	0,7428088	369,3684	3,231383	3	33	325	783						Untertest4.avi	0	880	547	72	111	264	686	833	0	Content		253	672	16237349	1479531302
16254	08:57:41.403	00:00:16.254	975	340,3165	797,577	0,5619685	0,7425527	373,3622	3,300776	1	340,3165	797,577	0,5619685	0,7425527	373,3622	3,300776	3	33	340	798						Untertest4.avi	0	880	547	72	111	264	686	833	0	Content		268	687	16254468	1479548421
16271	08:57:41.420	00:00:16.271	976	333,863	792,6182	0,5625151	0,7422835	371,468	3,183756	1	333,863	792,6182	0,5625151	0,7422835	371,468	3,183756	3	33	334	793						Untertest4.avi	0	880	547	72	111	264	686	833	0	Content		262	682	16271217	1479565170
16288	08:57:41.437	00:00:16.287	977	337,7752	800,1093	0,56255	0,7422971	371,2359	3,227249	1	337,7752	800,1093	0,56255	0,7422971	371,2359	3,227249	3	33	338	800						Untertest4.avi	0	880	547	72	111	264	686	833	0	Content		266	689	16287786	1479581739
16304	08:57:41.453	00:00:16.304	978	332,4167	800,7944	0,5626504	0,7422971	370,9699	3,219687	1	332,4167	800,7944	0,5626504	0,7422971	370,9699	3,219687	3	33	332	801						Untertest4.avi	0	880	547	72	111	264	686	833	0	Content		260	690	16304091	1479598044
16321	08:57:41.470	00:00:16.320	979	330,8553	797,0363	0,5633383	0,7423486	368,8548	3,203033	1	330,8553	797,0363	0,5633383	0,7423486	368,8548	3,203033	3	33	331	797						Untertest4.avi	0	880	547	72	111	264	686	833	0	Content		259	686	16320723	1479614676
16337	08:57:41.486	00:00:16.337	980	330,3346	784,9298	0,5635459	0,7428607	368,4798	3,207913	1	330,3346	784,9298	0,5635459	0,7428607	368,4798	3,207913	3	33	330	785						Untertest4.avi	0	880	547	72	111	264	686	833	0	Content		258	674	16337342	1479631295
16354	08:57:41.503	00:00:16.354	981	342,9704	785,2216	0,561992	0,742906	373,8337	3,187128	1	342,9704	785,2216	0,561992	0,742906	373,8337	3,187128	3	33	343	785						Untertest4.avi	0	880	547	72	111	264	686	833	0	Content		271	674	16354462	1479648415
16371	08:57:41.520	00:00:16.371	982	341,2884	792,3984	0,5622919	0,7424763	373,1217	3,265469	1	341,2884	792,3984	0,5622919	0,7424763	373,1217	3,265469	3	33	341	792						Untertest4.avi	0	880	547	72	111	264	686	833	0	Content		269	681	16371088	1479665041
16388	08:57:41.537	00:00:16.387	983	340,2283	800,8099	0,5621525	0,7424807	373,5894	3,199435	1	340,2283	800,8099	0,5621525	0,7424807	373,5894	3,199435	3	33	340	801						Untertest4.avi	0	880	547	72	111	264	686	833	0	Content		268	690	16387655	1479681608
16404	08:57:41.553	00:00:16.403	984	324,1221	799,051	0,5607737	0,7423412	377,7992	3,248927	1	324,1221	799,051	0,5607737	0,7423412	377,7992	3,248927	3	33	324	799						Untertest4.avi	0	880	547	72	111	264	686	833	0	Content		252	688	16403960	1479697913
16421	08:57:41.570	00:00:16.420	985	257,1759	780,9073	0,5569823	0,7416496	393,4414	3,427142	1	257,1759	780,9073	0,5569823	0,7416496	393,4414	3,427142	3	33	257	781						Untertest4.avi	0	880	547	72	111	264	686	833	0	Content		185	670	16420582	1479714535
16437	08:57:41.586	00:00:16.437	986	220,6399	774,0261	0,5563582	0,7410558	398,3958	3,461518	0	1069,002	842,9125	0,3880918	0,7292899	426,5649	4,194962	0	33	645	808						Untertest4.avi	0	880	547	72	111	264	686	833	0	Content		573	697	16437332	1479731285
16454	08:57:41.603	00:00:16.454	987	220,3446	767,2226	0,5562061	0,7410872	399,1387	3,455657	0	343,3516	787,7991	0,3979256	0,7308078	383,8779	3,151352	0	34	282	778						Untertest4.avi	0	880	547	72	111	202	664	333	0	Content		210	667	16454455	1479748408
16471	08:57:41.620	00:00:16.471	988	218,0234	761,1677	0,5561602	0,7412644	399,2582	3,394163	0	-1024	-768	-1	-1	-1	-1	4	34	218	761						Untertest4.avi	0	880	547	72	111	202	664	333	0	Content		146	650	16471078	1479765031
16487	08:57:41.636	00:00:16.487	989	226,8217	772,7454	0,5559574	0,7413111	399,8825	3,406321	0	-1024	-768	-1	-1	-1	-1	4	34	227	773						Untertest4.avi	0	880	547	72	111	202	664	333	0	Content		155	662	16487453	1479781406
16504	08:57:41.653	00:00:16.504	990	216,5693	775,9346	0,5559155	0,741317	399,9384	3,465468	0	340,7724	793,3267	0,3977283	0,7310899	383,7422	3,378489	0	34	279	785						Untertest4.avi	0	880	547	72	111	202	664	333	0	Content		207	674	16504076	1479798029
16521	08:57:41.670	00:00:16.520	991	226,868	777,1913	0,5560825	0,7413657	399,3505	3,441138	0	327,3325	775,1559	0,3977759	0,7311243	383,5709	3,334529	0	34	277	776						Untertest4.avi	0	880	547	72	111	202	664	333	0	Content		205	665	16520699	1479814652
16537	08:57:41.686	00:00:16.537	992	211,0482	770,0096	0,5560184	0,7414121	399,661	3,468625	0	339,7337	784,032	0,3974877	0,7311622	384,2281	3,258795	0	34	275	777						Untertest4.avi	0	880	547	72	111	202	664	333	0	Content		203	666	16537448	1479831401
16554	08:57:41.703	00:00:16.554	993	221,7225	775,2021	0,5559935	0,7414312	399,6791	3,4773	0	336,3785	779,0535	0,3975635	0,7312264	383,9812	3,364682	0	34	279	777						Untertest4.avi	0	880	547	72	111	202	664	333	0	Content		207	666	16554074	1479848027
16571	08:57:41.720	00:00:16.570	994	228,0921	767,0088	0,555427	0,7414527	401,5376	3,41142	0	336,9576	783,6641	0,3984583	0,7312735	381,6186	3,343309	0	34	283	775						Untertest4.avi	0	880	547	72	111	202	664	333	0	Content		211	664	16570697	1479864650
16587	08:57:41.736	00:00:16.587	995	219,0475	773,4518	0,5553823	0,741358	401,1672	3,446802	0	321,8318	779,0051	0,3981843	0,7312544	381,8893	3,209207	0	34	270	776						Untertest4.avi	0	880	547	72	111	202	664	333	0	Content		198	665	16587448	1479881401
16604	08:57:41.753	00:00:16.604	996	226,439	762,0468	0,5553904	0,7412994	400,9397	3,451208	0	333,772	788,04	0,3972484	0,7311718	383,8472	3,292451	0	34	280	775						Untertest4.avi	0	880	547	72	111	202	664	333	0	Content		208	664	16604071	1479898024
16621	08:57:41.770	00:00:16.620	997	223,448	764,2428	0,5547161	0,7413796	403,0554	3,455918	0	332,0046	782,3952	0,396996	0,7311617	384,4294	3,36163	0	34	278	773						Untertest4.avi	0	880	547	72	111	202	664	333	0	Content		206	662	16620695	1479914648
16637	08:57:41.786	00:00:16.637	998	230,3901	769,337	0,5547071	0,7414005	403,4754	3,474905	0	328,1775	789,2598	0,3969146	0,7312288	384,6018	3,349146	0	34	279	779						Untertest4.avi	0	880	547	72	111	202	664	333	0	Content		207	668	16637321	1479931274
16654	08:57:41.803	00:00:16.653	999	224,3824	776,504	0,5553572	0,7413535	400,8951	3,476502	0	326,8071	783,6925	0,3967649	0,7312453	384,8482	3,34626	0	34	276	780						Untertest4.avi	0	880	547	72	111	202	664	333	0	Content		204	669	16653945	1479947898
16671	08:57:41.820	00:00:16.670	1000	228,2115	767,0887	0,5555986	0,7413483	399,758	3,396805	0	310,0036	784,6492	0,3954167	0,7312208	387,8192	3,275497	0	34	269	776						Untertest4.avi	0	880	547	72	111	202	664	333	0	Content		197	665	16670571	1479964524
16687	08:57:41.836	00:00:16.687	1001	228,6139	769,1035	0,5556954	0,7413105	399,1171	3,359727	0	316,4161	775,7697	0,3967601	0,7311966	384,2422	3,289353	0	34	273	772						Untertest4.avi	0	880	547	72	111	202	664	333	0	Content		201	661	16687317	1479981270
16704	08:57:41.853	00:00:16.703	1002	227,9786	758,2029	0,5555105	0,7414541	399,5284	3,439255	0	317,1208	773,6709	0,3957114	0,7311221	386,5657	3,313896	0	34	273	766						Untertest4.avi	0	880	547	72	111	202	664	333	0	Content		201	655	16703944	1479997897
16721	08:57:41.870	00:00:16.720	1003	217,5089	773,8306	0,5558072	0,7410464	398,3667	3,406581	0	312,9085	780,5334	0,3942979	0,731006	389,7994	3,369608	0	34	265	777						Untertest4.avi	0	880	547	72	111	202	664	333	0	Content		193	666	16720693	1480014646
16737	08:57:41.886	00:00:16.737	1004	226,9852	758,3757	0,5563059	0,7412031	396,7522	3,423915	0	313,5441	782,8248	0,3953865	0,7309323	387,3612	3,371411	0	34	270	771						Untertest4.avi	0	880	547	72	111	202	664	333	0	Content		198	660	16737320	1480031273
16754	08:57:41.903	00:00:16.753	1005	223,1206	772,4811	0,55575	0,740719	398,8771	3,459721	0	305,2007	773,6677	0,3954483	0,7306738	387,9536	3,420731	0	34	264	773						Untertest4.avi	0	880	547	72	111	202	664	333	0	Content		192	662	16753943	1480047896
16771	08:57:41.920	00:00:16.770	1006	205,4223	750,3259	0,5553271	0,7398838	402,2733	3,479415	0	278,3283	726,6669	0,3926862	0,7293026	395,0798	3,581415	0	34	242	738						Untertest4.avi	0	880	547	72	111	202	664	333	0	Content		170	627	16770568	1480064521
16787	08:57:41.936	00:00:16.787	1007	-1024	-768	-1	-1	-1	-1	4	-1024	-768	-1	-1	-1	-1	4		0	0						Untertest4.avi	0	880	547	72	111				0	Content		-72	-111	16787190	1480081143
16804	08:57:41.953	00:00:16.803	1008	-1024	-768	-1	-1	-1	-1	4	-1024	-768	-1	-1	-1	-1	4		0	0						Untertest4.avi	0	880	547	72	111				0	Content		-72	-111	16803816	1480097769
16821	08:57:41.970	00:00:16.820	1009	-1024	-768	-1	-1	-1	-1	4	-1024	-768	-1	-1	-1	-1	4		0	0						Untertest4.avi	0	880	547	72	111				0	Content		-72	-111	16820554	1480114507
16837	08:57:41.986	00:00:16.837	1010	-1024	-768	-1	-1	-1	-1	4	-1024	-768	-1	-1	-1	-1	4		0	0						Untertest4.avi	0	880	547	72	111				0	Content		-72	-111	16837184	1480131137
16854	08:57:42.003	00:00:16.853	1011	-1024	-768	-1	-1	-1	-1	4	-1024	-768	-1	-1	-1	-1	4		0	0						Untertest4.avi	0	880	547	72	111				0	Content		-72	-111	16853818	1480147771
16870	08:57:42.019	00:00:16.870	1012	-1024	-768	-1	-1	-1	-1	4	-1024	-768	-1	-1	-1	-1	4		0	0						Untertest4.avi	0	880	547	72	111				0	Content		-72	-111	16870430	1480164383
16887	08:57:42.036	00:00:16.887	1013	-1024	-768	-1	-1	-1	-1	4	-1024	-768	-1	-1	-1	-1	4		0	0						Untertest4.avi	0	880	547	72	111				0	Content		-72	-111	16887181	1480181134
16904	08:57:42.053	00:00:16.903	1014	-1024	-768	-1	-1	-1	-1	4	-1024	-768	-1	-1	-1	-1	4		0	0						Untertest4.avi	0	880	547	72	111				0	Content		-72	-111	16903817	1480197770
16920	08:57:42.069	00:00:16.920	1015	-1024	-768	-1	-1	-1	-1	4	-1024	-768	-1	-1	-1	-1	4		0	0						Untertest4.avi	0	880	547	72	111				0	Content		-72	-111	16920430	1480214383
16937	08:57:42.086	00:00:16.937	1016	-1024	-768	-1	-1	-1	-1	4	-1024	-768	-1	-1	-1	-1	4		0	0						Untertest4.avi	0	880	547	72	111				0	Content		-72	-111	16937052	1480231005
16954	08:57:42.103	00:00:16.953	1017	-1024	-768	-1	-1	-1	-1	4	-1024	-768	-1	-1	-1	-1	4		0	0						Untertest4.avi	0	880	547	72	111				0	Content		-72	-111	16953739	1480247692
16970	08:57:42.119	00:00:16.970	1018	-1024	-768	-1	-1	-1	-1	4	-1024	-768	-1	-1	-1	-1	4		0	0						Untertest4.avi	0	880	547	72	111				0	Content		-72	-111	16970406	1480264359
16987	08:57:42.136	00:00:16.987	1019	-1024	-768	-1	-1	-1	-1	4	-1024	-768	-1	-1	-1	-1	4		0	0						Untertest4.avi	0	880	547	72	111				0	Content		-72	-111	16987049	1480281002
17004	08:57:42.153	00:00:17.003	1020	253,7551	764,5596	0,5554122	0,7390083	399,948	3,353512	0	-1024	-768	-1	-1	-1	-1	4	35	254	765						Untertest4.avi	0	880	547	72	111	166	623	483	0	Content		182	654	17003811	1480297764
17020	08:57:42.169	00:00:17.020	1021	-1024	-768	-1	-1	-1	-1	4	-1024	-768	-1	-1	-1	-1	4	35	0	0						Untertest4.avi	0	880	547	72	111	166	623	483	0	Content		-72	-111	17020171	1480314124
17037	08:57:42.186	00:00:17.037	1022	229,9963	759,452	0,5558802	0,7390932	398,551	3,401297	0	-1024	-768	-1	-1	-1	-1	4	35	230	759						Untertest4.avi	0	880	547	72	111	166	623	483	0	Content		158	648	17037361	1480331314
17053	08:57:42.202	00:00:17.053	1023	229,651	756,2971	0,5560607	0,739228	397,8762	3,336952	0	-1024	-768	-1	-1	-1	-1	4	35	230	756						Untertest4.avi	0	880	547	72	111	166	623	483	0	Content		158	645	17053414	1480347367
17070	08:57:42.219	00:00:17.070	1024	255,7423	746,2308	0,5553163	0,7390511	400,4344	3,334507	0	-1024	-768	-1	-1	-1	-1	4	35	256	746						Untertest4.avi	0	880	547	72	111	166	623	483	0	Content		184	635	17070479	1480364432
17087	08:57:42.236	00:00:17.086	1025	236,7247	748,6221	0,5555716	0,7390223	399,3541	3,376125	0	-1024	-768	-1	-1	-1	-1	4	35	237	749						Untertest4.avi	0	880	547	72	111	166	623	483	0	Content		165	638	17086793	1480380746
17104	08:57:42.253	00:00:17.103	1026	236,9025	736,8874	0,5552696	0,7389418	400,234	3,439294	0	-1024	-768	-1	-1	-1	-1	4	35	237	737						Untertest4.avi	0	880	547	72	111	166	623	483	0	Content		165	626	17103973	1480397926
17120	08:57:42.269	00:00:17.120	1027	238,5225	720,5771	0,5551512	0,7392824	400,1003	3,415834	0	-1024	-768	-1	-1	-1	-1	4	35	239	721						Untertest4.avi	0	880	547	72	111	166	623	483	0	Content		167	610	17120028	1480413981
17137	08:57:42.286	00:00:17.136	1028	231,7998	733,5932	0,5543957	0,7387684	402,2187	3,396932	0	-1024	-768	-1	-1	-1	-1	4	35	232	734						Untertest4.avi	0	880	547	72	111	166	623	483	0	Content		160	623	17136779	1480430732
17153	08:57:42.302	00:00:17.153	1029	238,6607	731,2758	0,5543284	0,7386563	402,19	3,408337	0	-1024	-768	-1	-1	-1	-1	4	35	239	731						Untertest4.avi	0	880	547	72	111	166	623	483	0	Content		167	620	17153394	1480447347
17171	08:57:42.320	00:00:17.170	1030	226,1045	733,5813	0,5551293	0,7388322	398,5903	3,438248	0	-1024	-768	-1	-1	-1	-1	4	35	226	734						Untertest4.avi	0	880	547	72	111	166	623	483	0	Content		154	623	17170586	1480464539
17187	08:57:42.336	00:00:17.187	1031	246,5189	721,0786	0,5548651	0,7389223	399,2372	3,38339	0	-1024	-768	-1	-1	-1	-1	4	35	247	721						Untertest4.avi	0	880	547	72	111	166	623	483	0	Content		175	610	17187209	1480481162
17204	08:57:42.353	00:00:17.203	1032	240,4558	731,2837	0,5541409	0,7388763	401,594	3,423966	0	-1024	-768	-1	-1	-1	-1	4	35	240	731						Untertest4.avi	0	880	547	72	111	166	623	483	0	Content		168	620	17203832	1480497785
17220	08:57:42.369	00:00:17.220	1033	251,2511	733,9814	0,5541545	0,7390031	401,3382	3,398795	0	-1024	-768	-1	-1	-1	-1	4	35	251	734						Untertest4.avi	0	880	547	72	111	166	623	483	0	Content		179	623	17220012	1480513965
17237	08:57:42.386	00:00:17.236	1034	238,4041	738,0445	0,5539708	0,7390517	401,7401	3,390614	0	-1024	-768	-1	-1	-1	-1	4	35	238	738						Untertest4.avi	0	880	547	72	111	166	623	483	0	Content		166	627	17236633	1480530586
17253	08:57:42.402	00:00:17.253	1035	236,5684	734,0196	0,5539414	0,739021	401,6562	3,433178	0	-1024	-768	-1	-1	-1	-1	4	35	237	734						Untertest4.avi	0	880	547	72	111	166	623	483	0	Content		165	623	17253384	1480547337
17270	08:57:42.419	00:00:17.270	1036	239,3866	732,5385	0,5542704	0,739001	400,2672	3,449455	0	-1024	-768	-1	-1	-1	-1	4	35	239	733						Untertest4.avi	0	880	547	72	111	166	623	483	0	Content		167	622	17270448	1480564401
17287	08:57:42.436	00:00:17.287	1037	243,0531	728,2137	0,553836	0,7390485	401,5932	3,458475	0	-1024	-768	-1	-1	-1	-1	4	35	243	728						Untertest4.avi	0	880	547	72	111	166	623	483	0	Content		171	617	17287074	1480581027
17304	08:57:42.453	00:00:17.303	1038	231,9434	734,3527	0,5546811	0,7392549	398,2408	3,410824	0	-1024	-768	-1	-1	-1	-1	4	35	232	734						Untertest4.avi	0	880	547	72	111	166	623	483	0	Content		160	623	17303822	1480597775
17320	08:57:42.469	00:00:17.319	1039	234,4325	731,1734	0,5544099	0,7395627	399,0096	3,35446	0	-1024	-768	-1	-1	-1	-1	4	35	234	731						Untertest4.avi	0	880	547	72	111	166	623	483	0	Content		162	620	17319878	1480613831
17337	08:57:42.486	00:00:17.336	1040	245,3934	735,4524	0,5527712	0,7397081	404,4706	3,461223	0	-1024	-768	-1	-1	-1	-1	4	35	245	735						Untertest4.avi	0	880	547	72	111	166	623	483	0	Content		173	624	17336632	1480630585
17353	08:57:42.502	00:00:17.353	1041	231,6392	725,9163	0,553854	0,7397103	400,7525	3,427895	0	-1024	-768	-1	-1	-1	-1	4	35	232	726						Untertest4.avi	0	880	547	72	111	166	623	483	0	Content		160	615	17353247	1480647200
17370	08:57:42.519	00:00:17.370	1042	247,0021	725,8752	0,5533001	0,7395594	402,4555	3,449528	0	-1024	-768	-1	-1	-1	-1	4	35	247	726						Untertest4.avi	0	880	547	72	111	166	623	483	0	Content		175	615	17370316	1480664269
17387	08:57:42.536	00:00:17.387	1043	237,3207	731,1747	0,5530535	0,7394475	403,442	3,471054	0	-1024	-768	-1	-1	-1	-1	4	35	237	731						Untertest4.avi	0	880	547	72	111	166	623	483	0	Content		165	620	17387065	1480681018
17404	08:57:42.553	00:00:17.403	1044	241,9621	729,2427	0,5528365	0,7396567	404,3017	3,452862	0	-1024	-768	-1	-1	-1	-1	4	35	242	729						Untertest4.avi	0	880	547	72	111	166	623	483	0	Content		170	618	17403703	1480697656
17420	08:57:42.569	00:00:17.419	1045	236,63	736,3496	0,5535044	0,7399459	402,4319	3,440773	0	-1024	-768	-1	-1	-1	-1	4	35	237	736						Untertest4.avi	0	880	547	72	111	166	623	483	0	Content		165	625	17419871	1480713824
17436	08:57:42.585	00:00:17.436	1046	242,3815	738,3419	0,5539104	0,7401994	401,1299	3,473843	0	-1024	-768	-1	-1	-1	-1	4	35	242	738						Untertest4.avi	0	880	547	72	111	166	623	483	0	Content		170	627	17436497	1480730450
17453	08:57:42.602	00:00:17.453	1047	240,1247	730,3392	0,5528407	0,7405393	404,9509	3,530341	0	-1024	-768	-1	-1	-1	-1	4	35	240	730						Untertest4.avi	0	880	547	72	111	166	623	483	0	Content		168	619	17453117	1480747070
17470	08:57:42.619	00:00:17.470	1048	174,5462	750,2973	0,554224	0,7405379	405,0603	3,502457	0	-1024	-768	-1	-1	-1	-1	4	35	175	750						Untertest4.avi	0	880	547	72	111	166	623	483	0	Content		103	639	17470308	1480764261
17487	08:57:42.636	00:00:17.487	1049	82,80392	775,3273	0,5576187	0,7412375	400,2895	3,373147	0	-1024	-768	-1	-1	-1	-1	4	36	83	775						Untertest4.avi	0	880	547	72	111	-59	665	749	0	Content		11	664	17487054	1480781007
17504	08:57:42.653	00:00:17.503	1050	11,32727	778,103	0,5557665	0,7416825	410,0456	3,567656	0	-1024	-768	-1	-1	-1	-1	4	36	11	778						Untertest4.avi	0	880	547	72	111	-59	665	749	0	Content		-61	667	17503689	1480797642
17520	08:57:42.669	00:00:17.519	1051	13,44319	789,3733	0,5574594	0,7418817	403,9151	3,41202	0	-1024	-768	-1	-1	-1	-1	4	36	13	789						Untertest4.avi	0	880	547	72	111	-59	665	749	0	Content		-59	678	17519854	1480813807
17537	08:57:42.686	00:00:17.537	1052	23,13551	780,3859	0,5579731	0,7420636	402,2733	3,537114	0	-1024	-768	-1	-1	-1	-1	4	36	23	780						Untertest4.avi	0	880	547	72	111	-59	665	749	0	Content		-49	669	17537102	1480831055
17554	08:57:42.703	00:00:17.553	1053	12,80355	775,279	0,557314	0,7421678	404,8745	3,589853	0	-1024	-768	-1	-1	-1	-1	4	36	13	775						Untertest4.avi	0	880	547	72	111	-59	665	749	0	Content		-59	664	17553729	1480847682
17570	08:57:42.719	00:00:17.570	1054	17,2889	772,8495	0,5571982	0,742305	405,3552	3,560098	0	-1024	-768	-1	-1	-1	-1	4	36	17	773						Untertest4.avi	0	880	547	72	111	-59	665	749	0	Content		-55	662	17570293	1480864246
17586	08:57:42.735	00:00:17.586	1055	7,095186	777,647	0,5561155	0,7425742	409,315	3,640694	0	-1024	-768	-1	-1	-1	-1	4	36	7	778						Untertest4.avi	0	880	547	72	111	-59	665	749	0	Content		-65	667	17586474	1480880427
17603	08:57:42.752	00:00:17.603	1056	38,10664	786,2201	0,5599195	0,7426714	396,6469	3,421607	0	-1024	-768	-1	-1	-1	-1	4	36	38	786						Untertest4.avi	0	880	547	72	111	-59	665	749	0	Content		-34	675	17603097	1480897050
17620	08:57:42.769	00:00:17.619	1057	11,95265	780,2054	0,5577638	0,7429631	404,3967	3,555356	0	-1024	-768	-1	-1	-1	-1	4	36	12	780						Untertest4.avi	0	880	547	72	111	-59	665	749	0	Content		-60	669	17619723	1480913676
17637	08:57:42.786	00:00:17.636	1058	19,72384	780,0584	0,5579351	0,7428389	404,1079	3,577731	0	-1024	-768	-1	-1	-1	-1	4	36	20	780						Untertest4.avi	0	880	547	72	111	-59	665	749	0	Content		-52	669	17636969	1480930922
17654	08:57:42.803	00:00:17.653	1059	12,59217	769,1239	0,5579715	0,7429309	404,1141	3,5428	0	-1024	-768	-1	-1	-1	-1	4	36	13	769						Untertest4.avi	0	880	547	72	111	-59	665	749	0	Content		-59	658	17653595	1480947548
17670	08:57:42.819	00:00:17.670	1060	8,60345	768,0709	0,5582196	0,7429386	403,2912	3,609012	0	-1024	-768	-1	-1	-1	-1	4	36	9	768						Untertest4.avi	0	880	547	72	111	-59	665	749	0	Content		-63	657	17670286	1480964239
17686	08:57:42.835	00:00:17.686	1061	18,54626	768,3157	0,5583366	0,7430375	402,9776	3,584089	0	-1024	-768	-1	-1	-1	-1	4	36	19	768						Untertest4.avi	0	880	547	72	111	-59	665	749	0	Content		-53	657	17686340	1480980293
17703	08:57:42.852	00:00:17.702	1062	14,94907	780,8634	0,5574182	0,7430012	406,5228	3,581459	0	-1024	-768	-1	-1	-1	-1	4	36	15	781						Untertest4.avi	0	880	547	72	111	-59	665	749	0	Content		-57	670	17702959	1480996912
17720	08:57:42.869	00:00:17.719	1063	19,66398	777,0793	0,5574642	0,7432066	406,6252	3,612042	0	-1024	-768	-1	-1	-1	-1	4	36	20	777						Untertest4.avi	0	880	547	72	111	-59	665	749	0	Content		-52	666	17719708	1481013661
17737	08:57:42.886	00:00:17.736	1064	12,711	767,6152	0,5581295	0,7432311	404,474	3,70009	0	-1024	-768	-1	-1	-1	-1	4	36	13	768						Untertest4.avi	0	880	547	72	111	-59	665	749	0	Content		-59	657	17736959	1481030912
17754	08:57:42.903	00:00:17.753	1065	11,03839	781,2042	0,5585828	0,7432809	403,2217	3,572311	0	-1024	-768	-1	-1	-1	-1	4	36	11	781						Untertest4.avi	0	880	547	72	111	-59	665	749	0	Content		-61	670	17753583	1481047536
17770	08:57:42.919	00:00:17.770	1066	6,273631	764,3445	0,558307	0,7433311	404,2905	3,689087	0	-1024	-768	-1	-1	-1	-1	4	36	6	764						Untertest4.avi	0	880	547	72	111	-59	665	749	0	Content		-66	653	17770149	1481064102
17786	08:57:42.935	00:00:17.786	1067	31,23039	777,7974	0,558102	0,743616	405,0674	3,571763	0	-1024	-768	-1	-1	-1	-1	4	36	31	778						Untertest4.avi	0	880	547	72	111	-59	665	749	0	Content		-41	667	17786328	1481080281
17803	08:57:42.952	00:00:17.802	1068	4,240761	767,696	0,5576854	0,7436767	406,1945	3,645081	0	-1024	-768	-1	-1	-1	-1	4	36	4	768						Untertest4.avi	0	880	547	72	111	-59	665	749	0	Content		-68	657	17802953	1481096906
17820	08:57:42.969	00:00:17.819	1069	5,634362	760,6526	0,5566565	0,74397	409,3291	3,602186	0	-1024	-768	-1	-1	-1	-1	4	36	6	761						Untertest4.avi	0	880	547	72	111	-59	665	749	0	Content		-66	650	17819701	1481113654
17837	08:57:42.986	00:00:17.836	1070	4,517868	764,7903	0,5575396	0,7437218	406,114	3,64786	0	-1024	-768	-1	-1	-1	-1	4	36	5	765						Untertest4.avi	0	880	547	72	111	-59	665	749	0	Content		-67	654	17836824	1481130777
17853	08:57:43.002	00:00:17.853	1071	2,063821	768,6748	0,556666	0,7440261	409,2081	3,682101	0	-1024	-768	-1	-1	-1	-1	4	36	2	769						Untertest4.avi	0	880	547	72	111	-59	665	749	0	Content		-70	658	17853448	1481147401
17870	08:57:43.019	00:00:17.870	1072	22,1699	787,1208	0,5598424	0,7436984	398,72	3,520401	0	-1024	-768	-1	-1	-1	-1	4	36	22	787						Untertest4.avi	0	880	547	72	111	-59	665	749	0	Content		-50	676	17870141	1481164094
17886	08:57:43.035	00:00:17.886	1073	18,53359	773,9155	0,5598894	0,7436696	398,6312	3,507074	0	-1024	-768	-1	-1	-1	-1	4	36	19	774						Untertest4.avi	0	880	547	72	111	-59	665	749	0	Content		-53	663	17886325	1481180278
17903	08:57:43.052	00:00:17.902	1074	25,90198	768,8821	0,558079	0,7437994	404,7062	3,616501	0	-1024	-768	-1	-1	-1	-1	4	36	26	769						Untertest4.avi	0	880	547	72	111	-59	665	749	0	Content		-46	658	17902947	1481196900
17920	08:57:43.069	00:00:17.919	1075	15,36437	782,1356	0,5573695	0,743746	407,292	3,521528	0	-1024	-768	-1	-1	-1	-1	4	36	15	782						Untertest4.avi	0	880	547	72	111	-59	665	749	0	Content		-57	671	17919572	1481213525
17937	08:57:43.086	00:00:17.936	1076	5,263733	770,5339	0,5578763	0,7438046	405,8244	3,558104	0	-1024	-768	-1	-1	-1	-1	4	36	5	771						Untertest4.avi	0	880	547	72	111	-59	665	749	0	Content		-67	660	17936818	1481230771
17953	08:57:43.102	00:00:17.953	1077	13,859	769,3804	0,5576745	0,7437981	406,8368	3,645979	0	-1024	-768	-1	-1	-1	-1	4	36	14	769						Untertest4.avi	0	880	547	72	111	-59	665	749	0	Content		-58	658	17953444	1481247397
17970	08:57:43.119	00:00:17.970	1078	5,486325	761,9991	0,5576965	0,7438278	406,9771	3,576565	0	-1024	-768	-1	-1	-1	-1	4	36	5	762						Untertest4.avi	0	880	547	72	111	-59	665	749	0	Content		-67	651	17970009	1481263962
17986	08:57:43.135	00:00:17.986	1079	10,03113	767,2406	0,5578963	0,7438452	406,4135	3,617825	0	-1024	-768	-1	-1	-1	-1	4	36	10	767						Untertest4.avi	0	880	547	72	111	-59	665	749	0	Content		-62	656	17986192	1481280145
18003	08:57:43.152	00:00:18.002	1080	27,95855	784,2515	0,5579247	0,7438786	406,4861	3,518103	0	-1024	-768	-1	-1	-1	-1	4	36	28	784						Untertest4.avi	0	880	547	72	111	-59	665	749	0	Content		-44	673	18002815	1481296768
18019	08:57:43.168	00:00:18.019	1081	1,189421	757,8533	0,5575444	0,7440403	407,9986	3,596637	0	-1024	-768	-1	-1	-1	-1	4	36	1	758						Untertest4.avi	0	880	547	72	111	-59	665	749	0	Content		-71	647	18019442	1481313395
18037	08:57:43.186	00:00:18.036	1082	41,63245	762,1255	0,5598088	0,7441834	400,3666	3,585493	0	-1024	-768	-1	-1	-1	-1	4	36	42	762						Untertest4.avi	0	880	547	72	111	-59	665	749	0	Content		-30	651	18036691	1481330644
18053	08:57:43.202	00:00:18.053	1083	28,39893	780,4321	0,5576057	0,7441023	407,8043	3,49683	0	-1024	-768	-1	-1	-1	-1	4	36	28	780						Untertest4.avi	0	880	547	72	111	-59	665	749	0	Content		-44	669	18053439	1481347392
18070	08:57:43.219	00:00:18.070	1084	1,552436	760,8115	0,5583267	0,7439293	405,1323	3,585993	0	-1024	-768	-1	-1	-1	-1	4	36	2	761						Untertest4.avi	0	880	547	72	111	-59	665	749	0	Content		-70	650	18070006	1481363959
18086	08:57:43.235	00:00:18.086	1085	15,49592	784,7697	0,5584106	0,7437788	404,9439	3,603202	0	-1024	-768	-1	-1	-1	-1	4	36	15	785						Untertest4.avi	0	880	547	72	111	-59	665	749	0	Content		-57	674	18086060	1481380013
18103	08:57:43.252	00:00:18.102	1086	8,377714	779,8282	0,5582696	0,7439814	405,6033	3,590004	0	-1024	-768	-1	-1	-1	-1	4	36	8	780						Untertest4.avi	0	880	547	72	111	-59	665	749	0	Content		-64	669	18102811	1481396764
18119	08:57:43.268	00:00:18.119	1087	40,16346	767,8964	0,5635446	0,7441757	388,2092	3,458258	0	-1024	-768	-1	-1	-1	-1	4	36	40	768						Untertest4.avi	0	880	547	72	111	-59	665	749	0	Content		-32	657	18119435	1481413388
18137	08:57:43.286	00:00:18.136	1088	24,47991	772,8396	0,5604007	0,7442198	398,4885	3,566342	0	-1024	-768	-1	-1	-1	-1	4	36	24	773						Untertest4.avi	0	880	547	72	111	-59	665	749	0	Content		-48	662	18136683	1481430636
18153	08:57:43.302	00:00:18.153	1089	45,23357	781,3293	0,5593438	0,7445405	402,1896	3,424026	0	-1024	-768	-1	-1	-1	-1	4	36	45	781						Untertest4.avi	0	880	547	72	111	-59	665	749	0	Content		-27	670	18153308	1481447261
18170	08:57:43.319	00:00:18.169	1090	-7,050521	803,073	0,5619876	0,7450922	394,2004	3,440482	0	-1024	-768	-1	-1	-1	-1	4	36	-7	803						Untertest4.avi	0	880	547	72	111	-59	665	749	0	Content		-79	692	18169875	1481463828
18186	08:57:43.335	00:00:18.186	1091	-37,19571	809,5714	0,5565805	0,7460201	413,2718	3,619065	0	-1024	-768	-1	-1	-1	-1	4	36	-37	810						Untertest4.avi	0	880	547	72	111	-59	665	749	0	Content		-109	699	18186057	1481480010
18203	08:57:43.352	00:00:18.202	1092	-51,30253	835,5413	0,560991	0,7466154	399,3326	3,390177	0	-1024	-768	-1	-1	-1	-1	4	36	-51	836						Untertest4.avi	0	880	547	72	111	-59	665	749	0	Content		-123	725	18202681	1481496634
18219	08:57:43.368	00:00:18.219	1093	-73,46392	821,7233	0,5599664	0,7466589	403,3418	3,548905	0	-1024	-768	-1	-1	-1	-1	4	36	-73	822						Untertest4.avi	0	880	547	72	111	-59	665	749	0	Content		-145	711	18219305	1481513258
18236	08:57:43.385	00:00:18.236	1094	-64,38383	827,8741	0,5599211	0,7466074	403,5951	3,570657	0	-1024	-768	-1	-1	-1	-1	4	37	-64	828						Untertest4.avi	0	880	547	72	111	-146	720	283	0	Content		-136	717	18236495	1481530448
18253	08:57:43.402	00:00:18.253	1095	-1024	-768	-1	-1	-1	-1	4	-1024	-768	-1	-1	-1	-1	4	37	0	0						Untertest4.avi	0	880	547	72	111	-146	720	283	0	Content		-72	-111	18253244	1481547197
18270	08:57:43.419	00:00:18.269	1096	-72,54839	835,7225	0,559906	0,7467639	403,4794	3,568002	0	-1024	-768	-1	-1	-1	-1	4	37	-73	836						Untertest4.avi	0	880	547	72	111	-146	720	283	0	Content		-145	725	18269866	1481563819
18286	08:57:43.435	00:00:18.286	1097	-1024	-768	-1	-1	-1	-1	4	-1024	-768	-1	-1	-1	-1	4	37	0	0						Untertest4.avi	0	880	547	72	111	-146	720	283	0	Content		-72	-111	18286048	1481580001
18303	08:57:43.452	00:00:18.303	1098	-1024	-768	-1	-1	-1	-1	4	-1024	-768	-1	-1	-1	-1	4	37	0	0						Untertest4.avi	0	880	547	72	111	-146	720	283	0	Content		-72	-111	18303115	1481597068
18319	08:57:43.468	00:00:18.319	1099	-621,0652	801,8362	0,5532914	0,7477601	403,4794	3,4545	0	-1024	-768	-1	-1	-1	-1	4	37	-621	802						Untertest4.avi	0	880	547	72	111	-146	720	283	0	Content		-693	691	18319418	1481613371
18336	08:57:43.485	00:00:18.336	1100	-1024	-768	-1	-1	-1	-1	4	-1024	-768	-1	-1	-1	-1	4	37	0	0						Untertest4.avi	0	880	547	72	111	-146	720	283	0	Content		-72	-111	18336361	1481630314
18353	08:57:43.502	00:00:18.352	1101	-1024	-768	-1	-1	-1	-1	4	-1024	-768	-1	-1	-1	-1	4	37	0	0						Untertest4.avi	0	880	547	72	111	-146	720	283	0	Content		-72	-111	18352921	1481646874
18370	08:57:43.519	00:00:18.369	1102	-1024	-768	-1	-1	-1	-1	4	-1024	-768	-1	-1	-1	-1	4	37	0	0						Untertest4.avi	0	880	547	72	111	-146	720	283	0	Content		-72	-111	18369735	1481663688
18386	08:57:43.535	00:00:18.386	1103	-77,24754	831,1946	0,5585786	0,7471502	407,3678	3,66323	0	-1024	-768	-1	-1	-1	-1	4	37	-77	831						Untertest4.avi	0	880	547	72	111	-146	720	283	0	Content		-149	720	18386039	1481679992
18403	08:57:43.552	00:00:18.402	1104	-73,51804	847,5602	0,5586627	0,746989	407,3678	3,502949	0	-1024	-768	-1	-1	-1	-1	4	37	-74	848						Untertest4.avi	0	880	547	72	111	-146	720	283	0	Content		-146	737	18402915	1481696868
18420	08:57:43.569	00:00:18.419	1105	-1024	-768	-1	-1	-1	-1	4	-1024	-768	-1	-1	-1	-1	4	37	0	0						Untertest4.avi	0	880	547	72	111	-146	720	283	0	Content		-72	-111	18419538	1481713491
18436	08:57:43.585	00:00:18.436	1106	-1024	-768	-1	-1	-1	-1	4	-1024	-768	-1	-1	-1	-1	4	37	0	0						Untertest4.avi	0	880	547	72	111	-146	720	283	0	Content		-72	-111	18436354	1481730307
18453	08:57:43.602	00:00:18.452	1107	-77,17265	829,1721	0,5582015	0,7474172	409,0097	3,605836	0	-1024	-768	-1	-1	-1	-1	4	37	-77	829						Untertest4.avi	0	880	547	72	111	-146	720	283	0	Content		-149	718	18452535	1481746488
18469	08:57:43.618	00:00:18.469	1108	403,7024	854,7249	0,5645805	0,7473915	409,0097	3,803134	0	-1024	-768	-1	-1	-1	-1	4	37	404	855						Untertest4.avi	0	880	547	72	111	-146	720	283	0	Content		332	744	18469283	1481763236
18486	08:57:43.635	00:00:18.486	1109	-1024	-768	-1	-1	-1	-1	4	-1024	-768	-1	-1	-1	-1	4	37	0	0						Untertest4.avi	0	880	547	72	111	-146	720	283	0	Content		-72	-111	18486030	1481779983
18503	08:57:43.652	00:00:18.502	1110	-694,1539	811,0865	0,5515193	0,7473612	409,0097	3,685818	0	-1024	-768	-1	-1	-1	-1	4	37	-694	811						Untertest4.avi	0	880	547	72	111	-146	720	283	0	Content		-766	700	18502970	1481796923
18519	08:57:43.668	00:00:18.519	1111	-1024	-768	-1	-1	-1	-1	4	-1024	-768	-1	-1	-1	-1	4		0	0						Untertest4.avi	0	880	547	72	111				0	Content		-72	-111	18519273	1481813226
18536	08:57:43.685	00:00:18.536	1112	-1024	-768	-1	-1	-1	-1	4	-1024	-768	-1	-1	-1	-1	4		0	0						Untertest4.avi	0	880	547	72	111				0	Content		-72	-111	18536395	1481830348
18553	08:57:43.702	00:00:18.552	1113	-1024	-768	-1	-1	-1	-1	4	-1024	-768	-1	-1	-1	-1	4		0	0						Untertest4.avi	0	880	547	72	111				0	Content		-72	-111	18552516	1481846469
18570	08:57:43.719	00:00:18.569	1114	-1024	-768	-1	-1	-1	-1	4	-1024	-768	-1	-1	-1	-1	4		0	0						Untertest4.avi	0	880	547	72	111				0	Content		-72	-111	18569511	1481863464
18586	08:57:43.735	00:00:18.586	1115	-1024	-768	-1	-1	-1	-1	4	-1024	-768	-1	-1	-1	-1	4		0	0						Untertest4.avi	0	880	547	72	111				0	Content		-72	-111	18586011	1481879964
18603	08:57:43.752	00:00:18.602	1116	-1024	-768	-1	-1	-1	-1	4	-1024	-768	-1	-1	-1	-1	4		0	0						Untertest4.avi	0	880	547	72	111				0	Content		-72	-111	18602762	1481896715
18619	08:57:43.768	00:00:18.619	1117	-1024	-768	-1	-1	-1	-1	4	-1024	-768	-1	-1	-1	-1	4		0	0						Untertest4.avi	0	880	547	72	111				0	Content		-72	-111	18619445	1481913398
18636	08:57:43.785	00:00:18.636	1118	-1024	-768	-1	-1	-1	-1	4	-1024	-768	-1	-1	-1	-1	4		0	0						Untertest4.avi	0	880	547	72	111				0	Content		-72	-111	18636112	1481930065
18653	08:57:43.802	00:00:18.652	1119	-1024	-768	-1	-1	-1	-1	4	-1024	-768	-1	-1	-1	-1	4		0	0						Untertest4.avi	0	880	547	72	111				0	Content		-72	-111	18652758	1481946711
18669	08:57:43.818	00:00:18.669	1120	-1024	-768	-1	-1	-1	-1	4	-1024	-768	-1	-1	-1	-1	4		0	0						Untertest4.avi	0	880	547	72	111				0	Content		-72	-111	18669376	1481963329
18686	08:57:43.835	00:00:18.686	1121	-1024	-768	-1	-1	-1	-1	4	-1024	-768	-1	-1	-1	-1	4		0	0						Untertest4.avi	0	880	547	72	111				0	Content		-72	-111	18686044	1481979997
18703	08:57:43.852	00:00:18.702	1122	-1024	-768	-1	-1	-1	-1	4	-1024	-768	-1	-1	-1	-1	4		0	0						Untertest4.avi	0	880	547	72	111				0	Content		-72	-111	18702620	1481996573
18719	08:57:43.868	00:00:18.719	1123	-1024	-768	-1	-1	-1	-1	4	-1024	-768	-1	-1	-1	-1	4		0	0						Untertest4.avi	0	880	547	72	111				0	Content		-72	-111	18719129	1482013082
18736	08:57:43.885	00:00:18.736	1124	-1024	-768	-1	-1	-1	-1	4	-1024	-768	-1	-1	-1	-1	4		0	0						Untertest4.avi	0	880	547	72	111				0	Content		-72	-111	18736001	1482029954
18753	08:57:43.902	00:00:18.752	1125	-1024	-768	-1	-1	-1	-1	4	-1024	-768	-1	-1	-1	-1	4		0	0						Untertest4.avi	0	880	547	72	111				0	Content		-72	-111	18752628	1482046581
18769	08:57:43.918	00:00:18.769	1126	-1024	-768	-1	-1	-1	-1	4	-1024	-768	-1	-1	-1	-1	4		0	0						Untertest4.avi	0	880	547	72	111				0	Content		-72	-111	18769251	1482063204
18786	08:57:43.935	00:00:18.786	1127	-1024	-768	-1	-1	-1	-1	4	-1024	-768	-1	-1	-1	-1	4		0	0						Untertest4.avi	0	880	547	72	111				0	Content		-72	-111	18786001	1482079954
18803	08:57:43.952	00:00:18.802	1128	-43,03057	810,9102	0,5459489	0,7472656	403,1781	3,85263	3	-54,43904	813,191	0,5462742	0,7472312	414,5239	3,952448	3		0	0						Untertest4.avi	0	880	547	72	111				0	Content		-72	-111	18802625	1482096578
18819	08:57:43.968	00:00:18.819	1129	-1024	-768	-1	-1	-1	-1	4	-1024	-768	-1	-1	-1	-1	4		0	0						Untertest4.avi	0	880	547	72	111				0	Content		-72	-111	18819372	1482113325
18836	08:57:43.985	00:00:18.835	1130	-40,75674	834,321	0,5587673	0,7473275	403,1781	3,738376	1	-36,68335	837,5744	0,5557689	0,7473229	414,5239	3,838882	3	38	-41	834						Untertest4.avi	0	880	547	72	111	-113	741	183	0	Content		-113	723	18835870	1482129823
18853	08:57:44.002	00:00:18.852	1131	-1024	-768	-1	-1	-1	-1	4	-1024	-768	-1	-1	-1	-1	4	38	0	0						Untertest4.avi	0	880	547	72	111	-113	741	183	0	Content		-72	-111	18852507	1482146460
18869	08:57:44.018	00:00:18.869	1132	-1024	-768	-1	-1	-1	-1	4	-1024	-768	-1	-1	-1	-1	4	38	0	0						Untertest4.avi	0	880	547	72	111	-113	741	183	0	Content		-72	-111	18869359	1482163312
18886	08:57:44.035	00:00:18.885	1133	-1024	-768	-1	-1	-1	-1	4	-1024	-768	-1	-1	-1	-1	4	38	0	0						Untertest4.avi	0	880	547	72	111	-113	741	183	0	Content		-72	-111	18885991	1482179944
18903	08:57:44.052	00:00:18.902	1134	-1024	-768	-1	-1	-1	-1	4	-1024	-768	-1	-1	-1	-1	4	38	0	0						Untertest4.avi	0	880	547	72	111	-113	741	183	0	Content		-72	-111	18902614	1482196567
18919	08:57:44.068	00:00:18.919	1135	-1024	-768	-1	-1	-1	-1	4	-1024	-768	-1	-1	-1	-1	4	38	0	0						Untertest4.avi	0	880	547	72	111	-113	741	183	0	Content		-72	-111	18919238	1482213191
18936	08:57:44.085	00:00:18.935	1136	-40,17101	848,7266	0,5587002	0,7475038	403,1781	3,712475	3	-35,9835	852,7821	0,5557014	0,7474993	414,5239	3,812518	1	38	-36	853						Untertest4.avi	0	880	547	72	111	-113	741	183	0	Content		-108	742	18935865	1482229818
18953	08:57:44.102	00:00:18.952	1137	-1024	-768	-1	-1	-1	-1	4	-1024	-768	-1	-1	-1	-1	4	38	0	0						Untertest4.avi	0	880	547	72	111	-113	741	183	0	Content		-72	-111	18952544	1482246497
18969	08:57:44.118	00:00:18.969	1138	-1024	-768	-1	-1	-1	-1	4	-1024	-768	-1	-1	-1	-1	4	38	0	0						Untertest4.avi	0	880	547	72	111	-113	741	183	0	Content		-72	-111	18969211	1482263164
18986	08:57:44.135	00:00:18.985	1139	-23,44953	852,098	0,5327747	0,7468052	403,1781	3,679881	3	-23,44953	852,098	0,5327747	0,7468052	403,1781	3,679881	1	38	-23	852						Untertest4.avi	0	880	547	72	111	-113	741	183	0	Content		-95	741	18985856	1482279809
19002	08:57:44.151	00:00:19.002	1140	-37,2943	833,9855	0,5457596	0,7472398	403,5793	3,687887	3	-80,45367	848,4538	0,5469216	0,7471365	447,4256	4,061242	1	38	-80	848						Untertest4.avi	0	880	547	72	111	-113	741	183	0	Content		-152	737	19002230	1482296183
19019	08:57:44.168	00:00:19.019	1141	-30,58127	838,5507	0,5458352	0,747107	406,4845	3,749554	3	-67,05442	851,913	0,5469329	0,7470403	447,5114	4,102691	1	39	-67	852						Untertest4.avi	0	880	547	72	111	-396	717	183	0	Content		-139	741	19019229	1482313182
19036	08:57:44.185	00:00:19.035	1142	-581,6104	814,6119	0,5274278	0,7469907	406,4845	3,790978	3	-581,6104	814,6119	0,5274278	0,7469907	406,4845	3,790978	1	39	-582	815						Untertest4.avi	0	880	547	72	111	-396	717	183	0	Content		-654	704	19035854	1482329807
19053	08:57:44.202	00:00:19.052	1143	-1024	-768	-1	-1	-1	-1	4	-1024	-768	-1	-1	-1	-1	4	39	0	0						Untertest4.avi	0	880	547	72	111	-396	717	183	0	Content		-72	-111	19052545	1482346498
19069	08:57:44.218	00:00:19.068	1144	-1024	-768	-1	-1	-1	-1	4	-1024	-768	-1	-1	-1	-1	4	39	0	0						Untertest4.avi	0	880	547	72	111	-396	717	183	0	Content		-72	-111	19068976	1482362929
19086	08:57:44.235	00:00:19.085	1145	-1024	-768	-1	-1	-1	-1	4	-1024	-768	-1	-1	-1	-1	4	39	0	0						Untertest4.avi	0	880	547	72	111	-396	717	183	0	Content		-72	-111	19085919	1482379872
19102	08:57:44.251	00:00:19.102	1146	-1024	-768	-1	-1	-1	-1	4	-1024	-768	-1	-1	-1	-1	4	39	0	0						Untertest4.avi	0	880	547	72	111	-396	717	183	0	Content		-72	-111	19102351	1482396304
19119	08:57:44.268	00:00:19.119	1147	-11,11285	842,0403	0,5339112	0,7471241	406,4845	3,816761	3	-11,11285	842,0403	0,5339112	0,7471241	406,4845	3,816761	1	39	-11	842						Untertest4.avi	0	880	547	72	111	-396	717	183	0	Content		-83	731	19119103	1482413056
19136	08:57:44.285	00:00:19.135	1148	-1024	-768	-1	-1	-1	-1	4	-1024	-768	-1	-1	-1	-1	4	39	0	0						Untertest4.avi	0	880	547	72	111	-396	717	183	0	Content		-72	-111	19135725	1482429678
19152	08:57:44.301	00:00:19.152	1149	-1024	-768	-1	-1	-1	-1	4	-1024	-768	-1	-1	-1	-1	4	39	0	0						Untertest4.avi	0	880	547	72	111	-396	717	183	0	Content		-72	-111	19152349	1482446302
19169	08:57:44.318	00:00:19.169	1150	-1024	-768	-1	-1	-1	-1	4	-1024	-768	-1	-1	-1	-1	4	39	0	0						Untertest4.avi	0	880	547	72	111	-396	717	183	0	Content		-72	-111	19169097	1482463050
19186	08:57:44.335	00:00:19.185	1151	-591,3094	812,6183	0,5274936	0,7477943	406,4845	3,774523	3	-591,3094	812,6183	0,5274936	0,7477943	406,4845	3,774523	1	39	-591	813						Untertest4.avi	0	880	547	72	111	-396	717	183	0	Content		-663	702	19185722	1482479675
19202	08:57:44.351	00:00:19.202	1152	-1024	-768	-1	-1	-1	-1	4	-1024	-768	-1	-1	-1	-1	4		0	0						Untertest4.avi	0	880	547	72	111				0	Content		-72	-111	19202486	1482496439
19219	08:57:44.368	00:00:19.218	1153	-1024	-768	-1	-1	-1	-1	4	-1024	-768	-1	-1	-1	-1	4		0	0						Untertest4.avi	0	880	547	72	111				0	Content		-72	-111	19218969	1482512922
19236	08:57:44.385	00:00:19.235	1154	-1024	-768	-1	-1	-1	-1	4	-1024	-768	-1	-1	-1	-1	4		0	0						Untertest4.avi	0	880	547	72	111				0	Content		-72	-111	19235594	1482529547
19252	08:57:44.401	00:00:19.252	1155	-1024	-768	-1	-1	-1	-1	4	-1024	-768	-1	-1	-1	-1	4		0	0						Untertest4.avi	0	880	547	72	111				0	Content		-72	-111	19252093	1482546046
19269	08:57:44.418	00:00:19.269	1156	-1024	-768	-1	-1	-1	-1	4	-1024	-768	-1	-1	-1	-1	4		0	0						Untertest4.avi	0	880	547	72	111				0	Content		-72	-111	19269335	1482563288
19286	08:57:44.435	00:00:19.286	1157	-1024	-768	-1	-1	-1	-1	4	-1024	-768	-1	-1	-1	-1	4		0	0						Untertest4.avi	0	880	547	72	111				0	Content		-72	-111	19286033	1482579986
19303	08:57:44.452	00:00:19.302	1158	-1024	-768	-1	-1	-1	-1	4	-1024	-768	-1	-1	-1	-1	4		0	0						Untertest4.avi	0	880	547	72	111				0	Content		-72	-111	19302657	1482596610
19319	08:57:44.468	00:00:19.318	1159	-1024	-768	-1	-1	-1	-1	4	-1024	-768	-1	-1	-1	-1	4		0	0						Untertest4.avi	0	880	547	72	111				0	Content		-72	-111	19318712	1482612665
19335	08:57:44.484	00:00:19.335	1160	-1024	-768	-1	-1	-1	-1	4	-1024	-768	-1	-1	-1	-1	4		0	0						Untertest4.avi	0	880	547	72	111				0	Content		-72	-111	19335475	1482629428
19352	08:57:44.501	00:00:19.352	1161	-1024	-768	-1	-1	-1	-1	4	-1024	-768	-1	-1	-1	-1	4		0	0						Untertest4.avi	0	880	547	72	111				0	Content		-72	-111	19352335	1482646288
19369	08:57:44.518	00:00:19.368	1162	-1024	-768	-1	-1	-1	-1	4	-1024	-768	-1	-1	-1	-1	4		0	0						Untertest4.avi	0	880	547	72	111				0	Content		-72	-111	19368961	1482662914
19386	08:57:44.535	00:00:19.385	1163	-1024	-768	-1	-1	-1	-1	4	-1024	-768	-1	-1	-1	-1	4		0	0						Untertest4.avi	0	880	547	72	111				0	Content		-72	-111	19385582	1482679535
19402	08:57:44.551	00:00:19.402	1164	-1024	-768	-1	-1	-1	-1	4	-1024	-768	-1	-1	-1	-1	4		0	0						Untertest4.avi	0	880	547	72	111				0	Content		-72	-111	19402207	1482696160
19419	08:57:44.568	00:00:19.418	1165	-1024	-768	-1	-1	-1	-1	4	-1024	-768	-1	-1	-1	-1	4		0	0						Untertest4.avi	0	880	547	72	111				0	Content		-72	-111	19418958	1482712911
19436	08:57:44.585	00:00:19.435	1166	-1024	-768	-1	-1	-1	-1	4	-1024	-768	-1	-1	-1	-1	4		0	0						Untertest4.avi	0	880	547	72	111				0	Content		-72	-111	19435580	1482729533
19452	08:57:44.601	00:00:19.452	1167	-1024	-768	-1	-1	-1	-1	4	-1024	-768	-1	-1	-1	-1	4		0	0						Untertest4.avi	0	880	547	72	111				0	Content		-72	-111	19452331	1482746284
19469	08:57:44.618	00:00:19.468	1168	-1024	-768	-1	-1	-1	-1	4	-1024	-768	-1	-1	-1	-1	4		0	0						Untertest4.avi	0	880	547	72	111				0	Content		-72	-111	19468701	1482762654
19486	08:57:44.635	00:00:19.485	1169	-1024	-768	-1	-1	-1	-1	4	-1024	-768	-1	-1	-1	-1	4		0	0						Untertest4.avi	0	880	547	72	111				0	Content		-72	-111	19485578	1482779531
19502	08:57:44.651	00:00:19.502	1170	-1024	-768	-1	-1	-1	-1	4	-1024	-768	-1	-1	-1	-1	4		0	0						Untertest4.avi	0	880	547	72	111				0	Content		-72	-111	19502191	1482796144
19519	08:57:44.668	00:00:19.518	1171	-1024	-768	-1	-1	-1	-1	4	-1024	-768	-1	-1	-1	-1	4		0	0						Untertest4.avi	0	880	547	72	111				0	Content		-72	-111	19518823	1482812776
19536	08:57:44.685	00:00:19.535	1172	-1024	-768	-1	-1	-1	-1	4	-1024	-768	-1	-1	-1	-1	4		0	0						Untertest4.avi	0	880	547	72	111				0	Content		-72	-111	19535570	1482829523
19552	08:57:44.701	00:00:19.552	1173	-1024	-768	-1	-1	-1	-1	4	-1024	-768	-1	-1	-1	-1	4		0	0						Untertest4.avi	0	880	547	72	111				0	Content		-72	-111	19552194	1482846147
19569	08:57:44.718	00:00:19.568	1174	-1024	-768	-1	-1	-1	-1	4	-1024	-768	-1	-1	-1	-1	4		0	0						Untertest4.avi	0	880	547	72	111				0	Content		-72	-111	19568808	1482862761
19586	08:57:44.735	00:00:19.585	1175	-1024	-768	-1	-1	-1	-1	4	-1024	-768	-1	-1	-1	-1	4		0	0						Untertest4.avi	0	880	547	72	111				0	Content		-72	-111	19585636	1482879589
19602	08:57:44.751	00:00:19.601	1176	-1024	-768	-1	-1	-1	-1	4	-1024	-768	-1	-1	-1	-1	4		0	0						Untertest4.avi	0	880	547	72	111				0	Content		-72	-111	19601939	1482895892
19619	08:57:44.768	00:00:19.618	1177	-1024	-768	-1	-1	-1	-1	4	-1024	-768	-1	-1	-1	-1	4		0	0						Untertest4.avi	0	880	547	72	111				0	Content		-72	-111	19618815	1482912768
19635	08:57:44.784	00:00:19.635	1178	21,10086	865,5234	0,5467909	0,7455424	447,5709	3,889475	3	21,13246	865,6139	0,5467918	0,7455423	447,5708	3,889587	1	40	21	866						Untertest4.avi	0	880	547	72	111	-36	734	300	0	Content		-51	755	19635452	1482929405
19652	08:57:44.801	00:00:19.652	1179	-1024	-768	-1	-1	-1	-1	4	-1024	-768	-1	-1	-1	-1	4	40	0	0						Untertest4.avi	0	880	547	72	111	-36	734	300	0	Content		-72	-111	19652125	1482946078
19669	08:57:44.818	00:00:19.668	1180	-1024	-768	-1	-1	-1	-1	4	-1024	-768	-1	-1	-1	-1	4	40	0	0						Untertest4.avi	0	880	547	72	111	-36	734	300	0	Content		-72	-111	19668792	1482962745
19685	08:57:44.834	00:00:19.685	1181	34,00544	847,1616	0,5464935	0,7453682	447,5708	4,007322	3	34,00544	847,1616	0,5464935	0,7453682	447,5708	4,007322	1	40	34	847						Untertest4.avi	0	880	547	72	111	-36	734	300	0	Content		-38	736	19685439	1482979392
19702	08:57:44.851	00:00:19.702	1182	39,20987	840,0814	0,5327918	0,7454177	406,0849	3,476614	3	39,20987	840,0814	0,5327918	0,7454177	406,0849	3,476614	1	40	39	840						Untertest4.avi	0	880	547	72	111	-36	734	300	0	Content		-33	729	19702125	1482996078
19719	08:57:44.868	00:00:19.718	1183	-21,92444	830,7666	0,5448137	0,745777	412,6145	3,662002	3	-47,8602	838,5072	0,5457345	0,745774	447,2919	3,949661	1	40	-48	839						Untertest4.avi	0	880	547	72	111	-36	734	300	0	Content		-120	728	19718680	1483012633
19735	08:57:44.884	00:00:19.735	1184	45,98037	845,6035	0,5349224	0,7457296	412,6145	3,533005	3	45,98037	845,6035	0,5349224	0,7457296	412,6145	3,533005	1	40	46	846						Untertest4.avi	0	880	547	72	111	-36	734	300	0	Content		-26	735	19735301	1483029254
19752	08:57:44.901	00:00:19.751	1185	27,08157	822,1282	0,5348395	0,7457321	412,6145	3,646327	3	27,08157	822,1282	0,5348395	0,7457321	412,6145	3,646327	1	40	27	822						Untertest4.avi	0	880	547	72	111	-36	734	300	0	Content		-45	711	19751925	1483045878
19769	08:57:44.918	00:00:19.768	1186	22,26926	851,7021	0,5346612	0,7454783	412,6145	3,575212	3	22,26926	851,7021	0,5346612	0,7454783	412,6145	3,575212	1	40	22	852						Untertest4.avi	0	880	547	72	111	-36	734	300	0	Content		-50	741	19768741	1483062694
19785	08:57:44.934	00:00:19.785	1187	37,10177	857,2814	0,5346655	0,7454678	412,6145	3,577326	3	37,10177	857,2814	0,5346655	0,7454678	412,6145	3,577326	1	40	37	857						Untertest4.avi	0	880	547	72	111	-36	734	300	0	Content		-35	746	19785171	1483079124
19802	08:57:44.951	00:00:19.802	1188	39,97007	838,2094	0,5347217	0,7456643	412,6145	3,541165	3	39,97007	838,2094	0,5347217	0,7456643	412,6145	3,541165	1	40	40	838						Untertest4.avi	0	880	547	72	111	-36	734	300	0	Content		-32	727	19802036	1483095989
19819	08:57:44.968	00:00:19.818	1189	24,22084	827,5307	0,5347182	0,7456952	412,6145	3,700705	3	24,22084	827,5307	0,5347182	0,7456952	412,6145	3,700705	1	40	24	828						Untertest4.avi	0	880	547	72	111	-36	734	300	0	Content		-48	717	19818664	1483112617
19835	08:57:44.984	00:00:19.835	1190	48,29902	846,4876	0,5346708	0,7457486	412,6145	3,552129	3	48,29902	846,4876	0,5346708	0,7457486	412,6145	3,552129	1	40	48	846						Untertest4.avi	0	880	547	72	111	-36	734	300	0	Content		-24	735	19835288	1483129241
19852	08:57:45.001	00:00:19.851	1191	-321,5782	828,7322	0,5422524	0,7462441	436,2595	3,836349	3	-338,4236	838,2943	0,5421034	0,7460617	436,2595	3,836525	1	40	-338	838						Untertest4.avi	0	880	547	72	111	-36	734	300	0	Content		-410	727	19851911	1483145864
19869	08:57:45.018	00:00:19.868	1192	34,8198	854,4526	0,5424404	0,7457268	436,2595	3,750158	3	34,8198	854,4526	0,5424404	0,7457268	436,2595	3,750158	1	40	35	854						Untertest4.avi	0	880	547	72	111	-36	734	300	0	Content		-37	743	19868526	1483162479
19885	08:57:45.034	00:00:19.885	1193	63,77804	844,7487	0,542699	0,7459012	436,2595	3,771559	3	63,77804	844,7487	0,542699	0,7459012	436,2595	3,771559	1	40	64	845						Untertest4.avi	0	880	547	72	111	-36	734	300	0	Content		-8	734	19885157	1483179110
19902	08:57:45.051	00:00:19.901	1194	75,21993	850,3597	0,5427043	0,7458279	436,2595	3,776564	3	75,21993	850,3597	0,5427043	0,7458279	436,2595	3,776564	1	40	75	850						Untertest4.avi	0	880	547	72	111	-36	734	300	0	Content		3	739	19901969	1483195922
19918	08:57:45.067	00:00:19.918	1195	51,10673	840,4433	0,5426887	0,7458304	436,2595	3,764275	3	51,10673	840,4433	0,5426887	0,7458304	436,2595	3,764275	1	40	51	840						Untertest4.avi	0	880	547	72	111	-36	734	300	0	Content		-21	729	19918403	1483212356
19935	08:57:45.084	00:00:19.935	1196	93,41224	826,1805	0,5446027	0,7445853	447,6708	3,923476	3	93,47343	826,1307	0,5446035	0,7445853	447,6707	3,923245	1	41	93	826						Untertest4.avi	0	880	547	72	111	134	647	99	0	Content		21	715	19935401	1483229354
19952	08:57:45.101	00:00:19.951	1197	189,8388	834,2862	0,5427884	0,7429537	447,66	3,670946	3	189,8331	834,3415	0,5427889	0,7429537	447,66	3,671038	1	41	190	834						Untertest4.avi	0	880	547	72	111	134	647	99	0	Content		118	723	19951772	1483245725
19969	08:57:45.118	00:00:19.968	1198	218,0108	787,4808	0,5421374	0,7417828	447,66	3,746613	3	218,0108	787,4808	0,5421374	0,7417828	447,66	3,746613	1	41	218	787						Untertest4.avi	0	880	547	72	111	134	647	99	0	Content		146	676	19968511	1483262464
19985	08:57:45.134	00:00:19.984	1199	205,8743	757,9964	0,5426858	0,7422835	447,5422	3,880662	3	205,8462	758,0383	0,5426863	0,7422835	447,5422	3,880736	1	41	206	758						Untertest4.avi	0	880	547	72	111	134	647	99	0	Content		134	647	19984892	1483278845
20002	08:57:45.151	00:00:20.001	1200	219,8452	736,8327	0,5429157	0,7426365	447,1987	3,878148	3	219,8146	736,8542	0,5429161	0,7426365	447,1987	3,878225	1	41	220	737						Untertest4.avi	0	880	547	72	111	134	647	99	0	Content		148	626	20001834	1483295787
20018	08:57:45.167	00:00:20.018	1201	219,3423	725,7252	0,5427188	0,7423852	447,1987	3,90454	3	219,3423	725,7252	0,5427188	0,7423852	447,1987	3,90454	1	41	219	726						Untertest4.avi	0	880	547	72	111	134	647	99	0	Content		147	615	20018268	1483312221
20035	08:57:45.184	00:00:20.034	1202	197,2102	730,3306	0,5428511	0,7425942	447,5898	3,818134	3	197,143	730,3917	0,5428517	0,7425942	447,5898	3,81815	1	42	197	730						Untertest4.avi	0	880	547	72	111	80	630	700	0	Content		125	619	20034891	1483328844
20052	08:57:45.201	00:00:20.051	1203	158,863	748,8071	0,5413396	0,7426059	405,3806	3,474128	3	161,3949	738,7301	0,542363	0,7426281	447,4579	3,816921	1	42	161	739						Untertest4.avi	0	880	547	72	111	80	630	700	0	Content		89	628	20051516	1483345469
20068	08:57:45.217	00:00:20.068	1204	191,1703	756,5018	0,542695	0,742485	447,4561	3,788341	3	163,4533	750,6669	0,5423593	0,7426132	447,4561	3,778745	1	42	163	751						Untertest4.avi	0	880	547	72	111	80	630	700	0	Content		91	640	20068458	1483362411
20085	08:57:45.234	00:00:20.085	1205	189,9419	747,1075	0,5426865	0,7425005	447,4836	3,764442	3	166,7986	743,6019	0,5424084	0,7425684	447,4836	3,756004	1	42	167	744						Untertest4.avi	0	880	547	72	111	80	630	700	0	Content		95	633	20085265	1483379218
20102	08:57:45.251	00:00:20.101	1206	159,5641	748,1605	0,5414492	0,7426904	407,6197	3,428869	3	163,4518	742,153	0,5424349	0,7426143	447,5128	3,748552	1	42	163	742						Untertest4.avi	0	880	547	72	111	80	630	700	0	Content		91	631	20101887	1483395840
20118	08:57:45.267	00:00:20.118	1207	147,3377	750,7628	0,5414641	0,7427915	406,8201	3,419306	3	149,3439	742,0571	0,5424767	0,7428035	447,4761	3,744318	1	42	149	742						Untertest4.avi	0	880	547	72	111	80	630	700	0	Content		77	631	20118137	1483412090
20135	08:57:45.284	00:00:20.134	1208	149,2707	751,7899	0,5415096	0,7426329	407,8165	3,446272	3	153,8781	742,9012	0,5425245	0,742664	447,5294	3,765954	1	42	154	743						Untertest4.avi	0	880	547	72	111	80	630	700	0	Content		82	632	20134761	1483428714
20151	08:57:45.300	00:00:20.151	1209	174,3609	736,3831	0,5427328	0,7425691	447,418	3,768834	3	154,4983	734,3831	0,542496	0,7425992	447,418	3,761895	1	42	154	734						Untertest4.avi	0	880	547	72	111	80	630	700	0	Content		82	623	20151385	1483445338
20168	08:57:45.317	00:00:20.168	1210	157,3477	750,2894	0,5414497	0,7425154	407,2003	3,390038	3	162,4521	743,179	0,5424668	0,7424819	447,4124	3,709157	1	42	162	743						Untertest4.avi	0	880	547	72	111	80	630	700	0	Content		90	632	20168450	1483462403
20185	08:57:45.334	00:00:20.185	1211	147,2558	752,8164	0,5413852	0,7424167	408,0664	3,39709	3	151,3245	743,2203	0,5423849	0,7424755	447,2786	3,707896	1	42	151	743						Untertest4.avi	0	880	547	72	111	80	630	700	0	Content		79	632	20185257	1483479210
20202	08:57:45.351	00:00:20.201	1212	186,8932	747,9432	0,5426857	0,7423151	447,2198	3,710124	3	156,6934	743,2972	0,5423164	0,7424046	447,2198	3,700187	1	42	157	743						Untertest4.avi	0	880	547	72	111	80	630	700	0	Content		85	632	20201879	1483495832
20218	08:57:45.367	00:00:20.218	1213	156,371	756,0466	0,5412297	0,7425054	405,3124	3,353478	3	158,3243	749,7434	0,5422528	0,7424658	447,3896	3,684664	1	42	158	750						Untertest4.avi	0	880	547	72	111	80	630	700	0	Content		86	639	20218131	1483512084
20235	08:57:45.384	00:00:20.234	1214	156,0725	753,5036	0,5412095	0,7425472	405,9091	3,343925	3	158,5187	745,7245	0,5422227	0,7425376	447,3858	3,669086	1	42	159	746						Untertest4.avi	0	880	547	72	111	80	630	700	0	Content		87	635	20234753	1483528706
20251	08:57:45.400	00:00:20.251	1215	151,0856	751,609	0,5412202	0,7425287	405,7381	3,305777	3	152,2544	743,0521	0,5422382	0,7425292	447,3778	3,628248	1	42	152	743						Untertest4.avi	0	880	547	72	111	80	630	700	0	Content		80	632	20251378	1483545331
20268	08:57:45.417	00:00:20.268	1216	159,4914	750,1914	0,5413164	0,7424362	405,8733	3,330758	3	161,9127	742,692	0,5423229	0,7423996	447,3204	3,654632	1	42	162	743						Untertest4.avi	0	880	547	72	111	80	630	700	0	Content		90	632	20268443	1483562396
20285	08:57:45.434	00:00:20.285	1217	157,3088	743,3563	0,5423156	0,7422225	447,3065	3,632282	3	158,6096	739,8855	0,5423459	0,7423221	447,3065	3,628514	1	42	159	740						Untertest4.avi	0	880	547	72	111	80	630	700	0	Content		87	629	20285125	1483579078
20302	08:57:45.451	00:00:20.301	1218	150,949	750,4625	0,5412954	0,7423558	402,7972	3,269488	3	151,5816	741,0753	0,5423872	0,742352	447,2377	3,612219	1	42	152	741						Untertest4.avi	0	880	547	72	111	80	630	700	0	Content		80	630	20301874	1483595827
20318	08:57:45.467	00:00:20.317	1219	149,0327	742,1882	0,5413213	0,74246	405,8527	3,255135	3	151,1155	733,2646	0,5423544	0,7424213	447,1931	3,570678	1	42	151	733						Untertest4.avi	0	880	547	72	111	80	630	700	0	Content		79	622	20317999	1483611952
20335	08:57:45.484	00:00:20.334	1220	153,5579	748,9216	0,5413201	0,7425312	405,3206	3,265113	3	154,5139	741,6685	0,5423415	0,7424762	447,3	3,586749	1	42	155	742						Untertest4.avi	0	880	547	72	111	80	630	700	0	Content		83	631	20334621	1483628574
20351	08:57:45.500	00:00:20.351	1221	145,5941	749,4189	0,5412886	0,7425769	406,0553	3,256099	3	144,8294	742,156	0,5422889	0,74253	447,3271	3,570372	1	42	145	742						Untertest4.avi	0	880	547	72	111	80	630	700	0	Content		73	631	20351249	1483645202
20368	08:57:45.517	00:00:20.368	1222	155,9159	750,9933	0,5412217	0,7425987	407,276	3,282769	3	159,8015	743,6037	0,5422164	0,7425765	447,2271	3,58971	1	42	160	744						Untertest4.avi	0	880	547	72	111	80	630	700	0	Content		88	633	20368329	1483662282
20385	08:57:45.534	00:00:20.385	1223	135,4986	731,7583	0,5419773	0,7427027	447,1815	3,541084	3	142,8476	730,6107	0,5420833	0,7427449	447,1815	3,540046	1	42	143	731						Untertest4.avi	0	880	547	72	111	80	630	700	0	Content		71	620	20385128	1483679081
20402	08:57:45.551	00:00:20.401	1224	154,9669	746,0789	0,5419551	0,7424408	447,0924	3,547445	3	156,8269	736,9948	0,5419919	0,742699	447,0924	3,544539	1	42	157	737						Untertest4.avi	0	880	547	72	111	80	630	700	0	Content		85	626	20401745	1483695698
20418	08:57:45.567	00:00:20.417	1225	150,3188	753,4436	0,5408838	0,7425991	403,3145	3,199966	3	150,3395	741,4664	0,5419463	0,7426903	447,2289	3,53104	1	42	150	741						Untertest4.avi	0	880	547	72	111	80	630	700	0	Content		78	630	20417870	1483711823
20435	08:57:45.584	00:00:20.434	1226	143,0154	749,4155	0,5408591	0,7426386	404,2396	3,186055	3	142,1525	736,5878	0,5419061	0,7427363	447,2533	3,507838	1	42	142	737						Untertest4.avi	0	880	547	72	111	80	630	700	0	Content		70	626	20434620	1483728573
20451	08:57:45.600	00:00:20.451	1227	133,093	748,5256	0,5407081	0,7425652	402,6505	3,185723	3	132,9925	736,6609	0,5418356	0,7426243	447,2966	3,521008	1	42	133	737						Untertest4.avi	0	880	547	72	111	80	630	700	0	Content		61	626	20451240	1483745193
20468	08:57:45.617	00:00:20.468	1228	144,5658	743,0576	0,540702	0,7427757	403,7501	3,140889	3	146,244	732,5172	0,5417912	0,7427695	447,2495	3,462651	1	42	146	733						Untertest4.avi	0	880	547	72	111	80	630	700	0	Content		74	622	20468320	1483762273
20485	08:57:45.634	00:00:20.485	1229	149,3709	749,6406	0,5407681	0,7424944	404,5295	3,238938	3	153,29	739,636	0,5418431	0,7425221	447,1092	3,563674	1	42	153	740						Untertest4.avi	0	880	547	72	111	80	630	700	0	Content		81	629	20485118	1483779071
20502	08:57:45.651	00:00:20.501	1230	145,5004	749,0291	0,5407457	0,7424746	406,4958	3,189594	3	147,0272	740,6064	0,54175	0,7424678	447,1437	3,493135	1	42	147	741						Untertest4.avi	0	880	547	72	111	80	630	700	0	Content		75	630	20501739	1483795692
20518	08:57:45.667	00:00:20.517	1231	147,2198	749,4673	0,5407882	0,7421421	405,6172	3,176527	3	152,3602	739,0869	0,5418602	0,7421893	447,2326	3,487346	1	42	152	739						Untertest4.avi	0	880	547	72	111	80	630	700	0	Content		80	628	20517986	1483811939
20534	08:57:45.683	00:00:20.534	1232	153,929	755,1332	0,5407951	0,7420604	405,975	3,183467	3	160,0033	747,6388	0,5418516	0,7420595	447,2632	3,492561	1	42	160	748						Untertest4.avi	0	880	547	72	111	80	630	700	0	Content		88	637	20534485	1483828438
20551	08:57:45.700	00:00:20.551	1233	187,7896	749,6064	0,5423068	0,7419351	447,1974	3,437805	3	148,7937	742,1763	0,5418211	0,7420943	447,1974	3,427152	1	42	149	742						Untertest4.avi	0	880	547	72	111	80	630	700	0	Content		77	631	20551234	1483845187
20568	08:57:45.717	00:00:20.568	1234	139,4886	750,8386	0,54062	0,7420706	402,4047	3,121065	3	143,1456	741,5031	0,5417826	0,7420761	447,1573	3,451431	1	42	143	742						Untertest4.avi	0	880	547	72	111	80	630	700	0	Content		71	631	20568177	1483862130
20585	08:57:45.734	00:00:20.584	1235	149,1579	745,3025	0,5406644	0,7420387	405,5414	3,173364	3	154,5097	736,6155	0,5417339	0,7420148	447,1867	3,484317	1	42	155	737						Untertest4.avi	0	880	547	72	111	80	630	700	0	Content		83	626	20584982	1483878935
20602	08:57:45.751	00:00:20.601	1236	143,7695	749,9342	0,5405227	0,7419841	404,5602	3,10488	3	147,4523	737,7002	0,5416118	0,7420762	447,3454	3,417626	1	42	147	738						Untertest4.avi	0	880	547	72	111	80	630	700	0	Content		75	627	20601605	1483895558
20618	08:57:45.767	00:00:20.617	1237	146,8854	748,7852	0,5404308	0,7420256	404,2256	3,148329	3	151,5926	741,0466	0,5415317	0,741983	447,3038	3,468077	1	42	152	741						Untertest4.avi	0	880	547	72	111	80	630	700	0	Content		80	630	20617859	1483911812
20634	08:57:45.783	00:00:20.634	1238	138,4492	751,2328	0,5401822	0,74211	399,6035	3,10772	3	144,27	741,306	0,5414473	0,7421182	447,1999	3,460203	1	42	144	741						Untertest4.avi	0	880	547	72	111	80	630	700	0	Content		72	630	20634481	1483928434
20651	08:57:45.800	00:00:20.651	1239	142,1477	750,4547	0,5402479	0,7421666	400,5593	3,128938	3	148,5557	739,5718	0,5414807	0,7422004	447,2237	3,476286	1	42	149	740						Untertest4.avi	0	880	547	72	111	80	630	700	0	Content		77	629	20651104	1483945057
20668	08:57:45.817	00:00:20.668	1240	181,8847	754,8292	0,5420114	0,7421944	447,0624	3,497769	3	140,7695	748,2407	0,5415016	0,7423263	447,0624	3,486492	1	42	141	748						Untertest4.avi	0	880	547	72	111	80	630	700	0	Content		69	637	20668170	1483962123
20685	08:57:45.834	00:00:20.684	1241	151,6883	746,3848	0,5405414	0,7423899	405,711	3,171531	3	155,9706	736,1934	0,5415859	0,7424092	447,2884	3,481088	1	42	156	736						Untertest4.avi	0	880	547	72	111	80	630	700	0	Content		84	625	20684852	1483978805
20702	08:57:45.851	00:00:20.701	1242	194,6298	745,1622	0,5420603	0,7424229	447,2842	3,452023	3	154,3946	737,5638	0,5415586	0,7425837	447,2842	3,440834	1	42	154	738						Untertest4.avi	0	880	547	72	111	80	630	700	0	Content		82	627	20701600	1483995553
20718	08:57:45.867	00:00:20.717	1243	142,6638	747,4486	0,5404819	0,7425683	404,0853	3,128674	3	145,7867	736,6332	0,5415795	0,7426046	447,2345	3,44676	1	42	146	737						Untertest4.avi	0	880	547	72	111	80	630	700	0	Content		74	626	20717723	1484011676
20734	08:57:45.883	00:00:20.734	1244	148,1134	753,4943	0,5406466	0,7425598	407,529	3,154272	3	99,78944	754,7612	0,4576513	0,7376362	403,8476	3,063639	1	43	100	755						Untertest4.avi	0	880	547	72	111	28	641	200	0	Content		28	644	20734473	1484028426
20751	08:57:45.900	00:00:20.751	1245	162,55	750,3723	0,5409051	0,7425634	414,8688	3,272248	3	100,1143	754,5047	0,4576134	0,7376499	406,0109	3,110677	1	43	100	755						Untertest4.avi	0	880	547	72	111	28	641	200	0	Content		28	644	20751098	1484045051
20768	08:57:45.917	00:00:20.768	1246	148,9791	738,4645	0,5416446	0,742739	447,285	3,504036	0	44,92172	766,3082	0,364111	0,7324538	413,0723	3,084567	0	43	97	752						Untertest4.avi	0	880	547	72	111	28	641	200	0	Content		25	641	20768165	1484062118
20785	08:57:45.934	00:00:20.784	1247	151,2185	741,7196	0,5416622	0,742807	447,2764	3,515415	0	75,06875	755,3486	0,3642841	0,7324864	413,7991	3,052653	0	43	113	749						Untertest4.avi	0	880	547	72	111	28	641	200	0	Content		41	638	20784840	1484078793
20801	08:57:45.950	00:00:20.801	1248	151,3267	737,8774	0,5416368	0,7427604	447,3371	3,49137	0	33,03208	747,6594	0,3650763	0,7323503	417,6523	3,055167	0	43	92	743						Untertest4.avi	0	880	547	72	111	28	641	200	0	Content		20	632	20801465	1484095418
20818	08:57:45.967	00:00:20.817	1249	155,1288	749,1069	0,5415772	0,7426545	447,3806	3,523282	0	39,60788	768,1344	0,3649305	0,7323103	417,0331	3,126665	0	43	97	759						Untertest4.avi	0	880	547	72	111	28	641	200	0	Content		25	648	20817721	1484111674
20835	08:57:45.984	00:00:20.834	1250	154,2652	741,3885	0,5415606	0,7427178	447,3058	3,555568	0	61,93365	757,8876	0,3645903	0,732363	415,5688	3,077932	0	43	108	750						Untertest4.avi	0	880	547	72	111	28	641	200	0	Content		36	639	20834786	1484128739
20851	08:57:46.000	00:00:20.850	1251	155,8917	744,585	0,5414422	0,7428697	447,2845	3,50863	0	57,35353	770,4037	0,3632972	0,7324883	409,8644	3,109267	0	43	107	757						Untertest4.avi	0	880	547	72	111	28	641	200	0	Content		35	646	20850968	1484144921
20868	08:57:46.017	00:00:20.867	1252	157,8616	743,7476	0,5414053	0,7429465	447,2899	3,550905	0	51,41203	763,5734	0,3635645	0,7325762	411,2516	3,077256	0	43	105	754						Untertest4.avi	0	880	547	72	111	28	641	200	0	Content		33	643	20867593	1484161546
20884	08:57:46.033	00:00:20.884	1253	150,2897	740,8309	0,5414317	0,7429398	447,324	3,540615	0	71,17922	756,6842	0,3637522	0,732612	412,089	3,048866	0	43	111	749						Untertest4.avi	0	880	547	72	111	28	641	200	0	Content		39	638	20884219	1484178172
20901	08:57:46.050	00:00:20.901	1254	145,9991	745,8298	0,5414407	0,7429303	447,3232	3,5792	0	32,13979	769,3638	0,3638841	0,7325756	412,6908	3,190183	0	43	89	758						Untertest4.avi	0	880	547	72	111	28	641	200	0	Content		17	647	20901460	1484195413
20918	08:57:46.067	00:00:20.918	1255	156,896	742,3192	0,5414093	0,7429417	447,284	3,58877	0	71,743	761,3384	0,3633442	0,7325842	410,1692	3,07642	0	43	114	752						Untertest4.avi	0	880	547	72	111	28	641	200	0	Content		42	641	20918088	1484212041
20935	08:57:46.084	00:00:20.934	1256	106,5331	739,8919	0,5420327	0,743198	447,2605	3,619625	0	15,20082	762,0545	0,3644726	0,7327624	412,5906	3,129216	0	44	61	751						Untertest4.avi	0	880	547	72	111	-82	664	500	0	Content		-11	640	20934783	1484228736
20951	08:57:46.100	00:00:20.950	1257	46,5978	763,4086	0,5430049	0,7435856	447,4051	3,676955	0	-34,76688	790,1288	0,3650531	0,7332491	411,1136	3,216846	0	44	6	777						Untertest4.avi	0	880	547	72	111	-82	664	500	0	Content		-66	666	20950964	1484244917
20967	08:57:46.116	00:00:20.967	1258	48,28409	778,1362	0,5432434	0,7438231	447,4839	3,610386	0	-53,56507	800,2937	0,3654937	0,7333809	412,6234	3,319369	0	44	-3	789						Untertest4.avi	0	880	547	72	111	-82	664	500	0	Content		-75	678	20967462	1484261415
20984	08:57:46.133	00:00:20.984	1259	33,79678	760,1407	0,5431851	0,7436877	447,4536	3,691325	0	-59,26447	790,6628	0,3649437	0,7332926	410,1125	3,32572	0	44	-13	775						Untertest4.avi	0	880	547	72	111	-82	664	500	0	Content		-85	664	20984212	1484278165
21001	08:57:46.150	00:00:21.001	1260	46,35123	757,6694	0,5432003	0,7438255	447,4669	3,72668	0	-90,65126	783,231	0,3649005	0,7333604	409,9371	3,408627	0	44	-22	770						Untertest4.avi	0	880	547	72	111	-82	664	500	0	Content		-94	659	21001327	1484295280
21018	08:57:46.167	00:00:21.018	1261	82,66528	758,3986	0,5436715	0,7439483	447,4558	3,724382	0	-35,6828	800,7413	0,3648769	0,7336017	409,9372	3,208736	0	44	23	780						Untertest4.avi	0	880	547	72	111	-82	664	500	0	Content		-49	669	21018076	1484312029
21035	08:57:46.184	00:00:21.034	1262	76,94128	762,9445	0,5436689	0,7440472	447,4676	3,789142	0	-1024	-768	-1	-1	-1	-1	4	44	77	763						Untertest4.avi	0	880	547	72	111	-82	664	500	0	Content		5	652	21034705	1484328658
21051	08:57:46.200	00:00:21.050	1263	27,85109	779,9539	0,5431504	0,7440397	447,3296	3,644979	0	-71,64506	789,2488	0,3654716	0,7334411	412,6797	3,420358	0	44	-22	785						Untertest4.avi	0	880	547	72	111	-82	664	500	0	Content		-94	674	21050831	1484344784
21067	08:57:46.216	00:00:21.067	1264	90,67001	754,5082	0,5436344	0,7439788	447,4486	3,796876	0	-53,8503	797,3421	0,3655244	0,7335898	412,6798	3,457326	0	44	18	776						Untertest4.avi	0	880	547	72	111	-82	664	500	0	Content		-54	665	21067454	1484361407
21084	08:57:46.233	00:00:21.084	1265	82,44887	749,9129	0,5436108	0,743981	447,4406	3,856485	0	-47,18865	797,6969	0,3655099	0,7336255	412,6798	3,299317	0	44	18	774						Untertest4.avi	0	880	547	72	111	-82	664	500	0	Content		-54	663	21084076	1484378029
21101	08:57:46.250	00:00:21.101	1266	44,009	754,5231	0,5431048	0,7439397	447,4122	3,802001	0	-67,29668	778,3229	0,3651615	0,7335847	411,5821	3,395214	0	44	-12	766						Untertest4.avi	0	880	547	72	111	-82	664	500	0	Content		-84	655	21101395	1484395348
21117	08:57:46.266	00:00:21.117	1267	53,88475	766,3365	0,5435776	0,7439717	447,446	3,810142	0	-1024	-768	-1	-1	-1	-1	4	44	54	766						Untertest4.avi	0	880	547	72	111	-82	664	500	0	Content		-18	655	21117451	1484411404
21134	08:57:46.283	00:00:21.134	1268	87,84201	756,2549	0,5269059	0,743879	397,2199	3,531631	0	-72,88955	792,9551	0,365221	0,7338325	411,5822	3,615059	0	44	7	775						Untertest4.avi	0	880	547	72	111	-82	664	500	0	Content		-65	664	21134201	1484428154
21151	08:57:46.300	00:00:21.150	1269	40,87829	749,9861	0,5431471	0,7443615	447,319	3,918575	0	-73,56146	779,0475	0,3654752	0,7337708	412,7887	3,397521	0	44	-16	765						Untertest4.avi	0	880	547	72	111	-82	664	500	0	Content		-88	654	21150822	1484444775
21168	08:57:46.317	00:00:21.167	1270	89,41106	759,2066	0,5437497	0,744176	447,4611	3,83661	0	8,5453	781,862	0,3655879	0,7338769	412,7887	2,946869	0	44	49	771						Untertest4.avi	0	880	547	72	111	-82	664	500	0	Content		-23	660	21167945	1484461898
21184	08:57:46.333	00:00:21.184	1271	50,86376	756,4852	0,5433463	0,7442896	447,302	3,818949	0	-93,75572	781,7728	0,3659638	0,7337192	414,4869	3,391193	0	44	-21	769						Untertest4.avi	0	880	547	72	111	-82	664	500	0	Content		-93	658	21184194	1484478147
21201	08:57:46.350	00:00:21.201	1272	62,73506	766,0074	0,5433785	0,7441558	447,3475	3,840878	0	-82,97495	776,8895	0,3657583	0,7337435	413,4627	3,367296	0	44	-10	771						Untertest4.avi	0	880	547	72	111	-82	664	500	0	Content		-82	660	21201187	1484495140
21217	08:57:46.366	00:00:21.217	1273	102,1129	757,1484	0,5298715	0,7442672	404,1898	3,498341	0	-110,783	774,0306	0,3657709	0,7339122	413,4627	3,527059	0	44	-4	766						Untertest4.avi	0	880	547	72	111	-82	664	500	0	Content		-76	655	21217439	1484511392
21235	08:57:46.384	00:00:21.234	1274	104,45	744,7711	0,5300429	0,7443132	404,1898	3,562008	0	-59,79894	794,4293	0,3658468	0,7339239	413,4627	3,325064	0	44	22	770						Untertest4.avi	0	880	547	72	111	-82	664	500	0	Content		-50	659	21234559	1484528512
21251	08:57:46.400	00:00:21.251	1275	63,40701	765,0093	0,5434944	0,7444015	447,3486	3,760965	0	-106,0416	787,7073	0,3658386	0,7338238	413,3237	3,479954	0	44	-21	776						Untertest4.avi	0	880	547	72	111	-82	664	500	0	Content		-93	665	21251183	1484545136
21268	08:57:46.417	00:00:21.267	1276	80,9469	766,0953	0,5441137	0,7442252	447,5764	3,877507	0	-54,09607	777,0412	0,3658945	0,7339143	413,3237	3,411974	0	44	13	772						Untertest4.avi	0	880	547	72	111	-82	664	500	0	Content		-59	661	21267813	1484561766
21284	08:57:46.433	00:00:21.284	1277	96,57902	759,129	0,5441638	0,7439855	447,5764	3,914434	0	-1024	-768	-1	-1	-1	-1	4	44	97	759						Untertest4.avi	0	880	547	72	111	-82	664	500	0	Content		25	648	21284187	1484578140
21301	08:57:46.450	00:00:21.301	1278	38,3192	763,2708	0,543722	0,7442756	447,5787	3,802778	0	-74,1338	783,7303	0,3663248	0,7338904	414,538	3,412746	0	44	-18	774						Untertest4.avi	0	880	547	72	111	-82	664	500	0	Content		-90	663	21301179	1484595132
21317	08:57:46.466	00:00:21.317	1279	-2,226275	798,7015	0,5441643	0,7449499	447,4002	3,699695	0	-83,89598	805,1824	0,3659622	0,7343409	410,0557	3,429915	0	44	-43	802						Untertest4.avi	0	880	547	72	111	-82	664	500	0	Content		-115	691	21317312	1484611265
21335	08:57:46.484	00:00:21.334	1280	2,431974	814,0428	0,5457219	0,7462582	447,537	3,859557	0	-1024	-768	-1	-1	-1	-1	4	44	2	814						Untertest4.avi	0	880	547	72	111	-82	664	500	0	Content		-70	703	21334551	1484628504
21351	08:57:46.500	00:00:21.350	1281	-33,51451	855,7195	0,5460292	0,7473879	447,7875	3,834018	0	-1024	-768	-1	-1	-1	-1	4	44	-34	856						Untertest4.avi	0	880	547	72	111	-82	664	500	0	Content		-106	745	21350687	1484644640
21368	08:57:46.517	00:00:21.367	1282	-92,20321	835,8634	0,5455893	0,7473464	447,7279	3,926327	0	-1024	-768	-1	-1	-1	-1	4	44	-92	836						Untertest4.avi	0	880	547	72	111	-82	664	500	0	Content		-164	725	21367799	1484661752
21384	08:57:46.533	00:00:21.384	1283	-40,01556	845,8071	0,5462226	0,7475818	447,6174	3,675763	0	-1024	-768	-1	-1	-1	-1	4	44	-40	846						Untertest4.avi	0	880	547	72	111	-82	664	500	0	Content		-112	735	21384057	1484678010
21401	08:57:46.550	00:00:21.401	1284	-27,14637	852,3698	0,5462658	0,7475175	447,7027	3,797799	0	-1024	-768	-1	-1	-1	-1	4	44	-27	852						Untertest4.avi	0	880	547	72	111	-82	664	500	0	Content		-99	741	21401124	1484695077
21418	08:57:46.567	00:00:21.417	1285	-84,06059	848,8848	0,5456983	0,7473443	447,7872	3,693647	0	-1024	-768	-1	-1	-1	-1	4	44	-84	849						Untertest4.avi	0	880	547	72	111	-82	664	500	0	Content		-156	738	21417748	1484711701
21434	08:57:46.583	00:00:21.434	1286	-1024	-768	-1	-1	-1	-1	4	-1024	-768	-1	-1	-1	-1	4	45	0	0						Untertest4.avi	0	880	547	72	111	-814	714	133	0	Content		-72	-111	21434496	1484728449
21451	08:57:46.600	00:00:21.450	1287	-756,0478	811,8619	0,5394745	0,7484814	447,7872	3,717978	0	-1024	-768	-1	-1	-1	-1	4	45	-756	812						Untertest4.avi	0	880	547	72	111	-814	714	133	0	Content		-828	701	21450677	1484744630
21467	08:57:46.616	00:00:21.467	1288	-742,3935	825,0546	0,5393901	0,7484629	447,7872	3,557243	0	-1024	-768	-1	-1	-1	-1	4	45	-742	825						Untertest4.avi	0	880	547	72	111	-814	714	133	0	Content		-814	714	21467190	1484761143
21484	08:57:46.633	00:00:21.484	1289	-1024	-768	-1	-1	-1	-1	4	-1024	-768	-1	-1	-1	-1	4	45	0	0						Untertest4.avi	0	880	547	72	111	-814	714	133	0	Content		-72	-111	21484051	1484778004
21501	08:57:46.650	00:00:21.500	1290	-768,6017	803,7402	0,5394928	0,7484673	447,7872	3,69386	0	-1024	-768	-1	-1	-1	-1	4	45	-769	804						Untertest4.avi	0	880	547	72	111	-814	714	133	0	Content		-841	693	21500994	1484794947
21517	08:57:46.666	00:00:21.517	1291	-1024	-768	-1	-1	-1	-1	4	-1024	-768	-1	-1	-1	-1	4	45	0	0						Untertest4.avi	0	880	547	72	111	-814	714	133	0	Content		-72	-111	21517298	1484811251
21534	08:57:46.683	00:00:21.533	1292	-1024	-768	-1	-1	-1	-1	4	-1024	-768	-1	-1	-1	-1	4	45	0	0						Untertest4.avi	0	880	547	72	111	-814	714	133	0	Content		-72	-111	21533922	1484827875
21551	08:57:46.700	00:00:21.550	1293	-1024	-768	-1	-1	-1	-1	4	-1024	-768	-1	-1	-1	-1	4	45	0	0						Untertest4.avi	0	880	547	72	111	-814	714	133	0	Content		-72	-111	21550545	1484844498
21568	08:57:46.717	00:00:21.567	1294	6,647809	837,8872	0,5315368	0,7472137	402,823	3,347921	0	-1024	-768	-1	-1	-1	-1	4	46	7	838						Untertest4.avi	0	880	547	72	111	-301	720	116	0	Content		-65	727	21567542	1484861495
21584	08:57:46.733	00:00:21.584	1295	-80,45582	817,5994	0,5574843	0,7480994	402,823	3,343314	0	-1024	-768	-1	-1	-1	-1	4	46	-80	818						Untertest4.avi	0	880	547	72	111	-301	720	116	0	Content		-152	707	21584041	1484877994
21601	08:57:46.750	00:00:21.600	1296	-35,45461	846,0676	0,5462185	0,7477809	447,4014	3,68729	0	-1024	-768	-1	-1	-1	-1	4	46	-35	846						Untertest4.avi	0	880	547	72	111	-301	720	116	0	Content		-107	735	21600790	1484894743
21617	08:57:46.766	00:00:21.617	1297	-433,365	834,3691	0,5429093	0,7476962	458,8889	3,793171	0	-1024	-768	-1	-1	-1	-1	4	46	-433	834						Untertest4.avi	0	880	547	72	111	-301	720	116	0	Content		-505	723	21617414	1484911367
21634	08:57:46.783	00:00:21.634	1298	-46,19141	831,8175	0,5325674	0,7473152	406,2899	3,367274	0	-1024	-768	-1	-1	-1	-1	4	46	-46	832						Untertest4.avi	0	880	547	72	111	-301	720	116	0	Content		-118	721	21634230	1484928183
21651	08:57:46.800	00:00:21.650	1299	-650,2599	810,3285	0,5500624	0,747908	406,2899	3,366773	0	-1024	-768	-1	-1	-1	-1	4	46	-650	810						Untertest4.avi	0	880	547	72	111	-301	720	116	0	Content		-722	699	21650538	1484944491
21668	08:57:46.817	00:00:21.667	1300	-379,4073	830,5377	0,5422715	0,7474604	436,3647	3,661733	0	-1024	-768	-1	-1	-1	-1	4	46	-379	831						Untertest4.avi	0	880	547	72	111	-301	720	116	0	Content		-451	720	21667604	1484961557
21684	08:57:46.833	00:00:21.683	1301	-1024	-768	-1	-1	-1	-1	4	-1024	-768	-1	-1	-1	-1	4	47	0	0						Untertest4.avi	0	880	547	72	111	-146	720	217	0	Content		-72	-111	21683788	1484977741
21701	08:57:46.850	00:00:21.700	1302	-59,84413	825,3064	0,5562474	0,7481218	407,4156	3,355445	0	-1024	-768	-1	-1	-1	-1	4	47	-60	825						Untertest4.avi	0	880	547	72	111	-146	720	217	0	Content		-132	714	21700852	1484994805
21717	08:57:46.866	00:00:21.717	1303	-1024	-768	-1	-1	-1	-1	4	-1024	-768	-1	-1	-1	-1	4	47	0	0						Untertest4.avi	0	880	547	72	111	-146	720	217	0	Content		-72	-111	21717170	1485011123
21734	08:57:46.883	00:00:21.733	1304	-25,34809	831,0392	0,5319354	0,7474605	404,3712	3,460719	0	-1024	-768	-1	-1	-1	-1	4	47	-25	831						Untertest4.avi	0	880	547	72	111	-146	720	217	0	Content		-97	720	21733778	1485027731
21751	08:57:46.900	00:00:21.750	1305	-49,44342	831,5659	0,5561854	0,7479846	407,5108	3,287501	0	-1024	-768	-1	-1	-1	-1	4	47	-49	832						Untertest4.avi	0	880	547	72	111	-146	720	217	0	Content		-121	721	21750526	1485044479
21768	08:57:46.917	00:00:21.767	1306	-1024	-768	-1	-1	-1	-1	4	-1024	-768	-1	-1	-1	-1	4	47	0	0						Untertest4.avi	0	880	547	72	111	-146	720	217	0	Content		-72	-111	21767525	1485061478
21784	08:57:46.933	00:00:21.783	1307	-549,8393	811,0277	0,5267811	0,7478575	407,5108	3,346908	0	-1024	-768	-1	-1	-1	-1	4	47	-550	811						Untertest4.avi	0	880	547	72	111	-146	720	217	0	Content		-622	700	21783895	1485077848
21801	08:57:46.950	00:00:21.800	1308	-1024	-768	-1	-1	-1	-1	4	-1024	-768	-1	-1	-1	-1	4	47	0	0						Untertest4.avi	0	880	547	72	111	-146	720	217	0	Content		-72	-111	21800838	1485094791
21817	08:57:46.966	00:00:21.817	1309	-74,20396	844,1768	0,5458696	0,747914	447,38	3,684294	0	-1024	-768	-1	-1	-1	-1	4	47	-74	844						Untertest4.avi	0	880	547	72	111	-146	720	217	0	Content		-146	733	21817157	1485111110
21834	08:57:46.983	00:00:21.834	1310	-1024	-768	-1	-1	-1	-1	4	-1024	-768	-1	-1	-1	-1	4	47	0	0						Untertest4.avi	0	880	547	72	111	-146	720	217	0	Content		-72	-111	21834010	1485127963
21851	08:57:47.000	00:00:21.850	1311	-1024	-768	-1	-1	-1	-1	4	-1024	-768	-1	-1	-1	-1	4	47	0	0						Untertest4.avi	0	880	547	72	111	-146	720	217	0	Content		-72	-111	21850641	1485144594
21868	08:57:47.017	00:00:21.867	1312	-1024	-768	-1	-1	-1	-1	4	-1024	-768	-1	-1	-1	-1	4	47	0	0						Untertest4.avi	0	880	547	72	111	-146	720	217	0	Content		-72	-111	21867514	1485161467
21884	08:57:47.033	00:00:21.883	1313	-1024	-768	-1	-1	-1	-1	4	-1024	-768	-1	-1	-1	-1	4	47	0	0						Untertest4.avi	0	880	547	72	111	-146	720	217	0	Content		-72	-111	21883763	1485177716
21901	08:57:47.050	00:00:21.900	1314	11,76994	757,9504	0,5461729	0,7430027	447,5194	3,413419	0	-192,2645	729,5531	0,3759624	0,7323154	447,5194	3,575861	0	48	-90	744						Untertest4.avi	0	880	547	72	111	-184	588	150	0	Content		-162	633	21900635	1485194588
21917	08:57:47.066	00:00:21.917	1315	-16,36709	702,4755	0,5465198	0,7420545	447,5619	3,466089	0	-204,7426	692,0297	0,3760044	0,7315344	447,5619	3,589251	0	48	-111	697						Untertest4.avi	0	880	547	72	111	-184	588	150	0	Content		-183	586	21917259	1485211212
21934	08:57:47.083	00:00:21.933	1316	-81,3381	678,163	0,5464573	0,7423382	447,3841	3,61333	0	-155,6399	711,9529	0,3691199	0,7316908	417,3589	3,428077	0	48	-118	695						Untertest4.avi	0	880	547	72	111	-184	588	150	0	Content		-190	584	21933882	1485227835
21950	08:57:47.099	00:00:21.950	1317	-46,70095	677,8994	0,5470737	0,7425724	447,3537	3,605786	0	-165,2788	715,7473	0,3689777	0,7322288	417,3589	3,328296	0	48	-106	697						Untertest4.avi	0	880	547	72	111	-184	588	150	0	Content		-178	586	21950256	1485244209
21967	08:57:47.116	00:00:21.967	1318	-6,473365	703,9401	0,533313	0,7427597	405,0136	3,251166	0	-158,7485	711,1662	0,3689165	0,7323978	417,3589	3,26393	0	48	-83	708						Untertest4.avi	0	880	547	72	111	-184	588	150	0	Content		-155	597	21967376	1485261329
21984	08:57:47.133	00:00:21.983	1319	-94,17616	687,0066	0,546872	0,7428782	447,1012	3,545014	0	-146,4561	715,4915	0,3676589	0,7322876	412,1138	3,355021	0	48	-120	701						Untertest4.avi	0	880	547	72	111	-184	588	150	0	Content		-192	590	21983504	1485277457
22000	08:57:47.149	00:00:22.000	1320	-65,12691	692,5411	0,5474072	0,7430418	447,5305	3,586424	0	-159,9524	693,6604	0,3675865	0,7325467	412,1138	3,267575	0	48	-113	693						Untertest4.avi	0	880	547	72	111	-184	588	150	0	Content		-185	582	22000255	1485294208
22017	08:57:47.166	00:00:22.016	1321	-56,36019	689,5261	0,5476537	0,7433532	447,1607	3,617424	0	-156,74	717,6048	0,3675451	0,732654	412,1138	3,389976	0	48	-107	704						Untertest4.avi	0	880	547	72	111	-184	588	150	0	Content		-179	593	22016880	1485310833
22034	08:57:47.183	00:00:22.033	1322	-108,698	687,9431	0,5472142	0,7432462	447,791	3,714733	0	-123,2255	731,6148	0,3670737	0,7326264	410,0578	3,445219	0	48	-116	710						Untertest4.avi	0	880	547	72	111	-184	588	150	0	Content		-188	599	22033998	1485327951
22050	08:57:47.199	00:00:22.050	1323	-110,1985	629,4033	0,5487587	0,7418894	447,114	3,73826	0	-246,5488	654,0688	0,3770213	0,731452	450,3246	3,778756	0	49	-178	642						Untertest4.avi	0	880	547	72	111	-368	374	467	0	Content		-250	531	22050140	1485344093
22067	08:57:47.216	00:00:22.067	1324	-216,0338	562,1635	0,5501053	0,7390583	447,7564	3,745614	0	-257,3759	547,9807	0,3782157	0,7293909	450,3246	3,666429	0	49	-237	555						Untertest4.avi	0	880	547	72	111	-368	374	467	0	Content		-309	444	22067319	1485361272
22084	08:57:47.233	00:00:22.083	1325	-348,761	488,0831	0,5501567	0,7373312	448,0208	3,761494	0	-280,5778	521,901	0,3779708	0,7284371	449,8369	3,675639	0	49	-315	505						Untertest4.avi	0	880	547	72	111	-368	374	467	0	Content		-387	394	22083994	1485377947
22100	08:57:47.249	00:00:22.100	1326	-297,2064	477,4875	0,5508245	0,7375473	447,6553	3,706903	0	-297,6998	478,5638	0,3781522	0,7287306	449,7246	3,668256	0	49	-297	478						Untertest4.avi	0	880	547	72	111	-368	374	467	0	Content		-369	367	22100372	1485394325
22117	08:57:47.266	00:00:22.116	1327	-293,5743	485,7868	0,5508642	0,7379128	447,7547	3,821858	0	-299,7465	489,6965	0,3777779	0,7291203	449,9975	3,627488	0	49	-297	488						Untertest4.avi	0	880	547	72	111	-368	374	467	0	Content		-369	377	22116996	1485410949
22134	08:57:47.283	00:00:22.133	1328	-246,6825	476,3904	0,5510234	0,7379412	447,7547	3,773337	0	-317,2849	480,259	0,3776014	0,7293459	450,0406	3,689008	0	49	-282	478						Untertest4.avi	0	880	547	72	111	-368	374	467	0	Content		-354	367	22133621	1485427574
22150	08:57:47.299	00:00:22.150	1329	-307,3655	479,5846	0,5509022	0,7381691	447,6718	3,647241	0	-291,3437	469,512	0,3774551	0,7294893	449,9142	3,661726	0	49	-299	475						Untertest4.avi	0	880	547	72	111	-368	374	467	0	Content		-371	364	22150247	1485444200
22167	08:57:47.316	00:00:22.166	1330	-289,8351	473,9437	0,5509833	0,7381356	447,8015	3,670775	0	-297,8342	468,2583	0,3775094	0,7295249	450,0069	3,668026	0	49	-294	471						Untertest4.avi	0	880	547	72	111	-368	374	467	0	Content		-366	360	22166996	1485460949
22184	08:57:47.333	00:00:22.183	1331	-292,2038	485,006	0,5511615	0,7380798	447,6757	3,663308	0	-308,6978	475,5021	0,3774397	0,7294641	449,891	3,661425	0	49	-300	480						Untertest4.avi	0	880	547	72	111	-368	374	467	0	Content		-372	369	22183619	1485477572
22200	08:57:47.349	00:00:22.200	1332	-295,7881	485,7957	0,5511755	0,7381496	447,5186	3,695009	0	-291,1798	481,1137	0,3774403	0,7294677	449,8116	3,7298	0	49	-293	483						Untertest4.avi	0	880	547	72	111	-368	374	467	0	Content		-365	372	22200244	1485494197
22217	08:57:47.366	00:00:22.216	1333	-293,3451	471,1618	0,5512151	0,7381337	447,5143	3,689898	0	-312,6935	464,0797	0,3774279	0,7294279	449,7393	3,679371	0	49	-303	468						Untertest4.avi	0	880	547	72	111	-368	374	467	0	Content		-375	357	22216993	1485510946
22234	08:57:47.383	00:00:22.233	1334	-293,5028	489,1643	0,5513127	0,7381309	447,2127	3,737164	0	-308,8361	484,8247	0,3774254	0,7293369	449,8251	3,704899	0	49	-301	487						Untertest4.avi	0	880	547	72	111	-368	374	467	0	Content		-373	376	22233618	1485527571
22250	08:57:47.399	00:00:22.250	1335	-306,0865	490,0665	0,5512515	0,7380397	447,4826	3,76177	0	-311,9814	479,977	0,3773889	0,7292979	449,8768	3,664265	0	49	-309	485						Untertest4.avi	0	880	547	72	111	-368	374	467	0	Content		-381	374	22250240	1485544193
22267	08:57:47.416	00:00:22.266	1336	-303,0664	498,9337	0,5512424	0,7381153	447,4588	3,770042	0	-311,1487	479,9169	0,3773058	0,7293096	449,8429	3,736584	0	49	-307	489						Untertest4.avi	0	880	547	72	111	-368	374	467	0	Content		-379	378	22266867	1485560820
22283	08:57:47.432	00:00:22.283	1337	-304,256	482,9265	0,5512621	0,7381536	447,089	3,743845	0	-306,6223	470,9406	0,3771798	0,7291197	450,0448	3,716609	0	49	-305	477						Untertest4.avi	0	880	547	72	111	-368	374	467	0	Content		-377	366	22283487	1485577440
22300	08:57:47.449	00:00:22.300	1338	-305,984	498,3126	0,5510812	0,7379375	447,4961	3,801313	0	-307,2961	468,5883	0,3770512	0,728909	450,284	3,676442	0	49	-307	483						Untertest4.avi	0	880	547	72	111	-368	374	467	0	Content		-379	372	22300240	1485594193
22317	08:57:47.466	00:00:22.316	1339	-245,5722	481,4515	0,5511541	0,7375895	447,4961	3,710917	0	-326,6004	488,6319	0,3769331	0,7286118	450,453	3,726623	0	49	-286	485						Untertest4.avi	0	880	547	72	111	-368	374	467	0	Content		-358	374	22316863	1485610816
22333	08:57:47.482	00:00:22.333	1340	-267,5652	481,0094	0,5511145	0,7374858	447,4961	3,757372	0	-303,9107	483,1958	0,3768341	0,7284052	450,3274	3,641991	0	49	-286	482						Untertest4.avi	0	880	547	72	111	-368	374	467	0	Content		-358	371	22333488	1485627441
22350	08:57:47.499	00:00:22.350	1341	-257,1596	476,368	0,5509916	0,737255	447,4961	3,578012	0	-312,9095	481,6454	0,3767891	0,728142	450,2938	3,655137	0	49	-285	479						Untertest4.avi	0	880	547	72	111	-368	374	467	0	Content		-357	368	22350237	1485644190
22367	08:57:47.516	00:00:22.366	1342	-267,0433	493,2749	0,5509539	0,7372287	447,4961	3,747055	0	-312,4713	489,9813	0,3767213	0,7279965	450,0674	3,575453	0	49	-290	492						Untertest4.avi	0	880	547	72	111	-368	374	467	0	Content		-362	381	22366861	1485660814
22383	08:57:47.532	00:00:22.383	1343	-275,4911	467,5724	0,5509195	0,7377175	446,5309	3,596689	0	-304,5591	503,4582	0,3766682	0,7280006	449,7324	3,604637	0	49	-290	486						Untertest4.avi	0	880	547	72	111	-368	374	467	0	Content		-362	375	22383486	1485677439
22400	08:57:47.549	00:00:22.400	1344	-296,8736	484,8223	0,5507919	0,7376963	446,912	3,599917	0	-298,0584	482,172	0,3765692	0,7280582	449,336	3,528089	0	49	-297	483						Untertest4.avi	0	880	547	72	111	-368	374	467	0	Content		-369	372	22400132	1485694085
22417	08:57:47.566	00:00:22.416	1345	-302,3557	495,8129	0,5507079	0,737509	446,8258	3,565838	0	-296,0504	490,5974	0,3765337	0,7279238	449,2769	3,524022	0	49	-299	493						Untertest4.avi	0	880	547	72	111	-368	374	467	0	Content		-371	382	22416859	1485710812
22433	08:57:47.582	00:00:22.433	1346	-302,6049	492,3743	0,5505286	0,7373039	446,8936	3,505087	0	-319,7541	492,9988	0,3764753	0,727814	449,3523	3,537462	0	49	-311	493						Untertest4.avi	0	880	547	72	111	-368	374	467	0	Content		-383	382	22433490	1485727443
22450	08:57:47.599	00:00:22.450	1347	-303,8277	482,9446	0,5505663	0,7372283	447,0875	3,525114	0	-287,6895	489,5922	0,3764683	0,7277654	449,3179	3,474103	0	49	-296	486						Untertest4.avi	0	880	547	72	111	-368	374	467	0	Content		-368	375	22450130	1485744083
22467	08:57:47.616	00:00:22.466	1348	-298,1548	493,4984	0,5505436	0,7372267	447,0776	3,494837	0	-288,913	493,5518	0,3764285	0,7277938	449,4032	3,484929	0	49	-294	494						Untertest4.avi	0	880	547	72	111	-368	374	467	0	Content		-366	383	22466730	1485760683
22483	08:57:47.632	00:00:22.483	1349	-296,9676	481,1624	0,5504928	0,7372081	446,9701	3,508862	0	-289,839	485,3477	0,3763914	0,7276947	449,4738	3,455841	0	49	-293	483						Untertest4.avi	0	880	547	72	111	-368	374	467	0	Content		-365	372	22483357	1485777310
22500	08:57:47.649	00:00:22.500	1350	-296,9435	485,9763	0,5504665	0,7371675	447,0123	3,403995	0	-287,3286	494,261	0,3763362	0,7276213	449,612	3,427244	0	49	-292	490						Untertest4.avi	0	880	547	72	111	-368	374	467	0	Content		-364	379	22500110	1485794063
22517	08:57:47.666	00:00:22.516	1351	-263,1671	477,4199	0,5503804	0,7369234	447,0123	3,451352	0	-275,7349	480,615	0,3761109	0,7274502	449,8383	3,353341	0	50	-269	479						Untertest4.avi	0	880	547	72	111	-319	405	100	0	Content		-341	368	22516728	1485810681
22533	08:57:47.682	00:00:22.533	1352	-261,6071	504,0342	0,5499765	0,736576	447,0123	3,46225	0	-292,8988	490,0172	0,3758733	0,7273788	449,717	3,340409	0	50	-277	497						Untertest4.avi	0	880	547	72	111	-319	405	100	0	Content		-349	386	22533356	1485827309
22550	08:57:47.699	00:00:22.550	1353	-245,082	470,5385	0,5499456	0,7370049	447,0123	3,424954	0	-303,0558	502,2135	0,3756959	0,7273409	449,4915	3,371013	0	50	-274	486						Untertest4.avi	0	880	547	72	111	-319	405	100	0	Content		-346	375	22550102	1485844055
22567	08:57:47.716	00:00:22.566	1354	-236,1259	531,0387	0,5485281	0,7379453	447,54	3,381852	0	-216,3853	538,1555	0,3747327	0,7281728	449,488	3,341075	0	50	-226	535						Untertest4.avi	0	880	547	72	111	-319	405	100	0	Content		-298	424	22566728	1485860681
22583	08:57:47.732	00:00:22.583	1355	-129,2901	574,1439	0,5467995	0,7394577	446,6569	3,327724	0	-133,1525	612,9946	0,3739503	0,7291878	449,9108	3,343302	0	50	-131	594						Untertest4.avi	0	880	547	72	111	-319	405	100	0	Content		-203	483	22583350	1485877303
22600	08:57:47.749	00:00:22.599	1356	-99,03574	649,5454	0,546439	0,7410458	446,9536	3,293205	0	-98,89353	664,5208	0,3736124	0,730183	450,5361	3,290693	0	50	-99	657						Untertest4.avi	0	880	547	72	111	-319	405	100	0	Content		-171	546	22599977	1485893930
22617	08:57:47.766	00:00:22.616	1357	-1024	-768	-1	-1	-1	-1	4	-1024	-768	-1	-1	-1	-1	4		0	0						Untertest4.avi	0	880	547	72	111				0	Content		-72	-111	22616726	1485910679
22633	08:57:47.782	00:00:22.633	1358	-1024	-768	-1	-1	-1	-1	4	-1024	-768	-1	-1	-1	-1	4		0	0						Untertest4.avi	0	880	547	72	111				0	Content		-72	-111	22633345	1485927298
22650	08:57:47.799	00:00:22.649	1359	-1024	-768	-1	-1	-1	-1	4	-1024	-768	-1	-1	-1	-1	4		0	0						Untertest4.avi	0	880	547	72	111				0	Content		-72	-111	22649968	1485943921
22667	08:57:47.816	00:00:22.666	1360	-1024	-768	-1	-1	-1	-1	4	-1024	-768	-1	-1	-1	-1	4		0	0						Untertest4.avi	0	880	547	72	111				0	Content		-72	-111	22666718	1485960671
22683	08:57:47.832	00:00:22.683	1361	-1024	-768	-1	-1	-1	-1	4	-1024	-768	-1	-1	-1	-1	4		0	0						Untertest4.avi	0	880	547	72	111				0	Content		-72	-111	22683340	1485977293
22700	08:57:47.849	00:00:22.699	1362	-1024	-768	-1	-1	-1	-1	4	-1024	-768	-1	-1	-1	-1	4		0	0						Untertest4.avi	0	880	547	72	111				0	Content		-72	-111	22699964	1485993917
22717	08:57:47.866	00:00:22.716	1363	-1024	-768	-1	-1	-1	-1	4	-1024	-768	-1	-1	-1	-1	4		0	0						Untertest4.avi	0	880	547	72	111				0	Content		-72	-111	22716584	1486010537
22733	08:57:47.882	00:00:22.733	1364	-1024	-768	-1	-1	-1	-1	4	-1024	-768	-1	-1	-1	-1	4		0	0						Untertest4.avi	0	880	547	72	111				0	Content		-72	-111	22733336	1486027289
22750	08:57:47.899	00:00:22.749	1365	-1024	-768	-1	-1	-1	-1	4	-1024	-768	-1	-1	-1	-1	4		0	0						Untertest4.avi	0	880	547	72	111				0	Content		-72	-111	22749959	1486043912
22767	08:57:47.916	00:00:22.766	1366	-1024	-768	-1	-1	-1	-1	4	-1024	-768	-1	-1	-1	-1	4		0	0						Untertest4.avi	0	880	547	72	111				0	Content		-72	-111	22766583	1486060536
22783	08:57:47.932	00:00:22.783	1367	-1024	-768	-1	-1	-1	-1	4	-1024	-768	-1	-1	-1	-1	4		0	0						Untertest4.avi	0	880	547	72	111				0	Content		-72	-111	22783208	1486077161
22800	08:57:47.949	00:00:22.799	1368	-1024	-768	-1	-1	-1	-1	4	-1024	-768	-1	-1	-1	-1	4		0	0						Untertest4.avi	0	880	547	72	111				0	Content		-72	-111	22799955	1486093908
22817	08:57:47.966	00:00:22.816	1369	-1024	-768	-1	-1	-1	-1	4	-1024	-768	-1	-1	-1	-1	4		0	0						Untertest4.avi	0	880	547	72	111				0	Content		-72	-111	22816580	1486110533
22833	08:57:47.982	00:00:22.833	1370	-1024	-768	-1	-1	-1	-1	4	-1024	-768	-1	-1	-1	-1	4		0	0						Untertest4.avi	0	880	547	72	111				0	Content		-72	-111	22833142	1486127095
22850	08:57:47.999	00:00:22.849	1371	-1024	-768	-1	-1	-1	-1	4	-1024	-768	-1	-1	-1	-1	4		0	0						Untertest4.avi	0	880	547	72	111				0	Content		-72	-111	22849809	1486143762
22866	08:57:48.015	00:00:22.866	1372	29,99083	804,4606	0,5553784	0,7449331	402,351	2,710666	0	-79,86777	804,7906	0,363491	0,7321929	402,3511	2,81489	0	51	-25	805						Untertest4.avi	0	880	547	72	111	-69	693	566	0	Content		-97	694	22866328	1486160281
22883	08:57:48.032	00:00:22.883	1373	14,96478	804,115	0,5434005	0,7445694	447,4502	3,034826	0	-1024	-768	-1	-1	-1	-1	4	51	15	804						Untertest4.avi	0	880	547	72	111	-69	693	566	0	Content		-57	693	22883192	1486177145
22900	08:57:48.049	00:00:22.899	1374	64,07118	789,1252	0,5439513	0,7445975	447,3914	3,158864	0	-40,49867	816,9565	0,3634934	0,7323609	402,3511	2,61678	0	51	12	803						Untertest4.avi	0	880	547	72	111	-69	693	566	0	Content		-60	692	22899825	1486193778
22916	08:57:48.065	00:00:22.916	1375	58,93406	769,2854	0,5440038	0,7445179	447,4681	3,198769	0	-47,76288	810,525	0,3634825	0,732369	402,3511	2,568867	0	51	6	790						Untertest4.avi	0	880	547	72	111	-69	693	566	0	Content		-66	679	22916444	1486210397
22933	08:57:48.082	00:00:22.933	1376	14,42682	763,5375	0,5434994	0,7444597	447,4186	3,2689	0	-56,24675	800,7292	0,3643345	0,7322846	405,4652	3,079033	0	51	-21	782						Untertest4.avi	0	880	547	72	111	-69	693	566	0	Content		-93	671	22933197	1486227150
22950	08:57:48.099	00:00:22.949	1377	48,36103	776,4543	0,5440853	0,7445411	447,4508	3,190152	0	-96,41759	805,3391	0,364241	0,7324129	405,4652	2,801718	0	51	-24	791						Untertest4.avi	0	880	547	72	111	-69	693	566	0	Content		-96	680	22949821	1486243774
22966	08:57:48.115	00:00:22.966	1378	50,76323	773,0706	0,544056	0,7445188	447,356	3,208073	0	-76,91065	817,6355	0,3642241	0,7324551	405,4652	2,774266	0	51	-13	795						Untertest4.avi	0	880	547	72	111	-69	693	566	0	Content		-85	684	22966195	1486260148
22983	08:57:48.132	00:00:22.983	1379	-6,910872	749,3398	0,543473	0,7443665	447,3566	3,374836	0	-93,62428	814,4827	0,3636702	0,7325571	402,9042	2,746815	0	51	-50	782						Untertest4.avi	0	880	547	72	111	-69	693	566	0	Content		-122	671	22983438	1486277391
23000	08:57:48.149	00:00:23.000	1380	84,87616	804,2785	0,5440069	0,7445416	447,2705	2,999853	0	-1024	-768	-1	-1	-1	-1	4	51	85	804						Untertest4.avi	0	880	547	72	111	-69	693	566	0	Content		13	693	23000058	1486294011
23017	08:57:48.166	00:00:23.016	1381	58,43085	795,0197	0,5440016	0,7445109	447,2693	3,032583	0	-58,81971	805,9613	0,3635471	0,7324374	402,9042	2,690388	0	51	0	800						Untertest4.avi	0	880	547	72	111	-69	693	566	0	Content		-72	689	23016758	1486310711
23033	08:57:48.182	00:00:23.032	1382	15,99241	791,5278	0,5434737	0,7442651	447,303	3,104664	0	-58,81971	805,9613	0,3643302	0,7324334	406,0052	2,690388	0	51	-21	799						Untertest4.avi	0	880	547	72	111	-69	693	566	0	Content		-93	688	23032937	1486326890
23050	08:57:48.199	00:00:23.050	1383	72,25535	807,6542	0,5440395	0,7442191	447,2372	3,047821	0	-61,59303	810,2834	0,3643517	0,7325205	406,0053	2,645189	0	51	5	809						Untertest4.avi	0	880	547	72	111	-69	693	566	0	Content		-67	698	23050128	1486344081
23067	08:57:48.216	00:00:23.066	1384	90,11263	820,8381	0,544058	0,7441287	447,2799	2,997605	0	-43,11345	802,5996	0,3643517	0,7325006	406,0053	2,661479	0	51	23	812						Untertest4.avi	0	880	547	72	111	-69	693	566	0	Content		-49	701	23066679	1486360632
23083	08:57:48.232	00:00:23.083	1385	37,23047	800,8956	0,5435843	0,7441687	447,2531	3,155064	0	-42,29275	803,6667	0,3643814	0,7323549	406,082	2,643201	0	51	-3	802						Untertest4.avi	0	880	547	72	111	-69	693	566	0	Content		-75	691	23083375	1486377328
23100	08:57:48.249	00:00:23.099	1386	97,16821	799,3024	0,5441217	0,7442737	447,3384	3,086408	0	-1024	-768	-1	-1	-1	-1	4	51	97	799						Untertest4.avi	0	880	547	72	111	-69	693	566	0	Content		25	688	23099559	1486393512
23116	08:57:48.265	00:00:23.116	1387	73,59086	809,4406	0,5441357	0,7441638	447,3683	3,088498	0	-34,44341	786,5313	0,364412	0,732462	406,082	2,689045	0	51	20	798						Untertest4.avi	0	880	547	72	111	-69	693	566	0	Content		-52	687	23116180	1486410133
23133	08:57:48.282	00:00:23.132	1388	32,72346	805,992	0,5436081	0,7440593	447,3584	3,178287	0	-34,44341	786,5313	0,3645553	0,7322659	406,774	2,689045	0	51	-1	796						Untertest4.avi	0	880	547	72	111	-69	693	566	0	Content		-73	685	23132805	1486426758
23150	08:57:48.299	00:00:23.150	1389	74,83585	809,5059	0,5441599	0,7441359	447,3819	3,140291	0	-66,4669	810,7894	0,3645845	0,7324558	406,774	2,779302	0	51	4	810						Untertest4.avi	0	880	547	72	111	-69	693	566	0	Content		-68	699	23150002	1486443955
23167	08:57:48.316	00:00:23.166	1390	95,55574	815,6327	0,5441919	0,7442508	447,332	3,084775	0	-28,32963	821,4108	0,3646446	0,7325148	406,774	2,605972	0	51	34	819						Untertest4.avi	0	880	547	72	111	-69	693	566	0	Content		-38	708	23166620	1486460573
23183	08:57:48.332	00:00:23.183	1391	47,21227	803,8474	0,5436856	0,7442271	447,2813	3,128201	0	-88,69828	803,4066	0,3643731	0,7321199	405,5834	2,926691	0	51	-21	804						Untertest4.avi	0	880	547	72	111	-69	693	566	0	Content		-93	693	23183294	1486477247
23199	08:57:48.348	00:00:23.199	1392	62,83601	819,1221	0,5442247	0,7441875	447,3452	3,141525	0	39,02119	783,0248	0,3643026	0,7321532	405,5835	2,369052	0	51	51	801						Untertest4.avi	0	880	547	72	111	-69	693	566	0	Content		-21	690	23199420	1486493373
23216	08:57:48.365	00:00:23.216	1393	79,92891	812,3362	0,5442154	0,7441069	447,3372	3,124538	0	-6,499111	803,6937	0,3643571	0,7324846	405,5835	2,507534	0	51	37	808						Untertest4.avi	0	880	547	72	111	-69	693	566	0	Content		-35	697	23216044	1486509997
23233	08:57:48.382	00:00:23.232	1394	34,51784	799,8678	0,5436676	0,7442012	447,3185	3,198224	0	-91,61723	812,0598	0,3641119	0,7320305	404,5981	2,887074	0	51	-29	806						Untertest4.avi	0	880	547	72	111	-69	693	566	0	Content		-101	695	23232793	1486526746
23250	08:57:48.399	00:00:23.249	1395	43,85277	803,3876	0,5436773	0,7442187	447,2978	3,207223	0	29,80177	792,0317	0,3642085	0,7321247	405,0341	2,660363	0	51	37	798						Untertest4.avi	0	880	547	72	111	-69	693	566	0	Content		-35	687	23249988	1486543941
23267	08:57:48.416	00:00:23.266	1396	41,18623	808,4478	0,5437418	0,7442311	447,3446	3,216074	0	-81,03588	792,5594	0,3642935	0,7321888	405,1278	3,084118	0	51	-20	801						Untertest4.avi	0	880	547	72	111	-69	693	566	0	Content		-92	690	23266610	1486560563
23283	08:57:48.432	00:00:23.283	1397	75,97327	814,4519	0,5443775	0,7443038	447,3834	3,165856	0	-64,14961	821,3384	0,3643148	0,7321683	405,1278	2,897187	0	51	6	818						Untertest4.avi	0	880	547	72	111	-69	693	566	0	Content		-66	707	23283276	1486577229
23299	08:57:48.448	00:00:23.299	1398	77,82061	825,7634	0,5444785	0,7441531	447,3857	3,192446	0	63,31467	809,8088	0,3643812	0,7321212	405,1278	2,296676	0	51	71	818						Untertest4.avi	0	880	547	72	111	-69	693	566	0	Content		-1	707	23299413	1486593366
23316	08:57:48.465	00:00:23.316	1399	52,2644	811,0783	0,5440624	0,7441959	447,2643	3,21506	0	-121,5003	811,9059	0,3659166	0,7320099	411,104	2,97117	0	51	-35	811						Untertest4.avi	0	880	547	72	111	-69	693	566	0	Content		-107	700	23316036	1486609989
23333	08:57:48.482	00:00:23.332	1400	78,27325	818,5871	0,5446191	0,7441592	447,4384	3,23628	0	-1024	-768	-1	-1	-1	-1	4	51	78	819						Untertest4.avi	0	880	547	72	111	-69	693	566	0	Content		6	708	23332661	1486626614
23350	08:57:48.499	00:00:23.349	1401	47,833	811,0633	0,5441629	0,7443066	447,3009	3,214028	0	-1024	-768	-1	-1	-1	-1	4	51	48	811						Untertest4.avi	0	880	547	72	111	-69	693	566	0	Content		-24	700	23349850	1486643803
23367	08:57:48.516	00:00:23.366	1402	20,76335	825,9515	0,5453392	0,7445592	447,3533	3,252534	0	-123,5131	833,2214	0,3668735	0,7326004	411,104	2,893692	0	51	-51	830						Untertest4.avi	0	880	547	72	111	-69	693	566	0	Content		-123	719	23366520	1486660473
23383	08:57:48.532	00:00:23.383	1403	2,773104	851,7413	0,5316929	0,7451726	404,4659	2,932643	0	-1024	-768	-1	-1	-1	-1	4	51	3	852						Untertest4.avi	0	880	547	72	111	-69	693	566	0	Content		-69	741	23383222	1486677175
23399	08:57:48.548	00:00:23.399	1404	-60,80238	832,1725	0,5453242	0,746145	446,9646	3,41902	0	-1024	-768	-1	-1	-1	-1	4	51	-61	832						Untertest4.avi	0	880	547	72	111	-69	693	566	0	Content		-133	721	23399280	1486693233
23416	08:57:48.565	00:00:23.416	1405	-87,49624	816,1415	0,5558706	0,7459526	407,2502	3,235436	0	-1024	-768	-1	-1	-1	-1	4	51	-87	816						Untertest4.avi	0	880	547	72	111	-69	693	566	0	Content		-159	705	23416472	1486710425
23433	08:57:48.582	00:00:23.432	1406	-1024	-768	-1	-1	-1	-1	4	-1024	-768	-1	-1	-1	-1	4	52	0	0						Untertest4.avi	0	880	547	72	111	-100	737	283	0	Content		-72	-111	23432778	1486726731
23450	08:57:48.599	00:00:23.449	1407	-48,28528	826,1266	0,5453269	0,7459626	446,9601	3,500819	0	-1024	-768	-1	-1	-1	-1	4	52	-48	826						Untertest4.avi	0	880	547	72	111	-100	737	283	0	Content		-120	715	23449770	1486743723
23466	08:57:48.615	00:00:23.466	1408	9,293796	849,6969	0,5458582	0,7458281	447,2587	3,337126	0	-1024	-768	-1	-1	-1	-1	4	52	9	850						Untertest4.avi	0	880	547	72	111	-100	737	283	0	Content		-63	739	23466025	1486759978
23483	08:57:48.632	00:00:23.482	1409	-1024	-768	-1	-1	-1	-1	4	-1024	-768	-1	-1	-1	-1	4	52	0	0						Untertest4.avi	0	880	547	72	111	-100	737	283	0	Content		-72	-111	23482526	1486776479
23499	08:57:48.648	00:00:23.499	1410	-362,8747	841,194	0,5427603	0,7458138	458,6167	3,619336	0	-1024	-768	-1	-1	-1	-1	4	52	-363	841						Untertest4.avi	0	880	547	72	111	-100	737	283	0	Content		-435	730	23499272	1486793225
23516	08:57:48.665	00:00:23.516	1411	-1024	-768	-1	-1	-1	-1	4	-1024	-768	-1	-1	-1	-1	4	52	0	0						Untertest4.avi	0	880	547	72	111	-100	737	283	0	Content		-72	-111	23516340	1486810293
23533	08:57:48.682	00:00:23.533	1412	-10,29659	869,6102	0,5460027	0,7456152	447,2805	3,424675	0	-1024	-768	-1	-1	-1	-1	4	52	-10	870						Untertest4.avi	0	880	547	72	111	-100	737	283	0	Content		-82	759	23533087	1486827040
23550	08:57:48.699	00:00:23.549	1413	-46,18559	857,6365	0,5459902	0,7458622	447,2805	3,417223	0	-1024	-768	-1	-1	-1	-1	4	52	-46	858						Untertest4.avi	0	880	547	72	111	-100	737	283	0	Content		-118	747	23549713	1486843666
23566	08:57:48.715	00:00:23.566	1414	-18,88053	836,5331	0,5459648	0,7454138	447,2805	3,463722	0	-1024	-768	-1	-1	-1	-1	4	52	-19	837						Untertest4.avi	0	880	547	72	111	-100	737	283	0	Content		-91	726	23566019	1486859972
23583	08:57:48.732	00:00:23.582	1415	-1024	-768	-1	-1	-1	-1	4	-1024	-768	-1	-1	-1	-1	4	52	0	0						Untertest4.avi	0	880	547	72	111	-100	737	283	0	Content		-72	-111	23582641	1486876594
23599	08:57:48.748	00:00:23.599	1416	-1024	-768	-1	-1	-1	-1	4	-1024	-768	-1	-1	-1	-1	4	52	0	0						Untertest4.avi	0	880	547	72	111	-100	737	283	0	Content		-72	-111	23599267	1486893220
23616	08:57:48.765	00:00:23.616	1417	-37,48876	868,1691	0,5459654	0,7460238	447,2805	3,51946	0	-1024	-768	-1	-1	-1	-1	4	52	-37	868						Untertest4.avi	0	880	547	72	111	-100	737	283	0	Content		-109	757	23616205	1486910158
23633	08:57:48.782	00:00:23.632	1418	-1024	-768	-1	-1	-1	-1	4	-1024	-768	-1	-1	-1	-1	4	52	0	0						Untertest4.avi	0	880	547	72	111	-100	737	283	0	Content		-72	-111	23632513	1486926466
23650	08:57:48.799	00:00:23.649	1419	18,14984	860,1019	0,546145	0,7456626	447,2805	3,479986	0	-1024	-768	-1	-1	-1	-1	4	52	18	860						Untertest4.avi	0	880	547	72	111	-100	737	283	0	Content		-54	749	23649500	1486943453
23666	08:57:48.815	00:00:23.665	1420	-4,49104	846,1879	0,5460504	0,7455278	447,2805	3,477296	0	-1024	-768	-1	-1	-1	-1	4	52	-4	846						Untertest4.avi	0	880	547	72	111	-100	737	283	0	Content		-76	735	23665887	1486959840
23683	08:57:48.832	00:00:23.682	1421	23,48798	857,7897	0,5461674	0,7457421	447,2805	3,453365	0	-1024	-768	-1	-1	-1	-1	4	52	23	858						Untertest4.avi	0	880	547	72	111	-100	737	283	0	Content		-49	747	23682881	1486976834
23699	08:57:48.848	00:00:23.699	1422	-320,005	847,2014	0,3772265	0,7339712	447,2805	3,642646	3	-320,005	847,2014	0,3772265	0,7339712	447,2805	3,642646	1	52	-320	847						Untertest4.avi	0	880	547	72	111	-100	737	283	0	Content		-392	736	23699378	1486993331
23716	08:57:48.865	00:00:23.716	1423	-1024	-768	-1	-1	-1	-1	4	-1024	-768	-1	-1	-1	-1	4		0	0						Untertest4.avi	0	880	547	72	111				0	Content		-72	-111	23716150	1487010103
23733	08:57:48.882	00:00:23.732	1424	-1024	-768	-1	-1	-1	-1	4	-1024	-768	-1	-1	-1	-1	4		0	0						Untertest4.avi	0	880	547	72	111				0	Content		-72	-111	23732751	1487026704
23749	08:57:48.898	00:00:23.749	1425	-1024	-768	-1	-1	-1	-1	4	-1024	-768	-1	-1	-1	-1	4		0	0						Untertest4.avi	0	880	547	72	111				0	Content		-72	-111	23749440	1487043393
23766	08:57:48.915	00:00:23.765	1426	-1024	-768	-1	-1	-1	-1	4	-1024	-768	-1	-1	-1	-1	4		0	0						Untertest4.avi	0	880	547	72	111				0	Content		-72	-111	23765870	1487059823
23783	08:57:48.932	00:00:23.782	1427	-1024	-768	-1	-1	-1	-1	4	-1024	-768	-1	-1	-1	-1	4		0	0						Untertest4.avi	0	880	547	72	111				0	Content		-72	-111	23782744	1487076697
23799	08:57:48.948	00:00:23.799	1428	-1024	-768	-1	-1	-1	-1	4	-1024	-768	-1	-1	-1	-1	4		0	0						Untertest4.avi	0	880	547	72	111				0	Content		-72	-111	23799242	1487093195
23816	08:57:48.965	00:00:23.815	1429	-1024	-768	-1	-1	-1	-1	4	-1024	-768	-1	-1	-1	-1	4		0	0						Untertest4.avi	0	880	547	72	111				0	Content		-72	-111	23815869	1487109822
23833	08:57:48.982	00:00:23.832	1430	-1024	-768	-1	-1	-1	-1	4	-1024	-768	-1	-1	-1	-1	4		0	0						Untertest4.avi	0	880	547	72	111				0	Content		-72	-111	23832614	1487126567
23849	08:57:48.998	00:00:23.849	1431	119,0755	783,6355	0,5427532	0,7433181	447,3653	3,536624	0	67,42879	795,9779	0,3644058	0,7308772	409,7085	3,170888	0	53	93	790						Untertest4.avi	0	880	547	72	111	27	678	183	0	Content		21	679	23849491	1487143444
23866	08:57:49.015	00:00:23.865	1432	114,0271	768,9058	0,5438513	0,7433512	447,588	3,729027	0	90,4729	778,5656	0,3642763	0,7308994	409,7085	3,102149	0	53	102	774						Untertest4.avi	0	880	547	72	111	27	678	183	0	Content		30	663	23865740	1487159693
23883	08:57:49.032	00:00:23.882	1433	111,8907	761,9973	0,5290901	0,743395	402,0959	3,365258	0	92,69066	806,4946	0,3641343	0,7309645	409,7085	3,202447	0	53	102	784						Untertest4.avi	0	880	547	72	111	27	678	183	0	Content		30	673	23882556	1487176509
23899	08:57:49.048	00:00:23.898	1434	85,5511	784,877	0,5436302	0,7435771	447,4399	3,608031	0	127,7674	790,9315	0,3642349	0,7312656	410,4168	3,061028	0	53	107	788						Untertest4.avi	0	880	547	72	111	27	678	183	0	Content		35	677	23898987	1487192940
23916	08:57:49.065	00:00:23.916	1435	103,512	774,2712	0,5441386	0,7438334	447,5316	3,735848	0	62,08912	794,0752	0,3640216	0,7312933	410,4168	3,273385	0	53	83	784						Untertest4.avi	0	880	547	72	111	27	678	183	0	Content		11	673	23916176	1487210129
23932	08:57:49.081	00:00:23.932	1436	116,0336	769,9988	0,5441071	0,7438484	447,5268	3,66782	0	93,47184	790,001	0,3639383	0,7314031	410,4168	3,207055	0	53	105	780						Untertest4.avi	0	880	547	72	111	27	678	183	0	Content		33	669	23932357	1487226310
23949	08:57:49.098	00:00:23.949	1437	68,25337	797,4469	0,5436012	0,7437679	447,5412	3,642443	0	70,75073	797,9438	0,3636118	0,7314087	409,2918	3,271333	0	53	70	798						Untertest4.avi	0	880	547	72	111	27	678	183	0	Content		-2	687	23949477	1487243430
23966	08:57:49.115	00:00:23.965	1438	109,2523	796,507	0,5441007	0,7438045	447,5149	3,556182	0	84,7696	793,7169	0,3635061	0,7315205	409,2918	3,36342	0	53	97	795						Untertest4.avi	0	880	547	72	111	27	678	183	0	Content		25	684	23965605	1487259558
23983	08:57:49.132	00:00:23.982	1439	99,91643	794,114	0,5441255	0,7437998	447,5184	3,578249	0	82,74115	790,2136	0,363483	0,7315536	409,2918	3,285634	0	53	91	792						Untertest4.avi	0	880	547	72	111	27	678	183	0	Content		19	681	23982796	1487276749
23999	08:57:49.148	00:00:23.999	1440	65,41827	790,5206	0,5435737	0,7438336	447,5472	3,592348	0	96,28263	808,2198	0,3628088	0,7315193	406,5726	3,280802	0	53	81	799						Untertest4.avi	0	880	547	72	111	27	678	183	0	Content		9	688	23999419	1487293372
24016	08:57:49.165	00:00:24.016	1441	186,2821	795,264	0,5423619	0,7441754	447,1261	3,49721	0	186,6914	801,8279	0,3613397	0,7316374	406,5726	3,191258	0	53	186	799						Untertest4.avi	0	880	547	72	111	27	678	183	0	Content		114	688	24016042	1487309995
24032	08:57:49.181	00:00:24.032	1442	327,2733	777,2108	0,5401174	0,7437075	447,8174	3,527446	0	379,837	792,0657	0,370338	0,7311679	451,1347	3,518292	0	54	354	785						Untertest4.avi	0	880	547	72	111	349	682	400	0	Content		282	674	24032222	1487326175
24049	08:57:49.198	00:00:24.048	1443	349,1255	789,4974	0,5381181	0,7433681	448,3225	3,579166	0	362,1592	802,7094	0,3683896	0,7308513	451,2562	3,518548	0	54	356	796						Untertest4.avi	0	880	547	72	111	349	682	400	0	Content		284	685	24048863	1487342816
24066	08:57:49.215	00:00:24.065	1444	-1024	-768	-1	-1	-1	-1	4	-1024	-768	-1	-1	-1	-1	4	54	0	0						Untertest4.avi	0	880	547	72	111	349	682	400	0	Content		-72	-111	24065598	1487359551
24082	08:57:49.231	00:00:24.082	1445	441,9575	766,9897	0,5188722	0,7431031	393,0765	3,289642	0	620,4965	787,3077	0,3690851	0,7309709	451,2563	3,833795	0	54	531	777						Untertest4.avi	0	880	547	72	111	349	682	400	0	Content		459	666	24082457	1487376410
24099	08:57:49.248	00:00:24.099	1446	455,0896	769,043	0,5169202	0,7431735	388,3694	3,203667	0	433,4003	793,7199	0,3674844	0,7307673	449,6198	3,527106	0	54	444	781						Untertest4.avi	0	880	547	72	111	349	682	400	0	Content		372	670	24099092	1487393045
24116	08:57:49.265	00:00:24.115	1447	452,3456	767,1871	0,516888	0,7432738	387,58	3,27069	0	432,3169	798,1063	0,3678478	0,7309334	449,3753	3,561911	0	54	442	783						Untertest4.avi	0	880	547	72	111	349	682	400	0	Content		370	672	24115717	1487409670
24132	08:57:49.281	00:00:24.132	1448	462,3746	799,6127	0,518054	0,7432547	390,6772	3,139023	0	424,3443	798,8884	0,3550004	0,7313887	389,4291	3,200554	0	54	443	799						Untertest4.avi	0	880	547	72	111	349	682	400	0	Content		371	688	24132341	1487426294
24149	08:57:49.298	00:00:24.149	1449	447,5926	788,207	0,5171579	0,7434883	387,7643	3,134693	0	627,9456	801,1339	0,3699956	0,731335	452,6232	3,745826	0	54	538	795						Untertest4.avi	0	880	547	72	111	349	682	400	0	Content		466	684	24149089	1487443042
24166	08:57:49.315	00:00:24.165	1450	449,923	792,9833	0,5178648	0,7433324	389,7731	3,160197	0	484,5608	796,0359	0,3687668	0,7313769	452,1285	3,600017	0	54	467	795						Untertest4.avi	0	880	547	72	111	349	682	400	0	Content		395	684	24165712	1487459665
24182	08:57:49.331	00:00:24.182	1451	444,9004	790,7507	0,5183723	0,7432342	391,3374	3,162401	0	459,179	794,0722	0,3686866	0,7313989	451,7487	3,575432	0	54	452	792						Untertest4.avi	0	880	547	72	111	349	682	400	0	Content		380	681	24182337	1487476290
24199	08:57:49.348	00:00:24.198	1452	449,4258	794,425	0,5180882	0,7432328	390,6637	3,137471	0	471,5212	791,3227	0,3686863	0,7314844	451,6102	3,568985	0	54	460	793						Untertest4.avi	0	880	547	72	111	349	682	400	0	Content		388	682	24198711	1487492664
24216	08:57:49.365	00:00:24.215	1453	452,5767	786,9813	0,5170616	0,7433109	387,6426	3,13907	0	444,3083	800,1177	0,368264	0,7314751	451,4776	3,608837	0	54	448	794						Untertest4.avi	0	880	547	72	111	349	682	400	0	Content		376	683	24215843	1487509796
24232	08:57:49.381	00:00:24.231	1454	452,3503	793,6549	0,5180123	0,7430686	390,6463	3,1473	0	389,5254	793,58	0,3676148	0,731431	451,198	3,540537	0	54	421	794						Untertest4.avi	0	880	547	72	111	349	682	400	0	Content		349	683	24231963	1487525916
24249	08:57:49.398	00:00:24.248	1455	458,8239	788,7181	0,517141	0,7431967	388,1487	3,086276	0	395,45	797,675	0,367577	0,7314571	450,9213	3,567114	0	54	427	793						Untertest4.avi	0	880	547	72	111	349	682	400	0	Content		355	682	24248589	1487542542
24265	08:57:49.414	00:00:24.265	1456	443,9279	787,2134	0,5173917	0,7432019	388,9131	3,149173	0	393,1867	800,1776	0,3675199	0,7314732	450,9714	3,593914	0	54	419	794						Untertest4.avi	0	880	547	72	111	349	682	400	0	Content		347	683	24265338	1487559291
24283	08:57:49.432	00:00:24.282	1457	450,7192	786,8143	0,517292	0,7431859	388,626	3,085562	0	414,2364	800,0386	0,3676594	0,7315294	450,99	3,571051	0	54	432	793						Untertest4.avi	0	880	547	72	111	349	682	400	0	Content		360	682	24282528	1487576481
24299	08:57:49.448	00:00:24.299	1458	462,4652	788,5293	0,5183476	0,7430038	391,7544	3,097614	0	367,1329	796,3688	0,3671786	0,7314975	450,9642	3,546921	0	54	415	792						Untertest4.avi	0	880	547	72	111	349	682	400	0	Content		343	681	24299202	1487593155
24316	08:57:49.465	00:00:24.315	1459	450,2374	791,9261	0,517181	0,7431304	388,1431	3,113825	0	353,843	792,202	0,3671649	0,731423	451,0395	3,548314	0	54	402	792						Untertest4.avi	0	880	547	72	111	349	682	400	0	Content		330	681	24315842	1487609795
24332	08:57:49.481	00:00:24.331	1460	458,1495	787,8894	0,5183713	0,7430859	391,2087	3,144889	0	389,092	797,5682	0,367373	0,7313924	450,937	3,572263	0	54	424	793						Untertest4.avi	0	880	547	72	111	349	682	400	0	Content		352	682	24331953	1487625906
24349	08:57:49.498	00:00:24.348	1461	456,7081	786,2027	0,5172781	0,7430757	388,0743	3,09732	0	377,7503	806,8918	0,3675094	0,7314069	450,8799	3,532056	0	54	417	797						Untertest4.avi	0	880	547	72	111	349	682	400	0	Content		345	686	24348581	1487642534
24365	08:57:49.514	00:00:24.365	1462	442,8487	788,2421	0,5184834	0,7429908	391,2595	3,175862	0	369,12	797,1759	0,3674705	0,7314577	450,8394	3,479311	0	54	406	793						Untertest4.avi	0	880	547	72	111	349	682	400	0	Content		334	682	24365203	1487659156
24382	08:57:49.531	00:00:24.382	1463	442,4436	794,8533	0,5185961	0,7430038	391,3901	3,122097	0	391,5421	801,0447	0,3677664	0,7314845	450,8777	3,533104	0	54	417	798						Untertest4.avi	0	880	547	72	111	349	682	400	0	Content		345	687	24382447	1487676400
24399	08:57:49.548	00:00:24.399	1464	450,4936	797,2897	0,5180262	0,7429551	389,7599	3,115803	0	369,5481	793,8323	0,3675715	0,7314563	450,7601	3,585913	0	54	410	796						Untertest4.avi	0	880	547	72	111	349	682	400	0	Content		338	685	24399070	1487693023
24416	08:57:49.565	00:00:24.415	1465	431,1524	797,9019	0,5196122	0,7423874	393,9435	3,187938	0	299,4702	777,0955	0,3674367	0,7311284	450,7601	3,473361	0	54	365	787						Untertest4.avi	0	880	547	72	111	349	682	400	0	Content		293	676	24415836	1487709789
24432	08:57:49.581	00:00:24.431	1466	298,9483	755,4427	0,5533669	0,7411664	392,8067	3,124083	0	268,9489	752,7222	0,3583599	0,7295249	397,6346	3,162203	0	55	284	754						Untertest4.avi	0	880	547	72	111	157	603	750	0	Content		212	643	24431878	1487725831
24449	08:57:49.598	00:00:24.448	1467	317,1735	702,5529	0,5392903	0,7400258	447,7152	3,558604	0	206,8676	713,67	0,3708973	0,7288702	450,3103	3,517031	0	55	262	708						Untertest4.avi	0	880	547	72	111	157	603	750	0	Content		190	597	24448580	1487742533
24465	08:57:49.614	00:00:24.465	1468	305,3551	706,8887	0,5394048	0,7401726	447,6943	3,547424	0	188,921	713,726	0,3708877	0,7290257	450,3045	3,545947	0	55	247	710						Untertest4.avi	0	880	547	72	111	157	603	750	0	Content		175	599	24465200	1487759153
24482	08:57:49.631	00:00:24.482	1469	303,3854	712,5618	0,539465	0,7403272	447,6453	3,580855	0	182,7554	711,7037	0,3708797	0,7291635	450,1042	3,521264	0	55	243	712						Untertest4.avi	0	880	547	72	111	157	603	750	0	Content		171	601	24482197	1487776150
24499	08:57:49.648	00:00:24.498	1470	302,2303	717,041	0,5395402	0,7404557	447,7528	3,611216	0	189,0729	714,7198	0,3709038	0,7292224	450,0958	3,523796	0	55	246	716						Untertest4.avi	0	880	547	72	111	157	603	750	0	Content		174	605	24498867	1487792820
24515	08:57:49.664	00:00:24.515	1471	294,6518	712,5535	0,5396205	0,7405747	447,4554	3,640712	0	179,0857	715,2291	0,3709414	0,7292933	450,082	3,500736	0	55	237	714						Untertest4.avi	0	880	547	72	111	157	603	750	0	Content		165	603	24515450	1487809403
24532	08:57:49.681	00:00:24.532	1472	301,204	716,1674	0,539745	0,7405897	447,6078	3,596398	0	173,556	715,1647	0,3709614	0,7293341	450,1573	3,53612	0	55	237	716						Untertest4.avi	0	880	547	72	111	157	603	750	0	Content		165	605	24532072	1487826025
24549	08:57:49.698	00:00:24.548	1473	294,3364	701,736	0,5398257	0,7409632	447,2074	3,566169	0	166,2404	716,7341	0,3709897	0,7294388	450,0107	3,542805	0	55	230	709						Untertest4.avi	0	880	547	72	111	157	603	750	0	Content		158	598	24548859	1487842812
24565	08:57:49.714	00:00:24.565	1474	294,4081	710,6752	0,5398676	0,7407932	447,6366	3,622652	0	180,2505	713,6573	0,3710332	0,7295932	449,9791	3,544973	0	55	237	712						Untertest4.avi	0	880	547	72	111	157	603	750	0	Content		165	601	24565448	1487859401
24582	08:57:49.731	00:00:24.582	1475	297,2049	704,533	0,539901	0,7409176	447,5341	3,636865	0	179,3528	714,7375	0,3710151	0,7297007	450,0245	3,5502	0	55	238	710						Untertest4.avi	0	880	547	72	111	157	603	750	0	Content		166	599	24582072	1487876025
24599	08:57:49.748	00:00:24.598	1476	303,1931	709,1091	0,5399141	0,7410228	447,521	3,660788	0	176,8542	714,1955	0,3710127	0,7298079	449,9619	3,565989	0	55	240	712						Untertest4.avi	0	880	547	72	111	157	603	750	0	Content		168	601	24598697	1487892650
24615	08:57:49.764	00:00:24.615	1477	302,5315	709,8068	0,5399477	0,7411962	447,3237	3,553706	0	178,273	713,6086	0,3709988	0,7300484	449,8927	3,543246	0	55	240	712						Untertest4.avi	0	880	547	72	111	157	603	750	0	Content		168	601	24615447	1487909400
24632	08:57:49.781	00:00:24.632	1478	320,6857	711,4758	0,5400147	0,741334	447,1001	3,66317	0	162,5912	712,2526	0,3709059	0,7300465	449,9408	3,592847	0	55	242	712						Untertest4.avi	0	880	547	72	111	157	603	750	0	Content		170	601	24632070	1487926023
24649	08:57:49.798	00:00:24.648	1479	298,253	716,1121	0,5399624	0,7412742	447,3954	3,636588	0	179,5869	710,9935	0,370937	0,730073	450,0027	3,597346	0	55	239	714						Untertest4.avi	0	880	547	72	111	157	603	750	0	Content		167	603	24648695	1487942648
24665	08:57:49.814	00:00:24.665	1480	307,3648	702,8248	0,5399784	0,7412962	447,3755	3,610132	0	176,7608	713,7101	0,3709301	0,730143	449,9253	3,600949	0	55	242	708						Untertest4.avi	0	880	547	72	111	157	603	750	0	Content		170	597	24665319	1487959272
24682	08:57:49.831	00:00:24.682	1481	294,4046	714,623	0,5399653	0,7412747	447,4018	3,684238	0	169,917	718,2603	0,3709461	0,7301114	449,9626	3,578249	0	55	232	716						Untertest4.avi	0	880	547	72	111	157	603	750	0	Content		160	605	24682067	1487976020
24699	08:57:49.848	00:00:24.698	1482	297,6282	706,55	0,5398731	0,7413388	447,4138	3,680026	0	179,5896	723,948	0,3708875	0,7301642	449,8684	3,610283	0	55	239	715						Untertest4.avi	0	880	547	72	111	157	603	750	0	Content		167	604	24698692	1487992645
24715	08:57:49.864	00:00:24.715	1483	296,7037	698,0344	0,5398003	0,7419379	447,3107	3,699012	0	178,76	721,0182	0,3707728	0,730366	449,9434	3,624197	0	55	238	710						Untertest4.avi	0	880	547	72	111	157	603	750	0	Content		166	599	24715319	1488009272
24732	08:57:49.881	00:00:24.731	1484	303,2232	711,6879	0,5398108	0,7418587	447,325	3,705709	0	176,6884	714,3008	0,3707532	0,7306828	449,9286	3,606024	0	55	240	713						Untertest4.avi	0	880	547	72	111	157	603	750	0	Content		168	602	24731941	1488025894
24749	08:57:49.898	00:00:24.748	1485	285,9665	707,171	0,5398751	0,7418407	447,3318	3,686067	0	181,4	719,627	0,3707417	0,7305821	450,0107	3,630127	0	55	234	713						Untertest4.avi	0	880	547	72	111	157	603	750	0	Content		162	602	24748690	1488042643
24765	08:57:49.914	00:00:24.765	1486	288,9019	703,4968	0,539877	0,7417175	447,4805	3,689751	0	173,9879	718,4085	0,3707631	0,7304468	449,9961	3,607202	0	55	231	711						Untertest4.avi	0	880	547	72	111	157	603	750	0	Content		159	600	24765316	1488059269
24782	08:57:49.931	00:00:24.781	1487	290,4563	718,3415	0,5398384	0,7416932	447,5299	3,741652	0	159,7483	723,6387	0,3707604	0,7305427	450,0352	3,693577	0	55	225	721						Untertest4.avi	0	880	547	72	111	157	603	750	0	Content		153	610	24781938	1488075891
24799	08:57:49.948	00:00:24.798	1488	286,509	717,251	0,5397955	0,7418453	447,4925	3,734554	0	174,3872	711,2016	0,3707175	0,7307619	449,9554	3,622912	0	55	230	714						Untertest4.avi	0	880	547	72	111	157	603	750	0	Content		158	603	24798564	1488092517
24815	08:57:49.964	00:00:24.815	1489	293,6987	706,9117	0,5397615	0,7420411	447,2896	3,708625	0	163,372	707,3961	0,3706562	0,7308924	449,9963	3,661553	0	55	229	707						Untertest4.avi	0	880	547	72	111	157	603	750	0	Content		157	596	24815314	1488109267
24832	08:57:49.981	00:00:24.831	1490	293,8219	717,0237	0,539753	0,7421741	447,444	3,738414	0	159,2723	710,8263	0,3706281	0,7310259	449,8602	3,644449	0	55	227	714						Untertest4.avi	0	880	547	72	111	157	603	750	0	Content		155	603	24831938	1488125891
24849	08:57:49.998	00:00:24.848	1491	288,2919	711,948	0,5397407	0,7421932	447,3431	3,719756	0	161,7446	718,3347	0,3706332	0,7308782	449,8881	3,662126	0	55	225	715						Untertest4.avi	0	880	547	72	111	157	603	750	0	Content		153	604	24848564	1488142517
24865	08:57:50.014	00:00:24.865	1492	295,2467	714,0467	0,5397917	0,7419728	447,2749	3,703412	0	154,0765	714,1366	0,3706519	0,7308522	449,9676	3,622519	0	55	225	714						Untertest4.avi	0	880	547	72	111	157	603	750	0	Content		153	603	24865184	1488159137
24882	08:57:50.031	00:00:24.881	1493	288,7568	717,377	0,5397759	0,7418885	447,2132	3,698092	0	158,7358	712,1669	0,3706218	0,7308115	449,8654	3,653036	0	55	224	715						Untertest4.avi	0	880	547	72	111	157	603	750	0	Content		152	604	24881812	1488175765
24899	08:57:50.048	00:00:24.898	1494	283,5352	710,2009	0,5397006	0,742001	447,356	3,649791	0	156,7331	709,0531	0,370607	0,7307985	449,8492	3,595027	0	55	220	710						Untertest4.avi	0	880	547	72	111	157	603	750	0	Content		148	599	24898563	1488192516
24915	08:57:50.064	00:00:24.915	1495	285,2046	716,2332	0,5397347	0,7420695	447,2053	3,636741	0	161,9829	713,5127	0,3705873	0,7307231	449,7552	3,602105	0	55	224	715						Untertest4.avi	0	880	547	72	111	157	603	750	0	Content		152	604	24915185	1488209138
24932	08:57:50.081	00:00:24.931	1496	280,6285	713,7964	0,5397645	0,7419865	447,2411	3,645192	0	163,826	719,843	0,3705934	0,7308319	449,8572	3,535881	0	55	222	717						Untertest4.avi	0	880	547	72	111	157	603	750	0	Content		150	606	24931935	1488225888
24949	08:57:50.098	00:00:24.948	1497	268,8812	713,0055	0,5396694	0,7418964	447,3869	3,587601	0	157,4054	715,0702	0,3705739	0,730813	449,8328	3,548146	0	55	213	714						Untertest4.avi	0	880	547	72	111	157	603	750	0	Content		141	603	24948562	1488242515
24965	08:57:50.114	00:00:24.965	1498	286,1891	719,624	0,5396113	0,7418696	447,4712	3,533282	0	165,6593	720,1317	0,3705361	0,7308128	449,8391	3,530006	0	55	226	720						Untertest4.avi	0	880	547	72	111	157	603	750	0	Content		154	609	24965184	1488259137
24982	08:57:50.131	00:00:24.981	1499	275,1086	709,4325	0,5395869	0,7419679	447,2932	3,563901	0	127,5203	712,1121	0,3701806	0,7307942	449,7363	3,474121	0	55	201	711						Untertest4.avi	0	880	547	72	111	157	603	750	0	Content		129	600	24981812	1488275765
24999	08:57:50.148	00:00:24.998	1500	269,9977	708,8676	0,5396048	0,7419809	447,4606	3,569527	0	96,32764	724,3628	0,3697875	0,7305229	449,7299	3,474944	0	55	183	717						Untertest4.avi	0	880	547	72	111	157	603	750	0	Content		111	606	24998558	1488292511
25015	08:57:50.164	00:00:25.015	1501	277,6813	714,5189	0,5396125	0,7418239	447,4947	3,544801	0	82,71173	728,2555	0,3698112	0,7304825	449,7275	3,4465	0	55	180	721						Untertest4.avi	0	880	547	72	111	157	603	750	0	Content		108	610	25015183	1488309136
25032	08:57:50.181	00:00:25.031	1502	282,8089	709,3679	0,5396743	0,742177	447,2626	3,517319	0	153,3792	716,8647	0,3705539	0,7307426	449,658	3,431114	0	55	218	713						Untertest4.avi	0	880	547	72	111	157	603	750	0	Content		146	602	25031813	1488325766
25048	08:57:50.197	00:00:25.048	1503	277,0891	717,6631	0,5396895	0,7419577	447,3896	3,54185	0	147,7205	714,7007	0,3705714	0,7308494	449,7447	3,482538	0	55	212	716						Untertest4.avi	0	880	547	72	111	157	603	750	0	Content		140	605	25048430	1488342383
25065	08:57:50.214	00:00:25.065	1504	272,8432	717,5122	0,5396324	0,7421288	447,2624	3,508509	0	145,5168	721,1351	0,3705343	0,7308784	449,6858	3,37955	0	55	209	719						Untertest4.avi	0	880	547	72	111	157	603	750	0	Content		137	608	25065057	1488359010
25082	08:57:50.231	00:00:25.081	1505	276,1289	720,266	0,5396802	0,7421178	447,2632	3,464378	0	135,6195	716,262	0,3705015	0,730895	449,7534	3,417842	0	55	206	718						Untertest4.avi	0	880	547	72	111	157	603	750	0	Content		134	607	25081807	1488375760
25098	08:57:50.247	00:00:25.098	1506	277,4782	714,1886	0,5395879	0,7420213	447,471	3,414635	0	145,5835	712,6174	0,3705102	0,7309599	449,6284	3,384357	0	55	212	713						Untertest4.avi	0	880	547	72	111	157	603	750	0	Content		140	602	25098432	1488392385
25115	08:57:50.264	00:00:25.115	1507	271,0891	719,5723	0,5395483	0,7419853	447,4442	3,430636	0	75,75977	721,3218	0,369765	0,7306455	449,7716	3,336227	0	55	173	720						Untertest4.avi	0	880	547	72	111	157	603	750	0	Content		101	609	25115055	1488409008
25132	08:57:50.281	00:00:25.131	1508	278,5207	714,133	0,5395247	0,74206	447,4817	3,413115	0	147,6764	720,9912	0,3704294	0,7309549	449,7231	3,380806	0	55	213	718						Untertest4.avi	0	880	547	72	111	157	603	750	0	Content		141	607	25131679	1488425632
25148	08:57:50.297	00:00:25.148	1509	266,4522	717,6791	0,5394746	0,742173	447,3399	3,467764	0	142,3825	724,5441	0,3703923	0,7309926	449,7958	3,337154	0	55	204	721						Untertest4.avi	0	880	547	72	111	157	603	750	0	Content		132	610	25148429	1488442382
25165	08:57:50.314	00:00:25.165	1510	273,4033	719,8173	0,5393647	0,7422156	447,4228	3,384901	0	150,0371	727,5134	0,3703529	0,7309868	449,8136	3,36367	0	55	212	724						Untertest4.avi	0	880	547	72	111	157	603	750	0	Content		140	613	25165054	1488459007
25182	08:57:50.331	00:00:25.181	1511	351,8155	732,1105	0,5390871	0,7422826	447,8082	3,437784	0	194,2491	738,6385	0,3697427	0,731006	450,2079	3,352544	0	56	273	735						Untertest4.avi	0	880	547	72	111	300	635	167	0	Content		201	624	25181678	1488475631
25198	08:57:50.347	00:00:25.198	1512	449,2961	745,6844	0,5381985	0,7422075	448,0227	3,410157	0	210,9333	738,1765	0,3680122	0,7309319	450,3732	3,348137	0	56	330	742						Untertest4.avi	0	880	547	72	111	300	635	167	0	Content		258	631	25198303	1488492256
25215	08:57:50.364	00:00:25.215	1513	497,6492	754,1078	0,5372638	0,7423887	448,1814	3,326588	0	241,6607	755,1119	0,367539	0,7309271	449,8232	3,30472	0	56	370	755						Untertest4.avi	0	880	547	72	111	300	635	167	0	Content		298	644	25215052	1488509005
25232	08:57:50.381	00:00:25.231	1514	514,0001	750,911	0,5376827	0,7423553	448,2701	3,441289	0	295,9042	757,483	0,3577093	0,7309175	400,7945	3,012112	0	56	405	754						Untertest4.avi	0	880	547	72	111	300	635	167	0	Content		333	643	25231675	1488525628
25248	08:57:50.397	00:00:25.248	1515	504,5962	733,6624	0,5377069	0,7428238	448,2974	3,402875	0	239,79	748,8966	0,3677564	0,7309949	450,4392	3,329016	0	56	372	741						Untertest4.avi	0	880	547	72	111	300	635	167	0	Content		300	630	25248299	1488542252
25265	08:57:50.414	00:00:25.265	1516	504,2893	724,6687	0,5377885	0,7429267	448,17	3,391227	0	293,7229	741,6418	0,3684608	0,7311282	450,3098	3,312458	0	56	399	733						Untertest4.avi	0	880	547	72	111	300	635	167	0	Content		327	622	25265048	1488559001
25282	08:57:50.431	00:00:25.281	1517	508,4715	743,0961	0,537921	0,7425668	448,379	3,40732	0	234,8288	748,7491	0,3678252	0,7310511	450,2823	3,288837	0	56	372	746						Untertest4.avi	0	880	547	72	111	300	635	167	0	Content		300	635	25281673	1488575626
25298	08:57:50.447	00:00:25.298	1518	330,5379	750,2858	0,5546989	0,7428581	385,3318	2,754295	0	240,6519	752,5652	0,3692072	0,7312962	450,4833	3,277296	0	56	286	751						Untertest4.avi	0	880	547	72	111	300	635	167	0	Content		214	640	25298296	1488592249
25315	08:57:50.464	00:00:25.314	1519	498,865	745,424	0,5380194	0,7426338	448,876	3,356884	0	351,8993	745,9476	0,3692114	0,73122	450,4771	3,342078	0	56	425	746						Untertest4.avi	0	880	547	72	111	300	635	167	0	Content		353	635	25314921	1488608874
25332	08:57:50.481	00:00:25.331	1520	380,2174	752,7885	0,516737	0,7425664	385,3318	2,896706	0	348,3483	743,6661	0,3691948	0,7313328	450,4544	3,365329	0	56	364	748						Untertest4.avi	0	880	547	72	111	300	635	167	0	Content		292	637	25331670	1488625623
25348	08:57:50.497	00:00:25.348	1521	496,0711	738,675	0,537961	0,742741	448,7469	3,327826	0	297,8461	753,1417	0,3569688	0,7313426	397,3146	2,942938	0	57	397	746						Untertest4.avi	0	880	547	72	111	340	632	1283	0	Content		325	635	25348294	1488642247
25365	08:57:50.514	00:00:25.364	1522	488,2285	741,5011	0,537943	0,7427859	448,7535	3,306535	0	286,3786	745,7527	0,356926	0,7313994	397,3146	2,950697	0	57	387	744						Untertest4.avi	0	880	547	72	111	340	632	1283	0	Content		315	633	25364917	1488658870
25382	08:57:50.531	00:00:25.381	1523	483,9339	737,9868	0,5379241	0,7428373	448,7732	3,317034	0	353,5932	744,5299	0,3690963	0,731499	450,5111	3,368931	0	57	419	741						Untertest4.avi	0	880	547	72	111	340	632	1283	0	Content		347	630	25381543	1488675496
25398	08:57:50.547	00:00:25.398	1524	500,3827	741,8322	0,5380726	0,7431039	448,6961	3,319601	0	355,5424	746,2552	0,3691147	0,7315794	450,5168	3,340715	0	57	428	744						Untertest4.avi	0	880	547	72	111	340	632	1283	0	Content		356	633	25398289	1488692242
25415	08:57:50.564	00:00:25.414	1525	498,2047	740,1349	0,5380318	0,7429822	448,7646	3,367184	0	352,2248	742,5542	0,3691665	0,7316223	450,4907	3,378993	0	57	425	741						Untertest4.avi	0	880	547	72	111	340	632	1283	0	Content		353	630	25414914	1488708867
25432	08:57:50.581	00:00:25.431	1526	481,5027	737,8295	0,5381433	0,7431493	448,7934	3,335803	0	355,9436	750,0665	0,3692505	0,7316324	450,4668	3,349523	0	57	419	744						Untertest4.avi	0	880	547	72	111	340	632	1283	0	Content		347	633	25431537	1488725490
25448	08:57:50.597	00:00:25.448	1527	369,3347	752,6859	0,5170504	0,7431379	385,3318	2,832085	0	340,68	744,2256	0,3692622	0,7317356	450,2416	3,329131	0	57	355	748						Untertest4.avi	0	880	547	72	111	340	632	1283	0	Content		283	637	25448287	1488742240
25465	08:57:50.614	00:00:25.464	1528	493,4204	739,6063	0,5383183	0,7434716	448,6753	3,347236	0	339,7002	747,6931	0,36931	0,7317842	450,433	3,344879	0	57	417	744						Untertest4.avi	0	880	547	72	111	340	632	1283	0	Content		345	633	25464910	1488758863
25482	08:57:50.631	00:00:25.481	1529	502,1159	723,8286	0,5384375	0,7433409	448,6753	3,305465	0	341,3222	739,592	0,3692819	0,7317901	450,4264	3,368402	0	57	422	732						Untertest4.avi	0	880	547	72	111	340	632	1283	0	Content		350	621	25481535	1488775488
25498	08:57:50.647	00:00:25.498	1530	503,5736	738,072	0,5384047	0,7433257	448,6753	3,35061	0	345,9303	744,7728	0,3692428	0,731779	450,4503	3,370621	0	57	425	741						Untertest4.avi	0	880	547	72	111	340	632	1283	0	Content		353	630	25498160	1488792113
25515	08:57:50.664	00:00:25.514	1531	494,8595	742,6342	0,5383183	0,7432973	448,4156	3,316115	0	345,1768	742,9917	0,3692143	0,7317441	450,4058	3,350479	0	57	420	743						Untertest4.avi	0	880	547	72	111	340	632	1283	0	Content		348	632	25514781	1488808734
25532	08:57:50.681	00:00:25.531	1532	502,9872	734,8379	0,5383087	0,7432576	448,3856	3,330319	0	350,641	749,0082	0,3691924	0,7316191	450,427	3,403776	0	57	427	742						Untertest4.avi	0	880	547	72	111	340	632	1283	0	Content		355	631	25531533	1488825486
25548	08:57:50.697	00:00:25.548	1533	489,2994	743,9009	0,5383129	0,743216	448,3719	3,281062	0	340,6902	743,4803	0,3691895	0,7315767	450,4274	3,355086	0	57	415	744						Untertest4.avi	0	880	547	72	111	340	632	1283	0	Content		343	633	25548158	1488842111
25565	08:57:50.714	00:00:25.564	1534	485,252	740,4991	0,5383494	0,743241	448,4021	3,311032	0	347,3844	745,7716	0,3692226	0,7316071	450,4143	3,382935	0	57	416	743						Untertest4.avi	0	880	547	72	111	340	632	1283	0	Content		344	632	25564909	1488858862
25582	08:57:50.731	00:00:25.581	1535	491,4634	732,6224	0,5383755	0,7434109	448,3576	3,333334	0	349,9554	745,0867	0,3692361	0,7317125	450,3859	3,38787	0	57	421	739						Untertest4.avi	0	880	547	72	111	340	632	1283	0	Content		349	628	25581529	1488875482
25598	08:57:50.747	00:00:25.598	1536	479,3316	733,7716	0,5383204	0,7434124	448,5794	3,330347	0	340,9737	748,5486	0,3692366	0,7317252	450,4108	3,39305	0	57	410	741						Untertest4.avi	0	880	547	72	111	340	632	1283	0	Content		338	630	25598154	1488892107
25615	08:57:50.764	00:00:25.614	1537	481,6198	738,5319	0,5383535	0,7434397	448,3612	3,32361	0	345,2529	745,1003	0,369203	0,7317351	450,384	3,376748	0	57	413	742						Untertest4.avi	0	880	547	72	111	340	632	1283	0	Content		341	631	25614779	1488908732
25631	08:57:50.780	00:00:25.631	1538	475,5369	743,5992	0,5383254	0,7433237	448,3615	3,340852	0	354,6084	747,5357	0,3691674	0,7316756	450,4457	3,432317	0	57	415	746						Untertest4.avi	0	880	547	72	111	340	632	1283	0	Content		343	635	25631405	1488925358
25648	08:57:50.797	00:00:25.648	1539	481,0964	739,588	0,5382508	0,7432879	448,6122	3,36776	0	345,4063	745,7438	0,3690917	0,7317329	450,2172	3,43257	0	57	413	743						Untertest4.avi	0	880	547	72	111	340	632	1283	0	Content		341	632	25648029	1488941982
25665	08:57:50.814	00:00:25.664	1540	493,6808	739,3112	0,5383731	0,7430723	448,6122	3,382012	0	354,4746	747,1947	0,3691385	0,7316925	450,4434	3,43203	0	57	424	743						Untertest4.avi	0	880	547	72	111	340	632	1283	0	Content		352	632	25664776	1488958729
25681	08:57:50.830	00:00:25.681	1541	489,355	736,5404	0,5383366	0,7435242	448,3381	3,407296	0	346,6733	751,7727	0,3690784	0,7318697	450,1348	3,506426	0	57	418	744						Untertest4.avi	0	880	547	72	111	340	632	1283	0	Content		346	633	25681400	1488975353
25698	08:57:50.847	00:00:25.698	1542	483,9159	743,8925	0,5383798	0,7435874	448,3282	3,446169	0	354,8967	744,8879	0,3692404	0,7319987	450,2213	3,469425	0	57	419	744						Untertest4.avi	0	880	547	72	111	340	632	1283	0	Content		347	633	25698149	1488992102
25715	08:57:50.864	00:00:25.714	1543	513,8268	737,9922	0,53857	0,7434765	448,3282	3,449167	0	350,3707	740,9494	0,3692008	0,7320578	450,4481	3,492562	0	57	432	739						Untertest4.avi	0	880	547	72	111	340	632	1283	0	Content		360	628	25714775	1489008728
25731	08:57:50.880	00:00:25.731	1544	476,5253	745,7498	0,5384045	0,743687	448,3443	3,35277	0	347,8702	743,3854	0,3691795	0,7321356	450,4532	3,48718	0	57	412	745						Untertest4.avi	0	880	547	72	111	340	632	1283	0	Content		340	634	25731399	1489025352
25748	08:57:50.897	00:00:25.748	1545	469,958	736,918	0,5383241	0,7439092	448,2086	3,466791	0	340,359	746,4197	0,3691079	0,7323825	450,2521	3,48876	0	57	405	742						Untertest4.avi	0	880	547	72	111	340	632	1283	0	Content		333	631	25748025	1489041978
25765	08:57:50.914	00:00:25.764	1546	484,6493	741,3279	0,5383428	0,7438174	448,3693	3,456856	0	346,1814	746,9021	0,3690978	0,7324265	450,588	3,522933	0	57	415	744						Untertest4.avi	0	880	547	72	111	340	632	1283	0	Content		343	633	25764646	1489058599
25781	08:57:50.930	00:00:25.781	1547	468,8028	744,45	0,5383046	0,7439438	448,2129	3,484855	0	342,6384	742,9066	0,3690869	0,7323331	450,267	3,512087	0	57	406	744						Untertest4.avi	0	880	547	72	111	340	632	1283	0	Content		334	633	25781269	1489075222
25798	08:57:50.947	00:00:25.798	1548	494,0776	743,7949	0,5383308	0,7437414	448,2129	3,533333	0	351,6789	754,8295	0,3691679	0,7323896	450,4793	3,566559	0	57	423	749						Untertest4.avi	0	880	547	72	111	340	632	1283	0	Content		351	638	25798021	1489091974
25815	08:57:50.964	00:00:25.814	1549	464,8306	739,6367	0,5383624	0,7440658	448,5784	3,490047	0	349,316	749,3032	0,3692047	0,732401	450,4856	3,55332	0	57	407	744						Untertest4.avi	0	880	547	72	111	340	632	1283	0	Content		335	633	25814645	1489108598
25831	08:57:50.980	00:00:25.831	1550	480,8558	742,5024	0,5384093	0,7438294	448,6243	3,53948	0	350,6346	743,3854	0,3692318	0,7323136	450,4792	3,561589	0	57	416	743						Untertest4.avi	0	880	547	72	111	340	632	1283	0	Content		344	632	25831393	1489125346
25848	08:57:50.997	00:00:25.848	1551	470,1583	744,7917	0,5384218	0,7436782	448,6248	3,505991	0	349,4172	749,1397	0,3692452	0,732238	450,4551	3,57522	0	57	410	747						Untertest4.avi	0	880	547	72	111	340	632	1283	0	Content		338	636	25848019	1489141972
25865	08:57:51.014	00:00:25.864	1552	478,8396	746,3919	0,5384405	0,743807	448,625	3,558313	0	345,4208	743,7547	0,3692502	0,7323355	450,4691	3,585502	0	57	412	745						Untertest4.avi	0	880	547	72	111	340	632	1283	0	Content		340	634	25864641	1489158594
25881	08:57:51.030	00:00:25.881	1553	473,7	736,5394	0,538426	0,7439327	448,5881	3,527473	0	348,8195	752,4595	0,3692344	0,7324445	450,4184	3,633917	0	57	411	744						Untertest4.avi	0	880	547	72	111	340	632	1283	0	Content		339	633	25881267	1489175220
25898	08:57:51.047	00:00:25.897	1554	471,9705	740,4633	0,5384094	0,7438134	448,6148	3,570891	0	349,1967	746,0914	0,3692251	0,7323031	450,4758	3,645097	0	57	411	743						Untertest4.avi	0	880	547	72	111	340	632	1283	0	Content		339	632	25897890	1489191843
25915	08:57:51.064	00:00:25.914	1555	476,8677	750,9187	0,5383922	0,7436401	448,601	3,546348	0	346,7661	752,4614	0,3692019	0,7321349	450,4714	3,6287	0	57	412	752						Untertest4.avi	0	880	547	72	111	340	632	1283	0	Content		340	641	25914514	1489208467
25931	08:57:51.080	00:00:25.931	1556	478,7238	747,1926	0,5383784	0,7431548	448,601	3,620812	0	347,7522	749,2187	0,3691826	0,7317724	450,4498	3,636461	0	57	413	748						Untertest4.avi	0	880	547	72	111	340	632	1283	0	Content		341	637	25931260	1489225213
25948	08:57:51.097	00:00:25.947	1557	472,1543	751,3621	0,5383965	0,7432852	448,6411	3,573836	0	345,5287	749,4185	0,3692137	0,731762	450,4497	3,677824	0	57	409	750						Untertest4.avi	0	880	547	72	111	340	632	1283	0	Content		337	639	25947883	1489241836
25965	08:57:51.114	00:00:25.964	1558	472,5149	751,1227	0,5384564	0,7434736	448,5742	3,613345	0	350,8911	750,3492	0,3692418	0,7319764	450,4418	3,66195	0	57	412	751						Untertest4.avi	0	880	547	72	111	340	632	1283	0	Content		340	640	25964631	1489258584
25981	08:57:51.130	00:00:25.981	1559	487,3271	751,7438	0,5384833	0,7433103	448,5742	3,64476	0	346,6179	757,8539	0,3692581	0,7320382	450,4166	3,665292	0	57	417	755						Untertest4.avi	0	880	547	72	111	340	632	1283	0	Content		345	644	25981258	1489275211
25998	08:57:51.147	00:00:25.997	1560	472,0607	744,5956	0,5384963	0,7432557	448,5742	3,592998	0	340,8621	745,6346	0,3692594	0,7319905	450,4258	3,65635	0	57	406	745						Untertest4.avi	0	880	547	72	111	340	632	1283	0	Content		334	634	25997880	1489291833
26015	08:57:51.164	00:00:26.014	1561	471,7427	747,8504	0,538551	0,7434507	448,344	3,642035	0	353,4239	752,5145	0,3692486	0,7319588	450,4108	3,718787	0	57	413	750						Untertest4.avi	0	880	547	72	111	340	632	1283	0	Content		341	639	26014504	1489308457
26031	08:57:51.180	00:00:26.031	1562	465,7773	750,0077	0,5384938	0,7433372	448,5839	3,645055	0	348,6204	755,871	0,3692537	0,7319377	450,4271	3,692554	0	57	407	753						Untertest4.avi	0	880	547	72	111	340	632	1283	0	Content		335	642	26031127	1489325080
26048	08:57:51.197	00:00:26.047	1563	479,6693	750,4186	0,5385807	0,7430772	448,5839	3,61438	0	350,052	753,1249	0,3692412	0,7318411	450,3822	3,683132	0	57	415	752						Untertest4.avi	0	880	547	72	111	340	632	1283	0	Content		343	641	26047878	1489341831
26065	08:57:51.214	00:00:26.064	1564	480,235	750,4313	0,5384703	0,7433166	448,5761	3,675204	0	348,2877	755,8899	0,369224	0,7318105	450,3909	3,713706	0	57	414	753						Untertest4.avi	0	880	547	72	111	340	632	1283	0	Content		342	642	26064504	1489358457
26081	08:57:51.230	00:00:26.081	1565	480,117	749,5159	0,5385365	0,7434759	448,3615	3,669898	0	354,6018	750,9304	0,3692335	0,7318705	450,3807	3,728771	0	57	417	750						Untertest4.avi	0	880	547	72	111	340	632	1283	0	Content		345	639	26081129	1489375082
26098	08:57:51.247	00:00:26.097	1566	487,8545	751,6193	0,5384445	0,743265	448,3615	3,760824	0	342,7596	746,3436	0,3692469	0,7319457	450,4093	3,698691	0	57	415	749						Untertest4.avi	0	880	547	72	111	340	632	1283	0	Content		343	638	26097880	1489391833
26115	08:57:51.264	00:00:26.114	1567	483,4879	756,5801	0,5384681	0,7432571	448,3615	3,664665	0	340,5254	750,2335	0,3692571	0,7319539	450,4069	3,745429	0	57	412	753						Untertest4.avi	0	880	547	72	111	340	632	1283	0	Content		340	642	26114503	1489408456
26131	08:57:51.280	00:00:26.131	1568	478,3966	751,5422	0,5385516	0,7435219	448,3431	3,661948	0	351,0194	754,9916	0,3692398	0,7320166	450,4135	3,77399	0	57	415	753						Untertest4.avi	0	880	547	72	111	340	632	1283	0	Content		343	642	26131125	1489425078
26148	08:57:51.297	00:00:26.147	1569	472,4848	740,3696	0,5385339	0,7435474	448,341	3,687296	0	347,8593	749,5445	0,3692185	0,7321552	450,4059	3,748204	0	57	410	745						Untertest4.avi	0	880	547	72	111	340	632	1283	0	Content		338	634	26147748	1489441701
26164	08:57:51.313	00:00:26.164	1570	470,49	754,2139	0,5384539	0,7435446	448,5306	3,713857	0	347,6385	748,7518	0,3691832	0,732188	450,3977	3,781019	0	57	409	751						Untertest4.avi	0	880	547	72	111	340	632	1283	0	Content		337	640	26164498	1489458451
26181	08:57:51.330	00:00:26.181	1571	470,4646	750,1698	0,538399	0,7435287	448,5157	3,750352	0	343,1172	750,4473	0,3690838	0,7322127	450,1987	3,741123	0	57	407	750						Untertest4.avi	0	880	547	72	111	340	632	1283	0	Content		335	639	26181122	1489475075
26198	08:57:51.347	00:00:26.197	1572	476,2331	750,6136	0,5383965	0,7435864	448,2675	3,722772	0	340,1892	743,4669	0,3689494	0,7323664	450,0067	3,774137	0	57	408	747						Untertest4.avi	0	880	547	72	111	340	632	1283	0	Content		336	636	26197745	1489491698
26214	08:57:51.363	00:00:26.214	1573	467,3513	752,5578	0,5382941	0,7434424	448,5184	3,729046	0	347,3863	747,2227	0,3689905	0,7322519	450,3035	3,781247	0	57	407	750						Untertest4.avi	0	880	547	72	111	340	632	1283	0	Content		335	639	26214373	1489508326
26231	08:57:51.380	00:00:26.231	1574	479,4919	755,4388	0,5383299	0,7434101	448,2707	3,732398	0	332,017	752,4032	0,3689709	0,7321318	450,329	3,748951	0	57	406	754						Untertest4.avi	0	880	547	72	111	340	632	1283	0	Content		334	643	26231119	1489525072
26248	08:57:51.397	00:00:26.247	1575	484,5619	719,2585	0,5378924	0,7424762	448,2707	3,784472	0	368,5118	729,7064	0,3689019	0,7314697	450,541	3,790947	0	57	427	724						Untertest4.avi	0	880	547	72	111	340	632	1283	0	Content		355	613	26247745	1489541698
26264	08:57:51.413	00:00:26.264	1576	472,5607	715,2426	0,5379048	0,742021	448,2707	3,771431	0	320,1413	712,7046	0,3689941	0,7313665	450,3729	3,723341	0	57	396	714						Untertest4.avi	0	880	547	72	111	340	632	1283	0	Content		324	603	26264369	1489558322
26281	08:57:51.430	00:00:26.280	1577	475,7064	717,6771	0,5380018	0,7423393	448,6424	3,782573	0	365,618	710,2527	0,3689509	0,7313684	450,373	3,824776	0	57	421	714						Untertest4.avi	0	880	547	72	111	340	632	1283	0	Content		349	603	26280994	1489574947
26298	08:57:51.447	00:00:26.297	1578	476,1634	722,6564	0,5379743	0,7421384	448,644	3,768694	0	353,1394	724,1742	0,3688602	0,7310983	450,4092	3,803893	0	57	415	723						Untertest4.avi	0	880	547	72	111	340	632	1283	0	Content		343	612	26297743	1489591696
26314	08:57:51.463	00:00:26.314	1579	458,9326	711,2258	0,5378709	0,74224	448,4348	3,777399	0	352,3278	722,2703	0,3687798	0,731086	450,4856	3,816713	0	57	406	717						Untertest4.avi	0	880	547	72	111	340	632	1283	0	Content		334	606	26314366	1489608319
26331	08:57:51.480	00:00:26.330	1580	474,6209	717,6082	0,5378163	0,7422766	448,4813	3,749278	0	347,0829	723,4346	0,3687061	0,7311597	450,532	3,816787	0	57	411	721						Untertest4.avi	0	880	547	72	111	340	632	1283	0	Content		339	610	26330989	1489624942
26348	08:57:51.497	00:00:26.347	1581	484,2538	721,1628	0,5378731	0,7424023	448,3554	3,755697	0	345,5426	721,4753	0,3686008	0,7312365	450,6714	3,834189	0	57	415	721						Untertest4.avi	0	880	547	72	111	340	632	1283	0	Content		343	610	26347615	1489641568
26364	08:57:51.513	00:00:26.364	1582	486,2335	724,4258	0,5378231	0,7423558	448,3321	3,832125	0	364,8448	726,6778	0,3685442	0,7312478	450,648	3,85872	0	57	426	726						Untertest4.avi	0	880	547	72	111	340	632	1283	0	Content		354	615	26364362	1489658315
26381	08:57:51.530	00:00:26.380	1583	481,9868	728,8249	0,5377196	0,7421733	448,6033	3,832574	0	345,0753	722,3476	0,3684278	0,7312021	450,5782	3,830334	0	57	414	726						Untertest4.avi	0	880	547	72	111	340	632	1283	0	Content		342	615	26380989	1489674942
26398	08:57:51.547	00:00:26.397	1584	487,4139	730,529	0,5376617	0,7421168	448,4996	3,834385	0	335,1781	722,5427	0,3683715	0,7311983	450,6462	3,843903	0	57	411	727						Untertest4.avi	0	880	547	72	111	340	632	1283	0	Content		339	616	26397628	1489691581
26414	08:57:51.563	00:00:26.414	1585	475,5655	719,4	0,5375671	0,7421777	448,6257	3,836385	0	347,7049	723,3643	0,3683225	0,7313281	450,5252	3,832054	0	57	412	721						Untertest4.avi	0	880	547	72	111	340	632	1283	0	Content		340	610	26414239	1489708192
26431	08:57:51.580	00:00:26.430	1586	473,4141	721,8311	0,537522	0,7423716	448,5967	3,865734	0	341,4989	720,8715	0,3682699	0,7314047	450,5538	3,880601	0	57	407	721						Untertest4.avi	0	880	547	72	111	340	632	1283	0	Content		335	610	26430987	1489724940
26448	08:57:51.597	00:00:26.447	1587	480,0708	716,196	0,5374917	0,7424316	448,6145	3,818969	0	344,0415	721,9316	0,3682307	0,7314578	450,5501	3,885098	0	57	412	719						Untertest4.avi	0	880	547	72	111	340	632	1283	0	Content		340	608	26447625	1489741578
26464	08:57:51.613	00:00:26.464	1588	470,7492	721,0515	0,5374649	0,7424716	448,6054	3,862088	0	343,623	728,1683	0,3681877	0,7315103	450,5557	3,915942	0	57	407	725						Untertest4.avi	0	880	547	72	111	340	632	1283	0	Content		335	614	26464234	1489758187
26481	08:57:51.630	00:00:26.480	1589	473,2643	725,2894	0,5374518	0,7424464	448,6001	3,871396	0	345,5887	719,9192	0,3681792	0,7314988	450,5564	3,81789	0	57	409	723						Untertest4.avi	0	880	547	72	111	340	632	1283	0	Content		337	612	26480861	1489774814
26498	08:57:51.647	00:00:26.497	1590	472,1882	719,8754	0,5374472	0,7424818	448,5958	3,886874	0	342,9405	722,6772	0,3681688	0,7315065	450,5524	3,866199	0	57	408	721						Untertest4.avi	0	880	547	72	111	340	632	1283	0	Content		336	610	26497622	1489791575
26514	08:57:51.663	00:00:26.514	1591	477,4098	737,6815	0,5374417	0,7424716	448,5838	3,846452	0	350,216	718,9922	0,3681664	0,7314709	450,5205	3,939157	0	57	414	728						Untertest4.avi	0	880	547	72	111	340	632	1283	0	Content		342	617	26514235	1489808188
26531	08:57:51.680	00:00:26.530	1592	487,6269	723,667	0,5374081	0,7420618	448,5838	3,917816	0	335,4042	721,0903	0,3681276	0,7313926	450,3289	3,880597	0	57	412	722						Untertest4.avi	0	880	547	72	111	340	632	1283	0	Content		340	611	26530862	1489824815
26547	08:57:51.696	00:00:26.547	1593	490,0268	731,9652	0,5374151	0,742268	448,6447	3,875796	0	347,354	720,7058	0,3681245	0,7312855	450,6287	3,903294	0	57	419	726						Untertest4.avi	0	880	547	72	111	340	632	1283	0	Content		347	615	26547487	1489841440
26564	08:57:51.713	00:00:26.564	1594	472,8337	723,7224	0,5374076	0,7422642	448,6468	3,872986	0	348,7396	722,323	0,3681041	0,7313548	450,347	3,892147	0	57	411	723						Untertest4.avi	0	880	547	72	111	340	632	1283	0	Content		339	612	26564230	1489858183
26581	08:57:51.730	00:00:26.580	1595	474,6029	729,6153	0,5374078	0,7423097	448,6468	3,915585	0	337,3978	718,9858	0,3680779	0,7314736	450,4335	3,908033	0	57	406	724						Untertest4.avi	0	880	547	72	111	340	632	1283	0	Content		334	613	26580858	1489874811
26597	08:57:51.746	00:00:26.597	1596	458,9251	721,358	0,537421	0,7423634	448,642	3,865116	0	327,6034	713,3819	0,3680958	0,7314811	450,4278	3,928787	0	57	393	717						Untertest4.avi	0	880	547	72	111	340	632	1283	0	Content		321	606	26597489	1489891442
26614	08:57:51.763	00:00:26.614	1597	460,1948	728,6095	0,5378428	0,7425942	448,0854	3,869614	0	322,2781	734,6296	0,368567	0,7312548	450,5821	3,921891	0	57	391	732						Untertest4.avi	0	880	547	72	111	340	632	1283	0	Content		319	621	26614109	1489908062
26631	08:57:51.780	00:00:26.630	1598	341,4745	715,0728	0,5392982	0,7422664	448,2369	3,867172	0	192,9545	721,2342	0,3702157	0,7312462	450,0531	3,955073	0	58	267	718						Untertest4.avi	0	880	547	72	111	123	618	350	0	Content		195	607	26630854	1489924807
26647	08:57:51.796	00:00:26.647	1599	275,022	715,112	0,5404253	0,7426121	447,5316	3,878773	0	142,2687	741,9167	0,3712326	0,7313642	449,8308	3,914178	0	58	209	729						Untertest4.avi	0	880	547	72	111	123	618	350	0	Content		137	618	26647482	1489941435
26664	08:57:51.813	00:00:26.664	1600	282,3352	713,3014	0,5406054	0,7426682	447,2557	3,817361	0	121,3806	734,7526	0,3712343	0,7313303	450,0171	3,890301	0	58	202	724						Untertest4.avi	0	880	547	72	111	123	618	350	0	Content		130	613	26664105	1489958058
26681	08:57:51.830	00:00:26.680	1601	284,3078	716,9068	0,540547	0,742587	447,1765	3,847337	0	111,396	741,8806	0,3712426	0,7311825	449,9183	3,911002	0	58	198	729						Untertest4.avi	0	880	547	72	111	123	618	350	0	Content		126	618	26680729	1489974682
26697	08:57:51.846	00:00:26.697	1602	288,5243	720,39	0,5405348	0,7426143	447,1679	3,836112	0	128,1789	738,1995	0,3712453	0,7311864	449,8648	3,915761	0	58	208	729						Untertest4.avi	0	880	547	72	111	123	618	350	0	Content		136	618	26697476	1489991429
26714	08:57:51.863	00:00:26.714	1603	225,8028	718,7537	0,5397801	0,7426631	447,3911	3,890759	0	71,65128	733,4629	0,3706122	0,7310648	449,6773	3,863903	0	58	149	726						Untertest4.avi	0	880	547	72	111	123	618	350	0	Content		77	615	26714102	1490008055
26731	08:57:51.880	00:00:26.730	1604	278,8565	724,5251	0,5404048	0,7425575	447,4311	3,924085	0	111,8611	737,4933	0,3711618	0,7312164	449,5079	3,878091	0	58	195	731						Untertest4.avi	0	880	547	72	111	123	618	350	0	Content		123	620	26730725	1490024678
26747	08:57:51.896	00:00:26.747	1605	278,3006	711,7527	0,5404155	0,7425433	447,3857	3,934732	0	122,8341	735,1299	0,3712195	0,731139	449,6807	3,9247	0	58	201	723						Untertest4.avi	0	880	547	72	111	123	618	350	0	Content		129	612	26747351	1490041304
26764	08:57:51.913	00:00:26.764	1606	278,9263	716,244	0,5404362	0,7423958	447,3989	3,910852	0	115,6144	742,5647	0,3712279	0,7310855	449,7036	3,964272	0	58	197	729						Untertest4.avi	0	880	547	72	111	123	618	350	0	Content		125	618	26764101	1490058054
26781	08:57:51.930	00:00:26.780	1607	275,789	707,2698	0,5405447	0,7427102	447,073	3,885887	0	115,0339	735,824	0,3712384	0,7310336	449,7076	3,928656	0	58	195	722						Untertest4.avi	0	880	547	72	111	123	618	350	0	Content		123	611	26780726	1490074679
26797	08:57:51.946	00:00:26.797	1608	270,5494	721,8491	0,5405118	0,7423628	447,5682	3,916369	0	120,6212	738,4015	0,3712366	0,730959	449,8102	3,916205	0	58	196	730						Untertest4.avi	0	880	547	72	111	123	618	350	0	Content		124	619	26797348	1490091301
26814	08:57:51.963	00:00:26.813	1609	268,6725	726,7775	0,5406429	0,7425067	447,4676	3,928154	0	110,9348	741,4384	0,3712376	0,7309818	449,8446	3,872321	0	58	190	734						Untertest4.avi	0	880	547	72	111	123	618	350	0	Content		118	623	26813978	1490107931
26831	08:57:51.980	00:00:26.830	1610	290,3552	710,2823	0,5405644	0,7423328	447,4676	3,882279	0	122,0201	730,8022	0,3712446	0,7309642	449,8155	3,869208	0	58	206	721						Untertest4.avi	0	880	547	72	111	123	618	350	0	Content		134	610	26830725	1490124678
26847	08:57:51.996	00:00:26.847	1611	264,778	730,7332	0,5406715	0,7423905	447,5104	3,951857	0	116,3287	736,1694	0,3712047	0,7309121	449,8846	3,86916	0	58	191	733						Untertest4.avi	0	880	547	72	111	123	618	350	0	Content		119	622	26847350	1490141303
26864	08:57:52.013	00:00:26.863	1612	266,3847	725,5742	0,5406418	0,7423556	447,4724	3,906491	0	103,2387	737,2116	0,3712344	0,7309595	449,7471	3,910016	0	58	185	731						Untertest4.avi	0	880	547	72	111	123	618	350	0	Content		113	620	26863973	1490157926
26881	08:57:52.030	00:00:26.880	1613	257,7646	724,2881	0,5405536	0,7422875	447,5631	3,881454	0	107,9627	743,3589	0,3712379	0,7309114	449,6169	3,946652	0	58	183	734						Untertest4.avi	0	880	547	72	111	123	618	350	0	Content		111	623	26880612	1490174565
26897	08:57:52.046	00:00:26.897	1614	266,0213	725,7679	0,5405307	0,7422473	447,5867	3,908623	0	127,7515	727,1539	0,3713207	0,7309359	449,3034	3,91052	0	58	197	726						Untertest4.avi	0	880	547	72	111	123	618	350	0	Content		125	615	26897346	1490191299
26914	08:57:52.063	00:00:26.913	1615	257,8579	712,6202	0,5404921	0,7426069	447,4479	3,888544	0	120,5068	728,2864	0,3713128	0,730903	449,3002	3,916384	0	58	189	720						Untertest4.avi	0	880	547	72	111	123	618	350	0	Content		117	609	26913971	1490207924
26931	08:57:52.080	00:00:26.930	1616	257,4052	733,5074	0,5405415	0,7422494	447,5417	3,857058	0	130,4326	735,177	0,3713128	0,7309144	449,2753	3,871721	0	58	194	734						Untertest4.avi	0	880	547	72	111	123	618	350	0	Content		122	623	26930610	1490224563
26947	08:57:52.096	00:00:26.947	1617	261,7408	717,7894	0,5405527	0,742656	447,5991	3,901997	0	120,7013	741,5021	0,3712992	0,7309501	449,2943	3,852024	0	58	191	730						Untertest4.avi	0	880	547	72	111	123	618	350	0	Content		119	619	26947345	1490241298
26964	08:57:52.113	00:00:26.963	1618	267,933	721,0216	0,5406049	0,742384	447,6601	3,87974	0	109,4809	745,8126	0,3712353	0,7309483	449,6055	3,884753	0	58	189	733						Untertest4.avi	0	880	547	72	111	123	618	350	0	Content		117	622	26963970	1490257923
26981	08:57:52.130	00:00:26.980	1619	152,8606	756,3542	0,5418586	0,7429903	447,779	3,933183	0	-1,802175	779,9669	0,3724477	0,7316118	450,0796	3,861392	0	59	76	768						Untertest4.avi	0	880	547	72	111	-187	702	483	0	Content		4	657	26980608	1490274561
26997	08:57:52.146	00:00:26.997	1620	49,44687	780,8091	0,5433648	0,7438917	447,4272	3,943946	0	-119,1884	786,3858	0,3740489	0,7328467	450,09	3,808268	0	59	-35	784						Untertest4.avi	0	880	547	72	111	-187	702	483	0	Content		-107	673	26997220	1490291173
27014	08:57:52.163	00:00:27.013	1621	78,33211	818,538	0,544018	0,7445232	447,4272	3,90266	0	-203,2454	832,859	0,3744585	0,7329863	450,1126	3,885816	0	59	-62	826						Untertest4.avi	0	880	547	72	111	-187	702	483	0	Content		-134	715	27013968	1490307921
27031	08:57:52.180	00:00:27.030	1622	20,59571	815,2191	0,5439705	0,7448457	447,2351	3,878569	0	-225,0045	836,3358	0,3745507	0,7330779	450,1566	3,830832	0	59	-102	826						Untertest4.avi	0	880	547	72	111	-187	702	483	0	Content		-174	715	27030606	1490324559
27047	08:57:52.196	00:00:27.047	1623	26,97208	804,4523	0,5439843	0,745084	447,1392	3,88042	0	-227,2359	834,808	0,3745832	0,7332804	449,78	3,811527	0	59	-100	820						Untertest4.avi	0	880	547	72	111	-187	702	483	0	Content		-172	709	27047216	1490341169
27064	08:57:52.213	00:00:27.063	1624	13,34033	788,9027	0,5440081	0,7452105	447,1523	3,934201	0	-302,3286	812,1721	0,3745744	0,7336465	449,7801	3,769752	0	59	-144	801						Untertest4.avi	0	880	547	72	111	-187	702	483	0	Content		-216	690	27063967	1490357920
27081	08:57:52.230	00:00:27.080	1625	58,96075	805,8807	0,5440158	0,7450921	447,1523	3,862198	0	-251,2617	833,928	0,3746084	0,7333443	449,6582	3,845276	0	59	-96	820						Untertest4.avi	0	880	547	72	111	-187	702	483	0	Content		-168	709	27080605	1490374558
27097	08:57:52.246	00:00:27.097	1626	24,91831	805,0472	0,5441489	0,7451966	446,9656	3,840778	0	-306,736	817,4824	0,3744703	0,7335012	449,6583	3,791242	0	59	-141	811						Untertest4.avi	0	880	547	72	111	-187	702	483	0	Content		-213	700	27097214	1490391167
27114	08:57:52.263	00:00:27.113	1627	-21,91064	808,1497	0,543544	0,7452158	447,4061	3,841845	0	-266,3992	812,512	0,3843816	0,7333309	421,0534	3,6129	0	59	-144	810						Untertest4.avi	0	880	547	72	111	-187	702	483	0	Content		-216	699	27113838	1490407791
27130	08:57:52.279	00:00:27.130	1628	36,84687	808,2957	0,5440995	0,7450916	447,54	3,708547	0	-290,7633	808,3482	0,3844743	0,7333658	421,0535	3,646532	0	59	-127	808						Untertest4.avi	0	880	547	72	111	-187	702	483	0	Content		-199	697	27130464	1490424417
27147	08:57:52.296	00:00:27.147	1629	51,16252	815,2988	0,5441021	0,7451422	447,5235	3,698669	0	-272,6057	810,4436	0,3844745	0,733448	421,0535	3,582438	0	59	-111	813						Untertest4.avi	0	880	547	72	111	-187	702	483	0	Content		-183	702	27147089	1490441042
27164	08:57:52.313	00:00:27.163	1630	15,73252	814,8555	0,5440443	0,74518	447,5182	3,761587	0	-301,2123	823,8378	0,3841804	0,7335723	421,0535	3,664997	0	59	-143	819						Untertest4.avi	0	880	547	72	111	-187	702	483	0	Content		-215	708	27163838	1490457791
27180	08:57:52.329	00:00:27.180	1631	64,4817	814,3712	0,5441158	0,7451484	447,5182	3,798465	0	-266,366	814,4313	0,3843095	0,7335716	421,0535	3,612315	0	59	-101	814						Untertest4.avi	0	880	547	72	111	-187	702	483	0	Content		-173	703	27180462	1490474415
27197	08:57:52.346	00:00:27.197	1632	10,43976	803,1619	0,543854	0,7451616	447,3318	3,841838	0	-243,2623	826,5634	0,3843444	0,7334383	421,0535	3,592186	0	59	-116	815						Untertest4.avi	0	880	547	72	111	-187	702	483	0	Content		-188	704	27197084	1490491037
27214	08:57:52.363	00:00:27.213	1633	-44,30656	824,5724	0,5433472	0,7453343	447,1342	3,799572	0	-243,1018	826,5509	0,3739375	0,7331921	449,9511	3,866308	0	59	-144	826						Untertest4.avi	0	880	547	72	111	-187	702	483	0	Content		-216	715	27213827	1490507780
27231	08:57:52.380	00:00:27.230	1634	26,70813	794,1801	0,5297179	0,7449328	404,3582	3,694067	0	-257,891	822,3279	0,3745185	0,7334043	449,9512	3,812497	0	59	-116	808						Untertest4.avi	0	880	547	72	111	-187	702	483	0	Content		-188	697	27230591	1490524544
27247	08:57:52.396	00:00:27.247	1635	58,31581	778,9639	0,5299296	0,7451595	404,3582	3,623296	0	-265,08	816,1516	0,3745645	0,7333135	449,9512	3,829967	0	59	-103	798						Untertest4.avi	0	880	547	72	111	-187	702	483	0	Content		-175	687	27247205	1490541158
27264	08:57:52.413	00:00:27.263	1636	54,60077	786,5443	0,5301324	0,7451921	404,3582	3,690289	0	-284,0983	830,7683	0,3744966	0,7333398	449,9512	3,813968	0	59	-115	809						Untertest4.avi	0	880	547	72	111	-187	702	483	0	Content		-187	698	27263702	1490557655
27280	08:57:52.429	00:00:27.280	1637	51,10443	803,8874	0,5299879	0,745243	404,3582	3,63483	0	-294,1282	827,1263	0,3745875	0,7333862	449,9512	3,78818	0	59	-122	816						Untertest4.avi	0	880	547	72	111	-187	702	483	0	Content		-194	705	27280451	1490574404
27297	08:57:52.446	00:00:27.297	1638	21,092	801,9777	0,5440735	0,7453928	447,1835	3,926536	0	-241,8954	839,5402	0,3745962	0,7334578	449,9512	3,827519	0	59	-110	821						Untertest4.avi	0	880	547	72	111	-187	702	483	0	Content		-182	710	27297076	1490591029
27314	08:57:52.463	00:00:27.313	1639	14,88719	795,3063	0,5440875	0,745326	447,2365	3,92228	0	-272,4826	833,1763	0,3745645	0,7334149	449,9512	3,834857	0	59	-129	814						Untertest4.avi	0	880	547	72	111	-187	702	483	0	Content		-201	703	27313826	1490607779
27330	08:57:52.479	00:00:27.330	1640	25,10686	810,8091	0,5440903	0,7452574	446,8492	3,868756	0	-251,8143	831,9434	0,3745178	0,7333475	449,9512	3,818034	0	59	-113	821						Untertest4.avi	0	880	547	72	111	-187	702	483	0	Content		-185	710	27330447	1490624400
27347	08:57:52.496	00:00:27.347	1641	-24,54158	811,9125	0,5433819	0,7451695	447,3842	3,820096	0	-242,5287	805,3735	0,3887156	0,733353	408,7105	3,503512	0	59	-134	809						Untertest4.avi	0	880	547	72	111	-187	702	483	0	Content		-206	698	27347064	1490641017
27364	08:57:52.513	00:00:27.363	1642	-29,96019	801,7653	0,543342	0,7452641	447,3713	3,868238	0	-241,0703	811,9556	0,3894618	0,7334344	406,4706	3,477098	0	59	-136	807						Untertest4.avi	0	880	547	72	111	-187	702	483	0	Content		-208	696	27363696	1490657649
27380	08:57:52.529	00:00:27.380	1643	-32,53275	809,5099	0,5433559	0,7453638	447,4485	3,801681	0	-217,8679	799,8538	0,3906018	0,7334818	403,6318	3,523736	0	59	-125	805						Untertest4.avi	0	880	547	72	111	-187	702	483	0	Content		-197	694	27380444	1490674397
27397	08:57:52.546	00:00:27.397	1644	-34,08703	800,248	0,5433432	0,7453838	447,252	3,834519	0	-261,7568	831,1167	0,3738053	0,7332282	449,9085	3,796668	0	59	-148	816						Untertest4.avi	0	880	547	72	111	-187	702	483	0	Content		-220	705	27397070	1490691023
27414	08:57:52.563	00:00:27.413	1645	-24,53108	817,6268	0,5433333	0,7453488	447,1626	3,766299	0	-264,826	839,7307	0,373756	0,733224	449,8184	3,776644	0	59	-145	829						Untertest4.avi	0	880	547	72	111	-187	702	483	0	Content		-217	718	27413689	1490707642
27430	08:57:52.579	00:00:27.430	1646	-19,59705	819,4424	0,5429074	0,7450719	447,2957	3,826167	0	28,37226	838,9935	0,3772728	0,7331513	438,8675	3,690972	0	59	4	829						Untertest4.avi	0	880	547	72	111	-187	702	483	0	Content		-68	718	27430310	1490724263
27447	08:57:52.596	00:00:27.446	1647	67,95068	806,7783	0,5411685	0,7441977	447,7778	3,752927	0	-100,1522	816,2507	0,3720717	0,7322384	450,3351	3,665188	0	59	-16	812						Untertest4.avi	0	880	547	72	111	-187	702	483	0	Content		-88	701	27446942	1490740895
27464	08:57:52.613	00:00:27.463	1648	214,0233	804,5256	0,539929	0,7434851	447,6965	3,659686	0	133,2386	796,8702	0,371364	0,7314132	450,2244	3,526453	0	60	174	801						Untertest4.avi	0	880	547	72	111	235	646	117	0	Content		102	690	27463689	1490757642
27480	08:57:52.629	00:00:27.480	1649	315,5761	779,2667	0,5387087	0,742864	447,9414	3,628914	0	197,5571	735,2001	0,3704602	0,7309673	450,3995	3,922628	0	60	257	757						Untertest4.avi	0	880	547	72	111	235	646	117	0	Content		185	646	27480316	1490774269
27497	08:57:52.646	00:00:27.496	1650	362,452	775,5885	0,5378764	0,7427037	448,15	3,656309	0	229,146	756,5485	0,3696673	0,7306192	450,5268	3,704885	0	60	296	766						Untertest4.avi	0	880	547	72	111	235	646	117	0	Content		224	655	27496937	1490790890
27514	08:57:52.663	00:00:27.513	1651	397,395	740,5576	0,5374619	0,7423074	448,5737	3,771644	0	255,7939	768,5785	0,3693364	0,7305184	450,364	3,648588	0	60	327	755						Untertest4.avi	0	880	547	72	111	235	646	117	0	Content		255	644	27513564	1490807517
27530	08:57:52.679	00:00:27.530	1652	406,2324	740,2125	0,5376053	0,7424476	448,2709	3,787732	0	245,1265	764,7195	0,3693704	0,7305835	450,317	3,615485	0	60	326	752						Untertest4.avi	0	880	547	72	111	235	646	117	0	Content		254	641	27530188	1490824141
27547	08:57:52.696	00:00:27.546	1653	397,4545	744,806	0,5376032	0,7425356	448,2229	3,710464	0	243,4556	763,0003	0,3692741	0,7306373	450,3448	3,629581	0	60	320	754						Untertest4.avi	0	880	547	72	111	235	646	117	0	Content		248	643	27546939	1490840892
27564	08:57:52.713	00:00:27.563	1654	398,6004	750,6744	0,5375709	0,7425629	448,1628	3,672227	0	239,5859	764,6762	0,3691308	0,730695	450,1728	3,649302	0	60	319	758						Untertest4.avi	0	880	547	72	111	235	646	117	0	Content		247	647	27563592	1490857545
27580	08:57:52.729	00:00:27.580	1655	344,8483	744,1625	0,5368482	0,7429758	447,7846	3,709749	0	139,2669	775,2922	0,3677372	0,7304975	450,278	3,704805	0	61	242	760						Untertest4.avi	0	880	547	72	111	198	651	150	0	Content		170	649	27580191	1490874144
27597	08:57:52.746	00:00:27.596	1656	400,3929	747,8948	0,5372061	0,7423088	447,7846	3,739094	0	201,5508	771,6685	0,368258	0,730589	450,2139	3,612208	0	61	301	760						Untertest4.avi	0	880	547	72	111	198	651	150	0	Content		229	649	27596812	1490890765
27614	08:57:52.763	00:00:27.613	1657	392,6009	757,5002	0,5371822	0,7425032	447,7695	3,719872	0	194,8845	769,0654	0,3680674	0,7305627	450,3029	3,664569	0	61	294	763						Untertest4.avi	0	880	547	72	111	198	651	150	0	Content		222	652	27613558	1490907511
27630	08:57:52.779	00:00:27.630	1658	390,7996	758,0383	0,5370971	0,742518	447,7815	3,709718	0	188,7469	768,755	0,3678888	0,7305208	450,3123	3,598767	0	61	290	763						Untertest4.avi	0	880	547	72	111	198	651	150	0	Content		218	652	27630187	1490924140
27647	08:57:52.796	00:00:27.646	1659	326,7578	752,8081	0,5362872	0,7425594	447,7477	3,641287	0	192,781	765,9017	0,3677351	0,7304431	450,2963	3,60035	0	61	260	759						Untertest4.avi	0	880	547	72	111	198	651	150	0	Content		188	648	27646812	1490940765
27664	08:57:52.813	00:00:27.663	1660	353,0677	757,1588	0,5365115	0,7422779	447,8437	3,725674	0	173,0906	766,3313	0,3676227	0,730356	450,1838	3,61792	0	61	263	762						Untertest4.avi	0	880	547	72	111	198	651	150	0	Content		191	651	27663579	1490957532
27680	08:57:52.829	00:00:27.680	1661	340,941	753,4738	0,5361522	0,7422782	447,8572	3,707114	0	174,1249	772,808	0,3674843	0,7302799	450,1292	3,600058	0	61	258	763						Untertest4.avi	0	880	547	72	111	198	651	150	0	Content		186	652	27680187	1490974140
27697	08:57:52.846	00:00:27.696	1662	367,7227	762,2487	0,5364156	0,7422356	447,6723	3,647794	0	173,1378	767,504	0,3672604	0,7302862	449,896	3,622206	0	61	270	765						Untertest4.avi	0	880	547	72	111	198	651	150	0	Content		198	654	27696812	1490990765
27714	08:57:52.863	00:00:27.713	1663	371,7701	764,4799	0,5363071	0,7420844	447,805	3,72193	0	168,2289	764,898	0,3670133	0,7302291	449,9106	3,645607	0	61	270	765						Untertest4.avi	0	880	547	72	111	198	651	150	0	Content		198	654	27713568	1491007521
27730	08:57:52.879	00:00:27.730	1664	470,588	758,5848	0,5351995	0,7415428	448,1352	3,765131	0	289,0453	758,5248	0,3659882	0,7298878	450,2848	3,65689	0	62	380	759						Untertest4.avi	0	880	547	72	111	306	640	599	0	Content		308	648	27730184	1491024137
27747	08:57:52.896	00:00:27.746	1665	441,2665	738,1605	0,5128507	0,7409069	385,2441	3,234383	0	380,2198	757,5341	0,364816	0,7291703	450,6824	3,587127	0	62	411	748						Untertest4.avi	0	880	547	72	111	306	640	599	0	Content		339	637	27746808	1491040761
27763	08:57:52.912	00:00:27.763	1666	460,7578	734,7178	0,5128905	0,7407145	385,6808	3,267667	0	-1024	-768	-1	-1	-1	-1	4	62	461	735						Untertest4.avi	0	880	547	72	111	306	640	599	0	Content		389	624	27763435	1491057388
27780	08:57:52.929	00:00:27.780	1667	449,7578	756,6113	0,5136372	0,740831	387,3261	3,232128	0	363,2349	750,3576	0,3647602	0,7292318	450,5105	3,636151	0	62	406	753						Untertest4.avi	0	880	547	72	111	306	640	599	0	Content		334	642	27780056	1491074009
27797	08:57:52.946	00:00:27.796	1668	451,7314	751,3097	0,513134	0,7409837	385,6014	3,162393	0	322,1276	752,4025	0,3641136	0,7291951	450,4909	3,622316	0	62	387	752						Untertest4.avi	0	880	547	72	111	306	640	599	0	Content		315	641	27796679	1491090632
27813	08:57:52.962	00:00:27.813	1669	447,6635	752,973	0,5121332	0,7410854	382,4796	3,156202	0	311,4437	752,0699	0,3640982	0,7292834	450,4524	3,621574	0	62	380	753						Untertest4.avi	0	880	547	72	111	306	640	599	0	Content		308	642	27813431	1491107384
27830	08:57:52.979	00:00:27.830	1670	449,0764	750,8706	0,5103235	0,7411808	377,245	3,156016	0	320,7005	749,3793	0,3640868	0,7293746	450,4355	3,584452	0	62	385	750						Untertest4.avi	0	880	547	72	111	306	640	599	0	Content		313	639	27830055	1491124008
27847	08:57:52.996	00:00:27.846	1671	451,5717	748,9473	0,5118172	0,7410813	381,7747	3,123242	0	329,0766	749,9241	0,3641289	0,7293504	450,334	3,630065	0	62	390	749						Untertest4.avi	0	880	547	72	111	306	640	599	0	Content		318	638	27846679	1491140632
27863	08:57:53.012	00:00:27.863	1672	460,2371	753,7995	0,5135085	0,7409535	386,7119	3,161841	0	312,9476	747,952	0,3638616	0,7292141	450,1737	3,603374	0	62	387	751						Untertest4.avi	0	880	547	72	111	306	640	599	0	Content		315	640	27863304	1491157257
27880	08:57:53.029	00:00:27.880	1673	451,5774	754,8799	0,5135912	0,7408623	386,9566	3,261087	0	367,6756	751,93	0,364465	0,7291137	450,1654	3,61218	0	62	410	753						Untertest4.avi	0	880	547	72	111	306	640	599	0	Content		338	642	27880298	1491174251
27896	08:57:53.045	00:00:27.896	1674	453,4034	748,2722	0,5136059	0,740881	386,9062	3,206146	0	363,7032	755,6111	0,3644804	0,7290983	450,0676	3,660823	0	62	409	752						Untertest4.avi	0	880	547	72	111	306	640	599	0	Content		337	641	27896303	1491190256
27913	08:57:53.062	00:00:27.912	1675	448,735	747,5208	0,51354	0,7410122	386,5656	3,20882	0	310,1417	751,4845	0,3638021	0,7292097	450,0749	3,602985	0	62	379	750						Untertest4.avi	0	880	547	72	111	306	640	599	0	Content		307	639	27912927	1491206880
27930	08:57:53.079	00:00:27.929	1676	445,5706	752,9481	0,5107905	0,741208	378,3008	3,154944	0	310,8708	748,6506	0,363835	0,7293935	450,1424	3,618393	0	62	378	751						Untertest4.avi	0	880	547	72	111	306	640	599	0	Content		306	640	27929676	1491223629
27947	08:57:53.096	00:00:27.946	1677	436,0051	754,7877	0,5124171	0,7413566	382,9768	3,239644	0	302,8267	745,8585	0,3638683	0,7295861	450,0794	3,671891	0	62	369	750						Untertest4.avi	0	880	547	72	111	306	640	599	0	Content		297	639	27946803	1491240756
27964	08:57:53.113	00:00:27.963	1678	445,9514	750,8724	0,5124429	0,7414505	383,0812	3,223591	0	314,2363	754,0104	0,3638551	0,7296736	450,1792	3,679347	0	62	380	752						Untertest4.avi	0	880	547	72	111	306	640	599	0	Content		308	641	27963545	1491257498
27980	08:57:53.129	00:00:27.980	1679	451,8563	743,6576	0,5125158	0,7416896	382,9505	3,224548	0	307,6857	749,5982	0,3637796	0,7296093	450,1193	3,631881	0	62	380	747						Untertest4.avi	0	880	547	72	111	306	640	599	0	Content		308	636	27980172	1491274125
27996	08:57:53.145	00:00:27.996	1680	451,5413	749,6246	0,5110608	0,7414544	379,139	3,197304	0	302,7843	749,1079	0,3637497	0,7295079	450,0454	3,637413	0	62	377	749						Untertest4.avi	0	880	547	72	111	306	640	599	0	Content		305	638	27996297	1491290250
28013	08:57:53.162	00:00:28.012	1681	450,7277	747,1364	0,5123063	0,7416488	382,4915	3,189679	0	306,8261	742,7838	0,3637252	0,7295768	450,0435	3,686536	0	62	379	745						Untertest4.avi	0	880	547	72	111	306	640	599	0	Content		307	634	28012919	1491306872
28030	08:57:53.179	00:00:28.029	1682	435,5039	747,2264	0,5127655	0,7415769	384,1062	3,2528	0	322,2453	754,5573	0,363762	0,7297983	450,1382	3,685434	0	62	379	751						Untertest4.avi	0	880	547	72	111	306	640	599	0	Content		307	640	28029545	1491323498
28047	08:57:53.196	00:00:28.046	1683	432,6362	757,3071	0,51182	0,7418369	380,9771	3,251499	0	307,6792	751,1629	0,3638757	0,7300337	450,3562	3,741009	0	62	370	754						Untertest4.avi	0	880	547	72	111	306	640	599	0	Content		298	643	28046788	1491340741
28063	08:57:53.212	00:00:28.063	1684	451,1999	749,7243	0,515983	0,7419069	392,562	3,362517	0	304,3052	750,5608	0,3639846	0,7301739	450,3724	3,718432	0	62	378	750						Untertest4.avi	0	880	547	72	111	306	640	599	0	Content		306	639	28063413	1491357366
28080	08:57:53.229	00:00:28.080	1685	447,382	757,7738	0,5181205	0,7419348	398,4363	3,48611	0	306,9905	746,9116	0,3640437	0,7302921	450,4125	3,702999	0	62	377	752						Untertest4.avi	0	880	547	72	111	306	640	599	0	Content		305	641	28080166	1491374119
28096	08:57:53.245	00:00:28.096	1686	448,4218	746,8199	0,5149233	0,7421573	389,0297	3,367971	0	307,7169	753,2308	0,3641221	0,7303098	450,5313	3,719117	0	62	378	750						Untertest4.avi	0	880	547	72	111	306	640	599	0	Content		306	639	28096167	1491390120
28113	08:57:53.262	00:00:28.112	1687	446,2415	752,5185	0,516497	0,7422147	393,7579	3,348156	0	296,9845	748,9954	0,3641275	0,7304693	450,5334	3,749602	0	62	372	751						Untertest4.avi	0	880	547	72	111	306	640	599	0	Content		300	640	28112950	1491406903
28130	08:57:53.279	00:00:28.129	1688	453,6054	754,816	0,5164603	0,7424169	393,6864	3,373568	0	301,0976	750,9977	0,3641388	0,730683	450,4662	3,804996	0	62	377	753						Untertest4.avi	0	880	547	72	111	306	640	599	0	Content		305	642	28129543	1491423496
28147	08:57:53.296	00:00:28.146	1689	450,0357	749,9717	0,5164452	0,7424749	393,5279	3,333292	0	293,8504	744,8259	0,3641675	0,7308049	450,5387	3,767114	0	62	372	747						Untertest4.avi	0	880	547	72	111	306	640	599	0	Content		300	636	28146785	1491440738
28163	08:57:53.312	00:00:28.163	1690	432,6528	754,5487	0,5156177	0,7424574	391,11	3,384434	0	312,1725	747,4125	0,364254	0,7308073	450,6227	3,799236	0	62	372	751						Untertest4.avi	0	880	547	72	111	306	640	599	0	Content		300	640	28163409	1491457362
28180	08:57:53.329	00:00:28.180	1691	425,3954	754,4631	0,5168458	0,7423924	394,3049	3,476837	0	293,7036	748,4402	0,3643235	0,7308184	450,6623	3,777088	0	62	360	751						Untertest4.avi	0	880	547	72	111	306	640	599	0	Content		288	640	28180031	1491473984
28196	08:57:53.345	00:00:28.196	1692	434,0261	753,4678	0,5170618	0,7423354	394,7229	3,471882	0	298,0561	750,0005	0,3644298	0,7309166	450,6533	3,783733	0	62	366	752						Untertest4.avi	0	880	547	72	111	306	640	599	0	Content		294	641	28196288	1491490241
28213	08:57:53.362	00:00:28.212	1693	454,9904	751,4432	0,5191761	0,7425004	400,1574	3,484561	0	280,7247	749,5748	0,364511	0,7310526	450,584	3,807916	0	62	368	751						Untertest4.avi	0	880	547	72	111	306	640	599	0	Content		296	640	28212834	1491506787
28230	08:57:53.379	00:00:28.229	1694	450,7039	757,5216	0,5176069	0,7426181	395,612	3,45441	0	291,409	748,7588	0,3646075	0,7311484	450,5112	3,815887	0	62	371	753						Untertest4.avi	0	880	547	72	111	306	640	599	0	Content		299	642	28229536	1491523489
28247	08:57:53.396	00:00:28.246	1695	435,8413	752,2687	0,5164248	0,742643	392,0915	3,43081	0	289,1392	746,4465	0,3647158	0,7312436	450,5309	3,862396	0	62	362	749						Untertest4.avi	0	880	547	72	111	306	640	599	0	Content		290	638	28246709	1491540662
28263	08:57:53.412	00:00:28.263	1696	436,9022	752,337	0,5176006	0,7425763	395,2561	3,498437	0	293,029	752,4227	0,3647971	0,7312384	450,4724	3,888589	0	62	365	752						Untertest4.avi	0	880	547	72	111	306	640	599	0	Content		293	641	28263286	1491557239
28280	08:57:53.429	00:00:28.280	1697	435,9061	755,3788	0,5165496	0,7424803	392,2497	3,448772	0	289,9003	754,7243	0,3648427	0,7311069	450,5718	3,891012	0	62	363	755						Untertest4.avi	0	880	547	72	111	306	640	599	0	Content		291	644	28280027	1491573980
28296	08:57:53.445	00:00:28.296	1698	-1024	-768	-1	-1	-1	-1	4	-1024	-768	-1	-1	-1	-1	4	62	0	0						Untertest4.avi	0	880	547	72	111	306	640	599	0	Content		-72	-111	28296159	1491590112
28313	08:57:53.462	00:00:28.312	1699	521,2535	751,38	0,5347815	0,7425591	449,8977	3,949969	0	281,7949	749,0023	0,36492	0,7310413	450,5347	3,863287	0	62	402	750						Untertest4.avi	0	880	547	72	111	306	640	599	0	Content		330	639	28312783	1491606736
28329	08:57:53.478	00:00:28.329	1700	430,6971	757,4166	0,5173271	0,7425127	394,0096	3,473058	0	285,7619	745,5365	0,3649864	0,7311623	450,5225	3,822206	0	63	358	751						Untertest4.avi	0	880	547	72	111	363	640	300	0	Content		286	640	28329407	1491623360
28346	08:57:53.495	00:00:28.346	1701	659,331	749,844	0,536396	0,7426317	449,8717	4,117227	0	282,4775	749,3248	0,365048	0,7312026	450,4912	3,892503	0	63	471	750						Untertest4.avi	0	880	547	72	111	363	640	300	0	Content		399	639	28346405	1491640358
28363	08:57:53.512	00:00:28.363	1702	595,7867	750,7657	0,5357686	0,7425178	449,8797	4,039491	0	276,7205	750,7919	0,3650654	0,7310677	450,4799	3,857489	0	63	436	751						Untertest4.avi	0	880	547	72	111	363	640	300	0	Content		364	640	28363031	1491656984
28380	08:57:53.529	00:00:28.379	1703	425,6628	753,4294	0,5167638	0,7423352	392,16	3,508057	0	284,0473	755,4094	0,3650443	0,7310119	450,4717	3,892066	0	63	355	754						Untertest4.avi	0	880	547	72	111	363	640	300	0	Content		283	643	28379780	1491673733
28396	08:57:53.545	00:00:28.396	1704	637,0293	747,9923	0,5362392	0,7424961	449,6459	4,063122	0	282,8839	749,9362	0,3650429	0,7310963	450,4779	3,918173	0	63	460	749						Untertest4.avi	0	880	547	72	111	363	640	300	0	Content		388	638	28396405	1491690358
28413	08:57:53.562	00:00:28.413	1705	628,8495	750,0614	0,536083	0,7425576	449,6913	4,053063	0	278,811	748,6715	0,3650716	0,7312254	450,476	3,846091	0	63	454	749						Untertest4.avi	0	880	547	72	111	363	640	300	0	Content		382	638	28413028	1491706981
28430	08:57:53.579	00:00:28.429	1706	420,8322	755,1914	0,5165486	0,7424424	391,4227	3,491127	0	272,4945	750,3918	0,3650894	0,7312633	450,4854	3,904343	0	63	347	753						Untertest4.avi	0	880	547	72	111	363	640	300	0	Content		275	642	28429654	1491723607
28446	08:57:53.595	00:00:28.446	1707	595,0837	744,8172	0,5358672	0,7425089	449,6564	4,075471	0	280,8915	747,073	0,3650706	0,7312837	450,5162	3,89378	0	63	438	746						Untertest4.avi	0	880	547	72	111	363	640	300	0	Content		366	635	28446402	1491740355
28463	08:57:53.612	00:00:28.463	1708	618,5789	757,7246	0,5360854	0,7425234	449,4801	4,126912	0	269,8017	752,71	0,3650675	0,7313802	450,536	3,934789	0	63	444	755						Untertest4.avi	0	880	547	72	111	363	640	300	0	Content		372	644	28463029	1491756982
28480	08:57:53.629	00:00:28.479	1709	417,9084	757,7273	0,5167395	0,7425234	391,9601	3,481618	0	333,3813	749,4426	0,3658292	0,7315568	450,5179	3,95058	0	63	376	754						Untertest4.avi	0	880	547	72	111	363	640	300	0	Content		304	643	28479654	1491773607
28496	08:57:53.645	00:00:28.496	1710	525,9974	757,2611	0,535162	0,7427459	449,3494	3,956637	0	349,4082	747,584	0,3661704	0,7317147	450,4413	3,964329	0	63	438	752						Untertest4.avi	0	880	547	72	111	363	640	300	0	Content		366	641	28496402	1491790355
28513	08:57:53.662	00:00:28.513	1711	549,3995	746,0586	0,5357421	0,7428557	449,3381	4,053539	0	275,0636	744,7897	0,3654098	0,7317548	450,6205	3,919903	0	63	412	745						Untertest4.avi	0	880	547	72	111	363	640	300	0	Content		340	634	28513026	1491806979
28530	08:57:53.679	00:00:28.529	1712	520,2148	750,3173	0,5355224	0,7430132	449,097	4,020398	0	284,8103	746,592	0,3654969	0,7318327	450,5725	3,927557	0	63	403	748						Untertest4.avi	0	880	547	72	111	363	640	300	0	Content		331	637	28529651	1491823604
28546	08:57:53.695	00:00:28.546	1713	583,8572	756,6266	0,5361677	0,7430222	449,0496	4,081976	0	293,8701	749,8258	0,3657331	0,7319512	450,5562	3,925085	0	63	439	753						Untertest4.avi	0	880	547	72	111	363	640	300	0	Content		367	642	28546275	1491840228
28563	08:57:53.712	00:00:28.562	1714	580,6721	752,036	0,5361477	0,7431101	449,1265	4,010677	0	289,3726	753,8102	0,3657381	0,7320189	450,5443	3,948399	0	63	435	753						Untertest4.avi	0	880	547	72	111	363	640	300	0	Content		363	642	28562899	1491856852
28580	08:57:53.729	00:00:28.579	1715	559,5015	754,5146	0,5361199	0,7431762	449,1075	4,069847	0	310,5969	750,8113	0,3658777	0,7320938	450,6397	3,973131	0	63	435	753						Untertest4.avi	0	880	547	72	111	363	640	300	0	Content		363	642	28579648	1491873601
28596	08:57:53.745	00:00:28.596	1716	560,1974	759,9923	0,5360771	0,7432731	449,0706	4,047002	0	296,5382	748,8625	0,3658706	0,732154	450,6673	3,932857	0	63	428	754						Untertest4.avi	0	880	547	72	111	363	640	300	0	Content		356	643	28596272	1491890225
28613	08:57:53.762	00:00:28.612	1717	467,7885	752,4552	0,5350617	0,7434686	449,0221	4,005699	0	379,9486	750,0775	0,3668393	0,7323305	450,636	3,981027	0	63	424	751						Untertest4.avi	0	880	547	72	111	363	640	300	0	Content		352	640	28612899	1491906852
28630	08:57:53.779	00:00:28.629	1718	517,5325	752,0526	0,5357921	0,743695	448,9058	4,059472	0	280,4604	745,9732	0,3659045	0,7325028	450,6568	3,944522	0	64	399	749						Untertest4.avi	0	880	547	72	111	309	640	117	0	Content		327	638	28629522	1491923475
28646	08:57:53.795	00:00:28.646	1719	511,7236	750,8229	0,535891	0,7438921	448,8654	4,009009	0	295,54	750,5923	0,3661499	0,7326244	450,7349	3,965604	0	64	404	751						Untertest4.avi	0	880	547	72	111	309	640	117	0	Content		332	640	28646281	1491940234
28663	08:57:53.812	00:00:28.662	1720	554,1696	755,9984	0,5363947	0,7439215	448,9316	4,070993	0	277,9953	750,2156	0,3660811	0,7326155	450,836	3,934675	0	64	416	753						Untertest4.avi	0	880	547	72	111	309	640	117	0	Content		344	642	28662899	1491956852
28680	08:57:53.829	00:00:28.679	1721	499,071	753,8051	0,5359547	0,7440567	448,9537	4,056672	0	272,2119	749,8309	0,3660822	0,732623	450,9686	3,96283	0	64	386	752						Untertest4.avi	0	880	547	72	111	309	640	117	0	Content		314	641	28679519	1491973472
28696	08:57:53.845	00:00:28.696	1722	467,8016	754,4467	0,5356751	0,7441605	448,798	4,078108	0	286,7547	750,7198	0,3662915	0,7327484	450,9481	3,974178	0	64	377	753						Untertest4.avi	0	880	547	72	111	309	640	117	0	Content		305	642	28696152	1491990105
28713	08:57:53.862	00:00:28.712	1723	451,938	752,7599	0,535499	0,7443929	449,01	4,060242	0	281,6683	744,5465	0,3661549	0,7329086	451,0173	3,953592	0	64	367	749						Untertest4.avi	0	880	547	72	111	309	640	117	0	Content		295	638	28712897	1492006850
28730	08:57:53.879	00:00:28.729	1724	436,479	758,3937	0,5357523	0,7443073	448,5768	4,017496	0	310,2122	747,5988	0,367186	0,7329375	451,0688	3,991523	0	64	373	753						Untertest4.avi	0	880	547	72	111	309	640	117	0	Content		301	642	28729517	1492023470
28746	08:57:53.895	00:00:28.746	1725	389,9959	729,8877	0,5371991	0,74391	448,5518	4,082233	0	237,9975	735,4963	0,3682747	0,7326522	450,8631	3,977448	0	65	314	733						Untertest4.avi	0	880	547	72	111	195	618	500	0	Content		242	622	28746144	1492040097
28763	08:57:53.912	00:00:28.762	1726	334,5728	715,3361	0,5375066	0,7441379	448,5005	4,117564	0	199,3809	733,2715	0,3687153	0,7326787	450,8318	3,948199	0	65	267	724						Untertest4.avi	0	880	547	72	111	195	618	500	0	Content		195	613	28762895	1492056848
28780	08:57:53.929	00:00:28.779	1727	347,7416	719,2324	0,5376207	0,7443153	448,4478	4,018242	0	185,6972	730,8049	0,3686862	0,73303	450,8446	4,001644	0	65	267	725						Untertest4.avi	0	880	547	72	111	195	618	500	0	Content		195	614	28779518	1492073471
28796	08:57:53.945	00:00:28.796	1728	354,5706	729,0688	0,5378711	0,7444795	448,4476	4,098803	0	153,5695	733,6356	0,3682116	0,7331092	450,8061	3,909887	0	65	254	731						Untertest4.avi	0	880	547	72	111	195	618	500	0	Content		182	620	28796150	1492090103
28813	08:57:53.962	00:00:28.812	1729	345,6967	718,6008	0,5377345	0,7447319	448,626	4,072932	0	138,9731	730,9919	0,3682791	0,733187	450,9606	3,987949	0	65	242	725						Untertest4.avi	0	880	547	72	111	195	618	500	0	Content		170	614	28812773	1492106726
28829	08:57:53.978	00:00:28.829	1730	346,8172	727,455	0,5380326	0,7449092	448,5099	4,043304	0	146,3949	730,3348	0,3683361	0,7333331	450,997	3,988362	0	65	247	729						Untertest4.avi	0	880	547	72	111	195	618	500	0	Content		175	618	28829400	1492123353
28846	08:57:53.995	00:00:28.846	1731	391,6821	723,0029	0,5387437	0,7451204	448,3782	4,058732	0	199,4162	734,0633	0,3692164	0,7336748	451,1914	4,034187	0	65	296	729						Untertest4.avi	0	880	547	72	111	195	618	500	0	Content		224	618	28846148	1492140101
28863	08:57:54.012	00:00:28.862	1732	342,9712	728,8478	0,5382735	0,7455849	448,5278	4,058983	0	206,9298	734,0397	0,3693816	0,7339743	451,1841	4,017056	0	65	275	731						Untertest4.avi	0	880	547	72	111	195	618	500	0	Content		203	620	28862772	1492156725
28879	08:57:54.028	00:00:28.879	1733	347,5285	723,5454	0,5384278	0,7456634	448,3648	4,090524	0	199,4577	728,274	0,3694475	0,7341337	451,1758	4,007012	0	65	273	726						Untertest4.avi	0	880	547	72	111	195	618	500	0	Content		201	615	28879396	1492173349
28896	08:57:54.045	00:00:28.896	1734	371,6257	726,1482	0,5387455	0,745767	448,5632	4,041054	0	217,4449	729,3733	0,3694998	0,734224	451,113	3,966789	0	65	295	728						Untertest4.avi	0	880	547	72	111	195	618	500	0	Content		223	617	28896155	1492190108
28913	08:57:54.062	00:00:28.912	1735	334,909	727,9594	0,5383394	0,7458884	448,2856	4,041664	0	197,1579	733,4831	0,3695171	0,7342965	451,1216	4,034163	0	65	266	731						Untertest4.avi	0	880	547	72	111	195	618	500	0	Content		194	620	28912769	1492206722
28930	08:57:54.079	00:00:28.929	1736	337,646	724,4153	0,5385524	0,7461424	448,3031	4,072302	0	195,0952	731,1746	0,3695317	0,7345606	451,1878	4,001736	0	65	266	728						Untertest4.avi	0	880	547	72	111	195	618	500	0	Content		194	617	28929503	1492223456
28946	08:57:54.095	00:00:28.946	1737	347,382	723,7745	0,5386114	0,7463502	448,426	4,098831	0	206,7909	725,091	0,369631	0,7348347	451,111	4,001901	0	65	277	724						Untertest4.avi	0	880	547	72	111	195	618	500	0	Content		205	613	28946142	1492240095
28963	08:57:54.112	00:00:28.962	1738	322,7155	730,1008	0,5386637	0,7465909	448,741	4,104034	0	139,7814	730,2533	0,3690256	0,7348263	450,794	3,967758	0	65	231	730						Untertest4.avi	0	880	547	72	111	195	618	500	0	Content		159	619	28962799	1492256752
28979	08:57:54.128	00:00:28.979	1739	332,2999	724,3404	0,5388904	0,7468706	448,8165	4,052654	0	147,7111	734,452	0,369228	0,734992	450,6971	3,981019	0	65	240	729						Untertest4.avi	0	880	547	72	111	195	618	500	0	Content		168	618	28979415	1492273368
28996	08:57:54.145	00:00:28.996	1740	333,4323	725,1431	0,5391194	0,7471274	448,8794	4,106153	0	143,6275	737,1116	0,3694933	0,7351475	450,7623	3,994589	0	65	239	731						Untertest4.avi	0	880	547	72	111	195	618	500	0	Content		167	620	28996020	1492289973
29013	08:57:54.162	00:00:29.012	1741	317,9136	715,6236	0,5394028	0,7475988	448,7774	4,108378	0	211,7189	747,4619	0,3704785	0,735325	451,0258	4,06025	0	65	265	732						Untertest4.avi	0	880	547	72	111	195	618	500	0	Content		193	621	29012645	1492306598
29029	08:57:54.178	00:00:29.029	1742	333,2739	724,9115	0,5396542	0,7475923	448,7866	4,066797	0	210,4951	738,1501	0,3706866	0,7353287	451,2035	3,988954	0	65	272	732						Untertest4.avi	0	880	547	72	111	195	618	500	0	Content		200	621	29029407	1492323360
29046	08:57:54.195	00:00:29.046	1743	-1024	-768	-1	-1	-1	-1	4	-1024	-768	-1	-1	-1	-1	4	65	0	0						Untertest4.avi	0	880	547	72	111	195	618	500	0	Content		-72	-111	29046018	1492339971
29063	08:57:54.212	00:00:29.062	1744	-1024	-768	-1	-1	-1	-1	4	-1024	-768	-1	-1	-1	-1	4	65	0	0						Untertest4.avi	0	880	547	72	111	195	618	500	0	Content		-72	-111	29062640	1492356593
29079	08:57:54.228	00:00:29.079	1745	-1024	-768	-1	-1	-1	-1	4	-1024	-768	-1	-1	-1	-1	4	65	0	0						Untertest4.avi	0	880	547	72	111	195	618	500	0	Content		-72	-111	29079307	1492373260
29096	08:57:54.245	00:00:29.095	1746	328,9372	721,9682	0,5401899	0,7492257	448,7045	4,117565	0	215,5625	735,3496	0,371226	0,7367045	451,2831	3,965074	0	65	272	729						Untertest4.avi	0	880	547	72	111	195	618	500	0	Content		200	618	29095888	1492389841
29113	08:57:54.262	00:00:29.112	1747	375,7311	722,3746	0,5409509	0,7495388	448,5558	4,132489	0	205,9741	737,4163	0,3712679	0,7369491	451,4301	3,989788	0	65	291	730						Untertest4.avi	0	880	547	72	111	195	618	500	0	Content		219	619	29112722	1492406675
29129	08:57:54.278	00:00:29.129	1748	317,721	721,6543	0,5404542	0,7498153	448,8279	4,108028	0	201,0795	731,2909	0,3714018	0,7372724	451,729	3,97754	0	65	259	726						Untertest4.avi	0	880	547	72	111	195	618	500	0	Content		187	615	29129490	1492423443
29146	08:57:54.295	00:00:29.145	1749	318,6771	730,1699	0,5405666	0,7499666	448,9123	4,1127	0	203,3261	733,647	0,371581	0,7373899	451,8013	4,030467	0	65	261	732						Untertest4.avi	0	880	547	72	111	195	618	500	0	Content		189	621	29145976	1492439929
29163	08:57:54.312	00:00:29.162	1750	321,5811	711,7792	0,540691	0,7503754	448,6555	4,121299	0	166,3193	731,095	0,3712294	0,7375547	451,7562	3,991582	0	65	244	721						Untertest4.avi	0	880	547	72	111	195	618	500	0	Content		172	610	29162704	1492456657
29179	08:57:54.328	00:00:29.179	1751	322,5868	727,6843	0,5408154	0,7506919	448,9443	4,101563	0	212,1384	721,4805	0,3719211	0,7382466	451,9565	4,017166	0	65	267	725						Untertest4.avi	0	880	547	72	111	195	618	500	0	Content		195	614	29179263	1492473216
29196	08:57:54.345	00:00:29.195	1752	323,6901	721,8127	0,5409791	0,751339	449,0834	4,133401	0	213,5244	735,1239	0,3721295	0,7385435	451,7881	4,020438	0	65	269	728						Untertest4.avi	0	880	547	72	111	195	618	500	0	Content		197	617	29195887	1492489840
29213	08:57:54.362	00:00:29.212	1753	325,4097	721,3698	0,541229	0,7521722	449,1645	4,08103	0	212,6841	742,688	0,3723621	0,7391105	451,9495	4,032077	0	65	269	732						Untertest4.avi	0	880	547	72	111	195	618	500	0	Content		197	621	29212636	1492506589
29229	08:57:54.378	00:00:29.229	1754	373,4026	723,4338	0,542098	0,7524511	449,1101	4,142942	0	205,6366	733,6318	0,3726521	0,7396562	451,96	4,00997	0	65	290	729						Untertest4.avi	0	880	547	72	111	195	618	500	0	Content		218	618	29229258	1492523211
29246	08:57:54.395	00:00:29.245	1755	327,6486	716,4447	0,5401801	0,7528629	449,5501	4,11701	0	291,6936	731,5261	0,3722599	0,7400013	452,4068	4,017754	0	66	310	724						Untertest4.avi	0	880	547	72	111	383	652	400	0	Content		238	613	29245882	1492539835
29263	08:57:54.412	00:00:29.262	1756	516,6395	724,6003	0,5397229	0,7529854	449,5501	4,176085	0	332,6501	736,4155	0,3707576	0,7401557	453,1422	4,01861	0	66	425	731						Untertest4.avi	0	880	547	72	111	383	652	400	0	Content		353	620	29262508	1492556461
29279	08:57:54.428	00:00:29.279	1757	479,9248	733,967	0,5164931	0,753835	379,9995	3,495237	0	413,6837	758,7043	0,3597959	0,7403644	400,1615	3,578483	0	66	447	746						Untertest4.avi	0	880	547	72	111	383	652	400	0	Content		375	635	29279257	1492573210
29296	08:57:54.445	00:00:29.295	1758	-1024	-768	-1	-1	-1	-1	4	447,1154	763,2138	0,3588542	0,7407253	395,3455	3,502619	0	66	447	763						Untertest4.avi	0	880	547	72	111	383	652	400	0	Content		375	652	29295882	1492589835
29313	08:57:54.462	00:00:29.312	1759	-1024	-768	-1	-1	-1	-1	4	440,3898	754,2732	0,3709477	0,7410926	454,9097	3,98903	0	66	440	754						Untertest4.avi	0	880	547	72	111	383	652	400	0	Content		368	643	29312508	1492606461
29329	08:57:54.478	00:00:29.329	1760	-1024	-768	-1	-1	-1	-1	4	-1024	-768	-1	-1	-1	-1	4	66	0	0						Untertest4.avi	0	880	547	72	111	383	652	400	0	Content		-72	-111	29329187	1492623140
29346	08:57:54.495	00:00:29.345	1761	-1024	-768	-1	-1	-1	-1	4	-1024	-768	-1	-1	-1	-1	4	66	0	0						Untertest4.avi	0	880	547	72	111	383	652	400	0	Content		-72	-111	29345854	1492639807
29363	08:57:54.512	00:00:29.362	1762	487,4124	773,126	0,5028434	0,7563709	339,1226	3,077769	0	437,6338	751,9363	0,3592941	0,7422234	390,0892	3,519354	0	66	463	763						Untertest4.avi	0	880	547	72	111	383	652	400	0	Content		391	652	29362503	1492656456
29379	08:57:54.528	00:00:29.379	1763	479,302	766,098	0,5049905	0,7569882	343,7018	3,169558	0	445,7515	763,382	0,359856	0,742631	391,2751	3,529253	0	66	463	765						Untertest4.avi	0	880	547	72	111	383	652	400	0	Content		391	654	29379252	1492673205
29396	08:57:54.545	00:00:29.395	1764	486,1343	766,2606	0,5068858	0,7575229	348,3128	3,13889	0	426,6661	760,7507	0,3606634	0,743091	393,9672	3,533887	0	66	456	764						Untertest4.avi	0	880	547	72	111	383	652	400	0	Content		384	653	29395876	1492689829
29412	08:57:54.561	00:00:29.412	1765	-1024	-768	-1	-1	-1	-1	4	426,1742	768,3893	0,3605136	0,7434804	392,8182	3,538196	0	66	426	768						Untertest4.avi	0	880	547	72	111	383	652	400	0	Content		354	657	29412499	1492706452
29429	08:57:54.578	00:00:29.429	1766	475,9273	762,0941	0,505311	0,7582986	343,6194	3,085768	0	426,5256	753,3809	0,3611757	0,7437552	395,2546	3,491313	0	66	451	758						Untertest4.avi	0	880	547	72	111	383	652	400	0	Content		379	647	29429250	1492723203
29446	08:57:54.595	00:00:29.445	1767	477,8122	768,7067	0,5064756	0,7585183	346,2039	3,099802	0	431,8225	760,5851	0,3613762	0,7441011	395,4993	3,580146	0	66	455	765						Untertest4.avi	0	880	547	72	111	383	652	400	0	Content		383	654	29445746	1492739699
29462	08:57:54.611	00:00:29.462	1768	-1024	-768	-1	-1	-1	-1	4	438,1051	762,5375	0,3616335	0,7447749	395,4084	3,541762	0	66	438	763						Untertest4.avi	0	880	547	72	111	383	652	400	0	Content		366	652	29462500	1492756453
29479	08:57:54.628	00:00:29.479	1769	-1024	-768	-1	-1	-1	-1	4	-1024	-768	-1	-1	-1	-1	4	66	0	0						Untertest4.avi	0	880	547	72	111	383	652	400	0	Content		-72	-111	29479121	1492773074
29496	08:57:54.645	00:00:29.495	1770	-1024	-768	-1	-1	-1	-1	4	-1024	-768	-1	-1	-1	-1	4	66	0	0						Untertest4.avi	0	880	547	72	111	383	652	400	0	Content		-72	-111	29495967	1492789920
29513	08:57:54.662	00:00:29.512	1771	-1024	-768	-1	-1	-1	-1	4	-1024	-768	-1	-1	-1	-1	4	66	0	0						Untertest4.avi	0	880	547	72	111	383	652	400	0	Content		-72	-111	29512634	1492806587
29529	08:57:54.678	00:00:29.529	1772	-1024	-768	-1	-1	-1	-1	4	465,7738	774,801	0,3650626	0,7475539	404,3524	3,591492	0	66	466	775						Untertest4.avi	0	880	547	72	111	383	652	400	0	Content		394	664	29529436	1492823389
29545	08:57:54.694	00:00:29.545	1773	483,9508	766,6351	0,50898	0,7625777	348,4962	3,163943	0	459,3763	768,0437	0,3652701	0,7480831	404,1817	3,566001	0	66	472	767						Untertest4.avi	0	880	547	72	111	383	652	400	0	Content		400	656	29545491	1492839444
29562	08:57:54.711	00:00:29.562	1774	482,1386	763,988	0,5095382	0,7633801	349,599	3,139971	0	463,2798	766,9199	0,3646999	0,7489325	400,4493	3,528734	0	66	473	765						Untertest4.avi	0	880	547	72	111	383	652	400	0	Content		401	654	29562242	1492856195
29579	08:57:54.728	00:00:29.578	1775	481,0499	766,5488	0,5109629	0,7647095	352,9156	3,174484	0	472,0696	754,0638	0,3658279	0,7504486	404,6822	3,4842	0	66	477	760						Untertest4.avi	0	880	547	72	111	383	652	400	0	Content		405	649	29578865	1492872818
29596	08:57:54.745	00:00:29.596	1776	473,1475	764,3367	0,5108195	0,7662537	352,5786	3,152485	0	479,4388	768,6423	0,3666694	0,7520252	407,9824	3,635536	0	66	476	766						Untertest4.avi	0	880	547	72	111	383	652	400	0	Content		404	655	29596058	1492890011
29613	08:57:54.762	00:00:29.612	1777	-1024	-768	-1	-1	-1	-1	4	483,2942	756,7152	0,3645728	0,7545902	400,4157	3,500404	0	66	483	757						Untertest4.avi	0	880	547	72	111	383	652	400	0	Content		411	646	29612678	1492906631
29629	08:57:54.778	00:00:29.629	1778	-1024	-768	-1	-1	-1	-1	4	547,4988	791,0132	0,3544861	0,7563521	362,669	3,131998	0	66	547	791						Untertest4.avi	0	880	547	72	111	383	652	400	0	Content		475	680	29629109	1492923062
29646	08:57:54.795	00:00:29.645	1779	-1024	-768	-1	-1	-1	-1	4	-1024	-768	-1	-1	-1	-1	4		0	0						Untertest4.avi	0	880	547	72	111				0	Content		-72	-111	29645733	1492939686
29662	08:57:54.811	00:00:29.662	1780	-1024	-768	-1	-1	-1	-1	4	-1024	-768	-1	-1	-1	-1	4		0	0						Untertest4.avi	0	880	547	72	111				0	Content		-72	-111	29662484	1492956437
29679	08:57:54.828	00:00:29.679	1781	-1024	-768	-1	-1	-1	-1	4	-1024	-768	-1	-1	-1	-1	4		0	0						Untertest4.avi	0	880	547	72	111				0	Content		-72	-111	29679107	1492973060
29696	08:57:54.845	00:00:29.695	1782	-1024	-768	-1	-1	-1	-1	4	-1024	-768	-1	-1	-1	-1	4		0	0						Untertest4.avi	0	880	547	72	111				0	Content		-72	-111	29695730	1492989683
29712	08:57:54.861	00:00:29.712	1783	-1024	-768	-1	-1	-1	-1	4	-1024	-768	-1	-1	-1	-1	4		0	0						Untertest4.avi	0	880	547	72	111				0	Content		-72	-111	29712365	1493006318
29729	08:57:54.878	00:00:29.729	1784	-1024	-768	-1	-1	-1	-1	4	-1024	-768	-1	-1	-1	-1	4		0	0						Untertest4.avi	0	880	547	72	111				0	Content		-72	-111	29729105	1493023058
29746	08:57:54.895	00:00:29.745	1785	-1024	-768	-1	-1	-1	-1	4	-1024	-768	-1	-1	-1	-1	4		0	0						Untertest4.avi	0	880	547	72	111				0	Content		-72	-111	29745729	1493039682
29762	08:57:54.911	00:00:29.762	1786	-1024	-768	-1	-1	-1	-1	4	-1024	-768	-1	-1	-1	-1	4		0	0						Untertest4.avi	0	880	547	72	111				0	Content		-72	-111	29762403	1493056356
29779	08:57:54.928	00:00:29.779	1787	-1024	-768	-1	-1	-1	-1	4	-1024	-768	-1	-1	-1	-1	4		0	0						Untertest4.avi	0	880	547	72	111				0	Content		-72	-111	29779099	1493073052
29796	08:57:54.945	00:00:29.795	1788	-1024	-768	-1	-1	-1	-1	4	-1024	-768	-1	-1	-1	-1	4		0	0						Untertest4.avi	0	880	547	72	111				0	Content		-72	-111	29795725	1493089678
[truncated: 1,841 more rows]
