# Supplementary material for: Gaze Duration Biases for Colours in Combination with Dissonant and Consonant Sounds: A Comparative Eye-Tracking Study with Orangutans
Source: PLoS One. 2015 Oct 14;10(10):e0139894. doi: 10.1371/journal.pone.0139894 (PMC4605782; doi:10.1371/journal.pone.0139894)
Supplement: S1 Data — (ZIP) [file pone.0139894.s004.zip › Plos ColourSound Data/Apes/Farben_Musik_U4/Rec 38-All-Data.tsv]

System Properties:
Operating System:	Microsoft Windows NT 6.1.7601 Service Pack 1
System User Name:	tobiiadmin
Machine Name:	LOE7690LAP
Data properties:
Recording name:	Rec 38
Recording date:	07.03.2014
Recording time:	09:00:39
Recording resolution:	1024 x 768
Export date:	09.03.2014
Export time:	12:24:54
Participant:	Padana_S2
Filter settings:
Eye: Average
Validity: Normal
Fixation filter: Tobii fixation filter
Velocity threshold: 35
Distance threshold: 35
Timestamp	DateTimeStamp	DateTimeStampStartOffset	Number	GazePointXLeft	GazePointYLeft	CamXLeft	CamYLeft	DistanceLeft	PupilLeft	ValidityLeft	GazePointXRight	GazePointYRight	CamXRight	CamYRight	DistanceRight	PupilRight	ValidityRight	FixationIndex	GazePointX	GazePointY	Event	EventKey	Data1	Data2	Descriptor	StimuliName	StimuliID	MediaWidth	MediaHeight	MediaPosX	MediaPosY	MappedFixationPointX	MappedFixationPointY	FixationDuration	AoiIds	AoiNames	WebGroupImage	MappedGazeDataPointX	MappedGazeDataPointY	MicroSecondTimestamp	AbsoluteMicroSecondTimestamp
13	09:00:39.755	00:00:00.013	0	657,6999	383,4314	0,577416	0,8141349	472,1939	3,246827	0	670,8438	348,4443	0,4131961	0,8075016	477,713	3,127152	0	0	664	366						No media	0	1024	768	0	0	658	352	480	0	Content		664	366	13403	1657895690
30	09:00:39.772	00:00:00.029	1	653,1693	357,6113	0,5773049	0,8134543	472,3442	3,217978	0	656,4989	340,8815	0,4130901	0,8068029	477,7359	3,165253	0	0	655	349						No media	0	1024	768	0	0	658	352	480	0	Content		655	349	29534	1657911821
47	09:00:39.789	00:00:00.046	2	646,9215	365,4851	0,5774612	0,8130033	472,1382	3,252051	0	649,014	352,4542	0,4132686	0,8061732	477,8527	3,146025	0	0	648	359						No media	0	1024	768	0	0	658	352	480	0	Content		648	359	46537	1657928824
63	09:00:39.805	00:00:00.063	3	650,8571	356,122	0,5776547	0,8127373	472,3607	3,135354	0	681,5651	346,5404	0,4134117	0,8057451	477,7971	3,116237	0	0	666	351						No media	0	1024	768	0	0	658	352	480	0	Content		666	351	63156	1657945443
80	09:00:39.822	00:00:00.079	4	657,5388	358,2323	0,5778244	0,8129688	472,4018	3,250045	0	657,0328	353,0664	0,4135486	0,8056844	477,9965	3,185952	0	0	657	356						No media	0	1024	768	0	0	658	352	480	0	Content		657	356	79784	1657962071
96	09:00:39.838	00:00:00.096	5	629,3338	372,9258	0,5778574	0,8133131	472,4693	3,255597	0	666,5867	351,2264	0,4135283	0,8059678	477,879	3,10027	0	0	648	362						No media	0	1024	768	0	0	658	352	480	0	Content		648	362	96413	1657978700
113	09:00:39.855	00:00:00.113	6	638,3027	352,9085	0,5778543	0,8136494	472,5175	3,191714	0	671,4647	339,9682	0,4135224	0,8062416	478,1213	3,04043	0	0	655	346						No media	0	1024	768	0	0	658	352	480	0	Content		655	346	113160	1657995447
130	09:00:39.872	00:00:00.129	7	634,7576	375,7818	0,5778311	0,8138661	472,7693	3,22501	0	653,9725	360,9065	0,4134766	0,8063772	478,2181	3,147656	0	0	644	368						No media	0	1024	768	0	0	658	352	480	0	Content		644	368	129781	1658012068
146	09:00:39.888	00:00:00.146	8	647,0825	356,3896	0,5778415	0,8142906	472,4924	3,172783	0	661,3508	341,6557	0,4134426	0,8066047	478,305	2,999261	0	0	654	349						No media	0	1024	768	0	0	658	352	480	0	Content		654	349	146409	1658028696
163	09:00:39.905	00:00:00.163	9	638,012	356,7446	0,5778406	0,8146714	472,8708	3,156091	0	656,1057	360,621	0,4134381	0,8070376	478,3354	3,07776	0	0	647	359						No media	0	1024	768	0	0	658	352	480	0	Content		647	359	163036	1658045323
180	09:00:39.922	00:00:00.179	10	635,515	361,585	0,5778121	0,8152786	472,7964	3,182987	0	678,4797	338,2457	0,4134289	0,8074414	478,4167	3,009014	0	0	657	350						No media	0	1024	768	0	0	658	352	480	0	Content		657	350	179657	1658061944
196	09:00:39.938	00:00:00.196	11	647,3676	349,4596	0,5778064	0,8159506	472,8589	3,07546	0	668,7236	373,2005	0,4134041	0,8079767	478,4667	3,052836	0	0	658	361						No media	0	1024	768	0	0	658	352	480	0	Content		658	361	196408	1658078695
213	09:00:39.955	00:00:00.213	12	636,0891	341,6611	0,5777425	0,8163622	472,9727	3,058672	0	680,5453	319,9569	0,4133174	0,8084624	478,6563	2,938765	0	0	658	331						No media	0	1024	768	0	0	658	352	480	0	Content		658	331	213031	1658095318
230	09:00:39.972	00:00:00.229	13	641,4946	344,9789	0,5776636	0,8168822	472,9949	3,001154	0	666,8373	353,1085	0,4131765	0,8088299	478,5208	2,961419	0	0	654	349						No media	0	1024	768	0	0	658	352	480	0	Content		654	349	229658	1658111945
246	09:00:39.988	00:00:00.246	14	652,0428	357,0548	0,5774534	0,8172641	473,241	2,926505	0	664,6108	346,7296	0,4129744	0,8093625	478,4074	2,889496	0	0	658	352						No media	0	1024	768	0	0	658	352	480	0	Content		658	352	246408	1658128695
263	09:00:40.005	00:00:00.263	15	651,857	351,2927	0,5772651	0,8178352	473,0938	2,881064	0	669,2017	339,7938	0,4128424	0,8097119	478,8277	2,842453	0	0	661	346						No media	0	1024	768	0	0	658	352	480	0	Content		661	346	263033	1658145320
280	09:00:40.022	00:00:00.279	16	640,265	352,7005	0,5770155	0,8182833	473,3004	2,843614	0	660,5906	349,3421	0,4126095	0,8102197	478,783	2,757878	0	0	650	351						No media	0	1024	768	0	0	658	352	480	0	Content		650	351	279656	1658161943
296	09:00:40.038	00:00:00.296	17	648,7755	354,5029	0,5768833	0,8187076	473,29	2,887032	0	672,85	325,6724	0,412385	0,8106722	478,6836	2,691733	0	0	661	340						No media	0	1024	768	0	0	658	352	480	0	Content		661	340	296281	1658178568
313	09:00:40.055	00:00:00.312	18	635,452	356,6451	0,5767284	0,8192776	473,4197	2,841677	0	677,1724	340,7594	0,4123296	0,811179	479,0303	2,785043	0	0	656	349						No media	0	1024	768	0	0	658	352	480	0	Content		656	349	312969	1658195256
330	09:00:40.072	00:00:00.329	19	651,522	340,8857	0,5766388	0,8199989	473,4405	2,791164	0	673,5811	357,694	0,4121914	0,8118954	478,8102	2,73603	0	0	663	349						No media	0	1024	768	0	0	658	352	480	0	Content		663	349	329593	1658211880
346	09:00:40.088	00:00:00.346	20	642,3353	369,9169	0,5765755	0,8207297	473,502	2,839931	0	679,8794	342,3095	0,4121132	0,8125607	478,9344	2,689857	0	0	661	356						No media	0	1024	768	0	0	658	352	480	0	Content		661	356	346217	1658228504
363	09:00:40.105	00:00:00.362	21	654,5325	335,9544	0,5764386	0,8214599	473,2514	2,74727	0	683,8038	330,2165	0,4120046	0,8131279	479,0535	2,622429	0	0	669	333						No media	0	1024	768	0	0	658	352	480	0	Content		669	333	362963	1658245250
380	09:00:40.122	00:00:00.379	22	650,4403	329,9062	0,5762694	0,8219994	473,5281	2,696364	0	674,2877	348,5851	0,411869	0,8136559	479,1451	2,596846	0	0	662	339						No media	0	1024	768	0	0	658	352	480	0	Content		662	339	379586	1658261873
396	09:00:40.138	00:00:00.396	23	650,2272	363,3015	0,576121	0,8223971	473,6845	2,732417	0	665,3793	354,1975	0,4116352	0,814253	479,0237	2,672801	0	0	658	359						No media	0	1024	768	0	0	658	352	480	0	Content		658	359	396209	1658278496
413	09:00:40.155	00:00:00.412	24	656,1592	355,8581	0,5758525	0,8228358	473,9206	2,685849	0	681,3995	347,9191	0,4113466	0,8148016	479,0145	2,662619	0	0	669	352						No media	0	1024	768	0	0	658	352	480	0	Content		669	352	412956	1658295243
430	09:00:40.172	00:00:00.429	25	695,8695	357,3405	0,5749897	0,8239376	473,9759	2,652767	0	761,2132	346,2857	0,4107748	0,8160723	479,5785	2,680279	0	0	729	352						No media	0	1024	768	0	0	658	352	480	0	Content		729	352	429578	1658311865
446	09:00:40.188	00:00:00.446	26	833,2037	409,5946	0,5726233	0,8257225	474,1688	2,637141	0	891,1051	410,7227	0,4091721	0,8183689	480,0768	2,637451	0	0	862	410						No media	0	1024	768	0	0	658	352	480	0	Content		862	410	446201	1658328488
463	09:00:40.205	00:00:00.462	27	944,4081	443,0181	0,5702237	0,8278509	474,3041	2,634269	0	1054,466	422,6459	0,4076783	0,8205953	480,5248	2,653333	0	0	999	433						No media	0	1024	768	0	0	658	352	480	0	Content		999	433	462823	1658345110
474	09:00:40.216																				MovieStart	128	0	0	Untertest4.avi
480	09:00:40.222	00:00:00.479	28	1107,052	500,3513	0,5681626	0,8303707	474,3488	2,712266	0	1256,139	500,1	0,4064083	0,823083	480,5492	2,625681	0	1	1182	500						Untertest4.avi	0	880	547	72	111	1503	672	533	0	Content		1110	389	479568	1658361855
496	09:00:40.238	00:00:00.496	29	1256,999	575,0352	0,5664963	0,8324016	474,6622	2,623131	0	-1024	-768	-1	-1	-1	-1	4	1	1257	575						Untertest4.avi	0	880	547	72	111	1503	672	533	0	Content		1185	464	496191	1658378478
513	09:00:40.255	00:00:00.512	30	-1024	-768	-1	-1	-1	-1	4	-1024	-768	-1	-1	-1	-1	4	1	0	0						Untertest4.avi	0	880	547	72	111	1503	672	533	0	Content		-72	-111	512939	1658395226
530	09:00:40.272	00:00:00.529	31	-1024	-768	-1	-1	-1	-1	4	-1024	-768	-1	-1	-1	-1	4	1	0	0						Untertest4.avi	0	880	547	72	111	1503	672	533	0	Content		-72	-111	529563	1658411850
546	09:00:40.288	00:00:00.546	32	-1024	-768	-1	-1	-1	-1	4	-1024	-768	-1	-1	-1	-1	4	1	0	0						Untertest4.avi	0	880	547	72	111	1503	672	533	0	Content		-72	-111	546186	1658428473
563	09:00:40.305	00:00:00.562	33	-1024	-768	-1	-1	-1	-1	4	-1024	-768	-1	-1	-1	-1	4	1	0	0						Untertest4.avi	0	880	547	72	111	1503	672	533	0	Content		-72	-111	562808	1658445095
580	09:00:40.322	00:00:00.579	34	-1024	-768	-1	-1	-1	-1	4	-1024	-768	-1	-1	-1	-1	4	1	0	0						Untertest4.avi	0	880	547	72	111	1503	672	533	0	Content		-72	-111	579555	1658461842
596	09:00:40.338	00:00:00.596	35	-1024	-768	-1	-1	-1	-1	4	-1024	-768	-1	-1	-1	-1	4	1	0	0						Untertest4.avi	0	880	547	72	111	1503	672	533	0	Content		-72	-111	596178	1658478465
613	09:00:40.355	00:00:00.612	36	1591,087	772,6869	0,5566027	0,8372815	459,0995	2,65915	0	-1024	-768	-1	-1	-1	-1	4	1	1591	773						Untertest4.avi	0	880	547	72	111	1503	672	533	0	Content		1519	662	612801	1658495088
630	09:00:40.372	00:00:00.629	37	-1024	-768	-1	-1	-1	-1	4	-1024	-768	-1	-1	-1	-1	4	1	0	0						Untertest4.avi	0	880	547	72	111	1503	672	533	0	Content		-72	-111	629547	1658511834
646	09:00:40.388	00:00:00.646	38	-1024	-768	-1	-1	-1	-1	4	-1024	-768	-1	-1	-1	-1	4	1	0	0						Untertest4.avi	0	880	547	72	111	1503	672	533	0	Content		-72	-111	646169	1658528456
663	09:00:40.405	00:00:00.662	39	1651,807	774,7635	0,5576881	0,8358712	465,6283	2,69478	0	-1024	-768	-1	-1	-1	-1	4	1	1652	775						Untertest4.avi	0	880	547	72	111	1503	672	533	0	Content		1580	664	662791	1658545078
679	09:00:40.421	00:00:00.679	40	1631,959	782,7429	0,5585557	0,8351106	469,2338	2,697734	0	-1024	-768	-1	-1	-1	-1	4	1	1632	783						Untertest4.avi	0	880	547	72	111	1503	672	533	0	Content		1560	672	679415	1658561702
696	09:00:40.438	00:00:00.696	41	-1024	-768	-1	-1	-1	-1	4	-1024	-768	-1	-1	-1	-1	4	1	0	0						Untertest4.avi	0	880	547	72	111	1503	672	533	0	Content		-72	-111	696036	1658578323
713	09:00:40.455	00:00:00.712	42	1610,721	805,9359	0,5579069	0,8337785	467,8039	2,769789	0	-1024	-768	-1	-1	-1	-1	4	1	1611	806						Untertest4.avi	0	880	547	72	111	1503	672	533	0	Content		1539	695	712661	1658594948
729	09:00:40.471	00:00:00.729	43	1584,498	798,1038	0,5570621	0,8332427	465,0878	2,84188	0	-1024	-768	-1	-1	-1	-1	4	1	1584	798						Untertest4.avi	0	880	547	72	111	1503	672	533	0	Content		1512	687	729405	1658611692
746	09:00:40.488	00:00:00.746	44	1624,529	781,1581	0,5571762	0,8325499	465,846	2,781828	0	-1024	-768	-1	-1	-1	-1	4	1	1625	781						Untertest4.avi	0	880	547	72	111	1503	672	533	0	Content		1553	670	746028	1658628315
763	09:00:40.505	00:00:00.763	45	1567,859	797,7716	0,5562228	0,8318442	462,9963	2,819305	0	-1024	-768	-1	-1	-1	-1	4	1	1568	798						Untertest4.avi	0	880	547	72	111	1503	672	533	0	Content		1496	687	763350	1658645637
779	09:00:40.521	00:00:00.778	46	1603,834	786,079	0,5577205	0,8313067	468,2141	2,92692	0	-1024	-768	-1	-1	-1	-1	4	1	1604	786						Untertest4.avi	0	880	547	72	111	1503	672	533	0	Content		1532	675	778648	1658660935
796	09:00:40.538	00:00:00.796	47	1571,586	775,3002	0,5560991	0,830854	462,7402	2,906053	0	-1024	-768	-1	-1	-1	-1	4	1	1572	775						Untertest4.avi	0	880	547	72	111	1503	672	533	0	Content		1500	664	796015	1658678302
813	09:00:40.555	00:00:00.813	48	1550,795	793,0786	0,5544838	0,830173	457,5781	2,810916	0	-1024	-768	-1	-1	-1	-1	4	1	1551	793						Untertest4.avi	0	880	547	72	111	1503	672	533	0	Content		1479	682	813010	1658695297
829	09:00:40.571	00:00:00.829	49	1602,048	774,1511	0,5557961	0,8298832	462,8054	2,893489	0	-1024	-768	-1	-1	-1	-1	4	1	1602	774						Untertest4.avi	0	880	547	72	111	1503	672	533	0	Content		1530	663	829010	1658711297
846	09:00:40.588	00:00:00.845	50	1574,821	788,6622	0,5545105	0,8295509	459,6521	2,833381	0	-1024	-768	-1	-1	-1	-1	4	1	1575	789						Untertest4.avi	0	880	547	72	111	1503	672	533	0	Content		1503	678	845755	1658728042
862	09:00:40.604	00:00:00.862	51	1582,326	780,4935	0,555295	0,8293216	464,4819	2,977144	0	-1024	-768	-1	-1	-1	-1	4	1	1582	780						Untertest4.avi	0	880	547	72	111	1503	672	533	0	Content		1510	669	862379	1658744666
880	09:00:40.622	00:00:00.879	52	1585,276	795,376	0,5546201	0,8289451	464,2332	2,988369	0	-1024	-768	-1	-1	-1	-1	4	1	1585	795						Untertest4.avi	0	880	547	72	111	1503	672	533	0	Content		1513	684	879569	1658761856
896	09:00:40.638	00:00:00.895	53	1610,223	791,0211	0,5543174	0,8287478	464,8031	3,011307	0	-1024	-768	-1	-1	-1	-1	4	1	1610	791						Untertest4.avi	0	880	547	72	111	1503	672	533	0	Content		1538	680	895621	1658777908
912	09:00:40.654	00:00:00.912	54	1556,839	785,9353	0,5575953	0,8284791	476,9232	3,08557	0	-1024	-768	-1	-1	-1	-1	4	1	1557	786						Untertest4.avi	0	880	547	72	111	1503	672	533	0	Content		1485	675	912369	1658794656
929	09:00:40.671	00:00:00.928	55	1955,17	888,0899	0,3978957	0,8310801	476,9232	3,074225	3	1386,2	856,9818	0,3833601	0,8312537	413,1242	2,608138	1	1	1386	857						Untertest4.avi	0	880	547	72	111	1503	672	533	0	Content		1314	746	928988	1658811275
946	09:00:40.688	00:00:00.946	56	1436,644	797,1373	0,5629705	0,8279788	494,7089	3,275084	0	1451,037	828,6403	0,3937628	0,831482	464,0714	2,916324	0	1	1444	813						Untertest4.avi	0	880	547	72	111	1503	672	533	0	Content		1372	702	946177	1658828464
962	09:00:40.704	00:00:00.962	57	1415,201	794,4889	0,5622233	0,8277046	493,148	3,387282	0	1418,853	817,8023	0,3937239	0,8316029	465,9147	2,946855	0	1	1417	806						Untertest4.avi	0	880	547	72	111	1503	672	533	0	Content		1345	695	962229	1658844516
979	09:00:40.721	00:00:00.979	58	1197,898	821,6765	0,4786593	0,8298864	400,9438	2,701542	1	1542,553	840,4773	0,4012699	0,8319405	465,9147	3,099477	3	1	1198	822						Untertest4.avi	0	880	547	72	111	1503	672	533	0	Content		1126	711	979226	1658861513
996	09:00:40.738	00:00:00.995	59	1316,384	749,0612	0,5637688	0,8257983	498,9467	3,484707	0	1512,739	785,1859	0,3968072	0,8307678	482,8061	3,067197	0	1	1415	767						Untertest4.avi	0	880	547	72	111	1503	672	533	0	Content		1343	656	995973	1658878260
1013	09:00:40.755	00:00:01.012	60	1058,372	659,4156	0,559662	0,8227119	476,0993	3,1701	0	1164,395	654,6522	0,3982188	0,8281037	481,5436	3,159407	0	2	1111	657						Untertest4.avi	0	880	547	72	111	603	289	416	0	Content		1039	546	1012596	1658894883
1029	09:00:40.771	00:00:01.028	61	869,0055	537,2	0,5655722	0,819043	490,6048	3,375288	0	950,0227	523,4795	0,3999221	0,8256509	481,5444	3,121594	0	2	910	530						Untertest4.avi	0	880	547	72	111	603	289	416	0	Content		838	419	1028969	1658911256
1046	09:00:40.788	00:00:01.046	62	703,2738	457,3235	0,562861	0,81714	476,3547	3,341944	0	819,0671	403,2294	0,4009107	0,8241826	481,1793	3,055497	0	2	761	430						Untertest4.avi	0	880	547	72	111	603	289	416	0	Content		689	319	1046084	1658928371
1062	09:00:40.804	00:00:01.062	63	692,7987	505,7005	0,5631052	0,8157726	476,1292	3,457346	0	659,824	294,7611	0,4030326	0,822821	491,7683	3,087931	0	2	676	400						Untertest4.avi	0	880	547	72	111	603	289	416	0	Content		604	289	1062465	1658944752
1079	09:00:40.821	00:00:01.079	64	-1024	-768	-1	-1	-1	-1	4	-1024	-768	-1	-1	-1	-1	4	2	0	0						Untertest4.avi	0	880	547	72	111	603	289	416	0	Content		-72	-111	1079088	1658961375
1096	09:00:40.838	00:00:01.095	65	652,6916	417,7916	0,562241	0,8141291	475,8101	3,329595	0	706,5076	421,4263	0,3995882	0,8223598	480,5965	3,169312	0	2	680	420						Untertest4.avi	0	880	547	72	111	603	289	416	0	Content		608	309	1095712	1658977999
1112	09:00:40.854	00:00:01.112	66	645,4157	319,7833	0,5619152	0,8137243	475,5727	2,987074	0	696,2823	435,0998	0,3990439	0,8218482	480,3916	3,176014	0	2	671	377						Untertest4.avi	0	880	547	72	111	603	289	416	0	Content		599	266	1112337	1658994624
1129	09:00:40.871	00:00:01.129	67	658,3147	388,9181	0,561815	0,8134032	475,1419	3,165937	0	698,4611	417,0357	0,3985977	0,8218037	480,2225	3,220534	0	2	678	403						Untertest4.avi	0	880	547	72	111	603	289	416	0	Content		606	292	1129088	1659011375
1146	09:00:40.888	00:00:01.145	68	636,5994	376,2711	0,5616726	0,8131315	475,183	3,210984	0	696,7711	412,05	0,398275	0,8218813	479,7947	3,200311	0	2	667	394						Untertest4.avi	0	880	547	72	111	603	289	416	0	Content		595	283	1145585	1659027872
1162	09:00:40.904	00:00:01.162	69	656,0179	414,9933	0,5616658	0,8129786	475,0153	3,411485	0	705,6094	399,9884	0,3980905	0,8217493	479,5673	3,153478	0	2	681	407						Untertest4.avi	0	880	547	72	111	603	289	416	0	Content		609	296	1162330	1659044617
1179	09:00:40.921	00:00:01.178	70	662,7352	369,8332	0,5617859	0,8128386	474,5284	3,191812	0	697,4946	411,0093	0,3979599	0,8216174	479,096	3,210565	0	2	680	390						Untertest4.avi	0	880	547	72	111	603	289	416	0	Content		608	279	1178954	1659061241
1196	09:00:40.938	00:00:01.195	71	638,3899	350,9663	0,5618507	0,8125701	474,7226	3,207368	0	703,2239	420,9476	0,3978821	0,8213853	478,7942	3,203468	0	2	671	386						Untertest4.avi	0	880	547	72	111	603	289	416	0	Content		599	275	1195580	1659077867
1212	09:00:40.954	00:00:01.212	72	642,3069	409,1854	0,5618799	0,8122675	474,273	3,439734	0	694,162	417,0594	0,3977614	0,8212287	478,3609	3,241764	0	2	668	413						Untertest4.avi	0	880	547	72	111	603	289	416	0	Content		596	302	1212324	1659094611
1229	09:00:40.971	00:00:01.228	73	644,6989	380,1113	0,561851	0,8121955	474,0455	3,247954	0	679,2614	430,513	0,3975751	0,8212152	477,9249	3,241715	0	2	662	405						Untertest4.avi	0	880	547	72	111	603	289	416	0	Content		590	294	1228945	1659111232
1246	09:00:40.988	00:00:01.245	74	644,7509	373,9943	0,5617534	0,8123708	473,7518	3,277524	0	677,506	433,6907	0,3973897	0,8213116	477,712	3,313956	0	2	661	404						Untertest4.avi	0	880	547	72	111	603	289	416	0	Content		589	293	1245571	1659127858
1262	09:00:41.004	00:00:01.262	75	652,6121	367,7929	0,5617149	0,812353	473,6244	3,236275	0	705,6544	423,5594	0,3971659	0,8213284	477,474	3,208711	0	2	679	396						Untertest4.avi	0	880	547	72	111	603	289	416	0	Content		607	285	1262192	1659144479
1279	09:00:41.021	00:00:01.278	76	658,5502	364,9727	0,5616664	0,8125972	472,9913	3,21651	0	691,7937	421,1963	0,3970282	0,821561	477,2745	3,268522	0	2	675	393						Untertest4.avi	0	880	547	72	111	603	289	416	0	Content		603	282	1278940	1659161227
1296	09:00:41.038	00:00:01.295	77	648,6876	337,8115	0,561497	0,81305	472,8034	3,144256	0	690,9141	409,2911	0,3967723	0,8218294	476,9056	3,264409	0	2	670	374						Untertest4.avi	0	880	547	72	111	603	289	416	0	Content		598	263	1295562	1659177849
1312	09:00:41.054	00:00:01.312	78	645,2213	375,3646	0,5613404	0,8133075	472,5262	3,206801	0	701,8628	412,111	0,3964676	0,8224095	476,524	3,255858	0	2	674	394						Untertest4.avi	0	880	547	72	111	603	289	416	0	Content		602	283	1312065	1659194352
1329	09:00:41.071	00:00:01.328	79	642,9902	352,9378	0,5611818	0,8137191	472,176	3,120429	0	723,3814	406,4212	0,3962647	0,8227563	476,4685	3,185735	0	2	683	380						Untertest4.avi	0	880	547	72	111	603	289	416	0	Content		611	269	1328667	1659210954
1345	09:00:41.087	00:00:01.345	80	645,1792	397,4926	0,5611098	0,8142354	471,939	3,287606	0	701,153	413,763	0,3960574	0,8233719	476,0429	3,171034	0	2	673	406						Untertest4.avi	0	880	547	72	111	603	289	416	0	Content		601	295	1345414	1659227701
1362	09:00:41.104	00:00:01.362	81	657,9043	379,0826	0,561089	0,8147992	471,7304	3,159458	0	693,8732	409,8165	0,3960078	0,8235973	476,0429	3,07326	0	2	676	394						Untertest4.avi	0	880	547	72	111	603	289	416	0	Content		604	283	1362050	1659244337
1379	09:00:41.121	00:00:01.378	82	630,4222	349,7329	0,5610985	0,8154254	471,5793	2,949422	0	695,4888	383,0082	0,3959928	0,8242381	476,0429	2,924726	0	2	663	366						Untertest4.avi	0	880	547	72	111	603	289	416	0	Content		591	255	1378654	1659260941
1395	09:00:41.137	00:00:01.395	83	656,6133	426,643	0,5611662	0,8160884	471,3981	3,274679	0	691,4793	441,4335	0,3960648	0,8245078	476,0429	3,015489	0	2	674	434						Untertest4.avi	0	880	547	72	111	603	289	416	0	Content		602	323	1395273	1659277560
1412	09:00:41.154	00:00:01.412	84	647,3258	371,0325	0,5615286	0,8166388	470,8654	3,11974	0	707,291	428,4158	0,396333	0,8246842	476,0429	3,046093	0	2	677	400						Untertest4.avi	0	880	547	72	111	603	289	416	0	Content		605	289	1412035	1659294322
1429	09:00:41.171	00:00:01.428	85	485,0102	359,5982	0,5627279	0,8150986	470,8654	3,151966	0	549,0266	342,5478	0,3981853	0,8238708	476,0429	2,990508	0	3	517	351						Untertest4.avi	0	880	547	72	111	321	97	816	0	Content		445	240	1428641	1659310928
1445	09:00:41.187	00:00:01.445	86	397,6878	256,1319	0,564229	0,8146446	471,8766	3,046216	0	457,4904	257,6993	0,3994305	0,8234581	476,0429	2,951591	0	3	428	257						Untertest4.avi	0	880	547	72	111	321	97	816	0	Content		356	146	1445261	1659327548
1462	09:00:41.204	00:00:01.462	87	373,4061	226,6753	0,5646277	0,8143646	471,888	3,065249	0	407,6628	233,1772	0,3995167	0,8234338	476,0429	2,938208	0	3	391	230						Untertest4.avi	0	880	547	72	111	321	97	816	0	Content		319	119	1462019	1659344306
1479	09:00:41.221	00:00:01.478	88	398,2629	214,164	0,5647005	0,8150735	471,7033	2,915639	0	392,6452	154,4066	0,4010982	0,8239512	486,122	2,932286	0	3	395	184						Untertest4.avi	0	880	547	72	111	321	97	816	0	Content		323	73	1478628	1659360915
1495	09:00:41.237	00:00:01.495	89	369,3184	230,7258	0,564252	0,8153335	471,8206	2,995471	0	414,6143	187,3681	0,4007555	0,8242469	486,122	2,928652	0	3	392	209						Untertest4.avi	0	880	547	72	111	321	97	816	0	Content		320	98	1495010	1659377297
1512	09:00:41.254	00:00:01.512	90	364,8513	226,8661	0,5641955	0,8156179	471,8121	3,027391	0	418,326	181,2779	0,4005086	0,8244419	486,122	2,977217	0	3	392	204						Untertest4.avi	0	880	547	72	111	321	97	816	0	Content		320	93	1512111	1659394398
1528	09:00:41.270	00:00:01.528	91	373,8924	235,7022	0,564405	0,8159326	471,8197	2,986545	0	400,9831	178,5955	0,4004455	0,8245518	487,0703	2,833632	0	3	387	207						Untertest4.avi	0	880	547	72	111	321	97	816	0	Content		315	96	1528239	1659410526
1545	09:00:41.287	00:00:01.544	92	362,6701	210,0651	0,564159	0,8162318	471,4897	2,943875	0	424,9309	208,0037	0,4004132	0,8246283	487,0703	2,969719	0	3	394	209						Untertest4.avi	0	880	547	72	111	321	97	816	0	Content		322	98	1544858	1659427145
1562	09:00:41.304	00:00:01.561	93	375,0439	211,9946	0,5642833	0,8161825	471,7255	2,941256	0	428,7541	197,5311	0,4003932	0,8245749	487,0703	2,890154	0	3	402	205						Untertest4.avi	0	880	547	72	111	321	97	816	0	Content		330	94	1561601	1659443888
1579	09:00:41.321	00:00:01.578	94	373,4679	224,1826	0,5646413	0,8162518	471,7635	2,939316	0	399,3693	168,2502	0,3999005	0,8244048	484,559	2,799911	0	3	386	196						Untertest4.avi	0	880	547	72	111	321	97	816	0	Content		314	85	1578714	1659461001
1595	09:00:41.337	00:00:01.595	95	376,9663	212,0853	0,5645332	0,8166506	471,5888	2,93672	0	408,7045	211,199	0,3999762	0,8245071	484,559	2,84516	0	3	393	212						Untertest4.avi	0	880	547	72	111	321	97	816	0	Content		321	101	1595459	1659477746
1612	09:00:41.354	00:00:01.612	96	373,0376	209,8112	0,5646197	0,8170708	471,5224	2,909821	0	420,7346	185,4699	0,4000645	0,8246189	484,559	2,825237	0	3	397	198						Untertest4.avi	0	880	547	72	111	321	97	816	0	Content		325	87	1612078	1659494365
1628	09:00:41.370	00:00:01.628	97	376,503	194,108	0,5649021	0,8171428	471,8596	2,83571	0	407,7078	180,5616	0,4003996	0,8248464	486,3363	2,848763	0	3	392	187						Untertest4.avi	0	880	547	72	111	321	97	816	0	Content		320	76	1628206	1659510493
1645	09:00:41.387	00:00:01.644	98	372,8117	233,899	0,5647308	0,8174499	471,6054	2,925714	0	406,8942	206,9867	0,4003686	0,8247904	486,3364	2,825526	0	3	390	220						Untertest4.avi	0	880	547	72	111	321	97	816	0	Content		318	109	1644824	1659527111
1661	09:00:41.403	00:00:01.661	99	367,1627	203,2903	0,5647253	0,8175325	471,5976	2,926929	0	392,5311	213,1105	0,4003375	0,8247462	486,3364	2,957807	0	3	380	208						Untertest4.avi	0	880	547	72	111	321	97	816	0	Content		308	97	1661443	1659543730
1679	09:00:41.421	00:00:01.678	100	373,021	207,7617	0,5649285	0,8172762	471,8304	2,846815	0	384,7839	219,2344	0,4004288	0,8247107	486,9809	2,972633	0	3	379	213						Untertest4.avi	0	880	547	72	111	321	97	816	0	Content		307	102	1678681	1659560968
1695	09:00:41.437	00:00:01.694	101	379,3152	213,7741	0,564935	0,8173441	471,5299	2,904667	0	417,1151	181,9387	0,4005892	0,8244281	486,9809	2,779094	0	3	398	198						Untertest4.avi	0	880	547	72	111	321	97	816	0	Content		326	87	1694684	1659576971
1711	09:00:41.453	00:00:01.711	102	363,3451	211,8392	0,5650725	0,8173174	471,6951	2,841033	0	427,6221	193,7917	0,4008136	0,8243462	486,9809	2,76102	0	3	395	203						Untertest4.avi	0	880	547	72	111	321	97	816	0	Content		323	92	1711427	1659593714
1728	09:00:41.470	00:00:01.728	103	388,342	193,4191	0,5656692	0,8173558	472,0328	2,741684	0	404,3083	187,0605	0,4009898	0,824312	486,1444	2,743901	0	3	396	190						Untertest4.avi	0	880	547	72	111	321	97	816	0	Content		324	79	1728045	1659610332
1745	09:00:41.487	00:00:01.745	104	371,2051	225,0386	0,5658817	0,8175198	471,8357	2,825293	0	406,9103	190,0429	0,4013941	0,8245004	486,1445	2,695009	0	3	389	208						Untertest4.avi	0	880	547	72	111	321	97	816	0	Content		317	97	1745285	1659627572
1762	09:00:41.504	00:00:01.761	105	375,4927	201,3298	0,5662421	0,8176861	471,6815	2,858679	0	417,4911	200,1659	0,4016907	0,8245924	486,1445	2,736889	0	3	396	201						Untertest4.avi	0	880	547	72	111	321	97	816	0	Content		324	90	1761919	1659644206
1779	09:00:41.521	00:00:01.778	106	398,9775	197,5317	0,5667858	0,8177893	471,8148	2,75667	0	406,5007	191,058	0,4019168	0,8247674	485,914	2,802406	0	3	403	194						Untertest4.avi	0	880	547	72	111	321	97	816	0	Content		331	83	1778648	1659660935
1795	09:00:41.537	00:00:01.794	107	363,8649	201,5461	0,5668119	0,818064	471,6845	2,869219	0	427,0581	192,9644	0,4021502	0,8247899	485,914	2,823486	0	3	395	197						Untertest4.avi	0	880	547	72	111	321	97	816	0	Content		323	86	1794647	1659676934
1811	09:00:41.553	00:00:01.811	108	399,132	192,1568	0,5671862	0,8182046	471,4003	2,865449	0	416,3976	193,5275	0,4023863	0,8247804	485,914	2,770571	0	3	408	193						Untertest4.avi	0	880	547	72	111	321	97	816	0	Content		336	82	1811394	1659693681
1828	09:00:41.570	00:00:01.828	109	384,8093	201,0368	0,5674898	0,8179754	471,9499	2,748042	0	415,9507	194,0906	0,4029331	0,824784	488,102	2,811406	0	3	400	198						Untertest4.avi	0	880	547	72	111	321	97	816	0	Content		328	87	1828014	1659710301
1845	09:00:41.587	00:00:01.845	110	374,3455	201,5249	0,5674577	0,8181878	471,5504	2,844332	0	410,765	220,7986	0,4031136	0,8247432	488,102	2,952336	0	3	393	211						Untertest4.avi	0	880	547	72	111	321	97	816	0	Content		321	100	1845254	1659727541
1862	09:00:41.604	00:00:01.861	111	370,7282	202,0277	0,5676479	0,8183631	471,8625	2,865758	0	406,4819	202,9518	0,4032821	0,8249085	488,102	2,818205	0	3	389	202						Untertest4.avi	0	880	547	72	111	321	97	816	0	Content		317	91	1861890	1659744177
1878	09:00:41.620	00:00:01.878	112	402,6064	214,0935	0,5680072	0,818781	471,9399	2,834834	0	403,5027	213,0893	0,4032386	0,825358	487,287	2,884086	0	3	403	214						Untertest4.avi	0	880	547	72	111	321	97	816	0	Content		331	103	1878487	1659760774
1895	09:00:41.637	00:00:01.894	113	376,9396	214,1969	0,5679334	0,8190598	471,9461	2,903525	0	409,4692	234,1621	0,4034168	0,8255071	487,287	2,887355	0	3	393	224						Untertest4.avi	0	880	547	72	111	321	97	816	0	Content		321	113	1894617	1659776904
1911	09:00:41.653	00:00:01.911	114	367,7847	208,8636	0,56804	0,8194791	471,908	2,901723	0	433,5779	174,3337	0,4036016	0,8259195	487,287	2,789191	0	3	401	192						Untertest4.avi	0	880	547	72	111	321	97	816	0	Content		329	81	1911236	1659793523
1928	09:00:41.670	00:00:01.927	115	392,6457	242,9345	0,5683846	0,819684	471,9738	2,849052	0	437,5843	181,5573	0,4036259	0,8261785	487,4122	2,809018	0	3	415	212						Untertest4.avi	0	880	547	72	111	321	97	816	0	Content		343	101	1927865	1659810152
1945	09:00:41.687	00:00:01.945	116	382,2294	207,5331	0,5682051	0,8198893	471,5776	2,927059	0	404,255	228,2212	0,4036955	0,8261393	487,4123	2,832138	0	3	393	218						Untertest4.avi	0	880	547	72	111	321	97	816	0	Content		321	107	1945091	1659827378
1962	09:00:41.704	00:00:01.961	117	370,918	210,6822	0,5681511	0,8200228	471,8505	2,866286	0	398,925	198,1283	0,4037063	0,8261864	487,4123	2,738203	0	3	385	204						Untertest4.avi	0	880	547	72	111	321	97	816	0	Content		313	93	1961709	1659843996
1978	09:00:41.720	00:00:01.978	118	398,6789	211,8425	0,5684987	0,8202569	471,9622	2,720335	0	393,5951	218,7346	0,403552	0,8266811	486,714	2,746853	0	3	396	215						Untertest4.avi	0	880	547	72	111	321	97	816	0	Content		324	104	1978328	1659860615
1994	09:00:41.736	00:00:01.994	119	380,1693	208,8382	0,5683503	0,8209765	471,677	2,866632	0	409,932	223,7796	0,4037114	0,8269449	486,714	2,79017	0	3	395	216						Untertest4.avi	0	880	547	72	111	321	97	816	0	Content		323	105	1994457	1659876744
2011	09:00:41.753	00:00:02.011	120	374,2473	202,9706	0,5684212	0,8216867	471,5804	2,889684	0	415,7554	218,0504	0,4038342	0,8276504	486,714	2,805452	0	3	395	211						Untertest4.avi	0	880	547	72	111	321	97	816	0	Content		323	100	2011200	1659893487
2028	09:00:41.770	00:00:02.027	121	395,8585	218,9031	0,5686757	0,8223146	471,9303	2,842881	0	421,2944	212,3212	0,4047129	0,8283487	491,3688	2,820735	0	3	409	216						Untertest4.avi	0	880	547	72	111	321	97	816	0	Content		337	105	2027832	1659910119
2045	09:00:41.787	00:00:02.045	122	380,9821	215,9319	0,568466	0,8227854	471,7569	2,869513	0	399,2381	164,5197	0,404712	0,8287719	491,3688	2,740737	0	3	390	190						Untertest4.avi	0	880	547	72	111	321	97	816	0	Content		318	79	2045011	1659927298
2062	09:00:41.804	00:00:02.061	123	357,3109	230,1503	0,5682711	0,8230121	471,9567	2,963548	0	421,7201	188,814	0,4046162	0,829192	491,3688	2,829829	0	3	390	209						Untertest4.avi	0	880	547	72	111	321	97	816	0	Content		318	98	2061681	1659943968
2078	09:00:41.820	00:00:02.078	124	375,9327	266,5013	0,5683112	0,8231986	472,1913	2,937825	0	413,836	195,6665	0,4032013	0,8292672	485,3348	2,777016	0	3	395	231						Untertest4.avi	0	880	547	72	111	321	97	816	0	Content		323	120	2078301	1659960588
2094	09:00:41.836	00:00:02.094	125	370,6787	218,7937	0,5678272	0,8233562	472,0636	2,939261	0	-1024	-768	-1	-1	-1	-1	4	3	371	219						Untertest4.avi	0	880	547	72	111	321	97	816	0	Content		299	108	2094426	1659976713
2111	09:00:41.853	00:00:02.111	126	375,0973	204,9609	0,5676008	0,8232235	471,911	2,966768	0	409,9896	208,5572	0,4026237	0,8292654	485,3348	2,780409	0	3	393	207						Untertest4.avi	0	880	547	72	111	321	97	816	0	Content		321	96	2111042	1659993329
2128	09:00:41.870	00:00:02.127	127	390,5618	226,6632	0,5630804	0,8236217	493,4283	2,949799	0	-1024	-768	-1	-1	-1	-1	4	3	391	227						Untertest4.avi	0	880	547	72	111	321	97	816	0	Content		319	116	2127662	1660009949
2145	09:00:41.887	00:00:02.144	128	381,2303	213,7272	0,5671649	0,8230851	471,9104	2,946842	0	409,674	240,0035	0,4021732	0,8291546	485,3348	2,842479	0	3	395	227						Untertest4.avi	0	880	547	72	111	321	97	816	0	Content		323	116	2144899	1660027186
2162	09:00:41.904	00:00:02.161	129	390,2242	215,8875	0,567129	0,8230305	471,9515	2,93072	0	413,922	166,1348	0,402097	0,8290524	485,3348	2,610549	0	3	402	191						Untertest4.avi	0	880	547	72	111	321	97	816	0	Content		330	80	2161657	1660043944
2178	09:00:41.920	00:00:02.178	130	378,8321	238,719	0,567312	0,8227537	472,5266	2,940559	0	403,3546	222,0429	0,4034989	0,8287147	492,7601	2,866393	0	3	391	230						Untertest4.avi	0	880	547	72	111	321	97	816	0	Content		319	119	2178267	1660060554
2194	09:00:41.936	00:00:02.194	131	376,7262	215,7899	0,5670469	0,8226305	472,2597	2,917327	0	404,2415	185,9855	0,4035436	0,8286272	492,7601	2,782879	0	3	390	201						Untertest4.avi	0	880	547	72	111	321	97	816	0	Content		318	90	2194392	1660076679
2212	09:00:41.954	00:00:02.211	132	381,0084	236,0052	0,5673406	0,8230614	471,8617	2,911079	0	404,0144	157,5158	0,4038081	0,8287452	492,7601	2,666557	0	3	393	197						Untertest4.avi	0	880	547	72	111	321	97	816	0	Content		321	86	2211504	1660093791
2228	09:00:41.970	00:00:02.228	133	270,3095	245,9633	0,5688589	0,8240926	472,4905	2,887915	0	257,237	166,3414	0,4042832	0,8296377	487,8546	2,628446	0	3	264	206						Untertest4.avi	0	880	547	72	111	321	97	816	0	Content		192	95	2228260	1660110547
2245	09:00:41.987	00:00:02.244	134	132,6706	262,2018	0,5697489	0,8254414	473,0319	2,836497	0	210,1371	216,0883	0,405705	0,8307008	487,8546	2,458306	0	4	171	239						Untertest4.avi	0	880	547	72	111	1	299	349	0	Content		99	128	2244872	1660127159
2261	09:00:42.003	00:00:02.260	135	84,81683	340,5125	0,5700502	0,8271226	472,7806	2,858763	0	-1024	-768	-1	-1	-1	-1	4	4	85	341						Untertest4.avi	0	880	547	72	111	1	299	349	0	Content		13	230	2260997	1660143284
2278	09:00:42.020	00:00:02.277	136	74,86069	365,2496	0,570201	0,8288494	472,5559	2,865092	0	99,12502	338,3507	0,4045314	0,8341884	479,4585	2,606073	0	4	87	352						Untertest4.avi	0	880	547	72	111	1	299	349	0	Content		15	241	2277618	1660159905
2294	09:00:42.036	00:00:02.294	137	49,28257	407,3876	0,5698128	0,8300841	472,4064	2,837281	0	-1024	-768	-1	-1	-1	-1	4	4	49	407						Untertest4.avi	0	880	547	72	111	1	299	349	0	Content		-23	296	2294360	1660176647
2311	09:00:42.053	00:00:02.311	138	44,58108	418,4926	0,5695658	0,8302475	472,0992	2,827341	0	97,85482	443,3071	0,404212	0,8347913	479,4585	2,599901	0	4	71	431						Untertest4.avi	0	880	547	72	111	1	299	349	0	Content		-1	320	2311471	1660193758
2328	09:00:42.070	00:00:02.327	139	70,08424	406,1474	0,5696555	0,8303877	472,1513	2,804511	0	105,4621	401,8718	0,4037649	0,8352659	478,4429	2,591532	0	4	88	404						Untertest4.avi	0	880	547	72	111	1	299	349	0	Content		16	293	2327599	1660209886
2345	09:00:42.087	00:00:02.344	140	83,95145	408,8207	0,5696822	0,8304183	472,1074	2,786706	0	54,07327	315,8841	0,4045619	0,8352273	483,5413	2,452346	0	4	69	362						Untertest4.avi	0	880	547	72	111	1	299	349	0	Content		-3	251	2344834	1660227121
2362	09:00:42.104	00:00:02.361	141	66,19775	405,2467	0,5697916	0,8305477	471,9282	2,811804	0	69,81417	355,7177	0,404633	0,8350348	483,8608	2,590195	0	4	68	380						Untertest4.avi	0	880	547	72	111	1	299	349	0	Content		-4	269	2361530	1660243817
2378	09:00:42.120	00:00:02.378	142	79,80525	446,6713	0,5700171	0,8304876	471,9408	2,928934	0	56,66898	372,3972	0,4046555	0,8349805	483,0374	2,519475	0	4	68	410						Untertest4.avi	0	880	547	72	111	1	299	349	0	Content		-4	299	2378202	1660260489
2394	09:00:42.136	00:00:02.394	143	85,81481	408,3718	0,5701604	0,8305171	471,8568	2,727262	0	36,07169	286,5185	0,405823	0,8349074	488,4362	2,423588	0	4	61	347						Untertest4.avi	0	880	547	72	111	1	299	349	0	Content		-11	236	2394204	1660276491
2411	09:00:42.153	00:00:02.410	144	92,01009	405,6378	0,5702834	0,8305589	471,6788	2,826811	0	44,44598	421,8836	0,405433	0,8349918	486,293	2,835672	0	4	68	414						Untertest4.avi	0	880	547	72	111	1	299	349	0	Content		-4	303	2410826	1660293113
2427	09:00:42.169	00:00:02.427	145	81,72466	432,1202	0,5704435	0,830397	471,682	2,943064	0	64,00092	386,9005	0,4057027	0,8349268	486,7368	2,760813	0	4	73	410						Untertest4.avi	0	880	547	72	111	1	299	349	0	Content		1	299	2427445	1660309732
2445	09:00:42.187	00:00:02.444	146	70,36824	428,3559	0,5706221	0,8301368	471,7603	2,869927	0	76,95497	401,4275	0,4056222	0,8345695	485,3881	2,779355	0	4	74	415						Untertest4.avi	0	880	547	72	111	1	299	349	0	Content		2	304	2444681	1660326968
2461	09:00:42.203	00:00:02.461	147	80,92191	431,9268	0,5708141	0,8301689	471,619	2,890925	0	78,64234	366,7905	0,4057821	0,8343679	485,5018	2,681397	0	4	80	399						Untertest4.avi	0	880	547	72	111	1	299	349	0	Content		8	288	2461426	1660343713
2478	09:00:42.220	00:00:02.478	148	79,772	421,1921	0,5709912	0,8303933	471,5315	2,783409	0	94,0263	401,9292	0,4064079	0,8342752	487,662	2,787676	0	4	87	412						Untertest4.avi	0	880	547	72	111	1	299	349	0	Content		15	301	2478045	1660360332
2494	09:00:42.236	00:00:02.494	149	80,64156	411,4928	0,5711364	0,8305973	471,4567	2,783894	0	67,65659	416,1398	0,4070349	0,834264	490,2053	2,794822	0	4	74	414						Untertest4.avi	0	880	547	72	111	1	299	349	0	Content		2	303	2494171	1660376458
2511	09:00:42.253	00:00:02.510	150	92,52333	443,5554	0,5712677	0,8306708	471,36	2,977844	0	77,66332	429,6138	0,4061932	0,8344916	485,6687	2,834421	0	4	85	437						Untertest4.avi	0	880	547	72	111	1	299	349	0	Content		13	326	2510789	1660393076
2527	09:00:42.269	00:00:02.527	151	90,17244	417,6012	0,5713397	0,830537	471,3303	2,862628	0	82,78191	422,8816	0,406493	0,8342409	486,8214	2,79284	0	4	86	420						Untertest4.avi	0	880	547	72	111	1	299	349	0	Content		14	309	2527412	1660409699
2545	09:00:42.287	00:00:02.544	152	94,63108	387,7325	0,5713474	0,8304363	471,185	2,786764	0	77,49796	413,713	0,4068956	0,8339714	488,8486	2,874764	0	4	86	401						Untertest4.avi	0	880	547	72	111	1	299	349	0	Content		14	290	2544647	1660426934
2561	09:00:42.303	00:00:02.561	153	58,18204	466,9955	0,5714168	0,831784	470,973	2,866173	0	39,88685	450,8142	0,4067347	0,8349529	486,0732	2,66245	0	4	49	459						Untertest4.avi	0	880	547	72	111	1	299	349	0	Content		-23	348	2561267	1660443554
2578	09:00:42.320	00:00:02.577	154	25,19938	590,437	0,5713528	0,8340159	470,9141	2,878106	0	-1024	-768	-1	-1	-1	-1	4	4	25	590						Untertest4.avi	0	880	547	72	111	1	299	349	0	Content		-47	479	2577887	1660460174
2594	09:00:42.336	00:00:02.594	155	11,73104	687,9534	0,5710647	0,8360484	471,1126	2,943686	0	-1024	-768	-1	-1	-1	-1	4	5	12	688						Untertest4.avi	0	880	547	72	111	-24	754	367	0	Content		-60	577	2594014	1660476301
2611	09:00:42.353	00:00:02.610	156	-2,436651	782,3197	0,5739624	0,8369629	481,612	2,9025	0	-1024	-768	-1	-1	-1	-1	4	5	-2	782						Untertest4.avi	0	880	547	72	111	-24	754	367	0	Content		-74	671	2610760	1660493047
2628	09:00:42.370	00:00:02.627	157	43,72649	818,4681	0,5708672	0,8381693	470,9024	2,963698	0	-1024	-768	-1	-1	-1	-1	4	5	44	818						Untertest4.avi	0	880	547	72	111	-24	754	367	0	Content		-28	707	2627505	1660509792
2645	09:00:42.387	00:00:02.644	158	-10,6083	808,1115	0,57095	0,8384511	470,8104	2,729103	0	-1024	-768	-1	-1	-1	-1	4	5	-11	808						Untertest4.avi	0	880	547	72	111	-24	754	367	0	Content		-83	697	2644695	1660526982
2661	09:00:42.403	00:00:02.660	159	73,40891	876,1171	0,5713225	0,8383266	470,8104	3,026308	0	-1024	-768	-1	-1	-1	-1	4	5	73	876						Untertest4.avi	0	880	547	72	111	-24	754	367	0	Content		1	765	2660870	1660543157
2678	09:00:42.420	00:00:02.677	160	58,29519	890,4007	0,5691272	0,8379893	481,6996	3,188076	0	-1024	-768	-1	-1	-1	-1	4	5	58	890						Untertest4.avi	0	880	547	72	111	-24	754	367	0	Content		-14	779	2677858	1660560145
2694	09:00:42.436	00:00:02.694	161	79,19478	887,5483	0,5717972	0,8378911	470,8104	3,143899	0	-1024	-768	-1	-1	-1	-1	4	5	79	888						Untertest4.avi	0	880	547	72	111	-24	754	367	0	Content		7	777	2694109	1660576396
2711	09:00:42.453	00:00:02.711	162	38,67164	878,7395	0,5693935	0,837796	482,3164	3,136382	0	-1024	-768	-1	-1	-1	-1	4	5	39	879						Untertest4.avi	0	880	547	72	111	-24	754	367	0	Content		-33	768	2711301	1660593588
2728	09:00:42.470	00:00:02.727	163	60,37999	880,046	0,5696049	0,8378254	481,9814	3,068796	0	-1024	-768	-1	-1	-1	-1	4	5	60	880						Untertest4.avi	0	880	547	72	111	-24	754	367	0	Content		-12	769	2727975	1660610262
2745	09:00:42.487	00:00:02.744	164	64,3921	877,799	0,5695977	0,8379164	482,7196	3,136346	0	-1024	-768	-1	-1	-1	-1	4	5	64	878						Untertest4.avi	0	880	547	72	111	-24	754	367	0	Content		-8	767	2744551	1660626838
2761	09:00:42.503	00:00:02.760	165	47,5468	886,8162	0,5696929	0,8379403	482,8472	3,094632	0	-1024	-768	-1	-1	-1	-1	4	5	48	887						Untertest4.avi	0	880	547	72	111	-24	754	367	0	Content		-24	776	2760715	1660643002
2777	09:00:42.519	00:00:02.777	166	21,85264	884,1223	0,5690979	0,8379993	486,0591	3,175296	0	-1024	-768	-1	-1	-1	-1	4	5	22	884						Untertest4.avi	0	880	547	72	111	-24	754	367	0	Content		-50	773	2777335	1660659622
2794	09:00:42.536	00:00:02.793	167	29,65885	893,7505	0,5701694	0,8381204	481,5317	3,169023	0	-1024	-768	-1	-1	-1	-1	4	5	30	894						Untertest4.avi	0	880	547	72	111	-24	754	367	0	Content		-42	783	2793957	1660676244
2811	09:00:42.553	00:00:02.811	168	47,71141	869,4938	0,569751	0,8384223	484,074	3,205257	0	-1024	-768	-1	-1	-1	-1	4	5	48	869						Untertest4.avi	0	880	547	72	111	-24	754	367	0	Content		-24	758	2811193	1660693480
2828	09:00:42.570	00:00:02.827	169	46,56281	889,7078	0,5698938	0,8386835	483,8119	3,212991	0	-1024	-768	-1	-1	-1	-1	4	5	47	890						Untertest4.avi	0	880	547	72	111	-24	754	367	0	Content		-25	779	2827890	1660710177
2844	09:00:42.586	00:00:02.844	170	50,35616	840,1016	0,5725369	0,8389118	470,7754	3,101792	0	-1024	-768	-1	-1	-1	-1	4	5	50	840						Untertest4.avi	0	880	547	72	111	-24	754	367	0	Content		-22	729	2844432	1660726719
2861	09:00:42.603	00:00:02.860	171	51,87008	865,4091	0,572565	0,8390837	470,7542	3,152159	0	-1024	-768	-1	-1	-1	-1	4	5	52	865						Untertest4.avi	0	880	547	72	111	-24	754	367	0	Content		-20	754	2860562	1660742849
2877	09:00:42.619	00:00:02.877	172	52,80799	856,4861	0,5727175	0,8389356	470,8035	3,15011	0	-1024	-768	-1	-1	-1	-1	4	5	53	856						Untertest4.avi	0	880	547	72	111	-24	754	367	0	Content		-19	745	2877183	1660759470
2894	09:00:42.636	00:00:02.893	173	37,66734	847,8187	0,5725806	0,8387519	470,831	3,165653	0	-1024	-768	-1	-1	-1	-1	4	5	38	848						Untertest4.avi	0	880	547	72	111	-24	754	367	0	Content		-34	737	2893925	1660776212
2911	09:00:42.653	00:00:02.911	174	37,996	862,1959	0,5725368	0,8383496	470,8514	3,214709	0	-1024	-768	-1	-1	-1	-1	4	5	38	862						Untertest4.avi	0	880	547	72	111	-24	754	367	0	Content		-34	751	2911115	1660793402
2928	09:00:42.670	00:00:02.927	175	94,86523	794,8761	0,5714504	0,8367115	471,1089	3,20104	0	-1024	-768	-1	-1	-1	-1	4	5	95	795						Untertest4.avi	0	880	547	72	111	-24	754	367	0	Content		23	684	2927792	1660810079
2944	09:00:42.686	00:00:02.944	176	267,4174	718,8182	0,5688908	0,8341027	470,9981	3,212067	0	-1024	-768	-1	-1	-1	-1	4	5	267	719						Untertest4.avi	0	880	547	72	111	-24	754	367	0	Content		195	608	2944415	1660826702
2961	09:00:42.703	00:00:02.960	177	422,9914	651,1841	0,5665289	0,8321992	470,8587	3,254719	0	496,0373	662,4272	0,401221	0,8326617	470,8588	3,104653	0	6	460	657						Untertest4.avi	0	880	547	72	111	708	455	234	0	Content		388	546	2960533	1660842820
2978	09:00:42.720	00:00:02.977	178	562,6895	589,5492	0,5646445	0,8309291	471,104	3,271712	0	625,5017	606,4509	0,4000789	0,8315721	471,1041	3,199305	0	6	594	598						Untertest4.avi	0	880	547	72	111	708	455	234	0	Content		522	487	2977596	1660859883
2994	09:00:42.736	00:00:02.993	179	673,185	567,7697	0,5634382	0,8299034	471,2225	3,259739	0	685,1876	586,9423	0,3992681	0,8308054	471,2225	3,263288	0	6	679	577						Untertest4.avi	0	880	547	72	111	708	455	234	0	Content		607	466	2993772	1660876059
3011	09:00:42.753	00:00:03.010	180	778,3448	559,9084	0,5628783	0,8296107	471,4019	3,261498	0	805,1511	559,2991	0,4025879	0,8301594	490,1618	3,253069	0	6	792	560						Untertest4.avi	0	880	547	72	111	708	455	234	0	Content		720	449	3010888	1660893175
3027	09:00:42.769	00:00:03.027	181	774,8321	556,6443	0,5624026	0,8293071	471,4128	3,225933	0	784,8932	546,27	0,4024452	0,8300356	490,1619	3,21794	0	6	780	551						Untertest4.avi	0	880	547	72	111	708	455	234	0	Content		708	440	3027011	1660909298
3044	09:00:42.786	00:00:03.043	182	782,4818	554,8214	0,5627486	0,8292042	471,1891	3,231551	0	767,828	569,786	0,4026203	0,8297294	490,1619	3,27535	0	6	775	562						Untertest4.avi	0	880	547	72	111	708	455	234	0	Content		703	451	3043634	1660925921
3060	09:00:42.802	00:00:03.060	183	798,6024	587,1397	0,5631337	0,8290902	471,3899	3,268068	0	783,0558	571,8673	0,4023898	0,829416	488,5584	3,300416	0	6	791	580						Untertest4.avi	0	880	547	72	111	708	455	234	0	Content		719	469	3060253	1660942540
3078	09:00:42.820	00:00:03.077	184	776,5172	570,2933	0,5630757	0,8290999	470,9117	3,300404	0	757,3689	562,4473	0,4024543	0,829504	488,5584	3,298854	0	6	767	566						Untertest4.avi	0	880	547	72	111	708	455	234	0	Content		695	455	3077502	1660959789
3094	09:00:42.836	00:00:03.094	185	773,1194	553,8821	0,5632005	0,8291991	470,9718	3,262884	0	761,7653	557,4096	0,4024938	0,8295379	488,5584	3,251753	0	6	767	556						Untertest4.avi	0	880	547	72	111	708	455	234	0	Content		695	445	3094113	1660976400
3111	09:00:42.853	00:00:03.110	186	813,1873	542,481	0,5635206	0,8293902	470,9648	3,260341	0	778,3837	567,5267	0,4021282	0,8295816	486,6043	3,304071	0	6	796	555						Untertest4.avi	0	880	547	72	111	708	455	234	0	Content		724	444	3110860	1660993147
3127	09:00:42.869	00:00:03.126	187	786,4268	567,594	0,5633099	0,8292992	470,8496	3,255745	0	782,2772	544,1522	0,4021483	0,8296427	486,6043	3,16556	0	6	784	556						Untertest4.avi	0	880	547	72	111	708	455	234	0	Content		712	445	3126987	1661009274
3144	09:00:42.886	00:00:03.143	188	799,0528	548,1607	0,5635077	0,8292321	470,6219	3,270884	0	795,9093	556,4206	0,4022645	0,8295184	486,6043	3,215134	0	6	797	552						Untertest4.avi	0	880	547	72	111	708	455	234	0	Content		725	441	3143607	1661025894
3160	09:00:42.902	00:00:03.160	189	813,5039	571,6182	0,5640383	0,8288528	470,9061	3,29575	0	742,6605	582,6991	0,4019322	0,8290437	483,4802	3,215148	0	6	778	577						Untertest4.avi	0	880	547	72	111	708	455	234	0	Content		706	466	3160226	1661042513
3177	09:00:42.919	00:00:03.177	190	814,2024	575,4139	0,5642434	0,8284404	470,9548	3,360755	0	747,6472	576,4999	0,4020115	0,8284932	482,6979	3,244332	0	6	781	576						Untertest4.avi	0	880	547	72	111	708	455	234	0	Content		709	465	3177475	1661059762
3194	09:00:42.936	00:00:03.194	191	906,8671	582,9976	0,5631999	0,8282164	471,147	3,349489	0	838,809	581,5741	0,401881	0,828221	483,7229	3,250481	0	7	873	582						Untertest4.avi	0	880	547	72	111	829	461	350	0	Content		801	471	3194096	1661076383
3211	09:00:42.953	00:00:03.210	192	949,4415	571,7698	0,5625539	0,8274455	471,1806	3,368798	0	841,4099	571,9644	0,4017235	0,8274785	484,3131	3,244007	0	7	895	572						Untertest4.avi	0	880	547	72	111	829	461	350	0	Content		823	461	3210703	1661092990
3227	09:00:42.969	00:00:03.226	193	935,2758	573,5344	0,562571	0,8269106	471,0992	3,254929	0	880,323	578,4332	0,4021004	0,827005	484,3131	3,234836	0	7	908	576						Untertest4.avi	0	880	547	72	111	829	461	350	0	Content		836	465	3226835	1661109122
3244	09:00:42.986	00:00:03.243	194	946,1543	563,3417	0,5628083	0,8265949	470,9699	3,247455	0	824,0833	555,6396	0,4022533	0,826548	484,3131	3,302369	0	7	885	559						Untertest4.avi	0	880	547	72	111	829	461	350	0	Content		813	448	3243581	1661125868
3260	09:00:43.002	00:00:03.260	195	986,395	548,1429	0,5632823	0,8263984	471,2224	3,20432	0	839,7737	565,6512	0,4024777	0,8263637	484,3458	3,167087	0	7	913	557						Untertest4.avi	0	880	547	72	111	829	461	350	0	Content		841	446	3260212	1661142499
3277	09:00:43.019	00:00:03.277	196	963,5341	546,5856	0,5632863	0,8260805	470,9714	3,12499	0	846,1614	555,5997	0,402688	0,8261243	484,3458	3,07069	0	7	905	551						Untertest4.avi	0	880	547	72	111	829	461	350	0	Content		833	440	3277398	1661159685
3294	09:00:43.036	00:00:03.294	197	957,194	566,7429	0,5636038	0,8258021	471,0433	3,195184	0	816,9802	592,8039	0,4029556	0,8257383	484,3458	3,159752	0	7	887	580						Untertest4.avi	0	880	547	72	111	829	461	350	0	Content		815	469	3294059	1661176346
3311	09:00:43.053	00:00:03.310	198	1002,421	542,2314	0,5641073	0,8256118	471,0676	3,127309	0	838,6927	580,8238	0,4034052	0,825327	485,1036	3,099241	0	7	921	562						Untertest4.avi	0	880	547	72	111	829	461	350	0	Content		849	451	3310680	1661192967
3328	09:00:43.070	00:00:03.327	199	976,9199	552,246	0,5643703	0,825534	470,9147	3,196381	0	-1024	-768	-1	-1	-1	-1	4	7	977	552						Untertest4.avi	0	880	547	72	111	829	461	350	0	Content		905	441	3327503	1661209790
3344	09:00:43.086	00:00:03.344	200	981,1871	561,0342	0,5644731	0,8255013	470,9353	3,156886	0	830,7516	588,3009	0,4033999	0,8250079	483,2782	3,168066	0	7	906	575						Untertest4.avi	0	880	547	72	111	829	461	350	0	Content		834	464	3344133	1661226420
3361	09:00:43.103	00:00:03.360	201	963,5491	568,2341	0,5645362	0,8255244	470,8435	3,189103	0	839,0504	581,0701	0,4038894	0,8249047	485,2908	3,101034	0	7	901	575						Untertest4.avi	0	880	547	72	111	829	461	350	0	Content		829	464	3360757	1661243044
3378	09:00:43.120	00:00:03.377	202	986,7579	542,6544	0,5646363	0,8255517	470,591	3,122185	0	818,3768	572,916	0,4038129	0,8249112	484,3523	3,123648	0	7	903	558						Untertest4.avi	0	880	547	72	111	829	461	350	0	Content		831	447	3377952	1661260239
3395	09:00:43.137	00:00:03.394	203	981,405	558,3807	0,5646058	0,8253469	470,8142	3,079787	0	842,561	572,9662	0,4035797	0,824855	482,9603	3,079368	0	7	912	566						Untertest4.avi	0	880	547	72	111	829	461	350	0	Content		840	455	3394622	1661276909
3411	09:00:43.153	00:00:03.411	204	992,3994	552,6139	0,5646409	0,825006	470,8286	3,091507	0	829,0203	592,8564	0,4038289	0,8244349	484,341	3,04346	0	7	911	573						Untertest4.avi	0	880	547	72	111	829	461	350	0	Content		839	462	3411250	1661293537
3427	09:00:43.169	00:00:03.427	205	993,802	554,3376	0,5645953	0,8249014	470,9787	3,06897	0	796,9146	589,0161	0,4039431	0,8242665	484,9521	3,087188	0	7	895	572						Untertest4.avi	0	880	547	72	111	829	461	350	0	Content		823	461	3427381	1661309668
3444	09:00:43.186	00:00:03.444	206	981,1857	544,1899	0,5645663	0,8248984	470,9476	2,964222	0	824,2566	583,1489	0,403928	0,8243054	485,0346	2,966226	0	7	903	564						Untertest4.avi	0	880	547	72	111	829	461	350	0	Content		831	453	3444006	1661326293
3461	09:00:43.203	00:00:03.460	207	950,1685	567,8883	0,5645747	0,8252944	470,8673	3,128339	0	810,7562	585,4697	0,4039265	0,8244489	484,8579	3,090595	0	7	880	577						Untertest4.avi	0	880	547	72	111	829	461	350	0	Content		808	466	3460757	1661343044
3478	09:00:43.220	00:00:03.477	208	994,3483	542,9202	0,5646713	0,8255346	470,6951	2,986916	0	809,0386	588,8059	0,4038065	0,8248004	484,021	2,983903	0	7	902	566						Untertest4.avi	0	880	547	72	111	829	461	350	0	Content		830	455	3477878	1661360165
3495	09:00:43.237	00:00:03.494	209	975,5462	564,1164	0,564697	0,8255539	470,7162	3,021878	0	808,8779	599,2595	0,4037728	0,8248122	483,6387	2,958426	0	7	892	582						Untertest4.avi	0	880	547	72	111	829	461	350	0	Content		820	471	3494580	1661376867
3511	09:00:43.253	00:00:03.511	210	975,3195	569,7216	0,5647845	0,8254335	470,7917	3,038752	0	821,7067	596,8812	0,4037467	0,8247222	482,8598	2,950463	0	7	899	583						Untertest4.avi	0	880	547	72	111	829	461	350	0	Content		827	472	3511207	1661393494
3527	09:00:43.269	00:00:03.527	211	953,8513	578,6628	0,5651411	0,8257498	470,797	2,942578	0	752,1567	603,7944	0,4036877	0,8249388	480,1844	3,010034	0	7	853	591						Untertest4.avi	0	880	547	72	111	829	461	350	0	Content		781	480	3527384	1661409671
3544	09:00:43.286	00:00:03.544	212	852,4227	625,7003	0,566282	0,826759	470,7695	3,018242	0	695,2882	647,0813	0,4071193	0,825727	490,857	2,953977	0	8	774	636						Untertest4.avi	0	880	547	72	111	650	555	533	0	Content		702	525	3544009	1661426296
3561	09:00:43.303	00:00:03.560	213	867,8668	645,9586	0,5668665	0,8276485	470,7827	2,947417	0	652,1744	690,246	0,408097	0,8263906	492,572	3,122658	0	8	760	668						Untertest4.avi	0	880	547	72	111	650	555	533	0	Content		688	557	3560763	1661443050
3578	09:00:43.320	00:00:03.577	214	817,4752	649,003	0,5668927	0,8278148	470,604	3,000058	0	666,928	668,9119	0,4082089	0,8265101	492,8739	3,033634	0	8	742	659						Untertest4.avi	0	880	547	72	111	650	555	533	0	Content		670	548	3577833	1661460120
3594	09:00:43.336	00:00:03.594	215	787,0545	636,116	0,5666795	0,8276212	470,6979	2,924535	0	598,2115	685,2003	0,4083616	0,8264197	492,8739	3,003149	0	8	693	661						Untertest4.avi	0	880	547	72	111	650	555	533	0	Content		621	550	3594500	1661476787
3611	09:00:43.353	00:00:03.611	216	791,9079	650,1441	0,5669209	0,8272668	470,8485	2,887044	0	650,197	655,7261	0,4085887	0,8261421	492,8739	2,929125	0	8	721	653						Untertest4.avi	0	880	547	72	111	650	555	533	0	Content		649	542	3611124	1661493411
3627	09:00:43.369	00:00:03.627	217	808,334	661,1105	0,5672988	0,8271842	470,92	2,7359	0	643,6971	669,8364	0,4081781	0,8256754	490,1663	3,069646	0	8	726	665						Untertest4.avi	0	880	547	72	111	650	555	533	0	Content		654	554	3627263	1661509550
3644	09:00:43.386	00:00:03.644	218	823,2801	646,3999	0,5671205	0,8271011	470,8457	2,915102	0	577,1006	690,9725	0,4082856	0,82564	490,1664	3,035018	0	8	700	669						Untertest4.avi	0	880	547	72	111	650	555	533	0	Content		628	558	3644016	1661526303
3661	09:00:43.403	00:00:03.660	219	813,9789	649,4094	0,5671455	0,8271268	470,8181	2,940853	0	626,8903	661,7405	0,4083498	0,8256925	490,1664	2,944861	0	8	720	656						Untertest4.avi	0	880	547	72	111	650	555	533	0	Content		648	545	3660641	1661542928
3678	09:00:43.420	00:00:03.677	220	832,7852	658,5214	0,5674472	0,8271816	470,8181	2,939986	0	597,074	684,7903	0,4079083	0,8256978	488,1211	2,982476	0	8	715	672						Untertest4.avi	0	880	547	72	111	650	555	533	0	Content		643	561	3677884	1661560171
3694	09:00:43.436	00:00:03.694	221	786,0885	648,8542	0,567126	0,8272723	470,8158	2,89504	0	619,7797	655,7714	0,4078765	0,8259181	488,1211	2,843682	0	8	703	652						Untertest4.avi	0	880	547	72	111	650	555	533	0	Content		631	541	3694461	1661576748
3711	09:00:43.453	00:00:03.711	222	812,1395	657,101	0,5671556	0,8270844	470,761	2,910346	0	691,2549	661,9624	0,4052348	0,8262994	475,2305	2,987587	0	8	752	660						Untertest4.avi	0	880	547	72	111	650	555	533	0	Content		680	549	3711134	1661593421
3727	09:00:43.469	00:00:03.727	223	828,0718	625,3665	0,5675604	0,8271053	470,7481	2,962228	0	624,0431	677,7296	0,4078388	0,8255658	487,4103	2,918	0	8	726	652						Untertest4.avi	0	880	547	72	111	650	555	533	0	Content		654	541	3727267	1661609554
3744	09:00:43.486	00:00:03.743	224	815,2449	639,7539	0,5673798	0,8272454	470,4934	2,930225	0	629,1505	671,5548	0,4078452	0,8256357	487,4104	2,930379	0	8	722	656						Untertest4.avi	0	880	547	72	111	650	555	533	0	Content		650	545	3743891	1661626178
3761	09:00:43.503	00:00:03.760	225	805,4252	658,7683	0,5673395	0,8272586	470,7369	2,934789	0	647,9944	666,7913	0,4053008	0,8261568	475,1933	2,819197	0	8	727	663						Untertest4.avi	0	880	547	72	111	650	555	533	0	Content		655	552	3760766	1661643053
3778	09:00:43.520	00:00:03.777	226	812,6906	647,9612	0,5674033	0,8272909	470,5222	2,932889	0	645,3644	656,9559	0,4019273	0,82665	487,4104	2,868295	0	8	729	652						Untertest4.avi	0	880	547	72	111	650	555	533	0	Content		657	541	3777519	1661659806
3794	09:00:43.536	00:00:03.794	227	796,1144	655,5877	0,5672984	0,8271821	470,7089	2,961421	0	583,933	667,0367	0,4077947	0,8255719	487,4104	3,013178	0	8	690	661						Untertest4.avi	0	880	547	72	111	650	555	533	0	Content		618	550	3794146	1661676433
3811	09:00:43.553	00:00:03.810	228	790,044	654,2945	0,5671771	0,8273042	470,6992	2,936726	0	607,0183	678,7888	0,4077581	0,8255508	487,4104	2,944568	0	8	699	667						Untertest4.avi	0	880	547	72	111	650	555	533	0	Content		627	556	3810772	1661693059
3828	09:00:43.570	00:00:03.827	229	811,1439	645,6471	0,567183	0,8273118	470,6717	2,91644	0	627,1239	665,1223	0,4077554	0,8255596	487,4104	2,872444	0	8	719	655						Untertest4.avi	0	880	547	72	111	650	555	533	0	Content		647	544	3827524	1661709811
3844	09:00:43.586	00:00:03.844	230	828,2447	656,802	0,5673758	0,827228	470,4377	2,902012	0	589,1319	698,6489	0,4078183	0,8255143	487,4104	2,910529	0	8	709	678						Untertest4.avi	0	880	547	72	111	650	555	533	0	Content		637	567	3844151	1661726438
3861	09:00:43.603	00:00:03.860	231	812,4354	648,9498	0,5676704	0,8271633	470,6245	3,039103	0	627,5888	694,3281	0,4078879	0,8252907	487,2736	2,970277	0	8	720	672						Untertest4.avi	0	880	547	72	111	650	555	533	0	Content		648	561	3860777	1661743064
3877	09:00:43.619	00:00:03.877	232	826,7083	650,2487	0,5675091	0,8272404	470,4705	2,932267	0	596,4091	680,7587	0,4079413	0,8254241	487,2736	2,965161	0	8	712	666						Untertest4.avi	0	880	547	72	111	650	555	533	0	Content		640	555	3877402	1661759689
3894	09:00:43.636	00:00:03.894	233	826,5195	652,707	0,5675355	0,827133	470,5849	2,866841	0	629,0792	697,575	0,4056071	0,8256122	475,7044	2,99595	0	8	728	675						Untertest4.avi	0	880	547	72	111	650	555	533	0	Content		656	564	3894155	1661776442
3911	09:00:43.653	00:00:03.910	234	844,8729	660,1692	0,5679148	0,8270537	470,4645	2,768681	0	578,0671	673,1281	0,4086777	0,8250782	490,0471	3,051892	0	8	711	667						Untertest4.avi	0	880	547	72	111	650	555	533	0	Content		639	556	3910904	1661793191
3927	09:00:43.669	00:00:03.927	235	810,9948	648,2734	0,5678754	0,8269706	470,5002	2,977431	0	644,993	714,4492	0,4059044	0,8252459	475,5013	3,046487	0	8	728	681						Untertest4.avi	0	880	547	72	111	650	555	533	0	Content		656	570	3927156	1661809443
3944	09:00:43.686	00:00:03.944	236	809,4661	664,1802	0,5680557	0,8267196	470,2195	3,022009	0	694,8545	719,0718	0,4060852	0,8249084	475,7143	3,071556	0	8	752	692						Untertest4.avi	0	880	547	72	111	650	555	533	0	Content		680	581	3944041	1661826328
3961	09:00:43.703	00:00:03.960	237	809,1909	649,9685	0,5682818	0,8264185	470,055	3,016248	0	633,6995	715,0011	0,4063061	0,8244042	475,7048	3,054333	0	8	721	682						Untertest4.avi	0	880	547	72	111	650	555	533	0	Content		649	571	3960781	1661843068
3977	09:00:43.719	00:00:03.977	238	815,694	657,9091	0,5684965	0,8258085	470,1677	3,022231	0	557,1906	696,6699	0,4065311	0,8235784	475,7048	2,973645	0	8	686	677						Untertest4.avi	0	880	547	72	111	650	555	533	0	Content		614	566	3977409	1661859696
3994	09:00:43.736	00:00:03.994	239	837,993	652,5157	0,5686967	0,8251336	470,4184	2,960204	0	712,6424	769,5396	0,406719	0,8232412	475,5788	2,586291	0	8	775	711						Untertest4.avi	0	880	547	72	111	650	555	533	0	Content		703	600	3994050	1661876337
4011	09:00:43.753	00:00:04.010	240	820,03	653,8225	0,5688373	0,8244466	470,6773	3,006801	0	717,5468	780,0116	0,4068705	0,8225738	475,6658	2,818034	0	8	769	717						Untertest4.avi	0	880	547	72	111	650	555	533	0	Content		697	606	4010662	1661892949
4027	09:00:43.769	00:00:04.027	241	817,6953	666,2974	0,5689127	0,8240591	470,4986	3,006453	0	570,1353	680,5156	0,4069211	0,8218311	475,6659	2,930197	0	8	694	673						Untertest4.avi	0	880	547	72	111	650	555	533	0	Content		622	562	4027411	1661909698
4044	09:00:43.786	00:00:04.044	242	860,0773	664,7319	0,5682774	0,8237349	470,7415	3,039729	0	696,9427	753,6412	0,4065456	0,8217201	476,0986	3,183233	0	8	779	709						Untertest4.avi	0	880	547	72	111	650	555	533	0	Content		707	598	4044048	1661926335
4061	09:00:43.803	00:00:04.060	243	979,564	612,1723	0,5664696	0,8228451	470,9842	3,011577	0	799,0262	642,4069	0,4052346	0,820631	476,0986	3,006618	0	8	889	627						Untertest4.avi	0	880	547	72	111	650	555	533	0	Content		817	516	4060667	1661942954
4077	09:00:43.819	00:00:04.077	244	996,7167	637,6259	0,5647802	0,8216266	471,85	2,978196	0	942,4523	506,656	0,4041338	0,8201667	476,7191	2,738771	0	9	970	572						Untertest4.avi	0	880	547	72	111	1182	362	599	0	Content		898	461	4077292	1661959579
4094	09:00:43.836	00:00:04.093	245	1280,028	529,6771	0,5637721	0,8209239	472,1039	2,960594	0	1084,143	521,6407	0,4033582	0,8191855	476,7191	2,921256	0	9	1182	526						Untertest4.avi	0	880	547	72	111	1182	362	599	0	Content		1110	415	4093919	1661976206
4111	09:00:43.853	00:00:04.110	246	1404,191	473,7513	0,5633397	0,8206369	472,6209	2,957453	0	1149,47	487,0469	0,4027667	0,818904	476,7191	2,990921	0	9	1277	480						Untertest4.avi	0	880	547	72	111	1182	362	599	0	Content		1205	369	4110669	1661992956
4127	09:00:43.869	00:00:04.127	247	1421,291	442,983	0,5634257	0,8205336	472,0856	3,054772	0	1144,524	484,0716	0,4028879	0,8186856	478,2112	3,023725	0	9	1283	464						Untertest4.avi	0	880	547	72	111	1182	362	599	0	Content		1211	353	4127296	1662009583
4144	09:00:43.886	00:00:04.143	248	1403,029	432,6202	0,5662423	0,8199917	481,6118	3,202838	0	1130,468	480,0221	0,4028074	0,8186839	477,7212	3,049586	0	9	1267	456						Untertest4.avi	0	880	547	72	111	1182	362	599	0	Content		1195	345	4143920	1662026207
4161	09:00:43.903	00:00:04.160	249	1386,991	444,5228	0,5636881	0,8205189	472,1342	3,24291	0	1142,301	476,1432	0,4027103	0,8186128	477,5467	2,966382	0	9	1265	460						Untertest4.avi	0	880	547	72	111	1182	362	599	0	Content		1193	349	4160546	1662042833
4177	09:00:43.919	00:00:04.177	250	1406,337	442,0604	0,563727	0,8203952	472,034	3,194903	0	1140,219	461,5151	0,4024919	0,8184659	476,82	3,035092	0	9	1273	452						Untertest4.avi	0	880	547	72	111	1182	362	599	0	Content		1201	341	4177173	1662059460
4194	09:00:43.936	00:00:04.193	251	1411,044	442,2859	0,5637445	0,8201377	471,9482	3,274297	0	1159,679	476,6981	0,4020602	0,8180908	475,0837	3,006099	0	9	1285	459						Untertest4.avi	0	880	547	72	111	1182	362	599	0	Content		1213	348	4193924	1662076211
4211	09:00:43.953	00:00:04.210	252	1400,448	444,3924	0,5637551	0,8198373	472,031	3,247492	0	1153,532	485,8453	0,4021536	0,8178258	475,7069	3,003994	0	9	1277	465						Untertest4.avi	0	880	547	72	111	1182	362	599	0	Content		1205	354	4210805	1662093092
4227	09:00:43.969	00:00:04.226	253	1375,986	458,8356	0,5639026	0,8192002	472,031	3,213818	0	1135,298	464,7955	0,402144	0,8175356	475,6601	3,041216	0	9	1256	462						Untertest4.avi	0	880	547	72	111	1182	362	599	0	Content		1184	351	4226932	1662109219
4244	09:00:43.986	00:00:04.244	254	1404,786	452,4747	0,5638856	0,8194644	472,0478	3,340176	0	1122,811	495,5307	0,4021598	0,8173866	475,8125	3,056511	0	9	1264	474						Untertest4.avi	0	880	547	72	111	1182	362	599	0	Content		1192	363	4244171	1662126458
4260	09:00:44.002	00:00:04.260	255	1395,237	449,4033	0,5638802	0,8194295	472,0043	3,283758	0	1127,348	473,6317	0,4021007	0,8171166	475,6367	3,066761	0	9	1261	462						Untertest4.avi	0	880	547	72	111	1182	362	599	0	Content		1189	351	4260306	1662142593
4277	09:00:44.019	00:00:04.277	256	1383,215	455,7278	0,5638406	0,8193325	471,9799	3,23074	0	1117,467	486,7301	0,4021458	0,816986	476,4915	3,093564	0	9	1250	471						Untertest4.avi	0	880	547	72	111	1182	362	599	0	Content		1178	360	4277427	1662159714
4294	09:00:44.036	00:00:04.293	257	1390,025	438,2592	0,5638291	0,8193297	471,8682	3,294062	0	1136,624	482,7183	0,4022035	0,8168924	477,1019	3,126577	0	9	1263	460						Untertest4.avi	0	880	547	72	111	1182	362	599	0	Content		1191	349	4293565	1662175852
4311	09:00:44.053	00:00:04.310	258	1406,946	452,6668	0,5637955	0,8193036	471,8955	3,301047	0	1135,43	484,8959	0,4021714	0,8168964	477,1704	3,147126	0	9	1271	469						Untertest4.avi	0	880	547	72	111	1182	362	599	0	Content		1199	358	4310689	1662192976
4327	09:00:44.069	00:00:04.326	259	1318,292	459,5126	0,5637541	0,8188998	471,8955	3,35221	0	1134,371	472,6083	0,402193	0,8169106	477,2685	3,090909	0	9	1226	466						Untertest4.avi	0	880	547	72	111	1182	362	599	0	Content		1154	355	4326935	1662209222
4344	09:00:44.086	00:00:04.343	260	1382,921	468,7935	0,5637844	0,8193606	472,0403	3,279608	0	1126,914	480,8635	0,4021671	0,8168889	477,2123	3,099372	0	9	1255	475						Untertest4.avi	0	880	547	72	111	1182	362	599	0	Content		1183	364	4343563	1662225850
4360	09:00:44.102	00:00:04.360	261	1382,262	450,6291	0,5637544	0,8194431	472,0055	3,243114	0	1120,998	494,7303	0,4020813	0,8167796	476,9742	3,17877	0	9	1252	473						Untertest4.avi	0	880	547	72	111	1182	362	599	0	Content		1180	362	4360188	1662242475
4377	09:00:44.119	00:00:04.377	262	1422,756	445,6767	0,5637824	0,8194425	471,9136	3,266974	0	1131,199	480,9927	0,4020444	0,8167213	476,7513	3,108241	0	9	1277	463						Untertest4.avi	0	880	547	72	111	1182	362	599	0	Content		1205	352	4377315	1662259602
4394	09:00:44.136	00:00:04.393	263	1385,788	468,1923	0,5638267	0,8194784	471,9661	3,282172	0	1085,732	514,7313	0,4021999	0,8167446	477,3069	3,160719	0	9	1236	491						Untertest4.avi	0	880	547	72	111	1182	362	599	0	Content		1164	380	4393566	1662275853
4411	09:00:44.153	00:00:04.410	264	1407,503	443,614	0,5639664	0,8194395	471,9671	3,270235	0	1129,524	502,524	0,4021142	0,8167421	476,0526	3,257724	0	9	1269	473						Untertest4.avi	0	880	547	72	111	1182	362	599	0	Content		1197	362	4410688	1662292975
4427	09:00:44.169	00:00:04.426	265	1380,078	455,1293	0,567053	0,8188093	482,2908	3,316541	0	1147,418	486,5629	0,4021934	0,81638	475,8105	3,177927	0	9	1264	471						Untertest4.avi	0	880	547	72	111	1182	362	599	0	Content		1192	360	4426820	1662309107
4443	09:00:44.185	00:00:04.443	266	1378,381	453,8096	0,5642267	0,8187963	472,0391	3,354141	0	1129,782	479,7057	0,4024756	0,8158645	476,6653	3,143257	0	9	1254	467						Untertest4.avi	0	880	547	72	111	1182	362	599	0	Content		1182	356	4443444	1662325731
4460	09:00:44.202	00:00:04.460	267	1394,004	445,3124	0,5643111	0,8183119	472,106	3,28443	0	1113,579	494,5238	0,4026549	0,8152385	477,2539	3,160573	0	9	1254	470						Untertest4.avi	0	880	547	72	111	1182	362	599	0	Content		1182	359	4460196	1662342483
4477	09:00:44.219	00:00:04.477	268	1378,466	471,3712	0,5643492	0,8179442	472,0947	3,36828	0	1124,469	489,7402	0,4022705	0,814713	475,0158	3,128013	0	9	1251	481						Untertest4.avi	0	880	547	72	111	1182	362	599	0	Content		1179	370	4477317	1662359604
4494	09:00:44.236	00:00:04.493	269	1378,659	459,6127	0,564347	0,8175769	472,2401	3,318084	0	1131,359	509,0456	0,4026046	0,8144281	476,7821	3,195327	0	9	1255	484						Untertest4.avi	0	880	547	72	111	1182	362	599	0	Content		1183	373	4493572	1662375859
4511	09:00:44.253	00:00:04.510	270	1367,867	461,6309	0,5643929	0,8174303	472,0222	3,431044	0	1119,575	500,0927	0,4023573	0,8142111	475,4501	3,16723	0	9	1244	481						Untertest4.avi	0	880	547	72	111	1182	362	599	0	Content		1172	370	4510567	1662392854
4527	09:00:44.269	00:00:04.526	271	1379,818	458,6095	0,5644011	0,8173414	472,0089	3,376442	0	1114,129	512,5791	0,4022238	0,8139906	474,7693	3,188447	0	9	1247	486						Untertest4.avi	0	880	547	72	111	1182	362	599	0	Content		1175	375	4526698	1662408985
4543	09:00:44.285	00:00:04.543	272	1381,802	463,133	0,5644553	0,817203	472,1408	3,303776	0	1106,629	511,5605	0,4021992	0,8139365	474,3419	3,200581	0	9	1244	487						Untertest4.avi	0	880	547	72	111	1182	362	599	0	Content		1172	376	4543450	1662425737
4560	09:00:44.302	00:00:04.560	273	1387,627	450,2577	0,5677558	0,816721	483,7141	3,388992	0	1109,541	510,8668	0,4021645	0,8139077	473,8385	3,188269	0	9	1249	481						Untertest4.avi	0	880	547	72	111	1182	362	599	0	Content		1177	370	4560086	1662442373
4577	09:00:44.319	00:00:04.577	274	1364,508	464,2842	0,5646217	0,8173178	472,0408	3,372008	0	1097,269	510,3443	0,4026108	0,8138665	475,4973	3,193932	0	9	1231	487						Untertest4.avi	0	880	547	72	111	1182	362	599	0	Content		1159	376	4577271	1662459558
4594	09:00:44.336	00:00:04.593	275	1368,319	456,4534	0,5648071	0,8172934	471,9796	3,375147	0	1119,816	518,7073	0,4029501	0,8137879	476,6839	3,227325	0	9	1244	488						Untertest4.avi	0	880	547	72	111	1182	362	599	0	Content		1172	377	4593947	1662476234
4611	09:00:44.353	00:00:04.610	276	1367,324	451,3257	0,5648078	0,8172334	471,9164	3,351237	0	1126,359	491,9171	0,402959	0,8137059	476,6201	3,218726	0	9	1247	472						Untertest4.avi	0	880	547	72	111	1182	362	599	0	Content		1175	361	4610567	1662492854
4627	09:00:44.369	00:00:04.626	277	1383,806	460,2192	0,5648087	0,8170869	472,0006	3,354809	0	1131,801	490,3604	0,4030781	0,8136073	477,3157	3,247319	0	9	1258	475						Untertest4.avi	0	880	547	72	111	1182	362	599	0	Content		1186	364	4626829	1662509116
4644	09:00:44.386	00:00:04.643	278	1370,653	449,2499	0,5648043	0,8169463	472,1147	3,336151	0	1109,125	493,8775	0,4029976	0,8135559	476,7975	3,268479	0	9	1240	472						Untertest4.avi	0	880	547	72	111	1182	362	599	0	Content		1168	361	4643899	1662526186
4660	09:00:44.402	00:00:04.660	279	1341,632	476,3278	0,5647883	0,8168512	472,1992	3,414667	0	1136,739	485,3329	0,4029203	0,813461	476,269	3,285355	0	9	1239	481						Untertest4.avi	0	880	547	72	111	1182	362	599	0	Content		1167	370	4660088	1662542375
4677	09:00:44.419	00:00:04.676	280	1330,576	452,9029	0,5662348	0,8162149	476,3402	3,395579	0	1095,365	506,1444	0,4025943	0,8132008	473,6145	3,25202	0	10	1213	480						Untertest4.avi	0	880	547	72	111	1086	370	917	0	Content		1141	369	4676704	1662558991
4693	09:00:44.435	00:00:04.693	281	1295,977	460,5204	0,5653819	0,8164805	472,0381	3,442436	0	1082,482	493,8937	0,40357	0,8130097	476,4814	3,296102	0	10	1189	477						Untertest4.avi	0	880	547	72	111	1086	370	917	0	Content		1117	366	4693329	1662575616
4711	09:00:44.453	00:00:04.710	282	1301,204	451,6513	0,5654112	0,8166277	471,9541	3,346609	0	1049,511	490,9527	0,4040813	0,8130355	478,9944	3,318422	0	10	1175	471						Untertest4.avi	0	880	547	72	111	1086	370	917	0	Content		1103	360	4710524	1662592811
4727	09:00:44.469	00:00:04.726	283	1269,665	461,9853	0,5653452	0,8166534	471,9849	3,439023	0	1069,312	488,4744	0,403951	0,8130686	478,8843	3,349833	0	10	1169	475						Untertest4.avi	0	880	547	72	111	1086	370	917	0	Content		1097	364	4726710	1662608997
4744	09:00:44.486	00:00:04.743	284	1285,068	442,9656	0,5652423	0,8165749	472,1124	3,430115	0	1073,015	486,9259	0,4038261	0,81303	478,6454	3,321405	0	10	1179	465						Untertest4.avi	0	880	547	72	111	1086	370	917	0	Content		1107	354	4743828	1662626115
4760	09:00:44.502	00:00:04.759	285	1288,208	457,0173	0,5651368	0,8165517	471,9713	3,409501	0	1058,788	493,5547	0,4036308	0,8129783	478,0887	3,332028	0	10	1173	475						Untertest4.avi	0	880	547	72	111	1086	370	917	0	Content		1101	364	4759962	1662642249
4777	09:00:44.519	00:00:04.777	286	1307,318	450,6217	0,5650735	0,8164942	471,994	3,411624	0	1056,661	491,4136	0,4030458	0,8129611	475,7568	3,384855	0	10	1182	471						Untertest4.avi	0	880	547	72	111	1086	370	917	0	Content		1110	360	4777205	1662659492
4794	09:00:44.536	00:00:04.793	287	1283,325	459,6947	0,565074	0,8164093	471,9989	3,406594	0	1085,788	481,5568	0,4034504	0,8128165	477,8345	3,257799	0	10	1185	471						Untertest4.avi	0	880	547	72	111	1086	370	917	0	Content		1113	360	4793832	1662676119
4810	09:00:44.552	00:00:04.810	288	1296,174	447,4149	0,5651355	0,8162747	471,9763	3,445724	0	1060,161	488,144	0,4033535	0,8125311	477,3387	3,366631	0	10	1178	468						Untertest4.avi	0	880	547	72	111	1086	370	917	0	Content		1106	357	4810460	1662692747
4827	09:00:44.569	00:00:04.826	289	1272,797	459,3901	0,5651793	0,8162613	471,9049	3,446021	0	1055,753	497,474	0,4033107	0,812422	477,0608	3,341892	0	10	1164	478						Untertest4.avi	0	880	547	72	111	1086	370	917	0	Content		1092	367	4826590	1662708877
4843	09:00:44.585	00:00:04.843	290	1308,655	439,9775	0,5652118	0,8163531	471,883	3,355076	0	1078,874	501,8801	0,403496	0,8124406	477,8308	3,37473	0	10	1194	471						Untertest4.avi	0	880	547	72	111	1086	370	917	0	Content		1122	360	4843216	1662725503
4860	09:00:44.602	00:00:04.859	291	1285,827	463,5151	0,5652497	0,8164229	471,8921	3,413259	0	1090,952	471,4485	0,4038199	0,812733	479,2194	3,342225	0	10	1188	467						Untertest4.avi	0	880	547	72	111	1086	370	917	0	Content		1116	356	4859966	1662742253
4877	09:00:44.619	00:00:04.877	292	1282,215	464,6571	0,5651978	0,8164611	471,9412	3,443539	0	1049,256	500,117	0,4035403	0,8126944	478,0063	3,347072	0	10	1166	482						Untertest4.avi	0	880	547	72	111	1086	370	917	0	Content		1094	371	4877085	1662759372
4894	09:00:44.636	00:00:04.893	293	1289,237	466,3718	0,5651716	0,816466	471,8953	3,422195	0	1054,74	506,9619	0,4032793	0,8125696	476,9499	3,353477	0	10	1172	487						Untertest4.avi	0	880	547	72	111	1086	370	917	0	Content		1100	376	4893711	1662775998
4910	09:00:44.652	00:00:04.910	294	1276,638	471,7354	0,5651485	0,8164135	471,844	3,432855	0	1055,151	498,2079	0,4030571	0,8124558	476,0125	3,352286	0	10	1166	485						Untertest4.avi	0	880	547	72	111	1086	370	917	0	Content		1094	374	4910459	1662792746
4927	09:00:44.669	00:00:04.926	295	1277,67	454,9094	0,565125	0,8163464	471,8266	3,339137	0	1055,944	500,2904	0,4036398	0,8123522	479,3305	3,340615	0	10	1167	478						Untertest4.avi	0	880	547	72	111	1086	370	917	0	Content		1095	367	4926594	1662808881
4943	09:00:44.685	00:00:04.943	296	1260,742	469,1617	0,5650558	0,8162166	471,8414	3,388347	0	1068,387	495,1177	0,4036137	0,8122255	479,5212	3,337399	0	10	1165	482						Untertest4.avi	0	880	547	72	111	1086	370	917	0	Content		1093	371	4943218	1662825505
4960	09:00:44.702	00:00:04.959	297	1265,558	473,5898	0,5650076	0,8160261	471,8152	3,388325	0	1072,803	489,4702	0,4036419	0,8120433	479,9614	3,315483	0	10	1169	482						Untertest4.avi	0	880	547	72	111	1086	370	917	0	Content		1097	371	4959845	1662842132
4977	09:00:44.719	00:00:04.977	298	1263,757	475,8619	0,5649484	0,8158949	471,9583	3,380206	0	1073,539	498,9324	0,4034582	0,8118587	479,1505	3,296302	0	10	1169	487						Untertest4.avi	0	880	547	72	111	1086	370	917	0	Content		1097	376	4977041	1662859328
4994	09:00:44.736	00:00:04.993	299	1259,22	475,2607	0,5649207	0,8158105	471,9539	3,286958	0	1062,359	489,3177	0,403561	0,8116421	479,7648	3,269709	0	10	1161	482						Untertest4.avi	0	880	547	72	111	1086	370	917	0	Content		1089	371	4993717	1662876004
5010	09:00:44.752	00:00:05.010	300	1270,951	486,5485	0,5649182	0,8158284	471,9648	3,282141	0	1083,339	482,5544	0,4036276	0,8116838	480,1297	3,194728	0	10	1177	485						Untertest4.avi	0	880	547	72	111	1086	370	917	0	Content		1105	374	5010341	1662892628
5026	09:00:44.768	00:00:05.026	301	1277,38	453,895	0,5649264	0,8158785	472,0027	3,271043	0	1069,832	497,981	0,4036572	0,8117486	480,31	3,244656	0	10	1174	476						Untertest4.avi	0	880	547	72	111	1086	370	917	0	Content		1102	365	5026472	1662908759
5043	09:00:44.785	00:00:05.043	302	1284,449	468,8718	0,564933	0,8158738	472,0334	3,21312	0	1060,83	481,3826	0,403562	0,8117734	479,7327	3,19189	0	10	1173	475						Untertest4.avi	0	880	547	72	111	1086	370	917	0	Content		1101	364	5043102	1662925389
5060	09:00:44.802	00:00:05.059	303	1277,969	465,8105	0,5650072	0,8160005	471,9091	3,210745	0	1061,931	487,9871	0,4038238	0,8117252	480,8193	3,168306	0	10	1170	477						Untertest4.avi	0	880	547	72	111	1086	370	917	0	Content		1098	366	5059847	1662942134
5077	09:00:44.819	00:00:05.076	304	1270,287	474,7946	0,5650919	0,8162571	471,9987	3,193706	0	1076,109	486,5901	0,4038709	0,8118628	480,6585	3,152017	0	10	1173	481						Untertest4.avi	0	880	547	72	111	1086	370	917	0	Content		1101	370	5076970	1662959257
5094	09:00:44.836	00:00:05.093	305	1260,648	473,2067	0,5651293	0,816542	472,1188	3,146473	0	1053,702	485,0724	0,4039233	0,81216	480,6617	3,124422	0	10	1157	479						Untertest4.avi	0	880	547	72	111	1086	370	917	0	Content		1085	368	5093721	1662976008
5110	09:00:44.852	00:00:05.110	306	1258,943	472,8359	0,5651446	0,8167906	471,9726	3,164985	0	1050,787	490,8865	0,4039341	0,8123367	480,7244	3,091827	0	10	1155	482						Untertest4.avi	0	880	547	72	111	1086	370	917	0	Content		1083	371	5110346	1662992633
5126	09:00:44.868	00:00:05.126	307	1261,916	489,3178	0,5651411	0,8168817	471,9927	3,159155	0	1047,307	496,5667	0,4038498	0,8125901	480,1343	3,091526	0	10	1155	493						Untertest4.avi	0	880	547	72	111	1086	370	917	0	Content		1083	382	5126479	1663008766
5143	09:00:44.885	00:00:05.143	308	1262,639	459,7239	0,5651119	0,816922	471,9927	3,100933	0	1049,084	510,4248	0,4041418	0,8124793	481,8781	3,120272	0	10	1156	485						Untertest4.avi	0	880	547	72	111	1086	370	917	0	Content		1084	374	5143106	1663025393
5160	09:00:44.902	00:00:05.159	309	1269,16	475,9707	0,5651008	0,8168597	471,9901	3,108441	0	1058,177	497,2744	0,4039272	0,8123279	480,9971	3,080784	0	10	1164	487						Untertest4.avi	0	880	547	72	111	1086	370	917	0	Content		1092	376	5159730	1663042017
5177	09:00:44.919	00:00:05.176	310	1263,137	467,0917	0,5651199	0,8168114	472,0483	3,135722	0	1030,299	506,7032	0,4039344	0,8122488	480,951	3,135642	0	10	1147	487						Untertest4.avi	0	880	547	72	111	1086	370	917	0	Content		1075	376	5176976	1663059263
5194	09:00:44.936	00:00:05.193	311	1274,401	468,0656	0,5651223	0,816849	472	3,037119	0	1057,328	493,0756	0,4038737	0,8122737	480,5785	2,996114	0	10	1166	481						Untertest4.avi	0	880	547	72	111	1086	370	917	0	Content		1094	370	5193600	1663075887
5210	09:00:44.952	00:00:05.210	312	1245,463	497,0135	0,56514	0,8169656	472,0723	3,17004	0	1068,682	487,2628	0,404018	0,8123627	481,3228	3,075114	0	10	1157	492						Untertest4.avi	0	880	547	72	111	1086	370	917	0	Content		1085	381	5210301	1663092588
5226	09:00:44.968	00:00:05.226	313	1237,549	486,3625	0,5651177	0,8171052	471,9834	3,091257	0	1054,006	510,8164	0,4042814	0,812589	482,5914	3,072661	0	10	1146	499						Untertest4.avi	0	880	547	72	111	1086	370	917	0	Content		1074	388	5226361	1663108648
5243	09:00:44.985	00:00:05.243	314	1229,61	497,6328	0,5651119	0,8170568	472,0342	3,101598	0	1073,923	482,7615	0,4042112	0,8125887	482,3262	3,018707	0	10	1152	490						Untertest4.avi	0	880	547	72	111	1086	370	917	0	Content		1080	379	5243127	1663125414
5260	09:00:45.002	00:00:05.259	315	1259,112	471,7972	0,5650896	0,8168934	472,0263	3,001126	0	1059,524	484,1269	0,4042872	0,8123395	482,8745	3,013376	0	10	1159	478						Untertest4.avi	0	880	547	72	111	1086	370	917	0	Content		1087	367	5259741	1663142028
5277	09:00:45.019	00:00:05.276	316	1279,935	450,5408	0,5650526	0,8165895	472,1523	3,0602	0	1034,623	496,564	0,4038251	0,8120931	480,6444	3,031856	0	10	1157	474						Untertest4.avi	0	880	547	72	111	1086	370	917	0	Content		1085	363	5276854	1663159141
5294	09:00:45.036	00:00:05.293	317	1266,466	453,5626	0,5650519	0,8163871	472,1689	2,991677	0	1045,874	486,3488	0,4043232	0,8118527	483,1048	3,015933	0	10	1156	470						Untertest4.avi	0	880	547	72	111	1086	370	917	0	Content		1084	359	5293559	1663175846
5310	09:00:45.052	00:00:05.310	318	1258,399	481,1766	0,5650413	0,8163284	472,2276	3,058057	0	1054,477	495,7786	0,4044055	0,8117564	483,487	3,044957	0	10	1156	488						Untertest4.avi	0	880	547	72	111	1086	370	917	0	Content		1084	377	5310232	1663192519
5326	09:00:45.068	00:00:05.326	319	1236,185	471,9921	0,5651193	0,8164477	472,221	3,02758	0	1058,62	492,2352	0,4044503	0,811755	483,5232	3,011694	0	10	1147	482						Untertest4.avi	0	880	547	72	111	1086	370	917	0	Content		1075	371	5326369	1663208656
5343	09:00:45.085	00:00:05.342	320	1228,862	482,6763	0,5652266	0,8165272	472,2275	3,137162	0	1057,506	490,5791	0,404323	0,8118314	482,2664	2,988161	0	10	1143	487						Untertest4.avi	0	880	547	72	111	1086	370	917	0	Content		1071	376	5342999	1663225286
5360	09:00:45.102	00:00:05.359	321	1234,561	454,6849	0,5653576	0,8167129	471,8979	3,016924	0	1062,697	463,8539	0,4044019	0,8118096	481,8403	2,942915	0	10	1149	459						Untertest4.avi	0	880	547	72	111	1086	370	917	0	Content		1077	348	5359618	1663241905
5377	09:00:45.119	00:00:05.376	322	1241,298	467,713	0,5655196	0,8162931	472,1354	3,028883	0	1061,368	493,2697	0,4049726	0,8115137	484,0811	3,039266	0	10	1151	480						Untertest4.avi	0	880	547	72	111	1086	370	917	0	Content		1079	369	5376814	1663259101
5393	09:00:45.135	00:00:05.393	323	1237,998	472,5601	0,5656592	0,8159781	472,2897	3,065447	0	1036,498	506,2779	0,4049664	0,8111656	483,2231	3,016908	0	10	1137	489						Untertest4.avi	0	880	547	72	111	1086	370	917	0	Content		1065	378	5393493	1663275780
5410	09:00:45.152	00:00:05.410	324	1245,872	474,5478	0,5657844	0,8156719	472,2819	3,073302	0	1048,776	479,3995	0,4049027	0,8109521	482,3049	2,974128	0	10	1147	477						Untertest4.avi	0	880	547	72	111	1086	370	917	0	Content		1075	366	5410115	1663292402
5426	09:00:45.168	00:00:05.426	325	1244,842	485,7339	0,5657973	0,8155909	472,2921	3,07758	0	1052,037	462,3463	0,4053341	0,8108401	484,5848	2,951493	0	10	1148	474						Untertest4.avi	0	880	547	72	111	1086	370	917	0	Content		1076	363	5426247	1663308534
5443	09:00:45.185	00:00:05.442	326	1269,384	457,6142	0,5657851	0,8156942	472,2714	3,018061	0	1044,106	485,6323	0,4048514	0,8109487	482,0543	3,025419	0	10	1157	472						Untertest4.avi	0	880	547	72	111	1086	370	917	0	Content		1085	361	5442872	1663325159
5460	09:00:45.202	00:00:05.459	327	1257,928	455,6429	0,5657212	0,8159325	472,2544	3,021285	0	1055,944	430,4811	0,4047262	0,8111643	481,5499	2,827069	0	10	1157	443						Untertest4.avi	0	880	547	72	111	1086	370	917	0	Content		1085	332	5459623	1663341910
5477	09:00:45.219	00:00:05.476	328	1231,898	474,8209	0,565718	0,8161017	472,1504	3,063984	0	1037,999	502,4626	0,4051684	0,8112209	484,0869	3,0636	0	10	1135	489						Untertest4.avi	0	880	547	72	111	1086	370	917	0	Content		1063	378	5476745	1663359032
5493	09:00:45.235	00:00:05.493	329	1259,6	453,7517	0,5656903	0,8161492	472,1317	3,010264	0	1030,201	489,2608	0,4051358	0,8113935	484,2304	2,991891	0	10	1145	472						Untertest4.avi	0	880	547	72	111	1086	370	917	0	Content		1073	361	5493491	1663375778
5510	09:00:45.252	00:00:05.510	330	1236,641	469,9193	0,5656206	0,8163224	472,2195	3,037189	0	1039,544	519,7764	0,4051127	0,81155	484,3103	3,027695	0	10	1138	495						Untertest4.avi	0	880	547	72	111	1086	370	917	0	Content		1066	384	5510119	1663392406
5526	09:00:45.268	00:00:05.526	331	1228,17	470,0797	0,5656201	0,8165277	472,1772	3,012957	0	1012,905	519,8713	0,4046699	0,8116288	482,1837	3,104394	0	10	1121	495						Untertest4.avi	0	880	547	72	111	1086	370	917	0	Content		1049	384	5526250	1663408537
5543	09:00:45.285	00:00:05.542	332	1233,669	484,9985	0,5657026	0,8162643	472,236	3,069808	0	1008,541	532,3625	0,4050041	0,811596	483,3918	3,060076	0	10	1121	509						Untertest4.avi	0	880	547	72	111	1086	370	917	0	Content		1049	398	5542878	1663425165
5560	09:00:45.302	00:00:05.559	333	1231,577	476,8541	0,5658406	0,8162176	472,1972	3,082495	0	1044,339	511,01	0,4051203	0,8115392	483,0813	3,057514	0	10	1138	494						Untertest4.avi	0	880	547	72	111	1086	370	917	0	Content		1066	383	5559503	1663441790
5577	09:00:45.319	00:00:05.576	334	1094,509	500,4229	0,5671085	0,8165753	472,0749	3,039789	0	938,6493	555,7144	0,4062106	0,8118178	481,9192	2,996861	0	10	1017	528						Untertest4.avi	0	880	547	72	111	1086	370	917	0	Content		945	417	5576748	1663459035
5593	09:00:45.335	00:00:05.593	335	998,9764	531,7601	0,568886	0,8175988	471,9333	2,964207	0	778,7169	579,8557	0,4100438	0,8127135	493,298	3,14647	0	11	889	556						Untertest4.avi	0	880	547	72	111	684	544	550	0	Content		817	445	5593446	1663475733
5610	09:00:45.352	00:00:05.610	336	876,4341	619,7762	0,5697289	0,8185117	471,9132	3,091223	0	703,181	629,9835	0,4091599	0,8136337	483,8596	3,13386	0	11	790	625						Untertest4.avi	0	880	547	72	111	684	544	550	0	Content		718	514	5610000	1663492287
5626	09:00:45.368	00:00:05.626	337	849,8628	637,4671	0,5701221	0,8193883	471,6035	3,041646	0	666,4327	658,7539	0,4103082	0,8143651	487,3134	3,116817	0	11	758	648						Untertest4.avi	0	880	547	72	111	684	544	550	0	Content		686	537	5626131	1663508418
5643	09:00:45.385	00:00:05.642	338	874,7053	641,6379	0,5700055	0,8195431	471,8552	3,08883	0	664,7614	664,5142	0,4102847	0,8145556	487,3358	3,172477	0	11	770	653						Untertest4.avi	0	880	547	72	111	684	544	550	0	Content		698	542	5642755	1663525042
5660	09:00:45.402	00:00:05.659	339	861,5272	658,2205	0,5698531	0,8196986	471,7762	3,042519	0	674,2298	662,2455	0,4100296	0,814659	486,5748	3,168906	0	11	768	660						Untertest4.avi	0	880	547	72	111	684	544	550	0	Content		696	549	5659505	1663541792
5677	09:00:45.419	00:00:05.676	340	868,4606	644,5316	0,5697899	0,8199505	471,6935	3,010853	0	656,277	672,1218	0,4103852	0,8148059	488,8937	3,135339	0	11	762	658						Untertest4.avi	0	880	547	72	111	684	544	550	0	Content		690	547	5676748	1663559035
5693	09:00:45.435	00:00:05.692	341	862,1176	630,4009	0,5697031	0,8202672	471,612	3,064807	0	645,4957	677,3083	0,410413	0,8151754	489,4879	3,205224	0	11	754	654						Untertest4.avi	0	880	547	72	111	684	544	550	0	Content		682	543	5692881	1663575168
5710	09:00:45.452	00:00:05.709	342	831,1705	651,4439	0,5694107	0,8204043	471,5167	3,030258	0	652,9534	655,191	0,4103668	0,8155361	489,4879	3,026257	0	11	742	653						Untertest4.avi	0	880	547	72	111	684	544	550	0	Content		670	542	5709506	1663591793
5726	09:00:45.468	00:00:05.726	343	845,964	650,1972	0,5694246	0,8207465	471,4615	3,066377	0	631,0729	662,4608	0,4103578	0,8157841	489,4879	3,140046	0	11	739	656						Untertest4.avi	0	880	547	72	111	684	544	550	0	Content		667	545	5726133	1663608420
5743	09:00:45.485	00:00:05.743	344	876,9348	665,8145	0,5696509	0,8213565	471,3614	3,034563	0	665,4676	667,7577	0,4100713	0,8162227	488,3079	3,132261	0	11	771	667						Untertest4.avi	0	880	547	72	111	684	544	550	0	Content		699	556	5743375	1663625662
5760	09:00:45.502	00:00:05.759	345	844,0313	649,4342	0,5693067	0,8216915	471,2822	3,020867	0	630,0784	668,3575	0,4099559	0,8167381	488,308	3,081457	0	11	737	659						Untertest4.avi	0	880	547	72	111	684	544	550	0	Content		665	548	5759999	1663642286
5777	09:00:45.519	00:00:05.776	346	838,384	656,49	0,5691834	0,8220667	471,4132	3,05318	0	630,2045	683,8044	0,4098283	0,8172755	488,308	3,183024	0	11	734	670						Untertest4.avi	0	880	547	72	111	684	544	550	0	Content		662	559	5776625	1663658912
5793	09:00:45.535	00:00:05.792	347	887,8819	647,7944	0,5693499	0,8225392	471,4395	2,975258	0	648,9378	663,3837	0,4105074	0,8176697	492,4214	3,128931	0	11	768	656						Untertest4.avi	0	880	547	72	111	684	544	550	0	Content		696	545	5792757	1663675044
5810	09:00:45.552	00:00:05.809	348	852,7376	657,6406	0,5689869	0,8228065	471,2762	2,968965	0	663,5969	654,2978	0,4104568	0,8180129	492,4214	3,170146	0	11	758	656						Untertest4.avi	0	880	547	72	111	684	544	550	0	Content		686	545	5809506	1663691793
5826	09:00:45.568	00:00:05.826	349	822,5082	644,9629	0,5688967	0,8229394	471,1451	3,048857	0	641,1186	663,1792	0,4103857	0,8180707	492,4214	3,07738	0	11	732	654						Untertest4.avi	0	880	547	72	111	684	544	550	0	Content		660	543	5826132	1663708419
5843	09:00:45.585	00:00:05.843	350	864,4561	649,2753	0,5691022	0,8230146	471,222	3,001266	0	672,1462	666,195	0,4095128	0,8179369	488,6531	3,109961	0	11	768	658						Untertest4.avi	0	880	547	72	111	684	544	550	0	Content		696	547	5843324	1663725611
5860	09:00:45.602	00:00:05.860	351	853,0824	656,3534	0,5687611	0,8229613	471,3175	2,97729	0	604,2224	676,1099	0,4094541	0,8180829	488,6531	3,099967	0	11	729	666						Untertest4.avi	0	880	547	72	111	684	544	550	0	Content		657	555	5860002	1663742289
5877	09:00:45.619	00:00:05.876	352	845,7935	640,8511	0,5687351	0,8230676	471,2977	2,951345	0	639,4335	662,1835	0,4094329	0,8182248	488,6531	3,015246	0	11	743	652						Untertest4.avi	0	880	547	72	111	684	544	550	0	Content		671	541	5876579	1663758866
5893	09:00:45.635	00:00:05.892	353	871,1291	650,295	0,5690395	0,8232041	471,2494	2,947131	0	661,3824	662,7633	0,409407	0,8182524	488,3049	3,015581	0	11	766	657						Untertest4.avi	0	880	547	72	111	684	544	550	0	Content		694	546	5892634	1663774921
5909	09:00:45.651	00:00:05.909	354	835,2898	649,1725	0,5688609	0,8231461	471,0821	2,980464	0	620,0231	655,0351	0,4094805	0,8182118	488,3049	2,992727	0	11	728	652						Untertest4.avi	0	880	547	72	111	684	544	550	0	Content		656	541	5909387	1663791674
5926	09:00:45.668	00:00:05.926	355	840,1974	636,9167	0,5689401	0,8232225	470,8024	2,902903	0	616,1264	669,675	0,4095185	0,8182277	488,3049	3,005913	0	11	728	653						Untertest4.avi	0	880	547	72	111	684	544	550	0	Content		656	542	5926011	1663808298
5943	09:00:45.685	00:00:05.943	356	862,1382	647,4641	0,5692183	0,8231729	471,1866	2,969545	0	620,0854	674,9825	0,4093601	0,8181257	487,5075	3,005133	0	11	741	661						Untertest4.avi	0	880	547	72	111	684	544	550	0	Content		669	550	5943252	1663825539
5960	09:00:45.702	00:00:05.959	357	845,7352	645,5646	0,5690306	0,8229042	471,1469	2,909738	0	640,3086	646,7712	0,409433	0,8180097	487,5075	2,996191	0	11	743	646						Untertest4.avi	0	880	547	72	111	684	544	550	0	Content		671	535	5959883	1663842170
5977	09:00:45.719	00:00:05.976	358	844,4988	651,3513	0,5690518	0,8227847	470,923	2,868405	0	625,9232	659,0716	0,4095067	0,81787	487,5075	2,964422	0	11	735	655						Untertest4.avi	0	880	547	72	111	684	544	550	0	Content		663	544	5976581	1663858868
5993	09:00:45.735	00:00:05.992	359	859,0255	658,2745	0,5694587	0,8227823	471,1869	2,992402	0	626,1166	658,4271	0,4103443	0,8177051	491,4021	3,073882	0	11	743	658						Untertest4.avi	0	880	547	72	111	684	544	550	0	Content		671	547	5992638	1663874925
6009	09:00:45.751	00:00:06.009	360	838,0677	638,3127	0,5692795	0,8227904	470,9517	2,886644	0	650,5469	653,8574	0,4104956	0,8178116	491,4021	2,937629	0	11	744	646						Untertest4.avi	0	880	547	72	111	684	544	550	0	Content		672	535	6009264	1663891551
6026	09:00:45.768	00:00:06.026	361	868,7204	652,7278	0,5696332	0,8229636	471,0411	2,910484	0	638,3751	666,3256	0,4098364	0,8177508	487,7607	3,029715	0	11	754	660						Untertest4.avi	0	880	547	72	111	684	544	550	0	Content		682	549	6026014	1663908301
6043	09:00:45.785	00:00:06.043	362	872,299	654,3361	0,5697462	0,8230397	470,8914	2,936859	0	648,1203	675,1592	0,4098881	0,817778	487,6174	2,956316	0	11	760	665						Untertest4.avi	0	880	547	72	111	684	544	550	0	Content		688	554	6043134	1663925421
6060	09:00:45.802	00:00:06.059	363	867,2965	650,8831	0,5698705	0,822961	470,9443	2,909928	0	645,0809	657,4134	0,4108257	0,81774	491,8428	3,014317	0	11	756	654						Untertest4.avi	0	880	547	72	111	684	544	550	0	Content		684	543	6059886	1663942173
6077	09:00:45.819	00:00:06.076	364	893,5562	643,604	0,5699978	0,8229107	470,9796	2,900648	0	701,545	664,9841	0,4108667	0,8176739	491,6602	3,085012	0	11	798	654						Untertest4.avi	0	880	547	72	111	684	544	550	0	Content		726	543	6076509	1663958796
6093	09:00:45.835	00:00:06.092	365	856,4357	657,3994	0,5700157	0,8230276	470,957	2,951123	0	654,7419	657,135	0,4107904	0,8177078	491,2046	3,002469	0	11	756	657						Untertest4.avi	0	880	547	72	111	684	544	550	0	Content		684	546	6092646	1663974933
6109	09:00:45.851	00:00:06.109	366	868,2814	645,1833	0,5699964	0,8231591	470,9412	2,925636	0	669,2505	681,7717	0,4106715	0,8177992	490,7009	3,185777	0	11	769	663						Untertest4.avi	0	880	547	72	111	684	544	550	0	Content		697	552	6109271	1663991558
6126	09:00:45.868	00:00:06.125	367	874,9263	630,3203	0,5698956	0,8232509	470,7148	2,880067	0	641,8323	659,3425	0,4100159	0,8178052	488,18	3,001405	0	11	758	645						Untertest4.avi	0	880	547	72	111	684	544	550	0	Content		686	534	6125899	1664008186
6143	09:00:45.885	00:00:06.143	368	954,3812	612,4128	0,5684538	0,8219787	471,2609	2,953831	0	759,0702	625,5489	0,4083067	0,8170009	484,8727	3,063022	0	12	857	619						Untertest4.avi	0	880	547	72	111	919	394	349	0	Content		785	508	6143144	1664025431
6160	09:00:45.902	00:00:06.159	369	1076,797	527,6616	0,5669498	0,8209298	471,4146	2,963194	0	847,0187	563,605	0,4064891	0,8161958	481,4127	2,957558	0	12	962	546						Untertest4.avi	0	880	547	72	111	919	394	349	0	Content		890	435	6159768	1664042055
6176	09:00:45.918	00:00:06.176	370	1093,177	476,2061	0,5666514	0,8205217	471,5137	3,010378	0	902,0171	501,5974	0,4063415	0,8158674	482,2908	2,951835	0	12	998	489						Untertest4.avi	0	880	547	72	111	919	394	349	0	Content		926	378	6176468	1664058755
6193	09:00:45.935	00:00:06.192	371	1081,643	499,3129	0,5668908	0,8206316	471,4878	3,023346	0	933,9327	468,2189	0,4064686	0,8158835	482,973	2,821535	0	12	1008	484						Untertest4.avi	0	880	547	72	111	919	394	349	0	Content		936	373	6192522	1664074809
6210	09:00:45.952	00:00:06.209	372	1096,999	499,3849	0,5669539	0,8206818	471,464	2,9793	0	921,5418	463,524	0,4063451	0,8159161	482,3935	2,801789	0	12	1009	481						Untertest4.avi	0	880	547	72	111	919	394	349	0	Content		937	370	6209767	1664092054
6226	09:00:45.968	00:00:06.226	373	1087,745	497,6771	0,5670444	0,8207343	471,4926	2,9671	0	909,4781	498,1176	0,4063827	0,8158978	482,4545	2,91047	0	12	999	498						Untertest4.avi	0	880	547	72	111	919	394	349	0	Content		927	387	6226394	1664108681
6243	09:00:45.985	00:00:06.243	374	1081,175	491,9847	0,5672243	0,8207857	471,5015	3,011504	0	878,0767	530,0687	0,40643	0,8159112	482,2167	3,067192	0	12	980	511						Untertest4.avi	0	880	547	72	111	919	394	349	0	Content		908	400	6243019	1664125306
6259	09:00:46.001	00:00:06.259	375	1094,457	492,4215	0,5673234	0,8209326	471,527	2,905641	0	914,8561	464,4619	0,4063777	0,8159905	481,5759	2,822125	0	12	1005	478						Untertest4.avi	0	880	547	72	111	919	394	349	0	Content		933	367	6259153	1664141440
6276	09:00:46.018	00:00:06.275	376	1082,208	501,903	0,5673443	0,8209663	471,5408	3,005444	0	911,2344	464,0541	0,4063769	0,8160039	481,6358	2,855024	0	12	997	483						Untertest4.avi	0	880	547	72	111	919	394	349	0	Content		925	372	6275781	1664158068
6293	09:00:46.035	00:00:06.292	377	1081,02	509,4464	0,5673463	0,8208609	471,5479	3,068832	0	905,1702	483,5178	0,4064087	0,815916	481,9877	2,925243	0	12	993	496						Untertest4.avi	0	880	547	72	111	919	394	349	0	Content		921	385	6292536	1664174823
6310	09:00:46.052	00:00:06.309	378	1071,452	516,8505	0,5673798	0,8207512	471,5509	3,0589	0	899,1604	523,4608	0,406487	0,8158267	482,3318	3,018385	0	12	985	520						Untertest4.avi	0	880	547	72	111	919	394	349	0	Content		913	409	6309727	1664192014
6326	09:00:46.068	00:00:06.326	379	1098,903	507,3482	0,5674711	0,8208245	471,5067	3,007718	0	905,7639	501,875	0,4064361	0,8156108	481,7353	2,878827	0	12	1002	505						Untertest4.avi	0	880	547	72	111	919	394	349	0	Content		930	394	6326353	1664208640
6343	09:00:46.085	00:00:06.343	380	1090,063	496,8951	0,5676347	0,8209655	471,424	2,99851	0	881,0945	529,5477	0,4066118	0,8157722	481,6611	3,123597	0	12	986	513						Untertest4.avi	0	880	547	72	111	919	394	349	0	Content		914	402	6343025	1664225312
6359	09:00:46.101	00:00:06.359	381	1083,417	512,4631	0,5677924	0,8210392	471,2792	3,075799	0	897,7599	455,3692	0,4066724	0,8157917	481,4251	2,790382	0	12	991	484						Untertest4.avi	0	880	547	72	111	919	394	349	0	Content		919	373	6359165	1664241452
6376	09:00:46.118	00:00:06.375	382	1078,552	493,9768	0,5678876	0,8210723	471,3448	3,103051	0	881,197	541,3018	0,406716	0,8156732	481,197	3,071354	0	12	980	518						Untertest4.avi	0	880	547	72	111	919	394	349	0	Content		908	407	6375793	1664258080
6392	09:00:46.134	00:00:06.392	383	1065,612	517,6514	0,5679886	0,8209741	471,4532	3,06902	0	902,2245	504,1876	0,4068504	0,8156129	481,6492	2,982167	0	12	984	511						Untertest4.avi	0	880	547	72	111	919	394	349	0	Content		912	400	6392418	1664274705
6410	09:00:46.152	00:00:06.409	384	1068,468	499,3736	0,5679395	0,8209645	471,3966	3,111339	0	876,9628	487,7978	0,4070089	0,8155389	482,5435	2,895637	0	12	973	494						Untertest4.avi	0	880	547	72	111	919	394	349	0	Content		901	383	6409661	1664291948
6426	09:00:46.168	00:00:06.426	385	1095,609	500,2735	0,5678937	0,8209115	471,3768	3,112233	0	889,3144	512,1903	0,4067842	0,8154663	481,5962	3,016719	0	12	992	506						Untertest4.avi	0	880	547	72	111	919	394	349	0	Content		920	395	6426288	1664308575
6443	09:00:46.185	00:00:06.442	386	1091,797	507,8058	0,5678957	0,8207839	471,431	3,163241	0	872,2731	546,8898	0,4067747	0,815382	481,5967	3,100319	0	12	982	527						Untertest4.avi	0	880	547	72	111	919	394	349	0	Content		910	416	6442988	1664325275
6459	09:00:46.201	00:00:06.459	387	1072,711	513,7943	0,56787	0,8207911	471,4256	3,194514	0	864,3926	536,6006	0,4067532	0,8153605	481,5472	3,072183	0	12	969	525						Untertest4.avi	0	880	547	72	111	919	394	349	0	Content		897	414	6459062	1664341349
6476	09:00:46.218	00:00:06.475	388	1122,14	504,5392	0,5672812	0,8207697	471,6592	3,183384	0	962,1732	511,5795	0,4062571	0,8153476	481,4632	2,987923	0	12	1042	508						Untertest4.avi	0	880	547	72	111	919	394	349	0	Content		970	397	6475674	1664357961
6492	09:00:46.234	00:00:06.492	389	1286,895	445,1436	0,5656509	0,8201885	472,0193	3,157672	0	1097,84	460,5278	0,4044211	0,8150502	477,92	3,03863	0	13	1192	453						Untertest4.avi	0	880	547	72	111	1236	292	500	0	Content		1120	342	6492425	1664374712
6510	09:00:46.252	00:00:06.509	390	1419,686	387,8596	0,5667422	0,8193253	479,8344	3,197395	0	1200,17	397,9971	0,4028617	0,8146001	473,9005	2,919889	0	13	1310	393						Untertest4.avi	0	880	547	72	111	1236	292	500	0	Content		1238	282	6509621	1664391908
6526	09:00:46.268	00:00:06.526	391	1449,876	375,5486	0,5647691	0,8195483	474,1472	3,140865	0	1196,113	426,1319	0,4029827	0,8144039	474,5529	3,022134	0	13	1323	401						Untertest4.avi	0	880	547	72	111	1236	292	500	0	Content		1251	290	6526245	1664408532
6543	09:00:46.285	00:00:06.542	392	1440,427	388,9205	0,5650562	0,8194855	473,8435	3,124289	0	1178,733	446,2383	0,4034285	0,814284	476,1746	3,030415	0	13	1310	418						Untertest4.avi	0	880	547	72	111	1236	292	500	0	Content		1238	307	6542921	1664425208
6559	09:00:46.301	00:00:06.559	393	1407,39	380,5429	0,5658581	0,8189571	473,8435	3,147372	0	1174,049	444,1496	0,4036992	0,813961	476,1645	3,077865	0	13	1291	412						Untertest4.avi	0	880	547	72	111	1236	292	500	0	Content		1219	301	6559070	1664441357
6576	09:00:46.318	00:00:06.576	394	1427,089	380,2257	0,565818	0,8190812	473,6686	3,194639	0	1175,147	447,946	0,4042209	0,8138143	476,8777	3,065178	0	13	1301	414						Untertest4.avi	0	880	547	72	111	1236	292	500	0	Content		1229	303	6576171	1664458458
6592	09:00:46.334	00:00:06.592	395	1487,418	353,429	0,5665512	0,8192988	473,442	3,163285	0	1189,872	444,1929	0,4054008	0,8136377	480,9512	3,124775	0	13	1339	399						Untertest4.avi	0	880	547	72	111	1236	292	500	0	Content		1267	288	6592304	1664474591
6609	09:00:46.351	00:00:06.609	396	1465,847	377,0871	0,5667822	0,8191822	473,3068	3,236136	0	1204,3	411,2107	0,4049338	0,8134203	477,2281	2,997448	0	13	1335	394						Untertest4.avi	0	880	547	72	111	1236	292	500	0	Content		1263	283	6609069	1664491356
6626	09:00:46.368	00:00:06.625	397	1468,157	358,3782	0,566948	0,818896	473,2505	3,139788	0	1197,814	418,4123	0,4050702	0,8129461	477,5903	2,98055	0	13	1333	388						Untertest4.avi	0	880	547	72	111	1236	292	500	0	Content		1261	277	6625683	1664507970
6643	09:00:46.385	00:00:06.642	398	1466,566	364,787	0,566905	0,8182356	473,3557	3,210004	0	1177,971	434,4555	0,4051303	0,8123232	478,0105	3,018715	0	13	1322	400						Untertest4.avi	0	880	547	72	111	1236	292	500	0	Content		1250	289	6642801	1664525088
6659	09:00:46.401	00:00:06.658	399	1479,721	351,5402	0,5668105	0,8176641	473,0463	3,181333	0	1165,705	450,5143	0,4051057	0,8119213	477,9593	3,031392	0	13	1323	401						Untertest4.avi	0	880	547	72	111	1236	292	500	0	Content		1251	290	6658934	1664541221
6676	09:00:46.418	00:00:06.675	400	1456,263	371,8591	0,5668287	0,8171618	473,0645	3,133254	0	1204,815	414,9297	0,4052336	0,8115109	478,4343	2,896546	0	13	1331	393						Untertest4.avi	0	880	547	72	111	1236	292	500	0	Content		1259	282	6675685	1664557972
6692	09:00:46.434	00:00:06.692	401	1465,123	364,2453	0,5670277	0,8169261	472,9674	3,046598	0	1153,084	445,9819	0,404786	0,8114015	475,6096	2,977283	0	13	1309	405						Untertest4.avi	0	880	547	72	111	1236	292	500	0	Content		1237	294	6692312	1664574599
6709	09:00:46.451	00:00:06.709	402	1417,087	391,9586	0,5672112	0,8168868	472,9293	3,110439	0	1169,685	426,4643	0,4052407	0,811346	476,7046	2,988418	0	13	1293	409						Untertest4.avi	0	880	547	72	111	1236	292	500	0	Content		1221	298	6709431	1664591718
6726	09:00:46.468	00:00:06.726	403	1439,156	367,7583	0,5673434	0,8169047	472,8367	3,038786	0	1163,35	439,5216	0,4051346	0,8112496	475,7904	2,943119	0	13	1301	404						Untertest4.avi	0	880	547	72	111	1236	292	500	0	Content		1229	293	6726129	1664608416
6743	09:00:46.485	00:00:06.742	404	1465,839	344,7939	0,5673269	0,8170204	472,7687	3,039682	0	1174,729	427,1177	0,4051501	0,8112221	475,9363	2,92745	0	13	1320	386						Untertest4.avi	0	880	547	72	111	1236	292	500	0	Content		1248	275	6742809	1664625096
6759	09:00:46.501	00:00:06.758	405	1447,974	378,9583	0,5672527	0,8170609	472,856	3,039193	0	1175,387	406,1933	0,4051177	0,8112919	476,0989	2,836937	0	13	1312	393						Untertest4.avi	0	880	547	72	111	1236	292	500	0	Content		1240	282	6758940	1664641227
6776	09:00:46.518	00:00:06.775	406	1447,147	390,4879	0,56722	0,8172389	472,6931	3,140487	0	1174,241	436,1143	0,4051389	0,8113884	476,4348	2,928418	0	13	1311	413						Untertest4.avi	0	880	547	72	111	1236	292	500	0	Content		1239	302	6775564	1664657851
6792	09:00:46.534	00:00:06.792	407	1418,98	400,3628	0,567122	0,8173622	472,6962	3,125488	0	1161,094	445,887	0,404256	0,8114842	472,5701	2,929594	0	13	1290	423						Untertest4.avi	0	880	547	72	111	1236	292	500	0	Content		1218	312	6792193	1664674480
6809	09:00:46.551	00:00:06.809	408	1438,854	351,6383	0,566991	0,8175554	472,5321	3,10011	0	1176,209	431,999	0,405058	0,8115897	477,1373	3,026736	0	13	1308	392						Untertest4.avi	0	880	547	72	111	1236	292	500	0	Content		1236	281	6809386	1664691673
6826	09:00:46.568	00:00:06.826	409	1449,238	370,2485	0,5668625	0,8177364	472,5018	3,122492	0	1166,792	421,2328	0,4050884	0,8118652	477,9416	2,959064	0	13	1308	396						Untertest4.avi	0	880	547	72	111	1236	292	500	0	Content		1236	285	6826079	1664708366
6843	09:00:46.585	00:00:06.842	410	1442,793	375,3199	0,5666648	0,8177485	472,6473	3,090391	0	1189,124	416,2636	0,4050741	0,8119961	478,7402	2,995698	0	13	1316	396						Untertest4.avi	0	880	547	72	111	1236	292	500	0	Content		1244	285	6842688	1664724975
6859	09:00:46.601	00:00:06.858	411	1437,48	367,4781	0,5664946	0,8178437	472,4926	3,10845	0	1165,891	451,403	0,4049431	0,8120198	479,015	3,027423	0	13	1302	409						Untertest4.avi	0	880	547	72	111	1236	292	500	0	Content		1230	298	6858822	1664741109
6876	09:00:46.618	00:00:06.875	412	1445,914	380,21	0,566403	0,8177296	472,5133	3,139819	0	1187,484	388,5525	0,4049445	0,8119736	479,6107	2,922255	0	13	1317	384						Untertest4.avi	0	880	547	72	111	1236	292	500	0	Content		1245	273	6875570	1664757857
6892	09:00:46.634	00:00:06.892	413	1409,933	386,7989	0,5662717	0,8177694	472,4766	3,143646	0	1182,918	432,5192	0,4048133	0,8120482	479,3968	3,030152	0	13	1296	410						Untertest4.avi	0	880	547	72	111	1236	292	500	0	Content		1224	299	6892197	1664774484
6909	09:00:46.651	00:00:06.909	414	1432,089	377,912	0,5661206	0,8180404	472,4217	3,105189	0	1154,404	439,8468	0,4040367	0,8121822	476,2792	3,105332	0	13	1293	409						Untertest4.avi	0	880	547	72	111	1236	292	500	0	Content		1221	298	6909317	1664791604
6926	09:00:46.668	00:00:06.926	415	1441,751	376,8347	0,565954	0,8183233	472,3216	3,069374	0	1160,309	438,1137	0,4042992	0,8123907	478,5464	3,068426	0	13	1301	407						Untertest4.avi	0	880	547	72	111	1236	292	500	0	Content		1229	296	6926017	1664808304
6943	09:00:46.685	00:00:06.942	416	1423,894	369,25	0,5657882	0,8185354	472,1118	3,1218	0	1158,998	417,788	0,403706	0,8126116	476,4032	2,949989	0	13	1291	394						Untertest4.avi	0	880	547	72	111	1236	292	500	0	Content		1219	283	6942695	1664824982
6959	09:00:46.701	00:00:06.958	417	1432,573	363,8877	0,5656051	0,8180935	472,1119	3,044688	0	1161,141	442,2327	0,4036261	0,8127892	476,8933	2,989896	0	13	1297	403						Untertest4.avi	0	880	547	72	111	1236	292	500	0	Content		1225	292	6958828	1664841115
6975	09:00:46.717	00:00:06.975	418	1355,625	425,1006	0,5659022	0,8192553	472,1118	3,233132	0	1105,03	472,4183	0,4043776	0,8131731	477,7165	3,029256	0	13	1230	449						Untertest4.avi	0	880	547	72	111	1236	292	500	0	Content		1158	338	6975453	1664857740
6992	09:00:46.734	00:00:06.992	419	1093,09	503,3578	0,5678032	0,8200762	471,4608	3,177344	0	953,6468	500,6721	0,407172	0,8141134	482,4047	3,014949	0	14	1023	502						Untertest4.avi	0	880	547	72	111	761	474	416	0	Content		951	391	6992089	1664874376
7009	09:00:46.751	00:00:07.009	420	952,0096	549,8885	0,5692809	0,8211324	471,2597	3,125772	0	808,7933	573,4879	0,4094012	0,8150206	486,2762	3,153177	0	14	880	562						Untertest4.avi	0	880	547	72	111	761	474	416	0	Content		808	451	7009205	1664891492
7026	09:00:46.768	00:00:07.025	421	956,9593	587,3311	0,5699451	0,8217362	470,9722	3,213241	0	722,0225	607,7487	0,4094669	0,815456	483,6967	3,184252	0	14	839	598						Untertest4.avi	0	880	547	72	111	761	474	416	0	Content		767	487	7025582	1664907869
7043	09:00:46.785	00:00:07.042	422	945,45	554,0098	0,5700141	0,8217706	470,9844	3,084718	0	698,6972	606,2194	0,4098764	0,8154622	485,1139	3,206746	0	14	822	580						Untertest4.avi	0	880	547	72	111	761	474	416	0	Content		750	469	7042650	1664924937
7059	09:00:46.801	00:00:07.058	423	952,7639	571,2382	0,5699922	0,8218102	470,9469	3,096108	0	707,66	611,1305	0,4101122	0,8153923	486,2953	3,283884	0	14	830	591						Untertest4.avi	0	880	547	72	111	761	474	416	0	Content		758	480	7058830	1664941117
7075	09:00:46.817	00:00:07.075	424	941,3082	573,9979	0,5700186	0,8217789	470,92	3,122132	0	710,8215	599,1038	0,4105389	0,8152738	488,2874	3,202793	0	14	826	587						Untertest4.avi	0	880	547	72	111	761	474	416	0	Content		754	476	7075458	1664957745
7092	09:00:46.834	00:00:07.092	425	954,3406	569,6652	0,5700423	0,8216426	471,0793	3,13793	0	733,3049	592,2935	0,4105123	0,8150707	488,0494	3,20696	0	14	844	581						Untertest4.avi	0	880	547	72	111	761	474	416	0	Content		772	470	7092094	1664974381
7109	09:00:46.851	00:00:07.109	426	914,0972	583,9417	0,5700998	0,821565	470,9889	3,199296	0	718,5895	602,3768	0,4107756	0,8149222	489,308	3,253275	0	14	816	593						Untertest4.avi	0	880	547	72	111	761	474	416	0	Content		744	482	7109330	1664991617
7126	09:00:46.868	00:00:07.125	427	951,6107	561,7524	0,5701524	0,8215086	471,0515	3,15608	0	710,8098	602,5637	0,4111273	0,814845	490,9692	3,32647	0	14	831	582						Untertest4.avi	0	880	547	72	111	761	474	416	0	Content		759	471	7125956	1665008243
7143	09:00:46.885	00:00:07.142	428	919,3961	581,2778	0,570109	0,8215722	470,9372	3,2233	0	726,022	602,5596	0,4106057	0,8148546	488,5453	3,24946	0	14	823	592						Untertest4.avi	0	880	547	72	111	761	474	416	0	Content		751	481	7142582	1665024869
7159	09:00:46.901	00:00:07.158	429	929,2122	578,7468	0,5699995	0,8215451	470,9263	3,195185	0	713,2833	606,0541	0,4098215	0,8147677	485,1357	3,268296	0	14	821	592						Untertest4.avi	0	880	547	72	111	761	474	416	0	Content		749	481	7158714	1665041001
7175	09:00:46.917	00:00:07.175	430	951,7248	577,9236	0,5699338	0,8214843	470,9417	3,215413	0	736,8152	591,8599	0,4096671	0,8146977	484,7094	3,178029	0	14	844	585						Untertest4.avi	0	880	547	72	111	761	474	416	0	Content		772	474	7175337	1665057624
7192	09:00:46.934	00:00:07.192	431	946,5847	567,1479	0,5699305	0,821461	470,8412	3,245538	0	732,9026	585,6126	0,4097343	0,8146237	485,266	3,223433	0	14	840	576						Untertest4.avi	0	880	547	72	111	761	474	416	0	Content		768	465	7192101	1665074388
7209	09:00:46.951	00:00:07.209	432	945,2504	564,9717	0,5699724	0,8214254	470,8354	3,23375	0	690,4723	606,2236	0,4097486	0,8146055	485,2134	3,37264	0	14	818	586						Untertest4.avi	0	880	547	72	111	761	474	416	0	Content		746	475	7209210	1665091497
7226	09:00:46.968	00:00:07.225	433	944,3554	581,4039	0,5700861	0,8214205	470,8753	3,282132	0	-1024	-768	-1	-1	-1	-1	4	14	944	581						Untertest4.avi	0	880	547	72	111	761	474	416	0	Content		872	470	7225961	1665108248
7243	09:00:46.985	00:00:07.242	434	951,6238	568,95	0,5702724	0,8215469	470,6508	3,225853	0	709,2137	586,8445	0,4110099	0,814701	490,4807	3,365381	0	14	830	578						Untertest4.avi	0	880	547	72	111	761	474	416	0	Content		758	467	7242537	1665124824
7259	09:00:47.001	00:00:07.258	435	939,6016	563,8309	0,5704075	0,821566	470,9104	3,227348	0	728,8939	592,6791	0,4109881	0,8147218	489,7532	3,329971	0	14	834	578						Untertest4.avi	0	880	547	72	111	761	474	416	0	Content		762	467	7258719	1665141006
7276	09:00:47.018	00:00:07.275	436	936,82	581,7166	0,5704075	0,8215122	470,9093	3,286222	0	704,7769	593,9091	0,4109775	0,8147393	489,7238	3,292933	0	14	821	588						Untertest4.avi	0	880	547	72	111	761	474	416	0	Content		749	477	7275838	1665158125
7292	09:00:47.034	00:00:07.292	437	934,5947	573,7105	0,5702753	0,8215663	470,8016	3,25711	0	731,6791	599,363	0,4106616	0,8147756	488,8832	3,331676	0	14	833	587						Untertest4.avi	0	880	547	72	111	761	474	416	0	Content		761	476	7292468	1665174755
7309	09:00:47.051	00:00:07.309	438	960,2739	553,8107	0,5700868	0,8215412	470,8127	3,240327	0	727,7043	598,1028	0,4097042	0,814719	484,8088	3,313438	0	14	844	576						Untertest4.avi	0	880	547	72	111	761	474	416	0	Content		772	465	7309220	1665191507
7325	09:00:47.067	00:00:07.325	439	938,3408	566,5283	0,5699881	0,8215814	470,8692	3,205837	0	712,8401	582,7107	0,4099779	0,8147063	486,8811	3,206863	0	14	826	575						Untertest4.avi	0	880	547	72	111	761	474	416	0	Content		754	464	7325352	1665207639
7341	09:00:47.083	00:00:07.341	440	942,8644	578,5362	0,5699899	0,8215756	470,8888	3,190562	0	722,9485	603,2394	0,4099838	0,8147371	486,9645	3,297495	0	14	833	591						Untertest4.avi	0	880	547	72	111	761	474	416	0	Content		761	480	7341181	1665223468
7358	09:00:47.100	00:00:07.357	441	942,8295	567,3018	0,5701014	0,8216477	470,8549	3,182679	0	733,2323	606,2544	0,4095738	0,8147848	484,3156	3,191272	0	14	838	587						Untertest4.avi	0	880	547	72	111	761	474	416	0	Content		766	476	7357803	1665240090
7375	09:00:47.117	00:00:07.374	442	929,2982	595,3256	0,5702923	0,8216906	470,7242	3,217797	0	724,1809	597,3102	0,4099159	0,8147827	485,4948	3,264507	0	14	827	596						Untertest4.avi	0	880	547	72	111	761	474	416	0	Content		755	485	7374995	1665257282
7392	09:00:47.134	00:00:07.391	443	960,0038	590,7805	0,5699229	0,8216104	470,929	3,177206	0	758,0436	601,5106	0,4094456	0,8146703	484,5164	3,179121	0	14	859	596						Untertest4.avi	0	880	547	72	111	761	474	416	0	Content		787	485	7391668	1665273955
7408	09:00:47.150	00:00:07.408	444	1065,375	507,8927	0,5682247	0,8207269	471,002	3,085079	0	897,98	535,0273	0,4083577	0,8139313	485,3404	3,206529	0	15	982	521						Untertest4.avi	0	880	547	72	111	1013	363	316	0	Content		910	410	7408311	1665290598
7424	09:00:47.166	00:00:07.424	445	1173,998	465,6888	0,5671896	0,819698	471,3913	3,079014	0	975,0718	485,5376	0,4062	0,8133627	478,7184	3,09101	0	15	1075	476						Untertest4.avi	0	880	547	72	111	1013	363	316	0	Content		1003	365	7424422	1665306709
7441	09:00:47.183	00:00:07.441	446	1199,137	479,2238	0,5671558	0,8196943	471,344	3,170408	0	984,5626	506,2365	0,4059772	0,8131116	478,0919	3,114856	0	15	1092	493						Untertest4.avi	0	880	547	72	111	1013	363	316	0	Content		1020	382	7441168	1665323455
7458	09:00:47.200	00:00:07.457	447	1196,703	457,7036	0,5672001	0,8198519	471,4081	3,106805	0	987,1845	503,9996	0,4060199	0,813177	478,5723	3,067048	0	15	1092	481						Untertest4.avi	0	880	547	72	111	1013	363	316	0	Content		1020	370	7457793	1665340080
7475	09:00:47.217	00:00:07.474	448	1184,226	449,7432	0,5672292	0,82001	471,4673	3,114591	0	992,6019	495,7225	0,4055306	0,8132422	476,4071	3,029953	0	15	1088	473						Untertest4.avi	0	880	547	72	111	1013	363	316	0	Content		1016	362	7474984	1665357271
7492	09:00:47.234	00:00:07.491	449	1193,3	456,5896	0,5672977	0,8199801	471,425	3,137632	0	975,8702	498,3301	0,4050059	0,8132136	473,9553	2,999105	0	15	1085	477						Untertest4.avi	0	880	547	72	111	1013	363	316	0	Content		1013	366	7491605	1665373892
7508	09:00:47.250	00:00:07.508	450	1175,651	464,29	0,5673444	0,8199714	471,3516	3,095608	0	1005,487	482,951	0,4055558	0,8132106	476,8878	2,911726	0	15	1091	474						Untertest4.avi	0	880	547	72	111	1013	363	316	0	Content		1019	363	7508154	1665390441
7524	09:00:47.266	00:00:07.524	451	1198,979	462,032	0,5674207	0,8200477	471,3107	3,07024	0	973,404	499,8401	0,4055188	0,8132296	476,233	3,020181	0	15	1086	481						Untertest4.avi	0	880	547	72	111	1013	363	316	0	Content		1014	370	7524408	1665406695
7541	09:00:47.283	00:00:07.541	452	1201,855	449,6961	0,5675911	0,8201044	471,1581	3,034031	0	974,0303	485,1296	0,4060189	0,8134058	478,2128	2,912333	0	15	1088	467						Untertest4.avi	0	880	547	72	111	1013	363	316	0	Content		1016	356	7541028	1665423315
7558	09:00:47.300	00:00:07.557	453	1173,907	468,4496	0,5676767	0,8201463	471,2875	3,048434	0	996,6616	470,1792	0,4062377	0,8133932	478,8865	2,999588	0	15	1085	469						Untertest4.avi	0	880	547	72	111	1013	363	316	0	Content		1013	358	7557654	1665439941
7575	09:00:47.317	00:00:07.574	454	1189,38	465,5468	0,5677561	0,8202761	471,2522	3,068783	0	973,6152	474,3379	0,4062731	0,8134364	478,9259	2,928767	0	15	1081	470						Untertest4.avi	0	880	547	72	111	1013	363	316	0	Content		1009	359	7574893	1665457180
7592	09:00:47.334	00:00:07.591	455	1199,504	473,918	0,5677438	0,8203118	471,2878	3,021724	0	985,8259	474,717	0,4062495	0,8135349	478,9481	2,957289	0	15	1093	474						Untertest4.avi	0	880	547	72	111	1013	363	316	0	Content		1021	363	7591517	1665473804
7608	09:00:47.350	00:00:07.608	456	1181,236	475,79	0,5676699	0,8203993	471,2582	3,041949	0	982,0393	497,932	0,4061589	0,813619	478,8117	2,97425	0	15	1082	487						Untertest4.avi	0	880	547	72	111	1013	363	316	0	Content		1010	376	7608138	1665490425
7624	09:00:47.366	00:00:07.624	457	1167,178	464,8956	0,5676132	0,8204201	471,3046	3,014178	0	997,4205	508,3591	0,4060078	0,8136853	478,25	2,99016	0	15	1082	487						Untertest4.avi	0	880	547	72	111	1013	363	316	0	Content		1010	376	7624268	1665506555
7641	09:00:47.383	00:00:07.640	458	1191,094	448,7449	0,5676045	0,82047	471,4642	2,995467	0	978,2253	493,9732	0,4060444	0,813727	478,4463	2,981548	0	15	1085	471						Untertest4.avi	0	880	547	72	111	1013	363	316	0	Content		1013	360	7640890	1665523177
7658	09:00:47.400	00:00:07.657	459	1190,227	452,3611	0,5676396	0,8206816	471,3132	2,930967	0	994,2872	461,4407	0,4061405	0,8137291	478,8555	2,883672	0	15	1092	457						Untertest4.avi	0	880	547	72	111	1013	363	316	0	Content		1020	346	7657637	1665539924
7675	09:00:47.417	00:00:07.674	460	1175,865	462,8003	0,5677283	0,8207294	471,3322	2,977071	0	990,3962	457,8249	0,4061478	0,8138228	478,6133	2,846124	0	15	1083	460						Untertest4.avi	0	880	547	72	111	1013	363	316	0	Content		1011	349	7674752	1665557039
7691	09:00:47.433	00:00:07.691	461	1187,234	478,6793	0,5677887	0,8207821	471,3295	3,068576	0	1009,042	464,4541	0,4063976	0,813839	479,624	2,832683	0	15	1098	472						Untertest4.avi	0	880	547	72	111	1013	363	316	0	Content		1026	361	7691448	1665573735
7708	09:00:47.450	00:00:07.708	462	1179,73	478,9774	0,5676445	0,8208399	471,317	3,048878	0	981,7793	492,8753	0,4060248	0,8138873	478,2366	2,913858	0	15	1081	486						Untertest4.avi	0	880	547	72	111	1013	363	316	0	Content		1009	375	7708120	1665590407
7724	09:00:47.466	00:00:07.724	463	1402,07	408,7281	0,5661592	0,8207104	472,0036	2,979362	0	1197,927	423,463	0,4050237	0,8138517	478,2569	2,920002	0	16	1300	416						Untertest4.avi	0	880	547	72	111	1248	294	550	0	Content		1228	305	7724249	1665606536
7741	09:00:47.483	00:00:07.740	464	1598,132	357,7672	0,5645352	0,8200989	473,2443	2,935336	0	1303,123	426,4166	0,4014266	0,8136359	465,711	2,884203	0	16	1451	392						Untertest4.avi	0	880	547	72	111	1248	294	550	0	Content		1379	281	7740872	1665623159
7757	09:00:47.499	00:00:07.757	465	-1024	-768	-1	-1	-1	-1	4	1349,329	416,203	0,3993295	0,8132473	457,4471	2,808198	0	16	1349	416						Untertest4.avi	0	880	547	72	111	1248	294	550	0	Content		1277	305	7757495	1665639782
7775	09:00:47.517	00:00:07.774	466	-1024	-768	-1	-1	-1	-1	4	1340,064	403,8325	0,3993945	0,8130893	457,4849	2,837925	0	16	1340	404						Untertest4.avi	0	880	547	72	111	1248	294	550	0	Content		1268	293	7774686	1665656973
7791	09:00:47.533	00:00:07.791	467	-1024	-768	-1	-1	-1	-1	4	1340,091	393,8281	0,3998529	0,8130414	459,6662	2,773623	0	16	1340	394						Untertest4.avi	0	880	547	72	111	1248	294	550	0	Content		1268	283	7791358	1665673645
7808	09:00:47.550	00:00:07.807	468	-1024	-768	-1	-1	-1	-1	4	1343,146	393,114	0,4002018	0,8130516	461,8718	2,825704	0	16	1343	393						Untertest4.avi	0	880	547	72	111	1248	294	550	0	Content		1271	282	7807980	1665690267
7824	09:00:47.566	00:00:07.824	469	-1024	-768	-1	-1	-1	-1	4	1352,464	410,5154	0,4002679	0,8131456	462,5363	2,832615	0	16	1352	411						Untertest4.avi	0	880	547	72	111	1248	294	550	0	Content		1280	300	7824235	1665706522
7841	09:00:47.583	00:00:07.841	470	-1024	-768	-1	-1	-1	-1	4	1351,716	384,1296	0,400324	0,8131512	462,9417	2,807775	0	16	1352	384						Untertest4.avi	0	880	547	72	111	1248	294	550	0	Content		1280	273	7841106	1665723393
7858	09:00:47.600	00:00:07.857	471	-1024	-768	-1	-1	-1	-1	4	1331,824	377,1252	0,4003778	0,8133329	463,0056	2,755692	0	16	1332	377						Untertest4.avi	0	880	547	72	111	1248	294	550	0	Content		1260	266	7857729	1665740016
7874	09:00:47.616	00:00:07.874	472	-1024	-768	-1	-1	-1	-1	4	1330,408	410,7455	0,4005644	0,8131263	463,3532	2,854697	0	16	1330	411						Untertest4.avi	0	880	547	72	111	1248	294	550	0	Content		1258	300	7874346	1665756633
7891	09:00:47.633	00:00:07.891	473	-1024	-768	-1	-1	-1	-1	4	1323,507	401,4817	0,4009341	0,8131362	463,4644	2,900991	0	16	1324	401						Untertest4.avi	0	880	547	72	111	1248	294	550	0	Content		1252	290	7891101	1665773388
7908	09:00:47.650	00:00:07.907	474	-1024	-768	-1	-1	-1	-1	4	1338,213	395,1832	0,4011953	0,8131538	463,0978	2,812467	0	16	1338	395						Untertest4.avi	0	880	547	72	111	1248	294	550	0	Content		1266	284	7907590	1665789877
7924	09:00:47.666	00:00:07.924	475	-1024	-768	-1	-1	-1	-1	4	1329,261	412,2324	0,4016879	0,8132198	464,6174	2,881535	0	16	1329	412						Untertest4.avi	0	880	547	72	111	1248	294	550	0	Content		1257	301	7924343	1665806630
7941	09:00:47.683	00:00:07.940	476	-1024	-768	-1	-1	-1	-1	4	1306,785	411,6589	0,4018416	0,813462	465,2718	2,868059	0	16	1307	412						Untertest4.avi	0	880	547	72	111	1248	294	550	0	Content		1235	301	7940964	1665823251
7958	09:00:47.700	00:00:07.957	477	-1024	-768	-1	-1	-1	-1	4	1314,29	397,2899	0,4016537	0,813552	464,5354	2,83389	0	16	1314	397						Untertest4.avi	0	880	547	72	111	1248	294	550	0	Content		1242	286	7957589	1665839876
7974	09:00:47.716	00:00:07.974	478	-1024	-768	-1	-1	-1	-1	4	1324,315	395,2111	0,4016669	0,8134528	464,9962	2,862049	0	16	1324	395						Untertest4.avi	0	880	547	72	111	1248	294	550	0	Content		1252	284	7974278	1665856565
7991	09:00:47.733	00:00:07.990	479	-1024	-768	-1	-1	-1	-1	4	1299,66	411,5287	0,4016376	0,813115	465,0157	2,909496	0	16	1300	412						Untertest4.avi	0	880	547	72	111	1248	294	550	0	Content		1228	301	7990958	1665873245
8008	09:00:47.750	00:00:08.007	480	-1024	-768	-1	-1	-1	-1	4	1312,239	387,9223	0,4018048	0,8129174	465,3648	2,963349	0	16	1312	388						Untertest4.avi	0	880	547	72	111	1248	294	550	0	Content		1240	277	8007705	1665889992
8024	09:00:47.766	00:00:08.023	481	-1024	-768	-1	-1	-1	-1	4	1321,382	397,8244	0,4020694	0,8128924	465,8455	2,916969	0	16	1321	398						Untertest4.avi	0	880	547	72	111	1248	294	550	0	Content		1249	287	8023701	1665905988
8040	09:00:47.782	00:00:08.040	482	-1024	-768	-1	-1	-1	-1	4	1337,375	408,5294	0,4025646	0,8129433	467,4635	2,938375	0	16	1337	409						Untertest4.avi	0	880	547	72	111	1248	294	550	0	Content		1265	298	8040324	1665922611
8057	09:00:47.799	00:00:08.057	483	-1024	-768	-1	-1	-1	-1	4	1322,713	401,6363	0,4021758	0,812891	464,7319	2,98683	0	16	1323	402						Untertest4.avi	0	880	547	72	111	1248	294	550	0	Content		1251	291	8057197	1665939484
8074	09:00:47.816	00:00:08.074	484	-1024	-768	-1	-1	-1	-1	4	1305,329	436,0689	0,4021698	0,8124932	464,3355	2,989175	0	16	1305	436						Untertest4.avi	0	880	547	72	111	1248	294	550	0	Content		1233	325	8074386	1665956673
8091	09:00:47.833	00:00:08.091	485	-1024	-768	-1	-1	-1	-1	4	1304,632	419,6885	0,402104	0,812261	464,0848	3,028708	0	16	1305	420						Untertest4.avi	0	880	547	72	111	1248	294	550	0	Content		1233	309	8091190	1665973477
8108	09:00:47.850	00:00:08.107	486	-1024	-768	-1	-1	-1	-1	4	1319,763	405,5178	0,4023063	0,8121344	465,3005	2,998995	0	16	1320	406						Untertest4.avi	0	880	547	72	111	1248	294	550	0	Content		1248	295	8107813	1665990100
8124	09:00:47.866	00:00:08.123	487	-1024	-768	-1	-1	-1	-1	4	1288,364	414,9439	0,402264	0,8122367	465,1902	3,047402	0	16	1288	415						Untertest4.avi	0	880	547	72	111	1248	294	550	0	Content		1216	304	8123812	1666006099
8140	09:00:47.882	00:00:08.140	488	-1024	-768	-1	-1	-1	-1	4	1321,932	396,5188	0,4023468	0,8123828	465,7018	3,006209	0	16	1322	397						Untertest4.avi	0	880	547	72	111	1248	294	550	0	Content		1250	286	8140433	1666022720
8157	09:00:47.899	00:00:08.157	489	-1024	-768	-1	-1	-1	-1	4	1313,538	416,5766	0,4024291	0,812381	466,2191	2,971568	0	16	1314	417						Untertest4.avi	0	880	547	72	111	1248	294	550	0	Content		1242	306	8157055	1666039342
8174	09:00:47.916	00:00:08.174	490	-1024	-768	-1	-1	-1	-1	4	1313,14	401,1418	0,4024846	0,8124185	466,7674	3,020583	0	16	1313	401						Untertest4.avi	0	880	547	72	111	1248	294	550	0	Content		1241	290	8174372	1666056659
8191	09:00:47.933	00:00:08.191	491	-1024	-768	-1	-1	-1	-1	4	1311,191	396,8125	0,4024741	0,8124364	467,5415	3,085639	0	16	1311	397						Untertest4.avi	0	880	547	72	111	1248	294	550	0	Content		1239	286	8191051	1666073338
8208	09:00:47.950	00:00:08.207	492	-1024	-768	-1	-1	-1	-1	4	1290,577	416,5352	0,4021834	0,8125317	466,9373	3,068625	0	16	1291	417						Untertest4.avi	0	880	547	72	111	1248	294	550	0	Content		1219	306	8207673	1666089960
8224	09:00:47.966	00:00:08.223	493	-1024	-768	-1	-1	-1	-1	4	1309,069	404,897	0,4019776	0,8129889	466,6483	3,036804	0	16	1309	405						Untertest4.avi	0	880	547	72	111	1248	294	550	0	Content		1237	294	8223671	1666105958
8240	09:00:47.982	00:00:08.240	494	-1024	-768	-1	-1	-1	-1	4	1300,711	419,349	0,4020317	0,81318	467,7336	3,063461	0	16	1301	419						Untertest4.avi	0	880	547	72	111	1248	294	550	0	Content		1229	308	8240417	1666122704
8257	09:00:47.999	00:00:08.257	495	-1024	-768	-1	-1	-1	-1	4	1274,063	423,9319	0,4017589	0,8131898	466,6935	3,081625	0	16	1274	424						Untertest4.avi	0	880	547	72	111	1248	294	550	0	Content		1202	313	8257039	1666139326
8274	09:00:48.016	00:00:08.274	496	1341,045	511,934	0,5422228	0,8200222	395,9107	2,780293	0	1284,077	432,1989	0,4018193	0,8131371	467,1835	3,087499	0	17	1313	472						Untertest4.avi	0	880	547	72	111	1283	315	433	0	Content		1241	361	8274230	1666156517
8291	09:00:48.033	00:00:08.291	497	1381,187	477,6125	0,5463287	0,8200288	408,6073	2,795923	0	1276,607	416,9253	0,4017036	0,8131397	467,0732	3,079206	0	17	1329	447						Untertest4.avi	0	880	547	72	111	1283	315	433	0	Content		1257	336	8291037	1666173324
8308	09:00:48.050	00:00:08.307	498	1435,754	455,3382	0,550244	0,8202011	420,9542	2,906411	0	1263,315	435,7594	0,4015847	0,8132092	467,0375	3,144759	0	17	1350	446						Untertest4.avi	0	880	547	72	111	1283	315	433	0	Content		1278	335	8307659	1666189946
8324	09:00:48.066	00:00:08.324	499	1479,233	428,929	0,552933	0,8202568	429,9093	2,918952	0	1298,298	414,5013	0,4016919	0,8133135	468,3181	3,068326	0	17	1389	422						Untertest4.avi	0	880	547	72	111	1283	315	433	0	Content		1317	311	8324032	1666206319
8341	09:00:48.083	00:00:08.340	500	1428,54	456,1459	0,5512348	0,8203498	424,3729	2,953102	0	1256,826	411,8658	0,401766	0,8134045	468,8244	3,156691	0	17	1343	434						Untertest4.avi	0	880	547	72	111	1283	315	433	0	Content		1271	323	8340656	1666222943
8357	09:00:48.099	00:00:08.357	501	1455,887	447,5223	0,5515681	0,8203202	425,3119	2,920952	0	1277,12	417,5118	0,4018629	0,8134389	469,0638	3,073935	0	17	1367	433						Untertest4.avi	0	880	547	72	111	1283	315	433	0	Content		1295	322	8357404	1666239691
8374	09:00:48.116	00:00:08.374	502	1424,775	447,6069	0,5520115	0,8203926	426,5379	2,952097	0	1262,306	407,0904	0,4016409	0,8136135	467,2925	3,097094	0	17	1344	427						Untertest4.avi	0	880	547	72	111	1283	315	433	0	Content		1272	316	8374033	1666256320
8391	09:00:48.133	00:00:08.390	503	1463,881	433,6887	0,5524083	0,8204966	427,6676	2,947031	0	1279,663	415,2734	0,4016946	0,8137035	467,3397	3,116617	0	17	1372	424						Untertest4.avi	0	880	547	72	111	1283	315	433	0	Content		1300	313	8390648	1666272935
8407	09:00:48.149	00:00:08.407	504	1432,435	459,3929	0,5524805	0,8206168	427,9669	3,003631	0	1269,352	430,7981	0,4019281	0,8138019	468,6599	3,268121	0	17	1351	445						Untertest4.avi	0	880	547	72	111	1283	315	433	0	Content		1279	334	8407273	1666289560
8424	09:00:48.166	00:00:08.424	505	1405,341	454,5379	0,5527017	0,8207141	429,0356	2,976834	0	1268,344	398,89	0,4021079	0,8137932	470,2379	3,211254	0	17	1337	427						Untertest4.avi	0	880	547	72	111	1283	315	433	0	Content		1265	316	8424021	1666306308
8441	09:00:48.183	00:00:08.440	506	1451,525	429,8874	0,5553347	0,8206281	437,9959	3,093237	0	1230,343	426,5128	0,4013363	0,8137372	467,1695	3,174968	0	17	1341	428						Untertest4.avi	0	880	547	72	111	1283	315	433	0	Content		1269	317	8440646	1666322933
8457	09:00:48.199	00:00:08.457	507	1436,547	428,6964	0,5565022	0,8204877	442,3596	3,081077	0	1277,685	430,3452	0,4014232	0,8137488	467,7809	3,208305	0	17	1357	430						Untertest4.avi	0	880	547	72	111	1283	315	433	0	Content		1285	319	8457265	1666339552
8474	09:00:48.216	00:00:08.473	508	1450,067	426,9063	0,5587915	0,8206359	449,7825	3,232313	0	1265,676	419,9951	0,4014948	0,8138067	467,9041	3,244626	0	17	1358	423						Untertest4.avi	0	880	547	72	111	1283	315	433	0	Content		1286	312	8473891	1666356178
8491	09:00:48.233	00:00:08.490	509	1489,866	406,5543	0,5599257	0,8206872	453,3722	3,219442	0	1236,374	424,1204	0,4023343	0,8138102	471,2959	3,254203	0	17	1363	415						Untertest4.avi	0	880	547	72	111	1283	315	433	0	Content		1291	304	8490513	1666372800
8507	09:00:48.249	00:00:08.507	510	1482,896	415,7443	0,5605406	0,8206731	455,0511	3,270421	0	1241,806	439,3055	0,402286	0,8138014	470,2691	3,286031	0	17	1362	428						Untertest4.avi	0	880	547	72	111	1283	315	433	0	Content		1290	317	8507260	1666389547
8524	09:00:48.266	00:00:08.523	511	1420,045	418,692	0,5609304	0,820866	455,8627	3,375418	0	1253,856	420,5255	0,4023674	0,8138465	470,252	3,200469	0	17	1337	420						Untertest4.avi	0	880	547	72	111	1283	315	433	0	Content		1265	309	8523882	1666406169
8541	09:00:48.283	00:00:08.540	512	1481,011	389,0212	0,5612246	0,8209177	457,2789	3,225951	0	1253,034	430,978	0,402075	0,8139241	468,8279	3,263912	0	17	1367	410						Untertest4.avi	0	880	547	72	111	1283	315	433	0	Content		1295	299	8540504	1666422791
8557	09:00:48.299	00:00:08.557	513	1447,46	421,5398	0,5616546	0,8209248	459,0246	3,287627	0	1234,847	429,5655	0,4020885	0,8139619	469,3246	3,259238	0	17	1341	426						Untertest4.avi	0	880	547	72	111	1283	315	433	0	Content		1269	315	8557130	1666439417
8574	09:00:48.316	00:00:08.573	514	1507,903	373,0692	0,5622991	0,8209873	461,4168	3,226765	0	1220,662	428,3776	0,4022734	0,8140117	470,4677	3,24042	0	17	1364	401						Untertest4.avi	0	880	547	72	111	1283	315	433	0	Content		1292	290	8573876	1666456163
8591	09:00:48.333	00:00:08.590	515	1501,263	377,2527	0,5639023	0,8212613	466,7632	3,364209	0	1235,992	431,1638	0,4025381	0,8142707	471,7073	3,269439	0	17	1369	404						Untertest4.avi	0	880	547	72	111	1283	315	433	0	Content		1297	293	8590501	1666472788
8607	09:00:48.349	00:00:08.607	516	1492,315	392,9108	0,5637958	0,8213701	466,2209	3,331721	0	1236,321	455,1115	0,402282	0,8143554	470,016	3,284115	0	17	1364	424						Untertest4.avi	0	880	547	72	111	1283	315	433	0	Content		1292	313	8607248	1666489535
8624	09:00:48.366	00:00:08.623	517	1499,054	369,7815	0,563588	0,8214362	465,2782	3,316214	0	1242,345	440,7093	0,4027165	0,8144421	471,6625	3,368726	0	17	1371	405						Untertest4.avi	0	880	547	72	111	1283	315	433	0	Content		1299	294	8623873	1666506160
8640	09:00:48.382	00:00:08.640	518	1486,999	372,622	0,5632297	0,8215908	463,5896	3,259479	0	1223,69	424,5533	0,4027267	0,814542	471,4238	3,266197	0	17	1355	399						Untertest4.avi	0	880	547	72	111	1283	315	433	0	Content		1283	288	8640496	1666522783
8657	09:00:48.399	00:00:08.657	519	1431,926	415,8639	0,5618683	0,8217029	458,594	3,329409	0	1223,485	444,7034	0,4030613	0,8146332	472,8442	3,241355	0	17	1328	430						Untertest4.avi	0	880	547	72	111	1283	315	433	0	Content		1256	319	8657119	1666539406
8674	09:00:48.416	00:00:08.673	520	1466,379	392,2897	0,5618639	0,8217773	458,6129	3,286513	0	1243,687	426,9614	0,4027976	0,8146613	471,6443	3,288374	0	17	1355	410						Untertest4.avi	0	880	547	72	111	1283	315	433	0	Content		1283	299	8673741	1666556028
8690	09:00:48.432	00:00:08.690	521	1442,618	413,9855	0,5633048	0,8218782	463,8712	3,390445	0	1217,247	441,1945	0,402755	0,8147547	471,5469	3,300335	0	17	1330	428						Untertest4.avi	0	880	547	72	111	1283	315	433	0	Content		1258	317	8690487	1666572774
8707	09:00:48.449	00:00:08.707	522	1453,554	404,4476	0,5627985	0,8219626	462,2927	3,289296	0	1217,477	446,7477	0,40272	0,814787	471,3378	3,274167	0	18	1336	426						Untertest4.avi	0	880	547	72	111	1208	329	2132	0	Content		1264	315	8707108	1666589395
8724	09:00:48.466	00:00:08.723	523	1442,602	424,466	0,5636763	0,8220656	465,1373	3,412054	0	1241,815	422,4869	0,4029215	0,8148304	472,1423	3,253192	0	18	1342	423						Untertest4.avi	0	880	547	72	111	1208	329	2132	0	Content		1270	312	8723732	1666606019
8740	09:00:48.482	00:00:08.740	524	1438,811	405,2216	0,562987	0,8221226	462,8135	3,257989	0	1217,924	430,5783	0,4030952	0,8148951	472,8528	3,298973	0	18	1328	418						Untertest4.avi	0	880	547	72	111	1208	329	2132	0	Content		1256	307	8740355	1666622642
8757	09:00:48.499	00:00:08.757	525	1456,467	408,3965	0,5640712	0,8222091	466,6992	3,341343	0	1231,088	411,5107	0,4030818	0,8150982	472,7937	3,214026	0	18	1344	410						Untertest4.avi	0	880	547	72	111	1208	329	2132	0	Content		1272	299	8757103	1666639390
8774	09:00:48.516	00:00:08.773	526	1429,018	387,0933	0,5647856	0,8223525	469,1335	3,333893	0	1217,671	410,4379	0,4031783	0,8151954	473,3088	3,273685	0	18	1323	399						Untertest4.avi	0	880	547	72	111	1208	329	2132	0	Content		1251	288	8773725	1666656012
8790	09:00:48.532	00:00:08.790	527	-1024	-768	-1	-1	-1	-1	4	1227,496	438,573	0,4030504	0,8152082	472,7558	3,267677	0	18	1227	439						Untertest4.avi	0	880	547	72	111	1208	329	2132	0	Content		1155	328	8790348	1666672635
8807	09:00:48.549	00:00:08.806	528	1462,846	410,6688	0,565087	0,8224022	470,1877	3,421151	0	1204,039	423,9704	0,4033565	0,8152105	474,2084	3,226666	0	18	1333	417						Untertest4.avi	0	880	547	72	111	1208	329	2132	0	Content		1261	306	8806971	1666689258
8824	09:00:48.566	00:00:08.823	529	1475,364	382,6228	0,5651137	0,8224026	470,2864	3,272678	0	1229,497	426,9902	0,4032003	0,8152328	473,4174	3,281959	0	18	1352	405						Untertest4.avi	0	880	547	72	111	1208	329	2132	0	Content		1280	294	8823718	1666706005
8840	09:00:48.582	00:00:08.840	530	1458,711	391,4079	0,564925	0,8224452	469,5566	3,30396	0	1199,634	434,804	0,4033673	0,8153027	474,1532	3,226122	0	18	1329	413						Untertest4.avi	0	880	547	72	111	1208	329	2132	0	Content		1257	302	8840343	1666722630
8857	09:00:48.599	00:00:08.856	531	1466,353	397,5511	0,5641782	0,8227402	466,1396	3,345418	0	1214,098	443,9623	0,4030694	0,81538	472,1801	3,263876	0	18	1340	421						Untertest4.avi	0	880	547	72	111	1208	329	2132	0	Content		1268	310	8856965	1666739252
8874	09:00:48.616	00:00:08.873	532	1425,418	426,86	0,5644186	0,8226376	467,1843	3,409007	0	1191,472	434,6081	0,4038828	0,8154278	476,0425	3,334627	0	18	1308	431						Untertest4.avi	0	880	547	72	111	1208	329	2132	0	Content		1236	320	8873713	1666756000
8890	09:00:48.632	00:00:08.890	533	1394,803	439,1191	0,5631784	0,8227174	462,6072	3,382502	0	1185,478	441,1792	0,403637	0,815447	474,656	3,208399	0	18	1290	440						Untertest4.avi	0	880	547	72	111	1208	329	2132	0	Content		1218	329	8890335	1666772622
8907	09:00:48.649	00:00:08.906	534	1411,45	414,4681	0,5636762	0,8228562	464,3235	3,292266	0	1226,525	409,3478	0,4039893	0,8154902	476,5312	3,269408	0	18	1319	412						Untertest4.avi	0	880	547	72	111	1208	329	2132	0	Content		1247	301	8906959	1666789246
8924	09:00:48.666	00:00:08.923	535	1468,993	393,6936	0,563615	0,8229474	464,0612	3,219578	0	1212,006	416,942	0,4039255	0,8155628	476,1353	3,295915	0	18	1340	405						Untertest4.avi	0	880	547	72	111	1208	329	2132	0	Content		1268	294	8923579	1666805866
8940	09:00:48.682	00:00:08.940	536	1371,879	450,0047	0,5637385	0,8229797	464,4595	3,390256	0	1214,388	419,5938	0,4040219	0,8157682	476,3265	3,257866	0	18	1293	435						Untertest4.avi	0	880	547	72	111	1208	329	2132	0	Content		1221	324	8940327	1666822614
8957	09:00:48.699	00:00:08.956	537	1417,839	417,6667	0,5638366	0,8229645	464,7261	3,299944	0	1208,546	431,615	0,4041537	0,8157705	476,8602	3,314935	0	18	1313	425						Untertest4.avi	0	880	547	72	111	1208	329	2132	0	Content		1241	314	8956949	1666839236
8974	09:00:48.716	00:00:08.973	538	1397,947	435,968	0,5639379	0,8229876	465,0775	3,407949	0	1215,841	419,0188	0,4042368	0,8157455	477,3402	3,266623	0	18	1307	427						Untertest4.avi	0	880	547	72	111	1208	329	2132	0	Content		1235	316	8973573	1666855860
8990	09:00:48.732	00:00:08.990	539	1427,614	425,9838	0,5649401	0,8230212	468,7536	3,37592	0	1214,934	442,537	0,4041655	0,8157842	476,9443	3,341826	0	18	1321	434						Untertest4.avi	0	880	547	72	111	1208	329	2132	0	Content		1249	323	8990322	1666872609
9007	09:00:48.749	00:00:09.006	540	1428,567	409,5988	0,565403	0,823153	470,1885	3,370694	0	1200,162	430,1671	0,4037387	0,8158403	474,5536	3,242325	0	18	1314	420						Untertest4.avi	0	880	547	72	111	1208	329	2132	0	Content		1242	309	9006954	1666889241
9024	09:00:48.766	00:00:09.023	541	1429,727	421,6193	0,5642968	0,8230735	465,9832	3,301904	0	1211,838	430,514	0,4040968	0,81587	476,05	3,275913	0	18	1321	426						Untertest4.avi	0	880	547	72	111	1208	329	2132	0	Content		1249	315	9023567	1666905854
9040	09:00:48.782	00:00:09.040	542	1448,577	400,3983	0,5654804	0,823065	470,073	3,358411	0	1198,03	439,6701	0,4045093	0,8158786	477,7653	3,302876	0	18	1323	420						Untertest4.avi	0	880	547	72	111	1208	329	2132	0	Content		1251	309	9040193	1666922480
9057	09:00:48.799	00:00:09.056	543	1442,753	398,2302	0,5661676	0,8231596	472,3432	3,329808	0	1192,616	426,3447	0,4045528	0,8158504	477,951	3,263129	0	18	1318	412						Untertest4.avi	0	880	547	72	111	1208	329	2132	0	Content		1246	301	9056950	1666939237
9074	09:00:48.816	00:00:09.073	544	1436,724	408,9973	0,5660456	0,8229562	472,076	3,30916	0	1201,974	438,273	0,4044234	0,8156266	477,4704	3,242894	0	18	1319	424						Untertest4.avi	0	880	547	72	111	1208	329	2132	0	Content		1247	313	9073565	1666955852
9090	09:00:48.832	00:00:09.090	545	1433,694	415,3182	0,5662073	0,8228767	472,6516	3,412938	0	1213,222	421,8318	0,4044491	0,8155506	477,5698	3,215625	0	18	1323	419						Untertest4.avi	0	880	547	72	111	1208	329	2132	0	Content		1251	308	9090187	1666972474
9107	09:00:48.849	00:00:09.106	546	1445,876	396,8961	0,5652192	0,8227816	468,8888	3,295125	0	1201,997	441,708	0,404535	0,8154794	477,8444	3,358457	0	18	1324	419						Untertest4.avi	0	880	547	72	111	1208	329	2132	0	Content		1252	308	9106811	1666989098
9124	09:00:48.866	00:00:09.123	547	1456,957	389,4634	0,5666878	0,8228567	473,7625	3,420606	0	1180,474	448,221	0,4049555	0,815389	479,7851	3,335393	0	18	1319	419						Untertest4.avi	0	880	547	72	111	1208	329	2132	0	Content		1247	308	9123561	1667005848
9140	09:00:48.882	00:00:09.140	548	1427,643	427,5027	0,5642808	0,8227266	465,0324	3,38345	0	1215,265	444,0495	0,405102	0,8153978	480,1954	3,375979	0	18	1321	436						Untertest4.avi	0	880	547	72	111	1208	329	2132	0	Content		1249	325	9140182	1667022469
9157	09:00:48.899	00:00:09.156	549	1454,005	410,6297	0,5662732	0,8231313	473,6069	3,392151	0	1178,778	437,5545	0,40508	0,8154002	479,7655	3,344175	0	18	1316	424						Untertest4.avi	0	880	547	72	111	1208	329	2132	0	Content		1244	313	9156803	1667039090
9173	09:00:48.915	00:00:09.173	550	1442,101	409,4038	0,566373	0,8233405	473,4581	3,375824	0	1188,293	438,4814	0,4053062	0,8154057	480,2663	3,322624	0	18	1315	424						Untertest4.avi	0	880	547	72	111	1208	329	2132	0	Content		1243	313	9173427	1667055714
9190	09:00:48.932	00:00:09.190	551	1426,046	416,7158	0,56629	0,8229254	470,2679	3,394194	0	1185,837	441,1923	0,4052051	0,8153923	478,7478	3,275985	0	18	1306	429						Untertest4.avi	0	880	547	72	111	1208	329	2132	0	Content		1234	318	9190176	1667072463
9207	09:00:48.949	00:00:09.207	552	1456,225	412,209	0,5668265	0,8233957	473,0465	3,415891	0	1159,753	452,4705	0,4050657	0,8154194	477,1872	3,314985	0	18	1308	432						Untertest4.avi	0	880	547	72	111	1208	329	2132	0	Content		1236	321	9207044	1667089331
9223	09:00:48.965	00:00:09.223	553	1457,095	412,5349	0,5669186	0,8234957	473,0004	3,401006	0	1170,235	467,8087	0,4044552	0,8155327	473,4724	3,32908	0	18	1314	440						Untertest4.avi	0	880	547	72	111	1208	329	2132	0	Content		1242	329	9223172	1667105459
9240	09:00:48.982	00:00:09.239	554	1437,752	401,4413	0,5669202	0,8237831	473,0978	3,35139	0	1163,325	461,7665	0,4042928	0,8156396	472,6845	3,270443	0	18	1301	432						Untertest4.avi	0	880	547	72	111	1208	329	2132	0	Content		1229	321	9239795	1667122082
9257	09:00:48.999	00:00:09.256	555	1450,98	400,6566	0,5668918	0,8239018	472,7594	3,386007	0	1180,035	439,3437	0,4053564	0,8158665	478,2523	3,294471	0	18	1316	420						Untertest4.avi	0	880	547	72	111	1208	329	2132	0	Content		1244	309	9256541	1667138828
9274	09:00:49.016	00:00:09.273	556	1428,018	408,183	0,5667651	0,8238724	472,8005	3,379821	0	1194,046	435,1743	0,4051105	0,8158637	477,5275	3,328696	0	18	1311	422						Untertest4.avi	0	880	547	72	111	1208	329	2132	0	Content		1239	311	9273659	1667155946
9290	09:00:49.032	00:00:09.289	557	1433,558	417,7398	0,5668213	0,8236355	472,9615	3,384106	0	1171,297	456,577	0,4051345	0,8157884	477,6854	3,354186	0	18	1302	437						Untertest4.avi	0	880	547	72	111	1208	329	2132	0	Content		1230	326	9289787	1667172074
9306	09:00:49.048	00:00:09.306	558	1449,073	412,1212	0,5668768	0,823815	472,7867	3,407372	0	1191,31	446,5793	0,4047665	0,8155888	475,529	3,289881	0	18	1320	429						Untertest4.avi	0	880	547	72	111	1208	329	2132	0	Content		1248	318	9306410	1667188697
9323	09:00:49.065	00:00:09.323	559	1445,289	403,0499	0,5669758	0,8238752	472,7264	3,4136	0	1175,499	441,0717	0,40508	0,8156841	476,1377	3,321999	0	18	1310	422						Untertest4.avi	0	880	547	72	111	1208	329	2132	0	Content		1238	311	9323159	1667205446
9340	09:00:49.082	00:00:09.340	560	1481,844	394,7643	0,5675225	0,8242934	472,5974	3,419102	0	1169,378	447,8876	0,4049096	0,8158969	474,6619	3,277719	0	18	1326	421						Untertest4.avi	0	880	547	72	111	1208	329	2132	0	Content		1254	310	9340274	1667222561
9357	09:00:49.099	00:00:09.356	561	1496,319	386,9166	0,5675662	0,8242827	472,7297	3,41082	0	1171,426	459,2488	0,4050584	0,8159291	474,9746	3,301851	0	18	1334	423						Untertest4.avi	0	880	547	72	111	1208	329	2132	0	Content		1262	312	9356913	1667239200
9374	09:00:49.116	00:00:09.373	562	1492,565	395,4043	0,5676157	0,8242455	472,6879	3,441707	0	1164,42	453,6013	0,4045483	0,8159145	471,9654	3,260928	0	18	1328	425						Untertest4.avi	0	880	547	72	111	1208	329	2132	0	Content		1256	314	9373518	1667255805
9390	09:00:49.132	00:00:09.389	563	1443,257	394,0423	0,5673448	0,824021	472,8619	3,337347	0	1158,854	448,0267	0,4046123	0,8158925	472,1841	3,235101	0	18	1301	421						Untertest4.avi	0	880	547	72	111	1208	329	2132	0	Content		1229	310	9389658	1667271945
9406	09:00:49.148	00:00:09.406	564	1487,182	385,6466	0,5675989	0,8241947	472,7536	3,384786	0	1168,456	469,0105	0,4048052	0,8158298	473,4648	3,331525	0	18	1328	427						Untertest4.avi	0	880	547	72	111	1208	329	2132	0	Content		1256	316	9406401	1667288688
9423	09:00:49.165	00:00:09.423	565	1508,851	366,8307	0,5675122	0,8243092	472,4966	3,467073	0	1166,469	446,2913	0,4050458	0,8158533	475,193	3,339431	0	18	1338	407						Untertest4.avi	0	880	547	72	111	1208	329	2132	0	Content		1266	296	9423019	1667305306
9440	09:00:49.182	00:00:09.440	566	1485,313	389,7688	0,5674235	0,8244176	472,15	3,411312	0	1179,334	426,5369	0,4051285	0,8159196	475,9951	3,256356	0	18	1332	408						Untertest4.avi	0	880	547	72	111	1208	329	2132	0	Content		1260	297	9440135	1667322422
9457	09:00:49.199	00:00:09.456	567	1476,242	388,994	0,5672755	0,8246374	472,1079	3,356057	0	1168,371	460,4448	0,4050134	0,8160917	475,5052	3,298566	0	18	1322	425						Untertest4.avi	0	880	547	72	111	1208	329	2132	0	Content		1250	314	9456902	1667339189
9474	09:00:49.216	00:00:09.473	568	1458,939	412,1179	0,5672496	0,8247485	472,0086	3,43217	0	1162,426	459,7143	0,4051135	0,8162646	476,153	3,358917	0	18	1311	436						Untertest4.avi	0	880	547	72	111	1208	329	2132	0	Content		1239	325	9473513	1667355800
9490	09:00:49.232	00:00:09.489	569	1464,295	389,9016	0,5671874	0,8248364	471,804	3,37115	0	1182,185	438,4603	0,4050696	0,8163866	476,0262	3,273798	0	18	1323	414						Untertest4.avi	0	880	547	72	111	1208	329	2132	0	Content		1251	303	9489640	1667371927
9506	09:00:49.248	00:00:09.506	570	1437,44	401,2487	0,5671735	0,8249516	471,6493	3,434417	0	1169,235	445,0869	0,4046593	0,8165202	474,223	3,236693	0	18	1303	423						Untertest4.avi	0	880	547	72	111	1208	329	2132	0	Content		1231	312	9506258	1667388545
9523	09:00:49.265	00:00:09.523	571	1443,228	416,5605	0,5670078	0,8248776	471,9892	3,436746	0	1143,691	472,534	0,4043813	0,8165665	473,4162	3,307274	0	18	1293	445						Untertest4.avi	0	880	547	72	111	1208	329	2132	0	Content		1221	334	9523009	1667405296
9540	09:00:49.282	00:00:09.540	572	1459,199	406,3018	0,5667927	0,8247832	471,8818	3,447064	0	1155,582	460,4825	0,4050688	0,8167427	477,8721	3,421557	0	18	1307	433						Untertest4.avi	0	880	547	72	111	1208	329	2132	0	Content		1235	322	9540123	1667422410
9557	09:00:49.299	00:00:09.556	573	1467,171	409,8462	0,5665109	0,8246239	471,9403	3,389766	0	1195,646	436,2256	0,4053006	0,8166465	480,2238	3,373672	0	18	1331	423						Untertest4.avi	0	880	547	72	111	1208	329	2132	0	Content		1259	312	9556822	1667439109
9573	09:00:49.315	00:00:09.573	574	1445,737	411,1815	0,5663622	0,8246834	471,8968	3,366592	0	1187,303	435,4983	0,4053977	0,816591	481,5224	3,40399	0	18	1317	423						Untertest4.avi	0	880	547	72	111	1208	329	2132	0	Content		1245	312	9573495	1667455782
9589	09:00:49.331	00:00:09.589	575	1473,469	406,0329	0,5663092	0,8247864	471,9216	3,337406	0	1162,911	444,0087	0,4051286	0,8167282	480,4221	3,33226	0	18	1318	425						Untertest4.avi	0	880	547	72	111	1208	329	2132	0	Content		1246	314	9589499	1667471786
9606	09:00:49.348	00:00:09.606	576	1435,433	414,7234	0,5663195	0,8249831	471,8311	3,387719	0	1177,114	443,6041	0,40534	0,8169205	481,449	3,396193	0	18	1306	429						Untertest4.avi	0	880	547	72	111	1208	329	2132	0	Content		1234	318	9606245	1667488532
9623	09:00:49.365	00:00:09.622	577	1428,135	434,5861	0,5664229	0,8250675	471,8711	3,359284	0	1165,165	438,7037	0,4051907	0,8170133	480,3121	3,361286	0	18	1297	437						Untertest4.avi	0	880	547	72	111	1208	329	2132	0	Content		1225	326	9622878	1667505165
9640	09:00:49.382	00:00:09.640	578	1433,744	412,7339	0,5664827	0,8251213	471,799	3,376283	0	1165,19	425,5324	0,4050737	0,8170397	479,4513	3,282726	0	18	1299	419						Untertest4.avi	0	880	547	72	111	1208	329	2132	0	Content		1227	308	9640108	1667522395
9657	09:00:49.399	00:00:09.656	579	1416,292	424,1414	0,5664434	0,8251306	471,8314	3,361149	0	1172,346	452,1183	0,4051183	0,8170147	479,6719	3,335614	0	18	1294	438						Untertest4.avi	0	880	547	72	111	1208	329	2132	0	Content		1222	327	9656733	1667539020
9673	09:00:49.415	00:00:09.673	580	1408,622	426,4897	0,5663985	0,8251543	471,8651	3,413606	0	1159,804	448,3586	0,4051611	0,8170138	480,0778	3,361659	0	18	1284	437						Untertest4.avi	0	880	547	72	111	1208	329	2132	0	Content		1212	326	9673356	1667555643
9689	09:00:49.431	00:00:09.689	581	1403,548	415,6492	0,5677902	0,8246164	476,7036	3,402164	0	1150,173	457,0475	0,4051997	0,8169959	480,1017	3,316104	0	18	1277	436						Untertest4.avi	0	880	547	72	111	1208	329	2132	0	Content		1205	325	9689484	1667571771
9706	09:00:49.448	00:00:09.706	582	1429,067	411,0255	0,5665143	0,8253608	471,8525	3,375165	0	1151,357	446,5488	0,4048674	0,8170555	477,8994	3,317873	0	18	1290	429						Untertest4.avi	0	880	547	72	111	1208	329	2132	0	Content		1218	318	9706231	1667588518
9723	09:00:49.465	00:00:09.722	583	1405,323	421,8338	0,5665739	0,8255144	471,6467	3,361308	0	1166,04	444,0453	0,40533	0,8171019	479,8356	3,321172	0	18	1286	433						Untertest4.avi	0	880	547	72	111	1208	329	2132	0	Content		1214	322	9722727	1667605014
9740	09:00:49.482	00:00:09.739	584	1426,777	428,993	0,5666631	0,8254753	471,7594	3,367852	0	1178,949	441,7274	0,4052925	0,8170956	479,3864	3,302958	0	18	1303	435						Untertest4.avi	0	880	547	72	111	1208	329	2132	0	Content		1231	324	9739969	1667622256
9756	09:00:49.498	00:00:09.756	585	1400,799	426,2685	0,5666984	0,8255859	471,6595	3,406623	0	1144,093	469,2028	0,4049288	0,8169339	477,499	3,324723	0	18	1272	448						Untertest4.avi	0	880	547	72	111	1208	329	2132	0	Content		1200	337	9756224	1667638511
9773	09:00:49.515	00:00:09.773	586	1419,158	423,8253	0,5667589	0,8256484	471,57	3,405611	0	1162,821	443,4292	0,4051365	0,8170884	478,2696	3,226875	0	18	1291	434						Untertest4.avi	0	880	547	72	111	1208	329	2132	0	Content		1219	323	9773339	1667655626
9789	09:00:49.531	00:00:09.789	587	1428,617	412,4991	0,5667965	0,8258101	471,6217	3,380651	0	1136,032	460,6393	0,405118	0,8172243	477,9225	3,32177	0	18	1282	437						Untertest4.avi	0	880	547	72	111	1208	329	2132	0	Content		1210	326	9789469	1667671756
9806	09:00:49.548	00:00:09.806	588	1404,978	428,0694	0,566808	0,8258482	471,7047	3,433673	0	1160,535	460,6965	0,405099	0,817269	477,7621	3,304065	0	18	1283	444						Untertest4.avi	0	880	547	72	111	1208	329	2132	0	Content		1211	333	9806091	1667688378
9823	09:00:49.565	00:00:09.822	589	1405,028	434,3827	0,5667596	0,8257982	471,7433	3,376571	0	1141,544	452,0234	0,4052344	0,8172597	478,606	3,28386	0	18	1273	443						Untertest4.avi	0	880	547	72	111	1208	329	2132	0	Content		1201	332	9822712	1667704999
9840	09:00:49.582	00:00:09.839	590	1405,307	409,1903	0,5666296	0,8257852	471,7747	3,361995	0	1155,195	476,6624	0,4053029	0,8173385	479,3865	3,438982	0	18	1280	443						Untertest4.avi	0	880	547	72	111	1208	329	2132	0	Content		1208	332	9839955	1667722242
9857	09:00:49.599	00:00:09.856	591	1406,325	421,2336	0,566494	0,8258539	471,6319	3,367171	0	1132,147	468,8058	0,4050588	0,8172289	479,1097	3,344834	0	18	1269	445						Untertest4.avi	0	880	547	72	111	1208	329	2132	0	Content		1197	334	9856578	1667738865
9873	09:00:49.615	00:00:09.873	592	1399,233	443,1124	0,5664358	0,8257562	471,7098	3,369055	0	1156,834	454,5433	0,4053112	0,8172094	480,791	3,337566	0	18	1278	449						Untertest4.avi	0	880	547	72	111	1208	329	2132	0	Content		1206	338	9873201	1667755488
9889	09:00:49.631	00:00:09.889	593	1380,976	438,7407	0,5663945	0,8258606	471,6337	3,377647	0	1140,935	468,9625	0,4051808	0,8172199	480,225	3,343796	0	18	1261	454						Untertest4.avi	0	880	547	72	111	1208	329	2132	0	Content		1189	343	9889454	1667771741
9906	09:00:49.648	00:00:09.905	594	1393,55	426,1296	0,5671224	0,8253132	474,1598	3,377995	0	1145,083	475,7412	0,4052728	0,8172367	480,5409	3,360098	0	18	1269	451						Untertest4.avi	0	880	547	72	111	1208	329	2132	0	Content		1197	340	9905951	1667788238
9923	09:00:49.665	00:00:09.922	595	1387,797	423,0327	0,5664574	0,8259225	471,8169	3,320136	0	1132,996	471,5144	0,4050207	0,8172732	478,9573	3,36237	0	18	1260	447						Untertest4.avi	0	880	547	72	111	1208	329	2132	0	Content		1188	336	9922573	1667804860
9940	09:00:49.682	00:00:09.939	596	1386,497	441,7279	0,5665007	0,8259863	471,8126	3,393493	0	1146,956	457,5554	0,4048577	0,8173136	477,7163	3,293379	0	18	1267	450						Untertest4.avi	0	880	547	72	111	1208	329	2132	0	Content		1195	339	9939814	1667822101
9956	09:00:49.698	00:00:09.956	597	1388,429	431,4462	0,5666031	0,8260511	471,6742	3,313435	0	1145,024	494,6436	0,4054733	0,8173167	480,4438	3,358453	0	18	1267	463						Untertest4.avi	0	880	547	72	111	1208	329	2132	0	Content		1195	352	9956069	1667838356
9973	09:00:49.715	00:00:09.973	598	1365,959	451,3268	0,5666776	0,8260619	471,6963	3,358509	0	1138,068	478,734	0,4052892	0,8172789	479,0897	3,31946	0	18	1252	465						Untertest4.avi	0	880	547	72	111	1208	329	2132	0	Content		1180	354	9973183	1667855470
9989	09:00:49.731	00:00:09.989	599	1360,942	449,4368	0,5668142	0,8261027	471,8602	3,408508	0	1135,805	462,6014	0,405174	0,8172517	477,857	3,224618	0	18	1248	456						Untertest4.avi	0	880	547	72	111	1208	329	2132	0	Content		1176	345	9989312	1667871599
10006	09:00:49.748	00:00:10.006	600	1384,164	438,8149	0,566952	0,8264405	471,8432	3,283315	0	1133,605	453,6814	0,4047107	0,817288	474,5029	3,158134	0	18	1259	446						Untertest4.avi	0	880	547	72	111	1208	329	2132	0	Content		1187	335	10006427	1667888714
10023	09:00:49.765	00:00:10.023	601	1374,646	421,9326	0,5671089	0,8266037	471,8331	3,252098	0	1137,139	461,2409	0,4051437	0,8175311	475,9245	3,214662	0	18	1256	442						Untertest4.avi	0	880	547	72	111	1208	329	2132	0	Content		1184	331	10023126	1667905413
10040	09:00:49.782	00:00:10.039	602	1342,9	447,9669	0,5673502	0,826149	471,8332	3,190673	0	1104,752	488,5289	0,4051544	0,81756	475,4452	3,178238	0	18	1224	468						Untertest4.avi	0	880	547	72	111	1208	329	2132	0	Content		1152	357	10039797	1667922084
10056	09:00:49.798	00:00:10.055	603	1362,26	447,2257	0,5673968	0,8267767	472,0718	3,264257	0	1111,478	491,0199	0,4047166	0,8176432	472,4472	3,139099	0	18	1237	469						Untertest4.avi	0	880	547	72	111	1208	329	2132	0	Content		1165	358	10055928	1667938215
10073	09:00:49.815	00:00:10.072	604	1381,882	429,8707	0,5675316	0,8268325	472,0402	3,165906	0	1131,233	481,7558	0,405362	0,8176808	474,9276	3,160057	0	18	1257	456						Untertest4.avi	0	880	547	72	111	1208	329	2132	0	Content		1185	345	10072550	1667954837
10089	09:00:49.831	00:00:10.089	605	1364,635	443,7587	0,5676082	0,82687	472,0224	3,21132	0	1133,741	477,1926	0,4057134	0,8176426	476,2504	3,156637	0	18	1249	460						Untertest4.avi	0	880	547	72	111	1208	329	2132	0	Content		1177	349	10089300	1667971587
10106	09:00:49.848	00:00:10.106	606	1366,072	416,0394	0,5676747	0,8268355	471,9417	3,173385	0	1107,907	481,4862	0,4057666	0,8175861	476,2979	3,154963	0	18	1237	449						Untertest4.avi	0	880	547	72	111	1208	329	2132	0	Content		1165	338	10106296	1667988583
10123	09:00:49.865	00:00:10.122	607	1357,599	429,8105	0,5676718	0,8266549	472,0703	3,117934	0	1116,376	476,9055	0,4057268	0,8174723	476,0188	3,05793	0	18	1237	453						Untertest4.avi	0	880	547	72	111	1208	329	2132	0	Content		1165	342	10122545	1668004832
10140	09:00:49.882	00:00:10.139	608	1359,48	445,4203	0,5695543	0,8258977	478,8102	3,144279	0	1104,275	487,1049	0,4058549	0,8172477	476,6678	3,091419	0	18	1232	466						Untertest4.avi	0	880	547	72	111	1208	329	2132	0	Content		1160	355	10139659	1668021946
10156	09:00:49.898	00:00:10.156	609	1347,645	420,0221	0,5676702	0,8267445	472,0344	3,141049	0	1119,816	462,9718	0,4059721	0,8172652	477,269	3,038864	0	18	1234	441						Untertest4.avi	0	880	547	72	111	1208	329	2132	0	Content		1162	330	10156355	1668038642
10173	09:00:49.915	00:00:10.173	610	1355,551	424,9291	0,5676253	0,8267734	472,1778	3,132091	0	1126,912	463,1544	0,4060543	0,8174312	477,7739	3,121316	0	18	1241	444						Untertest4.avi	0	880	547	72	111	1208	329	2132	0	Content		1169	333	10173028	1668055315
10189	09:00:49.931	00:00:10.189	611	1374,554	427,5516	0,5676011	0,8267776	472,2296	3,13583	0	1103,641	471,8067	0,4056458	0,8172858	475,9289	3,086781	0	18	1239	450						Untertest4.avi	0	880	547	72	111	1208	329	2132	0	Content		1167	339	10189156	1668071443
10206	09:00:49.948	00:00:10.206	612	1329,81	442,4119	0,5675914	0,8267561	472,239	3,247933	0	1097,162	487,0948	0,405777	0,8174202	476,623	3,111692	0	18	1213	465						Untertest4.avi	0	880	547	72	111	1208	329	2132	0	Content		1141	354	10206276	1668088563
10222	09:00:49.964	00:00:10.222	613	1356,591	435,4472	0,5676262	0,8267438	472,2865	3,150192	0	1116,242	473,3423	0,4058521	0,8174483	476,8785	3,158437	0	18	1236	454						Untertest4.avi	0	880	547	72	111	1208	329	2132	0	Content		1164	343	10222403	1668104690
10240	09:00:49.982	00:00:10.239	614	1371,874	422,5195	0,571322	0,82616	485,4351	3,085147	0	1097,007	492,4231	0,4059509	0,8172542	477,1118	3,075589	0	18	1234	457						Untertest4.avi	0	880	547	72	111	1208	329	2132	0	Content		1162	346	10239644	1668121931
10256	09:00:49.998	00:00:10.256	615	1350,907	432,3403	0,5677254	0,826835	472,2103	3,180112	0	1103,399	487,3049	0,4057932	0,8172147	476,0042	3,100564	0	18	1227	460						Untertest4.avi	0	880	547	72	111	1208	329	2132	0	Content		1155	349	10256265	1668138552
10273	09:00:50.015	00:00:10.272	616	1373,206	409,5046	0,5677711	0,8268482	472,2624	3,115579	0	1106,434	473,9098	0,4054944	0,8171704	474,274	2,995472	0	18	1240	442						Untertest4.avi	0	880	547	72	111	1208	329	2132	0	Content		1168	331	10272962	1668155249
10289	09:00:50.031	00:00:10.289	617	1339,039	428,6569	0,5677847	0,8267998	472,2892	3,146145	0	1084,453	481,2481	0,4056323	0,8170848	474,857	3,055931	0	18	1212	455						Untertest4.avi	0	880	547	72	111	1208	329	2132	0	Content		1140	344	10289145	1668171432
10306	09:00:50.048	00:00:10.306	618	1372,554	416,6367	0,5678089	0,8267176	472,3438	3,0783	0	1092,535	482,902	0,4057524	0,8170028	475,2667	3,115108	0	18	1233	450						Untertest4.avi	0	880	547	72	111	1208	329	2132	0	Content		1161	339	10306260	1668188547
10322	09:00:50.064	00:00:10.322	619	1342,96	406,8679	0,567855	0,8267165	472,3598	3,013829	0	1101,637	476,8601	0,4062822	0,81696	477,5205	3,060848	0	18	1222	442						Untertest4.avi	0	880	547	72	111	1208	329	2132	0	Content		1150	331	10322389	1668204676
10340	09:00:50.082	00:00:10.339	620	1362,41	403,3445	0,5679849	0,8267983	472,3758	3,015179	0	1097,852	496,376	0,4066387	0,8169526	478,9009	3,017251	0	18	1230	450						Untertest4.avi	0	880	547	72	111	1208	329	2132	0	Content		1158	339	10339579	1668221866
10356	09:00:50.098	00:00:10.356	621	1326,177	439,0248	0,5680837	0,8267291	472,5127	3,076899	0	1100,738	475,7253	0,4070415	0,8168963	480,5271	3,052527	0	18	1213	457						Untertest4.avi	0	880	547	72	111	1208	329	2132	0	Content		1141	346	10356200	1668238487
10373	09:00:50.115	00:00:10.372	622	1353,816	413,3251	0,5681893	0,8267036	472,6489	3,07097	0	1092,825	483,6849	0,4070092	0,8167834	479,7646	3,052815	0	18	1223	449						Untertest4.avi	0	880	547	72	111	1208	329	2132	0	Content		1151	338	10372874	1668255161
10389	09:00:50.131	00:00:10.389	623	1341,561	429,5139	0,5683596	0,8266941	472,7031	3,041921	0	1118,872	470,0369	0,4071744	0,81662	479,6498	2,943135	0	18	1230	450						Untertest4.avi	0	880	547	72	111	1208	329	2132	0	Content		1158	339	10389004	1668271291
10406	09:00:50.148	00:00:10.405	624	1362,415	436,813	0,5684952	0,8266939	472,6357	3,104532	0	1098,496	469,7541	0,4073983	0,8163449	480,2346	3,0114	0	18	1230	453						Untertest4.avi	0	880	547	72	111	1208	329	2132	0	Content		1158	342	10405626	1668287913
10422	09:00:50.164	00:00:10.422	625	1346,499	431,1728	0,5686098	0,8266985	472,753	2,969306	0	1098,401	484,2941	0,4076203	0,8162854	480,7982	3,049493	0	18	1222	458						Untertest4.avi	0	880	547	72	111	1208	329	2132	0	Content		1150	347	10422246	1668304533
10439	09:00:50.181	00:00:10.439	626	1345,029	413,0706	0,5687492	0,8267298	472,8358	2,992406	0	1111,018	467,1221	0,4078092	0,816276	480,9626	3,054508	0	18	1228	440						Untertest4.avi	0	880	547	72	111	1208	329	2132	0	Content		1156	329	10439493	1668321780
10456	09:00:50.198	00:00:10.456	627	1331,376	443,3669	0,5689466	0,8267689	472,7585	3,031559	0	1100,132	500,042	0,4077799	0,8162655	479,9308	3,098246	0	18	1216	472						Untertest4.avi	0	880	547	72	111	1208	329	2132	0	Content		1144	361	10456119	1668338406
10473	09:00:50.215	00:00:10.472	628	1345,767	404,1842	0,5691042	0,8267916	472,8343	2,941081	0	1112,001	466,648	0,4079194	0,8162374	479,9203	3,013833	0	18	1229	435						Untertest4.avi	0	880	547	72	111	1208	329	2132	0	Content		1157	324	10472858	1668355145
10489	09:00:50.231	00:00:10.488	629	1347,415	411,5057	0,5692343	0,8267854	472,929	2,883228	0	1114,04	459,9451	0,4079141	0,8161467	478,8593	2,97515	0	18	1231	436						Untertest4.avi	0	880	547	72	111	1208	329	2132	0	Content		1159	325	10488867	1668371154
10505	09:00:50.247	00:00:10.505	630	1337,822	447,426	0,5693731	0,8266082	473,1207	2,985813	0	1068,171	510,48	0,4079636	0,8159301	478,4211	3,04141	0	18	1203	479						Untertest4.avi	0	880	547	72	111	1208	329	2132	0	Content		1131	368	10505492	1668387779
10522	09:00:50.264	00:00:10.522	631	1330,552	426,0793	0,5695215	0,8264356	473,0597	2,922792	0	1075,624	474,9545	0,408184	0,8156241	478,9629	3,017442	0	18	1203	451						Untertest4.avi	0	880	547	72	111	1208	329	2132	0	Content		1131	340	10522238	1668404525
10539	09:00:50.281	00:00:10.539	632	1312,331	431,0967	0,5696658	0,8263636	473,1065	2,929832	0	1114,771	497,6879	0,4084241	0,8154497	479,3698	3,067312	0	18	1214	464						Untertest4.avi	0	880	547	72	111	1208	329	2132	0	Content		1142	353	10539473	1668421760
10556	09:00:50.298	00:00:10.556	633	1353,947	412,1007	0,5697657	0,8261929	473,1535	2,950068	0	1080,886	494,8424	0,4084674	0,8152789	479,0265	3,009454	0	18	1217	453						Untertest4.avi	0	880	547	72	111	1208	329	2132	0	Content		1145	342	10556047	1668438334
10573	09:00:50.315	00:00:10.572	634	1319,977	445,2111	0,5698354	0,8261368	473,2051	3,038772	0	1080,704	487,3362	0,4090086	0,8152108	481,5159	3,065674	0	18	1200	466						Untertest4.avi	0	880	547	72	111	1208	329	2132	0	Content		1128	355	10572720	1668455007
10589	09:00:50.331	00:00:10.588	635	1318,247	446,9751	0,569895	0,8262055	473,0623	3,035641	0	1094,894	489,7788	0,4087754	0,8151571	479,9136	2,99349	0	18	1207	468						Untertest4.avi	0	880	547	72	111	1208	329	2132	0	Content		1135	357	10588851	1668471138
10605	09:00:50.347	00:00:10.605	636	1318,428	461,4651	0,570023	0,82627	473,2185	3,091195	0	1101,444	480,3048	0,409135	0,8151146	481,2397	3,099938	0	18	1210	471						Untertest4.avi	0	880	547	72	111	1208	329	2132	0	Content		1138	360	10605474	1668487761
10622	09:00:50.364	00:00:10.622	637	1314,742	425,2503	0,5701882	0,8263272	473,2063	3,008857	0	1112,158	486,5524	0,4096998	0,8151348	483,1669	3,109578	0	18	1213	456						Untertest4.avi	0	880	547	72	111	1208	329	2132	0	Content		1141	345	10622098	1668504385
10639	09:00:50.381	00:00:10.639	638	1327,53	429,2887	0,5703	0,82637	473,1932	2,950794	0	1089,639	481,023	0,409492	0,8151502	481,4423	3,039939	0	18	1209	455						Untertest4.avi	0	880	547	72	111	1208	329	2132	0	Content		1137	344	10639337	1668521624
10656	09:00:50.398	00:00:10.656	639	1352,687	410,2979	0,5703921	0,8265343	472,938	2,955724	0	1103,565	493,5889	0,4095806	0,8152267	481,6773	3,058124	0	18	1228	452						Untertest4.avi	0	880	547	72	111	1208	329	2132	0	Content		1156	341	10656033	1668538320
10673	09:00:50.415	00:00:10.672	640	1337,264	439,9739	0,5703533	0,8267393	472,9963	3,065783	0	1109,583	474,5556	0,4097652	0,8153003	482,4602	3,088685	0	18	1223	457						Untertest4.avi	0	880	547	72	111	1208	329	2132	0	Content		1151	346	10672701	1668554988
10689	09:00:50.431	00:00:10.688	641	1341,997	424,3599	0,5704066	0,8268023	473,0547	2,972976	0	1080,991	472,7444	0,409817	0,815434	482,6201	3,122922	0	18	1211	449						Untertest4.avi	0	880	547	72	111	1208	329	2132	0	Content		1139	338	10688708	1668570995
10705	09:00:50.447	00:00:10.705	642	1315,675	453,6245	0,5704646	0,8268538	473,0854	3,10059	0	1089,563	466,1537	0,4099461	0,8154433	482,9074	3,032577	0	18	1203	460						Untertest4.avi	0	880	547	72	111	1208	329	2132	0	Content		1131	349	10705457	1668587744
10722	09:00:50.464	00:00:10.722	643	1331,251	449,83	0,5705786	0,8268004	472,8878	3,152707	0	1119,459	477,3814	0,4102799	0,815322	484,1376	3,087695	0	18	1225	464						Untertest4.avi	0	880	547	72	111	1208	329	2132	0	Content		1153	353	10722078	1668604365
10739	09:00:50.481	00:00:10.739	644	1329,051	440,0302	0,5706495	0,8267854	473,0483	3,060762	0	1089,534	484,3319	0,4102258	0,8151898	483,0998	3,090685	0	18	1209	462						Untertest4.avi	0	880	547	72	111	1208	329	2132	0	Content		1137	351	10739319	1668621606
10756	09:00:50.498	00:00:10.755	645	1365,823	433,4054	0,5708469	0,8267038	472,7423	3,059898	0	1096,525	478,9035	0,4104858	0,8150047	483,7478	3,111019	0	18	1231	456						Untertest4.avi	0	880	547	72	111	1208	329	2132	0	Content		1159	345	10755889	1668638176
10773	09:00:50.515	00:00:10.772	646	1324,716	449,9514	0,5709361	0,8267171	472,864	3,063075	0	1093,589	474,4359	0,4105576	0,8147997	483,5764	3,150376	0	18	1209	462						Untertest4.avi	0	880	547	72	111	1208	329	2132	0	Content		1137	351	10772564	1668654851
10789	09:00:50.531	00:00:10.788	647	1314,833	456,2982	0,5710128	0,8267059	472,9316	3,143914	0	1116,945	474,9709	0,4107361	0,8147122	483,7727	3,056745	0	18	1216	466						Untertest4.avi	0	880	547	72	111	1208	329	2132	0	Content		1144	355	10788695	1668670982
10805	09:00:50.547	00:00:10.805	648	1356,061	438,7278	0,5710562	0,8265896	473,012	3,081399	0	1117,839	493,2328	0,4105349	0,8145758	482,4646	3,127688	0	18	1237	466						Untertest4.avi	0	880	547	72	111	1208	329	2132	0	Content		1165	355	10805314	1668687601
10822	09:00:50.564	00:00:10.822	649	1321,257	458,0073	0,5710863	0,8263728	473,0174	3,097157	0	1092,748	498,4295	0,4106141	0,8142978	482,5691	3,160758	0	18	1207	478						Untertest4.avi	0	880	547	72	111	1208	329	2132	0	Content		1135	367	10822063	1668704350
10839	09:00:50.581	00:00:10.839	650	1214,754	469,447	0,5718466	0,8265125	472,7809	3,084966	0	1013,48	501,3772	0,4118308	0,8143235	484,5755	3,147553	0	19	1114	485						Untertest4.avi	0	880	547	72	111	891	441	649	0	Content		1042	374	10839253	1668721540
10856	09:00:50.598	00:00:10.855	651	1096,662	519,8177	0,5732676	0,8270538	472,5269	3,081179	0	924,7222	529,3213	0,4140997	0,8143303	488,7563	3,235284	0	19	1011	525						Untertest4.avi	0	880	547	72	111	891	441	649	0	Content		939	414	10855876	1668738163
10873	09:00:50.615	00:00:10.872	652	1074,216	529,9941	0,5738372	0,8272913	472,6334	3,081817	0	873,2704	555,0247	0,4139286	0,8144703	485,0746	3,129894	0	19	974	543						Untertest4.avi	0	880	547	72	111	891	441	649	0	Content		902	432	10872549	1668754836
10889	09:00:50.631	00:00:10.888	653	1071,861	512,8286	0,5739273	0,8273014	472,6831	3,039237	0	897,0502	542,8175	0,4139175	0,8143654	484,6372	3,089717	0	19	984	528						Untertest4.avi	0	880	547	72	111	891	441	649	0	Content		912	417	10888680	1668770967
10905	09:00:50.647	00:00:10.905	654	1073,22	530,1762	0,574006	0,8273115	472,668	3,111854	0	869,8005	561,4846	0,4137616	0,8141671	483,3476	3,117603	0	19	972	546						Untertest4.avi	0	880	547	72	111	891	441	649	0	Content		900	435	10905299	1668787586
10922	09:00:50.664	00:00:10.921	655	1082,515	534,9457	0,5740066	0,8274511	472,6399	3,075642	0	862,8906	569,2219	0,4137977	0,8142009	483,5096	3,111976	0	19	973	552						Untertest4.avi	0	880	547	72	111	891	441	649	0	Content		901	441	10921920	1668804207
10939	09:00:50.681	00:00:10.939	656	1069,9	535,4014	0,5739663	0,8275212	472,6751	3,128389	0	857,6036	583,7713	0,414019	0,8142846	484,6594	3,230949	0	19	964	560						Untertest4.avi	0	880	547	72	111	891	441	649	0	Content		892	449	10939113	1668821400
10956	09:00:50.698	00:00:10.955	657	1078,378	527,9944	0,5739619	0,8273966	472,7007	3,101839	0	843,4326	582,4376	0,4139499	0,8139907	484,278	3,191559	0	19	961	555						Untertest4.avi	0	880	547	72	111	891	441	649	0	Content		889	444	10955785	1668838072
10972	09:00:50.714	00:00:10.972	658	1065,875	529,5687	0,5739934	0,8271854	472,7119	3,144245	0	853,4498	562,4183	0,4142556	0,8137994	485,6541	3,185937	0	19	960	546						Untertest4.avi	0	880	547	72	111	891	441	649	0	Content		888	435	10972482	1668854769
10989	09:00:50.731	00:00:10.988	659	1058,596	551,3173	0,5741169	0,8270566	472,7215	3,131355	0	866,7399	553,0373	0,4143242	0,8136736	485,2256	3,143671	0	19	963	552						Untertest4.avi	0	880	547	72	111	891	441	649	0	Content		891	441	10988537	1668870824
11005	09:00:50.747	00:00:11.005	660	1057,35	543,3626	0,5743086	0,8271515	472,7294	3,122036	0	857,3654	564,8589	0,4142097	0,813655	483,8421	3,196483	0	19	957	554						Untertest4.avi	0	880	547	72	111	891	441	649	0	Content		885	443	11005286	1668887573
11022	09:00:50.764	00:00:11.021	661	1071,886	558,0667	0,5744033	0,8272895	472,7544	3,128023	0	869,4662	559,6769	0,4143386	0,8136564	484,1047	3,226652	0	19	971	559						Untertest4.avi	0	880	547	72	111	891	441	649	0	Content		899	448	11021909	1668904196
11039	09:00:50.781	00:00:11.039	662	1071,801	532,5278	0,5744841	0,8274124	472,6784	3,148685	0	848,4789	571,2789	0,4145462	0,8136182	484,8359	3,203716	0	19	960	552						Untertest4.avi	0	880	547	72	111	891	441	649	0	Content		888	441	11039100	1668921387
11056	09:00:50.798	00:00:11.055	663	1083,044	555,0294	0,5745783	0,8274903	472,4695	3,208411	0	833,8245	571,5332	0,4146442	0,8135636	485,1138	3,234314	0	19	958	563						Untertest4.avi	0	880	547	72	111	891	441	649	0	Content		886	452	11055721	1668938008
11072	09:00:50.814	00:00:11.072	664	1074,736	536,2504	0,5746102	0,8275037	472,4705	3,147269	0	844,0184	567,5757	0,415339	0,8135092	488,2537	3,297453	0	19	959	552						Untertest4.avi	0	880	547	72	111	891	441	649	0	Content		887	441	11072396	1668954683
11089	09:00:50.831	00:00:11.088	665	1079,896	530,5701	0,5746909	0,8274585	472,7052	3,13282	0	836,9077	574,9601	0,4151358	0,8133678	486,5753	3,278009	0	19	958	553						Untertest4.avi	0	880	547	72	111	891	441	649	0	Content		886	442	11088523	1668970810
11105	09:00:50.847	00:00:11.105	666	1082,296	539,2474	0,5748941	0,8275589	472,5399	3,171111	0	873,9159	561,5151	0,4151763	0,8131952	485,9369	3,226214	0	19	978	550						Untertest4.avi	0	880	547	72	111	891	441	649	0	Content		906	439	11105143	1668987430
11122	09:00:50.864	00:00:11.121	667	1083,235	523,6596	0,575098	0,8276353	472,4254	3,188089	0	835,8727	577,1393	0,4158918	0,8130922	488,7246	3,294203	0	19	960	550						Untertest4.avi	0	880	547	72	111	891	441	649	0	Content		888	439	11121768	1669004055
11139	09:00:50.881	00:00:11.138	668	1079,372	531,0424	0,5751966	0,8275095	472,5731	3,209602	0	865,0824	550,9203	0,4158604	0,8129361	487,6081	3,170867	0	19	972	541						Untertest4.avi	0	880	547	72	111	891	441	649	0	Content		900	430	11138960	1669021247
11156	09:00:50.898	00:00:11.155	669	1094,577	525,6239	0,575342	0,8274064	472,5235	3,197733	0	868,3582	560,1418	0,4162819	0,8126789	488,9939	3,278486	0	19	981	543						Untertest4.avi	0	880	547	72	111	891	441	649	0	Content		909	432	11155633	1669037920
11172	09:00:50.914	00:00:11.172	670	1091,179	519,4386	0,5754769	0,8273739	472,5199	3,149733	0	859,8177	568,4825	0,4166229	0,8123537	490,1658	3,252325	0	19	975	544						Untertest4.avi	0	880	547	72	111	891	441	649	0	Content		903	433	11172329	1669054616
11188	09:00:50.930	00:00:11.188	671	1067,633	537,3322	0,5755275	0,8273134	472,6464	3,162265	0	858,319	594,7521	0,4165774	0,8122069	489,3412	3,292061	0	19	963	566						Untertest4.avi	0	880	547	72	111	891	441	649	0	Content		891	455	11188384	1669070671
11205	09:00:50.947	00:00:11.205	672	1056,303	540,2305	0,5755972	0,8274061	472,5493	3,21067	0	875,3606	561,4492	0,4164436	0,8122129	488,2555	3,240186	0	19	966	551						Untertest4.avi	0	880	547	72	111	891	441	649	0	Content		894	440	11205132	1669087419
11222	09:00:50.964	00:00:11.221	673	1072,831	537,6583	0,5756798	0,8275644	472,5616	3,146649	0	861,0646	570,3779	0,4163234	0,812268	487,2408	3,141659	0	19	967	554						Untertest4.avi	0	880	547	72	111	891	441	649	0	Content		895	443	11221756	1669104043
11239	09:00:50.981	00:00:11.238	674	1068,274	537,6525	0,5757481	0,8275962	472,581	3,15647	0	857,4748	581,7853	0,4164429	0,8122131	487,543	3,242579	0	19	963	560						Untertest4.avi	0	880	547	72	111	891	441	649	0	Content		891	449	11238871	1669121158
11256	09:00:50.998	00:00:11.255	675	1073,335	520,4698	0,5758719	0,8275234	472,751	3,075963	0	865,0974	577,387	0,4171861	0,8121022	490,7469	3,235867	0	19	969	549						Untertest4.avi	0	880	547	72	111	891	441	649	0	Content		897	438	11255569	1669137856
11272	09:00:51.014	00:00:11.272	676	1067,901	541,4795	0,5759562	0,8276734	472,64	3,150034	0	854,7329	578,1855	0,4171241	0,812071	489,9984	3,122506	0	19	961	560						Untertest4.avi	0	880	547	72	111	891	441	649	0	Content		889	449	11272241	1669154528
11288	09:00:51.030	00:00:11.288	677	1058,415	544,0971	0,575938	0,8277889	472,7117	3,058727	0	866,1553	584,4337	0,4171846	0,81211	490,3101	3,216886	0	19	962	564						Untertest4.avi	0	880	547	72	111	891	441	649	0	Content		890	453	11288368	1669170655
11305	09:00:51.047	00:00:11.304	678	1057,107	544,2786	0,5759184	0,8279668	472,6027	3,083238	0	856,6495	569,7021	0,4172815	0,8121942	490,9366	3,136223	0	19	957	557						Untertest4.avi	0	880	547	72	111	891	441	649	0	Content		885	446	11304990	1669187277
11322	09:00:51.064	00:00:11.321	679	1071,234	536,9524	0,5759602	0,8280853	472,5392	3,063816	0	839,52	572,0126	0,4171575	0,8122075	490,2331	3,127633	0	19	955	554						Untertest4.avi	0	880	547	72	111	891	441	649	0	Content		883	443	11321739	1669204026
11339	09:00:51.081	00:00:11.338	680	1076,352	526,6591	0,5759764	0,8281011	472,5418	3,035827	0	854,0917	570,7383	0,4171402	0,8121355	490,0976	3,116898	0	19	965	549						Untertest4.avi	0	880	547	72	111	891	441	649	0	Content		893	438	11338806	1669221093
11355	09:00:51.097	00:00:11.355	681	1063,882	513,7158	0,5759481	0,8278945	472,7349	3,016462	0	852,8889	586,6539	0,4172422	0,8119688	490,6253	3,167234	0	19	958	550						Untertest4.avi	0	880	547	72	111	891	441	649	0	Content		886	439	11355479	1669237766
11372	09:00:51.114	00:00:11.372	682	1051,224	548,6523	0,5759522	0,8278363	472,7483	3,025783	0	882,3556	562,3547	0,4170232	0,8118469	489,4734	3,081573	0	19	967	556						Untertest4.avi	0	880	547	72	111	891	441	649	0	Content		895	445	11372178	1669254465
11388	09:00:51.130	00:00:11.388	683	1051,114	559,1051	0,5760233	0,8279195	472,5937	3,027448	0	847,5298	568,8637	0,4166667	0,8118598	487,1862	3,085756	0	19	949	564						Untertest4.avi	0	880	547	72	111	891	441	649	0	Content		877	453	11388357	1669270644
11405	09:00:51.147	00:00:11.404	684	1046,732	503,886	0,5759333	0,8279572	472,7167	2,861662	0	864,6946	583,0099	0,4167513	0,8119034	487,1862	2,982504	0	19	956	543						Untertest4.avi	0	880	547	72	111	891	441	649	0	Content		884	432	11404981	1669287268
11422	09:00:51.164	00:00:11.421	685	1063,881	545,2013	0,5761021	0,8280476	472,5377	2,930315	0	894,359	570,2061	0,4168814	0,8118294	487,1862	3,009704	0	19	979	558						Untertest4.avi	0	880	547	72	111	891	441	649	0	Content		907	447	11421601	1669303888
11439	09:00:51.181	00:00:11.438	686	1059,343	540,8858	0,5763939	0,82798	472,62	2,983031	0	865,8682	577,6245	0,417021	0,8115945	487,5025	3,009289	0	19	963	559						Untertest4.avi	0	880	547	72	111	891	441	649	0	Content		891	448	11438790	1669321077
11455	09:00:51.197	00:00:11.455	687	1064,462	569,3561	0,5762073	0,8277611	472,9713	3,019174	0	882,5632	574,528	0,4171482	0,8115143	487,5025	3,129103	0	19	974	572						Untertest4.avi	0	880	547	72	111	891	441	649	0	Content		902	461	11455412	1669337699
11472	09:00:51.214	00:00:11.472	688	1051,807	538,2552	0,5765162	0,8277116	472,7543	3,038457	0	876,9757	580,851	0,4170672	0,8112265	486,6609	2,951659	0	19	964	560						Untertest4.avi	0	880	547	72	111	891	441	649	0	Content		892	449	11472096	1669354383
11488	09:00:51.230	00:00:11.488	689	1050,529	547,6167	0,5770641	0,8282042	472,4626	2,953766	0	828,6694	597,7717	0,4175847	0,8113248	486,1313	3,002404	0	20	940	573						Untertest4.avi	0	880	547	72	111	809	511	367	0	Content		868	462	11488219	1669370506
11505	09:00:51.247	00:00:11.504	690	1009,418	602,5332	0,577576	0,8285512	472,8015	3,075194	0	796,0221	644,7329	0,4193706	0,8114764	492,2533	3,062255	0	20	903	624						Untertest4.avi	0	880	547	72	111	809	511	367	0	Content		831	513	11504836	1669387123
11522	09:00:51.264	00:00:11.521	691	984,6177	606,9346	0,5777434	0,8287215	472,7173	3,044709	0	775,5165	651,6502	0,4193762	0,8114592	491,3826	3,105378	0	20	880	629						Untertest4.avi	0	880	547	72	111	809	511	367	0	Content		808	518	11521587	1669403874
11539	09:00:51.281	00:00:11.538	692	999,8572	589,1733	0,5779084	0,8288681	472,7506	2,963254	0	793,6606	641,0231	0,4197688	0,8114933	492,2802	3,001166	0	20	897	615						Untertest4.avi	0	880	547	72	111	809	511	367	0	Content		825	504	11538776	1669421063
11555	09:00:51.297	00:00:11.555	693	993,6437	606,619	0,5780808	0,8290448	472,7268	3,049767	0	808,8861	637,7592	0,4198765	0,8114861	491,7066	2,963841	0	20	901	622						Untertest4.avi	0	880	547	72	111	809	511	367	0	Content		829	511	11555332	1669437619
11572	09:00:51.314	00:00:11.571	694	1009,365	581,8628	0,5782403	0,8291111	472,5268	2,977413	0	777,3816	632,8961	0,41985	0,8114209	490,8791	3,063134	0	20	893	607						Untertest4.avi	0	880	547	72	111	809	511	367	0	Content		821	496	11571945	1669454232
11588	09:00:51.330	00:00:11.588	695	1011,407	590,5242	0,5782577	0,8290197	472,5641	3,030873	0	788,7471	635,9866	0,4198633	0,8112816	490,7989	3,045239	0	20	900	613						Untertest4.avi	0	880	547	72	111	809	511	367	0	Content		828	502	11588077	1669470364
11605	09:00:51.347	00:00:11.604	696	975,3733	600,8292	0,5782126	0,8288065	472,7809	3,03721	0	756,9799	638,3542	0,4200049	0,8111225	491,6306	3,071627	0	20	866	620						Untertest4.avi	0	880	547	72	111	809	511	367	0	Content		794	509	11604823	1669487110
11621	09:00:51.363	00:00:11.621	697	993,0432	612,5101	0,5782436	0,8285889	472,7901	2,960867	0	793,9849	631,8994	0,4201116	0,8108572	491,9552	2,990148	0	20	894	622						Untertest4.avi	0	880	547	72	111	809	511	367	0	Content		822	511	11621455	1669503742
11639	09:00:51.381	00:00:11.638	698	1013,952	610,0032	0,5783283	0,8286348	472,8418	2,953391	0	798,6473	634,5176	0,4205582	0,810814	493,5888	2,92737	0	20	906	622						Untertest4.avi	0	880	547	72	111	809	511	367	0	Content		834	511	11638634	1669520921
11655	09:00:51.397	00:00:11.655	699	987,9264	606,1432	0,5784627	0,8287535	472,728	2,993264	0	774,4408	627,4955	0,4204681	0,8107601	492,387	2,980048	0	20	881	617						Untertest4.avi	0	880	547	72	111	809	511	367	0	Content		809	506	11655304	1669537591
11672	09:00:51.414	00:00:11.671	700	973,2848	607,1522	0,5785351	0,8287898	472,7336	3,021837	0	794,1155	645,6215	0,4200462	0,8107285	489,5589	3,052929	0	20	884	626						Untertest4.avi	0	880	547	72	111	809	511	367	0	Content		812	515	11671930	1669554217
11688	09:00:51.430	00:00:11.688	701	972,7394	611,9003	0,5785856	0,8288037	472,7487	3,019073	0	779,8394	646,1978	0,4201092	0,8107088	489,6796	3,000234	0	20	876	629						Untertest4.avi	0	880	547	72	111	809	511	367	0	Content		804	518	11688056	1669570343
11705	09:00:51.447	00:00:11.704	702	984,3121	617,5333	0,5785719	0,8288014	472,7422	2,976505	0	791,376	646,6371	0,4200861	0,8106484	489,5522	3,115116	0	20	888	632						Untertest4.avi	0	880	547	72	111	809	511	367	0	Content		816	521	11704678	1669586965
11721	09:00:51.463	00:00:11.721	703	978,395	612,1006	0,5785539	0,8288253	472,7612	2,929095	0	776,3666	629,2356	0,4201753	0,8106136	490,0913	3,005811	0	20	877	621						Untertest4.avi	0	880	547	72	111	809	511	367	0	Content		805	510	11721438	1669603725
11739	09:00:51.481	00:00:11.738	704	992,6192	605,6195	0,5785773	0,8288369	472,7734	2,9173	0	766,8624	647,946	0,4200556	0,810601	489,3621	3,07521	0	20	880	627						Untertest4.avi	0	880	547	72	111	809	511	367	0	Content		808	516	11738618	1669620905
11755	09:00:51.497	00:00:11.755	705	971,1348	605,6165	0,5786166	0,8288413	472,7701	2,972477	0	776,1953	646,8052	0,4200862	0,8105326	489,3277	3,045697	0	20	874	626						Untertest4.avi	0	880	547	72	111	809	511	367	0	Content		802	515	11755243	1669637530
11772	09:00:51.514	00:00:11.771	706	978,1116	607,709	0,5786375	0,8287082	472,8208	2,976264	0	776,7725	630,7959	0,420031	0,8104268	488,9451	3,072504	0	20	877	619						Untertest4.avi	0	880	547	72	111	809	511	367	0	Content		805	508	11771864	1669654151
11788	09:00:51.530	00:00:11.787	707	974,0881	623,2144	0,578621	0,8285451	472,8439	3,025319	0	764,8188	630,8342	0,4200809	0,8102541	489,3386	3,043843	0	20	869	627						Untertest4.avi	0	880	547	72	111	809	511	367	0	Content		797	516	11787918	1669670205
11805	09:00:51.547	00:00:11.804	708	964,8077	608,7111	0,578543	0,8284887	472,859	3,000684	0	769,6282	634,8331	0,4200735	0,8101206	489,6884	3,082929	0	20	867	622						Untertest4.avi	0	880	547	72	111	809	511	367	0	Content		795	511	11804667	1669686954
11821	09:00:51.563	00:00:11.821	709	990,8197	609,5032	0,5784016	0,8284851	472,8373	2,964929	0	776,5762	622,1374	0,4204659	0,8100983	492,4422	3,056013	0	20	884	616						Untertest4.avi	0	880	547	72	111	809	511	367	0	Content		812	505	11821287	1669703574
11838	09:00:51.580	00:00:11.838	710	960,4115	618,8314	0,5783866	0,8286861	472,8699	3,050678	0	791,6061	635,2809	0,4206846	0,810207	493,4721	3,002414	0	20	876	627						Untertest4.avi	0	880	547	72	111	809	511	367	0	Content		804	516	11838477	1669720764
11855	09:00:51.597	00:00:11.855	711	920,1062	648,3762	0,5794292	0,8296666	472,7267	3,00961	0	705,2626	699,3312	0,4209201	0,810843	489,0389	3,042301	0	21	813	674						Untertest4.avi	0	880	547	72	111	632	599	433	0	Content		741	563	11855149	1669737436
11872	09:00:51.614	00:00:11.871	712	848,8428	675,9996	0,5803254	0,8305667	473,0436	2,989347	0	649,3033	730,0981	0,4220155	0,8114535	489,6326	3,059738	0	21	749	703						Untertest4.avi	0	880	547	72	111	632	599	433	0	Content		677	592	11871775	1669754062
11888	09:00:51.630	00:00:11.887	713	842,2473	682,8975	0,5805116	0,8310302	473,0133	2,970447	0	594,6571	733,2266	0,4229961	0,8117091	493,6737	3,084643	0	21	718	708						Untertest4.avi	0	880	547	72	111	632	599	433	0	Content		646	597	11887902	1669770189
11905	09:00:51.647	00:00:11.904	714	843,1809	685,7874	0,5805387	0,8313332	472,9948	2,982695	0	633,0822	730,3936	0,4230435	0,8120404	493,6681	3,059927	0	21	738	708						Untertest4.avi	0	880	547	72	111	632	599	433	0	Content		666	597	11904527	1669786814
11921	09:00:51.663	00:00:11.921	715	847,7116	686,6139	0,5805625	0,8316752	472,9569	2,985865	0	610,208	750,7916	0,4230935	0,8123137	493,8923	3,13846	0	21	729	719						Untertest4.avi	0	880	547	72	111	632	599	433	0	Content		657	608	11921274	1669803561
11938	09:00:51.680	00:00:11.938	716	843,3457	694,2148	0,5803577	0,8320587	472,7847	3,013778	0	575,703	771,4377	0,4201038	0,8130942	479,5374	3,095061	0	21	710	733						Untertest4.avi	0	880	547	72	111	632	599	433	0	Content		638	622	11938403	1669820690
11955	09:00:51.697	00:00:11.954	717	836,1809	678,429	0,5802919	0,8322648	472,6282	3,014763	0	601,537	722,9083	0,4200962	0,8131821	479,5192	3,011118	0	21	719	701						Untertest4.avi	0	880	547	72	111	632	599	433	0	Content		647	590	11954521	1669836808
11971	09:00:51.713	00:00:11.971	718	799,426	686,6974	0,5806228	0,8321666	472,764	3,135047	0	615,1375	727,9127	0,4202197	0,8130851	479,6332	3,107074	0	21	707	707						Untertest4.avi	0	880	547	72	111	632	599	433	0	Content		635	596	11971268	1669853555
11988	09:00:51.730	00:00:11.988	719	829,7485	678,0833	0,5804072	0,8318444	472,922	2,985393	0	566,5596	723,8217	0,4201858	0,812806	479,5974	3,013598	0	21	698	701						Untertest4.avi	0	880	547	72	111	632	599	433	0	Content		626	590	11988142	1669870429
12005	09:00:51.747	00:00:12.004	720	822,1876	683,8923	0,5804613	0,8316656	472,7519	3,021533	0	582,7766	735,6323	0,4201878	0,8126216	479,4665	3,082595	0	21	702	710						Untertest4.avi	0	880	547	72	111	632	599	433	0	Content		630	599	12004763	1669887050
12022	09:00:51.764	00:00:12.021	721	816,6749	692,6384	0,580507	0,8314759	472,7111	3,073745	0	572,332	727,78	0,4202319	0,8125369	479,4815	3,042663	0	21	695	710						Untertest4.avi	0	880	547	72	111	632	599	433	0	Content		623	599	12021509	1669903796
12038	09:00:51.780	00:00:12.038	722	828,0463	701,4446	0,5805841	0,8316834	472,6501	3,066119	0	573,0289	721,0596	0,4203041	0,8125462	479,4002	3,033568	0	21	701	711						Untertest4.avi	0	880	547	72	111	632	599	433	0	Content		629	600	12038134	1669920421
12055	09:00:51.797	00:00:12.054	723	846,0759	681,9644	0,5807429	0,8316483	472,661	3,053148	0	595,3167	730,5965	0,4204017	0,8125875	479,318	3,067184	0	21	721	706						Untertest4.avi	0	880	547	72	111	632	599	433	0	Content		649	595	12054760	1669937047
12071	09:00:51.813	00:00:12.071	724	823,9604	690,2147	0,5809086	0,8317382	472,5148	3,055079	0	573,9467	729,9481	0,420559	0,8124503	479,3324	3,12255	0	21	699	710						Untertest4.avi	0	880	547	72	111	632	599	433	0	Content		627	599	12071395	1669953682
12088	09:00:51.830	00:00:12.088	725	811,397	696,023	0,5809866	0,8316817	472,455	3,073202	0	586,1671	737,0626	0,4206371	0,812241	479,2857	3,077168	0	21	699	717						Untertest4.avi	0	880	547	72	111	632	599	433	0	Content		627	606	12088004	1669970291
12105	09:00:51.847	00:00:12.104	726	823,9315	681,2664	0,5809812	0,8316324	472,4092	3,068087	0	584,0074	734,0524	0,4206354	0,8121884	479,2428	3,061956	0	21	704	708						Untertest4.avi	0	880	547	72	111	632	599	433	0	Content		632	597	12104752	1669987039
12121	09:00:51.863	00:00:12.121	727	831,2471	697,5019	0,5808799	0,8314705	472,2989	3,043411	0	574,5818	735,8684	0,4205186	0,8121064	479,3069	3,040614	0	21	703	717						Untertest4.avi	0	880	547	72	111	632	599	433	0	Content		631	606	12121386	1670003673
12138	09:00:51.880	00:00:12.138	728	803,5379	692,3486	0,5806878	0,8314027	472,3359	3,0851	0	590,3124	727,8052	0,4204094	0,8119391	479,353	3,053345	0	21	697	710						Untertest4.avi	0	880	547	72	111	632	599	433	0	Content		625	599	12138001	1670020288
12155	09:00:51.897	00:00:12.154	729	826,3101	695,0999	0,5805979	0,8311107	472,3654	3,074294	0	563,2828	746,7298	0,4202742	0,811865	479,1521	3,104008	0	21	695	721						Untertest4.avi	0	880	547	72	111	632	599	433	0	Content		623	610	12154625	1670036912
12171	09:00:51.913	00:00:12.171	730	797,2056	702,782	0,5805615	0,8311024	472,3483	3,11133	0	564,3042	730,9286	0,420242	0,811896	479,1334	3,0487	0	21	681	717						Untertest4.avi	0	880	547	72	111	632	599	433	0	Content		609	606	12171245	1670053532
12188	09:00:51.930	00:00:12.187	731	826,5514	688,2808	0,5806153	0,831285	472,1306	3,124399	0	586,5585	738,355	0,4202383	0,8119572	479,1216	3,043151	0	21	707	713						Untertest4.avi	0	880	547	72	111	632	599	433	0	Content		635	602	12187994	1670070281
12205	09:00:51.947	00:00:12.204	732	810,8736	695,1279	0,5806901	0,8315365	472,0453	3,173333	0	571,8616	741,9878	0,4203203	0,8120296	479,1659	3,074448	0	21	691	719						Untertest4.avi	0	880	547	72	111	632	599	433	0	Content		619	608	12204614	1670086901
12221	09:00:51.963	00:00:12.221	733	828,3871	693,9429	0,5807624	0,8315772	472,0283	3,110749	0	575,1755	739,3254	0,4203536	0,8120748	479,1284	3,06727	0	21	702	717						Untertest4.avi	0	880	547	72	111	632	599	433	0	Content		630	606	12221239	1670103526
12238	09:00:51.980	00:00:12.237	734	826,5716	689,5285	0,5807223	0,8316893	472,0366	3,060564	0	581,49	732,3455	0,4203176	0,8122614	479,1149	3,082785	0	21	704	711						Untertest4.avi	0	880	547	72	111	632	599	433	0	Content		632	600	12237985	1670120272
12255	09:00:51.997	00:00:12.254	735	805,8684	691,2148	0,5805706	0,8318405	472,1893	3,127296	0	571,654	735,5767	0,4201691	0,8124103	479,0718	3,077354	0	21	689	713						Untertest4.avi	0	880	547	72	111	632	599	433	0	Content		617	602	12254607	1670136894
12271	09:00:52.013	00:00:12.271	736	816,044	685,179	0,5803198	0,8318504	472,007	3,100147	0	634,7715	711,4352	0,4199036	0,8128654	479,0718	2,983036	0	21	725	698						Untertest4.avi	0	880	547	72	111	632	599	433	0	Content		653	587	12271230	1670153517
12288	09:00:52.030	00:00:12.287	737	895,5709	680,0997	0,5792134	0,8308451	471,6703	3,103795	0	709,149	705,7274	0,4190761	0,8117065	479,3376	3,007509	0	22	802	693						Untertest4.avi	0	880	547	72	111	782	532	1033	0	Content		730	582	12287976	1670170263
12305	09:00:52.047	00:00:12.304	738	943,391	643,5493	0,5781676	0,8297763	472,0394	3,171699	0	757,3868	659,3995	0,4183032	0,8110366	479,2602	3,105883	0	22	850	651						Untertest4.avi	0	880	547	72	111	782	532	1033	0	Content		778	540	12304601	1670186888
12321	09:00:52.063	00:00:12.321	739	944,9496	623,5221	0,5783109	0,8295812	471,949	3,188726	0	736,4824	651,1328	0,418316	0,8107442	479,2995	3,047076	0	22	841	637						Untertest4.avi	0	880	547	72	111	782	532	1033	0	Content		769	526	12321223	1670203510
12338	09:00:52.080	00:00:12.337	740	938,082	628,5703	0,5783902	0,8295312	471,8841	3,20344	0	756,2927	666,5336	0,4183115	0,810617	479,2697	3,086298	0	22	847	648						Untertest4.avi	0	880	547	72	111	782	532	1033	0	Content		775	537	12337848	1670220135
12354	09:00:52.096	00:00:12.354	741	950,86	621,4899	0,5783826	0,8295221	471,861	3,189216	0	740,7375	660,8923	0,4182499	0,8105774	479,2448	3,131501	0	22	846	641						Untertest4.avi	0	880	547	72	111	782	532	1033	0	Content		774	530	12354471	1670236758
12371	09:00:52.113	00:00:12.371	742	938,6515	629,1889	0,5783992	0,8296453	471,8379	3,168567	0	750,7923	647,7709	0,4182343	0,8106703	479,2043	3,052586	0	22	845	638						Untertest4.avi	0	880	547	72	111	782	532	1033	0	Content		773	527	12371093	1670253380
12388	09:00:52.130	00:00:12.387	743	949,4868	637,4778	0,5784441	0,8297839	471,7539	3,186112	0	733,8654	650,356	0,418266	0,8107413	479,2021	3,11188	0	22	842	644						Untertest4.avi	0	880	547	72	111	782	532	1033	0	Content		770	533	12387840	1670270127
12404	09:00:52.146	00:00:12.404	744	923,2393	633,4744	0,5785087	0,8297957	471,6971	3,217027	0	749,8674	650,1637	0,4183483	0,8106844	479,1746	3,068112	0	22	837	642						Untertest4.avi	0	880	547	72	111	782	532	1033	0	Content		765	531	12404464	1670286751
12421	09:00:52.163	00:00:12.421	745	945,8307	630,2184	0,5786	0,8298103	471,5077	3,208466	0	776,4537	658,1567	0,4183996	0,8106254	479,1205	3,203543	0	22	861	644						Untertest4.avi	0	880	547	72	111	782	532	1033	0	Content		789	533	12421087	1670303374
12438	09:00:52.180	00:00:12.437	746	937,9929	627,7523	0,5785586	0,8297431	471,7122	3,183022	0	761,7308	656,2747	0,4183891	0,8105631	479,1725	3,115677	0	22	850	642						Untertest4.avi	0	880	547	72	111	782	532	1033	0	Content		778	531	12437710	1670319997
12454	09:00:52.196	00:00:12.454	747	937,4512	626,3453	0,5785665	0,8297766	471,7074	3,233007	0	734,637	657,0433	0,4183771	0,8104708	479,1775	3,189006	0	22	836	642						Untertest4.avi	0	880	547	72	111	782	532	1033	0	Content		764	531	12454456	1670336743
12471	09:00:52.213	00:00:12.471	748	922,8223	640,0935	0,5786127	0,829941	471,53	3,247937	0	726,3871	653,6596	0,4183882	0,8106193	479,1856	3,177362	0	22	825	647						Untertest4.avi	0	880	547	72	111	782	532	1033	0	Content		753	536	12471082	1670353369
12488	09:00:52.230	00:00:12.487	749	955,9947	625,3967	0,5786499	0,8302241	471,416	3,196086	0	754,3403	670,2924	0,4184292	0,8107091	479,2325	3,179502	0	22	855	648						Untertest4.avi	0	880	547	72	111	782	532	1033	0	Content		783	537	12487702	1670369989
12504	09:00:52.246	00:00:12.504	750	954,6824	629,4669	0,5790544	0,8303978	471,914	3,290698	0	759,2587	653,1663	0,418556	0,8109555	479,0272	3,173298	0	22	857	641						Untertest4.avi	0	880	547	72	111	782	532	1033	0	Content		785	530	12504365	1670386652
12521	09:00:52.263	00:00:12.521	751	956,7668	621,5319	0,5790632	0,8306776	471,8263	3,293311	0	739,8008	654,5655	0,4186065	0,8110565	479,2324	3,255294	0	22	848	638						Untertest4.avi	0	880	547	72	111	782	532	1033	0	Content		776	527	12521080	1670403367
12538	09:00:52.280	00:00:12.537	752	961,8548	624,6763	0,5790317	0,8307204	471,835	3,312963	0	741,2061	652,053	0,4185669	0,8110992	479,2642	3,241969	0	22	852	638						Untertest4.avi	0	880	547	72	111	782	532	1033	0	Content		780	527	12537697	1670419984
12554	09:00:52.296	00:00:12.554	753	951,5302	620,6129	0,5789725	0,8306817	471,8199	3,294972	0	763,8209	646,3885	0,4184942	0,8110653	479,2588	3,259981	0	22	858	634						Untertest4.avi	0	880	547	72	111	782	532	1033	0	Content		786	523	12554448	1670436735
12571	09:00:52.313	00:00:12.571	754	964,8282	631,6152	0,5789227	0,8306122	471,9542	3,335452	0	750,0469	648,7634	0,418465	0,8110242	479,3003	3,244795	0	22	857	640						Untertest4.avi	0	880	547	72	111	782	532	1033	0	Content		785	529	12571071	1670453358
12588	09:00:52.330	00:00:12.587	755	960,3205	622,9911	0,5789422	0,8306834	471,9446	3,323378	0	760,9553	659,8182	0,4184798	0,8110881	479,3133	3,23228	0	22	861	641						Untertest4.avi	0	880	547	72	111	782	532	1033	0	Content		789	530	12587695	1670469982
12604	09:00:52.346	00:00:12.604	756	977,3776	631,0222	0,5789969	0,830877	471,9428	3,302314	0	740,216	666,1138	0,4184988	0,8112252	479,2476	3,267436	0	22	859	649						Untertest4.avi	0	880	547	72	111	782	532	1033	0	Content		787	538	12604331	1670486618
12621	09:00:52.363	00:00:12.620	757	974,0696	631,9918	0,5790193	0,8311399	471,8228	3,324948	0	747,7797	650,0825	0,4185093	0,8113552	479,2471	3,228755	0	22	861	641						Untertest4.avi	0	880	547	72	111	782	532	1033	0	Content		789	530	12620940	1670503227
12638	09:00:52.380	00:00:12.637	758	955,497	625,8488	0,5790523	0,8311523	471,919	3,295836	0	743,1616	667,553	0,4185435	0,8113916	479,2098	3,269139	0	22	849	647						Untertest4.avi	0	880	547	72	111	782	532	1033	0	Content		777	536	12637691	1670519978
12654	09:00:52.396	00:00:12.654	759	978,9191	625,8947	0,5790516	0,8311338	471,9166	3,281734	0	764,0204	649,0161	0,4185483	0,8113856	479,1605	3,175668	0	22	871	637						Untertest4.avi	0	880	547	72	111	782	532	1033	0	Content		799	526	12654313	1670536600
12671	09:00:52.413	00:00:12.670	760	938,4534	624,3887	0,5790403	0,8312607	471,825	3,284386	0	753,2268	659,1806	0,4185385	0,8114396	479,2319	3,209163	0	22	846	642						Untertest4.avi	0	880	547	72	111	782	532	1033	0	Content		774	531	12670935	1670553222
12688	09:00:52.430	00:00:12.687	761	952,1359	633,0456	0,5791259	0,8312782	471,9261	3,281027	0	753,0884	659,4453	0,4186206	0,8114985	479,2849	3,207611	0	22	853	646						Untertest4.avi	0	880	547	72	111	782	532	1033	0	Content		781	535	12687559	1670569846
12704	09:00:52.446	00:00:12.704	762	946,9475	626,3512	0,5792471	0,8314509	472,0132	3,274748	0	754,8154	660,1124	0,418716	0,8116682	479,2411	3,168154	0	22	851	643						Untertest4.avi	0	880	547	72	111	782	532	1033	0	Content		779	532	12704305	1670586592
12721	09:00:52.463	00:00:12.720	763	961,702	633,9392	0,5793155	0,8314939	471,9232	3,232292	0	752,8241	664,7052	0,4188115	0,8116948	479,1564	3,194918	0	22	857	649						Untertest4.avi	0	880	547	72	111	782	532	1033	0	Content		785	538	12720930	1670603217
12738	09:00:52.480	00:00:12.737	764	940,5781	636,1177	0,5793545	0,8315623	471,9196	3,237591	0	745,3539	656,291	0,4188492	0,8117151	479,1866	3,171438	0	22	843	646						Untertest4.avi	0	880	547	72	111	782	532	1033	0	Content		771	535	12737552	1670619839
12754	09:00:52.496	00:00:12.754	765	941,1616	632,4655	0,5794058	0,8316627	471,9013	3,245739	0	743,1355	662,1635	0,4188936	0,8117655	479,2378	3,203494	0	22	842	647						Untertest4.avi	0	880	547	72	111	782	532	1033	0	Content		770	536	12754301	1670636588
12771	09:00:52.513	00:00:12.770	766	950,059	630,9604	0,5794984	0,8317677	471,9608	3,245816	0	748,9097	654,6716	0,4189446	0,8119136	479,2599	3,160285	0	22	849	643						Untertest4.avi	0	880	547	72	111	782	532	1033	0	Content		777	532	12770923	1670653210
12788	09:00:52.530	00:00:12.787	767	937,8679	642,5519	0,5795429	0,8319422	472,0584	3,225144	0	756,4672	659,1414	0,418989	0,8120534	479,3029	3,16167	0	22	847	651						Untertest4.avi	0	880	547	72	111	782	532	1033	0	Content		775	540	12787548	1670669835
12804	09:00:52.546	00:00:12.804	768	946,6469	633,4023	0,5795265	0,8320408	472,1769	3,235456	0	756,8627	663,3008	0,4190127	0,8121655	479,4355	3,233618	0	22	852	648						Untertest4.avi	0	880	547	72	111	782	532	1033	0	Content		780	537	12804172	1670686459
12821	09:00:52.563	00:00:12.820	769	962,9836	638,6237	0,5795335	0,8321612	472,1281	3,193406	0	757,1893	660,5547	0,4190095	0,8122479	479,4618	3,156515	0	22	860	650						Untertest4.avi	0	880	547	72	111	782	532	1033	0	Content		788	539	12820920	1670703207
12838	09:00:52.580	00:00:12.837	770	967,2851	631,8231	0,57953	0,8323005	472,0146	3,182168	0	741,3391	655,0237	0,4189792	0,8123294	479,4105	3,161723	0	22	854	643						Untertest4.avi	0	880	547	72	111	782	532	1033	0	Content		782	532	12837542	1670719829
12854	09:00:52.596	00:00:12.854	771	949,9061	633,3179	0,5793747	0,8323129	472,0631	3,18183	0	766,6589	658,0802	0,4189236	0,8123374	479,4794	3,121356	0	22	858	646						Untertest4.avi	0	880	547	72	111	782	532	1033	0	Content		786	535	12854168	1670736455
12871	09:00:52.613	00:00:12.870	772	945,6843	631,1917	0,5792566	0,8324909	472,0522	3,20098	0	753,1769	656,2708	0,4187828	0,8124495	479,4806	3,144721	0	22	849	644						Untertest4.avi	0	880	547	72	111	782	532	1033	0	Content		777	533	12870790	1670753077
12887	09:00:52.629	00:00:12.887	773	964,769	630,3403	0,5791451	0,8325892	472,233	3,201732	0	751,9366	654,9867	0,4186533	0,812591	479,442	3,108329	0	22	858	643						Untertest4.avi	0	880	547	72	111	782	532	1033	0	Content		786	532	12887414	1670769701
12904	09:00:52.646	00:00:12.904	774	957,5024	630,7	0,5790377	0,8327736	472,1707	3,207945	0	770,9935	657,7164	0,4185136	0,8128067	479,3967	3,113966	0	22	864	644						Untertest4.avi	0	880	547	72	111	782	532	1033	0	Content		792	533	12904162	1670786449
12921	09:00:52.663	00:00:12.920	775	938,5016	637,5019	0,5790788	0,8328593	472,3446	3,214317	0	745,9821	658,6276	0,4185662	0,8128711	479,5105	3,124793	0	22	842	648						Untertest4.avi	0	880	547	72	111	782	532	1033	0	Content		770	537	12920786	1670803073
12937	09:00:52.679	00:00:12.937	776	966,9777	630,8019	0,5791485	0,8328938	472,4202	3,209544	0	748,2251	654,8542	0,4186092	0,8129868	479,3858	3,138501	0	22	858	643						Untertest4.avi	0	880	547	72	111	782	532	1033	0	Content		786	532	12937406	1670819693
12954	09:00:52.696	00:00:12.954	777	971,4151	621,6871	0,5792128	0,8331575	472,2247	3,133794	0	762,9213	652,8007	0,4186459	0,8131697	479,4706	3,128018	0	22	867	637						Untertest4.avi	0	880	547	72	111	782	532	1033	0	Content		795	526	12954156	1670836443
12971	09:00:52.713	00:00:12.970	778	956,9038	644,2825	0,5792149	0,8333995	472,1937	3,177354	0	757,4803	667,6658	0,418635	0,8133762	479,4649	3,117642	0	22	857	656						Untertest4.avi	0	880	547	72	111	782	532	1033	0	Content		785	545	12970777	1670853064
12987	09:00:52.729	00:00:12.987	779	967,5163	615,9719	0,5791412	0,8335814	472,1611	3,128118	0	754,442	654,3007	0,4185944	0,8135666	479,4003	3,132896	0	22	861	635						Untertest4.avi	0	880	547	72	111	782	532	1033	0	Content		789	524	12987402	1670869689
13004	09:00:52.746	00:00:13.004	780	956,4139	621,2357	0,5790994	0,8335425	472,3386	3,128869	0	748,0388	655,6449	0,4185361	0,8136472	479,3561	3,17092	0	22	852	638						Untertest4.avi	0	880	547	72	111	782	532	1033	0	Content		780	527	13004025	1670886312
13021	09:00:52.763	00:00:13.020	781	961,0616	630,4251	0,5790363	0,833582	472,2504	3,168856	0	752,9689	659,2614	0,4184554	0,8136945	479,2647	3,119979	0	22	857	645						Untertest4.avi	0	880	547	72	111	782	532	1033	0	Content		785	534	13020775	1670903062
13037	09:00:52.779	00:00:13.037	782	942,1825	637,5268	0,5790308	0,833553	472,1736	3,191504	0	760,7543	650,1511	0,4184197	0,8136383	479,1628	3,151572	0	22	851	644						Untertest4.avi	0	880	547	72	111	782	532	1033	0	Content		779	533	13037398	1670919685
13054	09:00:52.796	00:00:13.054	783	955,5336	621,4352	0,5790757	0,8334972	472,2171	3,124699	0	759,6621	653,5106	0,4184764	0,8135431	479,2292	3,10348	0	22	858	637						Untertest4.avi	0	880	547	72	111	782	532	1033	0	Content		786	526	13054023	1670936310
13071	09:00:52.813	00:00:13.070	784	955,3508	627,6675	0,5791239	0,8334744	471,9565	3,17789	0	761,5147	649,5681	0,4185116	0,8134107	479,1594	3,118167	0	22	858	639						Untertest4.avi	0	880	547	72	111	782	532	1033	0	Content		786	528	13070645	1670952932
13087	09:00:52.829	00:00:13.087	785	959,2349	628,9905	0,5792003	0,8333806	472,0102	3,180669	0	776,4194	663,4401	0,4185829	0,8133191	479,166	3,130194	0	22	868	646						Untertest4.avi	0	880	547	72	111	782	532	1033	0	Content		796	535	13087268	1670969555
13104	09:00:52.846	00:00:13.104	786	963,4559	620,0901	0,5792532	0,8333089	472,0298	3,174015	0	765,3378	662,129	0,4186311	0,8132368	479,1364	3,173715	0	22	864	641						Untertest4.avi	0	880	547	72	111	782	532	1033	0	Content		792	530	13104015	1670986302
13121	09:00:52.863	00:00:13.120	787	948,5439	624,7172	0,5792816	0,8333876	471,9474	3,177657	0	774,478	662,0242	0,4186862	0,8132659	479,1329	3,167908	0	22	862	643						Untertest4.avi	0	880	547	72	111	782	532	1033	0	Content		790	532	13120639	1671002926
13137	09:00:52.879	00:00:13.137	788	959,1799	631,2278	0,5793565	0,8335348	471,7978	3,164335	0	767,9984	656,5605	0,4187609	0,8133581	479,0437	3,148021	0	22	864	644						Untertest4.avi	0	880	547	72	111	782	532	1033	0	Content		792	533	13137261	1671019548
13154	09:00:52.896	00:00:13.154	789	954,2448	636,5929	0,5794709	0,8335826	471,7148	3,163638	0	740,7084	655,5061	0,418848	0,8134514	478,9666	3,129068	0	22	847	646						Untertest4.avi	0	880	547	72	111	782	532	1033	0	Content		775	535	13154009	1671036296
13171	09:00:52.913	00:00:13.170	790	959,9929	634,1485	0,5795643	0,8335926	471,7477	3,180703	0	755,8937	660,511	0,4189217	0,8135095	478,9937	3,2213	0	22	858	647						Untertest4.avi	0	880	547	72	111	782	532	1033	0	Content		786	536	13170634	1671052921
13187	09:00:52.929	00:00:13.187	791	960,9425	638,0477	0,5795512	0,8335457	471,6763	3,172482	0	759,5471	653,7391	0,4189197	0,8134184	479,0281	3,09138	0	22	860	646						Untertest4.avi	0	880	547	72	111	782	532	1033	0	Content		788	535	13187256	1671069543
13204	09:00:52.946	00:00:13.203	792	958,4283	628,7981	0,5794578	0,8334607	471,6065	3,166076	0	748,803	659,7574	0,4188196	0,8133525	478,9163	3,201548	0	22	854	644						Untertest4.avi	0	880	547	72	111	782	532	1033	0	Content		782	533	13203881	1671086168
13221	09:00:52.963	00:00:13.220	793	968,2826	636,618	0,5792944	0,833255	471,8153	3,182459	0	764,9495	659,2134	0,4186751	0,8132375	478,9242	3,1754	0	22	867	648						Untertest4.avi	0	880	547	72	111	782	532	1033	0	Content		795	537	13220628	1671102915
13237	09:00:52.979	00:00:13.237	794	951,1237	633,3193	0,5791965	0,8332211	471,7769	3,178448	0	747,9991	645,1858	0,4185638	0,8132345	478,9973	3,141167	0	22	850	639						Untertest4.avi	0	880	547	72	111	782	532	1033	0	Content		778	528	13237253	1671119540
13254	09:00:52.996	00:00:13.253	795	953,392	632,6548	0,5791291	0,8333394	471,6926	3,210158	0	750,8735	648,8854	0,4185022	0,8133569	478,901	3,199922	0	22	852	641						Untertest4.avi	0	880	547	72	111	782	532	1033	0	Content		780	530	13253874	1671136161
13271	09:00:53.013	00:00:13.270	796	948,742	623,1437	0,5791366	0,8334321	471,7005	3,17418	0	764,5216	663,4641	0,4184822	0,8135176	478,8352	3,164177	0	22	857	643						Untertest4.avi	0	880	547	72	111	782	532	1033	0	Content		785	532	13270624	1671152911
13287	09:00:53.029	00:00:13.287	797	955,8826	625,2678	0,5791619	0,8333916	471,6549	3,19508	0	751,8522	654,411	0,4184964	0,8135149	478,8545	3,195277	0	22	854	640						Untertest4.avi	0	880	547	72	111	782	532	1033	0	Content		782	529	13287246	1671169533
13304	09:00:53.046	00:00:13.303	798	953,1119	627,6404	0,5789834	0,8328174	471,9015	3,226115	0	767,747	636,0453	0,4183957	0,8132563	478,8261	3,188859	0	22	860	632						Untertest4.avi	0	880	547	72	111	782	532	1033	0	Content		788	521	13303869	1671186156
13320	09:00:53.062	00:00:13.320	799	1001,411	577,5021	0,5784756	0,832066	471,77	3,232056	0	815,4948	606,1057	0,4180558	0,8125947	479,0463	3,175792	0	23	908	592						Untertest4.avi	0	880	547	72	111	844	472	1765	0	Content		836	481	13320490	1671202777
13337	09:00:53.079	00:00:13.337	800	1032,716	550,7627	0,5783927	0,8317401	471,9259	3,233164	0	819,9324	587,936	0,4180175	0,8124122	479,0029	3,218621	0	23	926	569						Untertest4.avi	0	880	547	72	111	844	472	1765	0	Content		854	458	13337114	1671219401
13354	09:00:53.096	00:00:13.353	801	1004,673	546,6869	0,5785759	0,8319181	471,8458	3,205936	0	829,9576	600,2207	0,418119	0,8124411	478,9436	3,216082	0	23	917	573						Untertest4.avi	0	880	547	72	111	844	472	1765	0	Content		845	462	13353862	1671236149
13370	09:00:53.112	00:00:13.370	802	988,4706	568,16	0,5786712	0,832054	471,7975	3,309098	0	827,3232	588,616	0,418179	0,8123829	478,9464	3,231124	0	23	908	578						Untertest4.avi	0	880	547	72	111	844	472	1765	0	Content		836	467	13370488	1671252775
13387	09:00:53.129	00:00:13.387	803	1020,085	568,7926	0,5787827	0,832036	471,6881	3,244146	0	823,4568	592,1097	0,4182658	0,8123894	478,8594	3,211453	0	23	922	580						Untertest4.avi	0	880	547	72	111	844	472	1765	0	Content		850	469	13387111	1671269398
13404	09:00:53.146	00:00:13.403	804	1012,176	576,4846	0,5789091	0,8320117	471,8327	3,253213	0	830,386	590,1815	0,4183573	0,8123719	478,8705	3,220228	0	23	921	583						Untertest4.avi	0	880	547	72	111	844	472	1765	0	Content		849	472	13403735	1671286022
13420	09:00:53.162	00:00:13.420	805	1022,133	560,3768	0,5789418	0,8321138	471,755	3,195255	0	831,4593	595,7719	0,4183972	0,8124142	478,8788	3,223287	0	23	927	578						Untertest4.avi	0	880	547	72	111	844	472	1765	0	Content		855	467	13420484	1671302771
13437	09:00:53.179	00:00:13.437	806	1005,841	572,0943	0,5789812	0,8321171	471,7053	3,225457	0	819,5384	578,2009	0,4184299	0,8124025	478,8776	3,188442	0	23	913	575						Untertest4.avi	0	880	547	72	111	844	472	1765	0	Content		841	464	13437106	1671319393
13454	09:00:53.196	00:00:13.453	807	1007,067	564,8801	0,5789954	0,8321552	471,7146	3,270213	0	824,0439	590,429	0,4184428	0,8124141	478,8685	3,216057	0	23	916	578						Untertest4.avi	0	880	547	72	111	844	472	1765	0	Content		844	467	13453729	1671336016
13470	09:00:53.212	00:00:13.470	808	1003,478	584,6632	0,5790617	0,8322405	471,6033	3,248198	0	825,8655	584,7104	0,4184907	0,8124539	478,8879	3,200482	0	23	915	585						Untertest4.avi	0	880	547	72	111	844	472	1765	0	Content		843	474	13470479	1671352766
13487	09:00:53.229	00:00:13.487	809	1025,146	575,189	0,5792102	0,8323215	471,7596	3,237842	0	823,3354	582,9777	0,4186243	0,8124894	478,9302	3,221379	0	23	924	579						Untertest4.avi	0	880	547	72	111	844	472	1765	0	Content		852	468	13487099	1671369386
13504	09:00:53.246	00:00:13.503	810	1015,713	568,4373	0,5793245	0,8323589	471,729	3,239719	0	825,1197	590,6393	0,4187413	0,8125066	478,8011	3,234441	0	23	920	580						Untertest4.avi	0	880	547	72	111	844	472	1765	0	Content		848	469	13503725	1671386012
13520	09:00:53.262	00:00:13.520	811	1031,36	573,3372	0,5793346	0,8325088	471,5753	3,235533	0	824,1472	597,7147	0,4188013	0,8124993	478,9315	3,237257	0	23	928	586						Untertest4.avi	0	880	547	72	111	844	472	1765	0	Content		856	475	13520347	1671402634
13537	09:00:53.279	00:00:13.536	812	1006,832	574,1699	0,579312	0,8324685	471,6932	3,265007	0	819,7125	589,702	0,4187464	0,8124878	478,9315	3,212088	0	23	913	582						Untertest4.avi	0	880	547	72	111	844	472	1765	0	Content		841	471	13536970	1671419257
13554	09:00:53.296	00:00:13.553	813	1010,762	572,7018	0,579228	0,8324279	471,7303	3,213382	0	833,9084	599,0325	0,4186437	0,8124366	478,9707	3,181236	0	23	922	586						Untertest4.avi	0	880	547	72	111	844	472	1765	0	Content		850	475	13553719	1671436006
13570	09:00:53.312	00:00:13.570	814	1008,302	569,5928	0,5791498	0,8323821	471,618	3,260876	0	822,0654	593,0479	0,4185997	0,8124005	478,9848	3,162577	0	23	915	581						Untertest4.avi	0	880	547	72	111	844	472	1765	0	Content		843	470	13570345	1671452632
13587	09:00:53.329	00:00:13.586	815	1022,2	572,8683	0,5792345	0,8324633	471,7158	3,280609	0	820,4019	592,472	0,4186368	0,8124606	478,9593	3,204647	0	23	921	583						Untertest4.avi	0	880	547	72	111	844	472	1765	0	Content		849	472	13586968	1671469255
13604	09:00:53.346	00:00:13.603	816	1005,247	562,2954	0,5792984	0,8327769	471,5853	3,266509	0	841,715	590,3149	0,4187617	0,812669	478,9407	3,175908	0	23	923	576						Untertest4.avi	0	880	547	72	111	844	472	1765	0	Content		851	465	13603594	1671485881
13620	09:00:53.362	00:00:13.620	817	1013,459	561,1406	0,579394	0,832951	471,4095	3,176783	0	797,631	605,0245	0,418819	0,812771	478,8763	3,216431	0	23	906	583						Untertest4.avi	0	880	547	72	111	844	472	1765	0	Content		834	472	13620338	1671502625
13637	09:00:53.379	00:00:13.636	818	1007,315	552,2664	0,579434	0,8328485	471,6022	3,180303	0	810,889	597,0831	0,4188316	0,8126758	478,9491	3,203616	0	23	909	575						Untertest4.avi	0	880	547	72	111	844	472	1765	0	Content		837	464	13636962	1671519249
13654	09:00:53.396	00:00:13.653	819	1002,259	562,7423	0,5793754	0,8327938	471,4756	3,194038	0	812,7839	598,1622	0,4188178	0,8125155	478,9307	3,179503	0	23	908	580						Untertest4.avi	0	880	547	72	111	844	472	1765	0	Content		836	469	13653588	1671535875
13670	09:00:53.412	00:00:13.670	820	1016,241	568,2344	0,5793502	0,8327367	471,3905	3,18185	0	828,974	593,8747	0,4187842	0,8124463	478,947	3,172661	0	23	923	581						Untertest4.avi	0	880	547	72	111	844	472	1765	0	Content		851	470	13670333	1671552620
13687	09:00:53.429	00:00:13.686	821	1017,954	574,2781	0,5793377	0,832798	471,5667	3,21599	0	820,6993	601,4291	0,4187559	0,8125234	478,9212	3,182825	0	23	919	588						Untertest4.avi	0	880	547	72	111	844	472	1765	0	Content		847	477	13686959	1671569246
13704	09:00:53.446	00:00:13.703	822	994,5934	569,8445	0,5793853	0,83297	471,4507	3,21561	0	829,8383	601,6002	0,4187841	0,8125877	478,9232	3,166657	0	23	912	586						Untertest4.avi	0	880	547	72	111	844	472	1765	0	Content		840	475	13703579	1671585866
13720	09:00:53.462	00:00:13.720	823	1017,766	585,4301	0,5794216	0,832919	471,5108	3,203338	0	811,788	603,717	0,4188474	0,8126094	478,9079	3,200736	0	23	915	595						Untertest4.avi	0	880	547	72	111	844	472	1765	0	Content		843	484	13720329	1671602616
13737	09:00:53.479	00:00:13.736	824	1021,899	562,0198	0,5794103	0,8328951	471,5843	3,15445	0	818,2687	598,8213	0,4188606	0,8125746	478,9178	3,137235	0	23	920	580						Untertest4.avi	0	880	547	72	111	844	472	1765	0	Content		848	469	13736828	1671619115
13754	09:00:53.496	00:00:13.753	825	1002,484	561,7529	0,5794443	0,8330518	471,4967	3,150805	0	835,9594	603,319	0,4188427	0,812636	478,9406	3,15351	0	23	919	583						Untertest4.avi	0	880	547	72	111	844	472	1765	0	Content		847	472	13753575	1671635862
13770	09:00:53.512	00:00:13.770	826	1003,612	568,1985	0,5794416	0,8331675	471,4148	3,136176	0	800,6983	603,3362	0,4188691	0,812703	478,9092	3,141439	0	23	902	586						Untertest4.avi	0	880	547	72	111	844	472	1765	0	Content		830	475	13770200	1671652487
13787	09:00:53.529	00:00:13.786	827	1000,091	578,3862	0,5795368	0,8332585	471,4527	3,126324	0	837,6459	603,7053	0,4189781	0,8127374	478,9749	3,117901	0	23	919	591						Untertest4.avi	0	880	547	72	111	844	472	1765	0	Content		847	480	13786822	1671669109
13803	09:00:53.545	00:00:13.803	828	1006,772	548,1826	0,5795761	0,8334882	471,3083	3,090806	0	819,2648	596,6682	0,4190615	0,8127927	478,9561	3,135938	0	23	913	572						Untertest4.avi	0	880	547	72	111	844	472	1765	0	Content		841	461	13803446	1671685733
13820	09:00:53.562	00:00:13.820	829	979,5189	563,843	0,5796376	0,8335586	471,4538	3,121098	0	806,6878	613,4307	0,4190908	0,8128863	478,8931	3,119824	0	23	893	589						Untertest4.avi	0	880	547	72	111	844	472	1765	0	Content		821	478	13820193	1671702480
13837	09:00:53.579	00:00:13.836	830	1020,79	550,165	0,5795953	0,8336148	471,4659	3,097152	0	834,1392	617,1897	0,4190644	0,812878	479,0461	3,110418	0	23	927	584						Untertest4.avi	0	880	547	72	111	844	472	1765	0	Content		855	473	13836815	1671719102
13853	09:00:53.595	00:00:13.853	831	1002,103	561,4548	0,5795879	0,8336432	471,4923	3,070559	0	825,3406	604,8636	0,4190114	0,8129382	478,9023	3,080787	0	23	914	583						Untertest4.avi	0	880	547	72	111	844	472	1765	0	Content		842	472	13853438	1671735725
13870	09:00:53.612	00:00:13.870	832	995,6514	581,7337	0,5796418	0,833703	471,4597	3,101927	0	786,2761	602,1898	0,4191034	0,8129559	478,9021	3,092002	0	23	891	592						Untertest4.avi	0	880	547	72	111	844	472	1765	0	Content		819	481	13870187	1671752474
13887	09:00:53.629	00:00:13.886	833	1037,747	539,7505	0,5798276	0,8337843	471,4456	2,972221	0	814,4103	592,4171	0,4192285	0,8129845	478,9514	3,063776	0	23	926	566						Untertest4.avi	0	880	547	72	111	844	472	1765	0	Content		854	455	13886811	1671769098
13903	09:00:53.645	00:00:13.903	834	1015,01	555,3309	0,5799098	0,8338659	471,308	3,039115	0	815,9095	604,6306	0,4192912	0,8130344	478,9113	3,090954	0	23	915	580						Untertest4.avi	0	880	547	72	111	844	472	1765	0	Content		843	469	13903436	1671785723
13920	09:00:53.662	00:00:13.920	835	1018,863	562,3993	0,57993	0,8337973	471,473	2,989919	0	829,1337	608,8766	0,4193206	0,8130032	478,8922	3,086232	0	23	924	586						Untertest4.avi	0	880	547	72	111	844	472	1765	0	Content		852	475	13920182	1671802469
13937	09:00:53.679	00:00:13.936	836	1014,797	573,3986	0,5799616	0,8337786	471,5017	3,064224	0	810,2762	601,1364	0,4193515	0,8129652	478,9066	3,066117	0	23	913	587						Untertest4.avi	0	880	547	72	111	844	472	1765	0	Content		841	476	13936681	1671818968
13953	09:00:53.695	00:00:13.953	837	1006,882	569,5746	0,5799543	0,8339076	471,4999	3,052375	0	813,4575	601,9192	0,4193875	0,8130875	478,9016	2,993964	0	23	910	586						Untertest4.avi	0	880	547	72	111	844	472	1765	0	Content		838	475	13953428	1671835715
13970	09:00:53.712	00:00:13.970	838	1016,775	574,2647	0,5800484	0,8341451	471,5213	3,030318	0	808,5131	605,7031	0,4194303	0,8131723	478,9186	3,042646	0	23	913	590						Untertest4.avi	0	880	547	72	111	844	472	1765	0	Content		841	479	13970067	1671852354
13987	09:00:53.729	00:00:13.986	839	1017,67	540,8938	0,5800866	0,8343363	471,5301	2,983208	0	820,482	614,2225	0,4195117	0,8131974	479,1147	3,014114	0	23	919	578						Untertest4.avi	0	880	547	72	111	844	472	1765	0	Content		847	467	13986674	1671868961
14003	09:00:53.745	00:00:14.003	840	996,5927	580,9133	0,5801085	0,8342347	471,6505	3,095829	0	796,9296	607,4839	0,4195116	0,8132045	479,1184	3,05217	0	23	897	594						Untertest4.avi	0	880	547	72	111	844	472	1765	0	Content		825	483	14003299	1671885586
14020	09:00:53.762	00:00:14.020	841	1008,298	566,0744	0,580026	0,8341724	471,6134	3,034416	0	806,2116	608,5156	0,4194394	0,8132092	479,1038	3,036158	0	23	907	587						Untertest4.avi	0	880	547	72	111	844	472	1765	0	Content		835	476	14020055	1671902342
14037	09:00:53.779	00:00:14.036	842	1000,868	568,9454	0,5799557	0,8342974	471,5858	3,044081	0	821,6065	607,7159	0,4193634	0,813279	479,0785	3,034226	0	23	911	588						Untertest4.avi	0	880	547	72	111	844	472	1765	0	Content		839	477	14036669	1671918956
14053	09:00:53.795	00:00:14.053	843	1017,274	538,6949	0,5799159	0,8344097	471,5155	2,931881	0	806,7889	618,5243	0,419371	0,8134143	479,0925	3,051834	0	23	912	579						Untertest4.avi	0	880	547	72	111	844	472	1765	0	Content		840	468	14053292	1671935579
14070	09:00:53.812	00:00:14.070	844	1018,203	556,5029	0,5800543	0,8345053	471,7432	2,96326	0	804,3967	604,4556	0,4194679	0,8134723	479,0903	3,004265	0	23	911	580						Untertest4.avi	0	880	547	72	111	844	472	1765	0	Content		839	469	14070054	1671952341
14087	09:00:53.829	00:00:14.086	845	1033,177	550,9813	0,580188	0,8345382	471,7086	2,991148	0	799,0755	614,1729	0,4196129	0,8134848	479,0896	3,077817	0	23	916	583						Untertest4.avi	0	880	547	72	111	844	472	1765	0	Content		844	472	14086663	1671968950
14103	09:00:53.845	00:00:14.103	846	1022,156	541,4109	0,5802794	0,8345656	471,784	2,964617	0	810,5782	606,9318	0,4197092	0,8134701	479,0398	3,008904	0	23	916	574						Untertest4.avi	0	880	547	72	111	844	472	1765	0	Content		844	463	14103289	1671985576
14120	09:00:53.862	00:00:14.120	847	1037,468	540,7438	0,5802913	0,8345976	471,7971	2,863069	0	827,3534	613,1714	0,4197346	0,8134902	479,0966	3,039731	0	23	932	577						Untertest4.avi	0	880	547	72	111	844	472	1765	0	Content		860	466	14120049	1672002336
14137	09:00:53.879	00:00:14.136	848	1014,487	558,4313	0,5802768	0,8346418	471,7964	2,989895	0	811,7444	602,0621	0,4197333	0,8134742	479,1133	3,020037	0	23	913	580						Untertest4.avi	0	880	547	72	111	844	472	1765	0	Content		841	469	14136659	1672018946
14153	09:00:53.895	00:00:14.153	849	1022,675	559,5817	0,5802805	0,8347052	471,8223	3,000324	0	806,7048	597,7596	0,4197274	0,8136126	479,0265	3,057367	0	23	915	579						Untertest4.avi	0	880	547	72	111	844	472	1765	0	Content		843	468	14153281	1672035568
14170	09:00:53.912	00:00:14.169	850	1019,641	557,3895	0,5803252	0,8346885	471,8766	2,943793	0	804,5029	614,809	0,4197636	0,8136205	479,0915	3,028369	0	23	912	586						Untertest4.avi	0	880	547	72	111	844	472	1765	0	Content		840	475	14169907	1672052194
14187	09:00:53.929	00:00:14.186	851	1009,165	561,2992	0,5804456	0,8347405	471,7936	2,964265	0	810,6961	597,1757	0,419829	0,8136552	479,0098	3,014889	0	23	910	579						Untertest4.avi	0	880	547	72	111	844	472	1765	0	Content		838	468	14186528	1672068815
14203	09:00:53.945	00:00:14.203	852	1013,176	572,5214	0,5804915	0,8347707	471,8092	2,990464	0	801,5004	603,7567	0,4198821	0,8136338	479,0759	3,041716	0	23	907	588						Untertest4.avi	0	880	547	72	111	844	472	1765	0	Content		835	477	14203275	1672085562
14220	09:00:53.962	00:00:14.219	853	1023,249	564,3078	0,5804805	0,8350098	471,8337	3,00126	0	814,4621	609,7217	0,4199067	0,813708	479,1781	3,024627	0	23	919	587						Untertest4.avi	0	880	547	72	111	844	472	1765	0	Content		847	476	14219897	1672102184
14237	09:00:53.979	00:00:14.236	854	1029,658	552,5823	0,5804808	0,8351139	471,8359	2,965482	0	806,7475	608,6067	0,4199074	0,8138889	479,1658	3,030934	0	23	918	581						Untertest4.avi	0	880	547	72	111	844	472	1765	0	Content		846	470	14236522	1672118809
14253	09:00:53.995	00:00:14.253	855	1027,84	556,157	0,5805025	0,8352258	471,8345	2,900883	0	818,2757	612,183	0,419922	0,813953	479,1434	2,970207	0	23	923	584						Untertest4.avi	0	880	547	72	111	844	472	1765	0	Content		851	473	14253144	1672135431
14270	09:00:54.012	00:00:14.269	856	1020,779	558,1712	0,5805346	0,835263	471,8745	2,988371	0	811,0861	615,9551	0,4199853	0,8139539	479,2799	3,027932	0	23	916	587						Untertest4.avi	0	880	547	72	111	844	472	1765	0	Content		844	476	14269893	1672152180
14287	09:00:54.029	00:00:14.286	857	1026,485	571,8735	0,5806478	0,8353109	471,9031	2,96551	0	817,9016	625,9078	0,4200553	0,8140228	479,0912	3,01396	0	23	922	599						Untertest4.avi	0	880	547	72	111	844	472	1765	0	Content		850	488	14286515	1672168802
14303	09:00:54.045	00:00:14.303	858	1020,544	563,0965	0,5807577	0,8355134	471,9505	2,996288	0	814,9374	608,4944	0,4202114	0,8140875	479,1911	3,057778	0	23	918	586						Untertest4.avi	0	880	547	72	111	844	472	1765	0	Content		846	475	14303140	1672185427
14320	09:00:54.062	00:00:14.319	859	1002,678	568,7258	0,5808958	0,8357466	471,8988	3,040652	0	814,0539	607,0966	0,4203162	0,8141951	479,1354	3,000687	0	23	908	588						Untertest4.avi	0	880	547	72	111	844	472	1765	0	Content		836	477	14319887	1672202174
14337	09:00:54.079	00:00:14.336	860	1010,387	557,6933	0,5810027	0,8359362	471,8145	3,060864	0	807,6885	609,7115	0,4204101	0,8142821	479,1551	2,997966	0	23	909	584						Untertest4.avi	0	880	547	72	111	844	472	1765	0	Content		837	473	14336511	1672218798
14353	09:00:54.095	00:00:14.353	861	1022,053	539,1063	0,5810317	0,8360624	471,8017	2,940029	0	805,6348	604,9604	0,4204758	0,8144199	479,0689	3,023865	0	23	914	572						Untertest4.avi	0	880	547	72	111	844	472	1765	0	Content		842	461	14353133	1672235420
14370	09:00:54.112	00:00:14.369	862	1028,081	549,1865	0,5810057	0,8361152	471,8392	2,958484	0	811,4809	615,6989	0,4204358	0,8145579	479,1225	3,027905	0	23	920	582						Untertest4.avi	0	880	547	72	111	844	472	1765	0	Content		848	471	14369758	1672252045
14387	09:00:54.129	00:00:14.386	863	998,9485	583,1486	0,5809412	0,8361052	471,9269	3,099318	0	802,7633	609,9122	0,4203884	0,8145596	479,1364	3,075463	0	23	901	597						Untertest4.avi	0	880	547	72	111	844	472	1765	0	Content		829	486	14386505	1672268792
14403	09:00:54.145	00:00:14.403	864	1025,462	545,254	0,5809255	0,836129	471,9042	3,016476	0	810,5778	602,814	0,4203648	0,8145396	479,2343	3,038226	0	23	918	574						Untertest4.avi	0	880	547	72	111	844	472	1765	0	Content		846	463	14403125	1672285412
14420	09:00:54.162	00:00:14.419	865	1033,092	543,955	0,5809355	0,8361608	471,8887	2,956156	0	802,4391	596,4802	0,4203849	0,8144715	479,2321	3,037753	0	23	918	570						Untertest4.avi	0	880	547	72	111	844	472	1765	0	Content		846	459	14419750	1672302037
14436	09:00:54.178	00:00:14.436	866	1016,652	558,6268	0,5809298	0,8361395	471,8747	3,015326	0	805,4938	597,7091	0,4203668	0,8144063	479,1617	2,973691	0	23	911	578						Untertest4.avi	0	880	547	72	111	844	472	1765	0	Content		839	467	14436370	1672318657
14453	09:00:54.195	00:00:14.453	867	1028,323	553,4597	0,5809241	0,8359869	471,9669	2,989633	0	807,9883	602,6635	0,4203622	0,814258	479,216	2,988047	0	23	918	578						Untertest4.avi	0	880	547	72	111	844	472	1765	0	Content		846	467	14453008	1672335295
14470	09:00:54.212	00:00:14.469	868	994,9913	578,5505	0,5809432	0,8359469	471,9133	3,127182	0	813,2239	600,2924	0,4204197	0,8141218	479,2261	3,078528	0	23	904	589						Untertest4.avi	0	880	547	72	111	844	472	1765	0	Content		832	478	14469744	1672352031
14486	09:00:54.228	00:00:14.486	869	1021,174	555,8502	0,58103	0,8358474	472,0293	3,016668	0	813,2282	614,8979	0,4205345	0,81407	479,366	3,026981	0	23	917	585						Untertest4.avi	0	880	547	72	111	844	472	1765	0	Content		845	474	14486368	1672368655
14503	09:00:54.245	00:00:14.503	870	1025,213	551,8442	0,5811588	0,83573	472,2079	2,948386	0	795,1553	609,436	0,420687	0,8140882	479,3723	3,009859	0	23	910	581						Untertest4.avi	0	880	547	72	111	844	472	1765	0	Content		838	470	14503001	1672385288
14520	09:00:54.262	00:00:14.519	871	1035,538	540,4386	0,5813866	0,835981	472,0692	2,958457	0	810,3754	607,3013	0,4208785	0,8141394	479,3732	3,009272	0	23	923	574						Untertest4.avi	0	880	547	72	111	844	472	1765	0	Content		851	463	14519742	1672402029
14536	09:00:54.278	00:00:14.536	872	1008,426	556,9947	0,581507	0,8359618	472,1483	3,047163	0	821,6519	600,4785	0,4210107	0,8141709	479,4541	3,032517	0	23	915	579						Untertest4.avi	0	880	547	72	111	844	472	1765	0	Content		843	468	14536364	1672418651
14553	09:00:54.295	00:00:14.553	873	1038,531	550,4964	0,5815539	0,8361059	472,0826	3,008682	0	805,9689	599,3362	0,4210658	0,8142607	479,4972	3,085235	0	23	922	575						Untertest4.avi	0	880	547	72	111	844	472	1765	0	Content		850	464	14553003	1672435290
14570	09:00:54.312	00:00:14.569	874	988,7089	589,6683	0,5815788	0,8363835	472,0465	3,185189	0	810,5764	613,8332	0,4210863	0,8145673	479,4739	3,100695	0	23	900	602						Untertest4.avi	0	880	547	72	111	844	472	1765	0	Content		828	491	14569611	1672451898
14586	09:00:54.328	00:00:14.586	875	1025,239	547,8408	0,5815314	0,836786	472,171	3,020647	0	814,2723	611,1499	0,4210506	0,8149379	479,4845	3,053709	0	23	920	579						Untertest4.avi	0	880	547	72	111	844	472	1765	0	Content		848	468	14586360	1672468647
14603	09:00:54.345	00:00:14.602	876	1019,858	558,2894	0,5814039	0,8373986	472,0463	3,027499	0	816,5707	606,5247	0,4209071	0,8156002	479,4119	3,116087	0	23	918	582						Untertest4.avi	0	880	547	72	111	844	472	1765	0	Content		846	471	14602997	1672485284
14620	09:00:54.362	00:00:14.619	877	1019,078	550,8675	0,5809581	0,8378416	471,9722	2,870913	0	798,803	601,1425	0,4206153	0,8164292	479,141	2,997187	0	23	909	576						Untertest4.avi	0	880	547	72	111	844	472	1765	0	Content		837	465	14619607	1672501894
14636	09:00:54.378	00:00:14.636	878	1016,658	566,939	0,5808447	0,8385713	471,8557	2,91867	0	820,239	599,2798	0,420535	0,817021	479,4154	2,992098	0	23	918	583						Untertest4.avi	0	880	547	72	111	844	472	1765	0	Content		846	472	14636354	1672518641
14653	09:00:54.395	00:00:14.652	879	1024,105	557,498	0,5808014	0,8391649	471,9186	2,939514	0	818,9992	570,3349	0,4204551	0,8175617	479,2652	2,931943	0	23	922	564						Untertest4.avi	0	880	547	72	111	844	472	1765	0	Content		850	453	14652989	1672535276
14670	09:00:54.412	00:00:14.669	880	1032,846	581,8721	0,5808885	0,8394602	472,0677	2,913983	0	818,6152	616,8815	0,4204963	0,8174568	479,2652	2,982307	0	23	926	599						Untertest4.avi	0	880	547	72	111	844	472	1765	0	Content		854	488	14669602	1672551889
14686	09:00:54.428	00:00:14.686	881	1022,859	564,2349	0,581148	0,8399829	471,968	2,951814	0	825,4854	560,3882	0,420776	0,8181777	479,3298	2,816484	0	23	924	562						Untertest4.avi	0	880	547	72	111	844	472	1765	0	Content		852	451	14686348	1672568635
14703	09:00:54.445	00:00:14.703	882	1023,382	576,9321	0,5814563	0,8401725	472,3046	2,962474	0	840,8962	585,5262	0,4210875	0,8183678	479,3424	2,893909	0	23	932	581						Untertest4.avi	0	880	547	72	111	844	472	1765	0	Content		860	470	14703003	1672585290
14720	09:00:54.462	00:00:14.719	883	1021,953	586,6259	0,5816671	0,8401785	472,3576	2,962451	0	794,4676	620,4634	0,4212808	0,8180133	479,3424	3,032041	0	23	908	604						Untertest4.avi	0	880	547	72	111	844	472	1765	0	Content		836	493	14719602	1672601889
14736	09:00:54.478	00:00:14.736	884	1024,549	562,6238	0,5818362	0,8398913	472,4655	2,946567	0	795,1135	616,1033	0,4214485	0,8177841	479,3424	3,072391	0	23	910	589						Untertest4.avi	0	880	547	72	111	844	472	1765	0	Content		838	478	14736223	1672618510
14753	09:00:54.495	00:00:14.752	885	1011,543	574,627	0,5819463	0,8393766	472,3872	3,020386	0	808,9815	589,2359	0,4217428	0,8179644	479,3424	2,992621	0	23	910	582						Untertest4.avi	0	880	547	72	111	844	472	1765	0	Content		838	471	14752843	1672635130
14770	09:00:54.512	00:00:14.769	886	1007,404	578,0917	0,5819396	0,8389023	472,6964	3,021291	0	793,0246	609,8508	0,4215321	0,8169426	479,3424	3,0792	0	23	900	594						Untertest4.avi	0	880	547	72	111	844	472	1765	0	Content		828	483	14769591	1672651878
14786	09:00:54.528	00:00:14.786	887	1032,343	551,5675	0,5819535	0,8383978	472,8849	2,905119	0	821,3528	595,4268	0,4217869	0,8166766	480,3304	3,009752	0	23	927	573						Untertest4.avi	0	880	547	72	111	844	472	1765	0	Content		855	462	14786088	1672668375
14803	09:00:54.545	00:00:14.802	888	1008,635	577,1555	0,5819278	0,8377833	473,1401	2,94736	0	804,0734	610,3735	0,4218923	0,8158909	480,6442	3,061178	0	23	906	594						Untertest4.avi	0	880	547	72	111	844	472	1765	0	Content		834	483	14802837	1672685124
14819	09:00:54.561	00:00:14.819	889	1010,745	577,7961	0,5819064	0,8370358	473,2364	2,963421	0	774,9008	599,6604	0,4218989	0,8147758	480,6442	3,054549	0	23	893	589						Untertest4.avi	0	880	547	72	111	844	472	1765	0	Content		821	478	14819457	1672701744
14836	09:00:54.578	00:00:14.836	890	1037,421	558,7539	0,5821108	0,8364817	473,2191	3,045295	0	815,2967	602,2069	0,4219897	0,8142496	480,7479	3,094707	0	23	926	580						Untertest4.avi	0	880	547	72	111	844	472	1765	0	Content		854	469	14836079	1672718366
14853	09:00:54.595	00:00:14.852	891	1012,254	572,2335	0,5820143	0,8356865	473,4978	3,130211	0	816,7838	614,0604	0,4219159	0,8135802	480,9611	3,076579	0	23	915	593						Untertest4.avi	0	880	547	72	111	844	472	1765	0	Content		843	482	14852829	1672735116
14869	09:00:54.611	00:00:14.869	892	1019,523	578,4491	0,5818988	0,8350937	473,5951	3,11649	0	812,1864	605,3762	0,4218473	0,8130755	481,104	3,114309	0	23	916	592						Untertest4.avi	0	880	547	72	111	844	472	1765	0	Content		844	481	14869449	1672751736
14886	09:00:54.628	00:00:14.886	893	1032,14	557,402	0,5817388	0,8348421	473,7238	3,046514	0	814,1851	610,2985	0,421718	0,8128349	480,9954	3,104936	0	23	923	584						Untertest4.avi	0	880	547	72	111	844	472	1765	0	Content		851	473	14886074	1672768361
14903	09:00:54.645	00:00:14.902	894	1009,701	569,8547	0,581623	0,8345676	473,8137	3,052852	0	814,654	616,7877	0,4216799	0,8125848	481,1848	3,117166	0	23	912	593						Untertest4.avi	0	880	547	72	111	844	472	1765	0	Content		840	482	14902823	1672785110
14919	09:00:54.661	00:00:14.919	895	1037,25	559,5863	0,5814959	0,8345473	473,7451	3,056713	0	829,0192	603,7758	0,4215717	0,8123982	481,2356	3,061814	0	23	933	582						Untertest4.avi	0	880	547	72	111	844	472	1765	0	Content		861	471	14919447	1672801734
14936	09:00:54.678	00:00:14.936	896	1018,943	558,8165	0,5813047	0,8344224	473,8758	3,070791	0	823,1569	627,5	0,4214081	0,8122473	481,4445	3,096554	0	23	921	593						Untertest4.avi	0	880	547	72	111	844	472	1765	0	Content		849	482	14936065	1672818352
14953	09:00:54.695	00:00:14.952	897	1030,354	577,66	0,5811211	0,8343356	473,8525	3,058222	0	821,8193	621,6366	0,4212368	0,8122252	481,3808	3,052288	0	23	926	600						Untertest4.avi	0	880	547	72	111	844	472	1765	0	Content		854	489	14952689	1672834976
14969	09:00:54.711	00:00:14.969	898	1005,835	577,7372	0,5810547	0,8342083	473,8605	3,045242	0	826,9511	621,2062	0,4212202	0,8119937	481,5016	3,073591	0	23	916	599						Untertest4.avi	0	880	547	72	111	844	472	1765	0	Content		844	488	14969312	1672851599
14986	09:00:54.728	00:00:14.986	899	1011,28	582,4133	0,5811164	0,8340417	473,8235	3,051896	0	829,2437	616,3909	0,421257	0,8119224	481,4809	3,012616	0	23	920	599						Untertest4.avi	0	880	547	72	111	844	472	1765	0	Content		848	488	14986060	1672868347
15003	09:00:54.745	00:00:15.002	900	1034,257	563,8554	0,5811976	0,8341799	473,8943	2,968808	0	833,3898	634,4087	0,4213285	0,811942	481,4478	3,005456	0	23	934	599						Untertest4.avi	0	880	547	72	111	844	472	1765	0	Content		862	488	15002683	1672884970
15019	09:00:54.761	00:00:15.019	901	1015,26	580,4995	0,5812551	0,8340798	473,8927	3,049812	0	810,2435	615,3165	0,4214007	0,8119999	481,3656	2,970018	0	23	913	598						Untertest4.avi	0	880	547	72	111	844	472	1765	0	Content		841	487	15019308	1672901595
15036	09:00:54.778	00:00:15.035	902	1033,835	584,1161	0,5813396	0,8339509	473,9071	2,984327	0	804,2181	624,9545	0,4214877	0,8119823	481,2384	3,018059	0	23	919	605						Untertest4.avi	0	880	547	72	111	844	472	1765	0	Content		847	494	15035933	1672918220
15053	09:00:54.795	00:00:15.052	903	1041,975	570,6331	0,5814379	0,8337868	473,8915	2,933011	0	835,3986	621,1379	0,4215771	0,8119197	481,3217	2,92422	0	23	939	596						Untertest4.avi	0	880	547	72	111	844	472	1765	0	Content		867	485	15052679	1672934966
15069	09:00:54.811	00:00:15.069	904	1033,067	572,4208	0,5814682	0,8338106	473,8089	2,92022	0	818,7741	619,7504	0,4215745	0,8121666	481,1953	2,950996	0	23	926	596						Untertest4.avi	0	880	547	72	111	844	472	1765	0	Content		854	485	15069300	1672951587
15086	09:00:54.828	00:00:15.085	905	1001,422	602,8654	0,5814021	0,8341736	474,0096	3,035082	0	824,9279	636,4984	0,4215222	0,8126428	481,3288	2,931224	0	24	913	620						Untertest4.avi	0	880	547	72	111	880	513	433	0	Content		841	509	15085931	1672968218
15103	09:00:54.845	00:00:15.102	906	1049,68	601,0692	0,5810531	0,8350372	473,964	2,89573	0	863,9644	643,665	0,4212716	0,813903	481,3759	2,913449	0	24	957	622						Untertest4.avi	0	880	547	72	111	880	513	433	0	Content		885	511	15102673	1672984960
15119	09:00:54.861	00:00:15.119	907	1051,259	605,1162	0,5807563	0,836219	473,884	2,892911	0	854,1923	663,272	0,4210307	0,8153194	481,2152	2,877685	0	24	953	634						Untertest4.avi	0	880	547	72	111	880	513	433	0	Content		881	523	15119296	1673001583
15136	09:00:54.878	00:00:15.135	908	1072,343	598,0323	0,5806716	0,8374552	473,7227	2,860136	0	849,8633	650,8409	0,4209596	0,8167427	481,0504	2,894028	0	24	961	624						Untertest4.avi	0	880	547	72	111	880	513	433	0	Content		889	513	15135918	1673018205
15153	09:00:54.895	00:00:15.152	909	1098,324	591,2275	0,5805669	0,8389123	473,6147	2,699784	0	842,5991	664,8749	0,4207911	0,8183653	480,9839	2,843	0	24	970	628						Untertest4.avi	0	880	547	72	111	880	513	433	0	Content		898	517	15152666	1673034953
15169	09:00:54.911	00:00:15.169	910	1060,666	603,8066	0,5804364	0,8404083	473,4423	2,787431	0	847,738	643,5332	0,4206223	0,8200499	480,9167	2,841094	0	24	954	624						Untertest4.avi	0	880	547	72	111	880	513	433	0	Content		882	513	15169289	1673051576
15186	09:00:54.928	00:00:15.185	911	1070,046	595,2329	0,5802939	0,8415321	473,3354	2,798218	0	842,7182	652,0264	0,4204015	0,8214272	480,7014	2,843456	0	24	956	624						Untertest4.avi	0	880	547	72	111	880	513	433	0	Content		884	513	15185914	1673068201
15203	09:00:54.945	00:00:15.202	912	1055,44	610,0958	0,5801967	0,8422974	473,3322	2,842268	0	842,6661	638,7645	0,4202759	0,8225999	480,6186	2,860577	0	24	949	624						Untertest4.avi	0	880	547	72	111	880	513	433	0	Content		877	513	15202535	1673084822
15219	09:00:54.961	00:00:15.219	913	1053,816	623,795	0,5798563	0,8429021	473,5909	2,830326	0	855,4834	638,5446	0,4200665	0,8237666	480,4746	2,711538	0	24	955	631						Untertest4.avi	0	880	547	72	111	880	513	433	0	Content		883	520	15219283	1673101570
15236	09:00:54.978	00:00:15.235	914	1058,479	603,5901	0,5797297	0,8438246	473,5205	2,780733	0	842,0892	648,6614	0,4198605	0,8249645	480,7717	2,800696	0	24	950	626						Untertest4.avi	0	880	547	72	111	880	513	433	0	Content		878	515	15235905	1673118192
15253	09:00:54.995	00:00:15.252	915	1039,69	606,0999	0,5794449	0,8446409	473,4981	2,730916	0	860,0195	643,6515	0,4195997	0,8262841	480,7888	2,780088	0	24	950	625						Untertest4.avi	0	880	547	72	111	880	513	433	0	Content		878	514	15252656	1673134943
15269	09:00:55.011	00:00:15.269	916	1035,318	580,9963	0,579281	0,845494	473,4916	2,716709	0	835,5347	644,6046	0,4193299	0,8274811	480,6221	2,755839	0	24	935	613						Untertest4.avi	0	880	547	72	111	880	513	433	0	Content		863	502	15269277	1673151564
15286	09:00:55.028	00:00:15.285	917	1049,538	602,3708	0,5792154	0,8461707	473,4408	2,769835	0	863,5779	637,2325	0,4192502	0,8282409	480,6678	2,680817	0	24	957	620						Untertest4.avi	0	880	547	72	111	880	513	433	0	Content		885	509	15285900	1673168187
15303	09:00:55.045	00:00:15.302	918	1046,571	593,5475	0,57934	0,8462735	473,6129	2,738939	0	861,6916	641,9753	0,4193755	0,8283606	480,6973	2,711442	0	24	954	618						Untertest4.avi	0	880	547	72	111	880	513	433	0	Content		882	507	15302521	1673184808
15319	09:00:55.061	00:00:15.319	919	1030,292	601,6097	0,5795	0,8461148	473,7563	2,749649	0	848,9781	624,8041	0,4196049	0,8281813	480,9339	2,704125	0	24	940	613						Untertest4.avi	0	880	547	72	111	880	513	433	0	Content		868	502	15319269	1673201556
15336	09:00:55.078	00:00:15.335	920	1041,105	603,825	0,5796666	0,8458588	473,8811	2,785938	0	851,1859	646,7319	0,4198091	0,8278279	481,0611	2,682909	0	24	946	625						Untertest4.avi	0	880	547	72	111	880	513	433	0	Content		874	514	15335891	1673218178
15353	09:00:55.095	00:00:15.352	921	1041,96	609,3719	0,5798517	0,8454738	474,013	2,752051	0	855,1594	634,0472	0,4199158	0,8274071	481,0957	2,684806	0	24	949	622						Untertest4.avi	0	880	547	72	111	880	513	433	0	Content		877	511	15352695	1673234982
15369	09:00:55.111	00:00:15.369	922	1041,879	619,3958	0,5798368	0,8454484	474,2829	2,757366	0	867,0203	649,8053	0,419997	0,8273991	481,3888	2,752667	0	24	954	635						Untertest4.avi	0	880	547	72	111	880	513	433	0	Content		882	524	15369447	1673251734
15386	09:00:55.128	00:00:15.386	923	1081,688	643,6831	0,5797848	0,8458099	474,1509	2,810088	0	826,7972	636,3818	0,4199337	0,8278301	481,4511	2,783533	0	24	954	640						Untertest4.avi	0	880	547	72	111	880	513	433	0	Content		882	529	15386068	1673268355
15403	09:00:55.145	00:00:15.402	924	1042,023	616,6992	0,5796552	0,8459173	474,4076	2,749618	0	845,1908	645,9694	0,4198052	0,8281887	481,3593	2,687048	0	24	944	631						Untertest4.avi	0	880	547	72	111	880	513	433	0	Content		872	520	15402692	1673284979
15419	09:00:55.161	00:00:15.419	925	1048,018	622,8849	0,5795019	0,8459027	474,4314	2,7718	0	855,7094	641,9868	0,4197732	0,8282164	481,44	2,724648	0	24	952	632						Untertest4.avi	0	880	547	72	111	880	513	433	0	Content		880	521	15419314	1673301601
15436	09:00:55.178	00:00:15.436	926	1055,495	603,9916	0,5795846	0,8456983	474,7487	2,752402	0	844,457	640,4955	0,419808	0,8279582	481,4348	2,755053	0	24	950	622						Untertest4.avi	0	880	547	72	111	880	513	433	0	Content		878	511	15436063	1673318350
15453	09:00:55.195	00:00:15.452	927	1060,954	611,3508	0,5797254	0,8454767	474,6202	2,804587	0	859,0493	640,7847	0,4199659	0,8274634	481,6906	2,690648	0	24	960	626						Untertest4.avi	0	880	547	72	111	880	513	433	0	Content		888	515	15452686	1673334973
15469	09:00:55.211	00:00:15.469	928	1059,861	603,5807	0,5800027	0,8450102	474,7471	2,80532	0	845,0983	639,7201	0,4201627	0,8270468	481,6351	2,715911	0	24	952	622						Untertest4.avi	0	880	547	72	111	880	513	433	0	Content		880	511	15469308	1673351595
15486	09:00:55.228	00:00:15.485	929	1049,066	606,6835	0,5801934	0,8444237	474,8185	2,777837	0	856,1188	630,9963	0,4204297	0,826504	481,8206	2,749574	0	24	953	619						Untertest4.avi	0	880	547	72	111	880	513	433	0	Content		881	508	15485929	1673368216
15503	09:00:55.245	00:00:15.502	930	1044,065	606,322	0,5804592	0,8440289	475,1441	2,759764	0	843,2875	638,3018	0,4207254	0,8261363	481,9878	2,787327	0	24	944	622						Untertest4.avi	0	880	547	72	111	880	513	433	0	Content		872	511	15502677	1673384964
15519	09:00:55.261	00:00:15.519	931	1027,418	611,8417	0,5812314	0,843193	475,5152	2,712159	0	805,0241	630,8572	0,4214038	0,8254362	482,1719	2,771694	0	25	916	621						Untertest4.avi	0	880	547	72	111	800	482	666	0	Content		844	510	15519300	1673401587
15536	09:00:55.278	00:00:15.535	932	997,9423	597,094	0,581919	0,842448	475,2219	2,740687	0	780,1757	616,3193	0,4220515	0,8247339	482,3262	2,776673	0	25	889	607						Untertest4.avi	0	880	547	72	111	800	482	666	0	Content		817	496	15535922	1673418209
15553	09:00:55.295	00:00:15.552	933	988,934	597,3687	0,581971	0,8420036	475,2198	2,778673	0	764,1951	610,0728	0,4220595	0,8242784	482,3999	2,708281	0	25	877	604						Untertest4.avi	0	880	547	72	111	800	482	666	0	Content		805	493	15552544	1673434831
15569	09:00:55.311	00:00:15.569	934	990,7764	601,7766	0,5819322	0,8415647	475,2349	2,736151	0	756,3224	621,6112	0,422042	0,8239123	482,3957	2,77273	0	25	874	612						Untertest4.avi	0	880	547	72	111	800	482	666	0	Content		802	501	15569170	1673451457
15586	09:00:55.328	00:00:15.585	935	972,0414	600,1855	0,5819114	0,8409067	475,3154	2,722192	0	771,7286	610,5439	0,4220113	0,8233103	482,4517	2,731235	0	25	872	605						Untertest4.avi	0	880	547	72	111	800	482	666	0	Content		800	494	15585918	1673468205
15603	09:00:55.345	00:00:15.602	936	989,1112	588,3714	0,582031	0,8402095	475,0851	2,753721	0	769,8852	635,5611	0,4220959	0,8225168	482,5264	2,695721	0	25	879	612						Untertest4.avi	0	880	547	72	111	800	482	666	0	Content		807	501	15602541	1673484828
15619	09:00:55.361	00:00:15.619	937	972,8837	588,7203	0,5822841	0,8392549	475,4542	2,713546	0	774,2059	612,2491	0,4223908	0,8215381	482,5496	2,817548	0	25	874	600						Untertest4.avi	0	880	547	72	111	800	482	666	0	Content		802	489	15619165	1673501452
15636	09:00:55.378	00:00:15.635	938	978,8186	588,4258	0,5825932	0,8383467	475,5395	2,716474	0	782,6359	618,0021	0,4226899	0,8207757	482,3311	2,787839	0	25	881	603						Untertest4.avi	0	880	547	72	111	800	482	666	0	Content		809	492	15635788	1673518075
15652	09:00:55.394	00:00:15.652	939	987,771	602,1155	0,5829307	0,8373604	475,5395	2,675248	0	782,4339	605,4447	0,4229875	0,8201579	482,4209	2,799055	0	25	885	604						Untertest4.avi	0	880	547	72	111	800	482	666	0	Content		813	493	15652413	1673534700
15669	09:00:55.411	00:00:15.669	940	984,1098	582,8021	0,583242	0,8376906	475,1666	2,710064	0	776,1025	616,9042	0,4231777	0,819988	482,1652	2,734673	0	25	880	600						Untertest4.avi	0	880	547	72	111	800	482	666	0	Content		808	489	15669160	1673551447
15686	09:00:55.428	00:00:15.685	941	983,8768	581,152	0,5833556	0,8376691	475,0322	2,759176	0	781,2264	610,2032	0,4232852	0,8199229	482,0153	2,785558	0	25	883	596						Untertest4.avi	0	880	547	72	111	800	482	666	0	Content		811	485	15685782	1673568069
15702	09:00:55.444	00:00:15.702	942	969,5164	587,1184	0,5834343	0,8377003	474,7623	2,722901	0	775,2994	609,0011	0,4233376	0,8197803	481,8386	2,796018	0	25	872	598						Untertest4.avi	0	880	547	72	111	800	482	666	0	Content		800	487	15702407	1673584694
15719	09:00:55.461	00:00:15.719	943	989,9377	556,491	0,5836399	0,8377693	474,5797	2,723287	0	759,9554	624,8131	0,4233905	0,8196346	481,6514	2,876677	0	25	875	591						Untertest4.avi	0	880	547	72	111	800	482	666	0	Content		803	480	15719031	1673601318
15736	09:00:55.478	00:00:15.735	944	965,433	574,8533	0,5835855	0,8375994	474,404	2,861434	0	781,8014	566,5192	0,4232904	0,8195263	481,36	2,694097	0	25	874	571						Untertest4.avi	0	880	547	72	111	800	482	666	0	Content		802	460	15735778	1673618065
15752	09:00:55.494	00:00:15.752	945	1012,483	536,8132	0,5835443	0,837477	474,132	2,744205	0	762,7269	615,1689	0,4231778	0,8191777	481,1512	2,887229	0	25	888	576						Untertest4.avi	0	880	547	72	111	800	482	666	0	Content		816	465	15752408	1673634695
15769	09:00:55.511	00:00:15.769	946	973,7252	597,8228	0,5832143	0,8371667	473,9808	2,870577	0	769,4601	604,0815	0,4229738	0,8189865	481,0302	2,721703	0	25	872	601						Untertest4.avi	0	880	547	72	111	800	482	666	0	Content		800	490	15769029	1673651316
15786	09:00:55.528	00:00:15.785	947	967,8315	578,5286	0,5831804	0,8368412	473,5376	2,86675	0	758,6609	603,5292	0,4228539	0,8186448	480,7315	2,821657	0	25	863	591						Untertest4.avi	0	880	547	72	111	800	482	666	0	Content		791	480	15785647	1673667934
15802	09:00:55.544	00:00:15.802	948	949,4857	581,6945	0,5831253	0,8364952	473,6274	2,899315	0	768,0035	574,1335	0,4228196	0,8182672	480,5574	2,770112	0	25	859	578						Untertest4.avi	0	880	547	72	111	800	482	666	0	Content		787	467	15802402	1673684689
15819	09:00:55.561	00:00:15.819	949	960,2283	576,807	0,5832147	0,8361434	473,2879	2,872613	0	747,7009	619,3981	0,4228415	0,8177345	480,3921	2,877774	0	25	854	598						Untertest4.avi	0	880	547	72	111	800	482	666	0	Content		782	487	15819021	1673701308
15836	09:00:55.578	00:00:15.835	950	944,3698	579,1894	0,5832897	0,8352236	473,2879	2,807012	0	770,8015	602,7528	0,4228328	0,8173488	480,2037	2,861091	0	25	858	591						Untertest4.avi	0	880	547	72	111	800	482	666	0	Content		786	480	15835646	1673717933
15852	09:00:55.594	00:00:15.852	951	963,5225	576,1235	0,5833387	0,8352872	472,8954	2,817874	0	764,827	582,0424	0,4228806	0,8169	480,1117	2,768928	0	25	864	579						Untertest4.avi	0	880	547	72	111	800	482	666	0	Content		792	468	15852267	1673734554
15869	09:00:55.611	00:00:15.869	952	968,9183	573,0518	0,5834598	0,8354048	472,4895	2,825774	0	795,1684	588,8679	0,4229272	0,8168826	479,9223	2,774194	0	25	882	581						Untertest4.avi	0	880	547	72	111	800	482	666	0	Content		810	470	15869015	1673751302
15886	09:00:55.628	00:00:15.885	953	957,2452	543,0789	0,58357	0,8356974	472,3554	2,723682	0	780,2778	579,4592	0,4229575	0,817239	479,6096	2,760775	0	25	869	561						Untertest4.avi	0	880	547	72	111	800	482	666	0	Content		797	450	15885638	1673767925
15902	09:00:55.644	00:00:15.902	954	964,6013	526,0837	0,5835989	0,8362201	471,7307	2,636985	0	782,3044	597,4213	0,4229238	0,8175911	479,4282	2,808779	0	25	873	562						Untertest4.avi	0	880	547	72	111	800	482	666	0	Content		801	451	15902264	1673784551
15919	09:00:55.661	00:00:15.918	955	968,8555	545,5099	0,5835375	0,8364605	471,8109	2,702673	0	759,1876	614,8245	0,4228338	0,8177816	479,4081	2,815056	0	25	864	580						Untertest4.avi	0	880	547	72	111	800	482	666	0	Content		792	469	15918885	1673801172
15936	09:00:55.678	00:00:15.935	956	958,574	554,2157	0,5834435	0,8365644	471,7404	2,729123	0	774,7294	606,4579	0,4226941	0,8180193	479,2277	2,859099	0	25	867	580						Untertest4.avi	0	880	547	72	111	800	482	666	0	Content		795	469	15935509	1673817796
15952	09:00:55.694	00:00:15.952	957	966,5671	551,8529	0,5832867	0,8366274	471,6223	2,715049	0	764,7346	605,3171	0,4225422	0,81809	479,1699	2,836613	0	25	866	579						Untertest4.avi	0	880	547	72	111	800	482	666	0	Content		794	468	15952258	1673834545
15969	09:00:55.711	00:00:15.968	958	968,3029	567,6701	0,5831845	0,8366246	471,5794	2,722916	0	791,5866	617,796	0,422433	0,8180962	479,14	2,762046	0	25	880	593						Untertest4.avi	0	880	547	72	111	800	482	666	0	Content		808	482	15968880	1673851167
15986	09:00:55.728	00:00:15.985	959	967,7101	572,7772	0,5830741	0,8365625	471,6452	2,767318	0	784,9091	618,3034	0,4223753	0,8180495	479,1204	2,79809	0	25	876	596						Untertest4.avi	0	880	547	72	111	800	482	666	0	Content		804	485	15985629	1673867916
16002	09:00:55.744	00:00:16.002	960	961,3577	575,9139	0,5831342	0,8366572	471,4292	2,875569	0	771,7067	592,5647	0,422403	0,8180183	479,0956	2,806183	0	25	867	584						Untertest4.avi	0	880	547	72	111	800	482	666	0	Content		795	473	16002252	1673884539
16019	09:00:55.761	00:00:16.018	961	962,8051	593,7625	0,5832791	0,836587	471,4704	2,881835	0	750,3136	624,0237	0,42252	0,817979	479,0736	2,849635	0	25	857	609						Untertest4.avi	0	880	547	72	111	800	482	666	0	Content		785	498	16018874	1673901161
16035	09:00:55.777	00:00:16.035	962	978,5458	558,3962	0,5834232	0,8367722	471,1953	2,813242	0	781,8646	611,9402	0,422602	0,818069	479,0085	2,815307	0	25	880	585						Untertest4.avi	0	880	547	72	111	800	482	666	0	Content		808	474	16035498	1673917785
16052	09:00:55.794	00:00:16.052	963	977,0475	554,4767	0,5834128	0,8369806	471,1593	2,788768	0	765,2291	610,2743	0,4225885	0,8182825	478,9742	2,841227	0	25	871	582						Untertest4.avi	0	880	547	72	111	800	482	666	0	Content		799	471	16052244	1673934531
16069	09:00:55.811	00:00:16.068	964	967,9209	560,7866	0,5832593	0,8372277	471,4312	2,833106	0	759,7491	616,0768	0,4224723	0,8185195	479,062	2,810884	0	25	864	588						Untertest4.avi	0	880	547	72	111	800	482	666	0	Content		792	477	16068869	1673951156
16085	09:00:55.827	00:00:16.085	965	963,7133	588,9648	0,5830948	0,8375858	471,4234	2,894763	0	762,4441	609,0841	0,4222897	0,8189857	478,8755	2,830237	0	25	863	599						Untertest4.avi	0	880	547	72	111	800	482	666	0	Content		791	488	16085492	1673967779
16102	09:00:55.844	00:00:16.102	966	946,3673	592,0647	0,5828817	0,8378772	471,5407	2,934371	0	757,2167	619,5459	0,4221138	0,819252	478,9941	2,859178	0	25	852	606						Untertest4.avi	0	880	547	72	111	800	482	666	0	Content		780	495	16102117	1673984404
16119	09:00:55.861	00:00:16.118	967	954,0892	574,2328	0,5827231	0,8381817	471,4574	2,869811	0	742,1452	612,2562	0,4219854	0,8194152	479,0234	2,878558	0	25	848	593						Untertest4.avi	0	880	547	72	111	800	482	666	0	Content		776	482	16118737	1674001024
16135	09:00:55.877	00:00:16.135	968	960,6695	590,081	0,5826518	0,8377826	471,4574	2,89749	0	753,3967	620,2902	0,4218991	0,8197217	478,8655	2,921833	0	25	857	605						Untertest4.avi	0	880	547	72	111	800	482	666	0	Content		785	494	16135487	1674017774
16152	09:00:55.894	00:00:16.152	969	967,7805	572,5438	0,5826824	0,8386618	471,4562	2,868974	0	762,749	613,5907	0,421895	0,8200108	478,8708	2,93276	0	25	865	593						Untertest4.avi	0	880	547	72	111	800	482	666	0	Content		793	482	16152111	1674034398
16169	09:00:55.911	00:00:16.168	970	957,129	565,9676	0,5827234	0,8390496	471,3568	2,877935	0	761,4835	621,5524	0,4219985	0,8202125	478,9999	2,909003	0	25	859	594						Untertest4.avi	0	880	547	72	111	800	482	666	0	Content		787	483	16168735	1674051022
16185	09:00:55.927	00:00:16.185	971	990,3737	552,1539	0,5823286	0,8385086	471,6761	2,976697	0	864,9914	597,1808	0,4217668	0,8199864	479,0404	3,034261	0	26	928	575						Untertest4.avi	0	880	547	72	111	847	438	566	0	Content		856	464	16185480	1674067767
16202	09:00:55.944	00:00:16.202	972	1029,974	513,4521	0,5821777	0,8385822	471,5749	2,927699	0	829,9077	552,7526	0,4217031	0,8196439	479,0404	2,969586	0	26	930	533						Untertest4.avi	0	880	547	72	111	847	438	566	0	Content		858	422	16202104	1674084391
16219	09:00:55.961	00:00:16.218	973	1003,32	515,9513	0,5822778	0,8389727	471,5362	2,973006	0	812,5131	558,4197	0,4217583	0,8201742	479,0584	2,996062	0	26	908	537						Untertest4.avi	0	880	547	72	111	847	438	566	0	Content		836	426	16218725	1674101012
16235	09:00:55.977	00:00:16.235	974	1006,713	510,2004	0,5822639	0,8389965	471,5734	2,966036	0	834,8898	570,3537	0,4216937	0,8202493	479,0944	2,992103	0	26	921	540						Untertest4.avi	0	880	547	72	111	847	438	566	0	Content		849	429	16235353	1674117640
16252	09:00:55.994	00:00:16.251	975	1009,047	523,806	0,5822399	0,8389331	471,5642	3,021789	0	804,584	571,0231	0,421623	0,820347	479,0068	3,062969	0	26	907	547						Untertest4.avi	0	880	547	72	111	847	438	566	0	Content		835	436	16251974	1674134261
16269	09:00:56.011	00:00:16.268	976	1004,865	534,5112	0,5821409	0,8391536	471,7185	3,081649	0	824,2537	567,2462	0,4214918	0,8206115	478,9128	3,028873	0	26	915	551						Untertest4.avi	0	880	547	72	111	847	438	566	0	Content		843	440	16268722	1674151009
16285	09:00:56.027	00:00:16.285	977	1024,574	522,618	0,5821236	0,8393992	471,4619	3,027406	0	820,3016	569,4238	0,421416	0,8207253	478,8913	3,020282	0	26	922	546						Untertest4.avi	0	880	547	72	111	847	438	566	0	Content		850	435	16285347	1674167634
16302	09:00:56.044	00:00:16.301	978	1020,682	524,1012	0,5820925	0,8394675	471,68	3,01108	0	835,1146	574,7448	0,4214002	0,82076	478,9116	3,068556	0	26	928	549						Untertest4.avi	0	880	547	72	111	847	438	566	0	Content		856	438	16301969	1674184256
16319	09:00:56.061	00:00:16.318	979	1017,233	530,5525	0,5822001	0,839429	471,5195	3,087518	0	840,6381	583,1541	0,4214646	0,8206503	478,9222	3,226654	0	26	929	557						Untertest4.avi	0	880	547	72	111	847	438	566	0	Content		857	446	16318720	1674201007
16335	09:00:56.077	00:00:16.335	980	1008,708	523,6808	0,5822886	0,8394303	471,5279	3,087744	0	819,1417	563,066	0,4215449	0,8206323	478,899	3,121398	0	26	914	543						Untertest4.avi	0	880	547	72	111	847	438	566	0	Content		842	432	16335342	1674217629
16352	09:00:56.094	00:00:16.351	981	1018,167	515,6354	0,5823749	0,8395215	471,5542	3,071736	0	833,2787	577,8804	0,4216439	0,8206377	479,0034	3,163867	0	26	926	547						Untertest4.avi	0	880	547	72	111	847	438	566	0	Content		854	436	16351966	1674234253
16369	09:00:56.111	00:00:16.368	982	1004,127	516,1085	0,5823776	0,839711	471,5288	3,128314	0	834,1539	582,8845	0,421659	0,8207574	478,9914	3,215308	0	26	919	549						Untertest4.avi	0	880	547	72	111	847	438	566	0	Content		847	438	16368589	1674250876
16385	09:00:56.127	00:00:16.385	983	1007,029	541,1135	0,5823473	0,8399062	471,5316	3,149881	0	869,7946	576,2903	0,4216202	0,8209217	478,9984	3,199842	0	26	938	559						Untertest4.avi	0	880	547	72	111	847	438	566	0	Content		866	448	16385339	1674267626
16402	09:00:56.144	00:00:16.401	984	1018,235	535,2052	0,5822544	0,8402106	471,4482	3,175697	0	819,2434	583,2923	0,421535	0,8210731	479,0628	3,18474	0	26	919	559						Untertest4.avi	0	880	547	72	111	847	438	566	0	Content		847	448	16401959	1674284246
16419	09:00:56.161	00:00:16.418	985	1008,686	539,0183	0,5822946	0,8399774	471,5571	3,200002	0	817,3134	579,0403	0,4215545	0,8209705	479,0608	3,17704	0	26	913	559						Untertest4.avi	0	880	547	72	111	847	438	566	0	Content		841	448	16418583	1674300870
16435	09:00:56.177	00:00:16.435	986	1001,83	541,524	0,5824474	0,839717	471,5278	3,210587	0	826,6636	574,9456	0,4217188	0,8206837	479,0313	3,170562	0	26	914	558						Untertest4.avi	0	880	547	72	111	847	438	566	0	Content		842	447	16435294	1674317581
16452	09:00:56.194	00:00:16.451	987	1011,825	547,9745	0,5826025	0,8394815	471,4061	3,191515	0	806,7072	566,8636	0,4218537	0,8201632	479,0313	3,209246	0	26	909	557						Untertest4.avi	0	880	547	72	111	847	438	566	0	Content		837	446	16451830	1674334117
16469	09:00:56.211	00:00:16.468	988	1020,983	537,475	0,5826564	0,83937	471,4169	3,222962	0	827,0222	575,0682	0,4219372	0,8202278	479,1053	3,167058	0	26	924	556						Untertest4.avi	0	880	547	72	111	847	438	566	0	Content		852	445	16468579	1674350866
16485	09:00:56.227	00:00:16.485	989	1018,135	530,7395	0,5827051	0,8393773	471,3549	3,200595	0	824,1964	570,1147	0,4219826	0,8201979	479,0856	3,164939	0	26	921	550						Untertest4.avi	0	880	547	72	111	847	438	566	0	Content		849	439	16485202	1674367489
16502	09:00:56.244	00:00:16.501	990	1007,71	515,6613	0,5827783	0,8393011	471,3792	3,14486	0	820,1358	581,7928	0,4220137	0,8201908	479,0565	3,203785	0	26	914	549						Untertest4.avi	0	880	547	72	111	847	438	566	0	Content		842	438	16501841	1674384128
16518	09:00:56.260	00:00:16.518	991	1005,796	537,5642	0,5828279	0,8392553	471,3021	3,203964	0	787,6115	589,2687	0,4220631	0,8197594	479,0565	3,256334	0	26	897	563						Untertest4.avi	0	880	547	72	111	847	438	566	0	Content		825	452	16518449	1674400736
16535	09:00:56.277	00:00:16.535	992	979,9741	545,8619	0,5828683	0,8386011	471,3021	3,307293	0	826,9522	566,334	0,4221324	0,8194813	479,0565	3,189978	0	26	903	556						Untertest4.avi	0	880	547	72	111	847	438	566	0	Content		831	445	16535199	1674417486
16552	09:00:56.294	00:00:16.551	993	1037,819	526,376	0,5829474	0,8386855	471,0488	3,187406	0	807,4455	567,5538	0,4221816	0,8190104	479,0565	3,212093	0	26	923	547						Untertest4.avi	0	880	547	72	111	847	438	566	0	Content		851	436	16551836	1674434123
16569	09:00:56.311	00:00:16.568	994	1011,418	526,748	0,5830121	0,8383827	471,0613	3,198577	0	797,4129	594,1831	0,4223223	0,8186986	479,0565	3,266755	0	26	904	560						Untertest4.avi	0	880	547	72	111	847	438	566	0	Content		832	449	16568569	1674450856
16585	09:00:56.327	00:00:16.585	995	998,8368	545,1453	0,5831119	0,838104	471,3155	3,236071	0	831,73	572,0938	0,4224292	0,8188043	479,0841	3,227932	0	26	915	559						Untertest4.avi	0	880	547	72	111	847	438	566	0	Content		843	448	16585192	1674467479
16602	09:00:56.344	00:00:16.601	996	1032,67	528,9663	0,5834064	0,8379484	470,9207	3,20023	0	813,4921	562,0973	0,4226428	0,8182188	479,0842	3,153288	0	26	923	546						Untertest4.avi	0	880	547	72	111	847	438	566	0	Content		851	435	16601826	1674484113
16618	09:00:56.360	00:00:16.618	997	1040,949	524,4563	0,5837979	0,8377308	471,2633	3,211546	0	807,0208	566,214	0,4229606	0,8183072	478,8448	3,230792	0	26	924	545						Untertest4.avi	0	880	547	72	111	847	438	566	0	Content		852	434	16618442	1674500729
16635	09:00:56.377	00:00:16.635	998	1035,939	512,7319	0,5840319	0,8376781	471,2859	3,203882	0	792,1151	568,4698	0,4231355	0,8181989	478,8325	3,283991	0	26	914	541						Untertest4.avi	0	880	547	72	111	847	438	566	0	Content		842	430	16635063	1674517350
16652	09:00:56.394	00:00:16.651	999	1045,857	513,8622	0,5841682	0,8376665	471,4366	3,207294	0	826,2219	569,8337	0,4233113	0,818154	478,7194	3,312079	0	26	936	542						Untertest4.avi	0	880	547	72	111	847	438	566	0	Content		864	431	16651827	1674534114
16668	09:00:56.410	00:00:16.668	1000	1026,526	533,3463	0,5842772	0,8376911	471,4699	3,297912	0	798,8563	568,6854	0,4235098	0,8179659	478,8852	3,24297	0	26	913	551						Untertest4.avi	0	880	547	72	111	847	438	566	0	Content		841	440	16668438	1674550725
16685	09:00:56.427	00:00:16.685	1001	1029,806	515,4553	0,5844327	0,8377526	471,6993	3,207385	0	797,6809	559,1617	0,4236732	0,8180021	478,8358	3,254802	0	26	914	537						Untertest4.avi	0	880	547	72	111	847	438	566	0	Content		842	426	16685058	1674567345
16702	09:00:56.444	00:00:16.701	1002	-1024	-768	-1	-1	-1	-1	4	-1024	-768	-1	-1	-1	-1	4	26	0	0						Untertest4.avi	0	880	547	72	111	847	438	566	0	Content		-72	-111	16701694	1674583981
16718	09:00:56.460	00:00:16.718	1003	-1024	-768	-1	-1	-1	-1	4	-1024	-768	-1	-1	-1	-1	4	26	0	0						Untertest4.avi	0	880	547	72	111	847	438	566	0	Content		-72	-111	16718375	1674600662
16735	09:00:56.477	00:00:16.735	1004	-1024	-768	-1	-1	-1	-1	4	-1024	-768	-1	-1	-1	-1	4	26	0	0						Untertest4.avi	0	880	547	72	111	847	438	566	0	Content		-72	-111	16735041	1674617328
16752	09:00:56.494	00:00:16.751	1005	1126,256	491,4465	0,5835683	0,8380457	471,6258	3,245429	0	916,697	519,1173	0,4231223	0,81833	479,0817	3,227933	0	27	1021	505						Untertest4.avi	0	880	547	72	111	1062	344	383	0	Content		949	394	16751680	1674633967
16768	09:00:56.510	00:00:16.768	1006	1216,127	459,9636	0,5822462	0,8375428	472,0714	3,273642	0	1007,499	480,5923	0,4222772	0,8175566	479,0817	3,257348	0	27	1112	470						Untertest4.avi	0	880	547	72	111	1062	344	383	0	Content		1040	359	16768302	1674650589
16785	09:00:56.527	00:00:16.785	1007	1242,023	447,7863	0,5822081	0,8375804	472,0435	3,301991	0	1033,659	474,944	0,4222878	0,8179699	479,6212	3,232377	0	27	1138	461						Untertest4.avi	0	880	547	72	111	1062	344	383	0	Content		1066	350	16785052	1674667339
16802	09:00:56.544	00:00:16.801	1008	1240,494	439,8598	0,5823887	0,837683	472,0864	3,329326	0	1033,564	465,1959	0,4223674	0,8180124	479,6183	3,21826	0	27	1137	453						Untertest4.avi	0	880	547	72	111	1062	344	383	0	Content		1065	342	16801685	1674683972
16818	09:00:56.560	00:00:16.818	1009	1243,725	435,3924	0,5824869	0,8377498	472,1098	3,28283	0	1020,527	482,6055	0,4223843	0,818048	479,6062	3,298201	0	27	1132	459						Untertest4.avi	0	880	547	72	111	1062	344	383	0	Content		1060	348	16818302	1674700589
16835	09:00:56.577	00:00:16.834	1010	1244,386	427,6565	0,5825808	0,8378372	472,0412	3,247953	0	1023,43	468,5087	0,4224534	0,8180315	479,6206	3,267133	0	27	1134	448						Untertest4.avi	0	880	547	72	111	1062	344	383	0	Content		1062	337	16834921	1674717208
16852	09:00:56.594	00:00:16.851	1011	1246,256	450,4677	0,5826679	0,8378551	471,85	3,317333	0	1020,392	477,5133	0,4224671	0,8179302	479,562	3,298276	0	27	1133	464						Untertest4.avi	0	880	547	72	111	1062	344	383	0	Content		1061	353	16851672	1674733959
16868	09:00:56.610	00:00:16.868	1012	1239,333	424,4603	0,5826675	0,8378001	471,8261	3,290054	0	1031,253	463,6502	0,4224461	0,8178221	479,4946	3,201787	0	27	1135	444						Untertest4.avi	0	880	547	72	111	1062	344	383	0	Content		1063	333	16868296	1674750583
16885	09:00:56.627	00:00:16.884	1013	1255,23	428,0917	0,5826406	0,8376424	471,92	3,254812	0	1012,168	490,7257	0,4224086	0,8177438	479,4238	3,295041	0	27	1134	459						Untertest4.avi	0	880	547	72	111	1062	344	383	0	Content		1062	348	16884921	1674767208
16902	09:00:56.644	00:00:16.901	1014	1238,234	440,5764	0,5826497	0,8375656	471,8592	3,34655	0	1031,366	472,7404	0,4223536	0,8176198	479,3776	3,263462	0	27	1135	457						Untertest4.avi	0	880	547	72	111	1062	344	383	0	Content		1063	346	16901668	1674783955
16918	09:00:56.660	00:00:16.918	1015	1241,691	446,7195	0,5826554	0,8376232	471,8028	3,320758	0	1038,124	441,7703	0,422376	0,8176984	479,4032	3,218452	0	27	1140	444						Untertest4.avi	0	880	547	72	111	1062	344	383	0	Content		1068	333	16918292	1674800579
16935	09:00:56.677	00:00:16.934	1016	1242,672	430,9602	0,5827109	0,8376863	471,6433	3,280706	0	1032,37	489,1702	0,4223683	0,8177343	479,2775	3,324823	0	27	1138	460						Untertest4.avi	0	880	547	72	111	1062	344	383	0	Content		1066	349	16934914	1674817201
16952	09:00:56.694	00:00:16.951	1017	1256,481	442,0322	0,5828173	0,8375734	471,644	3,341484	0	1011,726	431,8664	0,4224215	0,8177174	479,2267	3,139944	0	27	1134	437						Untertest4.avi	0	880	547	72	111	1062	344	383	0	Content		1062	326	16951538	1674833825
16968	09:00:56.710	00:00:16.968	1018	1252,293	424,7001	0,58294	0,837483	471,6792	3,30296	0	1048,227	464,4055	0,422509	0,8175298	479,1323	3,296092	0	27	1150	445						Untertest4.avi	0	880	547	72	111	1062	344	383	0	Content		1078	334	16968163	1674850450
16985	09:00:56.727	00:00:16.984	1019	1234,909	423,5406	0,5830578	0,8373501	471,6181	3,356108	0	1033,668	484,6691	0,4226244	0,8172622	479,1824	3,306725	0	27	1134	454						Untertest4.avi	0	880	547	72	111	1062	344	383	0	Content		1062	343	16984911	1674867198
17002	09:00:56.744	00:00:17.001	1020	1233,571	425,8179	0,58319	0,8373898	471,4918	3,329158	0	1026,335	488,5086	0,4227756	0,8170843	479,1008	3,370908	0	27	1130	457						Untertest4.avi	0	880	547	72	111	1062	344	383	0	Content		1058	346	17001535	1674883822
17018	09:00:56.760	00:00:17.018	1021	1248,33	423,7805	0,583401	0,8376617	471,2888	3,364466	0	1015,038	490,4926	0,4229672	0,8170376	478,8876	3,440127	0	27	1132	457						Untertest4.avi	0	880	547	72	111	1062	344	383	0	Content		1060	346	17018159	1674900446
17035	09:00:56.777	00:00:17.034	1022	1240,567	443,6522	0,5836804	0,8380281	471,1499	3,376227	0	1021,785	462,7378	0,4232563	0,8169743	479,0946	3,29965	0	27	1131	453						Untertest4.avi	0	880	547	72	111	1062	344	383	0	Content		1059	342	17034793	1674917080
17052	09:00:56.794	00:00:17.051	1023	1250,303	436,3511	0,5838155	0,8383069	471,347	3,337179	0	1021,036	474,5352	0,423456	0,8171127	478,9772	3,339982	0	27	1136	455						Untertest4.avi	0	880	547	72	111	1062	344	383	0	Content		1064	344	17051530	1674933817
17068	09:00:56.810	00:00:17.068	1024	1237,133	443,0808	0,5840106	0,8385408	471,4558	3,338664	0	1010,365	467,6864	0,4236197	0,8173547	478,9411	3,253351	0	27	1124	455						Untertest4.avi	0	880	547	72	111	1062	344	383	0	Content		1052	344	17068153	1674950440
17085	09:00:56.827	00:00:17.084	1025	1222,87	437,8429	0,5841171	0,8388507	471,5464	3,361893	0	1027,197	480,1578	0,4237653	0,817516	478,957	3,336451	0	27	1125	459						Untertest4.avi	0	880	547	72	111	1062	344	383	0	Content		1053	348	17084794	1674967081
17101	09:00:56.843	00:00:17.101	1026	1233,056	429,1112	0,5841988	0,838999	471,5407	3,350115	0	1020,415	451,1713	0,4238734	0,8176118	478,8393	3,259445	0	27	1127	440						Untertest4.avi	0	880	547	72	111	1062	344	383	0	Content		1055	329	17101401	1674983688
17118	09:00:56.860	00:00:17.118	1027	1385,569	395,2634	0,5832779	0,8388548	471,9229	3,403557	0	1174,938	423,3826	0,4232471	0,8174719	479,3232	3,408918	0	27	1280	409						Untertest4.avi	0	880	547	72	111	1062	344	383	0	Content		1208	298	17118150	1675000437
17135	09:00:56.877	00:00:17.134	1028	1414,679	446,3797	0,5978778	0,8390744	405,0294	2,909555	0	1427,814	324,4894	0,4219729	0,8171659	482,4748	3,360979	0	28	1421	385						Untertest4.avi	0	880	547	72	111	1626	152	116	0	Content		1349	274	17134788	1675017075
17151	09:00:56.893	00:00:17.151	1029	1852,681	179,4915	0,5794628	0,8383908	470,1879	3,406249	0	-1024	-768	-1	-1	-1	-1	4	28	1853	179						Untertest4.avi	0	880	547	72	111	1626	152	116	0	Content		1781	68	17151394	1675033681
17168	09:00:56.910	00:00:17.168	1030	2122,581	87,56173	0,5799164	0,839828	472,7599	3,5888	0	1362,438	426,517	0,4047458	0,817134	404,4067	2,803036	0	28	1743	257						Untertest4.avi	0	880	547	72	111	1626	152	116	0	Content		1671	146	17168017	1675050304
17185	09:00:56.927	00:00:17.184	1031	2063,74	88,10063	0,5808572	0,8398924	469,3328	3,461973	0	1338,253	440,228	0,4042507	0,8171381	401,8929	2,831043	0	28	1701	264						Untertest4.avi	0	880	547	72	111	1626	152	116	0	Content		1629	153	17184780	1675067067
17201	09:00:56.943	00:00:17.201	1032	2009,972	97,87599	0,5807064	0,8398035	470,6395	3,496978	0	1345,488	430,206	0,403862	0,8170022	400,2342	2,822226	0	28	1678	264						Untertest4.avi	0	880	547	72	111	1626	152	116	0	Content		1606	153	17201391	1675083678
17218	09:00:56.960	00:00:17.218	1033	2100,497	66,65889	0,5808406	0,8397609	470,9768	3,546691	0	1325,262	438,0331	0,4039976	0,816981	400,5309	2,770428	0	28	1713	252						Untertest4.avi	0	880	547	72	111	1626	152	116	0	Content		1641	141	17218014	1675100301
17235	09:00:56.977	00:00:17.234	1034	2072,266	87,90314	0,581086	0,8399561	470,8945	3,565353	0	1319,76	444,3716	0,4037163	0,8170666	398,728	2,774489	0	28	1696	266						Untertest4.avi	0	880	547	72	111	1626	152	116	0	Content		1624	155	17234637	1675116924
17251	09:00:56.993	00:00:17.251	1035	2072,369	78,20441	0,5810202	0,8405272	472,284	3,530558	0	1318,14	446,3892	0,4039315	0,8172565	398,9701	2,794681	0	29	1695	262						Untertest4.avi	0	880	547	72	111	1395	270	117	0	Content		1623	151	17251265	1675133552
17268	09:00:57.010	00:00:17.267	1036	1996,265	152,5091	0,5823969	0,8408958	466,7235	3,498235	0	1317,837	453,4199	0,4044712	0,817621	400,3036	2,803056	0	29	1657	303						Untertest4.avi	0	880	547	72	111	1395	270	117	0	Content		1585	192	17267770	1675150057
17285	09:00:57.027	00:00:17.284	1037	-1024	-768	-1	-1	-1	-1	4	1315,646	445,496	0,404108	0,8179411	398,5963	2,833457	0	29	1316	445						Untertest4.avi	0	880	547	72	111	1395	270	117	0	Content		1244	334	17284952	1675167239
17302	09:00:57.044	00:00:17.301	1038	-1024	-768	-1	-1	-1	-1	4	1307,404	434,6526	0,4042312	0,8183987	399,1468	2,763641	0	29	1307	435						Untertest4.avi	0	880	547	72	111	1395	270	117	0	Content		1235	324	17301629	1675183916
17318	09:00:57.060	00:00:17.318	1039	-1024	-768	-1	-1	-1	-1	4	1321,137	441,4103	0,4038638	0,8186692	397,6775	2,793788	0	29	1321	441						Untertest4.avi	0	880	547	72	111	1395	270	117	0	Content		1249	330	17318376	1675200663
17335	09:00:57.077	00:00:17.334	1040	-1024	-768	-1	-1	-1	-1	4	1312,197	444,0244	0,4041666	0,8188577	398,6433	2,783196	0	29	1312	444						Untertest4.avi	0	880	547	72	111	1395	270	117	0	Content		1240	333	17334505	1675216792
17351	09:00:57.093	00:00:17.351	1041	2002,988	162,8065	0,5831921	0,8424398	465,1423	3,439901	0	1283,665	466,1709	0,4033723	0,8189803	395,0184	2,848354	0	29	1643	314						Untertest4.avi	0	880	547	72	111	1395	270	117	0	Content		1571	203	17351444	1675233731
17368	09:00:57.110	00:00:17.367	1042	1918,826	206,7405	0,5841919	0,8428283	461,2177	3,467801	0	1306,365	447,0357	0,4036711	0,819299	395,5695	2,820356	0	30	1613	327						Untertest4.avi	0	880	547	72	111	1514	221	317	0	Content		1541	216	17367997	1675250284
17385	09:00:57.127	00:00:17.384	1043	1912,759	192,6767	0,5838683	0,8433661	462,8687	3,545771	0	1296,686	460,0762	0,4037359	0,8195736	395,5887	2,846142	0	30	1605	326						Untertest4.avi	0	880	547	72	111	1514	221	317	0	Content		1533	215	17384752	1675267039
17401	09:00:57.143	00:00:17.401	1044	1946,473	198,8474	0,5838416	0,843665	463,2812	3,450737	0	1291,745	461,5929	0,4037998	0,8197389	395,781	2,842462	0	30	1619	330						Untertest4.avi	0	880	547	72	111	1514	221	317	0	Content		1547	219	17401118	1675283405
17418	09:00:57.160	00:00:17.418	1045	1873,003	204,3929	0,5841177	0,8441384	461,6032	3,338919	0	1299,02	448,6209	0,4033962	0,8200549	394,2068	2,825262	0	30	1586	327						Untertest4.avi	0	880	547	72	111	1514	221	317	0	Content		1514	216	17418185	1675300472
17434	09:00:57.176	00:00:17.434	1046	1903,435	198,6362	0,5837425	0,8445367	463,0544	3,397512	0	1283,519	471,9948	0,403064	0,8203747	393,3623	2,824875	0	30	1593	335						Untertest4.avi	0	880	547	72	111	1514	221	317	0	Content		1521	224	17434364	1675316651
17451	09:00:57.193	00:00:17.450	1047	1907,781	159,4353	0,5831723	0,8451651	464,6535	3,381047	0	1284,599	458,8237	0,4021469	0,8209338	390,4461	2,769171	0	30	1596	309						Untertest4.avi	0	880	547	72	111	1514	221	317	0	Content		1524	198	17450986	1675333273
17468	09:00:57.210	00:00:17.467	1048	1898,329	195,6196	0,5830553	0,8456389	464,2528	3,36926	0	1274,893	474,6086	0,4030288	0,8212962	394,5289	2,841617	0	30	1587	335						Untertest4.avi	0	880	547	72	111	1514	221	317	0	Content		1515	224	17467607	1675349894
17485	09:00:57.227	00:00:17.484	1049	1894,46	207,4948	0,5827387	0,8459767	465,3609	3,344111	0	1281,877	466,1392	0,4022382	0,8216038	391,9612	2,802381	0	30	1588	337						Untertest4.avi	0	880	547	72	111	1514	221	317	0	Content		1516	226	17484858	1675367145
17501	09:00:57.243	00:00:17.501	1050	1864,34	183,6426	0,583294	0,8462735	462,9932	3,366506	0	1278,698	458,6558	0,4021903	0,8220364	391,7189	2,771225	0	30	1572	321						Untertest4.avi	0	880	547	72	111	1514	221	317	0	Content		1500	210	17501479	1675383766
17518	09:00:57.260	00:00:17.518	1051	1909,861	201,0267	0,5836693	0,8466556	461,5544	3,346318	0	1264,587	470,537	0,4023136	0,8222111	391,8742	2,8161	0	30	1587	336						Untertest4.avi	0	880	547	72	111	1514	221	317	0	Content		1515	225	17518170	1675400457
17534	09:00:57.276	00:00:17.534	1052	1863,702	197,7751	0,5840231	0,8469802	460,1273	3,353097	0	1299,333	454,8597	0,4024706	0,8225009	392,4318	2,800706	0	30	1582	326						Untertest4.avi	0	880	547	72	111	1514	221	317	0	Content		1510	215	17534228	1675416515
17551	09:00:57.293	00:00:17.550	1053	1918,351	181,3645	0,5838008	0,8476186	461,1005	3,279588	0	1273,163	475,1047	0,4018779	0,8230556	390,0721	2,83428	0	30	1596	328						Untertest4.avi	0	880	547	72	111	1514	221	317	0	Content		1524	217	17550974	1675433261
17568	09:00:57.310	00:00:17.567	1054	1854,875	221,8824	0,5840096	0,8481665	460,2326	3,29366	0	1280,385	466,1454	0,4018646	0,8235518	390,0107	2,832003	0	30	1568	344						Untertest4.avi	0	880	547	72	111	1514	221	317	0	Content		1496	233	17567596	1675449883
17585	09:00:57.327	00:00:17.584	1055	1886,871	224,8579	0,5835899	0,8485582	462,4657	3,414691	0	1279,093	455,9744	0,4024745	0,8238549	392,2767	2,811106	0	30	1583	340						Untertest4.avi	0	880	547	72	111	1514	221	317	0	Content		1511	229	17584848	1675467135
17601	09:00:57.343	00:00:17.601	1056	1865,551	186,3242	0,5842487	0,8491849	459,9322	3,336956	0	1279,46	471,4078	0,4014119	0,8242292	387,7723	2,816384	0	30	1573	329						Untertest4.avi	0	880	547	72	111	1514	221	317	0	Content		1501	218	17601469	1675483756
17618	09:00:57.360	00:00:17.618	1057	1899,656	220,464	0,5845156	0,8496984	459,0202	3,454097	0	1264,401	458,0516	0,4015263	0,824656	388,0814	2,762693	0	30	1582	339						Untertest4.avi	0	880	547	72	111	1514	221	317	0	Content		1510	228	17618160	1675500447
17634	09:00:57.376	00:00:17.634	1058	1849,857	208,3643	0,5847985	0,8502348	457,8722	3,289824	0	1270,781	467,8944	0,4014848	0,8250798	387,817	2,777074	0	30	1560	338						Untertest4.avi	0	880	547	72	111	1514	221	317	0	Content		1488	227	17634219	1675516506
17651	09:00:57.393	00:00:17.650	1059	1924,197	190,5173	0,5839269	0,8507223	461,4355	3,37459	0	1261,863	466,1753	0,4016505	0,8253783	388,6028	2,679238	0	30	1593	328						Untertest4.avi	0	880	547	72	111	1514	221	317	0	Content		1521	217	17650840	1675533127
17668	09:00:57.410	00:00:17.667	1060	-1024	-768	-1	-1	-1	-1	4	1418,353	405,7367	0,4080844	0,8259096	416,7802	2,936607	0	30	1418	406						Untertest4.avi	0	880	547	72	111	1514	221	317	0	Content		1346	295	17667587	1675549874
17685	09:00:57.427	00:00:17.684	1061	-1024	-768	-1	-1	-1	-1	4	1529,595	371,6376	0,408166	0,8264258	419,468	2,912745	0	31	1530	372						Untertest4.avi	0	880	547	72	111	2210	-36	250	0	Content		1458	261	17684837	1675567124
17701	09:00:57.443	00:00:17.701	1062	2417,196	2,493354	0,5836585	0,85153	487,1338	3,630516	1	1808,768	276,738	0,5637932	0,8517095	419,468	3,064155	3	31	2417	2						Untertest4.avi	0	880	547	72	111	2210	-36	250	0	Content		2345	-109	17701456	1675583743
17718	09:00:57.460	00:00:17.718	1063	-1024	-768	-1	-1	-1	-1	4	-1024	-768	-1	-1	-1	-1	4	31	0	0						Untertest4.avi	0	880	547	72	111	2210	-36	250	0	Content		-72	-111	17718024	1675600311
17734	09:00:57.476	00:00:17.734	1064	-1024	-768	-1	-1	-1	-1	4	-1024	-768	-1	-1	-1	-1	4	31	0	0						Untertest4.avi	0	880	547	72	111	2210	-36	250	0	Content		-72	-111	17734335	1675616622
17751	09:00:57.493	00:00:17.751	1065	2265,676	84,08929	0,5817624	0,8529915	479,6527	3,545334	1	1771,5	298,5516	0,5638896	0,8531511	419,468	3,062641	3	31	2266	84						Untertest4.avi	0	880	547	72	111	2210	-36	250	0	Content		2194	-27	17751203	1675633490
17768	09:00:57.510	00:00:17.767	1066	2233,96	95,33916	0,5810856	0,8532587	477,3387	3,497695	1	1766,608	297,5586	0,5638405	0,853412	419,468	3,041351	3	31	2234	95						Untertest4.avi	0	880	547	72	111	2210	-36	250	0	Content		2162	-16	17767826	1675650113
17784	09:00:57.526	00:00:17.784	1067	-1024	-768	-1	-1	-1	-1	4	-1024	-768	-1	-1	-1	-1	4	31	0	0						Untertest4.avi	0	880	547	72	111	2210	-36	250	0	Content		-72	-111	17784449	1675666736
17801	09:00:57.543	00:00:17.801	1068	2239,116	98,59687	0,5808986	0,8537477	476,795	3,545725	1	1770,716	299,5252	0,5638024	0,8538994	419,468	3,085798	3	31	2239	99						Untertest4.avi	0	880	547	72	111	2210	-36	250	0	Content		2167	-12	17801069	1675683356
17818	09:00:57.560	00:00:17.817	1069	2346,645	16,02714	0,5817503	0,8543049	479,3062	3,571928	1	1809,408	260,6595	0,5639684	0,8544633	419,468	3,070257	3	31	2347	16						Untertest4.avi	0	880	547	72	111	2210	-36	250	0	Content		2275	-95	17817812	1675700099
17834	09:00:57.576	00:00:17.834	1070	2336,532	38,46165	0,5823178	0,8547325	480,6621	3,56638	1	1807,752	273,5509	0,564164	0,8548944	419,468	3,071284	3	31	2337	38						Untertest4.avi	0	880	547	72	111	2210	-36	250	0	Content		2265	-73	17834441	1675716728
17851	09:00:57.593	00:00:17.851	1071	-1024	-768	-1	-1	-1	-1	4	-1024	-768	-1	-1	-1	-1	4	31	0	0						Untertest4.avi	0	880	547	72	111	2210	-36	250	0	Content		-72	-111	17851064	1675733351
17868	09:00:57.610	00:00:17.867	1072	2230,745	127,1831	0,581233	0,8553211	476,4202	3,568291	1	2178,888	107,0571	0,581142	0,8552948	476,4202	3,606065	3	31	2231	127						Untertest4.avi	0	880	547	72	111	2210	-36	250	0	Content		2159	16	17867812	1675750099
17884	09:00:57.626	00:00:17.884	1073	2248,359	93,92564	0,581824	0,8555216	478,201	3,558763	1	2197,928	72,48116	0,5817335	0,8554955	478,201	3,598449	3	31	2248	94						Untertest4.avi	0	880	547	72	111	2210	-36	250	0	Content		2176	-17	17884429	1675766716
17901	09:00:57.643	00:00:17.900	1074	2286,994	75,14788	0,5815479	0,8558937	476,477	3,473472	1	2236,636	53,52119	0,5814569	0,8558674	476,477	3,513733	3	31	2287	75						Untertest4.avi	0	880	547	72	111	2210	-36	250	0	Content		2215	-36	17900933	1675783220
17918	09:00:57.660	00:00:17.918	1075	2382,211	15,34315	0,5834486	0,8561479	483,1794	3,607057	1	2339,896	-11,59422	0,5833597	0,8561224	483,1794	3,655346	3	31	2382	15						Untertest4.avi	0	880	547	72	111	2210	-36	250	0	Content		2310	-96	17918178	1675800465
17935	09:00:57.677	00:00:17.934	1076	2281,816	71,37802	0,5840451	0,8564824	484,8433	3,552343	1	2230,235	49,7594	0,5839567	0,8564571	484,8433	3,591495	3	32	2282	71						Untertest4.avi	0	880	547	72	111	2168	-39	133	0	Content		2210	-40	17934806	1675817093
17951	09:00:57.693	00:00:17.951	1077	2200,405	134,9502	0,5821223	0,8568596	477,1467	3,462753	1	2145,091	116,5407	0,5820315	0,8568334	477,1467	3,496967	3	32	2200	135						Untertest4.avi	0	880	547	72	111	2168	-39	133	0	Content		2128	24	17951498	1675833785
17967	09:00:57.709	00:00:17.967	1078	2312,865	72,67789	0,583737	0,8573551	482,2348	3,59097	1	2264,935	49,51829	0,5836478	0,8573295	482,2348	3,633575	3	32	2313	73						Untertest4.avi	0	880	547	72	111	2168	-39	133	0	Content		2241	-38	17967426	1675849713
17984	09:00:57.726	00:00:17.984	1079	2240,17	93,14386	0,5832975	0,8577511	480,407	3,461763	1	2187,666	72,57665	0,5832077	0,8577253	480,407	3,499654	3	32	2240	93						Untertest4.avi	0	880	547	72	111	2168	-39	133	0	Content		2168	-18	17984493	1675866780
18001	09:00:57.743	00:00:18.001	1080	2222,288	72,22115	0,5835237	0,8581182	481,3296	3,488116	1	2171,214	50,5067	0,5834342	0,8580924	481,3296	3,527509	3	32	2222	72						Untertest4.avi	0	880	547	72	111	2168	-39	133	0	Content		2150	-39	18001173	1675883460
18018	09:00:57.760	00:00:18.017	1081	-1024	-768	-1	-1	-1	-1	4	-1024	-768	-1	-1	-1	-1	4	32	0	0						Untertest4.avi	0	880	547	72	111	2168	-39	133	0	Content		-72	-111	18017922	1675900209
18034	09:00:57.776	00:00:18.034	1082	-1024	-768	-1	-1	-1	-1	4	-1024	-768	-1	-1	-1	-1	4	32	0	0						Untertest4.avi	0	880	547	72	111	2168	-39	133	0	Content		-72	-111	18034045	1675916332
18051	09:00:57.793	00:00:18.050	1083	2577,732	-94,89003	0,5884883	0,8591571	500,8835	3,752631	1	2555,019	-134,4899	0,5884045	0,8591332	500,8835	3,816742	3	32	2578	-95						Untertest4.avi	0	880	547	72	111	2168	-39	133	0	Content		2506	-206	18050665	1675932952
18067	09:00:57.809	00:00:18.067	1084	-1024	-768	-1	-1	-1	-1	4	-1024	-768	-1	-1	-1	-1	4		0	0						Untertest4.avi	0	880	547	72	111				0	Content		-72	-111	18067413	1675949700
18084	09:00:57.826	00:00:18.084	1085	-1024	-768	-1	-1	-1	-1	4	-1024	-768	-1	-1	-1	-1	4		0	0						Untertest4.avi	0	880	547	72	111				0	Content		-72	-111	18084288	1675966575
18101	09:00:57.843	00:00:18.100	1086	-1024	-768	-1	-1	-1	-1	4	-1024	-768	-1	-1	-1	-1	4		0	0						Untertest4.avi	0	880	547	72	111				0	Content		-72	-111	18100784	1675983071
18118	09:00:57.860	00:00:18.117	1087	-1024	-768	-1	-1	-1	-1	4	-1024	-768	-1	-1	-1	-1	4		0	0						Untertest4.avi	0	880	547	72	111				0	Content		-72	-111	18117648	1675999935
18134	09:00:57.876	00:00:18.134	1088	-1024	-768	-1	-1	-1	-1	4	-1024	-768	-1	-1	-1	-1	4		0	0						Untertest4.avi	0	880	547	72	111				0	Content		-72	-111	18134157	1676016444
18151	09:00:57.893	00:00:18.150	1089	-1024	-768	-1	-1	-1	-1	4	-1024	-768	-1	-1	-1	-1	4		0	0						Untertest4.avi	0	880	547	72	111				0	Content		-72	-111	18150905	1676033192
18168	09:00:57.910	00:00:18.167	1090	-1024	-768	-1	-1	-1	-1	4	-1024	-768	-1	-1	-1	-1	4		0	0						Untertest4.avi	0	880	547	72	111				0	Content		-72	-111	18167527	1676049814
18184	09:00:57.926	00:00:18.184	1091	-1024	-768	-1	-1	-1	-1	4	-1024	-768	-1	-1	-1	-1	4		0	0						Untertest4.avi	0	880	547	72	111				0	Content		-72	-111	18184151	1676066438
18201	09:00:57.943	00:00:18.200	1092	-1024	-768	-1	-1	-1	-1	4	-1024	-768	-1	-1	-1	-1	4		0	0						Untertest4.avi	0	880	547	72	111				0	Content		-72	-111	18200900	1676083187
18218	09:00:57.960	00:00:18.217	1093	-1024	-768	-1	-1	-1	-1	4	-1024	-768	-1	-1	-1	-1	4		0	0						Untertest4.avi	0	880	547	72	111				0	Content		-72	-111	18217521	1676099808
18234	09:00:57.976	00:00:18.234	1094	-1024	-768	-1	-1	-1	-1	4	-1024	-768	-1	-1	-1	-1	4		0	0						Untertest4.avi	0	880	547	72	111				0	Content		-72	-111	18234144	1676116431
18251	09:00:57.993	00:00:18.250	1095	-1024	-768	-1	-1	-1	-1	4	-1024	-768	-1	-1	-1	-1	4		0	0						Untertest4.avi	0	880	547	72	111				0	Content		-72	-111	18250890	1676133177
18268	09:00:58.010	00:00:18.267	1096	-1024	-768	-1	-1	-1	-1	4	-1024	-768	-1	-1	-1	-1	4		0	0						Untertest4.avi	0	880	547	72	111				0	Content		-72	-111	18267514	1676149801
18284	09:00:58.026	00:00:18.284	1097	-1024	-768	-1	-1	-1	-1	4	-1024	-768	-1	-1	-1	-1	4		0	0						Untertest4.avi	0	880	547	72	111				0	Content		-72	-111	18284015	1676166302
18301	09:00:58.043	00:00:18.301	1098	-1024	-768	-1	-1	-1	-1	4	-1024	-768	-1	-1	-1	-1	4		0	0						Untertest4.avi	0	880	547	72	111				0	Content		-72	-111	18301259	1676183546
18318	09:00:58.060	00:00:18.317	1099	-1024	-768	-1	-1	-1	-1	4	-1024	-768	-1	-1	-1	-1	4		0	0						Untertest4.avi	0	880	547	72	111				0	Content		-72	-111	18317879	1676200166
18335	09:00:58.077	00:00:18.334	1100	-1024	-768	-1	-1	-1	-1	4	-1024	-768	-1	-1	-1	-1	4		0	0						Untertest4.avi	0	880	547	72	111				0	Content		-72	-111	18334627	1676216914
18350	09:00:58.092	00:00:18.350	1101	-1024	-768	-1	-1	-1	-1	4	-1024	-768	-1	-1	-1	-1	4		0	0						Untertest4.avi	0	880	547	72	111				0	Content		-72	-111	18350500	1676232787
18366	09:00:58.108	00:00:18.365	1102	-1024	-768	-1	-1	-1	-1	4	-1024	-768	-1	-1	-1	-1	4		0	0						Untertest4.avi	0	880	547	72	111				0	Content		-72	-111	18365998	1676248285
18383	09:00:58.125	00:00:18.382	1103	-1024	-768	-1	-1	-1	-1	4	-1024	-768	-1	-1	-1	-1	4		0	0						Untertest4.avi	0	880	547	72	111				0	Content		-72	-111	18382620	1676264907
18399	09:00:58.141	00:00:18.399	1104	-1024	-768	-1	-1	-1	-1	4	-1024	-768	-1	-1	-1	-1	4		0	0						Untertest4.avi	0	880	547	72	111				0	Content		-72	-111	18399244	1676281531
18416	09:00:58.158	00:00:18.416	1105	-1024	-768	-1	-1	-1	-1	4	-1024	-768	-1	-1	-1	-1	4		0	0						Untertest4.avi	0	880	547	72	111				0	Content		-72	-111	18416434	1676298721
18434	09:00:58.176	00:00:18.433	1106	-1024	-768	-1	-1	-1	-1	4	-1024	-768	-1	-1	-1	-1	4		0	0						Untertest4.avi	0	880	547	72	111				0	Content		-72	-111	18433805	1676316092
18451	09:00:58.193	00:00:18.451	1107	-1024	-768	-1	-1	-1	-1	4	-1024	-768	-1	-1	-1	-1	4		0	0						Untertest4.avi	0	880	547	72	111				0	Content		-72	-111	18451054	1676333341
18466	09:00:58.208	00:00:18.465	1108	-1024	-768	-1	-1	-1	-1	4	-1024	-768	-1	-1	-1	-1	4		0	0						Untertest4.avi	0	880	547	72	111				0	Content		-72	-111	18465857	1676348144
18483	09:00:58.225	00:00:18.482	1109	-1024	-768	-1	-1	-1	-1	4	-1024	-768	-1	-1	-1	-1	4		0	0						Untertest4.avi	0	880	547	72	111				0	Content		-72	-111	18482605	1676364892
18499	09:00:58.241	00:00:18.499	1110	-1024	-768	-1	-1	-1	-1	4	-1024	-768	-1	-1	-1	-1	4		0	0						Untertest4.avi	0	880	547	72	111				0	Content		-72	-111	18499226	1676381513
18516	09:00:58.258	00:00:18.515	1111	-1024	-768	-1	-1	-1	-1	4	-1024	-768	-1	-1	-1	-1	4		0	0						Untertest4.avi	0	880	547	72	111				0	Content		-72	-111	18515847	1676398134
18532	09:00:58.274	00:00:18.532	1112	-1024	-768	-1	-1	-1	-1	4	-1024	-768	-1	-1	-1	-1	4		0	0						Untertest4.avi	0	880	547	72	111				0	Content		-72	-111	18532470	1676414757
18549	09:00:58.291	00:00:18.549	1113	-1024	-768	-1	-1	-1	-1	4	-1024	-768	-1	-1	-1	-1	4		0	0						Untertest4.avi	0	880	547	72	111				0	Content		-72	-111	18549093	1676431380
18566	09:00:58.308	00:00:18.566	1114	-1024	-768	-1	-1	-1	-1	4	-1024	-768	-1	-1	-1	-1	4		0	0						Untertest4.avi	0	880	547	72	111				0	Content		-72	-111	18566284	1676448571
18584	09:00:58.326	00:00:18.583	1115	-1024	-768	-1	-1	-1	-1	4	-1024	-768	-1	-1	-1	-1	4		0	0						Untertest4.avi	0	880	547	72	111				0	Content		-72	-111	18583659	1676465946
18601	09:00:58.343	00:00:18.600	1116	-1024	-768	-1	-1	-1	-1	4	-1024	-768	-1	-1	-1	-1	4		0	0						Untertest4.avi	0	880	547	72	111				0	Content		-72	-111	18600900	1676483187
18616	09:00:58.358	00:00:18.615	1117	-1024	-768	-1	-1	-1	-1	4	-1024	-768	-1	-1	-1	-1	4		0	0						Untertest4.avi	0	880	547	72	111				0	Content		-72	-111	18615707	1676497994
18632	09:00:58.374	00:00:18.632	1118	-1024	-768	-1	-1	-1	-1	4	-1024	-768	-1	-1	-1	-1	4		0	0						Untertest4.avi	0	880	547	72	111				0	Content		-72	-111	18632455	1676514742
18649	09:00:58.391	00:00:18.649	1119	-1024	-768	-1	-1	-1	-1	4	-1024	-768	-1	-1	-1	-1	4		0	0						Untertest4.avi	0	880	547	72	111				0	Content		-72	-111	18649077	1676531364
18666	09:00:58.408	00:00:18.665	1120	-1024	-768	-1	-1	-1	-1	4	-1024	-768	-1	-1	-1	-1	4		0	0						Untertest4.avi	0	880	547	72	111				0	Content		-72	-111	18665698	1676547985
18682	09:00:58.424	00:00:18.682	1121	-1024	-768	-1	-1	-1	-1	4	-1024	-768	-1	-1	-1	-1	4		0	0						Untertest4.avi	0	880	547	72	111				0	Content		-72	-111	18682321	1676564608
18699	09:00:58.441	00:00:18.699	1122	-1024	-768	-1	-1	-1	-1	4	-1024	-768	-1	-1	-1	-1	4		0	0						Untertest4.avi	0	880	547	72	111				0	Content		-72	-111	18699068	1676581355
18716	09:00:58.458	00:00:18.716	1123	-1024	-768	-1	-1	-1	-1	4	-1024	-768	-1	-1	-1	-1	4		0	0						Untertest4.avi	0	880	547	72	111				0	Content		-72	-111	18716132	1676598419
18734	09:00:58.476	00:00:18.733	1124	-1024	-768	-1	-1	-1	-1	4	-1024	-768	-1	-1	-1	-1	4		0	0						Untertest4.avi	0	880	547	72	111				0	Content		-72	-111	18733507	1676615794
18751	09:00:58.493	00:00:18.750	1125	-1024	-768	-1	-1	-1	-1	4	-1024	-768	-1	-1	-1	-1	4		0	0						Untertest4.avi	0	880	547	72	111				0	Content		-72	-111	18750892	1676633179
18766	09:00:58.508	00:00:18.765	1126	-1024	-768	-1	-1	-1	-1	4	-1024	-768	-1	-1	-1	-1	4		0	0						Untertest4.avi	0	880	547	72	111				0	Content		-72	-111	18765682	1676647969
18782	09:00:58.524	00:00:18.782	1127	-1024	-768	-1	-1	-1	-1	4	-1024	-768	-1	-1	-1	-1	4		0	0						Untertest4.avi	0	880	547	72	111				0	Content		-72	-111	18782306	1676664593
18799	09:00:58.541	00:00:18.799	1128	-1024	-768	-1	-1	-1	-1	4	-1024	-768	-1	-1	-1	-1	4		0	0						Untertest4.avi	0	880	547	72	111				0	Content		-72	-111	18799052	1676681339
18816	09:00:58.558	00:00:18.815	1129	-1024	-768	-1	-1	-1	-1	4	-1024	-768	-1	-1	-1	-1	4		0	0						Untertest4.avi	0	880	547	72	111				0	Content		-72	-111	18815673	1676697960
18832	09:00:58.574	00:00:18.832	1130	-1024	-768	-1	-1	-1	-1	4	-1024	-768	-1	-1	-1	-1	4		0	0						Untertest4.avi	0	880	547	72	111				0	Content		-72	-111	18832297	1676714584
18849	09:00:58.591	00:00:18.848	1131	-1024	-768	-1	-1	-1	-1	4	-1024	-768	-1	-1	-1	-1	4		0	0						Untertest4.avi	0	880	547	72	111				0	Content		-72	-111	18848921	1676731208
18866	09:00:58.608	00:00:18.866	1132	-1024	-768	-1	-1	-1	-1	4	-1024	-768	-1	-1	-1	-1	4		0	0						Untertest4.avi	0	880	547	72	111				0	Content		-72	-111	18866112	1676748399
18883	09:00:58.625	00:00:18.883	1133	-1024	-768	-1	-1	-1	-1	4	-1024	-768	-1	-1	-1	-1	4		0	0						Untertest4.avi	0	880	547	72	111				0	Content		-72	-111	18883360	1676765647
18901	09:00:58.643	00:00:18.900	1134	-1024	-768	-1	-1	-1	-1	4	-1024	-768	-1	-1	-1	-1	4		0	0						Untertest4.avi	0	880	547	72	111				0	Content		-72	-111	18900729	1676783016
18916	09:00:58.658	00:00:18.915	1135	-1024	-768	-1	-1	-1	-1	4	-1024	-768	-1	-1	-1	-1	4		0	0						Untertest4.avi	0	880	547	72	111				0	Content		-72	-111	18915535	1676797822
18932	09:00:58.674	00:00:18.932	1136	-1024	-768	-1	-1	-1	-1	4	-1024	-768	-1	-1	-1	-1	4		0	0						Untertest4.avi	0	880	547	72	111				0	Content		-72	-111	18932283	1676814570
18949	09:00:58.691	00:00:18.948	1137	-1024	-768	-1	-1	-1	-1	4	-1024	-768	-1	-1	-1	-1	4		0	0						Untertest4.avi	0	880	547	72	111				0	Content		-72	-111	18948905	1676831192
18966	09:00:58.708	00:00:18.965	1138	-1024	-768	-1	-1	-1	-1	4	-1024	-768	-1	-1	-1	-1	4		0	0						Untertest4.avi	0	880	547	72	111				0	Content		-72	-111	18965526	1676847813
18982	09:00:58.724	00:00:18.982	1139	-1024	-768	-1	-1	-1	-1	4	-1024	-768	-1	-1	-1	-1	4		0	0						Untertest4.avi	0	880	547	72	111				0	Content		-72	-111	18982147	1676864434
18999	09:00:58.741	00:00:18.998	1140	-1024	-768	-1	-1	-1	-1	4	-1024	-768	-1	-1	-1	-1	4		0	0						Untertest4.avi	0	880	547	72	111				0	Content		-72	-111	18998769	1676881056
19016	09:00:58.758	00:00:19.015	1141	-1024	-768	-1	-1	-1	-1	4	-1024	-768	-1	-1	-1	-1	4		0	0						Untertest4.avi	0	880	547	72	111				0	Content		-72	-111	19015960	1676898247
19033	09:00:58.775	00:00:19.033	1142	-1024	-768	-1	-1	-1	-1	4	-1024	-768	-1	-1	-1	-1	4		0	0						Untertest4.avi	0	880	547	72	111				0	Content		-72	-111	19033334	1676915621
19051	09:00:58.793	00:00:19.050	1143	-1024	-768	-1	-1	-1	-1	4	-1024	-768	-1	-1	-1	-1	4		0	0						Untertest4.avi	0	880	547	72	111				0	Content		-72	-111	19050579	1676932866
19065	09:00:58.807	00:00:19.065	1144	-1024	-768	-1	-1	-1	-1	4	-1024	-768	-1	-1	-1	-1	4		0	0						Untertest4.avi	0	880	547	72	111				0	Content		-72	-111	19065396	1676947683
19082	09:00:58.824	00:00:19.082	1145	-1024	-768	-1	-1	-1	-1	4	-1024	-768	-1	-1	-1	-1	4		0	0						Untertest4.avi	0	880	547	72	111				0	Content		-72	-111	19082131	1676964418
19099	09:00:58.841	00:00:19.098	1146	-1024	-768	-1	-1	-1	-1	4	-1024	-768	-1	-1	-1	-1	4		0	0						Untertest4.avi	0	880	547	72	111				0	Content		-72	-111	19098758	1676981045
19115	09:00:58.857	00:00:19.115	1147	-1024	-768	-1	-1	-1	-1	4	-1024	-768	-1	-1	-1	-1	4		0	0						Untertest4.avi	0	880	547	72	111				0	Content		-72	-111	19115393	1676997680
19132	09:00:58.874	00:00:19.131	1148	-1024	-768	-1	-1	-1	-1	4	-1024	-768	-1	-1	-1	-1	4		0	0						Untertest4.avi	0	880	547	72	111				0	Content		-72	-111	19131999	1677014286
19149	09:00:58.891	00:00:19.148	1149	-1024	-768	-1	-1	-1	-1	4	-1024	-768	-1	-1	-1	-1	4		0	0						Untertest4.avi	0	880	547	72	111				0	Content		-72	-111	19148622	1677030909
19166	09:00:58.908	00:00:19.165	1150	-1024	-768	-1	-1	-1	-1	4	-1024	-768	-1	-1	-1	-1	4		0	0						Untertest4.avi	0	880	547	72	111				0	Content		-72	-111	19165813	1677048100
19183	09:00:58.925	00:00:19.183	1151	-1024	-768	-1	-1	-1	-1	4	-1024	-768	-1	-1	-1	-1	4		0	0						Untertest4.avi	0	880	547	72	111				0	Content		-72	-111	19183185	1677065472
19200	09:00:58.942	00:00:19.200	1152	-1024	-768	-1	-1	-1	-1	4	-1024	-768	-1	-1	-1	-1	4		0	0						Untertest4.avi	0	880	547	72	111				0	Content		-72	-111	19200437	1677082724
19215	09:00:58.957	00:00:19.215	1153	-1024	-768	-1	-1	-1	-1	4	-1024	-768	-1	-1	-1	-1	4		0	0						Untertest4.avi	0	880	547	72	111				0	Content		-72	-111	19215370	1677097657
19233	09:00:58.975	00:00:19.233	1154	-1024	-768	-1	-1	-1	-1	4	-1024	-768	-1	-1	-1	-1	4		0	0						Untertest4.avi	0	880	547	72	111				0	Content		-72	-111	19233224	1677115511
19250	09:00:58.992	00:00:19.249	1155	-1024	-768	-1	-1	-1	-1	4	-1024	-768	-1	-1	-1	-1	4		0	0						Untertest4.avi	0	880	547	72	111				0	Content		-72	-111	19249977	1677132264
19267	09:00:59.009	00:00:19.266	1156	-1024	-768	-1	-1	-1	-1	4	-1024	-768	-1	-1	-1	-1	4		0	0						Untertest4.avi	0	880	547	72	111				0	Content		-72	-111	19266644	1677148931
19283	09:00:59.025	00:00:19.283	1157	919,2756	602,9404	0,5944287	0,8668563	492,0619	3,552118	3	830,8716	607,6895	0,593438	0,8668649	472,2764	3,425387	1	33	831	608						Untertest4.avi	0	880	547	72	111	765	510	466	0	Content		759	497	19283372	1677165659
19300	09:00:59.042	00:00:19.300	1158	-1024	-768	-1	-1	-1	-1	4	-1024	-768	-1	-1	-1	-1	4	33	0	0						Untertest4.avi	0	880	547	72	111	765	510	466	0	Content		-72	-111	19300295	1677182582
19317	09:00:59.059	00:00:19.316	1159	-1024	-768	-1	-1	-1	-1	4	-1024	-768	-1	-1	-1	-1	4	33	0	0						Untertest4.avi	0	880	547	72	111	765	510	466	0	Content		-72	-111	19316601	1677198888
19333	09:00:59.075	00:00:19.333	1160	-1024	-768	-1	-1	-1	-1	4	-1024	-768	-1	-1	-1	-1	4	33	0	0						Untertest4.avi	0	880	547	72	111	765	510	466	0	Content		-72	-111	19333222	1677215509
19350	09:00:59.092	00:00:19.349	1161	-1024	-768	-1	-1	-1	-1	4	-1024	-768	-1	-1	-1	-1	4	33	0	0						Untertest4.avi	0	880	547	72	111	765	510	466	0	Content		-72	-111	19349968	1677232255
19367	09:00:59.109	00:00:19.366	1162	926,6704	612,259	0,594826	0,866525	492,0619	3,477118	3	838,214	616,0931	0,593838	0,8665334	472,3983	3,354186	1	33	838	616						Untertest4.avi	0	880	547	72	111	765	510	466	0	Content		766	505	19366845	1677249132
19383	09:00:59.125	00:00:19.383	1163	924,8232	615,8958	0,5948269	0,8665442	492,0619	3,461401	3	836,5816	619,5274	0,5938398	0,8665527	472,4141	3,339215	1	33	837	620						Untertest4.avi	0	880	547	72	111	765	510	466	0	Content		765	509	19383466	1677265753
19400	09:00:59.142	00:00:19.400	1164	-1024	-768	-1	-1	-1	-1	4	-1024	-768	-1	-1	-1	-1	4	33	0	0						Untertest4.avi	0	880	547	72	111	765	510	466	0	Content		-72	-111	19400088	1677282375
19416	09:00:59.158	00:00:19.416	1165	970,3596	622,035	0,5899783	0,8668391	492,0619	3,422292	3	904,9051	614,8505	0,5914709	0,8668326	484,0198	3,379285	1	33	905	615						Untertest4.avi	0	880	547	72	111	765	510	466	0	Content		833	504	19416461	1677298748
19434	09:00:59.176	00:00:19.433	1166	921,1597	606,6251	0,5941801	0,8665881	484,0198	3,292364	3	855,0392	603,1548	0,5936365	0,8665894	472,3185	3,22691	1	33	855	603						Untertest4.avi	0	880	547	72	111	765	510	466	0	Content		783	492	19433529	1677315816
19450	09:00:59.192	00:00:19.449	1167	895,0801	637,3682	0,5941532	0,8666739	484,0198	3,350755	3	829,6882	632,7784	0,5936017	0,8666754	472,1823	3,28324	1	33	830	633						Untertest4.avi	0	880	547	72	111	765	510	466	0	Content		758	522	19449834	1677332121
19466	09:00:59.208	00:00:19.466	1168	875,1855	630,0354	0,5935389	0,8668804	472,2708	3,24214	3	842,5184	614,7117	0,5936682	0,8668709	472,2708	3,253992	1	33	843	615						Untertest4.avi	0	880	547	72	111	765	510	466	0	Content		771	504	19466458	1677348745
19483	09:00:59.225	00:00:19.483	1169	868,0906	627,1046	0,593656	0,866564	472,2708	3,201426	3	836,1053	611,6821	0,5938219	0,8665545	472,2708	3,212181	1	33	836	612						Untertest4.avi	0	880	547	72	111	765	510	466	0	Content		764	501	19483081	1677365368
19500	09:00:59.242	00:00:19.500	1170	851,4477	629,408	0,5981261	0,8665296	485,6825	3,193732	3	829,1219	613,1246	0,5981261	0,8665296	485,6825	3,229189	1	33	829	613						Untertest4.avi	0	880	547	72	111	765	510	466	0	Content		757	502	19500143	1677382430
19517	09:00:59.259	00:00:19.516	1171	-1024	-768	-1	-1	-1	-1	4	-1024	-768	-1	-1	-1	-1	4	33	0	0						Untertest4.avi	0	880	547	72	111	765	510	466	0	Content		-72	-111	19516765	1677399052
19533	09:00:59.275	00:00:19.533	1172	888,9495	632,5509	0,5942843	0,866686	472,3103	3,138056	3	856,4084	617,5443	0,5944136	0,8666765	472,3103	3,150038	1	33	856	618						Untertest4.avi	0	880	547	72	111	765	510	466	0	Content		784	507	19533388	1677415675
19550	09:00:59.292	00:00:19.549	1173	874,1381	646,8952	0,594358	0,8669652	472,0966	3,205016	3	841,3587	631,9668	0,5944877	0,8669557	472,0965	3,21671	1	33	841	632						Untertest4.avi	0	880	547	72	111	765	510	466	0	Content		769	521	19549943	1677432230
19567	09:00:59.309	00:00:19.566	1174	882,1902	642,433	0,5943641	0,8665224	472,0966	3,184716	3	850,4758	627,3628	0,5945301	0,8665128	472,0966	3,195608	1	33	850	627						Untertest4.avi	0	880	547	72	111	765	510	466	0	Content		778	516	19566564	1677448851
19583	09:00:59.325	00:00:19.583	1175	901,1497	637,6348	0,5943965	0,8670958	471,9745	3,132442	3	868,6816	622,6511	0,5945262	0,8670862	471,9745	3,144401	1	33	869	623						Untertest4.avi	0	880	547	72	111	765	510	466	0	Content		797	512	19583061	1677465348
19600	09:00:59.342	00:00:19.600	1176	884,4246	630,7947	0,5972055	0,8663433	480,7361	3,138684	3	851,5322	616,3726	0,5972055	0,8663433	480,7361	3,151769	1	33	852	616						Untertest4.avi	0	880	547	72	111	765	510	466	0	Content		780	505	19600127	1677482414
19616	09:00:59.358	00:00:19.616	1177	941,0372	642,8143	0,594981	0,866118	471,9745	3,112693	3	883,0289	630,2232	0,5948887	0,8660912	471,9745	3,120762	1	33	883	630						Untertest4.avi	0	880	547	72	111	765	510	466	0	Content		811	519	19616432	1677498719
19633	09:00:59.375	00:00:19.633	1178	889,8227	651,1883	0,5949874	0,8657542	471,9745	3,209558	3	831,6646	638,4078	0,5948951	0,8657274	471,9745	3,217676	1	33	832	638						Untertest4.avi	0	880	547	72	111	765	510	466	0	Content		760	527	19633056	1677515343
19650	09:00:59.392	00:00:19.649	1179	866,1329	654,3894	0,5945809	0,8662614	471,7454	3,200877	3	833,3412	639,5745	0,5947104	0,8662518	471,7454	3,212632	1	33	833	640						Untertest4.avi	0	880	547	72	111	765	510	466	0	Content		761	529	19649802	1677532089
19667	09:00:59.409	00:00:19.666	1180	863,8211	646,9996	0,5945607	0,8660342	471,9141	3,173269	3	830,8601	632,1179	0,5946903	0,8660247	471,9141	3,18466	1	33	831	632						Untertest4.avi	0	880	547	72	111	765	510	466	0	Content		759	521	19666616	1677548903
19683	09:00:59.425	00:00:19.683	1181	868,4813	652,0357	0,5946205	0,8660852	471,6424	3,19084	3	835,6251	637,2673	0,59475	0,8660756	471,6424	3,20234	1	33	836	637						Untertest4.avi	0	880	547	72	111	765	510	466	0	Content		764	526	19683161	1677565448
19700	09:00:59.442	00:00:19.699	1182	876,4864	637,5156	0,5946292	0,8661774	471,6288	3,164094	3	843,8369	622,3983	0,594759	0,8661678	471,6288	3,175924	1	33	844	622						Untertest4.avi	0	880	547	72	111	765	510	466	0	Content		772	511	19699983	1677582270
19716	09:00:59.458	00:00:19.716	1183	898,8026	636,2917	0,5931507	0,8664472	480,3649	3,094778	3	866,9194	648,6751	0,5931507	0,8664472	480,3649	3,10471	1	33	867	649						Untertest4.avi	0	880	547	72	111	765	510	466	0	Content		795	538	19716297	1677598584
19733	09:00:59.475	00:00:19.732	1184	-1024	-768	-1	-1	-1	-1	4	-1024	-768	-1	-1	-1	-1	4	33	0	0						Untertest4.avi	0	880	547	72	111	765	510	466	0	Content		-72	-111	19732910	1677615197
19750	09:00:59.492	00:00:19.749	1185	824,3906	688,0586	0,5955677	0,8671151	471,5693	3,164407	3	790,8674	673,8914	0,5956972	0,8671056	471,5693	3,175325	1	34	791	674						Untertest4.avi	0	880	547	72	111	707	584	283	0	Content		719	563	19749660	1677631947
19767	09:00:59.509	00:00:19.766	1186	814,0069	701,3159	0,5955622	0,8672474	471,5247	3,182857	3	780,3124	687,4139	0,5956916	0,8672379	471,5247	3,193648	1	34	780	687						Untertest4.avi	0	880	547	72	111	707	584	283	0	Content		708	576	19766599	1677648886
19783	09:00:59.525	00:00:19.782	1187	802,8825	711,0673	0,5952951	0,8671353	471,5735	3,216652	3	769,0925	697,3988	0,5954248	0,8671258	471,5735	3,227415	1	34	769	697						Untertest4.avi	0	880	547	72	111	707	584	283	0	Content		697	586	19782905	1677665192
19800	09:00:59.542	00:00:19.799	1188	796,8628	701,637	0,595189	0,8667381	471,5735	3,166115	3	763,7214	687,5241	0,5953553	0,8667286	471,5735	3,175684	1	34	764	688						Untertest4.avi	0	880	547	72	111	707	584	283	0	Content		692	577	19799527	1677681814
19816	09:00:59.558	00:00:19.816	1189	899,4367	744,3893	0,5933877	0,8672771	481,9161	3,32962	3	837,6493	732,8308	0,5932249	0,8672512	481,9161	3,336944	1	34	838	733						Untertest4.avi	0	880	547	72	111	707	584	283	0	Content		766	622	19816283	1677698570
19833	09:00:59.575	00:00:19.833	1190	811,5919	702,0637	0,5949196	0,8666871	471,5674	3,199602	3	777,865	688,0964	0,5950489	0,8666776	471,5674	3,210357	1	34	778	688						Untertest4.avi	0	880	547	72	111	707	584	283	0	Content		706	577	19833398	1677715685
19850	09:00:59.592	00:00:19.849	1191	833,7232	701,297	0,595365	0,8664801	481,9161	3,260875	3	793,3597	717,6866	0,594882	0,8664804	471,4269	3,165998	1	34	793	718						Untertest4.avi	0	880	547	72	111	707	584	283	0	Content		721	607	19849647	1677731934
19866	09:00:59.608	00:00:19.866	1192	811,6769	714,6334	0,5977916	0,8657675	481,9161	3,316558	3	777,7438	700,5682	0,5979521	0,8657583	481,9161	3,326445	1	34	778	701						Untertest4.avi	0	880	547	72	111	707	584	283	0	Content		706	590	19866274	1677748561
19883	09:00:59.625	00:00:19.882	1193	811,9259	695,8148	0,5977682	0,8657146	481,9161	3,266103	3	777,968	681,3779	0,5979287	0,8657054	481,9161	3,275936	1	34	778	681						Untertest4.avi	0	880	547	72	111	707	584	283	0	Content		706	570	19882887	1677765174
19900	09:00:59.642	00:00:19.899	1194	801,9653	723,3406	0,5946328	0,8660924	471,4215	3,251302	3	768,1532	709,8437	0,5947625	0,8660828	471,4215	3,262098	1	34	768	710						Untertest4.avi	0	880	547	72	111	707	584	283	0	Content		696	599	19899831	1677782118
19916	09:00:59.658	00:00:19.916	1195	810,0129	718,619	0,594685	0,8658628	471,4658	3,251918	3	776,2816	704,9521	0,5948145	0,8658533	471,4657	3,262799	1	34	776	705						Untertest4.avi	0	880	547	72	111	707	584	283	0	Content		704	594	19916134	1677798421
19933	09:00:59.675	00:00:19.933	1196	819,7208	710,048	0,5947062	0,8656943	471,4743	3,209384	3	786,0765	696,3014	0,5948359	0,8656848	471,4743	3,220216	1	34	786	696						Untertest4.avi	0	880	547	72	111	707	584	283	0	Content		714	585	19933130	1677815417
19950	09:00:59.692	00:00:19.949	1197	785,153	728,8973	0,5947047	0,8650223	471,4743	3,287749	3	751,8007	715,301	0,5948712	0,8650128	471,4743	3,2973	1	34	752	715						Untertest4.avi	0	880	547	72	111	707	584	283	0	Content		680	604	19949501	1677831788
19966	09:00:59.708	00:00:19.966	1198	824,5568	707,6117	0,594713	0,8654842	471,345	3,229191	3	791,1489	693,9004	0,594843	0,8654746	471,345	3,240275	1	34	791	694						Untertest4.avi	0	880	547	72	111	707	584	283	0	Content		719	583	19966443	1677848730
19983	09:00:59.725	00:00:19.983	1199	817,1511	706,4191	0,5947337	0,8653747	471,2859	3,192973	3	783,5668	692,5932	0,5948637	0,8653651	471,2859	3,203919	1	34	784	693						Untertest4.avi	0	880	547	72	111	707	584	283	0	Content		712	582	19983065	1677865352
20000	09:00:59.742	00:00:19.999	1200	788,5452	720,7648	0,5948248	0,8650829	471,3449	3,245435	3	754,5001	707,1477	0,5949542	0,8650733	471,3449	3,25593	1	34	755	707						Untertest4.avi	0	880	547	72	111	707	584	283	0	Content		683	596	19999686	1677881973
20016	09:00:59.758	00:00:20.016	1201	836,2347	701,9083	0,5946789	0,8646426	471,2668	3,117918	3	802,8981	688,1228	0,5948089	0,864633	471,2668	3,128831	1	34	803	688						Untertest4.avi	0	880	547	72	111	707	584	283	0	Content		731	577	20016116	1677898403
20033	09:00:59.775	00:00:20.033	1202	926,5278	620,3583	0,5935041	0,8630188	471,0774	3,125771	3	894,7388	605,0478	0,5936337	0,8630092	471,0774	3,138377	1	35	895	605						Untertest4.avi	0	880	547	72	111	900	439	533	0	Content		823	494	20033110	1677915397
20050	09:00:59.792	00:00:20.049	1203	999,1152	577,5706	0,5925526	0,8617309	471,4908	3,088071	3	968,231	561,7245	0,5926821	0,8617214	471,4908	3,101552	1	35	968	562						Untertest4.avi	0	880	547	72	111	900	439	533	0	Content		896	451	20049855	1677932142
20066	09:00:59.808	00:00:20.066	1204	986,5292	573,3654	0,5928972	0,861975	471,2898	3,062006	3	955,5552	557,2282	0,5930271	0,8619655	471,2898	3,075702	1	35	956	557						Untertest4.avi	0	880	547	72	111	900	439	533	0	Content		884	446	20066425	1677948712
20083	09:00:59.825	00:00:20.082	1205	977,9799	570,7673	0,5933272	0,8623355	471,269	3,018924	3	946,7076	554,6592	0,5934572	0,862326	471,269	3,032136	1	35	947	555						Untertest4.avi	0	880	547	72	111	900	439	533	0	Content		875	444	20082607	1677964894
20100	09:00:59.842	00:00:20.099	1206	984,8954	565,1125	0,593673	0,8626744	471,3541	3,02667	3	953,7026	548,9712	0,5938025	0,8626648	471,354	3,039858	1	35	954	549						Untertest4.avi	0	880	547	72	111	900	439	533	0	Content		882	438	20099672	1677981959
20116	09:00:59.858	00:00:20.116	1207	989,4928	557,9667	0,5939006	0,8631302	471,4726	2,970659	3	958,3281	541,7052	0,5940306	0,8631207	471,4726	2,984019	1	35	958	542						Untertest4.avi	0	880	547	72	111	900	439	533	0	Content		886	431	20116477	1677998764
20133	09:00:59.875	00:00:20.133	1208	1059,188	541,059	0,5947124	0,863534	479,5875	2,990224	3	980,5439	524,4025	0,5942077	0,8637733	471,5047	2,95136	1	35	981	524						Untertest4.avi	0	880	547	72	111	900	439	533	0	Content		909	413	20133100	1678015387
20149	09:00:59.891	00:00:20.149	1209	1043,46	546,2346	0,594621	0,8642987	479,9085	3,031084	3	964,4155	535,6617	0,5940964	0,864429	471,5003	2,988694	1	35	964	536						Untertest4.avi	0	880	547	72	111	900	439	533	0	Content		892	425	20149347	1678031634
20166	09:00:59.908	00:00:20.165	1210	1054,244	532,3297	0,594235	0,86511	478,9353	2,97049	3	976,2466	521,8123	0,5937513	0,8652241	471,5588	2,934935	1	35	976	522						Untertest4.avi	0	880	547	72	111	900	439	533	0	Content		904	411	20165845	1678048132
20182	09:00:59.924	00:00:20.182	1211	1031,976	571,3966	0,5937637	0,8657777	478,5003	3,027538	3	954,6274	555,5268	0,5932974	0,8659593	471,7062	2,994947	1	35	955	556						Untertest4.avi	0	880	547	72	111	900	439	533	0	Content		883	445	20182469	1678064756
20200	09:00:59.942	00:00:20.199	1212	1032,344	582,2015	0,593221	0,8665074	479,2354	3,037739	3	955,9228	567,5217	0,5927516	0,8666748	471,9093	3,002009	1	35	956	568						Untertest4.avi	0	880	547	72	111	900	439	533	0	Content		884	457	20199662	1678081949
20216	09:00:59.958	00:00:20.216	1213	1018,559	572,6823	0,5940858	0,8668942	478,3477	2,990011	3	960,1603	559,4626	0,5939954	0,8668681	478,3477	2,998348	1	35	960	559						Untertest4.avi	0	880	547	72	111	900	439	533	0	Content		888	448	20216340	1678098627
20233	09:00:59.975	00:00:20.232	1214	998,5666	613,2015	0,5950474	0,8677552	484,0063	3,168779	3	939,569	600,1798	0,5949588	0,8677297	484,0063	3,17718	1	35	940	600						Untertest4.avi	0	880	547	72	111	900	439	533	0	Content		868	489	20232965	1678115252
20249	09:00:59.991	00:00:20.249	1215	1060,225	563,2029	0,5927234	0,8684356	478,4985	2,843559	3	1001,715	550,2021	0,5926331	0,8684094	478,4985	2,851758	1	35	1002	550						Untertest4.avi	0	880	547	72	111	900	439	533	0	Content		930	439	20249211	1678131498
20266	09:01:00.008	00:00:20.266	1216	1029,41	559,7074	0,5901206	0,8689579	471,9094	2,868682	3	971,674	546,5973	0,5900282	0,8689311	471,9094	2,876912	1	35	972	547						Untertest4.avi	0	880	547	72	111	900	439	533	0	Content		900	436	20266276	1678148563
20283	09:01:00.025	00:00:20.282	1217	1040,156	574,1528	0,5925968	0,8687981	484,2906	2,962496	3	981,2094	560,9124	0,5925083	0,8687726	484,2906	2,970826	1	35	981	561						Untertest4.avi	0	880	547	72	111	900	439	533	0	Content		909	450	20282582	1678164869
20299	09:01:00.041	00:00:20.299	1218	1084,098	529,1439	0,5921143	0,8687983	485,2571	2,866501	3	1024,96	515,6965	0,5920261	0,8687728	485,2571	2,874931	1	35	1025	516						Untertest4.avi	0	880	547	72	111	900	439	533	0	Content		953	405	20299446	1678181733
20316	09:01:00.058	00:00:20.316	1219	1110,597	492,3903	0,5906552	0,8689383	482,2264	2,589143	3	1051,574	478,9084	0,5905661	0,8689126	482,2264	2,597195	1	35	1052	479						Untertest4.avi	0	880	547	72	111	900	439	533	0	Content		980	368	20316078	1678198365
20333	09:01:00.075	00:00:20.332	1220	1094,713	502,4787	0,5912513	0,8692647	485,8163	2,761678	3	1035,476	488,8262	0,5911633	0,8692393	485,8163	2,770006	1	35	1035	489						Untertest4.avi	0	880	547	72	111	900	439	533	0	Content		963	378	20332697	1678214984
20349	09:01:00.091	00:00:20.349	1221	1056,368	556,494	0,5907943	0,8693901	485,4132	2,925662	3	997,3483	543,1114	0,5907062	0,8693647	485,4132	2,934049	1	35	997	543						Untertest4.avi	0	880	547	72	111	900	439	533	0	Content		925	432	20349446	1678231733
20366	09:01:00.108	00:00:20.366	1222	1041,876	582,8544	0,5909709	0,8692912	486,7286	2,98439	3	982,7165	569,6611	0,5908832	0,8692659	486,7286	2,992708	1	35	983	570						Untertest4.avi	0	880	547	72	111	900	439	533	0	Content		911	459	20366060	1678248347
20383	09:01:00.125	00:00:20.382	1223	1031,923	568,4739	0,5907182	0,8692655	485,9865	3,006974	3	972,9196	555,0052	0,5906302	0,8692401	485,9865	3,015406	1	35	973	555						Untertest4.avi	0	880	547	72	111	900	439	533	0	Content		901	444	20382683	1678264970
20399	09:01:00.141	00:00:20.399	1224	-1024	-768	-1	-1	-1	-1	4	-1024	-768	-1	-1	-1	-1	4	35	0	0						Untertest4.avi	0	880	547	72	111	900	439	533	0	Content		-72	-111	20399304	1678281591
20416	09:01:00.158	00:00:20.415	1225	-1024	-768	-1	-1	-1	-1	4	-1024	-768	-1	-1	-1	-1	4	35	0	0						Untertest4.avi	0	880	547	72	111	900	439	533	0	Content		-72	-111	20415936	1678298223
20432	09:01:00.174	00:00:20.432	1226	1078,122	548,8144	0,5908227	0,8687294	484,8278	2,870068	3	1019,102	535,5126	0,5907344	0,8687039	484,8278	2,878462	1	35	1019	536						Untertest4.avi	0	880	547	72	111	900	439	533	0	Content		947	425	20432307	1678314594
20450	09:01:00.192	00:00:20.449	1227	1066,895	563,1255	0,5914303	0,8685472	486,2465	2,950654	3	1007,757	549,8663	0,5913424	0,8685218	486,2465	2,959089	1	35	1008	550						Untertest4.avi	0	880	547	72	111	900	439	533	0	Content		936	439	20449673	1678331960
20466	09:01:00.208	00:00:20.466	1228	987,981	549,3722	0,5875173	0,8693377	471,7947	2,754643	3	956,5009	532,8862	0,5876464	0,8693281	471,7947	2,767134	1	35	957	533						Untertest4.avi	0	880	547	72	111	900	439	533	0	Content		885	422	20466246	1678348533
20483	09:01:00.225	00:00:20.482	1229	1032,514	577,129	0,5890685	0,8685352	485,8708	2,950864	3	944,2627	563,7913	0,5883539	0,8688146	472,0193	2,879076	1	35	944	564						Untertest4.avi	0	880	547	72	111	900	439	533	0	Content		872	453	20482923	1678365210
20499	09:01:00.241	00:00:20.499	1230	1064,113	557,6556	0,5872529	0,8685362	482,0817	2,824154	3	1003,086	544,6124	0,5870902	0,8685102	482,0817	2,8319	1	35	1003	545						Untertest4.avi	0	880	547	72	111	900	439	533	0	Content		931	434	20499047	1678381334
20516	09:01:00.258	00:00:20.515	1231	1056,52	567,3506	0,590446	0,8675268	480,3787	2,841906	3	973,8722	557,4978	0,5899049	0,8676431	471,8182	2,800923	1	35	974	557						Untertest4.avi	0	880	547	72	111	900	439	533	0	Content		902	446	20515672	1678397959
20533	09:01:00.275	00:00:20.532	1232	1046,581	593,3481	0,5912595	0,8667356	483,9119	2,877597	3	958,2231	578,6584	0,5905765	0,866999	471,7626	2,816681	1	35	958	579						Untertest4.avi	0	880	547	72	111	900	439	533	0	Content		886	468	20532737	1678415024
20549	09:01:00.291	00:00:20.549	1233	1036,777	559,5594	0,5919589	0,8659283	481,7695	2,808405	3	955,0225	546,7545	0,5913775	0,8661305	471,7087	2,760421	1	35	955	547						Untertest4.avi	0	880	547	72	111	900	439	533	0	Content		883	436	20549417	1678431704
20566	09:01:00.308	00:00:20.566	1234	-1024	-768	-1	-1	-1	-1	4	-1024	-768	-1	-1	-1	-1	4		0	0						Untertest4.avi	0	880	547	72	111				0	Content		-72	-111	20566165	1678448452
20582	09:01:00.324	00:00:20.582	1235	-1024	-768	-1	-1	-1	-1	4	-1024	-768	-1	-1	-1	-1	4		0	0						Untertest4.avi	0	880	547	72	111				0	Content		-72	-111	20582288	1678464575
20599	09:01:00.341	00:00:20.598	1236	-1024	-768	-1	-1	-1	-1	4	-1024	-768	-1	-1	-1	-1	4		0	0						Untertest4.avi	0	880	547	72	111				0	Content		-72	-111	20598907	1678481194
20616	09:01:00.358	00:00:20.615	1237	-1024	-768	-1	-1	-1	-1	4	-1024	-768	-1	-1	-1	-1	4		0	0						Untertest4.avi	0	880	547	72	111				0	Content		-72	-111	20615654	1678497941
20633	09:01:00.375	00:00:20.632	1238	-1024	-768	-1	-1	-1	-1	4	-1024	-768	-1	-1	-1	-1	4		0	0						Untertest4.avi	0	880	547	72	111				0	Content		-72	-111	20632642	1678514929
20649	09:01:00.391	00:00:20.649	1239	-1024	-768	-1	-1	-1	-1	4	-1024	-768	-1	-1	-1	-1	4		0	0						Untertest4.avi	0	880	547	72	111				0	Content		-72	-111	20649147	1678531434
20666	09:01:00.408	00:00:20.665	1240	-1024	-768	-1	-1	-1	-1	4	-1024	-768	-1	-1	-1	-1	4		0	0						Untertest4.avi	0	880	547	72	111				0	Content		-72	-111	20665772	1678548059
20682	09:01:00.424	00:00:20.682	1241	-1024	-768	-1	-1	-1	-1	4	-1024	-768	-1	-1	-1	-1	4		0	0						Untertest4.avi	0	880	547	72	111				0	Content		-72	-111	20682392	1678564679
20699	09:01:00.441	00:00:20.699	1242	-1024	-768	-1	-1	-1	-1	4	-1024	-768	-1	-1	-1	-1	4		0	0						Untertest4.avi	0	880	547	72	111				0	Content		-72	-111	20699141	1678581428
20716	09:01:00.458	00:00:20.715	1243	-1024	-768	-1	-1	-1	-1	4	-1024	-768	-1	-1	-1	-1	4		0	0						Untertest4.avi	0	880	547	72	111				0	Content		-72	-111	20715764	1678598051
20732	09:01:00.474	00:00:20.732	1244	-1024	-768	-1	-1	-1	-1	4	-1024	-768	-1	-1	-1	-1	4		0	0						Untertest4.avi	0	880	547	72	111				0	Content		-72	-111	20732386	1678614673
20749	09:01:00.491	00:00:20.749	1245	-1024	-768	-1	-1	-1	-1	4	-1024	-768	-1	-1	-1	-1	4		0	0						Untertest4.avi	0	880	547	72	111				0	Content		-72	-111	20749136	1678631423
20766	09:01:00.508	00:00:20.765	1246	-1024	-768	-1	-1	-1	-1	4	-1024	-768	-1	-1	-1	-1	4		0	0						Untertest4.avi	0	880	547	72	111				0	Content		-72	-111	20765634	1678647921
20782	09:01:00.524	00:00:20.782	1247	-1024	-768	-1	-1	-1	-1	4	-1024	-768	-1	-1	-1	-1	4		0	0						Untertest4.avi	0	880	547	72	111				0	Content		-72	-111	20782132	1678664419
20799	09:01:00.541	00:00:20.799	1248	-1024	-768	-1	-1	-1	-1	4	-1024	-768	-1	-1	-1	-1	4		0	0						Untertest4.avi	0	880	547	72	111				0	Content		-72	-111	20799323	1678681610
20816	09:01:00.558	00:00:20.816	1249	-1024	-768	-1	-1	-1	-1	4	-1024	-768	-1	-1	-1	-1	4		0	0						Untertest4.avi	0	880	547	72	111				0	Content		-72	-111	20816128	1678698415
20833	09:01:00.575	00:00:20.832	1250	-1024	-768	-1	-1	-1	-1	4	-1024	-768	-1	-1	-1	-1	4		0	0						Untertest4.avi	0	880	547	72	111				0	Content		-72	-111	20832620	1678714907
20849	09:01:00.591	00:00:20.848	1251	-1024	-768	-1	-1	-1	-1	4	-1024	-768	-1	-1	-1	-1	4		0	0						Untertest4.avi	0	880	547	72	111				0	Content		-72	-111	20848744	1678731031
20864	09:01:00.606	00:00:20.864	1252	-1024	-768	-1	-1	-1	-1	4	-1024	-768	-1	-1	-1	-1	4		0	0						Untertest4.avi	0	880	547	72	111				0	Content		-72	-111	20864116	1678746403
20881	09:01:00.623	00:00:20.880	1253	-1024	-768	-1	-1	-1	-1	4	-1024	-768	-1	-1	-1	-1	4		0	0						Untertest4.avi	0	880	547	72	111				0	Content		-72	-111	20880737	1678763024
20898	09:01:00.640	00:00:20.897	1254	-1024	-768	-1	-1	-1	-1	4	-1024	-768	-1	-1	-1	-1	4		0	0						Untertest4.avi	0	880	547	72	111				0	Content		-72	-111	20897931	1678780218
20915	09:01:00.657	00:00:20.915	1255	-1024	-768	-1	-1	-1	-1	4	-1024	-768	-1	-1	-1	-1	4		0	0						Untertest4.avi	0	880	547	72	111				0	Content		-72	-111	20915305	1678797592
20933	09:01:00.675	00:00:20.932	1256	-1024	-768	-1	-1	-1	-1	4	-1024	-768	-1	-1	-1	-1	4		0	0						Untertest4.avi	0	880	547	72	111				0	Content		-72	-111	20932550	1678814837
20947	09:01:00.689	00:00:20.947	1257	-1024	-768	-1	-1	-1	-1	4	-1024	-768	-1	-1	-1	-1	4		0	0						Untertest4.avi	0	880	547	72	111				0	Content		-72	-111	20947354	1678829641
20964	09:01:00.706	00:00:20.964	1258	-1024	-768	-1	-1	-1	-1	4	-1024	-768	-1	-1	-1	-1	4		0	0						Untertest4.avi	0	880	547	72	111				0	Content		-72	-111	20964102	1678846389
20981	09:01:00.723	00:00:20.980	1259	-1024	-768	-1	-1	-1	-1	4	-1024	-768	-1	-1	-1	-1	4		0	0						Untertest4.avi	0	880	547	72	111				0	Content		-72	-111	20980723	1678863010
20997	09:01:00.739	00:00:20.997	1260	-1024	-768	-1	-1	-1	-1	4	-1024	-768	-1	-1	-1	-1	4		0	0						Untertest4.avi	0	880	547	72	111				0	Content		-72	-111	20997469	1678879756
21014	09:01:00.756	00:00:21.013	1261	-1024	-768	-1	-1	-1	-1	4	-1024	-768	-1	-1	-1	-1	4		0	0						Untertest4.avi	0	880	547	72	111				0	Content		-72	-111	21013965	1678896252
21031	09:01:00.773	00:00:21.030	1262	-1024	-768	-1	-1	-1	-1	4	-1024	-768	-1	-1	-1	-1	4		0	0						Untertest4.avi	0	880	547	72	111				0	Content		-72	-111	21030589	1678912876
21048	09:01:00.790	00:00:21.047	1263	-1024	-768	-1	-1	-1	-1	4	-1024	-768	-1	-1	-1	-1	4		0	0						Untertest4.avi	0	880	547	72	111				0	Content		-72	-111	21047780	1678930067
21065	09:01:00.807	00:00:21.065	1264	-1024	-768	-1	-1	-1	-1	4	-1024	-768	-1	-1	-1	-1	4		0	0						Untertest4.avi	0	880	547	72	111				0	Content		-72	-111	21065154	1678947441
21082	09:01:00.824	00:00:21.082	1265	-1024	-768	-1	-1	-1	-1	4	-1024	-768	-1	-1	-1	-1	4		0	0						Untertest4.avi	0	880	547	72	111				0	Content		-72	-111	21082400	1678964687
21097	09:01:00.839	00:00:21.097	1266	-1024	-768	-1	-1	-1	-1	4	-1024	-768	-1	-1	-1	-1	4		0	0						Untertest4.avi	0	880	547	72	111				0	Content		-72	-111	21097332	1678979619
21114	09:01:00.856	00:00:21.113	1267	-1024	-768	-1	-1	-1	-1	4	-1024	-768	-1	-1	-1	-1	4		0	0						Untertest4.avi	0	880	547	72	111				0	Content		-72	-111	21113953	1678996240
21131	09:01:00.873	00:00:21.130	1268	-1024	-768	-1	-1	-1	-1	4	-1024	-768	-1	-1	-1	-1	4		0	0						Untertest4.avi	0	880	547	72	111				0	Content		-72	-111	21130700	1679012987
21147	09:01:00.889	00:00:21.147	1269	-1024	-768	-1	-1	-1	-1	4	-1024	-768	-1	-1	-1	-1	4		0	0						Untertest4.avi	0	880	547	72	111				0	Content		-72	-111	21147320	1679029607
21164	09:01:00.906	00:00:21.163	1270	-1024	-768	-1	-1	-1	-1	4	-1024	-768	-1	-1	-1	-1	4		0	0						Untertest4.avi	0	880	547	72	111				0	Content		-72	-111	21163934	1679046221
21181	09:01:00.923	00:00:21.181	1271	1215,182	449,3896	0,5735557	0,8256537	487,7422	2,860743	0	1011,935	480,9109	0,4106776	0,8105783	487,8104	2,862237	0	36	1114	465						Untertest4.avi	0	880	547	72	111	1040	377	167	0	Content		1042	354	21181423	1679063710
21198	09:01:00.940	00:00:21.198	1272	1236,517	436,8973	0,575541	0,8259194	494,5128	2,879464	0	1018,517	417,9055	0,4096417	0,8114093	481,3458	2,566208	0	36	1128	427						Untertest4.avi	0	880	547	72	111	1040	377	167	0	Content		1056	316	21198429	1679080716
21215	09:01:00.957	00:00:21.214	1273	1207,416	496,3868	0,5702871	0,8267308	474,9636	2,840886	0	1025,126	459,5349	0,4100922	0,8120147	481,3459	2,705004	0	36	1116	478						Untertest4.avi	0	880	547	72	111	1040	377	167	0	Content		1044	367	21214931	1679097218
21232	09:01:00.974	00:00:21.231	1274	1222,066	484,0561	0,5710511	0,8270724	474,6116	2,876386	0	1001,339	492,8748	0,4106806	0,811557	481,5633	2,821656	0	36	1112	488						Untertest4.avi	0	880	547	72	111	1040	377	167	0	Content		1040	377	21231679	1679113966
21248	09:01:00.990	00:00:21.248	1275	1211,672	489,532	0,5717483	0,8277455	474,6261	2,937335	0	1018,378	465,2841	0,411382	0,811628	481,5314	2,736129	0	36	1115	477						Untertest4.avi	0	880	547	72	111	1040	377	167	0	Content		1043	366	21248179	1679130466
21265	09:01:01.007	00:00:21.265	1276	1208,147	489,4965	0,5722885	0,8286802	474,6518	2,950953	0	1022,451	475,4294	0,4119621	0,811941	481,5016	2,839309	0	36	1115	482						Untertest4.avi	0	880	547	72	111	1040	377	167	0	Content		1043	371	21265051	1679147338
21282	09:01:01.024	00:00:21.281	1277	1204,063	487,4607	0,5726795	0,8295501	474,7823	2,971877	0	1000,731	492,1568	0,4123742	0,812412	481,2639	2,86358	0	36	1102	490						Untertest4.avi	0	880	547	72	111	1040	377	167	0	Content		1030	379	21281676	1679163963
21298	09:01:01.040	00:00:21.298	1278	1187,511	484,343	0,5730333	0,8303879	474,7681	2,974137	0	1007,057	499,1414	0,4127093	0,8126446	481,3432	2,894104	0	36	1097	492						Untertest4.avi	0	880	547	72	111	1040	377	167	0	Content		1025	381	21298299	1679180586
21315	09:01:01.057	00:00:21.315	1279	1198,595	500,1763	0,5733768	0,8312659	474,6104	3,01309	0	990,6172	493,88	0,4129952	0,8127531	481,2502	2,869814	0	36	1095	497						Untertest4.avi	0	880	547	72	111	1040	377	167	0	Content		1023	386	21315049	1679197336
21332	09:01:01.074	00:00:21.331	1280	1118,21	522,4937	0,5744419	0,8330452	474,8189	3,036336	0	948,3613	474,5553	0,4142102	0,8129097	481,2502	2,663096	0	36	1033	499						Untertest4.avi	0	880	547	72	111	1040	377	167	0	Content		961	388	21331670	1679213957
21348	09:01:01.090	00:00:21.348	1281	993,4304	607,4728	0,5763528	0,8350531	474,5707	3,04207	0	817,5737	601,7698	0,4161063	0,8142963	481,1253	2,951043	0	37	906	605						Untertest4.avi	0	880	547	72	111	796	519	283	0	Content		834	494	21348293	1679230580
21365	09:01:01.107	00:00:21.365	1282	963,3557	634,0076	0,5775155	0,8365218	474,5708	3,081909	0	778,0497	581,7662	0,4197539	0,8146315	494,1438	2,855377	0	37	871	608						Untertest4.avi	0	880	547	72	111	796	519	283	0	Content		799	497	21365041	1679247328
21382	09:01:01.124	00:00:21.381	1283	935,3617	604,8751	0,5773342	0,8385105	474,5708	2,900295	0	-1024	-768	-1	-1	-1	-1	4	37	935	605						Untertest4.avi	0	880	547	72	111	796	519	283	0	Content		863	494	21381666	1679263953
21398	09:01:01.140	00:00:21.398	1284	934,5388	635,7075	0,5774049	0,8392166	474,4529	2,892341	0	760,6061	564,0371	0,4174599	0,815374	481,1253	2,632594	0	37	848	600						Untertest4.avi	0	880	547	72	111	796	519	283	0	Content		776	489	21398289	1679280576
21415	09:01:01.157	00:00:21.415	1285	943,6008	635,5349	0,5777578	0,8404278	474,2041	2,860127	0	-1024	-768	-1	-1	-1	-1	4	37	944	636						Untertest4.avi	0	880	547	72	111	796	519	283	0	Content		872	525	21415037	1679297324
21432	09:01:01.174	00:00:21.431	1286	930,2983	649,5828	0,5782627	0,8415857	474,2548	2,940842	0	716,0908	625,8342	0,4182629	0,815969	481,1253	2,803342	0	37	823	638						Untertest4.avi	0	880	547	72	111	796	519	283	0	Content		751	527	21431659	1679313946
21448	09:01:01.190	00:00:21.448	1287	946,0902	656,0959	0,5786237	0,842528	473,9709	2,928318	0	775,1971	581,2595	0,4184968	0,8166556	480,2923	2,636594	0	37	861	619						Untertest4.avi	0	880	547	72	111	796	519	283	0	Content		789	508	21448285	1679330572
21465	09:01:01.207	00:00:21.464	1288	944,0149	632,4207	0,5789188	0,8431163	473,9709	2,832462	0	732,2313	589,7402	0,4185807	0,8170791	480,14	2,764418	0	37	838	611						Untertest4.avi	0	880	547	72	111	796	519	283	0	Content		766	500	21464907	1679347194
21481	09:01:01.223	00:00:21.481	1289	962,4744	640,2086	0,5791166	0,8442458	474,2546	3,014817	0	769,0344	597,2953	0,4186043	0,8175192	479,9374	2,761136	0	37	866	619						Untertest4.avi	0	880	547	72	111	796	519	283	0	Content		794	508	21481409	1679363696
21498	09:01:01.240	00:00:21.498	1290	950,9353	642,1859	0,5789742	0,8450771	474,0554	2,987733	0	-1024	-768	-1	-1	-1	-1	4	37	951	642						Untertest4.avi	0	880	547	72	111	796	519	283	0	Content		879	531	21498279	1679380566
21515	09:01:01.257	00:00:21.515	1291	929,8123	647,924	0,5788379	0,8457779	473,9912	3,049013	0	744,0988	614,7377	0,4181159	0,8185673	479,5468	2,816557	0	37	837	631						Untertest4.avi	0	880	547	72	111	796	519	283	0	Content		765	520	21515026	1679397313
21532	09:01:01.274	00:00:21.531	1292	954,3224	649,6796	0,5786943	0,8465878	473,6979	3,040221	0	-1024	-768	-1	-1	-1	-1	4	37	954	650						Untertest4.avi	0	880	547	72	111	796	519	283	0	Content		882	539	21531651	1679413938
21548	09:01:01.290	00:00:21.548	1293	953,5236	636,8165	0,5783684	0,8472742	473,4344	3,018577	0	741,4331	675,806	0,4173405	0,8196059	478,6494	2,987665	0	37	847	656						Untertest4.avi	0	880	547	72	111	796	519	283	0	Content		775	545	21548272	1679430559
21565	09:01:01.307	00:00:21.564	1294	911,5865	645,283	0,5776353	0,8475005	473,1886	3,019175	0	740,4236	656,3745	0,4167516	0,8199611	478,6495	2,904168	0	37	826	651						Untertest4.avi	0	880	547	72	111	796	519	283	0	Content		754	540	21564913	1679447200
21582	09:01:01.324	00:00:21.581	1295	924,209	643,3833	0,5770621	0,8473573	472,9554	3,011711	0	-1024	-768	-1	-1	-1	-1	4	37	924	643						Untertest4.avi	0	880	547	72	111	796	519	283	0	Content		852	532	21581522	1679463809
21598	09:01:01.340	00:00:21.598	1296	931,5255	629,5029	0,5763664	0,8470162	472,5366	3,002654	0	-1024	-768	-1	-1	-1	-1	4	37	932	630						Untertest4.avi	0	880	547	72	111	796	519	283	0	Content		860	519	21598270	1679480557
21615	09:01:01.357	00:00:21.614	1297	935,5345	639,3148	0,5756689	0,8465827	472,1506	2,994696	0	732,8572	550,5951	0,4138749	0,8210573	478,6495	2,696001	0	37	834	595						Untertest4.avi	0	880	547	72	111	796	519	283	0	Content		762	484	21614903	1679497190
21632	09:01:01.374	00:00:21.631	1298	943,7324	631,2485	0,5751625	0,8465834	471,4698	2,972986	0	-1024	-768	-1	-1	-1	-1	4	38	944	631						Untertest4.avi	0	880	547	72	111	864	526	333	0	Content		872	520	21631517	1679513804
21648	09:01:01.390	00:00:21.648	1299	913,2314	636,2546	0,5748473	0,8459715	471,4094	3,038268	0	-1024	-768	-1	-1	-1	-1	4	38	913	636						Untertest4.avi	0	880	547	72	111	864	526	333	0	Content		841	525	21648138	1679530425
21665	09:01:01.407	00:00:21.664	1300	917,5456	632,7169	0,5749459	0,8448565	471,5051	3,039626	0	-1024	-768	-1	-1	-1	-1	4	38	918	633						Untertest4.avi	0	880	547	72	111	864	526	333	0	Content		846	522	21664763	1679547050
21682	09:01:01.424	00:00:21.681	1301	999,2403	619,7449	0,5829014	0,8434775	497,5848	3,185367	0	-1024	-768	-1	-1	-1	-1	4	38	999	620						Untertest4.avi	0	880	547	72	111	864	526	333	0	Content		927	509	21681509	1679563796
21698	09:01:01.440	00:00:21.698	1302	933,6752	651,3444	0,5761638	0,8432861	471,342	2,961838	0	-1024	-768	-1	-1	-1	-1	4	38	934	651						Untertest4.avi	0	880	547	72	111	864	526	333	0	Content		862	540	21698009	1679580296
21715	09:01:01.457	00:00:21.714	1303	935,9216	636,7968	0,5771781	0,8437427	471,0142	3,065243	0	-1024	-768	-1	-1	-1	-1	4	38	936	637						Untertest4.avi	0	880	547	72	111	864	526	333	0	Content		864	526	21714756	1679597043
21731	09:01:01.473	00:00:21.731	1304	935,7913	636,1519	0,577645	0,8447667	470,5442	3,05878	0	-1024	-768	-1	-1	-1	-1	4	38	936	636						Untertest4.avi	0	880	547	72	111	864	526	333	0	Content		864	525	21731377	1679613664
21748	09:01:01.490	00:00:21.748	1305	979,0026	671,1574	0,5781123	0,8452788	470,5443	3,21281	0	-1024	-768	-1	-1	-1	-1	4	38	979	671						Untertest4.avi	0	880	547	72	111	864	526	333	0	Content		907	560	21748000	1679630287
21765	09:01:01.507	00:00:21.765	1306	966,4232	652,0547	0,5776629	0,8465629	469,5179	3,095037	0	-1024	-768	-1	-1	-1	-1	4	38	966	652						Untertest4.avi	0	880	547	72	111	864	526	333	0	Content		894	541	21765121	1679647408
21781	09:01:01.523	00:00:21.781	1307	941,3919	636,0714	0,5770662	0,8465039	468,6284	2,947102	0	-1024	-768	-1	-1	-1	-1	4	38	941	636						Untertest4.avi	0	880	547	72	111	864	526	333	0	Content		869	525	21781242	1679663529
21798	09:01:01.540	00:00:21.798	1308	951,7197	649,0916	0,5764367	0,8455255	468,7075	2,896304	0	-1024	-768	-1	-1	-1	-1	4	38	952	649						Untertest4.avi	0	880	547	72	111	864	526	333	0	Content		880	538	21798313	1679680600
21815	09:01:01.557	00:00:21.814	1309	924,0723	631,0685	0,5758535	0,8446593	468,8667	2,945711	0	-1024	-768	-1	-1	-1	-1	4	38	924	631						Untertest4.avi	0	880	547	72	111	864	526	333	0	Content		852	520	21814621	1679696908
21832	09:01:01.574	00:00:21.831	1310	946,7121	647,993	0,5755265	0,8440588	468,7356	2,93472	0	-1024	-768	-1	-1	-1	-1	4	38	947	648						Untertest4.avi	0	880	547	72	111	864	526	333	0	Content		875	537	21831878	1679714165
21848	09:01:01.590	00:00:21.847	1311	934,1031	618,2897	0,5754499	0,8437564	468,9517	2,871989	0	-1024	-768	-1	-1	-1	-1	4	38	934	618						Untertest4.avi	0	880	547	72	111	864	526	333	0	Content		862	507	21847874	1679730161
21865	09:01:01.607	00:00:21.865	1312	938,8652	634,4637	0,5756421	0,8435077	468,932	2,887998	0	-1024	-768	-1	-1	-1	-1	4	38	939	634						Untertest4.avi	0	880	547	72	111	864	526	333	0	Content		867	523	21865053	1679747340
21882	09:01:01.624	00:00:21.881	1313	924,9727	651,3375	0,5757101	0,8435858	468,8314	2,987111	0	-1024	-768	-1	-1	-1	-1	4	38	925	651						Untertest4.avi	0	880	547	72	111	864	526	333	0	Content		853	540	21881677	1679763964
21898	09:01:01.640	00:00:21.898	1314	926,0182	653,2861	0,5757705	0,8436833	469,0625	2,958166	0	741,6495	561,9266	0,4124106	0,8186812	469,0625	2,650995	0	38	834	608						Untertest4.avi	0	880	547	72	111	864	526	333	0	Content		762	497	21898299	1679780586
21914	09:01:01.656	00:00:21.914	1315	934,611	642,7291	0,5755481	0,8438276	468,9021	2,956052	0	-1024	-768	-1	-1	-1	-1	4	38	935	643						Untertest4.avi	0	880	547	72	111	864	526	333	0	Content		863	532	21914478	1679796765
21931	09:01:01.673	00:00:21.931	1316	933,0526	642,5707	0,5752298	0,8438056	469,1266	3,008003	0	-1024	-768	-1	-1	-1	-1	4	38	933	643						Untertest4.avi	0	880	547	72	111	864	526	333	0	Content		861	532	21931225	1679813512
21948	09:01:01.690	00:00:21.947	1317	914,1038	645,2045	0,5748861	0,8436981	469,1266	3,048889	0	-1024	-768	-1	-1	-1	-1	4	38	914	645						Untertest4.avi	0	880	547	72	111	864	526	333	0	Content		842	534	21947862	1679830149
21965	09:01:01.707	00:00:21.964	1318	979,8137	638,7255	0,5753931	0,8440608	469,1266	3,054534	0	-1024	-768	-1	-1	-1	-1	4	39	980	639						Untertest4.avi	0	880	547	72	111	908	538	133	0	Content		908	528	21964914	1679847201
21981	09:01:01.723	00:00:21.981	1319	969,7258	655,9403	0,5830886	0,844351	497,6254	3,271511	0	-1024	-768	-1	-1	-1	-1	4	39	970	656						Untertest4.avi	0	880	547	72	111	908	538	133	0	Content		898	545	21981095	1679863382
21998	09:01:01.740	00:00:21.998	1320	976,8027	649,1154	0,5820853	0,8445169	493,0953	3,252248	0	-1024	-768	-1	-1	-1	-1	4	39	977	649						Untertest4.avi	0	880	547	72	111	908	538	133	0	Content		905	538	21998160	1679880447
22014	09:01:01.756	00:00:22.014	1321	993,5688	648,7561	0,5830941	0,8446254	496,2776	3,257748	0	-1024	-768	-1	-1	-1	-1	4	39	994	649						Untertest4.avi	0	880	547	72	111	908	538	133	0	Content		922	538	22014466	1679896753
22031	09:01:01.773	00:00:22.031	1322	1035,81	622,6947	0,5830492	0,8445871	495,6351	3,149012	0	-1024	-768	-1	-1	-1	-1	4	39	1036	623						Untertest4.avi	0	880	547	72	111	908	538	133	0	Content		964	512	22031406	1679913693
22048	09:01:01.790	00:00:22.047	1323	1016,7	650,7437	0,5818756	0,8445446	489,7961	3,25588	0	-1024	-768	-1	-1	-1	-1	4	39	1017	651						Untertest4.avi	0	880	547	72	111	908	538	133	0	Content		945	540	22047961	1679930248
22065	09:01:01.807	00:00:22.064	1324	992,0379	629,0511	0,5816824	0,8444438	488,025	3,213128	0	-1024	-768	-1	-1	-1	-1	4	39	992	629						Untertest4.avi	0	880	547	72	111	908	538	133	0	Content		920	518	22064707	1679946994
22081	09:01:01.823	00:00:22.081	1325	978,1948	668,9633	0,5796562	0,8445058	478,9801	3,174288	0	-1024	-768	-1	-1	-1	-1	4	39	978	669						Untertest4.avi	0	880	547	72	111	908	538	133	0	Content		906	558	22081330	1679963617
22098	09:01:01.840	00:00:22.097	1326	872,4738	653,4336	0,582164	0,844393	484,0244	3,216293	0	-1024	-768	-1	-1	-1	-1	4	40	872	653						Untertest4.avi	0	880	547	72	111	756	550	683	0	Content		800	542	22097942	1679980229
22115	09:01:01.857	00:00:22.114	1327	873,8264	643,9957	0,5853644	0,844864	492,1224	3,2442	0	-1024	-768	-1	-1	-1	-1	4	40	874	644						Untertest4.avi	0	880	547	72	111	756	550	683	0	Content		802	533	22114562	1679996849
22131	09:01:01.873	00:00:22.131	1328	875,179	661,3148	0,5853387	0,845028	492,1662	3,23787	0	-1024	-768	-1	-1	-1	-1	4	40	875	661						Untertest4.avi	0	880	547	72	111	756	550	683	0	Content		803	550	22131188	1680013475
22148	09:01:01.890	00:00:22.147	1329	936,1364	616,3556	0,58518	0,8448002	492,1662	3,20578	0	-1024	-768	-1	-1	-1	-1	4	40	936	616						Untertest4.avi	0	880	547	72	111	756	550	683	0	Content		864	505	22147939	1680030226
22165	09:01:01.907	00:00:22.164	1330	853,1187	660,3983	0,5781113	0,8448001	469,4705	3,137516	0	-1024	-768	-1	-1	-1	-1	4	40	853	660						Untertest4.avi	0	880	547	72	111	756	550	683	0	Content		781	549	22164562	1680046849
22181	09:01:01.923	00:00:22.181	1331	848,8669	662,8733	0,5778273	0,844636	469,6953	3,244097	0	-1024	-768	-1	-1	-1	-1	4	40	849	663						Untertest4.avi	0	880	547	72	111	756	550	683	0	Content		777	552	22181185	1680063472
22198	09:01:01.940	00:00:22.198	1332	806,392	663,1855	0,5772904	0,8442104	469,6953	3,215041	0	-1024	-768	-1	-1	-1	-1	4	40	806	663						Untertest4.avi	0	880	547	72	111	756	550	683	0	Content		734	552	22198374	1680080661
22214	09:01:01.956	00:00:22.214	1333	807,7599	653,351	0,5769556	0,8446836	469,512	3,179816	0	-1024	-768	-1	-1	-1	-1	4	40	808	653						Untertest4.avi	0	880	547	72	111	756	550	683	0	Content		736	542	22214304	1680096591
22231	09:01:01.973	00:00:22.231	1334	830,8969	656,4432	0,5769262	0,8450428	469,185	3,235546	0	-1024	-768	-1	-1	-1	-1	4	40	831	656						Untertest4.avi	0	880	547	72	111	756	550	683	0	Content		759	545	22231496	1680113783
22248	09:01:01.990	00:00:22.248	1335	804,5738	672,1986	0,576848	0,845288	469,4816	3,293804	0	-1024	-768	-1	-1	-1	-1	4	40	805	672						Untertest4.avi	0	880	547	72	111	756	550	683	0	Content		733	561	22248174	1680130461
22265	09:01:02.007	00:00:22.264	1336	828,5195	649,1295	0,5767498	0,8455977	469,4924	3,272027	0	-1024	-768	-1	-1	-1	-1	4	40	829	649						Untertest4.avi	0	880	547	72	111	756	550	683	0	Content		757	538	22264810	1680147097
22281	09:01:02.023	00:00:22.280	1337	842,097	670,2196	0,5765386	0,8456379	469,7396	3,233916	0	-1024	-768	-1	-1	-1	-1	4	40	842	670						Untertest4.avi	0	880	547	72	111	756	550	683	0	Content		770	559	22280918	1680163205
22298	09:01:02.040	00:00:22.297	1338	810,0574	656,983	0,5763003	0,8459589	469,6025	3,246263	0	-1024	-768	-1	-1	-1	-1	4	40	810	657						Untertest4.avi	0	880	547	72	111	756	550	683	0	Content		738	546	22297985	1680180272
22315	09:01:02.057	00:00:22.314	1339	802,1674	672,8772	0,5761112	0,846312	469,8396	3,307226	0	-1024	-768	-1	-1	-1	-1	4	40	802	673						Untertest4.avi	0	880	547	72	111	756	550	683	0	Content		730	562	22314734	1680197021
22331	09:01:02.073	00:00:22.331	1340	827,7626	677,6897	0,5763497	0,8466271	469,947	3,411941	0	-1024	-768	-1	-1	-1	-1	4	40	828	678						Untertest4.avi	0	880	547	72	111	756	550	683	0	Content		756	567	22331356	1680213643
22347	09:01:02.089	00:00:22.347	1341	853,9536	671,5957	0,5763002	0,8467935	469,9617	3,397739	0	-1024	-768	-1	-1	-1	-1	4	40	854	672						Untertest4.avi	0	880	547	72	111	756	550	683	0	Content		782	561	22347411	1680229698
22364	09:01:02.106	00:00:22.364	1342	851,4087	661,4606	0,5762374	0,8469641	470,03	3,305624	0	-1024	-768	-1	-1	-1	-1	4	40	851	661						Untertest4.avi	0	880	547	72	111	756	550	683	0	Content		779	550	22364158	1680246445
22381	09:01:02.123	00:00:22.380	1343	859,4159	643,2374	0,5843978	0,8467911	499,9973	3,5683	0	-1024	-768	-1	-1	-1	-1	4	40	859	643						Untertest4.avi	0	880	547	72	111	756	550	683	0	Content		787	532	22380787	1680263074
22398	09:01:02.140	00:00:22.397	1344	845,4327	665,3745	0,575929	0,8478451	470,1116	3,38333	0	-1024	-768	-1	-1	-1	-1	4	40	845	665						Untertest4.avi	0	880	547	72	111	756	550	683	0	Content		773	554	22397970	1680280257
22415	09:01:02.157	00:00:22.414	1345	856,7955	640,1888	0,5836841	0,8481141	498,2264	3,56059	0	-1024	-768	-1	-1	-1	-1	4	40	857	640						Untertest4.avi	0	880	547	72	111	756	550	683	0	Content		785	529	22414717	1680297004
22431	09:01:02.173	00:00:22.431	1346	853,7346	661,2599	0,5790527	0,8487551	481,8126	3,456568	0	-1024	-768	-1	-1	-1	-1	4	40	854	661						Untertest4.avi	0	880	547	72	111	756	550	683	0	Content		782	550	22431216	1680313503
22448	09:01:02.190	00:00:22.447	1347	853,0002	670,2561	0,57543	0,8495653	470,2667	3,428164	0	-1024	-768	-1	-1	-1	-1	4	40	853	670						Untertest4.avi	0	880	547	72	111	756	550	683	0	Content		781	559	22447521	1680329808
22465	09:01:02.207	00:00:22.464	1348	829,2184	661,4337	0,5749983	0,8493847	470,2668	3,366106	0	-1024	-768	-1	-1	-1	-1	4	40	829	661						Untertest4.avi	0	880	547	72	111	756	550	683	0	Content		757	550	22464518	1680346805
22481	09:01:02.223	00:00:22.481	1349	815,8304	652,6179	0,5748348	0,8495787	470,2668	3,365954	0	-1024	-768	-1	-1	-1	-1	4	40	816	653						Untertest4.avi	0	880	547	72	111	756	550	683	0	Content		744	542	22481015	1680363302
22498	09:01:02.240	00:00:22.497	1350	843,3538	675,2613	0,5744868	0,85015	470,9043	3,394201	0	-1024	-768	-1	-1	-1	-1	4	40	843	675						Untertest4.avi	0	880	547	72	111	756	550	683	0	Content		771	564	22497829	1680380116
22514	09:01:02.256	00:00:22.514	1351	844,0526	668,3184	0,5742078	0,8505093	471,2036	3,383894	0	-1024	-768	-1	-1	-1	-1	4	40	844	668						Untertest4.avi	0	880	547	72	111	756	550	683	0	Content		772	557	22514132	1680396419
22531	09:01:02.273	00:00:22.531	1352	837,2797	635,5215	0,5790399	0,8507617	489,436	3,544201	0	-1024	-768	-1	-1	-1	-1	4	40	837	636						Untertest4.avi	0	880	547	72	111	756	550	683	0	Content		765	525	22531072	1680413359
22548	09:01:02.290	00:00:22.547	1353	811,5599	645,076	0,5738247	0,8520473	471,2927	3,428922	0	-1024	-768	-1	-1	-1	-1	4	40	812	645						Untertest4.avi	0	880	547	72	111	756	550	683	0	Content		740	534	22547501	1680429788
22565	09:01:02.307	00:00:22.564	1354	806,9211	672,6086	0,5735418	0,8528538	471,3187	3,324249	0	-1024	-768	-1	-1	-1	-1	4	40	807	673						Untertest4.avi	0	880	547	72	111	756	550	683	0	Content		735	562	22564625	1680446912
22581	09:01:02.323	00:00:22.581	1355	814,8635	675,376	0,5734795	0,853833	471,444	3,319249	0	-1024	-768	-1	-1	-1	-1	4	40	815	675						Untertest4.avi	0	880	547	72	111	756	550	683	0	Content		743	564	22581249	1680463536
22598	09:01:02.340	00:00:22.597	1356	809,965	666,1356	0,5735727	0,8549579	471,3954	3,33073	0	-1024	-768	-1	-1	-1	-1	4	40	810	666						Untertest4.avi	0	880	547	72	111	756	550	683	0	Content		738	555	22597815	1680480102
22614	09:01:02.356	00:00:22.613	1357	832,01	664,1891	0,5734307	0,8558975	471,5311	3,25628	0	-1024	-768	-1	-1	-1	-1	4	40	832	664						Untertest4.avi	0	880	547	72	111	756	550	683	0	Content		760	553	22613991	1680496278
22631	09:01:02.373	00:00:22.631	1358	817,8043	647,4384	0,5731825	0,8569512	471,5676	3,296959	0	-1024	-768	-1	-1	-1	-1	4	40	818	647						Untertest4.avi	0	880	547	72	111	756	550	683	0	Content		746	536	22631184	1680513471
22648	09:01:02.390	00:00:22.647	1359	809,014	658,4159	0,5727844	0,8577536	471,6341	3,333285	0	-1024	-768	-1	-1	-1	-1	4	40	809	658						Untertest4.avi	0	880	547	72	111	756	550	683	0	Content		737	547	22647988	1680530275
22665	09:01:02.407	00:00:22.664	1360	806,1148	652,3372	0,5724406	0,8583875	471,7998	3,330314	0	-1024	-768	-1	-1	-1	-1	4	40	806	652						Untertest4.avi	0	880	547	72	111	756	550	683	0	Content		734	541	22664611	1680546898
22681	09:01:02.423	00:00:22.680	1361	813,6362	651,0026	0,5722451	0,8586475	472,3214	3,316299	0	-1024	-768	-1	-1	-1	-1	4	40	814	651						Untertest4.avi	0	880	547	72	111	756	550	683	0	Content		742	540	22680736	1680563023
22697	09:01:02.439	00:00:22.697	1362	813,1346	647,5417	0,5721756	0,8588884	472,5993	3,273299	0	-1024	-768	-1	-1	-1	-1	4	40	813	648						Untertest4.avi	0	880	547	72	111	756	550	683	0	Content		741	537	22697353	1680579640
22714	09:01:02.456	00:00:22.713	1363	815,7556	665,0634	0,5723847	0,8586401	472,9994	3,327551	0	-1024	-768	-1	-1	-1	-1	4	40	816	665						Untertest4.avi	0	880	547	72	111	756	550	683	0	Content		744	554	22713980	1680596267
22731	09:01:02.473	00:00:22.731	1364	819,1231	672,0204	0,572849	0,8580796	473,4752	3,291149	0	-1024	-768	-1	-1	-1	-1	4	40	819	672						Untertest4.avi	0	880	547	72	111	756	550	683	0	Content		747	561	22731171	1680613458
22748	09:01:02.490	00:00:22.747	1365	816,5896	666,7069	0,573299	0,8573403	473,9656	3,273329	0	-1024	-768	-1	-1	-1	-1	4	40	817	667						Untertest4.avi	0	880	547	72	111	756	550	683	0	Content		745	556	22747971	1680630258
22765	09:01:02.507	00:00:22.764	1366	810,402	663,1419	0,5735124	0,8562242	474,8327	3,242751	0	-1024	-768	-1	-1	-1	-1	4	40	810	663						Untertest4.avi	0	880	547	72	111	756	550	683	0	Content		738	552	22764594	1680646881
22781	09:01:02.523	00:00:22.780	1367	816,7076	667,4616	0,5735232	0,8550492	475,338	3,252571	0	-1024	-768	-1	-1	-1	-1	4	41	817	667						Untertest4.avi	0	880	547	72	111	658	577	267	0	Content		745	556	22780597	1680662884
22797	09:01:02.539	00:00:22.797	1368	808,5653	681,262	0,5733923	0,8537642	476,0829	3,227487	0	598,2981	695,4299	0,4139041	0,8366767	476,083	3,22246	0	41	703	688						Untertest4.avi	0	880	547	72	111	658	577	267	0	Content		631	577	22797219	1680679506
22814	09:01:02.556	00:00:22.813	1369	831,0001	676,1283	0,5731729	0,852448	476,6009	3,303064	0	583,7303	686,9645	0,4138304	0,8355402	476,6009	3,198623	0	41	707	682						Untertest4.avi	0	880	547	72	111	658	577	267	0	Content		635	571	22813968	1680696255
22831	09:01:02.573	00:00:22.831	1370	829,5662	673,546	0,5726778	0,8512164	477,2437	3,237148	0	558,5521	727,6682	0,413612	0,8345113	477,2438	3,18431	0	41	694	701						Untertest4.avi	0	880	547	72	111	658	577	267	0	Content		622	590	22831090	1680713377
22847	09:01:02.589	00:00:22.847	1371	839,5239	674,6718	0,5724021	0,8501881	477,7094	3,334057	0	636,5855	705,3312	0,4116682	0,8337047	483,8446	3,249016	0	41	738	690						Untertest4.avi	0	880	547	72	111	658	577	267	0	Content		666	579	22847337	1680729624
22864	09:01:02.606	00:00:22.864	1372	833,9657	689,3298	0,5714821	0,8491732	478,5536	3,202912	0	619,431	688,965	0,4110775	0,8333101	484,6699	3,276649	0	41	727	689						Untertest4.avi	0	880	547	72	111	658	577	267	0	Content		655	578	22864082	1680746369
22881	09:01:02.623	00:00:22.880	1373	806,24	678,038	0,5707958	0,8485588	479,4597	3,316248	0	612,8826	688,7612	0,4105991	0,833306	485,3442	3,243659	0	41	710	683						Untertest4.avi	0	880	547	72	111	658	577	267	0	Content		638	572	22880706	1680762993
22897	09:01:02.639	00:00:22.897	1374	818,8248	673,5035	0,5703286	0,8482996	479,8907	3,352705	0	600,0892	679,7105	0,4102082	0,8334693	485,92	3,214077	0	41	709	677						Untertest4.avi	0	880	547	72	111	658	577	267	0	Content		637	566	22897332	1680779619
22914	09:01:02.656	00:00:22.913	1375	844,1539	676,1702	0,5699868	0,8482655	480,5344	3,286029	0	616,074	680,1692	0,4099309	0,8337647	486,4466	3,229211	0	41	730	678						Untertest4.avi	0	880	547	72	111	658	577	267	0	Content		658	567	22913956	1680796243
22931	09:01:02.673	00:00:22.930	1376	816,3386	673,4482	0,569674	0,8483945	481,0071	3,332826	0	600,8804	683,6033	0,4097473	0,834299	487,0731	3,225424	0	41	709	679						Untertest4.avi	0	880	547	72	111	658	577	267	0	Content		637	568	22930705	1680812992
22947	09:01:02.689	00:00:22.947	1377	817,4319	678,9274	0,5694302	0,8487459	481,9271	3,28677	0	605,9711	687,3483	0,4096311	0,8348997	487,7058	3,254711	0	41	712	683						Untertest4.avi	0	880	547	72	111	658	577	267	0	Content		640	572	22947332	1680829619
22964	09:01:02.706	00:00:22.963	1378	819,0988	683,5229	0,5694777	0,8492709	482,612	3,347188	0	643,2309	681,4978	0,4097094	0,8357594	488,3002	3,226195	0	41	731	683						Untertest4.avi	0	880	547	72	111	658	577	267	0	Content		659	572	22963952	1680846239
22981	09:01:02.723	00:00:22.980	1379	836,5815	686,1177	0,569304	0,8499046	483,4395	3,308853	0	624,9558	693,0524	0,4096852	0,8368069	489,0681	3,252498	0	41	731	690						Untertest4.avi	0	880	547	72	111	658	577	267	0	Content		659	579	22980704	1680862991
22997	09:01:02.739	00:00:22.997	1380	830,3351	690,4904	0,569146	0,8506427	484,2797	3,27834	0	630,52	690,5674	0,4096703	0,8381075	489,8516	3,259594	0	41	730	691						Untertest4.avi	0	880	547	72	111	658	577	267	0	Content		658	580	22997324	1680879611
23014	09:01:02.756	00:00:23.013	1381	836,3091	680,6254	0,5690335	0,8518761	484,9418	3,31354	0	625,4709	695,5555	0,4096695	0,839748	490,6106	3,301448	0	41	731	688						Untertest4.avi	0	880	547	72	111	658	577	267	0	Content		659	577	23013949	1680896236
23031	09:01:02.773	00:00:23.030	1382	840,3259	678,2191	0,5688627	0,8536802	485,715	3,308458	0	637,3142	696,9095	0,4096467	0,8417475	491,3654	3,257974	0	41	739	688						Untertest4.avi	0	880	547	72	111	658	577	267	0	Content		667	577	23030571	1680912858
23047	09:01:02.789	00:00:23.047	1383	887,8027	711,2115	0,5678795	0,8558046	486,6364	3,342655	0	691,9559	706,9866	0,4090355	0,8446526	492,1435	3,244359	0	42	790	709						Untertest4.avi	0	880	547	72	111	728	581	250	0	Content		718	598	23047319	1680929606
23064	09:01:02.806	00:00:23.063	1384	930,8428	693,5508	0,5667043	0,858068	487,3762	3,292928	0	733,3164	699,866	0,4082284	0,847746	492,9657	3,256767	0	42	832	697						Untertest4.avi	0	880	547	72	111	728	581	250	0	Content		760	586	23063945	1680946232
23081	09:01:02.823	00:00:23.080	1385	927,5842	676,7451	0,5661729	0,8604895	488,1372	3,3021	0	727,9331	700,2413	0,4078109	0,8511426	493,779	3,268304	0	42	828	688						Untertest4.avi	0	880	547	72	111	728	581	250	0	Content		756	577	23080692	1680962979
23097	09:01:02.839	00:00:23.097	1386	949,0272	684,6576	0,5653617	0,8632886	489,042	3,276634	0	719,2083	711,0782	0,4071045	0,854964	494,3868	3,264058	0	42	834	698						Untertest4.avi	0	880	547	72	111	728	581	250	0	Content		762	587	23097317	1680979604
23114	09:01:02.856	00:00:23.114	1387	921,8582	688,897	0,5645007	0,8662	489,7062	3,337148	0	695,1936	706,921	0,4063447	0,8590641	495,1303	3,283539	0	42	809	698						Untertest4.avi	0	880	547	72	111	728	581	250	0	Content		737	587	23114064	1680996351
23131	09:01:02.873	00:00:23.130	1388	902,5525	694,5455	0,5637091	0,8690733	490,5982	3,392577	0	733,0666	709,0754	0,4056608	0,8629916	495,9843	3,226336	0	42	818	702						Untertest4.avi	0	880	547	72	111	728	581	250	0	Content		746	591	23130688	1681012975
23147	09:01:02.889	00:00:23.147	1389	919,2112	689,2786	0,5630345	0,8719904	491,6615	3,338557	0	719,7928	697,4313	0,4050971	0,8663854	495,9843	3,248034	0	42	820	693						Untertest4.avi	0	880	547	72	111	728	581	250	0	Content		748	582	23147313	1681029600
23164	09:01:02.906	00:00:23.164	1390	905,5133	701,941	0,5624966	0,8746725	492,6607	3,380412	0	717,3132	694,9521	0,4069844	0,8697369	509,999	3,352252	0	42	811	698						Untertest4.avi	0	880	547	72	111	728	581	250	0	Content		739	587	23164061	1681046348
23181	09:01:02.923	00:00:23.180	1391	895,4737	696,5385	0,5618961	0,8774331	493,5404	3,311287	0	683,2929	686,7693	0,4065513	0,8732247	509,999	3,449385	0	42	789	692						Untertest4.avi	0	880	547	72	111	728	581	250	0	Content		717	581	23180682	1681062969
23197	09:01:02.939	00:00:23.197	1392	889,6776	682,508	0,5614243	0,8800444	494,6571	3,347402	0	694,9053	692,3256	0,4061049	0,8766709	509,999	3,358577	0	42	792	687						Untertest4.avi	0	880	547	72	111	728	581	250	0	Content		720	576	23197432	1681079719
23214	09:01:02.956	00:00:23.214	1393	891,5778	675,114	0,5609112	0,8829979	495,5089	3,348356	0	680,2612	680,61	0,4055028	0,8801073	509,999	3,393677	0	42	786	678						Untertest4.avi	0	880	547	72	111	728	581	250	0	Content		714	567	23214056	1681096343
23231	09:01:02.973	00:00:23.230	1394	894,9603	696,6736	0,5601841	0,8857514	497,1027	3,398404	0	685,6973	675,9279	0,4047577	0,8836733	509,999	3,363687	0	42	790	686						Untertest4.avi	0	880	547	72	111	728	581	250	0	Content		718	575	23230680	1681112967
23247	09:01:02.989	00:00:23.247	1395	887,768	687,2914	0,5591571	0,8887543	498,4424	3,392302	0	700,0768	669,196	0,4038202	0,8875558	509,999	3,320912	0	42	794	678						Untertest4.avi	0	880	547	72	111	728	581	250	0	Content		722	567	23247303	1681129590
23264	09:01:03.006	00:00:23.264	1396	920,8708	669,9309	0,5581526	0,892038	499,7974	3,377401	0	690,3563	681,8647	0,4042116	0,8915073	518,8156	3,428165	0	42	806	676						Untertest4.avi	0	880	547	72	111	728	581	250	0	Content		734	565	23264174	1681146461
23281	09:01:03.023	00:00:23.280	1397	906,0631	677,3206	0,5566472	0,8951226	501,0395	3,39615	0	683,881	672,0576	0,403215	0,895704	521,3589	3,37605	0	42	795	675						Untertest4.avi	0	880	547	72	111	728	581	250	0	Content		723	564	23280548	1681162835
23298	09:01:03.040	00:00:23.297	1398	869,6292	728,709	0,5552874	0,8993154	502,5444	3,399326	0	606,0604	746,9442	0,4023192	0,9010522	521,5388	3,436082	0	43	738	738						Untertest4.avi	0	880	547	72	111	564	741	133	0	Content		666	627	23297660	1681179947
23314	09:01:03.056	00:00:23.314	1399	826,5721	809,1403	0,5536978	0,904147	504,0436	3,431117	0	531,4766	804,5253	0,4016797	0,90697	523,5925	3,474944	0	43	679	807						Untertest4.avi	0	880	547	72	111	564	741	133	0	Content		607	696	23314291	1681196578
23331	09:01:03.073	00:00:23.330	1400	779,5942	867,3662	0,551474	0,9085861	505,3954	3,462071	0	491,503	887,8177	0,400155	0,9125651	525,0351	3,518642	0	43	636	878						Untertest4.avi	0	880	547	72	111	564	741	133	0	Content		564	767	23330915	1681213202
23347	09:01:03.089	00:00:23.347	1401	802,7808	862,8127	0,5492259	0,9126394	506,7214	3,412895	0	471,3898	857,3076	0,3980286	0,9177731	524,5585	3,448592	0	43	637	860						Untertest4.avi	0	880	547	72	111	564	741	133	0	Content		565	749	23347165	1681229452
23364	09:01:03.106	00:00:23.363	1402	812,0537	863,1429	0,5468738	0,916845	508,1806	3,366744	0	-1024	-768	-1	-1	-1	-1	4	43	812	863						Untertest4.avi	0	880	547	72	111	564	741	133	0	Content		740	752	23363909	1681246196
23381	09:01:03.123	00:00:23.380	1403	788,9006	849,1265	0,54449	0,9214476	509,7293	3,409121	0	437,176	861,7141	0,393993	0,9284495	527,0481	3,488519	0	43	613	855						Untertest4.avi	0	880	547	72	111	564	741	133	0	Content		541	744	23380533	1681262820
23398	09:01:03.140	00:00:23.397	1404	804,142	848,7888	0,5419941	0,9262971	510,7814	3,394277	0	421,5952	855,4946	0,3921397	0,9345311	531,0911	3,420493	0	43	613	852						Untertest4.avi	0	880	547	72	111	564	741	133	0	Content		541	741	23397532	1681279819
23414	09:01:03.156	00:00:23.413	1405	782,3267	845,6344	0,5391147	0,9320733	512,1252	3,447011	0	411,8169	845,6481	0,3895442	0,9411298	532,2814	3,47039	0	43	597	846						Untertest4.avi	0	880	547	72	111	564	741	133	0	Content		525	735	23413903	1681296190
23431	09:01:03.173	00:00:23.430	1406	766,5643	866,1537	0,5358285	0,937844	513,7557	3,469581	0	392,1709	819,7579	0,3872977	0,9481182	537,7214	3,504037	0	44	579	843						Untertest4.avi	0	880	547	72	111	497	703	100	0	Content		507	732	23430528	1681312815
23447	09:01:03.189	00:00:23.447	1407	786,5439	835,6407	0,5321988	0,9435127	514,5763	3,385004	0	372,4467	822,6731	0,3838861	0,9552109	537,7214	3,499199	0	44	579	829						Untertest4.avi	0	880	547	72	111	497	703	100	0	Content		507	718	23447275	1681329562
23464	09:01:03.206	00:00:23.464	1408	737,6013	826,931	0,5287921	0,9500467	514,5763	3,44135	0	368,7076	812,42	0,3803396	0,9622768	537,7214	3,456939	0	44	553	820						Untertest4.avi	0	880	547	72	111	497	703	100	0	Content		481	709	23464149	1681346436
23481	09:01:03.223	00:00:23.480	1409	768,239	809,0535	0,5200253	0,9553476	542,5811	3,635969	0	-1024	-768	-1	-1	-1	-1	4	44	768	809						Untertest4.avi	0	880	547	72	111	497	703	100	0	Content		696	698	23480647	1681362934
23497	09:01:03.239	00:00:23.497	1410	744,3896	814,16	0,5165896	0,9603087	542,5811	3,678866	0	373,4539	770,2054	0,3730085	0,9754426	537,7214	3,541814	0	44	559	792						Untertest4.avi	0	880	547	72	111	497	703	100	0	Content		487	681	23497394	1681379681
23514	09:01:03.256	00:00:23.514	1411	-1024	-768	-1	-1	-1	-1	4	326,2052	781,4908	0,369471	0,9812089	537,7214	3,525608	0	44	326	781						Untertest4.avi	0	880	547	72	111	497	703	100	0	Content		254	670	23514018	1681396305
23531	09:01:03.273	00:00:23.530	1412	-1024	-768	-1	-1	-1	-1	4	-1024	-768	-1	-1	-1	-1	4		0	0						Untertest4.avi	0	880	547	72	111				0	Content		-72	-111	23530766	1681413053
23547	09:01:03.289	00:00:23.547	1413	-1024	-768	-1	-1	-1	-1	4	-1024	-768	-1	-1	-1	-1	4		0	0						Untertest4.avi	0	880	547	72	111				0	Content		-72	-111	23547389	1681429676
23564	09:01:03.306	00:00:23.564	1414	-1024	-768	-1	-1	-1	-1	4	-1024	-768	-1	-1	-1	-1	4		0	0						Untertest4.avi	0	880	547	72	111				0	Content		-72	-111	23564137	1681446424
23581	09:01:03.323	00:00:23.580	1415	-1024	-768	-1	-1	-1	-1	4	-1024	-768	-1	-1	-1	-1	4		0	0						Untertest4.avi	0	880	547	72	111				0	Content		-72	-111	23580759	1681463046
23597	09:01:03.339	00:00:23.597	1416	1043,874	598,543	0,4949613	0,9829773	542,5811	3,534988	2	1007,802	581,2103	0,4950309	0,9829693	542,5811	3,549981	2		0	0						Untertest4.avi	0	880	547	72	111				0	Content		-72	-111	23597384	1681479671
23614	09:01:03.356	00:00:23.614	1417	-1024	-768	-1	-1	-1	-1	4	-1024	-768	-1	-1	-1	-1	4		0	0						Untertest4.avi	0	880	547	72	111				0	Content		-72	-111	23614131	1681496418
23631	09:01:03.373	00:00:23.630	1418	-1024	-768	-1	-1	-1	-1	4	-1024	-768	-1	-1	-1	-1	4		0	0						Untertest4.avi	0	880	547	72	111				0	Content		-72	-111	23630753	1681513040
23647	09:01:03.389	00:00:23.647	1419	-1024	-768	-1	-1	-1	-1	4	-1024	-768	-1	-1	-1	-1	4		0	0						Untertest4.avi	0	880	547	72	111				0	Content		-72	-111	23647376	1681529663
23664	09:01:03.406	00:00:23.663	1420	-1024	-768	-1	-1	-1	-1	4	-1024	-768	-1	-1	-1	-1	4		0	0						Untertest4.avi	0	880	547	72	111				0	Content		-72	-111	23663997	1681546284
23681	09:01:03.423	00:00:23.680	1421	-1024	-768	-1	-1	-1	-1	4	-1024	-768	-1	-1	-1	-1	4		0	0						Untertest4.avi	0	880	547	72	111				0	Content		-72	-111	23680622	1681562909
23697	09:01:03.439	00:00:23.697	1422	-1024	-768	-1	-1	-1	-1	4	-1024	-768	-1	-1	-1	-1	4		0	0						Untertest4.avi	0	880	547	72	111				0	Content		-72	-111	23697371	1681579658
23714	09:01:03.456	00:00:23.713	1423	-1024	-768	-1	-1	-1	-1	4	-1024	-768	-1	-1	-1	-1	4		0	0						Untertest4.avi	0	880	547	72	111				0	Content		-72	-111	23713991	1681596278
23731	09:01:03.473	00:00:23.730	1424	-1024	-768	-1	-1	-1	-1	4	-1024	-768	-1	-1	-1	-1	4		0	0						Untertest4.avi	0	880	547	72	111				0	Content		-72	-111	23730615	1681612902
23747	09:01:03.489	00:00:23.747	1425	-1024	-768	-1	-1	-1	-1	4	-1024	-768	-1	-1	-1	-1	4		0	0						Untertest4.avi	0	880	547	72	111				0	Content		-72	-111	23747238	1681629525
23764	09:01:03.506	00:00:23.763	1426	-1024	-768	-1	-1	-1	-1	4	-1024	-768	-1	-1	-1	-1	4		0	0						Untertest4.avi	0	880	547	72	111				0	Content		-72	-111	23763985	1681646272
23781	09:01:03.523	00:00:23.780	1427	-1024	-768	-1	-1	-1	-1	4	-1024	-768	-1	-1	-1	-1	4		0	0						Untertest4.avi	0	880	547	72	111				0	Content		-72	-111	23780608	1681662895
23797	09:01:03.539	00:00:23.797	1428	-1024	-768	-1	-1	-1	-1	4	-1024	-768	-1	-1	-1	-1	4		0	0						Untertest4.avi	0	880	547	72	111				0	Content		-72	-111	23797230	1681679517
23814	09:01:03.556	00:00:23.813	1429	-1024	-768	-1	-1	-1	-1	4	-1024	-768	-1	-1	-1	-1	4		0	0						Untertest4.avi	0	880	547	72	111				0	Content		-72	-111	23813979	1681696266
23830	09:01:03.572	00:00:23.830	1430	-1024	-768	-1	-1	-1	-1	4	-1024	-768	-1	-1	-1	-1	4		0	0						Untertest4.avi	0	880	547	72	111				0	Content		-72	-111	23830475	1681712762
23847	09:01:03.589	00:00:23.847	1431	-1024	-768	-1	-1	-1	-1	4	-1024	-768	-1	-1	-1	-1	4		0	0						Untertest4.avi	0	880	547	72	111				0	Content		-72	-111	23847222	1681729509
23864	09:01:03.606	00:00:23.863	1432	-1024	-768	-1	-1	-1	-1	4	-1024	-768	-1	-1	-1	-1	4		0	0						Untertest4.avi	0	880	547	72	111				0	Content		-72	-111	23863846	1681746133
23880	09:01:03.622	00:00:23.880	1433	-1024	-768	-1	-1	-1	-1	4	-1024	-768	-1	-1	-1	-1	4		0	0						Untertest4.avi	0	880	547	72	111				0	Content		-72	-111	23880471	1681762758
23897	09:01:03.639	00:00:23.897	1434	-1024	-768	-1	-1	-1	-1	4	-1024	-768	-1	-1	-1	-1	4		0	0						Untertest4.avi	0	880	547	72	111				0	Content		-72	-111	23897218	1681779505
23912	09:01:03.654	00:00:23.911	1435	-1024	-768	-1	-1	-1	-1	4	-1024	-768	-1	-1	-1	-1	4		0	0						Untertest4.avi	0	880	547	72	111				0	Content		-72	-111	23911964	1681794251
23929	09:01:03.671	00:00:23.928	1436	-1024	-768	-1	-1	-1	-1	4	-1024	-768	-1	-1	-1	-1	4		0	0						Untertest4.avi	0	880	547	72	111				0	Content		-72	-111	23928588	1681810875
23946	09:01:03.688	00:00:23.945	1437	-1024	-768	-1	-1	-1	-1	4	-1024	-768	-1	-1	-1	-1	4		0	0						Untertest4.avi	0	880	547	72	111				0	Content		-72	-111	23945779	1681828066
23963	09:01:03.705	00:00:23.963	1438	-1024	-768	-1	-1	-1	-1	4	-1024	-768	-1	-1	-1	-1	4		0	0						Untertest4.avi	0	880	547	72	111				0	Content		-72	-111	23963154	1681845441
23980	09:01:03.722	00:00:23.980	1439	-1024	-768	-1	-1	-1	-1	4	-1024	-768	-1	-1	-1	-1	4		0	0						Untertest4.avi	0	880	547	72	111				0	Content		-72	-111	23980399	1681862686
23995	09:01:03.737	00:00:23.995	1440	-1024	-768	-1	-1	-1	-1	4	-1024	-768	-1	-1	-1	-1	4		0	0						Untertest4.avi	0	880	547	72	111				0	Content		-72	-111	23995207	1681877494
24012	09:01:03.754	00:00:24.011	1441	-1024	-768	-1	-1	-1	-1	4	-1024	-768	-1	-1	-1	-1	4		0	0						Untertest4.avi	0	880	547	72	111				0	Content		-72	-111	24011951	1681894238
24029	09:01:03.771	00:00:24.028	1442	-1024	-768	-1	-1	-1	-1	4	-1024	-768	-1	-1	-1	-1	4		0	0						Untertest4.avi	0	880	547	72	111				0	Content		-72	-111	24028571	1681910858
24045	09:01:03.787	00:00:24.045	1443	-1024	-768	-1	-1	-1	-1	4	-1024	-768	-1	-1	-1	-1	4		0	0						Untertest4.avi	0	880	547	72	111				0	Content		-72	-111	24045193	1681927480
24062	09:01:03.804	00:00:24.061	1444	-1024	-768	-1	-1	-1	-1	4	-1024	-768	-1	-1	-1	-1	4		0	0						Untertest4.avi	0	880	547	72	111				0	Content		-72	-111	24061815	1681944102
24078	09:01:03.820	00:00:24.078	1445	-1024	-768	-1	-1	-1	-1	4	-1024	-768	-1	-1	-1	-1	4		0	0						Untertest4.avi	0	880	547	72	111				0	Content		-72	-111	24078453	1681960740
24096	09:01:03.838	00:00:24.095	1446	-1024	-768	-1	-1	-1	-1	4	-1024	-768	-1	-1	-1	-1	4		0	0						Untertest4.avi	0	880	547	72	111				0	Content		-72	-111	24095627	1681977914
24113	09:01:03.855	00:00:24.113	1447	-1024	-768	-1	-1	-1	-1	4	-1024	-768	-1	-1	-1	-1	4		0	0						Untertest4.avi	0	880	547	72	111				0	Content		-72	-111	24113001	1681995288
24130	09:01:03.872	00:00:24.130	1448	-1024	-768	-1	-1	-1	-1	4	-1024	-768	-1	-1	-1	-1	4		0	0						Untertest4.avi	0	880	547	72	111				0	Content		-72	-111	24130249	1682012536
24145	09:01:03.887	00:00:24.145	1449	-1024	-768	-1	-1	-1	-1	4	-1024	-768	-1	-1	-1	-1	4		0	0						Untertest4.avi	0	880	547	72	111				0	Content		-72	-111	24145054	1682027341
24162	09:01:03.904	00:00:24.161	1450	-1024	-768	-1	-1	-1	-1	4	-1024	-768	-1	-1	-1	-1	4		0	0						Untertest4.avi	0	880	547	72	111				0	Content		-72	-111	24161802	1682044089
24178	09:01:03.920	00:00:24.178	1451	-1024	-768	-1	-1	-1	-1	4	-1024	-768	-1	-1	-1	-1	4		0	0						Untertest4.avi	0	880	547	72	111				0	Content		-72	-111	24178432	1682060719
24195	09:01:03.937	00:00:24.195	1452	-1024	-768	-1	-1	-1	-1	4	-1024	-768	-1	-1	-1	-1	4		0	0						Untertest4.avi	0	880	547	72	111				0	Content		-72	-111	24195043	1682077330
24212	09:01:03.954	00:00:24.211	1453	-1024	-768	-1	-1	-1	-1	4	-1024	-768	-1	-1	-1	-1	4		0	0						Untertest4.avi	0	880	547	72	111				0	Content		-72	-111	24211790	1682094077
24228	09:01:03.970	00:00:24.228	1454	-1024	-768	-1	-1	-1	-1	4	-1024	-768	-1	-1	-1	-1	4		0	0						Untertest4.avi	0	880	547	72	111				0	Content		-72	-111	24228423	1682110710
24245	09:01:03.987	00:00:24.245	1455	-1024	-768	-1	-1	-1	-1	4	-1024	-768	-1	-1	-1	-1	4		0	0						Untertest4.avi	0	880	547	72	111				0	Content		-72	-111	24245473	1682127760
24263	09:01:04.005	00:00:24.262	1456	-1024	-768	-1	-1	-1	-1	4	-1024	-768	-1	-1	-1	-1	4		0	0						Untertest4.avi	0	880	547	72	111				0	Content		-72	-111	24262847	1682145134
24280	09:01:04.022	00:00:24.280	1457	-1024	-768	-1	-1	-1	-1	4	-1024	-768	-1	-1	-1	-1	4		0	0						Untertest4.avi	0	880	547	72	111				0	Content		-72	-111	24280093	1682162380
24295	09:01:04.037	00:00:24.295	1458	-1024	-768	-1	-1	-1	-1	4	-1024	-768	-1	-1	-1	-1	4		0	0						Untertest4.avi	0	880	547	72	111				0	Content		-72	-111	24295023	1682177310
24312	09:01:04.054	00:00:24.311	1459	-1024	-768	-1	-1	-1	-1	4	-1024	-768	-1	-1	-1	-1	4		0	0						Untertest4.avi	0	880	547	72	111				0	Content		-72	-111	24311642	1682193929
24328	09:01:04.070	00:00:24.328	1460	-1024	-768	-1	-1	-1	-1	4	-1024	-768	-1	-1	-1	-1	4		0	0						Untertest4.avi	0	880	547	72	111				0	Content		-72	-111	24328402	1682210689
24345	09:01:04.087	00:00:24.345	1461	-1024	-768	-1	-1	-1	-1	4	-1024	-768	-1	-1	-1	-1	4		0	0						Untertest4.avi	0	880	547	72	111				0	Content		-72	-111	24345009	1682227296
24362	09:01:04.104	00:00:24.361	1462	-1024	-768	-1	-1	-1	-1	4	-1024	-768	-1	-1	-1	-1	4		0	0						Untertest4.avi	0	880	547	72	111				0	Content		-72	-111	24361631	1682243918
24378	09:01:04.120	00:00:24.378	1463	-1024	-768	-1	-1	-1	-1	4	-1024	-768	-1	-1	-1	-1	4		0	0						Untertest4.avi	0	880	547	72	111				0	Content		-72	-111	24378253	1682260540
24395	09:01:04.137	00:00:24.395	1464	-1024	-768	-1	-1	-1	-1	4	-1024	-768	-1	-1	-1	-1	4		0	0						Untertest4.avi	0	880	547	72	111				0	Content		-72	-111	24395444	1682277731
24413	09:01:04.155	00:00:24.412	1465	-1024	-768	-1	-1	-1	-1	4	-1024	-768	-1	-1	-1	-1	4		0	0						Untertest4.avi	0	880	547	72	111				0	Content		-72	-111	24412692	1682294979
24430	09:01:04.172	00:00:24.430	1466	-1024	-768	-1	-1	-1	-1	4	-1024	-768	-1	-1	-1	-1	4		0	0						Untertest4.avi	0	880	547	72	111				0	Content		-72	-111	24430063	1682312350
24445	09:01:04.187	00:00:24.444	1467	-1024	-768	-1	-1	-1	-1	4	-1024	-768	-1	-1	-1	-1	4		0	0						Untertest4.avi	0	880	547	72	111				0	Content		-72	-111	24444868	1682327155
24461	09:01:04.203	00:00:24.461	1468	-1024	-768	-1	-1	-1	-1	4	-1024	-768	-1	-1	-1	-1	4		0	0						Untertest4.avi	0	880	547	72	111				0	Content		-72	-111	24461492	1682343779
24478	09:01:04.220	00:00:24.478	1469	-1024	-768	-1	-1	-1	-1	4	-1024	-768	-1	-1	-1	-1	4		0	0						Untertest4.avi	0	880	547	72	111				0	Content		-72	-111	24478238	1682360525
24495	09:01:04.237	00:00:24.494	1470	-1024	-768	-1	-1	-1	-1	4	-1024	-768	-1	-1	-1	-1	4		0	0						Untertest4.avi	0	880	547	72	111				0	Content		-72	-111	24494862	1682377149
24511	09:01:04.253	00:00:24.511	1471	-1024	-768	-1	-1	-1	-1	4	-1024	-768	-1	-1	-1	-1	4		0	0						Untertest4.avi	0	880	547	72	111				0	Content		-72	-111	24511485	1682393772
24528	09:01:04.270	00:00:24.528	1472	-1024	-768	-1	-1	-1	-1	4	-1024	-768	-1	-1	-1	-1	4		0	0						Untertest4.avi	0	880	547	72	111				0	Content		-72	-111	24528106	1682410393
24545	09:01:04.287	00:00:24.545	1473	-1024	-768	-1	-1	-1	-1	4	-1024	-768	-1	-1	-1	-1	4		0	0						Untertest4.avi	0	880	547	72	111				0	Content		-72	-111	24545298	1682427585
24563	09:01:04.305	00:00:24.562	1474	-1024	-768	-1	-1	-1	-1	4	-1024	-768	-1	-1	-1	-1	4		0	0						Untertest4.avi	0	880	547	72	111				0	Content		-72	-111	24562668	1682444955
24580	09:01:04.322	00:00:24.579	1475	-1024	-768	-1	-1	-1	-1	4	-1024	-768	-1	-1	-1	-1	4		0	0						Untertest4.avi	0	880	547	72	111				0	Content		-72	-111	24579916	1682462203
24595	09:01:04.337	00:00:24.594	1476	-1024	-768	-1	-1	-1	-1	4	-1024	-768	-1	-1	-1	-1	4		0	0						Untertest4.avi	0	880	547	72	111				0	Content		-72	-111	24594720	1682477007
24611	09:01:04.353	00:00:24.611	1477	-1024	-768	-1	-1	-1	-1	4	-1024	-768	-1	-1	-1	-1	4		0	0						Untertest4.avi	0	880	547	72	111				0	Content		-72	-111	24611469	1682493756
24628	09:01:04.370	00:00:24.628	1478	-1024	-768	-1	-1	-1	-1	4	-1024	-768	-1	-1	-1	-1	4		0	0						Untertest4.avi	0	880	547	72	111				0	Content		-72	-111	24628092	1682510379
24645	09:01:04.387	00:00:24.644	1479	-1024	-768	-1	-1	-1	-1	4	-1024	-768	-1	-1	-1	-1	4		0	0						Untertest4.avi	0	880	547	72	111				0	Content		-72	-111	24644838	1682527125
24661	09:01:04.403	00:00:24.661	1480	-1024	-768	-1	-1	-1	-1	4	-1024	-768	-1	-1	-1	-1	4		0	0						Untertest4.avi	0	880	547	72	111				0	Content		-72	-111	24661342	1682543629
24678	09:01:04.420	00:00:24.677	1481	-1024	-768	-1	-1	-1	-1	4	-1024	-768	-1	-1	-1	-1	4		0	0						Untertest4.avi	0	880	547	72	111				0	Content		-72	-111	24677956	1682560243
24695	09:01:04.437	00:00:24.695	1482	-1024	-768	-1	-1	-1	-1	4	-1024	-768	-1	-1	-1	-1	4		0	0						Untertest4.avi	0	880	547	72	111				0	Content		-72	-111	24695149	1682577436
24713	09:01:04.455	00:00:24.712	1483	-1024	-768	-1	-1	-1	-1	4	-1024	-768	-1	-1	-1	-1	4		0	0						Untertest4.avi	0	880	547	72	111				0	Content		-72	-111	24712520	1682594807
24730	09:01:04.472	00:00:24.729	1484	-1024	-768	-1	-1	-1	-1	4	-1024	-768	-1	-1	-1	-1	4		0	0						Untertest4.avi	0	880	547	72	111				0	Content		-72	-111	24729766	1682612053
24745	09:01:04.487	00:00:24.744	1485	-1024	-768	-1	-1	-1	-1	4	-1024	-768	-1	-1	-1	-1	4		0	0						Untertest4.avi	0	880	547	72	111				0	Content		-72	-111	24744694	1682626981
24761	09:01:04.503	00:00:24.761	1486	-1024	-768	-1	-1	-1	-1	4	-1024	-768	-1	-1	-1	-1	4		0	0						Untertest4.avi	0	880	547	72	111				0	Content		-72	-111	24761326	1682643613
24778	09:01:04.520	00:00:24.778	1487	-1024	-768	-1	-1	-1	-1	4	-1024	-768	-1	-1	-1	-1	4		0	0						Untertest4.avi	0	880	547	72	111				0	Content		-72	-111	24778063	1682660350
24795	09:01:04.537	00:00:24.794	1488	-1024	-768	-1	-1	-1	-1	4	-1024	-768	-1	-1	-1	-1	4		0	0						Untertest4.avi	0	880	547	72	111				0	Content		-72	-111	24794684	1682676971
24811	09:01:04.553	00:00:24.811	1489	-1024	-768	-1	-1	-1	-1	4	-1024	-768	-1	-1	-1	-1	4		0	0						Untertest4.avi	0	880	547	72	111				0	Content		-72	-111	24811318	1682693605
24828	09:01:04.570	00:00:24.827	1490	-1024	-768	-1	-1	-1	-1	4	-1024	-768	-1	-1	-1	-1	4		0	0						Untertest4.avi	0	880	547	72	111				0	Content		-72	-111	24827928	1682710215
24845	09:01:04.587	00:00:24.844	1491	-1024	-768	-1	-1	-1	-1	4	-1024	-768	-1	-1	-1	-1	4		0	0						Untertest4.avi	0	880	547	72	111				0	Content		-72	-111	24844994	1682727281
24862	09:01:04.604	00:00:24.862	1492	-1024	-768	-1	-1	-1	-1	4	-1024	-768	-1	-1	-1	-1	4		0	0						Untertest4.avi	0	880	547	72	111				0	Content		-72	-111	24862367	1682744654
24880	09:01:04.622	00:00:24.879	1493	-1024	-768	-1	-1	-1	-1	4	-1024	-768	-1	-1	-1	-1	4		0	0						Untertest4.avi	0	880	547	72	111				0	Content		-72	-111	24879618	1682761905
24895	09:01:04.637	00:00:24.894	1494	-1024	-768	-1	-1	-1	-1	4	-1024	-768	-1	-1	-1	-1	4		0	0						Untertest4.avi	0	880	547	72	111				0	Content		-72	-111	24894544	1682776831
24911	09:01:04.653	00:00:24.911	1495	-1024	-768	-1	-1	-1	-1	4	-1024	-768	-1	-1	-1	-1	4		0	0						Untertest4.avi	0	880	547	72	111				0	Content		-72	-111	24911166	1682793453
24928	09:01:04.670	00:00:24.927	1496	-1024	-768	-1	-1	-1	-1	4	-1024	-768	-1	-1	-1	-1	4		0	0						Untertest4.avi	0	880	547	72	111				0	Content		-72	-111	24927914	1682810201
24945	09:01:04.687	00:00:24.944	1497	-1024	-768	-1	-1	-1	-1	4	-1024	-768	-1	-1	-1	-1	4		0	0						Untertest4.avi	0	880	547	72	111				0	Content		-72	-111	24944534	1682826821
24961	09:01:04.703	00:00:24.961	1498	-1024	-768	-1	-1	-1	-1	4	-1024	-768	-1	-1	-1	-1	4		0	0						Untertest4.avi	0	880	547	72	111				0	Content		-72	-111	24961156	1682843443
24978	09:01:04.720	00:00:24.977	1499	-1024	-768	-1	-1	-1	-1	4	-1024	-768	-1	-1	-1	-1	4		0	0						Untertest4.avi	0	880	547	72	111				0	Content		-72	-111	24977776	1682860063
24995	09:01:04.737	00:00:24.994	1500	-1024	-768	-1	-1	-1	-1	4	-1024	-768	-1	-1	-1	-1	4		0	0						Untertest4.avi	0	880	547	72	111				0	Content		-72	-111	24994969	1682877256
25012	09:01:04.754	00:00:25.012	1501	-1024	-768	-1	-1	-1	-1	4	-1024	-768	-1	-1	-1	-1	4		0	0						Untertest4.avi	0	880	547	72	111				0	Content		-72	-111	25012347	1682894634
25030	09:01:04.772	00:00:25.029	1502	-1024	-768	-1	-1	-1	-1	4	-1024	-768	-1	-1	-1	-1	4		0	0						Untertest4.avi	0	880	547	72	111				0	Content		-72	-111	25029589	1682911876
25044	09:01:04.786	00:00:25.044	1503	-1024	-768	-1	-1	-1	-1	4	-1024	-768	-1	-1	-1	-1	4		0	0						Untertest4.avi	0	880	547	72	111				0	Content		-72	-111	25044394	1682926681
25061	09:01:04.803	00:00:25.061	1504	-1024	-768	-1	-1	-1	-1	4	-1024	-768	-1	-1	-1	-1	4		0	0						Untertest4.avi	0	880	547	72	111				0	Content		-72	-111	25061143	1682943430
25078	09:01:04.820	00:00:25.077	1505	-1024	-768	-1	-1	-1	-1	4	-1024	-768	-1	-1	-1	-1	4		0	0						Untertest4.avi	0	880	547	72	111				0	Content		-72	-111	25077763	1682960050
25094	09:01:04.836	00:00:25.094	1506	-1024	-768	-1	-1	-1	-1	4	-1024	-768	-1	-1	-1	-1	4		0	0						Untertest4.avi	0	880	547	72	111				0	Content		-72	-111	25094384	1682976671
25111	09:01:04.853	00:00:25.111	1507	-1024	-768	-1	-1	-1	-1	4	-1024	-768	-1	-1	-1	-1	4		0	0						Untertest4.avi	0	880	547	72	111				0	Content		-72	-111	25111005	1682993292
25128	09:01:04.870	00:00:25.127	1508	-1024	-768	-1	-1	-1	-1	4	-1024	-768	-1	-1	-1	-1	4		0	0						Untertest4.avi	0	880	547	72	111				0	Content		-72	-111	25127629	1683009916
25145	09:01:04.887	00:00:25.144	1509	-1024	-768	-1	-1	-1	-1	4	-1024	-768	-1	-1	-1	-1	4		0	0						Untertest4.avi	0	880	547	72	111				0	Content		-72	-111	25144824	1683027111
25162	09:01:04.904	00:00:25.162	1510	-1024	-768	-1	-1	-1	-1	4	-1024	-768	-1	-1	-1	-1	4		0	0						Untertest4.avi	0	880	547	72	111				0	Content		-72	-111	25162197	1683044484
25179	09:01:04.921	00:00:25.179	1511	-1024	-768	-1	-1	-1	-1	4	-1024	-768	-1	-1	-1	-1	4		0	0						Untertest4.avi	0	880	547	72	111				0	Content		-72	-111	25179442	1683061729
25194	09:01:04.936	00:00:25.194	1512	-1024	-768	-1	-1	-1	-1	4	-1024	-768	-1	-1	-1	-1	4		0	0						Untertest4.avi	0	880	547	72	111				0	Content		-72	-111	25194366	1683076653
25211	09:01:04.953	00:00:25.210	1513	-1024	-768	-1	-1	-1	-1	4	-1024	-768	-1	-1	-1	-1	4		0	0						Untertest4.avi	0	880	547	72	111				0	Content		-72	-111	25210990	1683093277
25228	09:01:04.970	00:00:25.227	1514	-1024	-768	-1	-1	-1	-1	4	-1024	-768	-1	-1	-1	-1	4		0	0						Untertest4.avi	0	880	547	72	111				0	Content		-72	-111	25227738	1683110025
25244	09:01:04.986	00:00:25.244	1515	-1024	-768	-1	-1	-1	-1	4	-1024	-768	-1	-1	-1	-1	4		0	0						Untertest4.avi	0	880	547	72	111				0	Content		-72	-111	25244239	1683126526
25261	09:01:05.003	00:00:25.260	1516	-1024	-768	-1	-1	-1	-1	4	-1024	-768	-1	-1	-1	-1	4		0	0						Untertest4.avi	0	880	547	72	111				0	Content		-72	-111	25260983	1683143270
25278	09:01:05.020	00:00:25.277	1517	-1024	-768	-1	-1	-1	-1	4	-1024	-768	-1	-1	-1	-1	4		0	0						Untertest4.avi	0	880	547	72	111				0	Content		-72	-111	25277603	1683159890
25295	09:01:05.037	00:00:25.294	1518	-1024	-768	-1	-1	-1	-1	4	-1024	-768	-1	-1	-1	-1	4		0	0						Untertest4.avi	0	880	547	72	111				0	Content		-72	-111	25294669	1683176956
25312	09:01:05.054	00:00:25.312	1519	-1024	-768	-1	-1	-1	-1	4	-1024	-768	-1	-1	-1	-1	4		0	0						Untertest4.avi	0	880	547	72	111				0	Content		-72	-111	25312042	1683194329
25329	09:01:05.071	00:00:25.329	1520	-1024	-768	-1	-1	-1	-1	4	-1024	-768	-1	-1	-1	-1	4		0	0						Untertest4.avi	0	880	547	72	111				0	Content		-72	-111	25329417	1683211704
25344	09:01:05.086	00:00:25.344	1521	-1024	-768	-1	-1	-1	-1	4	-1024	-768	-1	-1	-1	-1	4		0	0						Untertest4.avi	0	880	547	72	111				0	Content		-72	-111	25344220	1683226507
25361	09:01:05.103	00:00:25.360	1522	-1024	-768	-1	-1	-1	-1	4	-1024	-768	-1	-1	-1	-1	4		0	0						Untertest4.avi	0	880	547	72	111				0	Content		-72	-111	25360843	1683243130
25378	09:01:05.120	00:00:25.377	1523	-1024	-768	-1	-1	-1	-1	4	-1024	-768	-1	-1	-1	-1	4		0	0						Untertest4.avi	0	880	547	72	111				0	Content		-72	-111	25377586	1683259873
25394	09:01:05.136	00:00:25.394	1524	-1024	-768	-1	-1	-1	-1	4	-1024	-768	-1	-1	-1	-1	4		0	0						Untertest4.avi	0	880	547	72	111				0	Content		-72	-111	25394207	1683276494
25411	09:01:05.153	00:00:25.410	1525	-1024	-768	-1	-1	-1	-1	4	-1024	-768	-1	-1	-1	-1	4		0	0						Untertest4.avi	0	880	547	72	111				0	Content		-72	-111	25410831	1683293118
25427	09:01:05.169	00:00:25.427	1526	-1024	-768	-1	-1	-1	-1	4	-1024	-768	-1	-1	-1	-1	4		0	0						Untertest4.avi	0	880	547	72	111				0	Content		-72	-111	25427453	1683309740
25445	09:01:05.187	00:00:25.444	1527	-1024	-768	-1	-1	-1	-1	4	-1024	-768	-1	-1	-1	-1	4		0	0						Untertest4.avi	0	880	547	72	111				0	Content		-72	-111	25444645	1683326932
25462	09:01:05.204	00:00:25.462	1528	-1024	-768	-1	-1	-1	-1	4	-1024	-768	-1	-1	-1	-1	4		0	0						Untertest4.avi	0	880	547	72	111				0	Content		-72	-111	25462017	1683344304
25479	09:01:05.221	00:00:25.479	1529	-1024	-768	-1	-1	-1	-1	4	-1024	-768	-1	-1	-1	-1	4		0	0						Untertest4.avi	0	880	547	72	111				0	Content		-72	-111	25479265	1683361552
25494	09:01:05.236	00:00:25.494	1530	-1024	-768	-1	-1	-1	-1	4	-1024	-768	-1	-1	-1	-1	4		0	0						Untertest4.avi	0	880	547	72	111				0	Content		-72	-111	25494070	1683376357
25511	09:01:05.253	00:00:25.510	1531	-1024	-768	-1	-1	-1	-1	4	-1024	-768	-1	-1	-1	-1	4		0	0						Untertest4.avi	0	880	547	72	111				0	Content		-72	-111	25510822	1683393109
25527	09:01:05.269	00:00:25.527	1532	-1024	-768	-1	-1	-1	-1	4	-1024	-768	-1	-1	-1	-1	4		0	0						Untertest4.avi	0	880	547	72	111				0	Content		-72	-111	25527441	1683409728
25544	09:01:05.286	00:00:25.544	1533	-1024	-768	-1	-1	-1	-1	4	-1024	-768	-1	-1	-1	-1	4		0	0						Untertest4.avi	0	880	547	72	111				0	Content		-72	-111	25544062	1683426349
25561	09:01:05.303	00:00:25.560	1534	-1024	-768	-1	-1	-1	-1	4	-1024	-768	-1	-1	-1	-1	4		0	0						Untertest4.avi	0	880	547	72	111				0	Content		-72	-111	25560682	1683442969
25577	09:01:05.319	00:00:25.577	1535	-1024	-768	-1	-1	-1	-1	4	-1024	-768	-1	-1	-1	-1	4		0	0						Untertest4.avi	0	880	547	72	111				0	Content		-72	-111	25577305	1683459592
25594	09:01:05.336	00:00:25.594	1536	-1024	-768	-1	-1	-1	-1	4	-1024	-768	-1	-1	-1	-1	4		0	0						Untertest4.avi	0	880	547	72	111				0	Content		-72	-111	25594497	1683476784
25612	09:01:05.354	00:00:25.611	1537	-1024	-768	-1	-1	-1	-1	4	-1024	-768	-1	-1	-1	-1	4		0	0						Untertest4.avi	0	880	547	72	111				0	Content		-72	-111	25611866	1683494153
25629	09:01:05.371	00:00:25.629	1538	-1024	-768	-1	-1	-1	-1	4	-1024	-768	-1	-1	-1	-1	4		0	0						Untertest4.avi	0	880	547	72	111				0	Content		-72	-111	25629088	1683511375
25645	09:01:05.387	00:00:25.645	1539	-1024	-768	-1	-1	-1	-1	4	-1024	-768	-1	-1	-1	-1	4		0	0						Untertest4.avi	0	880	547	72	111				0	Content		-72	-111	25645134	1683527421
25662	09:01:05.404	00:00:25.661	1540	-1024	-768	-1	-1	-1	-1	4	-1024	-768	-1	-1	-1	-1	4		0	0						Untertest4.avi	0	880	547	72	111				0	Content		-72	-111	25661801	1683544088
25678	09:01:05.420	00:00:25.678	1541	-1024	-768	-1	-1	-1	-1	4	-1024	-768	-1	-1	-1	-1	4		0	0						Untertest4.avi	0	880	547	72	111				0	Content		-72	-111	25678467	1683560754
25695	09:01:05.437	00:00:25.694	1542	-1024	-768	-1	-1	-1	-1	4	-1024	-768	-1	-1	-1	-1	4		0	0						Untertest4.avi	0	880	547	72	111				0	Content		-72	-111	25694718	1683577005
25711	09:01:05.453	00:00:25.711	1543	-1024	-768	-1	-1	-1	-1	4	-1024	-768	-1	-1	-1	-1	4		0	0						Untertest4.avi	0	880	547	72	111				0	Content		-72	-111	25711385	1683593672
25728	09:01:05.470	00:00:25.728	1544	-1024	-768	-1	-1	-1	-1	4	-1024	-768	-1	-1	-1	-1	4		0	0						Untertest4.avi	0	880	547	72	111				0	Content		-72	-111	25728051	1683610338
25744	09:01:05.486	00:00:25.743	1545	-1024	-768	-1	-1	-1	-1	4	-1024	-768	-1	-1	-1	-1	4		0	0						Untertest4.avi	0	880	547	72	111				0	Content		-72	-111	25743824	1683626111
25761	09:01:05.503	00:00:25.760	1546	-1024	-768	-1	-1	-1	-1	4	-1024	-768	-1	-1	-1	-1	4		0	0						Untertest4.avi	0	880	547	72	111				0	Content		-72	-111	25760626	1683642913
25777	09:01:05.519	00:00:25.777	1547	-1024	-768	-1	-1	-1	-1	4	-1024	-768	-1	-1	-1	-1	4		0	0						Untertest4.avi	0	880	547	72	111				0	Content		-72	-111	25777231	1683659518
25794	09:01:05.536	00:00:25.793	1548	-1024	-768	-1	-1	-1	-1	4	-1024	-768	-1	-1	-1	-1	4		0	0						Untertest4.avi	0	880	547	72	111				0	Content		-72	-111	25793898	1683676185
25811	09:01:05.553	00:00:25.810	1549	-1024	-768	-1	-1	-1	-1	4	-1024	-768	-1	-1	-1	-1	4		0	0						Untertest4.avi	0	880	547	72	111				0	Content		-72	-111	25810564	1683692851
25827	09:01:05.569	00:00:25.827	1550	-1024	-768	-1	-1	-1	-1	4	-1024	-768	-1	-1	-1	-1	4		0	0						Untertest4.avi	0	880	547	72	111				0	Content		-72	-111	25827396	1683709683
25844	09:01:05.586	00:00:25.844	1551	-1024	-768	-1	-1	-1	-1	4	-1024	-768	-1	-1	-1	-1	4		0	0						Untertest4.avi	0	880	547	72	111				0	Content		-72	-111	25844063	1683726350
25861	09:01:05.603	00:00:25.860	1552	-1024	-768	-1	-1	-1	-1	4	-1024	-768	-1	-1	-1	-1	4		0	0						Untertest4.avi	0	880	547	72	111				0	Content		-72	-111	25860729	1683743016
25878	09:01:05.620	00:00:25.877	1553	-1024	-768	-1	-1	-1	-1	4	-1024	-768	-1	-1	-1	-1	4		0	0						Untertest4.avi	0	880	547	72	111				0	Content		-72	-111	25877843	1683760130
25895	09:01:05.637	00:00:25.894	1554	-1024	-768	-1	-1	-1	-1	4	-1024	-768	-1	-1	-1	-1	4		0	0						Untertest4.avi	0	880	547	72	111				0	Content		-72	-111	25894510	1683776797
25912	09:01:05.654	00:00:25.911	1555	-1024	-768	-1	-1	-1	-1	4	-1024	-768	-1	-1	-1	-1	4		0	0						Untertest4.avi	0	880	547	72	111				0	Content		-72	-111	25911531	1683793818
25928	09:01:05.670	00:00:25.928	1556	-1024	-768	-1	-1	-1	-1	4	-1024	-768	-1	-1	-1	-1	4		0	0						Untertest4.avi	0	880	547	72	111				0	Content		-72	-111	25928198	1683810485
25945	09:01:05.687	00:00:25.944	1557	-1024	-768	-1	-1	-1	-1	4	-1024	-768	-1	-1	-1	-1	4		0	0						Untertest4.avi	0	880	547	72	111				0	Content		-72	-111	25944865	1683827152
25961	09:01:05.703	00:00:25.961	1558	-1024	-768	-1	-1	-1	-1	4	-1024	-768	-1	-1	-1	-1	4		0	0						Untertest4.avi	0	880	547	72	111				0	Content		-72	-111	25961134	1683843421
25978	09:01:05.720	00:00:25.977	1559	-1024	-768	-1	-1	-1	-1	4	-1024	-768	-1	-1	-1	-1	4		0	0						Untertest4.avi	0	880	547	72	111				0	Content		-72	-111	25977801	1683860088
25994	09:01:05.736	00:00:25.994	1560	-1024	-768	-1	-1	-1	-1	4	-1024	-768	-1	-1	-1	-1	4		0	0						Untertest4.avi	0	880	547	72	111				0	Content		-72	-111	25994468	1683876755
26010	09:01:05.752	00:00:26.010	1561	-1024	-768	-1	-1	-1	-1	4	-1024	-768	-1	-1	-1	-1	4		0	0						Untertest4.avi	0	880	547	72	111				0	Content		-72	-111	26010294	1683892581
26027	09:01:05.769	00:00:26.026	1562	-1024	-768	-1	-1	-1	-1	4	-1024	-768	-1	-1	-1	-1	4		0	0						Untertest4.avi	0	880	547	72	111				0	Content		-72	-111	26026928	1683909215
26044	09:01:05.786	00:00:26.043	1563	-1024	-768	-1	-1	-1	-1	4	-1024	-768	-1	-1	-1	-1	4		0	0						Untertest4.avi	0	880	547	72	111				0	Content		-72	-111	26043667	1683925954
26060	09:01:05.802	00:00:26.060	1564	-1024	-768	-1	-1	-1	-1	4	-1024	-768	-1	-1	-1	-1	4		0	0						Untertest4.avi	0	880	547	72	111				0	Content		-72	-111	26060332	1683942619
26077	09:01:05.819	00:00:26.076	1565	-1024	-768	-1	-1	-1	-1	4	-1024	-768	-1	-1	-1	-1	4		0	0						Untertest4.avi	0	880	547	72	111				0	Content		-72	-111	26076999	1683959286
26094	09:01:05.836	00:00:26.093	1566	-1024	-768	-1	-1	-1	-1	4	-1024	-768	-1	-1	-1	-1	4		0	0						Untertest4.avi	0	880	547	72	111				0	Content		-72	-111	26093666	1683975953
26110	09:01:05.852	00:00:26.110	1567	-1024	-768	-1	-1	-1	-1	4	-1024	-768	-1	-1	-1	-1	4		0	0						Untertest4.avi	0	880	547	72	111				0	Content		-72	-111	26110288	1683992575
26127	09:01:05.869	00:00:26.126	1568	-1024	-768	-1	-1	-1	-1	4	-1024	-768	-1	-1	-1	-1	4		0	0						Untertest4.avi	0	880	547	72	111				0	Content		-72	-111	26126955	1684009242
26144	09:01:05.886	00:00:26.143	1569	-1024	-768	-1	-1	-1	-1	4	-1024	-768	-1	-1	-1	-1	4		0	0						Untertest4.avi	0	880	547	72	111				0	Content		-72	-111	26143622	1684025909
26161	09:01:05.903	00:00:26.160	1570	-1024	-768	-1	-1	-1	-1	4	-1024	-768	-1	-1	-1	-1	4		0	0						Untertest4.avi	0	880	547	72	111				0	Content		-72	-111	26160512	1684042799
26177	09:01:05.919	00:00:26.177	1571	-1024	-768	-1	-1	-1	-1	4	-1024	-768	-1	-1	-1	-1	4		0	0						Untertest4.avi	0	880	547	72	111				0	Content		-72	-111	26177179	1684059466
26194	09:01:05.936	00:00:26.194	1572	-1024	-768	-1	-1	-1	-1	4	-1024	-768	-1	-1	-1	-1	4		0	0						Untertest4.avi	0	880	547	72	111				0	Content		-72	-111	26194169	1684076456
26211	09:01:05.953	00:00:26.210	1573	-1024	-768	-1	-1	-1	-1	4	-1024	-768	-1	-1	-1	-1	4		0	0						Untertest4.avi	0	880	547	72	111				0	Content		-72	-111	26210835	1684093122
26228	09:01:05.970	00:00:26.227	1574	-1024	-768	-1	-1	-1	-1	4	-1024	-768	-1	-1	-1	-1	4		0	0						Untertest4.avi	0	880	547	72	111				0	Content		-72	-111	26227502	1684109789
26245	09:01:05.987	00:00:26.244	1575	-1024	-768	-1	-1	-1	-1	4	-1024	-768	-1	-1	-1	-1	4		0	0						Untertest4.avi	0	880	547	72	111				0	Content		-72	-111	26244769	1684127056
26261	09:01:06.003	00:00:26.261	1576	-1024	-768	-1	-1	-1	-1	4	-1024	-768	-1	-1	-1	-1	4		0	0						Untertest4.avi	0	880	547	72	111				0	Content		-72	-111	26261435	1684143722
26278	09:01:06.020	00:00:26.277	1577	-1024	-768	-1	-1	-1	-1	4	-1024	-768	-1	-1	-1	-1	4		0	0						Untertest4.avi	0	880	547	72	111				0	Content		-72	-111	26277671	1684159958
26294	09:01:06.036	00:00:26.294	1578	-1024	-768	-1	-1	-1	-1	4	-1024	-768	-1	-1	-1	-1	4		0	0						Untertest4.avi	0	880	547	72	111				0	Content		-72	-111	26294337	1684176624
26311	09:01:06.053	00:00:26.311	1579	-1024	-768	-1	-1	-1	-1	4	-1024	-768	-1	-1	-1	-1	4		0	0						Untertest4.avi	0	880	547	72	111				0	Content		-72	-111	26311004	1684193291
26327	09:01:06.069	00:00:26.326	1580	-1024	-768	-1	-1	-1	-1	4	-1024	-768	-1	-1	-1	-1	4		0	0						Untertest4.avi	0	880	547	72	111				0	Content		-72	-111	26326759	1684209046
26343	09:01:06.085	00:00:26.343	1581	-1024	-768	-1	-1	-1	-1	4	-1024	-768	-1	-1	-1	-1	4		0	0						Untertest4.avi	0	880	547	72	111				0	Content		-72	-111	26343381	1684225668
26360	09:01:06.102	00:00:26.360	1582	-1024	-768	-1	-1	-1	-1	4	-1024	-768	-1	-1	-1	-1	4		0	0						Untertest4.avi	0	880	547	72	111				0	Content		-72	-111	26360066	1684242353
26377	09:01:06.119	00:00:26.376	1583	-1024	-768	-1	-1	-1	-1	4	-1024	-768	-1	-1	-1	-1	4		0	0						Untertest4.avi	0	880	547	72	111				0	Content		-72	-111	26376733	1684259020
26393	09:01:06.135	00:00:26.393	1584	-1024	-768	-1	-1	-1	-1	4	-1024	-768	-1	-1	-1	-1	4		0	0						Untertest4.avi	0	880	547	72	111				0	Content		-72	-111	26393399	1684275686
26410	09:01:06.152	00:00:26.410	1585	-1024	-768	-1	-1	-1	-1	4	-1024	-768	-1	-1	-1	-1	4		0	0						Untertest4.avi	0	880	547	72	111				0	Content		-72	-111	26410075	1684292362
26427	09:01:06.169	00:00:26.426	1586	-1024	-768	-1	-1	-1	-1	4	-1024	-768	-1	-1	-1	-1	4		0	0						Untertest4.avi	0	880	547	72	111				0	Content		-72	-111	26426742	1684309029
26443	09:01:06.185	00:00:26.443	1587	-1024	-768	-1	-1	-1	-1	4	-1024	-768	-1	-1	-1	-1	4		0	0						Untertest4.avi	0	880	547	72	111				0	Content		-72	-111	26443385	1684325672
26460	09:01:06.202	00:00:26.460	1588	-1024	-768	-1	-1	-1	-1	4	-1024	-768	-1	-1	-1	-1	4		0	0						Untertest4.avi	0	880	547	72	111				0	Content		-72	-111	26460314	1684342601
26477	09:01:06.219	00:00:26.476	1589	-1024	-768	-1	-1	-1	-1	4	-1024	-768	-1	-1	-1	-1	4		0	0						Untertest4.avi	0	880	547	72	111				0	Content		-72	-111	26476981	1684359268
26494	09:01:06.236	00:00:26.494	1590	-1024	-768	-1	-1	-1	-1	4	-1024	-768	-1	-1	-1	-1	4		0	0						Untertest4.avi	0	880	547	72	111				0	Content		-72	-111	26494110	1684376397
26511	09:01:06.253	00:00:26.510	1591	-1024	-768	-1	-1	-1	-1	4	-1024	-768	-1	-1	-1	-1	4		0	0						Untertest4.avi	0	880	547	72	111				0	Content		-72	-111	26510777	1684393064
26528	09:01:06.270	00:00:26.527	1592	-1024	-768	-1	-1	-1	-1	4	-1024	-768	-1	-1	-1	-1	4		0	0						Untertest4.avi	0	880	547	72	111				0	Content		-72	-111	26527807	1684410094
26544	09:01:06.286	00:00:26.544	1593	-1024	-768	-1	-1	-1	-1	4	-1024	-768	-1	-1	-1	-1	4		0	0						Untertest4.avi	0	880	547	72	111				0	Content		-72	-111	26544473	1684426760
26561	09:01:06.303	00:00:26.561	1594	-1024	-768	-1	-1	-1	-1	4	-1024	-768	-1	-1	-1	-1	4		0	0						Untertest4.avi	0	880	547	72	111				0	Content		-72	-111	26561140	1684443427
26577	09:01:06.319	00:00:26.577	1595	-1024	-768	-1	-1	-1	-1	4	-1024	-768	-1	-1	-1	-1	4		0	0						Untertest4.avi	0	880	547	72	111				0	Content		-72	-111	26577380	1684459667
26594	09:01:06.336	00:00:26.594	1596	-1024	-768	-1	-1	-1	-1	4	-1024	-768	-1	-1	-1	-1	4		0	0						Untertest4.avi	0	880	547	72	111				0	Content		-72	-111	26594046	1684476333
26611	09:01:06.353	00:00:26.610	1597	-1024	-768	-1	-1	-1	-1	4	-1024	-768	-1	-1	-1	-1	4		0	0						Untertest4.avi	0	880	547	72	111				0	Content		-72	-111	26610713	1684493000
26627	09:01:06.369	00:00:26.626	1598	-1024	-768	-1	-1	-1	-1	4	-1024	-768	-1	-1	-1	-1	4		0	0						Untertest4.avi	0	880	547	72	111				0	Content		-72	-111	26626605	1684508892
26643	09:01:06.385	00:00:26.643	1599	-1024	-768	-1	-1	-1	-1	4	-1024	-768	-1	-1	-1	-1	4		0	0						Untertest4.avi	0	880	547	72	111				0	Content		-72	-111	26643228	1684525515
26660	09:01:06.402	00:00:26.659	1600	-1024	-768	-1	-1	-1	-1	4	-1024	-768	-1	-1	-1	-1	4		0	0						Untertest4.avi	0	880	547	72	111				0	Content		-72	-111	26659979	1684542266
26677	09:01:06.419	00:00:26.676	1601	-1024	-768	-1	-1	-1	-1	4	-1024	-768	-1	-1	-1	-1	4		0	0						Untertest4.avi	0	880	547	72	111				0	Content		-72	-111	26676609	1684558896
26693	09:01:06.435	00:00:26.693	1602	-1024	-768	-1	-1	-1	-1	4	-1024	-768	-1	-1	-1	-1	4		0	0						Untertest4.avi	0	880	547	72	111				0	Content		-72	-111	26693276	1684575563
26710	09:01:06.452	00:00:26.709	1603	-1024	-768	-1	-1	-1	-1	4	-1024	-768	-1	-1	-1	-1	4		0	0						Untertest4.avi	0	880	547	72	111				0	Content		-72	-111	26709883	1684592170
26727	09:01:06.469	00:00:26.726	1604	-1024	-768	-1	-1	-1	-1	4	-1024	-768	-1	-1	-1	-1	4		0	0						Untertest4.avi	0	880	547	72	111				0	Content		-72	-111	26726549	1684608836
26743	09:01:06.485	00:00:26.743	1605	-1024	-768	-1	-1	-1	-1	4	-1024	-768	-1	-1	-1	-1	4		0	0						Untertest4.avi	0	880	547	72	111				0	Content		-72	-111	26743216	1684625503
26760	09:01:06.502	00:00:26.760	1606	-1024	-768	-1	-1	-1	-1	4	-1024	-768	-1	-1	-1	-1	4		0	0						Untertest4.avi	0	880	547	72	111				0	Content		-72	-111	26760092	1684642379
26777	09:01:06.519	00:00:26.776	1607	-1024	-768	-1	-1	-1	-1	4	-1024	-768	-1	-1	-1	-1	4		0	0						Untertest4.avi	0	880	547	72	111				0	Content		-72	-111	26776758	1684659045
26794	09:01:06.536	00:00:26.793	1608	-1024	-768	-1	-1	-1	-1	4	-1024	-768	-1	-1	-1	-1	4		0	0						Untertest4.avi	0	880	547	72	111				0	Content		-72	-111	26793744	1684676031
26810	09:01:06.552	00:00:26.810	1609	-1024	-768	-1	-1	-1	-1	4	-1024	-768	-1	-1	-1	-1	4		0	0						Untertest4.avi	0	880	547	72	111				0	Content		-72	-111	26810411	1684692698
26827	09:01:06.569	00:00:26.827	1610	-1024	-768	-1	-1	-1	-1	4	-1024	-768	-1	-1	-1	-1	4		0	0						Untertest4.avi	0	880	547	72	111				0	Content		-72	-111	26827077	1684709364
26844	09:01:06.586	00:00:26.844	1611	-1024	-768	-1	-1	-1	-1	4	-1024	-768	-1	-1	-1	-1	4		0	0						Untertest4.avi	0	880	547	72	111				0	Content		-72	-111	26844331	1684726618
26861	09:01:06.603	00:00:26.860	1612	-1024	-768	-1	-1	-1	-1	4	-1024	-768	-1	-1	-1	-1	4		0	0						Untertest4.avi	0	880	547	72	111				0	Content		-72	-111	26860998	1684743285
26877	09:01:06.619	00:00:26.877	1613	-1024	-768	-1	-1	-1	-1	4	-1024	-768	-1	-1	-1	-1	4		0	0						Untertest4.avi	0	880	547	72	111				0	Content		-72	-111	26877234	1684759521
26894	09:01:06.636	00:00:26.893	1614	-1024	-768	-1	-1	-1	-1	4	-1024	-768	-1	-1	-1	-1	4		0	0						Untertest4.avi	0	880	547	72	111				0	Content		-72	-111	26893901	1684776188
26911	09:01:06.653	00:00:26.910	1615	-1024	-768	-1	-1	-1	-1	4	-1024	-768	-1	-1	-1	-1	4		0	0						Untertest4.avi	0	880	547	72	111				0	Content		-72	-111	26910568	1684792855
26926	09:01:06.668	00:00:26.926	1616	-1024	-768	-1	-1	-1	-1	4	-1024	-768	-1	-1	-1	-1	4		0	0						Untertest4.avi	0	880	547	72	111				0	Content		-72	-111	26926327	1684808614
26943	09:01:06.685	00:00:26.943	1617	-1024	-768	-1	-1	-1	-1	4	-1024	-768	-1	-1	-1	-1	4		0	0						Untertest4.avi	0	880	547	72	111				0	Content		-72	-111	26943074	1684825361
26960	09:01:06.702	00:00:26.959	1618	-1024	-768	-1	-1	-1	-1	4	-1024	-768	-1	-1	-1	-1	4		0	0						Untertest4.avi	0	880	547	72	111				0	Content		-72	-111	26959695	1684841982
26976	09:01:06.718	00:00:26.976	1619	-1024	-768	-1	-1	-1	-1	4	-1024	-768	-1	-1	-1	-1	4		0	0						Untertest4.avi	0	880	547	72	111				0	Content		-72	-111	26976373	1684858660
26993	09:01:06.735	00:00:26.993	1620	-1024	-768	-1	-1	-1	-1	4	-1024	-768	-1	-1	-1	-1	4		0	0						Untertest4.avi	0	880	547	72	111				0	Content		-72	-111	26993026	1684875313
27010	09:01:06.752	00:00:27.009	1621	-1024	-768	-1	-1	-1	-1	4	-1024	-768	-1	-1	-1	-1	4		0	0						Untertest4.avi	0	880	547	72	111				0	Content		-72	-111	27009693	1684891980
27026	09:01:06.768	00:00:27.026	1622	-1024	-768	-1	-1	-1	-1	4	-1024	-768	-1	-1	-1	-1	4		0	0						Untertest4.avi	0	880	547	72	111				0	Content		-72	-111	27026359	1684908646
27043	09:01:06.785	00:00:27.043	1623	-1024	-768	-1	-1	-1	-1	4	-1024	-768	-1	-1	-1	-1	4		0	0						Untertest4.avi	0	880	547	72	111				0	Content		-72	-111	27043184	1684925471
27060	09:01:06.802	00:00:27.059	1624	-1024	-768	-1	-1	-1	-1	4	-1024	-768	-1	-1	-1	-1	4		0	0						Untertest4.avi	0	880	547	72	111				0	Content		-72	-111	27059850	1684942137
27077	09:01:06.819	00:00:27.076	1625	-1024	-768	-1	-1	-1	-1	4	-1024	-768	-1	-1	-1	-1	4		0	0						Untertest4.avi	0	880	547	72	111				0	Content		-72	-111	27076517	1684958804
27094	09:01:06.836	00:00:27.093	1626	-1024	-768	-1	-1	-1	-1	4	-1024	-768	-1	-1	-1	-1	4		0	0						Untertest4.avi	0	880	547	72	111				0	Content		-72	-111	27093673	1684975960
27110	09:01:06.852	00:00:27.110	1627	-1024	-768	-1	-1	-1	-1	4	-1024	-768	-1	-1	-1	-1	4		0	0						Untertest4.avi	0	880	547	72	111				0	Content		-72	-111	27110339	1684992626
27127	09:01:06.869	00:00:27.127	1628	-1024	-768	-1	-1	-1	-1	4	-1024	-768	-1	-1	-1	-1	4		0	0						Untertest4.avi	0	880	547	72	111				0	Content		-72	-111	27127371	1685009658
27144	09:01:06.886	00:00:27.144	1629	-1024	-768	-1	-1	-1	-1	4	-1024	-768	-1	-1	-1	-1	4		0	0						Untertest4.avi	0	880	547	72	111				0	Content		-72	-111	27144038	1685026325
27161	09:01:06.903	00:00:27.160	1630	-1024	-768	-1	-1	-1	-1	4	-1024	-768	-1	-1	-1	-1	4		0	0						Untertest4.avi	0	880	547	72	111				0	Content		-72	-111	27160704	1685042991
27177	09:01:06.919	00:00:27.176	1631	-1024	-768	-1	-1	-1	-1	4	-1024	-768	-1	-1	-1	-1	4		0	0						Untertest4.avi	0	880	547	72	111				0	Content		-72	-111	27176986	1685059273
27194	09:01:06.936	00:00:27.193	1632	-1024	-768	-1	-1	-1	-1	4	-1024	-768	-1	-1	-1	-1	4		0	0						Untertest4.avi	0	880	547	72	111				0	Content		-72	-111	27193653	1685075940
27210	09:01:06.952	00:00:27.210	1633	-1024	-768	-1	-1	-1	-1	4	-1024	-768	-1	-1	-1	-1	4		0	0						Untertest4.avi	0	880	547	72	111				0	Content		-72	-111	27210319	1685092606
27226	09:01:06.968	00:00:27.226	1634	-1024	-768	-1	-1	-1	-1	4	-1024	-768	-1	-1	-1	-1	4		0	0						Untertest4.avi	0	880	547	72	111				0	Content		-72	-111	27226174	1685108461
27243	09:01:06.985	00:00:27.242	1635	-1024	-768	-1	-1	-1	-1	4	-1024	-768	-1	-1	-1	-1	4		0	0						Untertest4.avi	0	880	547	72	111				0	Content		-72	-111	27242795	1685125082
27260	09:01:07.002	00:00:27.259	1636	-1024	-768	-1	-1	-1	-1	4	-1024	-768	-1	-1	-1	-1	4		0	0						Untertest4.avi	0	880	547	72	111				0	Content		-72	-111	27259543	1685141830
27276	09:01:07.018	00:00:27.276	1637	-1024	-768	-1	-1	-1	-1	4	-1024	-768	-1	-1	-1	-1	4		0	0						Untertest4.avi	0	880	547	72	111				0	Content		-72	-111	27276166	1685158453
27293	09:01:07.035	00:00:27.292	1638	-1024	-768	-1	-1	-1	-1	4	-1024	-768	-1	-1	-1	-1	4		0	0						Untertest4.avi	0	880	547	72	111				0	Content		-72	-111	27292833	1685175120
27309	09:01:07.051	00:00:27.309	1639	-1024	-768	-1	-1	-1	-1	4	-1024	-768	-1	-1	-1	-1	4		0	0						Untertest4.avi	0	880	547	72	111				0	Content		-72	-111	27309499	1685191786
27326	09:01:07.068	00:00:27.326	1640	-1024	-768	-1	-1	-1	-1	4	-1024	-768	-1	-1	-1	-1	4		0	0						Untertest4.avi	0	880	547	72	111				0	Content		-72	-111	27326136	1685208423
27343	09:01:07.085	00:00:27.342	1641	-1024	-768	-1	-1	-1	-1	4	-1024	-768	-1	-1	-1	-1	4		0	0						Untertest4.avi	0	880	547	72	111				0	Content		-72	-111	27342803	1685225090
27359	09:01:07.101	00:00:27.359	1642	-1024	-768	-1	-1	-1	-1	4	-1024	-768	-1	-1	-1	-1	4		0	0						Untertest4.avi	0	880	547	72	111				0	Content		-72	-111	27359469	1685241756
27376	09:01:07.118	00:00:27.376	1643	-1024	-768	-1	-1	-1	-1	4	-1024	-768	-1	-1	-1	-1	4		0	0						Untertest4.avi	0	880	547	72	111				0	Content		-72	-111	27376372	1685258659
27393	09:01:07.135	00:00:27.393	1644	-1024	-768	-1	-1	-1	-1	4	-1024	-768	-1	-1	-1	-1	4		0	0						Untertest4.avi	0	880	547	72	111				0	Content		-72	-111	27393039	1685275326
27410	09:01:07.152	00:00:27.409	1645	-1024	-768	-1	-1	-1	-1	4	-1024	-768	-1	-1	-1	-1	4		0	0						Untertest4.avi	0	880	547	72	111				0	Content		-72	-111	27409992	1685292279
27427	09:01:07.169	00:00:27.426	1646	-1024	-768	-1	-1	-1	-1	4	-1024	-768	-1	-1	-1	-1	4		0	0						Untertest4.avi	0	880	547	72	111				0	Content		-72	-111	27426659	1685308946
27443	09:01:07.185	00:00:27.443	1647	-1024	-768	-1	-1	-1	-1	4	-1024	-768	-1	-1	-1	-1	4		0	0						Untertest4.avi	0	880	547	72	111				0	Content		-72	-111	27443326	1685325613
27461	09:01:07.203	00:00:27.460	1648	-1024	-768	-1	-1	-1	-1	4	-1024	-768	-1	-1	-1	-1	4		0	0						Untertest4.avi	0	880	547	72	111				0	Content		-72	-111	27460623	1685342910
27477	09:01:07.219	00:00:27.477	1649	-1024	-768	-1	-1	-1	-1	4	-1024	-768	-1	-1	-1	-1	4		0	0						Untertest4.avi	0	880	547	72	111				0	Content		-72	-111	27477290	1685359577
27494	09:01:07.236	00:00:27.493	1650	-1024	-768	-1	-1	-1	-1	4	-1024	-768	-1	-1	-1	-1	4		0	0						Untertest4.avi	0	880	547	72	111				0	Content		-72	-111	27493532	1685375819
27510	09:01:07.252	00:00:27.510	1651	-1024	-768	-1	-1	-1	-1	4	-1024	-768	-1	-1	-1	-1	4		0	0						Untertest4.avi	0	880	547	72	111				0	Content		-72	-111	27510198	1685392485
27527	09:01:07.269	00:00:27.526	1652	-1024	-768	-1	-1	-1	-1	4	-1024	-768	-1	-1	-1	-1	4		0	0						Untertest4.avi	0	880	547	72	111				0	Content		-72	-111	27526865	1685409152
27543	09:01:07.285	00:00:27.542	1653	-1024	-768	-1	-1	-1	-1	4	-1024	-768	-1	-1	-1	-1	4		0	0						Untertest4.avi	0	880	547	72	111				0	Content		-72	-111	27542633	1685424920
27559	09:01:07.301	00:00:27.559	1654	-1024	-768	-1	-1	-1	-1	4	-1024	-768	-1	-1	-1	-1	4		0	0						Untertest4.avi	0	880	547	72	111				0	Content		-72	-111	27559254	1685441541
27576	09:01:07.318	00:00:27.575	1655	-1024	-768	-1	-1	-1	-1	4	-1024	-768	-1	-1	-1	-1	4		0	0						Untertest4.avi	0	880	547	72	111				0	Content		-72	-111	27575999	1685458286
27593	09:01:07.335	00:00:27.592	1656	-1024	-768	-1	-1	-1	-1	4	-1024	-768	-1	-1	-1	-1	4		0	0						Untertest4.avi	0	880	547	72	111				0	Content		-72	-111	27592676	1685474963
27609	09:01:07.351	00:00:27.609	1657	-1024	-768	-1	-1	-1	-1	4	-1024	-768	-1	-1	-1	-1	4		0	0						Untertest4.avi	0	880	547	72	111				0	Content		-72	-111	27609282	1685491569
27626	09:01:07.368	00:00:27.625	1658	-1024	-768	-1	-1	-1	-1	4	-1024	-768	-1	-1	-1	-1	4		0	0						Untertest4.avi	0	880	547	72	111				0	Content		-72	-111	27625949	1685508236
27643	09:01:07.385	00:00:27.642	1659	-1024	-768	-1	-1	-1	-1	4	-1024	-768	-1	-1	-1	-1	4		0	0						Untertest4.avi	0	880	547	72	111				0	Content		-72	-111	27642615	1685524902
27659	09:01:07.401	00:00:27.659	1660	-1024	-768	-1	-1	-1	-1	4	-1024	-768	-1	-1	-1	-1	4		0	0						Untertest4.avi	0	880	547	72	111				0	Content		-72	-111	27659448	1685541735
27676	09:01:07.418	00:00:27.676	1661	-1024	-768	-1	-1	-1	-1	4	-1024	-768	-1	-1	-1	-1	4		0	0						Untertest4.avi	0	880	547	72	111				0	Content		-72	-111	27676115	1685558402
27693	09:01:07.435	00:00:27.692	1662	-1024	-768	-1	-1	-1	-1	4	-1024	-768	-1	-1	-1	-1	4		0	0						Untertest4.avi	0	880	547	72	111				0	Content		-72	-111	27692781	1685575068
27710	09:01:07.452	00:00:27.709	1663	-1024	-768	-1	-1	-1	-1	4	-1024	-768	-1	-1	-1	-1	4		0	0						Untertest4.avi	0	880	547	72	111				0	Content		-72	-111	27709883	1685592170
27727	09:01:07.469	00:00:27.726	1664	-1024	-768	-1	-1	-1	-1	4	-1024	-768	-1	-1	-1	-1	4		0	0						Untertest4.avi	0	880	547	72	111				0	Content		-72	-111	27726550	1685608837
27744	09:01:07.486	00:00:27.743	1665	-1024	-768	-1	-1	-1	-1	4	-1024	-768	-1	-1	-1	-1	4		0	0						Untertest4.avi	0	880	547	72	111				0	Content		-72	-111	27743567	1685625854
27760	09:01:07.502	00:00:27.760	1666	-1024	-768	-1	-1	-1	-1	4	-1024	-768	-1	-1	-1	-1	4		0	0						Untertest4.avi	0	880	547	72	111				0	Content		-72	-111	27760234	1685642521
27777	09:01:07.519	00:00:27.776	1667	-1024	-768	-1	-1	-1	-1	4	-1024	-768	-1	-1	-1	-1	4		0	0						Untertest4.avi	0	880	547	72	111				0	Content		-72	-111	27776901	1685659188
27793	09:01:07.535	00:00:27.793	1668	-1024	-768	-1	-1	-1	-1	4	-1024	-768	-1	-1	-1	-1	4		0	0						Untertest4.avi	0	880	547	72	111				0	Content		-72	-111	27793175	1685675462
27810	09:01:07.552	00:00:27.809	1669	-1024	-768	-1	-1	-1	-1	4	-1024	-768	-1	-1	-1	-1	4		0	0						Untertest4.avi	0	880	547	72	111				0	Content		-72	-111	27809842	1685692129
27827	09:01:07.569	00:00:27.826	1670	-1024	-768	-1	-1	-1	-1	4	-1024	-768	-1	-1	-1	-1	4		0	0						Untertest4.avi	0	880	547	72	111				0	Content		-72	-111	27826509	1685708796
27842	09:01:07.584	00:00:27.842	1671	-1024	-768	-1	-1	-1	-1	4	-1024	-768	-1	-1	-1	-1	4		0	0						Untertest4.avi	0	880	547	72	111				0	Content		-72	-111	27842341	1685724628
27859	09:01:07.601	00:00:27.859	1672	-1024	-768	-1	-1	-1	-1	4	-1024	-768	-1	-1	-1	-1	4		0	0						Untertest4.avi	0	880	547	72	111				0	Content		-72	-111	27859088	1685741375
27876	09:01:07.618	00:00:27.875	1673	-1024	-768	-1	-1	-1	-1	4	-1024	-768	-1	-1	-1	-1	4		0	0						Untertest4.avi	0	880	547	72	111				0	Content		-72	-111	27875710	1685757997
27892	09:01:07.634	00:00:27.892	1674	-1024	-768	-1	-1	-1	-1	4	-1024	-768	-1	-1	-1	-1	4		0	0						Untertest4.avi	0	880	547	72	111				0	Content		-72	-111	27892377	1685774664
27909	09:01:07.651	00:00:27.909	1675	-1024	-768	-1	-1	-1	-1	4	-1024	-768	-1	-1	-1	-1	4		0	0						Untertest4.avi	0	880	547	72	111				0	Content		-72	-111	27909044	1685791331
27926	09:01:07.668	00:00:27.925	1676	-1024	-768	-1	-1	-1	-1	4	-1024	-768	-1	-1	-1	-1	4		0	0						Untertest4.avi	0	880	547	72	111				0	Content		-72	-111	27925710	1685807997
27942	09:01:07.684	00:00:27.942	1677	-1024	-768	-1	-1	-1	-1	4	-1024	-768	-1	-1	-1	-1	4		0	0						Untertest4.avi	0	880	547	72	111				0	Content		-72	-111	27942332	1685824619
27959	09:01:07.701	00:00:27.958	1678	-1024	-768	-1	-1	-1	-1	4	-1024	-768	-1	-1	-1	-1	4		0	0						Untertest4.avi	0	880	547	72	111				0	Content		-72	-111	27958999	1685841286
27976	09:01:07.718	00:00:27.975	1679	-1024	-768	-1	-1	-1	-1	4	-1024	-768	-1	-1	-1	-1	4		0	0						Untertest4.avi	0	880	547	72	111				0	Content		-72	-111	27975665	1685857952
27993	09:01:07.735	00:00:27.992	1680	-1024	-768	-1	-1	-1	-1	4	-1024	-768	-1	-1	-1	-1	4		0	0						Untertest4.avi	0	880	547	72	111				0	Content		-72	-111	27992555	1685874842
28009	09:01:07.751	00:00:28.009	1681	-1024	-768	-1	-1	-1	-1	4	-1024	-768	-1	-1	-1	-1	4		0	0						Untertest4.avi	0	880	547	72	111				0	Content		-72	-111	28009222	1685891509
28026	09:01:07.768	00:00:28.026	1682	-1024	-768	-1	-1	-1	-1	4	-1024	-768	-1	-1	-1	-1	4		0	0						Untertest4.avi	0	880	547	72	111				0	Content		-72	-111	28026210	1685908497
28043	09:01:07.785	00:00:28.042	1683	-1024	-768	-1	-1	-1	-1	4	-1024	-768	-1	-1	-1	-1	4		0	0						Untertest4.avi	0	880	547	72	111				0	Content		-72	-111	28042877	1685925164
28060	09:01:07.802	00:00:28.059	1684	-1024	-768	-1	-1	-1	-1	4	-1024	-768	-1	-1	-1	-1	4		0	0						Untertest4.avi	0	880	547	72	111				0	Content		-72	-111	28059544	1685941831
28077	09:01:07.819	00:00:28.076	1685	-1024	-768	-1	-1	-1	-1	4	-1024	-768	-1	-1	-1	-1	4		0	0						Untertest4.avi	0	880	547	72	111				0	Content		-72	-111	28076810	1685959097
28093	09:01:07.835	00:00:28.093	1686	-1024	-768	-1	-1	-1	-1	4	-1024	-768	-1	-1	-1	-1	4		0	0						Untertest4.avi	0	880	547	72	111				0	Content		-72	-111	28093477	1685975764
28110	09:01:07.852	00:00:28.109	1687	-1024	-768	-1	-1	-1	-1	4	-1024	-768	-1	-1	-1	-1	4		0	0						Untertest4.avi	0	880	547	72	111				0	Content		-72	-111	28109718	1685992005
28126	09:01:07.868	00:00:28.126	1688	-1024	-768	-1	-1	-1	-1	4	-1024	-768	-1	-1	-1	-1	4		0	0						Untertest4.avi	0	880	547	72	111				0	Content		-72	-111	28126384	1686008671
28143	09:01:07.885	00:00:28.143	1689	-1024	-768	-1	-1	-1	-1	4	-1024	-768	-1	-1	-1	-1	4		0	0						Untertest4.avi	0	880	547	72	111				0	Content		-72	-111	28143051	1686025338
28159	09:01:07.901	00:00:28.158	1690	-1024	-768	-1	-1	-1	-1	4	-1024	-768	-1	-1	-1	-1	4		0	0						Untertest4.avi	0	880	547	72	111				0	Content		-72	-111	28158843	1686041130
28175	09:01:07.917	00:00:28.175	1691	-1024	-768	-1	-1	-1	-1	4	-1024	-768	-1	-1	-1	-1	4		0	0						Untertest4.avi	0	880	547	72	111				0	Content		-72	-111	28175427	1686057714
28192	09:01:07.934	00:00:28.192	1692	-1024	-768	-1	-1	-1	-1	4	-1024	-768	-1	-1	-1	-1	4		0	0						Untertest4.avi	0	880	547	72	111				0	Content		-72	-111	28192111	1686074398
28209	09:01:07.951	00:00:28.208	1693	-1024	-768	-1	-1	-1	-1	4	-1024	-768	-1	-1	-1	-1	4		0	0						Untertest4.avi	0	880	547	72	111				0	Content		-72	-111	28208778	1686091065
28225	09:01:07.967	00:00:28.225	1694	-1024	-768	-1	-1	-1	-1	4	-1024	-768	-1	-1	-1	-1	4		0	0						Untertest4.avi	0	880	547	72	111				0	Content		-72	-111	28225444	1686107731
28242	09:01:07.984	00:00:28.242	1695	-1024	-768	-1	-1	-1	-1	4	-1024	-768	-1	-1	-1	-1	4		0	0						Untertest4.avi	0	880	547	72	111				0	Content		-72	-111	28242103	1686124390
28259	09:01:08.001	00:00:28.258	1696	-1024	-768	-1	-1	-1	-1	4	-1024	-768	-1	-1	-1	-1	4		0	0						Untertest4.avi	0	880	547	72	111				0	Content		-72	-111	28258770	1686141057
28275	09:01:08.017	00:00:28.275	1697	-1024	-768	-1	-1	-1	-1	4	-1024	-768	-1	-1	-1	-1	4		0	0						Untertest4.avi	0	880	547	72	111				0	Content		-72	-111	28275436	1686157723
28292	09:01:08.034	00:00:28.292	1698	-1024	-768	-1	-1	-1	-1	4	-1024	-768	-1	-1	-1	-1	4		0	0						Untertest4.avi	0	880	547	72	111				0	Content		-72	-111	28292118	1686174405
28309	09:01:08.051	00:00:28.308	1699	-1024	-768	-1	-1	-1	-1	4	-1024	-768	-1	-1	-1	-1	4		0	0						Untertest4.avi	0	880	547	72	111				0	Content		-72	-111	28308784	1686191071
28326	09:01:08.068	00:00:28.325	1700	-1024	-768	-1	-1	-1	-1	4	-1024	-768	-1	-1	-1	-1	4		0	0						Untertest4.avi	0	880	547	72	111				0	Content		-72	-111	28325618	1686207905
28342	09:01:08.084	00:00:28.342	1701	-1024	-768	-1	-1	-1	-1	4	-1024	-768	-1	-1	-1	-1	4		0	0						Untertest4.avi	0	880	547	72	111				0	Content		-72	-111	28342285	1686224572
28359	09:01:08.101	00:00:28.358	1702	-1024	-768	-1	-1	-1	-1	4	-1024	-768	-1	-1	-1	-1	4		0	0						Untertest4.avi	0	880	547	72	111				0	Content		-72	-111	28358951	1686241238
28376	09:01:08.118	00:00:28.376	1703	-1024	-768	-1	-1	-1	-1	4	-1024	-768	-1	-1	-1	-1	4		0	0						Untertest4.avi	0	880	547	72	111				0	Content		-72	-111	28376119	1686258406
28393	09:01:08.135	00:00:28.392	1704	-1024	-768	-1	-1	-1	-1	4	-1024	-768	-1	-1	-1	-1	4		0	0						Untertest4.avi	0	880	547	72	111				0	Content		-72	-111	28392786	1686275073
28410	09:01:08.152	00:00:28.409	1705	-1024	-768	-1	-1	-1	-1	4	-1024	-768	-1	-1	-1	-1	4		0	0						Untertest4.avi	0	880	547	72	111				0	Content		-72	-111	28409826	1686292113
28426	09:01:08.168	00:00:28.426	1706	-1024	-768	-1	-1	-1	-1	4	-1024	-768	-1	-1	-1	-1	4		0	0						Untertest4.avi	0	880	547	72	111				0	Content		-72	-111	28426493	1686308780
28443	09:01:08.185	00:00:28.443	1707	-1024	-768	-1	-1	-1	-1	4	-1024	-768	-1	-1	-1	-1	4		0	0						Untertest4.avi	0	880	547	72	111				0	Content		-72	-111	28443160	1686325447
28459	09:01:08.201	00:00:28.459	1708	-1024	-768	-1	-1	-1	-1	4	-1024	-768	-1	-1	-1	-1	4		0	0						Untertest4.avi	0	880	547	72	111				0	Content		-72	-111	28459406	1686341693
28476	09:01:08.218	00:00:28.476	1709	-1024	-768	-1	-1	-1	-1	4	-1024	-768	-1	-1	-1	-1	4		0	0						Untertest4.avi	0	880	547	72	111				0	Content		-72	-111	28476073	1686358360
28493	09:01:08.235	00:00:28.492	1710	-1024	-768	-1	-1	-1	-1	4	-1024	-768	-1	-1	-1	-1	4		0	0						Untertest4.avi	0	880	547	72	111				0	Content		-72	-111	28492740	1686375027
28509	09:01:08.251	00:00:28.508	1711	-1024	-768	-1	-1	-1	-1	4	-1024	-768	-1	-1	-1	-1	4		0	0						Untertest4.avi	0	880	547	72	111				0	Content		-72	-111	28508645	1686390932
28525	09:01:08.267	00:00:28.525	1712	-1024	-768	-1	-1	-1	-1	4	-1024	-768	-1	-1	-1	-1	4		0	0						Untertest4.avi	0	880	547	72	111				0	Content		-72	-111	28525270	1686407557
28542	09:01:08.284	00:00:28.541	1713	-1024	-768	-1	-1	-1	-1	4	-1024	-768	-1	-1	-1	-1	4		0	0						Untertest4.avi	0	880	547	72	111				0	Content		-72	-111	28541893	1686424180
28559	09:01:08.301	00:00:28.558	1714	-1024	-768	-1	-1	-1	-1	4	-1024	-768	-1	-1	-1	-1	4		0	0						Untertest4.avi	0	880	547	72	111				0	Content		-72	-111	28558558	1686440845
28575	09:01:08.317	00:00:28.575	1715	-1024	-768	-1	-1	-1	-1	4	-1024	-768	-1	-1	-1	-1	4		0	0						Untertest4.avi	0	880	547	72	111				0	Content		-72	-111	28575225	1686457512
28592	09:01:08.334	00:00:28.591	1716	-1024	-768	-1	-1	-1	-1	4	-1024	-768	-1	-1	-1	-1	4		0	0						Untertest4.avi	0	880	547	72	111				0	Content		-72	-111	28591892	1686474179
28609	09:01:08.351	00:00:28.608	1717	-1024	-768	-1	-1	-1	-1	4	-1024	-768	-1	-1	-1	-1	4		0	0						Untertest4.avi	0	880	547	72	111				0	Content		-72	-111	28608555	1686490842
28625	09:01:08.367	00:00:28.625	1718	-1024	-768	-1	-1	-1	-1	4	-1024	-768	-1	-1	-1	-1	4		0	0						Untertest4.avi	0	880	547	72	111				0	Content		-72	-111	28625222	1686507509
28642	09:01:08.384	00:00:28.641	1719	-1024	-768	-1	-1	-1	-1	4	-1024	-768	-1	-1	-1	-1	4		0	0						Untertest4.avi	0	880	547	72	111				0	Content		-72	-111	28641889	1686524176
28659	09:01:08.401	00:00:28.658	1720	-1024	-768	-1	-1	-1	-1	4	-1024	-768	-1	-1	-1	-1	4		0	0						Untertest4.avi	0	880	547	72	111				0	Content		-72	-111	28658821	1686541108
28675	09:01:08.417	00:00:28.675	1721	-1024	-768	-1	-1	-1	-1	4	-1024	-768	-1	-1	-1	-1	4		0	0						Untertest4.avi	0	880	547	72	111				0	Content		-72	-111	28675488	1686557775
28692	09:01:08.434	00:00:28.692	1722	-1024	-768	-1	-1	-1	-1	4	-1024	-768	-1	-1	-1	-1	4		0	0						Untertest4.avi	0	880	547	72	111				0	Content		-72	-111	28692451	1686574738
28709	09:01:08.451	00:00:28.709	1723	-1024	-768	-1	-1	-1	-1	4	-1024	-768	-1	-1	-1	-1	4		0	0						Untertest4.avi	0	880	547	72	111				0	Content		-72	-111	28709117	1686591404
28726	09:01:08.468	00:00:28.725	1724	-1024	-768	-1	-1	-1	-1	4	-1024	-768	-1	-1	-1	-1	4		0	0						Untertest4.avi	0	880	547	72	111				0	Content		-72	-111	28725784	1686608071
28743	09:01:08.485	00:00:28.742	1725	-1024	-768	-1	-1	-1	-1	4	-1024	-768	-1	-1	-1	-1	4		0	0						Untertest4.avi	0	880	547	72	111				0	Content		-72	-111	28742856	1686625143
28760	09:01:08.502	00:00:28.759	1726	-1024	-768	-1	-1	-1	-1	4	-1024	-768	-1	-1	-1	-1	4		0	0						Untertest4.avi	0	880	547	72	111				0	Content		-72	-111	28759522	1686641809
28776	09:01:08.518	00:00:28.776	1727	-1024	-768	-1	-1	-1	-1	4	-1024	-768	-1	-1	-1	-1	4		0	0						Untertest4.avi	0	880	547	72	111				0	Content		-72	-111	28776189	1686658476
28792	09:01:08.534	00:00:28.792	1728	-1024	-768	-1	-1	-1	-1	4	-1024	-768	-1	-1	-1	-1	4		0	0						Untertest4.avi	0	880	547	72	111				0	Content		-72	-111	28792456	1686674743
28809	09:01:08.551	00:00:28.809	1729	-1024	-768	-1	-1	-1	-1	4	-1024	-768	-1	-1	-1	-1	4		0	0						Untertest4.avi	0	880	547	72	111				0	Content		-72	-111	28809123	1686691410
28826	09:01:08.568	00:00:28.825	1730	-1024	-768	-1	-1	-1	-1	4	-1024	-768	-1	-1	-1	-1	4		0	0						Untertest4.avi	0	880	547	72	111				0	Content		-72	-111	28825790	1686708077
28842	09:01:08.584	00:00:28.841	1731	-1024	-768	-1	-1	-1	-1	4	-1024	-768	-1	-1	-1	-1	4		0	0						Untertest4.avi	0	880	547	72	111				0	Content		-72	-111	28841736	1686724023
28858	09:01:08.600	00:00:28.858	1732	-1024	-768	-1	-1	-1	-1	4	-1024	-768	-1	-1	-1	-1	4		0	0						Untertest4.avi	0	880	547	72	111				0	Content		-72	-111	28858357	1686740644
28875	09:01:08.617	00:00:28.875	1733	-1024	-768	-1	-1	-1	-1	4	-1024	-768	-1	-1	-1	-1	4		0	0						Untertest4.avi	0	880	547	72	111				0	Content		-72	-111	28875104	1686757391
28892	09:01:08.634	00:00:28.891	1734	-1024	-768	-1	-1	-1	-1	4	-1024	-768	-1	-1	-1	-1	4		0	0						Untertest4.avi	0	880	547	72	111				0	Content		-72	-111	28891659	1686773946
28908	09:01:08.650	00:00:28.908	1735	-1024	-768	-1	-1	-1	-1	4	-1024	-768	-1	-1	-1	-1	4		0	0						Untertest4.avi	0	880	547	72	111				0	Content		-72	-111	28908307	1686790594
28925	09:01:08.667	00:00:28.924	1736	-1024	-768	-1	-1	-1	-1	4	-1024	-768	-1	-1	-1	-1	4		0	0						Untertest4.avi	0	880	547	72	111				0	Content		-72	-111	28924974	1686807261
28942	09:01:08.684	00:00:28.941	1737	-1024	-768	-1	-1	-1	-1	4	-1024	-768	-1	-1	-1	-1	4		0	0						Untertest4.avi	0	880	547	72	111				0	Content		-72	-111	28941640	1686823927
28959	09:01:08.701	00:00:28.958	1738	-1024	-768	-1	-1	-1	-1	4	-1024	-768	-1	-1	-1	-1	4		0	0						Untertest4.avi	0	880	547	72	111				0	Content		-72	-111	28958502	1686840789
28975	09:01:08.717	00:00:28.975	1739	-1024	-768	-1	-1	-1	-1	4	-1024	-768	-1	-1	-1	-1	4		0	0						Untertest4.avi	0	880	547	72	111				0	Content		-72	-111	28975169	1686857456
28992	09:01:08.734	00:00:28.991	1740	-1024	-768	-1	-1	-1	-1	4	-1024	-768	-1	-1	-1	-1	4		0	0						Untertest4.avi	0	880	547	72	111				0	Content		-72	-111	28991835	1686874122
29009	09:01:08.751	00:00:29.008	1741	-1024	-768	-1	-1	-1	-1	4	-1024	-768	-1	-1	-1	-1	4		0	0						Untertest4.avi	0	880	547	72	111				0	Content		-72	-111	29008837	1686891124
29026	09:01:08.768	00:00:29.025	1742	-1024	-768	-1	-1	-1	-1	4	-1024	-768	-1	-1	-1	-1	4		0	0						Untertest4.avi	0	880	547	72	111				0	Content		-72	-111	29025504	1686907791
29042	09:01:08.784	00:00:29.042	1743	-1024	-768	-1	-1	-1	-1	4	-1024	-768	-1	-1	-1	-1	4		0	0						Untertest4.avi	0	880	547	72	111				0	Content		-72	-111	29042170	1686924457
29059	09:01:08.801	00:00:29.059	1744	-1024	-768	-1	-1	-1	-1	4	-1024	-768	-1	-1	-1	-1	4		0	0						Untertest4.avi	0	880	547	72	111				0	Content		-72	-111	29059267	1686941554
29076	09:01:08.818	00:00:29.075	1745	-1024	-768	-1	-1	-1	-1	4	-1024	-768	-1	-1	-1	-1	4		0	0						Untertest4.avi	0	880	547	72	111				0	Content		-72	-111	29075934	1686958221
29093	09:01:08.835	00:00:29.092	1746	-1024	-768	-1	-1	-1	-1	4	-1024	-768	-1	-1	-1	-1	4		0	0						Untertest4.avi	0	880	547	72	111				0	Content		-72	-111	29092600	1686974887
29109	09:01:08.851	00:00:29.108	1747	-1024	-768	-1	-1	-1	-1	4	-1024	-768	-1	-1	-1	-1	4		0	0						Untertest4.avi	0	880	547	72	111				0	Content		-72	-111	29108886	1686991173
29126	09:01:08.868	00:00:29.125	1748	-1024	-768	-1	-1	-1	-1	4	-1024	-768	-1	-1	-1	-1	4		0	0						Untertest4.avi	0	880	547	72	111				0	Content		-72	-111	29125553	1687007840
29142	09:01:08.884	00:00:29.142	1749	-1024	-768	-1	-1	-1	-1	4	-1024	-768	-1	-1	-1	-1	4		0	0						Untertest4.avi	0	880	547	72	111				0	Content		-72	-111	29142219	1687024506
[truncated: 1,881 more rows]
