# Supplementary material for: Gaze Duration Biases for Colours in Combination with Dissonant and Consonant Sounds: A Comparative Eye-Tracking Study with Orangutans
Source: PLoS One. 2015 Oct 14;10(10):e0139894. doi: 10.1371/journal.pone.0139894 (PMC4605782; doi:10.1371/journal.pone.0139894)
Supplement: S1 Data — (ZIP) [file pone.0139894.s004.zip › Plos ColourSound Data/Apes/Farben_Musik_U4/Rec 39-All-Data.tsv]

System Properties:
Operating System:	Microsoft Windows NT 6.1.7601 Service Pack 1
System User Name:	tobiiadmin
Machine Name:	LOE7690LAP
Data properties:
Recording name:	Rec 39
Recording date:	07.03.2014
Recording time:	09:03:29
Recording resolution:	1024 x 768
Export date:	09.03.2014
Export time:	12:24:54
Participant:	Padana_S2
Filter settings:
Eye: Average
Validity: Normal
Fixation filter: Tobii fixation filter
Velocity threshold: 35
Distance threshold: 35
Timestamp	DateTimeStamp	DateTimeStampStartOffset	Number	GazePointXLeft	GazePointYLeft	CamXLeft	CamYLeft	DistanceLeft	PupilLeft	ValidityLeft	GazePointXRight	GazePointYRight	CamXRight	CamYRight	DistanceRight	PupilRight	ValidityRight	FixationIndex	GazePointX	GazePointY	Event	EventKey	Data1	Data2	Descriptor	StimuliName	StimuliID	MediaWidth	MediaHeight	MediaPosX	MediaPosY	MappedFixationPointX	MappedFixationPointY	FixationDuration	AoiIds	AoiNames	WebGroupImage	MappedGazeDataPointX	MappedGazeDataPointY	MicroSecondTimestamp	AbsoluteMicroSecondTimestamp
6	09:03:29.745	00:00:00.005	0	-1024	-768	-1	-1	-1	-1	4	-1024	-768	-1	-1	-1	-1	4		0	0						No media	0	1024	768	0	0				0	Content		0	0	5908	1827879792
23	09:03:29.762	00:00:00.022	1	-1024	-768	-1	-1	-1	-1	4	-1024	-768	-1	-1	-1	-1	4		0	0						No media	0	1024	768	0	0				0	Content		0	0	22658	1827896542
39	09:03:29.778	00:00:00.039	2	-1024	-768	-1	-1	-1	-1	4	-1024	-768	-1	-1	-1	-1	4		0	0						No media	0	1024	768	0	0				0	Content		0	0	39281	1827913165
56	09:03:29.795	00:00:00.055	3	-1024	-768	-1	-1	-1	-1	4	-1024	-768	-1	-1	-1	-1	4		0	0						No media	0	1024	768	0	0				0	Content		0	0	55904	1827929788
73	09:03:29.812	00:00:00.072	4	-1024	-768	-1	-1	-1	-1	4	-1024	-768	-1	-1	-1	-1	4		0	0						No media	0	1024	768	0	0				0	Content		0	0	72527	1827946411
89	09:03:29.828	00:00:00.089	5	-1024	-768	-1	-1	-1	-1	4	-1024	-768	-1	-1	-1	-1	4		0	0						No media	0	1024	768	0	0				0	Content		0	0	89152	1827963036
106	09:03:29.845	00:00:00.106	6	-1024	-768	-1	-1	-1	-1	4	-1024	-768	-1	-1	-1	-1	4		0	0						No media	0	1024	768	0	0				0	Content		0	0	106342	1827980226
124	09:03:29.863	00:00:00.123	7	-1024	-768	-1	-1	-1	-1	4	-1024	-768	-1	-1	-1	-1	4		0	0						No media	0	1024	768	0	0				0	Content		0	0	123718	1827997602
141	09:03:29.880	00:00:00.140	8	-1024	-768	-1	-1	-1	-1	4	-1024	-768	-1	-1	-1	-1	4		0	0						No media	0	1024	768	0	0				0	Content		0	0	140965	1828014849
156	09:03:29.895	00:00:00.155	9	-1024	-768	-1	-1	-1	-1	4	-1024	-768	-1	-1	-1	-1	4		0	0						No media	0	1024	768	0	0				0	Content		0	0	155768	1828029652
173	09:03:29.912	00:00:00.172	10	-1024	-768	-1	-1	-1	-1	4	-1024	-768	-1	-1	-1	-1	4		0	0						No media	0	1024	768	0	0				0	Content		0	0	172518	1828046402
189	09:03:29.928	00:00:00.189	11	-1024	-768	-1	-1	-1	-1	4	-1024	-768	-1	-1	-1	-1	4		0	0						No media	0	1024	768	0	0				0	Content		0	0	189140	1828063024
206	09:03:29.945	00:00:00.205	12	-1024	-768	-1	-1	-1	-1	4	-1024	-768	-1	-1	-1	-1	4		0	0						No media	0	1024	768	0	0				0	Content		0	0	205863	1828079747
223	09:03:29.962	00:00:00.222	13	-1024	-768	-1	-1	-1	-1	4	-1024	-768	-1	-1	-1	-1	4		0	0						No media	0	1024	768	0	0				0	Content		0	0	222516	1828096400
239	09:03:29.978	00:00:00.239	14	-1024	-768	-1	-1	-1	-1	4	-1024	-768	-1	-1	-1	-1	4		0	0						No media	0	1024	768	0	0				0	Content		0	0	239188	1828113072
256	09:03:29.995	00:00:00.255	15	-1024	-768	-1	-1	-1	-1	4	-1024	-768	-1	-1	-1	-1	4		0	0						No media	0	1024	768	0	0				0	Content		0	0	255860	1828129744
273	09:03:30.012	00:00:00.272	16	-1024	-768	-1	-1	-1	-1	4	-1024	-768	-1	-1	-1	-1	4		0	0						No media	0	1024	768	0	0				0	Content		0	0	272732	1828146616
289	09:03:30.028	00:00:00.289	17	-1024	-768	-1	-1	-1	-1	4	-1024	-768	-1	-1	-1	-1	4		0	0						No media	0	1024	768	0	0				0	Content		0	0	289403	1828163287
306	09:03:30.045	00:00:00.306	18	-1024	-768	-1	-1	-1	-1	4	-1024	-768	-1	-1	-1	-1	4		0	0						No media	0	1024	768	0	0				0	Content		0	0	306075	1828179959
323	09:03:30.062	00:00:00.323	19	-1024	-768	-1	-1	-1	-1	4	-1024	-768	-1	-1	-1	-1	4		0	0						No media	0	1024	768	0	0				0	Content		0	0	323217	1828197101
340	09:03:30.079	00:00:00.339	20	-1024	-768	-1	-1	-1	-1	4	-1024	-768	-1	-1	-1	-1	4		0	0						No media	0	1024	768	0	0				0	Content		0	0	339889	1828213773
357	09:03:30.096	00:00:00.357	21	-1024	-768	-1	-1	-1	-1	4	-1024	-768	-1	-1	-1	-1	4		0	0						No media	0	1024	768	0	0				0	Content		0	0	357098	1828230982
373	09:03:30.112	00:00:00.373	22	-1024	-768	-1	-1	-1	-1	4	-1024	-768	-1	-1	-1	-1	4		0	0						No media	0	1024	768	0	0				0	Content		0	0	373353	1828247237
390	09:03:30.129	00:00:00.390	23	-1024	-768	-1	-1	-1	-1	4	-1024	-768	-1	-1	-1	-1	4		0	0						No media	0	1024	768	0	0				0	Content		0	0	390025	1828263909
407	09:03:30.146	00:00:00.406	24	-1024	-768	-1	-1	-1	-1	4	-1024	-768	-1	-1	-1	-1	4		0	0						No media	0	1024	768	0	0				0	Content		0	0	406697	1828280581
423	09:03:30.162	00:00:00.423	25	-1024	-768	-1	-1	-1	-1	4	-1024	-768	-1	-1	-1	-1	4		0	0						No media	0	1024	768	0	0				0	Content		0	0	423091	1828296975
440	09:03:30.179	00:00:00.439	26	-1024	-768	-1	-1	-1	-1	4	-1024	-768	-1	-1	-1	-1	4		0	0						No media	0	1024	768	0	0				0	Content		0	0	439762	1828313646
456	09:03:30.195	00:00:00.456	27	-1024	-768	-1	-1	-1	-1	4	-1024	-768	-1	-1	-1	-1	4		0	0						No media	0	1024	768	0	0				0	Content		0	0	456434	1828330318
472	09:03:30.211	00:00:00.472	28	-1024	-768	-1	-1	-1	-1	4	-1024	-768	-1	-1	-1	-1	4		0	0						No media	0	1024	768	0	0				0	Content		0	0	472500	1828346384
489	09:03:30.228	00:00:00.489	29	-1024	-768	-1	-1	-1	-1	4	-1024	-768	-1	-1	-1	-1	4		0	0						No media	0	1024	768	0	0				0	Content		0	0	489128	1828363012
498	09:03:30.237																				MovieStart	128	0	0	Untertest4.avi
506	09:03:30.245	00:00:00.505	30	-1024	-768	-1	-1	-1	-1	4	-1024	-768	-1	-1	-1	-1	4		0	0						Untertest4.avi	0	880	547	72	111				0	Content		-72	-111	505812	1828379696
522	09:03:30.261	00:00:00.522	31	-1024	-768	-1	-1	-1	-1	4	-1024	-768	-1	-1	-1	-1	4		0	0						Untertest4.avi	0	880	547	72	111				0	Content		-72	-111	522474	1828396358
539	09:03:30.278	00:00:00.539	32	-1024	-768	-1	-1	-1	-1	4	-1024	-768	-1	-1	-1	-1	4		0	0						Untertest4.avi	0	880	547	72	111				0	Content		-72	-111	539145	1828413029
556	09:03:30.295	00:00:00.556	33	-1024	-768	-1	-1	-1	-1	4	-1024	-768	-1	-1	-1	-1	4		0	0						Untertest4.avi	0	880	547	72	111				0	Content		-72	-111	556081	1828429965
573	09:03:30.312	00:00:00.572	34	-1024	-768	-1	-1	-1	-1	4	-1024	-768	-1	-1	-1	-1	4		0	0						Untertest4.avi	0	880	547	72	111				0	Content		-72	-111	572753	1828446637
590	09:03:30.329	00:00:00.589	35	-1024	-768	-1	-1	-1	-1	4	-1024	-768	-1	-1	-1	-1	4		0	0						Untertest4.avi	0	880	547	72	111				0	Content		-72	-111	589721	1828463605
606	09:03:30.345	00:00:00.606	36	-1024	-768	-1	-1	-1	-1	4	-1024	-768	-1	-1	-1	-1	4		0	0						Untertest4.avi	0	880	547	72	111				0	Content		-72	-111	606393	1828480277
623	09:03:30.362	00:00:00.623	37	-1024	-768	-1	-1	-1	-1	4	-1024	-768	-1	-1	-1	-1	4		0	0						Untertest4.avi	0	880	547	72	111				0	Content		-72	-111	623065	1828496949
640	09:03:30.379	00:00:00.640	38	-1024	-768	-1	-1	-1	-1	4	-1024	-768	-1	-1	-1	-1	4		0	0						Untertest4.avi	0	880	547	72	111				0	Content		-72	-111	640300	1828514184
657	09:03:30.396	00:00:00.656	39	-1024	-768	-1	-1	-1	-1	4	-1024	-768	-1	-1	-1	-1	4		0	0						Untertest4.avi	0	880	547	72	111				0	Content		-72	-111	656972	1828530856
673	09:03:30.412	00:00:00.673	40	-1024	-768	-1	-1	-1	-1	4	-1024	-768	-1	-1	-1	-1	4		0	0						Untertest4.avi	0	880	547	72	111				0	Content		-72	-111	673206	1828547090
690	09:03:30.429	00:00:00.689	41	-1024	-768	-1	-1	-1	-1	4	-1024	-768	-1	-1	-1	-1	4		0	0						Untertest4.avi	0	880	547	72	111				0	Content		-72	-111	689878	1828563762
707	09:03:30.446	00:00:00.706	42	-1024	-768	-1	-1	-1	-1	4	-1024	-768	-1	-1	-1	-1	4		0	0						Untertest4.avi	0	880	547	72	111				0	Content		-72	-111	706549	1828580433
722	09:03:30.461	00:00:00.722	43	-1024	-768	-1	-1	-1	-1	4	-1024	-768	-1	-1	-1	-1	4		0	0						Untertest4.avi	0	880	547	72	111				0	Content		-72	-111	722302	1828596186
739	09:03:30.478	00:00:00.739	44	-1024	-768	-1	-1	-1	-1	4	-1024	-768	-1	-1	-1	-1	4		0	0						Untertest4.avi	0	880	547	72	111				0	Content		-72	-111	739055	1828612939
756	09:03:30.495	00:00:00.755	45	-1024	-768	-1	-1	-1	-1	4	-1024	-768	-1	-1	-1	-1	4		0	0						Untertest4.avi	0	880	547	72	111				0	Content		-72	-111	755751	1828629635
772	09:03:30.511	00:00:00.772	46	-1024	-768	-1	-1	-1	-1	4	-1024	-768	-1	-1	-1	-1	4		0	0						Untertest4.avi	0	880	547	72	111				0	Content		-72	-111	772423	1828646307
789	09:03:30.528	00:00:00.789	47	-1024	-768	-1	-1	-1	-1	4	-1024	-768	-1	-1	-1	-1	4		0	0						Untertest4.avi	0	880	547	72	111				0	Content		-72	-111	789095	1828662979
806	09:03:30.545	00:00:00.805	48	-1024	-768	-1	-1	-1	-1	4	-1024	-768	-1	-1	-1	-1	4		0	0						Untertest4.avi	0	880	547	72	111				0	Content		-72	-111	805715	1828679599
822	09:03:30.561	00:00:00.822	49	-1024	-768	-1	-1	-1	-1	4	-1024	-768	-1	-1	-1	-1	4		0	0						Untertest4.avi	0	880	547	72	111				0	Content		-72	-111	822387	1828696271
839	09:03:30.578	00:00:00.839	50	-1024	-768	-1	-1	-1	-1	4	-1024	-768	-1	-1	-1	-1	4		0	0						Untertest4.avi	0	880	547	72	111				0	Content		-72	-111	839059	1828712943
856	09:03:30.595	00:00:00.855	51	-1024	-768	-1	-1	-1	-1	4	-1024	-768	-1	-1	-1	-1	4		0	0						Untertest4.avi	0	880	547	72	111				0	Content		-72	-111	855699	1828729583
872	09:03:30.611	00:00:00.872	52	-1024	-768	-1	-1	-1	-1	4	-1024	-768	-1	-1	-1	-1	4		0	0						Untertest4.avi	0	880	547	72	111				0	Content		-72	-111	872371	1828746255
889	09:03:30.628	00:00:00.889	53	-1024	-768	-1	-1	-1	-1	4	-1024	-768	-1	-1	-1	-1	4		0	0						Untertest4.avi	0	880	547	72	111				0	Content		-72	-111	889197	1828763081
906	09:03:30.645	00:00:00.905	54	-1024	-768	-1	-1	-1	-1	4	-1024	-768	-1	-1	-1	-1	4		0	0						Untertest4.avi	0	880	547	72	111				0	Content		-72	-111	905869	1828779753
923	09:03:30.662	00:00:00.922	55	-1024	-768	-1	-1	-1	-1	4	-1024	-768	-1	-1	-1	-1	4		0	0						Untertest4.avi	0	880	547	72	111				0	Content		-72	-111	922541	1828796425
940	09:03:30.679	00:00:00.939	56	-1024	-768	-1	-1	-1	-1	4	-1024	-768	-1	-1	-1	-1	4		0	0						Untertest4.avi	0	880	547	72	111				0	Content		-72	-111	939698	1828813582
956	09:03:30.695	00:00:00.956	57	-1024	-768	-1	-1	-1	-1	4	-1024	-768	-1	-1	-1	-1	4		0	0						Untertest4.avi	0	880	547	72	111				0	Content		-72	-111	956370	1828830254
973	09:03:30.712	00:00:00.973	58	-1024	-768	-1	-1	-1	-1	4	-1024	-768	-1	-1	-1	-1	4		0	0						Untertest4.avi	0	880	547	72	111				0	Content		-72	-111	973411	1828847295
990	09:03:30.729	00:00:00.990	59	-1024	-768	-1	-1	-1	-1	4	-1024	-768	-1	-1	-1	-1	4		0	0						Untertest4.avi	0	880	547	72	111				0	Content		-72	-111	990082	1828863966
1007	09:03:30.746	00:00:01.006	60	-1024	-768	-1	-1	-1	-1	4	-1024	-768	-1	-1	-1	-1	4		0	0						Untertest4.avi	0	880	547	72	111				0	Content		-72	-111	1006754	1828880638
1023	09:03:30.762	00:00:01.023	61	-1024	-768	-1	-1	-1	-1	4	-1024	-768	-1	-1	-1	-1	4		0	0						Untertest4.avi	0	880	547	72	111				0	Content		-72	-111	1023004	1828896888
1040	09:03:30.779	00:00:01.039	62	-1024	-768	-1	-1	-1	-1	4	-1024	-768	-1	-1	-1	-1	4		0	0						Untertest4.avi	0	880	547	72	111				0	Content		-72	-111	1039676	1828913560
1056	09:03:30.795	00:00:01.056	63	-1024	-768	-1	-1	-1	-1	4	-1024	-768	-1	-1	-1	-1	4		0	0						Untertest4.avi	0	880	547	72	111				0	Content		-72	-111	1056348	1828930232
1073	09:03:30.812	00:00:01.072	64	-1024	-768	-1	-1	-1	-1	4	-1024	-768	-1	-1	-1	-1	4		0	0						Untertest4.avi	0	880	547	72	111				0	Content		-72	-111	1072777	1828946661
1089	09:03:30.828	00:00:01.089	65	-1024	-768	-1	-1	-1	-1	4	-1024	-768	-1	-1	-1	-1	4		0	0						Untertest4.avi	0	880	547	72	111				0	Content		-72	-111	1089448	1828963332
1106	09:03:30.845	00:00:01.106	66	-1024	-768	-1	-1	-1	-1	4	-1024	-768	-1	-1	-1	-1	4		0	0						Untertest4.avi	0	880	547	72	111				0	Content		-72	-111	1106120	1828980004
1122	09:03:30.861	00:00:01.122	67	-1024	-768	-1	-1	-1	-1	4	-1024	-768	-1	-1	-1	-1	4		0	0						Untertest4.avi	0	880	547	72	111				0	Content		-72	-111	1122262	1828996146
1139	09:03:30.878	00:00:01.138	68	-1024	-768	-1	-1	-1	-1	4	-1024	-768	-1	-1	-1	-1	4		0	0						Untertest4.avi	0	880	547	72	111				0	Content		-72	-111	1138891	1829012775
1156	09:03:30.895	00:00:01.155	69	-1024	-768	-1	-1	-1	-1	4	-1024	-768	-1	-1	-1	-1	4		0	0						Untertest4.avi	0	880	547	72	111				0	Content		-72	-111	1155563	1829029447
1172	09:03:30.911	00:00:01.172	70	-1024	-768	-1	-1	-1	-1	4	-1024	-768	-1	-1	-1	-1	4		0	0						Untertest4.avi	0	880	547	72	111				0	Content		-72	-111	1172235	1829046119
1189	09:03:30.928	00:00:01.188	71	-1024	-768	-1	-1	-1	-1	4	-1024	-768	-1	-1	-1	-1	4		0	0						Untertest4.avi	0	880	547	72	111				0	Content		-72	-111	1188907	1829062791
1205	09:03:30.944	00:00:01.205	72	-1024	-768	-1	-1	-1	-1	4	-1024	-768	-1	-1	-1	-1	4		0	0						Untertest4.avi	0	880	547	72	111				0	Content		-72	-111	1205289	1829079173
1222	09:03:30.961	00:00:01.221	73	-1024	-768	-1	-1	-1	-1	4	-1024	-768	-1	-1	-1	-1	4		0	0						Untertest4.avi	0	880	547	72	111				0	Content		-72	-111	1221957	1829095841
1239	09:03:30.978	00:00:01.238	74	-1024	-768	-1	-1	-1	-1	4	-1024	-768	-1	-1	-1	-1	4		0	0						Untertest4.avi	0	880	547	72	111				0	Content		-72	-111	1238624	1829112508
1256	09:03:30.995	00:00:01.255	75	-1024	-768	-1	-1	-1	-1	4	-1024	-768	-1	-1	-1	-1	4		0	0						Untertest4.avi	0	880	547	72	111				0	Content		-72	-111	1255515	1829129399
1272	09:03:31.011	00:00:01.272	76	-1024	-768	-1	-1	-1	-1	4	-1024	-768	-1	-1	-1	-1	4		0	0						Untertest4.avi	0	880	547	72	111				0	Content		-72	-111	1272183	1829146067
1289	09:03:31.028	00:00:01.289	77	-1024	-768	-1	-1	-1	-1	4	-1024	-768	-1	-1	-1	-1	4		0	0						Untertest4.avi	0	880	547	72	111				0	Content		-72	-111	1289173	1829163057
1306	09:03:31.045	00:00:01.305	78	-1024	-768	-1	-1	-1	-1	4	-1024	-768	-1	-1	-1	-1	4		0	0						Untertest4.avi	0	880	547	72	111				0	Content		-72	-111	1305841	1829179725
1323	09:03:31.062	00:00:01.322	79	-1024	-768	-1	-1	-1	-1	4	-1024	-768	-1	-1	-1	-1	4		0	0						Untertest4.avi	0	880	547	72	111				0	Content		-72	-111	1322509	1829196393
1340	09:03:31.079	00:00:01.339	80	-1024	-768	-1	-1	-1	-1	4	-1024	-768	-1	-1	-1	-1	4		0	0						Untertest4.avi	0	880	547	72	111				0	Content		-72	-111	1339775	1829213659
1356	09:03:31.095	00:00:01.356	81	-1024	-768	-1	-1	-1	-1	4	-1024	-768	-1	-1	-1	-1	4		0	0						Untertest4.avi	0	880	547	72	111				0	Content		-72	-111	1356443	1829230327
1373	09:03:31.112	00:00:01.372	82	-1024	-768	-1	-1	-1	-1	4	-1024	-768	-1	-1	-1	-1	4		0	0						Untertest4.avi	0	880	547	72	111				0	Content		-72	-111	1372684	1829246568
1389	09:03:31.128	00:00:01.389	83	-1024	-768	-1	-1	-1	-1	4	-1024	-768	-1	-1	-1	-1	4		0	0						Untertest4.avi	0	880	547	72	111				0	Content		-72	-111	1389352	1829263236
1406	09:03:31.145	00:00:01.406	84	-1024	-768	-1	-1	-1	-1	4	-1024	-768	-1	-1	-1	-1	4		0	0						Untertest4.avi	0	880	547	72	111				0	Content		-72	-111	1406020	1829279904
1422	09:03:31.161	00:00:01.421	85	-1024	-768	-1	-1	-1	-1	4	-1024	-768	-1	-1	-1	-1	4		0	0						Untertest4.avi	0	880	547	72	111				0	Content		-72	-111	1421793	1829295677
1438	09:03:31.177	00:00:01.438	86	-1024	-768	-1	-1	-1	-1	4	-1024	-768	-1	-1	-1	-1	4		0	0						Untertest4.avi	0	880	547	72	111				0	Content		-72	-111	1438401	1829312285
1455	09:03:31.194	00:00:01.455	87	-1024	-768	-1	-1	-1	-1	4	-1024	-768	-1	-1	-1	-1	4		0	0						Untertest4.avi	0	880	547	72	111				0	Content		-72	-111	1455085	1829328969
1472	09:03:31.211	00:00:01.471	88	-1024	-768	-1	-1	-1	-1	4	-1024	-768	-1	-1	-1	-1	4		0	0						Untertest4.avi	0	880	547	72	111				0	Content		-72	-111	1471753	1829345637
1488	09:03:31.227	00:00:01.488	89	-1024	-768	-1	-1	-1	-1	4	-1024	-768	-1	-1	-1	-1	4		0	0						Untertest4.avi	0	880	547	72	111				0	Content		-72	-111	1488421	1829362305
1505	09:03:31.244	00:00:01.505	90	-1024	-768	-1	-1	-1	-1	4	-1024	-768	-1	-1	-1	-1	4		0	0						Untertest4.avi	0	880	547	72	111				0	Content		-72	-111	1505080	1829378964
1522	09:03:31.261	00:00:01.521	91	-1024	-768	-1	-1	-1	-1	4	-1024	-768	-1	-1	-1	-1	4		0	0						Untertest4.avi	0	880	547	72	111				0	Content		-72	-111	1521748	1829395632
1538	09:03:31.277	00:00:01.538	92	-1024	-768	-1	-1	-1	-1	4	-1024	-768	-1	-1	-1	-1	4		0	0						Untertest4.avi	0	880	547	72	111				0	Content		-72	-111	1538416	1829412300
1555	09:03:31.294	00:00:01.555	93	-1024	-768	-1	-1	-1	-1	4	-1024	-768	-1	-1	-1	-1	4		0	0						Untertest4.avi	0	880	547	72	111				0	Content		-72	-111	1555030	1829428914
1572	09:03:31.311	00:00:01.571	94	-1024	-768	-1	-1	-1	-1	4	-1024	-768	-1	-1	-1	-1	4		0	0						Untertest4.avi	0	880	547	72	111				0	Content		-72	-111	1571698	1829445582
1589	09:03:31.328	00:00:01.588	95	-1024	-768	-1	-1	-1	-1	4	-1024	-768	-1	-1	-1	-1	4		0	0						Untertest4.avi	0	880	547	72	111				0	Content		-72	-111	1588556	1829462440
1605	09:03:31.344	00:00:01.605	96	-1024	-768	-1	-1	-1	-1	4	-1024	-768	-1	-1	-1	-1	4		0	0						Untertest4.avi	0	880	547	72	111				0	Content		-72	-111	1605223	1829479107
1622	09:03:31.361	00:00:01.621	97	-1024	-768	-1	-1	-1	-1	4	-1024	-768	-1	-1	-1	-1	4		0	0						Untertest4.avi	0	880	547	72	111				0	Content		-72	-111	1621891	1829495775
1639	09:03:31.378	00:00:01.639	98	-1024	-768	-1	-1	-1	-1	4	-1024	-768	-1	-1	-1	-1	4		0	0						Untertest4.avi	0	880	547	72	111				0	Content		-72	-111	1639078	1829512962
1656	09:03:31.395	00:00:01.655	99	-1024	-768	-1	-1	-1	-1	4	-1024	-768	-1	-1	-1	-1	4		0	0						Untertest4.avi	0	880	547	72	111				0	Content		-72	-111	1655746	1829529630
1673	09:03:31.412	00:00:01.672	100	-1024	-768	-1	-1	-1	-1	4	-1024	-768	-1	-1	-1	-1	4		0	0						Untertest4.avi	0	880	547	72	111				0	Content		-72	-111	1672887	1829546771
1690	09:03:31.429	00:00:01.690	101	-1024	-768	-1	-1	-1	-1	4	-1024	-768	-1	-1	-1	-1	4		0	0						Untertest4.avi	0	880	547	72	111				0	Content		-72	-111	1690135	1829564019
1706	09:03:31.445	00:00:01.706	102	-1024	-768	-1	-1	-1	-1	4	-1024	-768	-1	-1	-1	-1	4		0	0						Untertest4.avi	0	880	547	72	111				0	Content		-72	-111	1706177	1829580061
1723	09:03:31.462	00:00:01.722	103	-1024	-768	-1	-1	-1	-1	4	-1024	-768	-1	-1	-1	-1	4		0	0						Untertest4.avi	0	880	547	72	111				0	Content		-72	-111	1722845	1829596729
1740	09:03:31.479	00:00:01.739	104	-1024	-768	-1	-1	-1	-1	4	-1024	-768	-1	-1	-1	-1	4		0	0						Untertest4.avi	0	880	547	72	111				0	Content		-72	-111	1739512	1829613396
1755	09:03:31.494	00:00:01.754	105	-1024	-768	-1	-1	-1	-1	4	-1024	-768	-1	-1	-1	-1	4		0	0						Untertest4.avi	0	880	547	72	111				0	Content		-72	-111	1754892	1829628776
1772	09:03:31.511	00:00:01.771	106	-1024	-768	-1	-1	-1	-1	4	-1024	-768	-1	-1	-1	-1	4		0	0						Untertest4.avi	0	880	547	72	111				0	Content		-72	-111	1771627	1829645511
1788	09:03:31.527	00:00:01.788	107	-1024	-768	-1	-1	-1	-1	4	-1024	-768	-1	-1	-1	-1	4		0	0						Untertest4.avi	0	880	547	72	111				0	Content		-72	-111	1788304	1829662188
1805	09:03:31.544	00:00:01.804	108	-1024	-768	-1	-1	-1	-1	4	-1024	-768	-1	-1	-1	-1	4		0	0						Untertest4.avi	0	880	547	72	111				0	Content		-72	-111	1804900	1829678784
1822	09:03:31.561	00:00:01.821	109	-1024	-768	-1	-1	-1	-1	4	-1024	-768	-1	-1	-1	-1	4		0	0						Untertest4.avi	0	880	547	72	111				0	Content		-72	-111	1821567	1829695451
1838	09:03:31.577	00:00:01.838	110	-1024	-768	-1	-1	-1	-1	4	-1024	-768	-1	-1	-1	-1	4		0	0						Untertest4.avi	0	880	547	72	111				0	Content		-72	-111	1838468	1829712352
1855	09:03:31.594	00:00:01.855	111	-1024	-768	-1	-1	-1	-1	4	-1024	-768	-1	-1	-1	-1	4		0	0						Untertest4.avi	0	880	547	72	111				0	Content		-72	-111	1855136	1829729020
1872	09:03:31.611	00:00:01.872	112	-1024	-768	-1	-1	-1	-1	4	-1024	-768	-1	-1	-1	-1	4		0	0						Untertest4.avi	0	880	547	72	111				0	Content		-72	-111	1872129	1829746013
1889	09:03:31.628	00:00:01.888	113	-1024	-768	-1	-1	-1	-1	4	-1024	-768	-1	-1	-1	-1	4		0	0						Untertest4.avi	0	880	547	72	111				0	Content		-72	-111	1888797	1829762681
1905	09:03:31.644	00:00:01.905	114	-1024	-768	-1	-1	-1	-1	4	-1024	-768	-1	-1	-1	-1	4		0	0						Untertest4.avi	0	880	547	72	111				0	Content		-72	-111	1905464	1829779348
1923	09:03:31.662	00:00:01.922	115	-1024	-768	-1	-1	-1	-1	4	-1024	-768	-1	-1	-1	-1	4		0	0						Untertest4.avi	0	880	547	72	111				0	Content		-72	-111	1922727	1829796611
1939	09:03:31.678	00:00:01.939	116	-1024	-768	-1	-1	-1	-1	4	-1024	-768	-1	-1	-1	-1	4		0	0						Untertest4.avi	0	880	547	72	111				0	Content		-72	-111	1939395	1829813279
1956	09:03:31.695	00:00:01.955	117	-1024	-768	-1	-1	-1	-1	4	-1024	-768	-1	-1	-1	-1	4		0	0						Untertest4.avi	0	880	547	72	111				0	Content		-72	-111	1955635	1829829519
1972	09:03:31.711	00:00:01.972	118	-1024	-768	-1	-1	-1	-1	4	-1024	-768	-1	-1	-1	-1	4		0	0						Untertest4.avi	0	880	547	72	111				0	Content		-72	-111	1972303	1829846187
1989	09:03:31.728	00:00:01.988	119	-1024	-768	-1	-1	-1	-1	4	-1024	-768	-1	-1	-1	-1	4		0	0						Untertest4.avi	0	880	547	72	111				0	Content		-72	-111	1988971	1829862855
2005	09:03:31.744	00:00:02.004	120	-1024	-768	-1	-1	-1	-1	4	-1024	-768	-1	-1	-1	-1	4		0	0						Untertest4.avi	0	880	547	72	111				0	Content		-72	-111	2004736	1829878620
2021	09:03:31.760	00:00:02.021	121	-1024	-768	-1	-1	-1	-1	4	-1024	-768	-1	-1	-1	-1	4		0	0						Untertest4.avi	0	880	547	72	111				0	Content		-72	-111	2021359	1829895243
2038	09:03:31.777	00:00:02.038	122	-1024	-768	-1	-1	-1	-1	4	-1024	-768	-1	-1	-1	-1	4		0	0						Untertest4.avi	0	880	547	72	111				0	Content		-72	-111	2038105	1829911989
2055	09:03:31.794	00:00:02.054	123	-1024	-768	-1	-1	-1	-1	4	-1024	-768	-1	-1	-1	-1	4		0	0						Untertest4.avi	0	880	547	72	111				0	Content		-72	-111	2054789	1829928673
2071	09:03:31.810	00:00:02.071	124	-1024	-768	-1	-1	-1	-1	4	-1024	-768	-1	-1	-1	-1	4		0	0						Untertest4.avi	0	880	547	72	111				0	Content		-72	-111	2071356	1829945240
2088	09:03:31.827	00:00:02.088	125	-1024	-768	-1	-1	-1	-1	4	-1024	-768	-1	-1	-1	-1	4		0	0						Untertest4.avi	0	880	547	72	111				0	Content		-72	-111	2088291	1829962175
2105	09:03:31.844	00:00:02.104	126	-1024	-768	-1	-1	-1	-1	4	-1024	-768	-1	-1	-1	-1	4		0	0						Untertest4.avi	0	880	547	72	111				0	Content		-72	-111	2104959	1829978843
2122	09:03:31.861	00:00:02.122	127	-1024	-768	-1	-1	-1	-1	4	-1024	-768	-1	-1	-1	-1	4		0	0						Untertest4.avi	0	880	547	72	111				0	Content		-72	-111	2122094	1829995978
2139	09:03:31.878	00:00:02.138	128	-1024	-768	-1	-1	-1	-1	4	-1024	-768	-1	-1	-1	-1	4		0	0						Untertest4.avi	0	880	547	72	111				0	Content		-72	-111	2138761	1830012645
2156	09:03:31.895	00:00:02.155	129	-1024	-768	-1	-1	-1	-1	4	-1024	-768	-1	-1	-1	-1	4		0	0						Untertest4.avi	0	880	547	72	111				0	Content		-72	-111	2155861	1830029745
2172	09:03:31.911	00:00:02.172	130	-1024	-768	-1	-1	-1	-1	4	-1024	-768	-1	-1	-1	-1	4		0	0						Untertest4.avi	0	880	547	72	111				0	Content		-72	-111	2172109	1830045993
2189	09:03:31.928	00:00:02.188	131	-1024	-768	-1	-1	-1	-1	4	-1024	-768	-1	-1	-1	-1	4		0	0						Untertest4.avi	0	880	547	72	111				0	Content		-72	-111	2188776	1830062660
2205	09:03:31.944	00:00:02.205	132	-1024	-768	-1	-1	-1	-1	4	-1024	-768	-1	-1	-1	-1	4		0	0						Untertest4.avi	0	880	547	72	111				0	Content		-72	-111	2205444	1830079328
2222	09:03:31.961	00:00:02.221	133	-1024	-768	-1	-1	-1	-1	4	-1024	-768	-1	-1	-1	-1	4		0	0						Untertest4.avi	0	880	547	72	111				0	Content		-72	-111	2221829	1830095713
2238	09:03:31.977	00:00:02.238	134	-1024	-768	-1	-1	-1	-1	4	-1024	-768	-1	-1	-1	-1	4		0	0						Untertest4.avi	0	880	547	72	111				0	Content		-72	-111	2238497	1830112381
2255	09:03:31.994	00:00:02.255	135	-1024	-768	-1	-1	-1	-1	4	-1024	-768	-1	-1	-1	-1	4		0	0						Untertest4.avi	0	880	547	72	111				0	Content		-72	-111	2255165	1830129049
2271	09:03:32.010	00:00:02.271	136	-1024	-768	-1	-1	-1	-1	4	-1024	-768	-1	-1	-1	-1	4		0	0						Untertest4.avi	0	880	547	72	111				0	Content		-72	-111	2271222	1830145106
2288	09:03:32.027	00:00:02.287	137	-1024	-768	-1	-1	-1	-1	4	-1024	-768	-1	-1	-1	-1	4		0	0						Untertest4.avi	0	880	547	72	111				0	Content		-72	-111	2287853	1830161737
2305	09:03:32.044	00:00:02.304	138	-1024	-768	-1	-1	-1	-1	4	-1024	-768	-1	-1	-1	-1	4		0	0						Untertest4.avi	0	880	547	72	111				0	Content		-72	-111	2304518	1830178402
2321	09:03:32.060	00:00:02.321	139	-1024	-768	-1	-1	-1	-1	4	-1024	-768	-1	-1	-1	-1	4		0	0						Untertest4.avi	0	880	547	72	111				0	Content		-72	-111	2321186	1830195070
2338	09:03:32.077	00:00:02.337	140	-1024	-768	-1	-1	-1	-1	4	-1024	-768	-1	-1	-1	-1	4		0	0						Untertest4.avi	0	880	547	72	111				0	Content		-72	-111	2337854	1830211738
2355	09:03:32.094	00:00:02.354	141	-1024	-768	-1	-1	-1	-1	4	-1024	-768	-1	-1	-1	-1	4		0	0						Untertest4.avi	0	880	547	72	111				0	Content		-72	-111	2354518	1830228402
2371	09:03:32.110	00:00:02.371	142	-1024	-768	-1	-1	-1	-1	4	-1024	-768	-1	-1	-1	-1	4		0	0						Untertest4.avi	0	880	547	72	111				0	Content		-72	-111	2371186	1830245070
2388	09:03:32.127	00:00:02.387	143	-1024	-768	-1	-1	-1	-1	4	-1024	-768	-1	-1	-1	-1	4		0	0						Untertest4.avi	0	880	547	72	111				0	Content		-72	-111	2387854	1830261738
2405	09:03:32.144	00:00:02.404	144	-1024	-768	-1	-1	-1	-1	4	-1024	-768	-1	-1	-1	-1	4		0	0						Untertest4.avi	0	880	547	72	111				0	Content		-72	-111	2404792	1830278676
2421	09:03:32.160	00:00:02.421	145	-1024	-768	-1	-1	-1	-1	4	-1024	-768	-1	-1	-1	-1	4		0	0						Untertest4.avi	0	880	547	72	111				0	Content		-72	-111	2421460	1830295344
2438	09:03:32.177	00:00:02.438	146	-1024	-768	-1	-1	-1	-1	4	-1024	-768	-1	-1	-1	-1	4		0	0						Untertest4.avi	0	880	547	72	111				0	Content		-72	-111	2438427	1830312311
2455	09:03:32.194	00:00:02.455	147	-1024	-768	-1	-1	-1	-1	4	-1024	-768	-1	-1	-1	-1	4		0	0						Untertest4.avi	0	880	547	72	111				0	Content		-72	-111	2455094	1830328978
2472	09:03:32.211	00:00:02.471	148	-1024	-768	-1	-1	-1	-1	4	-1024	-768	-1	-1	-1	-1	4		0	0						Untertest4.avi	0	880	547	72	111				0	Content		-72	-111	2471762	1830345646
2489	09:03:32.228	00:00:02.489	149	-1024	-768	-1	-1	-1	-1	4	-1024	-768	-1	-1	-1	-1	4		0	0						Untertest4.avi	0	880	547	72	111				0	Content		-72	-111	2489058	1830362942
2506	09:03:32.245	00:00:02.505	150	-1024	-768	-1	-1	-1	-1	4	-1024	-768	-1	-1	-1	-1	4		0	0						Untertest4.avi	0	880	547	72	111				0	Content		-72	-111	2505726	1830379610
2522	09:03:32.261	00:00:02.521	151	-1024	-768	-1	-1	-1	-1	4	-1024	-768	-1	-1	-1	-1	4		0	0						Untertest4.avi	0	880	547	72	111				0	Content		-72	-111	2521972	1830395856
2539	09:03:32.278	00:00:02.538	152	-1024	-768	-1	-1	-1	-1	4	-1024	-768	-1	-1	-1	-1	4		0	0						Untertest4.avi	0	880	547	72	111				0	Content		-72	-111	2538639	1830412523
2555	09:03:32.294	00:00:02.555	153	-1024	-768	-1	-1	-1	-1	4	-1024	-768	-1	-1	-1	-1	4		0	0						Untertest4.avi	0	880	547	72	111				0	Content		-72	-111	2555307	1830429191
2571	09:03:32.310	00:00:02.571	154	-1024	-768	-1	-1	-1	-1	4	-1024	-768	-1	-1	-1	-1	4		0	0						Untertest4.avi	0	880	547	72	111				0	Content		-72	-111	2571086	1830444970
2588	09:03:32.327	00:00:02.587	155	-1024	-768	-1	-1	-1	-1	4	-1024	-768	-1	-1	-1	-1	4		0	0						Untertest4.avi	0	880	547	72	111				0	Content		-72	-111	2587708	1830461592
2604	09:03:32.343	00:00:02.604	156	-1024	-768	-1	-1	-1	-1	4	-1024	-768	-1	-1	-1	-1	4		0	0						Untertest4.avi	0	880	547	72	111				0	Content		-72	-111	2604395	1830478279
2621	09:03:32.360	00:00:02.621	157	-1024	-768	-1	-1	-1	-1	4	-1024	-768	-1	-1	-1	-1	4		0	0						Untertest4.avi	0	880	547	72	111				0	Content		-72	-111	2621062	1830494946
2638	09:03:32.377	00:00:02.637	158	-1024	-768	-1	-1	-1	-1	4	-1024	-768	-1	-1	-1	-1	4		0	0						Untertest4.avi	0	880	547	72	111				0	Content		-72	-111	2637730	1830511614
2654	09:03:32.393	00:00:02.654	159	-1024	-768	-1	-1	-1	-1	4	-1024	-768	-1	-1	-1	-1	4		0	0						Untertest4.avi	0	880	547	72	111				0	Content		-72	-111	2654387	1830528271
2671	09:03:32.410	00:00:02.670	160	-1024	-768	-1	-1	-1	-1	4	-1024	-768	-1	-1	-1	-1	4		0	0						Untertest4.avi	0	880	547	72	111				0	Content		-72	-111	2670954	1830544838
2688	09:03:32.427	00:00:02.687	161	-1024	-768	-1	-1	-1	-1	4	-1024	-768	-1	-1	-1	-1	4		0	0						Untertest4.avi	0	880	547	72	111				0	Content		-72	-111	2687893	1830561777
2705	09:03:32.444	00:00:02.704	162	-1024	-768	-1	-1	-1	-1	4	-1024	-768	-1	-1	-1	-1	4		0	0						Untertest4.avi	0	880	547	72	111				0	Content		-72	-111	2704561	1830578445
2722	09:03:32.461	00:00:02.721	163	-1024	-768	-1	-1	-1	-1	4	-1024	-768	-1	-1	-1	-1	4		0	0						Untertest4.avi	0	880	547	72	111				0	Content		-72	-111	2721693	1830595577
2738	09:03:32.477	00:00:02.738	164	-1024	-768	-1	-1	-1	-1	4	-1024	-768	-1	-1	-1	-1	4		0	0						Untertest4.avi	0	880	547	72	111				0	Content		-72	-111	2738361	1830612245
2756	09:03:32.495	00:00:02.755	165	-1024	-768	-1	-1	-1	-1	4	-1024	-768	-1	-1	-1	-1	4		0	0						Untertest4.avi	0	880	547	72	111				0	Content		-72	-111	2755576	1830629460
2772	09:03:32.511	00:00:02.771	166	-1024	-768	-1	-1	-1	-1	4	-1024	-768	-1	-1	-1	-1	4		0	0						Untertest4.avi	0	880	547	72	111				0	Content		-72	-111	2771784	1830645668
2788	09:03:32.527	00:00:02.788	167	-1024	-768	-1	-1	-1	-1	4	-1024	-768	-1	-1	-1	-1	4		0	0						Untertest4.avi	0	880	547	72	111				0	Content		-72	-111	2788452	1830662336
2805	09:03:32.544	00:00:02.805	168	-1024	-768	-1	-1	-1	-1	4	-1024	-768	-1	-1	-1	-1	4		0	0						Untertest4.avi	0	880	547	72	111				0	Content		-72	-111	2805119	1830679003
2821	09:03:32.560	00:00:02.821	169	-1024	-768	-1	-1	-1	-1	4	-1024	-768	-1	-1	-1	-1	4		0	0						Untertest4.avi	0	880	547	72	111				0	Content		-72	-111	2821480	1830695364
2838	09:03:32.577	00:00:02.838	170	-1024	-768	-1	-1	-1	-1	4	-1024	-768	-1	-1	-1	-1	4		0	0						Untertest4.avi	0	880	547	72	111				0	Content		-72	-111	2838148	1830712032
2855	09:03:32.594	00:00:02.854	171	-1024	-768	-1	-1	-1	-1	4	-1024	-768	-1	-1	-1	-1	4		0	0						Untertest4.avi	0	880	547	72	111				0	Content		-72	-111	2854815	1830728699
2871	09:03:32.610	00:00:02.870	172	-1024	-768	-1	-1	-1	-1	4	-1024	-768	-1	-1	-1	-1	4		0	0						Untertest4.avi	0	880	547	72	111				0	Content		-72	-111	2870951	1830744835
2888	09:03:32.627	00:00:02.887	173	-1024	-768	-1	-1	-1	-1	4	-1024	-768	-1	-1	-1	-1	4		0	0						Untertest4.avi	0	880	547	72	111				0	Content		-72	-111	2887574	1830761458
2904	09:03:32.643	00:00:02.904	174	-1024	-768	-1	-1	-1	-1	4	-1024	-768	-1	-1	-1	-1	4		0	0						Untertest4.avi	0	880	547	72	111				0	Content		-72	-111	2904248	1830778132
2921	09:03:32.660	00:00:02.920	175	-1024	-768	-1	-1	-1	-1	4	-1024	-768	-1	-1	-1	-1	4		0	0						Untertest4.avi	0	880	547	72	111				0	Content		-72	-111	2920846	1830794730
2938	09:03:32.677	00:00:02.937	176	-1024	-768	-1	-1	-1	-1	4	-1024	-768	-1	-1	-1	-1	4		0	0						Untertest4.avi	0	880	547	72	111				0	Content		-72	-111	2937513	1830811397
2954	09:03:32.693	00:00:02.954	177	-1024	-768	-1	-1	-1	-1	4	-1024	-768	-1	-1	-1	-1	4		0	0						Untertest4.avi	0	880	547	72	111				0	Content		-72	-111	2954415	1830828299
2971	09:03:32.710	00:00:02.971	178	-1024	-768	-1	-1	-1	-1	4	-1024	-768	-1	-1	-1	-1	4		0	0						Untertest4.avi	0	880	547	72	111				0	Content		-72	-111	2971083	1830844967
2988	09:03:32.727	00:00:02.988	179	-1024	-768	-1	-1	-1	-1	4	-1024	-768	-1	-1	-1	-1	4		0	0						Untertest4.avi	0	880	547	72	111				0	Content		-72	-111	2988064	1830861948
3005	09:03:32.744	00:00:03.005	180	-1024	-768	-1	-1	-1	-1	4	-1024	-768	-1	-1	-1	-1	4		0	0						Untertest4.avi	0	880	547	72	111				0	Content		-72	-111	3005148	1830879032
3022	09:03:32.761	00:00:03.021	181	-1024	-768	-1	-1	-1	-1	4	-1024	-768	-1	-1	-1	-1	4		0	0						Untertest4.avi	0	880	547	72	111				0	Content		-72	-111	3021816	1830895700
3038	09:03:32.777	00:00:03.038	182	-1024	-768	-1	-1	-1	-1	4	-1024	-768	-1	-1	-1	-1	4		0	0						Untertest4.avi	0	880	547	72	111				0	Content		-72	-111	3038483	1830912367
3055	09:03:32.794	00:00:03.054	183	-1024	-768	-1	-1	-1	-1	4	-1024	-768	-1	-1	-1	-1	4		0	0						Untertest4.avi	0	880	547	72	111				0	Content		-72	-111	3054804	1830928688
3071	09:03:32.810	00:00:03.071	184	-1024	-768	-1	-1	-1	-1	4	-1024	-768	-1	-1	-1	-1	4		0	0						Untertest4.avi	0	880	547	72	111				0	Content		-72	-111	3071471	1830945355
3088	09:03:32.827	00:00:03.088	185	-1024	-768	-1	-1	-1	-1	4	-1024	-768	-1	-1	-1	-1	4		0	0						Untertest4.avi	0	880	547	72	111				0	Content		-72	-111	3088139	1830962023
3104	09:03:32.843	00:00:03.104	186	-1024	-768	-1	-1	-1	-1	4	-1024	-768	-1	-1	-1	-1	4		0	0						Untertest4.avi	0	880	547	72	111				0	Content		-72	-111	3104062	1830977946
3121	09:03:32.860	00:00:03.120	187	-1024	-768	-1	-1	-1	-1	4	-1024	-768	-1	-1	-1	-1	4		0	0						Untertest4.avi	0	880	547	72	111				0	Content		-72	-111	3120684	1830994568
3137	09:03:32.876	00:00:03.137	188	-1024	-768	-1	-1	-1	-1	4	-1024	-768	-1	-1	-1	-1	4		0	0						Untertest4.avi	0	880	547	72	111				0	Content		-72	-111	3137374	1831011258
3154	09:03:32.893	00:00:03.154	189	-1024	-768	-1	-1	-1	-1	4	-1024	-768	-1	-1	-1	-1	4		0	0						Untertest4.avi	0	880	547	72	111				0	Content		-72	-111	3154041	1831027925
3171	09:03:32.910	00:00:03.170	190	-1024	-768	-1	-1	-1	-1	4	-1024	-768	-1	-1	-1	-1	4		0	0						Untertest4.avi	0	880	547	72	111				0	Content		-72	-111	3170709	1831044593
3187	09:03:32.926	00:00:03.187	191	-1024	-768	-1	-1	-1	-1	4	-1024	-768	-1	-1	-1	-1	4		0	0						Untertest4.avi	0	880	547	72	111				0	Content		-72	-111	3187488	1831061372
3204	09:03:32.943	00:00:03.204	192	-1024	-768	-1	-1	-1	-1	4	-1024	-768	-1	-1	-1	-1	4		0	0						Untertest4.avi	0	880	547	72	111				0	Content		-72	-111	3204053	1831077937
3221	09:03:32.960	00:00:03.220	193	-1024	-768	-1	-1	-1	-1	4	-1024	-768	-1	-1	-1	-1	4		0	0						Untertest4.avi	0	880	547	72	111				0	Content		-72	-111	3220838	1831094722
3238	09:03:32.977	00:00:03.237	194	-1024	-768	-1	-1	-1	-1	4	-1024	-768	-1	-1	-1	-1	4		0	0						Untertest4.avi	0	880	547	72	111				0	Content		-72	-111	3237505	1831111389
3255	09:03:32.994	00:00:03.254	195	-1024	-768	-1	-1	-1	-1	4	-1024	-768	-1	-1	-1	-1	4		0	0						Untertest4.avi	0	880	547	72	111				0	Content		-72	-111	3254607	1831128491
3271	09:03:33.010	00:00:03.271	196	-1024	-768	-1	-1	-1	-1	4	-1024	-768	-1	-1	-1	-1	4		0	0						Untertest4.avi	0	880	547	72	111				0	Content		-72	-111	3271274	1831145158
3288	09:03:33.027	00:00:03.288	197	-1024	-768	-1	-1	-1	-1	4	-1024	-768	-1	-1	-1	-1	4		0	0						Untertest4.avi	0	880	547	72	111				0	Content		-72	-111	3288453	1831162337
3305	09:03:33.044	00:00:03.304	198	-1024	-768	-1	-1	-1	-1	4	-1024	-768	-1	-1	-1	-1	4		0	0						Untertest4.avi	0	880	547	72	111				0	Content		-72	-111	3304704	1831178588
3321	09:03:33.060	00:00:03.321	199	-1024	-768	-1	-1	-1	-1	4	-1024	-768	-1	-1	-1	-1	4		0	0						Untertest4.avi	0	880	547	72	111				0	Content		-72	-111	3321371	1831195255
3338	09:03:33.077	00:00:03.338	200	-1024	-768	-1	-1	-1	-1	4	-1024	-768	-1	-1	-1	-1	4		0	0						Untertest4.avi	0	880	547	72	111				0	Content		-72	-111	3338038	1831211922
3354	09:03:33.093	00:00:03.354	201	-1024	-768	-1	-1	-1	-1	4	-1024	-768	-1	-1	-1	-1	4		0	0						Untertest4.avi	0	880	547	72	111				0	Content		-72	-111	3354429	1831228313
3371	09:03:33.110	00:00:03.371	202	-1024	-768	-1	-1	-1	-1	4	-1024	-768	-1	-1	-1	-1	4		0	0						Untertest4.avi	0	880	547	72	111				0	Content		-72	-111	3371096	1831244980
3388	09:03:33.127	00:00:03.387	203	-1024	-768	-1	-1	-1	-1	4	-1024	-768	-1	-1	-1	-1	4		0	0						Untertest4.avi	0	880	547	72	111				0	Content		-72	-111	3387763	1831261647
3404	09:03:33.143	00:00:03.403	204	-1024	-768	-1	-1	-1	-1	4	-1024	-768	-1	-1	-1	-1	4		0	0						Untertest4.avi	0	880	547	72	111				0	Content		-72	-111	3403822	1831277706
3420	09:03:33.159	00:00:03.420	205	-1024	-768	-1	-1	-1	-1	4	-1024	-768	-1	-1	-1	-1	4		0	0						Untertest4.avi	0	880	547	72	111				0	Content		-72	-111	3420447	1831294331
3437	09:03:33.176	00:00:03.437	206	-1024	-768	-1	-1	-1	-1	4	-1024	-768	-1	-1	-1	-1	4		0	0						Untertest4.avi	0	880	547	72	111				0	Content		-72	-111	3437123	1831311007
3454	09:03:33.193	00:00:03.453	207	-1024	-768	-1	-1	-1	-1	4	-1024	-768	-1	-1	-1	-1	4		0	0						Untertest4.avi	0	880	547	72	111				0	Content		-72	-111	3453786	1831327670
3470	09:03:33.209	00:00:03.470	208	-1024	-768	-1	-1	-1	-1	4	-1024	-768	-1	-1	-1	-1	4		0	0						Untertest4.avi	0	880	547	72	111				0	Content		-72	-111	3470453	1831344337
3487	09:03:33.226	00:00:03.487	209	-1024	-768	-1	-1	-1	-1	4	-1024	-768	-1	-1	-1	-1	4		0	0						Untertest4.avi	0	880	547	72	111				0	Content		-72	-111	3487392	1831361276
3504	09:03:33.243	00:00:03.504	210	-1024	-768	-1	-1	-1	-1	4	-1024	-768	-1	-1	-1	-1	4		0	0						Untertest4.avi	0	880	547	72	111				0	Content		-72	-111	3504059	1831377943
3521	09:03:33.260	00:00:03.521	211	-1024	-768	-1	-1	-1	-1	4	-1024	-768	-1	-1	-1	-1	4		0	0						Untertest4.avi	0	880	547	72	111				0	Content		-72	-111	3521024	1831394908
3538	09:03:33.277	00:00:03.537	212	-1024	-768	-1	-1	-1	-1	4	-1024	-768	-1	-1	-1	-1	4		0	0						Untertest4.avi	0	880	547	72	111				0	Content		-72	-111	3537690	1831411574
3554	09:03:33.293	00:00:03.554	213	-1024	-768	-1	-1	-1	-1	4	-1024	-768	-1	-1	-1	-1	4		0	0						Untertest4.avi	0	880	547	72	111				0	Content		-72	-111	3554357	1831428241
3572	09:03:33.311	00:00:03.571	214	-1024	-768	-1	-1	-1	-1	4	-1024	-768	-1	-1	-1	-1	4		0	0						Untertest4.avi	0	880	547	72	111				0	Content		-72	-111	3571590	1831445474
3588	09:03:33.327	00:00:03.588	215	-1024	-768	-1	-1	-1	-1	4	-1024	-768	-1	-1	-1	-1	4		0	0						Untertest4.avi	0	880	547	72	111				0	Content		-72	-111	3588257	1831462141
3604	09:03:33.343	00:00:03.604	216	-1024	-768	-1	-1	-1	-1	4	-1024	-768	-1	-1	-1	-1	4		0	0						Untertest4.avi	0	880	547	72	111				0	Content		-72	-111	3604487	1831478371
3621	09:03:33.360	00:00:03.621	217	-1024	-768	-1	-1	-1	-1	4	-1024	-768	-1	-1	-1	-1	4		0	0						Untertest4.avi	0	880	547	72	111				0	Content		-72	-111	3621154	1831495038
3638	09:03:33.377	00:00:03.637	218	-1024	-768	-1	-1	-1	-1	4	-1024	-768	-1	-1	-1	-1	4		0	0						Untertest4.avi	0	880	547	72	111				0	Content		-72	-111	3637821	1831511705
3654	09:03:33.393	00:00:03.653	219	-1024	-768	-1	-1	-1	-1	4	-1024	-768	-1	-1	-1	-1	4		0	0						Untertest4.avi	0	880	547	72	111				0	Content		-72	-111	3653554	1831527438
3670	09:03:33.409	00:00:03.670	220	-1024	-768	-1	-1	-1	-1	4	-1024	-768	-1	-1	-1	-1	4		0	0						Untertest4.avi	0	880	547	72	111				0	Content		-72	-111	3670301	1831544185
3687	09:03:33.426	00:00:03.686	221	-1024	-768	-1	-1	-1	-1	4	-1024	-768	-1	-1	-1	-1	4		0	0						Untertest4.avi	0	880	547	72	111				0	Content		-72	-111	3686986	1831560870
3704	09:03:33.443	00:00:03.703	222	-1024	-768	-1	-1	-1	-1	4	-1024	-768	-1	-1	-1	-1	4		0	0						Untertest4.avi	0	880	547	72	111				0	Content		-72	-111	3703653	1831577537
3720	09:03:33.459	00:00:03.720	223	-1024	-768	-1	-1	-1	-1	4	-1024	-768	-1	-1	-1	-1	4		0	0						Untertest4.avi	0	880	547	72	111				0	Content		-72	-111	3720320	1831594204
3737	09:03:33.476	00:00:03.736	224	-1024	-768	-1	-1	-1	-1	4	-1024	-768	-1	-1	-1	-1	4		0	0						Untertest4.avi	0	880	547	72	111				0	Content		-72	-111	3736977	1831610861
3754	09:03:33.493	00:00:03.753	225	-1024	-768	-1	-1	-1	-1	4	-1024	-768	-1	-1	-1	-1	4		0	0						Untertest4.avi	0	880	547	72	111				0	Content		-72	-111	3753546	1831627430
3770	09:03:33.509	00:00:03.770	226	-1024	-768	-1	-1	-1	-1	4	-1024	-768	-1	-1	-1	-1	4		0	0						Untertest4.avi	0	880	547	72	111				0	Content		-72	-111	3770482	1831644366
3787	09:03:33.526	00:00:03.787	227	-1024	-768	-1	-1	-1	-1	4	-1024	-768	-1	-1	-1	-1	4		0	0						Untertest4.avi	0	880	547	72	111				0	Content		-72	-111	3787148	1831661032
3804	09:03:33.543	00:00:03.804	228	-1024	-768	-1	-1	-1	-1	4	-1024	-768	-1	-1	-1	-1	4		0	0						Untertest4.avi	0	880	547	72	111				0	Content		-72	-111	3804280	1831678164
3821	09:03:33.560	00:00:03.820	229	-1024	-768	-1	-1	-1	-1	4	-1024	-768	-1	-1	-1	-1	4		0	0						Untertest4.avi	0	880	547	72	111				0	Content		-72	-111	3820947	1831694831
3838	09:03:33.577	00:00:03.837	230	-1024	-768	-1	-1	-1	-1	4	-1024	-768	-1	-1	-1	-1	4		0	0						Untertest4.avi	0	880	547	72	111				0	Content		-72	-111	3837976	1831711860
3855	09:03:33.594	00:00:03.854	231	-1024	-768	-1	-1	-1	-1	4	-1024	-768	-1	-1	-1	-1	4		0	0						Untertest4.avi	0	880	547	72	111				0	Content		-72	-111	3854643	1831728527
3871	09:03:33.610	00:00:03.871	232	-1024	-768	-1	-1	-1	-1	4	-1024	-768	-1	-1	-1	-1	4		0	0						Untertest4.avi	0	880	547	72	111				0	Content		-72	-111	3871310	1831745194
3888	09:03:33.627	00:00:03.887	233	-1024	-768	-1	-1	-1	-1	4	-1024	-768	-1	-1	-1	-1	4		0	0						Untertest4.avi	0	880	547	72	111				0	Content		-72	-111	3887548	1831761432
3904	09:03:33.643	00:00:03.904	234	-1024	-768	-1	-1	-1	-1	4	-1024	-768	-1	-1	-1	-1	4		0	0						Untertest4.avi	0	880	547	72	111				0	Content		-72	-111	3904215	1831778099
3921	09:03:33.660	00:00:03.920	235	-1024	-768	-1	-1	-1	-1	4	-1024	-768	-1	-1	-1	-1	4		0	0						Untertest4.avi	0	880	547	72	111				0	Content		-72	-111	3920881	1831794765
3937	09:03:33.676	00:00:03.937	236	-1024	-768	-1	-1	-1	-1	4	-1024	-768	-1	-1	-1	-1	4		0	0						Untertest4.avi	0	880	547	72	111				0	Content		-72	-111	3937304	1831811188
3954	09:03:33.693	00:00:03.953	237	-1024	-768	-1	-1	-1	-1	4	-1024	-768	-1	-1	-1	-1	4		0	0						Untertest4.avi	0	880	547	72	111				0	Content		-72	-111	3953971	1831827855
3971	09:03:33.710	00:00:03.970	238	-1024	-768	-1	-1	-1	-1	4	-1024	-768	-1	-1	-1	-1	4		0	0						Untertest4.avi	0	880	547	72	111				0	Content		-72	-111	3970638	1831844522
3987	09:03:33.726	00:00:03.986	239	-1024	-768	-1	-1	-1	-1	4	-1024	-768	-1	-1	-1	-1	4		0	0						Untertest4.avi	0	880	547	72	111				0	Content		-72	-111	3986770	1831860654
4003	09:03:33.742	00:00:04.003	240	-1024	-768	-1	-1	-1	-1	4	-1024	-768	-1	-1	-1	-1	4		0	0						Untertest4.avi	0	880	547	72	111				0	Content		-72	-111	4003394	1831877278
4020	09:03:33.759	00:00:04.020	241	-1024	-768	-1	-1	-1	-1	4	-1024	-768	-1	-1	-1	-1	4		0	0						Untertest4.avi	0	880	547	72	111				0	Content		-72	-111	4020070	1831893954
4037	09:03:33.776	00:00:04.036	242	-1024	-768	-1	-1	-1	-1	4	-1024	-768	-1	-1	-1	-1	4		0	0						Untertest4.avi	0	880	547	72	111				0	Content		-72	-111	4036729	1831910613
4053	09:03:33.792	00:00:04.053	243	-1024	-768	-1	-1	-1	-1	4	-1024	-768	-1	-1	-1	-1	4		0	0						Untertest4.avi	0	880	547	72	111				0	Content		-72	-111	4053395	1831927279
4070	09:03:33.809	00:00:04.070	244	-1024	-768	-1	-1	-1	-1	4	-1024	-768	-1	-1	-1	-1	4		0	0						Untertest4.avi	0	880	547	72	111				0	Content		-72	-111	4070265	1831944149
4087	09:03:33.826	00:00:04.086	245	-1024	-768	-1	-1	-1	-1	4	-1024	-768	-1	-1	-1	-1	4		0	0						Untertest4.avi	0	880	547	72	111				0	Content		-72	-111	4086932	1831960816
4104	09:03:33.843	00:00:04.103	246	-1024	-768	-1	-1	-1	-1	4	-1024	-768	-1	-1	-1	-1	4		0	0						Untertest4.avi	0	880	547	72	111				0	Content		-72	-111	4103916	1831977800
4121	09:03:33.860	00:00:04.120	247	-1024	-768	-1	-1	-1	-1	4	-1024	-768	-1	-1	-1	-1	4		0	0						Untertest4.avi	0	880	547	72	111				0	Content		-72	-111	4120583	1831994467
4137	09:03:33.876	00:00:04.137	248	-1024	-768	-1	-1	-1	-1	4	-1024	-768	-1	-1	-1	-1	4		0	0						Untertest4.avi	0	880	547	72	111				0	Content		-72	-111	4137250	1832011134
4155	09:03:33.894	00:00:04.154	249	-1024	-768	-1	-1	-1	-1	4	-1024	-768	-1	-1	-1	-1	4		0	0						Untertest4.avi	0	880	547	72	111				0	Content		-72	-111	4154503	1832028387
4171	09:03:33.910	00:00:04.171	250	-1024	-768	-1	-1	-1	-1	4	-1024	-768	-1	-1	-1	-1	4		0	0						Untertest4.avi	0	880	547	72	111				0	Content		-72	-111	4171170	1832045054
4187	09:03:33.926	00:00:04.187	251	-1024	-768	-1	-1	-1	-1	4	-1024	-768	-1	-1	-1	-1	4		0	0						Untertest4.avi	0	880	547	72	111				0	Content		-72	-111	4187405	1832061289
4204	09:03:33.943	00:00:04.204	252	-1024	-768	-1	-1	-1	-1	4	-1024	-768	-1	-1	-1	-1	4		0	0						Untertest4.avi	0	880	547	72	111				0	Content		-72	-111	4204072	1832077956
4221	09:03:33.960	00:00:04.220	253	-1024	-768	-1	-1	-1	-1	4	-1024	-768	-1	-1	-1	-1	4		0	0						Untertest4.avi	0	880	547	72	111				0	Content		-72	-111	4220739	1832094623
4237	09:03:33.976	00:00:04.236	254	-1024	-768	-1	-1	-1	-1	4	-1024	-768	-1	-1	-1	-1	4		0	0						Untertest4.avi	0	880	547	72	111				0	Content		-72	-111	4236510	1832110394
4253	09:03:33.992	00:00:04.253	255	-1024	-768	-1	-1	-1	-1	4	-1024	-768	-1	-1	-1	-1	4		0	0						Untertest4.avi	0	880	547	72	111				0	Content		-72	-111	4253245	1832127129
4270	09:03:34.009	00:00:04.269	256	-1024	-768	-1	-1	-1	-1	4	-1024	-768	-1	-1	-1	-1	4		0	0						Untertest4.avi	0	880	547	72	111				0	Content		-72	-111	4269931	1832143815
4287	09:03:34.026	00:00:04.286	257	-1024	-768	-1	-1	-1	-1	4	-1024	-768	-1	-1	-1	-1	4		0	0						Untertest4.avi	0	880	547	72	111				0	Content		-72	-111	4286598	1832160482
4303	09:03:34.042	00:00:04.303	258	-1024	-768	-1	-1	-1	-1	4	-1024	-768	-1	-1	-1	-1	4		0	0						Untertest4.avi	0	880	547	72	111				0	Content		-72	-111	4303264	1832177148
4320	09:03:34.059	00:00:04.319	259	-1024	-768	-1	-1	-1	-1	4	-1024	-768	-1	-1	-1	-1	4		0	0						Untertest4.avi	0	880	547	72	111				0	Content		-72	-111	4319919	1832193803
4336	09:03:34.075	00:00:04.336	260	-1024	-768	-1	-1	-1	-1	4	-1024	-768	-1	-1	-1	-1	4		0	0						Untertest4.avi	0	880	547	72	111				0	Content		-72	-111	4336499	1832210383
4353	09:03:34.092	00:00:04.353	261	-1024	-768	-1	-1	-1	-1	4	-1024	-768	-1	-1	-1	-1	4		0	0						Untertest4.avi	0	880	547	72	111				0	Content		-72	-111	4353428	1832227312
4370	09:03:34.109	00:00:04.370	262	-1024	-768	-1	-1	-1	-1	4	-1024	-768	-1	-1	-1	-1	4		0	0						Untertest4.avi	0	880	547	72	111				0	Content		-72	-111	4370095	1832243979
4387	09:03:34.126	00:00:04.387	263	-1024	-768	-1	-1	-1	-1	4	-1024	-768	-1	-1	-1	-1	4		0	0						Untertest4.avi	0	880	547	72	111				0	Content		-72	-111	4387225	1832261109
4404	09:03:34.143	00:00:04.403	264	-1024	-768	-1	-1	-1	-1	4	-1024	-768	-1	-1	-1	-1	4		0	0						Untertest4.avi	0	880	547	72	111				0	Content		-72	-111	4403892	1832277776
4421	09:03:34.160	00:00:04.420	265	-1024	-768	-1	-1	-1	-1	4	-1024	-768	-1	-1	-1	-1	4		0	0						Untertest4.avi	0	880	547	72	111				0	Content		-72	-111	4420921	1832294805
4438	09:03:34.177	00:00:04.437	266	-1024	-768	-1	-1	-1	-1	4	-1024	-768	-1	-1	-1	-1	4		0	0						Untertest4.avi	0	880	547	72	111				0	Content		-72	-111	4437587	1832311471
4454	09:03:34.193	00:00:04.454	267	-1024	-768	-1	-1	-1	-1	4	-1024	-768	-1	-1	-1	-1	4		0	0						Untertest4.avi	0	880	547	72	111				0	Content		-72	-111	4454254	1832328138
4470	09:03:34.209	00:00:04.470	268	-1024	-768	-1	-1	-1	-1	4	-1024	-768	-1	-1	-1	-1	4		0	0						Untertest4.avi	0	880	547	72	111				0	Content		-72	-111	4470494	1832344378
4487	09:03:34.226	00:00:04.487	269	-1024	-768	-1	-1	-1	-1	4	-1024	-768	-1	-1	-1	-1	4		0	0						Untertest4.avi	0	880	547	72	111				0	Content		-72	-111	4487161	1832361045
4504	09:03:34.243	00:00:04.503	270	-1024	-768	-1	-1	-1	-1	4	-1024	-768	-1	-1	-1	-1	4		0	0						Untertest4.avi	0	880	547	72	111				0	Content		-72	-111	4503828	1832377712
4520	09:03:34.259	00:00:04.520	271	-1024	-768	-1	-1	-1	-1	4	-1024	-768	-1	-1	-1	-1	4		0	0						Untertest4.avi	0	880	547	72	111				0	Content		-72	-111	4520301	1832394185
4537	09:03:34.276	00:00:04.536	272	-1024	-768	-1	-1	-1	-1	4	-1024	-768	-1	-1	-1	-1	4		0	0						Untertest4.avi	0	880	547	72	111				0	Content		-72	-111	4536968	1832410852
4554	09:03:34.293	00:00:04.553	273	-1024	-768	-1	-1	-1	-1	4	-1024	-768	-1	-1	-1	-1	4		0	0						Untertest4.avi	0	880	547	72	111				0	Content		-72	-111	4553635	1832427519
4570	09:03:34.309	00:00:04.570	274	-1024	-768	-1	-1	-1	-1	4	-1024	-768	-1	-1	-1	-1	4		0	0						Untertest4.avi	0	880	547	72	111				0	Content		-72	-111	4570301	1832444185
4586	09:03:34.325	00:00:04.586	275	-1024	-768	-1	-1	-1	-1	4	-1024	-768	-1	-1	-1	-1	4		0	0						Untertest4.avi	0	880	547	72	111				0	Content		-72	-111	4586336	1832460220
4603	09:03:34.342	00:00:04.602	276	-1024	-768	-1	-1	-1	-1	4	-1024	-768	-1	-1	-1	-1	4		0	0						Untertest4.avi	0	880	547	72	111				0	Content		-72	-111	4602962	1832476846
4620	09:03:34.359	00:00:04.619	277	-1024	-768	-1	-1	-1	-1	4	-1024	-768	-1	-1	-1	-1	4		0	0						Untertest4.avi	0	880	547	72	111				0	Content		-72	-111	4619638	1832493522
4636	09:03:34.375	00:00:04.636	278	-1024	-768	-1	-1	-1	-1	4	-1024	-768	-1	-1	-1	-1	4		0	0						Untertest4.avi	0	880	547	72	111				0	Content		-72	-111	4636304	1832510188
4653	09:03:34.392	00:00:04.652	279	-1024	-768	-1	-1	-1	-1	4	-1024	-768	-1	-1	-1	-1	4		0	0						Untertest4.avi	0	880	547	72	111				0	Content		-72	-111	4652971	1832526855
4670	09:03:34.409	00:00:04.669	280	-1024	-768	-1	-1	-1	-1	4	-1024	-768	-1	-1	-1	-1	4		0	0						Untertest4.avi	0	880	547	72	111				0	Content		-72	-111	4669901	1832543785
4687	09:03:34.426	00:00:04.686	281	-1024	-768	-1	-1	-1	-1	4	-1024	-768	-1	-1	-1	-1	4		0	0						Untertest4.avi	0	880	547	72	111				0	Content		-72	-111	4686567	1832560451
4704	09:03:34.443	00:00:04.703	282	-1024	-768	-1	-1	-1	-1	4	-1024	-768	-1	-1	-1	-1	4		0	0						Untertest4.avi	0	880	547	72	111				0	Content		-72	-111	4703531	1832577415
4720	09:03:34.459	00:00:04.720	283	-1024	-768	-1	-1	-1	-1	4	-1024	-768	-1	-1	-1	-1	4		0	0						Untertest4.avi	0	880	547	72	111				0	Content		-72	-111	4720198	1832594082
4737	09:03:34.476	00:00:04.736	284	-1024	-768	-1	-1	-1	-1	4	-1024	-768	-1	-1	-1	-1	4		0	0						Untertest4.avi	0	880	547	72	111				0	Content		-72	-111	4736865	1832610749
4754	09:03:34.493	00:00:04.754	285	-1024	-768	-1	-1	-1	-1	4	-1024	-768	-1	-1	-1	-1	4		0	0						Untertest4.avi	0	880	547	72	111				0	Content		-72	-111	4754094	1832627978
4771	09:03:34.510	00:00:04.770	286	-1024	-768	-1	-1	-1	-1	4	-1024	-768	-1	-1	-1	-1	4		0	0						Untertest4.avi	0	880	547	72	111				0	Content		-72	-111	4770761	1832644645
4787	09:03:34.526	00:00:04.786	287	-1024	-768	-1	-1	-1	-1	4	-1024	-768	-1	-1	-1	-1	4		0	0						Untertest4.avi	0	880	547	72	111				0	Content		-72	-111	4786993	1832660877
4804	09:03:34.543	00:00:04.803	288	-1024	-768	-1	-1	-1	-1	4	-1024	-768	-1	-1	-1	-1	4		0	0						Untertest4.avi	0	880	547	72	111				0	Content		-72	-111	4803660	1832677544
4820	09:03:34.559	00:00:04.820	289	-1024	-768	-1	-1	-1	-1	4	-1024	-768	-1	-1	-1	-1	4		0	0						Untertest4.avi	0	880	547	72	111				0	Content		-72	-111	4820326	1832694210
4836	09:03:34.575	00:00:04.836	290	-1024	-768	-1	-1	-1	-1	4	-1024	-768	-1	-1	-1	-1	4		0	0						Untertest4.avi	0	880	547	72	111				0	Content		-72	-111	4836191	1832710075
4853	09:03:34.592	00:00:04.852	291	-1024	-768	-1	-1	-1	-1	4	-1024	-768	-1	-1	-1	-1	4		0	0						Untertest4.avi	0	880	547	72	111				0	Content		-72	-111	4852814	1832726698
4869	09:03:34.608	00:00:04.869	292	-1024	-768	-1	-1	-1	-1	4	-1024	-768	-1	-1	-1	-1	4		0	0						Untertest4.avi	0	880	547	72	111				0	Content		-72	-111	4869442	1832743326
4886	09:03:34.625	00:00:04.886	293	-1024	-768	-1	-1	-1	-1	4	-1024	-768	-1	-1	-1	-1	4		0	0						Untertest4.avi	0	880	547	72	111				0	Content		-72	-111	4886118	1832760002
4903	09:03:34.642	00:00:04.902	294	-1024	-768	-1	-1	-1	-1	4	-1024	-768	-1	-1	-1	-1	4		0	0						Untertest4.avi	0	880	547	72	111				0	Content		-72	-111	4902808	1832776692
4920	09:03:34.659	00:00:04.919	295	-1024	-768	-1	-1	-1	-1	4	-1024	-768	-1	-1	-1	-1	4		0	0						Untertest4.avi	0	880	547	72	111				0	Content		-72	-111	4919744	1832793628
4936	09:03:34.675	00:00:04.936	296	-1024	-768	-1	-1	-1	-1	4	-1024	-768	-1	-1	-1	-1	4		0	0						Untertest4.avi	0	880	547	72	111				0	Content		-72	-111	4936411	1832810295
4954	09:03:34.693	00:00:04.953	297	-1024	-768	-1	-1	-1	-1	4	-1024	-768	-1	-1	-1	-1	4		0	0						Untertest4.avi	0	880	547	72	111				0	Content		-72	-111	4953542	1832827426
4970	09:03:34.709	00:00:04.970	298	-1024	-768	-1	-1	-1	-1	4	-1024	-768	-1	-1	-1	-1	4		0	0						Untertest4.avi	0	880	547	72	111				0	Content		-72	-111	4970209	1832844093
4987	09:03:34.726	00:00:04.987	299	-1024	-768	-1	-1	-1	-1	4	-1024	-768	-1	-1	-1	-1	4		0	0						Untertest4.avi	0	880	547	72	111				0	Content		-72	-111	4987295	1832861179
5005	09:03:34.744	00:00:05.004	300	-1024	-768	-1	-1	-1	-1	4	-1024	-768	-1	-1	-1	-1	4		0	0						Untertest4.avi	0	880	547	72	111				0	Content		-72	-111	5004541	1832878425
5021	09:03:34.760	00:00:05.020	301	-1024	-768	-1	-1	-1	-1	4	-1024	-768	-1	-1	-1	-1	4		0	0						Untertest4.avi	0	880	547	72	111				0	Content		-72	-111	5020581	1832894465
5037	09:03:34.776	00:00:05.037	302	-1024	-768	-1	-1	-1	-1	4	-1024	-768	-1	-1	-1	-1	4		0	0						Untertest4.avi	0	880	547	72	111				0	Content		-72	-111	5037248	1832911132
5054	09:03:34.793	00:00:05.053	303	-1024	-768	-1	-1	-1	-1	4	-1024	-768	-1	-1	-1	-1	4		0	0						Untertest4.avi	0	880	547	72	111				0	Content		-72	-111	5053915	1832927799
5069	09:03:34.808	00:00:05.069	304	-1024	-768	-1	-1	-1	-1	4	-1024	-768	-1	-1	-1	-1	4		0	0						Untertest4.avi	0	880	547	72	111				0	Content		-72	-111	5069285	1832943169
5086	09:03:34.825	00:00:05.085	305	-1024	-768	-1	-1	-1	-1	4	-1024	-768	-1	-1	-1	-1	4		0	0						Untertest4.avi	0	880	547	72	111				0	Content		-72	-111	5085907	1832959791
5103	09:03:34.842	00:00:05.102	306	-1024	-768	-1	-1	-1	-1	4	-1024	-768	-1	-1	-1	-1	4		0	0						Untertest4.avi	0	880	547	72	111				0	Content		-72	-111	5102713	1832976597
5119	09:03:34.858	00:00:05.119	307	-1024	-768	-1	-1	-1	-1	4	-1024	-768	-1	-1	-1	-1	4		0	0						Untertest4.avi	0	880	547	72	111				0	Content		-72	-111	5119309	1832993193
5136	09:03:34.875	00:00:05.135	308	-1024	-768	-1	-1	-1	-1	4	-1024	-768	-1	-1	-1	-1	4		0	0						Untertest4.avi	0	880	547	72	111				0	Content		-72	-111	5135976	1833009860
5153	09:03:34.892	00:00:05.152	309	-1024	-768	-1	-1	-1	-1	4	-1024	-768	-1	-1	-1	-1	4		0	0						Untertest4.avi	0	880	547	72	111				0	Content		-72	-111	5152875	1833026759
5170	09:03:34.909	00:00:05.169	310	-1024	-768	-1	-1	-1	-1	4	-1024	-768	-1	-1	-1	-1	4		0	0						Untertest4.avi	0	880	547	72	111				0	Content		-72	-111	5169542	1833043426
5187	09:03:34.926	00:00:05.186	311	-1024	-768	-1	-1	-1	-1	4	-1024	-768	-1	-1	-1	-1	4		0	0						Untertest4.avi	0	880	547	72	111				0	Content		-72	-111	5186537	1833060421
5203	09:03:34.942	00:00:05.203	312	-1024	-768	-1	-1	-1	-1	4	-1024	-768	-1	-1	-1	-1	4		0	0						Untertest4.avi	0	880	547	72	111				0	Content		-72	-111	5203203	1833077087
5220	09:03:34.959	00:00:05.219	313	-1024	-768	-1	-1	-1	-1	4	-1024	-768	-1	-1	-1	-1	4		0	0						Untertest4.avi	0	880	547	72	111				0	Content		-72	-111	5219870	1833093754
5237	09:03:34.976	00:00:05.237	314	-1024	-768	-1	-1	-1	-1	4	-1024	-768	-1	-1	-1	-1	4		0	0						Untertest4.avi	0	880	547	72	111				0	Content		-72	-111	5237133	1833111017
5254	09:03:34.993	00:00:05.253	315	-1024	-768	-1	-1	-1	-1	4	-1024	-768	-1	-1	-1	-1	4		0	0						Untertest4.avi	0	880	547	72	111				0	Content		-72	-111	5253800	1833127684
5270	09:03:35.009	00:00:05.270	316	-1024	-768	-1	-1	-1	-1	4	-1024	-768	-1	-1	-1	-1	4		0	0						Untertest4.avi	0	880	547	72	111				0	Content		-72	-111	5270137	1833144021
5287	09:03:35.026	00:00:05.286	317	-1024	-768	-1	-1	-1	-1	4	-1024	-768	-1	-1	-1	-1	4		0	0						Untertest4.avi	0	880	547	72	111				0	Content		-72	-111	5286804	1833160688
5303	09:03:35.042	00:00:05.303	318	-1024	-768	-1	-1	-1	-1	4	-1024	-768	-1	-1	-1	-1	4		0	0						Untertest4.avi	0	880	547	72	111				0	Content		-72	-111	5303471	1833177355
5320	09:03:35.059	00:00:05.320	319	-1024	-768	-1	-1	-1	-1	4	-1024	-768	-1	-1	-1	-1	4		0	0						Untertest4.avi	0	880	547	72	111				0	Content		-72	-111	5320138	1833194022
5336	09:03:35.075	00:00:05.335	320	-1024	-768	-1	-1	-1	-1	4	-1024	-768	-1	-1	-1	-1	4		0	0						Untertest4.avi	0	880	547	72	111				0	Content		-72	-111	5335762	1833209646
5352	09:03:35.091	00:00:05.352	321	-1024	-768	-1	-1	-1	-1	4	-1024	-768	-1	-1	-1	-1	4		0	0						Untertest4.avi	0	880	547	72	111				0	Content		-72	-111	5352387	1833226271
5369	09:03:35.108	00:00:05.369	322	-1024	-768	-1	-1	-1	-1	4	-1024	-768	-1	-1	-1	-1	4		0	0						Untertest4.avi	0	880	547	72	111				0	Content		-72	-111	5369133	1833243017
5386	09:03:35.125	00:00:05.385	323	-1024	-768	-1	-1	-1	-1	4	-1024	-768	-1	-1	-1	-1	4		0	0						Untertest4.avi	0	880	547	72	111				0	Content		-72	-111	5385871	1833259755
5402	09:03:35.141	00:00:05.402	324	-1024	-768	-1	-1	-1	-1	4	-1024	-768	-1	-1	-1	-1	4		0	0						Untertest4.avi	0	880	547	72	111				0	Content		-72	-111	5402381	1833276265
5419	09:03:35.158	00:00:05.419	325	-1024	-768	-1	-1	-1	-1	4	-1024	-768	-1	-1	-1	-1	4		0	0						Untertest4.avi	0	880	547	72	111				0	Content		-72	-111	5419317	1833293201
5436	09:03:35.175	00:00:05.435	326	-1024	-768	-1	-1	-1	-1	4	-1024	-768	-1	-1	-1	-1	4		0	0						Untertest4.avi	0	880	547	72	111				0	Content		-72	-111	5435984	1833309868
5453	09:03:35.192	00:00:05.453	327	-1024	-768	-1	-1	-1	-1	4	-1024	-768	-1	-1	-1	-1	4		0	0						Untertest4.avi	0	880	547	72	111				0	Content		-72	-111	5453118	1833327002
5470	09:03:35.209	00:00:05.469	328	-1024	-768	-1	-1	-1	-1	4	-1024	-768	-1	-1	-1	-1	4		0	0						Untertest4.avi	0	880	547	72	111				0	Content		-72	-111	5469784	1833343668
5487	09:03:35.226	00:00:05.486	329	-1024	-768	-1	-1	-1	-1	4	-1024	-768	-1	-1	-1	-1	4		0	0						Untertest4.avi	0	880	547	72	111				0	Content		-72	-111	5486814	1833360698
5503	09:03:35.242	00:00:05.503	330	-1024	-768	-1	-1	-1	-1	4	-1024	-768	-1	-1	-1	-1	4		0	0						Untertest4.avi	0	880	547	72	111				0	Content		-72	-111	5503481	1833377365
5520	09:03:35.259	00:00:05.520	331	-1024	-768	-1	-1	-1	-1	4	-1024	-768	-1	-1	-1	-1	4		0	0						Untertest4.avi	0	880	547	72	111				0	Content		-72	-111	5520148	1833394032
5536	09:03:35.275	00:00:05.536	332	-1024	-768	-1	-1	-1	-1	4	-1024	-768	-1	-1	-1	-1	4		0	0						Untertest4.avi	0	880	547	72	111				0	Content		-72	-111	5536436	1833410320
5553	09:03:35.292	00:00:05.553	333	-1024	-768	-1	-1	-1	-1	4	-1024	-768	-1	-1	-1	-1	4		0	0						Untertest4.avi	0	880	547	72	111				0	Content		-72	-111	5553103	1833426987
5570	09:03:35.309	00:00:05.569	334	-1024	-768	-1	-1	-1	-1	4	-1024	-768	-1	-1	-1	-1	4		0	0						Untertest4.avi	0	880	547	72	111				0	Content		-72	-111	5569770	1833443654
5586	09:03:35.325	00:00:05.586	335	-1024	-768	-1	-1	-1	-1	4	-1024	-768	-1	-1	-1	-1	4		0	0						Untertest4.avi	0	880	547	72	111				0	Content		-72	-111	5586180	1833460064
5603	09:03:35.342	00:00:05.602	336	-1024	-768	-1	-1	-1	-1	4	-1024	-768	-1	-1	-1	-1	4		0	0						Untertest4.avi	0	880	547	72	111				0	Content		-72	-111	5602847	1833476731
5620	09:03:35.359	00:00:05.619	337	-1024	-768	-1	-1	-1	-1	4	-1024	-768	-1	-1	-1	-1	4		0	0						Untertest4.avi	0	880	547	72	111				0	Content		-72	-111	5619514	1833493398
5636	09:03:35.375	00:00:05.635	338	-1024	-768	-1	-1	-1	-1	4	-1024	-768	-1	-1	-1	-1	4		0	0						Untertest4.avi	0	880	547	72	111				0	Content		-72	-111	5635611	1833509495
5652	09:03:35.391	00:00:05.652	339	-1024	-768	-1	-1	-1	-1	4	-1024	-768	-1	-1	-1	-1	4		0	0						Untertest4.avi	0	880	547	72	111				0	Content		-72	-111	5652236	1833526120
5669	09:03:35.408	00:00:05.669	340	-1024	-768	-1	-1	-1	-1	4	-1024	-768	-1	-1	-1	-1	4		0	0						Untertest4.avi	0	880	547	72	111				0	Content		-72	-111	5669035	1833542919
5686	09:03:35.425	00:00:05.685	341	-1024	-768	-1	-1	-1	-1	4	-1024	-768	-1	-1	-1	-1	4		0	0						Untertest4.avi	0	880	547	72	111				0	Content		-72	-111	5685634	1833559518
5702	09:03:35.441	00:00:05.702	342	-1024	-768	-1	-1	-1	-1	4	-1024	-768	-1	-1	-1	-1	4		0	0						Untertest4.avi	0	880	547	72	111				0	Content		-72	-111	5702301	1833576185
5719	09:03:35.458	00:00:05.719	343	-1024	-768	-1	-1	-1	-1	4	-1024	-768	-1	-1	-1	-1	4		0	0						Untertest4.avi	0	880	547	72	111				0	Content		-72	-111	5719202	1833593086
5736	09:03:35.475	00:00:05.735	344	-1024	-768	-1	-1	-1	-1	4	-1024	-768	-1	-1	-1	-1	4		0	0						Untertest4.avi	0	880	547	72	111				0	Content		-72	-111	5735869	1833609753
5753	09:03:35.492	00:00:05.752	345	-1024	-768	-1	-1	-1	-1	4	-1024	-768	-1	-1	-1	-1	4		0	0						Untertest4.avi	0	880	547	72	111				0	Content		-72	-111	5752822	1833626706
5769	09:03:35.508	00:00:05.769	346	-1024	-768	-1	-1	-1	-1	4	-1024	-768	-1	-1	-1	-1	4		0	0						Untertest4.avi	0	880	547	72	111				0	Content		-72	-111	5769489	1833643373
5786	09:03:35.525	00:00:05.786	347	-1024	-768	-1	-1	-1	-1	4	-1024	-768	-1	-1	-1	-1	4		0	0						Untertest4.avi	0	880	547	72	111				0	Content		-72	-111	5786156	1833660040
5803	09:03:35.542	00:00:05.803	348	-1024	-768	-1	-1	-1	-1	4	-1024	-768	-1	-1	-1	-1	4		0	0						Untertest4.avi	0	880	547	72	111				0	Content		-72	-111	5803440	1833677324
5820	09:03:35.559	00:00:05.820	349	-1024	-768	-1	-1	-1	-1	4	-1024	-768	-1	-1	-1	-1	4		0	0						Untertest4.avi	0	880	547	72	111				0	Content		-72	-111	5820107	1833693991
5836	09:03:35.575	00:00:05.836	350	-1024	-768	-1	-1	-1	-1	4	-1024	-768	-1	-1	-1	-1	4		0	0						Untertest4.avi	0	880	547	72	111				0	Content		-72	-111	5836317	1833710201
5853	09:03:35.592	00:00:05.852	351	-1024	-768	-1	-1	-1	-1	4	-1024	-768	-1	-1	-1	-1	4		0	0						Untertest4.avi	0	880	547	72	111				0	Content		-72	-111	5852983	1833726867
5870	09:03:35.609	00:00:05.869	352	-1024	-768	-1	-1	-1	-1	4	-1024	-768	-1	-1	-1	-1	4		0	0						Untertest4.avi	0	880	547	72	111				0	Content		-72	-111	5869650	1833743534
5885	09:03:35.624	00:00:05.885	353	-1024	-768	-1	-1	-1	-1	4	-1024	-768	-1	-1	-1	-1	4		0	0						Untertest4.avi	0	880	547	72	111				0	Content		-72	-111	5885464	1833759348
5902	09:03:35.641	00:00:05.902	354	-1024	-768	-1	-1	-1	-1	4	-1024	-768	-1	-1	-1	-1	4		0	0						Untertest4.avi	0	880	547	72	111				0	Content		-72	-111	5902088	1833775972
5919	09:03:35.658	00:00:05.918	355	-1024	-768	-1	-1	-1	-1	4	-1024	-768	-1	-1	-1	-1	4		0	0						Untertest4.avi	0	880	547	72	111				0	Content		-72	-111	5918835	1833792719
5935	09:03:35.674	00:00:05.935	356	-1024	-768	-1	-1	-1	-1	4	-1024	-768	-1	-1	-1	-1	4		0	0						Untertest4.avi	0	880	547	72	111				0	Content		-72	-111	5935391	1833809275
5952	09:03:35.691	00:00:05.952	357	-1024	-768	-1	-1	-1	-1	4	-1024	-768	-1	-1	-1	-1	4		0	0						Untertest4.avi	0	880	547	72	111				0	Content		-72	-111	5952082	1833825966
5969	09:03:35.708	00:00:05.969	358	-1024	-768	-1	-1	-1	-1	4	-1024	-768	-1	-1	-1	-1	4		0	0						Untertest4.avi	0	880	547	72	111				0	Content		-72	-111	5969018	1833842902
5986	09:03:35.725	00:00:05.985	359	-1024	-768	-1	-1	-1	-1	4	-1024	-768	-1	-1	-1	-1	4		0	0						Untertest4.avi	0	880	547	72	111				0	Content		-72	-111	5985685	1833859569
6003	09:03:35.742	00:00:06.002	360	-1024	-768	-1	-1	-1	-1	4	-1024	-768	-1	-1	-1	-1	4		0	0						Untertest4.avi	0	880	547	72	111				0	Content		-72	-111	6002817	1833876701
6019	09:03:35.758	00:00:06.019	361	-1024	-768	-1	-1	-1	-1	4	-1024	-768	-1	-1	-1	-1	4		0	0						Untertest4.avi	0	880	547	72	111				0	Content		-72	-111	6019484	1833893368
6037	09:03:35.776	00:00:06.036	362	-1024	-768	-1	-1	-1	-1	4	-1024	-768	-1	-1	-1	-1	4		0	0						Untertest4.avi	0	880	547	72	111				0	Content		-72	-111	6036571	1833910455
6054	09:03:35.793	00:00:06.053	363	-1024	-768	-1	-1	-1	-1	4	-1024	-768	-1	-1	-1	-1	4		0	0						Untertest4.avi	0	880	547	72	111				0	Content		-72	-111	6053818	1833927702
6070	09:03:35.809	00:00:06.069	364	-1024	-768	-1	-1	-1	-1	4	-1024	-768	-1	-1	-1	-1	4		0	0						Untertest4.avi	0	880	547	72	111				0	Content		-72	-111	6069858	1833943742
6087	09:03:35.826	00:00:06.086	365	-1024	-768	-1	-1	-1	-1	4	-1024	-768	-1	-1	-1	-1	4		0	0						Untertest4.avi	0	880	547	72	111				0	Content		-72	-111	6086525	1833960409
6103	09:03:35.842	00:00:06.103	366	-1024	-768	-1	-1	-1	-1	4	-1024	-768	-1	-1	-1	-1	4		0	0						Untertest4.avi	0	880	547	72	111				0	Content		-72	-111	6103191	1833977075
6119	09:03:35.858	00:00:06.118	367	-1024	-768	-1	-1	-1	-1	4	-1024	-768	-1	-1	-1	-1	4		0	0						Untertest4.avi	0	880	547	72	111				0	Content		-72	-111	6118559	1833992443
6135	09:03:35.874	00:00:06.135	368	-1024	-768	-1	-1	-1	-1	4	-1024	-768	-1	-1	-1	-1	4		0	0						Untertest4.avi	0	880	547	72	111				0	Content		-72	-111	6135305	1834009189
6152	09:03:35.891	00:00:06.151	369	-1024	-768	-1	-1	-1	-1	4	-1024	-768	-1	-1	-1	-1	4		0	0						Untertest4.avi	0	880	547	72	111				0	Content		-72	-111	6151983	1834025867
6169	09:03:35.908	00:00:06.168	370	-1024	-768	-1	-1	-1	-1	4	-1024	-768	-1	-1	-1	-1	4		0	0						Untertest4.avi	0	880	547	72	111				0	Content		-72	-111	6168580	1834042464
6185	09:03:35.924	00:00:06.185	371	-1024	-768	-1	-1	-1	-1	4	-1024	-768	-1	-1	-1	-1	4		0	0						Untertest4.avi	0	880	547	72	111				0	Content		-72	-111	6185247	1834059131
6202	09:03:35.941	00:00:06.202	372	-1024	-768	-1	-1	-1	-1	4	-1024	-768	-1	-1	-1	-1	4		0	0						Untertest4.avi	0	880	547	72	111				0	Content		-72	-111	6202146	1834076030
6219	09:03:35.958	00:00:06.218	373	-1024	-768	-1	-1	-1	-1	4	-1024	-768	-1	-1	-1	-1	4		0	0						Untertest4.avi	0	880	547	72	111				0	Content		-72	-111	6218813	1834092697
6236	09:03:35.975	00:00:06.235	374	-1024	-768	-1	-1	-1	-1	4	-1024	-768	-1	-1	-1	-1	4		0	0						Untertest4.avi	0	880	547	72	111				0	Content		-72	-111	6235805	1834109689
6252	09:03:35.991	00:00:06.252	375	-1024	-768	-1	-1	-1	-1	4	-1024	-768	-1	-1	-1	-1	4		0	0						Untertest4.avi	0	880	547	72	111				0	Content		-72	-111	6252472	1834126356
6269	09:03:36.008	00:00:06.269	376	-1024	-768	-1	-1	-1	-1	4	-1024	-768	-1	-1	-1	-1	4		0	0						Untertest4.avi	0	880	547	72	111				0	Content		-72	-111	6269139	1834143023
6286	09:03:36.025	00:00:06.286	377	-1024	-768	-1	-1	-1	-1	4	-1024	-768	-1	-1	-1	-1	4		0	0						Untertest4.avi	0	880	547	72	111				0	Content		-72	-111	6286400	1834160284
6303	09:03:36.042	00:00:06.303	378	-1024	-768	-1	-1	-1	-1	4	-1024	-768	-1	-1	-1	-1	4		0	0						Untertest4.avi	0	880	547	72	111				0	Content		-72	-111	6303067	1834176951
6319	09:03:36.058	00:00:06.319	379	-1024	-768	-1	-1	-1	-1	4	-1024	-768	-1	-1	-1	-1	4		0	0						Untertest4.avi	0	880	547	72	111				0	Content		-72	-111	6319309	1834193193
6336	09:03:36.075	00:00:06.335	380	-1024	-768	-1	-1	-1	-1	4	-1024	-768	-1	-1	-1	-1	4		0	0						Untertest4.avi	0	880	547	72	111				0	Content		-72	-111	6335976	1834209860
6353	09:03:36.092	00:00:06.352	381	-1024	-768	-1	-1	-1	-1	4	-1024	-768	-1	-1	-1	-1	4		0	0						Untertest4.avi	0	880	547	72	111				0	Content		-72	-111	6352642	1834226526
6368	09:03:36.107	00:00:06.368	382	-1024	-768	-1	-1	-1	-1	4	-1024	-768	-1	-1	-1	-1	4		0	0						Untertest4.avi	0	880	547	72	111				0	Content		-72	-111	6368404	1834242288
6385	09:03:36.124	00:00:06.385	383	-1024	-768	-1	-1	-1	-1	4	-1024	-768	-1	-1	-1	-1	4		0	0						Untertest4.avi	0	880	547	72	111				0	Content		-72	-111	6385028	1834258912
6402	09:03:36.141	00:00:06.401	384	-1024	-768	-1	-1	-1	-1	4	-1024	-768	-1	-1	-1	-1	4		0	0						Untertest4.avi	0	880	547	72	111				0	Content		-72	-111	6401773	1834275657
6418	09:03:36.157	00:00:06.418	385	-1024	-768	-1	-1	-1	-1	4	-1024	-768	-1	-1	-1	-1	4		0	0						Untertest4.avi	0	880	547	72	111				0	Content		-72	-111	6418453	1834292337
6435	09:03:36.174	00:00:06.435	386	-1024	-768	-1	-1	-1	-1	4	-1024	-768	-1	-1	-1	-1	4		0	0						Untertest4.avi	0	880	547	72	111				0	Content		-72	-111	6435019	1834308903
6452	09:03:36.191	00:00:06.451	387	-1024	-768	-1	-1	-1	-1	4	-1024	-768	-1	-1	-1	-1	4		0	0						Untertest4.avi	0	880	547	72	111				0	Content		-72	-111	6451955	1834325839
6469	09:03:36.208	00:00:06.468	388	-1024	-768	-1	-1	-1	-1	4	-1024	-768	-1	-1	-1	-1	4		0	0						Untertest4.avi	0	880	547	72	111				0	Content		-72	-111	6468622	1834342506
6486	09:03:36.225	00:00:06.485	389	-1024	-768	-1	-1	-1	-1	4	-1024	-768	-1	-1	-1	-1	4		0	0						Untertest4.avi	0	880	547	72	111				0	Content		-72	-111	6485754	1834359638
6502	09:03:36.241	00:00:06.502	390	-1024	-768	-1	-1	-1	-1	4	-1024	-768	-1	-1	-1	-1	4		0	0						Untertest4.avi	0	880	547	72	111				0	Content		-72	-111	6502421	1834376305
6519	09:03:36.258	00:00:06.519	391	-1024	-768	-1	-1	-1	-1	4	-1024	-768	-1	-1	-1	-1	4		0	0						Untertest4.avi	0	880	547	72	111				0	Content		-72	-111	6519451	1834393335
6536	09:03:36.275	00:00:06.536	392	-1024	-768	-1	-1	-1	-1	4	-1024	-768	-1	-1	-1	-1	4		0	0						Untertest4.avi	0	880	547	72	111				0	Content		-72	-111	6536118	1834410002
6553	09:03:36.292	00:00:06.552	393	-1024	-768	-1	-1	-1	-1	4	-1024	-768	-1	-1	-1	-1	4		0	0						Untertest4.avi	0	880	547	72	111				0	Content		-72	-111	6552785	1834426669
6569	09:03:36.308	00:00:06.569	394	-1024	-768	-1	-1	-1	-1	4	-1024	-768	-1	-1	-1	-1	4		0	0						Untertest4.avi	0	880	547	72	111				0	Content		-72	-111	6569067	1834442951
6586	09:03:36.325	00:00:06.585	395	-1024	-768	-1	-1	-1	-1	4	-1024	-768	-1	-1	-1	-1	4		0	0						Untertest4.avi	0	880	547	72	111				0	Content		-72	-111	6585734	1834459618
6602	09:03:36.341	00:00:06.602	396	-1024	-768	-1	-1	-1	-1	4	-1024	-768	-1	-1	-1	-1	4		0	0						Untertest4.avi	0	880	547	72	111				0	Content		-72	-111	6602401	1834476285
6619	09:03:36.358	00:00:06.618	397	-1024	-768	-1	-1	-1	-1	4	-1024	-768	-1	-1	-1	-1	4		0	0						Untertest4.avi	0	880	547	72	111				0	Content		-72	-111	6618813	1834492697
6635	09:03:36.374	00:00:06.635	398	-1024	-768	-1	-1	-1	-1	4	-1024	-768	-1	-1	-1	-1	4		0	0						Untertest4.avi	0	880	547	72	111				0	Content		-72	-111	6635480	1834509364
6652	09:03:36.391	00:00:06.652	399	-1024	-768	-1	-1	-1	-1	4	-1024	-768	-1	-1	-1	-1	4		0	0						Untertest4.avi	0	880	547	72	111				0	Content		-72	-111	6652147	1834526031
6668	09:03:36.407	00:00:06.668	400	-1024	-768	-1	-1	-1	-1	4	-1024	-768	-1	-1	-1	-1	4		0	0						Untertest4.avi	0	880	547	72	111				0	Content		-72	-111	6668248	1834542132
6685	09:03:36.424	00:00:06.684	401	-1024	-768	-1	-1	-1	-1	4	-1024	-768	-1	-1	-1	-1	4		0	0						Untertest4.avi	0	880	547	72	111				0	Content		-72	-111	6684873	1834558757
6702	09:03:36.441	00:00:06.701	402	-1024	-768	-1	-1	-1	-1	4	-1024	-768	-1	-1	-1	-1	4		0	0						Untertest4.avi	0	880	547	72	111				0	Content		-72	-111	6701550	1834575434
6718	09:03:36.457	00:00:06.718	403	-1024	-768	-1	-1	-1	-1	4	-1024	-768	-1	-1	-1	-1	4		0	0						Untertest4.avi	0	880	547	72	111				0	Content		-72	-111	6718209	1834592093
6735	09:03:36.474	00:00:06.734	404	-1024	-768	-1	-1	-1	-1	4	-1024	-768	-1	-1	-1	-1	4		0	0						Untertest4.avi	0	880	547	72	111				0	Content		-72	-111	6734875	1834608759
6752	09:03:36.491	00:00:06.751	405	-1024	-768	-1	-1	-1	-1	4	-1024	-768	-1	-1	-1	-1	4		0	0						Untertest4.avi	0	880	547	72	111				0	Content		-72	-111	6751806	1834625690
6768	09:03:36.507	00:00:06.768	406	-1024	-768	-1	-1	-1	-1	4	-1024	-768	-1	-1	-1	-1	4		0	0						Untertest4.avi	0	880	547	72	111				0	Content		-72	-111	6768473	1834642357
6785	09:03:36.524	00:00:06.785	407	-1024	-768	-1	-1	-1	-1	4	-1024	-768	-1	-1	-1	-1	4		0	0						Untertest4.avi	0	880	547	72	111				0	Content		-72	-111	6785436	1834659320
6802	09:03:36.541	00:00:06.802	408	-1024	-768	-1	-1	-1	-1	4	-1024	-768	-1	-1	-1	-1	4		0	0						Untertest4.avi	0	880	547	72	111				0	Content		-72	-111	6802103	1834675987
6819	09:03:36.558	00:00:06.818	409	-1024	-768	-1	-1	-1	-1	4	-1024	-768	-1	-1	-1	-1	4		0	0						Untertest4.avi	0	880	547	72	111				0	Content		-72	-111	6818770	1834692654
6836	09:03:36.575	00:00:06.836	410	-1024	-768	-1	-1	-1	-1	4	-1024	-768	-1	-1	-1	-1	4		0	0						Untertest4.avi	0	880	547	72	111				0	Content		-72	-111	6836001	1834709885
6853	09:03:36.592	00:00:06.852	411	-1024	-768	-1	-1	-1	-1	4	-1024	-768	-1	-1	-1	-1	4		0	0						Untertest4.avi	0	880	547	72	111				0	Content		-72	-111	6852668	1834726552
6869	09:03:36.608	00:00:06.868	412	-1024	-768	-1	-1	-1	-1	4	-1024	-768	-1	-1	-1	-1	4		0	0						Untertest4.avi	0	880	547	72	111				0	Content		-72	-111	6868896	1834742780
6886	09:03:36.625	00:00:06.885	413	-1024	-768	-1	-1	-1	-1	4	-1024	-768	-1	-1	-1	-1	4		0	0						Untertest4.avi	0	880	547	72	111				0	Content		-72	-111	6885563	1834759447
6902	09:03:36.641	00:00:06.902	414	-1024	-768	-1	-1	-1	-1	4	-1024	-768	-1	-1	-1	-1	4		0	0						Untertest4.avi	0	880	547	72	111				0	Content		-72	-111	6902230	1834776114
6918	09:03:36.657	00:00:06.918	415	-1024	-768	-1	-1	-1	-1	4	-1024	-768	-1	-1	-1	-1	4		0	0						Untertest4.avi	0	880	547	72	111				0	Content		-72	-111	6918114	1834791998
6935	09:03:36.674	00:00:06.934	416	-1024	-768	-1	-1	-1	-1	4	-1024	-768	-1	-1	-1	-1	4		0	0						Untertest4.avi	0	880	547	72	111				0	Content		-72	-111	6934724	1834808608
6951	09:03:36.690	00:00:06.951	417	-1024	-768	-1	-1	-1	-1	4	-1024	-768	-1	-1	-1	-1	4		0	0						Untertest4.avi	0	880	547	72	111				0	Content		-72	-111	6951344	1834825228
6968	09:03:36.707	00:00:06.968	418	-1024	-768	-1	-1	-1	-1	4	-1024	-768	-1	-1	-1	-1	4		0	0						Untertest4.avi	0	880	547	72	111				0	Content		-72	-111	6968027	1834841911
6985	09:03:36.724	00:00:06.984	419	-1024	-768	-1	-1	-1	-1	4	-1024	-768	-1	-1	-1	-1	4		0	0						Untertest4.avi	0	880	547	72	111				0	Content		-72	-111	6984716	1834858600
7002	09:03:36.741	00:00:07.001	420	-1024	-768	-1	-1	-1	-1	4	-1024	-768	-1	-1	-1	-1	4		0	0						Untertest4.avi	0	880	547	72	111				0	Content		-72	-111	7001652	1834875536
7018	09:03:36.757	00:00:07.018	421	-1024	-768	-1	-1	-1	-1	4	-1024	-768	-1	-1	-1	-1	4		0	0						Untertest4.avi	0	880	547	72	111				0	Content		-72	-111	7018319	1834892203
7035	09:03:36.774	00:00:07.035	422	-1024	-768	-1	-1	-1	-1	4	-1024	-768	-1	-1	-1	-1	4		0	0						Untertest4.avi	0	880	547	72	111				0	Content		-72	-111	7035453	1834909337
7052	09:03:36.791	00:00:07.052	423	-1024	-768	-1	-1	-1	-1	4	-1024	-768	-1	-1	-1	-1	4		0	0						Untertest4.avi	0	880	547	72	111				0	Content		-72	-111	7052120	1834926004
7069	09:03:36.808	00:00:07.069	424	-1024	-768	-1	-1	-1	-1	4	-1024	-768	-1	-1	-1	-1	4		0	0						Untertest4.avi	0	880	547	72	111				0	Content		-72	-111	7069209	1834943093
7086	09:03:36.825	00:00:07.086	425	-1024	-768	-1	-1	-1	-1	4	-1024	-768	-1	-1	-1	-1	4		0	0						Untertest4.avi	0	880	547	72	111				0	Content		-72	-111	7086459	1834960343
7102	09:03:36.841	00:00:07.102	426	-1024	-768	-1	-1	-1	-1	4	-1024	-768	-1	-1	-1	-1	4		0	0						Untertest4.avi	0	880	547	72	111				0	Content		-72	-111	7102209	1834976093
7119	09:03:36.858	00:00:07.118	427	-1024	-768	-1	-1	-1	-1	4	-1024	-768	-1	-1	-1	-1	4		0	0						Untertest4.avi	0	880	547	72	111				0	Content		-72	-111	7118876	1834992760
7135	09:03:36.874	00:00:07.134	428	-1024	-768	-1	-1	-1	-1	4	-1024	-768	-1	-1	-1	-1	4		0	0						Untertest4.avi	0	880	547	72	111				0	Content		-72	-111	7134577	1835008461
7151	09:03:36.890	00:00:07.151	429	-1024	-768	-1	-1	-1	-1	4	-1024	-768	-1	-1	-1	-1	4		0	0						Untertest4.avi	0	880	547	72	111				0	Content		-72	-111	7151200	1835025084
7168	09:03:36.907	00:00:07.168	430	-1024	-768	-1	-1	-1	-1	4	-1024	-768	-1	-1	-1	-1	4		0	0						Untertest4.avi	0	880	547	72	111				0	Content		-72	-111	7168005	1835041889
7185	09:03:36.924	00:00:07.184	431	-1024	-768	-1	-1	-1	-1	4	-1024	-768	-1	-1	-1	-1	4		0	0						Untertest4.avi	0	880	547	72	111				0	Content		-72	-111	7184601	1835058485
7201	09:03:36.940	00:00:07.201	432	-1024	-768	-1	-1	-1	-1	4	-1024	-768	-1	-1	-1	-1	4		0	0						Untertest4.avi	0	880	547	72	111				0	Content		-72	-111	7201268	1835075152
7218	09:03:36.957	00:00:07.218	433	-1024	-768	-1	-1	-1	-1	4	-1024	-768	-1	-1	-1	-1	4		0	0						Untertest4.avi	0	880	547	72	111				0	Content		-72	-111	7218153	1835092037
7235	09:03:36.974	00:00:07.234	434	-1024	-768	-1	-1	-1	-1	4	-1024	-768	-1	-1	-1	-1	4		0	0						Untertest4.avi	0	880	547	72	111				0	Content		-72	-111	7234819	1835108703
7252	09:03:36.991	00:00:07.251	435	-1024	-768	-1	-1	-1	-1	4	-1024	-768	-1	-1	-1	-1	4		0	0						Untertest4.avi	0	880	547	72	111				0	Content		-72	-111	7251770	1835125654
7268	09:03:37.007	00:00:07.268	436	-1024	-768	-1	-1	-1	-1	4	-1024	-768	-1	-1	-1	-1	4		0	0						Untertest4.avi	0	880	547	72	111				0	Content		-72	-111	7268437	1835142321
7285	09:03:37.024	00:00:07.285	437	-1024	-768	-1	-1	-1	-1	4	-1024	-768	-1	-1	-1	-1	4		0	0						Untertest4.avi	0	880	547	72	111				0	Content		-72	-111	7285104	1835158988
7302	09:03:37.041	00:00:07.302	438	-1024	-768	-1	-1	-1	-1	4	-1024	-768	-1	-1	-1	-1	4		0	0						Untertest4.avi	0	880	547	72	111				0	Content		-72	-111	7302386	1835176270
7319	09:03:37.058	00:00:07.319	439	-1024	-768	-1	-1	-1	-1	4	-1024	-768	-1	-1	-1	-1	4		0	0						Untertest4.avi	0	880	547	72	111				0	Content		-72	-111	7319052	1835192936
7335	09:03:37.074	00:00:07.335	440	-1024	-768	-1	-1	-1	-1	4	-1024	-768	-1	-1	-1	-1	4		0	0						Untertest4.avi	0	880	547	72	111				0	Content		-72	-111	7335256	1835209140
7352	09:03:37.091	00:00:07.351	441	-1024	-768	-1	-1	-1	-1	4	-1024	-768	-1	-1	-1	-1	4		0	0						Untertest4.avi	0	880	547	72	111				0	Content		-72	-111	7351923	1835225807
7369	09:03:37.108	00:00:07.368	442	-1024	-768	-1	-1	-1	-1	4	-1024	-768	-1	-1	-1	-1	4		0	0						Untertest4.avi	0	880	547	72	111				0	Content		-72	-111	7368590	1835242474
7384	09:03:37.123	00:00:07.384	443	-1024	-768	-1	-1	-1	-1	4	-1024	-768	-1	-1	-1	-1	4		0	0						Untertest4.avi	0	880	547	72	111				0	Content		-72	-111	7384410	1835258294
7401	09:03:37.140	00:00:07.401	444	-1024	-768	-1	-1	-1	-1	4	-1024	-768	-1	-1	-1	-1	4		0	0						Untertest4.avi	0	880	547	72	111				0	Content		-72	-111	7401036	1835274920
7418	09:03:37.157	00:00:07.417	445	-1024	-768	-1	-1	-1	-1	4	-1024	-768	-1	-1	-1	-1	4		0	0						Untertest4.avi	0	880	547	72	111				0	Content		-72	-111	7417781	1835291665
7434	09:03:37.173	00:00:07.434	446	-1024	-768	-1	-1	-1	-1	4	-1024	-768	-1	-1	-1	-1	4		0	0						Untertest4.avi	0	880	547	72	111				0	Content		-72	-111	7434336	1835308220
7451	09:03:37.190	00:00:07.451	447	-1024	-768	-1	-1	-1	-1	4	-1024	-768	-1	-1	-1	-1	4		0	0						Untertest4.avi	0	880	547	72	111				0	Content		-72	-111	7451030	1835324914
7468	09:03:37.207	00:00:07.467	448	-1024	-768	-1	-1	-1	-1	4	-1024	-768	-1	-1	-1	-1	4		0	0						Untertest4.avi	0	880	547	72	111				0	Content		-72	-111	7467963	1835341847
7485	09:03:37.224	00:00:07.484	449	-1024	-768	-1	-1	-1	-1	4	-1024	-768	-1	-1	-1	-1	4		0	0						Untertest4.avi	0	880	547	72	111				0	Content		-72	-111	7484630	1835358514
7502	09:03:37.241	00:00:07.501	450	-1024	-768	-1	-1	-1	-1	4	-1024	-768	-1	-1	-1	-1	4		0	0						Untertest4.avi	0	880	547	72	111				0	Content		-72	-111	7501762	1835375646
7518	09:03:37.257	00:00:07.518	451	-1024	-768	-1	-1	-1	-1	4	-1024	-768	-1	-1	-1	-1	4		0	0						Untertest4.avi	0	880	547	72	111				0	Content		-72	-111	7518429	1835392313
7535	09:03:37.274	00:00:07.535	452	-1024	-768	-1	-1	-1	-1	4	-1024	-768	-1	-1	-1	-1	4		0	0						Untertest4.avi	0	880	547	72	111				0	Content		-72	-111	7535458	1835409342
7552	09:03:37.291	00:00:07.552	453	-1024	-768	-1	-1	-1	-1	4	-1024	-768	-1	-1	-1	-1	4		0	0						Untertest4.avi	0	880	547	72	111				0	Content		-72	-111	7552124	1835426008
7569	09:03:37.308	00:00:07.568	454	-1024	-768	-1	-1	-1	-1	4	-1024	-768	-1	-1	-1	-1	4		0	0						Untertest4.avi	0	880	547	72	111				0	Content		-72	-111	7568791	1835442675
7585	09:03:37.324	00:00:07.585	455	-1024	-768	-1	-1	-1	-1	4	-1024	-768	-1	-1	-1	-1	4		0	0						Untertest4.avi	0	880	547	72	111				0	Content		-72	-111	7585031	1835458915
7602	09:03:37.341	00:00:07.601	456	-1024	-768	-1	-1	-1	-1	4	-1024	-768	-1	-1	-1	-1	4		0	0						Untertest4.avi	0	880	547	72	111				0	Content		-72	-111	7601698	1835475582
7618	09:03:37.357	00:00:07.618	457	-1024	-768	-1	-1	-1	-1	4	-1024	-768	-1	-1	-1	-1	4		0	0						Untertest4.avi	0	880	547	72	111				0	Content		-72	-111	7618364	1835492248
7635	09:03:37.374	00:00:07.634	458	-1024	-768	-1	-1	-1	-1	4	-1024	-768	-1	-1	-1	-1	4		0	0						Untertest4.avi	0	880	547	72	111				0	Content		-72	-111	7634748	1835508632
7651	09:03:37.390	00:00:07.651	459	-1024	-768	-1	-1	-1	-1	4	-1024	-768	-1	-1	-1	-1	4		0	0						Untertest4.avi	0	880	547	72	111				0	Content		-72	-111	7651415	1835525299
7668	09:03:37.407	00:00:07.668	460	-1024	-768	-1	-1	-1	-1	4	-1024	-768	-1	-1	-1	-1	4		0	0						Untertest4.avi	0	880	547	72	111				0	Content		-72	-111	7668082	1835541966
7684	09:03:37.423	00:00:07.684	461	-1024	-768	-1	-1	-1	-1	4	-1024	-768	-1	-1	-1	-1	4		0	0						Untertest4.avi	0	880	547	72	111				0	Content		-72	-111	7684258	1835558142
7701	09:03:37.440	00:00:07.700	462	-1024	-768	-1	-1	-1	-1	4	-1024	-768	-1	-1	-1	-1	4		0	0						Untertest4.avi	0	880	547	72	111				0	Content		-72	-111	7700872	1835574756
7718	09:03:37.457	00:00:07.717	463	-1024	-768	-1	-1	-1	-1	4	-1024	-768	-1	-1	-1	-1	4		0	0						Untertest4.avi	0	880	547	72	111				0	Content		-72	-111	7717548	1835591432
7734	09:03:37.473	00:00:07.734	464	-1024	-768	-1	-1	-1	-1	4	-1024	-768	-1	-1	-1	-1	4		0	0						Untertest4.avi	0	880	547	72	111				0	Content		-72	-111	7734144	1835608028
7751	09:03:37.490	00:00:07.750	465	-1024	-768	-1	-1	-1	-1	4	-1024	-768	-1	-1	-1	-1	4		0	0						Untertest4.avi	0	880	547	72	111				0	Content		-72	-111	7750811	1835624695
7768	09:03:37.507	00:00:07.767	466	-1024	-768	-1	-1	-1	-1	4	-1024	-768	-1	-1	-1	-1	4		0	0						Untertest4.avi	0	880	547	72	111				0	Content		-72	-111	7767713	1835641597
7784	09:03:37.523	00:00:07.784	467	-1024	-768	-1	-1	-1	-1	4	-1024	-768	-1	-1	-1	-1	4		0	0						Untertest4.avi	0	880	547	72	111				0	Content		-72	-111	7784380	1835658264
7801	09:03:37.540	00:00:07.801	468	-1024	-768	-1	-1	-1	-1	4	-1024	-768	-1	-1	-1	-1	4		0	0						Untertest4.avi	0	880	547	72	111				0	Content		-72	-111	7801374	1835675258
7818	09:03:37.557	00:00:07.818	469	-1024	-768	-1	-1	-1	-1	4	-1024	-768	-1	-1	-1	-1	4		0	0						Untertest4.avi	0	880	547	72	111				0	Content		-72	-111	7818041	1835691925
7835	09:03:37.574	00:00:07.834	470	-1024	-768	-1	-1	-1	-1	4	-1024	-768	-1	-1	-1	-1	4		0	0						Untertest4.avi	0	880	547	72	111				0	Content		-72	-111	7834708	1835708592
7852	09:03:37.591	00:00:07.851	471	-1024	-768	-1	-1	-1	-1	4	-1024	-768	-1	-1	-1	-1	4		0	0						Untertest4.avi	0	880	547	72	111				0	Content		-72	-111	7851967	1835725851
7869	09:03:37.608	00:00:07.868	472	-1024	-768	-1	-1	-1	-1	4	-1024	-768	-1	-1	-1	-1	4		0	0						Untertest4.avi	0	880	547	72	111				0	Content		-72	-111	7868634	1835742518
7885	09:03:37.624	00:00:07.884	473	-1024	-768	-1	-1	-1	-1	4	-1024	-768	-1	-1	-1	-1	4		0	0						Untertest4.avi	0	880	547	72	111				0	Content		-72	-111	7884875	1835758759
7902	09:03:37.641	00:00:07.901	474	-1024	-768	-1	-1	-1	-1	4	-1024	-768	-1	-1	-1	-1	4		0	0						Untertest4.avi	0	880	547	72	111				0	Content		-72	-111	7901542	1835775426
7918	09:03:37.657	00:00:07.918	475	-1024	-768	-1	-1	-1	-1	4	-1024	-768	-1	-1	-1	-1	4		0	0						Untertest4.avi	0	880	547	72	111				0	Content		-72	-111	7918209	1835792093
7934	09:03:37.673	00:00:07.933	476	-1024	-768	-1	-1	-1	-1	4	-1024	-768	-1	-1	-1	-1	4		0	0						Untertest4.avi	0	880	547	72	111				0	Content		-72	-111	7933974	1835807858
7951	09:03:37.690	00:00:07.950	477	-1024	-768	-1	-1	-1	-1	4	-1024	-768	-1	-1	-1	-1	4		0	0						Untertest4.avi	0	880	547	72	111				0	Content		-72	-111	7950595	1835824479
7967	09:03:37.706	00:00:07.967	478	-1024	-768	-1	-1	-1	-1	4	-1024	-768	-1	-1	-1	-1	4		0	0						Untertest4.avi	0	880	547	72	111				0	Content		-72	-111	7967280	1835841164
7984	09:03:37.723	00:00:07.983	479	-1024	-768	-1	-1	-1	-1	4	-1024	-768	-1	-1	-1	-1	4		0	0						Untertest4.avi	0	880	547	72	111				0	Content		-72	-111	7983947	1835857831
8001	09:03:37.740	00:00:08.000	480	-1024	-768	-1	-1	-1	-1	4	-1024	-768	-1	-1	-1	-1	4		0	0						Untertest4.avi	0	880	547	72	111				0	Content		-72	-111	8000613	1835874497
8017	09:03:37.756	00:00:08.017	481	-1024	-768	-1	-1	-1	-1	4	-1024	-768	-1	-1	-1	-1	4		0	0						Untertest4.avi	0	880	547	72	111				0	Content		-72	-111	8017396	1835891280
8034	09:03:37.773	00:00:08.033	482	-1024	-768	-1	-1	-1	-1	4	-1024	-768	-1	-1	-1	-1	4		0	0						Untertest4.avi	0	880	547	72	111				0	Content		-72	-111	8033961	1835907845
8051	09:03:37.790	00:00:08.050	483	-1024	-768	-1	-1	-1	-1	4	-1024	-768	-1	-1	-1	-1	4		0	0						Untertest4.avi	0	880	547	72	111				0	Content		-72	-111	8050898	1835924782
8068	09:03:37.807	00:00:08.067	484	-1024	-768	-1	-1	-1	-1	4	-1024	-768	-1	-1	-1	-1	4		0	0						Untertest4.avi	0	880	547	72	111				0	Content		-72	-111	8067565	1835941449
8085	09:03:37.824	00:00:08.084	485	-1024	-768	-1	-1	-1	-1	4	-1024	-768	-1	-1	-1	-1	4		0	0						Untertest4.avi	0	880	547	72	111				0	Content		-72	-111	8084697	1835958581
8101	09:03:37.840	00:00:08.101	486	-1024	-768	-1	-1	-1	-1	4	-1024	-768	-1	-1	-1	-1	4		0	0						Untertest4.avi	0	880	547	72	111				0	Content		-72	-111	8101364	1835975248
8118	09:03:37.857	00:00:08.118	487	-1024	-768	-1	-1	-1	-1	4	-1024	-768	-1	-1	-1	-1	4		0	0						Untertest4.avi	0	880	547	72	111				0	Content		-72	-111	8118395	1835992279
8135	09:03:37.874	00:00:08.135	488	-1024	-768	-1	-1	-1	-1	4	-1024	-768	-1	-1	-1	-1	4		0	0						Untertest4.avi	0	880	547	72	111				0	Content		-72	-111	8135062	1836008946
8152	09:03:37.891	00:00:08.151	489	-1024	-768	-1	-1	-1	-1	4	-1024	-768	-1	-1	-1	-1	4		0	0						Untertest4.avi	0	880	547	72	111				0	Content		-72	-111	8151729	1836025613
8168	09:03:37.907	00:00:08.167	490	-1024	-768	-1	-1	-1	-1	4	-1024	-768	-1	-1	-1	-1	4		0	0						Untertest4.avi	0	880	547	72	111				0	Content		-72	-111	8167970	1836041854
8185	09:03:37.924	00:00:08.184	491	-1024	-768	-1	-1	-1	-1	4	-1024	-768	-1	-1	-1	-1	4		0	0						Untertest4.avi	0	880	547	72	111				0	Content		-72	-111	8184637	1836058521
8201	09:03:37.940	00:00:08.201	492	-1024	-768	-1	-1	-1	-1	4	-1024	-768	-1	-1	-1	-1	4		0	0						Untertest4.avi	0	880	547	72	111				0	Content		-72	-111	8201304	1836075188
8218	09:03:37.957	00:00:08.217	493	-1024	-768	-1	-1	-1	-1	4	-1024	-768	-1	-1	-1	-1	4		0	0						Untertest4.avi	0	880	547	72	111				0	Content		-72	-111	8217684	1836091568
8234	09:03:37.973	00:00:08.234	494	-1024	-768	-1	-1	-1	-1	4	-1024	-768	-1	-1	-1	-1	4		0	0						Untertest4.avi	0	880	547	72	111				0	Content		-72	-111	8234350	1836108234
8251	09:03:37.990	00:00:08.251	495	-1024	-768	-1	-1	-1	-1	4	-1024	-768	-1	-1	-1	-1	4		0	0						Untertest4.avi	0	880	547	72	111				0	Content		-72	-111	8251017	1836124901
8267	09:03:38.006	00:00:08.267	496	-1024	-768	-1	-1	-1	-1	4	-1024	-768	-1	-1	-1	-1	4		0	0						Untertest4.avi	0	880	547	72	111				0	Content		-72	-111	8267188	1836141072
8284	09:03:38.023	00:00:08.283	497	-1024	-768	-1	-1	-1	-1	4	-1024	-768	-1	-1	-1	-1	4		0	0						Untertest4.avi	0	880	547	72	111				0	Content		-72	-111	8283812	1836157696
8300	09:03:38.039	00:00:08.300	498	-1024	-768	-1	-1	-1	-1	4	-1024	-768	-1	-1	-1	-1	4		0	0						Untertest4.avi	0	880	547	72	111				0	Content		-72	-111	8300487	1836174371
8317	09:03:38.056	00:00:08.317	499	-1024	-768	-1	-1	-1	-1	4	-1024	-768	-1	-1	-1	-1	4		0	0						Untertest4.avi	0	880	547	72	111				0	Content		-72	-111	8317083	1836190967
8334	09:03:38.073	00:00:08.333	500	-1024	-768	-1	-1	-1	-1	4	-1024	-768	-1	-1	-1	-1	4		0	0						Untertest4.avi	0	880	547	72	111				0	Content		-72	-111	8333750	1836207634
8351	09:03:38.090	00:00:08.350	501	-1024	-768	-1	-1	-1	-1	4	-1024	-768	-1	-1	-1	-1	4		0	0						Untertest4.avi	0	880	547	72	111				0	Content		-72	-111	8350653	1836224537
8367	09:03:38.106	00:00:08.367	502	-1024	-768	-1	-1	-1	-1	4	-1024	-768	-1	-1	-1	-1	4		0	0						Untertest4.avi	0	880	547	72	111				0	Content		-72	-111	8367320	1836241204
8384	09:03:38.123	00:00:08.384	503	-1024	-768	-1	-1	-1	-1	4	-1024	-768	-1	-1	-1	-1	4		0	0						Untertest4.avi	0	880	547	72	111				0	Content		-72	-111	8384313	1836258197
8401	09:03:38.140	00:00:08.400	504	-1024	-768	-1	-1	-1	-1	4	-1024	-768	-1	-1	-1	-1	4		0	0						Untertest4.avi	0	880	547	72	111				0	Content		-72	-111	8400979	1836274863
8418	09:03:38.157	00:00:08.417	505	-1024	-768	-1	-1	-1	-1	4	-1024	-768	-1	-1	-1	-1	4		0	0						Untertest4.avi	0	880	547	72	111				0	Content		-72	-111	8417646	1836291530
8435	09:03:38.174	00:00:08.434	506	-1024	-768	-1	-1	-1	-1	4	-1024	-768	-1	-1	-1	-1	4		0	0						Untertest4.avi	0	880	547	72	111				0	Content		-72	-111	8434908	1836308792
8452	09:03:38.191	00:00:08.451	507	-1024	-768	-1	-1	-1	-1	4	-1024	-768	-1	-1	-1	-1	4		0	0						Untertest4.avi	0	880	547	72	111				0	Content		-72	-111	8451575	1836325459
8468	09:03:38.207	00:00:08.467	508	-1024	-768	-1	-1	-1	-1	4	-1024	-768	-1	-1	-1	-1	4		0	0						Untertest4.avi	0	880	547	72	111				0	Content		-72	-111	8467818	1836341702
8484	09:03:38.223	00:00:08.484	509	-1024	-768	-1	-1	-1	-1	4	-1024	-768	-1	-1	-1	-1	4		0	0						Untertest4.avi	0	880	547	72	111				0	Content		-72	-111	8484485	1836358369
8501	09:03:38.240	00:00:08.501	510	-1024	-768	-1	-1	-1	-1	4	-1024	-768	-1	-1	-1	-1	4		0	0						Untertest4.avi	0	880	547	72	111				0	Content		-72	-111	8501152	1836375036
8517	09:03:38.256	00:00:08.516	511	-1024	-768	-1	-1	-1	-1	4	-1024	-768	-1	-1	-1	-1	4		0	0						Untertest4.avi	0	880	547	72	111				0	Content		-72	-111	8516916	1836390800
8534	09:03:38.273	00:00:08.533	512	-1024	-768	-1	-1	-1	-1	4	-1024	-768	-1	-1	-1	-1	4		0	0						Untertest4.avi	0	880	547	72	111				0	Content		-72	-111	8533537	1836407421
8550	09:03:38.289	00:00:08.550	513	-1024	-768	-1	-1	-1	-1	4	-1024	-768	-1	-1	-1	-1	4		0	0						Untertest4.avi	0	880	547	72	111				0	Content		-72	-111	8550285	1836424169
8567	09:03:38.306	00:00:08.566	514	-1024	-768	-1	-1	-1	-1	4	-1024	-768	-1	-1	-1	-1	4		0	0						Untertest4.avi	0	880	547	72	111				0	Content		-72	-111	8566964	1836440848
8584	09:03:38.323	00:00:08.583	515	-1024	-768	-1	-1	-1	-1	4	-1024	-768	-1	-1	-1	-1	4		0	0						Untertest4.avi	0	880	547	72	111				0	Content		-72	-111	8583530	1836457414
8600	09:03:38.339	00:00:08.600	516	-1024	-768	-1	-1	-1	-1	4	-1024	-768	-1	-1	-1	-1	4		0	0						Untertest4.avi	0	880	547	72	111				0	Content		-72	-111	8600465	1836474349
8617	09:03:38.356	00:00:08.617	517	-1024	-768	-1	-1	-1	-1	4	-1024	-768	-1	-1	-1	-1	4		0	0						Untertest4.avi	0	880	547	72	111				0	Content		-72	-111	8617132	1836491016
8634	09:03:38.373	00:00:08.634	518	-1024	-768	-1	-1	-1	-1	4	-1024	-768	-1	-1	-1	-1	4		0	0						Untertest4.avi	0	880	547	72	111				0	Content		-72	-111	8634263	1836508147
8651	09:03:38.390	00:00:08.650	519	-1024	-768	-1	-1	-1	-1	4	-1024	-768	-1	-1	-1	-1	4		0	0						Untertest4.avi	0	880	547	72	111				0	Content		-72	-111	8650930	1836524814
8668	09:03:38.407	00:00:08.667	520	-1024	-768	-1	-1	-1	-1	4	-1024	-768	-1	-1	-1	-1	4		0	0						Untertest4.avi	0	880	547	72	111				0	Content		-72	-111	8667964	1836541848
8685	09:03:38.424	00:00:08.684	521	-1024	-768	-1	-1	-1	-1	4	-1024	-768	-1	-1	-1	-1	4		0	0						Untertest4.avi	0	880	547	72	111				0	Content		-72	-111	8684631	1836558515
8701	09:03:38.440	00:00:08.701	522	-1024	-768	-1	-1	-1	-1	4	-1024	-768	-1	-1	-1	-1	4		0	0						Untertest4.avi	0	880	547	72	111				0	Content		-72	-111	8701297	1836575181
8718	09:03:38.457	00:00:08.717	523	-1024	-768	-1	-1	-1	-1	4	-1024	-768	-1	-1	-1	-1	4		0	0						Untertest4.avi	0	880	547	72	111				0	Content		-72	-111	8717578	1836591462
8734	09:03:38.473	00:00:08.734	524	-1024	-768	-1	-1	-1	-1	4	-1024	-768	-1	-1	-1	-1	4		0	0						Untertest4.avi	0	880	547	72	111				0	Content		-72	-111	8734245	1836608129
8751	09:03:38.490	00:00:08.750	525	-1024	-768	-1	-1	-1	-1	4	-1024	-768	-1	-1	-1	-1	4		0	0						Untertest4.avi	0	880	547	72	111				0	Content		-72	-111	8750912	1836624796
8767	09:03:38.506	00:00:08.767	526	-1024	-768	-1	-1	-1	-1	4	-1024	-768	-1	-1	-1	-1	4		0	0						Untertest4.avi	0	880	547	72	111				0	Content		-72	-111	8767323	1836641207
8784	09:03:38.523	00:00:08.783	527	-1024	-768	-1	-1	-1	-1	4	-1024	-768	-1	-1	-1	-1	4		0	0						Untertest4.avi	0	880	547	72	111				0	Content		-72	-111	8783989	1836657873
8801	09:03:38.540	00:00:08.800	528	-1024	-768	-1	-1	-1	-1	4	-1024	-768	-1	-1	-1	-1	4		0	0						Untertest4.avi	0	880	547	72	111				0	Content		-72	-111	8800656	1836674540
8817	09:03:38.556	00:00:08.816	529	-1024	-768	-1	-1	-1	-1	4	-1024	-768	-1	-1	-1	-1	4		0	0						Untertest4.avi	0	880	547	72	111				0	Content		-72	-111	8816772	1836690656
8833	09:03:38.572	00:00:08.833	530	-1024	-768	-1	-1	-1	-1	4	-1024	-768	-1	-1	-1	-1	4		0	0						Untertest4.avi	0	880	547	72	111				0	Content		-72	-111	8833383	1836707267
8850	09:03:38.589	00:00:08.850	531	-1024	-768	-1	-1	-1	-1	4	-1024	-768	-1	-1	-1	-1	4		0	0						Untertest4.avi	0	880	547	72	111				0	Content		-72	-111	8850059	1836723943
8867	09:03:38.606	00:00:08.866	532	-1024	-768	-1	-1	-1	-1	4	-1024	-768	-1	-1	-1	-1	4		0	0						Untertest4.avi	0	880	547	72	111				0	Content		-72	-111	8866718	1836740602
8883	09:03:38.622	00:00:08.883	533	-1024	-768	-1	-1	-1	-1	4	-1024	-768	-1	-1	-1	-1	4		0	0						Untertest4.avi	0	880	547	72	111				0	Content		-72	-111	8883385	1836757269
8900	09:03:38.639	00:00:08.900	534	-1024	-768	-1	-1	-1	-1	4	-1024	-768	-1	-1	-1	-1	4		0	0						Untertest4.avi	0	880	547	72	111				0	Content		-72	-111	8900317	1836774201
8917	09:03:38.656	00:00:08.916	535	-1024	-768	-1	-1	-1	-1	4	-1024	-768	-1	-1	-1	-1	4		0	0						Untertest4.avi	0	880	547	72	111				0	Content		-72	-111	8916984	1836790868
8934	09:03:38.673	00:00:08.933	536	-1024	-768	-1	-1	-1	-1	4	-1024	-768	-1	-1	-1	-1	4		0	0						Untertest4.avi	0	880	547	72	111				0	Content		-72	-111	8933946	1836807830
8951	09:03:38.690	00:00:08.950	537	-1024	-768	-1	-1	-1	-1	4	-1024	-768	-1	-1	-1	-1	4		0	0						Untertest4.avi	0	880	547	72	111				0	Content		-72	-111	8950613	1836824497
8967	09:03:38.706	00:00:08.967	538	-1024	-768	-1	-1	-1	-1	4	-1024	-768	-1	-1	-1	-1	4		0	0						Untertest4.avi	0	880	547	72	111				0	Content		-72	-111	8967280	1836841164
8985	09:03:38.724	00:00:08.984	539	-1024	-768	-1	-1	-1	-1	4	-1024	-768	-1	-1	-1	-1	4		0	0						Untertest4.avi	0	880	547	72	111				0	Content		-72	-111	8984573	1836858457
9001	09:03:38.740	00:00:09.001	540	-1024	-768	-1	-1	-1	-1	4	-1024	-768	-1	-1	-1	-1	4		0	0						Untertest4.avi	0	880	547	72	111				0	Content		-72	-111	9001240	1836875124
9018	09:03:38.757	00:00:09.017	541	-1024	-768	-1	-1	-1	-1	4	-1024	-768	-1	-1	-1	-1	4		0	0						Untertest4.avi	0	880	547	72	111				0	Content		-72	-111	9017582	1836891466
9034	09:03:38.773	00:00:09.034	542	-1024	-768	-1	-1	-1	-1	4	-1024	-768	-1	-1	-1	-1	4		0	0						Untertest4.avi	0	880	547	72	111				0	Content		-72	-111	9034249	1836908133
9051	09:03:38.790	00:00:09.050	543	-1024	-768	-1	-1	-1	-1	4	-1024	-768	-1	-1	-1	-1	4		0	0						Untertest4.avi	0	880	547	72	111				0	Content		-72	-111	9050916	1836924800
9068	09:03:38.807	00:00:09.067	544	-1024	-768	-1	-1	-1	-1	4	-1024	-768	-1	-1	-1	-1	4		0	0						Untertest4.avi	0	880	547	72	111				0	Content		-72	-111	9067583	1836941467
9083	09:03:38.822	00:00:09.083	545	-1024	-768	-1	-1	-1	-1	4	-1024	-768	-1	-1	-1	-1	4		0	0						Untertest4.avi	0	880	547	72	111				0	Content		-72	-111	9083227	1836957111
9100	09:03:38.839	00:00:09.099	546	-1024	-768	-1	-1	-1	-1	4	-1024	-768	-1	-1	-1	-1	4		0	0						Untertest4.avi	0	880	547	72	111				0	Content		-72	-111	9099850	1836973734
9117	09:03:38.856	00:00:09.116	547	-1024	-768	-1	-1	-1	-1	4	-1024	-768	-1	-1	-1	-1	4		0	0						Untertest4.avi	0	880	547	72	111				0	Content		-72	-111	9116536	1836990420
9133	09:03:38.872	00:00:09.133	548	-1024	-768	-1	-1	-1	-1	4	-1024	-768	-1	-1	-1	-1	4		0	0						Untertest4.avi	0	880	547	72	111				0	Content		-72	-111	9133203	1837007087
9150	09:03:38.889	00:00:09.149	549	-1024	-768	-1	-1	-1	-1	4	-1024	-768	-1	-1	-1	-1	4		0	0						Untertest4.avi	0	880	547	72	111				0	Content		-72	-111	9149870	1837023754
9167	09:03:38.906	00:00:09.166	550	-1024	-768	-1	-1	-1	-1	4	-1024	-768	-1	-1	-1	-1	4		0	0						Untertest4.avi	0	880	547	72	111				0	Content		-72	-111	9166524	1837040408
9183	09:03:38.922	00:00:09.183	551	-1024	-768	-1	-1	-1	-1	4	-1024	-768	-1	-1	-1	-1	4		0	0						Untertest4.avi	0	880	547	72	111				0	Content		-72	-111	9183094	1837056978
9200	09:03:38.939	00:00:09.200	552	-1024	-768	-1	-1	-1	-1	4	-1024	-768	-1	-1	-1	-1	4		0	0						Untertest4.avi	0	880	547	72	111				0	Content		-72	-111	9200030	1837073914
9217	09:03:38.956	00:00:09.216	553	-1024	-768	-1	-1	-1	-1	4	-1024	-768	-1	-1	-1	-1	4		0	0						Untertest4.avi	0	880	547	72	111				0	Content		-72	-111	9216697	1837090581
9234	09:03:38.973	00:00:09.233	554	-1024	-768	-1	-1	-1	-1	4	-1024	-768	-1	-1	-1	-1	4		0	0						Untertest4.avi	0	880	547	72	111				0	Content		-72	-111	9233830	1837107714
9250	09:03:38.989	00:00:09.250	555	-1024	-768	-1	-1	-1	-1	4	-1024	-768	-1	-1	-1	-1	4		0	0						Untertest4.avi	0	880	547	72	111				0	Content		-72	-111	9250496	1837124380
9268	09:03:39.007	00:00:09.267	556	-1024	-768	-1	-1	-1	-1	4	-1024	-768	-1	-1	-1	-1	4		0	0						Untertest4.avi	0	880	547	72	111				0	Content		-72	-111	9267707	1837141591
9285	09:03:39.024	00:00:09.284	557	-1024	-768	-1	-1	-1	-1	4	-1024	-768	-1	-1	-1	-1	4		0	0						Untertest4.avi	0	880	547	72	111				0	Content		-72	-111	9284953	1837158837
9301	09:03:39.040	00:00:09.300	558	-1024	-768	-1	-1	-1	-1	4	-1024	-768	-1	-1	-1	-1	4		0	0						Untertest4.avi	0	880	547	72	111				0	Content		-72	-111	9300645	1837174529
9317	09:03:39.056	00:00:09.317	559	-1024	-768	-1	-1	-1	-1	4	-1024	-768	-1	-1	-1	-1	4		0	0						Untertest4.avi	0	880	547	72	111				0	Content		-72	-111	9317312	1837191196
9333	09:03:39.072	00:00:09.333	560	-1024	-768	-1	-1	-1	-1	4	-1024	-768	-1	-1	-1	-1	4		0	0						Untertest4.avi	0	880	547	72	111				0	Content		-72	-111	9333072	1837206956
9350	09:03:39.089	00:00:09.349	561	-1024	-768	-1	-1	-1	-1	4	-1024	-768	-1	-1	-1	-1	4		0	0						Untertest4.avi	0	880	547	72	111				0	Content		-72	-111	9349709	1837223593
9366	09:03:39.105	00:00:09.366	562	-1024	-768	-1	-1	-1	-1	4	-1024	-768	-1	-1	-1	-1	4		0	0						Untertest4.avi	0	880	547	72	111				0	Content		-72	-111	9366375	1837240259
9383	09:03:39.122	00:00:09.383	563	-1024	-768	-1	-1	-1	-1	4	-1024	-768	-1	-1	-1	-1	4		0	0						Untertest4.avi	0	880	547	72	111				0	Content		-72	-111	9383040	1837256924
9400	09:03:39.139	00:00:09.399	564	-1024	-768	-1	-1	-1	-1	4	-1024	-768	-1	-1	-1	-1	4		0	0						Untertest4.avi	0	880	547	72	111				0	Content		-72	-111	9399706	1837273590
9417	09:03:39.156	00:00:09.416	565	-1024	-768	-1	-1	-1	-1	4	-1024	-768	-1	-1	-1	-1	4		0	0						Untertest4.avi	0	880	547	72	111				0	Content		-72	-111	9416635	1837290519
9433	09:03:39.172	00:00:09.433	566	-1024	-768	-1	-1	-1	-1	4	-1024	-768	-1	-1	-1	-1	4		0	0						Untertest4.avi	0	880	547	72	111				0	Content		-72	-111	9433302	1837307186
9450	09:03:39.189	00:00:09.450	567	-1024	-768	-1	-1	-1	-1	4	-1024	-768	-1	-1	-1	-1	4		0	0						Untertest4.avi	0	880	547	72	111				0	Content		-72	-111	9450264	1837324148
9467	09:03:39.206	00:00:09.466	568	-1024	-768	-1	-1	-1	-1	4	-1024	-768	-1	-1	-1	-1	4		0	0						Untertest4.avi	0	880	547	72	111				0	Content		-72	-111	9466931	1837340815
9484	09:03:39.223	00:00:09.483	569	-1024	-768	-1	-1	-1	-1	4	-1024	-768	-1	-1	-1	-1	4		0	0						Untertest4.avi	0	880	547	72	111				0	Content		-72	-111	9483597	1837357481
9501	09:03:39.240	00:00:09.500	570	-1024	-768	-1	-1	-1	-1	4	-1024	-768	-1	-1	-1	-1	4		0	0						Untertest4.avi	0	880	547	72	111				0	Content		-72	-111	9500826	1837374710
9517	09:03:39.256	00:00:09.517	571	-1024	-768	-1	-1	-1	-1	4	-1024	-768	-1	-1	-1	-1	4		0	0						Untertest4.avi	0	880	547	72	111				0	Content		-72	-111	9517493	1837391377
9534	09:03:39.273	00:00:09.533	572	-1024	-768	-1	-1	-1	-1	4	-1024	-768	-1	-1	-1	-1	4		0	0						Untertest4.avi	0	880	547	72	111				0	Content		-72	-111	9533721	1837407605
9550	09:03:39.289	00:00:09.550	573	-1024	-768	-1	-1	-1	-1	4	-1024	-768	-1	-1	-1	-1	4		0	0						Untertest4.avi	0	880	547	72	111				0	Content		-72	-111	9550387	1837424271
9567	09:03:39.306	00:00:09.567	574	-1024	-768	-1	-1	-1	-1	4	-1024	-768	-1	-1	-1	-1	4		0	0						Untertest4.avi	0	880	547	72	111				0	Content		-72	-111	9567054	1837440938
9583	09:03:39.322	00:00:09.582	575	-1024	-768	-1	-1	-1	-1	4	-1024	-768	-1	-1	-1	-1	4		0	0						Untertest4.avi	0	880	547	72	111				0	Content		-72	-111	9582797	1837456681
9600	09:03:39.339	00:00:09.599	576	-1024	-768	-1	-1	-1	-1	4	-1024	-768	-1	-1	-1	-1	4		0	0						Untertest4.avi	0	880	547	72	111				0	Content		-72	-111	9599545	1837473429
9616	09:03:39.355	00:00:09.616	577	-1024	-768	-1	-1	-1	-1	4	-1024	-768	-1	-1	-1	-1	4		0	0						Untertest4.avi	0	880	547	72	111				0	Content		-72	-111	9616231	1837490115
9633	09:03:39.372	00:00:09.632	578	-1024	-768	-1	-1	-1	-1	4	-1024	-768	-1	-1	-1	-1	4		0	0						Untertest4.avi	0	880	547	72	111				0	Content		-72	-111	9632897	1837506781
9650	09:03:39.389	00:00:09.649	579	-1024	-768	-1	-1	-1	-1	4	-1024	-768	-1	-1	-1	-1	4		0	0						Untertest4.avi	0	880	547	72	111				0	Content		-72	-111	9649564	1837523448
9666	09:03:39.405	00:00:09.666	580	-1024	-768	-1	-1	-1	-1	4	-1024	-768	-1	-1	-1	-1	4		0	0						Untertest4.avi	0	880	547	72	111				0	Content		-72	-111	9666223	1837540107
9683	09:03:39.422	00:00:09.682	581	-1024	-768	-1	-1	-1	-1	4	-1024	-768	-1	-1	-1	-1	4		0	0						Untertest4.avi	0	880	547	72	111				0	Content		-72	-111	9682788	1837556672
9700	09:03:39.439	00:00:09.699	582	-1024	-768	-1	-1	-1	-1	4	-1024	-768	-1	-1	-1	-1	4		0	0						Untertest4.avi	0	880	547	72	111				0	Content		-72	-111	9699731	1837573615
9716	09:03:39.455	00:00:09.716	583	-1024	-768	-1	-1	-1	-1	4	-1024	-768	-1	-1	-1	-1	4		0	0						Untertest4.avi	0	880	547	72	111				0	Content		-72	-111	9716397	1837590281
9734	09:03:39.473	00:00:09.733	584	-1024	-768	-1	-1	-1	-1	4	-1024	-768	-1	-1	-1	-1	4		0	0						Untertest4.avi	0	880	547	72	111				0	Content		-72	-111	9733549	1837607433
9750	09:03:39.489	00:00:09.750	585	-1024	-768	-1	-1	-1	-1	4	-1024	-768	-1	-1	-1	-1	4		0	0						Untertest4.avi	0	880	547	72	111				0	Content		-72	-111	9750216	1837624100
9767	09:03:39.506	00:00:09.767	586	-1024	-768	-1	-1	-1	-1	4	-1024	-768	-1	-1	-1	-1	4		0	0						Untertest4.avi	0	880	547	72	111				0	Content		-72	-111	9767280	1837641164
9785	09:03:39.524	00:00:09.784	587	-1024	-768	-1	-1	-1	-1	4	-1024	-768	-1	-1	-1	-1	4		0	0						Untertest4.avi	0	880	547	72	111				0	Content		-72	-111	9784664	1837658548
9801	09:03:39.540	00:00:09.800	588	-1024	-768	-1	-1	-1	-1	4	-1024	-768	-1	-1	-1	-1	4		0	0						Untertest4.avi	0	880	547	72	111				0	Content		-72	-111	9800706	1837674590
9817	09:03:39.556	00:00:09.817	589	-1024	-768	-1	-1	-1	-1	4	-1024	-768	-1	-1	-1	-1	4		0	0						Untertest4.avi	0	880	547	72	111				0	Content		-72	-111	9817373	1837691257
9834	09:03:39.573	00:00:09.834	590	-1024	-768	-1	-1	-1	-1	4	-1024	-768	-1	-1	-1	-1	4		0	0						Untertest4.avi	0	880	547	72	111				0	Content		-72	-111	9834040	1837707924
9849	09:03:39.588	00:00:09.849	591	-1024	-768	-1	-1	-1	-1	4	-1024	-768	-1	-1	-1	-1	4		0	0						Untertest4.avi	0	880	547	72	111				0	Content		-72	-111	9849398	1837723282
9866	09:03:39.605	00:00:09.866	592	-1024	-768	-1	-1	-1	-1	4	-1024	-768	-1	-1	-1	-1	4		0	0						Untertest4.avi	0	880	547	72	111				0	Content		-72	-111	9866020	1837739904
9883	09:03:39.622	00:00:09.882	593	-1024	-768	-1	-1	-1	-1	4	-1024	-768	-1	-1	-1	-1	4		0	0						Untertest4.avi	0	880	547	72	111				0	Content		-72	-111	9882696	1837756580
9899	09:03:39.638	00:00:09.899	594	-1024	-768	-1	-1	-1	-1	4	-1024	-768	-1	-1	-1	-1	4		0	0						Untertest4.avi	0	880	547	72	111				0	Content		-72	-111	9899355	1837773239
9916	09:03:39.655	00:00:09.916	595	-1024	-768	-1	-1	-1	-1	4	-1024	-768	-1	-1	-1	-1	4		0	0						Untertest4.avi	0	880	547	72	111				0	Content		-72	-111	9916022	1837789906
9933	09:03:39.672	00:00:09.932	596	-1024	-768	-1	-1	-1	-1	4	-1024	-768	-1	-1	-1	-1	4		0	0						Untertest4.avi	0	880	547	72	111				0	Content		-72	-111	9932954	1837806838
9950	09:03:39.689	00:00:09.949	597	-1024	-768	-1	-1	-1	-1	4	-1024	-768	-1	-1	-1	-1	4		0	0						Untertest4.avi	0	880	547	72	111				0	Content		-72	-111	9949620	1837823504
9967	09:03:39.706	00:00:09.966	598	-1024	-768	-1	-1	-1	-1	4	-1024	-768	-1	-1	-1	-1	4		0	0						Untertest4.avi	0	880	547	72	111				0	Content		-72	-111	9966583	1837840467
9983	09:03:39.722	00:00:09.983	599	-1024	-768	-1	-1	-1	-1	4	-1024	-768	-1	-1	-1	-1	4		0	0						Untertest4.avi	0	880	547	72	111				0	Content		-72	-111	9983250	1837857134
10000	09:03:39.739	00:00:09.999	600	-1024	-768	-1	-1	-1	-1	4	-1024	-768	-1	-1	-1	-1	4		0	0						Untertest4.avi	0	880	547	72	111				0	Content		-72	-111	9999917	1837873801
10017	09:03:39.756	00:00:10.017	601	-1024	-768	-1	-1	-1	-1	4	-1024	-768	-1	-1	-1	-1	4		0	0						Untertest4.avi	0	880	547	72	111				0	Content		-72	-111	10017147	1837891031
10034	09:03:39.773	00:00:10.033	602	-1024	-768	-1	-1	-1	-1	4	-1024	-768	-1	-1	-1	-1	4		0	0						Untertest4.avi	0	880	547	72	111				0	Content		-72	-111	10033814	1837907698
10050	09:03:39.789	00:00:10.050	603	-1024	-768	-1	-1	-1	-1	4	-1024	-768	-1	-1	-1	-1	4		0	0						Untertest4.avi	0	880	547	72	111				0	Content		-72	-111	10050044	1837923928
10067	09:03:39.806	00:00:10.066	604	-1024	-768	-1	-1	-1	-1	4	-1024	-768	-1	-1	-1	-1	4		0	0						Untertest4.avi	0	880	547	72	111				0	Content		-72	-111	10066711	1837940595
10083	09:03:39.822	00:00:10.083	605	-1024	-768	-1	-1	-1	-1	4	-1024	-768	-1	-1	-1	-1	4		0	0						Untertest4.avi	0	880	547	72	111				0	Content		-72	-111	10083378	1837957262
10099	09:03:39.838	00:00:10.099	606	-1024	-768	-1	-1	-1	-1	4	-1024	-768	-1	-1	-1	-1	4		0	0						Untertest4.avi	0	880	547	72	111				0	Content		-72	-111	10099121	1837973005
10116	09:03:39.855	00:00:10.115	607	-1024	-768	-1	-1	-1	-1	4	-1024	-768	-1	-1	-1	-1	4		0	0						Untertest4.avi	0	880	547	72	111				0	Content		-72	-111	10115869	1837989753
10133	09:03:39.872	00:00:10.132	608	-1024	-768	-1	-1	-1	-1	4	-1024	-768	-1	-1	-1	-1	4		0	0						Untertest4.avi	0	880	547	72	111				0	Content		-72	-111	10132555	1838006439
10149	09:03:39.888	00:00:10.149	609	-1024	-768	-1	-1	-1	-1	4	-1024	-768	-1	-1	-1	-1	4		0	0						Untertest4.avi	0	880	547	72	111				0	Content		-72	-111	10149222	1838023106
10166	09:03:39.905	00:00:10.165	610	-1024	-768	-1	-1	-1	-1	4	-1024	-768	-1	-1	-1	-1	4		0	0						Untertest4.avi	0	880	547	72	111				0	Content		-72	-111	10165889	1838039773
10183	09:03:39.922	00:00:10.182	611	-1024	-768	-1	-1	-1	-1	4	-1024	-768	-1	-1	-1	-1	4		0	0						Untertest4.avi	0	880	547	72	111				0	Content		-72	-111	10182543	1838056427
10199	09:03:39.938	00:00:10.199	612	-1024	-768	-1	-1	-1	-1	4	-1024	-768	-1	-1	-1	-1	4		0	0						Untertest4.avi	0	880	547	72	111				0	Content		-72	-111	10199112	1838072996
10216	09:03:39.955	00:00:10.216	613	-1024	-768	-1	-1	-1	-1	4	-1024	-768	-1	-1	-1	-1	4		0	0						Untertest4.avi	0	880	547	72	111				0	Content		-72	-111	10216048	1838089932
10233	09:03:39.972	00:00:10.232	614	-1024	-768	-1	-1	-1	-1	4	-1024	-768	-1	-1	-1	-1	4		0	0						Untertest4.avi	0	880	547	72	111				0	Content		-72	-111	10232715	1838106599
10250	09:03:39.989	00:00:10.249	615	-1024	-768	-1	-1	-1	-1	4	-1024	-768	-1	-1	-1	-1	4		0	0						Untertest4.avi	0	880	547	72	111				0	Content		-72	-111	10249847	1838123731
10267	09:03:40.006	00:00:10.266	616	-1024	-768	-1	-1	-1	-1	4	-1024	-768	-1	-1	-1	-1	4		0	0						Untertest4.avi	0	880	547	72	111				0	Content		-72	-111	10266514	1838140398
10284	09:03:40.023	00:00:10.283	617	-1024	-768	-1	-1	-1	-1	4	-1024	-768	-1	-1	-1	-1	4		0	0						Untertest4.avi	0	880	547	72	111				0	Content		-72	-111	10283602	1838157486
10300	09:03:40.039	00:00:10.299	618	-1024	-768	-1	-1	-1	-1	4	-1024	-768	-1	-1	-1	-1	4		0	0						Untertest4.avi	0	880	547	72	111				0	Content		-72	-111	10299853	1838173737
10317	09:03:40.056	00:00:10.316	619	-1024	-768	-1	-1	-1	-1	4	-1024	-768	-1	-1	-1	-1	4		0	0						Untertest4.avi	0	880	547	72	111				0	Content		-72	-111	10316520	1838190404
10333	09:03:40.072	00:00:10.333	620	-1024	-768	-1	-1	-1	-1	4	-1024	-768	-1	-1	-1	-1	4		0	0						Untertest4.avi	0	880	547	72	111				0	Content		-72	-111	10333186	1838207070
10350	09:03:40.089	00:00:10.349	621	-1024	-768	-1	-1	-1	-1	4	-1024	-768	-1	-1	-1	-1	4		0	0						Untertest4.avi	0	880	547	72	111				0	Content		-72	-111	10349574	1838223458
10366	09:03:40.105	00:00:10.366	622	-1024	-768	-1	-1	-1	-1	4	-1024	-768	-1	-1	-1	-1	4		0	0						Untertest4.avi	0	880	547	72	111				0	Content		-72	-111	10366241	1838240125
10383	09:03:40.122	00:00:10.382	623	-1024	-768	-1	-1	-1	-1	4	-1024	-768	-1	-1	-1	-1	4		0	0						Untertest4.avi	0	880	547	72	111				0	Content		-72	-111	10382908	1838256792
10399	09:03:40.138	00:00:10.398	624	-1024	-768	-1	-1	-1	-1	4	-1024	-768	-1	-1	-1	-1	4		0	0						Untertest4.avi	0	880	547	72	111				0	Content		-72	-111	10398969	1838272853
10416	09:03:40.155	00:00:10.415	625	-1024	-768	-1	-1	-1	-1	4	-1024	-768	-1	-1	-1	-1	4		0	0						Untertest4.avi	0	880	547	72	111				0	Content		-72	-111	10415591	1838289475
10432	09:03:40.171	00:00:10.432	626	-1024	-768	-1	-1	-1	-1	4	-1024	-768	-1	-1	-1	-1	4		0	0						Untertest4.avi	0	880	547	72	111				0	Content		-72	-111	10432392	1838306276
10449	09:03:40.188	00:00:10.448	627	-1024	-768	-1	-1	-1	-1	4	-1024	-768	-1	-1	-1	-1	4		0	0						Untertest4.avi	0	880	547	72	111				0	Content		-72	-111	10448987	1838322871
10466	09:03:40.205	00:00:10.465	628	-1024	-768	-1	-1	-1	-1	4	-1024	-768	-1	-1	-1	-1	4		0	0						Untertest4.avi	0	880	547	72	111				0	Content		-72	-111	10465654	1838339538
10483	09:03:40.222	00:00:10.482	629	-1024	-768	-1	-1	-1	-1	4	-1024	-768	-1	-1	-1	-1	4		0	0						Untertest4.avi	0	880	547	72	111				0	Content		-72	-111	10482552	1838356436
10499	09:03:40.238	00:00:10.499	630	-1024	-768	-1	-1	-1	-1	4	-1024	-768	-1	-1	-1	-1	4		0	0						Untertest4.avi	0	880	547	72	111				0	Content		-72	-111	10499219	1838373103
10516	09:03:40.255	00:00:10.516	631	-1024	-768	-1	-1	-1	-1	4	-1024	-768	-1	-1	-1	-1	4		0	0						Untertest4.avi	0	880	547	72	111				0	Content		-72	-111	10516170	1838390054
10533	09:03:40.272	00:00:10.532	632	-1024	-768	-1	-1	-1	-1	4	-1024	-768	-1	-1	-1	-1	4		0	0						Untertest4.avi	0	880	547	72	111				0	Content		-72	-111	10532837	1838406721
10550	09:03:40.289	00:00:10.549	633	-1024	-768	-1	-1	-1	-1	4	-1024	-768	-1	-1	-1	-1	4		0	0						Untertest4.avi	0	880	547	72	111				0	Content		-72	-111	10549504	1838423388
10567	09:03:40.306	00:00:10.566	634	-1024	-768	-1	-1	-1	-1	4	-1024	-768	-1	-1	-1	-1	4		0	0						Untertest4.avi	0	880	547	72	111				0	Content		-72	-111	10566786	1838440670
10583	09:03:40.322	00:00:10.583	635	-1024	-768	-1	-1	-1	-1	4	-1024	-768	-1	-1	-1	-1	4		0	0						Untertest4.avi	0	880	547	72	111				0	Content		-72	-111	10583453	1838457337
10600	09:03:40.339	00:00:10.599	636	-1024	-768	-1	-1	-1	-1	4	-1024	-768	-1	-1	-1	-1	4		0	0						Untertest4.avi	0	880	547	72	111				0	Content		-72	-111	10599699	1838473583
10616	09:03:40.355	00:00:10.616	637	-1024	-768	-1	-1	-1	-1	4	-1024	-768	-1	-1	-1	-1	4		0	0						Untertest4.avi	0	880	547	72	111				0	Content		-72	-111	10616366	1838490250
10633	09:03:40.372	00:00:10.633	638	-1024	-768	-1	-1	-1	-1	4	-1024	-768	-1	-1	-1	-1	4		0	0						Untertest4.avi	0	880	547	72	111				0	Content		-72	-111	10633033	1838506917
10649	09:03:40.388	00:00:10.648	639	-1024	-768	-1	-1	-1	-1	4	-1024	-768	-1	-1	-1	-1	4		0	0						Untertest4.avi	0	880	547	72	111				0	Content		-72	-111	10648811	1838522695
10665	09:03:40.404	00:00:10.665	640	-1024	-768	-1	-1	-1	-1	4	-1024	-768	-1	-1	-1	-1	4		0	0						Untertest4.avi	0	880	547	72	111				0	Content		-72	-111	10665431	1838539315
10682	09:03:40.421	00:00:10.682	641	-1024	-768	-1	-1	-1	-1	4	-1024	-768	-1	-1	-1	-1	4		0	0						Untertest4.avi	0	880	547	72	111				0	Content		-72	-111	10682120	1838556004
10699	09:03:40.438	00:00:10.698	642	-1024	-768	-1	-1	-1	-1	4	-1024	-768	-1	-1	-1	-1	4		0	0						Untertest4.avi	0	880	547	72	111				0	Content		-72	-111	10698787	1838572671
10715	09:03:40.454	00:00:10.715	643	-1024	-768	-1	-1	-1	-1	4	-1024	-768	-1	-1	-1	-1	4		0	0						Untertest4.avi	0	880	547	72	111				0	Content		-72	-111	10715453	1838589337
10732	09:03:40.471	00:00:10.732	644	-1024	-768	-1	-1	-1	-1	4	-1024	-768	-1	-1	-1	-1	4		0	0						Untertest4.avi	0	880	547	72	111				0	Content		-72	-111	10732107	1838605991
10749	09:03:40.488	00:00:10.748	645	-1024	-768	-1	-1	-1	-1	4	-1024	-768	-1	-1	-1	-1	4		0	0						Untertest4.avi	0	880	547	72	111				0	Content		-72	-111	10748675	1838622559
10766	09:03:40.505	00:00:10.765	646	-1024	-768	-1	-1	-1	-1	4	-1024	-768	-1	-1	-1	-1	4		0	0						Untertest4.avi	0	880	547	72	111				0	Content		-72	-111	10765616	1838639500
10782	09:03:40.521	00:00:10.782	647	-1024	-768	-1	-1	-1	-1	4	-1024	-768	-1	-1	-1	-1	4		0	0						Untertest4.avi	0	880	547	72	111				0	Content		-72	-111	10782283	1838656167
10799	09:03:40.538	00:00:10.799	648	-1024	-768	-1	-1	-1	-1	4	-1024	-768	-1	-1	-1	-1	4		0	0						Untertest4.avi	0	880	547	72	111				0	Content		-72	-111	10799414	1838673298
10816	09:03:40.555	00:00:10.816	649	-1024	-768	-1	-1	-1	-1	4	-1024	-768	-1	-1	-1	-1	4		0	0						Untertest4.avi	0	880	547	72	111				0	Content		-72	-111	10816081	1838689965
10833	09:03:40.572	00:00:10.833	650	-1024	-768	-1	-1	-1	-1	4	-1024	-768	-1	-1	-1	-1	4		0	0						Untertest4.avi	0	880	547	72	111				0	Content		-72	-111	10833117	1838707001
10850	09:03:40.589	00:00:10.849	651	-1024	-768	-1	-1	-1	-1	4	-1024	-768	-1	-1	-1	-1	4		0	0						Untertest4.avi	0	880	547	72	111				0	Content		-72	-111	10849784	1838723668
10866	09:03:40.605	00:00:10.866	652	-1024	-768	-1	-1	-1	-1	4	-1024	-768	-1	-1	-1	-1	4		0	0						Untertest4.avi	0	880	547	72	111				0	Content		-72	-111	10866451	1838740335
10883	09:03:40.622	00:00:10.882	653	-1024	-768	-1	-1	-1	-1	4	-1024	-768	-1	-1	-1	-1	4		0	0						Untertest4.avi	0	880	547	72	111				0	Content		-72	-111	10882730	1838756614
10899	09:03:40.638	00:00:10.899	654	-1024	-768	-1	-1	-1	-1	4	-1024	-768	-1	-1	-1	-1	4		0	0						Untertest4.avi	0	880	547	72	111				0	Content		-72	-111	10899397	1838773281
10916	09:03:40.655	00:00:10.916	655	-1024	-768	-1	-1	-1	-1	4	-1024	-768	-1	-1	-1	-1	4		0	0						Untertest4.avi	0	880	547	72	111				0	Content		-72	-111	10916064	1838789948
10932	09:03:40.671	00:00:10.932	656	-1024	-768	-1	-1	-1	-1	4	-1024	-768	-1	-1	-1	-1	4		0	0						Untertest4.avi	0	880	547	72	111				0	Content		-72	-111	10932472	1838806356
10949	09:03:40.688	00:00:10.949	657	-1024	-768	-1	-1	-1	-1	4	-1024	-768	-1	-1	-1	-1	4		0	0						Untertest4.avi	0	880	547	72	111				0	Content		-72	-111	10949138	1838823022
10966	09:03:40.705	00:00:10.965	658	-1024	-768	-1	-1	-1	-1	4	-1024	-768	-1	-1	-1	-1	4		0	0						Untertest4.avi	0	880	547	72	111				0	Content		-72	-111	10965805	1838839689
10982	09:03:40.721	00:00:10.981	659	-1024	-768	-1	-1	-1	-1	4	-1024	-768	-1	-1	-1	-1	4		0	0						Untertest4.avi	0	880	547	72	111				0	Content		-72	-111	10981906	1838855790
10999	09:03:40.738	00:00:10.998	660	-1024	-768	-1	-1	-1	-1	4	-1024	-768	-1	-1	-1	-1	4		0	0						Untertest4.avi	0	880	547	72	111				0	Content		-72	-111	10998528	1838872412
11015	09:03:40.754	00:00:11.015	661	-1024	-768	-1	-1	-1	-1	4	-1024	-768	-1	-1	-1	-1	4		0	0						Untertest4.avi	0	880	547	72	111				0	Content		-72	-111	11015329	1838889213
11032	09:03:40.771	00:00:11.031	662	-1024	-768	-1	-1	-1	-1	4	-1024	-768	-1	-1	-1	-1	4		0	0						Untertest4.avi	0	880	547	72	111				0	Content		-72	-111	11031923	1838905807
11049	09:03:40.788	00:00:11.048	663	-1024	-768	-1	-1	-1	-1	4	-1024	-768	-1	-1	-1	-1	4		0	0						Untertest4.avi	0	880	547	72	111				0	Content		-72	-111	11048590	1838922474
11065	09:03:40.804	00:00:11.065	664	-1024	-768	-1	-1	-1	-1	4	-1024	-768	-1	-1	-1	-1	4		0	0						Untertest4.avi	0	880	547	72	111				0	Content		-72	-111	11065491	1838939375
11082	09:03:40.821	00:00:11.082	665	-1024	-768	-1	-1	-1	-1	4	-1024	-768	-1	-1	-1	-1	4		0	0						Untertest4.avi	0	880	547	72	111				0	Content		-72	-111	11082158	1838956042
11099	09:03:40.838	00:00:11.099	666	-1024	-768	-1	-1	-1	-1	4	-1024	-768	-1	-1	-1	-1	4		0	0						Untertest4.avi	0	880	547	72	111				0	Content		-72	-111	11099108	1838972992
11116	09:03:40.855	00:00:11.115	667	-1024	-768	-1	-1	-1	-1	4	-1024	-768	-1	-1	-1	-1	4		0	0						Untertest4.avi	0	880	547	72	111				0	Content		-72	-111	11115775	1838989659
11132	09:03:40.871	00:00:11.132	668	-1024	-768	-1	-1	-1	-1	4	-1024	-768	-1	-1	-1	-1	4		0	0						Untertest4.avi	0	880	547	72	111				0	Content		-72	-111	11132442	1839006326
11150	09:03:40.889	00:00:11.149	669	-1024	-768	-1	-1	-1	-1	4	-1024	-768	-1	-1	-1	-1	4		0	0						Untertest4.avi	0	880	547	72	111				0	Content		-72	-111	11149723	1839023607
11166	09:03:40.905	00:00:11.166	670	-1024	-768	-1	-1	-1	-1	4	-1024	-768	-1	-1	-1	-1	4		0	0						Untertest4.avi	0	880	547	72	111				0	Content		-72	-111	11166390	1839040274
11183	09:03:40.922	00:00:11.182	671	-1024	-768	-1	-1	-1	-1	4	-1024	-768	-1	-1	-1	-1	4		0	0						Untertest4.avi	0	880	547	72	111				0	Content		-72	-111	11182635	1839056519
11199	09:03:40.938	00:00:11.199	672	-1024	-768	-1	-1	-1	-1	4	-1024	-768	-1	-1	-1	-1	4		0	0						Untertest4.avi	0	880	547	72	111				0	Content		-72	-111	11199302	1839073186
11216	09:03:40.955	00:00:11.215	673	-1024	-768	-1	-1	-1	-1	4	-1024	-768	-1	-1	-1	-1	4		0	0						Untertest4.avi	0	880	547	72	111				0	Content		-72	-111	11215969	1839089853
11232	09:03:40.971	00:00:11.231	674	-1024	-768	-1	-1	-1	-1	4	-1024	-768	-1	-1	-1	-1	4		0	0						Untertest4.avi	0	880	547	72	111				0	Content		-72	-111	11231750	1839105634
11248	09:03:40.987	00:00:11.248	675	-1024	-768	-1	-1	-1	-1	4	-1024	-768	-1	-1	-1	-1	4		0	0						Untertest4.avi	0	880	547	72	111				0	Content		-72	-111	11248372	1839122256
11265	09:03:41.004	00:00:11.265	676	-1024	-768	-1	-1	-1	-1	4	-1024	-768	-1	-1	-1	-1	4		0	0						Untertest4.avi	0	880	547	72	111				0	Content		-72	-111	11265062	1839138946
11282	09:03:41.021	00:00:11.281	677	-1024	-768	-1	-1	-1	-1	4	-1024	-768	-1	-1	-1	-1	4		0	0						Untertest4.avi	0	880	547	72	111				0	Content		-72	-111	11281729	1839155613
11298	09:03:41.037	00:00:11.298	678	-1024	-768	-1	-1	-1	-1	4	-1024	-768	-1	-1	-1	-1	4		0	0						Untertest4.avi	0	880	547	72	111				0	Content		-72	-111	11298396	1839172280
11315	09:03:41.054	00:00:11.315	679	-1024	-768	-1	-1	-1	-1	4	-1024	-768	-1	-1	-1	-1	4		0	0						Untertest4.avi	0	880	547	72	111				0	Content		-72	-111	11315049	1839188933
11332	09:03:41.071	00:00:11.331	680	-1024	-768	-1	-1	-1	-1	4	-1024	-768	-1	-1	-1	-1	4		0	0						Untertest4.avi	0	880	547	72	111				0	Content		-72	-111	11331615	1839205499
11349	09:03:41.088	00:00:11.348	681	-1024	-768	-1	-1	-1	-1	4	-1024	-768	-1	-1	-1	-1	4		0	0						Untertest4.avi	0	880	547	72	111				0	Content		-72	-111	11348552	1839222436
11365	09:03:41.104	00:00:11.365	682	-1024	-768	-1	-1	-1	-1	4	-1024	-768	-1	-1	-1	-1	4		0	0						Untertest4.avi	0	880	547	72	111				0	Content		-72	-111	11365219	1839239103
11382	09:03:41.121	00:00:11.382	683	-1024	-768	-1	-1	-1	-1	4	-1024	-768	-1	-1	-1	-1	4		0	0						Untertest4.avi	0	880	547	72	111				0	Content		-72	-111	11382352	1839256236
11399	09:03:41.138	00:00:11.399	684	-1024	-768	-1	-1	-1	-1	4	-1024	-768	-1	-1	-1	-1	4		0	0						Untertest4.avi	0	880	547	72	111				0	Content		-72	-111	11399019	1839272903
11416	09:03:41.155	00:00:11.416	685	-1024	-768	-1	-1	-1	-1	4	-1024	-768	-1	-1	-1	-1	4		0	0						Untertest4.avi	0	880	547	72	111				0	Content		-72	-111	11416230	1839290114
11433	09:03:41.172	00:00:11.433	686	-1024	-768	-1	-1	-1	-1	4	-1024	-768	-1	-1	-1	-1	4		0	0						Untertest4.avi	0	880	547	72	111				0	Content		-72	-111	11433478	1839307362
11450	09:03:41.189	00:00:11.449	687	-1024	-768	-1	-1	-1	-1	4	-1024	-768	-1	-1	-1	-1	4		0	0						Untertest4.avi	0	880	547	72	111				0	Content		-72	-111	11449520	1839323404
11466	09:03:41.205	00:00:11.466	688	-1024	-768	-1	-1	-1	-1	4	-1024	-768	-1	-1	-1	-1	4		0	0						Untertest4.avi	0	880	547	72	111				0	Content		-72	-111	11466187	1839340071
11483	09:03:41.222	00:00:11.482	689	-1024	-768	-1	-1	-1	-1	4	-1024	-768	-1	-1	-1	-1	4		0	0						Untertest4.avi	0	880	547	72	111				0	Content		-72	-111	11482854	1839356738
11498	09:03:41.237	00:00:11.498	690	-1024	-768	-1	-1	-1	-1	4	-1024	-768	-1	-1	-1	-1	4		0	0						Untertest4.avi	0	880	547	72	111				0	Content		-72	-111	11498221	1839372105
11515	09:03:41.254	00:00:11.514	691	-1024	-768	-1	-1	-1	-1	4	-1024	-768	-1	-1	-1	-1	4		0	0						Untertest4.avi	0	880	547	72	111				0	Content		-72	-111	11514843	1839388727
11532	09:03:41.271	00:00:11.531	692	-1024	-768	-1	-1	-1	-1	4	-1024	-768	-1	-1	-1	-1	4		0	0						Untertest4.avi	0	880	547	72	111				0	Content		-72	-111	11531643	1839405527
11548	09:03:41.287	00:00:11.548	693	-1024	-768	-1	-1	-1	-1	4	-1024	-768	-1	-1	-1	-1	4		0	0						Untertest4.avi	0	880	547	72	111				0	Content		-72	-111	11548239	1839422123
11565	09:03:41.304	00:00:11.564	694	-1024	-768	-1	-1	-1	-1	4	-1024	-768	-1	-1	-1	-1	4		0	0						Untertest4.avi	0	880	547	72	111				0	Content		-72	-111	11564905	1839438789
11582	09:03:41.321	00:00:11.581	695	-1024	-768	-1	-1	-1	-1	4	-1024	-768	-1	-1	-1	-1	4		0	0						Untertest4.avi	0	880	547	72	111				0	Content		-72	-111	11581806	1839455690
11598	09:03:41.337	00:00:11.598	696	-1024	-768	-1	-1	-1	-1	4	-1024	-768	-1	-1	-1	-1	4		0	0						Untertest4.avi	0	880	547	72	111				0	Content		-72	-111	11598473	1839472357
11615	09:03:41.354	00:00:11.615	697	-1024	-768	-1	-1	-1	-1	4	-1024	-768	-1	-1	-1	-1	4		0	0						Untertest4.avi	0	880	547	72	111				0	Content		-72	-111	11615425	1839489309
11632	09:03:41.371	00:00:11.632	698	-1024	-768	-1	-1	-1	-1	4	-1024	-768	-1	-1	-1	-1	4		0	0						Untertest4.avi	0	880	547	72	111				0	Content		-72	-111	11632092	1839505976
11649	09:03:41.388	00:00:11.648	699	-1024	-768	-1	-1	-1	-1	4	-1024	-768	-1	-1	-1	-1	4		0	0						Untertest4.avi	0	880	547	72	111				0	Content		-72	-111	11648758	1839522642
11666	09:03:41.405	00:00:11.666	700	-1024	-768	-1	-1	-1	-1	4	-1024	-768	-1	-1	-1	-1	4		0	0						Untertest4.avi	0	880	547	72	111				0	Content		-72	-111	11666041	1839539925
11683	09:03:41.422	00:00:11.682	701	-1024	-768	-1	-1	-1	-1	4	-1024	-768	-1	-1	-1	-1	4		0	0						Untertest4.avi	0	880	547	72	111				0	Content		-72	-111	11682708	1839556592
11699	09:03:41.438	00:00:11.699	702	-1024	-768	-1	-1	-1	-1	4	-1024	-768	-1	-1	-1	-1	4		0	0						Untertest4.avi	0	880	547	72	111				0	Content		-72	-111	11699047	1839572931
11716	09:03:41.455	00:00:11.715	703	-1024	-768	-1	-1	-1	-1	4	-1024	-768	-1	-1	-1	-1	4		0	0						Untertest4.avi	0	880	547	72	111				0	Content		-72	-111	11715714	1839589598
11732	09:03:41.471	00:00:11.732	704	-1024	-768	-1	-1	-1	-1	4	-1024	-768	-1	-1	-1	-1	4		0	0						Untertest4.avi	0	880	547	72	111				0	Content		-72	-111	11732380	1839606264
11749	09:03:41.488	00:00:11.749	705	-1024	-768	-1	-1	-1	-1	4	-1024	-768	-1	-1	-1	-1	4		0	0						Untertest4.avi	0	880	547	72	111				0	Content		-72	-111	11749047	1839622931
11765	09:03:41.504	00:00:11.764	706	-1024	-768	-1	-1	-1	-1	4	-1024	-768	-1	-1	-1	-1	4		0	0						Untertest4.avi	0	880	547	72	111				0	Content		-72	-111	11764686	1839638570
11781	09:03:41.520	00:00:11.781	707	-1024	-768	-1	-1	-1	-1	4	-1024	-768	-1	-1	-1	-1	4		0	0						Untertest4.avi	0	880	547	72	111				0	Content		-72	-111	11781311	1839655195
11798	09:03:41.537	00:00:11.798	708	-1024	-768	-1	-1	-1	-1	4	-1024	-768	-1	-1	-1	-1	4		0	0						Untertest4.avi	0	880	547	72	111				0	Content		-72	-111	11798003	1839671887
11815	09:03:41.554	00:00:11.814	709	-1024	-768	-1	-1	-1	-1	4	-1024	-768	-1	-1	-1	-1	4		0	0						Untertest4.avi	0	880	547	72	111				0	Content		-72	-111	11814670	1839688554
11831	09:03:41.570	00:00:11.831	710	-1024	-768	-1	-1	-1	-1	4	-1024	-768	-1	-1	-1	-1	4		0	0						Untertest4.avi	0	880	547	72	111				0	Content		-72	-111	11831337	1839705221
11848	09:03:41.587	00:00:11.848	711	-1024	-768	-1	-1	-1	-1	4	-1024	-768	-1	-1	-1	-1	4		0	0						Untertest4.avi	0	880	547	72	111				0	Content		-72	-111	11848115	1839721999
11865	09:03:41.604	00:00:11.864	712	-1024	-768	-1	-1	-1	-1	4	-1024	-768	-1	-1	-1	-1	4		0	0						Untertest4.avi	0	880	547	72	111				0	Content		-72	-111	11864677	1839738561
11882	09:03:41.621	00:00:11.881	713	-1024	-768	-1	-1	-1	-1	4	-1024	-768	-1	-1	-1	-1	4		0	0						Untertest4.avi	0	880	547	72	111				0	Content		-72	-111	11881549	1839755433
11898	09:03:41.637	00:00:11.898	714	-1024	-768	-1	-1	-1	-1	4	-1024	-768	-1	-1	-1	-1	4		0	0						Untertest4.avi	0	880	547	72	111				0	Content		-72	-111	11898216	1839772100
11915	09:03:41.654	00:00:11.915	715	-1024	-768	-1	-1	-1	-1	4	-1024	-768	-1	-1	-1	-1	4		0	0						Untertest4.avi	0	880	547	72	111				0	Content		-72	-111	11915387	1839789271
11932	09:03:41.671	00:00:11.932	716	-1024	-768	-1	-1	-1	-1	4	-1024	-768	-1	-1	-1	-1	4		0	0						Untertest4.avi	0	880	547	72	111				0	Content		-72	-111	11932054	1839805938
11949	09:03:41.688	00:00:11.949	717	-1024	-768	-1	-1	-1	-1	4	-1024	-768	-1	-1	-1	-1	4		0	0						Untertest4.avi	0	880	547	72	111				0	Content		-72	-111	11949168	1839823052
11966	09:03:41.705	00:00:11.966	718	-1024	-768	-1	-1	-1	-1	4	-1024	-768	-1	-1	-1	-1	4		0	0						Untertest4.avi	0	880	547	72	111				0	Content		-72	-111	11966414	1839840298
11982	09:03:41.721	00:00:11.982	719	-1024	-768	-1	-1	-1	-1	4	-1024	-768	-1	-1	-1	-1	4		0	0						Untertest4.avi	0	880	547	72	111				0	Content		-72	-111	11982455	1839856339
11999	09:03:41.738	00:00:11.999	720	-1024	-768	-1	-1	-1	-1	4	-1024	-768	-1	-1	-1	-1	4		0	0						Untertest4.avi	0	880	547	72	111				0	Content		-72	-111	11999122	1839873006
12016	09:03:41.755	00:00:12.015	721	-1024	-768	-1	-1	-1	-1	4	-1024	-768	-1	-1	-1	-1	4		0	0						Untertest4.avi	0	880	547	72	111				0	Content		-72	-111	12015789	1839889673
12031	09:03:41.770	00:00:12.031	722	-1024	-768	-1	-1	-1	-1	4	-1024	-768	-1	-1	-1	-1	4		0	0						Untertest4.avi	0	880	547	72	111				0	Content		-72	-111	12031161	1839905045
12048	09:03:41.787	00:00:12.047	723	-1024	-768	-1	-1	-1	-1	4	-1024	-768	-1	-1	-1	-1	4		0	0						Untertest4.avi	0	880	547	72	111				0	Content		-72	-111	12047781	1839921665
12065	09:03:41.804	00:00:12.064	724	-1024	-768	-1	-1	-1	-1	4	-1024	-768	-1	-1	-1	-1	4		0	0						Untertest4.avi	0	880	547	72	111				0	Content		-72	-111	12064586	1839938470
12081	09:03:41.820	00:00:12.081	725	-1024	-768	-1	-1	-1	-1	4	-1024	-768	-1	-1	-1	-1	4		0	0						Untertest4.avi	0	880	547	72	111				0	Content		-72	-111	12081182	1839955066
12098	09:03:41.837	00:00:12.097	726	-1024	-768	-1	-1	-1	-1	4	-1024	-768	-1	-1	-1	-1	4		0	0						Untertest4.avi	0	880	547	72	111				0	Content		-72	-111	12097849	1839971733
12115	09:03:41.854	00:00:12.114	727	-1024	-768	-1	-1	-1	-1	4	-1024	-768	-1	-1	-1	-1	4		0	0						Untertest4.avi	0	880	547	72	111				0	Content		-72	-111	12114748	1839988632
12131	09:03:41.870	00:00:12.131	728	-1024	-768	-1	-1	-1	-1	4	-1024	-768	-1	-1	-1	-1	4		0	0						Untertest4.avi	0	880	547	72	111				0	Content		-72	-111	12131415	1840005299
12148	09:03:41.887	00:00:12.148	729	-1024	-768	-1	-1	-1	-1	4	-1024	-768	-1	-1	-1	-1	4		0	0						Untertest4.avi	0	880	547	72	111				0	Content		-72	-111	12148371	1840022255
12165	09:03:41.904	00:00:12.165	730	-1024	-768	-1	-1	-1	-1	4	-1024	-768	-1	-1	-1	-1	4		0	0						Untertest4.avi	0	880	547	72	111				0	Content		-72	-111	12165038	1840038922
12182	09:03:41.921	00:00:12.181	731	-1024	-768	-1	-1	-1	-1	4	-1024	-768	-1	-1	-1	-1	4		0	0						Untertest4.avi	0	880	547	72	111				0	Content		-72	-111	12181705	1840055589
12199	09:03:41.938	00:00:12.198	732	-1024	-768	-1	-1	-1	-1	4	-1024	-768	-1	-1	-1	-1	4		0	0						Untertest4.avi	0	880	547	72	111				0	Content		-72	-111	12198993	1840072877
12216	09:03:41.955	00:00:12.215	733	-1024	-768	-1	-1	-1	-1	4	-1024	-768	-1	-1	-1	-1	4		0	0						Untertest4.avi	0	880	547	72	111				0	Content		-72	-111	12215660	1840089544
12232	09:03:41.971	00:00:12.231	734	-1024	-768	-1	-1	-1	-1	4	-1024	-768	-1	-1	-1	-1	4		0	0						Untertest4.avi	0	880	547	72	111				0	Content		-72	-111	12231904	1840105788
12249	09:03:41.988	00:00:12.248	735	-1024	-768	-1	-1	-1	-1	4	-1024	-768	-1	-1	-1	-1	4		0	0						Untertest4.avi	0	880	547	72	111				0	Content		-72	-111	12248571	1840122455
12265	09:03:42.004	00:00:12.265	736	-1024	-768	-1	-1	-1	-1	4	-1024	-768	-1	-1	-1	-1	4		0	0						Untertest4.avi	0	880	547	72	111				0	Content		-72	-111	12265237	1840139121
12281	09:03:42.020	00:00:12.281	737	-1024	-768	-1	-1	-1	-1	4	-1024	-768	-1	-1	-1	-1	4		0	0						Untertest4.avi	0	880	547	72	111				0	Content		-72	-111	12281013	1840154897
12298	09:03:42.037	00:00:12.297	738	-1024	-768	-1	-1	-1	-1	4	-1024	-768	-1	-1	-1	-1	4		0	0						Untertest4.avi	0	880	547	72	111				0	Content		-72	-111	12297635	1840171519
12314	09:03:42.053	00:00:12.314	739	-1024	-768	-1	-1	-1	-1	4	-1024	-768	-1	-1	-1	-1	4		0	0						Untertest4.avi	0	880	547	72	111				0	Content		-72	-111	12314337	1840188221
12331	09:03:42.070	00:00:12.331	740	-1024	-768	-1	-1	-1	-1	4	-1024	-768	-1	-1	-1	-1	4		0	0						Untertest4.avi	0	880	547	72	111				0	Content		-72	-111	12331004	1840204888
12348	09:03:42.087	00:00:12.347	741	-1024	-768	-1	-1	-1	-1	4	-1024	-768	-1	-1	-1	-1	4		0	0						Untertest4.avi	0	880	547	72	111				0	Content		-72	-111	12347670	1840221554
12364	09:03:42.103	00:00:12.364	742	-1024	-768	-1	-1	-1	-1	4	-1024	-768	-1	-1	-1	-1	4		0	0						Untertest4.avi	0	880	547	72	111				0	Content		-72	-111	12364337	1840238221
12381	09:03:42.120	00:00:12.380	743	-1024	-768	-1	-1	-1	-1	4	-1024	-768	-1	-1	-1	-1	4		0	0						Untertest4.avi	0	880	547	72	111				0	Content		-72	-111	12380981	1840254865
12398	09:03:42.137	00:00:12.397	744	-1024	-768	-1	-1	-1	-1	4	-1024	-768	-1	-1	-1	-1	4		0	0						Untertest4.avi	0	880	547	72	111				0	Content		-72	-111	12397648	1840271532
12414	09:03:42.153	00:00:12.414	745	-1024	-768	-1	-1	-1	-1	4	-1024	-768	-1	-1	-1	-1	4		0	0						Untertest4.avi	0	880	547	72	111				0	Content		-72	-111	12414314	1840288198
12431	09:03:42.170	00:00:12.430	746	-1024	-768	-1	-1	-1	-1	4	-1024	-768	-1	-1	-1	-1	4		0	0						Untertest4.avi	0	880	547	72	111				0	Content		-72	-111	12430969	1840304853
12448	09:03:42.187	00:00:12.447	747	-1024	-768	-1	-1	-1	-1	4	-1024	-768	-1	-1	-1	-1	4		0	0						Untertest4.avi	0	880	547	72	111				0	Content		-72	-111	12447636	1840321520
12464	09:03:42.203	00:00:12.464	748	-1024	-768	-1	-1	-1	-1	4	-1024	-768	-1	-1	-1	-1	4		0	0						Untertest4.avi	0	880	547	72	111				0	Content		-72	-111	12464465	1840338349
12481	09:03:42.220	00:00:12.481	749	-1024	-768	-1	-1	-1	-1	4	-1024	-768	-1	-1	-1	-1	4		0	0						Untertest4.avi	0	880	547	72	111				0	Content		-72	-111	12481132	1840355016
12498	09:03:42.237	00:00:12.497	750	-1024	-768	-1	-1	-1	-1	4	-1024	-768	-1	-1	-1	-1	4		0	0						Untertest4.avi	0	880	547	72	111				0	Content		-72	-111	12497798	1840371682
12515	09:03:42.254	00:00:12.514	751	-1024	-768	-1	-1	-1	-1	4	-1024	-768	-1	-1	-1	-1	4		0	0						Untertest4.avi	0	880	547	72	111				0	Content		-72	-111	12514750	1840388634
12531	09:03:42.270	00:00:12.530	752	-1024	-768	-1	-1	-1	-1	4	-1024	-768	-1	-1	-1	-1	4		0	0						Untertest4.avi	0	880	547	72	111				0	Content		-72	-111	12530862	1840404746
12548	09:03:42.287	00:00:12.547	753	-1024	-768	-1	-1	-1	-1	4	-1024	-768	-1	-1	-1	-1	4		0	0						Untertest4.avi	0	880	547	72	111				0	Content		-72	-111	12547612	1840421496
12564	09:03:42.303	00:00:12.564	754	-1024	-768	-1	-1	-1	-1	4	-1024	-768	-1	-1	-1	-1	4		0	0						Untertest4.avi	0	880	547	72	111				0	Content		-72	-111	12564236	1840438120
12581	09:03:42.320	00:00:12.580	755	-1024	-768	-1	-1	-1	-1	4	-1024	-768	-1	-1	-1	-1	4		0	0						Untertest4.avi	0	880	547	72	111				0	Content		-72	-111	12580902	1840454786
12597	09:03:42.336	00:00:12.597	756	-1024	-768	-1	-1	-1	-1	4	-1024	-768	-1	-1	-1	-1	4		0	0						Untertest4.avi	0	880	547	72	111				0	Content		-72	-111	12597480	1840471364
12614	09:03:42.353	00:00:12.614	757	-1024	-768	-1	-1	-1	-1	4	-1024	-768	-1	-1	-1	-1	4		0	0						Untertest4.avi	0	880	547	72	111				0	Content		-72	-111	12614105	1840487989
12631	09:03:42.370	00:00:12.630	758	-1024	-768	-1	-1	-1	-1	4	-1024	-768	-1	-1	-1	-1	4		0	0						Untertest4.avi	0	880	547	72	111				0	Content		-72	-111	12630790	1840504674
12647	09:03:42.386	00:00:12.647	759	-1024	-768	-1	-1	-1	-1	4	-1024	-768	-1	-1	-1	-1	4		0	0						Untertest4.avi	0	880	547	72	111				0	Content		-72	-111	12647456	1840521340
12664	09:03:42.403	00:00:12.664	760	-1024	-768	-1	-1	-1	-1	4	-1024	-768	-1	-1	-1	-1	4		0	0						Untertest4.avi	0	880	547	72	111				0	Content		-72	-111	12664089	1840537973
12681	09:03:42.420	00:00:12.680	761	-1024	-768	-1	-1	-1	-1	4	-1024	-768	-1	-1	-1	-1	4		0	0						Untertest4.avi	0	880	547	72	111				0	Content		-72	-111	12680756	1840554640
12697	09:03:42.436	00:00:12.697	762	-1024	-768	-1	-1	-1	-1	4	-1024	-768	-1	-1	-1	-1	4		0	0						Untertest4.avi	0	880	547	72	111				0	Content		-72	-111	12697423	1840571307
12714	09:03:42.453	00:00:12.714	763	-1024	-768	-1	-1	-1	-1	4	-1024	-768	-1	-1	-1	-1	4		0	0						Untertest4.avi	0	880	547	72	111				0	Content		-72	-111	12714090	1840587974
12731	09:03:42.470	00:00:12.730	764	-1024	-768	-1	-1	-1	-1	4	-1024	-768	-1	-1	-1	-1	4		0	0						Untertest4.avi	0	880	547	72	111				0	Content		-72	-111	12730716	1840604600
12748	09:03:42.487	00:00:12.747	765	-1024	-768	-1	-1	-1	-1	4	-1024	-768	-1	-1	-1	-1	4		0	0						Untertest4.avi	0	880	547	72	111				0	Content		-72	-111	12747966	1840621850
12765	09:03:42.504	00:00:12.764	766	-1024	-768	-1	-1	-1	-1	4	-1024	-768	-1	-1	-1	-1	4		0	0						Untertest4.avi	0	880	547	72	111				0	Content		-72	-111	12764510	1840638394
12781	09:03:42.520	00:00:12.781	767	-1024	-768	-1	-1	-1	-1	4	-1024	-768	-1	-1	-1	-1	4		0	0						Untertest4.avi	0	880	547	72	111				0	Content		-72	-111	12781177	1840655061
12798	09:03:42.537	00:00:12.797	768	-1024	-768	-1	-1	-1	-1	4	-1024	-768	-1	-1	-1	-1	4		0	0						Untertest4.avi	0	880	547	72	111				0	Content		-72	-111	12797844	1840671728
12815	09:03:42.554	00:00:12.814	769	-1024	-768	-1	-1	-1	-1	4	-1024	-768	-1	-1	-1	-1	4		0	0						Untertest4.avi	0	880	547	72	111				0	Content		-72	-111	12814510	1840688394
12831	09:03:42.570	00:00:12.830	770	-1024	-768	-1	-1	-1	-1	4	-1024	-768	-1	-1	-1	-1	4		0	0						Untertest4.avi	0	880	547	72	111				0	Content		-72	-111	12830997	1840704881
12848	09:03:42.587	00:00:12.847	771	-1024	-768	-1	-1	-1	-1	4	-1024	-768	-1	-1	-1	-1	4		0	0						Untertest4.avi	0	880	547	72	111				0	Content		-72	-111	12847664	1840721548
12864	09:03:42.603	00:00:12.864	772	-1024	-768	-1	-1	-1	-1	4	-1024	-768	-1	-1	-1	-1	4		0	0						Untertest4.avi	0	880	547	72	111				0	Content		-72	-111	12864331	1840738215
12881	09:03:42.620	00:00:12.880	773	-1024	-768	-1	-1	-1	-1	4	-1024	-768	-1	-1	-1	-1	4		0	0						Untertest4.avi	0	880	547	72	111				0	Content		-72	-111	12880772	1840754656
12897	09:03:42.636	00:00:12.897	774	-1024	-768	-1	-1	-1	-1	4	-1024	-768	-1	-1	-1	-1	4		0	0						Untertest4.avi	0	880	547	72	111				0	Content		-72	-111	12897439	1840771323
12914	09:03:42.653	00:00:12.914	775	-1024	-768	-1	-1	-1	-1	4	-1024	-768	-1	-1	-1	-1	4		0	0						Untertest4.avi	0	880	547	72	111				0	Content		-72	-111	12914241	1840788125
12931	09:03:42.670	00:00:12.930	776	-1024	-768	-1	-1	-1	-1	4	-1024	-768	-1	-1	-1	-1	4		0	0						Untertest4.avi	0	880	547	72	111				0	Content		-72	-111	12930908	1840804792
12948	09:03:42.687	00:00:12.947	777	-1024	-768	-1	-1	-1	-1	4	-1024	-768	-1	-1	-1	-1	4		0	0						Untertest4.avi	0	880	547	72	111				0	Content		-72	-111	12947575	1840821459
12965	09:03:42.704	00:00:12.964	778	-1024	-768	-1	-1	-1	-1	4	-1024	-768	-1	-1	-1	-1	4		0	0						Untertest4.avi	0	880	547	72	111				0	Content		-72	-111	12964706	1840838590
12981	09:03:42.720	00:00:12.981	779	-1024	-768	-1	-1	-1	-1	4	-1024	-768	-1	-1	-1	-1	4		0	0						Untertest4.avi	0	880	547	72	111				0	Content		-72	-111	12981373	1840855257
12998	09:03:42.737	00:00:12.998	780	-1024	-768	-1	-1	-1	-1	4	-1024	-768	-1	-1	-1	-1	4		0	0						Untertest4.avi	0	880	547	72	111				0	Content		-72	-111	12998354	1840872238
13015	09:03:42.754	00:00:13.015	781	-1024	-768	-1	-1	-1	-1	4	-1024	-768	-1	-1	-1	-1	4		0	0						Untertest4.avi	0	880	547	72	111				0	Content		-72	-111	13015021	1840888905
13032	09:03:42.771	00:00:13.031	782	-1024	-768	-1	-1	-1	-1	4	-1024	-768	-1	-1	-1	-1	4		0	0						Untertest4.avi	0	880	547	72	111				0	Content		-72	-111	13031688	1840905572
13049	09:03:42.788	00:00:13.049	783	-1024	-768	-1	-1	-1	-1	4	-1024	-768	-1	-1	-1	-1	4		0	0						Untertest4.avi	0	880	547	72	111				0	Content		-72	-111	13049065	1840922949
13065	09:03:42.804	00:00:13.065	784	-1024	-768	-1	-1	-1	-1	4	-1024	-768	-1	-1	-1	-1	4		0	0						Untertest4.avi	0	880	547	72	111				0	Content		-72	-111	13065439	1840939323
13082	09:03:42.821	00:00:13.081	785	-1024	-768	-1	-1	-1	-1	4	-1024	-768	-1	-1	-1	-1	4		0	0						Untertest4.avi	0	880	547	72	111				0	Content		-72	-111	13081998	1840955882
13099	09:03:42.838	00:00:13.098	786	-1024	-768	-1	-1	-1	-1	4	-1024	-768	-1	-1	-1	-1	4		0	0						Untertest4.avi	0	880	547	72	111				0	Content		-72	-111	13098665	1840972549
13115	09:03:42.854	00:00:13.115	787	948,1797	680,4849	0,4755723	0,9211643	616,5679	3,449152	3	902,2231	662,5228	0,4756283	0,9211584	616,5679	3,460556	1	0	902	663						Untertest4.avi	0	880	547	72	111	830	552	17	0	Content		830	552	13115181	1840989065
13132	09:03:42.871	00:00:13.131	788	-1024	-768	-1	-1	-1	-1	4	-1024	-768	-1	-1	-1	-1	4		0	0						Untertest4.avi	0	880	547	72	111				0	Content		-72	-111	13131929	1841005813
13149	09:03:42.888	00:00:13.148	789	-1024	-768	-1	-1	-1	-1	4	-1024	-768	-1	-1	-1	-1	4		0	0						Untertest4.avi	0	880	547	72	111				0	Content		-72	-111	13148614	1841022498
13165	09:03:42.904	00:00:13.165	790	-1024	-768	-1	-1	-1	-1	4	-1024	-768	-1	-1	-1	-1	4		0	0						Untertest4.avi	0	880	547	72	111				0	Content		-72	-111	13165281	1841039165
13182	09:03:42.921	00:00:13.182	791	-1024	-768	-1	-1	-1	-1	4	-1024	-768	-1	-1	-1	-1	4		0	0						Untertest4.avi	0	880	547	72	111				0	Content		-72	-111	13182047	1841055931
13199	09:03:42.938	00:00:13.198	792	-1024	-768	-1	-1	-1	-1	4	-1024	-768	-1	-1	-1	-1	4		0	0						Untertest4.avi	0	880	547	72	111				0	Content		-72	-111	13198731	1841072615
13215	09:03:42.954	00:00:13.215	793	-1024	-768	-1	-1	-1	-1	4	-1024	-768	-1	-1	-1	-1	4		0	0						Untertest4.avi	0	880	547	72	111				0	Content		-72	-111	13215398	1841089282
13232	09:03:42.971	00:00:13.232	794	-1024	-768	-1	-1	-1	-1	4	-1024	-768	-1	-1	-1	-1	4		0	0						Untertest4.avi	0	880	547	72	111				0	Content		-72	-111	13232165	1841106049
13249	09:03:42.988	00:00:13.248	795	-1024	-768	-1	-1	-1	-1	4	-1024	-768	-1	-1	-1	-1	4		0	0						Untertest4.avi	0	880	547	72	111				0	Content		-72	-111	13248789	1841122673
13265	09:03:43.004	00:00:13.265	796	-1024	-768	-1	-1	-1	-1	4	-1024	-768	-1	-1	-1	-1	4		0	0						Untertest4.avi	0	880	547	72	111				0	Content		-72	-111	13265456	1841139340
13282	09:03:43.021	00:00:13.282	797	-1024	-768	-1	-1	-1	-1	4	-1024	-768	-1	-1	-1	-1	4		0	0						Untertest4.avi	0	880	547	72	111				0	Content		-72	-111	13282032	1841155916
13299	09:03:43.038	00:00:13.298	798	-1024	-768	-1	-1	-1	-1	4	-1024	-768	-1	-1	-1	-1	4		0	0						Untertest4.avi	0	880	547	72	111				0	Content		-72	-111	13298781	1841172665
13315	09:03:43.054	00:00:13.315	799	-1024	-768	-1	-1	-1	-1	4	-1024	-768	-1	-1	-1	-1	4		0	0						Untertest4.avi	0	880	547	72	111				0	Content		-72	-111	13315448	1841189332
13332	09:03:43.071	00:00:13.332	800	-1024	-768	-1	-1	-1	-1	4	-1024	-768	-1	-1	-1	-1	4		0	0						Untertest4.avi	0	880	547	72	111				0	Content		-72	-111	13332153	1841206037
13349	09:03:43.088	00:00:13.348	801	-1024	-768	-1	-1	-1	-1	4	-1024	-768	-1	-1	-1	-1	4		0	0						Untertest4.avi	0	880	547	72	111				0	Content		-72	-111	13348775	1841222659
13365	09:03:43.104	00:00:13.365	802	-1024	-768	-1	-1	-1	-1	4	-1024	-768	-1	-1	-1	-1	4		0	0						Untertest4.avi	0	880	547	72	111				0	Content		-72	-111	13365441	1841239325
13382	09:03:43.121	00:00:13.382	803	-1024	-768	-1	-1	-1	-1	4	-1024	-768	-1	-1	-1	-1	4		0	0						Untertest4.avi	0	880	547	72	111				0	Content		-72	-111	13382021	1841255905
13399	09:03:43.138	00:00:13.398	804	-1024	-768	-1	-1	-1	-1	4	-1024	-768	-1	-1	-1	-1	4		0	0						Untertest4.avi	0	880	547	72	111				0	Content		-72	-111	13398770	1841272654
13415	09:03:43.154	00:00:13.415	805	-1024	-768	-1	-1	-1	-1	4	-1024	-768	-1	-1	-1	-1	4		0	0						Untertest4.avi	0	880	547	72	111				0	Content		-72	-111	13415437	1841289321
13432	09:03:43.171	00:00:13.432	806	-1024	-768	-1	-1	-1	-1	4	-1024	-768	-1	-1	-1	-1	4		0	0						Untertest4.avi	0	880	547	72	111				0	Content		-72	-111	13432163	1841306047
13449	09:03:43.188	00:00:13.448	807	-1024	-768	-1	-1	-1	-1	4	-1024	-768	-1	-1	-1	-1	4		0	0						Untertest4.avi	0	880	547	72	111				0	Content		-72	-111	13448830	1841322714
13465	09:03:43.204	00:00:13.465	808	-1024	-768	-1	-1	-1	-1	4	-1024	-768	-1	-1	-1	-1	4		0	0						Untertest4.avi	0	880	547	72	111				0	Content		-72	-111	13465482	1841339366
13482	09:03:43.221	00:00:13.482	809	-1024	-768	-1	-1	-1	-1	4	-1024	-768	-1	-1	-1	-1	4		0	0						Untertest4.avi	0	880	547	72	111				0	Content		-72	-111	13482149	1841356033
13499	09:03:43.238	00:00:13.498	810	644,0278	485,7589	0,484419	0,9474606	642,8058	3,793698	3	581,972	460,8558	0,4844246	0,947445	642,8058	3,803533	1	1	582	461						Untertest4.avi	0	880	547	72	111	509	353	233	0	Content		510	350	13498630	1841372514
13515	09:03:43.254	00:00:13.515	811	-1024	-768	-1	-1	-1	-1	4	-1024	-768	-1	-1	-1	-1	4	1	0	0						Untertest4.avi	0	880	547	72	111	509	353	233	0	Content		-72	-111	13515290	1841389174
13532	09:03:43.271	00:00:13.531	812	-1024	-768	-1	-1	-1	-1	4	-1024	-768	-1	-1	-1	-1	4	1	0	0						Untertest4.avi	0	880	547	72	111	509	353	233	0	Content		-72	-111	13531957	1841405841
13549	09:03:43.288	00:00:13.548	813	668,5558	496,5562	0,4916594	0,9502012	643,935	3,769937	3	604,8076	472,3897	0,4916883	0,9501857	643,935	3,779394	1	1	605	472						Untertest4.avi	0	880	547	72	111	509	353	233	0	Content		533	361	13548575	1841422459
13565	09:03:43.304	00:00:13.565	814	640,484	473,4943	0,4879602	0,9524588	639,8047	3,671527	3	578,7518	466,5622	0,4880775	0,9524918	621,2058	3,580686	1	1	579	467						Untertest4.avi	0	880	547	72	111	509	353	233	0	Content		507	356	13565445	1841439329
13582	09:03:43.321	00:00:13.582	815	629,6453	499,118	0,4877132	0,9542054	621,5024	3,669982	3	582,1192	473,2988	0,4878244	0,9542069	621,5024	3,679888	1	1	582	473						Untertest4.avi	0	880	547	72	111	509	353	233	0	Content		510	362	13582068	1841455952
13599	09:03:43.338	00:00:13.598	816	637,3184	518,3814	0,4873649	0,9557076	621,8262	3,624696	3	601,4018	490,2956	0,4875506	0,955746	621,8262	3,635212	1	1	601	490						Untertest4.avi	0	880	547	72	111	509	353	233	0	Content		529	379	13598691	1841472575
13615	09:03:43.354	00:00:13.615	817	691,4332	455,7009	0,4871629	0,9570559	646,6102	3,798887	3	625,4744	455,6608	0,4873092	0,9571027	621,888	3,672477	1	1	625	456						Untertest4.avi	0	880	547	72	111	509	353	233	0	Content		553	345	13615315	1841489199
13632	09:03:43.371	00:00:13.631	818	613,4487	509,4858	0,4869266	0,9583375	622,1595	3,66651	3	560,8281	484,5536	0,487008	0,9583315	622,1595	3,676303	1	1	561	485						Untertest4.avi	0	880	547	72	111	509	353	233	0	Content		489	374	13631951	1841505835
13649	09:03:43.388	00:00:13.648	819	638,8859	485,8276	0,4867195	0,9597303	646,6102	3,803942	3	558,8236	487,0792	0,4867566	0,959735	622,3868	3,67952	1	1	559	487						Untertest4.avi	0	880	547	72	111	509	353	233	0	Content		487	376	13648561	1841522445
13665	09:03:43.404	00:00:13.665	820	642,6174	473,4388	0,4827872	0,9614251	646,6102	3,755529	3	587,8102	446,9705	0,4828387	0,9614195	646,6102	3,765873	1	1	588	447						Untertest4.avi	0	880	547	72	111	509	353	233	0	Content		516	336	13665308	1841539192
13682	09:03:43.421	00:00:13.681	821	628,0215	452,559	0,4860557	0,9622915	622,2435	3,589828	3	575,6011	425,962	0,4861371	0,9622855	622,2435	3,600069	1	1	576	426						Untertest4.avi	0	880	547	72	111	509	353	233	0	Content		504	315	13681944	1841555828
13699	09:03:43.438	00:00:13.698	822	601,936	488,1942	0,4858231	0,9632304	622,6367	3,693499	3	548,9592	462,3407	0,4859043	0,9632243	622,6367	3,703471	1	1	549	462						Untertest4.avi	0	880	547	72	111	509	353	233	0	Content		477	351	13698557	1841572441
13715	09:03:43.454	00:00:13.715	823	597,2229	492,4645	0,4856325	0,9641554	622,4911	3,629841	3	544,1378	466,7957	0,4857137	0,9641493	622,4911	3,640017	1	1	544	467						Untertest4.avi	0	880	547	72	111	509	353	233	0	Content		472	356	13715307	1841589191
13732	09:03:43.471	00:00:13.731	824	633,2437	455,2877	0,4855047	0,9649936	622,3007	3,538045	3	580,8171	429,1541	0,485586	0,9649875	622,3007	3,548137	1	2	581	429						Untertest4.avi	0	880	547	72	111	518	317	350	0	Content		509	318	13731940	1841605824
13749	09:03:43.488	00:00:13.748	825	622,4185	483,376	0,4854246	0,9657742	622,6262	3,581323	3	569,8302	457,6255	0,4855057	0,9657681	622,6262	3,591066	1	2	570	458						Untertest4.avi	0	880	547	72	111	518	317	350	0	Content		498	347	13748675	1841622559
13765	09:03:43.504	00:00:13.765	826	691,808	452,9683	0,4855031	0,9665189	622,3635	3,435839	3	640,536	427,5723	0,4855844	0,9665128	622,3635	3,445759	1	2	641	428						Untertest4.avi	0	880	547	72	111	518	317	350	0	Content		569	317	13765297	1841639181
13782	09:03:43.521	00:00:13.781	827	653,8242	454,7032	0,485602	0,967038	622,611	3,451923	3	601,6952	428,981	0,4856834	0,9670319	622,611	3,461661	1	2	602	429						Untertest4.avi	0	880	547	72	111	518	317	350	0	Content		530	318	13781936	1841655820
13799	09:03:43.538	00:00:13.798	828	667,8016	461,4591	0,4857196	0,9673882	622,8403	3,470362	3	616,0537	435,8354	0,4858007	0,9673821	622,8403	3,480431	1	2	616	436						Untertest4.avi	0	880	547	72	111	518	317	350	0	Content		544	325	13798545	1841672429
13815	09:03:43.554	00:00:13.815	829	644,4421	446,3561	0,4857598	0,9675415	622,8987	3,422066	3	581,9646	350,4255	0,4858406	0,9675354	622,8987	3,297208	1	2	582	350						Untertest4.avi	0	880	547	72	111	518	317	350	0	Content		510	239	13815292	1841689176
13832	09:03:43.571	00:00:13.831	830	614,3545	481,0992	0,4857664	0,9677458	622,8447	3,512814	3	561,562	455,5205	0,4858474	0,9677396	622,8447	3,522649	1	2	562	456						Untertest4.avi	0	880	547	72	111	518	317	350	0	Content		490	345	13831927	1841705811
13849	09:03:43.588	00:00:13.848	831	671,9146	437,9221	0,4857512	0,968039	622,8124	3,326371	3	620,1141	411,9082	0,4858325	0,968033	622,8124	3,336275	1	2	620	412						Untertest4.avi	0	880	547	72	111	518	317	350	0	Content		548	301	13848539	1841722423
13865	09:03:43.604	00:00:13.865	832	669,9959	423,6041	0,4857676	0,9687154	622,7289	3,31563	3	618,1357	397,0784	0,4858488	0,9687093	622,7289	3,325659	1	2	618	397						Untertest4.avi	0	880	547	72	111	518	317	350	0	Content		546	286	13865287	1841739171
13882	09:03:43.621	00:00:13.881	833	656,7239	454,3219	0,4857954	0,9695052	622,6439	3,370156	3	604,653	428,489	0,4858766	0,9694991	622,6439	3,380259	1	2	605	428						Untertest4.avi	0	880	547	72	111	518	317	350	0	Content		533	317	13881785	1841755669
13899	09:03:43.638	00:00:13.898	834	643,3676	450,7431	0,4858194	0,9700472	622,5963	3,40354	3	591,1472	424,7053	0,4859003	0,970041	622,5963	3,413345	1	2	591	425						Untertest4.avi	0	880	547	72	111	518	317	350	0	Content		519	314	13898530	1841772414
13915	09:03:43.654	00:00:13.915	835	642,0797	373,4777	0,4858545	0,9701369	622,4977	3,124294	3	589,4117	345,0201	0,4859355	0,9701309	622,4977	3,134404	1	2	589	345						Untertest4.avi	0	880	547	72	111	518	317	350	0	Content		517	234	13915157	1841789041
13932	09:03:43.671	00:00:13.931	836	653,9683	351,5096	0,485933	0,9696603	622,3298	3,087725	3	601,4357	322,4557	0,4860144	0,9696541	622,3298	3,097842	1	2	601	322						Untertest4.avi	0	880	547	72	111	518	317	350	0	Content		529	211	13931777	1841805661
13948	09:03:43.687	00:00:13.948	837	657,4955	471,8752	0,4859454	0,9690064	622,429	3,394292	3	605,5068	446,6351	0,4860265	0,9690002	622,429	3,403716	1	2	606	447						Untertest4.avi	0	880	547	72	111	518	317	350	0	Content		534	336	13948402	1841822286
13965	09:03:43.704	00:00:13.965	838	632,0031	471,7376	0,4859764	0,9684463	622,3854	3,283649	3	579,4873	446,1439	0,4860573	0,9684402	622,3854	3,293263	1	2	579	446						Untertest4.avi	0	880	547	72	111	518	317	350	0	Content		507	335	13965151	1841839035
13982	09:03:43.721	00:00:13.981	839	672,863	364,5018	0,4858772	0,9679122	622,5796	3,178126	3	620,8242	336,1688	0,4859587	0,9679061	622,5796	3,188425	1	2	621	336						Untertest4.avi	0	880	547	72	111	518	317	350	0	Content		549	225	13981774	1841855658
13998	09:03:43.737	00:00:13.998	840	633,33	443,5807	0,4858755	0,967899	622,6527	3,464338	3	580,7643	416,7964	0,485957	0,9678929	622,6527	3,474303	1	2	581	417						Untertest4.avi	0	880	547	72	111	518	317	350	0	Content		509	306	13998399	1841872283
14015	09:03:43.754	00:00:14.015	841	620,0749	485,8997	0,485921	0,9685966	622,6527	3,509979	3	566,9428	460,4313	0,485976	0,9685906	622,6527	3,519885	1	2	567	460						Untertest4.avi	0	880	547	72	111	518	317	350	0	Content		495	349	14015143	1841889027
14032	09:03:43.771	00:00:14.031	842	641,0211	438,8082	0,4858556	0,9685279	622,8185	3,362786	3	588,5643	412,3502	0,4859366	0,9685218	622,8185	3,372544	1	2	589	412						Untertest4.avi	0	880	547	72	111	518	317	350	0	Content		517	301	14031767	1841905651
14048	09:03:43.787	00:00:14.048	843	579,1074	454,4842	0,4824182	0,969301	646,0408	3,510677	3	523,4715	453,2454	0,4860518	0,9688888	622,8707	3,511536	1	2	523	453						Untertest4.avi	0	880	547	72	111	518	317	350	0	Content		451	342	14048390	1841922274
14065	09:03:43.804	00:00:14.065	844	651,5456	427,0978	0,4826383	0,9696305	644,4509	3,527944	3	584,0527	467,3246	0,4860383	0,9691964	622,8658	3,421	1	2	584	467						Untertest4.avi	0	880	547	72	111	518	317	350	0	Content		512	356	14065012	1841938896
14082	09:03:43.821	00:00:14.081	845	681,0206	369,5538	0,4858974	0,9695912	644,4509	3,353648	3	601,7445	373,2053	0,4859448	0,9695949	622,8952	3,256453	1	3	602	373						Untertest4.avi	0	880	547	72	111	527	234	100	0	Content		530	262	14081635	1841955519
14098	09:03:43.837	00:00:14.098	846	683,5444	268,3287	0,4859526	0,9701307	644,4509	3,102481	3	603,9155	276,0837	0,4859994	0,9701344	622,867	3,011708	1	3	604	276						Untertest4.avi	0	880	547	72	111	527	234	100	0	Content		532	165	14098385	1841972269
14115	09:03:43.854	00:00:14.115	847	667,3389	432,3206	0,4826816	0,9711079	644,4509	3,510542	3	612,9818	405,2366	0,4827334	0,9711022	644,4509	3,520816	1	3	613	405						Untertest4.avi	0	880	547	72	111	527	234	100	0	Content		541	294	14115009	1841988893
14132	09:03:43.871	00:00:14.131	848	643,1055	373,1771	0,4858581	0,9711271	623,1284	3,1791	3	590,3329	344,5139	0,4859394	0,971121	623,1284	3,189512	1	3	590	345						Untertest4.avi	0	880	547	72	111	527	234	100	0	Content		518	234	14131631	1842005515
14148	09:03:43.887	00:00:14.148	849	643,6282	349,3717	0,4858882	0,9713044	623,2382	3,133374	3	590,8032	319,8185	0,4859695	0,9712982	623,2382	3,144033	1	3	591	320						Untertest4.avi	0	880	547	72	111	527	234	100	0	Content		519	209	14148379	1842022263
14165	09:03:43.904	00:00:14.165	850	652,2832	330,8262	0,485919	0,9713507	623,2457	3,017294	3	599,4807	300,8317	0,4860002	0,9713445	623,2457	3,027614	1	3	599	301						Untertest4.avi	0	880	547	72	111	527	234	100	0	Content		527	190	14165004	1842038888
14182	09:03:43.921	00:00:14.181	851	632,5931	408,3347	0,4858654	0,9712717	623,4349	3,237807	3	579,7305	380,7006	0,4859466	0,9712656	623,4349	3,247958	1	4	580	381						Untertest4.avi	0	880	547	72	111	512	286	316	0	Content		508	270	14181626	1842055510
14198	09:03:43.937	00:00:14.198	852	621,4811	347,8522	0,4857672	0,9710923	623,4703	3,172179	3	568,0937	318,2671	0,4858483	0,9710863	623,4703	3,182276	1	4	568	318						Untertest4.avi	0	880	547	72	111	512	286	316	0	Content		496	207	14198375	1842072259
14215	09:03:43.954	00:00:14.214	853	618,0723	483,397	0,4855829	0,970723	623,7614	3,523844	3	565,1215	458,1125	0,4856637	0,9707169	623,7614	3,533452	1	4	565	458						Untertest4.avi	0	880	547	72	111	512	286	316	0	Content		493	347	14214999	1842088883
14232	09:03:43.971	00:00:14.231	854	636,6614	305,6872	0,4853218	0,9703531	623,5489	3,100904	3	583,3777	274,05	0,4854029	0,970347	623,5489	3,11193	1	4	583	274						Untertest4.avi	0	880	547	72	111	512	286	316	0	Content		511	163	14231623	1842105507
14248	09:03:43.987	00:00:14.248	855	676,566	406,1345	0,4851791	0,9696987	623,5673	3,286321	3	624,7527	378,7735	0,4852602	0,9696926	623,5673	3,296991	1	4	625	379						Untertest4.avi	0	880	547	72	111	512	286	316	0	Content		553	268	14248248	1842122132
14265	09:03:44.004	00:00:14.264	856	650,943	420,3429	0,4849825	0,9690695	623,6754	3,303775	3	598,5189	393,5381	0,4850633	0,9690635	623,6754	3,31362	1	4	599	394						Untertest4.avi	0	880	547	72	111	512	286	316	0	Content		527	283	14264870	1842138754
14282	09:03:44.021	00:00:14.281	857	619,8865	393,2666	0,48483	0,9686831	623,6371	3,253563	3	566,7224	365,1939	0,4849111	0,968677	623,6371	3,263661	1	4	567	365						Untertest4.avi	0	880	547	72	111	512	286	316	0	Content		495	254	14281620	1842155504
14298	09:03:44.037	00:00:14.298	858	644,915	435,2063	0,4847473	0,9685602	623,6475	3,315866	3	592,4958	408,6882	0,4848281	0,9685541	623,6475	3,32582	1	4	592	409						Untertest4.avi	0	880	547	72	111	512	286	316	0	Content		520	298	14298242	1842172126
14315	09:03:44.054	00:00:14.314	859	654,625	352,8041	0,4845717	0,9686505	623,822	3,168062	3	601,9749	323,6848	0,4846528	0,9686444	623,822	3,178363	1	4	602	324						Untertest4.avi	0	880	547	72	111	512	286	316	0	Content		530	213	14314870	1842188754
14331	09:03:44.070	00:00:14.331	860	611,4411	475,9313	0,4844093	0,9686636	623,7483	3,488626	3	553,7726	411,8187	0,4844904	0,9686576	623,7483	3,480625	1	4	554	412						Untertest4.avi	0	880	547	72	111	512	286	316	0	Content		482	301	14331488	1842205372
14348	09:03:44.087	00:00:14.348	861	638,6422	406,3475	0,4843448	0,9685104	623,6284	3,3392	3	586,0914	378,6122	0,4844255	0,9685043	623,6284	3,349684	1	4	586	379						Untertest4.avi	0	880	547	72	111	512	286	316	0	Content		514	268	14348238	1842222122
14365	09:03:44.104	00:00:14.364	862	592,8171	398,117	0,4843595	0,9682484	623,5286	3,249516	3	538,9354	370,03	0,4844404	0,9682423	623,5286	3,259454	1	4	539	370						Untertest4.avi	0	880	547	72	111	512	286	316	0	Content		467	259	14364862	1842238746
14381	09:03:44.120	00:00:14.381	863	662,765	426,528	0,4884043	0,9677161	649,8036	3,595143	3	602,8914	400,0255	0,4884608	0,9677008	649,8036	3,604777	1	4	603	400						Untertest4.avi	0	880	547	72	111	512	286	316	0	Content		531	289	14381483	1842255367
14398	09:03:44.137	00:00:14.398	864	623,0554	485,662	0,4845679	0,9685026	623,5286	3,707928	3	565,0694	460,9956	0,4845911	0,968486	623,5286	3,717817	1	4	565	461						Untertest4.avi	0	880	547	72	111	512	286	316	0	Content		493	350	14398233	1842272117
14415	09:03:44.154	00:00:14.414	865	651,6473	471,8264	0,4845878	0,9683789	623,5286	3,563504	3	595,0568	447,2229	0,4846164	0,9683624	623,5286	3,573369	1	4	595	447						Untertest4.avi	0	880	547	72	111	512	286	316	0	Content		523	336	14414855	1842288739
14431	09:03:44.170	00:00:14.431	866	623,5818	344,5692	0,4844769	0,9678349	623,6906	3,190003	3	570,2734	314,975	0,484558	0,9678289	623,6906	3,200094	1	4	570	315						Untertest4.avi	0	880	547	72	111	512	286	316	0	Content		498	204	14431479	1842305363
14448	09:03:44.187	00:00:14.448	867	614,2889	449,21	0,4845068	0,9674301	623,5788	3,415601	3	561,2709	422,5063	0,4845877	0,9674239	623,5788	3,425611	1	4	561	423						Untertest4.avi	0	880	547	72	111	512	286	316	0	Content		489	312	14448103	1842321987
14465	09:03:44.204	00:00:14.464	868	637,4071	451,6184	0,4845595	0,9670079	623,7526	3,447488	3	584,8364	425,5345	0,4846407	0,9670019	623,7526	3,457038	1	4	585	426						Untertest4.avi	0	880	547	72	111	512	286	316	0	Content		513	315	14464725	1842338609
14481	09:03:44.220	00:00:14.481	869	657,1004	441,7973	0,4845872	0,9664215	623,8487	3,390209	3	604,9755	415,4263	0,4846683	0,9664155	623,8487	3,400187	1	4	605	415						Untertest4.avi	0	880	547	72	111	512	286	316	0	Content		533	304	14481474	1842355358
14498	09:03:44.237	00:00:14.498	870	636,0446	475,6263	0,4846832	0,9660869	623,7047	3,470857	3	589,2931	447,9807	0,4848008	0,9661027	623,7047	3,4804	1	5	589	448						Untertest4.avi	0	880	547	72	111	528	373	500	0	Content		517	337	14498097	1842371981
14515	09:03:44.254	00:00:14.514	871	660,051	472,3508	0,4847417	0,9657257	623,8059	3,483412	3	615,6838	445,5944	0,4848711	0,9657318	623,8059	3,49364	1	5	616	446						Untertest4.avi	0	880	547	72	111	528	373	500	0	Content		544	335	14514718	1842388602
14531	09:03:44.270	00:00:14.531	872	687,8738	491,7504	0,484824	0,9652765	623,7062	3,508341	3	641,3355	465,8933	0,4849365	0,9652848	623,7061	3,518178	1	5	641	466						Untertest4.avi	0	880	547	72	111	528	373	500	0	Content		569	355	14531342	1842405226
14548	09:03:44.287	00:00:14.548	873	657,4484	489,9588	0,4848027	0,9648845	623,7049	3,478228	3	621,6901	462,701	0,4849883	0,9649035	623,7048	3,488691	1	5	622	463						Untertest4.avi	0	880	547	72	111	528	373	500	0	Content		550	352	14548093	1842421977
14565	09:03:44.304	00:00:14.564	874	657,4748	508,4982	0,4850726	0,9640148	623,8572	3,470902	3	606,7719	484,1334	0,4851621	0,9640118	623,8572	3,480335	1	5	607	484						Untertest4.avi	0	880	547	72	111	528	373	500	0	Content		535	373	14564714	1842438598
14581	09:03:44.320	00:00:14.581	875	652,1313	485,5609	0,4852441	0,9630004	623,7577	3,311131	3	599,8918	460,6936	0,4853252	0,9629944	623,7577	3,320484	1	5	600	461						Untertest4.avi	0	880	547	72	111	528	373	500	0	Content		528	350	14581339	1842455223
14598	09:03:44.337	00:00:14.598	876	611,7371	489,5425	0,4854375	0,9618019	624,2621	3,419626	3	558,6945	464,173	0,4855182	0,9617959	624,2621	3,42905	1	5	559	464						Untertest4.avi	0	880	547	72	111	528	373	500	0	Content		487	353	14598087	1842471971
14615	09:03:44.354	00:00:14.614	877	628,902	481,0184	0,4856355	0,9604726	624,2675	3,339042	3	576,2173	455,6945	0,4857161	0,9604666	624,2675	3,348598	1	5	576	456						Untertest4.avi	0	880	547	72	111	528	373	500	0	Content		504	345	14614712	1842488596
14631	09:03:44.370	00:00:14.631	878	652,7113	502,8148	0,4857704	0,9589013	623,984	3,371721	3	600,6188	478,3185	0,4858514	0,9588953	623,984	3,381061	1	5	601	478						Untertest4.avi	0	880	547	72	111	528	373	500	0	Content		529	367	14631333	1842505217
14648	09:03:44.387	00:00:14.647	879	602,9433	511,9441	0,485789	0,9571941	624,0866	3,447456	3	549,7752	487,3458	0,4858697	0,9571881	624,0866	3,456656	1	5	550	487						Untertest4.avi	0	880	547	72	111	528	373	500	0	Content		478	376	14647959	1842521843
14665	09:03:44.404	00:00:14.664	880	624,6912	496,1727	0,4858134	0,9553181	624,4889	3,343443	3	571,9937	470,9626	0,485894	0,9553121	624,4888	3,35306	1	5	572	471						Untertest4.avi	0	880	547	72	111	528	373	500	0	Content		500	360	14664582	1842538466
14681	09:03:44.420	00:00:14.681	881	656,2106	521,199	0,4859335	0,9535255	624,592	3,301198	3	604,1602	497,4189	0,4860144	0,9535195	624,592	3,3105	1	5	604	497						Untertest4.avi	0	880	547	72	111	528	373	500	0	Content		532	386	14681204	1842555088
14698	09:03:44.437	00:00:14.697	882	631,6698	514,5532	0,4860317	0,9518735	624,6912	3,374264	3	578,9961	490,1257	0,4861126	0,9518675	624,6912	3,383525	1	5	579	490						Untertest4.avi	0	880	547	72	111	528	373	500	0	Content		507	379	14697953	1842571837
14715	09:03:44.454	00:00:14.714	883	630,8459	496,3989	0,4861288	0,9503455	624,6468	3,259821	3	578,0999	471,7401	0,4862096	0,9503395	624,6468	3,269342	1	5	578	472						Untertest4.avi	0	880	547	72	111	528	373	500	0	Content		506	361	14714577	1842588461
14731	09:03:44.470	00:00:14.731	884	654,0042	499,7841	0,4863428	0,9489539	624,7036	3,302588	3	601,8895	475,3375	0,4864231	0,948948	624,7036	3,312452	1	5	602	475						Untertest4.avi	0	880	547	72	111	528	373	500	0	Content		530	364	14731200	1842605084
14748	09:03:44.487	00:00:14.747	885	684,575	458,1433	0,4864993	0,947642	624,9824	3,186772	3	632,7917	433,1418	0,4865798	0,9476361	624,9824	3,196347	1	5	633	433						Untertest4.avi	0	880	547	72	111	528	373	500	0	Content		561	322	14747823	1842621707
14765	09:03:44.504	00:00:14.764	886	658,4462	515,0516	0,4865326	0,9465156	625,1167	3,338124	3	606,4266	491,1541	0,4866127	0,9465097	625,1167	3,347409	1	5	606	491						Untertest4.avi	0	880	547	72	111	528	373	500	0	Content		534	380	14764571	1842638455
14781	09:03:44.520	00:00:14.781	887	726,7634	474,946	0,4864909	0,9453693	625,1167	3,083011	3	677,0598	450,6776	0,4865933	0,9453635	625,1167	3,091822	1	5	677	451						Untertest4.avi	0	880	547	72	111	528	373	500	0	Content		605	340	14781193	1842655077
14798	09:03:44.537	00:00:14.797	888	697,8724	515,0656	0,486522	0,9452642	625,1978	3,168825	3	646,413	491,8122	0,4866027	0,9452583	625,1978	3,177452	1	5	646	492						Untertest4.avi	0	880	547	72	111	528	373	500	0	Content		574	381	14797819	1842671703
14814	09:03:44.553	00:00:14.814	889	650,0247	522,3541	0,4864899	0,9447934	625,326	3,354513	3	597,8143	498,5262	0,4865704	0,9447874	625,326	3,363564	1	5	598	499						Untertest4.avi	0	880	547	72	111	528	373	500	0	Content		526	388	14814441	1842688325
14831	09:03:44.570	00:00:14.831	890	653,4333	510,5144	0,4864272	0,944267	625,3828	3,329442	3	601,1362	486,591	0,4865077	0,9442611	625,3828	3,338847	1	5	601	487						Untertest4.avi	0	880	547	72	111	528	373	500	0	Content		529	376	14831189	1842705073
14848	09:03:44.587	00:00:14.847	891	639,6866	511,3998	0,4862856	0,9437799	625,6198	3,298981	3	587,1544	486,9713	0,4863663	0,943774	625,6198	3,308163	1	5	587	487						Untertest4.avi	0	880	547	72	111	528	373	500	0	Content		515	376	14847684	1842721568
14864	09:03:44.603	00:00:14.864	892	681,308	548,9316	0,4861296	0,9432327	625,6515	3,297208	3	629,4016	526,2833	0,4862098	0,9432268	625,6515	3,305533	1	5	629	526						Untertest4.avi	0	880	547	72	111	528	373	500	0	Content		557	415	14864307	1842738191
14881	09:03:44.620	00:00:14.881	893	630,8612	518,4761	0,486017	0,942739	625,3527	3,377621	3	578,2458	494,3022	0,4860976	0,9427331	625,3527	3,387062	1	5	578	494						Untertest4.avi	0	880	547	72	111	528	373	500	0	Content		506	383	14881058	1842754942
14898	09:03:44.637	00:00:14.897	894	688,4803	497,7105	0,4859431	0,9424853	625,3187	3,210263	3	636,9521	473,6323	0,4860234	0,9424794	625,3187	3,219376	1	5	637	474						Untertest4.avi	0	880	547	72	111	528	373	500	0	Content		565	363	14897806	1842771690
14914	09:03:44.653	00:00:14.914	895	628,4595	486,2363	0,4858546	0,9424835	625,4781	3,374653	3	573,3248	494,0227	0,4859348	0,9424776	625,478	3,37535	1	5	573	494						Untertest4.avi	0	880	547	72	111	528	373	500	0	Content		501	383	14914428	1842788312
14931	09:03:44.670	00:00:14.931	896	642,4792	520,301	0,4858942	0,942641	625,1885	3,356088	3	590,0469	496,3295	0,4859746	0,9426351	625,1885	3,365567	1	5	590	496						Untertest4.avi	0	880	547	72	111	528	373	500	0	Content		518	385	14931175	1842805059
14948	09:03:44.687	00:00:14.947	897	621,0584	527,2619	0,4860018	0,9424403	625,2452	3,428828	3	568,2824	502,9663	0,4860821	0,9424344	625,2452	3,437985	1	5	568	503						Untertest4.avi	0	880	547	72	111	528	373	500	0	Content		496	392	14947678	1842821562
14964	09:03:44.703	00:00:14.964	898	579,0064	526,9199	0,4860709	0,9421672	625,1712	3,507001	3	525,2823	502,3833	0,4861516	0,9421613	625,1712	3,515614	1	5	525	502						Untertest4.avi	0	880	547	72	111	528	373	500	0	Content		453	391	14964299	1842838183
14981	09:03:44.720	00:00:14.981	899	606,7988	527,3644	0,4861172	0,9420459	625,1	3,373192	3	553,6006	503,0887	0,4861979	0,94204	625,1	3,381756	1	5	554	503						Untertest4.avi	0	880	547	72	111	528	373	500	0	Content		482	392	14981048	1842854932
14998	09:03:44.737	00:00:14.997	900	705,9442	483,9836	0,4861896	0,9415083	625,1	3,036919	3	655,8413	459,7886	0,4862921	0,9415024	625,1	3,045517	1	6	656	460						Untertest4.avi	0	880	547	72	111	532	331	117	0	Content		584	349	14997796	1842871680
15014	09:03:44.753	00:00:15.014	901	637,0403	465,7391	0,4862666	0,9422411	625,1	3,185223	3	583,9713	440,1725	0,4863212	0,9422352	625,1	3,19466	1	6	584	440						Untertest4.avi	0	880	547	72	111	532	331	117	0	Content		512	329	15014418	1842888302
15031	09:03:44.770	00:00:15.031	902	682,3203	483,9905	0,4863578	0,9416236	624,6774	3,171604	3	630,6617	459,5485	0,4864382	0,9416177	624,6774	3,180878	1	6	631	460						Untertest4.avi	0	880	547	72	111	532	331	117	0	Content		559	349	15031043	1842904927
15048	09:03:44.787	00:00:15.047	903	656,353	488,6504	0,4864487	0,9413767	624,7375	3,157167	3	604,2416	463,9972	0,4865294	0,9413708	624,7375	3,166129	1	6	604	464						Untertest4.avi	0	880	547	72	111	532	331	117	0	Content		532	353	15047664	1842921548
15064	09:03:44.803	00:00:15.064	904	667,2339	431,2408	0,483938	0,9417532	642,1799	3,242584	3	603,129	405,7134	0,4839288	0,9417377	642,1799	3,251651	1	6	603	406						Untertest4.avi	0	880	547	72	111	532	331	117	0	Content		531	295	15064285	1842938169
15081	09:03:44.820	00:00:15.080	905	-1024	-768	-1	-1	-1	-1	4	-1024	-768	-1	-1	-1	-1	4	6	0	0						Untertest4.avi	0	880	547	72	111	532	331	117	0	Content		-72	-111	15080909	1842954793
15098	09:03:44.837	00:00:15.097	906	-1024	-768	-1	-1	-1	-1	4	-1024	-768	-1	-1	-1	-1	4	6	0	0						Untertest4.avi	0	880	547	72	111	532	331	117	0	Content		-72	-111	15097658	1842971542
15114	09:03:44.853	00:00:15.114	907	743,1729	447,8706	0,4865423	0,9410392	639,821	2,910149	3	669,9708	441,8805	0,4865952	0,9410401	624,4629	2,851568	1	7	670	442						Untertest4.avi	0	880	547	72	111	565	318	799	0	Content		598	331	15114405	1842988289
15131	09:03:44.870	00:00:15.130	908	652,2364	450,4449	0,4865063	0,9409894	639,821	3,080353	3	581,6328	443,4568	0,4865592	0,9409903	624,3663	3,018005	1	7	582	443						Untertest4.avi	0	880	547	72	111	565	318	799	0	Content		510	332	15130903	1843004787
15148	09:03:44.887	00:00:15.147	909	710,2142	445,9592	0,4888459	0,9406646	639,821	2,960868	3	658,6631	420,4396	0,4889444	0,940659	639,821	2,969476	1	7	659	420						Untertest4.avi	0	880	547	72	111	565	318	799	0	Content		587	309	15147526	1843021410
15164	09:03:44.903	00:00:15.164	910	706,842	485,0183	0,4864024	0,9412326	623,9266	2,823827	3	655,4429	461,19	0,4864833	0,9412267	623,9266	2,832225	1	7	655	461						Untertest4.avi	0	880	547	72	111	565	318	799	0	Content		583	350	15164151	1843038035
15181	09:03:44.920	00:00:15.180	911	699,2689	445,3554	0,4864218	0,9412735	623,8309	2,81285	3	660,0759	387,6404	0,4865029	0,9412675	623,8309	2,789476	1	7	660	388						Untertest4.avi	0	880	547	72	111	565	318	799	0	Content		588	277	15180773	1843054657
15198	09:03:44.937	00:00:15.197	912	697,9362	440,8611	0,4864548	0,9407478	623,8309	2,740819	3	647,7106	415,5678	0,4865576	0,9407419	623,8309	2,748995	1	7	648	416						Untertest4.avi	0	880	547	72	111	565	318	799	0	Content		576	305	15197642	1843071526
15214	09:03:44.953	00:00:15.214	913	611,3955	518,3905	0,486485	0,9409968	623,4611	3,008489	3	558,3682	494,3874	0,4865657	0,9409908	623,4611	3,016663	1	7	558	494						Untertest4.avi	0	880	547	72	111	565	318	799	0	Content		486	383	15214267	1843088151
15231	09:03:44.970	00:00:15.230	914	771,877	422,2657	0,4864286	0,9408296	623,3686	2,655657	3	721,5892	397,4808	0,4865092	0,9408236	623,3685	2,663814	1	7	722	397						Untertest4.avi	0	880	547	72	111	565	318	799	0	Content		650	286	15230893	1843104777
15248	09:03:44.987	00:00:15.247	915	676,4639	469,8331	0,4863539	0,9406849	623,1765	2,817964	3	624,5671	445,1044	0,486435	0,9406789	623,1765	2,826091	1	7	625	445						Untertest4.avi	0	880	547	72	111	565	318	799	0	Content		553	334	15247517	1843121401
15264	09:03:45.003	00:00:15.264	916	643,0228	480,3707	0,486233	0,9407958	623,3059	2,926101	3	590,6456	455,6039	0,4863137	0,9407899	623,3058	2,934471	1	7	591	456						Untertest4.avi	0	880	547	72	111	565	318	799	0	Content		519	345	15264140	1843138024
15281	09:03:45.020	00:00:15.280	917	797,2585	430,5408	0,486172	0,9405172	623,3058	2,478251	3	748,6597	406,2015	0,486275	0,9405113	623,3058	2,486099	1	7	749	406						Untertest4.avi	0	880	547	72	111	565	318	799	0	Content		677	295	15280630	1843154514
15297	09:03:45.036	00:00:15.297	918	624,8881	456,3803	0,4861329	0,940881	622,8458	2,870652	3	655,4318	429,2919	0,4862137	0,940875	622,8458	2,709972	1	7	655	429						Untertest4.avi	0	880	547	72	111	565	318	799	0	Content		583	318	15297380	1843171264
15314	09:03:45.053	00:00:15.314	919	740,2833	440,1172	0,4862036	0,9408882	622,9178	2,659615	3	689,5475	415,4218	0,4862843	0,9408823	622,9178	2,667796	1	7	690	415						Untertest4.avi	0	880	547	72	111	565	318	799	0	Content		618	304	15314126	1843188010
15331	09:03:45.070	00:00:15.330	920	729,8337	418,5683	0,4862587	0,9410027	622,7798	2,618204	3	678,8509	393,3228	0,4863394	0,9409968	622,7798	2,626144	1	7	679	393						Untertest4.avi	0	880	547	72	111	565	318	799	0	Content		607	282	15330749	1843204633
15347	09:03:45.086	00:00:15.347	921	700,691	443,4322	0,4862254	0,9411151	622,5876	2,699084	3	649,404	418,2304	0,4863064	0,9411091	622,5876	2,707605	1	7	649	418						Untertest4.avi	0	880	547	72	111	565	318	799	0	Content		577	307	15347248	1843221132
15364	09:03:45.103	00:00:15.363	922	732,2014	409,8518	0,4861694	0,9412271	622,4455	2,67024	3	681,2866	384,3366	0,4862507	0,9412211	622,4455	2,67859	1	7	681	384						Untertest4.avi	0	880	547	72	111	565	318	799	0	Content		609	273	15363869	1843237753
15380	09:03:45.119	00:00:15.380	923	677,1423	439,1193	0,4861431	0,9413511	622,3522	2,740672	3	625,308	413,6477	0,4862244	0,9413451	622,3522	2,749004	1	7	625	414						Untertest4.avi	0	880	547	72	111	565	318	799	0	Content		553	303	15380491	1843254375
15397	09:03:45.136	00:00:15.397	924	706,1477	416,5007	0,4861936	0,9422056	622,3522	2,689389	3	654,41	390,8035	0,4862487	0,9421996	622,3522	2,698097	1	7	654	391						Untertest4.avi	0	880	547	72	111	565	318	799	0	Content		582	280	15397363	1843271247
15414	09:03:45.153	00:00:15.413	925	680,9067	455,4371	0,486243	0,9428728	622,3522	2,737872	3	628,7121	430,4783	0,486298	0,9428668	622,3522	2,746438	1	7	629	430						Untertest4.avi	0	880	547	72	111	565	318	799	0	Content		557	319	15413985	1843287869
15431	09:03:45.170	00:00:15.430	926	588,5672	511,8536	0,4862762	0,9435383	622,3522	2,97518	3	534,4455	487,3882	0,4863313	0,9435323	622,3522	2,983633	1	7	534	487						Untertest4.avi	0	880	547	72	111	565	318	799	0	Content		462	376	15430732	1843304616
15447	09:03:45.186	00:00:15.447	927	665,6286	462,4608	0,4863257	0,943611	621,6414	2,829473	3	613,7661	437,2443	0,4864074	0,9436049	621,6414	2,838144	1	7	614	437						Untertest4.avi	0	880	547	72	111	565	318	799	0	Content		542	326	15447107	1843320991
15464	09:03:45.203	00:00:15.463	928	669,9903	419,5368	0,4862625	0,9443769	621,6414	2,72053	3	617,6559	393,4625	0,4863177	0,9443709	621,6414	2,729253	1	7	618	393						Untertest4.avi	0	880	547	72	111	565	318	799	0	Content		546	282	15463852	1843337736
15480	09:03:45.219	00:00:15.480	929	648,6196	452,3403	0,4861816	0,9441704	621,4836	2,925364	3	596,4444	426,782	0,4862627	0,9441645	621,4836	2,934106	1	7	596	427						Untertest4.avi	0	880	547	72	111	565	318	799	0	Content		524	316	15480475	1843354359
15497	09:03:45.236	00:00:15.497	930	629,8754	453,723	0,4861773	0,944162	621,4471	2,774155	3	577,28	427,9533	0,4862584	0,9441559	621,4471	2,782799	1	7	577	428						Untertest4.avi	0	880	547	72	111	565	318	799	0	Content		505	317	15497221	1843371105
15514	09:03:45.253	00:00:15.513	931	677,2706	432,0021	0,4862403	0,9438801	621,378	2,709189	3	625,5725	406,406	0,4863218	0,9438741	621,378	2,717734	1	7	626	406						Untertest4.avi	0	880	547	72	111	565	318	799	0	Content		554	295	15513967	1843387851
15531	09:03:45.270	00:00:15.530	932	688,0925	517,8751	0,4863867	0,9434607	621,3658	2,709668	3	636,2601	494,9006	0,486468	0,9434547	621,3658	2,717262	1	7	636	495						Untertest4.avi	0	880	547	72	111	565	318	799	0	Content		564	384	15530590	1843404474
15547	09:03:45.286	00:00:15.547	933	800,3972	486,8034	0,4864965	0,9430467	621,4851	2,391827	3	750,2639	464,0789	0,4865779	0,9430408	621,4851	2,39854	1	7	750	464						Untertest4.avi	0	880	547	72	111	565	318	799	0	Content		678	353	15547088	1843420972
15564	09:03:45.303	00:00:15.563	934	724,8083	439,8404	0,4865387	0,9426945	621,5177	2,622684	3	673,9635	415,0146	0,48662	0,9426885	621,5177	2,630921	1	7	674	415						Untertest4.avi	0	880	547	72	111	565	318	799	0	Content		602	304	15563707	1843437591
15580	09:03:45.319	00:00:15.580	935	696,6921	471,7285	0,486537	0,9422247	621,5306	2,763808	3	645,1413	447,7015	0,4866185	0,9422187	621,5306	2,77189	1	7	645	448						Untertest4.avi	0	880	547	72	111	565	318	799	0	Content		573	337	15580456	1843454340
15597	09:03:45.336	00:00:15.597	936	638,0667	465,6891	0,4865067	0,9417022	621,6091	2,801001	3	585,6423	440,587	0,4865878	0,9416963	621,6091	2,809276	1	7	586	441						Untertest4.avi	0	880	547	72	111	565	318	799	0	Content		514	330	15597204	1843471088
15614	09:03:45.353	00:00:15.613	937	780,1123	412,1132	0,4863738	0,9412919	621,2936	2,51042	3	705,6622	426,2971	0,4864555	0,941286	621,2936	2,611151	1	7	706	426						Untertest4.avi	0	880	547	72	111	565	318	799	0	Content		634	315	15613825	1843487709
15631	09:03:45.370	00:00:15.630	938	705,8349	416,7605	0,4861563	0,9416168	621,2936	2,695369	3	654,1997	391,0999	0,4862115	0,9416108	621,2936	2,704079	1	7	654	391						Untertest4.avi	0	880	547	72	111	565	318	799	0	Content		582	280	15630575	1843504459
15647	09:03:45.386	00:00:15.647	939	647,2754	506,9626	0,485893	0,941322	621,3425	2,834265	3	594,887	483,3055	0,4859745	0,9413161	621,3424	2,842593	1	7	595	483						Untertest4.avi	0	880	547	72	111	565	318	799	0	Content		523	372	15647073	1843520957
15664	09:03:45.403	00:00:15.663	940	647,8775	453,2745	0,4856692	0,9416383	621,4547	2,793299	3	595,6392	427,7615	0,4857503	0,9416323	621,4546	2,802148	1	7	596	428						Untertest4.avi	0	880	547	72	111	565	318	799	0	Content		524	317	15663697	1843537581
15680	09:03:45.419	00:00:15.680	941	677,6342	462,129	0,4855335	0,9415208	621,4547	2,725789	3	627,1927	437,3457	0,485637	0,9415148	621,4547	2,733725	1	7	627	437						Untertest4.avi	0	880	547	72	111	565	318	799	0	Content		555	326	15680320	1843554204
15697	09:03:45.436	00:00:15.697	942	682,5132	444,9843	0,4855215	0,9422692	621,4502	2,791193	3	630,8699	419,5962	0,4856029	0,9422632	621,4502	2,799739	1	7	631	420						Untertest4.avi	0	880	547	72	111	565	318	799	0	Content		559	309	15697193	1843571077
15714	09:03:45.453	00:00:15.713	943	714,3559	437,4991	0,485516	0,9429852	621,4502	2,710599	3	662,9836	412,3599	0,4855713	0,9429792	621,4502	2,719461	1	7	663	412						Untertest4.avi	0	880	547	72	111	565	318	799	0	Content		591	301	15713816	1843587700
15730	09:03:45.469	00:00:15.730	944	697,8439	451,9075	0,4854857	0,9427764	621,3861	2,686241	3	646,6364	427,0453	0,4855671	0,9427704	621,3861	2,694749	1	7	647	427						Untertest4.avi	0	880	547	72	111	565	318	799	0	Content		575	316	15730448	1843604332
15747	09:03:45.486	00:00:15.746	945	694,3941	451,6387	0,4855025	0,9427738	621,4006	2,669218	3	631,4269	456,9548	0,485584	0,9427678	621,4006	2,61464	1	7	631	457						Untertest4.avi	0	880	547	72	111	565	318	799	0	Content		559	346	15746934	1843620818
15764	09:03:45.503	00:00:15.763	946	637,4361	469,2131	0,485549	0,9430263	621,4006	2,914059	3	584,6207	443,9865	0,4856043	0,9430203	621,4006	2,922946	1	7	585	444						Untertest4.avi	0	880	547	72	111	565	318	799	0	Content		513	333	15763679	1843637563
15780	09:03:45.519	00:00:15.780	947	703,8157	435,4568	0,4855551	0,9427736	621,4006	2,633434	3	652,0373	410,3631	0,4856103	0,9427677	621,4006	2,641764	1	7	652	410						Untertest4.avi	0	880	547	72	111	565	318	799	0	Content		580	299	15780303	1843654187
15797	09:03:45.536	00:00:15.797	948	688,3062	454,2889	0,4855188	0,9421187	621,4309	2,67657	3	636,8215	429,385	0,4856004	0,9421127	621,4309	2,684938	1	7	637	429						Untertest4.avi	0	880	547	72	111	565	318	799	0	Content		565	318	15797042	1843670926
15814	09:03:45.553	00:00:15.813	949	-1024	-768	-1	-1	-1	-1	4	-1024	-768	-1	-1	-1	-1	4	7	0	0						Untertest4.avi	0	880	547	72	111	565	318	799	0	Content		-72	-111	15813672	1843687556
15830	09:03:45.569	00:00:15.830	950	629,1311	522,1376	0,485413	0,9416261	621,2549	2,94091	3	576,7031	498,3275	0,4854941	0,9416201	621,2549	2,949435	1	7	577	498						Untertest4.avi	0	880	547	72	111	565	318	799	0	Content		505	387	15830297	1843704181
15847	09:03:45.586	00:00:15.846	951	715,6501	441,989	0,4853132	0,9415695	621,0233	2,616559	3	637,5647	450,0277	0,4853945	0,9415635	621,0233	2,661536	1	7	638	450						Untertest4.avi	0	880	547	72	111	565	318	799	0	Content		566	339	15846797	1843720681
15864	09:03:45.603	00:00:15.863	952	666,7375	462,6135	0,485241	0,9415551	620,9036	2,767853	3	614,9929	437,6264	0,4853224	0,9415491	620,9036	2,776195	1	7	615	438						Untertest4.avi	0	880	547	72	111	565	318	799	0	Content		543	327	15863542	1843737426
15880	09:03:45.619	00:00:15.880	953	744,5635	458,6708	0,4851356	0,9414418	621,1772	2,550983	3	693,9241	434,7917	0,485217	0,9414358	621,1772	2,558522	1	7	694	435						Untertest4.avi	0	880	547	72	111	565	318	799	0	Content		622	324	15880164	1843754048
15897	09:03:45.636	00:00:15.896	954	717,5535	464,2023	0,4856574	0,9409881	621,4434	2,407646	3	666,1528	440,2224	0,4857385	0,9409822	621,4434	2,414557	1	7	666	440						Untertest4.avi	0	880	547	72	111	565	318	799	0	Content		594	329	15896912	1843770796
15914	09:03:45.653	00:00:15.913	955	430,5995	432,6373	0,4867688	0,940465	621,4434	2,946519	3	372,6905	404,0119	0,486824	0,9404591	621,4434	2,954974	1	8	373	404						Untertest4.avi	0	880	547	72	111	306	298	100	0	Content		301	293	15913658	1843787542
15930	09:03:45.669	00:00:15.930	956	434,8851	413,9726	0,4870268	0,9398866	621,4728	2,725556	3	377,5988	384,9563	0,4871079	0,9398807	621,4728	2,73343	1	8	378	385						Untertest4.avi	0	880	547	72	111	306	298	100	0	Content		306	274	15930281	1843804165
15947	09:03:45.686	00:00:15.946	957	472,2222	436,6985	0,4869899	0,9403783	621,4728	2,843304	3	415,4109	408,7563	0,4870451	0,9403724	621,4728	2,851624	1	8	415	409						Untertest4.avi	0	880	547	72	111	306	298	100	0	Content		343	298	15946782	1843820666
15963	09:03:45.702	00:00:15.963	958	424,244	448,2644	0,4869644	0,9403702	621,3055	2,948208	3	366,6615	420,0282	0,4870458	0,9403642	621,3055	2,956725	1	8	367	420						Untertest4.avi	0	880	547	72	111	306	298	100	0	Content		295	309	15963413	1843837297
15980	09:03:45.719	00:00:15.980	959	449,0239	438,7895	0,4868699	0,9406614	621,1166	2,812261	3	392,0206	410,6084	0,4869513	0,9406554	621,1166	2,820749	1	8	392	411						Untertest4.avi	0	880	547	72	111	306	298	100	0	Content		320	300	15980151	1843854035
15997	09:03:45.736	00:00:15.996	960	421,9713	450,7408	0,4868039	0,9407334	620,8956	2,823869	3	364,4335	422,589	0,4868853	0,9407274	620,8956	2,831875	1	8	364	423						Untertest4.avi	0	880	547	72	111	306	298	100	0	Content		292	312	15996898	1843870782
16014	09:03:45.753	00:00:16.013	961	448,0789	376,4666	0,4867445	0,9401449	620,8956	2,828619	3	392,4214	346,5111	0,4868481	0,9401389	620,8956	2,836685	1	9	392	347						Untertest4.avi	0	880	547	72	111	239	236	100	0	Content		320	236	16013519	1843887403
16030	09:03:45.769	00:00:16.030	962	370,1713	445,8519	0,4867351	0,9403492	620,8889	3,015805	3	311,0524	416,7339	0,4868167	0,9403433	620,8889	3,024574	1	9	311	417						Untertest4.avi	0	880	547	72	111	239	236	100	0	Content		239	306	16030144	1843904028
16047	09:03:45.786	00:00:16.046	963	384,1193	388,2802	0,485347	0,9405828	630,1961	2,912328	3	318,4859	358,1136	0,4853656	0,9405668	630,1961	2,920956	1	9	318	358						Untertest4.avi	0	880	547	72	111	239	236	100	0	Content		246	247	16046764	1843920648
16063	09:03:45.802	00:00:16.063	964	370,793	309,4922	0,4852345	0,9404197	630,478	2,654524	3	306,5894	276,5898	0,4852658	0,9404037	630,478	2,662882	1	9	307	277						Untertest4.avi	0	880	547	72	111	239	236	100	0	Content		235	166	16063399	1843937283
16080	09:03:45.819	00:00:16.080	965	357,4667	231,8487	0,4850769	0,9402975	631,361	2,428672	3	294,693	195,0659	0,4850769	0,9402975	631,361	2,439525	1	9	295	195						Untertest4.avi	0	880	547	72	111	239	236	100	0	Content		223	84	16080011	1843953895
16097	09:03:45.836	00:00:16.096	966	-1024	-768	-1	-1	-1	-1	4	-1024	-768	-1	-1	-1	-1	4	9	0	0						Untertest4.avi	0	880	547	72	111	239	236	100	0	Content		-72	-111	16096758	1843970642
16114	09:03:45.853	00:00:16.113	967	421,8347	481,283	0,4865781	0,9396289	631,361	3,105041	3	359,481	465,1967	0,4866404	0,9396276	621,1771	3,066566	1	10	359	465						Untertest4.avi	0	880	547	72	111	277	341	400	0	Content		287	354	16113504	1843987388
16130	09:03:45.869	00:00:16.130	968	418,8158	503,0444	0,4865916	0,9394674	631,361	3,157662	3	373,935	504,3421	0,4866535	0,9394661	621,1564	3,13091	1	10	374	504						Untertest4.avi	0	880	547	72	111	277	341	400	0	Content		302	393	16130125	1844004009
16147	09:03:45.886	00:00:16.146	969	428,0402	427,8855	0,4865812	0,939284	631,361	3,03633	3	365,7159	412,0784	0,486643	0,9392827	621,1636	2,998523	1	10	366	412						Untertest4.avi	0	880	547	72	111	277	341	400	0	Content		294	301	16146749	1844020633
16163	09:03:45.902	00:00:16.163	970	417,2553	465,1369	0,485012	0,9394771	631,361	3,161667	3	358,0104	436,8855	0,4850657	0,9394713	631,361	3,170432	1	10	358	437						Untertest4.avi	0	880	547	72	111	277	341	400	0	Content		286	326	16163248	1844037132
16180	09:03:45.919	00:00:16.179	971	442,5144	500,2726	0,4865657	0,9389569	631,361	3,21441	3	380,1666	484,3407	0,486628	0,9389556	621,194	3,173957	1	10	380	484						Untertest4.avi	0	880	547	72	111	277	341	400	0	Content		308	373	16179996	1844053880
16197	09:03:45.936	00:00:16.196	972	402,3483	429,4821	0,4865711	0,9389461	621,1538	3,063265	3	344,2549	400,2856	0,4866526	0,93894	621,1538	3,071554	1	10	344	400						Untertest4.avi	0	880	547	72	111	277	341	400	0	Content		272	289	16196744	1844070628
16213	09:03:45.952	00:00:16.213	973	457,097	377,9866	0,4866222	0,9394265	621,1538	2,891841	3	399,8797	347,9601	0,4866775	0,9394206	621,1538	2,900537	1	10	400	348						Untertest4.avi	0	880	547	72	111	277	341	400	0	Content		328	237	16213376	1844087260
16230	09:03:45.969	00:00:16.230	974	383,0591	480,1841	0,4866614	0,9389757	620,9948	3,226359	3	324,5062	452,0192	0,4867429	0,9389697	620,9948	3,234779	1	10	325	452						Untertest4.avi	0	880	547	72	111	277	341	400	0	Content		253	341	16230100	1844103984
16247	09:03:45.986	00:00:16.246	975	412,2011	450,1627	0,4867356	0,9388706	620,7028	3,127492	3	354,4577	421,8187	0,4868172	0,9388646	620,7028	3,135881	1	10	354	422						Untertest4.avi	0	880	547	72	111	277	341	400	0	Content		282	311	16246612	1844120496
16263	09:03:46.002	00:00:16.263	976	397,3207	494,3078	0,4867659	0,9387602	620,7011	3,178959	3	339,2148	467,0214	0,4868473	0,9387541	620,7011	3,187346	1	10	339	467						Untertest4.avi	0	880	547	72	111	277	341	400	0	Content		267	356	16263235	1844137119
16280	09:03:46.019	00:00:16.279	977	419,8126	488,7692	0,4867878	0,9387832	620,6927	3,201368	3	362,3716	461,774	0,4868692	0,9387772	620,6927	3,209507	1	10	362	462						Untertest4.avi	0	880	547	72	111	277	341	400	0	Content		290	351	16279854	1844153738
16297	09:03:46.036	00:00:16.296	978	438,4666	460,2408	0,485502	0,9393156	629,6292	3,23651	3	373,9564	432,9142	0,4855174	0,9392995	629,6292	3,245484	1	10	374	433						Untertest4.avi	0	880	547	72	111	277	341	400	0	Content		302	322	16296721	1844170605
16313	09:03:46.052	00:00:16.313	979	425,2787	405,0385	0,4868914	0,9391701	631,1602	3,114123	3	361,5852	389,7659	0,4869434	0,9391691	620,6212	3,073338	1	10	362	390						Untertest4.avi	0	880	547	72	111	277	341	400	0	Content		290	279	16313359	1844187243
16330	09:03:46.069	00:00:16.329	980	404,9796	488,664	0,4868591	0,9394459	629,756	3,289833	3	346,3795	470,4236	0,4869424	0,9394559	620,5715	3,25333	1	10	346	470						Untertest4.avi	0	880	547	72	111	277	341	400	0	Content		274	359	16329971	1844203855
16346	09:03:46.085	00:00:16.346	981	376,232	276,7277	0,4852399	0,9400613	630,7411	2,710721	3	315,8976	242,8717	0,4852963	0,9400454	630,7411	2,719191	1	10	316	243						Untertest4.avi	0	880	547	72	111	277	341	400	0	Content		244	132	16346468	1844220352
16363	09:03:46.102	00:00:16.363	982	359,3727	311,0233	0,4850688	0,9403413	632,2424	2,727499	3	301,0526	259,3292	0,4850688	0,9403413	632,2424	2,753962	1	10	301	259						Untertest4.avi	0	880	547	72	111	277	341	400	0	Content		229	148	16363092	1844236976
16380	09:03:46.119	00:00:16.379	983	406,8352	480,8717	0,4868395	0,9400108	620,343	3,165432	3	349,0323	453,2986	0,486921	0,9400048	620,343	3,173849	1	10	349	453						Untertest4.avi	0	880	547	72	111	277	341	400	0	Content		277	342	16379839	1844253723
16397	09:03:46.136	00:00:16.396	984	412,2608	474,7117	0,4869278	0,9399757	632,2424	3,170872	3	349,4197	460,5719	0,4869854	0,9399751	620,307	3,122521	1	10	349	461						Untertest4.avi	0	880	547	72	111	277	341	400	0	Content		277	350	16396586	1844270470
16413	09:03:46.152	00:00:16.413	985	412,4531	497,816	0,4869464	0,940037	620,3785	3,098075	3	336,5935	472,232	0,4870277	0,9400311	620,3785	3,105068	1	10	337	472						Untertest4.avi	0	880	547	72	111	277	341	400	0	Content		265	361	16413206	1844287090
16430	09:03:46.169	00:00:16.429	986	392,3166	492,0296	0,4870158	0,9406064	620,3785	3,114539	3	333,4656	464,7224	0,4870712	0,9406005	620,3785	3,12303	1	10	333	465						Untertest4.avi	0	880	547	72	111	277	341	400	0	Content		261	354	16429949	1844303833
16446	09:03:46.185	00:00:16.446	987	414,8138	480,1142	0,487138	0,9404854	620,2499	3,191341	3	357,1794	452,6478	0,4872199	0,9404793	620,2499	3,199726	1	10	357	453						Untertest4.avi	0	880	547	72	111	277	341	400	0	Content		285	342	16446452	1844320336
16463	09:03:46.202	00:00:16.463	988	389,542	493,4961	0,487228	0,9406933	620,2451	3,186674	3	331,2011	466,0954	0,4873096	0,9406872	620,2451	3,195261	1	10	331	466						Untertest4.avi	0	880	547	72	111	277	341	400	0	Content		259	355	16463074	1844336958
16480	09:03:46.219	00:00:16.479	989	392,7785	442,9392	0,4873233	0,9406782	620,0277	3,067357	3	334,4552	413,9222	0,4874051	0,9406722	620,0277	3,076016	1	10	334	414						Untertest4.avi	0	880	547	72	111	277	341	400	0	Content		262	303	16479819	1844353703
16496	09:03:46.235	00:00:16.496	990	393,0769	387,9166	0,4874316	0,9398612	620,2052	3,094507	3	334,6581	356,9631	0,4875131	0,9398552	620,2051	3,103645	1	10	335	357						Untertest4.avi	0	880	547	72	111	277	341	400	0	Content		263	246	16496441	1844370325
16513	09:03:46.252	00:00:16.513	991	395,5498	303,5719	0,4875866	0,9390296	620,4175	3,010308	3	329,925	299,3932	0,4876681	0,9390237	620,4175	3,061144	1	11	330	299						Untertest4.avi	0	880	547	72	111	295	75	150	0	Content		258	188	16513191	1844387075
16530	09:03:46.269	00:00:16.529	992	427,5489	262,1607	0,4877105	0,9389463	620,3327	2,988875	3	369,5306	227,1521	0,4877922	0,9389403	620,3327	2,998898	1	11	370	227						Untertest4.avi	0	880	547	72	111	295	75	150	0	Content		298	116	16529812	1844403696
16546	09:03:46.285	00:00:16.546	993	429,709	262,2115	0,4879448	0,9394501	620,2182	2,99241	3	371,7448	227,2068	0,4880263	0,9394441	620,2182	3,002385	1	11	372	227						Untertest4.avi	0	880	547	72	111	295	75	150	0	Content		300	116	16546431	1844420315
16563	09:03:46.302	00:00:16.562	994	418,9658	285,2456	0,4882178	0,9399159	620,3014	3,035388	3	360,9098	251,5806	0,4882994	0,9399099	620,3014	3,044505	1	11	361	252						Untertest4.avi	0	880	547	72	111	295	75	150	0	Content		289	141	16562930	1844436814
16580	09:03:46.319	00:00:16.579	995	434,601	158,595	0,4864263	0,940591	633,2489	2,817985	3	364,1694	120,5228	0,4864112	0,9405751	633,2489	2,828091	1	11	364	121						Untertest4.avi	0	880	547	72	111	295	75	150	0	Content		292	10	16579554	1844453438
16596	09:03:46.335	00:00:16.596	996	446,1522	225,4885	0,4865432	0,9406962	633,1525	3,105668	3	377,5204	189,8465	0,4865358	0,9406803	633,1525	3,11618	1	11	378	190						Untertest4.avi	0	880	547	72	111	295	75	150	0	Content		306	79	16596426	1844470310
16613	09:03:46.352	00:00:16.613	997	439,5751	198,4424	0,48664	0,9405746	632,6732	3,08304	3	376,4197	135,8539	0,48664	0,9405746	632,6732	3,095513	1	11	376	136						Untertest4.avi	0	880	547	72	111	295	75	150	0	Content		304	25	16613175	1844487059
16630	09:03:46.369	00:00:16.629	998	399,8221	148,9597	0,4902802	0,9394757	630,6036	2,828803	3	331,3487	110,1029	0,4903194	0,9394596	630,6036	2,838934	1	11	331	110						Untertest4.avi	0	880	547	72	111	295	75	150	0	Content		259	-1	16629796	1844503680
16646	09:03:46.385	00:00:16.646	999	446,0153	203,3141	0,4887055	0,9394783	630,6036	3,107873	3	424,9858	181,9551	0,4887604	0,9394771	620,1332	2,971739	1	11	425	182						Untertest4.avi	0	880	547	72	111	295	75	150	0	Content		353	71	16646296	1844520180
16663	09:03:46.402	00:00:16.662	1000	395,3381	185,2746	0,4888204	0,9392211	630,6036	2,987634	3	332,1495	169,1586	0,4888746	0,9392198	620,1563	2,949629	1	12	332	169						Untertest4.avi	0	880	547	72	111	302	120	317	0	Content		260	58	16662917	1844536801
16680	09:03:46.419	00:00:16.679	1001	487,2683	248,3305	0,4889669	0,9391285	630,6036	3,113014	3	423,7996	234,5738	0,4890202	0,9391273	619,8915	3,071827	1	12	424	235						Untertest4.avi	0	880	547	72	111	302	120	317	0	Content		352	124	16679662	1844553546
16696	09:03:46.435	00:00:16.696	1002	404,4811	293,7733	0,4890836	0,939174	619,8693	3,088095	3	346,1342	259,744	0,4891651	0,939168	619,8693	3,097709	1	12	346	260						Untertest4.avi	0	880	547	72	111	302	120	317	0	Content		274	149	16696286	1844570170
16713	09:03:46.452	00:00:16.712	1003	443,9515	270,2362	0,4891355	0,9391854	620,0574	3,119473	3	386,5823	236,1423	0,489217	0,9391795	620,0573	3,129191	1	12	387	236						Untertest4.avi	0	880	547	72	111	302	120	317	0	Content		315	125	16712782	1844586666
16730	09:03:46.469	00:00:16.729	1004	419,7878	288,2255	0,4891222	0,9391112	620,0547	3,131067	3	361,798	254,1931	0,4892038	0,9391052	620,0547	3,140854	1	12	362	254						Untertest4.avi	0	880	547	72	111	302	120	317	0	Content		290	143	16729528	1844603412
16746	09:03:46.485	00:00:16.746	1005	447,0261	249,1019	0,4890785	0,9390082	619,8755	3,060482	3	389,4705	213,4033	0,4891602	0,9390022	619,8755	3,071392	1	12	389	213						Untertest4.avi	0	880	547	72	111	302	120	317	0	Content		317	102	16746152	1844620036
16763	09:03:46.502	00:00:16.763	1006	421,6183	274,2042	0,4890456	0,9388347	619,9388	3,130429	3	363,5116	239,7509	0,4891275	0,9388286	619,9388	3,140256	1	12	364	240						Untertest4.avi	0	880	547	72	111	302	120	317	0	Content		292	129	16763022	1844636906
16780	09:03:46.519	00:00:16.779	1007	413,2186	221,7286	0,4890394	0,938612	619,9308	2,968559	3	354,635	185,2381	0,489121	0,938606	619,9308	2,978602	1	12	355	185						Untertest4.avi	0	880	547	72	111	302	120	317	0	Content		283	74	16779647	1844653531
16796	09:03:46.535	00:00:16.796	1008	445,0087	262,351	0,4890534	0,9384468	619,9777	3,145134	3	387,5883	227,0249	0,4891347	0,9384408	619,9777	3,156045	1	12	388	227						Untertest4.avi	0	880	547	72	111	302	120	317	0	Content		316	116	16796275	1844670159
16813	09:03:46.552	00:00:16.812	1009	410,4289	229,1414	0,4891211	0,93832	620,1063	3,114666	3	351,8484	192,392	0,4892026	0,9383141	620,1063	3,125319	1	12	352	192						Untertest4.avi	0	880	547	72	111	302	120	317	0	Content		280	81	16812767	1844686651
16829	09:03:46.568	00:00:16.829	1010	411,8537	266,805	0,4891973	0,9382991	620,2227	3,053488	3	353,5036	231,7613	0,4892788	0,938293	620,2226	3,063489	1	12	354	232						Untertest4.avi	0	880	547	72	111	302	120	317	0	Content		282	121	16829390	1844703274
16846	09:03:46.585	00:00:16.846	1011	404,6486	241,7679	0,4892614	0,9383396	620,2288	3,094295	3	354,5793	238,0608	0,4893428	0,9383336	620,2288	3,073113	1	12	355	238						Untertest4.avi	0	880	547	72	111	302	120	317	0	Content		283	127	16846140	1844720024
16863	09:03:46.602	00:00:16.862	1012	441,8331	240,0085	0,4892944	0,938332	620,1424	3,041924	3	384,2194	204,6876	0,4893759	0,9383259	620,1424	3,051894	1	12	384	205						Untertest4.avi	0	880	547	72	111	302	120	317	0	Content		312	94	16862885	1844736769
16880	09:03:46.619	00:00:16.879	1013	449,283	289,6888	0,4893343	0,9382184	620,095	3,16139	3	392,0624	255,7376	0,4894159	0,9382124	620,095	3,171777	1	12	392	256						Untertest4.avi	0	880	547	72	111	302	120	317	0	Content		320	145	16879632	1844753516
16896	09:03:46.635	00:00:16.896	1014	442,975	253,8048	0,489491	0,9380924	620,0712	3,087206	3	385,3052	218,8898	0,4895728	0,9380864	620,0712	3,097324	1	12	385	219						Untertest4.avi	0	880	547	72	111	302	120	317	0	Content		313	108	16896248	1844770132
16913	09:03:46.652	00:00:16.912	1015	399,4179	281,3376	0,4896928	0,9379731	620,2566	3,168556	3	340,7902	246,8091	0,4897744	0,9379672	620,2566	3,178363	1	12	341	247						Untertest4.avi	0	880	547	72	111	302	120	317	0	Content		269	136	16912627	1844786511
16929	09:03:46.668	00:00:16.929	1016	392,4927	262,7621	0,4898427	0,9379618	620,22	3,040551	3	333,6516	228,0572	0,4899242	0,9379558	620,2199	3,049782	1	12	334	228						Untertest4.avi	0	880	547	72	111	302	120	317	0	Content		262	117	16929376	1844803260
16946	09:03:46.685	00:00:16.946	1017	455,4299	261,9101	0,4897366	0,9380971	620,2709	3,111251	3	398,2385	227,7792	0,4898183	0,9380911	620,2709	3,121003	1	12	398	228						Untertest4.avi	0	880	547	72	111	302	120	317	0	Content		326	117	16946000	1844819884
16963	09:03:46.702	00:00:16.962	1018	669,4673	262,5983	0,4881469	0,9393466	620,2709	3,135882	3	617,313	231,3849	0,4882023	0,9393407	620,2709	3,146871	1	12	617	231						Untertest4.avi	0	880	547	72	111	302	120	317	0	Content		545	120	16962876	1844836760
16979	09:03:46.718	00:00:16.979	1019	805,8486	379,084	0,4862839	0,9404262	620,1411	3,043893	3	756,9308	352,9258	0,4863655	0,9404202	620,1411	3,054175	1	13	757	353						Untertest4.avi	0	880	547	72	111	1075	642	100	0	Content		685	242	16979496	1844853380
16996	09:03:46.735	00:00:16.996	1020	936,1287	539,2057	0,4847339	0,9421505	620,2302	3,066283	3	914,0894	468,897	0,4848156	0,9421445	620,2302	2,968781	1	13	914	469						Untertest4.avi	0	880	547	72	111	1075	642	100	0	Content		842	358	16996121	1844870005
17013	09:03:46.752	00:00:17.012	1021	1087,561	689,0735	0,4831114	0,9445566	620,2302	3,1987	3	1043,276	671,9374	0,4831668	0,9445506	620,2302	3,211125	1	13	1043	672						Untertest4.avi	0	880	547	72	111	1075	642	100	0	Content		971	561	17012617	1844886501
17029	09:03:46.768	00:00:17.029	1022	1292,149	847,1705	0,4814229	0,9461761	620,68	2,996453	3	1251,501	834,1613	0,4815044	0,9461701	620,68	3,009968	1	13	1252	834						Untertest4.avi	0	880	547	72	111	1075	642	100	0	Content		1180	723	17029364	1844903248
17046	09:03:46.785	00:00:17.045	1023	1471,464	964,8792	0,480142	0,9478815	621,2258	3,099016	3	1492,304	950,0134	0,4802232	0,9478755	621,2258	3,033545	1	13	1492	950						Untertest4.avi	0	880	547	72	111	1075	642	100	0	Content		1420	839	17045990	1844919874
17063	09:03:46.802	00:00:17.062	1024	1767,783	1053,216	0,4792908	0,9498069	621,2258	3,02528	3	1735,783	1043,927	0,4793461	0,9498008	621,2258	3,047649	1	13	1736	1044						Untertest4.avi	0	880	547	72	111	1075	642	100	0	Content		1664	933	17062733	1844936617
17079	09:03:46.818	00:00:17.079	1025	-1024	-768	-1	-1	-1	-1	4	-1024	-768	-1	-1	-1	-1	4		0	0						Untertest4.avi	0	880	547	72	111				0	Content		-72	-111	17079357	1844953241
17096	09:03:46.835	00:00:17.095	1026	-1024	-768	-1	-1	-1	-1	4	-1024	-768	-1	-1	-1	-1	4		0	0						Untertest4.avi	0	880	547	72	111				0	Content		-72	-111	17095980	1844969864
17113	09:03:46.852	00:00:17.112	1027	-1024	-768	-1	-1	-1	-1	4	-1024	-768	-1	-1	-1	-1	4		0	0						Untertest4.avi	0	880	547	72	111				0	Content		-72	-111	17112726	1844986610
17129	09:03:46.868	00:00:17.129	1028	-1024	-768	-1	-1	-1	-1	4	-1024	-768	-1	-1	-1	-1	4		0	0						Untertest4.avi	0	880	547	72	111				0	Content		-72	-111	17129351	1845003235
17146	09:03:46.885	00:00:17.146	1029	-1024	-768	-1	-1	-1	-1	4	-1024	-768	-1	-1	-1	-1	4		0	0						Untertest4.avi	0	880	547	72	111				0	Content		-72	-111	17146099	1845019983
17163	09:03:46.902	00:00:17.162	1030	-1024	-768	-1	-1	-1	-1	4	-1024	-768	-1	-1	-1	-1	4		0	0						Untertest4.avi	0	880	547	72	111				0	Content		-72	-111	17162722	1845036606
17179	09:03:46.918	00:00:17.179	1031	-1024	-768	-1	-1	-1	-1	4	-1024	-768	-1	-1	-1	-1	4		0	0						Untertest4.avi	0	880	547	72	111				0	Content		-72	-111	17179347	1845053231
17196	09:03:46.935	00:00:17.195	1032	-1024	-768	-1	-1	-1	-1	4	-1024	-768	-1	-1	-1	-1	4		0	0						Untertest4.avi	0	880	547	72	111				0	Content		-72	-111	17195970	1845069854
17213	09:03:46.952	00:00:17.212	1033	-1024	-768	-1	-1	-1	-1	4	-1024	-768	-1	-1	-1	-1	4		0	0						Untertest4.avi	0	880	547	72	111				0	Content		-72	-111	17212717	1845086601
17229	09:03:46.968	00:00:17.229	1034	-1024	-768	-1	-1	-1	-1	4	-1024	-768	-1	-1	-1	-1	4		0	0						Untertest4.avi	0	880	547	72	111				0	Content		-72	-111	17229339	1845103223
17246	09:03:46.985	00:00:17.245	1035	-1024	-768	-1	-1	-1	-1	4	-1024	-768	-1	-1	-1	-1	4		0	0						Untertest4.avi	0	880	547	72	111				0	Content		-72	-111	17245958	1845119842
17263	09:03:47.002	00:00:17.262	1036	-1024	-768	-1	-1	-1	-1	4	-1024	-768	-1	-1	-1	-1	4		0	0						Untertest4.avi	0	880	547	72	111				0	Content		-72	-111	17262584	1845136468
17279	09:03:47.018	00:00:17.279	1037	-1024	-768	-1	-1	-1	-1	4	-1024	-768	-1	-1	-1	-1	4		0	0						Untertest4.avi	0	880	547	72	111				0	Content		-72	-111	17279333	1845153217
17296	09:03:47.035	00:00:17.295	1038	-1024	-768	-1	-1	-1	-1	4	-1024	-768	-1	-1	-1	-1	4		0	0						Untertest4.avi	0	880	547	72	111				0	Content		-72	-111	17295958	1845169842
17313	09:03:47.052	00:00:17.312	1039	-1024	-768	-1	-1	-1	-1	4	-1024	-768	-1	-1	-1	-1	4		0	0						Untertest4.avi	0	880	547	72	111				0	Content		-72	-111	17312578	1845186462
17329	09:03:47.068	00:00:17.329	1040	-1024	-768	-1	-1	-1	-1	4	-1024	-768	-1	-1	-1	-1	4		0	0						Untertest4.avi	0	880	547	72	111				0	Content		-72	-111	17329329	1845203213
17346	09:03:47.085	00:00:17.345	1041	-1024	-768	-1	-1	-1	-1	4	-1024	-768	-1	-1	-1	-1	4		0	0						Untertest4.avi	0	880	547	72	111				0	Content		-72	-111	17345952	1845219836
17363	09:03:47.102	00:00:17.362	1042	-1024	-768	-1	-1	-1	-1	4	-1024	-768	-1	-1	-1	-1	4		0	0						Untertest4.avi	0	880	547	72	111				0	Content		-72	-111	17362619	1845236503
17379	09:03:47.118	00:00:17.379	1043	-1024	-768	-1	-1	-1	-1	4	-1024	-768	-1	-1	-1	-1	4		0	0						Untertest4.avi	0	880	547	72	111				0	Content		-72	-111	17379197	1845253081
17394	09:03:47.133	00:00:17.394	1044	-1024	-768	-1	-1	-1	-1	4	-1024	-768	-1	-1	-1	-1	4		0	0						Untertest4.avi	0	880	547	72	111				0	Content		-72	-111	17394072	1845267956
17411	09:03:47.150	00:00:17.410	1045	-1024	-768	-1	-1	-1	-1	4	-1024	-768	-1	-1	-1	-1	4		0	0						Untertest4.avi	0	880	547	72	111				0	Content		-72	-111	17410566	1845284450
17428	09:03:47.167	00:00:17.427	1046	-1024	-768	-1	-1	-1	-1	4	-1024	-768	-1	-1	-1	-1	4		0	0						Untertest4.avi	0	880	547	72	111				0	Content		-72	-111	17427760	1845301644
17445	09:03:47.184	00:00:17.445	1047	-1024	-768	-1	-1	-1	-1	4	-1024	-768	-1	-1	-1	-1	4		0	0						Untertest4.avi	0	880	547	72	111				0	Content		-72	-111	17445139	1845319023
17462	09:03:47.201	00:00:17.462	1048	-1024	-768	-1	-1	-1	-1	4	-1024	-768	-1	-1	-1	-1	4		0	0						Untertest4.avi	0	880	547	72	111				0	Content		-72	-111	17462377	1845336261
17477	09:03:47.216	00:00:17.477	1049	-1024	-768	-1	-1	-1	-1	4	-1024	-768	-1	-1	-1	-1	4		0	0						Untertest4.avi	0	880	547	72	111				0	Content		-72	-111	17477306	1845351190
17494	09:03:47.233	00:00:17.493	1050	-1024	-768	-1	-1	-1	-1	4	-1024	-768	-1	-1	-1	-1	4		0	0						Untertest4.avi	0	880	547	72	111				0	Content		-72	-111	17493929	1845367813
17511	09:03:47.250	00:00:17.510	1051	-1024	-768	-1	-1	-1	-1	4	-1024	-768	-1	-1	-1	-1	4		0	0						Untertest4.avi	0	880	547	72	111				0	Content		-72	-111	17510678	1845384562
17527	09:03:47.266	00:00:17.527	1052	-1024	-768	-1	-1	-1	-1	4	-1024	-768	-1	-1	-1	-1	4		0	0						Untertest4.avi	0	880	547	72	111				0	Content		-72	-111	17527299	1845401183
17544	09:03:47.283	00:00:17.543	1053	-1024	-768	-1	-1	-1	-1	4	-1024	-768	-1	-1	-1	-1	4		0	0						Untertest4.avi	0	880	547	72	111				0	Content		-72	-111	17543924	1845417808
17561	09:03:47.300	00:00:17.560	1054	-1024	-768	-1	-1	-1	-1	4	-1024	-768	-1	-1	-1	-1	4		0	0						Untertest4.avi	0	880	547	72	111				0	Content		-72	-111	17560547	1845434431
17578	09:03:47.317	00:00:17.577	1055	-1024	-768	-1	-1	-1	-1	4	-1024	-768	-1	-1	-1	-1	4		0	0						Untertest4.avi	0	880	547	72	111				0	Content		-72	-111	17577614	1845451498
17595	09:03:47.334	00:00:17.594	1056	-1024	-768	-1	-1	-1	-1	4	-1024	-768	-1	-1	-1	-1	4		0	0						Untertest4.avi	0	880	547	72	111				0	Content		-72	-111	17594986	1845468870
17612	09:03:47.351	00:00:17.612	1057	-1024	-768	-1	-1	-1	-1	4	-1024	-768	-1	-1	-1	-1	4		0	0						Untertest4.avi	0	880	547	72	111				0	Content		-72	-111	17612233	1845486117
17627	09:03:47.366	00:00:17.627	1058	-1024	-768	-1	-1	-1	-1	4	-1024	-768	-1	-1	-1	-1	4		0	0						Untertest4.avi	0	880	547	72	111				0	Content		-72	-111	17627163	1845501047
17644	09:03:47.383	00:00:17.643	1059	-1024	-768	-1	-1	-1	-1	4	-1024	-768	-1	-1	-1	-1	4		0	0						Untertest4.avi	0	880	547	72	111				0	Content		-72	-111	17643786	1845517670
17661	09:03:47.400	00:00:17.660	1060	-1024	-768	-1	-1	-1	-1	4	-1024	-768	-1	-1	-1	-1	4		0	0						Untertest4.avi	0	880	547	72	111				0	Content		-72	-111	17660531	1845534415
17677	09:03:47.416	00:00:17.677	1061	-1024	-768	-1	-1	-1	-1	4	-1024	-768	-1	-1	-1	-1	4		0	0						Untertest4.avi	0	880	547	72	111				0	Content		-72	-111	17677152	1845551036
17694	09:03:47.433	00:00:17.693	1062	-1024	-768	-1	-1	-1	-1	4	-1024	-768	-1	-1	-1	-1	4		0	0						Untertest4.avi	0	880	547	72	111				0	Content		-72	-111	17693772	1845567656
17710	09:03:47.449	00:00:17.710	1063	-1024	-768	-1	-1	-1	-1	4	-1024	-768	-1	-1	-1	-1	4		0	0						Untertest4.avi	0	880	547	72	111				0	Content		-72	-111	17710398	1845584282
17728	09:03:47.467	00:00:17.727	1064	-1024	-768	-1	-1	-1	-1	4	-1024	-768	-1	-1	-1	-1	4		0	0						Untertest4.avi	0	880	547	72	111				0	Content		-72	-111	17727589	1845601473
17745	09:03:47.484	00:00:17.744	1065	-1024	-768	-1	-1	-1	-1	4	-1024	-768	-1	-1	-1	-1	4		0	0						Untertest4.avi	0	880	547	72	111				0	Content		-72	-111	17744962	1845618846
17762	09:03:47.501	00:00:17.762	1066	-1024	-768	-1	-1	-1	-1	4	-1024	-768	-1	-1	-1	-1	4		0	0						Untertest4.avi	0	880	547	72	111				0	Content		-72	-111	17762210	1845636094
17777	09:03:47.516	00:00:17.777	1067	-1024	-768	-1	-1	-1	-1	4	-1024	-768	-1	-1	-1	-1	4		0	0						Untertest4.avi	0	880	547	72	111				0	Content		-72	-111	17777012	1845650896
17794	09:03:47.533	00:00:17.793	1068	-1024	-768	-1	-1	-1	-1	4	-1024	-768	-1	-1	-1	-1	4		0	0						Untertest4.avi	0	880	547	72	111				0	Content		-72	-111	17793761	1845667645
17810	09:03:47.549	00:00:17.810	1069	-1024	-768	-1	-1	-1	-1	4	-1024	-768	-1	-1	-1	-1	4		0	0						Untertest4.avi	0	880	547	72	111				0	Content		-72	-111	17810382	1845684266
17827	09:03:47.566	00:00:17.827	1070	-1024	-768	-1	-1	-1	-1	4	-1024	-768	-1	-1	-1	-1	4		0	0						Untertest4.avi	0	880	547	72	111				0	Content		-72	-111	17827003	1845700887
17844	09:03:47.583	00:00:17.843	1071	-1024	-768	-1	-1	-1	-1	4	-1024	-768	-1	-1	-1	-1	4		0	0						Untertest4.avi	0	880	547	72	111				0	Content		-72	-111	17843625	1845717509
17860	09:03:47.599	00:00:17.860	1072	-1024	-768	-1	-1	-1	-1	4	-1024	-768	-1	-1	-1	-1	4		0	0						Untertest4.avi	0	880	547	72	111				0	Content		-72	-111	17860246	1845734130
17877	09:03:47.616	00:00:17.877	1073	-1024	-768	-1	-1	-1	-1	4	-1024	-768	-1	-1	-1	-1	4		0	0						Untertest4.avi	0	880	547	72	111				0	Content		-72	-111	17877440	1845751324
17895	09:03:47.634	00:00:17.894	1074	-1024	-768	-1	-1	-1	-1	4	-1024	-768	-1	-1	-1	-1	4		0	0						Untertest4.avi	0	880	547	72	111				0	Content		-72	-111	17894809	1845768693
17912	09:03:47.651	00:00:17.912	1075	-1024	-768	-1	-1	-1	-1	4	-1024	-768	-1	-1	-1	-1	4		0	0						Untertest4.avi	0	880	547	72	111				0	Content		-72	-111	17912059	1845785943
17927	09:03:47.666	00:00:17.926	1076	-1024	-768	-1	-1	-1	-1	4	-1024	-768	-1	-1	-1	-1	4		0	0						Untertest4.avi	0	880	547	72	111				0	Content		-72	-111	17926860	1845800744
17944	09:03:47.683	00:00:17.943	1077	-1024	-768	-1	-1	-1	-1	4	-1024	-768	-1	-1	-1	-1	4		0	0						Untertest4.avi	0	880	547	72	111				0	Content		-72	-111	17943609	1845817493
17960	09:03:47.699	00:00:17.960	1078	-1024	-768	-1	-1	-1	-1	4	-1024	-768	-1	-1	-1	-1	4		0	0						Untertest4.avi	0	880	547	72	111				0	Content		-72	-111	17960351	1845834235
17977	09:03:47.716	00:00:17.976	1079	-1024	-768	-1	-1	-1	-1	4	-1024	-768	-1	-1	-1	-1	4		0	0						Untertest4.avi	0	880	547	72	111				0	Content		-72	-111	17976849	1845850733
17994	09:03:47.733	00:00:17.993	1080	-1024	-768	-1	-1	-1	-1	4	-1024	-768	-1	-1	-1	-1	4		0	0						Untertest4.avi	0	880	547	72	111				0	Content		-72	-111	17993597	1845867481
18010	09:03:47.749	00:00:18.010	1081	-1024	-768	-1	-1	-1	-1	4	-1024	-768	-1	-1	-1	-1	4		0	0						Untertest4.avi	0	880	547	72	111				0	Content		-72	-111	18010218	1845884102
18027	09:03:47.766	00:00:18.027	1082	-1024	-768	-1	-1	-1	-1	4	-1024	-768	-1	-1	-1	-1	4		0	0						Untertest4.avi	0	880	547	72	111				0	Content		-72	-111	18027284	1845901168
18045	09:03:47.784	00:00:18.044	1083	-1024	-768	-1	-1	-1	-1	4	-1024	-768	-1	-1	-1	-1	4		0	0						Untertest4.avi	0	880	547	72	111				0	Content		-72	-111	18044658	1845918542
18062	09:03:47.801	00:00:18.062	1084	-1024	-768	-1	-1	-1	-1	4	-1024	-768	-1	-1	-1	-1	4		0	0						Untertest4.avi	0	880	547	72	111				0	Content		-72	-111	18062030	1845935914
18077	09:03:47.816	00:00:18.076	1085	-1024	-768	-1	-1	-1	-1	4	-1024	-768	-1	-1	-1	-1	4		0	0						Untertest4.avi	0	880	547	72	111				0	Content		-72	-111	18076836	1845950720
18093	09:03:47.832	00:00:18.093	1086	-1024	-768	-1	-1	-1	-1	4	-1024	-768	-1	-1	-1	-1	4		0	0						Untertest4.avi	0	880	547	72	111				0	Content		-72	-111	18093459	1845967343
18110	09:03:47.849	00:00:18.110	1087	-1024	-768	-1	-1	-1	-1	4	-1024	-768	-1	-1	-1	-1	4		0	0						Untertest4.avi	0	880	547	72	111				0	Content		-72	-111	18110208	1845984092
18127	09:03:47.866	00:00:18.126	1088	-1024	-768	-1	-1	-1	-1	4	-1024	-768	-1	-1	-1	-1	4		0	0						Untertest4.avi	0	880	547	72	111				0	Content		-72	-111	18126829	1846000713
18143	09:03:47.882	00:00:18.143	1089	-1024	-768	-1	-1	-1	-1	4	-1024	-768	-1	-1	-1	-1	4		0	0						Untertest4.avi	0	880	547	72	111				0	Content		-72	-111	18143450	1846017334
18160	09:03:47.899	00:00:18.160	1090	-1024	-768	-1	-1	-1	-1	4	-1024	-768	-1	-1	-1	-1	4		0	0						Untertest4.avi	0	880	547	72	111				0	Content		-72	-111	18160072	1846033956
18177	09:03:47.916	00:00:18.177	1091	-1024	-768	-1	-1	-1	-1	4	-1024	-768	-1	-1	-1	-1	4		0	0						Untertest4.avi	0	880	547	72	111				0	Content		-72	-111	18177265	1846051149
18195	09:03:47.934	00:00:18.194	1092	-1024	-768	-1	-1	-1	-1	4	-1024	-768	-1	-1	-1	-1	4		0	0						Untertest4.avi	0	880	547	72	111				0	Content		-72	-111	18194511	1846068395
18212	09:03:47.951	00:00:18.211	1093	-1024	-768	-1	-1	-1	-1	4	-1024	-768	-1	-1	-1	-1	4		0	0						Untertest4.avi	0	880	547	72	111				0	Content		-72	-111	18211881	1846085765
18227	09:03:47.966	00:00:18.226	1094	-1024	-768	-1	-1	-1	-1	4	-1024	-768	-1	-1	-1	-1	4		0	0						Untertest4.avi	0	880	547	72	111				0	Content		-72	-111	18226686	1846100570
18243	09:03:47.982	00:00:18.243	1095	-1024	-768	-1	-1	-1	-1	4	-1024	-768	-1	-1	-1	-1	4		0	0						Untertest4.avi	0	880	547	72	111				0	Content		-72	-111	18243432	1846117316
18260	09:03:47.999	00:00:18.260	1096	-1024	-768	-1	-1	-1	-1	4	-1024	-768	-1	-1	-1	-1	4		0	0						Untertest4.avi	0	880	547	72	111				0	Content		-72	-111	18260052	1846133936
18277	09:03:48.016	00:00:18.276	1097	-1024	-768	-1	-1	-1	-1	4	-1024	-768	-1	-1	-1	-1	4		0	0						Untertest4.avi	0	880	547	72	111				0	Content		-72	-111	18276674	1846150558
18293	09:03:48.032	00:00:18.293	1098	-1024	-768	-1	-1	-1	-1	4	-1024	-768	-1	-1	-1	-1	4		0	0						Untertest4.avi	0	880	547	72	111				0	Content		-72	-111	18293295	1846167179
18310	09:03:48.049	00:00:18.309	1099	-1024	-768	-1	-1	-1	-1	4	-1024	-768	-1	-1	-1	-1	4		0	0						Untertest4.avi	0	880	547	72	111				0	Content		-72	-111	18309930	1846183814
18327	09:03:48.066	00:00:18.327	1100	-1024	-768	-1	-1	-1	-1	4	-1024	-768	-1	-1	-1	-1	4		0	0						Untertest4.avi	0	880	547	72	111				0	Content		-72	-111	18327110	1846200994
18344	09:03:48.083	00:00:18.344	1101	-1024	-768	-1	-1	-1	-1	4	-1024	-768	-1	-1	-1	-1	4		0	0						Untertest4.avi	0	880	547	72	111				0	Content		-72	-111	18344484	1846218368
18362	09:03:48.101	00:00:18.361	1102	-1024	-768	-1	-1	-1	-1	4	-1024	-768	-1	-1	-1	-1	4		0	0						Untertest4.avi	0	880	547	72	111				0	Content		-72	-111	18361731	1846235615
18377	09:03:48.116	00:00:18.376	1103	-1024	-768	-1	-1	-1	-1	4	-1024	-768	-1	-1	-1	-1	4		0	0						Untertest4.avi	0	880	547	72	111				0	Content		-72	-111	18376536	1846250420
18393	09:03:48.132	00:00:18.393	1104	-1024	-768	-1	-1	-1	-1	4	-1024	-768	-1	-1	-1	-1	4		0	0						Untertest4.avi	0	880	547	72	111				0	Content		-72	-111	18393286	1846267170
18410	09:03:48.149	00:00:18.409	1105	-1024	-768	-1	-1	-1	-1	4	-1024	-768	-1	-1	-1	-1	4		0	0						Untertest4.avi	0	880	547	72	111				0	Content		-72	-111	18409920	1846283804
18427	09:03:48.166	00:00:18.426	1106	-1024	-768	-1	-1	-1	-1	4	-1024	-768	-1	-1	-1	-1	4		0	0						Untertest4.avi	0	880	547	72	111				0	Content		-72	-111	18426650	1846300534
18443	09:03:48.182	00:00:18.443	1107	-1024	-768	-1	-1	-1	-1	4	-1024	-768	-1	-1	-1	-1	4		0	0						Untertest4.avi	0	880	547	72	111				0	Content		-72	-111	18443146	1846317030
18460	09:03:48.199	00:00:18.459	1108	-1024	-768	-1	-1	-1	-1	4	-1024	-768	-1	-1	-1	-1	4		0	0						Untertest4.avi	0	880	547	72	111				0	Content		-72	-111	18459770	1846333654
18477	09:03:48.216	00:00:18.476	1109	-1024	-768	-1	-1	-1	-1	4	-1024	-768	-1	-1	-1	-1	4		0	0						Untertest4.avi	0	880	547	72	111				0	Content		-72	-111	18476960	1846350844
18494	09:03:48.233	00:00:18.494	1110	-1024	-768	-1	-1	-1	-1	4	-1024	-768	-1	-1	-1	-1	4		0	0						Untertest4.avi	0	880	547	72	111				0	Content		-72	-111	18494335	1846368219
18512	09:03:48.251	00:00:18.511	1111	-1024	-768	-1	-1	-1	-1	4	-1024	-768	-1	-1	-1	-1	4		0	0						Untertest4.avi	0	880	547	72	111				0	Content		-72	-111	18511580	1846385464
18527	09:03:48.266	00:00:18.526	1112	-1024	-768	-1	-1	-1	-1	4	-1024	-768	-1	-1	-1	-1	4		0	0						Untertest4.avi	0	880	547	72	111				0	Content		-72	-111	18526507	1846400391
18543	09:03:48.282	00:00:18.543	1113	-1024	-768	-1	-1	-1	-1	4	-1024	-768	-1	-1	-1	-1	4		0	0						Untertest4.avi	0	880	547	72	111				0	Content		-72	-111	18543129	1846417013
18560	09:03:48.299	00:00:18.559	1114	-1024	-768	-1	-1	-1	-1	4	-1024	-768	-1	-1	-1	-1	4		0	0						Untertest4.avi	0	880	547	72	111				0	Content		-72	-111	18559893	1846433777
18576	09:03:48.315	00:00:18.576	1115	-1024	-768	-1	-1	-1	-1	4	-1024	-768	-1	-1	-1	-1	4		0	0						Untertest4.avi	0	880	547	72	111				0	Content		-72	-111	18576500	1846450384
18593	09:03:48.332	00:00:18.593	1116	-1024	-768	-1	-1	-1	-1	4	-1024	-768	-1	-1	-1	-1	4		0	0						Untertest4.avi	0	880	547	72	111				0	Content		-72	-111	18593120	1846467004
18610	09:03:48.349	00:00:18.609	1117	-1024	-768	-1	-1	-1	-1	4	-1024	-768	-1	-1	-1	-1	4		0	0						Untertest4.avi	0	880	547	72	111				0	Content		-72	-111	18609746	1846483630
18627	09:03:48.366	00:00:18.626	1118	-1024	-768	-1	-1	-1	-1	4	-1024	-768	-1	-1	-1	-1	4		0	0						Untertest4.avi	0	880	547	72	111				0	Content		-72	-111	18626936	1846500820
18644	09:03:48.383	00:00:18.644	1119	-1024	-768	-1	-1	-1	-1	4	-1024	-768	-1	-1	-1	-1	4		0	0						Untertest4.avi	0	880	547	72	111				0	Content		-72	-111	18644183	1846518067
18661	09:03:48.400	00:00:18.661	1120	-1024	-768	-1	-1	-1	-1	4	-1024	-768	-1	-1	-1	-1	4		0	0						Untertest4.avi	0	880	547	72	111				0	Content		-72	-111	18661428	1846535312
18676	09:03:48.415	00:00:18.676	1121	-1024	-768	-1	-1	-1	-1	4	-1024	-768	-1	-1	-1	-1	4		0	0						Untertest4.avi	0	880	547	72	111				0	Content		-72	-111	18676355	1846550239
18693	09:03:48.432	00:00:18.692	1122	-1024	-768	-1	-1	-1	-1	4	-1024	-768	-1	-1	-1	-1	4		0	0						Untertest4.avi	0	880	547	72	111				0	Content		-72	-111	18692976	1846566860
18710	09:03:48.449	00:00:18.709	1123	-1024	-768	-1	-1	-1	-1	4	-1024	-768	-1	-1	-1	-1	4		0	0						Untertest4.avi	0	880	547	72	111				0	Content		-72	-111	18709724	1846583608
18726	09:03:48.465	00:00:18.726	1124	-1024	-768	-1	-1	-1	-1	4	-1024	-768	-1	-1	-1	-1	4		0	0						Untertest4.avi	0	880	547	72	111				0	Content		-72	-111	18726348	1846600232
18743	09:03:48.482	00:00:18.742	1125	-1024	-768	-1	-1	-1	-1	4	-1024	-768	-1	-1	-1	-1	4		0	0						Untertest4.avi	0	880	547	72	111				0	Content		-72	-111	18742969	1846616853
18760	09:03:48.499	00:00:18.759	1126	-1024	-768	-1	-1	-1	-1	4	-1024	-768	-1	-1	-1	-1	4		0	0						Untertest4.avi	0	880	547	72	111				0	Content		-72	-111	18759591	1846633475
18777	09:03:48.516	00:00:18.776	1127	-1024	-768	-1	-1	-1	-1	4	-1024	-768	-1	-1	-1	-1	4		0	0						Untertest4.avi	0	880	547	72	111				0	Content		-72	-111	18776785	1846650669
18794	09:03:48.533	00:00:18.794	1128	-1024	-768	-1	-1	-1	-1	4	-1024	-768	-1	-1	-1	-1	4		0	0						Untertest4.avi	0	880	547	72	111				0	Content		-72	-111	18794155	1846668039
18811	09:03:48.550	00:00:18.811	1129	-1024	-768	-1	-1	-1	-1	4	-1024	-768	-1	-1	-1	-1	4		0	0						Untertest4.avi	0	880	547	72	111				0	Content		-72	-111	18811401	1846685285
18826	09:03:48.565	00:00:18.826	1130	-1024	-768	-1	-1	-1	-1	4	-1024	-768	-1	-1	-1	-1	4		0	0						Untertest4.avi	0	880	547	72	111				0	Content		-72	-111	18826205	1846700089
18843	09:03:48.582	00:00:18.842	1131	-1024	-768	-1	-1	-1	-1	4	-1024	-768	-1	-1	-1	-1	4		0	0						Untertest4.avi	0	880	547	72	111				0	Content		-72	-111	18842954	1846716838
18860	09:03:48.599	00:00:18.859	1132	-1024	-768	-1	-1	-1	-1	4	-1024	-768	-1	-1	-1	-1	4		0	0						Untertest4.avi	0	880	547	72	111				0	Content		-72	-111	18859577	1846733461
18876	09:03:48.615	00:00:18.876	1133	-1024	-768	-1	-1	-1	-1	4	-1024	-768	-1	-1	-1	-1	4		0	0						Untertest4.avi	0	880	547	72	111				0	Content		-72	-111	18876196	1846750080
18893	09:03:48.632	00:00:18.892	1134	-1024	-768	-1	-1	-1	-1	4	-1024	-768	-1	-1	-1	-1	4		0	0						Untertest4.avi	0	880	547	72	111				0	Content		-72	-111	18892828	1846766712
18909	09:03:48.648	00:00:18.909	1135	-1024	-768	-1	-1	-1	-1	4	-1024	-768	-1	-1	-1	-1	4		0	0						Untertest4.avi	0	880	547	72	111				0	Content		-72	-111	18909440	1846783324
18927	09:03:48.666	00:00:18.926	1136	-1024	-768	-1	-1	-1	-1	4	-1024	-768	-1	-1	-1	-1	4		0	0						Untertest4.avi	0	880	547	72	111				0	Content		-72	-111	18926632	1846800516
18944	09:03:48.683	00:00:18.944	1137	-1024	-768	-1	-1	-1	-1	4	-1024	-768	-1	-1	-1	-1	4		0	0						Untertest4.avi	0	880	547	72	111				0	Content		-72	-111	18944006	1846817890
18961	09:03:48.700	00:00:18.961	1138	-1024	-768	-1	-1	-1	-1	4	-1024	-768	-1	-1	-1	-1	4		0	0						Untertest4.avi	0	880	547	72	111				0	Content		-72	-111	18961376	1846835260
18976	09:03:48.715	00:00:18.976	1139	-1024	-768	-1	-1	-1	-1	4	-1024	-768	-1	-1	-1	-1	4		0	0						Untertest4.avi	0	880	547	72	111				0	Content		-72	-111	18976179	1846850063
18993	09:03:48.732	00:00:18.992	1140	-1024	-768	-1	-1	-1	-1	4	-1024	-768	-1	-1	-1	-1	4		0	0						Untertest4.avi	0	880	547	72	111				0	Content		-72	-111	18992812	1846866696
19010	09:03:48.749	00:00:19.009	1141	-1024	-768	-1	-1	-1	-1	4	-1024	-768	-1	-1	-1	-1	4		0	0						Untertest4.avi	0	880	547	72	111				0	Content		-72	-111	19009549	1846883433
19026	09:03:48.765	00:00:19.026	1142	-1024	-768	-1	-1	-1	-1	4	-1024	-768	-1	-1	-1	-1	4		0	0						Untertest4.avi	0	880	547	72	111				0	Content		-72	-111	19026167	1846900051
19043	09:03:48.782	00:00:19.042	1143	-1024	-768	-1	-1	-1	-1	4	-1024	-768	-1	-1	-1	-1	4		0	0						Untertest4.avi	0	880	547	72	111				0	Content		-72	-111	19042797	1846916681
19059	09:03:48.798	00:00:19.059	1144	-1024	-768	-1	-1	-1	-1	4	-1024	-768	-1	-1	-1	-1	4		0	0						Untertest4.avi	0	880	547	72	111				0	Content		-72	-111	19059410	1846933294
19076	09:03:48.815	00:00:19.076	1145	-1024	-768	-1	-1	-1	-1	4	-1024	-768	-1	-1	-1	-1	4		0	0						Untertest4.avi	0	880	547	72	111				0	Content		-72	-111	19076480	1846950364
19094	09:03:48.833	00:00:19.093	1146	-1024	-768	-1	-1	-1	-1	4	-1024	-768	-1	-1	-1	-1	4		0	0						Untertest4.avi	0	880	547	72	111				0	Content		-72	-111	19093829	1846967713
19111	09:03:48.850	00:00:19.111	1147	-1024	-768	-1	-1	-1	-1	4	-1024	-768	-1	-1	-1	-1	4		0	0						Untertest4.avi	0	880	547	72	111				0	Content		-72	-111	19111201	1846985085
19127	09:03:48.866	00:00:19.126	1148	-1024	-768	-1	-1	-1	-1	4	-1024	-768	-1	-1	-1	-1	4		0	0						Untertest4.avi	0	880	547	72	111				0	Content		-72	-111	19126888	1847000772
19144	09:03:48.883	00:00:19.143	1149	-1024	-768	-1	-1	-1	-1	4	-1024	-768	-1	-1	-1	-1	4		0	0						Untertest4.avi	0	880	547	72	111				0	Content		-72	-111	19143554	1847017438
19159	09:03:48.898	00:00:19.159	1150	-1024	-768	-1	-1	-1	-1	4	-1024	-768	-1	-1	-1	-1	4		0	0						Untertest4.avi	0	880	547	72	111				0	Content		-72	-111	19159322	1847033206
19176	09:03:48.915	00:00:19.175	1151	-1024	-768	-1	-1	-1	-1	4	-1024	-768	-1	-1	-1	-1	4		0	0						Untertest4.avi	0	880	547	72	111				0	Content		-72	-111	19175943	1847049827
19193	09:03:48.932	00:00:19.192	1152	-1024	-768	-1	-1	-1	-1	4	-1024	-768	-1	-1	-1	-1	4		0	0						Untertest4.avi	0	880	547	72	111				0	Content		-72	-111	19192620	1847066504
19209	09:03:48.948	00:00:19.209	1153	-1024	-768	-1	-1	-1	-1	4	-1024	-768	-1	-1	-1	-1	4		0	0						Untertest4.avi	0	880	547	72	111				0	Content		-72	-111	19209197	1847083081
19226	09:03:48.965	00:00:19.226	1154	-1024	-768	-1	-1	-1	-1	4	-1024	-768	-1	-1	-1	-1	4		0	0						Untertest4.avi	0	880	547	72	111				0	Content		-72	-111	19226068	1847099952
19243	09:03:48.982	00:00:19.242	1155	-1024	-768	-1	-1	-1	-1	4	-1024	-768	-1	-1	-1	-1	4		0	0						Untertest4.avi	0	880	547	72	111				0	Content		-72	-111	19242734	1847116618
19259	09:03:48.998	00:00:19.259	1156	-1024	-768	-1	-1	-1	-1	4	-1024	-768	-1	-1	-1	-1	4		0	0						Untertest4.avi	0	880	547	72	111				0	Content		-72	-111	19259401	1847133285
19276	09:03:49.015	00:00:19.276	1157	-1024	-768	-1	-1	-1	-1	4	-1024	-768	-1	-1	-1	-1	4		0	0						Untertest4.avi	0	880	547	72	111				0	Content		-72	-111	19276410	1847150294
19293	09:03:49.032	00:00:19.293	1158	-1024	-768	-1	-1	-1	-1	4	-1024	-768	-1	-1	-1	-1	4		0	0						Untertest4.avi	0	880	547	72	111				0	Content		-72	-111	19293077	1847166961
19310	09:03:49.049	00:00:19.309	1159	-1024	-768	-1	-1	-1	-1	4	-1024	-768	-1	-1	-1	-1	4		0	0						Untertest4.avi	0	880	547	72	111				0	Content		-72	-111	19309743	1847183627
19327	09:03:49.066	00:00:19.327	1160	-1024	-768	-1	-1	-1	-1	4	-1024	-768	-1	-1	-1	-1	4		0	0						Untertest4.avi	0	880	547	72	111				0	Content		-72	-111	19327091	1847200975
19344	09:03:49.083	00:00:19.343	1161	-1024	-768	-1	-1	-1	-1	4	-1024	-768	-1	-1	-1	-1	4		0	0						Untertest4.avi	0	880	547	72	111				0	Content		-72	-111	19343757	1847217641
19361	09:03:49.100	00:00:19.361	1162	-1024	-768	-1	-1	-1	-1	4	-1024	-768	-1	-1	-1	-1	4		0	0						Untertest4.avi	0	880	547	72	111				0	Content		-72	-111	19361045	1847234929
19376	09:03:49.115	00:00:19.375	1163	-1024	-768	-1	-1	-1	-1	4	-1024	-768	-1	-1	-1	-1	4		0	0						Untertest4.avi	0	880	547	72	111				0	Content		-72	-111	19375805	1847249689
19392	09:03:49.131	00:00:19.392	1164	-1024	-768	-1	-1	-1	-1	4	-1024	-768	-1	-1	-1	-1	4		0	0						Untertest4.avi	0	880	547	72	111				0	Content		-72	-111	19392414	1847266298
19409	09:03:49.148	00:00:19.409	1165	-1024	-768	-1	-1	-1	-1	4	-1024	-768	-1	-1	-1	-1	4		0	0						Untertest4.avi	0	880	547	72	111				0	Content		-72	-111	19409160	1847283044
19426	09:03:49.165	00:00:19.425	1166	-1024	-768	-1	-1	-1	-1	4	-1024	-768	-1	-1	-1	-1	4		0	0						Untertest4.avi	0	880	547	72	111				0	Content		-72	-111	19425840	1847299724
19442	09:03:49.181	00:00:19.442	1167	-1024	-768	-1	-1	-1	-1	4	-1024	-768	-1	-1	-1	-1	4		0	0						Untertest4.avi	0	880	547	72	111				0	Content		-72	-111	19442403	1847316287
19459	09:03:49.198	00:00:19.459	1168	-1024	-768	-1	-1	-1	-1	4	-1024	-768	-1	-1	-1	-1	4		0	0						Untertest4.avi	0	880	547	72	111				0	Content		-72	-111	19459339	1847333223
19476	09:03:49.215	00:00:19.476	1169	-1024	-768	-1	-1	-1	-1	4	-1024	-768	-1	-1	-1	-1	4		0	0						Untertest4.avi	0	880	547	72	111				0	Content		-72	-111	19476005	1847349889
19493	09:03:49.232	00:00:19.493	1170	-1024	-768	-1	-1	-1	-1	4	-1024	-768	-1	-1	-1	-1	4		0	0						Untertest4.avi	0	880	547	72	111				0	Content		-72	-111	19493138	1847367022
19510	09:03:49.249	00:00:19.509	1171	-1024	-768	-1	-1	-1	-1	4	-1024	-768	-1	-1	-1	-1	4		0	0						Untertest4.avi	0	880	547	72	111				0	Content		-72	-111	19509804	1847383688
19527	09:03:49.266	00:00:19.526	1172	-1024	-768	-1	-1	-1	-1	4	-1024	-768	-1	-1	-1	-1	4		0	0						Untertest4.avi	0	880	547	72	111				0	Content		-72	-111	19526891	1847400775
19544	09:03:49.283	00:00:19.544	1173	-1024	-768	-1	-1	-1	-1	4	-1024	-768	-1	-1	-1	-1	4		0	0						Untertest4.avi	0	880	547	72	111				0	Content		-72	-111	19544265	1847418149
19560	09:03:49.299	00:00:19.559	1174	-1024	-768	-1	-1	-1	-1	4	-1024	-768	-1	-1	-1	-1	4		0	0						Untertest4.avi	0	880	547	72	111				0	Content		-72	-111	19559951	1847433835
19577	09:03:49.316	00:00:19.576	1175	-1024	-768	-1	-1	-1	-1	4	-1024	-768	-1	-1	-1	-1	4		0	0						Untertest4.avi	0	880	547	72	111				0	Content		-72	-111	19576618	1847450502
19592	09:03:49.331	00:00:19.592	1176	-1024	-768	-1	-1	-1	-1	4	-1024	-768	-1	-1	-1	-1	4		0	0						Untertest4.avi	0	880	547	72	111				0	Content		-72	-111	19592385	1847466269
19609	09:03:49.348	00:00:19.609	1177	-1024	-768	-1	-1	-1	-1	4	-1024	-768	-1	-1	-1	-1	4		0	0						Untertest4.avi	0	880	547	72	111				0	Content		-72	-111	19609006	1847482890
19626	09:03:49.365	00:00:19.625	1178	-1024	-768	-1	-1	-1	-1	4	-1024	-768	-1	-1	-1	-1	4		0	0						Untertest4.avi	0	880	547	72	111				0	Content		-72	-111	19625686	1847499570
19642	09:03:49.381	00:00:19.642	1179	-1024	-768	-1	-1	-1	-1	4	-1024	-768	-1	-1	-1	-1	4		0	0						Untertest4.avi	0	880	547	72	111				0	Content		-72	-111	19642282	1847516166
19659	09:03:49.398	00:00:19.658	1180	-1024	-768	-1	-1	-1	-1	4	-1024	-768	-1	-1	-1	-1	4		0	0						Untertest4.avi	0	880	547	72	111				0	Content		-72	-111	19658948	1847532832
19676	09:03:49.415	00:00:19.675	1181	-1024	-768	-1	-1	-1	-1	4	-1024	-768	-1	-1	-1	-1	4		0	0						Untertest4.avi	0	880	547	72	111				0	Content		-72	-111	19675854	1847549738
19693	09:03:49.432	00:00:19.692	1182	-1024	-768	-1	-1	-1	-1	4	-1024	-768	-1	-1	-1	-1	4		0	0						Untertest4.avi	0	880	547	72	111				0	Content		-72	-111	19692520	1847566404
19710	09:03:49.449	00:00:19.709	1183	-1024	-768	-1	-1	-1	-1	4	-1024	-768	-1	-1	-1	-1	4		0	0						Untertest4.avi	0	880	547	72	111				0	Content		-72	-111	19709513	1847583397
19726	09:03:49.465	00:00:19.726	1184	-1024	-768	-1	-1	-1	-1	4	-1024	-768	-1	-1	-1	-1	4		0	0						Untertest4.avi	0	880	547	72	111				0	Content		-72	-111	19726179	1847600063
19743	09:03:49.482	00:00:19.742	1185	-1024	-768	-1	-1	-1	-1	4	-1024	-768	-1	-1	-1	-1	4		0	0						Untertest4.avi	0	880	547	72	111				0	Content		-72	-111	19742846	1847616730
19760	09:03:49.499	00:00:19.760	1186	-1024	-768	-1	-1	-1	-1	4	-1024	-768	-1	-1	-1	-1	4		0	0						Untertest4.avi	0	880	547	72	111				0	Content		-72	-111	19760110	1847633994
19777	09:03:49.516	00:00:19.776	1187	-1024	-768	-1	-1	-1	-1	4	-1024	-768	-1	-1	-1	-1	4		0	0						Untertest4.avi	0	880	547	72	111				0	Content		-72	-111	19776777	1847650661
19794	09:03:49.533	00:00:19.794	1188	-1024	-768	-1	-1	-1	-1	4	-1024	-768	-1	-1	-1	-1	4		0	0						Untertest4.avi	0	880	547	72	111				0	Content		-72	-111	19794112	1847667996
19809	09:03:49.548	00:00:19.808	1189	-1024	-768	-1	-1	-1	-1	4	-1024	-768	-1	-1	-1	-1	4		0	0						Untertest4.avi	0	880	547	72	111				0	Content		-72	-111	19808862	1847682746
19825	09:03:49.564	00:00:19.825	1190	-1024	-768	-1	-1	-1	-1	4	-1024	-768	-1	-1	-1	-1	4		0	0						Untertest4.avi	0	880	547	72	111				0	Content		-72	-111	19825485	1847699369
19842	09:03:49.581	00:00:19.842	1191	-1024	-768	-1	-1	-1	-1	4	-1024	-768	-1	-1	-1	-1	4		0	0						Untertest4.avi	0	880	547	72	111				0	Content		-72	-111	19842109	1847715993
19859	09:03:49.598	00:00:19.858	1192	-1024	-768	-1	-1	-1	-1	4	-1024	-768	-1	-1	-1	-1	4		0	0						Untertest4.avi	0	880	547	72	111				0	Content		-72	-111	19858786	1847732670
19875	09:03:49.614	00:00:19.875	1193	-1024	-768	-1	-1	-1	-1	4	-1024	-768	-1	-1	-1	-1	4		0	0						Untertest4.avi	0	880	547	72	111				0	Content		-72	-111	19875478	1847749362
19892	09:03:49.631	00:00:19.892	1194	-1024	-768	-1	-1	-1	-1	4	-1024	-768	-1	-1	-1	-1	4		0	0						Untertest4.avi	0	880	547	72	111				0	Content		-72	-111	19892414	1847766298
19909	09:03:49.648	00:00:19.909	1195	-1024	-768	-1	-1	-1	-1	4	-1024	-768	-1	-1	-1	-1	4		0	0						Untertest4.avi	0	880	547	72	111				0	Content		-72	-111	19909081	1847782965
19926	09:03:49.665	00:00:19.926	1196	-1024	-768	-1	-1	-1	-1	4	-1024	-768	-1	-1	-1	-1	4		0	0						Untertest4.avi	0	880	547	72	111				0	Content		-72	-111	19926044	1847799928
19943	09:03:49.682	00:00:19.942	1197	-1024	-768	-1	-1	-1	-1	4	-1024	-768	-1	-1	-1	-1	4		0	0						Untertest4.avi	0	880	547	72	111				0	Content		-72	-111	19942711	1847816595
19959	09:03:49.698	00:00:19.959	1198	-1024	-768	-1	-1	-1	-1	4	-1024	-768	-1	-1	-1	-1	4		0	0						Untertest4.avi	0	880	547	72	111				0	Content		-72	-111	19959377	1847833261
19977	09:03:49.716	00:00:19.976	1199	-1024	-768	-1	-1	-1	-1	4	-1024	-768	-1	-1	-1	-1	4		0	0						Untertest4.avi	0	880	547	72	111				0	Content		-72	-111	19976588	1847850472
19994	09:03:49.733	00:00:19.993	1200	-1024	-768	-1	-1	-1	-1	4	-1024	-768	-1	-1	-1	-1	4		0	0						Untertest4.avi	0	880	547	72	111				0	Content		-72	-111	19993834	1847867718
20010	09:03:49.749	00:00:20.009	1201	-1024	-768	-1	-1	-1	-1	4	-1024	-768	-1	-1	-1	-1	4		0	0						Untertest4.avi	0	880	547	72	111				0	Content		-72	-111	20009876	1847883760
20027	09:03:49.766	00:00:20.026	1202	-1024	-768	-1	-1	-1	-1	4	-1024	-768	-1	-1	-1	-1	4		0	0						Untertest4.avi	0	880	547	72	111				0	Content		-72	-111	20026542	1847900426
20043	09:03:49.782	00:00:20.043	1203	-1024	-768	-1	-1	-1	-1	4	-1024	-768	-1	-1	-1	-1	4		0	0						Untertest4.avi	0	880	547	72	111				0	Content		-72	-111	20043209	1847917093
20059	09:03:49.798	00:00:20.058	1204	-1024	-768	-1	-1	-1	-1	4	-1024	-768	-1	-1	-1	-1	4		0	0						Untertest4.avi	0	880	547	72	111				0	Content		-72	-111	20058710	1847932594
20075	09:03:49.814	00:00:20.075	1205	-1024	-768	-1	-1	-1	-1	4	-1024	-768	-1	-1	-1	-1	4		0	0						Untertest4.avi	0	880	547	72	111				0	Content		-72	-111	20075336	1847949220
20092	09:03:49.831	00:00:20.092	1206	-1024	-768	-1	-1	-1	-1	4	-1024	-768	-1	-1	-1	-1	4		0	0						Untertest4.avi	0	880	547	72	111				0	Content		-72	-111	20092007	1847965891
20109	09:03:49.848	00:00:20.108	1207	-1024	-768	-1	-1	-1	-1	4	-1024	-768	-1	-1	-1	-1	4		0	0						Untertest4.avi	0	880	547	72	111				0	Content		-72	-111	20108604	1847982488
20125	09:03:49.864	00:00:20.125	1208	-1024	-768	-1	-1	-1	-1	4	-1024	-768	-1	-1	-1	-1	4		0	0						Untertest4.avi	0	880	547	72	111				0	Content		-72	-111	20125271	1847999155
20142	09:03:49.881	00:00:20.142	1209	-1024	-768	-1	-1	-1	-1	4	-1024	-768	-1	-1	-1	-1	4		0	0						Untertest4.avi	0	880	547	72	111				0	Content		-72	-111	20142170	1848016054
20159	09:03:49.898	00:00:20.158	1210	-1024	-768	-1	-1	-1	-1	4	-1024	-768	-1	-1	-1	-1	4		0	0						Untertest4.avi	0	880	547	72	111				0	Content		-72	-111	20158837	1848032721
20176	09:03:49.915	00:00:20.175	1211	-1024	-768	-1	-1	-1	-1	4	-1024	-768	-1	-1	-1	-1	4		0	0						Untertest4.avi	0	880	547	72	111				0	Content		-72	-111	20175830	1848049714
20192	09:03:49.931	00:00:20.192	1212	-1024	-768	-1	-1	-1	-1	4	-1024	-768	-1	-1	-1	-1	4		0	0						Untertest4.avi	0	880	547	72	111				0	Content		-72	-111	20192497	1848066381
20209	09:03:49.948	00:00:20.209	1213	-1024	-768	-1	-1	-1	-1	4	-1024	-768	-1	-1	-1	-1	4		0	0						Untertest4.avi	0	880	547	72	111				0	Content		-72	-111	20209163	1848083047
20226	09:03:49.965	00:00:20.226	1214	-1024	-768	-1	-1	-1	-1	4	-1024	-768	-1	-1	-1	-1	4		0	0						Untertest4.avi	0	880	547	72	111				0	Content		-72	-111	20226427	1848100311
20243	09:03:49.982	00:00:20.243	1215	-1024	-768	-1	-1	-1	-1	4	-1024	-768	-1	-1	-1	-1	4		0	0						Untertest4.avi	0	880	547	72	111				0	Content		-72	-111	20243093	1848116977
20260	09:03:49.999	00:00:20.260	1216	-1024	-768	-1	-1	-1	-1	4	-1024	-768	-1	-1	-1	-1	4		0	0						Untertest4.avi	0	880	547	72	111				0	Content		-72	-111	20260433	1848134317
20275	09:03:50.014	00:00:20.275	1217	-1024	-768	-1	-1	-1	-1	4	-1024	-768	-1	-1	-1	-1	4		0	0						Untertest4.avi	0	880	547	72	111				0	Content		-72	-111	20275179	1848149063
20292	09:03:50.031	00:00:20.291	1218	-1024	-768	-1	-1	-1	-1	4	-1024	-768	-1	-1	-1	-1	4		0	0						Untertest4.avi	0	880	547	72	111				0	Content		-72	-111	20291807	1848165691
20309	09:03:50.048	00:00:20.308	1219	-1024	-768	-1	-1	-1	-1	4	-1024	-768	-1	-1	-1	-1	4		0	0						Untertest4.avi	0	880	547	72	111				0	Content		-72	-111	20308555	1848182439
20325	09:03:50.064	00:00:20.325	1220	-1024	-768	-1	-1	-1	-1	4	-1024	-768	-1	-1	-1	-1	4		0	0						Untertest4.avi	0	880	547	72	111				0	Content		-72	-111	20325233	1848199117
20342	09:03:50.081	00:00:20.341	1221	-1024	-768	-1	-1	-1	-1	4	-1024	-768	-1	-1	-1	-1	4		0	0						Untertest4.avi	0	880	547	72	111				0	Content		-72	-111	20341797	1848215681
20359	09:03:50.098	00:00:20.358	1222	-1024	-768	-1	-1	-1	-1	4	-1024	-768	-1	-1	-1	-1	4		0	0						Untertest4.avi	0	880	547	72	111				0	Content		-72	-111	20358733	1848232617
20375	09:03:50.114	00:00:20.375	1223	-1024	-768	-1	-1	-1	-1	4	-1024	-768	-1	-1	-1	-1	4		0	0						Untertest4.avi	0	880	547	72	111				0	Content		-72	-111	20375399	1848249283
20393	09:03:50.132	00:00:20.392	1224	-1024	-768	-1	-1	-1	-1	4	-1024	-768	-1	-1	-1	-1	4		0	0						Untertest4.avi	0	880	547	72	111				0	Content		-72	-111	20392534	1848266418
20409	09:03:50.148	00:00:20.409	1225	-1024	-768	-1	-1	-1	-1	4	-1024	-768	-1	-1	-1	-1	4		0	0						Untertest4.avi	0	880	547	72	111				0	Content		-72	-111	20409200	1848283084
20426	09:03:50.165	00:00:20.426	1226	-1024	-768	-1	-1	-1	-1	4	-1024	-768	-1	-1	-1	-1	4		0	0						Untertest4.avi	0	880	547	72	111				0	Content		-72	-111	20426231	1848300115
20443	09:03:50.182	00:00:20.442	1227	-1024	-768	-1	-1	-1	-1	4	-1024	-768	-1	-1	-1	-1	4		0	0						Untertest4.avi	0	880	547	72	111				0	Content		-72	-111	20442897	1848316781
20460	09:03:50.199	00:00:20.459	1228	-1024	-768	-1	-1	-1	-1	4	-1024	-768	-1	-1	-1	-1	4		0	0						Untertest4.avi	0	880	547	72	111				0	Content		-72	-111	20459564	1848333448
20476	09:03:50.215	00:00:20.475	1229	-1024	-768	-1	-1	-1	-1	4	-1024	-768	-1	-1	-1	-1	4		0	0						Untertest4.avi	0	880	547	72	111				0	Content		-72	-111	20475616	1848349500
20492	09:03:50.231	00:00:20.492	1230	-1024	-768	-1	-1	-1	-1	4	-1024	-768	-1	-1	-1	-1	4		0	0						Untertest4.avi	0	880	547	72	111				0	Content		-72	-111	20492283	1848366167
20508	09:03:50.247	00:00:20.508	1231	-1024	-768	-1	-1	-1	-1	4	-1024	-768	-1	-1	-1	-1	4		0	0						Untertest4.avi	0	880	547	72	111				0	Content		-72	-111	20508284	1848382168
20525	09:03:50.264	00:00:20.525	1232	-1024	-768	-1	-1	-1	-1	4	-1024	-768	-1	-1	-1	-1	4		0	0						Untertest4.avi	0	880	547	72	111				0	Content		-72	-111	20525031	1848398915
20542	09:03:50.281	00:00:20.541	1233	-1024	-768	-1	-1	-1	-1	4	-1024	-768	-1	-1	-1	-1	4		0	0						Untertest4.avi	0	880	547	72	111				0	Content		-72	-111	20541653	1848415537
20558	09:03:50.297	00:00:20.558	1234	-1024	-768	-1	-1	-1	-1	4	-1024	-768	-1	-1	-1	-1	4		0	0						Untertest4.avi	0	880	547	72	111				0	Content		-72	-111	20558333	1848432217
20575	09:03:50.314	00:00:20.574	1235	-1024	-768	-1	-1	-1	-1	4	-1024	-768	-1	-1	-1	-1	4		0	0						Untertest4.avi	0	880	547	72	111				0	Content		-72	-111	20574990	1848448874
20592	09:03:50.331	00:00:20.591	1236	-1024	-768	-1	-1	-1	-1	4	-1024	-768	-1	-1	-1	-1	4		0	0						Untertest4.avi	0	880	547	72	111				0	Content		-72	-111	20591657	1848465541
20608	09:03:50.347	00:00:20.608	1237	-1024	-768	-1	-1	-1	-1	4	-1024	-768	-1	-1	-1	-1	4		0	0						Untertest4.avi	0	880	547	72	111				0	Content		-72	-111	20608268	1848482152
20626	09:03:50.365	00:00:20.625	1238	-1024	-768	-1	-1	-1	-1	4	-1024	-768	-1	-1	-1	-1	4		0	0						Untertest4.avi	0	880	547	72	111				0	Content		-72	-111	20625514	1848499398
20643	09:03:50.382	00:00:20.642	1239	-1024	-768	-1	-1	-1	-1	4	-1024	-768	-1	-1	-1	-1	4		0	0						Untertest4.avi	0	880	547	72	111				0	Content		-72	-111	20642596	1848516480
20659	09:03:50.398	00:00:20.659	1240	-1024	-768	-1	-1	-1	-1	4	-1024	-768	-1	-1	-1	-1	4		0	0						Untertest4.avi	0	880	547	72	111				0	Content		-72	-111	20659262	1848533146
20676	09:03:50.415	00:00:20.675	1241	-1024	-768	-1	-1	-1	-1	4	-1024	-768	-1	-1	-1	-1	4		0	0						Untertest4.avi	0	880	547	72	111				0	Content		-72	-111	20675929	1848549813
20693	09:03:50.432	00:00:20.693	1242	-1024	-768	-1	-1	-1	-1	4	-1024	-768	-1	-1	-1	-1	4		0	0						Untertest4.avi	0	880	547	72	111				0	Content		-72	-111	20693380	1848567264
20708	09:03:50.447	00:00:20.708	1243	-1024	-768	-1	-1	-1	-1	4	-1024	-768	-1	-1	-1	-1	4		0	0						Untertest4.avi	0	880	547	72	111				0	Content		-72	-111	20708252	1848582136
20725	09:03:50.464	00:00:20.724	1244	-1024	-768	-1	-1	-1	-1	4	-1024	-768	-1	-1	-1	-1	4		0	0						Untertest4.avi	0	880	547	72	111				0	Content		-72	-111	20724876	1848598760
20741	09:03:50.480	00:00:20.741	1245	-1024	-768	-1	-1	-1	-1	4	-1024	-768	-1	-1	-1	-1	4		0	0						Untertest4.avi	0	880	547	72	111				0	Content		-72	-111	20741498	1848615382
20758	09:03:50.497	00:00:20.758	1246	-1024	-768	-1	-1	-1	-1	4	-1024	-768	-1	-1	-1	-1	4		0	0						Untertest4.avi	0	880	547	72	111				0	Content		-72	-111	20758178	1848632062
20775	09:03:50.514	00:00:20.774	1247	-1024	-768	-1	-1	-1	-1	4	-1024	-768	-1	-1	-1	-1	4		0	0						Untertest4.avi	0	880	547	72	111				0	Content		-72	-111	20774870	1848648754
20792	09:03:50.531	00:00:20.791	1248	-1024	-768	-1	-1	-1	-1	4	-1024	-768	-1	-1	-1	-1	4		0	0						Untertest4.avi	0	880	547	72	111				0	Content		-72	-111	20791741	1848665625
20808	09:03:50.547	00:00:20.808	1249	-1024	-768	-1	-1	-1	-1	4	-1024	-768	-1	-1	-1	-1	4		0	0						Untertest4.avi	0	880	547	72	111				0	Content		-72	-111	20808408	1848682292
20825	09:03:50.564	00:00:20.825	1250	-1024	-768	-1	-1	-1	-1	4	-1024	-768	-1	-1	-1	-1	4		0	0						Untertest4.avi	0	880	547	72	111				0	Content		-72	-111	20825358	1848699242
20843	09:03:50.582	00:00:20.842	1251	-1024	-768	-1	-1	-1	-1	4	-1024	-768	-1	-1	-1	-1	4		0	0						Untertest4.avi	0	880	547	72	111				0	Content		-72	-111	20842606	1848716490
20859	09:03:50.598	00:00:20.858	1252	-1024	-768	-1	-1	-1	-1	4	-1024	-768	-1	-1	-1	-1	4		0	0						Untertest4.avi	0	880	547	72	111				0	Content		-72	-111	20858858	1848732742
20876	09:03:50.615	00:00:20.875	1253	-1024	-768	-1	-1	-1	-1	4	-1024	-768	-1	-1	-1	-1	4		0	0						Untertest4.avi	0	880	547	72	111				0	Content		-72	-111	20875525	1848749409
20892	09:03:50.631	00:00:20.892	1254	-1024	-768	-1	-1	-1	-1	4	-1024	-768	-1	-1	-1	-1	4		0	0						Untertest4.avi	0	880	547	72	111				0	Content		-72	-111	20892191	1848766075
20908	09:03:50.647	00:00:20.907	1255	-1024	-768	-1	-1	-1	-1	4	-1024	-768	-1	-1	-1	-1	4		0	0						Untertest4.avi	0	880	547	72	111				0	Content		-72	-111	20907971	1848781855
20925	09:03:50.664	00:00:20.924	1256	-1024	-768	-1	-1	-1	-1	4	-1024	-768	-1	-1	-1	-1	4		0	0						Untertest4.avi	0	880	547	72	111				0	Content		-72	-111	20924720	1848798604
20941	09:03:50.680	00:00:20.941	1257	-1024	-768	-1	-1	-1	-1	4	-1024	-768	-1	-1	-1	-1	4		0	0						Untertest4.avi	0	880	547	72	111				0	Content		-72	-111	20941343	1848815227
20958	09:03:50.697	00:00:20.958	1258	-1024	-768	-1	-1	-1	-1	4	-1024	-768	-1	-1	-1	-1	4		0	0						Untertest4.avi	0	880	547	72	111				0	Content		-72	-111	20958021	1848831905
20975	09:03:50.714	00:00:20.974	1259	-1024	-768	-1	-1	-1	-1	4	-1024	-768	-1	-1	-1	-1	4		0	0						Untertest4.avi	0	880	547	72	111				0	Content		-72	-111	20974679	1848848563
20991	09:03:50.730	00:00:20.991	1260	-1024	-768	-1	-1	-1	-1	4	-1024	-768	-1	-1	-1	-1	4		0	0						Untertest4.avi	0	880	547	72	111				0	Content		-72	-111	20991345	1848865229
21008	09:03:50.747	00:00:21.007	1261	-1024	-768	-1	-1	-1	-1	4	-1024	-768	-1	-1	-1	-1	4		0	0						Untertest4.avi	0	880	547	72	111				0	Content		-72	-111	21007956	1848881840
21025	09:03:50.764	00:00:21.025	1262	-1024	-768	-1	-1	-1	-1	4	-1024	-768	-1	-1	-1	-1	4		0	0						Untertest4.avi	0	880	547	72	111				0	Content		-72	-111	21025204	1848899088
21042	09:03:50.781	00:00:21.042	1263	-1024	-768	-1	-1	-1	-1	4	-1024	-768	-1	-1	-1	-1	4		0	0						Untertest4.avi	0	880	547	72	111				0	Content		-72	-111	21042292	1848916176
21059	09:03:50.798	00:00:21.058	1264	-1024	-768	-1	-1	-1	-1	4	-1024	-768	-1	-1	-1	-1	4		0	0						Untertest4.avi	0	880	547	72	111				0	Content		-72	-111	21058958	1848932842
21076	09:03:50.815	00:00:21.075	1265	-1024	-768	-1	-1	-1	-1	4	-1024	-768	-1	-1	-1	-1	4		0	0						Untertest4.avi	0	880	547	72	111				0	Content		-72	-111	21075625	1848949509
21093	09:03:50.832	00:00:21.093	1266	-1024	-768	-1	-1	-1	-1	4	-1024	-768	-1	-1	-1	-1	4		0	0						Untertest4.avi	0	880	547	72	111				0	Content		-72	-111	21093222	1848967106
21108	09:03:50.847	00:00:21.107	1267	-1024	-768	-1	-1	-1	-1	4	-1024	-768	-1	-1	-1	-1	4		0	0						Untertest4.avi	0	880	547	72	111				0	Content		-72	-111	21107946	1848981830
21125	09:03:50.864	00:00:21.124	1268	-1024	-768	-1	-1	-1	-1	4	-1024	-768	-1	-1	-1	-1	4		0	0						Untertest4.avi	0	880	547	72	111				0	Content		-72	-111	21124567	1848998451
21141	09:03:50.880	00:00:21.141	1269	-1024	-768	-1	-1	-1	-1	4	-1024	-768	-1	-1	-1	-1	4		0	0						Untertest4.avi	0	880	547	72	111				0	Content		-72	-111	21141191	1849015075
21158	09:03:50.897	00:00:21.157	1270	-1024	-768	-1	-1	-1	-1	4	-1024	-768	-1	-1	-1	-1	4		0	0						Untertest4.avi	0	880	547	72	111				0	Content		-72	-111	21157870	1849031754
21175	09:03:50.914	00:00:21.174	1271	-1024	-768	-1	-1	-1	-1	4	-1024	-768	-1	-1	-1	-1	4		0	0						Untertest4.avi	0	880	547	72	111				0	Content		-72	-111	21174561	1849048445
21191	09:03:50.930	00:00:21.191	1272	-1024	-768	-1	-1	-1	-1	4	-1024	-768	-1	-1	-1	-1	4		0	0						Untertest4.avi	0	880	547	72	111				0	Content		-72	-111	21191497	1849065381
21208	09:03:50.947	00:00:21.208	1273	-1024	-768	-1	-1	-1	-1	4	-1024	-768	-1	-1	-1	-1	4		0	0						Untertest4.avi	0	880	547	72	111				0	Content		-72	-111	21208163	1849082047
21225	09:03:50.964	00:00:21.225	1274	-1024	-768	-1	-1	-1	-1	4	-1024	-768	-1	-1	-1	-1	4		0	0						Untertest4.avi	0	880	547	72	111				0	Content		-72	-111	21225054	1849098938
21242	09:03:50.981	00:00:21.242	1275	-1024	-768	-1	-1	-1	-1	4	-1024	-768	-1	-1	-1	-1	4		0	0						Untertest4.avi	0	880	547	72	111				0	Content		-72	-111	21242427	1849116311
21259	09:03:50.998	00:00:21.258	1276	-1024	-768	-1	-1	-1	-1	4	-1024	-768	-1	-1	-1	-1	4		0	0						Untertest4.avi	0	880	547	72	111				0	Content		-72	-111	21258635	1849132519
21275	09:03:51.014	00:00:21.275	1277	-1024	-768	-1	-1	-1	-1	4	-1024	-768	-1	-1	-1	-1	4		0	0						Untertest4.avi	0	880	547	72	111				0	Content		-72	-111	21275301	1849149185
21292	09:03:51.031	00:00:21.291	1278	-1024	-768	-1	-1	-1	-1	4	-1024	-768	-1	-1	-1	-1	4		0	0						Untertest4.avi	0	880	547	72	111				0	Content		-72	-111	21291968	1849165852
21308	09:03:51.047	00:00:21.307	1279	-1024	-768	-1	-1	-1	-1	4	-1024	-768	-1	-1	-1	-1	4		0	0						Untertest4.avi	0	880	547	72	111				0	Content		-72	-111	21307793	1849181677
21324	09:03:51.063	00:00:21.324	1280	-1024	-768	-1	-1	-1	-1	4	-1024	-768	-1	-1	-1	-1	4		0	0						Untertest4.avi	0	880	547	72	111				0	Content		-72	-111	21324417	1849198301
21341	09:03:51.080	00:00:21.341	1281	-1024	-768	-1	-1	-1	-1	4	-1024	-768	-1	-1	-1	-1	4		0	0						Untertest4.avi	0	880	547	72	111				0	Content		-72	-111	21341038	1849214922
21358	09:03:51.097	00:00:21.357	1282	-1024	-768	-1	-1	-1	-1	4	-1024	-768	-1	-1	-1	-1	4		0	0						Untertest4.avi	0	880	547	72	111				0	Content		-72	-111	21357717	1849231601
21374	09:03:51.113	00:00:21.374	1283	-1024	-768	-1	-1	-1	-1	4	-1024	-768	-1	-1	-1	-1	4		0	0						Untertest4.avi	0	880	547	72	111				0	Content		-72	-111	21374375	1849248259
21391	09:03:51.130	00:00:21.391	1284	-1024	-768	-1	-1	-1	-1	4	-1024	-768	-1	-1	-1	-1	4		0	0						Untertest4.avi	0	880	547	72	111				0	Content		-72	-111	21391042	1849264926
21408	09:03:51.147	00:00:21.407	1285	-1024	-768	-1	-1	-1	-1	4	-1024	-768	-1	-1	-1	-1	4		0	0						Untertest4.avi	0	880	547	72	111				0	Content		-72	-111	21407973	1849281857
21425	09:03:51.164	00:00:21.424	1286	-1024	-768	-1	-1	-1	-1	4	-1024	-768	-1	-1	-1	-1	4		0	0						Untertest4.avi	0	880	547	72	111				0	Content		-72	-111	21424640	1849298524
21442	09:03:51.181	00:00:21.441	1287	-1024	-768	-1	-1	-1	-1	4	-1024	-768	-1	-1	-1	-1	4		0	0						Untertest4.avi	0	880	547	72	111				0	Content		-72	-111	21441600	1849315484
21458	09:03:51.197	00:00:21.458	1288	-1024	-768	-1	-1	-1	-1	4	-1024	-768	-1	-1	-1	-1	4		0	0						Untertest4.avi	0	880	547	72	111				0	Content		-72	-111	21458267	1849332151
21475	09:03:51.214	00:00:21.474	1289	-1024	-768	-1	-1	-1	-1	4	-1024	-768	-1	-1	-1	-1	4		0	0						Untertest4.avi	0	880	547	72	111				0	Content		-72	-111	21474933	1849348817
21492	09:03:51.231	00:00:21.492	1290	-1024	-768	-1	-1	-1	-1	4	-1024	-768	-1	-1	-1	-1	4		0	0						Untertest4.avi	0	880	547	72	111				0	Content		-72	-111	21492145	1849366029
21510	09:03:51.249	00:00:21.509	1291	-1024	-768	-1	-1	-1	-1	4	-1024	-768	-1	-1	-1	-1	4		0	0						Untertest4.avi	0	880	547	72	111				0	Content		-72	-111	21509517	1849383401
21524	09:03:51.263	00:00:21.524	1292	-1024	-768	-1	-1	-1	-1	4	-1024	-768	-1	-1	-1	-1	4		0	0						Untertest4.avi	0	880	547	72	111				0	Content		-72	-111	21524264	1849398148
21541	09:03:51.280	00:00:21.540	1293	-1024	-768	-1	-1	-1	-1	4	-1024	-768	-1	-1	-1	-1	4		0	0						Untertest4.avi	0	880	547	72	111				0	Content		-72	-111	21540886	1849414770
21558	09:03:51.297	00:00:21.557	1294	-1024	-768	-1	-1	-1	-1	4	-1024	-768	-1	-1	-1	-1	4		0	0						Untertest4.avi	0	880	547	72	111				0	Content		-72	-111	21557634	1849431518
21574	09:03:51.313	00:00:21.574	1295	-1024	-768	-1	-1	-1	-1	4	-1024	-768	-1	-1	-1	-1	4		0	0						Untertest4.avi	0	880	547	72	111				0	Content		-72	-111	21574254	1849448138
21591	09:03:51.330	00:00:21.590	1296	-1024	-768	-1	-1	-1	-1	4	-1024	-768	-1	-1	-1	-1	4		0	0						Untertest4.avi	0	880	547	72	111				0	Content		-72	-111	21590878	1849464762
21608	09:03:51.347	00:00:21.607	1297	-1024	-768	-1	-1	-1	-1	4	-1024	-768	-1	-1	-1	-1	4		0	0						Untertest4.avi	0	880	547	72	111				0	Content		-72	-111	21607541	1849481425
21624	09:03:51.363	00:00:21.624	1298	-1024	-768	-1	-1	-1	-1	4	-1024	-768	-1	-1	-1	-1	4		0	0						Untertest4.avi	0	880	547	72	111				0	Content		-72	-111	21624208	1849498092
21641	09:03:51.380	00:00:21.640	1299	-1024	-768	-1	-1	-1	-1	4	-1024	-768	-1	-1	-1	-1	4		0	0						Untertest4.avi	0	880	547	72	111				0	Content		-72	-111	21640874	1849514758
21657	09:03:51.396	00:00:21.657	1300	-1024	-768	-1	-1	-1	-1	4	-1024	-768	-1	-1	-1	-1	4		0	0						Untertest4.avi	0	880	547	72	111				0	Content		-72	-111	21657493	1849531377
21674	09:03:51.413	00:00:21.674	1301	-1024	-768	-1	-1	-1	-1	4	-1024	-768	-1	-1	-1	-1	4		0	0						Untertest4.avi	0	880	547	72	111				0	Content		-72	-111	21674114	1849547998
21691	09:03:51.430	00:00:21.690	1302	-1024	-768	-1	-1	-1	-1	4	-1024	-768	-1	-1	-1	-1	4		0	0						Untertest4.avi	0	880	547	72	111				0	Content		-72	-111	21690781	1849564665
21707	09:03:51.446	00:00:21.707	1303	-1024	-768	-1	-1	-1	-1	4	-1024	-768	-1	-1	-1	-1	4		0	0						Untertest4.avi	0	880	547	72	111				0	Content		-72	-111	21707484	1849581368
21724	09:03:51.463	00:00:21.724	1304	-1024	-768	-1	-1	-1	-1	4	-1024	-768	-1	-1	-1	-1	4		0	0						Untertest4.avi	0	880	547	72	111				0	Content		-72	-111	21724107	1849597991
21741	09:03:51.480	00:00:21.740	1305	-1024	-768	-1	-1	-1	-1	4	-1024	-768	-1	-1	-1	-1	4		0	0						Untertest4.avi	0	880	547	72	111				0	Content		-72	-111	21740774	1849614658
21757	09:03:51.496	00:00:21.757	1306	-1024	-768	-1	-1	-1	-1	4	-1024	-768	-1	-1	-1	-1	4		0	0						Untertest4.avi	0	880	547	72	111				0	Content		-72	-111	21757474	1849631358
21774	09:03:51.513	00:00:21.774	1307	-1024	-768	-1	-1	-1	-1	4	-1024	-768	-1	-1	-1	-1	4		0	0						Untertest4.avi	0	880	547	72	111				0	Content		-72	-111	21774098	1849647982
21791	09:03:51.530	00:00:21.790	1308	-1024	-768	-1	-1	-1	-1	4	-1024	-768	-1	-1	-1	-1	4		0	0						Untertest4.avi	0	880	547	72	111				0	Content		-72	-111	21790720	1849664604
21807	09:03:51.546	00:00:21.807	1309	-1024	-768	-1	-1	-1	-1	4	-1024	-768	-1	-1	-1	-1	4		0	0						Untertest4.avi	0	880	547	72	111				0	Content		-72	-111	21807339	1849681223
21824	09:03:51.563	00:00:21.824	1310	-1024	-768	-1	-1	-1	-1	4	-1024	-768	-1	-1	-1	-1	4		0	0						Untertest4.avi	0	880	547	72	111				0	Content		-72	-111	21824084	1849697968
21841	09:03:51.580	00:00:21.840	1311	-1024	-768	-1	-1	-1	-1	4	-1024	-768	-1	-1	-1	-1	4		0	0						Untertest4.avi	0	880	547	72	111				0	Content		-72	-111	21840707	1849714591
21857	09:03:51.596	00:00:21.857	1312	-1024	-768	-1	-1	-1	-1	4	-1024	-768	-1	-1	-1	-1	4		0	0						Untertest4.avi	0	880	547	72	111				0	Content		-72	-111	21857373	1849731257
21874	09:03:51.613	00:00:21.874	1313	-1024	-768	-1	-1	-1	-1	4	-1024	-768	-1	-1	-1	-1	4		0	0						Untertest4.avi	0	880	547	72	111				0	Content		-72	-111	21874035	1849747919
21891	09:03:51.630	00:00:21.890	1314	-1024	-768	-1	-1	-1	-1	4	-1024	-768	-1	-1	-1	-1	4		0	0						Untertest4.avi	0	880	547	72	111				0	Content		-72	-111	21890701	1849764585
21907	09:03:51.646	00:00:21.907	1315	-1024	-768	-1	-1	-1	-1	4	-1024	-768	-1	-1	-1	-1	4		0	0						Untertest4.avi	0	880	547	72	111				0	Content		-72	-111	21907328	1849781212
21924	09:03:51.663	00:00:21.923	1316	-1024	-768	-1	-1	-1	-1	4	-1024	-768	-1	-1	-1	-1	4		0	0						Untertest4.avi	0	880	547	72	111				0	Content		-72	-111	21923939	1849797823
21941	09:03:51.680	00:00:21.940	1317	-1024	-768	-1	-1	-1	-1	4	-1024	-768	-1	-1	-1	-1	4		0	0						Untertest4.avi	0	880	547	72	111				0	Content		-72	-111	21940632	1849814516
21957	09:03:51.696	00:00:21.957	1318	-1024	-768	-1	-1	-1	-1	4	-1024	-768	-1	-1	-1	-1	4		0	0						Untertest4.avi	0	880	547	72	111				0	Content		-72	-111	21957298	1849831182
21974	09:03:51.713	00:00:21.973	1319	-1024	-768	-1	-1	-1	-1	4	-1024	-768	-1	-1	-1	-1	4		0	0						Untertest4.avi	0	880	547	72	111				0	Content		-72	-111	21973933	1849847817
21991	09:03:51.730	00:00:21.990	1320	-1024	-768	-1	-1	-1	-1	4	-1024	-768	-1	-1	-1	-1	4		0	0						Untertest4.avi	0	880	547	72	111				0	Content		-72	-111	21990553	1849864437
22007	09:03:51.746	00:00:22.007	1321	-1024	-768	-1	-1	-1	-1	4	-1024	-768	-1	-1	-1	-1	4		0	0						Untertest4.avi	0	880	547	72	111				0	Content		-72	-111	22007355	1849881239
22024	09:03:51.763	00:00:22.023	1322	-1024	-768	-1	-1	-1	-1	4	-1024	-768	-1	-1	-1	-1	4		0	0						Untertest4.avi	0	880	547	72	111				0	Content		-72	-111	22023949	1849897833
22041	09:03:51.780	00:00:22.040	1323	-1024	-768	-1	-1	-1	-1	4	-1024	-768	-1	-1	-1	-1	4		0	0						Untertest4.avi	0	880	547	72	111				0	Content		-72	-111	22040616	1849914500
22058	09:03:51.797	00:00:22.057	1324	-1024	-768	-1	-1	-1	-1	4	-1024	-768	-1	-1	-1	-1	4		0	0						Untertest4.avi	0	880	547	72	111				0	Content		-72	-111	22057515	1849931399
22074	09:03:51.813	00:00:22.074	1325	-1024	-768	-1	-1	-1	-1	4	-1024	-768	-1	-1	-1	-1	4		0	0						Untertest4.avi	0	880	547	72	111				0	Content		-72	-111	22074182	1849948066
22091	09:03:51.830	00:00:22.091	1326	-1024	-768	-1	-1	-1	-1	4	-1024	-768	-1	-1	-1	-1	4		0	0						Untertest4.avi	0	880	547	72	111				0	Content		-72	-111	22091141	1849965025
22108	09:03:51.847	00:00:22.107	1327	-1024	-768	-1	-1	-1	-1	4	-1024	-768	-1	-1	-1	-1	4		0	0						Untertest4.avi	0	880	547	72	111				0	Content		-72	-111	22107808	1849981692
22124	09:03:51.863	00:00:22.124	1328	-1024	-768	-1	-1	-1	-1	4	-1024	-768	-1	-1	-1	-1	4		0	0						Untertest4.avi	0	880	547	72	111				0	Content		-72	-111	22124474	1849998358
22142	09:03:51.881	00:00:22.141	1329	-1024	-768	-1	-1	-1	-1	4	-1024	-768	-1	-1	-1	-1	4		0	0						Untertest4.avi	0	880	547	72	111				0	Content		-72	-111	22141762	1850015646
22158	09:03:51.897	00:00:22.158	1330	-1024	-768	-1	-1	-1	-1	4	-1024	-768	-1	-1	-1	-1	4		0	0						Untertest4.avi	0	880	547	72	111				0	Content		-72	-111	22158429	1850032313
22175	09:03:51.914	00:00:22.174	1331	-1024	-768	-1	-1	-1	-1	4	-1024	-768	-1	-1	-1	-1	4		0	0						Untertest4.avi	0	880	547	72	111				0	Content		-72	-111	22174635	1850048519
22191	09:03:51.930	00:00:22.191	1332	-1024	-768	-1	-1	-1	-1	4	-1024	-768	-1	-1	-1	-1	4		0	0						Untertest4.avi	0	880	547	72	111				0	Content		-72	-111	22191302	1850065186
22208	09:03:51.947	00:00:22.207	1333	-1024	-768	-1	-1	-1	-1	4	-1024	-768	-1	-1	-1	-1	4		0	0						Untertest4.avi	0	880	547	72	111				0	Content		-72	-111	22207968	1850081852
22224	09:03:51.963	00:00:22.223	1334	-1024	-768	-1	-1	-1	-1	4	-1024	-768	-1	-1	-1	-1	4		0	0						Untertest4.avi	0	880	547	72	111				0	Content		-72	-111	22223789	1850097673
22240	09:03:51.979	00:00:22.240	1335	-1024	-768	-1	-1	-1	-1	4	-1024	-768	-1	-1	-1	-1	4		0	0						Untertest4.avi	0	880	547	72	111				0	Content		-72	-111	22240401	1850114285
22257	09:03:51.996	00:00:22.257	1336	-1024	-768	-1	-1	-1	-1	4	-1024	-768	-1	-1	-1	-1	4		0	0						Untertest4.avi	0	880	547	72	111				0	Content		-72	-111	22257148	1850131032
22274	09:03:52.013	00:00:22.273	1337	-1024	-768	-1	-1	-1	-1	4	-1024	-768	-1	-1	-1	-1	4		0	0						Untertest4.avi	0	880	547	72	111				0	Content		-72	-111	22273703	1850147587
22290	09:03:52.029	00:00:22.290	1338	-1024	-768	-1	-1	-1	-1	4	-1024	-768	-1	-1	-1	-1	4		0	0						Untertest4.avi	0	880	547	72	111				0	Content		-72	-111	22290393	1850164277
22307	09:03:52.046	00:00:22.307	1339	-1024	-768	-1	-1	-1	-1	4	-1024	-768	-1	-1	-1	-1	4		0	0						Untertest4.avi	0	880	547	72	111				0	Content		-72	-111	22307335	1850181219
22324	09:03:52.063	00:00:22.324	1340	-1024	-768	-1	-1	-1	-1	4	-1024	-768	-1	-1	-1	-1	4		0	0						Untertest4.avi	0	880	547	72	111				0	Content		-72	-111	22324002	1850197886
22341	09:03:52.080	00:00:22.341	1341	-1024	-768	-1	-1	-1	-1	4	-1024	-768	-1	-1	-1	-1	4		0	0						Untertest4.avi	0	880	547	72	111				0	Content		-72	-111	22341137	1850215021
22358	09:03:52.097	00:00:22.357	1342	-1024	-768	-1	-1	-1	-1	4	-1024	-768	-1	-1	-1	-1	4		0	0						Untertest4.avi	0	880	547	72	111				0	Content		-72	-111	22357804	1850231688
22375	09:03:52.114	00:00:22.374	1343	-1024	-768	-1	-1	-1	-1	4	-1024	-768	-1	-1	-1	-1	4		0	0						Untertest4.avi	0	880	547	72	111				0	Content		-72	-111	22374883	1850248767
22392	09:03:52.131	00:00:22.392	1344	-1024	-768	-1	-1	-1	-1	4	-1024	-768	-1	-1	-1	-1	4		0	0						Untertest4.avi	0	880	547	72	111				0	Content		-72	-111	22392263	1850266147
22408	09:03:52.147	00:00:22.408	1345	-1024	-768	-1	-1	-1	-1	4	-1024	-768	-1	-1	-1	-1	4		0	0						Untertest4.avi	0	880	547	72	111				0	Content		-72	-111	22408262	1850282146
22425	09:03:52.164	00:00:22.424	1346	-1024	-768	-1	-1	-1	-1	4	-1024	-768	-1	-1	-1	-1	4		0	0						Untertest4.avi	0	880	547	72	111				0	Content		-72	-111	22424929	1850298813
22442	09:03:52.181	00:00:22.441	1347	-1024	-768	-1	-1	-1	-1	4	-1024	-768	-1	-1	-1	-1	4		0	0						Untertest4.avi	0	880	547	72	111				0	Content		-72	-111	22441595	1850315479
22457	09:03:52.196	00:00:22.456	1348	-1024	-768	-1	-1	-1	-1	4	-1024	-768	-1	-1	-1	-1	4		0	0						Untertest4.avi	0	880	547	72	111				0	Content		-72	-111	22456869	1850330753
22474	09:03:52.213	00:00:22.473	1349	-1024	-768	-1	-1	-1	-1	4	-1024	-768	-1	-1	-1	-1	4		0	0						Untertest4.avi	0	880	547	72	111				0	Content		-72	-111	22473617	1850347501
22490	09:03:52.229	00:00:22.490	1350	-1024	-768	-1	-1	-1	-1	4	-1024	-768	-1	-1	-1	-1	4		0	0						Untertest4.avi	0	880	547	72	111				0	Content		-72	-111	22490295	1850364179
22507	09:03:52.246	00:00:22.506	1351	-1024	-768	-1	-1	-1	-1	4	-1024	-768	-1	-1	-1	-1	4		0	0						Untertest4.avi	0	880	547	72	111				0	Content		-72	-111	22506890	1850380774
22524	09:03:52.263	00:00:22.523	1352	-1024	-768	-1	-1	-1	-1	4	-1024	-768	-1	-1	-1	-1	4		0	0						Untertest4.avi	0	880	547	72	111				0	Content		-72	-111	22523557	1850397441
22540	09:03:52.279	00:00:22.540	1353	-1024	-768	-1	-1	-1	-1	4	-1024	-768	-1	-1	-1	-1	4		0	0						Untertest4.avi	0	880	547	72	111				0	Content		-72	-111	22540456	1850414340
22557	09:03:52.296	00:00:22.557	1354	-1024	-768	-1	-1	-1	-1	4	-1024	-768	-1	-1	-1	-1	4		0	0						Untertest4.avi	0	880	547	72	111				0	Content		-72	-111	22557123	1850431007
22574	09:03:52.313	00:00:22.574	1355	-1024	-768	-1	-1	-1	-1	4	-1024	-768	-1	-1	-1	-1	4		0	0						Untertest4.avi	0	880	547	72	111				0	Content		-72	-111	22574116	1850448000
22591	09:03:52.330	00:00:22.590	1356	-1024	-768	-1	-1	-1	-1	4	-1024	-768	-1	-1	-1	-1	4		0	0						Untertest4.avi	0	880	547	72	111				0	Content		-72	-111	22590783	1850464667
22607	09:03:52.346	00:00:22.607	1357	-1024	-768	-1	-1	-1	-1	4	-1024	-768	-1	-1	-1	-1	4		0	0						Untertest4.avi	0	880	547	72	111				0	Content		-72	-111	22607449	1850481333
22625	09:03:52.364	00:00:22.624	1358	-1024	-768	-1	-1	-1	-1	4	-1024	-768	-1	-1	-1	-1	4		0	0						Untertest4.avi	0	880	547	72	111				0	Content		-72	-111	22624711	1850498595
22641	09:03:52.380	00:00:22.641	1359	-1024	-768	-1	-1	-1	-1	4	-1024	-768	-1	-1	-1	-1	4		0	0						Untertest4.avi	0	880	547	72	111				0	Content		-72	-111	22641377	1850515261
22658	09:03:52.397	00:00:22.657	1360	-1024	-768	-1	-1	-1	-1	4	-1024	-768	-1	-1	-1	-1	4		0	0						Untertest4.avi	0	880	547	72	111				0	Content		-72	-111	22657618	1850531502
22674	09:03:52.413	00:00:22.674	1361	-1024	-768	-1	-1	-1	-1	4	-1024	-768	-1	-1	-1	-1	4		0	0						Untertest4.avi	0	880	547	72	111				0	Content		-72	-111	22674284	1850548168
22691	09:03:52.430	00:00:22.690	1362	-1024	-768	-1	-1	-1	-1	4	-1024	-768	-1	-1	-1	-1	4		0	0						Untertest4.avi	0	880	547	72	111				0	Content		-72	-111	22690951	1850564835
22707	09:03:52.446	00:00:22.706	1363	-1024	-768	-1	-1	-1	-1	4	-1024	-768	-1	-1	-1	-1	4		0	0						Untertest4.avi	0	880	547	72	111				0	Content		-72	-111	22706716	1850580600
22723	09:03:52.462	00:00:22.723	1364	-1024	-768	-1	-1	-1	-1	4	-1024	-768	-1	-1	-1	-1	4		0	0						Untertest4.avi	0	880	547	72	111				0	Content		-72	-111	22723335	1850597219
22740	09:03:52.479	00:00:22.740	1365	-1024	-768	-1	-1	-1	-1	4	-1024	-768	-1	-1	-1	-1	4		0	0						Untertest4.avi	0	880	547	72	111				0	Content		-72	-111	22740084	1850613968
22757	09:03:52.496	00:00:22.756	1366	-1024	-768	-1	-1	-1	-1	4	-1024	-768	-1	-1	-1	-1	4		0	0						Untertest4.avi	0	880	547	72	111				0	Content		-72	-111	22756763	1850630647
22773	09:03:52.512	00:00:22.773	1367	-1024	-768	-1	-1	-1	-1	4	-1024	-768	-1	-1	-1	-1	4		0	0						Untertest4.avi	0	880	547	72	111				0	Content		-72	-111	22773328	1850647212
22790	09:03:52.529	00:00:22.790	1368	-1024	-768	-1	-1	-1	-1	4	-1024	-768	-1	-1	-1	-1	4		0	0						Untertest4.avi	0	880	547	72	111				0	Content		-72	-111	22790266	1850664150
22807	09:03:52.546	00:00:22.806	1369	-1024	-768	-1	-1	-1	-1	4	-1024	-768	-1	-1	-1	-1	4		0	0						Untertest4.avi	0	880	547	72	111				0	Content		-72	-111	22806933	1850680817
22824	09:03:52.563	00:00:22.824	1370	-1024	-768	-1	-1	-1	-1	4	-1024	-768	-1	-1	-1	-1	4		0	0						Untertest4.avi	0	880	547	72	111				0	Content		-72	-111	22824065	1850697949
22841	09:03:52.580	00:00:22.840	1371	-1024	-768	-1	-1	-1	-1	4	-1024	-768	-1	-1	-1	-1	4		0	0						Untertest4.avi	0	880	547	72	111				0	Content		-72	-111	22840732	1850714616
22858	09:03:52.597	00:00:22.857	1372	-1024	-768	-1	-1	-1	-1	4	-1024	-768	-1	-1	-1	-1	4		0	0						Untertest4.avi	0	880	547	72	111				0	Content		-72	-111	22857819	1850731703
22875	09:03:52.614	00:00:22.875	1373	-1024	-768	-1	-1	-1	-1	4	-1024	-768	-1	-1	-1	-1	4		0	0						Untertest4.avi	0	880	547	72	111				0	Content		-72	-111	22875194	1850749078
22891	09:03:52.630	00:00:22.891	1374	-1024	-768	-1	-1	-1	-1	4	-1024	-768	-1	-1	-1	-1	4		0	0						Untertest4.avi	0	880	547	72	111				0	Content		-72	-111	22891232	1850765116
22908	09:03:52.647	00:00:22.907	1375	-1024	-768	-1	-1	-1	-1	4	-1024	-768	-1	-1	-1	-1	4		0	0						Untertest4.avi	0	880	547	72	111				0	Content		-72	-111	22907899	1850781783
22925	09:03:52.664	00:00:22.924	1376	-1024	-768	-1	-1	-1	-1	4	-1024	-768	-1	-1	-1	-1	4		0	0						Untertest4.avi	0	880	547	72	111				0	Content		-72	-111	22924565	1850798449
22940	09:03:52.679	00:00:22.939	1377	-1024	-768	-1	-1	-1	-1	4	-1024	-768	-1	-1	-1	-1	4		0	0						Untertest4.avi	0	880	547	72	111				0	Content		-72	-111	22939931	1850813815
22957	09:03:52.696	00:00:22.956	1378	-1024	-768	-1	-1	-1	-1	4	-1024	-768	-1	-1	-1	-1	4		0	0						Untertest4.avi	0	880	547	72	111				0	Content		-72	-111	22956554	1850830438
22973	09:03:52.712	00:00:22.973	1379	-1024	-768	-1	-1	-1	-1	4	-1024	-768	-1	-1	-1	-1	4		0	0						Untertest4.avi	0	880	547	72	111				0	Content		-72	-111	22973220	1850847104
22990	09:03:52.729	00:00:22.989	1380	-1024	-768	-1	-1	-1	-1	4	-1024	-768	-1	-1	-1	-1	4		0	0						Untertest4.avi	0	880	547	72	111				0	Content		-72	-111	22989886	1850863770
23007	09:03:52.746	00:00:23.006	1381	-1024	-768	-1	-1	-1	-1	4	-1024	-768	-1	-1	-1	-1	4		0	0						Untertest4.avi	0	880	547	72	111				0	Content		-72	-111	23006553	1850880437
23023	09:03:52.762	00:00:23.023	1382	-1024	-768	-1	-1	-1	-1	4	-1024	-768	-1	-1	-1	-1	4		0	0						Untertest4.avi	0	880	547	72	111				0	Content		-72	-111	23023176	1850897060
23040	09:03:52.779	00:00:23.039	1383	-1024	-768	-1	-1	-1	-1	4	-1024	-768	-1	-1	-1	-1	4		0	0						Untertest4.avi	0	880	547	72	111				0	Content		-72	-111	23039843	1850913727
23057	09:03:52.796	00:00:23.056	1384	-1024	-768	-1	-1	-1	-1	4	-1024	-768	-1	-1	-1	-1	4		0	0						Untertest4.avi	0	880	547	72	111				0	Content		-72	-111	23056509	1850930393
23073	09:03:52.812	00:00:23.073	1385	-1024	-768	-1	-1	-1	-1	4	-1024	-768	-1	-1	-1	-1	4		0	0						Untertest4.avi	0	880	547	72	111				0	Content		-72	-111	23073399	1850947283
23090	09:03:52.829	00:00:23.090	1386	-1024	-768	-1	-1	-1	-1	4	-1024	-768	-1	-1	-1	-1	4		0	0						Untertest4.avi	0	880	547	72	111				0	Content		-72	-111	23090065	1850963949
23107	09:03:52.846	00:00:23.107	1387	-1024	-768	-1	-1	-1	-1	4	-1024	-768	-1	-1	-1	-1	4		0	0						Untertest4.avi	0	880	547	72	111				0	Content		-72	-111	23107056	1850980940
23124	09:03:52.863	00:00:23.123	1388	-1024	-768	-1	-1	-1	-1	4	-1024	-768	-1	-1	-1	-1	4		0	0						Untertest4.avi	0	880	547	72	111				0	Content		-72	-111	23123722	1850997606
23140	09:03:52.879	00:00:23.140	1389	-1024	-768	-1	-1	-1	-1	4	-1024	-768	-1	-1	-1	-1	4		0	0						Untertest4.avi	0	880	547	72	111				0	Content		-72	-111	23140389	1851014273
23158	09:03:52.897	00:00:23.157	1390	-1024	-768	-1	-1	-1	-1	4	-1024	-768	-1	-1	-1	-1	4		0	0						Untertest4.avi	0	880	547	72	111				0	Content		-72	-111	23157646	1851031530
23174	09:03:52.913	00:00:23.174	1391	-1024	-768	-1	-1	-1	-1	4	-1024	-768	-1	-1	-1	-1	4		0	0						Untertest4.avi	0	880	547	72	111				0	Content		-72	-111	23174313	1851048197
23191	09:03:52.930	00:00:23.190	1392	-1024	-768	-1	-1	-1	-1	4	-1024	-768	-1	-1	-1	-1	4		0	0						Untertest4.avi	0	880	547	72	111				0	Content		-72	-111	23190558	1851064442
23207	09:03:52.946	00:00:23.207	1393	-1024	-768	-1	-1	-1	-1	4	-1024	-768	-1	-1	-1	-1	4		0	0						Untertest4.avi	0	880	547	72	111				0	Content		-72	-111	23207225	1851081109
23224	09:03:52.963	00:00:23.223	1394	-1024	-768	-1	-1	-1	-1	4	-1024	-768	-1	-1	-1	-1	4		0	0						Untertest4.avi	0	880	547	72	111				0	Content		-72	-111	23223892	1851097776
23240	09:03:52.979	00:00:23.239	1395	-1024	-768	-1	-1	-1	-1	4	-1024	-768	-1	-1	-1	-1	4		0	0						Untertest4.avi	0	880	547	72	111				0	Content		-72	-111	23239668	1851113552
23256	09:03:52.995	00:00:23.256	1396	-1024	-768	-1	-1	-1	-1	4	-1024	-768	-1	-1	-1	-1	4		0	0						Untertest4.avi	0	880	547	72	111				0	Content		-72	-111	23256410	1851130294
23273	09:03:53.012	00:00:23.273	1397	-1024	-768	-1	-1	-1	-1	4	-1024	-768	-1	-1	-1	-1	4		0	0						Untertest4.avi	0	880	547	72	111				0	Content		-72	-111	23273049	1851146933
23290	09:03:53.029	00:00:23.289	1398	-1024	-768	-1	-1	-1	-1	4	-1024	-768	-1	-1	-1	-1	4		0	0						Untertest4.avi	0	880	547	72	111				0	Content		-72	-111	23289716	1851163600
23306	09:03:53.045	00:00:23.306	1399	-1024	-768	-1	-1	-1	-1	4	-1024	-768	-1	-1	-1	-1	4		0	0						Untertest4.avi	0	880	547	72	111				0	Content		-72	-111	23306382	1851180266
23323	09:03:53.062	00:00:23.323	1400	-1024	-768	-1	-1	-1	-1	4	-1024	-768	-1	-1	-1	-1	4		0	0						Untertest4.avi	0	880	547	72	111				0	Content		-72	-111	23323084	1851196968
23340	09:03:53.079	00:00:23.339	1401	-1024	-768	-1	-1	-1	-1	4	-1024	-768	-1	-1	-1	-1	4		0	0						Untertest4.avi	0	880	547	72	111				0	Content		-72	-111	23339637	1851213521
23357	09:03:53.096	00:00:23.356	1402	-1024	-768	-1	-1	-1	-1	4	-1024	-768	-1	-1	-1	-1	4		0	0						Untertest4.avi	0	880	547	72	111				0	Content		-72	-111	23356574	1851230458
23373	09:03:53.112	00:00:23.373	1403	-1024	-768	-1	-1	-1	-1	4	-1024	-768	-1	-1	-1	-1	4		0	0						Untertest4.avi	0	880	547	72	111				0	Content		-72	-111	23373240	1851247124
23390	09:03:53.129	00:00:23.390	1404	-1024	-768	-1	-1	-1	-1	4	-1024	-768	-1	-1	-1	-1	4		0	0						Untertest4.avi	0	880	547	72	111				0	Content		-72	-111	23390376	1851264260
23407	09:03:53.146	00:00:23.407	1405	-1024	-768	-1	-1	-1	-1	4	-1024	-768	-1	-1	-1	-1	4		0	0						Untertest4.avi	0	880	547	72	111				0	Content		-72	-111	23407042	1851280926
23424	09:03:53.163	00:00:23.424	1406	-1024	-768	-1	-1	-1	-1	4	-1024	-768	-1	-1	-1	-1	4		0	0						Untertest4.avi	0	880	547	72	111				0	Content		-72	-111	23424072	1851297956
23441	09:03:53.180	00:00:23.440	1407	-1024	-768	-1	-1	-1	-1	4	-1024	-768	-1	-1	-1	-1	4		0	0						Untertest4.avi	0	880	547	72	111				0	Content		-72	-111	23440738	1851314622
23457	09:03:53.196	00:00:23.457	1408	-1024	-768	-1	-1	-1	-1	4	-1024	-768	-1	-1	-1	-1	4		0	0						Untertest4.avi	0	880	547	72	111				0	Content		-72	-111	23457405	1851331289
23474	09:03:53.213	00:00:23.473	1409	-1024	-768	-1	-1	-1	-1	4	-1024	-768	-1	-1	-1	-1	4		0	0						Untertest4.avi	0	880	547	72	111				0	Content		-72	-111	23473644	1851347528
23490	09:03:53.229	00:00:23.490	1410	-1024	-768	-1	-1	-1	-1	4	-1024	-768	-1	-1	-1	-1	4		0	0						Untertest4.avi	0	880	547	72	111				0	Content		-72	-111	23490311	1851364195
23507	09:03:53.246	00:00:23.506	1411	-1024	-768	-1	-1	-1	-1	4	-1024	-768	-1	-1	-1	-1	4		0	0						Untertest4.avi	0	880	547	72	111				0	Content		-72	-111	23506977	1851380861
23523	09:03:53.262	00:00:23.523	1412	-1024	-768	-1	-1	-1	-1	4	-1024	-768	-1	-1	-1	-1	4		0	0						Untertest4.avi	0	880	547	72	111				0	Content		-72	-111	23523357	1851397241
23540	09:03:53.279	00:00:23.540	1413	-1024	-768	-1	-1	-1	-1	4	-1024	-768	-1	-1	-1	-1	4		0	0						Untertest4.avi	0	880	547	72	111				0	Content		-72	-111	23540023	1851413907
23557	09:03:53.296	00:00:23.556	1414	-1024	-768	-1	-1	-1	-1	4	-1024	-768	-1	-1	-1	-1	4		0	0						Untertest4.avi	0	880	547	72	111				0	Content		-72	-111	23556690	1851430574
23573	09:03:53.312	00:00:23.572	1415	-1024	-768	-1	-1	-1	-1	4	-1024	-768	-1	-1	-1	-1	4		0	0						Untertest4.avi	0	880	547	72	111				0	Content		-72	-111	23572862	1851446746
23589	09:03:53.328	00:00:23.589	1416	-1024	-768	-1	-1	-1	-1	4	-1024	-768	-1	-1	-1	-1	4		0	0						Untertest4.avi	0	880	547	72	111				0	Content		-72	-111	23589486	1851463370
23606	09:03:53.345	00:00:23.606	1417	-1024	-768	-1	-1	-1	-1	4	-1024	-768	-1	-1	-1	-1	4		0	0						Untertest4.avi	0	880	547	72	111				0	Content		-72	-111	23606161	1851480045
23623	09:03:53.362	00:00:23.622	1418	-1024	-768	-1	-1	-1	-1	4	-1024	-768	-1	-1	-1	-1	4		0	0						Untertest4.avi	0	880	547	72	111				0	Content		-72	-111	23622756	1851496640
23639	09:03:53.378	00:00:23.639	1419	-1024	-768	-1	-1	-1	-1	4	-1024	-768	-1	-1	-1	-1	4		0	0						Untertest4.avi	0	880	547	72	111				0	Content		-72	-111	23639422	1851513306
23656	09:03:53.395	00:00:23.656	1420	-1024	-768	-1	-1	-1	-1	4	-1024	-768	-1	-1	-1	-1	4		0	0						Untertest4.avi	0	880	547	72	111				0	Content		-72	-111	23656323	1851530207
23673	09:03:53.412	00:00:23.672	1421	-1024	-768	-1	-1	-1	-1	4	-1024	-768	-1	-1	-1	-1	4		0	0						Untertest4.avi	0	880	547	72	111				0	Content		-72	-111	23672989	1851546873
23690	09:03:53.429	00:00:23.689	1422	-1024	-768	-1	-1	-1	-1	4	-1024	-768	-1	-1	-1	-1	4		0	0						Untertest4.avi	0	880	547	72	111				0	Content		-72	-111	23689982	1851563866
23707	09:03:53.446	00:00:23.706	1423	-1024	-768	-1	-1	-1	-1	4	-1024	-768	-1	-1	-1	-1	4		0	0						Untertest4.avi	0	880	547	72	111				0	Content		-72	-111	23706648	1851580532
23723	09:03:53.462	00:00:23.723	1424	-1024	-768	-1	-1	-1	-1	4	-1024	-768	-1	-1	-1	-1	4		0	0						Untertest4.avi	0	880	547	72	111				0	Content		-72	-111	23723315	1851597199
23741	09:03:53.480	00:00:23.740	1425	-1024	-768	-1	-1	-1	-1	4	-1024	-768	-1	-1	-1	-1	4		0	0						Untertest4.avi	0	880	547	72	111				0	Content		-72	-111	23740577	1851614461
23757	09:03:53.496	00:00:23.757	1426	-1024	-768	-1	-1	-1	-1	4	-1024	-768	-1	-1	-1	-1	4		0	0						Untertest4.avi	0	880	547	72	111				0	Content		-72	-111	23757243	1851631127
23774	09:03:53.513	00:00:23.773	1427	-1024	-768	-1	-1	-1	-1	4	-1024	-768	-1	-1	-1	-1	4		0	0						Untertest4.avi	0	880	547	72	111				0	Content		-72	-111	23773580	1851647464
23790	09:03:53.529	00:00:23.790	1428	-1024	-768	-1	-1	-1	-1	4	-1024	-768	-1	-1	-1	-1	4		0	0						Untertest4.avi	0	880	547	72	111				0	Content		-72	-111	23790246	1851664130
23807	09:03:53.546	00:00:23.806	1429	-1024	-768	-1	-1	-1	-1	4	-1024	-768	-1	-1	-1	-1	4		0	0						Untertest4.avi	0	880	547	72	111				0	Content		-72	-111	23806913	1851680797
23824	09:03:53.563	00:00:23.823	1430	-1024	-768	-1	-1	-1	-1	4	-1024	-768	-1	-1	-1	-1	4		0	0						Untertest4.avi	0	880	547	72	111				0	Content		-72	-111	23823579	1851697463
23839	09:03:53.578	00:00:23.839	1431	-1024	-768	-1	-1	-1	-1	4	-1024	-768	-1	-1	-1	-1	4		0	0						Untertest4.avi	0	880	547	72	111				0	Content		-72	-111	23839205	1851713089
23856	09:03:53.595	00:00:23.855	1432	-1024	-768	-1	-1	-1	-1	4	-1024	-768	-1	-1	-1	-1	4		0	0						Untertest4.avi	0	880	547	72	111				0	Content		-72	-111	23855952	1851729836
23873	09:03:53.612	00:00:23.872	1433	-1024	-768	-1	-1	-1	-1	4	-1024	-768	-1	-1	-1	-1	4		0	0						Untertest4.avi	0	880	547	72	111				0	Content		-72	-111	23872642	1851746526
23889	09:03:53.628	00:00:23.889	1434	-1024	-768	-1	-1	-1	-1	4	-1024	-768	-1	-1	-1	-1	4		0	0						Untertest4.avi	0	880	547	72	111				0	Content		-72	-111	23889308	1851763192
23906	09:03:53.645	00:00:23.905	1435	-1024	-768	-1	-1	-1	-1	4	-1024	-768	-1	-1	-1	-1	4		0	0						Untertest4.avi	0	880	547	72	111				0	Content		-72	-111	23905975	1851779859
23923	09:03:53.662	00:00:23.922	1436	-1024	-768	-1	-1	-1	-1	4	-1024	-768	-1	-1	-1	-1	4		0	0						Untertest4.avi	0	880	547	72	111				0	Content		-72	-111	23922589	1851796473
23939	09:03:53.678	00:00:23.939	1437	-1024	-768	-1	-1	-1	-1	4	-1024	-768	-1	-1	-1	-1	4		0	0						Untertest4.avi	0	880	547	72	111				0	Content		-72	-111	23939256	1851813140
23956	09:03:53.695	00:00:23.955	1438	-1024	-768	-1	-1	-1	-1	4	-1024	-768	-1	-1	-1	-1	4		0	0						Untertest4.avi	0	880	547	72	111				0	Content		-72	-111	23955922	1851829806
23973	09:03:53.712	00:00:23.972	1439	-1024	-768	-1	-1	-1	-1	4	-1024	-768	-1	-1	-1	-1	4		0	0						Untertest4.avi	0	880	547	72	111				0	Content		-72	-111	23972556	1851846440
23989	09:03:53.728	00:00:23.989	1440	-1024	-768	-1	-1	-1	-1	4	-1024	-768	-1	-1	-1	-1	4		0	0						Untertest4.avi	0	880	547	72	111				0	Content		-72	-111	23989222	1851863106
24006	09:03:53.745	00:00:24.006	1441	-1024	-768	-1	-1	-1	-1	4	-1024	-768	-1	-1	-1	-1	4		0	0						Untertest4.avi	0	880	547	72	111				0	Content		-72	-111	24006043	1851879927
24023	09:03:53.762	00:00:24.022	1442	-1024	-768	-1	-1	-1	-1	4	-1024	-768	-1	-1	-1	-1	4		0	0						Untertest4.avi	0	880	547	72	111				0	Content		-72	-111	24022709	1851896593
24039	09:03:53.778	00:00:24.039	1443	-1024	-768	-1	-1	-1	-1	4	-1024	-768	-1	-1	-1	-1	4		0	0						Untertest4.avi	0	880	547	72	111				0	Content		-72	-111	24039376	1851913260
24057	09:03:53.796	00:00:24.056	1444	-1024	-768	-1	-1	-1	-1	4	-1024	-768	-1	-1	-1	-1	4		0	0						Untertest4.avi	0	880	547	72	111				0	Content		-72	-111	24056527	1851930411
24073	09:03:53.812	00:00:24.073	1445	-1024	-768	-1	-1	-1	-1	4	-1024	-768	-1	-1	-1	-1	4		0	0						Untertest4.avi	0	880	547	72	111				0	Content		-72	-111	24073194	1851947078
24090	09:03:53.829	00:00:24.090	1446	-1024	-768	-1	-1	-1	-1	4	-1024	-768	-1	-1	-1	-1	4		0	0						Untertest4.avi	0	880	547	72	111				0	Content		-72	-111	24090300	1851964184
24108	09:03:53.847	00:00:24.107	1447	-1024	-768	-1	-1	-1	-1	4	-1024	-768	-1	-1	-1	-1	4		0	0						Untertest4.avi	0	880	547	72	111				0	Content		-72	-111	24107673	1851981557
24124	09:03:53.863	00:00:24.123	1448	-1024	-768	-1	-1	-1	-1	4	-1024	-768	-1	-1	-1	-1	4		0	0						Untertest4.avi	0	880	547	72	111				0	Content		-72	-111	24123713	1851997597
24140	09:03:53.879	00:00:24.140	1449	-1024	-768	-1	-1	-1	-1	4	-1024	-768	-1	-1	-1	-1	4		0	0						Untertest4.avi	0	880	547	72	111				0	Content		-72	-111	24140380	1852014264
24157	09:03:53.896	00:00:24.157	1450	-1024	-768	-1	-1	-1	-1	4	-1024	-768	-1	-1	-1	-1	4		0	0						Untertest4.avi	0	880	547	72	111				0	Content		-72	-111	24157046	1852030930
24172	09:03:53.911	00:00:24.172	1451	-1024	-768	-1	-1	-1	-1	4	-1024	-768	-1	-1	-1	-1	4		0	0						Untertest4.avi	0	880	547	72	111				0	Content		-72	-111	24172416	1852046300
24189	09:03:53.928	00:00:24.189	1452	-1024	-768	-1	-1	-1	-1	4	-1024	-768	-1	-1	-1	-1	4		0	0						Untertest4.avi	0	880	547	72	111				0	Content		-72	-111	24189038	1852062922
24206	09:03:53.945	00:00:24.205	1453	-1024	-768	-1	-1	-1	-1	4	-1024	-768	-1	-1	-1	-1	4		0	0						Untertest4.avi	0	880	547	72	111				0	Content		-72	-111	24205717	1852079601
24222	09:03:53.961	00:00:24.222	1454	-1024	-768	-1	-1	-1	-1	4	-1024	-768	-1	-1	-1	-1	4		0	0						Untertest4.avi	0	880	547	72	111				0	Content		-72	-111	24222375	1852096259
24239	09:03:53.978	00:00:24.239	1455	-1024	-768	-1	-1	-1	-1	4	-1024	-768	-1	-1	-1	-1	4		0	0						Untertest4.avi	0	880	547	72	111				0	Content		-72	-111	24239042	1852112926
24256	09:03:53.995	00:00:24.255	1456	-1024	-768	-1	-1	-1	-1	4	-1024	-768	-1	-1	-1	-1	4		0	0						Untertest4.avi	0	880	547	72	111				0	Content		-72	-111	24255997	1852129881
24273	09:03:54.012	00:00:24.272	1457	-1024	-768	-1	-1	-1	-1	4	-1024	-768	-1	-1	-1	-1	4		0	0						Untertest4.avi	0	880	547	72	111				0	Content		-72	-111	24272664	1852146548
24290	09:03:54.029	00:00:24.289	1458	-1024	-768	-1	-1	-1	-1	4	-1024	-768	-1	-1	-1	-1	4		0	0						Untertest4.avi	0	880	547	72	111				0	Content		-72	-111	24289629	1852163513
24306	09:03:54.045	00:00:24.306	1459	-1024	-768	-1	-1	-1	-1	4	-1024	-768	-1	-1	-1	-1	4		0	0						Untertest4.avi	0	880	547	72	111				0	Content		-72	-111	24306295	1852180179
24323	09:03:54.062	00:00:24.322	1460	-1024	-768	-1	-1	-1	-1	4	-1024	-768	-1	-1	-1	-1	4		0	0						Untertest4.avi	0	880	547	72	111				0	Content		-72	-111	24322962	1852196846
24340	09:03:54.079	00:00:24.340	1461	-1024	-768	-1	-1	-1	-1	4	-1024	-768	-1	-1	-1	-1	4		0	0						Untertest4.avi	0	880	547	72	111				0	Content		-72	-111	24340188	1852214072
24357	09:03:54.096	00:00:24.356	1462	-1024	-768	-1	-1	-1	-1	4	-1024	-768	-1	-1	-1	-1	4		0	0						Untertest4.avi	0	880	547	72	111				0	Content		-72	-111	24356855	1852230739
24373	09:03:54.112	00:00:24.373	1463	-1024	-768	-1	-1	-1	-1	4	-1024	-768	-1	-1	-1	-1	4		0	0						Untertest4.avi	0	880	547	72	111				0	Content		-72	-111	24373084	1852246968
24390	09:03:54.129	00:00:24.389	1464	-1024	-768	-1	-1	-1	-1	4	-1024	-768	-1	-1	-1	-1	4		0	0						Untertest4.avi	0	880	547	72	111				0	Content		-72	-111	24389751	1852263635
24406	09:03:54.145	00:00:24.406	1465	-1024	-768	-1	-1	-1	-1	4	-1024	-768	-1	-1	-1	-1	4		0	0						Untertest4.avi	0	880	547	72	111				0	Content		-72	-111	24406417	1852280301
24422	09:03:54.161	00:00:24.422	1466	-1024	-768	-1	-1	-1	-1	4	-1024	-768	-1	-1	-1	-1	4		0	0						Untertest4.avi	0	880	547	72	111				0	Content		-72	-111	24422143	1852296027
24439	09:03:54.178	00:00:24.438	1467	-1024	-768	-1	-1	-1	-1	4	-1024	-768	-1	-1	-1	-1	4		0	0						Untertest4.avi	0	880	547	72	111				0	Content		-72	-111	24438902	1852312786
24456	09:03:54.195	00:00:24.455	1468	-1024	-768	-1	-1	-1	-1	4	-1024	-768	-1	-1	-1	-1	4		0	0						Untertest4.avi	0	880	547	72	111				0	Content		-72	-111	24455584	1852329468
24472	09:03:54.211	00:00:24.472	1469	-1024	-768	-1	-1	-1	-1	4	-1024	-768	-1	-1	-1	-1	4		0	0						Untertest4.avi	0	880	547	72	111				0	Content		-72	-111	24472250	1852346134
24489	09:03:54.228	00:00:24.488	1470	-1024	-768	-1	-1	-1	-1	4	-1024	-768	-1	-1	-1	-1	4		0	0						Untertest4.avi	0	880	547	72	111				0	Content		-72	-111	24488917	1852362801
24506	09:03:54.245	00:00:24.505	1471	-1024	-768	-1	-1	-1	-1	4	-1024	-768	-1	-1	-1	-1	4		0	0						Untertest4.avi	0	880	547	72	111				0	Content		-72	-111	24505530	1852379414
24522	09:03:54.261	00:00:24.522	1472	-1024	-768	-1	-1	-1	-1	4	-1024	-768	-1	-1	-1	-1	4		0	0						Untertest4.avi	0	880	547	72	111				0	Content		-72	-111	24522197	1852396081
24539	09:03:54.278	00:00:24.538	1473	-1024	-768	-1	-1	-1	-1	4	-1024	-768	-1	-1	-1	-1	4		0	0						Untertest4.avi	0	880	547	72	111				0	Content		-72	-111	24538863	1852412747
24555	09:03:54.294	00:00:24.555	1474	-1024	-768	-1	-1	-1	-1	4	-1024	-768	-1	-1	-1	-1	4		0	0						Untertest4.avi	0	880	547	72	111				0	Content		-72	-111	24555495	1852429379
24572	09:03:54.311	00:00:24.572	1475	-1024	-768	-1	-1	-1	-1	4	-1024	-768	-1	-1	-1	-1	4		0	0						Untertest4.avi	0	880	547	72	111				0	Content		-72	-111	24572161	1852446045
24589	09:03:54.328	00:00:24.588	1476	-1024	-768	-1	-1	-1	-1	4	-1024	-768	-1	-1	-1	-1	4		0	0						Untertest4.avi	0	880	547	72	111				0	Content		-72	-111	24588982	1852462866
24606	09:03:54.345	00:00:24.605	1477	-1024	-768	-1	-1	-1	-1	4	-1024	-768	-1	-1	-1	-1	4		0	0						Untertest4.avi	0	880	547	72	111				0	Content		-72	-111	24605648	1852479532
24622	09:03:54.361	00:00:24.622	1478	-1024	-768	-1	-1	-1	-1	4	-1024	-768	-1	-1	-1	-1	4		0	0						Untertest4.avi	0	880	547	72	111				0	Content		-72	-111	24622315	1852496199
24639	09:03:54.378	00:00:24.639	1479	-1024	-768	-1	-1	-1	-1	4	-1024	-768	-1	-1	-1	-1	4		0	0						Untertest4.avi	0	880	547	72	111				0	Content		-72	-111	24639465	1852513349
24656	09:03:54.395	00:00:24.656	1480	-1024	-768	-1	-1	-1	-1	4	-1024	-768	-1	-1	-1	-1	4		0	0						Untertest4.avi	0	880	547	72	111				0	Content		-72	-111	24656132	1852530016
24673	09:03:54.412	00:00:24.673	1481	-1024	-768	-1	-1	-1	-1	4	-1024	-768	-1	-1	-1	-1	4		0	0						Untertest4.avi	0	880	547	72	111				0	Content		-72	-111	24673237	1852547121
24691	09:03:54.430	00:00:24.690	1482	-1024	-768	-1	-1	-1	-1	4	-1024	-768	-1	-1	-1	-1	4		0	0						Untertest4.avi	0	880	547	72	111				0	Content		-72	-111	24690610	1852564494
24707	09:03:54.446	00:00:24.706	1483	-1024	-768	-1	-1	-1	-1	4	-1024	-768	-1	-1	-1	-1	4		0	0						Untertest4.avi	0	880	547	72	111				0	Content		-72	-111	24706650	1852580534
24723	09:03:54.462	00:00:24.723	1484	-1024	-768	-1	-1	-1	-1	4	-1024	-768	-1	-1	-1	-1	4		0	0						Untertest4.avi	0	880	547	72	111				0	Content		-72	-111	24723317	1852597201
24740	09:03:54.479	00:00:24.739	1485	-1024	-768	-1	-1	-1	-1	4	-1024	-768	-1	-1	-1	-1	4		0	0						Untertest4.avi	0	880	547	72	111				0	Content		-72	-111	24739983	1852613867
24755	09:03:54.494	00:00:24.755	1486	-1024	-768	-1	-1	-1	-1	4	-1024	-768	-1	-1	-1	-1	4		0	0						Untertest4.avi	0	880	547	72	111				0	Content		-72	-111	24755352	1852629236
24772	09:03:54.511	00:00:24.771	1487	-1024	-768	-1	-1	-1	-1	4	-1024	-768	-1	-1	-1	-1	4		0	0						Untertest4.avi	0	880	547	72	111				0	Content		-72	-111	24771972	1852645856
24789	09:03:54.528	00:00:24.788	1488	-1024	-768	-1	-1	-1	-1	4	-1024	-768	-1	-1	-1	-1	4		0	0						Untertest4.avi	0	880	547	72	111				0	Content		-72	-111	24788649	1852662533
24805	09:03:54.544	00:00:24.805	1489	-1024	-768	-1	-1	-1	-1	4	-1024	-768	-1	-1	-1	-1	4		0	0						Untertest4.avi	0	880	547	72	111				0	Content		-72	-111	24805309	1852679193
24822	09:03:54.561	00:00:24.821	1490	-1024	-768	-1	-1	-1	-1	4	-1024	-768	-1	-1	-1	-1	4		0	0						Untertest4.avi	0	880	547	72	111				0	Content		-72	-111	24821975	1852695859
24839	09:03:54.578	00:00:24.838	1491	-1024	-768	-1	-1	-1	-1	4	-1024	-768	-1	-1	-1	-1	4		0	0						Untertest4.avi	0	880	547	72	111				0	Content		-72	-111	24838913	1852712797
24856	09:03:54.595	00:00:24.855	1492	-1024	-768	-1	-1	-1	-1	4	-1024	-768	-1	-1	-1	-1	4		0	0						Untertest4.avi	0	880	547	72	111				0	Content		-72	-111	24855579	1852729463
24873	09:03:54.612	00:00:24.872	1493	-1024	-768	-1	-1	-1	-1	4	-1024	-768	-1	-1	-1	-1	4		0	0						Untertest4.avi	0	880	547	72	111				0	Content		-72	-111	24872540	1852746424
24889	09:03:54.628	00:00:24.889	1494	-1024	-768	-1	-1	-1	-1	4	-1024	-768	-1	-1	-1	-1	4		0	0						Untertest4.avi	0	880	547	72	111				0	Content		-72	-111	24889206	1852763090
24906	09:03:54.645	00:00:24.905	1495	-1024	-768	-1	-1	-1	-1	4	-1024	-768	-1	-1	-1	-1	4		0	0						Untertest4.avi	0	880	547	72	111				0	Content		-72	-111	24905873	1852779757
24923	09:03:54.662	00:00:24.923	1496	-1024	-768	-1	-1	-1	-1	4	-1024	-768	-1	-1	-1	-1	4		0	0						Untertest4.avi	0	880	547	72	111				0	Content		-72	-111	24923102	1852796986
24940	09:03:54.679	00:00:24.939	1497	-1024	-768	-1	-1	-1	-1	4	-1024	-768	-1	-1	-1	-1	4		0	0						Untertest4.avi	0	880	547	72	111				0	Content		-72	-111	24939769	1852813653
24956	09:03:54.695	00:00:24.955	1498	-1024	-768	-1	-1	-1	-1	4	-1024	-768	-1	-1	-1	-1	4		0	0						Untertest4.avi	0	880	547	72	111				0	Content		-72	-111	24955998	1852829882
24973	09:03:54.712	00:00:24.972	1499	-1024	-768	-1	-1	-1	-1	4	-1024	-768	-1	-1	-1	-1	4		0	0						Untertest4.avi	0	880	547	72	111				0	Content		-72	-111	24972665	1852846549
24989	09:03:54.728	00:00:24.989	1500	-1024	-768	-1	-1	-1	-1	4	-1024	-768	-1	-1	-1	-1	4		0	0						Untertest4.avi	0	880	547	72	111				0	Content		-72	-111	24989331	1852863215
25005	09:03:54.744	00:00:25.005	1501	-1024	-768	-1	-1	-1	-1	4	-1024	-768	-1	-1	-1	-1	4		0	0						Untertest4.avi	0	880	547	72	111				0	Content		-72	-111	25005075	1852878959
25022	09:03:54.761	00:00:25.021	1502	-1024	-768	-1	-1	-1	-1	4	-1024	-768	-1	-1	-1	-1	4		0	0						Untertest4.avi	0	880	547	72	111				0	Content		-72	-111	25021828	1852895712
25039	09:03:54.778	00:00:25.038	1503	-1024	-768	-1	-1	-1	-1	4	-1024	-768	-1	-1	-1	-1	4		0	0						Untertest4.avi	0	880	547	72	111				0	Content		-72	-111	25038512	1852912396
25055	09:03:54.794	00:00:25.055	1504	-1024	-768	-1	-1	-1	-1	4	-1024	-768	-1	-1	-1	-1	4		0	0						Untertest4.avi	0	880	547	72	111				0	Content		-72	-111	25055178	1852929062
25072	09:03:54.811	00:00:25.071	1505	-1024	-768	-1	-1	-1	-1	4	-1024	-768	-1	-1	-1	-1	4		0	0						Untertest4.avi	0	880	547	72	111				0	Content		-72	-111	25071845	1852945729
25088	09:03:54.827	00:00:25.088	1506	-1024	-768	-1	-1	-1	-1	4	-1024	-768	-1	-1	-1	-1	4		0	0						Untertest4.avi	0	880	547	72	111				0	Content		-72	-111	25088498	1852962382
25105	09:03:54.844	00:00:25.105	1507	-1024	-768	-1	-1	-1	-1	4	-1024	-768	-1	-1	-1	-1	4		0	0						Untertest4.avi	0	880	547	72	111				0	Content		-72	-111	25105064	1852978948
25122	09:03:54.861	00:00:25.122	1508	-1024	-768	-1	-1	-1	-1	4	-1024	-768	-1	-1	-1	-1	4		0	0						Untertest4.avi	0	880	547	72	111				0	Content		-72	-111	25122000	1852995884
25139	09:03:54.878	00:00:25.138	1509	-1024	-768	-1	-1	-1	-1	4	-1024	-768	-1	-1	-1	-1	4		0	0						Untertest4.avi	0	880	547	72	111				0	Content		-72	-111	25138667	1853012551
25156	09:03:54.895	00:00:25.155	1510	-1024	-768	-1	-1	-1	-1	4	-1024	-768	-1	-1	-1	-1	4		0	0						Untertest4.avi	0	880	547	72	111				0	Content		-72	-111	25155799	1853029683
25172	09:03:54.911	00:00:25.172	1511	-1024	-768	-1	-1	-1	-1	4	-1024	-768	-1	-1	-1	-1	4		0	0						Untertest4.avi	0	880	547	72	111				0	Content		-72	-111	25172466	1853046350
25190	09:03:54.929	00:00:25.189	1512	-1024	-768	-1	-1	-1	-1	4	-1024	-768	-1	-1	-1	-1	4		0	0						Untertest4.avi	0	880	547	72	111				0	Content		-72	-111	25189554	1853063438
25207	09:03:54.946	00:00:25.206	1513	-1024	-768	-1	-1	-1	-1	4	-1024	-768	-1	-1	-1	-1	4		0	0						Untertest4.avi	0	880	547	72	111				0	Content		-72	-111	25206925	1853080809
25223	09:03:54.962	00:00:25.222	1514	-1024	-768	-1	-1	-1	-1	4	-1024	-768	-1	-1	-1	-1	4		0	0						Untertest4.avi	0	880	547	72	111				0	Content		-72	-111	25222965	1853096849
25240	09:03:54.979	00:00:25.239	1515	-1024	-768	-1	-1	-1	-1	4	-1024	-768	-1	-1	-1	-1	4		0	0						Untertest4.avi	0	880	547	72	111				0	Content		-72	-111	25239632	1853113516
25256	09:03:54.995	00:00:25.256	1516	-1024	-768	-1	-1	-1	-1	4	-1024	-768	-1	-1	-1	-1	4		0	0						Untertest4.avi	0	880	547	72	111				0	Content		-72	-111	25256298	1853130182
25272	09:03:55.011	00:00:25.271	1517	-1024	-768	-1	-1	-1	-1	4	-1024	-768	-1	-1	-1	-1	4		0	0						Untertest4.avi	0	880	547	72	111				0	Content		-72	-111	25271668	1853145552
25288	09:03:55.027	00:00:25.288	1518	-1024	-768	-1	-1	-1	-1	4	-1024	-768	-1	-1	-1	-1	4		0	0						Untertest4.avi	0	880	547	72	111				0	Content		-72	-111	25288290	1853162174
25305	09:03:55.044	00:00:25.304	1519	-1024	-768	-1	-1	-1	-1	4	-1024	-768	-1	-1	-1	-1	4		0	0						Untertest4.avi	0	880	547	72	111				0	Content		-72	-111	25304967	1853178851
25322	09:03:55.061	00:00:25.321	1520	-1024	-768	-1	-1	-1	-1	4	-1024	-768	-1	-1	-1	-1	4		0	0						Untertest4.avi	0	880	547	72	111				0	Content		-72	-111	25321626	1853195510
25338	09:03:55.077	00:00:25.338	1521	-1024	-768	-1	-1	-1	-1	4	-1024	-768	-1	-1	-1	-1	4		0	0						Untertest4.avi	0	880	547	72	111				0	Content		-72	-111	25338292	1853212176
25355	09:03:55.094	00:00:25.355	1522	-1024	-768	-1	-1	-1	-1	4	-1024	-768	-1	-1	-1	-1	4		0	0						Untertest4.avi	0	880	547	72	111				0	Content		-72	-111	25355162	1853229046
25372	09:03:55.111	00:00:25.371	1523	-1024	-768	-1	-1	-1	-1	4	-1024	-768	-1	-1	-1	-1	4		0	0						Untertest4.avi	0	880	547	72	111				0	Content		-72	-111	25371828	1853245712
25389	09:03:55.128	00:00:25.388	1524	-1024	-768	-1	-1	-1	-1	4	-1024	-768	-1	-1	-1	-1	4		0	0						Untertest4.avi	0	880	547	72	111				0	Content		-72	-111	25388823	1853262707
25405	09:03:55.144	00:00:25.405	1525	-1024	-768	-1	-1	-1	-1	4	-1024	-768	-1	-1	-1	-1	4		0	0						Untertest4.avi	0	880	547	72	111				0	Content		-72	-111	25405489	1853279373
25422	09:03:55.161	00:00:25.422	1526	-1024	-768	-1	-1	-1	-1	4	-1024	-768	-1	-1	-1	-1	4		0	0						Untertest4.avi	0	880	547	72	111				0	Content		-72	-111	25422156	1853296040
25439	09:03:55.178	00:00:25.439	1527	-1024	-768	-1	-1	-1	-1	4	-1024	-768	-1	-1	-1	-1	4		0	0						Untertest4.avi	0	880	547	72	111				0	Content		-72	-111	25439409	1853313293
25456	09:03:55.195	00:00:25.456	1528	-1024	-768	-1	-1	-1	-1	4	-1024	-768	-1	-1	-1	-1	4		0	0						Untertest4.avi	0	880	547	72	111				0	Content		-72	-111	25456076	1853329960
25472	09:03:55.211	00:00:25.472	1529	-1024	-768	-1	-1	-1	-1	4	-1024	-768	-1	-1	-1	-1	4		0	0						Untertest4.avi	0	880	547	72	111				0	Content		-72	-111	25472308	1853346192
25489	09:03:55.228	00:00:25.488	1530	-1024	-768	-1	-1	-1	-1	4	-1024	-768	-1	-1	-1	-1	4		0	0						Untertest4.avi	0	880	547	72	111				0	Content		-72	-111	25488975	1853362859
25506	09:03:55.245	00:00:25.505	1531	-1024	-768	-1	-1	-1	-1	4	-1024	-768	-1	-1	-1	-1	4		0	0						Untertest4.avi	0	880	547	72	111				0	Content		-72	-111	25505641	1853379525
25521	09:03:55.260	00:00:25.521	1532	-1024	-768	-1	-1	-1	-1	4	-1024	-768	-1	-1	-1	-1	4		0	0						Untertest4.avi	0	880	547	72	111				0	Content		-72	-111	25521392	1853395276
25538	09:03:55.277	00:00:25.538	1533	-1024	-768	-1	-1	-1	-1	4	-1024	-768	-1	-1	-1	-1	4		0	0						Untertest4.avi	0	880	547	72	111				0	Content		-72	-111	25538138	1853412022
25555	09:03:55.294	00:00:25.554	1534	-1024	-768	-1	-1	-1	-1	4	-1024	-768	-1	-1	-1	-1	4		0	0						Untertest4.avi	0	880	547	72	111				0	Content		-72	-111	25554824	1853428708
25571	09:03:55.310	00:00:25.571	1535	-1024	-768	-1	-1	-1	-1	4	-1024	-768	-1	-1	-1	-1	4		0	0						Untertest4.avi	0	880	547	72	111				0	Content		-72	-111	25571490	1853445374
25588	09:03:55.327	00:00:25.588	1536	-1024	-768	-1	-1	-1	-1	4	-1024	-768	-1	-1	-1	-1	4		0	0						Untertest4.avi	0	880	547	72	111				0	Content		-72	-111	25588157	1853462041
25605	09:03:55.344	00:00:25.604	1537	-1024	-768	-1	-1	-1	-1	4	-1024	-768	-1	-1	-1	-1	4		0	0						Untertest4.avi	0	880	547	72	111				0	Content		-72	-111	25604773	1853478657
25621	09:03:55.360	00:00:25.621	1538	-1024	-768	-1	-1	-1	-1	4	-1024	-768	-1	-1	-1	-1	4		0	0						Untertest4.avi	0	880	547	72	111				0	Content		-72	-111	25621440	1853495324
25638	09:03:55.377	00:00:25.638	1539	-1024	-768	-1	-1	-1	-1	4	-1024	-768	-1	-1	-1	-1	4		0	0						Untertest4.avi	0	880	547	72	111				0	Content		-72	-111	25638106	1853511990
25655	09:03:55.394	00:00:25.654	1540	-1024	-768	-1	-1	-1	-1	4	-1024	-768	-1	-1	-1	-1	4		0	0						Untertest4.avi	0	880	547	72	111				0	Content		-72	-111	25654740	1853528624
25671	09:03:55.410	00:00:25.671	1541	-1024	-768	-1	-1	-1	-1	4	-1024	-768	-1	-1	-1	-1	4		0	0						Untertest4.avi	0	880	547	72	111				0	Content		-72	-111	25671406	1853545290
25688	09:03:55.427	00:00:25.688	1542	-1024	-768	-1	-1	-1	-1	4	-1024	-768	-1	-1	-1	-1	4		0	0						Untertest4.avi	0	880	547	72	111				0	Content		-72	-111	25688229	1853562113
25705	09:03:55.444	00:00:25.704	1543	-1024	-768	-1	-1	-1	-1	4	-1024	-768	-1	-1	-1	-1	4		0	0						Untertest4.avi	0	880	547	72	111				0	Content		-72	-111	25704895	1853578779
25722	09:03:55.461	00:00:25.721	1544	-1024	-768	-1	-1	-1	-1	4	-1024	-768	-1	-1	-1	-1	4		0	0						Untertest4.avi	0	880	547	72	111				0	Content		-72	-111	25721562	1853595446
25739	09:03:55.478	00:00:25.738	1545	-1024	-768	-1	-1	-1	-1	4	-1024	-768	-1	-1	-1	-1	4		0	0						Untertest4.avi	0	880	547	72	111				0	Content		-72	-111	25738715	1853612599
25755	09:03:55.494	00:00:25.755	1546	-1024	-768	-1	-1	-1	-1	4	-1024	-768	-1	-1	-1	-1	4		0	0						Untertest4.avi	0	880	547	72	111				0	Content		-72	-111	25755382	1853629266
25772	09:03:55.511	00:00:25.772	1547	-1024	-768	-1	-1	-1	-1	4	-1024	-768	-1	-1	-1	-1	4		0	0						Untertest4.avi	0	880	547	72	111				0	Content		-72	-111	25772490	1853646374
25790	09:03:55.529	00:00:25.789	1548	-1024	-768	-1	-1	-1	-1	4	-1024	-768	-1	-1	-1	-1	4		0	0						Untertest4.avi	0	880	547	72	111				0	Content		-72	-111	25789861	1853663745
25806	09:03:55.545	00:00:25.805	1549	-1024	-768	-1	-1	-1	-1	4	-1024	-768	-1	-1	-1	-1	4		0	0						Untertest4.avi	0	880	547	72	111				0	Content		-72	-111	25805901	1853679785
25823	09:03:55.562	00:00:25.822	1550	-1024	-768	-1	-1	-1	-1	4	-1024	-768	-1	-1	-1	-1	4		0	0						Untertest4.avi	0	880	547	72	111				0	Content		-72	-111	25822567	1853696451
25839	09:03:55.578	00:00:25.839	1551	-1024	-768	-1	-1	-1	-1	4	-1024	-768	-1	-1	-1	-1	4		0	0						Untertest4.avi	0	880	547	72	111				0	Content		-72	-111	25839234	1853713118
25855	09:03:55.594	00:00:25.854	1552	-1024	-768	-1	-1	-1	-1	4	-1024	-768	-1	-1	-1	-1	4		0	0						Untertest4.avi	0	880	547	72	111				0	Content		-72	-111	25854604	1853728488
25871	09:03:55.610	00:00:25.871	1553	-1024	-768	-1	-1	-1	-1	4	-1024	-768	-1	-1	-1	-1	4		0	0						Untertest4.avi	0	880	547	72	111				0	Content		-72	-111	25871226	1853745110
25888	09:03:55.627	00:00:25.887	1554	-1024	-768	-1	-1	-1	-1	4	-1024	-768	-1	-1	-1	-1	4		0	0						Untertest4.avi	0	880	547	72	111				0	Content		-72	-111	25887902	1853761786
25904	09:03:55.643	00:00:25.904	1555	-1024	-768	-1	-1	-1	-1	4	-1024	-768	-1	-1	-1	-1	4		0	0						Untertest4.avi	0	880	547	72	111				0	Content		-72	-111	25904498	1853778382
25921	09:03:55.660	00:00:25.921	1556	-1024	-768	-1	-1	-1	-1	4	-1024	-768	-1	-1	-1	-1	4		0	0						Untertest4.avi	0	880	547	72	111				0	Content		-72	-111	25921164	1853795048
25938	09:03:55.677	00:00:25.938	1557	-1024	-768	-1	-1	-1	-1	4	-1024	-768	-1	-1	-1	-1	4		0	0						Untertest4.avi	0	880	547	72	111				0	Content		-72	-111	25938065	1853811949
25955	09:03:55.694	00:00:25.954	1558	-1024	-768	-1	-1	-1	-1	4	-1024	-768	-1	-1	-1	-1	4		0	0						Untertest4.avi	0	880	547	72	111				0	Content		-72	-111	25954731	1853828615
25972	09:03:55.711	00:00:25.971	1559	-1024	-768	-1	-1	-1	-1	4	-1024	-768	-1	-1	-1	-1	4		0	0						Untertest4.avi	0	880	547	72	111				0	Content		-72	-111	25971725	1853845609
25988	09:03:55.727	00:00:25.988	1560	-1024	-768	-1	-1	-1	-1	4	-1024	-768	-1	-1	-1	-1	4		0	0						Untertest4.avi	0	880	547	72	111				0	Content		-72	-111	25988391	1853862275
26005	09:03:55.744	00:00:26.005	1561	-1024	-768	-1	-1	-1	-1	4	-1024	-768	-1	-1	-1	-1	4		0	0						Untertest4.avi	0	880	547	72	111				0	Content		-72	-111	26005058	1853878942
26022	09:03:55.761	00:00:26.022	1562	-1024	-768	-1	-1	-1	-1	4	-1024	-768	-1	-1	-1	-1	4		0	0						Untertest4.avi	0	880	547	72	111				0	Content		-72	-111	26022321	1853896205
26039	09:03:55.778	00:00:26.038	1563	-1024	-768	-1	-1	-1	-1	4	-1024	-768	-1	-1	-1	-1	4		0	0						Untertest4.avi	0	880	547	72	111				0	Content		-72	-111	26038988	1853912872
26055	09:03:55.794	00:00:26.055	1564	-1024	-768	-1	-1	-1	-1	4	-1024	-768	-1	-1	-1	-1	4		0	0						Untertest4.avi	0	880	547	72	111				0	Content		-72	-111	26055227	1853929111
26072	09:03:55.811	00:00:26.071	1565	-1024	-768	-1	-1	-1	-1	4	-1024	-768	-1	-1	-1	-1	4		0	0						Untertest4.avi	0	880	547	72	111				0	Content		-72	-111	26071894	1853945778
26089	09:03:55.828	00:00:26.088	1566	-1024	-768	-1	-1	-1	-1	4	-1024	-768	-1	-1	-1	-1	4		0	0						Untertest4.avi	0	880	547	72	111				0	Content		-72	-111	26088560	1853962444
26104	09:03:55.843	00:00:26.104	1567	-1024	-768	-1	-1	-1	-1	4	-1024	-768	-1	-1	-1	-1	4		0	0						Untertest4.avi	0	880	547	72	111				0	Content		-72	-111	26104327	1853978211
26121	09:03:55.860	00:00:26.121	1568	-1024	-768	-1	-1	-1	-1	4	-1024	-768	-1	-1	-1	-1	4		0	0						Untertest4.avi	0	880	547	72	111				0	Content		-72	-111	26121072	1853994956
26138	09:03:55.877	00:00:26.137	1569	-1024	-768	-1	-1	-1	-1	4	-1024	-768	-1	-1	-1	-1	4		0	0						Untertest4.avi	0	880	547	72	111				0	Content		-72	-111	26137715	1854011599
26154	09:03:55.893	00:00:26.154	1570	-1024	-768	-1	-1	-1	-1	4	-1024	-768	-1	-1	-1	-1	4		0	0						Untertest4.avi	0	880	547	72	111				0	Content		-72	-111	26154381	1854028265
26171	09:03:55.910	00:00:26.171	1571	-1024	-768	-1	-1	-1	-1	4	-1024	-768	-1	-1	-1	-1	4		0	0						Untertest4.avi	0	880	547	72	111				0	Content		-72	-111	26171048	1854044932
26188	09:03:55.927	00:00:26.187	1572	-1024	-768	-1	-1	-1	-1	4	-1024	-768	-1	-1	-1	-1	4		0	0						Untertest4.avi	0	880	547	72	111				0	Content		-72	-111	26187746	1854061630
26204	09:03:55.943	00:00:26.204	1573	-1024	-768	-1	-1	-1	-1	4	-1024	-768	-1	-1	-1	-1	4		0	0						Untertest4.avi	0	880	547	72	111				0	Content		-72	-111	26204311	1854078195
26221	09:03:55.960	00:00:26.221	1574	-1024	-768	-1	-1	-1	-1	4	-1024	-768	-1	-1	-1	-1	4		0	0						Untertest4.avi	0	880	547	72	111				0	Content		-72	-111	26221246	1854095130
26238	09:03:55.977	00:00:26.237	1575	-1024	-768	-1	-1	-1	-1	4	-1024	-768	-1	-1	-1	-1	4		0	0						Untertest4.avi	0	880	547	72	111				0	Content		-72	-111	26237913	1854111797
26255	09:03:55.994	00:00:26.255	1576	-1024	-768	-1	-1	-1	-1	4	-1024	-768	-1	-1	-1	-1	4		0	0						Untertest4.avi	0	880	547	72	111				0	Content		-72	-111	26255045	1854128929
26272	09:03:56.011	00:00:26.271	1577	-1024	-768	-1	-1	-1	-1	4	-1024	-768	-1	-1	-1	-1	4		0	0						Untertest4.avi	0	880	547	72	111				0	Content		-72	-111	26271712	1854145596
26289	09:03:56.028	00:00:26.288	1578	-1024	-768	-1	-1	-1	-1	4	-1024	-768	-1	-1	-1	-1	4		0	0						Untertest4.avi	0	880	547	72	111				0	Content		-72	-111	26288798	1854162682
26306	09:03:56.045	00:00:26.306	1579	-1024	-768	-1	-1	-1	-1	4	-1024	-768	-1	-1	-1	-1	4		0	0						Untertest4.avi	0	880	547	72	111				0	Content		-72	-111	26306170	1854180054
26322	09:03:56.061	00:00:26.322	1580	-1024	-768	-1	-1	-1	-1	4	-1024	-768	-1	-1	-1	-1	4		0	0						Untertest4.avi	0	880	547	72	111				0	Content		-72	-111	26322171	1854196055
26339	09:03:56.078	00:00:26.338	1581	-1024	-768	-1	-1	-1	-1	4	-1024	-768	-1	-1	-1	-1	4		0	0						Untertest4.avi	0	880	547	72	111				0	Content		-72	-111	26338837	1854212721
26356	09:03:56.095	00:00:26.355	1582	-1024	-768	-1	-1	-1	-1	4	-1024	-768	-1	-1	-1	-1	4		0	0						Untertest4.avi	0	880	547	72	111				0	Content		-72	-111	26355504	1854229388
26371	09:03:56.110	00:00:26.370	1583	-1024	-768	-1	-1	-1	-1	4	-1024	-768	-1	-1	-1	-1	4		0	0						Untertest4.avi	0	880	547	72	111				0	Content		-72	-111	26370912	1854244796
26388	09:03:56.127	00:00:26.387	1584	-1024	-768	-1	-1	-1	-1	4	-1024	-768	-1	-1	-1	-1	4		0	0						Untertest4.avi	0	880	547	72	111				0	Content		-72	-111	26387533	1854261417
26404	09:03:56.143	00:00:26.404	1585	-1024	-768	-1	-1	-1	-1	4	-1024	-768	-1	-1	-1	-1	4		0	0						Untertest4.avi	0	880	547	72	111				0	Content		-72	-111	26404212	1854278096
26421	09:03:56.160	00:00:26.420	1586	-1024	-768	-1	-1	-1	-1	4	-1024	-768	-1	-1	-1	-1	4		0	0						Untertest4.avi	0	880	547	72	111				0	Content		-72	-111	26420809	1854294693
26437	09:03:56.176	00:00:26.437	1587	-1024	-768	-1	-1	-1	-1	4	-1024	-768	-1	-1	-1	-1	4		0	0						Untertest4.avi	0	880	547	72	111				0	Content		-72	-111	26437475	1854311359
26454	09:03:56.193	00:00:26.454	1588	-1024	-768	-1	-1	-1	-1	4	-1024	-768	-1	-1	-1	-1	4		0	0						Untertest4.avi	0	880	547	72	111				0	Content		-72	-111	26454385	1854328269
26471	09:03:56.210	00:00:26.471	1589	-1024	-768	-1	-1	-1	-1	4	-1024	-768	-1	-1	-1	-1	4		0	0						Untertest4.avi	0	880	547	72	111				0	Content		-72	-111	26471051	1854344935
26488	09:03:56.227	00:00:26.488	1590	-1024	-768	-1	-1	-1	-1	4	-1024	-768	-1	-1	-1	-1	4		0	0						Untertest4.avi	0	880	547	72	111				0	Content		-72	-111	26488042	1854361926
26505	09:03:56.244	00:00:26.504	1591	-1024	-768	-1	-1	-1	-1	4	-1024	-768	-1	-1	-1	-1	4		0	0						Untertest4.avi	0	880	547	72	111				0	Content		-72	-111	26504708	1854378592
26521	09:03:56.260	00:00:26.521	1592	-1024	-768	-1	-1	-1	-1	4	-1024	-768	-1	-1	-1	-1	4		0	0						Untertest4.avi	0	880	547	72	111				0	Content		-72	-111	26521375	1854395259
26539	09:03:56.278	00:00:26.538	1593	-1024	-768	-1	-1	-1	-1	4	-1024	-768	-1	-1	-1	-1	4		0	0						Untertest4.avi	0	880	547	72	111				0	Content		-72	-111	26538633	1854412517
26555	09:03:56.294	00:00:26.555	1594	-1024	-768	-1	-1	-1	-1	4	-1024	-768	-1	-1	-1	-1	4		0	0						Untertest4.avi	0	880	547	72	111				0	Content		-72	-111	26555300	1854429184
26572	09:03:56.311	00:00:26.571	1595	-1024	-768	-1	-1	-1	-1	4	-1024	-768	-1	-1	-1	-1	4		0	0						Untertest4.avi	0	880	547	72	111				0	Content		-72	-111	26571537	1854445421
26588	09:03:56.327	00:00:26.588	1596	-1024	-768	-1	-1	-1	-1	4	-1024	-768	-1	-1	-1	-1	4		0	0						Untertest4.avi	0	880	547	72	111				0	Content		-72	-111	26588204	1854462088
26605	09:03:56.344	00:00:26.604	1597	-1024	-768	-1	-1	-1	-1	4	-1024	-768	-1	-1	-1	-1	4		0	0						Untertest4.avi	0	880	547	72	111				0	Content		-72	-111	26604870	1854478754
26621	09:03:56.360	00:00:26.620	1598	-1024	-768	-1	-1	-1	-1	4	-1024	-768	-1	-1	-1	-1	4		0	0						Untertest4.avi	0	880	547	72	111				0	Content		-72	-111	26620634	1854494518
26637	09:03:56.376	00:00:26.637	1599	-1024	-768	-1	-1	-1	-1	4	-1024	-768	-1	-1	-1	-1	4		0	0						Untertest4.avi	0	880	547	72	111				0	Content		-72	-111	26637257	1854511141
26654	09:03:56.393	00:00:26.653	1600	-1024	-768	-1	-1	-1	-1	4	-1024	-768	-1	-1	-1	-1	4		0	0						Untertest4.avi	0	880	547	72	111				0	Content		-72	-111	26653942	1854527826
26671	09:03:56.410	00:00:26.670	1601	-1024	-768	-1	-1	-1	-1	4	-1024	-768	-1	-1	-1	-1	4		0	0						Untertest4.avi	0	880	547	72	111				0	Content		-72	-111	26670608	1854544492
26687	09:03:56.426	00:00:26.687	1602	-1024	-768	-1	-1	-1	-1	4	-1024	-768	-1	-1	-1	-1	4		0	0						Untertest4.avi	0	880	547	72	111				0	Content		-72	-111	26687275	1854561159
26704	09:03:56.443	00:00:26.704	1603	-1024	-768	-1	-1	-1	-1	4	-1024	-768	-1	-1	-1	-1	4		0	0						Untertest4.avi	0	880	547	72	111				0	Content		-72	-111	26704055	1854577939
26721	09:03:56.460	00:00:26.720	1604	-1024	-768	-1	-1	-1	-1	4	-1024	-768	-1	-1	-1	-1	4		0	0						Untertest4.avi	0	880	547	72	111				0	Content		-72	-111	26720622	1854594506
26738	09:03:56.477	00:00:26.737	1605	-1024	-768	-1	-1	-1	-1	4	-1024	-768	-1	-1	-1	-1	4		0	0						Untertest4.avi	0	880	547	72	111				0	Content		-72	-111	26737558	1854611442
26754	09:03:56.493	00:00:26.754	1606	-1024	-768	-1	-1	-1	-1	4	-1024	-768	-1	-1	-1	-1	4		0	0						Untertest4.avi	0	880	547	72	111				0	Content		-72	-111	26754225	1854628109
26771	09:03:56.510	00:00:26.771	1607	-1024	-768	-1	-1	-1	-1	4	-1024	-768	-1	-1	-1	-1	4		0	0						Untertest4.avi	0	880	547	72	111				0	Content		-72	-111	26771357	1854645241
26788	09:03:56.527	00:00:26.788	1608	-1024	-768	-1	-1	-1	-1	4	-1024	-768	-1	-1	-1	-1	4		0	0						Untertest4.avi	0	880	547	72	111				0	Content		-72	-111	26788024	1854661908
26805	09:03:56.544	00:00:26.805	1609	-1024	-768	-1	-1	-1	-1	4	-1024	-768	-1	-1	-1	-1	4		0	0						Untertest4.avi	0	880	547	72	111				0	Content		-72	-111	26805053	1854678937
26822	09:03:56.561	00:00:26.821	1610	-1024	-768	-1	-1	-1	-1	4	-1024	-768	-1	-1	-1	-1	4		0	0						Untertest4.avi	0	880	547	72	111				0	Content		-72	-111	26821720	1854695604
26838	09:03:56.577	00:00:26.838	1611	-1024	-768	-1	-1	-1	-1	4	-1024	-768	-1	-1	-1	-1	4		0	0						Untertest4.avi	0	880	547	72	111				0	Content		-72	-111	26838387	1854712271
26855	09:03:56.594	00:00:26.854	1612	-1024	-768	-1	-1	-1	-1	4	-1024	-768	-1	-1	-1	-1	4		0	0						Untertest4.avi	0	880	547	72	111				0	Content		-72	-111	26854626	1854728510
26871	09:03:56.610	00:00:26.871	1613	-1024	-768	-1	-1	-1	-1	4	-1024	-768	-1	-1	-1	-1	4		0	0						Untertest4.avi	0	880	547	72	111				0	Content		-72	-111	26871293	1854745177
26888	09:03:56.627	00:00:26.887	1614	-1024	-768	-1	-1	-1	-1	4	-1024	-768	-1	-1	-1	-1	4		0	0						Untertest4.avi	0	880	547	72	111				0	Content		-72	-111	26887959	1854761843
26904	09:03:56.643	00:00:26.904	1615	-1024	-768	-1	-1	-1	-1	4	-1024	-768	-1	-1	-1	-1	4		0	0						Untertest4.avi	0	880	547	72	111				0	Content		-72	-111	26904340	1854778224
26921	09:03:56.660	00:00:26.921	1616	-1024	-768	-1	-1	-1	-1	4	-1024	-768	-1	-1	-1	-1	4		0	0						Untertest4.avi	0	880	547	72	111				0	Content		-72	-111	26921006	1854794890
26938	09:03:56.677	00:00:26.937	1617	-1024	-768	-1	-1	-1	-1	4	-1024	-768	-1	-1	-1	-1	4		0	0						Untertest4.avi	0	880	547	72	111				0	Content		-72	-111	26937673	1854811557
26954	09:03:56.693	00:00:26.953	1618	-1024	-768	-1	-1	-1	-1	4	-1024	-768	-1	-1	-1	-1	4		0	0						Untertest4.avi	0	880	547	72	111				0	Content		-72	-111	26953845	1854827729
26970	09:03:56.709	00:00:26.970	1619	-1024	-768	-1	-1	-1	-1	4	-1024	-768	-1	-1	-1	-1	4		0	0						Untertest4.avi	0	880	547	72	111				0	Content		-72	-111	26970481	1854844365
26987	09:03:56.726	00:00:26.987	1620	-1024	-768	-1	-1	-1	-1	4	-1024	-768	-1	-1	-1	-1	4		0	0						Untertest4.avi	0	880	547	72	111				0	Content		-72	-111	26987145	1854861029
27004	09:03:56.743	00:00:27.003	1621	-1024	-768	-1	-1	-1	-1	4	-1024	-768	-1	-1	-1	-1	4		0	0						Untertest4.avi	0	880	547	72	111				0	Content		-72	-111	27003742	1854877626
27020	09:03:56.759	00:00:27.020	1622	-1024	-768	-1	-1	-1	-1	4	-1024	-768	-1	-1	-1	-1	4		0	0						Untertest4.avi	0	880	547	72	111				0	Content		-72	-111	27020408	1854894292
27037	09:03:56.776	00:00:27.037	1623	-1024	-768	-1	-1	-1	-1	4	-1024	-768	-1	-1	-1	-1	4		0	0						Untertest4.avi	0	880	547	72	111				0	Content		-72	-111	27037309	1854911193
27054	09:03:56.793	00:00:27.053	1624	-1024	-768	-1	-1	-1	-1	4	-1024	-768	-1	-1	-1	-1	4		0	0						Untertest4.avi	0	880	547	72	111				0	Content		-72	-111	27053975	1854927859
27071	09:03:56.810	00:00:27.070	1625	-1024	-768	-1	-1	-1	-1	4	-1024	-768	-1	-1	-1	-1	4		0	0						Untertest4.avi	0	880	547	72	111				0	Content		-72	-111	27070968	1854944852
27088	09:03:56.827	00:00:27.087	1626	-1024	-768	-1	-1	-1	-1	4	-1024	-768	-1	-1	-1	-1	4		0	0						Untertest4.avi	0	880	547	72	111				0	Content		-72	-111	27087634	1854961518
27104	09:03:56.843	00:00:27.104	1627	-1024	-768	-1	-1	-1	-1	4	-1024	-768	-1	-1	-1	-1	4		0	0						Untertest4.avi	0	880	547	72	111				0	Content		-72	-111	27104301	1854978185
27122	09:03:56.861	00:00:27.121	1628	-1024	-768	-1	-1	-1	-1	4	-1024	-768	-1	-1	-1	-1	4		0	0						Untertest4.avi	0	880	547	72	111				0	Content		-72	-111	27121563	1854995447
27138	09:03:56.877	00:00:27.138	1629	-1024	-768	-1	-1	-1	-1	4	-1024	-768	-1	-1	-1	-1	4		0	0						Untertest4.avi	0	880	547	72	111				0	Content		-72	-111	27138230	1855012114
27155	09:03:56.894	00:00:27.154	1630	-1024	-768	-1	-1	-1	-1	4	-1024	-768	-1	-1	-1	-1	4		0	0						Untertest4.avi	0	880	547	72	111				0	Content		-72	-111	27154564	1855028448
27171	09:03:56.910	00:00:27.171	1631	-1024	-768	-1	-1	-1	-1	4	-1024	-768	-1	-1	-1	-1	4		0	0						Untertest4.avi	0	880	547	72	111				0	Content		-72	-111	27171231	1855045115
27188	09:03:56.927	00:00:27.187	1632	-1024	-768	-1	-1	-1	-1	4	-1024	-768	-1	-1	-1	-1	4		0	0						Untertest4.avi	0	880	547	72	111				0	Content		-72	-111	27187897	1855061781
27205	09:03:56.944	00:00:27.204	1633	-1024	-768	-1	-1	-1	-1	4	-1024	-768	-1	-1	-1	-1	4		0	0						Untertest4.avi	0	880	547	72	111				0	Content		-72	-111	27204564	1855078448
27220	09:03:56.959	00:00:27.220	1634	-1024	-768	-1	-1	-1	-1	4	-1024	-768	-1	-1	-1	-1	4		0	0						Untertest4.avi	0	880	547	72	111				0	Content		-72	-111	27220187	1855094071
27237	09:03:56.976	00:00:27.236	1635	-1024	-768	-1	-1	-1	-1	4	-1024	-768	-1	-1	-1	-1	4		0	0						Untertest4.avi	0	880	547	72	111				0	Content		-72	-111	27236934	1855110818
27254	09:03:56.993	00:00:27.253	1636	-1024	-768	-1	-1	-1	-1	4	-1024	-768	-1	-1	-1	-1	4		0	0						Untertest4.avi	0	880	547	72	111				0	Content		-72	-111	27253618	1855127502
27270	09:03:57.009	00:00:27.270	1637	-1024	-768	-1	-1	-1	-1	4	-1024	-768	-1	-1	-1	-1	4		0	0						Untertest4.avi	0	880	547	72	111				0	Content		-72	-111	27270285	1855144169
27287	09:03:57.026	00:00:27.286	1638	-1024	-768	-1	-1	-1	-1	4	-1024	-768	-1	-1	-1	-1	4		0	0						Untertest4.avi	0	880	547	72	111				0	Content		-72	-111	27286951	1855160835
27304	09:03:57.043	00:00:27.303	1639	-1024	-768	-1	-1	-1	-1	4	-1024	-768	-1	-1	-1	-1	4		0	0						Untertest4.avi	0	880	547	72	111				0	Content		-72	-111	27303567	1855177451
27320	09:03:57.059	00:00:27.320	1640	-1024	-768	-1	-1	-1	-1	4	-1024	-768	-1	-1	-1	-1	4		0	0						Untertest4.avi	0	880	547	72	111				0	Content		-72	-111	27320233	1855194117
27337	09:03:57.076	00:00:27.336	1641	-1024	-768	-1	-1	-1	-1	4	-1024	-768	-1	-1	-1	-1	4		0	0						Untertest4.avi	0	880	547	72	111				0	Content		-72	-111	27336900	1855210784
27354	09:03:57.093	00:00:27.353	1642	-1024	-768	-1	-1	-1	-1	4	-1024	-768	-1	-1	-1	-1	4		0	0						Untertest4.avi	0	880	547	72	111				0	Content		-72	-111	27353546	1855227430
27370	09:03:57.109	00:00:27.370	1643	-1024	-768	-1	-1	-1	-1	4	-1024	-768	-1	-1	-1	-1	4		0	0						Untertest4.avi	0	880	547	72	111				0	Content		-72	-111	27370213	1855244097
27387	09:03:57.126	00:00:27.387	1644	-1024	-768	-1	-1	-1	-1	4	-1024	-768	-1	-1	-1	-1	4		0	0						Untertest4.avi	0	880	547	72	111				0	Content		-72	-111	27387037	1855260921
27404	09:03:57.143	00:00:27.403	1645	-1024	-768	-1	-1	-1	-1	4	-1024	-768	-1	-1	-1	-1	4		0	0						Untertest4.avi	0	880	547	72	111				0	Content		-72	-111	27403703	1855277587
27420	09:03:57.159	00:00:27.420	1646	-1024	-768	-1	-1	-1	-1	4	-1024	-768	-1	-1	-1	-1	4		0	0						Untertest4.avi	0	880	547	72	111				0	Content		-72	-111	27420370	1855294254
27438	09:03:57.177	00:00:27.437	1647	-1024	-768	-1	-1	-1	-1	4	-1024	-768	-1	-1	-1	-1	4		0	0						Untertest4.avi	0	880	547	72	111				0	Content		-72	-111	27437517	1855311401
27454	09:03:57.193	00:00:27.454	1648	-1024	-768	-1	-1	-1	-1	4	-1024	-768	-1	-1	-1	-1	4		0	0						Untertest4.avi	0	880	547	72	111				0	Content		-72	-111	27454184	1855328068
27471	09:03:57.210	00:00:27.471	1649	-1024	-768	-1	-1	-1	-1	4	-1024	-768	-1	-1	-1	-1	4		0	0						Untertest4.avi	0	880	547	72	111				0	Content		-72	-111	27471219	1855345103
27488	09:03:57.227	00:00:27.487	1650	-1024	-768	-1	-1	-1	-1	4	-1024	-768	-1	-1	-1	-1	4		0	0						Untertest4.avi	0	880	547	72	111				0	Content		-72	-111	27487886	1855361770
27505	09:03:57.244	00:00:27.504	1651	-1024	-768	-1	-1	-1	-1	4	-1024	-768	-1	-1	-1	-1	4		0	0						Untertest4.avi	0	880	547	72	111				0	Content		-72	-111	27504552	1855378436
27521	09:03:57.260	00:00:27.520	1652	-1024	-768	-1	-1	-1	-1	4	-1024	-768	-1	-1	-1	-1	4		0	0						Untertest4.avi	0	880	547	72	111				0	Content		-72	-111	27520840	1855394724
27538	09:03:57.277	00:00:27.537	1653	-1024	-768	-1	-1	-1	-1	4	-1024	-768	-1	-1	-1	-1	4		0	0						Untertest4.avi	0	880	547	72	111				0	Content		-72	-111	27537506	1855411390
27554	09:03:57.293	00:00:27.554	1654	-1024	-768	-1	-1	-1	-1	4	-1024	-768	-1	-1	-1	-1	4		0	0						Untertest4.avi	0	880	547	72	111				0	Content		-72	-111	27554173	1855428057
27571	09:03:57.310	00:00:27.570	1655	-1024	-768	-1	-1	-1	-1	4	-1024	-768	-1	-1	-1	-1	4		0	0						Untertest4.avi	0	880	547	72	111				0	Content		-72	-111	27570583	1855444467
27587	09:03:57.326	00:00:27.587	1656	-1024	-768	-1	-1	-1	-1	4	-1024	-768	-1	-1	-1	-1	4		0	0						Untertest4.avi	0	880	547	72	111				0	Content		-72	-111	27587250	1855461134
27604	09:03:57.343	00:00:27.603	1657	-1024	-768	-1	-1	-1	-1	4	-1024	-768	-1	-1	-1	-1	4		0	0						Untertest4.avi	0	880	547	72	111				0	Content		-72	-111	27603916	1855477800
27620	09:03:57.359	00:00:27.620	1658	-1024	-768	-1	-1	-1	-1	4	-1024	-768	-1	-1	-1	-1	4		0	0						Untertest4.avi	0	880	547	72	111				0	Content		-72	-111	27620023	1855493907
27637	09:03:57.376	00:00:27.636	1659	-1024	-768	-1	-1	-1	-1	4	-1024	-768	-1	-1	-1	-1	4		0	0						Untertest4.avi	0	880	547	72	111				0	Content		-72	-111	27636641	1855510525
27653	09:03:57.392	00:00:27.653	1660	-1024	-768	-1	-1	-1	-1	4	-1024	-768	-1	-1	-1	-1	4		0	0						Untertest4.avi	0	880	547	72	111				0	Content		-72	-111	27653308	1855527192
27670	09:03:57.409	00:00:27.669	1661	-1024	-768	-1	-1	-1	-1	4	-1024	-768	-1	-1	-1	-1	4		0	0						Untertest4.avi	0	880	547	72	111				0	Content		-72	-111	27669974	1855543858
27687	09:03:57.426	00:00:27.686	1662	-1024	-768	-1	-1	-1	-1	4	-1024	-768	-1	-1	-1	-1	4		0	0						Untertest4.avi	0	880	547	72	111				0	Content		-72	-111	27686641	1855560525
27703	09:03:57.442	00:00:27.703	1663	-1024	-768	-1	-1	-1	-1	4	-1024	-768	-1	-1	-1	-1	4		0	0						Untertest4.avi	0	880	547	72	111				0	Content		-72	-111	27703263	1855577147
27720	09:03:57.459	00:00:27.719	1664	-1024	-768	-1	-1	-1	-1	4	-1024	-768	-1	-1	-1	-1	4		0	0						Untertest4.avi	0	880	547	72	111				0	Content		-72	-111	27719930	1855593814
27737	09:03:57.476	00:00:27.736	1665	-1024	-768	-1	-1	-1	-1	4	-1024	-768	-1	-1	-1	-1	4		0	0						Untertest4.avi	0	880	547	72	111				0	Content		-72	-111	27736596	1855610480
27753	09:03:57.492	00:00:27.753	1666	-1024	-768	-1	-1	-1	-1	4	-1024	-768	-1	-1	-1	-1	4		0	0						Untertest4.avi	0	880	547	72	111				0	Content		-72	-111	27753489	1855627373
27770	09:03:57.509	00:00:27.770	1667	-1024	-768	-1	-1	-1	-1	4	-1024	-768	-1	-1	-1	-1	4		0	0						Untertest4.avi	0	880	547	72	111				0	Content		-72	-111	27770155	1855644039
27787	09:03:57.526	00:00:27.787	1668	-1024	-768	-1	-1	-1	-1	4	-1024	-768	-1	-1	-1	-1	4		0	0						Untertest4.avi	0	880	547	72	111				0	Content		-72	-111	27787146	1855661030
27804	09:03:57.543	00:00:27.803	1669	-1024	-768	-1	-1	-1	-1	4	-1024	-768	-1	-1	-1	-1	4		0	0						Untertest4.avi	0	880	547	72	111				0	Content		-72	-111	27803812	1855677696
27820	09:03:57.559	00:00:27.820	1670	-1024	-768	-1	-1	-1	-1	4	-1024	-768	-1	-1	-1	-1	4		0	0						Untertest4.avi	0	880	547	72	111				0	Content		-72	-111	27820479	1855694363
27838	09:03:57.577	00:00:27.837	1671	-1024	-768	-1	-1	-1	-1	4	-1024	-768	-1	-1	-1	-1	4		0	0						Untertest4.avi	0	880	547	72	111				0	Content		-72	-111	27837737	1855711621
27854	09:03:57.593	00:00:27.854	1672	-1024	-768	-1	-1	-1	-1	4	-1024	-768	-1	-1	-1	-1	4		0	0						Untertest4.avi	0	880	547	72	111				0	Content		-72	-111	27854404	1855728288
27872	09:03:57.611	00:00:27.871	1673	-1024	-768	-1	-1	-1	-1	4	-1024	-768	-1	-1	-1	-1	4		0	0						Untertest4.avi	0	880	547	72	111				0	Content		-72	-111	27871742	1855745626
27888	09:03:57.627	00:00:27.887	1674	-1024	-768	-1	-1	-1	-1	4	-1024	-768	-1	-1	-1	-1	4		0	0						Untertest4.avi	0	880	547	72	111				0	Content		-72	-111	27887784	1855761668
27904	09:03:57.643	00:00:27.904	1675	-1024	-768	-1	-1	-1	-1	4	-1024	-768	-1	-1	-1	-1	4		0	0						Untertest4.avi	0	880	547	72	111				0	Content		-72	-111	27904451	1855778335
27921	09:03:57.660	00:00:27.921	1676	-1024	-768	-1	-1	-1	-1	4	-1024	-768	-1	-1	-1	-1	4		0	0						Untertest4.avi	0	880	547	72	111				0	Content		-72	-111	27921117	1855795001
27937	09:03:57.676	00:00:27.937	1677	-1024	-768	-1	-1	-1	-1	4	-1024	-768	-1	-1	-1	-1	4		0	0						Untertest4.avi	0	880	547	72	111				0	Content		-72	-111	27937325	1855811209
27954	09:03:57.693	00:00:27.953	1678	-1024	-768	-1	-1	-1	-1	4	-1024	-768	-1	-1	-1	-1	4		0	0						Untertest4.avi	0	880	547	72	111				0	Content		-72	-111	27953991	1855827875
27971	09:03:57.710	00:00:27.970	1679	-1024	-768	-1	-1	-1	-1	4	-1024	-768	-1	-1	-1	-1	4		0	0						Untertest4.avi	0	880	547	72	111				0	Content		-72	-111	27970658	1855844542
27986	09:03:57.725	00:00:27.986	1680	-1024	-768	-1	-1	-1	-1	4	-1024	-768	-1	-1	-1	-1	4		0	0						Untertest4.avi	0	880	547	72	111				0	Content		-72	-111	27986484	1855860368
28003	09:03:57.742	00:00:28.003	1681	-1024	-768	-1	-1	-1	-1	4	-1024	-768	-1	-1	-1	-1	4		0	0						Untertest4.avi	0	880	547	72	111				0	Content		-72	-111	28003163	1855877047
28020	09:03:57.759	00:00:28.019	1682	-1024	-768	-1	-1	-1	-1	4	-1024	-768	-1	-1	-1	-1	4		0	0						Untertest4.avi	0	880	547	72	111				0	Content		-72	-111	28019767	1855893651
28036	09:03:57.775	00:00:28.036	1683	-1024	-768	-1	-1	-1	-1	4	-1024	-768	-1	-1	-1	-1	4		0	0						Untertest4.avi	0	880	547	72	111				0	Content		-72	-111	28036434	1855910318
28053	09:03:57.792	00:00:28.053	1684	-1024	-768	-1	-1	-1	-1	4	-1024	-768	-1	-1	-1	-1	4		0	0						Untertest4.avi	0	880	547	72	111				0	Content		-72	-111	28053100	1855926984
28070	09:03:57.809	00:00:28.069	1685	-1024	-768	-1	-1	-1	-1	4	-1024	-768	-1	-1	-1	-1	4		0	0						Untertest4.avi	0	880	547	72	111				0	Content		-72	-111	28069932	1855943816
28087	09:03:57.826	00:00:28.086	1686	-1024	-768	-1	-1	-1	-1	4	-1024	-768	-1	-1	-1	-1	4		0	0						Untertest4.avi	0	880	547	72	111				0	Content		-72	-111	28086598	1855960482
28103	09:03:57.842	00:00:28.103	1687	-1024	-768	-1	-1	-1	-1	4	-1024	-768	-1	-1	-1	-1	4		0	0						Untertest4.avi	0	880	547	72	111				0	Content		-72	-111	28103265	1855977149
28120	09:03:57.859	00:00:28.120	1688	-1024	-768	-1	-1	-1	-1	4	-1024	-768	-1	-1	-1	-1	4		0	0						Untertest4.avi	0	880	547	72	111				0	Content		-72	-111	28120248	1855994132
28137	09:03:57.876	00:00:28.136	1689	-1024	-768	-1	-1	-1	-1	4	-1024	-768	-1	-1	-1	-1	4		0	0						Untertest4.avi	0	880	547	72	111				0	Content		-72	-111	28136915	1856010799
28154	09:03:57.893	00:00:28.153	1690	-1024	-768	-1	-1	-1	-1	4	-1024	-768	-1	-1	-1	-1	4		0	0						Untertest4.avi	0	880	547	72	111				0	Content		-72	-111	28153581	1856027465
28171	09:03:57.910	00:00:28.170	1691	-1024	-768	-1	-1	-1	-1	4	-1024	-768	-1	-1	-1	-1	4		0	0						Untertest4.avi	0	880	547	72	111				0	Content		-72	-111	28170667	1856044551
28187	09:03:57.926	00:00:28.187	1692	-1024	-768	-1	-1	-1	-1	4	-1024	-768	-1	-1	-1	-1	4		0	0						Untertest4.avi	0	880	547	72	111				0	Content		-72	-111	28187333	1856061217
28204	09:03:57.943	00:00:28.204	1693	-1024	-768	-1	-1	-1	-1	4	-1024	-768	-1	-1	-1	-1	4		0	0						Untertest4.avi	0	880	547	72	111				0	Content		-72	-111	28204000	1856077884
28220	09:03:57.959	00:00:28.220	1694	-1024	-768	-1	-1	-1	-1	4	-1024	-768	-1	-1	-1	-1	4		0	0						Untertest4.avi	0	880	547	72	111				0	Content		-72	-111	28220121	1856094005
28237	09:03:57.976	00:00:28.236	1695	-1024	-768	-1	-1	-1	-1	4	-1024	-768	-1	-1	-1	-1	4		0	0						Untertest4.avi	0	880	547	72	111				0	Content		-72	-111	28236788	1856110672
28253	09:03:57.992	00:00:28.253	1696	-1024	-768	-1	-1	-1	-1	4	-1024	-768	-1	-1	-1	-1	4		0	0						Untertest4.avi	0	880	547	72	111				0	Content		-72	-111	28253258	1856127142
28270	09:03:58.009	00:00:28.269	1697	-1024	-768	-1	-1	-1	-1	4	-1024	-768	-1	-1	-1	-1	4		0	0						Untertest4.avi	0	880	547	72	111				0	Content		-72	-111	28269925	1856143809
28287	09:03:58.026	00:00:28.286	1698	-1024	-768	-1	-1	-1	-1	4	-1024	-768	-1	-1	-1	-1	4		0	0						Untertest4.avi	0	880	547	72	111				0	Content		-72	-111	28286591	1856160475
28303	09:03:58.042	00:00:28.302	1699	-1024	-768	-1	-1	-1	-1	4	-1024	-768	-1	-1	-1	-1	4		0	0						Untertest4.avi	0	880	547	72	111				0	Content		-72	-111	28302823	1856176707
28319	09:03:58.058	00:00:28.319	1700	-1024	-768	-1	-1	-1	-1	4	-1024	-768	-1	-1	-1	-1	4		0	0						Untertest4.avi	0	880	547	72	111				0	Content		-72	-111	28319446	1856193330
28336	09:03:58.075	00:00:28.336	1701	-1024	-768	-1	-1	-1	-1	4	-1024	-768	-1	-1	-1	-1	4		0	0						Untertest4.avi	0	880	547	72	111				0	Content		-72	-111	28336113	1856209997
28353	09:03:58.092	00:00:28.352	1702	-1024	-768	-1	-1	-1	-1	4	-1024	-768	-1	-1	-1	-1	4		0	0						Untertest4.avi	0	880	547	72	111				0	Content		-72	-111	28352779	1856226663
28369	09:03:58.108	00:00:28.369	1703	-1024	-768	-1	-1	-1	-1	4	-1024	-768	-1	-1	-1	-1	4		0	0						Untertest4.avi	0	880	547	72	111				0	Content		-72	-111	28369446	1856243330
28386	09:03:58.125	00:00:28.386	1704	-1024	-768	-1	-1	-1	-1	4	-1024	-768	-1	-1	-1	-1	4		0	0						Untertest4.avi	0	880	547	72	111				0	Content		-72	-111	28386109	1856259993
28403	09:03:58.142	00:00:28.402	1705	-1024	-768	-1	-1	-1	-1	4	-1024	-768	-1	-1	-1	-1	4		0	0						Untertest4.avi	0	880	547	72	111				0	Content		-72	-111	28402776	1856276660
28419	09:03:58.158	00:00:28.419	1706	-1024	-768	-1	-1	-1	-1	4	-1024	-768	-1	-1	-1	-1	4		0	0						Untertest4.avi	0	880	547	72	111				0	Content		-72	-111	28419443	1856293327
28436	09:03:58.175	00:00:28.436	1707	-1024	-768	-1	-1	-1	-1	4	-1024	-768	-1	-1	-1	-1	4		0	0						Untertest4.avi	0	880	547	72	111				0	Content		-72	-111	28436383	1856310267
28453	09:03:58.192	00:00:28.453	1708	-1024	-768	-1	-1	-1	-1	4	-1024	-768	-1	-1	-1	-1	4		0	0						Untertest4.avi	0	880	547	72	111				0	Content		-72	-111	28453050	1856326934
28470	09:03:58.209	00:00:28.470	1709	-1024	-768	-1	-1	-1	-1	4	-1024	-768	-1	-1	-1	-1	4		0	0						Untertest4.avi	0	880	547	72	111				0	Content		-72	-111	28470015	1856343899
28487	09:03:58.226	00:00:28.486	1710	-1024	-768	-1	-1	-1	-1	4	-1024	-768	-1	-1	-1	-1	4		0	0						Untertest4.avi	0	880	547	72	111				0	Content		-72	-111	28486682	1856360566
28503	09:03:58.242	00:00:28.503	1711	-1024	-768	-1	-1	-1	-1	4	-1024	-768	-1	-1	-1	-1	4		0	0						Untertest4.avi	0	880	547	72	111				0	Content		-72	-111	28503348	1856377232
28521	09:03:58.260	00:00:28.520	1712	-1024	-768	-1	-1	-1	-1	4	-1024	-768	-1	-1	-1	-1	4		0	0						Untertest4.avi	0	880	547	72	111				0	Content		-72	-111	28520641	1856394525
28537	09:03:58.276	00:00:28.537	1713	-1024	-768	-1	-1	-1	-1	4	-1024	-768	-1	-1	-1	-1	4		0	0						Untertest4.avi	0	880	547	72	111				0	Content		-72	-111	28537307	1856411191
28555	09:03:58.294	00:00:28.554	1714	-1024	-768	-1	-1	-1	-1	4	-1024	-768	-1	-1	-1	-1	4		0	0						Untertest4.avi	0	880	547	72	111				0	Content		-72	-111	28554567	1856428451
28571	09:03:58.310	00:00:28.570	1715	-1024	-768	-1	-1	-1	-1	4	-1024	-768	-1	-1	-1	-1	4		0	0						Untertest4.avi	0	880	547	72	111				0	Content		-72	-111	28570606	1856444490
28587	09:03:58.326	00:00:28.587	1716	-1024	-768	-1	-1	-1	-1	4	-1024	-768	-1	-1	-1	-1	4		0	0						Untertest4.avi	0	880	547	72	111				0	Content		-72	-111	28587273	1856461157
28604	09:03:58.343	00:00:28.603	1717	-1024	-768	-1	-1	-1	-1	4	-1024	-768	-1	-1	-1	-1	4		0	0						Untertest4.avi	0	880	547	72	111				0	Content		-72	-111	28603939	1856477823
28620	09:03:58.359	00:00:28.620	1718	-1024	-768	-1	-1	-1	-1	4	-1024	-768	-1	-1	-1	-1	4		0	0						Untertest4.avi	0	880	547	72	111				0	Content		-72	-111	28620183	1856494067
28637	09:03:58.376	00:00:28.636	1719	-1024	-768	-1	-1	-1	-1	4	-1024	-768	-1	-1	-1	-1	4		0	0						Untertest4.avi	0	880	547	72	111				0	Content		-72	-111	28636849	1856510733
28654	09:03:58.393	00:00:28.653	1720	-1024	-768	-1	-1	-1	-1	4	-1024	-768	-1	-1	-1	-1	4		0	0						Untertest4.avi	0	880	547	72	111				0	Content		-72	-111	28653516	1856527400
28669	09:03:58.408	00:00:28.669	1721	-1024	-768	-1	-1	-1	-1	4	-1024	-768	-1	-1	-1	-1	4		0	0						Untertest4.avi	0	880	547	72	111				0	Content		-72	-111	28669292	1856543176
28686	09:03:58.425	00:00:28.685	1722	-1024	-768	-1	-1	-1	-1	4	-1024	-768	-1	-1	-1	-1	4		0	0						Untertest4.avi	0	880	547	72	111				0	Content		-72	-111	28685971	1856559855
28703	09:03:58.442	00:00:28.702	1723	-1024	-768	-1	-1	-1	-1	4	-1024	-768	-1	-1	-1	-1	4		0	0						Untertest4.avi	0	880	547	72	111				0	Content		-72	-111	28702617	1856576501
28719	09:03:58.458	00:00:28.719	1724	-1024	-768	-1	-1	-1	-1	4	-1024	-768	-1	-1	-1	-1	4		0	0						Untertest4.avi	0	880	547	72	111				0	Content		-72	-111	28719284	1856593168
28736	09:03:58.475	00:00:28.735	1725	-1024	-768	-1	-1	-1	-1	4	-1024	-768	-1	-1	-1	-1	4		0	0						Untertest4.avi	0	880	547	72	111				0	Content		-72	-111	28735950	1856609834
28753	09:03:58.492	00:00:28.752	1726	-1024	-768	-1	-1	-1	-1	4	-1024	-768	-1	-1	-1	-1	4		0	0						Untertest4.avi	0	880	547	72	111				0	Content		-72	-111	28752769	1856626653
28769	09:03:58.508	00:00:28.769	1727	-1024	-768	-1	-1	-1	-1	4	-1024	-768	-1	-1	-1	-1	4		0	0						Untertest4.avi	0	880	547	72	111				0	Content		-72	-111	28769435	1856643319
28786	09:03:58.525	00:00:28.786	1728	-1024	-768	-1	-1	-1	-1	4	-1024	-768	-1	-1	-1	-1	4		0	0						Untertest4.avi	0	880	547	72	111				0	Content		-72	-111	28786102	1856659986
28803	09:03:58.542	00:00:28.803	1729	-1024	-768	-1	-1	-1	-1	4	-1024	-768	-1	-1	-1	-1	4		0	0						Untertest4.avi	0	880	547	72	111				0	Content		-72	-111	28803258	1856677142
28820	09:03:58.559	00:00:28.819	1730	-1024	-768	-1	-1	-1	-1	4	-1024	-768	-1	-1	-1	-1	4		0	0						Untertest4.avi	0	880	547	72	111				0	Content		-72	-111	28819925	1856693809
28837	09:03:58.576	00:00:28.836	1731	-1024	-768	-1	-1	-1	-1	4	-1024	-768	-1	-1	-1	-1	4		0	0						Untertest4.avi	0	880	547	72	111				0	Content		-72	-111	28836958	1856710842
28854	09:03:58.593	00:00:28.853	1732	-1024	-768	-1	-1	-1	-1	4	-1024	-768	-1	-1	-1	-1	4		0	0						Untertest4.avi	0	880	547	72	111				0	Content		-72	-111	28853625	1856727509
28870	09:03:58.609	00:00:28.870	1733	-1024	-768	-1	-1	-1	-1	4	-1024	-768	-1	-1	-1	-1	4		0	0						Untertest4.avi	0	880	547	72	111				0	Content		-72	-111	28870291	1856744175
28886	09:03:58.625	00:00:28.886	1734	-1024	-768	-1	-1	-1	-1	4	-1024	-768	-1	-1	-1	-1	4		0	0						Untertest4.avi	0	880	547	72	111				0	Content		-72	-111	28886345	1856760229
28903	09:03:58.642	00:00:28.903	1735	-1024	-768	-1	-1	-1	-1	4	-1024	-768	-1	-1	-1	-1	4		0	0						Untertest4.avi	0	880	547	72	111				0	Content		-72	-111	28903011	1856776895
28919	09:03:58.658	00:00:28.919	1736	-1024	-768	-1	-1	-1	-1	4	-1024	-768	-1	-1	-1	-1	4		0	0						Untertest4.avi	0	880	547	72	111				0	Content		-72	-111	28919471	1856793355
28936	09:03:58.675	00:00:28.936	1737	-1024	-768	-1	-1	-1	-1	4	-1024	-768	-1	-1	-1	-1	4		0	0						Untertest4.avi	0	880	547	72	111				0	Content		-72	-111	28936138	1856810022
28953	09:03:58.692	00:00:28.952	1738	-1024	-768	-1	-1	-1	-1	4	-1024	-768	-1	-1	-1	-1	4		0	0						Untertest4.avi	0	880	547	72	111				0	Content		-72	-111	28952804	1856826688
28969	09:03:58.708	00:00:28.969	1739	-1024	-768	-1	-1	-1	-1	4	-1024	-768	-1	-1	-1	-1	4		0	0						Untertest4.avi	0	880	547	72	111				0	Content		-72	-111	28969012	1856842896
28986	09:03:58.725	00:00:28.985	1740	-1024	-768	-1	-1	-1	-1	4	-1024	-768	-1	-1	-1	-1	4		0	0						Untertest4.avi	0	880	547	72	111				0	Content		-72	-111	28985760	1856859644
29002	09:03:58.741	00:00:29.002	1741	-1024	-768	-1	-1	-1	-1	4	-1024	-768	-1	-1	-1	-1	4		0	0						Untertest4.avi	0	880	547	72	111				0	Content		-72	-111	29002385	1856876269
29019	09:03:58.758	00:00:29.019	1742	-1024	-768	-1	-1	-1	-1	4	-1024	-768	-1	-1	-1	-1	4		0	0						Untertest4.avi	0	880	547	72	111				0	Content		-72	-111	29019051	1856892935
29036	09:03:58.775	00:00:29.035	1743	-1024	-768	-1	-1	-1	-1	4	-1024	-768	-1	-1	-1	-1	4		0	0						Untertest4.avi	0	880	547	72	111				0	Content		-72	-111	29035718	1856909602
29052	09:03:58.791	00:00:29.052	1744	-1024	-768	-1	-1	-1	-1	4	-1024	-768	-1	-1	-1	-1	4		0	0						Untertest4.avi	0	880	547	72	111				0	Content		-72	-111	29052354	1856926238
29069	09:03:58.808	00:00:29.069	1745	-1024	-768	-1	-1	-1	-1	4	-1024	-768	-1	-1	-1	-1	4		0	0						Untertest4.avi	0	880	547	72	111				0	Content		-72	-111	29069021	1856942905
29086	09:03:58.825	00:00:29.085	1746	-1024	-768	-1	-1	-1	-1	4	-1024	-768	-1	-1	-1	-1	4		0	0						Untertest4.avi	0	880	547	72	111				0	Content		-72	-111	29085687	1856959571
29103	09:03:58.842	00:00:29.102	1747	-1024	-768	-1	-1	-1	-1	4	-1024	-768	-1	-1	-1	-1	4		0	0						Untertest4.avi	0	880	547	72	111				0	Content		-72	-111	29102592	1856976476
29119	09:03:58.858	00:00:29.119	1748	-1024	-768	-1	-1	-1	-1	4	-1024	-768	-1	-1	-1	-1	4		0	0						Untertest4.avi	0	880	547	72	111				0	Content		-72	-111	29119258	1856993142
29136	09:03:58.875	00:00:29.136	1749	-1024	-768	-1	-1	-1	-1	4	-1024	-768	-1	-1	-1	-1	4		0	0						Untertest4.avi	0	880	547	72	111				0	Content		-72	-111	29136211	1857010095
29153	09:03:58.892	00:00:29.152	1750	-1024	-768	-1	-1	-1	-1	4	-1024	-768	-1	-1	-1	-1	4		0	0						Untertest4.avi	0	880	547	72	111				0	Content		-72	-111	29152877	1857026761
29170	09:03:58.909	00:00:29.169	1751	-1024	-768	-1	-1	-1	-1	4	-1024	-768	-1	-1	-1	-1	4		0	0						Untertest4.avi	0	880	547	72	111				0	Content		-72	-111	29169544	1857043428
29187	09:03:58.926	00:00:29.186	1752	-1024	-768	-1	-1	-1	-1	4	-1024	-768	-1	-1	-1	-1	4		0	0						Untertest4.avi	0	880	547	72	111				0	Content		-72	-111	29186829	1857060713
29203	09:03:58.942	00:00:29.203	1753	-1024	-768	-1	-1	-1	-1	4	-1024	-768	-1	-1	-1	-1	4		0	0						Untertest4.avi	0	880	547	72	111				0	Content		-72	-111	29203496	1857077380
29220	09:03:58.959	00:00:29.219	1754	-1024	-768	-1	-1	-1	-1	4	-1024	-768	-1	-1	-1	-1	4		0	0						Untertest4.avi	0	880	547	72	111				0	Content		-72	-111	29219765	1857093649
29236	09:03:58.975	00:00:29.236	1755	-1024	-768	-1	-1	-1	-1	4	-1024	-768	-1	-1	-1	-1	4		0	0						Untertest4.avi	0	880	547	72	111				0	Content		-72	-111	29236432	1857110316
29253	09:03:58.992	00:00:29.253	1756	-1024	-768	-1	-1	-1	-1	4	-1024	-768	-1	-1	-1	-1	4		0	0						Untertest4.avi	0	880	547	72	111				0	Content		-72	-111	29253098	1857126982
29269	09:03:59.008	00:00:29.268	1757	-1024	-768	-1	-1	-1	-1	4	-1024	-768	-1	-1	-1	-1	4		0	0						Untertest4.avi	0	880	547	72	111				0	Content		-72	-111	29268857	1857142741
29285	09:03:59.024	00:00:29.285	1758	-1024	-768	-1	-1	-1	-1	4	-1024	-768	-1	-1	-1	-1	4		0	0						Untertest4.avi	0	880	547	72	111				0	Content		-72	-111	29285477	1857159361
29302	09:03:59.041	00:00:29.302	1759	-1024	-768	-1	-1	-1	-1	4	-1024	-768	-1	-1	-1	-1	4		0	0						Untertest4.avi	0	880	547	72	111				0	Content		-72	-111	29302162	1857176046
29319	09:03:59.058	00:00:29.318	1760	-1024	-768	-1	-1	-1	-1	4	-1024	-768	-1	-1	-1	-1	4		0	0						Untertest4.avi	0	880	547	72	111				0	Content		-72	-111	29318828	1857192712
29335	09:03:59.074	00:00:29.335	1761	-1024	-768	-1	-1	-1	-1	4	-1024	-768	-1	-1	-1	-1	4		0	0						Untertest4.avi	0	880	547	72	111				0	Content		-72	-111	29335495	1857209379
29352	09:03:59.091	00:00:29.352	1762	-1024	-768	-1	-1	-1	-1	4	-1024	-768	-1	-1	-1	-1	4		0	0						Untertest4.avi	0	880	547	72	111				0	Content		-72	-111	29352153	1857226037
29369	09:03:59.108	00:00:29.368	1763	-1024	-768	-1	-1	-1	-1	4	-1024	-768	-1	-1	-1	-1	4		0	0						Untertest4.avi	0	880	547	72	111				0	Content		-72	-111	29368820	1857242704
29385	09:03:59.124	00:00:29.385	1764	-1024	-768	-1	-1	-1	-1	4	-1024	-768	-1	-1	-1	-1	4		0	0						Untertest4.avi	0	880	547	72	111				0	Content		-72	-111	29385486	1857259370
29402	09:03:59.141	00:00:29.402	1765	-1024	-768	-1	-1	-1	-1	4	-1024	-768	-1	-1	-1	-1	4		0	0						Untertest4.avi	0	880	547	72	111				0	Content		-72	-111	29402101	1857275985
29419	09:03:59.158	00:00:29.418	1766	-1024	-768	-1	-1	-1	-1	4	-1024	-768	-1	-1	-1	-1	4		0	0						Untertest4.avi	0	880	547	72	111				0	Content		-72	-111	29418767	1857292651
29436	09:03:59.175	00:00:29.435	1767	-1024	-768	-1	-1	-1	-1	4	-1024	-768	-1	-1	-1	-1	4		0	0						Untertest4.avi	0	880	547	72	111				0	Content		-72	-111	29435624	1857309508
29452	09:03:59.191	00:00:29.452	1768	-1024	-768	-1	-1	-1	-1	4	-1024	-768	-1	-1	-1	-1	4		0	0						Untertest4.avi	0	880	547	72	111				0	Content		-72	-111	29452291	1857326175
29469	09:03:59.208	00:00:29.468	1769	-1024	-768	-1	-1	-1	-1	4	-1024	-768	-1	-1	-1	-1	4		0	0						Untertest4.avi	0	880	547	72	111				0	Content		-72	-111	29468957	1857342841
29486	09:03:59.225	00:00:29.485	1770	-1024	-768	-1	-1	-1	-1	4	-1024	-768	-1	-1	-1	-1	4		0	0						Untertest4.avi	0	880	547	72	111				0	Content		-72	-111	29485955	1857359839
29503	09:03:59.242	00:00:29.502	1771	-1024	-768	-1	-1	-1	-1	4	-1024	-768	-1	-1	-1	-1	4		0	0						Untertest4.avi	0	880	547	72	111				0	Content		-72	-111	29502621	1857376505
29519	09:03:59.258	00:00:29.519	1772	-1024	-768	-1	-1	-1	-1	4	-1024	-768	-1	-1	-1	-1	4		0	0						Untertest4.avi	0	880	547	72	111				0	Content		-72	-111	29519288	1857393172
29536	09:03:59.275	00:00:29.536	1773	-1024	-768	-1	-1	-1	-1	4	-1024	-768	-1	-1	-1	-1	4		0	0						Untertest4.avi	0	880	547	72	111				0	Content		-72	-111	29536389	1857410273
29553	09:03:59.292	00:00:29.553	1774	-1024	-768	-1	-1	-1	-1	4	-1024	-768	-1	-1	-1	-1	4		0	0						Untertest4.avi	0	880	547	72	111				0	Content		-72	-111	29553056	1857426940
29570	09:03:59.309	00:00:29.569	1775	-1024	-768	-1	-1	-1	-1	4	-1024	-768	-1	-1	-1	-1	4		0	0						Untertest4.avi	0	880	547	72	111				0	Content		-72	-111	29569722	1857443606
29586	09:03:59.325	00:00:29.585	1776	-1024	-768	-1	-1	-1	-1	4	-1024	-768	-1	-1	-1	-1	4		0	0						Untertest4.avi	0	880	547	72	111				0	Content		-72	-111	29585843	1857459727
29603	09:03:59.342	00:00:29.602	1777	-1024	-768	-1	-1	-1	-1	4	-1024	-768	-1	-1	-1	-1	4		0	0						Untertest4.avi	0	880	547	72	111				0	Content		-72	-111	29602509	1857476393
29619	09:03:59.358	00:00:29.618	1778	-1024	-768	-1	-1	-1	-1	4	-1024	-768	-1	-1	-1	-1	4		0	0						Untertest4.avi	0	880	547	72	111				0	Content		-72	-111	29618986	1857492870
29636	09:03:59.375	00:00:29.635	1779	-1024	-768	-1	-1	-1	-1	4	-1024	-768	-1	-1	-1	-1	4		0	0						Untertest4.avi	0	880	547	72	111				0	Content		-72	-111	29635652	1857509536
29652	09:03:59.391	00:00:29.652	1780	-1024	-768	-1	-1	-1	-1	4	-1024	-768	-1	-1	-1	-1	4		0	0						Untertest4.avi	0	880	547	72	111				0	Content		-72	-111	29652319	1857526203
29669	09:03:59.408	00:00:29.668	1781	-1024	-768	-1	-1	-1	-1	4	-1024	-768	-1	-1	-1	-1	4		0	0						Untertest4.avi	0	880	547	72	111				0	Content		-72	-111	29668575	1857542459
29685	09:03:59.424	00:00:29.685	1782	-1024	-768	-1	-1	-1	-1	4	-1024	-768	-1	-1	-1	-1	4		0	0						Untertest4.avi	0	880	547	72	111				0	Content		-72	-111	29685185	1857559069
29702	09:03:59.441	00:00:29.701	1783	-1024	-768	-1	-1	-1	-1	4	-1024	-768	-1	-1	-1	-1	4		0	0						Untertest4.avi	0	880	547	72	111				0	Content		-72	-111	29701850	1857575734
29719	09:03:59.458	00:00:29.718	1784	-1024	-768	-1	-1	-1	-1	4	-1024	-768	-1	-1	-1	-1	4		0	0						Untertest4.avi	0	880	547	72	111				0	Content		-72	-111	29718517	1857592401
29735	09:03:59.474	00:00:29.735	1785	-1024	-768	-1	-1	-1	-1	4	-1024	-768	-1	-1	-1	-1	4		0	0						Untertest4.avi	0	880	547	72	111				0	Content		-72	-111	29735183	1857609067
29752	09:03:59.491	00:00:29.751	1786	-1024	-768	-1	-1	-1	-1	4	-1024	-768	-1	-1	-1	-1	4		0	0						Untertest4.avi	0	880	547	72	111				0	Content		-72	-111	29751849	1857625733
29769	09:03:59.508	00:00:29.768	1787	-1024	-768	-1	-1	-1	-1	4	-1024	-768	-1	-1	-1	-1	4		0	0						Untertest4.avi	0	880	547	72	111				0	Content		-72	-111	29768515	1857642399
29785	09:03:59.524	00:00:29.785	1788	-1024	-768	-1	-1	-1	-1	4	-1024	-768	-1	-1	-1	-1	4		0	0						Untertest4.avi	0	880	547	72	111				0	Content		-72	-111	29785182	1857659066
29802	09:03:59.541	00:00:29.802	1789	-1024	-768	-1	-1	-1	-1	4	-1024	-768	-1	-1	-1	-1	4		0	0						Untertest4.avi	0	880	547	72	111				0	Content		-72	-111	29802122	1857676006
29819	09:03:59.558	00:00:29.818	1790	-1024	-768	-1	-1	-1	-1	4	-1024	-768	-1	-1	-1	-1	4		0	0						Untertest4.avi	0	880	547	72	111				0	Content		-72	-111	29818789	1857692673
29836	09:03:59.575	00:00:29.835	1791	-1024	-768	-1	-1	-1	-1	4	-1024	-768	-1	-1	-1	-1	4		0	0						Untertest4.avi	0	880	547	72	111				0	Content		-72	-111	29835749	1857709633
29852	09:03:59.591	00:00:29.852	1792	-1024	-768	-1	-1	-1	-1	4	-1024	-768	-1	-1	-1	-1	4		0	0						Untertest4.avi	0	880	547	72	111				0	Content		-72	-111	29852416	1857726300
29869	09:03:59.608	00:00:29.869	1793	-1024	-768	-1	-1	-1	-1	4	-1024	-768	-1	-1	-1	-1	4		0	0						Untertest4.avi	0	880	547	72	111				0	Content		-72	-111	29869082	1857742966
29886	09:03:59.625	00:00:29.886	1794	-1024	-768	-1	-1	-1	-1	4	-1024	-768	-1	-1	-1	-1	4		0	0						Untertest4.avi	0	880	547	72	111				0	Content		-72	-111	29886375	1857760259
29903	09:03:59.642	00:00:29.903	1795	-1024	-768	-1	-1	-1	-1	4	-1024	-768	-1	-1	-1	-1	4		0	0						Untertest4.avi	0	880	547	72	111				0	Content		-72	-111	29903041	1857776925
29919	09:03:59.658	00:00:29.919	1796	-1024	-768	-1	-1	-1	-1	4	-1024	-768	-1	-1	-1	-1	4		0	0						Untertest4.avi	0	880	547	72	111				0	Content		-72	-111	29919250	1857793134
29936	09:03:59.675	00:00:29.935	1797	-1024	-768	-1	-1	-1	-1	4	-1024	-768	-1	-1	-1	-1	4		0	0						Untertest4.avi	0	880	547	72	111				0	Content		-72	-111	29935916	1857809800
29953	09:03:59.692	00:00:29.952	1798	-1024	-768	-1	-1	-1	-1	4	-1024	-768	-1	-1	-1	-1	4		0	0						Untertest4.avi	0	880	547	72	111				0	Content		-72	-111	29952583	1857826467
29968	09:03:59.707	00:00:29.968	1799	-1024	-768	-1	-1	-1	-1	4	-1024	-768	-1	-1	-1	-1	4		0	0						Untertest4.avi	0	880	547	72	111				0	Content		-72	-111	29968407	1857842291
29987	09:03:59.726	00:00:29.986	1800	-1024	-768	-1	-1	-1	-1	4	-1024	-768	-1	-1	-1	-1	4		0	0						Untertest4.avi	0	880	547	72	111				0	Content		-72	-111	29986904	1857860788
30004	09:03:59.743	00:00:30.003	1801	-1024	-768	-1	-1	-1	-1	4	-1024	-768	-1	-1	-1	-1	4		0	0						Untertest4.avi	0	880	547	72	111				0	Content		-72	-111	30003590	1857877474
30020	09:03:59.759	00:00:30.020	1802	-1024	-768	-1	-1	-1	-1	4	-1024	-768	-1	-1	-1	-1	4		0	0						Untertest4.avi	0	880	547	72	111				0	Content		-72	-111	30020256	1857894140
30037	09:03:59.776	00:00:30.036	1803	-1024	-768	-1	-1	-1	-1	4	-1024	-768	-1	-1	-1	-1	4		0	0						Untertest4.avi	0	880	547	72	111				0	Content		-72	-111	30036887	1857910771
30054	09:03:59.793	00:00:30.053	1804	-1024	-768	-1	-1	-1	-1	4	-1024	-768	-1	-1	-1	-1	4		0	0						Untertest4.avi	0	880	547	72	111				0	Content		-72	-111	30053553	1857927437
30070	09:03:59.809	00:00:30.070	1805	1040,452	425,3461	0,5609046	0,9459843	684,0916	3,549709	2	990,0889	385,1236	0,5591666	0,9459555	698,705	3,633119	2		0	0						Untertest4.avi	0	880	547	72	111				0	Content		-72	-111	30070140	1857944024
30087	09:03:59.826	00:00:30.086	1806	-1024	-768	-1	-1	-1	-1	4	-1024	-768	-1	-1	-1	-1	4		0	0						Untertest4.avi	0	880	547	72	111				0	Content		-72	-111	30086764	1857960648
30103	09:03:59.842	00:00:30.103	1807	-1024	-768	-1	-1	-1	-1	4	-1024	-768	-1	-1	-1	-1	4		0	0						Untertest4.avi	0	880	547	72	111				0	Content		-72	-111	30103388	1857977272
30120	09:03:59.859	00:00:30.120	1808	-1024	-768	-1	-1	-1	-1	4	-1024	-768	-1	-1	-1	-1	4		0	0						Untertest4.avi	0	880	547	72	111				0	Content		-72	-111	30120054	1857993938
30137	09:03:59.876	00:00:30.136	1809	-1024	-768	-1	-1	-1	-1	4	-1024	-768	-1	-1	-1	-1	4		0	0						Untertest4.avi	0	880	547	72	111				0	Content		-72	-111	30136640	1858010524
30153	09:03:59.892	00:00:30.153	1810	-1024	-768	-1	-1	-1	-1	4	-1024	-768	-1	-1	-1	-1	4		0	0						Untertest4.avi	0	880	547	72	111				0	Content		-72	-111	30153383	1858027267
30170	09:03:59.909	00:00:30.170	1811	-1024	-768	-1	-1	-1	-1	4	-1024	-768	-1	-1	-1	-1	4		0	0						Untertest4.avi	0	880	547	72	111				0	Content		-72	-111	30170050	1858043934
30187	09:03:59.926	00:00:30.186	1812	1062,907	419,842	0,4412071	0,9643696	689,7206	2,778216	2	996,5558	395,2465	0,4412451	0,9643662	690,0531	2,788039	2		0	0						Untertest4.avi	0	880	547	72	111				0	Content		-72	-111	30186750	1858060634
30203	09:03:59.942	00:00:30.203	1813	1022,711	434,1067	0,4427232	0,9643308	701,5247	2,817164	2	955,5659	409,2079	0,4443687	0,9643328	716,4872	2,82723	2		0	0						Untertest4.avi	0	880	547	72	111				0	Content		-72	-111	30203371	1858077255
30220	09:03:59.959	00:00:30.220	1814	1008,835	417,3742	0,4399014	0,9646881	689,7206	2,955239	2	949,6236	391,7798	0,4399197	0,9646839	690,0531	2,966571	2		0	0						Untertest4.avi	0	880	547	72	111				0	Content		-72	-111	30220125	1858094009
30237	09:03:59.976	00:00:30.236	1815	-1024	-768	-1	-1	-1	-1	4	-1024	-768	-1	-1	-1	-1	4		0	0						Untertest4.avi	0	880	547	72	111				0	Content		-72	-111	30236744	1858110628
30253	09:03:59.992	00:00:30.253	1816	-1024	-768	-1	-1	-1	-1	4	-1024	-768	-1	-1	-1	-1	4		0	0						Untertest4.avi	0	880	547	72	111				0	Content		-72	-111	30253428	1858127312
30270	09:04:00.009	00:00:30.270	1817	-1024	-768	-1	-1	-1	-1	4	-1024	-768	-1	-1	-1	-1	4		0	0						Untertest4.avi	0	880	547	72	111				0	Content		-72	-111	30270095	1858143979
30287	09:04:00.026	00:00:30.286	1818	-1024	-768	-1	-1	-1	-1	4	-1024	-768	-1	-1	-1	-1	4		0	0						Untertest4.avi	0	880	547	72	111				0	Content		-72	-111	30286735	1858160619
30303	09:04:00.042	00:00:30.303	1819	-1024	-768	-1	-1	-1	-1	4	-1024	-768	-1	-1	-1	-1	4		0	0						Untertest4.avi	0	880	547	72	111				0	Content		-72	-111	30303361	1858177245
30320	09:04:00.059	00:00:30.320	1820	-1024	-768	-1	-1	-1	-1	4	-1024	-768	-1	-1	-1	-1	4		0	0						Untertest4.avi	0	880	547	72	111				0	Content		-72	-111	30320027	1858193911
30337	09:04:00.076	00:00:30.336	1821	-1024	-768	-1	-1	-1	-1	4	-1024	-768	-1	-1	-1	-1	4		0	0						Untertest4.avi	0	880	547	72	111				0	Content		-72	-111	30336727	1858210611
30353	09:04:00.092	00:00:30.353	1822	-1024	-768	-1	-1	-1	-1	4	-1024	-768	-1	-1	-1	-1	4		0	0						Untertest4.avi	0	880	547	72	111				0	Content		-72	-111	30353349	1858227233
30370	09:04:00.109	00:00:30.370	1823	-1024	-768	-1	-1	-1	-1	4	-1024	-768	-1	-1	-1	-1	4		0	0						Untertest4.avi	0	880	547	72	111				0	Content		-72	-111	30370016	1858243900
30387	09:04:00.126	00:00:30.386	1824	-1024	-768	-1	-1	-1	-1	4	-1024	-768	-1	-1	-1	-1	4		0	0						Untertest4.avi	0	880	547	72	111				0	Content		-72	-111	30386677	1858260561
30403	09:04:00.142	00:00:30.403	1825	-1024	-768	-1	-1	-1	-1	4	-1024	-768	-1	-1	-1	-1	4		0	0						Untertest4.avi	0	880	547	72	111				0	Content		-72	-111	30403344	1858277228
30420	09:04:00.159	00:00:30.419	1826	-1024	-768	-1	-1	-1	-1	4	-1024	-768	-1	-1	-1	-1	4		0	0						Untertest4.avi	0	880	547	72	111				0	Content		-72	-111	30419963	1858293847
30437	09:04:00.176	00:00:30.436	1827	-1024	-768	-1	-1	-1	-1	4	-1024	-768	-1	-1	-1	-1	4		0	0						Untertest4.avi	0	880	547	72	111				0	Content		-72	-111	30436630	1858310514
30453	09:04:00.192	00:00:30.453	1828	-1024	-768	-1	-1	-1	-1	4	-1024	-768	-1	-1	-1	-1	4		0	0						Untertest4.avi	0	880	547	72	111				0	Content		-72	-111	30453229	1858327113
30470	09:04:00.209	00:00:30.469	1829	-1024	-768	-1	-1	-1	-1	4	-1024	-768	-1	-1	-1	-1	4		0	0						Untertest4.avi	0	880	547	72	111				0	Content		-72	-111	30469895	1858343779
30487	09:04:00.226	00:00:30.486	1830	-1024	-768	-1	-1	-1	-1	4	-1024	-768	-1	-1	-1	-1	4		0	0						Untertest4.avi	0	880	547	72	111				0	Content		-72	-111	30486546	1858360430
30503	09:04:00.242	00:00:30.503	1831	-1024	-768	-1	-1	-1	-1	4	-1024	-768	-1	-1	-1	-1	4		0	0						Untertest4.avi	0	880	547	72	111				0	Content		-72	-111	30503212	1858377096
30520	09:04:00.259	00:00:30.519	1832	-1024	-768	-1	-1	-1	-1	4	-1024	-768	-1	-1	-1	-1	4		0	0						Untertest4.avi	0	880	547	72	111				0	Content		-72	-111	30519888	1858393772
30537	09:04:00.276	00:00:30.536	1833	-1024	-768	-1	-1	-1	-1	4	-1024	-768	-1	-1	-1	-1	4		0	0						Untertest4.avi	0	880	547	72	111				0	Content		-72	-111	30536554	1858410438
30553	09:04:00.292	00:00:30.553	1834	-1024	-768	-1	-1	-1	-1	4	-1024	-768	-1	-1	-1	-1	4		0	0						Untertest4.avi	0	880	547	72	111				0	Content		-72	-111	30553191	1858427075
30570	09:04:00.309	00:00:30.569	1835	-1024	-768	-1	-1	-1	-1	4	-1024	-768	-1	-1	-1	-1	4		0	0						Untertest4.avi	0	880	547	72	111				0	Content		-72	-111	30569811	1858443695
30586	09:04:00.325	00:00:30.586	1836	-1024	-768	-1	-1	-1	-1	4	-1024	-768	-1	-1	-1	-1	4		0	0						Untertest4.avi	0	880	547	72	111				0	Content		-72	-111	30586478	1858460362
30603	09:04:00.342	00:00:30.603	1837	-1024	-768	-1	-1	-1	-1	4	-1024	-768	-1	-1	-1	-1	4		0	0						Untertest4.avi	0	880	547	72	111				0	Content		-72	-111	30603139	1858477023
30620	09:04:00.359	00:00:30.619	1838	-1024	-768	-1	-1	-1	-1	4	-1024	-768	-1	-1	-1	-1	4		0	0						Untertest4.avi	0	880	547	72	111				0	Content		-72	-111	30619806	1858493690
30636	09:04:00.375	00:00:30.636	1839	-1024	-768	-1	-1	-1	-1	4	-1024	-768	-1	-1	-1	-1	4		0	0						Untertest4.avi	0	880	547	72	111				0	Content		-72	-111	30636493	1858510377
30653	09:04:00.392	00:00:30.653	1840	-1024	-768	-1	-1	-1	-1	4	-1024	-768	-1	-1	-1	-1	4		0	0						Untertest4.avi	0	880	547	72	111				0	Content		-72	-111	30653160	1858527044
30670	09:04:00.409	00:00:30.669	1841	-1024	-768	-1	-1	-1	-1	4	-1024	-768	-1	-1	-1	-1	4		0	0						Untertest4.avi	0	880	547	72	111				0	Content		-72	-111	30669796	1858543680
30686	09:04:00.425	00:00:30.686	1842	-1024	-768	-1	-1	-1	-1	4	-1024	-768	-1	-1	-1	-1	4		0	0						Untertest4.avi	0	880	547	72	111				0	Content		-72	-111	30686463	1858560347
30703	09:04:00.442	00:00:30.703	1843	-1024	-768	-1	-1	-1	-1	4	-1024	-768	-1	-1	-1	-1	4		0	0						Untertest4.avi	0	880	547	72	111				0	Content		-72	-111	30703071	1858576955
30720	09:04:00.459	00:00:30.719	1844	-1024	-768	-1	-1	-1	-1	4	-1024	-768	-1	-1	-1	-1	4		0	0						Untertest4.avi	0	880	547	72	111				0	Content		-72	-111	30719738	1858593622
30736	09:04:00.475	00:00:30.736	1845	-1024	-768	-1	-1	-1	-1	4	-1024	-768	-1	-1	-1	-1	4		0	0						Untertest4.avi	0	880	547	72	111				0	Content		-72	-111	30736387	1858610271
30753	09:04:00.492	00:00:30.753	1846	-1024	-768	-1	-1	-1	-1	4	-1024	-768	-1	-1	-1	-1	4		0	0						Untertest4.avi	0	880	547	72	111				0	Content		-72	-111	30753054	1858626938
30770	09:04:00.509	00:00:30.769	1847	-1024	-768	-1	-1	-1	-1	4	-1024	-768	-1	-1	-1	-1	4		0	0						Untertest4.avi	0	880	547	72	111				0	Content		-72	-111	30769729	1858643613
30786	09:04:00.525	00:00:30.786	1848	-1024	-768	-1	-1	-1	-1	4	-1024	-768	-1	-1	-1	-1	4		0	0						Untertest4.avi	0	880	547	72	111				0	Content		-72	-111	30786396	1858660280
30803	09:04:00.542	00:00:30.803	1849	-1024	-768	-1	-1	-1	-1	4	-1024	-768	-1	-1	-1	-1	4		0	0						Untertest4.avi	0	880	547	72	111				0	Content		-72	-111	30803029	1858676913
30820	09:04:00.559	00:00:30.819	1850	-1024	-768	-1	-1	-1	-1	4	-1024	-768	-1	-1	-1	-1	4		0	0						Untertest4.avi	0	880	547	72	111				0	Content		-72	-111	30819653	1858693537
30836	09:04:00.575	00:00:30.836	1851	-1024	-768	-1	-1	-1	-1	4	-1024	-768	-1	-1	-1	-1	4		0	0						Untertest4.avi	0	880	547	72	111				0	Content		-72	-111	30836274	1858710158
30853	09:04:00.592	00:00:30.852	1852	-1024	-768	-1	-1	-1	-1	4	-1024	-768	-1	-1	-1	-1	4		0	0						Untertest4.avi	0	880	547	72	111				0	Content		-72	-111	30852967	1858726851
30870	09:04:00.609	00:00:30.869	1853	-1024	-768	-1	-1	-1	-1	4	-1024	-768	-1	-1	-1	-1	4		0	0						Untertest4.avi	0	880	547	72	111				0	Content		-72	-111	30869633	1858743517
30886	09:04:00.625	00:00:30.886	1854	-1024	-768	-1	-1	-1	-1	4	-1024	-768	-1	-1	-1	-1	4		0	0						Untertest4.avi	0	880	547	72	111				0	Content		-72	-111	30886325	1858760209
30903	09:04:00.642	00:00:30.902	1855	-1024	-768	-1	-1	-1	-1	4	-1024	-768	-1	-1	-1	-1	4		0	0						Untertest4.avi	0	880	547	72	111				0	Content		-72	-111	30902991	1858776875
30920	09:04:00.659	00:00:30.919	1856	-1024	-768	-1	-1	-1	-1	4	-1024	-768	-1	-1	-1	-1	4		0	0						Untertest4.avi	0	880	547	72	111				0	Content		-72	-111	30919667	1858793551
30936	09:04:00.675	00:00:30.936	1857	-1024	-768	-1	-1	-1	-1	4	-1024	-768	-1	-1	-1	-1	4		0	0						Untertest4.avi	0	880	547	72	111				0	Content		-72	-111	30936333	1858810217
30953	09:04:00.692	00:00:30.953	1858	-1024	-768	-1	-1	-1	-1	4	-1024	-768	-1	-1	-1	-1	4		0	0						Untertest4.avi	0	880	547	72	111				0	Content		-72	-111	30953000	1858826884
30970	09:04:00.709	00:00:30.969	1859	-1024	-768	-1	-1	-1	-1	4	-1024	-768	-1	-1	-1	-1	4		0	0						Untertest4.avi	0	880	547	72	111				0	Content		-72	-111	30969628	1858843512
30986	09:04:00.725	00:00:30.986	1860	-1024	-768	-1	-1	-1	-1	4	-1024	-768	-1	-1	-1	-1	4		0	0						Untertest4.avi	0	880	547	72	111				0	Content		-72	-111	30986294	1858860178
31003	09:04:00.742	00:00:31.002	1861	-1024	-768	-1	-1	-1	-1	4	-1024	-768	-1	-1	-1	-1	4		0	0						Untertest4.avi	0	880	547	72	111				0	Content		-72	-111	31002961	1858876845
31020	09:04:00.759	00:00:31.019	1862	-1024	-768	-1	-1	-1	-1	4	-1024	-768	-1	-1	-1	-1	4		0	0						Untertest4.avi	0	880	547	72	111				0	Content		-72	-111	31019508	1858893392
31036	09:04:00.775	00:00:31.036	1863	-1024	-768	-1	-1	-1	-1	4	-1024	-768	-1	-1	-1	-1	4		0	0						Untertest4.avi	0	880	547	72	111				0	Content		-72	-111	31036255	1858910139
31053	09:04:00.792	00:00:31.052	1864	-1024	-768	-1	-1	-1	-1	4	-1024	-768	-1	-1	-1	-1	4		0	0						Untertest4.avi	0	880	547	72	111				0	Content		-72	-111	31052876	1858926760
31070	09:04:00.809	00:00:31.069	1865	-1024	-768	-1	-1	-1	-1	4	-1024	-768	-1	-1	-1	-1	4		0	0						Untertest4.avi	0	880	547	72	111				0	Content		-72	-111	31069543	1858943427
31086	09:04:00.825	00:00:31.086	1866	1127,51	629,6663	0,4373963	0,955546	692,276	3,053456	2	1097,24	600,2365	0,4352854	0,9555373	707,0535	3,127466	2		0	0						Untertest4.avi	0	880	547	72	111				0	Content		-72	-111	31086130	1858960014
31103	09:04:00.842	00:00:31.102	1867	-1024	-768	-1	-1	-1	-1	4	-1024	-768	-1	-1	-1	-1	4		0	0						Untertest4.avi	0	880	547	72	111				0	Content		-72	-111	31102745	1858976629
31119	09:04:00.858	00:00:31.119	1868	-1024	-768	-1	-1	-1	-1	4	-1024	-768	-1	-1	-1	-1	4		0	0						Untertest4.avi	0	880	547	72	111				0	Content		-72	-111	31119429	1858993313
31136	09:04:00.875	00:00:31.136	1869	-1024	-768	-1	-1	-1	-1	4	-1024	-768	-1	-1	-1	-1	4		0	0						Untertest4.avi	0	880	547	72	111				0	Content		-72	-111	31136096	1859009980
31153	09:04:00.892	00:00:31.152	1870	1029,474	678,8493	0,4399534	0,9549295	674,923	3,308384	2	963,7919	659,7659	0,4399619	0,9549401	675,0152	3,317316	2		0	0						Untertest4.avi	0	880	547	72	111				0	Content		-72	-111	31152739	1859026623
31169	09:04:00.908	00:00:31.169	1871	1057,293	683,0845	0,4399668	0,9554347	674,9152	3,133127	2	995,1091	664,1739	0,4399659	0,9554313	675,0074	3,142853	2		0	0						Untertest4.avi	0	880	547	72	111				0	Content		-72	-111	31169357	1859043241
31186	09:04:00.925	00:00:31.185	1872	-1024	-768	-1	-1	-1	-1	4	-1024	-768	-1	-1	-1	-1	4		0	0						Untertest4.avi	0	880	547	72	111				0	Content		-72	-111	31185982	1859059866
31203	09:04:00.942	00:00:31.202	1873	-1024	-768	-1	-1	-1	-1	4	-1024	-768	-1	-1	-1	-1	4		0	0						Untertest4.avi	0	880	547	72	111				0	Content		-72	-111	31202667	1859076551
31219	09:04:00.958	00:00:31.219	1874	-1024	-768	-1	-1	-1	-1	4	-1024	-768	-1	-1	-1	-1	4		0	0						Untertest4.avi	0	880	547	72	111				0	Content		-72	-111	31219333	1859093217
31236	09:04:00.975	00:00:31.235	1875	-1024	-768	-1	-1	-1	-1	4	-1024	-768	-1	-1	-1	-1	4		0	0						Untertest4.avi	0	880	547	72	111				0	Content		-72	-111	31235974	1859109858
31253	09:04:00.992	00:00:31.252	1876	-1024	-768	-1	-1	-1	-1	4	-1024	-768	-1	-1	-1	-1	4		0	0						Untertest4.avi	0	880	547	72	111				0	Content		-72	-111	31252659	1859126543
31269	09:04:01.008	00:00:31.269	1877	-1024	-768	-1	-1	-1	-1	4	-1024	-768	-1	-1	-1	-1	4		0	0						Untertest4.avi	0	880	547	72	111				0	Content		-72	-111	31269326	1859143210
31287	09:04:01.026	00:00:31.286	1878	-1024	-768	-1	-1	-1	-1	4	-1024	-768	-1	-1	-1	-1	4		0	0						Untertest4.avi	0	880	547	72	111				0	Content		-72	-111	31286910	1859160794
31304	09:04:01.043	00:00:31.303	1879	-1024	-768	-1	-1	-1	-1	4	-1024	-768	-1	-1	-1	-1	4		0	0						Untertest4.avi	0	880	547	72	111				0	Content		-72	-111	31303577	1859177461
31320	09:04:01.059	00:00:31.320	1880	-1024	-768	-1	-1	-1	-1	4	-1024	-768	-1	-1	-1	-1	4		0	0						Untertest4.avi	0	880	547	72	111				0	Content		-72	-111	31320247	1859194131
31337	09:04:01.076	00:00:31.336	1881	-1024	-768	-1	-1	-1	-1	4	-1024	-768	-1	-1	-1	-1	4		0	0						Untertest4.avi	0	880	547	72	111				0	Content		-72	-111	31336914	1859210798
31354	09:04:01.093	00:00:31.353	1882	-1024	-768	-1	-1	-1	-1	4	-1024	-768	-1	-1	-1	-1	4		0	0						Untertest4.avi	0	880	547	72	111				0	Content		-72	-111	31353539	1859227423
31370	09:04:01.109	00:00:31.370	1883	-1024	-768	-1	-1	-1	-1	4	-1024	-768	-1	-1	-1	-1	4		0	0						Untertest4.avi	0	880	547	72	111				0	Content		-72	-111	31370225	1859244109
31387	09:04:01.126	00:00:31.386	1884	-1024	-768	-1	-1	-1	-1	4	-1024	-768	-1	-1	-1	-1	4		0	0						Untertest4.avi	0	880	547	72	111				0	Content		-72	-111	31386893	1859260777
31404	09:04:01.143	00:00:31.403	1885	-1024	-768	-1	-1	-1	-1	4	-1024	-768	-1	-1	-1	-1	4		0	0						Untertest4.avi	0	880	547	72	111				0	Content		-72	-111	31403535	1859277419
31420	09:04:01.159	00:00:31.420	1886	1008,551	697,1412	0,4412625	0,9568813	674,4379	3,3204	2	945,782	678,2688	0,4412631	0,9568779	674,4379	3,329875	2		0	0						Untertest4.avi	0	880	547	72	111				0	Content		-72	-111	31420175	1859294059
31437	09:04:01.176	00:00:31.436	1887	-1024	-768	-1	-1	-1	-1	4	-1024	-768	-1	-1	-1	-1	4		0	0						Untertest4.avi	0	880	547	72	111				0	Content		-72	-111	31436786	1859310670
31453	09:04:01.192	00:00:31.453	1888	-1024	-768	-1	-1	-1	-1	4	-1024	-768	-1	-1	-1	-1	4		0	0						Untertest4.avi	0	880	547	72	111				0	Content		-72	-111	31453472	1859327356
31470	09:04:01.209	00:00:31.470	1889	-1024	-768	-1	-1	-1	-1	4	-1024	-768	-1	-1	-1	-1	4		0	0						Untertest4.avi	0	880	547	72	111				0	Content		-72	-111	31470140	1859344024
31487	09:04:01.226	00:00:31.486	1890	-1024	-768	-1	-1	-1	-1	4	-1024	-768	-1	-1	-1	-1	4		0	0						Untertest4.avi	0	880	547	72	111				0	Content		-72	-111	31486782	1859360666
31503	09:04:01.242	00:00:31.503	1891	-1024	-768	-1	-1	-1	-1	4	-1024	-768	-1	-1	-1	-1	4		0	0						Untertest4.avi	0	880	547	72	111				0	Content		-72	-111	31503406	1859377290
31520	09:04:01.259	00:00:31.520	1892	-1024	-768	-1	-1	-1	-1	4	-1024	-768	-1	-1	-1	-1	4		0	0						Untertest4.avi	0	880	547	72	111				0	Content		-72	-111	31520073	1859393957
31537	09:04:01.276	00:00:31.536	1893	-1024	-768	-1	-1	-1	-1	4	-1024	-768	-1	-1	-1	-1	4		0	0						Untertest4.avi	0	880	547	72	111				0	Content		-72	-111	31536777	1859410661
31553	09:04:01.292	00:00:31.553	1894	-1024	-768	-1	-1	-1	-1	4	-1024	-768	-1	-1	-1	-1	4		0	0						Untertest4.avi	0	880	547	72	111				0	Content		-72	-111	31553464	1859427348
31570	09:04:01.309	00:00:31.570	1895	-1024	-768	-1	-1	-1	-1	4	-1024	-768	-1	-1	-1	-1	4		0	0						Untertest4.avi	0	880	547	72	111				0	Content		-72	-111	31570132	1859444016
31587	09:04:01.326	00:00:31.586	1896	-1024	-768	-1	-1	-1	-1	4	-1024	-768	-1	-1	-1	-1	4		0	0						Untertest4.avi	0	880	547	72	111				0	Content		-72	-111	31586773	1859460657
31603	09:04:01.342	00:00:31.603	1897	-1024	-768	-1	-1	-1	-1	4	-1024	-768	-1	-1	-1	-1	4		0	0						Untertest4.avi	0	880	547	72	111				0	Content		-72	-111	31603398	1859477282
31620	09:04:01.359	00:00:31.620	1898	-1024	-768	-1	-1	-1	-1	4	-1024	-768	-1	-1	-1	-1	4		0	0						Untertest4.avi	0	880	547	72	111				0	Content		-72	-111	31620065	1859493949
31637	09:04:01.376	00:00:31.636	1899	-1024	-768	-1	-1	-1	-1	4	-1024	-768	-1	-1	-1	-1	4		0	0						Untertest4.avi	0	880	547	72	111				0	Content		-72	-111	31636732	1859510616
31653	09:04:01.392	00:00:31.653	1900	-1024	-768	-1	-1	-1	-1	4	-1024	-768	-1	-1	-1	-1	4		0	0						Untertest4.avi	0	880	547	72	111				0	Content		-72	-111	31653399	1859527283
31670	09:04:01.409	00:00:31.670	1901	-1024	-768	-1	-1	-1	-1	4	-1024	-768	-1	-1	-1	-1	4		0	0						Untertest4.avi	0	880	547	72	111				0	Content		-72	-111	31670022	1859543906
31687	09:04:01.426	00:00:31.686	1902	-1024	-768	-1	-1	-1	-1	4	-1024	-768	-1	-1	-1	-1	4		0	0						Untertest4.avi	0	880	547	72	111				0	Content		-72	-111	31686689	1859560573
31703	09:04:01.442	00:00:31.703	1903	-1024	-768	-1	-1	-1	-1	4	-1024	-768	-1	-1	-1	-1	4		0	0						Untertest4.avi	0	880	547	72	111				0	Content		-72	-111	31703405	1859577289
31720	09:04:01.459	00:00:31.720	1904	-1024	-768	-1	-1	-1	-1	4	-1024	-768	-1	-1	-1	-1	4		0	0						Untertest4.avi	0	880	547	72	111				0	Content		-72	-111	31720023	1859593907
31737	09:04:01.476	00:00:31.736	1905	-1024	-768	-1	-1	-1	-1	4	-1024	-768	-1	-1	-1	-1	4		0	0						Untertest4.avi	0	880	547	72	111				0	Content		-72	-111	31736691	1859610575
31753	09:04:01.492	00:00:31.753	1906	-1024	-768	-1	-1	-1	-1	4	-1024	-768	-1	-1	-1	-1	4		0	0						Untertest4.avi	0	880	547	72	111				0	Content		-72	-111	31753277	1859627161
31770	09:04:01.509	00:00:31.769	1907	-1024	-768	-1	-1	-1	-1	4	-1024	-768	-1	-1	-1	-1	4		0	0						Untertest4.avi	0	880	547	72	111				0	Content		-72	-111	31769959	1859643843
31787	09:04:01.526	00:00:31.786	1908	-1024	-768	-1	-1	-1	-1	4	-1024	-768	-1	-1	-1	-1	4		0	0						Untertest4.avi	0	880	547	72	111				0	Content		-72	-111	31786626	1859660510
31803	09:04:01.542	00:00:31.803	1909	-1024	-768	-1	-1	-1	-1	4	-1024	-768	-1	-1	-1	-1	4		0	0						Untertest4.avi	0	880	547	72	111				0	Content		-72	-111	31803270	1859677154
31820	09:04:01.559	00:00:31.819	1910	-1024	-768	-1	-1	-1	-1	4	-1024	-768	-1	-1	-1	-1	4		0	0						Untertest4.avi	0	880	547	72	111				0	Content		-72	-111	31819953	1859693837
31837	09:04:01.576	00:00:31.836	1911	-1024	-768	-1	-1	-1	-1	4	-1024	-768	-1	-1	-1	-1	4		0	0						Untertest4.avi	0	880	547	72	111				0	Content		-72	-111	31836621	1859710505
31853	09:04:01.592	00:00:31.853	1912	-1024	-768	-1	-1	-1	-1	4	-1024	-768	-1	-1	-1	-1	4		0	0						Untertest4.avi	0	880	547	72	111				0	Content		-72	-111	31853261	1859727145
31870	09:04:01.609	00:00:31.869	1913	-1024	-768	-1	-1	-1	-1	4	-1024	-768	-1	-1	-1	-1	4		0	0						Untertest4.avi	0	880	547	72	111				0	Content		-72	-111	31869884	1859743768
31887	09:04:01.626	00:00:31.886	1914	-1024	-768	-1	-1	-1	-1	4	-1024	-768	-1	-1	-1	-1	4		0	0						Untertest4.avi	0	880	547	72	111				0	Content		-72	-111	31886551	1859760435
31903	09:04:01.642	00:00:31.903	1915	-1024	-768	-1	-1	-1	-1	4	-1024	-768	-1	-1	-1	-1	4		0	0						Untertest4.avi	0	880	547	72	111				0	Content		-72	-111	31903254	1859777138
31920	09:04:01.659	00:00:31.919	1916	-1024	-768	-1	-1	-1	-1	4	-1024	-768	-1	-1	-1	-1	4		0	0						Untertest4.avi	0	880	547	72	111				0	Content		-72	-111	31919877	1859793761
31937	09:04:01.676	00:00:31.936	1917	-1024	-768	-1	-1	-1	-1	4	-1024	-768	-1	-1	-1	-1	4		0	0						Untertest4.avi	0	880	547	72	111				0	Content		-72	-111	31936545	1859810429
31953	09:04:01.692	00:00:31.953	1918	-1024	-768	-1	-1	-1	-1	4	-1024	-768	-1	-1	-1	-1	4		0	0						Untertest4.avi	0	880	547	72	111				0	Content		-72	-111	31953255	1859827139
31970	09:04:01.709	00:00:31.969	1919	-1024	-768	-1	-1	-1	-1	4	-1024	-768	-1	-1	-1	-1	4		0	0						Untertest4.avi	0	880	547	72	111				0	Content		-72	-111	31969878	1859843762
31987	09:04:01.726	00:00:31.986	1920	-1024	-768	-1	-1	-1	-1	4	-1024	-768	-1	-1	-1	-1	4		0	0						Untertest4.avi	0	880	547	72	111				0	Content		-72	-111	31986545	1859860429
32003	09:04:01.742	00:00:32.003	1921	-1024	-768	-1	-1	-1	-1	4	-1024	-768	-1	-1	-1	-1	4		0	0						Untertest4.avi	0	880	547	72	111				0	Content		-72	-111	32003124	1859877008
32020	09:04:01.759	00:00:32.019	1922	-1024	-768	-1	-1	-1	-1	4	-1024	-768	-1	-1	-1	-1	4		0	0						Untertest4.avi	0	880	547	72	111				0	Content		-72	-111	32019809	1859893693
32036	09:04:01.775	00:00:32.036	1923	-1024	-768	-1	-1	-1	-1	4	-1024	-768	-1	-1	-1	-1	4		0	0						Untertest4.avi	0	880	547	72	111				0	Content		-72	-111	32036477	1859910361
32053	09:04:01.792	00:00:32.053	1924	-1024	-768	-1	-1	-1	-1	4	-1024	-768	-1	-1	-1	-1	4		0	0						Untertest4.avi	0	880	547	72	111				0	Content		-72	-111	32053131	1859927015
32070	09:04:01.809	00:00:32.069	1925	-1024	-768	-1	-1	-1	-1	4	-1024	-768	-1	-1	-1	-1	4		0	0						Untertest4.avi	0	880	547	72	111				0	Content		-72	-111	32069812	1859943696
32086	09:04:01.825	00:00:32.086	1926	-1024	-768	-1	-1	-1	-1	4	-1024	-768	-1	-1	-1	-1	4		0	0						Untertest4.avi	0	880	547	72	111				0	Content		-72	-111	32086479	1859960363
32103	09:04:01.842	00:00:32.103	1927	-1024	-768	-1	-1	-1	-1	4	-1024	-768	-1	-1	-1	-1	4		0	0						Untertest4.avi	0	880	547	72	111				0	Content		-72	-111	32103110	1859976994
32120	09:04:01.859	00:00:32.119	1928	-1024	-768	-1	-1	-1	-1	4	-1024	-768	-1	-1	-1	-1	4		0	0						Untertest4.avi	0	880	547	72	111				0	Content		-72	-111	32119777	1859993661
32136	09:04:01.875	00:00:32.136	1929	-1024	-768	-1	-1	-1	-1	4	-1024	-768	-1	-1	-1	-1	4		0	0						Untertest4.avi	0	880	547	72	111				0	Content		-72	-111	32136445	1860010329
32153	09:04:01.892	00:00:32.153	1930	-1024	-768	-1	-1	-1	-1	4	-1024	-768	-1	-1	-1	-1	4		0	0						Untertest4.avi	0	880	547	72	111				0	Content		-72	-111	32153112	1860026996
32170	09:04:01.909	00:00:32.169	1931	-1024	-768	-1	-1	-1	-1	4	-1024	-768	-1	-1	-1	-1	4		0	0						Untertest4.avi	0	880	547	72	111				0	Content		-72	-111	32169738	1860043622
32186	09:04:01.925	00:00:32.186	1932	-1024	-768	-1	-1	-1	-1	4	-1024	-768	-1	-1	-1	-1	4		0	0						Untertest4.avi	0	880	547	72	111				0	Content		-72	-111	32186405	1860060289
32203	09:04:01.942	00:00:32.203	1933	-1024	-768	-1	-1	-1	-1	4	-1024	-768	-1	-1	-1	-1	4		0	0						Untertest4.avi	0	880	547	72	111				0	Content		-72	-111	32203073	1860076957
32220	09:04:01.959	00:00:32.219	1934	1624,527	1053,175	0,4379136	0,9629787	673,2311	3,477443	2	1563,901	1042,203	0,4379135	0,9629751	673,2311	3,491481	2		0	0						Untertest4.avi	0	880	547	72	111				0	Content		-72	-111	32219623	1860093507
32236	09:04:01.975	00:00:32.236	1935	1617,501	1048,986	0,4385065	0,9632245	678,9504	3,489435	2	1556,797	1037,966	0,44018	0,9632266	693,4706	3,503242	2		0	0						Untertest4.avi	0	880	547	72	111				0	Content		-72	-111	32236361	1860110245
32253	09:04:01.992	00:00:32.252	1936	-1024	-768	-1	-1	-1	-1	4	-1024	-768	-1	-1	-1	-1	4		0	0						Untertest4.avi	0	880	547	72	111				0	Content		-72	-111	32252982	1860126866
32270	09:04:02.009	00:00:32.269	1937	-1024	-768	-1	-1	-1	-1	4	-1024	-768	-1	-1	-1	-1	4		0	0						Untertest4.avi	0	880	547	72	111				0	Content		-72	-111	32269670	1860143554
32286	09:04:02.025	00:00:32.286	1938	-1024	-768	-1	-1	-1	-1	4	-1024	-768	-1	-1	-1	-1	4		0	0						Untertest4.avi	0	880	547	72	111				0	Content		-72	-111	32286337	1860160221
32303	09:04:02.042	00:00:32.303	1939	-1024	-768	-1	-1	-1	-1	4	-1024	-768	-1	-1	-1	-1	4		0	0						Untertest4.avi	0	880	547	72	111				0	Content		-72	-111	32303010	1860176894
32320	09:04:02.059	00:00:32.319	1940	-1024	-768	-1	-1	-1	-1	4	-1024	-768	-1	-1	-1	-1	4		0	0						Untertest4.avi	0	880	547	72	111				0	Content		-72	-111	32319677	1860193561
32336	09:04:02.075	00:00:32.336	1941	-1024	-768	-1	-1	-1	-1	4	-1024	-768	-1	-1	-1	-1	4		0	0						Untertest4.avi	0	880	547	72	111				0	Content		-72	-111	32336345	1860210229
32353	09:04:02.092	00:00:32.352	1942	-1024	-768	-1	-1	-1	-1	4	-1024	-768	-1	-1	-1	-1	4		0	0						Untertest4.avi	0	880	547	72	111				0	Content		-72	-111	32352852	1860226736
32370	09:04:02.109	00:00:32.369	1943	-1024	-768	-1	-1	-1	-1	4	-1024	-768	-1	-1	-1	-1	4		0	0						Untertest4.avi	0	880	547	72	111				0	Content		-72	-111	32369613	1860243497
32386	09:04:02.125	00:00:32.386	1944	-1024	-768	-1	-1	-1	-1	4	-1024	-768	-1	-1	-1	-1	4		0	0						Untertest4.avi	0	880	547	72	111				0	Content		-72	-111	32386233	1860260117
32403	09:04:02.142	00:00:32.402	1945	-1024	-768	-1	-1	-1	-1	4	-1024	-768	-1	-1	-1	-1	4		0	0						Untertest4.avi	0	880	547	72	111				0	Content		-72	-111	32402901	1860276785
32420	09:04:02.159	00:00:32.419	1946	-1024	-768	-1	-1	-1	-1	4	-1024	-768	-1	-1	-1	-1	4		0	0						Untertest4.avi	0	880	547	72	111				0	Content		-72	-111	32419561	1860293445
32436	09:04:02.175	00:00:32.436	1947	-1024	-768	-1	-1	-1	-1	4	-1024	-768	-1	-1	-1	-1	4		0	0						Untertest4.avi	0	880	547	72	111				0	Content		-72	-111	32436229	1860310113
32453	09:04:02.192	00:00:32.452	1948	-1024	-768	-1	-1	-1	-1	4	-1024	-768	-1	-1	-1	-1	4		0	0						Untertest4.avi	0	880	547	72	111				0	Content		-72	-111	32452850	1860326734
32470	09:04:02.209	00:00:32.469	1949	-1024	-768	-1	-1	-1	-1	4	-1024	-768	-1	-1	-1	-1	4		0	0						Untertest4.avi	0	880	547	72	111				0	Content		-72	-111	32469518	1860343402
32486	09:04:02.225	00:00:32.486	1950	-1024	-768	-1	-1	-1	-1	4	-1024	-768	-1	-1	-1	-1	4		0	0						Untertest4.avi	0	880	547	72	111				0	Content		-72	-111	32486168	1860360052
32503	09:04:02.242	00:00:32.502	1951	-1024	-768	-1	-1	-1	-1	4	-1024	-768	-1	-1	-1	-1	4		0	0						Untertest4.avi	0	880	547	72	111				0	Content		-72	-111	32502836	1860376720
32520	09:04:02.259	00:00:32.519	1952	-1024	-768	-1	-1	-1	-1	4	-1024	-768	-1	-1	-1	-1	4		0	0						Untertest4.avi	0	880	547	72	111				0	Content		-72	-111	32519503	1860393387
32536	09:04:02.275	00:00:32.536	1953	-1024	-768	-1	-1	-1	-1	4	-1024	-768	-1	-1	-1	-1	4		0	0						Untertest4.avi	0	880	547	72	111				0	Content		-72	-111	32536109	1860409993
32553	09:04:02.292	00:00:32.552	1954	-1024	-768	-1	-1	-1	-1	4	-1024	-768	-1	-1	-1	-1	4		0	0						Untertest4.avi	0	880	547	72	111				0	Content		-72	-111	32552777	1860426661
32569	09:04:02.308	00:00:32.569	1955	-1024	-768	-1	-1	-1	-1	4	-1024	-768	-1	-1	-1	-1	4		0	0						Untertest4.avi	0	880	547	72	111				0	Content		-72	-111	32569424	1860443308
32586	09:04:02.325	00:00:32.586	1956	-1024	-768	-1	-1	-1	-1	4	-1024	-768	-1	-1	-1	-1	4		0	0						Untertest4.avi	0	880	547	72	111				0	Content		-72	-111	32586092	1860459976
32603	09:04:02.342	00:00:32.602	1957	-1024	-768	-1	-1	-1	-1	4	-1024	-768	-1	-1	-1	-1	4		0	0						Untertest4.avi	0	880	547	72	111				0	Content		-72	-111	32602759	1860476643
32619	09:04:02.358	00:00:32.619	1958	-1024	-768	-1	-1	-1	-1	4	-1024	-768	-1	-1	-1	-1	4		0	0						Untertest4.avi	0	880	547	72	111				0	Content		-72	-111	32619412	1860493296
32636	09:04:02.375	00:00:32.636	1959	-1024	-768	-1	-1	-1	-1	4	-1024	-768	-1	-1	-1	-1	4		0	0						Untertest4.avi	0	880	547	72	111				0	Content		-72	-111	32636079	1860509963
32653	09:04:02.392	00:00:32.652	1960	-1024	-768	-1	-1	-1	-1	4	-1024	-768	-1	-1	-1	-1	4		0	0						Untertest4.avi	0	880	547	72	111				0	Content		-72	-111	32652747	1860526631
32669	09:04:02.408	00:00:32.669	1961	-1024	-768	-1	-1	-1	-1	4	-1024	-768	-1	-1	-1	-1	4		0	0						Untertest4.avi	0	880	547	72	111				0	Content		-72	-111	32669402	1860543286
32686	09:04:02.425	00:00:32.686	1962	-1024	-768	-1	-1	-1	-1	4	-1024	-768	-1	-1	-1	-1	4		0	0						Untertest4.avi	0	880	547	72	111				0	Content		-72	-111	32686070	1860559954
32703	09:04:02.442	00:00:32.702	1963	-1024	-768	-1	-1	-1	-1	4	-1024	-768	-1	-1	-1	-1	4		0	0						Untertest4.avi	0	880	547	72	111				0	Content		-72	-111	32702737	1860576621
32719	09:04:02.458	00:00:32.719	1964	-1024	-768	-1	-1	-1	-1	4	-1024	-768	-1	-1	-1	-1	4		0	0						Untertest4.avi	0	880	547	72	111				0	Content		-72	-111	32719357	1860593241
32736	09:04:02.475	00:00:32.736	1965	-1024	-768	-1	-1	-1	-1	4	-1024	-768	-1	-1	-1	-1	4		0	0						Untertest4.avi	0	880	547	72	111				0	Content		-72	-111	32736024	1860609908
32753	09:04:02.492	00:00:32.752	1966	-1024	-768	-1	-1	-1	-1	4	-1024	-768	-1	-1	-1	-1	4		0	0						Untertest4.avi	0	880	547	72	111				0	Content		-72	-111	32752690	1860626574
32769	09:04:02.508	00:00:32.769	1967	-1024	-768	-1	-1	-1	-1	4	-1024	-768	-1	-1	-1	-1	4		0	0						Untertest4.avi	0	880	547	72	111				0	Content		-72	-111	32769357	1860643241
32786	09:04:02.525	00:00:32.785	1968	-1024	-768	-1	-1	-1	-1	4	-1024	-768	-1	-1	-1	-1	4		0	0						Untertest4.avi	0	880	547	72	111				0	Content		-72	-111	32785985	1860659869
32803	09:04:02.542	00:00:32.802	1969	-1024	-768	-1	-1	-1	-1	4	-1024	-768	-1	-1	-1	-1	4		0	0						Untertest4.avi	0	880	547	72	111				0	Content		-72	-111	32802652	1860676536
32819	09:04:02.558	00:00:32.819	1970	-1024	-768	-1	-1	-1	-1	4	-1024	-768	-1	-1	-1	-1	4		0	0						Untertest4.avi	0	880	547	72	111				0	Content		-72	-111	32819348	1860693232
32836	09:04:02.575	00:00:32.835	1971	-1024	-768	-1	-1	-1	-1	4	-1024	-768	-1	-1	-1	-1	4		0	0						Untertest4.avi	0	880	547	72	111				0	Content		-72	-111	32835967	1860709851
32853	09:04:02.592	00:00:32.852	1972	-1024	-768	-1	-1	-1	-1	4	-1024	-768	-1	-1	-1	-1	4		0	0						Untertest4.avi	0	880	547	72	111				0	Content		-72	-111	32852635	1860726519
32869	09:04:02.608	00:00:32.869	1973	-1024	-768	-1	-1	-1	-1	4	-1024	-768	-1	-1	-1	-1	4		0	0						Untertest4.avi	0	880	547	72	111				0	Content		-72	-111	32869294	1860743178
32886	09:04:02.625	00:00:32.885	1974	-1024	-768	-1	-1	-1	-1	4	-1024	-768	-1	-1	-1	-1	4		0	0						Untertest4.avi	0	880	547	72	111				0	Content		-72	-111	32885962	1860759846
32903	09:04:02.642	00:00:32.902	1975	-1024	-768	-1	-1	-1	-1	4	-1024	-768	-1	-1	-1	-1	4		0	0						Untertest4.avi	0	880	547	72	111				0	Content		-72	-111	32902580	1860776464
32919	09:04:02.658	00:00:32.919	1976	-1024	-768	-1	-1	-1	-1	4	-1024	-768	-1	-1	-1	-1	4		0	0						Untertest4.avi	0	880	547	72	111				0	Content		-72	-111	32919248	1860793132
32936	09:04:02.675	00:00:32.935	1977	-1024	-768	-1	-1	-1	-1	4	-1024	-768	-1	-1	-1	-1	4		0	0						Untertest4.avi	0	880	547	72	111				0	Content		-72	-111	32935912	1860809796
32953	09:04:02.692	00:00:32.952	1978	-1024	-768	-1	-1	-1	-1	4	-1024	-768	-1	-1	-1	-1	4		0	0						Untertest4.avi	0	880	547	72	111				0	Content		-72	-111	32952580	1860826464
32969	09:04:02.708	00:00:32.969	1979	-1024	-768	-1	-1	-1	-1	4	-1024	-768	-1	-1	-1	-1	4		0	0						Untertest4.avi	0	880	547	72	111				0	Content		-72	-111	32969198	1860843082
[truncated: 1,656 more rows]
